# Supplementary material for: Carbohydrate Accumulation and Differential Transcript Expression in Winter Wheat Lines with Different Levels of Snow Mold and Freezing Tolerance after Cold Treatment
Source: Plants (Basel). 2020 Oct 23;9(11):1416. doi: 10.3390/plants9111416 (PMC7690702; doi:10.3390/plants9111416)
Supplement: Supplementary file 1 [file plants-09-01416-s001.zip]

Archive with 137 entries (114 files):
- supplementalFiles/expressionData/
- supplementalFiles/expressionData/originalData/
- supplementalFiles/expressionData/originalData/10_1_20_vs_10_1_128_gene_exp.diff.xlsx
- supplementalFiles/expressionData/originalData/10_1_20_vs_10_1_74_gene_exp.diff.xlsx
- supplementalFiles/expressionData/originalData/10_1_20_vs_10_1_94_gene_exp.diff.xlsx
- supplementalFiles/expressionData/originalData/10_1_74_vs_10_1_128_gene_exp.diff.xlsx
- supplementalFiles/expressionData/originalData/10_1_74_vs_10_1_94_gene_exp.diff.xlsx
- supplementalFiles/expressionData/originalData/10_1_94_vs_10_1_128_gene_exp.diff.xlsx
- supplementalFiles/expressionData/originalData/20190415_RNA_Seq_Method_for_Kruse.docx
- supplementalFiles/expressionData/originalData/8_6_128_vs_10_1_128_gene_exp.diff.xlsx
- supplementalFiles/expressionData/originalData/8_6_20_vs_8_6_128_gene_exp.diff.xlsx
- supplementalFiles/expressionData/originalData/8_6_20_vs_8_6_74_gene_exp.diff.xlsx
- supplementalFiles/expressionData/originalData/8_6_20_vs_8_6_94__gene_exp.diff.xlsx
- supplementalFiles/expressionData/originalData/8_6_74_vs_10_1_74_gene_exp.diff.xlsx
- supplementalFiles/expressionData/originalData/8_6_74_vs_8_6_128_gene_exp.diff.xlsx
- supplementalFiles/expressionData/originalData/8_6_74_vs_8_6_94_gene_exp.diff.xlsx
- supplementalFiles/expressionData/originalData/8_6_94_vs_10_1_94_gene_exp.diff.xlsx
- supplementalFiles/expressionData/originalData/8_6_94_vs_8_6_128_gene_exp.diff.xlsx
- supplementalFiles/expressionData/originalData/8_6-20_vs_10_1_20_gene_exp.diff.xlsx
- supplementalFiles/expressionData/originalData/DEG Trimming.docx
- supplementalFiles/expressionData/originalData/DEGs for FUNCE.txt
- supplementalFiles/expressionData/originalData/DEGs for FUNCE.xlsx
- supplementalFiles/expressionData/originalData/File Overview.xlsx
- supplementalFiles/func-E output/
- supplementalFiles/func-E output/snowMoldFunc-E_results/
- supplementalFiles/func-E output/snowMoldFunc-E_results/10.1.20-10.1.128/
- supplementalFiles/func-E output/snowMoldFunc-E_results/10.1.20-10.1.128/test.10.1.20-10.1.128.cluster_features.tab
- supplementalFiles/func-E output/snowMoldFunc-E_results/10.1.20-10.1.128/test.10.1.20-10.1.128.cluster_report.tab
- supplementalFiles/func-E output/snowMoldFunc-E_results/10.1.20-10.1.128/test.10.1.20-10.1.128.cluster_terms.tab
- supplementalFiles/func-E output/snowMoldFunc-E_results/10.1.20-10.1.128/test.10.1.20-10.1.128.kappa.features.tab
- supplementalFiles/func-E output/snowMoldFunc-E_results/10.1.20-10.1.128/test.10.1.20-10.1.128.kappa.matrix.tab
- supplementalFiles/func-E output/snowMoldFunc-E_results/10.1.20-10.1.74/
- supplementalFiles/func-E output/snowMoldFunc-E_results/10.1.20-10.1.74/test.10.1.20-10.1.74.cluster_features.tab
- supplementalFiles/func-E output/snowMoldFunc-E_results/10.1.20-10.1.74/test.10.1.20-10.1.74.cluster_report.tab
- supplementalFiles/func-E output/snowMoldFunc-E_results/10.1.20-10.1.74/test.10.1.20-10.1.74.cluster_terms.tab
- supplementalFiles/func-E output/snowMoldFunc-E_results/10.1.20-10.1.74/test.10.1.20-10.1.74.kappa.features.tab
- supplementalFiles/func-E output/snowMoldFunc-E_results/10.1.20-10.1.74/test.10.1.20-10.1.74.kappa.matrix.tab
- supplementalFiles/func-E output/snowMoldFunc-E_results/10.1.20-10.1.94/
- supplementalFiles/func-E output/snowMoldFunc-E_results/10.1.20-10.1.94/test.10.1.20-10.1.94.cluster_features.tab
- supplementalFiles/func-E output/snowMoldFunc-E_results/10.1.20-10.1.94/test.10.1.20-10.1.94.cluster_report.tab
- supplementalFiles/func-E output/snowMoldFunc-E_results/10.1.20-10.1.94/test.10.1.20-10.1.94.cluster_terms.tab
- supplementalFiles/func-E output/snowMoldFunc-E_results/10.1.20-10.1.94/test.10.1.20-10.1.94.kappa.features.tab
- supplementalFiles/func-E output/snowMoldFunc-E_results/10.1.20-10.1.94/test.10.1.20-10.1.94.kappa.matrix.tab
- supplementalFiles/func-E output/snowMoldFunc-E_results/10.1.74-10.1.128/
- supplementalFiles/func-E output/snowMoldFunc-E_results/10.1.74-10.1.128/test.10.1.74-10.1.128.cluster_features.tab
- supplementalFiles/func-E output/snowMoldFunc-E_results/10.1.74-10.1.128/test.10.1.74-10.1.128.cluster_report.tab
- supplementalFiles/func-E output/snowMoldFunc-E_results/10.1.74-10.1.128/test.10.1.74-10.1.128.cluster_terms.tab
- supplementalFiles/func-E output/snowMoldFunc-E_results/10.1.74-10.1.128/test.10.1.74-10.1.128.kappa.features.tab
- supplementalFiles/func-E output/snowMoldFunc-E_results/10.1.74-10.1.128/test.10.1.74-10.1.128.kappa.matrix.tab
- supplementalFiles/func-E output/snowMoldFunc-E_results/10.1.74-10.1.94/
- supplementalFiles/func-E output/snowMoldFunc-E_results/10.1.74-10.1.94/test.10.1.74-10.1.94.cluster_features.tab
- supplementalFiles/func-E output/snowMoldFunc-E_results/10.1.74-10.1.94/test.10.1.74-10.1.94.cluster_report.tab
- supplementalFiles/func-E output/snowMoldFunc-E_results/10.1.74-10.1.94/test.10.1.74-10.1.94.cluster_terms.tab
- supplementalFiles/func-E output/snowMoldFunc-E_results/10.1.74-10.1.94/test.10.1.74-10.1.94.kappa.features.tab
- supplementalFiles/func-E output/snowMoldFunc-E_results/10.1.74-10.1.94/test.10.1.74-10.1.94.kappa.matrix.tab
- supplementalFiles/func-E output/snowMoldFunc-E_results/10.1.94-10.1.128/
- supplementalFiles/func-E output/snowMoldFunc-E_results/10.1.94-10.1.128/test.10.1.94-10.1.128.cluster_features.tab
- supplementalFiles/func-E output/snowMoldFunc-E_results/10.1.94-10.1.128/test.10.1.94-10.1.128.cluster_report.tab
- supplementalFiles/func-E output/snowMoldFunc-E_results/10.1.94-10.1.128/test.10.1.94-10.1.128.cluster_terms.tab
- supplementalFiles/func-E output/snowMoldFunc-E_results/10.1.94-10.1.128/test.10.1.94-10.1.128.kappa.features.tab
- supplementalFiles/func-E output/snowMoldFunc-E_results/10.1.94-10.1.128/test.10.1.94-10.1.128.kappa.matrix.tab
- supplementalFiles/func-E output/snowMoldFunc-E_results/8.6.128-10.1.128/
- supplementalFiles/func-E output/snowMoldFunc-E_results/8.6.128-10.1.128/test.8.6.128-10.1.128.cluster_features.tab
- supplementalFiles/func-E output/snowMoldFunc-E_results/8.6.128-10.1.128/test.8.6.128-10.1.128.cluster_report.tab
- supplementalFiles/func-E output/snowMoldFunc-E_results/8.6.128-10.1.128/test.8.6.128-10.1.128.cluster_terms.tab
- supplementalFiles/func-E output/snowMoldFunc-E_results/8.6.128-10.1.128/test.8.6.128-10.1.128.kappa.features.tab
- supplementalFiles/func-E output/snowMoldFunc-E_results/8.6.128-10.1.128/test.8.6.128-10.1.128.kappa.matrix.tab
- supplementalFiles/func-E output/snowMoldFunc-E_results/8.6.20-10.1.20/
- supplementalFiles/func-E output/snowMoldFunc-E_results/8.6.20-10.1.20/test.8.6.20-10.1.20.cluster_features.tab
- supplementalFiles/func-E output/snowMoldFunc-E_results/8.6.20-10.1.20/test.8.6.20-10.1.20.cluster_report.tab
- supplementalFiles/func-E output/snowMoldFunc-E_results/8.6.20-10.1.20/test.8.6.20-10.1.20.cluster_terms.tab
- supplementalFiles/func-E output/snowMoldFunc-E_results/8.6.20-10.1.20/test.8.6.20-10.1.20.kappa.features.tab
- supplementalFiles/func-E output/snowMoldFunc-E_results/8.6.20-10.1.20/test.8.6.20-10.1.20.kappa.matrix.tab
- supplementalFiles/func-E output/snowMoldFunc-E_results/8.6.20-8.6.128/
- supplementalFiles/func-E output/snowMoldFunc-E_results/8.6.20-8.6.128/test.8.6.20-8.6.128.cluster_features.tab
- supplementalFiles/func-E output/snowMoldFunc-E_results/8.6.20-8.6.128/test.8.6.20-8.6.128.cluster_report.tab
- supplementalFiles/func-E output/snowMoldFunc-E_results/8.6.20-8.6.128/test.8.6.20-8.6.128.cluster_terms.tab
- supplementalFiles/func-E output/snowMoldFunc-E_results/8.6.20-8.6.128/test.8.6.20-8.6.128.kappa.features.tab
- supplementalFiles/func-E output/snowMoldFunc-E_results/8.6.20-8.6.128/test.8.6.20-8.6.128.kappa.matrix.tab
- supplementalFiles/func-E output/snowMoldFunc-E_results/8.6.20-8.6.74/
- supplementalFiles/func-E output/snowMoldFunc-E_results/8.6.20-8.6.74/test.8.6.20-8.6.74.cluster_features.tab
- supplementalFiles/func-E output/snowMoldFunc-E_results/8.6.20-8.6.74/test.8.6.20-8.6.74.cluster_report.tab
- supplementalFiles/func-E output/snowMoldFunc-E_results/8.6.20-8.6.74/test.8.6.20-8.6.74.cluster_terms.tab
- supplementalFiles/func-E output/snowMoldFunc-E_results/8.6.20-8.6.74/test.8.6.20-8.6.74.kappa.features.tab
- supplementalFiles/func-E output/snowMoldFunc-E_results/8.6.20-8.6.74/test.8.6.20-8.6.74.kappa.matrix.tab
- supplementalFiles/func-E output/snowMoldFunc-E_results/8.6.20-8.6.94/
- supplementalFiles/func-E output/snowMoldFunc-E_results/8.6.20-8.6.94/test.8.6.20-8.6.94.cluster_features.tab
- supplementalFiles/func-E output/snowMoldFunc-E_results/8.6.20-8.6.94/test.8.6.20-8.6.94.cluster_report.tab
- supplementalFiles/func-E output/snowMoldFunc-E_results/8.6.20-8.6.94/test.8.6.20-8.6.94.cluster_terms.tab
- supplementalFiles/func-E output/snowMoldFunc-E_results/8.6.20-8.6.94/test.8.6.20-8.6.94.kappa.features.tab
- supplementalFiles/func-E output/snowMoldFunc-E_results/8.6.20-8.6.94/test.8.6.20-8.6.94.kappa.matrix.tab
- supplementalFiles/func-E output/snowMoldFunc-E_results/8.6.74-10.1.74/
- supplementalFiles/func-E output/snowMoldFunc-E_results/8.6.74-10.1.74/test.8.6.74-10.1.74.cluster_features.tab
- supplementalFiles/func-E output/snowMoldFunc-E_results/8.6.74-10.1.74/test.8.6.74-10.1.74.cluster_report.tab
- supplementalFiles/func-E output/snowMoldFunc-E_results/8.6.74-10.1.74/test.8.6.74-10.1.74.cluster_terms.tab
- supplementalFiles/func-E output/snowMoldFunc-E_results/8.6.74-10.1.74/test.8.6.74-10.1.74.kappa.features.tab
- supplementalFiles/func-E output/snowMoldFunc-E_results/8.6.74-10.1.74/test.8.6.74-10.1.74.kappa.matrix.tab
- supplementalFiles/func-E output/snowMoldFunc-E_results/8.6.74-8.6.128/
- supplementalFiles/func-E output/snowMoldFunc-E_results/8.6.74-8.6.128/test.8.6.74-8.6.128.cluster_features.tab
- supplementalFiles/func-E output/snowMoldFunc-E_results/8.6.74-8.6.128/test.8.6.74-8.6.128.cluster_report.tab
- supplementalFiles/func-E output/snowMoldFunc-E_results/8.6.74-8.6.128/test.8.6.74-8.6.128.cluster_terms.tab
- supplementalFiles/func-E output/snowMoldFunc-E_results/8.6.74-8.6.128/test.8.6.74-8.6.128.kappa.features.tab
- supplementalFiles/func-E output/snowMoldFunc-E_results/8.6.74-8.6.128/test.8.6.74-8.6.128.kappa.matrix.tab
- supplementalFiles/func-E output/snowMoldFunc-E_results/8.6.74-8.6.94/
- supplementalFiles/func-E output/snowMoldFunc-E_results/8.6.74-8.6.94/test.8.6.74-8.6.94.cluster_features.tab
- supplementalFiles/func-E output/snowMoldFunc-E_results/8.6.74-8.6.94/test.8.6.74-8.6.94.cluster_report.tab
- supplementalFiles/func-E output/snowMoldFunc-E_results/8.6.74-8.6.94/test.8.6.74-8.6.94.cluster_terms.tab
- supplementalFiles/func-E output/snowMoldFunc-E_results/8.6.74-8.6.94/test.8.6.74-8.6.94.kappa.features.tab
- supplementalFiles/func-E output/snowMoldFunc-E_results/8.6.74-8.6.94/test.8.6.74-8.6.94.kappa.matrix.tab
- supplementalFiles/func-E output/snowMoldFunc-E_results/8.6.94-10.1.94/
- supplementalFiles/func-E output/snowMoldFunc-E_results/8.6.94-10.1.94/test.8.6.94-10.1.94.cluster_features.tab
- supplementalFiles/func-E output/snowMoldFunc-E_results/8.6.94-10.1.94/test.8.6.94-10.1.94.cluster_report.tab
- supplementalFiles/func-E output/snowMoldFunc-E_results/8.6.94-10.1.94/test.8.6.94-10.1.94.cluster_terms.tab
- supplementalFiles/func-E output/snowMoldFunc-E_results/8.6.94-10.1.94/test.8.6.94-10.1.94.kappa.features.tab
- supplementalFiles/func-E output/snowMoldFunc-E_results/8.6.94-10.1.94/test.8.6.94-10.1.94.kappa.matrix.tab
- supplementalFiles/func-E output/snowMoldFunc-E_results/8.6.94-8.6.128/
- supplementalFiles/func-E output/snowMoldFunc-E_results/8.6.94-8.6.128/test.8.6.94-8.6.128.cluster_features.tab
- supplementalFiles/func-E output/snowMoldFunc-E_results/8.6.94-8.6.128/test.8.6.94-8.6.128.cluster_report.tab
- supplementalFiles/func-E output/snowMoldFunc-E_results/8.6.94-8.6.128/test.8.6.94-8.6.128.cluster_terms.tab
- supplementalFiles/func-E output/snowMoldFunc-E_results/8.6.94-8.6.128/test.8.6.94-8.6.128.kappa.features.tab
- supplementalFiles/func-E output/snowMoldFunc-E_results/8.6.94-8.6.128/test.8.6.94-8.6.128.kappa.matrix.tab
- supplementalFiles/funcE_input/
- supplementalFiles/funcE_input/queryList.txt
- supplementalFiles/funcE_input/TermList.txt
- supplementalFiles/funcE_input/uniqueGENE.txt
- supplementalFiles/funcE_input/wheat.genes2GO.txt
- supplementalFiles/parsingFiles_and_R_code/
- supplementalFiles/parsingFiles_and_R_code/extracting_GO_terms.R
- supplementalFiles/parsingFiles_and_R_code/filesParsed/
- supplementalFiles/parsingFiles_and_R_code/filesParsed/DEGs for FUNCE.txt
- supplementalFiles/parsingFiles_and_R_code/filesParsed/filteredDEG.txt
- supplementalFiles/parsingFiles_and_R_code/filesParsed/FUNC-E_input.csv
- supplementalFiles/parsingFiles_and_R_code/filesParsed/GO_annotation_wheat.TAB
- supplementalFiles/parsingFiles_and_R_code/filesParsed/MergedTotalFUNCE.csv
- supplementalFiles/parsingFiles_and_R_code/filterDEGs_to_GO_terms.R
- supplementalFiles/parsingFiles_and_R_code/mergingGO_TERM_DEM.R
- supplementalFiles/readMe.txt
