# Supplementary material for: Carbohydrate Accumulation and Differential Transcript Expression in Winter Wheat Lines with Different Levels of Snow Mold and Freezing Tolerance after Cold Treatment
Source: Plants (Basel). 2020 Oct 23;9(11):1416. doi: 10.3390/plants9111416 (PMC7690702; doi:10.3390/plants9111416)
Supplement: Supplementary file 1 [file plants-09-01416-s001.zip › supplementalFiles/expressionData/originalData/10_1_20_vs_10_1_128_gene_exp.diff.xlsx]

## Sheet: All_genes_detected
test_id	gene_id	gene	locus	sample_1	sample_2	status	value_1	value_2	log2(fold_change)	test_stat	p_value	q_value	significant
ENSRNA050013776	ENSRNA050013776	snoR77	1A:578563845-578563982	10_1_20	10_1_128	OK	0	2.79419	inf	#NAME?	0.12375	0.619941	no
ENSRNA050013802	ENSRNA050013802	SSU_rRNA_eukarya	1A:197259346-197259507	10_1_20	10_1_128	OK	2.16014	0	#NAME?	#NAME?	0.00135	0.0370513	yes
ENSRNA050013810	ENSRNA050013810	LSU_rRNA_eukarya	7B:49401523-49401925	10_1_20	10_1_128	OK	5.48969	3.62258	-0.599709	-0.984599	0.08935	0.550191	no
ENSRNA050013832	ENSRNA050013832	SSU_rRNA_eukarya	1A:40097-89349	10_1_20	10_1_128	OK	0.407057	0.248509	-0.711933	-0.18259	0.7029	0.964417	no
ENSRNA050013833	ENSRNA050013833	SSU_rRNA_eukarya	1A:327377-329188	10_1_20	10_1_128	OK	0.39966	0.201237	-0.989876	-1.46455	0.01265	0.192193	no
ENSRNA050013835	ENSRNA050013835	SSU_rRNA_eukarya	1A:196011-197820	10_1_20	10_1_128	OK	0.833458	0.534995	-0.639583	-1.14302	0.04705	0.412234	no
ENSRNA050013837	ENSRNA050013837	SSU_rRNA_eukarya	1A:40097-89349	10_1_20	10_1_128	OK	0.436447	0.342999	-0.347599	-0.101914	0.8701	0.988079	no
ENSRNA050013850	ENSRNA050013850	SSU_rRNA_eukarya	1A:416368-418178	10_1_20	10_1_128	OK	0.305639	0.134827	-1.18072	-1.57477	0.0104	0.169005	no
ENSRNA050013853	ENSRNA050013853	SSU_rRNA_eukarya	1A:28455-30266	10_1_20	10_1_128	OK	0.389935	0.162432	-1.2634	-1.77259	0.00515	0.104174	no
ENSRNA050013867	ENSRNA050013867	SSU_rRNA_eukarya	1A:138370-140180	10_1_20	10_1_128	OK	0.366243	0.354915	-0.0453247	-0.0694955	0.90285	0.98962	no
ENSRNA050013907	ENSRNA050013907	5_8S_rRNA	1A:392761-392917	10_1_20	10_1_128	OK	0	2.00163	inf	#NAME?	0.01045	0.16935	no
ENSRNA050013931	ENSRNA050013931	5_8S_rRNA	1A:39129-39285	10_1_20	10_1_128	OK	0	0.99509	inf	#NAME?	0.1252	0.62254	no
ENSRNA050013946	ENSRNA050013946	Plant_SRP	4D:472346404-472346710	10_1_20	10_1_128	OK	4.26261	1.40649	-1.59964	-1.80517	0.0058	0.113122	no
ENSRNA050013947	ENSRNA050013947	U2	4D:477914196-477914471	10_1_20	10_1_128	OK	0.184684	0.517663	1.48695	0.693384	0.15805	0.672218	no
ENSRNA050013959	ENSRNA050013959	Plant_SRP	4D:453324325-453324630	10_1_20	10_1_128	OK	14.4513	7.45541	-0.954842	-1.72256	0.00385	0.0841551	no
ENSRNA050013961	ENSRNA050013961	U2	4D:456124209-456124439	10_1_20	10_1_128	OK	1.69006	0	#NAME?	#NAME?	0.06685	0.484798	no
ENSRNA050014024	ENSRNA050014024	U4	7B:22062389-22062540	10_1_20	10_1_128	OK	2.41141	2.27973	-0.0810154	-0.205879	0.5288	0.919438	no
ENSRNA050014049	ENSRNA050014049	snoR86	4D:3585893-3588718	10_1_20	10_1_128	OK	9.8825	3.12615	-1.66049	-1.81684	0.4652	0.90066	no
ENSRNA050014051	ENSRNA050014051	snoR86	4D:3585893-3588718	10_1_20	10_1_128	OK	20.8243	23.7824	0.191624	0.264384	0.91965	0.991313	no
ENSRNA050014053	ENSRNA050014053	snoR86	4D:3585893-3588718	10_1_20	10_1_128	OK	6.01716	30.9461	2.3626	0.332153	0.3114	0.822429	no
ENSRNA050014059	ENSRNA050014059	snoZ223	7B:620995505-620995600	10_1_20	10_1_128	OK	65.9491	0	#NAME?	#NAME?	0.00135	0.0370513	yes
ENSRNA050014060	ENSRNA050014060	snoR134	7B:620995799-620995955	10_1_20	10_1_128	OK	2.36107	2.07272	-0.187918	-0.121505	0.1434	0.652446	no
ENSRNA050014478	ENSRNA050014478	LSU_rRNA_eukarya	Un:260643887-260645398	10_1_20	10_1_128	OK	0.822832	0.516685	-0.671313	-1.10782	0.0583	0.455887	no
ENSRNA050014873	ENSRNA050014873	SSU_rRNA_eukarya	Un:220755330-220757055	10_1_20	10_1_128	OK	2.44058	1.47991	-0.721713	-1.62517	0.0061	0.11711	no
ENSRNA050015097	ENSRNA050015097	snoZ43	2D:123100393-123100489	10_1_20	10_1_128	OK	97.8627	43.2814	-1.17701	-1.0438	0.42295	0.882822	no
ENSRNA050015113	ENSRNA050015113	5_8S_rRNA	Un:359782640-359782796	10_1_20	10_1_128	OK	1.66163	1.49652	-0.150987	-0.0737724	0.49135	0.908684	no
ENSRNA050015195	ENSRNA050015195	SSU_rRNA_eukarya	2D:468863920-468864043	10_1_20	10_1_128	OK	5.73411	0	#NAME?	#NAME?	0.1285	0.628382	no
ENSRNA050015219	ENSRNA050015219	SSU_rRNA_eukarya	Un:274343155-274343620	10_1_20	10_1_128	OK	0.18272	0.321738	0.816256	0.559038	0.3084	0.820286	no
ENSRNA050015249	ENSRNA050015249	Plant_SRP	7A:704620481-704620752	10_1_20	10_1_128	OK	1.43787	0	#NAME?	#NAME?	5e-05	0.00213975	yes
ENSRNA050015615	ENSRNA050015615	Plant_SRP	7A:8205632-8205936	10_1_20	10_1_128	OK	0.269017	0.61952	1.20346	0.712969	0.1903	0.712783	no
ENSRNA050015631	ENSRNA050015631	Plant_SRP	7A:7911644-7911961	10_1_20	10_1_128	OK	0.369449	0.248207	-0.57383	-0.328866	0.71495	0.966122	no
ENSRNA050015676	ENSRNA050015676	5_8S_rRNA	Un:199894635-199894791	10_1_20	10_1_128	OK	0.577832	1.49663	1.373	1.738	0.3232	0.830701	no
ENSRNA050015918	ENSRNA050015918	U5	7A:666183089-666183205	10_1_20	10_1_128	OK	15.7275	8.08045	-0.960785	-8.37287	0.56405	0.929547	no
ENSRNA050015978	ENSRNA050015978	LSU_rRNA_eukarya	Un:459476818-459477675	10_1_20	10_1_128	OK	9.62329	5.76182	-0.740006	-1.80927	0.0019	0.048504	yes
ENSRNA050015984	ENSRNA050015984	LSU_rRNA_eukarya	Un:454461255-454461744	10_1_20	10_1_128	OK	7.2763	5.45737	-0.415	-0.771596	0.1714	0.689727	no
ENSRNA050015989	ENSRNA050015989	LSU_rRNA_eukarya	Un:452262896-452263642	10_1_20	10_1_128	OK	1.6499	1.04979	-0.652271	-0.976669	0.09265	0.557558	no
ENSRNA050015991	ENSRNA050015991	LSU_rRNA_eukarya	Un:459718453-459719138	10_1_20	10_1_128	OK	47.7273	27.8171	-0.778845	-2.23701	0.0001	0.00400838	yes
ENSRNA050016007	ENSRNA050016007	LSU_rRNA_eukarya	Un:459608488-459608881	10_1_20	10_1_128	OK	0.404002	0.424301	0.0707263	0.0489247	0.8916	0.988884	no
ENSRNA050016008	ENSRNA050016008	LSU_rRNA_eukarya	Un:454825509-454825902	10_1_20	10_1_128	OK	0.4312	0.136994	-1.65425	-0.901979	0.3076	0.819937	no
ENSRNA050016304	ENSRNA050016304	SSU_rRNA_eukarya	Un:245702775-245704586	10_1_20	10_1_128	OK	0.959059	0.45835	-1.06517	-1.84906	0.0025	0.0601913	no
ENSRNA050016305	ENSRNA050016305	LSU_rRNA_eukarya	Un:249837976-249838369	10_1_20	10_1_128	OK	1.55611	0.353817	-2.13687	-2.06413	0.0429	0.394186	no
ENSRNA050016388	ENSRNA050016388	LSU_rRNA_eukarya	Un:405069949-405070450	10_1_20	10_1_128	OK	0.483664	0.161536	-1.58215	-0.734425	0.3348	0.83886	no
ENSRNA050016390	ENSRNA050016390	LSU_rRNA_eukarya	Un:400146230-400147906	10_1_20	10_1_128	OK	2.74767	2.15371	-0.351385	-0.853801	0.14035	0.648905	no
ENSRNA050016392	ENSRNA050016392	LSU_rRNA_eukarya	Un:406304472-406304750	10_1_20	10_1_128	OK	0.478388	0.0883241	-2.4373	-0.973305	0.2482	0.775862	no
ENSRNA050016401	ENSRNA050016401	LSU_rRNA_eukarya	Un:408023587-408023980	10_1_20	10_1_128	OK	9.20575	4.24455	-1.11692	-1.79974	0.00335	0.0757878	no
ENSRNA050016402	ENSRNA050016402	LSU_rRNA_eukarya	Un:408024180-408024362	10_1_20	10_1_128	OK	0.250724	0.658057	1.39211	0.979079	0.3232	0.830701	no
ENSRNA050016404	ENSRNA050016404	LSU_rRNA_eukarya	Un:401394931-401395209	10_1_20	10_1_128	OK	0.37523	0.510572	0.444341	0.209659	0.65965	0.954291	no
ENSRNA050016551	ENSRNA050016551	SSU_rRNA_eukarya	Un:282367306-282368325	10_1_20	10_1_128	OK	1.40732	0.846147	-0.733974	-1.26104	0.0276	0.311064	no
ENSRNA050016680	ENSRNA050016680	IsrR	5D:28034370-28034557	10_1_20	10_1_128	OK	3.05898	4.39936	0.524242	0.457828	0.4275	0.88433	no
ENSRNA050016785	ENSRNA050016785	SSU_rRNA_eukarya	Un:314441790-314443319	10_1_20	10_1_128	OK	0.421843	0.171006	-1.30266	-1.72828	0.0054	0.10764	no
ENSRNA050016808	ENSRNA050016808	LSU_rRNA_eukarya	Un:216042836-216043114	10_1_20	10_1_128	OK	2.06374	0.246577	-3.06515	-2.38497	0.0674	0.487226	no
ENSRNA050017161	ENSRNA050017161	LSU_rRNA_eukarya	7A:537208928-537209094	10_1_20	10_1_128	OK	3.85276	0.931621	-2.04808	-4.0921	0.27335	0.795644	no
ENSRNA050017176	ENSRNA050017176	Plant_SRP	7A:694552531-694552834	10_1_20	10_1_128	OK	0.706513	1.53679	1.12113	1.14709	0.17805	0.698606	no
ENSRNA050017177	ENSRNA050017177	Plant_SRP	7A:691604770-691605077	10_1_20	10_1_128	OK	0.908307	0.511593	-0.828183	-0.55801	0.3629	0.854917	no
ENSRNA050017193	ENSRNA050017193	LSU_rRNA_eukarya	Un:345600735-345601104	10_1_20	10_1_128	OK	1.30829	0.505855	-1.37089	-1.40564	0.02945	0.32379	no
ENSRNA050017194	ENSRNA050017194	LSU_rRNA_eukarya	Un:345599199-345599876	10_1_20	10_1_128	OK	1.74475	1.38419	-0.33398	-0.558996	0.32185	0.83035	no
ENSRNA050017196	ENSRNA050017196	LSU_rRNA_eukarya	Un:342573821-342574025	10_1_20	10_1_128	OK	1.30335	0.16825	-2.95355	-1.54974	0.1619	0.676996	no
ENSRNA050017201	ENSRNA050017201	LSU_rRNA_eukarya	Un:345601140-345601471	10_1_20	10_1_128	OK	21.6581	15.6004	-0.473326	-1.05656	0.0639	0.474576	no
ENSRNA050017632	ENSRNA050017632	SSU_rRNA_eukarya	2D:272554221-272554866	10_1_20	10_1_128	OK	3.79447	2.4271	-0.644664	-1.13114	0.0496	0.423171	no
ENSRNA050017633	ENSRNA050017633	SSU_rRNA_eukarya	2D:272553687-272554221	10_1_20	10_1_128	OK	11.6606	7.31008	-0.673683	-1.48712	0.0098	0.162166	no
ENSRNA050017696	ENSRNA050017696	snoR80	7A:645094338-645094470	10_1_20	10_1_128	OK	4.45612	0	#NAME?	#NAME?	0.00135	0.0370513	yes
ENSRNA050017717	ENSRNA050017717	LSU_rRNA_eukarya	7D:88599587-88600024	10_1_20	10_1_128	OK	4.51214	3.43867	-0.39196	-0.702536	0.2164	0.743566	no
ENSRNA050017732	ENSRNA050017732	U2	7A:86111904-86112100	10_1_20	10_1_128	OK	0	0.689305	inf	#NAME?	0.0083	0.145054	no
ENSRNA050017735	ENSRNA050017735	U1	7A:81643265-81643426	10_1_20	10_1_128	OK	1.97586	0.871351	-1.18115	-1.77966	0.45505	0.896585	no
ENSRNA050017788	ENSRNA050017788	LSU_rRNA_eukarya	5D:432337582-432338286	10_1_20	10_1_128	OK	37.1041	24.0627	-0.624781	-1.74983	0.0025	0.0601913	no
ENSRNA050018378	ENSRNA050018378	SSU_rRNA_eukarya	4A:362903893-362904315	10_1_20	10_1_128	OK	0.563468	0.451275	-0.320326	-0.286822	0.6331	0.947035	no
ENSRNA050018657	ENSRNA050018657	LSU_rRNA_eukarya	Un:424952959-424953460	10_1_20	10_1_128	OK	2.03743	1.09343	-0.897896	-0.879228	0.12145	0.616289	no
ENSRNA050018665	ENSRNA050018665	LSU_rRNA_eukarya	Un:424952259-424952958	10_1_20	10_1_128	OK	22.7703	15.8702	-0.520833	-1.41964	0.0148	0.213869	no
ENSRNA050018667	ENSRNA050018667	LSU_rRNA_eukarya	Un:427443338-427444038	10_1_20	10_1_128	OK	4.6931	1.83117	-1.35778	-2.46644	5e-05	0.00213975	yes
ENSRNA050018675	ENSRNA050018675	LSU_rRNA_eukarya	Un:420404743-420404951	10_1_20	10_1_128	OK	1.3621	1.57473	0.209269	0.14586	0.79405	0.979076	no
ENSRNA050018676	ENSRNA050018676	LSU_rRNA_eukarya	Un:422172698-422173135	10_1_20	10_1_128	OK	19.3208	17.777	-0.120143	-0.279582	0.62845	0.945898	no
ENSRNA050018681	ENSRNA050018681	SSU_rRNA_eukarya	Un:423535774-423536361	10_1_20	10_1_128	OK	1.2898	1.02577	-0.330445	-0.473365	0.41555	0.879481	no
ENSRNA050018692	ENSRNA050018692	LSU_rRNA_eukarya	Un:425407784-425408564	10_1_20	10_1_128	OK	3.88131	1.97868	-0.972004	-1.36966	0.019	0.249335	no
ENSRNA050018807	ENSRNA050018807	LSU_rRNA_eukarya	Un:424953510-424953679	10_1_20	10_1_128	OK	2.46034	0.665269	-1.88685	-2.90343	0.29425	0.810123	no
ENSRNA050018902	ENSRNA050018902	SSU_rRNA_eukarya	5D:357553801-357554476	10_1_20	10_1_128	OK	1.95994	1.04797	-0.903211	-1.53862	0.01085	0.17335	no
ENSRNA050018930	ENSRNA050018930	LSU_rRNA_eukarya	Un:432828631-432829155	10_1_20	10_1_128	OK	12.7573	7.32448	-0.800527	-1.79712	0.00165	0.0434606	yes
ENSRNA050018931	ENSRNA050018931	LSU_rRNA_eukarya	Un:430609122-430609400	10_1_20	10_1_128	OK	0.626124	0.165597	-1.91877	-1.04589	0.2855	0.804337	no
ENSRNA050018932	ENSRNA050018932	LSU_rRNA_eukarya	Un:431370303-431370581	10_1_20	10_1_128	OK	0.452278	0.172339	-1.39196	-0.856956	0.37805	0.863088	no
ENSRNA050018933	ENSRNA050018933	LSU_rRNA_eukarya	Un:436195333-436195611	10_1_20	10_1_128	OK	0.470503	0.430191	-0.129228	-0.0694579	0.8871	0.988761	no
ENSRNA050019092	ENSRNA050019092	LSU_rRNA_eukarya	Un:439744894-439745429	10_1_20	10_1_128	OK	2.01723	1.83117	-0.13961	-0.223654	0.69875	0.963571	no
ENSRNA050019093	ENSRNA050019093	LSU_rRNA_eukarya	Un:432800682-432801256	10_1_20	10_1_128	OK	16.2862	11.9981	-0.440843	-1.09312	0.05715	0.452182	no
ENSRNA050019111	ENSRNA050019111	LSU_rRNA_eukarya	Un:431509564-431509914	10_1_20	10_1_128	OK	0.612252	0.421275	-0.539363	-0.365843	0.51275	0.915189	no
ENSRNA050019263	ENSRNA050019263	SSU_rRNA_eukarya	1B:111165047-111166117	10_1_20	10_1_128	OK	1.83575	1.11824	-0.715144	-1.37953	0.01835	0.244568	no
ENSRNA050019297	ENSRNA050019297	SSU_rRNA_eukarya	5D:312625685-312626262	10_1_20	10_1_128	OK	6.64405	3.92128	-0.760737	-1.60527	0.0048	0.0985164	no
ENSRNA050019320	ENSRNA050019320	snoZ278	7D:549546178-549546293	10_1_20	10_1_128	OK	14.0667	4.46837	-1.65446	-10.2352	0.23195	0.762025	no
ENSRNA050019323	ENSRNA050019323	LSU_rRNA_eukarya	Un:363111219-363112500	10_1_20	10_1_128	OK	2.59992	1.6664	-0.64173	-1.37712	0.01685	0.230958	no
ENSRNA050019328	ENSRNA050019328	LSU_rRNA_eukarya	Un:367833760-367834354	10_1_20	10_1_128	OK	117.281	66.9561	-0.80868	-2.32282	5e-05	0.00213975	yes
ENSRNA050019393	ENSRNA050019393	LSU_rRNA_eukarya	Un:365941076-365941303	10_1_20	10_1_128	OK	60.7727	42.2527	-0.524379	-1.14887	0.04675	0.411084	no
ENSRNA050019411	ENSRNA050019411	snoR86	4A:601059792-601062892	10_1_20	10_1_128	OK	71.3026	69.7012	-0.0327702	-0.00559847	0.9741	0.995396	no
ENSRNA050019466	ENSRNA050019466	U1	7B:103882872-103883033	10_1_20	10_1_128	OK	4.81885	2.24121	-1.10441	-1.16362	0.20885	0.735449	no
ENSRNA050019571	ENSRNA050019571	SSU_rRNA_eukarya	7B:54070800-54071283	10_1_20	10_1_128	OK	2.95494	1.96457	-0.588915	-0.963525	0.1014	0.575379	no
ENSRNA050019586	ENSRNA050019586	MIR159	7A:594891274-594891473	10_1_20	10_1_128	OK	0.939138	0.917864	-0.0330579	-0.0190972	0.8785	0.988481	no
ENSRNA050019597	ENSRNA050019597	U1	7D:138348783-138349966	10_1_20	10_1_128	OK	1.32972	1.22699	-0.116001	-0.0732009	0.44635	0.892321	no
ENSRNA050019598	ENSRNA050019598	U1	7D:138378611-138378773	10_1_20	10_1_128	OK	1.83465	1.76847	-0.0530029	-0.0371447	0.87945	0.988623	no
ENSRNA050019661	ENSRNA050019661	U1	5D:517672005-517672166	10_1_20	10_1_128	OK	4.04485	1.53808	-1.39496	-1.25056	0.166	0.682786	no
ENSRNA050019662	ENSRNA050019662	U1	5D:512894240-512894401	10_1_20	10_1_128	OK	3.43148	2.67949	-0.35687	-0.754446	0.73015	0.968672	no
ENSRNA050019664	ENSRNA050019664	U1	5D:512778195-512778356	10_1_20	10_1_128	OK	2.34727	1.60353	-0.549731	-0.306586	0.37365	0.861041	no
ENSRNA050019668	ENSRNA050019668	Plant_SRP	7B:683562589-683562891	10_1_20	10_1_128	OK	6.43143	1.04341	-2.62383	-2.50685	0.0017	0.0444592	yes
ENSRNA050019670	ENSRNA050019670	Plant_SRP	7B:683598927-683599174	10_1_20	10_1_128	OK	1.69898	1.49009	-0.189266	-0.194543	0.79915	0.979492	no
ENSRNA050019689	ENSRNA050019689	U5	1B:665494660-665494780	10_1_20	10_1_128	OK	12.7453	2.88039	-2.14563	-9.79107	0.22205	0.750968	no
ENSRNA050019710	ENSRNA050019710	SSU_rRNA_eukarya	5D:18602169-18602452	10_1_20	10_1_128	OK	0.624395	0.339414	-0.879416	-0.626486	0.3485	0.846968	no
ENSRNA050019790	ENSRNA050019790	LSU_rRNA_eukarya	7D:606923310-606923737	10_1_20	10_1_128	OK	119.804	80.9592	-0.565408	-1.57511	0.00665	0.124145	no
ENSRNA050019841	ENSRNA050019841	LSU_rRNA_eukarya	6A:199251286-199251449	10_1_20	10_1_128	OK	31.2545	17.7952	-0.812571	-1.06474	0.06275	0.470489	no
ENSRNA050019869	ENSRNA050019869	snoZ279_R105_R108	1B:596116582-596116688	10_1_20	10_1_128	OK	23.0292	33.5596	0.543263	9.78031	0.68955	0.960814	no
ENSRNA050019891	ENSRNA050019891	SSU_rRNA_eukarya	1B:544602415-544604226	10_1_20	10_1_128	OK	0.901715	0.411401	-1.13213	-1.99005	0.00115	0.0324709	yes
ENSRNA050019893	ENSRNA050019893	SSU_rRNA_eukarya	1B:544620343-544622154	10_1_20	10_1_128	OK	0.300586	0.190697	-0.656495	-0.910887	0.11975	0.613856	no
ENSRNA050019895	ENSRNA050019895	LSU_rRNA_eukarya	1B:544615944-544617455	10_1_20	10_1_128	OK	0.415156	0.26042	-0.672815	-0.926183	0.11455	0.603768	no
ENSRNA050019909	ENSRNA050019909	LSU_rRNA_eukarya	5D:128184628-128185562	10_1_20	10_1_128	OK	2.93997	3.47733	0.242183	0.512732	0.36425	0.855631	no
ENSRNA050019911	ENSRNA050019911	U1	1B:396605615-396605774	10_1_20	10_1_128	OK	3.55847	3.53805	-0.00830224	-0.00699814	0.90665	0.989987	no
ENSRNA050019914	ENSRNA050019914	U5	2D:529675228-529675344	10_1_20	10_1_128	OK	8.0977	3.90835	-1.05095	-5.57636	0.52325	0.918108	no
ENSRNA050019944	ENSRNA050019944	Plant_SRP	4A:13755307-13755601	10_1_20	10_1_128	OK	1.99611	0	#NAME?	#NAME?	5e-05	0.00213975	yes
ENSRNA050019963	ENSRNA050019963	U1	5D:528148735-528148896	10_1_20	10_1_128	OK	4.68643	2.76805	-0.759618	-0.471728	0.37955	0.863211	no
ENSRNA050019964	ENSRNA050019964	LSU_rRNA_eukarya	5D:523014639-523015914	10_1_20	10_1_128	OK	29.8614	17.2428	-0.792291	-2.03048	0.00035	0.0120863	yes
ENSRNA050019965	ENSRNA050019965	U1	5D:521373473-521373634	10_1_20	10_1_128	OK	1.70878	1.49858	-0.18937	-0.331987	0.17175	0.690027	no
ENSRNA050019988	ENSRNA050019988	Intron_gpI	6B:450078170-450078741	10_1_20	10_1_128	OK	72.628	47.7527	-0.604943	-1.63323	0.0042	0.0892204	no
ENSRNA050019996	ENSRNA050019996	U4	7A:64729123-64729274	10_1_20	10_1_128	OK	6.06676	5.37833	-0.173767	-0.163722	0.85645	0.985933	no
ENSRNA050019997	ENSRNA050019997	U4	7A:64311939-64312093	10_1_20	10_1_128	OK	3.06813	5.48664	0.838564	0.49602	0.4311	0.886067	no
ENSRNA050020012	ENSRNA050020012	U1	6D:434450167-434450328	10_1_20	10_1_128	OK	4.23855	0.905047	-2.22751	-2.17078	0.25935	0.784513	no
ENSRNA050020013	ENSRNA050020013	U1	6D:434443972-434444133	10_1_20	10_1_128	OK	1.40891	0	#NAME?	#NAME?	0.00135	0.0370513	yes
ENSRNA050020045	ENSRNA050020045	Plant_SRP	7B:678769887-678770190	10_1_20	10_1_128	OK	0.879448	0.0923708	-3.25109	-1.62365	0.15735	0.670987	no
ENSRNA050020180	ENSRNA050020180	U1	6B:657226308-657226469	10_1_20	10_1_128	OK	1.01507	0.877392	-0.21029	-0.224531	0.66555	0.955806	no
ENSRNA050020207	ENSRNA050020207	SSU_rRNA_eukarya	4A:554992253-554994050	10_1_20	10_1_128	OK	0.536121	0.276365	-0.955984	-1.53643	0.01105	0.175402	no
ENSRNA050020223	ENSRNA050020223	LSU_rRNA_eukarya	Un:466664930-466665736	10_1_20	10_1_128	OK	86.4049	47.2289	-0.871444	-2.47957	0.00015	0.00577269	yes
ENSRNA050020550	ENSRNA050020550	SSU_rRNA_eukarya	Un:462272577-462273180	10_1_20	10_1_128	OK	4.82567	3.31651	-0.541062	-1.10396	0.0608	0.463847	no
ENSRNA050020613	ENSRNA050020613	SSU_rRNA_eukarya	1D:298347047-298347886	10_1_20	10_1_128	OK	3.24204	1.89517	-0.774575	-1.55646	0.0089	0.152283	no
ENSRNA050020614	ENSRNA050020614	U1	1D:295280884-295281045	10_1_20	10_1_128	OK	6.72215	5.56396	-0.272812	-0.205203	0.70815	0.965019	no
ENSRNA050020630	ENSRNA050020630	snoR1	6B:121783365-121783471	10_1_20	10_1_128	OK	6.6745	14.1105	1.08004	8.93264	0.5455	0.923841	no
ENSRNA050020646	ENSRNA050020646	LSU_rRNA_eukarya	Un:389849528-389849806	10_1_20	10_1_128	OK	0.369184	0.489855	0.408014	0.188881	0.72205	0.967474	no
ENSRNA050020749	ENSRNA050020749	U12	5D:40930726-40930882	10_1_20	10_1_128	OK	0.468985	1.78202	1.9259	2.03848	0.29365	0.809788	no
ENSRNA050020779	ENSRNA050020779	U1	5B:650165413-650165574	10_1_20	10_1_128	OK	2.62635	2.89567	0.140835	0.337002	0.87615	0.988406	no
ENSRNA050020797	ENSRNA050020797	LSU_rRNA_eukarya	1B:421411562-421412028	10_1_20	10_1_128	OK	12.7671	8.29195	-0.622652	-1.37504	0.01935	0.252296	no
ENSRNA050020807	ENSRNA050020807	U2	3D:507446372-507449256	10_1_20	10_1_128	OK	0.893309	0.865909	-0.0449444	-0.0159656	0.8874	0.988761	no
ENSRNA050020844	ENSRNA050020844	SSU_rRNA_eukarya	3D:427289342-427289839	10_1_20	10_1_128	OK	67.7712	39.4294	-0.7814	-2.14507	0.00015	0.00577269	yes
ENSRNA050020846	ENSRNA050020846	LSU_rRNA_eukarya	3D:213377621-213378047	10_1_20	10_1_128	OK	109.305	70.2325	-0.638144	-1.78936	0.0019	0.048504	yes
ENSRNA050020855	ENSRNA050020855	snoR134	7D:567290110-567290266	10_1_20	10_1_128	OK	4.74714	2.83865	-0.741853	-0.594673	0.45695	0.897281	no
ENSRNA050020868	ENSRNA050020868	snoR134	7A:653700678-653700834	10_1_20	10_1_128	OK	1.50506	0	#NAME?	#NAME?	0.12485	0.622062	no
ENSRNA050020880	ENSRNA050020880	SSU_rRNA_eukarya	Un:237317105-237318916	10_1_20	10_1_128	OK	0.432584	0.165293	-1.38796	-1.95811	0.00255	0.06112	no
ENSRNA050021163	ENSRNA050021163	Plant_SRP	7D:7192754-7193058	10_1_20	10_1_128	OK	0.795806	0.310511	-1.35777	-0.946236	0.1958	0.719956	no
ENSRNA050021165	ENSRNA050021165	Plant_SRP	7D:7195118-7195422	10_1_20	10_1_128	OK	0.747238	0.309022	-1.27386	-0.892484	0.2266	0.756529	no
ENSRNA050021170	ENSRNA050021170	LSU_rRNA_eukarya	4D:240986643-240989128	10_1_20	10_1_128	OK	2.77546	1.75203	-0.663701	-1.64285	0.00485	0.0993001	no
ENSRNA050021179	ENSRNA050021179	snoZ279_R105_R108	5A:29511837-29511941	10_1_20	10_1_128	OK	0	30.9572	inf	#NAME?	0.04585	0.407176	no
ENSRNA050021190	ENSRNA050021190	U1	5B:643675194-643675355	10_1_20	10_1_128	OK	0	2.45478	inf	#NAME?	0.00575	0.11252	no
ENSRNA050021237	ENSRNA050021237	LSU_rRNA_eukarya	Un:440636897-440637175	10_1_20	10_1_128	OK	0.268737	0.32905	0.292111	0.131806	0.7485	0.97252	no
ENSRNA050021238	ENSRNA050021238	LSU_rRNA_eukarya	Un:442882428-442882706	10_1_20	10_1_128	OK	0.480038	0	#NAME?	#NAME?	0.00275	0.064909	no
ENSRNA050021239	ENSRNA050021239	SSU_rRNA_eukarya	Un:441243579-441243983	10_1_20	10_1_128	OK	7.65293	5.55607	-0.461949	-0.835676	0.14215	0.651443	no
ENSRNA050021246	ENSRNA050021246	LSU_rRNA_eukarya	Un:448168940-448169333	10_1_20	10_1_128	OK	0.770012	0.0721344	-3.41612	-1.74457	0.15645	0.669332	no
ENSRNA050021252	ENSRNA050021252	SSU_rRNA_eukarya	Un:440457580-440458167	10_1_20	10_1_128	OK	3.53133	2.50024	-0.498143	-0.907144	0.1136	0.601996	no
ENSRNA050021472	ENSRNA050021472	snoZ278	4A:34256545-34256654	10_1_20	10_1_128	OK	0	20.3675	inf	#NAME?	0.02855	0.317274	no
ENSRNA050021503	ENSRNA050021503	MIR159	3B:6753734-6753929	10_1_20	10_1_128	OK	4.19497	3.43262	-0.289348	-0.262228	0.64135	0.949732	no
ENSRNA050021512	ENSRNA050021512	snoR134	4B:362146710-362149828	10_1_20	10_1_128	OK	0.934257	1.70549	0.868294	0.361373	0.7042	0.964435	no
ENSRNA050021548	ENSRNA050021548	U2	6D:133211895-133212174	10_1_20	10_1_128	OK	0.522807	0.83905	0.682478	0.425554	0.605	0.939982	no
ENSRNA050021553	ENSRNA050021553	snoZ118	5B:383743021-383743125	10_1_20	10_1_128	OK	21.4319	8.69428	-1.30162	-14.6323	0.53205	0.920178	no
ENSRNA050021631	ENSRNA050021631	Plant_SRP	7D:599480465-599480743	10_1_20	10_1_128	OK	0.444716	1.19187	1.42227	1.34074	0.1702	0.687943	no
ENSRNA050021641	ENSRNA050021641	MIR159	3D:122668338-122668537	10_1_20	10_1_128	OK	4.89651	7.18092	0.552416	0.642896	0.27025	0.792771	no
ENSRNA050021664	ENSRNA050021664	Plant_SRP	3D:478130083-478130386	10_1_20	10_1_128	OK	2.17437	1.16256	-0.903287	-0.901959	0.13825	0.645126	no
ENSRNA050021715	ENSRNA050021715	SSU_rRNA_eukarya	7D:231587122-231587626	10_1_20	10_1_128	OK	59.7243	35.9407	-0.732699	-1.9926	0.00065	0.0204863	yes
ENSRNA050021721	ENSRNA050021721	LSU_rRNA_eukarya	7D:231543454-231543567	10_1_20	10_1_128	OK	1024	537.706	-0.929322	-1.6898	0.00615	0.11761	no
ENSRNA050021723	ENSRNA050021723	LSU_rRNA_eukarya	7D:231543682-231544148	10_1_20	10_1_128	OK	1.81721	1.13766	-0.675653	-0.938703	0.10585	0.584619	no
ENSRNA050021731	ENSRNA050021731	LSU_rRNA_eukarya	7A:560353017-560354499	10_1_20	10_1_128	OK	0.479831	0.391781	-0.29248	-0.46539	0.4237	0.88327	no
ENSRNA050021761	ENSRNA050021761	SSU_rRNA_eukarya	Un:67502489-67504300	10_1_20	10_1_128	OK	0.302341	0.176516	-0.776381	-1.07178	0.0662	0.482702	no
ENSRNA050021762	ENSRNA050021762	SSU_rRNA_eukarya	Un:67493790-67495600	10_1_20	10_1_128	OK	1.53975	0.965175	-0.673835	-1.3825	0.0153	0.218466	no
ENSRNA050021767	ENSRNA050021767	5_8S_rRNA	Un:67511872-67512028	10_1_20	10_1_128	OK	1.09419	0	#NAME?	#NAME?	0.1285	0.628382	no
ENSRNA050022192	ENSRNA050022192	5_8S_rRNA	5A:706874071-706874227	10_1_20	10_1_128	OK	0.530164	1.50571	1.50594	1.79054	0.34845	0.846951	no
ENSRNA050022764	ENSRNA050022764	U1	5B:664954418-664954579	10_1_20	10_1_128	OK	1.02031	0	#NAME?	#NAME?	0.12205	0.617523	no
ENSRNA050022766	ENSRNA050022766	LSU_rRNA_eukarya	3D:202617318-202617686	10_1_20	10_1_128	OK	0.924642	0.380611	-1.28058	-1.16574	0.0676	0.488192	no
ENSRNA050022800	ENSRNA050022800	U1	5A:655996946-655997107	10_1_20	10_1_128	OK	3.14511	1.88414	-0.739203	-0.347691	0.425	0.883445	no
ENSRNA050022821	ENSRNA050022821	MIR159	3A:130583925-130584120	10_1_20	10_1_128	OK	3.917	1.15048	-1.76752	-1.71851	0.074	0.508808	no
ENSRNA050022826	ENSRNA050022826	SSU_rRNA_eukarya	4A:583869826-583871044	10_1_20	10_1_128	OK	1.94684	0.786677	-1.30729	-2.39372	0.00015	0.00577269	yes
ENSRNA050022840	ENSRNA050022840	LSU_rRNA_eukarya	5B:599756358-599756585	10_1_20	10_1_128	OK	1.29143	0.521883	-1.30716	-1.00676	0.2133	0.740045	no
ENSRNA050022870	ENSRNA050022870	MIR159	3D:6526256-6526451	10_1_20	10_1_128	OK	1.06445	0.423582	-1.3294	-1.46813	0.39295	0.869342	no
ENSRNA050022871	ENSRNA050022871	U1	3B:78290783-78290943	10_1_20	10_1_128	OK	6.6411	1.89389	-1.81007	-4.8008	0.1017	0.575915	no
ENSRNA050022878	ENSRNA050022878	U1	5A:623928787-623928947	10_1_20	10_1_128	OK	1.08415	0.472572	-1.19796	-1.21188	0.5368	0.921519	no
ENSRNA050022883	ENSRNA050022883	LSU_rRNA_eukarya	6A:53803809-53805009	10_1_20	10_1_128	OK	17.2539	10.8721	-0.666291	-1.84947	0.00125	0.0348266	yes
ENSRNA050022936	ENSRNA050022936	SSU_rRNA_eukarya	6D:389246728-389247648	10_1_20	10_1_128	OK	28.7231	17.1314	-0.745569	-2.05437	0.0006	0.0191775	yes
ENSRNA050022942	ENSRNA050022942	U2	5D:495614838-495615035	10_1_20	10_1_128	OK	0.672505	1.1536	0.778526	0.553582	0.441	0.88959	no
ENSRNA050022998	ENSRNA050022998	LSU_rRNA_eukarya	7A:258307674-258308140	10_1_20	10_1_128	OK	0.809123	0.547021	-0.564762	-0.644216	0.25	0.776744	no
ENSRNA050023002	ENSRNA050023002	LSU_rRNA_eukarya	3B:201571648-201572114	10_1_20	10_1_128	OK	11.04	7.24791	-0.607103	-1.30882	0.02405	0.287988	no
ENSRNA050023003	ENSRNA050023003	LSU_rRNA_eukarya	3B:201547482-201547642	10_1_20	10_1_128	OK	168.137	116.458	-0.529832	-1.09039	0.05795	0.454418	no
ENSRNA050023033	ENSRNA050023033	U4	2D:35263516-35263677	10_1_20	10_1_128	OK	2.61854	0	#NAME?	#NAME?	0.0134	0.199619	no
ENSRNA050023542	ENSRNA050023542	U5	3A:682987737-682987848	10_1_20	10_1_128	OK	17.9851	6.02861	-1.57691	-15.2042	0.40685	0.875431	no
ENSRNA050023545	ENSRNA050023545	LSU_rRNA_eukarya	6B:713016279-713016506	10_1_20	10_1_128	OK	0.566655	0.882984	0.639918	0.317762	0.5256	0.918626	no
ENSRNA050023570	ENSRNA050023570	LSU_rRNA_eukarya	3B:114147845-114148413	10_1_20	10_1_128	OK	16.5403	12.2587	-0.432187	-1.06723	0.0608	0.463847	no
ENSRNA050023595	ENSRNA050023595	snoZ119	3B:590291502-590294894	10_1_20	10_1_128	OK	51.6711	25.7693	-1.0037	-3.70454	0.5866	0.934828	no
ENSRNA050023596	ENSRNA050023596	snoZ119	3B:590291502-590294894	10_1_20	10_1_128	OK	29.168	14.4668	-1.01164	-2.56328	0.57725	0.932182	no
ENSRNA050023598	ENSRNA050023598	SSU_rRNA_eukarya	3B:596103578-596103836	10_1_20	10_1_128	OK	0.57973	0.495134	-0.227561	-0.166019	0.78565	0.978558	no
ENSRNA050023599	ENSRNA050023599	U2	5B:572378742-572390785	10_1_20	10_1_128	OK	0	0.63183	inf	#NAME?	0.01865	0.246778	no
ENSRNA050023634	ENSRNA050023634	LSU_rRNA_eukarya	2B:795451149-795452054	10_1_20	10_1_128	OK	7.31083	5.85079	-0.321402	-0.785341	0.1655	0.682351	no
ENSRNA050023655	ENSRNA050023655	U1	5A:649710370-649710531	10_1_20	10_1_128	OK	2.2948	1.62534	-0.497621	-0.965395	0.69135	0.961319	no
ENSRNA050023705	ENSRNA050023705	Intron_gpII	3A:495101442-495101576	10_1_20	10_1_128	OK	3.67962	3.35373	-0.13379	-0.32797	0.55285	0.926428	no
ENSRNA050023706	ENSRNA050023706	LSU_rRNA_eukarya	2A:539295872-539296405	10_1_20	10_1_128	OK	0.540291	0.478538	-0.175105	-0.17887	0.75385	0.973551	no
ENSRNA050023708	ENSRNA050023708	U2	3B:495470840-495471036	10_1_20	10_1_128	OK	0.966641	1.88939	0.966871	0.777214	0.29755	0.81286	no
ENSRNA050023721	ENSRNA050023721	Plant_SRP	4A:732959544-732977556	10_1_20	10_1_128	OK	1.55896	0.610242	-1.35313	-0.960109	0.26345	0.787782	no
ENSRNA050023724	ENSRNA050023724	Plant_SRP	4A:732959544-732977556	10_1_20	10_1_128	OK	0.438641	0.618919	0.496709	0.151444	0.65615	0.953496	no
ENSRNA050023750	ENSRNA050023750	LSU_rRNA_eukarya	5D:562912616-562914156	10_1_20	10_1_128	OK	10.3027	6.15842	-0.74239	-2.02885	0.0007	0.0218284	yes
ENSRNA050023762	ENSRNA050023762	U2	3A:645403984-645406799	10_1_20	10_1_128	OK	0.88605	0.18222	-2.28171	-0.523268	0.4294	0.885066	no
ENSRNA050023763	ENSRNA050023763	U2	3A:645540154-645540351	10_1_20	10_1_128	OK	1.8669	3.59833	0.946683	0.881805	0.14875	0.660297	no
ENSRNA050023772	ENSRNA050023772	MIR159	3A:129166197-129166340	10_1_20	10_1_128	OK	5.41708	0.918355	-2.56039	-5.05378	0.1896	0.712225	no
ENSRNA050023785	ENSRNA050023785	U6	2B:38065409-38065512	10_1_20	10_1_128	OK	0	41.7804	inf	#NAME?	0.05915	0.45821	no
ENSRNA050023800	ENSRNA050023800	U5	7D:575679245-575679367	10_1_20	10_1_128	OK	2.61919	7.26984	1.47281	5.42198	0.2906	0.80763	no
ENSRNA050023832	ENSRNA050023832	LSU_rRNA_eukarya	3A:650012253-650012480	10_1_20	10_1_128	OK	0.736474	0.252956	-1.54175	-0.976876	0.3752	0.862097	no
ENSRNA050023845	ENSRNA050023845	SSU_rRNA_eukarya	1D:53263573-53264046	10_1_20	10_1_128	OK	0.32161	0.121091	-1.40921	-0.966948	0.1362	0.641615	no
ENSRNA050023857	ENSRNA050023857	U2	3B:708954605-708954836	10_1_20	10_1_128	OK	1.11446	1.08029	-0.0449289	-0.0339765	0.8842	0.988761	no
ENSRNA050023873	ENSRNA050023873	snoZ159	6D:450637274-450637365	10_1_20	10_1_128	OK	61.6238	0	#NAME?	#NAME?	0.12485	0.622062	no
ENSRNA050023891	ENSRNA050023891	U2	3D:544443972-544444168	10_1_20	10_1_128	OK	0.869011	0.143577	-2.59755	-1.14764	0.1758	0.695809	no
ENSRNA050023956	ENSRNA050023956	snoZ279_R105_R108	5B:35184370-35184475	10_1_20	10_1_128	OK	0	34.7408	inf	#NAME?	0.01045	0.16935	no
ENSRNA050023982	ENSRNA050023982	U1	3B:622394554-622400870	10_1_20	10_1_128	OK	3.26189	2.2298	-0.548796	-0.172921	0.81935	0.982711	no
ENSRNA050023985	ENSRNA050023985	U2	6A:172116918-172117114	10_1_20	10_1_128	OK	0.502553	0.648589	0.36803	0.245683	0.68305	0.959644	no
ENSRNA050024022	ENSRNA050024022	LSU_rRNA_eukarya	2B:521299161-521299749	10_1_20	10_1_128	OK	3.23543	3.1481	-0.0394769	-0.0653449	0.9114	0.990114	no
ENSRNA050024113	ENSRNA050024113	U1	4A:675219322-675219483	10_1_20	10_1_128	OK	4.62968	4.23475	-0.128636	-0.117626	0.89835	0.989601	no
ENSRNA050024165	ENSRNA050024165	snoZ119	3A:591576950-591580166	10_1_20	10_1_128	OK	0	51.2083	inf	#NAME?	0.1771	0.69725	no
ENSRNA050024172	ENSRNA050024172	U2	3B:669632861-669635941	10_1_20	10_1_128	OK	1.07181	0.281513	-1.92878	-0.474608	0.4703	0.901753	no
ENSRNA050024207	ENSRNA050024207	LSU_rRNA_eukarya	2B:716361712-716361939	10_1_20	10_1_128	OK	5.48853	4.52013	-0.280056	-0.360503	0.5317	0.920178	no
ENSRNA050024236	ENSRNA050024236	SSU_rRNA_eukarya	3A:695634349-695644811	10_1_20	10_1_128	OK	0.332778	0.205174	-0.697712	-0.425609	0.48845	0.907763	no
ENSRNA050024285	ENSRNA050024285	LSU_rRNA_eukarya	1B:286054083-286054415	10_1_20	10_1_128	OK	1.66419	1.1644	-0.51524	-0.597773	0.2994	0.814235	no
ENSRNA050024297	ENSRNA050024297	SSU_rRNA_eukarya	1B:80741407-80743218	10_1_20	10_1_128	OK	0.50132	0.253696	-0.98263	-1.54614	0.01075	0.172173	no
ENSRNA050024315	ENSRNA050024315	LSU_rRNA_eukarya	1B:80679812-80680090	10_1_20	10_1_128	OK	0.756693	0.398496	-0.925141	-0.748902	0.36685	0.857051	no
ENSRNA050024346	ENSRNA050024346	MIR159	3B:174450512-174450712	10_1_20	10_1_128	OK	0.993181	0.565194	-0.813309	-0.510009	0.33425	0.838768	no
ENSRNA050024360	ENSRNA050024360	LSU_rRNA_eukarya	Un:395717251-395718258	10_1_20	10_1_128	OK	20.1584	13.2818	-0.601929	-1.69553	0.004	0.0863117	no
ENSRNA050024369	ENSRNA050024369	LSU_rRNA_eukarya	Un:398202465-398202966	10_1_20	10_1_128	OK	1.35611	0.692734	-0.969099	-1.10479	0.06055	0.46284	no
ENSRNA050024373	ENSRNA050024373	LSU_rRNA_eukarya	Un:394928647-394929372	10_1_20	10_1_128	OK	10.0503	5.59122	-0.846005	-1.97879	0.001	0.0290439	yes
ENSRNA050024376	ENSRNA050024376	LSU_rRNA_eukarya	Un:398086632-398086910	10_1_20	10_1_128	OK	0.595766	0.496961	-0.261614	-0.199596	0.8218	0.982809	no
ENSRNA050024378	ENSRNA050024378	LSU_rRNA_eukarya	Un:397072627-397072905	10_1_20	10_1_128	OK	1.1722	0.25621	-2.19382	-1.35453	0.05085	0.428301	no
ENSRNA050024384	ENSRNA050024384	LSU_rRNA_eukarya	Un:396813593-396813986	10_1_20	10_1_128	OK	10.984	8.94049	-0.296973	-0.510428	0.3819	0.864354	no
ENSRNA050024385	ENSRNA050024385	LSU_rRNA_eukarya	Un:390956596-390956989	10_1_20	10_1_128	OK	0.459096	0.33725	-0.444977	-0.313688	0.6358	0.947708	no
ENSRNA050024520	ENSRNA050024520	SSU_rRNA_eukarya	6B:111717389-111719197	10_1_20	10_1_128	OK	0.986464	0.532282	-0.890076	-1.64635	0.0049	0.100115	no
ENSRNA050024540	ENSRNA050024540	5_8S_rRNA	6B:111687888-111688044	10_1_20	10_1_128	OK	1.09419	0	#NAME?	#NAME?	0.1285	0.628382	no
ENSRNA050024555	ENSRNA050024555	snoR80	6B:118046470-118046604	10_1_20	10_1_128	OK	2.75835	2.73242	-0.0136286	-0.0388974	0.676	0.958092	no
ENSRNA050024566	ENSRNA050024566	LSU_rRNA_eukarya	Un:410429647-410430654	10_1_20	10_1_128	OK	1.79129	1.48286	-0.272616	-0.515018	0.3715	0.859944	no
ENSRNA050024567	ENSRNA050024567	LSU_rRNA_eukarya	Un:414445659-414446666	10_1_20	10_1_128	OK	1.67797	0.99528	-0.753543	-1.32392	0.02295	0.279885	no
ENSRNA050024579	ENSRNA050024579	LSU_rRNA_eukarya	Un:417535750-417536165	10_1_20	10_1_128	OK	1.36048	0.797285	-0.770948	-0.840083	0.14095	0.649841	no
ENSRNA050024590	ENSRNA050024590	LSU_rRNA_eukarya	Un:416933320-416933713	10_1_20	10_1_128	OK	3.17273	2.76623	-0.197802	-0.255137	0.67055	0.957002	no
ENSRNA050024591	ENSRNA050024591	LSU_rRNA_eukarya	Un:416252390-416252598	10_1_20	10_1_128	OK	8.09423	4.9101	-0.721141	-0.875239	0.133	0.63627	no
ENSRNA050024592	ENSRNA050024592	LSU_rRNA_eukarya	Un:414709257-414709629	10_1_20	10_1_128	OK	46.092	32.9351	-0.484894	-1.21635	0.0331	0.344604	no
ENSRNA050024602	ENSRNA050024602	5_8S_rRNA	Un:412305035-412305191	10_1_20	10_1_128	OK	0.57781	2.0183	1.80447	2.53669	0.31345	0.823702	no
ENSRNA050024721	ENSRNA050024721	LSU_rRNA_eukarya	Un:414708526-414708691	10_1_20	10_1_128	OK	48.1174	40.5718	-0.246083	-0.398791	0.4917	0.908817	no
ENSRNA050024732	ENSRNA050024732	LSU_rRNA_eukarya	Un:414708789-414709255	10_1_20	10_1_128	OK	3.70024	2.25023	-0.717546	-1.21588	0.03295	0.343833	no
ENSRNA050024741	ENSRNA050024741	SSU_rRNA_eukarya	2A:726899403-726899941	10_1_20	10_1_128	OK	13.7713	8.67404	-0.666894	-1.6385	0.0034	0.0766244	no
ENSRNA050024749	ENSRNA050024749	SSU_rRNA_eukarya	2B:449195438-449195866	10_1_20	10_1_128	OK	3.58421	2.39607	-0.580983	-0.981627	0.09025	0.552323	no
ENSRNA050024768	ENSRNA050024768	Plant_SRP	7D:78626006-78626310	10_1_20	10_1_128	OK	0.937844	0.816162	-0.200494	-0.158076	0.7849	0.978495	no
ENSRNA050024792	ENSRNA050024792	SSU_rRNA_eukarya	4D:389455845-389456349	10_1_20	10_1_128	OK	0.541778	0.198707	-1.44706	-1.25641	0.0407	0.383923	no
TraesCS1A02G000100	TraesCS1A02G000100	-	1A:40097-89349	10_1_20	10_1_128	OK	11.0748	5.69367	-0.959856	-0.63751	0.26365	0.78779	no
TraesCS1A02G000200	TraesCS1A02G000200	-	1A:40097-89349	10_1_20	10_1_128	OK	54.1851	30.8509	-0.812586	-2.08508	0.0003	0.0105769	yes
TraesCS1A02G000300	TraesCS1A02G000300	-	1A:95905-122504	10_1_20	10_1_128	OK	4.49884	2.67563	-0.749676	-0.209364	0.70805	0.965019	no
TraesCS1A02G000400	TraesCS1A02G000400	-	1A:95905-122504	10_1_20	10_1_128	OK	63.1925	35.9543	-0.813588	-2.03991	0.0003	0.0105769	yes
TraesCS1A02G000800	TraesCS1A02G000800	-	1A:180174-180552	10_1_20	10_1_128	OK	0.930118	0.235717	-1.98036	-1.14155	0.1003	0.573451	no
TraesCS1A02G000900	TraesCS1A02G000900	-	1A:233817-245051	10_1_20	10_1_128	OK	12.9964	8.65283	-0.586866	-1.65672	0.0035	0.078338	no
TraesCS1A02G001000	TraesCS1A02G001000	-	1A:269471-289649	10_1_20	10_1_128	OK	5.12908	2.85023	-0.847624	-1.05645	0.06025	0.461927	no
TraesCS1A02G001100	TraesCS1A02G001100	-	1A:269471-289649	10_1_20	10_1_128	OK	5.46101	3.64528	-0.583137	-1.28511	0.0285	0.317078	no
TraesCS1A02G001400	TraesCS1A02G001400	-	1A:294610-305428	10_1_20	10_1_128	OK	0.727776	0.506159	-0.523904	-0.876782	0.12915	0.629416	no
TraesCS1A02G001500	TraesCS1A02G001500	-	1A:326098-326518	10_1_20	10_1_128	OK	67.0534	54.0248	-0.311691	-0.769859	0.1895	0.712225	no
TraesCS1A02G001800	TraesCS1A02G001800	-	1A:1144332-1145934	10_1_20	10_1_128	OK	122.115	158.552	0.376711	0.981036	0.0837	0.535518	no
TraesCS1A02G001900	TraesCS1A02G001900	-	1A:1159193-1162830	10_1_20	10_1_128	OK	21.3691	20.1492	-0.0847991	-0.238966	0.68225	0.959435	no
TraesCS1A02G002000	TraesCS1A02G002000	-	1A:1163484-1167878	10_1_20	10_1_128	OK	3.88118	3.61346	-0.103117	-0.267588	0.64785	0.95111	no
TraesCS1A02G002100	TraesCS1A02G002100	-	1A:1170355-1177383	10_1_20	10_1_128	OK	3.79134	3.58762	-0.0796805	-0.220398	0.7043	0.964435	no
TraesCS1A02G002200	TraesCS1A02G002200	-	1A:1188843-1190864	10_1_20	10_1_128	OK	50.2028	52.8429	0.0739424	0.213371	0.7096	0.965258	no
TraesCS1A02G002300	TraesCS1A02G002300	-	1A:1209720-1212812	10_1_20	10_1_128	OK	2.21814	2.98153	0.426702	1.0651	0.06785	0.489157	no
TraesCS1A02G002500	TraesCS1A02G002500	-	1A:1232353-1238469	10_1_20	10_1_128	OK	7.03789	6.68505	-0.0742043	-0.211961	0.71125	0.965536	no
TraesCS1A02G002700	TraesCS1A02G002700	-	1A:1336840-1348326	10_1_20	10_1_128	OK	7.51391	6.57527	-0.192514	-0.55514	0.3439	0.84382	no
TraesCS1A02G004200	TraesCS1A02G004200	-	1A:2540490-2540958	10_1_20	10_1_128	OK	0.41746	0.321272	-0.377841	-0.254451	0.6356	0.947708	no
TraesCS1A02G005100	TraesCS1A02G005100	-	1A:2978902-2981121	10_1_20	10_1_128	OK	1.00904	0.802679	-0.330082	-0.496805	0.3919	0.869193	no
TraesCS1A02G005400	TraesCS1A02G005400	-	1A:3117193-3118502	10_1_20	10_1_128	OK	0.389771	0.315167	-0.306511	-0.317708	0.58925	0.935572	no
TraesCS1A02G005500	TraesCS1A02G005500	-	1A:3119377-3122276	10_1_20	10_1_128	OK	6.59323	7.08339	0.103454	0.269844	0.6377	0.948299	no
TraesCS1A02G005600	TraesCS1A02G005600	-	1A:3255617-3262577	10_1_20	10_1_128	OK	5.06754	4.84818	-0.0638419	-0.17397	0.76415	0.974827	no
TraesCS1A02G005700	TraesCS1A02G005700	-	1A:3377837-3383699	10_1_20	10_1_128	OK	6.52417	5.31823	-0.294849	-0.799865	0.16325	0.679406	no
TraesCS1A02G005800	TraesCS1A02G005800	-	1A:3386286-3391808	10_1_20	10_1_128	OK	8.16474	7.34553	-0.152539	-0.439537	0.4449	0.89136	no
TraesCS1A02G005900	TraesCS1A02G005900	-	1A:3446930-3450200	10_1_20	10_1_128	OK	7.8586	7.30555	-0.105279	-0.294218	0.6146	0.942359	no
TraesCS1A02G007500	TraesCS1A02G007500	-	1A:4045712-4048684	10_1_20	10_1_128	OK	77.0888	98.1813	0.348928	0.901245	0.1158	0.606607	no
TraesCS1A02G007600	TraesCS1A02G007600	-	1A:4045712-4048684	10_1_20	10_1_128	OK	6.83443	9.89284	0.533564	0.10379	0.73445	0.970016	no
TraesCS1A02G007800	TraesCS1A02G007800	-	1A:4054741-4054960	10_1_20	10_1_128	OK	2.40216	0	#NAME?	#NAME?	5e-05	0.00213975	yes
TraesCS1A02G007900	TraesCS1A02G007900	-	1A:4063196-4063406	10_1_20	10_1_128	OK	37.2604	51.8555	0.476855	0.890748	0.12825	0.627978	no
TraesCS1A02G008100	TraesCS1A02G008100	-	1A:4497199-4504697	10_1_20	10_1_128	OK	1.47607	1.13316	-0.381406	-1.05479	0.07405	0.508855	no
TraesCS1A02G008400	TraesCS1A02G008400	-	1A:4804100-4805663	10_1_20	10_1_128	OK	0.236627	0.685369	1.53427	1.54926	0.0142	0.208009	no
TraesCS1A02G009000	TraesCS1A02G009000	-	1A:5491026-5495112	10_1_20	10_1_128	OK	4.36108	6.43084	0.560321	1.49619	0.0105	0.169879	no
TraesCS1A02G009100	TraesCS1A02G009100	-	1A:5496527-5499983	10_1_20	10_1_128	OK	1.56687	0.401138	-1.96571	-2.40276	0.0002	0.00744377	yes
TraesCS1A02G009300	TraesCS1A02G009300	-	1A:5501534-5507742	10_1_20	10_1_128	OK	0.416351	0.676164	0.699571	1.60768	0.00745	0.134845	no
TraesCS1A02G009400	TraesCS1A02G009400	-	1A:5645210-5650510	10_1_20	10_1_128	OK	0	2.31683	inf	#NAME?	5e-05	0.00213975	yes
TraesCS1A02G009900	TraesCS1A02G009900	-	1A:6151747-6159140	10_1_20	10_1_128	OK	0	4.20469	inf	#NAME?	5e-05	0.00213975	yes
TraesCS1A02G010200	TraesCS1A02G010200	-	1A:6317836-6324253	10_1_20	10_1_128	OK	0.103075	0.956828	3.21456	4.65947	5e-05	0.00213975	yes
TraesCS1A02G010300	TraesCS1A02G010300	-	1A:6332191-6345966	10_1_20	10_1_128	OK	0	1.67268	inf	#NAME?	0.11545	0.605798	no
TraesCS1A02G010400	TraesCS1A02G010400	-	1A:6332191-6345966	10_1_20	10_1_128	OK	0.422897	1.67616	1.98678	4.83522	5e-05	0.00213975	yes
TraesCS1A02G010700	TraesCS1A02G010700	-	1A:6472646-6475129	10_1_20	10_1_128	OK	1.36548	0.193365	-2.82001	-2.98723	0.0003	0.0105769	yes
TraesCS1A02G011100	TraesCS1A02G011100	-	1A:6566138-6567972	10_1_20	10_1_128	OK	2.14076	2.51708	0.23363	0.421631	0.45385	0.896038	no
TraesCS1A02G011200	TraesCS1A02G011200	-	1A:6569387-6576401	10_1_20	10_1_128	OK	1.92042	2.0093	0.0652734	0.149455	0.79545	0.979076	no
TraesCS1A02G011600	TraesCS1A02G011600	-	1A:6766339-6766555	10_1_20	10_1_128	OK	7.42837	10.2547	0.46517	0.646069	0.2721	0.794324	no
TraesCS1A02G011800	TraesCS1A02G011800	-	1A:6788570-6793542	10_1_20	10_1_128	OK	3.69965	4.7874	0.371853	0.856338	0.1401	0.648514	no
TraesCS1A02G011900	TraesCS1A02G011900	-	1A:6883651-6887141	10_1_20	10_1_128	OK	1.41662	1.74933	0.304344	0.70932	0.21465	0.741453	no
TraesCS1A02G012500	TraesCS1A02G012500	-	1A:7178199-7184960	10_1_20	10_1_128	OK	3.91081	3.97785	0.0245225	0.0691332	0.90245	0.98962	no
TraesCS1A02G013200	TraesCS1A02G013200	-	1A:7315100-7325769	10_1_20	10_1_128	OK	0.477465	0.617976	0.372156	0.66961	0.23785	0.767938	no
TraesCS1A02G013600	TraesCS1A02G013600	-	1A:7642613-7643473	10_1_20	10_1_128	OK	175.523	178.05	0.0206214	0.0548713	0.9231	0.991373	no
TraesCS1A02G013700	TraesCS1A02G013700	-	1A:7651463-7654123	10_1_20	10_1_128	OK	2.6145	3.19689	0.290131	0.646853	0.2564	0.781161	no
TraesCS1A02G013800	TraesCS1A02G013800	-	1A:7657144-7669998	10_1_20	10_1_128	OK	6.6558	7.01549	0.0759314	0.220768	0.7104	0.965406	no
TraesCS1A02G014300	TraesCS1A02G014300	-	1A:7811030-7813406	10_1_20	10_1_128	OK	2.65082	3.86299	0.543282	1.10617	0.04515	0.404009	no
TraesCS1A02G014800	TraesCS1A02G014800	-	1A:7962374-7963154	10_1_20	10_1_128	OK	43.0603	54.1929	0.331745	0.9192	0.11385	0.602345	no
TraesCS1A02G015100	TraesCS1A02G015100	-	1A:8238256-8239411	10_1_20	10_1_128	OK	4.16155	4.737	0.186852	0.404113	0.47275	0.902393	no
TraesCS1A02G015200	TraesCS1A02G015200	-	1A:8239468-8244826	10_1_20	10_1_128	OK	8.36528	7.52214	-0.15327	-0.447119	0.4388	0.888953	no
TraesCS1A02G015300	TraesCS1A02G015300	-	1A:8247216-8251270	10_1_20	10_1_128	OK	14.9229	13.2053	-0.176415	-0.514132	0.3784	0.863088	no
TraesCS1A02G015378	TraesCS1A02G015378	-	1A:8260050-8261991	10_1_20	10_1_128	OK	0.0177216	0.535613	4.91761	2.58391	0.0679	0.489337	no
TraesCS1A02G015400	TraesCS1A02G015400	-	1A:8264165-8266341	10_1_20	10_1_128	OK	24.4794	23.0534	-0.0865926	-0.240961	0.67995	0.958999	no
TraesCS1A02G015800	TraesCS1A02G015800	-	1A:8320694-8322586	10_1_20	10_1_128	OK	0.691396	0.594328	-0.218254	-0.304381	0.5954	0.937483	no
TraesCS1A02G015900	TraesCS1A02G015900	-	1A:8325714-8329799	10_1_20	10_1_128	OK	0.676643	0.610662	-0.148021	-0.318458	0.5844	0.934304	no
TraesCS1A02G016200	TraesCS1A02G016200	-	1A:8628132-8633964	10_1_20	10_1_128	OK	0.933583	0.721711	-0.371356	-0.923882	0.10715	0.58717	no
TraesCS1A02G016900	TraesCS1A02G016900	-	1A:9104840-9110639	10_1_20	10_1_128	OK	15.7563	15.4412	-0.0291461	-0.0864204	0.8836	0.988761	no
TraesCS1A02G017000	TraesCS1A02G017000	-	1A:9119142-9123202	10_1_20	10_1_128	OK	4.93535	4.04212	-0.28804	-0.682836	0.2346	0.764711	no
TraesCS1A02G018900	TraesCS1A02G018900	-	1A:9579533-9583651	10_1_20	10_1_128	OK	3.01525	3.14592	0.061206	0.141086	0.8045	0.979763	no
TraesCS1A02G019000	TraesCS1A02G019000	-	1A:9586485-9589430	10_1_20	10_1_128	OK	53.131	50.9803	-0.0596158	-0.172943	0.7603	0.974171	no
TraesCS1A02G019200	TraesCS1A02G019200	-	1A:9642194-9644901	10_1_20	10_1_128	OK	2.81856	2.11767	-0.412483	-1.02769	0.0743	0.509264	no
TraesCS1A02G020000	TraesCS1A02G020000	-	1A:9979713-9980736	10_1_20	10_1_128	OK	0.85792	2.67828	1.64239	2.06688	0.0023	0.0564618	no
TraesCS1A02G020400	TraesCS1A02G020400	-	1A:10051719-10058221	10_1_20	10_1_128	OK	1.26167	1.36528	0.113856	0.292665	0.6064	0.940198	no
TraesCS1A02G020500	TraesCS1A02G020500	-	1A:10066112-10069211	10_1_20	10_1_128	OK	68.3235	52.9081	-0.368893	-0.961227	0.0965	0.565404	no
TraesCS1A02G020600	TraesCS1A02G020600	-	1A:10069497-10072370	10_1_20	10_1_128	OK	2.00441	2.37796	0.246549	0.523441	0.36195	0.854184	no
TraesCS1A02G020900	TraesCS1A02G020900	-	1A:10132631-10133075	10_1_20	10_1_128	OK	12.8753	27.1454	1.0761	2.11492	0.0002	0.00744377	yes
TraesCS1A02G021100	TraesCS1A02G021100	-	1A:10150817-10152476	10_1_20	10_1_128	OK	2.14095	2.30626	0.1073	0.176356	0.75785	0.974034	no
TraesCS1A02G021200	TraesCS1A02G021200	-	1A:10155550-10160312	10_1_20	10_1_128	OK	4.53908	2.96092	-0.616354	-1.67052	0.0035	0.078338	no
TraesCS1A02G023400	TraesCS1A02G023400	-	1A:11564199-11572148	10_1_20	10_1_128	OK	0.995318	1.11004	0.157377	0.395626	0.4953	0.909467	no
TraesCS1A02G023700	TraesCS1A02G023700	-	1A:11643653-11644753	10_1_20	10_1_128	OK	2.18818	2.10556	-0.0555235	-0.0959358	0.8665	0.987473	no
TraesCS1A02G023800	TraesCS1A02G023800	-	1A:11661681-11665443	10_1_20	10_1_128	OK	6.66049	6.09033	-0.12911	-0.369	0.52185	0.917798	no
TraesCS1A02G024300	TraesCS1A02G024300	-	1A:11894090-11895818	10_1_20	10_1_128	OK	0.290519	0.574719	0.984226	1.37432	0.0159	0.223936	no
TraesCS1A02G024400	TraesCS1A02G024400	-	1A:12002938-12006839	10_1_20	10_1_128	OK	2.82971	3.32713	0.233625	0.658211	0.24975	0.776744	no
TraesCS1A02G024500	TraesCS1A02G024500	-	1A:12089717-12093423	10_1_20	10_1_128	OK	3.77019	2.89193	-0.382606	-0.60717	0.30035	0.814891	no
TraesCS1A02G024600	TraesCS1A02G024600	-	1A:12096370-12098518	10_1_20	10_1_128	OK	2.63756	3.4819	0.400671	0.853723	0.1403	0.648905	no
TraesCS1A02G024700	TraesCS1A02G024700	-	1A:12098617-12103881	10_1_20	10_1_128	OK	4.8823	5.26911	0.11	0.288381	0.6114	0.942141	no
TraesCS1A02G025100	TraesCS1A02G025100	-	1A:12141980-12144556	10_1_20	10_1_128	OK	5.9395	5.59104	-0.0872258	-0.225187	0.6932	0.96205	no
TraesCS1A02G025200	TraesCS1A02G025200	-	1A:12157063-12161869	10_1_20	10_1_128	OK	9.55039	10.6114	0.151988	0.44241	0.446	0.892145	no
TraesCS1A02G025600	TraesCS1A02G025600	-	1A:12303353-12311465	10_1_20	10_1_128	OK	0.544388	0.544937	0.0014535	0.00306815	0.9921	0.997269	no
TraesCS1A02G025700	TraesCS1A02G025700	-	1A:12312968-12318272	10_1_20	10_1_128	OK	0.901452	0.675526	-0.416239	-0.869579	0.1291	0.629381	no
TraesCS1A02G025900	TraesCS1A02G025900	-	1A:12363665-12369892	10_1_20	10_1_128	OK	3.20854	2.52758	-0.344161	-0.933764	0.10515	0.583601	no
TraesCS1A02G026000	TraesCS1A02G026000	-	1A:12371104-12372554	10_1_20	10_1_128	OK	2.70078	2.34479	-0.203916	-0.335582	0.55905	0.928327	no
TraesCS1A02G026200	TraesCS1A02G026200	-	1A:12502525-12507052	10_1_20	10_1_128	OK	0.707968	0.751831	0.0867233	0.200538	0.73125	0.969035	no
TraesCS1A02G026300	TraesCS1A02G026300	-	1A:12567298-12573055	10_1_20	10_1_128	OK	0.419067	0.539138	0.363473	0.761308	0.18085	0.702025	no
TraesCS1A02G026400	TraesCS1A02G026400	-	1A:12585034-12592665	10_1_20	10_1_128	OK	12.9733	11.3635	-0.191138	-0.535494	0.36525	0.856339	no
TraesCS1A02G026600	TraesCS1A02G026600	-	1A:12669533-12669800	10_1_20	10_1_128	OK	1.2863	1.38951	0.11135	0.114539	0.8442	0.985132	no
TraesCS1A02G026900	TraesCS1A02G026900	-	1A:12734162-12739704	10_1_20	10_1_128	OK	0.330314	0.420487	0.348223	0.464021	0.41595	0.879758	no
TraesCS1A02G027200	TraesCS1A02G027200	-	1A:12915086-12917028	10_1_20	10_1_128	OK	2.7167	3.11256	0.196247	0.414665	0.46215	0.89939	no
TraesCS1A02G027300	TraesCS1A02G027300	-	1A:12918574-12920144	10_1_20	10_1_128	OK	11.0892	10.8844	-0.0268833	-0.0729959	0.90255	0.98962	no
TraesCS1A02G027600	TraesCS1A02G027600	-	1A:13081412-13086602	10_1_20	10_1_128	OK	0.290259	0.25735	-0.173609	-0.307011	0.59285	0.936264	no
TraesCS1A02G028600	TraesCS1A02G028600	-	1A:13412736-13418606	10_1_20	10_1_128	OK	0.677928	0.606334	-0.161019	-0.371885	0.5296	0.919596	no
TraesCS1A02G028700	TraesCS1A02G028700	-	1A:13452338-13458303	10_1_20	10_1_128	OK	0.372361	0.273737	-0.443908	-0.875853	0.1331	0.636334	no
TraesCS1A02G029100	TraesCS1A02G029100	-	1A:13663299-13667800	10_1_20	10_1_128	OK	0.618025	0.405724	-0.607168	-1.26178	0.03865	0.373445	no
TraesCS1A02G029200	TraesCS1A02G029200	-	1A:13669901-13676212	10_1_20	10_1_128	OK	3.18038	2.25905	-0.493478	-1.32626	0.02205	0.273213	no
TraesCS1A02G029300	TraesCS1A02G029300	-	1A:13762565-13768572	10_1_20	10_1_128	OK	11.9357	8.14226	-0.551787	-1.59295	0.00695	0.12812	no
TraesCS1A02G029800	TraesCS1A02G029800	-	1A:13861190-13862962	10_1_20	10_1_128	OK	7.33116	8.50293	0.213919	0.52822	0.35375	0.850523	no
TraesCS1A02G030000	TraesCS1A02G030000	-	1A:13979249-13980335	10_1_20	10_1_128	OK	55.8709	57.9224	0.0520237	0.137758	0.80405	0.979742	no
TraesCS1A02G030100	TraesCS1A02G030100	-	1A:14045677-14056197	10_1_20	10_1_128	OK	13.744	16.7973	0.289429	0.825448	0.15405	0.667214	no
TraesCS1A02G030500	TraesCS1A02G030500	-	1A:14139690-14145914	10_1_20	10_1_128	OK	4.53486	4.14744	-0.128836	-0.264943	0.6417	0.949735	no
TraesCS1A02G030600	TraesCS1A02G030600	-	1A:14139690-14145914	10_1_20	10_1_128	OK	19.356	20.5227	0.0844354	0.154937	0.79075	0.97878	no
TraesCS1A02G030700	TraesCS1A02G030700	-	1A:14160321-14163255	10_1_20	10_1_128	OK	8.37997	9.32977	0.154897	0.41505	0.47275	0.902393	no
TraesCS1A02G031200	TraesCS1A02G031200	-	1A:14504223-14507920	10_1_20	10_1_128	OK	7.01705	7.30153	0.0573338	0.15964	0.78515	0.978495	no
TraesCS1A02G032500	TraesCS1A02G032500	-	1A:14988540-14988944	10_1_20	10_1_128	OK	3.59413	3.90286	0.11889	0.18511	0.74515	0.972134	no
TraesCS1A02G033000	TraesCS1A02G033000	-	1A:15430219-15437374	10_1_20	10_1_128	OK	2.39934	2.07411	-0.210147	-0.483166	0.4071	0.875431	no
TraesCS1A02G033100	TraesCS1A02G033100	-	1A:15438124-15441465	10_1_20	10_1_128	OK	14.6647	11.8579	-0.306502	-0.846836	0.1419	0.651109	no
TraesCS1A02G033300	TraesCS1A02G033300	-	1A:16038483-16040057	10_1_20	10_1_128	OK	2.68224	2.44867	-0.131441	-0.167014	0.7798	0.977916	no
TraesCS1A02G033500	TraesCS1A02G033500	-	1A:16388444-16391082	10_1_20	10_1_128	OK	118.465	136.244	0.201734	0.52236	0.3487	0.847049	no
TraesCS1A02G033600	TraesCS1A02G033600	-	1A:16407007-16410201	10_1_20	10_1_128	OK	11.6679	15.4652	0.406476	1.11069	0.05365	0.438645	no
TraesCS1A02G033800	TraesCS1A02G033800	-	1A:16432375-16436883	10_1_20	10_1_128	OK	1.63377	1.58585	-0.0429464	-0.0902355	0.87115	0.988325	no
TraesCS1A02G034100	TraesCS1A02G034100	-	1A:16913590-16919361	10_1_20	10_1_128	OK	0.583746	0.382064	-0.611526	-1.09587	0.0484	0.418454	no
TraesCS1A02G034300	TraesCS1A02G034300	-	1A:16931433-16934477	10_1_20	10_1_128	OK	17.501	19.4256	0.150527	0.427958	0.4616	0.899239	no
TraesCS1A02G034600	TraesCS1A02G034600	-	1A:17246749-17248420	10_1_20	10_1_128	OK	0.924797	1.01625	0.136046	0.24558	0.6671	0.956043	no
TraesCS1A02G034700	TraesCS1A02G034700	-	1A:17257515-17258211	10_1_20	10_1_128	OK	0.542414	1.493	1.46074	1.47485	0.01985	0.256429	no
TraesCS1A02G035000	TraesCS1A02G035000	-	1A:18289936-18293936	10_1_20	10_1_128	OK	3.24002	3.4662	0.0973518	0.206574	0.7157	0.966426	no
TraesCS1A02G035100	TraesCS1A02G035100	-	1A:18310848-18312699	10_1_20	10_1_128	OK	0.289406	0.354904	0.294331	0.288284	0.65755	0.95388	no
TraesCS1A02G035200	TraesCS1A02G035200	-	1A:18460512-18462491	10_1_20	10_1_128	OK	1.24709	1.62228	0.37946	0.705897	0.21275	0.739447	no
TraesCS1A02G035300	TraesCS1A02G035300	-	1A:18486338-18489620	10_1_20	10_1_128	OK	0.749726	0.982986	0.390806	0.593047	0.30675	0.819587	no
TraesCS1A02G035500	TraesCS1A02G035500	-	1A:18989912-18994414	10_1_20	10_1_128	OK	20.1397	19.1837	-0.070157	-0.15474	0.78585	0.978622	no
TraesCS1A02G035600	TraesCS1A02G035600	-	1A:19062156-19063423	10_1_20	10_1_128	OK	1.54767	2.11832	0.452824	0.736842	0.19615	0.720208	no
TraesCS1A02G035800	TraesCS1A02G035800	-	1A:19895296-19897721	10_1_20	10_1_128	OK	131.118	135.421	0.0465921	0.133179	0.81255	0.981401	no
TraesCS1A02G035900	TraesCS1A02G035900	-	1A:19929935-19933705	10_1_20	10_1_128	OK	3.45964	2.84108	-0.284181	-0.807228	0.1768	0.697095	no
TraesCS1A02G036100	TraesCS1A02G036100	-	1A:20091098-20094848	10_1_20	10_1_128	OK	9.50893	11.006	0.210938	0.596612	0.29765	0.81286	no
TraesCS1A02G036200	TraesCS1A02G036200	-	1A:20156564-20158534	10_1_20	10_1_128	OK	6.51862	7.67288	0.235203	0.559612	0.32505	0.83222	no
TraesCS1A02G036300	TraesCS1A02G036300	-	1A:20179710-20183942	10_1_20	10_1_128	OK	1.96346	1.4148	-0.472797	-1.12384	0.05265	0.435491	no
TraesCS1A02G036700	TraesCS1A02G036700	-	1A:20415991-20419223	10_1_20	10_1_128	OK	0.87866	0.578725	-0.602428	-0.843867	0.15025	0.66221	no
TraesCS1A02G036800	TraesCS1A02G036800	-	1A:20434464-20437173	10_1_20	10_1_128	OK	0.40264	0.308035	-0.386396	-0.606118	0.296	0.811992	no
TraesCS1A02G037300	TraesCS1A02G037300	-	1A:20888600-20889881	10_1_20	10_1_128	OK	2.39113	3.04609	0.349268	0.631622	0.2725	0.794506	no
TraesCS1A02G037400	TraesCS1A02G037400	-	1A:20893784-20898393	10_1_20	10_1_128	OK	2.26298	2.97061	0.392535	0.733088	0.20195	0.726643	no
TraesCS1A02G037900	TraesCS1A02G037900	-	1A:20977275-20980680	10_1_20	10_1_128	OK	31.6747	31.5476	-0.00579875	-0.0166653	0.9786	0.995826	no
TraesCS1A02G038100	TraesCS1A02G038100	-	1A:20998068-20998918	10_1_20	10_1_128	OK	56.2324	64.393	0.195504	0.545962	0.3573	0.852337	no
TraesCS1A02G038200	TraesCS1A02G038200	-	1A:21022730-21023627	10_1_20	10_1_128	OK	162.712	175.97	0.113007	0.301281	0.60185	0.939011	no
TraesCS1A02G038300	TraesCS1A02G038300	-	1A:21024514-21026280	10_1_20	10_1_128	OK	0	0.423367	inf	#NAME?	5e-05	0.00213975	yes
TraesCS1A02G038400	TraesCS1A02G038400	-	1A:21034868-21049127	10_1_20	10_1_128	OK	1.63643	1.57729	-0.0531063	-0.138536	0.8056	0.979886	no
TraesCS1A02G039100	TraesCS1A02G039100	-	1A:21281531-21285458	10_1_20	10_1_128	OK	0.166514	1.36547	3.03568	4.99927	5e-05	0.00213975	yes
TraesCS1A02G039200	TraesCS1A02G039200	-	1A:21322245-21335307	10_1_20	10_1_128	OK	1.83549	2.24762	0.292236	0.768695	0.18765	0.710553	no
TraesCS1A02G039400	TraesCS1A02G039400	-	1A:21618183-21626991	10_1_20	10_1_128	OK	4.52289	5.04302	0.157045	0.408603	0.47675	0.904627	no
TraesCS1A02G039800	TraesCS1A02G039800	-	1A:21985329-21987056	10_1_20	10_1_128	OK	0.210347	0.314727	0.581332	0.567532	0.3386	0.841253	no
TraesCS1A02G039900	TraesCS1A02G039900	-	1A:22038187-22047331	10_1_20	10_1_128	OK	1.33836	1.22925	-0.122688	-0.237053	0.67535	0.957974	no
TraesCS1A02G040000	TraesCS1A02G040000	-	1A:22055421-22056147	10_1_20	10_1_128	OK	0.620946	0.377742	-0.717066	-0.758011	0.1835	0.704948	no
TraesCS1A02G040300	TraesCS1A02G040300	-	1A:22282322-22283710	10_1_20	10_1_128	OK	0.790487	0.375715	-1.0731	-1.34765	0.0252	0.296036	no
TraesCS1A02G040400	TraesCS1A02G040400	-	1A:22287726-22291553	10_1_20	10_1_128	OK	3.51205	3.00191	-0.226436	-0.613173	0.29255	0.809088	no
TraesCS1A02G040500	TraesCS1A02G040500	-	1A:22291725-22293776	10_1_20	10_1_128	OK	12.6078	14.0163	0.152787	0.384435	0.48965	0.908001	no
TraesCS1A02G040600	TraesCS1A02G040600	-	1A:22294834-22301515	10_1_20	10_1_128	OK	14.1883	13.9103	-0.0285512	-0.0832929	0.88685	0.988761	no
TraesCS1A02G040700	TraesCS1A02G040700	-	1A:22329071-22332422	10_1_20	10_1_128	OK	2.61787	3.02476	0.208427	0.54709	0.3405	0.842594	no
TraesCS1A02G040900	TraesCS1A02G040900	-	1A:22534634-22536459	10_1_20	10_1_128	OK	9.41249	1.49692	-2.65258	-5.49892	5e-05	0.00213975	yes
TraesCS1A02G041100	TraesCS1A02G041100	-	1A:22612226-22614080	10_1_20	10_1_128	OK	3.16867	2.59344	-0.289006	-0.785809	0.1888	0.711513	no
TraesCS1A02G041300	TraesCS1A02G041300	-	1A:22633430-22634135	10_1_20	10_1_128	OK	1.31322	1.39543	0.0875983	0.107998	0.8443	0.98517	no
TraesCS1A02G041400	TraesCS1A02G041400	-	1A:22656560-22657221	10_1_20	10_1_128	OK	1.07637	0.49768	-1.11289	-1.04992	0.0918	0.555682	no
TraesCS1A02G042500	TraesCS1A02G042500	-	1A:23130034-23134088	10_1_20	10_1_128	OK	0.356512	0.290328	-0.296269	-0.600173	0.2976	0.81286	no
TraesCS1A02G042700	TraesCS1A02G042700	-	1A:23339465-23340670	10_1_20	10_1_128	OK	15.9715	17.762	0.153296	0.408168	0.47685	0.904671	no
TraesCS1A02G042800	TraesCS1A02G042800	-	1A:23420850-23422572	10_1_20	10_1_128	OK	0.630055	0.441643	-0.512597	-0.40912	0.5275	0.918959	no
TraesCS1A02G042900	TraesCS1A02G042900	-	1A:23816231-23818172	10_1_20	10_1_128	OK	0.507441	0.484011	-0.0682024	-0.0821804	0.88805	0.988761	no
TraesCS1A02G043100	TraesCS1A02G043100	-	1A:23856567-23858030	10_1_20	10_1_128	OK	0.342403	0.321531	-0.0907381	-0.0842713	0.88635	0.988761	no
TraesCS1A02G043200	TraesCS1A02G043200	-	1A:23966032-23970147	10_1_20	10_1_128	OK	12.255	13.2651	0.11426	0.322892	0.5669	0.93038	no
TraesCS1A02G043300	TraesCS1A02G043300	-	1A:24077189-24078148	10_1_20	10_1_128	OK	0.422151	0.513555	0.282761	0.292437	0.6089	0.941494	no
TraesCS1A02G043400	TraesCS1A02G043400	-	1A:24132680-24140137	10_1_20	10_1_128	OK	1.83937	1.77609	-0.0505079	-0.109241	0.84685	0.985527	no
TraesCS1A02G043600	TraesCS1A02G043600	-	1A:24319201-24321534	10_1_20	10_1_128	OK	6.43975	6.61195	0.0380725	0.100989	0.8586	0.986223	no
TraesCS1A02G043900	TraesCS1A02G043900	-	1A:24336653-24340722	10_1_20	10_1_128	OK	0.443506	0.414581	-0.0972972	-0.127415	0.84285	0.985132	no
TraesCS1A02G044000	TraesCS1A02G044000	-	1A:24767087-24771266	10_1_20	10_1_128	OK	0.685907	0.636233	-0.108458	-0.191649	0.7413	0.971089	no
TraesCS1A02G044200	TraesCS1A02G044200	-	1A:24943571-24946478	10_1_20	10_1_128	OK	7.34444	7.71278	0.0705995	0.18486	0.747	0.972411	no
TraesCS1A02G044500	TraesCS1A02G044500	-	1A:25539195-25545141	10_1_20	10_1_128	OK	9.98121	9.77849	-0.0296031	-0.0804845	0.88665	0.988761	no
TraesCS1A02G044600	TraesCS1A02G044600	-	1A:25545345-25546110	10_1_20	10_1_128	OK	15.3492	16.5534	0.108962	0.253991	0.6595	0.954291	no
TraesCS1A02G044800	TraesCS1A02G044800	-	1A:25701412-25709229	10_1_20	10_1_128	OK	6.91927	6.74058	-0.0377464	-0.106621	0.8521	0.985933	no
TraesCS1A02G045300	TraesCS1A02G045300	-	1A:26958794-26962687	10_1_20	10_1_128	OK	3.70647	3.49109	-0.0863688	-0.237493	0.68885	0.960726	no
TraesCS1A02G045400	TraesCS1A02G045400	-	1A:26965565-26971307	10_1_20	10_1_128	OK	8.72247	8.18815	-0.0911985	-0.265975	0.6518	0.952515	no
TraesCS1A02G045700	TraesCS1A02G045700	-	1A:27249155-27253937	10_1_20	10_1_128	OK	109.556	116.572	0.0895498	0.235372	0.6749	0.957866	no
TraesCS1A02G045800	TraesCS1A02G045800	-	1A:27258230-27261032	10_1_20	10_1_128	OK	25.7759	27.6315	0.100289	0.288271	0.61275	0.942232	no
TraesCS1A02G046300	TraesCS1A02G046300	-	1A:27752742-27757377	10_1_20	10_1_128	OK	0.644356	0.49834	-0.370727	-0.665575	0.24145	0.771987	no
TraesCS1A02G046400	TraesCS1A02G046400	-	1A:28360780-28364801	10_1_20	10_1_128	OK	2.53428	1.78134	-0.508614	-1.22246	0.0335	0.346988	no
TraesCS1A02G046500	TraesCS1A02G046500	-	1A:28610240-28620653	10_1_20	10_1_128	OK	2.91511	2.30719	-0.337414	-0.917768	0.1179	0.61108	no
TraesCS1A02G046600	TraesCS1A02G046600	-	1A:28623295-28626864	10_1_20	10_1_128	OK	17.6333	17.1614	-0.0391314	-0.11122	0.84965	0.985933	no
TraesCS1A02G046800	TraesCS1A02G046800	-	1A:28708158-28710773	10_1_20	10_1_128	OK	2.08032	2.03341	-0.0329058	-0.0672439	0.9043	0.989783	no
TraesCS1A02G046900	TraesCS1A02G046900	-	1A:28716138-28717569	10_1_20	10_1_128	OK	1.93997	1.11796	-0.795167	-1.22277	0.03775	0.369295	no
TraesCS1A02G047000	TraesCS1A02G047000	-	1A:28757073-28763216	10_1_20	10_1_128	OK	7.62236	6.66376	-0.193902	-0.54582	0.347	0.845908	no
TraesCS1A02G047200	TraesCS1A02G047200	-	1A:29186382-29192077	10_1_20	10_1_128	OK	2.04963	1.95119	-0.0710071	-0.182115	0.75715	0.974034	no
TraesCS1A02G047500	TraesCS1A02G047500	-	1A:29607627-29612226	10_1_20	10_1_128	OK	3.56606	2.94487	-0.276127	-0.698896	0.22305	0.751973	no
TraesCS1A02G048200	TraesCS1A02G048200	-	1A:29993437-29996447	10_1_20	10_1_128	OK	0.401723	0.379585	-0.081777	-0.127378	0.82075	0.982711	no
TraesCS1A02G048600	TraesCS1A02G048600	-	1A:30179973-30190054	10_1_20	10_1_128	OK	2.53612	2.35524	-0.10675	-0.257338	0.65805	0.953997	no
TraesCS1A02G048700	TraesCS1A02G048700	-	1A:30196595-30197675	10_1_20	10_1_128	OK	13.7388	15.4573	0.170035	0.394829	0.48315	0.907096	no
TraesCS1A02G048900	TraesCS1A02G048900	-	1A:30294165-30295059	10_1_20	10_1_128	OK	2.4983	2.76258	0.145065	0.217113	0.71275	0.965864	no
TraesCS1A02G049000	TraesCS1A02G049000	-	1A:30636156-30638406	10_1_20	10_1_128	OK	0.419258	0.379082	-0.145327	-0.176949	0.7598	0.974171	no
TraesCS1A02G049300	TraesCS1A02G049300	-	1A:30793887-30805600	10_1_20	10_1_128	OK	2.46798	2.34294	-0.0750106	-0.21636	0.7107	0.965457	no
TraesCS1A02G049600	TraesCS1A02G049600	-	1A:31252423-31254526	10_1_20	10_1_128	OK	5.94898	7.09095	0.253338	0.533546	0.33925	0.841873	no
TraesCS1A02G049700	TraesCS1A02G049700	-	1A:31778439-31781938	10_1_20	10_1_128	OK	18.4302	19.7074	0.0966656	0.267019	0.6378	0.948376	no
TraesCS1A02G050100	TraesCS1A02G050100	-	1A:32084706-32089178	10_1_20	10_1_128	OK	4.97876	6.84829	0.45996	1.18718	0.04345	0.397131	no
TraesCS1A02G050400	TraesCS1A02G050400	-	1A:32260042-32262299	10_1_20	10_1_128	OK	0.408273	0.682042	0.740327	0.970719	0.09555	0.562864	no
TraesCS1A02G050900	TraesCS1A02G050900	-	1A:32454116-32455183	10_1_20	10_1_128	OK	2.45234	3.3747	0.460596	0.822081	0.1495	0.66153	no
TraesCS1A02G051300	TraesCS1A02G051300	-	1A:32890599-32894593	10_1_20	10_1_128	OK	10.2702	10.0103	-0.0369777	-0.105935	0.8541	0.985933	no
TraesCS1A02G051500	TraesCS1A02G051500	-	1A:33019232-33022457	10_1_20	10_1_128	OK	15.9158	17.5055	0.137343	0.401162	0.4948	0.909467	no
TraesCS1A02G051600	TraesCS1A02G051600	-	1A:33226676-33229752	10_1_20	10_1_128	OK	0.736901	0.47249	-0.641187	-1.02577	0.08115	0.528981	no
TraesCS1A02G051700	TraesCS1A02G051700	-	1A:33370766-33373330	10_1_20	10_1_128	OK	34.7576	33.7802	-0.0411511	-0.113264	0.8432	0.985132	no
TraesCS1A02G051800	TraesCS1A02G051800	-	1A:33373635-33374973	10_1_20	10_1_128	OK	0.707284	0.65165	-0.118194	-0.106952	0.8405	0.984876	no
TraesCS1A02G051900	TraesCS1A02G051900	-	1A:33375412-33377767	10_1_20	10_1_128	OK	23.2885	27.8726	0.259228	0.657365	0.25825	0.783188	no
TraesCS1A02G052000	TraesCS1A02G052000	-	1A:33397500-33398955	10_1_20	10_1_128	OK	0.344653	0.797135	1.20968	1.38612	0.0275	0.310532	no
TraesCS1A02G052100	TraesCS1A02G052100	-	1A:34146865-34149852	10_1_20	10_1_128	OK	5.37123	6.50328	0.275915	0.605318	0.28595	0.80454	no
TraesCS1A02G052200	TraesCS1A02G052200	-	1A:34158621-34174068	10_1_20	10_1_128	OK	8.05689	6.88679	-0.226391	-0.647147	0.27145	0.793647	no
TraesCS1A02G052300	TraesCS1A02G052300	-	1A:34406138-34410005	10_1_20	10_1_128	OK	10.4005	8.60699	-0.273071	-0.749494	0.1908	0.713345	no
TraesCS1A02G052400	TraesCS1A02G052400	-	1A:34425460-34427079	10_1_20	10_1_128	OK	0.349615	0.378622	0.114991	0.120847	0.8301	0.983658	no
TraesCS1A02G053600	TraesCS1A02G053600	-	1A:35528836-35533934	10_1_20	10_1_128	OK	0.677875	0.601263	-0.173023	-0.236867	0.6862	0.960239	no
TraesCS1A02G054000	TraesCS1A02G054000	-	1A:35542717-35543825	10_1_20	10_1_128	OK	3.54037	3.47748	-0.0258576	-0.0468537	0.93255	0.991871	no
TraesCS1A02G054300	TraesCS1A02G054300	-	1A:35931963-35936127	10_1_20	10_1_128	OK	1.76603	1.55575	-0.182904	-0.485348	0.4039	0.874108	no
TraesCS1A02G054400	TraesCS1A02G054400	-	1A:35937733-35944326	10_1_20	10_1_128	OK	5.32286	5.16718	-0.0428258	-0.123779	0.8234	0.983005	no
TraesCS1A02G054900	TraesCS1A02G054900	-	1A:36267234-36271054	10_1_20	10_1_128	OK	4.42424	5.04661	0.189885	0.49831	0.38315	0.86488	no
TraesCS1A02G055000	TraesCS1A02G055000	-	1A:36271324-36278335	10_1_20	10_1_128	OK	3.22466	4.23871	0.394481	1.01395	0.0935	0.558761	no
TraesCS1A02G055100	TraesCS1A02G055100	-	1A:36271324-36278335	10_1_20	10_1_128	OK	1.32991	2.14331	0.688512	0.264579	0.7514	0.972798	no
TraesCS1A02G055200	TraesCS1A02G055200	-	1A:36278600-36281199	10_1_20	10_1_128	OK	9.75286	8.98033	-0.119057	-0.318917	0.58635	0.934828	no
TraesCS1A02G055400	TraesCS1A02G055400	-	1A:36561932-36569908	10_1_20	10_1_128	OK	5.32292	6.44272	0.275452	0.786539	0.17425	0.693324	no
TraesCS1A02G056100	TraesCS1A02G056100	-	1A:36761838-36763635	10_1_20	10_1_128	OK	4.68469	2.65376	-0.819918	-1.68799	0.00425	0.0900226	no
TraesCS1A02G056200	TraesCS1A02G056200	-	1A:36765923-36766338	10_1_20	10_1_128	OK	0.881989	2.43026	1.46228	1.38435	0.02775	0.311978	no
TraesCS1A02G056400	TraesCS1A02G056400	-	1A:36769723-36770407	10_1_20	10_1_128	OK	2.75745	2.47222	-0.157529	-0.239277	0.6775	0.958413	no
TraesCS1A02G056500	TraesCS1A02G056500	-	1A:36772139-36774424	10_1_20	10_1_128	OK	10.5612	8.65521	-0.287138	-0.769886	0.18375	0.705356	no
TraesCS1A02G056600	TraesCS1A02G056600	-	1A:36776372-36780640	10_1_20	10_1_128	OK	5.09093	3.96196	-0.361713	-0.717234	0.2122	0.738845	no
TraesCS1A02G056900	TraesCS1A02G056900	-	1A:36839919-36840861	10_1_20	10_1_128	OK	1.12984	2.10515	0.897811	1.35765	0.02055	0.262191	no
TraesCS1A02G057100	TraesCS1A02G057100	-	1A:37465849-37468260	10_1_20	10_1_128	OK	1.01654	0.827393	-0.297025	-0.628894	0.2908	0.80763	no
TraesCS1A02G057200	TraesCS1A02G057200	-	1A:37478205-37481881	10_1_20	10_1_128	OK	18.5519	25.5056	0.45925	1.25387	0.0299	0.325997	no
TraesCS1A02G057900	TraesCS1A02G057900	-	1A:38366743-38368653	10_1_20	10_1_128	OK	0.562714	0.516961	-0.122348	-0.1781	0.74905	0.97252	no
TraesCS1A02G058200	TraesCS1A02G058200	-	1A:38711993-38715061	10_1_20	10_1_128	OK	1.76674	2.34458	0.408238	0.933749	0.1011	0.574903	no
TraesCS1A02G058300	TraesCS1A02G058300	-	1A:38717932-38718693	10_1_20	10_1_128	OK	5.2288	8.1404	0.638619	1.05619	0.1054	0.583887	no
TraesCS1A02G058400	TraesCS1A02G058400	-	1A:38728806-38733500	10_1_20	10_1_128	OK	20.6672	24.964	0.272504	0.787041	0.17605	0.69591	no
TraesCS1A02G058500	TraesCS1A02G058500	-	1A:39348699-39357763	10_1_20	10_1_128	OK	0.616943	0.623261	0.0146984	0.0221605	0.9798	0.995826	no
TraesCS1A02G058600	TraesCS1A02G058600	-	1A:39402526-39410027	10_1_20	10_1_128	OK	1.27685	1.00723	-0.342201	-0.681301	0.2472	0.775363	no
TraesCS1A02G058700	TraesCS1A02G058700	-	1A:39402526-39410027	10_1_20	10_1_128	OK	0.454159	0.651061	0.519595	0.398014	0.46805	0.90155	no
TraesCS1A02G058900	TraesCS1A02G058900	-	1A:39649613-39651876	10_1_20	10_1_128	OK	0.741205	0.756434	0.0293413	0.0434954	0.94145	0.992783	no
TraesCS1A02G059100	TraesCS1A02G059100	-	1A:39870473-39872241	10_1_20	10_1_128	OK	4.58451	5.14097	0.165273	0.383593	0.51155	0.914795	no
TraesCS1A02G059200	TraesCS1A02G059200	-	1A:39892911-39894955	10_1_20	10_1_128	OK	2.78619	3.14773	0.176019	0.332885	0.55905	0.928327	no
TraesCS1A02G060100	TraesCS1A02G060100	-	1A:41357283-41362423	10_1_20	10_1_128	OK	3.50168	3.08304	-0.183695	-0.475887	0.40855	0.876595	no
TraesCS1A02G060500	TraesCS1A02G060500	-	1A:41712134-41714118	10_1_20	10_1_128	OK	2.63599	3.00848	0.190689	0.432859	0.44685	0.892562	no
TraesCS1A02G060600	TraesCS1A02G060600	-	1A:41740300-41745063	10_1_20	10_1_128	OK	2.61533	2.58805	-0.015126	-0.0375841	0.9485	0.993167	no
TraesCS1A02G060700	TraesCS1A02G060700	-	1A:41747500-41750050	10_1_20	10_1_128	OK	7.99949	7.25237	-0.141456	-0.374177	0.50565	0.912844	no
TraesCS1A02G061600	TraesCS1A02G061600	-	1A:42217456-42220780	10_1_20	10_1_128	OK	0.607153	0.589468	-0.0426463	-0.051955	0.93885	0.992783	no
TraesCS1A02G061700	TraesCS1A02G061700	-	1A:42251605-42256435	10_1_20	10_1_128	OK	17.3475	24.1563	0.47767	1.28303	0.02815	0.314851	no
TraesCS1A02G061900	TraesCS1A02G061900	-	1A:42475681-42476283	10_1_20	10_1_128	OK	3.05935	0	#NAME?	#NAME?	5e-05	0.00213975	yes
TraesCS1A02G062100	TraesCS1A02G062100	-	1A:42546062-42550350	10_1_20	10_1_128	OK	57.5115	55.2989	-0.056598	-0.15715	0.7795	0.977831	no
TraesCS1A02G062200	TraesCS1A02G062200	-	1A:42603253-42603901	10_1_20	10_1_128	OK	1.26263	0.397121	-1.66878	-1.19022	0.0622	0.468814	no
TraesCS1A02G062400	TraesCS1A02G062400	-	1A:42643125-42668396	10_1_20	10_1_128	OK	3.03796	3.67417	0.274312	0.651734	0.24435	0.774725	no
TraesCS1A02G063300	TraesCS1A02G063300	-	1A:44363598-44367067	10_1_20	10_1_128	OK	0.434921	0.403264	-0.109028	-0.169758	0.7731	0.976489	no
TraesCS1A02G063500	TraesCS1A02G063500	-	1A:44406438-44407943	10_1_20	10_1_128	OK	2.67052	3.43514	0.363247	0.697715	0.23115	0.760926	no
TraesCS1A02G063600	TraesCS1A02G063600	-	1A:44408100-44412013	10_1_20	10_1_128	OK	2.45741	2.36606	-0.0546492	-0.145574	0.7975	0.979284	no
TraesCS1A02G064000	TraesCS1A02G064000	-	1A:45543087-45548553	10_1_20	10_1_128	OK	18.3298	18.8454	0.04002	0.113104	0.84265	0.985132	no
TraesCS1A02G064100	TraesCS1A02G064100	-	1A:45793605-45797826	10_1_20	10_1_128	OK	21.4256	19.0232	-0.171577	-0.483413	0.39775	0.870941	no
TraesCS1A02G064900	TraesCS1A02G064900	-	1A:47201866-47207696	10_1_20	10_1_128	OK	1.57296	1.32291	-0.249771	-0.432768	0.44825	0.893448	no
TraesCS1A02G065300	TraesCS1A02G065300	-	1A:47578259-47587723	10_1_20	10_1_128	OK	2.89584	2.89163	-0.002102	-0.00536018	0.9922	0.997284	no
TraesCS1A02G065500	TraesCS1A02G065500	-	1A:47799452-47806227	10_1_20	10_1_128	OK	1.69954	2.49153	0.551889	0.290403	0.61745	0.942978	no
TraesCS1A02G065600	TraesCS1A02G065600	-	1A:47823748-47827916	10_1_20	10_1_128	OK	0.642593	0.504833	-0.3481	-0.729478	0.20145	0.726254	no
TraesCS1A02G065700	TraesCS1A02G065700	-	1A:48575893-48591514	10_1_20	10_1_128	OK	7.40918	6.82123	-0.119282	-0.343196	0.5605	0.928682	no
TraesCS1A02G065800	TraesCS1A02G065800	-	1A:48592863-48594183	10_1_20	10_1_128	OK	3.43386	3.80879	0.149503	0.287514	0.6277	0.945882	no
TraesCS1A02G065900	TraesCS1A02G065900	-	1A:48703229-48707143	10_1_20	10_1_128	OK	2.03743	1.00613	-1.01794	-1.0218	0.07095	0.498437	no
TraesCS1A02G066000	TraesCS1A02G066000	-	1A:48725006-48730230	10_1_20	10_1_128	OK	0.336969	0.245552	-0.456589	-0.804504	0.15695	0.670301	no
TraesCS1A02G066200	TraesCS1A02G066200	-	1A:48783667-48786472	10_1_20	10_1_128	OK	22.6584	22.9394	0.0177824	0.0506031	0.93355	0.991871	no
TraesCS1A02G066300	TraesCS1A02G066300	-	1A:48966061-48979283	10_1_20	10_1_128	OK	0.842877	0.573107	-0.556517	-1.07764	0.0683	0.490478	no
TraesCS1A02G066400	TraesCS1A02G066400	-	1A:48979588-48982811	10_1_20	10_1_128	OK	1.21577	0.719132	-0.757541	-1.35238	0.01855	0.245953	no
TraesCS1A02G066521	TraesCS1A02G066521	-	1A:48993955-48998857	10_1_20	10_1_128	OK	0.323998	0.273008	-0.247043	-0.195685	0.7226	0.967488	no
TraesCS1A02G066600	TraesCS1A02G066600	-	1A:48998936-48999728	10_1_20	10_1_128	OK	0.218241	0.384977	0.818852	0.563168	0.31075	0.821966	no
TraesCS1A02G066700	TraesCS1A02G066700	-	1A:49096240-49103221	10_1_20	10_1_128	OK	0.656271	0.612666	-0.0991898	-0.0945478	0.87145	0.988325	no
TraesCS1A02G066800	TraesCS1A02G066800	-	1A:49096240-49103221	10_1_20	10_1_128	OK	7.12396	7.11323	-0.00217549	-0.00464404	0.9938	0.997734	no
TraesCS1A02G066900	TraesCS1A02G066900	-	1A:49149509-49154022	10_1_20	10_1_128	OK	9.82868	11.0806	0.172971	0.50361	0.3923	0.869319	no
TraesCS1A02G067200	TraesCS1A02G067200	-	1A:49251326-49254104	10_1_20	10_1_128	OK	1.93604	1.99744	0.0450457	0.10799	0.8476	0.985755	no
TraesCS1A02G067300	TraesCS1A02G067300	-	1A:49269258-49288855	10_1_20	10_1_128	OK	2.90062	2.77097	-0.06597	-0.19268	0.73665	0.970181	no
TraesCS1A02G067900	TraesCS1A02G067900	-	1A:49361010-49363692	10_1_20	10_1_128	OK	0.258915	0.292465	0.175787	0.218281	0.68585	0.960168	no
TraesCS1A02G068000	TraesCS1A02G068000	-	1A:49365310-49367228	10_1_20	10_1_128	OK	6.94015	7.62372	0.135528	0.323242	0.57275	0.931132	no
TraesCS1A02G068300	TraesCS1A02G068300	-	1A:49526824-49535943	10_1_20	10_1_128	OK	5.09309	4.12079	-0.30562	-0.837807	0.1503	0.662275	no
TraesCS1A02G068400	TraesCS1A02G068400	-	1A:49896640-49897878	10_1_20	10_1_128	OK	0.640328	0.603498	-0.0854621	-0.102372	0.86015	0.986316	no
TraesCS1A02G068500	TraesCS1A02G068500	-	1A:49960687-49961536	10_1_20	10_1_128	OK	1.04145	0.702116	-0.568807	-0.521944	0.3755	0.862097	no
TraesCS1A02G069300	TraesCS1A02G069300	-	1A:51700020-51707185	10_1_20	10_1_128	OK	14.6494	14.9	0.0244637	0.0696115	0.9023	0.98962	no
TraesCS1A02G069400	TraesCS1A02G069400	-	1A:52056089-52060042	10_1_20	10_1_128	OK	7.61734	7.50669	-0.0211111	-0.0587677	0.91965	0.991313	no
TraesCS1A02G069500	TraesCS1A02G069500	-	1A:52228529-52232086	10_1_20	10_1_128	OK	0.299799	0.350674	0.226132	0.289853	0.6197	0.943739	no
TraesCS1A02G069600	TraesCS1A02G069600	-	1A:52235910-52238246	10_1_20	10_1_128	OK	23.8773	27.6403	0.211133	0.606648	0.29115	0.807839	no
TraesCS1A02G069700	TraesCS1A02G069700	-	1A:52453834-52459566	10_1_20	10_1_128	OK	2.77757	2.73856	-0.0204077	-0.0467675	0.93345	0.991871	no
TraesCS1A02G069900	TraesCS1A02G069900	-	1A:52519640-52520791	10_1_20	10_1_128	OK	8.68431	12.8279	0.562796	1.42431	0.01115	0.176276	no
TraesCS1A02G070100	TraesCS1A02G070100	-	1A:52559622-52563522	10_1_20	10_1_128	OK	0.375561	0.338035	-0.151877	-0.315584	0.5859	0.934768	no
TraesCS1A02G070300	TraesCS1A02G070300	-	1A:53032273-53037595	10_1_20	10_1_128	OK	5.58279	6.28593	0.171139	0.435926	0.44615	0.892224	no
TraesCS1A02G070400	TraesCS1A02G070400	-	1A:53187273-53189460	10_1_20	10_1_128	OK	3.49974	3.99131	0.189613	0.410643	0.4668	0.901001	no
TraesCS1A02G070600	TraesCS1A02G070600	-	1A:53454197-53457285	10_1_20	10_1_128	OK	2.64998	2.94624	0.152889	0.309172	0.58955	0.935695	no
TraesCS1A02G070900	TraesCS1A02G070900	-	1A:53674141-53677477	10_1_20	10_1_128	OK	1.23787	1.13634	-0.123467	-0.230562	0.67765	0.958488	no
TraesCS1A02G071100	TraesCS1A02G071100	-	1A:53850044-53859233	10_1_20	10_1_128	OK	2.03229	1.32808	-0.613766	-1.5951	0.0054	0.10764	no
TraesCS1A02G071300	TraesCS1A02G071300	-	1A:53903908-53912680	10_1_20	10_1_128	OK	1.3511	1.23823	-0.125855	-0.322016	0.5748	0.931351	no
TraesCS1A02G071400	TraesCS1A02G071400	-	1A:53993671-53997512	10_1_20	10_1_128	OK	1.98853	3.34791	0.751558	1.39116	0.01535	0.218755	no
TraesCS1A02G071500	TraesCS1A02G071500	-	1A:54000805-54002679	10_1_20	10_1_128	OK	5.31689	6.95976	0.388455	0.771946	0.18045	0.701428	no
TraesCS1A02G071657	TraesCS1A02G071657	-	1A:54015301-54019064	10_1_20	10_1_128	OK	0.299397	0.248292	-0.270023	-0.401977	0.47765	0.905138	no
TraesCS1A02G071700	TraesCS1A02G071700	-	1A:54022013-54027441	10_1_20	10_1_128	OK	1.65366	1.89998	0.200325	0.496594	0.37885	0.863088	no
TraesCS1A02G071800	TraesCS1A02G071800	-	1A:54074820-54077829	10_1_20	10_1_128	OK	14.9312	12.7283	-0.230296	-0.664371	0.24915	0.776595	no
TraesCS1A02G072000	TraesCS1A02G072000	-	1A:54349174-54355250	10_1_20	10_1_128	OK	18.4085	19.2833	0.0669834	0.191661	0.7404	0.970947	no
TraesCS1A02G072200	TraesCS1A02G072200	-	1A:54458834-54463277	10_1_20	10_1_128	OK	6.6297	7.35167	0.149128	0.381938	0.50965	0.914259	no
TraesCS1A02G072600	TraesCS1A02G072600	-	1A:56617367-56618763	10_1_20	10_1_128	OK	70.0051	75.8971	0.116585	0.3295	0.5629	0.929395	no
TraesCS1A02G072800	TraesCS1A02G072800	-	1A:56917863-56924080	10_1_20	10_1_128	OK	1.54702	0.528015	-1.55084	-2.14238	0.0055	0.109189	no
TraesCS1A02G073000	TraesCS1A02G073000	-	1A:57189793-57192224	10_1_20	10_1_128	OK	2.0974	2.36591	0.173796	0.355629	0.53225	0.920178	no
TraesCS1A02G073100	TraesCS1A02G073100	-	1A:57192367-57194346	10_1_20	10_1_128	OK	0.784619	0.820587	0.0646642	0.089809	0.87175	0.988325	no
TraesCS1A02G073300	TraesCS1A02G073300	-	1A:57209811-57212757	10_1_20	10_1_128	OK	2.67053	1.9283	-0.469796	-0.945188	0.09555	0.562864	no
TraesCS1A02G073400	TraesCS1A02G073400	-	1A:57302733-57307922	10_1_20	10_1_128	OK	2.14351	2.22707	0.0551725	0.130954	0.8222	0.982906	no
TraesCS1A02G073500	TraesCS1A02G073500	-	1A:57390210-57394799	10_1_20	10_1_128	OK	1.39629	1.9225	0.461383	0.873703	0.12675	0.625438	no
TraesCS1A02G073900	TraesCS1A02G073900	-	1A:57634277-57635926	10_1_20	10_1_128	OK	5.89105	6.75204	0.196799	0.452949	0.42325	0.883167	no
TraesCS1A02G074400	TraesCS1A02G074400	-	1A:57763650-57769710	10_1_20	10_1_128	OK	6.60742	5.70411	-0.212087	-0.610116	0.293	0.809209	no
TraesCS1A02G074800	TraesCS1A02G074800	-	1A:58123310-58125910	10_1_20	10_1_128	OK	14.9896	14.4904	-0.0488683	-0.140469	0.803	0.979742	no
TraesCS1A02G075000	TraesCS1A02G075000	-	1A:58170680-58178010	10_1_20	10_1_128	OK	12.1996	8.24986	-0.564388	-1.53755	0.0096	0.160117	no
TraesCS1A02G075100	TraesCS1A02G075100	-	1A:58199788-58204396	10_1_20	10_1_128	OK	5.91878	4.5999	-0.363697	-0.962719	0.09045	0.552857	no
TraesCS1A02G075200	TraesCS1A02G075200	-	1A:58287901-58291029	10_1_20	10_1_128	OK	1.88878	2.19794	0.218698	0.435263	0.44295	0.890574	no
TraesCS1A02G075500	TraesCS1A02G075500	-	1A:58481571-58484867	10_1_20	10_1_128	OK	0.342514	0.411607	0.265103	0.392923	0.49325	0.90909	no
TraesCS1A02G075600	TraesCS1A02G075600	-	1A:58701489-58716429	10_1_20	10_1_128	OK	2.56311	2.2378	-0.195817	-0.551755	0.33775	0.84081	no
TraesCS1A02G075700	TraesCS1A02G075700	-	1A:58748069-58753312	10_1_20	10_1_128	OK	12.5254	15.309	0.289518	0.827213	0.15565	0.668876	no
TraesCS1A02G076000	TraesCS1A02G076000	-	1A:58902276-58908361	10_1_20	10_1_128	OK	3.52807	3.50925	-0.00771474	-0.0216304	0.9702	0.99518	no
TraesCS1A02G076100	TraesCS1A02G076100	-	1A:58931327-58934940	10_1_20	10_1_128	OK	10.417	12.3398	0.244388	0.61328	0.28675	0.805289	no
TraesCS1A02G076400	TraesCS1A02G076400	-	1A:59130570-59138769	10_1_20	10_1_128	OK	2.88669	3.13916	0.120962	0.297945	0.6045	0.939974	no
TraesCS1A02G076700	TraesCS1A02G076700	-	1A:59507511-59510257	10_1_20	10_1_128	OK	2.54847	3.78788	0.571756	1.28068	0.0238	0.286628	no
TraesCS1A02G076900	TraesCS1A02G076900	-	1A:59613356-59616276	10_1_20	10_1_128	OK	17.1065	17.5528	0.0371548	0.105614	0.8571	0.985969	no
TraesCS1A02G077200	TraesCS1A02G077200	-	1A:59856966-59860644	10_1_20	10_1_128	OK	12.8012	12.5524	-0.0283162	-0.0828406	0.88975	0.988769	no
TraesCS1A02G077500	TraesCS1A02G077500	-	1A:60351392-60353968	10_1_20	10_1_128	OK	11.2497	11.5719	0.040747	0.110262	0.84505	0.98522	no
TraesCS1A02G077600	TraesCS1A02G077600	-	1A:60354402-60358841	10_1_20	10_1_128	OK	2.44539	2.33632	-0.0658279	-0.174634	0.76365	0.974761	no
TraesCS1A02G077700	TraesCS1A02G077700	-	1A:60537166-60540748	10_1_20	10_1_128	OK	174.922	155.431	-0.170433	-0.439943	0.4497	0.894097	no
TraesCS1A02G077800	TraesCS1A02G077800	-	1A:60735129-60738949	10_1_20	10_1_128	OK	1.53154	1.16502	-0.394631	-0.590167	0.3057	0.819177	no
TraesCS1A02G078100	TraesCS1A02G078100	-	1A:60954700-60956424	10_1_20	10_1_128	OK	18.6405	23.594	0.339982	0.960693	0.09535	0.562587	no
TraesCS1A02G078200	TraesCS1A02G078200	-	1A:61008915-61010405	10_1_20	10_1_128	OK	1.50106	1.65423	0.140184	0.240817	0.67565	0.95801	no
TraesCS1A02G078300	TraesCS1A02G078300	-	1A:61026063-61028089	10_1_20	10_1_128	OK	0.0596016	0.587433	3.301	1.81487	0.24595	0.77532	no
TraesCS1A02G078700	TraesCS1A02G078700	-	1A:61384568-61391833	10_1_20	10_1_128	OK	5.67349	7.65904	0.432928	0.970614	0.0839	0.536009	no
TraesCS1A02G078800	TraesCS1A02G078800	-	1A:61575767-61577009	10_1_20	10_1_128	OK	92.2907	119.813	0.376526	1.03983	0.07	0.495967	no
TraesCS1A02G078900	TraesCS1A02G078900	-	1A:61713577-61714898	10_1_20	10_1_128	OK	2.41621	3.06118	0.341341	0.655663	0.2468	0.775363	no
TraesCS1A02G079300	TraesCS1A02G079300	-	1A:62014081-62014939	10_1_20	10_1_128	OK	0.414659	0.411525	-0.0109477	-0.00888607	0.8878	0.988761	no
TraesCS1A02G079400	TraesCS1A02G079400	-	1A:62021322-62024237	10_1_20	10_1_128	OK	5.84462	8.64412	0.564609	1.38517	0.01675	0.230447	no
TraesCS1A02G079700	TraesCS1A02G079700	-	1A:62609728-62614089	10_1_20	10_1_128	OK	11.5944	10.0764	-0.202455	-0.572534	0.33685	0.840383	no
TraesCS1A02G079800	TraesCS1A02G079800	-	1A:62614212-62617255	10_1_20	10_1_128	OK	1.31373	0.953822	-0.461874	-0.969432	0.093	0.558097	no
TraesCS1A02G079900	TraesCS1A02G079900	-	1A:62794171-62794483	10_1_20	10_1_128	OK	7.70525	5.66212	-0.444498	-0.658265	0.2559	0.780608	no
TraesCS1A02G080000	TraesCS1A02G080000	-	1A:63004798-63005566	10_1_20	10_1_128	OK	1.98995	1.46878	-0.438112	-0.569508	0.3182	0.827463	no
TraesCS1A02G080100	TraesCS1A02G080100	-	1A:63045955-63047438	10_1_20	10_1_128	OK	4.13239	3.97203	-0.0570997	-0.118533	0.83725	0.984557	no
TraesCS1A02G080200	TraesCS1A02G080200	-	1A:63050621-63053515	10_1_20	10_1_128	OK	1.1128	1.06127	-0.0683942	-0.158037	0.78195	0.977986	no
TraesCS1A02G080300	TraesCS1A02G080300	-	1A:63057502-63062305	10_1_20	10_1_128	OK	0.639462	1.16594	0.866563	1.70512	0.0045	0.0937654	no
TraesCS1A02G080500	TraesCS1A02G080500	-	1A:63327890-63331958	10_1_20	10_1_128	OK	0.360063	0.207079	-0.79807	-1.18444	0.04295	0.394399	no
TraesCS1A02G080600	TraesCS1A02G080600	-	1A:63475811-63481063	10_1_20	10_1_128	OK	0.394759	0.339816	-0.216221	-0.351316	0.5515	0.926064	no
TraesCS1A02G080700	TraesCS1A02G080700	-	1A:63741494-63747947	10_1_20	10_1_128	OK	5.14393	6.31643	0.296239	0.818699	0.15605	0.669255	no
TraesCS1A02G081200	TraesCS1A02G081200	-	1A:64404584-64414503	10_1_20	10_1_128	OK	8.43075	10.8722	0.366906	0.906324	0.1082	0.589957	no
TraesCS1A02G081300	TraesCS1A02G081300	-	1A:64593509-64600216	10_1_20	10_1_128	OK	12.8335	8.77082	-0.549126	-1.53106	0.00955	0.159736	no
TraesCS1A02G081400	TraesCS1A02G081400	-	1A:64692228-64694087	10_1_20	10_1_128	OK	6.39636	7.69617	0.266891	0.713841	0.2149	0.741794	no
TraesCS1A02G081600	TraesCS1A02G081600	-	1A:64835536-64837007	10_1_20	10_1_128	OK	0.385453	0.491822	0.351582	0.381181	0.50155	0.911158	no
TraesCS1A02G081700	TraesCS1A02G081700	-	1A:64838563-64839988	10_1_20	10_1_128	OK	0.391476	0.324811	-0.269325	-0.309338	0.59535	0.937483	no
TraesCS1A02G082000	TraesCS1A02G082000	-	1A:65261476-65265780	10_1_20	10_1_128	OK	26.3196	25.2307	-0.0609574	-0.169239	0.77245	0.976489	no
TraesCS1A02G082100	TraesCS1A02G082100	-	1A:65266306-65268355	10_1_20	10_1_128	OK	2.08973	2.60501	0.317972	0.56727	0.3056	0.819021	no
TraesCS1A02G082200	TraesCS1A02G082200	-	1A:65391962-65393451	10_1_20	10_1_128	OK	5.8021	7.78714	0.424517	0.950691	0.09455	0.560847	no
TraesCS1A02G082300	TraesCS1A02G082300	-	1A:65615816-65616636	10_1_20	10_1_128	OK	17.1023	17.1788	0.00643954	0.0164479	0.9777	0.995826	no
TraesCS1A02G082500	TraesCS1A02G082500	-	1A:65758590-65759654	10_1_20	10_1_128	OK	7.043	3.88825	-0.85707	-2.31912	0.00035	0.0120863	yes
TraesCS1A02G082600	TraesCS1A02G082600	-	1A:65790412-65795583	10_1_20	10_1_128	OK	5.23958	5.58556	0.0922493	0.23239	0.68555	0.960083	no
TraesCS1A02G082700	TraesCS1A02G082700	-	1A:65798875-65800185	10_1_20	10_1_128	OK	2.86244	4.80928	0.748573	1.45601	0.0129	0.194784	no
TraesCS1A02G083000	TraesCS1A02G083000	-	1A:66174939-66177799	10_1_20	10_1_128	OK	9.42969	9.63624	0.0312593	0.0828103	0.88605	0.988761	no
TraesCS1A02G083100	TraesCS1A02G083100	-	1A:66892109-66894637	10_1_20	10_1_128	OK	15.2322	15.0944	-0.0131086	-0.0377195	0.947	0.993056	no
TraesCS1A02G083300	TraesCS1A02G083300	-	1A:67467267-67469443	10_1_20	10_1_128	OK	0.715076	0.717379	0.00463835	0.00615509	0.9733	0.995396	no
TraesCS1A02G083400	TraesCS1A02G083400	-	1A:67683224-67687269	10_1_20	10_1_128	OK	24.2424	23.4071	-0.0505849	-0.143656	0.8006	0.979656	no
TraesCS1A02G083500	TraesCS1A02G083500	-	1A:67689153-67698715	10_1_20	10_1_128	OK	6.40636	5.58206	-0.198708	-0.53625	0.34725	0.846202	no
TraesCS1A02G084100	TraesCS1A02G084100	-	1A:69188850-69193336	10_1_20	10_1_128	OK	6.69948	6.92726	0.0482364	0.120339	0.82915	0.983658	no
TraesCS1A02G084200	TraesCS1A02G084200	-	1A:69390435-69394941	10_1_20	10_1_128	OK	3.74619	3.43774	-0.123964	-0.33802	0.55195	0.926128	no
TraesCS1A02G084300	TraesCS1A02G084300	-	1A:70040013-70041337	10_1_20	10_1_128	OK	9.84124	11.8986	0.273879	0.658594	0.24415	0.774559	no
TraesCS1A02G084400	TraesCS1A02G084400	-	1A:70695359-70705174	10_1_20	10_1_128	OK	0.430049	0.427127	-0.00983553	-0.00464102	0.9861	0.996543	no
TraesCS1A02G084500	TraesCS1A02G084500	-	1A:70695359-70705174	10_1_20	10_1_128	OK	1.95107	1.73639	-0.168171	-0.420526	0.4678	0.901541	no
TraesCS1A02G084800	TraesCS1A02G084800	-	1A:71059896-71060199	10_1_20	10_1_128	OK	1.205	0.653741	-0.882238	-0.666206	0.2282	0.758	no
TraesCS1A02G084900	TraesCS1A02G084900	-	1A:71075741-71076608	10_1_20	10_1_128	OK	0.977846	0.78695	-0.313335	-0.50287	0.38405	0.865338	no
TraesCS1A02G085000	TraesCS1A02G085000	-	1A:71087175-71095753	10_1_20	10_1_128	OK	0.567338	0.356947	-0.668497	-1.23421	0.02965	0.324474	no
TraesCS1A02G085300	TraesCS1A02G085300	-	1A:71444520-71445104	10_1_20	10_1_128	OK	1.41222	0.854622	-0.724612	-0.982604	0.09765	0.567788	no
TraesCS1A02G085400	TraesCS1A02G085400	-	1A:71548288-71548949	10_1_20	10_1_128	OK	2.72438	3.76167	0.465448	0.763027	0.17965	0.70041	no
TraesCS1A02G085500	TraesCS1A02G085500	-	1A:71558242-71561228	10_1_20	10_1_128	OK	0.786495	0.960044	0.287662	0.374475	0.52425	0.918108	no
TraesCS1A02G085600	TraesCS1A02G085600	-	1A:71689759-71695155	10_1_20	10_1_128	OK	6.03542	5.64328	-0.0969188	-0.281891	0.63365	0.947164	no
TraesCS1A02G085700	TraesCS1A02G085700	-	1A:71723318-71725161	10_1_20	10_1_128	OK	1.00803	1.16489	0.208655	0.401299	0.4779	0.905284	no
TraesCS1A02G085800	TraesCS1A02G085800	-	1A:71784545-71785643	10_1_20	10_1_128	OK	0.627105	1.01781	0.69869	0.780309	0.1661	0.682911	no
TraesCS1A02G085900	TraesCS1A02G085900	-	1A:71786597-71790263	10_1_20	10_1_128	OK	4.79839	4.36251	-0.13739	-0.340982	0.5549	0.927148	no
TraesCS1A02G086100	TraesCS1A02G086100	-	1A:72782625-72785888	10_1_20	10_1_128	OK	3.42077	3.96027	0.211277	0.461747	0.4147	0.879041	no
TraesCS1A02G086200	TraesCS1A02G086200	-	1A:72785991-72791062	10_1_20	10_1_128	OK	9.22554	10.6822	0.211508	0.623303	0.29345	0.809729	no
TraesCS1A02G086500	TraesCS1A02G086500	-	1A:73295475-73300550	10_1_20	10_1_128	OK	20.6314	20.7621	0.00911167	0.0250818	0.96695	0.994741	no
TraesCS1A02G086600	TraesCS1A02G086600	-	1A:73302086-73306610	10_1_20	10_1_128	OK	12.0198	9.89801	-0.280204	-0.811927	0.16465	0.680707	no
TraesCS1A02G086800	TraesCS1A02G086800	-	1A:73312929-73322282	10_1_20	10_1_128	OK	7.07123	6.37219	-0.15017	-0.425132	0.47095	0.902058	no
TraesCS1A02G086900	TraesCS1A02G086900	-	1A:73322507-73330054	10_1_20	10_1_128	OK	4.88035	4.26873	-0.193179	-0.539945	0.35645	0.851653	no
TraesCS1A02G087100	TraesCS1A02G087100	-	1A:73352033-73356144	10_1_20	10_1_128	OK	2.79867	3.1536	0.172258	0.273626	0.63675	0.94782	no
TraesCS1A02G087400	TraesCS1A02G087400	-	1A:74271560-74274802	10_1_20	10_1_128	OK	0.317546	0.238038	-0.415775	-0.506059	0.3731	0.860684	no
TraesCS1A02G087500	TraesCS1A02G087500	-	1A:74431374-74444306	10_1_20	10_1_128	OK	6.85656	8.17842	0.254336	0.737755	0.2033	0.727885	no
TraesCS1A02G087900	TraesCS1A02G087900	-	1A:75715900-75722755	10_1_20	10_1_128	OK	1.88826	1.58241	-0.254928	-0.691071	0.233	0.763028	no
TraesCS1A02G088000	TraesCS1A02G088000	-	1A:76022645-76031768	10_1_20	10_1_128	OK	5.64805	5.65811	0.00256868	0.00761114	0.98995	0.996994	no
TraesCS1A02G088100	TraesCS1A02G088100	-	1A:76485955-76492268	10_1_20	10_1_128	OK	12.5916	11.2983	-0.156359	-0.45609	0.43545	0.887679	no
TraesCS1A02G088200	TraesCS1A02G088200	-	1A:76495319-76501435	10_1_20	10_1_128	OK	1.46669	1.11633	-0.393799	-0.912546	0.12225	0.617738	no
TraesCS1A02G088600	TraesCS1A02G088600	-	1A:77069780-77072982	10_1_20	10_1_128	OK	0.297185	0.375883	0.338923	0.541524	0.35325	0.850523	no
TraesCS1A02G088800	TraesCS1A02G088800	-	1A:77096837-77099287	10_1_20	10_1_128	OK	0.320613	0.259354	-0.305906	-0.354795	0.5217	0.917795	no
TraesCS1A02G088900	TraesCS1A02G088900	-	1A:77103809-77107960	10_1_20	10_1_128	OK	5.06395	4.87455	-0.0549925	-0.154671	0.79325	0.978907	no
TraesCS1A02G089100	TraesCS1A02G089100	-	1A:78323460-78331744	10_1_20	10_1_128	OK	5.56499	6.88043	0.306121	0.816012	0.16005	0.675161	no
TraesCS1A02G089500	TraesCS1A02G089500	-	1A:78962469-78964533	10_1_20	10_1_128	OK	5.123	6.07577	0.24608	0.6332	0.27035	0.792771	no
TraesCS1A02G089600	TraesCS1A02G089600	-	1A:79107176-79108103	10_1_20	10_1_128	OK	2.86465	4.4036	0.620325	0.983824	0.093	0.558097	no
TraesCS1A02G089800	TraesCS1A02G089800	-	1A:79167081-79169605	10_1_20	10_1_128	OK	3.51683	3.998	0.185003	0.392357	0.49535	0.909467	no
TraesCS1A02G089900	TraesCS1A02G089900	-	1A:79688775-79694804	10_1_20	10_1_128	OK	12.0323	10.0838	-0.25487	-0.738073	0.21315	0.739964	no
TraesCS1A02G090000	TraesCS1A02G090000	-	1A:79697669-79705374	10_1_20	10_1_128	OK	12.7691	11.0707	-0.205912	-0.588653	0.31375	0.82407	no
TraesCS1A02G090100	TraesCS1A02G090100	-	1A:80190103-80195903	10_1_20	10_1_128	OK	8.26559	8.03495	-0.0408288	-0.119251	0.8343	0.984155	no
TraesCS1A02G090300	TraesCS1A02G090300	-	1A:80297143-80309314	10_1_20	10_1_128	OK	1.52642	1.30407	-0.227132	-0.544786	0.34665	0.84565	no
TraesCS1A02G090600	TraesCS1A02G090600	-	1A:80683273-80687060	10_1_20	10_1_128	OK	6.41452	6.73587	0.0705222	0.191448	0.7462	0.972401	no
TraesCS1A02G091000	TraesCS1A02G091000	-	1A:82127356-82129287	10_1_20	10_1_128	OK	6.47693	6.34312	-0.0301162	-0.0648547	0.908	0.990002	no
TraesCS1A02G091100	TraesCS1A02G091100	-	1A:82517367-82528033	10_1_20	10_1_128	OK	7.05735	6.05487	-0.22103	-0.639124	0.27355	0.79582	no
TraesCS1A02G091200	TraesCS1A02G091200	-	1A:82530924-82535170	10_1_20	10_1_128	OK	3.98155	4.83993	0.281655	0.766938	0.18045	0.701428	no
TraesCS1A02G091300	TraesCS1A02G091300	-	1A:82947326-82952587	10_1_20	10_1_128	OK	9.59174	7.3541	-0.383245	-1.07926	0.0593	0.458768	no
TraesCS1A02G091400	TraesCS1A02G091400	-	1A:83822448-83835952	10_1_20	10_1_128	OK	0.751256	0.641288	-0.228332	-0.514551	0.37865	0.863088	no
TraesCS1A02G092200	TraesCS1A02G092200	-	1A:84793973-84795298	10_1_20	10_1_128	OK	2.56405	1.90792	-0.426428	-0.658225	0.2674	0.791742	no
TraesCS1A02G092700	TraesCS1A02G092700	-	1A:85032414-85035322	10_1_20	10_1_128	OK	40.6913	49.3052	0.277019	0.774389	0.16875	0.685709	no
TraesCS1A02G092900	TraesCS1A02G092900	-	1A:85344048-85346466	10_1_20	10_1_128	OK	263.888	242.635	-0.121139	-0.263641	0.63755	0.948172	no
TraesCS1A02G093400	TraesCS1A02G093400	-	1A:86560548-86567303	10_1_20	10_1_128	OK	0.613099	0.413836	-0.567061	-0.433739	0.4555	0.896691	no
TraesCS1A02G093800	TraesCS1A02G093800	-	1A:86638819-86641089	10_1_20	10_1_128	OK	74.8202	75.2466	0.00819929	0.0232052	0.96915	0.994952	no
TraesCS1A02G093900	TraesCS1A02G093900	-	1A:86644141-86649260	10_1_20	10_1_128	OK	14.5313	15.8694	0.127085	0.330943	0.56725	0.93038	no
TraesCS1A02G094000	TraesCS1A02G094000	-	1A:87198151-87201062	10_1_20	10_1_128	OK	4.12868	4.1729	0.0153678	0.0399836	0.94505	0.992947	no
TraesCS1A02G094200	TraesCS1A02G094200	-	1A:88345836-88351710	10_1_20	10_1_128	OK	0.972512	0.861587	-0.174719	-0.395132	0.50135	0.91112	no
TraesCS1A02G094700	TraesCS1A02G094700	-	1A:90106134-90110560	10_1_20	10_1_128	OK	2.13348	1.79571	-0.248649	-0.461867	0.4117	0.878028	no
TraesCS1A02G095000	TraesCS1A02G095000	-	1A:90759664-90768599	10_1_20	10_1_128	OK	21.7287	20.2772	-0.0997454	-0.260186	0.6526	0.95269	no
TraesCS1A02G095100	TraesCS1A02G095100	-	1A:91043143-91048307	10_1_20	10_1_128	OK	17.2273	17.7778	0.0453801	0.12995	0.823	0.982906	no
TraesCS1A02G095200	TraesCS1A02G095200	-	1A:91052072-91059825	10_1_20	10_1_128	OK	1.2682	0.987357	-0.361136	-0.694104	0.2449	0.774808	no
TraesCS1A02G095300	TraesCS1A02G095300	-	1A:91052072-91059825	10_1_20	10_1_128	OK	1.81126	2.08953	0.206185	0.196744	0.72465	0.968268	no
TraesCS1A02G095500	TraesCS1A02G095500	-	1A:91158449-91162767	10_1_20	10_1_128	OK	5.68545	5.40311	-0.073483	-0.200797	0.735	0.970016	no
TraesCS1A02G095600	TraesCS1A02G095600	-	1A:91174550-91176315	10_1_20	10_1_128	OK	0.0965581	0.542383	2.48984	2.15254	0.00625	0.118788	no
TraesCS1A02G095800	TraesCS1A02G095800	-	1A:91410868-91414181	10_1_20	10_1_128	OK	4.18435	3.6819	-0.184552	-0.476663	0.4086	0.876595	no
TraesCS1A02G096000	TraesCS1A02G096000	-	1A:91498964-91502453	10_1_20	10_1_128	OK	10.1889	9.5906	-0.0873014	-0.240397	0.68075	0.958999	no
TraesCS1A02G096100	TraesCS1A02G096100	-	1A:91502766-91505217	10_1_20	10_1_128	OK	8.9697	8.96154	-0.00131291	-0.00322434	0.99705	0.998509	no
TraesCS1A02G096200	TraesCS1A02G096200	-	1A:91590456-91595995	10_1_20	10_1_128	OK	2.64729	2.70655	0.0319362	0.0788301	0.89135	0.988884	no
TraesCS1A02G096500	TraesCS1A02G096500	-	1A:92564926-92567805	10_1_20	10_1_128	OK	131.686	137.58	0.0631682	0.167276	0.7738	0.976489	no
TraesCS1A02G096600	TraesCS1A02G096600	-	1A:92570551-92575558	10_1_20	10_1_128	OK	3.15947	3.11816	-0.0189869	-0.051471	0.92805	0.991663	no
TraesCS1A02G097000	TraesCS1A02G097000	-	1A:93367122-93367842	10_1_20	10_1_128	OK	12.3958	12.4788	0.00963285	0.019567	0.9729	0.995396	no
TraesCS1A02G097100	TraesCS1A02G097100	-	1A:93392090-93401378	10_1_20	10_1_128	OK	0.612983	0.379515	-0.69169	-0.421689	0.45205	0.895471	no
TraesCS1A02G097200	TraesCS1A02G097200	-	1A:93392090-93401378	10_1_20	10_1_128	OK	9.107	9.12137	0.00227552	0.00639428	0.9914	0.997269	no
TraesCS1A02G097300	TraesCS1A02G097300	-	1A:93401938-93403931	10_1_20	10_1_128	OK	5.52298	6.67916	0.274221	0.545834	0.331	0.83677	no
TraesCS1A02G097400	TraesCS1A02G097400	-	1A:93693502-93698187	10_1_20	10_1_128	OK	35.8324	34.1811	-0.068065	-0.180393	0.75205	0.973104	no
TraesCS1A02G097500	TraesCS1A02G097500	-	1A:94101331-94106484	10_1_20	10_1_128	OK	2.4305	2.11334	-0.201732	-0.454384	0.4337	0.886796	no
TraesCS1A02G097600	TraesCS1A02G097600	-	1A:94109873-94114153	10_1_20	10_1_128	OK	4.58035	4.84193	0.0801254	0.198494	0.72255	0.967488	no
TraesCS1A02G097700	TraesCS1A02G097700	-	1A:94244912-94249051	10_1_20	10_1_128	OK	40.0197	38.695	-0.0485633	-0.131485	0.81465	0.981781	no
TraesCS1A02G099000	TraesCS1A02G099000	-	1A:95183260-95185789	10_1_20	10_1_128	OK	31.1577	36.485	0.227716	0.655437	0.2536	0.77908	no
TraesCS1A02G099300	TraesCS1A02G099300	-	1A:95820620-95826073	10_1_20	10_1_128	OK	9.52209	8.94871	-0.0895995	-0.261471	0.65465	0.953202	no
TraesCS1A02G099400	TraesCS1A02G099400	-	1A:95848237-95853644	10_1_20	10_1_128	OK	5.82747	4.69701	-0.311127	-0.886392	0.11945	0.613066	no
TraesCS1A02G099500	TraesCS1A02G099500	-	1A:95854752-95860989	10_1_20	10_1_128	OK	8.20706	8.04062	-0.0295604	-0.0857293	0.8779	0.988481	no
TraesCS1A02G099700	TraesCS1A02G099700	-	1A:96364460-96365555	10_1_20	10_1_128	OK	0.681525	0.424414	-0.683293	-0.989937	0.08745	0.545628	no
TraesCS1A02G099800	TraesCS1A02G099800	-	1A:96423241-96423996	10_1_20	10_1_128	OK	2.52698	2.54765	0.0117536	0.0143311	0.96345	0.994096	no
TraesCS1A02G099900	TraesCS1A02G099900	-	1A:96438027-96439746	10_1_20	10_1_128	OK	1.37851	1.40538	0.0278524	0.0474191	0.9335	0.991871	no
TraesCS1A02G100100	TraesCS1A02G100100	-	1A:96449468-96451542	10_1_20	10_1_128	OK	1.15588	1.89736	0.715005	1.32668	0.02255	0.276785	no
TraesCS1A02G100200	TraesCS1A02G100200	-	1A:96453203-96455187	10_1_20	10_1_128	OK	6.05885	6.34456	0.0664741	0.149683	0.78955	0.97878	no
TraesCS1A02G100400	TraesCS1A02G100400	-	1A:96470433-96473287	10_1_20	10_1_128	OK	3.29031	3.80259	0.208757	0.56922	0.32275	0.830661	no
TraesCS1A02G100600	TraesCS1A02G100600	-	1A:96480552-96489250	10_1_20	10_1_128	OK	17.131	23.0734	0.429625	1.2081	0.03445	0.351712	no
TraesCS1A02G101000	TraesCS1A02G101000	-	1A:97643034-97647138	10_1_20	10_1_128	OK	2.23168	2.57141	0.204427	0.332173	0.5699	0.931017	no
TraesCS1A02G101200	TraesCS1A02G101200	-	1A:97802664-97810182	10_1_20	10_1_128	OK	8.27715	8.29901	0.00380639	0.00393718	0.99425	0.997844	no
TraesCS1A02G101300	TraesCS1A02G101300	-	1A:97802664-97810182	10_1_20	10_1_128	OK	4.80152	4.52161	-0.0866544	-0.227811	0.7113	0.965536	no
TraesCS1A02G101500	TraesCS1A02G101500	-	1A:97935424-97941195	10_1_20	10_1_128	OK	0.690843	0.690714	-0.000268882	-0.000526263	0.99125	0.997269	no
TraesCS1A02G101700	TraesCS1A02G101700	-	1A:97954953-97957149	10_1_20	10_1_128	OK	0.369824	0.292321	-0.339283	-0.611731	0.2905	0.80763	no
TraesCS1A02G101900	TraesCS1A02G101900	-	1A:98019573-98021697	10_1_20	10_1_128	OK	8.5827	8.31557	-0.0456153	-0.0940601	0.86655	0.987473	no
TraesCS1A02G102100	TraesCS1A02G102100	-	1A:98022870-98023878	10_1_20	10_1_128	OK	0.40169	0.215381	-0.899187	-0.778018	0.36505	0.856212	no
TraesCS1A02G102300	TraesCS1A02G102300	-	1A:98242494-98247975	10_1_20	10_1_128	OK	10.0955	9.68656	-0.0596493	-0.177243	0.7644	0.974892	no
TraesCS1A02G102400	TraesCS1A02G102400	-	1A:98584807-98591722	10_1_20	10_1_128	OK	0.284228	0.551699	0.956832	1.44057	0.0126	0.19173	no
TraesCS1A02G102500	TraesCS1A02G102500	-	1A:99001418-99010088	10_1_20	10_1_128	OK	3.78787	4.01057	0.0824179	0.216714	0.71175	0.965612	no
TraesCS1A02G102600	TraesCS1A02G102600	-	1A:99014195-99018288	10_1_20	10_1_128	OK	8.6093	7.51848	-0.195454	-0.575271	0.3239	0.83112	no
TraesCS1A02G102700	TraesCS1A02G102700	-	1A:99018551-99019580	10_1_20	10_1_128	OK	0.645873	0.274332	-1.23533	-1.38686	0.1093	0.591949	no
TraesCS1A02G102800	TraesCS1A02G102800	-	1A:99071007-99072331	10_1_20	10_1_128	OK	0.416965	0.687556	0.721552	1.02002	0.09155	0.555197	no
TraesCS1A02G103100	TraesCS1A02G103100	-	1A:99292071-99293625	10_1_20	10_1_128	OK	0.980158	0.887746	-0.142867	-0.200717	0.7294	0.968672	no
TraesCS1A02G103900	TraesCS1A02G103900	-	1A:99868031-99871106	10_1_20	10_1_128	OK	5.63151	5.30031	-0.0874443	-0.197368	0.7236	0.967898	no
TraesCS1A02G104000	TraesCS1A02G104000	-	1A:99892262-99906810	10_1_20	10_1_128	OK	1.16859	1.2652	0.114591	0.236332	0.67635	0.958122	no
TraesCS1A02G104300	TraesCS1A02G104300	-	1A:100099706-100104633	10_1_20	10_1_128	OK	1.19061	3.29666	1.46931	2.64479	5e-05	0.00213975	yes
TraesCS1A02G104500	TraesCS1A02G104500	-	1A:100267211-100272922	10_1_20	10_1_128	OK	0.428447	0.0766275	-2.48318	-3.50489	5e-05	0.00213975	yes
TraesCS1A02G104600	TraesCS1A02G104600	-	1A:100289594-100291148	10_1_20	10_1_128	OK	0.811443	0.654241	-0.310666	-0.433436	0.44465	0.891223	no
TraesCS1A02G104700	TraesCS1A02G104700	-	1A:100291938-100297147	10_1_20	10_1_128	OK	2.16226	1.8076	-0.258465	-0.687992	0.23665	0.766806	no
TraesCS1A02G105300	TraesCS1A02G105300	-	1A:101320829-101324110	10_1_20	10_1_128	OK	1.81583	1.81122	-0.00366928	-0.00848832	0.98505	0.996425	no
TraesCS1A02G105400	TraesCS1A02G105400	-	1A:101334863-101335739	10_1_20	10_1_128	OK	174.575	194.576	0.156486	0.422004	0.4703	0.901753	no
TraesCS1A02G105500	TraesCS1A02G105500	-	1A:101377423-101382058	10_1_20	10_1_128	OK	14.4673	13.7355	-0.0748791	-0.215317	0.7031	0.964417	no
TraesCS1A02G105600	TraesCS1A02G105600	-	1A:101763921-101767798	10_1_20	10_1_128	OK	15.1615	13.6728	-0.149104	-0.434039	0.46275	0.89939	no
TraesCS1A02G105800	TraesCS1A02G105800	-	1A:102359663-102365134	10_1_20	10_1_128	OK	31.0603	35.2452	0.182355	0.52823	0.36215	0.854313	no
TraesCS1A02G105900	TraesCS1A02G105900	-	1A:102366709-102370939	10_1_20	10_1_128	OK	10.0356	11.327	0.17463	0.493026	0.39275	0.869342	no
TraesCS1A02G106000	TraesCS1A02G106000	-	1A:102371396-102375203	10_1_20	10_1_128	OK	19.6563	18.1967	-0.111318	-0.323718	0.5701	0.931017	no
TraesCS1A02G106100	TraesCS1A02G106100	-	1A:103311703-103326325	10_1_20	10_1_128	OK	5.88451	5.80721	-0.019078	-0.0555515	0.9251	0.991558	no
TraesCS1A02G106200	TraesCS1A02G106200	-	1A:103631842-103636595	10_1_20	10_1_128	OK	1.04814	1.2597	0.265245	0.436919	0.43505	0.887551	no
TraesCS1A02G106300	TraesCS1A02G106300	-	1A:104208686-104219859	10_1_20	10_1_128	OK	1.45262	1.35098	-0.104657	-0.288366	0.62645	0.945742	no
TraesCS1A02G106500	TraesCS1A02G106500	-	1A:104225641-104230111	10_1_20	10_1_128	OK	4.40201	5.06719	0.203023	0.543329	0.3451	0.844284	no
TraesCS1A02G106600	TraesCS1A02G106600	-	1A:104377539-104379785	10_1_20	10_1_128	OK	144.966	146.639	0.0165487	0.0432636	0.94055	0.992783	no
TraesCS1A02G106700	TraesCS1A02G106700	-	1A:104432548-104433415	10_1_20	10_1_128	OK	27.243	21.863	-0.317398	-0.808103	0.1579	0.671823	no
TraesCS1A02G107300	TraesCS1A02G107300	-	1A:104937223-104949835	10_1_20	10_1_128	OK	5.8364	5.76489	-0.0177851	-0.0517144	0.92785	0.991663	no
TraesCS1A02G107500	TraesCS1A02G107500	-	1A:105885702-105887086	10_1_20	10_1_128	OK	17.1278	16.7479	-0.0323661	-0.0894282	0.8717	0.988325	no
TraesCS1A02G107600	TraesCS1A02G107600	-	1A:105903501-105906285	10_1_20	10_1_128	OK	6.98397	6.52248	-0.0986284	-0.27145	0.6324	0.94676	no
TraesCS1A02G107800	TraesCS1A02G107800	-	1A:106219614-106230486	10_1_20	10_1_128	OK	12.9845	12.5251	-0.051971	-0.153286	0.7967	0.979139	no
TraesCS1A02G107900	TraesCS1A02G107900	-	1A:107093814-107096344	10_1_20	10_1_128	OK	7.74495	6.59559	-0.231755	-0.533889	0.35305	0.850509	no
TraesCS1A02G108100	TraesCS1A02G108100	-	1A:107107555-107110090	10_1_20	10_1_128	OK	1.45986	0.961166	-0.602974	-1.34751	0.0203	0.259903	no
TraesCS1A02G108300	TraesCS1A02G108300	-	1A:107466470-107482160	10_1_20	10_1_128	OK	2.61994	2.28643	-0.196437	-0.539436	0.35415	0.850651	no
TraesCS1A02G108600	TraesCS1A02G108600	-	1A:107777231-107778839	10_1_20	10_1_128	OK	0.696065	0	#NAME?	#NAME?	5e-05	0.00213975	yes
TraesCS1A02G108900	TraesCS1A02G108900	-	1A:108076849-108081795	10_1_20	10_1_128	OK	1.58955	1.60571	0.0145937	0.0385266	0.94555	0.992947	no
TraesCS1A02G109200	TraesCS1A02G109200	-	1A:108687043-108691586	10_1_20	10_1_128	OK	3.71166	3.19457	-0.216443	-0.579117	0.31255	0.823307	no
TraesCS1A02G109300	TraesCS1A02G109300	-	1A:108692882-108697532	10_1_20	10_1_128	OK	3.25227	2.44751	-0.410133	-1.04638	0.07415	0.509113	no
TraesCS1A02G109400	TraesCS1A02G109400	-	1A:108760476-108766530	10_1_20	10_1_128	OK	0.560769	0.358675	-0.64473	-1.35435	0.01955	0.253891	no
TraesCS1A02G109500	TraesCS1A02G109500	-	1A:108769535-108775742	10_1_20	10_1_128	OK	1.50444	1.6906	0.168312	0.406838	0.4886	0.907763	no
TraesCS1A02G109600	TraesCS1A02G109600	-	1A:108769535-108775742	10_1_20	10_1_128	OK	1.43557	1.24491	-0.205584	-0.164342	0.7827	0.97803	no
TraesCS1A02G110000	TraesCS1A02G110000	-	1A:108921600-108924502	10_1_20	10_1_128	OK	0.28736	0.789635	1.45833	2.3079	0.0003	0.0105769	yes
TraesCS1A02G110100	TraesCS1A02G110100	-	1A:109428844-109429628	10_1_20	10_1_128	OK	3.25748	4.36424	0.421971	0.401005	0.48215	0.906687	no
TraesCS1A02G110200	TraesCS1A02G110200	-	1A:109573739-109578560	10_1_20	10_1_128	OK	13.339	14.1077	0.0808283	0.220067	0.6946	0.962359	no
TraesCS1A02G110300	TraesCS1A02G110300	-	1A:109982663-109986523	10_1_20	10_1_128	OK	25.6441	23.535	-0.123815	-0.355082	0.5377	0.9218	no
TraesCS1A02G110700	TraesCS1A02G110700	-	1A:110279385-110282081	10_1_20	10_1_128	OK	1.71386	1.94575	0.183075	0.389287	0.4933	0.90909	no
TraesCS1A02G110800	TraesCS1A02G110800	-	1A:110282477-110284392	10_1_20	10_1_128	OK	1.94853	1.92496	-0.0175551	-0.0350948	0.955	0.993478	no
TraesCS1A02G110900	TraesCS1A02G110900	-	1A:111122760-111132907	10_1_20	10_1_128	OK	2.52553	3.6196	0.519242	1.3665	0.01995	0.257269	no
TraesCS1A02G111000	TraesCS1A02G111000	-	1A:111150790-111153945	10_1_20	10_1_128	OK	4.27489	5.1871	0.279042	0.649034	0.24705	0.775363	no
TraesCS1A02G111100	TraesCS1A02G111100	-	1A:111534403-111538376	10_1_20	10_1_128	OK	6.19731	6.80354	0.134644	0.353899	0.5301	0.919834	no
TraesCS1A02G111300	TraesCS1A02G111300	-	1A:112035815-112042777	10_1_20	10_1_128	OK	0.310043	0.193758	-0.67821	-1.23991	0.03375	0.348229	no
TraesCS1A02G111500	TraesCS1A02G111500	-	1A:112927733-112928544	10_1_20	10_1_128	OK	20.6687	17.7065	-0.22317	-0.55809	0.3286	0.835204	no
TraesCS1A02G111600	TraesCS1A02G111600	-	1A:112934975-112942003	10_1_20	10_1_128	OK	1.61927	1.5047	-0.105877	-0.199746	0.7274	0.968545	no
TraesCS1A02G111800	TraesCS1A02G111800	-	1A:113251083-113252461	10_1_20	10_1_128	OK	6.62354	4.67334	-0.50315	-1.16837	0.04055	0.383594	no
TraesCS1A02G111900	TraesCS1A02G111900	-	1A:113538202-113541509	10_1_20	10_1_128	OK	6.26868	8.41472	0.424754	1.17909	0.0437	0.398056	no
TraesCS1A02G112000	TraesCS1A02G112000	-	1A:113850567-113861587	10_1_20	10_1_128	OK	6.88207	6.33518	-0.119456	-0.149238	0.7923	0.978907	no
TraesCS1A02G112100	TraesCS1A02G112100	-	1A:113850567-113861587	10_1_20	10_1_128	OK	20.2323	15.7235	-0.363734	-0.909908	0.12355	0.61973	no
TraesCS1A02G112200	TraesCS1A02G112200	-	1A:113877740-113880731	10_1_20	10_1_128	OK	3.43629	3.14497	-0.127806	-0.349938	0.5372	0.921668	no
TraesCS1A02G112400	TraesCS1A02G112400	-	1A:114060493-114063211	10_1_20	10_1_128	OK	15.9451	15.6607	-0.025959	-0.0728151	0.9006	0.98962	no
TraesCS1A02G112500	TraesCS1A02G112500	-	1A:114544595-114546676	10_1_20	10_1_128	OK	226.454	216.897	-0.0622094	-0.14391	0.7925	0.978907	no
TraesCS1A02G112600	TraesCS1A02G112600	-	1A:114547941-114552217	10_1_20	10_1_128	OK	8.49329	7.53494	-0.172727	-0.469268	0.4091	0.876932	no
TraesCS1A02G112700	TraesCS1A02G112700	-	1A:115357678-115363324	10_1_20	10_1_128	OK	2.99278	2.74605	-0.124129	-0.313238	0.5923	0.935995	no
TraesCS1A02G112800	TraesCS1A02G112800	-	1A:115364415-115368103	10_1_20	10_1_128	OK	2.67112	2.70669	0.0190807	0.0389185	0.94485	0.992947	no
TraesCS1A02G113100	TraesCS1A02G113100	-	1A:115939761-115940521	10_1_20	10_1_128	OK	19.7418	19.9191	0.0128952	0.0315822	0.9535	0.993252	no
TraesCS1A02G113300	TraesCS1A02G113300	-	1A:115975500-115978707	10_1_20	10_1_128	OK	1.17443	1.1469	-0.0342184	-0.0725496	0.90265	0.98962	no
TraesCS1A02G113600	TraesCS1A02G113600	-	1A:117192082-117193881	10_1_20	10_1_128	OK	0.389267	1.22376	1.65249	1.84651	0.0063	0.119392	no
TraesCS1A02G113700	TraesCS1A02G113700	-	1A:117194226-117198243	10_1_20	10_1_128	OK	3.35361	2.87696	-0.221172	-0.542321	0.3426	0.843746	no
TraesCS1A02G113800	TraesCS1A02G113800	-	1A:117244234-117248380	10_1_20	10_1_128	OK	1.28669	1.73365	0.430155	0.83626	0.14945	0.66153	no
TraesCS1A02G113900	TraesCS1A02G113900	-	1A:117888526-117890940	10_1_20	10_1_128	OK	6.81132	7.84016	0.202949	0.499722	0.38545	0.866085	no
TraesCS1A02G114000	TraesCS1A02G114000	-	1A:117906704-117912166	10_1_20	10_1_128	OK	3.78694	3.7817	-0.00199653	-0.00507704	0.99235	0.99735	no
TraesCS1A02G114300	TraesCS1A02G114300	-	1A:118504063-118509582	10_1_20	10_1_128	OK	10.4208	9.87257	-0.0779691	-0.226764	0.69855	0.963476	no
TraesCS1A02G114400	TraesCS1A02G114400	-	1A:118557582-118559476	10_1_20	10_1_128	OK	2.51476	2.3952	-0.0702755	-0.101355	0.8603	0.986354	no
TraesCS1A02G114600	TraesCS1A02G114600	-	1A:118809203-118815557	10_1_20	10_1_128	OK	1.04217	1.204	0.208246	0.4903	0.38495	0.865715	no
TraesCS1A02G114700	TraesCS1A02G114700	-	1A:118847400-118850726	10_1_20	10_1_128	OK	3.46777	2.66779	-0.378363	-0.926233	0.10365	0.580477	no
TraesCS1A02G115000	TraesCS1A02G115000	-	1A:119148849-119152242	10_1_20	10_1_128	OK	5.78991	6.87995	0.248857	0.645652	0.2617	0.785904	no
TraesCS1A02G115100	TraesCS1A02G115100	-	1A:119493398-119496915	10_1_20	10_1_128	OK	7.13405	6.92745	-0.0423964	-0.117363	0.83335	0.984021	no
TraesCS1A02G115200	TraesCS1A02G115200	-	1A:119703454-119708196	10_1_20	10_1_128	OK	2.8628	1.907	-0.586123	-1.30813	0.02405	0.287988	no
TraesCS1A02G115400	TraesCS1A02G115400	-	1A:119739448-119740541	10_1_20	10_1_128	OK	19.678	20.3398	0.0477232	0.113508	0.8493	0.985933	no
TraesCS1A02G115500	TraesCS1A02G115500	-	1A:120002302-120011148	10_1_20	10_1_128	OK	2.54983	1.93608	-0.397265	-0.924351	0.10665	0.586231	no
TraesCS1A02G115700	TraesCS1A02G115700	-	1A:120363801-120365499	10_1_20	10_1_128	OK	5.80181	4.48718	-0.370695	-0.755208	0.1887	0.711455	no
TraesCS1A02G115900	TraesCS1A02G115900	ALI1	1A:121129147-121129901	10_1_20	10_1_128	OK	284.767	331.035	0.217201	0.578887	0.30775	0.820002	no
TraesCS1A02G116000	TraesCS1A02G116000	-	1A:121133251-121137773	10_1_20	10_1_128	OK	10.6507	10.4616	-0.0258394	-0.0735163	0.8964	0.989459	no
TraesCS1A02G116200	TraesCS1A02G116200	-	1A:121740031-121746242	10_1_20	10_1_128	OK	12.6466	11.9928	-0.0765778	-0.213084	0.7173	0.966634	no
TraesCS1A02G116300	TraesCS1A02G116300	-	1A:121880231-121881650	10_1_20	10_1_128	OK	1.08312	0.372735	-1.53897	-1.29803	0.1182	0.611494	no
TraesCS1A02G116500	TraesCS1A02G116500	-	1A:123549114-123552588	10_1_20	10_1_128	OK	2.90991	3.20968	0.141457	0.311163	0.59015	0.935717	no
TraesCS1A02G116600	TraesCS1A02G116600	-	1A:123552797-123554818	10_1_20	10_1_128	OK	32.489	24.3641	-0.415193	-0.740565	0.1844	0.706162	no
TraesCS1A02G116700	TraesCS1A02G116700	-	1A:124011290-124011803	10_1_20	10_1_128	OK	18.8863	17.0491	-0.147646	-0.301176	0.6023	0.939336	no
TraesCS1A02G116800	TraesCS1A02G116800	-	1A:124013825-124014422	10_1_20	10_1_128	OK	0.208171	0.32458	0.640803	0.371746	0.5578	0.927953	no
TraesCS1A02G116900	TraesCS1A02G116900	-	1A:124180827-124181726	10_1_20	10_1_128	OK	6.21477	9.85768	0.665546	1.46368	0.00925	0.156362	no
TraesCS1A02G117000	TraesCS1A02G117000	-	1A:124189772-124190159	10_1_20	10_1_128	OK	1.76295	3.23727	0.876787	0.894655	0.1451	0.655015	no
TraesCS1A02G117100	TraesCS1A02G117100	-	1A:124189772-124190159	10_1_20	10_1_128	OK	0.649788	0	#NAME?	#NAME?	0.1419	0.651109	no
TraesCS1A02G117400	TraesCS1A02G117400	-	1A:124786601-124787399	10_1_20	10_1_128	OK	51.0822	57.4231	0.168811	0.477689	0.41165	0.878017	no
TraesCS1A02G117500	TraesCS1A02G117500	-	1A:124885856-124891820	10_1_20	10_1_128	OK	0.665383	0.50091	-0.409634	-0.785476	0.1661	0.682911	no
TraesCS1A02G117600	TraesCS1A02G117600	-	1A:124896095-124897910	10_1_20	10_1_128	OK	0.375749	0.268319	-0.48582	-0.734692	0.2178	0.74516	no
TraesCS1A02G117700	TraesCS1A02G117700	-	1A:125108750-125110785	10_1_20	10_1_128	OK	3.86087	2.82921	-0.448525	-0.930252	0.1058	0.584619	no
TraesCS1A02G118100	TraesCS1A02G118100	-	1A:126511804-126516201	10_1_20	10_1_128	OK	1.64836	1.58933	-0.0526147	-0.0838085	0.88015	0.988761	no
TraesCS1A02G118200	TraesCS1A02G118200	-	1A:126853150-126854907	10_1_20	10_1_128	OK	7.93334	6.68592	-0.246802	-0.349161	0.6817	0.959314	no
TraesCS1A02G118300	TraesCS1A02G118300	-	1A:126856105-126858676	10_1_20	10_1_128	OK	2.68065	2.17024	-0.304729	-0.722243	0.20965	0.73624	no
TraesCS1A02G118400	TraesCS1A02G118400	-	1A:127075150-127077797	10_1_20	10_1_128	OK	17.3986	18.0906	0.0562683	0.138138	0.8032	0.979742	no
TraesCS1A02G118700	TraesCS1A02G118700	-	1A:127352104-127355810	10_1_20	10_1_128	OK	6.019	7.24584	0.26763	0.724367	0.19875	0.723259	no
TraesCS1A02G118800	TraesCS1A02G118800	-	1A:127756736-127761052	10_1_20	10_1_128	OK	3.98734	3.4006	-0.229636	-0.611992	0.2945	0.810271	no
TraesCS1A02G119000	TraesCS1A02G119000	-	1A:128634283-128634541	10_1_20	10_1_128	OK	1.90428	2.52173	0.405167	0.377014	0.52945	0.919596	no
TraesCS1A02G119100	TraesCS1A02G119100	-	1A:129003619-129005020	10_1_20	10_1_128	OK	7.71749	10.1658	0.397519	0.873501	0.1281	0.627626	no
TraesCS1A02G119300	TraesCS1A02G119300	-	1A:130149159-130151093	10_1_20	10_1_128	OK	4.01893	4.53238	0.173457	0.380925	0.49305	0.909028	no
TraesCS1A02G119500	TraesCS1A02G119500	-	1A:130909357-130913217	10_1_20	10_1_128	OK	4.84919	4.81872	-0.00909284	-0.0239258	0.9678	0.994764	no
TraesCS1A02G119600	TraesCS1A02G119600	-	1A:131520068-131521683	10_1_20	10_1_128	OK	25.9787	22.2037	-0.226525	-0.586426	0.31105	0.822322	no
TraesCS1A02G119700	TraesCS1A02G119700	-	1A:131963408-131971449	10_1_20	10_1_128	OK	2.58905	2.96669	0.196435	0.562343	0.3412	0.842944	no
TraesCS1A02G119800	TraesCS1A02G119800	-	1A:132133544-132135498	10_1_20	10_1_128	OK	4.1958	4.64483	0.146681	0.350039	0.5384	0.922011	no
TraesCS1A02G120000	TraesCS1A02G120000	-	1A:132414458-132416227	10_1_20	10_1_128	OK	5.47588	5.67689	0.0520115	0.117303	0.8352	0.984272	no
TraesCS1A02G120100	TraesCS1A02G120100	-	1A:132481069-132485645	10_1_20	10_1_128	OK	2.29865	1.64415	-0.483446	-1.23039	0.0323	0.339681	no
TraesCS1A02G120200	TraesCS1A02G120200	-	1A:132783824-132791382	10_1_20	10_1_128	OK	41.3882	33.8859	-0.288533	-0.694698	0.23755	0.767777	no
TraesCS1A02G120400	TraesCS1A02G120400	-	1A:132797899-132800842	10_1_20	10_1_128	OK	1.83826	1.67178	-0.13695	-0.274317	0.6445	0.950389	no
TraesCS1A02G120500	TraesCS1A02G120500	-	1A:133126430-133127187	10_1_20	10_1_128	OK	11.4426	11.5874	0.0181417	0.0427375	0.9397	0.992783	no
TraesCS1A02G120800	TraesCS1A02G120800	-	1A:133163922-133166640	10_1_20	10_1_128	OK	3.00082	4.007	0.417165	0.677186	0.1994	0.72392	no
TraesCS1A02G120900	TraesCS1A02G120900	-	1A:133170777-133174000	10_1_20	10_1_128	OK	3.24481	3.81882	0.23499	0.507946	0.3733	0.860836	no
TraesCS1A02G121000	TraesCS1A02G121000	-	1A:133412307-133418388	10_1_20	10_1_128	OK	7.14388	7.19448	0.0101833	0.0298347	0.9584	0.993743	no
TraesCS1A02G121200	TraesCS1A02G121200	-	1A:134000567-134004799	10_1_20	10_1_128	OK	0.473899	0.389556	-0.282749	-0.604841	0.3093	0.820868	no
TraesCS1A02G121300	TraesCS1A02G121300	-	1A:134943520-134949297	10_1_20	10_1_128	OK	18.4599	18.2273	-0.0182966	-0.0531518	0.92985	0.991684	no
TraesCS1A02G121400	TraesCS1A02G121400	-	1A:134956635-134964000	10_1_20	10_1_128	OK	5.66984	6.32916	0.158707	0.442936	0.4468	0.892493	no
TraesCS1A02G121700	TraesCS1A02G121700	-	1A:135508960-135523923	10_1_20	10_1_128	OK	3.30932	2.88064	-0.200144	-0.53501	0.3502	0.847789	no
TraesCS1A02G122000	TraesCS1A02G122000	-	1A:135968663-135971664	10_1_20	10_1_128	OK	8.20435	8.49141	0.0496155	0.129364	0.82225	0.982906	no
TraesCS1A02G122100	TraesCS1A02G122100	-	1A:136923916-136959905	10_1_20	10_1_128	OK	1.00201	0.950682	-0.0758603	-0.196438	0.72465	0.968268	no
TraesCS1A02G122200	TraesCS1A02G122200	-	1A:137231688-137235117	10_1_20	10_1_128	OK	0.806747	0.800281	-0.0116099	-0.0247824	0.96515	0.994348	no
TraesCS1A02G122500	TraesCS1A02G122500	-	1A:138225346-138228929	10_1_20	10_1_128	OK	17.3282	19.3032	0.155716	0.410381	0.4595	0.898499	no
TraesCS1A02G122600	TraesCS1A02G122600	-	1A:139552791-139554589	10_1_20	10_1_128	OK	1.32332	1.41784	0.0995389	0.162411	0.7766	0.977026	no
TraesCS1A02G122700	TraesCS1A02G122700	-	1A:139558032-139561261	10_1_20	10_1_128	OK	23.4757	19.662	-0.255755	-0.737863	0.2106	0.737154	no
TraesCS1A02G122800	TraesCS1A02G122800	-	1A:139637057-139641051	10_1_20	10_1_128	OK	0.337891	0.375568	0.152518	0.21658	0.70825	0.965019	no
TraesCS1A02G122900	TraesCS1A02G122900	-	1A:140960644-140962849	10_1_20	10_1_128	OK	4.82558	4.87416	0.0144498	0.0303744	0.95935	0.993758	no
TraesCS1A02G123000	TraesCS1A02G123000	-	1A:141432856-141437604	10_1_20	10_1_128	OK	14.1427	12.3217	-0.198853	-0.579998	0.322	0.830446	no
TraesCS1A02G123100	TraesCS1A02G123100	-	1A:142101441-142102131	10_1_20	10_1_128	OK	34.0605	28.3861	-0.262916	-0.713038	0.2113	0.737895	no
TraesCS1A02G123200	TraesCS1A02G123200	-	1A:142887335-142888649	10_1_20	10_1_128	OK	4.01126	3.26111	-0.298692	-0.548973	0.33905	0.841731	no
TraesCS1A02G123600	TraesCS1A02G123600	-	1A:143810248-143819031	10_1_20	10_1_128	OK	1.00636	1.06329	0.0793827	0.148431	0.7994	0.979492	no
TraesCS1A02G123900	TraesCS1A02G123900	-	1A:145370881-145380980	10_1_20	10_1_128	OK	2.54519	2.43864	-0.0616918	-0.163969	0.7748	0.976746	no
TraesCS1A02G124100	TraesCS1A02G124100	-	1A:145988651-145989569	10_1_20	10_1_128	OK	1.09374	1.12921	0.0460459	0.0492429	0.9455	0.992947	no
TraesCS1A02G124200	TraesCS1A02G124200	-	1A:146630195-146634893	10_1_20	10_1_128	OK	10.8852	9.63474	-0.176049	-0.430156	0.45635	0.897254	no
TraesCS1A02G124300	TraesCS1A02G124300	-	1A:146944160-146946921	10_1_20	10_1_128	OK	0.360347	0.343317	-0.069845	-0.0922721	0.85935	0.986223	no
TraesCS1A02G124400	TraesCS1A02G124400	-	1A:146947224-146952752	10_1_20	10_1_128	OK	7.64375	10.1681	0.4117	1.10519	0.04945	0.422996	no
TraesCS1A02G124500	TraesCS1A02G124500	-	1A:146958997-146959708	10_1_20	10_1_128	OK	0.350673	0	#NAME?	#NAME?	0.0012	0.0336887	yes
TraesCS1A02G124600	TraesCS1A02G124600	-	1A:147353058-147357065	10_1_20	10_1_128	OK	44.8853	40.728	-0.140224	-0.385849	0.49775	0.910221	no
TraesCS1A02G124700	TraesCS1A02G124700	-	1A:147674770-147682838	10_1_20	10_1_128	OK	1.04917	0.885013	-0.245485	-0.425759	0.44785	0.893317	no
TraesCS1A02G124800	TraesCS1A02G124800	-	1A:147689966-147691695	10_1_20	10_1_128	OK	15.8357	16.0542	0.0197649	0.054356	0.9235	0.991373	no
TraesCS1A02G125000	TraesCS1A02G125000	-	1A:148267039-148271421	10_1_20	10_1_128	OK	11.07	8.74307	-0.340448	-0.987078	0.08635	0.542388	no
TraesCS1A02G125100	TraesCS1A02G125100	-	1A:148608793-148610939	10_1_20	10_1_128	OK	72.3057	68.8199	-0.0712838	-0.20149	0.7258	0.968529	no
TraesCS1A02G125200	TraesCS1A02G125200	-	1A:148744426-148745985	10_1_20	10_1_128	OK	9.88732	0.0163335	-9.2416	-3.61852	0.14305	0.652013	no
TraesCS1A02G125300	TraesCS1A02G125300	-	1A:148953746-148959478	10_1_20	10_1_128	OK	6.53345	6.10118	-0.0987574	-0.281938	0.63825	0.948709	no
TraesCS1A02G125400	TraesCS1A02G125400	-	1A:149352286-149356056	10_1_20	10_1_128	OK	0.205503	0.303243	0.561319	0.819924	0.1553	0.6687	no
TraesCS1A02G125500	TraesCS1A02G125500	-	1A:149510429-149514777	10_1_20	10_1_128	OK	1.79671	1.52484	-0.236696	-0.381069	0.5063	0.913047	no
TraesCS1A02G125600	TraesCS1A02G125600	-	1A:149864847-149874041	10_1_20	10_1_128	OK	1.66253	1.44892	-0.198404	-0.394382	0.50165	0.911158	no
TraesCS1A02G125700	TraesCS1A02G125700	-	1A:150006604-150008006	10_1_20	10_1_128	OK	8.83092	9.93478	0.169924	0.44416	0.44325	0.890693	no
TraesCS1A02G125900	TraesCS1A02G125900	-	1A:150860541-150861336	10_1_20	10_1_128	OK	0.897463	0.770941	-0.219232	-0.236167	0.6822	0.95941	no
TraesCS1A02G126000	TraesCS1A02G126000	-	1A:150890797-150895231	10_1_20	10_1_128	OK	4.98559	5.30937	0.0907764	0.214132	0.7041	0.964435	no
TraesCS1A02G126100	TraesCS1A02G126100	-	1A:150899370-150902341	10_1_20	10_1_128	OK	14.2259	15.5918	0.132263	0.354115	0.5268	0.918626	no
TraesCS1A02G126300	TraesCS1A02G126300	-	1A:151771127-151778538	10_1_20	10_1_128	OK	4.10895	3.39957	-0.27342	-0.696694	0.24505	0.775099	no
TraesCS1A02G126400	TraesCS1A02G126400	-	1A:151873013-151877402	10_1_20	10_1_128	OK	1.23272	1.72163	0.481933	0.805432	0.1731	0.691507	no
TraesCS1A02G126600	TraesCS1A02G126600	-	1A:152462850-152463622	10_1_20	10_1_128	OK	0.336752	0.698603	1.05279	1.08957	0.1686	0.685431	no
TraesCS1A02G126800	TraesCS1A02G126800	-	1A:153337576-153339354	10_1_20	10_1_128	OK	4.95007	5.43315	0.13434	0.256317	0.65605	0.953496	no
TraesCS1A02G126900	TraesCS1A02G126900	-	1A:153580811-153586698	10_1_20	10_1_128	OK	48.1625	49.6414	0.0436326	0.11532	0.8414	0.985087	no
TraesCS1A02G127000	TraesCS1A02G127000	-	1A:154007783-154015107	10_1_20	10_1_128	OK	7.74855	7.14026	-0.117951	-0.325799	0.5703	0.931078	no
TraesCS1A02G127400	TraesCS1A02G127400	-	1A:154574635-154577511	10_1_20	10_1_128	OK	3.44961	4.03833	0.227324	0.557184	0.33695	0.840418	no
TraesCS1A02G127700	TraesCS1A02G127700	-	1A:155138717-155139587	10_1_20	10_1_128	OK	3.83795	4.43757	0.209435	0.396004	0.48455	0.907351	no
TraesCS1A02G127800	TraesCS1A02G127800	-	1A:155143533-155144069	10_1_20	10_1_128	OK	1.8085	1.67389	-0.111582	-0.147931	0.7927	0.978907	no
TraesCS1A02G127900	TraesCS1A02G127900	-	1A:155692287-155696863	10_1_20	10_1_128	OK	8.58655	6.903	-0.314854	-0.893935	0.1269	0.625549	no
TraesCS1A02G128100	TraesCS1A02G128100	-	1A:155840660-155858856	10_1_20	10_1_128	OK	3.75706	4.05466	0.109979	0.27593	0.62555	0.945281	no
TraesCS1A02G128300	TraesCS1A02G128300	-	1A:157311795-157316818	10_1_20	10_1_128	OK	4.48434	4.23233	-0.0834445	-0.218247	0.70325	0.964435	no
TraesCS1A02G128600	TraesCS1A02G128600	-	1A:157829157-157834887	10_1_20	10_1_128	OK	8.35795	9.08869	0.120922	0.327901	0.56475	0.929971	no
TraesCS1A02G128900	TraesCS1A02G128900	-	1A:159516848-159528490	10_1_20	10_1_128	OK	5.88583	5.46899	-0.105972	-0.278679	0.62615	0.945581	no
TraesCS1A02G129100	TraesCS1A02G129100	-	1A:163382072-163383979	10_1_20	10_1_128	OK	29.0498	34.5576	0.250478	0.726399	0.2095	0.735977	no
TraesCS1A02G129200	TraesCS1A02G129200	-	1A:163392856-163397306	10_1_20	10_1_128	OK	5.81214	5.47383	-0.086517	-0.23076	0.69865	0.963569	no
TraesCS1A02G129300	TraesCS1A02G129300	-	1A:164456206-164469307	10_1_20	10_1_128	OK	1.54986	1.51564	-0.0322067	-0.0787304	0.8871	0.988761	no
TraesCS1A02G129400	TraesCS1A02G129400	-	1A:165171991-165179858	10_1_20	10_1_128	OK	8.28897	6.4114	-0.370553	-0.96844	0.088	0.547319	no
TraesCS1A02G129500	TraesCS1A02G129500	-	1A:166315707-166322599	10_1_20	10_1_128	OK	3.68402	2.93496	-0.327939	-0.8973	0.12455	0.621093	no
TraesCS1A02G129600	TraesCS1A02G129600	-	1A:167150356-167152680	10_1_20	10_1_128	OK	1.13618	0.742181	-0.614353	-1.04273	0.07245	0.504279	no
TraesCS1A02G129700	TraesCS1A02G129700	-	1A:167800392-167802344	10_1_20	10_1_128	OK	0.512648	0.371716	-0.463767	-0.6114	0.28565	0.804337	no
TraesCS1A02G129800	TraesCS1A02G129800	-	1A:167802985-167804865	10_1_20	10_1_128	OK	4.17858	4.49995	0.106894	0.234789	0.6831	0.959644	no
TraesCS1A02G130000	TraesCS1A02G130000	-	1A:168443691-168444026	10_1_20	10_1_128	OK	0.430407	0.561589	0.383813	0.302042	0.59855	0.93814	no
TraesCS1A02G130600	TraesCS1A02G130600	-	1A:168548236-168549847	10_1_20	10_1_128	OK	2.73274	2.23483	-0.290181	-0.451492	0.4231	0.88301	no
TraesCS1A02G130700	TraesCS1A02G130700	-	1A:168553547-168590194	10_1_20	10_1_128	OK	1.01098	0.664916	-0.604514	-1.59156	0.00535	0.107188	no
TraesCS1A02G130800	TraesCS1A02G130800	-	1A:169643888-169654254	10_1_20	10_1_128	OK	9.36754	9.58128	0.0325493	0.0941242	0.8693	0.98799	no
TraesCS1A02G130900	TraesCS1A02G130900	-	1A:171006668-171034612	10_1_20	10_1_128	OK	3.24705	4.07566	0.327903	0.905708	0.11545	0.605798	no
TraesCS1A02G131000	TraesCS1A02G131000	-	1A:171453437-171469888	10_1_20	10_1_128	OK	5.10996	4.84565	-0.0766231	-0.220167	0.70425	0.964435	no
TraesCS1A02G131200	TraesCS1A02G131200	-	1A:172185037-172193682	10_1_20	10_1_128	OK	9.30427	8.71081	-0.0950861	-0.27151	0.64105	0.949609	no
TraesCS1A02G131300	TraesCS1A02G131300	-	1A:173960779-173978959	10_1_20	10_1_128	OK	4.40556	4.3349	-0.0233265	-0.0628345	0.9125	0.990114	no
TraesCS1A02G131500	TraesCS1A02G131500	-	1A:175173229-175178988	10_1_20	10_1_128	OK	25.0488	20.5602	-0.284889	-0.802715	0.1703	0.688017	no
TraesCS1A02G131600	TraesCS1A02G131600	-	1A:176449532-176462644	10_1_20	10_1_128	OK	1.01733	0.848564	-0.261696	-0.644554	0.2771	0.798228	no
TraesCS1A02G131900	TraesCS1A02G131900	-	1A:177465417-177472573	10_1_20	10_1_128	OK	4.77928	5.03318	0.0746758	0.174367	0.75805	0.974058	no
TraesCS1A02G132000	TraesCS1A02G132000	-	1A:177483604-177485389	10_1_20	10_1_128	OK	0.369496	0	#NAME?	#NAME?	5e-05	0.00213975	yes
TraesCS1A02G132400	TraesCS1A02G132400	-	1A:179535749-179537296	10_1_20	10_1_128	OK	99.262	89.7544	-0.145259	-0.406973	0.4907	0.908224	no
TraesCS1A02G132600	TraesCS1A02G132600	-	1A:181753576-181778463	10_1_20	10_1_128	OK	8.44914	7.95761	-0.086468	-0.248667	0.66345	0.955232	no
TraesCS1A02G133100	TraesCS1A02G133100	-	1A:185141231-185146180	10_1_20	10_1_128	OK	18.9563	22.6314	0.255651	0.711461	0.22065	0.748902	no
TraesCS1A02G133300	TraesCS1A02G133300	-	1A:186717494-186718766	10_1_20	10_1_128	OK	1.64602	2.12242	0.366732	0.504417	0.3764	0.862427	no
TraesCS1A02G133400	TraesCS1A02G133400	-	1A:186988725-186996675	10_1_20	10_1_128	OK	11.1294	9.73558	-0.19304	-0.297935	0.60845	0.941442	no
TraesCS1A02G133500	TraesCS1A02G133500	-	1A:188132554-188151899	10_1_20	10_1_128	OK	5.73804	7.443	0.375325	1.0731	0.0664	0.483322	no
TraesCS1A02G133700	TraesCS1A02G133700	-	1A:189710003-189722289	10_1_20	10_1_128	OK	11.9551	8.14464	-0.553706	-1.56079	0.01165	0.181451	no
TraesCS1A02G133800	TraesCS1A02G133800	-	1A:189958445-189965406	10_1_20	10_1_128	OK	2.61925	2.39847	-0.127041	-0.354198	0.5403	0.922484	no
TraesCS1A02G133900	TraesCS1A02G133900	-	1A:191855621-191862578	10_1_20	10_1_128	OK	2.4179	2.69813	0.158204	0.388819	0.49405	0.909347	no
TraesCS1A02G134000	TraesCS1A02G134000	-	1A:193517324-193519141	10_1_20	10_1_128	OK	1.35387	1.79364	0.405803	0.920201	0.11825	0.611494	no
TraesCS1A02G134300	TraesCS1A02G134300	-	1A:201744534-201747147	10_1_20	10_1_128	OK	16.1714	13.4423	-0.266669	-0.78264	0.18285	0.70406	no
TraesCS1A02G134500	TraesCS1A02G134500	-	1A:201853520-201865435	10_1_20	10_1_128	OK	4.35054	4.94778	0.185588	0.471848	0.40395	0.874108	no
TraesCS1A02G134600	TraesCS1A02G134600	-	1A:202071607-202101947	10_1_20	10_1_128	OK	2.41511	2.20543	-0.131028	-0.357109	0.54135	0.922601	no
TraesCS1A02G134800	TraesCS1A02G134800	-	1A:204826279-204828720	10_1_20	10_1_128	OK	3.097	2.85241	-0.118691	-0.272286	0.63965	0.94904	no
TraesCS1A02G135100	TraesCS1A02G135100	-	1A:206792053-206805538	10_1_20	10_1_128	OK	0.761916	0.532863	-0.515867	-1.20935	0.0429	0.394186	no
TraesCS1A02G135300	TraesCS1A02G135300	-	1A:208208303-208219356	10_1_20	10_1_128	OK	7.31235	6.90167	-0.0833895	-0.238576	0.6807	0.958999	no
TraesCS1A02G135600	TraesCS1A02G135600	-	1A:208881363-208913608	10_1_20	10_1_128	OK	3.4731	3.66674	0.078274	0.222553	0.6945	0.962359	no
TraesCS1A02G135700	TraesCS1A02G135700	-	1A:209353871-209363066	10_1_20	10_1_128	OK	10.9979	13.0944	0.251727	0.688109	0.2331	0.763028	no
TraesCS1A02G135800	TraesCS1A02G135800	-	1A:212017042-212018086	10_1_20	10_1_128	OK	0	1.80525	inf	#NAME?	5e-05	0.00213975	yes
TraesCS1A02G135900	TraesCS1A02G135900	-	1A:212018426-212020840	10_1_20	10_1_128	OK	0	0.706185	inf	#NAME?	5e-05	0.00213975	yes
TraesCS1A02G136000	TraesCS1A02G136000	-	1A:212021776-212025958	10_1_20	10_1_128	OK	0.143944	2.45171	4.09021	5.55302	5e-05	0.00213975	yes
TraesCS1A02G136100	TraesCS1A02G136100	-	1A:213253115-213255931	10_1_20	10_1_128	OK	0.0135866	20.7533	10.5769	3.69848	0.15195	0.664378	no
TraesCS1A02G136200	TraesCS1A02G136200	-	1A:213902549-213933580	10_1_20	10_1_128	OK	5.13407	4.356	-0.237099	-0.705539	0.24345	0.774041	no
TraesCS1A02G136400	TraesCS1A02G136400	-	1A:216414923-216456832	10_1_20	10_1_128	OK	6.15756	6.49223	0.0763548	0.179163	0.75	0.972528	no
TraesCS1A02G136500	TraesCS1A02G136500	-	1A:217610379-217613638	10_1_20	10_1_128	OK	9.53028	10.4714	0.135858	0.395868	0.49505	0.909467	no
TraesCS1A02G136800	TraesCS1A02G136800	-	1A:218522814-218529362	10_1_20	10_1_128	OK	4.93685	6.4637	0.38877	1.0017	0.08455	0.536986	no
TraesCS1A02G136900	TraesCS1A02G136900	-	1A:219381069-219386762	10_1_20	10_1_128	OK	7.24562	7.3661	0.0237928	0.053325	0.92615	0.991569	no
TraesCS1A02G137000	TraesCS1A02G137000	-	1A:219894325-219900551	10_1_20	10_1_128	OK	4.51958	4.50282	-0.00535983	-0.0154532	0.979	0.995826	no
TraesCS1A02G137200	TraesCS1A02G137200	-	1A:221695703-221708351	10_1_20	10_1_128	OK	2.77288	3.07726	0.15026	0.364346	0.52385	0.918108	no
TraesCS1A02G137300	TraesCS1A02G137300	-	1A:221708688-221709738	10_1_20	10_1_128	OK	1.08875	1.02689	-0.0843951	-0.110752	0.8444	0.985189	no
TraesCS1A02G137400	TraesCS1A02G137400	-	1A:222347194-222369765	10_1_20	10_1_128	OK	4.25113	3.74129	-0.18431	-0.488057	0.40155	0.873121	no
TraesCS1A02G137500	TraesCS1A02G137500	-	1A:223443861-223455182	10_1_20	10_1_128	OK	12.3466	12.2024	-0.0169467	-0.0341005	0.9531	0.993235	no
TraesCS1A02G137600	TraesCS1A02G137600	-	1A:223826569-223828312	10_1_20	10_1_128	OK	1.06361	1.0974	0.0451127	0.0487045	0.95135	0.993168	no
TraesCS1A02G137700	TraesCS1A02G137700	-	1A:223937888-223949190	10_1_20	10_1_128	OK	18.5708	17.558	-0.0809054	-0.237622	0.6846	0.960009	no
TraesCS1A02G137800	TraesCS1A02G137800	-	1A:224802355-224827275	10_1_20	10_1_128	OK	6.21708	4.94236	-0.331035	-0.974701	0.096	0.564216	no
TraesCS1A02G137900	TraesCS1A02G137900	-	1A:225507557-225517408	10_1_20	10_1_128	OK	4.05737	3.41272	-0.24962	-0.703439	0.2274	0.757524	no
TraesCS1A02G138000	TraesCS1A02G138000	-	1A:227257401-227268703	10_1_20	10_1_128	OK	2.27388	2.45499	0.110562	0.207788	0.71845	0.966723	no
TraesCS1A02G138100	TraesCS1A02G138100	-	1A:229168840-229171503	10_1_20	10_1_128	OK	3.0969	4.43475	0.518028	1.21563	0.03175	0.336624	no
TraesCS1A02G138200	TraesCS1A02G138200	-	1A:230132868-230165911	10_1_20	10_1_128	OK	2.04901	2.00177	-0.0336549	-0.0805638	0.88775	0.988761	no
TraesCS1A02G138300	TraesCS1A02G138300	-	1A:230469021-230472733	10_1_20	10_1_128	OK	0.428584	0.427088	-0.00504471	-0.00801172	0.9889	0.996994	no
TraesCS1A02G138400	TraesCS1A02G138400	-	1A:232066556-232074920	10_1_20	10_1_128	OK	4.30352	3.16442	-0.443573	-1.25436	0.0353	0.3558	no
TraesCS1A02G138500	TraesCS1A02G138500	-	1A:232086426-232105328	10_1_20	10_1_128	OK	4.17974	3.77348	-0.147518	-0.402295	0.49675	0.909778	no
TraesCS1A02G138600	TraesCS1A02G138600	-	1A:232333422-232344048	10_1_20	10_1_128	OK	5.10045	5.32703	0.0627058	0.155092	0.7914	0.97878	no
TraesCS1A02G138800	TraesCS1A02G138800	-	1A:233920830-233925580	10_1_20	10_1_128	OK	29.7755	28.8904	-0.0435347	-0.11974	0.83375	0.984021	no
TraesCS1A02G139100	TraesCS1A02G139100	-	1A:234210118-234258109	10_1_20	10_1_128	OK	19.4417	17.7233	-0.133506	-0.38593	0.4999	0.910668	no
TraesCS1A02G139200	TraesCS1A02G139200	-	1A:234796294-234799699	10_1_20	10_1_128	OK	3.05218	2.69167	-0.181337	-0.358345	0.5374	0.921689	no
TraesCS1A02G139300	TraesCS1A02G139300	-	1A:234806286-234816413	10_1_20	10_1_128	OK	10.6816	10.9146	0.0311387	0.0859418	0.88415	0.988761	no
TraesCS1A02G139400	TraesCS1A02G139400	-	1A:235652143-235689004	10_1_20	10_1_128	OK	2.12215	2.11564	-0.00443203	-0.0120128	0.98065	0.995826	no
TraesCS1A02G139500	TraesCS1A02G139500	-	1A:236715735-236722781	10_1_20	10_1_128	OK	3.13843	2.85961	-0.134224	-0.381971	0.5136	0.915347	no
TraesCS1A02G139600	TraesCS1A02G139600	TBP1	1A:237327510-237330121	10_1_20	10_1_128	OK	22.7053	23.313	0.0381082	0.108555	0.8481	0.98585	no
TraesCS1A02G139700	TraesCS1A02G139700	-	1A:237509578-237520090	10_1_20	10_1_128	OK	1.07941	1.39258	0.367517	0.763878	0.1921	0.715472	no
TraesCS1A02G139900	TraesCS1A02G139900	-	1A:237744623-237746433	10_1_20	10_1_128	OK	32.1141	40.2207	0.324735	0.948236	0.1046	0.582196	no
TraesCS1A02G140600	TraesCS1A02G140600	-	1A:238647817-238652541	10_1_20	10_1_128	OK	0.74714	0.477728	-0.645188	-1.53485	0.0095	0.159171	no
TraesCS1A02G140700	TraesCS1A02G140700	-	1A:238656183-238670642	10_1_20	10_1_128	OK	1.30925	0.980514	-0.417134	-0.57732	0.3016	0.815881	no
TraesCS1A02G140900	TraesCS1A02G140900	-	1A:238677152-238690883	10_1_20	10_1_128	OK	3.41539	3.51118	0.0399069	0.111446	0.84365	0.985132	no
TraesCS1A02G141100	TraesCS1A02G141100	-	1A:238999840-239002573	10_1_20	10_1_128	OK	18.9425	18.5874	-0.0272974	-0.0715256	0.89765	0.989459	no
TraesCS1A02G141300	TraesCS1A02G141300	-	1A:239099767-239106130	10_1_20	10_1_128	OK	1.15205	1.64809	0.516592	0.913962	0.1122	0.598946	no
TraesCS1A02G141400	TraesCS1A02G141400	-	1A:239889250-239903200	10_1_20	10_1_128	OK	4.26577	1.69238	-1.33375	-3.50534	5e-05	0.00213975	yes
TraesCS1A02G141700	TraesCS1A02G141700	-	1A:241312952-241320936	10_1_20	10_1_128	OK	16.149	14.0036	-0.205647	-0.602828	0.30285	0.816688	no
TraesCS1A02G141900	TraesCS1A02G141900	-	1A:241677701-241679636	10_1_20	10_1_128	OK	6.28286	7.13726	0.183947	0.444668	0.43075	0.885843	no
TraesCS1A02G142000	TraesCS1A02G142000	-	1A:241983246-241984668	10_1_20	10_1_128	OK	18.7804	22.6942	0.273095	0.685145	0.2207	0.749028	no
TraesCS1A02G142200	TraesCS1A02G142200	-	1A:241993074-242013226	10_1_20	10_1_128	OK	1.51216	1.41414	-0.0966881	-0.250307	0.6671	0.956043	no
TraesCS1A02G142300	TraesCS1A02G142300	-	1A:242779678-242804845	10_1_20	10_1_128	OK	3.44169	3.35393	-0.0372648	-0.0903465	0.87445	0.988406	no
TraesCS1A02G142400	TraesCS1A02G142400	-	1A:243160581-243163169	10_1_20	10_1_128	OK	35.0628	46.2026	0.398032	1.10381	0.05245	0.435107	no
TraesCS1A02G142500	TraesCS1A02G142500	-	1A:243619555-243624661	10_1_20	10_1_128	OK	9.88123	10.0446	0.0236556	0.0682714	0.9039	0.98962	no
TraesCS1A02G142600	TraesCS1A02G142600	-	1A:243862628-243866339	10_1_20	10_1_128	OK	12.9231	12.137	-0.0905428	-0.255723	0.6574	0.953826	no
TraesCS1A02G142700	TraesCS1A02G142700	-	1A:244500834-244503810	10_1_20	10_1_128	OK	1.83918	1.94825	0.0831198	0.149432	0.7877	0.978647	no
TraesCS1A02G142800	TraesCS1A02G142800	-	1A:244506827-244512895	10_1_20	10_1_128	OK	0.618803	0.669729	0.114097	0.240646	0.6789	0.958849	no
TraesCS1A02G142900	TraesCS1A02G142900	-	1A:245115338-245118643	10_1_20	10_1_128	OK	10.7551	8.78384	-0.292096	-0.840294	0.1424	0.65198	no
TraesCS1A02G143000	TraesCS1A02G143000	-	1A:245518572-245536774	10_1_20	10_1_128	OK	4.05699	4.3293	0.093725	0.239987	0.68365	0.959821	no
TraesCS1A02G143100	TraesCS1A02G143100	-	1A:245518572-245536774	10_1_20	10_1_128	OK	4.99353	4.53771	-0.138094	-0.196955	0.7305	0.968672	no
TraesCS1A02G143200	TraesCS1A02G143200	-	1A:246127689-246130525	10_1_20	10_1_128	OK	0.807695	0.781884	-0.046856	-0.102032	0.85725	0.985988	no
TraesCS1A02G143300	TraesCS1A02G143300	-	1A:246689895-246693276	10_1_20	10_1_128	OK	22.0164	25.1109	0.189735	0.508285	0.3822	0.864354	no
TraesCS1A02G143400	TraesCS1A02G143400	-	1A:247311661-247347178	10_1_20	10_1_128	OK	1.32003	1.13284	-0.220634	-0.648532	0.26875	0.792598	no
TraesCS1A02G143500	TraesCS1A02G143500	-	1A:248422287-248426924	10_1_20	10_1_128	OK	3.55126	2.92962	-0.277616	-0.627007	0.27925	0.79984	no
TraesCS1A02G143600	TraesCS1A02G143600	-	1A:248428942-248435410	10_1_20	10_1_128	OK	0.898926	1.43753	0.677321	1.14661	0.0489	0.420184	no
TraesCS1A02G143700	TraesCS1A02G143700	-	1A:248611975-248616991	10_1_20	10_1_128	OK	2.6622	2.48699	-0.0982158	-0.103914	0.858	0.986118	no
TraesCS1A02G143800	TraesCS1A02G143800	-	1A:248611975-248616991	10_1_20	10_1_128	OK	9.45308	7.68158	-0.299381	-0.674627	0.2433	0.773907	no
TraesCS1A02G143900	TraesCS1A02G143900	-	1A:248877652-248881699	10_1_20	10_1_128	OK	18.421	12.6586	-0.541235	-1.56358	0.0084	0.146497	no
TraesCS1A02G144000	TraesCS1A02G144000	-	1A:249042635-249057221	10_1_20	10_1_128	OK	1.83994	1.9083	0.0526283	0.153642	0.7933	0.978907	no
TraesCS1A02G144500	TraesCS1A02G144500	-	1A:250442553-250444366	10_1_20	10_1_128	OK	0.459271	0.279769	-0.715109	-0.784363	0.2161	0.743233	no
TraesCS1A02G144700	TraesCS1A02G144700	-	1A:250550785-250554286	10_1_20	10_1_128	OK	2.73529	2.57237	-0.0885948	-0.192564	0.7301	0.968672	no
TraesCS1A02G144800	TraesCS1A02G144800	-	1A:251009016-251018858	10_1_20	10_1_128	OK	3.46104	4.1693	0.268601	0.776789	0.18	0.70079	no
TraesCS1A02G145000	TraesCS1A02G145000	-	1A:251334627-251341814	10_1_20	10_1_128	OK	10.7806	9.8646	-0.1281	-0.362733	0.52625	0.918626	no
TraesCS1A02G145300	TraesCS1A02G145300	-	1A:251376252-251377963	10_1_20	10_1_128	OK	0.319535	0.74087	1.21325	1.55871	0.24695	0.775363	no
TraesCS1A02G145500	TraesCS1A02G145500	-	1A:251558740-251564045	10_1_20	10_1_128	OK	2.20881	1.95625	-0.175175	-0.494486	0.4001	0.872483	no
TraesCS1A02G145600	TraesCS1A02G145600	-	1A:251691124-251692365	10_1_20	10_1_128	OK	0.333416	0.716934	1.10451	1.04327	0.0784	0.520746	no
TraesCS1A02G145800	TraesCS1A02G145800	-	1A:252281926-252286168	10_1_20	10_1_128	OK	2.07849	1.70792	-0.283294	-0.65705	0.2736	0.79582	no
TraesCS1A02G145900	TraesCS1A02G145900	-	1A:252321625-252322000	10_1_20	10_1_128	OK	3.40677	2.80973	-0.277975	-0.33372	0.56065	0.928682	no
TraesCS1A02G146200	TraesCS1A02G146200	-	1A:252502422-252518151	10_1_20	10_1_128	OK	3.2615	3.10586	-0.070541	-0.195689	0.73685	0.970227	no
TraesCS1A02G146600	TraesCS1A02G146600	-	1A:252824561-252828693	10_1_20	10_1_128	OK	10.5709	12.2025	0.207077	0.595235	0.30825	0.820109	no
TraesCS1A02G146800	TraesCS1A02G146800	-	1A:253371506-253372209	10_1_20	10_1_128	OK	2.9323	3.68312	0.328897	0.576306	0.3077	0.820002	no
TraesCS1A02G146900	TraesCS1A02G146900	-	1A:253378318-253384498	10_1_20	10_1_128	OK	1.99668	1.9218	-0.0551465	-0.137723	0.8066	0.980048	no
TraesCS1A02G147000	TraesCS1A02G147000	-	1A:253720396-253722229	10_1_20	10_1_128	OK	126.938	126.703	-0.00267546	-0.00704122	0.9898	0.996994	no
TraesCS1A02G147400	TraesCS1A02G147400	-	1A:254375409-254383101	10_1_20	10_1_128	OK	2.30252	2.1018	-0.131589	-0.297026	0.6038	0.939956	no
TraesCS1A02G147500	TraesCS1A02G147500	-	1A:254383243-254386910	10_1_20	10_1_128	OK	3.34522	2.94615	-0.183269	-0.509528	0.37545	0.862097	no
TraesCS1A02G147600	TraesCS1A02G147600	-	1A:254993095-254995496	10_1_20	10_1_128	OK	0.707485	0.872368	0.302237	0.479908	0.3981	0.871189	no
TraesCS1A02G147700	TraesCS1A02G147700	-	1A:254995704-254997527	10_1_20	10_1_128	OK	2.30382	2.2037	-0.0641031	-0.136115	0.80955	0.980616	no
TraesCS1A02G148000	TraesCS1A02G148000	-	1A:255478888-255488313	10_1_20	10_1_128	OK	13.447	12.6163	-0.0919941	-0.249969	0.66475	0.955654	no
TraesCS1A02G148100	TraesCS1A02G148100	-	1A:255696083-255701621	10_1_20	10_1_128	OK	0.420573	0.364666	-0.205781	-0.503532	0.40765	0.87577	no
TraesCS1A02G148300	TraesCS1A02G148300	-	1A:255872276-255874488	10_1_20	10_1_128	OK	0.292256	0.439224	0.587724	0.583282	0.29775	0.81286	no
TraesCS1A02G148400	TraesCS1A02G148400	-	1A:255898221-255900059	10_1_20	10_1_128	OK	78.2961	88.8338	0.182169	0.506619	0.38335	0.865073	no
TraesCS1A02G149100	TraesCS1A02G149100	-	1A:256810437-256816746	10_1_20	10_1_128	OK	3.702	3.27764	-0.175646	-0.453212	0.43915	0.889031	no
TraesCS1A02G149200	TraesCS1A02G149200	-	1A:256819204-256822875	10_1_20	10_1_128	OK	30.6268	28.206	-0.118793	-0.347192	0.54685	0.924258	no
TraesCS1A02G149300	TraesCS1A02G149300	-	1A:256823680-256827995	10_1_20	10_1_128	OK	31.4403	32.796	0.0609069	0.167676	0.7606	0.974171	no
TraesCS1A02G149800	TraesCS1A02G149800	-	1A:257551796-257558525	10_1_20	10_1_128	OK	4.3872	5.16746	0.236156	0.663548	0.24735	0.775363	no
TraesCS1A02G150100	TraesCS1A02G150100	-	1A:257573020-257574803	10_1_20	10_1_128	OK	1.92241	1.52497	-0.334136	-0.783556	0.21495	0.741836	no
TraesCS1A02G150200	TraesCS1A02G150200	-	1A:257960003-257969311	10_1_20	10_1_128	OK	2.09468	2.26414	0.112239	0.219306	0.70195	0.964165	no
TraesCS1A02G150400	TraesCS1A02G150400	-	1A:258157062-258162400	10_1_20	10_1_128	OK	2.0635	2.50593	0.280249	0.518398	0.3546	0.850892	no
TraesCS1A02G150500	TraesCS1A02G150500	-	1A:258180020-258181423	10_1_20	10_1_128	OK	0.937031	0.903648	-0.0523366	-0.0728413	0.90325	0.98962	no
TraesCS1A02G150600	TraesCS1A02G150600	-	1A:258738360-258743663	10_1_20	10_1_128	OK	17.5798	15.4587	-0.185501	-0.534097	0.35895	0.852969	no
TraesCS1A02G150800	TraesCS1A02G150800	-	1A:258857614-258862764	10_1_20	10_1_128	OK	1.59708	4.41456	1.46683	3.23327	5e-05	0.00213975	yes
TraesCS1A02G150900	TraesCS1A02G150900	-	1A:258870777-258881439	10_1_20	10_1_128	OK	7.80123	6.81511	-0.194966	-0.534089	0.36335	0.855156	no
TraesCS1A02G151000	TraesCS1A02G151000	-	1A:259049083-259051454	10_1_20	10_1_128	OK	2.91578	3.33928	0.195655	0.442177	0.4379	0.888683	no
TraesCS1A02G151100	TraesCS1A02G151100	-	1A:259052025-259066025	10_1_20	10_1_128	OK	0.892439	0.759203	-0.233268	-0.575767	0.3316	0.83708	no
TraesCS1A02G151200	TraesCS1A02G151200	-	1A:259069860-259073887	10_1_20	10_1_128	OK	0.913523	0.718149	-0.347157	-0.77056	0.1888	0.711513	no
TraesCS1A02G151400	TraesCS1A02G151400	-	1A:259994474-259997900	10_1_20	10_1_128	OK	0.935649	1.03224	0.141745	0.20577	0.7182	0.966722	no
TraesCS1A02G151500	TraesCS1A02G151500	-	1A:260834118-260835657	10_1_20	10_1_128	OK	2.39863	3.2218	0.425657	0.966101	0.09305	0.558097	no
TraesCS1A02G151600	TraesCS1A02G151600	-	1A:260836560-260840054	10_1_20	10_1_128	OK	3.1957	3.44151	0.106909	0.247068	0.65615	0.953496	no
TraesCS1A02G151700	TraesCS1A02G151700	-	1A:260840506-260841094	10_1_20	10_1_128	OK	4.03063	3.98462	-0.0165645	-0.0251658	0.97695	0.995733	no
TraesCS1A02G152000	TraesCS1A02G152000	-	1A:261130526-261136858	10_1_20	10_1_128	OK	2.96514	3.05698	0.0440067	0.117026	0.83715	0.984557	no
TraesCS1A02G152100	TraesCS1A02G152100	-	1A:261247063-261250437	10_1_20	10_1_128	OK	19.5157	10.8252	-0.850248	-2.37761	0.0001	0.00400838	yes
TraesCS1A02G152200	TraesCS1A02G152200	-	1A:261815433-261826427	10_1_20	10_1_128	OK	7.42563	7.22997	-0.0385234	-0.098981	0.86185	0.986746	no
TraesCS1A02G152500	TraesCS1A02G152500	-	1A:262819172-262841620	10_1_20	10_1_128	OK	5.58242	4.88083	-0.193763	-0.572122	0.32785	0.83456	no
TraesCS1A02G152900	TraesCS1A02G152900	-	1A:265020364-265029656	10_1_20	10_1_128	OK	0.582875	0.487721	-0.257129	-0.61151	0.28045	0.801366	no
TraesCS1A02G153000	TraesCS1A02G153000	-	1A:265032749-265041635	10_1_20	10_1_128	OK	3.41204	4.62696	0.439432	0.902575	0.0985	0.569309	no
TraesCS1A02G153100	TraesCS1A02G153100	-	1A:265645441-265650746	10_1_20	10_1_128	OK	41.071	48.1273	0.228735	0.662595	0.26	0.784734	no
TraesCS1A02G153300	TraesCS1A02G153300	-	1A:267141926-267145892	10_1_20	10_1_128	OK	17.9837	17.7849	-0.0160429	-0.0463004	0.9362	0.992198	no
TraesCS1A02G153600	TraesCS1A02G153600	-	1A:267177689-267181184	10_1_20	10_1_128	OK	8.83389	9.76637	0.144773	0.392036	0.5046	0.912477	no
TraesCS1A02G153900	TraesCS1A02G153900	-	1A:267794535-267804564	10_1_20	10_1_128	OK	9.78545	9.65716	-0.0190395	-0.0551146	0.9248	0.991527	no
TraesCS1A02G154100	TraesCS1A02G154100	-	1A:268121932-268123732	10_1_20	10_1_128	OK	0.481235	0.450839	-0.0941285	-0.173457	0.77005	0.976489	no
TraesCS1A02G154300	TraesCS1A02G154300	-	1A:268914712-268929936	10_1_20	10_1_128	OK	3.78839	4.18054	0.142104	0.417145	0.47345	0.902769	no
TraesCS1A02G154400	TraesCS1A02G154400	-	1A:268932111-268937108	10_1_20	10_1_128	OK	23.5571	22.6279	-0.0580602	-0.15364	0.7934	0.978907	no
TraesCS1A02G154500	TraesCS1A02G154500	-	1A:269567620-269575789	10_1_20	10_1_128	OK	0.981989	0.907814	-0.11331	-0.224431	0.6974	0.96307	no
TraesCS1A02G154600	TraesCS1A02G154600	-	1A:269579981-269582738	10_1_20	10_1_128	OK	1.37331	1.16283	-0.240021	-0.579867	0.31295	0.823491	no
TraesCS1A02G154700	TraesCS1A02G154700	-	1A:269993957-270008325	10_1_20	10_1_128	OK	6.07497	6.06794	-0.00166917	-0.00485878	0.9934	0.997605	no
TraesCS1A02G154900	TraesCS1A02G154900	-	1A:271619746-271621923	10_1_20	10_1_128	OK	1.26032	1.49761	0.24887	0.283391	0.6205	0.944086	no
TraesCS1A02G155000	TraesCS1A02G155000	-	1A:271882591-271891529	10_1_20	10_1_128	OK	2.84323	3.2179	0.178588	0.409746	0.4776	0.905138	no
TraesCS1A02G155200	TraesCS1A02G155200	-	1A:272611171-272613645	10_1_20	10_1_128	OK	125.134	97.8597	-0.354682	-0.875791	0.1393	0.646846	no
TraesCS1A02G155500	TraesCS1A02G155500	-	1A:274108133-274109975	10_1_20	10_1_128	OK	2.41437	2.03693	-0.245253	-0.533034	0.35345	0.850523	no
TraesCS1A02G155600	TraesCS1A02G155600	-	1A:274781283-274782385	10_1_20	10_1_128	OK	2.28865	1.95048	-0.230669	-0.293595	0.58955	0.935695	no
TraesCS1A02G155900	TraesCS1A02G155900	-	1A:276323724-276325756	10_1_20	10_1_128	OK	1.24963	1.39172	0.155368	0.205007	0.71465	0.96605	no
TraesCS1A02G156100	TraesCS1A02G156100	-	1A:276802345-276805966	10_1_20	10_1_128	OK	12.4298	14.3041	0.202633	0.565885	0.3212	0.829837	no
TraesCS1A02G156200	TraesCS1A02G156200	-	1A:276862984-276864470	10_1_20	10_1_128	OK	0.580919	0.638588	0.13655	0.143056	0.804	0.979742	no
TraesCS1A02G156300	TraesCS1A02G156300	-	1A:276967791-276972330	10_1_20	10_1_128	OK	2.48018	3.21654	0.375063	0.779139	0.1756	0.695486	no
TraesCS1A02G156400	TraesCS1A02G156400	-	1A:277074050-277078322	10_1_20	10_1_128	OK	10.6606	15.0837	0.500709	1.39158	0.014	0.205796	no
TraesCS1A02G156500	TraesCS1A02G156500	-	1A:277629408-277642793	10_1_20	10_1_128	OK	2.58568	2.32013	-0.156337	-0.416124	0.4785	0.905284	no
TraesCS1A02G156600	TraesCS1A02G156600	-	1A:278141902-278145724	10_1_20	10_1_128	OK	9.96432	10.0184	0.00780604	0.0221255	0.97115	0.995283	no
TraesCS1A02G157100	TraesCS1A02G157100	-	1A:278527010-278527579	10_1_20	10_1_128	OK	0.838402	0.858463	0.0341143	0.0478156	0.9227	0.991373	no
TraesCS1A02G157500	TraesCS1A02G157500	-	1A:279732250-279742732	10_1_20	10_1_128	OK	12.4988	12.3125	-0.0216734	-0.0621884	0.9146	0.990459	no
TraesCS1A02G157600	TraesCS1A02G157600	-	1A:279824793-279831261	10_1_20	10_1_128	OK	1.28321	2.9872	1.21903	3.00553	5e-05	0.00213975	yes
TraesCS1A02G157700	TraesCS1A02G157700	-	1A:279903220-279908684	10_1_20	10_1_128	OK	5.12729	4.95395	-0.049615	-0.12208	0.8345	0.984155	no
TraesCS1A02G157800	TraesCS1A02G157800	-	1A:280274429-280276096	10_1_20	10_1_128	OK	1.8072	2.56494	0.505169	0.890677	0.11995	0.614228	no
TraesCS1A02G157900	TraesCS1A02G157900	-	1A:280602663-280604294	10_1_20	10_1_128	OK	0.806034	0.82838	0.0394516	0.0696497	0.9033	0.98962	no
TraesCS1A02G158200	TraesCS1A02G158200	-	1A:281650039-281650769	10_1_20	10_1_128	OK	4.97942	5.41101	0.11992	0.209189	0.71485	0.966076	no
TraesCS1A02G158300	TraesCS1A02G158300	-	1A:281656688-281659441	10_1_20	10_1_128	OK	19.7796	19.0008	-0.0579468	-0.150813	0.79195	0.97878	no
TraesCS1A02G158400	TraesCS1A02G158400	-	1A:281887393-281895008	10_1_20	10_1_128	OK	6.56393	6.90497	0.0730743	0.187955	0.74425	0.971924	no
TraesCS1A02G158500	TraesCS1A02G158500	-	1A:282545206-282551529	10_1_20	10_1_128	OK	3.99651	3.91822	-0.0285423	-0.0757604	0.8994	0.98962	no
TraesCS1A02G158600	TraesCS1A02G158600	-	1A:282552836-282554807	10_1_20	10_1_128	OK	28.965	30.9593	0.0960625	0.277402	0.62765	0.945882	no
TraesCS1A02G158700	TraesCS1A02G158700	-	1A:282695073-282702388	10_1_20	10_1_128	OK	21.9091	18.3461	-0.25606	-0.691575	0.2476	0.775461	no
TraesCS1A02G158800	TraesCS1A02G158800	-	1A:283842906-283859515	10_1_20	10_1_128	OK	5.14214	8.68453	0.75608	2.10428	0.00035	0.0120863	yes
TraesCS1A02G158900	TraesCS1A02G158900	-	1A:284143662-284151783	10_1_20	10_1_128	OK	3.0148	3.29608	0.128691	0.350684	0.5495	0.925501	no
TraesCS1A02G159100	TraesCS1A02G159100	-	1A:284336840-284337272	10_1_20	10_1_128	OK	90.2534	83.5179	-0.111895	-0.307994	0.5848	0.934457	no
TraesCS1A02G159300	TraesCS1A02G159300	-	1A:284912308-284913734	10_1_20	10_1_128	OK	60.5192	69.8622	0.207119	0.568323	0.312	0.823053	no
TraesCS1A02G159400	TraesCS1A02G159400	-	1A:285353557-285356244	10_1_20	10_1_128	OK	1.36726	1.29193	-0.0817559	-0.190953	0.74395	0.971877	no
TraesCS1A02G159500	TraesCS1A02G159500	-	1A:285980869-285986701	10_1_20	10_1_128	OK	2.87947	0.906648	-1.66719	-3.84288	5e-05	0.00213975	yes
TraesCS1A02G159600	TraesCS1A02G159600	-	1A:286006368-286010711	10_1_20	10_1_128	OK	4.08981	5.89326	0.527034	1.35874	0.0164	0.228031	no
TraesCS1A02G160000	TraesCS1A02G160000	-	1A:287313666-287316063	10_1_20	10_1_128	OK	0.375614	0.373653	-0.00755322	-0.0131602	0.98545	0.996456	no
TraesCS1A02G160100	TraesCS1A02G160100	-	1A:287542003-287544129	10_1_20	10_1_128	OK	0.987605	0.60646	-0.703523	-1.32217	0.0233	0.282631	no
TraesCS1A02G160200	TraesCS1A02G160200	-	1A:287681549-287684692	10_1_20	10_1_128	OK	0.383412	7.72884	4.33328	8.19708	5e-05	0.00213975	yes
TraesCS1A02G160400	TraesCS1A02G160400	-	1A:287689088-287690564	10_1_20	10_1_128	OK	2.89564	3.10225	0.099433	0.229377	0.68075	0.958999	no
TraesCS1A02G160500	TraesCS1A02G160500	-	1A:287691563-287702194	10_1_20	10_1_128	OK	3.16901	3.19056	0.00977942	0.0276117	0.96105	0.993955	no
TraesCS1A02G160600	TraesCS1A02G160600	-	1A:288510415-288520871	10_1_20	10_1_128	OK	2.03192	2.0008	-0.0222669	-0.0633545	0.91765	0.991121	no
TraesCS1A02G160700	TraesCS1A02G160700	-	1A:288862056-288872048	10_1_20	10_1_128	OK	9.26822	9.95233	0.102743	0.292992	0.61365	0.942302	no
TraesCS1A02G160800	TraesCS1A02G160800	-	1A:289329783-289332889	10_1_20	10_1_128	OK	4.73224	3.58973	-0.398649	-0.989063	0.085	0.538449	no
TraesCS1A02G161200	TraesCS1A02G161200	-	1A:290123277-290127360	10_1_20	10_1_128	OK	6.1782	6.29127	0.0261625	0.0706985	0.90035	0.98962	no
TraesCS1A02G161300	TraesCS1A02G161300	-	1A:290198892-290201928	10_1_20	10_1_128	OK	5.43067	5.55399	0.0323931	0.0809543	0.88535	0.988761	no
TraesCS1A02G161400	TraesCS1A02G161400	-	1A:290202032-290205001	10_1_20	10_1_128	OK	8.61334	8.89265	0.0460414	0.119836	0.83175	0.983889	no
TraesCS1A02G161800	TraesCS1A02G161800	-	1A:290549554-290551786	10_1_20	10_1_128	OK	0.881438	0.854933	-0.0440478	-0.0617898	0.9139	0.990323	no
TraesCS1A02G161900	TraesCS1A02G161900	-	1A:290554419-290556043	10_1_20	10_1_128	OK	5.35381	4.84527	-0.143989	-0.332904	0.56465	0.929936	no
TraesCS1A02G162200	TraesCS1A02G162200	-	1A:291242008-291246278	10_1_20	10_1_128	OK	1.53181	1.08242	-0.50098	-1.13325	0.0443	0.400606	no
TraesCS1A02G162300	TraesCS1A02G162300	-	1A:291248716-291256425	10_1_20	10_1_128	OK	1.41065	1.44995	0.0396464	0.0870233	0.8806	0.988761	no
TraesCS1A02G162400	TraesCS1A02G162400	-	1A:291561114-291565971	10_1_20	10_1_128	OK	1.84764	1.69661	-0.123033	-0.250591	0.6663	0.955806	no
TraesCS1A02G162800	TraesCS1A02G162800	-	1A:292077983-292090267	10_1_20	10_1_128	OK	7.86822	7.4367	-0.0813745	-0.236778	0.68495	0.960009	no
TraesCS1A02G163200	TraesCS1A02G163200	-	1A:292878942-292881794	10_1_20	10_1_128	OK	12.1043	10.7932	-0.165395	-0.432376	0.4472	0.892743	no
TraesCS1A02G163400	TraesCS1A02G163400	-	1A:293707855-293722849	10_1_20	10_1_128	OK	1.9677	1.63616	-0.266195	-0.72895	0.20835	0.735052	no
TraesCS1A02G163500	TraesCS1A02G163500	-	1A:293728800-293730405	10_1_20	10_1_128	OK	0.997971	1.01881	0.0298102	0.0631987	0.9088	0.990045	no
TraesCS1A02G163600	TraesCS1A02G163600	-	1A:293731110-293738149	10_1_20	10_1_128	OK	0.0412996	0.479379	3.53696	1.95916	0.04425	0.400277	no
TraesCS1A02G163700	TraesCS1A02G163700	-	1A:294037987-294042332	10_1_20	10_1_128	OK	1.58702	1.98171	0.32043	0.73007	0.21045	0.737113	no
TraesCS1A02G163800	TraesCS1A02G163800	-	1A:295022533-295022968	10_1_20	10_1_128	OK	0.0655302	0.307482	2.23027	1.02935	0.2135	0.740131	no
TraesCS1A02G163900	TraesCS1A02G163900	-	1A:295227959-295232820	10_1_20	10_1_128	OK	2.43808	2.14518	-0.184648	-0.496065	0.3837	0.865159	no
TraesCS1A02G164000	TraesCS1A02G164000	-	1A:295458804-295464502	10_1_20	10_1_128	OK	9.03989	7.71729	-0.228209	-0.66499	0.2497	0.776744	no
TraesCS1A02G164200	TraesCS1A02G164200	-	1A:295584872-295590785	10_1_20	10_1_128	OK	6.50436	5.77753	-0.170954	-0.492692	0.3967	0.870473	no
TraesCS1A02G164300	TraesCS1A02G164300	-	1A:296204791-296210638	10_1_20	10_1_128	OK	0.587734	0.568234	-0.048678	-0.101948	0.85895	0.986223	no
TraesCS1A02G164400	TraesCS1A02G164400	-	1A:296212248-296215494	10_1_20	10_1_128	OK	5.30466	5.59835	0.077743	0.19767	0.72635	0.968545	no
TraesCS1A02G164500	TraesCS1A02G164500	-	1A:296237958-296242886	10_1_20	10_1_128	OK	1.04759	0.227976	-2.20012	-3.1173	5e-05	0.00213975	yes
TraesCS1A02G164600	TraesCS1A02G164600	-	1A:297376880-297381017	10_1_20	10_1_128	OK	4.71442	4.04046	-0.22256	-0.540694	0.33945	0.841978	no
TraesCS1A02G164700	TraesCS1A02G164700	-	1A:297696461-297700859	10_1_20	10_1_128	OK	4.08962	4.63149	0.179511	0.464495	0.41045	0.877397	no
TraesCS1A02G164800	TraesCS1A02G164800	-	1A:297744934-297751007	10_1_20	10_1_128	OK	22.4144	25.0445	0.16007	0.462454	0.415	0.879202	no
TraesCS1A02G164900	TraesCS1A02G164900	-	1A:297872018-297874932	10_1_20	10_1_128	OK	10.7197	13.4908	0.331705	0.901603	0.1218	0.617041	no
TraesCS1A02G165300	TraesCS1A02G165300	-	1A:298034052-298037445	10_1_20	10_1_128	OK	7.23118	6.41046	-0.173803	-0.448191	0.43555	0.887679	no
TraesCS1A02G165500	TraesCS1A02G165500	-	1A:298108441-298116154	10_1_20	10_1_128	OK	14.1327	11.0566	-0.354127	-1.01469	0.07825	0.520279	no
TraesCS1A02G165600	TraesCS1A02G165600	-	1A:298152316-298155073	10_1_20	10_1_128	OK	0.80034	0.685105	-0.224287	-0.348427	0.53585	0.921098	no
TraesCS1A02G165700	TraesCS1A02G165700	-	1A:298557742-298566718	10_1_20	10_1_128	OK	4.27127	4.67683	0.130867	0.325018	0.5739	0.931351	no
TraesCS1A02G165800	TraesCS1A02G165800	-	1A:298601922-298610934	10_1_20	10_1_128	OK	12.7566	16.1692	0.342003	0.950835	0.09865	0.569551	no
TraesCS1A02G165900	TraesCS1A02G165900	-	1A:298613621-298615547	10_1_20	10_1_128	OK	5.95888	5.37268	-0.149401	-0.341818	0.55045	0.92567	no
TraesCS1A02G166100	TraesCS1A02G166100	-	1A:298635519-298636647	10_1_20	10_1_128	OK	0.754918	1.29661	0.780348	1.19872	0.0431	0.395221	no
TraesCS1A02G166900	TraesCS1A02G166900	-	1A:299624484-299657841	10_1_20	10_1_128	OK	2.04862	1.43524	-0.513363	-1.47904	0.0135	0.20055	no
TraesCS1A02G167000	TraesCS1A02G167000	-	1A:299719196-299719790	10_1_20	10_1_128	OK	0.263247	0.319933	0.281355	0.199558	0.72985	0.968672	no
TraesCS1A02G167100	TraesCS1A02G167100	-	1A:300003983-300004745	10_1_20	10_1_128	OK	0.508365	0.902597	0.828218	0.654576	0.2654	0.789321	no
TraesCS1A02G167200	TraesCS1A02G167200	-	1A:300100763-300102768	10_1_20	10_1_128	OK	13.9181	15.5174	0.156927	0.402821	0.4851	0.907479	no
TraesCS1A02G167300	TraesCS1A02G167300	-	1A:300105515-300106916	10_1_20	10_1_128	OK	1.75194	1.38166	-0.342548	-0.576959	0.3227	0.830661	no
TraesCS1A02G167400	TraesCS1A02G167400	-	1A:300107114-300111644	10_1_20	10_1_128	OK	3.43392	2.71841	-0.337092	-0.894383	0.11755	0.610557	no
TraesCS1A02G167600	TraesCS1A02G167600	-	1A:300395390-300396164	10_1_20	10_1_128	OK	5.59466	4.85829	-0.203604	-0.377715	0.50985	0.914268	no
TraesCS1A02G168100	TraesCS1A02G168100	-	1A:300856553-300860113	10_1_20	10_1_128	OK	14.742	13.1747	-0.162163	-0.457845	0.4223	0.882572	no
TraesCS1A02G168400	TraesCS1A02G168400	-	1A:301128321-301134198	10_1_20	10_1_128	OK	3.67339	4.76612	0.375702	0.920231	0.1062	0.585179	no
TraesCS1A02G168500	TraesCS1A02G168500	-	1A:301158123-301162597	10_1_20	10_1_128	OK	3.70698	2.81485	-0.39719	-0.773693	0.1856	0.707932	no
TraesCS1A02G168600	TraesCS1A02G168600	-	1A:301196753-301200037	10_1_20	10_1_128	OK	40.8052	43.4449	0.0904357	0.256419	0.65825	0.954074	no
TraesCS1A02G168700	TraesCS1A02G168700	-	1A:301628583-301631797	10_1_20	10_1_128	OK	0.916557	0.69593	-0.397281	-0.774641	0.17925	0.700233	no
TraesCS1A02G168800	TraesCS1A02G168800	-	1A:301773019-301775767	10_1_20	10_1_128	OK	0.933362	0.883713	-0.0788598	-0.157492	0.78175	0.977986	no
TraesCS1A02G168900	TraesCS1A02G168900	-	1A:301776168-301779892	10_1_20	10_1_128	OK	6.01122	5.34594	-0.169214	-0.486219	0.40415	0.874188	no
TraesCS1A02G169000	TraesCS1A02G169000	-	1A:301781000-301784189	10_1_20	10_1_128	OK	10.0007	10.1015	0.0144611	0.0422188	0.9452	0.992947	no
TraesCS1A02G169100	TraesCS1A02G169100	-	1A:301857602-301864368	10_1_20	10_1_128	OK	8.17361	7.64582	-0.0963037	-0.255933	0.65675	0.953758	no
TraesCS1A02G169200	TraesCS1A02G169200	-	1A:301894090-301894885	10_1_20	10_1_128	OK	2.27513	2.73485	0.265512	0.387728	0.50625	0.913047	no
TraesCS1A02G169300	TraesCS1A02G169300	-	1A:301895908-301899325	10_1_20	10_1_128	OK	5.15139	6.73542	0.386805	1.00932	0.07785	0.519321	no
TraesCS1A02G169500	TraesCS1A02G169500	-	1A:302198138-302200788	10_1_20	10_1_128	OK	6.29229	9.88072	0.65103	1.60853	0.006	0.115909	no
TraesCS1A02G169600	TraesCS1A02G169600	-	1A:302628522-302639166	10_1_20	10_1_128	OK	2.85149	2.94532	0.0467104	0.104898	0.85385	0.985933	no
TraesCS1A02G170000	TraesCS1A02G170000	-	1A:303727690-303730110	10_1_20	10_1_128	OK	23.8937	21.2772	-0.167318	-0.465212	0.41485	0.879149	no
TraesCS1A02G170100	TraesCS1A02G170100	-	1A:303849554-303852175	10_1_20	10_1_128	OK	6.41595	5.11652	-0.3265	-0.805526	0.15905	0.673696	no
TraesCS1A02G170200	TraesCS1A02G170200	-	1A:303853526-303858626	10_1_20	10_1_128	OK	3.8782	3.5668	-0.120757	-0.311894	0.59335	0.936648	no
TraesCS1A02G170300	TraesCS1A02G170300	-	1A:304029763-304036570	10_1_20	10_1_128	OK	2.10837	1.80811	-0.221646	-0.549037	0.34525	0.844405	no
TraesCS1A02G170400	TraesCS1A02G170400	-	1A:304036914-304047086	10_1_20	10_1_128	OK	5.1787	5.23956	0.0168573	0.0496581	0.9311	0.991871	no
TraesCS1A02G170500	TraesCS1A02G170500	-	1A:304996059-304998794	10_1_20	10_1_128	OK	3.16254	2.19478	-0.527009	-1.32847	0.02195	0.272605	no
TraesCS1A02G170600	TraesCS1A02G170600	-	1A:305004104-305006483	10_1_20	10_1_128	OK	18.7017	23.1878	0.310197	0.871837	0.13	0.630773	no
TraesCS1A02G170700	TraesCS1A02G170700	-	1A:305326593-305329046	10_1_20	10_1_128	OK	1.15447	1.24782	0.112187	0.159901	0.7807	0.977982	no
TraesCS1A02G170900	TraesCS1A02G170900	-	1A:305363882-305368036	10_1_20	10_1_128	OK	2.70148	3.21189	0.249672	0.558052	0.3244	0.831661	no
TraesCS1A02G171000	TraesCS1A02G171000	-	1A:305606260-305608388	10_1_20	10_1_128	OK	103.606	288.628	1.47811	3.65514	5e-05	0.00213975	yes
TraesCS1A02G171100	TraesCS1A02G171100	-	1A:306106801-306115293	10_1_20	10_1_128	OK	4.95329	4.96095	0.00222887	0.00566901	0.9913	0.997269	no
TraesCS1A02G171200	TraesCS1A02G171200	-	1A:306117844-306120605	10_1_20	10_1_128	OK	3.01658	2.96864	-0.0231093	-0.0538197	0.92515	0.991558	no
TraesCS1A02G171300	TraesCS1A02G171300	-	1A:306149737-306151032	10_1_20	10_1_128	OK	1.29589	1.30463	0.00969446	0.0126167	0.9714	0.995283	no
TraesCS1A02G171400	TraesCS1A02G171400	-	1A:306550346-306553305	10_1_20	10_1_128	OK	11.8559	11.8036	-0.00638408	-0.0134184	0.97965	0.995826	no
TraesCS1A02G171500	TraesCS1A02G171500	-	1A:306637418-306644050	10_1_20	10_1_128	OK	1.03522	0.615528	-0.750037	-1.4579	0.01055	0.170407	no
TraesCS1A02G171600	TraesCS1A02G171600	-	1A:306684327-306684652	10_1_20	10_1_128	OK	4.10656	5.61439	0.451201	0.531356	0.3577	0.852562	no
TraesCS1A02G171700	TraesCS1A02G171700	-	1A:307033683-307041155	10_1_20	10_1_128	OK	2.09254	2.08039	-0.00840424	-0.0201751	0.9721	0.995375	no
TraesCS1A02G171800	TraesCS1A02G171800	-	1A:307043473-307044677	10_1_20	10_1_128	OK	0.880505	0.879781	-0.0011854	-0.00164647	0.97435	0.995396	no
TraesCS1A02G172100	TraesCS1A02G172100	-	1A:307700420-307707523	10_1_20	10_1_128	OK	4.32642	3.5498	-0.285438	-0.812667	0.1597	0.67459	no
TraesCS1A02G172300	TraesCS1A02G172300	-	1A:308202619-308211209	10_1_20	10_1_128	OK	4.44814	4.58755	0.044524	0.120715	0.8369	0.984539	no
TraesCS1A02G172700	TraesCS1A02G172700	-	1A:308571440-308576188	10_1_20	10_1_128	OK	27.9341	35.1133	0.329988	0.903585	0.11585	0.606653	no
TraesCS1A02G172800	TraesCS1A02G172800	-	1A:308786781-308787045	10_1_20	10_1_128	OK	1.82458	0.816347	-1.16031	-0.927643	0.1036	0.580477	no
TraesCS1A02G173000	TraesCS1A02G173000	-	1A:308810894-308811509	10_1_20	10_1_128	OK	1.06082	0.353027	-1.58733	-1.55923	0.01285	0.194229	no
TraesCS1A02G173100	TraesCS1A02G173100	-	1A:308812573-308816474	10_1_20	10_1_128	OK	38.4626	44.3966	0.206994	0.521595	0.3602	0.85342	no
TraesCS1A02G173200	TraesCS1A02G173200	-	1A:308950730-308953133	10_1_20	10_1_128	OK	14.6624	17.2949	0.23823	0.671559	0.24565	0.77532	no
TraesCS1A02G173400	TraesCS1A02G173400	-	1A:309401614-309403447	10_1_20	10_1_128	OK	114.239	109.158	-0.0656422	-0.182378	0.74955	0.972528	no
TraesCS1A02G173500	TraesCS1A02G173500	-	1A:309457555-309466082	10_1_20	10_1_128	OK	1.75842	2.0355	0.211107	0.480003	0.3961	0.87041	no
TraesCS1A02G173600	TraesCS1A02G173600	-	1A:309740230-309741734	10_1_20	10_1_128	OK	0.351511	0.651703	0.890646	1.06508	0.0708	0.498038	no
TraesCS1A02G173700	TraesCS1A02G173700	-	1A:309742788-309758319	10_1_20	10_1_128	OK	2.73521	3.94741	0.529253	1.37627	0.01635	0.22755	no
TraesCS1A02G173800	TraesCS1A02G173800	-	1A:309789691-309791565	10_1_20	10_1_128	OK	0.535082	1.33132	1.31502	1.79041	0.00525	0.105652	no
TraesCS1A02G174000	TraesCS1A02G174000	-	1A:310130104-310255049	10_1_20	10_1_128	OK	10.6706	9.46901	-0.172356	-0.399627	0.4912	0.908549	no
TraesCS1A02G174100	TraesCS1A02G174100	-	1A:311059508-311060627	10_1_20	10_1_128	OK	1.36377	1.34297	-0.0221725	-0.0317708	0.9667	0.994693	no
TraesCS1A02G174200	TraesCS1A02G174200	-	1A:311525111-311526359	10_1_20	10_1_128	OK	0.12552	1.01965	3.02208	4.13095	5e-05	0.00213975	yes
TraesCS1A02G174500	TraesCS1A02G174500	-	1A:311812455-311816565	10_1_20	10_1_128	OK	2.03204	2.54742	0.326107	0.678601	0.23565	0.765836	no
TraesCS1A02G174600	TraesCS1A02G174600	-	1A:311846859-311852943	10_1_20	10_1_128	OK	9.3979	8.02762	-0.227366	-0.669534	0.2555	0.780299	no
TraesCS1A02G174700	TraesCS1A02G174700	-	1A:312159892-312161436	10_1_20	10_1_128	OK	85.1827	80.1206	-0.0883861	-0.2479	0.6633	0.955133	no
TraesCS1A02G174900	TraesCS1A02G174900	-	1A:312583633-312607067	10_1_20	10_1_128	OK	1.46249	0.759027	-0.946206	-1.1734	0.04425	0.400277	no
TraesCS1A02G175000	TraesCS1A02G175000	-	1A:312772249-312777623	10_1_20	10_1_128	OK	10.5741	11.6609	0.141149	0.402285	0.47905	0.905284	no
TraesCS1A02G175200	TraesCS1A02G175200	-	1A:313161459-313162228	10_1_20	10_1_128	OK	460.13	381.484	-0.270421	-0.679657	0.23715	0.76737	no
TraesCS1A02G175500	TraesCS1A02G175500	-	1A:313489230-313491849	10_1_20	10_1_128	OK	12.0722	12.0432	-0.00347402	-0.00968885	0.98705	0.996601	no
TraesCS1A02G175700	TraesCS1A02G175700	-	1A:313738700-313751739	10_1_20	10_1_128	OK	1.70807	1.64727	-0.0522846	-0.117495	0.8418	0.985132	no
TraesCS1A02G175800	TraesCS1A02G175800	-	1A:313738700-313751739	10_1_20	10_1_128	OK	5.913	6.00929	0.0233048	0.0344933	0.9517	0.993168	no
TraesCS1A02G175900	TraesCS1A02G175900	-	1A:313903530-313912668	10_1_20	10_1_128	OK	3.44216	2.95418	-0.220557	-0.602671	0.2941	0.810123	no
TraesCS1A02G176000	TraesCS1A02G176000	-	1A:314428209-314432375	10_1_20	10_1_128	OK	1.95157	2.30531	0.240323	0.479973	0.4198	0.881029	no
TraesCS1A02G176200	TraesCS1A02G176200	-	1A:314511389-314513466	10_1_20	10_1_128	OK	4.08468	4.25033	0.0573523	0.140079	0.802	0.97974	no
TraesCS1A02G176300	TraesCS1A02G176300	-	1A:314620482-314624358	10_1_20	10_1_128	OK	0.620999	0.27266	-1.18749	-1.42476	0.02115	0.26678	no
TraesCS1A02G176500	TraesCS1A02G176500	-	1A:315834150-315840625	10_1_20	10_1_128	OK	15.8453	16.3408	0.0444206	0.115431	0.84355	0.985132	no
TraesCS1A02G176700	TraesCS1A02G176700	-	1A:317810557-317815516	10_1_20	10_1_128	OK	21.3482	24.2719	0.185173	0.524944	0.36535	0.856403	no
TraesCS1A02G176800	TraesCS1A02G176800	-	1A:319077589-319079046	10_1_20	10_1_128	OK	12.3011	10.0068	-0.29781	-0.768124	0.18045	0.701428	no
TraesCS1A02G176900	TraesCS1A02G176900	-	1A:319079822-319087554	10_1_20	10_1_128	OK	1.88765	2.23042	0.240719	0.567842	0.3217	0.83035	no
TraesCS1A02G177000	TraesCS1A02G177000	-	1A:319319607-319321634	10_1_20	10_1_128	OK	29.8143	37.1037	0.315559	0.892029	0.12265	0.618431	no
TraesCS1A02G177100	TraesCS1A02G177100	-	1A:319445758-319447575	10_1_20	10_1_128	OK	4.59366	7.63506	0.732996	1.66613	0.0044	0.0924346	no
TraesCS1A02G177300	TraesCS1A02G177300	-	1A:319887493-319889455	10_1_20	10_1_128	OK	4.01562	4.60068	0.196225	0.445136	0.43095	0.886016	no
TraesCS1A02G177400	TraesCS1A02G177400	-	1A:320222698-320224716	10_1_20	10_1_128	OK	5.17715	4.83289	-0.0992726	-0.27573	0.6315	0.94662	no
TraesCS1A02G177500	TraesCS1A02G177500	-	1A:320333953-320338598	10_1_20	10_1_128	OK	9.64833	3.61218	-1.41741	-3.40594	5e-05	0.00213975	yes
TraesCS1A02G177600	TraesCS1A02G177600	-	1A:320479859-320494972	10_1_20	10_1_128	OK	5.45019	5.47223	0.00582337	0.0171566	0.97735	0.995779	no
TraesCS1A02G177700	TraesCS1A02G177700	-	1A:320891333-320895519	10_1_20	10_1_128	OK	7.05471	6.53173	-0.111121	-0.311307	0.595	0.937417	no
TraesCS1A02G177800	TraesCS1A02G177800	-	1A:321110254-321114846	10_1_20	10_1_128	OK	5.09959	5.7203	0.165708	0.407251	0.47175	0.902393	no
TraesCS1A02G178100	TraesCS1A02G178100	-	1A:321402668-321412297	10_1_20	10_1_128	OK	3.61242	3.60717	-0.00209773	-0.00612671	0.9925	0.997363	no
TraesCS1A02G178200	TraesCS1A02G178200	-	1A:321875569-321880525	10_1_20	10_1_128	OK	8.00034	7.08753	-0.174777	-0.466576	0.42465	0.883445	no
TraesCS1A02G178300	TraesCS1A02G178300	-	1A:321882665-321888083	10_1_20	10_1_128	OK	4.5152	3.99419	-0.176886	-0.486429	0.3922	0.869319	no
TraesCS1A02G178400	TraesCS1A02G178400	-	1A:322572274-322577295	10_1_20	10_1_128	OK	1.81595	2.0331	0.16296	0.386423	0.4947	0.909467	no
TraesCS1A02G178600	TraesCS1A02G178600	-	1A:323189042-323192810	10_1_20	10_1_128	OK	0.398412	0.306915	-0.376422	-0.625485	0.27955	0.800232	no
TraesCS1A02G178700	TraesCS1A02G178700	-	1A:323204776-323205142	10_1_20	10_1_128	OK	1.6851	1.22023	-0.465688	-0.41145	0.48365	0.907189	no
TraesCS1A02G179000	TraesCS1A02G179000	-	1A:323642133-323645469	10_1_20	10_1_128	OK	49.6567	37.6751	-0.398375	-1.10024	0.0526	0.435491	no
TraesCS1A02G179100	TraesCS1A02G179100	-	1A:323894491-323894761	10_1_20	10_1_128	OK	0.752009	0.30241	-1.31424	-1.14568	0.21165	0.738416	no
TraesCS1A02G179400	TraesCS1A02G179400	-	1A:324490253-324490897	10_1_20	10_1_128	OK	24.7157	25.9434	0.0699377	0.173346	0.75905	0.974171	no
TraesCS1A02G179500	TraesCS1A02G179500	-	1A:324494214-324498371	10_1_20	10_1_128	OK	3.36969	3.10899	-0.116169	-0.235734	0.67205	0.957112	no
TraesCS1A02G179600	TraesCS1A02G179600	-	1A:324498892-324501933	10_1_20	10_1_128	OK	10.03	10.7197	0.0959484	0.277797	0.63125	0.946433	no
TraesCS1A02G179700	TraesCS1A02G179700	-	1A:324609924-324619770	10_1_20	10_1_128	OK	3.61325	4.37805	0.276992	0.775623	0.1691	0.686373	no
TraesCS1A02G180000	TraesCS1A02G180000	-	1A:325032421-325033066	10_1_20	10_1_128	OK	8.87646	15.0637	0.763018	1.45399	0.01265	0.192193	no
TraesCS1A02G180100	TraesCS1A02G180100	-	1A:325036710-325049320	10_1_20	10_1_128	OK	11.5379	11.417	-0.015196	-0.0241679	0.96575	0.994358	no
TraesCS1A02G180200	TraesCS1A02G180200	-	1A:325036710-325049320	10_1_20	10_1_128	OK	2.48744	2.27512	-0.12872	-0.287021	0.62425	0.944759	no
TraesCS1A02G180300	TraesCS1A02G180300	-	1A:325049786-325054523	10_1_20	10_1_128	OK	4.31676	4.68872	0.119243	0.323987	0.5825	0.933514	no
TraesCS1A02G180400	TraesCS1A02G180400	-	1A:325782119-325788800	10_1_20	10_1_128	OK	0.956857	0.964692	0.0117651	0.0241876	0.9673	0.994764	no
TraesCS1A02G180500	TraesCS1A02G180500	-	1A:326199376-326214529	10_1_20	10_1_128	OK	3.23127	3.08373	-0.0674265	-0.194172	0.7362	0.970087	no
TraesCS1A02G180800	TraesCS1A02G180800	-	1A:327005243-327018031	10_1_20	10_1_128	OK	9.58635	12.0307	0.32767	0.817788	0.1529	0.665872	no
TraesCS1A02G181000	TraesCS1A02G181000	-	1A:327005243-327018031	10_1_20	10_1_128	OK	8.91055	4.29314	-1.05348	-1.12767	0.05255	0.435337	no
TraesCS1A02G181100	TraesCS1A02G181100	-	1A:327271127-327271956	10_1_20	10_1_128	OK	70.2821	53.5565	-0.392094	-1.09458	0.0603	0.461949	no
TraesCS1A02G181400	TraesCS1A02G181400	-	1A:327525811-327531391	10_1_20	10_1_128	OK	4.48058	3.73044	-0.264342	-0.470081	0.42045	0.88145	no
TraesCS1A02G181500	TraesCS1A02G181500	-	1A:327525811-327531391	10_1_20	10_1_128	OK	27.8231	26.6912	-0.0599194	-0.138739	0.8086	0.980434	no
TraesCS1A02G181600	TraesCS1A02G181600	-	1A:327531616-327537648	10_1_20	10_1_128	OK	2.34708	1.08351	-1.11515	-2.31822	0.00015	0.00577269	yes
TraesCS1A02G181700	TraesCS1A02G181700	-	1A:327712387-327713606	10_1_20	10_1_128	OK	2.80915	0.027284	-6.68593	-3.9317	0.15545	0.6687	no
TraesCS1A02G181900	TraesCS1A02G181900	-	1A:328244900-328253761	10_1_20	10_1_128	OK	5.89299	5.56372	-0.0829499	-0.243809	0.6775	0.958413	no
TraesCS1A02G182000	TraesCS1A02G182000	-	1A:328254104-328257572	10_1_20	10_1_128	OK	4.80866	4.96328	0.045659	0.117881	0.83575	0.984289	no
TraesCS1A02G182100	TraesCS1A02G182100	-	1A:328713962-328716840	10_1_20	10_1_128	OK	3.35174	3.13242	-0.0976315	-0.228873	0.69505	0.962624	no
TraesCS1A02G182200	TraesCS1A02G182200	-	1A:328840892-328842295	10_1_20	10_1_128	OK	0.52175	1.10416	1.08152	1.47243	0.01315	0.197093	no
TraesCS1A02G182300	TraesCS1A02G182300	-	1A:329246840-329249014	10_1_20	10_1_128	OK	4.2833	4.25662	-0.00901244	-0.0194583	0.97195	0.995375	no
TraesCS1A02G182400	TraesCS1A02G182400	-	1A:330082864-330086356	10_1_20	10_1_128	OK	33.0921	26.0939	-0.342774	-0.97029	0.09105	0.554221	no
TraesCS1A02G182500	TraesCS1A02G182500	-	1A:330087478-330088533	10_1_20	10_1_128	OK	4.84128	5.48055	0.178933	0.359956	0.53145	0.920178	no
TraesCS1A02G182600	TraesCS1A02G182600	-	1A:330686906-330688311	10_1_20	10_1_128	OK	0.672273	0.639853	-0.0713077	-0.0803093	0.8813	0.988761	no
TraesCS1A02G182700	TraesCS1A02G182700	-	1A:330765991-330771472	10_1_20	10_1_128	OK	3.19476	3.53015	0.144025	0.364309	0.5251	0.918618	no
TraesCS1A02G182800	TraesCS1A02G182800	-	1A:331233349-331237174	10_1_20	10_1_128	OK	1.30855	1.17228	-0.158645	-0.318054	0.5833	0.933835	no
TraesCS1A02G182900	TraesCS1A02G182900	-	1A:331269458-331273223	10_1_20	10_1_128	OK	18.2416	2.34818	-2.95761	-7.54211	5e-05	0.00213975	yes
TraesCS1A02G183000	TraesCS1A02G183000	-	1A:331318065-331323293	10_1_20	10_1_128	OK	3.96223	3.48047	-0.18703	-0.502442	0.37875	0.863088	no
TraesCS1A02G183200	TraesCS1A02G183200	-	1A:332044494-332047279	10_1_20	10_1_128	OK	0.168702	0.296807	0.815049	0.573759	0.2927	0.809088	no
TraesCS1A02G183300	TraesCS1A02G183300	-	1A:332382633-332384185	10_1_20	10_1_128	OK	0.258126	0.360957	0.483751	0.391882	0.48895	0.907841	no
TraesCS1A02G183400	TraesCS1A02G183400	-	1A:333134460-333139522	10_1_20	10_1_128	OK	9.83525	11.1372	0.179352	0.460716	0.41415	0.878889	no
TraesCS1A02G183800	TraesCS1A02G183800	-	1A:333613053-333627407	10_1_20	10_1_128	OK	4.27714	4.09389	-0.0631721	-0.187219	0.7524	0.973236	no
TraesCS1A02G183900	TraesCS1A02G183900	-	1A:333868547-333886602	10_1_20	10_1_128	OK	2.72182	2.73742	0.00824432	0.0213488	0.97105	0.995283	no
TraesCS1A02G184000	TraesCS1A02G184000	-	1A:333913244-333914392	10_1_20	10_1_128	OK	2.27622	2.15044	-0.0820131	-0.13673	0.80785	0.980434	no
TraesCS1A02G184100	TraesCS1A02G184100	-	1A:333917301-333922150	10_1_20	10_1_128	OK	6.35342	5.70607	-0.155035	-0.445022	0.44245	0.89028	no
TraesCS1A02G184300	TraesCS1A02G184300	-	1A:334200700-334205333	10_1_20	10_1_128	OK	19.9176	19.8614	-0.00407671	-0.0114769	0.98475	0.996332	no
TraesCS1A02G184500	TraesCS1A02G184500	-	1A:334446533-334452739	10_1_20	10_1_128	OK	7.33099	7.29546	-0.00700898	-0.0203989	0.9715	0.995331	no
TraesCS1A02G184600	TraesCS1A02G184600	-	1A:335012316-335034601	10_1_20	10_1_128	OK	5.06969	5.38926	0.0881916	0.2548	0.65515	0.953336	no
TraesCS1A02G184800	TraesCS1A02G184800	-	1A:335542105-335543221	10_1_20	10_1_128	OK	1.15831	1.00167	-0.209612	-0.383053	0.50075	0.910895	no
TraesCS1A02G184900	TraesCS1A02G184900	-	1A:335545265-335546654	10_1_20	10_1_128	OK	2.65556	2.49799	-0.088249	-0.153315	0.78585	0.978622	no
TraesCS1A02G185100	TraesCS1A02G185100	-	1A:335825933-335829117	10_1_20	10_1_128	OK	2.01466	1.97157	-0.0311919	-0.0601167	0.91805	0.991188	no
TraesCS1A02G185300	TraesCS1A02G185300	-	1A:335830803-335836281	10_1_20	10_1_128	OK	3.98278	3.90264	-0.0293243	-0.0792656	0.8912	0.988884	no
TraesCS1A02G185400	TraesCS1A02G185400	-	1A:336213580-336214675	10_1_20	10_1_128	OK	1.16699	1.02494	-0.187255	-0.232455	0.68685	0.960395	no
TraesCS1A02G185500	TraesCS1A02G185500	-	1A:336237671-336240333	10_1_20	10_1_128	OK	0.581169	0.763216	0.393134	0.783139	0.1755	0.69523	no
TraesCS1A02G185700	TraesCS1A02G185700	-	1A:336475939-336477065	10_1_20	10_1_128	OK	0.166334	0.359316	1.11117	0.940272	0.11405	0.602861	no
TraesCS1A02G185800	TraesCS1A02G185800	-	1A:336607632-336611079	10_1_20	10_1_128	OK	0.861518	1.10704	0.361748	0.537707	0.3565	0.851653	no
TraesCS1A02G185900	TraesCS1A02G185900	-	1A:337007360-337017141	10_1_20	10_1_128	OK	4.15904	4.31029	0.0515341	0.143168	0.8047	0.979763	no
TraesCS1A02G186000	TraesCS1A02G186000	-	1A:337150070-337152543	10_1_20	10_1_128	OK	0.327841	0.285965	-0.197155	-0.209435	0.71875	0.966751	no
TraesCS1A02G186100	TraesCS1A02G186100	-	1A:337300646-337301870	10_1_20	10_1_128	OK	4.00509	4.41267	0.139819	0.311211	0.61275	0.942232	no
TraesCS1A02G186200	TraesCS1A02G186200	-	1A:337628886-337629897	10_1_20	10_1_128	OK	0.901161	2.52761	1.48791	2.23087	0.0005	0.0163271	yes
TraesCS1A02G186300	TraesCS1A02G186300	-	1A:337653974-337655149	10_1_20	10_1_128	OK	0.207078	0.352799	0.768676	0.704791	0.31045	0.82169	no
TraesCS1A02G186500	TraesCS1A02G186500	-	1A:337657365-337658581	10_1_20	10_1_128	OK	2.66449	2.23622	-0.252799	-0.514908	0.3761	0.862398	no
TraesCS1A02G186700	TraesCS1A02G186700	-	1A:337703102-337704240	10_1_20	10_1_128	OK	0.808597	1.72388	1.09217	1.51911	0.01455	0.211451	no
TraesCS1A02G186800	TraesCS1A02G186800	-	1A:337775913-337777000	10_1_20	10_1_128	OK	5.07794	7.40444	0.544147	1.16528	0.0413	0.386485	no
TraesCS1A02G187000	TraesCS1A02G187000	-	1A:337947842-337949587	10_1_20	10_1_128	OK	0.408422	0.357833	-0.190774	-0.240348	0.67995	0.958999	no
TraesCS1A02G187100	TraesCS1A02G187100	-	1A:337981556-337987708	10_1_20	10_1_128	OK	0.428715	0.476769	0.153273	0.214675	0.7182	0.966722	no
TraesCS1A02G187300	TraesCS1A02G187300	-	1A:338214691-338217213	10_1_20	10_1_128	OK	28.5794	26.3983	-0.114531	-0.339146	0.5677	0.93038	no
TraesCS1A02G187400	TraesCS1A02G187400	-	1A:338581947-338590787	10_1_20	10_1_128	OK	1.5873	1.25667	-0.336969	-0.506253	0.4043	0.874351	no
TraesCS1A02G187500	TraesCS1A02G187500	-	1A:338581947-338590787	10_1_20	10_1_128	OK	2.74254	2.68574	-0.0301904	-0.0376937	0.94625	0.992977	no
TraesCS1A02G187600	TraesCS1A02G187600	-	1A:338593152-338597314	10_1_20	10_1_128	OK	1.28196	1.12945	-0.182735	-0.357099	0.5443	0.923483	no
TraesCS1A02G187700	TraesCS1A02G187700	-	1A:338600465-338600819	10_1_20	10_1_128	OK	4.04399	3.39303	-0.253207	-0.303557	0.59975	0.938568	no
TraesCS1A02G187800	TraesCS1A02G187800	-	1A:338833036-338836486	10_1_20	10_1_128	OK	2.00336	2.4517	0.291361	0.531755	0.3738	0.86105	no
TraesCS1A02G188000	TraesCS1A02G188000	-	1A:339483295-339484492	10_1_20	10_1_128	OK	6.53354	5.10815	-0.355064	-0.671467	0.2345	0.764555	no
TraesCS1A02G188200	TraesCS1A02G188200	-	1A:340010732-340014644	10_1_20	10_1_128	OK	6.94853	7.31063	0.0732883	0.193223	0.73675	0.970225	no
TraesCS1A02G188400	TraesCS1A02G188400	-	1A:340249594-340250151	10_1_20	10_1_128	OK	10.1431	13.0853	0.367455	0.823303	0.14405	0.653232	no
TraesCS1A02G188500	TraesCS1A02G188500	-	1A:340409311-340413789	10_1_20	10_1_128	OK	11.8894	15.847	0.414531	1.09879	0.05675	0.450653	no
TraesCS1A02G188600	TraesCS1A02G188600	-	1A:340415025-340428765	10_1_20	10_1_128	OK	4.64512	5.21172	0.166045	0.398675	0.47595	0.904393	no
TraesCS1A02G188700	TraesCS1A02G188700	-	1A:341015025-341017660	10_1_20	10_1_128	OK	9.73594	11.1618	0.197173	0.53721	0.34885	0.847049	no
TraesCS1A02G188800	TraesCS1A02G188800	-	1A:341867720-341871890	10_1_20	10_1_128	OK	5.52388	5.44918	-0.0196419	-0.0525851	0.926	0.991569	no
TraesCS1A02G188900	TraesCS1A02G188900	-	1A:341872093-341873949	10_1_20	10_1_128	OK	5.11459	5.89359	0.204527	0.443014	0.44265	0.890339	no
TraesCS1A02G189000	TraesCS1A02G189000	-	1A:342379979-342384645	10_1_20	10_1_128	OK	3.53774	2.71872	-0.379901	-0.984291	0.08975	0.550982	no
TraesCS1A02G189100	TraesCS1A02G189100	-	1A:342387314-342391668	10_1_20	10_1_128	OK	13.851	15.6063	0.172137	0.493437	0.39215	0.869289	no
TraesCS1A02G189200	TraesCS1A02G189200	-	1A:342391688-342393474	10_1_20	10_1_128	OK	1.65879	1.60325	-0.0491336	-0.0791131	0.88865	0.988761	no
TraesCS1A02G189300	TraesCS1A02G189300	-	1A:342433544-342435218	10_1_20	10_1_128	OK	0.294988	0.442538	0.585144	0.62161	0.28	0.800935	no
TraesCS1A02G189500	TraesCS1A02G189500	-	1A:342875130-342878854	10_1_20	10_1_128	OK	1.07318	0.679054	-0.660297	-1.13529	0.05905	0.45821	no
TraesCS1A02G189600	TraesCS1A02G189600	-	1A:343389703-343395042	10_1_20	10_1_128	OK	4.11252	4.48392	0.124738	0.325107	0.5635	0.92943	no
TraesCS1A02G189700	TraesCS1A02G189700	-	1A:343395335-343397180	10_1_20	10_1_128	OK	0.17296	0.347214	1.00539	0.899979	0.1093	0.591949	no
TraesCS1A02G189900	TraesCS1A02G189900	-	1A:343614781-343621756	10_1_20	10_1_128	OK	0.520589	0.977001	0.908216	1.41894	0.02155	0.269801	no
TraesCS1A02G190000	TraesCS1A02G190000	-	1A:343614781-343621756	10_1_20	10_1_128	OK	0.370499	0.305307	-0.279209	-0.261573	0.59105	0.935955	no
TraesCS1A02G190100	TraesCS1A02G190100	-	1A:343673958-343676434	10_1_20	10_1_128	OK	0.810437	0.834065	0.0414588	0.0675209	0.90495	0.989842	no
TraesCS1A02G190200	TraesCS1A02G190200	-	1A:343680836-343685974	10_1_20	10_1_128	OK	6.32381	5.1904	-0.284947	-0.769774	0.18085	0.702025	no
TraesCS1A02G190400	TraesCS1A02G190400	-	1A:344189325-344189787	10_1_20	10_1_128	OK	16.7994	16.5353	-0.0228586	-0.0507199	0.9295	0.991684	no
TraesCS1A02G190500	TraesCS1A02G190500	-	1A:344290257-344294613	10_1_20	10_1_128	OK	6.27634	4.29268	-0.548045	-1.51494	0.00825	0.144481	no
TraesCS1A02G190700	TraesCS1A02G190700	-	1A:344480198-344488546	10_1_20	10_1_128	OK	3.8815	2.7907	-0.475985	-1.38879	0.01905	0.249601	no
TraesCS1A02G190800	TraesCS1A02G190800	-	1A:345108252-345116586	10_1_20	10_1_128	OK	9.57418	7.07673	-0.436065	-1.28071	0.0284	0.316504	no
TraesCS1A02G190900	TraesCS1A02G190900	-	1A:345167844-345172017	10_1_20	10_1_128	OK	10.8459	9.46426	-0.19659	-0.528641	0.3593	0.853112	no
TraesCS1A02G191000	TraesCS1A02G191000	-	1A:345299959-345304595	10_1_20	10_1_128	OK	1.12725	1.41055	0.323459	0.588325	0.2997	0.814523	no
TraesCS1A02G191300	TraesCS1A02G191300	-	1A:345783581-345786960	10_1_20	10_1_128	OK	7.4944	8.39553	0.163808	0.455183	0.42045	0.88145	no
TraesCS1A02G191400	TraesCS1A02G191400	-	1A:345787884-345790279	10_1_20	10_1_128	OK	16.1445	9.30321	-0.795241	-2.22821	0.00015	0.00577269	yes
TraesCS1A02G191600	TraesCS1A02G191600	-	1A:346445699-346449901	10_1_20	10_1_128	OK	0.00505637	0.850996	7.39491	0.922656	0.2236	0.752835	no
TraesCS1A02G191700	TraesCS1A02G191700	-	1A:346681496-346682748	10_1_20	10_1_128	OK	13.1075	13.5755	0.0506121	0.130607	0.8168	0.98226	no
TraesCS1A02G191800	TraesCS1A02G191800	-	1A:347319839-347322090	10_1_20	10_1_128	OK	22.8351	17.7078	-0.36687	-0.954469	0.0952	0.562322	no
TraesCS1A02G191900	TraesCS1A02G191900	-	1A:347322209-347325380	10_1_20	10_1_128	OK	9.03778	8.35017	-0.114163	-0.280416	0.6175	0.942978	no
TraesCS1A02G192200	TraesCS1A02G192200	-	1A:347619019-347621797	10_1_20	10_1_128	OK	27.5922	29.7444	0.108356	0.290987	0.61705	0.942978	no
TraesCS1A02G192300	TraesCS1A02G192300	-	1A:347633898-347635924	10_1_20	10_1_128	OK	5.98055	7.10137	0.247821	0.684837	0.23355	0.763446	no
TraesCS1A02G192400	TraesCS1A02G192400	-	1A:347640296-347646899	10_1_20	10_1_128	OK	1.5116	1.35526	-0.15751	-0.372313	0.50715	0.913249	no
TraesCS1A02G192500	TraesCS1A02G192500	-	1A:347918470-347920800	10_1_20	10_1_128	OK	2.92541	3.38968	0.21251	0.467709	0.4147	0.879041	no
TraesCS1A02G192600	TraesCS1A02G192600	-	1A:347922419-347923294	10_1_20	10_1_128	OK	14.3021	16.6919	0.222923	0.479943	0.40295	0.873891	no
TraesCS1A02G192800	TraesCS1A02G192800	-	1A:348398565-348400900	10_1_20	10_1_128	OK	9.69883	9.39073	-0.0465734	-0.116563	0.83635	0.984442	no
TraesCS1A02G193000	TraesCS1A02G193000	-	1A:348717272-348721726	10_1_20	10_1_128	OK	6.28819	5.66946	-0.149433	-0.412824	0.47	0.901647	no
TraesCS1A02G193200	TraesCS1A02G193200	-	1A:349358464-349360851	10_1_20	10_1_128	OK	8.36387	8.56542	0.0343534	0.0790782	0.8867	0.988761	no
TraesCS1A02G193300	TraesCS1A02G193300	-	1A:349997362-350018551	10_1_20	10_1_128	OK	2.80462	2.07305	-0.43605	-1.23645	0.04165	0.388032	no
TraesCS1A02G193400	TraesCS1A02G193400	-	1A:350395520-350401398	10_1_20	10_1_128	OK	2.72617	3.34444	0.294889	0.737267	0.20325	0.727794	no
TraesCS1A02G193500	TraesCS1A02G193500	-	1A:350749389-350752293	10_1_20	10_1_128	OK	18.7047	27.4929	0.55566	1.5766	0.00675	0.125653	no
TraesCS1A02G193600	TraesCS1A02G193600	-	1A:350752533-350763077	10_1_20	10_1_128	OK	1.74523	1.77319	0.0229304	0.0644838	0.91025	0.990114	no
TraesCS1A02G193800	TraesCS1A02G193800	-	1A:351340624-351340980	10_1_20	10_1_128	OK	3.85086	2.26165	-0.767807	-0.749635	0.188	0.710637	no
TraesCS1A02G193900	TraesCS1A02G193900	-	1A:351343638-351347996	10_1_20	10_1_128	OK	5.9478	5.99648	0.011761	0.00638317	0.9922	0.997284	no
TraesCS1A02G194000	TraesCS1A02G194000	-	1A:351343638-351347996	10_1_20	10_1_128	OK	67.3335	66.5732	-0.0163822	-0.0460483	0.93745	0.992557	no
TraesCS1A02G194100	TraesCS1A02G194100	-	1A:351349022-351350790	10_1_20	10_1_128	OK	4.44703	4.87428	0.132346	0.32006	0.5698	0.931017	no
TraesCS1A02G194200	TraesCS1A02G194200	-	1A:351474704-351476085	10_1_20	10_1_128	OK	2.61798	1.37331	-0.9308	-1.58063	0.008	0.141492	no
TraesCS1A02G194400	TraesCS1A02G194400	-	1A:351604601-351608182	10_1_20	10_1_128	OK	10.095	10.8024	0.0977061	0.245397	0.6654	0.955795	no
TraesCS1A02G194500	TraesCS1A02G194500	-	1A:351856639-351859473	10_1_20	10_1_128	OK	2.43204	3.13889	0.368089	0.220309	0.6732	0.957301	no
TraesCS1A02G194600	TraesCS1A02G194600	-	1A:351856639-351859473	10_1_20	10_1_128	OK	2.2924	1.86615	-0.296795	-0.469158	0.4191	0.88067	no
TraesCS1A02G194800	TraesCS1A02G194800	-	1A:351878372-351882317	10_1_20	10_1_128	OK	6.50519	7.66432	0.236568	0.624017	0.27725	0.798347	no
TraesCS1A02G194900	TraesCS1A02G194900	-	1A:351882935-351886581	10_1_20	10_1_128	OK	20.764	23.3033	0.166452	0.478264	0.4122	0.878068	no
TraesCS1A02G195000	TraesCS1A02G195000	-	1A:352013036-352016495	10_1_20	10_1_128	OK	10.0864	11.8	0.226377	0.627368	0.2635	0.787782	no
TraesCS1A02G195100	TraesCS1A02G195100	-	1A:352136860-352140961	10_1_20	10_1_128	OK	4.98982	4.037	-0.305704	-0.791934	0.1711	0.689308	no
TraesCS1A02G195200	TraesCS1A02G195200	-	1A:352173115-352180076	10_1_20	10_1_128	OK	4.59877	5.24085	0.188551	0.514513	0.3717	0.859944	no
TraesCS1A02G195300	TraesCS1A02G195300	-	1A:352852083-352862015	10_1_20	10_1_128	OK	3.81011	3.8709	0.0228363	0.0661134	0.90965	0.990073	no
TraesCS1A02G195400	TraesCS1A02G195400	-	1A:353251751-353256652	10_1_20	10_1_128	OK	22.8237	21.4307	-0.0908534	-0.249697	0.66835	0.956462	no
TraesCS1A02G195500	TraesCS1A02G195500	-	1A:353256783-353259995	10_1_20	10_1_128	OK	22.3006	53.288	1.25673	3.40116	5e-05	0.00213975	yes
TraesCS1A02G195700	TraesCS1A02G195700	-	1A:353625763-353631621	10_1_20	10_1_128	OK	2.96888	3.86752	0.381491	1.07916	0.06435	0.475936	no
TraesCS1A02G195900	TraesCS1A02G195900	-	1A:353913628-353917286	10_1_20	10_1_128	OK	2.32448	1.58834	-0.549387	-1.17232	0.0447	0.402184	no
TraesCS1A02G196000	TraesCS1A02G196000	-	1A:354189073-354191293	10_1_20	10_1_128	OK	1.80005	1.87715	0.0605083	0.119783	0.8335	0.984021	no
TraesCS1A02G196300	TraesCS1A02G196300	-	1A:354303688-354308075	10_1_20	10_1_128	OK	14.4448	14.8796	0.0427783	0.123517	0.82715	0.983658	no
TraesCS1A02G196400	TraesCS1A02G196400	-	1A:354823587-354824724	10_1_20	10_1_128	OK	2.87541	2.73718	-0.0710785	-0.105238	0.8563	0.985933	no
TraesCS1A02G196500	TraesCS1A02G196500	-	1A:354934936-354937526	10_1_20	10_1_128	OK	25.1979	28.0851	0.156499	0.413614	0.4615	0.899147	no
TraesCS1A02G196600	TraesCS1A02G196600	-	1A:354937758-354940442	10_1_20	10_1_128	OK	7.97203	7.23977	-0.139002	-0.393379	0.49985	0.910668	no
TraesCS1A02G196800	TraesCS1A02G196800	-	1A:354950049-354955890	10_1_20	10_1_128	OK	2.0198	2.0347	0.0105989	0.0261135	0.96265	0.994002	no
TraesCS1A02G197000	TraesCS1A02G197000	-	1A:355320320-355334094	10_1_20	10_1_128	OK	0.533362	0.683606	0.358051	0.334636	0.5123	0.914968	no
TraesCS1A02G197200	TraesCS1A02G197200	-	1A:355320320-355334094	10_1_20	10_1_128	OK	6.21279	4.86557	-0.352634	-0.855197	0.15665	0.669895	no
TraesCS1A02G197300	TraesCS1A02G197300	-	1A:355335879-355338713	10_1_20	10_1_128	OK	29.2713	25.344	-0.207843	-0.601238	0.294	0.810107	no
TraesCS1A02G197500	TraesCS1A02G197500	-	1A:355345019-355348510	10_1_20	10_1_128	OK	6.0437	7.98624	0.402084	0.952627	0.0968	0.566259	no
TraesCS1A02G197600	TraesCS1A02G197600	-	1A:355624055-355628073	10_1_20	10_1_128	OK	31.3266	24.337	-0.364239	-1.01066	0.0818	0.530631	no
TraesCS1A02G197700	TraesCS1A02G197700	-	1A:355629144-355631608	10_1_20	10_1_128	OK	5.00482	5.9953	0.260514	0.615291	0.2806	0.801366	no
TraesCS1A02G197800	TraesCS1A02G197800	-	1A:355714312-355716842	10_1_20	10_1_128	OK	10.2546	9.16137	-0.162637	-0.447767	0.43505	0.887551	no
TraesCS1A02G197900	TraesCS1A02G197900	-	1A:355718259-355719087	10_1_20	10_1_128	OK	36.333	40.7847	0.166748	0.445689	0.4355	0.887679	no
TraesCS1A02G198000	TraesCS1A02G198000	-	1A:355720784-355722734	10_1_20	10_1_128	OK	5.35721	5.22268	-0.036693	-0.0936721	0.86815	0.987752	no
TraesCS1A02G198100	TraesCS1A02G198100	-	1A:355730242-355735445	10_1_20	10_1_128	OK	6.22555	5.95104	-0.0650603	-0.179588	0.75635	0.974003	no
TraesCS1A02G198200	TraesCS1A02G198200	-	1A:356389926-356392775	10_1_20	10_1_128	OK	5.05191	4.01061	-0.333006	-0.872602	0.1311	0.632892	no
TraesCS1A02G198300	TraesCS1A02G198300	-	1A:356427949-356430605	10_1_20	10_1_128	OK	3.28981	2.95296	-0.155845	-0.319489	0.57685	0.932182	no
TraesCS1A02G198400	TraesCS1A02G198400	-	1A:356471269-356474267	10_1_20	10_1_128	OK	31.5288	39.3595	0.320039	0.895857	0.12155	0.616477	no
TraesCS1A02G198500	TraesCS1A02G198500	-	1A:356474336-356476835	10_1_20	10_1_128	OK	8.40234	9.30923	0.147871	0.394581	0.4879	0.907763	no
TraesCS1A02G198600	TraesCS1A02G198600	-	1A:357062028-357077269	10_1_20	10_1_128	OK	75.8316	79.9711	0.0766781	0.183963	0.74955	0.972528	no
TraesCS1A02G198700	TraesCS1A02G198700	-	1A:357062028-357077269	10_1_20	10_1_128	OK	1.16267	1.51983	0.386463	0.300529	0.6483	0.951369	no
TraesCS1A02G198800	TraesCS1A02G198800	-	1A:357121053-357123995	10_1_20	10_1_128	OK	7.06878	9.39227	0.410013	0.925276	0.10885	0.5912	no
TraesCS1A02G198900	TraesCS1A02G198900	-	1A:357414941-357418373	10_1_20	10_1_128	OK	7.56	9.93856	0.394651	0.920238	0.12345	0.61944	no
TraesCS1A02G199000	TraesCS1A02G199000	-	1A:357763071-357781554	10_1_20	10_1_128	OK	2.61558	2.2305	-0.229762	-0.653028	0.26625	0.790103	no
TraesCS1A02G199500	TraesCS1A02G199500	-	1A:358176328-358179493	10_1_20	10_1_128	OK	3.41373	4.53592	0.410046	0.909461	0.11335	0.601755	no
TraesCS1A02G199900	TraesCS1A02G199900	-	1A:359228776-359245633	10_1_20	10_1_128	OK	0.281345	0.475856	0.758189	0.912458	0.12	0.614228	no
TraesCS1A02G200000	TraesCS1A02G200000	-	1A:359689253-359690781	10_1_20	10_1_128	OK	22.2771	22.8426	0.0361676	0.0919538	0.86865	0.987881	no
TraesCS1A02G200200	TraesCS1A02G200200	-	1A:360009366-360011036	10_1_20	10_1_128	OK	2.85039	2.76991	-0.0413214	-0.0769818	0.8953	0.989373	no
TraesCS1A02G200800	TraesCS1A02G200800	-	1A:361352159-361359053	10_1_20	10_1_128	OK	7.47567	6.6257	-0.174129	-0.480992	0.41405	0.878867	no
TraesCS1A02G200900	TraesCS1A02G200900	-	1A:361509861-361517115	10_1_20	10_1_128	OK	1.07271	1.0741	0.00186834	0.00503052	0.9929	0.997528	no
TraesCS1A02G201000	TraesCS1A02G201000	-	1A:362059731-362063167	10_1_20	10_1_128	OK	0.497001	0.63111	0.344642	0.67579	0.2341	0.764394	no
TraesCS1A02G201200	TraesCS1A02G201200	-	1A:362193526-362195887	10_1_20	10_1_128	OK	5.04661	3.73615	-0.433763	-0.82771	0.14375	0.652651	no
TraesCS1A02G201300	TraesCS1A02G201300	-	1A:362209634-362210289	10_1_20	10_1_128	OK	90.635	90.6818	0.00074568	0.00215441	0.9969	0.998477	no
TraesCS1A02G201400	TraesCS1A02G201400	-	1A:362403113-362405555	10_1_20	10_1_128	OK	3.99968	4.11714	0.0417564	0.088899	0.87345	0.988406	no
TraesCS1A02G201500	TraesCS1A02G201500	-	1A:362620172-362622906	10_1_20	10_1_128	OK	0.960896	0.831969	-0.20785	-0.416695	0.48455	0.907351	no
TraesCS1A02G201600	TraesCS1A02G201600	-	1A:362861942-362866378	10_1_20	10_1_128	OK	69.3997	61.2648	-0.179871	-0.409943	0.4843	0.907351	no
TraesCS1A02G201700	TraesCS1A02G201700	-	1A:363006017-363007340	10_1_20	10_1_128	OK	8.06079	8.21005	0.0264698	0.0610201	0.91265	0.990114	no
TraesCS1A02G202000	TraesCS1A02G202000	-	1A:363047772-363052288	10_1_20	10_1_128	OK	3.29388	4.28933	0.380964	0.969355	0.08265	0.532739	no
TraesCS1A02G202200	TraesCS1A02G202200	-	1A:363423830-363426660	10_1_20	10_1_128	OK	0.10411	0.400515	1.94374	1.03024	0.08515	0.538588	no
TraesCS1A02G202300	TraesCS1A02G202300	-	1A:363451668-363455323	10_1_20	10_1_128	OK	14.1741	16.8974	0.25355	0.714499	0.2214	0.750013	no
TraesCS1A02G203000	TraesCS1A02G203000	-	1A:364226063-364230622	10_1_20	10_1_128	OK	15.7976	16.9599	0.102423	0.296776	0.60385	0.939959	no
TraesCS1A02G203200	TraesCS1A02G203200	-	1A:364655696-364656832	10_1_20	10_1_128	OK	2.18441	2.54904	0.22271	0.312377	0.6047	0.939974	no
TraesCS1A02G203300	TraesCS1A02G203300	-	1A:364935625-364936558	10_1_20	10_1_128	OK	1.06518	1.53119	0.523554	0.510305	0.40145	0.873077	no
TraesCS1A02G203400	TraesCS1A02G203400	-	1A:365064926-365071233	10_1_20	10_1_128	OK	6.7416	6.62429	-0.0253253	-0.0717529	0.8996	0.98962	no
TraesCS1A02G203700	TraesCS1A02G203700	-	1A:365507409-365508980	10_1_20	10_1_128	OK	1.97533	0.360886	-2.45248	-2.88173	5e-05	0.00213975	yes
TraesCS1A02G203800	TraesCS1A02G203800	-	1A:365536061-365536994	10_1_20	10_1_128	OK	6.21613	6.76115	0.121252	0.241732	0.678	0.958524	no
TraesCS1A02G203900	TraesCS1A02G203900	-	1A:365617808-365619048	10_1_20	10_1_128	OK	15.0211	11.8224	-0.345464	-0.860929	0.1351	0.63966	no
TraesCS1A02G204200	TraesCS1A02G204200	-	1A:366265076-366268189	10_1_20	10_1_128	OK	6.64825	6.07689	-0.129643	-0.368111	0.5247	0.918295	no
TraesCS1A02G204300	TraesCS1A02G204300	-	1A:366268843-366273867	10_1_20	10_1_128	OK	5.08931	6.0908	0.259163	0.652152	0.24225	0.772572	no
TraesCS1A02G204400	TraesCS1A02G204400	-	1A:366275289-366277543	10_1_20	10_1_128	OK	0.562198	0.656043	0.222713	0.322936	0.569	0.930753	no
TraesCS1A02G204500	TraesCS1A02G204500	-	1A:366295999-366297002	10_1_20	10_1_128	OK	0.30677	0.283238	-0.115142	-0.131341	0.82815	0.983658	no
TraesCS1A02G204600	TraesCS1A02G204600	-	1A:366367519-366367873	10_1_20	10_1_128	OK	0.368708	0	#NAME?	#NAME?	0.0004	0.0134345	yes
TraesCS1A02G204700	TraesCS1A02G204700	-	1A:366543062-366544672	10_1_20	10_1_128	OK	16.0411	14.8621	-0.110134	-0.29284	0.6133	0.942232	no
TraesCS1A02G205000	TraesCS1A02G205000	-	1A:367010701-367011813	10_1_20	10_1_128	OK	0.911444	0.962003	0.077888	0.135877	0.8154	0.9818	no
TraesCS1A02G205100	TraesCS1A02G205100	-	1A:367381193-367383318	10_1_20	10_1_128	OK	2.03008	1.65278	-0.296639	-0.432461	0.4559	0.897007	no
TraesCS1A02G205300	TraesCS1A02G205300	-	1A:367870092-367874461	10_1_20	10_1_128	OK	9.17465	7.81451	-0.231497	-0.628633	0.27455	0.796633	no
TraesCS1A02G205400	TraesCS1A02G205400	-	1A:367874523-367877340	10_1_20	10_1_128	OK	4.83928	4.47673	-0.112347	-0.286735	0.61045	0.94208	no
TraesCS1A02G205600	TraesCS1A02G205600	-	1A:368196475-368198581	10_1_20	10_1_128	OK	5.90901	6.58082	0.155351	0.376577	0.4877	0.907763	no
TraesCS1A02G205700	TraesCS1A02G205700	-	1A:368358195-368360794	10_1_20	10_1_128	OK	9.49791	9.8651	0.0547235	0.145069	0.7992	0.979492	no
TraesCS1A02G206000	TraesCS1A02G206000	-	1A:368366470-368375959	10_1_20	10_1_128	OK	1.78097	1.58362	-0.169445	-0.354219	0.52755	0.918965	no
TraesCS1A02G206100	TraesCS1A02G206100	-	1A:368711527-368714085	10_1_20	10_1_128	OK	0.973553	1.21807	0.323259	0.481567	0.39605	0.87041	no
TraesCS1A02G206200	TraesCS1A02G206200	-	1A:368745827-368747034	10_1_20	10_1_128	OK	1.46702	2.00781	0.452734	0.754659	0.17835	0.699224	no
TraesCS1A02G206300	TraesCS1A02G206300	-	1A:368797509-368799818	10_1_20	10_1_128	OK	3.04104	3.07641	0.0166842	0.036981	0.9481	0.993167	no
TraesCS1A02G206400	TraesCS1A02G206400	-	1A:368799976-368802673	10_1_20	10_1_128	OK	2.99515	3.56629	0.251795	0.579805	0.3141	0.824416	no
TraesCS1A02G206500	TraesCS1A02G206500	-	1A:368802964-368803839	10_1_20	10_1_128	OK	0.709689	0.999402	0.493878	0.504831	0.36755	0.857505	no
TraesCS1A02G206600	TraesCS1A02G206600	-	1A:368807836-368816199	10_1_20	10_1_128	OK	3.85152	4.03697	0.0678438	0.196821	0.7344	0.970016	no
TraesCS1A02G206700	TraesCS1A02G206700	-	1A:368819738-368830138	10_1_20	10_1_128	OK	6.08489	4.94631	-0.298878	-0.87591	0.1304	0.631325	no
TraesCS1A02G206800	TraesCS1A02G206800	-	1A:368831472-368832558	10_1_20	10_1_128	OK	2.42242	2.10779	-0.200716	-0.35038	0.5438	0.923407	no
TraesCS1A02G206900	TraesCS1A02G206900	-	1A:369048986-369054383	10_1_20	10_1_128	OK	10.5825	14.111	0.415135	1.20228	0.04015	0.381363	no
TraesCS1A02G207000	TraesCS1A02G207000	-	1A:369083036-369085306	10_1_20	10_1_128	OK	2.51695	3.56382	0.501746	0.957806	0.09155	0.555197	no
TraesCS1A02G207200	TraesCS1A02G207200	-	1A:369272607-369273234	10_1_20	10_1_128	OK	0.184939	0.304826	0.720935	0.374868	0.5742	0.931351	no
TraesCS1A02G207500	TraesCS1A02G207500	-	1A:369494316-369496446	10_1_20	10_1_128	OK	5.7074	5.70534	-0.000522574	-0.00133542	0.99605	0.998255	no
TraesCS1A02G207600	TraesCS1A02G207600	-	1A:369496595-369497847	10_1_20	10_1_128	OK	0.583439	0.945004	0.695739	0.732558	0.2051	0.730639	no
TraesCS1A02G207700	TraesCS1A02G207700	-	1A:369502936-369513884	10_1_20	10_1_128	OK	1.94318	1.96106	0.0132123	0.035467	0.94955	0.993167	no
TraesCS1A02G208000	TraesCS1A02G208000	-	1A:369694639-369698406	10_1_20	10_1_128	OK	1.57619	1.29264	-0.286117	-0.720069	0.21345	0.740045	no
TraesCS1A02G208400	TraesCS1A02G208400	-	1A:370021550-370025217	10_1_20	10_1_128	OK	4.98176	6.01799	0.272626	0.760339	0.1848	0.706804	no
TraesCS1A02G208500	TraesCS1A02G208500	-	1A:370092548-370097701	10_1_20	10_1_128	OK	8.17855	8.8959	0.121296	0.354802	0.5468	0.924258	no
TraesCS1A02G208600	TraesCS1A02G208600	-	1A:370102575-370108219	10_1_20	10_1_128	OK	6.35626	6.10047	-0.0592576	-0.174126	0.76625	0.975308	no
TraesCS1A02G208900	TraesCS1A02G208900	-	1A:371079271-371082258	10_1_20	10_1_128	OK	2.28164	2.80178	0.296272	0.626914	0.27275	0.79492	no
TraesCS1A02G209100	TraesCS1A02G209100	-	1A:371219823-371221463	10_1_20	10_1_128	OK	3.80259	4.04271	0.0883389	0.144886	0.80085	0.979718	no
TraesCS1A02G209400	TraesCS1A02G209400	-	1A:372067593-372070231	10_1_20	10_1_128	OK	5.1359	3.91224	-0.392621	-0.895584	0.1202	0.61477	no
TraesCS1A02G209600	TraesCS1A02G209600	-	1A:372236292-372240822	10_1_20	10_1_128	OK	21.6104	26.2053	0.27813	0.729618	0.198	0.722806	no
TraesCS1A02G209700	TraesCS1A02G209700	-	1A:372241196-372241757	10_1_20	10_1_128	OK	2.07715	1.96623	-0.0791738	-0.0983178	0.86455	0.987187	no
TraesCS1A02G210000	TraesCS1A02G210000	-	1A:372467567-372467930	10_1_20	10_1_128	OK	1.67912	2.4118	0.522403	0.5317	0.3547	0.850892	no
TraesCS1A02G210200	TraesCS1A02G210200	-	1A:372549787-372554767	10_1_20	10_1_128	OK	14.6486	14.773	0.0121966	0.03528	0.95165	0.993168	no
TraesCS1A02G210300	TraesCS1A02G210300	-	1A:372624793-372637165	10_1_20	10_1_128	OK	3.23643	3.66172	0.178119	0.460509	0.4171	0.880094	no
TraesCS1A02G210400	TraesCS1A02G210400	-	1A:372639120-372643307	10_1_20	10_1_128	OK	0.881131	1.2203	0.469805	1.00283	0.08945	0.550346	no
TraesCS1A02G210500	TraesCS1A02G210500	-	1A:372909546-372911213	10_1_20	10_1_128	OK	4.13769	4.81041	0.217334	0.433983	0.44295	0.890574	no
TraesCS1A02G210600	TraesCS1A02G210600	-	1A:372942514-372944762	10_1_20	10_1_128	OK	2.88074	2.92577	0.0223792	0.048948	0.9315	0.991871	no
TraesCS1A02G210700	TraesCS1A02G210700	-	1A:373263228-373264110	10_1_20	10_1_128	OK	2.19227	1.97293	-0.152085	-0.18271	0.7642	0.974828	no
TraesCS1A02G210800	TraesCS1A02G210800	-	1A:373313407-373320576	10_1_20	10_1_128	OK	5.22156	5.18837	-0.00919855	-0.0269324	0.96465	0.994252	no
TraesCS1A02G211000	TraesCS1A02G211000	-	1A:373770845-373774884	10_1_20	10_1_128	OK	16.1864	19.4657	0.266153	0.710418	0.2118	0.738545	no
TraesCS1A02G211100	TraesCS1A02G211100	-	1A:374054708-374056961	10_1_20	10_1_128	OK	1.94402	1.91936	-0.0184145	-0.0370004	0.94925	0.993167	no
TraesCS1A02G211200	TraesCS1A02G211200	-	1A:374136781-374137647	10_1_20	10_1_128	OK	0.619773	0	#NAME?	#NAME?	5e-05	0.00213975	yes
TraesCS1A02G211300	TraesCS1A02G211300	-	1A:374167246-374169463	10_1_20	10_1_128	OK	15.898	19.0625	0.261898	0.688279	0.23045	0.75994	no
TraesCS1A02G211500	TraesCS1A02G211500	-	1A:374214038-374217445	10_1_20	10_1_128	OK	1.16313	0.978482	-0.249392	-0.444241	0.4348	0.887551	no
TraesCS1A02G211600	TraesCS1A02G211600	-	1A:374217712-374219255	10_1_20	10_1_128	OK	5.87888	6.59526	0.165887	0.374103	0.51075	0.914359	no
TraesCS1A02G211800	TraesCS1A02G211800	-	1A:374277932-374278937	10_1_20	10_1_128	OK	2.20885	1.87501	-0.236392	-0.311874	0.5737	0.931351	no
TraesCS1A02G211900	TraesCS1A02G211900	-	1A:374566585-374570315	10_1_20	10_1_128	OK	1.31761	1.16578	-0.176618	-0.421399	0.4659	0.9008	no
TraesCS1A02G212000	TraesCS1A02G212000	-	1A:374689235-374690910	10_1_20	10_1_128	OK	13.4656	13.7465	0.0297859	0.0798146	0.8893	0.988769	no
TraesCS1A02G212300	TraesCS1A02G212300	-	1A:375014695-375016345	10_1_20	10_1_128	OK	14.7954	8.97771	-0.720726	-1.8467	0.0011	0.0313905	yes
TraesCS1A02G212400	TraesCS1A02G212400	-	1A:375112040-375113726	10_1_20	10_1_128	OK	18.683	21.4914	0.20203	0.559129	0.337	0.840436	no
TraesCS1A02G212600	TraesCS1A02G212600	-	1A:375467612-375469315	10_1_20	10_1_128	OK	54.6628	45.2833	-0.27158	-0.758714	0.1822	0.703029	no
TraesCS1A02G212700	TraesCS1A02G212700	-	1A:375471251-375477408	10_1_20	10_1_128	OK	7.43189	9.78618	0.397017	1.02053	0.0744	0.509416	no
TraesCS1A02G212800	TraesCS1A02G212800	-	1A:376135406-376155653	10_1_20	10_1_128	OK	6.34176	5.26776	-0.267693	-0.759628	0.2003	0.725308	no
TraesCS1A02G212900	TraesCS1A02G212900	-	1A:376476401-376480121	10_1_20	10_1_128	OK	6.30203	5.59015	-0.17293	-0.445981	0.4298	0.885127	no
TraesCS1A02G213000	TraesCS1A02G213000	-	1A:376501861-376506945	10_1_20	10_1_128	OK	9.07687	6.96672	-0.381716	-1.11098	0.0598	0.460397	no
TraesCS1A02G213100	TraesCS1A02G213100	-	1A:376509120-376512953	10_1_20	10_1_128	OK	10.8272	11.1253	0.0391839	0.103877	0.8556	0.985933	no
TraesCS1A02G213300	TraesCS1A02G213300	-	1A:376513007-376515549	10_1_20	10_1_128	OK	1.61714	1.63008	0.0115017	0.0218315	0.97165	0.995331	no
TraesCS1A02G213400	TraesCS1A02G213400	-	1A:376670248-376674535	10_1_20	10_1_128	OK	5.11768	4.34612	-0.235763	-0.676563	0.2481	0.775862	no
TraesCS1A02G213600	TraesCS1A02G213600	-	1A:376784996-376786845	10_1_20	10_1_128	OK	40.4859	45.8111	0.178276	0.504414	0.3869	0.866531	no
TraesCS1A02G213700	TraesCS1A02G213700	-	1A:377002275-377006045	10_1_20	10_1_128	OK	0.743767	0.399821	-0.895497	-1.19126	0.04375	0.398203	no
TraesCS1A02G213900	TraesCS1A02G213900	-	1A:377023379-377028566	10_1_20	10_1_128	OK	1.51642	1.54101	0.0232091	0.0535513	0.9268	0.991569	no
TraesCS1A02G214100	TraesCS1A02G214100	-	1A:377212730-377216328	10_1_20	10_1_128	OK	0.438603	0.435332	-0.0108002	-0.019665	0.9693	0.995001	no
TraesCS1A02G214200	TraesCS1A02G214200	-	1A:377223059-377228588	10_1_20	10_1_128	OK	0.744456	0.712956	-0.0623725	-0.12705	0.83135	0.983833	no
TraesCS1A02G214300	TraesCS1A02G214300	-	1A:377426420-377429880	10_1_20	10_1_128	OK	2.71646	2.89576	0.09221	0.225461	0.6913	0.961319	no
TraesCS1A02G214400	TraesCS1A02G214400	-	1A:377443895-377446587	10_1_20	10_1_128	OK	0.277414	0.342508	0.304099	0.417971	0.46265	0.89939	no
TraesCS1A02G214600	TraesCS1A02G214600	-	1A:377499762-377502642	10_1_20	10_1_128	OK	56.9935	79.9127	0.487627	1.33801	0.02105	0.266032	no
TraesCS1A02G214700	TraesCS1A02G214700	-	1A:377613068-377615762	10_1_20	10_1_128	OK	1.02319	1.43011	0.483056	0.954405	0.0914	0.554802	no
TraesCS1A02G215100	TraesCS1A02G215100	-	1A:380261963-380264364	10_1_20	10_1_128	OK	0.86174	1.00989	0.228871	0.377779	0.50335	0.911994	no
TraesCS1A02G215300	TraesCS1A02G215300	-	1A:380889643-380890816	10_1_20	10_1_128	OK	1.54029	0.635504	-1.27723	-1.38155	0.03385	0.348894	no
TraesCS1A02G215400	TraesCS1A02G215400	-	1A:380939667-380973697	10_1_20	10_1_128	OK	3.99677	3.5961	-0.152401	-0.421559	0.4846	0.907351	no
TraesCS1A02G215500	TraesCS1A02G215500	-	1A:381096099-381098610	10_1_20	10_1_128	OK	51.8578	57.6938	0.153854	0.434368	0.45015	0.894267	no
TraesCS1A02G215600	TraesCS1A02G215600	-	1A:381274138-381277555	10_1_20	10_1_128	OK	5.30529	4.79768	-0.145092	-0.375728	0.5189	0.917069	no
TraesCS1A02G215700	TraesCS1A02G215700	-	1A:381304832-381312507	10_1_20	10_1_128	OK	10.1629	9.51689	-0.0947558	-0.268658	0.6436	0.950228	no
TraesCS1A02G215800	TraesCS1A02G215800	-	1A:381313931-381318932	10_1_20	10_1_128	OK	3.60132	3.44724	-0.0630827	-0.162332	0.7757	0.976816	no
TraesCS1A02G215900	TraesCS1A02G215900	-	1A:381819325-381822599	10_1_20	10_1_128	OK	0.831732	0.967519	0.218171	0.380864	0.5024	0.911473	no
TraesCS1A02G216300	TraesCS1A02G216300	-	1A:382252187-382253147	10_1_20	10_1_128	OK	9.63162	8.83156	-0.12511	-0.259657	0.6601	0.954426	no
TraesCS1A02G216700	TraesCS1A02G216700	-	1A:384307868-384313432	10_1_20	10_1_128	OK	1.72959	2.28333	0.400713	0.582811	0.3194	0.828351	no
TraesCS1A02G216800	TraesCS1A02G216800	-	1A:384324129-384326787	10_1_20	10_1_128	OK	4.20996	3.5628	-0.240794	-0.554838	0.3261	0.833079	no
TraesCS1A02G216900	TraesCS1A02G216900	-	1A:384331725-384336431	10_1_20	10_1_128	OK	4.78945	5.20769	0.120782	0.327376	0.5703	0.931078	no
TraesCS1A02G217000	TraesCS1A02G217000	-	1A:384774594-384776285	10_1_20	10_1_128	OK	5.44451	5.65049	0.0535726	0.112204	0.84885	0.985933	no
TraesCS1A02G217200	TraesCS1A02G217200	-	1A:385274609-385277432	10_1_20	10_1_128	OK	195.609	170.853	-0.19521	-0.505216	0.38495	0.865715	no
TraesCS1A02G217300	TraesCS1A02G217300	-	1A:385350139-385353160	10_1_20	10_1_128	OK	40.6198	45.5499	0.165262	0.46202	0.41875	0.88067	no
TraesCS1A02G217400	TraesCS1A02G217400	-	1A:385354479-385359921	10_1_20	10_1_128	OK	1.68782	1.13941	-0.56687	-1.39603	0.01685	0.230958	no
TraesCS1A02G217500	TraesCS1A02G217500	-	1A:385650059-385653052	10_1_20	10_1_128	OK	1.25274	0.958482	-0.386266	-0.762764	0.18655	0.70889	no
TraesCS1A02G217600	TraesCS1A02G217600	-	1A:385656975-385660312	10_1_20	10_1_128	OK	1.8703	2.11785	0.179332	0.362815	0.52055	0.917569	no
TraesCS1A02G217800	TraesCS1A02G217800	-	1A:385664686-385669262	10_1_20	10_1_128	OK	0.996862	0.888311	-0.16633	-0.336455	0.55235	0.926245	no
TraesCS1A02G217900	TraesCS1A02G217900	-	1A:385887491-385900007	10_1_20	10_1_128	OK	10.1207	9.39002	-0.108105	-0.314441	0.58345	0.933872	no
TraesCS1A02G218000	TraesCS1A02G218000	-	1A:386425624-386435664	10_1_20	10_1_128	OK	5.64703	4.83687	-0.223418	-0.591419	0.3122	0.823138	no
TraesCS1A02G218100	TraesCS1A02G218100	-	1A:386479231-386480418	10_1_20	10_1_128	OK	0.323792	0.325526	0.00770406	0.0069452	0.947	0.993056	no
TraesCS1A02G218200	TraesCS1A02G218200	-	1A:386719857-386724132	10_1_20	10_1_128	OK	4.78626	4.45952	-0.102011	-0.27315	0.6324	0.94676	no
TraesCS1A02G218300	TraesCS1A02G218300	-	1A:386869892-386871162	10_1_20	10_1_128	OK	0.859128	0.901017	0.0686812	0.0842484	0.88705	0.988761	no
TraesCS1A02G218400	TraesCS1A02G218400	-	1A:387022761-387028345	10_1_20	10_1_128	OK	0.321636	0.390735	0.280765	0.520935	0.35325	0.850523	no
TraesCS1A02G218500	TraesCS1A02G218500	-	1A:387028440-387031046	10_1_20	10_1_128	OK	3.73703	3.70281	-0.0132749	-0.029919	0.95975	0.993758	no
TraesCS1A02G218700	TraesCS1A02G218700	-	1A:387359859-387363581	10_1_20	10_1_128	OK	5.75395	5.75046	-0.000875842	-0.00231786	0.99775	0.998582	no
TraesCS1A02G218800	TraesCS1A02G218800	-	1A:387515312-387517299	10_1_20	10_1_128	OK	32.4916	41.5701	0.355478	1.02191	0.0806	0.527382	no
TraesCS1A02G218900	TraesCS1A02G218900	-	1A:387520023-387524441	10_1_20	10_1_128	OK	23.5796	23.2212	-0.0220926	-0.0634399	0.91005	0.990091	no
TraesCS1A02G219000	TraesCS1A02G219000	-	1A:387811366-387813490	10_1_20	10_1_128	OK	0.525697	0.469111	-0.164303	-0.251877	0.65905	0.954174	no
TraesCS1A02G219200	TraesCS1A02G219200	-	1A:387840337-387841862	10_1_20	10_1_128	OK	28.6093	33.9402	0.246513	0.67799	0.23825	0.768471	no
TraesCS1A02G219400	TraesCS1A02G219400	-	1A:388156745-388159972	10_1_20	10_1_128	OK	6.53193	6.32481	-0.0464891	-0.123987	0.82565	0.983436	no
TraesCS1A02G219800	TraesCS1A02G219800	-	1A:388833591-388837249	10_1_20	10_1_128	OK	4.12013	3.05604	-0.431027	-1.13018	0.0562	0.448464	no
TraesCS1A02G220000	TraesCS1A02G220000	-	1A:388849046-388850291	10_1_20	10_1_128	OK	2.64497	2.94098	0.153044	0.290751	0.6089	0.941494	no
TraesCS1A02G220200	TraesCS1A02G220200	-	1A:389061316-389064998	10_1_20	10_1_128	OK	15.8522	16.0811	0.0206826	0.0597811	0.91545	0.990581	no
TraesCS1A02G220300	TraesCS1A02G220300	-	1A:389129280-389131767	10_1_20	10_1_128	OK	4.00501	3.79128	-0.0791208	-0.148792	0.7919	0.97878	no
TraesCS1A02G220800	TraesCS1A02G220800	-	1A:389823427-389828026	10_1_20	10_1_128	OK	2.81413	2.14253	-0.393371	-0.748249	0.1931	0.716706	no
TraesCS1A02G220900	TraesCS1A02G220900	-	1A:389829661-389833845	10_1_20	10_1_128	OK	4.53939	4.87219	0.102071	0.264284	0.6422	0.949901	no
TraesCS1A02G221000	TraesCS1A02G221000	-	1A:389869225-389875163	10_1_20	10_1_128	OK	3.88665	5.20959	0.422643	0.942269	0.0996	0.571503	no
TraesCS1A02G221100	TraesCS1A02G221100	-	1A:390085666-390097150	10_1_20	10_1_128	OK	8.44574	7.82425	-0.110271	-0.298267	0.6121	0.942141	no
TraesCS1A02G221200	TraesCS1A02G221200	-	1A:390097716-390102128	10_1_20	10_1_128	OK	7.70039	5.52323	-0.479418	-1.1537	0.044	0.399182	no
TraesCS1A02G221400	TraesCS1A02G221400	-	1A:390638794-390640183	10_1_20	10_1_128	OK	1.03557	1.27833	0.303829	0.400539	0.48895	0.907841	no
TraesCS1A02G221500	TraesCS1A02G221500	-	1A:390640333-390642901	10_1_20	10_1_128	OK	6.03639	6.79431	0.170642	0.323032	0.57795	0.932202	no
TraesCS1A02G221600	TraesCS1A02G221600	-	1A:390708276-390710135	10_1_20	10_1_128	OK	26.5647	31.2311	0.233472	0.661822	0.2624	0.786331	no
TraesCS1A02G221700	TraesCS1A02G221700	-	1A:391235428-391237088	10_1_20	10_1_128	OK	0.887669	0.728822	-0.284456	-0.362231	0.51385	0.915347	no
TraesCS1A02G221800	TraesCS1A02G221800	-	1A:391249412-391255585	10_1_20	10_1_128	OK	3.64076	3.19172	-0.189902	-0.470998	0.41	0.876977	no
TraesCS1A02G221900	TraesCS1A02G221900	-	1A:391256778-391260253	10_1_20	10_1_128	OK	6.77344	7.78814	0.201389	0.547392	0.34405	0.84382	no
TraesCS1A02G222000	TraesCS1A02G222000	-	1A:391669901-391674913	10_1_20	10_1_128	OK	11.4846	11.9041	0.0517577	0.12908	0.8165	0.98216	no
TraesCS1A02G222200	TraesCS1A02G222200	-	1A:391846314-391851191	10_1_20	10_1_128	OK	2.15697	2.07476	-0.0560674	-0.147339	0.79685	0.97914	no
TraesCS1A02G222500	TraesCS1A02G222500	-	1A:392084287-392085142	10_1_20	10_1_128	OK	4.42398	5.2289	0.241162	0.403514	0.49405	0.909347	no
TraesCS1A02G222700	TraesCS1A02G222700	-	1A:392523766-392531051	10_1_20	10_1_128	OK	6.62984	8.04558	0.279224	0.325151	0.55395	0.926883	no
TraesCS1A02G222800	TraesCS1A02G222800	-	1A:392523766-392531051	10_1_20	10_1_128	OK	6.3744	6.13946	-0.0541786	-0.113481	0.84035	0.984876	no
TraesCS1A02G222900	TraesCS1A02G222900	-	1A:392744231-392747376	10_1_20	10_1_128	OK	4.44	4.91744	0.147347	0.391031	0.49645	0.909778	no
TraesCS1A02G223000	TraesCS1A02G223000	-	1A:392777542-392781440	10_1_20	10_1_128	OK	5.3967	5.21506	-0.0493939	-0.107637	0.8542	0.985933	no
TraesCS1A02G223100	TraesCS1A02G223100	-	1A:392782547-392786136	10_1_20	10_1_128	OK	1.09094	0.930138	-0.230062	-0.464639	0.41335	0.878407	no
TraesCS1A02G223200	TraesCS1A02G223200	-	1A:393456323-393459251	10_1_20	10_1_128	OK	14.7428	12.4648	-0.242157	-0.559528	0.33315	0.838511	no
TraesCS1A02G223300	TraesCS1A02G223300	-	1A:393461155-393469918	10_1_20	10_1_128	OK	3.77802	4.00917	0.0856725	0.224716	0.69305	0.961955	no
TraesCS1A02G223600	TraesCS1A02G223600	-	1A:394250150-394251608	10_1_20	10_1_128	OK	0.378455	0.407457	0.106528	0.119248	0.8379	0.984673	no
TraesCS1A02G223700	TraesCS1A02G223700	-	1A:394252788-394261768	10_1_20	10_1_128	OK	3.44923	3.68984	0.0972856	0.282321	0.621	0.944086	no
TraesCS1A02G223800	TraesCS1A02G223800	-	1A:394299046-394302178	10_1_20	10_1_128	OK	35.7705	31.4771	-0.184465	-0.535288	0.3533	0.850523	no
TraesCS1A02G223900	TraesCS1A02G223900	-	1A:394319587-394322386	10_1_20	10_1_128	OK	2.8467	3.00537	0.078249	0.181127	0.75875	0.974171	no
TraesCS1A02G224000	TraesCS1A02G224000	-	1A:394325249-394328538	10_1_20	10_1_128	OK	26.6828	23.8662	-0.160944	-0.455485	0.4365	0.888045	no
TraesCS1A02G224700	TraesCS1A02G224700	-	1A:394588930-394607136	10_1_20	10_1_128	OK	29.1826	36.1731	0.30981	0.857262	0.13495	0.639361	no
TraesCS1A02G224800	TraesCS1A02G224800	-	1A:394851596-394852955	10_1_20	10_1_128	OK	2.86821	2.57419	-0.156033	-0.295468	0.6026	0.93953	no
TraesCS1A02G224900	TraesCS1A02G224900	-	1A:394851596-394852955	10_1_20	10_1_128	OK	5.23272	3.24192	-0.690715	-0.925168	0.13505	0.639577	no
TraesCS1A02G225000	TraesCS1A02G225000	-	1A:395172062-395180663	10_1_20	10_1_128	OK	5.58319	5.97056	0.096775	0.282116	0.6273	0.945882	no
TraesCS1A02G225100	TraesCS1A02G225100	-	1A:395182341-395206946	10_1_20	10_1_128	OK	0.758577	0.651199	-0.220196	-0.548973	0.3356	0.839221	no
TraesCS1A02G225200	TraesCS1A02G225200	-	1A:395457902-395462389	10_1_20	10_1_128	OK	7.94911	7.66119	-0.0532264	-0.151215	0.79615	0.979119	no
TraesCS1A02G225600	TraesCS1A02G225600	-	1A:396100621-396102750	10_1_20	10_1_128	OK	1.86646	1.88339	0.0130262	0.0307497	0.9558	0.99348	no
TraesCS1A02G225700	TraesCS1A02G225700	-	1A:396105134-396108083	10_1_20	10_1_128	OK	17.3526	19.326	0.155389	0.42002	0.4692	0.901647	no
TraesCS1A02G225800	TraesCS1A02G225800	-	1A:396262415-396262722	10_1_20	10_1_128	OK	2.61504	3.32347	0.345855	0.396811	0.5925	0.936135	no
TraesCS1A02G226000	TraesCS1A02G226000	-	1A:396296933-396298607	10_1_20	10_1_128	OK	3.7334	5.77138	0.628425	1.27745	0.0253	0.296555	no
TraesCS1A02G226100	TraesCS1A02G226100	-	1A:396421576-396424593	10_1_20	10_1_128	OK	0.964098	0.958463	-0.00845695	-0.0170667	0.9719	0.995375	no
TraesCS1A02G226200	TraesCS1A02G226200	-	1A:396425498-396426695	10_1_20	10_1_128	OK	3.26587	2.42917	-0.427005	-0.672097	0.2403	0.771033	no
TraesCS1A02G226300	TraesCS1A02G226300	-	1A:396427874-396432402	10_1_20	10_1_128	OK	7.89282	8.35203	0.0815855	0.220425	0.68755	0.960575	no
TraesCS1A02G226500	TraesCS1A02G226500	-	1A:396462672-396469872	10_1_20	10_1_128	OK	3.62398	3.10644	-0.222312	-0.629812	0.28555	0.804337	no
TraesCS1A02G226600	TraesCS1A02G226600	-	1A:397053249-397053711	10_1_20	10_1_128	OK	7.85474	5.39913	-0.540838	-0.857288	0.13355	0.637191	no
TraesCS1A02G226700	TraesCS1A02G226700	-	1A:397081987-397084196	10_1_20	10_1_128	OK	0.520057	0.424904	-0.291533	-0.424674	0.4638	0.900023	no
TraesCS1A02G226900	TraesCS1A02G226900	-	1A:397657981-397663340	10_1_20	10_1_128	OK	1.22237	1.14518	-0.094101	-0.167262	0.76645	0.97533	no
TraesCS1A02G227000	TraesCS1A02G227000	-	1A:397737102-397743609	10_1_20	10_1_128	OK	8.65767	7.86239	-0.13901	-0.387504	0.5054	0.912723	no
TraesCS1A02G227200	TraesCS1A02G227200	-	1A:397771973-397776201	10_1_20	10_1_128	OK	17.0601	15.6056	-0.128561	-0.275343	0.6347	0.947525	no
TraesCS1A02G227300	TraesCS1A02G227300	-	1A:398050208-398053648	10_1_20	10_1_128	OK	8.45983	5.47849	-0.62685	-1.76706	0.003	0.069527	no
TraesCS1A02G227400	TraesCS1A02G227400	-	1A:398131432-398133302	10_1_20	10_1_128	OK	0.28901	0.312826	0.114238	0.144785	0.7993	0.979492	no
TraesCS1A02G227600	TraesCS1A02G227600	-	1A:398447831-398478403	10_1_20	10_1_128	OK	3.76937	3.40898	-0.144984	-0.424982	0.46195	0.89939	no
TraesCS1A02G227700	TraesCS1A02G227700	-	1A:398666145-398670897	10_1_20	10_1_128	OK	1.41852	1.05967	-0.420776	-0.85064	0.13945	0.647083	no
TraesCS1A02G228000	TraesCS1A02G228000	-	1A:399229266-399232767	10_1_20	10_1_128	OK	7.26482	8.02759	0.144041	0.388474	0.50505	0.912511	no
TraesCS1A02G228100	TraesCS1A02G228100	-	1A:399242681-399246292	10_1_20	10_1_128	OK	1.88438	1.99627	0.0832118	0.161539	0.7724	0.976489	no
TraesCS1A02G228200	TraesCS1A02G228200	-	1A:399471122-399474373	10_1_20	10_1_128	OK	16.2265	19.0707	0.233005	0.662883	0.2555	0.780299	no
TraesCS1A02G228300	TraesCS1A02G228300	-	1A:399491193-399508030	10_1_20	10_1_128	OK	5.60405	4.58008	-0.291099	-0.834486	0.14135	0.650615	no
TraesCS1A02G228400	TraesCS1A02G228400	-	1A:399591408-399592839	10_1_20	10_1_128	OK	1.25292	1.5623	0.318374	0.600673	0.27975	0.800493	no
TraesCS1A02G228600	TraesCS1A02G228600	-	1A:399892434-399893448	10_1_20	10_1_128	OK	0.919488	0.614997	-0.580252	-0.582227	0.33405	0.838552	no
TraesCS1A02G228700	TraesCS1A02G228700	-	1A:400955574-400956033	10_1_20	10_1_128	OK	12.9198	11.4884	-0.169406	-0.364033	0.5233	0.918108	no
TraesCS1A02G228800	TraesCS1A02G228800	-	1A:400960824-400962361	10_1_20	10_1_128	OK	2.55586	1.92048	-0.412346	-0.462835	0.4285	0.884896	no
TraesCS1A02G228900	TraesCS1A02G228900	-	1A:400965657-400969054	10_1_20	10_1_128	OK	5.48535	6.26896	0.192642	0.412014	0.4642	0.900383	no
TraesCS1A02G229000	TraesCS1A02G229000	-	1A:400974761-400975411	10_1_20	10_1_128	OK	78.868	101.555	0.364753	1.01	0.1006	0.573835	no
TraesCS1A02G229100	TraesCS1A02G229100	-	1A:401226675-401227405	10_1_20	10_1_128	OK	40.6855	42.6874	0.0692965	0.189546	0.74905	0.97252	no
TraesCS1A02G229400	TraesCS1A02G229400	-	1A:401770370-401776062	10_1_20	10_1_128	OK	1.81113	1.71378	-0.0797074	-0.189138	0.741	0.971043	no
TraesCS1A02G229700	TraesCS1A02G229700	-	1A:402252750-402258921	10_1_20	10_1_128	OK	6.59449	6.51389	-0.0177427	-0.0473082	0.935	0.992198	no
TraesCS1A02G229800	TraesCS1A02G229800	-	1A:402277349-402278875	10_1_20	10_1_128	OK	6.58724	8.10796	0.299663	0.61572	0.2888	0.806912	no
TraesCS1A02G229900	TraesCS1A02G229900	-	1A:402800674-402805290	10_1_20	10_1_128	OK	0.772757	0.849697	0.136935	0.221093	0.697	0.963032	no
TraesCS1A02G230000	TraesCS1A02G230000	-	1A:402805581-402809242	10_1_20	10_1_128	OK	3.32642	2.82899	-0.233683	-0.621356	0.27475	0.796633	no
TraesCS1A02G230100	TraesCS1A02G230100	-	1A:402920831-402930504	10_1_20	10_1_128	OK	10.4304	10.2581	-0.0240278	-0.0598315	0.9138	0.990323	no
TraesCS1A02G230300	TraesCS1A02G230300	-	1A:402941255-402946713	10_1_20	10_1_128	OK	2.85585	3.48502	0.287249	0.81809	0.1564	0.669332	no
TraesCS1A02G230400	TraesCS1A02G230400	-	1A:403023005-403031517	10_1_20	10_1_128	OK	54.1416	56.0822	0.0508053	0.140357	0.8089	0.980434	no
TraesCS1A02G230500	TraesCS1A02G230500	-	1A:403023005-403031517	10_1_20	10_1_128	OK	1.57815	2.15807	0.451509	0.165035	0.7853	0.978495	no
TraesCS1A02G230600	TraesCS1A02G230600	-	1A:403361806-403386327	10_1_20	10_1_128	OK	2.69744	2.27059	-0.248527	-0.633904	0.26965	0.792598	no
TraesCS1A02G230900	TraesCS1A02G230900	-	1A:403632276-403632940	10_1_20	10_1_128	OK	0.783382	0.240471	-1.70385	-1.14493	0.05735	0.452547	no
TraesCS1A02G231000	TraesCS1A02G231000	-	1A:403634443-403634938	10_1_20	10_1_128	OK	23.8496	18.4344	-0.371563	-0.773376	0.1726	0.690964	no
TraesCS1A02G231100	TraesCS1A02G231100	-	1A:403655014-403662722	10_1_20	10_1_128	OK	14.2549	11.5129	-0.308198	-0.892443	0.1259	0.62365	no
TraesCS1A02G231200	TraesCS1A02G231200	-	1A:403830276-403831326	10_1_20	10_1_128	OK	1.40362	1.307	-0.102889	-0.140319	0.81085	0.980898	no
TraesCS1A02G231400	TraesCS1A02G231400	-	1A:404388547-404390160	10_1_20	10_1_128	OK	5.46874	7.00467	0.357109	0.567131	0.3202	0.829057	no
TraesCS1A02G231500	TraesCS1A02G231500	-	1A:404625535-404628901	10_1_20	10_1_128	OK	0.708335	1.06263	0.585131	0.92336	0.1142	0.603166	no
TraesCS1A02G231800	TraesCS1A02G231800	-	1A:405514151-405515175	10_1_20	10_1_128	OK	0.209635	0.422523	1.01115	1.05042	0.06375	0.4743	no
TraesCS1A02G231900	TraesCS1A02G231900	-	1A:405515556-405516241	10_1_20	10_1_128	OK	1.23235	2.41525	0.970763	1.2474	0.03085	0.331079	no
TraesCS1A02G232000	TraesCS1A02G232000	-	1A:405517312-405522682	10_1_20	10_1_128	OK	0.681051	0.708695	0.0574018	0.090027	0.87715	0.988481	no
TraesCS1A02G232200	TraesCS1A02G232200	-	1A:405681898-405682862	10_1_20	10_1_128	OK	0.521621	0.563348	0.111026	0.0773108	0.9048	0.989842	no
TraesCS1A02G232300	TraesCS1A02G232300	-	1A:405792026-405799327	10_1_20	10_1_128	OK	2.07656	2.30934	0.15329	0.309525	0.58545	0.934658	no
TraesCS1A02G232600	TraesCS1A02G232600	-	1A:406142959-406143967	10_1_20	10_1_128	OK	0.510028	0.347537	-0.553412	-0.569035	0.32115	0.829781	no
TraesCS1A02G232900	TraesCS1A02G232900	-	1A:406186563-406190999	10_1_20	10_1_128	OK	0.835916	0.718566	-0.218236	-0.365523	0.52035	0.917569	no
TraesCS1A02G233100	TraesCS1A02G233100	-	1A:406581656-406584983	10_1_20	10_1_128	OK	0.354478	0.324474	-0.127595	-0.2162	0.7024	0.964356	no
TraesCS1A02G233200	TraesCS1A02G233200	-	1A:407114549-407117132	10_1_20	10_1_128	OK	15.0384	13.7143	-0.132969	-0.373148	0.51915	0.917192	no
TraesCS1A02G233400	TraesCS1A02G233400	-	1A:407315144-407320459	10_1_20	10_1_128	OK	1.93412	2.31411	0.258784	0.625536	0.27395	0.795988	no
TraesCS1A02G233500	TraesCS1A02G233500	-	1A:407323416-407329088	10_1_20	10_1_128	OK	1.63043	1.28494	-0.343558	-0.845934	0.13895	0.646343	no
TraesCS1A02G233600	TraesCS1A02G233600	-	1A:407330834-407335966	10_1_20	10_1_128	OK	5.91257	5.60081	-0.0781483	-0.221616	0.69775	0.963095	no
TraesCS1A02G233700	TraesCS1A02G233700	-	1A:408485599-408488677	10_1_20	10_1_128	OK	53.0681	60.1526	0.180781	0.518217	0.37125	0.859835	no
TraesCS1A02G233800	TraesCS1A02G233800	-	1A:408491114-408493891	10_1_20	10_1_128	OK	0.536018	0.419778	-0.352652	-0.45505	0.42245	0.882655	no
TraesCS1A02G234100	TraesCS1A02G234100	-	1A:409782352-409790410	10_1_20	10_1_128	OK	0.890962	0.623337	-0.515353	-1.0096	0.06605	0.482146	no
TraesCS1A02G234200	TraesCS1A02G234200	-	1A:409827046-409833994	10_1_20	10_1_128	OK	10.3119	10.969	0.0891194	0.259593	0.65445	0.953202	no
TraesCS1A02G234400	TraesCS1A02G234400	-	1A:409835899-409838736	10_1_20	10_1_128	OK	2.30241	2.691	0.225002	0.478324	0.39615	0.87041	no
TraesCS1A02G234500	TraesCS1A02G234500	-	1A:409852086-409857399	10_1_20	10_1_128	OK	1.39669	1.07783	-0.373893	-0.414105	0.3445	0.843953	no
TraesCS1A02G234600	TraesCS1A02G234600	-	1A:410152901-410157058	10_1_20	10_1_128	OK	13.3837	5.69115	-1.23369	-3.00149	5e-05	0.00213975	yes
TraesCS1A02G234900	TraesCS1A02G234900	-	1A:413782216-413798673	10_1_20	10_1_128	OK	2.83869	2.5161	-0.174037	-0.509193	0.3866	0.866531	no
TraesCS1A02G235000	TraesCS1A02G235000	-	1A:415297272-415299492	10_1_20	10_1_128	OK	0.686245	0.378856	-0.857076	-1.35717	0.0222	0.274378	no
TraesCS1A02G235100	TraesCS1A02G235100	-	1A:415580728-415585379	10_1_20	10_1_128	OK	3.10998	1.9931	-0.641895	-1.6832	0.00445	0.0930862	no
TraesCS1A02G235300	TraesCS1A02G235300	-	1A:415642008-415642428	10_1_20	10_1_128	OK	0.313091	0	#NAME?	#NAME?	0.00135	0.0370513	yes
TraesCS1A02G235500	TraesCS1A02G235500	-	1A:416536876-416540167	10_1_20	10_1_128	OK	4.52845	4.49848	-0.00957904	-0.0255212	0.96285	0.994014	no
TraesCS1A02G235600	TraesCS1A02G235600	-	1A:416542612-416546310	10_1_20	10_1_128	OK	47.7673	47.718	-0.00148899	-0.00427079	0.99385	0.997767	no
TraesCS1A02G235700	TraesCS1A02G235700	-	1A:417387136-417390440	10_1_20	10_1_128	OK	1.29296	1.13031	-0.193963	-0.427994	0.4508	0.894772	no
TraesCS1A02G235900	TraesCS1A02G235900	-	1A:418034033-418040242	10_1_20	10_1_128	OK	1.62051	1.44022	-0.170163	-0.37634	0.5135	0.915347	no
TraesCS1A02G236000	TraesCS1A02G236000	-	1A:418041085-418046903	10_1_20	10_1_128	OK	10.5138	8.00726	-0.392902	-1.12142	0.0552	0.444402	no
TraesCS1A02G236100	TraesCS1A02G236100	-	1A:418049850-418057245	10_1_20	10_1_128	OK	0.998789	1.124	0.17039	0.380491	0.50665	0.913047	no
TraesCS1A02G236300	TraesCS1A02G236300	-	1A:418917934-418918084	10_1_20	10_1_128	OK	13.9413	11.1225	-0.325882	-0.294581	0.61665	0.942947	no
TraesCS1A02G236400	TraesCS1A02G236400	-	1A:418933737-418936268	10_1_20	10_1_128	OK	3.28718	2.95717	-0.152636	-0.328802	0.57085	0.931078	no
TraesCS1A02G236500	TraesCS1A02G236500	-	1A:418936643-418939887	10_1_20	10_1_128	OK	3.27817	2.92637	-0.163776	-0.409419	0.4823	0.90681	no
TraesCS1A02G236600	TraesCS1A02G236600	-	1A:419028887-419037606	10_1_20	10_1_128	OK	3.67241	3.35258	-0.131458	-0.361158	0.5361	0.921205	no
TraesCS1A02G236700	TraesCS1A02G236700	-	1A:419479084-419481573	10_1_20	10_1_128	OK	6.12498	6.46402	0.0777274	0.199383	0.72275	0.967488	no
TraesCS1A02G236900	TraesCS1A02G236900	-	1A:420064777-420068159	10_1_20	10_1_128	OK	4.26594	4.51905	0.0831558	0.20023	0.71865	0.966751	no
TraesCS1A02G237100	TraesCS1A02G237100	-	1A:420394345-420397136	10_1_20	10_1_128	OK	1.16825	1.3419	0.199929	0.405282	0.48685	0.907763	no
TraesCS1A02G237200	TraesCS1A02G237200	-	1A:420509961-420520292	10_1_20	10_1_128	OK	1.48101	1.40558	-0.0754177	-0.213729	0.71495	0.966122	no
TraesCS1A02G237800	TraesCS1A02G237800	-	1A:423675498-423676890	10_1_20	10_1_128	OK	12.6592	14.2991	0.175737	0.480746	0.4026	0.873597	no
TraesCS1A02G238100	TraesCS1A02G238100	-	1A:423948294-423949193	10_1_20	10_1_128	OK	0.359725	0.57703	0.681751	0.545774	0.328	0.83458	no
TraesCS1A02G238600	TraesCS1A02G238600	-	1A:425252498-425265407	10_1_20	10_1_128	OK	2.41696	2.20636	-0.131523	-0.225512	0.6925	0.961759	no
TraesCS1A02G238700	TraesCS1A02G238700	-	1A:425252498-425265407	10_1_20	10_1_128	OK	18.0124	19.5315	0.116811	0.252275	0.66105	0.954587	no
TraesCS1A02G238800	TraesCS1A02G238800	-	1A:425680687-425681800	10_1_20	10_1_128	OK	1.75133	1.89948	0.11715	0.158693	0.7871	0.978625	no
TraesCS1A02G238900	TraesCS1A02G238900	-	1A:425713177-425734042	10_1_20	10_1_128	OK	7.48339	6.97707	-0.101071	-0.298707	0.6142	0.942359	no
TraesCS1A02G239000	TraesCS1A02G239000	-	1A:426299170-426304342	10_1_20	10_1_128	OK	4.58819	4.92166	0.101221	0.264473	0.64725	0.951038	no
TraesCS1A02G239100	TraesCS1A02G239100	-	1A:426518617-426523264	10_1_20	10_1_128	OK	3.57188	3.24439	-0.138733	-0.402903	0.4778	0.905219	no
TraesCS1A02G239300	TraesCS1A02G239300	-	1A:426533369-426537081	10_1_20	10_1_128	OK	0.492214	0.228135	-1.1094	-1.12544	0.05395	0.439571	no
TraesCS1A02G239600	TraesCS1A02G239600	-	1A:426880666-426882655	10_1_20	10_1_128	OK	0.515746	0.631012	0.291008	0.433508	0.4598	0.898499	no
TraesCS1A02G239700	TraesCS1A02G239700	-	1A:426886833-426892014	10_1_20	10_1_128	OK	1.3736	2.35896	0.780183	0.727358	0.2159	0.743191	no
TraesCS1A02G239800	TraesCS1A02G239800	-	1A:426886833-426892014	10_1_20	10_1_128	OK	11.3751	12.5666	0.143722	0.368902	0.52955	0.919596	no
TraesCS1A02G240000	TraesCS1A02G240000	-	1A:426929585-426933776	10_1_20	10_1_128	OK	2.69997	2.60067	-0.0540574	-0.137911	0.80905	0.980434	no
TraesCS1A02G240100	TraesCS1A02G240100	-	1A:427037673-427041154	10_1_20	10_1_128	OK	0.446239	0.491121	0.138264	0.256933	0.6543	0.953202	no
TraesCS1A02G240200	TraesCS1A02G240200	-	1A:427048239-427049359	10_1_20	10_1_128	OK	1.68751	2.35948	0.483569	0.749239	0.1984	0.723116	no
TraesCS1A02G240300	TraesCS1A02G240300	-	1A:427482372-427485361	10_1_20	10_1_128	OK	3.73574	2.6512	-0.494749	-1.25274	0.02705	0.307338	no
TraesCS1A02G240400	TraesCS1A02G240400	-	1A:427520650-427528030	10_1_20	10_1_128	OK	0.362992	0.472578	0.380615	0.648885	0.24295	0.773412	no
TraesCS1A02G240500	TraesCS1A02G240500	-	1A:427811333-427813937	10_1_20	10_1_128	OK	1.1016	1.00598	-0.130993	-0.220732	0.7106	0.96541	no
TraesCS1A02G240600	TraesCS1A02G240600	-	1A:427814328-427823554	10_1_20	10_1_128	OK	4.62804	4.19991	-0.140042	-0.411379	0.48485	0.907386	no
TraesCS1A02G241000	TraesCS1A02G241000	-	1A:428546383-428550024	10_1_20	10_1_128	OK	10.3289	12.3153	0.253767	0.719654	0.2067	0.733011	no
TraesCS1A02G241100	TraesCS1A02G241100	-	1A:428663705-428664650	10_1_20	10_1_128	OK	0.420195	0.292996	-0.520175	-0.435054	0.4516	0.89529	no
TraesCS1A02G241300	TraesCS1A02G241300	-	1A:428972916-428979705	10_1_20	10_1_128	OK	8.16427	7.03522	-0.214728	-0.622633	0.28415	0.803703	no
TraesCS1A02G241400	TraesCS1A02G241400	-	1A:429002154-429003928	10_1_20	10_1_128	OK	0.662693	0.499648	-0.407428	-0.366832	0.58275	0.933514	no
TraesCS1A02G241500	TraesCS1A02G241500	-	1A:429483214-429484117	10_1_20	10_1_128	OK	0.566813	0.147103	-1.94605	-1.53515	0.0336	0.34723	no
TraesCS1A02G241700	TraesCS1A02G241700	-	1A:430002490-430006423	10_1_20	10_1_128	OK	1.93441	1.64822	-0.230988	-0.459755	0.42855	0.884937	no
TraesCS1A02G241800	TraesCS1A02G241800	-	1A:430006817-430008755	10_1_20	10_1_128	OK	3.00506	2.49922	-0.265914	-0.51781	0.35605	0.851653	no
TraesCS1A02G241900	TraesCS1A02G241900	-	1A:430177936-430181778	10_1_20	10_1_128	OK	12.7446	16.0595	0.333539	0.954723	0.11585	0.606653	no
TraesCS1A02G242100	TraesCS1A02G242100	-	1A:430231588-430234732	10_1_20	10_1_128	OK	4.33998	3.90018	-0.154148	-0.424814	0.46645	0.901001	no
TraesCS1A02G242200	TraesCS1A02G242200	-	1A:430236533-430240368	10_1_20	10_1_128	OK	0.513703	0.522058	0.0232753	0.0361031	0.9421	0.992783	no
TraesCS1A02G242300	TraesCS1A02G242300	-	1A:430334088-430339310	10_1_20	10_1_128	OK	0.39179	0.580805	0.567974	1.0941	0.06175	0.467218	no
TraesCS1A02G242400	TraesCS1A02G242400	-	1A:430342572-430344319	10_1_20	10_1_128	OK	0.772515	0.947503	0.294567	0.400716	0.46835	0.901647	no
TraesCS1A02G242500	TraesCS1A02G242500	-	1A:430584229-430591637	10_1_20	10_1_128	OK	4.49351	3.49006	-0.364591	-0.988503	0.0885	0.548117	no
TraesCS1A02G242600	TraesCS1A02G242600	-	1A:430605349-430611761	10_1_20	10_1_128	OK	22.4544	26.1347	0.218965	0.615183	0.2768	0.797793	no
TraesCS1A02G242800	TraesCS1A02G242800	-	1A:430617267-430622212	10_1_20	10_1_128	OK	2.24517	1.86384	-0.268542	-0.586529	0.30215	0.816229	no
TraesCS1A02G242900	TraesCS1A02G242900	-	1A:430624437-430626106	10_1_20	10_1_128	OK	4.17042	4.08431	-0.0300979	-0.0399591	0.947	0.993056	no
TraesCS1A02G243000	TraesCS1A02G243000	-	1A:431013710-431016801	10_1_20	10_1_128	OK	19.0467	15.2662	-0.319203	-0.927864	0.1125	0.599569	no
TraesCS1A02G243100	TraesCS1A02G243100	-	1A:431017430-431031404	10_1_20	10_1_128	OK	2.99553	2.86969	-0.0619175	-0.15583	0.7867	0.978625	no
TraesCS1A02G243200	TraesCS1A02G243200	-	1A:431431126-431435660	10_1_20	10_1_128	OK	6.08056	5.70696	-0.0914804	-0.25829	0.65375	0.953202	no
TraesCS1A02G243300	TraesCS1A02G243300	-	1A:431776448-431780693	10_1_20	10_1_128	OK	5.65765	5.57989	-0.0199647	-0.0542344	0.92475	0.991527	no
TraesCS1A02G243500	TraesCS1A02G243500	-	1A:431948021-431973017	10_1_20	10_1_128	OK	0.145593	0.352225	1.27455	1.23489	0.1602	0.675279	no
TraesCS1A02G243700	TraesCS1A02G243700	-	1A:432193617-432202573	10_1_20	10_1_128	OK	4.6217	5.16216	0.159549	0.457343	0.43075	0.885843	no
TraesCS1A02G244100	TraesCS1A02G244100	-	1A:432530983-432536229	10_1_20	10_1_128	OK	0.607573	0.382173	-0.668832	-1.18506	0.0424	0.392133	no
TraesCS1A02G244200	TraesCS1A02G244200	-	1A:432537249-432541306	10_1_20	10_1_128	OK	0.539573	0.597859	0.147988	0.26595	0.64085	0.949609	no
TraesCS1A02G244300	TraesCS1A02G244300	-	1A:432559099-432560254	10_1_20	10_1_128	OK	9.73459	9.89264	0.0232365	0.0477855	0.9357	0.992198	no
TraesCS1A02G244400	TraesCS1A02G244400	-	1A:432589951-432592978	10_1_20	10_1_128	OK	0.6745	0.782925	0.215056	0.300579	0.5982	0.938117	no
TraesCS1A02G244600	TraesCS1A02G244600	-	1A:432759698-432760295	10_1_20	10_1_128	OK	1.49162	2.10017	0.493631	0.623504	0.2857	0.804337	no
TraesCS1A02G244700	TraesCS1A02G244700	-	1A:432765220-432771742	10_1_20	10_1_128	OK	4.0149	3.43141	-0.226563	-0.65789	0.25425	0.779251	no
TraesCS1A02G244900	TraesCS1A02G244900	-	1A:432951798-432959237	10_1_20	10_1_128	OK	15.4508	17.6394	0.191122	0.520595	0.36845	0.857996	no
TraesCS1A02G245000	TraesCS1A02G245000	-	1A:432973059-432987608	10_1_20	10_1_128	OK	5.99453	5.70384	-0.0717137	-0.205141	0.7265	0.968545	no
TraesCS1A02G245100	TraesCS1A02G245100	-	1A:433526137-433533407	10_1_20	10_1_128	OK	0.598048	0.941903	0.655317	0.668935	0.2811	0.801821	no
TraesCS1A02G245200	TraesCS1A02G245200	-	1A:434046756-434047173	10_1_20	10_1_128	OK	2.22298	0.41226	-2.43087	-1.88064	0.0495	0.423051	no
TraesCS1A02G245300	TraesCS1A02G245300	-	1A:434419690-434428750	10_1_20	10_1_128	OK	5.74029	5.94695	0.0510272	0.145032	0.8025	0.97974	no
TraesCS1A02G245500	TraesCS1A02G245500	-	1A:434638558-434641445	10_1_20	10_1_128	OK	0.608961	0.684661	0.169039	0.258369	0.6301	0.946329	no
TraesCS1A02G245600	TraesCS1A02G245600	-	1A:434871479-434878257	10_1_20	10_1_128	OK	4.42238	4.37645	-0.0150643	-0.0407718	0.94205	0.992783	no
TraesCS1A02G245700	TraesCS1A02G245700	-	1A:435057159-435064141	10_1_20	10_1_128	OK	0.518785	0.425689	-0.285338	-0.680969	0.2507	0.777277	no
TraesCS1A02G246100	TraesCS1A02G246100	-	1A:435398527-435406621	10_1_20	10_1_128	OK	0.324904	0.280696	-0.211004	-0.370847	0.5088	0.913929	no
TraesCS1A02G246300	TraesCS1A02G246300	-	1A:436421137-436426639	10_1_20	10_1_128	OK	0.264613	0.418164	0.660186	0.196681	0.76355	0.974761	no
TraesCS1A02G246400	TraesCS1A02G246400	-	1A:436421137-436426639	10_1_20	10_1_128	OK	14.6184	12.4531	-0.231285	-0.665029	0.25005	0.776776	no
TraesCS1A02G246500	TraesCS1A02G246500	-	1A:436429224-436435467	10_1_20	10_1_128	OK	2.23839	2.13575	-0.0677228	-0.174022	0.7667	0.975395	no
TraesCS1A02G246600	TraesCS1A02G246600	-	1A:436435965-436440510	10_1_20	10_1_128	OK	10.6751	10.5776	-0.0132386	-0.0388007	0.9501	0.993167	no
TraesCS1A02G246700	TraesCS1A02G246700	-	1A:437227744-437232712	10_1_20	10_1_128	OK	1.96037	2.38992	0.285837	0.502102	0.3851	0.865794	no
TraesCS1A02G246800	TraesCS1A02G246800	-	1A:437582683-437587434	10_1_20	10_1_128	OK	5.73012	7.94994	0.472379	1.27559	0.02535	0.296555	no
TraesCS1A02G246900	TraesCS1A02G246900	-	1A:438295339-438300885	10_1_20	10_1_128	OK	15.8222	12.2992	-0.363377	-1.04017	0.08265	0.532739	no
TraesCS1A02G247100	TraesCS1A02G247100	-	1A:438365794-438368421	10_1_20	10_1_128	OK	2.34649	1.81187	-0.373022	-0.920957	0.1165	0.6081	no
TraesCS1A02G247200	TraesCS1A02G247200	-	1A:438684368-438688797	10_1_20	10_1_128	OK	8.31721	6.78524	-0.293699	-0.761642	0.19435	0.71799	no
TraesCS1A02G247500	TraesCS1A02G247500	-	1A:439066056-439074664	10_1_20	10_1_128	OK	5.97604	4.89685	-0.287337	-0.783731	0.1703	0.688017	no
TraesCS1A02G247700	TraesCS1A02G247700	-	1A:439723132-439727622	10_1_20	10_1_128	OK	0.510341	0.532134	0.0603293	0.114398	0.8435	0.985132	no
TraesCS1A02G247800	TraesCS1A02G247800	-	1A:439930513-439932376	10_1_20	10_1_128	OK	7.11451	6.9867	-0.0261536	-0.0600108	0.914	0.990323	no
TraesCS1A02G247900	TraesCS1A02G247900	-	1A:440019651-440029391	10_1_20	10_1_128	OK	2.34112	2.37626	0.0214921	0.0527798	0.9265	0.991569	no
TraesCS1A02G248100	TraesCS1A02G248100	-	1A:440072479-440074799	10_1_20	10_1_128	OK	2.37785	2.45115	0.0438011	0.0849495	0.88215	0.988761	no
TraesCS1A02G248200	TraesCS1A02G248200	-	1A:440183809-440187326	10_1_20	10_1_128	OK	2.42776	2.43348	0.00339407	0.00694857	0.99185	0.997269	no
TraesCS1A02G248300	TraesCS1A02G248300	-	1A:440412864-440416040	10_1_20	10_1_128	OK	10.8213	9.86893	-0.132907	-0.336128	0.5521	0.92624	no
TraesCS1A02G248400	TraesCS1A02G248400	-	1A:440440918-440457450	10_1_20	10_1_128	OK	5.43786	5.75766	0.0824442	0.236145	0.6832	0.959693	no
TraesCS1A02G248600	TraesCS1A02G248600	-	1A:440783362-440796745	10_1_20	10_1_128	OK	2.81297	3.05158	0.117463	0.313419	0.58505	0.934476	no
TraesCS1A02G248700	TraesCS1A02G248700	-	1A:440800854-440802058	10_1_20	10_1_128	OK	3.05963	1.60918	-0.92703	-1.48492	0.01125	0.177333	no
TraesCS1A02G248800	TraesCS1A02G248800	-	1A:440886441-440891002	10_1_20	10_1_128	OK	1.67088	2.07738	0.314156	0.815733	0.1545	0.668425	no
TraesCS1A02G248900	TraesCS1A02G248900	-	1A:441020192-441023416	10_1_20	10_1_128	OK	0.535402	0.841715	0.652708	1.11159	0.05865	0.457347	no
TraesCS1A02G249000	TraesCS1A02G249000	-	1A:441031692-441033979	10_1_20	10_1_128	OK	3.82676	4.48671	0.229536	0.507761	0.3767	0.862477	no
TraesCS1A02G249100	TraesCS1A02G249100	-	1A:441107311-441111912	10_1_20	10_1_128	OK	1.78791	1.54044	-0.214936	-0.519889	0.3568	0.851801	no
TraesCS1A02G249300	TraesCS1A02G249300	-	1A:441183587-441185735	10_1_20	10_1_128	OK	6.85974	6.8103	-0.0104341	-0.0285578	0.96095	0.993921	no
TraesCS1A02G249400	TraesCS1A02G249400	-	1A:441235401-441245178	10_1_20	10_1_128	OK	5.74855	6.03704	0.0706447	0.200251	0.7292	0.968672	no
TraesCS1A02G249500	TraesCS1A02G249500	-	1A:441751924-441756669	10_1_20	10_1_128	OK	8.70662	11.7605	0.433763	1.05589	0.0683	0.490478	no
TraesCS1A02G249600	TraesCS1A02G249600	-	1A:441763843-441766750	10_1_20	10_1_128	OK	25.6002	27.2744	0.0913919	0.263841	0.65905	0.954174	no
TraesCS1A02G250000	TraesCS1A02G250000	-	1A:441841791-441843417	10_1_20	10_1_128	OK	1.09091	0.954052	-0.193392	-0.299126	0.599	0.938268	no
TraesCS1A02G250100	TraesCS1A02G250100	-	1A:441927240-441929536	10_1_20	10_1_128	OK	9.3421	12.8696	0.462152	1.18635	0.03855	0.372724	no
TraesCS1A02G250200	TraesCS1A02G250200	-	1A:441931205-441932559	10_1_20	10_1_128	OK	0.339083	0.450286	0.409203	0.484415	0.3848	0.865695	no
TraesCS1A02G250300	TraesCS1A02G250300	-	1A:441954666-441957069	10_1_20	10_1_128	OK	30.1695	27.9972	-0.107804	-0.307008	0.5986	0.93814	no
TraesCS1A02G250400	TraesCS1A02G250400	-	1A:442124886-442126086	10_1_20	10_1_128	OK	1.96927	2.30565	0.227508	0.460425	0.4221	0.88253	no
TraesCS1A02G250500	TraesCS1A02G250500	-	1A:442154861-442155978	10_1_20	10_1_128	OK	5.89046	5.10441	-0.206637	-0.402995	0.4765	0.904627	no
TraesCS1A02G250700	TraesCS1A02G250700	-	1A:442470887-442476407	10_1_20	10_1_128	OK	3.6532	3.54337	-0.0440381	-0.115579	0.83835	0.984783	no
TraesCS1A02G250800	TraesCS1A02G250800	-	1A:442553711-442563195	10_1_20	10_1_128	OK	2.62547	2.87138	0.129168	0.228763	0.68875	0.960725	no
TraesCS1A02G250900	TraesCS1A02G250900	-	1A:442553711-442563195	10_1_20	10_1_128	OK	9.98895	9.13224	-0.129363	-0.197181	0.72885	0.968672	no
TraesCS1A02G251000	TraesCS1A02G251000	-	1A:442563511-442567349	10_1_20	10_1_128	OK	5.26168	4.54238	-0.212076	-0.555425	0.34225	0.843413	no
TraesCS1A02G251100	TraesCS1A02G251100	-	1A:442606329-442613294	10_1_20	10_1_128	OK	8.61783	7.58001	-0.185126	-0.518575	0.3675	0.857481	no
TraesCS1A02G251200	TraesCS1A02G251200	-	1A:442613330-442614743	10_1_20	10_1_128	OK	61.6056	79.952	0.376074	1.01447	0.07915	0.522601	no
TraesCS1A02G251400	TraesCS1A02G251400	-	1A:442800490-442808502	10_1_20	10_1_128	OK	21.4856	24.6548	0.198497	0.558581	0.3297	0.835708	no
TraesCS1A02G251500	TraesCS1A02G251500	-	1A:443125060-443133281	10_1_20	10_1_128	OK	1.80913	1.41075	-0.358837	-0.700192	0.2303	0.75994	no
TraesCS1A02G251600	TraesCS1A02G251600	-	1A:443193548-443198146	10_1_20	10_1_128	OK	100.955	87.7248	-0.20266	-0.546243	0.3424	0.843588	no
TraesCS1A02G251700	TraesCS1A02G251700	-	1A:443198966-443211104	10_1_20	10_1_128	OK	5.37726	4.93289	-0.124438	-0.364395	0.53965	0.922439	no
TraesCS1A02G251800	TraesCS1A02G251800	-	1A:443659414-443660791	10_1_20	10_1_128	OK	1.03529	1.22388	0.241423	0.416374	0.47265	0.902393	no
TraesCS1A02G251900	TraesCS1A02G251900	-	1A:443703297-443704605	10_1_20	10_1_128	OK	3.12351	2.16533	-0.52858	-0.790354	0.15715	0.670785	no
TraesCS1A02G252000	TraesCS1A02G252000	-	1A:443708368-443712092	10_1_20	10_1_128	OK	7.79229	8.12454	0.0602395	0.155371	0.786	0.978622	no
TraesCS1A02G252300	TraesCS1A02G252300	-	1A:444122389-444123580	10_1_20	10_1_128	OK	3.1954	3.5506	0.152069	0.336367	0.5561	0.927432	no
TraesCS1A02G252400	TraesCS1A02G252400	-	1A:444124495-444127602	10_1_20	10_1_128	OK	13.6578	17.3452	0.344814	0.958659	0.0938	0.558991	no
TraesCS1A02G252500	TraesCS1A02G252500	-	1A:444127612-444129639	10_1_20	10_1_128	OK	4.11971	3.42191	-0.26774	-0.479535	0.4021	0.873361	no
TraesCS1A02G252700	TraesCS1A02G252700	-	1A:444144689-444146823	10_1_20	10_1_128	OK	18.2473	23.7234	0.378626	1.03694	0.07125	0.49965	no
TraesCS1A02G253000	TraesCS1A02G253000	-	1A:444255167-444257615	10_1_20	10_1_128	OK	7.77773	7.44861	-0.0623785	-0.163387	0.77495	0.976746	no
TraesCS1A02G253400	TraesCS1A02G253400	-	1A:445257709-445277310	10_1_20	10_1_128	OK	2.63805	3.3777	0.356571	0.962893	0.0914	0.554802	no
TraesCS1A02G253900	TraesCS1A02G253900	-	1A:445541462-445544679	10_1_20	10_1_128	OK	0.5975	0.692248	0.212352	0.389516	0.50345	0.912007	no
TraesCS1A02G254100	TraesCS1A02G254100	-	1A:445653715-445656457	10_1_20	10_1_128	OK	2.06222	1.9882	-0.0527318	-0.122696	0.83185	0.983889	no
TraesCS1A02G254200	TraesCS1A02G254200	-	1A:445878771-445885091	10_1_20	10_1_128	OK	12.625	10.9595	-0.2041	-0.57641	0.3293	0.835708	no
TraesCS1A02G254400	TraesCS1A02G254400	-	1A:445914780-445917729	10_1_20	10_1_128	OK	20.9411	26.5885	0.344469	0.971677	0.0888	0.548468	no
TraesCS1A02G254500	TraesCS1A02G254500	-	1A:445934352-445938890	10_1_20	10_1_128	OK	0.476352	0.557267	0.226342	0.424882	0.46635	0.90096	no
TraesCS1A02G254800	TraesCS1A02G254800	-	1A:446236431-446237616	10_1_20	10_1_128	OK	6.18958	8.23444	0.41183	0.824709	0.1478	0.658438	no
TraesCS1A02G255000	TraesCS1A02G255000	-	1A:446541861-446549281	10_1_20	10_1_128	OK	5.30771	5.36486	0.0154502	0.0455543	0.9376	0.992643	no
TraesCS1A02G255100	TraesCS1A02G255100	-	1A:447005331-447007022	10_1_20	10_1_128	OK	24.7945	20.6224	-0.265812	-0.628711	0.2557	0.780321	no
TraesCS1A02G255200	TraesCS1A02G255200	-	1A:447112677-447120162	10_1_20	10_1_128	OK	0.750288	0.704177	-0.0915067	-0.182679	0.7472	0.972411	no
TraesCS1A02G255300	TraesCS1A02G255300	-	1A:447623203-447635025	10_1_20	10_1_128	OK	2.93602	2.77631	-0.0806931	-0.225502	0.7041	0.964435	no
TraesCS1A02G255400	TraesCS1A02G255400	-	1A:447640538-447644424	10_1_20	10_1_128	OK	5.25254	4.76805	-0.139616	-0.390354	0.50595	0.91296	no
TraesCS1A02G255600	TraesCS1A02G255600	-	1A:447747679-447749014	10_1_20	10_1_128	OK	2.61719	2.75248	0.0727127	0.125851	0.8247	0.98318	no
TraesCS1A02G255800	TraesCS1A02G255800	-	1A:448033491-448037889	10_1_20	10_1_128	OK	31.2766	42.3613	0.437663	1.24242	0.035	0.354598	no
TraesCS1A02G255900	TraesCS1A02G255900	-	1A:448627006-448629624	10_1_20	10_1_128	OK	2.26097	1.66466	-0.441715	-1.13061	0.04995	0.424496	no
TraesCS1A02G256000	TraesCS1A02G256000	-	1A:448814632-448816127	10_1_20	10_1_128	OK	1.60087	1.78539	0.157385	0.227132	0.714	0.96605	no
TraesCS1A02G256100	TraesCS1A02G256100	-	1A:448897529-448912063	10_1_20	10_1_128	OK	1.51109	1.22988	-0.297078	-0.7733	0.1903	0.712783	no
TraesCS1A02G256200	TraesCS1A02G256200	-	1A:448912373-448915764	10_1_20	10_1_128	OK	1.20742	0.815258	-0.566601	-1.21454	0.03635	0.361919	no
TraesCS1A02G256300	TraesCS1A02G256300	-	1A:448918313-448924958	10_1_20	10_1_128	OK	9.22869	8.91224	-0.0503387	-0.146196	0.8034	0.979742	no
TraesCS1A02G256400	TraesCS1A02G256400	-	1A:448926774-448930744	10_1_20	10_1_128	OK	41.561	39.7766	-0.0633074	-0.176162	0.75325	0.973501	no
TraesCS1A02G256800	TraesCS1A02G256800	-	1A:449195770-449201684	10_1_20	10_1_128	OK	2.31486	1.85011	-0.323311	-0.79744	0.1572	0.670785	no
TraesCS1A02G257000	TraesCS1A02G257000	-	1A:449507067-449508523	10_1_20	10_1_128	OK	0.145639	0.607233	2.05985	2.23205	0.0359	0.359446	no
TraesCS1A02G257100	TraesCS1A02G257100	-	1A:449511676-449512442	10_1_20	10_1_128	OK	1.60608	1.65992	0.0475687	0.0477377	0.94945	0.993167	no
TraesCS1A02G257300	TraesCS1A02G257300	-	1A:449555197-449558720	10_1_20	10_1_128	OK	7.27091	7.59235	0.0624097	0.163131	0.7765	0.976984	no
TraesCS1A02G257400	TraesCS1A02G257400	-	1A:449623116-449626157	10_1_20	10_1_128	OK	7.2704	6.12717	-0.246814	-0.597003	0.29805	0.812878	no
TraesCS1A02G257900	TraesCS1A02G257900	-	1A:449820374-449831326	10_1_20	10_1_128	OK	1.17993	3.37924	1.518	2.81798	5e-05	0.00213975	yes
TraesCS1A02G258000	TraesCS1A02G258000	-	1A:449843794-449853848	10_1_20	10_1_128	OK	4.09899	5.37673	0.391461	1.11562	0.05335	0.438001	no
TraesCS1A02G258100	TraesCS1A02G258100	-	1A:449853941-449857196	10_1_20	10_1_128	OK	3.53085	2.97563	-0.24682	-0.608329	0.291	0.807804	no
TraesCS1A02G258200	TraesCS1A02G258200	-	1A:449934515-449938594	10_1_20	10_1_128	OK	21.9323	21.7991	-0.00878955	-0.0255395	0.9665	0.994609	no
TraesCS1A02G258300	TraesCS1A02G258300	-	1A:450092811-450097229	10_1_20	10_1_128	OK	1.03803	1.44892	0.481122	0.955334	0.09295	0.558097	no
TraesCS1A02G258400	TraesCS1A02G258400	-	1A:451280507-451282597	10_1_20	10_1_128	OK	5.18782	6.10645	0.235205	0.57714	0.31115	0.822322	no
TraesCS1A02G258500	TraesCS1A02G258500	-	1A:451617711-451619073	10_1_20	10_1_128	OK	12.4298	6.47637	-0.940549	-2.07025	0.00115	0.0324709	yes
TraesCS1A02G258700	TraesCS1A02G258700	-	1A:451849957-451851112	10_1_20	10_1_128	OK	1.09754	1.07712	-0.0270985	-0.0385609	0.9358	0.992198	no
TraesCS1A02G258800	TraesCS1A02G258800	-	1A:452018320-452021152	10_1_20	10_1_128	OK	61.5706	73.6594	0.258628	0.696852	0.22645	0.7565	no
TraesCS1A02G259000	TraesCS1A02G259000	-	1A:452042145-452046460	10_1_20	10_1_128	OK	8.46235	9.13435	0.110244	0.298708	0.601	0.938751	no
TraesCS1A02G259100	TraesCS1A02G259100	-	1A:452051194-452052750	10_1_20	10_1_128	OK	0.348761	0.241151	-0.532304	-0.586352	0.3119	0.822973	no
TraesCS1A02G259200	TraesCS1A02G259200	-	1A:452280748-452284447	10_1_20	10_1_128	OK	5.60497	6.02418	0.104059	0.290198	0.6156	0.942787	no
TraesCS1A02G259400	TraesCS1A02G259400	-	1A:452452677-452455333	10_1_20	10_1_128	OK	1.17941	1.26334	0.0991782	0.198995	0.71975	0.966859	no
TraesCS1A02G259500	TraesCS1A02G259500	-	1A:452753442-452757351	10_1_20	10_1_128	OK	0.441369	0.400818	-0.139037	-0.269708	0.63885	0.94893	no
TraesCS1A02G259600	TraesCS1A02G259600	-	1A:452758833-452761870	10_1_20	10_1_128	OK	4.93231	4.5185	-0.126419	-0.362567	0.5323	0.920178	no
TraesCS1A02G259700	TraesCS1A02G259700	-	1A:452784056-452786582	10_1_20	10_1_128	OK	93.7377	116.026	0.307743	0.811335	0.1633	0.679518	no
TraesCS1A02G259800	TraesCS1A02G259800	-	1A:452857081-452865313	10_1_20	10_1_128	OK	19.6688	18.5262	-0.0863409	-0.251641	0.6557	0.953452	no
TraesCS1A02G259900	TraesCS1A02G259900	-	1A:453071837-453075356	10_1_20	10_1_128	OK	1.42413	1.22651	-0.21552	-0.44148	0.44895	0.893892	no
TraesCS1A02G260000	TraesCS1A02G260000	-	1A:453520441-453524428	10_1_20	10_1_128	OK	3.84613	4.66346	0.277995	0.526513	0.36745	0.857466	no
TraesCS1A02G260100	TraesCS1A02G260100	-	1A:454033521-454037971	10_1_20	10_1_128	OK	9.47384	9.22784	-0.0379565	-0.105966	0.8589	0.986223	no
TraesCS1A02G260200	TraesCS1A02G260200	-	1A:454329422-454334823	10_1_20	10_1_128	OK	1.72094	1.98048	0.202656	0.495312	0.3877	0.867068	no
TraesCS1A02G260300	TraesCS1A02G260300	-	1A:454335484-454339778	10_1_20	10_1_128	OK	2.03366	2.87567	0.499817	1.05918	0.06315	0.472285	no
TraesCS1A02G260400	TraesCS1A02G260400	-	1A:454341616-454345142	10_1_20	10_1_128	OK	1.28547	1.12694	-0.189882	-0.396626	0.5002	0.910668	no
TraesCS1A02G260500	TraesCS1A02G260500	-	1A:454516008-454523565	10_1_20	10_1_128	OK	5.52347	3.98111	-0.472404	-1.27475	0.02335	0.282771	no
TraesCS1A02G260700	TraesCS1A02G260700	-	1A:454533587-454534849	10_1_20	10_1_128	OK	1.04608	1.66145	0.667451	1.27801	0.02765	0.311449	no
TraesCS1A02G260900	TraesCS1A02G260900	-	1A:455022756-455029126	10_1_20	10_1_128	OK	26.489	20.7874	-0.349685	-0.984552	0.10065	0.573835	no
TraesCS1A02G261000	TraesCS1A02G261000	-	1A:455031000-455038358	10_1_20	10_1_128	OK	14.2925	13.4395	-0.0887775	-0.256573	0.64945	0.951642	no
TraesCS1A02G261400	TraesCS1A02G261400	-	1A:455818470-455822929	10_1_20	10_1_128	OK	0.802171	0.768774	-0.0613504	-0.118131	0.8399	0.98484	no
TraesCS1A02G261800	TraesCS1A02G261800	-	1A:456321203-456323812	10_1_20	10_1_128	OK	1.05211	1.32221	0.329667	0.517062	0.38645	0.866531	no
TraesCS1A02G261900	TraesCS1A02G261900	-	1A:456650947-456652182	10_1_20	10_1_128	OK	12.7502	13.1444	0.0439273	0.111583	0.84	0.984876	no
TraesCS1A02G262000	TraesCS1A02G262000	-	1A:456653630-456654382	10_1_20	10_1_128	OK	16.5112	14.4862	-0.188763	-0.440861	0.4418	0.89016	no
TraesCS1A02G262100	TraesCS1A02G262100	-	1A:456655322-456657426	10_1_20	10_1_128	OK	8.78021	11.8548	0.433144	1.06361	0.0638	0.474312	no
TraesCS1A02G262200	TraesCS1A02G262200	-	1A:456924748-456931844	10_1_20	10_1_128	OK	1.8792	1.69624	-0.147782	-0.400657	0.5004	0.910687	no
TraesCS1A02G262300	TraesCS1A02G262300	-	1A:456940069-456944304	10_1_20	10_1_128	OK	24.5883	24.4242	-0.00966345	-0.0269254	0.9632	0.99403	no
TraesCS1A02G262400	TraesCS1A02G262400	-	1A:457372179-457373172	10_1_20	10_1_128	OK	163.001	121.503	-0.423881	-1.15803	0.04245	0.392133	no
TraesCS1A02G262500	TraesCS1A02G262500	-	1A:457945324-457945945	10_1_20	10_1_128	OK	42.7174	28.7567	-0.570928	-1.38756	0.01525	0.217964	no
TraesCS1A02G262600	TraesCS1A02G262600	-	1A:457956310-457961244	10_1_20	10_1_128	OK	4.46295	4.82446	0.112368	0.306494	0.5965	0.93771	no
TraesCS1A02G262700	TraesCS1A02G262700	-	1A:458216683-458220843	10_1_20	10_1_128	OK	0.726759	0.622118	-0.224288	-0.261527	0.63095	0.946417	no
TraesCS1A02G262800	TraesCS1A02G262800	-	1A:458227679-458230027	10_1_20	10_1_128	OK	14.5008	11.9418	-0.280118	-0.608223	0.2942	0.810123	no
TraesCS1A02G262900	TraesCS1A02G262900	-	1A:458394133-458397267	10_1_20	10_1_128	OK	11.5144	15.3522	0.415009	1.08801	0.0644	0.476186	no
TraesCS1A02G263000	TraesCS1A02G263000	-	1A:458504527-458507240	10_1_20	10_1_128	OK	6.38555	7.31542	0.196131	0.504494	0.3711	0.859835	no
TraesCS1A02G263200	TraesCS1A02G263200	-	1A:458557064-458562511	10_1_20	10_1_128	OK	18.0305	20.2212	0.165426	0.469497	0.4124	0.878068	no
TraesCS1A02G263300	TraesCS1A02G263300	-	1A:458564116-458566532	10_1_20	10_1_128	OK	61.9426	66.9941	0.113101	0.309996	0.5905	0.935858	no
TraesCS1A02G263400	TraesCS1A02G263400	-	1A:458896288-458908694	10_1_20	10_1_128	OK	2.19841	2.33374	0.0861853	0.237611	0.67235	0.957112	no
TraesCS1A02G263500	TraesCS1A02G263500	-	1A:458918052-458919046	10_1_20	10_1_128	OK	0.415676	0.177246	-1.22971	-1.15602	0.056	0.44784	no
TraesCS1A02G263600	TraesCS1A02G263600	-	1A:459097179-459100473	10_1_20	10_1_128	OK	0.902512	0.659359	-0.452882	-0.551858	0.3187	0.827987	no
TraesCS1A02G263700	TraesCS1A02G263700	-	1A:459186661-459188632	10_1_20	10_1_128	OK	2.68245	3.27516	0.288011	0.549047	0.3381	0.840934	no
TraesCS1A02G263800	TraesCS1A02G263800	-	1A:459269856-459275619	10_1_20	10_1_128	OK	1.87603	1.61681	-0.214536	-0.55529	0.3529	0.850493	no
TraesCS1A02G264000	TraesCS1A02G264000	-	1A:459307639-459313757	10_1_20	10_1_128	OK	10.0532	7.05965	-0.509992	-1.29116	0.02435	0.289987	no
TraesCS1A02G264100	TraesCS1A02G264100	-	1A:459514098-459523796	10_1_20	10_1_128	OK	3.01226	3.08049	0.0323145	0.0888985	0.87495	0.988406	no
TraesCS1A02G264200	TraesCS1A02G264200	-	1A:459524186-459527766	10_1_20	10_1_128	OK	2.45951	1.54296	-0.672668	-1.50142	0.00845	0.147064	no
TraesCS1A02G264300	TraesCS1A02G264300	-	1A:459946839-459948904	10_1_20	10_1_128	OK	1.49335	1.664	0.156102	0.286971	0.61755	0.942978	no
TraesCS1A02G264400	TraesCS1A02G264400	-	1A:459948921-459951051	10_1_20	10_1_128	OK	1.20329	1.02044	-0.237797	-0.429553	0.4499	0.894102	no
TraesCS1A02G264500	TraesCS1A02G264500	-	1A:460280711-460282491	10_1_20	10_1_128	OK	4.09414	5.77135	0.495349	0.963045	0.0925	0.557168	no
TraesCS1A02G264700	TraesCS1A02G264700	-	1A:460330400-460334595	10_1_20	10_1_128	OK	11.7127	11.7492	0.00449031	0.0128739	0.9838	0.996123	no
TraesCS1A02G264800	TraesCS1A02G264800	-	1A:460553634-460557686	10_1_20	10_1_128	OK	0.541132	0.251897	-1.10315	-1.84449	0.00255	0.06112	no
TraesCS1A02G264900	TraesCS1A02G264900	-	1A:460639088-460641864	10_1_20	10_1_128	OK	3.41448	2.87026	-0.250482	-0.574585	0.33245	0.838004	no
TraesCS1A02G265000	TraesCS1A02G265000	-	1A:460669776-460676972	10_1_20	10_1_128	OK	4.84318	3.90624	-0.310176	-0.857288	0.1407	0.649605	no
TraesCS1A02G265300	TraesCS1A02G265300	-	1A:460967357-460968123	10_1_20	10_1_128	OK	1.48325	2.38438	0.684856	1.07476	0.0583	0.455887	no
TraesCS1A02G265600	TraesCS1A02G265600	-	1A:461337577-461338417	10_1_20	10_1_128	OK	2.47717	1.63887	-0.595989	-0.969096	0.09355	0.558761	no
TraesCS1A02G265800	TraesCS1A02G265800	-	1A:461356734-461357498	10_1_20	10_1_128	OK	2.24025	0.484246	-2.20985	-2.32535	0.0018	0.0463736	yes
TraesCS1A02G266000	TraesCS1A02G266000	-	1A:461521742-461524132	10_1_20	10_1_128	OK	2.32555	3.40224	0.548914	1.1621	0.04565	0.406443	no
TraesCS1A02G266300	TraesCS1A02G266300	-	1A:461775746-461779782	10_1_20	10_1_128	OK	21.4514	19.5692	-0.132484	-0.372667	0.5323	0.920178	no
TraesCS1A02G266500	TraesCS1A02G266500	-	1A:461995981-462000591	10_1_20	10_1_128	OK	4.30163	3.55438	-0.275285	-0.706541	0.21535	0.742476	no
TraesCS1A02G266600	TraesCS1A02G266600	-	1A:462000811-462006133	10_1_20	10_1_128	OK	10.4753	11.034	0.0749588	0.209206	0.71965	0.966859	no
TraesCS1A02G266700	TraesCS1A02G266700	-	1A:462122730-462124931	10_1_20	10_1_128	OK	1.47701	1.59174	0.107932	0.185731	0.7422	0.971208	no
TraesCS1A02G266800	TraesCS1A02G266800	-	1A:462136939-462137443	10_1_20	10_1_128	OK	0.552636	0.251315	-1.13683	-0.669621	0.2875	0.805589	no
TraesCS1A02G266900	TraesCS1A02G266900	-	1A:462333926-462336501	10_1_20	10_1_128	OK	11.3641	9.36043	-0.279841	-0.693837	0.22325	0.752428	no
TraesCS1A02G267100	TraesCS1A02G267100	-	1A:462390319-462395850	10_1_20	10_1_128	OK	0.51383	0.296923	-0.7912	-1.65245	0.00575	0.11252	no
TraesCS1A02G267300	TraesCS1A02G267300	-	1A:462435596-462438015	10_1_20	10_1_128	OK	10.7087	7.97245	-0.425686	-1.07608	0.0664	0.483322	no
TraesCS1A02G267600	TraesCS1A02G267600	-	1A:462617028-462619649	10_1_20	10_1_128	OK	9.51071	17.2281	0.857139	2.1103	0.00015	0.00577269	yes
TraesCS1A02G267700	TraesCS1A02G267700	-	1A:462742534-462750420	10_1_20	10_1_128	OK	0.915984	0.647105	-0.501321	-1.10527	0.0598	0.460397	no
TraesCS1A02G267800	TraesCS1A02G267800	-	1A:462776184-462778584	10_1_20	10_1_128	OK	14.1477	15.0615	0.0902977	0.194089	0.74005	0.970947	no
TraesCS1A02G267900	TraesCS1A02G267900	-	1A:462793391-462799930	10_1_20	10_1_128	OK	5.75998	7.27427	0.336739	0.859893	0.1356	0.640687	no
TraesCS1A02G268200	TraesCS1A02G268200	-	1A:463155410-463156061	10_1_20	10_1_128	OK	27.0646	26.2196	-0.0457566	-0.117491	0.833	0.984021	no
TraesCS1A02G268400	TraesCS1A02G268400	-	1A:463246852-463248232	10_1_20	10_1_128	OK	4.37867	8.78898	1.0052	1.90737	0.0012	0.0336887	yes
TraesCS1A02G268500	TraesCS1A02G268500	-	1A:463288262-463291701	10_1_20	10_1_128	OK	18.0911	17.1988	-0.0729781	-0.213112	0.71455	0.96605	no
TraesCS1A02G268600	TraesCS1A02G268600	-	1A:463356637-463358483	10_1_20	10_1_128	OK	9.55744	12.6296	0.402114	0.942754	0.09435	0.560339	no
TraesCS1A02G268700	TraesCS1A02G268700	-	1A:463400233-463403089	10_1_20	10_1_128	OK	4.13608	3.3092	-0.321781	-0.819222	0.15355	0.666442	no
TraesCS1A02G268800	TraesCS1A02G268800	-	1A:463460247-463461876	10_1_20	10_1_128	OK	2.14865	2.15167	0.00202677	0.0041756	0.992	0.997269	no
TraesCS1A02G268900	TraesCS1A02G268900	-	1A:463521477-463523392	10_1_20	10_1_128	OK	0.596783	0.531105	-0.16821	-0.226868	0.70055	0.964118	no
TraesCS1A02G269000	TraesCS1A02G269000	-	1A:463810369-463813906	10_1_20	10_1_128	OK	2.42873	2.17201	-0.161168	-0.396474	0.47915	0.905284	no
TraesCS1A02G269100	TraesCS1A02G269100	-	1A:463820154-463827474	10_1_20	10_1_128	OK	8.62088	8.64265	0.0036395	0.0105142	0.98665	0.996556	no
TraesCS1A02G269200	TraesCS1A02G269200	-	1A:463827547-463830330	10_1_20	10_1_128	OK	11.4347	13.5109	0.240701	0.664318	0.2485	0.776182	no
TraesCS1A02G269300	TraesCS1A02G269300	-	1A:463921286-463928925	10_1_20	10_1_128	OK	0.212235	0.29483	0.474222	0.266629	0.6309	0.946417	no
TraesCS1A02G269400	TraesCS1A02G269400	-	1A:463921286-463928925	10_1_20	10_1_128	OK	1.55387	1.7847	0.199817	0.24723	0.6673	0.956073	no
TraesCS1A02G269500	TraesCS1A02G269500	-	1A:463929755-463932776	10_1_20	10_1_128	OK	5.42825	5.96395	0.135783	0.321338	0.56905	0.930753	no
TraesCS1A02G269600	TraesCS1A02G269600	-	1A:463958196-463963550	10_1_20	10_1_128	OK	3.29378	4.20004	0.35066	0.726557	0.2012	0.725798	no
TraesCS1A02G269700	TraesCS1A02G269700	-	1A:463958196-463963550	10_1_20	10_1_128	OK	2.61732	3.84743	0.555806	0.254987	0.73535	0.970016	no
TraesCS1A02G269800	TraesCS1A02G269800	-	1A:463958196-463963550	10_1_20	10_1_128	OK	1.09115	2.1071	0.94941	0.510016	0.4599	0.898499	no
TraesCS1A02G270000	TraesCS1A02G270000	-	1A:464087219-464089077	10_1_20	10_1_128	OK	7.0596	7.33008	0.0542425	0.138265	0.81405	0.981661	no
TraesCS1A02G270200	TraesCS1A02G270200	-	1A:464247355-464249467	10_1_20	10_1_128	OK	5.95614	7.85285	0.398838	0.925167	0.0997	0.571742	no
TraesCS1A02G270300	TraesCS1A02G270300	-	1A:464249663-464253896	10_1_20	10_1_128	OK	5.65391	4.30803	-0.392222	-1.00982	0.0871	0.544599	no
TraesCS1A02G270400	TraesCS1A02G270400	-	1A:464790699-464793947	10_1_20	10_1_128	OK	18.0526	18.0183	-0.00274838	-0.00789796	0.9889	0.996994	no
TraesCS1A02G270500	TraesCS1A02G270500	-	1A:464794578-464796552	10_1_20	10_1_128	OK	9.15005	8.33712	-0.134231	-0.327207	0.5574	0.927786	no
TraesCS1A02G270600	TraesCS1A02G270600	-	1A:464797146-464805227	10_1_20	10_1_128	OK	6.95982	6.19851	-0.167128	-0.475516	0.4097	0.876977	no
TraesCS1A02G270700	TraesCS1A02G270700	-	1A:464809425-464811387	10_1_20	10_1_128	OK	38.127	52.5541	0.462991	1.31093	0.0221	0.273429	no
TraesCS1A02G270800	TraesCS1A02G270800	-	1A:464837011-464840398	10_1_20	10_1_128	OK	0.733908	0.494874	-0.568538	-0.860339	0.13845	0.645446	no
TraesCS1A02G270900	TraesCS1A02G270900	-	1A:464901177-464908479	10_1_20	10_1_128	OK	2.64279	0.12058	-4.454	-4.44816	0.07265	0.504597	no
TraesCS1A02G271700	TraesCS1A02G271700	-	1A:465281933-465283274	10_1_20	10_1_128	OK	7.19851	8.29101	0.203849	0.456935	0.4183	0.880613	no
TraesCS1A02G272000	TraesCS1A02G272000	-	1A:465340923-465343552	10_1_20	10_1_128	OK	32.5731	40.5094	0.314574	0.854603	0.1361	0.641431	no
TraesCS1A02G272100	TraesCS1A02G272100	-	1A:465451852-465455447	10_1_20	10_1_128	OK	9.9534	10.3504	0.0564293	0.153317	0.7884	0.978689	no
TraesCS1A02G272200	TraesCS1A02G272200	-	1A:465464899-465470830	10_1_20	10_1_128	OK	8.99957	8.50139	-0.0821577	-0.235727	0.6861	0.960168	no
TraesCS1A02G272400	TraesCS1A02G272400	-	1A:465501522-465505875	10_1_20	10_1_128	OK	5.34525	5.6603	0.0826208	0.221775	0.69605	0.962878	no
TraesCS1A02G272500	TraesCS1A02G272500	-	1A:465507376-465512105	10_1_20	10_1_128	OK	0.414716	0.34204	-0.277959	-0.392337	0.49385	0.909347	no
TraesCS1A02G272600	TraesCS1A02G272600	-	1A:465522812-465524805	10_1_20	10_1_128	OK	1.14788	1.67977	0.549288	0.707724	0.21475	0.741623	no
TraesCS1A02G272700	TraesCS1A02G272700	-	1A:466036874-466039350	10_1_20	10_1_128	OK	2.08894	2.11961	0.0210263	0.0467579	0.9336	0.991871	no
TraesCS1A02G272800	TraesCS1A02G272800	-	1A:466341016-466341241	10_1_20	10_1_128	OK	0.848258	1.28478	0.598943	0.51214	0.46805	0.90155	no
TraesCS1A02G272900	TraesCS1A02G272900	-	1A:466348840-466351191	10_1_20	10_1_128	OK	1.48374	2.40156	0.694735	1.03229	0.06105	0.46455	no
TraesCS1A02G273000	TraesCS1A02G273000	-	1A:466896601-466899623	10_1_20	10_1_128	OK	7.69617	8.39312	0.125066	0.322518	0.56915	0.930783	no
TraesCS1A02G273100	TraesCS1A02G273100	-	1A:466926988-466930294	10_1_20	10_1_128	OK	13.3516	14.0473	0.073279	0.2103	0.71265	0.965864	no
TraesCS1A02G273200	TraesCS1A02G273200	-	1A:467156433-467160032	10_1_20	10_1_128	OK	5.60933	7.17051	0.354249	0.706536	0.2213	0.749937	no
TraesCS1A02G273400	TraesCS1A02G273400	-	1A:467181437-467183931	10_1_20	10_1_128	OK	10.7299	9.85918	-0.122101	-0.313682	0.5805	0.933136	no
TraesCS1A02G273500	TraesCS1A02G273500	-	1A:467184517-467186314	10_1_20	10_1_128	OK	10.6524	8.97675	-0.246912	-0.652001	0.2482	0.775862	no
TraesCS1A02G273900	TraesCS1A02G273900	-	1A:467255798-467260124	10_1_20	10_1_128	OK	0.685107	1.96891	1.523	2.66968	5e-05	0.00213975	yes
TraesCS1A02G274200	TraesCS1A02G274200	-	1A:468460341-468462467	10_1_20	10_1_128	OK	0.210206	0.355384	0.757574	0.725224	0.21175	0.738458	no
TraesCS1A02G274300	TraesCS1A02G274300	-	1A:468598784-468599195	10_1_20	10_1_128	OK	17.5758	14.0978	-0.318123	-0.605884	0.30585	0.819355	no
TraesCS1A02G274400	TraesCS1A02G274400	-	1A:468605611-468609080	10_1_20	10_1_128	OK	5.56568	3.46057	-0.685547	-1.78279	0.00215	0.0535163	no
TraesCS1A02G274700	TraesCS1A02G274700	-	1A:468822145-468823783	10_1_20	10_1_128	OK	0.136632	0.450647	1.7217	0.982423	0.2896	0.807245	no
TraesCS1A02G274800	TraesCS1A02G274800	-	1A:468847621-468849139	10_1_20	10_1_128	OK	2.26575	2.51346	0.149688	0.242019	0.67875	0.958844	no
TraesCS1A02G275000	TraesCS1A02G275000	-	1A:469309602-469310929	10_1_20	10_1_128	OK	2.93916	3.84228	0.386561	0.712053	0.2141	0.740987	no
TraesCS1A02G275200	TraesCS1A02G275200	-	1A:469369454-469371619	10_1_20	10_1_128	OK	29.8809	27.7417	-0.107167	-0.309009	0.59375	0.936877	no
TraesCS1A02G275300	TraesCS1A02G275300	-	1A:469374579-469377056	10_1_20	10_1_128	OK	2.05167	2.36269	0.203632	0.424106	0.4548	0.896439	no
TraesCS1A02G275400	TraesCS1A02G275400	-	1A:469587132-469593624	10_1_20	10_1_128	OK	14.1516	15.0959	0.0931854	0.25351	0.6526	0.95269	no
TraesCS1A02G275600	TraesCS1A02G275600	-	1A:469662813-469663861	10_1_20	10_1_128	OK	4.27419	5.84741	0.452147	0.863535	0.13155	0.633505	no
TraesCS1A02G275700	TraesCS1A02G275700	-	1A:470300055-470301243	10_1_20	10_1_128	OK	6.04567	4.48851	-0.429667	-0.898784	0.11735	0.609787	no
TraesCS1A02G276100	TraesCS1A02G276100	-	1A:471320623-471326066	10_1_20	10_1_128	OK	5.48462	5.23596	-0.0669372	-0.189419	0.74135	0.971089	no
TraesCS1A02G276200	TraesCS1A02G276200	-	1A:471480701-471483149	10_1_20	10_1_128	OK	3.1435	4.31885	0.458278	0.890632	0.1261	0.62422	no
TraesCS1A02G276300	TraesCS1A02G276300	-	1A:471488204-471489387	10_1_20	10_1_128	OK	6.57724	3.85486	-0.770805	-1.38804	0.0165	0.228665	no
TraesCS1A02G276400	TraesCS1A02G276400	-	1A:471489978-471494342	10_1_20	10_1_128	OK	4.70989	4.38137	-0.104311	-0.284791	0.62705	0.945753	no
TraesCS1A02G276500	TraesCS1A02G276500	-	1A:471503707-471507782	10_1_20	10_1_128	OK	6.33449	5.47352	-0.210761	-0.586698	0.3069	0.819593	no
TraesCS1A02G276800	TraesCS1A02G276800	-	1A:471728743-471730911	10_1_20	10_1_128	OK	0.908815	0.632632	-0.522618	-0.792479	0.16435	0.680614	no
TraesCS1A02G277000	TraesCS1A02G277000	-	1A:472140796-472143555	10_1_20	10_1_128	OK	10.8396	10.0328	-0.111585	-0.315287	0.58135	0.933268	no
TraesCS1A02G277400	TraesCS1A02G277400	-	1A:472550276-472552563	10_1_20	10_1_128	OK	1.33004	0.696399	-0.933485	-1.52417	0.01085	0.17335	no
TraesCS1A02G277500	TraesCS1A02G277500	-	1A:473009757-473011782	10_1_20	10_1_128	OK	113.615	143.897	0.340877	0.932568	0.10405	0.581445	no
TraesCS1A02G277600	TraesCS1A02G277600	-	1A:473032237-473034750	10_1_20	10_1_128	OK	32.9708	33.3288	0.0155798	0.0444502	0.9365	0.992301	no
TraesCS1A02G277700	TraesCS1A02G277700	-	1A:473037522-473042364	10_1_20	10_1_128	OK	2.39633	2.59073	0.112536	0.288804	0.6128	0.942232	no
TraesCS1A02G278000	TraesCS1A02G278000	-	1A:473630542-473641488	10_1_20	10_1_128	OK	2.07744	2.37193	0.191251	0.547829	0.3435	0.84377	no
TraesCS1A02G278100	TraesCS1A02G278100	-	1A:474189094-474196288	10_1_20	10_1_128	OK	2.5761	2.49438	-0.0465072	-0.125341	0.8255	0.983417	no
TraesCS1A02G278200	TraesCS1A02G278200	-	1A:474197440-474201439	10_1_20	10_1_128	OK	6.53878	7.53604	0.204786	0.587591	0.3086	0.820394	no
TraesCS1A02G278300	TraesCS1A02G278300	-	1A:474217693-474220455	10_1_20	10_1_128	OK	6.60869	6.83153	0.0478445	0.0961071	0.86635	0.987473	no
TraesCS1A02G278400	TraesCS1A02G278400	-	1A:474225385-474229138	10_1_20	10_1_128	OK	0.694992	0.675271	-0.0415283	-0.0463231	0.9447	0.992947	no
TraesCS1A02G278500	TraesCS1A02G278500	-	1A:474260218-474260633	10_1_20	10_1_128	OK	2.69973	0.788878	-1.77494	-1.68324	0.083	0.533534	no
TraesCS1A02G278600	TraesCS1A02G278600	-	1A:474291360-474293659	10_1_20	10_1_128	OK	3.82117	5.86874	0.619034	1.38363	0.016	0.224592	no
TraesCS1A02G278700	TraesCS1A02G278700	-	1A:474421054-474428708	10_1_20	10_1_128	OK	1.442	2.3287	0.691459	1.20202	0.04285	0.394095	no
TraesCS1A02G278800	TraesCS1A02G278800	-	1A:474430832-474432419	10_1_20	10_1_128	OK	19.2425	31.4237	0.707561	1.75842	0.0013	0.0358799	yes
TraesCS1A02G278900	TraesCS1A02G278900	-	1A:474449754-474451774	10_1_20	10_1_128	OK	10.006	14.1093	0.495776	1.30265	0.0215	0.269405	no
TraesCS1A02G279000	TraesCS1A02G279000	-	1A:474640544-474644247	10_1_20	10_1_128	OK	2.49881	3.34876	0.422388	1.13073	0.0571	0.452182	no
TraesCS1A02G279100	TraesCS1A02G279100	-	1A:474699334-474703163	10_1_20	10_1_128	OK	57.8953	62.1716	0.102809	0.274962	0.6218	0.944086	no
TraesCS1A02G279200	TraesCS1A02G279200	-	1A:474791493-474793789	10_1_20	10_1_128	OK	3.75856	4.82666	0.360845	0.788068	0.18765	0.710553	no
TraesCS1A02G279300	TraesCS1A02G279300	-	1A:475309489-475313192	10_1_20	10_1_128	OK	2.6058	2.11607	-0.300339	-0.690133	0.23635	0.766509	no
TraesCS1A02G279500	TraesCS1A02G279500	-	1A:476908621-476911179	10_1_20	10_1_128	OK	43.8598	59.0077	0.428002	1.20037	0.0344	0.351607	no
TraesCS1A02G279600	TraesCS1A02G279600	-	1A:476972556-476981741	10_1_20	10_1_128	OK	0.157851	0.320779	1.02301	0.549574	0.3403	0.842524	no
TraesCS1A02G279800	TraesCS1A02G279800	-	1A:477014827-477019580	10_1_20	10_1_128	OK	0.923804	0.868978	-0.0882678	-0.188265	0.74005	0.970947	no
TraesCS1A02G280200	TraesCS1A02G280200	-	1A:477655112-477667230	10_1_20	10_1_128	OK	0.653706	0.680895	0.0587913	0.0924712	0.87085	0.988325	no
TraesCS1A02G280300	TraesCS1A02G280300	-	1A:477730921-477734715	10_1_20	10_1_128	OK	6.94037	7.64851	0.140166	0.359573	0.51875	0.917069	no
TraesCS1A02G280400	TraesCS1A02G280400	-	1A:477735711-477739169	10_1_20	10_1_128	OK	8.52322	6.28532	-0.439412	-1.13453	0.05305	0.436957	no
TraesCS1A02G280500	TraesCS1A02G280500	-	1A:478256373-478258875	10_1_20	10_1_128	OK	44.7168	42.1558	-0.0850856	-0.234199	0.6781	0.958524	no
TraesCS1A02G280600	TraesCS1A02G280600	-	1A:478350772-478355542	10_1_20	10_1_128	OK	18.8867	15.1844	-0.314784	-0.906065	0.11555	0.606107	no
TraesCS1A02G280700	TraesCS1A02G280700	-	1A:478450778-478452828	10_1_20	10_1_128	OK	24.2003	24.2514	0.00304422	0.00775682	0.9906	0.997175	no
TraesCS1A02G280800	TraesCS1A02G280800	-	1A:478535518-478538442	10_1_20	10_1_128	OK	0.732993	0.658973	-0.153581	-0.25931	0.6434	0.950202	no
TraesCS1A02G280900	TraesCS1A02G280900	-	1A:478566905-478570715	10_1_20	10_1_128	OK	14.6719	20.0888	0.453328	1.30515	0.0305	0.329244	no
TraesCS1A02G281000	TraesCS1A02G281000	-	1A:478625936-478628984	10_1_20	10_1_128	OK	2.14082	2.35071	0.134931	0.172545	0.69455	0.962359	no
TraesCS1A02G281100	TraesCS1A02G281100	-	1A:479540488-479545436	10_1_20	10_1_128	OK	5.90378	6.6602	0.173928	0.454421	0.434	0.886926	no
TraesCS1A02G281200	TraesCS1A02G281200	-	1A:479711766-479713481	10_1_20	10_1_128	OK	12.7241	10.3348	-0.300048	-0.773407	0.1928	0.716401	no
TraesCS1A02G281300	TraesCS1A02G281300	-	1A:479817766-479820086	10_1_20	10_1_128	OK	19.3274	18.1915	-0.0873837	-0.240955	0.66945	0.95664	no
TraesCS1A02G281400	TraesCS1A02G281400	-	1A:479827960-479840208	10_1_20	10_1_128	OK	5.16115	5.40195	0.0657904	0.193174	0.74575	0.972156	no
TraesCS1A02G281600	TraesCS1A02G281600	-	1A:480424580-480428658	10_1_20	10_1_128	OK	18.9696	18.0766	-0.069567	-0.19715	0.7362	0.970087	no
TraesCS1A02G281700	TraesCS1A02G281700	-	1A:480429131-480432551	10_1_20	10_1_128	OK	9.75329	12.8014	0.392343	1.06895	0.0619	0.467631	no
TraesCS1A02G281800	TraesCS1A02G281800	-	1A:480546649-480549947	10_1_20	10_1_128	OK	9.36408	9.61418	0.0380263	0.110152	0.8507	0.985933	no
TraesCS1A02G282000	TraesCS1A02G282000	-	1A:480571079-480574092	10_1_20	10_1_128	OK	2.0961	1.95546	-0.100197	-0.223443	0.6956	0.962792	no
TraesCS1A02G282200	TraesCS1A02G282200	-	1A:480592130-480593673	10_1_20	10_1_128	OK	1.2915	0.767236	-0.751304	-1.21121	0.03895	0.374928	no
TraesCS1A02G282300	TraesCS1A02G282300	-	1A:480595189-480598675	10_1_20	10_1_128	OK	4.61265	0.00920407	-8.96911	-1.52285	0.2111	0.737503	no
TraesCS1A02G282400	TraesCS1A02G282400	-	1A:480599129-480602337	10_1_20	10_1_128	OK	2.69772	0	#NAME?	#NAME?	5e-05	0.00213975	yes
TraesCS1A02G282500	TraesCS1A02G282500	-	1A:480602851-480604031	10_1_20	10_1_128	OK	3.51702	0	#NAME?	#NAME?	5e-05	0.00213975	yes
TraesCS1A02G282600	TraesCS1A02G282600	-	1A:480604084-480605860	10_1_20	10_1_128	OK	162.932	0.023308	-12.7712	-6.85747	0.2473	0.775363	no
TraesCS1A02G282700	TraesCS1A02G282700	-	1A:480746316-480749274	10_1_20	10_1_128	OK	8.46506	6.93401	-0.287831	-0.784773	0.1746	0.693813	no
TraesCS1A02G282800	TraesCS1A02G282800	-	1A:480750171-480750864	10_1_20	10_1_128	OK	0.769965	0.58484	-0.396752	-0.326023	0.54755	0.92436	no
TraesCS1A02G283000	TraesCS1A02G283000	-	1A:480755305-480759476	10_1_20	10_1_128	OK	2.72483	2.72635	0.000805205	0.00186143	0.99635	0.998318	no
TraesCS1A02G283100	TraesCS1A02G283100	-	1A:480808719-480811836	10_1_20	10_1_128	OK	1.62544	2.72661	0.746278	1.33162	0.02515	0.295921	no
TraesCS1A02G283200	TraesCS1A02G283200	-	1A:480826952-480831360	10_1_20	10_1_128	OK	6.47212	5.93586	-0.12478	-0.348346	0.5498	0.925662	no
TraesCS1A02G283400	TraesCS1A02G283400	-	1A:480933517-480936043	10_1_20	10_1_128	OK	0.516415	2.0066	1.95815	3.13552	5e-05	0.00213975	yes
TraesCS1A02G283600	TraesCS1A02G283600	-	1A:481289052-481292772	10_1_20	10_1_128	OK	7.00655	14.1276	1.01174	2.33335	0.00015	0.00577269	yes
TraesCS1A02G283700	TraesCS1A02G283700	-	1A:481627860-481631319	10_1_20	10_1_128	OK	0.269238	0.338078	0.328471	0.481765	0.40835	0.876474	no
TraesCS1A02G283800	TraesCS1A02G283800	-	1A:481648098-481655318	10_1_20	10_1_128	OK	8.16768	8.27124	0.0181759	0.0537993	0.92335	0.991373	no
TraesCS1A02G283900	TraesCS1A02G283900	-	1A:481673551-481675855	10_1_20	10_1_128	OK	5.96084	0.707413	-3.07489	-4.92489	5e-05	0.00213975	yes
TraesCS1A02G284000	TraesCS1A02G284000	-	1A:481690846-481703225	10_1_20	10_1_128	OK	3.87073	3.8924	0.00805515	0.0220739	0.9706	0.995259	no
TraesCS1A02G284100	TraesCS1A02G284100	-	1A:481754146-481758368	10_1_20	10_1_128	OK	0.996192	0.98497	-0.0163446	-0.0237157	0.96865	0.994943	no
TraesCS1A02G284200	TraesCS1A02G284200	-	1A:481754146-481758368	10_1_20	10_1_128	OK	3.50117	3.03865	-0.204407	-0.232116	0.69175	0.961468	no
TraesCS1A02G284300	TraesCS1A02G284300	-	1A:481880421-481884082	10_1_20	10_1_128	OK	2.31707	1.90739	-0.280706	-0.681298	0.23755	0.767777	no
TraesCS1A02G284400	TraesCS1A02G284400	-	1A:481921986-481930381	10_1_20	10_1_128	OK	1.21783	1.22973	0.014024	0.0315397	0.95525	0.99348	no
TraesCS1A02G284500	TraesCS1A02G284500	-	1A:481932928-481934524	10_1_20	10_1_128	OK	4.36919	2.93831	-0.572381	-0.99175	0.09045	0.552856	no
TraesCS1A02G284800	TraesCS1A02G284800	-	1A:482277205-482278965	10_1_20	10_1_128	OK	35.6368	42.4235	0.251496	0.631297	0.264	0.788236	no
TraesCS1A02G284900	TraesCS1A02G284900	-	1A:482328443-482329898	10_1_20	10_1_128	OK	11.6844	10.2302	-0.19175	-0.489288	0.39635	0.870439	no
TraesCS1A02G285000	TraesCS1A02G285000	-	1A:482335685-482339114	10_1_20	10_1_128	OK	1.08269	0.724877	-0.578817	-1.00481	0.078	0.519751	no
TraesCS1A02G285200	TraesCS1A02G285200	-	1A:482758865-482761946	10_1_20	10_1_128	OK	25.1236	21.9313	-0.196049	-0.56741	0.32835	0.835038	no
TraesCS1A02G285400	TraesCS1A02G285400	-	1A:482767937-482771537	10_1_20	10_1_128	OK	2.31531	1.99139	-0.217436	-0.462406	0.4177	0.880295	no
TraesCS1A02G285500	TraesCS1A02G285500	-	1A:482777473-482780309	10_1_20	10_1_128	OK	2.69729	0.657898	-2.03558	-2.75583	0.0003	0.0105769	yes
TraesCS1A02G285600	TraesCS1A02G285600	-	1A:482780625-482783275	10_1_20	10_1_128	OK	6.9073	10.1953	0.561715	1.44316	0.0122	0.187388	no
TraesCS1A02G285900	TraesCS1A02G285900	-	1A:482963666-482964392	10_1_20	10_1_128	OK	6.85339	7.34514	0.0999719	0.171745	0.7597	0.974171	no
TraesCS1A02G286000	TraesCS1A02G286000	-	1A:482966427-482969358	10_1_20	10_1_128	OK	16.3111	15.2012	-0.101667	-0.295106	0.61355	0.94225	no
TraesCS1A02G286200	TraesCS1A02G286200	-	1A:483026578-483029884	10_1_20	10_1_128	OK	39.8122	36.7295	-0.116271	-0.33295	0.55455	0.926954	no
TraesCS1A02G286300	TraesCS1A02G286300	-	1A:483033162-483035128	10_1_20	10_1_128	OK	57.7414	69.997	0.277686	0.77546	0.1719	0.690027	no
TraesCS1A02G286500	TraesCS1A02G286500	-	1A:483195164-483197070	10_1_20	10_1_128	OK	1.36576	0.51394	-1.41003	-2.07345	0.0009	0.0267468	yes
TraesCS1A02G286900	TraesCS1A02G286900	-	1A:483678246-483679340	10_1_20	10_1_128	OK	193.01	176.143	-0.131929	-0.366522	0.51895	0.917069	no
TraesCS1A02G287000	TraesCS1A02G287000	-	1A:483861631-483862357	10_1_20	10_1_128	OK	43.3905	28.4799	-0.607431	-1.53544	0.00725	0.131955	no
TraesCS1A02G287100	TraesCS1A02G287100	-	1A:483920342-483924559	10_1_20	10_1_128	OK	0.731131	0.610331	-0.260539	-0.445707	0.43215	0.886418	no
TraesCS1A02G287200	TraesCS1A02G287200	-	1A:483928063-483928857	10_1_20	10_1_128	OK	1.18641	1.31434	0.14774	0.147397	0.79385	0.979031	no
TraesCS1A02G287300	TraesCS1A02G287300	-	1A:484300414-484301847	10_1_20	10_1_128	OK	0.357472	0.253011	-0.498627	-0.461637	0.43365	0.886796	no
TraesCS1A02G287400	TraesCS1A02G287400	-	1A:484328734-484337743	10_1_20	10_1_128	OK	3.65712	3.6055	-0.0205094	-0.0586426	0.92045	0.991361	no
TraesCS1A02G287500	TraesCS1A02G287500	-	1A:484998885-485000259	10_1_20	10_1_128	OK	11.0418	9.6386	-0.196083	-0.445882	0.4303	0.885382	no
TraesCS1A02G287600	TraesCS1A02G287600	-	1A:485002246-485010324	10_1_20	10_1_128	OK	3.65207	4.13652	0.1797	0.507951	0.377	0.862512	no
TraesCS1A02G287700	TraesCS1A02G287700	-	1A:485010537-485011160	10_1_20	10_1_128	OK	44.1706	38.695	-0.190938	-0.497415	0.39595	0.87041	no
TraesCS1A02G287800	TraesCS1A02G287800	-	1A:485012382-485012973	10_1_20	10_1_128	OK	132.325	128.959	-0.0371726	-0.10856	0.8569	0.985933	no
TraesCS1A02G288200	TraesCS1A02G288200	-	1A:485340568-485343951	10_1_20	10_1_128	OK	2.26733	2.0636	-0.135831	-0.360634	0.52605	0.918626	no
TraesCS1A02G288300	TraesCS1A02G288300	-	1A:485344774-485349821	10_1_20	10_1_128	OK	0.772135	0.674854	-0.194277	-0.3831	0.4966	0.909778	no
TraesCS1A02G288400	TraesCS1A02G288400	-	1A:485353186-485357741	10_1_20	10_1_128	OK	7.09187	5.45563	-0.378418	-1.09374	0.06255	0.470068	no
TraesCS1A02G288500	TraesCS1A02G288500	-	1A:485359630-485363435	10_1_20	10_1_128	OK	5.14421	5.30092	0.0432911	0.0989594	0.86335	0.98687	no
TraesCS1A02G288600	TraesCS1A02G288600	-	1A:485557977-485566303	10_1_20	10_1_128	OK	3.30443	3.00807	-0.135567	-0.401273	0.5049	0.912477	no
TraesCS1A02G288700	TraesCS1A02G288700	-	1A:486042158-486050391	10_1_20	10_1_128	OK	1.30415	1.4563	0.159207	0.390959	0.48955	0.908001	no
TraesCS1A02G288800	TraesCS1A02G288800	-	1A:486052172-486054559	10_1_20	10_1_128	OK	116.181	106.766	-0.121924	-0.333343	0.55755	0.927878	no
TraesCS1A02G288900	TraesCS1A02G288900	-	1A:486329613-486334243	10_1_20	10_1_128	OK	3.00883	2.77411	-0.117176	-0.262843	0.64355	0.950202	no
TraesCS1A02G289000	TraesCS1A02G289000	-	1A:486338881-486343058	10_1_20	10_1_128	OK	3.21698	4.55625	0.502137	1.22973	0.0285	0.317078	no
TraesCS1A02G289700	TraesCS1A02G289700	-	1A:486746812-486747007	10_1_20	10_1_128	OK	10.1924	6.54541	-0.638935	-0.719024	0.2097	0.736284	no
TraesCS1A02G289800	TraesCS1A02G289800	-	1A:486750893-486751073	10_1_20	10_1_128	OK	124.222	128.556	0.0494804	0.10829	0.8525	0.985933	no
TraesCS1A02G289900	TraesCS1A02G289900	-	1A:486816907-486817108	10_1_20	10_1_128	OK	26.3957	33.3666	0.3381	0.589956	0.29365	0.809788	no
TraesCS1A02G290100	TraesCS1A02G290100	-	1A:486896764-486897070	10_1_20	10_1_128	OK	19.2554	28.3095	0.556028	1.32468	0.02055	0.262191	no
TraesCS1A02G290200	TraesCS1A02G290200	-	1A:486953458-486953967	10_1_20	10_1_128	OK	1.28155	1.15193	-0.153835	-0.194342	0.73555	0.970016	no
TraesCS1A02G290500	TraesCS1A02G290500	-	1A:487010512-487019246	10_1_20	10_1_128	OK	3.9431	2.33485	-0.755999	-2.12274	0.00025	0.00903054	yes
TraesCS1A02G290800	TraesCS1A02G290800	-	1A:487100406-487103619	10_1_20	10_1_128	OK	2.47508	1.33765	-0.887772	-1.64761	0.00585	0.113796	no
TraesCS1A02G291200	TraesCS1A02G291200	-	1A:487463044-487466385	10_1_20	10_1_128	OK	0.902285	0.932563	0.0476192	0.0903505	0.87755	0.988481	no
TraesCS1A02G291400	TraesCS1A02G291400	-	1A:487485916-487492936	10_1_20	10_1_128	OK	2.71434	2.36534	-0.198551	-0.404045	0.48805	0.907763	no
TraesCS1A02G291500	TraesCS1A02G291500	-	1A:487568657-487569222	10_1_20	10_1_128	OK	94.1155	43.1188	-1.12611	-3.07474	5e-05	0.00213975	yes
TraesCS1A02G291600	TraesCS1A02G291600	-	1A:487571245-487571856	10_1_20	10_1_128	OK	60.5814	59.7683	-0.0194959	-0.0533258	0.93005	0.991734	no
TraesCS1A02G291700	TraesCS1A02G291700	-	1A:487604482-487605044	10_1_20	10_1_128	OK	15.6491	62.6738	2.00178	4.70004	5e-05	0.00213975	yes
TraesCS1A02G291800	TraesCS1A02G291800	-	1A:487607236-487609138	10_1_20	10_1_128	OK	1.06542	1.16853	0.133277	0.225903	0.6955	0.962767	no
TraesCS1A02G292000	TraesCS1A02G292000	-	1A:487725419-487727833	10_1_20	10_1_128	OK	2.16579	2.40777	0.152803	0.298352	0.60265	0.939564	no
TraesCS1A02G292100	TraesCS1A02G292100	-	1A:487728611-487734607	10_1_20	10_1_128	OK	10.3325	7.88522	-0.389965	-1.14721	0.0508	0.428194	no
TraesCS1A02G292200	TraesCS1A02G292200	-	1A:487735996-487741826	10_1_20	10_1_128	OK	8.38427	6.3607	-0.398498	-1.14552	0.04985	0.424259	no
TraesCS1A02G292300	TraesCS1A02G292300	-	1A:488065307-488071060	10_1_20	10_1_128	OK	45.57	49.0534	0.106269	0.286255	0.6114	0.942141	no
TraesCS1A02G292400	TraesCS1A02G292400	-	1A:488071385-488074461	10_1_20	10_1_128	OK	0.820736	2.41998	1.56001	3.09723	5e-05	0.00213975	yes
TraesCS1A02G293400	TraesCS1A02G293400	-	1A:488619058-488620361	10_1_20	10_1_128	OK	0.22766	0.365313	0.682252	0.668319	0.25035	0.776797	no
TraesCS1A02G294700	TraesCS1A02G294700	-	1A:489600056-489601234	10_1_20	10_1_128	OK	1.28221	1.51824	0.243774	0.33532	0.56765	0.93038	no
TraesCS1A02G295200	TraesCS1A02G295200	-	1A:490306426-490313978	10_1_20	10_1_128	OK	7.26339	8.74925	0.268517	0.760646	0.1894	0.712177	no
TraesCS1A02G295300	TraesCS1A02G295300	-	1A:490411508-490414419	10_1_20	10_1_128	OK	3.08126	4.20991	0.450266	0.926765	0.1117	0.597959	no
TraesCS1A02G295400	TraesCS1A02G295400	-	1A:490418246-490418875	10_1_20	10_1_128	OK	66.5327	67.255	0.0155788	0.0428409	0.9441	0.992878	no
TraesCS1A02G295600	TraesCS1A02G295600	-	1A:490509792-490525089	10_1_20	10_1_128	OK	0.471308	0.355194	-0.408062	-0.702926	0.21425	0.741246	no
TraesCS1A02G295700	TraesCS1A02G295700	-	1A:490759998-490760520	10_1_20	10_1_128	OK	105.506	102.867	-0.0365356	-0.104965	0.85895	0.986223	no
TraesCS1A02G295800	TraesCS1A02G295800	-	1A:490794343-490797100	10_1_20	10_1_128	OK	5.29957	4.79706	-0.143724	-0.202865	0.71055	0.96541	no
TraesCS1A02G295900	TraesCS1A02G295900	-	1A:490893556-490894966	10_1_20	10_1_128	OK	3.4018	2.76435	-0.299361	-0.549486	0.34265	0.84377	no
TraesCS1A02G296100	TraesCS1A02G296100	-	1A:491128109-491130587	10_1_20	10_1_128	OK	5.9864	4.91795	-0.283633	-0.741053	0.19555	0.719577	no
TraesCS1A02G296200	TraesCS1A02G296200	-	1A:491135032-491139363	10_1_20	10_1_128	OK	3.62192	3.2572	-0.153124	-0.376713	0.5114	0.914688	no
TraesCS1A02G296300	TraesCS1A02G296300	-	1A:491148417-491153457	10_1_20	10_1_128	OK	0.93479	0.854205	-0.130059	-0.280935	0.6279	0.945882	no
TraesCS1A02G296500	TraesCS1A02G296500	-	1A:491310965-491311933	10_1_20	10_1_128	OK	0.44947	0.264675	-0.764004	-0.505693	0.35695	0.851848	no
TraesCS1A02G296600	TraesCS1A02G296600	-	1A:491646959-491651680	10_1_20	10_1_128	OK	0.47466	0.533914	0.169712	0.285026	0.63455	0.94747	no
TraesCS1A02G296800	TraesCS1A02G296800	-	1A:492000008-492000377	10_1_20	10_1_128	OK	1.6362	2.41799	0.56346	0.71319	0.21765	0.745119	no
TraesCS1A02G296900	TraesCS1A02G296900	-	1A:492045922-492046657	10_1_20	10_1_128	OK	1.91362	3.28597	0.780012	0.996175	0.0986	0.569486	no
TraesCS1A02G297000	TraesCS1A02G297000	-	1A:492123582-492128662	10_1_20	10_1_128	OK	3.2242	2.03051	-0.667096	-1.76329	0.0021	0.0526279	no
TraesCS1A02G297100	TraesCS1A02G297100	-	1A:492193058-492194873	10_1_20	10_1_128	OK	0.347085	0.351087	0.0165391	0.0264539	0.9641	0.994103	no
TraesCS1A02G297200	TraesCS1A02G297200	-	1A:492196185-492200627	10_1_20	10_1_128	OK	1.71216	1.49497	-0.195701	-0.422004	0.45535	0.896674	no
TraesCS1A02G297500	TraesCS1A02G297500	-	1A:492273998-492276991	10_1_20	10_1_128	OK	1.20188	1.47516	0.295582	0.657014	0.24575	0.77532	no
TraesCS1A02G297600	TraesCS1A02G297600	-	1A:492652070-492652999	10_1_20	10_1_128	OK	3.45516	3.86933	0.163331	0.259228	0.6585	0.954087	no
TraesCS1A02G297800	TraesCS1A02G297800	-	1A:492807459-492809424	10_1_20	10_1_128	OK	5.2418	3.78786	-0.468681	-1.12334	0.0505	0.426827	no
TraesCS1A02G297900	TraesCS1A02G297900	-	1A:493201601-493202834	10_1_20	10_1_128	OK	15.4643	14.2264	-0.12037	-0.309257	0.5871	0.935096	no
TraesCS1A02G298000	TraesCS1A02G298000	-	1A:493205774-493211109	10_1_20	10_1_128	OK	1.9082	2.04735	0.101545	0.246826	0.67155	0.957093	no
TraesCS1A02G298100	TraesCS1A02G298100	-	1A:493211556-493216752	10_1_20	10_1_128	OK	3.9108	3.6771	-0.0888984	-0.246823	0.6713	0.957093	no
TraesCS1A02G298700	TraesCS1A02G298700	-	1A:493509746-493513131	10_1_20	10_1_128	OK	6.06367	5.25829	-0.205596	-0.581635	0.3176	0.82715	no
TraesCS1A02G298800	TraesCS1A02G298800	-	1A:493736792-493737676	10_1_20	10_1_128	OK	21.3891	26.0507	0.284447	0.676604	0.22945	0.759665	no
TraesCS1A02G298900	TraesCS1A02G298900	-	1A:493815618-493820587	10_1_20	10_1_128	OK	3.42117	3.4437	0.00946845	0.0260702	0.96505	0.994348	no
TraesCS1A02G299100	TraesCS1A02G299100	-	1A:493919420-493923356	10_1_20	10_1_128	OK	17.105	19.4344	0.184192	0.531006	0.3603	0.85342	no
TraesCS1A02G299200	TraesCS1A02G299200	-	1A:494024031-494026393	10_1_20	10_1_128	OK	1.01438	1.31401	0.373386	0.590123	0.29205	0.808672	no
TraesCS1A02G299300	TraesCS1A02G299300	-	1A:494391591-494392287	10_1_20	10_1_128	OK	0.660046	0.453651	-0.540986	-0.344074	0.50915	0.914025	no
TraesCS1A02G299400	TraesCS1A02G299400	-	1A:494437300-494440638	10_1_20	10_1_128	OK	5.37115	4.42151	-0.280691	-0.76245	0.18565	0.707939	no
TraesCS1A02G299500	TraesCS1A02G299500	-	1A:494442746-494448514	10_1_20	10_1_128	OK	9.2045	6.48837	-0.504484	-1.35145	0.0168	0.230811	no
TraesCS1A02G299600	TraesCS1A02G299600	-	1A:494449855-494452574	10_1_20	10_1_128	OK	0.557354	0.595606	0.0957643	0.185112	0.74405	0.971878	no
TraesCS1A02G300000	TraesCS1A02G300000	-	1A:494799445-494801844	10_1_20	10_1_128	OK	4.72984	4.64317	-0.02668	-0.0574262	0.92365	0.991373	no
TraesCS1A02G300100	TraesCS1A02G300100	-	1A:495129372-495130893	10_1_20	10_1_128	OK	0.687994	0.815657	0.245568	0.310509	0.58895	0.935525	no
TraesCS1A02G300200	TraesCS1A02G300200	-	1A:495191439-495193276	10_1_20	10_1_128	OK	23.051	25.7469	0.159569	0.455131	0.42605	0.883951	no
TraesCS1A02G300300	TraesCS1A02G300300	-	1A:495284356-495284737	10_1_20	10_1_128	OK	0.131092	0.477765	1.86573	1.07718	0.27255	0.794612	no
TraesCS1A02G300600	TraesCS1A02G300600	-	1A:495332456-495333044	10_1_20	10_1_128	OK	1.00827	0.466862	-1.11081	-1.06681	0.16225	0.677256	no
TraesCS1A02G300800	TraesCS1A02G300800	-	1A:495444289-495447580	10_1_20	10_1_128	OK	9.00536	9.05196	0.00744745	0.0212857	0.97195	0.995375	no
TraesCS1A02G301000	TraesCS1A02G301000	-	1A:495487231-495490176	10_1_20	10_1_128	OK	0.919148	1.10369	0.263968	0.427764	0.4618	0.899285	no
TraesCS1A02G301100	TraesCS1A02G301100	-	1A:495578649-495580083	10_1_20	10_1_128	OK	1.08609	1.2069	0.152167	0.228664	0.69105	0.961319	no
TraesCS1A02G301300	TraesCS1A02G301300	-	1A:495695407-495697553	10_1_20	10_1_128	OK	1.33263	0.814281	-0.710675	-0.930421	0.1067	0.586232	no
TraesCS1A02G301400	TraesCS1A02G301400	-	1A:495699526-495703459	10_1_20	10_1_128	OK	16.3991	20.2781	0.306307	0.815072	0.1527	0.665629	no
TraesCS1A02G301600	TraesCS1A02G301600	-	1A:495706746-495708765	10_1_20	10_1_128	OK	48.831	42.0808	-0.214638	-0.599333	0.3005	0.814891	no
TraesCS1A02G301800	TraesCS1A02G301800	-	1A:496042549-496048839	10_1_20	10_1_128	OK	3.77812	3.57853	-0.0783024	-0.205036	0.7229	0.967533	no
TraesCS1A02G302100	TraesCS1A02G302100	-	1A:496088754-496090179	10_1_20	10_1_128	OK	0.47218	1.10223	1.22302	1.73771	0.0042	0.0892204	no
TraesCS1A02G302300	TraesCS1A02G302300	-	1A:496141695-496143473	10_1_20	10_1_128	OK	1.37968	1.52132	0.140993	0.219176	0.6945	0.962359	no
TraesCS1A02G302400	TraesCS1A02G302400	-	1A:496169400-496170869	10_1_20	10_1_128	OK	1.55983	2.04228	0.388796	0.654324	0.2509	0.777406	no
TraesCS1A02G302500	TraesCS1A02G302500	-	1A:496293432-496297006	10_1_20	10_1_128	OK	5.20646	7.01653	0.430454	1.09677	0.054	0.439795	no
TraesCS1A02G302600	TraesCS1A02G302600	-	1A:496303413-496315200	10_1_20	10_1_128	OK	3.09289	3.30196	0.094366	0.262436	0.6619	0.954636	no
TraesCS1A02G302700	TraesCS1A02G302700	-	1A:496303413-496315200	10_1_20	10_1_128	OK	0.88718	0.738372	-0.264879	-0.153118	0.7797	0.977895	no
TraesCS1A02G302800	TraesCS1A02G302800	-	1A:496439333-496443344	10_1_20	10_1_128	OK	5.41901	5.89927	0.122508	0.304613	0.6005	0.938668	no
TraesCS1A02G302900	TraesCS1A02G302900	-	1A:496476713-496479058	10_1_20	10_1_128	OK	48.8466	48.8628	0.000479718	0.00133068	0.9984	0.998841	no
TraesCS1A02G303200	TraesCS1A02G303200	-	1A:496645159-496646178	10_1_20	10_1_128	OK	1.44047	1.10497	-0.382525	-0.47834	0.4056	0.875072	no
TraesCS1A02G303300	TraesCS1A02G303300	-	1A:497072883-497077040	10_1_20	10_1_128	OK	6.30436	6.07675	-0.0530509	-0.1546	0.78975	0.97878	no
TraesCS1A02G303400	TraesCS1A02G303400	-	1A:497083210-497084830	10_1_20	10_1_128	OK	0.827717	0.737687	-0.166129	-0.23707	0.68265	0.959493	no
TraesCS1A02G303600	TraesCS1A02G303600	-	1A:497192149-497192770	10_1_20	10_1_128	OK	3.08337	2.83916	-0.119043	-0.152546	0.7837	0.978366	no
TraesCS1A02G303700	TraesCS1A02G303700	-	1A:497225053-497225668	10_1_20	10_1_128	OK	1.00683	1.32569	0.396916	0.492171	0.4108	0.877466	no
TraesCS1A02G303900	TraesCS1A02G303900	-	1A:497281373-497283469	10_1_20	10_1_128	OK	0.325482	0.193547	-0.74989	-0.961322	0.0926	0.557542	no
TraesCS1A02G304200	TraesCS1A02G304200	-	1A:497503762-497509507	10_1_20	10_1_128	OK	1.16729	1.22093	0.0648259	0.142963	0.80245	0.97974	no
TraesCS1A02G304300	TraesCS1A02G304300	-	1A:497511011-497514242	10_1_20	10_1_128	OK	13.3567	13.4315	0.00805097	0.0208845	0.97015	0.995163	no
TraesCS1A02G304400	TraesCS1A02G304400	-	1A:497516472-497522797	10_1_20	10_1_128	OK	2.81294	2.69923	-0.0595307	-0.164454	0.77495	0.976746	no
TraesCS1A02G304700	TraesCS1A02G304700	-	1A:497616947-497623281	10_1_20	10_1_128	OK	0.549596	0.570229	0.0531703	0.105781	0.8522	0.985933	no
TraesCS1A02G304900	TraesCS1A02G304900	-	1A:497760515-497762475	10_1_20	10_1_128	OK	4.93028	5.19091	0.074318	0.170215	0.77495	0.976746	no
TraesCS1A02G305200	TraesCS1A02G305200	-	1A:497862697-497868466	10_1_20	10_1_128	OK	0.302595	0.437044	0.530392	0.846562	0.1452	0.655165	no
TraesCS1A02G305300	TraesCS1A02G305300	-	1A:497902189-497902938	10_1_20	10_1_128	OK	41.5169	49.4569	0.252472	0.656881	0.2526	0.778483	no
TraesCS1A02G305400	TraesCS1A02G305400	-	1A:498047044-498047740	10_1_20	10_1_128	OK	7.13353	6.46317	-0.142374	-0.212208	0.7288	0.968672	no
TraesCS1A02G305500	TraesCS1A02G305500	-	1A:498048601-498050847	10_1_20	10_1_128	OK	2.417	2.19064	-0.141861	-0.333519	0.55295	0.926433	no
TraesCS1A02G305600	TraesCS1A02G305600	-	1A:498052809-498055126	10_1_20	10_1_128	OK	0.665708	0.68743	0.0463238	0.0942485	0.8669	0.987473	no
TraesCS1A02G305700	TraesCS1A02G305700	-	1A:498138710-498142127	10_1_20	10_1_128	OK	15.3348	14.8495	-0.0463882	-0.134176	0.81555	0.98186	no
TraesCS1A02G305800	TraesCS1A02G305800	-	1A:498162700-498168173	10_1_20	10_1_128	OK	2.47007	2.37543	-0.0563605	-0.150267	0.7993	0.979492	no
TraesCS1A02G305900	TraesCS1A02G305900	-	1A:498170028-498173213	10_1_20	10_1_128	OK	6.66802	5.61683	-0.247504	-0.620707	0.2757	0.797239	no
TraesCS1A02G306000	TraesCS1A02G306000	-	1A:498174285-498175809	10_1_20	10_1_128	OK	7.19379	8.93389	0.312537	0.569063	0.34565	0.844733	no
[truncated: 56,844 more rows]

## Sheet: Genes_significantly_regulated
test_id	gene_id	gene	locus	sample_1	sample_2	status	value_1	value_2	log2(fold_change)	FoldChange	test_stat	p_value	q_value	significant
ENSRNA050013802	ENSRNA050013802	SSU_rRNA_eukarya	1A:197259346-197259507	10_1_20	10_1_128	OK	2.16014	0	#NAME?	#NAME?	#NAME?	0.00135	0.0370513	yes
ENSRNA050014059	ENSRNA050014059	snoZ223	7B:620995505-620995600	10_1_20	10_1_128	OK	65.9491	0	#NAME?	#NAME?	#NAME?	0.00135	0.0370513	yes
ENSRNA050015249	ENSRNA050015249	Plant_SRP	7A:704620481-704620752	10_1_20	10_1_128	OK	1.43787	0	#NAME?	#NAME?	#NAME?	5e-05	0.00213975	yes
ENSRNA050017696	ENSRNA050017696	snoR80	7A:645094338-645094470	10_1_20	10_1_128	OK	4.45612	0	#NAME?	#NAME?	#NAME?	0.00135	0.0370513	yes
ENSRNA050019944	ENSRNA050019944	Plant_SRP	4A:13755307-13755601	10_1_20	10_1_128	OK	1.99611	0	#NAME?	#NAME?	#NAME?	5e-05	0.00213975	yes
ENSRNA050020013	ENSRNA050020013	U1	6D:434443972-434444133	10_1_20	10_1_128	OK	1.40891	0	#NAME?	#NAME?	#NAME?	0.00135	0.0370513	yes
TraesCS1A02G007800	TraesCS1A02G007800	-	1A:4054741-4054960	10_1_20	10_1_128	OK	2.40216	0	#NAME?	#NAME?	#NAME?	5e-05	0.00213975	yes
TraesCS1A02G009400	TraesCS1A02G009400	-	1A:5645210-5650510	10_1_20	10_1_128	OK	0	2.31683	inf	#VALUE!	#NAME?	5e-05	0.00213975	yes
TraesCS1A02G009900	TraesCS1A02G009900	-	1A:6151747-6159140	10_1_20	10_1_128	OK	0	4.20469	inf	#VALUE!	#NAME?	5e-05	0.00213975	yes
TraesCS1A02G038300	TraesCS1A02G038300	-	1A:21024514-21026280	10_1_20	10_1_128	OK	0	0.423367	inf	#VALUE!	#NAME?	5e-05	0.00213975	yes
TraesCS1A02G061900	TraesCS1A02G061900	-	1A:42475681-42476283	10_1_20	10_1_128	OK	3.05935	0	#NAME?	#NAME?	#NAME?	5e-05	0.00213975	yes
TraesCS1A02G108600	TraesCS1A02G108600	-	1A:107777231-107778839	10_1_20	10_1_128	OK	0.696065	0	#NAME?	#NAME?	#NAME?	5e-05	0.00213975	yes
TraesCS1A02G124500	TraesCS1A02G124500	-	1A:146958997-146959708	10_1_20	10_1_128	OK	0.350673	0	#NAME?	#NAME?	#NAME?	0.0012	0.0336887	yes
TraesCS1A02G132000	TraesCS1A02G132000	-	1A:177483604-177485389	10_1_20	10_1_128	OK	0.369496	0	#NAME?	#NAME?	#NAME?	5e-05	0.00213975	yes
TraesCS1A02G135800	TraesCS1A02G135800	-	1A:212017042-212018086	10_1_20	10_1_128	OK	0	1.80525	inf	#VALUE!	#NAME?	5e-05	0.00213975	yes
TraesCS1A02G135900	TraesCS1A02G135900	-	1A:212018426-212020840	10_1_20	10_1_128	OK	0	0.706185	inf	#VALUE!	#NAME?	5e-05	0.00213975	yes
TraesCS1A02G204600	TraesCS1A02G204600	-	1A:366367519-366367873	10_1_20	10_1_128	OK	0.368708	0	#NAME?	#NAME?	#NAME?	0.0004	0.0134345	yes
TraesCS1A02G211200	TraesCS1A02G211200	-	1A:374136781-374137647	10_1_20	10_1_128	OK	0.619773	0	#NAME?	#NAME?	#NAME?	5e-05	0.00213975	yes
TraesCS1A02G235300	TraesCS1A02G235300	-	1A:415642008-415642428	10_1_20	10_1_128	OK	0.313091	0	#NAME?	#NAME?	#NAME?	0.00135	0.0370513	yes
TraesCS1A02G282400	TraesCS1A02G282400	-	1A:480599129-480602337	10_1_20	10_1_128	OK	2.69772	0	#NAME?	#NAME?	#NAME?	5e-05	0.00213975	yes
TraesCS1A02G282500	TraesCS1A02G282500	-	1A:480602851-480604031	10_1_20	10_1_128	OK	3.51702	0	#NAME?	#NAME?	#NAME?	5e-05	0.00213975	yes
TraesCS1A02G391200	TraesCS1A02G391200	-	1A:558332753-558334704	10_1_20	10_1_128	OK	0	0.521596	inf	#VALUE!	#NAME?	5e-05	0.00213975	yes
TraesCS1A02G408800	TraesCS1A02G408800	-	1A:570445478-570448629	10_1_20	10_1_128	OK	0.602694	0	#NAME?	#NAME?	#NAME?	5e-05	0.00213975	yes
TraesCS1A02G409300	TraesCS1A02G409300	-	1A:570877341-570878229	10_1_20	10_1_128	OK	1.46281	0	#NAME?	#NAME?	#NAME?	5e-05	0.00213975	yes
TraesCS1A02G409400	TraesCS1A02G409400	-	1A:570879878-570880721	10_1_20	10_1_128	OK	1.66554	0	#NAME?	#NAME?	#NAME?	5e-05	0.00213975	yes
TraesCS1A02G426000	TraesCS1A02G426000	-	1A:580739949-580743663	10_1_20	10_1_128	OK	0	1.13815	inf	#VALUE!	#NAME?	5e-05	0.00213975	yes
TraesCS1B02G090800	TraesCS1B02G090800	-	1B:91884764-91886007	10_1_20	10_1_128	OK	1.17641	0	#NAME?	#NAME?	#NAME?	5e-05	0.00213975	yes
TraesCS1B02G103000	TraesCS1B02G103000	-	1B:113212292-113213054	10_1_20	10_1_128	OK	0	0.340006	inf	#VALUE!	#NAME?	5e-05	0.00213975	yes
TraesCS1B02G103100	TraesCS1B02G103100	-	1B:113213105-113213960	10_1_20	10_1_128	OK	0	1.9539	inf	#VALUE!	#NAME?	5e-05	0.00213975	yes
TraesCS1B02G103400	TraesCS1B02G103400	-	1B:113497253-113498241	10_1_20	10_1_128	OK	0	0.571634	inf	#VALUE!	#NAME?	5e-05	0.00213975	yes
TraesCS1B02G158700	TraesCS1B02G158700	-	1B:269071900-269072170	10_1_20	10_1_128	OK	0	0.523933	inf	#VALUE!	#NAME?	0.00125	0.0348266	yes
TraesCS1B02G175100	TraesCS1B02G175100	-	1B:315615281-315617913	10_1_20	10_1_128	OK	4.62154	0	#NAME?	#NAME?	#NAME?	5e-05	0.00213975	yes
TraesCS1B02G243300	TraesCS1B02G243300	-	1B:432323695-432330346	10_1_20	10_1_128	OK	2.47452	0	#NAME?	#NAME?	#NAME?	5e-05	0.00213975	yes
TraesCS1B02G252200	TraesCS1B02G252200	-	1B:444861720-444865390	10_1_20	10_1_128	OK	0.447957	0	#NAME?	#NAME?	#NAME?	5e-05	0.00213975	yes
TraesCS1B02G302100	TraesCS1B02G302100	-	1B:522754031-522757643	10_1_20	10_1_128	OK	0.675081	0	#NAME?	#NAME?	#NAME?	5e-05	0.00213975	yes
TraesCS1B02G328600	TraesCS1B02G328600	-	1B:555029815-555074759	10_1_20	10_1_128	OK	0	0.558586	inf	#VALUE!	#NAME?	5e-05	0.00213975	yes
TraesCS1B02G339900	TraesCS1B02G339900	-	1B:567854798-567857065	10_1_20	10_1_128	OK	1.12885	0	#NAME?	#NAME?	#NAME?	5e-05	0.00213975	yes
TraesCS1B02G341400	TraesCS1B02G341400	-	1B:569540819-569543955	10_1_20	10_1_128	OK	3.12304	0	#NAME?	#NAME?	#NAME?	5e-05	0.00213975	yes
TraesCS1B02G341500	TraesCS1B02G341500	-	1B:569540819-569543955	10_1_20	10_1_128	OK	1.27768	0	#NAME?	#NAME?	#NAME?	5e-05	0.00213975	yes
TraesCS1B02G350700	TraesCS1B02G350700	-	1B:581207057-581211481	10_1_20	10_1_128	OK	0	6.73612	inf	#VALUE!	#NAME?	5e-05	0.00213975	yes
TraesCS1B02G351200	TraesCS1B02G351200	-	1B:581595585-581596299	10_1_20	10_1_128	OK	0	5.47835	inf	#VALUE!	#NAME?	5e-05	0.00213975	yes
TraesCS1B02G359500	TraesCS1B02G359500	-	1B:588497322-588498502	10_1_20	10_1_128	OK	1.09922	0	#NAME?	#NAME?	#NAME?	5e-05	0.00213975	yes
TraesCS1B02G361800	TraesCS1B02G361800	-	1B:590412006-590412775	10_1_20	10_1_128	OK	0	3.60609	inf	#VALUE!	#NAME?	5e-05	0.00213975	yes
TraesCS1B02G377100	TraesCS1B02G377100	-	1B:608949598-608952138	10_1_20	10_1_128	OK	0	3.35421	inf	#VALUE!	#NAME?	5e-05	0.00213975	yes
TraesCS1B02G377200	TraesCS1B02G377200	-	1B:608994398-608996511	10_1_20	10_1_128	OK	0	0.420386	inf	#VALUE!	#NAME?	5e-05	0.00213975	yes
TraesCS1B02G382300	TraesCS1B02G382300	-	1B:614506731-614507126	10_1_20	10_1_128	OK	0.456627	0	#NAME?	#NAME?	#NAME?	0.0019	0.048504	yes
TraesCS1B02G390900	TraesCS1B02G390900	-	1B:624078847-624083109	10_1_20	10_1_128	OK	2.31971	0	#NAME?	#NAME?	#NAME?	5e-05	0.00213975	yes
TraesCS1B02G394600	TraesCS1B02G394600	-	1B:626610161-626610596	10_1_20	10_1_128	OK	0.491167	0	#NAME?	#NAME?	#NAME?	0.00095	0.0278807	yes
TraesCS1B02G398400	TraesCS1B02G398400	-	1B:629480054-629485524	10_1_20	10_1_128	OK	0	0.584902	inf	#VALUE!	#NAME?	5e-05	0.00213975	yes
TraesCS1B02G416000	TraesCS1B02G416000	-	1B:641022991-641035971	10_1_20	10_1_128	OK	0.343102	0	#NAME?	#NAME?	#NAME?	5e-05	0.00213975	yes
TraesCS1B02G434900	TraesCS1B02G434900	-	1B:659033816-659034558	10_1_20	10_1_128	OK	2.57567	0	#NAME?	#NAME?	#NAME?	5e-05	0.00213975	yes
TraesCS1B02G437800	TraesCS1B02G437800	-	1B:660459928-660461815	10_1_20	10_1_128	OK	0.435274	0	#NAME?	#NAME?	#NAME?	5e-05	0.00213975	yes
TraesCS1B02G442700	TraesCS1B02G442700	-	1B:663607262-663612119	10_1_20	10_1_128	OK	0	0.501269	inf	#VALUE!	#NAME?	5e-05	0.00213975	yes
TraesCS1B02G448800	TraesCS1B02G448800	-	1B:667824569-667824980	10_1_20	10_1_128	OK	0	2.40623	inf	#VALUE!	#NAME?	5e-05	0.00213975	yes
TraesCS1B02G451600	TraesCS1B02G451600	-	1B:668959692-668964515	10_1_20	10_1_128	OK	1.57889	0	#NAME?	#NAME?	#NAME?	5e-05	0.00213975	yes
TraesCS1B02G453600	TraesCS1B02G453600	-	1B:669754735-669761058	10_1_20	10_1_128	OK	0.608812	0	#NAME?	#NAME?	#NAME?	5e-05	0.00213975	yes
TraesCS1D02G040500	TraesCS1D02G040500	-	1D:19763057-19767244	10_1_20	10_1_128	OK	3.02791	0	#NAME?	#NAME?	#NAME?	5e-05	0.00213975	yes
TraesCS1D02G214500	TraesCS1D02G214500	-	1D:299757175-299757847	10_1_20	10_1_128	OK	0.457391	0	#NAME?	#NAME?	#NAME?	5e-05	0.00213975	yes
TraesCS1D02G315000	TraesCS1D02G315000	-	1D:410471428-410472367	10_1_20	10_1_128	OK	0	6.36317	inf	#VALUE!	#NAME?	5e-05	0.00213975	yes
TraesCS1D02G400700	TraesCS1D02G400700	-	1D:467106997-467108643	10_1_20	10_1_128	OK	0.376097	0	#NAME?	#NAME?	#NAME?	5e-05	0.00213975	yes
TraesCS1D02G413200	TraesCS1D02G413200	-	1D:473987360-473987627	10_1_20	10_1_128	OK	0	0.597975	inf	#VALUE!	#NAME?	0.0015	0.0402299	yes
TraesCS2A02G058200	TraesCS2A02G058200	-	2A:24407269-24408278	10_1_20	10_1_128	OK	0.31914	0	#NAME?	#NAME?	#NAME?	0.0015	0.0402299	yes
TraesCS2A02G107400	TraesCS2A02G107400	-	2A:59741124-59742745	10_1_20	10_1_128	OK	0.591864	0	#NAME?	#NAME?	#NAME?	5e-05	0.00213975	yes
TraesCS2A02G108600	TraesCS2A02G108600	-	2A:60710671-60711807	10_1_20	10_1_128	OK	0	1.00375	inf	#VALUE!	#NAME?	5e-05	0.00213975	yes
TraesCS2A02G122900	TraesCS2A02G122900	-	2A:72735024-72736332	10_1_20	10_1_128	OK	0	5.589	inf	#VALUE!	#NAME?	5e-05	0.00213975	yes
TraesCS2A02G123400	TraesCS2A02G123400	-	2A:72931105-72933177	10_1_20	10_1_128	OK	0	7.10871	inf	#VALUE!	#NAME?	5e-05	0.00213975	yes
TraesCS2A02G140700	TraesCS2A02G140700	-	2A:85809963-85811055	10_1_20	10_1_128	OK	0	3.10831	inf	#VALUE!	#NAME?	5e-05	0.00213975	yes
TraesCS2A02G161900	TraesCS2A02G161900	-	2A:114322936-114323758	10_1_20	10_1_128	OK	9.81174	0	#NAME?	#NAME?	#NAME?	5e-05	0.00213975	yes
TraesCS2A02G226400	TraesCS2A02G226400	-	2A:234287590-234291417	10_1_20	10_1_128	OK	0	1.27121	inf	#VALUE!	#NAME?	5e-05	0.00213975	yes
TraesCS2A02G234500	TraesCS2A02G234500	-	2A:284783264-284783748	10_1_20	10_1_128	OK	1.18855	0	#NAME?	#NAME?	#NAME?	5e-05	0.00213975	yes
TraesCS2A02G247200	TraesCS2A02G247200	-	2A:365062700-365062901	10_1_20	10_1_128	OK	0	2.63487	inf	#VALUE!	#NAME?	0.0004	0.0134345	yes
TraesCS2A02G352200	TraesCS2A02G352200	-	2A:592745950-592746307	10_1_20	10_1_128	OK	0.710287	0	#NAME?	#NAME?	#NAME?	0.00135	0.0370513	yes
TraesCS2A02G417700	TraesCS2A02G417700	-	2A:673419933-673420464	10_1_20	10_1_128	OK	0.964166	0	#NAME?	#NAME?	#NAME?	5e-05	0.00213975	yes
TraesCS2A02G456800	TraesCS2A02G456800	-	2A:705525400-705527817	10_1_20	10_1_128	OK	1.23834	0	#NAME?	#NAME?	#NAME?	5e-05	0.00213975	yes
TraesCS2A02G459100	TraesCS2A02G459100	-	2A:706267892-706270694	10_1_20	10_1_128	OK	0.311493	0	#NAME?	#NAME?	#NAME?	5e-05	0.00213975	yes
TraesCS2A02G461000	TraesCS2A02G461000	-	2A:707105252-707105486	10_1_20	10_1_128	OK	1.18949	0	#NAME?	#NAME?	#NAME?	0.00095	0.0278807	yes
TraesCS2A02G485100	TraesCS2A02G485100	-	2A:720059492-720062716	10_1_20	10_1_128	OK	0	0.89335	inf	#VALUE!	#NAME?	5e-05	0.00213975	yes
TraesCS2A02G508400	TraesCS2A02G508400	-	2A:734909524-734910327	10_1_20	10_1_128	OK	0.548282	0	#NAME?	#NAME?	#NAME?	5e-05	0.00213975	yes
TraesCS2A02G512900	TraesCS2A02G512900	-	2A:737879316-737880407	10_1_20	10_1_128	OK	0	0.289029	inf	#VALUE!	#NAME?	5e-05	0.00213975	yes
TraesCS2A02G513100	TraesCS2A02G513100	-	2A:738040177-738041032	10_1_20	10_1_128	OK	0.95716	0	#NAME?	#NAME?	#NAME?	5e-05	0.00213975	yes
TraesCS2A02G573700	TraesCS2A02G573700	-	2A:769094110-769095811	10_1_20	10_1_128	OK	0.621407	0	#NAME?	#NAME?	#NAME?	5e-05	0.00213975	yes
TraesCS2A02G593800	TraesCS2A02G593800	-	2A:780743395-780744027	10_1_20	10_1_128	OK	1.31046	0	#NAME?	#NAME?	#NAME?	5e-05	0.00213975	yes
TraesCS2B02G050000	TraesCS2B02G050000	-	2B:24852461-24854032	10_1_20	10_1_128	OK	0.458377	0	#NAME?	#NAME?	#NAME?	5e-05	0.00213975	yes
TraesCS2B02G051500	TraesCS2B02G051500	-	2B:25233728-25243382	10_1_20	10_1_128	OK	0	1.71108	inf	#VALUE!	#NAME?	5e-05	0.00213975	yes
TraesCS2B02G059900	TraesCS2B02G059900	-	2B:29005487-29005807	10_1_20	10_1_128	OK	0.979813	0	#NAME?	#NAME?	#NAME?	0.0008	0.0243027	yes
TraesCS2B02G113100	TraesCS2B02G113100	-	2B:76486291-76489168	10_1_20	10_1_128	OK	0	2.90913	inf	#VALUE!	#NAME?	5e-05	0.00213975	yes
TraesCS2B02G116000	TraesCS2B02G116000	-	2B:79639991-79652013	10_1_20	10_1_128	OK	0	1.11195	inf	#VALUE!	#NAME?	5e-05	0.00213975	yes
TraesCS2B02G120900	TraesCS2B02G120900	-	2B:88434450-88435026	10_1_20	10_1_128	OK	0	0.880306	inf	#VALUE!	#NAME?	5e-05	0.00213975	yes
TraesCS2B02G185600	TraesCS2B02G185600	-	2B:160700519-160705818	10_1_20	10_1_128	OK	0.428278	0	#NAME?	#NAME?	#NAME?	5e-05	0.00213975	yes
TraesCS2B02G404500	TraesCS2B02G404500	-	2B:572586530-572586818	10_1_20	10_1_128	OK	0	0.863672	inf	#VALUE!	#NAME?	0.00015	0.00577269	yes
TraesCS2B02G411400	TraesCS2B02G411400	-	2B:584893391-584894873	10_1_20	10_1_128	OK	0	3.54386	inf	#VALUE!	#NAME?	5e-05	0.00213975	yes
TraesCS2B02G436500	TraesCS2B02G436500	-	2B:627317695-627318272	10_1_20	10_1_128	OK	0	0.394332	inf	#VALUE!	#NAME?	0.0001	0.00400838	yes
TraesCS2B02G446900	TraesCS2B02G446900	-	2B:639968535-639970165	10_1_20	10_1_128	OK	0	0.428572	inf	#VALUE!	#NAME?	5e-05	0.00213975	yes
TraesCS2B02G462600	TraesCS2B02G462600	-	2B:656252176-656255600	10_1_20	10_1_128	OK	0.563961	0	#NAME?	#NAME?	#NAME?	5e-05	0.00213975	yes
TraesCS2B02G483900	TraesCS2B02G483900	-	2B:681217903-681219592	10_1_20	10_1_128	OK	0	1.30547	inf	#VALUE!	#NAME?	5e-05	0.00213975	yes
TraesCS2B02G488400	TraesCS2B02G488400	-	2B:685741192-685746862	10_1_20	10_1_128	OK	0	0.734552	inf	#VALUE!	#NAME?	5e-05	0.00213975	yes
TraesCS2B02G491300	TraesCS2B02G491300	-	2B:689713614-689715922	10_1_20	10_1_128	OK	0	1.41365	inf	#VALUE!	#NAME?	5e-05	0.00213975	yes
TraesCS2B02G507600	TraesCS2B02G507600	-	2B:704238029-704239761	10_1_20	10_1_128	OK	0	0.341709	inf	#VALUE!	#NAME?	5e-05	0.00213975	yes
TraesCS2B02G540600	TraesCS2B02G540600	-	2B:737096130-737097171	10_1_20	10_1_128	OK	0	0.302968	inf	#VALUE!	#NAME?	5e-05	0.00213975	yes
TraesCS2B02G614500	TraesCS2B02G614500	-	2B:793175951-793177813	10_1_20	10_1_128	OK	0.90907	0	#NAME?	#NAME?	#NAME?	5e-05	0.00213975	yes
TraesCS2B02G627000	TraesCS2B02G627000	-	2B:798956420-798958863	10_1_20	10_1_128	OK	0	0.590476	inf	#VALUE!	#NAME?	5e-05	0.00213975	yes
TraesCS2B02G627800	TraesCS2B02G627800	-	2B:799564898-799570440	10_1_20	10_1_128	OK	0.469359	0	#NAME?	#NAME?	#NAME?	5e-05	0.00213975	yes
TraesCS2D02G084600	TraesCS2D02G084600	-	2D:36657311-36661415	10_1_20	10_1_128	OK	0	0.363993	inf	#VALUE!	#NAME?	5e-05	0.00213975	yes
TraesCS2D02G085100	TraesCS2D02G085100	-	2D:36789336-36800416	10_1_20	10_1_128	OK	0	1.96068	inf	#VALUE!	#NAME?	5e-05	0.00213975	yes
TraesCS2D02G086300	TraesCS2D02G086300	-	2D:37207982-37210281	10_1_20	10_1_128	OK	0	0.806872	inf	#VALUE!	#NAME?	5e-05	0.00213975	yes
TraesCS2D02G160800	TraesCS2D02G160800	-	2D:104548174-104549853	10_1_20	10_1_128	OK	0.298539	0	#NAME?	#NAME?	#NAME?	0.00025	0.00903054	yes
TraesCS2D02G352300	TraesCS2D02G352300	-	2D:450399082-450399367	10_1_20	10_1_128	OK	0.378077	0	#NAME?	#NAME?	#NAME?	0.0006	0.0191775	yes
TraesCS2D02G410300	TraesCS2D02G410300	-	2D:524931597-524932521	10_1_20	10_1_128	OK	0	0.756701	inf	#VALUE!	#NAME?	5e-05	0.00213975	yes
TraesCS2D02G441600	TraesCS2D02G441600	-	2D:552069076-552070297	10_1_20	10_1_128	OK	2.922	0	#NAME?	#NAME?	#NAME?	5e-05	0.00213975	yes
TraesCS2D02G441700	TraesCS2D02G441700	-	2D:552072098-552073340	10_1_20	10_1_128	OK	0.616947	0	#NAME?	#NAME?	#NAME?	5e-05	0.00213975	yes
TraesCS2D02G467600	TraesCS2D02G467600	-	2D:572682176-572684346	10_1_20	10_1_128	OK	3.01233	0	#NAME?	#NAME?	#NAME?	5e-05	0.00213975	yes
TraesCS2D02G478400	TraesCS2D02G478400	-	2D:579821984-579823718	10_1_20	10_1_128	OK	0.612167	0	#NAME?	#NAME?	#NAME?	5e-05	0.00213975	yes
TraesCS2D02G483500	TraesCS2D02G483500	-	2D:585208858-585211373	10_1_20	10_1_128	OK	2.4803	0	#NAME?	#NAME?	#NAME?	5e-05	0.00213975	yes
TraesCS2D02G484700	TraesCS2D02G484700	-	2D:585685718-585690307	10_1_20	10_1_128	OK	0.82475	0	#NAME?	#NAME?	#NAME?	5e-05	0.00213975	yes
TraesCS2D02G485400	TraesCS2D02G485400	-	2D:586151502-586154707	10_1_20	10_1_128	OK	0	2.49831	inf	#VALUE!	#NAME?	5e-05	0.00213975	yes
TraesCS2D02G485700	TraesCS2D02G485700	-	2D:586355005-586358697	10_1_20	10_1_128	OK	2.20502	0	#NAME?	#NAME?	#NAME?	5e-05	0.00213975	yes
TraesCS2D02G491600	TraesCS2D02G491600	-	2D:590063030-590067307	10_1_20	10_1_128	OK	0.656046	0	#NAME?	#NAME?	#NAME?	5e-05	0.00213975	yes
TraesCS2D02G494000	TraesCS2D02G494000	-	2D:591300808-591301636	10_1_20	10_1_128	OK	0.722051	0	#NAME?	#NAME?	#NAME?	5e-05	0.00213975	yes
TraesCS2D02G494200	TraesCS2D02G494200	-	2D:591388592-591389476	10_1_20	10_1_128	OK	1.60937	0	#NAME?	#NAME?	#NAME?	5e-05	0.00213975	yes
TraesCS2D02G494600	TraesCS2D02G494600	-	2D:591603104-591603503	10_1_20	10_1_128	OK	1.10448	0	#NAME?	#NAME?	#NAME?	5e-05	0.00213975	yes
TraesCS2D02G495100	TraesCS2D02G495100	-	2D:592031230-592031650	10_1_20	10_1_128	OK	0.679097	0	#NAME?	#NAME?	#NAME?	0.00095	0.0278807	yes
TraesCS2D02G495900	TraesCS2D02G495900	-	2D:592618724-592622863	10_1_20	10_1_128	OK	0	1.37047	inf	#VALUE!	#NAME?	5e-05	0.00213975	yes
TraesCS2D02G497900	TraesCS2D02G497900	-	2D:593517588-593518415	10_1_20	10_1_128	OK	0.923324	0	#NAME?	#NAME?	#NAME?	5e-05	0.00213975	yes
TraesCS2D02G502200	TraesCS2D02G502200	-	2D:596193372-596193659	10_1_20	10_1_128	OK	3.35699	0	#NAME?	#NAME?	#NAME?	5e-05	0.00213975	yes
TraesCS2D02G503200	TraesCS2D02G503200	-	2D:597939343-597943107	10_1_20	10_1_128	OK	23.5678	0	#NAME?	#NAME?	#NAME?	5e-05	0.00213975	yes
TraesCS2D02G504800	TraesCS2D02G504800	-	2D:598936645-598938254	10_1_20	10_1_128	OK	0.871709	0	#NAME?	#NAME?	#NAME?	5e-05	0.00213975	yes
TraesCS2D02G506300	TraesCS2D02G506300	-	2D:600161337-600164249	10_1_20	10_1_128	OK	1.43077	0	#NAME?	#NAME?	#NAME?	5e-05	0.00213975	yes
TraesCS2D02G511600	TraesCS2D02G511600	-	2D:603137298-603142307	10_1_20	10_1_128	OK	3.43147	0	#NAME?	#NAME?	#NAME?	5e-05	0.00213975	yes
TraesCS2D02G511700	TraesCS2D02G511700	-	2D:603208142-603213081	10_1_20	10_1_128	OK	5.73987	0	#NAME?	#NAME?	#NAME?	5e-05	0.00213975	yes
TraesCS2D02G512400	TraesCS2D02G512400	-	2D:603648021-603648670	10_1_20	10_1_128	OK	5.8408	0	#NAME?	#NAME?	#NAME?	5e-05	0.00213975	yes
TraesCS2D02G520300	TraesCS2D02G520300	-	2D:609514945-609515795	10_1_20	10_1_128	OK	2.32459	0	#NAME?	#NAME?	#NAME?	5e-05	0.00213975	yes
TraesCS2D02G524200	TraesCS2D02G524200	-	2D:612982250-612982874	10_1_20	10_1_128	OK	0	0.336178	inf	#VALUE!	#NAME?	5e-05	0.00213975	yes
TraesCS2D02G567500	TraesCS2D02G567500	-	2D:635870415-635876393	10_1_20	10_1_128	OK	0	1.00189	inf	#VALUE!	#NAME?	5e-05	0.00213975	yes
TraesCS2D02G579900	TraesCS2D02G579900	-	2D:642100271-642101692	10_1_20	10_1_128	OK	0	1.03962	inf	#VALUE!	#NAME?	5e-05	0.00213975	yes
TraesCS2D02G580800	TraesCS2D02G580800	-	2D:642828483-642830523	10_1_20	10_1_128	OK	0	12.6222	inf	#VALUE!	#NAME?	5e-05	0.00213975	yes
TraesCS2D02G587500	TraesCS2D02G587500	-	2D:645357354-645357949	10_1_20	10_1_128	OK	0	1.89106	inf	#VALUE!	#NAME?	5e-05	0.00213975	yes
TraesCS2D02G587700	TraesCS2D02G587700	-	2D:645429149-645430196	10_1_20	10_1_128	OK	0	3.74544	inf	#VALUE!	#NAME?	5e-05	0.00213975	yes
TraesCS2D02G587900	TraesCS2D02G587900	-	2D:645650230-645653557	10_1_20	10_1_128	OK	0	4.32656	inf	#VALUE!	#NAME?	5e-05	0.00213975	yes
TraesCS2D02G588600	TraesCS2D02G588600	-	2D:645757210-645759171	10_1_20	10_1_128	OK	0	4.09076	inf	#VALUE!	#NAME?	5e-05	0.00213975	yes
TraesCS3A02G072000	TraesCS3A02G072000	-	3A:44550051-44552658	10_1_20	10_1_128	OK	0	2.07803	inf	#VALUE!	#NAME?	5e-05	0.00213975	yes
TraesCS3A02G148100	TraesCS3A02G148100	-	3A:130966614-130968386	10_1_20	10_1_128	OK	0	0.558054	inf	#VALUE!	#NAME?	0.0014	0.0381213	yes
TraesCS3A02G379600	TraesCS3A02G379600	-	3A:629106152-629107247	10_1_20	10_1_128	OK	0	0.732266	inf	#VALUE!	#NAME?	5e-05	0.00213975	yes
TraesCS3A02G490700	TraesCS3A02G490700	-	3A:718063048-718065180	10_1_20	10_1_128	OK	0	0.311264	inf	#VALUE!	#NAME?	5e-05	0.00213975	yes
TraesCS3A02G501700	TraesCS3A02G501700	-	3A:725556396-725557024	10_1_20	10_1_128	OK	0	0.441424	inf	#VALUE!	#NAME?	5e-05	0.00213975	yes
TraesCS3A02G514400	TraesCS3A02G514400	-	3A:733322293-733325505	10_1_20	10_1_128	OK	0	0.344803	inf	#VALUE!	#NAME?	5e-05	0.00213975	yes
TraesCS3B02G038600	TraesCS3B02G038600	-	3B:18558601-18559871	10_1_20	10_1_128	OK	0.637062	0	#NAME?	#NAME?	#NAME?	5e-05	0.00213975	yes
TraesCS3B02G091400	TraesCS3B02G091400	-	3B:60365230-60368062	10_1_20	10_1_128	OK	1.79816	0	#NAME?	#NAME?	#NAME?	5e-05	0.00213975	yes
TraesCS3B02G093000	TraesCS3B02G093000	-	3B:62010634-62012186	10_1_20	10_1_128	OK	0.823778	0	#NAME?	#NAME?	#NAME?	5e-05	0.00213975	yes
TraesCS3B02G094100	TraesCS3B02G094100	-	3B:62964338-62972385	10_1_20	10_1_128	OK	1.21454	0	#NAME?	#NAME?	#NAME?	5e-05	0.00213975	yes
TraesCS3B02G126800	TraesCS3B02G126800	-	3B:103721478-103722905	10_1_20	10_1_128	OK	0	7.58616	inf	#VALUE!	#NAME?	5e-05	0.00213975	yes
TraesCS3B02G126900	TraesCS3B02G126900	-	3B:103907872-103909976	10_1_20	10_1_128	OK	0	3.07757	inf	#VALUE!	#NAME?	5e-05	0.00213975	yes
TraesCS3B02G214800	TraesCS3B02G214800	-	3B:255705449-255706466	10_1_20	10_1_128	OK	0	0.668552	inf	#VALUE!	#NAME?	5e-05	0.00213975	yes
TraesCS3B02G216700	TraesCS3B02G216700	-	3B:257547799-257548135	10_1_20	10_1_128	OK	0.375582	0	#NAME?	#NAME?	#NAME?	5e-05	0.00213975	yes
TraesCS3B02G220100	TraesCS3B02G220100	-	3B:267430504-267431832	10_1_20	10_1_128	OK	0	0.57459	inf	#VALUE!	#NAME?	5e-05	0.00213975	yes
TraesCS3B02G226200	TraesCS3B02G226200	-	3B:313807931-313808801	10_1_20	10_1_128	OK	6.1359	0	#NAME?	#NAME?	#NAME?	5e-05	0.00213975	yes
TraesCS3B02G289300	TraesCS3B02G289300	-	3B:464219119-464220848	10_1_20	10_1_128	OK	0	5.92053	inf	#VALUE!	#NAME?	5e-05	0.00213975	yes
TraesCS3B02G315000	TraesCS3B02G315000	-	3B:506734251-506734449	10_1_20	10_1_128	OK	10.1596	0	#NAME?	#NAME?	#NAME?	5e-05	0.00213975	yes
TraesCS3B02G319700	TraesCS3B02G319700	-	3B:515215009-515216614	10_1_20	10_1_128	OK	2.80393	0	#NAME?	#NAME?	#NAME?	5e-05	0.00213975	yes
TraesCS3B02G319800	TraesCS3B02G319800	-	3B:515475211-515476945	10_1_20	10_1_128	OK	3.80807	0	#NAME?	#NAME?	#NAME?	5e-05	0.00213975	yes
TraesCS3B02G319900	TraesCS3B02G319900	-	3B:516000403-516001870	10_1_20	10_1_128	OK	2.45582	0	#NAME?	#NAME?	#NAME?	5e-05	0.00213975	yes
TraesCS3B02G320000	TraesCS3B02G320000	-	3B:518912282-518913737	10_1_20	10_1_128	OK	2.95371	0	#NAME?	#NAME?	#NAME?	5e-05	0.00213975	yes
TraesCS3B02G357700	TraesCS3B02G357700	-	3B:568394529-568397445	10_1_20	10_1_128	OK	0	11.6458	inf	#VALUE!	#NAME?	5e-05	0.00213975	yes
TraesCS3B02G359300	TraesCS3B02G359300	-	3B:571747968-571749111	10_1_20	10_1_128	OK	0	0.577074	inf	#VALUE!	#NAME?	5e-05	0.00213975	yes
TraesCS3B02G386300	TraesCS3B02G386300	-	3B:606558661-606558811	10_1_20	10_1_128	OK	2.66802	0	#NAME?	#NAME?	#NAME?	0.00135	0.0370513	yes
TraesCS3B02G466100	TraesCS3B02G466100	-	3B:708716901-708717699	10_1_20	10_1_128	OK	2.77407	0	#NAME?	#NAME?	#NAME?	5e-05	0.00213975	yes
TraesCS3B02G477800	TraesCS3B02G477800	-	3B:726467469-726467914	10_1_20	10_1_128	OK	0	1.395	inf	#VALUE!	#NAME?	5e-05	0.00213975	yes
TraesCS3B02G606800	TraesCS3B02G606800	-	3B:825771352-825779457	10_1_20	10_1_128	OK	0.884175	0	#NAME?	#NAME?	#NAME?	5e-05	0.00213975	yes
TraesCS3B02G607700	TraesCS3B02G607700	-	3B:826100820-826104441	10_1_20	10_1_128	OK	0.317381	0	#NAME?	#NAME?	#NAME?	5e-05	0.00213975	yes
TraesCS3B02G609200	TraesCS3B02G609200	-	3B:828413607-828414079	10_1_20	10_1_128	OK	0.540507	0	#NAME?	#NAME?	#NAME?	0.0006	0.0191775	yes
TraesCS3D02G031800	TraesCS3D02G031800	-	3D:11731895-11733355	10_1_20	10_1_128	OK	1.02348	0	#NAME?	#NAME?	#NAME?	5e-05	0.00213975	yes
TraesCS3D02G191300	TraesCS3D02G191300	-	3D:179948412-179949932	10_1_20	10_1_128	OK	0.594313	0	#NAME?	#NAME?	#NAME?	5e-05	0.00213975	yes
TraesCS3D02G531300	TraesCS3D02G531300	-	3D:607379707-607379983	10_1_20	10_1_128	OK	0.899118	0	#NAME?	#NAME?	#NAME?	5e-05	0.00213975	yes
TraesCS4A02G094200	TraesCS4A02G094200	-	4A:102387583-102388031	10_1_20	10_1_128	OK	4.46635	0	#NAME?	#NAME?	#NAME?	5e-05	0.00213975	yes
TraesCS4A02G159600	TraesCS4A02G159600	-	4A:340511060-340511300	10_1_20	10_1_128	OK	0.577557	0	#NAME?	#NAME?	#NAME?	0.0013	0.0358799	yes
TraesCS4A02G309200	TraesCS4A02G309200	-	4A:602613351-602653722	10_1_20	10_1_128	OK	0	4.20367	inf	#VALUE!	#NAME?	5e-05	0.00213975	yes
TraesCS4A02G326700	TraesCS4A02G326700	-	4A:613581282-613582998	10_1_20	10_1_128	OK	0.721061	0	#NAME?	#NAME?	#NAME?	5e-05	0.00213975	yes
TraesCS4A02G344000	TraesCS4A02G344000	-	4A:623980558-623982801	10_1_20	10_1_128	OK	0	0.570664	inf	#VALUE!	#NAME?	0.0019	0.048504	yes
TraesCS4B02G032600	TraesCS4B02G032600	-	4B:24398378-24403352	10_1_20	10_1_128	OK	1.36525	0	#NAME?	#NAME?	#NAME?	5e-05	0.00213975	yes
TraesCS4B02G110300	TraesCS4B02G110300	-	4B:123847054-123848467	10_1_20	10_1_128	OK	0.491491	0	#NAME?	#NAME?	#NAME?	5e-05	0.00213975	yes
TraesCS4B02G368600	TraesCS4B02G368600	-	4B:654751595-654752033	10_1_20	10_1_128	OK	1.51043	0	#NAME?	#NAME?	#NAME?	5e-05	0.00213975	yes
TraesCS4B02G385600	TraesCS4B02G385600	-	4B:664517668-664519356	10_1_20	10_1_128	OK	0	0.580472	inf	#VALUE!	#NAME?	5e-05	0.00213975	yes
TraesCS4D02G030400	TraesCS4D02G030400	-	4D:13838976-13840597	10_1_20	10_1_128	OK	2.64053	0	#NAME?	#NAME?	#NAME?	5e-05	0.00213975	yes
TraesCS4D02G030500	TraesCS4D02G030500	-	4D:13928451-13933386	10_1_20	10_1_128	OK	6.52291	0	#NAME?	#NAME?	#NAME?	5e-05	0.00213975	yes
TraesCS4D02G116900	TraesCS4D02G116900	-	4D:97720740-97721978	10_1_20	10_1_128	OK	0	0.554101	inf	#VALUE!	#NAME?	5e-05	0.00213975	yes
TraesCS4D02G134400	TraesCS4D02G134400	-	4D:121181559-121183872	10_1_20	10_1_128	OK	0	5.59129	inf	#VALUE!	#NAME?	5e-05	0.00213975	yes
TraesCS4D02G140400	TraesCS4D02G140400	-	4D:123720142-123720537	10_1_20	10_1_128	OK	0.327198	0	#NAME?	#NAME?	#NAME?	0.00085	0.0255186	yes
TraesCS5A02G056800	TraesCS5A02G056800	-	5A:53218950-53220206	10_1_20	10_1_128	OK	0	4.99509	inf	#VALUE!	#NAME?	5e-05	0.00213975	yes
TraesCS5A02G166600	TraesCS5A02G166600	-	5A:355468072-355471822	10_1_20	10_1_128	OK	1.28329	0	#NAME?	#NAME?	#NAME?	5e-05	0.00213975	yes
TraesCS5A02G181600	TraesCS5A02G181600	-	5A:380269292-380289821	10_1_20	10_1_128	OK	0	1.41766	inf	#VALUE!	#NAME?	5e-05	0.00213975	yes
TraesCS5A02G187600	TraesCS5A02G187600	-	5A:389159557-389163387	10_1_20	10_1_128	OK	6.3883	0	#NAME?	#NAME?	#NAME?	5e-05	0.00213975	yes
TraesCS5A02G220700	TraesCS5A02G220700	-	5A:437163530-437170300	10_1_20	10_1_128	OK	0	0.485163	inf	#VALUE!	#NAME?	0.0006	0.0191775	yes
TraesCS5A02G236200	TraesCS5A02G236200	-	5A:451740244-451742996	10_1_20	10_1_128	OK	2.61202	0	#NAME?	#NAME?	#NAME?	5e-05	0.00213975	yes
TraesCS5A02G273100	TraesCS5A02G273100	-	5A:482375541-482376227	10_1_20	10_1_128	OK	0	3.54399	inf	#VALUE!	#NAME?	5e-05	0.00213975	yes
TraesCS5A02G273300	TraesCS5A02G273300	-	5A:482533227-482534391	10_1_20	10_1_128	OK	0.438741	0	#NAME?	#NAME?	#NAME?	5e-05	0.00213975	yes
TraesCS5A02G279900	TraesCS5A02G279900	-	5A:489494520-489499027	10_1_20	10_1_128	OK	3.15521	0	#NAME?	#NAME?	#NAME?	5e-05	0.00213975	yes
TraesCS5A02G311000	TraesCS5A02G311000	-	5A:522868162-522868825	10_1_20	10_1_128	OK	0.62718	0	#NAME?	#NAME?	#NAME?	5e-05	0.00213975	yes
TraesCS5A02G369800	TraesCS5A02G369800	-	5A:569677388-569678193	10_1_20	10_1_128	OK	0.448543	0	#NAME?	#NAME?	#NAME?	5e-05	0.00213975	yes
TraesCS5B02G010100	TraesCS5B02G010100	-	5B:9807725-9816838	10_1_20	10_1_128	OK	0	3.40962	inf	#VALUE!	#NAME?	5e-05	0.00213975	yes
TraesCS5B02G015500	TraesCS5B02G015500	-	5B:15004985-15005894	10_1_20	10_1_128	OK	4.91482	0	#NAME?	#NAME?	#NAME?	5e-05	0.00213975	yes
TraesCS5B02G024600	TraesCS5B02G024600	-	5B:23424700-23427479	10_1_20	10_1_128	OK	0	0.306894	inf	#VALUE!	#NAME?	5e-05	0.00213975	yes
TraesCS5B02G276100	TraesCS5B02G276100	-	5B:461695525-461695879	10_1_20	10_1_128	OK	1.9381	0	#NAME?	#NAME?	#NAME?	5e-05	0.00213975	yes
TraesCS5B02G283200	TraesCS5B02G283200	-	5B:468639372-468640497	10_1_20	10_1_128	OK	0.642917	0	#NAME?	#NAME?	#NAME?	5e-05	0.00213975	yes
TraesCS5B02G451600	TraesCS5B02G451600	-	5B:623108551-623118146	10_1_20	10_1_128	OK	0.976064	0	#NAME?	#NAME?	#NAME?	5e-05	0.00213975	yes
TraesCS5B02G451800	TraesCS5B02G451800	-	5B:623207202-623225760	10_1_20	10_1_128	OK	1.17534	0	#NAME?	#NAME?	#NAME?	5e-05	0.00213975	yes
TraesCS5B02G452400	TraesCS5B02G452400	-	5B:625130882-625133695	10_1_20	10_1_128	OK	0.599033	0	#NAME?	#NAME?	#NAME?	0.00015	0.00577269	yes
TraesCS5B02G455100	TraesCS5B02G455100	-	5B:629280150-629283250	10_1_20	10_1_128	OK	0.576852	0	#NAME?	#NAME?	#NAME?	5e-05	0.00213975	yes
TraesCS5B02G491200	TraesCS5B02G491200	-	5B:659739542-659744135	10_1_20	10_1_128	OK	1.0444	0	#NAME?	#NAME?	#NAME?	5e-05	0.00213975	yes
TraesCS5B02G504600	TraesCS5B02G504600	-	5B:670693976-670694936	10_1_20	10_1_128	OK	0	3.63092	inf	#VALUE!	#NAME?	5e-05	0.00213975	yes
TraesCS5B02G506400	TraesCS5B02G506400	-	5B:671717626-671721260	10_1_20	10_1_128	OK	0	0.952189	inf	#VALUE!	#NAME?	5e-05	0.00213975	yes
TraesCS5B02G513400	TraesCS5B02G513400	-	5B:678490204-678491842	10_1_20	10_1_128	OK	0.420513	0	#NAME?	#NAME?	#NAME?	5e-05	0.00213975	yes
TraesCS5B02G523700	TraesCS5B02G523700	-	5B:684603085-684606412	10_1_20	10_1_128	OK	0	0.727507	inf	#VALUE!	#NAME?	5e-05	0.00213975	yes
TraesCS5B02G525700	TraesCS5B02G525700	-	5B:685499375-685502322	10_1_20	10_1_128	OK	0.378793	0	#NAME?	#NAME?	#NAME?	5e-05	0.00213975	yes
TraesCS5B02G546300	TraesCS5B02G546300	-	5B:699213896-699215683	10_1_20	10_1_128	OK	0	2.0439	inf	#VALUE!	#NAME?	5e-05	0.00213975	yes
TraesCS5D02G020500	TraesCS5D02G020500	-	5D:13171603-13172703	10_1_20	10_1_128	OK	0	0.588764	inf	#VALUE!	#NAME?	5e-05	0.00213975	yes
TraesCS5D02G029000	TraesCS5D02G029000	-	5D:27281053-27281981	10_1_20	10_1_128	OK	0	0.982072	inf	#VALUE!	#NAME?	5e-05	0.00213975	yes
TraesCS5D02G193900	TraesCS5D02G193900	-	5D:297990836-297992635	10_1_20	10_1_128	OK	0.726633	0	#NAME?	#NAME?	#NAME?	5e-05	0.00213975	yes
TraesCS5D02G236500	TraesCS5D02G236500	-	5D:344884186-344885483	10_1_20	10_1_128	OK	1.2495	0	#NAME?	#NAME?	#NAME?	5e-05	0.00213975	yes
TraesCS5D02G327000	TraesCS5D02G327000	-	5D:419769912-419771176	10_1_20	10_1_128	OK	0.753581	0	#NAME?	#NAME?	#NAME?	5e-05	0.00213975	yes
TraesCS5D02G427700	TraesCS5D02G427700	-	5D:485814822-485818665	10_1_20	10_1_128	OK	0.752374	0	#NAME?	#NAME?	#NAME?	5e-05	0.00213975	yes
TraesCS6A02G003100	TraesCS6A02G003100	-	6A:1267352-1271786	10_1_20	10_1_128	OK	0	0.318319	inf	#VALUE!	#NAME?	5e-05	0.00213975	yes
TraesCS6A02G019800	TraesCS6A02G019800	-	6A:9350240-9351374	10_1_20	10_1_128	OK	0	0.569197	inf	#VALUE!	#NAME?	5e-05	0.00213975	yes
TraesCS6A02G022900	TraesCS6A02G022900	-	6A:11433069-11434111	10_1_20	10_1_128	OK	0.398261	0	#NAME?	#NAME?	#NAME?	5e-05	0.00213975	yes
TraesCS6A02G023000	TraesCS6A02G023000	-	6A:11496481-11500875	10_1_20	10_1_128	OK	0	0.309922	inf	#VALUE!	#NAME?	5e-05	0.00213975	yes
TraesCS6A02G030200	TraesCS6A02G030200	-	6A:15684862-15686060	10_1_20	10_1_128	OK	0	0.306442	inf	#VALUE!	#NAME?	5e-05	0.00213975	yes
TraesCS6A02G085000	TraesCS6A02G085000	-	6A:53146279-53146606	10_1_20	10_1_128	OK	0.853595	0	#NAME?	#NAME?	#NAME?	0.0017	0.0444592	yes
TraesCS6A02G120800	TraesCS6A02G120800	-	6A:92852990-92853733	10_1_20	10_1_128	OK	0	0.3952	inf	#VALUE!	#NAME?	5e-05	0.00213975	yes
TraesCS6A02G347700	TraesCS6A02G347700	-	6A:580186886-580187426	10_1_20	10_1_128	OK	0	1.37868	inf	#VALUE!	#NAME?	5e-05	0.00213975	yes
TraesCS6B02G000600	TraesCS6B02G000600	-	6B:260455-260755	10_1_20	10_1_128	OK	5.13727	0	#NAME?	#NAME?	#NAME?	5e-05	0.00213975	yes
TraesCS6B02G001600	TraesCS6B02G001600	-	6B:1019073-1020443	10_1_20	10_1_128	OK	0	0.532897	inf	#VALUE!	#NAME?	5e-05	0.00213975	yes
TraesCS6B02G002300	TraesCS6B02G002300	-	6B:1603856-1616068	10_1_20	10_1_128	OK	0.856919	0	#NAME?	#NAME?	#NAME?	5e-05	0.00213975	yes
TraesCS6B02G007700	TraesCS6B02G007700	-	6B:4943132-4944595	10_1_20	10_1_128	OK	0	2.341	inf	#VALUE!	#NAME?	5e-05	0.00213975	yes
TraesCS6B02G017900	TraesCS6B02G017900	-	6B:11317463-11326092	10_1_20	10_1_128	OK	0	2.28017	inf	#VALUE!	#NAME?	5e-05	0.00213975	yes
TraesCS6B02G034500	TraesCS6B02G034500	-	6B:20756359-20758640	10_1_20	10_1_128	OK	0	0.319973	inf	#VALUE!	#NAME?	5e-05	0.00213975	yes
TraesCS6B02G184700	TraesCS6B02G184700	-	6B:207720205-207735459	10_1_20	10_1_128	OK	1.83183	0	#NAME?	#NAME?	#NAME?	5e-05	0.00213975	yes
TraesCS6B02G224700	TraesCS6B02G224700	-	6B:343111113-343111929	10_1_20	10_1_128	OK	4.2629	0	#NAME?	#NAME?	#NAME?	5e-05	0.00213975	yes
TraesCS6D02G399700	TraesCS6D02G399700	-	6D:469990948-469991140	10_1_20	10_1_128	OK	1.46341	0	#NAME?	#NAME?	#NAME?	0.0013	0.0358799	yes
TraesCS7A02G039400	TraesCS7A02G039400	-	7A:17799410-17802901	10_1_20	10_1_128	OK	3.91626	0	#NAME?	#NAME?	#NAME?	5e-05	0.00213975	yes
TraesCS7A02G127000	TraesCS7A02G127000	-	7A:81637655-81639125	10_1_20	10_1_128	OK	0.753819	0	#NAME?	#NAME?	#NAME?	5e-05	0.00213975	yes
TraesCS7A02G136900	TraesCS7A02G136900	-	7A:89809074-89827252	10_1_20	10_1_128	OK	1.03458	0	#NAME?	#NAME?	#NAME?	5e-05	0.00213975	yes
TraesCS7A02G243900	TraesCS7A02G243900	-	7A:220094067-220100422	10_1_20	10_1_128	OK	0	2.15355	inf	#VALUE!	#NAME?	5e-05	0.00213975	yes
TraesCS7A02G288600	TraesCS7A02G288600	-	7A:347384183-347384658	10_1_20	10_1_128	OK	1.35838	0	#NAME?	#NAME?	#NAME?	5e-05	0.00213975	yes
TraesCS7A02G440600	TraesCS7A02G440600	-	7A:634976599-634977033	10_1_20	10_1_128	OK	0	0.808363	inf	#VALUE!	#NAME?	5e-05	0.00213975	yes
TraesCS7A02G515300	TraesCS7A02G515300	-	7A:700980262-700981920	10_1_20	10_1_128	OK	2.87498	0	#NAME?	#NAME?	#NAME?	5e-05	0.00213975	yes
TraesCS7A02G522300	TraesCS7A02G522300	-	7A:705545666-705547547	10_1_20	10_1_128	OK	0.542133	0	#NAME?	#NAME?	#NAME?	5e-05	0.00213975	yes
TraesCS7A02G538000	TraesCS7A02G538000	-	7A:715245402-715246100	10_1_20	10_1_128	OK	0	0.764821	inf	#VALUE!	#NAME?	5e-05	0.00213975	yes
TraesCS7A02G538300	TraesCS7A02G538300	-	7A:715577204-715577895	10_1_20	10_1_128	OK	0	0.584338	inf	#VALUE!	#NAME?	0.0002	0.00744377	yes
TraesCS7B02G008600	TraesCS7B02G008600	-	7B:5215472-5220053	10_1_20	10_1_128	OK	0.951443	0	#NAME?	#NAME?	#NAME?	5e-05	0.00213975	yes
TraesCS7B02G016200	TraesCS7B02G016200	-	7B:13809256-13810555	10_1_20	10_1_128	OK	0	0.498016	inf	#VALUE!	#NAME?	5e-05	0.00213975	yes
TraesCS7B02G022500	TraesCS7B02G022500	-	7B:21671058-21671586	10_1_20	10_1_128	OK	0	0.566312	inf	#VALUE!	#NAME?	0.00025	0.00903054	yes
TraesCS7B02G032200	TraesCS7B02G032200	-	7B:32347218-32348135	10_1_20	10_1_128	OK	0	0.548406	inf	#VALUE!	#NAME?	5e-05	0.00213975	yes
TraesCS7B02G038400	TraesCS7B02G038400	-	7B:37419989-37421473	10_1_20	10_1_128	OK	0	0.970013	inf	#VALUE!	#NAME?	5e-05	0.00213975	yes
TraesCS7B02G041300	TraesCS7B02G041300	-	7B:41044652-41054474	10_1_20	10_1_128	OK	0.820125	0	#NAME?	#NAME?	#NAME?	5e-05	0.00213975	yes
TraesCS7B02G045300	TraesCS7B02G045300	-	7B:44361665-44362342	10_1_20	10_1_128	OK	0	0.306506	inf	#VALUE!	#NAME?	5e-05	0.00213975	yes
TraesCS7B02G050300	TraesCS7B02G050300	-	7B:51764859-51765618	10_1_20	10_1_128	OK	6.72224	0	#NAME?	#NAME?	#NAME?	5e-05	0.00213975	yes
TraesCS7B02G060300	TraesCS7B02G060300	-	7B:62945980-62953312	10_1_20	10_1_128	OK	0	2.31258	inf	#VALUE!	#NAME?	5e-05	0.00213975	yes
TraesCS7B02G078100	TraesCS7B02G078100	-	7B:88052114-88053119	10_1_20	10_1_128	OK	0	1.04969	inf	#VALUE!	#NAME?	5e-05	0.00213975	yes
TraesCS7B02G084100	TraesCS7B02G084100	-	7B:94809778-94811008	10_1_20	10_1_128	OK	2.35261	0	#NAME?	#NAME?	#NAME?	5e-05	0.00213975	yes
TraesCS7B02G107900	TraesCS7B02G107900	-	7B:124236315-124236994	10_1_20	10_1_128	OK	0	0.366405	inf	#VALUE!	#NAME?	0.0008	0.0243027	yes
TraesCS7B02G417700	TraesCS7B02G417700	-	7B:685478266-685479217	10_1_20	10_1_128	OK	11.4426	0	#NAME?	#NAME?	#NAME?	5e-05	0.00213975	yes
TraesCS7B02G479000	TraesCS7B02G479000	-	7B:733787854-733790541	10_1_20	10_1_128	OK	0	0.380374	inf	#VALUE!	#NAME?	5e-05	0.00213975	yes
TraesCS7B02G481400	TraesCS7B02G481400	-	7B:735304018-735306108	10_1_20	10_1_128	OK	0	10.2984	inf	#VALUE!	#NAME?	5e-05	0.00213975	yes
TraesCS7B02G481600	TraesCS7B02G481600	-	7B:736134861-736142475	10_1_20	10_1_128	OK	0	0.341333	inf	#VALUE!	#NAME?	5e-05	0.00213975	yes
TraesCS7B02G499300	TraesCS7B02G499300	-	7B:749559255-749560042	10_1_20	10_1_128	OK	0	0.33048	inf	#VALUE!	#NAME?	5e-05	0.00213975	yes
TraesCS7D02G020079	TraesCS7D02G020079	-	7D:8668593-8669034	10_1_20	10_1_128	OK	1.72656	0	#NAME?	#NAME?	#NAME?	5e-05	0.00213975	yes
TraesCS7D02G020100	TraesCS7D02G020100	-	7D:8699078-8700251	10_1_20	10_1_128	OK	0.79024	0	#NAME?	#NAME?	#NAME?	5e-05	0.00213975	yes
TraesCS7D02G187900	TraesCS7D02G187900	-	7D:140320381-140321590	10_1_20	10_1_128	OK	1.36118	0	#NAME?	#NAME?	#NAME?	5e-05	0.00213975	yes
TraesCS7D02G188000	TraesCS7D02G188000	-	7D:140327086-140329087	10_1_20	10_1_128	OK	3.08167	0	#NAME?	#NAME?	#NAME?	5e-05	0.00213975	yes
TraesCS7D02G276800	TraesCS7D02G276800	-	7D:265165029-265173079	10_1_20	10_1_128	OK	1.73903	0	#NAME?	#NAME?	#NAME?	5e-05	0.00213975	yes
TraesCS7D02G295600	TraesCS7D02G295600	-	7D:370515888-370517875	10_1_20	10_1_128	OK	0	1.92464	inf	#VALUE!	#NAME?	5e-05	0.00213975	yes
TraesCS7D02G378700	TraesCS7D02G378700	-	7D:490214137-490222436	10_1_20	10_1_128	OK	0	5.82114	inf	#VALUE!	#NAME?	5e-05	0.00213975	yes
TraesCS7D02G385200	TraesCS7D02G385200	-	7D:499625016-499626697	10_1_20	10_1_128	OK	0	0.497088	inf	#VALUE!	#NAME?	0.00015	0.00577269	yes
TraesCS7D02G415000	TraesCS7D02G415000	-	7D:533634667-533636140	10_1_20	10_1_128	OK	0.305655	0	#NAME?	#NAME?	#NAME?	5e-05	0.00213975	yes
TraesCS7D02G509900	TraesCS7D02G509900	-	7D:613103583-613104698	10_1_20	10_1_128	OK	3.37203	0	#NAME?	#NAME?	#NAME?	5e-05	0.00213975	yes
TraesCS7D02G511100	TraesCS7D02G511100	-	7D:613634448-613638399	10_1_20	10_1_128	OK	0.319535	0	#NAME?	#NAME?	#NAME?	5e-05	0.00213975	yes
TraesCS7D02G518700	TraesCS7D02G518700	-	7D:617027047-617029684	10_1_20	10_1_128	OK	0.307363	0	#NAME?	#NAME?	#NAME?	5e-05	0.00213975	yes
TraesCS7D02G526700	TraesCS7D02G526700	-	7D:621979529-621988369	10_1_20	10_1_128	OK	2.49947	0	#NAME?	#NAME?	#NAME?	5e-05	0.00213975	yes
TraesCS7D02G539400	TraesCS7D02G539400	-	7D:629781758-629782221	10_1_20	10_1_128	OK	1.6779	0	#NAME?	#NAME?	#NAME?	5e-05	0.00213975	yes
TraesCS7D02G542200	TraesCS7D02G542200	-	7D:631424254-631428465	10_1_20	10_1_128	OK	0.764234	0	#NAME?	#NAME?	#NAME?	5e-05	0.00213975	yes
TraesCS7D02G546400	TraesCS7D02G546400	-	7D:633147740-633152123	10_1_20	10_1_128	OK	4.07333	0	#NAME?	#NAME?	#NAME?	5e-05	0.00213975	yes
TraesCS7D02G546800	TraesCS7D02G546800	-	7D:633392315-633394668	10_1_20	10_1_128	OK	0.633311	0	#NAME?	#NAME?	#NAME?	5e-05	0.00213975	yes
TraesCS7D02G551200	TraesCS7D02G551200	-	7D:634766673-634774865	10_1_20	10_1_128	OK	0	0.675644	inf	#VALUE!	#NAME?	5e-05	0.00213975	yes
TraesCS7D02G554700	TraesCS7D02G554700	-	7D:638381343-638382296	10_1_20	10_1_128	OK	0.61562	0	#NAME?	#NAME?	#NAME?	5e-05	0.00213975	yes
TraesCSU02G037700	TraesCSU02G037700	-	Un:31518016-31520165	10_1_20	10_1_128	OK	1.47811	0	#NAME?	#NAME?	#NAME?	5e-05	0.00213975	yes
TraesCSU02G037800	TraesCSU02G037800	-	Un:31526665-31531229	10_1_20	10_1_128	OK	7.42527	0	#NAME?	#NAME?	#NAME?	5e-05	0.00213975	yes
TraesCSU02G038300	TraesCSU02G038300	-	Un:31640296-31643228	10_1_20	10_1_128	OK	0.336023	0	#NAME?	#NAME?	#NAME?	5e-05	0.00213975	yes
TraesCSU02G072900	TraesCSU02G072900	-	Un:64206602-64211825	10_1_20	10_1_128	OK	0	2.57998	inf	#VALUE!	#NAME?	5e-05	0.00213975	yes
TraesCSU02G079000	TraesCSU02G079000	-	Un:71237431-71239297	10_1_20	10_1_128	OK	0	5.28515	inf	#VALUE!	#NAME?	5e-05	0.00213975	yes
TraesCSU02G095600	TraesCSU02G095600	-	Un:84308886-84310663	10_1_20	10_1_128	OK	0	8.91414	inf	#VALUE!	#NAME?	5e-05	0.00213975	yes
TraesCSU02G106400	TraesCSU02G106400	-	Un:93234440-93236354	10_1_20	10_1_128	OK	0.697935	0	#NAME?	#NAME?	#NAME?	5e-05	0.00213975	yes
TraesCSU02G136600	TraesCSU02G136600	-	Un:123879492-123880990	10_1_20	10_1_128	OK	0.377834	0	#NAME?	#NAME?	#NAME?	5e-05	0.00213975	yes
TraesCSU02G136900	TraesCSU02G136900	-	Un:124697175-124701239	10_1_20	10_1_128	OK	0	3.86353	inf	#VALUE!	#NAME?	5e-05	0.00213975	yes
TraesCSU02G149300	TraesCSU02G149300	-	Un:178181302-178182942	10_1_20	10_1_128	OK	0	6.25808	inf	#VALUE!	#NAME?	5e-05	0.00213975	yes
TraesCSU02G258600	TraesCSU02G258600	-	Un:403845691-403846900	10_1_20	10_1_128	OK	2.24859	0	#NAME?	#NAME?	#NAME?	5e-05	0.00213975	yes
TraesCS3B02G116500	TraesCS3B02G116500	-	3B:82851228-82854496	10_1_20	10_1_128	OK	0.0497265	9.72369	7.61134	195.543	6.19711	0.0002	0.00744377	yes
TraesCS7B02G038300	TraesCS7B02G038300	-	7B:37359519-37361954	10_1_20	10_1_128	OK	0.310349	38.3092	6.94766	123.439	11.0618	5e-05	0.00213975	yes
TraesCS2B02G486900	TraesCS2B02G486900	-	2B:683173678-683176334	10_1_20	10_1_128	OK	0.0734859	4.76579	6.0191	64.8529	7.12591	5e-05	0.00213975	yes
TraesCS3B02G376900	TraesCS3B02G376900	-	3B:593540966-593542658	10_1_20	10_1_128	OK	0.115773	6.6641	5.84704	57.5618	6.69522	5e-05	0.00213975	yes
TraesCSU02G206500	TraesCSU02G206500	-	Un:306904476-306906518	10_1_20	10_1_128	OK	0.629575	28.9542	5.52325	45.9901	10.1005	5e-05	0.00213975	yes
TraesCS6A02G028700	TraesCS6A02G028700	-	6A:14602987-14604026	10_1_20	10_1_128	OK	0.237264	10.76	5.50304	45.3503	7.70982	0.0003	0.0105769	yes
TraesCS4D02G004200	TraesCS4D02G004200	-	4D:1871231-1878072	10_1_20	10_1_128	OK	0.053303	2.35562	5.46575	44.1931	9.44429	5e-05	0.00213975	yes
TraesCS7D02G233900	TraesCS7D02G233900	-	7D:195629625-195635061	10_1_20	10_1_128	OK	0.284791	12.522	5.45841	43.9689	8.9219	5e-05	0.00213975	yes
TraesCS5D02G307100	TraesCS5D02G307100	-	5D:403625607-403636497	10_1_20	10_1_128	OK	0.0494362	2.11184	5.41679	42.7185	5.96091	0.0001	0.00400838	yes
TraesCS6A02G018600	TraesCS6A02G018600	-	6A:9049097-9053672	10_1_20	10_1_128	OK	0.125247	4.95884	5.30715	39.5924	8.38908	5e-05	0.00213975	yes
TraesCS5A02G071700	TraesCS5A02G071700	-	5A:81499644-81502014	10_1_20	10_1_128	OK	0.0963555	3.72643	5.27329	38.6739	5.37102	5e-05	0.00213975	yes
TraesCS2A02G239900	TraesCS2A02G239900	-	2A:333724199-333771117	10_1_20	10_1_128	OK	0.0408053	1.46853	5.16947	35.9886	6.11882	5e-05	0.00213975	yes
TraesCSU02G095700	TraesCSU02G095700	-	Un:84316511-84317959	10_1_20	10_1_128	OK	0.163989	5.60702	5.09557	34.1916	7.00281	5e-05	0.00213975	yes
TraesCS2D02G587800	TraesCS2D02G587800	-	2D:645611546-645614424	10_1_20	10_1_128	OK	0.11363	3.8617	5.08682	33.9849	8.14089	5e-05	0.00213975	yes
TraesCS7B02G022000	TraesCS7B02G022000	-	7B:20834657-20838443	10_1_20	10_1_128	OK	0.129309	4.36269	5.07632	33.7384	6.31623	5e-05	0.00213975	yes
TraesCS7D02G542700	TraesCS7D02G542700	-	7D:631686752-631688750	10_1_20	10_1_128	OK	0.031407	0.972023	4.95183	30.9492	4.4845	5e-05	0.00213975	yes
TraesCS3D02G064000	TraesCS3D02G064000	-	3D:28233045-28236786	10_1_20	10_1_128	OK	0.0475571	1.39602	4.87552	29.3547	3.97739	5e-05	0.00213975	yes
TraesCS3B02G358700	TraesCS3B02G358700	-	3B:571297712-571301814	10_1_20	10_1_128	OK	0.0879808	2.3352	4.73021	26.5421	3.1664	0.00015	0.00577269	yes
TraesCS5B02G506300	TraesCS5B02G506300	-	5B:671709904-671714387	10_1_20	10_1_128	OK	0.0463541	1.14771	4.62991	24.7595	4.67519	5e-05	0.00213975	yes
TraesCS1B02G320500	TraesCS1B02G320500	-	1B:544806856-544811072	10_1_20	10_1_128	OK	0.0139355	0.311664	4.48315	22.3647	4.35074	0.0002	0.00744377	yes
TraesCS3B02G228100	TraesCS3B02G228100	-	3B:328467110-328472171	10_1_20	10_1_128	OK	0.16006	3.54474	4.469	22.1464	5.10057	5e-05	0.00213975	yes
TraesCS2D02G579500	TraesCS2D02G579500	-	2D:641960700-641963851	10_1_20	10_1_128	OK	1.17251	25.1216	4.42126	21.4255	9.23423	5e-05	0.00213975	yes
TraesCS2B02G489700	TraesCS2B02G489700	-	2B:687205210-687207726	10_1_20	10_1_128	OK	0.10236	2.0747	4.34118	20.2687	6.80328	5e-05	0.00213975	yes
TraesCS1A02G160200	TraesCS1A02G160200	-	1A:287681549-287684692	10_1_20	10_1_128	OK	0.383412	7.72884	4.33328	20.158	8.19708	5e-05	0.00213975	yes
TraesCS3B02G605800	TraesCS3B02G605800	-	3B:824379569-824380028	10_1_20	10_1_128	OK	0.92018	18.2219	4.30762	19.8026	5.4809	5e-05	0.00213975	yes
TraesCS5B02G523600	TraesCS5B02G523600	-	5B:684576556-684580251	10_1_20	10_1_128	OK	0.212457	4.16269	4.29227	19.593	7.42515	5e-05	0.00213975	yes
TraesCSU02G219500	TraesCSU02G219500	-	Un:324023408-324025675	10_1_20	10_1_128	OK	0.743689	14.1658	4.25157	19.048	7.72766	5e-05	0.00213975	yes
TraesCS3B02G373900	TraesCS3B02G373900	-	3B:586694869-586730160	10_1_20	10_1_128	OK	0.0698006	1.25127	4.16401	17.9264	4.12698	5e-05	0.00213975	yes
TraesCS2B02G489500	TraesCS2B02G489500	-	2B:686817702-686820112	10_1_20	10_1_128	OK	0.196122	3.43775	4.13164	17.5286	6.11092	5e-05	0.00213975	yes
TraesCS1B02G308000	TraesCS1B02G308000	-	1B:530665885-530669017	10_1_20	10_1_128	OK	0.111296	1.93748	4.12171	17.4084	6.13754	5e-05	0.00213975	yes
TraesCS2B02G489800	TraesCS2B02G489800	-	2B:687227078-687228505	10_1_20	10_1_128	OK	0.391008	6.76231	4.11225	17.2946	5.04414	5e-05	0.00213975	yes
TraesCS6A02G025000	TraesCS6A02G025000	-	6A:12405350-12412662	10_1_20	10_1_128	OK	0.0313034	0.536339	4.09875	17.1335	5.94696	5e-05	0.00213975	yes
TraesCS5A02G114700	TraesCS5A02G114700	-	5A:229763693-229772647	10_1_20	10_1_128	OK	0.191335	3.27123	4.09566	17.0969	5.1025	5e-05	0.00213975	yes
TraesCS1A02G136000	TraesCS1A02G136000	-	1A:212021776-212025958	10_1_20	10_1_128	OK	0.143944	2.45171	4.09021	17.0324	5.55302	5e-05	0.00213975	yes
TraesCS5B02G535200	TraesCS5B02G535200	-	5B:691411950-691440959	10_1_20	10_1_128	OK	0.0684066	1.16233	4.08675	16.9916	5.81996	5e-05	0.00213975	yes
TraesCS3D02G328300	TraesCS3D02G328300	-	3D:441144918-441149482	10_1_20	10_1_128	OK	1.47992	25.0278	4.07994	16.9116	8.05288	5e-05	0.00213975	yes
TraesCS2B02G143600	TraesCS2B02G143600	-	2B:110042898-110044459	10_1_20	10_1_128	OK	0.214349	3.56432	4.05559	16.6285	4.31202	5e-05	0.00213975	yes
TraesCS2A02G557700	TraesCS2A02G557700	-	2A:761249344-761252060	10_1_20	10_1_128	OK	0.408189	6.73625	4.04464	16.5028	6.3062	5e-05	0.00213975	yes
TraesCS2B02G111100	TraesCS2B02G111100	-	2B:72895028-72896639	10_1_20	10_1_128	OK	1.07439	17.0332	3.98676	15.8538	7.90035	5e-05	0.00213975	yes
TraesCSU02G207700	TraesCSU02G207700	-	Un:308271763-308273387	10_1_20	10_1_128	OK	2.30297	35.3399	3.93973	15.3454	8.75876	5e-05	0.00213975	yes
TraesCS7B02G010000	TraesCS7B02G010000	-	7B:6150030-6154160	10_1_20	10_1_128	OK	0.602828	9.16048	3.9256	15.1958	7.3778	5e-05	0.00213975	yes
TraesCS7D02G523900	TraesCS7D02G523900	-	7D:620197312-620199363	10_1_20	10_1_128	OK	0.0956441	1.4497	3.92194	15.1573	3.30108	5e-05	0.00213975	yes
TraesCS7B02G000300	TraesCS7B02G000300	-	7B:113160-115194	10_1_20	10_1_128	OK	0.695148	10.4208	3.90601	14.9908	7.32163	5e-05	0.00213975	yes
TraesCS3B02G115100	TraesCS3B02G115100	-	3B:81813956-81818009	10_1_20	10_1_128	OK	0.0231804	0.342361	3.88455	14.7695	3.22711	0.00055	0.017792	yes
TraesCS6A02G028800	TraesCS6A02G028800	-	6A:14606553-14610239	10_1_20	10_1_128	OK	0.283811	4.18345	3.88169	14.7403	6.86696	5e-05	0.00213975	yes
TraesCS4D02G249300	TraesCS4D02G249300	-	4D:418531371-418533093	10_1_20	10_1_128	OK	1.25533	18.0219	3.84361	14.3563	6.50821	5e-05	0.00213975	yes
TraesCS1B02G227400	TraesCS1B02G227400	-	1B:408655935-408660806	10_1_20	10_1_128	OK	0.19273	2.70837	3.81277	14.0526	6.04441	5e-05	0.00213975	yes
TraesCS3B02G295000	TraesCS3B02G295000	-	3B:473694772-473709342	10_1_20	10_1_128	OK	0.120719	1.64854	3.77146	13.656	5.16121	5e-05	0.00213975	yes
TraesCS7A02G131600	TraesCS7A02G131600	-	7A:85030809-85033630	10_1_20	10_1_128	OK	0.341127	4.52674	3.73009	13.2699	6.12879	5e-05	0.00213975	yes
TraesCS1B02G335400	TraesCS1B02G335400	-	1B:562468352-562469855	10_1_20	10_1_128	OK	0.121685	1.56313	3.68321	12.8457	4.50956	5e-05	0.00213975	yes
TraesCS4B02G396300	TraesCS4B02G396300	-	4B:670796649-670799185	10_1_20	10_1_128	OK	0.522859	6.31123	3.59343	12.0706	6.12335	5e-05	0.00213975	yes
TraesCS7D02G272100	TraesCS7D02G272100	-	7D:262285425-262287653	10_1_20	10_1_128	OK	0.428272	5.1317	3.58284	11.9824	5.66947	5e-05	0.00213975	yes
TraesCS6B02G099800	TraesCS6B02G099800	-	6B:77746761-77749478	10_1_20	10_1_128	OK	0.134847	1.60655	3.57458	11.914	4.34443	5e-05	0.00213975	yes
TraesCS7B02G016500	TraesCS7B02G016500	-	7B:14063106-14072046	10_1_20	10_1_128	OK	0.300868	3.4953	3.53822	11.6174	8.63031	5e-05	0.00213975	yes
TraesCS4B02G396200	TraesCS4B02G396200	-	4B:670712026-670713208	10_1_20	10_1_128	OK	0.290558	3.31364	3.51152	11.4044	3.49612	0.0001	0.00400838	yes
TraesCS7A02G544600	TraesCS7A02G544600	-	7A:721064201-721075033	10_1_20	10_1_128	OK	0.0557416	0.631671	3.50235	11.3322	5.91737	5e-05	0.00213975	yes
TraesCS7D02G299800	TraesCS7D02G299800	-	7D:379825365-379826526	10_1_20	10_1_128	OK	0.160632	1.69768	3.40173	10.5687	4.35654	5e-05	0.00213975	yes
TraesCS7A02G513100	TraesCS7A02G513100	-	7A:700110210-700112441	10_1_20	10_1_128	OK	0.107371	1.12782	3.39286	10.5039	4.9467	5e-05	0.00213975	yes
TraesCS2B02G051600	TraesCS2B02G051600	-	2B:25246678-25251560	10_1_20	10_1_128	OK	0.162095	1.70076	3.39127	10.4924	4.77317	5e-05	0.00213975	yes
TraesCS2B02G482900	TraesCS2B02G482900	-	2B:680408987-680409227	10_1_20	10_1_128	OK	3.41561	35.808	3.39007	10.4837	4.38074	5e-05	0.00213975	yes
TraesCS6A02G023300	TraesCS6A02G023300	-	6A:11587721-11591011	10_1_20	10_1_128	OK	0.163153	1.70534	3.38576	10.4524	4.46185	5e-05	0.00213975	yes
TraesCS2B02G488000	TraesCS2B02G488000	-	2B:685265720-685270904	10_1_20	10_1_128	OK	0.0456237	0.469542	3.3634	10.2916	5.51466	5e-05	0.00213975	yes
TraesCS7D02G246600	TraesCS7D02G246600	-	7D:215927073-215928899	10_1_20	10_1_128	OK	4.90031	49.8246	3.34591	10.1676	7.926	5e-05	0.00213975	yes
TraesCS2B02G255800	TraesCS2B02G255800	-	2B:296002397-296005751	10_1_20	10_1_128	OK	0.19277	1.89265	3.29545	9.81814	4.89419	5e-05	0.00213975	yes
TraesCS3D02G063900	TraesCS3D02G063900	-	3D:28215194-28218346	10_1_20	10_1_128	OK	0.119194	1.16112	3.28413	9.74141	4.53355	5e-05	0.00213975	yes
TraesCS4B02G291900	TraesCS4B02G291900	-	4B:577014702-577016238	10_1_20	10_1_128	OK	0.127221	1.20219	3.24026	9.44964	4.06651	5e-05	0.00213975	yes
TraesCS5A02G195100	TraesCS5A02G195100	-	5A:398286819-398290961	10_1_20	10_1_128	OK	0.0974941	0.914976	3.23035	9.38496	4.16202	5e-05	0.00213975	yes
TraesCS3D02G469800	TraesCS3D02G469800	-	3D:571592872-571593484	10_1_20	10_1_128	OK	0.527699	4.91802	3.22029	9.31974	3.36112	5e-05	0.00213975	yes
TraesCS1A02G010200	TraesCS1A02G010200	-	1A:6317836-6324253	10_1_20	10_1_128	OK	0.103075	0.956828	3.21456	9.2828	4.65947	5e-05	0.00213975	yes
TraesCS1B02G294600	TraesCS1B02G294600	-	1B:512631329-512634061	10_1_20	10_1_128	OK	0.295987	2.71153	3.1955	9.16097	4.64664	5e-05	0.00213975	yes
TraesCS2B02G114900	TraesCS2B02G114900	-	2B:78071256-78072894	10_1_20	10_1_128	OK	0.160725	1.46446	3.1877	9.11157	2.80116	0.00125	0.0348266	yes
TraesCS1B02G372400	TraesCS1B02G372400	-	1B:603091104-603093899	10_1_20	10_1_128	OK	0.0557622	0.500685	3.16654	8.97891	3.19707	0.0004	0.0134345	yes
TraesCS1B02G335100	TraesCS1B02G335100	-	1B:562432801-562433838	10_1_20	10_1_128	OK	2.40905	21.2457	3.14064	8.81915	5.97118	5e-05	0.00213975	yes
TraesCS7A02G249500	TraesCS7A02G249500	-	7A:232345765-232346972	10_1_20	10_1_128	OK	1.43536	12.4961	3.12199	8.70588	4.77659	5e-05	0.00213975	yes
TraesCS2B02G483000	TraesCS2B02G483000	-	2B:680446022-680446607	10_1_20	10_1_128	OK	4.69254	39.6845	3.08014	8.45696	5.7686	5e-05	0.00213975	yes
TraesCS1B02G298500	TraesCS1B02G298500	-	1B:520083938-520091297	10_1_20	10_1_128	OK	0.0524246	0.442088	3.07602	8.43285	4.29653	5e-05	0.00213975	yes
TraesCS6B02G034600	TraesCS6B02G034600	-	6B:20761457-20762852	10_1_20	10_1_128	OK	0.0824921	0.691562	3.06753	8.38337	3.71128	5e-05	0.00213975	yes
TraesCS5B02G545100	TraesCS5B02G545100	-	5B:697668066-697672904	10_1_20	10_1_128	OK	4.92963	40.7905	3.04868	8.27455	7.34736	5e-05	0.00213975	yes
TraesCS2B02G613800	TraesCS2B02G613800	-	2B:792989379-792993260	10_1_20	10_1_128	OK	1.47807	12.1866	3.0435	8.24489	7.45518	5e-05	0.00213975	yes
TraesCS2D02G579000	TraesCS2D02G579000	-	2D:641607183-641608551	10_1_20	10_1_128	OK	1.696	13.9386	3.03888	8.21853	5.01876	5e-05	0.00213975	yes
TraesCS1A02G039100	TraesCS1A02G039100	-	1A:21281531-21285458	10_1_20	10_1_128	OK	0.166514	1.36547	3.03568	8.20032	4.99927	5e-05	0.00213975	yes
TraesCS1B02G351000	TraesCS1B02G351000	-	1B:581412111-581413204	10_1_20	10_1_128	OK	2.29471	18.7699	3.03204	8.17966	5.84771	5e-05	0.00213975	yes
TraesCS1A02G174200	TraesCS1A02G174200	-	1A:311525111-311526359	10_1_20	10_1_128	OK	0.12552	1.01965	3.02208	8.12338	4.13095	5e-05	0.00213975	yes
TraesCS7A02G415900	TraesCS7A02G415900	-	7A:608234912-608236825	10_1_20	10_1_128	OK	0.0788174	0.613085	2.9595	7.77854	3.09625	0.00045	0.0149095	yes
TraesCSU02G098300	TraesCSU02G098300	-	Un:87200659-87208012	10_1_20	10_1_128	OK	0.616084	4.78185	2.95637	7.76169	4.84742	5e-05	0.00213975	yes
TraesCSU02G078600	TraesCSU02G078600	-	Un:71180841-71182749	10_1_20	10_1_128	OK	4.1392	31.7345	2.93863	7.66683	7.68839	5e-05	0.00213975	yes
TraesCS3B02G369600	TraesCS3B02G369600	-	3B:581663323-581665291	10_1_20	10_1_128	OK	3.55753	27.1439	2.93168	7.62998	7.23684	5e-05	0.00213975	yes
TraesCS3B02G101500	TraesCS3B02G101500	-	3B:68442259-68445404	10_1_20	10_1_128	OK	0.0837784	0.638729	2.93055	7.62401	3.43038	5e-05	0.00213975	yes
TraesCS5B02G505300	TraesCS5B02G505300	-	5B:671126013-671129257	10_1_20	10_1_128	OK	1.32438	10.067	2.92625	7.60132	5.44041	5e-05	0.00213975	yes
TraesCS2B02G111000	TraesCS2B02G111000	-	2B:72811060-72817327	10_1_20	10_1_128	OK	0.215368	1.62621	2.91663	7.5508	5.95337	5e-05	0.00213975	yes
TraesCS5B02G522000	TraesCS5B02G522000	-	5B:684009755-684010525	10_1_20	10_1_128	OK	1.02337	7.71212	2.9138	7.53601	3.67644	5e-05	0.00213975	yes
TraesCS5B02G448400	TraesCS5B02G448400	-	5B:620669348-620670561	10_1_20	10_1_128	OK	14.6247	109.966	2.91057	7.51915	7.52279	5e-05	0.00213975	yes
TraesCS1B02G143800	TraesCS1B02G143800	-	1B:195552667-195560543	10_1_20	10_1_128	OK	0.36155	2.71789	2.91022	7.51733	6.28364	5e-05	0.00213975	yes
TraesCS3B02G282300	TraesCS3B02G282300	-	3B:452716268-452716944	10_1_20	10_1_128	OK	0.333985	2.47228	2.88799	7.40238	3.42241	0.0015	0.0402299	yes
TraesCS2B02G113600	TraesCS2B02G113600	-	2B:76921537-76930843	10_1_20	10_1_128	OK	0.146111	1.07453	2.87857	7.35421	4.80111	5e-05	0.00213975	yes
TraesCS2B02G114800	TraesCS2B02G114800	-	2B:78062882-78066967	10_1_20	10_1_128	OK	0.0611627	0.446454	2.86779	7.29946	4.06362	5e-05	0.00213975	yes
TraesCS1B02G439200	TraesCS1B02G439200	-	1B:660961899-660966574	10_1_20	10_1_128	OK	0.175219	1.27472	2.86295	7.27501	5.45714	5e-05	0.00213975	yes
TraesCS2A02G568000	TraesCS2A02G568000	-	2A:766592990-766594695	10_1_20	10_1_128	OK	0.195355	1.41265	2.85424	7.23122	2.81183	0.00045	0.0149095	yes
TraesCS4A02G331100	TraesCS4A02G331100	-	4A:615693851-615702428	10_1_20	10_1_128	OK	0.0676312	0.488859	2.85366	7.22832	4.31143	5e-05	0.00213975	yes
TraesCS7A02G444500	TraesCS7A02G444500	-	7A:638853331-638854844	10_1_20	10_1_128	OK	0.0697781	0.497622	2.8342	7.13147	2.63976	0.00065	0.0204863	yes
TraesCS2A02G123700	TraesCS2A02G123700	-	2A:73152693-73153457	10_1_20	10_1_128	OK	0.356727	2.51074	2.81522	7.03827	3.00142	0.00075	0.0229975	yes
TraesCS2D02G583400	TraesCS2D02G583400	-	2D:643674582-643688560	10_1_20	10_1_128	OK	1.51862	10.688	2.81516	7.03797	7.539	5e-05	0.00213975	yes
TraesCS2B02G622400	TraesCS2B02G622400	-	2B:796431645-796439123	10_1_20	10_1_128	OK	0.836312	5.8696	2.81115	7.01844	2.70747	0.00115	0.0324709	yes
TraesCS3B02G554700	TraesCS3B02G554700	-	3B:788510534-788511150	10_1_20	10_1_128	OK	1.05588	7.12684	2.75482	6.74968	3.94953	5e-05	0.00213975	yes
TraesCS4B02G366400	TraesCS4B02G366400	-	4B:653968698-653972299	10_1_20	10_1_128	OK	0.132749	0.893437	2.75067	6.7303	3.43432	5e-05	0.00213975	yes
TraesCS2B02G478700	TraesCS2B02G478700	-	2B:676023815-676026067	10_1_20	10_1_128	OK	9.89313	64.6196	2.70747	6.53175	7.32751	5e-05	0.00213975	yes
TraesCS2D02G423400	TraesCS2D02G423400	-	2D:536532641-536536602	10_1_20	10_1_128	OK	0.258926	1.68874	2.70534	6.52212	5.2654	5e-05	0.00213975	yes
TraesCS5D02G355100	TraesCS5D02G355100	-	5D:437009393-437011158	10_1_20	10_1_128	OK	0.0622142	0.401082	2.68858	6.44679	2.85934	0.0002	0.00744377	yes
TraesCS2A02G473800	TraesCS2A02G473800	-	2A:715299783-715301878	10_1_20	10_1_128	OK	0.0981701	0.631246	2.68485	6.43014	3.87616	5e-05	0.00213975	yes
TraesCS7B02G050700	TraesCS7B02G050700	-	7B:52655149-52656083	10_1_20	10_1_128	OK	2.86174	18.2276	2.67116	6.36941	5.09753	5e-05	0.00213975	yes
TraesCS5D02G303100	TraesCS5D02G303100	-	5D:398865208-398869704	10_1_20	10_1_128	OK	0.247474	1.56979	2.66522	6.34324	4.12407	5e-05	0.00213975	yes
TraesCS2A02G071800	TraesCS2A02G071800	-	2A:31952803-31957974	10_1_20	10_1_128	OK	0.506274	3.17467	2.64862	6.27067	5.23479	5e-05	0.00213975	yes
TraesCS7A02G009500	TraesCS7A02G009500	-	7A:4206018-4209108	10_1_20	10_1_128	OK	0.0592407	0.370801	2.64598	6.25921	2.17014	0.0008	0.0243027	yes
TraesCS2D02G008500	TraesCS2D02G008500	-	2D:4596295-4597686	10_1_20	10_1_128	OK	0.579069	3.60986	2.64014	6.23392	4.24921	5e-05	0.00213975	yes
TraesCS5B02G559500	TraesCS5B02G559500	-	5B:706349653-706353019	10_1_20	10_1_128	OK	7.44556	46.4081	2.63992	6.23297	6.65948	5e-05	0.00213975	yes
TraesCS3B02G602700	TraesCS3B02G602700	-	3B:822674874-822683402	10_1_20	10_1_128	OK	1.78592	11.1203	2.63846	6.22667	7.06813	5e-05	0.00213975	yes
TraesCS6D02G231000	TraesCS6D02G231000	-	6D:324516557-324522518	10_1_20	10_1_128	OK	0.401648	2.48121	2.62704	6.17757	4.45064	5e-05	0.00213975	yes
TraesCS2A02G021900	TraesCS2A02G021900	-	2A:10506079-10508765	10_1_20	10_1_128	OK	0.431583	2.65376	2.62033	6.14891	3.97837	5e-05	0.00213975	yes
TraesCS3A02G149700	TraesCS3A02G149700	-	3A:135378285-135387809	10_1_20	10_1_128	OK	0.241792	1.47825	2.61205	6.11372	4.00116	5e-05	0.00213975	yes
TraesCS2A02G539300	TraesCS2A02G539300	-	2A:751662485-751663348	10_1_20	10_1_128	OK	0.294138	1.79826	2.61204	6.11368	2.56317	0.0014	0.0381213	yes
TraesCS2A02G478500	TraesCS2A02G478500	-	2A:717169667-717175216	10_1_20	10_1_128	OK	0.331902	2.02349	2.60801	6.09662	4.64846	5e-05	0.00213975	yes
TraesCS7D02G308600	TraesCS7D02G308600	-	7D:390929714-390933008	10_1_20	10_1_128	OK	0.0737644	0.442408	2.58438	5.99758	2.86232	0.0004	0.0134345	yes
TraesCS2D02G483700	TraesCS2D02G483700	-	2D:585368462-585377260	10_1_20	10_1_128	OK	0.227947	1.36219	2.57916	5.97592	3.57774	5e-05	0.00213975	yes
TraesCSU02G148700	TraesCSU02G148700	-	Un:172236205-172238119	10_1_20	10_1_128	OK	0.971009	5.78685	2.57522	5.95962	5.19842	5e-05	0.00213975	yes
TraesCS1B02G382900	TraesCS1B02G382900	-	1B:614970170-614971437	10_1_20	10_1_128	OK	0.628455	3.67248	2.54687	5.84365	3.25897	5e-05	0.00213975	yes
TraesCS5A02G502600	TraesCS5A02G502600	-	5A:667323350-667324750	10_1_20	10_1_128	OK	0.744905	4.30443	2.53069	5.77848	3.28838	5e-05	0.00213975	yes
TraesCS2D02G582900	TraesCS2D02G582900	-	2D:643330242-643331607	10_1_20	10_1_128	OK	0.340308	1.96113	2.52678	5.76284	2.73821	0.0004	0.0134345	yes
TraesCS6B02G006400	TraesCS6B02G006400	-	6B:4489897-4495887	10_1_20	10_1_128	OK	0.948675	5.36708	2.50015	5.65744	5.84802	5e-05	0.00213975	yes
TraesCS2D02G078000	TraesCS2D02G078000	-	2D:33365169-33367595	10_1_20	10_1_128	OK	0.0808338	0.453285	2.48739	5.60763	3.56426	0.0001	0.00400838	yes
TraesCS6A02G067800	TraesCS6A02G067800	-	6A:36249625-36253502	10_1_20	10_1_128	OK	0.1961	1.09912	2.48669	5.60491	3.8696	5e-05	0.00213975	yes
TraesCS2B02G414800	TraesCS2B02G414800	-	2B:592801834-592804641	10_1_20	10_1_128	OK	0.585201	3.22683	2.46312	5.51408	4.02899	5e-05	0.00213975	yes
TraesCSU02G169600	TraesCSU02G169600	-	Un:249445981-249447623	10_1_20	10_1_128	OK	1.43313	7.84751	2.45307	5.4758	5.36219	5e-05	0.00213975	yes
TraesCS2D02G583000	TraesCS2D02G583000	-	2D:643435026-643436437	10_1_20	10_1_128	OK	6.95367	37.9999	2.45015	5.46473	5.75142	5e-05	0.00213975	yes
TraesCS2B02G483600	TraesCS2B02G483600	-	2B:680768243-680769698	10_1_20	10_1_128	OK	0.0648441	0.353909	2.44833	5.45784	2.58042	0.00075	0.0229975	yes
TraesCS2B02G049700	TraesCS2B02G049700	-	2B:24684700-24687308	10_1_20	10_1_128	OK	0.622424	3.32538	2.41755	5.34263	3.29175	5e-05	0.00213975	yes
TraesCS2B02G417700	TraesCS2B02G417700	-	2B:597545201-597550951	10_1_20	10_1_128	OK	0.625464	3.34005	2.41687	5.34011	3.98881	5e-05	0.00213975	yes
TraesCS2A02G475700	TraesCS2A02G475700	-	2A:716163621-716170066	10_1_20	10_1_128	OK	1.88141	10.0445	2.41652	5.33882	5.9119	5e-05	0.00213975	yes
TraesCS5B02G503200	TraesCS5B02G503200	-	5B:669895599-669898631	10_1_20	10_1_128	OK	9.12349	48.5579	2.41205	5.3223	6.67098	5e-05	0.00213975	yes
TraesCS3B02G256900	TraesCS3B02G256900	-	3B:414209495-414213548	10_1_20	10_1_128	OK	3.47464	18.1925	2.38841	5.2358	5.73684	5e-05	0.00213975	yes
TraesCS1B02G022400	TraesCS1B02G022400	-	1B:10067448-10082262	10_1_20	10_1_128	OK	0.0759735	0.396686	2.38443	5.22138	2.54624	0.00115	0.0324709	yes
TraesCS3A02G060300	TraesCS3A02G060300	-	3A:36303622-36305131	10_1_20	10_1_128	OK	4.89236	25.2339	2.36676	5.15781	4.99942	5e-05	0.00213975	yes
TraesCS1B02G277100	TraesCS1B02G277100	-	1B:484690297-484692949	10_1_20	10_1_128	OK	0.20528	1.05663	2.3638	5.14724	3.06156	0.0002	0.00744377	yes
TraesCS5B02G535100	TraesCS5B02G535100	-	5B:691150841-691153902	10_1_20	10_1_128	OK	0.107783	0.551745	2.35588	5.11906	3.57757	5e-05	0.00213975	yes
TraesCS1B02G279100	TraesCS1B02G279100	-	1B:487425601-487427181	10_1_20	10_1_128	OK	1.55848	7.94022	2.34904	5.09485	4.43775	5e-05	0.00213975	yes
TraesCS2A02G539400	TraesCS2A02G539400	-	2A:751844737-751846122	10_1_20	10_1_128	OK	1.36562	6.94948	2.34734	5.08885	4.41514	5e-05	0.00213975	yes
TraesCS2D02G583100	TraesCS2D02G583100	-	2D:643467341-643468713	10_1_20	10_1_128	OK	6.80596	34.4013	2.33759	5.05458	5.49801	5e-05	0.00213975	yes
TraesCS3B02G251400	TraesCS3B02G251400	-	3B:402460555-402461775	10_1_20	10_1_128	OK	0.491151	2.47436	2.33282	5.03789	2.86266	0.00035	0.0120863	yes
TraesCS2B02G536100	TraesCS2B02G536100	-	2B:731889301-731898962	10_1_20	10_1_128	OK	0.843656	4.24275	2.33027	5.02899	5.38817	5e-05	0.00213975	yes
TraesCS2A02G110600	TraesCS2A02G110600	-	2A:62291392-62295693	10_1_20	10_1_128	OK	0.725976	3.64493	2.3279	5.02074	4.72328	5e-05	0.00213975	yes
TraesCS3B02G143600	TraesCS3B02G143600	-	3B:132393015-132395769	10_1_20	10_1_128	OK	0.203475	1.01546	2.31921	4.99059	3.48068	5e-05	0.00213975	yes
TraesCS7B02G502200	TraesCS7B02G502200	-	7B:750602347-750606183	10_1_20	10_1_128	OK	0.483226	2.36952	2.29383	4.90356	4.18508	5e-05	0.00213975	yes
TraesCS7D02G370800	TraesCS7D02G370800	-	7D:479597565-479598806	10_1_20	10_1_128	OK	0.272651	1.3287	2.28489	4.87327	2.45074	0.0015	0.0402299	yes
TraesCS3B02G174100	TraesCS3B02G174100	-	3B:175090366-175103164	10_1_20	10_1_128	OK	1.86447	9.04926	2.27904	4.85355	5.85284	5e-05	0.00213975	yes
TraesCS3B02G104300	TraesCS3B02G104300	-	3B:70850473-70853469	10_1_20	10_1_128	OK	2.46699	11.8328	2.26196	4.79643	5.01901	5e-05	0.00213975	yes
TraesCS1B02G343700	TraesCS1B02G343700	-	1B:572287492-572290461	10_1_20	10_1_128	OK	11.6232	55.7119	2.26098	4.79317	5.6053	5e-05	0.00213975	yes
TraesCS3B02G302100	TraesCS3B02G302100	-	3B:485689558-485693042	10_1_20	10_1_128	OK	4.59042	21.8671	2.25206	4.76363	6.25084	5e-05	0.00213975	yes
TraesCS5B02G535400	TraesCS5B02G535400	-	5B:691459197-691481047	10_1_20	10_1_128	OK	0.895384	4.2505	2.24705	4.74711	6.2529	5e-05	0.00213975	yes
TraesCS2B02G114500	TraesCS2B02G114500	-	2B:77779907-77785015	10_1_20	10_1_128	OK	0.26524	1.2565	2.24404	4.73722	4.08968	5e-05	0.00213975	yes
TraesCS7D02G441700	TraesCS7D02G441700	-	7D:560935054-560941362	10_1_20	10_1_128	OK	0.2028	0.950202	2.22818	4.68543	2.57663	0.00075	0.0229975	yes
TraesCS1B02G218200	TraesCS1B02G218200	-	1B:395276327-395310723	10_1_20	10_1_128	OK	0.188598	0.87574	2.21519	4.64343	2.52173	0.0009	0.0267468	yes
TraesCS2B02G049400	TraesCS2B02G049400	-	2B:24506465-24514030	10_1_20	10_1_128	OK	0.444857	2.04045	2.19747	4.58674	4.15628	5e-05	0.00213975	yes
TraesCS6B02G383600	TraesCS6B02G383600	-	6B:658530538-658531483	10_1_20	10_1_128	OK	0.277206	1.26961	2.19535	4.58001	2.5522	0.0007	0.0218284	yes
TraesCSU02G022600	TraesCSU02G022600	-	Un:24012796-24014689	10_1_20	10_1_128	OK	0.401632	1.82967	2.18764	4.5556	3.84468	5e-05	0.00213975	yes
TraesCS4A02G317900	TraesCS4A02G317900	-	4A:607177350-607178485	10_1_20	10_1_128	OK	0.5428	2.45697	2.17839	4.52648	2.67614	0.0006	0.0191775	yes
TraesCS1D02G017700	TraesCS1D02G017700	-	1D:7874517-7876881	10_1_20	10_1_128	OK	0.106766	0.480701	2.17069	4.50239	3.12965	0.0001	0.00400838	yes
TraesCS2B02G114000	TraesCS2B02G114000	-	2B:77171259-77177473	10_1_20	10_1_128	OK	0.620751	2.78478	2.16547	4.48613	2.10383	0.0007	0.0218284	yes
TraesCS2B02G032500	TraesCS2B02G032500	-	2B:15681709-15700306	10_1_20	10_1_128	OK	0.277261	1.23385	2.15385	4.45014	3.39385	5e-05	0.00213975	yes
TraesCS7A02G165700	TraesCS7A02G165700	-	7A:121397855-121399015	10_1_20	10_1_128	OK	0.851563	3.77203	2.14716	4.42955	3.22463	5e-05	0.00213975	yes
TraesCS4B02G374100	TraesCS4B02G374100	-	4B:658167815-658169937	10_1_20	10_1_128	OK	0.126968	0.562177	2.14656	4.42771	2.53856	5e-05	0.00213975	yes
TraesCS2A02G070400	TraesCS2A02G070400	-	2A:31072384-31083109	10_1_20	10_1_128	OK	2.21344	9.77641	2.14302	4.41686	4.56486	5e-05	0.00213975	yes
TraesCS2D02G474200	TraesCS2D02G474200	-	2D:577440620-577443620	10_1_20	10_1_128	OK	0.454402	1.98356	2.12605	4.36521	4.02246	5e-05	0.00213975	yes
TraesCS3A02G498200	TraesCS3A02G498200	-	3A:724052936-724057279	10_1_20	10_1_128	OK	3.80274	16.5836	2.12464	4.36094	5.72805	5e-05	0.00213975	yes
TraesCS4B02G277900	TraesCS4B02G277900	-	4B:559854825-559856646	10_1_20	10_1_128	OK	0.0772723	0.335287	2.11737	4.33902	2.10338	0.00165	0.0434606	yes
TraesCS7D02G366200	TraesCS7D02G366200	-	7D:474005416-474013921	10_1_20	10_1_128	OK	0.496752	2.14228	2.10855	4.31258	2.80006	5e-05	0.00213975	yes
TraesCS2B02G483200	TraesCS2B02G483200	-	2B:680573369-680578483	10_1_20	10_1_128	OK	3.98624	17.1514	2.10523	4.30266	5.58323	5e-05	0.00213975	yes
TraesCS6B02G012400	TraesCS6B02G012400	-	6B:7553163-7555277	10_1_20	10_1_128	OK	0.438522	1.88651	2.10499	4.30195	3.60797	5e-05	0.00213975	yes
TraesCS1B02G440800	TraesCS1B02G440800	-	1B:662020212-662023320	10_1_20	10_1_128	OK	2.55726	10.9539	2.09878	4.28347	4.70474	5e-05	0.00213975	yes
TraesCS3D02G080000	TraesCS3D02G080000	-	3D:39921030-39931494	10_1_20	10_1_128	OK	0.074444	0.318851	2.09866	4.28311	2.50786	0.0007	0.0218284	yes
TraesCS5B02G005300	TraesCS5B02G005300	-	5B:6834482-6837707	10_1_20	10_1_128	OK	0.211368	0.896253	2.08415	4.24025	2.20986	5e-05	0.00213975	yes
TraesCS7B02G010100	TraesCS7B02G010100	-	7B:6176903-6180365	10_1_20	10_1_128	OK	3.24326	13.7169	2.08044	4.22936	5.42304	5e-05	0.00213975	yes
TraesCS2D02G580400	TraesCS2D02G580400	-	2D:642332359-642335092	10_1_20	10_1_128	OK	0.442379	1.86641	2.07691	4.21903	2.90119	5e-05	0.00213975	yes
TraesCSU02G102700	TraesCSU02G102700	-	Un:90081876-90089310	10_1_20	10_1_128	OK	0.225967	0.952922	2.07625	4.2171	3.75685	5e-05	0.00213975	yes
TraesCS7A02G562000	TraesCS7A02G562000	-	7A:732933657-732936411	10_1_20	10_1_128	OK	0.08648	0.36462	2.07595	4.21622	3.25397	5e-05	0.00213975	yes
TraesCS3B02G301800	TraesCS3B02G301800	-	3B:485387521-485389151	10_1_20	10_1_128	OK	5.29608	22.2374	2.06999	4.19884	5.57304	5e-05	0.00213975	yes
TraesCS6B02G185200	TraesCS6B02G185200	-	6B:210595513-210599424	10_1_20	10_1_128	OK	0.640914	2.68707	2.06783	4.19256	3.96207	5e-05	0.00213975	yes
TraesCS2B02G112800	TraesCS2B02G112800	-	2B:75990470-75991985	10_1_20	10_1_128	OK	9.53893	39.8365	2.06219	4.1762	5.28736	5e-05	0.00213975	yes
TraesCS3B02G142200	TraesCS3B02G142200	-	3B:129436118-129441744	10_1_20	10_1_128	OK	0.436993	1.7962	2.03927	4.11037	4.23344	5e-05	0.00213975	yes
TraesCS5A02G018200	TraesCS5A02G018200	-	5A:14266257-14266988	10_1_20	10_1_128	OK	0.840964	3.44719	2.0353	4.09908	2.56365	0.00055	0.017792	yes
TraesCS4D02G120400	TraesCS4D02G120400	-	4D:101440628-101443056	10_1_20	10_1_128	OK	22.6862	92.8564	2.03319	4.09309	5.62637	5e-05	0.00213975	yes
TraesCS5A02G240300	TraesCS5A02G240300	-	5A:456596300-456608396	10_1_20	10_1_128	OK	1.18455	4.83317	2.02863	4.08017	5.2259	5e-05	0.00213975	yes
TraesCS1D02G086800	TraesCS1D02G086800	-	1D:71287491-71288455	10_1_20	10_1_128	OK	0.26378	1.07124	2.02188	4.06113	2.15903	0.0014	0.0381213	yes
TraesCS2A02G464300	TraesCS2A02G464300	-	2A:709841941-709847720	10_1_20	10_1_128	OK	2.02172	8.16933	2.01464	4.0408	5.45342	5e-05	0.00213975	yes
TraesCS6B02G091700	TraesCS6B02G091700	-	6B:67408282-67411671	10_1_20	10_1_128	OK	0.0911779	0.368298	2.01412	4.03934	2.03826	0.00075	0.0229975	yes
TraesCS3B02G335100	TraesCS3B02G335100	-	3B:541202825-541207216	10_1_20	10_1_128	OK	1.06804	4.3063	2.01148	4.03196	4.33004	5e-05	0.00213975	yes
TraesCS2B02G030500	TraesCS2B02G030500	-	2B:13810798-13814984	10_1_20	10_1_128	OK	0.332766	1.33817	2.00769	4.02138	3.50412	5e-05	0.00213975	yes
TraesCS1A02G291700	TraesCS1A02G291700	-	1A:487604482-487605044	10_1_20	10_1_128	OK	15.6491	62.6738	2.00178	4.00494	4.70004	5e-05	0.00213975	yes
TraesCS1D02G312300	TraesCS1D02G312300	-	1D:407916371-407918093	10_1_20	10_1_128	OK	1.2086	4.79586	1.98845	3.9681	3.4744	5e-05	0.00213975	yes
TraesCS1A02G010400	TraesCS1A02G010400	-	1A:6332191-6345966	10_1_20	10_1_128	OK	0.422897	1.67616	1.98678	3.96351	4.83522	5e-05	0.00213975	yes
TraesCS3B02G229000	TraesCS3B02G229000	-	3B:335095184-335117832	10_1_20	10_1_128	OK	1.24424	4.92677	1.98538	3.95967	5.03699	5e-05	0.00213975	yes
TraesCS1B02G346600	TraesCS1B02G346600	-	1B:575724409-575728197	10_1_20	10_1_128	OK	1.33967	5.2577	1.97255	3.92461	4.36229	5e-05	0.00213975	yes
TraesCS2A02G518000	TraesCS2A02G518000	-	2A:741373089-741373646	10_1_20	10_1_128	OK	1.65819	6.49827	1.97045	3.9189	2.44281	0.00075	0.0229975	yes
TraesCS4A02G332600	TraesCS4A02G332600	-	4A:616700795-616703061	10_1_20	10_1_128	OK	0.143977	0.561125	1.96249	3.89734	2.35231	0.001	0.0290439	yes
TraesCS5B02G348400	TraesCS5B02G348400	-	5B:529686816-529689118	10_1_20	10_1_128	OK	0.739164	2.87921	1.96171	3.89523	2.81898	5e-05	0.00213975	yes
TraesCS1A02G283400	TraesCS1A02G283400	-	1A:480933517-480936043	10_1_20	10_1_128	OK	0.516415	2.0066	1.95815	3.88563	3.13552	5e-05	0.00213975	yes
TraesCS6B02G407100	TraesCS6B02G407100	-	6B:681315346-681369673	10_1_20	10_1_128	OK	0.597589	2.31956	1.95663	3.88154	3.84856	5e-05	0.00213975	yes
TraesCS2A02G245800	TraesCS2A02G245800	-	2A:356678715-356723446	10_1_20	10_1_128	OK	0.362038	1.40419	1.95553	3.87858	3.82823	5e-05	0.00213975	yes
TraesCS2A02G023000	TraesCS2A02G023000	-	2A:11215311-11217739	10_1_20	10_1_128	OK	0.107546	0.417007	1.95512	3.87748	2.28536	0.0015	0.0402299	yes
TraesCS2B02G487900	TraesCS2B02G487900	-	2B:685146692-685148431	10_1_20	10_1_128	OK	0.617076	2.38414	1.94995	3.86361	2.4975	0.00095	0.0278807	yes
TraesCS2A02G465400	TraesCS2A02G465400	-	2A:710266885-710269743	10_1_20	10_1_128	OK	1.81694	7.00371	1.94661	3.85468	4.91317	5e-05	0.00213975	yes
TraesCS2A02G094700	TraesCS2A02G094700	-	2A:48346064-48347584	10_1_20	10_1_128	OK	0.322166	1.23834	1.94254	3.84382	2.55642	0.00035	0.0120863	yes
TraesCS5B02G172200	TraesCS5B02G172200	-	5B:316561562-316562392	10_1_20	10_1_128	OK	1.27894	4.91526	1.94232	3.84323	2.94352	5e-05	0.00213975	yes
TraesCS1B02G420200	TraesCS1B02G420200	-	1B:643247120-643250796	10_1_20	10_1_128	OK	0.0995795	0.3824	1.94116	3.84014	2.39984	0.00085	0.0255186	yes
TraesCS7B02G024400	TraesCS7B02G024400	-	7B:23410986-23412625	10_1_20	10_1_128	OK	0.471915	1.80274	1.93359	3.82005	2.88718	5e-05	0.00213975	yes
TraesCSU02G084500	TraesCSU02G084500	-	Un:75661957-75663825	10_1_20	10_1_128	OK	0.968682	3.69893	1.93301	3.81851	3.86147	5e-05	0.00213975	yes
TraesCSU02G137700	TraesCSU02G137700	-	Un:124957537-124961693	10_1_20	10_1_128	OK	9.05108	34.4131	1.9268	3.80211	5.46259	5e-05	0.00213975	yes
TraesCS5A02G249300	TraesCS5A02G249300	-	5A:464158591-464170977	10_1_20	10_1_128	OK	0.0803164	0.305257	1.92626	3.80069	2.4529	0.0004	0.0134345	yes
TraesCS5D02G000500	TraesCS5D02G000500	-	5D:554526-558722	10_1_20	10_1_128	OK	2.57788	9.77758	1.92329	3.79287	5.29755	5e-05	0.00213975	yes
TraesCS2D02G476900	TraesCS2D02G476900	-	2D:579064960-579065485	10_1_20	10_1_128	OK	383.268	1442.19	1.91183	3.76286	4.54361	5e-05	0.00213975	yes
TraesCS5B02G502600	TraesCS5B02G502600	-	5B:669670173-669673109	10_1_20	10_1_128	OK	0.387101	1.45146	1.90672	3.74956	3.07447	5e-05	0.00213975	yes
TraesCS2B02G481700	TraesCS2B02G481700	-	2B:679896070-679901946	10_1_20	10_1_128	OK	0.993075	3.72212	1.90615	3.74808	4.2664	5e-05	0.00213975	yes
TraesCS1B02G326900	TraesCS1B02G326900	-	1B:553135285-553136285	10_1_20	10_1_128	OK	54.8424	204.905	1.90159	3.73625	4.95806	5e-05	0.00213975	yes
TraesCS2B02G130000	TraesCS2B02G130000	-	2B:97394141-97397308	10_1_20	10_1_128	OK	5.96255	22.1531	1.89351	3.71538	4.73066	5e-05	0.00213975	yes
TraesCS7D02G513200	TraesCS7D02G513200	-	7D:614502823-614505535	10_1_20	10_1_128	OK	0.133253	0.492137	1.8849	3.69327	2.83954	0.0001	0.00400838	yes
TraesCS5A02G274100	TraesCS5A02G274100	-	5A:482902190-482904566	10_1_20	10_1_128	OK	0.304874	1.12484	1.88343	3.68951	2.4614	0.0005	0.0163271	yes
TraesCS2D02G528500	TraesCS2D02G528500	-	2D:616149954-616155065	10_1_20	10_1_128	OK	1.73705	6.4045	1.88245	3.68701	4.30085	5e-05	0.00213975	yes
TraesCS7A02G001200	TraesCS7A02G001200	-	7A:976469-983181	10_1_20	10_1_128	OK	1.30706	4.81772	1.88203	3.68593	3.29238	5e-05	0.00213975	yes
TraesCS3B02G290800	TraesCS3B02G290800	-	3B:466296791-466299934	10_1_20	10_1_128	OK	16.6363	61.2314	1.87994	3.6806	5.06305	5e-05	0.00213975	yes
TraesCS2A02G275000	TraesCS2A02G275000	-	2A:451553927-451567861	10_1_20	10_1_128	OK	0.382252	1.40621	1.87922	3.67876	3.5391	5e-05	0.00213975	yes
TraesCS7A02G125400	TraesCS7A02G125400	-	7A:80752833-80754505	10_1_20	10_1_128	OK	0.623708	2.29005	1.87644	3.67168	2.98304	5e-05	0.00213975	yes
TraesCS7B02G010200	TraesCS7B02G010200	-	7B:6233305-6237005	10_1_20	10_1_128	OK	13.9281	51.0814	1.87479	3.66748	5.1635	5e-05	0.00213975	yes
TraesCS4B02G092400	TraesCS4B02G092400	-	4B:95214749-95219050	10_1_20	10_1_128	OK	0.101028	0.369812	1.87204	3.6605	2.34821	0.001	0.0290439	yes
TraesCS3B02G198300	TraesCS3B02G198300	-	3B:225797212-225800358	10_1_20	10_1_128	OK	0.137785	0.503039	1.86825	3.65089	2.35856	0.00075	0.0229975	yes
TraesCS5A02G532200	TraesCS5A02G532200	-	5A:689933098-689935992	10_1_20	10_1_128	OK	0.429899	1.56728	1.8662	3.64571	2.51776	0.0003	0.0105769	yes
TraesCS7D02G406100	TraesCS7D02G406100	-	7D:523268111-523271588	10_1_20	10_1_128	OK	1.22233	4.43689	1.85992	3.62988	3.62802	5e-05	0.00213975	yes
TraesCS1B02G310900	TraesCS1B02G310900	-	1B:533952298-533956538	10_1_20	10_1_128	OK	0.309336	1.12273	1.85976	3.62947	2.63742	0.0001	0.00400838	yes
TraesCS1B02G339100	TraesCS1B02G339100	-	1B:566831773-566836406	10_1_20	10_1_128	OK	0.495608	1.79853	1.85955	3.62894	3.34666	5e-05	0.00213975	yes
TraesCS7B02G158900	TraesCS7B02G158900	-	7B:215932302-215969091	10_1_20	10_1_128	OK	1.83997	6.60139	1.84308	3.58775	3.28502	5e-05	0.00213975	yes
TraesCS1D02G175500	TraesCS1D02G175500	-	1D:249754091-249755630	10_1_20	10_1_128	OK	0.396519	1.41851	1.83892	3.57742	2.19626	0.00105	0.0302868	yes
TraesCS4D02G004100	TraesCS4D02G004100	-	4D:1820769-1826513	10_1_20	10_1_128	OK	0.862396	3.03141	1.81357	3.51511	4.96708	5e-05	0.00213975	yes
TraesCS2B02G113900	TraesCS2B02G113900	-	2B:77171259-77177473	10_1_20	10_1_128	OK	2.20267	7.72544	1.81037	3.50732	4.11551	5e-05	0.00213975	yes
TraesCS3B02G345800	TraesCS3B02G345800	-	3B:555502988-555507331	10_1_20	10_1_128	OK	0.312006	1.09312	1.8088	3.50351	2.95491	5e-05	0.00213975	yes
TraesCS1B02G339600	TraesCS1B02G339600	-	1B:567113504-567116436	10_1_20	10_1_128	OK	0.714261	2.45768	1.78278	3.44089	3.05704	5e-05	0.00213975	yes
TraesCS5A02G038300	TraesCS5A02G038300	-	5A:35626864-35633118	10_1_20	10_1_128	OK	1.77104	6.07613	1.77855	3.43081	4.82595	5e-05	0.00213975	yes
TraesCS6B02G010800	TraesCS6B02G010800	-	6B:6511803-6516693	10_1_20	10_1_128	OK	0.20942	0.71815	1.77789	3.42924	2.43112	0.00035	0.0120863	yes
TraesCS7A02G264700	TraesCS7A02G264700	-	7A:264171789-264176344	10_1_20	10_1_128	OK	0.543901	1.85984	1.77376	3.41944	4.32218	5e-05	0.00213975	yes
TraesCS1B02G212600	TraesCS1B02G212600	-	1B:386162388-386163139	10_1_20	10_1_128	OK	9.71869	33.13	1.7693	3.40889	3.95755	5e-05	0.00213975	yes
TraesCS2B02G507700	TraesCS2B02G507700	-	2B:704291231-704293317	10_1_20	10_1_128	OK	4.78808	16.3202	1.76914	3.40851	4.37005	5e-05	0.00213975	yes
TraesCS7A02G130800	TraesCS7A02G130800	-	7A:84245356-84248270	10_1_20	10_1_128	OK	0.52565	1.79113	1.7687	3.40747	2.48242	0.0001	0.00400838	yes
TraesCS2A02G227800	TraesCS2A02G227800	-	2A:240817241-240819105	10_1_20	10_1_128	OK	0.376859	1.274	1.75726	3.38055	2.17347	0.001	0.0290439	yes
TraesCS1D02G369900	TraesCS1D02G369900	-	1D:448641911-448644993	10_1_20	10_1_128	OK	0.554427	1.86438	1.74963	3.36272	2.80585	5e-05	0.00213975	yes
TraesCS2D02G054600	TraesCS2D02G054600	-	2D:21825197-21829725	10_1_20	10_1_128	OK	0.148842	0.497651	1.74135	3.34348	2.11198	0.00175	0.0454035	yes
TraesCS3A02G355400	TraesCS3A02G355400	-	3A:603233659-603234940	10_1_20	10_1_128	OK	2.01634	6.7251	1.73782	3.33531	3.29535	5e-05	0.00213975	yes
TraesCS5A02G182900	TraesCS5A02G182900	-	5A:382544201-382549989	10_1_20	10_1_128	OK	0.228421	0.756156	1.72699	3.31036	2.3614	0.00025	0.00903054	yes
TraesCS7B02G371100	TraesCS7B02G371100	-	7B:637225119-637233491	10_1_20	10_1_128	OK	0.535813	1.77256	1.72603	3.30816	2.94383	5e-05	0.00213975	yes
TraesCS2D02G572300	TraesCS2D02G572300	-	2D:638309702-638310137	10_1_20	10_1_128	OK	32.3657	107.016	1.72529	3.30647	4.47107	5e-05	0.00213975	yes
TraesCS7B02G460700	TraesCS7B02G460700	-	7B:718136181-718148449	10_1_20	10_1_128	OK	0.280539	0.922136	1.71678	3.28702	3.5796	5e-05	0.00213975	yes
TraesCS5D02G324300	TraesCS5D02G324300	-	5D:416172687-416174763	10_1_20	10_1_128	OK	0.287644	0.945095	1.71617	3.28563	2.31192	0.0004	0.0134345	yes
TraesCS6A02G024900	TraesCS6A02G024900	-	6A:12385670-12393820	10_1_20	10_1_128	OK	1.308	4.25437	1.70158	3.25257	4.81215	5e-05	0.00213975	yes
TraesCS7D02G514700	TraesCS7D02G514700	-	7D:615478836-615486659	10_1_20	10_1_128	OK	0.539324	1.75001	1.69814	3.24482	4.58766	5e-05	0.00213975	yes
TraesCS2A02G480300	TraesCS2A02G480300	-	2A:718129054-718130574	10_1_20	10_1_128	OK	13.5465	43.9444	1.69776	3.24397	4.57558	5e-05	0.00213975	yes
TraesCS2B02G520400	TraesCS2B02G520400	-	2B:715021150-715024033	10_1_20	10_1_128	OK	0.1476	0.477374	1.69343	3.23425	2.18501	0.00165	0.0434606	yes
TraesCS2A02G477600	TraesCS2A02G477600	-	2A:716544461-716544799	10_1_20	10_1_128	OK	6.28762	20.328	1.69288	3.23301	2.68363	0.0001	0.00400838	yes
TraesCS7A02G223900	TraesCS7A02G223900	-	7A:192984922-192987607	10_1_20	10_1_128	OK	0.642803	2.07707	1.6921	3.23127	2.71606	0.0001	0.00400838	yes
TraesCS5D02G364500	TraesCS5D02G364500	-	5D:441919688-441927139	10_1_20	10_1_128	OK	0.232956	0.752535	1.6917	3.23037	2.58824	0.00015	0.00577269	yes
TraesCS2B02G126200	TraesCS2B02G126200	-	2B:94223607-94225059	10_1_20	10_1_128	OK	0.78887	2.52825	1.68028	3.2049	2.56572	0.00025	0.00903054	yes
TraesCS6B02G005200	TraesCS6B02G005200	-	6B:3878973-3883043	10_1_20	10_1_128	OK	2.54412	8.12442	1.6751	3.19341	2.59223	0.00025	0.00903054	yes
TraesCS5A02G525700	TraesCS5A02G525700	-	5A:685960746-685963724	10_1_20	10_1_128	OK	0.423479	1.35112	1.6738	3.19054	2.37572	0.0003	0.0105769	yes
TraesCS7A02G541000	TraesCS7A02G541000	-	7A:717743922-717746621	10_1_20	10_1_128	OK	0.245144	0.780059	1.66996	3.18206	2.71473	0.0001	0.00400838	yes
TraesCS6B02G409900	TraesCS6B02G409900	-	6B:684273581-684275650	10_1_20	10_1_128	OK	14.843	47.1968	1.66891	3.17974	4.10848	5e-05	0.00213975	yes
TraesCS3B02G207600	TraesCS3B02G207600	-	3B:243244034-243246864	10_1_20	10_1_128	OK	1.26585	4.02105	1.66746	3.17655	3.12449	5e-05	0.00213975	yes
TraesCS2A02G465200	TraesCS2A02G465200	-	2A:710205342-710209562	10_1_20	10_1_128	OK	0.159711	0.506586	1.66534	3.17188	3.15574	5e-05	0.00213975	yes
TraesCS5B02G505200	TraesCS5B02G505200	-	5B:671091331-671095375	10_1_20	10_1_128	OK	4.8914	15.489	1.66293	3.16659	4.55325	5e-05	0.00213975	yes
TraesCS2D02G581300	TraesCS2D02G581300	-	2D:642988369-642990684	10_1_20	10_1_128	OK	0.693308	2.18059	1.65315	3.1452	2.92711	5e-05	0.00213975	yes
TraesCS1B02G455700	TraesCS1B02G455700	-	1B:670714242-670715458	10_1_20	10_1_128	OK	2.03539	6.38762	1.64997	3.13827	2.98884	5e-05	0.00213975	yes
TraesCS4D02G092900	TraesCS4D02G092900	-	4D:68053009-68054395	10_1_20	10_1_128	OK	3.36476	10.555	1.64936	3.13694	3.39179	5e-05	0.00213975	yes
TraesCS3B02G251200	TraesCS3B02G251200	-	3B:401803617-401810273	10_1_20	10_1_128	OK	0.771732	2.42068	1.64924	3.13668	3.93774	5e-05	0.00213975	yes
TraesCS1B02G293300	TraesCS1B02G293300	-	1B:510979759-510985634	10_1_20	10_1_128	OK	1.48483	4.65041	1.64706	3.13195	4.13771	5e-05	0.00213975	yes
TraesCS2B02G503000	TraesCS2B02G503000	-	2B:697440939-697444611	10_1_20	10_1_128	OK	0.370541	1.15817	1.64414	3.12561	2.80975	5e-05	0.00213975	yes
TraesCS5A02G241900	TraesCS5A02G241900	-	5A:457511586-457512522	10_1_20	10_1_128	OK	5.44549	17.019	1.64401	3.12533	2.6603	5e-05	0.00213975	yes
TraesCS6B02G239400	TraesCS6B02G239400	-	6B:416099796-416102193	10_1_20	10_1_128	OK	0.316006	0.98488	1.64	3.11666	2.44063	0.0002	0.00744377	yes
TraesCS2A02G109500	TraesCS2A02G109500	-	2A:61383716-61386742	10_1_20	10_1_128	OK	3.43613	10.679	1.63592	3.10786	3.6631	5e-05	0.00213975	yes
TraesCS3B02G273400	TraesCS3B02G273400	-	3B:440405288-440411269	10_1_20	10_1_128	OK	0.671302	2.08595	1.63567	3.10732	3.37985	5e-05	0.00213975	yes
TraesCS7B02G022300	TraesCS7B02G022300	-	7B:21652583-21658104	10_1_20	10_1_128	OK	1.80022	5.58617	1.63368	3.10304	3.66072	5e-05	0.00213975	yes
TraesCS2A02G210400	TraesCS2A02G210400	-	2A:194471186-194474733	10_1_20	10_1_128	OK	0.134171	0.415631	1.63123	3.09777	2.50535	0.00015	0.00577269	yes
TraesCS4D02G286800	TraesCS4D02G286800	-	4D:458993533-458994265	10_1_20	10_1_128	OK	1.16368	3.60245	1.63029	3.09575	2.19579	0.00125	0.0348266	yes
TraesCS2B02G484100	TraesCS2B02G484100	-	2B:681408736-681411341	10_1_20	10_1_128	OK	1.16749	3.61296	1.62977	3.09464	2.55718	0.0001	0.00400838	yes
TraesCS4A02G286100	TraesCS4A02G286100	-	4A:591854822-591857140	10_1_20	10_1_128	OK	1.14811	3.55157	1.62919	3.09339	2.43338	0.00015	0.00577269	yes
TraesCS6A02G012200	TraesCS6A02G012200	-	6A:5605810-5607286	10_1_20	10_1_128	OK	0.500097	1.5379	1.62068	3.0752	2.5164	0.00015	0.00577269	yes
TraesCS2A02G401700	TraesCS2A02G401700	-	2A:655278930-655279692	10_1_20	10_1_128	OK	2.09398	6.4174	1.61574	3.06469	3.03725	5e-05	0.00213975	yes
TraesCS3B02G556900	TraesCS3B02G556900	-	3B:790744025-790751732	10_1_20	10_1_128	OK	0.11748	0.359503	1.61359	3.06012	2.12587	0.00035	0.0120863	yes
TraesCS5B02G457600	TraesCS5B02G457600	-	5B:632146127-632150134	10_1_20	10_1_128	OK	4.51624	13.8088	1.61239	3.05758	3.83292	5e-05	0.00213975	yes
TraesCS5D02G561500	TraesCS5D02G561500	-	5D:562003448-562006595	10_1_20	10_1_128	OK	0.743228	2.27064	1.61122	3.0551	2.63422	0.0001	0.00400838	yes
TraesCS3B02G084700	TraesCS3B02G084700	-	3B:53350407-53359592	10_1_20	10_1_128	OK	0.201717	0.613833	1.60552	3.04305	2.78728	5e-05	0.00213975	yes
TraesCS2B02G049300	TraesCS2B02G049300	-	2B:24264322-24279991	10_1_20	10_1_128	OK	1.19424	3.60244	1.59287	3.01649	3.43264	5e-05	0.00213975	yes
TraesCS6D02G310700	TraesCS6D02G310700	-	6D:420693631-420695053	10_1_20	10_1_128	OK	0.729104	2.19152	1.58773	3.00576	2.25584	0.00115	0.0324709	yes
TraesCS3B02G104500	TraesCS3B02G104500	-	3B:70965344-70979945	10_1_20	10_1_128	OK	0.266404	0.798051	1.58287	2.99565	3.19984	5e-05	0.00213975	yes
TraesCSU02G079900	TraesCSU02G079900	-	Un:71412752-71413715	10_1_20	10_1_128	OK	6.8916	20.6103	1.58046	2.99065	3.46077	5e-05	0.00213975	yes
TraesCS3B02G384900	TraesCS3B02G384900	-	3B:605019272-605020596	10_1_20	10_1_128	OK	1.06584	3.16957	1.57229	2.97376	2.17632	0.0011	0.0313905	yes
TraesCS1D02G300600	TraesCS1D02G300600	-	1D:398557975-398560967	10_1_20	10_1_128	OK	0.460927	1.36859	1.57008	2.96921	2.41238	0.0001	0.00400838	yes
TraesCS5A02G098800	TraesCS5A02G098800	-	5A:140591248-140596502	10_1_20	10_1_128	OK	0.169635	0.501924	1.56503	2.95884	2.68063	5e-05	0.00213975	yes
TraesCS5B02G318200	TraesCS5B02G318200	-	5B:502376148-502378678	10_1_20	10_1_128	OK	0.725479	2.14304	1.56266	2.95398	2.61886	5e-05	0.00213975	yes
TraesCS2A02G481700	TraesCS2A02G481700	-	2A:718818747-718819827	10_1_20	10_1_128	OK	1.90797	5.62731	1.56041	2.94938	2.46185	0.00015	0.00577269	yes
TraesCS2A02G511000	TraesCS2A02G511000	-	2A:735787350-735787966	10_1_20	10_1_128	OK	10.261	30.2565	1.56008	2.9487	3.57467	5e-05	0.00213975	yes
TraesCS1A02G292400	TraesCS1A02G292400	-	1A:488071385-488074461	10_1_20	10_1_128	OK	0.820736	2.41998	1.56001	2.94856	3.09723	5e-05	0.00213975	yes
TraesCS1B02G284600	TraesCS1B02G284600	-	1B:494154739-494160627	10_1_20	10_1_128	OK	3.53535	10.4137	1.55857	2.94562	4.43371	5e-05	0.00213975	yes
TraesCSU02G137200	TraesCSU02G137200	-	Un:124814006-124817423	10_1_20	10_1_128	OK	0.268192	0.789424	1.55753	2.94349	2.48623	0.0001	0.00400838	yes
TraesCS2B02G341300	TraesCS2B02G341300	-	2B:486951350-486953325	10_1_20	10_1_128	OK	0.39715	1.16247	1.54944	2.92704	2.08626	0.001	0.0290439	yes
TraesCS6B02G091500	TraesCS6B02G091500	-	6B:67320329-67324582	10_1_20	10_1_128	OK	0.412966	1.20741	1.54781	2.92373	2.81832	5e-05	0.00213975	yes
TraesCS7A02G319100	TraesCS7A02G319100	-	7A:459460509-459462059	10_1_20	10_1_128	OK	0.621259	1.81549	1.54709	2.92227	2.69333	5e-05	0.00213975	yes
TraesCS2B02G489600	TraesCS2B02G489600	-	2B:686834229-686838629	10_1_20	10_1_128	OK	1.61867	4.71031	1.54101	2.90998	3.90527	5e-05	0.00213975	yes
TraesCS3B02G336100	TraesCS3B02G336100	-	3B:542510408-542512878	10_1_20	10_1_128	OK	0.327449	0.950814	1.53789	2.9037	2.08515	0.00075	0.0229975	yes
TraesCS7D02G388600	TraesCS7D02G388600	-	7D:503323166-503339500	10_1_20	10_1_128	OK	0.253816	0.735893	1.53572	2.89933	2.43612	5e-05	0.00213975	yes
TraesCS2A02G538200	TraesCS2A02G538200	-	2A:751236147-751240233	10_1_20	10_1_128	OK	0.214751	0.622208	1.53473	2.89734	2.50489	0.00015	0.00577269	yes
TraesCS1B02G308300	TraesCS1B02G308300	-	1B:530959213-530960902	10_1_20	10_1_128	OK	1.17959	3.41338	1.53292	2.89371	3.52539	5e-05	0.00213975	yes
TraesCS2A02G510800	TraesCS2A02G510800	-	2A:735761319-735764009	10_1_20	10_1_128	OK	4.33849	12.51	1.52782	2.8835	3.42834	5e-05	0.00213975	yes
TraesCS2B02G534400	TraesCS2B02G534400	-	2B:730610165-730618486	10_1_20	10_1_128	OK	1.89535	5.461	1.5267	2.88126	2.86983	5e-05	0.00213975	yes
TraesCS4B02G143700	TraesCS4B02G143700	-	4B:191662925-191664507	10_1_20	10_1_128	OK	0.22463	0.646723	1.5256	2.87906	2.26194	0.00045	0.0149095	yes
TraesCS1A02G273900	TraesCS1A02G273900	-	1A:467255798-467260124	10_1_20	10_1_128	OK	0.685107	1.96891	1.523	2.87388	2.66968	5e-05	0.00213975	yes
TraesCS1B02G376100	TraesCS1B02G376100	-	1B:607137187-607137694	10_1_20	10_1_128	OK	18.7491	53.7799	1.52024	2.86839	3.56835	5e-05	0.00213975	yes
TraesCS6D02G193600	TraesCS6D02G193600	-	6D:267727720-267729945	10_1_20	10_1_128	OK	0.344215	0.98589	1.51812	2.86418	2.06456	0.0016	0.0423521	yes
TraesCS1A02G257900	TraesCS1A02G257900	-	1A:449820374-449831326	10_1_20	10_1_128	OK	1.17993	3.37924	1.518	2.86394	2.81798	5e-05	0.00213975	yes
TraesCS6B02G116900	TraesCS6B02G116900	-	6B:106467327-106470092	10_1_20	10_1_128	OK	0.661077	1.89279	1.51763	2.8632	2.31564	0.00045	0.0149095	yes
TraesCS3B02G091800	TraesCS3B02G091800	-	3B:60863813-60868553	10_1_20	10_1_128	OK	6.49763	18.5797	1.51574	2.85945	3.22548	5e-05	0.00213975	yes
TraesCS6A02G012700	TraesCS6A02G012700	-	6A:5872686-5874378	10_1_20	10_1_128	OK	1.01762	2.90211	1.5119	2.85185	2.73047	5e-05	0.00213975	yes
TraesCS1B02G396900	TraesCS1B02G396900	-	1B:628602388-628604766	10_1_20	10_1_128	OK	0.913184	2.59599	1.50731	2.84279	3.23527	5e-05	0.00213975	yes
TraesCS2A02G496700	TraesCS2A02G496700	-	2A:727914333-727918774	10_1_20	10_1_128	OK	0.233012	0.660028	1.50212	2.83259	2.41634	0.00025	0.00903054	yes
TraesCS6A02G024700	TraesCS6A02G024700	-	6A:12288893-12290990	10_1_20	10_1_128	OK	1.43191	4.05368	1.50129	2.83096	2.18264	0.0014	0.0381213	yes
TraesCS1A02G186200	TraesCS1A02G186200	-	1A:337628886-337629897	10_1_20	10_1_128	OK	0.901161	2.52761	1.48791	2.80482	2.23087	0.0005	0.0163271	yes
TraesCS2A02G525500	TraesCS2A02G525500	-	2A:745663451-745671118	10_1_20	10_1_128	OK	5.10304	14.2929	1.48587	2.80086	3.54507	5e-05	0.00213975	yes
TraesCS3A02G493500	TraesCS3A02G493500	-	3A:719931688-719937693	10_1_20	10_1_128	OK	0.421389	1.17548	1.48002	2.78953	2.8576	5e-05	0.00213975	yes
TraesCS2D02G262700	TraesCS2D02G262700	-	2D:318910255-318917674	10_1_20	10_1_128	OK	0.317909	0.885687	1.47818	2.78597	2.46064	0.0001	0.00400838	yes
TraesCS1A02G171000	TraesCS1A02G171000	-	1A:305606260-305608388	10_1_20	10_1_128	OK	103.606	288.628	1.47811	2.78584	3.65514	5e-05	0.00213975	yes
TraesCS1B02G034100	TraesCS1B02G034100	-	1B:16478349-16479064	10_1_20	10_1_128	OK	4.0918	11.3724	1.47473	2.77932	2.87144	5e-05	0.00213975	yes
TraesCS4A02G274200	TraesCS4A02G274200	-	4A:584119813-584126345	10_1_20	10_1_128	OK	6.71213	18.597	1.47023	2.77066	4.1462	5e-05	0.00213975	yes
TraesCSU02G137800	TraesCSU02G137800	-	Un:124963749-124965374	10_1_20	10_1_128	OK	0.967855	2.68113	1.46998	2.77018	2.90298	5e-05	0.00213975	yes
TraesCS1A02G104300	TraesCS1A02G104300	-	1A:100099706-100104633	10_1_20	10_1_128	OK	1.19061	3.29666	1.46931	2.76889	2.64479	5e-05	0.00213975	yes
TraesCS3B02G212400	TraesCS3B02G212400	-	3B:252343586-252344397	10_1_20	10_1_128	OK	1.35179	3.74184	1.46888	2.76807	2.10217	0.00105	0.0302868	yes
TraesCS3B02G141200	TraesCS3B02G141200	-	3B:127852338-127853746	10_1_20	10_1_128	OK	1.52601	4.22303	1.46851	2.76736	2.57533	5e-05	0.00213975	yes
TraesCS1A02G150800	TraesCS1A02G150800	-	1A:258857614-258862764	10_1_20	10_1_128	OK	1.59708	4.41456	1.46683	2.76414	3.23327	5e-05	0.00213975	yes
TraesCS1B02G232300	TraesCS1B02G232300	-	1B:417400045-417402008	10_1_20	10_1_128	OK	14.2777	39.4493	1.46624	2.76301	4.03831	5e-05	0.00213975	yes
TraesCS5A02G547700	TraesCS5A02G547700	-	5A:701962990-701965551	10_1_20	10_1_128	OK	3.87582	10.7009	1.46516	2.76094	3.6274	5e-05	0.00213975	yes
TraesCS3B02G149000	TraesCS3B02G149000	-	3B:140426281-140427939	10_1_20	10_1_128	OK	0.66044	1.82146	1.46359	2.75794	2.2064	0.00085	0.0255186	yes
TraesCS5B02G570100	TraesCS5B02G570100	-	5B:711992628-711996286	10_1_20	10_1_128	OK	0.328059	0.904692	1.46347	2.75771	2.10025	0.0009	0.0267468	yes
TraesCS7B02G439100	TraesCS7B02G439100	-	7B:704667965-704672613	10_1_20	10_1_128	OK	1.06256	2.92687	1.46182	2.75456	3.40177	5e-05	0.00213975	yes
TraesCS1B02G203200	TraesCS1B02G203200	-	1B:364918096-364919774	10_1_20	10_1_128	OK	11.3807	31.3247	1.46071	2.75244	3.92887	5e-05	0.00213975	yes
TraesCS1A02G110000	TraesCS1A02G110000	-	1A:108921600-108924502	10_1_20	10_1_128	OK	0.28736	0.789635	1.45833	2.7479	2.3079	0.0003	0.0105769	yes
TraesCS7D02G551500	TraesCS7D02G551500	-	7D:634890287-634894569	10_1_20	10_1_128	OK	1.63423	4.4751	1.45331	2.73836	3.43887	5e-05	0.00213975	yes
TraesCS2A02G454700	TraesCS2A02G454700	-	2A:703448222-703448513	10_1_20	10_1_128	OK	18.3797	50.2768	1.45178	2.73545	2.88892	5e-05	0.00213975	yes
TraesCS3B02G138900	TraesCS3B02G138900	-	3B:125522763-125524606	10_1_20	10_1_128	OK	7.79876	21.3293	1.45152	2.73496	3.71614	5e-05	0.00213975	yes
TraesCS2A02G538000	TraesCS2A02G538000	-	2A:751211770-751214150	10_1_20	10_1_128	OK	0.48444	1.32248	1.44886	2.72992	2.77185	5e-05	0.00213975	yes
TraesCS2A02G302300	TraesCS2A02G302300	-	2A:517910694-517915033	10_1_20	10_1_128	OK	0.73479	2.004	1.44748	2.72731	2.73885	5e-05	0.00213975	yes
TraesCS5A02G007900	TraesCS5A02G007900	-	5A:4956290-4959912	10_1_20	10_1_128	OK	3.66275	9.93573	1.4397	2.71264	3.74838	5e-05	0.00213975	yes
TraesCS2B02G031600	TraesCS2B02G031600	-	2B:14617244-14619673	10_1_20	10_1_128	OK	1.0358	2.80225	1.43585	2.70542	3.01751	5e-05	0.00213975	yes
TraesCS2D02G381200	TraesCS2D02G381200	-	2D:485454986-485466006	10_1_20	10_1_128	OK	0.529235	1.42915	1.43317	2.70039	2.73865	5e-05	0.00213975	yes
TraesCS5B02G504200	TraesCS5B02G504200	-	5B:670305023-670305619	10_1_20	10_1_128	OK	3.16473	8.53924	1.43203	2.69826	2.66463	5e-05	0.00213975	yes
TraesCS3D02G445700	TraesCS3D02G445700	-	3D:554766469-554771148	10_1_20	10_1_128	OK	0.378615	1.0206	1.43062	2.69563	2.75962	5e-05	0.00213975	yes
TraesCS3A02G499400	TraesCS3A02G499400	-	3A:724515095-724516937	10_1_20	10_1_128	OK	1.454	3.91217	1.42794	2.69062	2.55253	5e-05	0.00213975	yes
TraesCS4B02G031000	TraesCS4B02G031000	-	4B:23009093-23015551	10_1_20	10_1_128	OK	0.143822	0.386581	1.42649	2.68792	2.20125	0.0004	0.0134345	yes
TraesCS5B02G559600	TraesCS5B02G559600	-	5B:706353904-706356043	10_1_20	10_1_128	OK	4.64672	12.4577	1.42275	2.68096	3.13893	5e-05	0.00213975	yes
TraesCS7D02G145000	TraesCS7D02G145000	-	7D:92582914-92583519	10_1_20	10_1_128	OK	3.42957	9.18008	1.42048	2.67675	2.42338	5e-05	0.00213975	yes
TraesCS3B02G299700	TraesCS3B02G299700	-	3B:480567695-480570791	10_1_20	10_1_128	OK	1.53039	4.08982	1.41814	2.67241	3.50541	5e-05	0.00213975	yes
TraesCS3B02G397400	TraesCS3B02G397400	-	3B:627748607-627749282	10_1_20	10_1_128	OK	7.8363	20.8225	1.4099	2.65719	2.84683	5e-05	0.00213975	yes
TraesCS1B02G333100	TraesCS1B02G333100	-	1B:559574500-559579478	10_1_20	10_1_128	OK	1.65642	4.40122	1.40984	2.65708	3.39223	5e-05	0.00213975	yes
TraesCS3A02G091000	TraesCS3A02G091000	-	3A:57774540-57777732	10_1_20	10_1_128	OK	0.440498	1.1704	1.40979	2.65698	2.12553	0.00065	0.0204863	yes
TraesCS5B02G245100	TraesCS5B02G245100	-	5B:426512012-426520360	10_1_20	10_1_128	OK	0.610921	1.6193	1.40631	2.65058	1.95767	0.00175	0.0454035	yes
TraesCS1B02G377300	TraesCS1B02G377300	-	1B:609303748-609308152	10_1_20	10_1_128	OK	4.0214	10.6575	1.4061	2.6502	3.47593	5e-05	0.00213975	yes
TraesCS2A02G511200	TraesCS2A02G511200	-	2A:735856113-735858925	10_1_20	10_1_128	OK	1.58257	4.19138	1.40516	2.64847	3.06443	5e-05	0.00213975	yes
TraesCS2B02G077200	TraesCS2B02G077200	-	2B:42276896-42282176	10_1_20	10_1_128	OK	2.30793	6.09859	1.40187	2.64244	3.345	5e-05	0.00213975	yes
TraesCS2A02G371200	TraesCS2A02G371200	-	2A:613699278-613700927	10_1_20	10_1_128	OK	1.793	4.73379	1.40062	2.64015	2.78901	5e-05	0.00213975	yes
TraesCS2B02G445800	TraesCS2B02G445800	-	2B:638772496-638776424	10_1_20	10_1_128	OK	0.499909	1.31781	1.3984	2.63609	2.96961	5e-05	0.00213975	yes
TraesCS7D02G372600	TraesCS7D02G372600	-	7D:481850405-481854355	10_1_20	10_1_128	OK	1.95163	5.14405	1.39823	2.63578	3.25589	5e-05	0.00213975	yes
TraesCS1B02G438800	TraesCS1B02G438800	-	1B:660878246-660882222	10_1_20	10_1_128	OK	0.589353	1.55085	1.39585	2.63144	3.20195	5e-05	0.00213975	yes
TraesCS5B02G284500	TraesCS5B02G284500	-	5B:470205045-470210977	10_1_20	10_1_128	OK	2.20289	5.78997	1.39416	2.62835	3.6653	5e-05	0.00213975	yes
TraesCS1D02G014600	TraesCS1D02G014600	-	1D:7055140-7059731	10_1_20	10_1_128	OK	0.407515	1.07054	1.39342	2.62701	3.19773	5e-05	0.00213975	yes
TraesCS3B02G103500	TraesCS3B02G103500	-	3B:70295723-70302301	10_1_20	10_1_128	OK	0.368255	0.963962	1.38827	2.61765	2.72374	5e-05	0.00213975	yes
TraesCS2A02G092400	TraesCS2A02G092400	-	2A:45118909-45127572	10_1_20	10_1_128	OK	2.2932	6.00085	1.38781	2.61681	3.8923	5e-05	0.00213975	yes
TraesCS3B02G363000	TraesCS3B02G363000	-	3B:574523194-574524986	10_1_20	10_1_128	OK	1.00526	2.62378	1.38408	2.61005	2.45101	0.0002	0.00744377	yes
TraesCS2B02G113300	TraesCS2B02G113300	-	2B:76883934-76888099	10_1_20	10_1_128	OK	5.49301	14.3118	1.38154	2.60546	3.57835	5e-05	0.00213975	yes
TraesCS4D02G158000	TraesCS4D02G158000	-	4D:220320329-220356189	10_1_20	10_1_128	OK	1.23191	3.20198	1.37807	2.5992	3.56315	5e-05	0.00213975	yes
TraesCS5B02G559300	TraesCS5B02G559300	-	5B:706304903-706311211	10_1_20	10_1_128	OK	2.0429	5.30898	1.37781	2.59874	3.77195	5e-05	0.00213975	yes
TraesCSU02G146800	TraesCSU02G146800	-	Un:162966289-162967334	10_1_20	10_1_128	OK	74.9253	194.515	1.37636	2.59613	3.77983	5e-05	0.00213975	yes
TraesCS4D02G208600	TraesCS4D02G208600	-	4D:359415893-359420966	10_1_20	10_1_128	OK	6.53278	16.9019	1.37141	2.58723	3.87965	5e-05	0.00213975	yes
TraesCS4A02G061800	TraesCS4A02G061800	-	4A:58570015-58571846	10_1_20	10_1_128	OK	0.45589	1.179	1.37081	2.58616	1.94281	0.00195	0.0495226	yes
TraesCS3B02G199600	TraesCS3B02G199600	-	3B:228208783-228209870	10_1_20	10_1_128	OK	1.05264	2.71831	1.3687	2.58238	2.00967	0.00175	0.0454035	yes
TraesCS4D02G060400	TraesCS4D02G060400	-	4D:36441404-36449880	10_1_20	10_1_128	OK	6.73235	17.3768	1.36798	2.58109	3.69682	5e-05	0.00213975	yes
TraesCS2A02G021700	TraesCS2A02G021700	-	2A:10464811-10466428	10_1_20	10_1_128	OK	3.6593	9.43354	1.36623	2.57796	2.78437	5e-05	0.00213975	yes
TraesCS1D02G312900	TraesCS1D02G312900	-	1D:408534015-408535433	10_1_20	10_1_128	OK	0.790125	2.02882	1.36049	2.56772	1.9491	0.0019	0.048504	yes
TraesCS7A02G230200	TraesCS7A02G230200	-	7A:200624298-200634543	10_1_20	10_1_128	OK	0.514197	1.31052	1.34975	2.54868	2.06659	0.00095	0.0278807	yes
TraesCS2B02G500900	TraesCS2B02G500900	-	2B:695992641-695992985	10_1_20	10_1_128	OK	8.96487	22.8429	1.34939	2.54804	2.34419	0.00015	0.00577269	yes
TraesCS7D02G341900	TraesCS7D02G341900	-	7D:437476880-437484800	10_1_20	10_1_128	OK	2.7166	6.91501	1.34793	2.54547	3.66742	5e-05	0.00213975	yes
TraesCS3A02G025300	TraesCS3A02G025300	-	3A:13409566-13411244	10_1_20	10_1_128	OK	3.30878	8.4219	1.34785	2.54533	3.04395	5e-05	0.00213975	yes
TraesCS3B02G369700	TraesCS3B02G369700	-	3B:581702629-581710160	10_1_20	10_1_128	OK	0.412596	1.04836	1.34533	2.54088	2.70412	5e-05	0.00213975	yes
TraesCS6A02G001700	TraesCS6A02G001700	-	6A:811603-816032	10_1_20	10_1_128	OK	0.204063	0.518292	1.34475	2.53986	2.09533	0.00085	0.0255186	yes
TraesCS6A02G037300	TraesCS6A02G037300	-	6A:18460367-18465203	10_1_20	10_1_128	OK	0.238588	0.605511	1.34364	2.53791	2.69143	5e-05	0.00213975	yes
TraesCS2B02G430800	TraesCS2B02G430800	-	2B:619749284-619753864	10_1_20	10_1_128	OK	1.97651	5.0062	1.34076	2.53285	3.08993	5e-05	0.00213975	yes
TraesCS6D02G040400	TraesCS6D02G040400	-	6D:16502831-16503645	10_1_20	10_1_128	OK	40.2815	101.794	1.33746	2.52706	3.3578	5e-05	0.00213975	yes
TraesCS4B02G270100	TraesCS4B02G270100	-	4B:545148724-545150256	10_1_20	10_1_128	OK	1.08625	2.74479	1.33734	2.52685	2.24407	0.00035	0.0120863	yes
TraesCS3B02G112300	TraesCS3B02G112300	-	3B:78545842-78550974	10_1_20	10_1_128	OK	0.225389	0.568803	1.33551	2.52365	2.10821	0.00085	0.0255186	yes
TraesCS7A02G122300	TraesCS7A02G122300	-	7A:78663189-78666376	10_1_20	10_1_128	OK	0.725577	1.82839	1.33337	2.51991	2.52618	5e-05	0.00213975	yes
TraesCS5B02G348300	TraesCS5B02G348300	-	5B:529608444-529610747	10_1_20	10_1_128	OK	1.64396	4.13945	1.33226	2.51797	2.47233	0.00015	0.00577269	yes
TraesCS6A02G022600	TraesCS6A02G022600	-	6A:11268349-11274440	10_1_20	10_1_128	OK	4.60424	11.5894	1.33177	2.51711	3.81752	5e-05	0.00213975	yes
TraesCS5A02G029700	TraesCS5A02G029700	-	5A:25838060-25840571	10_1_20	10_1_128	OK	6.57395	16.5389	1.33103	2.51582	3.4562	5e-05	0.00213975	yes
TraesCS7B02G486500	TraesCS7B02G486500	-	7B:742463404-742465859	10_1_20	10_1_128	OK	18.1396	45.6347	1.33099	2.51575	3.51146	5e-05	0.00213975	yes
TraesCS5B02G285600	TraesCS5B02G285600	-	5B:471021188-471025280	10_1_20	10_1_128	OK	0.3901	0.980104	1.32909	2.51244	2.3394	0.0005	0.0163271	yes
TraesCS1D02G160600	TraesCS1D02G160600	-	1D:227646251-227650546	10_1_20	10_1_128	OK	0.357616	0.89696	1.32663	2.50816	2.25455	0.0004	0.0134345	yes
TraesCS3B02G347400	TraesCS3B02G347400	-	3B:556713924-556714685	10_1_20	10_1_128	OK	6.4116	16.0768	1.32623	2.50747	2.4946	0.0001	0.00400838	yes
TraesCS1B02G343800	TraesCS1B02G343800	-	1B:572293069-572295777	10_1_20	10_1_128	OK	2.26438	5.67594	1.32574	2.50661	3.318	5e-05	0.00213975	yes
TraesCS5A02G190900	TraesCS5A02G190900	-	5A:395284819-395286256	10_1_20	10_1_128	OK	1.39004	3.4784	1.3233	2.50238	2.412	0.00015	0.00577269	yes
TraesCS2A02G072400	TraesCS2A02G072400	-	2A:32139541-32143165	10_1_20	10_1_128	OK	5.81899	14.5437	1.32156	2.49936	3.13022	5e-05	0.00213975	yes
TraesCS1B02G272600	TraesCS1B02G272600	-	1B:478581634-478583970	10_1_20	10_1_128	OK	1.0308	2.57432	1.32042	2.49739	2.17887	0.0009	0.0267468	yes
TraesCS5B02G108600	TraesCS5B02G108600	-	5B:147468501-147471618	10_1_20	10_1_128	OK	0.492587	1.22751	1.31728	2.49196	2.00513	0.00195	0.0495226	yes
TraesCS6A02G320700	TraesCS6A02G320700	-	6A:555426241-555428050	10_1_20	10_1_128	OK	0.350851	0.87395	1.31669	2.49094	2.16234	0.00045	0.0149095	yes
TraesCS5D02G546900	TraesCS5D02G546900	-	5D:555321880-555325787	10_1_20	10_1_128	OK	0.233818	0.582112	1.31591	2.48959	2.36343	5e-05	0.00213975	yes
TraesCS2D02G022700	TraesCS2D02G022700	-	2D:10309951-10311664	10_1_20	10_1_128	OK	1.27908	3.1835	1.3155	2.48889	2.23658	0.00035	0.0120863	yes
TraesCS3B02G180800	TraesCS3B02G180800	-	3B:189148421-189157468	10_1_20	10_1_128	OK	0.366551	0.910975	1.3134	2.48527	3.14355	5e-05	0.00213975	yes
TraesCS1A02G389200	TraesCS1A02G389200	-	1A:557190155-557193139	10_1_20	10_1_128	OK	2.01605	5.0101	1.31331	2.48511	2.44051	0.0001	0.00400838	yes
TraesCS7B02G208300	TraesCS7B02G208300	-	7B:380887589-380888580	10_1_20	10_1_128	OK	5.89391	14.5767	1.30637	2.47318	2.54923	5e-05	0.00213975	yes
TraesCS7B02G045100	TraesCS7B02G045100	-	7B:44294351-44298713	10_1_20	10_1_128	OK	2.39632	5.92238	1.30535	2.47144	2.67727	5e-05	0.00213975	yes
TraesCS1D02G397500	TraesCS1D02G397500	-	1D:465103020-465116772	10_1_20	10_1_128	OK	0.171368	0.423021	1.30363	2.46849	2.14078	0.00025	0.00903054	yes
TraesCS3B02G173200	TraesCS3B02G173200	-	3B:173377771-173381368	10_1_20	10_1_128	OK	0.279703	0.6897	1.30207	2.46582	2.19007	0.00065	0.0204863	yes
TraesCS3B02G092500	TraesCS3B02G092500	-	3B:61560636-61564731	10_1_20	10_1_128	OK	0.387894	0.955083	1.29997	2.46224	2.07102	0.00095	0.0278807	yes
TraesCS4B02G101500	TraesCS4B02G101500	-	4B:107232672-107238822	10_1_20	10_1_128	OK	0.207498	0.510577	1.29903	2.46063	2.32905	0.00025	0.00903054	yes
TraesCS6B02G182600	TraesCS6B02G182600	-	6B:204450428-204452669	10_1_20	10_1_128	OK	0.425879	1.04752	1.29847	2.45968	2.4704	5e-05	0.00213975	yes
TraesCS1B02G130200	TraesCS1B02G130200	-	1B:161202972-161209590	10_1_20	10_1_128	OK	0.539463	1.32603	1.29752	2.45806	2.05247	0.0001	0.00400838	yes
TraesCS3A02G357100	TraesCS3A02G357100	-	3A:605048008-605050537	10_1_20	10_1_128	OK	0.404766	0.994223	1.29648	2.45629	2.06709	0.0011	0.0313905	yes
TraesCS7B02G016700	TraesCS7B02G016700	-	7B:14696997-14697672	10_1_20	10_1_128	OK	11.3846	27.9089	1.29365	2.45147	2.88733	5e-05	0.00213975	yes
TraesCS5B02G304000	TraesCS5B02G304000	-	5B:488114867-488120798	10_1_20	10_1_128	OK	0.17829	0.436798	1.29274	2.44993	2.0081	0.0008	0.0243027	yes
TraesCS7D02G160100	TraesCS7D02G160100	-	7D:110285312-110287098	10_1_20	10_1_128	OK	0.708754	1.73475	1.29137	2.4476	2.00754	0.0009	0.0267468	yes
TraesCS7B02G500200	TraesCS7B02G500200	-	7B:750069111-750072215	10_1_20	10_1_128	OK	0.622643	1.52284	1.29028	2.44576	1.99867	0.00075	0.0229975	yes
TraesCS5B02G285300	TraesCS5B02G285300	-	5B:470647556-470649437	10_1_20	10_1_128	OK	2.36283	5.77227	1.28862	2.44294	2.79494	5e-05	0.00213975	yes
TraesCS3B02G371300	TraesCS3B02G371300	-	3B:583824423-583827020	10_1_20	10_1_128	OK	0.699332	1.70718	1.28757	2.44117	2.06929	0.0015	0.0402299	yes
TraesCS2A02G280800	TraesCS2A02G280800	-	2A:469122045-469124586	10_1_20	10_1_128	OK	3.61107	8.81269	1.28716	2.44047	3.35564	5e-05	0.00213975	yes
TraesCS7A02G185300	TraesCS7A02G185300	-	7A:139468082-139469087	10_1_20	10_1_128	OK	2.18474	5.32774	1.28606	2.43861	2.42454	5e-05	0.00213975	yes
TraesCS2A02G022500	TraesCS2A02G022500	-	2A:10911041-10914681	10_1_20	10_1_128	OK	1.19638	2.91746	1.28604	2.43858	2.90006	5e-05	0.00213975	yes
TraesCS5D02G560200	TraesCS5D02G560200	-	5D:560924633-560926777	10_1_20	10_1_128	OK	34.8768	84.9696	1.28468	2.43628	3.38194	5e-05	0.00213975	yes
TraesCS5A02G203200	TraesCS5A02G203200	-	5A:411686478-411692441	10_1_20	10_1_128	OK	2.90914	7.06416	1.27993	2.42827	2.88791	5e-05	0.00213975	yes
TraesCS6A02G342000	TraesCS6A02G342000	-	6A:574524920-574530023	10_1_20	10_1_128	OK	0.504626	1.22439	1.27877	2.42632	2.18448	0.0005	0.0163271	yes
TraesCS5B02G006500	TraesCS5B02G006500	-	5B:7706076-7709832	10_1_20	10_1_128	OK	4.91598	11.9225	1.27813	2.42524	3.48158	5e-05	0.00213975	yes
TraesCS1B02G448100	TraesCS1B02G448100	-	1B:667491122-667494420	10_1_20	10_1_128	OK	1.76218	4.26895	1.27652	2.42254	2.8941	5e-05	0.00213975	yes
TraesCS1B02G441700	TraesCS1B02G441700	-	1B:662555906-662558937	10_1_20	10_1_128	OK	2.66277	6.44515	1.27529	2.42047	3.03543	5e-05	0.00213975	yes
TraesCS5A02G533200	TraesCS5A02G533200	-	5A:690546655-690554104	10_1_20	10_1_128	OK	1.43016	3.45493	1.27248	2.41576	2.15787	0.0004	0.0134345	yes
TraesCS5D02G560300	TraesCS5D02G560300	-	5D:561422500-561428362	10_1_20	10_1_128	OK	20.19	48.7124	1.27064	2.41269	3.42897	5e-05	0.00213975	yes
TraesCS7D02G117100	TraesCS7D02G117100	-	7D:72216362-72216773	10_1_20	10_1_128	OK	12.9193	31.1062	1.26767	2.40772	2.54013	5e-05	0.00213975	yes
TraesCS3B02G162000	TraesCS3B02G162000	-	3B:158715453-158719538	10_1_20	10_1_128	OK	1.34596	3.23647	1.26578	2.40457	2.42726	0.0002	0.00744377	yes
TraesCS6D02G187700	TraesCS6D02G187700	-	6D:254236305-254237574	10_1_20	10_1_128	OK	4.81991	11.5762	1.26408	2.40174	2.5962	5e-05	0.00213975	yes
TraesCS2B02G399700	TraesCS2B02G399700	-	2B:568030280-568032379	10_1_20	10_1_128	OK	1.88836	4.53314	1.26337	2.40056	2.44233	5e-05	0.00213975	yes
TraesCS2A02G409400	TraesCS2A02G409400	-	2A:667010725-667015774	10_1_20	10_1_128	OK	7.33066	17.5636	1.26057	2.3959	3.51139	5e-05	0.00213975	yes
TraesCS3B02G212600	TraesCS3B02G212600	-	3B:252355531-252356437	10_1_20	10_1_128	OK	3.75661	8.98764	1.25851	2.39249	2.52505	0.0001	0.00400838	yes
TraesCS2D02G301000	TraesCS2D02G301000	-	2D:383298532-383302093	10_1_20	10_1_128	OK	1.43187	3.4238	1.2577	2.39114	2.72944	5e-05	0.00213975	yes
TraesCS1A02G195500	TraesCS1A02G195500	-	1A:353256783-353259995	10_1_20	10_1_128	OK	22.3006	53.288	1.25673	2.38954	3.40116	5e-05	0.00213975	yes
TraesCS3B02G586700	TraesCS3B02G586700	-	3B:813306815-813307268	10_1_20	10_1_128	OK	4.96088	11.8341	1.25429	2.3855	2.06355	0.0005	0.0163271	yes
TraesCS2A02G425500	TraesCS2A02G425500	-	2A:679276183-679280171	10_1_20	10_1_128	OK	2.83336	6.75651	1.25376	2.38462	3.48955	5e-05	0.00213975	yes
TraesCS5B02G263900	TraesCS5B02G263900	-	5B:448274022-448276880	10_1_20	10_1_128	OK	0.366392	0.868592	1.24529	2.37066	2.00364	0.0012	0.0336887	yes
TraesCS5A02G305100	TraesCS5A02G305100	-	5A:514003066-514005001	10_1_20	10_1_128	OK	1.03382	2.45	1.2448	2.36986	2.08255	0.0014	0.0381213	yes
TraesCS7A02G509700	TraesCS7A02G509700	-	7A:696975250-696979014	10_1_20	10_1_128	OK	0.483624	1.14544	1.24395	2.36846	2.71419	5e-05	0.00213975	yes
TraesCS2D02G143100	TraesCS2D02G143100	-	2D:84760377-84763899	10_1_20	10_1_128	OK	0.160907	0.380645	1.24222	2.36562	2.00627	0.00125	0.0348266	yes
TraesCS2A02G150200	TraesCS2A02G150200	-	2A:97854088-97860407	10_1_20	10_1_128	OK	0.526424	1.23621	1.23163	2.34832	2.25105	0.00015	0.00577269	yes
TraesCS6A02G397800	TraesCS6A02G397800	-	6A:609019974-609024213	10_1_20	10_1_128	OK	1.49978	3.5203	1.23095	2.34722	2.55725	5e-05	0.00213975	yes
TraesCS2B02G544200	TraesCS2B02G544200	-	2B:741442859-741447379	10_1_20	10_1_128	OK	1.09276	2.56181	1.22919	2.34435	2.86328	5e-05	0.00213975	yes
TraesCS6D02G040600	TraesCS6D02G040600	-	6D:16514548-16515345	10_1_20	10_1_128	OK	3.42931	8.01035	1.22395	2.33585	2.3818	0.00035	0.0120863	yes
TraesCS1A02G157600	TraesCS1A02G157600	-	1A:279824793-279831261	10_1_20	10_1_128	OK	1.28321	2.9872	1.21903	2.3279	3.00553	5e-05	0.00213975	yes
TraesCS3B02G296200	TraesCS3B02G296200	-	3B:474714402-474715821	10_1_20	10_1_128	OK	1.96551	4.57074	1.21752	2.32547	2.10811	0.0011	0.0313905	yes
TraesCS3B02G086900	TraesCS3B02G086900	-	3B:55126406-55129137	10_1_20	10_1_128	OK	1.00576	2.33675	1.21622	2.32337	2.99139	5e-05	0.00213975	yes
TraesCS2B02G483400	TraesCS2B02G483400	-	2B:680664333-680668334	10_1_20	10_1_128	OK	0.532867	1.23768	1.21579	2.32268	1.94957	0.001	0.0290439	yes
TraesCS7D02G225700	TraesCS7D02G225700	-	7D:185365673-185368665	10_1_20	10_1_128	OK	1.1352	2.63426	1.21445	2.32052	2.43298	0.00015	0.00577269	yes
TraesCS1B02G346300	TraesCS1B02G346300	-	1B:575440077-575442514	10_1_20	10_1_128	OK	16.0633	37.2226	1.21241	2.31724	3.42918	5e-05	0.00213975	yes
TraesCS2A02G522100	TraesCS2A02G522100	-	2A:744634574-744635674	10_1_20	10_1_128	OK	0.656313	1.52044	1.21203	2.31663	2.09684	0.0009	0.0267468	yes
TraesCS3A02G330500	TraesCS3A02G330500	-	3A:575132343-575134319	10_1_20	10_1_128	OK	1.09341	2.53276	1.21188	2.31639	1.98851	0.00145	0.0391567	yes
TraesCS4D02G343000	TraesCS4D02G343000	-	4D:499302456-499306257	10_1_20	10_1_128	OK	9.05335	20.9298	1.20904	2.31184	3.23443	5e-05	0.00213975	yes
TraesCS7A02G010400	TraesCS7A02G010400	-	7A:4742409-4745345	10_1_20	10_1_128	OK	0.395169	0.912602	1.20752	2.3094	1.93414	0.001	0.0290439	yes
TraesCS2A02G468400	TraesCS2A02G468400	-	2A:712314739-712318931	10_1_20	10_1_128	OK	0.766403	1.76939	1.20707	2.30868	1.97147	0.00195	0.0495226	yes
TraesCS3B02G269400	TraesCS3B02G269400	-	3B:434047518-434050631	10_1_20	10_1_128	OK	1.48141	3.41187	1.20359	2.30312	2.47311	5e-05	0.00213975	yes
TraesCS2B02G113500	TraesCS2B02G113500	-	2B:76916341-76920433	10_1_20	10_1_128	OK	4.29345	9.8768	1.20191	2.30044	3.38435	5e-05	0.00213975	yes
TraesCS2D02G577000	TraesCS2D02G577000	-	2D:640297480-640299386	10_1_20	10_1_128	OK	7.55072	17.3606	1.20113	2.2992	3.06848	5e-05	0.00213975	yes
TraesCS5A02G226800	TraesCS5A02G226800	-	5A:442679600-442682591	10_1_20	10_1_128	OK	0.518039	1.18726	1.1965	2.29183	1.99272	0.00095	0.0278807	yes
TraesCS5B02G184600	TraesCS5B02G184600	-	5B:335747173-335749359	10_1_20	10_1_128	OK	0.508737	1.16533	1.19575	2.29064	2.10418	0.00095	0.0278807	yes
TraesCS3B02G100000	TraesCS3B02G100000	-	3B:66712695-66714756	10_1_20	10_1_128	OK	1.17199	2.68354	1.19518	2.28973	2.2074	0.00045	0.0149095	yes
TraesCS7A02G175900	TraesCS7A02G175900	-	7A:128968936-128972736	10_1_20	10_1_128	OK	0.965952	2.21131	1.19488	2.28926	2.70295	5e-05	0.00213975	yes
TraesCS2A02G131900	TraesCS2A02G131900	-	2A:79206555-79209094	10_1_20	10_1_128	OK	3.25917	7.45087	1.1929	2.28612	2.49625	5e-05	0.00213975	yes
TraesCSU02G194300	TraesCSU02G194300	-	Un:291413542-291415430	10_1_20	10_1_128	OK	2.33512	5.33416	1.19176	2.28431	3.15848	5e-05	0.00213975	yes
TraesCS2A02G445900	TraesCS2A02G445900	-	2A:695276420-695279487	10_1_20	10_1_128	OK	0.181033	0.413246	1.19075	2.28271	1.896	0.0017	0.0444592	yes
TraesCS2A02G412400	TraesCS2A02G412400	-	2A:669878991-669889629	10_1_20	10_1_128	OK	0.610346	1.39318	1.19068	2.2826	2.45024	5e-05	0.00213975	yes
TraesCSU02G137100	TraesCSU02G137100	-	Un:124809183-124812173	10_1_20	10_1_128	OK	12.9135	29.4443	1.18911	2.28012	3.36334	5e-05	0.00213975	yes
TraesCS4D02G119500	TraesCS4D02G119500	-	4D:100773837-100774122	10_1_20	10_1_128	OK	11.392	25.9749	1.1891	2.2801	2.24616	0.0001	0.00400838	yes
TraesCS3A02G153000	TraesCS3A02G153000	-	3A:143533071-143535014	10_1_20	10_1_128	OK	1.34735	3.07137	1.18875	2.27955	2.24331	0.0001	0.00400838	yes
TraesCS6B02G406000	TraesCS6B02G406000	-	6B:680777367-680781907	10_1_20	10_1_128	OK	1.23253	2.80826	1.18806	2.27846	2.22111	0.00035	0.0120863	yes
TraesCS3B02G579600	TraesCS3B02G579600	-	3B:809058689-809059142	10_1_20	10_1_128	OK	11.8396	26.9439	1.18634	2.27575	2.43174	5e-05	0.00213975	yes
TraesCS3B02G134300	TraesCS3B02G134300	-	3B:116190308-116193651	10_1_20	10_1_128	OK	6.16862	14.0243	1.18491	2.27349	3.2139	5e-05	0.00213975	yes
TraesCS7A02G174500	TraesCS7A02G174500	-	7A:128404790-128406105	10_1_20	10_1_128	OK	0.959389	2.17532	1.18104	2.2674	1.99616	0.00075	0.0229975	yes
TraesCS3B02G294200	TraesCS3B02G294200	-	3B:473181517-473188033	10_1_20	10_1_128	OK	5.06387	11.4574	1.17797	2.26258	2.99382	5e-05	0.00213975	yes
TraesCS2D02G016400	TraesCS2D02G016400	-	2D:7969020-7973264	10_1_20	10_1_128	OK	0.187463	0.423951	1.17729	2.26152	2.27924	0.0004	0.0134345	yes
TraesCS5B02G209100	TraesCS5B02G209100	-	5B:378851055-378853467	10_1_20	10_1_128	OK	0.693427	1.56517	1.17451	2.25716	2.09917	0.00055	0.017792	yes
TraesCS2D02G573300	TraesCS2D02G573300	-	2D:638438033-638440231	10_1_20	10_1_128	OK	5.60235	12.6416	1.17407	2.25647	2.8407	5e-05	0.00213975	yes
TraesCS5D02G084200	TraesCS5D02G084200	-	5D:88458460-88460997	10_1_20	10_1_128	OK	0.735942	1.6544	1.16864	2.248	1.94936	0.0016	0.0423521	yes
TraesCS7B02G481800	TraesCS7B02G481800	-	7B:739382417-739386701	10_1_20	10_1_128	OK	0.236118	0.52926	1.16446	2.24149	2.02462	0.00115	0.0324709	yes
TraesCS3A02G362500	TraesCS3A02G362500	-	3A:610541070-610547238	10_1_20	10_1_128	OK	0.444645	0.995602	1.16292	2.2391	2.41823	0.0001	0.00400838	yes
TraesCS3B02G253500	TraesCS3B02G253500	-	3B:406648282-406653966	10_1_20	10_1_128	OK	0.881205	1.96541	1.15728	2.23037	2.78236	5e-05	0.00213975	yes
TraesCS2B02G162100	TraesCS2B02G162100	-	2B:135004470-135007574	10_1_20	10_1_128	OK	0.930327	2.07437	1.15687	2.22973	2.29724	0.00015	0.00577269	yes
TraesCS5B02G394800	TraesCS5B02G394800	-	5B:572391327-572394667	10_1_20	10_1_128	OK	2.86355	6.38256	1.15633	2.2289	2.79447	5e-05	0.00213975	yes
TraesCS4D02G154000	TraesCS4D02G154000	-	4D:198582689-198583769	10_1_20	10_1_128	OK	1.18778	2.64696	1.15607	2.2285	2.00246	0.00125	0.0348266	yes
TraesCS3B02G364500	TraesCS3B02G364500	-	3B:576049080-576051387	10_1_20	10_1_128	OK	0.721867	1.60695	1.15452	2.2261	2.16662	0.00035	0.0120863	yes
TraesCS7D02G433700	TraesCS7D02G433700	-	7D:553814746-553818672	10_1_20	10_1_128	OK	0.262049	0.583044	1.15377	2.22495	2.12156	0.00075	0.0229975	yes
TraesCS7D02G261900	TraesCS7D02G261900	-	7D:238974775-239005441	10_1_20	10_1_128	OK	3.2999	7.33629	1.15263	2.22319	2.33349	0.0001	0.00400838	yes
TraesCS2B02G555400	TraesCS2B02G555400	-	2B:750010219-750018491	10_1_20	10_1_128	OK	1.15435	2.5653	1.15204	2.22228	2.63791	5e-05	0.00213975	yes
TraesCS7B02G064600	TraesCS7B02G064600	-	7B:70069281-70071154	10_1_20	10_1_128	OK	1.8572	4.12516	1.15132	2.22117	2.23577	0.0003	0.0105769	yes
TraesCS2A02G061600	TraesCS2A02G061600	-	2A:27555022-27561447	10_1_20	10_1_128	OK	4.84963	10.7699	1.15106	2.22077	3.07183	5e-05	0.00213975	yes
TraesCS2D02G576800	TraesCS2D02G576800	-	2D:640206749-640216632	10_1_20	10_1_128	OK	0.729135	1.6135	1.14594	2.2129	3.08142	5e-05	0.00213975	yes
TraesCS4A02G239900	TraesCS4A02G239900	-	4A:549670886-549672699	10_1_20	10_1_128	OK	1.46697	3.24512	1.14543	2.21212	2.32266	0.0001	0.00400838	yes
TraesCS6A02G023600	TraesCS6A02G023600	-	6A:11784199-11788121	10_1_20	10_1_128	OK	0.198021	0.436959	1.14184	2.20662	1.98036	0.0012	0.0336887	yes
TraesCS2B02G056700	TraesCS2B02G056700	-	2B:27636109-27637107	10_1_20	10_1_128	OK	13.5161	29.8179	1.1415	2.2061	2.96242	5e-05	0.00213975	yes
TraesCS1B02G450700	TraesCS1B02G450700	-	1B:668756925-668763446	10_1_20	10_1_128	OK	4.33275	9.55703	1.14128	2.20577	3.17982	5e-05	0.00213975	yes
TraesCS3A02G494400	TraesCS3A02G494400	-	3A:720435254-720437338	10_1_20	10_1_128	OK	1.77843	3.91401	1.13804	2.20082	2.55618	5e-05	0.00213975	yes
TraesCS3B02G404800	TraesCS3B02G404800	-	3B:640060962-640068645	10_1_20	10_1_128	OK	1.04228	2.28384	1.13171	2.19118	2.01638	0.00115	0.0324709	yes
TraesCS1D02G273800	TraesCS1D02G273800	-	1D:368278444-368281075	10_1_20	10_1_128	OK	0.69816	1.52958	1.13151	2.19088	1.89292	0.0015	0.0402299	yes
TraesCS4B02G348600	TraesCS4B02G348600	-	4B:642097889-642102012	10_1_20	10_1_128	OK	2.854	6.2354	1.1275	2.1848	2.63932	5e-05	0.00213975	yes
TraesCS6D02G040500	TraesCS6D02G040500	-	6D:16510677-16511506	10_1_20	10_1_128	OK	36.0704	78.7656	1.12675	2.18366	2.79375	5e-05	0.00213975	yes
TraesCS4A02G299300	TraesCS4A02G299300	-	4A:597833918-597837133	10_1_20	10_1_128	OK	2.70754	5.9096	1.12608	2.18265	2.36548	0.0001	0.00400838	yes
TraesCS2A02G232200	TraesCS2A02G232200	-	2A:275928472-275935089	10_1_20	10_1_128	OK	3.99288	8.69836	1.12331	2.17846	3.16603	5e-05	0.00213975	yes
TraesCS5B02G523300	TraesCS5B02G523300	-	5B:684491629-684494058	10_1_20	10_1_128	OK	5.12043	11.1361	1.12091	2.17484	2.6825	5e-05	0.00213975	yes
TraesCS2B02G508000	TraesCS2B02G508000	-	2B:704412129-704414285	10_1_20	10_1_128	OK	1.66761	3.62311	1.11944	2.17263	2.21213	0.00015	0.00577269	yes
TraesCS2B02G571700	TraesCS2B02G571700	-	2B:761979484-761992012	10_1_20	10_1_128	OK	1.41656	3.06584	1.11389	2.16428	2.2702	0.00025	0.00903054	yes
TraesCS5A02G365400	TraesCS5A02G365400	-	5A:565496485-565499129	10_1_20	10_1_128	OK	0.192389	0.415656	1.11136	2.16049	1.86756	0.0017	0.0444592	yes
TraesCS7A02G282400	TraesCS7A02G282400	-	7A:309366894-309416049	10_1_20	10_1_128	OK	2.41717	5.21529	1.10943	2.1576	2.79353	5e-05	0.00213975	yes
TraesCS3B02G089200	TraesCS3B02G089200	-	3B:59063551-59065965	10_1_20	10_1_128	OK	2.45827	5.29607	1.10728	2.15439	2.91714	5e-05	0.00213975	yes
TraesCS1B02G446300	TraesCS1B02G446300	-	1B:666252799-666260483	10_1_20	10_1_128	OK	5.97048	12.851	1.10596	2.15242	3.01105	5e-05	0.00213975	yes
TraesCS2D02G587200	TraesCS2D02G587200	-	2D:645044190-645045319	10_1_20	10_1_128	OK	3.98974	8.58717	1.10589	2.15232	2.16242	0.0004	0.0134345	yes
TraesCS1B02G182000	TraesCS1B02G182000	-	1B:328938349-328943889	10_1_20	10_1_128	OK	0.663478	1.42746	1.10533	2.15148	2.0203	0.0009	0.0267468	yes
TraesCS2D02G014000	TraesCS2D02G014000	-	2D:6899326-6900187	10_1_20	10_1_128	OK	1.52835	3.28735	1.10495	2.15091	2.00261	0.0016	0.0423521	yes
TraesCS4B02G070200	TraesCS4B02G070200	-	4B:64093457-64112769	10_1_20	10_1_128	OK	1.27111	2.73335	1.10458	2.15036	2.78717	5e-05	0.00213975	yes
TraesCS5A02G533900	TraesCS5A02G533900	-	5A:691027166-691034591	10_1_20	10_1_128	OK	1.85314	3.98406	1.10427	2.1499	2.25845	0.0004	0.0134345	yes
TraesCS2B02G534800	TraesCS2B02G534800	-	2B:730999881-731004636	10_1_20	10_1_128	OK	1.47411	3.16463	1.10219	2.1468	3.13817	5e-05	0.00213975	yes
TraesCS2A02G481400	TraesCS2A02G481400	-	2A:718722289-718723922	10_1_20	10_1_128	OK	4.54176	9.74991	1.10214	2.14673	1.98768	0.00145	0.0391567	yes
TraesCS2D02G004800	TraesCS2D02G004800	-	2D:2642524-2652781	10_1_20	10_1_128	OK	0.907531	1.94667	1.10099	2.14502	2.54785	5e-05	0.00213975	yes
TraesCS1B02G300900	TraesCS1B02G300900	-	1B:521740740-521741468	10_1_20	10_1_128	OK	3.92299	8.41466	1.10095	2.14496	2.11611	0.00045	0.0149095	yes
TraesCSU02G167000	TraesCSU02G167000	-	Un:244919576-244922621	10_1_20	10_1_128	OK	0.750262	1.60472	1.09686	2.13889	1.99406	0.0004	0.0134345	yes
TraesCS5A02G533500	TraesCS5A02G533500	-	5A:690786434-690813684	10_1_20	10_1_128	OK	1.65908	3.53888	1.09291	2.13304	2.2422	0.00015	0.00577269	yes
TraesCS7A02G469300	TraesCS7A02G469300	-	7A:665742885-665751773	10_1_20	10_1_128	OK	1.02454	2.1801	1.08942	2.12788	2.17647	0.0003	0.0105769	yes
TraesCS2D02G108500	TraesCS2D02G108500	-	2D:60137541-60139025	10_1_20	10_1_128	OK	1.08248	2.2992	1.08679	2.12401	1.91884	0.0018	0.0463736	yes
TraesCSU02G138900	TraesCSU02G138900	-	Un:126964333-126972736	10_1_20	10_1_128	OK	1.63571	3.46126	1.08138	2.11606	2.44509	5e-05	0.00213975	yes
TraesCS1A02G020900	TraesCS1A02G020900	-	1A:10132631-10133075	10_1_20	10_1_128	OK	12.8753	27.1454	1.0761	2.10833	2.11492	0.0002	0.00744377	yes
TraesCS6A02G396100	TraesCS6A02G396100	-	6A:608491069-608493863	10_1_20	10_1_128	OK	0.573506	1.20892	1.07584	2.10795	2.44418	5e-05	0.00213975	yes
TraesCS4A02G308700	TraesCS4A02G308700	-	4A:602259911-602261481	10_1_20	10_1_128	OK	4.62402	9.73958	1.07471	2.1063	2.62883	5e-05	0.00213975	yes
TraesCS2D02G540700	TraesCS2D02G540700	-	2D:620295492-620296651	10_1_20	10_1_128	OK	2.20639	4.63435	1.07068	2.10042	1.92242	0.00195	0.0495226	yes
TraesCS2B02G623400	TraesCS2B02G623400	-	2B:797126542-797126983	10_1_20	10_1_128	OK	17.0036	35.7058	1.07032	2.0999	2.40164	5e-05	0.00213975	yes
TraesCS2D02G569700	TraesCS2D02G569700	-	2D:637421663-637423296	10_1_20	10_1_128	OK	8.03922	16.8746	1.06973	2.09904	2.63504	5e-05	0.00213975	yes
TraesCS5D02G560100	TraesCS5D02G560100	-	5D:560883542-560885429	10_1_20	10_1_128	OK	67.0182	140.629	1.06927	2.09837	2.65781	5e-05	0.00213975	yes
TraesCS6B02G217200	TraesCS6B02G217200	-	6B:298824633-298827251	10_1_20	10_1_128	OK	0.565758	1.18706	1.06914	2.09818	2.13637	0.0002	0.00744377	yes
TraesCS2B02G489900	TraesCS2B02G489900	-	2B:687248059-687248948	10_1_20	10_1_128	OK	11.9237	24.9778	1.06682	2.09481	2.75291	5e-05	0.00213975	yes
TraesCS7B02G483000	TraesCS7B02G483000	-	7B:741242446-741246369	10_1_20	10_1_128	OK	0.954321	1.99817	1.06613	2.09381	2.17942	0.00025	0.00903054	yes
TraesCS3D02G167600	TraesCS3D02G167600	-	3D:141736922-141752426	10_1_20	10_1_128	OK	6.25938	13.101	1.06559	2.09303	2.62446	5e-05	0.00213975	yes
TraesCS7B02G072400	TraesCS7B02G072400	-	7B:79732747-79734744	10_1_20	10_1_128	OK	2.41276	5.03549	1.06145	2.08703	1.98876	0.0014	0.0381213	yes
TraesCS2D02G013900	TraesCS2D02G013900	-	2D:6829257-6830724	10_1_20	10_1_128	OK	2.60766	5.43157	1.05861	2.08292	2.22658	0.0003	0.0105769	yes
TraesCSU02G008500	TraesCSU02G008500	-	Un:12287118-12288489	10_1_20	10_1_128	OK	2.98709	6.21484	1.05698	2.08057	2.09216	0.00055	0.017792	yes
TraesCS7A02G237100	TraesCS7A02G237100	-	7A:211211973-211218368	10_1_20	10_1_128	OK	7.07297	14.7112	1.05653	2.07992	2.40686	0.0001	0.00400838	yes
TraesCS5D02G318300	TraesCS5D02G318300	-	5D:411170221-411171113	10_1_20	10_1_128	OK	7.61222	15.808	1.05426	2.07665	2.22125	0.0001	0.00400838	yes
TraesCS5D02G013400	TraesCS5D02G013400	-	5D:7501290-7504931	10_1_20	10_1_128	OK	9.03983	18.7389	1.05167	2.07293	2.94005	5e-05	0.00213975	yes
TraesCS7D02G304900	TraesCS7D02G304900	-	7D:386594426-386594991	10_1_20	10_1_128	OK	8.53171	17.6583	1.04944	2.06973	2.0197	0.00085	0.0255186	yes
TraesCS7D02G272400	TraesCS7D02G272400	-	7D:262697997-262699038	10_1_20	10_1_128	OK	1.95828	4.02671	1.04001	2.05624	1.9142	0.00175	0.0454035	yes
TraesCS2A02G291500	TraesCS2A02G291500	-	2A:502327202-502335796	10_1_20	10_1_128	OK	6.15568	12.6454	1.03862	2.05426	2.85127	5e-05	0.00213975	yes
TraesCS2B02G401500	TraesCS2B02G401500	-	2B:569976019-569981786	10_1_20	10_1_128	OK	0.786471	1.6124	1.03574	2.05016	1.9385	0.00125	0.0348266	yes
TraesCS2D02G385600	TraesCS2D02G385600	-	2D:490124819-490132486	10_1_20	10_1_128	OK	0.801524	1.63689	1.03014	2.04222	2.16917	0.0002	0.00744377	yes
TraesCS3B02G152300	TraesCS3B02G152300	-	3B:144069658-144071076	10_1_20	10_1_128	OK	91.4028	186.498	1.02885	2.0404	2.71139	5e-05	0.00213975	yes
TraesCS7A02G136500	TraesCS7A02G136500	-	7A:89042660-89044611	10_1_20	10_1_128	OK	1.72852	3.52632	1.02863	2.04009	2.25603	0.0001	0.00400838	yes
TraesCS7B02G437400	TraesCS7B02G437400	-	7B:703719565-703723769	10_1_20	10_1_128	OK	1.42236	2.89551	1.02553	2.03571	2.72664	5e-05	0.00213975	yes
TraesCS5A02G104800	TraesCS5A02G104800	-	5A:169184749-169188330	10_1_20	10_1_128	OK	1.20869	2.46017	1.02531	2.0354	2.08609	0.00045	0.0149095	yes
TraesCS3A02G053000	TraesCS3A02G053000	-	3A:29048595-29048943	10_1_20	10_1_128	OK	10.2385	20.83	1.02466	2.03448	1.81513	0.00115	0.0324709	yes
TraesCSU02G092300	TraesCSU02G092300	-	Un:81968752-81971347	10_1_20	10_1_128	OK	33.198	67.5168	1.02415	2.03376	2.90505	5e-05	0.00213975	yes
TraesCS3A02G132600	TraesCS3A02G132600	-	3A:109341954-109342970	10_1_20	10_1_128	OK	10.485	21.2785	1.02106	2.02941	2.26603	5e-05	0.00213975	yes
TraesCS5D02G295700	TraesCS5D02G295700	-	5D:393617610-393619691	10_1_20	10_1_128	OK	2.14449	4.34785	1.01967	2.02746	2.16722	0.0003	0.0105769	yes
TraesCS3B02G299800	TraesCS3B02G299800	-	3B:481595301-481606660	10_1_20	10_1_128	OK	1.70321	3.44804	1.01752	2.02444	2.94744	5e-05	0.00213975	yes
[truncated: 1,454 more rows]

## Sheet: Trimmed DEGs
test_id	gene_id	gene	locus	sample_1	sample_2	status	value_1	value_2	log2(fold_change)	FoldChange	test_stat	p_value	q_value	significant	abs(log2(FC))
[truncated: 853 more rows]
