# Supplementary material for: Carbohydrate Accumulation and Differential Transcript Expression in Winter Wheat Lines with Different Levels of Snow Mold and Freezing Tolerance after Cold Treatment
Source: Plants (Basel). 2020 Oct 23;9(11):1416. doi: 10.3390/plants9111416 (PMC7690702; doi:10.3390/plants9111416)
Supplement: Supplementary file 1 [file plants-09-01416-s001.zip › supplementalFiles/expressionData/originalData/10_1_20_vs_10_1_74_gene_exp.diff.xlsx]

## Sheet: All_genes_detected
test_id	gene_id	gene	locus	sample_1	sample_2	status	value_1	value_2	log2(fold_change)	test_stat	p_value	q_value	significant
ENSRNA050013783	ENSRNA050013783	U5	1A:574488902-574489022	10_1_20	10_1_74	OK	0	5.49198	inf	#NAME?	0.12615	0.261593	no
ENSRNA050013793	ENSRNA050013793	U1	1A:480753989-480754149	10_1_20	10_1_74	OK	0	1.9564	inf	#NAME?	0.0058	0.0262943	yes
ENSRNA050013802	ENSRNA050013802	SSU_rRNA_eukarya	1A:197259346-197259507	10_1_20	10_1_74	OK	2.26648	1.83165	-0.307307	-0.521331	0.5564	0.707349	no
ENSRNA050013810	ENSRNA050013810	LSU_rRNA_eukarya	7B:49401523-49401925	10_1_20	10_1_74	OK	5.73391	6.7273	0.230509	0.392879	0.49395	0.655011	no
ENSRNA050013826	ENSRNA050013826	5_8S_rRNA	1A:582237609-582237765	10_1_20	10_1_74	OK	0	2.23938	inf	#NAME?	0.01615	0.057529	no
ENSRNA050013832	ENSRNA050013832	SSU_rRNA_eukarya	1A:40097-89349	10_1_20	10_1_74	OK	0.425531	0.32714	-0.379355	-0.106319	0.8492	0.912947	no
ENSRNA050013833	ENSRNA050013833	SSU_rRNA_eukarya	1A:327377-329188	10_1_20	10_1_74	OK	0.417791	0.376838	-0.148838	-0.2298	0.6995	0.814296	no
ENSRNA050013835	ENSRNA050013835	SSU_rRNA_eukarya	1A:196011-197820	10_1_20	10_1_74	OK	0.87079	0.577317	-0.592961	-1.07522	0.06125	0.155326	no
ENSRNA050013837	ENSRNA050013837	SSU_rRNA_eukarya	1A:40097-89349	10_1_20	10_1_74	OK	0.456035	0.426729	-0.095822	-0.0306732	0.95865	0.97662	no
ENSRNA050013838	ENSRNA050013838	SSU_rRNA_eukarya	1A:40097-89349	10_1_20	10_1_74	OK	0.28259	0.468181	0.728357	0.197023	0.7143	0.824458	no
ENSRNA050013853	ENSRNA050013853	SSU_rRNA_eukarya	1A:28455-30266	10_1_20	10_1_74	OK	0.407213	0.303772	-0.422797	-0.619409	0.2881	0.457309	no
ENSRNA050013867	ENSRNA050013867	SSU_rRNA_eukarya	1A:138370-140180	10_1_20	10_1_74	OK	0.382466	0.188182	-1.0232	-1.38311	0.0205	0.0688026	no
ENSRNA050013875	ENSRNA050013875	LSU_rRNA_eukarya	1A:199-1683	10_1_20	10_1_74	OK	0.257566	0.390953	0.602054	0.783683	0.17715	0.329404	no
ENSRNA050013946	ENSRNA050013946	Plant_SRP	4D:472346404-472346710	10_1_20	10_1_74	OK	4.46736	3.45424	-0.371054	-0.473951	0.4225	0.591788	no
ENSRNA050013947	ENSRNA050013947	U2	4D:477914196-477914471	10_1_20	10_1_74	OK	0.194309	0.572807	1.55969	0.81831	0.36295	0.535343	no
ENSRNA050013959	ENSRNA050013959	Plant_SRP	4D:453324325-453324630	10_1_20	10_1_74	OK	15.1072	12.2355	-0.304164	-0.591056	0.31145	0.482415	no
ENSRNA050013961	ENSRNA050013961	U2	4D:456124209-456124439	10_1_20	10_1_74	OK	1.77643	0.180845	-3.29615	-1.88554	0.22005	0.382445	no
ENSRNA050014048	ENSRNA050014048	snoR86	4D:3585893-3588718	10_1_20	10_1_74	OK	0	9.60813	inf	#NAME?	0.21115	0.371734	no
ENSRNA050014049	ENSRNA050014049	snoR86	4D:3585893-3588718	10_1_20	10_1_74	OK	10.3737	14.2755	0.460615	0.696821	0.82305	0.895966	no
ENSRNA050014051	ENSRNA050014051	snoR86	4D:3585893-3588718	10_1_20	10_1_74	OK	21.832	18.0152	-0.277232	-0.0351878	0.87875	0.930685	no
ENSRNA050014059	ENSRNA050014059	snoZ223	7B:620995505-620995600	10_1_20	10_1_74	OK	68.9303	39.4321	-0.805769	-0.428113	0.52445	0.680665	no
ENSRNA050014060	ENSRNA050014060	snoR134	7B:620995799-620995955	10_1_20	10_1_74	OK	2.47366	6.94377	1.48907	3.0451	0.1418	0.283002	no
ENSRNA050014478	ENSRNA050014478	LSU_rRNA_eukarya	Un:260643887-260645398	10_1_20	10_1_74	OK	0.86067	1.0371	0.26902	0.484112	0.3949	0.565637	no
ENSRNA050014873	ENSRNA050014873	SSU_rRNA_eukarya	Un:220755330-220757055	10_1_20	10_1_74	OK	2.55244	2.24264	-0.186681	-0.475462	0.41355	0.583101	no
ENSRNA050015097	ENSRNA050015097	snoZ43	2D:123100393-123100489	10_1_20	10_1_74	OK	102.014	8.4397	-3.59543	-2.52687	0.1443	0.286495	no
ENSRNA050015111	ENSRNA050015111	LSU_rRNA_eukarya	Un:356983402-356983795	10_1_20	10_1_74	OK	0.0710481	0.575329	3.01752	1.25987	0.15015	0.294491	no
ENSRNA050015113	ENSRNA050015113	5_8S_rRNA	Un:359782640-359782796	10_1_20	10_1_74	OK	1.73581	1.88027	0.115334	0.0568936	0.8702	0.925263	no
ENSRNA050015189	ENSRNA050015189	U2	7B:490675236-490675450	10_1_20	10_1_74	OK	0.833017	1.34479	0.690964	0.810273	0.5384	0.69226	no
ENSRNA050015195	ENSRNA050015195	SSU_rRNA_eukarya	2D:468863920-468864043	10_1_20	10_1_74	OK	5.99511	0	#NAME?	#NAME?	0.12645	0.262006	no
ENSRNA050015244	ENSRNA050015244	U5	2D:103147577-103147696	10_1_20	10_1_74	OK	0	19.9621	inf	#NAME?	0.00745	0.0319133	yes
ENSRNA050015249	ENSRNA050015249	Plant_SRP	7A:704620481-704620752	10_1_20	10_1_74	OK	1.49962	0.0913013	-4.03782	-1.6178	0.13415	0.272719	no
ENSRNA050015631	ENSRNA050015631	Plant_SRP	7A:7911644-7911961	10_1_20	10_1_74	OK	0.385383	0	#NAME?	#NAME?	0.0033	0.0169113	yes
ENSRNA050015677	ENSRNA050015677	5_8S_rRNA	Un:199873568-199873724	10_1_20	10_1_74	OK	0.583528	1.57103	1.42884	1.53494	0.43085	0.599316	no
ENSRNA050015918	ENSRNA050015918	U5	7A:666183089-666183205	10_1_20	10_1_74	OK	16.3434	4.68959	-1.80117	-11.5558	0.35595	0.528351	no
ENSRNA050015978	ENSRNA050015978	LSU_rRNA_eukarya	Un:459476818-459477675	10_1_20	10_1_74	OK	10.0605	8.60058	-0.22619	-0.640856	0.2662	0.433298	no
ENSRNA050015983	ENSRNA050015983	LSU_rRNA_eukarya	Un:455234776-455235277	10_1_20	10_1_74	OK	0.150239	0.641295	2.09373	1.247	0.0517	0.136969	no
ENSRNA050015984	ENSRNA050015984	LSU_rRNA_eukarya	Un:454461255-454461744	10_1_20	10_1_74	OK	7.59805	9.09977	0.260202	0.536073	0.35185	0.524314	no
ENSRNA050015989	ENSRNA050015989	LSU_rRNA_eukarya	Un:452262896-452263642	10_1_20	10_1_74	OK	1.72582	1.31849	-0.388395	-0.553563	0.3379	0.510183	no
ENSRNA050015991	ENSRNA050015991	LSU_rRNA_eukarya	Un:459718453-459719138	10_1_20	10_1_74	OK	49.9002	41.3836	-0.269984	-0.892199	0.12555	0.260721	no
ENSRNA050016008	ENSRNA050016008	LSU_rRNA_eukarya	Un:454825509-454825902	10_1_20	10_1_74	OK	0.449868	0.325043	-0.468869	-0.305915	0.66085	0.786943	no
ENSRNA050016028	ENSRNA050016028	5_8S_rRNA	Un:458434295-458434451	10_1_20	10_1_74	OK	0	1.39496	inf	#NAME?	0.0644	0.161243	no
ENSRNA050016286	ENSRNA050016286	LSU_rRNA_eukarya	Un:450279550-450279799	10_1_20	10_1_74	OK	0.29615	0.562613	0.925815	0.805216	0.5691	0.717619	no
ENSRNA050016304	ENSRNA050016304	SSU_rRNA_eukarya	Un:245702775-245704586	10_1_20	10_1_74	OK	1.00312	0.768245	-0.38486	-0.735282	0.20825	0.368194	no
ENSRNA050016305	ENSRNA050016305	LSU_rRNA_eukarya	Un:249837976-249838369	10_1_20	10_1_74	OK	1.62238	3.58986	1.14582	1.13375	0.05575	0.144873	no
ENSRNA050016388	ENSRNA050016388	LSU_rRNA_eukarya	Un:405069949-405070450	10_1_20	10_1_74	OK	0.506011	0.44485	-0.185848	-0.112758	0.8714	0.926093	no
ENSRNA050016390	ENSRNA050016390	LSU_rRNA_eukarya	Un:400146230-400147906	10_1_20	10_1_74	OK	2.87163	5.04187	0.812089	2.35737	5e-05	0.000521154	yes
ENSRNA050016391	ENSRNA050016391	LSU_rRNA_eukarya	Un:402024074-402024352	10_1_20	10_1_74	OK	0.0974105	0.352622	1.85597	0.673416	0.25165	0.417375	no
ENSRNA050016392	ENSRNA050016392	LSU_rRNA_eukarya	Un:406304472-406304750	10_1_20	10_1_74	OK	0.498985	0.276404	-0.852218	-0.356726	0.2333	0.397774	no
ENSRNA050016401	ENSRNA050016401	LSU_rRNA_eukarya	Un:408023587-408023980	10_1_20	10_1_74	OK	9.61836	5.00982	-0.941033	-1.42704	0.0179	0.0621838	no
ENSRNA050016402	ENSRNA050016402	LSU_rRNA_eukarya	Un:408024180-408024362	10_1_20	10_1_74	OK	0.261606	1.19458	2.19104	1.28204	0.22585	0.388953	no
ENSRNA050016404	ENSRNA050016404	LSU_rRNA_eukarya	Un:401394931-401395209	10_1_20	10_1_74	OK	0.392633	0.982502	1.32328	0.789292	0.19905	0.356774	no
ENSRNA050016551	ENSRNA050016551	SSU_rRNA_eukarya	Un:282367306-282368325	10_1_20	10_1_74	OK	1.46974	1.16984	-0.329253	-0.569934	0.32155	0.492886	no
ENSRNA050016680	ENSRNA050016680	IsrR	5D:28034370-28034557	10_1_20	10_1_74	OK	3.19004	4.96562	0.638397	0.545517	0.34875	0.521219	no
ENSRNA050016785	ENSRNA050016785	SSU_rRNA_eukarya	Un:314441790-314443319	10_1_20	10_1_74	OK	0.440898	0.473355	0.102478	0.15066	0.7972	0.879728	no
ENSRNA050016808	ENSRNA050016808	LSU_rRNA_eukarya	Un:216042836-216043114	10_1_20	10_1_74	OK	2.152	0.809528	-1.41052	-1.14005	0.07305	0.17705	no
ENSRNA050017161	ENSRNA050017161	LSU_rRNA_eukarya	7A:537208928-537209094	10_1_20	10_1_74	OK	4.01319	5.13752	0.356323	0.334581	0.69065	0.808081	no
ENSRNA050017176	ENSRNA050017176	Plant_SRP	7A:694552531-694552834	10_1_20	10_1_74	OK	0.741971	4.0461	2.4471	2.56579	0.02425	0.0780704	no
ENSRNA050017177	ENSRNA050017177	Plant_SRP	7A:691604770-691605077	10_1_20	10_1_74	OK	0.953713	1.34221	0.492988	0.435214	0.54165	0.69491	no
ENSRNA050017193	ENSRNA050017193	LSU_rRNA_eukarya	Un:345600735-345601104	10_1_20	10_1_74	OK	1.36832	1.97749	0.53126	0.64366	0.2679	0.435115	no
ENSRNA050017194	ENSRNA050017194	LSU_rRNA_eukarya	Un:345599199-345599876	10_1_20	10_1_74	OK	1.8234	3.86761	1.08481	2.00418	0.00155	0.00927263	yes
ENSRNA050017196	ENSRNA050017196	LSU_rRNA_eukarya	Un:342573821-342574025	10_1_20	10_1_74	OK	1.36535	2.06999	0.600359	0.427016	0.4594	0.625486	no
ENSRNA050017201	ENSRNA050017201	LSU_rRNA_eukarya	Un:345601140-345601471	10_1_20	10_1_74	OK	22.6166	47.3352	1.06553	2.83519	5e-05	0.000521154	yes
ENSRNA050017613	ENSRNA050017613	snoZ279_R105_R108	1D:439309081-439309187	10_1_20	10_1_74	OK	0	25.5938	inf	#NAME?	0.01455	0.0531604	no
ENSRNA050017632	ENSRNA050017632	SSU_rRNA_eukarya	2D:272554221-272554866	10_1_20	10_1_74	OK	3.95926	3.76065	-0.0742492	-0.13563	0.81315	0.889835	no
ENSRNA050017633	ENSRNA050017633	SSU_rRNA_eukarya	2D:272553687-272554221	10_1_20	10_1_74	OK	12.1615	9.08034	-0.421501	-1.03063	0.0698	0.171149	no
ENSRNA050017696	ENSRNA050017696	snoR80	7A:645094338-645094470	10_1_20	10_1_74	OK	4.64135	0	#NAME?	#NAME?	0.02355	0.076386	no
ENSRNA050017717	ENSRNA050017717	LSU_rRNA_eukarya	7D:88599587-88600024	10_1_20	10_1_74	OK	4.7042	4.40944	-0.0933553	-0.172317	0.76205	0.856927	no
ENSRNA050017720	ENSRNA050017720	U4	7D:84796252-84796403	10_1_20	10_1_74	OK	1.66856	1.54442	-0.111544	-0.200005	0.75515	0.852125	no
ENSRNA050017735	ENSRNA050017735	U1	7A:81643265-81643426	10_1_20	10_1_74	OK	2.07043	1.5297	-0.436679	-0.579386	0.70005	0.814571	no
ENSRNA050017788	ENSRNA050017788	LSU_rRNA_eukarya	5D:432337582-432338286	10_1_20	10_1_74	OK	38.726	31.1841	-0.312492	-1.02077	0.071	0.173456	no
ENSRNA050018378	ENSRNA050018378	SSU_rRNA_eukarya	4A:362903893-362904315	10_1_20	10_1_74	OK	0.586935	0.549214	-0.0958326	-0.0811522	0.88525	0.934267	no
ENSRNA050018657	ENSRNA050018657	LSU_rRNA_eukarya	Un:424952959-424953460	10_1_20	10_1_74	OK	2.12741	2.80002	0.396338	0.495565	0.37855	0.549864	no
ENSRNA050018665	ENSRNA050018665	LSU_rRNA_eukarya	Un:424952259-424952958	10_1_20	10_1_74	OK	23.7983	22.0342	-0.111115	-0.349456	0.5447	0.697427	no
ENSRNA050018667	ENSRNA050018667	LSU_rRNA_eukarya	Un:427443338-427444038	10_1_20	10_1_74	OK	4.90033	4.50538	-0.12123	-0.256243	0.6456	0.775584	no
ENSRNA050018675	ENSRNA050018675	LSU_rRNA_eukarya	Un:420404743-420404951	10_1_20	10_1_74	OK	1.42264	0.791354	-0.846181	-0.596636	0.4216	0.590985	no
ENSRNA050018676	ENSRNA050018676	LSU_rRNA_eukarya	Un:422172698-422173135	10_1_20	10_1_74	OK	20.1619	20.005	-0.0112687	-0.028933	0.9612	0.977731	no
ENSRNA050018681	ENSRNA050018681	SSU_rRNA_eukarya	Un:423535774-423536361	10_1_20	10_1_74	OK	1.34719	1.62269	0.26844	0.385788	0.50155	0.661119	no
ENSRNA050018692	ENSRNA050018692	LSU_rRNA_eukarya	Un:425407784-425408564	10_1_20	10_1_74	OK	4.04957	2.40585	-0.751222	-1.00429	0.0805	0.189685	no
ENSRNA050018807	ENSRNA050018807	LSU_rRNA_eukarya	Un:424953510-424953679	10_1_20	10_1_74	OK	2.58253	0	#NAME?	#NAME?	0.0022	0.0122389	yes
ENSRNA050018902	ENSRNA050018902	SSU_rRNA_eukarya	5D:357553801-357554476	10_1_20	10_1_74	OK	2.04796	1.40879	-0.53973	-0.934554	0.10705	0.233016	no
ENSRNA050018916	ENSRNA050018916	LSU_rRNA_eukarya	Un:432623794-432624295	10_1_20	10_1_74	OK	0.185811	0.531058	1.51504	1.04168	0.2967	0.466895	no
ENSRNA050018930	ENSRNA050018930	LSU_rRNA_eukarya	Un:432828631-432829155	10_1_20	10_1_74	OK	13.3237	11.3505	-0.231239	-0.594505	0.29625	0.466446	no
ENSRNA050018931	ENSRNA050018931	LSU_rRNA_eukarya	Un:430609122-430609400	10_1_20	10_1_74	OK	0.654222	0.246228	-1.40978	-0.923248	0.21185	0.372592	no
ENSRNA050018932	ENSRNA050018932	LSU_rRNA_eukarya	Un:431370303-431370581	10_1_20	10_1_74	OK	0.471267	0.860632	0.868853	0.474874	0.3642	0.536615	no
ENSRNA050018933	ENSRNA050018933	LSU_rRNA_eukarya	Un:436195333-436195611	10_1_20	10_1_74	OK	0.491567	0.883531	0.845892	0.529003	0.3783	0.549634	no
ENSRNA050018934	ENSRNA050018934	LSU_rRNA_eukarya	Un:431954931-431955209	10_1_20	10_1_74	OK	0.097386	0.479695	2.30033	0.894222	0.20325	0.361973	no
ENSRNA050018939	ENSRNA050018939	LSU_rRNA_eukarya	Un:438390243-438390636	10_1_20	10_1_74	OK	0.14177	0.529428	1.90089	1.18477	0.3028	0.473333	no
ENSRNA050019092	ENSRNA050019092	LSU_rRNA_eukarya	Un:439744894-439745429	10_1_20	10_1_74	OK	2.10875	3.34137	0.664055	1.08952	0.0594	0.151817	no
ENSRNA050019093	ENSRNA050019093	LSU_rRNA_eukarya	Un:432800682-432801256	10_1_20	10_1_74	OK	17.0237	29.4833	0.792357	2.35696	5e-05	0.000521154	yes
ENSRNA050019111	ENSRNA050019111	LSU_rRNA_eukarya	Un:431509564-431509914	10_1_20	10_1_74	OK	0.640934	0.909621	0.505089	0.364171	0.50795	0.666534	no
ENSRNA050019263	ENSRNA050019263	SSU_rRNA_eukarya	1B:111165047-111166117	10_1_20	10_1_74	OK	1.92135	1.43459	-0.42149	-0.865179	0.14195	0.283225	no
ENSRNA050019297	ENSRNA050019297	SSU_rRNA_eukarya	5D:312625685-312626262	10_1_20	10_1_74	OK	6.93312	4.89668	-0.501699	-1.17913	0.0429	0.119212	no
ENSRNA050019320	ENSRNA050019320	snoZ278	7D:549546178-549546293	10_1_20	10_1_74	OK	14.7659	0	#NAME?	#NAME?	0.0263	0.0828231	no
ENSRNA050019323	ENSRNA050019323	LSU_rRNA_eukarya	Un:363111219-363112500	10_1_20	10_1_74	OK	2.71737	2.9312	0.109279	0.267763	0.64675	0.77634	no
ENSRNA050019328	ENSRNA050019328	LSU_rRNA_eukarya	Un:367833760-367834354	10_1_20	10_1_74	OK	122.587	112.468	-0.124291	-0.408778	0.47945	0.642977	no
ENSRNA050019393	ENSRNA050019393	LSU_rRNA_eukarya	Un:365941076-365941303	10_1_20	10_1_74	OK	63.4306	45.2584	-0.486995	-1.14026	0.05	0.133683	no
ENSRNA050019411	ENSRNA050019411	snoR86	4A:601059792-601062892	10_1_20	10_1_74	OK	74.4721	92.7366	0.316438	0.0611355	0.86295	0.920937	no
ENSRNA050019466	ENSRNA050019466	U1	7B:103882872-103883033	10_1_20	10_1_74	OK	5.04217	2.02044	-1.31938	-1.31284	0.16685	0.316138	no
ENSRNA050019571	ENSRNA050019571	SSU_rRNA_eukarya	7B:54070800-54071283	10_1_20	10_1_74	OK	3.09276	1.98841	-0.637284	-0.997387	0.0918	0.208246	no
ENSRNA050019586	ENSRNA050019586	MIR159	7A:594891274-594891473	10_1_20	10_1_74	OK	0.983684	0.210927	-2.22145	-1.1856	0.21785	0.379872	no
ENSRNA050019597	ENSRNA050019597	U1	7D:138348783-138349966	10_1_20	10_1_74	OK	1.39314	0.318634	-2.12837	-1.53365	0.3211	0.492424	no
ENSRNA050019598	ENSRNA050019598	U1	7D:138378611-138378773	10_1_20	10_1_74	OK	1.91006	2.83011	0.567238	0.443143	0.60315	0.744047	no
ENSRNA050019661	ENSRNA050019661	U1	5D:517672005-517672166	10_1_20	10_1_74	OK	4.21668	3.87354	-0.122452	-0.0957777	0.90335	0.944906	no
ENSRNA050019662	ENSRNA050019662	U1	5D:512894240-512894401	10_1_20	10_1_74	OK	3.57046	0	#NAME?	#NAME?	0.0042	0.0204145	yes
ENSRNA050019663	ENSRNA050019663	U1	5D:513466073-513466234	10_1_20	10_1_74	OK	0.662066	1.7105	1.36937	1.65076	0.41305	0.582672	no
ENSRNA050019664	ENSRNA050019664	U1	5D:512778195-512778356	10_1_20	10_1_74	OK	2.44842	0.879992	-1.47629	-0.928736	0.4092	0.579118	no
ENSRNA050019668	ENSRNA050019668	Plant_SRP	7B:683562589-683562891	10_1_20	10_1_74	OK	6.72443	4.62652	-0.539483	-0.686813	0.2368	0.401925	no
ENSRNA050019670	ENSRNA050019670	Plant_SRP	7B:683598927-683599174	10_1_20	10_1_74	OK	1.77571	1.15388	-0.621906	-0.433147	0.4472	0.614503	no
ENSRNA050019689	ENSRNA050019689	U5	1B:665494660-665494780	10_1_20	10_1_74	OK	13.3257	0	#NAME?	#NAME?	0.01495	0.0542858	no
ENSRNA050019710	ENSRNA050019710	SSU_rRNA_eukarya	5D:18602169-18602452	10_1_20	10_1_74	OK	0.652658	0.79557	0.285662	0.222685	0.7282	0.833563	no
ENSRNA050019790	ENSRNA050019790	LSU_rRNA_eukarya	7D:606923310-606923737	10_1_20	10_1_74	OK	125.005	106.775	-0.227419	-0.745912	0.1958	0.352922	no
ENSRNA050019841	ENSRNA050019841	LSU_rRNA_eukarya	6A:199251286-199251449	10_1_20	10_1_74	OK	32.5884	21.6252	-0.591641	-0.738497	0.1996	0.357459	no
ENSRNA050019891	ENSRNA050019891	SSU_rRNA_eukarya	1B:544602415-544604226	10_1_20	10_1_74	OK	0.944097	0.5829	-0.695687	-1.27295	0.02845	0.0877763	no
ENSRNA050019893	ENSRNA050019893	SSU_rRNA_eukarya	1B:544620343-544622154	10_1_20	10_1_74	OK	0.314103	0.268233	-0.227755	-0.311827	0.58965	0.733648	no
ENSRNA050019895	ENSRNA050019895	LSU_rRNA_eukarya	1B:544615944-544617455	10_1_20	10_1_74	OK	0.434202	0.371671	-0.224341	-0.303669	0.61065	0.74933	no
ENSRNA050019896	ENSRNA050019896	LSU_rRNA_eukarya	1B:544614000-544615099	10_1_20	10_1_74	OK	0.304847	0.364543	0.258005	0.301914	0.59825	0.740162	no
ENSRNA050019909	ENSRNA050019909	LSU_rRNA_eukarya	5D:128184628-128185562	10_1_20	10_1_74	OK	3.06958	3.5025	0.190345	0.419253	0.4677	0.632655	no
ENSRNA050019911	ENSRNA050019911	U1	1B:396605615-396605774	10_1_20	10_1_74	OK	3.73538	3.00466	-0.314051	-0.256965	0.76515	0.858826	no
ENSRNA050019914	ENSRNA050019914	U5	2D:529675228-529675344	10_1_20	10_1_74	OK	8.42545	5.34258	-0.657215	-3.83935	0.65745	0.784348	no
ENSRNA050019927	ENSRNA050019927	U6	2D:541479277-541479382	10_1_20	10_1_74	OK	7.29813	36.6242	2.3272	21.9619	0.1808	0.334055	no
ENSRNA050019944	ENSRNA050019944	Plant_SRP	4A:13755307-13755601	10_1_20	10_1_74	OK	2.08284	0	#NAME?	#NAME?	5e-05	0.000521154	yes
ENSRNA050019961	ENSRNA050019961	snoR86	4B:5466037-5468623	10_1_20	10_1_74	OK	0	18.236	inf	#NAME?	0.1335	0.272214	no
ENSRNA050019963	ENSRNA050019963	U1	5D:528148735-528148896	10_1_20	10_1_74	OK	4.89876	2.9488	-0.732286	-0.446999	0.4468	0.614152	no
ENSRNA050019964	ENSRNA050019964	LSU_rRNA_eukarya	5D:523014639-523015914	10_1_20	10_1_74	OK	31.1586	24.3349	-0.356604	-1.07994	0.06	0.152937	no
ENSRNA050019965	ENSRNA050019965	U1	5D:521373473-521373634	10_1_20	10_1_74	OK	1.79046	1.00783	-0.82908	-0.960596	0.41965	0.589097	no
ENSRNA050019988	ENSRNA050019988	Intron_gpI	6B:450078170-450078741	10_1_20	10_1_74	OK	75.7979	67.1242	-0.175326	-0.552027	0.32865	0.500731	no
ENSRNA050019996	ENSRNA050019996	U4	7A:64729123-64729274	10_1_20	10_1_74	OK	6.32858	3.77888	-0.743923	-0.588757	0.4724	0.636759	no
ENSRNA050019997	ENSRNA050019997	U4	7A:64311939-64312093	10_1_20	10_1_74	OK	3.20456	6.93299	1.11335	0.735111	0.2653	0.432305	no
ENSRNA050020012	ENSRNA050020012	U1	6D:434450167-434450328	10_1_20	10_1_74	OK	4.41946	2.20679	-1.00193	-0.837374	0.26195	0.428815	no
ENSRNA050020013	ENSRNA050020013	U1	6D:434443972-434444133	10_1_20	10_1_74	OK	1.46975	0.673799	-1.12518	-1.29701	0.4938	0.654929	no
ENSRNA050020045	ENSRNA050020045	Plant_SRP	7B:678769887-678770190	10_1_20	10_1_74	OK	0.921234	0.497176	-0.889812	-0.645394	0.3699	0.54216	no
ENSRNA050020052	ENSRNA050020052	U1	6A:495249631-495249793	10_1_20	10_1_74	OK	0.509873	2.43715	2.25698	2.52336	0.23745	0.402719	no
ENSRNA050020180	ENSRNA050020180	U1	6B:657226308-657226469	10_1_20	10_1_74	OK	1.06368	0	#NAME?	#NAME?	0.12505	0.260008	no
ENSRNA050020207	ENSRNA050020207	SSU_rRNA_eukarya	4A:554992253-554994050	10_1_20	10_1_74	OK	0.56063	0.455246	-0.300404	-0.509919	0.3765	0.548021	no
ENSRNA050020223	ENSRNA050020223	LSU_rRNA_eukarya	Un:466664930-466665736	10_1_20	10_1_74	OK	90.3345	74.835	-0.271562	-0.881149	0.12725	0.263206	no
ENSRNA050020240	ENSRNA050020240	SSU_rRNA_eukarya	Un:464266108-464266269	10_1_20	10_1_74	OK	0	1.58725	inf	#NAME?	0.1243	0.259	no
ENSRNA050020540	ENSRNA050020540	5_8S_rRNA	Un:461907136-461907270	10_1_20	10_1_74	OK	0	4.14953	inf	#NAME?	0.0296	0.0905419	no
ENSRNA050020550	ENSRNA050020550	SSU_rRNA_eukarya	Un:462272577-462273180	10_1_20	10_1_74	OK	5.04533	4.5906	-0.136267	-0.301931	0.60405	0.744603	no
ENSRNA050020613	ENSRNA050020613	SSU_rRNA_eukarya	1D:298347047-298347886	10_1_20	10_1_74	OK	3.39173	2.28446	-0.570169	-1.20163	0.03885	0.110835	no
ENSRNA050020614	ENSRNA050020614	U1	1D:295280884-295281045	10_1_20	10_1_74	OK	6.99537	10.5256	0.589428	0.470014	0.3942	0.564984	no
ENSRNA050020625	ENSRNA050020625	snoR134	6B:121782192-121782348	10_1_20	10_1_74	OK	0.733361	2.07311	1.4992	2.00569	0.431	0.599455	no
ENSRNA050020630	ENSRNA050020630	snoR1	6B:121783365-121783471	10_1_20	10_1_74	OK	6.96417	71.4886	3.35969	34.4482	0.17425	0.325667	no
ENSRNA050020646	ENSRNA050020646	LSU_rRNA_eukarya	Un:389849528-389849806	10_1_20	10_1_74	OK	0.385045	0.986801	1.35773	0.745806	0.1768	0.328907	no
ENSRNA050020658	ENSRNA050020658	5_8S_rRNA	Un:384675252-384675408	10_1_20	10_1_74	OK	0	1.24995	inf	#NAME?	0.1243	0.259	no
ENSRNA050020747	ENSRNA050020747	snoZ152	6B:223257984-223258078	10_1_20	10_1_74	OK	0	55.0626	inf	#NAME?	0.12365	0.258069	no
ENSRNA050020748	ENSRNA050020748	snoZ279_R105_R108	5D:41116351-41116456	10_1_20	10_1_74	OK	10.179	22.398	1.13778	13.4705	0.3914	0.562445	no
ENSRNA050020779	ENSRNA050020779	U1	5B:650165413-650165574	10_1_20	10_1_74	OK	2.75756	1.87402	-0.557259	-1.18712	0.6986	0.813598	no
ENSRNA050020797	ENSRNA050020797	LSU_rRNA_eukarya	1B:421411562-421412028	10_1_20	10_1_74	OK	13.3221	10.681	-0.318784	-0.784695	0.1653	0.31431	no
ENSRNA050020806	ENSRNA050020806	U2	3D:501812808-501813004	10_1_20	10_1_74	OK	0.379091	0.597214	0.655705	0.336705	0.5974	0.739371	no
ENSRNA050020807	ENSRNA050020807	U2	3D:507446372-507449256	10_1_20	10_1_74	OK	0.938233	0	#NAME?	#NAME?	0.1709	0.321411	no
ENSRNA050020808	ENSRNA050020808	U2	3D:507483514-507483711	10_1_20	10_1_74	OK	0	1.60638	inf	#NAME?	0.0002	0.00174787	yes
ENSRNA050020844	ENSRNA050020844	SSU_rRNA_eukarya	3D:427289342-427289839	10_1_20	10_1_74	OK	70.7224	49.947	-0.501769	-1.60756	0.0056	0.0255939	yes
ENSRNA050020846	ENSRNA050020846	LSU_rRNA_eukarya	3D:213377621-213378047	10_1_20	10_1_74	OK	114.08	102.655	-0.152253	-0.497029	0.38535	0.556554	no
ENSRNA050020855	ENSRNA050020855	snoR134	7D:567290110-567290266	10_1_20	10_1_74	OK	4.95207	5.31176	0.101158	0.0799948	0.89955	0.942402	no
ENSRNA050020857	ENSRNA050020857	snoR80	7D:561006696-561006827	10_1_20	10_1_74	OK	1.64472	4.91669	1.57985	0.797946	0.2893	0.458725	no
ENSRNA050020868	ENSRNA050020868	snoR134	7A:653700678-653700834	10_1_20	10_1_74	OK	1.57706	0	#NAME?	#NAME?	0.12505	0.260008	no
ENSRNA050020880	ENSRNA050020880	SSU_rRNA_eukarya	Un:237317105-237318916	10_1_20	10_1_74	OK	0.452775	0.28903	-0.647577	-0.951582	0.10935	0.236692	no
ENSRNA050021163	ENSRNA050021163	Plant_SRP	7D:7192754-7193058	10_1_20	10_1_74	OK	0.829107	0.523902	-0.662262	-0.396257	0.47755	0.64128	no
ENSRNA050021165	ENSRNA050021165	Plant_SRP	7D:7195118-7195422	10_1_20	10_1_74	OK	0.778997	0.150735	-2.3696	-1.23426	0.2558	0.422015	no
ENSRNA050021170	ENSRNA050021170	LSU_rRNA_eukarya	4D:240986643-240989128	10_1_20	10_1_74	OK	2.90049	3.54051	0.287661	0.845631	0.1379	0.277869	no
ENSRNA050021190	ENSRNA050021190	U1	5B:643675194-643675355	10_1_20	10_1_74	OK	0	2.24246	inf	#NAME?	0.01615	0.057529	no
ENSRNA050021238	ENSRNA050021238	LSU_rRNA_eukarya	Un:442882428-442882706	10_1_20	10_1_74	OK	0.501192	0.2619	-0.936348	-0.468346	0.48185	0.645078	no
ENSRNA050021239	ENSRNA050021239	SSU_rRNA_eukarya	Un:441243579-441243983	10_1_20	10_1_74	OK	7.98005	5.75417	-0.47179	-0.857946	0.1288	0.265445	no
ENSRNA050021245	ENSRNA050021245	LSU_rRNA_eukarya	Un:440390434-440390827	10_1_20	10_1_74	OK	0.369024	0.313982	-0.233035	-0.128659	0.843	0.90897	no
ENSRNA050021246	ENSRNA050021246	LSU_rRNA_eukarya	Un:448168940-448169333	10_1_20	10_1_74	OK	0.80343	0.461181	-0.800838	-0.983412	0.43805	0.606023	no
ENSRNA050021252	ENSRNA050021252	SSU_rRNA_eukarya	Un:440457580-440458167	10_1_20	10_1_74	OK	3.68931	3.42815	-0.105918	-0.198746	0.7224	0.829903	no
ENSRNA050021503	ENSRNA050021503	MIR159	3B:6753734-6753929	10_1_20	10_1_74	OK	4.38318	1.9285	-1.1845	-1.21705	0.1305	0.267865	no
ENSRNA050021522	ENSRNA050021522	SSU_rRNA_eukarya	6B:707186112-707186410	10_1_20	10_1_74	OK	0.270194	0.336848	0.318102	0.15354	0.8015	0.882432	no
ENSRNA050021548	ENSRNA050021548	U2	6D:133211895-133212174	10_1_20	10_1_74	OK	0.54466	1.5819	1.53823	1.07789	0.326	0.497877	no
ENSRNA050021553	ENSRNA050021553	snoZ118	5B:383743021-383743125	10_1_20	10_1_74	OK	22.4752	4.99261	-2.17047	-15.363	0.4122	0.581872	no
ENSRNA050021631	ENSRNA050021631	Plant_SRP	7D:599480465-599480743	10_1_20	10_1_74	OK	0.463226	0.746963	0.689321	0.475695	0.5183	0.675447	no
ENSRNA050021641	ENSRNA050021641	MIR159	3D:122668338-122668537	10_1_20	10_1_74	OK	5.09896	6.15504	0.271564	0.284875	0.61385	0.751663	no
ENSRNA050021646	ENSRNA050021646	U1	5B:620767258-620767419	10_1_20	10_1_74	OK	0.590584	2.6238	2.15144	2.66669	0.1994	0.357197	no
ENSRNA050021664	ENSRNA050021664	Plant_SRP	3D:478130083-478130386	10_1_20	10_1_74	OK	2.27408	1.21904	-0.899539	-0.8276	0.1555	0.301483	no
ENSRNA050021712	ENSRNA050021712	MIR159	3A:13738822-13739563	10_1_20	10_1_74	OK	0	1.33422	inf	#NAME?	0.17995	0.33299	no
ENSRNA050021715	ENSRNA050021715	SSU_rRNA_eukarya	7D:231587122-231587626	10_1_20	10_1_74	OK	62.3108	46.4607	-0.423472	-1.33857	0.02145	0.0711539	no
ENSRNA050021721	ENSRNA050021721	LSU_rRNA_eukarya	7D:231543454-231543567	10_1_20	10_1_74	OK	1069.83	779.329	-0.457081	-0.906031	0.1424	0.283876	no
ENSRNA050021723	ENSRNA050021723	LSU_rRNA_eukarya	7D:231543682-231544148	10_1_20	10_1_74	OK	1.89708	1.74258	-0.122558	-0.173677	0.7684	0.861112	no
ENSRNA050021731	ENSRNA050021731	LSU_rRNA_eukarya	7A:560353017-560354499	10_1_20	10_1_74	OK	0.501741	0.589054	0.231456	0.385072	0.5076	0.666251	no
ENSRNA050021761	ENSRNA050021761	SSU_rRNA_eukarya	Un:67502489-67504300	10_1_20	10_1_74	OK	0.315876	0.232088	-0.444686	-0.595125	0.30365	0.474264	no
ENSRNA050021762	ENSRNA050021762	SSU_rRNA_eukarya	Un:67493790-67495600	10_1_20	10_1_74	OK	1.60828	2.09569	0.381907	0.90876	0.1078	0.23423	no
ENSRNA050021767	ENSRNA050021767	5_8S_rRNA	Un:67511872-67512028	10_1_20	10_1_74	OK	1.14376	0.382702	-1.57948	-1.29005	0.51615	0.673617	no
ENSRNA050022694	ENSRNA050022694	snoZ155	1B:436665882-436665961	10_1_20	10_1_74	OK	182.77	421.161	1.20434	235.6	0.49775	0.658074	no
ENSRNA050022708	ENSRNA050022708	U5	1D:478273907-478274025	10_1_20	10_1_74	OK	0	16.3117	inf	#NAME?	0.0308	0.0933504	no
ENSRNA050022764	ENSRNA050022764	U1	5B:664954418-664954579	10_1_20	10_1_74	OK	1.06196	0	#NAME?	#NAME?	0.12395	0.258515	no
ENSRNA050022766	ENSRNA050022766	LSU_rRNA_eukarya	3D:202617318-202617686	10_1_20	10_1_74	OK	0.966428	0.931368	-0.0533108	-0.0534492	0.94005	0.96624	no
ENSRNA050022800	ENSRNA050022800	U1	5A:655996946-655997107	10_1_20	10_1_74	OK	3.27852	3.7841	0.206906	0.121487	0.82795	0.899133	no
ENSRNA050022821	ENSRNA050022821	MIR159	3A:130583925-130584120	10_1_20	10_1_74	OK	4.09688	4.62058	0.173548	0.153731	0.7915	0.876065	no
ENSRNA050022826	ENSRNA050022826	SSU_rRNA_eukarya	4A:583869826-583871044	10_1_20	10_1_74	OK	2.03194	1.27182	-0.675961	-1.33752	0.02145	0.0711539	no
ENSRNA050022840	ENSRNA050022840	LSU_rRNA_eukarya	5B:599756358-599756585	10_1_20	10_1_74	OK	1.35225	1.58382	0.228045	0.162473	0.7647	0.858579	no
ENSRNA050022870	ENSRNA050022870	MIR159	3D:6526256-6526451	10_1_20	10_1_74	OK	1.11097	0.73207	-0.601765	-0.630994	0.5906	0.734324	no
ENSRNA050022871	ENSRNA050022871	U1	3B:78290783-78290943	10_1_20	10_1_74	OK	6.91731	1.11551	-2.63251	-4.58938	0.10365	0.227484	no
ENSRNA050022883	ENSRNA050022883	LSU_rRNA_eukarya	6A:53803809-53805009	10_1_20	10_1_74	OK	18.0136	12.7426	-0.499434	-1.6086	0.00455	0.0217225	yes
ENSRNA050022904	ENSRNA050022904	snoR103	2A:522843607-522846461	10_1_20	10_1_74	OK	0	50.9021	inf	#NAME?	0.15925	0.306254	no
ENSRNA050022936	ENSRNA050022936	SSU_rRNA_eukarya	6D:389246728-389247648	10_1_20	10_1_74	OK	29.9767	21.6943	-0.466528	-1.49573	0.00965	0.0388292	yes
ENSRNA050022941	ENSRNA050022941	U1	5D:499619165-499619326	10_1_20	10_1_74	OK	0.492763	1.82074	1.88556	1.98293	0.28265	0.451604	no
ENSRNA050022942	ENSRNA050022942	U2	5D:495614838-495615035	10_1_20	10_1_74	OK	0.699067	0.68309	-0.0333543	-0.0277436	0.8682	0.924125	no
ENSRNA050022960	ENSRNA050022960	SSU_rRNA_eukarya	2A:384684625-384684956	10_1_20	10_1_74	OK	0.20602	0.405728	0.977728	0.515509	0.47235	0.636749	no
ENSRNA050022998	ENSRNA050022998	LSU_rRNA_eukarya	7A:258307674-258308140	10_1_20	10_1_74	OK	0.84499	0.960573	0.184961	0.214715	0.6987	0.813651	no
ENSRNA050023002	ENSRNA050023002	LSU_rRNA_eukarya	3B:201571648-201572114	10_1_20	10_1_74	OK	11.5271	8.04668	-0.518561	-1.21369	0.0359	0.104581	no
ENSRNA050023003	ENSRNA050023003	LSU_rRNA_eukarya	3B:201547482-201547642	10_1_20	10_1_74	OK	175.611	150.14	-0.226078	-0.503843	0.39115	0.562235	no
ENSRNA050023020	ENSRNA050023020	Plant_SRP	4B:566984199-566984503	10_1_20	10_1_74	OK	0.0750299	2.58392	5.10595	2.02606	0.14255	0.283995	no
ENSRNA050023033	ENSRNA050023033	U4	2D:35263516-35263677	10_1_20	10_1_74	OK	2.7466	0	#NAME?	#NAME?	0.0184	0.0635137	no
ENSRNA050023542	ENSRNA050023542	U5	3A:682987737-682987848	10_1_20	10_1_74	OK	18.6672	0	#NAME?	#NAME?	0.034	0.100415	no
ENSRNA050023545	ENSRNA050023545	LSU_rRNA_eukarya	6B:713016279-713016506	10_1_20	10_1_74	OK	0.593003	0.960669	0.696001	0.360197	0.50835	0.666898	no
ENSRNA050023570	ENSRNA050023570	LSU_rRNA_eukarya	3B:114147845-114148413	10_1_20	10_1_74	OK	17.2846	33.2241	0.94274	2.81096	5e-05	0.000521154	yes
ENSRNA050023593	ENSRNA050023593	snoZ119	3B:590291502-590294894	10_1_20	10_1_74	OK	18.0753	34.7051	0.941127	4.82171	0.7213	0.829183	no
ENSRNA050023595	ENSRNA050023595	snoZ119	3B:590291502-590294894	10_1_20	10_1_74	OK	54.1523	40.5594	-0.416987	-1.45186	0.79745	0.879874	no
ENSRNA050023596	ENSRNA050023596	snoZ119	3B:590291502-590294894	10_1_20	10_1_74	OK	30.3421	16.406	-0.887098	-2.38015	0.71135	0.822582	no
ENSRNA050023598	ENSRNA050023598	SSU_rRNA_eukarya	3B:596103578-596103836	10_1_20	10_1_74	OK	0.608226	0	#NAME?	#NAME?	0.0008	0.00545783	yes
ENSRNA050023611	ENSRNA050023611	snoR77	1B:670433987-670434123	10_1_20	10_1_74	OK	0	4.31518	inf	#NAME?	0.03105	0.0938886	no
ENSRNA050023612	ENSRNA050023612	snoR77	1B:670433801-670433937	10_1_20	10_1_74	OK	1.54766	6.75309	2.12546	5.46056	0.22295	0.38591	no
ENSRNA050023634	ENSRNA050023634	LSU_rRNA_eukarya	2B:795451149-795452054	10_1_20	10_1_74	OK	7.639	14.3645	0.911051	2.65504	5e-05	0.000521154	yes
ENSRNA050023635	ENSRNA050023635	U6	2B:790318353-790318456	10_1_20	10_1_74	OK	0	36.9576	inf	#NAME?	0.06555	0.163307	no
ENSRNA050023655	ENSRNA050023655	U1	5A:649710370-649710531	10_1_20	10_1_74	OK	2.3907	1.52095	-0.652455	-1.06828	0.43725	0.605267	no
ENSRNA050023694	ENSRNA050023694	U1	3A:610547418-610547579	10_1_20	10_1_74	OK	0	1.27767	inf	#NAME?	0.0296	0.0905419	no
ENSRNA050023705	ENSRNA050023705	Intron_gpII	3A:495101442-495101576	10_1_20	10_1_74	OK	3.85111	7.88177	1.03325	0.911435	0.3275	0.49949	no
ENSRNA050023706	ENSRNA050023706	LSU_rRNA_eukarya	2A:539295872-539296405	10_1_20	10_1_74	OK	0.564099	0.854669	0.599416	0.663469	0.25225	0.418009	no
ENSRNA050023708	ENSRNA050023708	U2	3B:495470840-495471036	10_1_20	10_1_74	OK	1.0102	3.0799	1.60824	1.50418	0.0875	0.201419	no
ENSRNA050023719	ENSRNA050023719	Plant_SRP	4A:733000915-733001219	10_1_20	10_1_74	OK	0.0929568	3.19254	5.102	2.39354	0.14255	0.283995	no
ENSRNA050023720	ENSRNA050023720	Plant_SRP	4A:732959544-732977556	10_1_20	10_1_74	OK	0.0957362	0.340133	1.82896	0.6538	0.40375	0.573953	no
ENSRNA050023721	ENSRNA050023721	Plant_SRP	4A:732959544-732977556	10_1_20	10_1_74	OK	1.63619	0.547943	-1.57825	-1.21716	0.29685	0.467057	no
ENSRNA050023724	ENSRNA050023724	Plant_SRP	4A:732959544-732977556	10_1_20	10_1_74	OK	0.458305	0.648869	0.501618	0.142311	0.74255	0.843849	no
ENSRNA050023750	ENSRNA050023750	LSU_rRNA_eukarya	5D:562912616-562914156	10_1_20	10_1_74	OK	10.7686	15.3217	0.508745	1.65949	0.00425	0.0206004	yes
ENSRNA050023762	ENSRNA050023762	U2	3A:645403984-645406799	10_1_20	10_1_74	OK	0.924331	0.471059	-0.972503	-0.262113	0.7227	0.830056	no
ENSRNA050023763	ENSRNA050023763	U2	3A:645540154-645540351	10_1_20	10_1_74	OK	1.94911	2.93059	0.588371	0.489983	0.3732	0.545214	no
ENSRNA050023772	ENSRNA050023772	MIR159	3A:129166197-129166340	10_1_20	10_1_74	OK	5.67127	3.13775	-0.853944	-1.99634	0.514	0.671782	no
ENSRNA050023785	ENSRNA050023785	U6	2B:38065409-38065512	10_1_20	10_1_74	OK	0	56.39	inf	#NAME?	0.0308	0.0933504	no
ENSRNA050023800	ENSRNA050023800	U5	7D:575679245-575679367	10_1_20	10_1_74	OK	2.71851	12.7945	2.23463	9.62308	0.225	0.388039	no
ENSRNA050023832	ENSRNA050023832	LSU_rRNA_eukarya	3A:650012253-650012480	10_1_20	10_1_74	OK	0.770907	1.12181	0.541197	0.402479	0.58345	0.728747	no
ENSRNA050023845	ENSRNA050023845	SSU_rRNA_eukarya	1D:53263573-53264046	10_1_20	10_1_74	OK	0.336352	0.1509	-1.15638	-0.795847	0.1987	0.356371	no
ENSRNA050023857	ENSRNA050023857	U2	3B:708954605-708954836	10_1_20	10_1_74	OK	1.16513	0.600434	-0.956419	-0.473368	0.37795	0.549394	no
ENSRNA050023858	ENSRNA050023858	U2	3B:709075267-709075464	10_1_20	10_1_74	OK	0	0.559766	inf	#NAME?	0.02595	0.0819893	no
ENSRNA050023873	ENSRNA050023873	snoZ159	6D:450637274-450637365	10_1_20	10_1_74	OK	64.6384	0	#NAME?	#NAME?	0.12505	0.260008	no
ENSRNA050023891	ENSRNA050023891	U2	3D:544443972-544444168	10_1_20	10_1_74	OK	0.905646	0.503635	-0.846569	-0.442049	0.49835	0.658619	no
ENSRNA050023982	ENSRNA050023982	U1	3B:622394554-622400870	10_1_20	10_1_74	OK	3.40211	4.04397	0.249341	0.0687681	0.8723	0.926504	no
ENSRNA050023985	ENSRNA050023985	U2	6A:172116918-172117114	10_1_20	10_1_74	OK	0.524198	0.714858	0.447543	0.313202	0.7079	0.820008	no
ENSRNA050024022	ENSRNA050024022	LSU_rRNA_eukarya	2B:521299161-521299749	10_1_20	10_1_74	OK	3.37343	4.10614	0.283566	0.472665	0.4073	0.577361	no
ENSRNA050024090	ENSRNA050024090	U5	2B:64948352-64948472	10_1_20	10_1_74	OK	2.98231	10.552	1.82301	7.73931	0.30365	0.474264	no
ENSRNA050024113	ENSRNA050024113	U1	4A:675219322-675219483	10_1_20	10_1_74	OK	4.82386	5.14732	0.0936324	0.0615515	0.9191	0.954215	no
ENSRNA050024172	ENSRNA050024172	U2	3B:669632861-669635941	10_1_20	10_1_74	OK	1.11975	0.401891	-1.47831	-0.3954	0.56895	0.717506	no
ENSRNA050024207	ENSRNA050024207	LSU_rRNA_eukarya	2B:716361712-716361939	10_1_20	10_1_74	OK	5.73072	4.89781	-0.22658	-0.276087	0.63005	0.763922	no
ENSRNA050024236	ENSRNA050024236	SSU_rRNA_eukarya	3A:695634349-695644811	10_1_20	10_1_74	OK	0.346649	0.164762	-1.07309	-0.600638	0.31805	0.489156	no
ENSRNA050024255	ENSRNA050024255	snoZ221_snoR21b	2A:747622851-747627064	10_1_20	10_1_74	OK	0	145.003	inf	#NAME?	0.1825	0.336206	no
ENSRNA050024285	ENSRNA050024285	LSU_rRNA_eukarya	1B:286054083-286054415	10_1_20	10_1_74	OK	1.74183	2.26689	0.380111	0.464753	0.421	0.590422	no
ENSRNA050024297	ENSRNA050024297	SSU_rRNA_eukarya	1B:80741407-80743218	10_1_20	10_1_74	OK	0.524459	0.477356	-0.135763	-0.224718	0.71025	0.821772	no
ENSRNA050024315	ENSRNA050024315	LSU_rRNA_eukarya	1B:80679812-80680090	10_1_20	10_1_74	OK	0.788402	1.9745	1.32448	1.10062	0.09825	0.218757	no
ENSRNA050024324	ENSRNA050024324	5_8S_rRNA	1B:80722418-80722574	10_1_20	10_1_74	OK	0.612245	1.43392	1.22778	1.47903	0.38635	0.55762	no
ENSRNA050024346	ENSRNA050024346	MIR159	3B:174450512-174450712	10_1_20	10_1_74	OK	1.03085	0.922442	-0.160297	-0.186335	0.8826	0.932708	no
ENSRNA050024360	ENSRNA050024360	LSU_rRNA_eukarya	Un:395717251-395718258	10_1_20	10_1_74	OK	21.0794	22.5907	0.0998952	0.326296	0.57435	0.72207	no
ENSRNA050024369	ENSRNA050024369	LSU_rRNA_eukarya	Un:398202465-398202966	10_1_20	10_1_74	OK	1.41926	1.55525	0.132007	0.157715	0.78485	0.871796	no
ENSRNA050024373	ENSRNA050024373	LSU_rRNA_eukarya	Un:394928647-394929372	10_1_20	10_1_74	OK	10.5107	7.61973	-0.464048	-1.23072	0.03565	0.10401	no
ENSRNA050024376	ENSRNA050024376	LSU_rRNA_eukarya	Un:398086632-398086910	10_1_20	10_1_74	OK	0.623224	0.326357	-0.933297	-0.668449	0.44975	0.61677	no
ENSRNA050024378	ENSRNA050024378	LSU_rRNA_eukarya	Un:397072627-397072905	10_1_20	10_1_74	OK	1.22532	1.01672	-0.269238	-0.234887	0.72155	0.829294	no
ENSRNA050024384	ENSRNA050024384	LSU_rRNA_eukarya	Un:396813593-396813986	10_1_20	10_1_74	OK	11.4425	8.81136	-0.376964	-0.635753	0.273	0.440697	no
ENSRNA050024385	ENSRNA050024385	LSU_rRNA_eukarya	Un:390956596-390956989	10_1_20	10_1_74	OK	0.479784	0.64721	0.43185	0.308012	0.6304	0.764222	no
ENSRNA050024396	ENSRNA050024396	5_8S_rRNA	Un:391910965-391911121	10_1_20	10_1_74	OK	1.63558	4.76694	1.54326	1.49014	0.24345	0.409262	no
ENSRNA050024400	ENSRNA050024400	SSU_rRNA_eukarya	Un:390519677-390519795	10_1_20	10_1_74	OK	5.59569	16.2672	1.53958	11.0333	0.373	0.545055	no
ENSRNA050024520	ENSRNA050024520	SSU_rRNA_eukarya	6B:111717389-111719197	10_1_20	10_1_74	OK	1.03074	1.0489	0.0251969	0.0524276	0.9283	0.959507	no
ENSRNA050024540	ENSRNA050024540	5_8S_rRNA	6B:111687888-111688044	10_1_20	10_1_74	OK	1.14375	0.620366	-0.882579	-0.973474	0.6703	0.793458	no
ENSRNA050024555	ENSRNA050024555	snoR80	6B:118046470-118046604	10_1_20	10_1_74	OK	2.89072	0	#NAME?	#NAME?	0.12505	0.260008	no
ENSRNA050024566	ENSRNA050024566	LSU_rRNA_eukarya	Un:410429647-410430654	10_1_20	10_1_74	OK	1.87223	2.38708	0.350491	0.696462	0.2223	0.385064	no
ENSRNA050024567	ENSRNA050024567	LSU_rRNA_eukarya	Un:414445659-414446666	10_1_20	10_1_74	OK	1.75423	1.54899	-0.179503	-0.341629	0.5429	0.695975	no
ENSRNA050024579	ENSRNA050024579	LSU_rRNA_eukarya	Un:417535750-417536165	10_1_20	10_1_74	OK	1.42019	0.658857	-1.10804	-1.0868	0.06735	0.16678	no
ENSRNA050024590	ENSRNA050024590	LSU_rRNA_eukarya	Un:416933320-416933713	10_1_20	10_1_74	OK	3.309	7.37541	1.15633	1.55922	0.01075	0.0421571	yes
ENSRNA050024591	ENSRNA050024591	LSU_rRNA_eukarya	Un:416252390-416252598	10_1_20	10_1_74	OK	8.46766	11.5383	0.446393	0.578644	0.31875	0.489892	no
ENSRNA050024592	ENSRNA050024592	LSU_rRNA_eukarya	Un:414709257-414709629	10_1_20	10_1_74	OK	48.0817	38.1893	-0.332316	-0.950838	0.09055	0.206289	no
ENSRNA050024602	ENSRNA050024602	5_8S_rRNA	Un:412305035-412305191	10_1_20	10_1_74	OK	0.602887	1.39495	1.21026	1.4432	0.40105	0.571259	no
ENSRNA050024721	ENSRNA050024721	LSU_rRNA_eukarya	Un:414708526-414708691	10_1_20	10_1_74	OK	50.2415	55.8241	0.152009	0.247959	0.6628	0.788273	no
ENSRNA050024727	ENSRNA050024727	LSU_rRNA_eukarya	Un:411551549-411551830	10_1_20	10_1_74	OK	0.208615	0.421917	1.01612	0.505952	0.2239	0.386903	no
ENSRNA050024732	ENSRNA050024732	LSU_rRNA_eukarya	Un:414708789-414709255	10_1_20	10_1_74	OK	3.86407	2.49786	-0.62943	-1.04166	0.0678	0.167623	no
ENSRNA050024741	ENSRNA050024741	SSU_rRNA_eukarya	2A:726899403-726899941	10_1_20	10_1_74	OK	14.3808	10.0861	-0.511773	-1.42019	0.01575	0.0564651	no
ENSRNA050024749	ENSRNA050024749	SSU_rRNA_eukarya	2B:449195438-449195866	10_1_20	10_1_74	OK	3.74503	3.56056	-0.0728744	-0.127422	0.8292	0.899933	no
ENSRNA050024768	ENSRNA050024768	Plant_SRP	7D:78626006-78626310	10_1_20	10_1_74	OK	0.98173	1.22317	0.317223	0.259486	0.66515	0.789808	no
ENSRNA050024792	ENSRNA050024792	SSU_rRNA_eukarya	4D:389455845-389456349	10_1_20	10_1_74	OK	0.565352	0.602417	0.0916123	0.0940026	0.8711	0.92584	no
TraesCS1A02G000100	TraesCS1A02G000100	-	1A:40097-89349	10_1_20	10_1_74	OK	11.5653	11.5956	0.00377423	0.00320634	0.99555	0.99672	no
TraesCS1A02G000200	TraesCS1A02G000200	-	1A:40097-89349	10_1_20	10_1_74	OK	56.6597	52.0428	-0.122624	-0.367064	0.52105	0.677772	no
TraesCS1A02G000300	TraesCS1A02G000300	-	1A:95905-122504	10_1_20	10_1_74	OK	4.69916	4.87915	0.0542271	0.017134	0.9742	0.985139	no
TraesCS1A02G000400	TraesCS1A02G000400	-	1A:95905-122504	10_1_20	10_1_74	OK	66.0355	62.7143	-0.0744474	-0.217287	0.70775	0.819898	no
TraesCS1A02G000800	TraesCS1A02G000800	-	1A:180174-180552	10_1_20	10_1_74	OK	0.970859	1.12508	0.212694	0.186746	0.78615	0.872671	no
TraesCS1A02G000900	TraesCS1A02G000900	-	1A:233817-245051	10_1_20	10_1_74	OK	13.577	15.2236	0.165143	0.544205	0.34295	0.515172	no
TraesCS1A02G001000	TraesCS1A02G001000	-	1A:269471-289649	10_1_20	10_1_74	OK	5.35932	5.03798	-0.089203	-0.139786	0.80345	0.883713	no
TraesCS1A02G001100	TraesCS1A02G001100	-	1A:269471-289649	10_1_20	10_1_74	OK	5.70686	6.4312	0.172391	0.459067	0.42535	0.594356	no
TraesCS1A02G001400	TraesCS1A02G001400	-	1A:294610-305428	10_1_20	10_1_74	OK	0.760453	0.837261	0.138818	0.247053	0.6709	0.793868	no
TraesCS1A02G001500	TraesCS1A02G001500	-	1A:326098-326518	10_1_20	10_1_74	OK	69.8738	133.758	0.936803	2.7198	5e-05	0.000521154	yes
TraesCS1A02G001800	TraesCS1A02G001800	-	1A:1144332-1145934	10_1_20	10_1_74	OK	127.323	143.961	0.177188	0.54507	0.332	0.504379	no
TraesCS1A02G001900	TraesCS1A02G001900	-	1A:1159193-1162830	10_1_20	10_1_74	OK	22.3252	21.9236	-0.0261895	-0.0858766	0.87885	0.930742	no
TraesCS1A02G002000	TraesCS1A02G002000	-	1A:1163484-1167878	10_1_20	10_1_74	OK	4.05792	3.09091	-0.392711	-1.10322	0.0589	0.150882	no
TraesCS1A02G002100	TraesCS1A02G002100	-	1A:1170355-1177383	10_1_20	10_1_74	OK	3.96236	3.27593	-0.274453	-0.858294	0.13715	0.276798	no
TraesCS1A02G002200	TraesCS1A02G002200	-	1A:1188843-1190864	10_1_20	10_1_74	OK	52.4334	55.5928	0.0844117	0.282739	0.62305	0.758458	no
TraesCS1A02G002300	TraesCS1A02G002300	-	1A:1209720-1212812	10_1_20	10_1_74	OK	2.31771	2.04254	-0.182335	-0.481876	0.3996	0.569929	no
TraesCS1A02G002500	TraesCS1A02G002500	-	1A:1232353-1238469	10_1_20	10_1_74	OK	7.35814	4.93969	-0.57492	-1.91168	0.00095	0.00628484	yes
TraesCS1A02G002700	TraesCS1A02G002700	-	1A:1336840-1348326	10_1_20	10_1_74	OK	7.85722	6.10109	-0.364951	-1.21967	0.0348	0.10214	no
TraesCS1A02G004200	TraesCS1A02G004200	-	1A:2540490-2540958	10_1_20	10_1_74	OK	0.435547	0.0449033	-3.27794	-0.978044	0.1355	0.274415	no
TraesCS1A02G005100	TraesCS1A02G005100	-	1A:2978902-2981121	10_1_20	10_1_74	OK	1.05504	1.03512	-0.0275032	-0.0397121	0.9434	0.967931	no
TraesCS1A02G005400	TraesCS1A02G005400	-	1A:3117193-3118502	10_1_20	10_1_74	OK	0.408212	0.213566	-0.934637	-0.819259	0.15055	0.295004	no
TraesCS1A02G005500	TraesCS1A02G005500	-	1A:3119377-3122276	10_1_20	10_1_74	OK	6.88613	5.24431	-0.392941	-1.11617	0.04975	0.133164	no
TraesCS1A02G005600	TraesCS1A02G005600	-	1A:3255617-3262577	10_1_20	10_1_74	OK	5.29695	5.03034	-0.0745065	-0.231915	0.6849	0.804194	no
TraesCS1A02G005700	TraesCS1A02G005700	-	1A:3377837-3383699	10_1_20	10_1_74	OK	6.81653	13.3955	0.974639	3.19672	5e-05	0.000521154	yes
TraesCS1A02G005800	TraesCS1A02G005800	-	1A:3386286-3391808	10_1_20	10_1_74	OK	8.53942	6.56785	-0.378717	-1.25807	0.0301	0.0917465	no
TraesCS1A02G005900	TraesCS1A02G005900	-	1A:3446930-3450200	10_1_20	10_1_74	OK	8.21931	5.52799	-0.572262	-1.77156	0.00225	0.012467	yes
TraesCS1A02G007500	TraesCS1A02G007500	-	1A:4045712-4048684	10_1_20	10_1_74	OK	80.4633	85.5895	0.089104	0.276193	0.6295	0.763395	no
TraesCS1A02G007600	TraesCS1A02G007600	-	1A:4045712-4048684	10_1_20	10_1_74	OK	7.12859	13.314	0.90125	0.228709	0.63575	0.768193	no
TraesCS1A02G007800	TraesCS1A02G007800	-	1A:4054741-4054960	10_1_20	10_1_74	OK	2.51583	3.27314	0.379641	0.324473	0.57655	0.723844	no
TraesCS1A02G007900	TraesCS1A02G007900	-	1A:4063196-4063406	10_1_20	10_1_74	OK	38.9636	17.2885	-1.17232	-1.83544	0.0025	0.0135623	yes
TraesCS1A02G008100	TraesCS1A02G008100	-	1A:4497199-4504697	10_1_20	10_1_74	OK	1.54448	0.98166	-0.653825	-2.01289	0.00055	0.0040264	yes
TraesCS1A02G008400	TraesCS1A02G008400	-	1A:4804100-4805663	10_1_20	10_1_74	OK	0.246822	0.642644	1.38055	1.30148	0.03455	0.101572	no
TraesCS1A02G009000	TraesCS1A02G009000	-	1A:5491026-5495112	10_1_20	10_1_74	OK	4.55542	5.13933	0.173996	0.512934	0.3765	0.548021	no
TraesCS1A02G009100	TraesCS1A02G009100	-	1A:5496527-5499983	10_1_20	10_1_74	OK	1.63962	0.554447	-1.56424	-1.99024	0.0021	0.0117926	yes
TraesCS1A02G009300	TraesCS1A02G009300	-	1A:5501534-5507742	10_1_20	10_1_74	OK	0.435866	0.17982	-1.27733	-2.58212	5e-05	0.000521154	yes
TraesCS1A02G010400	TraesCS1A02G010400	-	1A:6332191-6345966	10_1_20	10_1_74	OK	0.442279	0.262981	-0.749999	-1.66527	0.00525	0.0243281	yes
TraesCS1A02G010700	TraesCS1A02G010700	-	1A:6472646-6475129	10_1_20	10_1_74	OK	1.42677	0.460365	-1.6319	-2.0664	0.0017	0.0099866	yes
TraesCS1A02G011100	TraesCS1A02G011100	-	1A:6566138-6567972	10_1_20	10_1_74	OK	2.2341	3.56903	0.67584	1.29578	0.0225	0.0738155	no
TraesCS1A02G011200	TraesCS1A02G011200	-	1A:6569387-6576401	10_1_20	10_1_74	OK	2.00611	1.73306	-0.211073	-0.513205	0.376	0.547694	no
TraesCS1A02G011600	TraesCS1A02G011600	-	1A:6766339-6766555	10_1_20	10_1_74	OK	7.75693	12.5329	0.69216	0.918658	0.10835	0.235108	no
TraesCS1A02G011800	TraesCS1A02G011800	-	1A:6788570-6793542	10_1_20	10_1_74	OK	3.85948	7.36819	0.932904	2.41172	5e-05	0.000521154	yes
TraesCS1A02G011900	TraesCS1A02G011900	-	1A:6883651-6887141	10_1_20	10_1_74	OK	1.47884	0.764892	-0.951139	-2.14513	0.00065	0.00460249	yes
TraesCS1A02G012400	TraesCS1A02G012400	-	1A:7109887-7115465	10_1_20	10_1_74	OK	0.215172	0.363586	0.756807	0.991362	0.09105	0.20697	no
TraesCS1A02G012500	TraesCS1A02G012500	-	1A:7178199-7184960	10_1_20	10_1_74	OK	4.08371	3.39873	-0.264883	-0.837217	0.14595	0.288704	no
TraesCS1A02G013200	TraesCS1A02G013200	-	1A:7315100-7325769	10_1_20	10_1_74	OK	0.499176	0.209908	-1.24979	-1.8532	0.00325	0.0166981	yes
TraesCS1A02G013600	TraesCS1A02G013600	-	1A:7642613-7643473	10_1_20	10_1_74	OK	183.335	242.193	0.401677	1.26624	0.02895	0.0889736	no
TraesCS1A02G013700	TraesCS1A02G013700	-	1A:7651463-7654123	10_1_20	10_1_74	OK	2.72859	2.91025	0.092988	0.218637	0.7056	0.818377	no
TraesCS1A02G013800	TraesCS1A02G013800	-	1A:7657144-7669998	10_1_20	10_1_74	OK	6.96235	5.42234	-0.360659	-1.2218	0.036	0.104806	no
TraesCS1A02G014300	TraesCS1A02G014300	-	1A:7811030-7813406	10_1_20	10_1_74	OK	2.76984	0.768075	-1.85048	-3.30846	5e-05	0.000521154	yes
TraesCS1A02G014800	TraesCS1A02G014800	-	1A:7962374-7963154	10_1_20	10_1_74	OK	44.9343	58.4579	0.37958	1.2035	0.03345	0.099243	no
TraesCS1A02G015100	TraesCS1A02G015100	-	1A:8238256-8239411	10_1_20	10_1_74	OK	4.34032	6.3045	0.538582	1.28376	0.02675	0.0838989	no
TraesCS1A02G015200	TraesCS1A02G015200	-	1A:8239468-8244826	10_1_20	10_1_74	OK	8.74261	7.5001	-0.221153	-0.740768	0.2021	0.360528	no
TraesCS1A02G015300	TraesCS1A02G015300	-	1A:8247216-8251270	10_1_20	10_1_74	OK	15.6145	8.82773	-0.822771	-2.67296	5e-05	0.000521154	yes
TraesCS1A02G015400	TraesCS1A02G015400	-	1A:8264165-8266341	10_1_20	10_1_74	OK	25.5765	26.7936	0.0670694	0.208035	0.7164	0.825964	no
TraesCS1A02G015600	TraesCS1A02G015600	-	1A:8295507-8297343	10_1_20	10_1_74	OK	0.244932	0.351566	0.521412	0.51333	0.3618	0.534254	no
TraesCS1A02G015800	TraesCS1A02G015800	-	1A:8320694-8322586	10_1_20	10_1_74	OK	0.723111	0.593757	-0.284345	-0.367731	0.5236	0.679991	no
TraesCS1A02G015900	TraesCS1A02G015900	-	1A:8325714-8329799	10_1_20	10_1_74	OK	0.707351	0.505791	-0.483884	-1.05646	0.0661	0.16434	no
TraesCS1A02G016200	TraesCS1A02G016200	-	1A:8628132-8633964	10_1_20	10_1_74	OK	0.975902	0.721677	-0.435384	-1.18147	0.04205	0.11743	no
TraesCS1A02G016900	TraesCS1A02G016900	-	1A:9104840-9110639	10_1_20	10_1_74	OK	16.4764	11.491	-0.519896	-1.75754	0.00255	0.0137884	yes
TraesCS1A02G017000	TraesCS1A02G017000	-	1A:9119142-9123202	10_1_20	10_1_74	OK	5.15592	4.28345	-0.267459	-0.687848	0.2295	0.393229	no
TraesCS1A02G018900	TraesCS1A02G018900	-	1A:9579533-9583651	10_1_20	10_1_74	OK	3.14628	4.09299	0.379507	0.995069	0.0798	0.188497	no
TraesCS1A02G019000	TraesCS1A02G019000	-	1A:9586485-9589430	10_1_20	10_1_74	OK	55.5194	45.7355	-0.279679	-0.920852	0.1125	0.241442	no
TraesCS1A02G019200	TraesCS1A02G019200	-	1A:9642194-9644901	10_1_20	10_1_74	OK	2.9458	2.76676	-0.0904626	-0.256219	0.65625	0.783343	no
TraesCS1A02G020000	TraesCS1A02G020000	-	1A:9979713-9980736	10_1_20	10_1_74	OK	0.896705	3.92619	2.13042	2.54612	0.00055	0.0040264	yes
TraesCS1A02G020400	TraesCS1A02G020400	-	1A:10051719-10058221	10_1_20	10_1_74	OK	1.31959	1.17428	-0.168317	-0.471635	0.4147	0.584239	no
TraesCS1A02G020500	TraesCS1A02G020500	-	1A:10066112-10069211	10_1_20	10_1_74	OK	71.466	44.9856	-0.667794	-2.08006	0.00025	0.00210761	yes
TraesCS1A02G020600	TraesCS1A02G020600	-	1A:10069497-10072370	10_1_20	10_1_74	OK	2.0917	2.8536	0.44811	1.01832	0.0726	0.176217	no
TraesCS1A02G020700	TraesCS1A02G020700	-	1A:10074019-10085175	10_1_20	10_1_74	OK	0.262672	0.380595	0.534993	0.913098	0.1129	0.241995	no
TraesCS1A02G020900	TraesCS1A02G020900	-	1A:10132631-10133075	10_1_20	10_1_74	OK	13.437	22.8095	0.763428	1.49266	0.0123	0.0466641	yes
TraesCS1A02G021100	TraesCS1A02G021100	-	1A:10150817-10152476	10_1_20	10_1_74	OK	2.23674	1.66985	-0.42168	-0.620701	0.27765	0.445753	no
TraesCS1A02G021200	TraesCS1A02G021200	-	1A:10155550-10160312	10_1_20	10_1_74	OK	4.74107	2.67745	-0.824355	-2.49488	5e-05	0.000521154	yes
TraesCS1A02G023400	TraesCS1A02G023400	-	1A:11564199-11572148	10_1_20	10_1_74	OK	1.03977	1.02775	-0.0167778	-0.0458946	0.9367	0.964543	no
TraesCS1A02G023700	TraesCS1A02G023700	-	1A:11643653-11644753	10_1_20	10_1_74	OK	2.28275	1.96741	-0.214473	-0.35335	0.5336	0.688092	no
TraesCS1A02G023800	TraesCS1A02G023800	-	1A:11661681-11665443	10_1_20	10_1_74	OK	6.96065	5.77104	-0.27039	-0.882169	0.12385	0.258387	no
TraesCS1A02G024300	TraesCS1A02G024300	-	1A:11894090-11895818	10_1_20	10_1_74	OK	0.303394	0.850918	1.48783	2.04795	0.00235	0.0129155	yes
TraesCS1A02G024400	TraesCS1A02G024400	-	1A:12002938-12006839	10_1_20	10_1_74	OK	2.9561	2.785	-0.086014	-0.273618	0.6352	0.7677	no
TraesCS1A02G024500	TraesCS1A02G024500	-	1A:12089717-12093423	10_1_20	10_1_74	OK	3.9386	2.78096	-0.5021	-0.751498	0.20085	0.358985	no
TraesCS1A02G024600	TraesCS1A02G024600	-	1A:12096370-12098518	10_1_20	10_1_74	OK	2.753	3.70647	0.429038	0.956596	0.09995	0.22155	no
TraesCS1A02G024700	TraesCS1A02G024700	-	1A:12098617-12103881	10_1_20	10_1_74	OK	5.09467	6.01	0.238379	0.713744	0.209	0.369093	no
TraesCS1A02G025100	TraesCS1A02G025100	-	1A:12141980-12144556	10_1_20	10_1_74	OK	6.20468	10.0061	0.689449	2.10248	0.0003	0.00245552	yes
TraesCS1A02G025200	TraesCS1A02G025200	-	1A:12157063-12161869	10_1_20	10_1_74	OK	9.98041	8.07139	-0.306281	-1.01788	0.07935	0.187792	no
TraesCS1A02G025600	TraesCS1A02G025600	-	1A:12303353-12311465	10_1_20	10_1_74	OK	0.569505	0.603474	0.0835817	0.18672	0.7481	0.847684	no
TraesCS1A02G025700	TraesCS1A02G025700	-	1A:12312968-12318272	10_1_20	10_1_74	OK	0.941858	1.31036	0.476386	1.14574	0.0479	0.129415	no
TraesCS1A02G025900	TraesCS1A02G025900	-	1A:12363665-12369892	10_1_20	10_1_74	OK	3.35319	2.76678	-0.277329	-0.877435	0.1274	0.263416	no
TraesCS1A02G026000	TraesCS1A02G026000	-	1A:12371104-12372554	10_1_20	10_1_74	OK	2.82302	4.29657	0.605947	1.01155	0.0772	0.184202	no
TraesCS1A02G026200	TraesCS1A02G026200	-	1A:12502525-12507052	10_1_20	10_1_74	OK	0.740813	0.843272	0.186889	0.472236	0.41165	0.581357	no
TraesCS1A02G026300	TraesCS1A02G026300	-	1A:12567298-12573055	10_1_20	10_1_74	OK	0.437527	0.295786	-0.564818	-1.12067	0.05135	0.136272	no
TraesCS1A02G026400	TraesCS1A02G026400	-	1A:12585034-12592665	10_1_20	10_1_74	OK	13.5681	10.3407	-0.391888	-1.28228	0.0272	0.0849439	no
TraesCS1A02G026600	TraesCS1A02G026600	-	1A:12669533-12669800	10_1_20	10_1_74	OK	1.34279	0.537082	-1.32202	-1.0587	0.08265	0.193375	no
TraesCS1A02G026900	TraesCS1A02G026900	-	1A:12734162-12739704	10_1_20	10_1_74	OK	0.345082	0.284637	-0.277819	-0.32578	0.5614	0.711385	no
TraesCS1A02G027200	TraesCS1A02G027200	-	1A:12915086-12917028	10_1_20	10_1_74	OK	2.83884	3.84083	0.436118	1.01067	0.07945	0.187939	no
TraesCS1A02G027300	TraesCS1A02G027300	-	1A:12918574-12920144	10_1_20	10_1_74	OK	11.5776	12.1349	0.0678337	0.204189	0.7174	0.826436	no
TraesCS1A02G027500	TraesCS1A02G027500	-	1A:13007819-13009896	10_1_20	10_1_74	OK	0.0901181	0.327844	1.86312	1.95764	0.00405	0.0198325	yes
TraesCS1A02G027600	TraesCS1A02G027600	-	1A:13081412-13086602	10_1_20	10_1_74	OK	0.303019	1.90275	2.65061	5.7094	5e-05	0.000521154	yes
TraesCS1A02G027800	TraesCS1A02G027800	-	1A:13228921-13230974	10_1_20	10_1_74	OK	0.103335	0.410727	1.99085	1.98423	0.0031	0.0160771	yes
TraesCS1A02G028600	TraesCS1A02G028600	-	1A:13412736-13418606	10_1_20	10_1_74	OK	0.709784	0.410919	-0.788527	-1.83818	0.00255	0.0137884	yes
TraesCS1A02G028700	TraesCS1A02G028700	-	1A:13452338-13458303	10_1_20	10_1_74	OK	0.389297	0.275392	-0.499387	-0.993579	0.0837	0.195059	no
TraesCS1A02G029100	TraesCS1A02G029100	-	1A:13663299-13667800	10_1_20	10_1_74	OK	0.647193	0.318557	-1.02264	-2.1155	0.0005	0.00372765	yes
TraesCS1A02G029200	TraesCS1A02G029200	-	1A:13669901-13676212	10_1_20	10_1_74	OK	3.32478	4.47808	0.429621	1.40533	0.0162	0.057683	no
TraesCS1A02G029300	TraesCS1A02G029300	-	1A:13762565-13768572	10_1_20	10_1_74	OK	12.4878	6.46952	-0.948791	-3.15463	5e-05	0.000521154	yes
TraesCS1A02G029800	TraesCS1A02G029800	-	1A:13861190-13862962	10_1_20	10_1_74	OK	7.65374	6.18183	-0.30813	-0.802647	0.16355	0.312027	no
TraesCS1A02G030000	TraesCS1A02G030000	-	1A:13979249-13980335	10_1_20	10_1_74	OK	58.2317	44.1445	-0.399569	-1.21386	0.0327	0.0976105	no
TraesCS1A02G030100	TraesCS1A02G030100	-	1A:14045677-14056197	10_1_20	10_1_74	OK	14.3524	12.2282	-0.231086	-0.768903	0.17915	0.331984	no
TraesCS1A02G030500	TraesCS1A02G030500	-	1A:14139690-14145914	10_1_20	10_1_74	OK	4.73614	6.78406	0.518437	1.24118	0.033	0.0982551	no
TraesCS1A02G030600	TraesCS1A02G030600	-	1A:14139690-14145914	10_1_20	10_1_74	OK	20.2192	23.5206	0.218199	0.42677	0.45665	0.622909	no
TraesCS1A02G030700	TraesCS1A02G030700	-	1A:14160321-14163255	10_1_20	10_1_74	OK	8.75108	8.78328	0.00529792	0.0160448	0.9785	0.987477	no
TraesCS1A02G031200	TraesCS1A02G031200	-	1A:14504223-14507920	10_1_20	10_1_74	OK	7.33215	5.08553	-0.527838	-1.62145	0.0042	0.0204145	yes
TraesCS1A02G032500	TraesCS1A02G032500	-	1A:14988540-14988944	10_1_20	10_1_74	OK	3.74736	4.87215	0.378685	0.582675	0.3126	0.483594	no
TraesCS1A02G032700	TraesCS1A02G032700	-	1A:15190978-15195959	10_1_20	10_1_74	OK	0.199363	0.325299	0.706368	1.17513	0.0442	0.121865	no
TraesCS1A02G033000	TraesCS1A02G033000	-	1A:15430219-15437374	10_1_20	10_1_74	OK	2.50922	1.50911	-0.733538	-1.72	0.00395	0.0194692	yes
TraesCS1A02G033100	TraesCS1A02G033100	-	1A:15438124-15441465	10_1_20	10_1_74	OK	15.3124	15.8061	0.0457744	0.14719	0.7964	0.879268	no
TraesCS1A02G033300	TraesCS1A02G033300	-	1A:16038483-16040057	10_1_20	10_1_74	OK	2.79296	4.38188	0.649753	0.792271	0.17785	0.330273	no
TraesCS1A02G033500	TraesCS1A02G033500	-	1A:16388444-16391082	10_1_20	10_1_74	OK	123.491	133.423	0.111602	0.344168	0.54395	0.696816	no
TraesCS1A02G033600	TraesCS1A02G033600	-	1A:16407007-16410201	10_1_20	10_1_74	OK	12.1755	11.6357	-0.0654166	-0.20087	0.71885	0.827467	no
TraesCS1A02G033800	TraesCS1A02G033800	-	1A:16432375-16436883	10_1_20	10_1_74	OK	1.70654	1.61155	-0.0826173	-0.183255	0.749	0.848155	no
TraesCS1A02G034100	TraesCS1A02G034100	-	1A:16913590-16919361	10_1_20	10_1_74	OK	0.610101	1.12193	0.878866	1.98824	0.00115	0.00732041	yes
TraesCS1A02G034300	TraesCS1A02G034300	-	1A:16931433-16934477	10_1_20	10_1_74	OK	18.2651	22.1256	0.276628	0.89631	0.1198	0.252304	no
TraesCS1A02G034600	TraesCS1A02G034600	-	1A:17246749-17248420	10_1_20	10_1_74	OK	0.966974	0.56997	-0.762591	-1.26427	0.0306	0.0929001	no
TraesCS1A02G034700	TraesCS1A02G034700	-	1A:17257515-17258211	10_1_20	10_1_74	OK	0.567415	0.40715	-0.478843	-0.342151	0.5407	0.694199	no
TraesCS1A02G035000	TraesCS1A02G035000	-	1A:18289936-18293936	10_1_20	10_1_74	OK	3.38244	6.7384	0.994341	2.42771	5e-05	0.000521154	yes
TraesCS1A02G035100	TraesCS1A02G035100	-	1A:18310848-18312699	10_1_20	10_1_74	OK	0.303867	0.385839	0.344557	0.253361	0.6516	0.780101	no
TraesCS1A02G035200	TraesCS1A02G035200	-	1A:18460512-18462491	10_1_20	10_1_74	OK	1.30164	1.7916	0.460918	0.877351	0.12175	0.255221	no
TraesCS1A02G035300	TraesCS1A02G035300	-	1A:18486338-18489620	10_1_20	10_1_74	OK	0.781456	1.97534	1.33787	2.09971	0.0009	0.00600941	yes
TraesCS1A02G035500	TraesCS1A02G035500	-	1A:18989912-18994414	10_1_20	10_1_74	OK	21.0243	21.3025	0.0189708	0.0489735	0.9336	0.962564	no
TraesCS1A02G035600	TraesCS1A02G035600	-	1A:19062156-19063423	10_1_20	10_1_74	OK	1.61627	1.78563	0.143765	0.215485	0.7075	0.819752	no
TraesCS1A02G035800	TraesCS1A02G035800	-	1A:19895296-19897721	10_1_20	10_1_74	OK	136.983	136.263	-0.00759522	-0.0252966	0.9678	0.981597	no
TraesCS1A02G035900	TraesCS1A02G035900	-	1A:19929935-19933705	10_1_20	10_1_74	OK	3.61816	3.6508	0.0129578	0.0427734	0.93815	0.965236	no
TraesCS1A02G036100	TraesCS1A02G036100	-	1A:20091098-20094848	10_1_20	10_1_74	OK	9.92836	7.1956	-0.464439	-1.51741	0.0088	0.0362106	yes
TraesCS1A02G036200	TraesCS1A02G036200	-	1A:20156564-20158534	10_1_20	10_1_74	OK	6.80069	6.23295	-0.125765	-0.320829	0.573	0.720951	no
TraesCS1A02G036300	TraesCS1A02G036300	-	1A:20179710-20183942	10_1_20	10_1_74	OK	2.05287	1.93286	-0.0869053	-0.236279	0.6872	0.805641	no
TraesCS1A02G036500	TraesCS1A02G036500	-	1A:20244456-20246289	10_1_20	10_1_74	OK	0.0628622	0.455438	2.85699	2.61675	0.00215	0.01201	yes
TraesCS1A02G036700	TraesCS1A02G036700	-	1A:20415991-20419223	10_1_20	10_1_74	OK	0.920512	0.380707	-1.27375	-1.53302	0.0117	0.0449252	yes
TraesCS1A02G036800	TraesCS1A02G036800	-	1A:20434464-20437173	10_1_20	10_1_74	OK	0.42068	0.350833	-0.261937	-0.403772	0.4854	0.648012	no
TraesCS1A02G037300	TraesCS1A02G037300	-	1A:20888600-20889881	10_1_20	10_1_74	OK	2.50212	1.57941	-0.663767	-1.045	0.0793	0.18777	no
TraesCS1A02G037400	TraesCS1A02G037400	-	1A:20893784-20898393	10_1_20	10_1_74	OK	2.35691	2.24557	-0.0698147	-0.123869	0.83315	0.902462	no
TraesCS1A02G037900	TraesCS1A02G037900	-	1A:20977275-20980680	10_1_20	10_1_74	OK	33.0781	30.3177	-0.125718	-0.420585	0.46955	0.634308	no
TraesCS1A02G038100	TraesCS1A02G038100	-	1A:20998068-20998918	10_1_20	10_1_74	OK	58.74	150.765	1.35988	4.42852	5e-05	0.000521154	yes
TraesCS1A02G038200	TraesCS1A02G038200	-	1A:21022730-21023627	10_1_20	10_1_74	OK	169.945	361.869	1.0904	3.46293	5e-05	0.000521154	yes
TraesCS1A02G038400	TraesCS1A02G038400	-	1A:21034868-21049127	10_1_20	10_1_74	OK	1.71002	2.61519	0.612904	1.95059	0.00085	0.00573659	yes
TraesCS1A02G039100	TraesCS1A02G039100	-	1A:21281531-21285458	10_1_20	10_1_74	OK	0.173689	1.17528	2.75842	4.28792	5e-05	0.000521154	yes
TraesCS1A02G039200	TraesCS1A02G039200	-	1A:21322245-21335307	10_1_20	10_1_74	OK	1.91889	2.04705	0.0932805	0.272002	0.62725	0.761813	no
TraesCS1A02G039400	TraesCS1A02G039400	-	1A:21618183-21626991	10_1_20	10_1_74	OK	4.72427	6.21354	0.395325	1.18672	0.0392	0.11153	no
TraesCS1A02G039800	TraesCS1A02G039800	-	1A:21985329-21987056	10_1_20	10_1_74	OK	0.219803	1.12283	2.35286	2.33856	0.0016	0.00951541	yes
TraesCS1A02G039900	TraesCS1A02G039900	-	1A:22038187-22047331	10_1_20	10_1_74	OK	1.39709	0.642694	-1.12023	-1.99416	0.0016	0.00951541	yes
TraesCS1A02G040000	TraesCS1A02G040000	-	1A:22055421-22056147	10_1_20	10_1_74	OK	0.647495	0.109747	-2.56069	-1.83591	0.03315	0.0985688	no
TraesCS1A02G040300	TraesCS1A02G040300	-	1A:22282322-22283710	10_1_20	10_1_74	OK	0.828721	0.426942	-0.956847	-1.13373	0.05825	0.149609	no
TraesCS1A02G040400	TraesCS1A02G040400	-	1A:22287726-22291553	10_1_20	10_1_74	OK	3.67268	4.74182	0.368608	1.16514	0.04355	0.120642	no
TraesCS1A02G040500	TraesCS1A02G040500	-	1A:22291725-22293776	10_1_20	10_1_74	OK	13.165	22.0983	0.747226	2.27895	5e-05	0.000521154	yes
TraesCS1A02G040600	TraesCS1A02G040600	-	1A:22294834-22301515	10_1_20	10_1_74	OK	14.8346	6.06148	-1.29123	-4.29074	5e-05	0.000521154	yes
TraesCS1A02G040700	TraesCS1A02G040700	-	1A:22329071-22332422	10_1_20	10_1_74	OK	2.73916	2.71681	-0.0118194	-0.0345261	0.9528	0.973121	no
TraesCS1A02G040900	TraesCS1A02G040900	-	1A:22534634-22536459	10_1_20	10_1_74	OK	9.86664	3.43289	-1.52313	-3.77946	5e-05	0.000521154	yes
TraesCS1A02G041100	TraesCS1A02G041100	-	1A:22612226-22614080	10_1_20	10_1_74	OK	3.31422	2.6564	-0.3192	-0.972433	0.09985	0.221418	no
TraesCS1A02G041300	TraesCS1A02G041300	-	1A:22633430-22634135	10_1_20	10_1_74	OK	1.36947	5.04736	1.88191	2.46224	0.00025	0.00210761	yes
TraesCS1A02G041400	TraesCS1A02G041400	-	1A:22656560-22657221	10_1_20	10_1_74	OK	1.12106	1.40118	0.321778	0.335004	0.5526	0.70408	no
TraesCS1A02G042500	TraesCS1A02G042500	-	1A:23130034-23134088	10_1_20	10_1_74	OK	0.372813	0.673482	0.853188	2.09125	0.0008	0.00545783	yes
TraesCS1A02G042700	TraesCS1A02G042700	-	1A:23339465-23340670	10_1_20	10_1_74	OK	16.6441	21.4637	0.366888	1.09321	0.05855	0.150192	no
TraesCS1A02G042800	TraesCS1A02G042800	-	1A:23420850-23422572	10_1_20	10_1_74	OK	0.656086	0.34656	-0.920779	-0.595057	0.3331	0.505509	no
TraesCS1A02G042900	TraesCS1A02G042900	-	1A:23816231-23818172	10_1_20	10_1_74	OK	0.529828	0.911627	0.78292	0.910249	0.1098	0.237365	no
TraesCS1A02G043100	TraesCS1A02G043100	-	1A:23856567-23858030	10_1_20	10_1_74	OK	0.35771	0.4325	0.27391	0.247303	0.6728	0.795327	no
TraesCS1A02G043200	TraesCS1A02G043200	-	1A:23966032-23970147	10_1_20	10_1_74	OK	12.7948	11.6398	-0.136498	-0.438674	0.4457	0.613092	no
TraesCS1A02G043300	TraesCS1A02G043300	-	1A:24077189-24078148	10_1_20	10_1_74	OK	0.441984	0.30482	-0.536036	-0.514124	0.4572	0.623459	no
TraesCS1A02G043400	TraesCS1A02G043400	-	1A:24132680-24140137	10_1_20	10_1_74	OK	1.92141	2.55294	0.409996	0.981351	0.0902	0.205767	no
TraesCS1A02G043600	TraesCS1A02G043600	-	1A:24319201-24321534	10_1_20	10_1_74	OK	6.72947	6.00618	-0.164045	-0.481863	0.40245	0.572692	no
TraesCS1A02G043900	TraesCS1A02G043900	-	1A:24336653-24340722	10_1_20	10_1_74	OK	0.465679	0.337793	-0.463197	-0.548412	0.4016	0.57181	no
TraesCS1A02G044000	TraesCS1A02G044000	-	1A:24767087-24771266	10_1_20	10_1_74	OK	0.716234	0.737466	0.0421463	0.0740677	0.89835	0.941724	no
TraesCS1A02G044200	TraesCS1A02G044200	-	1A:24943571-24946478	10_1_20	10_1_74	OK	7.67266	8.76158	0.191464	0.565525	0.33015	0.502323	no
TraesCS1A02G044300	TraesCS1A02G044300	-	1A:25269423-25269891	10_1_20	10_1_74	OK	0.0675356	0.433782	2.68325	1.50489	0.0398	0.112758	no
TraesCS1A02G044500	TraesCS1A02G044500	-	1A:25539195-25545141	10_1_20	10_1_74	OK	10.4309	8.73865	-0.255378	-0.801798	0.16395	0.31252	no
TraesCS1A02G044600	TraesCS1A02G044600	-	1A:25545345-25546110	10_1_20	10_1_74	OK	16.0085	22.5985	0.497391	1.27118	0.02615	0.0824683	no
TraesCS1A02G044800	TraesCS1A02G044800	-	1A:25701412-25709229	10_1_20	10_1_74	OK	7.22881	7.50618	0.054321	0.177362	0.7581	0.854177	no
TraesCS1A02G045300	TraesCS1A02G045300	-	1A:26958794-26962687	10_1_20	10_1_74	OK	3.87384	2.95921	-0.388551	-1.19176	0.0402	0.113578	no
TraesCS1A02G045400	TraesCS1A02G045400	-	1A:26965565-26971307	10_1_20	10_1_74	OK	9.11801	7.38831	-0.303475	-1.01242	0.0821	0.192436	no
TraesCS1A02G045700	TraesCS1A02G045700	-	1A:27249155-27253937	10_1_20	10_1_74	OK	114.48	108.604	-0.0760222	-0.237583	0.68115	0.801337	no
TraesCS1A02G045800	TraesCS1A02G045800	-	1A:27258230-27261032	10_1_20	10_1_74	OK	26.9346	18.6047	-0.53379	-1.75302	0.00185	0.0106711	yes
TraesCS1A02G046100	TraesCS1A02G046100	-	1A:27359180-27363332	10_1_20	10_1_74	OK	0.214203	0.429423	1.00342	1.77182	0.0036	0.0181185	yes
TraesCS1A02G046300	TraesCS1A02G046300	-	1A:27752742-27757377	10_1_20	10_1_74	OK	0.673752	0.669478	-0.00918053	-0.0175373	0.97485	0.985412	no
TraesCS1A02G046400	TraesCS1A02G046400	-	1A:28360780-28364801	10_1_20	10_1_74	OK	2.64878	1.15059	-1.20296	-2.96428	5e-05	0.000521154	yes
TraesCS1A02G046500	TraesCS1A02G046500	-	1A:28610240-28620653	10_1_20	10_1_74	OK	3.04983	1.91087	-0.674501	-2.04018	0.0003	0.00245552	yes
TraesCS1A02G046600	TraesCS1A02G046600	-	1A:28623295-28626864	10_1_20	10_1_74	OK	18.4443	9.0702	-1.02397	-3.19349	5e-05	0.000521154	yes
TraesCS1A02G046800	TraesCS1A02G046800	-	1A:28708158-28710773	10_1_20	10_1_74	OK	2.17544	1.85178	-0.232396	-0.480377	0.4035	0.573693	no
TraesCS1A02G046900	TraesCS1A02G046900	-	1A:28716138-28717569	10_1_20	10_1_74	OK	2.02575	3.09159	0.609891	1.00433	0.0805	0.189685	no
TraesCS1A02G047000	TraesCS1A02G047000	-	1A:28757073-28763216	10_1_20	10_1_74	OK	7.9769	5.08133	-0.650621	-2.13399	0.0004	0.00310359	yes
TraesCS1A02G047200	TraesCS1A02G047200	-	1A:29186382-29192077	10_1_20	10_1_74	OK	2.14251	2.19805	0.0369236	0.108732	0.846	0.910919	no
TraesCS1A02G047500	TraesCS1A02G047500	-	1A:29607627-29612226	10_1_20	10_1_74	OK	3.72833	3.11972	-0.25711	-0.724554	0.20435	0.363259	no
TraesCS1A02G048200	TraesCS1A02G048200	-	1A:29993437-29996447	10_1_20	10_1_74	OK	0.419304	0.526912	0.329564	0.519172	0.3702	0.542413	no
TraesCS1A02G048600	TraesCS1A02G048600	-	1A:30179973-30190054	10_1_20	10_1_74	OK	2.65069	2.41951	-0.131653	-0.345855	0.54285	0.695941	no
TraesCS1A02G048700	TraesCS1A02G048700	-	1A:30196595-30197675	10_1_20	10_1_74	OK	14.3312	9.70116	-0.56293	-1.32429	0.02135	0.0709208	no
TraesCS1A02G048900	TraesCS1A02G048900	-	1A:30294165-30295059	10_1_20	10_1_74	OK	2.60773	3.11822	0.257928	0.354157	0.53145	0.686492	no
TraesCS1A02G049000	TraesCS1A02G049000	-	1A:30636156-30638406	10_1_20	10_1_74	OK	0.437447	0.416506	-0.0707727	-0.0781527	0.8913	0.93778	no
TraesCS1A02G049300	TraesCS1A02G049300	-	1A:30793887-30805600	10_1_20	10_1_74	OK	2.57951	2.52901	-0.0285236	-0.0933705	0.86915	0.924608	no
TraesCS1A02G049600	TraesCS1A02G049600	-	1A:31252423-31254526	10_1_20	10_1_74	OK	6.21617	3.71995	-0.740745	-1.52755	0.0089	0.0365213	yes
TraesCS1A02G049700	TraesCS1A02G049700	-	1A:31778439-31781938	10_1_20	10_1_74	OK	19.223	24.1219	0.327505	1.05595	0.064	0.160512	no
TraesCS1A02G050100	TraesCS1A02G050100	-	1A:32084706-32089178	10_1_20	10_1_74	OK	5.20778	2.19479	-1.24658	-3.14503	5e-05	0.000521154	yes
TraesCS1A02G050400	TraesCS1A02G050400	-	1A:32260042-32262299	10_1_20	10_1_74	OK	0.427274	0.865506	1.01838	1.24936	0.033	0.0982551	no
TraesCS1A02G050900	TraesCS1A02G050900	-	1A:32454116-32455183	10_1_20	10_1_74	OK	2.56544	7.10394	1.46941	2.76189	5e-05	0.000521154	yes
TraesCS1A02G051300	TraesCS1A02G051300	-	1A:32890599-32894593	10_1_20	10_1_74	OK	10.7297	7.56605	-0.503995	-1.70087	0.00355	0.0179138	yes
TraesCS1A02G051500	TraesCS1A02G051500	-	1A:33019232-33022457	10_1_20	10_1_74	OK	16.6365	13.8789	-0.261463	-0.870982	0.13055	0.26794	no
TraesCS1A02G051600	TraesCS1A02G051600	-	1A:33226676-33229752	10_1_20	10_1_74	OK	0.769135	0.225521	-1.76998	-2.39586	0.0004	0.00310359	yes
TraesCS1A02G051700	TraesCS1A02G051700	-	1A:33370766-33373330	10_1_20	10_1_74	OK	36.3374	23.0814	-0.654724	-2.12861	0.0003	0.00245552	yes
TraesCS1A02G051800	TraesCS1A02G051800	-	1A:33373635-33374973	10_1_20	10_1_74	OK	0.737014	0.881016	0.257477	0.221564	0.7146	0.824613	no
TraesCS1A02G051900	TraesCS1A02G051900	-	1A:33375412-33377767	10_1_20	10_1_74	OK	24.2922	23.5992	-0.0417566	-0.112461	0.8464	0.911186	no
TraesCS1A02G052000	TraesCS1A02G052000	-	1A:33397500-33398955	10_1_20	10_1_74	OK	0.360335	0.750311	1.05815	1.10147	0.0612	0.155252	no
TraesCS1A02G052100	TraesCS1A02G052100	-	1A:34146865-34149852	10_1_20	10_1_74	OK	5.6098	6.77733	0.272768	0.642458	0.2583	0.424718	no
TraesCS1A02G052200	TraesCS1A02G052200	-	1A:34158621-34174068	10_1_20	10_1_74	OK	8.42723	7.11141	-0.244923	-0.822871	0.1579	0.304374	no
TraesCS1A02G052300	TraesCS1A02G052300	-	1A:34406138-34410005	10_1_20	10_1_74	OK	10.8693	10.2167	-0.0893399	-0.281355	0.61835	0.754894	no
TraesCS1A02G052400	TraesCS1A02G052400	-	1A:34425460-34427079	10_1_20	10_1_74	OK	0.364963	0.337917	-0.111081	-0.111281	0.8351	0.903746	no
TraesCS1A02G053600	TraesCS1A02G053600	-	1A:35528836-35533934	10_1_20	10_1_74	OK	0.707984	0.526031	-0.428569	-0.561695	0.3371	0.509388	no
TraesCS1A02G054000	TraesCS1A02G054000	-	1A:35542717-35543825	10_1_20	10_1_74	OK	3.69875	5.87084	0.66653	1.26301	0.02855	0.0880119	no
TraesCS1A02G054300	TraesCS1A02G054300	-	1A:35931963-35936127	10_1_20	10_1_74	OK	1.84681	1.26112	-0.550327	-1.61115	0.005	0.023419	yes
TraesCS1A02G054400	TraesCS1A02G054400	-	1A:35937733-35944326	10_1_20	10_1_74	OK	5.5626	4.87914	-0.189133	-0.634095	0.26795	0.435161	no
TraesCS1A02G054900	TraesCS1A02G054900	-	1A:36267234-36271054	10_1_20	10_1_74	OK	4.62039	4.44955	-0.0543554	-0.161251	0.78155	0.869783	no
TraesCS1A02G055000	TraesCS1A02G055000	-	1A:36271324-36278335	10_1_20	10_1_74	OK	3.37262	2.42576	-0.475432	-1.26482	0.031	0.0937707	no
TraesCS1A02G055100	TraesCS1A02G055100	-	1A:36271324-36278335	10_1_20	10_1_74	OK	1.39187	1.03963	-0.420955	-0.15609	0.71355	0.824023	no
TraesCS1A02G055200	TraesCS1A02G055200	-	1A:36278600-36281199	10_1_20	10_1_74	OK	10.1905	7.33618	-0.474131	-1.39952	0.01455	0.0531604	no
TraesCS1A02G055400	TraesCS1A02G055400	-	1A:36561932-36569908	10_1_20	10_1_74	OK	5.5569	4.76782	-0.220951	-0.720764	0.2067	0.366214	no
TraesCS1A02G056100	TraesCS1A02G056100	-	1A:36761838-36763635	10_1_20	10_1_74	OK	4.8984	2.31064	-1.08402	-2.19161	0.0003	0.00245552	yes
TraesCS1A02G056200	TraesCS1A02G056200	-	1A:36765923-36766338	10_1_20	10_1_74	OK	0.919867	1.71165	0.895888	0.739242	0.19735	0.354697	no
TraesCS1A02G056400	TraesCS1A02G056400	-	1A:36769723-36770407	10_1_20	10_1_74	OK	2.88379	2.00912	-0.521402	-0.695491	0.22505	0.388069	no
TraesCS1A02G056500	TraesCS1A02G056500	-	1A:36772139-36774424	10_1_20	10_1_74	OK	11.0358	8.13031	-0.440806	-1.32029	0.02035	0.0684302	no
TraesCS1A02G056600	TraesCS1A02G056600	-	1A:36776372-36780640	10_1_20	10_1_74	OK	5.32282	3.87606	-0.457601	-0.893862	0.1139	0.243517	no
TraesCS1A02G056900	TraesCS1A02G056900	-	1A:36839919-36840861	10_1_20	10_1_74	OK	1.17896	1.51197	0.358921	0.479432	0.4143	0.583924	no
TraesCS1A02G057100	TraesCS1A02G057100	-	1A:37465849-37468260	10_1_20	10_1_74	OK	1.06293	0.794043	-0.420753	-0.908365	0.12265	0.256638	no
TraesCS1A02G057200	TraesCS1A02G057200	-	1A:37478205-37481881	10_1_20	10_1_74	OK	19.3597	15.5649	-0.31476	-1.02857	0.0731	0.177135	no
TraesCS1A02G057900	TraesCS1A02G057900	-	1A:38366743-38368653	10_1_20	10_1_74	OK	0.589895	0.37244	-0.66345	-0.881581	0.1264	0.261929	no
TraesCS1A02G058200	TraesCS1A02G058200	-	1A:38711993-38715061	10_1_20	10_1_74	OK	1.8466	3.79798	1.04036	2.79511	5e-05	0.000521154	yes
TraesCS1A02G058300	TraesCS1A02G058300	-	1A:38717932-38718693	10_1_20	10_1_74	OK	5.44855	16.0913	1.56234	2.56271	5e-05	0.000521154	yes
TraesCS1A02G058400	TraesCS1A02G058400	-	1A:38728806-38733500	10_1_20	10_1_74	OK	21.5678	22.0508	0.0319524	0.10499	0.85545	0.916493	no
TraesCS1A02G058500	TraesCS1A02G058500	-	1A:39348699-39357763	10_1_20	10_1_74	OK	0.644497	1.02931	0.675426	1.04348	0.07885	0.187032	no
TraesCS1A02G058600	TraesCS1A02G058600	-	1A:39402526-39410027	10_1_20	10_1_74	OK	1.33468	2.35046	0.816448	2.13226	0.00035	0.00278747	yes
TraesCS1A02G058700	TraesCS1A02G058700	-	1A:39402526-39410027	10_1_20	10_1_74	OK	0.473801	0.637549	0.428254	0.379866	0.49085	0.652569	no
TraesCS1A02G058900	TraesCS1A02G058900	-	1A:39649613-39651876	10_1_20	10_1_74	OK	0.771225	1.1686	0.599561	0.913398	0.11095	0.239062	no
TraesCS1A02G059100	TraesCS1A02G059100	-	1A:39870473-39872241	10_1_20	10_1_74	OK	4.78653	6.75935	0.497903	1.23862	0.0342	0.100806	no
TraesCS1A02G059200	TraesCS1A02G059200	-	1A:39892911-39894955	10_1_20	10_1_74	OK	2.91003	3.15764	0.117816	0.217972	0.70265	0.816322	no
TraesCS1A02G060100	TraesCS1A02G060100	-	1A:41357283-41362423	10_1_20	10_1_74	OK	3.65967	3.29736	-0.150403	-0.446912	0.4348	0.602967	no
TraesCS1A02G060500	TraesCS1A02G060500	-	1A:41712134-41714118	10_1_20	10_1_74	OK	2.75151	2.25938	-0.284293	-0.669188	0.2417	0.407412	no
TraesCS1A02G060600	TraesCS1A02G060600	-	1A:41740300-41745063	10_1_20	10_1_74	OK	2.73239	4.40915	0.690334	1.98305	0.00025	0.00210761	yes
TraesCS1A02G060700	TraesCS1A02G060700	-	1A:41747500-41750050	10_1_20	10_1_74	OK	8.34729	13.8657	0.732136	2.32127	0.0001	0.000959292	yes
TraesCS1A02G061600	TraesCS1A02G061600	-	1A:42217456-42220780	10_1_20	10_1_74	OK	0.634039	0.436727	-0.53784	-0.543731	0.35185	0.524314	no
TraesCS1A02G061700	TraesCS1A02G061700	-	1A:42251605-42256435	10_1_20	10_1_74	OK	18.0905	15.013	-0.269017	-0.79992	0.1695	0.319453	no
TraesCS1A02G061900	TraesCS1A02G061900	-	1A:42475681-42476283	10_1_20	10_1_74	OK	3.19594	0	#NAME?	#NAME?	5e-05	0.000521154	yes
TraesCS1A02G062100	TraesCS1A02G062100	-	1A:42546062-42550350	10_1_20	10_1_74	OK	60.0348	48.0707	-0.32064	-1.04293	0.0697	0.170981	no
TraesCS1A02G062200	TraesCS1A02G062200	-	1A:42603253-42603901	10_1_20	10_1_74	OK	1.32307	0.658234	-1.00722	-0.66349	0.21445	0.375713	no
TraesCS1A02G062400	TraesCS1A02G062400	-	1A:42643125-42668396	10_1_20	10_1_74	OK	3.16946	4.27568	0.43192	1.16293	0.04215	0.117638	no
TraesCS1A02G063300	TraesCS1A02G063300	-	1A:44363598-44367067	10_1_20	10_1_74	OK	0.454054	0.298258	-0.606305	-0.852178	0.13725	0.276915	no
TraesCS1A02G063500	TraesCS1A02G063500	-	1A:44406438-44407943	10_1_20	10_1_74	OK	2.78989	3.75251	0.427645	0.829308	0.15075	0.295318	no
TraesCS1A02G063600	TraesCS1A02G063600	-	1A:44408100-44412013	10_1_20	10_1_74	OK	2.56808	2.33315	-0.13841	-0.418577	0.46465	0.630288	no
TraesCS1A02G064000	TraesCS1A02G064000	-	1A:45543087-45548553	10_1_20	10_1_74	OK	19.1319	16.4774	-0.215495	-0.698996	0.2187	0.380853	no
TraesCS1A02G064100	TraesCS1A02G064100	-	1A:45793605-45797826	10_1_20	10_1_74	OK	22.3981	13.5471	-0.725394	-2.41251	5e-05	0.000521154	yes
TraesCS1A02G064900	TraesCS1A02G064900	-	1A:47201866-47207696	10_1_20	10_1_74	OK	1.64863	0.8785	-0.908156	-1.43639	0.01565	0.0561674	no
TraesCS1A02G065300	TraesCS1A02G065300	-	1A:47578259-47587723	10_1_20	10_1_74	OK	3.02475	3.07293	0.0227987	0.0663943	0.90825	0.948085	no
TraesCS1A02G065400	TraesCS1A02G065400	-	1A:47799452-47806227	10_1_20	10_1_74	OK	0.289857	0.463359	0.67679	1.07354	0.0727	0.176416	no
TraesCS1A02G065500	TraesCS1A02G065500	-	1A:47799452-47806227	10_1_20	10_1_74	OK	1.77568	2.42434	0.449226	0.234018	0.683	0.802785	no
TraesCS1A02G065600	TraesCS1A02G065600	-	1A:47823748-47827916	10_1_20	10_1_74	OK	0.671806	0.877504	0.385362	0.919277	0.11675	0.247648	no
TraesCS1A02G065700	TraesCS1A02G065700	-	1A:48575893-48591514	10_1_20	10_1_74	OK	7.74536	5.84406	-0.406361	-1.36228	0.02005	0.0676848	no
TraesCS1A02G065800	TraesCS1A02G065800	-	1A:48592863-48594183	10_1_20	10_1_74	OK	3.5849	6.5037	0.859328	1.6604	0.00535	0.0246878	yes
TraesCS1A02G065900	TraesCS1A02G065900	-	1A:48703229-48707143	10_1_20	10_1_74	OK	2.13179	0.59621	-1.83817	-1.42072	0.02345	0.0761818	no
TraesCS1A02G066000	TraesCS1A02G066000	-	1A:48725006-48730230	10_1_20	10_1_74	OK	0.352342	0.486336	0.464979	0.928345	0.1111	0.239333	no
TraesCS1A02G066200	TraesCS1A02G066200	-	1A:48783667-48786472	10_1_20	10_1_74	OK	23.6485	27.27	0.205567	0.641135	0.2738	0.441498	no
TraesCS1A02G066300	TraesCS1A02G066300	-	1A:48966061-48979283	10_1_20	10_1_74	OK	0.882	0.563025	-0.64758	-1.25628	0.03555	0.1038	no
TraesCS1A02G066400	TraesCS1A02G066400	-	1A:48979588-48982811	10_1_20	10_1_74	OK	1.26816	0.693719	-0.870312	-1.60826	0.00635	0.0281771	yes
TraesCS1A02G066521	TraesCS1A02G066521	-	1A:48993955-48998857	10_1_20	10_1_74	OK	0.338085	0.232905	-0.537645	-0.383524	0.50875	0.667246	no
TraesCS1A02G066700	TraesCS1A02G066700	-	1A:49096240-49103221	10_1_20	10_1_74	OK	0.684257	0.650272	-0.0734947	-0.0847109	0.8622	0.920483	no
TraesCS1A02G066800	TraesCS1A02G066800	-	1A:49096240-49103221	10_1_20	10_1_74	OK	7.4503	5.92187	-0.331246	-0.759902	0.1931	0.349768	no
TraesCS1A02G066900	TraesCS1A02G066900	-	1A:49149509-49154022	10_1_20	10_1_74	OK	10.2793	6.74511	-0.607831	-2.03875	0.00065	0.00460249	yes
TraesCS1A02G067200	TraesCS1A02G067200	-	1A:49251326-49254104	10_1_20	10_1_74	OK	2.02257	1.57411	-0.361647	-0.914121	0.11045	0.238269	no
TraesCS1A02G067300	TraesCS1A02G067300	-	1A:49269258-49288855	10_1_20	10_1_74	OK	3.03233	3.99683	0.398431	1.34424	0.0209	0.0698463	no
TraesCS1A02G067900	TraesCS1A02G067900	-	1A:49361010-49363692	10_1_20	10_1_74	OK	0.270529	0.388357	0.521599	0.64515	0.2395	0.405078	no
TraesCS1A02G068000	TraesCS1A02G068000	-	1A:49365310-49367228	10_1_20	10_1_74	OK	7.25088	10.4483	0.52704	1.41234	0.0147	0.0535869	no
TraesCS1A02G068300	TraesCS1A02G068300	-	1A:49526824-49535943	10_1_20	10_1_74	OK	5.32956	2.89785	-0.879035	-2.79325	5e-05	0.000521154	yes
TraesCS1A02G068400	TraesCS1A02G068400	-	1A:49896640-49897878	10_1_20	10_1_74	OK	0.669264	0.863774	0.368079	0.443159	0.44165	0.609474	no
TraesCS1A02G068500	TraesCS1A02G068500	-	1A:49960687-49961536	10_1_20	10_1_74	OK	1.08722	1.98727	0.870147	0.85486	0.1396	0.280027	no
TraesCS1A02G069300	TraesCS1A02G069300	-	1A:51700020-51707185	10_1_20	10_1_74	OK	15.3171	8.69691	-0.816572	-2.6819	5e-05	0.000521154	yes
TraesCS1A02G069400	TraesCS1A02G069400	-	1A:52056089-52060042	10_1_20	10_1_74	OK	7.96119	6.28999	-0.339925	-1.06565	0.0611	0.155098	no
TraesCS1A02G069500	TraesCS1A02G069500	-	1A:52228529-52232086	10_1_20	10_1_74	OK	0.312944	1.1326	1.85567	2.46992	0.0004	0.00310359	yes
TraesCS1A02G069600	TraesCS1A02G069600	-	1A:52235910-52238246	10_1_20	10_1_74	OK	24.9252	31.195	0.323705	1.06778	0.06255	0.157744	no
TraesCS1A02G069700	TraesCS1A02G069700	-	1A:52453834-52459566	10_1_20	10_1_74	OK	2.90297	4.58111	0.658166	1.72219	0.00305	0.0158744	yes
TraesCS1A02G069900	TraesCS1A02G069900	-	1A:52519640-52520791	10_1_20	10_1_74	OK	9.05499	9.84186	0.120217	0.338264	0.5361	0.690211	no
TraesCS1A02G070100	TraesCS1A02G070100	-	1A:52559622-52563522	10_1_20	10_1_74	OK	0.392383	0.454165	0.210953	0.481007	0.40825	0.578213	no
TraesCS1A02G070300	TraesCS1A02G070300	-	1A:53032273-53037595	10_1_20	10_1_74	OK	5.82864	6.9635	0.256654	0.732301	0.2007	0.358814	no
TraesCS1A02G070400	TraesCS1A02G070400	-	1A:53187273-53189460	10_1_20	10_1_74	OK	3.65648	4.78938	0.389383	0.893896	0.1199	0.252417	no
TraesCS1A02G070600	TraesCS1A02G070600	-	1A:53454197-53457285	10_1_20	10_1_74	OK	2.76594	2.51958	-0.134587	-0.266857	0.6402	0.771569	no
TraesCS1A02G070900	TraesCS1A02G070900	-	1A:53674141-53677477	10_1_20	10_1_74	OK	1.29318	0.908434	-0.509474	-0.872865	0.1195	0.251797	no
TraesCS1A02G071100	TraesCS1A02G071100	-	1A:53850044-53859233	10_1_20	10_1_74	OK	2.12475	2.76283	0.378851	1.18593	0.0391	0.111357	no
TraesCS1A02G071300	TraesCS1A02G071300	-	1A:53903908-53912680	10_1_20	10_1_74	OK	1.41265	1.26684	-0.157173	-0.446622	0.4402	0.608122	no
TraesCS1A02G071400	TraesCS1A02G071400	-	1A:53993671-53997512	10_1_20	10_1_74	OK	2.07578	3.53127	0.766535	1.62151	0.0036	0.0181185	yes
TraesCS1A02G071500	TraesCS1A02G071500	-	1A:54000805-54002679	10_1_20	10_1_74	OK	5.55269	5.10746	-0.120582	-0.23349	0.6906	0.808038	no
TraesCS1A02G071600	TraesCS1A02G071600	-	1A:54008576-54009363	10_1_20	10_1_74	OK	0.415955	1.06163	1.35179	1.32979	0.3606	0.533143	no
TraesCS1A02G071657	TraesCS1A02G071657	-	1A:54015301-54019064	10_1_20	10_1_74	OK	0.312385	0.284832	-0.133215	-0.198458	0.72975	0.834744	no
TraesCS1A02G071700	TraesCS1A02G071700	-	1A:54022013-54027441	10_1_20	10_1_74	OK	1.72633	1.76638	0.0330895	0.0905227	0.87535	0.928602	no
TraesCS1A02G071800	TraesCS1A02G071800	-	1A:54074820-54077829	10_1_20	10_1_74	OK	15.6003	10.7233	-0.540821	-1.81097	0.00145	0.00879978	yes
TraesCS1A02G072000	TraesCS1A02G072000	-	1A:54349174-54355250	10_1_20	10_1_74	OK	19.2311	17.9664	-0.0981407	-0.329115	0.5737	0.721527	no
TraesCS1A02G072200	TraesCS1A02G072200	-	1A:54458834-54463277	10_1_20	10_1_74	OK	6.93598	5.20929	-0.413013	-1.1445	0.04705	0.127668	no
TraesCS1A02G072600	TraesCS1A02G072600	-	1A:56617367-56618763	10_1_20	10_1_74	OK	73.1104	78.0743	0.0947728	0.313316	0.58365	0.728936	no
TraesCS1A02G072800	TraesCS1A02G072800	-	1A:56917863-56924080	10_1_20	10_1_74	OK	1.61645	2.61174	0.692179	1.20327	0.0307	0.0931373	no
TraesCS1A02G073000	TraesCS1A02G073000	-	1A:57189793-57192224	10_1_20	10_1_74	OK	2.18894	2.02876	-0.109634	-0.228064	0.6861	0.804921	no
TraesCS1A02G073100	TraesCS1A02G073100	-	1A:57192367-57194346	10_1_20	10_1_74	OK	0.82095	0.872298	0.0875251	0.109257	0.84605	0.910957	no
TraesCS1A02G073300	TraesCS1A02G073300	-	1A:57209811-57212757	10_1_20	10_1_74	OK	2.78804	2.97416	0.0932273	0.202334	0.7196	0.827979	no
TraesCS1A02G073400	TraesCS1A02G073400	-	1A:57302733-57307922	10_1_20	10_1_74	OK	2.23886	2.63494	0.235002	0.629865	0.26545	0.432408	no
TraesCS1A02G073500	TraesCS1A02G073500	-	1A:57390210-57394799	10_1_20	10_1_74	OK	1.45803	1.52364	0.063497	0.115423	0.84145	0.90784	no
TraesCS1A02G073900	TraesCS1A02G073900	-	1A:57634277-57635926	10_1_20	10_1_74	OK	6.1536	6.44537	0.0668341	0.163681	0.7726	0.863708	no
TraesCS1A02G074100	TraesCS1A02G074100	-	1A:57680536-57681868	10_1_20	10_1_74	OK	0.207394	0.709958	1.77536	1.35514	0.0476	0.128791	no
TraesCS1A02G074400	TraesCS1A02G074400	-	1A:57763650-57769710	10_1_20	10_1_74	OK	6.9057	5.65748	-0.287629	-0.950885	0.1046	0.229047	no
TraesCS1A02G074800	TraesCS1A02G074800	-	1A:58123310-58125910	10_1_20	10_1_74	OK	15.6581	12.1146	-0.37016	-1.20559	0.0374	0.107808	no
TraesCS1A02G075000	TraesCS1A02G075000	-	1A:58170680-58178010	10_1_20	10_1_74	OK	12.7802	7.85442	-0.702334	-2.23115	0.0002	0.00174787	yes
TraesCS1A02G075100	TraesCS1A02G075100	-	1A:58199788-58204396	10_1_20	10_1_74	OK	6.18403	7.55451	0.28879	0.893315	0.1233	0.257537	no
TraesCS1A02G075200	TraesCS1A02G075200	-	1A:58287901-58291029	10_1_20	10_1_74	OK	1.9721	1.69654	-0.217141	-0.423157	0.4602	0.626233	no
TraesCS1A02G075500	TraesCS1A02G075500	-	1A:58481571-58484867	10_1_20	10_1_74	OK	0.357572	0.371142	0.0537372	0.0762268	0.8949	0.939992	no
TraesCS1A02G075600	TraesCS1A02G075600	-	1A:58701489-58716429	10_1_20	10_1_74	OK	2.679	2.44569	-0.13145	-0.426753	0.456	0.622364	no
TraesCS1A02G075700	TraesCS1A02G075700	-	1A:58748069-58753312	10_1_20	10_1_74	OK	13.0773	11.2503	-0.217097	-0.698084	0.22375	0.386722	no
TraesCS1A02G076000	TraesCS1A02G076000	-	1A:58902276-58908361	10_1_20	10_1_74	OK	3.68739	3.36893	-0.130312	-0.417449	0.4662	0.631371	no
TraesCS1A02G076100	TraesCS1A02G076100	-	1A:58931327-58934940	10_1_20	10_1_74	OK	10.8718	10.1878	-0.0937471	-0.259405	0.6512	0.779797	no
TraesCS1A02G076400	TraesCS1A02G076400	-	1A:59130570-59138769	10_1_20	10_1_74	OK	3.01405	2.40513	-0.325592	-0.853438	0.13325	0.271881	no
TraesCS1A02G076500	TraesCS1A02G076500	-	1A:59212222-59215118	10_1_20	10_1_74	OK	0.061481	0.386267	2.65139	2.39816	0.0069	0.0301089	yes
TraesCS1A02G076700	TraesCS1A02G076700	-	1A:59507511-59510257	10_1_20	10_1_74	OK	2.66452	2.69464	0.0162217	0.0380834	0.94695	0.969788	no
TraesCS1A02G076900	TraesCS1A02G076900	-	1A:59613356-59616276	10_1_20	10_1_74	OK	17.8509	14.5269	-0.297271	-0.991864	0.07925	0.187689	no
TraesCS1A02G077100	TraesCS1A02G077100	-	1A:59849304-59849712	10_1_20	10_1_74	OK	0.401458	0.570516	0.507019	0.362743	0.61785	0.754516	no
TraesCS1A02G077200	TraesCS1A02G077200	-	1A:59856966-59860644	10_1_20	10_1_74	OK	13.3792	10.0754	-0.409157	-1.37665	0.01735	0.060669	no
TraesCS1A02G077500	TraesCS1A02G077500	-	1A:60351392-60353968	10_1_20	10_1_74	OK	11.7497	10.2978	-0.190286	-0.573675	0.31575	0.486724	no
TraesCS1A02G077600	TraesCS1A02G077600	-	1A:60354402-60358841	10_1_20	10_1_74	OK	2.55549	2.94563	0.204979	0.628048	0.28	0.448391	no
TraesCS1A02G077700	TraesCS1A02G077700	-	1A:60537166-60540748	10_1_20	10_1_74	OK	182.751	108.771	-0.748592	-2.3148	5e-05	0.000521154	yes
TraesCS1A02G077800	TraesCS1A02G077800	-	1A:60735129-60738949	10_1_20	10_1_74	OK	1.59993	1.8424	0.203574	0.288695	0.61395	0.751724	no
TraesCS1A02G078100	TraesCS1A02G078100	-	1A:60954700-60956424	10_1_20	10_1_74	OK	19.4596	11.6123	-0.744835	-2.29212	5e-05	0.000521154	yes
TraesCS1A02G078200	TraesCS1A02G078200	-	1A:61008915-61010405	10_1_20	10_1_74	OK	1.56701	0.400153	-1.96939	-2.36686	0.00075	0.00517774	yes
TraesCS1A02G078700	TraesCS1A02G078700	-	1A:61384568-61391833	10_1_20	10_1_74	OK	5.92454	6.14223	0.0520607	0.137111	0.80845	0.886678	no
TraesCS1A02G078800	TraesCS1A02G078800	-	1A:61575767-61577009	10_1_20	10_1_74	OK	96.4099	81.414	-0.243905	-0.817191	0.15805	0.304536	no
TraesCS1A02G078900	TraesCS1A02G078900	-	1A:61713577-61714898	10_1_20	10_1_74	OK	2.52344	2.64717	0.0690577	0.129419	0.81695	0.89229	no
TraesCS1A02G079300	TraesCS1A02G079300	-	1A:62014081-62014939	10_1_20	10_1_74	OK	0.434044	1.3897	1.67886	1.74389	0.0835	0.194783	no
TraesCS1A02G079400	TraesCS1A02G079400	-	1A:62021322-62024237	10_1_20	10_1_74	OK	6.10524	5.33461	-0.194666	-0.509021	0.3775	0.548954	no
TraesCS1A02G079700	TraesCS1A02G079700	-	1A:62609728-62614089	10_1_20	10_1_74	OK	12.1309	6.85312	-0.82385	-2.62374	5e-05	0.000521154	yes
TraesCS1A02G079800	TraesCS1A02G079800	-	1A:62614212-62617255	10_1_20	10_1_74	OK	1.37337	1.73749	0.339284	0.817757	0.1557	0.301753	no
TraesCS1A02G079900	TraesCS1A02G079900	-	1A:62794171-62794483	10_1_20	10_1_74	OK	8.04702	15.3727	0.93384	1.46883	0.01385	0.0511482	no
TraesCS1A02G080000	TraesCS1A02G080000	-	1A:63004798-63005566	10_1_20	10_1_74	OK	2.08038	1.69279	-0.297449	-0.360517	0.529	0.684692	no
TraesCS1A02G080100	TraesCS1A02G080100	-	1A:63045955-63047438	10_1_20	10_1_74	OK	4.30903	4.81197	0.159264	0.35442	0.5374	0.691287	no
TraesCS1A02G080200	TraesCS1A02G080200	-	1A:63050621-63053515	10_1_20	10_1_74	OK	1.16248	1.58931	0.45119	1.18465	0.0413	0.115841	no
TraesCS1A02G080300	TraesCS1A02G080300	-	1A:63057502-63062305	10_1_20	10_1_74	OK	0.668133	1.21233	0.859579	1.73873	0.00395	0.0194692	yes
TraesCS1A02G080500	TraesCS1A02G080500	-	1A:63327890-63331958	10_1_20	10_1_74	OK	0.376603	0.156906	-1.26315	-1.65555	0.006	0.0269937	yes
TraesCS1A02G080600	TraesCS1A02G080600	-	1A:63475811-63481063	10_1_20	10_1_74	OK	0.413215	0.170324	-1.27861	-1.73083	0.00645	0.0285126	yes
TraesCS1A02G080700	TraesCS1A02G080700	-	1A:63741494-63747947	10_1_20	10_1_74	OK	5.37511	3.87083	-0.473651	-1.42492	0.01545	0.0556304	no
TraesCS1A02G081200	TraesCS1A02G081200	-	1A:64404584-64414503	10_1_20	10_1_74	OK	8.79952	8.91957	0.019548	0.0515256	0.9278	0.959255	no
TraesCS1A02G081300	TraesCS1A02G081300	-	1A:64593509-64600216	10_1_20	10_1_74	OK	13.4303	9.14489	-0.554454	-1.81101	0.00235	0.0129155	yes
TraesCS1A02G081400	TraesCS1A02G081400	-	1A:64692228-64694087	10_1_20	10_1_74	OK	6.68078	5.05053	-0.403581	-1.17875	0.03885	0.110835	no
TraesCS1A02G081600	TraesCS1A02G081600	-	1A:64835536-64837007	10_1_20	10_1_74	OK	0.401965	0.442949	0.140069	0.142486	0.7963	0.879207	no
TraesCS1A02G081700	TraesCS1A02G081700	-	1A:64838563-64839988	10_1_20	10_1_74	OK	0.409364	0.289127	-0.501685	-0.512505	0.36805	0.540352	no
TraesCS1A02G082000	TraesCS1A02G082000	-	1A:65261476-65265780	10_1_20	10_1_74	OK	27.5275	15.0048	-0.875453	-2.88615	5e-05	0.000521154	yes
TraesCS1A02G082100	TraesCS1A02G082100	-	1A:65266306-65268355	10_1_20	10_1_74	OK	2.18044	3.04221	0.480498	0.86872	0.1272	0.26313	no
TraesCS1A02G082200	TraesCS1A02G082200	-	1A:65391962-65393451	10_1_20	10_1_74	OK	6.06346	5.45641	-0.15219	-0.345126	0.54665	0.699113	no
TraesCS1A02G082300	TraesCS1A02G082300	-	1A:65615816-65616636	10_1_20	10_1_74	OK	17.8552	18.3131	0.0365288	0.103533	0.85545	0.916493	no
TraesCS1A02G082500	TraesCS1A02G082500	-	1A:65758590-65759654	10_1_20	10_1_74	OK	7.36812	4.12985	-0.835205	-2.4672	0.0001	0.000959292	yes
TraesCS1A02G082600	TraesCS1A02G082600	-	1A:65790412-65795583	10_1_20	10_1_74	OK	5.4699	6.16918	0.173564	0.49171	0.38725	0.558446	no
TraesCS1A02G082700	TraesCS1A02G082700	-	1A:65798875-65800185	10_1_20	10_1_74	OK	2.98399	5.24984	0.815028	1.62399	0.0062	0.0276659	yes
TraesCS1A02G083000	TraesCS1A02G083000	-	1A:66174939-66177799	10_1_20	10_1_74	OK	9.83885	9.19735	-0.0972708	-0.284264	0.616	0.753229	no
TraesCS1A02G083100	TraesCS1A02G083100	-	1A:66892109-66894637	10_1_20	10_1_74	OK	15.9132	7.26105	-1.13198	-3.75796	5e-05	0.000521154	yes
TraesCS1A02G083300	TraesCS1A02G083300	-	1A:67467267-67469443	10_1_20	10_1_74	OK	0.745332	0.554339	-0.427115	-0.502202	0.37585	0.547569	no
TraesCS1A02G083400	TraesCS1A02G083400	-	1A:67683224-67687269	10_1_20	10_1_74	OK	25.32	32.7417	0.370849	1.2383	0.03125	0.094345	no
TraesCS1A02G083500	TraesCS1A02G083500	-	1A:67689153-67698715	10_1_20	10_1_74	OK	6.69431	5.11415	-0.388442	-1.16516	0.0413	0.115841	no
TraesCS1A02G084100	TraesCS1A02G084100	-	1A:69188850-69193336	10_1_20	10_1_74	OK	6.99619	10.1436	0.535933	1.55579	0.0064	0.0283315	yes
TraesCS1A02G084200	TraesCS1A02G084200	-	1A:69390435-69394941	10_1_20	10_1_74	OK	3.91742	2.95574	-0.406385	-1.24044	0.0319	0.0958318	no
TraesCS1A02G084300	TraesCS1A02G084300	-	1A:70040013-70041337	10_1_20	10_1_74	OK	10.2674	9.30267	-0.142359	-0.369257	0.51465	0.672322	no
TraesCS1A02G084400	TraesCS1A02G084400	-	1A:70695359-70705174	10_1_20	10_1_74	OK	0.449338	0.436672	-0.0412513	-0.0249637	0.96725	0.981356	no
TraesCS1A02G084500	TraesCS1A02G084500	-	1A:70695359-70705174	10_1_20	10_1_74	OK	2.03789	1.35646	-0.587235	-1.60678	0.006	0.0269937	yes
TraesCS1A02G084800	TraesCS1A02G084800	-	1A:71059896-71060199	10_1_20	10_1_74	OK	1.25875	0.241821	-2.37998	-1.78343	0.1335	0.272214	no
TraesCS1A02G084900	TraesCS1A02G084900	-	1A:71075741-71076608	10_1_20	10_1_74	OK	1.02085	0.50344	-1.01988	-1.44523	0.0122	0.0463851	yes
TraesCS1A02G085000	TraesCS1A02G085000	-	1A:71087175-71095753	10_1_20	10_1_74	OK	0.592814	0.783472	0.402302	0.87487	0.1307	0.268119	no
TraesCS1A02G085300	TraesCS1A02G085300	-	1A:71444520-71445104	10_1_20	10_1_74	OK	1.47433	1.08016	-0.448812	-0.601966	0.29445	0.464384	no
TraesCS1A02G085400	TraesCS1A02G085400	-	1A:71548288-71548949	10_1_20	10_1_74	OK	2.84378	4.1776	0.554866	0.872765	0.1286	0.265161	no
TraesCS1A02G085500	TraesCS1A02G085500	-	1A:71558242-71561228	10_1_20	10_1_74	OK	0.821035	0.563384	-0.543325	-0.600246	0.3006	0.471055	no
TraesCS1A02G085600	TraesCS1A02G085600	-	1A:71689759-71695155	10_1_20	10_1_74	OK	6.30907	7.03933	0.158011	0.530066	0.3613	0.533741	no
TraesCS1A02G085700	TraesCS1A02G085700	-	1A:71723318-71725161	10_1_20	10_1_74	OK	1.05327	0.921639	-0.192599	-0.361206	0.53275	0.687457	no
TraesCS1A02G085800	TraesCS1A02G085800	-	1A:71784545-71785643	10_1_20	10_1_74	OK	0.655434	0.559335	-0.22874	-0.209489	0.71395	0.824246	no
TraesCS1A02G085900	TraesCS1A02G085900	-	1A:71786597-71790263	10_1_20	10_1_74	OK	5.01645	2.96969	-0.756357	-1.94313	0.00085	0.00573659	yes
TraesCS1A02G086100	TraesCS1A02G086100	-	1A:72782625-72785888	10_1_20	10_1_74	OK	3.57699	3.09324	-0.209626	-0.468532	0.409	0.578945	no
TraesCS1A02G086200	TraesCS1A02G086200	-	1A:72785991-72791062	10_1_20	10_1_74	OK	9.63901	6.76084	-0.511682	-1.71537	0.00235	0.0129155	yes
TraesCS1A02G086500	TraesCS1A02G086500	-	1A:73295475-73300550	10_1_20	10_1_74	OK	21.5522	17.7647	-0.278819	-0.909461	0.11355	0.242978	no
TraesCS1A02G086600	TraesCS1A02G086600	-	1A:73302086-73306610	10_1_20	10_1_74	OK	12.563	15.2918	0.283577	0.951756	0.10155	0.224146	no
TraesCS1A02G086800	TraesCS1A02G086800	-	1A:73312929-73322282	10_1_20	10_1_74	OK	7.39322	4.924	-0.586374	-1.87179	0.00175	0.0102049	yes
TraesCS1A02G086900	TraesCS1A02G086900	-	1A:73322507-73330054	10_1_20	10_1_74	OK	5.10132	4.70771	-0.115845	-0.376732	0.5136	0.671465	no
TraesCS1A02G087100	TraesCS1A02G087100	-	1A:73352033-73356144	10_1_20	10_1_74	OK	2.92251	2.22368	-0.394261	-0.552339	0.33705	0.509338	no
TraesCS1A02G087400	TraesCS1A02G087400	-	1A:74271560-74274802	10_1_20	10_1_74	OK	0.331408	0.27915	-0.247572	-0.289513	0.60925	0.748429	no
TraesCS1A02G087500	TraesCS1A02G087500	-	1A:74431374-74444306	10_1_20	10_1_74	OK	7.16399	4.92304	-0.541215	-1.78761	0.00205	0.0115641	yes
TraesCS1A02G087900	TraesCS1A02G087900	-	1A:75715900-75722755	10_1_20	10_1_74	OK	1.9735	1.91049	-0.0468143	-0.145058	0.80345	0.883713	no
TraesCS1A02G088000	TraesCS1A02G088000	-	1A:76022645-76031768	10_1_20	10_1_74	OK	5.90406	4.5783	-0.366896	-1.23416	0.03385	0.100126	no
TraesCS1A02G088100	TraesCS1A02G088100	-	1A:76485955-76492268	10_1_20	10_1_74	OK	13.164	8.85074	-0.572729	-1.91323	0.0011	0.00706779	yes
TraesCS1A02G088200	TraesCS1A02G088200	-	1A:76495319-76501435	10_1_20	10_1_74	OK	1.53281	1.24544	-0.299533	-0.758874	0.20215	0.360595	no
TraesCS1A02G088600	TraesCS1A02G088600	-	1A:77069780-77072982	10_1_20	10_1_74	OK	0.310901	0.723118	1.21778	2.00016	0.0015	0.00903333	yes
TraesCS1A02G088800	TraesCS1A02G088800	-	1A:77096837-77099287	10_1_20	10_1_74	OK	0.33459	0.356944	0.0933028	0.108206	0.8444	0.909837	no
TraesCS1A02G088900	TraesCS1A02G088900	-	1A:77103809-77107960	10_1_20	10_1_74	OK	5.29511	3.86024	-0.455971	-1.4129	0.0157	0.056313	no
TraesCS1A02G089100	TraesCS1A02G089100	-	1A:78323460-78331744	10_1_20	10_1_74	OK	5.81156	8.34586	0.522135	1.54488	0.0067	0.0294322	yes
TraesCS1A02G089500	TraesCS1A02G089500	-	1A:78962469-78964533	10_1_20	10_1_74	OK	5.35455	3.15985	-0.76091	-2.02111	0.0006	0.00431612	yes
TraesCS1A02G089600	TraesCS1A02G089600	-	1A:79107176-79108103	10_1_20	10_1_74	OK	2.98592	3.77121	0.336851	0.497966	0.4036	0.57378	no
TraesCS1A02G089800	TraesCS1A02G089800	-	1A:79167081-79169605	10_1_20	10_1_74	OK	3.66495	4.25572	0.215612	0.492322	0.37445	0.546357	no
TraesCS1A02G089900	TraesCS1A02G089900	-	1A:79688775-79694804	10_1_20	10_1_74	OK	12.5853	10.488	-0.263011	-0.882424	0.1327	0.271046	no
TraesCS1A02G090000	TraesCS1A02G090000	-	1A:79697669-79705374	10_1_20	10_1_74	OK	13.3548	9.12842	-0.548923	-1.8038	0.00285	0.0150356	yes
TraesCS1A02G090100	TraesCS1A02G090100	-	1A:80190103-80195903	10_1_20	10_1_74	OK	8.63862	7.99521	-0.111665	-0.376103	0.51635	0.67379	no
TraesCS1A02G090300	TraesCS1A02G090300	-	1A:80297143-80309314	10_1_20	10_1_74	OK	1.59573	1.67871	0.07314	0.199957	0.7276	0.833196	no
TraesCS1A02G090600	TraesCS1A02G090600	-	1A:80683273-80687060	10_1_20	10_1_74	OK	6.70679	6.7152	0.00180762	0.00550472	0.9914	0.994385	no
TraesCS1A02G091000	TraesCS1A02G091000	-	1A:82127356-82129287	10_1_20	10_1_74	OK	6.75898	6.49415	-0.0576655	-0.133735	0.81425	0.8905	no
TraesCS1A02G091100	TraesCS1A02G091100	-	1A:82517367-82528033	10_1_20	10_1_74	OK	7.37844	6.74392	-0.129728	-0.435608	0.4466	0.613905	no
TraesCS1A02G091200	TraesCS1A02G091200	-	1A:82530924-82535170	10_1_20	10_1_74	OK	4.15971	3.96277	-0.0699729	-0.211373	0.7146	0.824613	no
TraesCS1A02G091300	TraesCS1A02G091300	-	1A:82947326-82952587	10_1_20	10_1_74	OK	10.0262	9.78261	-0.0354811	-0.115853	0.8386	0.905885	no
TraesCS1A02G091400	TraesCS1A02G091400	-	1A:83822448-83835952	10_1_20	10_1_74	OK	0.78518	0.774471	-0.0198131	-0.0496503	0.9349	0.963355	no
TraesCS1A02G091600	TraesCS1A02G091600	-	1A:84022444-84024415	10_1_20	10_1_74	OK	0.180802	0.462581	1.3553	1.16079	0.06415	0.160773	no
TraesCS1A02G092200	TraesCS1A02G092200	-	1A:84793973-84795298	10_1_20	10_1_74	OK	2.67621	3.27123	0.289644	0.429217	0.45175	0.618674	no
TraesCS1A02G092700	TraesCS1A02G092700	-	1A:85032414-85035322	10_1_20	10_1_74	OK	42.4712	51.5701	0.28005	0.916913	0.10555	0.230526	no
TraesCS1A02G092900	TraesCS1A02G092900	-	1A:85344048-85346466	10_1_20	10_1_74	OK	275.692	371.777	0.431377	1.08226	0.0568	0.146782	no
TraesCS1A02G093400	TraesCS1A02G093400	-	1A:86560548-86567303	10_1_20	10_1_74	OK	0.639452	0.446468	-0.518279	-0.411519	0.52445	0.680665	no
TraesCS1A02G093800	TraesCS1A02G093800	-	1A:86638819-86641089	10_1_20	10_1_74	OK	78.1975	59.112	-0.403672	-1.34706	0.0194	0.0660213	no
TraesCS1A02G093900	TraesCS1A02G093900	-	1A:86644141-86649260	10_1_20	10_1_74	OK	15.1933	11.3422	-0.421739	-1.33476	0.0217	0.0718194	no
TraesCS1A02G094000	TraesCS1A02G094000	-	1A:87198151-87201062	10_1_20	10_1_74	OK	4.31165	4.48063	0.055461	0.163291	0.77725	0.866907	no
TraesCS1A02G094200	TraesCS1A02G094200	-	1A:88345836-88351710	10_1_20	10_1_74	OK	1.01713	0.742629	-0.453784	-1.07714	0.06135	0.155501	no
TraesCS1A02G094700	TraesCS1A02G094700	-	1A:90106134-90110560	10_1_20	10_1_74	OK	2.23349	6.19148	1.47099	3.30749	5e-05	0.000521154	yes
TraesCS1A02G094800	TraesCS1A02G094800	-	1A:90157680-90159471	10_1_20	10_1_74	OK	0.295641	0.383782	0.37644	0.587	0.32545	0.497228	no
TraesCS1A02G095000	TraesCS1A02G095000	-	1A:90759664-90768599	10_1_20	10_1_74	OK	22.6998	20.2153	-0.167229	-0.513366	0.37875	0.54998	no
TraesCS1A02G095100	TraesCS1A02G095100	-	1A:91043143-91048307	10_1_20	10_1_74	OK	17.9967	14.9995	-0.262814	-0.859436	0.1352	0.27404	no
TraesCS1A02G095200	TraesCS1A02G095200	-	1A:91052072-91059825	10_1_20	10_1_74	OK	1.32747	1.08828	-0.286625	-0.616783	0.30255	0.473116	no
TraesCS1A02G095300	TraesCS1A02G095300	-	1A:91052072-91059825	10_1_20	10_1_74	OK	1.89066	3.13714	0.730558	0.798044	0.14535	0.287937	no
TraesCS1A02G095500	TraesCS1A02G095500	-	1A:91158449-91162767	10_1_20	10_1_74	OK	5.94177	4.03302	-0.559034	-1.67376	0.00385	0.0191042	yes
TraesCS1A02G095600	TraesCS1A02G095600	-	1A:91174550-91176315	10_1_20	10_1_74	OK	0.100521	0.666595	2.72931	2.25714	0.0054	0.0248858	yes
TraesCS1A02G095800	TraesCS1A02G095800	-	1A:91410868-91414181	10_1_20	10_1_74	OK	4.37903	2.93313	-0.57817	-1.62117	0.00485	0.0228492	yes
TraesCS1A02G096000	TraesCS1A02G096000	-	1A:91498964-91502453	10_1_20	10_1_74	OK	10.6457	11.6528	0.130404	0.414091	0.47805	0.641734	no
TraesCS1A02G096100	TraesCS1A02G096100	-	1A:91502766-91505217	10_1_20	10_1_74	OK	9.36202	12.0932	0.369304	1.05457	0.0651	0.162437	no
TraesCS1A02G096200	TraesCS1A02G096200	-	1A:91590456-91595995	10_1_20	10_1_74	OK	2.76437	2.16071	-0.355445	-0.952888	0.0949	0.213459	no
TraesCS1A02G096400	TraesCS1A02G096400	-	1A:91671395-91672331	10_1_20	10_1_74	OK	0.0879444	0.365762	2.05624	1.46039	0.0403	0.113796	no
TraesCS1A02G096500	TraesCS1A02G096500	-	1A:92564926-92567805	10_1_20	10_1_74	OK	137.474	202.173	0.556429	1.72681	0.00295	0.0154592	yes
TraesCS1A02G096600	TraesCS1A02G096600	-	1A:92570551-92575558	10_1_20	10_1_74	OK	3.30109	2.94176	-0.166265	-0.505781	0.3787	0.54998	no
TraesCS1A02G097000	TraesCS1A02G097000	-	1A:93367122-93367842	10_1_20	10_1_74	OK	12.9129	13.2859	0.0410813	0.088765	0.8776	0.929847	no
TraesCS1A02G097100	TraesCS1A02G097100	-	1A:93392090-93401378	10_1_20	10_1_74	OK	0.640376	0.465408	-0.460423	-0.357446	0.52965	0.685117	no
TraesCS1A02G097200	TraesCS1A02G097200	-	1A:93392090-93401378	10_1_20	10_1_74	OK	9.51605	8.7581	-0.119745	-0.382616	0.5081	0.666658	no
TraesCS1A02G097300	TraesCS1A02G097300	-	1A:93401938-93403931	10_1_20	10_1_74	OK	5.76837	4.2607	-0.437072	-0.828519	0.1481	0.291631	no
TraesCS1A02G097400	TraesCS1A02G097400	-	1A:93693502-93698187	10_1_20	10_1_74	OK	37.4388	34.3443	-0.124461	-0.391664	0.49085	0.652569	no
TraesCS1A02G097500	TraesCS1A02G097500	-	1A:94101331-94106484	10_1_20	10_1_74	OK	2.54045	2.16916	-0.227946	-0.559356	0.33125	0.503496	no
TraesCS1A02G097600	TraesCS1A02G097600	-	1A:94109873-94114153	10_1_20	10_1_74	OK	4.7844	5.8157	0.281616	0.78736	0.1664	0.315596	no
TraesCS1A02G097700	TraesCS1A02G097700	-	1A:94244912-94249051	10_1_20	10_1_74	OK	41.8271	44.1418	0.0777074	0.250525	0.6606	0.786802	no
TraesCS1A02G098800	TraesCS1A02G098800	-	1A:95048337-95049419	10_1_20	10_1_74	OK	0.0290807	0.330577	3.50685	1.95892	0.1409	0.281734	no
TraesCS1A02G099000	TraesCS1A02G099000	-	1A:95183260-95185789	10_1_20	10_1_74	OK	32.5421	27.5344	-0.241071	-0.803436	0.16355	0.312027	no
TraesCS1A02G099100	TraesCS1A02G099100	-	1A:95311462-95315612	10_1_20	10_1_74	OK	0.136708	0.455224	1.73548	1.76208	0.00715	0.0309372	yes
TraesCS1A02G099300	TraesCS1A02G099300	-	1A:95820620-95826073	10_1_20	10_1_74	OK	9.95481	8.64634	-0.203304	-0.681093	0.24395	0.409791	no
TraesCS1A02G099400	TraesCS1A02G099400	-	1A:95848237-95853644	10_1_20	10_1_74	OK	6.09224	6.56417	0.107638	0.358294	0.5397	0.693259	no
TraesCS1A02G099500	TraesCS1A02G099500	-	1A:95854752-95860989	10_1_20	10_1_74	OK	8.58765	8.20082	-0.0664945	-0.221478	0.71125	0.822514	no
TraesCS1A02G099600	TraesCS1A02G099600	-	1A:96358564-96362192	10_1_20	10_1_74	OK	0.243802	0.352534	0.532056	0.803957	0.15905	0.305998	no
TraesCS1A02G099700	TraesCS1A02G099700	-	1A:96364460-96365555	10_1_20	10_1_74	OK	0.712302	0.842613	0.242381	0.369736	0.51925	0.676213	no
TraesCS1A02G099800	TraesCS1A02G099800	-	1A:96423241-96423996	10_1_20	10_1_74	OK	2.63253	3.37321	0.357671	0.403594	0.4861	0.648656	no
TraesCS1A02G099900	TraesCS1A02G099900	-	1A:96438027-96439746	10_1_20	10_1_74	OK	1.43979	2.09193	0.538972	0.888047	0.12355	0.257933	no
TraesCS1A02G100000	TraesCS1A02G100000	-	1A:96446460-96447320	10_1_20	10_1_74	OK	0.219392	0.432066	0.97774	0.801567	0.1777	0.330077	no
TraesCS1A02G100100	TraesCS1A02G100100	-	1A:96449468-96451542	10_1_20	10_1_74	OK	1.20887	0.79451	-0.605524	-0.963181	0.10085	0.223014	no
TraesCS1A02G100200	TraesCS1A02G100200	-	1A:96453203-96455187	10_1_20	10_1_74	OK	6.32634	6.30058	-0.00588648	-0.0144825	0.98115	0.988679	no
TraesCS1A02G100400	TraesCS1A02G100400	-	1A:96470433-96473287	10_1_20	10_1_74	OK	3.43564	3.09174	-0.152161	-0.463837	0.4101	0.579965	no
TraesCS1A02G100600	TraesCS1A02G100600	-	1A:96480552-96489250	10_1_20	10_1_74	OK	17.8882	15.705	-0.187783	-0.619483	0.2704	0.437697	no
TraesCS1A02G101000	TraesCS1A02G101000	-	1A:97643034-97647138	10_1_20	10_1_74	OK	2.32863	2.98135	0.356484	0.57516	0.31825	0.489375	no
TraesCS1A02G101200	TraesCS1A02G101200	-	1A:97802664-97810182	10_1_20	10_1_74	OK	8.6637	4.54124	-0.931897	-1.12795	0.0511	0.135802	no
TraesCS1A02G101300	TraesCS1A02G101300	-	1A:97802664-97810182	10_1_20	10_1_74	OK	5.02922	1.8791	-1.4203	-4.17334	5e-05	0.000521154	yes
TraesCS1A02G101500	TraesCS1A02G101500	-	1A:97935424-97941195	10_1_20	10_1_74	OK	0.720981	0.847478	0.233216	0.481698	0.3933	0.564155	no
TraesCS1A02G101700	TraesCS1A02G101700	-	1A:97954953-97957149	10_1_20	10_1_74	OK	0.386659	0.288572	-0.42213	-0.750091	0.19465	0.351689	no
TraesCS1A02G101900	TraesCS1A02G101900	-	1A:98019573-98021697	10_1_20	10_1_74	OK	8.96252	18.2869	1.02883	2.49631	0.0001	0.000959292	yes
TraesCS1A02G102100	TraesCS1A02G102100	-	1A:98022870-98023878	10_1_20	10_1_74	OK	0.418266	0.416315	-0.00674656	-0.00419436	0.90135	0.943625	no
TraesCS1A02G102300	TraesCS1A02G102300	-	1A:98242494-98247975	10_1_20	10_1_74	OK	10.5572	7.05681	-0.581141	-1.94529	0.0006	0.00431612	yes
TraesCS1A02G102400	TraesCS1A02G102400	-	1A:98584807-98591722	10_1_20	10_1_74	OK	0.29666	1.08272	1.86778	2.79441	5e-05	0.000521154	yes
TraesCS1A02G102500	TraesCS1A02G102500	-	1A:99001418-99010088	10_1_20	10_1_74	OK	3.95937	5.60849	0.50234	1.53487	0.0085	0.0352855	yes
TraesCS1A02G102600	TraesCS1A02G102600	-	1A:99014195-99018288	10_1_20	10_1_74	OK	9.0011	8.42074	-0.0961535	-0.32446	0.57655	0.723844	no
TraesCS1A02G102700	TraesCS1A02G102700	-	1A:99018551-99019580	10_1_20	10_1_74	OK	0.673187	0.946504	0.491602	0.513935	0.3768	0.54831	no
TraesCS1A02G102800	TraesCS1A02G102800	-	1A:99071007-99072331	10_1_20	10_1_74	OK	0.436064	0.682866	0.647062	0.85738	0.14595	0.288704	no
TraesCS1A02G103100	TraesCS1A02G103100	-	1A:99292071-99293625	10_1_20	10_1_74	OK	1.0251	1.9878	0.955409	1.46212	0.0183	0.0632564	no
TraesCS1A02G103900	TraesCS1A02G103900	-	1A:99868031-99871106	10_1_20	10_1_74	OK	5.8829	4.88743	-0.26745	-0.641941	0.2676	0.43477	no
TraesCS1A02G104000	TraesCS1A02G104000	-	1A:99892262-99906810	10_1_20	10_1_74	OK	1.22018	1.43726	0.236226	0.524555	0.3575	0.529873	no
TraesCS1A02G104300	TraesCS1A02G104300	-	1A:100099706-100104633	10_1_20	10_1_74	OK	1.23983	5.24558	2.08096	3.98935	5e-05	0.000521154	yes
TraesCS1A02G104500	TraesCS1A02G104500	-	1A:100267211-100272922	10_1_20	10_1_74	OK	0.448062	1.03823	1.21235	2.56499	0.0001	0.000959292	yes
TraesCS1A02G104600	TraesCS1A02G104600	-	1A:100289594-100291148	10_1_20	10_1_74	OK	0.851425	0.494049	-0.785225	-1.02506	0.0751	0.180652	no
TraesCS1A02G104700	TraesCS1A02G104700	-	1A:100291938-100297147	10_1_20	10_1_74	OK	2.26198	2.24618	-0.0101094	-0.0307609	0.95975	0.977072	no
TraesCS1A02G105300	TraesCS1A02G105300	-	1A:101320829-101324110	10_1_20	10_1_74	OK	1.8945	1.42857	-0.407241	-0.986855	0.0788	0.186972	no
TraesCS1A02G105400	TraesCS1A02G105400	-	1A:101334863-101335739	10_1_20	10_1_74	OK	182.207	360.049	0.982619	3.03271	5e-05	0.000521154	yes
TraesCS1A02G105500	TraesCS1A02G105500	-	1A:101377423-101382058	10_1_20	10_1_74	OK	15.1108	15.2978	0.0177408	0.0587367	0.91705	0.953082	no
TraesCS1A02G105600	TraesCS1A02G105600	-	1A:101763921-101767798	10_1_20	10_1_74	OK	15.8607	11.5269	-0.460451	-1.54658	0.0079	0.0333733	yes
TraesCS1A02G105800	TraesCS1A02G105800	-	1A:102359663-102365134	10_1_20	10_1_74	OK	32.4144	28.5349	-0.183906	-0.611902	0.2911	0.460807	no
TraesCS1A02G105900	TraesCS1A02G105900	-	1A:102366709-102370939	10_1_20	10_1_74	OK	10.4816	9.6902	-0.11326	-0.36037	0.53115	0.686283	no
TraesCS1A02G106000	TraesCS1A02G106000	-	1A:102371396-102375203	10_1_20	10_1_74	OK	20.5451	16.025	-0.35847	-1.20676	0.0331	0.0984545	no
TraesCS1A02G106100	TraesCS1A02G106100	-	1A:103311703-103326325	10_1_20	10_1_74	OK	6.15257	4.50287	-0.450344	-1.51944	0.00955	0.0385074	yes
TraesCS1A02G106200	TraesCS1A02G106200	-	1A:103631842-103636595	10_1_20	10_1_74	OK	1.09398	0.721083	-0.601355	-0.861157	0.13105	0.268689	no
TraesCS1A02G106300	TraesCS1A02G106300	-	1A:104208686-104219859	10_1_20	10_1_74	OK	1.51901	1.40537	-0.112185	-0.351092	0.5512	0.702972	no
TraesCS1A02G106500	TraesCS1A02G106500	-	1A:104225641-104230111	10_1_20	10_1_74	OK	4.59526	3.16896	-0.536135	-1.5503	0.0065	0.0287059	yes
TraesCS1A02G106600	TraesCS1A02G106600	-	1A:104377539-104379785	10_1_20	10_1_74	OK	151.338	127.988	-0.241762	-0.756926	0.183	0.336836	no
TraesCS1A02G106700	TraesCS1A02G106700	-	1A:104432548-104433415	10_1_20	10_1_74	OK	28.456	40.8669	0.522201	1.50987	0.01005	0.0400897	yes
TraesCS1A02G107300	TraesCS1A02G107300	-	1A:104937223-104949835	10_1_20	10_1_74	OK	6.0973	5.80578	-0.0706793	-0.237462	0.6781	0.798916	no
TraesCS1A02G107500	TraesCS1A02G107500	-	1A:105885702-105887086	10_1_20	10_1_74	OK	17.8821	9.7804	-0.87055	-2.60122	5e-05	0.000521154	yes
TraesCS1A02G107600	TraesCS1A02G107600	-	1A:105903501-105906285	10_1_20	10_1_74	OK	7.29726	5.58816	-0.384981	-1.18837	0.03875	0.110619	no
TraesCS1A02G107800	TraesCS1A02G107800	-	1A:106219614-106230486	10_1_20	10_1_74	OK	13.572	13.7498	0.0187724	0.0635573	0.9132	0.951004	no
TraesCS1A02G107900	TraesCS1A02G107900	-	1A:107093814-107096344	10_1_20	10_1_74	OK	8.08573	8.56715	0.0834379	0.214637	0.705	0.817968	no
TraesCS1A02G108100	TraesCS1A02G108100	-	1A:107107555-107110090	10_1_20	10_1_74	OK	1.52792	1.02743	-0.572532	-1.37849	0.01865	0.0641649	no
TraesCS1A02G108300	TraesCS1A02G108300	-	1A:107466470-107482160	10_1_20	10_1_74	OK	2.74087	1.81982	-0.590836	-1.8102	0.0023	0.0126922	yes
TraesCS1A02G108600	TraesCS1A02G108600	-	1A:107777231-107778839	10_1_20	10_1_74	OK	0.728449	0.342587	-1.08836	-1.16722	0.0541	0.141653	no
TraesCS1A02G108800	TraesCS1A02G108800	-	1A:108070587-108074862	10_1_20	10_1_74	OK	0.224561	0.595316	1.40655	2.47455	0.0003	0.00245552	yes
TraesCS1A02G108900	TraesCS1A02G108900	-	1A:108076849-108081795	10_1_20	10_1_74	OK	1.66131	1.88764	0.184263	0.55934	0.33105	0.503295	no
TraesCS1A02G109200	TraesCS1A02G109200	-	1A:108687043-108691586	10_1_20	10_1_74	OK	3.88152	2.95462	-0.393653	-1.17669	0.0411	0.115432	no
TraesCS1A02G109300	TraesCS1A02G109300	-	1A:108692882-108697532	10_1_20	10_1_74	OK	3.40139	3.55845	0.0651237	0.191275	0.74375	0.844729	no
TraesCS1A02G109400	TraesCS1A02G109400	-	1A:108760476-108766530	10_1_20	10_1_74	OK	0.586276	0.813681	0.472884	1.2056	0.0382	0.109468	no
TraesCS1A02G109500	TraesCS1A02G109500	-	1A:108769535-108775742	10_1_20	10_1_74	OK	1.57285	1.96104	0.318244	0.873071	0.13545	0.27437	no
TraesCS1A02G109600	TraesCS1A02G109600	-	1A:108769535-108775742	10_1_20	10_1_74	OK	1.49758	1.08034	-0.471146	-0.423578	0.4693	0.634043	no
TraesCS1A02G110000	TraesCS1A02G110000	-	1A:108921600-108924502	10_1_20	10_1_74	OK	0.300131	0.37454	0.319529	0.437133	0.4495	0.616513	no
TraesCS1A02G110100	TraesCS1A02G110100	-	1A:109428844-109429628	10_1_20	10_1_74	OK	3.39038	5.23275	0.626123	0.55578	0.3344	0.506824	no
TraesCS1A02G110200	TraesCS1A02G110200	-	1A:109573739-109578560	10_1_20	10_1_74	OK	13.9266	14.1548	0.0234486	0.0715538	0.9009	0.943352	no
TraesCS1A02G110300	TraesCS1A02G110300	-	1A:109982663-109986523	10_1_20	10_1_74	OK	26.7793	21.9598	-0.286251	-0.956046	0.097	0.216914	no
TraesCS1A02G110700	TraesCS1A02G110700	-	1A:110279385-110282081	10_1_20	10_1_74	OK	1.78906	1.08061	-0.727354	-1.50369	0.00995	0.0397733	yes
TraesCS1A02G110800	TraesCS1A02G110800	-	1A:110282477-110284392	10_1_20	10_1_74	OK	2.03937	1.00115	-1.02646	-1.90565	0.00135	0.00831649	yes
TraesCS1A02G110900	TraesCS1A02G110900	-	1A:111122760-111132907	10_1_20	10_1_74	OK	2.6383	2.24069	-0.235662	-0.664326	0.25385	0.419774	no
TraesCS1A02G111000	TraesCS1A02G111000	-	1A:111150790-111153945	10_1_20	10_1_74	OK	4.46434	5.17854	0.214099	0.540022	0.3464	0.518734	no
TraesCS1A02G111100	TraesCS1A02G111100	-	1A:111534403-111538376	10_1_20	10_1_74	OK	6.46807	6.58074	0.0249139	0.0757501	0.8952	0.940141	no
TraesCS1A02G111300	TraesCS1A02G111300	-	1A:112035815-112042777	10_1_20	10_1_74	OK	0.324166	0.53786	0.730499	1.55641	0.0092	0.0374329	yes
TraesCS1A02G111500	TraesCS1A02G111500	-	1A:112927733-112928544	10_1_20	10_1_74	OK	21.5755	14.8566	-0.538291	-1.44889	0.01155	0.044504	yes
TraesCS1A02G111600	TraesCS1A02G111600	-	1A:112934975-112942003	10_1_20	10_1_74	OK	1.69113	1.66921	-0.0188156	-0.0365015	0.94725	0.969912	no
TraesCS1A02G111800	TraesCS1A02G111800	-	1A:113251083-113252461	10_1_20	10_1_74	OK	6.92115	3.96159	-0.804931	-1.98047	0.00085	0.00573659	yes
TraesCS1A02G111900	TraesCS1A02G111900	-	1A:113538202-113541509	10_1_20	10_1_74	OK	6.55045	5.46538	-0.261274	-0.795312	0.17235	0.3232	no
TraesCS1A02G112000	TraesCS1A02G112000	-	1A:113850567-113861587	10_1_20	10_1_74	OK	7.19141	7.05523	-0.0275813	-0.0435558	0.9384	0.965376	no
TraesCS1A02G112100	TraesCS1A02G112100	-	1A:113850567-113861587	10_1_20	10_1_74	OK	21.1549	13.361	-0.66296	-1.92246	0.0011	0.00706779	yes
TraesCS1A02G112200	TraesCS1A02G112200	-	1A:113877740-113880731	10_1_20	10_1_74	OK	3.59106	2.83309	-0.342033	-1.05165	0.06895	0.169671	no
TraesCS1A02G112400	TraesCS1A02G112400	-	1A:114060493-114063211	10_1_20	10_1_74	OK	16.6547	15.7852	-0.0773637	-0.247275	0.66725	0.791151	no
TraesCS1A02G112500	TraesCS1A02G112500	-	1A:114544595-114546676	10_1_20	10_1_74	OK	236.599	297.329	0.329612	0.888657	0.11555	0.245855	no
TraesCS1A02G112600	TraesCS1A02G112600	-	1A:114547941-114552217	10_1_20	10_1_74	OK	8.86726	8.32268	-0.091441	-0.285005	0.6183	0.754894	no
TraesCS1A02G112700	TraesCS1A02G112700	-	1A:115357678-115363324	10_1_20	10_1_74	OK	3.12938	2.30148	-0.443317	-1.20781	0.0355	0.103669	no
TraesCS1A02G112800	TraesCS1A02G112800	-	1A:115364415-115368103	10_1_20	10_1_74	OK	2.79003	3.77695	0.43694	0.970477	0.0844	0.196376	no
TraesCS1A02G113100	TraesCS1A02G113100	-	1A:115939761-115940521	10_1_20	10_1_74	OK	20.6306	14.5429	-0.504467	-1.38032	0.01785	0.0620462	no
TraesCS1A02G113300	TraesCS1A02G113300	-	1A:115975500-115978707	10_1_20	10_1_74	OK	1.2277	1.56757	0.352563	0.814204	0.1585	0.305166	no
TraesCS1A02G113600	TraesCS1A02G113600	-	1A:117192082-117193881	10_1_20	10_1_74	OK	0.40528	1.33827	1.72338	1.76503	0.008	0.0336789	yes
TraesCS1A02G113700	TraesCS1A02G113700	-	1A:117194226-117198243	10_1_20	10_1_74	OK	3.50302	3.56532	0.0254345	0.0700794	0.90235	0.944224	no
TraesCS1A02G113800	TraesCS1A02G113800	-	1A:117244234-117248380	10_1_20	10_1_74	OK	1.34449	1.41256	0.0712581	0.132219	0.81595	0.891476	no
TraesCS1A02G113900	TraesCS1A02G113900	-	1A:117888526-117890940	10_1_20	10_1_74	OK	7.11083	7.59071	0.0942167	0.250872	0.6555	0.782883	no
TraesCS1A02G114000	TraesCS1A02G114000	-	1A:117906704-117912166	10_1_20	10_1_74	OK	3.95652	3.44692	-0.198923	-0.55801	0.3293	0.501414	no
TraesCS1A02G114300	TraesCS1A02G114300	-	1A:118504063-118509582	10_1_20	10_1_74	OK	10.8929	8.91905	-0.288423	-0.965463	0.09635	0.215914	no
TraesCS1A02G114400	TraesCS1A02G114400	-	1A:118557582-118559476	10_1_20	10_1_74	OK	2.6249	1.99826	-0.393521	-0.507139	0.3845	0.555677	no
TraesCS1A02G114600	TraesCS1A02G114600	-	1A:118809203-118815557	10_1_20	10_1_74	OK	1.08855	0.89631	-0.280338	-0.703785	0.2127	0.373701	no
TraesCS1A02G114700	TraesCS1A02G114700	-	1A:118847400-118850726	10_1_20	10_1_74	OK	3.62799	2.09022	-0.795519	-2.08369	0.0004	0.00310359	yes
TraesCS1A02G114800	TraesCS1A02G114800	-	1A:118877091-118877385	10_1_20	10_1_74	OK	0.142565	0.647503	2.18326	1.33939	0.23005	0.393945	no
TraesCS1A02G115000	TraesCS1A02G115000	-	1A:119148849-119152242	10_1_20	10_1_74	OK	6.04176	6.08868	0.0111611	0.0324077	0.956	0.97507	no
TraesCS1A02G115100	TraesCS1A02G115100	-	1A:119493398-119496915	10_1_20	10_1_74	OK	7.45275	8.10542	0.121115	0.386011	0.5002	0.659923	no
TraesCS1A02G115200	TraesCS1A02G115200	-	1A:119703454-119708196	10_1_20	10_1_74	OK	2.99255	2.36863	-0.337324	-0.826924	0.15485	0.300555	no
TraesCS1A02G115400	TraesCS1A02G115400	-	1A:119739448-119740541	10_1_20	10_1_74	OK	20.5176	39.6275	0.94964	2.55448	5e-05	0.000521154	yes
TraesCS1A02G115500	TraesCS1A02G115500	-	1A:120002302-120011148	10_1_20	10_1_74	OK	2.66367	2.95788	0.151145	0.401568	0.4777	0.641438	no
TraesCS1A02G115700	TraesCS1A02G115700	-	1A:120363801-120365499	10_1_20	10_1_74	OK	6.06727	4.68552	-0.372836	-0.797915	0.16325	0.311614	no
TraesCS1A02G115900	TraesCS1A02G115900	ALI1	1A:121129147-121129901	10_1_20	10_1_74	OK	297.547	271.619	-0.131534	-0.424482	0.4542	0.620632	no
TraesCS1A02G116000	TraesCS1A02G116000	-	1A:121133251-121137773	10_1_20	10_1_74	OK	11.1217	12.251	0.139516	0.463584	0.4147	0.584239	no
TraesCS1A02G116200	TraesCS1A02G116200	-	1A:121740031-121746242	10_1_20	10_1_74	OK	13.2309	5.89132	-1.16725	-3.91297	5e-05	0.000521154	yes
TraesCS1A02G116300	TraesCS1A02G116300	-	1A:121880231-121881650	10_1_20	10_1_74	OK	1.13495	0.652199	-0.799249	-0.666244	0.3554	0.527837	no
TraesCS1A02G116500	TraesCS1A02G116500	-	1A:123549114-123552588	10_1_20	10_1_74	OK	3.03919	4.77386	0.651469	1.59341	0.0057	0.0259257	yes
TraesCS1A02G116600	TraesCS1A02G116600	-	1A:123552797-123554818	10_1_20	10_1_74	OK	33.905	36.2108	0.0949216	0.172613	0.7555	0.852375	no
TraesCS1A02G116700	TraesCS1A02G116700	-	1A:124011290-124011803	10_1_20	10_1_74	OK	19.7524	20.8811	0.0801673	0.173451	0.76065	0.856031	no
TraesCS1A02G116900	TraesCS1A02G116900	-	1A:124180827-124181726	10_1_20	10_1_74	OK	6.47946	6.29721	-0.041162	-0.0913381	0.8735	0.927349	no
TraesCS1A02G117000	TraesCS1A02G117000	-	1A:124189772-124190159	10_1_20	10_1_74	OK	1.84359	2.15473	0.224991	0.197035	0.73875	0.84131	no
TraesCS1A02G117100	TraesCS1A02G117100	-	1A:124189772-124190159	10_1_20	10_1_74	OK	0.678398	0.319324	-1.08711	-0.390365	0.58285	0.728272	no
TraesCS1A02G117400	TraesCS1A02G117400	-	1A:124786601-124787399	10_1_20	10_1_74	OK	53.3064	56.5557	0.0853617	0.272854	0.63355	0.766669	no
TraesCS1A02G117500	TraesCS1A02G117500	-	1A:124885856-124891820	10_1_20	10_1_74	OK	0.69527	0.90233	0.37608	0.812349	0.15665	0.302915	no
TraesCS1A02G117600	TraesCS1A02G117600	-	1A:124896095-124897910	10_1_20	10_1_74	OK	0.393526	0.435436	0.146003	0.226914	0.6913	0.808492	no
TraesCS1A02G117700	TraesCS1A02G117700	-	1A:125108750-125110785	10_1_20	10_1_74	OK	4.03229	3.61517	-0.157538	-0.339673	0.55295	0.70436	no
TraesCS1A02G118100	TraesCS1A02G118100	-	1A:126511804-126516201	10_1_20	10_1_74	OK	1.72033	3.57135	1.05379	1.76909	0.00395	0.0194692	yes
TraesCS1A02G118200	TraesCS1A02G118200	-	1A:126853150-126854907	10_1_20	10_1_74	OK	8.30094	1.00007	-3.05317	-2.80647	0.06105	0.154997	no
TraesCS1A02G118300	TraesCS1A02G118300	-	1A:126856105-126858676	10_1_20	10_1_74	OK	2.80173	1.92703	-0.539939	-1.36748	0.01795	0.0623066	no
TraesCS1A02G118400	TraesCS1A02G118400	-	1A:127075150-127077797	10_1_20	10_1_74	OK	18.1635	20.6816	0.187306	0.517533	0.35565	0.528063	no
TraesCS1A02G118700	TraesCS1A02G118700	-	1A:127352104-127355810	10_1_20	10_1_74	OK	6.28043	7.05956	0.168717	0.52534	0.35655	0.528939	no
TraesCS1A02G118800	TraesCS1A02G118800	-	1A:127756736-127761052	10_1_20	10_1_74	OK	4.1683	2.77538	-0.586771	-1.70765	0.00295	0.0154592	yes
TraesCS1A02G119000	TraesCS1A02G119000	-	1A:128634283-128634541	10_1_20	10_1_74	OK	1.98987	2.53122	0.347161	0.290853	0.61585	0.753153	no
TraesCS1A02G119100	TraesCS1A02G119100	-	1A:129003619-129005020	10_1_20	10_1_74	OK	8.05348	8.72208	0.115059	0.258359	0.647	0.776593	no
TraesCS1A02G119300	TraesCS1A02G119300	-	1A:130149159-130151093	10_1_20	10_1_74	OK	4.19319	3.264	-0.361405	-0.792798	0.1657	0.314769	no
TraesCS1A02G119500	TraesCS1A02G119500	-	1A:130909357-130913217	10_1_20	10_1_74	OK	5.06632	4.28478	-0.241717	-0.699692	0.21805	0.380054	no
TraesCS1A02G119600	TraesCS1A02G119600	-	1A:131520068-131521683	10_1_20	10_1_74	OK	27.1508	18.3324	-0.566595	-1.54656	0.0074	0.0317538	yes
TraesCS1A02G119700	TraesCS1A02G119700	-	1A:131963408-131971449	10_1_20	10_1_74	OK	2.70649	2.32602	-0.218564	-0.697191	0.2357	0.400857	no
TraesCS1A02G119800	TraesCS1A02G119800	-	1A:132133544-132135498	10_1_20	10_1_74	OK	4.38427	5.95422	0.441573	1.18318	0.0404	0.114003	no
TraesCS1A02G120000	TraesCS1A02G120000	-	1A:132414458-132416227	10_1_20	10_1_74	OK	5.71738	5.60035	-0.0298379	-0.0719404	0.9011	0.943446	no
TraesCS1A02G120100	TraesCS1A02G120100	-	1A:132481069-132485645	10_1_20	10_1_74	OK	2.40496	2.07474	-0.213083	-0.618814	0.27435	0.442074	no
TraesCS1A02G120200	TraesCS1A02G120200	-	1A:132783824-132791382	10_1_20	10_1_74	OK	43.3041	26.8919	-0.687332	-1.98238	0.00105	0.00682151	yes
TraesCS1A02G120400	TraesCS1A02G120400	-	1A:132797899-132800842	10_1_20	10_1_74	OK	1.92233	2.05602	0.0969984	0.208632	0.72515	0.831572	no
TraesCS1A02G120500	TraesCS1A02G120500	-	1A:133126430-133127187	10_1_20	10_1_74	OK	11.9477	14.8055	0.309397	0.823715	0.1483	0.291881	no
TraesCS1A02G120800	TraesCS1A02G120800	-	1A:133163922-133166640	10_1_20	10_1_74	OK	3.13143	2.75746	-0.183481	-0.444705	0.4128	0.58254	no
TraesCS1A02G120900	TraesCS1A02G120900	-	1A:133170777-133174000	10_1_20	10_1_74	OK	3.38878	3.70824	0.129967	0.293094	0.611	0.749544	no
TraesCS1A02G121000	TraesCS1A02G121000	-	1A:133412307-133418388	10_1_20	10_1_74	OK	7.46948	6.113	-0.289127	-0.971962	0.092	0.208549	no
TraesCS1A02G121200	TraesCS1A02G121200	-	1A:134000567-134004799	10_1_20	10_1_74	OK	0.495659	0.408287	-0.279764	-0.628488	0.28485	0.453927	no
TraesCS1A02G121300	TraesCS1A02G121300	-	1A:134943520-134949297	10_1_20	10_1_74	OK	19.3043	17.164	-0.169535	-0.571786	0.3251	0.496859	no
TraesCS1A02G121400	TraesCS1A02G121400	-	1A:134956635-134964000	10_1_20	10_1_74	OK	5.92572	4.79819	-0.304501	-0.947122	0.0997	0.221185	no
TraesCS1A02G121500	TraesCS1A02G121500	-	1A:135182593-135183536	10_1_20	10_1_74	OK	0.160552	0.602036	1.90681	1.4497	0.0277	0.0861534	no
TraesCS1A02G121700	TraesCS1A02G121700	-	1A:135508960-135523923	10_1_20	10_1_74	OK	3.4573	2.80841	-0.299891	-0.920895	0.11265	0.241659	no
TraesCS1A02G122000	TraesCS1A02G122000	-	1A:135968663-135971664	10_1_20	10_1_74	OK	8.56791	7.61919	-0.169307	-0.489408	0.3934	0.564217	no
TraesCS1A02G122100	TraesCS1A02G122100	-	1A:136923916-136959905	10_1_20	10_1_74	OK	1.04724	1.00324	-0.0619234	-0.179827	0.751	0.849372	no
TraesCS1A02G122200	TraesCS1A02G122200	-	1A:137231688-137235117	10_1_20	10_1_74	OK	0.843074	0.853425	0.017605	0.0397292	0.9455	0.969118	no
TraesCS1A02G122500	TraesCS1A02G122500	-	1A:138225346-138228929	10_1_20	10_1_74	OK	18.1241	12.7672	-0.50546	-1.58547	0.00535	0.0246878	yes
TraesCS1A02G122600	TraesCS1A02G122600	-	1A:139552791-139554589	10_1_20	10_1_74	OK	1.38178	3.04969	1.14213	1.88077	0.00155	0.00927263	yes
TraesCS1A02G122700	TraesCS1A02G122700	-	1A:139558032-139561261	10_1_20	10_1_74	OK	24.5614	20.2058	-0.281623	-0.940571	0.1056	0.230584	no
TraesCS1A02G122800	TraesCS1A02G122800	-	1A:139637057-139641051	10_1_20	10_1_74	OK	0.353493	0.634408	0.843728	1.18405	0.04795	0.129509	no
TraesCS1A02G122900	TraesCS1A02G122900	-	1A:140960644-140962849	10_1_20	10_1_74	OK	5.03302	8.01968	0.672122	1.53724	0.0084	0.0349653	yes
TraesCS1A02G123000	TraesCS1A02G123000	-	1A:141432856-141437604	10_1_20	10_1_74	OK	14.7923	12.2821	-0.268294	-0.893854	0.1203	0.253044	no
TraesCS1A02G123100	TraesCS1A02G123100	-	1A:142101441-142102131	10_1_20	10_1_74	OK	35.576	42.3359	0.250978	0.785678	0.1737	0.325037	no
TraesCS1A02G123200	TraesCS1A02G123200	-	1A:142887335-142888649	10_1_20	10_1_74	OK	4.19777	3.2308	-0.377731	-0.654287	0.2484	0.414208	no
TraesCS1A02G123300	TraesCS1A02G123300	-	1A:143276249-143278888	10_1_20	10_1_74	OK	0.281654	0.382425	0.441251	0.457374	0.4148	0.584297	no
TraesCS1A02G123600	TraesCS1A02G123600	-	1A:143810248-143819031	10_1_20	10_1_74	OK	1.05177	1.08449	0.0441968	0.0813612	0.88755	0.935734	no
TraesCS1A02G123900	TraesCS1A02G123900	-	1A:145370881-145380980	10_1_20	10_1_74	OK	2.65985	1.96398	-0.437563	-1.3147	0.02285	0.074623	no
TraesCS1A02G124100	TraesCS1A02G124100	-	1A:145988651-145989569	10_1_20	10_1_74	OK	1.14298	1.58337	0.470193	0.487059	0.3957	0.566399	no
TraesCS1A02G124200	TraesCS1A02G124200	-	1A:146630195-146634893	10_1_20	10_1_74	OK	11.3717	16.1931	0.509928	1.41671	0.0137	0.0507168	no
TraesCS1A02G124300	TraesCS1A02G124300	-	1A:146944160-146946921	10_1_20	10_1_74	OK	0.376067	0.55244	0.554826	0.827582	0.1387	0.278878	no
TraesCS1A02G124400	TraesCS1A02G124400	-	1A:146947224-146952752	10_1_20	10_1_74	OK	7.97883	7.26496	-0.135223	-0.398747	0.47885	0.642519	no
TraesCS1A02G124500	TraesCS1A02G124500	-	1A:146958997-146959708	10_1_20	10_1_74	OK	0.365998	0.98539	1.42886	0.969722	0.09875	0.219625	no
TraesCS1A02G124600	TraesCS1A02G124600	-	1A:147353058-147357065	10_1_20	10_1_74	OK	46.9189	45.766	-0.0358943	-0.116829	0.83805	0.905532	no
TraesCS1A02G124700	TraesCS1A02G124700	-	1A:147674770-147682838	10_1_20	10_1_74	OK	1.09645	3.32504	1.60053	3.43529	5e-05	0.000521154	yes
TraesCS1A02G124800	TraesCS1A02G124800	-	1A:147689966-147691695	10_1_20	10_1_74	OK	16.5284	13.7247	-0.268176	-0.798837	0.16035	0.307645	no
TraesCS1A02G125000	TraesCS1A02G125000	-	1A:148267039-148271421	10_1_20	10_1_74	OK	11.5717	10.4516	-0.146884	-0.489911	0.39625	0.566941	no
TraesCS1A02G125100	TraesCS1A02G125100	-	1A:148608793-148610939	10_1_20	10_1_74	OK	75.5747	89.8363	0.249396	0.811647	0.1585	0.305166	no
TraesCS1A02G125200	TraesCS1A02G125200	-	1A:148744426-148745985	10_1_20	10_1_74	OK	10.3076	11.3286	0.136257	0.342058	0.5545	0.705747	no
TraesCS1A02G125300	TraesCS1A02G125300	-	1A:148953746-148959478	10_1_20	10_1_74	OK	6.83032	4.92176	-0.47278	-1.50974	0.0103	0.0408873	yes
TraesCS1A02G125500	TraesCS1A02G125500	-	1A:149510429-149514777	10_1_20	10_1_74	OK	1.87334	1.63234	-0.198676	-0.310376	0.5808	0.72696	no
TraesCS1A02G125600	TraesCS1A02G125600	-	1A:149864847-149874041	10_1_20	10_1_74	OK	1.73936	0.965006	-0.849943	-1.59447	0.008	0.0336789	yes
TraesCS1A02G125700	TraesCS1A02G125700	-	1A:150006604-150008006	10_1_20	10_1_74	OK	9.22517	6.24772	-0.562245	-1.55276	0.00845	0.0351317	yes
TraesCS1A02G125900	TraesCS1A02G125900	-	1A:150860541-150861336	10_1_20	10_1_74	OK	0.936616	1.11569	0.252407	0.260863	0.64755	0.777125	no
TraesCS1A02G126000	TraesCS1A02G126000	-	1A:150890797-150895231	10_1_20	10_1_74	OK	5.20788	5.91206	0.182964	0.478244	0.4061	0.576249	no
TraesCS1A02G126100	TraesCS1A02G126100	-	1A:150899370-150902341	10_1_20	10_1_74	OK	14.8298	18.5823	0.32543	0.995867	0.08385	0.19534	no
TraesCS1A02G126300	TraesCS1A02G126300	-	1A:151771127-151778538	10_1_20	10_1_74	OK	4.29967	2.31397	-0.893857	-2.42083	5e-05	0.000521154	yes
TraesCS1A02G126400	TraesCS1A02G126400	-	1A:151873013-151877402	10_1_20	10_1_74	OK	1.28935	1.76659	0.454327	0.719298	0.21345	0.374588	no
TraesCS1A02G126800	TraesCS1A02G126800	-	1A:153337576-153339354	10_1_20	10_1_74	OK	5.17812	3.04596	-0.76553	-1.3283	0.0248	0.079344	no
TraesCS1A02G126900	TraesCS1A02G126900	-	1A:153580811-153586698	10_1_20	10_1_74	OK	50.3671	34.6842	-0.538205	-1.74002	0.00265	0.0141978	yes
TraesCS1A02G127000	TraesCS1A02G127000	-	1A:154007783-154015107	10_1_20	10_1_74	OK	8.09341	7.77525	-0.0578592	-0.184251	0.7469	0.846775	no
TraesCS1A02G127400	TraesCS1A02G127400	-	1A:154574635-154577511	10_1_20	10_1_74	OK	3.60774	3.03917	-0.247414	-0.641806	0.2699	0.43716	no
TraesCS1A02G127700	TraesCS1A02G127700	-	1A:155138717-155139587	10_1_20	10_1_74	OK	4.00988	6.90039	0.783118	1.65455	0.0064	0.0283315	yes
TraesCS1A02G127800	TraesCS1A02G127800	-	1A:155143533-155144069	10_1_20	10_1_74	OK	1.88955	4.0167	1.08797	1.50648	0.01205	0.0459584	yes
TraesCS1A02G127900	TraesCS1A02G127900	-	1A:155692287-155696863	10_1_20	10_1_74	OK	8.9819	5.2907	-0.763562	-2.42058	5e-05	0.000521154	yes
TraesCS1A02G128100	TraesCS1A02G128100	-	1A:155840660-155858856	10_1_20	10_1_74	OK	3.92422	3.37855	-0.215999	-0.587731	0.2959	0.466005	no
TraesCS1A02G128300	TraesCS1A02G128300	-	1A:157311795-157316818	10_1_20	10_1_74	OK	4.68452	4.20243	-0.15668	-0.464934	0.41595	0.585447	no
TraesCS1A02G128600	TraesCS1A02G128600	-	1A:157829157-157834887	10_1_20	10_1_74	OK	8.723	11.8566	0.442788	1.45709	0.01095	0.042767	yes
TraesCS1A02G128900	TraesCS1A02G128900	-	1A:159516848-159528490	10_1_20	10_1_74	OK	6.14646	4.65523	-0.400904	-1.16105	0.04505	0.123557	no
TraesCS1A02G129100	TraesCS1A02G129100	-	1A:163382072-163383979	10_1_20	10_1_74	OK	30.3545	48.466	0.675064	2.25935	5e-05	0.000521154	yes
TraesCS1A02G129200	TraesCS1A02G129200	-	1A:163392856-163397306	10_1_20	10_1_74	OK	6.0742	5.34727	-0.183891	-0.565977	0.3263	0.498144	no
TraesCS1A02G129300	TraesCS1A02G129300	-	1A:164456206-164469307	10_1_20	10_1_74	OK	1.61997	3.27494	1.0155	3.06628	5e-05	0.000521154	yes
TraesCS1A02G129400	TraesCS1A02G129400	-	1A:165171991-165179858	10_1_20	10_1_74	OK	8.66426	16.5232	0.931348	3.06204	5e-05	0.000521154	yes
TraesCS1A02G129500	TraesCS1A02G129500	-	1A:166315707-166322599	10_1_20	10_1_74	OK	3.85127	3.1386	-0.295215	-0.923447	0.1124	0.241297	no
TraesCS1A02G129600	TraesCS1A02G129600	-	1A:167150356-167152680	10_1_20	10_1_74	OK	1.18979	1.15394	-0.0441428	-0.0767497	0.8991	0.942129	no
TraesCS1A02G129700	TraesCS1A02G129700	-	1A:167800392-167802344	10_1_20	10_1_74	OK	0.535057	0.61274	0.195582	0.251512	0.6593	0.785741	no
TraesCS1A02G129800	TraesCS1A02G129800	-	1A:167802985-167804865	10_1_20	10_1_74	OK	4.36182	4.98447	0.192509	0.441485	0.4463	0.613691	no
TraesCS1A02G130000	TraesCS1A02G130000	-	1A:168443691-168444026	10_1_20	10_1_74	OK	0.448273	0.402196	-0.156479	-0.108283	0.85385	0.915598	no
TraesCS1A02G130600	TraesCS1A02G130600	-	1A:168548236-168549847	10_1_20	10_1_74	OK	2.85391	1.78028	-0.680834	-0.942694	0.088	0.20225	no
TraesCS1A02G130700	TraesCS1A02G130700	-	1A:168553547-168590194	10_1_20	10_1_74	OK	1.05727	1.40219	0.407342	1.32602	0.0245	0.0786417	no
TraesCS1A02G130800	TraesCS1A02G130800	-	1A:169643888-169654254	10_1_20	10_1_74	OK	9.78936	11.612	0.246328	0.830446	0.1492	0.293052	no
TraesCS1A02G130900	TraesCS1A02G130900	-	1A:171006668-171034612	10_1_20	10_1_74	OK	3.39034	3.42468	0.0145383	0.0451802	0.93625	0.964246	no
TraesCS1A02G131000	TraesCS1A02G131000	-	1A:171453437-171469888	10_1_20	10_1_74	OK	5.34052	3.88694	-0.458346	-1.53386	0.0072	0.0310903	yes
TraesCS1A02G131200	TraesCS1A02G131200	-	1A:172185037-172193682	10_1_20	10_1_74	OK	9.72654	7.82645	-0.313569	-1.03246	0.076	0.182068	no
TraesCS1A02G131300	TraesCS1A02G131300	-	1A:173960779-173978959	10_1_20	10_1_74	OK	4.60231	2.46873	-0.898589	-2.54463	5e-05	0.000521154	yes
TraesCS1A02G131500	TraesCS1A02G131500	-	1A:175173229-175178988	10_1_20	10_1_74	OK	26.2021	24.0295	-0.12488	-0.400434	0.48975	0.651761	no
TraesCS1A02G131600	TraesCS1A02G131600	-	1A:176449532-176462644	10_1_20	10_1_74	OK	1.06437	0.770363	-0.466383	-1.24001	0.03505	0.102677	no
TraesCS1A02G131900	TraesCS1A02G131900	-	1A:177465417-177472573	10_1_20	10_1_74	OK	4.98862	3.54626	-0.49234	-1.17961	0.0412	0.115658	no
TraesCS1A02G132000	TraesCS1A02G132000	-	1A:177483604-177485389	10_1_20	10_1_74	OK	0.385749	0.00811555	-5.57083	-1.07504	0.1605	0.307764	no
TraesCS1A02G132400	TraesCS1A02G132400	-	1A:179535749-179537296	10_1_20	10_1_74	OK	103.728	182.251	0.813123	2.64115	5e-05	0.000521154	yes
TraesCS1A02G132600	TraesCS1A02G132600	-	1A:181753576-181778463	10_1_20	10_1_74	OK	8.83437	6.87377	-0.362025	-1.21498	0.03695	0.106872	no
TraesCS1A02G133100	TraesCS1A02G133100	-	1A:185141231-185146180	10_1_20	10_1_74	OK	19.7989	19.8176	0.00136235	0.0044391	0.9948	0.996271	no
TraesCS1A02G133300	TraesCS1A02G133300	-	1A:186717494-186718766	10_1_20	10_1_74	OK	1.71717	3.43113	0.998652	1.35552	0.0231	0.0752621	no
TraesCS1A02G133400	TraesCS1A02G133400	-	1A:186988725-186996675	10_1_20	10_1_74	OK	11.6211	10.2413	-0.182351	-0.373358	0.4833	0.646337	no
TraesCS1A02G133500	TraesCS1A02G133500	-	1A:188132554-188151899	10_1_20	10_1_74	OK	5.99102	4.85166	-0.304324	-1.0052	0.0791	0.187446	no
TraesCS1A02G133700	TraesCS1A02G133700	-	1A:189710003-189722289	10_1_20	10_1_74	OK	12.5221	5.97378	-1.06777	-3.48095	5e-05	0.000521154	yes
TraesCS1A02G133800	TraesCS1A02G133800	-	1A:189958445-189965406	10_1_20	10_1_74	OK	2.738	2.28546	-0.260637	-0.833907	0.1496	0.293673	no
TraesCS1A02G133900	TraesCS1A02G133900	-	1A:191855621-191862578	10_1_20	10_1_74	OK	2.52276	2.24189	-0.170287	-0.455618	0.4157	0.58515	no
TraesCS1A02G134000	TraesCS1A02G134000	-	1A:193517324-193519141	10_1_20	10_1_74	OK	1.41498	1.16723	-0.277699	-0.623636	0.28515	0.454138	no
TraesCS1A02G134200	TraesCS1A02G134200	-	1A:200578385-200579212	10_1_20	10_1_74	OK	0.305369	0.728115	1.25361	1.09457	0.06885	0.169509	no
TraesCS1A02G134300	TraesCS1A02G134300	-	1A:201744534-201747147	10_1_20	10_1_74	OK	16.9106	11.0457	-0.614434	-2.06063	0.0006	0.00431612	yes
TraesCS1A02G134500	TraesCS1A02G134500	-	1A:201853520-201865435	10_1_20	10_1_74	OK	4.54182	4.0454	-0.166988	-0.466701	0.4133	0.582873	no
TraesCS1A02G134600	TraesCS1A02G134600	-	1A:202071607-202101947	10_1_20	10_1_74	OK	2.52563	2.30667	-0.130828	-0.406564	0.4814	0.644707	no
TraesCS1A02G134800	TraesCS1A02G134800	-	1A:204826279-204828720	10_1_20	10_1_74	OK	3.2352	2.54302	-0.347312	-0.840855	0.148	0.291521	no
TraesCS1A02G135100	TraesCS1A02G135100	-	1A:206792053-206805538	10_1_20	10_1_74	OK	0.797419	0.5711	-0.481595	-1.21643	0.0358	0.104351	no
TraesCS1A02G135300	TraesCS1A02G135300	-	1A:208208303-208219356	10_1_20	10_1_74	OK	7.64006	5.6451	-0.436586	-1.44339	0.0137	0.0507168	no
TraesCS1A02G135600	TraesCS1A02G135600	-	1A:208881363-208913608	10_1_20	10_1_74	OK	3.62686	3.62849	0.00064619	0.00210209	0.9977	0.998068	no
TraesCS1A02G135700	TraesCS1A02G135700	-	1A:209353871-209363066	10_1_20	10_1_74	OK	11.4765	10.5587	-0.120256	-0.382027	0.502	0.661522	no
TraesCS1A02G136200	TraesCS1A02G136200	-	1A:213902549-213933580	10_1_20	10_1_74	OK	5.37138	2.86749	-0.905504	-3.00085	5e-05	0.000521154	yes
TraesCS1A02G136400	TraesCS1A02G136400	-	1A:216414923-216456832	10_1_20	10_1_74	OK	6.43044	5.09448	-0.335983	-0.872322	0.12785	0.264126	no
TraesCS1A02G136500	TraesCS1A02G136500	-	1A:217610379-217613638	10_1_20	10_1_74	OK	9.95292	8.11894	-0.293828	-0.976389	0.0892	0.204181	no
TraesCS1A02G136600	TraesCS1A02G136600	-	1A:218214941-218219934	10_1_20	10_1_74	OK	0.268629	0.483955	0.849261	1.35037	0.02775	0.0862549	no
TraesCS1A02G136800	TraesCS1A02G136800	-	1A:218522814-218529362	10_1_20	10_1_74	OK	5.15481	6.47734	0.329482	0.960773	0.0974	0.217539	no
TraesCS1A02G136900	TraesCS1A02G136900	-	1A:219381069-219386762	10_1_20	10_1_74	OK	7.56463	9.23642	0.288064	0.697042	0.22745	0.390828	no
TraesCS1A02G137000	TraesCS1A02G137000	-	1A:219894325-219900551	10_1_20	10_1_74	OK	4.72323	6.06173	0.359958	1.19595	0.039	0.111141	no
TraesCS1A02G137200	TraesCS1A02G137200	-	1A:221695703-221708351	10_1_20	10_1_74	OK	2.89537	2.58193	-0.1653	-0.46844	0.41155	0.581257	no
TraesCS1A02G137300	TraesCS1A02G137300	-	1A:221708688-221709738	10_1_20	10_1_74	OK	1.13861	0.69102	-0.720476	-0.824054	0.15085	0.295446	no
TraesCS1A02G137400	TraesCS1A02G137400	-	1A:222347194-222369765	10_1_20	10_1_74	OK	4.44266	3.46645	-0.357965	-1.05563	0.0672	0.166464	no
TraesCS1A02G137500	TraesCS1A02G137500	-	1A:223443861-223455182	10_1_20	10_1_74	OK	12.8846	15.9659	0.309345	0.648108	0.25795	0.424376	no
TraesCS1A02G137600	TraesCS1A02G137600	-	1A:223826569-223828312	10_1_20	10_1_74	OK	1.11192	1.02435	-0.118347	-0.114477	0.8445	0.909912	no
TraesCS1A02G137700	TraesCS1A02G137700	-	1A:223937888-223949190	10_1_20	10_1_74	OK	19.4117	13.3278	-0.542488	-1.82802	0.0013	0.0080727	yes
TraesCS1A02G137800	TraesCS1A02G137800	-	1A:224802355-224827275	10_1_20	10_1_74	OK	6.5014	4.33508	-0.58469	-1.94797	0.00085	0.00573659	yes
TraesCS1A02G137900	TraesCS1A02G137900	-	1A:225507557-225517408	10_1_20	10_1_74	OK	4.24253	3.52917	-0.265595	-0.858382	0.14035	0.28103	no
TraesCS1A02G138000	TraesCS1A02G138000	-	1A:227257401-227268703	10_1_20	10_1_74	OK	2.37651	2.69188	0.179768	0.403771	0.4811	0.644407	no
TraesCS1A02G138100	TraesCS1A02G138100	-	1A:229168840-229171503	10_1_20	10_1_74	OK	3.23359	2.46022	-0.394348	-0.93302	0.10315	0.226746	no
TraesCS1A02G138200	TraesCS1A02G138200	-	1A:230132868-230165911	10_1_20	10_1_74	OK	2.14196	2.53201	0.241353	0.679619	0.23975	0.405213	no
TraesCS1A02G138300	TraesCS1A02G138300	-	1A:230469021-230472733	10_1_20	10_1_74	OK	0.448088	0.738124	0.720079	1.25908	0.03185	0.0957491	no
TraesCS1A02G138400	TraesCS1A02G138400	-	1A:232066556-232074920	10_1_20	10_1_74	OK	4.50398	2.38206	-0.918988	-3.01214	5e-05	0.000521154	yes
TraesCS1A02G138500	TraesCS1A02G138500	-	1A:232086426-232105328	10_1_20	10_1_74	OK	4.37078	3.68726	-0.245343	-0.752533	0.19825	0.35581	no
TraesCS1A02G138600	TraesCS1A02G138600	-	1A:232333422-232344048	10_1_20	10_1_74	OK	5.32719	6.62909	0.315436	0.964267	0.0942	0.212253	no
TraesCS1A02G138800	TraesCS1A02G138800	-	1A:233920830-233925580	10_1_20	10_1_74	OK	31.1375	28.3938	-0.133075	-0.430047	0.4623	0.628115	no
TraesCS1A02G139100	TraesCS1A02G139100	-	1A:234210118-234258109	10_1_20	10_1_74	OK	20.3116	17.67	-0.200997	-0.674143	0.24085	0.40637	no
TraesCS1A02G139200	TraesCS1A02G139200	-	1A:234796294-234799699	10_1_20	10_1_74	OK	3.19138	4.54744	0.510875	1.08218	0.05715	0.147438	no
TraesCS1A02G139300	TraesCS1A02G139300	-	1A:234806286-234816413	10_1_20	10_1_74	OK	11.1581	11.9674	0.101015	0.323723	0.56825	0.717108	no
TraesCS1A02G139400	TraesCS1A02G139400	-	1A:235652143-235689004	10_1_20	10_1_74	OK	2.22007	1.65854	-0.420698	-1.2478	0.0281	0.0870931	no
TraesCS1A02G139500	TraesCS1A02G139500	-	1A:236715735-236722781	10_1_20	10_1_74	OK	3.27971	2.85997	-0.197568	-0.637105	0.2738	0.441498	no
TraesCS1A02G139600	TraesCS1A02G139600	TBP1	1A:237327510-237330121	10_1_20	10_1_74	OK	23.7135	28.1842	0.249175	0.835882	0.141	0.281896	no
TraesCS1A02G139700	TraesCS1A02G139700	-	1A:237509578-237520090	10_1_20	10_1_74	OK	1.12803	1.39	0.301276	0.642403	0.2661	0.433183	no
TraesCS1A02G139900	TraesCS1A02G139900	-	1A:237744623-237746433	10_1_20	10_1_74	OK	33.5186	44.8862	0.421311	1.41919	0.01355	0.050277	no
TraesCS1A02G140600	TraesCS1A02G140600	-	1A:238647817-238652541	10_1_20	10_1_74	OK	0.781177	0.49296	-0.664178	-1.72376	0.0035	0.0177169	yes
TraesCS1A02G140700	TraesCS1A02G140700	-	1A:238656183-238670642	10_1_20	10_1_74	OK	1.36757	1.59088	0.218208	0.314905	0.58335	0.728699	no
TraesCS1A02G140900	TraesCS1A02G140900	-	1A:238677152-238690883	10_1_20	10_1_74	OK	3.56621	3.83238	0.103852	0.334145	0.5589	0.709514	no
TraesCS1A02G141100	TraesCS1A02G141100	-	1A:238999840-239002573	10_1_20	10_1_74	OK	19.7604	11.7566	-0.749139	-2.10092	0.00015	0.00136806	yes
TraesCS1A02G141300	TraesCS1A02G141300	-	1A:239099767-239106130	10_1_20	10_1_74	OK	1.20394	0.937815	-0.360389	-0.568351	0.32395	0.49547	no
TraesCS1A02G141400	TraesCS1A02G141400	-	1A:239889250-239903200	10_1_20	10_1_74	OK	4.45405	3.89322	-0.194151	-0.612751	0.2839	0.452885	no
TraesCS1A02G141700	TraesCS1A02G141700	-	1A:241312952-241320936	10_1_20	10_1_74	OK	16.8858	9.67103	-0.804066	-2.72859	5e-05	0.000521154	yes
TraesCS1A02G141900	TraesCS1A02G141900	-	1A:241677701-241679636	10_1_20	10_1_74	OK	6.56345	5.636	-0.219783	-0.559009	0.3289	0.501022	no
TraesCS1A02G142000	TraesCS1A02G142000	-	1A:241983246-241984668	10_1_20	10_1_74	OK	19.592	20.0667	0.0345418	0.0963844	0.86605	0.922759	no
TraesCS1A02G142200	TraesCS1A02G142200	-	1A:241993074-242013226	10_1_20	10_1_74	OK	1.57991	1.4219	-0.152017	-0.44717	0.4424	0.610172	no
TraesCS1A02G142300	TraesCS1A02G142300	-	1A:242779678-242804845	10_1_20	10_1_74	OK	3.59573	5.02283	0.482217	1.34998	0.01915	0.0653983	no
TraesCS1A02G142400	TraesCS1A02G142400	-	1A:243160581-243163169	10_1_20	10_1_74	OK	36.5879	36.0737	-0.0204197	-0.0672083	0.9072	0.94737	no
TraesCS1A02G142500	TraesCS1A02G142500	-	1A:243619555-243624661	10_1_20	10_1_74	OK	10.3272	7.90177	-0.386196	-1.25183	0.03235	0.0968081	no
TraesCS1A02G142600	TraesCS1A02G142600	-	1A:243862628-243866339	10_1_20	10_1_74	OK	13.5067	10.1079	-0.418192	-1.3273	0.02195	0.0724537	no
TraesCS1A02G142700	TraesCS1A02G142700	-	1A:244500834-244503810	10_1_20	10_1_74	OK	1.91781	1.80353	-0.0886369	-0.157023	0.77825	0.8676	no
TraesCS1A02G142800	TraesCS1A02G142800	-	1A:244506827-244512895	10_1_20	10_1_74	OK	0.646756	0.578658	-0.160512	-0.341085	0.5652	0.714469	no
TraesCS1A02G142900	TraesCS1A02G142900	-	1A:245115338-245118643	10_1_20	10_1_74	OK	11.2449	9.03083	-0.316341	-1.04495	0.07095	0.173362	no
TraesCS1A02G143000	TraesCS1A02G143000	-	1A:245518572-245536774	10_1_20	10_1_74	OK	4.24365	2.98065	-0.509679	-1.45264	0.0125	0.0472634	yes
TraesCS1A02G143100	TraesCS1A02G143100	-	1A:245518572-245536774	10_1_20	10_1_74	OK	5.22175	3.46885	-0.590078	-0.912265	0.1138	0.243356	no
TraesCS1A02G143200	TraesCS1A02G143200	-	1A:246127689-246130525	10_1_20	10_1_74	OK	0.844178	1.2501	0.566423	1.38695	0.01785	0.0620462	no
TraesCS1A02G143300	TraesCS1A02G143300	-	1A:246689895-246693276	10_1_20	10_1_74	OK	22.9805	21.8377	-0.0735908	-0.228912	0.6844	0.803828	no
TraesCS1A02G143400	TraesCS1A02G143400	-	1A:247311661-247347178	10_1_20	10_1_74	OK	1.38082	1.33663	-0.0469245	-0.15825	0.78645	0.872825	no
TraesCS1A02G143500	TraesCS1A02G143500	-	1A:248422287-248426924	10_1_20	10_1_74	OK	3.71282	3.17027	-0.22791	-0.553644	0.3357	0.507929	no
TraesCS1A02G143600	TraesCS1A02G143600	-	1A:248428942-248435410	10_1_20	10_1_74	OK	0.937926	2.03211	1.11543	1.85823	0.0022	0.0122389	yes
TraesCS1A02G143700	TraesCS1A02G143700	-	1A:248611975-248616991	10_1_20	10_1_74	OK	2.77994	5.64248	1.02128	1.53007	0.01195	0.0456792	yes
TraesCS1A02G143800	TraesCS1A02G143800	-	1A:248611975-248616991	10_1_20	10_1_74	OK	9.88093	9.84347	-0.00547925	-0.014646	0.98	0.988205	no
TraesCS1A02G143900	TraesCS1A02G143900	-	1A:248877652-248881699	10_1_20	10_1_74	OK	19.2816	9.64514	-0.99935	-3.29823	5e-05	0.000521154	yes
TraesCS1A02G144000	TraesCS1A02G144000	-	1A:249042635-249057221	10_1_20	10_1_74	OK	1.92338	1.30731	-0.557047	-1.80709	0.00195	0.0111104	yes
TraesCS1A02G144500	TraesCS1A02G144500	-	1A:250442553-250444366	10_1_20	10_1_74	OK	0.479932	0.848249	0.821657	0.932844	0.1015	0.224069	no
TraesCS1A02G144700	TraesCS1A02G144700	-	1A:250550785-250554286	10_1_20	10_1_74	OK	2.85497	2.89796	0.0215627	0.0506889	0.9276	0.959115	no
TraesCS1A02G144800	TraesCS1A02G144800	-	1A:251009016-251018858	10_1_20	10_1_74	OK	3.61476	3.70308	0.0348288	0.115034	0.84085	0.907456	no
TraesCS1A02G145000	TraesCS1A02G145000	-	1A:251334627-251341814	10_1_20	10_1_74	OK	11.2723	17.5168	0.635958	2.11347	0.00055	0.0040264	yes
TraesCS1A02G145300	TraesCS1A02G145300	-	1A:251376252-251377963	10_1_20	10_1_74	OK	0.331883	1.28525	1.9533	2.40374	0.1687	0.3186	no
TraesCS1A02G145500	TraesCS1A02G145500	-	1A:251558740-251564045	10_1_20	10_1_74	OK	2.3088	1.78601	-0.370399	-1.17627	0.04505	0.123557	no
TraesCS1A02G145600	TraesCS1A02G145600	-	1A:251691124-251692365	10_1_20	10_1_74	OK	0.347481	0.478598	0.461881	0.371153	0.5165	0.673927	no
TraesCS1A02G145800	TraesCS1A02G145800	-	1A:252281926-252286168	10_1_20	10_1_74	OK	2.17512	1.34824	-0.690017	-1.64858	0.00555	0.0254316	yes
TraesCS1A02G145900	TraesCS1A02G145900	-	1A:252321625-252322000	10_1_20	10_1_74	OK	3.55789	5.49578	0.627301	0.756311	0.20155	0.359848	no
TraesCS1A02G146200	TraesCS1A02G146200	-	1A:252502422-252518151	10_1_20	10_1_74	OK	3.40833	3.76591	0.143934	0.461533	0.42775	0.596465	no
TraesCS1A02G146600	TraesCS1A02G146600	-	1A:252824561-252828693	10_1_20	10_1_74	OK	11.0406	9.08187	-0.281753	-0.925646	0.10225	0.225216	no
TraesCS1A02G146800	TraesCS1A02G146800	-	1A:253371506-253372209	10_1_20	10_1_74	OK	3.05759	3.0289	-0.0136005	-0.0230785	0.95955	0.976986	no
TraesCS1A02G146900	TraesCS1A02G146900	-	1A:253378318-253384498	10_1_20	10_1_74	OK	2.08521	1.83765	-0.182333	-0.505032	0.3805	0.551621	no
TraesCS1A02G147000	TraesCS1A02G147000	-	1A:253720396-253722229	10_1_20	10_1_74	OK	132.57	189.994	0.519197	1.59154	0.00625	0.0278328	yes
TraesCS1A02G147400	TraesCS1A02G147400	-	1A:254375409-254383101	10_1_20	10_1_74	OK	2.405	2.25728	-0.0914524	-0.223354	0.6965	0.812088	no
TraesCS1A02G147500	TraesCS1A02G147500	-	1A:254383243-254386910	10_1_20	10_1_74	OK	3.49648	2.60755	-0.423211	-1.3361	0.02055	0.0689278	no
TraesCS1A02G147600	TraesCS1A02G147600	-	1A:254993095-254995496	10_1_20	10_1_74	OK	0.739521	1.4106	0.931642	1.53404	0.01035	0.0409957	yes
TraesCS1A02G147700	TraesCS1A02G147700	-	1A:254995704-254997527	10_1_20	10_1_74	OK	2.40679	4.34931	0.853674	2.06763	0.00045	0.00342119	yes
TraesCS1A02G148000	TraesCS1A02G148000	-	1A:255478888-255488313	10_1_20	10_1_74	OK	14.0529	16.6014	0.240437	0.760927	0.18665	0.341488	no
TraesCS1A02G148100	TraesCS1A02G148100	-	1A:255696083-255701621	10_1_20	10_1_74	OK	0.439818	0.297709	-0.563004	-1.42724	0.01605	0.0572652	no
TraesCS1A02G148300	TraesCS1A02G148300	-	1A:255872276-255874488	10_1_20	10_1_74	OK	0.304461	0.385093	0.338947	0.294904	0.61765	0.754395	no
TraesCS1A02G148400	TraesCS1A02G148400	-	1A:255898221-255900059	10_1_20	10_1_74	OK	81.7145	156.625	0.938651	3.06817	5e-05	0.000521154	yes
TraesCS1A02G149100	TraesCS1A02G149100	-	1A:256810437-256816746	10_1_20	10_1_74	OK	3.87046	3.17759	-0.284574	-0.812062	0.15765	0.30405	no
TraesCS1A02G149200	TraesCS1A02G149200	-	1A:256819204-256822875	10_1_20	10_1_74	OK	32.004	31.6508	-0.0160125	-0.0543079	0.9275	0.959078	no
TraesCS1A02G149300	TraesCS1A02G149300	-	1A:256823680-256827995	10_1_20	10_1_74	OK	32.8079	20.678	-0.665946	-2.21001	0.0002	0.00174787	yes
TraesCS1A02G149800	TraesCS1A02G149800	-	1A:257551796-257558525	10_1_20	10_1_74	OK	4.58095	3.35049	-0.451273	-1.3948	0.0161	0.0573989	no
TraesCS1A02G150100	TraesCS1A02G150100	-	1A:257573020-257574803	10_1_20	10_1_74	OK	2.01398	1.08438	-0.893185	-2.11128	0.00035	0.00278747	yes
TraesCS1A02G150200	TraesCS1A02G150200	-	1A:257960003-257969311	10_1_20	10_1_74	OK	2.18841	1.74018	-0.330649	-0.610048	0.29425	0.464216	no
TraesCS1A02G150400	TraesCS1A02G150400	-	1A:258157062-258162400	10_1_20	10_1_74	OK	2.15751	2.37212	0.136808	0.251981	0.66035	0.786583	no
TraesCS1A02G150500	TraesCS1A02G150500	-	1A:258180020-258181423	10_1_20	10_1_74	OK	0.979209	1.55813	0.670125	0.952989	0.10435	0.228659	no
TraesCS1A02G150600	TraesCS1A02G150600	-	1A:258738360-258743663	10_1_20	10_1_74	OK	18.3843	12.7799	-0.524596	-1.75553	0.00265	0.0141978	yes
TraesCS1A02G150800	TraesCS1A02G150800	-	1A:258857614-258862764	10_1_20	10_1_74	OK	1.66688	0.732336	-1.18657	-2.43177	0.0001	0.000959292	yes
TraesCS1A02G150900	TraesCS1A02G150900	-	1A:258870777-258881439	10_1_20	10_1_74	OK	8.15156	7.97307	-0.0319399	-0.101643	0.8572	0.917544	no
TraesCS1A02G151000	TraesCS1A02G151000	-	1A:259049083-259051454	10_1_20	10_1_74	OK	3.04416	3.20592	0.0746933	0.178337	0.7558	0.852552	no
TraesCS1A02G151100	TraesCS1A02G151100	-	1A:259052025-259066025	10_1_20	10_1_74	OK	0.933684	0.624062	-0.581244	-1.52166	0.00985	0.0394715	yes
TraesCS1A02G151200	TraesCS1A02G151200	-	1A:259069860-259073887	10_1_20	10_1_74	OK	0.956214	0.518533	-0.882897	-1.95129	0.0019	0.0108869	yes
TraesCS1A02G151400	TraesCS1A02G151400	-	1A:259994474-259997900	10_1_20	10_1_74	OK	0.977025	1.33725	0.452802	0.625366	0.2649	0.431878	no
TraesCS1A02G151500	TraesCS1A02G151500	-	1A:260834118-260835657	10_1_20	10_1_74	OK	2.50695	2.38517	-0.0718441	-0.172864	0.76405	0.858237	no
TraesCS1A02G151600	TraesCS1A02G151600	-	1A:260836560-260840054	10_1_20	10_1_74	OK	3.34016	2.88293	-0.212378	-0.51851	0.36805	0.540352	no
TraesCS1A02G151700	TraesCS1A02G151700	-	1A:260840506-260841094	10_1_20	10_1_74	OK	4.20339	4.1826	-0.00715375	-0.00997893	0.97955	0.988085	no
TraesCS1A02G152000	TraesCS1A02G152000	-	1A:261130526-261136858	10_1_20	10_1_74	OK	3.09689	3.04373	-0.0249788	-0.0761408	0.89335	0.939026	no
TraesCS1A02G152100	TraesCS1A02G152100	-	1A:261247063-261250437	10_1_20	10_1_74	OK	20.4174	14.4449	-0.499242	-1.63179	0.0049	0.0230465	yes
TraesCS1A02G152200	TraesCS1A02G152200	-	1A:261815433-261826427	10_1_20	10_1_74	OK	7.76261	5.23437	-0.568528	-1.75356	0.00195	0.0111104	yes
TraesCS1A02G152500	TraesCS1A02G152500	-	1A:262819172-262841620	10_1_20	10_1_74	OK	5.83833	4.8853	-0.25711	-0.873402	0.1332	0.271807	no
TraesCS1A02G152600	TraesCS1A02G152600	-	1A:262944344-262948015	10_1_20	10_1_74	OK	0	0.33786	inf	#NAME?	5e-05	0.000521154	yes
TraesCS1A02G152900	TraesCS1A02G152900	-	1A:265020364-265029656	10_1_20	10_1_74	OK	0.609084	0.685788	0.171122	0.462743	0.42325	0.592323	no
TraesCS1A02G153000	TraesCS1A02G153000	-	1A:265032749-265041635	10_1_20	10_1_74	OK	3.56122	2.0165	-0.820519	-1.66993	0.00445	0.0213425	yes
TraesCS1A02G153100	TraesCS1A02G153100	-	1A:265645441-265650746	10_1_20	10_1_74	OK	42.8534	45.1847	0.0764242	0.245793	0.67615	0.797722	no
TraesCS1A02G153300	TraesCS1A02G153300	-	1A:267141926-267145892	10_1_20	10_1_74	OK	18.7856	18.6216	-0.0126524	-0.0418488	0.94265	0.967511	no
TraesCS1A02G153600	TraesCS1A02G153600	-	1A:267177689-267181184	10_1_20	10_1_74	OK	9.22662	7.4956	-0.299759	-0.893678	0.11925	0.251501	no
TraesCS1A02G153900	TraesCS1A02G153900	-	1A:267794535-267804564	10_1_20	10_1_74	OK	10.2268	8.72833	-0.228572	-0.7705	0.18535	0.339871	no
TraesCS1A02G154100	TraesCS1A02G154100	-	1A:268121932-268123732	10_1_20	10_1_74	OK	0.502922	0.526562	0.0662676	0.122913	0.82595	0.897909	no
TraesCS1A02G154300	TraesCS1A02G154300	-	1A:268914712-268929936	10_1_20	10_1_74	OK	3.95905	3.86849	-0.0333833	-0.112655	0.84495	0.910183	no
TraesCS1A02G154400	TraesCS1A02G154400	-	1A:268932111-268937108	10_1_20	10_1_74	OK	24.6142	23.2326	-0.0833363	-0.266982	0.6451	0.775155	no
TraesCS1A02G154500	TraesCS1A02G154500	-	1A:269567620-269575789	10_1_20	10_1_74	OK	1.02569	0.909576	-0.173327	-0.360175	0.53265	0.687402	no
TraesCS1A02G154600	TraesCS1A02G154600	-	1A:269579981-269582738	10_1_20	10_1_74	OK	1.43546	1.18919	-0.271532	-0.70967	0.224	0.386986	no
TraesCS1A02G154700	TraesCS1A02G154700	-	1A:269993957-270008325	10_1_20	10_1_74	OK	6.34646	5.84304	-0.119234	-0.403115	0.47985	0.64331	no
TraesCS1A02G154900	TraesCS1A02G154900	-	1A:271619746-271621923	10_1_20	10_1_74	OK	1.31532	5.15656	1.971	2.36539	0.0005	0.00372765	yes
TraesCS1A02G155000	TraesCS1A02G155000	-	1A:271882591-271891529	10_1_20	10_1_74	OK	2.96598	2.02297	-0.552032	-1.29843	0.0226	0.0740377	no
TraesCS1A02G155200	TraesCS1A02G155200	-	1A:272611171-272613645	10_1_20	10_1_74	OK	130.995	68.7541	-0.929998	-2.79414	5e-05	0.000521154	yes
TraesCS1A02G155500	TraesCS1A02G155500	-	1A:274108133-274109975	10_1_20	10_1_74	OK	2.52316	2.37401	-0.0879039	-0.205612	0.72315	0.830349	no
TraesCS1A02G155600	TraesCS1A02G155600	-	1A:274781283-274782385	10_1_20	10_1_74	OK	2.39384	2.1692	-0.142162	-0.171955	0.762	0.856887	no
TraesCS1A02G155900	TraesCS1A02G155900	-	1A:276323724-276325756	10_1_20	10_1_74	OK	1.30431	1.38525	0.0868588	0.106622	0.8536	0.915482	no
TraesCS1A02G156000	TraesCS1A02G156000	-	1A:276569287-276572247	10_1_20	10_1_74	OK	0.287636	0.320048	0.154044	0.281558	0.6373	0.769318	no
TraesCS1A02G156100	TraesCS1A02G156100	-	1A:276802345-276805966	10_1_20	10_1_74	OK	12.9928	12.0402	-0.109849	-0.344542	0.54685	0.699309	no
TraesCS1A02G156200	TraesCS1A02G156200	-	1A:276862984-276864470	10_1_20	10_1_74	OK	0.605578	0.348259	-0.798154	-0.666091	0.2516	0.417315	no
TraesCS1A02G156300	TraesCS1A02G156300	-	1A:276967791-276972330	10_1_20	10_1_74	OK	2.592	3.12645	0.270458	0.585568	0.3113	0.482271	no
TraesCS1A02G156400	TraesCS1A02G156400	-	1A:277074050-277078322	10_1_20	10_1_74	OK	11.1333	11.8048	0.0844824	0.261485	0.64865	0.777978	no
TraesCS1A02G156500	TraesCS1A02G156500	-	1A:277629408-277642793	10_1_20	10_1_74	OK	2.70314	2.02215	-0.418746	-1.24615	0.0322	0.0964851	no
TraesCS1A02G156600	TraesCS1A02G156600	-	1A:278141902-278145724	10_1_20	10_1_74	OK	10.4094	7.08169	-0.555716	-1.75371	0.0024	0.0131201	yes
TraesCS1A02G157100	TraesCS1A02G157100	-	1A:278527010-278527579	10_1_20	10_1_74	OK	0.87757	0.926283	0.0779396	0.101355	0.86095	0.919824	no
TraesCS1A02G157500	TraesCS1A02G157500	-	1A:279732250-279742732	10_1_20	10_1_74	OK	13.0589	10.7275	-0.283728	-0.948858	0.10105	0.223365	no
TraesCS1A02G157600	TraesCS1A02G157600	-	1A:279824793-279831261	10_1_20	10_1_74	OK	1.34215	3.18486	1.24668	3.39991	5e-05	0.000521154	yes
TraesCS1A02G157700	TraesCS1A02G157700	-	1A:279903220-279908684	10_1_20	10_1_74	OK	5.36012	5.83035	0.121317	0.336803	0.5633	0.712914	no
TraesCS1A02G157800	TraesCS1A02G157800	-	1A:280274429-280276096	10_1_20	10_1_74	OK	1.88912	1.43804	-0.393611	-0.618443	0.2858	0.454845	no
TraesCS1A02G157900	TraesCS1A02G157900	-	1A:280602663-280604294	10_1_20	10_1_74	OK	0.841604	0.938711	0.15754	0.27936	0.62515	0.760145	no
TraesCS1A02G158200	TraesCS1A02G158200	-	1A:281650039-281650769	10_1_20	10_1_74	OK	5.19886	7.89661	0.603037	1.06938	0.067	0.166079	no
TraesCS1A02G158300	TraesCS1A02G158300	-	1A:281656688-281659441	10_1_20	10_1_74	OK	20.6565	23.0737	0.15965	0.471597	0.4049	0.575094	no
TraesCS1A02G158400	TraesCS1A02G158400	-	1A:281887393-281895008	10_1_20	10_1_74	OK	6.8566	6.34912	-0.110938	-0.32647	0.57	0.71842	no
TraesCS1A02G158500	TraesCS1A02G158500	-	1A:282545206-282551529	10_1_20	10_1_74	OK	4.17788	5.075	0.280635	0.855146	0.1408	0.281619	no
TraesCS1A02G158600	TraesCS1A02G158600	-	1A:282552836-282554807	10_1_20	10_1_74	OK	30.249	29.8247	-0.020381	-0.0683676	0.90485	0.945778	no
TraesCS1A02G158700	TraesCS1A02G158700	-	1A:282695073-282702388	10_1_20	10_1_74	OK	22.9296	15.6829	-0.548012	-1.74315	0.0034	0.017324	yes
TraesCS1A02G158800	TraesCS1A02G158800	-	1A:283842906-283859515	10_1_20	10_1_74	OK	5.36539	4.80368	-0.159543	-0.50448	0.37565	0.547519	no
TraesCS1A02G158900	TraesCS1A02G158900	-	1A:284143662-284151783	10_1_20	10_1_74	OK	3.14991	3.26252	0.050674	0.155981	0.7821	0.870135	no
TraesCS1A02G159100	TraesCS1A02G159100	-	1A:284336840-284337272	10_1_20	10_1_74	OK	94.2475	137.313	0.542941	1.71599	0.00195	0.0111104	yes
TraesCS1A02G159300	TraesCS1A02G159300	-	1A:284912308-284913734	10_1_20	10_1_74	OK	63.1546	90.5949	0.520541	1.67926	0.00265	0.0141978	yes
TraesCS1A02G159400	TraesCS1A02G159400	-	1A:285353557-285356244	10_1_20	10_1_74	OK	1.43032	0.851187	-0.748792	-1.76693	0.00295	0.0154592	yes
TraesCS1A02G159500	TraesCS1A02G159500	-	1A:285980869-285986701	10_1_20	10_1_74	OK	3.01182	1.99692	-0.592858	-1.64467	0.00395	0.0194692	yes
TraesCS1A02G159600	TraesCS1A02G159600	-	1A:286006368-286010711	10_1_20	10_1_74	OK	4.26409	6.12112	0.521558	1.50827	0.00895	0.0366911	yes
TraesCS1A02G160000	TraesCS1A02G160000	-	1A:287313666-287316063	10_1_20	10_1_74	OK	0.392653	0.280443	-0.485546	-0.786475	0.17385	0.325215	no
TraesCS1A02G160100	TraesCS1A02G160100	-	1A:287542003-287544129	10_1_20	10_1_74	OK	1.03174	0.814581	-0.340955	-0.668726	0.2447	0.410507	no
TraesCS1A02G160200	TraesCS1A02G160200	-	1A:287681549-287684692	10_1_20	10_1_74	OK	0.400334	0.333938	-0.261624	-0.37428	0.4985	0.65873	no
TraesCS1A02G160400	TraesCS1A02G160400	-	1A:287689088-287690564	10_1_20	10_1_74	OK	3.02304	4.5347	0.58501	1.59905	0.0059	0.0266524	yes
TraesCS1A02G160500	TraesCS1A02G160500	-	1A:287691563-287702194	10_1_20	10_1_74	OK	3.30909	3.82995	0.21089	0.685484	0.2368	0.401925	no
TraesCS1A02G160600	TraesCS1A02G160600	-	1A:288510415-288520871	10_1_20	10_1_74	OK	2.12431	1.81152	-0.22979	-0.740858	0.20235	0.360823	no
TraesCS1A02G160700	TraesCS1A02G160700	-	1A:288862056-288872048	10_1_20	10_1_74	OK	9.6798	7.68367	-0.333182	-1.10491	0.04915	0.131955	no
TraesCS1A02G160800	TraesCS1A02G160800	-	1A:289329783-289332889	10_1_20	10_1_74	OK	4.94236	4.28373	-0.206331	-0.580518	0.30745	0.47802	no
TraesCS1A02G161200	TraesCS1A02G161200	-	1A:290123277-290127360	10_1_20	10_1_74	OK	6.44846	4.48194	-0.52483	-1.59333	0.0057	0.0259257	yes
TraesCS1A02G161300	TraesCS1A02G161300	-	1A:290198892-290201928	10_1_20	10_1_74	OK	5.67097	8.08103	0.510945	1.5134	0.00945	0.038192	yes
TraesCS1A02G161400	TraesCS1A02G161400	-	1A:290202032-290205001	10_1_20	10_1_74	OK	8.99296	6.45202	-0.479045	-1.31229	0.02215	0.0729443	no
TraesCS1A02G161800	TraesCS1A02G161800	-	1A:290549554-290551786	10_1_20	10_1_74	OK	0.919632	1.48398	0.690338	0.923661	0.12285	0.256958	no
TraesCS1A02G161900	TraesCS1A02G161900	-	1A:290554419-290556043	10_1_20	10_1_74	OK	5.59898	4.53313	-0.304656	-0.751881	0.1953	0.352458	no
TraesCS1A02G162200	TraesCS1A02G162200	-	1A:291242008-291246278	10_1_20	10_1_74	OK	1.59931	1.95376	0.288803	0.793477	0.1654	0.31444	no
TraesCS1A02G162300	TraesCS1A02G162300	-	1A:291248716-291256425	10_1_20	10_1_74	OK	1.47454	1.6197	0.135467	0.317977	0.5852	0.730183	no
TraesCS1A02G162400	TraesCS1A02G162400	-	1A:291561114-291565971	10_1_20	10_1_74	OK	1.93097	1.69864	-0.184943	-0.383137	0.51065	0.668943	no
TraesCS1A02G162800	TraesCS1A02G162800	-	1A:292077983-292090267	10_1_20	10_1_74	OK	8.2289	5.88705	-0.483155	-1.631	0.00435	0.0209811	yes
TraesCS1A02G163200	TraesCS1A02G163200	-	1A:292878942-292881794	10_1_20	10_1_74	OK	12.639	14.5156	0.199728	0.608122	0.28215	0.451022	no
TraesCS1A02G163400	TraesCS1A02G163400	-	1A:293707855-293722849	10_1_20	10_1_74	OK	2.05746	2.77779	0.433072	1.40273	0.0175	0.0610825	no
TraesCS1A02G163500	TraesCS1A02G163500	-	1A:293728800-293730405	10_1_20	10_1_74	OK	1.04258	0.793217	-0.394377	-0.830137	0.15305	0.298032	no
TraesCS1A02G163700	TraesCS1A02G163700	-	1A:294037987-294042332	10_1_20	10_1_74	OK	1.66113	4.19145	1.33529	3.49202	5e-05	0.000521154	yes
TraesCS1A02G163900	TraesCS1A02G163900	-	1A:295227959-295232820	10_1_20	10_1_74	OK	2.54815	3.39254	0.412918	1.32055	0.02355	0.076386	no
TraesCS1A02G164000	TraesCS1A02G164000	-	1A:295458804-295464502	10_1_20	10_1_74	OK	9.45176	6.10951	-0.629526	-2.10645	0.00035	0.00278747	yes
TraesCS1A02G164200	TraesCS1A02G164200	-	1A:295584872-295590785	10_1_20	10_1_74	OK	6.80002	6.19044	-0.135497	-0.453967	0.4398	0.607696	no
TraesCS1A02G164300	TraesCS1A02G164300	-	1A:296204791-296210638	10_1_20	10_1_74	OK	0.614043	0.482614	-0.347472	-0.73744	0.20015	0.358185	no
TraesCS1A02G164400	TraesCS1A02G164400	-	1A:296212248-296215494	10_1_20	10_1_74	OK	5.5354	6.331	0.193747	0.552061	0.3275	0.49949	no
TraesCS1A02G164500	TraesCS1A02G164500	-	1A:296237958-296242886	10_1_20	10_1_74	OK	1.09664	1.02482	-0.0977247	-0.165918	0.76905	0.861597	no
TraesCS1A02G164600	TraesCS1A02G164600	-	1A:297376880-297381017	10_1_20	10_1_74	OK	4.92437	6.00267	0.285664	0.792308	0.1685	0.318374	no
TraesCS1A02G164700	TraesCS1A02G164700	-	1A:297696461-297700859	10_1_20	10_1_74	OK	4.26655	3.62917	-0.233431	-0.665733	0.23525	0.40024	no
TraesCS1A02G164800	TraesCS1A02G164800	-	1A:297744934-297751007	10_1_20	10_1_74	OK	23.4033	20.439	-0.195387	-0.653079	0.25675	0.423033	no
TraesCS1A02G164900	TraesCS1A02G164900	-	1A:297872018-297874932	10_1_20	10_1_74	OK	11.1934	12.7588	0.188843	0.574942	0.31305	0.484101	no
TraesCS1A02G165300	TraesCS1A02G165300	-	1A:298034052-298037445	10_1_20	10_1_74	OK	7.56056	3.79028	-0.996188	-2.63678	5e-05	0.000521154	yes
TraesCS1A02G165500	TraesCS1A02G165500	-	1A:298108441-298116154	10_1_20	10_1_74	OK	14.7706	14.1868	-0.0581742	-0.195423	0.7357	0.839071	no
TraesCS1A02G165600	TraesCS1A02G165600	-	1A:298152316-298155073	10_1_20	10_1_74	OK	0.837214	0.676979	-0.306485	-0.44431	0.4519	0.618808	no
TraesCS1A02G165700	TraesCS1A02G165700	-	1A:298557742-298566718	10_1_20	10_1_74	OK	4.46179	2.94889	-0.59745	-1.60521	0.00545	0.0250697	yes
TraesCS1A02G165800	TraesCS1A02G165800	-	1A:298601922-298610934	10_1_20	10_1_74	OK	13.3274	11.4601	-0.217777	-0.71839	0.21225	0.37313	no
TraesCS1A02G165900	TraesCS1A02G165900	-	1A:298613621-298615547	10_1_20	10_1_74	OK	6.22661	5.45343	-0.191283	-0.470698	0.4095	0.57935	no
TraesCS1A02G166100	TraesCS1A02G166100	-	1A:298635519-298636647	10_1_20	10_1_74	OK	0.788982	1.25456	0.669112	0.962493	0.1034	0.227128	no
TraesCS1A02G166900	TraesCS1A02G166900	-	1A:299624484-299657841	10_1_20	10_1_74	OK	2.14295	1.4745	-0.53937	-1.76675	0.0023	0.0126922	yes
TraesCS1A02G167100	TraesCS1A02G167100	-	1A:300003983-300004745	10_1_20	10_1_74	OK	0.531308	0.919085	0.790649	0.546769	0.32725	0.499185	no
TraesCS1A02G167200	TraesCS1A02G167200	-	1A:300100763-300102768	10_1_20	10_1_74	OK	14.5465	21.2621	0.547605	1.63003	0.00575	0.0261172	yes
TraesCS1A02G167300	TraesCS1A02G167300	-	1A:300105515-300106916	10_1_20	10_1_74	OK	1.83328	1.19854	-0.61315	-0.983569	0.0925	0.209427	no
TraesCS1A02G167400	TraesCS1A02G167400	-	1A:300107114-300111644	10_1_20	10_1_74	OK	3.58802	5.89496	0.716294	2.31247	0.00015	0.00136806	yes
TraesCS1A02G167600	TraesCS1A02G167600	-	1A:300395390-300396164	10_1_20	10_1_74	OK	5.84929	8.23851	0.494122	0.970271	0.0902	0.205767	no
TraesCS1A02G168100	TraesCS1A02G168100	-	1A:300856553-300860113	10_1_20	10_1_74	OK	15.3991	13.1841	-0.22405	-0.711873	0.21235	0.373229	no
TraesCS1A02G168400	TraesCS1A02G168400	-	1A:301128321-301134198	10_1_20	10_1_74	OK	3.83107	3.25813	-0.2337	-0.619625	0.27405	0.441722	no
TraesCS1A02G168500	TraesCS1A02G168500	-	1A:301158123-301162597	10_1_20	10_1_74	OK	3.87579	2.78094	-0.478919	-0.92637	0.10435	0.228659	no
TraesCS1A02G168600	TraesCS1A02G168600	-	1A:301196753-301200037	10_1_20	10_1_74	OK	42.5823	49.8435	0.227152	0.748198	0.1907	0.346822	no
TraesCS1A02G168700	TraesCS1A02G168700	-	1A:301628583-301631797	10_1_20	10_1_74	OK	0.959255	0.763382	-0.32951	-0.655979	0.26075	0.427403	no
TraesCS1A02G168800	TraesCS1A02G168800	-	1A:301773019-301775767	10_1_20	10_1_74	OK	0.976109	1.59767	0.710851	1.58708	0.00795	0.0335204	yes
TraesCS1A02G168900	TraesCS1A02G168900	-	1A:301776168-301779892	10_1_20	10_1_74	OK	6.28638	6.54543	0.0582592	0.192743	0.74175	0.843245	no
TraesCS1A02G169000	TraesCS1A02G169000	-	1A:301781000-301784189	10_1_20	10_1_74	OK	10.4526	7.64242	-0.451754	-1.52507	0.00845	0.0351317	yes
TraesCS1A02G169100	TraesCS1A02G169100	-	1A:301857602-301864368	10_1_20	10_1_74	OK	8.54477	10.7628	0.332935	1.02655	0.07385	0.178488	no
TraesCS1A02G169200	TraesCS1A02G169200	-	1A:301894090-301894885	10_1_20	10_1_74	OK	2.37506	5.35482	1.17288	1.68988	0.0055	0.0252413	yes
TraesCS1A02G169300	TraesCS1A02G169300	-	1A:301895908-301899325	10_1_20	10_1_74	OK	5.37389	6.48304	0.270706	0.798233	0.15765	0.30405	no
TraesCS1A02G169500	TraesCS1A02G169500	-	1A:302198138-302200788	10_1_20	10_1_74	OK	6.5593	8.31868	0.342812	0.899162	0.1212	0.254408	no
TraesCS1A02G169600	TraesCS1A02G169600	-	1A:302628522-302639166	10_1_20	10_1_74	OK	2.97607	2.95461	-0.0104394	-0.0252099	0.9674	0.981425	no
TraesCS1A02G170000	TraesCS1A02G170000	-	1A:303727690-303730110	10_1_20	10_1_74	OK	24.9467	20.6819	-0.270477	-0.863645	0.12825	0.264705	no
TraesCS1A02G170100	TraesCS1A02G170100	-	1A:303849554-303852175	10_1_20	10_1_74	OK	6.70498	13.9249	1.05436	3.18169	5e-05	0.000521154	yes
TraesCS1A02G170200	TraesCS1A02G170200	-	1A:303853526-303858626	10_1_20	10_1_74	OK	4.05252	3.23433	-0.325353	-0.923822	0.1106	0.238506	no
TraesCS1A02G170300	TraesCS1A02G170300	-	1A:304029763-304036570	10_1_20	10_1_74	OK	2.20375	1.706	-0.369341	-1.0246	0.07805	0.18577	no
TraesCS1A02G170400	TraesCS1A02G170400	-	1A:304036914-304047086	10_1_20	10_1_74	OK	5.41474	3.95475	-0.453306	-1.52838	0.0097	0.0389752	yes
TraesCS1A02G170500	TraesCS1A02G170500	-	1A:304996059-304998794	10_1_20	10_1_74	OK	3.31099	1.76385	-0.908533	-2.53694	5e-05	0.000521154	yes
TraesCS1A02G170600	TraesCS1A02G170600	-	1A:305004104-305006483	10_1_20	10_1_74	OK	19.5208	18.0274	-0.114823	-0.364304	0.52275	0.679228	no
TraesCS1A02G170700	TraesCS1A02G170700	-	1A:305326593-305329046	10_1_20	10_1_74	OK	1.20451	0.632253	-0.929874	-1.06523	0.07545	0.181209	no
TraesCS1A02G170900	TraesCS1A02G170900	-	1A:305363882-305368036	10_1_20	10_1_74	OK	2.81968	3.23293	0.197308	0.485441	0.3957	0.566399	no
TraesCS1A02G171000	TraesCS1A02G171000	-	1A:305606260-305608388	10_1_20	10_1_74	OK	108.053	120.909	0.162172	0.51924	0.36575	0.538128	no
TraesCS1A02G171100	TraesCS1A02G171100	-	1A:306106801-306115293	10_1_20	10_1_74	OK	5.17658	4.80023	-0.108895	-0.325544	0.57025	0.718552	no
TraesCS1A02G171200	TraesCS1A02G171200	-	1A:306117844-306120605	10_1_20	10_1_74	OK	3.14841	2.6502	-0.248524	-0.619521	0.27965	0.447963	no
TraesCS1A02G171300	TraesCS1A02G171300	-	1A:306149737-306151032	10_1_20	10_1_74	OK	1.35094	1.44029	0.0923887	0.111077	0.8519	0.914432	no
TraesCS1A02G171400	TraesCS1A02G171400	-	1A:306550346-306553305	10_1_20	10_1_74	OK	12.3685	19.0806	0.62544	1.41783	0.0156	0.0560419	no
TraesCS1A02G171500	TraesCS1A02G171500	-	1A:306637418-306644050	10_1_20	10_1_74	OK	1.08154	1.47342	0.446088	1.00991	0.0777	0.185106	no
TraesCS1A02G171600	TraesCS1A02G171600	-	1A:306684327-306684652	10_1_20	10_1_74	OK	4.28844	3.90015	-0.136921	-0.140964	0.8056	0.884887	no
TraesCS1A02G171700	TraesCS1A02G171700	-	1A:307033683-307041155	10_1_20	10_1_74	OK	2.1868	2.91449	0.414421	1.15999	0.0441	0.121662	no
TraesCS1A02G171800	TraesCS1A02G171800	-	1A:307043473-307044677	10_1_20	10_1_74	OK	0.918264	0.263913	-1.79885	-1.81044	0.00705	0.030591	yes
TraesCS1A02G172100	TraesCS1A02G172100	-	1A:307700420-307707523	10_1_20	10_1_74	OK	4.5224	4.87445	0.10815	0.358296	0.53675	0.690764	no
TraesCS1A02G172300	TraesCS1A02G172300	-	1A:308202619-308211209	10_1_20	10_1_74	OK	4.6481	3.8919	-0.256164	-0.776341	0.17525	0.326972	no
TraesCS1A02G172700	TraesCS1A02G172700	-	1A:308571440-308576188	10_1_20	10_1_74	OK	29.1376	20.6791	-0.494709	-1.57627	0.0055	0.0252413	yes
TraesCS1A02G172800	TraesCS1A02G172800	-	1A:308786781-308787045	10_1_20	10_1_74	OK	1.90335	1.04319	-0.867544	-0.670022	0.23435	0.399141	no
TraesCS1A02G173000	TraesCS1A02G173000	-	1A:308810894-308811509	10_1_20	10_1_74	OK	1.10845	1.75943	0.666557	0.816356	0.1606	0.307847	no
TraesCS1A02G173100	TraesCS1A02G173100	-	1A:308812573-308816474	10_1_20	10_1_74	OK	40.1318	38.3386	-0.0659477	-0.200487	0.72545	0.831788	no
TraesCS1A02G173200	TraesCS1A02G173200	-	1A:308950730-308953133	10_1_20	10_1_74	OK	15.3156	13.8992	-0.140001	-0.452456	0.42855	0.597245	no
TraesCS1A02G173400	TraesCS1A02G173400	-	1A:309401614-309403447	10_1_20	10_1_74	OK	119.444	74.7635	-0.675928	-2.21992	0.0003	0.00245552	yes
TraesCS1A02G173500	TraesCS1A02G173500	-	1A:309457555-309466082	10_1_20	10_1_74	OK	1.83626	2.17635	0.24514	0.604327	0.284	0.453008	no
TraesCS1A02G173600	TraesCS1A02G173600	-	1A:309740230-309741734	10_1_20	10_1_74	OK	0.366494	0.526233	0.52191	0.553388	0.3375	0.50976	no
TraesCS1A02G173700	TraesCS1A02G173700	-	1A:309742788-309758319	10_1_20	10_1_74	OK	2.85436	3.71883	0.381684	1.11277	0.04935	0.132349	no
TraesCS1A02G173800	TraesCS1A02G173800	-	1A:309789691-309791565	10_1_20	10_1_74	OK	0.560142	2.06347	1.88121	2.49081	0.00045	0.00342119	yes
TraesCS1A02G174000	TraesCS1A02G174000	-	1A:310130104-310255049	10_1_20	10_1_74	OK	11.1557	11.0635	-0.0119806	-0.0331513	0.95105	0.972116	no
TraesCS1A02G174100	TraesCS1A02G174100	-	1A:311059508-311060627	10_1_20	10_1_74	OK	1.42552	1.09247	-0.383897	-0.486758	0.40845	0.5784	no
TraesCS1A02G174500	TraesCS1A02G174500	-	1A:311812455-311816565	10_1_20	10_1_74	OK	2.1218	4.09118	0.94723	2.18732	0.0003	0.00245552	yes
TraesCS1A02G174600	TraesCS1A02G174600	-	1A:311846859-311852943	10_1_20	10_1_74	OK	9.82833	8.59493	-0.193461	-0.653899	0.2668	0.433908	no
TraesCS1A02G174700	TraesCS1A02G174700	-	1A:312159892-312161436	10_1_20	10_1_74	OK	89.0034	64.7254	-0.459528	-1.53327	0.00755	0.0322443	yes
TraesCS1A02G174900	TraesCS1A02G174900	-	1A:312583633-312607067	10_1_20	10_1_74	OK	1.52475	1.00902	-0.595622	-0.733702	0.1987	0.356371	no
TraesCS1A02G175000	TraesCS1A02G175000	-	1A:312772249-312777623	10_1_20	10_1_74	OK	11.0462	8.38975	-0.39685	-1.32518	0.0214	0.0710355	no
TraesCS1A02G175200	TraesCS1A02G175200	-	1A:313161459-313162228	10_1_20	10_1_74	OK	480.949	241.805	-0.992041	-3.04069	5e-05	0.000521154	yes
TraesCS1A02G175500	TraesCS1A02G175500	-	1A:313489230-313491849	10_1_20	10_1_74	OK	12.601	11.6753	-0.110078	-0.344612	0.54595	0.698503	no
TraesCS1A02G175600	TraesCS1A02G175600	-	1A:313590609-313592112	10_1_20	10_1_74	OK	0.262714	0.423652	0.68939	0.950547	0.1063	0.231731	no
TraesCS1A02G175700	TraesCS1A02G175700	-	1A:313738700-313751739	10_1_20	10_1_74	OK	1.78596	1.2853	-0.474595	-1.15003	0.04745	0.128514	no
TraesCS1A02G175800	TraesCS1A02G175800	-	1A:313738700-313751739	10_1_20	10_1_74	OK	6.17493	5.98616	-0.0447917	-0.0750419	0.8947	0.939865	no
TraesCS1A02G175900	TraesCS1A02G175900	-	1A:313903530-313912668	10_1_20	10_1_74	OK	3.59921	3.67393	0.0296413	0.0935967	0.8717	0.926213	no
TraesCS1A02G176000	TraesCS1A02G176000	-	1A:314428209-314432375	10_1_20	10_1_74	OK	2.03878	3.99477	0.970403	2.03445	0.0009	0.00600941	yes
TraesCS1A02G176200	TraesCS1A02G176200	-	1A:314511389-314513466	10_1_20	10_1_74	OK	4.26668	3.92436	-0.120657	-0.32233	0.5705	0.718791	no
TraesCS1A02G176300	TraesCS1A02G176300	-	1A:314620482-314624358	10_1_20	10_1_74	OK	0.649253	1.06732	0.717138	0.966071	0.09955	0.220934	no
TraesCS1A02G176500	TraesCS1A02G176500	-	1A:315834150-315840625	10_1_20	10_1_74	OK	16.5441	19.6908	0.251198	0.788917	0.16825	0.318033	no
TraesCS1A02G176700	TraesCS1A02G176700	-	1A:317810557-317815516	10_1_20	10_1_74	OK	22.2961	18.8876	-0.239348	-0.794555	0.1719	0.32261	no
TraesCS1A02G176800	TraesCS1A02G176800	-	1A:319077589-319079046	10_1_20	10_1_74	OK	12.8485	12.6344	-0.0242395	-0.0707215	0.89675	0.940825	no
TraesCS1A02G176900	TraesCS1A02G176900	-	1A:319079822-319087554	10_1_20	10_1_74	OK	1.96911	2.16658	0.137874	0.360982	0.5244	0.680645	no
TraesCS1A02G177000	TraesCS1A02G177000	-	1A:319319607-319321634	10_1_20	10_1_74	OK	31.1046	23.425	-0.409079	-1.32428	0.0209	0.0698463	no
TraesCS1A02G177100	TraesCS1A02G177100	-	1A:319445758-319447575	10_1_20	10_1_74	OK	4.80118	4.46502	-0.104723	-0.238298	0.68135	0.801478	no
TraesCS1A02G177300	TraesCS1A02G177300	-	1A:319887493-319889455	10_1_20	10_1_74	OK	4.19007	3.19525	-0.391045	-0.913891	0.11035	0.238122	no
TraesCS1A02G177400	TraesCS1A02G177400	-	1A:320222698-320224716	10_1_20	10_1_74	OK	5.4107	3.8886	-0.476563	-1.4705	0.009	0.0368404	yes
TraesCS1A02G177500	TraesCS1A02G177500	-	1A:320333953-320338598	10_1_20	10_1_74	OK	10.0895	12.8879	0.353163	1.05381	0.06515	0.162527	no
TraesCS1A02G177600	TraesCS1A02G177600	-	1A:320479859-320494972	10_1_20	10_1_74	OK	5.6988	3.49729	-0.704421	-2.34569	5e-05	0.000521154	yes
TraesCS1A02G177700	TraesCS1A02G177700	-	1A:320891333-320895519	10_1_20	10_1_74	OK	7.37522	6.37	-0.211393	-0.672742	0.244	0.409817	no
TraesCS1A02G177800	TraesCS1A02G177800	-	1A:321110254-321114846	10_1_20	10_1_74	OK	5.3297	5.16538	-0.0451802	-0.120665	0.8312	0.90119	no
TraesCS1A02G178100	TraesCS1A02G178100	-	1A:321402668-321412297	10_1_20	10_1_74	OK	3.77386	3.19219	-0.241496	-0.812172	0.1614	0.309043	no
TraesCS1A02G178200	TraesCS1A02G178200	-	1A:321875569-321880525	10_1_20	10_1_74	OK	8.35532	6.82726	-0.29139	-0.881552	0.12875	0.265379	no
TraesCS1A02G178300	TraesCS1A02G178300	-	1A:321882665-321888083	10_1_20	10_1_74	OK	4.71848	3.90364	-0.273501	-0.857883	0.13835	0.278428	no
TraesCS1A02G178400	TraesCS1A02G178400	-	1A:322572274-322577295	10_1_20	10_1_74	OK	1.89919	2.095	0.141564	0.369437	0.5265	0.682405	no
TraesCS1A02G178600	TraesCS1A02G178600	-	1A:323189042-323192810	10_1_20	10_1_74	OK	0.416142	0.389727	-0.0946102	-0.162127	0.7805	0.869004	no
TraesCS1A02G178700	TraesCS1A02G178700	-	1A:323204776-323205142	10_1_20	10_1_74	OK	1.75501	3.2535	0.890516	0.819075	0.15595	0.30209	no
TraesCS1A02G179000	TraesCS1A02G179000	-	1A:323642133-323645469	10_1_20	10_1_74	OK	51.9419	34.4458	-0.592573	-1.92171	0.0009	0.00600941	yes
TraesCS1A02G179100	TraesCS1A02G179100	-	1A:323894491-323894761	10_1_20	10_1_74	OK	0.788888	0.576714	-0.451964	-0.395123	0.67505	0.796881	no
TraesCS1A02G179400	TraesCS1A02G179400	-	1A:324490253-324490897	10_1_20	10_1_74	OK	25.8296	27.4758	0.0891412	0.242819	0.6763	0.797851	no
TraesCS1A02G179500	TraesCS1A02G179500	-	1A:324494214-324498371	10_1_20	10_1_74	OK	3.51453	3.31189	-0.0856779	-0.181999	0.74865	0.847904	no
TraesCS1A02G179600	TraesCS1A02G179600	-	1A:324498892-324501933	10_1_20	10_1_74	OK	10.4836	10.9143	0.0580836	0.197268	0.7309	0.835595	no
TraesCS1A02G179700	TraesCS1A02G179700	-	1A:324609924-324619770	10_1_20	10_1_74	OK	3.77103	3.17955	-0.246137	-0.775149	0.17315	0.324272	no
TraesCS1A02G180000	TraesCS1A02G180000	-	1A:325032421-325033066	10_1_20	10_1_74	OK	9.2544	16.6317	0.845722	1.57657	0.0083	0.0346847	yes
TraesCS1A02G180100	TraesCS1A02G180100	-	1A:325036710-325049320	10_1_20	10_1_74	OK	12.0466	13.4977	0.164088	0.299517	0.5971	0.739092	no
TraesCS1A02G180200	TraesCS1A02G180200	-	1A:325036710-325049320	10_1_20	10_1_74	OK	2.60054	2.04008	-0.350187	-0.843207	0.14785	0.29136	no
TraesCS1A02G180300	TraesCS1A02G180300	-	1A:325049786-325054523	10_1_20	10_1_74	OK	4.51014	5.41924	0.264918	0.818486	0.15955	0.306584	no
TraesCS1A02G180400	TraesCS1A02G180400	-	1A:325782119-325788800	10_1_20	10_1_74	OK	1.0004	0.827095	-0.274459	-0.566036	0.33275	0.505132	no
TraesCS1A02G180500	TraesCS1A02G180500	-	1A:326199376-326214529	10_1_20	10_1_74	OK	3.37678	2.54796	-0.406305	-1.30681	0.0227	0.0742633	no
TraesCS1A02G180800	TraesCS1A02G180800	-	1A:327005243-327018031	10_1_20	10_1_74	OK	9.99742	9.79239	-0.0298945	-0.0802424	0.891	0.937564	no
TraesCS1A02G181000	TraesCS1A02G181000	-	1A:327005243-327018031	10_1_20	10_1_74	OK	9.30055	10.9824	0.239804	0.329893	0.5516	0.703272	no
TraesCS1A02G181100	TraesCS1A02G181100	-	1A:327271127-327271956	10_1_20	10_1_74	OK	73.5482	36.0832	-1.02736	-3.22264	5e-05	0.000521154	yes
TraesCS1A02G181400	TraesCS1A02G181400	-	1A:327525811-327531391	10_1_20	10_1_74	OK	4.68386	3.13744	-0.578108	-1.14486	0.0496	0.13287	no
TraesCS1A02G181500	TraesCS1A02G181500	-	1A:327525811-327531391	10_1_20	10_1_74	OK	29.0797	23.3445	-0.31693	-0.836713	0.15225	0.296988	no
TraesCS1A02G181600	TraesCS1A02G181600	-	1A:327531616-327537648	10_1_20	10_1_74	OK	2.45065	2.61375	0.0929565	0.227375	0.6908	0.808145	no
TraesCS1A02G181700	TraesCS1A02G181700	-	1A:327712387-327713606	10_1_20	10_1_74	OK	2.93279	2.51808	-0.219945	-0.365626	0.5306	0.68587	no
TraesCS1A02G181900	TraesCS1A02G181900	-	1A:328244900-328253761	10_1_20	10_1_74	OK	6.1616	5.01424	-0.297273	-1.00106	0.08225	0.192682	no
TraesCS1A02G182000	TraesCS1A02G182000	-	1A:328254104-328257572	10_1_20	10_1_74	OK	5.02193	4.93245	-0.0259375	-0.0753579	0.8952	0.940141	no
TraesCS1A02G182100	TraesCS1A02G182100	-	1A:328713962-328716840	10_1_20	10_1_74	OK	3.50476	1.94884	-0.846701	-1.9964	0.0007	0.00489147	yes
TraesCS1A02G182200	TraesCS1A02G182200	-	1A:328840892-328842295	10_1_20	10_1_74	OK	0.545321	0.438696	-0.313883	-0.33756	0.5499	0.702005	no
TraesCS1A02G182300	TraesCS1A02G182300	-	1A:329246840-329249014	10_1_20	10_1_74	OK	4.47102	3.29083	-0.442154	-0.965368	0.09105	0.20697	no
TraesCS1A02G182400	TraesCS1A02G182400	-	1A:330082864-330086356	10_1_20	10_1_74	OK	34.6086	26.4566	-0.387503	-1.29305	0.02415	0.0778493	no
TraesCS1A02G182500	TraesCS1A02G182500	-	1A:330087478-330088533	10_1_20	10_1_74	OK	5.05292	9.56468	0.9206	2.03633	0.0009	0.00600941	yes
TraesCS1A02G182600	TraesCS1A02G182600	-	1A:330686906-330688311	10_1_20	10_1_74	OK	0.701597	0.506172	-0.471015	-0.443549	0.43195	0.600398	no
TraesCS1A02G182700	TraesCS1A02G182700	-	1A:330765991-330771472	10_1_20	10_1_74	OK	3.33891	2.95207	-0.177655	-0.48767	0.40275	0.572982	no
TraesCS1A02G182800	TraesCS1A02G182800	-	1A:331233349-331237174	10_1_20	10_1_74	OK	1.36792	1.43811	0.0721916	0.153402	0.79155	0.876088	no
TraesCS1A02G182900	TraesCS1A02G182900	-	1A:331269458-331273223	10_1_20	10_1_74	OK	19.0301	20.6461	0.117589	0.380383	0.49465	0.655517	no
TraesCS1A02G183000	TraesCS1A02G183000	-	1A:331318065-331323293	10_1_20	10_1_74	OK	4.13767	3.24152	-0.35215	-1.06134	0.06545	0.163132	no
TraesCS1A02G183100	TraesCS1A02G183100	-	1A:331517065-331518993	10_1_20	10_1_74	OK	0.0685578	0.403894	2.55859	1.3006	0.12245	0.256337	no
TraesCS1A02G183300	TraesCS1A02G183300	-	1A:332382633-332384185	10_1_20	10_1_74	OK	0.269578	0.387603	0.523879	0.410413	0.4786	0.642371	no
TraesCS1A02G183400	TraesCS1A02G183400	-	1A:333134460-333139522	10_1_20	10_1_74	OK	10.2567	8.58472	-0.256718	-0.728741	0.2081	0.367994	no
TraesCS1A02G183800	TraesCS1A02G183800	-	1A:333613053-333627407	10_1_20	10_1_74	OK	4.47508	2.66216	-0.749317	-2.52395	5e-05	0.000521154	yes
TraesCS1A02G183900	TraesCS1A02G183900	-	1A:333868547-333886602	10_1_20	10_1_74	OK	2.84542	1.97063	-0.529988	-1.53819	0.00685	0.0299302	yes
TraesCS1A02G184000	TraesCS1A02G184000	-	1A:333913244-333914392	10_1_20	10_1_74	OK	2.37198	1.32114	-0.844303	-1.24852	0.0313	0.0944625	no
TraesCS1A02G184100	TraesCS1A02G184100	-	1A:333917301-333922150	10_1_20	10_1_74	OK	6.64276	5.11091	-0.378203	-1.21015	0.0368	0.106568	no
TraesCS1A02G184300	TraesCS1A02G184300	-	1A:334200700-334205333	10_1_20	10_1_74	OK	20.8006	20.6294	-0.0119266	-0.0380899	0.94785	0.970243	no
TraesCS1A02G184400	TraesCS1A02G184400	-	1A:334446533-334452739	10_1_20	10_1_74	OK	0.227656	0.529432	1.21759	0.361573	0.6476	0.777125	no
TraesCS1A02G184500	TraesCS1A02G184500	-	1A:334446533-334452739	10_1_20	10_1_74	OK	7.66484	7.05637	-0.119329	-0.399794	0.4815	0.644754	no
TraesCS1A02G184600	TraesCS1A02G184600	-	1A:335012316-335034601	10_1_20	10_1_74	OK	5.29645	4.73243	-0.162443	-0.539571	0.35355	0.526098	no
TraesCS1A02G184800	TraesCS1A02G184800	-	1A:335542105-335543221	10_1_20	10_1_74	OK	1.21122	1.37185	0.179664	0.33944	0.5579	0.708773	no
TraesCS1A02G184900	TraesCS1A02G184900	-	1A:335545265-335546654	10_1_20	10_1_74	OK	2.77156	3.82183	0.463568	0.82144	0.15485	0.300555	no
TraesCS1A02G185100	TraesCS1A02G185100	-	1A:335825933-335829117	10_1_20	10_1_74	OK	2.1039	1.84099	-0.192583	-0.359665	0.53415	0.688473	no
TraesCS1A02G185300	TraesCS1A02G185300	-	1A:335830803-335836281	10_1_20	10_1_74	OK	4.15934	4.98503	0.261248	0.826671	0.14625	0.289048	no
TraesCS1A02G185400	TraesCS1A02G185400	-	1A:336213580-336214675	10_1_20	10_1_74	OK	1.21675	1.35201	0.152072	0.174183	0.76535	0.858969	no
TraesCS1A02G185500	TraesCS1A02G185500	-	1A:336237671-336240333	10_1_20	10_1_74	OK	0.606903	0.491241	-0.305034	-0.574538	0.31215	0.483148	no
TraesCS1A02G185700	TraesCS1A02G185700	-	1A:336475939-336477065	10_1_20	10_1_74	OK	0.174094	0.350179	1.00822	0.72788	0.1702	0.320428	no
TraesCS1A02G185800	TraesCS1A02G185800	-	1A:336607632-336611079	10_1_20	10_1_74	OK	0.89807	0.900386	0.00371578	0.00483823	0.97455	0.985275	no
TraesCS1A02G185900	TraesCS1A02G185900	-	1A:337007360-337017141	10_1_20	10_1_74	OK	4.34277	4.2165	-0.0425681	-0.139588	0.8064	0.88539	no
TraesCS1A02G186000	TraesCS1A02G186000	-	1A:337150070-337152543	10_1_20	10_1_74	OK	0.34289	0.247827	-0.468412	-0.415623	0.45715	0.62342	no
TraesCS1A02G186100	TraesCS1A02G186100	-	1A:337300646-337301870	10_1_20	10_1_74	OK	4.19028	4.11526	-0.0260632	-0.0600259	0.91815	0.953644	no
TraesCS1A02G186200	TraesCS1A02G186200	-	1A:337628886-337629897	10_1_20	10_1_74	OK	0.940571	1.01276	0.106683	0.129263	0.822	0.89528	no
TraesCS1A02G186500	TraesCS1A02G186500	-	1A:337657365-337658581	10_1_20	10_1_74	OK	2.78493	2.29258	-0.28067	-0.576126	0.32235	0.493719	no
TraesCS1A02G186700	TraesCS1A02G186700	-	1A:337703102-337704240	10_1_20	10_1_74	OK	0.846565	2.03269	1.26369	1.66456	0.0057	0.0259257	yes
TraesCS1A02G186800	TraesCS1A02G186800	-	1A:337775913-337777000	10_1_20	10_1_74	OK	5.30674	4.04681	-0.391042	-0.809417	0.16065	0.307923	no
TraesCS1A02G187000	TraesCS1A02G187000	-	1A:337947842-337949587	10_1_20	10_1_74	OK	0.426156	0.586885	0.461695	0.572994	0.3152	0.486152	no
TraesCS1A02G187100	TraesCS1A02G187100	-	1A:337981556-337987708	10_1_20	10_1_74	OK	0.447327	0.948569	1.08442	1.50443	0.0117	0.0449252	yes
TraesCS1A02G187300	TraesCS1A02G187300	-	1A:338214691-338217213	10_1_20	10_1_74	OK	29.8369	43.5505	0.545591	1.79972	0.0022	0.0122389	yes
TraesCS1A02G187400	TraesCS1A02G187400	-	1A:338581947-338590787	10_1_20	10_1_74	OK	1.66102	0.977663	-0.764657	-1.3069	0.03185	0.0957491	no
TraesCS1A02G187500	TraesCS1A02G187500	-	1A:338581947-338590787	10_1_20	10_1_74	OK	2.86136	3.30633	0.208531	0.307785	0.54515	0.697779	no
TraesCS1A02G187600	TraesCS1A02G187600	-	1A:338593152-338597314	10_1_20	10_1_74	OK	1.33936	1.61668	0.271495	0.561124	0.33475	0.507135	no
TraesCS1A02G187700	TraesCS1A02G187700	-	1A:338600465-338600819	10_1_20	10_1_74	OK	4.22672	2.25111	-0.908903	-0.8961	0.127	0.262853	no
TraesCS1A02G187800	TraesCS1A02G187800	-	1A:338833036-338836486	10_1_20	10_1_74	OK	2.09158	2.34606	0.165651	0.277636	0.6309	0.764688	no
TraesCS1A02G188000	TraesCS1A02G188000	-	1A:339483295-339484492	10_1_20	10_1_74	OK	6.82321	3.52082	-0.954541	-1.61501	0.00875	0.0360597	yes
TraesCS1A02G188200	TraesCS1A02G188200	-	1A:340010732-340014644	10_1_20	10_1_74	OK	7.25782	5.27174	-0.461257	-1.33131	0.02135	0.0709208	no
TraesCS1A02G188400	TraesCS1A02G188400	-	1A:340249594-340250151	10_1_20	10_1_74	OK	10.5817	10.583	0.000179172	0.000423722	0.99495	0.996287	no
TraesCS1A02G188500	TraesCS1A02G188500	-	1A:340409311-340413789	10_1_20	10_1_74	OK	12.4038	15.8449	0.353234	1.03542	0.07125	0.17391	no
TraesCS1A02G188600	TraesCS1A02G188600	-	1A:340415025-340428765	10_1_20	10_1_74	OK	4.84318	3.95901	-0.290813	-0.761477	0.17985	0.332878	no
TraesCS1A02G188700	TraesCS1A02G188700	-	1A:341015025-341017660	10_1_20	10_1_74	OK	10.1641	8.86877	-0.19668	-0.598625	0.2916	0.461317	no
TraesCS1A02G188800	TraesCS1A02G188800	-	1A:341867720-341871890	10_1_20	10_1_74	OK	5.76985	6.88803	0.255558	0.786726	0.1729	0.323895	no
TraesCS1A02G188900	TraesCS1A02G188900	-	1A:341872093-341873949	10_1_20	10_1_74	OK	5.34071	5.47013	0.0345436	0.0761103	0.895	0.940031	no
TraesCS1A02G189000	TraesCS1A02G189000	-	1A:342379979-342384645	10_1_20	10_1_74	OK	3.69908	3.57583	-0.0488862	-0.144851	0.79395	0.877636	no
TraesCS1A02G189100	TraesCS1A02G189100	-	1A:342387314-342391668	10_1_20	10_1_74	OK	14.467	10.6979	-0.435445	-1.43853	0.0135	0.0501289	no
TraesCS1A02G189200	TraesCS1A02G189200	-	1A:342391688-342393474	10_1_20	10_1_74	OK	1.73069	1.59769	-0.11536	-0.174125	0.7627	0.857286	no
TraesCS1A02G189300	TraesCS1A02G189300	-	1A:342433544-342435218	10_1_20	10_1_74	OK	0.308255	0.344105	0.158723	0.154342	0.7879	0.873653	no
TraesCS1A02G189500	TraesCS1A02G189500	-	1A:342875130-342878854	10_1_20	10_1_74	OK	1.12205	0.801332	-0.485665	-0.830829	0.1589	0.305798	no
TraesCS1A02G189600	TraesCS1A02G189600	-	1A:343389703-343395042	10_1_20	10_1_74	OK	4.29575	6.66315	0.633293	1.95913	0.0006	0.00431612	yes
TraesCS1A02G189700	TraesCS1A02G189700	-	1A:343395335-343397180	10_1_20	10_1_74	OK	0.180396	0.871005	2.27152	2.02249	0.0056	0.0255939	yes
TraesCS1A02G189900	TraesCS1A02G189900	-	1A:343614781-343621756	10_1_20	10_1_74	OK	0.54403	0.328408	-0.728198	-0.993828	0.0907	0.20645	no
TraesCS1A02G190000	TraesCS1A02G190000	-	1A:343614781-343621756	10_1_20	10_1_74	OK	0.387013	0.42097	0.121334	0.129449	0.7656	0.85912	no
TraesCS1A02G190100	TraesCS1A02G190100	-	1A:343673958-343676434	10_1_20	10_1_74	OK	0.846504	0.530527	-0.674091	-0.958509	0.1035	0.22723	no
TraesCS1A02G190200	TraesCS1A02G190200	-	1A:343680836-343685974	10_1_20	10_1_74	OK	6.60877	7.52924	0.188124	0.612902	0.292	0.461693	no
TraesCS1A02G190400	TraesCS1A02G190400	-	1A:344189325-344189787	10_1_20	10_1_74	OK	17.5542	43.7861	1.31866	3.44626	5e-05	0.000521154	yes
TraesCS1A02G190500	TraesCS1A02G190500	-	1A:344290257-344294613	10_1_20	10_1_74	OK	6.56517	5.39196	-0.284022	-0.911203	0.11825	0.249976	no
TraesCS1A02G190700	TraesCS1A02G190700	-	1A:344480198-344488546	10_1_20	10_1_74	OK	4.06043	2.4351	-0.737653	-2.47317	5e-05	0.000521154	yes
TraesCS1A02G190800	TraesCS1A02G190800	-	1A:345108252-345116586	10_1_20	10_1_74	OK	10.0086	7.17588	-0.480011	-1.60585	0.00555	0.0254316	yes
TraesCS1A02G190900	TraesCS1A02G190900	-	1A:345167844-345172017	10_1_20	10_1_74	OK	11.3202	19.3766	0.775411	2.49046	5e-05	0.000521154	yes
TraesCS1A02G191000	TraesCS1A02G191000	-	1A:345299959-345304595	10_1_20	10_1_74	OK	1.17788	1.29345	0.135037	0.239197	0.6772	0.798486	no
TraesCS1A02G191300	TraesCS1A02G191300	-	1A:345783581-345786960	10_1_20	10_1_74	OK	7.82291	5.66291	-0.466162	-1.433	0.01145	0.0442245	yes
TraesCS1A02G191400	TraesCS1A02G191400	-	1A:345787884-345790279	10_1_20	10_1_74	OK	16.8695	15.6794	-0.105542	-0.35022	0.5431	0.696186	no
TraesCS1A02G191700	TraesCS1A02G191700	-	1A:346681496-346682748	10_1_20	10_1_74	OK	13.6822	16.542	0.273827	0.802901	0.1541	0.299431	no
TraesCS1A02G191800	TraesCS1A02G191800	-	1A:347319839-347322090	10_1_20	10_1_74	OK	23.7993	20.6919	-0.201859	-0.610356	0.28805	0.457266	no
TraesCS1A02G191900	TraesCS1A02G191900	-	1A:347322209-347325380	10_1_20	10_1_74	OK	9.44563	12.8975	0.449375	1.24759	0.0309	0.0935774	no
TraesCS1A02G192200	TraesCS1A02G192200	-	1A:347619019-347621797	10_1_20	10_1_74	OK	28.7918	36.7547	0.35227	1.08418	0.0572	0.147554	no
TraesCS1A02G192300	TraesCS1A02G192300	-	1A:347633898-347635924	10_1_20	10_1_74	OK	6.24493	10.131	0.698017	2.24404	5e-05	0.000521154	yes
TraesCS1A02G192400	TraesCS1A02G192400	-	1A:347640296-347646899	10_1_20	10_1_74	OK	1.57922	1.74432	0.143447	0.382588	0.4986	0.658818	no
TraesCS1A02G192500	TraesCS1A02G192500	-	1A:347918470-347920800	10_1_20	10_1_74	OK	3.05455	3.43455	0.169164	0.401865	0.49115	0.652735	no
TraesCS1A02G192600	TraesCS1A02G192600	-	1A:347922419-347923294	10_1_20	10_1_74	OK	14.9112	12.9876	-0.199264	-0.427389	0.45815	0.624355	no
TraesCS1A02G192800	TraesCS1A02G192800	-	1A:348398565-348400900	10_1_20	10_1_74	OK	10.1189	11.3066	0.16011	0.452012	0.4287	0.597398	no
TraesCS1A02G193000	TraesCS1A02G193000	-	1A:348717272-348721726	10_1_20	10_1_74	OK	6.57271	3.83926	-0.775658	-2.32239	0.0001	0.000959292	yes
TraesCS1A02G193200	TraesCS1A02G193200	-	1A:349358464-349360851	10_1_20	10_1_74	OK	8.74357	7.12628	-0.295073	-0.730236	0.19625	0.353402	no
TraesCS1A02G193300	TraesCS1A02G193300	-	1A:349997362-350018551	10_1_20	10_1_74	OK	2.93702	1.20279	-1.28797	-4.16099	5e-05	0.000521154	yes
TraesCS1A02G193400	TraesCS1A02G193400	-	1A:350395520-350401398	10_1_20	10_1_74	OK	2.84873	4.55402	0.676824	1.9307	0.0006	0.00431612	yes
TraesCS1A02G193500	TraesCS1A02G193500	-	1A:350749389-350752293	10_1_20	10_1_74	OK	19.5224	16.8062	-0.216137	-0.705026	0.2168	0.37844	no
TraesCS1A02G193600	TraesCS1A02G193600	-	1A:350752533-350763077	10_1_20	10_1_74	OK	1.82428	1.63024	-0.162245	-0.521461	0.37195	0.544028	no
TraesCS1A02G193800	TraesCS1A02G193800	-	1A:351340624-351340980	10_1_20	10_1_74	OK	4.02262	2.37736	-0.758774	-0.679732	0.2484	0.414208	no
TraesCS1A02G193900	TraesCS1A02G193900	-	1A:351343638-351347996	10_1_20	10_1_74	OK	6.21388	8.40805	0.436277	0.262592	0.6409	0.7721	no
TraesCS1A02G194000	TraesCS1A02G194000	-	1A:351343638-351347996	10_1_20	10_1_74	OK	70.353	61.1953	-0.20119	-0.653049	0.25985	0.426326	no
TraesCS1A02G194100	TraesCS1A02G194100	-	1A:351349022-351350790	10_1_20	10_1_74	OK	4.63952	6.53607	0.494447	1.37526	0.01565	0.0561674	no
TraesCS1A02G194200	TraesCS1A02G194200	-	1A:351474704-351476085	10_1_20	10_1_74	OK	2.73472	3.51939	0.363931	0.681337	0.2269	0.390333	no
TraesCS1A02G194400	TraesCS1A02G194400	-	1A:351604601-351608182	10_1_20	10_1_74	OK	10.5474	11.3705	0.108406	0.302651	0.604	0.744587	no
TraesCS1A02G194500	TraesCS1A02G194500	-	1A:351856639-351859473	10_1_20	10_1_74	OK	2.5437	3.006	0.240913	0.134323	0.80785	0.886264	no
TraesCS1A02G194600	TraesCS1A02G194600	-	1A:351856639-351859473	10_1_20	10_1_74	OK	2.39036	2.38553	-0.00291439	-0.00478277	0.98795	0.992311	no
TraesCS1A02G194800	TraesCS1A02G194800	-	1A:351878372-351882317	10_1_20	10_1_74	OK	6.80211	4.53878	-0.583677	-1.62931	0.0051	0.023766	yes
TraesCS1A02G194900	TraesCS1A02G194900	-	1A:351882935-351886581	10_1_20	10_1_74	OK	21.6915	16.7291	-0.37477	-1.2196	0.03255	0.0972552	no
TraesCS1A02G195000	TraesCS1A02G195000	-	1A:352013036-352016495	10_1_20	10_1_74	OK	10.5295	9.88336	-0.091363	-0.298535	0.60505	0.74525	no
TraesCS1A02G195100	TraesCS1A02G195100	-	1A:352136860-352140961	10_1_20	10_1_74	OK	5.2217	3.05907	-0.771427	-2.21365	0.00015	0.00136806	yes
TraesCS1A02G195200	TraesCS1A02G195200	-	1A:352173115-352180076	10_1_20	10_1_74	OK	4.80057	4.63092	-0.0519064	-0.159698	0.7802	0.868799	no
TraesCS1A02G195300	TraesCS1A02G195300	-	1A:352852083-352862015	10_1_20	10_1_74	OK	3.983	4.19202	0.0737903	0.244653	0.6768	0.79822	no
TraesCS1A02G195400	TraesCS1A02G195400	-	1A:353251751-353256652	10_1_20	10_1_74	OK	23.8549	17.9653	-0.409069	-1.32316	0.0262	0.0825736	no
TraesCS1A02G195500	TraesCS1A02G195500	-	1A:353256783-353259995	10_1_20	10_1_74	OK	23.2723	22.8242	-0.0280527	-0.092701	0.8732	0.92713	no
TraesCS1A02G195700	TraesCS1A02G195700	-	1A:353625763-353631621	10_1_20	10_1_74	OK	3.10121	2.29128	-0.43668	-1.36344	0.01915	0.0653983	no
TraesCS1A02G195900	TraesCS1A02G195900	-	1A:353913628-353917286	10_1_20	10_1_74	OK	2.42739	1.84505	-0.395747	-0.900758	0.1167	0.247568	no
TraesCS1A02G196000	TraesCS1A02G196000	-	1A:354189073-354191293	10_1_20	10_1_74	OK	1.87913	4.5764	1.28415	2.91016	5e-05	0.000521154	yes
TraesCS1A02G196300	TraesCS1A02G196300	-	1A:354303688-354308075	10_1_20	10_1_74	OK	15.0967	15.3993	0.0286276	0.0951691	0.8766	0.9293	no
TraesCS1A02G196400	TraesCS1A02G196400	-	1A:354823587-354824724	10_1_20	10_1_74	OK	3.00004	2.39614	-0.324269	-0.414171	0.46275	0.628512	no
TraesCS1A02G196500	TraesCS1A02G196500	-	1A:354934936-354937526	10_1_20	10_1_74	OK	26.287	17.3559	-0.598929	-1.85987	0.0011	0.00706779	yes
TraesCS1A02G196600	TraesCS1A02G196600	-	1A:354937758-354940442	10_1_20	10_1_74	OK	8.33207	7.62259	-0.128392	-0.417435	0.46655	0.631644	no
TraesCS1A02G196800	TraesCS1A02G196800	-	1A:354950049-354955890	10_1_20	10_1_74	OK	2.112	1.18582	-0.832728	-2.09993	0.00045	0.00342119	yes
TraesCS1A02G197000	TraesCS1A02G197000	-	1A:355320320-355334094	10_1_20	10_1_74	OK	0.556858	0.412976	-0.431252	-0.3985	0.45115	0.618122	no
TraesCS1A02G197200	TraesCS1A02G197200	-	1A:355320320-355334094	10_1_20	10_1_74	OK	6.50398	3.49453	-0.896224	-2.37729	0.0001	0.000959292	yes
TraesCS1A02G197300	TraesCS1A02G197300	-	1A:355335879-355338713	10_1_20	10_1_74	OK	30.5724	29.5884	-0.0471959	-0.157735	0.7855	0.872225	no
TraesCS1A02G197400	TraesCS1A02G197400	-	1A:355342844-355344381	10_1_20	10_1_74	OK	0.30077	0.4651	0.62888	0.628195	0.279	0.447318	no
TraesCS1A02G197500	TraesCS1A02G197500	-	1A:355345019-355348510	10_1_20	10_1_74	OK	6.31389	10.1264	0.681524	1.81854	0.0019	0.0108869	yes
TraesCS1A02G197600	TraesCS1A02G197600	-	1A:355624055-355628073	10_1_20	10_1_74	OK	32.7697	20.2721	-0.692868	-2.28302	5e-05	0.000521154	yes
TraesCS1A02G197700	TraesCS1A02G197700	-	1A:355629144-355631608	10_1_20	10_1_74	OK	5.22578	6.69218	0.356829	0.916974	0.10785	0.234304	no
TraesCS1A02G197800	TraesCS1A02G197800	-	1A:355714312-355716842	10_1_20	10_1_74	OK	10.7121	11.5795	0.112337	0.357575	0.533	0.68766	no
TraesCS1A02G197900	TraesCS1A02G197900	-	1A:355718259-355719087	10_1_20	10_1_74	OK	37.8749	39.6595	0.0664249	0.197428	0.73225	0.836577	no
TraesCS1A02G198000	TraesCS1A02G198000	-	1A:355720784-355722734	10_1_20	10_1_74	OK	5.59328	5.08131	-0.138494	-0.389207	0.48815	0.650358	no
TraesCS1A02G198100	TraesCS1A02G198100	-	1A:355730242-355735445	10_1_20	10_1_74	OK	6.50167	7.01859	0.110371	0.350359	0.5409	0.694336	no
TraesCS1A02G198200	TraesCS1A02G198200	-	1A:356389926-356392775	10_1_20	10_1_74	OK	5.27935	7.03926	0.415063	1.29558	0.02495	0.0796786	no
TraesCS1A02G198300	TraesCS1A02G198300	-	1A:356427949-356430605	10_1_20	10_1_74	OK	3.43712	3.39752	-0.0167191	-0.0347352	0.95365	0.973672	no
TraesCS1A02G198400	TraesCS1A02G198400	-	1A:356471269-356474267	10_1_20	10_1_74	OK	32.9006	30.3543	-0.116212	-0.381716	0.49565	0.656412	no
TraesCS1A02G198500	TraesCS1A02G198500	-	1A:356474336-356476835	10_1_20	10_1_74	OK	8.78822	5.87585	-0.580774	-1.6737	0.0039	0.0192881	yes
TraesCS1A02G198600	TraesCS1A02G198600	-	1A:357062028-357077269	10_1_20	10_1_74	OK	79.1725	69.325	-0.191624	-0.548863	0.338	0.510282	no
TraesCS1A02G198700	TraesCS1A02G198700	-	1A:357062028-357077269	10_1_20	10_1_74	OK	1.21598	1.04176	-0.223097	-0.198734	0.74685	0.846766	no
TraesCS1A02G198800	TraesCS1A02G198800	-	1A:357121053-357123995	10_1_20	10_1_74	OK	7.38716	4.21253	-0.810331	-1.72159	0.0033	0.0169113	yes
TraesCS1A02G198900	TraesCS1A02G198900	-	1A:357414941-357418373	10_1_20	10_1_74	OK	7.89604	14.5539	0.882209	2.18318	0.0004	0.00310359	yes
TraesCS1A02G199000	TraesCS1A02G199000	-	1A:357763071-357781554	10_1_20	10_1_74	OK	2.73559	2.42818	-0.171981	-0.559851	0.3399	0.512139	no
TraesCS1A02G199500	TraesCS1A02G199500	-	1A:358176328-358179493	10_1_20	10_1_74	OK	3.56561	9.36663	1.39338	3.58272	5e-05	0.000521154	yes
TraesCS1A02G199900	TraesCS1A02G199900	-	1A:359228776-359245633	10_1_20	10_1_74	OK	0.294127	0.342576	0.219987	0.234763	0.6884	0.806461	no
TraesCS1A02G200000	TraesCS1A02G200000	-	1A:359689253-359690781	10_1_20	10_1_74	OK	23.211	22.8729	-0.0211741	-0.0607055	0.9161	0.95256	no
TraesCS1A02G200200	TraesCS1A02G200200	-	1A:360009366-360011036	10_1_20	10_1_74	OK	2.97645	2.87947	-0.0477898	-0.0863055	0.8769	0.929502	no
TraesCS1A02G200800	TraesCS1A02G200800	-	1A:361352159-361359053	10_1_20	10_1_74	OK	7.81018	5.45222	-0.518513	-1.61085	0.0047	0.0222763	yes
TraesCS1A02G200900	TraesCS1A02G200900	-	1A:361509861-361517115	10_1_20	10_1_74	OK	1.1214	1.01123	-0.149182	-0.451026	0.44055	0.608465	no
TraesCS1A02G201000	TraesCS1A02G201000	-	1A:362059731-362063167	10_1_20	10_1_74	OK	0.519101	0.393382	-0.400084	-0.763415	0.18795	0.343182	no
TraesCS1A02G201200	TraesCS1A02G201200	-	1A:362193526-362195887	10_1_20	10_1_74	OK	5.26963	2.72653	-0.950635	-1.67156	0.0058	0.0262943	yes
TraesCS1A02G201300	TraesCS1A02G201300	-	1A:362209634-362210289	10_1_20	10_1_74	OK	94.7178	158.311	0.741055	2.45283	5e-05	0.000521154	yes
TraesCS1A02G201400	TraesCS1A02G201400	-	1A:362403113-362405555	10_1_20	10_1_74	OK	4.17986	1.97115	-1.08442	-2.19566	0.00035	0.00278747	yes
TraesCS1A02G201500	TraesCS1A02G201500	-	1A:362620172-362622906	10_1_20	10_1_74	OK	1.00349	0.791675	-0.342043	-0.689587	0.23895	0.404388	no
TraesCS1A02G201600	TraesCS1A02G201600	-	1A:362861942-362866378	10_1_20	10_1_74	OK	72.5862	40.313	-0.848451	-2.43448	5e-05	0.000521154	yes
TraesCS1A02G201700	TraesCS1A02G201700	-	1A:363006017-363007340	10_1_20	10_1_74	OK	8.40774	7.37375	-0.189319	-0.469448	0.399	0.569413	no
TraesCS1A02G202000	TraesCS1A02G202000	-	1A:363047772-363052288	10_1_20	10_1_74	OK	3.44016	5.09439	0.566435	1.63608	0.0052	0.0241395	yes
TraesCS1A02G202300	TraesCS1A02G202300	-	1A:363451668-363455323	10_1_20	10_1_74	OK	14.7972	13.9851	-0.0814395	-0.267818	0.63705	0.76914	no
TraesCS1A02G203000	TraesCS1A02G203000	-	1A:364226063-364230622	10_1_20	10_1_74	OK	16.5125	13.0623	-0.338156	-1.13629	0.04985	0.133366	no
TraesCS1A02G203200	TraesCS1A02G203200	-	1A:364655696-364656832	10_1_20	10_1_74	OK	2.27696	2.50487	0.137631	0.168409	0.7697	0.862034	no
TraesCS1A02G203300	TraesCS1A02G203300	-	1A:364935625-364936558	10_1_20	10_1_74	OK	1.10789	1.93564	0.804999	0.706032	0.23155	0.395786	no
TraesCS1A02G203400	TraesCS1A02G203400	-	1A:365064926-365071233	10_1_20	10_1_74	OK	7.0476	5.15767	-0.450412	-1.42734	0.0125	0.0472634	yes
TraesCS1A02G203600	TraesCS1A02G203600	-	1A:365492203-365493755	10_1_20	10_1_74	OK	0.300403	0.352429	0.230434	0.23826	0.71155	0.822718	no
TraesCS1A02G203700	TraesCS1A02G203700	-	1A:365507409-365508980	10_1_20	10_1_74	OK	2.07615	1.86715	-0.153078	-0.223391	0.6965	0.812088	no
TraesCS1A02G203800	TraesCS1A02G203800	-	1A:365536061-365536994	10_1_20	10_1_74	OK	6.49963	5.23617	-0.311845	-0.613627	0.28445	0.453507	no
TraesCS1A02G203900	TraesCS1A02G203900	-	1A:365617808-365619048	10_1_20	10_1_74	OK	15.706	13.1865	-0.252259	-0.677393	0.22635	0.389646	no
TraesCS1A02G204200	TraesCS1A02G204200	-	1A:366265076-366268189	10_1_20	10_1_74	OK	6.94478	5.48855	-0.339505	-1.10279	0.05695	0.147068	no
TraesCS1A02G204300	TraesCS1A02G204300	-	1A:366268843-366273867	10_1_20	10_1_74	OK	5.3116	6.18626	0.219921	0.621299	0.278	0.446159	no
TraesCS1A02G204400	TraesCS1A02G204400	-	1A:366275289-366277543	10_1_20	10_1_74	OK	0.587036	0.516037	-0.185973	-0.241667	0.66745	0.791278	no
TraesCS1A02G204500	TraesCS1A02G204500	-	1A:366295999-366297002	10_1_20	10_1_74	OK	0.321197	0.427745	0.413293	0.459352	0.43945	0.607466	no
TraesCS1A02G204600	TraesCS1A02G204600	-	1A:366367519-366367873	10_1_20	10_1_74	OK	0.384721	0.263053	-0.548461	-0.341414	0.59925	0.740846	no
TraesCS1A02G204700	TraesCS1A02G204700	-	1A:366543062-366544672	10_1_20	10_1_74	OK	16.7589	26.5124	0.661734	2.04019	0.0003	0.00245552	yes
TraesCS1A02G205000	TraesCS1A02G205000	-	1A:367010701-367011813	10_1_20	10_1_74	OK	0.952099	0.878425	-0.116193	-0.194503	0.7263	0.832363	no
TraesCS1A02G205100	TraesCS1A02G205100	-	1A:367381193-367383318	10_1_20	10_1_74	OK	2.11658	1.1125	-0.927928	-1.16093	0.0492	0.132059	no
TraesCS1A02G205300	TraesCS1A02G205300	-	1A:367870092-367874461	10_1_20	10_1_74	OK	9.59764	6.80927	-0.49518	-1.53011	0.00885	0.0363662	yes
TraesCS1A02G205400	TraesCS1A02G205400	-	1A:367874523-367877340	10_1_20	10_1_74	OK	5.05893	4.08652	-0.307959	-0.864171	0.12775	0.263974	no
TraesCS1A02G205600	TraesCS1A02G205600	-	1A:368196475-368198581	10_1_20	10_1_74	OK	6.16048	6.85188	0.153456	0.415737	0.46015	0.626193	no
TraesCS1A02G205700	TraesCS1A02G205700	-	1A:368358195-368360794	10_1_20	10_1_74	OK	9.92313	9.95828	0.00510161	0.015483	0.9783	0.987426	no
TraesCS1A02G206000	TraesCS1A02G206000	-	1A:368366470-368375959	10_1_20	10_1_74	OK	1.86067	3.2105	0.786977	1.94825	0.00105	0.00682151	yes
TraesCS1A02G206100	TraesCS1A02G206100	-	1A:368711527-368714085	10_1_20	10_1_74	OK	1.01727	1.01175	-0.00785034	-0.0107506	0.9834	0.989909	no
TraesCS1A02G206200	TraesCS1A02G206200	-	1A:368745827-368747034	10_1_20	10_1_74	OK	1.53045	2.45447	0.681455	1.1317	0.0525	0.138522	no
TraesCS1A02G206300	TraesCS1A02G206300	-	1A:368797509-368799818	10_1_20	10_1_74	OK	3.17698	3.7966	0.257048	0.630598	0.27885	0.44715	no
TraesCS1A02G206400	TraesCS1A02G206400	-	1A:368799976-368802673	10_1_20	10_1_74	OK	3.12564	3.30644	0.0811298	0.194436	0.73225	0.836577	no
TraesCS1A02G206500	TraesCS1A02G206500	-	1A:368802964-368803839	10_1_20	10_1_74	OK	0.740777	0.738668	-0.00411425	-0.00374823	0.9471	0.969825	no
TraesCS1A02G206600	TraesCS1A02G206600	-	1A:368807836-368816199	10_1_20	10_1_74	OK	4.02372	3.24641	-0.309685	-1.01525	0.0795	0.187975	no
TraesCS1A02G206700	TraesCS1A02G206700	-	1A:368819738-368830138	10_1_20	10_1_74	OK	6.36337	4.51479	-0.495132	-1.67916	0.00425	0.0206004	yes
TraesCS1A02G206800	TraesCS1A02G206800	-	1A:368831472-368832558	10_1_20	10_1_74	OK	2.53223	2.52732	-0.00279936	-0.00480094	0.98695	0.991724	no
TraesCS1A02G206900	TraesCS1A02G206900	-	1A:369048986-369054383	10_1_20	10_1_74	OK	11.0552	9.12204	-0.277292	-0.916918	0.11235	0.241215	no
TraesCS1A02G207000	TraesCS1A02G207000	-	1A:369083036-369085306	10_1_20	10_1_74	OK	2.62368	3.73054	0.507791	0.977644	0.09455	0.212848	no
TraesCS1A02G207500	TraesCS1A02G207500	-	1A:369494316-369496446	10_1_20	10_1_74	OK	5.95673	5.30829	-0.166274	-0.472065	0.40215	0.572402	no
TraesCS1A02G207600	TraesCS1A02G207600	-	1A:369496595-369497847	10_1_20	10_1_74	OK	0.609889	1.02311	0.746349	0.720478	0.21665	0.378256	no
TraesCS1A02G207700	TraesCS1A02G207700	-	1A:369502936-369513884	10_1_20	10_1_74	OK	2.03052	1.96276	-0.0489708	-0.14789	0.79825	0.880349	no
TraesCS1A02G208000	TraesCS1A02G208000	-	1A:369694639-369698406	10_1_20	10_1_74	OK	1.6492	1.59197	-0.0509566	-0.144981	0.80365	0.883819	no
TraesCS1A02G208400	TraesCS1A02G208400	-	1A:370021550-370025217	10_1_20	10_1_74	OK	5.20261	5.21846	0.00438901	0.0138549	0.9799	0.988187	no
TraesCS1A02G208500	TraesCS1A02G208500	-	1A:370092548-370097701	10_1_20	10_1_74	OK	8.548	8.63662	0.0148796	0.0495053	0.92835	0.959507	no
TraesCS1A02G208600	TraesCS1A02G208600	-	1A:370102575-370108219	10_1_20	10_1_74	OK	6.64623	4.59392	-0.532811	-1.79907	0.0019	0.0108869	yes
TraesCS1A02G208900	TraesCS1A02G208900	-	1A:371079271-371082258	10_1_20	10_1_74	OK	2.3798	2.52673	0.0864353	0.190439	0.73415	0.837992	no
TraesCS1A02G209000	TraesCS1A02G209000	-	1A:371084065-371088390	10_1_20	10_1_74	OK	0.240048	0.345478	0.52527	0.921507	0.11535	0.245525	no
TraesCS1A02G209100	TraesCS1A02G209100	-	1A:371219823-371221463	10_1_20	10_1_74	OK	3.96804	2.28361	-0.797114	-1.08193	0.06425	0.160969	no
TraesCS1A02G209400	TraesCS1A02G209400	-	1A:372067593-372070231	10_1_20	10_1_74	OK	5.36635	5.97116	0.154071	0.384898	0.5067	0.665436	no
TraesCS1A02G209600	TraesCS1A02G209600	-	1A:372236292-372240822	10_1_20	10_1_74	OK	22.5473	30.393	0.430781	1.326	0.02175	0.0719449	no
TraesCS1A02G209700	TraesCS1A02G209700	-	1A:372241196-372241757	10_1_20	10_1_74	OK	2.17409	0.97519	-1.15665	-1.12589	0.0596	0.152165	no
TraesCS1A02G210000	TraesCS1A02G210000	-	1A:372467567-372467930	10_1_20	10_1_74	OK	1.75462	0.677209	-1.37348	-1.37224	0.124	0.258556	no
TraesCS1A02G210200	TraesCS1A02G210200	-	1A:372549787-372554767	10_1_20	10_1_74	OK	15.3178	9.29024	-0.721424	-2.40688	5e-05	0.000521154	yes
TraesCS1A02G210300	TraesCS1A02G210300	-	1A:372624793-372637165	10_1_20	10_1_74	OK	3.38215	5.29836	0.647607	1.9693	0.00065	0.00460249	yes
TraesCS1A02G210400	TraesCS1A02G210400	-	1A:372639120-372643307	10_1_20	10_1_74	OK	0.921815	0.535695	-0.783064	-1.52958	0.0084	0.0349653	yes
TraesCS1A02G210500	TraesCS1A02G210500	-	1A:372909546-372911213	10_1_20	10_1_74	OK	4.32015	5.30999	0.297628	0.594206	0.2994	0.469755	no
TraesCS1A02G210600	TraesCS1A02G210600	-	1A:372942514-372944762	10_1_20	10_1_74	OK	3.00716	2.02102	-0.573317	-1.24986	0.03175	0.0955256	no
TraesCS1A02G210700	TraesCS1A02G210700	-	1A:373263228-373264110	10_1_20	10_1_74	OK	2.28202	2	-0.190314	-0.196424	0.7431	0.8442	no
TraesCS1A02G210800	TraesCS1A02G210800	-	1A:373313407-373320576	10_1_20	10_1_74	OK	5.46058	2.73366	-0.998221	-3.19564	5e-05	0.000521154	yes
TraesCS1A02G211000	TraesCS1A02G211000	-	1A:373770845-373774884	10_1_20	10_1_74	OK	16.8906	35.1869	1.05881	3.30026	5e-05	0.000521154	yes
TraesCS1A02G211100	TraesCS1A02G211100	-	1A:374054708-374056961	10_1_20	10_1_74	OK	2.0303	2.00559	-0.0176685	-0.0362094	0.9495	0.971348	no
TraesCS1A02G211200	TraesCS1A02G211200	-	1A:374136781-374137647	10_1_20	10_1_74	OK	0.645128	1.60995	1.31936	1.17652	0.05265	0.138777	no
TraesCS1A02G211300	TraesCS1A02G211300	-	1A:374167246-374169463	10_1_20	10_1_74	OK	16.5744	13.0417	-0.345826	-0.998795	0.07725	0.18427	no
TraesCS1A02G211500	TraesCS1A02G211500	-	1A:374214038-374217445	10_1_20	10_1_74	OK	1.21614	0.826825	-0.556658	-0.933961	0.1056	0.230584	no
TraesCS1A02G211600	TraesCS1A02G211600	-	1A:374217712-374219255	10_1_20	10_1_74	OK	6.13018	6.70541	0.129395	0.317116	0.56645	0.715473	no
TraesCS1A02G211800	TraesCS1A02G211800	-	1A:374277932-374278937	10_1_20	10_1_74	OK	2.3066	1.10239	-1.06513	-1.17829	0.05145	0.136464	no
TraesCS1A02G211900	TraesCS1A02G211900	-	1A:374566585-374570315	10_1_20	10_1_74	OK	1.37682	1.14687	-0.26364	-0.684663	0.2397	0.405213	no
TraesCS1A02G212000	TraesCS1A02G212000	-	1A:374689235-374690910	10_1_20	10_1_74	OK	14.0637	30.3902	1.11163	3.44607	5e-05	0.000521154	yes
TraesCS1A02G212300	TraesCS1A02G212300	-	1A:375014695-375016345	10_1_20	10_1_74	OK	15.4799	22.321	0.528001	1.65461	0.00425	0.0206004	yes
TraesCS1A02G212400	TraesCS1A02G212400	-	1A:375112040-375113726	10_1_20	10_1_74	OK	19.5196	23.3863	0.260737	0.808086	0.15395	0.299227	no
TraesCS1A02G212600	TraesCS1A02G212600	-	1A:375467612-375469315	10_1_20	10_1_74	OK	57.1375	41.3591	-0.466234	-1.48516	0.00865	0.035734	yes
TraesCS1A02G212700	TraesCS1A02G212700	-	1A:375471251-375477408	10_1_20	10_1_74	OK	7.75472	6.73089	-0.204277	-0.555949	0.33505	0.507422	no
TraesCS1A02G212800	TraesCS1A02G212800	-	1A:376135406-376155653	10_1_20	10_1_74	OK	6.63579	4.19423	-0.661862	-2.17307	0.0003	0.00245552	yes
TraesCS1A02G212900	TraesCS1A02G212900	-	1A:376476401-376480121	10_1_20	10_1_74	OK	6.58043	7.30755	0.151205	0.43711	0.4461	0.613515	no
TraesCS1A02G213000	TraesCS1A02G213000	-	1A:376501861-376506945	10_1_20	10_1_74	OK	9.49565	8.38295	-0.179809	-0.60214	0.3081	0.478731	no
TraesCS1A02G213100	TraesCS1A02G213100	-	1A:376509120-376512953	10_1_20	10_1_74	OK	11.3087	13.1768	0.220562	0.668069	0.2444	0.410165	no
TraesCS1A02G213300	TraesCS1A02G213300	-	1A:376513007-376515549	10_1_20	10_1_74	OK	1.68765	1.93656	0.198482	0.393515	0.48625	0.64874	no
TraesCS1A02G213400	TraesCS1A02G213400	-	1A:376670248-376674535	10_1_20	10_1_74	OK	5.34977	3.4193	-0.645776	-2.0865	0.00025	0.00210761	yes
TraesCS1A02G213600	TraesCS1A02G213600	-	1A:376784996-376786845	10_1_20	10_1_74	OK	42.2454	42.5043	0.00881583	0.029015	0.95925	0.976897	no
TraesCS1A02G213700	TraesCS1A02G213700	-	1A:377002275-377006045	10_1_20	10_1_74	OK	0.776089	0.692721	-0.163948	-0.226048	0.6969	0.812412	no
TraesCS1A02G213900	TraesCS1A02G213900	-	1A:377023379-377028566	10_1_20	10_1_74	OK	1.58482	1.33998	-0.242109	-0.598197	0.2943	0.46427	no
TraesCS1A02G214100	TraesCS1A02G214100	-	1A:377212730-377216328	10_1_20	10_1_74	OK	0.458313	0.69831	0.607535	1.18092	0.04395	0.121394	no
TraesCS1A02G214200	TraesCS1A02G214200	-	1A:377223059-377228588	10_1_20	10_1_74	OK	0.778168	1.34275	0.78704	1.83697	0.00195	0.0111104	yes
TraesCS1A02G214300	TraesCS1A02G214300	-	1A:377426420-377429880	10_1_20	10_1_74	OK	2.83564	2.37179	-0.257695	-0.678377	0.2392	0.404674	no
TraesCS1A02G214400	TraesCS1A02G214400	-	1A:377443895-377446587	10_1_20	10_1_74	OK	0.29004	0.38771	0.418728	0.573594	0.33185	0.504202	no
TraesCS1A02G214600	TraesCS1A02G214600	-	1A:377499762-377502642	10_1_20	10_1_74	OK	59.4658	59.2386	-0.00552114	-0.0176266	0.97615	0.98604	no
TraesCS1A02G214700	TraesCS1A02G214700	-	1A:377613068-377615762	10_1_20	10_1_74	OK	1.06928	1.25901	0.23565	0.458474	0.42865	0.597343	no
TraesCS1A02G215100	TraesCS1A02G215100	-	1A:380261963-380264364	10_1_20	10_1_74	OK	0.899497	0.997209	0.148778	0.232929	0.68185	0.801844	no
TraesCS1A02G215300	TraesCS1A02G215300	-	1A:380889643-380890816	10_1_20	10_1_74	OK	1.60697	1.83427	0.190858	0.218328	0.71065	0.82198	no
TraesCS1A02G215400	TraesCS1A02G215400	-	1A:380939667-380973697	10_1_20	10_1_74	OK	4.18166	2.20309	-0.924546	-3.00986	5e-05	0.000521154	yes
TraesCS1A02G215500	TraesCS1A02G215500	-	1A:381096099-381098610	10_1_20	10_1_74	OK	54.1249	29.1538	-0.892606	-2.93672	5e-05	0.000521154	yes
TraesCS1A02G215600	TraesCS1A02G215600	-	1A:381274138-381277555	10_1_20	10_1_74	OK	5.54779	3.79059	-0.54949	-1.53324	0.00775	0.0329122	yes
TraesCS1A02G215700	TraesCS1A02G215700	-	1A:381304832-381312507	10_1_20	10_1_74	OK	10.6188	12.4637	0.231114	0.767382	0.18305	0.336907	no
TraesCS1A02G215800	TraesCS1A02G215800	-	1A:381313931-381318932	10_1_20	10_1_74	OK	3.76121	3.4429	-0.127573	-0.366037	0.519	0.676005	no
TraesCS1A02G215900	TraesCS1A02G215900	-	1A:381819325-381822599	10_1_20	10_1_74	OK	0.868963	0.706908	-0.297773	-0.474915	0.4075	0.577535	no
TraesCS1A02G216100	TraesCS1A02G216100	-	1A:382101016-382101526	10_1_20	10_1_74	OK	0.223878	0.493798	1.14121	0.975824	0.09275	0.209906	no
TraesCS1A02G216300	TraesCS1A02G216300	-	1A:382252187-382253147	10_1_20	10_1_74	OK	10.056	11.9741	0.25187	0.522855	0.3687	0.540986	no
TraesCS1A02G216700	TraesCS1A02G216700	-	1A:384307868-384313432	10_1_20	10_1_74	OK	1.80136	2.59584	0.527113	0.717608	0.21135	0.371954	no
TraesCS1A02G216800	TraesCS1A02G216800	-	1A:384324129-384326787	10_1_20	10_1_74	OK	4.39775	5.6084	0.350825	0.934198	0.1033	0.226975	no
TraesCS1A02G216900	TraesCS1A02G216900	-	1A:384331725-384336431	10_1_20	10_1_74	OK	5.00135	6.79922	0.44305	1.40758	0.0141	0.0518819	no
TraesCS1A02G217000	TraesCS1A02G217000	-	1A:384774594-384776285	10_1_20	10_1_74	OK	5.68268	5.23328	-0.118855	-0.244176	0.6725	0.795115	no
TraesCS1A02G217200	TraesCS1A02G217200	-	1A:385274609-385277432	10_1_20	10_1_74	OK	204.423	229.734	0.168405	0.503497	0.38355	0.554748	no
TraesCS1A02G217300	TraesCS1A02G217300	-	1A:385350139-385353160	10_1_20	10_1_74	OK	42.3714	45.9506	0.116993	0.379367	0.5057	0.664606	no
TraesCS1A02G217400	TraesCS1A02G217400	-	1A:385354479-385359921	10_1_20	10_1_74	OK	1.76473	2.2841	0.372179	1.10941	0.0566	0.146469	no
TraesCS1A02G217500	TraesCS1A02G217500	-	1A:385650059-385653052	10_1_20	10_1_74	OK	1.30915	1.66438	0.34636	0.749241	0.19815	0.355695	no
TraesCS1A02G217600	TraesCS1A02G217600	-	1A:385656975-385660312	10_1_20	10_1_74	OK	1.95231	1.47848	-0.401066	-0.795613	0.16885	0.318742	no
TraesCS1A02G217800	TraesCS1A02G217800	-	1A:385664686-385669262	10_1_20	10_1_74	OK	1.04283	1.37585	0.399817	0.893456	0.12945	0.266416	no
TraesCS1A02G217900	TraesCS1A02G217900	-	1A:385887491-385900007	10_1_20	10_1_74	OK	10.5739	8.82875	-0.260224	-0.881767	0.12575	0.260963	no
TraesCS1A02G218000	TraesCS1A02G218000	-	1A:386425624-386435664	10_1_20	10_1_74	OK	5.8959	4.19461	-0.491175	-1.44584	0.01015	0.0404102	yes
TraesCS1A02G218100	TraesCS1A02G218100	-	1A:386479231-386480418	10_1_20	10_1_74	OK	0.337237	0.53336	0.661349	0.609193	0.29925	0.469582	no
TraesCS1A02G218200	TraesCS1A02G218200	-	1A:386719857-386724132	10_1_20	10_1_74	OK	5.00071	4.96291	-0.0109482	-0.0329416	0.9535	0.973602	no
TraesCS1A02G218300	TraesCS1A02G218300	-	1A:386869892-386871162	10_1_20	10_1_74	OK	0.895505	1.55476	0.795916	0.941752	0.109	0.236123	no
TraesCS1A02G218400	TraesCS1A02G218400	-	1A:387022761-387028345	10_1_20	10_1_74	OK	0.335988	0.305268	-0.138333	-0.23789	0.6721	0.794736	no
TraesCS1A02G218500	TraesCS1A02G218500	-	1A:387028440-387031046	10_1_20	10_1_74	OK	3.89995	3.91347	0.0049936	0.0117512	0.98055	0.988392	no
TraesCS1A02G218700	TraesCS1A02G218700	-	1A:387359859-387363581	10_1_20	10_1_74	OK	6.00776	10.1246	0.752967	2.32094	5e-05	0.000521154	yes
TraesCS1A02G218800	TraesCS1A02G218800	-	1A:387515312-387517299	10_1_20	10_1_74	OK	33.8961	41.6405	0.296866	0.987877	0.0904	0.206058	no
TraesCS1A02G218900	TraesCS1A02G218900	-	1A:387520023-387524441	10_1_20	10_1_74	OK	24.6228	18.273	-0.43028	-1.43415	0.0133	0.0495653	yes
TraesCS1A02G219000	TraesCS1A02G219000	-	1A:387811366-387813490	10_1_20	10_1_74	OK	0.549322	0.526915	-0.0600826	-0.0882109	0.8798	0.931268	no
TraesCS1A02G219200	TraesCS1A02G219200	-	1A:387840337-387841862	10_1_20	10_1_74	OK	29.8445	27.4805	-0.119056	-0.371481	0.51525	0.672944	no
TraesCS1A02G219400	TraesCS1A02G219400	-	1A:388156745-388159972	10_1_20	10_1_74	OK	6.8179	6.89488	0.0161984	0.0491273	0.9318	0.96144	no
TraesCS1A02G219800	TraesCS1A02G219800	-	1A:388833591-388837249	10_1_20	10_1_74	OK	4.30695	4.9997	0.215176	0.66411	0.25375	0.419667	no
TraesCS1A02G220000	TraesCS1A02G220000	-	1A:388849046-388850291	10_1_20	10_1_74	OK	2.76142	2.37796	-0.21569	-0.400631	0.4915	0.65304	no
TraesCS1A02G220200	TraesCS1A02G220200	-	1A:389061316-389064998	10_1_20	10_1_74	OK	16.5729	11.2928	-0.553428	-1.83785	0.00175	0.0102049	yes
TraesCS1A02G220300	TraesCS1A02G220300	-	1A:389129280-389131767	10_1_20	10_1_74	OK	4.17458	3.13592	-0.412738	-0.771724	0.1774	0.329735	no
TraesCS1A02G220800	TraesCS1A02G220800	-	1A:389823427-389828026	10_1_20	10_1_74	OK	2.93844	3.56128	0.277345	0.563535	0.3199	0.491026	no
TraesCS1A02G220900	TraesCS1A02G220900	-	1A:389829661-389833845	10_1_20	10_1_74	OK	4.74375	6.85327	0.530766	1.60908	0.00545	0.0250697	yes
TraesCS1A02G221000	TraesCS1A02G221000	-	1A:389869225-389875163	10_1_20	10_1_74	OK	4.05623	3.82353	-0.0852328	-0.193256	0.73685	0.839981	no
TraesCS1A02G221100	TraesCS1A02G221100	-	1A:390085666-390097150	10_1_20	10_1_74	OK	8.83235	6.93702	-0.34848	-1.11604	0.05525	0.143918	no
TraesCS1A02G221200	TraesCS1A02G221200	-	1A:390097716-390102128	10_1_20	10_1_74	OK	8.05111	7.00683	-0.200427	-0.548123	0.34315	0.515382	no
TraesCS1A02G221400	TraesCS1A02G221400	-	1A:390638794-390640183	10_1_20	10_1_74	OK	1.08225	1.05691	-0.0341907	-0.0397106	0.9572	0.975976	no
TraesCS1A02G221500	TraesCS1A02G221500	-	1A:390640333-390642901	10_1_20	10_1_74	OK	6.29859	5.03027	-0.324393	-0.584543	0.32015	0.491271	no
TraesCS1A02G221600	TraesCS1A02G221600	-	1A:390708276-390710135	10_1_20	10_1_74	OK	27.7479	30.7735	0.149305	0.467567	0.41915	0.588603	no
TraesCS1A02G221700	TraesCS1A02G221700	-	1A:391235428-391237088	10_1_20	10_1_74	OK	0.924917	0.754908	-0.293023	-0.348283	0.5333	0.687854	no
TraesCS1A02G221800	TraesCS1A02G221800	-	1A:391249412-391255585	10_1_20	10_1_74	OK	3.80253	3.82076	0.00689667	0.0196562	0.9754	0.98565	no
TraesCS1A02G221900	TraesCS1A02G221900	-	1A:391256778-391260253	10_1_20	10_1_74	OK	7.07099	8.80827	0.316947	0.973499	0.08755	0.201511	no
TraesCS1A02G222000	TraesCS1A02G222000	-	1A:391669901-391674913	10_1_20	10_1_74	OK	11.9929	11.3426	-0.080429	-0.228725	0.6902	0.807877	no
TraesCS1A02G222200	TraesCS1A02G222200	-	1A:391846314-391851191	10_1_20	10_1_74	OK	2.25424	1.67729	-0.426508	-1.22048	0.0318	0.0956567	no
TraesCS1A02G222500	TraesCS1A02G222500	-	1A:392084287-392085142	10_1_20	10_1_74	OK	4.6137	5.85923	0.344789	0.530763	0.3521	0.524539	no
TraesCS1A02G222700	TraesCS1A02G222700	-	1A:392523766-392531051	10_1_20	10_1_74	OK	6.92298	3.67606	-0.913232	-1.20299	0.04375	0.120977	no
TraesCS1A02G222800	TraesCS1A02G222800	-	1A:392523766-392531051	10_1_20	10_1_74	OK	6.65513	7.88007	0.243742	0.707825	0.22005	0.382445	no
TraesCS1A02G222900	TraesCS1A02G222900	-	1A:392744231-392747376	10_1_20	10_1_74	OK	4.63855	3.25929	-0.509119	-1.46179	0.01255	0.0474104	yes
TraesCS1A02G223000	TraesCS1A02G223000	-	1A:392777542-392781440	10_1_20	10_1_74	OK	5.63833	5.61424	-0.0061783	-0.0141897	0.97975	0.988153	no
TraesCS1A02G223100	TraesCS1A02G223100	-	1A:392782547-392786136	10_1_20	10_1_74	OK	1.13914	1.18303	0.0545336	0.118292	0.837	0.904807	no
TraesCS1A02G223200	TraesCS1A02G223200	-	1A:393456323-393459251	10_1_20	10_1_74	OK	15.3794	18.9735	0.302987	0.767365	0.18925	0.344985	no
TraesCS1A02G223300	TraesCS1A02G223300	-	1A:393461155-393469918	10_1_20	10_1_74	OK	3.94413	3.56452	-0.146002	-0.427763	0.45735	0.623593	no
TraesCS1A02G223600	TraesCS1A02G223600	-	1A:394250150-394251608	10_1_20	10_1_74	OK	0.394546	0.376219	-0.0686207	-0.0671851	0.8956	0.940313	no
TraesCS1A02G223700	TraesCS1A02G223700	-	1A:394252788-394261768	10_1_20	10_1_74	OK	3.60308	3.32436	-0.116156	-0.389474	0.4958	0.656471	no
TraesCS1A02G223800	TraesCS1A02G223800	-	1A:394299046-394302178	10_1_20	10_1_74	OK	37.3882	37.6759	0.0110563	0.0372011	0.94885	0.970916	no
TraesCS1A02G223900	TraesCS1A02G223900	-	1A:394319587-394322386	10_1_20	10_1_74	OK	2.97157	3.84798	0.372878	0.973088	0.091	0.206919	no
TraesCS1A02G224000	TraesCS1A02G224000	-	1A:394325249-394328538	10_1_20	10_1_74	OK	27.9048	30.9071	0.147429	0.481976	0.40395	0.574127	no
TraesCS1A02G224700	TraesCS1A02G224700	-	1A:394588930-394607136	10_1_20	10_1_74	OK	30.4613	24.8947	-0.291136	-0.947942	0.09325	0.210717	no
TraesCS1A02G224800	TraesCS1A02G224800	-	1A:394851596-394852955	10_1_20	10_1_74	OK	2.99959	3.21228	0.0988321	0.213263	0.69915	0.814032	no
TraesCS1A02G224900	TraesCS1A02G224900	-	1A:394851596-394852955	10_1_20	10_1_74	OK	5.47795	3.9364	-0.476758	-0.728248	0.22845	0.392117	no
TraesCS1A02G225000	TraesCS1A02G225000	-	1A:395172062-395180663	10_1_20	10_1_74	OK	5.8332	5.7585	-0.0185965	-0.0624765	0.9125	0.950541	no
TraesCS1A02G225100	TraesCS1A02G225100	-	1A:395182341-395206946	10_1_20	10_1_74	OK	0.792855	0.892952	0.171526	0.499805	0.3893	0.560535	no
TraesCS1A02G225200	TraesCS1A02G225200	-	1A:395457902-395462389	10_1_20	10_1_74	OK	8.3074	5.02103	-0.726412	-2.30382	0.0001	0.000959292	yes
TraesCS1A02G225600	TraesCS1A02G225600	-	1A:396100621-396102750	10_1_20	10_1_74	OK	1.95013	1.90074	-0.0370113	-0.0952812	0.87025	0.925266	no
TraesCS1A02G225700	TraesCS1A02G225700	-	1A:396105134-396108083	10_1_20	10_1_74	OK	18.1227	11.8018	-0.618793	-1.78792	0.00235	0.0129155	yes
TraesCS1A02G225800	TraesCS1A02G225800	-	1A:396262415-396262722	10_1_20	10_1_74	OK	2.74107	0	#NAME?	#NAME?	5e-05	0.000521154	yes
TraesCS1A02G226000	TraesCS1A02G226000	-	1A:396296933-396298607	10_1_20	10_1_74	OK	3.89772	1.56282	-1.31848	-2.18741	0.00085	0.00573659	yes
TraesCS1A02G226100	TraesCS1A02G226100	-	1A:396421576-396424593	10_1_20	10_1_74	OK	1.00664	1.64183	0.705753	1.57534	0.0078	0.0330775	yes
TraesCS1A02G226200	TraesCS1A02G226200	-	1A:396425498-396426695	10_1_20	10_1_74	OK	3.40798	1.738	-0.971484	-1.29626	0.0346	0.101678	no
TraesCS1A02G226300	TraesCS1A02G226300	-	1A:396427874-396432402	10_1_20	10_1_74	OK	8.23897	7.75157	-0.0879751	-0.271709	0.63215	0.765581	no
TraesCS1A02G226500	TraesCS1A02G226500	-	1A:396462672-396469872	10_1_20	10_1_74	OK	3.78982	3.14858	-0.267427	-0.855544	0.13945	0.279867	no
TraesCS1A02G226600	TraesCS1A02G226600	-	1A:397053249-397053711	10_1_20	10_1_74	OK	8.21468	9.23816	0.169401	0.270099	0.62915	0.763141	no
TraesCS1A02G226700	TraesCS1A02G226700	-	1A:397081987-397084196	10_1_20	10_1_74	OK	0.543887	0.342371	-0.667744	-0.854227	0.13805	0.278031	no
TraesCS1A02G226900	TraesCS1A02G226900	-	1A:397657981-397663340	10_1_20	10_1_74	OK	1.27562	1.0442	-0.288791	-0.509011	0.3619	0.534323	no
TraesCS1A02G227000	TraesCS1A02G227000	-	1A:397737102-397743609	10_1_20	10_1_74	OK	9.05095	8.27835	-0.128727	-0.408791	0.4794	0.642924	no
TraesCS1A02G227200	TraesCS1A02G227200	-	1A:397771973-397776201	10_1_20	10_1_74	OK	17.8311	12.3285	-0.5324	-1.26478	0.03095	0.0936765	no
TraesCS1A02G227300	TraesCS1A02G227300	-	1A:398050208-398053648	10_1_20	10_1_74	OK	8.8477	7.12532	-0.312348	-1.02146	0.0777	0.185106	no
TraesCS1A02G227400	TraesCS1A02G227400	-	1A:398131432-398133302	10_1_20	10_1_74	OK	0.301731	0.581673	0.946944	1.2112	0.04265	0.118722	no
TraesCS1A02G227600	TraesCS1A02G227600	-	1A:398447831-398478403	10_1_20	10_1_74	OK	3.94134	2.5844	-0.608855	-2.05798	0.00045	0.00342119	yes
TraesCS1A02G227700	TraesCS1A02G227700	-	1A:398666145-398670897	10_1_20	10_1_74	OK	1.48251	2.6361	0.830364	2.17108	0.00035	0.00278747	yes
TraesCS1A02G228000	TraesCS1A02G228000	-	1A:399229266-399232767	10_1_20	10_1_74	OK	7.58519	7.75164	0.0313155	0.0936523	0.8693	0.924685	no
TraesCS1A02G228100	TraesCS1A02G228100	-	1A:399242681-399246292	10_1_20	10_1_74	OK	1.96841	1.86746	-0.0759581	-0.142554	0.8015	0.882431	no
TraesCS1A02G228200	TraesCS1A02G228200	-	1A:399471122-399474373	10_1_20	10_1_74	OK	16.9367	18.5704	0.132846	0.421223	0.473	0.637236	no
TraesCS1A02G228300	TraesCS1A02G228300	-	1A:399491193-399508030	10_1_20	10_1_74	OK	5.85184	4.31325	-0.440115	-1.45589	0.01015	0.0404102	yes
TraesCS1A02G228400	TraesCS1A02G228400	-	1A:399591408-399592839	10_1_20	10_1_74	OK	1.30787	2.03927	0.64083	1.29534	0.025	0.0797912	no
TraesCS1A02G228600	TraesCS1A02G228600	-	1A:399892434-399893448	10_1_20	10_1_74	OK	0.960979	0.397453	-1.27372	-1.07127	0.09345	0.211017	no
TraesCS1A02G228700	TraesCS1A02G228700	-	1A:400955574-400956033	10_1_20	10_1_74	OK	13.5097	27.8323	1.04277	2.54987	5e-05	0.000521154	yes
TraesCS1A02G228800	TraesCS1A02G228800	-	1A:400960824-400962361	10_1_20	10_1_74	OK	2.6647	5.14061	0.947967	1.09233	0.0637	0.159974	no
TraesCS1A02G228900	TraesCS1A02G228900	-	1A:400965657-400969054	10_1_20	10_1_74	OK	5.72225	10.7987	0.916199	2.24519	0.0003	0.00245552	yes
TraesCS1A02G229000	TraesCS1A02G229000	-	1A:400974761-400975411	10_1_20	10_1_74	OK	82.3094	244.684	1.57179	5.12071	5e-05	0.000521154	yes
TraesCS1A02G229100	TraesCS1A02G229100	-	1A:401226675-401227405	10_1_20	10_1_74	OK	42.5025	105.635	1.31346	4.18091	5e-05	0.000521154	yes
TraesCS1A02G229400	TraesCS1A02G229400	-	1A:401770370-401776062	10_1_20	10_1_74	OK	1.89282	3.03549	0.681397	1.91807	0.00085	0.00573659	yes
TraesCS1A02G229700	TraesCS1A02G229700	-	1A:402252750-402258921	10_1_20	10_1_74	OK	6.8865	8.85761	0.363147	1.13562	0.0489	0.131473	no
TraesCS1A02G229800	TraesCS1A02G229800	-	1A:402277349-402278875	10_1_20	10_1_74	OK	6.87281	7.0586	0.0384833	0.0748875	0.89305	0.938846	no
TraesCS1A02G229900	TraesCS1A02G229900	-	1A:402800674-402805290	10_1_20	10_1_74	OK	0.8066	0.936646	0.215651	0.34461	0.5436	0.696647	no
TraesCS1A02G230000	TraesCS1A02G230000	-	1A:402805581-402809242	10_1_20	10_1_74	OK	3.47578	2.78853	-0.317834	-0.954103	0.098	0.218421	no
TraesCS1A02G230100	TraesCS1A02G230100	-	1A:402920831-402930504	10_1_20	10_1_74	OK	10.8911	16.1033	0.564213	1.68466	0.0038	0.0189064	yes
TraesCS1A02G230300	TraesCS1A02G230300	-	1A:402941255-402946713	10_1_20	10_1_74	OK	2.98304	2.97358	-0.00458031	-0.0147443	0.9792	0.987866	no
TraesCS1A02G230400	TraesCS1A02G230400	-	1A:403023005-403031517	10_1_20	10_1_74	OK	56.5545	53.7209	-0.0741587	-0.24307	0.67145	0.794283	no
TraesCS1A02G230500	TraesCS1A02G230500	-	1A:403023005-403031517	10_1_20	10_1_74	OK	1.6473	1.26532	-0.3806	-0.134402	0.7981	0.880288	no
TraesCS1A02G230600	TraesCS1A02G230600	-	1A:403361806-403386327	10_1_20	10_1_74	OK	2.81939	3.2682	0.213115	0.640165	0.27495	0.442754	no
TraesCS1A02G230900	TraesCS1A02G230900	-	1A:403632276-403632940	10_1_20	10_1_74	OK	0.81627	0.2794	-1.54671	-1.35758	0.10065	0.222745	no
TraesCS1A02G231000	TraesCS1A02G231000	-	1A:403634443-403634938	10_1_20	10_1_74	OK	24.9405	17.8334	-0.483913	-1.05428	0.06565	0.163487	no
TraesCS1A02G231100	TraesCS1A02G231100	-	1A:403655014-403662722	10_1_20	10_1_74	OK	14.9105	8.82278	-0.75702	-2.54392	0.0001	0.000959292	yes
TraesCS1A02G231200	TraesCS1A02G231200	-	1A:403830276-403831326	10_1_20	10_1_74	OK	1.46376	5.13916	1.81186	2.69769	0.0002	0.00174787	yes
TraesCS1A02G231400	TraesCS1A02G231400	-	1A:404388547-404390160	10_1_20	10_1_74	OK	5.7069	4.105	-0.475327	-0.625285	0.26275	0.429783	no
TraesCS1A02G231500	TraesCS1A02G231500	-	1A:404625535-404628901	10_1_20	10_1_74	OK	0.739912	0.862865	0.221782	0.314464	0.58455	0.729632	no
TraesCS1A02G231800	TraesCS1A02G231800	-	1A:405514151-405515175	10_1_20	10_1_74	OK	0.218651	0.455434	1.05861	1.03737	0.0763	0.182537	no
TraesCS1A02G231900	TraesCS1A02G231900	-	1A:405515556-405516241	10_1_20	10_1_74	OK	1.28431	1.52933	0.251905	0.284584	0.61255	0.750688	no
TraesCS1A02G232000	TraesCS1A02G232000	-	1A:405517312-405522682	10_1_20	10_1_74	OK	0.712479	0.794524	0.157244	0.244042	0.67345	0.795638	no
TraesCS1A02G232200	TraesCS1A02G232200	-	1A:405681898-405682862	10_1_20	10_1_74	OK	0.545953	0.563008	0.0443779	0.0383124	0.90975	0.949019	no
TraesCS1A02G232300	TraesCS1A02G232300	-	1A:405792026-405799327	10_1_20	10_1_74	OK	2.16592	2.43454	0.16867	0.361805	0.5266	0.68249	no
TraesCS1A02G232600	TraesCS1A02G232600	-	1A:406142959-406143967	10_1_20	10_1_74	OK	0.532166	0.545537	0.035799	0.0360089	0.95845	0.976585	no
TraesCS1A02G232800	TraesCS1A02G232800	-	1A:406174892-406176309	10_1_20	10_1_74	OK	0.217947	0.650846	1.57834	1.2681	0.04065	0.114529	no
TraesCS1A02G232900	TraesCS1A02G232900	-	1A:406186563-406190999	10_1_20	10_1_74	OK	0.871981	1.0413	0.256017	0.432812	0.45205	0.618914	no
TraesCS1A02G233100	TraesCS1A02G233100	-	1A:406581656-406584983	10_1_20	10_1_74	OK	0.370341	0.311767	-0.248386	-0.401608	0.4885	0.650679	no
TraesCS1A02G233200	TraesCS1A02G233200	-	1A:407114549-407117132	10_1_20	10_1_74	OK	15.7197	15.4439	-0.0255316	-0.0826231	0.88775	0.935829	no
TraesCS1A02G233400	TraesCS1A02G233400	-	1A:407315144-407320459	10_1_20	10_1_74	OK	2.02108	3.22914	0.676022	1.85701	0.0018	0.0104342	yes
TraesCS1A02G233500	TraesCS1A02G233500	-	1A:407323416-407329088	10_1_20	10_1_74	OK	1.70356	1.68347	-0.0171142	-0.0486552	0.9318	0.96144	no
TraesCS1A02G233600	TraesCS1A02G233600	-	1A:407330834-407335966	10_1_20	10_1_74	OK	6.17995	5.41661	-0.190205	-0.613701	0.28575	0.454814	no
TraesCS1A02G233700	TraesCS1A02G233700	-	1A:408485599-408488677	10_1_20	10_1_74	OK	55.3801	73.9419	0.417024	1.38259	0.01575	0.0564651	no
TraesCS1A02G233800	TraesCS1A02G233800	-	1A:408491114-408493891	10_1_20	10_1_74	OK	0.560955	0.513129	-0.128565	-0.155226	0.7873	0.873264	no
TraesCS1A02G234100	TraesCS1A02G234100	-	1A:409782352-409790410	10_1_20	10_1_74	OK	0.930998	1.20279	0.369541	0.896441	0.12135	0.254633	no
TraesCS1A02G234200	TraesCS1A02G234200	-	1A:409827046-409833994	10_1_20	10_1_74	OK	10.7773	10.7559	-0.0028641	-0.00963223	0.9874	0.991976	no
TraesCS1A02G234400	TraesCS1A02G234400	-	1A:409835899-409838736	10_1_20	10_1_74	OK	2.40304	1.83965	-0.385431	-0.837659	0.13845	0.278582	no
TraesCS1A02G234500	TraesCS1A02G234500	-	1A:409852086-409857399	10_1_20	10_1_74	OK	1.45839	1.74387	0.257912	0.218386	0.6645	0.789425	no
TraesCS1A02G234600	TraesCS1A02G234600	-	1A:410152901-410157058	10_1_20	10_1_74	OK	14.013	2.96893	-2.23875	-5.44367	5e-05	0.000521154	yes
TraesCS1A02G234900	TraesCS1A02G234900	-	1A:413782216-413798673	10_1_20	10_1_74	OK	2.96908	2.2458	-0.402782	-1.34541	0.0197	0.0667527	no
TraesCS1A02G235000	TraesCS1A02G235000	-	1A:415297272-415299492	10_1_20	10_1_74	OK	0.71748	0.276055	-1.37799	-1.90468	0.0024	0.0131201	yes
TraesCS1A02G235100	TraesCS1A02G235100	-	1A:415580728-415585379	10_1_20	10_1_74	OK	3.25328	1.03432	-1.6532	-4.52026	5e-05	0.000521154	yes
TraesCS1A02G235300	TraesCS1A02G235300	-	1A:415642008-415642428	10_1_20	10_1_74	OK	0.326915	0.812484	1.31342	0.635685	0.20025	0.3583	no
TraesCS1A02G235500	TraesCS1A02G235500	-	1A:416536876-416540167	10_1_20	10_1_74	OK	4.72744	4.12133	-0.197948	-0.595059	0.29425	0.464216	no
TraesCS1A02G235600	TraesCS1A02G235600	-	1A:416542612-416546310	10_1_20	10_1_74	OK	49.9028	51.3274	0.0406059	0.13565	0.81495	0.89084	no
TraesCS1A02G235700	TraesCS1A02G235700	-	1A:417387136-417390440	10_1_20	10_1_74	OK	1.34967	2.20549	0.708491	1.79055	0.0023	0.0126922	yes
TraesCS1A02G235900	TraesCS1A02G235900	-	1A:418034033-418040242	10_1_20	10_1_74	OK	1.693	1.85742	0.133719	0.326773	0.5694	0.717906	no
TraesCS1A02G236000	TraesCS1A02G236000	-	1A:418041085-418046903	10_1_20	10_1_74	OK	10.9953	8.53076	-0.366139	-1.19922	0.03635	0.105588	no
TraesCS1A02G236100	TraesCS1A02G236100	-	1A:418049850-418057245	10_1_20	10_1_74	OK	1.04397	0.610941	-0.772969	-1.67619	0.0053	0.0245026	yes
TraesCS1A02G236300	TraesCS1A02G236300	-	1A:418917934-418918084	10_1_20	10_1_74	OK	14.598	14.705	0.0105393	0.00892809	0.94415	0.968367	no
TraesCS1A02G236400	TraesCS1A02G236400	-	1A:418933737-418936268	10_1_20	10_1_74	OK	3.43374	3.04275	-0.174404	-0.394453	0.49	0.651977	no
TraesCS1A02G236500	TraesCS1A02G236500	-	1A:418936643-418939887	10_1_20	10_1_74	OK	3.42536	2.65899	-0.365377	-0.991587	0.08305	0.194052	no
TraesCS1A02G236600	TraesCS1A02G236600	-	1A:419028887-419037606	10_1_20	10_1_74	OK	3.83955	3.03519	-0.339148	-1.02758	0.07115	0.173716	no
TraesCS1A02G236700	TraesCS1A02G236700	-	1A:419479084-419481573	10_1_20	10_1_74	OK	6.3984	6.69897	0.0662284	0.190164	0.7376	0.840482	no
TraesCS1A02G236900	TraesCS1A02G236900	-	1A:420064777-420068159	10_1_20	10_1_74	OK	4.45555	4.35686	-0.0323154	-0.0871497	0.88115	0.931986	no
TraesCS1A02G237100	TraesCS1A02G237100	-	1A:420394345-420397136	10_1_20	10_1_74	OK	1.22047	1.31675	0.109543	0.227482	0.69295	0.809659	no
TraesCS1A02G237200	TraesCS1A02G237200	-	1A:420509961-420520292	10_1_20	10_1_74	OK	1.54924	1.12831	-0.457394	-1.45218	0.01225	0.0465158	yes
TraesCS1A02G237800	TraesCS1A02G237800	-	1A:423675498-423676890	10_1_20	10_1_74	OK	13.2074	12.0642	-0.130621	-0.403269	0.48325	0.646299	no
TraesCS1A02G238100	TraesCS1A02G238100	-	1A:423948294-423949193	10_1_20	10_1_74	OK	0.375571	0.735809	0.970245	0.723304	0.20225	0.360698	no
TraesCS1A02G238600	TraesCS1A02G238600	-	1A:425252498-425265407	10_1_20	10_1_74	OK	2.52434	2.00722	-0.330706	-0.682533	0.2325	0.396943	no
TraesCS1A02G238700	TraesCS1A02G238700	-	1A:425252498-425265407	10_1_20	10_1_74	OK	18.8074	18.9866	0.0136802	0.035055	0.9513	0.972189	no
TraesCS1A02G238800	TraesCS1A02G238800	-	1A:425680687-425681800	10_1_20	10_1_74	OK	1.82586	0.687953	-1.40819	-1.42547	0.02485	0.0794358	no
TraesCS1A02G238900	TraesCS1A02G238900	-	1A:425713177-425734042	10_1_20	10_1_74	OK	7.82145	5.88661	-0.41	-1.38703	0.01735	0.060669	no
TraesCS1A02G239000	TraesCS1A02G239000	-	1A:426299170-426304342	10_1_20	10_1_74	OK	4.78847	3.48112	-0.460012	-1.3049	0.0211	0.0703255	no
TraesCS1A02G239100	TraesCS1A02G239100	-	1A:426518617-426523264	10_1_20	10_1_74	OK	3.73352	2.83345	-0.397977	-1.31638	0.0225	0.0738155	no
TraesCS1A02G239300	TraesCS1A02G239300	-	1A:426533369-426537081	10_1_20	10_1_74	OK	0.513045	0.305	-0.750278	-0.720594	0.2037	0.36246	no
TraesCS1A02G239600	TraesCS1A02G239600	-	1A:426880666-426882655	10_1_20	10_1_74	OK	0.5392	0.353653	-0.608486	-0.772409	0.1808	0.334055	no
TraesCS1A02G239700	TraesCS1A02G239700	-	1A:426886833-426892014	10_1_20	10_1_74	OK	1.43297	2.37871	0.731167	0.790644	0.1678	0.317434	no
TraesCS1A02G239800	TraesCS1A02G239800	-	1A:426886833-426892014	10_1_20	10_1_74	OK	11.8811	10.3281	-0.202095	-0.582108	0.306	0.476524	no
TraesCS1A02G240000	TraesCS1A02G240000	-	1A:426929585-426933776	10_1_20	10_1_74	OK	2.82041	2.04232	-0.465695	-1.30593	0.0228	0.0745046	no
TraesCS1A02G240100	TraesCS1A02G240100	-	1A:427037673-427041154	10_1_20	10_1_74	OK	0.465959	0.938688	1.01044	2.07748	0.0005	0.00372765	yes
TraesCS1A02G240200	TraesCS1A02G240200	-	1A:427048239-427049359	10_1_20	10_1_74	OK	1.76124	2.13336	0.276536	0.389537	0.4995	0.659423	no
TraesCS1A02G240300	TraesCS1A02G240300	-	1A:427482372-427485361	10_1_20	10_1_74	OK	3.90324	4.52272	0.212516	0.635225	0.2631	0.430155	no
TraesCS1A02G240400	TraesCS1A02G240400	-	1A:427520650-427528030	10_1_20	10_1_74	OK	0.378904	0.527491	0.477316	0.840478	0.13995	0.280427	no
TraesCS1A02G240500	TraesCS1A02G240500	-	1A:427811333-427813937	10_1_20	10_1_74	OK	1.15129	0.39854	-1.53046	-2.0586	0.00165	0.00974955	yes
TraesCS1A02G240600	TraesCS1A02G240600	-	1A:427814328-427823554	10_1_20	10_1_74	OK	4.83683	3.75511	-0.365204	-1.23081	0.03025	0.0920954	no
TraesCS1A02G241000	TraesCS1A02G241000	-	1A:428546383-428550024	10_1_20	10_1_74	OK	10.7804	8.32121	-0.373547	-1.19685	0.03445	0.101373	no
TraesCS1A02G241100	TraesCS1A02G241100	-	1A:428663705-428664650	10_1_20	10_1_74	OK	0.437701	0.464293	0.08509	0.0682764	0.92035	0.954764	no
TraesCS1A02G241300	TraesCS1A02G241300	-	1A:428972916-428979705	10_1_20	10_1_74	OK	8.53432	7.49518	-0.187314	-0.625015	0.27895	0.447274	no
TraesCS1A02G241400	TraesCS1A02G241400	-	1A:429002154-429003928	10_1_20	10_1_74	OK	0.691015	1.14901	0.7336	0.634187	0.26475	0.431728	no
TraesCS1A02G241500	TraesCS1A02G241500	-	1A:429483214-429484117	10_1_20	10_1_74	OK	0.590422	1.08079	0.872269	0.743661	0.2115	0.372196	no
TraesCS1A02G241700	TraesCS1A02G241700	-	1A:430002490-430006423	10_1_20	10_1_74	OK	2.02095	2.30359	0.188853	0.405547	0.4793	0.642862	no
TraesCS1A02G241800	TraesCS1A02G241800	-	1A:430006817-430008755	10_1_20	10_1_74	OK	3.14598	1.6204	-0.957161	-1.76106	0.0029	0.0152602	yes
TraesCS1A02G241900	TraesCS1A02G241900	-	1A:430177936-430181778	10_1_20	10_1_74	OK	13.3319	6.60822	-1.01255	-3.36269	5e-05	0.000521154	yes
TraesCS1A02G242100	TraesCS1A02G242100	-	1A:430231588-430234732	10_1_20	10_1_74	OK	4.53826	3.34257	-0.441181	-1.36459	0.01815	0.0628326	no
TraesCS1A02G242200	TraesCS1A02G242200	-	1A:430236533-430240368	10_1_20	10_1_74	OK	0.536377	0.762075	0.506685	0.778282	0.1876	0.342816	no
TraesCS1A02G242300	TraesCS1A02G242300	-	1A:430334088-430339310	10_1_20	10_1_74	OK	0.408918	0.4704	0.202079	0.377427	0.49425	0.655219	no
TraesCS1A02G242400	TraesCS1A02G242400	-	1A:430342572-430344319	10_1_20	10_1_74	OK	0.804393	0.844214	0.0697081	0.089281	0.87475	0.928296	no
TraesCS1A02G242500	TraesCS1A02G242500	-	1A:430584229-430591637	10_1_20	10_1_74	OK	4.70022	2.40156	-0.968755	-2.84141	5e-05	0.000521154	yes
TraesCS1A02G242600	TraesCS1A02G242600	-	1A:430605349-430611761	10_1_20	10_1_74	OK	23.4385	25.4472	0.118626	0.388764	0.494	0.655063	no
TraesCS1A02G242800	TraesCS1A02G242800	-	1A:430617267-430622212	10_1_20	10_1_74	OK	2.34626	2.20342	-0.0906233	-0.218413	0.7011	0.815236	no
TraesCS1A02G242900	TraesCS1A02G242900	-	1A:430624437-430626106	10_1_20	10_1_74	OK	4.35778	2.36808	-0.879874	-0.975174	0.09825	0.218757	no
TraesCS1A02G243000	TraesCS1A02G243000	-	1A:431013710-431016801	10_1_20	10_1_74	OK	19.9108	10.867	-0.873603	-2.91582	5e-05	0.000521154	yes
TraesCS1A02G243100	TraesCS1A02G243100	-	1A:431017430-431031404	10_1_20	10_1_74	OK	3.1315	3.31395	0.0816965	0.230231	0.69325	0.809851	no
TraesCS1A02G243200	TraesCS1A02G243200	-	1A:431431126-431435660	10_1_20	10_1_74	OK	6.35504	7.39997	0.219618	0.721353	0.20935	0.369503	no
TraesCS1A02G243300	TraesCS1A02G243300	-	1A:431776448-431780693	10_1_20	10_1_74	OK	5.91008	7.11758	0.268209	0.838824	0.14805	0.291581	no
TraesCS1A02G243700	TraesCS1A02G243700	-	1A:432193617-432202573	10_1_20	10_1_74	OK	4.82696	4.31716	-0.16103	-0.528112	0.35555	0.527981	no
TraesCS1A02G244100	TraesCS1A02G244100	-	1A:432530983-432536229	10_1_20	10_1_74	OK	0.635138	0.426595	-0.574204	-1.01047	0.07825	0.186119	no
TraesCS1A02G244200	TraesCS1A02G244200	-	1A:432537249-432541306	10_1_20	10_1_74	OK	0.563327	0.689363	0.291292	0.524324	0.35285	0.525319	no
TraesCS1A02G244300	TraesCS1A02G244300	-	1A:432559099-432560254	10_1_20	10_1_74	OK	10.1542	12.9176	0.347263	0.745579	0.19865	0.356367	no
TraesCS1A02G244400	TraesCS1A02G244400	-	1A:432589951-432592978	10_1_20	10_1_74	OK	0.703151	0.518132	-0.440514	-0.530914	0.3623	0.534714	no
TraesCS1A02G244600	TraesCS1A02G244600	-	1A:432759698-432760295	10_1_20	10_1_74	OK	1.55713	1.38694	-0.166992	-0.181717	0.74735	0.847107	no
TraesCS1A02G244700	TraesCS1A02G244700	-	1A:432765220-432771742	10_1_20	10_1_74	OK	4.19505	3.52963	-0.249171	-0.837954	0.1422	0.283572	no
TraesCS1A02G244900	TraesCS1A02G244900	-	1A:432951798-432959237	10_1_20	10_1_74	OK	16.1247	17.537	0.121125	0.370842	0.52215	0.678773	no
TraesCS1A02G245000	TraesCS1A02G245000	-	1A:432973059-432987608	10_1_20	10_1_74	OK	6.26891	4.26088	-0.557063	-1.85912	0.0006	0.00431612	yes
TraesCS1A02G245100	TraesCS1A02G245100	-	1A:433526137-433533407	10_1_20	10_1_74	OK	0.624416	0.903902	0.533659	0.504637	0.41035	0.580195	no
TraesCS1A02G245200	TraesCS1A02G245200	-	1A:434046756-434047173	10_1_20	10_1_74	OK	2.31733	0.512386	-2.17716	-1.90203	0.05365	0.140834	no
TraesCS1A02G245300	TraesCS1A02G245300	-	1A:434419690-434428750	10_1_20	10_1_74	OK	5.99854	5.4115	-0.148581	-0.485466	0.40285	0.573042	no
TraesCS1A02G245500	TraesCS1A02G245500	-	1A:434638558-434641445	10_1_20	10_1_74	OK	0.635557	0.817393	0.363009	0.558297	0.30355	0.474158	no
TraesCS1A02G245600	TraesCS1A02G245600	-	1A:434871479-434878257	10_1_20	10_1_74	OK	4.62159	6.11801	0.404674	1.27883	0.0292	0.0896126	no
TraesCS1A02G245700	TraesCS1A02G245700	-	1A:435057159-435064141	10_1_20	10_1_74	OK	0.542712	0.429977	-0.335927	-0.860776	0.13695	0.276478	no
TraesCS1A02G246100	TraesCS1A02G246100	-	1A:435398527-435406621	10_1_20	10_1_74	OK	0.339298	0.309788	-0.131272	-0.228883	0.67785	0.798732	no
TraesCS1A02G246300	TraesCS1A02G246300	-	1A:436421137-436426639	10_1_20	10_1_74	OK	0.276718	0.557631	1.0109	0.358728	0.56025	0.710607	no
TraesCS1A02G246400	TraesCS1A02G246400	-	1A:436421137-436426639	10_1_20	10_1_74	OK	15.2856	10.7489	-0.507984	-1.67531	0.0035	0.0177169	yes
TraesCS1A02G246500	TraesCS1A02G246500	-	1A:436429224-436435467	10_1_20	10_1_74	OK	2.33933	1.88802	-0.309221	-0.876307	0.1203	0.253044	no
TraesCS1A02G246600	TraesCS1A02G246600	-	1A:436435965-436440510	10_1_20	10_1_74	OK	11.1577	11.6394	0.0609791	0.205411	0.72355	0.830536	no
TraesCS1A02G246700	TraesCS1A02G246700	-	1A:437227744-437232712	10_1_20	10_1_74	OK	2.04402	2.26783	0.149899	0.258633	0.65475	0.782351	no
TraesCS1A02G246800	TraesCS1A02G246800	-	1A:437582683-437587434	10_1_20	10_1_74	OK	5.97664	6.98583	0.225096	0.688272	0.22825	0.391875	no
TraesCS1A02G246900	TraesCS1A02G246900	-	1A:438295339-438300885	10_1_20	10_1_74	OK	16.5523	11.7699	-0.491935	-1.63989	0.00535	0.0246878	yes
TraesCS1A02G247100	TraesCS1A02G247100	-	1A:438365794-438368421	10_1_20	10_1_74	OK	2.45292	1.58119	-0.633485	-1.67635	0.00415	0.0202176	yes
TraesCS1A02G247200	TraesCS1A02G247200	-	1A:438684368-438688797	10_1_20	10_1_74	OK	8.69423	8.0159	-0.117194	-0.345084	0.5479	0.700216	no
TraesCS1A02G247500	TraesCS1A02G247500	-	1A:439066056-439074664	10_1_20	10_1_74	OK	6.24476	8.61917	0.464904	1.53639	0.00725	0.0312632	yes
TraesCS1A02G247700	TraesCS1A02G247700	-	1A:439723132-439727622	10_1_20	10_1_74	OK	0.533067	0.489675	-0.122492	-0.228448	0.6916	0.808716	no
TraesCS1A02G247800	TraesCS1A02G247800	-	1A:439930513-439932376	10_1_20	10_1_74	OK	7.43678	9.1882	0.305104	0.763369	0.1837	0.337739	no
TraesCS1A02G247900	TraesCS1A02G247900	-	1A:440019651-440029391	10_1_20	10_1_74	OK	2.44441	2.23225	-0.130985	-0.35593	0.52645	0.682384	no
TraesCS1A02G248100	TraesCS1A02G248100	-	1A:440072479-440074799	10_1_20	10_1_74	OK	2.48527	3.58428	0.528279	1.06257	0.06645	0.165025	no
TraesCS1A02G248200	TraesCS1A02G248200	-	1A:440183809-440187326	10_1_20	10_1_74	OK	2.5381	2.39391	-0.0843812	-0.177069	0.7578	0.853984	no
TraesCS1A02G248300	TraesCS1A02G248300	-	1A:440412864-440416040	10_1_20	10_1_74	OK	11.3085	6.57211	-0.782975	-2.06675	0.0008	0.00545783	yes
TraesCS1A02G248400	TraesCS1A02G248400	-	1A:440440918-440457450	10_1_20	10_1_74	OK	5.6809	6.62422	0.221631	0.744045	0.1893	0.345045	no
TraesCS1A02G248600	TraesCS1A02G248600	-	1A:440783362-440796745	10_1_20	10_1_74	OK	2.9385	2.95667	0.00888957	0.0269645	0.96485	0.979872	no
TraesCS1A02G248700	TraesCS1A02G248700	-	1A:440800854-440802058	10_1_20	10_1_74	OK	3.19655	1.2533	-1.35078	-1.87323	0.00235	0.0129155	yes
TraesCS1A02G248800	TraesCS1A02G248800	-	1A:440886441-440891002	10_1_20	10_1_74	OK	1.74641	1.09726	-0.670483	-1.79135	0.00195	0.0111104	yes
TraesCS1A02G248900	TraesCS1A02G248900	-	1A:441020192-441023416	10_1_20	10_1_74	OK	0.559292	0.732767	0.389752	0.633833	0.27525	0.443069	no
TraesCS1A02G249000	TraesCS1A02G249000	-	1A:441031692-441033979	10_1_20	10_1_74	OK	3.98991	4.93387	0.306364	0.714838	0.21875	0.380863	no
TraesCS1A02G249100	TraesCS1A02G249100	-	1A:441107311-441111912	10_1_20	10_1_74	OK	1.8686	3.34129	0.838448	2.52925	5e-05	0.000521154	yes
TraesCS1A02G249300	TraesCS1A02G249300	-	1A:441183587-441185735	10_1_20	10_1_74	OK	7.16881	7.44284	0.054119	0.170685	0.7646	0.858532	no
TraesCS1A02G249400	TraesCS1A02G249400	-	1A:441235401-441245178	10_1_20	10_1_74	OK	6.00343	5.30388	-0.17874	-0.58729	0.30385	0.474502	no
TraesCS1A02G249500	TraesCS1A02G249500	-	1A:441751924-441756669	10_1_20	10_1_74	OK	9.07492	10.2393	0.174158	0.454347	0.43195	0.600398	no
TraesCS1A02G249600	TraesCS1A02G249600	-	1A:441763843-441766750	10_1_20	10_1_74	OK	26.7759	23.2155	-0.205844	-0.686025	0.2354	0.400438	no
TraesCS1A02G250000	TraesCS1A02G250000	-	1A:441841791-441843417	10_1_20	10_1_74	OK	1.13866	2.63745	1.21181	2.01398	0.0013	0.0080727	yes
TraesCS1A02G250100	TraesCS1A02G250100	-	1A:441927240-441929536	10_1_20	10_1_74	OK	9.74209	9.37385	-0.0555892	-0.156732	0.7794	0.868363	no
TraesCS1A02G250200	TraesCS1A02G250200	-	1A:441931205-441932559	10_1_20	10_1_74	OK	0.35338	0.489325	0.469574	0.518164	0.3565	0.528904	no
TraesCS1A02G250300	TraesCS1A02G250300	-	1A:441954666-441957069	10_1_20	10_1_74	OK	31.5336	30.8471	-0.0317526	-0.103502	0.85615	0.917029	no
TraesCS1A02G250400	TraesCS1A02G250400	-	1A:442124886-442126086	10_1_20	10_1_74	OK	2.05844	1.83131	-0.168677	-0.339538	0.56055	0.710807	no
TraesCS1A02G250500	TraesCS1A02G250500	-	1A:442154861-442155978	10_1_20	10_1_74	OK	6.15452	3.34357	-0.880258	-1.6416	0.0064	0.0283315	yes
TraesCS1A02G250700	TraesCS1A02G250700	-	1A:442470887-442476407	10_1_20	10_1_74	OK	3.8124	3.1566	-0.272327	-0.821958	0.1474	0.290695	no
TraesCS1A02G250800	TraesCS1A02G250800	-	1A:442553711-442563195	10_1_20	10_1_74	OK	2.74118	3.37626	0.300628	0.615186	0.27645	0.444389	no
TraesCS1A02G250900	TraesCS1A02G250900	-	1A:442553711-442563195	10_1_20	10_1_74	OK	10.4368	9.5558	-0.127237	-0.21402	0.714	0.824256	no
TraesCS1A02G251000	TraesCS1A02G251000	-	1A:442563511-442567349	10_1_20	10_1_74	OK	5.50123	3.49861	-0.652973	-1.83214	0.0017	0.0099866	yes
TraesCS1A02G251100	TraesCS1A02G251100	-	1A:442606329-442613294	10_1_20	10_1_74	OK	9.00704	6.45722	-0.480141	-1.51069	0.0092	0.0374329	yes
TraesCS1A02G251200	TraesCS1A02G251200	-	1A:442613330-442614743	10_1_20	10_1_74	OK	64.1989	61.6772	-0.0578109	-0.183184	0.7495	0.848415	no
TraesCS1A02G251400	TraesCS1A02G251400	-	1A:442800490-442808502	10_1_20	10_1_74	OK	22.4294	16.8659	-0.411288	-1.33696	0.021	0.0700705	no
TraesCS1A02G251500	TraesCS1A02G251500	-	1A:443125060-443133281	10_1_20	10_1_74	OK	1.89219	1.77828	-0.0895753	-0.183032	0.7523	0.850036	no
TraesCS1A02G251600	TraesCS1A02G251600	-	1A:443193548-443198146	10_1_20	10_1_74	OK	105.483	78.1913	-0.431928	-1.38833	0.01595	0.0570381	no
TraesCS1A02G251700	TraesCS1A02G251700	-	1A:443198966-443211104	10_1_20	10_1_74	OK	5.62318	5.16197	-0.123464	-0.417481	0.47365	0.637766	no
TraesCS1A02G251800	TraesCS1A02G251800	-	1A:443659414-443660791	10_1_20	10_1_74	OK	1.08171	1.0258	-0.0765712	-0.122315	0.835	0.903694	no
TraesCS1A02G251900	TraesCS1A02G251900	-	1A:443703297-443704605	10_1_20	10_1_74	OK	3.26121	2.32815	-0.486224	-0.667343	0.2361	0.401354	no
TraesCS1A02G252000	TraesCS1A02G252000	-	1A:443708368-443712092	10_1_20	10_1_74	OK	8.14288	5.57297	-0.547092	-1.50185	0.0094	0.0380312	yes
TraesCS1A02G252300	TraesCS1A02G252300	-	1A:444122389-444123580	10_1_20	10_1_74	OK	3.34005	2.36976	-0.49513	-1.1188	0.0558	0.144984	no
TraesCS1A02G252400	TraesCS1A02G252400	-	1A:444124495-444127602	10_1_20	10_1_74	OK	14.2557	12.8148	-0.153731	-0.47916	0.40005	0.570338	no
TraesCS1A02G252500	TraesCS1A02G252500	-	1A:444127612-444129639	10_1_20	10_1_74	OK	4.30504	5.17876	0.266578	0.490426	0.39365	0.564386	no
TraesCS1A02G252700	TraesCS1A02G252700	-	1A:444144689-444146823	10_1_20	10_1_74	OK	19.0402	17.8053	-0.0967426	-0.301115	0.59245	0.735566	no
TraesCS1A02G253000	TraesCS1A02G253000	-	1A:444255167-444257615	10_1_20	10_1_74	OK	8.12062	9.0156	0.150834	0.449926	0.42365	0.592675	no
TraesCS1A02G253200	TraesCS1A02G253200	-	1A:444768025-444776770	10_1_20	10_1_74	OK	0.280592	0.369373	0.396603	0.671674	0.23815	0.403458	no
TraesCS1A02G253400	TraesCS1A02G253400	-	1A:445257709-445277310	10_1_20	10_1_74	OK	2.75752	2.5903	-0.0902533	-0.270934	0.63545	0.76794	no
TraesCS1A02G253900	TraesCS1A02G253900	-	1A:445541462-445544679	10_1_20	10_1_74	OK	0.625087	0.899961	0.525806	0.984806	0.0894	0.204466	no
TraesCS1A02G254100	TraesCS1A02G254100	-	1A:445653715-445656457	10_1_20	10_1_74	OK	2.15803	2.21034	0.0345577	0.0879785	0.88345	0.933259	no
TraesCS1A02G254200	TraesCS1A02G254200	-	1A:445878771-445885091	10_1_20	10_1_74	OK	13.2059	7.08531	-0.898276	-2.97541	5e-05	0.000521154	yes
TraesCS1A02G254400	TraesCS1A02G254400	-	1A:445914780-445917729	10_1_20	10_1_74	OK	21.8505	18.1925	-0.264321	-0.855125	0.1396	0.280027	no
TraesCS1A02G254500	TraesCS1A02G254500	-	1A:445934352-445938890	10_1_20	10_1_74	OK	0.497557	0.375773	-0.405001	-0.733529	0.19805	0.355558	no
TraesCS1A02G254600	TraesCS1A02G254600	-	1A:446123317-446132512	10_1_20	10_1_74	OK	0.290871	0.353089	0.279654	0.520067	0.35815	0.53056	no
TraesCS1A02G254800	TraesCS1A02G254800	-	1A:446236431-446237616	10_1_20	10_1_74	OK	6.46078	10.0605	0.638928	1.29721	0.0267	0.0837818	no
TraesCS1A02G255000	TraesCS1A02G255000	-	1A:446541861-446549281	10_1_20	10_1_74	OK	5.54719	2.93706	-0.917387	-2.94986	5e-05	0.000521154	yes
TraesCS1A02G255100	TraesCS1A02G255100	-	1A:447005331-447007022	10_1_20	10_1_74	OK	25.9041	14.8917	-0.79867	-1.97471	0.001	0.00655021	yes
TraesCS1A02G255200	TraesCS1A02G255200	-	1A:447112677-447120162	10_1_20	10_1_74	OK	0.783331	1.24266	0.665736	1.52216	0.00845	0.0351317	yes
TraesCS1A02G255300	TraesCS1A02G255300	-	1A:447623203-447635025	10_1_20	10_1_74	OK	3.06968	2.26049	-0.441453	-1.37463	0.01865	0.0641649	no
TraesCS1A02G255400	TraesCS1A02G255400	-	1A:447640538-447644424	10_1_20	10_1_74	OK	5.48869	5.11583	-0.101494	-0.3221	0.57485	0.72244	no
TraesCS1A02G255600	TraesCS1A02G255600	-	1A:447747679-447749014	10_1_20	10_1_74	OK	2.73179	2.87883	0.075633	0.130374	0.82225	0.895373	no
TraesCS1A02G255800	TraesCS1A02G255800	-	1A:448033491-448037889	10_1_20	10_1_74	OK	32.6131	35.4508	0.120365	0.400991	0.48935	0.651432	no
TraesCS1A02G255900	TraesCS1A02G255900	-	1A:448627006-448629624	10_1_20	10_1_74	OK	2.36408	1.63005	-0.536359	-1.51732	0.0087	0.0359032	yes
TraesCS1A02G256000	TraesCS1A02G256000	-	1A:448814632-448816127	10_1_20	10_1_74	OK	1.66939	2.11795	0.343348	0.462739	0.4275	0.596298	no
TraesCS1A02G256100	TraesCS1A02G256100	-	1A:448897529-448912063	10_1_20	10_1_74	OK	1.58104	1.47671	-0.0984913	-0.288256	0.62865	0.762814	no
TraesCS1A02G256200	TraesCS1A02G256200	-	1A:448912373-448915764	10_1_20	10_1_74	OK	1.26212	1.65202	0.388379	0.981493	0.08915	0.204137	no
TraesCS1A02G256300	TraesCS1A02G256300	-	1A:448918313-448924958	10_1_20	10_1_74	OK	9.64888	7.45055	-0.373013	-1.25337	0.0316	0.0951463	no
TraesCS1A02G256400	TraesCS1A02G256400	-	1A:448926774-448930744	10_1_20	10_1_74	OK	43.3879	39.2589	-0.144272	-0.476101	0.3988	0.569278	no
TraesCS1A02G256800	TraesCS1A02G256800	-	1A:449195770-449201684	10_1_20	10_1_74	OK	2.42006	3.83493	0.664156	2.05225	0.00045	0.00342119	yes
TraesCS1A02G257000	TraesCS1A02G257000	-	1A:449507067-449508523	10_1_20	10_1_74	OK	0.151471	0.72887	2.26662	2.28379	0.03985	0.112878	no
TraesCS1A02G257100	TraesCS1A02G257100	-	1A:449511676-449512442	10_1_20	10_1_74	OK	1.67448	1.35382	-0.30667	-0.263642	0.6401	0.771479	no
TraesCS1A02G257300	TraesCS1A02G257300	-	1A:449555197-449558720	10_1_20	10_1_74	OK	7.59528	5.24954	-0.532913	-1.50279	0.0096	0.0386646	yes
TraesCS1A02G257400	TraesCS1A02G257400	-	1A:449623116-449626157	10_1_20	10_1_74	OK	7.5864	6.40192	-0.244911	-0.636913	0.2686	0.435777	no
TraesCS1A02G257900	TraesCS1A02G257900	-	1A:449820374-449831326	10_1_20	10_1_74	OK	1.22996	1.99363	0.696791	1.22878	0.0376	0.108227	no
TraesCS1A02G258000	TraesCS1A02G258000	-	1A:449843794-449853848	10_1_20	10_1_74	OK	4.27978	3.7841	-0.177587	-0.555829	0.33135	0.503584	no
TraesCS1A02G258100	TraesCS1A02G258100	-	1A:449853941-449857196	10_1_20	10_1_74	OK	3.69005	3.89935	0.0795926	0.22208	0.70105	0.815209	no
TraesCS1A02G258200	TraesCS1A02G258200	-	1A:449934515-449938594	10_1_20	10_1_74	OK	22.9158	22.3433	-0.0365015	-0.123423	0.82515	0.897383	no
TraesCS1A02G258300	TraesCS1A02G258300	-	1A:450092811-450097229	10_1_20	10_1_74	OK	1.08437	0.671829	-0.690693	-1.2292	0.03495	0.102434	no
TraesCS1A02G258400	TraesCS1A02G258400	-	1A:451280507-451282597	10_1_20	10_1_74	OK	5.41837	6.36739	0.232843	0.634593	0.2597	0.426232	no
TraesCS1A02G258500	TraesCS1A02G258500	-	1A:451617711-451619073	10_1_20	10_1_74	OK	12.9749	21.548	0.731829	1.90789	0.0014	0.0085538	yes
TraesCS1A02G258700	TraesCS1A02G258700	-	1A:451849957-451851112	10_1_20	10_1_74	OK	1.14523	0.80415	-0.510097	-0.646856	0.26795	0.435161	no
TraesCS1A02G258800	TraesCS1A02G258800	-	1A:452018320-452021152	10_1_20	10_1_74	OK	64.2829	62.6773	-0.0364906	-0.11855	0.8371	0.904855	no
TraesCS1A02G259000	TraesCS1A02G259000	-	1A:452042145-452046460	10_1_20	10_1_74	OK	8.84253	6.98854	-0.339469	-1.01791	0.075	0.180528	no
TraesCS1A02G259100	TraesCS1A02G259100	-	1A:452051194-452052750	10_1_20	10_1_74	OK	0.364854	0.39409	0.111206	0.123092	0.8344	0.903373	no
TraesCS1A02G259200	TraesCS1A02G259200	-	1A:452280748-452284447	10_1_20	10_1_74	OK	5.85456	7.22082	0.302602	0.969455	0.0942	0.212253	no
TraesCS1A02G259400	TraesCS1A02G259400	-	1A:452452677-452455333	10_1_20	10_1_74	OK	1.23132	1.13738	-0.1145	-0.244872	0.66275	0.788261	no
TraesCS1A02G259500	TraesCS1A02G259500	-	1A:452753442-452757351	10_1_20	10_1_74	OK	0.462164	0.519048	0.167463	0.339276	0.55585	0.706952	no
TraesCS1A02G259600	TraesCS1A02G259600	-	1A:452758833-452761870	10_1_20	10_1_74	OK	5.15567	3.95582	-0.382181	-1.23788	0.03115	0.0941241	no
TraesCS1A02G259700	TraesCS1A02G259700	-	1A:452784056-452786582	10_1_20	10_1_74	OK	97.6634	107.988	0.144983	0.448282	0.4347	0.602871	no
TraesCS1A02G259800	TraesCS1A02G259800	-	1A:452857081-452865313	10_1_20	10_1_74	OK	20.5569	14.0996	-0.543973	-1.83569	0.0014	0.0085538	yes
TraesCS1A02G259900	TraesCS1A02G259900	-	1A:453071837-453075356	10_1_20	10_1_74	OK	1.48625	1.35017	-0.138535	-0.286456	0.615	0.752577	no
TraesCS1A02G260000	TraesCS1A02G260000	-	1A:453520441-453524428	10_1_20	10_1_74	OK	4.01425	4.40183	0.132973	0.23921	0.67785	0.798732	no
TraesCS1A02G260100	TraesCS1A02G260100	-	1A:454033521-454037971	10_1_20	10_1_74	OK	9.90571	7.76715	-0.350875	-1.09281	0.06225	0.15724	no
TraesCS1A02G260200	TraesCS1A02G260200	-	1A:454329422-454334823	10_1_20	10_1_74	OK	1.79772	2.22869	0.310027	0.854738	0.14005	0.280571	no
TraesCS1A02G260300	TraesCS1A02G260300	-	1A:454335484-454339778	10_1_20	10_1_74	OK	2.12296	3.95152	0.896329	2.09433	0.0006	0.00431612	yes
TraesCS1A02G260400	TraesCS1A02G260400	-	1A:454341616-454345142	10_1_20	10_1_74	OK	1.3442	1.15011	-0.224968	-0.486529	0.41055	0.580381	no
TraesCS1A02G260500	TraesCS1A02G260500	-	1A:454516008-454523565	10_1_20	10_1_74	OK	5.77506	9.00402	0.640733	2.09606	0.00025	0.00210761	yes
TraesCS1A02G260600	TraesCS1A02G260600	-	1A:454524208-454526612	10_1_20	10_1_74	OK	0.146445	0.480566	1.71438	1.57273	0.01525	0.0550666	no
TraesCS1A02G260700	TraesCS1A02G260700	-	1A:454533587-454534849	10_1_20	10_1_74	OK	1.09237	0.849876	-0.362138	-0.636022	0.2744	0.442119	no
TraesCS1A02G260900	TraesCS1A02G260900	-	1A:455022756-455029126	10_1_20	10_1_74	OK	27.7187	16.4976	-0.748609	-2.45193	5e-05	0.000521154	yes
TraesCS1A02G261000	TraesCS1A02G261000	-	1A:455031000-455038358	10_1_20	10_1_74	OK	14.9356	14.6104	-0.031751	-0.107265	0.85365	0.915502	no
TraesCS1A02G261400	TraesCS1A02G261400	-	1A:455818470-455822929	10_1_20	10_1_74	OK	0.839144	0.569104	-0.560227	-1.03845	0.07135	0.174033	no
TraesCS1A02G261500	TraesCS1A02G261500	-	1A:456231387-456232538	10_1_20	10_1_74	OK	0.239728	0.642169	1.42155	1.77553	0.00565	0.0257533	yes
TraesCS1A02G261800	TraesCS1A02G261800	-	1A:456321203-456323812	10_1_20	10_1_74	OK	1.09766	1.59012	0.534709	0.779177	0.17505	0.326702	no
TraesCS1A02G261900	TraesCS1A02G261900	-	1A:456650947-456652182	10_1_20	10_1_74	OK	13.3133	33.2097	1.31873	4.18626	5e-05	0.000521154	yes
TraesCS1A02G262000	TraesCS1A02G262000	-	1A:456653630-456654382	10_1_20	10_1_74	OK	17.2495	35.4563	1.03949	2.87822	5e-05	0.000521154	yes
TraesCS1A02G262100	TraesCS1A02G262100	-	1A:456655322-456657426	10_1_20	10_1_74	OK	9.15176	8.56243	-0.0960297	-0.258885	0.6497	0.778595	no
TraesCS1A02G262200	TraesCS1A02G262200	-	1A:456924748-456931844	10_1_20	10_1_74	OK	1.96399	1.53228	-0.358108	-1.07066	0.0674	0.166877	no
TraesCS1A02G262300	TraesCS1A02G262300	-	1A:456940069-456944304	10_1_20	10_1_74	OK	25.6872	22.2368	-0.208102	-0.683644	0.2307	0.394786	no
TraesCS1A02G262400	TraesCS1A02G262400	-	1A:457372179-457373172	10_1_20	10_1_74	OK	170.343	175.683	0.0445311	0.144575	0.8002	0.881537	no
TraesCS1A02G262500	TraesCS1A02G262500	-	1A:457945324-457945945	10_1_20	10_1_74	OK	44.6324	58.4287	0.388586	1.11225	0.05065	0.134919	no
TraesCS1A02G262600	TraesCS1A02G262600	-	1A:457956310-457961244	10_1_20	10_1_74	OK	4.66427	4.39781	-0.0848636	-0.260781	0.6473	0.77689	no
TraesCS1A02G262700	TraesCS1A02G262700	-	1A:458216683-458220843	10_1_20	10_1_74	OK	0.756079	0.219587	-1.78375	-1.4898	0.0103	0.0408873	yes
TraesCS1A02G262800	TraesCS1A02G262800	-	1A:458227679-458230027	10_1_20	10_1_74	OK	15.1632	8.73418	-0.795827	-1.72782	0.00305	0.0158744	yes
TraesCS1A02G262900	TraesCS1A02G262900	-	1A:458394133-458397267	10_1_20	10_1_74	OK	12.025	28.3474	1.23718	3.73796	5e-05	0.000521154	yes
TraesCS1A02G263000	TraesCS1A02G263000	-	1A:458504527-458507240	10_1_20	10_1_74	OK	6.66697	6.44494	-0.0488643	-0.138949	0.80475	0.884425	no
TraesCS1A02G263200	TraesCS1A02G263200	-	1A:458557064-458562511	10_1_20	10_1_74	OK	18.8385	14.3768	-0.389941	-1.29936	0.0249	0.079553	no
TraesCS1A02G263300	TraesCS1A02G263300	-	1A:458564116-458566532	10_1_20	10_1_74	OK	64.6945	78.2266	0.274017	0.892796	0.12165	0.255092	no
TraesCS1A02G263400	TraesCS1A02G263400	-	1A:458896288-458908694	10_1_20	10_1_74	OK	2.2972	3.09894	0.431901	1.40569	0.01545	0.0556304	no
TraesCS1A02G263500	TraesCS1A02G263500	-	1A:458918052-458919046	10_1_20	10_1_74	OK	0.43433	0.203859	-1.09122	-0.997772	0.1048	0.229341	no
TraesCS1A02G263600	TraesCS1A02G263600	-	1A:459097179-459100473	10_1_20	10_1_74	OK	0.944149	0.544972	-0.792833	-0.829775	0.1529	0.297856	no
TraesCS1A02G263700	TraesCS1A02G263700	-	1A:459186661-459188632	10_1_20	10_1_74	OK	2.80028	2.27188	-0.301684	-0.530287	0.35015	0.522591	no
TraesCS1A02G263800	TraesCS1A02G263800	-	1A:459269856-459275619	10_1_20	10_1_74	OK	1.9616	1.11766	-0.811556	-2.22352	0.0003	0.00245552	yes
TraesCS1A02G264000	TraesCS1A02G264000	-	1A:459307639-459313757	10_1_20	10_1_74	OK	10.5115	16.9188	0.686653	2.177	0.00015	0.00136806	yes
TraesCS1A02G264100	TraesCS1A02G264100	-	1A:459514098-459523796	10_1_20	10_1_74	OK	3.14783	3.17636	0.0130164	0.0410118	0.94395	0.968279	no
TraesCS1A02G264200	TraesCS1A02G264200	-	1A:459524186-459527766	10_1_20	10_1_74	OK	2.57144	2.24463	-0.196098	-0.498799	0.3808	0.551922	no
TraesCS1A02G264300	TraesCS1A02G264300	-	1A:459946839-459948904	10_1_20	10_1_74	OK	1.56121	2.21351	0.503675	0.915523	0.1132	0.242455	no
TraesCS1A02G264400	TraesCS1A02G264400	-	1A:459948921-459951051	10_1_20	10_1_74	OK	1.25726	0.837425	-0.586246	-0.987353	0.08935	0.204391	no
TraesCS1A02G264500	TraesCS1A02G264500	-	1A:460280711-460282491	10_1_20	10_1_74	OK	4.27483	5.81916	0.444947	0.883707	0.1274	0.263416	no
TraesCS1A02G264600	TraesCS1A02G264600	-	1A:460325308-460329830	10_1_20	10_1_74	OK	0.21712	0.470926	1.117	0.904333	0.12205	0.25567	no
TraesCS1A02G264700	TraesCS1A02G264700	-	1A:460330400-460334595	10_1_20	10_1_74	OK	12.2406	10.2987	-0.249208	-0.831732	0.1522	0.296949	no
TraesCS1A02G264800	TraesCS1A02G264800	-	1A:460553634-460557686	10_1_20	10_1_74	OK	0.565505	0.896953	0.665494	1.34619	0.02165	0.0716817	no
TraesCS1A02G264900	TraesCS1A02G264900	-	1A:460639088-460641864	10_1_20	10_1_74	OK	3.57321	2.85045	-0.32603	-0.801956	0.1694	0.319366	no
TraesCS1A02G265000	TraesCS1A02G265000	-	1A:460669776-460676972	10_1_20	10_1_74	OK	5.06574	3.14211	-0.689038	-2.12857	0.00035	0.00278747	yes
TraesCS1A02G265300	TraesCS1A02G265300	-	1A:460967357-460968123	10_1_20	10_1_74	OK	1.54556	7.06498	2.19255	3.70677	5e-05	0.000521154	yes
TraesCS1A02G265600	TraesCS1A02G265600	-	1A:461337577-461338417	10_1_20	10_1_74	OK	2.59443	5.59522	1.10878	2.02373	0.0015	0.00903333	yes
TraesCS1A02G265700	TraesCS1A02G265700	-	1A:461351278-461352000	10_1_20	10_1_74	OK	0	0.4944	inf	#NAME?	5e-05	0.000521154	yes
TraesCS1A02G265800	TraesCS1A02G265800	-	1A:461356734-461357498	10_1_20	10_1_74	OK	2.3362	2.59635	0.152323	0.199794	0.71855	0.827298	no
TraesCS1A02G266000	TraesCS1A02G266000	-	1A:461521742-461524132	10_1_20	10_1_74	OK	2.42964	3.96915	0.708084	1.56319	0.00775	0.0329122	yes
TraesCS1A02G266300	TraesCS1A02G266300	-	1A:461775746-461779782	10_1_20	10_1_74	OK	22.4391	14.2728	-0.652745	-2.16455	0.0002	0.00174787	yes
TraesCS1A02G266500	TraesCS1A02G266500	-	1A:461995981-462000591	10_1_20	10_1_74	OK	4.49712	2.5288	-0.830546	-2.25918	0.0001	0.000959292	yes
TraesCS1A02G266600	TraesCS1A02G266600	-	1A:462000811-462006133	10_1_20	10_1_74	OK	10.9437	7.07006	-0.630308	-2.02936	0.0003	0.00245552	yes
TraesCS1A02G266700	TraesCS1A02G266700	-	1A:462122730-462124931	10_1_20	10_1_74	OK	1.54077	2.84806	0.88633	1.60047	0.0073	0.0314379	yes
TraesCS1A02G266800	TraesCS1A02G266800	-	1A:462136939-462137443	10_1_20	10_1_74	OK	0.577114	1.18092	1.03299	0.80308	0.1629	0.311136	no
TraesCS1A02G266900	TraesCS1A02G266900	-	1A:462333926-462336501	10_1_20	10_1_74	OK	11.8539	9.92591	-0.256093	-0.700344	0.21575	0.377203	no
TraesCS1A02G267100	TraesCS1A02G267100	-	1A:462390319-462395850	10_1_20	10_1_74	OK	0.537449	0.26504	-1.01992	-2.13027	0.00055	0.0040264	yes
TraesCS1A02G267300	TraesCS1A02G267300	-	1A:462435596-462438015	10_1_20	10_1_74	OK	11.2057	6.74851	-0.731591	-1.99008	0.001	0.00655021	yes
TraesCS1A02G267600	TraesCS1A02G267600	-	1A:462617028-462619649	10_1_20	10_1_74	OK	9.90736	15.3949	0.635878	1.67207	0.0046	0.0219051	yes
TraesCS1A02G267700	TraesCS1A02G267700	-	1A:462742534-462750420	10_1_20	10_1_74	OK	0.958801	0.392692	-1.28783	-2.7646	5e-05	0.000521154	yes
TraesCS1A02G267800	TraesCS1A02G267800	-	1A:462776184-462778584	10_1_20	10_1_74	OK	14.7628	23.7063	0.683304	1.57888	0.0079	0.0333733	yes
TraesCS1A02G267900	TraesCS1A02G267900	-	1A:462793391-462799930	10_1_20	10_1_74	OK	6.00691	6.12347	0.0277261	0.0794792	0.8964	0.940689	no
TraesCS1A02G268200	TraesCS1A02G268200	-	1A:463155410-463156061	10_1_20	10_1_74	OK	28.2762	40.9397	0.53391	1.63097	0.00505	0.0236012	yes
TraesCS1A02G268400	TraesCS1A02G268400	-	1A:463246852-463248232	10_1_20	10_1_74	OK	4.56748	9.45877	1.05026	2.04296	0.00065	0.00460249	yes
TraesCS1A02G268500	TraesCS1A02G268500	-	1A:463288262-463291701	10_1_20	10_1_74	OK	18.8982	15.9858	-0.24146	-0.80192	0.1627	0.310893	no
TraesCS1A02G268600	TraesCS1A02G268600	-	1A:463356637-463358483	10_1_20	10_1_74	OK	9.95563	11.641	0.225626	0.574555	0.31255	0.483554	no
TraesCS1A02G268700	TraesCS1A02G268700	-	1A:463400233-463403089	10_1_20	10_1_74	OK	4.32274	5.36949	0.312838	0.935254	0.09605	0.215428	no
TraesCS1A02G268800	TraesCS1A02G268800	-	1A:463460247-463461876	10_1_20	10_1_74	OK	2.24382	1.56012	-0.5243	-1.06409	0.05985	0.152666	no
TraesCS1A02G268900	TraesCS1A02G268900	-	1A:463521477-463523392	10_1_20	10_1_74	OK	0.622679	0.78917	0.341846	0.445598	0.4364	0.604455	no
TraesCS1A02G269000	TraesCS1A02G269000	-	1A:463810369-463813906	10_1_20	10_1_74	OK	2.53713	3.64634	0.523255	1.54328	0.00685	0.0299302	yes
TraesCS1A02G269100	TraesCS1A02G269100	-	1A:463820154-463827474	10_1_20	10_1_74	OK	9.00992	6.5193	-0.466797	-1.57388	0.0076	0.0324184	yes
TraesCS1A02G269200	TraesCS1A02G269200	-	1A:463827547-463830330	10_1_20	10_1_74	OK	11.9305	12.5502	0.0730624	0.235521	0.68035	0.80068	no
TraesCS1A02G269300	TraesCS1A02G269300	-	1A:463921286-463928925	10_1_20	10_1_74	OK	0.221668	0.657595	1.5688	0.988065	0.149	0.292775	no
TraesCS1A02G269400	TraesCS1A02G269400	-	1A:463921286-463928925	10_1_20	10_1_74	OK	1.62598	1.10808	-0.553251	-0.571665	0.3068	0.477259	no
TraesCS1A02G269500	TraesCS1A02G269500	-	1A:463929755-463932776	10_1_20	10_1_74	OK	5.67017	5.55859	-0.0286738	-0.0725871	0.90445	0.945608	no
TraesCS1A02G269600	TraesCS1A02G269600	-	1A:463958196-463963550	10_1_20	10_1_74	OK	3.43811	4.5689	0.410232	0.917501	0.1074	0.233574	no
TraesCS1A02G269700	TraesCS1A02G269700	-	1A:463958196-463963550	10_1_20	10_1_74	OK	2.72931	3.55112	0.379735	0.160191	0.8231	0.895987	no
TraesCS1A02G269800	TraesCS1A02G269800	-	1A:463958196-463963550	10_1_20	10_1_74	OK	1.13798	1.54828	0.444194	0.227981	0.717	0.826247	no
TraesCS1A02G270000	TraesCS1A02G270000	-	1A:464087219-464089077	10_1_20	10_1_74	OK	7.38661	8.48585	0.200147	0.568524	0.32365	0.49515	no
TraesCS1A02G270200	TraesCS1A02G270200	-	1A:464247355-464249467	10_1_20	10_1_74	OK	6.21906	7.03562	0.177981	0.444523	0.42635	0.595265	no
TraesCS1A02G270300	TraesCS1A02G270300	-	1A:464249663-464253896	10_1_20	10_1_74	OK	5.9145	3.44885	-0.778141	-2.17575	0.0002	0.00174787	yes
TraesCS1A02G270400	TraesCS1A02G270400	-	1A:464790699-464793947	10_1_20	10_1_74	OK	18.8595	20.2764	0.104512	0.350539	0.5444	0.697148	no
TraesCS1A02G270500	TraesCS1A02G270500	-	1A:464794578-464796552	10_1_20	10_1_74	OK	9.55764	9.8435	0.0425173	0.119168	0.8324	0.901944	no
TraesCS1A02G270600	TraesCS1A02G270600	-	1A:464797146-464805227	10_1_20	10_1_74	OK	7.27379	5.27328	-0.464007	-1.49369	0.0093	0.0377367	yes
TraesCS1A02G270700	TraesCS1A02G270700	-	1A:464809425-464811387	10_1_20	10_1_74	OK	39.8047	61.1086	0.618435	2.03338	0.00015	0.00136806	yes
TraesCS1A02G270800	TraesCS1A02G270800	-	1A:464837011-464840398	10_1_20	10_1_74	OK	0.766181	0.558553	-0.455989	-0.650665	0.26045	0.427075	no
TraesCS1A02G270900	TraesCS1A02G270900	-	1A:464901177-464908479	10_1_20	10_1_74	OK	2.76069	0	#NAME?	#NAME?	5e-05	0.000521154	yes
TraesCS1A02G271000	TraesCS1A02G271000	-	1A:464911386-464912944	10_1_20	10_1_74	OK	0.0218695	0.698729	4.99774	2.51015	0.16935	0.319292	no
TraesCS1A02G271700	TraesCS1A02G271700	-	1A:465281933-465283274	10_1_20	10_1_74	OK	7.51836	8.76113	0.220699	0.526582	0.35745	0.529852	no
TraesCS1A02G272000	TraesCS1A02G272000	-	1A:465340923-465343552	10_1_20	10_1_74	OK	33.9421	35.7964	0.0767387	0.245335	0.67575	0.797455	no
TraesCS1A02G272100	TraesCS1A02G272100	-	1A:465451852-465455447	10_1_20	10_1_74	OK	10.3978	16.756	0.688392	2.14428	0.0001	0.000959292	yes
TraesCS1A02G272200	TraesCS1A02G272200	-	1A:465464899-465470830	10_1_20	10_1_74	OK	9.40788	7.12428	-0.401125	-1.27749	0.0256	0.0811243	no
TraesCS1A02G272400	TraesCS1A02G272400	-	1A:465501522-465505875	10_1_20	10_1_74	OK	5.5848	5.17669	-0.109476	-0.333171	0.5581	0.708966	no
TraesCS1A02G272500	TraesCS1A02G272500	-	1A:465507376-465512105	10_1_20	10_1_74	OK	0.432904	0.627652	0.535918	0.797883	0.16645	0.315651	no
TraesCS1A02G272600	TraesCS1A02G272600	-	1A:465522812-465524805	10_1_20	10_1_74	OK	1.19696	1.01909	-0.232098	-0.258852	0.64435	0.774566	no
TraesCS1A02G272700	TraesCS1A02G272700	-	1A:466036874-466039350	10_1_20	10_1_74	OK	2.18145	2.10052	-0.0545406	-0.131943	0.8149	0.890835	no
TraesCS1A02G272800	TraesCS1A02G272800	-	1A:466341016-466341241	10_1_20	10_1_74	OK	0.886562	0.994462	0.165696	0.112784	0.88525	0.934267	no
TraesCS1A02G272900	TraesCS1A02G272900	-	1A:466348840-466351191	10_1_20	10_1_74	OK	1.54599	2.30703	0.577505	0.805682	0.142	0.283287	no
TraesCS1A02G273000	TraesCS1A02G273000	-	1A:466896601-466899623	10_1_20	10_1_74	OK	8.03333	9.96352	0.310658	0.915249	0.1069	0.232792	no
TraesCS1A02G273100	TraesCS1A02G273100	-	1A:466926988-466930294	10_1_20	10_1_74	OK	13.9478	11.8681	-0.232952	-0.766076	0.1852	0.3397	no
TraesCS1A02G273200	TraesCS1A02G273200	-	1A:467156433-467160032	10_1_20	10_1_74	OK	5.84949	3.3545	-0.802213	-1.43052	0.0158	0.0566069	no
TraesCS1A02G273400	TraesCS1A02G273400	-	1A:467181437-467183931	10_1_20	10_1_74	OK	11.2135	12.0238	0.100655	0.297093	0.6077	0.747264	no
TraesCS1A02G273500	TraesCS1A02G273500	-	1A:467184517-467186314	10_1_20	10_1_74	OK	11.1364	8.23119	-0.436107	-1.26582	0.0288	0.0886314	no
TraesCS1A02G273900	TraesCS1A02G273900	-	1A:467255798-467260124	10_1_20	10_1_74	OK	0.716465	1.28408	0.841766	1.38239	0.02015	0.0679377	no
TraesCS1A02G274300	TraesCS1A02G274300	-	1A:468598784-468599195	10_1_20	10_1_74	OK	18.38	31.2067	0.763715	1.56384	0.00815	0.0341728	yes
TraesCS1A02G274400	TraesCS1A02G274400	-	1A:468605611-468609080	10_1_20	10_1_74	OK	5.82124	4.21234	-0.466703	-1.3866	0.01765	0.061498	no
TraesCS1A02G274700	TraesCS1A02G274700	-	1A:468822145-468823783	10_1_20	10_1_74	OK	0.141814	0.494857	1.80302	0.980525	0.28405	0.453064	no
TraesCS1A02G274800	TraesCS1A02G274800	-	1A:468847621-468849139	10_1_20	10_1_74	OK	2.36358	2.6054	0.140536	0.211851	0.71265	0.823574	no
TraesCS1A02G275000	TraesCS1A02G275000	-	1A:469309602-469310929	10_1_20	10_1_74	OK	3.07062	2.81873	-0.123488	-0.20762	0.7119	0.823042	no
TraesCS1A02G275200	TraesCS1A02G275200	-	1A:469369454-469371619	10_1_20	10_1_74	OK	31.2365	18.5485	-0.751931	-2.50928	5e-05	0.000521154	yes
TraesCS1A02G275300	TraesCS1A02G275300	-	1A:469374579-469377056	10_1_20	10_1_74	OK	2.14437	2.34017	0.126065	0.269865	0.64215	0.772934	no
TraesCS1A02G275400	TraesCS1A02G275400	-	1A:469587132-469593624	10_1_20	10_1_74	OK	14.771	8.70545	-0.762777	-2.47419	5e-05	0.000521154	yes
TraesCS1A02G275600	TraesCS1A02G275600	-	1A:469662813-469663861	10_1_20	10_1_74	OK	4.4637	3.87564	-0.203808	-0.356946	0.5253	0.681383	no
TraesCS1A02G275700	TraesCS1A02G275700	-	1A:470300055-470301243	10_1_20	10_1_74	OK	6.31592	5.36616	-0.235103	-0.514864	0.3716	0.543729	no
TraesCS1A02G276100	TraesCS1A02G276100	-	1A:471320623-471326066	10_1_20	10_1_74	OK	5.73153	5.58236	-0.0380453	-0.124886	0.82765	0.899069	no
TraesCS1A02G276200	TraesCS1A02G276200	-	1A:471480701-471483149	10_1_20	10_1_74	OK	3.28431	3.78688	0.205422	0.382436	0.49795	0.658222	no
TraesCS1A02G276300	TraesCS1A02G276300	-	1A:471488204-471489387	10_1_20	10_1_74	OK	6.88311	5.33401	-0.36784	-0.707812	0.219	0.381153	no
TraesCS1A02G276400	TraesCS1A02G276400	-	1A:471489978-471494342	10_1_20	10_1_74	OK	4.92109	4.25476	-0.209898	-0.6516	0.25435	0.420391	no
TraesCS1A02G276500	TraesCS1A02G276500	-	1A:471503707-471507782	10_1_20	10_1_74	OK	6.61948	6.46285	-0.0345483	-0.110038	0.85	0.913362	no
TraesCS1A02G276600	TraesCS1A02G276600	-	1A:471695007-471701095	10_1_20	10_1_74	OK	0.22032	0.41119	0.900206	1.07743	0.0439	0.121284	no
TraesCS1A02G276800	TraesCS1A02G276800	-	1A:471728743-471730911	10_1_20	10_1_74	OK	0.951619	0.406218	-1.22813	-1.67262	0.0056	0.0255939	yes
TraesCS1A02G277000	TraesCS1A02G277000	-	1A:472140796-472143555	10_1_20	10_1_74	OK	11.3228	8.01061	-0.499251	-1.58126	0.0056	0.0255939	yes
TraesCS1A02G277400	TraesCS1A02G277400	-	1A:472550276-472552563	10_1_20	10_1_74	OK	1.3913	0.741049	-0.908795	-1.40886	0.0179	0.0621838	no
TraesCS1A02G277500	TraesCS1A02G277500	-	1A:473009757-473011782	10_1_20	10_1_74	OK	118.629	182.732	0.623274	1.99348	0.0004	0.00310359	yes
TraesCS1A02G277600	TraesCS1A02G277600	-	1A:473032237-473034750	10_1_20	10_1_74	OK	34.4197	44.8737	0.382633	1.2737	0.0251	0.0800418	no
TraesCS1A02G277700	TraesCS1A02G277700	-	1A:473037522-473042364	10_1_20	10_1_74	OK	2.50225	3.19786	0.353884	1.03621	0.07755	0.18483	no
TraesCS1A02G278000	TraesCS1A02G278000	-	1A:473630542-473641488	10_1_20	10_1_74	OK	2.17138	2.15779	-0.00905347	-0.0297767	0.9586	0.976585	no
TraesCS1A02G278100	TraesCS1A02G278100	-	1A:474189094-474196288	10_1_20	10_1_74	OK	2.69162	2.69567	0.00216856	0.00665766	0.99105	0.994135	no
TraesCS1A02G278200	TraesCS1A02G278200	-	1A:474197440-474201439	10_1_20	10_1_74	OK	6.83031	7.47591	0.130298	0.42924	0.46025	0.626258	no
TraesCS1A02G278300	TraesCS1A02G278300	-	1A:474217693-474220455	10_1_20	10_1_74	OK	6.90545	6.05345	-0.189978	-0.377547	0.5105	0.668835	no
TraesCS1A02G278400	TraesCS1A02G278400	-	1A:474225385-474229138	10_1_20	10_1_74	OK	0.724646	0.438647	-0.724215	-0.709216	0.23715	0.402301	no
TraesCS1A02G278500	TraesCS1A02G278500	-	1A:474260218-474260633	10_1_20	10_1_74	OK	2.82367	2.87003	0.023493	0.0210991	0.91715	0.953136	no
TraesCS1A02G278600	TraesCS1A02G278600	-	1A:474291360-474293659	10_1_20	10_1_74	OK	3.9868	7.10787	0.834186	2.02171	0.0007	0.00489147	yes
TraesCS1A02G278700	TraesCS1A02G278700	-	1A:474421054-474428708	10_1_20	10_1_74	OK	1.50437	1.99129	0.404545	0.643827	0.27215	0.439742	no
TraesCS1A02G278800	TraesCS1A02G278800	-	1A:474430832-474432419	10_1_20	10_1_74	OK	20.1049	16.6872	-0.268804	-0.716587	0.20875	0.36875	no
TraesCS1A02G278900	TraesCS1A02G278900	-	1A:474449754-474451774	10_1_20	10_1_74	OK	10.4348	12.6216	0.274495	0.793115	0.1657	0.314769	no
TraesCS1A02G279000	TraesCS1A02G279000	-	1A:474640544-474644247	10_1_20	10_1_74	OK	2.61395	2.42173	-0.110196	-0.318057	0.58425	0.729425	no
TraesCS1A02G279100	TraesCS1A02G279100	-	1A:474699334-474703163	10_1_20	10_1_74	OK	60.5003	62.0555	0.0366164	0.11568	0.83775	0.905356	no
TraesCS1A02G279200	TraesCS1A02G279200	-	1A:474791493-474793789	10_1_20	10_1_74	OK	3.92626	8.48277	1.11138	2.52913	0.0001	0.000959292	yes
TraesCS1A02G279300	TraesCS1A02G279300	-	1A:475309489-475313192	10_1_20	10_1_74	OK	2.72581	2.57513	-0.0820354	-0.20675	0.72085	0.828857	no
TraesCS1A02G279500	TraesCS1A02G279500	-	1A:476908621-476911179	10_1_20	10_1_74	OK	45.7385	60.8662	0.412232	1.33736	0.01705	0.0598869	no
TraesCS1A02G279600	TraesCS1A02G279600	-	1A:476972556-476981741	10_1_20	10_1_74	OK	0.163838	0.484384	1.56388	0.992577	0.21495	0.376158	no
TraesCS1A02G279800	TraesCS1A02G279800	-	1A:477014827-477019580	10_1_20	10_1_74	OK	0.964365	1.02954	0.0943524	0.216087	0.6984	0.813476	no
TraesCS1A02G280200	TraesCS1A02G280200	-	1A:477655112-477667230	10_1_20	10_1_74	OK	0.68189	0.994743	0.544784	0.869786	0.1304	0.267752	no
TraesCS1A02G280300	TraesCS1A02G280300	-	1A:477730921-477734715	10_1_20	10_1_74	OK	7.24796	9.77375	0.431337	1.29927	0.02085	0.0697144	no
TraesCS1A02G280400	TraesCS1A02G280400	-	1A:477735711-477739169	10_1_20	10_1_74	OK	8.91657	6.43772	-0.469939	-1.35446	0.0201	0.0678113	no
TraesCS1A02G280500	TraesCS1A02G280500	-	1A:478256373-478258875	10_1_20	10_1_74	OK	46.7112	38.8057	-0.267501	-0.886246	0.11935	0.251659	no
TraesCS1A02G280600	TraesCS1A02G280600	-	1A:478350772-478355542	10_1_20	10_1_74	OK	19.7296	10.6812	-0.885292	-2.90817	5e-05	0.000521154	yes
TraesCS1A02G280700	TraesCS1A02G280700	-	1A:478450778-478452828	10_1_20	10_1_74	OK	25.2665	31.1893	0.303829	0.877955	0.125	0.259977	no
TraesCS1A02G280800	TraesCS1A02G280800	-	1A:478535518-478538442	10_1_20	10_1_74	OK	0.76531	1.31466	0.780575	1.4685	0.01275	0.0480169	yes
TraesCS1A02G280900	TraesCS1A02G280900	-	1A:478566905-478570715	10_1_20	10_1_74	OK	15.3057	20.0107	0.386707	1.22233	0.0324	0.0968993	no
TraesCS1A02G281000	TraesCS1A02G281000	-	1A:478625936-478628984	10_1_20	10_1_74	OK	2.23833	1.79836	-0.315742	-0.393973	0.4025	0.572736	no
TraesCS1A02G281100	TraesCS1A02G281100	-	1A:479540488-479545436	10_1_20	10_1_74	OK	6.16375	7.88151	0.354663	1.02959	0.0688	0.169435	no
TraesCS1A02G281200	TraesCS1A02G281200	-	1A:479711766-479713481	10_1_20	10_1_74	OK	13.2878	14.3773	0.113689	0.328799	0.5651	0.714388	no
TraesCS1A02G281300	TraesCS1A02G281300	-	1A:479817766-479820086	10_1_20	10_1_74	OK	20.1881	12.3688	-0.706803	-2.1416	0.00025	0.00210761	yes
TraesCS1A02G281400	TraesCS1A02G281400	-	1A:479827960-479840208	10_1_20	10_1_74	OK	5.39771	5.65941	0.0683025	0.227486	0.6929	0.809649	no
TraesCS1A02G281600	TraesCS1A02G281600	-	1A:480424580-480428658	10_1_20	10_1_74	OK	19.8117	16.4623	-0.267188	-0.871092	0.1262	0.261651	no
TraesCS1A02G281700	TraesCS1A02G281700	-	1A:480429131-480432551	10_1_20	10_1_74	OK	10.1804	9.16732	-0.151226	-0.453582	0.42475	0.593795	no
TraesCS1A02G281800	TraesCS1A02G281800	-	1A:480546649-480549947	10_1_20	10_1_74	OK	9.78698	8.83223	-0.148085	-0.487497	0.4049	0.575094	no
TraesCS1A02G282000	TraesCS1A02G282000	-	1A:480571079-480574092	10_1_20	10_1_74	OK	2.19052	2.36662	0.111555	0.270866	0.6343	0.767156	no
TraesCS1A02G282200	TraesCS1A02G282200	-	1A:480592130-480593673	10_1_20	10_1_74	OK	1.34796	0.67742	-0.992658	-1.52079	0.00845	0.0351317	yes
TraesCS1A02G282300	TraesCS1A02G282300	-	1A:480595189-480598675	10_1_20	10_1_74	OK	4.82147	0.0281623	-7.41957	-3.1312	0.2505	0.416127	no
TraesCS1A02G282400	TraesCS1A02G282400	-	1A:480599129-480602337	10_1_20	10_1_74	OK	2.81961	0	#NAME?	#NAME?	5e-05	0.000521154	yes
TraesCS1A02G282500	TraesCS1A02G282500	-	1A:480602851-480604031	10_1_20	10_1_74	OK	3.66612	0	#NAME?	#NAME?	5e-05	0.000521154	yes
TraesCS1A02G282600	TraesCS1A02G282600	-	1A:480604084-480605860	10_1_20	10_1_74	OK	170.145	0.0698564	-11.2501	-11.1799	0.0144	0.0527351	no
TraesCS1A02G282700	TraesCS1A02G282700	-	1A:480746316-480749274	10_1_20	10_1_74	OK	8.84362	5.86705	-0.592002	-1.81514	0.0016	0.00951541	yes
TraesCS1A02G282800	TraesCS1A02G282800	-	1A:480750171-480750864	10_1_20	10_1_74	OK	0.806658	0.57507	-0.48822	-0.378057	0.49945	0.659386	no
TraesCS1A02G283000	TraesCS1A02G283000	-	1A:480755305-480759476	10_1_20	10_1_74	OK	2.84797	3.3685	0.242173	0.627034	0.27265	0.440287	no
TraesCS1A02G283100	TraesCS1A02G283100	-	1A:480808719-480811836	10_1_20	10_1_74	OK	1.6958	1.45839	-0.217594	-0.340187	0.55975	0.71023	no
TraesCS1A02G283200	TraesCS1A02G283200	-	1A:480826952-480831360	10_1_20	10_1_74	OK	6.75892	5.63979	-0.261152	-0.837038	0.14605	0.288835	no
TraesCS1A02G283400	TraesCS1A02G283400	-	1A:480933517-480936043	10_1_20	10_1_74	OK	0.539188	1.01913	0.918481	1.26959	0.03075	0.093251	no
TraesCS1A02G283600	TraesCS1A02G283600	-	1A:481289052-481292772	10_1_20	10_1_74	OK	7.30853	12.0479	0.721132	1.73683	0.0032	0.0164981	yes
TraesCS1A02G283700	TraesCS1A02G283700	-	1A:481627860-481631319	10_1_20	10_1_74	OK	0.281569	0.475111	0.754775	1.12119	0.05255	0.138605	no
TraesCS1A02G283800	TraesCS1A02G283800	-	1A:481648098-481655318	10_1_20	10_1_74	OK	8.5419	7.20518	-0.245522	-0.833835	0.15615	0.302252	no
TraesCS1A02G283900	TraesCS1A02G283900	-	1A:481673551-481675855	10_1_20	10_1_74	OK	6.22303	0.692655	-3.16741	-4.38419	5e-05	0.000521154	yes
TraesCS1A02G284000	TraesCS1A02G284000	-	1A:481690846-481703225	10_1_20	10_1_74	OK	4.04198	5.76046	0.51112	1.6544	0.00395	0.0194692	yes
TraesCS1A02G284100	TraesCS1A02G284100	-	1A:481754146-481758368	10_1_20	10_1_74	OK	1.04078	0.869935	-0.258687	-0.411023	0.4712	0.635745	no
TraesCS1A02G284200	TraesCS1A02G284200	-	1A:481754146-481758368	10_1_20	10_1_74	OK	3.6624	2.95138	-0.311398	-0.391748	0.5009	0.66051	no
TraesCS1A02G284300	TraesCS1A02G284300	-	1A:481880421-481884082	10_1_20	10_1_74	OK	2.42127	4.40157	0.862254	2.53641	5e-05	0.000521154	yes
TraesCS1A02G284400	TraesCS1A02G284400	-	1A:481921986-481930381	10_1_20	10_1_74	OK	1.27308	1.19559	-0.0906057	-0.221876	0.698	0.813154	no
TraesCS1A02G284500	TraesCS1A02G284500	-	1A:481932928-481934524	10_1_20	10_1_74	OK	4.55766	4.65518	0.0305418	0.0540537	0.9202	0.954675	no
TraesCS1A02G284800	TraesCS1A02G284800	-	1A:482277205-482278965	10_1_20	10_1_74	OK	37.196	75.1266	1.01418	2.98167	5e-05	0.000521154	yes
TraesCS1A02G284900	TraesCS1A02G284900	-	1A:482328443-482329898	10_1_20	10_1_74	OK	12.2243	11.7775	-0.053715	-0.156006	0.786	0.872602	no
TraesCS1A02G285000	TraesCS1A02G285000	-	1A:482335685-482339114	10_1_20	10_1_74	OK	1.13365	0.898227	-0.335819	-0.601371	0.2901	0.4597	no
TraesCS1A02G285200	TraesCS1A02G285200	-	1A:482758865-482761946	10_1_20	10_1_74	OK	26.2462	22.0765	-0.249598	-0.830773	0.15165	0.296322	no
TraesCS1A02G285400	TraesCS1A02G285400	-	1A:482767937-482771537	10_1_20	10_1_74	OK	2.41616	1.96492	-0.298246	-0.714808	0.2072	0.366925	no
TraesCS1A02G285500	TraesCS1A02G285500	-	1A:482777473-482780309	10_1_20	10_1_74	OK	2.81345	1.40006	-1.00685	-1.50095	0.0113	0.0437926	yes
TraesCS1A02G285600	TraesCS1A02G285600	-	1A:482780625-482783275	10_1_20	10_1_74	OK	7.2102	10.0032	0.472343	1.36392	0.0152	0.054946	no
TraesCS1A02G285900	TraesCS1A02G285900	-	1A:482963666-482964392	10_1_20	10_1_74	OK	7.1476	9.85109	0.462824	0.79581	0.1649	0.313749	no
TraesCS1A02G286000	TraesCS1A02G286000	-	1A:482966427-482969358	10_1_20	10_1_74	OK	17.0562	15.2225	-0.164091	-0.54183	0.35205	0.524521	no
TraesCS1A02G286200	TraesCS1A02G286200	-	1A:483026578-483029884	10_1_20	10_1_74	OK	41.6135	34.9447	-0.251975	-0.83877	0.14545	0.288097	no
TraesCS1A02G286300	TraesCS1A02G286300	-	1A:483033162-483035128	10_1_20	10_1_74	OK	60.3438	95.7852	0.666596	2.15788	0.0002	0.00174787	yes
TraesCS1A02G286500	TraesCS1A02G286500	-	1A:483195164-483197070	10_1_20	10_1_74	OK	1.42604	0.414227	-1.78352	-2.3167	0.0009	0.00600941	yes
TraesCS1A02G286900	TraesCS1A02G286900	-	1A:483678246-483679340	10_1_20	10_1_74	OK	201.443	200.144	-0.0093319	-0.0302582	0.9584	0.976585	no
TraesCS1A02G287000	TraesCS1A02G287000	-	1A:483861631-483862357	10_1_20	10_1_74	OK	45.3268	36.0088	-0.332016	-0.940456	0.0988	0.219687	no
TraesCS1A02G287100	TraesCS1A02G287100	-	1A:483920342-483924559	10_1_20	10_1_74	OK	0.763975	0.83108	0.121463	0.211005	0.7081	0.82016	no
TraesCS1A02G287200	TraesCS1A02G287200	-	1A:483928063-483928857	10_1_20	10_1_74	OK	1.23735	0.977442	-0.340169	-0.326366	0.6075	0.747156	no
TraesCS1A02G287300	TraesCS1A02G287300	-	1A:484300414-484301847	10_1_20	10_1_74	OK	0.373266	0.156005	-1.25861	-1.15648	0.15055	0.295004	no
TraesCS1A02G287400	TraesCS1A02G287400	-	1A:484328734-484337743	10_1_20	10_1_74	OK	3.82765	2.7136	-0.496251	-1.63672	0.0043	0.020787	yes
TraesCS1A02G287500	TraesCS1A02G287500	-	1A:484998885-485000259	10_1_20	10_1_74	OK	11.5377	7.92803	-0.541315	-1.28152	0.0252	0.0802277	no
TraesCS1A02G287600	TraesCS1A02G287600	-	1A:485002246-485010324	10_1_20	10_1_74	OK	3.81451	3.94159	0.0472801	0.152807	0.796	0.879006	no
TraesCS1A02G287700	TraesCS1A02G287700	-	1A:485010537-485011160	10_1_20	10_1_74	OK	46.1388	97.8721	1.08492	3.28719	5e-05	0.000521154	yes
TraesCS1A02G287800	TraesCS1A02G287800	-	1A:485012382-485012973	10_1_20	10_1_74	OK	138.161	315.895	1.1931	3.91119	5e-05	0.000521154	yes
TraesCS1A02G288200	TraesCS1A02G288200	-	1A:485340568-485343951	10_1_20	10_1_74	OK	2.36834	2.06361	-0.198709	-0.59596	0.29765	0.467871	no
TraesCS1A02G288300	TraesCS1A02G288300	-	1A:485344774-485349821	10_1_20	10_1_74	OK	0.80632	1.5909	0.980423	2.26084	0.00035	0.00278747	yes
TraesCS1A02G288400	TraesCS1A02G288400	-	1A:485353186-485357741	10_1_20	10_1_74	OK	7.4167	6.20815	-0.256616	-0.862094	0.1399	0.280364	no
TraesCS1A02G288500	TraesCS1A02G288500	-	1A:485359630-485363435	10_1_20	10_1_74	OK	5.36971	7.84851	0.547575	1.39929	0.01335	0.0496988	yes
TraesCS1A02G288600	TraesCS1A02G288600	-	1A:485557977-485566303	10_1_20	10_1_74	OK	3.45645	2.15475	-0.681775	-2.2756	5e-05	0.000521154	yes
TraesCS1A02G288700	TraesCS1A02G288700	-	1A:486042158-486050391	10_1_20	10_1_74	OK	1.36222	1.37987	0.0185651	0.0506263	0.9264	0.958456	no
TraesCS1A02G288800	TraesCS1A02G288800	-	1A:486052172-486054559	10_1_20	10_1_74	OK	121.366	161.049	0.408136	1.29194	0.02385	0.0771367	no
TraesCS1A02G288900	TraesCS1A02G288900	-	1A:486329613-486334243	10_1_20	10_1_74	OK	3.14505	2.64326	-0.250765	-0.646175	0.25545	0.421625	no
TraesCS1A02G289000	TraesCS1A02G289000	-	1A:486338881-486343058	10_1_20	10_1_74	OK	3.3571	5.00969	0.577506	1.59727	0.00585	0.0264746	yes
TraesCS1A02G289600	TraesCS1A02G289600	-	1A:486743601-486743796	10_1_20	10_1_74	OK	0.242316	1.08921	2.16831	1.50885	0.231	0.395129	no
TraesCS1A02G289700	TraesCS1A02G289700	-	1A:486746812-486747007	10_1_20	10_1_74	OK	10.6377	4.36354	-1.28562	-1.22511	0.04905	0.13177	no
TraesCS1A02G289800	TraesCS1A02G289800	-	1A:486750893-486751073	10_1_20	10_1_74	OK	129.548	102.758	-0.334227	-0.753857	0.18415	0.338316	no
TraesCS1A02G289900	TraesCS1A02G289900	-	1A:486816907-486817108	10_1_20	10_1_74	OK	27.5305	17.0885	-0.688003	-1.06829	0.0648	0.161932	no
TraesCS1A02G290100	TraesCS1A02G290100	-	1A:486896764-486897070	10_1_20	10_1_74	OK	20.1076	14.9205	-0.430448	-1.02938	0.07215	0.175467	no
TraesCS1A02G290200	TraesCS1A02G290200	-	1A:486953458-486953967	10_1_20	10_1_74	OK	1.33724	1.35419	0.0181694	0.0213258	0.97165	0.983695	no
TraesCS1A02G290500	TraesCS1A02G290500	-	1A:487010512-487019246	10_1_20	10_1_74	OK	4.12626	2.54972	-0.694494	-2.23457	0.00015	0.00136806	yes
TraesCS1A02G290800	TraesCS1A02G290800	-	1A:487100406-487103619	10_1_20	10_1_74	OK	2.58032	0.972024	-1.40849	-2.3106	0.00045	0.00342119	yes
TraesCS1A02G291200	TraesCS1A02G291200	-	1A:487463044-487466385	10_1_20	10_1_74	OK	0.943436	1.33799	0.504073	1.02123	0.0829	0.193793	no
TraesCS1A02G291400	TraesCS1A02G291400	-	1A:487485916-487492936	10_1_20	10_1_74	OK	2.83749	1.71601	-0.725553	-1.44914	0.0131	0.048973	yes
TraesCS1A02G291500	TraesCS1A02G291500	-	1A:487568657-487569222	10_1_20	10_1_74	OK	98.2874	95.4026	-0.0429775	-0.135178	0.8141	0.890401	no
TraesCS1A02G291600	TraesCS1A02G291600	-	1A:487571245-487571856	10_1_20	10_1_74	OK	63.2692	131.2	1.0522	3.31761	5e-05	0.000521154	yes
TraesCS1A02G291700	TraesCS1A02G291700	-	1A:487604482-487605044	10_1_20	10_1_74	OK	16.3397	167.345	3.35637	8.46574	5e-05	0.000521154	yes
TraesCS1A02G291800	TraesCS1A02G291800	-	1A:487607236-487609138	10_1_20	10_1_74	OK	1.1118	1.14746	0.0455512	0.0725748	0.90205	0.944043	no
TraesCS1A02G292000	TraesCS1A02G292000	-	1A:487725419-487727833	10_1_20	10_1_74	OK	2.26448	2.5766	0.18629	0.376659	0.5067	0.665436	no
TraesCS1A02G292100	TraesCS1A02G292100	-	1A:487728611-487734607	10_1_20	10_1_74	OK	10.8037	6.54123	-0.723893	-2.44106	5e-05	0.000521154	yes
TraesCS1A02G292200	TraesCS1A02G292200	-	1A:487735996-487741826	10_1_20	10_1_74	OK	8.7638	6.3606	-0.462394	-1.52646	0.0094	0.0380312	yes
TraesCS1A02G292300	TraesCS1A02G292300	-	1A:488065307-488071060	10_1_20	10_1_74	OK	47.5413	53.3643	0.166695	0.534934	0.35325	0.525783	no
TraesCS1A02G292400	TraesCS1A02G292400	-	1A:488071385-488074461	10_1_20	10_1_74	OK	0.856418	3.12235	1.86625	3.84291	5e-05	0.000521154	yes
TraesCS1A02G293200	TraesCS1A02G293200	-	1A:488235810-488239201	10_1_20	10_1_74	OK	0.0223653	1.30115	5.86239	4.14129	0.11535	0.245525	no
TraesCS1A02G294700	TraesCS1A02G294700	-	1A:489600056-489601234	10_1_20	10_1_74	OK	1.34055	4.90933	1.8727	2.7133	5e-05	0.000521154	yes
TraesCS1A02G295200	TraesCS1A02G295200	-	1A:490306426-490313978	10_1_20	10_1_74	OK	7.58263	6.98688	-0.118049	-0.385388	0.49585	0.656494	no
TraesCS1A02G295300	TraesCS1A02G295300	-	1A:490411508-490414419	10_1_20	10_1_74	OK	3.21842	4.65566	0.532634	1.11409	0.05715	0.147438	no
TraesCS1A02G295400	TraesCS1A02G295400	-	1A:490418246-490418875	10_1_20	10_1_74	OK	69.4824	155.135	1.1588	3.69937	5e-05	0.000521154	yes
TraesCS1A02G295600	TraesCS1A02G295600	-	1A:490509792-490525089	10_1_20	10_1_74	OK	0.493214	0.2714	-0.861793	-1.39007	0.016	0.0571552	no
TraesCS1A02G295700	TraesCS1A02G295700	-	1A:490759998-490760520	10_1_20	10_1_74	OK	110.183	223.658	1.02139	3.30605	5e-05	0.000521154	yes
TraesCS1A02G295800	TraesCS1A02G295800	-	1A:490794343-490797100	10_1_20	10_1_74	OK	5.50957	10.4145	0.918575	1.43982	0.0162	0.057683	no
TraesCS1A02G295900	TraesCS1A02G295900	-	1A:490893556-490894966	10_1_20	10_1_74	OK	3.54855	4.43954	0.323182	0.595519	0.30555	0.476134	no
TraesCS1A02G296100	TraesCS1A02G296100	-	1A:491128109-491130587	10_1_20	10_1_74	OK	6.25351	4.93349	-0.342059	-0.995815	0.0837	0.195059	no
TraesCS1A02G296200	TraesCS1A02G296200	-	1A:491135032-491139363	10_1_20	10_1_74	OK	3.78635	4.69348	0.309852	0.876063	0.13665	0.276022	no
TraesCS1A02G296300	TraesCS1A02G296300	-	1A:491148417-491153457	10_1_20	10_1_74	OK	0.977439	0.837472	-0.222966	-0.501468	0.3897	0.560935	no
TraesCS1A02G296500	TraesCS1A02G296500	-	1A:491310965-491311933	10_1_20	10_1_74	OK	0.470839	0.462226	-0.026637	-0.0235537	0.92945	0.960078	no
TraesCS1A02G296600	TraesCS1A02G296600	-	1A:491646959-491651680	10_1_20	10_1_74	OK	0.496935	0.29312	-0.761563	-1.11277	0.05985	0.152666	no
TraesCS1A02G296800	TraesCS1A02G296800	-	1A:492000008-492000377	10_1_20	10_1_74	OK	1.70774	2.22989	0.384887	0.438434	0.45215	0.618994	no
TraesCS1A02G296900	TraesCS1A02G296900	-	1A:492045922-492046657	10_1_20	10_1_74	OK	1.99314	3.24076	0.701287	0.79443	0.1662	0.315367	no
TraesCS1A02G297000	TraesCS1A02G297000	-	1A:492123582-492128662	10_1_20	10_1_74	OK	3.36817	1.99916	-0.752568	-2.24413	0.00015	0.00136806	yes
TraesCS1A02G297100	TraesCS1A02G297100	-	1A:492193058-492194873	10_1_20	10_1_74	OK	0.362225	0.426924	0.237093	0.37384	0.51785	0.675127	no
TraesCS1A02G297200	TraesCS1A02G297200	-	1A:492196185-492200627	10_1_20	10_1_74	OK	1.78701	2.06423	0.20805	0.502116	0.3736	0.545558	no
[truncated: 57,621 more rows]

## Sheet: Genes_significantly_regulated
test_id	gene_id	gene	locus	sample_1	sample_2	status	value_1	value_2	log2(fold_change)	FoldChange	test_stat	p_value	q_value	significant
ENSRNA050013793	ENSRNA050013793	U1	1A:480753989-480754149	10_1_20	10_1_74	OK	0	1.9564	inf	#VALUE!	#NAME?	0.0058	0.0262943	yes
ENSRNA050015244	ENSRNA050015244	U5	2D:103147577-103147696	10_1_20	10_1_74	OK	0	19.9621	inf	#VALUE!	#NAME?	0.00745	0.0319133	yes
ENSRNA050015631	ENSRNA050015631	Plant_SRP	7A:7911644-7911961	10_1_20	10_1_74	OK	0.385383	0	#NAME?	#NAME?	#NAME?	0.0033	0.0169113	yes
ENSRNA050018807	ENSRNA050018807	LSU_rRNA_eukarya	Un:424953510-424953679	10_1_20	10_1_74	OK	2.58253	0	#NAME?	#NAME?	#NAME?	0.0022	0.0122389	yes
ENSRNA050019662	ENSRNA050019662	U1	5D:512894240-512894401	10_1_20	10_1_74	OK	3.57046	0	#NAME?	#NAME?	#NAME?	0.0042	0.0204145	yes
ENSRNA050019944	ENSRNA050019944	Plant_SRP	4A:13755307-13755601	10_1_20	10_1_74	OK	2.08284	0	#NAME?	#NAME?	#NAME?	5e-05	0.000521154	yes
ENSRNA050020808	ENSRNA050020808	U2	3D:507483514-507483711	10_1_20	10_1_74	OK	0	1.60638	inf	#VALUE!	#NAME?	0.0002	0.00174787	yes
ENSRNA050023598	ENSRNA050023598	SSU_rRNA_eukarya	3B:596103578-596103836	10_1_20	10_1_74	OK	0.608226	0	#NAME?	#NAME?	#NAME?	0.0008	0.00545783	yes
TraesCS1A02G061900	TraesCS1A02G061900	-	1A:42475681-42476283	10_1_20	10_1_74	OK	3.19594	0	#NAME?	#NAME?	#NAME?	5e-05	0.000521154	yes
TraesCS1A02G152600	TraesCS1A02G152600	-	1A:262944344-262948015	10_1_20	10_1_74	OK	0	0.33786	inf	#VALUE!	#NAME?	5e-05	0.000521154	yes
TraesCS1A02G225800	TraesCS1A02G225800	-	1A:396262415-396262722	10_1_20	10_1_74	OK	2.74107	0	#NAME?	#NAME?	#NAME?	5e-05	0.000521154	yes
TraesCS1A02G265700	TraesCS1A02G265700	-	1A:461351278-461352000	10_1_20	10_1_74	OK	0	0.4944	inf	#VALUE!	#NAME?	5e-05	0.000521154	yes
TraesCS1A02G270900	TraesCS1A02G270900	-	1A:464901177-464908479	10_1_20	10_1_74	OK	2.76069	0	#NAME?	#NAME?	#NAME?	5e-05	0.000521154	yes
TraesCS1A02G282400	TraesCS1A02G282400	-	1A:480599129-480602337	10_1_20	10_1_74	OK	2.81961	0	#NAME?	#NAME?	#NAME?	5e-05	0.000521154	yes
TraesCS1A02G282500	TraesCS1A02G282500	-	1A:480602851-480604031	10_1_20	10_1_74	OK	3.66612	0	#NAME?	#NAME?	#NAME?	5e-05	0.000521154	yes
TraesCS1A02G361700	TraesCS1A02G361700	-	1A:542170381-542170792	10_1_20	10_1_74	OK	87.1386	0	#NAME?	#NAME?	#NAME?	5e-05	0.000521154	yes
TraesCS1A02G379200	TraesCS1A02G379200	-	1A:551479528-551482223	10_1_20	10_1_74	OK	0	2.20764	inf	#VALUE!	#NAME?	5e-05	0.000521154	yes
TraesCS1A02G405000	TraesCS1A02G405000	-	1A:568328022-568328289	10_1_20	10_1_74	OK	0.40114	0	#NAME?	#NAME?	#NAME?	0.01145	0.0442245	yes
TraesCS1A02G406700	TraesCS1A02G406700	-	1A:569255551-569257273	10_1_20	10_1_74	OK	0.411212	0	#NAME?	#NAME?	#NAME?	5e-05	0.000521154	yes
TraesCS1A02G409300	TraesCS1A02G409300	-	1A:570877341-570878229	10_1_20	10_1_74	OK	1.53085	0	#NAME?	#NAME?	#NAME?	5e-05	0.000521154	yes
TraesCS1A02G434200	TraesCS1A02G434200	-	1A:584942319-584944887	10_1_20	10_1_74	OK	0.683364	0	#NAME?	#NAME?	#NAME?	5e-05	0.000521154	yes
TraesCS1A02G440900	TraesCS1A02G440900	-	1A:589627585-589634401	10_1_20	10_1_74	OK	4.44703	0	#NAME?	#NAME?	#NAME?	5e-05	0.000521154	yes
TraesCS1A02G442200	TraesCS1A02G442200	-	1A:590967264-590968975	10_1_20	10_1_74	OK	1.43099	0	#NAME?	#NAME?	#NAME?	5e-05	0.000521154	yes
TraesCS1B02G009300	TraesCS1B02G009300	-	1B:4595786-4597245	10_1_20	10_1_74	OK	0	1.34772	inf	#VALUE!	#NAME?	5e-05	0.000521154	yes
TraesCS1B02G012300	TraesCS1B02G012300	-	1B:6022891-6026007	10_1_20	10_1_74	OK	0.367649	0	#NAME?	#NAME?	#NAME?	5e-05	0.000521154	yes
TraesCS1B02G090800	TraesCS1B02G090800	-	1B:91884764-91886007	10_1_20	10_1_74	OK	1.22949	0	#NAME?	#NAME?	#NAME?	5e-05	0.000521154	yes
TraesCS1B02G103000	TraesCS1B02G103000	-	1B:113212292-113213054	10_1_20	10_1_74	OK	0	0.392349	inf	#VALUE!	#NAME?	5e-05	0.000521154	yes
TraesCS1B02G103100	TraesCS1B02G103100	-	1B:113213105-113213960	10_1_20	10_1_74	OK	0	2.02058	inf	#VALUE!	#NAME?	5e-05	0.000521154	yes
TraesCS1B02G103400	TraesCS1B02G103400	-	1B:113497253-113498241	10_1_20	10_1_74	OK	0	0.547446	inf	#VALUE!	#NAME?	5e-05	0.000521154	yes
TraesCS1B02G170100	TraesCS1B02G170100	-	1B:301795510-301797063	10_1_20	10_1_74	OK	0	1.95206	inf	#VALUE!	#NAME?	5e-05	0.000521154	yes
TraesCS1B02G175100	TraesCS1B02G175100	-	1B:315615281-315617913	10_1_20	10_1_74	OK	4.82689	0	#NAME?	#NAME?	#NAME?	5e-05	0.000521154	yes
TraesCS1B02G211600	TraesCS1B02G211600	-	1B:385157767-385162726	10_1_20	10_1_74	OK	0.529038	0	#NAME?	#NAME?	#NAME?	5e-05	0.000521154	yes
TraesCS1B02G215000	TraesCS1B02G215000	-	1B:390380339-390381206	10_1_20	10_1_74	OK	0	0.304799	inf	#VALUE!	#NAME?	0.00265	0.0141978	yes
TraesCS1B02G216400	TraesCS1B02G216400	-	1B:392150617-392151960	10_1_20	10_1_74	OK	0	0.343319	inf	#VALUE!	#NAME?	5e-05	0.000521154	yes
TraesCS1B02G222100	TraesCS1B02G222100	-	1B:399561632-399562175	10_1_20	10_1_74	OK	2.57286	0	#NAME?	#NAME?	#NAME?	5e-05	0.000521154	yes
TraesCS1B02G262800	TraesCS1B02G262800	-	1B:461438824-461439079	10_1_20	10_1_74	OK	0	0.539075	inf	#VALUE!	#NAME?	0.0022	0.0122389	yes
TraesCS1B02G274100	TraesCS1B02G274100	-	1B:480976924-480977467	10_1_20	10_1_74	OK	0.425455	0	#NAME?	#NAME?	#NAME?	0.00025	0.00210761	yes
TraesCS1B02G276700	TraesCS1B02G276700	-	1B:484360534-484360926	10_1_20	10_1_74	OK	0.764083	0	#NAME?	#NAME?	#NAME?	0.0032	0.0164981	yes
TraesCS1B02G345700	TraesCS1B02G345700	-	1B:573937232-573938229	10_1_20	10_1_74	OK	0.311643	0	#NAME?	#NAME?	#NAME?	0.00025	0.00210761	yes
TraesCS1D02G002100	TraesCS1D02G002100	-	1D:509820-510750	10_1_20	10_1_74	OK	1.32201	0	#NAME?	#NAME?	#NAME?	0.0001	0.000959292	yes
TraesCS1D02G022800	TraesCS1D02G022800	-	1D:9744684-9746256	10_1_20	10_1_74	OK	0	0.586082	inf	#VALUE!	#NAME?	5e-05	0.000521154	yes
TraesCS1D02G029300	TraesCS1D02G029300	-	1D:11524329-11527811	10_1_20	10_1_74	OK	0.539746	0	#NAME?	#NAME?	#NAME?	5e-05	0.000521154	yes
TraesCS1D02G029900	TraesCS1D02G029900	-	1D:11654672-11662254	10_1_20	10_1_74	OK	4.50954	0	#NAME?	#NAME?	#NAME?	5e-05	0.000521154	yes
TraesCS1D02G040500	TraesCS1D02G040500	-	1D:19763057-19767244	10_1_20	10_1_74	OK	3.17266	0	#NAME?	#NAME?	#NAME?	5e-05	0.000521154	yes
TraesCS1D02G188000	TraesCS1D02G188000	-	1D:260402176-260402374	10_1_20	10_1_74	OK	1.41069	0	#NAME?	#NAME?	#NAME?	0.00615	0.0275004	yes
TraesCS1D02G206300	TraesCS1D02G206300	-	1D:291806776-291807373	10_1_20	10_1_74	OK	0	0.47254	inf	#VALUE!	#NAME?	5e-05	0.000521154	yes
TraesCS1D02G265700	TraesCS1D02G265700	-	1D:361358150-361358858	10_1_20	10_1_74	OK	0	0.340059	inf	#VALUE!	#NAME?	0.0003	0.00245552	yes
TraesCS1D02G272200	TraesCS1D02G272200	-	1D:366226395-366227491	10_1_20	10_1_74	OK	0.351782	0	#NAME?	#NAME?	#NAME?	5e-05	0.000521154	yes
TraesCS1D02G299100	TraesCS1D02G299100	-	1D:397169501-397170804	10_1_20	10_1_74	OK	0	1.6403	inf	#VALUE!	#NAME?	5e-05	0.000521154	yes
TraesCS2A02G054000	TraesCS2A02G054000	-	2A:22120304-22120718	10_1_20	10_1_74	OK	1.11361	0	#NAME?	#NAME?	#NAME?	5e-05	0.000521154	yes
TraesCS2A02G062500	TraesCS2A02G062500	-	2A:27738947-27740261	10_1_20	10_1_74	OK	0	0.359408	inf	#VALUE!	#NAME?	5e-05	0.000521154	yes
TraesCS2A02G107400	TraesCS2A02G107400	-	2A:59741124-59742745	10_1_20	10_1_74	OK	0.615292	0	#NAME?	#NAME?	#NAME?	5e-05	0.000521154	yes
TraesCS2A02G108600	TraesCS2A02G108600	-	2A:60710671-60711807	10_1_20	10_1_74	OK	0	1.14304	inf	#VALUE!	#NAME?	5e-05	0.000521154	yes
TraesCS2A02G122900	TraesCS2A02G122900	-	2A:72735024-72736332	10_1_20	10_1_74	OK	0	5.37913	inf	#VALUE!	#NAME?	5e-05	0.000521154	yes
TraesCS2A02G123400	TraesCS2A02G123400	-	2A:72931105-72933177	10_1_20	10_1_74	OK	0	10.4531	inf	#VALUE!	#NAME?	5e-05	0.000521154	yes
TraesCS2A02G140700	TraesCS2A02G140700	-	2A:85809963-85811055	10_1_20	10_1_74	OK	0	4.26288	inf	#VALUE!	#NAME?	5e-05	0.000521154	yes
TraesCS2A02G161900	TraesCS2A02G161900	-	2A:114322936-114323758	10_1_20	10_1_74	OK	10.2326	0	#NAME?	#NAME?	#NAME?	5e-05	0.000521154	yes
TraesCS2A02G210900	TraesCS2A02G210900	-	2A:194953527-194953967	10_1_20	10_1_74	OK	0	0.336949	inf	#VALUE!	#NAME?	0.00245	0.0133482	yes
TraesCS2A02G226400	TraesCS2A02G226400	-	2A:234287590-234291417	10_1_20	10_1_74	OK	0	1.80398	inf	#VALUE!	#NAME?	5e-05	0.000521154	yes
TraesCS2A02G228500	TraesCS2A02G228500	-	2A:251255159-251255460	10_1_20	10_1_74	OK	1.55118	0	#NAME?	#NAME?	#NAME?	0.004	0.0196539	yes
TraesCS2A02G234500	TraesCS2A02G234500	-	2A:284783264-284783748	10_1_20	10_1_74	OK	1.23775	0	#NAME?	#NAME?	#NAME?	5e-05	0.000521154	yes
TraesCS2A02G237700	TraesCS2A02G237700	-	2A:313770243-313778042	10_1_20	10_1_74	OK	4.08686	0	#NAME?	#NAME?	#NAME?	5e-05	0.000521154	yes
TraesCS2A02G291300	TraesCS2A02G291300	-	2A:502063361-502064531	10_1_20	10_1_74	OK	0	0.826119	inf	#VALUE!	#NAME?	5e-05	0.000521154	yes
TraesCS2A02G333300	TraesCS2A02G333300	-	2A:566454171-566459706	10_1_20	10_1_74	OK	0	0.562892	inf	#VALUE!	#NAME?	5e-05	0.000521154	yes
TraesCS2A02G370500	TraesCS2A02G370500	-	2A:613215992-613217162	10_1_20	10_1_74	OK	3.46187	0	#NAME?	#NAME?	#NAME?	5e-05	0.000521154	yes
TraesCS2A02G417700	TraesCS2A02G417700	-	2A:673419933-673420464	10_1_20	10_1_74	OK	1.00481	0	#NAME?	#NAME?	#NAME?	5e-05	0.000521154	yes
TraesCS2A02G456800	TraesCS2A02G456800	-	2A:705525400-705527817	10_1_20	10_1_74	OK	1.29584	0	#NAME?	#NAME?	#NAME?	5e-05	0.000521154	yes
TraesCS2A02G459100	TraesCS2A02G459100	-	2A:706267892-706270694	10_1_20	10_1_74	OK	0.325899	0	#NAME?	#NAME?	#NAME?	5e-05	0.000521154	yes
TraesCS2A02G481100	TraesCS2A02G481100	-	2A:718571841-718572262	10_1_20	10_1_74	OK	1.16614	0	#NAME?	#NAME?	#NAME?	0.01145	0.0442245	yes
TraesCS2A02G485100	TraesCS2A02G485100	-	2A:720059492-720062716	10_1_20	10_1_74	OK	0	0.853812	inf	#VALUE!	#NAME?	5e-05	0.000521154	yes
TraesCS2A02G508400	TraesCS2A02G508400	-	2A:734909524-734910327	10_1_20	10_1_74	OK	0.574398	0	#NAME?	#NAME?	#NAME?	5e-05	0.000521154	yes
TraesCS2A02G513600	TraesCS2A02G513600	-	2A:738213690-738213996	10_1_20	10_1_74	OK	0	1.05195	inf	#VALUE!	#NAME?	0.00155	0.00927263	yes
TraesCS2A02G532200	TraesCS2A02G532200	-	2A:748698131-748698389	10_1_20	10_1_74	OK	0	0.639444	inf	#VALUE!	#NAME?	0.01075	0.0421571	yes
TraesCS2A02G561200	TraesCS2A02G561200	-	2A:763024412-763026599	10_1_20	10_1_74	OK	0.376072	0	#NAME?	#NAME?	#NAME?	5e-05	0.000521154	yes
TraesCS2A02G562300	TraesCS2A02G562300	-	2A:763449689-763450976	10_1_20	10_1_74	OK	1.26455	0	#NAME?	#NAME?	#NAME?	5e-05	0.000521154	yes
TraesCS2A02G564300	TraesCS2A02G564300	-	2A:764677220-764679814	10_1_20	10_1_74	OK	1.32708	0	#NAME?	#NAME?	#NAME?	5e-05	0.000521154	yes
TraesCS2A02G564400	TraesCS2A02G564400	-	2A:764685266-764686294	10_1_20	10_1_74	OK	0.999457	0	#NAME?	#NAME?	#NAME?	5e-05	0.000521154	yes
TraesCS2A02G566800	TraesCS2A02G566800	-	2A:765826140-765827155	10_1_20	10_1_74	OK	1.02179	0	#NAME?	#NAME?	#NAME?	5e-05	0.000521154	yes
TraesCS2A02G568400	TraesCS2A02G568400	-	2A:766713179-766718268	10_1_20	10_1_74	OK	0	6.15737	inf	#VALUE!	#NAME?	5e-05	0.000521154	yes
TraesCS2A02G572500	TraesCS2A02G572500	-	2A:768626151-768627892	10_1_20	10_1_74	OK	0	0.428134	inf	#VALUE!	#NAME?	5e-05	0.000521154	yes
TraesCS2A02G581300	TraesCS2A02G581300	-	2A:773379398-773380303	10_1_20	10_1_74	OK	0	0.535854	inf	#VALUE!	#NAME?	5e-05	0.000521154	yes
TraesCS2A02G584700	TraesCS2A02G584700	-	2A:775980434-775982016	10_1_20	10_1_74	OK	0.873774	0	#NAME?	#NAME?	#NAME?	5e-05	0.000521154	yes
TraesCS2B02G051500	TraesCS2B02G051500	-	2B:25233728-25243382	10_1_20	10_1_74	OK	0	1.85711	inf	#VALUE!	#NAME?	5e-05	0.000521154	yes
TraesCS2B02G052000	TraesCS2B02G052000	-	2B:25338725-25340204	10_1_20	10_1_74	OK	0	0.506795	inf	#VALUE!	#NAME?	5e-05	0.000521154	yes
TraesCS2B02G052600	TraesCS2B02G052600	-	2B:25736017-25739860	10_1_20	10_1_74	OK	0	0.326395	inf	#VALUE!	#NAME?	5e-05	0.000521154	yes
TraesCS2B02G059900	TraesCS2B02G059900	-	2B:29005487-29005807	10_1_20	10_1_74	OK	1.02581	0	#NAME?	#NAME?	#NAME?	0.0015	0.00903333	yes
TraesCS2B02G110600	TraesCS2B02G110600	-	2B:72580535-72581012	10_1_20	10_1_74	OK	0	0.509665	inf	#VALUE!	#NAME?	0.01075	0.0421571	yes
TraesCS2B02G141400	TraesCS2B02G141400	-	2B:107793255-107796093	10_1_20	10_1_74	OK	0	0.745563	inf	#VALUE!	#NAME?	5e-05	0.000521154	yes
TraesCS2B02G213100	TraesCS2B02G213100	-	2B:197701662-197701932	10_1_20	10_1_74	OK	0.854801	0	#NAME?	#NAME?	#NAME?	5e-05	0.000521154	yes
TraesCS2B02G396100	TraesCS2B02G396100	-	2B:562704705-562705399	10_1_20	10_1_74	OK	0	0.59947	inf	#VALUE!	#NAME?	5e-05	0.000521154	yes
TraesCS2B02G404500	TraesCS2B02G404500	-	2B:572586530-572586818	10_1_20	10_1_74	OK	0	0.600719	inf	#VALUE!	#NAME?	0.00225	0.012467	yes
TraesCS2B02G411400	TraesCS2B02G411400	-	2B:584893391-584894873	10_1_20	10_1_74	OK	0	2.0134	inf	#VALUE!	#NAME?	5e-05	0.000521154	yes
TraesCS2B02G436500	TraesCS2B02G436500	-	2B:627317695-627318272	10_1_20	10_1_74	OK	0	1.57919	inf	#VALUE!	#NAME?	5e-05	0.000521154	yes
TraesCS2B02G476100	TraesCS2B02G476100	-	2B:672860659-672860890	10_1_20	10_1_74	OK	1.55124	0	#NAME?	#NAME?	#NAME?	0.0032	0.0164981	yes
TraesCS2B02G483900	TraesCS2B02G483900	-	2B:681217903-681219592	10_1_20	10_1_74	OK	0	0.390815	inf	#VALUE!	#NAME?	5e-05	0.000521154	yes
TraesCS2B02G488400	TraesCS2B02G488400	-	2B:685741192-685746862	10_1_20	10_1_74	OK	0	0.46869	inf	#VALUE!	#NAME?	5e-05	0.000521154	yes
TraesCS2B02G488800	TraesCS2B02G488800	-	2B:686055834-686056474	10_1_20	10_1_74	OK	0	0.415146	inf	#VALUE!	#NAME?	5e-05	0.000521154	yes
TraesCS2B02G491300	TraesCS2B02G491300	-	2B:689713614-689715922	10_1_20	10_1_74	OK	0	1.65781	inf	#VALUE!	#NAME?	5e-05	0.000521154	yes
TraesCS2B02G543200	TraesCS2B02G543200	-	2B:741006410-741007456	10_1_20	10_1_74	OK	0	0.60063	inf	#VALUE!	#NAME?	5e-05	0.000521154	yes
TraesCS2B02G553900	TraesCS2B02G553900	-	2B:749147671-749148106	10_1_20	10_1_74	OK	0.557581	0	#NAME?	#NAME?	#NAME?	0.0007	0.00489147	yes
TraesCS2B02G612400	TraesCS2B02G612400	-	2B:791703849-791705289	10_1_20	10_1_74	OK	0	0.645771	inf	#VALUE!	#NAME?	5e-05	0.000521154	yes
TraesCS2B02G627000	TraesCS2B02G627000	-	2B:798956420-798958863	10_1_20	10_1_74	OK	0	0.468793	inf	#VALUE!	#NAME?	5e-05	0.000521154	yes
TraesCS2B02G627800	TraesCS2B02G627800	-	2B:799564898-799570440	10_1_20	10_1_74	OK	0.490528	0	#NAME?	#NAME?	#NAME?	5e-05	0.000521154	yes
TraesCS2D02G160800	TraesCS2D02G160800	-	2D:104548174-104549853	10_1_20	10_1_74	OK	0.312264	0	#NAME?	#NAME?	#NAME?	0.0007	0.00489147	yes
TraesCS2D02G342200	TraesCS2D02G342200	-	2D:437898250-437901472	10_1_20	10_1_74	OK	0.318967	0	#NAME?	#NAME?	#NAME?	5e-05	0.000521154	yes
TraesCS2D02G349200	TraesCS2D02G349200	-	2D:446857330-446859539	10_1_20	10_1_74	OK	0	0.466224	inf	#VALUE!	#NAME?	5e-05	0.000521154	yes
TraesCS2D02G397400	TraesCS2D02G397400	-	2D:508405754-508408361	10_1_20	10_1_74	OK	11.6113	0	#NAME?	#NAME?	#NAME?	5e-05	0.000521154	yes
TraesCS2D02G419200	TraesCS2D02G419200	-	2D:533165114-533166761	10_1_20	10_1_74	OK	0	0.673448	inf	#VALUE!	#NAME?	5e-05	0.000521154	yes
TraesCS2D02G430400	TraesCS2D02G430400	-	2D:542778022-542778220	10_1_20	10_1_74	OK	0	1.3962	inf	#VALUE!	#NAME?	0.0122	0.0463851	yes
TraesCS2D02G436300	TraesCS2D02G436300	-	2D:547018009-547021397	10_1_20	10_1_74	OK	0	0.694733	inf	#VALUE!	#NAME?	5e-05	0.000521154	yes
TraesCS2D02G441600	TraesCS2D02G441600	-	2D:552069076-552070297	10_1_20	10_1_74	OK	3.04686	0	#NAME?	#NAME?	#NAME?	5e-05	0.000521154	yes
TraesCS2D02G441700	TraesCS2D02G441700	-	2D:552072098-552073340	10_1_20	10_1_74	OK	0.643763	0	#NAME?	#NAME?	#NAME?	5e-05	0.000521154	yes
TraesCS2D02G448700	TraesCS2D02G448700	-	2D:558481849-558483600	10_1_20	10_1_74	OK	0	0.391403	inf	#VALUE!	#NAME?	5e-05	0.000521154	yes
TraesCS2D02G485400	TraesCS2D02G485400	-	2D:586151502-586154707	10_1_20	10_1_74	OK	0	2.11644	inf	#VALUE!	#NAME?	5e-05	0.000521154	yes
TraesCS2D02G486000	TraesCS2D02G486000	-	2D:586571353-586575253	10_1_20	10_1_74	OK	0	0.33739	inf	#VALUE!	#NAME?	5e-05	0.000521154	yes
TraesCS2D02G494600	TraesCS2D02G494600	-	2D:591603104-591603503	10_1_20	10_1_74	OK	1.15461	0	#NAME?	#NAME?	#NAME?	0.00015	0.00136806	yes
TraesCS2D02G495900	TraesCS2D02G495900	-	2D:592618724-592622863	10_1_20	10_1_74	OK	0	0.85241	inf	#VALUE!	#NAME?	5e-05	0.000521154	yes
TraesCS2D02G502200	TraesCS2D02G502200	-	2D:596193372-596193659	10_1_20	10_1_74	OK	3.49678	0	#NAME?	#NAME?	#NAME?	5e-05	0.000521154	yes
TraesCS2D02G533600	TraesCS2D02G533600	-	2D:617995074-617995681	10_1_20	10_1_74	OK	0	0.803825	inf	#VALUE!	#NAME?	5e-05	0.000521154	yes
TraesCS2D02G534200	TraesCS2D02G534200	-	2D:618132568-618132841	10_1_20	10_1_74	OK	0	0.563154	inf	#VALUE!	#NAME?	0.01145	0.0442245	yes
TraesCS2D02G567500	TraesCS2D02G567500	-	2D:635870415-635876393	10_1_20	10_1_74	OK	0	0.723917	inf	#VALUE!	#NAME?	5e-05	0.000521154	yes
TraesCS2D02G568300	TraesCS2D02G568300	-	2D:636372276-636373865	10_1_20	10_1_74	OK	0.756852	0	#NAME?	#NAME?	#NAME?	5e-05	0.000521154	yes
TraesCS2D02G579900	TraesCS2D02G579900	-	2D:642100271-642101692	10_1_20	10_1_74	OK	0	1.00793	inf	#VALUE!	#NAME?	5e-05	0.000521154	yes
TraesCS2D02G580800	TraesCS2D02G580800	-	2D:642828483-642830523	10_1_20	10_1_74	OK	0	10.7614	inf	#VALUE!	#NAME?	5e-05	0.000521154	yes
TraesCS2D02G583700	TraesCS2D02G583700	-	2D:643771257-643776253	10_1_20	10_1_74	OK	0	0.617836	inf	#VALUE!	#NAME?	5e-05	0.000521154	yes
TraesCS2D02G583900	TraesCS2D02G583900	-	2D:643788242-643789694	10_1_20	10_1_74	OK	0	0.534517	inf	#VALUE!	#NAME?	5e-05	0.000521154	yes
TraesCS2D02G587500	TraesCS2D02G587500	-	2D:645357354-645357949	10_1_20	10_1_74	OK	0	1.70027	inf	#VALUE!	#NAME?	5e-05	0.000521154	yes
TraesCS2D02G587700	TraesCS2D02G587700	-	2D:645429149-645430196	10_1_20	10_1_74	OK	0	5.41293	inf	#VALUE!	#NAME?	5e-05	0.000521154	yes
TraesCS2D02G587900	TraesCS2D02G587900	-	2D:645650230-645653557	10_1_20	10_1_74	OK	0	5.01219	inf	#VALUE!	#NAME?	5e-05	0.000521154	yes
TraesCS2D02G588600	TraesCS2D02G588600	-	2D:645757210-645759171	10_1_20	10_1_74	OK	0	4.71568	inf	#VALUE!	#NAME?	5e-05	0.000521154	yes
TraesCS2D02G590000	TraesCS2D02G590000	-	2D:646084347-646085236	10_1_20	10_1_74	OK	0	1.31327	inf	#VALUE!	#NAME?	5e-05	0.000521154	yes
TraesCS2D02G590700	TraesCS2D02G590700	-	2D:646492727-646497714	10_1_20	10_1_74	OK	0.624732	0	#NAME?	#NAME?	#NAME?	5e-05	0.000521154	yes
TraesCS3A02G023400	TraesCS3A02G023400	-	3A:12996896-12999736	10_1_20	10_1_74	OK	0	0.453519	inf	#VALUE!	#NAME?	5e-05	0.000521154	yes
TraesCS3A02G026400	TraesCS3A02G026400	-	3A:13832414-13833176	10_1_20	10_1_74	OK	0.381987	0	#NAME?	#NAME?	#NAME?	0.00185	0.0106711	yes
TraesCS3A02G063200	TraesCS3A02G063200	-	3A:37826730-37827399	10_1_20	10_1_74	OK	0.401424	0	#NAME?	#NAME?	#NAME?	5e-05	0.000521154	yes
TraesCS3A02G065900	TraesCS3A02G065900	-	3A:38657456-38658404	10_1_20	10_1_74	OK	0	0.479237	inf	#VALUE!	#NAME?	0.0001	0.000959292	yes
TraesCS3A02G220100	TraesCS3A02G220100	-	3A:405831515-405842048	10_1_20	10_1_74	OK	3.31418	0	#NAME?	#NAME?	#NAME?	5e-05	0.000521154	yes
TraesCS3A02G376200	TraesCS3A02G376200	-	3A:625209457-625210747	10_1_20	10_1_74	OK	0	0.763103	inf	#VALUE!	#NAME?	5e-05	0.000521154	yes
TraesCS3A02G376500	TraesCS3A02G376500	-	3A:625320677-625328028	10_1_20	10_1_74	OK	0	1.74448	inf	#VALUE!	#NAME?	5e-05	0.000521154	yes
TraesCS3A02G379600	TraesCS3A02G379600	-	3A:629106152-629107247	10_1_20	10_1_74	OK	0	0.753648	inf	#VALUE!	#NAME?	5e-05	0.000521154	yes
TraesCS3A02G408700	TraesCS3A02G408700	-	3A:653416786-653418249	10_1_20	10_1_74	OK	0	0.489676	inf	#VALUE!	#NAME?	5e-05	0.000521154	yes
TraesCS3A02G414900	TraesCS3A02G414900	-	3A:658292042-658293424	10_1_20	10_1_74	OK	0	3.04036	inf	#VALUE!	#NAME?	5e-05	0.000521154	yes
TraesCS3A02G425700	TraesCS3A02G425700	-	3A:668211448-668213256	10_1_20	10_1_74	OK	0.445661	0	#NAME?	#NAME?	#NAME?	5e-05	0.000521154	yes
TraesCS3A02G481600	TraesCS3A02G481600	-	3A:712552545-712554003	10_1_20	10_1_74	OK	0	0.574081	inf	#VALUE!	#NAME?	5e-05	0.000521154	yes
TraesCS3A02G501700	TraesCS3A02G501700	-	3A:725556396-725557024	10_1_20	10_1_74	OK	0	0.708133	inf	#VALUE!	#NAME?	5e-05	0.000521154	yes
TraesCS3A02G529400	TraesCS3A02G529400	-	3A:742928945-742929923	10_1_20	10_1_74	OK	0.467919	0	#NAME?	#NAME?	#NAME?	5e-05	0.000521154	yes
TraesCS3B02G009300	TraesCS3B02G009300	-	3B:4458925-4459506	10_1_20	10_1_74	OK	0	0.385697	inf	#VALUE!	#NAME?	5e-05	0.000521154	yes
TraesCS3B02G091400	TraesCS3B02G091400	-	3B:60365230-60368062	10_1_20	10_1_74	OK	1.87894	0	#NAME?	#NAME?	#NAME?	5e-05	0.000521154	yes
TraesCS3B02G093000	TraesCS3B02G093000	-	3B:62010634-62012186	10_1_20	10_1_74	OK	0.86455	0	#NAME?	#NAME?	#NAME?	5e-05	0.000521154	yes
TraesCS3B02G094100	TraesCS3B02G094100	-	3B:62964338-62972385	10_1_20	10_1_74	OK	1.27022	0	#NAME?	#NAME?	#NAME?	5e-05	0.000521154	yes
TraesCS3B02G126800	TraesCS3B02G126800	-	3B:103721478-103722905	10_1_20	10_1_74	OK	0	8.1474	inf	#VALUE!	#NAME?	5e-05	0.000521154	yes
TraesCS3B02G126900	TraesCS3B02G126900	-	3B:103907872-103909976	10_1_20	10_1_74	OK	0	2.42112	inf	#VALUE!	#NAME?	5e-05	0.000521154	yes
TraesCS3B02G155200	TraesCS3B02G155200	-	3B:147872441-147873029	10_1_20	10_1_74	OK	0.439239	0	#NAME?	#NAME?	#NAME?	0.00075	0.00517774	yes
TraesCS3B02G158800	TraesCS3B02G158800	-	3B:154195710-154197010	10_1_20	10_1_74	OK	2.48687	0	#NAME?	#NAME?	#NAME?	5e-05	0.000521154	yes
TraesCS3B02G160200	TraesCS3B02G160200	-	3B:155418392-155419278	10_1_20	10_1_74	OK	0	0.714347	inf	#VALUE!	#NAME?	5e-05	0.000521154	yes
TraesCS3B02G216700	TraesCS3B02G216700	-	3B:257547799-257548135	10_1_20	10_1_74	OK	0.392183	0	#NAME?	#NAME?	#NAME?	0.00025	0.00210761	yes
TraesCS3B02G220100	TraesCS3B02G220100	-	3B:267430504-267431832	10_1_20	10_1_74	OK	0	0.472293	inf	#VALUE!	#NAME?	5e-05	0.000521154	yes
TraesCS3B02G226200	TraesCS3B02G226200	-	3B:313807931-313808801	10_1_20	10_1_74	OK	6.4102	0	#NAME?	#NAME?	#NAME?	5e-05	0.000521154	yes
TraesCS3B02G288400	TraesCS3B02G288400	-	3B:463095935-463096434	10_1_20	10_1_74	OK	0	0.570667	inf	#VALUE!	#NAME?	0.00405	0.0198325	yes
TraesCS3B02G289300	TraesCS3B02G289300	-	3B:464219119-464220848	10_1_20	10_1_74	OK	0	7.26651	inf	#VALUE!	#NAME?	5e-05	0.000521154	yes
TraesCS3B02G291600	TraesCS3B02G291600	-	3B:469634288-469645920	10_1_20	10_1_74	OK	1.7721	0	#NAME?	#NAME?	#NAME?	5e-05	0.000521154	yes
TraesCS3B02G318400	TraesCS3B02G318400	-	3B:513489489-513490559	10_1_20	10_1_74	OK	0	0.463886	inf	#VALUE!	#NAME?	5e-05	0.000521154	yes
TraesCS3B02G417900	TraesCS3B02G417900	-	3B:654655815-654658054	10_1_20	10_1_74	OK	0	4.12136	inf	#VALUE!	#NAME?	5e-05	0.000521154	yes
TraesCS3B02G448400	TraesCS3B02G448400	-	3B:689004986-689007214	10_1_20	10_1_74	OK	0	0.665503	inf	#VALUE!	#NAME?	5e-05	0.000521154	yes
TraesCS3B02G456000	TraesCS3B02G456000	-	3B:697565596-697568114	10_1_20	10_1_74	OK	1.61624	0	#NAME?	#NAME?	#NAME?	5e-05	0.000521154	yes
TraesCS3B02G466100	TraesCS3B02G466100	-	3B:708716901-708717699	10_1_20	10_1_74	OK	2.89989	0	#NAME?	#NAME?	#NAME?	5e-05	0.000521154	yes
TraesCS3B02G477800	TraesCS3B02G477800	-	3B:726467469-726467914	10_1_20	10_1_74	OK	0	1.77839	inf	#VALUE!	#NAME?	5e-05	0.000521154	yes
TraesCS3B02G546700	TraesCS3B02G546700	-	3B:783125813-783126116	10_1_20	10_1_74	OK	0.693606	0	#NAME?	#NAME?	#NAME?	0.0022	0.0122389	yes
TraesCS3B02G606800	TraesCS3B02G606800	-	3B:825771352-825779457	10_1_20	10_1_74	OK	0.926173	0	#NAME?	#NAME?	#NAME?	5e-05	0.000521154	yes
TraesCS3B02G609200	TraesCS3B02G609200	-	3B:828413607-828414079	10_1_20	10_1_74	OK	0.565045	0	#NAME?	#NAME?	#NAME?	0.0012	0.00757881	yes
TraesCS3D02G045700	TraesCS3D02G045700	-	3D:17413453-17413909	10_1_20	10_1_74	OK	0.850472	0	#NAME?	#NAME?	#NAME?	5e-05	0.000521154	yes
TraesCS3D02G530900	TraesCS3D02G530900	-	3D:607205678-607207863	10_1_20	10_1_74	OK	0	1.05291	inf	#VALUE!	#NAME?	5e-05	0.000521154	yes
TraesCS3D02G531300	TraesCS3D02G531300	-	3D:607379707-607379983	10_1_20	10_1_74	OK	0.940337	0	#NAME?	#NAME?	#NAME?	5e-05	0.000521154	yes
TraesCS4A02G094200	TraesCS4A02G094200	-	4A:102387583-102388031	10_1_20	10_1_74	OK	4.65881	0	#NAME?	#NAME?	#NAME?	5e-05	0.000521154	yes
TraesCS4A02G108700	TraesCS4A02G108700	-	4A:127282108-127289564	10_1_20	10_1_74	OK	0.506635	0	#NAME?	#NAME?	#NAME?	5e-05	0.000521154	yes
TraesCS4A02G261700	TraesCS4A02G261700	-	4A:574158149-574159454	10_1_20	10_1_74	OK	0.584124	0	#NAME?	#NAME?	#NAME?	5e-05	0.000521154	yes
TraesCS4A02G264100	TraesCS4A02G264100	-	4A:576575754-576576465	10_1_20	10_1_74	OK	0	0.66139	inf	#VALUE!	#NAME?	0.0001	0.000959292	yes
TraesCS4A02G309200	TraesCS4A02G309200	-	4A:602613351-602653722	10_1_20	10_1_74	OK	0	3.20654	inf	#VALUE!	#NAME?	5e-05	0.000521154	yes
TraesCS4A02G326700	TraesCS4A02G326700	-	4A:613581282-613582998	10_1_20	10_1_74	OK	0.752682	0	#NAME?	#NAME?	#NAME?	5e-05	0.000521154	yes
TraesCS4A02G367000	TraesCS4A02G367000	-	4A:640154779-640155157	10_1_20	10_1_74	OK	0	0.653976	inf	#VALUE!	#NAME?	5e-05	0.000521154	yes
TraesCS4A02G390200	TraesCS4A02G390200	-	4A:667344887-667346497	10_1_20	10_1_74	OK	0	6.99455	inf	#VALUE!	#NAME?	5e-05	0.000521154	yes
TraesCS4A02G455300	TraesCS4A02G455300	-	4A:718936185-718938590	10_1_20	10_1_74	OK	1.08633	0	#NAME?	#NAME?	#NAME?	5e-05	0.000521154	yes
TraesCS4A02G458100	TraesCS4A02G458100	-	4A:723141491-723142319	10_1_20	10_1_74	OK	0.333093	0	#NAME?	#NAME?	#NAME?	5e-05	0.000521154	yes
TraesCS4A02G458300	TraesCS4A02G458300	-	4A:723588751-723609420	10_1_20	10_1_74	OK	0	0.32373	inf	#VALUE!	#NAME?	5e-05	0.000521154	yes
TraesCS4A02G461100	TraesCS4A02G461100	-	4A:725924627-725925447	10_1_20	10_1_74	OK	0	0.60271	inf	#VALUE!	#NAME?	5e-05	0.000521154	yes
TraesCS4A02G462700	TraesCS4A02G462700	-	4A:726695822-726698169	10_1_20	10_1_74	OK	0.938444	0	#NAME?	#NAME?	#NAME?	5e-05	0.000521154	yes
TraesCS4A02G472800	TraesCS4A02G472800	-	4A:732813571-732815242	10_1_20	10_1_74	OK	0	0.589084	inf	#VALUE!	#NAME?	5e-05	0.000521154	yes
TraesCS4A02G475200	TraesCS4A02G475200	-	4A:734101755-734108378	10_1_20	10_1_74	OK	0	18.5106	inf	#VALUE!	#NAME?	5e-05	0.000521154	yes
TraesCS4A02G475300	TraesCS4A02G475300	-	4A:734287520-734289666	10_1_20	10_1_74	OK	0	0.783427	inf	#VALUE!	#NAME?	5e-05	0.000521154	yes
TraesCS4A02G475400	TraesCS4A02G475400	-	4A:734384797-734389060	10_1_20	10_1_74	OK	0.563167	0	#NAME?	#NAME?	#NAME?	5e-05	0.000521154	yes
TraesCS4A02G484100	TraesCS4A02G484100	-	4A:738742090-738743500	10_1_20	10_1_74	OK	5.73951	0	#NAME?	#NAME?	#NAME?	5e-05	0.000521154	yes
TraesCS4A02G490600	TraesCS4A02G490600	-	4A:740589872-740590493	10_1_20	10_1_74	OK	0.428877	0	#NAME?	#NAME?	#NAME?	5e-05	0.000521154	yes
TraesCS4A02G492300	TraesCS4A02G492300	-	4A:741480914-741482160	10_1_20	10_1_74	OK	0	0.475902	inf	#VALUE!	#NAME?	5e-05	0.000521154	yes
TraesCS4A02G495800	TraesCS4A02G495800	-	4A:742575090-742581168	10_1_20	10_1_74	OK	0.451325	0	#NAME?	#NAME?	#NAME?	5e-05	0.000521154	yes
TraesCS4A02G496300	TraesCS4A02G496300	-	4A:742789394-742790290	10_1_20	10_1_74	OK	0	0.469333	inf	#VALUE!	#NAME?	5e-05	0.000521154	yes
TraesCS4A02G497800	TraesCS4A02G497800	-	4A:743552933-743565036	10_1_20	10_1_74	OK	0	0.440863	inf	#VALUE!	#NAME?	5e-05	0.000521154	yes
TraesCS4A02G498900	TraesCS4A02G498900	-	4A:743986438-743987373	10_1_20	10_1_74	OK	38.6003	0	#NAME?	#NAME?	#NAME?	5e-05	0.000521154	yes
TraesCS4A02G499928	TraesCS4A02G499928	-	4A:744536043-744539773	10_1_20	10_1_74	OK	0	0.836897	inf	#VALUE!	#NAME?	5e-05	0.000521154	yes
TraesCS4B02G103800	TraesCS4B02G103800	-	4B:109920724-109923651	10_1_20	10_1_74	OK	0	3.30061	inf	#VALUE!	#NAME?	5e-05	0.000521154	yes
TraesCS4B02G148400	TraesCS4B02G148400	-	4B:214008628-214009219	10_1_20	10_1_74	OK	0	0.69912	inf	#VALUE!	#NAME?	5e-05	0.000521154	yes
TraesCS4B02G156700	TraesCS4B02G156700	-	4B:291843455-291844611	10_1_20	10_1_74	OK	0.330832	0	#NAME?	#NAME?	#NAME?	0.00035	0.00278747	yes
TraesCS4B02G271400	TraesCS4B02G271400	-	4B:547408725-547409163	10_1_20	10_1_74	OK	0.831787	0	#NAME?	#NAME?	#NAME?	5e-05	0.000521154	yes
TraesCS4B02G308800	TraesCS4B02G308800	-	4B:599399569-599399905	10_1_20	10_1_74	OK	0	0.673343	inf	#VALUE!	#NAME?	0.00085	0.00573659	yes
TraesCS4B02G369300	TraesCS4B02G369300	-	4B:654924852-654925540	10_1_20	10_1_74	OK	0	3.13885	inf	#VALUE!	#NAME?	5e-05	0.000521154	yes
TraesCS4D02G053100	TraesCS4D02G053100	-	4D:29176584-29177517	10_1_20	10_1_74	OK	0	0.948953	inf	#VALUE!	#NAME?	5e-05	0.000521154	yes
TraesCS4D02G125400	TraesCS4D02G125400	-	4D:109908111-109908715	10_1_20	10_1_74	OK	0	1.53101	inf	#VALUE!	#NAME?	0.01075	0.0421571	yes
TraesCS4D02G216300	TraesCS4D02G216300	-	4D:370530578-370531307	10_1_20	10_1_74	OK	0	0.413419	inf	#VALUE!	#NAME?	0.0008	0.00545783	yes
TraesCS4D02G309700	TraesCS4D02G309700	-	4D:477164259-477165998	10_1_20	10_1_74	OK	0	0.842592	inf	#VALUE!	#NAME?	5e-05	0.000521154	yes
TraesCS4D02G324200	TraesCS4D02G324200	-	4D:484934094-484934418	10_1_20	10_1_74	OK	0	1.00867	inf	#VALUE!	#NAME?	5e-05	0.000521154	yes
TraesCS5A02G147400	TraesCS5A02G147400	-	5A:325184244-325184588	10_1_20	10_1_74	OK	0.549772	0	#NAME?	#NAME?	#NAME?	0.00565	0.0257533	yes
TraesCS5A02G167100	TraesCS5A02G167100	-	5A:356104621-356105110	10_1_20	10_1_74	OK	0	0.680429	inf	#VALUE!	#NAME?	0.00205	0.0115641	yes
TraesCS5A02G273100	TraesCS5A02G273100	-	5A:482375541-482376227	10_1_20	10_1_74	OK	0	4.73604	inf	#VALUE!	#NAME?	5e-05	0.000521154	yes
TraesCS5A02G279900	TraesCS5A02G279900	-	5A:489494520-489499027	10_1_20	10_1_74	OK	3.2904	0	#NAME?	#NAME?	#NAME?	5e-05	0.000521154	yes
TraesCS5A02G328300	TraesCS5A02G328300	-	5A:537369061-537369364	10_1_20	10_1_74	OK	0	0.639466	inf	#VALUE!	#NAME?	0.00295	0.0154592	yes
TraesCS5A02G464100	TraesCS5A02G464100	-	5A:643864610-643864991	10_1_20	10_1_74	OK	0	0.930684	inf	#VALUE!	#NAME?	0.0008	0.00545783	yes
TraesCS5A02G470500	TraesCS5A02G470500	-	5A:647360962-647367294	10_1_20	10_1_74	OK	0	2.30502	inf	#VALUE!	#NAME?	5e-05	0.000521154	yes
TraesCS5A02G482100	TraesCS5A02G482100	-	5A:654073757-654075373	10_1_20	10_1_74	OK	3.48458	0	#NAME?	#NAME?	#NAME?	5e-05	0.000521154	yes
TraesCS5A02G482600	TraesCS5A02G482600	-	5A:654094035-654098791	10_1_20	10_1_74	OK	2.74359	0	#NAME?	#NAME?	#NAME?	5e-05	0.000521154	yes
TraesCS5A02G493300	TraesCS5A02G493300	-	5A:662358285-662362451	10_1_20	10_1_74	OK	4.29156	0	#NAME?	#NAME?	#NAME?	5e-05	0.000521154	yes
TraesCS5A02G511200	TraesCS5A02G511200	-	5A:674851852-674853088	10_1_20	10_1_74	OK	0.809458	0	#NAME?	#NAME?	#NAME?	5e-05	0.000521154	yes
TraesCS5A02G536000	TraesCS5A02G536000	-	5A:692541485-692542007	10_1_20	10_1_74	OK	0	0.702907	inf	#VALUE!	#NAME?	0.00015	0.00136806	yes
TraesCS5B02G042100	TraesCS5B02G042100	-	5B:46746200-46746584	10_1_20	10_1_74	OK	0	0.446963	inf	#VALUE!	#NAME?	5e-05	0.000521154	yes
TraesCS5B02G115100	TraesCS5B02G115100	-	5B:191029573-191038231	10_1_20	10_1_74	OK	0	0.913751	inf	#VALUE!	#NAME?	5e-05	0.000521154	yes
TraesCS5B02G273000	TraesCS5B02G273000	-	5B:458634162-458634954	10_1_20	10_1_74	OK	0.686157	0	#NAME?	#NAME?	#NAME?	5e-05	0.000521154	yes
TraesCS5B02G276100	TraesCS5B02G276100	-	5B:461695525-461695879	10_1_20	10_1_74	OK	2.02503	0	#NAME?	#NAME?	#NAME?	5e-05	0.000521154	yes
TraesCS5B02G283200	TraesCS5B02G283200	-	5B:468639372-468640497	10_1_20	10_1_74	OK	0.67217	0	#NAME?	#NAME?	#NAME?	5e-05	0.000521154	yes
TraesCS5B02G287300	TraesCS5B02G287300	-	5B:473518614-473520171	10_1_20	10_1_74	OK	1.02664	0	#NAME?	#NAME?	#NAME?	5e-05	0.000521154	yes
TraesCS5B02G289000	TraesCS5B02G289000	-	5B:474452973-474453438	10_1_20	10_1_74	OK	0	0.358019	inf	#VALUE!	#NAME?	0.01145	0.0442245	yes
TraesCS5B02G332600	TraesCS5B02G332600	-	5B:516543289-516543921	10_1_20	10_1_74	OK	0	0.813448	inf	#VALUE!	#NAME?	5e-05	0.000521154	yes
TraesCS5B02G368300	TraesCS5B02G368300	-	5B:546703872-546705896	10_1_20	10_1_74	OK	8.53594	0	#NAME?	#NAME?	#NAME?	5e-05	0.000521154	yes
TraesCS5B02G378400	TraesCS5B02G378400	-	5B:556782012-556788375	10_1_20	10_1_74	OK	0	2.92326	inf	#VALUE!	#NAME?	5e-05	0.000521154	yes
TraesCS5B02G503300	TraesCS5B02G503300	-	5B:669909163-669909637	10_1_20	10_1_74	OK	0.387554	0	#NAME?	#NAME?	#NAME?	0.005	0.023419	yes
TraesCS5B02G504600	TraesCS5B02G504600	-	5B:670693976-670694936	10_1_20	10_1_74	OK	0	4.19116	inf	#VALUE!	#NAME?	5e-05	0.000521154	yes
TraesCS5B02G506400	TraesCS5B02G506400	-	5B:671717626-671721260	10_1_20	10_1_74	OK	0	1.06416	inf	#VALUE!	#NAME?	5e-05	0.000521154	yes
TraesCS5B02G513000	TraesCS5B02G513000	-	5B:678313114-678315191	10_1_20	10_1_74	OK	0.883468	0	#NAME?	#NAME?	#NAME?	5e-05	0.000521154	yes
TraesCS5B02G520400	TraesCS5B02G520400	-	5B:682696263-682697785	10_1_20	10_1_74	OK	0	0.362527	inf	#VALUE!	#NAME?	5e-05	0.000521154	yes
TraesCS5B02G523700	TraesCS5B02G523700	-	5B:684603085-684606412	10_1_20	10_1_74	OK	0	0.578374	inf	#VALUE!	#NAME?	5e-05	0.000521154	yes
TraesCS5B02G525700	TraesCS5B02G525700	-	5B:685499375-685502322	10_1_20	10_1_74	OK	0.395909	0	#NAME?	#NAME?	#NAME?	5e-05	0.000521154	yes
TraesCS5B02G527600	TraesCS5B02G527600	-	5B:686649507-686650059	10_1_20	10_1_74	OK	0.395883	0	#NAME?	#NAME?	#NAME?	5e-05	0.000521154	yes
TraesCS5B02G546300	TraesCS5B02G546300	-	5B:699213896-699215683	10_1_20	10_1_74	OK	0	1.54818	inf	#VALUE!	#NAME?	5e-05	0.000521154	yes
TraesCS5B02G550800	TraesCS5B02G550800	-	5B:702368163-702375863	10_1_20	10_1_74	OK	4.6302	0	#NAME?	#NAME?	#NAME?	5e-05	0.000521154	yes
TraesCS5B02G550900	TraesCS5B02G550900	-	5B:702376309-702376841	10_1_20	10_1_74	OK	21.1947	0	#NAME?	#NAME?	#NAME?	5e-05	0.000521154	yes
TraesCS5D02G053900	TraesCS5D02G053900	-	5D:51587177-51588993	10_1_20	10_1_74	OK	0.335514	0	#NAME?	#NAME?	#NAME?	0.00055	0.0040264	yes
TraesCS5D02G087000	TraesCS5D02G087000	-	5D:92290706-92292606	10_1_20	10_1_74	OK	0.636617	0	#NAME?	#NAME?	#NAME?	5e-05	0.000521154	yes
TraesCS5D02G110700	TraesCS5D02G110700	-	5D:125738669-125739336	10_1_20	10_1_74	OK	0	1.47622	inf	#VALUE!	#NAME?	5e-05	0.000521154	yes
TraesCS5D02G193900	TraesCS5D02G193900	-	5D:297990836-297992635	10_1_20	10_1_74	OK	0.759072	0	#NAME?	#NAME?	#NAME?	5e-05	0.000521154	yes
TraesCS5D02G214200	TraesCS5D02G214200	-	5D:323907196-323910030	10_1_20	10_1_74	OK	5.06867	0	#NAME?	#NAME?	#NAME?	5e-05	0.000521154	yes
TraesCS5D02G234400	TraesCS5D02G234400	-	5D:341578534-341579368	10_1_20	10_1_74	OK	0	0.978576	inf	#VALUE!	#NAME?	5e-05	0.000521154	yes
TraesCS5D02G236500	TraesCS5D02G236500	-	5D:344884186-344885483	10_1_20	10_1_74	OK	1.3025	0	#NAME?	#NAME?	#NAME?	5e-05	0.000521154	yes
TraesCS5D02G446800	TraesCS5D02G446800	-	5D:496956858-496957660	10_1_20	10_1_74	OK	0.965003	0	#NAME?	#NAME?	#NAME?	5e-05	0.000521154	yes
TraesCS5D02G482300	TraesCS5D02G482300	-	5D:519808155-519808560	10_1_20	10_1_74	OK	0	0.851863	inf	#VALUE!	#NAME?	0.0007	0.00489147	yes
TraesCS6A02G106100	TraesCS6A02G106100	-	6A:74139086-74139710	10_1_20	10_1_74	OK	0.523486	0	#NAME?	#NAME?	#NAME?	5e-05	0.000521154	yes
TraesCS6A02G120500	TraesCS6A02G120500	-	6A:91976471-91978412	10_1_20	10_1_74	OK	0	3.22265	inf	#VALUE!	#NAME?	5e-05	0.000521154	yes
TraesCS6A02G120800	TraesCS6A02G120800	-	6A:92852990-92853733	10_1_20	10_1_74	OK	0	0.439425	inf	#VALUE!	#NAME?	5e-05	0.000521154	yes
TraesCS6A02G146100	TraesCS6A02G146100	-	6A:124422924-124424551	10_1_20	10_1_74	OK	0.419193	0	#NAME?	#NAME?	#NAME?	5e-05	0.000521154	yes
TraesCS6A02G164000	TraesCS6A02G164000	-	6A:161155693-161156707	10_1_20	10_1_74	OK	0	0.342231	inf	#VALUE!	#NAME?	0.0004	0.00310359	yes
TraesCS6A02G192700	TraesCS6A02G192700	-	6A:261704975-261705335	10_1_20	10_1_74	OK	0.549861	0	#NAME?	#NAME?	#NAME?	0.01005	0.0400897	yes
TraesCS6A02G238200	TraesCS6A02G238200	-	6A:447841085-447841698	10_1_20	10_1_74	OK	0	0.571865	inf	#VALUE!	#NAME?	0.00225	0.012467	yes
TraesCS6A02G261400	TraesCS6A02G261400	-	6A:484848037-484848550	10_1_20	10_1_74	OK	0.52919	0	#NAME?	#NAME?	#NAME?	0.0049	0.0230465	yes
TraesCS6A02G283300	TraesCS6A02G283300	-	6A:514352831-514353618	10_1_20	10_1_74	OK	0	6.86607	inf	#VALUE!	#NAME?	5e-05	0.000521154	yes
TraesCS6A02G284500	TraesCS6A02G284500	-	6A:516154648-516157014	10_1_20	10_1_74	OK	1.86278	0	#NAME?	#NAME?	#NAME?	5e-05	0.000521154	yes
TraesCS6A02G284600	TraesCS6A02G284600	-	6A:516158408-516161969	10_1_20	10_1_74	OK	1.51124	0	#NAME?	#NAME?	#NAME?	5e-05	0.000521154	yes
TraesCS6A02G285700	TraesCS6A02G285700	-	6A:517537511-517539714	10_1_20	10_1_74	OK	1.70462	0	#NAME?	#NAME?	#NAME?	5e-05	0.000521154	yes
TraesCS6A02G310900	TraesCS6A02G310900	-	6A:546942158-546944276	10_1_20	10_1_74	OK	0	0.334484	inf	#VALUE!	#NAME?	5e-05	0.000521154	yes
TraesCS6A02G311100	TraesCS6A02G311100	-	6A:547278449-547280025	10_1_20	10_1_74	OK	0.444311	0	#NAME?	#NAME?	#NAME?	5e-05	0.000521154	yes
TraesCS6A02G326300	TraesCS6A02G326300	-	6A:559729756-559735196	10_1_20	10_1_74	OK	0.289338	0	#NAME?	#NAME?	#NAME?	5e-05	0.000521154	yes
TraesCS6A02G328300	TraesCS6A02G328300	-	6A:561603114-561604168	10_1_20	10_1_74	OK	0.31556	0	#NAME?	#NAME?	#NAME?	0.00565	0.0257533	yes
TraesCS6A02G336700	TraesCS6A02G336700	-	6A:570725711-570727399	10_1_20	10_1_74	OK	0	1.08748	inf	#VALUE!	#NAME?	5e-05	0.000521154	yes
TraesCS6B02G002300	TraesCS6B02G002300	-	6B:1603856-1616068	10_1_20	10_1_74	OK	0.895405	0	#NAME?	#NAME?	#NAME?	5e-05	0.000521154	yes
TraesCS6B02G007700	TraesCS6B02G007700	-	6B:4943132-4944595	10_1_20	10_1_74	OK	0	2.94321	inf	#VALUE!	#NAME?	5e-05	0.000521154	yes
TraesCS6B02G014200	TraesCS6B02G014200	-	6B:8773329-8773830	10_1_20	10_1_74	OK	0	1.21616	inf	#VALUE!	#NAME?	5e-05	0.000521154	yes
TraesCS6B02G017900	TraesCS6B02G017900	-	6B:11317463-11326092	10_1_20	10_1_74	OK	0	1.57603	inf	#VALUE!	#NAME?	5e-05	0.000521154	yes
TraesCS6B02G063500	TraesCS6B02G063500	-	6B:42210585-42212065	10_1_20	10_1_74	OK	1.06893	0	#NAME?	#NAME?	#NAME?	5e-05	0.000521154	yes
TraesCS6B02G110800	TraesCS6B02G110800	-	6B:92913802-92914999	10_1_20	10_1_74	OK	0.484948	0	#NAME?	#NAME?	#NAME?	5e-05	0.000521154	yes
TraesCS6B02G173700	TraesCS6B02G173700	-	6B:188138018-188138333	10_1_20	10_1_74	OK	1.16322	0	#NAME?	#NAME?	#NAME?	0.0004	0.00310359	yes
TraesCS6B02G224500	TraesCS6B02G224500	-	6B:342807426-342807825	10_1_20	10_1_74	OK	1.16749	0	#NAME?	#NAME?	#NAME?	5e-05	0.000521154	yes
TraesCS6B02G238200	TraesCS6B02G238200	-	6B:414343923-414344382	10_1_20	10_1_74	OK	2.42618	0	#NAME?	#NAME?	#NAME?	5e-05	0.000521154	yes
TraesCS6B02G240600	TraesCS6B02G240600	-	6B:422353052-422354489	10_1_20	10_1_74	OK	0.321912	0	#NAME?	#NAME?	#NAME?	5e-05	0.000521154	yes
TraesCS6B02G244900	TraesCS6B02G244900	-	6B:437458857-437459166	10_1_20	10_1_74	OK	3.6849	0	#NAME?	#NAME?	#NAME?	5e-05	0.000521154	yes
TraesCS6B02G246400	TraesCS6B02G246400	-	6B:438959783-438960708	10_1_20	10_1_74	OK	1.00646	0	#NAME?	#NAME?	#NAME?	5e-05	0.000521154	yes
TraesCS6B02G246800	TraesCS6B02G246800	-	6B:439076177-439077250	10_1_20	10_1_74	OK	9.10388	0	#NAME?	#NAME?	#NAME?	5e-05	0.000521154	yes
TraesCS6B02G260900	TraesCS6B02G260900	-	6B:470921986-470922172	10_1_20	10_1_74	OK	5.62095	0	#NAME?	#NAME?	#NAME?	5e-05	0.000521154	yes
TraesCS6B02G263800	TraesCS6B02G263800	-	6B:474748331-474750083	10_1_20	10_1_74	OK	0.327755	0	#NAME?	#NAME?	#NAME?	5e-05	0.000521154	yes
TraesCS6B02G283100	TraesCS6B02G283100	-	6B:511275695-511276452	10_1_20	10_1_74	OK	0.656869	0	#NAME?	#NAME?	#NAME?	5e-05	0.000521154	yes
TraesCS6B02G302800	TraesCS6B02G302800	-	6B:542368707-542369085	10_1_20	10_1_74	OK	1.81652	0	#NAME?	#NAME?	#NAME?	0.0001	0.000959292	yes
TraesCS6B02G309300	TraesCS6B02G309300	-	6B:554122561-554124012	10_1_20	10_1_74	OK	1.17937	0	#NAME?	#NAME?	#NAME?	5e-05	0.000521154	yes
TraesCS6B02G330400	TraesCS6B02G330400	-	6B:579549898-579550629	10_1_20	10_1_74	OK	2.2797	0	#NAME?	#NAME?	#NAME?	5e-05	0.000521154	yes
TraesCS6B02G332000	TraesCS6B02G332000	-	6B:583443510-583444711	10_1_20	10_1_74	OK	0.412588	0	#NAME?	#NAME?	#NAME?	5e-05	0.000521154	yes
TraesCS6B02G341200	TraesCS6B02G341200	-	6B:600597249-600597957	10_1_20	10_1_74	OK	1.30838	0	#NAME?	#NAME?	#NAME?	5e-05	0.000521154	yes
TraesCS6B02G355900	TraesCS6B02G355900	-	6B:624311965-624313762	10_1_20	10_1_74	OK	0.532994	0	#NAME?	#NAME?	#NAME?	5e-05	0.000521154	yes
TraesCS6B02G358900	TraesCS6B02G358900	-	6B:630465583-630465913	10_1_20	10_1_74	OK	7.5204	0	#NAME?	#NAME?	#NAME?	5e-05	0.000521154	yes
TraesCS6B02G359000	TraesCS6B02G359000	-	6B:630504674-630504998	10_1_20	10_1_74	OK	1.93857	0	#NAME?	#NAME?	#NAME?	5e-05	0.000521154	yes
TraesCS6B02G359600	TraesCS6B02G359600	-	6B:631245208-631246198	10_1_20	10_1_74	OK	0.361073	0	#NAME?	#NAME?	#NAME?	5e-05	0.000521154	yes
TraesCS6B02G362000	TraesCS6B02G362000	-	6B:633730595-633732366	10_1_20	10_1_74	OK	0.904815	0	#NAME?	#NAME?	#NAME?	5e-05	0.000521154	yes
TraesCS6B02G369200	TraesCS6B02G369200	-	6B:643145893-643147193	10_1_20	10_1_74	OK	1.11157	0	#NAME?	#NAME?	#NAME?	5e-05	0.000521154	yes
TraesCS6B02G370600	TraesCS6B02G370600	-	6B:644381968-644383538	10_1_20	10_1_74	OK	0.841571	0	#NAME?	#NAME?	#NAME?	5e-05	0.000521154	yes
TraesCS6B02G392800	TraesCS6B02G392800	-	6B:667894970-667895851	10_1_20	10_1_74	OK	0.596642	0	#NAME?	#NAME?	#NAME?	5e-05	0.000521154	yes
TraesCS6B02G393200	TraesCS6B02G393200	-	6B:668029156-668030185	10_1_20	10_1_74	OK	1.39697	0	#NAME?	#NAME?	#NAME?	5e-05	0.000521154	yes
TraesCS6B02G401000	TraesCS6B02G401000	-	6B:676864929-676865881	10_1_20	10_1_74	OK	0.64327	0	#NAME?	#NAME?	#NAME?	5e-05	0.000521154	yes
TraesCS6B02G401600	TraesCS6B02G401600	-	6B:678092151-678092688	10_1_20	10_1_74	OK	1.33354	0	#NAME?	#NAME?	#NAME?	5e-05	0.000521154	yes
TraesCS6B02G402100	TraesCS6B02G402100	-	6B:678542713-678543232	10_1_20	10_1_74	OK	0.784729	0	#NAME?	#NAME?	#NAME?	0.0004	0.00310359	yes
TraesCS6B02G411000	TraesCS6B02G411000	-	6B:685017014-685018041	10_1_20	10_1_74	OK	1.16117	0	#NAME?	#NAME?	#NAME?	5e-05	0.000521154	yes
TraesCS6B02G414300	TraesCS6B02G414300	-	6B:687317578-687318076	10_1_20	10_1_74	OK	1.21257	0	#NAME?	#NAME?	#NAME?	5e-05	0.000521154	yes
TraesCS6B02G416500	TraesCS6B02G416500	-	6B:688756036-688758682	10_1_20	10_1_74	OK	1.18467	0	#NAME?	#NAME?	#NAME?	5e-05	0.000521154	yes
TraesCS6B02G419400	TraesCS6B02G419400	-	6B:691034556-691034847	10_1_20	10_1_74	OK	0.66587	0	#NAME?	#NAME?	#NAME?	0.00135	0.00831649	yes
TraesCS6B02G451400	TraesCS6B02G451400	-	6B:710147769-710148556	10_1_20	10_1_74	OK	2.66252	0	#NAME?	#NAME?	#NAME?	5e-05	0.000521154	yes
TraesCS6B02G452000	TraesCS6B02G452000	-	6B:710656931-710658290	10_1_20	10_1_74	OK	0	0.626942	inf	#VALUE!	#NAME?	5e-05	0.000521154	yes
TraesCS6B02G458300	TraesCS6B02G458300	-	6B:713483370-713489978	10_1_20	10_1_74	OK	1.61581	0	#NAME?	#NAME?	#NAME?	5e-05	0.000521154	yes
TraesCS6B02G466600	TraesCS6B02G466600	-	6B:716618122-716622318	10_1_20	10_1_74	OK	0.657093	0	#NAME?	#NAME?	#NAME?	5e-05	0.000521154	yes
TraesCS6B02G468300	TraesCS6B02G468300	-	6B:717891357-717892813	10_1_20	10_1_74	OK	1.71638	0	#NAME?	#NAME?	#NAME?	5e-05	0.000521154	yes
TraesCS6B02G468900	TraesCS6B02G468900	-	6B:717961215-717964216	10_1_20	10_1_74	OK	1.12694	0	#NAME?	#NAME?	#NAME?	5e-05	0.000521154	yes
TraesCS6D02G019600	TraesCS6D02G019600	-	6D:7899809-7900100	10_1_20	10_1_74	OK	1.5568	0	#NAME?	#NAME?	#NAME?	5e-05	0.000521154	yes
TraesCS6D02G040600	TraesCS6D02G040600	-	6D:16514548-16515345	10_1_20	10_1_74	OK	3.59589	0	#NAME?	#NAME?	#NAME?	5e-05	0.000521154	yes
TraesCS6D02G104500	TraesCS6D02G104500	-	6D:68098684-68099062	10_1_20	10_1_74	OK	0	0.446744	inf	#VALUE!	#NAME?	0.0008	0.00545783	yes
TraesCS6D02G160700	TraesCS6D02G160700	-	6D:138969141-138969890	10_1_20	10_1_74	OK	0	0.515984	inf	#VALUE!	#NAME?	5e-05	0.000521154	yes
TraesCS6D02G164100	TraesCS6D02G164100	-	6D:143375496-143378990	10_1_20	10_1_74	OK	0	2.86866	inf	#VALUE!	#NAME?	5e-05	0.000521154	yes
TraesCS6D02G218800	TraesCS6D02G218800	-	6D:308900895-308901192	10_1_20	10_1_74	OK	1.19036	0	#NAME?	#NAME?	#NAME?	0.00105	0.00682151	yes
TraesCS6D02G278400	TraesCS6D02G278400	-	6D:386518936-386519281	10_1_20	10_1_74	OK	0	0.536084	inf	#VALUE!	#NAME?	0.0055	0.0252413	yes
TraesCS6D02G298100	TraesCS6D02G298100	-	6D:408945403-408946919	10_1_20	10_1_74	OK	0.421717	0	#NAME?	#NAME?	#NAME?	5e-05	0.000521154	yes
TraesCS6D02G354800	TraesCS6D02G354800	-	6D:450080834-450081500	10_1_20	10_1_74	OK	0	0.454121	inf	#VALUE!	#NAME?	5e-05	0.000521154	yes
TraesCS7A02G002100	TraesCS7A02G002100	-	7A:1404697-1409905	10_1_20	10_1_74	OK	0.51967	0	#NAME?	#NAME?	#NAME?	5e-05	0.000521154	yes
TraesCS7A02G009000	TraesCS7A02G009000	-	7A:3977783-3978104	10_1_20	10_1_74	OK	0.35738	0	#NAME?	#NAME?	#NAME?	0.00565	0.0257533	yes
TraesCS7A02G010900	TraesCS7A02G010900	-	7A:4898067-4899812	10_1_20	10_1_74	OK	0	2.43049	inf	#VALUE!	#NAME?	5e-05	0.000521154	yes
TraesCS7A02G012900	TraesCS7A02G012900	-	7A:5678987-5681323	10_1_20	10_1_74	OK	0.598641	0	#NAME?	#NAME?	#NAME?	5e-05	0.000521154	yes
TraesCS7A02G015700	TraesCS7A02G015700	-	7A:6755751-6756326	10_1_20	10_1_74	OK	4.39473	0	#NAME?	#NAME?	#NAME?	5e-05	0.000521154	yes
TraesCS7A02G017200	TraesCS7A02G017200	-	7A:7511276-7514600	10_1_20	10_1_74	OK	0	1.95885	inf	#VALUE!	#NAME?	5e-05	0.000521154	yes
TraesCS7A02G021700	TraesCS7A02G021700	-	7A:8774655-8781215	10_1_20	10_1_74	OK	6.0971	0	#NAME?	#NAME?	#NAME?	5e-05	0.000521154	yes
TraesCS7A02G127000	TraesCS7A02G127000	-	7A:81637655-81639125	10_1_20	10_1_74	OK	0.786474	0	#NAME?	#NAME?	#NAME?	0.0005	0.00372765	yes
TraesCS7A02G136900	TraesCS7A02G136900	-	7A:89809074-89827252	10_1_20	10_1_74	OK	1.08196	0	#NAME?	#NAME?	#NAME?	5e-05	0.000521154	yes
TraesCS7A02G141000	TraesCS7A02G141000	-	7A:92798297-92804684	10_1_20	10_1_74	OK	0.943786	0	#NAME?	#NAME?	#NAME?	5e-05	0.000521154	yes
TraesCS7A02G141100	TraesCS7A02G141100	-	7A:92798297-92804684	10_1_20	10_1_74	OK	3.32089	0	#NAME?	#NAME?	#NAME?	5e-05	0.000521154	yes
TraesCS7A02G177600	TraesCS7A02G177600	-	7A:130891787-130893814	10_1_20	10_1_74	OK	0	0.766979	inf	#VALUE!	#NAME?	5e-05	0.000521154	yes
TraesCS7A02G187400	TraesCS7A02G187400	-	7A:143039794-143040256	10_1_20	10_1_74	OK	1.64792	0	#NAME?	#NAME?	#NAME?	5e-05	0.000521154	yes
TraesCS7A02G233100	TraesCS7A02G233100	-	7A:204667921-204668176	10_1_20	10_1_74	OK	0	0.744951	inf	#VALUE!	#NAME?	0.00175	0.0102049	yes
TraesCS7A02G288600	TraesCS7A02G288600	-	7A:347384183-347384658	10_1_20	10_1_74	OK	1.41938	0	#NAME?	#NAME?	#NAME?	5e-05	0.000521154	yes
TraesCS7A02G410400	TraesCS7A02G410400	-	7A:597523002-597527275	10_1_20	10_1_74	OK	2.92786	0	#NAME?	#NAME?	#NAME?	5e-05	0.000521154	yes
TraesCS7A02G412200	TraesCS7A02G412200	-	7A:603090918-603091299	10_1_20	10_1_74	OK	0	0.372772	inf	#VALUE!	#NAME?	5e-05	0.000521154	yes
TraesCS7A02G440600	TraesCS7A02G440600	-	7A:634976599-634977033	10_1_20	10_1_74	OK	0	1.38348	inf	#VALUE!	#NAME?	5e-05	0.000521154	yes
TraesCS7A02G522300	TraesCS7A02G522300	-	7A:705545666-705547547	10_1_20	10_1_74	OK	0.566338	0	#NAME?	#NAME?	#NAME?	5e-05	0.000521154	yes
TraesCS7A02G526700	TraesCS7A02G526700	-	7A:708361476-708365723	10_1_20	10_1_74	OK	0	1.16098	inf	#VALUE!	#NAME?	5e-05	0.000521154	yes
TraesCS7A02G527100	TraesCS7A02G527100	-	7A:708511318-708513738	10_1_20	10_1_74	OK	0.428987	0	#NAME?	#NAME?	#NAME?	5e-05	0.000521154	yes
TraesCS7A02G540500	TraesCS7A02G540500	-	7A:717394531-717396425	10_1_20	10_1_74	OK	0	6.476	inf	#VALUE!	#NAME?	5e-05	0.000521154	yes
TraesCS7A02G540900	TraesCS7A02G540900	-	7A:717581944-717602688	10_1_20	10_1_74	OK	0	0.442208	inf	#VALUE!	#NAME?	5e-05	0.000521154	yes
TraesCS7B02G016200	TraesCS7B02G016200	-	7B:13809256-13810555	10_1_20	10_1_74	OK	0	0.390935	inf	#VALUE!	#NAME?	5e-05	0.000521154	yes
TraesCS7B02G032200	TraesCS7B02G032200	-	7B:32347218-32348135	10_1_20	10_1_74	OK	0	0.32474	inf	#VALUE!	#NAME?	5e-05	0.000521154	yes
TraesCS7B02G038400	TraesCS7B02G038400	-	7B:37419989-37421473	10_1_20	10_1_74	OK	0	0.593274	inf	#VALUE!	#NAME?	5e-05	0.000521154	yes
TraesCS7B02G041300	TraesCS7B02G041300	-	7B:41044652-41054474	10_1_20	10_1_74	OK	0.855816	0	#NAME?	#NAME?	#NAME?	5e-05	0.000521154	yes
TraesCS7B02G043100	TraesCS7B02G043100	-	7B:42777036-42778788	10_1_20	10_1_74	OK	0.316112	0	#NAME?	#NAME?	#NAME?	5e-05	0.000521154	yes
TraesCS7B02G050300	TraesCS7B02G050300	-	7B:51764859-51765618	10_1_20	10_1_74	OK	7.02429	0	#NAME?	#NAME?	#NAME?	5e-05	0.000521154	yes
TraesCS7B02G060300	TraesCS7B02G060300	-	7B:62945980-62953312	10_1_20	10_1_74	OK	0	1.92003	inf	#VALUE!	#NAME?	5e-05	0.000521154	yes
TraesCS7B02G063200	TraesCS7B02G063200	-	7B:67947971-67949881	10_1_20	10_1_74	OK	0	0.339126	inf	#VALUE!	#NAME?	5e-05	0.000521154	yes
TraesCS7B02G078100	TraesCS7B02G078100	-	7B:88052114-88053119	10_1_20	10_1_74	OK	0	0.834918	inf	#VALUE!	#NAME?	5e-05	0.000521154	yes
TraesCS7B02G137500	TraesCS7B02G137500	-	7B:171984516-171986679	10_1_20	10_1_74	OK	0	0.349684	inf	#VALUE!	#NAME?	5e-05	0.000521154	yes
TraesCS7B02G142900	TraesCS7B02G142900	-	7B:182945298-182945643	10_1_20	10_1_74	OK	0.408152	0	#NAME?	#NAME?	#NAME?	5e-05	0.000521154	yes
TraesCS7B02G147600	TraesCS7B02G147600	-	7B:193949872-193950559	10_1_20	10_1_74	OK	0.582688	0	#NAME?	#NAME?	#NAME?	0.00025	0.00210761	yes
TraesCS7B02G186000	TraesCS7B02G186000	-	7B:304992012-304993146	10_1_20	10_1_74	OK	0	2.14044	inf	#VALUE!	#NAME?	5e-05	0.000521154	yes
TraesCS7B02G220000	TraesCS7B02G220000	-	7B:411412239-411415661	10_1_20	10_1_74	OK	0	0.307705	inf	#VALUE!	#NAME?	5e-05	0.000521154	yes
TraesCS7B02G366200	TraesCS7B02G366200	-	7B:630107196-630110084	10_1_20	10_1_74	OK	0	4.45869	inf	#VALUE!	#NAME?	5e-05	0.000521154	yes
TraesCS7B02G367800	TraesCS7B02G367800	-	7B:632493371-632495527	10_1_20	10_1_74	OK	0	0.484775	inf	#VALUE!	#NAME?	5e-05	0.000521154	yes
TraesCS7B02G372800	TraesCS7B02G372800	-	7B:638610202-638610652	10_1_20	10_1_74	OK	0.419427	0	#NAME?	#NAME?	#NAME?	5e-05	0.000521154	yes
TraesCS7B02G373800	TraesCS7B02G373800	-	7B:639378575-639380906	10_1_20	10_1_74	OK	0	0.918227	inf	#VALUE!	#NAME?	5e-05	0.000521154	yes
TraesCS7B02G390200	TraesCS7B02G390200	-	7B:656520137-656520604	10_1_20	10_1_74	OK	0	1.12038	inf	#VALUE!	#NAME?	0.00705	0.030591	yes
TraesCS7B02G479000	TraesCS7B02G479000	-	7B:733787854-733790541	10_1_20	10_1_74	OK	0	0.511182	inf	#VALUE!	#NAME?	5e-05	0.000521154	yes
TraesCS7B02G481400	TraesCS7B02G481400	-	7B:735304018-735306108	10_1_20	10_1_74	OK	0	20.1327	inf	#VALUE!	#NAME?	5e-05	0.000521154	yes
TraesCS7B02G481600	TraesCS7B02G481600	-	7B:736134861-736142475	10_1_20	10_1_74	OK	0	0.643345	inf	#VALUE!	#NAME?	5e-05	0.000521154	yes
TraesCS7B02G487900	TraesCS7B02G487900	-	7B:742992114-742992345	10_1_20	10_1_74	OK	0	2.47665	inf	#VALUE!	#NAME?	5e-05	0.000521154	yes
TraesCS7D02G020079	TraesCS7D02G020079	-	7D:8668593-8669034	10_1_20	10_1_74	OK	1.81277	0	#NAME?	#NAME?	#NAME?	5e-05	0.000521154	yes
TraesCS7D02G020100	TraesCS7D02G020100	-	7D:8699078-8700251	10_1_20	10_1_74	OK	0.828736	0	#NAME?	#NAME?	#NAME?	5e-05	0.000521154	yes
TraesCS7D02G086500	TraesCS7D02G086500	-	7D:53268298-53269912	10_1_20	10_1_74	OK	2.93566	0	#NAME?	#NAME?	#NAME?	0.00565	0.0257533	yes
TraesCS7D02G087500	TraesCS7D02G087500	-	7D:53524495-53525389	10_1_20	10_1_74	OK	0	1.14535	inf	#VALUE!	#NAME?	5e-05	0.000521154	yes
TraesCS7D02G115000	TraesCS7D02G115000	-	7D:70735508-70736755	10_1_20	10_1_74	OK	2.40325	0	#NAME?	#NAME?	#NAME?	5e-05	0.000521154	yes
TraesCS7D02G131600	TraesCS7D02G131600	-	7D:83455282-83456324	10_1_20	10_1_74	OK	0	9.00058	inf	#VALUE!	#NAME?	5e-05	0.000521154	yes
TraesCS7D02G161800	TraesCS7D02G161800	-	7D:111746501-111747406	10_1_20	10_1_74	OK	0	0.306654	inf	#VALUE!	#NAME?	0.0016	0.00951541	yes
TraesCS7D02G168700	TraesCS7D02G168700	-	7D:119565538-119569115	10_1_20	10_1_74	OK	0	4.0636	inf	#VALUE!	#NAME?	5e-05	0.000521154	yes
TraesCS7D02G185000	TraesCS7D02G185000	-	7D:138281166-138281506	10_1_20	10_1_74	OK	0	0.561177	inf	#VALUE!	#NAME?	0.0114	0.0440913	yes
TraesCS7D02G333300	TraesCS7D02G333300	-	7D:424644555-424644915	10_1_20	10_1_74	OK	0.699567	0	#NAME?	#NAME?	#NAME?	0.0007	0.00489147	yes
TraesCS7D02G343400	TraesCS7D02G343400	-	7D:439867570-439868650	10_1_20	10_1_74	OK	0.345929	0	#NAME?	#NAME?	#NAME?	5e-05	0.000521154	yes
TraesCS7D02G434400	TraesCS7D02G434400	-	7D:554316390-554318412	10_1_20	10_1_74	OK	0	0.513834	inf	#VALUE!	#NAME?	5e-05	0.000521154	yes
TraesCS7D02G460700	TraesCS7D02G460700	-	7D:577257759-577260702	10_1_20	10_1_74	OK	0.379209	0	#NAME?	#NAME?	#NAME?	5e-05	0.000521154	yes
TraesCS7D02G515300	TraesCS7D02G515300	-	7D:615791893-615792715	10_1_20	10_1_74	OK	0.603071	0	#NAME?	#NAME?	#NAME?	5e-05	0.000521154	yes
TraesCS7D02G525500	TraesCS7D02G525500	-	7D:621172878-621174486	10_1_20	10_1_74	OK	0	2.42325	inf	#VALUE!	#NAME?	5e-05	0.000521154	yes
TraesCSU02G029500	TraesCSU02G029500	-	Un:28320662-28323862	10_1_20	10_1_74	OK	1.91604	0	#NAME?	#NAME?	#NAME?	5e-05	0.000521154	yes
TraesCSU02G029900	TraesCSU02G029900	-	Un:28572352-28574703	10_1_20	10_1_74	OK	5.37414	0	#NAME?	#NAME?	#NAME?	5e-05	0.000521154	yes
TraesCSU02G030300	TraesCSU02G030300	-	Un:28752660-28754226	10_1_20	10_1_74	OK	1.51448	0	#NAME?	#NAME?	#NAME?	5e-05	0.000521154	yes
TraesCSU02G030800	TraesCSU02G030800	-	Un:28897260-28898594	10_1_20	10_1_74	OK	30.0539	0	#NAME?	#NAME?	#NAME?	5e-05	0.000521154	yes
TraesCSU02G031000	TraesCSU02G031000	-	Un:29184957-29186359	10_1_20	10_1_74	OK	0.687086	0	#NAME?	#NAME?	#NAME?	5e-05	0.000521154	yes
TraesCSU02G031200	TraesCSU02G031200	-	Un:29220394-29224486	10_1_20	10_1_74	OK	5.53282	0	#NAME?	#NAME?	#NAME?	5e-05	0.000521154	yes
TraesCSU02G031300	TraesCSU02G031300	-	Un:29225606-29235238	10_1_20	10_1_74	OK	3.77152	0	#NAME?	#NAME?	#NAME?	5e-05	0.000521154	yes
TraesCSU02G033000	TraesCSU02G033000	-	Un:29818751-29819446	10_1_20	10_1_74	OK	0.571018	0	#NAME?	#NAME?	#NAME?	5e-05	0.000521154	yes
TraesCSU02G033800	TraesCSU02G033800	-	Un:29989883-29990534	10_1_20	10_1_74	OK	4.3503	0	#NAME?	#NAME?	#NAME?	5e-05	0.000521154	yes
TraesCSU02G035100	TraesCSU02G035100	-	Un:30183796-30187739	10_1_20	10_1_74	OK	0.752405	0	#NAME?	#NAME?	#NAME?	5e-05	0.000521154	yes
TraesCSU02G037700	TraesCSU02G037700	-	Un:31518016-31520165	10_1_20	10_1_74	OK	1.54583	0	#NAME?	#NAME?	#NAME?	5e-05	0.000521154	yes
TraesCSU02G038300	TraesCSU02G038300	-	Un:31640296-31643228	10_1_20	10_1_74	OK	0.351106	0	#NAME?	#NAME?	#NAME?	5e-05	0.000521154	yes
TraesCSU02G038700	TraesCSU02G038700	-	Un:31723561-31725050	10_1_20	10_1_74	OK	0.587849	0	#NAME?	#NAME?	#NAME?	5e-05	0.000521154	yes
TraesCSU02G066600	TraesCSU02G066600	-	Un:51486528-51487294	10_1_20	10_1_74	OK	0	1.26991	inf	#VALUE!	#NAME?	5e-05	0.000521154	yes
TraesCSU02G072900	TraesCSU02G072900	-	Un:64206602-64211825	10_1_20	10_1_74	OK	0	2.48535	inf	#VALUE!	#NAME?	5e-05	0.000521154	yes
TraesCSU02G095600	TraesCSU02G095600	-	Un:84308886-84310663	10_1_20	10_1_74	OK	0	14.8745	inf	#VALUE!	#NAME?	5e-05	0.000521154	yes
TraesCSU02G114600	TraesCSU02G114600	-	Un:99490931-99496217	10_1_20	10_1_74	OK	29.3661	0	#NAME?	#NAME?	#NAME?	5e-05	0.000521154	yes
TraesCSU02G115600	TraesCSU02G115600	-	Un:100171255-100173429	10_1_20	10_1_74	OK	8.57962	0	#NAME?	#NAME?	#NAME?	5e-05	0.000521154	yes
TraesCSU02G115900	TraesCSU02G115900	-	Un:100209022-100211013	10_1_20	10_1_74	OK	2.61982	0	#NAME?	#NAME?	#NAME?	5e-05	0.000521154	yes
TraesCSU02G116000	TraesCSU02G116000	-	Un:100233723-100241333	10_1_20	10_1_74	OK	1.30946	0	#NAME?	#NAME?	#NAME?	5e-05	0.000521154	yes
TraesCSU02G116200	TraesCSU02G116200	-	Un:100283342-100290011	10_1_20	10_1_74	OK	2.69453	0	#NAME?	#NAME?	#NAME?	5e-05	0.000521154	yes
TraesCSU02G123900	TraesCSU02G123900	-	Un:108250626-108251916	10_1_20	10_1_74	OK	0.983045	0	#NAME?	#NAME?	#NAME?	5e-05	0.000521154	yes
TraesCSU02G136900	TraesCSU02G136900	-	Un:124697175-124701239	10_1_20	10_1_74	OK	0	4.65213	inf	#VALUE!	#NAME?	5e-05	0.000521154	yes
TraesCSU02G144800	TraesCSU02G144800	-	Un:154629666-154630185	10_1_20	10_1_74	OK	0.710996	0	#NAME?	#NAME?	#NAME?	0.00045	0.00342119	yes
TraesCSU02G149300	TraesCSU02G149300	-	Un:178181302-178182942	10_1_20	10_1_74	OK	0	6.71177	inf	#VALUE!	#NAME?	5e-05	0.000521154	yes
TraesCSU02G174000	TraesCSU02G174000	-	Un:261261492-261262197	10_1_20	10_1_74	OK	1.28297	0	#NAME?	#NAME?	#NAME?	5e-05	0.000521154	yes
TraesCSU02G213600	TraesCSU02G213600	-	Un:316653086-316653786	10_1_20	10_1_74	OK	0	1.48737	inf	#VALUE!	#NAME?	5e-05	0.000521154	yes
TraesCSU02G223100	TraesCSU02G223100	-	Un:329447392-329449430	10_1_20	10_1_74	OK	0	0.440224	inf	#VALUE!	#NAME?	5e-05	0.000521154	yes
TraesCSU02G224300	TraesCSU02G224300	-	Un:330562749-330563340	10_1_20	10_1_74	OK	0.626711	0	#NAME?	#NAME?	#NAME?	5e-05	0.000521154	yes
TraesCS4B02G157700	TraesCS4B02G157700	-	4B:299704799-299709534	10_1_20	10_1_74	OK	0.0382436	20.7252	9.08195	541.925	8.07509	0.00075	0.00517774	yes
TraesCS3B02G116500	TraesCS3B02G116500	-	3B:82851228-82854496	10_1_20	10_1_74	OK	0.0517657	12.0716	7.8654	233.196	6.26055	0.00015	0.00136806	yes
TraesCS4D02G050200	TraesCS4D02G050200	-	4D:25986915-25991603	10_1_20	10_1_74	OK	0.0296624	5.99243	7.65836	202.021	7.78842	0.0005	0.00372765	yes
TraesCS2A02G558300	TraesCS2A02G558300	-	2A:761856302-761859395	10_1_20	10_1_74	OK	0.139607	16.7282	6.90477	119.824	10.5079	5e-05	0.000521154	yes
TraesCS7B02G038300	TraesCS7B02G038300	-	7B:37359519-37361954	10_1_20	10_1_74	OK	0.323633	28.1899	6.44468	87.1048	9.886	5e-05	0.000521154	yes
TraesCS5A02G012300	TraesCS5A02G012300	-	5A:8062228-8070059	10_1_20	10_1_74	OK	0.276422	21.8702	6.30595	79.1189	6.92488	5e-05	0.000521154	yes
TraesCS4B02G278200	TraesCS4B02G278200	-	4B:560021067-560024394	10_1_20	10_1_74	OK	0.336677	25.7118	6.25492	76.3693	7.56883	5e-05	0.000521154	yes
TraesCS7A02G544600	TraesCS7A02G544600	-	7A:721064201-721075033	10_1_20	10_1_74	OK	0.0582273	4.31182	6.21046	74.0517	10.7111	5e-05	0.000521154	yes
TraesCS5A02G410000	TraesCS5A02G410000	-	5A:599388358-599390487	10_1_20	10_1_74	OK	0.0199362	1.41302	6.14725	70.8772	3.01761	0.0026	0.013989	yes
TraesCS7D02G008000	TraesCS7D02G008000	-	7D:3855195-3859065	10_1_20	10_1_74	OK	0.0529189	3.52661	6.05835	66.6415	6.60204	5e-05	0.000521154	yes
TraesCS4A02G473600	TraesCS4A02G473600	-	4A:733604167-733606057	10_1_20	10_1_74	OK	0.317063	19.7567	5.96143	62.3116	5.59299	0.00025	0.00210761	yes
TraesCSU02G095700	TraesCSU02G095700	-	Un:84316511-84317959	10_1_20	10_1_74	OK	0.171595	10.335	5.91239	60.2292	7.83536	5e-05	0.000521154	yes
TraesCS4A02G474100	TraesCS4A02G474100	-	4A:733695944-733700152	10_1_20	10_1_74	OK	0.269338	15.1419	5.81299	56.2192	8.44488	5e-05	0.000521154	yes
TraesCS2D02G413100	TraesCS2D02G413100	-	2D:527646714-527648297	10_1_20	10_1_74	OK	0.418819	21.7389	5.69781	51.9053	4.99693	0.0008	0.00545783	yes
TraesCS2B02G486900	TraesCS2B02G486900	-	2B:683173678-683176334	10_1_20	10_1_74	OK	0.0767055	3.79729	5.6295	49.5049	6.09958	5e-05	0.000521154	yes
TraesCS6A02G333700	TraesCS6A02G333700	-	6A:564723495-564725018	10_1_20	10_1_74	OK	0.488691	20.9985	5.42522	42.9689	8.14934	5e-05	0.000521154	yes
TraesCS2D02G587800	TraesCS2D02G587800	-	2D:645611546-645614424	10_1_20	10_1_74	OK	0.118988	4.73826	5.31547	39.8213	8.12324	5e-05	0.000521154	yes
TraesCS1A02G365100	TraesCS1A02G365100	-	1A:544465437-544475283	10_1_20	10_1_74	OK	0.0130922	0.516959	5.30327	39.486	3.4477	0.0004	0.00310359	yes
TraesCS2A02G239900	TraesCS2A02G239900	-	2A:333724199-333771117	10_1_20	10_1_74	OK	0.0427146	1.6556	5.27648	38.7596	5.77185	5e-05	0.000521154	yes
TraesCS5B02G351900	TraesCS5B02G351900	-	5B:531703706-531709297	10_1_20	10_1_74	OK	0.141243	5.38782	5.25345	38.1457	8.24798	5e-05	0.000521154	yes
TraesCS2D02G147900	TraesCS2D02G147900	-	2D:89214922-89216305	10_1_20	10_1_74	OK	0.316169	11.0009	5.12078	34.7943	7.13673	5e-05	0.000521154	yes
TraesCS4B02G086900	TraesCS4B02G086900	-	4B:86997298-87012097	10_1_20	10_1_74	OK	0.161796	5.50007	5.0872	33.9938	9.63171	5e-05	0.000521154	yes
TraesCS7B02G195400	TraesCS7B02G195400	-	7B:336256850-336260908	10_1_20	10_1_74	OK	0.259874	8.16424	4.97343	31.4161	7.64134	5e-05	0.000521154	yes
TraesCS5D02G513100	TraesCS5D02G513100	-	5D:537221654-537225469	10_1_20	10_1_74	OK	0.100661	3.12258	4.95516	31.0207	7.2922	0.0001	0.000959292	yes
TraesCS3B02G452500	TraesCS3B02G452500	-	3B:693644761-693649712	10_1_20	10_1_74	OK	0.156989	4.83691	4.94535	30.8105	7.12735	5e-05	0.000521154	yes
TraesCS7A02G537900	TraesCS7A02G537900	-	7A:715224472-715226136	10_1_20	10_1_74	OK	0.0701079	2.05424	4.87288	29.301	2.72524	5e-05	0.000521154	yes
TraesCS4B02G073600	TraesCS4B02G073600	-	4B:68890828-68895752	10_1_20	10_1_74	OK	0.0238961	0.698814	4.87006	29.2438	3.12813	0.00385	0.0191042	yes
TraesCS4A02G472600	TraesCS4A02G472600	-	4A:732778802-732781271	10_1_20	10_1_74	OK	0.412324	11.9619	4.85853	29.011	6.81209	5e-05	0.000521154	yes
TraesCS4A02G472500	TraesCS4A02G472500	-	4A:732769816-732774321	10_1_20	10_1_74	OK	0.77321	21.9319	4.82603	28.3648	9.17685	5e-05	0.000521154	yes
TraesCS7D02G498500	TraesCS7D02G498500	-	7D:605144855-605151271	10_1_20	10_1_74	OK	0.0928997	2.61048	4.8125	28.1	5.85285	5e-05	0.000521154	yes
TraesCS2D02G406800	TraesCS2D02G406800	-	2D:522323993-522329757	10_1_20	10_1_74	OK	0.186569	5.08465	4.76837	27.2535	6.11183	5e-05	0.000521154	yes
TraesCSU02G207900	TraesCSU02G207900	-	Un:308428532-308430235	10_1_20	10_1_74	OK	0.0550878	1.47775	4.74553	26.8254	4.4105	5e-05	0.000521154	yes
TraesCSU02G206500	TraesCSU02G206500	-	Un:306904476-306906518	10_1_20	10_1_74	OK	0.657354	17.4709	4.73214	26.5776	8.31198	5e-05	0.000521154	yes
TraesCS4B02G149900	TraesCS4B02G149900	-	4B:226511443-226513027	10_1_20	10_1_74	OK	0.0728044	1.80182	4.62928	24.7487	4.18762	5e-05	0.000521154	yes
TraesCS2B02G483000	TraesCS2B02G483000	-	2B:680446022-680446607	10_1_20	10_1_74	OK	4.89402	109.379	4.48218	22.3496	9.95306	5e-05	0.000521154	yes
TraesCS3B02G134200	TraesCS3B02G134200	-	3B:116150701-116151578	10_1_20	10_1_74	OK	0.251107	5.52748	4.46024	22.0123	3.41942	0.00355	0.0179138	yes
TraesCS6A02G151500	TraesCS6A02G151500	-	6A:135435822-135438904	10_1_20	10_1_74	OK	0.0162756	0.334236	4.36009	20.5361	2.76679	0.0036	0.0181185	yes
TraesCS6B02G452200	TraesCS6B02G452200	-	6B:711235007-711238020	10_1_20	10_1_74	OK	0.0223951	0.455487	4.34616	20.3388	2.97415	0.0044	0.0211572	yes
TraesCSU02G029100	TraesCSU02G029100	-	Un:27941499-27946276	10_1_20	10_1_74	OK	0.0386273	0.785234	4.34543	20.3285	3.66068	0.00265	0.0141978	yes
TraesCS5B02G506300	TraesCS5B02G506300	-	5B:671709904-671714387	10_1_20	10_1_74	OK	0.0483833	0.973339	4.33036	20.1172	4.13561	5e-05	0.000521154	yes
TraesCS7D02G138700	TraesCS7D02G138700	-	7D:88877849-88879780	10_1_20	10_1_74	OK	0.195356	3.89665	4.31806	19.9464	4.18927	0.00015	0.00136806	yes
TraesCS6A02G147000	TraesCS6A02G147000	-	6A:126911782-126915966	10_1_20	10_1_74	OK	0.355143	6.98344	4.29747	19.6638	7.90685	5e-05	0.000521154	yes
TraesCS7B02G371600	TraesCS7B02G371600	-	7B:637618063-637622426	10_1_20	10_1_74	OK	0.0289418	0.553534	4.25745	19.1258	5.36216	5e-05	0.000521154	yes
TraesCS4B02G157800	TraesCS4B02G157800	-	4B:300800064-300812855	10_1_20	10_1_74	OK	0.0414858	0.789158	4.24963	19.0224	3.81566	5e-05	0.000521154	yes
TraesCS2D02G582900	TraesCS2D02G582900	-	2D:643330242-643331607	10_1_20	10_1_74	OK	0.354439	6.65324	4.23045	18.7712	4.49689	5e-05	0.000521154	yes
TraesCS5B02G523600	TraesCS5B02G523600	-	5B:684576556-684580251	10_1_20	10_1_74	OK	0.222047	4.13017	4.21726	18.6004	6.98314	5e-05	0.000521154	yes
TraesCS2B02G615100	TraesCS2B02G615100	-	2B:793348796-793350472	10_1_20	10_1_74	OK	0.115905	2.11694	4.19097	18.2645	4.641	0.00035	0.00278747	yes
TraesCS5B02G535200	TraesCS5B02G535200	-	5B:691411950-691440959	10_1_20	10_1_74	OK	0.0716342	1.29964	4.18132	18.1427	5.73867	5e-05	0.000521154	yes
TraesCS2B02G202200	TraesCS2B02G202200	-	2B:182000936-182007384	10_1_20	10_1_74	OK	0.0332412	0.596042	4.16437	17.9308	4.20964	5e-05	0.000521154	yes
TraesCS2B02G111100	TraesCS2B02G111100	-	2B:72895028-72896639	10_1_20	10_1_74	OK	1.12293	19.9036	4.14768	17.7246	8.06554	5e-05	0.000521154	yes
TraesCS4B02G157900	TraesCS4B02G157900	-	4B:300934376-300940214	10_1_20	10_1_74	OK	0.14607	2.4998	4.09709	17.1138	6.75042	5e-05	0.000521154	yes
TraesCS4A02G470700	TraesCS4A02G470700	-	4A:731489178-731490730	10_1_20	10_1_74	OK	0.117996	1.88092	3.99463	15.9406	3.99423	0.0002	0.00174787	yes
TraesCS7A02G131600	TraesCS7A02G131600	-	7A:85030809-85033630	10_1_20	10_1_74	OK	0.356595	5.66015	3.98848	15.8727	6.32902	5e-05	0.000521154	yes
TraesCS3B02G115100	TraesCS3B02G115100	-	3B:81813956-81818009	10_1_20	10_1_74	OK	0.0241324	0.378079	3.96964	15.6668	2.9032	0.0012	0.00757881	yes
TraesCS2A02G557700	TraesCS2A02G557700	-	2A:761249344-761252060	10_1_20	10_1_74	OK	0.426176	6.61621	3.95648	15.5246	5.9268	5e-05	0.000521154	yes
TraesCS2A02G572800	TraesCS2A02G572800	-	2A:768676587-768678510	10_1_20	10_1_74	OK	0.0681527	1.05803	3.95647	15.5244	3.24216	0.01145	0.0442245	yes
TraesCS7B02G374100	TraesCS7B02G374100	-	7B:639491732-639506453	10_1_20	10_1_74	OK	0.0659213	1.019	3.95026	15.4578	5.85671	5e-05	0.000521154	yes
TraesCS7B02G022000	TraesCS7B02G022000	-	7B:20834657-20838443	10_1_20	10_1_74	OK	0.135128	2.08576	3.94817	15.4354	4.45007	5e-05	0.000521154	yes
TraesCS2B02G613500	TraesCS2B02G613500	-	2B:792876484-792878155	10_1_20	10_1_74	OK	0.103459	1.58467	3.93706	15.317	3.50455	0.00075	0.00517774	yes
TraesCS4A02G474000	TraesCS4A02G474000	-	4A:733693079-733695651	10_1_20	10_1_74	OK	0.272787	3.96556	3.86168	14.5372	3.44335	0.0001	0.000959292	yes
TraesCS2B02G489500	TraesCS2B02G489500	-	2B:686817702-686820112	10_1_20	10_1_74	OK	0.204905	2.96956	3.85722	14.4924	5.47506	5e-05	0.000521154	yes
TraesCS4A02G486100	TraesCS4A02G486100	-	4A:739520988-739525939	10_1_20	10_1_74	OK	0.74637	10.7342	3.84618	14.3819	8.35827	5e-05	0.000521154	yes
TraesCS2B02G489800	TraesCS2B02G489800	-	2B:687227078-687228505	10_1_20	10_1_74	OK	0.408727	5.86859	3.8438	14.3582	4.39184	5e-05	0.000521154	yes
TraesCS5D02G180000	TraesCS5D02G180000	-	5D:280305267-280309755	10_1_20	10_1_74	OK	0.16489	2.3649	3.8422	14.3423	4.55595	5e-05	0.000521154	yes
TraesCS6A02G151400	TraesCS6A02G151400	-	6A:135433119-135433942	10_1_20	10_1_74	OK	0.0943491	1.32275	3.80939	14.0198	3.52505	0.0004	0.00310359	yes
TraesCS1A02G326800	TraesCS1A02G326800	-	1A:516739313-516740335	10_1_20	10_1_74	OK	0.104462	1.42456	3.76947	13.6371	3.44744	0.01165	0.0447852	yes
TraesCS4A02G457400	TraesCS4A02G457400	-	4A:722837843-722839786	10_1_20	10_1_74	OK	0.725121	9.85976	3.76526	13.5974	5.8617	5e-05	0.000521154	yes
TraesCS3B02G228100	TraesCS3B02G228100	-	3B:328467110-328472171	10_1_20	10_1_74	OK	0.167472	2.24393	3.74404	13.3989	3.86652	5e-05	0.000521154	yes
TraesCS1B02G227400	TraesCS1B02G227400	-	1B:408655935-408660806	10_1_20	10_1_74	OK	0.200982	2.67136	3.73244	13.2916	5.74703	5e-05	0.000521154	yes
TraesCS7A02G233700	TraesCS7A02G233700	-	7A:205465607-205470121	10_1_20	10_1_74	OK	0.0341535	0.450403	3.72111	13.1876	2.49629	0.0019	0.0108869	yes
TraesCS1B02G143800	TraesCS1B02G143800	-	1B:195552667-195560543	10_1_20	10_1_74	OK	0.378075	4.98258	3.72015	13.1788	8.93037	5e-05	0.000521154	yes
TraesCS6A02G084100	TraesCS6A02G084100	-	6A:52388094-52393446	10_1_20	10_1_74	OK	0.0451096	0.589136	3.70709	13.0601	3.69233	0.0002	0.00174787	yes
TraesCS3D02G328300	TraesCS3D02G328300	-	3D:441144918-441149482	10_1_20	10_1_74	OK	1.54375	19.868	3.68594	12.87	7.20568	5e-05	0.000521154	yes
TraesCS4B02G052900	TraesCS4B02G052900	-	4B:41743520-41744496	10_1_20	10_1_74	OK	0.144392	1.80631	3.64498	12.5097	3.10364	0.0113	0.0437926	yes
TraesCS3B02G295000	TraesCS3B02G295000	-	3B:473694772-473709342	10_1_20	10_1_74	OK	0.126507	1.57484	3.63792	12.4487	4.82391	5e-05	0.000521154	yes
TraesCS5A02G490200	TraesCS5A02G490200	-	5A:659720576-659727259	10_1_20	10_1_74	OK	0.356315	4.41685	3.63179	12.3959	5.20326	5e-05	0.000521154	yes
TraesCS1B02G340200	TraesCS1B02G340200	-	1B:568005578-568006599	10_1_20	10_1_74	OK	0.148102	1.81756	3.61734	12.2724	4.05557	0.00375	0.0187139	yes
TraesCS2D02G588400	TraesCS2D02G588400	-	2D:645730684-645730936	10_1_20	10_1_74	OK	0.432583	5.22777	3.59515	12.085	1.71244	0.0027	0.0144023	yes
TraesCS6B02G113100	TraesCS6B02G113100	-	6B:95442099-95447158	10_1_20	10_1_74	OK	0.0495719	0.593554	3.58178	11.9736	3.09744	0.00185	0.0106711	yes
TraesCS3B02G034300	TraesCS3B02G034300	-	3B:16403808-16404992	10_1_20	10_1_74	OK	0.23757	2.83409	3.57646	11.9295	5.53612	0.0043	0.020787	yes
TraesCS2B02G489700	TraesCS2B02G489700	-	2B:687205210-687207726	10_1_20	10_1_74	OK	0.106817	1.27401	3.57616	11.927	5.27451	5e-05	0.000521154	yes
TraesCS4B02G092400	TraesCS4B02G092400	-	4B:95214749-95219050	10_1_20	10_1_74	OK	0.105649	1.25302	3.56807	11.8603	4.6839	5e-05	0.000521154	yes
TraesCS2D02G155000	TraesCS2D02G155000	-	2D:98672355-98673614	10_1_20	10_1_74	OK	0.288639	3.37693	3.54838	11.6995	4.5656	5e-05	0.000521154	yes
TraesCS7B02G468900	TraesCS7B02G468900	-	7B:725962082-725965911	10_1_20	10_1_74	OK	0.071558	0.833888	3.54267	11.6533	3.68315	5e-05	0.000521154	yes
TraesCS3D02G475100	TraesCS3D02G475100	-	3D:575739376-575740827	10_1_20	10_1_74	OK	0.137714	1.58902	3.52838	11.5385	3.08247	0.00075	0.00517774	yes
TraesCS4D02G271300	TraesCS4D02G271300	-	4D:441900868-441902067	10_1_20	10_1_74	OK	0.0689562	0.792496	3.52265	11.4927	1.67546	0.00295	0.0154592	yes
TraesCS2A02G149900	TraesCS2A02G149900	-	2A:97548514-97549396	10_1_20	10_1_74	OK	0.230931	2.61581	3.50173	11.3273	3.54215	0.0002	0.00174787	yes
TraesCS3B02G282300	TraesCS3B02G282300	-	3B:452716268-452716944	10_1_20	10_1_74	OK	0.347278	3.91641	3.49537	11.2775	4.04667	0.00215	0.01201	yes
TraesCS2A02G570900	TraesCS2A02G570900	-	2A:768120519-768123094	10_1_20	10_1_74	OK	0.101138	1.12953	3.48133	11.1682	2.98574	0.0016	0.00951541	yes
TraesCS2A02G458800	TraesCS2A02G458800	-	2A:706200209-706202703	10_1_20	10_1_74	OK	0.244152	2.70576	3.47019	11.0823	3.21784	0.00265	0.0141978	yes
TraesCS2B02G051600	TraesCS2B02G051600	-	2B:25246678-25251560	10_1_20	10_1_74	OK	0.169421	1.8365	3.43827	10.8398	4.6094	5e-05	0.000521154	yes
TraesCSU02G102700	TraesCSU02G102700	-	Un:90081876-90089310	10_1_20	10_1_74	OK	0.236206	2.55875	3.43732	10.8327	6.5181	5e-05	0.000521154	yes
TraesCS7B02G016500	TraesCS7B02G016500	-	7B:14063106-14072046	10_1_20	10_1_74	OK	0.31477	3.40542	3.43546	10.8187	8.93347	5e-05	0.000521154	yes
TraesCS7A02G131287	TraesCS7A02G131287	-	7A:84735750-84736548	10_1_20	10_1_74	OK	0.545002	5.85949	3.42644	10.7513	2.96755	0.00085	0.00573659	yes
TraesCS5B02G328400	TraesCS5B02G328400	-	5B:511852266-511853720	10_1_20	10_1_74	OK	0.137927	1.47455	3.41829	10.6907	1.61908	0.00335	0.0171131	yes
TraesCS2A02G120000	TraesCS2A02G120000	-	2A:70229684-70235175	10_1_20	10_1_74	OK	0.069412	0.731518	3.39764	10.5388	2.55572	0.0111	0.0431973	yes
TraesCS1B02G222200	TraesCS1B02G222200	-	1B:399792184-399795920	10_1_20	10_1_74	OK	0.0668182	0.702166	3.3935	10.5086	3.4937	0.00055	0.0040264	yes
TraesCS5B02G543000	TraesCS5B02G543000	-	5B:696333214-696334814	10_1_20	10_1_74	OK	0.17488	1.82961	3.3871	10.4621	3.21922	0.00025	0.00210761	yes
TraesCS7B02G081900	TraesCS7B02G081900	-	7B:92313382-92322484	10_1_20	10_1_74	OK	0.0458502	0.47724	3.37971	10.4086	3.95304	0.0002	0.00174787	yes
TraesCS7D02G434300	TraesCS7D02G434300	-	7D:554239082-554240906	10_1_20	10_1_74	OK	0.0395569	0.411021	3.37721	10.3906	2.84137	0.00265	0.0141978	yes
TraesCS2A02G572000	TraesCS2A02G572000	-	2A:768541319-768546773	10_1_20	10_1_74	OK	0.0581465	0.601621	3.37109	10.3466	2.90354	0.0022	0.0122389	yes
TraesCS4B02G088200	TraesCS4B02G088200	-	4B:89285871-89294859	10_1_20	10_1_74	OK	2.05378	21.1269	3.36273	10.2869	9.10809	5e-05	0.000521154	yes
TraesCS1A02G291700	TraesCS1A02G291700	-	1A:487604482-487605044	10_1_20	10_1_74	OK	16.3397	167.345	3.35637	10.2416	8.46574	5e-05	0.000521154	yes
TraesCS2D02G583000	TraesCS2D02G583000	-	2D:643435026-643436437	10_1_20	10_1_74	OK	7.27035	74.3997	3.3552	10.2333	8.45381	5e-05	0.000521154	yes
TraesCS4D02G004200	TraesCS4D02G004200	-	4D:1871231-1878072	10_1_20	10_1_74	OK	0.055682	0.56779	3.35007	10.197	5.26205	5e-05	0.000521154	yes
TraesCS4A02G498400	TraesCS4A02G498400	-	4A:743919789-743924068	10_1_20	10_1_74	OK	0.272732	2.77004	3.34435	10.1566	5.59732	5e-05	0.000521154	yes
TraesCS3B02G198300	TraesCS3B02G198300	-	3B:225797212-225800358	10_1_20	10_1_74	OK	0.143891	1.45428	3.33725	10.1068	4.27529	5e-05	0.000521154	yes
TraesCS7A02G222200	TraesCS7A02G222200	-	7A:191663898-191665390	10_1_20	10_1_74	OK	0.110412	1.10594	3.3243	10.0165	2.56174	0.0023	0.0126922	yes
TraesCS6B02G180300	TraesCS6B02G180300	-	6B:200508893-200512052	10_1_20	10_1_74	OK	0.168891	1.68365	3.31743	9.96887	2.85595	0.00135	0.00831649	yes
TraesCS3B02G181300	TraesCS3B02G181300	-	3B:189488440-189490699	10_1_20	10_1_74	OK	0.928223	9.22631	3.31321	9.93975	5.25355	5e-05	0.000521154	yes
TraesCS4A02G499200	TraesCS4A02G499200	-	4A:744274733-744276074	10_1_20	10_1_74	OK	0.375576	3.69307	3.29764	9.83306	2.73368	0.0017	0.0099866	yes
TraesCS2D02G578300	TraesCS2D02G578300	-	2D:641183433-641184859	10_1_20	10_1_74	OK	0.205453	2.00088	3.28376	9.73891	2.39182	0.00595	0.0268153	yes
TraesCS3B02G143600	TraesCS3B02G143600	-	3B:132393015-132395769	10_1_20	10_1_74	OK	0.212586	2.06426	3.27951	9.71026	4.91569	5e-05	0.000521154	yes
TraesCSU02G225400	TraesCSU02G225400	-	Un:332577356-332578487	10_1_20	10_1_74	OK	0.228834	2.21624	3.27574	9.68492	2.87294	0.00755	0.0322443	yes
TraesCS1B02G043900	TraesCS1B02G043900	-	1B:23896116-23898299	10_1_20	10_1_74	OK	0.0447869	0.432384	3.27116	9.65422	2.67964	0.00175	0.0102049	yes
TraesCSU02G262700	TraesCSU02G262700	-	Un:418197344-418198578	10_1_20	10_1_74	OK	1.63164	15.6582	3.26253	9.59664	5.74051	5e-05	0.000521154	yes
TraesCS3D02G091700	TraesCS3D02G091700	-	3D:46470644-46471994	10_1_20	10_1_74	OK	0.118322	1.11194	3.23229	9.39758	3.25757	0.0122	0.0463851	yes
TraesCS5D02G460000	TraesCS5D02G460000	-	5D:503740819-503741777	10_1_20	10_1_74	OK	0.0749218	0.696881	3.21745	9.30141	1.54435	0.00435	0.0209811	yes
TraesCS4B02G387200	TraesCS4B02G387200	-	4B:665301132-665302847	10_1_20	10_1_74	OK	0.616761	5.69676	3.20736	9.23659	4.5653	5e-05	0.000521154	yes
TraesCSU02G000500	TraesCSU02G000500	-	Un:285806-289101	10_1_20	10_1_74	OK	0.0487778	0.447239	3.19675	9.16891	3.09771	0.0001	0.000959292	yes
TraesCS5D02G360000	TraesCS5D02G360000	-	5D:439710406-439711504	10_1_20	10_1_74	OK	0.166801	1.52656	3.19409	9.15202	2.41891	0.00935	0.03787	yes
TraesCS4A02G331100	TraesCS4A02G331100	-	4A:615693851-615702428	10_1_20	10_1_74	OK	0.0710256	0.645291	3.18354	9.08534	4.75459	5e-05	0.000521154	yes
TraesCS5A02G378700	TraesCS5A02G378700	-	5A:575705508-575709396	10_1_20	10_1_74	OK	1.10947	10.0521	3.17956	9.06031	6.76248	5e-05	0.000521154	yes
TraesCS6B02G132400	TraesCS6B02G132400	-	6B:129296511-129297167	10_1_20	10_1_74	OK	0.166038	1.50305	3.17831	9.05246	1.54636	0.00435	0.0209811	yes
TraesCS2D02G579500	TraesCS2D02G579500	-	2D:641960700-641963851	10_1_20	10_1_74	OK	1.22434	11.0127	3.1691	8.99485	6.71282	5e-05	0.000521154	yes
TraesCS7B02G211100	TraesCS7B02G211100	-	7B:385619479-385621350	10_1_20	10_1_74	OK	0.0471538	0.421315	3.15945	8.93489	2.77378	0.00105	0.00682151	yes
TraesCS2A02G558500	TraesCS2A02G558500	-	2A:761901303-761903162	10_1_20	10_1_74	OK	0.0460089	0.409696	3.15457	8.90472	1.7531	0.01155	0.044504	yes
TraesCS4D02G206200	TraesCS4D02G206200	-	4D:353922434-353923572	10_1_20	10_1_74	OK	0.220539	1.95787	3.15018	8.87766	3.22292	5e-05	0.000521154	yes
TraesCS7B02G130900	TraesCS7B02G130900	-	7B:157808447-157809668	10_1_20	10_1_74	OK	0.46942	4.12023	3.13377	8.77726	4.57817	5e-05	0.000521154	yes
TraesCS5B02G545100	TraesCS5B02G545100	-	5B:697668066-697672904	10_1_20	10_1_74	OK	5.14831	45.0334	3.12883	8.74725	8.19757	5e-05	0.000521154	yes
TraesCS3B02G472700	TraesCS3B02G472700	-	3B:721069941-721071968	10_1_20	10_1_74	OK	0.0598377	0.523409	3.12881	8.74713	2.96915	0.00155	0.00927263	yes
TraesCS1D02G328900	TraesCS1D02G328900	-	1D:420378923-420379950	10_1_20	10_1_74	OK	0.22343	1.93752	3.11632	8.67173	3.75899	0.00255	0.0137884	yes
TraesCS5B02G265500	TraesCS5B02G265500	-	5B:449844192-449848443	10_1_20	10_1_74	OK	0.0529039	0.458549	3.11563	8.66758	2.70375	0.00105	0.00682151	yes
TraesCS2B02G483600	TraesCS2B02G483600	-	2B:680768243-680769698	10_1_20	10_1_74	OK	0.0676739	0.585309	3.11253	8.64898	3.25446	0.00025	0.00210761	yes
TraesCS5B02G043900	TraesCS5B02G043900	-	5B:48928733-48931457	10_1_20	10_1_74	OK	0.129544	1.1156	3.1063	8.61171	2.82716	0.00145	0.00879978	yes
TraesCS2A02G358400	TraesCS2A02G358400	-	2A:602650885-602653428	10_1_20	10_1_74	OK	0.0379106	0.326272	3.1054	8.60634	1.22902	0.00095	0.00628484	yes
TraesCS3B02G101500	TraesCS3B02G101500	-	3B:68442259-68445404	10_1_20	10_1_74	OK	0.0872761	0.749856	3.10296	8.5918	3.47882	5e-05	0.000521154	yes
TraesCS7B02G381300	TraesCS7B02G381300	-	7B:646063707-646074390	10_1_20	10_1_74	OK	1.11897	9.55285	3.09376	8.53718	7.31397	5e-05	0.000521154	yes
TraesCS5D02G355100	TraesCS5D02G355100	-	5D:437009393-437011158	10_1_20	10_1_74	OK	0.0649235	0.553713	3.09233	8.52872	3.24532	0.00025	0.00210761	yes
TraesCS2D02G349700	TraesCS2D02G349700	-	2D:447148792-447150476	10_1_20	10_1_74	OK	0.140749	1.19971	3.09149	8.52376	3.21199	0.00565	0.0257533	yes
TraesCSU02G065700	TraesCSU02G065700	-	Un:51198718-51201251	10_1_20	10_1_74	OK	1.1165	9.46143	3.08308	8.47422	6.35636	5e-05	0.000521154	yes
TraesCS2B02G255800	TraesCS2B02G255800	-	2B:296002397-296005751	10_1_20	10_1_74	OK	0.2015	1.7065	3.08219	8.46899	4.32767	5e-05	0.000521154	yes
TraesCS3B02G605800	TraesCS3B02G605800	-	3B:824379569-824380028	10_1_20	10_1_74	OK	0.961502	8.02472	3.06109	8.34603	3.54398	0.00015	0.00136806	yes
TraesCS7A02G545700	TraesCS7A02G545700	-	7A:721703885-721707772	10_1_20	10_1_74	OK	0.0465697	0.388462	3.06031	8.34152	2.85259	0.00225	0.012467	yes
TraesCS5B02G355800	TraesCS5B02G355800	-	5B:535139325-535140958	10_1_20	10_1_74	OK	1.52637	12.7227	3.05923	8.33528	5.30936	5e-05	0.000521154	yes
TraesCS6D02G225500	TraesCS6D02G225500	-	6D:317105079-317106446	10_1_20	10_1_74	OK	0.0932589	0.771154	3.04771	8.26898	2.00001	0.01135	0.0439436	yes
TraesCS4A02G494400	TraesCS4A02G494400	-	4A:742280558-742290286	10_1_20	10_1_74	OK	0.910948	7.47318	3.03628	8.20373	8.84883	5e-05	0.000521154	yes
TraesCS5B02G526800	TraesCS5B02G526800	-	5B:685991204-685994463	10_1_20	10_1_74	OK	0.0617029	0.498529	3.01427	8.07952	2.91257	0.00105	0.00682151	yes
TraesCSU02G098300	TraesCSU02G098300	-	Un:87200659-87208012	10_1_20	10_1_74	OK	0.644317	5.18932	3.0097	8.05397	4.79396	5e-05	0.000521154	yes
TraesCS5D02G388700	TraesCS5D02G388700	-	5D:458094425-458098176	10_1_20	10_1_74	OK	0.447771	3.60516	3.00923	8.05135	4.51561	5e-05	0.000521154	yes
TraesCS4A02G495700	TraesCS4A02G495700	-	4A:742562605-742566907	10_1_20	10_1_74	OK	0.210621	1.69456	3.00819	8.04554	4.76072	5e-05	0.000521154	yes
TraesCS4A02G392500	TraesCS4A02G392500	-	4A:668336860-668337733	10_1_20	10_1_74	OK	0.339031	2.71804	3.00307	8.01704	2.84361	0.001	0.00655021	yes
TraesCS3A02G481500	TraesCS3A02G481500	-	3A:712545115-712546522	10_1_20	10_1_74	OK	0.526227	4.19578	2.99518	7.97332	3.94812	5e-05	0.000521154	yes
TraesCS3B02G037400	TraesCS3B02G037400	-	3B:18155734-18156633	10_1_20	10_1_74	OK	0.282805	2.25398	2.9946	7.97011	2.46322	0.0032	0.0164981	yes
TraesCS4B02G394400	TraesCS4B02G394400	-	4B:668445453-668447440	10_1_20	10_1_74	OK	0.246903	1.96543	2.99283	7.96034	3.30497	0.0002	0.00174787	yes
TraesCS1B02G243200	TraesCS1B02G243200	-	1B:432116598-432117724	10_1_20	10_1_74	OK	0.546655	4.33489	2.98729	7.92983	3.20944	0.00035	0.00278747	yes
TraesCS5A02G549600	TraesCS5A02G549600	-	5A:703381919-703385698	10_1_20	10_1_74	OK	0.152904	1.21216	2.98687	7.92752	3.68529	5e-05	0.000521154	yes
TraesCS2B02G561400	TraesCS2B02G561400	-	2B:754004512-754005041	10_1_20	10_1_74	OK	0.598475	4.68289	2.96803	7.82467	3.09048	0.00035	0.00278747	yes
TraesCS4B02G100500	TraesCS4B02G100500	-	4B:106057323-106060426	10_1_20	10_1_74	OK	0.13331	1.03615	2.95838	7.77251	3.61876	0.0001	0.000959292	yes
TraesCS6A02G117200	TraesCS6A02G117200	-	6A:87653275-87653743	10_1_20	10_1_74	OK	9.77439	75.8907	2.95684	7.76421	5.8217	5e-05	0.000521154	yes
TraesCSU02G036600	TraesCSU02G036600	GLU1D	Un:31204474-31209405	10_1_20	10_1_74	OK	0.457492	3.54871	2.95548	7.7569	5.32005	5e-05	0.000521154	yes
TraesCS5B02G315700	TraesCS5B02G315700	-	5B:497903498-497905717	10_1_20	10_1_74	OK	0.146497	1.13469	2.95335	7.74546	2.94164	0.00045	0.00342119	yes
TraesCS2B02G482900	TraesCS2B02G482900	-	2B:680408987-680409227	10_1_20	10_1_74	OK	3.5624	27.5418	2.9507	7.73124	3.55818	5e-05	0.000521154	yes
TraesCS1B02G129200	TraesCS1B02G129200	-	1B:159203246-159204267	10_1_20	10_1_74	OK	0.0679221	0.522883	2.94453	7.69825	1.38028	0.00675	0.0295669	yes
TraesCS3B02G162900	TraesCS3B02G162900	-	3B:160621234-160622923	10_1_20	10_1_74	OK	0.211602	1.62234	2.93865	7.66694	2.66637	0.00205	0.0115641	yes
TraesCS4A02G464200	TraesCS4A02G464200	-	4A:728088124-728090118	10_1_20	10_1_74	OK	0.100056	0.765604	2.93579	7.65175	2.78237	0.0006	0.00431612	yes
TraesCS3B02G376900	TraesCS3B02G376900	-	3B:593540966-593542658	10_1_20	10_1_74	OK	0.121121	0.924983	2.93298	7.63686	2.75299	0.00075	0.00517774	yes
TraesCS5B02G448400	TraesCS5B02G448400	-	5B:620669348-620670561	10_1_20	10_1_74	OK	15.2584	116.48	2.9324	7.63379	8.39379	5e-05	0.000521154	yes
TraesCS7A02G249500	TraesCS7A02G249500	-	7A:232345765-232346972	10_1_20	10_1_74	OK	1.49383	11.3925	2.93099	7.62634	4.42089	5e-05	0.000521154	yes
TraesCS7A02G381500	TraesCS7A02G381500	-	7A:556318337-556320821	10_1_20	10_1_74	OK	0.111964	0.838491	2.90476	7.48893	2.5661	0.0018	0.0104342	yes
TraesCS6B02G034600	TraesCS6B02G034600	-	6B:20761457-20762852	10_1_20	10_1_74	OK	0.0861934	0.645326	2.90438	7.48696	3.32141	5e-05	0.000521154	yes
TraesCS2D02G579000	TraesCS2D02G579000	-	2D:641607183-641608551	10_1_20	10_1_74	OK	1.77073	13.1853	2.89651	7.44623	4.48458	5e-05	0.000521154	yes
TraesCS2B02G513800	TraesCS2B02G513800	-	2B:708826270-708826803	10_1_20	10_1_74	OK	0.410216	3.01455	2.87748	7.34865	2.63297	0.0031	0.0160771	yes
TraesCS2A02G351700	TraesCS2A02G351700	-	2A:592090059-592092898	10_1_20	10_1_74	OK	0.0836635	0.611216	2.86901	7.30564	3.01207	0.0097	0.0389752	yes
TraesCS7A02G489000	TraesCS7A02G489000	-	7A:679229756-679231428	10_1_20	10_1_74	OK	0.204235	1.48751	2.8646	7.28334	2.52901	0.0021	0.0117926	yes
TraesCS2D02G289300	TraesCS2D02G289300	-	2D:371241512-371242687	10_1_20	10_1_74	OK	0.678403	4.93661	2.8633	7.27678	3.50067	5e-05	0.000521154	yes
TraesCS3B02G335100	TraesCS3B02G335100	-	3B:541202825-541207216	10_1_20	10_1_74	OK	1.11553	8.10874	2.86175	7.26897	6.62339	5e-05	0.000521154	yes
TraesCS6A02G098500	TraesCS6A02G098500	-	6A:65681324-65684847	10_1_20	10_1_74	OK	0.125512	0.911187	2.85992	7.25975	3.19051	5e-05	0.000521154	yes
TraesCS1A02G036500	TraesCS1A02G036500	-	1A:20244456-20246289	10_1_20	10_1_74	OK	0.0628622	0.455438	2.85699	7.24502	2.61675	0.00215	0.01201	yes
TraesCS2B02G484000	TraesCS2B02G484000	-	2B:681349094-681350135	10_1_20	10_1_74	OK	0.42556	3.07342	2.85241	7.22206	2.13245	0.0113	0.0437926	yes
TraesCSU02G024300	TraesCSU02G024300	-	Un:24672426-24674333	10_1_20	10_1_74	OK	0.0665761	0.478474	2.84537	7.1869	2.51467	0.0097	0.0389752	yes
TraesCS3D02G039300	TraesCS3D02G039300	-	3D:14947440-14948762	10_1_20	10_1_74	OK	1.59917	11.4665	2.84202	7.17023	4.31868	5e-05	0.000521154	yes
TraesCS4B02G031200	TraesCS4B02G031200	-	4B:23391643-23393022	10_1_20	10_1_74	OK	0.344664	2.45754	2.83395	7.13024	2.4176	0.0009	0.00600941	yes
TraesCS3B02G451800	TraesCS3B02G451800	-	3B:692127827-692128362	10_1_20	10_1_74	OK	2.34657	16.6395	2.82598	7.09096	5.02536	5e-05	0.000521154	yes
TraesCS5B02G563300	TraesCS5B02G563300	-	5B:708961283-708962779	10_1_20	10_1_74	OK	0.23817	1.67421	2.81342	7.02949	2.96285	0.0004	0.00310359	yes
TraesCS4B02G078600	TraesCS4B02G078600	-	4B:75736640-75740481	10_1_20	10_1_74	OK	0.130443	0.910559	2.80333	6.9805	2.84184	0.0014	0.0085538	yes
TraesCS7A02G233900	TraesCS7A02G233900	-	7A:205998953-206003545	10_1_20	10_1_74	OK	0.109285	0.761805	2.80133	6.97083	3.32244	5e-05	0.000521154	yes
TraesCS2A02G071800	TraesCS2A02G071800	-	2A:31952803-31957974	10_1_20	10_1_74	OK	0.529016	3.68162	2.79896	6.95939	5.56021	5e-05	0.000521154	yes
TraesCS1B02G011500	TraesCS1B02G011500	-	1B:5509786-5510370	10_1_20	10_1_74	OK	8.33001	57.8041	2.79478	6.93925	6.38815	5e-05	0.000521154	yes
TraesCS5B02G007100	TraesCS5B02G007100	-	5B:8342581-8344606	10_1_20	10_1_74	OK	0.27019	1.86469	2.78689	6.9014	3.55034	5e-05	0.000521154	yes
TraesCS2D02G583100	TraesCS2D02G583100	-	2D:643467341-643468713	10_1_20	10_1_74	OK	7.1072	48.3813	2.7671	6.80738	6.92952	5e-05	0.000521154	yes
TraesCS4B02G126400	TraesCS4B02G126400	-	4B:161551956-161558349	10_1_20	10_1_74	OK	0.0948968	0.643775	2.76213	6.78397	4.76967	5e-05	0.000521154	yes
TraesCS1A02G039100	TraesCS1A02G039100	-	1A:21281531-21285458	10_1_20	10_1_74	OK	0.173689	1.17528	2.75842	6.76655	4.28792	5e-05	0.000521154	yes
TraesCS5B02G557600	TraesCS5B02G557600	-	5B:705319430-705321545	10_1_20	10_1_74	OK	0.0607943	0.407731	2.74561	6.70673	2.11161	0.0118	0.0452306	yes
TraesCS6B02G014300	TraesCS6B02G014300	-	6B:8780942-8782484	10_1_20	10_1_74	OK	0.609746	4.08328	2.74345	6.6967	4.14094	5e-05	0.000521154	yes
TraesCS1B02G170200	TraesCS1B02G170200	-	1B:302033115-302037366	10_1_20	10_1_74	OK	0.166832	1.11529	2.74094	6.68506	2.63591	0.00105	0.00682151	yes
TraesCS2B02G366500	TraesCS2B02G366500	-	2B:522200675-522204996	10_1_20	10_1_74	OK	0.500041	3.32015	2.73113	6.63975	4.65024	5e-05	0.000521154	yes
TraesCS1A02G095600	TraesCS1A02G095600	-	1A:91174550-91176315	10_1_20	10_1_74	OK	0.100521	0.666595	2.72931	6.63138	2.25714	0.0054	0.0248858	yes
TraesCS3D02G272400	TraesCS3D02G272400	-	3D:378032363-378036766	10_1_20	10_1_74	OK	0.979785	6.42323	2.71276	6.55575	5.21208	5e-05	0.000521154	yes
TraesCS2B02G111000	TraesCS2B02G111000	-	2B:72811060-72817327	10_1_20	10_1_74	OK	0.224845	1.46439	2.70329	6.51285	5.56788	5e-05	0.000521154	yes
TraesCS3B02G349300	TraesCS3B02G349300	-	3B:559723389-559727637	10_1_20	10_1_74	OK	0.112866	0.734295	2.70175	6.50591	2.5379	0.0021	0.0117926	yes
TraesCS6B02G116900	TraesCS6B02G116900	-	6B:106467327-106470092	10_1_20	10_1_74	OK	0.68952	4.46421	2.69474	6.47437	4.16069	5e-05	0.000521154	yes
TraesCSU02G169600	TraesCSU02G169600	-	Un:249445981-249447623	10_1_20	10_1_74	OK	1.498	9.61362	2.68204	6.41763	6.18811	5e-05	0.000521154	yes
TraesCS3B02G324600	TraesCS3B02G324600	-	3B:525619338-525620601	10_1_20	10_1_74	OK	0.251981	1.61632	2.68133	6.41447	2.29188	0.0067	0.0294322	yes
TraesCS4B02G308600	TraesCS4B02G308600	-	4B:599349815-599351524	10_1_20	10_1_74	OK	0.20368	1.30013	2.67428	6.3832	3.43267	0.00485	0.0228492	yes
TraesCS4A02G454800	TraesCS4A02G454800	-	4A:718848585-718850423	10_1_20	10_1_74	OK	6.57771	41.9438	2.6728	6.37666	7.12668	5e-05	0.000521154	yes
TraesCS2B02G613800	TraesCS2B02G613800	-	2B:792989379-792993260	10_1_20	10_1_74	OK	1.5427	9.8013	2.66751	6.35332	7.11372	5e-05	0.000521154	yes
TraesCS5B02G356700	TraesCS5B02G356700	-	5B:536322670-536326028	10_1_20	10_1_74	OK	0.205329	1.30224	2.66498	6.34219	2.80131	0.0003	0.00245552	yes
TraesCS3B02G171700	TraesCS3B02G171700	-	3B:172703278-172704341	10_1_20	10_1_74	OK	0.282076	1.78075	2.65833	6.31302	3.12733	0.00025	0.00210761	yes
TraesCS1B02G401600	TraesCS1B02G401600	-	1B:631829399-631834179	10_1_20	10_1_74	OK	0.853865	5.38784	2.65763	6.30996	6.10385	5e-05	0.000521154	yes
TraesCS7A02G005700	TraesCS7A02G005700	-	7A:2826624-2830659	10_1_20	10_1_74	OK	0.0624118	0.393674	2.65711	6.30768	3.18536	0.00015	0.00136806	yes
TraesCS5B02G310100	TraesCS5B02G310100	-	5B:492131801-492134625	10_1_20	10_1_74	OK	0.0838731	0.528489	2.65559	6.30104	2.29249	0.0106	0.0417364	yes
TraesCS6D02G084300	TraesCS6D02G084300	-	6D:49218042-49221583	10_1_20	10_1_74	OK	0.113118	0.712684	2.65544	6.30039	2.2467	0.00035	0.00278747	yes
TraesCS1A02G076500	TraesCS1A02G076500	-	1A:59212222-59215118	10_1_20	10_1_74	OK	0.061481	0.386267	2.65139	6.28272	2.39816	0.0069	0.0301089	yes
TraesCS1A02G027600	TraesCS1A02G027600	-	1A:13081412-13086602	10_1_20	10_1_74	OK	0.303019	1.90275	2.65061	6.27933	5.7094	5e-05	0.000521154	yes
TraesCS3A02G297100	TraesCS3A02G297100	-	3A:531701235-531702644	10_1_20	10_1_74	OK	0.11557	0.721408	2.64205	6.24218	2.40951	0.0019	0.0108869	yes
TraesCS4A02G397800	TraesCS4A02G397800	-	4A:673066956-673071513	10_1_20	10_1_74	OK	0.414563	2.5721	2.63328	6.20435	4.90493	5e-05	0.000521154	yes
TraesCS3B02G455600	TraesCS3B02G455600	-	3B:697151997-697156764	10_1_20	10_1_74	OK	0.102314	0.632173	2.62731	6.17873	3.68704	5e-05	0.000521154	yes
TraesCS6A02G277200	TraesCS6A02G277200	-	6A:504392949-504394835	10_1_20	10_1_74	OK	0.242266	1.48752	2.61824	6.14001	2.6175	0.0008	0.00545783	yes
TraesCS5B02G505300	TraesCS5B02G505300	-	5B:671126013-671129257	10_1_20	10_1_74	OK	1.38225	8.47893	2.61687	6.13418	4.81071	5e-05	0.000521154	yes
TraesCS1A02G350000	TraesCS1A02G350000	-	1A:534940874-534943351	10_1_20	10_1_74	OK	0.0635041	0.387904	2.61078	6.10834	1.58299	0.00615	0.0275004	yes
TraesCS1B02G302900	TraesCS1B02G302900	-	1B:523230181-523233143	10_1_20	10_1_74	OK	0.123848	0.754917	2.60775	6.09552	2.19227	0.00425	0.0206004	yes
TraesCS7A02G513100	TraesCS7A02G513100	-	7A:700110210-700112441	10_1_20	10_1_74	OK	0.112473	0.684937	2.60639	6.08978	3.48826	5e-05	0.000521154	yes
TraesCS5B02G393600	TraesCS5B02G393600	-	5B:571634809-571636297	10_1_20	10_1_74	OK	0.120133	0.729617	2.60251	6.07342	2.6381	0.00025	0.00210761	yes
TraesCS4A02G381400	TraesCS4A02G381400	-	4A:658949856-658955412	10_1_20	10_1_74	OK	0.89385	5.41816	2.5997	6.06161	5.33046	5e-05	0.000521154	yes
TraesCS3B02G403600	TraesCS3B02G403600	-	3B:637645165-637648751	10_1_20	10_1_74	OK	0.103297	0.625742	2.59877	6.0577	3.01838	0.0002	0.00174787	yes
TraesCS5D02G119700	TraesCS5D02G119700	-	5D:166628132-166634916	10_1_20	10_1_74	OK	0.933867	5.64289	2.59514	6.04248	4.99011	5e-05	0.000521154	yes
TraesCS3B02G118400	TraesCS3B02G118400	-	3B:85103980-85108448	10_1_20	10_1_74	OK	0.0981234	0.592032	2.59301	6.03356	2.6759	0.0098	0.0393161	yes
TraesCS5D02G303100	TraesCS5D02G303100	-	5D:398865208-398869704	10_1_20	10_1_74	OK	0.258471	1.55667	2.59039	6.02261	3.84082	5e-05	0.000521154	yes
TraesCS3B02G324100	TraesCS3B02G324100	-	3B:525014165-525015267	10_1_20	10_1_74	OK	0.110941	0.665633	2.58493	5.99986	1.18754	0.01285	0.0482898	yes
TraesCS1B02G308000	TraesCS1B02G308000	-	1B:530665885-530669017	10_1_20	10_1_74	OK	0.116624	0.698992	2.58341	5.99355	3.51623	5e-05	0.000521154	yes
TraesCSU02G066000	TraesCSU02G066000	-	Un:51233914-51237421	10_1_20	10_1_74	OK	0.320794	1.92185	2.58278	5.99093	5.06595	5e-05	0.000521154	yes
TraesCS5A02G532200	TraesCS5A02G532200	-	5A:689933098-689935992	10_1_20	10_1_74	OK	0.450887	2.69814	2.58112	5.98404	3.4034	5e-05	0.000521154	yes
TraesCS6A02G153100	TraesCS6A02G153100	-	6A:139127656-139148600	10_1_20	10_1_74	OK	2.76586	16.5471	2.58079	5.98267	6.91532	5e-05	0.000521154	yes
TraesCS2B02G520400	TraesCS2B02G520400	-	2B:715021150-715024033	10_1_20	10_1_74	OK	0.154262	0.922227	2.57974	5.97832	3.24645	0.0002	0.00174787	yes
TraesCS7B02G389200	TraesCS7B02G389200	-	7B:655818506-655819384	10_1_20	10_1_74	OK	0.111838	0.668539	2.5796	5.97774	2.32755	0.00375	0.0187139	yes
TraesCS4B02G103900	TraesCS4B02G103900	-	4B:109925223-109926769	10_1_20	10_1_74	OK	0.262742	1.55725	2.56728	5.92691	3.64665	5e-05	0.000521154	yes
TraesCS7A02G482100	TraesCS7A02G482100	-	7A:674273135-674275483	10_1_20	10_1_74	OK	0.180807	1.06846	2.56301	5.90939	2.44693	0.0018	0.0104342	yes
TraesCS7B02G274900	TraesCS7B02G274900	-	7B:504237577-504244677	10_1_20	10_1_74	OK	0.534335	3.14894	2.55905	5.89319	2.73756	0.0011	0.00706779	yes
TraesCS4B02G392400	TraesCS4B02G392400	-	4B:667603995-667605368	10_1_20	10_1_74	OK	1.46803	8.60171	2.55075	5.85939	4.53726	5e-05	0.000521154	yes
TraesCS7B02G010000	TraesCS7B02G010000	-	7B:6150030-6154160	10_1_20	10_1_74	OK	0.629605	3.68322	2.54845	5.85005	4.50693	5e-05	0.000521154	yes
TraesCS6B02G099800	TraesCS6B02G099800	-	6B:77746761-77749478	10_1_20	10_1_74	OK	0.141047	0.820328	2.54002	5.81597	2.72283	0.0004	0.00310359	yes
TraesCS3D02G031800	TraesCS3D02G031800	-	3D:11731895-11733355	10_1_20	10_1_74	OK	1.0679	6.20696	2.53911	5.8123	5.85454	5e-05	0.000521154	yes
TraesCS4A02G459400	TraesCS4A02G459400	-	4A:724853529-724855831	10_1_20	10_1_74	OK	0.931473	5.40386	2.53641	5.80144	5.7792	5e-05	0.000521154	yes
TraesCS2A02G110600	TraesCS2A02G110600	-	2A:62291392-62295693	10_1_20	10_1_74	OK	0.759245	4.39452	2.53307	5.78802	5.44149	5e-05	0.000521154	yes
TraesCS2A02G449000	TraesCS2A02G449000	-	2A:698663754-698686400	10_1_20	10_1_74	OK	0.0687949	0.396584	2.52725	5.76472	1.82527	0.0134	0.0498383	yes
TraesCS7A02G159600	TraesCS7A02G159600	-	7A:115903568-115905198	10_1_20	10_1_74	OK	0.190628	1.09825	2.52638	5.76124	2.2565	0.0046	0.0219051	yes
TraesCS4A02G474800	TraesCS4A02G474800	-	4A:733989940-733994648	10_1_20	10_1_74	OK	0.0723162	0.416502	2.52593	5.75945	4.10534	5e-05	0.000521154	yes
TraesCS2B02G061900	TraesCS2B02G061900	-	2B:29553645-29555689	10_1_20	10_1_74	OK	0.404235	2.3134	2.51675	5.72291	2.70592	0.0006	0.00431612	yes
TraesCS2B02G413400	TraesCS2B02G413400	-	2B:589089254-589091957	10_1_20	10_1_74	OK	0.3828	2.1804	2.50993	5.69592	2.97964	0.0001	0.000959292	yes
TraesCS2D02G580400	TraesCS2D02G580400	-	2D:642332359-642335092	10_1_20	10_1_74	OK	0.462802	2.62902	2.50606	5.68067	3.33896	5e-05	0.000521154	yes
TraesCS2A02G138500	TraesCS2A02G138500	-	2A:83855766-83857441	10_1_20	10_1_74	OK	0.0709511	0.402766	2.50505	5.67669	1.15628	0.013	0.0487183	yes
TraesCS7B02G380100	TraesCS7B02G380100	-	7B:644545333-644555458	10_1_20	10_1_74	OK	0.246107	1.39526	2.50318	5.66934	4.37121	5e-05	0.000521154	yes
TraesCS2A02G401700	TraesCS2A02G401700	-	2A:655278930-655279692	10_1_20	10_1_74	OK	2.18641	12.3293	2.49546	5.63908	4.83465	5e-05	0.000521154	yes
TraesCS1A02G298600	TraesCS1A02G298600	-	1A:493500537-493503348	10_1_20	10_1_74	OK	0.070245	0.395264	2.49235	5.62694	2.01992	0.0118	0.0452306	yes
TraesCS4D02G121300	TraesCS4D02G121300	-	4D:102387492-102390491	10_1_20	10_1_74	OK	0.0792258	0.444719	2.48885	5.6133	2.67088	0.00095	0.00628484	yes
TraesCS4A02G458400	TraesCS4A02G458400	-	4A:723636967-723640228	10_1_20	10_1_74	OK	0.27682	1.55197	2.48708	5.60642	4.36743	5e-05	0.000521154	yes
TraesCS7D02G233900	TraesCS7D02G233900	-	7D:195629625-195635061	10_1_20	10_1_74	OK	0.296624	1.66049	2.48491	5.59799	3.82487	5e-05	0.000521154	yes
TraesCS5B02G043800	TraesCS5B02G043800	-	5B:48870729-48874375	10_1_20	10_1_74	OK	0.211163	1.18131	2.48395	5.59427	2.42665	0.00185	0.0106711	yes
TraesCS3B02G500900	TraesCS3B02G500900	-	3B:745201344-745203449	10_1_20	10_1_74	OK	0.0702006	0.392446	2.48294	5.59036	2.07499	0.00755	0.0322443	yes
TraesCS4B02G307400	TraesCS4B02G307400	-	4B:596773987-596776721	10_1_20	10_1_74	OK	0.328787	1.8335	2.47938	5.57658	3.18094	5e-05	0.000521154	yes
TraesCSU02G065800	TraesCSU02G065800	-	Un:51203180-51206295	10_1_20	10_1_74	OK	0.420212	2.34236	2.47878	5.57426	4.2492	5e-05	0.000521154	yes
TraesCS7D02G055600	TraesCS7D02G055600	-	7D:29807619-29808919	10_1_20	10_1_74	OK	0.267419	1.48951	2.47766	5.56993	3.05009	0.01295	0.0485982	yes
TraesCS7D02G117100	TraesCS7D02G117100	-	7D:72216362-72216773	10_1_20	10_1_74	OK	13.4869	75.0761	2.47679	5.56658	5.3579	5e-05	0.000521154	yes
TraesCS3B02G142200	TraesCS3B02G142200	-	3B:129436118-129441744	10_1_20	10_1_74	OK	0.457014	2.54196	2.47563	5.5621	5.36002	5e-05	0.000521154	yes
TraesCS4A02G382000	TraesCS4A02G382000	-	4A:659124949-659129756	10_1_20	10_1_74	OK	0.235927	1.31088	2.47412	5.55628	3.64328	5e-05	0.000521154	yes
TraesCS2A02G119100	TraesCS2A02G119100	-	2A:69313423-69315125	10_1_20	10_1_74	OK	0.139694	0.774997	2.47192	5.54782	2.03098	0.0074	0.0317538	yes
TraesCS2D02G162200	TraesCS2D02G162200	-	2D:106649580-106650516	10_1_20	10_1_74	OK	0.824765	4.56605	2.46889	5.53618	3.06794	5e-05	0.000521154	yes
TraesCS5B02G477300	TraesCS5B02G477300	-	5B:649498491-649499157	10_1_20	10_1_74	OK	3.34612	18.4584	2.46372	5.51637	3.98211	5e-05	0.000521154	yes
TraesCS7A02G415900	TraesCS7A02G415900	-	7A:608234912-608236825	10_1_20	10_1_74	OK	0.0821791	0.451392	2.45754	5.49279	2.29988	0.00215	0.01201	yes
TraesCS4D02G062500	TraesCS4D02G062500	-	4D:38344233-38345364	10_1_20	10_1_74	OK	1.98511	10.89	2.45572	5.48587	4.66326	5e-05	0.000521154	yes
TraesCS7B02G398400	TraesCS7B02G398400	-	7B:664797417-664798017	10_1_20	10_1_74	OK	0.697353	3.82543	2.45566	5.48564	3.29577	0.0071	0.0307722	yes
TraesCS3B02G181100	TraesCS3B02G181100	-	3B:189387594-189388805	10_1_20	10_1_74	OK	0.134801	0.737413	2.45165	5.47041	1.81388	0.0044	0.0211572	yes
TraesCS4B02G396800	TraesCS4B02G396800	-	4B:671180653-671181982	10_1_20	10_1_74	OK	0.179299	0.980309	2.45087	5.46746	2.61954	0.0104	0.0411445	yes
TraesCS3B02G444000	TraesCS3B02G444000	-	3B:684265031-684267724	10_1_20	10_1_74	OK	0.117448	0.639274	2.44441	5.44303	2.44957	0.002	0.01134	yes
TraesCS7B02G000300	TraesCS7B02G000300	-	7B:113160-115194	10_1_20	10_1_74	OK	0.72757	3.95837	2.44375	5.44054	4.31587	5e-05	0.000521154	yes
TraesCS2A02G504000	TraesCS2A02G504000	-	2A:733131362-733132226	10_1_20	10_1_74	OK	0.24494	1.32917	2.44002	5.42649	2.03056	0.009	0.0368404	yes
TraesCS2A02G475700	TraesCS2A02G475700	-	2A:716163621-716170066	10_1_20	10_1_74	OK	1.96455	10.6406	2.4373	5.41627	6.63349	5e-05	0.000521154	yes
TraesCS5B02G376600	TraesCS5B02G376600	-	5B:554522642-554524262	10_1_20	10_1_74	OK	0.279765	1.51523	2.43725	5.41608	2.20096	0.00285	0.0150356	yes
TraesCS2A02G051600	TraesCS2A02G051600	-	2A:20273324-20275162	10_1_20	10_1_74	OK	0.386774	2.09279	2.43587	5.41091	2.79734	5e-05	0.000521154	yes
TraesCS5B02G354800	TraesCS5B02G354800	-	5B:533748098-533750330	10_1_20	10_1_74	OK	17.1894	92.3381	2.42541	5.37182	7.5812	5e-05	0.000521154	yes
TraesCS5A02G003700	TraesCS5A02G003700	-	5A:2615781-2617551	10_1_20	10_1_74	OK	0.0665743	0.357089	2.42325	5.36378	2.11302	0.0042	0.0204145	yes
TraesCS3B02G207600	TraesCS3B02G207600	-	3B:243244034-243246864	10_1_20	10_1_74	OK	1.32375	7.0834	2.41981	5.35101	4.62652	5e-05	0.000521154	yes
TraesCS3B02G084700	TraesCS3B02G084700	-	3B:53350407-53359592	10_1_20	10_1_74	OK	0.210761	1.12572	2.41718	5.34126	4.31584	5e-05	0.000521154	yes
TraesCS2B02G134200	TraesCS2B02G134200	-	2B:100334619-100338647	10_1_20	10_1_74	OK	0.0763369	0.407545	2.4165	5.33874	2.47204	0.0007	0.00489147	yes
TraesCS6B02G006400	TraesCS6B02G006400	-	6B:4489897-4495887	10_1_20	10_1_74	OK	0.991169	5.28247	2.41401	5.32954	5.96703	5e-05	0.000521154	yes
TraesCS1B02G130600	TraesCS1B02G130600	-	1B:162279217-162285525	10_1_20	10_1_74	OK	0.204135	1.08632	2.41185	5.32156	3.89147	5e-05	0.000521154	yes
TraesCS1D02G397400	TraesCS1D02G397400	-	1D:465098247-465101353	10_1_20	10_1_74	OK	0.0819999	0.435776	2.40989	5.31434	2.01769	0.0061	0.0273527	yes
TraesCS3D02G048300	TraesCS3D02G048300	-	3D:18433686-18434946	10_1_20	10_1_74	OK	1.8678	9.90765	2.4072	5.30444	4.33088	5e-05	0.000521154	yes
TraesCS2A02G574400	TraesCS2A02G574400	-	2A:769472596-769474043	10_1_20	10_1_74	OK	0.365112	1.93421	2.40533	5.29757	3.55696	0.00085	0.00573659	yes
TraesCS5B02G282800	TraesCS5B02G282800	-	5B:467496183-467499161	10_1_20	10_1_74	OK	0.306157	1.62061	2.40419	5.29338	3.18767	5e-05	0.000521154	yes
TraesCS4B02G067100	TraesCS4B02G067100	-	4B:60026832-60027324	10_1_20	10_1_74	OK	0.604208	3.19397	2.40223	5.2862	2.19375	0.00375	0.0187139	yes
TraesCS3B02G260800	TraesCS3B02G260800	-	3B:418718256-418722009	10_1_20	10_1_74	OK	0.236843	1.25139	2.40153	5.28363	1.9986	0.0107	0.0420302	yes
TraesCS3B02G256900	TraesCS3B02G256900	-	3B:414209495-414213548	10_1_20	10_1_74	OK	3.62398	19.108	2.39853	5.27266	6.37296	5e-05	0.000521154	yes
TraesCS4B02G071700	TraesCS4B02G071700	-	4B:66172417-66178641	10_1_20	10_1_74	OK	0.123387	0.649956	2.39715	5.26762	2.14737	0.005	0.023419	yes
TraesCS3B02G453200	TraesCS3B02G453200	-	3B:694174206-694176046	10_1_20	10_1_74	OK	0.785431	4.09336	2.38173	5.21161	3.7334	5e-05	0.000521154	yes
TraesCS5B02G046700	TraesCS5B02G046700	-	5B:52004527-52008676	10_1_20	10_1_74	OK	0.111197	0.579051	2.38058	5.20746	3.37555	5e-05	0.000521154	yes
TraesCS5A02G381100	TraesCS5A02G381100	-	5A:578836064-578838464	10_1_20	10_1_74	OK	0.51885	2.68736	2.3728	5.17945	3.49304	5e-05	0.000521154	yes
TraesCS4D02G299700	TraesCS4D02G299700	-	4D:468595388-468600900	10_1_20	10_1_74	OK	0.498101	2.57821	2.37186	5.17608	3.86528	5e-05	0.000521154	yes
TraesCS7B02G050700	TraesCS7B02G050700	-	7B:52655149-52656083	10_1_20	10_1_74	OK	2.98399	15.4219	2.36967	5.16823	4.44202	5e-05	0.000521154	yes
TraesCSU02G049700	TraesCSU02G049700	-	Un:39535112-39536829	10_1_20	10_1_74	OK	0.184036	0.947045	2.36345	5.14599	2.09125	0.0059	0.0266524	yes
TraesCS4A02G455000	TraesCS4A02G455000	-	4A:718865994-718867345	10_1_20	10_1_74	OK	7.64655	39.336	2.36297	5.14428	6.83526	5e-05	0.000521154	yes
TraesCS4A02G495600	TraesCS4A02G495600	-	4A:742554339-742559621	10_1_20	10_1_74	OK	1.73511	8.92359	2.3626	5.14296	6.77551	5e-05	0.000521154	yes
TraesCS5B02G345400	TraesCS5B02G345400	-	5B:528504214-528509440	10_1_20	10_1_74	OK	1.745	8.97194	2.36219	5.1415	5.49035	5e-05	0.000521154	yes
TraesCS4B02G129200	TraesCS4B02G129200	-	4B:168994366-168996714	10_1_20	10_1_74	OK	0.14936	0.767301	2.36099	5.13723	3.00378	5e-05	0.000521154	yes
TraesCS1A02G039800	TraesCS1A02G039800	-	1A:21985329-21987056	10_1_20	10_1_74	OK	0.219803	1.12283	2.35286	5.10836	2.33856	0.0016	0.00951541	yes
TraesCS7A02G477100	TraesCS7A02G477100	-	7A:670945812-670947380	10_1_20	10_1_74	OK	0.15618	0.796424	2.35032	5.09937	2.49632	0.0123	0.0466641	yes
TraesCS5B02G045600	TraesCS5B02G045600	-	5B:50931412-50933135	10_1_20	10_1_74	OK	0.568098	2.89207	2.34789	5.09079	2.37818	0.0016	0.00951541	yes
TraesCS7B02G382000	TraesCS7B02G382000	-	7B:647751458-647754258	10_1_20	10_1_74	OK	0.0824262	0.416932	2.33864	5.05826	1.91267	0.00935	0.03787	yes
TraesCS1A02G360100	TraesCS1A02G360100	-	1A:541460216-541460850	10_1_20	10_1_74	OK	36.4958	183.704	2.33158	5.03356	7.15833	5e-05	0.000521154	yes
TraesCS2A02G473800	TraesCS2A02G473800	-	2A:715299783-715301878	10_1_20	10_1_74	OK	0.10277	0.516755	2.33007	5.0283	3.13208	5e-05	0.000521154	yes
TraesCS4B02G153600	TraesCS4B02G153600	-	4B:265289838-265290375	10_1_20	10_1_74	OK	0.269531	1.35514	2.32991	5.02774	2.28115	0.0014	0.0085538	yes
TraesCS1D02G427800	TraesCS1D02G427800	-	1D:480341456-480347996	10_1_20	10_1_74	OK	0.0769185	0.386543	2.32923	5.02537	2.71086	0.0001	0.000959292	yes
TraesCS4A02G445100	TraesCS4A02G445100	-	4A:713119927-713121020	10_1_20	10_1_74	OK	0.621413	3.11442	2.32534	5.01184	2.73731	0.00015	0.00136806	yes
TraesCS5B02G334500	TraesCS5B02G334500	-	5B:517852188-517854144	10_1_20	10_1_74	OK	0.408145	2.04425	2.32442	5.00864	2.40583	0.00155	0.00927263	yes
TraesCS4A02G205200	TraesCS4A02G205200	-	4A:497493611-497496234	10_1_20	10_1_74	OK	0.0671254	0.335851	2.32289	5.00333	2.05418	0.0063	0.027999	yes
TraesCS2A02G123700	TraesCS2A02G123700	-	2A:73152693-73153457	10_1_20	10_1_74	OK	0.371719	1.85335	2.31785	4.98589	2.15841	0.00415	0.0202176	yes
TraesCS1D02G026700	TraesCS1D02G026700	-	1D:10773657-10777079	10_1_20	10_1_74	OK	0.285438	1.42165	2.31632	4.9806	3.79747	5e-05	0.000521154	yes
TraesCS7D02G130800	TraesCS7D02G130800	-	7D:83063145-83065950	10_1_20	10_1_74	OK	0.10374	0.515865	2.31403	4.9727	2.22454	0.0019	0.0108869	yes
TraesCS2A02G072700	TraesCS2A02G072700	-	2A:32266420-32272626	10_1_20	10_1_74	OK	0.616986	3.06719	2.31361	4.97125	5.89557	5e-05	0.000521154	yes
TraesCS6A02G119700	TraesCS6A02G119700	-	6A:91422758-91424781	10_1_20	10_1_74	OK	14.8172	73.5508	2.31146	4.96385	6.73084	5e-05	0.000521154	yes
TraesCS7A02G358200	TraesCS7A02G358200	-	7A:527995109-527996032	10_1_20	10_1_74	OK	0.328623	1.62375	2.30482	4.94106	1.93712	0.0079	0.0333733	yes
TraesCS5B02G358400	TraesCS5B02G358400	-	5B:538037437-538039204	10_1_20	10_1_74	OK	0.169873	0.839058	2.30431	4.93931	2.95838	5e-05	0.000521154	yes
TraesCS2A02G478500	TraesCS2A02G478500	-	2A:717169667-717175216	10_1_20	10_1_74	OK	0.345797	1.70485	2.30164	4.93018	4.05952	5e-05	0.000521154	yes
TraesCS7B02G253100	TraesCS7B02G253100	-	7B:466658877-466665218	10_1_20	10_1_74	OK	0.224905	1.10668	2.29885	4.92065	2.64275	0.0003	0.00245552	yes
TraesCS4A02G474300	TraesCS4A02G474300	-	4A:733712294-733714594	10_1_20	10_1_74	OK	1.82764	8.98904	2.29819	4.9184	4.49015	5e-05	0.000521154	yes
TraesCS1D02G369900	TraesCS1D02G369900	-	1D:448641911-448644993	10_1_20	10_1_74	OK	0.579467	2.83208	2.28907	4.88741	3.63911	5e-05	0.000521154	yes
TraesCS7B02G083100	TraesCS7B02G083100	-	7B:93864646-93865696	10_1_20	10_1_74	OK	0.358516	1.75089	2.28797	4.88368	2.70714	0.00015	0.00136806	yes
TraesCS4A02G472400	TraesCS4A02G472400	-	4A:732769816-732774321	10_1_20	10_1_74	OK	0.585779	2.85554	2.28534	4.87479	2.05762	0.00125	0.00782168	yes
TraesCS1B02G218200	TraesCS1B02G218200	-	1B:395276327-395310723	10_1_20	10_1_74	OK	0.197049	0.959354	2.28351	4.86861	2.50905	0.0014	0.0085538	yes
TraesCS5B02G352900	TraesCS5B02G352900	-	5B:532600503-532606342	10_1_20	10_1_74	OK	0.901961	4.37183	2.2771	4.84703	5.35946	5e-05	0.000521154	yes
TraesCS4B02G143500	TraesCS4B02G143500	-	4B:191079566-191080661	10_1_20	10_1_74	OK	0.271858	1.31567	2.27487	4.83954	2.05168	0.0061	0.0273527	yes
TraesCS5A02G502900	TraesCS5A02G502900	-	5A:667731092-667731746	10_1_20	10_1_74	OK	0.0915034	0.442517	2.27384	4.83609	1.80747	0.012	0.0458263	yes
TraesCS1A02G189700	TraesCS1A02G189700	-	1A:343395335-343397180	10_1_20	10_1_74	OK	0.180396	0.871005	2.27152	4.82832	2.02249	0.0056	0.0255939	yes
TraesCS7B02G016700	TraesCS7B02G016700	-	7B:14696997-14697672	10_1_20	10_1_74	OK	11.8783	57.2437	2.26879	4.81919	5.62321	5e-05	0.000521154	yes
TraesCS7B02G374200	TraesCS7B02G374200	-	7B:639514539-639515642	10_1_20	10_1_74	OK	0.200332	0.963375	2.2657	4.80888	2.53143	0.00075	0.00517774	yes
TraesCS7B02G398100	TraesCS7B02G398100	-	7B:664106648-664110679	10_1_20	10_1_74	OK	0.0725812	0.348765	2.26459	4.80518	2.23654	0.00375	0.0187139	yes
TraesCS3B02G451700	TraesCS3B02G451700	-	3B:692116296-692126911	10_1_20	10_1_74	OK	0.459371	2.20423	2.26254	4.79836	3.43869	5e-05	0.000521154	yes
TraesCS6A02G257600	TraesCS6A02G257600	-	6A:479833650-479834702	10_1_20	10_1_74	OK	1.0123	4.8556	2.26202	4.79663	2.53024	0.0009	0.00600941	yes
TraesCS3B02G512200	TraesCS3B02G512200	-	3B:755769591-755772026	10_1_20	10_1_74	OK	0.448651	2.14208	2.25534	4.77447	2.91759	5e-05	0.000521154	yes
TraesCS6A02G157400	TraesCS6A02G157400	-	6A:147252769-147254054	10_1_20	10_1_74	OK	1.04444	4.97726	2.25262	4.76547	3.40249	5e-05	0.000521154	yes
TraesCS5B02G522000	TraesCS5B02G522000	-	5B:684009755-684010525	10_1_20	10_1_74	OK	1.07129	5.09221	2.24894	4.75333	2.61159	0.00025	0.00210761	yes
TraesCS3A02G419800	TraesCS3A02G419800	-	3A:661787316-661787685	10_1_20	10_1_74	OK	0.852817	4.05273	2.24859	4.75218	2.09207	0.0046	0.0219051	yes
TraesCS2B02G066000	TraesCS2B02G066000	-	2B:32963271-32965154	10_1_20	10_1_74	OK	0.970395	4.61093	2.24841	4.75159	3.81271	5e-05	0.000521154	yes
TraesCS5B02G356800	TraesCS5B02G356800	-	5B:536384211-536385111	10_1_20	10_1_74	OK	0.353443	1.67821	2.24737	4.74816	1.84653	0.0099	0.0396292	yes
TraesCS1A02G348000	TraesCS1A02G348000	-	1A:533468165-533469169	10_1_20	10_1_74	OK	1.73214	8.22007	2.2466	4.74563	3.01617	5e-05	0.000521154	yes
TraesCS7B02G373700	TraesCS7B02G373700	-	7B:639363008-639364874	10_1_20	10_1_74	OK	0.394237	1.8697	2.24567	4.74257	3.70388	5e-05	0.000521154	yes
TraesCS4A02G115600	TraesCS4A02G115600	-	4A:140755367-140756205	10_1_20	10_1_74	OK	1.81133	8.57224	2.24262	4.73256	2.91286	5e-05	0.000521154	yes
TraesCS1D02G112000	TraesCS1D02G112000	-	1D:107502168-107503378	10_1_20	10_1_74	OK	0.221242	1.04426	2.23878	4.71998	2.09509	0.00385	0.0191042	yes
TraesCS2B02G417700	TraesCS2B02G417700	-	2B:597545201-597550951	10_1_20	10_1_74	OK	0.653074	3.08251	2.23878	4.71998	3.52483	5e-05	0.000521154	yes
TraesCS5B02G378500	TraesCS5B02G378500	-	5B:556793401-556795852	10_1_20	10_1_74	OK	0.416171	1.96041	2.23591	4.7106	3.98912	5e-05	0.000521154	yes
TraesCS3B02G178800	TraesCS3B02G178800	-	3B:183542578-183543914	10_1_20	10_1_74	OK	0.914217	4.3054	2.23554	4.70939	3.13458	5e-05	0.000521154	yes
TraesCS3B02G267200	TraesCS3B02G267200	-	3B:428432203-428434152	10_1_20	10_1_74	OK	0.452476	2.12211	2.22959	4.69001	3.31459	5e-05	0.000521154	yes
TraesCS2B02G628400	TraesCS2B02G628400	-	2B:799968918-799972095	10_1_20	10_1_74	OK	0.118238	0.554342	2.22908	4.68835	3.14788	5e-05	0.000521154	yes
TraesCS4A02G401200	TraesCS4A02G401200	-	4A:675279341-675281109	10_1_20	10_1_74	OK	3.2802	15.348	2.2262	4.679	4.37221	5e-05	0.000521154	yes
TraesCS7B02G047400	TraesCS7B02G047400	-	7B:46990818-46996752	10_1_20	10_1_74	OK	0.13599	0.635484	2.22436	4.67304	2.59269	0.0007	0.00489147	yes
TraesCS2A02G518000	TraesCS2A02G518000	-	2A:741373089-741373646	10_1_20	10_1_74	OK	1.72859	8.0659	2.22224	4.66617	2.64449	0.0006	0.00431612	yes
TraesCS7A02G091900	TraesCS7A02G091900	-	7A:55922721-55923573	10_1_20	10_1_74	OK	0.401202	1.87146	2.22176	4.66462	2.41333	0.00835	0.0348228	yes
TraesCS1B02G364700	TraesCS1B02G364700	-	1B:594649558-594650151	10_1_20	10_1_74	OK	1.20161	5.60427	2.22156	4.66397	3.11108	5e-05	0.000521154	yes
TraesCS1B02G034100	TraesCS1B02G034100	-	1B:16478349-16479064	10_1_20	10_1_74	OK	4.26625	19.8907	2.22105	4.66233	4.57532	5e-05	0.000521154	yes
TraesCS7A02G550500	TraesCS7A02G550500	-	7A:724257705-724262982	10_1_20	10_1_74	OK	1.11572	5.19497	2.21914	4.65616	4.69883	5e-05	0.000521154	yes
TraesCS1B02G447700	TraesCS1B02G447700	-	1B:667262258-667264686	10_1_20	10_1_74	OK	0.0941686	0.437385	2.21558	4.64468	1.85049	0.00865	0.035734	yes
TraesCS7B02G169200	TraesCS7B02G169200	-	7B:239362301-239365703	10_1_20	10_1_74	OK	0.200699	0.931673	2.21479	4.64214	1.96856	0.0051	0.023766	yes
TraesCS5D02G069900	TraesCS5D02G069900	-	5D:67922881-67931541	10_1_20	10_1_74	OK	0.070863	0.328365	2.2122	4.63381	1.99271	0.0083	0.0346847	yes
TraesCS2A02G496700	TraesCS2A02G496700	-	2A:727914333-727918774	10_1_20	10_1_74	OK	0.243653	1.12649	2.20894	4.62335	3.57871	5e-05	0.000521154	yes
TraesCS2A02G275000	TraesCS2A02G275000	-	2A:451553927-451567861	10_1_20	10_1_74	OK	0.399654	1.83957	2.20255	4.60292	4.2292	5e-05	0.000521154	yes
TraesCS2A02G477600	TraesCS2A02G477600	-	2A:716544461-716544799	10_1_20	10_1_74	OK	6.57205	30.2471	2.20238	4.60238	3.36095	5e-05	0.000521154	yes
TraesCS5A02G260400	TraesCS5A02G260400	-	5A:474325426-474328175	10_1_20	10_1_74	OK	0.0725693	0.33339	2.19978	4.59409	2.05068	0.0053	0.0245026	yes
TraesCS2A02G479000	TraesCS2A02G479000	-	2A:717384512-717390707	10_1_20	10_1_74	OK	2.06731	9.48752	2.19828	4.58932	6.43268	5e-05	0.000521154	yes
TraesCS4A02G293900	TraesCS4A02G293900	-	4A:595549814-595550786	10_1_20	10_1_74	OK	4.86603	22.3239	2.19777	4.5877	4.53266	5e-05	0.000521154	yes
TraesCS1A02G265300	TraesCS1A02G265300	-	1A:460967357-460968123	10_1_20	10_1_74	OK	1.54556	7.06498	2.19255	4.57113	3.70677	5e-05	0.000521154	yes
TraesCS5A02G533400	TraesCS5A02G533400	-	5A:690641179-690642316	10_1_20	10_1_74	OK	0.286431	1.30861	2.19178	4.56869	3.44075	5e-05	0.000521154	yes
TraesCS2D02G231300	TraesCS2D02G231300	-	2D:202568705-202570150	10_1_20	10_1_74	OK	0.230358	1.04965	2.18796	4.55661	2.38333	0.00145	0.00879978	yes
TraesCS5D02G504200	TraesCS5D02G504200	-	5D:530775073-530776484	10_1_20	10_1_74	OK	1.11537	5.07778	2.18668	4.55257	3.92899	5e-05	0.000521154	yes
TraesCS4A02G212800	TraesCS4A02G212800	-	4A:511021778-511024572	10_1_20	10_1_74	OK	0.143928	0.655227	2.18664	4.55244	2.253	0.00255	0.0137884	yes
TraesCS2A02G176100	TraesCS2A02G176100	-	2A:135201805-135207487	10_1_20	10_1_74	OK	0.0831872	0.378392	2.18545	4.54869	2.85272	5e-05	0.000521154	yes
TraesCS2D02G559300	TraesCS2D02G559300	-	2D:631948261-631949968	10_1_20	10_1_74	OK	0.163401	0.742491	2.18396	4.54399	1.88557	0.0092	0.0374329	yes
TraesCS3D02G115700	TraesCS3D02G115700	-	3D:68898615-68913616	10_1_20	10_1_74	OK	0.0999894	0.454106	2.18318	4.54154	1.76868	0.0134	0.0498383	yes
TraesCS3D02G145400	TraesCS3D02G145400	-	3D:109262122-109264161	10_1_20	10_1_74	OK	0.177173	0.804316	2.1826	4.53971	1.76309	0.01275	0.0480169	yes
TraesCS3D02G227100	TraesCS3D02G227100	-	3D:308739020-308740254	10_1_20	10_1_74	OK	0.270026	1.2238	2.18019	4.53213	2.18425	0.00155	0.00927263	yes
TraesCS7B02G285900	TraesCS7B02G285900	-	7B:521131234-521142848	10_1_20	10_1_74	OK	0.0709529	0.321169	2.1784	4.52651	2.42728	0.00125	0.00782168	yes
TraesCS4B02G137400	TraesCS4B02G137400	-	4B:181251035-181253476	10_1_20	10_1_74	OK	1.10647	4.98489	2.1716	4.50523	3.7986	5e-05	0.000521154	yes
TraesCS1A02G347900	TraesCS1A02G347900	-	1A:533462402-533467428	10_1_20	10_1_74	OK	1.3955	6.27935	2.16983	4.4997	4.42744	5e-05	0.000521154	yes
TraesCS7A02G368800	TraesCS7A02G368800	-	7A:542627301-542628020	10_1_20	10_1_74	OK	1.59278	7.15776	2.16796	4.49388	2.93662	0.0001	0.000959292	yes
TraesCS5A02G071700	TraesCS5A02G071700	-	5A:81499644-81502014	10_1_20	10_1_74	OK	0.1005	0.451256	2.16675	4.49011	1.92186	0.0081	0.034011	yes
TraesCS2D02G581300	TraesCS2D02G581300	-	2D:642988369-642990684	10_1_20	10_1_74	OK	0.723866	3.23862	2.16158	4.47405	3.85401	5e-05	0.000521154	yes
TraesCS7B02G024400	TraesCS7B02G024400	-	7B:23410986-23412625	10_1_20	10_1_74	OK	0.493492	2.20089	2.15699	4.45983	3.11563	5e-05	0.000521154	yes
TraesCS2D02G348800	TraesCS2D02G348800	-	2D:446651953-446653265	10_1_20	10_1_74	OK	5.36222	23.8107	2.15071	4.44046	5.56001	5e-05	0.000521154	yes
TraesCS7B02G156900	TraesCS7B02G156900	-	7B:211962524-211965543	10_1_20	10_1_74	OK	0.107186	0.475801	2.15024	4.43902	1.79164	0.00975	0.0391497	yes
TraesCS3D02G055600	TraesCS3D02G055600	-	3D:23076092-23077451	10_1_20	10_1_74	OK	0.346455	1.53322	2.14582	4.42544	2.0432	0.00515	0.0239503	yes
TraesCS3B02G381800	TraesCS3B02G381800	-	3B:600905363-600907506	10_1_20	10_1_74	OK	0.272062	1.2037	2.14546	4.42433	3.1094	5e-05	0.000521154	yes
TraesCS4B02G055900	TraesCS4B02G055900	-	4B:44951072-44953032	10_1_20	10_1_74	OK	1.31238	5.80259	2.14451	4.42142	3.42116	5e-05	0.000521154	yes
TraesCS4B02G244200	TraesCS4B02G244200	-	4B:505498754-505504496	10_1_20	10_1_74	OK	0.411553	1.81798	2.14319	4.41738	2.89003	5e-05	0.000521154	yes
TraesCS2D02G370200	TraesCS2D02G370200	-	2D:474676138-474678993	10_1_20	10_1_74	OK	0.982159	4.33151	2.14084	4.41019	3.78917	5e-05	0.000521154	yes
TraesCS5B02G007200	TraesCS5B02G007200	-	5B:8351750-8353860	10_1_20	10_1_74	OK	0.362252	1.59494	2.13844	4.40286	2.9983	0.0001	0.000959292	yes
TraesCS7B02G083400	TraesCS7B02G083400	-	7B:94185187-94186312	10_1_20	10_1_74	OK	2.26205	9.95203	2.13736	4.39956	4.37775	5e-05	0.000521154	yes
TraesCS3B02G442400	TraesCS3B02G442400	-	3B:681951966-681956788	10_1_20	10_1_74	OK	0.242815	1.067	2.13563	4.39429	3.94635	5e-05	0.000521154	yes
TraesCS3B02G169400	TraesCS3B02G169400	-	3B:169632109-169632418	10_1_20	10_1_74	OK	1.72685	7.58074	2.1342	4.38994	1.74898	0.01225	0.0465158	yes
TraesCS5B02G372600	TraesCS5B02G372600	-	5B:550557795-550562162	10_1_20	10_1_74	OK	0.376534	1.65295	2.13419	4.38991	3.34733	5e-05	0.000521154	yes
TraesCS7A02G541100	TraesCS7A02G541100	-	7A:717811405-717821962	10_1_20	10_1_74	OK	2.27246	9.97189	2.13361	4.38814	6.89761	5e-05	0.000521154	yes
TraesCS1A02G020000	TraesCS1A02G020000	-	1A:9979713-9980736	10_1_20	10_1_74	OK	0.896705	3.92619	2.13042	4.37845	2.54612	0.00055	0.0040264	yes
TraesCS2A02G136600	TraesCS2A02G136600	-	2A:82342170-82344526	10_1_20	10_1_74	OK	0.259567	1.13488	2.12836	4.3722	2.09517	0.0044	0.0211572	yes
TraesCS3D02G332200	TraesCS3D02G332200	-	3D:444482535-444486659	10_1_20	10_1_74	OK	0.184116	0.804723	2.12788	4.37075	2.61431	0.0003	0.00245552	yes
TraesCS5D02G360400	TraesCS5D02G360400	-	5D:440162878-440165066	10_1_20	10_1_74	OK	0.18649	0.813919	2.12578	4.36439	2.24102	0.00135	0.00831649	yes
TraesCS2D02G136500	TraesCS2D02G136500	-	2D:80036300-80039122	10_1_20	10_1_74	OK	0.590597	2.57374	2.12362	4.35786	4.19632	5e-05	0.000521154	yes
TraesCS7D02G314400	TraesCS7D02G314400	-	7D:400169576-400171414	10_1_20	10_1_74	OK	0.270212	1.17633	2.12213	4.35336	2.0307	0.0036	0.0181185	yes
TraesCS5B02G406500	TraesCS5B02G406500	-	5B:582773378-582774988	10_1_20	10_1_74	OK	0.214317	0.932594	2.1215	4.35146	1.79115	0.01135	0.0439436	yes
TraesCS2B02G026200	TraesCS2B02G026200	-	2B:12075222-12077814	10_1_20	10_1_74	OK	0.681951	2.96454	2.12007	4.34715	4.20851	5e-05	0.000521154	yes
TraesCS2B02G508900	TraesCS2B02G508900	-	2B:705042950-705048119	10_1_20	10_1_74	OK	0.0774905	0.336396	2.11807	4.34113	2.80337	5e-05	0.000521154	yes
TraesCS2D02G528500	TraesCS2D02G528500	-	2D:616149954-616155065	10_1_20	10_1_74	OK	1.81186	7.85981	2.11702	4.33797	5.28876	5e-05	0.000521154	yes
TraesCS7B02G133300	TraesCS7B02G133300	-	7B:162113318-162114854	10_1_20	10_1_74	OK	0.494375	2.14371	2.11643	4.3362	3.2148	5e-05	0.000521154	yes
TraesCS1B02G379600	TraesCS1B02G379600	-	1B:612863316-612866299	10_1_20	10_1_74	OK	0.109323	0.473505	2.11479	4.33127	1.90075	0.00865	0.035734	yes
TraesCS7B02G051300	TraesCS7B02G051300	-	7B:53634288-53636323	10_1_20	10_1_74	OK	0.644655	2.79055	2.11395	4.32875	2.99462	5e-05	0.000521154	yes
TraesCS3D02G403600	TraesCS3D02G403600	-	3D:517536131-517547132	10_1_20	10_1_74	OK	0.108845	0.470271	2.11121	4.32054	3.74936	5e-05	0.000521154	yes
TraesCS5A02G276700	TraesCS5A02G276700	-	5A:485824272-485839117	10_1_20	10_1_74	OK	0.436224	1.88302	2.1099	4.31661	2.21445	0.0104	0.0411445	yes
TraesCS2A02G439900	TraesCS2A02G439900	-	2A:690923513-690926644	10_1_20	10_1_74	OK	0.240697	1.03817	2.10875	4.31317	3.50257	5e-05	0.000521154	yes
TraesCS2D02G392800	TraesCS2D02G392800	-	2D:500687706-500694484	10_1_20	10_1_74	OK	0.187846	0.810083	2.10852	4.31249	2.14073	0.003	0.0156702	yes
TraesCS4D02G351700	TraesCS4D02G351700	-	4D:503450692-503452453	10_1_20	10_1_74	OK	0.283615	1.22303	2.10846	4.31231	2.24101	0.0024	0.0131201	yes
TraesCS6B02G169200	TraesCS6B02G169200	-	6B:179987523-179991786	10_1_20	10_1_74	OK	0.491808	2.11966	2.10766	4.30992	4.16469	5e-05	0.000521154	yes
TraesCS5D02G466700	TraesCS5D02G466700	-	5D:509023843-509024550	10_1_20	10_1_74	OK	4.1553	17.8972	2.10671	4.30708	3.36461	5e-05	0.000521154	yes
TraesCS5D02G265900	TraesCS5D02G265900	-	5D:370305797-370307383	10_1_20	10_1_74	OK	0.378391	1.62794	2.1051	4.30228	2.21827	0.00135	0.00831649	yes
TraesCS5D02G050200	TraesCS5D02G050200	-	5D:47793490-47794115	10_1_20	10_1_74	OK	1.04139	4.4791	2.1047	4.30108	2.32795	0.0015	0.00903333	yes
TraesCS7A02G406300	TraesCS7A02G406300	-	7A:591552344-591554358	10_1_20	10_1_74	OK	0.252593	1.08202	2.09884	4.28365	2.25704	0.0018	0.0104342	yes
TraesCS2D02G583400	TraesCS2D02G583400	-	2D:643674582-643688560	10_1_20	10_1_74	OK	1.5873	6.79306	2.09749	4.27964	6.25109	5e-05	0.000521154	yes
TraesCS2A02G351500	TraesCS2A02G351500	-	2A:591604682-591606304	10_1_20	10_1_74	OK	0.276071	1.18142	2.09741	4.2794	1.96165	0.00295	0.0154592	yes
TraesCS4A02G349800	TraesCS4A02G349800	-	4A:626307386-626329052	10_1_20	10_1_74	OK	0.312187	1.33305	2.09424	4.27001	5.88484	5e-05	0.000521154	yes
TraesCS7B02G483000	TraesCS7B02G483000	-	7B:741242446-741246369	10_1_20	10_1_74	OK	0.996287	4.23453	2.08757	4.25032	4.77751	5e-05	0.000521154	yes
TraesCS4A02G066600	TraesCS4A02G066600	-	4A:63814666-63819342	10_1_20	10_1_74	OK	0.579219	2.45776	2.08517	4.24325	3.2593	5e-05	0.000521154	yes
TraesCS3D02G299400	TraesCS3D02G299400	-	3D:414628935-414630827	10_1_20	10_1_74	OK	0.242152	1.02733	2.08491	4.24249	3.01511	5e-05	0.000521154	yes
TraesCS1B02G418800	TraesCS1B02G418800	-	1B:642495687-642496786	10_1_20	10_1_74	OK	0.27611	1.16949	2.08257	4.23561	2.41199	0.00865	0.035734	yes
TraesCS1A02G104300	TraesCS1A02G104300	-	1A:100099706-100104633	10_1_20	10_1_74	OK	1.23983	5.24558	2.08096	4.23089	3.98935	5e-05	0.000521154	yes
TraesCS4B02G138400	TraesCS4B02G138400	-	4B:182257445-182261075	10_1_20	10_1_74	OK	0.18502	0.780615	2.07693	4.21908	1.95411	0.0044	0.0211572	yes
TraesCSU02G266200	TraesCSU02G266200	-	Un:437502652-437503870	10_1_20	10_1_74	OK	0.289329	1.22068	2.0769	4.219	2.20525	0.0025	0.0135623	yes
TraesCS3B02G092500	TraesCS3B02G092500	-	3B:61560636-61564731	10_1_20	10_1_74	OK	0.404999	1.70811	2.07641	4.21756	3.354	5e-05	0.000521154	yes
TraesCS2B02G351600	TraesCS2B02G351600	-	2B:500589978-500593827	10_1_20	10_1_74	OK	0.356263	1.50108	2.07499	4.21341	2.7263	5e-05	0.000521154	yes
TraesCS4B02G207000	TraesCS4B02G207000	-	4B:440921339-440923458	10_1_20	10_1_74	OK	0.1287	0.541763	2.07366	4.20953	2.22836	0.0034	0.017324	yes
TraesCS4A02G043800	TraesCS4A02G043800	-	4A:36389827-36393649	10_1_20	10_1_74	OK	0.116211	0.489065	2.07328	4.20842	1.16937	0.00855	0.0354461	yes
TraesCS3A02G027500	TraesCS3A02G027500	-	3A:14764481-14766910	10_1_20	10_1_74	OK	0.746643	3.14159	2.07301	4.20764	3.04404	5e-05	0.000521154	yes
TraesCS6B02G010000	TraesCS6B02G010000	-	6B:6166196-6168942	10_1_20	10_1_74	OK	0.40547	1.70387	2.07115	4.20222	2.26426	0.0017	0.0099866	yes
TraesCS2B02G518200	TraesCS2B02G518200	-	2B:712830596-712832099	10_1_20	10_1_74	OK	0.15947	0.669072	2.06888	4.19561	1.91151	0.00525	0.0243281	yes
TraesCS6A02G116800	TraesCS6A02G116800	-	6A:87311462-87312353	10_1_20	10_1_74	OK	0.397266	1.66496	2.06731	4.19104	2.31109	0.0009	0.00600941	yes
TraesCS5B02G285300	TraesCS5B02G285300	-	5B:470647556-470649437	10_1_20	10_1_74	OK	2.46368	10.3166	2.06607	4.18744	4.8055	5e-05	0.000521154	yes
TraesCS5B02G114300	TraesCS5B02G114300	-	5B:185217155-185222589	10_1_20	10_1_74	OK	0.119342	0.499646	2.0658	4.18666	2.87351	5e-05	0.000521154	yes
TraesCS2B02G622400	TraesCS2B02G622400	-	2B:796431645-796439123	10_1_20	10_1_74	OK	0.872178	3.63972	2.06113	4.17313	1.84819	0.0098	0.0393161	yes
TraesCS5B02G237800	TraesCS5B02G237800	-	5B:418558022-418559592	10_1_20	10_1_74	OK	0.778333	3.24603	2.06022	4.1705	3.26762	5e-05	0.000521154	yes
TraesCS6A02G112000	TraesCS6A02G112000	-	6A:81108399-81110913	10_1_20	10_1_74	OK	0.182576	0.760938	2.05928	4.16778	1.89006	0.007	0.0304206	yes
TraesCS2D02G549900	TraesCS2D02G549900	-	2D:625457578-625459930	10_1_20	10_1_74	OK	0.428023	1.77571	2.05263	4.14862	2.0105	0.00405	0.0198325	yes
TraesCS3B02G176200	TraesCS3B02G176200	-	3B:178927737-178928793	10_1_20	10_1_74	OK	1.73987	7.20654	2.05033	4.14201	3.17277	5e-05	0.000521154	yes
TraesCS2B02G186600	TraesCS2B02G186600	-	2B:161414229-161419333	10_1_20	10_1_74	OK	0.149395	0.614682	2.04071	4.11448	3.56512	5e-05	0.000521154	yes
TraesCS3B02G254900	TraesCS3B02G254900	-	3B:411293388-411294874	10_1_20	10_1_74	OK	0.279803	1.14911	2.03803	4.10684	2.14826	0.0023	0.0126922	yes
TraesCS3A02G024100	TraesCS3A02G024100	-	3A:13079780-13083318	10_1_20	10_1_74	OK	0.492003	2.01899	2.0369	4.10363	3.7844	5e-05	0.000521154	yes
TraesCS2A02G464300	TraesCS2A02G464300	-	2A:709841941-709847720	10_1_20	10_1_74	OK	2.11417	8.63844	2.03068	4.08597	6.26758	5e-05	0.000521154	yes
TraesCS1D02G350900	TraesCS1D02G350900	-	1D:436216316-436217291	10_1_20	10_1_74	OK	1.55075	6.33244	2.02979	4.08345	2.43687	0.0007	0.00489147	yes
TraesCS7B02G232000	TraesCS7B02G232000	-	7B:435001111-435003806	10_1_20	10_1_74	OK	0.244389	0.995703	2.02654	4.07427	1.96103	0.00445	0.0213425	yes
TraesCS2D02G355900	TraesCS2D02G355900	-	2D:458172633-458174407	10_1_20	10_1_74	OK	0.73279	2.98332	2.02545	4.07119	2.51616	0.0003	0.00245552	yes
TraesCS7B02G438800	TraesCS7B02G438800	-	7B:704625190-704628034	10_1_20	10_1_74	OK	0.157439	0.640777	2.02503	4.07	2.10149	0.0028	0.0148229	yes
TraesCS3D02G445700	TraesCS3D02G445700	-	3D:554766469-554771148	10_1_20	10_1_74	OK	0.395461	1.60952	2.02502	4.06998	4.10882	5e-05	0.000521154	yes
TraesCS2B02G276400	TraesCS2B02G276400	-	2B:381921125-381924615	10_1_20	10_1_74	OK	0.102546	0.417215	2.02452	4.06856	2.59873	0.0006	0.00431612	yes
TraesCS6A02G149400	TraesCS6A02G149400	-	6A:131443173-131445420	10_1_20	10_1_74	OK	0.757881	3.08297	2.02428	4.06789	3.49473	5e-05	0.000521154	yes
TraesCS3B02G160800	TraesCS3B02G160800	-	3B:156864423-156869383	10_1_20	10_1_74	OK	0.231432	0.940942	2.02352	4.06575	2.83433	0.0002	0.00174787	yes
TraesCS5B02G371600	TraesCS5B02G371600	-	5B:550211032-550211840	10_1_20	10_1_74	OK	55.5111	225.6	2.02292	4.06406	5.92709	5e-05	0.000521154	yes
TraesCS3B02G217100	TraesCS3B02G217100	-	3B:258720107-258721943	10_1_20	10_1_74	OK	0.178768	0.724606	2.01911	4.05334	1.60671	0.0131	0.048973	yes
TraesCS7B02G051500	TraesCS7B02G051500	-	7B:54048214-54049159	10_1_20	10_1_74	OK	0.148546	0.601501	2.01766	4.04926	2.2906	0.0015	0.00903333	yes
TraesCS2B02G503400	TraesCS2B02G503400	-	2B:697707262-697714188	10_1_20	10_1_74	OK	3.22931	13.0516	2.01493	4.04161	6.0562	5e-05	0.000521154	yes
TraesCS5B02G065700	TraesCS5B02G065700	-	5B:73989077-73993193	10_1_20	10_1_74	OK	0.37894	1.53066	2.01412	4.03934	3.33015	5e-05	0.000521154	yes
TraesCS4B02G059100	TraesCS4B02G059100	-	4B:50399102-50400454	10_1_20	10_1_74	OK	2.42151	9.77923	2.01382	4.0385	4.36841	5e-05	0.000521154	yes
TraesCS3A02G238300	TraesCS3A02G238300	-	3A:445279608-445281322	10_1_20	10_1_74	OK	0.972085	3.92435	2.0133	4.03705	3.12955	5e-05	0.000521154	yes
TraesCS4B02G100300	TraesCS4B02G100300	-	4B:106032703-106036859	10_1_20	10_1_74	OK	0.630831	2.54118	2.01018	4.02832	2.88374	5e-05	0.000521154	yes
TraesCS2D02G274900	TraesCS2D02G274900	-	2D:344303050-344303637	10_1_20	10_1_74	OK	4.02634	16.2116	2.00948	4.02637	3.61056	5e-05	0.000521154	yes
TraesCS1B02G414300	TraesCS1B02G414300	-	1B:639414914-639419046	10_1_20	10_1_74	OK	0.29944	1.20473	2.00837	4.02327	2.71649	5e-05	0.000521154	yes
TraesCS2D02G580900	TraesCS2D02G580900	-	2D:642870816-642873283	10_1_20	10_1_74	OK	0.191611	0.769944	2.00657	4.01826	3.33566	5e-05	0.000521154	yes
TraesCS3D02G453500	TraesCS3D02G453500	-	3D:560640082-560642385	10_1_20	10_1_74	OK	0.146704	0.589057	2.00549	4.01525	2.35693	0.0009	0.00600941	yes
TraesCS1A02G361900	TraesCS1A02G361900	-	1A:542355613-542371373	10_1_20	10_1_74	OK	57.1839	229.563	2.00521	4.01447	6.46579	5e-05	0.000521154	yes
[truncated: 15,160 more rows]

## Sheet: Trimmed DEGs
test_id	gene_id	gene	locus	sample_1	sample_2	status	value_1	value_2	log2(fold_change)	FoldChange	test_stat	p_value	q_value	significant	abs(log2(FC))
[truncated: 2,214 more rows]
