# Supplementary material for: Carbohydrate Accumulation and Differential Transcript Expression in Winter Wheat Lines with Different Levels of Snow Mold and Freezing Tolerance after Cold Treatment
Source: Plants (Basel). 2020 Oct 23;9(11):1416. doi: 10.3390/plants9111416 (PMC7690702; doi:10.3390/plants9111416)
Supplement: Supplementary file 1 [file plants-09-01416-s001.zip › supplementalFiles/expressionData/originalData/10_1_20_vs_10_1_94_gene_exp.diff.xlsx]

## Sheet: All_genes_detected
test_id	gene_id	gene	locus	sample_1	sample_2	status	value_1	value_2	log2(fold_change)	test_stat	p_value	q_value	significant
ENSRNA050013743	ENSRNA050013743	U1	7A:138381324-138381485	10_1_20	10_1_94	OK	0	2.55649	inf	#NAME?	0.0019	0.0453251	yes
ENSRNA050013802	ENSRNA050013802	SSU_rRNA_eukarya	1A:197259346-197259507	10_1_20	10_1_94	OK	2.15212	0.642994	-1.74288	-2.35007	0.19475	0.714897	no
ENSRNA050013810	ENSRNA050013810	LSU_rRNA_eukarya	7B:49401523-49401925	10_1_20	10_1_94	OK	5.47005	3.61322	-0.598272	-1.03767	0.0734	0.480817	no
ENSRNA050013832	ENSRNA050013832	SSU_rRNA_eukarya	1A:40097-89349	10_1_20	10_1_94	OK	0.405582	0.244218	-0.731826	-0.205588	0.71335	0.965489	no
ENSRNA050013833	ENSRNA050013833	SSU_rRNA_eukarya	1A:327377-329188	10_1_20	10_1_94	OK	0.398232	0.338628	-0.233908	-0.386197	0.50705	0.917692	no
ENSRNA050013835	ENSRNA050013835	SSU_rRNA_eukarya	1A:196011-197820	10_1_20	10_1_94	OK	0.830443	0.531509	-0.643788	-1.23727	0.03505	0.329984	no
ENSRNA050013837	ENSRNA050013837	SSU_rRNA_eukarya	1A:40097-89349	10_1_20	10_1_94	OK	0.434914	0.402708	-0.110996	-0.0374132	0.9341	0.991715	no
ENSRNA050013853	ENSRNA050013853	SSU_rRNA_eukarya	1A:28455-30266	10_1_20	10_1_94	OK	0.388605	0.342623	-0.181684	-0.293572	0.61025	0.94517	no
ENSRNA050013867	ENSRNA050013867	SSU_rRNA_eukarya	1A:138370-140180	10_1_20	10_1_94	OK	0.36494	0.125395	-1.54118	-2.10859	0.00085	0.0240497	yes
ENSRNA050013946	ENSRNA050013946	Plant_SRP	4D:472346404-472346710	10_1_20	10_1_94	OK	4.2466	1.98872	-1.09447	-1.35392	0.02785	0.288963	no
ENSRNA050013947	ENSRNA050013947	U2	4D:477914196-477914471	10_1_20	10_1_94	OK	0.183952	0.694346	1.91632	1.07005	0.3322	0.836591	no
ENSRNA050013959	ENSRNA050013959	Plant_SRP	4D:453324325-453324630	10_1_20	10_1_94	OK	14.3985	7.6526	-0.911893	-1.76102	0.00255	0.056481	no
ENSRNA050013961	ENSRNA050013961	U2	4D:456124209-456124439	10_1_20	10_1_94	OK	1.68351	0.329317	-2.35392	-1.74825	0.2479	0.77122	no
ENSRNA050014049	ENSRNA050014049	snoR86	4D:3585893-3588718	10_1_20	10_1_94	OK	9.8454	5.49406	-0.841577	-0.774476	0.6938	0.961449	no
ENSRNA050014051	ENSRNA050014051	snoR86	4D:3585893-3588718	10_1_20	10_1_94	OK	20.7485	2.48976	-3.05893	-4.21889	0.3114	0.822319	no
ENSRNA050014053	ENSRNA050014053	snoR86	4D:3585893-3588718	10_1_20	10_1_94	OK	5.99785	28.6124	2.25412	3.71009	0.4426	0.894627	no
ENSRNA050014059	ENSRNA050014059	snoZ223	7B:620995505-620995600	10_1_20	10_1_94	OK	65.7089	0	#NAME?	#NAME?	0.00135	0.0348613	yes
ENSRNA050014060	ENSRNA050014060	snoR134	7B:620995799-620995955	10_1_20	10_1_94	OK	2.35201	2.63107	0.161758	0.320776	0.52045	0.921721	no
ENSRNA050014065	ENSRNA050014065	snoR80	7B:608907070-608907201	10_1_20	10_1_94	OK	0	3.15408	inf	#NAME?	0.1264	0.611338	no
ENSRNA050014478	ENSRNA050014478	LSU_rRNA_eukarya	Un:260643887-260645398	10_1_20	10_1_94	OK	0.819831	0.481667	-0.76729	-1.34252	0.02335	0.260655	no
ENSRNA050014873	ENSRNA050014873	SSU_rRNA_eukarya	Un:220755330-220757055	10_1_20	10_1_94	OK	2.43175	1.77911	-0.450841	-1.14466	0.049	0.392982	no
ENSRNA050015097	ENSRNA050015097	snoZ43	2D:123100393-123100489	10_1_20	10_1_94	OK	97.5094	16.6226	-2.5524	-2.21795	0.17585	0.689287	no
ENSRNA050015113	ENSRNA050015113	5_8S_rRNA	Un:359782640-359782796	10_1_20	10_1_94	OK	1.65569	0	#NAME?	#NAME?	0.00135	0.0348613	yes
ENSRNA050015189	ENSRNA050015189	U2	7B:490675236-490675450	10_1_20	10_1_94	OK	0.788614	0.917268	0.218025	0.128065	0.5891	0.937793	no
ENSRNA050015195	ENSRNA050015195	SSU_rRNA_eukarya	2D:468863920-468864043	10_1_20	10_1_94	OK	5.71244	0	#NAME?	#NAME?	0.1292	0.617912	no
ENSRNA050015249	ENSRNA050015249	Plant_SRP	7A:704620481-704620752	10_1_20	10_1_94	OK	1.4326	0	#NAME?	#NAME?	5e-05	0.00211087	yes
ENSRNA050015631	ENSRNA050015631	Plant_SRP	7A:7911644-7911961	10_1_20	10_1_94	OK	0.368161	0	#NAME?	#NAME?	0.02285	0.257762	no
ENSRNA050015656	ENSRNA050015656	snoZ279_R105_R108	1A:535449393-535449499	10_1_20	10_1_94	OK	0	32.1769	inf	#NAME?	0.0104	0.156135	no
ENSRNA050015918	ENSRNA050015918	U5	7A:666183089-666183205	10_1_20	10_1_94	OK	15.6727	7.2864	-1.10498	-9.11303	0.448	0.896411	no
ENSRNA050015960	ENSRNA050015960	U2	4D:428985574-428985788	10_1_20	10_1_94	OK	0.229023	1.655	2.85326	1.59865	0.0939	0.537612	no
ENSRNA050015978	ENSRNA050015978	LSU_rRNA_eukarya	Un:459476818-459477675	10_1_20	10_1_94	OK	9.58828	4.98019	-0.945071	-2.51863	5e-05	0.00211087	yes
ENSRNA050015983	ENSRNA050015983	LSU_rRNA_eukarya	Un:455234776-455235277	10_1_20	10_1_94	OK	0.143391	0.400823	1.48301	0.881198	0.12995	0.619396	no
ENSRNA050015984	ENSRNA050015984	LSU_rRNA_eukarya	Un:454461255-454461744	10_1_20	10_1_94	OK	7.2498	4.40293	-0.719476	-1.43423	0.0144	0.193748	no
ENSRNA050015989	ENSRNA050015989	LSU_rRNA_eukarya	Un:452262896-452263642	10_1_20	10_1_94	OK	1.64384	0.900206	-0.868747	-1.30567	0.03135	0.311021	no
ENSRNA050015991	ENSRNA050015991	LSU_rRNA_eukarya	Un:459718453-459719138	10_1_20	10_1_94	OK	47.5539	26.1998	-0.860009	-2.73823	5e-05	0.00211087	yes
ENSRNA050016008	ENSRNA050016008	LSU_rRNA_eukarya	Un:454825509-454825902	10_1_20	10_1_94	OK	0.429639	0.0754848	-2.50887	-1.12817	0.18155	0.69696	no
ENSRNA050016304	ENSRNA050016304	SSU_rRNA_eukarya	Un:245702775-245704586	10_1_20	10_1_94	OK	0.955576	0.163622	-2.546	-3.95533	5e-05	0.00211087	yes
ENSRNA050016305	ENSRNA050016305	LSU_rRNA_eukarya	Un:249837976-249838369	10_1_20	10_1_94	OK	1.55086	0.331454	-2.22619	-2.08229	0.0442	0.37272	no
ENSRNA050016388	ENSRNA050016388	LSU_rRNA_eukarya	Un:405069949-405070450	10_1_20	10_1_94	OK	0.481839	0.278127	-0.792804	-0.498233	0.446	0.89576	no
ENSRNA050016390	ENSRNA050016390	LSU_rRNA_eukarya	Un:400146230-400147906	10_1_20	10_1_94	OK	2.73779	2.25619	-0.279119	-0.752466	0.19085	0.709476	no
ENSRNA050016392	ENSRNA050016392	LSU_rRNA_eukarya	Un:406304472-406304750	10_1_20	10_1_94	OK	0.47672	0.183174	-1.37992	-0.705227	0.4783	0.907056	no
ENSRNA050016401	ENSRNA050016401	LSU_rRNA_eukarya	Un:408023587-408023980	10_1_20	10_1_94	OK	9.17238	0.522789	-4.13299	-3.95729	0.0009	0.0251859	yes
ENSRNA050016402	ENSRNA050016402	LSU_rRNA_eukarya	Un:408024180-408024362	10_1_20	10_1_94	OK	0.24992	1.07678	2.10718	1.09629	0.2896	0.805942	no
ENSRNA050016404	ENSRNA050016404	LSU_rRNA_eukarya	Un:401394931-401395209	10_1_20	10_1_94	OK	0.373855	0.441083	0.23857	0.105722	0.8415	0.982738	no
ENSRNA050016549	ENSRNA050016549	SSU_rRNA_eukarya	Un:282090588-282092399	10_1_20	10_1_94	OK	0.204282	0.338618	0.729098	1.06908	0.0706	0.471931	no
ENSRNA050016551	ENSRNA050016551	SSU_rRNA_eukarya	Un:282367306-282368325	10_1_20	10_1_94	OK	1.4023	0.925926	-0.598829	-1.0991	0.0571	0.42466	no
ENSRNA050016680	ENSRNA050016680	IsrR	5D:28034370-28034557	10_1_20	10_1_94	OK	3.04778	1.77915	-0.776573	-0.795151	0.3257	0.832115	no
ENSRNA050016785	ENSRNA050016785	SSU_rRNA_eukarya	Un:314441790-314443319	10_1_20	10_1_94	OK	0.420342	0.32004	-0.393314	-0.608511	0.28825	0.804544	no
ENSRNA050016808	ENSRNA050016808	LSU_rRNA_eukarya	Un:216042836-216043114	10_1_20	10_1_94	OK	2.05642	0.549264	-1.90457	-1.33128	0.0355	0.332306	no
ENSRNA050017161	ENSRNA050017161	LSU_rRNA_eukarya	7A:537208928-537209094	10_1_20	10_1_94	OK	3.83863	0.416182	-3.2053	-3.44515	0.14505	0.644057	no
ENSRNA050017176	ENSRNA050017176	Plant_SRP	7A:694552531-694552834	10_1_20	10_1_94	OK	0.70375	1.94791	1.46879	1.55302	0.0734	0.480817	no
ENSRNA050017177	ENSRNA050017177	Plant_SRP	7A:691604770-691605077	10_1_20	10_1_94	OK	0.904873	0.289991	-1.64171	-1.56001	0.13225	0.623192	no
ENSRNA050017193	ENSRNA050017193	LSU_rRNA_eukarya	Un:345600735-345601104	10_1_20	10_1_94	OK	1.30351	0.606496	-1.10384	-1.18523	0.04945	0.395029	no
ENSRNA050017194	ENSRNA050017194	LSU_rRNA_eukarya	Un:345599199-345599876	10_1_20	10_1_94	OK	1.73842	1.55084	-0.164729	-0.299142	0.6023	0.942599	no
ENSRNA050017196	ENSRNA050017196	LSU_rRNA_eukarya	Un:342573821-342574025	10_1_20	10_1_94	OK	1.29855	0.536158	-1.27618	-0.851331	0.1594	0.666076	no
ENSRNA050017201	ENSRNA050017201	LSU_rRNA_eukarya	Un:345601140-345601471	10_1_20	10_1_94	OK	21.5805	16.8192	-0.359619	-0.895853	0.1178	0.592939	no
ENSRNA050017274	ENSRNA050017274	U6	4A:640938775-640938878	10_1_20	10_1_94	OK	0	33.9346	inf	#NAME?	0.02775	0.288282	no
ENSRNA050017632	ENSRNA050017632	SSU_rRNA_eukarya	2D:272554221-272554866	10_1_20	10_1_94	OK	3.78086	2.14675	-0.81656	-1.5061	0.0108	0.160058	no
ENSRNA050017633	ENSRNA050017633	SSU_rRNA_eukarya	2D:272553687-272554221	10_1_20	10_1_94	OK	11.6189	6.47517	-0.843487	-2.03118	0.00035	0.0115848	yes
ENSRNA050017680	ENSRNA050017680	snoZ278	7A:635033421-635033536	10_1_20	10_1_94	OK	4.77444	6.34093	0.409363	2.01005	0.75425	0.972939	no
ENSRNA050017688	ENSRNA050017688	U2	4A:21844275-21844506	10_1_20	10_1_94	OK	0.469641	0.670307	0.513263	0.42551	0.5569	0.931024	no
ENSRNA050017696	ENSRNA050017696	snoR80	7A:645094338-645094470	10_1_20	10_1_94	OK	4.44129	1.21196	-1.87364	-3.90262	0.21805	0.74525	no
ENSRNA050017717	ENSRNA050017717	LSU_rRNA_eukarya	7D:88599587-88600024	10_1_20	10_1_94	OK	4.49614	3.63955	-0.304926	-0.595403	0.29445	0.81068	no
ENSRNA050017735	ENSRNA050017735	U1	7A:81643265-81643426	10_1_20	10_1_94	OK	1.96875	0.840009	-1.2288	-1.35093	0.44425	0.895296	no
ENSRNA050017740	ENSRNA050017740	U4	7A:85957935-85958086	10_1_20	10_1_94	OK	0.916357	2.3003	1.32784	2.414	0.30705	0.818842	no
ENSRNA050017788	ENSRNA050017788	LSU_rRNA_eukarya	5D:432337582-432338286	10_1_20	10_1_94	OK	36.9706	23.156	-0.674995	-2.11281	0.0003	0.0101936	yes
ENSRNA050018378	ENSRNA050018378	SSU_rRNA_eukarya	4A:362903893-362904315	10_1_20	10_1_94	OK	0.561503	0.495815	-0.179492	-0.164555	0.77865	0.97669	no
ENSRNA050018657	ENSRNA050018657	LSU_rRNA_eukarya	Un:424952959-424953460	10_1_20	10_1_94	OK	2.0301	1.62718	-0.319172	-0.413563	0.47155	0.905245	no
ENSRNA050018665	ENSRNA050018665	LSU_rRNA_eukarya	Un:424952259-424952958	10_1_20	10_1_94	OK	22.6881	14.2527	-0.670702	-1.97566	0.00065	0.0193393	yes
ENSRNA050018667	ENSRNA050018667	LSU_rRNA_eukarya	Un:427443338-427444038	10_1_20	10_1_94	OK	4.67647	5.66825	0.277484	0.635331	0.2714	0.790114	no
ENSRNA050018675	ENSRNA050018675	LSU_rRNA_eukarya	Un:420404743-420404951	10_1_20	10_1_94	OK	1.35731	1.24416	-0.12558	-0.08267	0.8902	0.987687	no
ENSRNA050018676	ENSRNA050018676	LSU_rRNA_eukarya	Un:422172698-422173135	10_1_20	10_1_94	OK	19.2511	9.9286	-0.955278	-2.3048	5e-05	0.00211087	yes
ENSRNA050018681	ENSRNA050018681	SSU_rRNA_eukarya	Un:423535774-423536361	10_1_20	10_1_94	OK	1.28517	0.916737	-0.487379	-0.704728	0.22435	0.751414	no
ENSRNA050018692	ENSRNA050018692	LSU_rRNA_eukarya	Un:425407784-425408564	10_1_20	10_1_94	OK	3.86769	1.81236	-1.0936	-1.58126	0.01005	0.152358	no
ENSRNA050018807	ENSRNA050018807	LSU_rRNA_eukarya	Un:424953510-424953679	10_1_20	10_1_94	OK	2.45111	0.595138	-2.04214	-2.88491	0.27205	0.790783	no
ENSRNA050018902	ENSRNA050018902	SSU_rRNA_eukarya	5D:357553801-357554476	10_1_20	10_1_94	OK	1.95298	1.27995	-0.609587	-1.13753	0.049	0.392982	no
ENSRNA050018930	ENSRNA050018930	LSU_rRNA_eukarya	Un:432828631-432829155	10_1_20	10_1_94	OK	12.7115	7.63336	-0.735743	-1.82397	0.0017	0.0416688	yes
ENSRNA050018931	ENSRNA050018931	LSU_rRNA_eukarya	Un:430609122-430609400	10_1_20	10_1_94	OK	0.623821	0.354623	-0.814846	-0.519293	0.3903	0.867954	no
ENSRNA050018932	ENSRNA050018932	LSU_rRNA_eukarya	Un:431370303-431370581	10_1_20	10_1_94	OK	0.450665	0.179103	-1.33127	-0.701495	0.3742	0.859129	no
ENSRNA050018933	ENSRNA050018933	LSU_rRNA_eukarya	Un:436195333-436195611	10_1_20	10_1_94	OK	0.468789	0.368618	-0.346812	-0.155223	0.7658	0.974361	no
ENSRNA050019092	ENSRNA050019092	LSU_rRNA_eukarya	Un:439744894-439745429	10_1_20	10_1_94	OK	2.00997	1.40536	-0.516233	-0.838519	0.1461	0.645215	no
ENSRNA050019093	ENSRNA050019093	LSU_rRNA_eukarya	Un:432800682-432801256	10_1_20	10_1_94	OK	16.227	12.7743	-0.345157	-0.954066	0.0973	0.546237	no
ENSRNA050019111	ENSRNA050019111	LSU_rRNA_eukarya	Un:431509564-431509914	10_1_20	10_1_94	OK	0.609994	0.750063	0.298216	0.22782	0.68575	0.959649	no
ENSRNA050019263	ENSRNA050019263	SSU_rRNA_eukarya	1B:111165047-111166117	10_1_20	10_1_94	OK	1.82902	1.35821	-0.429362	-0.908242	0.1175	0.592291	no
ENSRNA050019292	ENSRNA050019292	snoZ159	1D:481831762-481831858	10_1_20	10_1_94	OK	0	29.0098	inf	#NAME?	0.1287	0.616986	no
ENSRNA050019297	ENSRNA050019297	SSU_rRNA_eukarya	5D:312625685-312626262	10_1_20	10_1_94	OK	6.62054	4.17889	-0.663828	-1.56338	0.0071	0.119452	no
ENSRNA050019320	ENSRNA050019320	snoZ278	7D:549546178-549546293	10_1_20	10_1_94	OK	14.0139	0	#NAME?	#NAME?	0.0009	0.0251859	yes
ENSRNA050019323	ENSRNA050019323	LSU_rRNA_eukarya	Un:363111219-363112500	10_1_20	10_1_94	OK	2.59052	1.60493	-0.69073	-1.59169	0.00645	0.111742	no
ENSRNA050019328	ENSRNA050019328	LSU_rRNA_eukarya	Un:367833760-367834354	10_1_20	10_1_94	OK	116.857	59.2373	-0.980166	-3.14422	5e-05	0.00211087	yes
ENSRNA050019393	ENSRNA050019393	LSU_rRNA_eukarya	Un:365941076-365941303	10_1_20	10_1_94	OK	60.5536	33.6605	-0.847156	-1.97659	0.0007	0.0206185	yes
ENSRNA050019411	ENSRNA050019411	snoR86	4A:601059792-601062892	10_1_20	10_1_94	OK	71.0543	58.2268	-0.287239	-0.0570081	0.88035	0.9876	no
ENSRNA050019466	ENSRNA050019466	U1	7B:103882872-103883033	10_1_20	10_1_94	OK	4.80094	2.63096	-0.867724	-0.656916	0.26385	0.783048	no
ENSRNA050019571	ENSRNA050019571	SSU_rRNA_eukarya	7B:54070800-54071283	10_1_20	10_1_94	OK	2.94412	2.05757	-0.516895	-0.889724	0.1276	0.614305	no
ENSRNA050019583	ENSRNA050019583	snoZ223	6A:596158387-596158486	10_1_20	10_1_94	OK	0	45.1173	inf	#NAME?	0.0489	0.392822	no
ENSRNA050019586	ENSRNA050019586	MIR159	7A:594891274-594891473	10_1_20	10_1_94	OK	0.935641	0.17655	-2.40588	-1.12372	0.23765	0.763454	no
ENSRNA050019597	ENSRNA050019597	U1	7D:138348783-138349966	10_1_20	10_1_94	OK	1.32461	0.406231	-1.7052	-1.65523	0.3453	0.844413	no
ENSRNA050019598	ENSRNA050019598	U1	7D:138378611-138378773	10_1_20	10_1_94	OK	1.82795	1.74097	-0.0703342	-0.104697	0.87335	0.986851	no
ENSRNA050019661	ENSRNA050019661	U1	5D:517672005-517672166	10_1_20	10_1_94	OK	4.03082	2.08452	-0.951355	-0.464694	0.34575	0.84462	no
ENSRNA050019662	ENSRNA050019662	U1	5D:512894240-512894401	10_1_20	10_1_94	OK	3.419	2.77221	-0.302534	-0.639461	0.7759	0.976299	no
ENSRNA050019663	ENSRNA050019663	U1	5D:513466073-513466234	10_1_20	10_1_94	OK	0.626775	2.1253	1.76164	2.28273	0.2606	0.780011	no
ENSRNA050019664	ENSRNA050019664	U1	5D:512778195-512778356	10_1_20	10_1_94	OK	2.33887	2.24281	-0.0605041	-0.0340014	0.88025	0.987582	no
ENSRNA050019668	ENSRNA050019668	Plant_SRP	7B:683562589-683562891	10_1_20	10_1_94	OK	6.40773	1.72372	-1.89429	-2.1714	0.0025	0.0555617	no
ENSRNA050019670	ENSRNA050019670	Plant_SRP	7B:683598927-683599174	10_1_20	10_1_94	OK	1.69291	0.769892	-1.13678	-0.758398	0.20155	0.724809	no
ENSRNA050019689	ENSRNA050019689	U5	1B:665494660-665494780	10_1_20	10_1_94	OK	12.6972	2.13809	-2.57011	-9.31705	0.19035	0.708512	no
ENSRNA050019710	ENSRNA050019710	SSU_rRNA_eukarya	5D:18602169-18602452	10_1_20	10_1_94	OK	0.62217	0.757507	0.283949	0.225458	0.7168	0.965989	no
ENSRNA050019790	ENSRNA050019790	LSU_rRNA_eukarya	7D:606923310-606923737	10_1_20	10_1_94	OK	119.375	76.2642	-0.646419	-2.03712	0.0004	0.0129914	yes
ENSRNA050019841	ENSRNA050019841	LSU_rRNA_eukarya	6A:199251286-199251449	10_1_20	10_1_94	OK	31.145	16.0556	-0.955929	-1.28733	0.0268	0.282451	no
ENSRNA050019869	ENSRNA050019869	snoZ279_R105_R108	1B:596116582-596116688	10_1_20	10_1_94	OK	22.9379	14.4372	-0.667943	-7.76628	0.6736	0.957398	no
ENSRNA050019891	ENSRNA050019891	SSU_rRNA_eukarya	1B:544602415-544604226	10_1_20	10_1_94	OK	0.898379	0.602266	-0.576924	-1.13897	0.04935	0.394445	no
ENSRNA050019893	ENSRNA050019893	SSU_rRNA_eukarya	1B:544620343-544622154	10_1_20	10_1_94	OK	0.299497	0.229451	-0.38436	-0.560894	0.33125	0.835755	no
ENSRNA050019895	ENSRNA050019895	LSU_rRNA_eukarya	1B:544615944-544617455	10_1_20	10_1_94	OK	0.413629	0.149793	-1.46537	-1.86337	0.00425	0.0827927	no
ENSRNA050019909	ENSRNA050019909	LSU_rRNA_eukarya	5D:128184628-128185562	10_1_20	10_1_94	OK	2.92943	3.25934	0.153963	0.353622	0.5365	0.927097	no
ENSRNA050019911	ENSRNA050019911	U1	1B:396605615-396605774	10_1_20	10_1_94	OK	3.5451	2.72656	-0.378743	-0.292757	0.67415	0.957602	no
ENSRNA050019914	ENSRNA050019914	U5	2D:529675228-529675344	10_1_20	10_1_94	OK	8.07018	2.98199	-1.43633	-6.37555	0.50805	0.917879	no
ENSRNA050019944	ENSRNA050019944	Plant_SRP	4A:13755307-13755601	10_1_20	10_1_94	OK	1.98899	0	#NAME?	#NAME?	5e-05	0.00211087	yes
ENSRNA050019963	ENSRNA050019963	U1	5D:528148735-528148896	10_1_20	10_1_94	OK	4.66903	1.47165	-1.66568	-1.48208	0.06575	0.455712	no
ENSRNA050019964	ENSRNA050019964	LSU_rRNA_eukarya	5D:523014639-523015914	10_1_20	10_1_94	OK	29.7546	19.0813	-0.640951	-1.8721	0.00095	0.0263844	yes
ENSRNA050019965	ENSRNA050019965	U1	5D:521373473-521373634	10_1_20	10_1_94	OK	1.70222	0.994075	-0.775988	-1.02564	0.4136	0.880286	no
ENSRNA050019988	ENSRNA050019988	Intron_gpI	6B:450078170-450078741	10_1_20	10_1_94	OK	72.3654	44.2389	-0.709983	-2.12565	0.00035	0.0115848	yes
ENSRNA050019996	ENSRNA050019996	U4	7A:64729123-64729274	10_1_20	10_1_94	OK	6.04468	8.5733	0.504184	0.355992	0.5252	0.923067	no
ENSRNA050019997	ENSRNA050019997	U4	7A:64311939-64312093	10_1_20	10_1_94	OK	3.05741	8.11448	1.40819	0.822558	0.17085	0.681628	no
ENSRNA050020012	ENSRNA050020012	U1	6D:434450167-434450328	10_1_20	10_1_94	OK	4.22337	7.04144	0.737475	0.59192	0.27815	0.797096	no
ENSRNA050020013	ENSRNA050020013	U1	6D:434443972-434444133	10_1_20	10_1_94	OK	1.40368	0	#NAME?	#NAME?	0.01565	0.20327	no
ENSRNA050020028	ENSRNA050020028	U2	6D:57897844-57901350	10_1_20	10_1_94	OK	0	0.60872	inf	#NAME?	0.1959	0.71666	no
ENSRNA050020045	ENSRNA050020045	Plant_SRP	7B:678769887-678770190	10_1_20	10_1_94	OK	0.876075	0	#NAME?	#NAME?	0.00025	0.00876803	yes
ENSRNA050020180	ENSRNA050020180	U1	6B:657226308-657226469	10_1_20	10_1_94	OK	1.01142	0.919561	-0.137367	-0.147597	0.6684	0.956145	no
ENSRNA050020184	ENSRNA050020184	U1	6B:657166803-657166964	10_1_20	10_1_94	OK	0.886148	1.39788	0.657618	0.859628	0.55445	0.930589	no
ENSRNA050020207	ENSRNA050020207	SSU_rRNA_eukarya	4A:554992253-554994050	10_1_20	10_1_94	OK	0.53418	0.397739	-0.425503	-0.771464	0.1776	0.691506	no
ENSRNA050020223	ENSRNA050020223	LSU_rRNA_eukarya	Un:466664930-466665736	10_1_20	10_1_94	OK	86.0927	48.0657	-0.840885	-2.67019	5e-05	0.00211087	yes
ENSRNA050020550	ENSRNA050020550	SSU_rRNA_eukarya	Un:462272577-462273180	10_1_20	10_1_94	OK	4.80813	3.87487	-0.311331	-0.706974	0.22715	0.75393	no
ENSRNA050020613	ENSRNA050020613	SSU_rRNA_eukarya	1D:298347047-298347886	10_1_20	10_1_94	OK	3.23015	1.99635	-0.694232	-1.52286	0.0093	0.145061	no
ENSRNA050020614	ENSRNA050020614	U1	1D:295280884-295281045	10_1_20	10_1_94	OK	6.69857	2.56584	-1.38442	-0.792296	0.1987	0.720854	no
ENSRNA050020646	ENSRNA050020646	LSU_rRNA_eukarya	Un:389849528-389849806	10_1_20	10_1_94	OK	0.367868	0.351331	-0.0663587	-0.0269794	0.8945	0.987687	no
ENSRNA050020748	ENSRNA050020748	snoZ279_R105_R108	5D:41116351-41116456	10_1_20	10_1_94	OK	9.7721	22.2386	1.18633	14.4286	0.32165	0.830238	no
ENSRNA050020779	ENSRNA050020779	U1	5B:650165413-650165574	10_1_20	10_1_94	OK	2.61643	5.95064	1.18544	1.23601	0.21	0.735375	no
ENSRNA050020797	ENSRNA050020797	LSU_rRNA_eukarya	1B:421411562-421412028	10_1_20	10_1_94	OK	12.7213	8.29256	-0.61736	-1.51388	0.0089	0.140309	no
ENSRNA050020807	ENSRNA050020807	U2	3D:507446372-507449256	10_1_20	10_1_94	OK	0.88991	0	#NAME?	#NAME?	0.1679	0.677901	no
ENSRNA050020844	ENSRNA050020844	SSU_rRNA_eukarya	3D:427289342-427289839	10_1_20	10_1_94	OK	67.5272	39.6245	-0.769075	-2.3583	5e-05	0.00211087	yes
ENSRNA050020846	ENSRNA050020846	LSU_rRNA_eukarya	3D:213377621-213378047	10_1_20	10_1_94	OK	108.912	69.2921	-0.652393	-2.03708	0.0002	0.00724766	yes
ENSRNA050020855	ENSRNA050020855	snoR134	7D:567290110-567290266	10_1_20	10_1_94	OK	4.73074	2.34694	-1.01129	-0.811659	0.31835	0.828003	no
ENSRNA050020868	ENSRNA050020868	snoR134	7A:653700678-653700834	10_1_20	10_1_94	OK	1.49965	2.15562	0.52348	0.980959	0.6883	0.960158	no
ENSRNA050020880	ENSRNA050020880	SSU_rRNA_eukarya	Un:237317105-237318916	10_1_20	10_1_94	OK	0.431006	0.285567	-0.593876	-0.958014	0.10265	0.558736	no
ENSRNA050021163	ENSRNA050021163	Plant_SRP	7D:7192754-7193058	10_1_20	10_1_94	OK	0.792933	0.35444	-1.16166	-0.79825	0.22185	0.749482	no
ENSRNA050021165	ENSRNA050021165	Plant_SRP	7D:7195118-7195422	10_1_20	10_1_94	OK	0.744573	0.429309	-0.794397	-0.45456	0.44235	0.894627	no
ENSRNA050021170	ENSRNA050021170	LSU_rRNA_eukarya	4D:240986643-240989128	10_1_20	10_1_94	OK	2.76547	1.97442	-0.486097	-1.3403	0.02075	0.242053	no
ENSRNA050021190	ENSRNA050021190	U1	5B:643675194-643675355	10_1_20	10_1_94	OK	0	1.04523	inf	#NAME?	0.1264	0.611338	no
ENSRNA050021238	ENSRNA050021238	LSU_rRNA_eukarya	Un:442882428-442882706	10_1_20	10_1_94	OK	0.4784	0.168043	-1.50939	-0.789242	0.36705	0.854732	no
ENSRNA050021239	ENSRNA050021239	SSU_rRNA_eukarya	Un:441243579-441243983	10_1_20	10_1_94	OK	7.62549	4.87675	-0.64491	-1.22992	0.0319	0.313675	no
ENSRNA050021246	ENSRNA050021246	LSU_rRNA_eukarya	Un:448168940-448169333	10_1_20	10_1_94	OK	0.767541	0.319177	-1.26589	-1.63862	0.21355	0.739708	no
ENSRNA050021252	ENSRNA050021252	SSU_rRNA_eukarya	Un:440457580-440458167	10_1_20	10_1_94	OK	3.5186	3.09872	-0.183328	-0.366522	0.51855	0.921107	no
ENSRNA050021503	ENSRNA050021503	MIR159	3B:6753734-6753929	10_1_20	10_1_94	OK	4.18042	3.1912	-0.389551	-0.361736	0.525	0.923067	no
ENSRNA050021548	ENSRNA050021548	U2	6D:133211895-133212174	10_1_20	10_1_94	OK	0.521075	0.92486	0.827743	0.637853	0.6883	0.960158	no
ENSRNA050021553	ENSRNA050021553	snoZ118	5B:383743021-383743125	10_1_20	10_1_94	OK	21.3533	0	#NAME?	#NAME?	0.1255	0.60944	no
ENSRNA050021641	ENSRNA050021641	MIR159	3D:122668338-122668537	10_1_20	10_1_94	OK	4.87945	2.5033	-0.962888	-0.953471	0.09245	0.532991	no
ENSRNA050021664	ENSRNA050021664	Plant_SRP	3D:478130083-478130386	10_1_20	10_1_94	OK	2.16631	2.18961	0.0154337	0.0176178	0.955	0.99326	no
ENSRNA050021715	ENSRNA050021715	SSU_rRNA_eukarya	7D:231587122-231587626	10_1_20	10_1_94	OK	59.5095	35.6976	-0.737295	-2.24002	0.0001	0.00393652	yes
ENSRNA050021721	ENSRNA050021721	LSU_rRNA_eukarya	7D:231543454-231543567	10_1_20	10_1_94	OK	1020.24	464.164	-1.1362	-2.249	0.0006	0.0180432	yes
ENSRNA050021723	ENSRNA050021723	LSU_rRNA_eukarya	7D:231543682-231544148	10_1_20	10_1_94	OK	1.81078	1.42904	-0.341571	-0.522596	0.3582	0.851494	no
ENSRNA050021731	ENSRNA050021731	LSU_rRNA_eukarya	7A:560353017-560354499	10_1_20	10_1_94	OK	0.478084	0.392372	-0.285042	-0.487138	0.396	0.871443	no
ENSRNA050021761	ENSRNA050021761	SSU_rRNA_eukarya	Un:67502489-67504300	10_1_20	10_1_94	OK	0.301254	0.258969	-0.218202	-0.331145	0.56025	0.931738	no
ENSRNA050021762	ENSRNA050021762	SSU_rRNA_eukarya	Un:67493790-67495600	10_1_20	10_1_94	OK	1.53418	0.982909	-0.642343	-1.43083	0.0136	0.18648	no
ENSRNA050021767	ENSRNA050021767	5_8S_rRNA	Un:67511872-67512028	10_1_20	10_1_94	OK	1.09007	0	#NAME?	#NAME?	0.1292	0.617912	no
ENSRNA050022764	ENSRNA050022764	U1	5B:664954418-664954579	10_1_20	10_1_94	OK	1.01686	0	#NAME?	#NAME?	0.1275	0.614085	no
ENSRNA050022766	ENSRNA050022766	LSU_rRNA_eukarya	3D:202617318-202617686	10_1_20	10_1_94	OK	0.921346	0.280007	-1.71828	-1.53318	0.0435	0.370052	no
ENSRNA050022800	ENSRNA050022800	U1	5A:655996946-655997107	10_1_20	10_1_94	OK	3.13406	2.30322	-0.444385	-0.35136	0.6469	0.951982	no
ENSRNA050022821	ENSRNA050022821	MIR159	3A:130583925-130584120	10_1_20	10_1_94	OK	3.90319	2.51109	-0.636341	-0.549698	0.3532	0.848692	no
ENSRNA050022826	ENSRNA050022826	SSU_rRNA_eukarya	4A:583869826-583871044	10_1_20	10_1_94	OK	1.93983	0.989815	-0.970698	-1.98146	0.0009	0.0251859	yes
ENSRNA050022840	ENSRNA050022840	LSU_rRNA_eukarya	5B:599756358-599756585	10_1_20	10_1_94	OK	1.28664	0.572036	-1.16943	-0.916675	0.23845	0.763827	no
ENSRNA050022870	ENSRNA050022870	MIR159	3D:6526256-6526451	10_1_20	10_1_94	OK	1.06048	0	#NAME?	#NAME?	0.0045	0.0861514	no
ENSRNA050022871	ENSRNA050022871	U1	3B:78290783-78290943	10_1_20	10_1_94	OK	6.61674	4.32534	-0.613307	-0.591271	0.41565	0.881461	no
ENSRNA050022878	ENSRNA050022878	U1	5A:623928787-623928947	10_1_20	10_1_94	OK	1.08006	2.49519	1.20804	0.763478	0.49845	0.914553	no
ENSRNA050022883	ENSRNA050022883	LSU_rRNA_eukarya	6A:53803809-53805009	10_1_20	10_1_94	OK	17.1918	11.3697	-0.596532	-1.84022	0.0015	0.0377734	yes
ENSRNA050022907	ENSRNA050022907	U2	7D:467156808-467164447	10_1_20	10_1_94	OK	0	3.16945	inf	#NAME?	0.18185	0.697475	no
ENSRNA050022936	ENSRNA050022936	SSU_rRNA_eukarya	6D:389246728-389247648	10_1_20	10_1_94	OK	28.6198	15.8325	-0.854128	-2.62146	5e-05	0.00211087	yes
ENSRNA050022941	ENSRNA050022941	U1	5D:499619165-499619326	10_1_20	10_1_94	OK	0.473067	4.82325	3.34989	2.67184	0.1496	0.651143	no
ENSRNA050022942	ENSRNA050022942	U2	5D:495614838-495615035	10_1_20	10_1_94	OK	0.670177	1.30305	0.95928	0.739726	0.3665	0.854732	no
ENSRNA050022998	ENSRNA050022998	LSU_rRNA_eukarya	7A:258307674-258308140	10_1_20	10_1_94	OK	0.806207	0.419933	-0.940991	-1.01501	0.0757	0.488328	no
ENSRNA050023002	ENSRNA050023002	LSU_rRNA_eukarya	3B:201571648-201572114	10_1_20	10_1_94	OK	11.0003	7.37683	-0.576469	-1.39176	0.01635	0.208678	no
ENSRNA050023003	ENSRNA050023003	LSU_rRNA_eukarya	3B:201547482-201547642	10_1_20	10_1_94	OK	167.522	90.3515	-0.890727	-1.92001	0.00145	0.0368136	yes
ENSRNA050023033	ENSRNA050023033	U4	2D:35263516-35263677	10_1_20	10_1_94	OK	2.60839	1.14458	-1.18834	-1.69309	0.4263	0.886258	no
ENSRNA050023542	ENSRNA050023542	U5	3A:682987737-682987848	10_1_20	10_1_94	OK	17.921	0	#NAME?	#NAME?	0.0284	0.292504	no
ENSRNA050023545	ENSRNA050023545	LSU_rRNA_eukarya	6B:713016279-713016506	10_1_20	10_1_94	OK	0.564575	1.18999	1.07571	0.547065	0.2647	0.78394	no
ENSRNA050023570	ENSRNA050023570	LSU_rRNA_eukarya	3B:114147845-114148413	10_1_20	10_1_94	OK	16.4805	11.3397	-0.53938	-1.46968	0.0107	0.158976	no
ENSRNA050023593	ENSRNA050023593	snoZ119	3B:590291502-590294894	10_1_20	10_1_94	OK	17.1119	47.4094	1.47018	5.44847	0.5495	0.929948	no
ENSRNA050023595	ENSRNA050023595	snoZ119	3B:590291502-590294894	10_1_20	10_1_94	OK	51.4722	47.8013	-0.106746	-0.012336	0.88465	0.987687	no
ENSRNA050023596	ENSRNA050023596	snoZ119	3B:590291502-590294894	10_1_20	10_1_94	OK	29.0684	14.2618	-1.0273	-3.03501	0.57195	0.933947	no
ENSRNA050023598	ENSRNA050023598	SSU_rRNA_eukarya	3B:596103578-596103836	10_1_20	10_1_94	OK	0.577522	0.43003	-0.425439	-0.291442	0.61455	0.945641	no
ENSRNA050023634	ENSRNA050023634	LSU_rRNA_eukarya	2B:795451149-795452054	10_1_20	10_1_94	OK	7.28452	5.30767	-0.456755	-1.2303	0.032	0.314344	no
ENSRNA050023655	ENSRNA050023655	U1	5A:649710370-649710531	10_1_20	10_1_94	OK	2.28637	1.549	-0.561722	-0.955398	0.44455	0.895353	no
ENSRNA050023672	ENSRNA050023672	U2	6B:158286355-158286552	10_1_20	10_1_94	OK	0.360132	0.976302	1.4388	1.3382	0.3622	0.852961	no
ENSRNA050023705	ENSRNA050023705	Intron_gpII	3A:495101442-495101576	10_1_20	10_1_94	OK	3.66679	5.57175	0.603612	1.53549	0.5068	0.917685	no
ENSRNA050023706	ENSRNA050023706	LSU_rRNA_eukarya	2A:539295872-539296405	10_1_20	10_1_94	OK	0.538383	0.425505	-0.339457	-0.373155	0.51925	0.921405	no
ENSRNA050023708	ENSRNA050023708	U2	3B:495470840-495471036	10_1_20	10_1_94	OK	0.963401	1.19022	0.305024	0.2293	0.74915	0.972393	no
ENSRNA050023719	ENSRNA050023719	Plant_SRP	4A:733000915-733001219	10_1_20	10_1_94	OK	0.0880018	3.76184	5.41776	2.56428	0.14215	0.639969	no
ENSRNA050023720	ENSRNA050023720	Plant_SRP	4A:732959544-732977556	10_1_20	10_1_94	OK	0.0906331	0.651173	2.84493	1.18909	0.2569	0.777237	no
ENSRNA050023721	ENSRNA050023721	Plant_SRP	4A:732959544-732977556	10_1_20	10_1_94	OK	1.55289	1.2721	-0.287741	-0.268906	0.77125	0.97516	no
ENSRNA050023724	ENSRNA050023724	Plant_SRP	4A:732959544-732977556	10_1_20	10_1_94	OK	0.437042	0.266854	-0.71172	-0.192681	0.6201	0.946826	no
ENSRNA050023750	ENSRNA050023750	LSU_rRNA_eukarya	5D:562912616-562914156	10_1_20	10_1_94	OK	10.2655	7.55321	-0.442641	-1.36524	0.01955	0.233517	no
ENSRNA050023762	ENSRNA050023762	U2	3A:645403984-645406799	10_1_20	10_1_94	OK	0.882956	0.310766	-1.50651	-0.411156	0.5714	0.933947	no
ENSRNA050023763	ENSRNA050023763	U2	3A:645540154-645540351	10_1_20	10_1_94	OK	1.8603	4.65307	1.32265	1.25932	0.0352	0.330814	no
ENSRNA050023770	ENSRNA050023770	U5	2A:42150322-42150441	10_1_20	10_1_94	OK	3.04428	7.76895	1.35162	5.31817	0.3082	0.819665	no
ENSRNA050023772	ENSRNA050023772	MIR159	3A:129166197-129166340	10_1_20	10_1_94	OK	5.3964	2.6193	-1.04282	-3.32678	0.2704	0.789134	no
ENSRNA050023832	ENSRNA050023832	LSU_rRNA_eukarya	3A:650012253-650012480	10_1_20	10_1_94	OK	0.733897	0.810219	0.142735	0.114366	0.8647	0.985788	no
ENSRNA050023845	ENSRNA050023845	SSU_rRNA_eukarya	1D:53263573-53264046	10_1_20	10_1_94	OK	0.320422	0.354789	0.146985	0.129989	0.8196	0.98087	no
ENSRNA050023857	ENSRNA050023857	U2	3B:708954605-708954836	10_1_20	10_1_94	OK	1.11055	0.493911	-1.16896	-0.806818	0.3952	0.870855	no
ENSRNA050023873	ENSRNA050023873	snoZ159	6D:450637274-450637365	10_1_20	10_1_94	OK	61.3966	26.0857	-1.2349	-34.9531	0.5277	0.923754	no
ENSRNA050023891	ENSRNA050023891	U2	3D:544443972-544444168	10_1_20	10_1_94	OK	0.86591	0.169202	-2.35548	-1.12989	0.19165	0.71043	no
ENSRNA050023957	ENSRNA050023957	U12	5B:34772124-34772280	10_1_20	10_1_94	OK	0	1.27215	inf	#NAME?	0.02775	0.288282	no
ENSRNA050023981	ENSRNA050023981	U2	3B:622767083-622767280	10_1_20	10_1_94	OK	0.355623	0.50565	0.507789	0.271497	0.3756	0.859463	no
ENSRNA050023982	ENSRNA050023982	U1	3B:622394554-622400870	10_1_20	10_1_94	OK	3.25005	1.23001	-1.40179	-0.472271	0.591	0.938478	no
ENSRNA050024022	ENSRNA050024022	LSU_rRNA_eukarya	2B:521299161-521299749	10_1_20	10_1_94	OK	3.22379	2.17949	-0.564768	-0.951792	0.09585	0.542131	no
ENSRNA050024088	ENSRNA050024088	U5	2B:64954406-64954523	10_1_20	10_1_94	OK	7.61572	7.3771	-0.0459279	-0.29289	0.4257	0.886021	no
ENSRNA050024113	ENSRNA050024113	U1	4A:675219322-675219483	10_1_20	10_1_94	OK	4.61358	3.79341	-0.282391	-0.186215	0.72885	0.967837	no
ENSRNA050024172	ENSRNA050024172	U2	3B:669632861-669635941	10_1_20	10_1_94	OK	1.06799	0.965188	-0.146011	-0.0359107	0.8881	0.987687	no
ENSRNA050024207	ENSRNA050024207	LSU_rRNA_eukarya	2B:716361712-716361939	10_1_20	10_1_94	OK	5.46869	4.39116	-0.316593	-0.41592	0.46075	0.90121	no
ENSRNA050024236	ENSRNA050024236	SSU_rRNA_eukarya	3A:695634349-695644811	10_1_20	10_1_94	OK	0.331604	0.207495	-0.676383	-0.477279	0.44175	0.894432	no
ENSRNA050024285	ENSRNA050024285	LSU_rRNA_eukarya	1B:286054083-286054415	10_1_20	10_1_94	OK	1.65815	1.35705	-0.289101	-0.358447	0.5265	0.923163	no
ENSRNA050024297	ENSRNA050024297	SSU_rRNA_eukarya	1B:80741407-80743218	10_1_20	10_1_94	OK	0.49954	0.391008	-0.353405	-0.621376	0.2943	0.810589	no
ENSRNA050024315	ENSRNA050024315	LSU_rRNA_eukarya	1B:80679812-80680090	10_1_20	10_1_94	OK	0.754069	0.34437	-1.13074	-0.724891	0.23335	0.760487	no
ENSRNA050024346	ENSRNA050024346	MIR159	3B:174450512-174450712	10_1_20	10_1_94	OK	0.989641	1.76974	0.83856	0.776666	0.3656	0.854587	no
ENSRNA050024360	ENSRNA050024360	LSU_rRNA_eukarya	Un:395717251-395718258	10_1_20	10_1_94	OK	20.0858	10.7188	-0.906025	-2.82353	5e-05	0.00211087	yes
ENSRNA050024369	ENSRNA050024369	LSU_rRNA_eukarya	Un:398202465-398202966	10_1_20	10_1_94	OK	1.35116	1.05209	-0.360943	-0.449882	0.4277	0.88736	no
ENSRNA050024373	ENSRNA050024373	LSU_rRNA_eukarya	Un:394928647-394929372	10_1_20	10_1_94	OK	10.0137	6.02352	-0.73329	-1.89325	0.00165	0.0407316	yes
ENSRNA050024376	ENSRNA050024376	LSU_rRNA_eukarya	Un:398086632-398086910	10_1_20	10_1_94	OK	0.593715	0.343258	-0.790477	-0.571841	0.42385	0.885229	no
ENSRNA050024377	ENSRNA050024377	LSU_rRNA_eukarya	Un:394595340-394595618	10_1_20	10_1_94	OK	0.29617	0.3561	0.265856	0.124324	0.7568	0.973372	no
ENSRNA050024378	ENSRNA050024378	LSU_rRNA_eukarya	Un:397072627-397072905	10_1_20	10_1_94	OK	1.16809	0.787348	-0.56908	-0.432199	0.45645	0.899928	no
ENSRNA050024384	ENSRNA050024384	LSU_rRNA_eukarya	Un:396813593-396813986	10_1_20	10_1_94	OK	10.9444	6.40668	-0.772549	-1.36485	0.01635	0.208678	no
ENSRNA050024385	ENSRNA050024385	LSU_rRNA_eukarya	Un:390956596-390956989	10_1_20	10_1_94	OK	0.457494	0.0677079	-2.75636	-1.16106	0.1567	0.663163	no
ENSRNA050024520	ENSRNA050024520	SSU_rRNA_eukarya	6B:111717389-111719197	10_1_20	10_1_94	OK	0.982926	0.944922	-0.056888	-0.123181	0.82955	0.98152	no
ENSRNA050024540	ENSRNA050024540	5_8S_rRNA	6B:111687888-111688044	10_1_20	10_1_94	OK	1.09006	1.05755	-0.0436828	-0.0609714	0.67795	0.958442	no
ENSRNA050024555	ENSRNA050024555	snoR80	6B:118046470-118046604	10_1_20	10_1_94	OK	2.74841	0	#NAME?	#NAME?	0.1255	0.60944	no
ENSRNA050024566	ENSRNA050024566	LSU_rRNA_eukarya	Un:410429647-410430654	10_1_20	10_1_94	OK	1.78475	0.903825	-0.981609	-1.83978	0.00195	0.0461809	yes
ENSRNA050024567	ENSRNA050024567	LSU_rRNA_eukarya	Un:414445659-414446666	10_1_20	10_1_94	OK	1.67184	0.711367	-1.23277	-2.18251	0.0006	0.0180432	yes
ENSRNA050024579	ENSRNA050024579	LSU_rRNA_eukarya	Un:417535750-417536165	10_1_20	10_1_94	OK	1.35545	0.262903	-2.36617	-1.87816	0.01155	0.167133	no
ENSRNA050024590	ENSRNA050024590	LSU_rRNA_eukarya	Un:416933320-416933713	10_1_20	10_1_94	OK	3.16131	1.64751	-0.940237	-1.11947	0.0577	0.426382	no
ENSRNA050024591	ENSRNA050024591	LSU_rRNA_eukarya	Un:416252390-416252598	10_1_20	10_1_94	OK	8.06455	7.74808	-0.0577563	-0.0786462	0.899	0.987907	no
ENSRNA050024592	ENSRNA050024592	LSU_rRNA_eukarya	Un:414709257-414709629	10_1_20	10_1_94	OK	45.9271	23.2941	-0.979379	-2.67205	5e-05	0.00211087	yes
ENSRNA050024721	ENSRNA050024721	LSU_rRNA_eukarya	Un:414708526-414708691	10_1_20	10_1_94	OK	47.9442	33.686	-0.509207	-0.85079	0.1464	0.645764	no
ENSRNA050024732	ENSRNA050024732	LSU_rRNA_eukarya	Un:414708789-414709255	10_1_20	10_1_94	OK	3.68684	2.33057	-0.661701	-1.20391	0.03535	0.331482	no
ENSRNA050024741	ENSRNA050024741	SSU_rRNA_eukarya	2A:726899403-726899941	10_1_20	10_1_94	OK	13.7214	7.69668	-0.834125	-2.22991	0.0001	0.00393652	yes
ENSRNA050024749	ENSRNA050024749	SSU_rRNA_eukarya	2B:449195438-449195866	10_1_20	10_1_94	OK	3.57134	2.58476	-0.466438	-0.846415	0.14055	0.637692	no
ENSRNA050024768	ENSRNA050024768	Plant_SRP	7D:78626006-78626310	10_1_20	10_1_94	OK	0.934497	0.319303	-1.54926	-1.10142	0.1105	0.577022	no
ENSRNA050024769	ENSRNA050024769	LSU_rRNA_eukarya	7D:74083643-74083921	10_1_20	10_1_94	OK	0.186531	0.346515	0.893503	0.404121	0.51135	0.918145	no
ENSRNA050024792	ENSRNA050024792	SSU_rRNA_eukarya	4D:389455845-389456349	10_1_20	10_1_94	OK	0.539962	0.511171	-0.079051	-0.0895957	0.87285	0.986851	no
TraesCS1A02G000100	TraesCS1A02G000100	-	1A:40097-89349	10_1_20	10_1_94	OK	11.0351	6.58458	-0.74494	-0.608817	0.29875	0.813706	no
TraesCS1A02G000200	TraesCS1A02G000200	-	1A:40097-89349	10_1_20	10_1_94	OK	53.9889	33.0447	-0.708243	-2.05264	0.00065	0.0193393	yes
TraesCS1A02G000300	TraesCS1A02G000300	-	1A:95905-122504	10_1_20	10_1_94	OK	4.48253	2.38357	-0.911192	-0.271892	0.67155	0.957098	no
TraesCS1A02G000400	TraesCS1A02G000400	-	1A:95905-122504	10_1_20	10_1_94	OK	62.9644	38.5483	-0.707867	-2.01551	0.00035	0.0115848	yes
TraesCS1A02G000500	TraesCS1A02G000500	-	1A:149489-154559	10_1_20	10_1_94	OK	0	0.622706	inf	#NAME?	0.11765	0.592539	no
TraesCS1A02G000800	TraesCS1A02G000800	-	1A:180174-180552	10_1_20	10_1_94	OK	0.926948	0.914753	-0.0191062	-0.0183267	0.9254	0.991399	no
TraesCS1A02G000900	TraesCS1A02G000900	-	1A:233817-245051	10_1_20	10_1_94	OK	12.9493	8.11131	-0.674867	-2.11787	0.0002	0.00724766	yes
TraesCS1A02G001000	TraesCS1A02G001000	-	1A:269471-289649	10_1_20	10_1_94	OK	5.11085	2.62574	-0.960839	-1.4694	0.0116	0.167321	no
TraesCS1A02G001100	TraesCS1A02G001100	-	1A:269471-289649	10_1_20	10_1_94	OK	5.44125	3.18091	-0.774499	-1.93651	0.00045	0.0142688	yes
TraesCS1A02G001400	TraesCS1A02G001400	-	1A:294610-305428	10_1_20	10_1_94	OK	0.725146	0.456882	-0.66645	-1.12358	0.0549	0.416732	no
TraesCS1A02G001500	TraesCS1A02G001500	-	1A:326098-326518	10_1_20	10_1_94	OK	66.8131	35.8485	-0.898217	-2.36448	5e-05	0.00211087	yes
TraesCS1A02G001800	TraesCS1A02G001800	-	1A:1144332-1145934	10_1_20	10_1_94	OK	121.682	130.576	0.101773	0.299592	0.594	0.93949	no
TraesCS1A02G001900	TraesCS1A02G001900	-	1A:1159193-1162830	10_1_20	10_1_94	OK	21.2921	19.0509	-0.160461	-0.518939	0.36515	0.854145	no
TraesCS1A02G002000	TraesCS1A02G002000	-	1A:1163484-1167878	10_1_20	10_1_94	OK	3.86721	4.31047	0.15655	0.447628	0.43645	0.891703	no
TraesCS1A02G002100	TraesCS1A02G002100	-	1A:1170355-1177383	10_1_20	10_1_94	OK	3.77776	4.24451	0.168069	0.525831	0.36235	0.852961	no
TraesCS1A02G002200	TraesCS1A02G002200	-	1A:1188843-1190864	10_1_20	10_1_94	OK	50.0236	53.4974	0.0968616	0.314252	0.5821	0.936014	no
TraesCS1A02G002300	TraesCS1A02G002300	-	1A:1209720-1212812	10_1_20	10_1_94	OK	2.21015	2.61409	0.242165	0.663076	0.2433	0.769106	no
TraesCS1A02G002500	TraesCS1A02G002500	-	1A:1232353-1238469	10_1_20	10_1_94	OK	7.0125	7.36549	0.0708534	0.22843	0.68515	0.959649	no
TraesCS1A02G002700	TraesCS1A02G002700	-	1A:1336840-1348326	10_1_20	10_1_94	OK	7.48687	8.2573	0.141307	0.451815	0.4339	0.890419	no
TraesCS1A02G004200	TraesCS1A02G004200	-	1A:2540490-2540958	10_1_20	10_1_94	OK	0.416008	0	#NAME?	#NAME?	0.0001	0.00393652	yes
TraesCS1A02G005100	TraesCS1A02G005100	-	1A:2978902-2981121	10_1_20	10_1_94	OK	1.00539	1.98593	0.982061	1.74936	0.00395	0.0782435	no
TraesCS1A02G005400	TraesCS1A02G005400	-	1A:3117193-3118502	10_1_20	10_1_94	OK	0.388323	0.390812	0.00921594	0.0102745	0.9537	0.993251	no
TraesCS1A02G005500	TraesCS1A02G005500	-	1A:3119377-3122276	10_1_20	10_1_94	OK	6.56961	7.08165	0.108278	0.310867	0.58315	0.936397	no
TraesCS1A02G005600	TraesCS1A02G005600	-	1A:3255617-3262577	10_1_20	10_1_94	OK	5.04933	5.64348	0.160492	0.494432	0.3948	0.870593	no
TraesCS1A02G005700	TraesCS1A02G005700	-	1A:3377837-3383699	10_1_20	10_1_94	OK	6.5012	8.16257	0.328317	1.02379	0.071	0.47294	no
TraesCS1A02G005800	TraesCS1A02G005800	-	1A:3386286-3391808	10_1_20	10_1_94	OK	8.1353	9.66099	0.247975	0.806989	0.1649	0.673972	no
TraesCS1A02G005900	TraesCS1A02G005900	-	1A:3446930-3450200	10_1_20	10_1_94	OK	7.8302	7.71503	-0.0213772	-0.0663095	0.90675	0.988533	no
TraesCS1A02G007500	TraesCS1A02G007500	-	1A:4045712-4048684	10_1_20	10_1_94	OK	76.814	86.3295	0.168485	0.49894	0.37495	0.859442	no
TraesCS1A02G007600	TraesCS1A02G007600	-	1A:4045712-4048684	10_1_20	10_1_94	OK	6.81025	7.81683	0.198876	0.0442553	0.9071	0.98857	no
TraesCS1A02G007800	TraesCS1A02G007800	-	1A:4054741-4054960	10_1_20	10_1_94	OK	2.39335	1.84978	-0.371675	-0.319932	0.57605	0.934907	no
TraesCS1A02G007900	TraesCS1A02G007900	-	1A:4063196-4063406	10_1_20	10_1_94	OK	37.1258	30.3925	-0.288704	-0.543648	0.3421	0.842135	no
TraesCS1A02G008100	TraesCS1A02G008100	-	1A:4497199-4504697	10_1_20	10_1_94	OK	1.47073	1.65273	0.168319	0.526159	0.35815	0.851444	no
TraesCS1A02G008400	TraesCS1A02G008400	-	1A:4804100-4805663	10_1_20	10_1_94	OK	0.235797	0.746622	1.66283	1.74986	0.0082	0.131888	no
TraesCS1A02G009000	TraesCS1A02G009000	-	1A:5491026-5495112	10_1_20	10_1_94	OK	4.34556	4.46362	0.0386726	0.112281	0.8455	0.983505	no
TraesCS1A02G009100	TraesCS1A02G009100	-	1A:5496527-5499983	10_1_20	10_1_94	OK	1.56118	1.70445	0.126665	0.224159	0.6988	0.962956	no
TraesCS1A02G009300	TraesCS1A02G009300	-	1A:5501534-5507742	10_1_20	10_1_94	OK	0.414844	0.379199	-0.129612	-0.308915	0.60295	0.942826	no
TraesCS1A02G010400	TraesCS1A02G010400	-	1A:6332191-6345966	10_1_20	10_1_94	OK	0.42138	0.460684	0.128657	0.318648	0.58395	0.936743	no
TraesCS1A02G010700	TraesCS1A02G010700	-	1A:6472646-6475129	10_1_20	10_1_94	OK	1.36072	0.17681	-2.9441	-2.92924	0.0006	0.0180432	yes
TraesCS1A02G011100	TraesCS1A02G011100	-	1A:6566138-6567972	10_1_20	10_1_94	OK	2.13307	1.69217	-0.33406	-0.623962	0.26825	0.787331	no
TraesCS1A02G011200	TraesCS1A02G011200	-	1A:6569387-6576401	10_1_20	10_1_94	OK	1.91355	1.86198	-0.0394106	-0.0971743	0.8658	0.985975	no
TraesCS1A02G011600	TraesCS1A02G011600	-	1A:6766339-6766555	10_1_20	10_1_94	OK	7.40172	11.6088	0.649286	0.946021	0.10195	0.556883	no
TraesCS1A02G011800	TraesCS1A02G011800	-	1A:6788570-6793542	10_1_20	10_1_94	OK	3.68658	4.35964	0.241926	0.613076	0.2876	0.804204	no
TraesCS1A02G011900	TraesCS1A02G011900	-	1A:6883651-6887141	10_1_20	10_1_94	OK	1.41154	0.746159	-0.919718	-2.14643	0.00025	0.00876803	yes
TraesCS1A02G012300	TraesCS1A02G012300	-	1A:7108622-7109053	10_1_20	10_1_94	OK	0.146538	0.622736	2.08734	1.56766	0.1154	0.587339	no
TraesCS1A02G012400	TraesCS1A02G012400	-	1A:7109887-7115465	10_1_20	10_1_94	OK	0.205068	0.380689	0.892511	1.31656	0.03085	0.307982	no
TraesCS1A02G012500	TraesCS1A02G012500	-	1A:7178199-7184960	10_1_20	10_1_94	OK	3.8968	3.90716	0.00383007	0.0119123	0.9829	0.995825	no
TraesCS1A02G013200	TraesCS1A02G013200	-	1A:7315100-7325769	10_1_20	10_1_94	OK	0.475734	0.853503	0.843243	1.69404	0.0051	0.0940878	no
TraesCS1A02G013500	TraesCS1A02G013500	-	1A:7536154-7536445	10_1_20	10_1_94	OK	0.0957512	0.578503	2.59496	1.10043	0.1576	0.664535	no
TraesCS1A02G013600	TraesCS1A02G013600	-	1A:7642613-7643473	10_1_20	10_1_94	OK	174.899	130.781	-0.419366	-1.30036	0.0247	0.269089	no
TraesCS1A02G013700	TraesCS1A02G013700	-	1A:7651463-7654123	10_1_20	10_1_94	OK	2.60521	2.80606	0.107145	0.25988	0.64935	0.952426	no
TraesCS1A02G013800	TraesCS1A02G013800	-	1A:7657144-7669998	10_1_20	10_1_94	OK	6.63181	7.15249	0.109044	0.35253	0.54355	0.928979	no
TraesCS1A02G014300	TraesCS1A02G014300	-	1A:7811030-7813406	10_1_20	10_1_94	OK	2.64107	1.11514	-1.24389	-2.66561	5e-05	0.00211087	yes
TraesCS1A02G014800	TraesCS1A02G014800	-	1A:7962374-7963154	10_1_20	10_1_94	OK	42.9077	22.7177	-0.917421	-2.68345	5e-05	0.00211087	yes
TraesCS1A02G015100	TraesCS1A02G015100	-	1A:8238256-8239411	10_1_20	10_1_94	OK	4.14664	2.89403	-0.518865	-1.16897	0.04225	0.365172	no
TraesCS1A02G015200	TraesCS1A02G015200	-	1A:8239468-8244826	10_1_20	10_1_94	OK	8.33529	8.34984	0.00251781	0.00819223	0.9891	0.99631	no
TraesCS1A02G015300	TraesCS1A02G015300	-	1A:8247216-8251270	10_1_20	10_1_94	OK	14.8689	15.9797	0.103947	0.334609	0.56655	0.933349	no
TraesCS1A02G015400	TraesCS1A02G015400	-	1A:8264165-8266341	10_1_20	10_1_94	OK	24.3917	22.8165	-0.0963176	-0.294727	0.60815	0.944682	no
TraesCS1A02G015800	TraesCS1A02G015800	-	1A:8320694-8322586	10_1_20	10_1_94	OK	0.688973	0.0102522	-6.07044	-1.72477	0.1421	0.639969	no
TraesCS1A02G015900	TraesCS1A02G015900	-	1A:8325714-8329799	10_1_20	10_1_94	OK	0.674213	0.446149	-0.595678	-1.34019	0.0215	0.247951	no
TraesCS1A02G016200	TraesCS1A02G016200	-	1A:8628132-8633964	10_1_20	10_1_94	OK	0.930223	1.01993	0.132827	0.375665	0.5188	0.921356	no
TraesCS1A02G016900	TraesCS1A02G016900	-	1A:9104840-9110639	10_1_20	10_1_94	OK	15.6993	16.2636	0.0509443	0.165805	0.78095	0.976972	no
TraesCS1A02G017000	TraesCS1A02G017000	-	1A:9119142-9123202	10_1_20	10_1_94	OK	4.91775	5.63059	0.195287	0.532534	0.35175	0.847647	no
TraesCS1A02G018900	TraesCS1A02G018900	-	1A:9579533-9583651	10_1_20	10_1_94	OK	3.00456	5.0957	0.762127	2.06597	0.00045	0.0142688	yes
TraesCS1A02G019000	TraesCS1A02G019000	-	1A:9586485-9589430	10_1_20	10_1_94	OK	52.9398	74.6591	0.495967	1.58937	0.00535	0.0976591	no
TraesCS1A02G019200	TraesCS1A02G019200	-	1A:9642194-9644901	10_1_20	10_1_94	OK	2.80848	3.02732	0.108248	0.308003	0.5888	0.937717	no
TraesCS1A02G020000	TraesCS1A02G020000	-	1A:9979713-9980736	10_1_20	10_1_94	OK	0.854862	5.64254	2.72258	3.76968	5e-05	0.00211087	yes
TraesCS1A02G020400	TraesCS1A02G020400	-	1A:10051719-10058221	10_1_20	10_1_94	OK	1.25711	1.98165	0.656597	1.92234	0.0005	0.0156021	yes
TraesCS1A02G020500	TraesCS1A02G020500	-	1A:10066112-10069211	10_1_20	10_1_94	OK	68.0769	80.1692	0.235884	0.673132	0.24375	0.769392	no
TraesCS1A02G020600	TraesCS1A02G020600	-	1A:10069497-10072370	10_1_20	10_1_94	OK	1.99723	2.24018	0.165613	0.385843	0.5041	0.916604	no
TraesCS1A02G020700	TraesCS1A02G020700	-	1A:10074019-10085175	10_1_20	10_1_94	OK	0.250645	0.3779	0.592359	1.08628	0.0609	0.439111	no
TraesCS1A02G020900	TraesCS1A02G020900	-	1A:10132631-10133075	10_1_20	10_1_94	OK	12.8295	8.88281	-0.530377	-0.996225	0.0807	0.504062	no
TraesCS1A02G021100	TraesCS1A02G021100	-	1A:10150817-10152476	10_1_20	10_1_94	OK	2.1334	1.85062	-0.205147	-0.352252	0.537	0.927097	no
TraesCS1A02G021200	TraesCS1A02G021200	-	1A:10155550-10160312	10_1_20	10_1_94	OK	4.52284	3.33812	-0.438195	-1.32726	0.02135	0.246899	no
TraesCS1A02G023400	TraesCS1A02G023400	-	1A:11564199-11572148	10_1_20	10_1_94	OK	0.991766	1.17284	0.241929	0.66597	0.24705	0.770612	no
TraesCS1A02G023700	TraesCS1A02G023700	-	1A:11643653-11644753	10_1_20	10_1_94	OK	2.18043	1.99857	-0.125649	-0.233186	0.6746	0.957767	no
TraesCS1A02G023800	TraesCS1A02G023800	-	1A:11661681-11665443	10_1_20	10_1_94	OK	6.63651	8.2818	0.319519	1.03886	0.07125	0.474015	no
TraesCS1A02G024300	TraesCS1A02G024300	-	1A:11894090-11895818	10_1_20	10_1_94	OK	0.289465	0.503301	0.798033	1.1395	0.04375	0.371106	no
TraesCS1A02G024400	TraesCS1A02G024400	-	1A:12002938-12006839	10_1_20	10_1_94	OK	2.81955	2.93862	0.0596763	0.186	0.74825	0.972297	no
TraesCS1A02G024500	TraesCS1A02G024500	-	1A:12089717-12093423	10_1_20	10_1_94	OK	3.75669	5.98692	0.672351	1.25443	0.0317	0.312911	no
TraesCS1A02G024600	TraesCS1A02G024600	-	1A:12096370-12098518	10_1_20	10_1_94	OK	2.62809	3.3853	0.365266	0.863072	0.13835	0.634326	no
TraesCS1A02G024700	TraesCS1A02G024700	-	1A:12098617-12103881	10_1_20	10_1_94	OK	4.86485	6.72009	0.466087	1.38514	0.01455	0.195053	no
TraesCS1A02G025100	TraesCS1A02G025100	-	1A:12141980-12144556	10_1_20	10_1_94	OK	5.91842	7.35959	0.314414	0.922102	0.10515	0.564306	no
TraesCS1A02G025200	TraesCS1A02G025200	-	1A:12157063-12161869	10_1_20	10_1_94	OK	9.51595	11.9446	0.327936	1.06267	0.0638	0.449019	no
TraesCS1A02G025600	TraesCS1A02G025600	-	1A:12303353-12311465	10_1_20	10_1_94	OK	0.542408	0.619862	0.192568	0.450363	0.4358	0.891552	no
TraesCS1A02G025700	TraesCS1A02G025700	-	1A:12312968-12318272	10_1_20	10_1_94	OK	0.898239	0.901749	0.00562556	0.0133551	0.97855	0.995677	no
TraesCS1A02G025900	TraesCS1A02G025900	-	1A:12363665-12369892	10_1_20	10_1_94	OK	3.19708	2.76748	-0.208183	-0.640006	0.2653	0.784384	no
TraesCS1A02G026000	TraesCS1A02G026000	-	1A:12371104-12372554	10_1_20	10_1_94	OK	2.691	2.01748	-0.415584	-0.698237	0.2215	0.749289	no
TraesCS1A02G026200	TraesCS1A02G026200	-	1A:12502525-12507052	10_1_20	10_1_94	OK	0.70538	2.03024	1.52518	4.20764	5e-05	0.00211087	yes
TraesCS1A02G026300	TraesCS1A02G026300	-	1A:12567298-12573055	10_1_20	10_1_94	OK	0.417584	0.479926	0.200744	0.448334	0.44155	0.894238	no
TraesCS1A02G026400	TraesCS1A02G026400	-	1A:12585034-12592665	10_1_20	10_1_94	OK	12.9265	15.8172	0.291162	0.89305	0.1248	0.607695	no
TraesCS1A02G026600	TraesCS1A02G026600	-	1A:12669533-12669800	10_1_20	10_1_94	OK	1.28171	1.93022	0.590693	0.663376	0.2459	0.770385	no
TraesCS1A02G026900	TraesCS1A02G026900	-	1A:12734162-12739704	10_1_20	10_1_94	OK	0.329104	0.443445	0.430211	0.595354	0.29895	0.813833	no
TraesCS1A02G027200	TraesCS1A02G027200	-	1A:12915086-12917028	10_1_20	10_1_94	OK	2.70691	2.78217	0.0395641	0.0912811	0.8778	0.987299	no
TraesCS1A02G027300	TraesCS1A02G027300	-	1A:12918574-12920144	10_1_20	10_1_94	OK	11.0496	11.8717	0.10354	0.312446	0.585	0.936939	no
TraesCS1A02G027600	TraesCS1A02G027600	-	1A:13081412-13086602	10_1_20	10_1_94	OK	0.289222	0.504409	0.802415	1.6362	0.005	0.0927664	no
TraesCS1A02G028600	TraesCS1A02G028600	-	1A:13412736-13418606	10_1_20	10_1_94	OK	0.675456	0.591755	-0.190862	-0.481151	0.4103	0.878824	no
TraesCS1A02G028700	TraesCS1A02G028700	-	1A:13452338-13458303	10_1_20	10_1_94	OK	0.371025	0.0732081	-2.34144	-3.8371	5e-05	0.00211087	yes
TraesCS1A02G029100	TraesCS1A02G029100	-	1A:13663299-13667800	10_1_20	10_1_94	OK	0.615801	0.861628	0.4846	1.19569	0.0481	0.389051	no
TraesCS1A02G029200	TraesCS1A02G029200	-	1A:13669901-13676212	10_1_20	10_1_94	OK	3.16908	4.13016	0.382133	1.20619	0.03805	0.345728	no
TraesCS1A02G029300	TraesCS1A02G029300	-	1A:13762565-13768572	10_1_20	10_1_94	OK	11.8922	10.4409	-0.187763	-0.604868	0.29245	0.808807	no
TraesCS1A02G029800	TraesCS1A02G029800	-	1A:13861190-13862962	10_1_20	10_1_94	OK	7.305	6.92347	-0.0773903	-0.207998	0.7164	0.965989	no
TraesCS1A02G030000	TraesCS1A02G030000	-	1A:13979249-13980335	10_1_20	10_1_94	OK	55.6714	36.473	-0.610106	-1.77796	0.0023	0.0521809	no
TraesCS1A02G030100	TraesCS1A02G030100	-	1A:14045677-14056197	10_1_20	10_1_94	OK	13.6951	19.1266	0.481924	1.53382	0.00845	0.134987	no
TraesCS1A02G030500	TraesCS1A02G030500	-	1A:14139690-14145914	10_1_20	10_1_94	OK	4.51879	6.31416	0.482657	1.11478	0.05825	0.428348	no
TraesCS1A02G030600	TraesCS1A02G030600	-	1A:14139690-14145914	10_1_20	10_1_94	OK	19.2864	26.1275	0.437985	0.861407	0.13545	0.629103	no
TraesCS1A02G030700	TraesCS1A02G030700	-	1A:14160321-14163255	10_1_20	10_1_94	OK	8.35026	7.62418	-0.131238	-0.385759	0.5041	0.916604	no
TraesCS1A02G031200	TraesCS1A02G031200	-	1A:14504223-14507920	10_1_20	10_1_94	OK	6.99187	7.17268	0.0368351	0.113305	0.83915	0.982235	no
TraesCS1A02G032500	TraesCS1A02G032500	-	1A:14988540-14988944	10_1_20	10_1_94	OK	3.58133	2.27008	-0.657751	-1.01693	0.07745	0.493291	no
TraesCS1A02G033000	TraesCS1A02G033000	-	1A:15430219-15437374	10_1_20	10_1_94	OK	2.3907	3.34942	0.486482	1.30271	0.02515	0.271828	no
TraesCS1A02G033100	TraesCS1A02G033100	-	1A:15438124-15441465	10_1_20	10_1_94	OK	14.6126	14.5263	-0.00854045	-0.0267762	0.9616	0.99361	no
TraesCS1A02G033300	TraesCS1A02G033300	-	1A:16038483-16040057	10_1_20	10_1_94	OK	2.67283	2.3867	-0.163352	-0.209916	0.7239	0.966943	no
TraesCS1A02G033500	TraesCS1A02G033500	-	1A:16388444-16391082	10_1_20	10_1_94	OK	118.045	102.11	-0.209216	-0.620152	0.27845	0.797657	no
TraesCS1A02G033600	TraesCS1A02G033600	-	1A:16407007-16410201	10_1_20	10_1_94	OK	11.6266	18.4092	0.663002	2.0381	0.00025	0.00876803	yes
TraesCS1A02G033800	TraesCS1A02G033800	-	1A:16432375-16436883	10_1_20	10_1_94	OK	1.62796	1.87866	0.206642	0.488426	0.4006	0.87338	no
TraesCS1A02G034100	TraesCS1A02G034100	-	1A:16913590-16919361	10_1_20	10_1_94	OK	0.58169	0.774885	0.413731	0.929577	0.10875	0.573224	no
TraesCS1A02G034300	TraesCS1A02G034300	-	1A:16931433-16934477	10_1_20	10_1_94	OK	17.4387	19.7654	0.180688	0.579876	0.31585	0.825638	no
TraesCS1A02G034600	TraesCS1A02G034600	-	1A:17246749-17248420	10_1_20	10_1_94	OK	0.921372	0.349925	-1.39674	-2.29041	0.0002	0.00724766	yes
TraesCS1A02G034700	TraesCS1A02G034700	-	1A:17257515-17258211	10_1_20	10_1_94	OK	0.540403	0.49287	-0.132829	-0.115269	0.8433	0.983103	no
TraesCS1A02G035000	TraesCS1A02G035000	-	1A:18289936-18293936	10_1_20	10_1_94	OK	3.22856	3.59161	0.153741	0.363753	0.52795	0.923922	no
TraesCS1A02G035100	TraesCS1A02G035100	-	1A:18310848-18312699	10_1_20	10_1_94	OK	0.288289	0.313051	0.11888	0.0950122	0.86005	0.985471	no
TraesCS1A02G035200	TraesCS1A02G035200	-	1A:18460512-18462491	10_1_20	10_1_94	OK	1.24262	1.62736	0.389149	0.791744	0.16045	0.667466	no
TraesCS1A02G035300	TraesCS1A02G035300	-	1A:18486338-18489620	10_1_20	10_1_94	OK	0.747078	0.883835	0.242518	0.38962	0.49605	0.913968	no
TraesCS1A02G035500	TraesCS1A02G035500	-	1A:18989912-18994414	10_1_20	10_1_94	OK	20.0675	19.9795	-0.00634229	-0.0159959	0.9769	0.995624	no
TraesCS1A02G035600	TraesCS1A02G035600	-	1A:19062156-19063423	10_1_20	10_1_94	OK	1.54213	2.32905	0.594814	1.04203	0.0725	0.477633	no
TraesCS1A02G035800	TraesCS1A02G035800	-	1A:19895296-19897721	10_1_20	10_1_94	OK	130.651	130.833	0.00201848	0.00648179	0.9908	0.99659	no
TraesCS1A02G035900	TraesCS1A02G035900	-	1A:19929935-19933705	10_1_20	10_1_94	OK	3.44723	3.81623	0.14671	0.471071	0.4204	0.883858	no
TraesCS1A02G036100	TraesCS1A02G036100	-	1A:20091098-20094848	10_1_20	10_1_94	OK	9.47483	9.21008	-0.040887	-0.131339	0.81925	0.98087	no
TraesCS1A02G036200	TraesCS1A02G036200	-	1A:20156564-20158534	10_1_20	10_1_94	OK	6.49519	7.09856	0.128154	0.337205	0.5494	0.929948	no
TraesCS1A02G036300	TraesCS1A02G036300	-	1A:20179710-20183942	10_1_20	10_1_94	OK	1.95641	1.95319	-0.00237552	-0.00647344	0.9938	0.997274	no
TraesCS1A02G036700	TraesCS1A02G036700	-	1A:20415991-20419223	10_1_20	10_1_94	OK	0.875375	0.599687	-0.545691	-0.810267	0.1601	0.666878	no
TraesCS1A02G036800	TraesCS1A02G036800	-	1A:20434464-20437173	10_1_20	10_1_94	OK	0.401213	0.175742	-1.1909	-1.73351	0.00475	0.0896543	no
TraesCS1A02G037300	TraesCS1A02G037300	-	1A:20888600-20889881	10_1_20	10_1_94	OK	2.38246	4.68023	0.97413	1.97027	0.0013	0.0339274	yes
TraesCS1A02G037400	TraesCS1A02G037400	-	1A:20893784-20898393	10_1_20	10_1_94	OK	2.25496	1.66664	-0.43616	-0.824385	0.1518	0.654619	no
TraesCS1A02G037900	TraesCS1A02G037900	-	1A:20977275-20980680	10_1_20	10_1_94	OK	31.5619	31.9464	0.0174693	0.056647	0.92095	0.991037	no
TraesCS1A02G038100	TraesCS1A02G038100	-	1A:20998068-20998918	10_1_20	10_1_94	OK	56.0333	72.2204	0.366121	1.15557	0.0441	0.37225	no
TraesCS1A02G038200	TraesCS1A02G038200	-	1A:21022730-21023627	10_1_20	10_1_94	OK	162.136	190.683	0.233972	0.719978	0.21015	0.735506	no
TraesCS1A02G038300	TraesCS1A02G038300	-	1A:21024514-21026280	10_1_20	10_1_94	OK	0	0.505839	inf	#NAME?	5e-05	0.00211087	yes
TraesCS1A02G038400	TraesCS1A02G038400	-	1A:21034868-21049127	10_1_20	10_1_94	OK	1.63061	1.78243	0.128438	0.386707	0.5061	0.917264	no
TraesCS1A02G039100	TraesCS1A02G039100	-	1A:21281531-21285458	10_1_20	10_1_94	OK	0.165914	0.993602	2.58223	4.40232	5e-05	0.00211087	yes
TraesCS1A02G039200	TraesCS1A02G039200	-	1A:21322245-21335307	10_1_20	10_1_94	OK	1.8289	2.67827	0.550322	1.61891	0.0049	0.0914879	no
TraesCS1A02G039400	TraesCS1A02G039400	-	1A:21618183-21626991	10_1_20	10_1_94	OK	4.50672	4.70993	0.0636297	0.183943	0.7486	0.972301	no
TraesCS1A02G039800	TraesCS1A02G039800	-	1A:21985329-21987056	10_1_20	10_1_94	OK	0.209604	0.388221	0.889214	0.890775	0.12695	0.612579	no
TraesCS1A02G039900	TraesCS1A02G039900	-	1A:22038187-22047331	10_1_20	10_1_94	OK	1.33357	1.1242	-0.246392	-0.528095	0.3571	0.850559	no
TraesCS1A02G040000	TraesCS1A02G040000	-	1A:22055421-22056147	10_1_20	10_1_94	OK	0.618714	0.391833	-0.659036	-0.736906	0.1928	0.712181	no
TraesCS1A02G040300	TraesCS1A02G040300	-	1A:22282322-22283710	10_1_20	10_1_94	OK	0.787601	0.724931	-0.11962	-0.177204	0.7618	0.973886	no
TraesCS1A02G040400	TraesCS1A02G040400	-	1A:22287726-22291553	10_1_20	10_1_94	OK	3.49942	4.19926	0.263016	0.811211	0.16745	0.677152	no
TraesCS1A02G040500	TraesCS1A02G040500	-	1A:22291725-22293776	10_1_20	10_1_94	OK	12.5628	11.7731	-0.0936643	-0.266595	0.63595	0.950077	no
TraesCS1A02G040600	TraesCS1A02G040600	-	1A:22294834-22301515	10_1_20	10_1_94	OK	14.1371	12.9881	-0.122298	-0.398361	0.49125	0.911487	no
TraesCS1A02G040700	TraesCS1A02G040700	-	1A:22329071-22332422	10_1_20	10_1_94	OK	2.60839	3.65155	0.485346	1.44113	0.014	0.190193	no
TraesCS1A02G040900	TraesCS1A02G040900	-	1A:22534634-22536459	10_1_20	10_1_94	OK	9.37751	5.17393	-0.857943	-2.19679	0.0002	0.00724766	yes
TraesCS1A02G041100	TraesCS1A02G041100	-	1A:22612226-22614080	10_1_20	10_1_94	OK	3.1573	4.41672	0.484284	1.4929	0.01095	0.16167	no
TraesCS1A02G041300	TraesCS1A02G041300	-	1A:22633430-22634135	10_1_20	10_1_94	OK	1.30874	1.67377	0.354924	0.457881	0.43065	0.888967	no
TraesCS1A02G041400	TraesCS1A02G041400	-	1A:22656560-22657221	10_1_20	10_1_94	OK	1.07274	1.41924	0.403813	0.480635	0.4049	0.875639	no
TraesCS1A02G042500	TraesCS1A02G042500	-	1A:23130034-23134088	10_1_20	10_1_94	OK	0.355249	0.589502	0.730666	1.79332	0.003	0.0638528	no
TraesCS1A02G042700	TraesCS1A02G042700	-	1A:23339465-23340670	10_1_20	10_1_94	OK	15.9154	13.2945	-0.25959	-0.752125	0.191	0.709771	no
TraesCS1A02G042800	TraesCS1A02G042800	-	1A:23420850-23422572	10_1_20	10_1_94	OK	0.627811	0.312075	-1.00844	-0.941597	0.21335	0.739319	no
TraesCS1A02G042900	TraesCS1A02G042900	-	1A:23816231-23818172	10_1_20	10_1_94	OK	0.505648	0.519022	0.03766	0.0472896	0.94705	0.992659	no
TraesCS1A02G043100	TraesCS1A02G043100	-	1A:23856567-23858030	10_1_20	10_1_94	OK	0.3412	0.360592	0.0797515	0.0788643	0.9077	0.988728	no
TraesCS1A02G043200	TraesCS1A02G043200	-	1A:23966032-23970147	10_1_20	10_1_94	OK	12.2112	11.3465	-0.105965	-0.333448	0.5597	0.931613	no
TraesCS1A02G043300	TraesCS1A02G043300	-	1A:24077189-24078148	10_1_20	10_1_94	OK	0.420564	0.484228	0.203362	0.214405	0.7119	0.965147	no
TraesCS1A02G043400	TraesCS1A02G043400	-	1A:24132680-24140137	10_1_20	10_1_94	OK	1.83281	2.07391	0.178292	0.432932	0.4568	0.899974	no
TraesCS1A02G043600	TraesCS1A02G043600	-	1A:24319201-24321534	10_1_20	10_1_94	OK	6.41664	6.10376	-0.0721197	-0.213191	0.70855	0.964478	no
TraesCS1A02G043900	TraesCS1A02G043900	-	1A:24336653-24340722	10_1_20	10_1_94	OK	0.441829	1.09037	1.30326	1.99402	0.00375	0.0751673	no
TraesCS1A02G044000	TraesCS1A02G044000	-	1A:24767087-24771266	10_1_20	10_1_94	OK	0.683484	0.588114	-0.216812	-0.401734	0.47595	0.906745	no
TraesCS1A02G044200	TraesCS1A02G044200	-	1A:24943571-24946478	10_1_20	10_1_94	OK	7.31814	7.69833	0.073069	0.213791	0.7086	0.964478	no
TraesCS1A02G044500	TraesCS1A02G044500	-	1A:25539195-25545141	10_1_20	10_1_94	OK	9.94543	10.238	0.0418216	0.126586	0.82085	0.98087	no
TraesCS1A02G044600	TraesCS1A02G044600	-	1A:25545345-25546110	10_1_20	10_1_94	OK	15.295	14.0427	-0.123238	-0.315909	0.5827	0.936189	no
TraesCS1A02G044800	TraesCS1A02G044800	-	1A:25701412-25709229	10_1_20	10_1_94	OK	6.89449	6.51549	-0.0815703	-0.255855	0.6538	0.953425	no
TraesCS1A02G045300	TraesCS1A02G045300	-	1A:26958794-26962687	10_1_20	10_1_94	OK	3.69318	4.35639	0.238268	0.731638	0.2104	0.735856	no
TraesCS1A02G045400	TraesCS1A02G045400	-	1A:26965565-26971307	10_1_20	10_1_94	OK	8.69099	8.84412	0.0251987	0.0821505	0.89015	0.987687	no
TraesCS1A02G045700	TraesCS1A02G045700	-	1A:27249155-27253937	10_1_20	10_1_94	OK	109.164	103.409	-0.0781286	-0.233734	0.67965	0.958694	no
TraesCS1A02G045800	TraesCS1A02G045800	-	1A:27258230-27261032	10_1_20	10_1_94	OK	25.6835	26.0963	0.023002	0.0740469	0.8973	0.987822	no
TraesCS1A02G046300	TraesCS1A02G046300	-	1A:27752742-27757377	10_1_20	10_1_94	OK	0.642051	0.595835	-0.107775	-0.212764	0.70815	0.964478	no
TraesCS1A02G046400	TraesCS1A02G046400	-	1A:28360780-28364801	10_1_20	10_1_94	OK	2.52501	0.912951	-1.46768	-3.57441	5e-05	0.00211087	yes
TraesCS1A02G046500	TraesCS1A02G046500	-	1A:28610240-28620653	10_1_20	10_1_94	OK	2.90464	3.20958	0.144026	0.443306	0.4474	0.896316	no
TraesCS1A02G046600	TraesCS1A02G046600	-	1A:28623295-28626864	10_1_20	10_1_94	OK	17.5696	17.8005	0.0188369	0.0602352	0.9191	0.990975	no
TraesCS1A02G046800	TraesCS1A02G046800	-	1A:28708158-28710773	10_1_20	10_1_94	OK	2.07275	2.17523	0.0696255	0.153411	0.7886	0.977821	no
TraesCS1A02G046900	TraesCS1A02G046900	-	1A:28716138-28717569	10_1_20	10_1_94	OK	1.93306	2.22391	0.202207	0.35824	0.5272	0.923428	no
TraesCS1A02G047000	TraesCS1A02G047000	-	1A:28757073-28763216	10_1_20	10_1_94	OK	7.59455	7.25796	-0.0654	-0.207349	0.7159	0.965965	no
TraesCS1A02G047200	TraesCS1A02G047200	-	1A:29186382-29192077	10_1_20	10_1_94	OK	2.04229	2.2984	0.170443	0.498787	0.3935	0.870042	no
TraesCS1A02G047500	TraesCS1A02G047500	-	1A:29607627-29612226	10_1_20	10_1_94	OK	3.55326	3.51417	-0.0159601	-0.0455334	0.934	0.991662	no
TraesCS1A02G048200	TraesCS1A02G048200	-	1A:29993437-29996447	10_1_20	10_1_94	OK	0.400289	0.357965	-0.161223	-0.266031	0.63735	0.950344	no
TraesCS1A02G048600	TraesCS1A02G048600	-	1A:30179973-30190054	10_1_20	10_1_94	OK	2.52704	2.81712	0.156772	0.426126	0.45845	0.900292	no
TraesCS1A02G048700	TraesCS1A02G048700	-	1A:30196595-30197675	10_1_20	10_1_94	OK	13.6897	13.2843	-0.0433714	-0.11182	0.8469	0.983812	no
TraesCS1A02G048900	TraesCS1A02G048900	-	1A:30294165-30295059	10_1_20	10_1_94	OK	2.48929	3.21896	0.370863	0.590747	0.3061	0.818258	no
TraesCS1A02G049000	TraesCS1A02G049000	-	1A:30636156-30638406	10_1_20	10_1_94	OK	0.417795	0.556506	0.413603	0.557388	0.3338	0.837237	no
TraesCS1A02G049300	TraesCS1A02G049300	-	1A:30793887-30805600	10_1_20	10_1_94	OK	2.45915	2.95633	0.265649	0.848111	0.139	0.63556	no
TraesCS1A02G049600	TraesCS1A02G049600	-	1A:31252423-31254526	10_1_20	10_1_94	OK	5.92723	5.24637	-0.176038	-0.416656	0.47035	0.90483	no
TraesCS1A02G049700	TraesCS1A02G049700	-	1A:31778439-31781938	10_1_20	10_1_94	OK	18.3649	16.7644	-0.131556	-0.411799	0.4778	0.906977	no
TraesCS1A02G050100	TraesCS1A02G050100	-	1A:32084706-32089178	10_1_20	10_1_94	OK	4.96066	6.66302	0.425643	1.22738	0.0341	0.32536	no
TraesCS1A02G050400	TraesCS1A02G050400	-	1A:32260042-32262299	10_1_20	10_1_94	OK	0.406795	0.385177	-0.0787791	-0.097329	0.8703	0.986822	no
TraesCS1A02G050900	TraesCS1A02G050900	-	1A:32454116-32455183	10_1_20	10_1_94	OK	2.44335	3.26611	0.418712	0.79237	0.1709	0.681735	no
TraesCS1A02G051300	TraesCS1A02G051300	-	1A:32890599-32894593	10_1_20	10_1_94	OK	10.2334	12.148	0.24744	0.791822	0.1667	0.67649	no
TraesCS1A02G051500	TraesCS1A02G051500	-	1A:33019232-33022457	10_1_20	10_1_94	OK	15.8587	16.4435	0.0522431	0.170383	0.7722	0.975481	no
TraesCS1A02G051600	TraesCS1A02G051600	-	1A:33226676-33229752	10_1_20	10_1_94	OK	0.734348	0.696063	-0.0772475	-0.140381	0.8016	0.97945	no
TraesCS1A02G051700	TraesCS1A02G051700	-	1A:33370766-33373330	10_1_20	10_1_94	OK	34.633	31.0741	-0.156433	-0.503157	0.3777	0.860631	no
TraesCS1A02G051800	TraesCS1A02G051800	-	1A:33373635-33374973	10_1_20	10_1_94	OK	0.704837	0.656455	-0.102595	-0.0927407	0.8722	0.986851	no
TraesCS1A02G051900	TraesCS1A02G051900	-	1A:33375412-33377767	10_1_20	10_1_94	OK	23.2059	20.3419	-0.190037	-0.522289	0.3632	0.853376	no
TraesCS1A02G052000	TraesCS1A02G052000	-	1A:33397500-33398955	10_1_20	10_1_94	OK	0.343391	0.753671	1.13408	1.31902	0.03285	0.318756	no
TraesCS1A02G052100	TraesCS1A02G052100	-	1A:34146865-34149852	10_1_20	10_1_94	OK	5.35192	6.57077	0.296005	0.721202	0.2127	0.738632	no
TraesCS1A02G052200	TraesCS1A02G052200	-	1A:34158621-34174068	10_1_20	10_1_94	OK	8.02772	8.43021	0.0705786	0.227429	0.6927	0.96141	no
TraesCS1A02G052300	TraesCS1A02G052300	-	1A:34406138-34410005	10_1_20	10_1_94	OK	10.363	10.9108	0.0743168	0.230477	0.6913	0.961041	no
TraesCS1A02G052400	TraesCS1A02G052400	-	1A:34425460-34427079	10_1_20	10_1_94	OK	0.348337	0.639778	0.877087	1.00823	0.07215	0.476501	no
TraesCS1A02G053600	TraesCS1A02G053600	-	1A:35528836-35533934	10_1_20	10_1_94	OK	0.675502	0.462247	-0.547296	-0.760261	0.1962	0.717133	no
TraesCS1A02G053700	TraesCS1A02G053700	-	1A:35528836-35533934	10_1_20	10_1_94	OK	0.216127	0.302404	0.484598	0.431146	0.44195	0.894432	no
TraesCS1A02G054000	TraesCS1A02G054000	-	1A:35542717-35543825	10_1_20	10_1_94	OK	3.52765	3.22494	-0.129435	-0.248321	0.6538	0.953425	no
TraesCS1A02G054300	TraesCS1A02G054300	-	1A:35931963-35936127	10_1_20	10_1_94	OK	1.75967	1.92606	0.130349	0.392283	0.489	0.911	no
TraesCS1A02G054400	TraesCS1A02G054400	-	1A:35937733-35944326	10_1_20	10_1_94	OK	5.30373	6.06788	0.194186	0.630344	0.27315	0.791957	no
TraesCS1A02G054900	TraesCS1A02G054900	-	1A:36267234-36271054	10_1_20	10_1_94	OK	4.4084	4.17208	-0.079487	-0.228706	0.69095	0.961034	no
TraesCS1A02G055000	TraesCS1A02G055000	-	1A:36271324-36278335	10_1_20	10_1_94	OK	3.21304	4.74351	0.562015	1.57369	0.0076	0.12525	no
TraesCS1A02G055100	TraesCS1A02G055100	-	1A:36271324-36278335	10_1_20	10_1_94	OK	1.32511	3.6791	1.47324	0.695376	0.34285	0.842466	no
TraesCS1A02G055200	TraesCS1A02G055200	-	1A:36278600-36281199	10_1_20	10_1_94	OK	9.71791	6.99577	-0.474164	-1.37446	0.01585	0.204873	no
TraesCS1A02G055400	TraesCS1A02G055400	-	1A:36561932-36569908	10_1_20	10_1_94	OK	5.30389	5.54637	0.0644943	0.204312	0.7229	0.966943	no
TraesCS1A02G055500	TraesCS1A02G055500	-	1A:36605148-36605802	10_1_20	10_1_94	OK	0.0491741	0.412565	3.06865	1.55011	0.14555	0.644915	no
TraesCS1A02G056100	TraesCS1A02G056100	-	1A:36761838-36763635	10_1_20	10_1_94	OK	4.66785	4.19017	-0.155751	-0.370269	0.51685	0.920198	no
TraesCS1A02G056200	TraesCS1A02G056200	-	1A:36765923-36766338	10_1_20	10_1_94	OK	0.878761	2.46003	1.48513	1.41868	0.02645	0.280369	no
TraesCS1A02G056400	TraesCS1A02G056400	-	1A:36769723-36770407	10_1_20	10_1_94	OK	2.74724	2.00992	-0.450843	-0.688437	0.23325	0.760372	no
TraesCS1A02G056500	TraesCS1A02G056500	-	1A:36772139-36774424	10_1_20	10_1_94	OK	10.5231	8.80586	-0.257025	-0.763699	0.1856	0.702481	no
TraesCS1A02G056600	TraesCS1A02G056600	-	1A:36776372-36780640	10_1_20	10_1_94	OK	5.07263	3.64759	-0.475791	-1.02467	0.0737	0.481764	no
TraesCS1A02G056900	TraesCS1A02G056900	-	1A:36839919-36840861	10_1_20	10_1_94	OK	1.1258	1.12957	0.00482244	0.00710266	0.9689	0.994669	no
TraesCS1A02G057100	TraesCS1A02G057100	-	1A:37465849-37468260	10_1_20	10_1_94	OK	1.0129	1.09767	0.115953	0.270017	0.6452	0.951741	no
TraesCS1A02G057200	TraesCS1A02G057200	-	1A:37478205-37481881	10_1_20	10_1_94	OK	18.4855	17.4851	-0.0802705	-0.251109	0.6662	0.955925	no
TraesCS1A02G057900	TraesCS1A02G057900	-	1A:38366743-38368653	10_1_20	10_1_94	OK	0.560611	0.818096	0.545272	0.9028	0.1106	0.577237	no
TraesCS1A02G058200	TraesCS1A02G058200	-	1A:38711993-38715061	10_1_20	10_1_94	OK	1.76041	3.26175	0.889733	2.36011	0.00015	0.0056515	yes
TraesCS1A02G058300	TraesCS1A02G058300	-	1A:38717932-38718693	10_1_20	10_1_94	OK	5.21015	4.46719	-0.221956	-0.357922	0.55095	0.930253	no
TraesCS1A02G058400	TraesCS1A02G058400	-	1A:38728806-38733500	10_1_20	10_1_94	OK	20.5933	14.9018	-0.46669	-1.46813	0.0118	0.169046	no
TraesCS1A02G058500	TraesCS1A02G058500	-	1A:39348699-39357763	10_1_20	10_1_94	OK	0.614773	0.860316	0.484812	0.809069	0.1663	0.676079	no
TraesCS1A02G058600	TraesCS1A02G058600	-	1A:39402526-39410027	10_1_20	10_1_94	OK	1.2723	1.43272	0.17132	0.426055	0.4715	0.905238	no
TraesCS1A02G058700	TraesCS1A02G058700	-	1A:39402526-39410027	10_1_20	10_1_94	OK	0.452545	0.462349	0.0309212	0.0247354	0.96525	0.993893	no
TraesCS1A02G058900	TraesCS1A02G058900	-	1A:39649613-39651876	10_1_20	10_1_94	OK	0.738575	0.532327	-0.472433	-0.714277	0.2091	0.734321	no
TraesCS1A02G059100	TraesCS1A02G059100	-	1A:39870473-39872241	10_1_20	10_1_94	OK	4.56838	5.29928	0.214115	0.550979	0.3362	0.838448	no
TraesCS1A02G059200	TraesCS1A02G059200	-	1A:39892911-39894955	10_1_20	10_1_94	OK	2.77615	2.195	-0.338865	-0.67045	0.2366	0.762698	no
TraesCS1A02G060100	TraesCS1A02G060100	-	1A:41357283-41362423	10_1_20	10_1_94	OK	3.4891	3.04817	-0.194916	-0.569343	0.32245	0.830954	no
TraesCS1A02G060500	TraesCS1A02G060500	-	1A:41712134-41714118	10_1_20	10_1_94	OK	2.6266	3.2337	0.299991	0.767104	0.18265	0.698469	no
TraesCS1A02G060600	TraesCS1A02G060600	-	1A:41740300-41745063	10_1_20	10_1_94	OK	2.60608	3.42977	0.396233	1.11793	0.05245	0.406256	no
TraesCS1A02G060700	TraesCS1A02G060700	-	1A:41747500-41750050	10_1_20	10_1_94	OK	7.97139	8.01617	0.00808337	0.0243664	0.9659	0.994085	no
TraesCS1A02G061600	TraesCS1A02G061600	-	1A:42217456-42220780	10_1_20	10_1_94	OK	0.604921	0.503652	-0.264319	-0.322549	0.57335	0.934315	no
TraesCS1A02G061700	TraesCS1A02G061700	-	1A:42251605-42256435	10_1_20	10_1_94	OK	17.2855	17.0228	-0.0220956	-0.0671075	0.9085	0.988776	no
TraesCS1A02G061900	TraesCS1A02G061900	-	1A:42475681-42476283	10_1_20	10_1_94	OK	3.0484	3.06779	0.00914702	0.0161852	0.9827	0.995744	no
TraesCS1A02G062100	TraesCS1A02G062100	-	1A:42546062-42550350	10_1_20	10_1_94	OK	57.3051	43.3524	-0.402553	-1.27135	0.02545	0.273863	no
TraesCS1A02G062200	TraesCS1A02G062200	-	1A:42603253-42603901	10_1_20	10_1_94	OK	1.25787	1.32716	0.0773666	0.0725586	0.91955	0.990975	no
TraesCS1A02G062400	TraesCS1A02G062400	-	1A:42643125-42668396	10_1_20	10_1_94	OK	3.02714	3.17258	0.0677015	0.177113	0.75605	0.973277	no
TraesCS1A02G063300	TraesCS1A02G063300	-	1A:44363598-44367067	10_1_20	10_1_94	OK	0.433339	0.294574	-0.556867	-0.863319	0.132	0.623048	no
TraesCS1A02G063500	TraesCS1A02G063500	-	1A:44406438-44407943	10_1_20	10_1_94	OK	2.66091	2.93968	0.14374	0.289214	0.6114	0.945566	no
TraesCS1A02G063600	TraesCS1A02G063600	-	1A:44408100-44412013	10_1_20	10_1_94	OK	2.4486	2.7642	0.174906	0.528182	0.3586	0.851894	no
TraesCS1A02G064000	TraesCS1A02G064000	-	1A:45543087-45548553	10_1_20	10_1_94	OK	18.2642	16.2046	-0.172619	-0.545129	0.3418	0.84196	no
TraesCS1A02G064100	TraesCS1A02G064100	-	1A:45793605-45797826	10_1_20	10_1_94	OK	21.3485	24.319	0.187949	0.588129	0.31225	0.823086	no
TraesCS1A02G064900	TraesCS1A02G064900	-	1A:47201866-47207696	10_1_20	10_1_94	OK	1.56711	1.16183	-0.4317	-0.788527	0.1746	0.687455	no
TraesCS1A02G065300	TraesCS1A02G065300	-	1A:47578259-47587723	10_1_20	10_1_94	OK	2.88552	2.76006	-0.0641313	-0.183187	0.74695	0.971983	no
TraesCS1A02G065500	TraesCS1A02G065500	-	1A:47799452-47806227	10_1_20	10_1_94	OK	1.6936	2.34719	0.470843	0.26787	0.63615	0.950115	no
TraesCS1A02G065600	TraesCS1A02G065600	-	1A:47823748-47827916	10_1_20	10_1_94	OK	0.640286	0.767795	0.262006	0.633504	0.2812	0.799464	no
TraesCS1A02G065700	TraesCS1A02G065700	-	1A:48575893-48591514	10_1_20	10_1_94	OK	7.38251	8.06906	0.12829	0.409765	0.47995	0.907983	no
TraesCS1A02G065800	TraesCS1A02G065800	-	1A:48592863-48594183	10_1_20	10_1_94	OK	3.42147	3.19213	-0.100096	-0.199017	0.729	0.967927	no
TraesCS1A02G065900	TraesCS1A02G065900	-	1A:48703229-48707143	10_1_20	10_1_94	OK	2.03016	1.3522	-0.586289	-0.656873	0.2419	0.767815	no
TraesCS1A02G066000	TraesCS1A02G066000	-	1A:48725006-48730230	10_1_20	10_1_94	OK	0.335761	0.43768	0.382439	0.810537	0.16445	0.673068	no
TraesCS1A02G066200	TraesCS1A02G066200	-	1A:48783667-48786472	10_1_20	10_1_94	OK	22.5766	18.8288	-0.261889	-0.798962	0.1669	0.676711	no
TraesCS1A02G066300	TraesCS1A02G066300	-	1A:48966061-48979283	10_1_20	10_1_94	OK	0.839829	0.694339	-0.274456	-0.584935	0.3182	0.827832	no
TraesCS1A02G066400	TraesCS1A02G066400	-	1A:48979588-48982811	10_1_20	10_1_94	OK	1.21131	0.47333	-1.35565	-2.50148	5e-05	0.00211087	yes
TraesCS1A02G066521	TraesCS1A02G066521	-	1A:48993955-48998857	10_1_20	10_1_94	OK	0.322854	0.343727	0.0903825	0.0750848	0.91515	0.990591	no
TraesCS1A02G066700	TraesCS1A02G066700	-	1A:49096240-49103221	10_1_20	10_1_94	OK	0.653966	0.414886	-0.656498	-0.690517	0.2189	0.746243	no
TraesCS1A02G066800	TraesCS1A02G066800	-	1A:49096240-49103221	10_1_20	10_1_94	OK	7.09828	6.33909	-0.163194	-0.37977	0.5067	0.917674	no
TraesCS1A02G066900	TraesCS1A02G066900	-	1A:49149509-49154022	10_1_20	10_1_94	OK	9.79303	8.1358	-0.267471	-0.861769	0.14045	0.637484	no
TraesCS1A02G067200	TraesCS1A02G067200	-	1A:49251326-49254104	10_1_20	10_1_94	OK	1.92907	1.84012	-0.0681036	-0.180409	0.7544	0.972945	no
TraesCS1A02G067300	TraesCS1A02G067300	-	1A:49269258-49288855	10_1_20	10_1_94	OK	2.89029	3.5177	0.28342	0.919077	0.11615	0.589525	no
TraesCS1A02G068000	TraesCS1A02G068000	-	1A:49365310-49367228	10_1_20	10_1_94	OK	6.91531	8.39932	0.280477	0.750839	0.1966	0.717838	no
TraesCS1A02G068300	TraesCS1A02G068300	-	1A:49526824-49535943	10_1_20	10_1_94	OK	5.07467	5.79338	0.191089	0.606849	0.29925	0.813833	no
TraesCS1A02G068400	TraesCS1A02G068400	-	1A:49896640-49897878	10_1_20	10_1_94	OK	0.638021	0.332203	-0.941538	-1.063	0.0681	0.463431	no
TraesCS1A02G068500	TraesCS1A02G068500	-	1A:49960687-49961536	10_1_20	10_1_94	OK	1.03779	1.3806	0.41178	0.441084	0.46915	0.904236	no
TraesCS1A02G069300	TraesCS1A02G069300	-	1A:51700020-51707185	10_1_20	10_1_94	OK	14.5966	17.2275	0.239079	0.757612	0.1859	0.702659	no
TraesCS1A02G069400	TraesCS1A02G069400	-	1A:52056089-52060042	10_1_20	10_1_94	OK	7.58995	7.19434	-0.0772288	-0.238599	0.6827	0.959419	no
TraesCS1A02G069500	TraesCS1A02G069500	-	1A:52228529-52232086	10_1_20	10_1_94	OK	0.298765	0.407532	0.447901	0.590808	0.3029	0.816178	no
TraesCS1A02G069600	TraesCS1A02G069600	-	1A:52235910-52238246	10_1_20	10_1_94	OK	23.7919	19.5751	-0.281451	-0.894112	0.117	0.591391	no
TraesCS1A02G069700	TraesCS1A02G069700	-	1A:52453834-52459566	10_1_20	10_1_94	OK	2.76772	3.19873	0.208798	0.543029	0.35075	0.847442	no
TraesCS1A02G069900	TraesCS1A02G069900	-	1A:52519640-52520791	10_1_20	10_1_94	OK	8.65353	8.96472	0.0509699	0.139053	0.80535	0.979454	no
TraesCS1A02G070100	TraesCS1A02G070100	-	1A:52559622-52563522	10_1_20	10_1_94	OK	0.374227	0.346064	-0.112878	-0.251887	0.66015	0.955243	no
TraesCS1A02G070300	TraesCS1A02G070300	-	1A:53032273-53037595	10_1_20	10_1_94	OK	5.56295	6.18031	0.15183	0.430026	0.448	0.896411	no
TraesCS1A02G070400	TraesCS1A02G070400	-	1A:53187273-53189460	10_1_20	10_1_94	OK	3.48719	3.07036	-0.183656	-0.425989	0.4518	0.898	no
TraesCS1A02G070600	TraesCS1A02G070600	-	1A:53454197-53457285	10_1_20	10_1_94	OK	2.64049	2.81344	0.0915321	0.201916	0.72255	0.966889	no
TraesCS1A02G070900	TraesCS1A02G070900	-	1A:53674141-53677477	10_1_20	10_1_94	OK	1.23342	1.50438	0.286505	0.604591	0.28095	0.799139	no
TraesCS1A02G071100	TraesCS1A02G071100	-	1A:53850044-53859233	10_1_20	10_1_94	OK	2.02503	2.41742	0.255527	0.773606	0.18345	0.699373	no
TraesCS1A02G071300	TraesCS1A02G071300	-	1A:53903908-53912680	10_1_20	10_1_94	OK	1.34626	1.51019	0.165766	0.476786	0.4038	0.875134	no
TraesCS1A02G071400	TraesCS1A02G071400	-	1A:53993671-53997512	10_1_20	10_1_94	OK	1.98146	1.93382	-0.0351162	-0.0742709	0.901	0.988032	no
TraesCS1A02G071500	TraesCS1A02G071500	-	1A:54000805-54002679	10_1_20	10_1_94	OK	5.29785	4.1826	-0.341008	-0.689247	0.2229	0.750065	no
TraesCS1A02G071657	TraesCS1A02G071657	-	1A:54015301-54019064	10_1_20	10_1_94	OK	0.298324	0.179821	-0.730321	-1.11189	0.0498	0.396105	no
TraesCS1A02G071700	TraesCS1A02G071700	-	1A:54022013-54027441	10_1_20	10_1_94	OK	1.64775	1.55641	-0.0822767	-0.221004	0.6981	0.962897	no
TraesCS1A02G071800	TraesCS1A02G071800	-	1A:54074820-54077829	10_1_20	10_1_94	OK	14.8775	13.662	-0.122963	-0.399837	0.48775	0.910834	no
TraesCS1A02G072000	TraesCS1A02G072000	-	1A:54349174-54355250	10_1_20	10_1_94	OK	18.3423	18.3546	0.000965088	0.00308787	0.9963	0.998013	no
TraesCS1A02G072200	TraesCS1A02G072200	-	1A:54458834-54463277	10_1_20	10_1_94	OK	6.60565	6.90007	0.0629095	0.180359	0.7519	0.972486	no
TraesCS1A02G072600	TraesCS1A02G072600	-	1A:56617367-56618763	10_1_20	10_1_94	OK	69.7546	68.6768	-0.0224651	-0.0715098	0.8978	0.987873	no
TraesCS1A02G072800	TraesCS1A02G072800	-	1A:56917863-56924080	10_1_20	10_1_94	OK	1.54163	0.884384	-0.801712	-1.34212	0.0215	0.247951	no
TraesCS1A02G073000	TraesCS1A02G073000	-	1A:57189793-57192224	10_1_20	10_1_94	OK	2.08987	1.78142	-0.230385	-0.494703	0.386	0.865403	no
TraesCS1A02G073100	TraesCS1A02G073100	-	1A:57192367-57194346	10_1_20	10_1_94	OK	0.781775	0.660142	-0.243977	-0.338457	0.54815	0.929895	no
TraesCS1A02G073300	TraesCS1A02G073300	-	1A:57209811-57212757	10_1_20	10_1_94	OK	2.66101	1.14987	-1.2105	-2.48354	5e-05	0.00211087	yes
TraesCS1A02G073400	TraesCS1A02G073400	-	1A:57302733-57307922	10_1_20	10_1_94	OK	2.13581	2.40467	0.171054	0.456533	0.42495	0.885798	no
TraesCS1A02G073500	TraesCS1A02G073500	-	1A:57390210-57394799	10_1_20	10_1_94	OK	1.3913	1.64613	0.242643	0.480408	0.39695	0.872013	no
TraesCS1A02G073900	TraesCS1A02G073900	-	1A:57634277-57635926	10_1_20	10_1_94	OK	5.86987	5.06107	-0.213887	-0.540845	0.34545	0.844413	no
TraesCS1A02G074100	TraesCS1A02G074100	-	1A:57680536-57681868	10_1_20	10_1_94	OK	0.196947	0.422694	1.10181	0.82169	0.14665	0.646092	no
TraesCS1A02G074400	TraesCS1A02G074400	-	1A:57763650-57769710	10_1_20	10_1_94	OK	6.58372	6.71206	0.0278526	0.0900356	0.87325	0.986851	no
TraesCS1A02G074800	TraesCS1A02G074800	-	1A:58123310-58125910	10_1_20	10_1_94	OK	14.9357	11.4397	-0.384718	-1.22281	0.03245	0.316597	no
TraesCS1A02G075000	TraesCS1A02G075000	-	1A:58170680-58178010	10_1_20	10_1_94	OK	12.1546	13.375	0.138028	0.420458	0.45855	0.900292	no
TraesCS1A02G075100	TraesCS1A02G075100	-	1A:58199788-58204396	10_1_20	10_1_94	OK	5.89774	6.34549	0.105571	0.319299	0.5786	0.935124	no
TraesCS1A02G075200	TraesCS1A02G075200	-	1A:58287901-58291029	10_1_20	10_1_94	OK	1.88195	1.4898	-0.337112	-0.699753	0.21855	0.74583	no
TraesCS1A02G075500	TraesCS1A02G075500	-	1A:58481571-58484867	10_1_20	10_1_94	OK	0.341295	0.379151	0.15175	0.237802	0.67755	0.958363	no
TraesCS1A02G075600	TraesCS1A02G075600	-	1A:58701489-58716429	10_1_20	10_1_94	OK	2.55399	2.86837	0.167478	0.535167	0.352	0.847747	no
TraesCS1A02G075700	TraesCS1A02G075700	-	1A:58748069-58753312	10_1_20	10_1_94	OK	12.4806	13.9847	0.164162	0.526377	0.3589	0.852009	no
TraesCS1A02G075900	TraesCS1A02G075900	-	1A:58860236-58860653	10_1_20	10_1_94	OK	0	0.483763	inf	#NAME?	0.01095	0.16167	no
TraesCS1A02G076000	TraesCS1A02G076000	-	1A:58902276-58908361	10_1_20	10_1_94	OK	3.51536	3.55901	0.0178034	0.0558135	0.92545	0.991399	no
TraesCS1A02G076100	TraesCS1A02G076100	-	1A:58931327-58934940	10_1_20	10_1_94	OK	10.3798	11.1411	0.102108	0.286462	0.61345	0.945633	no
TraesCS1A02G076400	TraesCS1A02G076400	-	1A:59130570-59138769	10_1_20	10_1_94	OK	2.87635	3.00607	0.0636368	0.169346	0.7665	0.974432	no
TraesCS1A02G076700	TraesCS1A02G076700	-	1A:59507511-59510257	10_1_20	10_1_94	OK	2.53929	1.70386	-0.575615	-1.3249	0.02305	0.259075	no
TraesCS1A02G076800	TraesCS1A02G076800	-	1A:59510802-59511117	10_1_20	10_1_94	OK	0	0.500588	inf	#NAME?	0.002	0.0470056	yes
TraesCS1A02G076900	TraesCS1A02G076900	-	1A:59613356-59616276	10_1_20	10_1_94	OK	17.0457	14.1183	-0.271847	-0.864269	0.12775	0.614535	no
TraesCS1A02G077200	TraesCS1A02G077200	-	1A:59856966-59860644	10_1_20	10_1_94	OK	12.7552	11.9168	-0.0980922	-0.320303	0.57475	0.934795	no
TraesCS1A02G077500	TraesCS1A02G077500	-	1A:60351392-60353968	10_1_20	10_1_94	OK	11.2094	10.4255	-0.104581	-0.312937	0.58685	0.937122	no
TraesCS1A02G077600	TraesCS1A02G077600	-	1A:60354402-60358841	10_1_20	10_1_94	OK	2.43666	2.56266	0.0727363	0.217174	0.70425	0.964305	no
TraesCS1A02G077700	TraesCS1A02G077700	-	1A:60537166-60540748	10_1_20	10_1_94	OK	174.29	178.486	0.0343243	0.0986453	0.86815	0.986341	no
TraesCS1A02G077800	TraesCS1A02G077800	-	1A:60735129-60738949	10_1_20	10_1_94	OK	1.5261	1.58306	0.0528615	0.0857726	0.88065	0.987616	no
TraesCS1A02G078100	TraesCS1A02G078100	-	1A:60954700-60956424	10_1_20	10_1_94	OK	18.5738	18.3737	-0.0156282	-0.0488101	0.927	0.991399	no
TraesCS1A02G078200	TraesCS1A02G078200	-	1A:61008915-61010405	10_1_20	10_1_94	OK	1.49578	1.86482	0.318136	0.57754	0.3149	0.824752	no
TraesCS1A02G078700	TraesCS1A02G078700	-	1A:61384568-61391833	10_1_20	10_1_94	OK	5.65331	7.21423	0.351749	0.894805	0.112	0.580579	no
TraesCS1A02G078800	TraesCS1A02G078800	-	1A:61575767-61577009	10_1_20	10_1_94	OK	91.958	82.3412	-0.159361	-0.510826	0.3711	0.857638	no
TraesCS1A02G078900	TraesCS1A02G078900	-	1A:61713577-61714898	10_1_20	10_1_94	OK	2.40756	2.89335	0.265172	0.550655	0.32995	0.834855	no
TraesCS1A02G079300	TraesCS1A02G079300	-	1A:62014081-62014939	10_1_20	10_1_94	OK	0.413078	0.927731	1.16729	1.18933	0.17725	0.691081	no
TraesCS1A02G079400	TraesCS1A02G079400	-	1A:62021322-62024237	10_1_20	10_1_94	OK	5.82357	5.29524	-0.137207	-0.366375	0.52055	0.921721	no
TraesCS1A02G079700	TraesCS1A02G079700	-	1A:62609728-62614089	10_1_20	10_1_94	OK	11.5524	11.5488	-0.000450591	-0.00140415	0.99855	0.998939	no
TraesCS1A02G079800	TraesCS1A02G079800	-	1A:62614212-62617255	10_1_20	10_1_94	OK	1.30906	1.28938	-0.0218476	-0.0527674	0.9243	0.99136	no
TraesCS1A02G079900	TraesCS1A02G079900	-	1A:62794171-62794483	10_1_20	10_1_94	OK	7.67832	9.35325	0.284677	0.471775	0.40875	0.878008	no
TraesCS1A02G080000	TraesCS1A02G080000	-	1A:63004798-63005566	10_1_20	10_1_94	OK	1.98294	2.12189	0.0977112	0.142357	0.8064	0.979454	no
TraesCS1A02G080100	TraesCS1A02G080100	-	1A:63045955-63047438	10_1_20	10_1_94	OK	4.11777	3.07521	-0.421176	-0.93763	0.10315	0.559646	no
TraesCS1A02G080200	TraesCS1A02G080200	-	1A:63050621-63053515	10_1_20	10_1_94	OK	1.10887	1.37321	0.308464	0.803357	0.1625	0.66998	no
TraesCS1A02G080300	TraesCS1A02G080300	-	1A:63057502-63062305	10_1_20	10_1_94	OK	0.637151	0.740818	0.217484	0.444515	0.43725	0.89208	no
TraesCS1A02G080500	TraesCS1A02G080500	-	1A:63327890-63331958	10_1_20	10_1_94	OK	0.358757	0.195728	-0.874155	-1.29246	0.02565	0.27526	no
TraesCS1A02G080600	TraesCS1A02G080600	-	1A:63475811-63481063	10_1_20	10_1_94	OK	0.393329	0.361903	-0.120133	-0.206284	0.7234	0.966943	no
TraesCS1A02G080700	TraesCS1A02G080700	-	1A:63741494-63747947	10_1_20	10_1_94	OK	5.12546	4.47234	-0.196653	-0.589943	0.31085	0.821752	no
TraesCS1A02G081200	TraesCS1A02G081200	-	1A:64404584-64414503	10_1_20	10_1_94	OK	8.4008	9.82938	0.226575	0.611005	0.2862	0.803049	no
TraesCS1A02G081300	TraesCS1A02G081300	-	1A:64593509-64600216	10_1_20	10_1_94	OK	12.7868	12.3336	-0.0520562	-0.160629	0.7783	0.976584	no
TraesCS1A02G081400	TraesCS1A02G081400	-	1A:64692228-64694087	10_1_20	10_1_94	OK	6.37348	6.53329	0.0357271	0.107026	0.84885	0.984174	no
TraesCS1A02G081600	TraesCS1A02G081600	-	1A:64835536-64837007	10_1_20	10_1_94	OK	0.384092	0.28947	-0.40804	-0.42545	0.4668	0.903064	no
TraesCS1A02G081700	TraesCS1A02G081700	-	1A:64838563-64839988	10_1_20	10_1_94	OK	0.390051	0.197615	-0.980967	-0.999663	0.0864	0.518215	no
TraesCS1A02G082000	TraesCS1A02G082000	-	1A:65261476-65265780	10_1_20	10_1_94	OK	26.2237	18.9309	-0.470129	-1.48242	0.01055	0.157703	no
TraesCS1A02G082100	TraesCS1A02G082100	-	1A:65266306-65268355	10_1_20	10_1_94	OK	2.08236	1.82013	-0.194173	-0.35481	0.53325	0.925961	no
TraesCS1A02G082200	TraesCS1A02G082200	-	1A:65391962-65393451	10_1_20	10_1_94	OK	5.78125	4.7121	-0.295009	-0.687684	0.23415	0.761002	no
TraesCS1A02G082300	TraesCS1A02G082300	-	1A:65615816-65616636	10_1_20	10_1_94	OK	17.0406	15.5116	-0.135626	-0.382896	0.4948	0.913266	no
TraesCS1A02G082500	TraesCS1A02G082500	-	1A:65758590-65759654	10_1_20	10_1_94	OK	7.01761	5.24454	-0.420165	-1.21123	0.04215	0.364629	no
TraesCS1A02G082600	TraesCS1A02G082600	-	1A:65790412-65795583	10_1_20	10_1_94	OK	5.22088	5.44175	0.0597772	0.167365	0.76965	0.975117	no
TraesCS1A02G082700	TraesCS1A02G082700	-	1A:65798875-65800185	10_1_20	10_1_94	OK	2.85225	2.84622	-0.00305394	-0.0061491	0.9912	0.996615	no
TraesCS1A02G083000	TraesCS1A02G083000	-	1A:66174939-66177799	10_1_20	10_1_94	OK	9.39599	8.22525	-0.191984	-0.561938	0.3275	0.833368	no
TraesCS1A02G083100	TraesCS1A02G083100	-	1A:66892109-66894637	10_1_20	10_1_94	OK	15.1775	18.5121	0.286541	0.919341	0.11055	0.577027	no
TraesCS1A02G083300	TraesCS1A02G083300	-	1A:67467267-67469443	10_1_20	10_1_94	OK	0.712524	0.700027	-0.0255283	-0.0356844	0.96385	0.993878	no
TraesCS1A02G083400	TraesCS1A02G083400	-	1A:67683224-67687269	10_1_20	10_1_94	OK	24.1558	25.2244	0.0624475	0.201098	0.72155	0.966745	no
TraesCS1A02G083500	TraesCS1A02G083500	-	1A:67689153-67698715	10_1_20	10_1_94	OK	6.38347	5.88126	-0.118216	-0.35477	0.5346	0.9265	no
TraesCS1A02G084100	TraesCS1A02G084100	-	1A:69188850-69193336	10_1_20	10_1_94	OK	6.67567	6.69138	0.00339045	0.00944145	0.98945	0.996357	no
TraesCS1A02G084200	TraesCS1A02G084200	-	1A:69390435-69394941	10_1_20	10_1_94	OK	3.73263	3.48588	-0.0986715	-0.301196	0.59775	0.940952	no
TraesCS1A02G084300	TraesCS1A02G084300	-	1A:70040013-70041337	10_1_20	10_1_94	OK	9.80598	9.26553	-0.0817874	-0.213437	0.7047	0.964343	no
TraesCS1A02G084400	TraesCS1A02G084400	-	1A:70695359-70705174	10_1_20	10_1_94	OK	0.428527	0.328764	-0.382335	-0.197218	0.74485	0.97146	no
TraesCS1A02G084500	TraesCS1A02G084500	-	1A:70695359-70705174	10_1_20	10_1_94	OK	1.94409	1.71	-0.185103	-0.507689	0.37375	0.858631	no
TraesCS1A02G084800	TraesCS1A02G084800	-	1A:71059896-71060199	10_1_20	10_1_94	OK	1.2008	0.39273	-1.61239	-0.958894	0.14475	0.643405	no
TraesCS1A02G084900	TraesCS1A02G084900	-	1A:71075741-71076608	10_1_20	10_1_94	OK	0.974403	0.929541	-0.068	-0.115512	0.8431	0.983046	no
TraesCS1A02G085000	TraesCS1A02G085000	-	1A:71087175-71095753	10_1_20	10_1_94	OK	0.565352	0.570769	0.0137579	0.0301639	0.95735	0.993545	no
TraesCS1A02G085300	TraesCS1A02G085300	-	1A:71444520-71445104	10_1_20	10_1_94	OK	1.40712	1.27566	-0.141502	-0.216821	0.7008	0.963259	no
TraesCS1A02G085400	TraesCS1A02G085400	-	1A:71548288-71548949	10_1_20	10_1_94	OK	2.71468	2.00779	-0.435178	-0.71489	0.2131	0.738932	no
TraesCS1A02G085500	TraesCS1A02G085500	-	1A:71558242-71561228	10_1_20	10_1_94	OK	0.783747	0.421331	-0.895432	-1.03798	0.08285	0.509808	no
TraesCS1A02G085600	TraesCS1A02G085600	-	1A:71689759-71695155	10_1_20	10_1_94	OK	6.01375	6.01964	0.00141427	0.0045818	0.9937	0.997274	no
TraesCS1A02G085700	TraesCS1A02G085700	-	1A:71723318-71725161	10_1_20	10_1_94	OK	1.00444	0.870893	-0.205825	-0.414809	0.4638	0.902108	no
TraesCS1A02G085800	TraesCS1A02G085800	-	1A:71784545-71785643	10_1_20	10_1_94	OK	0.624896	0.462157	-0.435235	-0.450878	0.438	0.892169	no
TraesCS1A02G085900	TraesCS1A02G085900	-	1A:71786597-71790263	10_1_20	10_1_94	OK	4.78113	4.65625	-0.038181	-0.106112	0.854	0.984647	no
TraesCS1A02G086100	TraesCS1A02G086100	-	1A:72782625-72785888	10_1_20	10_1_94	OK	3.40833	2.03681	-0.742756	-1.66414	0.00385	0.0767535	no
TraesCS1A02G086200	TraesCS1A02G086200	-	1A:72785991-72791062	10_1_20	10_1_94	OK	9.19236	9.04751	-0.022914	-0.0743117	0.8934	0.987687	no
TraesCS1A02G086500	TraesCS1A02G086500	-	1A:73295475-73300550	10_1_20	10_1_94	OK	20.5573	21.4762	0.063085	0.196296	0.7329	0.968996	no
TraesCS1A02G086600	TraesCS1A02G086600	-	1A:73302086-73306610	10_1_20	10_1_94	OK	11.9769	12.0831	0.0127417	0.0414074	0.94305	0.992405	no
TraesCS1A02G086800	TraesCS1A02G086800	-	1A:73312929-73322282	10_1_20	10_1_94	OK	7.0457	7.13684	0.0185426	0.0590404	0.91855	0.990975	no
TraesCS1A02G086900	TraesCS1A02G086900	-	1A:73322507-73330054	10_1_20	10_1_94	OK	4.86287	5.07422	0.0613775	0.194247	0.73735	0.970062	no
TraesCS1A02G087100	TraesCS1A02G087100	-	1A:73352033-73356144	10_1_20	10_1_94	OK	2.78868	1.81719	-0.617873	-0.961041	0.0935	0.536522	no
TraesCS1A02G087400	TraesCS1A02G087400	-	1A:74271560-74274802	10_1_20	10_1_94	OK	0.31642	0.236732	-0.418589	-0.524683	0.35525	0.849799	no
TraesCS1A02G087500	TraesCS1A02G087500	-	1A:74431374-74444306	10_1_20	10_1_94	OK	6.83184	10.6168	0.635999	2.05104	0.0003	0.0101936	yes
TraesCS1A02G087900	TraesCS1A02G087900	-	1A:75715900-75722755	10_1_20	10_1_94	OK	1.88152	1.92735	0.0347222	0.105305	0.85245	0.984647	no
TraesCS1A02G088000	TraesCS1A02G088000	-	1A:76022645-76031768	10_1_20	10_1_94	OK	5.62772	6.10141	0.116593	0.381372	0.5102	0.917995	no
TraesCS1A02G088100	TraesCS1A02G088100	-	1A:76485955-76492268	10_1_20	10_1_94	OK	12.5462	12.116	-0.0503375	-0.164192	0.7752	0.976233	no
TraesCS1A02G088200	TraesCS1A02G088200	-	1A:76495319-76501435	10_1_20	10_1_94	OK	1.4615	1.49348	0.0312368	0.082237	0.88875	0.987687	no
TraesCS1A02G088800	TraesCS1A02G088800	-	1A:77096837-77099287	10_1_20	10_1_94	OK	0.319468	0.365556	0.194423	0.250425	0.65795	0.954719	no
TraesCS1A02G088900	TraesCS1A02G088900	-	1A:77103809-77107960	10_1_20	10_1_94	OK	5.04573	4.8453	-0.0584794	-0.17979	0.75425	0.972939	no
TraesCS1A02G089100	TraesCS1A02G089100	-	1A:78323460-78331744	10_1_20	10_1_94	OK	5.54518	4.96295	-0.160036	-0.46334	0.41705	0.882046	no
TraesCS1A02G089500	TraesCS1A02G089500	-	1A:78962469-78964533	10_1_20	10_1_94	OK	5.10464	6.16557	0.272425	0.788345	0.1684	0.678678	no
TraesCS1A02G089600	TraesCS1A02G089600	-	1A:79107176-79108103	10_1_20	10_1_94	OK	2.85433	4.33081	0.601488	1.05392	0.06995	0.469667	no
TraesCS1A02G089800	TraesCS1A02G089800	-	1A:79167081-79169605	10_1_20	10_1_94	OK	3.50431	3.40644	-0.0408669	-0.0939038	0.8707	0.986851	no
TraesCS1A02G089900	TraesCS1A02G089900	-	1A:79688775-79694804	10_1_20	10_1_94	OK	11.9891	13.6268	0.184733	0.595127	0.30195	0.81562	no
TraesCS1A02G090000	TraesCS1A02G090000	-	1A:79697669-79705374	10_1_20	10_1_94	OK	12.7229	12.7036	-0.00219937	-0.00691485	0.99075	0.99659	no
TraesCS1A02G090100	TraesCS1A02G090100	-	1A:80190103-80195903	10_1_20	10_1_94	OK	8.23593	9.10648	0.144962	0.47526	0.412	0.879342	no
TraesCS1A02G090300	TraesCS1A02G090300	-	1A:80297143-80309314	10_1_20	10_1_94	OK	1.52095	1.52097	2.4452e-05	6.62856e-05	0.9962	0.997981	no
TraesCS1A02G090600	TraesCS1A02G090600	-	1A:80683273-80687060	10_1_20	10_1_94	OK	6.39139	6.47724	0.0192493	0.0576426	0.9196	0.990975	no
TraesCS1A02G091000	TraesCS1A02G091000	-	1A:82127356-82129287	10_1_20	10_1_94	OK	6.45391	6.24263	-0.0480204	-0.114517	0.84135	0.982699	no
TraesCS1A02G091100	TraesCS1A02G091100	-	1A:82517367-82528033	10_1_20	10_1_94	OK	7.03199	7.40057	0.0737037	0.237746	0.67905	0.958685	no
TraesCS1A02G091200	TraesCS1A02G091200	-	1A:82530924-82535170	10_1_20	10_1_94	OK	3.96744	4.22732	0.0915357	0.273776	0.6299	0.948379	no
TraesCS1A02G091300	TraesCS1A02G091300	-	1A:82947326-82952587	10_1_20	10_1_94	OK	9.5574	8.00131	-0.256381	-0.809333	0.1615	0.669232	no
TraesCS1A02G091400	TraesCS1A02G091400	-	1A:83822448-83835952	10_1_20	10_1_94	OK	0.74861	0.623852	-0.263012	-0.642626	0.26525	0.784384	no
TraesCS1A02G092200	TraesCS1A02G092200	-	1A:84793973-84795298	10_1_20	10_1_94	OK	2.55469	1.94155	-0.395945	-0.615423	0.26995	0.789122	no
TraesCS1A02G092700	TraesCS1A02G092700	-	1A:85032414-85035322	10_1_20	10_1_94	OK	40.5458	35.279	-0.200742	-0.635396	0.2607	0.780112	no
TraesCS1A02G092900	TraesCS1A02G092900	-	1A:85344048-85346466	10_1_20	10_1_94	OK	262.947	285.53	0.118866	0.287947	0.61455	0.945641	no
TraesCS1A02G093200	TraesCS1A02G093200	-	1A:85901362-85904053	10_1_20	10_1_94	OK	0.269215	0.332099	0.302852	0.367485	0.529	0.924235	no
TraesCS1A02G093400	TraesCS1A02G093400	-	1A:86560548-86567303	10_1_20	10_1_94	OK	0.610937	0.453881	-0.428711	-0.342476	0.54965	0.929952	no
TraesCS1A02G093800	TraesCS1A02G093800	-	1A:86638819-86641089	10_1_20	10_1_94	OK	74.5515	76.4674	0.0366087	0.116715	0.84055	0.982661	no
TraesCS1A02G093900	TraesCS1A02G093900	-	1A:86644141-86649260	10_1_20	10_1_94	OK	14.4791	17.703	0.290026	0.870013	0.13305	0.624512	no
TraesCS1A02G094000	TraesCS1A02G094000	-	1A:87198151-87201062	10_1_20	10_1_94	OK	4.1139	3.9751	-0.0495148	-0.143497	0.79785	0.978847	no
TraesCS1A02G094200	TraesCS1A02G094200	-	1A:88345836-88351710	10_1_20	10_1_94	OK	0.969019	1.41799	0.54925	1.44542	0.0131	0.18157	no
TraesCS1A02G094700	TraesCS1A02G094700	-	1A:90106134-90110560	10_1_20	10_1_94	OK	2.12551	3.02602	0.509611	1.0942	0.0535	0.410713	no
TraesCS1A02G095000	TraesCS1A02G095000	-	1A:90759664-90768599	10_1_20	10_1_94	OK	21.6507	20.0522	-0.110657	-0.322594	0.5745	0.934672	no
TraesCS1A02G095100	TraesCS1A02G095100	-	1A:91043143-91048307	10_1_20	10_1_94	OK	17.1657	17.6543	0.0404954	0.130206	0.82315	0.98087	no
TraesCS1A02G095200	TraesCS1A02G095200	-	1A:91052072-91059825	10_1_20	10_1_94	OK	1.26358	1.3347	0.079	0.182156	0.75945	0.973661	no
TraesCS1A02G095300	TraesCS1A02G095300	-	1A:91052072-91059825	10_1_20	10_1_94	OK	1.80476	1.57236	-0.198871	-0.202603	0.717	0.965989	no
TraesCS1A02G095500	TraesCS1A02G095500	-	1A:91158449-91162767	10_1_20	10_1_94	OK	5.66503	5.49056	-0.0451314	-0.135894	0.81365	0.980509	no
TraesCS1A02G095800	TraesCS1A02G095800	-	1A:91410868-91414181	10_1_20	10_1_94	OK	4.16911	2.26635	-0.879372	-2.38009	0.0001	0.00393652	yes
TraesCS1A02G096000	TraesCS1A02G096000	-	1A:91498964-91502453	10_1_20	10_1_94	OK	10.1526	10.9282	0.106206	0.329575	0.5702	0.933947	no
TraesCS1A02G096100	TraesCS1A02G096100	-	1A:91502766-91505217	10_1_20	10_1_94	OK	8.93768	8.48507	-0.0749742	-0.2076	0.7106	0.964873	no
TraesCS1A02G096200	TraesCS1A02G096200	-	1A:91590456-91595995	10_1_20	10_1_94	OK	2.63785	1.99558	-0.402556	-1.10701	0.0548	0.416295	no
TraesCS1A02G096500	TraesCS1A02G096500	-	1A:92564926-92567805	10_1_20	10_1_94	OK	131.218	149.719	0.190295	0.566304	0.3233	0.831325	no
TraesCS1A02G096600	TraesCS1A02G096600	-	1A:92570551-92575558	10_1_20	10_1_94	OK	3.14812	3.01981	-0.0600307	-0.179519	0.75235	0.972641	no
TraesCS1A02G097000	TraesCS1A02G097000	-	1A:93367122-93367842	10_1_20	10_1_94	OK	12.352	8.48432	-0.541869	-1.20166	0.041	0.359168	no
TraesCS1A02G097100	TraesCS1A02G097100	-	1A:93392090-93401378	10_1_20	10_1_94	OK	0.610804	0.522102	-0.226377	-0.185436	0.74275	0.97096	no
TraesCS1A02G097200	TraesCS1A02G097200	-	1A:93392090-93401378	10_1_20	10_1_94	OK	9.07427	9.38525	0.0486139	0.150896	0.79445	0.978244	no
TraesCS1A02G097300	TraesCS1A02G097300	-	1A:93401938-93403931	10_1_20	10_1_94	OK	5.50308	4.16184	-0.403019	-0.842758	0.14295	0.641069	no
TraesCS1A02G097400	TraesCS1A02G097400	-	1A:93693502-93698187	10_1_20	10_1_94	OK	35.7038	36.0402	0.0135302	0.0405049	0.94455	0.992405	no
TraesCS1A02G097500	TraesCS1A02G097500	-	1A:94101331-94106484	10_1_20	10_1_94	OK	2.42176	2.18497	-0.148439	-0.375549	0.51085	0.918048	no
TraesCS1A02G097600	TraesCS1A02G097600	-	1A:94109873-94114153	10_1_20	10_1_94	OK	4.56401	4.6389	0.0234818	0.0641891	0.9093	0.989079	no
TraesCS1A02G097700	TraesCS1A02G097700	-	1A:94244912-94249051	10_1_20	10_1_94	OK	39.8753	36.7787	-0.116624	-0.360977	0.53345	0.925961	no
TraesCS1A02G099000	TraesCS1A02G099000	-	1A:95183260-95185789	10_1_20	10_1_94	OK	31.0456	27.2618	-0.187509	-0.605553	0.2918	0.808152	no
TraesCS1A02G099300	TraesCS1A02G099300	-	1A:95820620-95826073	10_1_20	10_1_94	OK	9.4878	10.0794	0.0872654	0.285823	0.62245	0.947278	no
TraesCS1A02G099400	TraesCS1A02G099400	-	1A:95848237-95853644	10_1_20	10_1_94	OK	5.80654	6.46842	0.155736	0.5033	0.3805	0.861943	no
TraesCS1A02G099500	TraesCS1A02G099500	-	1A:95854752-95860989	10_1_20	10_1_94	OK	8.1772	10.1728	0.315035	1.02596	0.07785	0.494074	no
TraesCS1A02G099700	TraesCS1A02G099700	-	1A:96364460-96365555	10_1_20	10_1_94	OK	0.679112	0.708654	0.0614313	0.101491	0.86495	0.985788	no
TraesCS1A02G099800	TraesCS1A02G099800	-	1A:96423241-96423996	10_1_20	10_1_94	OK	2.51805	0	#NAME?	#NAME?	5e-05	0.00211087	yes
TraesCS1A02G099900	TraesCS1A02G099900	-	1A:96438027-96439746	10_1_20	10_1_94	OK	1.37359	1.37411	0.000541561	0.000972791	0.99545	0.997768	no
TraesCS1A02G100000	TraesCS1A02G100000	-	1A:96446460-96447320	10_1_20	10_1_94	OK	0.210041	0.431192	1.03766	0.953965	0.1022	0.557421	no
TraesCS1A02G100100	TraesCS1A02G100100	-	1A:96449468-96451542	10_1_20	10_1_94	OK	1.15168	1.58059	0.456724	0.886776	0.1253	0.60887	no
TraesCS1A02G100200	TraesCS1A02G100200	-	1A:96453203-96455187	10_1_20	10_1_94	OK	6.0372	5.22888	-0.207378	-0.519545	0.3674	0.855054	no
TraesCS1A02G100400	TraesCS1A02G100400	-	1A:96470433-96473287	10_1_20	10_1_94	OK	3.27856	3.28227	0.0016318	0.00490431	0.9929	0.997051	no
TraesCS1A02G100600	TraesCS1A02G100600	-	1A:96480552-96489250	10_1_20	10_1_94	OK	17.0697	21.8898	0.358823	1.13422	0.04715	0.385285	no
TraesCS1A02G101000	TraesCS1A02G101000	-	1A:97643034-97647138	10_1_20	10_1_94	OK	2.22378	2.11997	-0.0689666	-0.122386	0.8338	0.981906	no
TraesCS1A02G101200	TraesCS1A02G101200	-	1A:97802664-97810182	10_1_20	10_1_94	OK	8.24683	8.40605	0.0275883	0.0331504	0.9549	0.99326	no
TraesCS1A02G101300	TraesCS1A02G101300	-	1A:97802664-97810182	10_1_20	10_1_94	OK	4.78391	5.61659	0.231505	0.662636	0.26375	0.782948	no
TraesCS1A02G101500	TraesCS1A02G101500	-	1A:97935424-97941195	10_1_20	10_1_94	OK	0.688341	0.740457	0.105292	0.224527	0.68985	0.960635	no
TraesCS1A02G101600	TraesCS1A02G101600	-	1A:97952309-97954682	10_1_20	10_1_94	OK	0.264221	0.321492	0.283034	0.520254	0.37345	0.858445	no
TraesCS1A02G101700	TraesCS1A02G101700	-	1A:97954953-97957149	10_1_20	10_1_94	OK	0.368485	0.460593	0.321889	0.652357	0.25295	0.774726	no
TraesCS1A02G101900	TraesCS1A02G101900	-	1A:98019573-98021697	10_1_20	10_1_94	OK	8.55237	9.12475	0.0934608	0.215361	0.7106	0.964873	no
TraesCS1A02G102100	TraesCS1A02G102100	-	1A:98022870-98023878	10_1_20	10_1_94	OK	0.400279	0.258184	-0.632607	-0.360538	0.54535	0.929356	no
TraesCS1A02G102300	TraesCS1A02G102300	-	1A:98242494-98247975	10_1_20	10_1_94	OK	10.059	9.59059	-0.0687886	-0.225111	0.6985	0.96293	no
TraesCS1A02G102400	TraesCS1A02G102400	-	1A:98584807-98591722	10_1_20	10_1_94	OK	0.283219	0.545942	0.946828	1.46591	0.01135	0.165418	no
TraesCS1A02G102500	TraesCS1A02G102500	-	1A:99001418-99010088	10_1_20	10_1_94	OK	3.77435	5.38551	0.512854	1.53068	0.0104	0.156135	no
TraesCS1A02G102600	TraesCS1A02G102600	-	1A:99014195-99018288	10_1_20	10_1_94	OK	8.57837	9.08666	0.0830459	0.272691	0.64195	0.951311	no
TraesCS1A02G102700	TraesCS1A02G102700	-	1A:99018551-99019580	10_1_20	10_1_94	OK	0.643625	0.339233	-0.923946	-0.903551	0.1252	0.608686	no
TraesCS1A02G102800	TraesCS1A02G102800	-	1A:99071007-99072331	10_1_20	10_1_94	OK	0.415461	0.716891	0.787041	1.16226	0.05435	0.41432	no
TraesCS1A02G103100	TraesCS1A02G103100	-	1A:99292071-99293625	10_1_20	10_1_94	OK	0.976613	1.14945	0.235087	0.371936	0.52035	0.921606	no
TraesCS1A02G103900	TraesCS1A02G103900	-	1A:99868031-99871106	10_1_20	10_1_94	OK	5.61132	4.6034	-0.285639	-0.730429	0.2003	0.722738	no
TraesCS1A02G104000	TraesCS1A02G104000	-	1A:99892262-99906810	10_1_20	10_1_94	OK	1.16442	0.98056	-0.247937	-0.539999	0.343	0.842605	no
TraesCS1A02G104300	TraesCS1A02G104300	-	1A:100099706-100104633	10_1_20	10_1_94	OK	1.18636	1.3705	0.208154	0.380332	0.49375	0.912823	no
TraesCS1A02G104500	TraesCS1A02G104500	-	1A:100267211-100272922	10_1_20	10_1_94	OK	0.426915	0.477674	0.162077	0.330824	0.554	0.930589	no
TraesCS1A02G104600	TraesCS1A02G104600	-	1A:100289594-100291148	10_1_20	10_1_94	OK	0.808375	0.763984	-0.0814812	-0.128528	0.81605	0.98085	no
TraesCS1A02G104700	TraesCS1A02G104700	-	1A:100291938-100297147	10_1_20	10_1_94	OK	2.15451	2.64034	0.293366	0.881826	0.12405	0.606301	no
TraesCS1A02G105300	TraesCS1A02G105300	-	1A:101320829-101324110	10_1_20	10_1_94	OK	1.80938	1.4901	-0.28009	-0.705704	0.21815	0.745332	no
TraesCS1A02G105400	TraesCS1A02G105400	-	1A:101334863-101335739	10_1_20	10_1_94	OK	173.955	167.296	-0.0563123	-0.172627	0.76405	0.974077	no
TraesCS1A02G105500	TraesCS1A02G105500	-	1A:101377423-101382058	10_1_20	10_1_94	OK	14.4154	14.3038	-0.0112124	-0.0361357	0.95	0.992849	no
TraesCS1A02G105600	TraesCS1A02G105600	-	1A:101763921-101767798	10_1_20	10_1_94	OK	15.1065	14.468	-0.062302	-0.202488	0.7285	0.967809	no
TraesCS1A02G105800	TraesCS1A02G105800	-	1A:102359663-102365134	10_1_20	10_1_94	OK	30.9493	31.9396	0.0454398	0.146467	0.79855	0.978909	no
TraesCS1A02G105900	TraesCS1A02G105900	-	1A:102366709-102370939	10_1_20	10_1_94	OK	9.99953	9.59683	-0.0593024	-0.183787	0.747	0.971983	no
TraesCS1A02G106000	TraesCS1A02G106000	-	1A:102371396-102375203	10_1_20	10_1_94	OK	19.5854	19.7842	0.0145764	0.0472624	0.9347	0.991815	no
TraesCS1A02G106100	TraesCS1A02G106100	-	1A:103311703-103326325	10_1_20	10_1_94	OK	5.86323	6.61416	0.173863	0.566105	0.3319	0.836338	no
TraesCS1A02G106200	TraesCS1A02G106200	-	1A:103631842-103636595	10_1_20	10_1_94	OK	1.04444	0.81925	-0.350359	-0.584898	0.30275	0.816177	no
TraesCS1A02G106300	TraesCS1A02G106300	-	1A:104208686-104219859	10_1_20	10_1_94	OK	1.44741	1.71826	0.247474	0.74486	0.2064	0.730508	no
TraesCS1A02G106500	TraesCS1A02G106500	-	1A:104225641-104230111	10_1_20	10_1_94	OK	4.38639	4.69095	0.0968451	0.284407	0.6149	0.945756	no
TraesCS1A02G106600	TraesCS1A02G106600	-	1A:104377539-104379785	10_1_20	10_1_94	OK	144.448	124.148	-0.218495	-0.653322	0.253	0.774799	no
TraesCS1A02G106700	TraesCS1A02G106700	-	1A:104432548-104433415	10_1_20	10_1_94	OK	27.1462	25.2494	-0.104501	-0.298346	0.59785	0.940952	no
TraesCS1A02G107300	TraesCS1A02G107300	-	1A:104937223-104949835	10_1_20	10_1_94	OK	5.81542	5.9086	0.0229321	0.0747542	0.8974	0.987838	no
TraesCS1A02G107500	TraesCS1A02G107500	-	1A:105885702-105887086	10_1_20	10_1_94	OK	17.0665	16.59	-0.0408575	-0.124344	0.831	0.981815	no
TraesCS1A02G107600	TraesCS1A02G107600	-	1A:105903501-105906285	10_1_20	10_1_94	OK	6.95898	6.7159	-0.051296	-0.158322	0.78475	0.977301	no
TraesCS1A02G107800	TraesCS1A02G107800	-	1A:106219614-106230486	10_1_20	10_1_94	OK	12.9379	14.1861	0.132874	0.430373	0.454	0.899123	no
TraesCS1A02G107900	TraesCS1A02G107900	-	1A:107093814-107096344	10_1_20	10_1_94	OK	7.71714	8.80999	0.191074	0.506204	0.37755	0.860631	no
TraesCS1A02G108100	TraesCS1A02G108100	-	1A:107107555-107110090	10_1_20	10_1_94	OK	1.45453	1.50491	0.0491202	0.126809	0.8271	0.981443	no
TraesCS1A02G108300	TraesCS1A02G108300	-	1A:107466470-107482160	10_1_20	10_1_94	OK	2.61047	2.84172	0.122453	0.381862	0.51425	0.919044	no
TraesCS1A02G108600	TraesCS1A02G108600	-	1A:107777231-107778839	10_1_20	10_1_94	OK	0.693568	0.436093	-0.669402	-0.850116	0.14665	0.646092	no
TraesCS1A02G108800	TraesCS1A02G108800	-	1A:108070587-108074862	10_1_20	10_1_94	OK	0.214049	0.352247	0.718647	1.30762	0.02435	0.267155	no
TraesCS1A02G108900	TraesCS1A02G108900	-	1A:108076849-108081795	10_1_20	10_1_94	OK	1.58387	1.69491	0.0977481	0.288833	0.61885	0.946612	no
TraesCS1A02G109200	TraesCS1A02G109200	-	1A:108687043-108691586	10_1_20	10_1_94	OK	3.6983	4.08306	0.142787	0.432433	0.4561	0.89968	no
TraesCS1A02G109300	TraesCS1A02G109300	-	1A:108692882-108697532	10_1_20	10_1_94	OK	3.24065	3.91158	0.271469	0.78962	0.18035	0.695813	no
TraesCS1A02G109400	TraesCS1A02G109400	-	1A:108760476-108766530	10_1_20	10_1_94	OK	0.558769	0.628184	0.168937	0.426574	0.46255	0.901729	no
TraesCS1A02G109500	TraesCS1A02G109500	-	1A:108769535-108775742	10_1_20	10_1_94	OK	1.49901	1.75481	0.227304	0.615956	0.28535	0.802463	no
TraesCS1A02G109600	TraesCS1A02G109600	-	1A:108769535-108775742	10_1_20	10_1_94	OK	1.43047	0.950094	-0.590347	-0.527406	0.3633	0.853376	no
TraesCS1A02G110000	TraesCS1A02G110000	-	1A:108921600-108924502	10_1_20	10_1_94	OK	0.286344	0.38785	0.437748	0.666966	0.23955	0.765018	no
TraesCS1A02G110100	TraesCS1A02G110100	-	1A:109428844-109429628	10_1_20	10_1_94	OK	3.24594	2.74637	-0.241109	-0.220027	0.6985	0.96293	no
TraesCS1A02G110200	TraesCS1A02G110200	-	1A:109573739-109578560	10_1_20	10_1_94	OK	13.2915	13.2336	-0.00629554	-0.0189882	0.9754	0.995441	no
TraesCS1A02G110300	TraesCS1A02G110300	-	1A:109982663-109986523	10_1_20	10_1_94	OK	25.5523	21.9117	-0.221756	-0.716112	0.2161	0.74298	no
TraesCS1A02G110700	TraesCS1A02G110700	-	1A:110279385-110282081	10_1_20	10_1_94	OK	1.70781	1.38563	-0.30161	-0.682845	0.2376	0.763454	no
TraesCS1A02G110800	TraesCS1A02G110800	-	1A:110282477-110284392	10_1_20	10_1_94	OK	1.94146	1.57347	-0.303196	-0.643652	0.2685	0.787555	no
TraesCS1A02G110900	TraesCS1A02G110900	-	1A:111122760-111132907	10_1_20	10_1_94	OK	2.51644	2.52454	0.00463523	0.0131794	0.9817	0.995698	no
TraesCS1A02G111000	TraesCS1A02G111000	-	1A:111150790-111153945	10_1_20	10_1_94	OK	4.25949	4.06109	-0.0688168	-0.174351	0.7572	0.973394	no
TraesCS1A02G111100	TraesCS1A02G111100	-	1A:111534403-111538376	10_1_20	10_1_94	OK	6.17522	6.16235	-0.00300803	-0.00879732	0.98755	0.996222	no
TraesCS1A02G111300	TraesCS1A02G111300	-	1A:112035815-112042777	10_1_20	10_1_94	OK	0.308942	0.269938	-0.194709	-0.39863	0.48375	0.909288	no
TraesCS1A02G111500	TraesCS1A02G111500	-	1A:112927733-112928544	10_1_20	10_1_94	OK	20.5953	22.8615	0.150605	0.430411	0.44995	0.897119	no
TraesCS1A02G111600	TraesCS1A02G111600	-	1A:112934975-112942003	10_1_20	10_1_94	OK	1.61347	1.63375	0.0180277	0.0370255	0.9457	0.992405	no
TraesCS1A02G111800	TraesCS1A02G111800	-	1A:113251083-113252461	10_1_20	10_1_94	OK	6.5996	6.94942	0.0745123	0.196761	0.7323	0.968811	no
TraesCS1A02G111900	TraesCS1A02G111900	-	1A:113538202-113541509	10_1_20	10_1_94	OK	6.2462	7.46646	0.257447	0.788928	0.16715	0.676762	no
TraesCS1A02G112000	TraesCS1A02G112000	-	1A:113850567-113861587	10_1_20	10_1_94	OK	6.85736	6.59276	-0.056771	-0.0759355	0.8953	0.987687	no
TraesCS1A02G112100	TraesCS1A02G112100	-	1A:113850567-113861587	10_1_20	10_1_94	OK	20.1593	22.3725	0.150279	0.427141	0.4686	0.904035	no
TraesCS1A02G112200	TraesCS1A02G112200	-	1A:113877740-113880731	10_1_20	10_1_94	OK	3.42396	3.5295	0.0437976	0.13487	0.81415	0.980509	no
TraesCS1A02G112400	TraesCS1A02G112400	-	1A:114060493-114063211	10_1_20	10_1_94	OK	15.888	13.4111	-0.244508	-0.759812	0.18425	0.700245	no
TraesCS1A02G112500	TraesCS1A02G112500	-	1A:114544595-114546676	10_1_20	10_1_94	OK	225.648	232.237	0.0415254	0.108783	0.85025	0.984478	no
TraesCS1A02G112600	TraesCS1A02G112600	-	1A:114547941-114552217	10_1_20	10_1_94	OK	8.46285	7.20862	-0.231422	-0.698047	0.22105	0.749056	no
TraesCS1A02G112700	TraesCS1A02G112700	-	1A:115357678-115363324	10_1_20	10_1_94	OK	2.98192	2.57779	-0.210105	-0.583394	0.31135	0.822224	no
TraesCS1A02G112800	TraesCS1A02G112800	-	1A:115364415-115368103	10_1_20	10_1_94	OK	2.66142	1.99696	-0.414391	-0.904005	0.1183	0.594135	no
TraesCS1A02G113100	TraesCS1A02G113100	-	1A:115939761-115940521	10_1_20	10_1_94	OK	19.6706	19.0927	-0.0430203	-0.121285	0.83125	0.981854	no
TraesCS1A02G113300	TraesCS1A02G113300	-	1A:115975500-115978707	10_1_20	10_1_94	OK	1.17016	0.735846	-0.669228	-1.47227	0.012	0.171078	no
TraesCS1A02G113600	TraesCS1A02G113600	-	1A:117192082-117193881	10_1_20	10_1_94	OK	0.38788	0.285257	-0.443351	-0.417271	0.4844	0.909531	no
TraesCS1A02G113700	TraesCS1A02G113700	-	1A:117194226-117198243	10_1_20	10_1_94	OK	3.34169	3.14614	-0.0869935	-0.240855	0.6767	0.95825	no
TraesCS1A02G113800	TraesCS1A02G113800	-	1A:117244234-117248380	10_1_20	10_1_94	OK	1.28207	1.98407	0.62999	1.34418	0.02145	0.247666	no
TraesCS1A02G113900	TraesCS1A02G113900	-	1A:117888526-117890940	10_1_20	10_1_94	OK	6.78695	8.70763	0.359517	0.994213	0.08225	0.508082	no
TraesCS1A02G114000	TraesCS1A02G114000	-	1A:117906704-117912166	10_1_20	10_1_94	OK	3.77329	4.03222	0.0957505	0.269195	0.6378	0.950457	no
TraesCS1A02G114300	TraesCS1A02G114300	-	1A:118504063-118509582	10_1_20	10_1_94	OK	10.3835	11.3551	0.129048	0.419487	0.46605	0.902904	no
TraesCS1A02G114400	TraesCS1A02G114400	-	1A:118557582-118559476	10_1_20	10_1_94	OK	2.50598	2.28866	-0.130875	-0.202292	0.7294	0.968043	no
TraesCS1A02G114600	TraesCS1A02G114600	-	1A:118809203-118815557	10_1_20	10_1_94	OK	1.03844	1.03892	0.000675878	0.00176065	0.99565	0.997768	no
TraesCS1A02G114700	TraesCS1A02G114700	-	1A:118847400-118850726	10_1_20	10_1_94	OK	3.45517	3.89208	0.171783	0.487321	0.392	0.869178	no
TraesCS1A02G114800	TraesCS1A02G114800	-	1A:118877091-118877385	10_1_20	10_1_94	OK	0.136197	0.592687	2.12158	1.1444	0.2282	0.755289	no
TraesCS1A02G115000	TraesCS1A02G115000	-	1A:119148849-119152242	10_1_20	10_1_94	OK	5.76915	4.53986	-0.345711	-0.971133	0.085	0.515492	no
TraesCS1A02G115100	TraesCS1A02G115100	-	1A:119493398-119496915	10_1_20	10_1_94	OK	7.10848	6.78732	-0.0666992	-0.204646	0.723	0.966943	no
TraesCS1A02G115200	TraesCS1A02G115200	-	1A:119703454-119708196	10_1_20	10_1_94	OK	2.85258	2.97029	0.0583384	0.150515	0.799	0.979073	no
TraesCS1A02G115400	TraesCS1A02G115400	-	1A:119739448-119740541	10_1_20	10_1_94	OK	19.6079	15.3837	-0.350032	-0.892813	0.1201	0.597616	no
TraesCS1A02G115500	TraesCS1A02G115500	-	1A:120002302-120011148	10_1_20	10_1_94	OK	2.54077	2.15265	-0.239151	-0.625864	0.2768	0.795525	no
TraesCS1A02G115700	TraesCS1A02G115700	-	1A:120363801-120365499	10_1_20	10_1_94	OK	5.78118	4.3944	-0.395699	-0.894913	0.1178	0.592939	no
TraesCS1A02G115900	TraesCS1A02G115900	ALI1	1A:121129147-121129901	10_1_20	10_1_94	OK	283.745	222.54	-0.35053	-1.08367	0.0596	0.433402	no
TraesCS1A02G116000	TraesCS1A02G116000	-	1A:121133251-121137773	10_1_20	10_1_94	OK	10.6128	10.7064	0.0126762	0.0410016	0.94495	0.992405	no
TraesCS1A02G116200	TraesCS1A02G116200	-	1A:121740031-121746242	10_1_20	10_1_94	OK	12.6006	15.4968	0.298481	0.921259	0.11135	0.578841	no
TraesCS1A02G116300	TraesCS1A02G116300	-	1A:121880231-121881650	10_1_20	10_1_94	OK	1.07909	1.10778	0.0378456	0.0337843	0.92945	0.991399	no
TraesCS1A02G116500	TraesCS1A02G116500	-	1A:123549114-123552588	10_1_20	10_1_94	OK	2.89953	3.21128	0.147329	0.353956	0.5402	0.927726	no
TraesCS1A02G116600	TraesCS1A02G116600	-	1A:123552797-123554818	10_1_20	10_1_94	OK	32.3737	28.1518	-0.201593	-0.39397	0.48715	0.910834	no
TraesCS1A02G116700	TraesCS1A02G116700	-	1A:124011290-124011803	10_1_20	10_1_94	OK	18.8182	16.8138	-0.162483	-0.369111	0.51535	0.919474	no
TraesCS1A02G116900	TraesCS1A02G116900	-	1A:124180827-124181726	10_1_20	10_1_94	OK	6.19252	6.79262	0.133443	0.312978	0.58275	0.936189	no
TraesCS1A02G117000	TraesCS1A02G117000	-	1A:124189772-124190159	10_1_20	10_1_94	OK	1.75639	2.06252	0.231791	0.217384	0.71845	0.966375	no
TraesCS1A02G117100	TraesCS1A02G117100	-	1A:124189772-124190159	10_1_20	10_1_94	OK	0.647535	0.86527	0.418193	0.163299	0.72825	0.967782	no
TraesCS1A02G117400	TraesCS1A02G117400	-	1A:124786601-124787399	10_1_20	10_1_94	OK	50.8991	46.3623	-0.134689	-0.420455	0.4635	0.902032	no
TraesCS1A02G117500	TraesCS1A02G117500	-	1A:124885856-124891820	10_1_20	10_1_94	OK	0.663023	0.653746	-0.0203285	-0.0449643	0.93795	0.992021	no
TraesCS1A02G117600	TraesCS1A02G117600	-	1A:124896095-124897910	10_1_20	10_1_94	OK	0.374382	0.500039	0.417527	0.728558	0.21195	0.737464	no
TraesCS1A02G117700	TraesCS1A02G117700	-	1A:125108750-125110785	10_1_20	10_1_94	OK	3.84713	3.59031	-0.0996748	-0.23363	0.686	0.959688	no
TraesCS1A02G118100	TraesCS1A02G118100	-	1A:126511804-126516201	10_1_20	10_1_94	OK	1.64249	2.20868	0.427298	0.752026	0.1883	0.705837	no
TraesCS1A02G118200	TraesCS1A02G118200	-	1A:126853150-126854907	10_1_20	10_1_94	OK	7.90482	6.16046	-0.359693	-0.391503	0.50725	0.917709	no
TraesCS1A02G118300	TraesCS1A02G118300	-	1A:126856105-126858676	10_1_20	10_1_94	OK	2.67107	2.5261	-0.0805019	-0.214338	0.70735	0.964478	no
TraesCS1A02G118400	TraesCS1A02G118400	-	1A:127075150-127077797	10_1_20	10_1_94	OK	17.3361	15.3593	-0.174664	-0.488685	0.38465	0.864504	no
TraesCS1A02G118700	TraesCS1A02G118700	-	1A:127352104-127355810	10_1_20	10_1_94	OK	5.99754	5.66884	-0.0813171	-0.243844	0.67735	0.958262	no
TraesCS1A02G118800	TraesCS1A02G118800	-	1A:127756736-127761052	10_1_20	10_1_94	OK	3.973	3.84853	-0.0459225	-0.13575	0.81165	0.980186	no
TraesCS1A02G118900	TraesCS1A02G118900	-	1A:127831991-127833434	10_1_20	10_1_94	OK	0.283547	0.357125	0.332841	0.158519	0.73555	0.96971	no
TraesCS1A02G119000	TraesCS1A02G119000	-	1A:128634283-128634541	10_1_20	10_1_94	OK	1.89744	0.513882	-1.88455	-1.5177	0.06155	0.441472	no
TraesCS1A02G119100	TraesCS1A02G119100	-	1A:129003619-129005020	10_1_20	10_1_94	OK	7.69006	6.91891	-0.152451	-0.356425	0.53385	0.92609	no
TraesCS1A02G119300	TraesCS1A02G119300	-	1A:130149159-130151093	10_1_20	10_1_94	OK	4.00459	3.27679	-0.289372	-0.676024	0.23605	0.762447	no
TraesCS1A02G119500	TraesCS1A02G119500	-	1A:130909357-130913217	10_1_20	10_1_94	OK	4.83183	4.31141	-0.16441	-0.479732	0.3992	0.872871	no
TraesCS1A02G119600	TraesCS1A02G119600	-	1A:131520068-131521683	10_1_20	10_1_94	OK	25.8848	24.4686	-0.0811694	-0.23264	0.6778	0.958368	no
TraesCS1A02G119700	TraesCS1A02G119700	-	1A:131963408-131971449	10_1_20	10_1_94	OK	2.57977	2.9724	0.204386	0.646894	0.2704	0.789134	no
TraesCS1A02G119800	TraesCS1A02G119800	-	1A:132133544-132135498	10_1_20	10_1_94	OK	4.18068	4.775	0.191766	0.508179	0.37665	0.860023	no
TraesCS1A02G120000	TraesCS1A02G120000	-	1A:132414458-132416227	10_1_20	10_1_94	OK	5.45638	4.9374	-0.144191	-0.353391	0.54275	0.928636	no
TraesCS1A02G120100	TraesCS1A02G120100	-	1A:132481069-132485645	10_1_20	10_1_94	OK	2.29041	2.39317	0.0633164	0.18464	0.7507	0.972464	no
TraesCS1A02G120200	TraesCS1A02G120200	-	1A:132783824-132791382	10_1_20	10_1_94	OK	41.238	43.9355	0.0914109	0.239851	0.6857	0.959649	no
TraesCS1A02G120400	TraesCS1A02G120400	-	1A:132797899-132800842	10_1_20	10_1_94	OK	1.83161	2.25901	0.302575	0.686726	0.2456	0.770089	no
TraesCS1A02G120500	TraesCS1A02G120500	-	1A:133126430-133127187	10_1_20	10_1_94	OK	11.4017	10.6054	-0.104446	-0.273008	0.6286	0.948241	no
TraesCS1A02G120800	TraesCS1A02G120800	-	1A:133163922-133166640	10_1_20	10_1_94	OK	2.99011	3.16075	0.0800694	0.170602	0.7527	0.972735	no
TraesCS1A02G120900	TraesCS1A02G120900	-	1A:133170777-133174000	10_1_20	10_1_94	OK	3.23332	3.71837	0.201654	0.469202	0.40705	0.877283	no
TraesCS1A02G121000	TraesCS1A02G121000	-	1A:133412307-133418388	10_1_20	10_1_94	OK	7.11821	7.93754	0.157178	0.51388	0.37515	0.859463	no
TraesCS1A02G121200	TraesCS1A02G121200	-	1A:134000567-134004799	10_1_20	10_1_94	OK	0.472177	0.494383	0.0663034	0.156703	0.79245	0.977933	no
TraesCS1A02G121300	TraesCS1A02G121300	-	1A:134943520-134949297	10_1_20	10_1_94	OK	18.3934	19.2429	0.0651439	0.212037	0.71685	0.965989	no
TraesCS1A02G121400	TraesCS1A02G121400	-	1A:134956635-134964000	10_1_20	10_1_94	OK	5.64945	6.46001	0.193427	0.599059	0.29655	0.812073	no
TraesCS1A02G121700	TraesCS1A02G121700	-	1A:135508960-135523923	10_1_20	10_1_94	OK	3.29749	3.389	0.0394921	0.120678	0.8328	0.981906	no
TraesCS1A02G122000	TraesCS1A02G122000	-	1A:135968663-135971664	10_1_20	10_1_94	OK	8.17493	6.41763	-0.349167	-0.984806	0.081	0.504758	no
TraesCS1A02G122100	TraesCS1A02G122100	-	1A:136923916-136959905	10_1_20	10_1_94	OK	0.998418	0.953842	-0.0658934	-0.187478	0.74175	0.970947	no
TraesCS1A02G122200	TraesCS1A02G122200	-	1A:137231688-137235117	10_1_20	10_1_94	OK	0.803824	0.886981	0.142024	0.33993	0.55115	0.930303	no
TraesCS1A02G122500	TraesCS1A02G122500	-	1A:138225346-138228929	10_1_20	10_1_94	OK	17.2654	15.7344	-0.133968	-0.414087	0.4719	0.905533	no
TraesCS1A02G122600	TraesCS1A02G122600	-	1A:139552791-139554589	10_1_20	10_1_94	OK	1.31864	1.24799	-0.0794353	-0.1322	0.8171	0.98085	no
TraesCS1A02G122700	TraesCS1A02G122700	-	1A:139558032-139561261	10_1_20	10_1_94	OK	23.3912	25.4041	0.119094	0.383575	0.5046	0.91681	no
TraesCS1A02G122800	TraesCS1A02G122800	-	1A:139637057-139641051	10_1_20	10_1_94	OK	0.33668	0.528369	0.650166	1.01449	0.07985	0.500826	no
TraesCS1A02G122900	TraesCS1A02G122900	-	1A:140960644-140962849	10_1_20	10_1_94	OK	4.8085	4.37331	-0.136861	-0.31271	0.58595	0.937018	no
TraesCS1A02G123000	TraesCS1A02G123000	-	1A:141432856-141437604	10_1_20	10_1_94	OK	14.0913	14.597	0.0508602	0.165461	0.7723	0.975482	no
TraesCS1A02G123100	TraesCS1A02G123100	-	1A:142101441-142102131	10_1_20	10_1_94	OK	33.9387	32.8267	-0.0480582	-0.146442	0.7996	0.979136	no
TraesCS1A02G123200	TraesCS1A02G123200	-	1A:142887335-142888649	10_1_20	10_1_94	OK	3.9967	4.71914	0.239718	0.496309	0.3748	0.859433	no
TraesCS1A02G123600	TraesCS1A02G123600	-	1A:143810248-143819031	10_1_20	10_1_94	OK	1.00275	1.36949	0.449672	0.921467	0.1061	0.566872	no
TraesCS1A02G123900	TraesCS1A02G123900	-	1A:145370881-145380980	10_1_20	10_1_94	OK	2.53607	2.57542	0.0222102	0.0670771	0.9077	0.988728	no
TraesCS1A02G124100	TraesCS1A02G124100	-	1A:145988651-145989569	10_1_20	10_1_94	OK	1.08987	1.05866	-0.0419074	-0.0463287	0.9525	0.993251	no
TraesCS1A02G124200	TraesCS1A02G124200	-	1A:146630195-146634893	10_1_20	10_1_94	OK	10.846	9.06401	-0.258937	-0.707683	0.22025	0.74812	no
TraesCS1A02G124300	TraesCS1A02G124300	-	1A:146944160-146946921	10_1_20	10_1_94	OK	0.359093	0.327557	-0.13261	-0.206212	0.71485	0.965928	no
TraesCS1A02G124400	TraesCS1A02G124400	-	1A:146947224-146952752	10_1_20	10_1_94	OK	7.6163	7.63645	0.0038124	0.0110039	0.98385	0.995862	no
TraesCS1A02G124500	TraesCS1A02G124500	-	1A:146958997-146959708	10_1_20	10_1_94	OK	0.349489	0.781364	1.16075	0.804075	0.1621	0.669691	no
TraesCS1A02G124600	TraesCS1A02G124600	-	1A:147353058-147357065	10_1_20	10_1_94	OK	44.7239	50.433	0.173322	0.540886	0.35735	0.850623	no
TraesCS1A02G124700	TraesCS1A02G124700	-	1A:147674770-147682838	10_1_20	10_1_94	OK	1.0455	1.30787	0.323022	0.651382	0.25275	0.774476	no
TraesCS1A02G124800	TraesCS1A02G124800	-	1A:147689966-147691695	10_1_20	10_1_94	OK	15.7794	10.6758	-0.563702	-1.66045	0.0045	0.0861514	no
TraesCS1A02G125000	TraesCS1A02G125000	-	1A:148267039-148271421	10_1_20	10_1_94	OK	11.0302	10.7025	-0.043518	-0.141508	0.8012	0.979444	no
TraesCS1A02G125100	TraesCS1A02G125100	-	1A:148608793-148610939	10_1_20	10_1_94	OK	72.0473	77.288	0.101301	0.319513	0.57745	0.935103	no
TraesCS1A02G125200	TraesCS1A02G125200	-	1A:148744426-148745985	10_1_20	10_1_94	OK	9.85237	7.92141	-0.314713	-0.802568	0.16625	0.676079	no
TraesCS1A02G125300	TraesCS1A02G125300	-	1A:148953746-148959478	10_1_20	10_1_94	OK	6.50993	6.80413	0.0637703	0.201089	0.73145	0.968688	no
TraesCS1A02G125500	TraesCS1A02G125500	-	1A:149510429-149514777	10_1_20	10_1_94	OK	1.79032	1.12622	-0.668727	-1.09196	0.05525	0.418094	no
TraesCS1A02G125600	TraesCS1A02G125600	-	1A:149864847-149874041	10_1_20	10_1_94	OK	1.65642	2.04886	0.306749	0.673919	0.25415	0.775174	no
TraesCS1A02G125700	TraesCS1A02G125700	-	1A:150006604-150008006	10_1_20	10_1_94	OK	8.79923	9.48104	0.107668	0.305563	0.588	0.937407	no
TraesCS1A02G125900	TraesCS1A02G125900	-	1A:150860541-150861336	10_1_20	10_1_94	OK	0.894279	0.84812	-0.0764571	-0.0845538	0.8691	0.986392	no
TraesCS1A02G126000	TraesCS1A02G126000	-	1A:150890797-150895231	10_1_20	10_1_94	OK	4.96771	5.80085	0.223684	0.586728	0.31105	0.821948	no
TraesCS1A02G126100	TraesCS1A02G126100	-	1A:150899370-150902341	10_1_20	10_1_94	OK	14.1752	10.2319	-0.470297	-1.36668	0.01905	0.229736	no
TraesCS1A02G126300	TraesCS1A02G126300	-	1A:151771127-151778538	10_1_20	10_1_94	OK	4.09399	4.10063	0.00233933	0.00671808	0.9907	0.99659	no
TraesCS1A02G126400	TraesCS1A02G126400	-	1A:151873013-151877402	10_1_20	10_1_94	OK	1.22819	1.56768	0.352106	0.607465	0.3056	0.818081	no
TraesCS1A02G126800	TraesCS1A02G126800	-	1A:153337576-153339354	10_1_20	10_1_94	OK	4.93223	4.09626	-0.267932	-0.545316	0.34095	0.841292	no
TraesCS1A02G126900	TraesCS1A02G126900	-	1A:153580811-153586698	10_1_20	10_1_94	OK	47.9864	37.0588	-0.372811	-1.14097	0.04495	0.376241	no
TraesCS1A02G127000	TraesCS1A02G127000	-	1A:154007783-154015107	10_1_20	10_1_94	OK	7.7209	6.5085	-0.246444	-0.758371	0.18715	0.704308	no
TraesCS1A02G127400	TraesCS1A02G127400	-	1A:154574635-154577511	10_1_20	10_1_94	OK	3.43714	4.94867	0.525833	1.4411	0.01515	0.199685	no
TraesCS1A02G127700	TraesCS1A02G127700	-	1A:155138717-155139587	10_1_20	10_1_94	OK	3.82437	3.72975	-0.0361437	-0.0758329	0.89295	0.987687	no
TraesCS1A02G127800	TraesCS1A02G127800	-	1A:155143533-155144069	10_1_20	10_1_94	OK	1.80213	2.3597	0.388899	0.558586	0.3339	0.837237	no
TraesCS1A02G127900	TraesCS1A02G127900	-	1A:155692287-155696863	10_1_20	10_1_94	OK	8.55542	9.67473	0.177383	0.566964	0.3235	0.831367	no
TraesCS1A02G128100	TraesCS1A02G128100	-	1A:155840660-155858856	10_1_20	10_1_94	OK	3.74352	4.30883	0.202899	0.558916	0.32575	0.832134	no
TraesCS1A02G128300	TraesCS1A02G128300	-	1A:157311795-157316818	10_1_20	10_1_94	OK	4.4682	3.75678	-0.250197	-0.729216	0.1986	0.720713	no
TraesCS1A02G128600	TraesCS1A02G128600	-	1A:157829157-157834887	10_1_20	10_1_94	OK	8.32843	8.66628	0.0573687	0.182369	0.75215	0.972575	no
TraesCS1A02G128900	TraesCS1A02G128900	-	1A:159516848-159528490	10_1_20	10_1_94	OK	5.86484	5.67747	-0.0468444	-0.138955	0.8115	0.980186	no
TraesCS1A02G129100	TraesCS1A02G129100	-	1A:163382072-163383979	10_1_20	10_1_94	OK	28.946	30.7335	0.0864461	0.28112	0.62105	0.947278	no
TraesCS1A02G129200	TraesCS1A02G129200	-	1A:163392856-163397306	10_1_20	10_1_94	OK	5.79127	5.81613	0.00618123	0.0189035	0.9739	0.995297	no
TraesCS1A02G129300	TraesCS1A02G129300	-	1A:164456206-164469307	10_1_20	10_1_94	OK	1.5443	1.92649	0.319024	0.917374	0.11075	0.577619	no
TraesCS1A02G129400	TraesCS1A02G129400	-	1A:165171991-165179858	10_1_20	10_1_94	OK	8.25961	10.6765	0.370292	1.16342	0.045	0.376446	no
TraesCS1A02G129500	TraesCS1A02G129500	-	1A:166315707-166322599	10_1_20	10_1_94	OK	3.67084	3.83351	0.0625548	0.19244	0.73965	0.970485	no
TraesCS1A02G129600	TraesCS1A02G129600	-	1A:167150356-167152680	10_1_20	10_1_94	OK	1.13199	0.89637	-0.336701	-0.615871	0.29205	0.808592	no
TraesCS1A02G129700	TraesCS1A02G129700	-	1A:167800392-167802344	10_1_20	10_1_94	OK	0.510812	0.672535	0.396818	0.597815	0.30095	0.815246	no
TraesCS1A02G129800	TraesCS1A02G129800	-	1A:167802985-167804865	10_1_20	10_1_94	OK	4.16363	3.82578	-0.122086	-0.291892	0.6136	0.945633	no
TraesCS1A02G130000	TraesCS1A02G130000	-	1A:168443691-168444026	10_1_20	10_1_94	OK	0.428854	0.0866533	-2.30716	-1.06139	0.2578	0.777792	no
TraesCS1A02G130600	TraesCS1A02G130600	-	1A:168548236-168549847	10_1_20	10_1_94	OK	2.72303	2.41147	-0.175299	-0.284602	0.61245	0.945633	no
TraesCS1A02G130700	TraesCS1A02G130700	-	1A:168553547-168590194	10_1_20	10_1_94	OK	1.00739	1.36378	0.436982	1.37197	0.0199	0.235878	no
TraesCS1A02G130800	TraesCS1A02G130800	-	1A:169643888-169654254	10_1_20	10_1_94	OK	9.334	10.1581	0.122056	0.397998	0.49465	0.913218	no
TraesCS1A02G130900	TraesCS1A02G130900	-	1A:171006668-171034612	10_1_20	10_1_94	OK	3.23545	3.35201	0.0510631	0.154852	0.7861	0.977556	no
TraesCS1A02G131000	TraesCS1A02G131000	-	1A:171453437-171469888	10_1_20	10_1_94	OK	5.09163	4.92624	-0.0476427	-0.155313	0.78755	0.977787	no
TraesCS1A02G131200	TraesCS1A02G131200	-	1A:172185037-172193682	10_1_20	10_1_94	OK	9.27078	9.36057	0.0139063	0.0449047	0.9339	0.991645	no
TraesCS1A02G131300	TraesCS1A02G131300	-	1A:173960779-173978959	10_1_20	10_1_94	OK	4.38977	2.3201	-0.91996	-2.5965	5e-05	0.00211087	yes
TraesCS1A02G131500	TraesCS1A02G131500	-	1A:175173229-175178988	10_1_20	10_1_94	OK	24.9583	26.5407	0.0886844	0.283507	0.6237	0.947742	no
TraesCS1A02G131600	TraesCS1A02G131600	-	1A:176449532-176462644	10_1_20	10_1_94	OK	1.01364	0.978113	-0.0514691	-0.14124	0.811	0.980024	no
TraesCS1A02G131900	TraesCS1A02G131900	-	1A:177465417-177472573	10_1_20	10_1_94	OK	4.76217	4.90947	0.043947	0.113648	0.84165	0.982738	no
TraesCS1A02G132000	TraesCS1A02G132000	-	1A:177483604-177485389	10_1_20	10_1_94	OK	0.368187	0.364034	-0.0163678	-0.0232364	0.96955	0.994732	no
TraesCS1A02G132400	TraesCS1A02G132400	-	1A:179535749-179537296	10_1_20	10_1_94	OK	98.9104	115.487	0.223534	0.701269	0.22315	0.750263	no
TraesCS1A02G132600	TraesCS1A02G132600	-	1A:181753576-181778463	10_1_20	10_1_94	OK	8.41855	9.33644	0.1493	0.479819	0.4095	0.878455	no
TraesCS1A02G133100	TraesCS1A02G133100	-	1A:185141231-185146180	10_1_20	10_1_94	OK	18.8884	21.6714	0.198293	0.625183	0.2751	0.793701	no
TraesCS1A02G133300	TraesCS1A02G133300	-	1A:186717494-186718766	10_1_20	10_1_94	OK	1.64016	2.10279	0.358465	0.502622	0.37835	0.860863	no
TraesCS1A02G133400	TraesCS1A02G133400	-	1A:186988725-186996675	10_1_20	10_1_94	OK	11.0895	10.043	-0.143004	-0.289552	0.57525	0.934897	no
TraesCS1A02G133500	TraesCS1A02G133500	-	1A:188132554-188151899	10_1_20	10_1_94	OK	5.7175	6.16473	0.108652	0.347306	0.54235	0.928605	no
TraesCS1A02G133700	TraesCS1A02G133700	-	1A:189710003-189722289	10_1_20	10_1_94	OK	11.9113	13.9053	0.223295	0.687957	0.2513	0.773416	no
TraesCS1A02G133800	TraesCS1A02G133800	-	1A:189958445-189965406	10_1_20	10_1_94	OK	2.60983	2.80982	0.106522	0.334802	0.56945	0.933947	no
TraesCS1A02G133900	TraesCS1A02G133900	-	1A:191855621-191862578	10_1_20	10_1_94	OK	2.40929	2.41724	0.00474978	0.0128755	0.979	0.995677	no
TraesCS1A02G134000	TraesCS1A02G134000	-	1A:193517324-193519141	10_1_20	10_1_94	OK	1.34902	1.54056	0.19155	0.460047	0.42625	0.886258	no
TraesCS1A02G134200	TraesCS1A02G134200	-	1A:200578385-200579212	10_1_20	10_1_94	OK	0.290898	0.626007	1.10566	1.02393	0.08455	0.514034	no
TraesCS1A02G134300	TraesCS1A02G134300	-	1A:201744534-201747147	10_1_20	10_1_94	OK	16.113	16.4325	0.0283293	0.0930307	0.8733	0.986851	no
TraesCS1A02G134500	TraesCS1A02G134500	-	1A:201853520-201865435	10_1_20	10_1_94	OK	4.33494	4.45383	0.0390361	0.109966	0.8478	0.983945	no
TraesCS1A02G134600	TraesCS1A02G134600	-	1A:202071607-202101947	10_1_20	10_1_94	OK	2.40636	2.43634	0.0178632	0.0541919	0.9262	0.991399	no
TraesCS1A02G134800	TraesCS1A02G134800	-	1A:204826279-204828720	10_1_20	10_1_94	OK	3.0859	3.18384	0.0450763	0.115157	0.84275	0.982852	no
TraesCS1A02G135100	TraesCS1A02G135100	-	1A:206792053-206805538	10_1_20	10_1_94	OK	0.759161	0.817981	0.10766	0.289104	0.6336	0.949529	no
TraesCS1A02G135300	TraesCS1A02G135300	-	1A:208208303-208219356	10_1_20	10_1_94	OK	7.28609	7.5602	0.0532794	0.168755	0.7684	0.975035	no
TraesCS1A02G135600	TraesCS1A02G135600	-	1A:208881363-208913608	10_1_20	10_1_94	OK	3.46062	3.31509	-0.0619834	-0.19401	0.7346	0.969545	no
TraesCS1A02G135700	TraesCS1A02G135700	-	1A:209353871-209363066	10_1_20	10_1_94	OK	10.9585	9.97109	-0.136221	-0.425832	0.4571	0.899987	no
TraesCS1A02G136200	TraesCS1A02G136200	-	1A:213902549-213933580	10_1_20	10_1_94	OK	5.11547	5.58528	0.126762	0.417402	0.48225	0.908421	no
TraesCS1A02G136400	TraesCS1A02G136400	-	1A:216414923-216456832	10_1_20	10_1_94	OK	6.13543	5.73223	-0.098069	-0.272329	0.63265	0.949391	no
TraesCS1A02G136500	TraesCS1A02G136500	-	1A:217610379-217613638	10_1_20	10_1_94	OK	9.49617	10.2172	0.105577	0.341146	0.5562	0.930953	no
TraesCS1A02G136600	TraesCS1A02G136600	-	1A:218214941-218219934	10_1_20	10_1_94	OK	0.255884	0.365546	0.514564	0.857132	0.1503	0.65202	no
TraesCS1A02G136800	TraesCS1A02G136800	-	1A:218522814-218529362	10_1_20	10_1_94	OK	4.91919	6.38272	0.375752	1.08942	0.05705	0.42466	no
TraesCS1A02G136900	TraesCS1A02G136900	-	1A:219381069-219386762	10_1_20	10_1_94	OK	7.21985	7.32847	0.0215424	0.0535392	0.92035	0.991037	no
TraesCS1A02G137000	TraesCS1A02G137000	-	1A:219894325-219900551	10_1_20	10_1_94	OK	4.50349	5.23347	0.216723	0.699028	0.224	0.751018	no
TraesCS1A02G137200	TraesCS1A02G137200	-	1A:221695703-221708351	10_1_20	10_1_94	OK	2.76295	2.97545	0.106895	0.297252	0.6054	0.943449	no
TraesCS1A02G137300	TraesCS1A02G137300	-	1A:221708688-221709738	10_1_20	10_1_94	OK	1.08482	0.945403	-0.198451	-0.274309	0.63065	0.948642	no
TraesCS1A02G137400	TraesCS1A02G137400	-	1A:222347194-222369765	10_1_20	10_1_94	OK	4.23585	3.93396	-0.106667	-0.312109	0.5808	0.935739	no
TraesCS1A02G137500	TraesCS1A02G137500	-	1A:223443861-223455182	10_1_20	10_1_94	OK	12.3029	12.1632	-0.0164749	-0.0367084	0.94985	0.992849	no
TraesCS1A02G137600	TraesCS1A02G137600	-	1A:223826569-223828312	10_1_20	10_1_94	OK	1.05978	0.845518	-0.325853	-0.346602	0.5559	0.930786	no
TraesCS1A02G137700	TraesCS1A02G137700	-	1A:223937888-223949190	10_1_20	10_1_94	OK	18.5038	19.8169	0.0989134	0.324458	0.5719	0.933947	no
TraesCS1A02G137800	TraesCS1A02G137800	-	1A:224802355-224827275	10_1_20	10_1_94	OK	6.19472	6.05528	-0.032844	-0.106242	0.8543	0.984647	no
TraesCS1A02G137900	TraesCS1A02G137900	-	1A:225507557-225517408	10_1_20	10_1_94	OK	4.04277	4.51524	0.159457	0.50803	0.38205	0.862627	no
TraesCS1A02G138000	TraesCS1A02G138000	-	1A:227257401-227268703	10_1_20	10_1_94	OK	2.26565	2.11394	-0.0999914	-0.229315	0.6847	0.959619	no
TraesCS1A02G138100	TraesCS1A02G138100	-	1A:229168840-229171503	10_1_20	10_1_94	OK	3.08578	3.78359	0.294117	0.758605	0.18305	0.698682	no
TraesCS1A02G138200	TraesCS1A02G138200	-	1A:230132868-230165911	10_1_20	10_1_94	OK	2.04166	2.29776	0.170485	0.474726	0.40545	0.87612	no
TraesCS1A02G138300	TraesCS1A02G138300	-	1A:230469021-230472733	10_1_20	10_1_94	OK	0.427049	0.542465	0.34513	0.614909	0.27625	0.795225	no
TraesCS1A02G138400	TraesCS1A02G138400	-	1A:232066556-232074920	10_1_20	10_1_94	OK	4.28786	4.20959	-0.0265792	-0.0832347	0.8855	0.987687	no
TraesCS1A02G138500	TraesCS1A02G138500	-	1A:232086426-232105328	10_1_20	10_1_94	OK	4.16471	4.45153	0.0960845	0.291781	0.61785	0.946074	no
TraesCS1A02G138600	TraesCS1A02G138600	-	1A:232333422-232344048	10_1_20	10_1_94	OK	5.08226	5.43277	0.0962165	0.28778	0.61945	0.946676	no
TraesCS1A02G138800	TraesCS1A02G138800	-	1A:233920830-233925580	10_1_20	10_1_94	OK	29.6676	31.9275	0.105911	0.327499	0.57285	0.934287	no
TraesCS1A02G139100	TraesCS1A02G139100	-	1A:234210118-234258109	10_1_20	10_1_94	OK	19.3719	17.7883	-0.123037	-0.398553	0.4824	0.908558	no
TraesCS1A02G139200	TraesCS1A02G139200	-	1A:234796294-234799699	10_1_20	10_1_94	OK	3.04116	3.43965	0.177637	0.391617	0.4973	0.914267	no
TraesCS1A02G139300	TraesCS1A02G139300	-	1A:234806286-234816413	10_1_20	10_1_94	OK	10.6431	9.13139	-0.221018	-0.683391	0.2348	0.76127	no
TraesCS1A02G139400	TraesCS1A02G139400	-	1A:235652143-235689004	10_1_20	10_1_94	OK	2.11444	3.22726	0.610039	1.87245	0.0013	0.0339274	yes
TraesCS1A02G139500	TraesCS1A02G139500	-	1A:236715735-236722781	10_1_20	10_1_94	OK	3.12718	2.97241	-0.0732304	-0.231785	0.6817	0.959342	no
TraesCS1A02G139600	TraesCS1A02G139600	TBP1	1A:237327510-237330121	10_1_20	10_1_94	OK	22.6244	22.8672	0.0154055	0.0499991	0.9296	0.991399	no
TraesCS1A02G139700	TraesCS1A02G139700	-	1A:237509578-237520090	10_1_20	10_1_94	OK	1.07554	1.48255	0.46302	1.04594	0.07235	0.477019	no
TraesCS1A02G139900	TraesCS1A02G139900	-	1A:237744623-237746433	10_1_20	10_1_94	OK	31.9991	21.8282	-0.551839	-1.79649	0.0016	0.0397978	yes
TraesCS1A02G140600	TraesCS1A02G140600	-	1A:238647817-238652541	10_1_20	10_1_94	OK	0.744463	0.572459	-0.379029	-0.990029	0.09585	0.542131	no
TraesCS1A02G140700	TraesCS1A02G140700	-	1A:238656183-238670642	10_1_20	10_1_94	OK	1.30457	0.790467	-0.722799	-1.03058	0.07615	0.489461	no
TraesCS1A02G140900	TraesCS1A02G140900	-	1A:238677152-238690883	10_1_20	10_1_94	OK	3.40321	3.91312	0.201421	0.62683	0.2703	0.789134	no
TraesCS1A02G141100	TraesCS1A02G141100	-	1A:238999840-239002573	10_1_20	10_1_94	OK	18.8748	19.2426	0.0278469	0.0814963	0.88545	0.987687	no
TraesCS1A02G141300	TraesCS1A02G141300	-	1A:239099767-239106130	10_1_20	10_1_94	OK	1.14792	1.11798	-0.038122	-0.0690308	0.9037	0.988301	no
TraesCS1A02G141400	TraesCS1A02G141400	-	1A:239889250-239903200	10_1_20	10_1_94	OK	4.25051	4.64212	0.127147	0.394501	0.48845	0.910834	no
TraesCS1A02G141700	TraesCS1A02G141700	-	1A:241312952-241320936	10_1_20	10_1_94	OK	16.0908	15.7864	-0.0275582	-0.0893112	0.88	0.987582	no
TraesCS1A02G141900	TraesCS1A02G141900	-	1A:241677701-241679636	10_1_20	10_1_94	OK	6.26023	4.92446	-0.346251	-0.898813	0.11765	0.592539	no
TraesCS1A02G142000	TraesCS1A02G142000	-	1A:241983246-241984668	10_1_20	10_1_94	OK	18.7136	21.3854	0.192536	0.557064	0.3304	0.835155	no
TraesCS1A02G142200	TraesCS1A02G142200	-	1A:241993074-242013226	10_1_20	10_1_94	OK	1.50675	1.42752	-0.0779201	-0.222203	0.6968	0.962434	no
TraesCS1A02G142300	TraesCS1A02G142300	-	1A:242779678-242804845	10_1_20	10_1_94	OK	3.42942	3.39406	-0.0149513	-0.0403254	0.9444	0.992405	no
TraesCS1A02G142400	TraesCS1A02G142400	-	1A:243160581-243163169	10_1_20	10_1_94	OK	34.9374	28.252	-0.30642	-0.972967	0.089	0.524824	no
TraesCS1A02G142500	TraesCS1A02G142500	-	1A:243619555-243624661	10_1_20	10_1_94	OK	9.84571	9.67654	-0.0250036	-0.0795267	0.89105	0.987687	no
TraesCS1A02G142600	TraesCS1A02G142600	-	1A:243862628-243866339	10_1_20	10_1_94	OK	12.8766	12.7587	-0.0132689	-0.037559	0.9494	0.992849	no
TraesCS1A02G142700	TraesCS1A02G142700	-	1A:244500834-244503810	10_1_20	10_1_94	OK	1.83272	1.53352	-0.257136	-0.489306	0.38015	0.861928	no
TraesCS1A02G142800	TraesCS1A02G142800	-	1A:244506827-244512895	10_1_20	10_1_94	OK	0.616584	0.816869	0.405807	0.969984	0.09815	0.547769	no
TraesCS1A02G142900	TraesCS1A02G142900	-	1A:245115338-245118643	10_1_20	10_1_94	OK	10.7163	11.8011	0.139106	0.451224	0.4336	0.890207	no
TraesCS1A02G143000	TraesCS1A02G143000	-	1A:245518572-245536774	10_1_20	10_1_94	OK	4.04228	4.94987	0.292221	0.830664	0.1536	0.657467	no
TraesCS1A02G143100	TraesCS1A02G143100	-	1A:245518572-245536774	10_1_20	10_1_94	OK	4.97551	4.48294	-0.150401	-0.233982	0.68545	0.959649	no
TraesCS1A02G143200	TraesCS1A02G143200	-	1A:246127689-246130525	10_1_20	10_1_94	OK	0.804794	0.808651	0.00689676	0.0166502	0.97695	0.995624	no
TraesCS1A02G143300	TraesCS1A02G143300	-	1A:246689895-246693276	10_1_20	10_1_94	OK	21.938	20.6274	-0.0888665	-0.272605	0.63115	0.948756	no
TraesCS1A02G143400	TraesCS1A02G143400	-	1A:247311661-247347178	10_1_20	10_1_94	OK	1.3153	1.8778	0.513651	1.64825	0.00635	0.110563	no
TraesCS1A02G143500	TraesCS1A02G143500	-	1A:248422287-248426924	10_1_20	10_1_94	OK	3.53865	3.73895	0.0794341	0.202606	0.72575	0.96717	no
TraesCS1A02G143600	TraesCS1A02G143600	-	1A:248428942-248435410	10_1_20	10_1_94	OK	0.895717	1.3881	0.631997	1.12103	0.049	0.392982	no
TraesCS1A02G143700	TraesCS1A02G143700	-	1A:248611975-248616991	10_1_20	10_1_94	OK	2.65284	3.46768	0.386435	0.496084	0.39795	0.872484	no
TraesCS1A02G143800	TraesCS1A02G143800	-	1A:248611975-248616991	10_1_20	10_1_94	OK	9.41925	8.95126	-0.0735221	-0.184362	0.74225	0.97096	no
TraesCS1A02G143900	TraesCS1A02G143900	-	1A:248877652-248881699	10_1_20	10_1_94	OK	18.3538	18.6804	0.0254468	0.0808214	0.8897	0.987687	no
TraesCS1A02G144000	TraesCS1A02G144000	-	1A:249042635-249057221	10_1_20	10_1_94	OK	1.83332	2.00004	0.12557	0.411232	0.4752	0.906662	no
TraesCS1A02G144500	TraesCS1A02G144500	-	1A:250442553-250444366	10_1_20	10_1_94	OK	0.457631	0.330894	-0.467817	-0.530439	0.368	0.855624	no
TraesCS1A02G144700	TraesCS1A02G144700	-	1A:250550785-250554286	10_1_20	10_1_94	OK	2.72552	2.44103	-0.159046	-0.377304	0.50965	0.917995	no
TraesCS1A02G144800	TraesCS1A02G144800	-	1A:251009016-251018858	10_1_20	10_1_94	OK	3.44868	4.50794	0.386422	1.24781	0.03145	0.311593	no
TraesCS1A02G145000	TraesCS1A02G145000	-	1A:251334627-251341814	10_1_20	10_1_94	OK	10.742	12.941	0.26868	0.86239	0.1335	0.625462	no
TraesCS1A02G145300	TraesCS1A02G145300	-	1A:251376252-251377963	10_1_20	10_1_94	OK	0.318411	0.404493	0.345224	0.395207	0.6523	0.953278	no
TraesCS1A02G145500	TraesCS1A02G145500	-	1A:251558740-251564045	10_1_20	10_1_94	OK	2.20089	2.19562	-0.00346394	-0.0107955	0.98465	0.995999	no
TraesCS1A02G145600	TraesCS1A02G145600	-	1A:251691124-251692365	10_1_20	10_1_94	OK	0.332219	0.486958	0.551663	0.489128	0.3901	0.867936	no
TraesCS1A02G145800	TraesCS1A02G145800	-	1A:252281926-252286168	10_1_20	10_1_94	OK	2.07094	2.08087	0.00690078	0.0175986	0.97515	0.995376	no
TraesCS1A02G145900	TraesCS1A02G145900	-	1A:252321625-252322000	10_1_20	10_1_94	OK	3.39461	3.64671	0.10335	0.132337	0.81095	0.980024	no
TraesCS1A02G146200	TraesCS1A02G146200	-	1A:252502422-252518151	10_1_20	10_1_94	OK	3.24981	3.36199	0.0489614	0.15231	0.79485	0.978286	no
TraesCS1A02G146600	TraesCS1A02G146600	-	1A:252824561-252828693	10_1_20	10_1_94	OK	10.533	10.4481	-0.0116687	-0.0375687	0.94735	0.992744	no
TraesCS1A02G146800	TraesCS1A02G146800	-	1A:253371506-253372209	10_1_20	10_1_94	OK	2.92188	2.23968	-0.383604	-0.690182	0.22155	0.749289	no
TraesCS1A02G146900	TraesCS1A02G146900	-	1A:253378318-253384498	10_1_20	10_1_94	OK	1.98956	1.8407	-0.112195	-0.307644	0.58705	0.937162	no
TraesCS1A02G147000	TraesCS1A02G147000	-	1A:253720396-253722229	10_1_20	10_1_94	OK	126.486	137.273	0.118067	0.352457	0.52515	0.923067	no
TraesCS1A02G147400	TraesCS1A02G147400	-	1A:254375409-254383101	10_1_20	10_1_94	OK	2.29428	2.63396	0.199192	0.510242	0.36425	0.854126	no
TraesCS1A02G147500	TraesCS1A02G147500	-	1A:254383243-254386910	10_1_20	10_1_94	OK	3.33314	3.5569	0.0937399	0.295498	0.59935	0.941625	no
TraesCS1A02G147600	TraesCS1A02G147600	-	1A:254993095-254995496	10_1_20	10_1_94	OK	0.704962	0.910811	0.369607	0.634763	0.27095	0.789692	no
TraesCS1A02G147700	TraesCS1A02G147700	-	1A:254995704-254997527	10_1_20	10_1_94	OK	2.29562	2.85144	0.31281	0.736003	0.20015	0.722507	no
TraesCS1A02G148000	TraesCS1A02G148000	-	1A:255478888-255488313	10_1_20	10_1_94	OK	13.399	13.781	0.0405549	0.124335	0.8295	0.98152	no
TraesCS1A02G148100	TraesCS1A02G148100	-	1A:255696083-255701621	10_1_20	10_1_94	OK	0.419056	0.429811	0.0365583	0.0966791	0.8725	0.986851	no
TraesCS1A02G148300	TraesCS1A02G148300	-	1A:255872276-255874488	10_1_20	10_1_94	OK	0.291244	0.301173	0.0483649	0.046506	0.9375	0.992021	no
TraesCS1A02G148400	TraesCS1A02G148400	-	1A:255898221-255900059	10_1_20	10_1_94	OK	78.019	72.6594	-0.102677	-0.328061	0.5694	0.933947	no
TraesCS1A02G149000	TraesCS1A02G149000	-	1A:256712382-256722032	10_1_20	10_1_94	OK	0.214672	0.303502	0.499567	0.745192	0.1943	0.714047	no
TraesCS1A02G149100	TraesCS1A02G149100	-	1A:256810437-256816746	10_1_20	10_1_94	OK	3.68867	4.05619	0.137023	0.395253	0.4999	0.915358	no
TraesCS1A02G149200	TraesCS1A02G149200	-	1A:256819204-256822875	10_1_20	10_1_94	OK	30.5173	30.32	-0.00935653	-0.0306032	0.95805	0.993555	no
TraesCS1A02G149300	TraesCS1A02G149300	-	1A:256823680-256827995	10_1_20	10_1_94	OK	31.3279	28.0095	-0.161534	-0.501933	0.37765	0.860631	no
TraesCS1A02G149700	TraesCS1A02G149700	-	1A:257415276-257420268	10_1_20	10_1_94	OK	0.226122	0.342854	0.600492	1.14806	0.04875	0.392099	no
TraesCS1A02G149800	TraesCS1A02G149800	-	1A:257551796-257558525	10_1_20	10_1_94	OK	4.3715	4.23175	-0.0468734	-0.144683	0.79805	0.978847	no
TraesCS1A02G150100	TraesCS1A02G150100	-	1A:257573020-257574803	10_1_20	10_1_94	OK	1.91537	1.56615	-0.290394	-0.721494	0.23065	0.757139	no
TraesCS1A02G150200	TraesCS1A02G150200	-	1A:257960003-257969311	10_1_20	10_1_94	OK	2.08715	2.20035	0.0761963	0.160795	0.7808	0.976972	no
TraesCS1A02G150400	TraesCS1A02G150400	-	1A:258157062-258162400	10_1_20	10_1_94	OK	2.05602	2.01066	-0.0321812	-0.0635427	0.9119	0.989749	no
TraesCS1A02G150500	TraesCS1A02G150500	-	1A:258180020-258181423	10_1_20	10_1_94	OK	0.93374	1.0041	0.104814	0.154546	0.78945	0.977821	no
TraesCS1A02G150600	TraesCS1A02G150600	-	1A:258738360-258743663	10_1_20	10_1_94	OK	17.5167	21.6492	0.305576	0.991226	0.0876	0.521111	no
TraesCS1A02G150800	TraesCS1A02G150800	-	1A:258857614-258862764	10_1_20	10_1_94	OK	1.59118	0.488523	-1.7036	-3.44198	5e-05	0.00211087	yes
TraesCS1A02G150900	TraesCS1A02G150900	-	1A:258870777-258881439	10_1_20	10_1_94	OK	7.77357	6.55875	-0.245157	-0.754167	0.1877	0.70507	no
TraesCS1A02G151000	TraesCS1A02G151000	-	1A:259049083-259051454	10_1_20	10_1_94	OK	2.90532	2.71517	-0.0976554	-0.234348	0.68215	0.959419	no
TraesCS1A02G151100	TraesCS1A02G151100	-	1A:259052025-259066025	10_1_20	10_1_94	OK	0.889215	0.919954	0.0490297	0.134644	0.82045	0.98087	no
TraesCS1A02G151200	TraesCS1A02G151200	-	1A:259069860-259073887	10_1_20	10_1_94	OK	0.910203	1.04101	0.193723	0.486862	0.4049	0.875639	no
TraesCS1A02G151400	TraesCS1A02G151400	-	1A:259994474-259997900	10_1_20	10_1_94	OK	0.932329	0.846049	-0.140097	-0.20332	0.71275	0.965387	no
TraesCS1A02G151500	TraesCS1A02G151500	-	1A:260834118-260835657	10_1_20	10_1_94	OK	2.39007	2.9837	0.320051	0.825143	0.1517	0.654427	no
TraesCS1A02G151600	TraesCS1A02G151600	-	1A:260836560-260840054	10_1_20	10_1_94	OK	3.18414	2.29149	-0.474623	-1.18416	0.0424	0.365556	no
TraesCS1A02G151700	TraesCS1A02G151700	-	1A:260840506-260841094	10_1_20	10_1_94	OK	4.01622	2.35342	-0.771078	-1.11697	0.05915	0.431676	no
TraesCS1A02G152000	TraesCS1A02G152000	-	1A:261130526-261136858	10_1_20	10_1_94	OK	2.95454	3.17094	0.10198	0.308248	0.58765	0.937346	no
TraesCS1A02G152100	TraesCS1A02G152100	-	1A:261247063-261250437	10_1_20	10_1_94	OK	19.4445	16.4463	-0.241597	-0.764603	0.19145	0.710405	no
TraesCS1A02G152200	TraesCS1A02G152200	-	1A:261815433-261826427	10_1_20	10_1_94	OK	7.39885	7.15116	-0.0491233	-0.146446	0.79995	0.979218	no
TraesCS1A02G152500	TraesCS1A02G152500	-	1A:262819172-262841620	10_1_20	10_1_94	OK	5.56218	5.94435	0.0958695	0.310725	0.59205	0.939081	no
TraesCS1A02G152900	TraesCS1A02G152900	-	1A:265020364-265029656	10_1_20	10_1_94	OK	0.580795	0.505889	-0.199207	-0.523005	0.3615	0.852862	no
TraesCS1A02G153000	TraesCS1A02G153000	-	1A:265032749-265041635	10_1_20	10_1_94	OK	3.39955	1.92508	-0.82042	-1.79377	0.00265	0.0579328	no
TraesCS1A02G153100	TraesCS1A02G153100	-	1A:265645441-265650746	10_1_20	10_1_94	OK	40.9238	37.3905	-0.130269	-0.40748	0.48615	0.910326	no
TraesCS1A02G153300	TraesCS1A02G153300	-	1A:267141926-267145892	10_1_20	10_1_94	OK	17.9195	17.7001	-0.0177704	-0.0573888	0.91975	0.990975	no
TraesCS1A02G153600	TraesCS1A02G153600	-	1A:267177689-267181184	10_1_20	10_1_94	OK	8.80205	8.63614	-0.0274526	-0.0823567	0.88035	0.9876	no
TraesCS1A02G153900	TraesCS1A02G153900	-	1A:267794535-267804564	10_1_20	10_1_94	OK	9.75027	11.0281	0.177673	0.575568	0.31255	0.823177	no
TraesCS1A02G154100	TraesCS1A02G154100	-	1A:268121932-268123732	10_1_20	10_1_94	OK	0.479524	0.631895	0.398082	0.803491	0.1608	0.668214	no
TraesCS1A02G154300	TraesCS1A02G154300	-	1A:268914712-268929936	10_1_20	10_1_94	OK	3.77478	4.18134	0.14757	0.480668	0.4104	0.878878	no
TraesCS1A02G154400	TraesCS1A02G154400	-	1A:268932111-268937108	10_1_20	10_1_94	OK	23.4722	21.67	-0.115255	-0.351913	0.5425	0.928627	no
TraesCS1A02G154500	TraesCS1A02G154500	-	1A:269567620-269575789	10_1_20	10_1_94	OK	0.978533	1.19698	0.290707	0.647981	0.2615	0.780917	no
TraesCS1A02G154600	TraesCS1A02G154600	-	1A:269579981-269582738	10_1_20	10_1_94	OK	1.36839	1.5838	0.210916	0.570139	0.33065	0.835155	no
TraesCS1A02G154700	TraesCS1A02G154700	-	1A:269993957-270008325	10_1_20	10_1_94	OK	6.05327	6.80901	0.16973	0.554458	0.33585	0.838162	no
TraesCS1A02G154900	TraesCS1A02G154900	-	1A:271619746-271621923	10_1_20	10_1_94	OK	1.25595	1.14508	-0.133328	-0.151213	0.79145	0.977845	no
TraesCS1A02G155000	TraesCS1A02G155000	-	1A:271882591-271891529	10_1_20	10_1_94	OK	2.83314	2.80272	-0.0155721	-0.0384588	0.94585	0.992405	no
TraesCS1A02G155200	TraesCS1A02G155200	-	1A:272611171-272613645	10_1_20	10_1_94	OK	124.68	145.788	0.225635	0.624765	0.28145	0.799583	no
TraesCS1A02G155500	TraesCS1A02G155500	-	1A:274108133-274109975	10_1_20	10_1_94	OK	2.40567	2.04014	-0.237773	-0.562623	0.32045	0.829761	no
TraesCS1A02G155600	TraesCS1A02G155600	-	1A:274781283-274782385	10_1_20	10_1_94	OK	2.28047	1.9353	-0.236775	-0.336393	0.5483	0.929895	no
TraesCS1A02G155900	TraesCS1A02G155900	-	1A:276323724-276325756	10_1_20	10_1_94	OK	1.24525	1.51012	0.278236	0.392057	0.4907	0.911214	no
TraesCS1A02G156000	TraesCS1A02G156000	-	1A:276569287-276572247	10_1_20	10_1_94	OK	0.273956	0.480473	0.810511	1.64614	0.0056	0.100877	no
TraesCS1A02G156100	TraesCS1A02G156100	-	1A:276802345-276805966	10_1_20	10_1_94	OK	12.3849	13.6236	0.137525	0.425878	0.4663	0.903061	no
TraesCS1A02G156200	TraesCS1A02G156200	-	1A:276862984-276864470	10_1_20	10_1_94	OK	0.578907	1.3444	1.21555	1.45596	0.0172	0.215737	no
TraesCS1A02G156300	TraesCS1A02G156300	-	1A:276967791-276972330	10_1_20	10_1_94	OK	2.47124	2.66762	0.110314	0.24917	0.66235	0.95558	no
TraesCS1A02G156400	TraesCS1A02G156400	-	1A:277074050-277078322	10_1_20	10_1_94	OK	10.6223	10.0374	-0.0817089	-0.247683	0.6695	0.956329	no
TraesCS1A02G156500	TraesCS1A02G156500	-	1A:277629408-277642793	10_1_20	10_1_94	OK	2.57638	2.98341	0.21162	0.644389	0.2632	0.782411	no
TraesCS1A02G156600	TraesCS1A02G156600	-	1A:278141902-278145724	10_1_20	10_1_94	OK	9.92867	9.4662	-0.0688145	-0.217117	0.6964	0.962333	no
TraesCS1A02G157100	TraesCS1A02G157100	-	1A:278527010-278527579	10_1_20	10_1_94	OK	0.835262	0.734689	-0.185097	-0.261757	0.64845	0.952185	no
TraesCS1A02G157500	TraesCS1A02G157500	-	1A:279732250-279742732	10_1_20	10_1_94	OK	12.454	12.9988	0.0617755	0.198383	0.73145	0.968688	no
TraesCS1A02G157600	TraesCS1A02G157600	-	1A:279824793-279831261	10_1_20	10_1_94	OK	1.27858	2.53955	0.990028	2.6831	5e-05	0.00211087	yes
TraesCS1A02G157700	TraesCS1A02G157700	-	1A:279903220-279908684	10_1_20	10_1_94	OK	5.1088	5.52627	0.113322	0.322458	0.5742	0.934528	no
TraesCS1A02G157800	TraesCS1A02G157800	-	1A:280274429-280276096	10_1_20	10_1_94	OK	1.80058	2.58873	0.523779	0.998101	0.0811	0.505006	no
TraesCS1A02G157900	TraesCS1A02G157900	-	1A:280602663-280604294	10_1_20	10_1_94	OK	0.803171	0.752046	-0.094887	-0.175844	0.7572	0.973394	no
TraesCS1A02G158200	TraesCS1A02G158200	-	1A:281650039-281650769	10_1_20	10_1_94	OK	4.96155	4.8322	-0.038111	-0.0690347	0.9041	0.988301	no
TraesCS1A02G158300	TraesCS1A02G158300	-	1A:281656688-281659441	10_1_20	10_1_94	OK	19.7088	17.3801	-0.181403	-0.522055	0.35175	0.847647	no
TraesCS1A02G158400	TraesCS1A02G158400	-	1A:281887393-281895008	10_1_20	10_1_94	OK	6.5402	5.86357	-0.157554	-0.446997	0.4379	0.892157	no
TraesCS1A02G158500	TraesCS1A02G158500	-	1A:282545206-282551529	10_1_20	10_1_94	OK	3.98226	5.05361	0.343727	1.02363	0.07485	0.485346	no
TraesCS1A02G158600	TraesCS1A02G158600	-	1A:282552836-282554807	10_1_20	10_1_94	OK	28.8613	20.6587	-0.48239	-1.53796	0.00755	0.12474	no
TraesCS1A02G158700	TraesCS1A02G158700	-	1A:282695073-282702388	10_1_20	10_1_94	OK	21.8295	25.4154	0.219421	0.648126	0.27285	0.791438	no
TraesCS1A02G158800	TraesCS1A02G158800	-	1A:283842906-283859515	10_1_20	10_1_94	OK	5.12378	4.9964	-0.0363191	-0.110617	0.84935	0.984249	no
TraesCS1A02G158900	TraesCS1A02G158900	-	1A:284143662-284151783	10_1_20	10_1_94	OK	3.00397	3.20561	0.0937289	0.282113	0.6244	0.947836	no
TraesCS1A02G159100	TraesCS1A02G159100	-	1A:284336840-284337272	10_1_20	10_1_94	OK	89.9357	92.474	0.0401541	0.124448	0.82755	0.98152	no
TraesCS1A02G159300	TraesCS1A02G159300	-	1A:284912308-284913734	10_1_20	10_1_94	OK	60.3039	57.9804	-0.0566866	-0.177656	0.7509	0.972464	no
TraesCS1A02G159400	TraesCS1A02G159400	-	1A:285353557-285356244	10_1_20	10_1_94	OK	1.36229	1.30125	-0.0661297	-0.170148	0.7646	0.974077	no
TraesCS1A02G159500	TraesCS1A02G159500	-	1A:285980869-285986701	10_1_20	10_1_94	OK	2.86906	3.3624	0.228916	0.663945	0.2524	0.774291	no
TraesCS1A02G159600	TraesCS1A02G159600	-	1A:286006368-286010711	10_1_20	10_1_94	OK	4.07542	5.95273	0.546602	1.57118	0.00565	0.101498	no
TraesCS1A02G160000	TraesCS1A02G160000	-	1A:287313666-287316063	10_1_20	10_1_94	OK	0.37427	0.5482	0.550623	1.06035	0.0702	0.47054	no
TraesCS1A02G160100	TraesCS1A02G160100	-	1A:287542003-287544129	10_1_20	10_1_94	OK	0.984071	0.841843	-0.225211	-0.479821	0.39805	0.872488	no
TraesCS1A02G160200	TraesCS1A02G160200	-	1A:287681549-287684692	10_1_20	10_1_94	OK	0.382044	0.417878	0.129343	0.210237	0.70325	0.964085	no
TraesCS1A02G160400	TraesCS1A02G160400	-	1A:287689088-287690564	10_1_20	10_1_94	OK	2.88541	3.16491	0.133389	0.349723	0.5416	0.928221	no
TraesCS1A02G160500	TraesCS1A02G160500	-	1A:287691563-287702194	10_1_20	10_1_94	OK	3.15769	3.13004	-0.012689	-0.0398445	0.94555	0.992405	no
TraesCS1A02G160600	TraesCS1A02G160600	-	1A:288510415-288520871	10_1_20	10_1_94	OK	2.0246	2.06954	0.0316717	0.100036	0.8617	0.985646	no
TraesCS1A02G160700	TraesCS1A02G160700	-	1A:288862056-288872048	10_1_20	10_1_94	OK	9.23495	9.06553	-0.0267135	-0.0867136	0.881	0.987641	no
TraesCS1A02G160800	TraesCS1A02G160800	-	1A:289329783-289332889	10_1_20	10_1_94	OK	4.71522	3.74533	-0.33223	-0.926868	0.1056	0.565587	no
TraesCS1A02G161200	TraesCS1A02G161200	-	1A:290123277-290127360	10_1_20	10_1_94	OK	6.15599	5.044	-0.287422	-0.849499	0.1367	0.631602	no
TraesCS1A02G161300	TraesCS1A02G161300	-	1A:290198892-290201928	10_1_20	10_1_94	OK	5.41132	5.90324	0.125525	0.359091	0.5284	0.924235	no
TraesCS1A02G161400	TraesCS1A02G161400	-	1A:290202032-290205001	10_1_20	10_1_94	OK	8.58235	7.39465	-0.214891	-0.606418	0.29055	0.806754	no
TraesCS1A02G161800	TraesCS1A02G161800	-	1A:290549554-290551786	10_1_20	10_1_94	OK	0.878283	1.14215	0.378994	0.566101	0.33075	0.835155	no
TraesCS1A02G161900	TraesCS1A02G161900	-	1A:290554419-290556043	10_1_20	10_1_94	OK	5.33443	3.77004	-0.500754	-1.24561	0.0329	0.318926	no
TraesCS1A02G162200	TraesCS1A02G162200	-	1A:291242008-291246278	10_1_20	10_1_94	OK	1.52638	1.39938	-0.125325	-0.333648	0.5548	0.930589	no
TraesCS1A02G162300	TraesCS1A02G162300	-	1A:291248716-291256425	10_1_20	10_1_94	OK	1.40558	1.77686	0.338168	0.820378	0.161	0.66829	no
TraesCS1A02G162400	TraesCS1A02G162400	-	1A:291561114-291565971	10_1_20	10_1_94	OK	1.84105	2.06505	0.165651	0.378855	0.5083	0.917879	no
TraesCS1A02G162800	TraesCS1A02G162800	-	1A:292077983-292090267	10_1_20	10_1_94	OK	7.83981	8.82671	0.171056	0.54941	0.3443	0.843808	no
TraesCS1A02G163200	TraesCS1A02G163200	-	1A:292878942-292881794	10_1_20	10_1_94	OK	12.0611	12.033	-0.0033596	-0.00994311	0.98565	0.995999	no
TraesCS1A02G163400	TraesCS1A02G163400	-	1A:293707855-293722849	10_1_20	10_1_94	OK	1.96065	2.32612	0.246599	0.763865	0.18735	0.704475	no
TraesCS1A02G163500	TraesCS1A02G163500	-	1A:293728800-293730405	10_1_20	10_1_94	OK	0.994415	1.08615	0.127306	0.290466	0.6196	0.946676	no
TraesCS1A02G163700	TraesCS1A02G163700	-	1A:294037987-294042332	10_1_20	10_1_94	OK	1.58117	1.32482	-0.255191	-0.596931	0.29755	0.812845	no
TraesCS1A02G163900	TraesCS1A02G163900	-	1A:295227959-295232820	10_1_20	10_1_94	OK	2.42937	2.34479	-0.0511242	-0.155874	0.7877	0.977788	no
TraesCS1A02G164000	TraesCS1A02G164000	-	1A:295458804-295464502	10_1_20	10_1_94	OK	9.00729	7.53692	-0.257117	-0.839142	0.1439	0.641788	no
TraesCS1A02G164200	TraesCS1A02G164200	-	1A:295584872-295590785	10_1_20	10_1_94	OK	6.481	7.06252	0.123967	0.403216	0.4938	0.912823	no
TraesCS1A02G164300	TraesCS1A02G164300	-	1A:296204791-296210638	10_1_20	10_1_94	OK	0.585618	0.651052	0.152815	0.350779	0.5409	0.928102	no
TraesCS1A02G164400	TraesCS1A02G164400	-	1A:296212248-296215494	10_1_20	10_1_94	OK	5.28581	5.05935	-0.0631741	-0.177358	0.75025	0.972448	no
TraesCS1A02G164500	TraesCS1A02G164500	-	1A:296237958-296242886	10_1_20	10_1_94	OK	1.0438	0.648412	-0.686864	-1.19481	0.0368	0.338764	no
TraesCS1A02G164600	TraesCS1A02G164600	-	1A:297376880-297381017	10_1_20	10_1_94	OK	4.69752	3.40107	-0.465911	-1.23617	0.031	0.308642	no
TraesCS1A02G164700	TraesCS1A02G164700	-	1A:297696461-297700859	10_1_20	10_1_94	OK	4.07512	3.58586	-0.184522	-0.515998	0.36035	0.852575	no
TraesCS1A02G164800	TraesCS1A02G164800	-	1A:297744934-297751007	10_1_20	10_1_94	OK	22.3335	22.9642	0.040175	0.128812	0.82405	0.980929	no
TraesCS1A02G164900	TraesCS1A02G164900	-	1A:297872018-297874932	10_1_20	10_1_94	OK	10.6811	5.98654	-0.83526	-2.41115	5e-05	0.00211087	yes
TraesCS1A02G165300	TraesCS1A02G165300	-	1A:298034052-298037445	10_1_20	10_1_94	OK	7.20515	6.6521	-0.115218	-0.330438	0.5607	0.932035	no
TraesCS1A02G165500	TraesCS1A02G165500	-	1A:298108441-298116154	10_1_20	10_1_94	OK	14.0821	13.0391	-0.11102	-0.360447	0.5349	0.926573	no
TraesCS1A02G165600	TraesCS1A02G165600	-	1A:298152316-298155073	10_1_20	10_1_94	OK	0.797407	0.586876	-0.44226	-0.700546	0.22995	0.756317	no
TraesCS1A02G165700	TraesCS1A02G165700	-	1A:298557742-298566718	10_1_20	10_1_94	OK	4.25567	3.31741	-0.359328	-0.968422	0.08845	0.523258	no
TraesCS1A02G165800	TraesCS1A02G165800	-	1A:298601922-298610934	10_1_20	10_1_94	OK	12.7109	16.4653	0.373363	1.16784	0.04035	0.356231	no
TraesCS1A02G165900	TraesCS1A02G165900	-	1A:298613621-298615547	10_1_20	10_1_94	OK	5.93743	5.64238	-0.0735332	-0.18869	0.7399	0.970553	no
TraesCS1A02G166100	TraesCS1A02G166100	-	1A:298635519-298636647	10_1_20	10_1_94	OK	0.752272	0.501092	-0.586177	-0.821544	0.16285	0.670202	no
TraesCS1A02G166900	TraesCS1A02G166900	-	1A:299624484-299657841	10_1_20	10_1_94	OK	2.04118	1.79899	-0.182215	-0.582543	0.31385	0.82404	no
TraesCS1A02G167100	TraesCS1A02G167100	-	1A:300003983-300004745	10_1_20	10_1_94	OK	0.506484	0.928234	0.873971	0.727204	0.2369	0.762848	no
TraesCS1A02G167200	TraesCS1A02G167200	-	1A:300100763-300102768	10_1_20	10_1_94	OK	13.8683	14.7084	0.0848425	0.241107	0.6756	0.957987	no
TraesCS1A02G167300	TraesCS1A02G167300	-	1A:300105515-300106916	10_1_20	10_1_94	OK	1.74563	2.02595	0.214847	0.410913	0.47885	0.907214	no
TraesCS1A02G167400	TraesCS1A02G167400	-	1A:300107114-300111644	10_1_20	10_1_94	OK	3.42173	4.0077	0.228048	0.697986	0.2331	0.760172	no
TraesCS1A02G167600	TraesCS1A02G167600	-	1A:300395390-300396164	10_1_20	10_1_94	OK	5.5745	6.27637	0.171089	0.354475	0.53325	0.925961	no
TraesCS1A02G168100	TraesCS1A02G168100	-	1A:300856553-300860113	10_1_20	10_1_94	OK	14.689	13.6718	-0.103533	-0.32337	0.577	0.934914	no
TraesCS1A02G168400	TraesCS1A02G168400	-	1A:301128321-301134198	10_1_20	10_1_94	OK	3.66035	4.03574	0.140852	0.383924	0.4972	0.914197	no
TraesCS1A02G168500	TraesCS1A02G168500	-	1A:301158123-301162597	10_1_20	10_1_94	OK	3.69343	3.28875	-0.167422	-0.359422	0.5304	0.924821	no
TraesCS1A02G168600	TraesCS1A02G168600	-	1A:301196753-301200037	10_1_20	10_1_94	OK	40.6601	42.4871	0.0634116	0.202027	0.722	0.966768	no
TraesCS1A02G168700	TraesCS1A02G168700	-	1A:301628583-301631797	10_1_20	10_1_94	OK	0.913196	1.00286	0.135126	0.296199	0.61255	0.945633	no
TraesCS1A02G168800	TraesCS1A02G168800	-	1A:301773019-301775767	10_1_20	10_1_94	OK	0.930036	1.14989	0.306134	0.696568	0.23975	0.765401	no
TraesCS1A02G168900	TraesCS1A02G168900	-	1A:301776168-301779892	10_1_20	10_1_94	OK	5.98953	6.17512	0.0440255	0.141634	0.8133	0.980488	no
TraesCS1A02G169000	TraesCS1A02G169000	-	1A:301781000-301784189	10_1_20	10_1_94	OK	9.96474	9.64624	-0.0468652	-0.153236	0.7867	0.977619	no
TraesCS1A02G169100	TraesCS1A02G169100	-	1A:301857602-301864368	10_1_20	10_1_94	OK	8.14426	8.45206	0.0535196	0.159386	0.78105	0.976972	no
TraesCS1A02G169200	TraesCS1A02G169200	-	1A:301894090-301894885	10_1_20	10_1_94	OK	2.26715	2.73992	0.273257	0.416694	0.46415	0.902372	no
TraesCS1A02G169300	TraesCS1A02G169300	-	1A:301895908-301899325	10_1_20	10_1_94	OK	5.13305	6.16493	0.264269	0.755464	0.1863	0.703538	no
TraesCS1A02G169500	TraesCS1A02G169500	-	1A:302198138-302200788	10_1_20	10_1_94	OK	6.26987	6.31997	0.0114823	0.0304464	0.95815	0.993555	no
TraesCS1A02G169600	TraesCS1A02G169600	-	1A:302628522-302639166	10_1_20	10_1_94	OK	2.84141	3.20976	0.175859	0.44196	0.4444	0.895296	no
TraesCS1A02G170000	TraesCS1A02G170000	-	1A:303727690-303730110	10_1_20	10_1_94	OK	23.8081	18.4908	-0.364644	-1.12886	0.047	0.384701	no
TraesCS1A02G170100	TraesCS1A02G170100	-	1A:303849554-303852175	10_1_20	10_1_94	OK	6.39313	6.47803	0.0190314	0.0543984	0.922	0.991077	no
TraesCS1A02G170200	TraesCS1A02G170200	-	1A:303853526-303858626	10_1_20	10_1_94	OK	3.86427	3.8034	-0.0229062	-0.065922	0.90615	0.988533	no
TraesCS1A02G170300	TraesCS1A02G170300	-	1A:304029763-304036570	10_1_20	10_1_94	OK	2.10083	2.01135	-0.0627943	-0.175681	0.759	0.973661	no
TraesCS1A02G170400	TraesCS1A02G170400	-	1A:304036914-304047086	10_1_20	10_1_94	OK	5.16004	5.83177	0.176551	0.578259	0.3206	0.829894	no
TraesCS1A02G170500	TraesCS1A02G170500	-	1A:304996059-304998794	10_1_20	10_1_94	OK	3.15109	3.75052	0.251239	0.748449	0.19775	0.719767	no
TraesCS1A02G170600	TraesCS1A02G170600	-	1A:305004104-305006483	10_1_20	10_1_94	OK	18.6346	16.6682	-0.160891	-0.508036	0.3749	0.859442	no
TraesCS1A02G170700	TraesCS1A02G170700	-	1A:305326593-305329046	10_1_20	10_1_94	OK	1.15035	1.02813	-0.162044	-0.24146	0.6746	0.957767	no
TraesCS1A02G170900	TraesCS1A02G170900	-	1A:305363882-305368036	10_1_20	10_1_94	OK	2.69182	2.32676	-0.210259	-0.51443	0.3664	0.854732	no
TraesCS1A02G171000	TraesCS1A02G171000	-	1A:305606260-305608388	10_1_20	10_1_94	OK	103.237	111.809	0.115083	0.350123	0.5461	0.929656	no
TraesCS1A02G171100	TraesCS1A02G171100	-	1A:306106801-306115293	10_1_20	10_1_94	OK	4.93553	5.36435	0.1202	0.356572	0.53215	0.925629	no
TraesCS1A02G171200	TraesCS1A02G171200	-	1A:306117844-306120605	10_1_20	10_1_94	OK	3.00581	3.15173	0.06839	0.175473	0.7595	0.973661	no
TraesCS1A02G171300	TraesCS1A02G171300	-	1A:306149737-306151032	10_1_20	10_1_94	OK	1.29136	1.18031	-0.129726	-0.173918	0.75955	0.973661	no
TraesCS1A02G171400	TraesCS1A02G171400	-	1A:306550346-306553305	10_1_20	10_1_94	OK	11.8137	8.17714	-0.530794	-1.1598	0.04135	0.360891	no
TraesCS1A02G171500	TraesCS1A02G171500	-	1A:306637418-306644050	10_1_20	10_1_94	OK	1.03153	1.24371	0.269854	0.624068	0.2855	0.802616	no
TraesCS1A02G171600	TraesCS1A02G171600	-	1A:306684327-306684652	10_1_20	10_1_94	OK	4.09205	6.70182	0.711729	0.889131	0.12995	0.619396	no
TraesCS1A02G171700	TraesCS1A02G171700	-	1A:307033683-307041155	10_1_20	10_1_94	OK	2.08509	2.21245	0.0855314	0.230595	0.6969	0.962443	no
TraesCS1A02G171800	TraesCS1A02G171800	-	1A:307043473-307044677	10_1_20	10_1_94	OK	0.87741	0.165876	-2.40315	-2.35065	0.0036	0.0731068	no
TraesCS1A02G172100	TraesCS1A02G172100	-	1A:307700420-307707523	10_1_20	10_1_94	OK	4.31109	4.86422	0.174158	0.558896	0.33925	0.840622	no
TraesCS1A02G172300	TraesCS1A02G172300	-	1A:308202619-308211209	10_1_20	10_1_94	OK	4.43216	4.32698	-0.0346505	-0.10409	0.85925	0.985281	no
TraesCS1A02G172700	TraesCS1A02G172700	-	1A:308571440-308576188	10_1_20	10_1_94	OK	27.8342	25.493	-0.12676	-0.389395	0.49335	0.912736	no
TraesCS1A02G172800	TraesCS1A02G172800	-	1A:308786781-308787045	10_1_20	10_1_94	OK	1.81804	1.03837	-0.808069	-0.688552	0.2211	0.749056	no
TraesCS1A02G173000	TraesCS1A02G173000	-	1A:308810894-308811509	10_1_20	10_1_94	OK	1.05715	0.535364	-0.981585	-1.12107	0.06275	0.445411	no
TraesCS1A02G173100	TraesCS1A02G173100	-	1A:308812573-308816474	10_1_20	10_1_94	OK	38.3245	31.4089	-0.287093	-0.838027	0.14495	0.643905	no
TraesCS1A02G173200	TraesCS1A02G173200	-	1A:308950730-308953133	10_1_20	10_1_94	OK	14.6097	13.7288	-0.0897221	-0.283803	0.625	0.948042	no
TraesCS1A02G173400	TraesCS1A02G173400	-	1A:309401614-309403447	10_1_20	10_1_94	OK	113.826	119.285	0.0675835	0.217641	0.69995	0.963078	no
TraesCS1A02G173500	TraesCS1A02G173500	-	1A:309457555-309466082	10_1_20	10_1_94	OK	1.75213	1.62198	-0.111355	-0.275658	0.6294	0.948284	no
TraesCS1A02G173600	TraesCS1A02G173600	-	1A:309740230-309741734	10_1_20	10_1_94	OK	0.350234	0.329826	-0.0866114	-0.0989334	0.8634	0.985702	no
TraesCS1A02G173700	TraesCS1A02G173700	-	1A:309742788-309758319	10_1_20	10_1_94	OK	2.72548	3.15242	0.209951	0.594149	0.28395	0.801551	no
TraesCS1A02G173800	TraesCS1A02G173800	-	1A:309789691-309791565	10_1_20	10_1_94	OK	0.533087	0.990709	0.894092	1.21846	0.0397	0.353944	no
TraesCS1A02G174000	TraesCS1A02G174000	-	1A:310130104-310255049	10_1_20	10_1_94	OK	10.6322	10.4083	-0.0307119	-0.0826794	0.88205	0.987641	no
TraesCS1A02G174100	TraesCS1A02G174100	-	1A:311059508-311060627	10_1_20	10_1_94	OK	1.35879	0.395996	-1.77876	-2.01142	0.0037	0.0744949	no
TraesCS1A02G174500	TraesCS1A02G174500	-	1A:311812455-311816565	10_1_20	10_1_94	OK	2.02489	2.99737	0.565858	1.308	0.0268	0.282451	no
TraesCS1A02G174600	TraesCS1A02G174600	-	1A:311846859-311852943	10_1_20	10_1_94	OK	9.36409	10.0855	0.107073	0.351666	0.5364	0.927097	no
TraesCS1A02G174700	TraesCS1A02G174700	-	1A:312159892-312161436	10_1_20	10_1_94	OK	84.8759	51.8685	-0.710497	-2.27111	5e-05	0.00211087	yes
TraesCS1A02G174900	TraesCS1A02G174900	-	1A:312583633-312607067	10_1_20	10_1_94	OK	1.45744	0.768015	-0.924234	-1.19244	0.04175	0.362661	no
TraesCS1A02G175000	TraesCS1A02G175000	-	1A:312772249-312777623	10_1_20	10_1_94	OK	10.5362	12.9846	0.301448	0.961311	0.09295	0.534617	no
TraesCS1A02G175200	TraesCS1A02G175200	-	1A:313161459-313162228	10_1_20	10_1_94	OK	458.464	340.296	-0.43002	-1.22732	0.03475	0.328367	no
TraesCS1A02G175500	TraesCS1A02G175500	-	1A:313489230-313491849	10_1_20	10_1_94	OK	12.0294	8.1188	-0.567221	-1.71572	0.0026	0.057201	no
TraesCS1A02G175600	TraesCS1A02G175600	-	1A:313590609-313592112	10_1_20	10_1_94	OK	0.250436	0.330637	0.400809	0.585623	0.31645	0.825981	no
TraesCS1A02G175700	TraesCS1A02G175700	-	1A:313738700-313751739	10_1_20	10_1_94	OK	1.70191	1.98132	0.219307	0.560276	0.3461	0.844755	no
TraesCS1A02G175800	TraesCS1A02G175800	-	1A:313738700-313751739	10_1_20	10_1_94	OK	5.89188	5.32474	-0.146017	-0.234915	0.68845	0.960164	no
TraesCS1A02G175900	TraesCS1A02G175900	-	1A:313903530-313912668	10_1_20	10_1_94	OK	3.4297	3.87339	0.175513	0.543101	0.34855	0.846086	no
TraesCS1A02G176000	TraesCS1A02G176000	-	1A:314428209-314432375	10_1_20	10_1_94	OK	1.94454	2.16105	0.152301	0.325004	0.56335	0.932594	no
TraesCS1A02G176200	TraesCS1A02G176200	-	1A:314511389-314513466	10_1_20	10_1_94	OK	4.06999	4.36119	0.0996957	0.270949	0.6352	0.949943	no
TraesCS1A02G176300	TraesCS1A02G176300	-	1A:314620482-314624358	10_1_20	10_1_94	OK	0.618795	0.828283	0.420663	0.626935	0.26825	0.787331	no
TraesCS1A02G176500	TraesCS1A02G176500	-	1A:315834150-315840625	10_1_20	10_1_94	OK	15.7889	16.202	0.0372556	0.111779	0.8456	0.983505	no
TraesCS1A02G176700	TraesCS1A02G176700	-	1A:317810557-317815516	10_1_20	10_1_94	OK	21.2714	20.7248	-0.0375572	-0.119038	0.84	0.982566	no
TraesCS1A02G176800	TraesCS1A02G176800	-	1A:319077589-319079046	10_1_20	10_1_94	OK	12.2572	10.7971	-0.182979	-0.52954	0.3505	0.847425	no
TraesCS1A02G176900	TraesCS1A02G176900	-	1A:319079822-319087554	10_1_20	10_1_94	OK	1.88096	1.72811	-0.122268	-0.315398	0.5747	0.934765	no
TraesCS1A02G177000	TraesCS1A02G177000	-	1A:319319607-319321634	10_1_20	10_1_94	OK	29.7078	30.3587	0.03127	0.0992956	0.86205	0.985646	no
TraesCS1A02G177100	TraesCS1A02G177100	-	1A:319445758-319447575	10_1_20	10_1_94	OK	4.57696	3.92621	-0.221253	-0.534132	0.3555	0.849847	no
TraesCS1A02G177300	TraesCS1A02G177300	-	1A:319887493-319889455	10_1_20	10_1_94	OK	4.00125	2.7219	-0.555838	-1.34666	0.01975	0.234715	no
TraesCS1A02G177400	TraesCS1A02G177400	-	1A:320222698-320224716	10_1_20	10_1_94	OK	5.15857	5.17581	0.00481386	0.0148545	0.9792	0.995677	no
TraesCS1A02G177500	TraesCS1A02G177500	-	1A:320333953-320338598	10_1_20	10_1_94	OK	9.61365	7.28197	-0.400756	-1.15472	0.0479	0.388394	no
TraesCS1A02G177600	TraesCS1A02G177600	-	1A:320479859-320494972	10_1_20	10_1_94	OK	5.4305	7.1277	0.392353	1.2695	0.02705	0.283967	no
TraesCS1A02G177700	TraesCS1A02G177700	-	1A:320891333-320895519	10_1_20	10_1_94	OK	7.02936	7.85973	0.161087	0.508721	0.3825	0.862934	no
TraesCS1A02G177800	TraesCS1A02G177800	-	1A:321110254-321114846	10_1_20	10_1_94	OK	5.08126	5.40475	0.0890415	0.241456	0.67905	0.958685	no
TraesCS1A02G178100	TraesCS1A02G178100	-	1A:321402668-321412297	10_1_20	10_1_94	OK	3.59951	3.93361	0.12805	0.416134	0.4744	0.906458	no
TraesCS1A02G178200	TraesCS1A02G178200	-	1A:321875569-321880525	10_1_20	10_1_94	OK	7.97158	5.87139	-0.441163	-1.3112	0.02085	0.242595	no
TraesCS1A02G178300	TraesCS1A02G178300	-	1A:321882665-321888083	10_1_20	10_1_94	OK	4.49895	4.0997	-0.13407	-0.411394	0.47485	0.906523	no
TraesCS1A02G178400	TraesCS1A02G178400	-	1A:322572274-322577295	10_1_20	10_1_94	OK	1.80937	2.06336	0.189507	0.499833	0.39075	0.868279	no
TraesCS1A02G178600	TraesCS1A02G178600	-	1A:323189042-323192810	10_1_20	10_1_94	OK	0.396982	0.412874	0.0566284	0.105503	0.85185	0.984645	no
TraesCS1A02G178700	TraesCS1A02G178700	-	1A:323204776-323205142	10_1_20	10_1_94	OK	1.67923	1.66988	-0.00805249	-0.00756617	0.93925	0.992021	no
TraesCS1A02G179000	TraesCS1A02G179000	-	1A:323642133-323645469	10_1_20	10_1_94	OK	49.4769	49.8704	0.0114278	0.0348181	0.9495	0.992849	no
TraesCS1A02G179100	TraesCS1A02G179100	-	1A:323894491-323894761	10_1_20	10_1_94	OK	0.749228	1.33333	0.831552	0.739624	0.32255	0.830957	no
TraesCS1A02G179400	TraesCS1A02G179400	-	1A:324490253-324490897	10_1_20	10_1_94	OK	24.6267	26.1158	0.0847002	0.231828	0.68255	0.959419	no
TraesCS1A02G179500	TraesCS1A02G179500	-	1A:324494214-324498371	10_1_20	10_1_94	OK	3.35772	2.86461	-0.229146	-0.502017	0.37355	0.858507	no
TraesCS1A02G179600	TraesCS1A02G179600	-	1A:324498892-324501933	10_1_20	10_1_94	OK	9.994	10.3913	0.0562426	0.185336	0.74745	0.97205	no
TraesCS1A02G179700	TraesCS1A02G179700	-	1A:324609924-324619770	10_1_20	10_1_94	OK	3.60033	3.64963	0.0196224	0.0605966	0.9188	0.990975	no
TraesCS1A02G180000	TraesCS1A02G180000	-	1A:325032421-325033066	10_1_20	10_1_94	OK	8.84464	6.51597	-0.440823	-0.806035	0.16465	0.673372	no
TraesCS1A02G180100	TraesCS1A02G180100	-	1A:325036710-325049320	10_1_20	10_1_94	OK	11.4967	11.7531	0.0318227	0.056149	0.92405	0.99136	no
TraesCS1A02G180200	TraesCS1A02G180200	-	1A:325036710-325049320	10_1_20	10_1_94	OK	2.4785	2.59013	0.0635602	0.158572	0.7853	0.977448	no
TraesCS1A02G180300	TraesCS1A02G180300	-	1A:325049786-325054523	10_1_20	10_1_94	OK	4.3014	4.52309	0.072504	0.217349	0.7093	0.9646	no
TraesCS1A02G180400	TraesCS1A02G180400	-	1A:325782119-325788800	10_1_20	10_1_94	OK	0.953423	1.01294	0.0873538	0.194615	0.73805	0.970161	no
TraesCS1A02G180500	TraesCS1A02G180500	-	1A:326199376-326214529	10_1_20	10_1_94	OK	3.21965	2.97352	-0.114731	-0.362537	0.5302	0.924719	no
TraesCS1A02G180800	TraesCS1A02G180800	-	1A:327005243-327018031	10_1_20	10_1_94	OK	9.55235	9.6931	0.0211036	0.0558966	0.9202	0.991009	no
TraesCS1A02G181000	TraesCS1A02G181000	-	1A:327005243-327018031	10_1_20	10_1_94	OK	8.87867	7.90224	-0.168083	-0.231159	0.67215	0.957164	no
TraesCS1A02G181100	TraesCS1A02G181100	-	1A:327271127-327271956	10_1_20	10_1_94	OK	70.025	60.2384	-0.217185	-0.666204	0.24965	0.771963	no
TraesCS1A02G181400	TraesCS1A02G181400	-	1A:327525811-327531391	10_1_20	10_1_94	OK	4.46448	4.49592	0.0101221	0.0209448	0.9714	0.995037	no
TraesCS1A02G181500	TraesCS1A02G181500	-	1A:327525811-327531391	10_1_20	10_1_94	OK	27.7233	22.0682	-0.329127	-0.815074	0.15835	0.665504	no
TraesCS1A02G181600	TraesCS1A02G181600	-	1A:327531616-327537648	10_1_20	10_1_94	OK	2.33862	1.97036	-0.247198	-0.604467	0.28765	0.804204	no
TraesCS1A02G181700	TraesCS1A02G181700	-	1A:327712387-327713606	10_1_20	10_1_94	OK	2.79906	2.35553	-0.24889	-0.467746	0.4136	0.880286	no
TraesCS1A02G181900	TraesCS1A02G181900	-	1A:328244900-328253761	10_1_20	10_1_94	OK	5.87176	6.19685	0.0777418	0.25535	0.65925	0.954828	no
TraesCS1A02G182000	TraesCS1A02G182000	-	1A:328254104-328257572	10_1_20	10_1_94	OK	4.79147	4.61491	-0.0541667	-0.154929	0.7866	0.977619	no
TraesCS1A02G182100	TraesCS1A02G182100	-	1A:328713962-328716840	10_1_20	10_1_94	OK	3.33969	3.24327	-0.0422634	-0.109461	0.8497	0.984344	no
TraesCS1A02G182200	TraesCS1A02G182200	-	1A:328840892-328842295	10_1_20	10_1_94	OK	0.519893	1.01808	0.969561	1.36296	0.01915	0.230517	no
TraesCS1A02G182300	TraesCS1A02G182300	-	1A:329246840-329249014	10_1_20	10_1_94	OK	4.26787	3.2937	-0.373805	-0.85689	0.12925	0.617912	no
TraesCS1A02G182400	TraesCS1A02G182400	-	1A:330082864-330086356	10_1_20	10_1_94	OK	32.9722	33.0939	0.00531229	0.0169085	0.9767	0.995614	no
TraesCS1A02G182500	TraesCS1A02G182500	-	1A:330087478-330088533	10_1_20	10_1_94	OK	4.8242	4.50488	-0.0988002	-0.213198	0.7066	0.964382	no
TraesCS1A02G182600	TraesCS1A02G182600	-	1A:330686906-330688311	10_1_20	10_1_94	OK	0.669842	0.606238	-0.143935	-0.163915	0.7761	0.976307	no
TraesCS1A02G182700	TraesCS1A02G182700	-	1A:330765991-330771472	10_1_20	10_1_94	OK	3.18334	3.3819	0.0872932	0.243272	0.67245	0.95717	no
TraesCS1A02G182800	TraesCS1A02G182800	-	1A:331233349-331237174	10_1_20	10_1_94	OK	1.30382	1.43558	0.138887	0.314786	0.58455	0.936881	no
TraesCS1A02G182900	TraesCS1A02G182900	-	1A:331269458-331273223	10_1_20	10_1_94	OK	18.1768	17.5386	-0.0515572	-0.161504	0.777	0.976307	no
TraesCS1A02G183000	TraesCS1A02G183000	-	1A:331318065-331323293	10_1_20	10_1_94	OK	3.94802	4.05146	0.0373092	0.112176	0.8472	0.983907	no
TraesCS1A02G183300	TraesCS1A02G183300	-	1A:332382633-332384185	10_1_20	10_1_94	OK	0.257188	0.400166	0.637778	0.556395	0.3302	0.834949	no
TraesCS1A02G183400	TraesCS1A02G183400	-	1A:333134460-333139522	10_1_20	10_1_94	OK	9.79988	6.71712	-0.544923	-1.52231	0.00775	0.12694	no
TraesCS1A02G183800	TraesCS1A02G183800	-	1A:333613053-333627407	10_1_20	10_1_94	OK	4.26159	3.95278	-0.108523	-0.351495	0.54215	0.928478	no
TraesCS1A02G183900	TraesCS1A02G183900	-	1A:333868547-333886602	10_1_20	10_1_94	OK	2.71198	2.47822	-0.130041	-0.367208	0.52245	0.9223	no
TraesCS1A02G184000	TraesCS1A02G184000	-	1A:333913244-333914392	10_1_20	10_1_94	OK	2.26824	1.30248	-0.800314	-1.32209	0.02375	0.263272	no
TraesCS1A02G184100	TraesCS1A02G184100	-	1A:333917301-333922150	10_1_20	10_1_94	OK	6.33046	6.09705	-0.0541998	-0.170028	0.76845	0.975035	no
TraesCS1A02G184300	TraesCS1A02G184300	-	1A:334200700-334205333	10_1_20	10_1_94	OK	19.8463	19.769	-0.00563098	-0.0177428	0.9744	0.995297	no
TraesCS1A02G184500	TraesCS1A02G184500	-	1A:334446533-334452739	10_1_20	10_1_94	OK	7.3045	7.61232	0.0595491	0.194339	0.73895	0.970305	no
TraesCS1A02G184600	TraesCS1A02G184600	-	1A:335012316-335034601	10_1_20	10_1_94	OK	5.05146	5.12595	0.0211203	0.068242	0.90805	0.988743	no
TraesCS1A02G184800	TraesCS1A02G184800	-	1A:335542105-335543221	10_1_20	10_1_94	OK	1.15415	1.37296	0.250451	0.508219	0.38175	0.862366	no
TraesCS1A02G184900	TraesCS1A02G184900	-	1A:335545265-335546654	10_1_20	10_1_94	OK	2.64593	1.80362	-0.552877	-0.973478	0.09125	0.530648	no
TraesCS1A02G185100	TraesCS1A02G185100	-	1A:335825933-335829117	10_1_20	10_1_94	OK	2.00742	2.01749	0.00722224	0.0151383	0.9831	0.995825	no
TraesCS1A02G185300	TraesCS1A02G185300	-	1A:335830803-335836281	10_1_20	10_1_94	OK	3.9687	4.4885	0.177568	0.54341	0.33785	0.839841	no
TraesCS1A02G185400	TraesCS1A02G185400	-	1A:336213580-336214675	10_1_20	10_1_94	OK	1.16289	0.702123	-0.727915	-0.855679	0.1405	0.637613	no
TraesCS1A02G185500	TraesCS1A02G185500	-	1A:336237671-336240333	10_1_20	10_1_94	OK	0.579106	0.599776	0.0505964	0.104853	0.8564	0.984837	no
TraesCS1A02G185800	TraesCS1A02G185800	-	1A:336607632-336611079	10_1_20	10_1_94	OK	0.858516	0.989122	0.204304	0.313452	0.5833	0.936412	no
TraesCS1A02G185900	TraesCS1A02G185900	-	1A:337007360-337017141	10_1_20	10_1_94	OK	4.14423	4.40653	0.0885377	0.282578	0.6219	0.947278	no
TraesCS1A02G186000	TraesCS1A02G186000	-	1A:337150070-337152543	10_1_20	10_1_94	OK	0.326656	0.255915	-0.352109	-0.36278	0.5248	0.923067	no
TraesCS1A02G186100	TraesCS1A02G186100	-	1A:337300646-337301870	10_1_20	10_1_94	OK	3.99074	4.42841	0.150132	0.356381	0.54695	0.929691	no
TraesCS1A02G186200	TraesCS1A02G186200	-	1A:337628886-337629897	10_1_20	10_1_94	OK	0.897921	0.970959	0.112822	0.156923	0.7836	0.977236	no
TraesCS1A02G186500	TraesCS1A02G186500	-	1A:337657365-337658581	10_1_20	10_1_94	OK	2.655	1.7233	-0.623542	-1.28707	0.0315	0.311931	no
TraesCS1A02G186700	TraesCS1A02G186700	-	1A:337703102-337704240	10_1_20	10_1_94	OK	0.805669	0.966108	0.261998	0.357192	0.53305	0.925961	no
TraesCS1A02G186800	TraesCS1A02G186800	-	1A:337775913-337777000	10_1_20	10_1_94	OK	5.05955	4.03227	-0.327418	-0.733195	0.20675	0.73069	no
TraesCS1A02G187000	TraesCS1A02G187000	-	1A:337947842-337949587	10_1_20	10_1_94	OK	0.406985	0.342067	-0.250697	-0.313877	0.5757	0.934897	no
TraesCS1A02G187100	TraesCS1A02G187100	-	1A:337981556-337987708	10_1_20	10_1_94	OK	0.427207	0.184361	-1.2124	-1.4471	0.01745	0.217436	no
TraesCS1A02G187300	TraesCS1A02G187300	-	1A:338214691-338217213	10_1_20	10_1_94	OK	28.4774	26.0926	-0.126177	-0.406377	0.4772	0.906745	no
TraesCS1A02G187400	TraesCS1A02G187400	-	1A:338581947-338590787	10_1_20	10_1_94	OK	1.58154	1.73614	0.134556	0.252287	0.6447	0.951737	no
TraesCS1A02G187500	TraesCS1A02G187500	-	1A:338581947-338590787	10_1_20	10_1_94	OK	2.73276	2.12403	-0.363553	-0.496823	0.3732	0.858368	no
TraesCS1A02G187600	TraesCS1A02G187600	-	1A:338593152-338597314	10_1_20	10_1_94	OK	1.27739	1.21342	-0.0741158	-0.155855	0.79005	0.977821	no
TraesCS1A02G187700	TraesCS1A02G187700	-	1A:338600465-338600819	10_1_20	10_1_94	OK	4.02958	1.50395	-1.42187	-1.40495	0.026	0.277498	no
TraesCS1A02G187800	TraesCS1A02G187800	-	1A:338833036-338836486	10_1_20	10_1_94	OK	1.9961	2.00043	0.00312573	0.0059198	0.984	0.995862	no
TraesCS1A02G188000	TraesCS1A02G188000	-	1A:339483295-339484492	10_1_20	10_1_94	OK	6.51011	6.14806	-0.0825517	-0.175127	0.76005	0.973661	no
TraesCS1A02G188200	TraesCS1A02G188200	-	1A:340010732-340014644	10_1_20	10_1_94	OK	6.92372	6.43065	-0.106582	-0.312484	0.58515	0.936939	no
TraesCS1A02G188400	TraesCS1A02G188400	-	1A:340249594-340250151	10_1_20	10_1_94	OK	10.1076	17.1474	0.762548	1.93367	0.0012	0.0318688	yes
TraesCS1A02G188500	TraesCS1A02G188500	-	1A:340409311-340413789	10_1_20	10_1_94	OK	11.8471	13.4118	0.178971	0.52333	0.3603	0.852575	no
TraesCS1A02G188600	TraesCS1A02G188600	-	1A:340415025-340428765	10_1_20	10_1_94	OK	4.62863	4.02263	-0.202447	-0.527809	0.3559	0.85016	no
TraesCS1A02G188700	TraesCS1A02G188700	-	1A:341015025-341017660	10_1_20	10_1_94	OK	9.70106	8.41208	-0.20568	-0.612381	0.27975	0.798441	no
TraesCS1A02G188800	TraesCS1A02G188800	-	1A:341867720-341871890	10_1_20	10_1_94	OK	5.50419	5.16848	-0.0907896	-0.268628	0.63785	0.950457	no
TraesCS1A02G188900	TraesCS1A02G188900	-	1A:341872093-341873949	10_1_20	10_1_94	OK	5.09616	5.19297	0.0271513	0.0637148	0.9102	0.989365	no
TraesCS1A02G189000	TraesCS1A02G189000	-	1A:342379979-342384645	10_1_20	10_1_94	OK	3.5251	4.27211	0.277285	0.820522	0.16045	0.667466	no
TraesCS1A02G189100	TraesCS1A02G189100	-	1A:342387314-342391668	10_1_20	10_1_94	OK	13.8012	12.3558	-0.159612	-0.506367	0.38075	0.861943	no
TraesCS1A02G189200	TraesCS1A02G189200	-	1A:342391688-342393474	10_1_20	10_1_94	OK	1.65284	1.79564	0.119551	0.206927	0.71695	0.965989	no
TraesCS1A02G189300	TraesCS1A02G189300	-	1A:342433544-342435218	10_1_20	10_1_94	OK	0.293979	0.523261	0.831817	0.93653	0.10765	0.570749	no
TraesCS1A02G189500	TraesCS1A02G189500	-	1A:342875130-342878854	10_1_20	10_1_94	OK	1.06932	1.03012	-0.053881	-0.103387	0.8545	0.984647	no
TraesCS1A02G189600	TraesCS1A02G189600	-	1A:343389703-343395042	10_1_20	10_1_94	OK	4.0978	4.05287	-0.0159058	-0.0465594	0.9329	0.991629	no
TraesCS1A02G189700	TraesCS1A02G189700	-	1A:343395335-343397180	10_1_20	10_1_94	OK	0.172338	0.585695	1.76491	1.68437	0.00965	0.148319	no
TraesCS1A02G189900	TraesCS1A02G189900	-	1A:343614781-343621756	10_1_20	10_1_94	OK	0.51869	0.439254	-0.239817	-0.366709	0.5195	0.921487	no
TraesCS1A02G190000	TraesCS1A02G190000	-	1A:343614781-343621756	10_1_20	10_1_94	OK	0.369186	0.34855	-0.0829826	-0.0693219	0.8852	0.987687	no
TraesCS1A02G190100	TraesCS1A02G190100	-	1A:343673958-343676434	10_1_20	10_1_94	OK	0.807546	0.58005	-0.477367	-0.77337	0.18245	0.698274	no
TraesCS1A02G190200	TraesCS1A02G190200	-	1A:343680836-343685974	10_1_20	10_1_94	OK	6.30113	6.34121	0.00914743	0.0289393	0.9577	0.993555	no
TraesCS1A02G190400	TraesCS1A02G190400	-	1A:344189325-344189787	10_1_20	10_1_94	OK	16.7396	18.9074	0.175688	0.44068	0.44645	0.896052	no
TraesCS1A02G190500	TraesCS1A02G190500	-	1A:344290257-344294613	10_1_20	10_1_94	OK	6.25367	6.34655	0.0212687	0.0672739	0.9069	0.988533	no
TraesCS1A02G190700	TraesCS1A02G190700	-	1A:344480198-344488546	10_1_20	10_1_94	OK	3.86746	4.0217	0.056418	0.18335	0.748	0.972272	no
TraesCS1A02G190800	TraesCS1A02G190800	-	1A:345108252-345116586	10_1_20	10_1_94	OK	9.53973	9.40726	-0.020174	-0.0658359	0.91145	0.989626	no
TraesCS1A02G190900	TraesCS1A02G190900	-	1A:345167844-345172017	10_1_20	10_1_94	OK	10.8075	10.0099	-0.110605	-0.339787	0.5538	0.930589	no
TraesCS1A02G191000	TraesCS1A02G191000	-	1A:345299959-345304595	10_1_20	10_1_94	OK	1.12314	1.13327	0.012953	0.0248012	0.9598	0.993555	no
TraesCS1A02G191300	TraesCS1A02G191300	-	1A:345783581-345786960	10_1_20	10_1_94	OK	7.46762	7.81235	0.0651076	0.20018	0.7266	0.967338	no
TraesCS1A02G191400	TraesCS1A02G191400	-	1A:345787884-345790279	10_1_20	10_1_94	OK	16.0865	16.7112	0.0549602	0.177777	0.75655	0.973372	no
TraesCS1A02G191700	TraesCS1A02G191700	-	1A:346681496-346682748	10_1_20	10_1_94	OK	13.0607	11.3688	-0.200163	-0.565394	0.3124	0.823113	no
TraesCS1A02G191800	TraesCS1A02G191800	-	1A:347319839-347322090	10_1_20	10_1_94	OK	22.7537	16.2257	-0.487818	-1.42744	0.0144	0.193748	no
TraesCS1A02G191900	TraesCS1A02G191900	-	1A:347322209-347325380	10_1_20	10_1_94	OK	9.0055	8.28232	-0.120771	-0.331372	0.5582	0.931314	no
TraesCS1A02G192200	TraesCS1A02G192200	-	1A:347619019-347621797	10_1_20	10_1_94	OK	27.4936	25.6723	-0.0988832	-0.293842	0.60865	0.944816	no
TraesCS1A02G192300	TraesCS1A02G192300	-	1A:347633898-347635924	10_1_20	10_1_94	OK	5.95936	7.45975	0.32397	0.995224	0.08565	0.516824	no
TraesCS1A02G192400	TraesCS1A02G192400	-	1A:347640296-347646899	10_1_20	10_1_94	OK	1.50621	1.5131	0.00658817	0.0174259	0.97255	0.995188	no
TraesCS1A02G192500	TraesCS1A02G192500	-	1A:347918470-347920800	10_1_20	10_1_94	OK	2.91496	3.09814	0.087927	0.212227	0.7091	0.964594	no
TraesCS1A02G192600	TraesCS1A02G192600	-	1A:347922419-347923294	10_1_20	10_1_94	OK	14.2512	8.92309	-0.675466	-1.48934	0.01005	0.152358	no
TraesCS1A02G192800	TraesCS1A02G192800	-	1A:348398565-348400900	10_1_20	10_1_94	OK	9.664	7.17124	-0.430397	-1.17533	0.03925	0.352066	no
TraesCS1A02G193000	TraesCS1A02G193000	-	1A:348717272-348721726	10_1_20	10_1_94	OK	6.26543	4.40166	-0.509367	-1.54178	0.00805	0.130187	no
TraesCS1A02G193200	TraesCS1A02G193200	-	1A:349358464-349360851	10_1_20	10_1_94	OK	8.33386	9.2835	0.155684	0.422626	0.4595	0.900621	no
TraesCS1A02G193300	TraesCS1A02G193300	-	1A:349997362-350018551	10_1_20	10_1_94	OK	2.79435	2.83826	0.0224955	0.0707458	0.9055	0.988437	no
TraesCS1A02G193400	TraesCS1A02G193400	-	1A:350395520-350401398	10_1_20	10_1_94	OK	2.7165	3.49766	0.364642	1.02878	0.07105	0.473219	no
TraesCS1A02G193500	TraesCS1A02G193500	-	1A:350749389-350752293	10_1_20	10_1_94	OK	18.6378	19.7665	0.0848284	0.269805	0.6348	0.949779	no
TraesCS1A02G193600	TraesCS1A02G193600	-	1A:350752533-350763077	10_1_20	10_1_94	OK	1.73894	1.86926	0.104259	0.328523	0.56335	0.932594	no
TraesCS1A02G193800	TraesCS1A02G193800	-	1A:351340624-351340980	10_1_20	10_1_94	OK	3.83702	3.14446	-0.287178	-0.308041	0.59505	0.939942	no
TraesCS1A02G193900	TraesCS1A02G193900	-	1A:351343638-351347996	10_1_20	10_1_94	OK	5.92643	3.99746	-0.568079	-0.302465	0.66885	0.956145	no
TraesCS1A02G194000	TraesCS1A02G194000	-	1A:351343638-351347996	10_1_20	10_1_94	OK	67.0921	66.3235	-0.0166235	-0.0524374	0.92655	0.991399	no
TraesCS1A02G194100	TraesCS1A02G194100	-	1A:351349022-351350790	10_1_20	10_1_94	OK	4.43123	4.68242	0.0795476	0.214917	0.7013	0.963471	no
TraesCS1A02G194200	TraesCS1A02G194200	-	1A:351474704-351476085	10_1_20	10_1_94	OK	2.60878	2.91765	0.161433	0.320481	0.57555	0.934897	no
TraesCS1A02G194400	TraesCS1A02G194400	-	1A:351604601-351608182	10_1_20	10_1_94	OK	10.0589	10.4036	0.0486151	0.135184	0.80565	0.979454	no
TraesCS1A02G194500	TraesCS1A02G194500	-	1A:351856639-351859473	10_1_20	10_1_94	OK	2.42328	2.32834	-0.0576579	-0.0349386	0.94425	0.992405	no
TraesCS1A02G194600	TraesCS1A02G194600	-	1A:351856639-351859473	10_1_20	10_1_94	OK	2.28439	1.51363	-0.593791	-0.99127	0.09195	0.53188	no
TraesCS1A02G194800	TraesCS1A02G194800	-	1A:351878372-351882317	10_1_20	10_1_94	OK	6.48163	7.4924	0.209073	0.613728	0.2852	0.802386	no
TraesCS1A02G194900	TraesCS1A02G194900	-	1A:351882935-351886581	10_1_20	10_1_94	OK	20.689	16.8987	-0.29195	-0.928564	0.1084	0.572713	no
TraesCS1A02G195000	TraesCS1A02G195000	-	1A:352013036-352016495	10_1_20	10_1_94	OK	10.0503	9.3156	-0.109515	-0.345702	0.54595	0.929656	no
TraesCS1A02G195100	TraesCS1A02G195100	-	1A:352136860-352140961	10_1_20	10_1_94	OK	4.97164	5.37936	0.113711	0.341002	0.55695	0.931024	no
TraesCS1A02G195200	TraesCS1A02G195200	-	1A:352173115-352180076	10_1_20	10_1_94	OK	4.58241	4.77439	0.0592083	0.177493	0.75705	0.973372	no
TraesCS1A02G195300	TraesCS1A02G195300	-	1A:352852083-352862015	10_1_20	10_1_94	OK	3.79643	4.4493	0.228936	0.735274	0.20755	0.731805	no
TraesCS1A02G195400	TraesCS1A02G195400	-	1A:353251751-353256652	10_1_20	10_1_94	OK	22.7416	21.8899	-0.0550694	-0.167713	0.7745	0.976103	no
TraesCS1A02G195500	TraesCS1A02G195500	-	1A:353256783-353259995	10_1_20	10_1_94	OK	22.2214	38.4782	0.792092	2.53254	5e-05	0.00211087	yes
TraesCS1A02G195700	TraesCS1A02G195700	-	1A:353625763-353631621	10_1_20	10_1_94	OK	2.95822	3.32176	0.16722	0.522631	0.3658	0.854681	no
TraesCS1A02G195900	TraesCS1A02G195900	-	1A:353913628-353917286	10_1_20	10_1_94	OK	2.31617	1.54386	-0.585198	-1.35662	0.01955	0.233517	no
TraesCS1A02G196000	TraesCS1A02G196000	-	1A:354189073-354191293	10_1_20	10_1_94	OK	1.79368	2.07757	0.211972	0.469013	0.41215	0.879342	no
TraesCS1A02G196300	TraesCS1A02G196300	-	1A:354303688-354308075	10_1_20	10_1_94	OK	14.3931	13.9295	-0.0472299	-0.152883	0.7895	0.977821	no
TraesCS1A02G196400	TraesCS1A02G196400	-	1A:354823587-354824724	10_1_20	10_1_94	OK	2.86516	4.37997	0.612305	1.00614	0.0872	0.520045	no
TraesCS1A02G196500	TraesCS1A02G196500	-	1A:354934936-354937526	10_1_20	10_1_94	OK	25.1076	22.7295	-0.143561	-0.448528	0.4334	0.890045	no
TraesCS1A02G196600	TraesCS1A02G196600	-	1A:354937758-354940442	10_1_20	10_1_94	OK	7.94341	8.695	0.130429	0.415112	0.46975	0.904623	no
TraesCS1A02G196800	TraesCS1A02G196800	-	1A:354950049-354955890	10_1_20	10_1_94	OK	2.0125	2.56656	0.350848	0.985004	0.0889	0.52476	no
TraesCS1A02G197000	TraesCS1A02G197000	-	1A:355320320-355334094	10_1_20	10_1_94	OK	0.531457	0.502705	-0.0802423	-0.0729085	0.8905	0.987687	no
TraesCS1A02G197200	TraesCS1A02G197200	-	1A:355320320-355334094	10_1_20	10_1_94	OK	6.19011	6.04963	-0.0331188	-0.0901595	0.87875	0.987455	no
TraesCS1A02G197300	TraesCS1A02G197300	-	1A:355335879-355338713	10_1_20	10_1_94	OK	29.1667	29.6265	0.0225672	0.0733093	0.90005	0.987907	no
TraesCS1A02G197500	TraesCS1A02G197500	-	1A:355345019-355348510	10_1_20	10_1_94	OK	6.0221	6.31595	0.0687325	0.177599	0.7586	0.97362	no
TraesCS1A02G197600	TraesCS1A02G197600	-	1A:355624055-355628073	10_1_20	10_1_94	OK	31.2127	26.521	-0.234998	-0.734656	0.19945	0.721798	no
TraesCS1A02G197700	TraesCS1A02G197700	-	1A:355629144-355631608	10_1_20	10_1_94	OK	4.9868	5.06609	0.022759	0.0585555	0.92005	0.990993	no
TraesCS1A02G197800	TraesCS1A02G197800	-	1A:355714312-355716842	10_1_20	10_1_94	OK	10.218	10.5799	0.0502199	0.155757	0.78615	0.977556	no
TraesCS1A02G197900	TraesCS1A02G197900	-	1A:355718259-355719087	10_1_20	10_1_94	OK	36.2043	38.831	0.101047	0.299031	0.5967	0.940629	no
TraesCS1A02G198000	TraesCS1A02G198000	-	1A:355720784-355722734	10_1_20	10_1_94	OK	5.33819	3.73578	-0.514942	-1.42001	0.0133	0.183564	no
TraesCS1A02G198100	TraesCS1A02G198100	-	1A:355730242-355735445	10_1_20	10_1_94	OK	6.20324	6.34712	0.0330815	0.10134	0.85695	0.98491	no
TraesCS1A02G198200	TraesCS1A02G198200	-	1A:356389926-356392775	10_1_20	10_1_94	OK	5.03389	5.97344	0.246888	0.747028	0.19715	0.718464	no
TraesCS1A02G198300	TraesCS1A02G198300	-	1A:356427949-356430605	10_1_20	10_1_94	OK	3.278	2.27528	-0.526777	-1.14573	0.0511	0.401775	no
TraesCS1A02G198400	TraesCS1A02G198400	-	1A:356471269-356474267	10_1_20	10_1_94	OK	31.4168	35.6321	0.181641	0.577359	0.3064	0.818406	no
TraesCS1A02G198500	TraesCS1A02G198500	-	1A:356474336-356476835	10_1_20	10_1_94	OK	8.37188	8.20679	-0.0287342	-0.084884	0.8811	0.987641	no
TraesCS1A02G198600	TraesCS1A02G198600	-	1A:357062028-357077269	10_1_20	10_1_94	OK	75.5594	81.4236	0.107835	0.290238	0.60825	0.944713	no
TraesCS1A02G198700	TraesCS1A02G198700	-	1A:357062028-357077269	10_1_20	10_1_94	OK	1.15849	1.39643	0.269503	0.235235	0.71755	0.966019	no
TraesCS1A02G198800	TraesCS1A02G198800	-	1A:357121053-357123995	10_1_20	10_1_94	OK	7.04326	6.00675	-0.229659	-0.54632	0.34315	0.842605	no
TraesCS1A02G198900	TraesCS1A02G198900	-	1A:357414941-357418373	10_1_20	10_1_94	OK	7.53276	12.3069	0.708221	1.81655	0.00245	0.0547191	no
TraesCS1A02G199000	TraesCS1A02G199000	-	1A:357763071-357781554	10_1_20	10_1_94	OK	2.60615	2.86039	0.134292	0.427875	0.4685	0.90402	no
TraesCS1A02G199500	TraesCS1A02G199500	-	1A:358176328-358179493	10_1_20	10_1_94	OK	3.40148	4.36347	0.359314	0.885796	0.12335	0.604486	no
TraesCS1A02G200000	TraesCS1A02G200000	-	1A:359689253-359690781	10_1_20	10_1_94	OK	22.1973	12.0217	-0.884741	-2.41108	5e-05	0.00211087	yes
TraesCS1A02G200200	TraesCS1A02G200200	-	1A:360009366-360011036	10_1_20	10_1_94	OK	2.84015	2.83516	-0.00254122	-0.00508271	0.98645	0.996063	no
TraesCS1A02G200800	TraesCS1A02G200800	-	1A:361352159-361359053	10_1_20	10_1_94	OK	7.44882	7.07657	-0.0739612	-0.226553	0.6879	0.960011	no
TraesCS1A02G200900	TraesCS1A02G200900	-	1A:361509861-361517115	10_1_20	10_1_94	OK	1.06885	1.1365	0.0885331	0.266271	0.6452	0.951741	no
TraesCS1A02G201000	TraesCS1A02G201000	-	1A:362059731-362063167	10_1_20	10_1_94	OK	0.495221	0.358567	-0.465829	-0.913453	0.10405	0.561836	no
TraesCS1A02G201200	TraesCS1A02G201200	-	1A:362193526-362195887	10_1_20	10_1_94	OK	5.02855	4.66302	-0.108875	-0.232699	0.68325	0.959437	no
TraesCS1A02G201300	TraesCS1A02G201300	-	1A:362209634-362210289	10_1_20	10_1_94	OK	90.3101	104.248	0.207057	0.664136	0.2481	0.771419	no
TraesCS1A02G201400	TraesCS1A02G201400	-	1A:362403113-362405555	10_1_20	10_1_94	OK	3.98514	2.79755	-0.510468	-1.21368	0.0358	0.333787	no
TraesCS1A02G201500	TraesCS1A02G201500	-	1A:362620172-362622906	10_1_20	10_1_94	OK	0.957489	1.05963	0.146236	0.31975	0.57455	0.934728	no
TraesCS1A02G201600	TraesCS1A02G201600	-	1A:362861942-362866378	10_1_20	10_1_94	OK	69.1483	67.9891	-0.0243896	-0.0626709	0.9149	0.990467	no
TraesCS1A02G201700	TraesCS1A02G201700	-	1A:363006017-363007340	10_1_20	10_1_94	OK	8.03176	7.34754	-0.128455	-0.323429	0.56715	0.933606	no
TraesCS1A02G202000	TraesCS1A02G202000	-	1A:363047772-363052288	10_1_20	10_1_94	OK	3.28211	3.1844	-0.0436019	-0.120827	0.83215	0.981906	no
TraesCS1A02G202200	TraesCS1A02G202200	-	1A:363423830-363426660	10_1_20	10_1_94	OK	0.10374	0.35993	1.79475	0.938015	0.1008	0.553737	no
TraesCS1A02G202300	TraesCS1A02G202300	-	1A:363451668-363455323	10_1_20	10_1_94	OK	14.1234	12.7036	-0.152845	-0.486446	0.39565	0.871259	no
TraesCS1A02G203000	TraesCS1A02G203000	-	1A:364226063-364230622	10_1_20	10_1_94	OK	15.7407	16.1397	0.0361128	0.117621	0.83765	0.982061	no
TraesCS1A02G203100	TraesCS1A02G203100	-	1A:364631875-364634716	10_1_20	10_1_94	OK	0.23298	0.328243	0.494559	0.896042	0.1228	0.603147	no
TraesCS1A02G203200	TraesCS1A02G203200	-	1A:364655696-364656832	10_1_20	10_1_94	OK	2.17665	1.67996	-0.373683	-0.49764	0.386	0.865403	no
TraesCS1A02G203300	TraesCS1A02G203300	-	1A:364935625-364936558	10_1_20	10_1_94	OK	1.06145	0.860941	-0.302046	-0.265775	0.6474	0.952034	no
TraesCS1A02G203400	TraesCS1A02G203400	-	1A:365064926-365071233	10_1_20	10_1_94	OK	6.71722	6.85672	0.029653	0.0931399	0.8674	0.986213	no
TraesCS1A02G203700	TraesCS1A02G203700	-	1A:365507409-365508980	10_1_20	10_1_94	OK	1.96766	0.18238	-3.43146	-3.96411	0.0006	0.0180432	yes
TraesCS1A02G203800	TraesCS1A02G203800	-	1A:365536061-365536994	10_1_20	10_1_94	OK	6.19348	4.89956	-0.338099	-0.716567	0.2147	0.741683	no
TraesCS1A02G203900	TraesCS1A02G203900	-	1A:365617808-365619048	10_1_20	10_1_94	OK	14.9668	16.6195	0.15111	0.429156	0.45175	0.897992	no
TraesCS1A02G204200	TraesCS1A02G204200	-	1A:366265076-366268189	10_1_20	10_1_94	OK	6.62446	5.88871	-0.169852	-0.535113	0.3482	0.84576	no
TraesCS1A02G204300	TraesCS1A02G204300	-	1A:366268843-366273867	10_1_20	10_1_94	OK	5.07087	4.3772	-0.212223	-0.577049	0.30005	0.814495	no
TraesCS1A02G204400	TraesCS1A02G204400	-	1A:366275289-366277543	10_1_20	10_1_94	OK	0.560249	0.386015	-0.537412	-0.74841	0.19055	0.708867	no
TraesCS1A02G204500	TraesCS1A02G204500	-	1A:366295999-366297002	10_1_20	10_1_94	OK	0.305639	0.486403	0.670323	0.833889	0.15845	0.665592	no
TraesCS1A02G204600	TraesCS1A02G204600	-	1A:366367519-366367873	10_1_20	10_1_94	OK	0.367395	0.565277	0.621625	0.452223	0.41655	0.881739	no
TraesCS1A02G204700	TraesCS1A02G204700	-	1A:366543062-366544672	10_1_20	10_1_94	OK	15.9836	17.153	0.101868	0.30525	0.59115	0.93864	no
TraesCS1A02G205000	TraesCS1A02G205000	-	1A:367010701-367011813	10_1_20	10_1_94	OK	0.908151	0.834799	-0.121504	-0.217433	0.70275	0.963955	no
TraesCS1A02G205100	TraesCS1A02G205100	-	1A:367381193-367383318	10_1_20	10_1_94	OK	2.02286	1.15857	-0.804049	-1.1834	0.05075	0.40036	no
TraesCS1A02G205300	TraesCS1A02G205300	-	1A:367870092-367874461	10_1_20	10_1_94	OK	9.14144	8.87226	-0.0431212	-0.127809	0.82695	0.981384	no
TraesCS1A02G205400	TraesCS1A02G205400	-	1A:367874523-367877340	10_1_20	10_1_94	OK	4.82177	4.50612	-0.0976789	-0.278277	0.62895	0.948284	no
TraesCS1A02G205600	TraesCS1A02G205600	-	1A:368196475-368198581	10_1_20	10_1_94	OK	5.88804	5.1376	-0.196691	-0.521878	0.35695	0.850515	no
TraesCS1A02G205700	TraesCS1A02G205700	-	1A:368358195-368360794	10_1_20	10_1_94	OK	9.46382	9.73871	0.0413071	0.123285	0.83465	0.981906	no
TraesCS1A02G206000	TraesCS1A02G206000	-	1A:368366470-368375959	10_1_20	10_1_94	OK	1.77463	1.61672	-0.134446	-0.31633	0.5895	0.937794	no
TraesCS1A02G206100	TraesCS1A02G206100	-	1A:368711527-368714085	10_1_20	10_1_94	OK	0.969978	0.738544	-0.393269	-0.570075	0.31385	0.82404	no
TraesCS1A02G206200	TraesCS1A02G206200	-	1A:368745827-368747034	10_1_20	10_1_94	OK	1.46182	1.66926	0.191445	0.332421	0.567	0.933568	no
TraesCS1A02G206300	TraesCS1A02G206300	-	1A:368797509-368799818	10_1_20	10_1_94	OK	3.03019	2.87147	-0.0776197	-0.188324	0.74165	0.970947	no
TraesCS1A02G206400	TraesCS1A02G206400	-	1A:368799976-368802673	10_1_20	10_1_94	OK	2.98447	2.82984	-0.0767552	-0.190263	0.74275	0.97096	no
TraesCS1A02G206500	TraesCS1A02G206500	-	1A:368802964-368803839	10_1_20	10_1_94	OK	0.707106	0.286951	-1.30112	-1.01147	0.0834	0.511108	no
TraesCS1A02G206600	TraesCS1A02G206600	-	1A:368807836-368816199	10_1_20	10_1_94	OK	3.8377	3.72166	-0.0442961	-0.142112	0.8051	0.979454	no
TraesCS1A02G206700	TraesCS1A02G206700	-	1A:368819738-368830138	10_1_20	10_1_94	OK	6.06285	6.64893	0.133125	0.437304	0.4554	0.899414	no
TraesCS1A02G206800	TraesCS1A02G206800	-	1A:368831472-368832558	10_1_20	10_1_94	OK	2.41366	2.07149	-0.220554	-0.401594	0.48645	0.910533	no
TraesCS1A02G206900	TraesCS1A02G206900	-	1A:369048986-369054383	10_1_20	10_1_94	OK	10.5445	12.9616	0.297745	0.956925	0.0919	0.53188	no
TraesCS1A02G207000	TraesCS1A02G207000	-	1A:369083036-369085306	10_1_20	10_1_94	OK	2.50798	2.73189	0.123369	0.24869	0.66265	0.955662	no
TraesCS1A02G207200	TraesCS1A02G207200	-	1A:369272607-369273234	10_1_20	10_1_94	OK	0.184247	1.34145	2.86409	2.54206	0.25615	0.777037	no
TraesCS1A02G207500	TraesCS1A02G207500	-	1A:369494316-369496446	10_1_20	10_1_94	OK	5.68705	4.14909	-0.454885	-1.2467	0.0283	0.291883	no
TraesCS1A02G207600	TraesCS1A02G207600	-	1A:369496595-369497847	10_1_20	10_1_94	OK	0.581352	0.809972	0.478461	0.507295	0.36905	0.856291	no
TraesCS1A02G207700	TraesCS1A02G207700	-	1A:369502936-369513884	10_1_20	10_1_94	OK	1.93626	1.94055	0.00319516	0.0095838	0.98705	0.996222	no
TraesCS1A02G208000	TraesCS1A02G208000	-	1A:369694639-369698406	10_1_20	10_1_94	OK	1.57048	1.74152	0.149141	0.428152	0.4602	0.900831	no
TraesCS1A02G208400	TraesCS1A02G208400	-	1A:370021550-370025217	10_1_20	10_1_94	OK	4.96397	6.32725	0.350084	1.09461	0.05535	0.418582	no
TraesCS1A02G208500	TraesCS1A02G208500	-	1A:370092548-370097701	10_1_20	10_1_94	OK	8.14924	9.40136	0.206205	0.667729	0.23795	0.763638	no
TraesCS1A02G208600	TraesCS1A02G208600	-	1A:370102575-370108219	10_1_20	10_1_94	OK	6.33331	6.56015	0.0507698	0.164056	0.7757	0.976236	no
TraesCS1A02G208900	TraesCS1A02G208900	-	1A:371079271-371082258	10_1_20	10_1_94	OK	2.27349	2.07488	-0.131881	-0.296751	0.6014	0.942033	no
TraesCS1A02G209100	TraesCS1A02G209100	-	1A:371219823-371221463	10_1_20	10_1_94	OK	3.78898	2.41848	-0.64771	-1.048	0.0768	0.491118	no
TraesCS1A02G209400	TraesCS1A02G209400	-	1A:372067593-372070231	10_1_20	10_1_94	OK	5.11725	4.3481	-0.234982	-0.593876	0.30075	0.815246	no
TraesCS1A02G209600	TraesCS1A02G209600	-	1A:372236292-372240822	10_1_20	10_1_94	OK	21.5333	18.0476	-0.254759	-0.750051	0.18135	0.696692	no
TraesCS1A02G209700	TraesCS1A02G209700	-	1A:372241196-372241757	10_1_20	10_1_94	OK	2.06965	3.95166	0.933073	1.31226	0.02535	0.273287	no
TraesCS1A02G210000	TraesCS1A02G210000	-	1A:372467567-372467930	10_1_20	10_1_94	OK	1.67318	2.72999	0.706302	0.764698	0.19145	0.710405	no
TraesCS1A02G210200	TraesCS1A02G210200	-	1A:372549787-372554767	10_1_20	10_1_94	OK	14.5956	13.9776	-0.0624196	-0.203134	0.7219	0.966745	no
TraesCS1A02G210300	TraesCS1A02G210300	-	1A:372624793-372637165	10_1_20	10_1_94	OK	3.22482	3.72258	0.207084	0.598876	0.29805	0.813191	no
TraesCS1A02G210400	TraesCS1A02G210400	-	1A:372639120-372643307	10_1_20	10_1_94	OK	0.877929	1.63313	0.895465	2.14547	0.0008	0.0230111	yes
TraesCS1A02G210500	TraesCS1A02G210500	-	1A:372909546-372911213	10_1_20	10_1_94	OK	4.12293	4.07241	-0.0177874	-0.037907	0.9445	0.992405	no
TraesCS1A02G210600	TraesCS1A02G210600	-	1A:372942514-372944762	10_1_20	10_1_94	OK	2.87046	1.82264	-0.655253	-1.48573	0.01045	0.156686	no
TraesCS1A02G210700	TraesCS1A02G210700	-	1A:373263228-373264110	10_1_20	10_1_94	OK	2.18447	2.01723	-0.114902	-0.137803	0.8117	0.980186	no
TraesCS1A02G210800	TraesCS1A02G210800	-	1A:373313407-373320576	10_1_20	10_1_94	OK	5.20269	5.16604	-0.0101992	-0.0329998	0.955	0.99326	no
TraesCS1A02G211000	TraesCS1A02G211000	-	1A:373770845-373774884	10_1_20	10_1_94	OK	16.1292	15.1741	-0.0880599	-0.263301	0.64775	0.952092	no
TraesCS1A02G211100	TraesCS1A02G211100	-	1A:374054708-374056961	10_1_20	10_1_94	OK	1.93712	1.92685	-0.00767007	-0.0168114	0.97095	0.994919	no
TraesCS1A02G211200	TraesCS1A02G211200	-	1A:374136781-374137647	10_1_20	10_1_94	OK	0.617622	0.590788	-0.0640838	-0.0524617	0.92685	0.991399	no
TraesCS1A02G211300	TraesCS1A02G211300	-	1A:374167246-374169463	10_1_20	10_1_94	OK	15.8415	14.6948	-0.108406	-0.31098	0.5799	0.935691	no
TraesCS1A02G211500	TraesCS1A02G211500	-	1A:374214038-374217445	10_1_20	10_1_94	OK	1.15892	0.697465	-0.732594	-1.321	0.02325	0.260279	no
TraesCS1A02G211600	TraesCS1A02G211600	-	1A:374217712-374219255	10_1_20	10_1_94	OK	5.85793	6.94505	0.245593	0.614939	0.2781	0.797096	no
TraesCS1A02G211800	TraesCS1A02G211800	-	1A:374277932-374278937	10_1_20	10_1_94	OK	2.20096	2.83046	0.362906	0.544522	0.3399	0.840994	no
TraesCS1A02G211900	TraesCS1A02G211900	-	1A:374566585-374570315	10_1_20	10_1_94	OK	1.31292	1.507	0.198906	0.53866	0.3455	0.84443	no
TraesCS1A02G212000	TraesCS1A02G212000	-	1A:374689235-374690910	10_1_20	10_1_94	OK	13.4177	10.8287	-0.309282	-0.897959	0.1119	0.580367	no
TraesCS1A02G212300	TraesCS1A02G212300	-	1A:375014695-375016345	10_1_20	10_1_94	OK	14.742	9.8307	-0.584567	-1.68507	0.00275	0.05983	no
TraesCS1A02G212400	TraesCS1A02G212400	-	1A:375112040-375113726	10_1_20	10_1_94	OK	18.6157	24.4918	0.395779	1.19826	0.03865	0.348917	no
TraesCS1A02G212600	TraesCS1A02G212600	-	1A:375467612-375469315	10_1_20	10_1_94	OK	54.4666	58.4016	0.100635	0.321308	0.57695	0.934911	no
TraesCS1A02G212700	TraesCS1A02G212700	-	1A:375471251-375477408	10_1_20	10_1_94	OK	7.40535	5.76464	-0.361338	-0.988374	0.0909	0.529974	no
TraesCS1A02G212800	TraesCS1A02G212800	-	1A:376135406-376155653	10_1_20	10_1_94	OK	6.31866	6.9917	0.146023	0.451646	0.4372	0.89208	no
TraesCS1A02G212900	TraesCS1A02G212900	-	1A:376476401-376480121	10_1_20	10_1_94	OK	6.27967	6.31299	0.00763404	0.0221642	0.9678	0.994429	no
TraesCS1A02G213000	TraesCS1A02G213000	-	1A:376501861-376506945	10_1_20	10_1_94	OK	9.04403	9.43625	0.0612466	0.199993	0.72995	0.968292	no
TraesCS1A02G213100	TraesCS1A02G213100	-	1A:376509120-376512953	10_1_20	10_1_94	OK	10.7883	10.0803	-0.0979259	-0.287943	0.62075	0.947278	no
TraesCS1A02G213300	TraesCS1A02G213300	-	1A:376513007-376515549	10_1_20	10_1_94	OK	1.61135	1.72346	0.0970388	0.198121	0.724	0.966943	no
TraesCS1A02G213400	TraesCS1A02G213400	-	1A:376670248-376674535	10_1_20	10_1_94	OK	5.09911	4.19236	-0.282485	-0.900278	0.12305	0.60377	no
TraesCS1A02G213600	TraesCS1A02G213600	-	1A:376784996-376786845	10_1_20	10_1_94	OK	40.3417	30.3592	-0.410135	-1.31065	0.02445	0.267753	no
TraesCS1A02G213700	TraesCS1A02G213700	-	1A:377002275-377006045	10_1_20	10_1_94	OK	0.741112	0.383515	-0.950407	-1.35363	0.0232	0.259917	no
TraesCS1A02G213900	TraesCS1A02G213900	-	1A:377023379-377028566	10_1_20	10_1_94	OK	1.51093	1.09419	-0.465581	-1.14114	0.0483	0.389865	no
TraesCS1A02G214100	TraesCS1A02G214100	-	1A:377212730-377216328	10_1_20	10_1_94	OK	0.437051	0.575106	0.396027	0.803261	0.1664	0.676175	no
TraesCS1A02G214200	TraesCS1A02G214200	-	1A:377223059-377228588	10_1_20	10_1_94	OK	0.741771	0.856485	0.207454	0.480048	0.39455	0.870478	no
TraesCS1A02G214300	TraesCS1A02G214300	-	1A:377426420-377429880	10_1_20	10_1_94	OK	2.70674	2.35014	-0.203811	-0.54175	0.342	0.842065	no
TraesCS1A02G214600	TraesCS1A02G214600	-	1A:377499762-377502642	10_1_20	10_1_94	OK	56.7912	67.4209	0.247528	0.769664	0.1774	0.691081	no
TraesCS1A02G214700	TraesCS1A02G214700	-	1A:377613068-377615762	10_1_20	10_1_94	OK	1.01949	1.46078	0.518889	1.10954	0.05575	0.419826	no
TraesCS1A02G215100	TraesCS1A02G215100	-	1A:380261963-380264364	10_1_20	10_1_94	OK	0.85867	0.841406	-0.0293011	-0.0496382	0.9332	0.991629	no
TraesCS1A02G215300	TraesCS1A02G215300	-	1A:380889643-380890816	10_1_20	10_1_94	OK	1.53475	1.21282	-0.339636	-0.420304	0.4755	0.906676	no
TraesCS1A02G215400	TraesCS1A02G215400	-	1A:380939667-380973697	10_1_20	10_1_94	OK	3.98222	4.3735	0.135216	0.410443	0.48605	0.910326	no
TraesCS1A02G215500	TraesCS1A02G215500	-	1A:381096099-381098610	10_1_20	10_1_94	OK	51.6727	38.2773	-0.432913	-1.40311	0.0148	0.196969	no
TraesCS1A02G215600	TraesCS1A02G215600	-	1A:381274138-381277555	10_1_20	10_1_94	OK	5.28617	5.85868	0.148352	0.432534	0.44935	0.897017	no
TraesCS1A02G215700	TraesCS1A02G215700	-	1A:381304832-381312507	10_1_20	10_1_94	OK	10.1267	10.1555	0.00409758	0.0130966	0.98205	0.995698	no
TraesCS1A02G215800	TraesCS1A02G215800	-	1A:381313931-381318932	10_1_20	10_1_94	OK	3.58846	3.90807	0.123091	0.354565	0.53005	0.924595	no
TraesCS1A02G215900	TraesCS1A02G215900	-	1A:381819325-381822599	10_1_20	10_1_94	OK	0.828758	0.693759	-0.256516	-0.46304	0.423	0.884689	no
TraesCS1A02G216300	TraesCS1A02G216300	-	1A:382252187-382253147	10_1_20	10_1_94	OK	9.59683	9.71829	0.0181455	0.0404777	0.944	0.992405	no
TraesCS1A02G216700	TraesCS1A02G216700	-	1A:384307868-384313432	10_1_20	10_1_94	OK	1.72344	1.85657	0.107353	0.159062	0.78525	0.977427	no
TraesCS1A02G216800	TraesCS1A02G216800	-	1A:384324129-384326787	10_1_20	10_1_94	OK	4.19499	3.90319	-0.104013	-0.270204	0.64205	0.951311	no
TraesCS1A02G216900	TraesCS1A02G216900	-	1A:384331725-384336431	10_1_20	10_1_94	OK	4.77236	5.21983	0.1293	0.391639	0.4872	0.910834	no
TraesCS1A02G217000	TraesCS1A02G217000	-	1A:384774594-384776285	10_1_20	10_1_94	OK	5.42499	5.13779	-0.0784727	-0.175618	0.7571	0.973372	no
TraesCS1A02G217200	TraesCS1A02G217200	-	1A:385274609-385277432	10_1_20	10_1_94	OK	194.91	224.854	0.206179	0.590773	0.30325	0.816179	no
TraesCS1A02G217300	TraesCS1A02G217300	-	1A:385350139-385353160	10_1_20	10_1_94	OK	40.4749	35.4145	-0.192686	-0.607302	0.2926	0.808807	no
TraesCS1A02G217400	TraesCS1A02G217400	-	1A:385354479-385359921	10_1_20	10_1_94	OK	1.68181	1.96664	0.225714	0.65267	0.25515	0.776012	no
TraesCS1A02G217500	TraesCS1A02G217500	-	1A:385650059-385653052	10_1_20	10_1_94	OK	1.24829	1.17891	-0.0824959	-0.180217	0.7612	0.97375	no
TraesCS1A02G217600	TraesCS1A02G217600	-	1A:385656975-385660312	10_1_20	10_1_94	OK	1.86363	2.98361	0.678948	1.60221	0.00565	0.101498	no
TraesCS1A02G217800	TraesCS1A02G217800	-	1A:385664686-385669262	10_1_20	10_1_94	OK	0.993267	1.4078	0.50319	1.17433	0.048	0.388669	no
TraesCS1A02G217900	TraesCS1A02G217900	-	1A:385887491-385900007	10_1_20	10_1_94	OK	10.0844	10.6467	0.0782859	0.255708	0.65435	0.953624	no
TraesCS1A02G218000	TraesCS1A02G218000	-	1A:386425624-386435664	10_1_20	10_1_94	OK	5.62685	4.43271	-0.344139	-0.997765	0.0813	0.505236	no
TraesCS1A02G218100	TraesCS1A02G218100	-	1A:386479231-386480418	10_1_20	10_1_94	OK	0.322626	0.281792	-0.195233	-0.181248	0.7484	0.972297	no
TraesCS1A02G218200	TraesCS1A02G218200	-	1A:386719857-386724132	10_1_20	10_1_94	OK	4.76899	5.24842	0.138199	0.417479	0.46715	0.903221	no
TraesCS1A02G218300	TraesCS1A02G218300	-	1A:386869892-386871162	10_1_20	10_1_94	OK	0.85608	0.880485	0.040553	0.0503587	0.94565	0.992405	no
TraesCS1A02G218400	TraesCS1A02G218400	-	1A:387022761-387028345	10_1_20	10_1_94	OK	0.320475	0.174495	-0.877031	-1.52644	0.0087	0.138006	no
TraesCS1A02G218500	TraesCS1A02G218500	-	1A:387028440-387031046	10_1_20	10_1_94	OK	3.72374	3.82186	0.0375243	0.0935363	0.87335	0.986851	no
TraesCS1A02G218700	TraesCS1A02G218700	-	1A:387359859-387363581	10_1_20	10_1_94	OK	5.73353	5.97274	0.0589685	0.174566	0.76475	0.974078	no
TraesCS1A02G218800	TraesCS1A02G218800	-	1A:387515312-387517299	10_1_20	10_1_94	OK	32.3763	26.8591	-0.269531	-0.869631	0.1338	0.625786	no
TraesCS1A02G218900	TraesCS1A02G218900	-	1A:387520023-387524441	10_1_20	10_1_94	OK	23.4954	21.7401	-0.112019	-0.361311	0.5373	0.927097	no
TraesCS1A02G219000	TraesCS1A02G219000	-	1A:387811366-387813490	10_1_20	10_1_94	OK	0.523803	0.49165	-0.0913917	-0.150318	0.79335	0.977933	no
TraesCS1A02G219200	TraesCS1A02G219200	-	1A:387840337-387841862	10_1_20	10_1_94	OK	28.5066	19.2213	-0.568589	-1.70574	0.00345	0.0709916	no
TraesCS1A02G219400	TraesCS1A02G219400	-	1A:388156745-388159972	10_1_20	10_1_94	OK	6.50871	5.92868	-0.134661	-0.397895	0.48805	0.910834	no
TraesCS1A02G219800	TraesCS1A02G219800	-	1A:388833591-388837249	10_1_20	10_1_94	OK	4.10541	4.42002	0.106525	0.317637	0.5846	0.936885	no
TraesCS1A02G220000	TraesCS1A02G220000	-	1A:388849046-388850291	10_1_20	10_1_94	OK	2.63545	3.37555	0.35707	0.741499	0.1923	0.711496	no
TraesCS1A02G220200	TraesCS1A02G220200	-	1A:389061316-389064998	10_1_20	10_1_94	OK	15.795	16.116	0.0290251	0.0939392	0.8712	0.986851	no
TraesCS1A02G220300	TraesCS1A02G220300	-	1A:389129280-389131767	10_1_20	10_1_94	OK	3.99065	3.38207	-0.238716	-0.47885	0.39785	0.872484	no
TraesCS1A02G220800	TraesCS1A02G220800	-	1A:389823427-389828026	10_1_20	10_1_94	OK	2.80417	2.81021	0.00310219	0.00659885	0.98805	0.996222	no
TraesCS1A02G220900	TraesCS1A02G220900	-	1A:389829661-389833845	10_1_20	10_1_94	OK	4.5231	5.22854	0.209097	0.618612	0.28455	0.802078	no
TraesCS1A02G221000	TraesCS1A02G221000	-	1A:389869225-389875163	10_1_20	10_1_94	OK	3.87269	4.02726	0.0564654	0.135336	0.81055	0.980024	no
TraesCS1A02G221100	TraesCS1A02G221100	-	1A:390085666-390097150	10_1_20	10_1_94	OK	8.41525	9.70453	0.205652	0.620572	0.2861	0.803024	no
TraesCS1A02G221200	TraesCS1A02G221200	-	1A:390097716-390102128	10_1_20	10_1_94	OK	7.67273	7.35086	-0.0618274	-0.171708	0.7666	0.974432	no
TraesCS1A02G221400	TraesCS1A02G221400	-	1A:390638794-390640183	10_1_20	10_1_94	OK	1.03177	0.481859	-1.09844	-1.27162	0.0337	0.323536	no
TraesCS1A02G221500	TraesCS1A02G221500	-	1A:390640333-390642901	10_1_20	10_1_94	OK	6.01493	6.2342	0.0516575	0.106129	0.85055	0.984515	no
TraesCS1A02G221600	TraesCS1A02G221600	-	1A:390708276-390710135	10_1_20	10_1_94	OK	26.4692	30.3322	0.196537	0.611135	0.28255	0.800672	no
TraesCS1A02G221700	TraesCS1A02G221700	-	1A:391235428-391237088	10_1_20	10_1_94	OK	0.884538	0.51673	-0.775515	-0.945476	0.10105	0.554024	no
TraesCS1A02G221800	TraesCS1A02G221800	-	1A:391249412-391255585	10_1_20	10_1_94	OK	3.6277	3.42943	-0.0810832	-0.228344	0.6914	0.961043	no
TraesCS1A02G221900	TraesCS1A02G221900	-	1A:391256778-391260253	10_1_20	10_1_94	OK	6.74933	5.88583	-0.197499	-0.587596	0.3068	0.818842	no
TraesCS1A02G222000	TraesCS1A02G222000	-	1A:391669901-391674913	10_1_20	10_1_94	OK	11.4435	10.6201	-0.107733	-0.304702	0.58675	0.937122	no
TraesCS1A02G222200	TraesCS1A02G222200	-	1A:391846314-391851191	10_1_20	10_1_94	OK	2.14922	2.2599	0.0724457	0.211709	0.7108	0.964877	no
TraesCS1A02G222500	TraesCS1A02G222500	-	1A:392084287-392085142	10_1_20	10_1_94	OK	4.40831	3.93155	-0.165129	-0.276752	0.6368	0.950163	no
TraesCS1A02G222700	TraesCS1A02G222700	-	1A:392523766-392531051	10_1_20	10_1_94	OK	6.60612	8.03568	0.282616	0.40523	0.47145	0.905171	no
TraesCS1A02G222800	TraesCS1A02G222800	-	1A:392523766-392531051	10_1_20	10_1_94	OK	6.35168	6.44087	0.0201175	0.0500372	0.9298	0.991399	no
TraesCS1A02G222900	TraesCS1A02G222900	-	1A:392744231-392747376	10_1_20	10_1_94	OK	4.42402	3.96562	-0.157813	-0.455362	0.42465	0.885663	no
TraesCS1A02G223000	TraesCS1A02G223000	-	1A:392777542-392781440	10_1_20	10_1_94	OK	5.3773	4.77661	-0.170895	-0.408928	0.4723	0.905857	no
TraesCS1A02G223100	TraesCS1A02G223100	-	1A:392782547-392786136	10_1_20	10_1_94	OK	1.08706	1.01772	-0.0950922	-0.212116	0.71235	0.965245	no
TraesCS1A02G223200	TraesCS1A02G223200	-	1A:393456323-393459251	10_1_20	10_1_94	OK	14.6906	12.5903	-0.222578	-0.564391	0.32285	0.831257	no
TraesCS1A02G223300	TraesCS1A02G223300	-	1A:393461155-393469918	10_1_20	10_1_94	OK	3.76447	3.21118	-0.229341	-0.660674	0.2507	0.772822	no
TraesCS1A02G223600	TraesCS1A02G223600	-	1A:394250150-394251608	10_1_20	10_1_94	OK	0.377119	0.224542	-0.748031	-0.736814	0.1939	0.713513	no
TraesCS1A02G223700	TraesCS1A02G223700	-	1A:394252788-394261768	10_1_20	10_1_94	OK	3.43689	3.55183	0.0474585	0.155162	0.7857	0.977512	no
TraesCS1A02G223800	TraesCS1A02G223800	-	1A:394299046-394302178	10_1_20	10_1_94	OK	35.6421	35.778	0.00549172	0.0178899	0.9719	0.995133	no
TraesCS1A02G223900	TraesCS1A02G223900	-	1A:394319587-394322386	10_1_20	10_1_94	OK	2.83659	2.5477	-0.154963	-0.393769	0.49245	0.912132	no
TraesCS1A02G224000	TraesCS1A02G224000	-	1A:394325249-394328538	10_1_20	10_1_94	OK	26.5875	31.5525	0.247007	0.77472	0.1808	0.696044	no
TraesCS1A02G224700	TraesCS1A02G224700	-	1A:394588930-394607136	10_1_20	10_1_94	OK	29.0783	31.3882	0.11028	0.343358	0.54655	0.929656	no
TraesCS1A02G224800	TraesCS1A02G224800	-	1A:394851596-394852955	10_1_20	10_1_94	OK	2.85786	3.06381	0.100392	0.210301	0.71345	0.965513	no
TraesCS1A02G224900	TraesCS1A02G224900	-	1A:394851596-394852955	10_1_20	10_1_94	OK	5.21381	5.97034	0.195475	0.315643	0.5994	0.941625	no
TraesCS1A02G225000	TraesCS1A02G225000	-	1A:395172062-395180663	10_1_20	10_1_94	OK	5.56317	5.96365	0.100286	0.329499	0.562	0.932381	no
TraesCS1A02G225100	TraesCS1A02G225100	-	1A:395182341-395206946	10_1_20	10_1_94	OK	0.755876	0.680006	-0.152602	-0.42228	0.46175	0.901474	no
TraesCS1A02G225200	TraesCS1A02G225200	-	1A:395457902-395462389	10_1_20	10_1_94	OK	7.92046	8.55638	0.111417	0.353852	0.5426	0.928627	no
TraesCS1A02G225600	TraesCS1A02G225600	-	1A:396100621-396102750	10_1_20	10_1_94	OK	1.85977	2.07549	0.158326	0.419234	0.47135	0.905171	no
TraesCS1A02G225700	TraesCS1A02G225700	-	1A:396105134-396108083	10_1_20	10_1_94	OK	17.2903	16.6166	-0.0573324	-0.171884	0.77045	0.975117	no
TraesCS1A02G225800	TraesCS1A02G225800	-	1A:396262415-396262722	10_1_20	10_1_94	OK	2.60527	2.63129	0.0143346	0.0126965	0.93485	0.991865	no
TraesCS1A02G226000	TraesCS1A02G226000	-	1A:396296933-396298607	10_1_20	10_1_94	OK	3.72001	4.3896	0.238785	0.518174	0.36925	0.856379	no
TraesCS1A02G226100	TraesCS1A02G226100	-	1A:396421576-396424593	10_1_20	10_1_94	OK	0.960687	1.01376	0.0775761	0.171811	0.76575	0.974361	no
TraesCS1A02G226200	TraesCS1A02G226200	-	1A:396425498-396426695	10_1_20	10_1_94	OK	3.25429	4.74206	0.543174	0.97232	0.08865	0.523809	no
TraesCS1A02G226300	TraesCS1A02G226300	-	1A:396427874-396432402	10_1_20	10_1_94	OK	7.86449	6.45952	-0.283925	-0.846525	0.13625	0.630778	no
TraesCS1A02G226500	TraesCS1A02G226500	-	1A:396462672-396469872	10_1_20	10_1_94	OK	3.61094	4.05123	0.165985	0.5232	0.37475	0.859433	no
TraesCS1A02G226600	TraesCS1A02G226600	-	1A:397053249-397053711	10_1_20	10_1_94	OK	7.82641	7.05829	-0.149032	-0.266024	0.6463	0.951926	no
TraesCS1A02G226700	TraesCS1A02G226700	-	1A:397081987-397084196	10_1_20	10_1_94	OK	0.518172	0.338065	-0.616131	-0.897649	0.1184	0.594384	no
TraesCS1A02G226900	TraesCS1A02G226900	-	1A:397657981-397663340	10_1_20	10_1_94	OK	1.21801	0.961638	-0.340957	-0.63138	0.254	0.775078	no
TraesCS1A02G227000	TraesCS1A02G227000	-	1A:397737102-397743609	10_1_20	10_1_94	OK	8.62636	8.6979	0.011915	0.0368253	0.9475	0.992759	no
TraesCS1A02G227200	TraesCS1A02G227200	-	1A:397771973-397776201	10_1_20	10_1_94	OK	16.9987	18.3126	0.107406	0.251813	0.6611	0.955321	no
TraesCS1A02G227300	TraesCS1A02G227300	-	1A:398050208-398053648	10_1_20	10_1_94	OK	8.42933	8.45509	0.00440343	0.0140896	0.97985	0.995698	no
TraesCS1A02G227400	TraesCS1A02G227400	-	1A:398131432-398133302	10_1_20	10_1_94	OK	0.287973	0.335675	0.221134	0.292181	0.6089	0.944878	no
TraesCS1A02G227600	TraesCS1A02G227600	-	1A:398447831-398478403	10_1_20	10_1_94	OK	3.75575	4.20136	0.161754	0.524542	0.3665	0.854732	no
TraesCS1A02G227700	TraesCS1A02G227700	-	1A:398666145-398670897	10_1_20	10_1_94	OK	1.41354	1.95672	0.469132	1.19621	0.0402	0.355654	no
TraesCS1A02G228000	TraesCS1A02G228000	-	1A:399229266-399232767	10_1_20	10_1_94	OK	7.23896	5.23772	-0.466843	-1.35709	0.018	0.222266	no
TraesCS1A02G228100	TraesCS1A02G228100	-	1A:399242681-399246292	10_1_20	10_1_94	OK	1.87778	1.01493	-0.887646	-1.70653	0.0036	0.0731068	no
TraesCS1A02G228200	TraesCS1A02G228200	-	1A:399471122-399474373	10_1_20	10_1_94	OK	16.1682	11.5083	-0.490474	-1.4897	0.00935	0.145532	no
TraesCS1A02G228300	TraesCS1A02G228300	-	1A:399491193-399508030	10_1_20	10_1_94	OK	5.584	4.35273	-0.359379	-1.15484	0.04035	0.356231	no
TraesCS1A02G228400	TraesCS1A02G228400	-	1A:399591408-399592839	10_1_20	10_1_94	OK	1.24846	1.2535	0.00580686	0.0117286	0.98875	0.9963	no
TraesCS1A02G228600	TraesCS1A02G228600	-	1A:399892434-399893448	10_1_20	10_1_94	OK	0.916244	0.67331	-0.444462	-0.451391	0.4361	0.891666	no
TraesCS1A02G228700	TraesCS1A02G228700	-	1A:400955574-400956033	10_1_20	10_1_94	OK	12.8733	13.872	0.107795	0.258407	0.6575	0.954548	no
TraesCS1A02G228800	TraesCS1A02G228800	-	1A:400960824-400962361	10_1_20	10_1_94	OK	2.547	3.28852	0.368638	0.460554	0.4259	0.886021	no
TraesCS1A02G228900	TraesCS1A02G228900	-	1A:400965657-400969054	10_1_20	10_1_94	OK	5.46594	5.60859	0.0371664	0.0885953	0.8791	0.987455	no
TraesCS1A02G229000	TraesCS1A02G229000	-	1A:400974761-400975411	10_1_20	10_1_94	OK	78.5889	81.4918	0.0523294	0.162734	0.77535	0.976236	no
TraesCS1A02G229100	TraesCS1A02G229100	-	1A:401226675-401227405	10_1_20	10_1_94	OK	40.5411	45.9742	0.181441	0.5528	0.3317	0.836227	no
TraesCS1A02G229400	TraesCS1A02G229400	-	1A:401770370-401776062	10_1_20	10_1_94	OK	1.8047	2.1447	0.249016	0.686762	0.23545	0.761721	no
TraesCS1A02G229700	TraesCS1A02G229700	-	1A:402252750-402258921	10_1_20	10_1_94	OK	6.57104	6.91249	0.0730843	0.218901	0.69905	0.962956	no
TraesCS1A02G229800	TraesCS1A02G229800	-	1A:402277349-402278875	10_1_20	10_1_94	OK	6.56354	4.60331	-0.511802	-1.06162	0.0701	0.470245	no
TraesCS1A02G229900	TraesCS1A02G229900	-	1A:402800674-402805290	10_1_20	10_1_94	OK	0.769993	0.588398	-0.388052	-0.630579	0.2699	0.789122	no
TraesCS1A02G230000	TraesCS1A02G230000	-	1A:402805581-402809242	10_1_20	10_1_94	OK	3.3145	2.69486	-0.298583	-0.879944	0.1256	0.609674	no
TraesCS1A02G230100	TraesCS1A02G230100	-	1A:402920831-402930504	10_1_20	10_1_94	OK	10.3933	12.4924	0.265397	0.764184	0.1827	0.698469	no
TraesCS1A02G230300	TraesCS1A02G230300	-	1A:402941255-402946713	10_1_20	10_1_94	OK	2.84563	3.70131	0.379288	1.20477	0.03965	0.35382	no
TraesCS1A02G230400	TraesCS1A02G230400	-	1A:403023005-403031517	10_1_20	10_1_94	OK	53.9473	53.9405	-0.000181941	-0.000570117	0.99915	0.99932	no
TraesCS1A02G230500	TraesCS1A02G230500	-	1A:403023005-403031517	10_1_20	10_1_94	OK	1.57252	1.70446	0.116234	0.0464367	0.95465	0.99326	no
TraesCS1A02G230600	TraesCS1A02G230600	-	1A:403361806-403386327	10_1_20	10_1_94	OK	2.6878	2.85408	0.0866047	0.254529	0.65695	0.954456	no
TraesCS1A02G230900	TraesCS1A02G230900	-	1A:403632276-403632940	10_1_20	10_1_94	OK	0.780691	0.47513	-0.716429	-0.649068	0.2568	0.777237	no
TraesCS1A02G231000	TraesCS1A02G231000	-	1A:403634443-403634938	10_1_20	10_1_94	OK	23.7632	26.0682	0.133561	0.33151	0.56765	0.933672	no
TraesCS1A02G231100	TraesCS1A02G231100	-	1A:403655014-403662722	10_1_20	10_1_94	OK	14.2033	14.8144	0.060774	0.193477	0.74095	0.970676	no
TraesCS1A02G231200	TraesCS1A02G231200	-	1A:403830276-403831326	10_1_20	10_1_94	OK	1.39871	1.02674	-0.446023	-0.607374	0.28845	0.804618	no
TraesCS1A02G231400	TraesCS1A02G231400	-	1A:404388547-404390160	10_1_20	10_1_94	OK	5.44952	5.45487	0.00141543	0.00228248	0.9769	0.995624	no
TraesCS1A02G231500	TraesCS1A02G231500	-	1A:404625535-404628901	10_1_20	10_1_94	OK	0.705764	0.775918	0.136719	0.216953	0.7018	0.963557	no
TraesCS1A02G231800	TraesCS1A02G231800	-	1A:405514151-405515175	10_1_20	10_1_94	OK	0.208888	0.444191	1.08845	1.16552	0.04815	0.389081	no
TraesCS1A02G231900	TraesCS1A02G231900	-	1A:405515556-405516241	10_1_20	10_1_94	OK	1.22811	1.49288	0.281665	0.360072	0.52615	0.923148	no
TraesCS1A02G232000	TraesCS1A02G232000	-	1A:405517312-405522682	10_1_20	10_1_94	OK	0.678584	0.500115	-0.440267	-0.703277	0.22165	0.749372	no
TraesCS1A02G232200	TraesCS1A02G232200	-	1A:405681898-405682862	10_1_20	10_1_94	OK	0.51974	0.34125	-0.606961	-0.506509	0.4729	0.906152	no
TraesCS1A02G232300	TraesCS1A02G232300	-	1A:405792026-405799327	10_1_20	10_1_94	OK	2.0692	1.8766	-0.140954	-0.310353	0.58765	0.937346	no
TraesCS1A02G232600	TraesCS1A02G232600	-	1A:406142959-406143967	10_1_20	10_1_94	OK	0.508153	0.403236	-0.33364	-0.369756	0.52625	0.923148	no
TraesCS1A02G232800	TraesCS1A02G232800	-	1A:406174892-406176309	10_1_20	10_1_94	OK	0.207822	0.348891	0.747429	0.630165	0.26065	0.780081	no
TraesCS1A02G232900	TraesCS1A02G232900	-	1A:406186563-406190999	10_1_20	10_1_94	OK	0.83299	0.546088	-0.609166	-1.04313	0.07315	0.479767	no
TraesCS1A02G233100	TraesCS1A02G233100	-	1A:406581656-406584983	10_1_20	10_1_94	OK	0.353204	0.364104	0.0438494	0.0805737	0.8853	0.987687	no
TraesCS1A02G233200	TraesCS1A02G233200	-	1A:407114549-407117132	10_1_20	10_1_94	OK	14.9843	16.0027	0.0948641	0.299119	0.6043	0.943201	no
TraesCS1A02G233400	TraesCS1A02G233400	-	1A:407315144-407320459	10_1_20	10_1_94	OK	1.92727	2.49716	0.373728	0.998406	0.08725	0.520291	no
TraesCS1A02G233500	TraesCS1A02G233500	-	1A:407323416-407329088	10_1_20	10_1_94	OK	1.62457	1.59558	-0.0259724	-0.0725364	0.90195	0.988189	no
TraesCS1A02G233600	TraesCS1A02G233600	-	1A:407330834-407335966	10_1_20	10_1_94	OK	5.89128	5.86528	-0.00638027	-0.0202068	0.97215	0.995164	no
TraesCS1A02G233700	TraesCS1A02G233700	-	1A:408485599-408488677	10_1_20	10_1_94	OK	52.8791	45.1943	-0.226557	-0.728423	0.2054	0.729115	no
TraesCS1A02G233800	TraesCS1A02G233800	-	1A:408491114-408493891	10_1_20	10_1_94	OK	0.53403	0.476772	-0.163621	-0.226609	0.69295	0.96141	no
TraesCS1A02G234100	TraesCS1A02G234100	-	1A:409782352-409790410	10_1_20	10_1_94	OK	0.88782	1.02169	0.202622	0.490968	0.3991	0.87275	no
TraesCS1A02G234200	TraesCS1A02G234200	-	1A:409827046-409833994	10_1_20	10_1_94	OK	10.2749	10.7607	0.0666505	0.218417	0.7053	0.964348	no
TraesCS1A02G234400	TraesCS1A02G234400	-	1A:409835899-409838736	10_1_20	10_1_94	OK	2.29423	2.28139	-0.0080981	-0.0190185	0.9728	0.995188	no
TraesCS1A02G234500	TraesCS1A02G234500	-	1A:409852086-409857399	10_1_20	10_1_94	OK	1.39171	1.56162	0.166185	0.198582	0.70075	0.963233	no
TraesCS1A02G234600	TraesCS1A02G234600	-	1A:410152901-410157058	10_1_20	10_1_94	OK	13.3349	4.02269	-1.72898	-4.47287	5e-05	0.00211087	yes
TraesCS1A02G234900	TraesCS1A02G234900	-	1A:413782216-413798673	10_1_20	10_1_94	OK	2.82845	3.45895	0.290323	0.950928	0.1046	0.563255	no
TraesCS1A02G235000	TraesCS1A02G235000	-	1A:415297272-415299492	10_1_20	10_1_94	OK	0.683812	0.498706	-0.455409	-0.791244	0.1694	0.679651	no
TraesCS1A02G235100	TraesCS1A02G235100	-	1A:415580728-415585379	10_1_20	10_1_94	OK	3.09875	1.67116	-0.890838	-2.48801	0.0001	0.00393652	yes
TraesCS1A02G235300	TraesCS1A02G235300	-	1A:415642008-415642428	10_1_20	10_1_94	OK	0.311981	0.659111	1.07907	0.473941	0.2228	0.749943	no
TraesCS1A02G235500	TraesCS1A02G235500	-	1A:416536876-416540167	10_1_20	10_1_94	OK	4.51225	4.00249	-0.172951	-0.510217	0.3699	0.85684	no
TraesCS1A02G235600	TraesCS1A02G235600	-	1A:416542612-416546310	10_1_20	10_1_94	OK	47.5959	42.8849	-0.150368	-0.48483	0.3985	0.872572	no
TraesCS1A02G235700	TraesCS1A02G235700	-	1A:417387136-417390440	10_1_20	10_1_94	OK	1.28841	1.24807	-0.0458833	-0.112134	0.84535	0.983505	no
TraesCS1A02G235900	TraesCS1A02G235900	-	1A:418034033-418040242	10_1_20	10_1_94	OK	1.61468	1.81776	0.170911	0.433906	0.45545	0.899422	no
TraesCS1A02G236000	TraesCS1A02G236000	-	1A:418041085-418046903	10_1_20	10_1_94	OK	10.4759	10.3376	-0.0191627	-0.0617378	0.91455	0.990343	no
TraesCS1A02G236100	TraesCS1A02G236100	-	1A:418049850-418057245	10_1_20	10_1_94	OK	0.995209	1.01251	0.0248675	0.0610289	0.9136	0.99008	no
TraesCS1A02G236300	TraesCS1A02G236300	-	1A:418917934-418918084	10_1_20	10_1_94	OK	13.8907	22.087	0.669079	0.695579	0.24375	0.769392	no
TraesCS1A02G236400	TraesCS1A02G236400	-	1A:418933737-418936268	10_1_20	10_1_94	OK	3.27538	2.6351	-0.313805	-0.7204	0.21285	0.738674	no
TraesCS1A02G236500	TraesCS1A02G236500	-	1A:418936643-418939887	10_1_20	10_1_94	OK	3.26644	3.20693	-0.0265259	-0.0732055	0.89875	0.987907	no
TraesCS1A02G236600	TraesCS1A02G236600	-	1A:419028887-419037606	10_1_20	10_1_94	OK	3.65918	3.41333	-0.100344	-0.304675	0.6021	0.942374	no
TraesCS1A02G236700	TraesCS1A02G236700	-	1A:419479084-419481573	10_1_20	10_1_94	OK	6.1032	6.13168	0.00671539	0.0190042	0.97125	0.994987	no
TraesCS1A02G236900	TraesCS1A02G236900	-	1A:420064777-420068159	10_1_20	10_1_94	OK	4.2507	5.24058	0.302029	0.811949	0.15505	0.660216	no
TraesCS1A02G237100	TraesCS1A02G237100	-	1A:420394345-420397136	10_1_20	10_1_94	OK	1.1641	1.08076	-0.107165	-0.229622	0.68645	0.959702	no
TraesCS1A02G237200	TraesCS1A02G237200	-	1A:420509961-420520292	10_1_20	10_1_94	OK	1.47566	1.48305	0.00720308	0.0226564	0.9696	0.994732	no
TraesCS1A02G237800	TraesCS1A02G237800	-	1A:423675498-423676890	10_1_20	10_1_94	OK	12.6142	12.0463	-0.0664657	-0.201687	0.72405	0.966943	no
TraesCS1A02G238100	TraesCS1A02G238100	-	1A:423948294-423949193	10_1_20	10_1_94	OK	0.358445	0.203111	-0.819488	-0.680757	0.3386	0.840161	no
TraesCS1A02G238600	TraesCS1A02G238600	-	1A:425252498-425265407	10_1_20	10_1_94	OK	2.4083	2.38135	-0.0162358	-0.0329302	0.9515	0.992903	no
TraesCS1A02G238700	TraesCS1A02G238700	-	1A:425252498-425265407	10_1_20	10_1_94	OK	17.948	17.6985	-0.0201951	-0.0492894	0.934	0.991662	no
TraesCS1A02G238800	TraesCS1A02G238800	-	1A:425680687-425681800	10_1_20	10_1_94	OK	1.74524	1.51722	-0.201993	-0.273275	0.6384	0.950458	no
TraesCS1A02G238900	TraesCS1A02G238900	-	1A:425713177-425734042	10_1_20	10_1_94	OK	7.45653	7.62109	0.031493	0.103629	0.86135	0.985646	no
TraesCS1A02G239000	TraesCS1A02G239000	-	1A:426299170-426304342	10_1_20	10_1_94	OK	4.5718	4.53599	-0.011345	-0.0329145	0.9541	0.993251	no
TraesCS1A02G239100	TraesCS1A02G239100	-	1A:426518617-426523264	10_1_20	10_1_94	OK	3.55906	3.57002	0.00443764	0.0144118	0.98015	0.995698	no
TraesCS1A02G239300	TraesCS1A02G239300	-	1A:426533369-426537081	10_1_20	10_1_94	OK	0.490468	0.0705039	-2.79838	-1.75053	0.0685	0.464702	no
TraesCS1A02G239600	TraesCS1A02G239600	-	1A:426880666-426882655	10_1_20	10_1_94	OK	0.513901	0.52998	0.0444473	0.0668319	0.91185	0.989749	no
TraesCS1A02G239700	TraesCS1A02G239700	-	1A:426886833-426892014	10_1_20	10_1_94	OK	1.36874	1.36335	-0.00568661	-0.00550941	0.99315	0.997217	no
TraesCS1A02G239800	TraesCS1A02G239800	-	1A:426886833-426892014	10_1_20	10_1_94	OK	11.3345	12.0996	0.0942378	0.271915	0.63735	0.950344	no
TraesCS1A02G240000	TraesCS1A02G240000	-	1A:426929585-426933776	10_1_20	10_1_94	OK	2.69032	2.77882	0.0466902	0.13476	0.81455	0.980589	no
TraesCS1A02G240100	TraesCS1A02G240100	-	1A:427037673-427041154	10_1_20	10_1_94	OK	0.444681	0.706759	0.668447	1.41942	0.01645	0.209727	no
TraesCS1A02G240200	TraesCS1A02G240200	-	1A:427048239-427049359	10_1_20	10_1_94	OK	1.68154	1.9541	0.216719	0.344727	0.54745	0.929691	no
TraesCS1A02G240300	TraesCS1A02G240300	-	1A:427482372-427485361	10_1_20	10_1_94	OK	3.72244	3.88119	0.0602511	0.175986	0.75695	0.973372	no
TraesCS1A02G240400	TraesCS1A02G240400	-	1A:427520650-427528030	10_1_20	10_1_94	OK	0.361707	0.429275	0.24708	0.45338	0.41645	0.881739	no
TraesCS1A02G240500	TraesCS1A02G240500	-	1A:427811333-427813937	10_1_20	10_1_94	OK	1.09761	1.07631	-0.0282809	-0.0506683	0.9257	0.991399	no
TraesCS1A02G240600	TraesCS1A02G240600	-	1A:427814328-427823554	10_1_20	10_1_94	OK	4.61138	4.7128	0.0313862	0.102845	0.85575	0.984647	no
TraesCS1A02G241000	TraesCS1A02G241000	-	1A:428546383-428550024	10_1_20	10_1_94	OK	10.292	9.35316	-0.137991	-0.433236	0.444	0.895195	no
TraesCS1A02G241100	TraesCS1A02G241100	-	1A:428663705-428664650	10_1_20	10_1_94	OK	0.418763	0.054734	-2.93563	-1.81809	0.2481	0.771419	no
TraesCS1A02G241300	TraesCS1A02G241300	-	1A:428972916-428979705	10_1_20	10_1_94	OK	8.13491	8.3866	0.0439594	0.142872	0.80255	0.97945	no
TraesCS1A02G241400	TraesCS1A02G241400	-	1A:429002154-429003928	10_1_20	10_1_94	OK	0.660436	0.667506	0.0153617	0.0143292	0.93765	0.992021	no
TraesCS1A02G241500	TraesCS1A02G241500	-	1A:429483214-429484117	10_1_20	10_1_94	OK	0.564871	0.211377	-1.4181	-1.35597	0.133	0.624512	no
TraesCS1A02G241700	TraesCS1A02G241700	-	1A:430002490-430006423	10_1_20	10_1_94	OK	1.92749	1.68689	-0.192356	-0.419758	0.4634	0.902016	no
TraesCS1A02G241800	TraesCS1A02G241800	-	1A:430006817-430008755	10_1_20	10_1_94	OK	2.99407	3.15788	0.0768467	0.169098	0.76405	0.974077	no
TraesCS1A02G241900	TraesCS1A02G241900	-	1A:430177936-430181778	10_1_20	10_1_94	OK	12.6987	16.2707	0.357599	1.15781	0.0467	0.383632	no
TraesCS1A02G242100	TraesCS1A02G242100	-	1A:430231588-430234732	10_1_20	10_1_94	OK	4.32435	4.25076	-0.0247627	-0.0764113	0.8919	0.987687	no
TraesCS1A02G242200	TraesCS1A02G242200	-	1A:430236533-430240368	10_1_20	10_1_94	OK	0.511897	0.495664	-0.0464906	-0.0738375	0.89375	0.987687	no
TraesCS1A02G242300	TraesCS1A02G242300	-	1A:430334088-430339310	10_1_20	10_1_94	OK	0.390395	0.482612	0.305928	0.627123	0.27505	0.793634	no
TraesCS1A02G242400	TraesCS1A02G242400	-	1A:430342572-430344319	10_1_20	10_1_94	OK	0.769746	0.635437	-0.276632	-0.373874	0.5053	0.917035	no
TraesCS1A02G242500	TraesCS1A02G242500	-	1A:430584229-430591637	10_1_20	10_1_94	OK	4.47719	4.90584	0.131906	0.404777	0.4872	0.910834	no
TraesCS1A02G242600	TraesCS1A02G242600	-	1A:430605349-430611761	10_1_20	10_1_94	OK	22.3743	23.0208	0.041097	0.12948	0.81755	0.98085	no
TraesCS1A02G242800	TraesCS1A02G242800	-	1A:430617267-430622212	10_1_20	10_1_94	OK	2.23713	2.34313	0.0667857	0.167684	0.77175	0.975415	no
TraesCS1A02G242900	TraesCS1A02G242900	-	1A:430624437-430626106	10_1_20	10_1_94	OK	4.15584	4.01497	-0.0497529	-0.0687704	0.9067	0.988533	no
TraesCS1A02G243000	TraesCS1A02G243000	-	1A:431013710-431016801	10_1_20	10_1_94	OK	18.978	15.1329	-0.326636	-1.065	0.0627	0.445378	no
TraesCS1A02G243100	TraesCS1A02G243100	-	1A:431017430-431031404	10_1_20	10_1_94	OK	2.98483	3.53658	0.244706	0.673315	0.24535	0.76994	no
TraesCS1A02G243200	TraesCS1A02G243200	-	1A:431431126-431435660	10_1_20	10_1_94	OK	6.05881	7.22511	0.253985	0.813586	0.153	0.656762	no
TraesCS1A02G243300	TraesCS1A02G243300	-	1A:431776448-431780693	10_1_20	10_1_94	OK	5.63753	6.64377	0.236937	0.723647	0.2057	0.729564	no
TraesCS1A02G243700	TraesCS1A02G243700	-	1A:432193617-432202573	10_1_20	10_1_94	OK	4.60508	4.47228	-0.0422167	-0.13454	0.8142	0.980509	no
TraesCS1A02G244100	TraesCS1A02G244100	-	1A:432530983-432536229	10_1_20	10_1_94	OK	0.605375	0.517881	-0.225209	-0.443843	0.4398	0.893038	no
TraesCS1A02G244200	TraesCS1A02G244200	-	1A:432537249-432541306	10_1_20	10_1_94	OK	0.537659	0.425429	-0.337772	-0.612661	0.28475	0.802078	no
TraesCS1A02G244300	TraesCS1A02G244300	-	1A:432559099-432560254	10_1_20	10_1_94	OK	9.70007	9.84885	0.0219609	0.049799	0.9298	0.991399	no
TraesCS1A02G244400	TraesCS1A02G244400	-	1A:432589951-432592978	10_1_20	10_1_94	OK	0.672123	0.604246	-0.153588	-0.21466	0.70285	0.964003	no
TraesCS1A02G244600	TraesCS1A02G244600	-	1A:432759698-432760295	10_1_20	10_1_94	OK	1.48623	1.42488	-0.0608206	-0.0742641	0.88415	0.987687	no
TraesCS1A02G244700	TraesCS1A02G244700	-	1A:432765220-432771742	10_1_20	10_1_94	OK	4.00055	4.04114	0.0145659	0.0477748	0.93325	0.991629	no
TraesCS1A02G244900	TraesCS1A02G244900	-	1A:432951798-432959237	10_1_20	10_1_94	OK	15.3955	13.9384	-0.143437	-0.426726	0.45425	0.899129	no
TraesCS1A02G245000	TraesCS1A02G245000	-	1A:432973059-432987608	10_1_20	10_1_94	OK	5.97287	6.8644	0.20071	0.643566	0.2692	0.788308	no
TraesCS1A02G245100	TraesCS1A02G245100	-	1A:433526137-433533407	10_1_20	10_1_94	OK	0.595812	0.72449	0.282109	0.26957	0.64775	0.952092	no
TraesCS1A02G245200	TraesCS1A02G245200	-	1A:434046756-434047173	10_1_20	10_1_94	OK	2.21483	3.32277	0.585188	0.621917	0.27	0.789122	no
TraesCS1A02G245300	TraesCS1A02G245300	-	1A:434419690-434428750	10_1_20	10_1_94	OK	5.71964	6.03107	0.0764913	0.243954	0.6728	0.95717	no
TraesCS1A02G245500	TraesCS1A02G245500	-	1A:434638558-434641445	10_1_20	10_1_94	OK	0.606812	0.6696	0.14205	0.230813	0.6669	0.956042	no
TraesCS1A02G245600	TraesCS1A02G245600	-	1A:434871479-434878257	10_1_20	10_1_94	OK	4.40654	4.76195	0.111907	0.339318	0.55635	0.93101	no
TraesCS1A02G245700	TraesCS1A02G245700	-	1A:435057159-435064141	10_1_20	10_1_94	OK	0.516915	0.535383	0.0506445	0.135089	0.81575	0.98083	no
TraesCS1A02G246100	TraesCS1A02G246100	-	1A:435398527-435406621	10_1_20	10_1_94	OK	0.323741	0.360966	0.157024	0.29924	0.59165	0.938938	no
TraesCS1A02G246400	TraesCS1A02G246400	-	1A:436421137-436426639	10_1_20	10_1_94	OK	14.5655	14.2478	-0.0318157	-0.103145	0.8589	0.985281	no
TraesCS1A02G246500	TraesCS1A02G246500	-	1A:436429224-436435467	10_1_20	10_1_94	OK	2.2303	2.36582	0.0851019	0.243154	0.6735	0.957395	no
TraesCS1A02G246600	TraesCS1A02G246600	-	1A:436435965-436440510	10_1_20	10_1_94	OK	10.6368	11.7012	0.137591	0.450434	0.42915	0.888354	no
TraesCS1A02G246700	TraesCS1A02G246700	-	1A:437227744-437232712	10_1_20	10_1_94	OK	1.95339	1.60924	-0.279595	-0.500968	0.3755	0.859463	no
TraesCS1A02G246800	TraesCS1A02G246800	-	1A:437582683-437587434	10_1_20	10_1_94	OK	5.70977	6.54879	0.197795	0.585129	0.3018	0.81562	no
TraesCS1A02G246900	TraesCS1A02G246900	-	1A:438295339-438300885	10_1_20	10_1_94	OK	15.765	17.646	0.162614	0.514445	0.3821	0.862627	no
TraesCS1A02G247100	TraesCS1A02G247100	-	1A:438365794-438368421	10_1_20	10_1_94	OK	2.33806	2.68378	0.19895	0.561694	0.3266	0.832571	no
TraesCS1A02G247200	TraesCS1A02G247200	-	1A:438684368-438688797	10_1_20	10_1_94	OK	8.28763	8.47455	0.0321779	0.0943424	0.8714	0.986851	no
TraesCS1A02G247500	TraesCS1A02G247500	-	1A:439066056-439074664	10_1_20	10_1_94	OK	5.95477	6.74685	0.180168	0.572565	0.3268	0.832739	no
TraesCS1A02G247700	TraesCS1A02G247700	-	1A:439723132-439727622	10_1_20	10_1_94	OK	0.508518	0.263578	-0.948069	-1.7487	0.00315	0.0662074	no
TraesCS1A02G247800	TraesCS1A02G247800	-	1A:439930513-439932376	10_1_20	10_1_94	OK	7.08895	7.35103	0.052375	0.135139	0.81135	0.980125	no
TraesCS1A02G247900	TraesCS1A02G247900	-	1A:440019651-440029391	10_1_20	10_1_94	OK	2.33278	2.28067	-0.0325907	-0.088809	0.87615	0.986851	no
TraesCS1A02G248100	TraesCS1A02G248100	-	1A:440072479-440074799	10_1_20	10_1_94	OK	2.36932	2.52627	0.0925324	0.196281	0.7297	0.96807	no
TraesCS1A02G248200	TraesCS1A02G248200	-	1A:440183809-440187326	10_1_20	10_1_94	OK	2.41899	2.37612	-0.0257987	-0.0570669	0.9235	0.991295	no
TraesCS1A02G248300	TraesCS1A02G248300	-	1A:440412864-440416040	10_1_20	10_1_94	OK	10.7823	9.1354	-0.239131	-0.658006	0.2527	0.774476	no
TraesCS1A02G248400	TraesCS1A02G248400	-	1A:440440918-440457450	10_1_20	10_1_94	OK	5.41836	5.05207	-0.100981	-0.328953	0.56235	0.932381	no
TraesCS1A02G248600	TraesCS1A02G248600	-	1A:440783362-440796745	10_1_20	10_1_94	OK	2.8029	3.0838	0.13779	0.408094	0.47805	0.907013	no
TraesCS1A02G248700	TraesCS1A02G248700	-	1A:440800854-440802058	10_1_20	10_1_94	OK	3.04887	1.56438	-0.962681	-1.59866	0.00785	0.128043	no
TraesCS1A02G248800	TraesCS1A02G248800	-	1A:440886441-440891002	10_1_20	10_1_94	OK	1.66487	1.64563	-0.016765	-0.0479551	0.93295	0.991629	no
TraesCS1A02G248900	TraesCS1A02G248900	-	1A:441020192-441023416	10_1_20	10_1_94	OK	0.533479	0.694155	0.379826	0.66221	0.2507	0.772822	no
TraesCS1A02G249000	TraesCS1A02G249000	-	1A:441031692-441033979	10_1_20	10_1_94	OK	3.81305	2.86458	-0.412623	-0.964381	0.1006	0.553516	no
TraesCS1A02G249100	TraesCS1A02G249100	-	1A:441107311-441111912	10_1_20	10_1_94	OK	1.78157	2.1389	0.26372	0.762835	0.18585	0.702605	no
TraesCS1A02G249300	TraesCS1A02G249300	-	1A:441183587-441185735	10_1_20	10_1_94	OK	6.83511	8.25616	0.272506	0.839653	0.147	0.647053	no
TraesCS1A02G249400	TraesCS1A02G249400	-	1A:441235401-441245178	10_1_20	10_1_94	OK	5.72795	5.65477	-0.0185517	-0.0590774	0.92045	0.991037	no
TraesCS1A02G249500	TraesCS1A02G249500	-	1A:441751924-441756669	10_1_20	10_1_94	OK	8.6755	10.9469	0.335507	0.895216	0.11925	0.596159	no
TraesCS1A02G249600	TraesCS1A02G249600	-	1A:441763843-441766750	10_1_20	10_1_94	OK	25.507	22.2538	-0.196843	-0.639027	0.2691	0.788308	no
TraesCS1A02G250000	TraesCS1A02G250000	-	1A:441841791-441843417	10_1_20	10_1_94	OK	1.087	0.504334	-1.1079	-1.59365	0.00775	0.12694	no
TraesCS1A02G250100	TraesCS1A02G250100	-	1A:441927240-441929536	10_1_20	10_1_94	OK	9.30847	7.82926	-0.249668	-0.692398	0.22555	0.752606	no
TraesCS1A02G250200	TraesCS1A02G250200	-	1A:441931205-441932559	10_1_20	10_1_94	OK	0.337881	0.429811	0.347188	0.427595	0.4438	0.895037	no
TraesCS1A02G250300	TraesCS1A02G250300	-	1A:441954666-441957069	10_1_20	10_1_94	OK	30.0611	29.7038	-0.01725	-0.0546472	0.91905	0.990975	no
TraesCS1A02G250400	TraesCS1A02G250400	-	1A:442124886-442126086	10_1_20	10_1_94	OK	1.96209	1.79177	-0.131009	-0.273429	0.6261	0.948042	no
TraesCS1A02G250500	TraesCS1A02G250500	-	1A:442154861-442155978	10_1_20	10_1_94	OK	5.86937	7.47462	0.348794	0.790573	0.17075	0.681414	no
TraesCS1A02G250700	TraesCS1A02G250700	-	1A:442470887-442476407	10_1_20	10_1_94	OK	3.64025	3.43619	-0.0832244	-0.244361	0.6611	0.955321	no
TraesCS1A02G250800	TraesCS1A02G250800	-	1A:442553711-442563195	10_1_20	10_1_94	OK	2.61608	2.61243	-0.00201847	-0.00393153	0.99585	0.997834	no
TraesCS1A02G250900	TraesCS1A02G250900	-	1A:442553711-442563195	10_1_20	10_1_94	OK	9.95357	11.601	0.220964	0.415757	0.45605	0.899641	no
TraesCS1A02G251000	TraesCS1A02G251000	-	1A:442563511-442567349	10_1_20	10_1_94	OK	5.24279	5.8326	0.153804	0.450434	0.43445	0.89071	no
TraesCS1A02G251100	TraesCS1A02G251100	-	1A:442606329-442613294	10_1_20	10_1_94	OK	8.58684	9.73209	0.180621	0.568067	0.31595	0.825638	no
TraesCS1A02G251200	TraesCS1A02G251200	-	1A:442613330-442614743	10_1_20	10_1_94	OK	61.3865	54.0503	-0.183618	-0.561577	0.3252	0.831851	no
TraesCS1A02G251400	TraesCS1A02G251400	-	1A:442800490-442808502	10_1_20	10_1_94	OK	21.4084	21.0434	-0.0248116	-0.0789369	0.8894	0.987687	no
TraesCS1A02G251500	TraesCS1A02G251500	-	1A:443125060-443133281	10_1_20	10_1_94	OK	1.80257	1.87009	0.0530489	0.116174	0.8426	0.982852	no
TraesCS1A02G251600	TraesCS1A02G251600	-	1A:443193548-443198146	10_1_20	10_1_94	OK	100.591	89.4553	-0.169267	-0.51394	0.3685	0.856169	no
TraesCS1A02G251700	TraesCS1A02G251700	-	1A:443198966-443211104	10_1_20	10_1_94	OK	5.35784	5.8213	0.119691	0.394866	0.4897	0.911079	no
TraesCS1A02G251800	TraesCS1A02G251800	-	1A:443659414-443660791	10_1_20	10_1_94	OK	1.03163	1.11932	0.117695	0.211272	0.7167	0.965989	no
TraesCS1A02G251900	TraesCS1A02G251900	-	1A:443703297-443704605	10_1_20	10_1_94	OK	3.11232	2.32959	-0.417914	-0.685707	0.2314	0.757863	no
TraesCS1A02G252000	TraesCS1A02G252000	-	1A:443708368-443712092	10_1_20	10_1_94	OK	7.76419	7.50244	-0.0494756	-0.1414	0.801	0.979423	no
TraesCS1A02G252300	TraesCS1A02G252300	-	1A:444122389-444123580	10_1_20	10_1_94	OK	3.18388	4.1074	0.367439	0.922103	0.11265	0.581694	no
TraesCS1A02G252400	TraesCS1A02G252400	-	1A:444124495-444127602	10_1_20	10_1_94	OK	13.6089	11.7001	-0.218025	-0.6534	0.24995	0.772249	no
TraesCS1A02G252500	TraesCS1A02G252500	-	1A:444127612-444129639	10_1_20	10_1_94	OK	4.1049	2.62418	-0.645478	-1.1963	0.0371	0.340301	no
TraesCS1A02G252700	TraesCS1A02G252700	-	1A:444144689-444146823	10_1_20	10_1_94	OK	18.1819	19.1478	0.0746754	0.22682	0.6936	0.961444	no
TraesCS1A02G253000	TraesCS1A02G253000	-	1A:444255167-444257615	10_1_20	10_1_94	OK	7.75003	7.5688	-0.0341376	-0.1002	0.85875	0.985281	no
TraesCS1A02G253400	TraesCS1A02G253400	-	1A:445257709-445277310	10_1_20	10_1_94	OK	2.6285	2.18195	-0.268621	-0.787074	0.17295	0.685124	no
TraesCS1A02G253900	TraesCS1A02G253900	-	1A:445541462-445544679	10_1_20	10_1_94	OK	0.595332	0.610632	0.0366084	0.0705674	0.90335	0.988288	no
TraesCS1A02G254100	TraesCS1A02G254100	-	1A:445653715-445656457	10_1_20	10_1_94	OK	2.0547	2.02152	-0.0234876	-0.0604992	0.91625	0.990725	no
TraesCS1A02G254200	TraesCS1A02G254200	-	1A:445878771-445885091	10_1_20	10_1_94	OK	12.5792	12.1072	-0.0551743	-0.173584	0.7647	0.974078	no
TraesCS1A02G254400	TraesCS1A02G254400	-	1A:445914780-445917729	10_1_20	10_1_94	OK	20.8663	21.4852	0.0421689	0.132664	0.81015	0.980024	no
TraesCS1A02G254500	TraesCS1A02G254500	-	1A:445934352-445938890	10_1_20	10_1_94	OK	0.4746	0.190668	-1.31565	-2.26576	0.0002	0.00724766	yes
TraesCS1A02G254600	TraesCS1A02G254600	-	1A:446123317-446132512	10_1_20	10_1_94	OK	0.27757	0.322316	0.215623	0.419757	0.45735	0.900124	no
TraesCS1A02G254800	TraesCS1A02G254800	-	1A:446236431-446237616	10_1_20	10_1_94	OK	6.16749	9.52826	0.627529	1.38872	0.01485	0.197233	no
TraesCS1A02G255000	TraesCS1A02G255000	-	1A:446541861-446549281	10_1_20	10_1_94	OK	5.28856	5.03838	-0.0699167	-0.225321	0.69345	0.961442	no
TraesCS1A02G255100	TraesCS1A02G255100	-	1A:447005331-447007022	10_1_20	10_1_94	OK	24.7051	28.1819	0.189958	0.532883	0.3544	0.84946	no
TraesCS1A02G255200	TraesCS1A02G255200	-	1A:447112677-447120162	10_1_20	10_1_94	OK	0.74765	0.961708	0.363235	0.839108	0.1423	0.64033	no
TraesCS1A02G255300	TraesCS1A02G255300	-	1A:447623203-447635025	10_1_20	10_1_94	OK	2.92544	2.97418	0.0238378	0.0737917	0.89855	0.987907	no
TraesCS1A02G255400	TraesCS1A02G255400	-	1A:447640538-447644424	10_1_20	10_1_94	OK	5.23362	4.80601	-0.122967	-0.381237	0.50015	0.915531	no
TraesCS1A02G255600	TraesCS1A02G255600	-	1A:447747679-447749014	10_1_20	10_1_94	OK	2.60776	2.72911	0.0656165	0.120732	0.8265	0.981325	no
TraesCS1A02G255800	TraesCS1A02G255800	-	1A:448033491-448037889	10_1_20	10_1_94	OK	31.1654	32.9096	0.0785608	0.253822	0.66015	0.955243	no
TraesCS1A02G255900	TraesCS1A02G255900	-	1A:448627006-448629624	10_1_20	10_1_94	OK	2.25285	2.26547	0.00806148	0.0235409	0.96785	0.994429	no
TraesCS1A02G256000	TraesCS1A02G256000	-	1A:448814632-448816127	10_1_20	10_1_94	OK	1.59509	1.66675	0.0633992	0.0943652	0.87	0.986709	no
TraesCS1A02G256100	TraesCS1A02G256100	-	1A:448897529-448912063	10_1_20	10_1_94	OK	1.50565	1.57974	0.069296	0.20203	0.73455	0.969545	no
TraesCS1A02G256200	TraesCS1A02G256200	-	1A:448912373-448915764	10_1_20	10_1_94	OK	1.20311	1.33284	0.147737	0.376582	0.50955	0.917995	no
TraesCS1A02G256300	TraesCS1A02G256300	-	1A:448918313-448924958	10_1_20	10_1_94	OK	9.19538	8.91562	-0.0445748	-0.144382	0.80075	0.979423	no
TraesCS1A02G256400	TraesCS1A02G256400	-	1A:448926774-448930744	10_1_20	10_1_94	OK	41.412	34.9252	-0.245779	-0.780687	0.1714	0.682665	no
TraesCS1A02G256800	TraesCS1A02G256800	-	1A:449195770-449201684	10_1_20	10_1_94	OK	2.30663	2.81432	0.286999	0.847736	0.13665	0.631602	no
TraesCS1A02G257100	TraesCS1A02G257100	-	1A:449511676-449512442	10_1_20	10_1_94	OK	1.60032	1.54321	-0.0524311	-0.0550326	0.9469	0.992643	no
TraesCS1A02G257300	TraesCS1A02G257300	-	1A:449555197-449558720	10_1_20	10_1_94	OK	7.24473	5.0009	-0.534742	-1.52871	0.00735	0.122433	no
TraesCS1A02G257400	TraesCS1A02G257400	-	1A:449623116-449626157	10_1_20	10_1_94	OK	7.24444	5.73508	-0.33706	-0.893677	0.11945	0.596601	no
TraesCS1A02G257900	TraesCS1A02G257900	-	1A:449820374-449831326	10_1_20	10_1_94	OK	1.17572	0.771686	-0.607465	-1.04749	0.0712	0.473843	no
TraesCS1A02G258000	TraesCS1A02G258000	-	1A:449843794-449853848	10_1_20	10_1_94	OK	4.08443	5.5014	0.429666	1.34494	0.0185	0.225974	no
TraesCS1A02G258100	TraesCS1A02G258100	-	1A:449853941-449857196	10_1_20	10_1_94	OK	3.51823	3.94589	0.165499	0.465753	0.41235	0.879342	no
TraesCS1A02G258200	TraesCS1A02G258200	-	1A:449934515-449938594	10_1_20	10_1_94	OK	21.854	22.1833	0.0215749	0.070408	0.9018	0.988189	no
TraesCS1A02G258300	TraesCS1A02G258300	-	1A:450092811-450097229	10_1_20	10_1_94	OK	1.03431	1.44008	0.47749	1.04298	0.07085	0.472541	no
TraesCS1A02G258400	TraesCS1A02G258400	-	1A:451280507-451282597	10_1_20	10_1_94	OK	5.16916	4.72681	-0.129062	-0.34437	0.5449	0.929213	no
TraesCS1A02G258500	TraesCS1A02G258500	-	1A:451617711-451619073	10_1_20	10_1_94	OK	12.3864	13.0018	0.0699497	0.179282	0.7496	0.972448	no
TraesCS1A02G258700	TraesCS1A02G258700	-	1A:451849957-451851112	10_1_20	10_1_94	OK	1.09364	1.31579	0.266794	0.423602	0.458	0.900139	no
TraesCS1A02G258800	TraesCS1A02G258800	-	1A:452018320-452021152	10_1_20	10_1_94	OK	61.3512	69.0186	0.169894	0.521237	0.359	0.852009	no
TraesCS1A02G259000	TraesCS1A02G259000	-	1A:452042145-452046460	10_1_20	10_1_94	OK	8.43207	9.25613	0.134521	0.408073	0.47285	0.906152	no
TraesCS1A02G259100	TraesCS1A02G259100	-	1A:452051194-452052750	10_1_20	10_1_94	OK	0.347533	0.596328	0.778955	1.01421	0.0814	0.505431	no
TraesCS1A02G259200	TraesCS1A02G259200	-	1A:452280748-452284447	10_1_20	10_1_94	OK	5.5848	4.96494	-0.169728	-0.523295	0.35775	0.850974	no
TraesCS1A02G259400	TraesCS1A02G259400	-	1A:452452677-452455333	10_1_20	10_1_94	OK	1.17518	0.931983	-0.334507	-0.725723	0.20215	0.725106	no
TraesCS1A02G259500	TraesCS1A02G259500	-	1A:452753442-452757351	10_1_20	10_1_94	OK	0.439753	0.398978	-0.140382	-0.295405	0.60275	0.94282	no
TraesCS1A02G259600	TraesCS1A02G259600	-	1A:452758833-452761870	10_1_20	10_1_94	OK	4.91456	4.89748	-0.00502047	-0.0160632	0.97745	0.99567	no
TraesCS1A02G259700	TraesCS1A02G259700	-	1A:452784056-452786582	10_1_20	10_1_94	OK	93.4043	79.7309	-0.22835	-0.679719	0.2365	0.762698	no
TraesCS1A02G259800	TraesCS1A02G259800	-	1A:452857081-452865313	10_1_20	10_1_94	OK	19.598	22.2035	0.180081	0.582069	0.31475	0.824637	no
TraesCS1A02G259900	TraesCS1A02G259900	-	1A:453071837-453075356	10_1_20	10_1_94	OK	1.41901	0.995362	-0.511596	-1.11116	0.0522	0.405708	no
TraesCS1A02G260000	TraesCS1A02G260000	-	1A:453520441-453524428	10_1_20	10_1_94	OK	3.83226	4.75036	0.309842	0.629338	0.2689	0.78806	no
TraesCS1A02G260100	TraesCS1A02G260100	-	1A:454033521-454037971	10_1_20	10_1_94	OK	9.43996	11.8306	0.325665	1.0201	0.0778	0.494074	no
TraesCS1A02G260200	TraesCS1A02G260200	-	1A:454329422-454334823	10_1_20	10_1_94	OK	1.71482	1.76585	0.042307	0.11381	0.8391	0.982235	no
TraesCS1A02G260300	TraesCS1A02G260300	-	1A:454335484-454339778	10_1_20	10_1_94	OK	2.02651	2.51078	0.309137	0.724824	0.21145	0.736988	no
TraesCS1A02G260400	TraesCS1A02G260400	-	1A:454341616-454345142	10_1_20	10_1_94	OK	1.2808	0.904537	-0.50179	-1.09714	0.0593	0.432342	no
TraesCS1A02G260500	TraesCS1A02G260500	-	1A:454516008-454523565	10_1_20	10_1_94	OK	5.50389	6.72976	0.290102	0.908756	0.1124	0.581372	no
TraesCS1A02G260700	TraesCS1A02G260700	-	1A:454533587-454534849	10_1_20	10_1_94	OK	1.04235	1.22073	0.227912	0.437651	0.4459	0.895742	no
TraesCS1A02G260900	TraesCS1A02G260900	-	1A:455022756-455029126	10_1_20	10_1_94	OK	26.3934	26.9345	0.0292814	0.0908918	0.8805	0.987616	no
TraesCS1A02G261000	TraesCS1A02G261000	-	1A:455031000-455038358	10_1_20	10_1_94	OK	14.2413	12.1656	-0.227276	-0.739875	0.20005	0.722412	no
TraesCS1A02G261400	TraesCS1A02G261400	-	1A:455818470-455822929	10_1_20	10_1_94	OK	0.799255	0.60929	-0.391527	-0.786399	0.1695	0.679651	no
TraesCS1A02G261800	TraesCS1A02G261800	-	1A:456321203-456323812	10_1_20	10_1_94	OK	1.04841	0.815674	-0.362141	-0.550686	0.34625	0.844858	no
TraesCS1A02G261900	TraesCS1A02G261900	-	1A:456650947-456652182	10_1_20	10_1_94	OK	12.705	13.6742	0.106069	0.314391	0.5855	0.936975	no
TraesCS1A02G262000	TraesCS1A02G262000	-	1A:456653630-456654382	10_1_20	10_1_94	OK	16.4527	20.5922	0.323777	0.865548	0.135	0.627905	no
TraesCS1A02G262100	TraesCS1A02G262100	-	1A:456655322-456657426	10_1_20	10_1_94	OK	8.74893	7.52609	-0.217206	-0.588663	0.2991	0.813833	no
TraesCS1A02G262200	TraesCS1A02G262200	-	1A:456924748-456931844	10_1_20	10_1_94	OK	1.87249	2.16871	0.211876	0.630677	0.2773	0.796094	no
TraesCS1A02G262300	TraesCS1A02G262300	-	1A:456940069-456944304	10_1_20	10_1_94	OK	24.4999	24.0836	-0.0247283	-0.077809	0.89475	0.987687	no
TraesCS1A02G262400	TraesCS1A02G262400	-	1A:457372179-457373172	10_1_20	10_1_94	OK	162.422	207.965	0.356596	1.13	0.04765	0.386953	no
TraesCS1A02G262500	TraesCS1A02G262500	-	1A:457945324-457945945	10_1_20	10_1_94	OK	42.5652	55.663	0.387045	1.11421	0.0513	0.402702	no
TraesCS1A02G262600	TraesCS1A02G262600	-	1A:457956310-457961244	10_1_20	10_1_94	OK	4.44696	5.3902	0.277518	0.847088	0.143	0.641196	no
TraesCS1A02G262700	TraesCS1A02G262700	-	1A:458216683-458220843	10_1_20	10_1_94	OK	0.72421	0.605903	-0.257321	-0.308813	0.5564	0.931024	no
TraesCS1A02G262800	TraesCS1A02G262800	-	1A:458227679-458230027	10_1_20	10_1_94	OK	14.4485	16.6834	0.207492	0.517352	0.37325	0.858368	no
TraesCS1A02G262900	TraesCS1A02G262900	-	1A:458394133-458397267	10_1_20	10_1_94	OK	11.4737	14.4465	0.332385	0.96617	0.0871	0.519976	no
TraesCS1A02G263000	TraesCS1A02G263000	-	1A:458504527-458507240	10_1_20	10_1_94	OK	6.36267	5.45958	-0.220842	-0.621647	0.2756	0.794326	no
TraesCS1A02G263200	TraesCS1A02G263200	-	1A:458557064-458562511	10_1_20	10_1_94	OK	17.9658	19.4372	0.113561	0.361603	0.52825	0.924194	no
TraesCS1A02G263300	TraesCS1A02G263300	-	1A:458564116-458566532	10_1_20	10_1_94	OK	61.7207	57.9162	-0.0917878	-0.288623	0.6161	0.945899	no
TraesCS1A02G263400	TraesCS1A02G263400	-	1A:458896288-458908694	10_1_20	10_1_94	OK	2.19055	2.5641	0.227159	0.713105	0.21565	0.742609	no
TraesCS1A02G263500	TraesCS1A02G263500	-	1A:458918052-458919046	10_1_20	10_1_94	OK	0.414172	0.27976	-0.566041	-0.605716	0.2926	0.808807	no
TraesCS1A02G263600	TraesCS1A02G263600	-	1A:459097179-459100473	10_1_20	10_1_94	OK	0.89923	0.684081	-0.394521	-0.519033	0.3548	0.849554	no
TraesCS1A02G263700	TraesCS1A02G263700	-	1A:459186661-459188632	10_1_20	10_1_94	OK	2.67277	2.09926	-0.348451	-0.683561	0.23385	0.76092	no
TraesCS1A02G263800	TraesCS1A02G263800	-	1A:459269856-459275619	10_1_20	10_1_94	OK	1.86926	1.66641	-0.165726	-0.466294	0.4176	0.88211	no
TraesCS1A02G264000	TraesCS1A02G264000	-	1A:459307639-459313757	10_1_20	10_1_94	OK	10.0177	13.4576	0.425869	1.27127	0.02895	0.29625	no
TraesCS1A02G264100	TraesCS1A02G264100	-	1A:459514098-459523796	10_1_20	10_1_94	OK	3.00147	3.44212	0.197628	0.60509	0.2938	0.81016	no
TraesCS1A02G264200	TraesCS1A02G264200	-	1A:459524186-459527766	10_1_20	10_1_94	OK	2.45066	2.4069	-0.0259958	-0.0678549	0.9077	0.988728	no
TraesCS1A02G264300	TraesCS1A02G264300	-	1A:459946839-459948904	10_1_20	10_1_94	OK	1.48795	1.55672	0.0651834	0.127678	0.8196	0.98087	no
TraesCS1A02G264400	TraesCS1A02G264400	-	1A:459948921-459951051	10_1_20	10_1_94	OK	1.19897	1.30038	0.117136	0.23419	0.6827	0.959419	no
TraesCS1A02G264500	TraesCS1A02G264500	-	1A:460280711-460282491	10_1_20	10_1_94	OK	4.07955	3.14216	-0.376652	-0.769556	0.1829	0.698588	no
TraesCS1A02G264700	TraesCS1A02G264700	-	1A:460330400-460334595	10_1_20	10_1_94	OK	11.6703	11.4784	-0.0239286	-0.0777821	0.8959	0.987698	no
TraesCS1A02G264800	TraesCS1A02G264800	-	1A:460553634-460557686	10_1_20	10_1_94	OK	0.539236	0.595685	0.143635	0.290568	0.60955	0.945163	no
TraesCS1A02G264900	TraesCS1A02G264900	-	1A:460639088-460641864	10_1_20	10_1_94	OK	3.40201	3.52256	0.0502389	0.129241	0.82125	0.98087	no
TraesCS1A02G265000	TraesCS1A02G265000	-	1A:460669776-460676972	10_1_20	10_1_94	OK	4.82568	5.53745	0.19849	0.588031	0.31565	0.825415	no
TraesCS1A02G265300	TraesCS1A02G265300	-	1A:460967357-460968123	10_1_20	10_1_94	OK	1.47815	0.869056	-0.766273	-1.0902	0.0587	0.430045	no
TraesCS1A02G265600	TraesCS1A02G265600	-	1A:461337577-461338417	10_1_20	10_1_94	OK	2.46811	1.2843	-0.942422	-1.53524	0.0115	0.166696	no
TraesCS1A02G265800	TraesCS1A02G265800	-	1A:461356734-461357498	10_1_20	10_1_94	OK	2.23268	0.842318	-1.40634	-1.70901	0.0066	0.113705	no
TraesCS1A02G266000	TraesCS1A02G266000	-	1A:461521742-461524132	10_1_20	10_1_94	OK	2.31729	4.53195	0.967692	2.31359	0.00015	0.0056515	yes
TraesCS1A02G266300	TraesCS1A02G266300	-	1A:461775746-461779782	10_1_20	10_1_94	OK	21.3736	18.761	-0.188096	-0.590572	0.312	0.822833	no
TraesCS1A02G266500	TraesCS1A02G266500	-	1A:461995981-462000591	10_1_20	10_1_94	OK	4.28611	4.40736	0.0402445	0.116396	0.8409	0.982661	no
TraesCS1A02G266600	TraesCS1A02G266600	-	1A:462000811-462006133	10_1_20	10_1_94	OK	10.4373	9.81322	-0.0889457	-0.282396	0.6225	0.947278	no
TraesCS1A02G266700	TraesCS1A02G266700	-	1A:462122730-462124931	10_1_20	10_1_94	OK	1.47185	1.86205	0.339257	0.635646	0.25915	0.778862	no
TraesCS1A02G266800	TraesCS1A02G266800	-	1A:462136939-462137443	10_1_20	10_1_94	OK	0.550772	0.423494	-0.379114	-0.277845	0.60615	0.943718	no
TraesCS1A02G266900	TraesCS1A02G266900	-	1A:462333926-462336501	10_1_20	10_1_94	OK	11.3239	9.05689	-0.322279	-0.891295	0.1214	0.600733	no
TraesCS1A02G267100	TraesCS1A02G267100	-	1A:462390319-462395850	10_1_20	10_1_94	OK	0.511962	0.486022	-0.0750148	-0.177056	0.7582	0.97351	no
TraesCS1A02G267300	TraesCS1A02G267300	-	1A:462435596-462438015	10_1_20	10_1_94	OK	10.6699	12.6999	0.251275	0.727692	0.21155	0.737031	no
TraesCS1A02G267600	TraesCS1A02G267600	-	1A:462617028-462619649	10_1_20	10_1_94	OK	9.47704	9.03661	-0.0686554	-0.178049	0.759	0.973661	no
TraesCS1A02G267700	TraesCS1A02G267700	-	1A:462742534-462750420	10_1_20	10_1_94	OK	0.912613	0.835306	-0.127699	-0.31867	0.57855	0.935124	no
TraesCS1A02G267800	TraesCS1A02G267800	-	1A:462776184-462778584	10_1_20	10_1_94	OK	14.0969	16.929	0.264115	0.627093	0.2931	0.809367	no
TraesCS1A02G267900	TraesCS1A02G267900	-	1A:462793391-462799930	10_1_20	10_1_94	OK	5.73944	4.8087	-0.255265	-0.717251	0.21625	0.74298	no
TraesCS1A02G268200	TraesCS1A02G268200	-	1A:463155410-463156061	10_1_20	10_1_94	OK	26.9676	30.5871	0.181698	0.534684	0.35415	0.849414	no
TraesCS1A02G268400	TraesCS1A02G268400	-	1A:463246852-463248232	10_1_20	10_1_94	OK	4.3631	3.50284	-0.316829	-0.606448	0.2874	0.804204	no
TraesCS1A02G268500	TraesCS1A02G268500	-	1A:463288262-463291701	10_1_20	10_1_94	OK	18.0261	16.3769	-0.138431	-0.453036	0.4304	0.888941	no
TraesCS1A02G268600	TraesCS1A02G268600	-	1A:463356637-463358483	10_1_20	10_1_94	OK	9.52328	7.49607	-0.345323	-0.852591	0.13425	0.626695	no
TraesCS1A02G268700	TraesCS1A02G268700	-	1A:463400233-463403089	10_1_20	10_1_94	OK	4.12129	3.90534	-0.0776493	-0.224794	0.68615	0.959688	no
TraesCS1A02G268800	TraesCS1A02G268800	-	1A:463460247-463461876	10_1_20	10_1_94	OK	2.14101	2.11852	-0.0152322	-0.034287	0.95275	0.993251	no
TraesCS1A02G268900	TraesCS1A02G268900	-	1A:463521477-463523392	10_1_20	10_1_94	OK	0.594663	0.663888	0.158867	0.227756	0.6885	0.960164	no
TraesCS1A02G269000	TraesCS1A02G269000	-	1A:463810369-463813906	10_1_20	10_1_94	OK	2.42011	2.84331	0.232496	0.660849	0.24515	0.769786	no
TraesCS1A02G269100	TraesCS1A02G269100	-	1A:463820154-463827474	10_1_20	10_1_94	OK	8.58987	8.75811	0.027984	0.0904069	0.87615	0.986851	no
TraesCS1A02G269200	TraesCS1A02G269200	-	1A:463827547-463830330	10_1_20	10_1_94	OK	11.3939	11.3658	-0.00356636	-0.0111116	0.9849	0.995999	no
TraesCS1A02G269400	TraesCS1A02G269400	-	1A:463921286-463928925	10_1_20	10_1_94	OK	1.54822	1.17016	-0.403904	-0.510112	0.3837	0.863721	no
TraesCS1A02G269500	TraesCS1A02G269500	-	1A:463929755-463932776	10_1_20	10_1_94	OK	5.40873	4.95911	-0.125208	-0.324183	0.5778	0.935124	no
TraesCS1A02G269600	TraesCS1A02G269600	-	1A:463958196-463963550	10_1_20	10_1_94	OK	3.28199	2.50558	-0.389425	-0.854123	0.1325	0.623771	no
TraesCS1A02G269700	TraesCS1A02G269700	-	1A:463958196-463963550	10_1_20	10_1_94	OK	2.60813	1.72256	-0.598459	-0.252697	0.72385	0.966943	no
TraesCS1A02G269800	TraesCS1A02G269800	-	1A:463958196-463963550	10_1_20	10_1_94	OK	1.08738	0.875176	-0.313208	-0.175156	0.77455	0.976103	no
TraesCS1A02G270000	TraesCS1A02G270000	-	1A:464087219-464089077	10_1_20	10_1_94	OK	7.03398	6.80045	-0.0487116	-0.136157	0.81035	0.980024	no
TraesCS1A02G270200	TraesCS1A02G270200	-	1A:464247355-464249467	10_1_20	10_1_94	OK	5.93488	6.09973	0.0395256	0.099811	0.8628	0.985646	no
TraesCS1A02G270300	TraesCS1A02G270300	-	1A:464249663-464253896	10_1_20	10_1_94	OK	5.63345	6.11845	0.119147	0.350602	0.538	0.927097	no
TraesCS1A02G270400	TraesCS1A02G270400	-	1A:464790699-464793947	10_1_20	10_1_94	OK	17.9877	16.8212	-0.0967255	-0.314768	0.58855	0.937681	no
TraesCS1A02G270500	TraesCS1A02G270500	-	1A:464794578-464796552	10_1_20	10_1_94	OK	9.11703	7.82398	-0.220661	-0.602355	0.2911	0.807519	no
TraesCS1A02G270600	TraesCS1A02G270600	-	1A:464797146-464805227	10_1_20	10_1_94	OK	6.93476	6.28197	-0.142628	-0.455332	0.4331	0.88974	no
TraesCS1A02G270700	TraesCS1A02G270700	-	1A:464809425-464811387	10_1_20	10_1_94	OK	37.9911	31.3679	-0.276372	-0.885448	0.1226	0.603008	no
TraesCS1A02G270800	TraesCS1A02G270800	-	1A:464837011-464840398	10_1_20	10_1_94	OK	0.731303	0.642955	-0.18575	-0.31185	0.57915	0.935334	no
TraesCS1A02G270900	TraesCS1A02G270900	-	1A:464901177-464908479	10_1_20	10_1_94	OK	2.63317	2.0273	-0.377239	-0.510002	0.37315	0.858368	no
TraesCS1A02G271700	TraesCS1A02G271700	-	1A:465281933-465283274	10_1_20	10_1_94	OK	7.17266	4.47474	-0.680704	-1.57523	0.0067	0.114856	no
TraesCS1A02G272000	TraesCS1A02G272000	-	1A:465340923-465343552	10_1_20	10_1_94	OK	32.4575	28.6489	-0.180071	-0.554643	0.3317	0.836227	no
TraesCS1A02G272100	TraesCS1A02G272100	-	1A:465451852-465455447	10_1_20	10_1_94	OK	9.91762	10.9425	0.141883	0.428894	0.4504	0.897347	no
TraesCS1A02G272200	TraesCS1A02G272200	-	1A:465464899-465470830	10_1_20	10_1_94	OK	8.96708	9.18884	0.0352438	0.111268	0.849	0.984211	no
TraesCS1A02G272400	TraesCS1A02G272400	-	1A:465501522-465505875	10_1_20	10_1_94	OK	5.32608	5.73437	0.106563	0.319821	0.57725	0.935062	no
TraesCS1A02G272500	TraesCS1A02G272500	-	1A:465507376-465512105	10_1_20	10_1_94	OK	0.413241	0.285693	-0.532516	-0.787385	0.1747	0.687618	no
TraesCS1A02G272600	TraesCS1A02G272600	-	1A:465522812-465524805	10_1_20	10_1_94	OK	1.14376	0.767213	-0.576083	-0.687729	0.24735	0.770887	no
TraesCS1A02G272700	TraesCS1A02G272700	-	1A:466036874-466039350	10_1_20	10_1_94	OK	2.08148	1.97454	-0.0760905	-0.188158	0.73785	0.970161	no
TraesCS1A02G272800	TraesCS1A02G272800	-	1A:466341016-466341241	10_1_20	10_1_94	OK	0.845061	1.24691	0.561225	0.605015	0.54645	0.929656	no
TraesCS1A02G272900	TraesCS1A02G272900	-	1A:466348840-466351191	10_1_20	10_1_94	OK	1.47858	2.08458	0.495547	0.766086	0.1679	0.677901	no
TraesCS1A02G273000	TraesCS1A02G273000	-	1A:466896601-466899623	10_1_20	10_1_94	OK	7.66865	7.18598	-0.0937875	-0.26671	0.64175	0.951302	no
TraesCS1A02G273100	TraesCS1A02G273100	-	1A:466926988-466930294	10_1_20	10_1_94	OK	13.3037	14.2214	0.0962423	0.311844	0.58355	0.936529	no
TraesCS1A02G273200	TraesCS1A02G273200	-	1A:467156433-467160032	10_1_20	10_1_94	OK	5.58942	3.18591	-0.810994	-1.58378	0.0058	0.103279	no
TraesCS1A02G273400	TraesCS1A02G273400	-	1A:467181437-467183931	10_1_20	10_1_94	OK	10.6915	10.2514	-0.0606542	-0.173686	0.76735	0.974753	no
TraesCS1A02G273500	TraesCS1A02G273500	-	1A:467184517-467186314	10_1_20	10_1_94	OK	10.614	9.00799	-0.236693	-0.697185	0.22285	0.750025	no
TraesCS1A02G273900	TraesCS1A02G273900	-	1A:467255798-467260124	10_1_20	10_1_94	OK	0.682615	0.44214	-0.626568	-0.976504	0.09625	0.543349	no
TraesCS1A02G274300	TraesCS1A02G274300	-	1A:468598784-468599195	10_1_20	10_1_94	OK	17.5127	21.0974	0.268664	0.572022	0.3104	0.821417	no
TraesCS1A02G274400	TraesCS1A02G274400	-	1A:468605611-468609080	10_1_20	10_1_94	OK	5.54571	4.47154	-0.310601	-0.916532	0.11765	0.592539	no
TraesCS1A02G274800	TraesCS1A02G274800	-	1A:468847621-468849139	10_1_20	10_1_94	OK	2.25765	2.9397	0.380846	0.674453	0.24895	0.771753	no
TraesCS1A02G275000	TraesCS1A02G275000	-	1A:469309602-469310929	10_1_20	10_1_94	OK	2.92863	3.12345	0.0929153	0.17925	0.7524	0.972641	no
TraesCS1A02G275200	TraesCS1A02G275200	-	1A:469369454-469371619	10_1_20	10_1_94	OK	29.7731	23.6848	-0.330049	-1.07137	0.0664	0.45806	no
TraesCS1A02G275300	TraesCS1A02G275300	-	1A:469374579-469377056	10_1_20	10_1_94	OK	2.0443	2.23015	0.125535	0.285637	0.6209	0.947278	no
TraesCS1A02G275400	TraesCS1A02G275400	-	1A:469587132-469593624	10_1_20	10_1_94	OK	14.1011	14.0075	-0.00959928	-0.0294684	0.95895	0.993555	no
TraesCS1A02G275600	TraesCS1A02G275600	-	1A:469662813-469663861	10_1_20	10_1_94	OK	4.25883	5.18793	0.284703	0.585565	0.3093	0.820603	no
TraesCS1A02G275700	TraesCS1A02G275700	-	1A:470300055-470301243	10_1_20	10_1_94	OK	6.02406	5.28959	-0.18758	-0.439383	0.44815	0.896411	no
TraesCS1A02G276100	TraesCS1A02G276100	-	1A:471320623-471326066	10_1_20	10_1_94	OK	5.4649	5.10656	-0.0978419	-0.307493	0.59385	0.93943	no
TraesCS1A02G276200	TraesCS1A02G276200	-	1A:471480701-471483149	10_1_20	10_1_94	OK	3.13213	1.87	-0.744104	-1.40254	0.0167	0.212133	no
TraesCS1A02G276300	TraesCS1A02G276300	-	1A:471488204-471489387	10_1_20	10_1_94	OK	6.55348	5.13479	-0.351954	-0.745677	0.19065	0.708867	no
TraesCS1A02G276400	TraesCS1A02G276400	-	1A:471489978-471494342	10_1_20	10_1_94	OK	4.69299	4.7652	0.0220273	0.0673222	0.9069	0.988533	no
TraesCS1A02G276500	TraesCS1A02G276500	-	1A:471503707-471507782	10_1_20	10_1_94	OK	6.31183	7.12698	0.175234	0.549391	0.3326	0.836634	no
TraesCS1A02G276800	TraesCS1A02G276800	-	1A:471728743-471730911	10_1_20	10_1_94	OK	0.905518	0.733563	-0.303822	-0.505038	0.38335	0.863642	no
TraesCS1A02G277000	TraesCS1A02G277000	-	1A:472140796-472143555	10_1_20	10_1_94	OK	10.8005	9.79818	-0.140514	-0.43997	0.4444	0.895296	no
TraesCS1A02G277400	TraesCS1A02G277400	-	1A:472550276-472552563	10_1_20	10_1_94	OK	1.32519	1.00157	-0.403935	-0.73349	0.2034	0.726573	no
TraesCS1A02G277500	TraesCS1A02G277500	-	1A:473009757-473011782	10_1_20	10_1_94	OK	113.21	107.189	-0.0788438	-0.243946	0.6671	0.956042	no
TraesCS1A02G277600	TraesCS1A02G277600	-	1A:473032237-473034750	10_1_20	10_1_94	OK	32.853	30.6727	-0.0990707	-0.319207	0.58335	0.936412	no
TraesCS1A02G277700	TraesCS1A02G277700	-	1A:473037522-473042364	10_1_20	10_1_94	OK	2.38784	3.24051	0.440517	1.26917	0.0271	0.283985	no
TraesCS1A02G278000	TraesCS1A02G278000	-	1A:473630542-473641488	10_1_20	10_1_94	OK	2.07002	2.35012	0.183094	0.56859	0.3227	0.831125	no
TraesCS1A02G278100	TraesCS1A02G278100	-	1A:474189094-474196288	10_1_20	10_1_94	OK	2.56689	2.84519	0.148506	0.448356	0.4334	0.890045	no
TraesCS1A02G278200	TraesCS1A02G278200	-	1A:474197440-474201439	10_1_20	10_1_94	OK	6.51538	6.41769	-0.0217947	-0.0696298	0.90525	0.988437	no
TraesCS1A02G278300	TraesCS1A02G278300	-	1A:474217693-474220455	10_1_20	10_1_94	OK	6.58489	5.90962	-0.156094	-0.341113	0.55455	0.930589	no
TraesCS1A02G278400	TraesCS1A02G278400	-	1A:474225385-474229138	10_1_20	10_1_94	OK	0.692508	0.485006	-0.513829	-0.596473	0.3204	0.829668	no
TraesCS1A02G278500	TraesCS1A02G278500	-	1A:474260218-474260633	10_1_20	10_1_94	OK	2.68999	1.47646	-0.865456	-0.56615	0.3287	0.834167	no
TraesCS1A02G278600	TraesCS1A02G278600	-	1A:474291360-474293659	10_1_20	10_1_94	OK	3.80756	3.97659	0.0626641	0.148394	0.79385	0.978161	no
TraesCS1A02G278700	TraesCS1A02G278700	-	1A:474421054-474428708	10_1_20	10_1_94	OK	1.43686	1.63695	0.188089	0.330734	0.5612	0.932339	no
TraesCS1A02G278800	TraesCS1A02G278800	-	1A:474430832-474432419	10_1_20	10_1_94	OK	19.1732	20.4344	0.0919028	0.263219	0.64415	0.951737	no
TraesCS1A02G278900	TraesCS1A02G278900	-	1A:474449754-474451774	10_1_20	10_1_94	OK	9.9705	8.62534	-0.209084	-0.588803	0.3016	0.81562	no
TraesCS1A02G279000	TraesCS1A02G279000	-	1A:474640544-474644247	10_1_20	10_1_94	OK	2.48975	2.0097	-0.309024	-0.870466	0.1348	0.62757	no
TraesCS1A02G279100	TraesCS1A02G279100	-	1A:474699334-474703163	10_1_20	10_1_94	OK	57.6873	49.4982	-0.220875	-0.675978	0.24205	0.768167	no
TraesCS1A02G279200	TraesCS1A02G279200	-	1A:474791493-474793789	10_1_20	10_1_94	OK	3.74508	3.89245	0.0556792	0.127225	0.8219	0.98087	no
TraesCS1A02G279300	TraesCS1A02G279300	-	1A:475309489-475313192	10_1_20	10_1_94	OK	2.59642	2.6175	0.011665	0.0301037	0.95875	0.993555	no
TraesCS1A02G279500	TraesCS1A02G279500	-	1A:476908621-476911179	10_1_20	10_1_94	OK	43.7037	39.7709	-0.136041	-0.42768	0.45005	0.897153	no
TraesCS1A02G279800	TraesCS1A02G279800	-	1A:477014827-477019580	10_1_20	10_1_94	OK	0.920486	0.512512	-0.844809	-1.84446	0.0016	0.0397978	yes
TraesCS1A02G280200	TraesCS1A02G280200	-	1A:477655112-477667230	10_1_20	10_1_94	OK	0.651412	0.913194	0.48735	0.845681	0.14175	0.639969	no
TraesCS1A02G280300	TraesCS1A02G280300	-	1A:477730921-477734715	10_1_20	10_1_94	OK	6.91547	7.99999	0.210169	0.616519	0.28275	0.80093	no
TraesCS1A02G280400	TraesCS1A02G280400	-	1A:477735711-477739169	10_1_20	10_1_94	OK	8.49219	8.80953	0.0529275	0.1546	0.7898	0.977821	no
TraesCS1A02G280500	TraesCS1A02G280500	-	1A:478256373-478258875	10_1_20	10_1_94	OK	44.5571	48.9826	0.136616	0.434065	0.4512	0.897778	no
TraesCS1A02G280600	TraesCS1A02G280600	-	1A:478350772-478355542	10_1_20	10_1_94	OK	18.8188	21.9673	0.223183	0.723197	0.2065	0.730508	no
TraesCS1A02G280700	TraesCS1A02G280700	-	1A:478450778-478452828	10_1_20	10_1_94	OK	24.1141	19.0284	-0.341723	-0.957304	0.0921	0.53212	no
TraesCS1A02G280800	TraesCS1A02G280800	-	1A:478535518-478538442	10_1_20	10_1_94	OK	0.730416	0.684917	-0.092788	-0.173603	0.76265	0.97389	no
TraesCS1A02G280900	TraesCS1A02G280900	-	1A:478566905-478570715	10_1_20	10_1_94	OK	14.6193	15.0071	0.0377726	0.118037	0.83665	0.981906	no
TraesCS1A02G281000	TraesCS1A02G281000	-	1A:478625936-478628984	10_1_20	10_1_94	OK	2.13313	1.60844	-0.407304	-0.53277	0.28955	0.805942	no
TraesCS1A02G281100	TraesCS1A02G281100	-	1A:479540488-479545436	10_1_20	10_1_94	OK	5.88267	6.02925	0.0355075	0.102561	0.8612	0.985646	no
TraesCS1A02G281200	TraesCS1A02G281200	-	1A:479711766-479713481	10_1_20	10_1_94	OK	12.6786	13.0092	0.0371277	0.107981	0.8518	0.984645	no
TraesCS1A02G281300	TraesCS1A02G281300	-	1A:479817766-479820086	10_1_20	10_1_94	OK	19.2585	19.5373	0.0207331	0.0637351	0.9124	0.9898	no
TraesCS1A02G281400	TraesCS1A02G281400	-	1A:479827960-479840208	10_1_20	10_1_94	OK	5.14269	6.33969	0.301887	0.977073	0.0994	0.551243	no
TraesCS1A02G281600	TraesCS1A02G281600	-	1A:480424580-480428658	10_1_20	10_1_94	OK	18.9016	17.6525	-0.0986319	-0.313718	0.5807	0.935739	no
TraesCS1A02G281700	TraesCS1A02G281700	-	1A:480429131-480432551	10_1_20	10_1_94	OK	9.71847	10.8744	0.162132	0.485138	0.3946	0.870478	no
TraesCS1A02G281800	TraesCS1A02G281800	-	1A:480546649-480549947	10_1_20	10_1_94	OK	9.33045	9.81698	0.0733326	0.233849	0.68575	0.959649	no
TraesCS1A02G282000	TraesCS1A02G282000	-	1A:480571079-480574092	10_1_20	10_1_94	OK	2.0886	2.26064	0.114195	0.28636	0.6141	0.945641	no
TraesCS1A02G282200	TraesCS1A02G282200	-	1A:480592130-480593673	10_1_20	10_1_94	OK	1.28694	1.65798	0.365474	0.70538	0.213	0.73889	no
TraesCS1A02G282300	TraesCS1A02G282300	-	1A:480595189-480598675	10_1_20	10_1_94	OK	4.59611	5.97139	0.377654	1.06803	0.06465	0.452028	no
TraesCS1A02G282400	TraesCS1A02G282400	-	1A:480599129-480602337	10_1_20	10_1_94	OK	2.68814	2.50889	-0.0995623	-0.250384	0.66275	0.955689	no
TraesCS1A02G282500	TraesCS1A02G282500	-	1A:480602851-480604031	10_1_20	10_1_94	OK	3.50464	2.19866	-0.672639	-1.11903	0.05615	0.421222	no
TraesCS1A02G282600	TraesCS1A02G282600	-	1A:480604084-480605860	10_1_20	10_1_94	OK	162.347	172.607	0.0884097	0.256915	0.65155	0.952963	no
TraesCS1A02G282700	TraesCS1A02G282700	-	1A:480746316-480749274	10_1_20	10_1_94	OK	8.4346	7.50163	-0.169116	-0.511066	0.36345	0.853391	no
TraesCS1A02G282800	TraesCS1A02G282800	-	1A:480750171-480750864	10_1_20	10_1_94	OK	0.76712	0.872528	0.18575	0.17493	0.7568	0.973372	no
TraesCS1A02G283000	TraesCS1A02G283000	-	1A:480755305-480759476	10_1_20	10_1_94	OK	2.71502	2.70002	-0.00799207	-0.0207596	0.97165	0.995085	no
TraesCS1A02G283100	TraesCS1A02G283100	-	1A:480808719-480811836	10_1_20	10_1_94	OK	1.61958	1.35089	-0.261712	-0.451789	0.43015	0.888941	no
TraesCS1A02G283200	TraesCS1A02G283200	-	1A:480826952-480831360	10_1_20	10_1_94	OK	6.44899	5.73335	-0.169694	-0.525609	0.36065	0.852612	no
TraesCS1A02G283400	TraesCS1A02G283400	-	1A:480933517-480936043	10_1_20	10_1_94	OK	0.51456	0.699925	0.443859	0.667836	0.2511	0.773351	no
TraesCS1A02G283600	TraesCS1A02G283600	-	1A:481289052-481292772	10_1_20	10_1_94	OK	6.98161	9.5271	0.448478	1.10755	0.05685	0.423987	no
TraesCS1A02G283700	TraesCS1A02G283700	-	1A:481627860-481631319	10_1_20	10_1_94	OK	0.268268	0.311399	0.215088	0.331529	0.5567	0.931024	no
TraesCS1A02G283800	TraesCS1A02G283800	-	1A:481648098-481655318	10_1_20	10_1_94	OK	8.13818	8.73908	0.102776	0.336524	0.5609	0.932235	no
TraesCS1A02G283900	TraesCS1A02G283900	-	1A:481673551-481675855	10_1_20	10_1_94	OK	5.93949	6.89894	0.216036	0.518261	0.37205	0.858023	no
TraesCS1A02G284000	TraesCS1A02G284000	-	1A:481690846-481703225	10_1_20	10_1_94	OK	3.85688	3.76622	-0.034317	-0.105723	0.8548	0.984647	no
TraesCS1A02G284100	TraesCS1A02G284100	-	1A:481754146-481758368	10_1_20	10_1_94	OK	0.992605	0.928963	-0.0955996	-0.153795	0.78885	0.977821	no
TraesCS1A02G284200	TraesCS1A02G284200	-	1A:481754146-481758368	10_1_20	10_1_94	OK	3.48857	4.35915	0.32141	0.471511	0.4076	0.877459	no
TraesCS1A02G284300	TraesCS1A02G284300	-	1A:481880421-481884082	10_1_20	10_1_94	OK	2.30888	3.15663	0.451195	1.27251	0.029	0.296556	no
TraesCS1A02G284400	TraesCS1A02G284400	-	1A:481921986-481930381	10_1_20	10_1_94	OK	1.21343	1.45541	0.262333	0.670699	0.2474	0.770887	no
TraesCS1A02G284500	TraesCS1A02G284500	-	1A:481932928-481934524	10_1_20	10_1_94	OK	4.35363	4.34558	-0.00266906	-0.00517846	0.9861	0.995999	no
TraesCS1A02G284800	TraesCS1A02G284800	-	1A:482277205-482278965	10_1_20	10_1_94	OK	35.5099	37.9359	0.0953416	0.266976	0.63075	0.948642	no
TraesCS1A02G284900	TraesCS1A02G284900	-	1A:482328443-482329898	10_1_20	10_1_94	OK	11.642	7.75707	-0.585751	-1.62597	0.0045	0.0861514	no
TraesCS1A02G285000	TraesCS1A02G285000	-	1A:482335685-482339114	10_1_20	10_1_94	OK	1.07875	0.979554	-0.139168	-0.280811	0.6246	0.947942	no
TraesCS1A02G285200	TraesCS1A02G285200	-	1A:482758865-482761946	10_1_20	10_1_94	OK	25.0333	20.5431	-0.285192	-0.921826	0.10375	0.561452	no
TraesCS1A02G285400	TraesCS1A02G285400	-	1A:482767937-482771537	10_1_20	10_1_94	OK	2.30699	1.59114	-0.535951	-1.24278	0.0307	0.307162	no
TraesCS1A02G285500	TraesCS1A02G285500	-	1A:482777473-482780309	10_1_20	10_1_94	OK	2.68761	2.73393	0.0246517	0.0455548	0.93375	0.991629	no
TraesCS1A02G285600	TraesCS1A02G285600	-	1A:482780625-482783275	10_1_20	10_1_94	OK	6.88254	6.0178	-0.193704	-0.532605	0.35075	0.847442	no
TraesCS1A02G285900	TraesCS1A02G285900	-	1A:482963666-482964392	10_1_20	10_1_94	OK	6.82921	4.00439	-0.770136	-1.30844	0.0261	0.278263	no
TraesCS1A02G286000	TraesCS1A02G286000	-	1A:482966427-482969358	10_1_20	10_1_94	OK	16.2525	17.8663	0.136579	0.440367	0.44685	0.896243	no
TraesCS1A02G286200	TraesCS1A02G286200	-	1A:483026578-483029884	10_1_20	10_1_94	OK	39.6692	38.8051	-0.0317727	-0.101685	0.85955	0.985281	no
TraesCS1A02G286300	TraesCS1A02G286300	-	1A:483033162-483035128	10_1_20	10_1_94	OK	57.5352	66.1084	0.200389	0.6327	0.2718	0.790614	no
TraesCS1A02G286500	TraesCS1A02G286500	-	1A:483195164-483197070	10_1_20	10_1_94	OK	1.36093	1.31068	-0.0542825	-0.0980407	0.8701	0.986709	no
TraesCS1A02G286900	TraesCS1A02G286900	-	1A:483678246-483679340	10_1_20	10_1_94	OK	192.319	164.274	-0.227395	-0.709143	0.21625	0.74298	no
TraesCS1A02G287000	TraesCS1A02G287000	-	1A:483861631-483862357	10_1_20	10_1_94	OK	43.2342	46.9688	0.119529	0.352851	0.53735	0.927097	no
TraesCS1A02G287100	TraesCS1A02G287100	-	1A:483920342-483924559	10_1_20	10_1_94	OK	0.728494	0.830215	0.188568	0.355835	0.53355	0.925961	no
TraesCS1A02G287200	TraesCS1A02G287200	-	1A:483928063-483928857	10_1_20	10_1_94	OK	1.18225	1.30177	0.138939	0.143629	0.8008	0.979423	no
TraesCS1A02G287300	TraesCS1A02G287300	-	1A:484300414-484301847	10_1_20	10_1_94	OK	0.356192	0.105853	-1.7506	-1.58945	0.05935	0.432599	no
TraesCS1A02G287400	TraesCS1A02G287400	-	1A:484328734-484337743	10_1_20	10_1_94	OK	3.64381	4.17426	0.196071	0.629949	0.28355	0.801332	no
TraesCS1A02G287500	TraesCS1A02G287500	-	1A:484998885-485000259	10_1_20	10_1_94	OK	11.002	10.6573	-0.0459262	-0.119735	0.83395	0.981906	no
TraesCS1A02G287600	TraesCS1A02G287600	-	1A:485002246-485010324	10_1_20	10_1_94	OK	3.639	3.7688	0.0505615	0.160363	0.783	0.977236	no
TraesCS1A02G287700	TraesCS1A02G287700	-	1A:485010537-485011160	10_1_20	10_1_94	OK	44.0137	46.862	0.0904638	0.262331	0.643	0.951438	no
TraesCS1A02G287800	TraesCS1A02G287800	-	1A:485012382-485012973	10_1_20	10_1_94	OK	131.858	141.259	0.0993592	0.315714	0.5859	0.937018	no
TraesCS1A02G288200	TraesCS1A02G288200	-	1A:485340568-485343951	10_1_20	10_1_94	OK	2.25922	2.13394	-0.0823067	-0.243402	0.67285	0.95717	no
TraesCS1A02G288300	TraesCS1A02G288300	-	1A:485344774-485349821	10_1_20	10_1_94	OK	0.769425	0.812257	0.0781553	0.17455	0.75915	0.973661	no
TraesCS1A02G288400	TraesCS1A02G288400	-	1A:485353186-485357741	10_1_20	10_1_94	OK	7.06636	7.22107	0.0312464	0.100871	0.85945	0.985281	no
TraesCS1A02G288500	TraesCS1A02G288500	-	1A:485359630-485363435	10_1_20	10_1_94	OK	5.126	4.67019	-0.134351	-0.332663	0.5513	0.930303	no
TraesCS1A02G288600	TraesCS1A02G288600	-	1A:485557977-485566303	10_1_20	10_1_94	OK	3.29251	3.46893	0.0753026	0.246612	0.6674	0.956044	no
TraesCS1A02G288700	TraesCS1A02G288700	-	1A:486042158-486050391	10_1_20	10_1_94	OK	1.29946	1.56626	0.269416	0.739597	0.1911	0.709822	no
TraesCS1A02G288800	TraesCS1A02G288800	-	1A:486052172-486054559	10_1_20	10_1_94	OK	115.768	120.356	0.0560761	0.170909	0.763	0.973915	no
TraesCS1A02G288900	TraesCS1A02G288900	-	1A:486329613-486334243	10_1_20	10_1_94	OK	2.99796	2.77745	-0.110219	-0.27904	0.622	0.947278	no
TraesCS1A02G289000	TraesCS1A02G289000	-	1A:486338881-486343058	10_1_20	10_1_94	OK	3.20551	2.69725	-0.249067	-0.651157	0.25315	0.774862	no
TraesCS1A02G289100	TraesCS1A02G289100	-	1A:486581083-486581326	10_1_20	10_1_94	OK	0.423975	0.569796	0.426467	0.268938	0.3467	0.84494	no
TraesCS1A02G289700	TraesCS1A02G289700	-	1A:486746812-486747007	10_1_20	10_1_94	OK	10.1558	5.63354	-0.850187	-0.958904	0.10565	0.565648	no
TraesCS1A02G289800	TraesCS1A02G289800	-	1A:486750893-486751073	10_1_20	10_1_94	OK	123.782	90.1857	-0.456829	-1.0726	0.05885	0.430599	no
TraesCS1A02G289900	TraesCS1A02G289900	-	1A:486816907-486817108	10_1_20	10_1_94	OK	26.3028	20.255	-0.376943	-0.662063	0.2482	0.771419	no
TraesCS1A02G290100	TraesCS1A02G290100	-	1A:486896764-486897070	10_1_20	10_1_94	OK	19.1864	18.4707	-0.0548499	-0.141062	0.8046	0.97945	no
TraesCS1A02G290200	TraesCS1A02G290200	-	1A:486953458-486953967	10_1_20	10_1_94	OK	1.27693	0.86917	-0.554972	-0.693082	0.2239	0.750811	no
TraesCS1A02G290500	TraesCS1A02G290500	-	1A:487010512-487019246	10_1_20	10_1_94	OK	3.92878	4.1434	0.076733	0.246783	0.6685	0.956145	no
TraesCS1A02G290700	TraesCS1A02G290700	-	1A:487088735-487093379	10_1_20	10_1_94	OK	0.237523	0.419292	0.819885	1.39869	0.01395	0.189952	no
TraesCS1A02G290800	TraesCS1A02G290800	-	1A:487100406-487103619	10_1_20	10_1_94	OK	2.46623	2.45147	-0.00866028	-0.0188723	0.97415	0.995297	no
TraesCS1A02G291200	TraesCS1A02G291200	-	1A:487463044-487466385	10_1_20	10_1_94	OK	0.899051	1.31971	0.553744	1.19497	0.03675	0.338515	no
TraesCS1A02G291400	TraesCS1A02G291400	-	1A:487485916-487492936	10_1_20	10_1_94	OK	2.70451	2.9812	0.140527	0.324921	0.57675	0.934907	no
TraesCS1A02G291500	TraesCS1A02G291500	-	1A:487568657-487569222	10_1_20	10_1_94	OK	93.7813	97.1909	0.0515208	0.159809	0.782	0.97706	no
TraesCS1A02G291600	TraesCS1A02G291600	-	1A:487571245-487571856	10_1_20	10_1_94	OK	60.3671	61.1006	0.0174233	0.052721	0.928	0.991399	no
TraesCS1A02G291700	TraesCS1A02G291700	-	1A:487604482-487605044	10_1_20	10_1_94	OK	15.5942	17.4319	0.160722	0.370746	0.5162	0.91982	no
TraesCS1A02G291800	TraesCS1A02G291800	-	1A:487607236-487609138	10_1_20	10_1_94	OK	1.06159	1.08553	0.0321712	0.0579213	0.91635	0.990725	no
TraesCS1A02G292000	TraesCS1A02G292000	-	1A:487725419-487727833	10_1_20	10_1_94	OK	2.158	2.16134	0.00223257	0.00469369	0.9897	0.996385	no
TraesCS1A02G292100	TraesCS1A02G292100	-	1A:487728611-487734607	10_1_20	10_1_94	OK	10.2952	11.1585	0.116168	0.377029	0.5258	0.923148	no
TraesCS1A02G292200	TraesCS1A02G292200	-	1A:487735996-487741826	10_1_20	10_1_94	OK	8.35419	9.04564	0.114723	0.374031	0.5126	0.918215	no
TraesCS1A02G292300	TraesCS1A02G292300	-	1A:488065307-488071060	10_1_20	10_1_94	OK	45.4073	37.9668	-0.258187	-0.800869	0.1593	0.666076	no
TraesCS1A02G292400	TraesCS1A02G292400	-	1A:488071385-488074461	10_1_20	10_1_94	OK	0.817836	0.507532	-0.688314	-1.23191	0.0326	0.317639	no
TraesCS1A02G293400	TraesCS1A02G293400	-	1A:488619058-488620361	10_1_20	10_1_94	OK	0.226862	0.316339	0.479657	0.482826	0.40365	0.875134	no
TraesCS1A02G294700	TraesCS1A02G294700	-	1A:489600056-489601234	10_1_20	10_1_94	OK	1.27767	1.3684	0.0989747	0.139141	0.8147	0.980649	no
TraesCS1A02G295200	TraesCS1A02G295200	-	1A:490306426-490313978	10_1_20	10_1_94	OK	7.2374	7.70624	0.0905563	0.286426	0.6226	0.947278	no
TraesCS1A02G295300	TraesCS1A02G295300	-	1A:490411508-490414419	10_1_20	10_1_94	OK	3.07015	2.66643	-0.203399	-0.430892	0.45575	0.899592	no
TraesCS1A02G295400	TraesCS1A02G295400	-	1A:490418246-490418875	10_1_20	10_1_94	OK	66.2972	73.1263	0.141442	0.432179	0.45025	0.897161	no
TraesCS1A02G295600	TraesCS1A02G295600	-	1A:490509792-490525089	10_1_20	10_1_94	OK	0.469592	0.253796	-0.887739	-1.57258	0.00645	0.111742	no
TraesCS1A02G295700	TraesCS1A02G295700	-	1A:490759998-490760520	10_1_20	10_1_94	OK	105.133	112.142	0.0931188	0.291167	0.6146	0.945641	no
TraesCS1A02G295800	TraesCS1A02G295800	-	1A:490794343-490797100	10_1_20	10_1_94	OK	5.28096	1.58001	-1.74087	-2.23743	0.0008	0.0230111	yes
TraesCS1A02G295900	TraesCS1A02G295900	-	1A:490893556-490894966	10_1_20	10_1_94	OK	3.38969	1.84758	-0.875514	-1.60491	0.0062	0.108691	no
TraesCS1A02G296100	TraesCS1A02G296100	-	1A:491128109-491130587	10_1_20	10_1_94	OK	5.965	5.4275	-0.136234	-0.40129	0.47825	0.907041	no
TraesCS1A02G296200	TraesCS1A02G296200	-	1A:491135032-491139363	10_1_20	10_1_94	OK	3.60895	3.82309	0.0831629	0.231069	0.68795	0.960011	no
TraesCS1A02G296300	TraesCS1A02G296300	-	1A:491148417-491153457	10_1_20	10_1_94	OK	0.931422	0.885198	-0.0734354	-0.172139	0.76	0.973661	no
TraesCS1A02G296500	TraesCS1A02G296500	-	1A:491310965-491311933	10_1_20	10_1_94	OK	0.447794	0.0359576	-3.63847	-1.95338	0.14215	0.639969	no
TraesCS1A02G296600	TraesCS1A02G296600	-	1A:491646959-491651680	10_1_20	10_1_94	OK	0.472942	0.740757	0.647336	1.20569	0.0435	0.370052	no
TraesCS1A02G296800	TraesCS1A02G296800	-	1A:492000008-492000377	10_1_20	10_1_94	OK	1.63046	2.03222	0.317774	0.400385	0.48555	0.910209	no
TraesCS1A02G296900	TraesCS1A02G296900	-	1A:492045922-492046657	10_1_20	10_1_94	OK	1.90686	1.85911	-0.0365896	-0.043597	0.95515	0.993276	no
TraesCS1A02G297000	TraesCS1A02G297000	-	1A:492123582-492128662	10_1_20	10_1_94	OK	3.21258	3.07868	-0.0614189	-0.185268	0.74145	0.970812	no
TraesCS1A02G297100	TraesCS1A02G297100	-	1A:492193058-492194873	10_1_20	10_1_94	OK	0.345846	0.35298	0.0294579	0.0492279	0.9371	0.992018	no
TraesCS1A02G297200	TraesCS1A02G297200	-	1A:492196185-492200627	10_1_20	10_1_94	OK	1.70606	1.41284	-0.272072	-0.647616	0.2583	0.778272	no
TraesCS1A02G297500	TraesCS1A02G297500	-	1A:492273998-492276991	10_1_20	10_1_94	OK	1.19759	0.881527	-0.442061	-0.988643	0.08125	0.505236	no
TraesCS1A02G297600	TraesCS1A02G297600	-	1A:492652070-492652999	10_1_20	10_1_94	OK	3.44278	4.2605	0.307448	0.508763	0.37715	0.860291	no
TraesCS1A02G297800	TraesCS1A02G297800	-	1A:492807459-492809424	10_1_20	10_1_94	OK	5.22304	5.47487	0.0679376	0.188123	0.74615	0.97182	no
TraesCS1A02G297900	TraesCS1A02G297900	-	1A:493201601-493202834	10_1_20	10_1_94	OK	15.4088	14.7382	-0.0642007	-0.184707	0.74625	0.971885	no
TraesCS1A02G298000	TraesCS1A02G298000	-	1A:493205774-493211109	10_1_20	10_1_94	OK	1.90135	1.87509	-0.0200611	-0.0535265	0.9216	0.991077	no
TraesCS1A02G298100	TraesCS1A02G298100	-	1A:493211556-493216752	10_1_20	10_1_94	OK	3.89672	3.96946	0.0266847	0.0817672	0.88695	0.987687	no
TraesCS1A02G298700	TraesCS1A02G298700	-	1A:493509746-493513131	10_1_20	10_1_94	OK	6.04174	6.23064	0.0444157	0.141047	0.81235	0.980307	no
TraesCS1A02G298800	TraesCS1A02G298800	-	1A:493736792-493737676	10_1_20	10_1_94	OK	21.3132	23.9085	0.165778	0.455523	0.43155	0.889304	no
TraesCS1A02G298900	TraesCS1A02G298900	-	1A:493815618-493820587	10_1_20	10_1_94	OK	3.40886	3.28247	-0.0545053	-0.16555	0.77665	0.976307	no
TraesCS1A02G299100	TraesCS1A02G299100	-	1A:493919420-493923356	10_1_20	10_1_94	OK	17.0439	20.109	0.238582	0.770522	0.18085	0.696044	no
TraesCS1A02G299200	TraesCS1A02G299200	-	1A:494024031-494026393	10_1_20	10_1_94	OK	1.0107	0.735834	-0.457901	-0.754451	0.19505	0.715379	no
TraesCS1A02G299300	TraesCS1A02G299300	-	1A:494391591-494392287	10_1_20	10_1_94	OK	0.657808	0.533599	-0.301911	-0.264445	0.71435	0.965753	no
TraesCS1A02G299400	TraesCS1A02G299400	-	1A:494437300-494440638	10_1_20	10_1_94	OK	5.35197	6.58987	0.300181	0.932559	0.1132	0.58305	no
TraesCS1A02G299500	TraesCS1A02G299500	-	1A:494442746-494448514	10_1_20	10_1_94	OK	9.17193	11.8366	0.367963	1.14819	0.0485	0.390996	no
TraesCS1A02G299600	TraesCS1A02G299600	-	1A:494449855-494452574	10_1_20	10_1_94	OK	0.555347	0.678902	0.289815	0.613285	0.2851	0.802219	no
TraesCS1A02G300000	TraesCS1A02G300000	-	1A:494799445-494801844	10_1_20	10_1_94	OK	4.71284	4.56706	-0.0453289	-0.105804	0.851	0.98459	no
TraesCS1A02G300100	TraesCS1A02G300100	-	1A:495129372-495130893	10_1_20	10_1_94	OK	0.685492	0.471923	-0.53859	-0.640115	0.2716	0.790384	no
TraesCS1A02G300200	TraesCS1A02G300200	-	1A:495191439-495193276	10_1_20	10_1_94	OK	22.9684	21.6061	-0.0882156	-0.281679	0.6212	0.947278	no
TraesCS1A02G300300	TraesCS1A02G300300	-	1A:495284356-495284737	10_1_20	10_1_94	OK	0.130671	0.565141	2.11267	1.13348	0.294	0.810331	no
TraesCS1A02G300600	TraesCS1A02G300600	-	1A:495332456-495333044	10_1_20	10_1_94	OK	1.00459	0.34185	-1.55518	-0.92342	0.17625	0.689706	no
TraesCS1A02G300800	TraesCS1A02G300800	-	1A:495444289-495447580	10_1_20	10_1_94	OK	8.97297	8.25812	-0.119773	-0.383308	0.51095	0.918048	no
TraesCS1A02G301000	TraesCS1A02G301000	-	1A:495487231-495490176	10_1_20	10_1_94	OK	0.915803	1.4906	0.70278	1.29361	0.02605	0.277881	no
TraesCS1A02G301100	TraesCS1A02G301100	-	1A:495578649-495580083	10_1_20	10_1_94	OK	1.08208	1.70465	0.655664	1.13861	0.04985	0.396342	no
TraesCS1A02G301300	TraesCS1A02G301300	-	1A:495695407-495697553	10_1_20	10_1_94	OK	1.32782	1.00961	-0.395254	-0.578947	0.32695	0.832886	no
TraesCS1A02G301400	TraesCS1A02G301400	-	1A:495699526-495703459	10_1_20	10_1_94	OK	16.3405	13.2787	-0.299334	-0.898568	0.11895	0.595519	no
TraesCS1A02G301600	TraesCS1A02G301600	-	1A:495706746-495708765	10_1_20	10_1_94	OK	48.655	49.923	0.0371164	0.116501	0.84175	0.982776	no
TraesCS1A02G301800	TraesCS1A02G301800	-	1A:496042549-496048839	10_1_20	10_1_94	OK	3.76444	4.74232	0.333159	0.998993	0.08425	0.51359	no
TraesCS1A02G302100	TraesCS1A02G302100	-	1A:496088754-496090179	10_1_20	10_1_94	OK	0.470559	3.16498	2.74975	4.57659	5e-05	0.00211087	yes
TraesCS1A02G302300	TraesCS1A02G302300	-	1A:496141695-496143473	10_1_20	10_1_94	OK	1.37472	1.45798	0.0848281	0.140952	0.7976	0.978847	no
TraesCS1A02G302400	TraesCS1A02G302400	-	1A:496169400-496170869	10_1_20	10_1_94	OK	1.55424	1.1578	-0.424821	-0.703555	0.2208	0.748646	no
TraesCS1A02G302500	TraesCS1A02G302500	-	1A:496293432-496297006	10_1_20	10_1_94	OK	5.18795	5.54347	0.0956245	0.267624	0.6368	0.950163	no
TraesCS1A02G302600	TraesCS1A02G302600	-	1A:496303413-496315200	10_1_20	10_1_94	OK	3.08164	3.37686	0.131981	0.396134	0.49915	0.914981	no
TraesCS1A02G302700	TraesCS1A02G302700	-	1A:496303413-496315200	10_1_20	10_1_94	OK	0.884054	1.05686	0.257578	0.193368	0.7381	0.970161	no
TraesCS1A02G302800	TraesCS1A02G302800	-	1A:496439333-496443344	10_1_20	10_1_94	OK	5.39989	6.19625	0.198467	0.556312	0.3264	0.832494	no
TraesCS1A02G302900	TraesCS1A02G302900	-	1A:496476713-496479058	10_1_20	10_1_94	OK	48.672	41.7713	-0.220579	-0.691369	0.23065	0.757139	no
TraesCS1A02G303200	TraesCS1A02G303200	-	1A:496645159-496646178	10_1_20	10_1_94	OK	1.43514	0.502659	-1.51354	-1.57029	0.0128	0.178632	no
TraesCS1A02G303300	TraesCS1A02G303300	-	1A:497072883-497077040	10_1_20	10_1_94	OK	6.28176	6.6786	0.0883763	0.288786	0.62315	0.947601	no
TraesCS1A02G303400	TraesCS1A02G303400	-	1A:497083210-497084830	10_1_20	10_1_94	OK	0.824744	0.7811	-0.0784389	-0.117914	0.83395	0.981906	no
TraesCS1A02G303600	TraesCS1A02G303600	-	1A:497192149-497192770	10_1_20	10_1_94	OK	3.07222	2.46587	-0.317183	-0.416761	0.45715	0.899987	no
TraesCS1A02G303700	TraesCS1A02G303700	-	1A:497225053-497225668	10_1_20	10_1_94	OK	1.00311	1.16761	0.219083	0.275626	0.63325	0.949391	no
TraesCS1A02G303900	TraesCS1A02G303900	-	1A:497281373-497283469	10_1_20	10_1_94	OK	0.3243	0.246937	-0.393191	-0.559181	0.339	0.840622	no
TraesCS1A02G304200	TraesCS1A02G304200	-	1A:497503762-497509507	10_1_20	10_1_94	OK	1.16301	0.9704	-0.261211	-0.623683	0.2801	0.798651	no
TraesCS1A02G304300	TraesCS1A02G304300	-	1A:497511011-497514242	10_1_20	10_1_94	OK	13.3089	12.0995	-0.13744	-0.398083	0.4875	0.910834	no
TraesCS1A02G304400	TraesCS1A02G304400	-	1A:497516472-497522797	10_1_20	10_1_94	OK	2.80288	3.07735	0.134776	0.411957	0.4818	0.908329	no
TraesCS1A02G304700	TraesCS1A02G304700	-	1A:497616947-497623281	10_1_20	10_1_94	OK	0.547632	0.418576	-0.387717	-0.815852	0.1528	0.65643	no
TraesCS1A02G304900	TraesCS1A02G304900	-	1A:497760515-497762475	10_1_20	10_1_94	OK	4.91262	3.76118	-0.385309	-0.944451	0.101	0.554008	no
TraesCS1A02G305200	TraesCS1A02G305200	-	1A:497862697-497868466	10_1_20	10_1_94	OK	0.301501	0.213763	-0.496146	-0.741305	0.18975	0.708025	no
TraesCS1A02G305300	TraesCS1A02G305300	-	1A:497902189-497902938	10_1_20	10_1_94	OK	41.368	31.05	-0.413922	-1.16013	0.0448	0.37552	no
TraesCS1A02G305400	TraesCS1A02G305400	-	1A:498047044-498047740	10_1_20	10_1_94	OK	7.10843	4.19989	-0.759181	-1.10133	0.0702	0.47054	no
TraesCS1A02G305500	TraesCS1A02G305500	-	1A:498048601-498050847	10_1_20	10_1_94	OK	2.4083	1.51293	-0.670671	-1.72552	0.0029	0.0622194	no
TraesCS1A02G305600	TraesCS1A02G305600	-	1A:498052809-498055126	10_1_20	10_1_94	OK	0.663348	0.660936	-0.00525411	-0.0114493	0.9904	0.996546	no
TraesCS1A02G305700	TraesCS1A02G305700	-	1A:498138710-498142127	10_1_20	10_1_94	OK	15.2795	16.0915	0.0747009	0.244083	0.6737	0.957426	no
TraesCS1A02G305800	TraesCS1A02G305800	-	1A:498162700-498168173	10_1_20	10_1_94	OK	2.46108	2.58484	0.0707854	0.208724	0.71815	0.966375	no
TraesCS1A02G305900	TraesCS1A02G305900	-	1A:498170028-498173213	10_1_20	10_1_94	OK	6.6441	5.84896	-0.183893	-0.518689	0.3604	0.852606	no
TraesCS1A02G306000	TraesCS1A02G306000	-	1A:498174285-498175809	10_1_20	10_1_94	OK	7.16783	5.84715	-0.293803	-0.542537	0.3501	0.847367	no
TraesCS1A02G306200	TraesCS1A02G306200	-	1A:498451493-498454124	10_1_20	10_1_94	OK	63.7211	69.9825	0.135222	0.437089	0.4491	0.896935	no
TraesCS1A02G306300	TraesCS1A02G306300	-	1A:498532630-498536872	10_1_20	10_1_94	OK	1.43432	1.63861	0.192109	0.424312	0.4582	0.900261	no
TraesCS1A02G306400	TraesCS1A02G306400	-	1A:498537149-498542005	10_1_20	10_1_94	OK	4.89056	5.94726	0.282227	0.730158	0.21045	0.735856	no
[truncated: 56,852 more rows]

## Sheet: Genes_significantly_regulated
test_id	gene_id	gene	locus	sample_1	sample_2	status	value_1	value_2	log2(fold_change)	FoldChange	test_stat	p_value	q_value	significant
ENSRNA050013743	ENSRNA050013743	U1	7A:138381324-138381485	10_1_20	10_1_94	OK	0	2.55649	inf	#VALUE!	#NAME?	0.0019	0.0453251	yes
ENSRNA050014059	ENSRNA050014059	snoZ223	7B:620995505-620995600	10_1_20	10_1_94	OK	65.7089	0	#NAME?	#NAME?	#NAME?	0.00135	0.0348613	yes
ENSRNA050015113	ENSRNA050015113	5_8S_rRNA	Un:359782640-359782796	10_1_20	10_1_94	OK	1.65569	0	#NAME?	#NAME?	#NAME?	0.00135	0.0348613	yes
ENSRNA050015249	ENSRNA050015249	Plant_SRP	7A:704620481-704620752	10_1_20	10_1_94	OK	1.4326	0	#NAME?	#NAME?	#NAME?	5e-05	0.00211087	yes
ENSRNA050019320	ENSRNA050019320	snoZ278	7D:549546178-549546293	10_1_20	10_1_94	OK	14.0139	0	#NAME?	#NAME?	#NAME?	0.0009	0.0251859	yes
ENSRNA050019944	ENSRNA050019944	Plant_SRP	4A:13755307-13755601	10_1_20	10_1_94	OK	1.98899	0	#NAME?	#NAME?	#NAME?	5e-05	0.00211087	yes
ENSRNA050020045	ENSRNA050020045	Plant_SRP	7B:678769887-678770190	10_1_20	10_1_94	OK	0.876075	0	#NAME?	#NAME?	#NAME?	0.00025	0.00876803	yes
TraesCS1A02G004200	TraesCS1A02G004200	-	1A:2540490-2540958	10_1_20	10_1_94	OK	0.416008	0	#NAME?	#NAME?	#NAME?	0.0001	0.00393652	yes
TraesCS1A02G038300	TraesCS1A02G038300	-	1A:21024514-21026280	10_1_20	10_1_94	OK	0	0.505839	inf	#VALUE!	#NAME?	5e-05	0.00211087	yes
TraesCS1A02G076800	TraesCS1A02G076800	-	1A:59510802-59511117	10_1_20	10_1_94	OK	0	0.500588	inf	#VALUE!	#NAME?	0.002	0.0470056	yes
TraesCS1A02G099800	TraesCS1A02G099800	-	1A:96423241-96423996	10_1_20	10_1_94	OK	2.51805	0	#NAME?	#NAME?	#NAME?	5e-05	0.00211087	yes
TraesCS1A02G361700	TraesCS1A02G361700	-	1A:542170381-542170792	10_1_20	10_1_94	OK	83.1537	0	#NAME?	#NAME?	#NAME?	5e-05	0.00211087	yes
TraesCS1A02G379200	TraesCS1A02G379200	-	1A:551479528-551482223	10_1_20	10_1_94	OK	0	3.56195	inf	#VALUE!	#NAME?	5e-05	0.00211087	yes
TraesCS1A02G391200	TraesCS1A02G391200	-	1A:558332753-558334704	10_1_20	10_1_94	OK	0	0.821599	inf	#VALUE!	#NAME?	5e-05	0.00211087	yes
TraesCS1A02G400000	TraesCS1A02G400000	-	1A:564139541-564140223	10_1_20	10_1_94	OK	0.292757	0	#NAME?	#NAME?	#NAME?	5e-05	0.00211087	yes
TraesCS1A02G409300	TraesCS1A02G409300	-	1A:570877341-570878229	10_1_20	10_1_94	OK	1.45751	0	#NAME?	#NAME?	#NAME?	5e-05	0.00211087	yes
TraesCS1A02G426000	TraesCS1A02G426000	-	1A:580739949-580743663	10_1_20	10_1_94	OK	0	2.26788	inf	#VALUE!	#NAME?	5e-05	0.00211087	yes
TraesCS1B02G005000	TraesCS1B02G005000	-	1B:3170727-3171351	10_1_20	10_1_94	OK	0	0.476125	inf	#VALUE!	#NAME?	0.00015	0.0056515	yes
TraesCS1B02G009300	TraesCS1B02G009300	-	1B:4595786-4597245	10_1_20	10_1_94	OK	0	1.03704	inf	#VALUE!	#NAME?	5e-05	0.00211087	yes
TraesCS1B02G012300	TraesCS1B02G012300	-	1B:6022891-6026007	10_1_20	10_1_94	OK	0.350436	0	#NAME?	#NAME?	#NAME?	5e-05	0.00211087	yes
TraesCS1B02G014900	TraesCS1B02G014900	-	1B:7290063-7291428	10_1_20	10_1_94	OK	0	0.360109	inf	#VALUE!	#NAME?	5e-05	0.00211087	yes
TraesCS1B02G024300	TraesCS1B02G024300	-	1B:11691994-11693479	10_1_20	10_1_94	OK	8.74554	0	#NAME?	#NAME?	#NAME?	5e-05	0.00211087	yes
TraesCS1B02G034600	TraesCS1B02G034600	-	1B:16530029-16530854	10_1_20	10_1_94	OK	2.84328	0	#NAME?	#NAME?	#NAME?	5e-05	0.00211087	yes
TraesCS1B02G047700	TraesCS1B02G047700	-	1B:27674855-27678226	10_1_20	10_1_94	OK	0	1.65608	inf	#VALUE!	#NAME?	5e-05	0.00211087	yes
TraesCS1B02G103100	TraesCS1B02G103100	-	1B:113213105-113213960	10_1_20	10_1_94	OK	0	0.990481	inf	#VALUE!	#NAME?	5e-05	0.00211087	yes
TraesCS1B02G328600	TraesCS1B02G328600	-	1B:555029815-555074759	10_1_20	10_1_94	OK	0	0.310014	inf	#VALUE!	#NAME?	0.00015	0.0056515	yes
TraesCS1B02G350700	TraesCS1B02G350700	-	1B:581207057-581211481	10_1_20	10_1_94	OK	0	2.58813	inf	#VALUE!	#NAME?	5e-05	0.00211087	yes
TraesCS1B02G351200	TraesCS1B02G351200	-	1B:581595585-581596299	10_1_20	10_1_94	OK	0	1.91978	inf	#VALUE!	#NAME?	5e-05	0.00211087	yes
TraesCS1B02G361800	TraesCS1B02G361800	-	1B:590412006-590412775	10_1_20	10_1_94	OK	0	0.913467	inf	#VALUE!	#NAME?	5e-05	0.00211087	yes
TraesCS1B02G394600	TraesCS1B02G394600	-	1B:626610161-626610596	10_1_20	10_1_94	OK	0.489421	0	#NAME?	#NAME?	#NAME?	0.0001	0.00393652	yes
TraesCS1B02G398400	TraesCS1B02G398400	-	1B:629480054-629485524	10_1_20	10_1_94	OK	0	0.677598	inf	#VALUE!	#NAME?	5e-05	0.00211087	yes
TraesCS1B02G407500	TraesCS1B02G407500	-	1B:634600648-634602828	10_1_20	10_1_94	OK	1.45273	0	#NAME?	#NAME?	#NAME?	5e-05	0.00211087	yes
TraesCS1B02G409600	TraesCS1B02G409600	-	1B:636801066-636801444	10_1_20	10_1_94	OK	0.458775	0	#NAME?	#NAME?	#NAME?	0.00085	0.0240497	yes
TraesCS1B02G416000	TraesCS1B02G416000	-	1B:641022991-641035971	10_1_20	10_1_94	OK	0.341815	0	#NAME?	#NAME?	#NAME?	5e-05	0.00211087	yes
TraesCS1B02G416100	TraesCS1B02G416100	-	1B:641037520-641038069	10_1_20	10_1_94	OK	0	0.972287	inf	#VALUE!	#NAME?	5e-05	0.00211087	yes
TraesCS1B02G416500	TraesCS1B02G416500	-	1B:641519493-641519787	10_1_20	10_1_94	OK	0	0.560596	inf	#VALUE!	#NAME?	0.0006	0.0180432	yes
TraesCS1D02G040500	TraesCS1D02G040500	-	1D:19763057-19767244	10_1_20	10_1_94	OK	3.0169	0	#NAME?	#NAME?	#NAME?	5e-05	0.00211087	yes
TraesCS1D02G137900	TraesCS1D02G137900	-	1D:188456234-188460700	10_1_20	10_1_94	OK	0	1.8226	inf	#VALUE!	#NAME?	5e-05	0.00211087	yes
TraesCS1D02G160400	TraesCS1D02G160400	-	1D:226955219-226959052	10_1_20	10_1_94	OK	0	10.8599	inf	#VALUE!	#NAME?	5e-05	0.00211087	yes
TraesCS1D02G249400	TraesCS1D02G249400	-	1D:342161109-342162756	10_1_20	10_1_94	OK	0	0.338192	inf	#VALUE!	#NAME?	5e-05	0.00211087	yes
TraesCS1D02G315000	TraesCS1D02G315000	-	1D:410471428-410472367	10_1_20	10_1_94	OK	0	18.1523	inf	#VALUE!	#NAME?	5e-05	0.00211087	yes
TraesCS2A02G062500	TraesCS2A02G062500	-	2A:27738947-27740261	10_1_20	10_1_94	OK	0	0.487573	inf	#VALUE!	#NAME?	5e-05	0.00211087	yes
TraesCS2A02G333300	TraesCS2A02G333300	-	2A:566454171-566459706	10_1_20	10_1_94	OK	0	1.24432	inf	#VALUE!	#NAME?	5e-05	0.00211087	yes
TraesCS2A02G339300	TraesCS2A02G339300	-	2A:573366982-573367291	10_1_20	10_1_94	OK	0.784669	0	#NAME?	#NAME?	#NAME?	0.00195	0.0461809	yes
TraesCS2A02G420200	TraesCS2A02G420200	-	2A:676238236-676242398	10_1_20	10_1_94	OK	0	3.164	inf	#VALUE!	#NAME?	5e-05	0.00211087	yes
TraesCS2A02G420400	TraesCS2A02G420400	-	2A:676243345-676244202	10_1_20	10_1_94	OK	0	3.20569	inf	#VALUE!	#NAME?	5e-05	0.00211087	yes
TraesCS2A02G460500	TraesCS2A02G460500	-	2A:706919367-706919598	10_1_20	10_1_94	OK	1.09568	0	#NAME?	#NAME?	#NAME?	0.0012	0.0318688	yes
TraesCS2A02G530500	TraesCS2A02G530500	-	2A:748227903-748229064	10_1_20	10_1_94	OK	0	0.498644	inf	#VALUE!	#NAME?	5e-05	0.00211087	yes
TraesCS2A02G541300	TraesCS2A02G541300	-	2A:752862346-752866752	10_1_20	10_1_94	OK	0.906706	0	#NAME?	#NAME?	#NAME?	5e-05	0.00211087	yes
TraesCS2B02G113100	TraesCS2B02G113100	-	2B:76486291-76489168	10_1_20	10_1_94	OK	0	2.32216	inf	#VALUE!	#NAME?	5e-05	0.00211087	yes
TraesCS2B02G116000	TraesCS2B02G116000	-	2B:79639991-79652013	10_1_20	10_1_94	OK	0	0.964991	inf	#VALUE!	#NAME?	5e-05	0.00211087	yes
TraesCS2B02G120900	TraesCS2B02G120900	-	2B:88434450-88435026	10_1_20	10_1_94	OK	0	0.41203	inf	#VALUE!	#NAME?	0.001	0.027552	yes
TraesCS2B02G411400	TraesCS2B02G411400	-	2B:584893391-584894873	10_1_20	10_1_94	OK	0	1.94618	inf	#VALUE!	#NAME?	5e-05	0.00211087	yes
TraesCS2B02G549000	TraesCS2B02G549000	-	2B:745034232-745035324	10_1_20	10_1_94	OK	0	5.33072	inf	#VALUE!	#NAME?	5e-05	0.00211087	yes
TraesCS2B02G602700	TraesCS2B02G602700	-	2B:785036131-785037578	10_1_20	10_1_94	OK	5.55655	0	#NAME?	#NAME?	#NAME?	5e-05	0.00211087	yes
TraesCS2B02G608500	TraesCS2B02G608500	-	2B:788797162-788804836	10_1_20	10_1_94	OK	0.411319	0	#NAME?	#NAME?	#NAME?	5e-05	0.00211087	yes
TraesCS2D02G084600	TraesCS2D02G084600	-	2D:36657311-36661415	10_1_20	10_1_94	OK	0	0.445583	inf	#VALUE!	#NAME?	5e-05	0.00211087	yes
TraesCS2D02G085100	TraesCS2D02G085100	-	2D:36789336-36800416	10_1_20	10_1_94	OK	0	2.50644	inf	#VALUE!	#NAME?	5e-05	0.00211087	yes
TraesCS2D02G160800	TraesCS2D02G160800	-	2D:104548174-104549853	10_1_20	10_1_94	OK	0.297478	0	#NAME?	#NAME?	#NAME?	0.00055	0.0168408	yes
TraesCS2D02G173500	TraesCS2D02G173500	-	2D:117199807-117200068	10_1_20	10_1_94	OK	0.349369	0	#NAME?	#NAME?	#NAME?	0.00135	0.0348613	yes
TraesCS3A02G022000	TraesCS3A02G022000	-	3A:12490915-12491386	10_1_20	10_1_94	OK	0.353396	0	#NAME?	#NAME?	#NAME?	0.00075	0.0218614	yes
TraesCS3A02G023400	TraesCS3A02G023400	-	3A:12996896-12999736	10_1_20	10_1_94	OK	0	0.329975	inf	#VALUE!	#NAME?	5e-05	0.00211087	yes
TraesCS3A02G026400	TraesCS3A02G026400	-	3A:13832414-13833176	10_1_20	10_1_94	OK	0.364766	0	#NAME?	#NAME?	#NAME?	0.0013	0.0339274	yes
TraesCS3A02G072000	TraesCS3A02G072000	-	3A:44550051-44552658	10_1_20	10_1_94	OK	0	2.3299	inf	#VALUE!	#NAME?	5e-05	0.00211087	yes
TraesCS3A02G148100	TraesCS3A02G148100	-	3A:130966614-130968386	10_1_20	10_1_94	OK	0	0.477745	inf	#VALUE!	#NAME?	0.0021	0.0488101	yes
TraesCS3A02G263100	TraesCS3A02G263100	-	3A:486220086-486220278	10_1_20	10_1_94	OK	0.855819	0	#NAME?	#NAME?	#NAME?	0.00135	0.0348613	yes
TraesCS3A02G518200	TraesCS3A02G518200	-	3A:735715803-735717631	10_1_20	10_1_94	OK	4.13662	0	#NAME?	#NAME?	#NAME?	5e-05	0.00211087	yes
TraesCS3A02G533800	TraesCS3A02G533800	-	3A:746185901-746189213	10_1_20	10_1_94	OK	0	1.08093	inf	#VALUE!	#NAME?	5e-05	0.00211087	yes
TraesCS3B02G063600	TraesCS3B02G063600	-	3B:35697821-35698169	10_1_20	10_1_94	OK	0	5.14028	inf	#VALUE!	#NAME?	5e-05	0.00211087	yes
TraesCS3B02G288400	TraesCS3B02G288400	-	3B:463095935-463096434	10_1_20	10_1_94	OK	0	0.704612	inf	#VALUE!	#NAME?	0.00095	0.0263844	yes
TraesCS3B02G359300	TraesCS3B02G359300	-	3B:571747968-571749111	10_1_20	10_1_94	OK	0	0.89025	inf	#VALUE!	#NAME?	5e-05	0.00211087	yes
TraesCS3B02G380300	TraesCS3B02G380300	-	3B:597816091-597816980	10_1_20	10_1_94	OK	0.469139	0	#NAME?	#NAME?	#NAME?	5e-05	0.00211087	yes
TraesCS3B02G386000	TraesCS3B02G386000	-	3B:606275471-606276079	10_1_20	10_1_94	OK	0	0.902955	inf	#VALUE!	#NAME?	5e-05	0.00211087	yes
TraesCS3B02G396600	TraesCS3B02G396600	-	3B:625421250-625421457	10_1_20	10_1_94	OK	0	2.12699	inf	#VALUE!	#NAME?	0.00045	0.0142688	yes
TraesCS3B02G477800	TraesCS3B02G477800	-	3B:726467469-726467914	10_1_20	10_1_94	OK	0	1.42024	inf	#VALUE!	#NAME?	5e-05	0.00211087	yes
TraesCS3B02G599300	TraesCS3B02G599300	-	3B:820446971-820447610	10_1_20	10_1_94	OK	0	0.551719	inf	#VALUE!	#NAME?	5e-05	0.00211087	yes
TraesCS3B02G606800	TraesCS3B02G606800	-	3B:825771352-825779457	10_1_20	10_1_94	OK	0.880872	0	#NAME?	#NAME?	#NAME?	5e-05	0.00211087	yes
TraesCS3B02G609200	TraesCS3B02G609200	-	3B:828413607-828414079	10_1_20	10_1_94	OK	0.538553	0	#NAME?	#NAME?	#NAME?	0.00065	0.0193393	yes
TraesCS4A02G309200	TraesCS4A02G309200	-	4A:602613351-602653722	10_1_20	10_1_94	OK	0	6.86287	inf	#VALUE!	#NAME?	5e-05	0.00211087	yes
TraesCS4A02G455300	TraesCS4A02G455300	-	4A:718936185-718938590	10_1_20	10_1_94	OK	1.03431	0	#NAME?	#NAME?	#NAME?	5e-05	0.00211087	yes
TraesCS4A02G458100	TraesCS4A02G458100	-	4A:723141491-723142319	10_1_20	10_1_94	OK	0.318636	0	#NAME?	#NAME?	#NAME?	5e-05	0.00211087	yes
TraesCS4A02G458300	TraesCS4A02G458300	-	4A:723588751-723609420	10_1_20	10_1_94	OK	0	0.363953	inf	#VALUE!	#NAME?	5e-05	0.00211087	yes
TraesCS4A02G461100	TraesCS4A02G461100	-	4A:725924627-725925447	10_1_20	10_1_94	OK	0	0.576297	inf	#VALUE!	#NAME?	5e-05	0.00211087	yes
TraesCS4A02G472800	TraesCS4A02G472800	-	4A:732813571-732815242	10_1_20	10_1_94	OK	0	0.481294	inf	#VALUE!	#NAME?	5e-05	0.00211087	yes
TraesCS4A02G475200	TraesCS4A02G475200	-	4A:734101755-734108378	10_1_20	10_1_94	OK	0	11.9576	inf	#VALUE!	#NAME?	5e-05	0.00211087	yes
TraesCS4A02G475300	TraesCS4A02G475300	-	4A:734287520-734289666	10_1_20	10_1_94	OK	0	0.562435	inf	#VALUE!	#NAME?	5e-05	0.00211087	yes
TraesCS4A02G475400	TraesCS4A02G475400	-	4A:734384797-734389060	10_1_20	10_1_94	OK	0.537172	0	#NAME?	#NAME?	#NAME?	5e-05	0.00211087	yes
TraesCS4A02G484100	TraesCS4A02G484100	-	4A:738742090-738743500	10_1_20	10_1_94	OK	5.47387	0	#NAME?	#NAME?	#NAME?	5e-05	0.00211087	yes
TraesCS4A02G488300	TraesCS4A02G488300	-	4A:740015481-740022762	10_1_20	10_1_94	OK	0	0.35717	inf	#VALUE!	#NAME?	5e-05	0.00211087	yes
TraesCS4A02G490600	TraesCS4A02G490600	-	4A:740589872-740590493	10_1_20	10_1_94	OK	0.407709	0	#NAME?	#NAME?	#NAME?	5e-05	0.00211087	yes
TraesCS4A02G492300	TraesCS4A02G492300	-	4A:741480914-741482160	10_1_20	10_1_94	OK	0	0.913367	inf	#VALUE!	#NAME?	5e-05	0.00211087	yes
TraesCS4A02G496300	TraesCS4A02G496300	-	4A:742789394-742790290	10_1_20	10_1_94	OK	0	0.584093	inf	#VALUE!	#NAME?	5e-05	0.00211087	yes
TraesCS4A02G497800	TraesCS4A02G497800	-	4A:743552933-743565036	10_1_20	10_1_94	OK	0	1.14791	inf	#VALUE!	#NAME?	5e-05	0.00211087	yes
TraesCS4A02G498900	TraesCS4A02G498900	-	4A:743986438-743987373	10_1_20	10_1_94	OK	36.8056	0	#NAME?	#NAME?	#NAME?	5e-05	0.00211087	yes
TraesCS4A02G499928	TraesCS4A02G499928	-	4A:744536043-744539773	10_1_20	10_1_94	OK	0	0.608275	inf	#VALUE!	#NAME?	5e-05	0.00211087	yes
TraesCS4B02G000200	TraesCS4B02G000200	-	4B:230188-233429	10_1_20	10_1_94	OK	0	1.43743	inf	#VALUE!	#NAME?	5e-05	0.00211087	yes
TraesCS4B02G004300	TraesCS4B02G004300	-	4B:2775239-2776105	10_1_20	10_1_94	OK	0.707	0	#NAME?	#NAME?	#NAME?	5e-05	0.00211087	yes
TraesCS4B02G005200	TraesCS4B02G005200	-	4B:3776931-3784177	10_1_20	10_1_94	OK	0	4.44435	inf	#VALUE!	#NAME?	5e-05	0.00211087	yes
TraesCS4B02G009100	TraesCS4B02G009100	-	4B:5932191-5935232	10_1_20	10_1_94	OK	0.576737	0	#NAME?	#NAME?	#NAME?	5e-05	0.00211087	yes
TraesCS4D02G030300	TraesCS4D02G030300	-	4D:13744320-13748912	10_1_20	10_1_94	OK	5.40602	0	#NAME?	#NAME?	#NAME?	5e-05	0.00211087	yes
TraesCS4D02G030400	TraesCS4D02G030400	-	4D:13838976-13840597	10_1_20	10_1_94	OK	2.63102	0	#NAME?	#NAME?	#NAME?	5e-05	0.00211087	yes
TraesCS4D02G030500	TraesCS4D02G030500	-	4D:13928451-13933386	10_1_20	10_1_94	OK	6.49961	0	#NAME?	#NAME?	#NAME?	5e-05	0.00211087	yes
TraesCS4D02G112300	TraesCS4D02G112300	-	4D:93343147-93343729	10_1_20	10_1_94	OK	0.309338	0	#NAME?	#NAME?	#NAME?	0.00055	0.0168408	yes
TraesCS4D02G309700	TraesCS4D02G309700	-	4D:477164259-477165998	10_1_20	10_1_94	OK	0	0.743937	inf	#VALUE!	#NAME?	5e-05	0.00211087	yes
TraesCS4D02G309800	TraesCS4D02G309800	-	4D:477197219-477197600	10_1_20	10_1_94	OK	0	0.666721	inf	#VALUE!	#NAME?	0.002	0.0470056	yes
TraesCS4D02G353900	TraesCS4D02G353900	-	4D:504097764-504100105	10_1_20	10_1_94	OK	2.56199	0	#NAME?	#NAME?	#NAME?	5e-05	0.00211087	yes
TraesCS5A02G273100	TraesCS5A02G273100	-	5A:482375541-482376227	10_1_20	10_1_94	OK	0	3.57497	inf	#VALUE!	#NAME?	5e-05	0.00211087	yes
TraesCS5A02G315300	TraesCS5A02G315300	-	5A:525732060-525732597	10_1_20	10_1_94	OK	0.548482	0	#NAME?	#NAME?	#NAME?	0.00035	0.0115848	yes
TraesCS5A02G470500	TraesCS5A02G470500	-	5A:647360962-647367294	10_1_20	10_1_94	OK	0	1.67255	inf	#VALUE!	#NAME?	5e-05	0.00211087	yes
TraesCS5A02G482600	TraesCS5A02G482600	-	5A:654094035-654098791	10_1_20	10_1_94	OK	2.61723	0	#NAME?	#NAME?	#NAME?	5e-05	0.00211087	yes
TraesCS5B02G010100	TraesCS5B02G010100	-	5B:9807725-9816838	10_1_20	10_1_94	OK	0	4.02959	inf	#VALUE!	#NAME?	5e-05	0.00211087	yes
TraesCS5B02G061400	TraesCS5B02G061400	-	5B:68843884-68846621	10_1_20	10_1_94	OK	12.3273	0	#NAME?	#NAME?	#NAME?	5e-05	0.00211087	yes
TraesCS5B02G064700	TraesCS5B02G064700	-	5B:72252894-72253479	10_1_20	10_1_94	OK	0	1.79806	inf	#VALUE!	#NAME?	5e-05	0.00211087	yes
TraesCS5B02G064800	TraesCS5B02G064800	-	5B:72253527-72256911	10_1_20	10_1_94	OK	0	0.688144	inf	#VALUE!	#NAME?	5e-05	0.00211087	yes
TraesCS5B02G084400	TraesCS5B02G084400	-	5B:106957437-106959272	10_1_20	10_1_94	OK	0	1.45618	inf	#VALUE!	#NAME?	0.00145	0.0368136	yes
TraesCS5B02G090700	TraesCS5B02G090700	-	5B:117895766-117896482	10_1_20	10_1_94	OK	0	0.683452	inf	#VALUE!	#NAME?	5e-05	0.00211087	yes
TraesCS5B02G098300	TraesCS5B02G098300	-	5B:130511039-130512731	10_1_20	10_1_94	OK	0	48.0873	inf	#VALUE!	#NAME?	5e-05	0.00211087	yes
TraesCS5B02G128800	TraesCS5B02G128800	-	5B:235443847-235447831	10_1_20	10_1_94	OK	0	2.09696	inf	#VALUE!	#NAME?	5e-05	0.00211087	yes
TraesCS5B02G140300	TraesCS5B02G140300	-	5B:264912404-264913728	10_1_20	10_1_94	OK	0	35.0224	inf	#VALUE!	#NAME?	5e-05	0.00211087	yes
TraesCS5B02G189600	TraesCS5B02G189600	-	5B:341547066-341577577	10_1_20	10_1_94	OK	2.52899	0	#NAME?	#NAME?	#NAME?	5e-05	0.00211087	yes
TraesCS5B02G213100	TraesCS5B02G213100	-	5B:384586537-384600109	10_1_20	10_1_94	OK	5.48854	0	#NAME?	#NAME?	#NAME?	5e-05	0.00211087	yes
TraesCS5B02G213200	TraesCS5B02G213200	-	5B:385992500-386001910	10_1_20	10_1_94	OK	5.17444	0	#NAME?	#NAME?	#NAME?	5e-05	0.00211087	yes
TraesCS5B02G224600	TraesCS5B02G224600	-	5B:400104687-400107115	10_1_20	10_1_94	OK	0	7.63433	inf	#VALUE!	#NAME?	5e-05	0.00211087	yes
TraesCS5B02G224700	TraesCS5B02G224700	-	5B:400441146-400445671	10_1_20	10_1_94	OK	0	0.894599	inf	#VALUE!	#NAME?	5e-05	0.00211087	yes
TraesCS5B02G224800	TraesCS5B02G224800	-	5B:400447842-400451239	10_1_20	10_1_94	OK	0	0.36205	inf	#VALUE!	#NAME?	5e-05	0.00211087	yes
TraesCS5B02G224900	TraesCS5B02G224900	-	5B:400521749-400523773	10_1_20	10_1_94	OK	0	0.319294	inf	#VALUE!	#NAME?	5e-05	0.00211087	yes
TraesCS5B02G225100	TraesCS5B02G225100	-	5B:400562566-400566481	10_1_20	10_1_94	OK	0	8.36065	inf	#VALUE!	#NAME?	5e-05	0.00211087	yes
TraesCS5B02G225400	TraesCS5B02G225400	-	5B:400997271-400999891	10_1_20	10_1_94	OK	0	0.4315	inf	#VALUE!	#NAME?	5e-05	0.00211087	yes
TraesCS5B02G230700	TraesCS5B02G230700	-	5B:407321331-407322106	10_1_20	10_1_94	OK	0	0.785111	inf	#VALUE!	#NAME?	5e-05	0.00211087	yes
TraesCS5B02G248800	TraesCS5B02G248800	-	5B:431060310-431060466	10_1_20	10_1_94	OK	2.879	0	#NAME?	#NAME?	#NAME?	0.0009	0.0251859	yes
TraesCS5B02G451600	TraesCS5B02G451600	-	5B:623108551-623118146	10_1_20	10_1_94	OK	0.972547	0	#NAME?	#NAME?	#NAME?	5e-05	0.00211087	yes
TraesCS5B02G451800	TraesCS5B02G451800	-	5B:623207202-623225760	10_1_20	10_1_94	OK	1.17116	0	#NAME?	#NAME?	#NAME?	5e-05	0.00211087	yes
TraesCS5B02G452100	TraesCS5B02G452100	-	5B:625036457-625038104	10_1_20	10_1_94	OK	2.7926	0	#NAME?	#NAME?	#NAME?	5e-05	0.00211087	yes
TraesCS5B02G455100	TraesCS5B02G455100	-	5B:629280150-629283250	10_1_20	10_1_94	OK	0.574807	0	#NAME?	#NAME?	#NAME?	5e-05	0.00211087	yes
TraesCS5B02G491200	TraesCS5B02G491200	-	5B:659739542-659744135	10_1_20	10_1_94	OK	1.04073	0	#NAME?	#NAME?	#NAME?	5e-05	0.00211087	yes
TraesCS5B02G495300	TraesCS5B02G495300	-	5B:662968262-662970659	10_1_20	10_1_94	OK	4.61097	0	#NAME?	#NAME?	#NAME?	5e-05	0.00211087	yes
TraesCS5B02G504600	TraesCS5B02G504600	-	5B:670693976-670694936	10_1_20	10_1_94	OK	0	3.45892	inf	#VALUE!	#NAME?	5e-05	0.00211087	yes
TraesCS5B02G506400	TraesCS5B02G506400	-	5B:671717626-671721260	10_1_20	10_1_94	OK	0	1.08315	inf	#VALUE!	#NAME?	5e-05	0.00211087	yes
TraesCS5D02G029000	TraesCS5D02G029000	-	5D:27281053-27281981	10_1_20	10_1_94	OK	0	0.431862	inf	#VALUE!	#NAME?	5e-05	0.00211087	yes
TraesCS5D02G053900	TraesCS5D02G053900	-	5D:51587177-51588993	10_1_20	10_1_94	OK	0.319908	0	#NAME?	#NAME?	#NAME?	0.00035	0.0115848	yes
TraesCS5D02G087000	TraesCS5D02G087000	-	5D:92290706-92292606	10_1_20	10_1_94	OK	0.607897	0	#NAME?	#NAME?	#NAME?	5e-05	0.00211087	yes
TraesCS5D02G441800	TraesCS5D02G441800	-	5D:494188824-494190303	10_1_20	10_1_94	OK	0	0.520775	inf	#VALUE!	#NAME?	5e-05	0.00211087	yes
TraesCS5D02G446800	TraesCS5D02G446800	-	5D:496956858-496957660	10_1_20	10_1_94	OK	0.91474	0	#NAME?	#NAME?	#NAME?	5e-05	0.00211087	yes
TraesCS5D02G448500	TraesCS5D02G448500	-	5D:498026899-498029180	10_1_20	10_1_94	OK	0	0.349657	inf	#VALUE!	#NAME?	5e-05	0.00211087	yes
TraesCS6A02G080900	TraesCS6A02G080900	-	6A:49483825-49484137	10_1_20	10_1_94	OK	0.304572	0	#NAME?	#NAME?	#NAME?	0.00135	0.0348613	yes
TraesCS6A02G161900	TraesCS6A02G161900	-	6A:157132792-157134328	10_1_20	10_1_94	OK	0	0.326399	inf	#VALUE!	#NAME?	5e-05	0.00211087	yes
TraesCS6A02G347700	TraesCS6A02G347700	-	6A:580186886-580187426	10_1_20	10_1_94	OK	0	0.932475	inf	#VALUE!	#NAME?	5e-05	0.00211087	yes
TraesCS6B02G017900	TraesCS6B02G017900	-	6B:11317463-11326092	10_1_20	10_1_94	OK	0	1.76398	inf	#VALUE!	#NAME?	5e-05	0.00211087	yes
TraesCS6B02G033800	TraesCS6B02G033800	-	6B:20205208-20244875	10_1_20	10_1_94	OK	0.379378	0	#NAME?	#NAME?	#NAME?	5e-05	0.00211087	yes
TraesCS6B02G034500	TraesCS6B02G034500	-	6B:20756359-20758640	10_1_20	10_1_94	OK	0	0.456744	inf	#VALUE!	#NAME?	5e-05	0.00211087	yes
TraesCS6B02G095100	TraesCS6B02G095100	-	6B:71301679-71302226	10_1_20	10_1_94	OK	0.450557	0	#NAME?	#NAME?	#NAME?	0.00015	0.0056515	yes
TraesCS6B02G113500	TraesCS6B02G113500	-	6B:95969958-95970355	10_1_20	10_1_94	OK	0	1.16717	inf	#VALUE!	#NAME?	5e-05	0.00211087	yes
TraesCS6B02G120000	TraesCS6B02G120000	-	6B:114879591-114880826	10_1_20	10_1_94	OK	0	8.57929	inf	#VALUE!	#NAME?	5e-05	0.00211087	yes
TraesCS6B02G172000	TraesCS6B02G172000	-	6B:184723717-184725681	10_1_20	10_1_94	OK	0.36869	0	#NAME?	#NAME?	#NAME?	5e-05	0.00211087	yes
TraesCS6B02G203700	TraesCS6B02G203700	-	6B:250589761-250592829	10_1_20	10_1_94	OK	0.825704	0	#NAME?	#NAME?	#NAME?	5e-05	0.00211087	yes
TraesCS6B02G204200	TraesCS6B02G204200	-	6B:252840966-252844255	10_1_20	10_1_94	OK	2.09102	0	#NAME?	#NAME?	#NAME?	5e-05	0.00211087	yes
TraesCS6B02G205100	TraesCS6B02G205100	-	6B:256014362-256016221	10_1_20	10_1_94	OK	0.676886	0	#NAME?	#NAME?	#NAME?	5e-05	0.00211087	yes
TraesCS6B02G208400	TraesCS6B02G208400	-	6B:269688576-269690594	10_1_20	10_1_94	OK	0	6.97304	inf	#VALUE!	#NAME?	5e-05	0.00211087	yes
TraesCS6B02G208500	TraesCS6B02G208500	-	6B:270468196-270470677	10_1_20	10_1_94	OK	0	7.10294	inf	#VALUE!	#NAME?	5e-05	0.00211087	yes
TraesCS6B02G208600	TraesCS6B02G208600	-	6B:270734185-270736666	10_1_20	10_1_94	OK	0	4.86976	inf	#VALUE!	#NAME?	5e-05	0.00211087	yes
TraesCS6B02G213400	TraesCS6B02G213400	-	6B:288281924-288282374	10_1_20	10_1_94	OK	1.60861	0	#NAME?	#NAME?	#NAME?	5e-05	0.00211087	yes
TraesCS6B02G332500	TraesCS6B02G332500	-	6B:583723979-583724522	10_1_20	10_1_94	OK	0.429916	0	#NAME?	#NAME?	#NAME?	5e-05	0.00211087	yes
TraesCS6B02G332600	TraesCS6B02G332600	-	6B:583724913-583725360	10_1_20	10_1_94	OK	0.726585	0	#NAME?	#NAME?	#NAME?	5e-05	0.00211087	yes
TraesCS6B02G337400	TraesCS6B02G337400	-	6B:593999874-594011530	10_1_20	10_1_94	OK	0.388727	0	#NAME?	#NAME?	#NAME?	5e-05	0.00211087	yes
TraesCS6B02G349700	TraesCS6B02G349700	-	6B:614436985-614438709	10_1_20	10_1_94	OK	0.649582	0	#NAME?	#NAME?	#NAME?	5e-05	0.00211087	yes
TraesCS6B02G451600	TraesCS6B02G451600	-	6B:710200149-710202013	10_1_20	10_1_94	OK	0	1.59054	inf	#VALUE!	#NAME?	5e-05	0.00211087	yes
TraesCS6B02G451800	TraesCS6B02G451800	-	6B:710317197-710319247	10_1_20	10_1_94	OK	0	0.309295	inf	#VALUE!	#NAME?	5e-05	0.00211087	yes
TraesCS6B02G452000	TraesCS6B02G452000	-	6B:710656931-710658290	10_1_20	10_1_94	OK	0	6.49865	inf	#VALUE!	#NAME?	5e-05	0.00211087	yes
TraesCS6B02G453000	TraesCS6B02G453000	-	6B:711665651-711666903	10_1_20	10_1_94	OK	0	0.585766	inf	#VALUE!	#NAME?	5e-05	0.00211087	yes
TraesCS6B02G464200	TraesCS6B02G464200	-	6B:715941114-715953703	10_1_20	10_1_94	OK	0	1.74753	inf	#VALUE!	#NAME?	5e-05	0.00211087	yes
TraesCS6D02G164100	TraesCS6D02G164100	-	6D:143375496-143378990	10_1_20	10_1_94	OK	0	2.41115	inf	#VALUE!	#NAME?	5e-05	0.00211087	yes
TraesCS6D02G285700	TraesCS6D02G285700	-	6D:394540954-394541389	10_1_20	10_1_94	OK	0	0.461151	inf	#VALUE!	#NAME?	5e-05	0.00211087	yes
TraesCS6D02G390900	TraesCS6D02G390900	-	6D:465982456-465983421	10_1_20	10_1_94	OK	0	2.49553	inf	#VALUE!	#NAME?	5e-05	0.00211087	yes
TraesCS6D02G396700	TraesCS6D02G396700	-	6D:468910371-468914734	10_1_20	10_1_94	OK	0	11.3028	inf	#VALUE!	#NAME?	5e-05	0.00211087	yes
TraesCS6D02G397500	TraesCS6D02G397500	-	6D:469344082-469344725	10_1_20	10_1_94	OK	0	0.715914	inf	#VALUE!	#NAME?	5e-05	0.00211087	yes
TraesCS7A02G010900	TraesCS7A02G010900	-	7A:4898067-4899812	10_1_20	10_1_94	OK	0	2.28955	inf	#VALUE!	#NAME?	5e-05	0.00211087	yes
TraesCS7A02G012900	TraesCS7A02G012900	-	7A:5678987-5681323	10_1_20	10_1_94	OK	0.567446	0	#NAME?	#NAME?	#NAME?	5e-05	0.00211087	yes
TraesCS7A02G015700	TraesCS7A02G015700	-	7A:6755751-6756326	10_1_20	10_1_94	OK	4.19194	0	#NAME?	#NAME?	#NAME?	5e-05	0.00211087	yes
TraesCS7A02G017200	TraesCS7A02G017200	-	7A:7511276-7514600	10_1_20	10_1_94	OK	0	1.78145	inf	#VALUE!	#NAME?	5e-05	0.00211087	yes
TraesCS7A02G069400	TraesCS7A02G069400	-	7A:35457588-35457789	10_1_20	10_1_94	OK	0.576658	0	#NAME?	#NAME?	#NAME?	0.00135	0.0348613	yes
TraesCS7A02G201500	TraesCS7A02G201500	-	7A:163361010-163365077	10_1_20	10_1_94	OK	0	0.500447	inf	#VALUE!	#NAME?	0.00215	0.049717	yes
TraesCS7A02G243900	TraesCS7A02G243900	-	7A:220094067-220100422	10_1_20	10_1_94	OK	0	4.68874	inf	#VALUE!	#NAME?	5e-05	0.00211087	yes
TraesCS7A02G277800	TraesCS7A02G277800	-	7A:292782286-292782577	10_1_20	10_1_94	OK	0	0.537419	inf	#VALUE!	#NAME?	0.0019	0.0453251	yes
TraesCS7A02G285700	TraesCS7A02G285700	-	7A:331175777-331176710	10_1_20	10_1_94	OK	26.5945	0	#NAME?	#NAME?	#NAME?	5e-05	0.00211087	yes
TraesCS7A02G522300	TraesCS7A02G522300	-	7A:705545666-705547547	10_1_20	10_1_94	OK	0.540197	0	#NAME?	#NAME?	#NAME?	5e-05	0.00211087	yes
TraesCS7A02G525600	TraesCS7A02G525600	-	7A:707974469-707975734	10_1_20	10_1_94	OK	2.28507	0	#NAME?	#NAME?	#NAME?	5e-05	0.00211087	yes
TraesCS7A02G526700	TraesCS7A02G526700	-	7A:708361476-708365723	10_1_20	10_1_94	OK	0	1.69499	inf	#VALUE!	#NAME?	5e-05	0.00211087	yes
TraesCS7A02G538000	TraesCS7A02G538000	-	7A:715245402-715246100	10_1_20	10_1_94	OK	0	0.688455	inf	#VALUE!	#NAME?	5e-05	0.00211087	yes
TraesCS7A02G538300	TraesCS7A02G538300	-	7A:715577204-715577895	10_1_20	10_1_94	OK	0	1.5856	inf	#VALUE!	#NAME?	5e-05	0.00211087	yes
TraesCS7A02G540500	TraesCS7A02G540500	-	7A:717394531-717396425	10_1_20	10_1_94	OK	0	9.57892	inf	#VALUE!	#NAME?	5e-05	0.00211087	yes
TraesCS7A02G540900	TraesCS7A02G540900	-	7A:717581944-717602688	10_1_20	10_1_94	OK	0	0.344884	inf	#VALUE!	#NAME?	5e-05	0.00211087	yes
TraesCS7B02G008600	TraesCS7B02G008600	-	7B:5215472-5220053	10_1_20	10_1_94	OK	0.948015	0	#NAME?	#NAME?	#NAME?	5e-05	0.00211087	yes
TraesCS7B02G038400	TraesCS7B02G038400	-	7B:37419989-37421473	10_1_20	10_1_94	OK	0	0.950946	inf	#VALUE!	#NAME?	5e-05	0.00211087	yes
TraesCS7B02G060300	TraesCS7B02G060300	-	7B:62945980-62953312	10_1_20	10_1_94	OK	0	1.76732	inf	#VALUE!	#NAME?	5e-05	0.00211087	yes
TraesCS7B02G078100	TraesCS7B02G078100	-	7B:88052114-88053119	10_1_20	10_1_94	OK	0	0.365432	inf	#VALUE!	#NAME?	5e-05	0.00211087	yes
TraesCS7B02G107900	TraesCS7B02G107900	-	7B:124236315-124236994	10_1_20	10_1_94	OK	0	2.01486	inf	#VALUE!	#NAME?	5e-05	0.00211087	yes
TraesCS7B02G108000	TraesCS7B02G108000	-	7B:124257330-124258005	10_1_20	10_1_94	OK	0	0.870652	inf	#VALUE!	#NAME?	5e-05	0.00211087	yes
TraesCS7B02G108300	TraesCS7B02G108300	-	7B:124531479-124532300	10_1_20	10_1_94	OK	0	0.886607	inf	#VALUE!	#NAME?	5e-05	0.00211087	yes
TraesCS7B02G121300	TraesCS7B02G121300	-	7B:141804835-141806070	10_1_20	10_1_94	OK	0	0.607102	inf	#VALUE!	#NAME?	5e-05	0.00211087	yes
TraesCS7B02G137500	TraesCS7B02G137500	-	7B:171984516-171986679	10_1_20	10_1_94	OK	0	1.05803	inf	#VALUE!	#NAME?	5e-05	0.00211087	yes
TraesCS7B02G186000	TraesCS7B02G186000	-	7B:304992012-304993146	10_1_20	10_1_94	OK	0	1.688	inf	#VALUE!	#NAME?	5e-05	0.00211087	yes
TraesCS7B02G491000	TraesCS7B02G491000	-	7B:743997173-743999255	10_1_20	10_1_94	OK	0	0.332258	inf	#VALUE!	#NAME?	5e-05	0.00211087	yes
TraesCS7B02G492700	TraesCS7B02G492700	-	7B:744604477-744605419	10_1_20	10_1_94	OK	0	1.1573	inf	#VALUE!	#NAME?	5e-05	0.00211087	yes
TraesCS7B02G492800	TraesCS7B02G492800	-	7B:744608957-744609677	10_1_20	10_1_94	OK	0.335578	0	#NAME?	#NAME?	#NAME?	5e-05	0.00211087	yes
TraesCS7B02G497200	TraesCS7B02G497200	-	7B:747831435-747831927	10_1_20	10_1_94	OK	0.764204	0	#NAME?	#NAME?	#NAME?	5e-05	0.00211087	yes
TraesCS7D02G004700	TraesCS7D02G004700	-	7D:2408138-2411770	10_1_20	10_1_94	OK	0	10.6673	inf	#VALUE!	#NAME?	5e-05	0.00211087	yes
TraesCS7D02G005100	TraesCS7D02G005100	-	7D:2500047-2500695	10_1_20	10_1_94	OK	1.56462	0	#NAME?	#NAME?	#NAME?	5e-05	0.00211087	yes
TraesCS7D02G007400	TraesCS7D02G007400	-	7D:3685941-3688849	10_1_20	10_1_94	OK	1.08708	0	#NAME?	#NAME?	#NAME?	5e-05	0.00211087	yes
TraesCS7D02G007500	TraesCS7D02G007500	-	7D:3689087-3691430	10_1_20	10_1_94	OK	2.10146	0	#NAME?	#NAME?	#NAME?	5e-05	0.00211087	yes
TraesCS7D02G020079	TraesCS7D02G020079	-	7D:8668593-8669034	10_1_20	10_1_94	OK	1.71993	0	#NAME?	#NAME?	#NAME?	5e-05	0.00211087	yes
TraesCS7D02G115000	TraesCS7D02G115000	-	7D:70735508-70736755	10_1_20	10_1_94	OK	2.2908	0	#NAME?	#NAME?	#NAME?	5e-05	0.00211087	yes
TraesCS7D02G131600	TraesCS7D02G131600	-	7D:83455282-83456324	10_1_20	10_1_94	OK	0	5.51075	inf	#VALUE!	#NAME?	5e-05	0.00211087	yes
TraesCS7D02G168700	TraesCS7D02G168700	-	7D:119565538-119569115	10_1_20	10_1_94	OK	0	2.05827	inf	#VALUE!	#NAME?	5e-05	0.00211087	yes
TraesCS7D02G204200	TraesCS7D02G204200	-	7D:162114992-162115812	10_1_20	10_1_94	OK	0	1.11863	inf	#VALUE!	#NAME?	5e-05	0.00211087	yes
TraesCS7D02G204700	TraesCS7D02G204700	-	7D:162629029-162629771	10_1_20	10_1_94	OK	0	1.24182	inf	#VALUE!	#NAME?	5e-05	0.00211087	yes
TraesCS7D02G295600	TraesCS7D02G295600	-	7D:370515888-370517875	10_1_20	10_1_94	OK	0	0.439716	inf	#VALUE!	#NAME?	5e-05	0.00211087	yes
TraesCS7D02G385200	TraesCS7D02G385200	-	7D:499625016-499626697	10_1_20	10_1_94	OK	0	0.385204	inf	#VALUE!	#NAME?	0.0008	0.0230111	yes
TraesCS7D02G415000	TraesCS7D02G415000	-	7D:533634667-533636140	10_1_20	10_1_94	OK	0.30454	0	#NAME?	#NAME?	#NAME?	5e-05	0.00211087	yes
TraesCS7D02G456300	TraesCS7D02G456300	-	7D:575073865-575074267	10_1_20	10_1_94	OK	0	0.733322	inf	#VALUE!	#NAME?	0.00205	0.04797	yes
TraesCS7D02G460700	TraesCS7D02G460700	-	7D:577257759-577260702	10_1_20	10_1_94	OK	0.361744	0	#NAME?	#NAME?	#NAME?	5e-05	0.00211087	yes
TraesCSU02G066600	TraesCSU02G066600	-	Un:51486528-51487294	10_1_20	10_1_94	OK	0	0.768125	inf	#VALUE!	#NAME?	5e-05	0.00211087	yes
TraesCSU02G079000	TraesCSU02G079000	-	Un:71237431-71239297	10_1_20	10_1_94	OK	0	0.480564	inf	#VALUE!	#NAME?	5e-05	0.00211087	yes
TraesCSU02G084100	TraesCSU02G084100	-	Un:75398983-75400390	10_1_20	10_1_94	OK	2.38202	0	#NAME?	#NAME?	#NAME?	5e-05	0.00211087	yes
TraesCSU02G213600	TraesCSU02G213600	-	Un:316653086-316653786	10_1_20	10_1_94	OK	0	1.28239	inf	#VALUE!	#NAME?	5e-05	0.00211087	yes
TraesCS4B02G003600	TraesCS4B02G003600	-	4B:2148324-2150431	10_1_20	10_1_94	OK	0.112735	33.9602	8.23477	301.24	8.71359	0.0002	0.00724766	yes
TraesCS4D02G050200	TraesCS4D02G050200	-	4D:25986915-25991603	10_1_20	10_1_94	OK	0.0282122	7.81569	8.11391	277.032	9.16862	5e-05	0.00211087	yes
TraesCS5B02G028300	TraesCS5B02G028300	-	5B:27459703-27461856	10_1_20	10_1_94	OK	0.10647	17.8641	7.39047	167.785	9.22413	5e-05	0.00211087	yes
TraesCS5B02G225500	TraesCS5B02G225500	-	5B:401008376-401012394	10_1_20	10_1_94	OK	0.107009	15.8395	7.20966	148.021	12.3367	5e-05	0.00211087	yes
TraesCS5A02G012300	TraesCS5A02G012300	-	5A:8062228-8070059	10_1_20	10_1_94	OK	0.263996	24.6529	6.5451	93.3838	7.69821	5e-05	0.00211087	yes
TraesCS7D02G008000	TraesCS7D02G008000	-	7D:3855195-3859065	10_1_20	10_1_94	OK	0.0505191	4.36311	6.43239	86.3659	7.77199	5e-05	0.00211087	yes
TraesCS1B02G043900	TraesCS1B02G043900	-	1B:23896116-23898299	10_1_20	10_1_94	OK	0.0426917	2.84138	6.05649	66.5557	5.95822	0.00045	0.0142688	yes
TraesCS7A02G544600	TraesCS7A02G544600	-	7A:721064201-721075033	10_1_20	10_1_94	OK	0.0555477	3.6504	6.03818	65.7163	11.2751	5e-05	0.00211087	yes
TraesCS7A02G537900	TraesCS7A02G537900	-	7A:715224472-715226136	10_1_20	10_1_94	OK	0.0669304	3.97543	5.89231	59.3967	3.54887	5e-05	0.00211087	yes
TraesCS4D02G004200	TraesCS4D02G004200	-	4D:1871231-1878072	10_1_20	10_1_94	OK	0.0531149	2.91281	5.77715	54.8397	10.3814	5e-05	0.00211087	yes
TraesCS7B02G038300	TraesCS7B02G038300	-	7B:37359519-37361954	10_1_20	10_1_94	OK	0.309238	16.365	5.72575	52.9203	9.59288	5e-05	0.00211087	yes
TraesCS5D02G307100	TraesCS5D02G307100	-	5D:403625607-403636497	10_1_20	10_1_94	OK	0.049262	2.60376	5.72398	52.8554	6.79059	5e-05	0.00211087	yes
TraesCS4A02G474100	TraesCS4A02G474100	-	4A:733695944-733700152	10_1_20	10_1_94	OK	0.256749	12.1952	5.56982	47.4988	9.01073	5e-05	0.00211087	yes
TraesCS4A02G473600	TraesCS4A02G473600	-	4A:733604167-733606057	10_1_20	10_1_94	OK	0.303466	13.2124	5.44422	43.5385	5.59419	0.00015	0.0056515	yes
TraesCS4A02G472500	TraesCS4A02G472500	-	4A:732769816-732774321	10_1_20	10_1_94	OK	0.736511	31.9565	5.43926	43.3891	10.9942	5e-05	0.00211087	yes
TraesCS1A02G365100	TraesCS1A02G365100	-	1A:544465437-544475283	10_1_20	10_1_94	OK	0.0124833	0.481892	5.27063	38.6027	3.44557	0.00145	0.0368136	yes
TraesCS5B02G225200	TraesCS5B02G225200	-	5B:400665552-400671324	10_1_20	10_1_94	OK	0.0680124	2.49165	5.19516	36.6352	7.26018	5e-05	0.00211087	yes
TraesCS7B02G195400	TraesCS7B02G195400	-	7B:336256850-336260908	10_1_20	10_1_94	OK	0.248527	8.95108	5.17059	36.0166	8.7289	5e-05	0.00211087	yes
TraesCS6B02G427200	TraesCS6B02G427200	-	6B:695936834-695938753	10_1_20	10_1_94	OK	5.15268	170.31	5.0467	33.0528	13.2805	5e-05	0.00211087	yes
TraesCS6B02G189800	TraesCS6B02G189800	-	6B:221402025-221408687	10_1_20	10_1_94	OK	0.0434511	1.32632	4.9319	30.5246	6.03487	5e-05	0.00211087	yes
TraesCS6B02G312200	TraesCS6B02G312200	-	6B:559355446-559357265	10_1_20	10_1_94	OK	0.362383	10.9113	4.91217	30.11	7.27818	5e-05	0.00211087	yes
TraesCS3D02G328300	TraesCS3D02G328300	-	3D:441144918-441149482	10_1_20	10_1_94	OK	1.47469	43.1591	4.87118	29.2665	10.5984	5e-05	0.00211087	yes
TraesCS5B02G421600	TraesCS5B02G421600	-	5B:596982347-596983166	10_1_20	10_1_94	OK	0.452143	11.4733	4.66536	25.3754	7.60033	5e-05	0.00211087	yes
TraesCS4A02G472600	TraesCS4A02G472600	-	4A:732778802-732781271	10_1_20	10_1_94	OK	0.391951	9.50041	4.59924	24.2387	6.91174	5e-05	0.00211087	yes
TraesCS5B02G506300	TraesCS5B02G506300	-	5B:671709904-671714387	10_1_20	10_1_94	OK	0.0461846	1.0863	4.55587	23.5209	4.74534	5e-05	0.00211087	yes
TraesCS6D02G398500	TraesCS6D02G398500	-	6D:469615840-469620058	10_1_20	10_1_94	OK	0.0662765	1.44974	4.45115	21.8741	4.93616	5e-05	0.00211087	yes
TraesCS6B02G462400	TraesCS6B02G462400	-	6B:715628120-715629825	10_1_20	10_1_94	OK	0.232706	4.9836	4.42061	21.4159	5.53776	5e-05	0.00211087	yes
TraesCSU02G102700	TraesCSU02G102700	-	Un:90081876-90089310	10_1_20	10_1_94	OK	0.225148	4.55458	4.33837	20.2292	9.2863	5e-05	0.00211087	yes
TraesCS1B02G308000	TraesCS1B02G308000	-	1B:530665885-530669017	10_1_20	10_1_94	OK	0.110885	2.18918	4.30325	19.7427	6.74831	5e-05	0.00211087	yes
TraesCS7D02G542700	TraesCS7D02G542700	-	7D:631686752-631688750	10_1_20	10_1_94	OK	0.0313011	0.584148	4.22205	18.6622	3.74854	5e-05	0.00211087	yes
TraesCSU02G029100	TraesCSU02G029100	-	Un:27941499-27946276	10_1_20	10_1_94	OK	0.0368803	0.685869	4.21701	18.5972	3.58706	0.001	0.027552	yes
TraesCS6B02G099800	TraesCS6B02G099800	-	6B:77746761-77749478	10_1_20	10_1_94	OK	0.134356	2.46271	4.19611	18.3297	5.17901	5e-05	0.00211087	yes
TraesCS4B02G002900	TraesCS4B02G002900	-	4B:1768548-1772568	10_1_20	10_1_94	OK	0.352501	5.74379	4.0263	16.2944	6.88242	5e-05	0.00211087	yes
TraesCS4A02G474000	TraesCS4A02G474000	-	4A:733693079-733695651	10_1_20	10_1_94	OK	0.260419	4.17255	4.00202	16.0224	3.70042	5e-05	0.00211087	yes
TraesCS5A02G490200	TraesCS5A02G490200	-	5A:659720576-659727259	10_1_20	10_1_94	OK	0.339235	5.38291	3.98803	15.8678	5.81831	5e-05	0.00211087	yes
TraesCS4A02G470700	TraesCS4A02G470700	-	4A:731489178-731490730	10_1_20	10_1_94	OK	0.112567	1.74805	3.95689	15.529	3.99699	0.00015	0.0056515	yes
TraesCS1D02G189700	TraesCS1D02G189700	-	1D:262016655-262017784	10_1_20	10_1_94	OK	0.532947	8.03803	3.91478	15.0823	6.26055	5e-05	0.00211087	yes
TraesCS7A02G513100	TraesCS7A02G513100	-	7A:700110210-700112441	10_1_20	10_1_94	OK	0.10698	1.59725	3.90018	14.9304	6.0639	5e-05	0.00211087	yes
TraesCS6B02G429300	TraesCS6B02G429300	-	6B:697403785-697405508	10_1_20	10_1_94	OK	0.138043	1.93036	3.80568	13.9838	4.6123	5e-05	0.00211087	yes
TraesCS5D02G180000	TraesCS5D02G180000	-	5D:280305267-280309755	10_1_20	10_1_94	OK	0.157228	2.1551	3.77683	13.7069	4.9543	5e-05	0.00211087	yes
TraesCS7B02G000300	TraesCS7B02G000300	-	7B:113160-115194	10_1_20	10_1_94	OK	0.692626	9.40523	3.76331	13.579	7.55466	5e-05	0.00211087	yes
TraesCS4A02G494400	TraesCS4A02G494400	-	4A:742280558-742290286	10_1_20	10_1_94	OK	0.867969	11.5229	3.73071	13.2756	10.8187	5e-05	0.00211087	yes
TraesCS2B02G143600	TraesCS2B02G143600	-	2B:110042898-110044459	10_1_20	10_1_94	OK	0.213552	2.77041	3.69744	12.973	4.16399	0.0002	0.00724766	yes
TraesCS7B02G010000	TraesCS7B02G010000	-	7B:6150030-6154160	10_1_20	10_1_94	OK	0.600666	7.42455	3.62767	12.3605	7.25979	5e-05	0.00211087	yes
TraesCS1B02G277100	TraesCS1B02G277100	-	1B:484690297-484692949	10_1_20	10_1_94	OK	0.204569	2.52624	3.62633	12.3491	5.05367	5e-05	0.00211087	yes
TraesCS6B02G233900	TraesCS6B02G233900	-	6B:391685186-391686904	10_1_20	10_1_94	OK	0.179472	2.08136	3.53569	11.5971	3.8686	0.00015	0.0056515	yes
TraesCS4B02G009800	TraesCS4B02G009800	-	4B:6139621-6141614	10_1_20	10_1_94	OK	0.533427	5.96689	3.48362	11.186	6.07333	5e-05	0.00211087	yes
TraesCS4B02G003100	TraesCS4B02G003100	-	4B:1780941-1785316	10_1_20	10_1_94	OK	0.382824	4.24804	3.47204	11.0966	8.0461	5e-05	0.00211087	yes
TraesCS4A02G499200	TraesCS4A02G499200	-	4A:744274733-744276074	10_1_20	10_1_94	OK	0.357633	3.94212	3.46242	11.0228	3.2708	0.0007	0.0206185	yes
TraesCS4B02G005300	TraesCS4B02G005300	-	4B:3784813-3786198	10_1_20	10_1_94	OK	1.83336	19.873	3.43825	10.8397	8.07834	5e-05	0.00211087	yes
TraesCS6B02G231900	TraesCS6B02G231900	-	6B:387076840-387162160	10_1_20	10_1_94	OK	0.657826	7.11854	3.4358	10.8213	9.10924	5e-05	0.00211087	yes
TraesCS2B02G111100	TraesCS2B02G111100	-	2B:72895028-72896639	10_1_20	10_1_94	OK	1.07051	11.0947	3.37349	10.3639	7.06175	5e-05	0.00211087	yes
TraesCS2B02G255800	TraesCS2B02G255800	-	2B:296002397-296005751	10_1_20	10_1_94	OK	0.192068	1.97612	3.36298	10.2886	5.22927	5e-05	0.00211087	yes
TraesCS5B02G073500	TraesCS5B02G073500	-	5B:87289755-87295425	10_1_20	10_1_94	OK	0.123647	1.25524	3.34366	10.1518	5.77026	5e-05	0.00211087	yes
TraesCS1B02G298500	TraesCS1B02G298500	-	1B:520083938-520091297	10_1_20	10_1_94	OK	0.0522393	0.521138	3.31846	9.97599	4.86432	5e-05	0.00211087	yes
TraesCS4A02G220000	TraesCS4A02G220000	-	4A:522292727-522296115	10_1_20	10_1_94	OK	0.0659496	0.656904	3.31625	9.96072	3.58744	0.0001	0.00393652	yes
TraesCS2B02G114800	TraesCS2B02G114800	-	2B:78062882-78066967	10_1_20	10_1_94	OK	0.060948	0.581909	3.25514	9.54761	4.91835	5e-05	0.00211087	yes
TraesCS7D02G138700	TraesCS7D02G138700	-	7D:88877849-88879780	10_1_20	10_1_94	OK	0.186393	1.7736	3.25026	9.51537	3.44191	0.00045	0.0142688	yes
TraesCS2B02G113600	TraesCS2B02G113600	-	2B:76921537-76930843	10_1_20	10_1_94	OK	0.145596	1.37213	3.23638	9.42426	5.71748	5e-05	0.00211087	yes
TraesCS1B02G227400	TraesCS1B02G227400	-	1B:408655935-408660806	10_1_20	10_1_94	OK	0.19205	1.80164	3.22975	9.38105	5.33631	5e-05	0.00211087	yes
TraesCS7D02G031100	TraesCS7D02G031100	-	7D:16321820-16337274	10_1_20	10_1_94	OK	0.175324	1.62405	3.2115	9.26313	5.07781	5e-05	0.00211087	yes
TraesCS6B02G034600	TraesCS6B02G034600	-	6B:20761457-20762852	10_1_20	10_1_94	OK	0.0821844	0.746854	3.18389	9.08754	4.00293	5e-05	0.00211087	yes
TraesCS3B02G605800	TraesCS3B02G605800	-	3B:824379569-824380028	10_1_20	10_1_94	OK	0.916804	8.01718	3.12841	8.74471	3.91661	5e-05	0.00211087	yes
TraesCSU02G066000	TraesCSU02G066000	-	Un:51233914-51237421	10_1_20	10_1_94	OK	0.305609	2.66905	3.12657	8.73356	6.69619	5e-05	0.00211087	yes
TraesCS7D02G233900	TraesCS7D02G233900	-	7D:195629625-195635061	10_1_20	10_1_94	OK	0.283773	2.47612	3.12528	8.72576	5.28593	5e-05	0.00211087	yes
TraesCS4B02G003500	TraesCS4B02G003500	-	4B:2035617-2039760	10_1_20	10_1_94	OK	0.324113	2.81037	3.11619	8.67095	6.81754	5e-05	0.00211087	yes
TraesCS4B02G352200	TraesCS4B02G352200	-	4B:644366373-644368870	10_1_20	10_1_94	OK	0.273133	2.34889	3.1043	8.59978	3.97899	0.0001	0.00393652	yes
TraesCS7B02G502200	TraesCS7B02G502200	-	7B:750602347-750606183	10_1_20	10_1_94	OK	0.481495	4.11676	3.09592	8.54997	6.26886	5e-05	0.00211087	yes
TraesCS4A02G498400	TraesCS4A02G498400	-	4A:743919789-743924068	10_1_20	10_1_94	OK	0.260137	2.20927	3.08623	8.49274	5.56553	5e-05	0.00211087	yes
TraesCS5A02G521000	TraesCS5A02G521000	-	5A:681486597-681488172	10_1_20	10_1_94	OK	0.0791798	0.671002	3.08311	8.47439	2.14652	0.00085	0.0240497	yes
TraesCS4B02G000500	TraesCS4B02G000500	-	4B:536858-540040	10_1_20	10_1_94	OK	1.09694	9.16534	3.0627	8.35535	7.20429	5e-05	0.00211087	yes
TraesCS4A02G484800	TraesCS4A02G484800	-	4A:738886425-738890686	10_1_20	10_1_94	OK	0.170892	1.40476	3.03917	8.22018	4.01344	5e-05	0.00211087	yes
TraesCS2A02G305900	TraesCS2A02G305900	-	2A:526097835-526100325	10_1_20	10_1_94	OK	0.164073	1.34859	3.03904	8.21944	4.1321	0.0013	0.0339274	yes
TraesCS1A02G351100	TraesCS1A02G351100	-	1A:535484972-535487137	10_1_20	10_1_94	OK	0.0385081	0.311153	3.01439	8.08019	2.56116	0.0016	0.0397978	yes
TraesCS6B02G343000	TraesCS6B02G343000	-	6B:603910543-603913892	10_1_20	10_1_94	OK	0.14367	1.13432	2.981	7.89533	5.51131	5e-05	0.00211087	yes
TraesCS1B02G024200	TraesCS1B02G024200	-	1B:11633553-11634917	10_1_20	10_1_94	OK	2.58449	20.3485	2.97697	7.87331	7.94078	5e-05	0.00211087	yes
TraesCS4A02G457400	TraesCS4A02G457400	-	4A:722837843-722839786	10_1_20	10_1_94	OK	0.69252	5.36838	2.95456	7.75195	4.93522	5e-05	0.00211087	yes
TraesCSU02G002900	TraesCSU02G002900	-	Un:2693350-2694121	10_1_20	10_1_94	OK	1.61406	12.3604	2.93695	7.65791	5.26212	5e-05	0.00211087	yes
TraesCS6B02G240200	TraesCS6B02G240200	-	6B:419771352-419776285	10_1_20	10_1_94	OK	0.62196	4.72337	2.92493	7.59437	7.41597	5e-05	0.00211087	yes
TraesCS6A02G018600	TraesCS6A02G018600	-	6A:9049097-9053672	10_1_20	10_1_94	OK	0.12478	0.945779	2.92211	7.57954	4.24643	5e-05	0.00211087	yes
TraesCS2A02G435500	TraesCS2A02G435500	-	2A:687503755-687506978	10_1_20	10_1_94	OK	0.0695505	0.526823	2.92119	7.57471	4.03871	5e-05	0.00211087	yes
TraesCS3A02G513700	TraesCS3A02G513700	-	3A:732769616-732780010	10_1_20	10_1_94	OK	1.02318	7.74828	2.92082	7.57276	8.10079	5e-05	0.00211087	yes
TraesCS6B02G466400	TraesCS6B02G466400	-	6B:716604123-716606286	10_1_20	10_1_94	OK	0.0992198	0.747307	2.913	7.53183	2.17193	0.00105	0.0286346	yes
TraesCS7D02G055000	TraesCS7D02G055000	-	7D:29549952-29552899	10_1_20	10_1_94	OK	1.25173	9.37661	2.90514	7.4909	6.91649	5e-05	0.00211087	yes
TraesCSU02G065700	TraesCSU02G065700	-	Un:51198718-51201251	10_1_20	10_1_94	OK	1.06595	7.96512	2.90156	7.47234	6.44403	5e-05	0.00211087	yes
TraesCS2B02G111000	TraesCS2B02G111000	-	2B:72811060-72817327	10_1_20	10_1_94	OK	0.214597	1.57744	2.87788	7.35069	6.33397	5e-05	0.00211087	yes
TraesCS4A02G486100	TraesCS4A02G486100	-	4A:739520988-739525939	10_1_20	10_1_94	OK	0.7108	5.091	2.84043	7.16234	6.44766	5e-05	0.00211087	yes
TraesCS2D02G078000	TraesCS2D02G078000	-	2D:33365169-33367595	10_1_20	10_1_94	OK	0.0805322	0.574485	2.83463	7.1336	4.35869	5e-05	0.00211087	yes
TraesCS1D02G023100	TraesCS1D02G023100	-	1D:9799491-9811625	10_1_20	10_1_94	OK	0.0681307	0.485804	2.834	7.13048	4.71102	5e-05	0.00211087	yes
TraesCS4A02G495700	TraesCS4A02G495700	-	4A:742562605-742566907	10_1_20	10_1_94	OK	0.200699	1.42275	2.82558	7.08899	4.89278	5e-05	0.00211087	yes
TraesCS7A02G541100	TraesCS7A02G541100	-	7A:717811405-717821962	10_1_20	10_1_94	OK	2.16669	15.3137	2.82126	7.06779	8.43012	5e-05	0.00211087	yes
TraesCS4B02G003400	TraesCS4B02G003400	-	4B:1981181-1985634	10_1_20	10_1_94	OK	0.333938	2.33039	2.80292	6.97851	4.46513	5e-05	0.00211087	yes
TraesCS5A02G071700	TraesCS5A02G071700	-	5A:81499644-81502014	10_1_20	10_1_94	OK	0.0960089	0.667588	2.79772	6.95341	2.81045	0.00115	0.0308191	yes
TraesCS7A02G482100	TraesCS7A02G482100	-	7A:674273135-674275483	10_1_20	10_1_94	OK	0.172836	1.19486	2.78936	6.91323	2.94674	0.0004	0.0129914	yes
TraesCS4A02G474800	TraesCS4A02G474800	-	4A:733989940-733994648	10_1_20	10_1_94	OK	0.0690392	0.475236	2.78316	6.88358	4.96034	5e-05	0.00211087	yes
TraesCS4A02G495600	TraesCS4A02G495600	-	4A:742554339-742559621	10_1_20	10_1_94	OK	1.6525	11.1253	2.75112	6.7324	7.98216	5e-05	0.00211087	yes
TraesCS1A02G302100	TraesCS1A02G302100	-	1A:496088754-496090179	10_1_20	10_1_94	OK	0.470559	3.16498	2.74975	6.72601	4.57659	5e-05	0.00211087	yes
TraesCS4A02G464200	TraesCS4A02G464200	-	4A:728088124-728090118	10_1_20	10_1_94	OK	0.0957157	0.636135	2.7325	6.64606	2.8494	0.0001	0.00393652	yes
TraesCS7A02G005700	TraesCS7A02G005700	-	7A:2826624-2830659	10_1_20	10_1_94	OK	0.0595143	0.394864	2.73005	6.63479	3.6878	5e-05	0.00211087	yes
TraesCS5A02G409300	TraesCS5A02G409300	-	5A:598891957-598899131	10_1_20	10_1_94	OK	0.206368	1.36787	2.72864	6.62831	5.9917	5e-05	0.00211087	yes
TraesCS1A02G020000	TraesCS1A02G020000	-	1A:9979713-9980736	10_1_20	10_1_94	OK	0.854862	5.64254	2.72258	6.60052	3.76968	5e-05	0.00211087	yes
TraesCS3A02G095900	TraesCS3A02G095900	-	3A:61308086-61309033	10_1_20	10_1_94	OK	0.656038	4.32754	2.7217	6.5965	3.43836	0.00175	0.0425575	yes
TraesCS6B02G270000	TraesCS6B02G270000	-	6B:485875438-485876772	10_1_20	10_1_94	OK	2.89456	19.0603	2.71916	6.58489	5.23611	5e-05	0.00211087	yes
TraesCS1B02G401600	TraesCS1B02G401600	-	1B:631829399-631834179	10_1_20	10_1_94	OK	0.814844	5.27517	2.69462	6.47383	6.57647	5e-05	0.00211087	yes
TraesCSU02G136000	TraesCSU02G136000	-	Un:121734083-121741419	10_1_20	10_1_94	OK	0.726205	4.60412	2.66448	6.33999	6.23045	5e-05	0.00211087	yes
TraesCS4A02G458400	TraesCS4A02G458400	-	4A:723636967-723640228	10_1_20	10_1_94	OK	0.264051	1.66992	2.66089	6.32423	5.16985	5e-05	0.00211087	yes
TraesCS6B02G471500	TraesCS6B02G471500	-	6B:719508576-719512868	10_1_20	10_1_94	OK	0.680867	4.26917	2.64851	6.27019	5.45728	5e-05	0.00211087	yes
TraesCS6D02G018600	TraesCS6D02G018600	-	6D:7566040-7567941	10_1_20	10_1_94	OK	0.069049	0.432045	2.64549	6.25708	2.87564	0.0007	0.0206185	yes
TraesCS1B02G372400	TraesCS1B02G372400	-	1B:603091104-603093899	10_1_20	10_1_94	OK	0.055572	0.344628	2.63261	6.20147	2.58218	0.0014	0.0357912	yes
TraesCS6D02G397800	TraesCS6D02G397800	-	6D:469391148-469392725	10_1_20	10_1_94	OK	2.01225	12.4768	2.63237	6.20044	5.28578	5e-05	0.00211087	yes
TraesCS2B02G542400	TraesCS2B02G542400	-	2B:740215358-740218373	10_1_20	10_1_94	OK	2.30467	14.2317	2.62647	6.17513	5.95338	5e-05	0.00211087	yes
TraesCS4B02G003200	TraesCS4B02G003200	-	4B:1786159-1790191	10_1_20	10_1_94	OK	0.751019	4.56751	2.60449	6.08176	6.13905	5e-05	0.00211087	yes
TraesCS1D02G027900	TraesCS1D02G027900	-	1D:11123706-11124424	10_1_20	10_1_94	OK	0.694911	4.21021	2.59899	6.05862	3.5153	0.00045	0.0142688	yes
TraesCS4A02G495400	TraesCS4A02G495400	-	4A:742454208-742459028	10_1_20	10_1_94	OK	0.28504	1.71931	2.5926	6.03185	4.29531	5e-05	0.00211087	yes
TraesCS2A02G539400	TraesCS2A02G539400	-	2A:751844737-751846122	10_1_20	10_1_94	OK	1.36077	8.15755	2.58371	5.99479	5.30883	5e-05	0.00211087	yes
TraesCS1A02G039100	TraesCS1A02G039100	-	1A:21281531-21285458	10_1_20	10_1_94	OK	0.165914	0.993602	2.58223	5.98865	4.40232	5e-05	0.00211087	yes
TraesCS4B02G006300	TraesCS4B02G006300	-	4B:4134300-4135767	10_1_20	10_1_94	OK	0.0600765	0.357487	2.57302	5.95054	3.40289	0.00025	0.00876803	yes
TraesCS3B02G335100	TraesCS3B02G335100	-	3B:541202825-541207216	10_1_20	10_1_94	OK	1.06424	6.28955	2.56314	5.90993	6.19303	5e-05	0.00211087	yes
TraesCS3B02G602700	TraesCS3B02G602700	-	3B:822674874-822683402	10_1_20	10_1_94	OK	1.77943	10.365	2.54223	5.82489	7.61048	5e-05	0.00211087	yes
TraesCS5B02G505300	TraesCS5B02G505300	-	5B:671126013-671129257	10_1_20	10_1_94	OK	1.31968	7.49155	2.50507	5.67677	4.91087	5e-05	0.00211087	yes
TraesCS1B02G218200	TraesCS1B02G218200	-	1B:395276327-395310723	10_1_20	10_1_94	OK	0.187935	1.06404	2.50125	5.66176	2.99301	0.0001	0.00393652	yes
TraesCS4B02G352400	TraesCS4B02G352400	-	4B:644476216-644478473	10_1_20	10_1_94	OK	0.937772	5.21568	2.47555	5.56179	5.45669	5e-05	0.00211087	yes
TraesCS5B02G448400	TraesCS5B02G448400	-	5B:620669348-620670561	10_1_20	10_1_94	OK	14.573	80.6103	2.46766	5.53146	7.19192	5e-05	0.00211087	yes
TraesCS3A02G527000	TraesCS3A02G527000	-	3A:740881855-740883248	10_1_20	10_1_94	OK	0.0561166	0.307921	2.45606	5.48716	1.51766	0.002	0.0470056	yes
TraesCS2D02G590700	TraesCS2D02G590700	-	2D:646492727-646497714	10_1_20	10_1_94	OK	0.596159	3.21509	2.43109	5.39301	6.48913	5e-05	0.00211087	yes
TraesCS5B02G211000	TraesCS5B02G211000	-	5B:381842643-381844315	10_1_20	10_1_94	OK	0.0959643	0.516959	2.42948	5.38699	2.45889	0.00145	0.0368136	yes
TraesCS7A02G264700	TraesCS7A02G264700	-	7A:264171789-264176344	10_1_20	10_1_94	OK	0.541974	2.91141	2.42542	5.37185	6.48544	5e-05	0.00211087	yes
TraesCS3A02G498200	TraesCS3A02G498200	-	3A:724052936-724057279	10_1_20	10_1_94	OK	3.78919	20.069	2.40501	5.29639	7.25445	5e-05	0.00211087	yes
TraesCS5B02G207200	TraesCS5B02G207200	-	5B:376326516-376336156	10_1_20	10_1_94	OK	2.01756	10.6561	2.40099	5.28165	6.8147	5e-05	0.00211087	yes
TraesCS5A02G212800	TraesCS5A02G212800	-	5A:427893872-427895620	10_1_20	10_1_94	OK	0.32626	1.72205	2.40003	5.27814	3.61771	5e-05	0.00211087	yes
TraesCS5D02G121700	TraesCS5D02G121700	-	5D:175303819-175304740	10_1_20	10_1_94	OK	0.15313	0.798383	2.38233	5.21378	3.12742	5e-05	0.00211087	yes
TraesCS2A02G305100	TraesCS2A02G305100	-	2A:524599364-524599748	10_1_20	10_1_94	OK	0.7174	3.72759	2.37739	5.19596	2.98201	0.00035	0.0115848	yes
TraesCS4B02G075000	TraesCS4B02G075000	-	4B:70724043-70725848	10_1_20	10_1_94	OK	0.37728	1.9213	2.34838	5.09252	4.32966	5e-05	0.00211087	yes
TraesCS7A02G544100	TraesCS7A02G544100	-	7A:720863186-720864341	10_1_20	10_1_94	OK	0.231986	1.18049	2.34727	5.0886	3.91814	5e-05	0.00211087	yes
TraesCS7A02G562000	TraesCS7A02G562000	-	7A:732933657-732936411	10_1_20	10_1_94	OK	0.0861687	0.438256	2.34654	5.08603	3.82992	5e-05	0.00211087	yes
TraesCS6B02G463000	TraesCS6B02G463000	-	6B:715703875-715709632	10_1_20	10_1_94	OK	0.961178	4.87134	2.34144	5.06808	6.10522	5e-05	0.00211087	yes
TraesCS7D02G222500	TraesCS7D02G222500	-	7D:183774422-183777678	10_1_20	10_1_94	OK	0.588858	2.9831	2.34082	5.0659	5.74728	5e-05	0.00211087	yes
TraesCS2B02G414800	TraesCS2B02G414800	-	2B:592801834-592804641	10_1_20	10_1_94	OK	0.583067	2.91492	2.32172	4.99928	4.05682	5e-05	0.00211087	yes
TraesCS7A02G550500	TraesCS7A02G550500	-	7A:724257705-724262982	10_1_20	10_1_94	OK	1.06507	5.32425	2.32163	4.99897	5.25253	5e-05	0.00211087	yes
TraesCS1B02G011500	TraesCS1B02G011500	-	1B:5509786-5510370	10_1_20	10_1_94	OK	7.95424	39.3609	2.30697	4.94843	5.5218	5e-05	0.00211087	yes
TraesCS2B02G608800	TraesCS2B02G608800	-	2B:789119520-789134807	10_1_20	10_1_94	OK	0.227825	1.12571	2.30484	4.94113	5.20596	5e-05	0.00211087	yes
TraesCS2B02G114000	TraesCS2B02G114000	-	2B:77171259-77177473	10_1_20	10_1_94	OK	0.618563	3.05635	2.30482	4.94106	2.66149	5e-05	0.00211087	yes
TraesCS4D02G021900	TraesCS4D02G021900	-	4D:9299265-9308941	10_1_20	10_1_94	OK	0.120989	0.597551	2.30419	4.9389	3.34431	5e-05	0.00211087	yes
TraesCS5B02G446900	TraesCS5B02G446900	-	5B:618157903-618184160	10_1_20	10_1_94	OK	0.143774	0.709608	2.30322	4.93558	2.79292	0.0002	0.00724766	yes
TraesCS2B02G486900	TraesCS2B02G486900	-	2B:683173678-683176334	10_1_20	10_1_94	OK	0.073222	0.359628	2.29616	4.91149	2.35974	0.0007	0.0206185	yes
TraesCS4A02G472300	TraesCS4A02G472300	-	4A:732517957-732521891	10_1_20	10_1_94	OK	0.490265	2.40635	2.29521	4.90825	4.81702	5e-05	0.00211087	yes
TraesCS5B02G503200	TraesCS5B02G503200	-	5B:669895599-669898631	10_1_20	10_1_94	OK	9.09056	44.5689	2.29359	4.90275	7.21065	5e-05	0.00211087	yes
TraesCS2B02G114500	TraesCS2B02G114500	-	2B:77779907-77785015	10_1_20	10_1_94	OK	0.264258	1.28383	2.28043	4.85823	4.28844	5e-05	0.00211087	yes
TraesCS1D02G233200	TraesCS1D02G233200	-	1D:321704537-321704948	10_1_20	10_1_94	OK	3.54568	17.1376	2.27303	4.83337	3.71352	5e-05	0.00211087	yes
TraesCS7A02G540400	TraesCS7A02G540400	-	7A:717388823-717394340	10_1_20	10_1_94	OK	0.93347	4.51112	2.27281	4.83263	5.04968	5e-05	0.00211087	yes
TraesCS4A02G484400	TraesCS4A02G484400	-	4A:738754634-738758147	10_1_20	10_1_94	OK	0.0631991	0.305052	2.27108	4.82684	2.94945	0.0001	0.00393652	yes
TraesCS1B02G415800	TraesCS1B02G415800	-	1B:640845167-640852534	10_1_20	10_1_94	OK	0.716876	3.45327	2.26817	4.81712	6.49287	5e-05	0.00211087	yes
TraesCS6A02G421200	TraesCS6A02G421200	-	6A:617690159-617694102	10_1_20	10_1_94	OK	0.491946	2.35545	2.25944	4.78806	2.97216	5e-05	0.00211087	yes
TraesCS1B02G022400	TraesCS1B02G022400	-	1B:10067448-10082262	10_1_20	10_1_94	OK	0.0756941	0.359115	2.24619	4.74428	2.5729	0.0012	0.0318688	yes
TraesCS4D02G296000	TraesCS4D02G296000	-	4D:465618863-465619794	10_1_20	10_1_94	OK	1.14537	5.39771	2.23653	4.71262	3.36426	5e-05	0.00211087	yes
TraesCS1D02G279800	TraesCS1D02G279800	-	1D:377910421-377914063	10_1_20	10_1_94	OK	2.73073	12.8417	2.23348	4.70267	5.36908	5e-05	0.00211087	yes
TraesCS3A02G149700	TraesCS3A02G149700	-	3A:135378285-135387809	10_1_20	10_1_94	OK	0.240936	1.12789	2.22691	4.6813	3.55569	5e-05	0.00211087	yes
TraesCS4A02G239900	TraesCS4A02G239900	-	4A:549670886-549672699	10_1_20	10_1_94	OK	1.46192	6.81909	2.22171	4.66446	5.10694	5e-05	0.00211087	yes
TraesCS2B02G130000	TraesCS2B02G130000	-	2B:97394141-97397308	10_1_20	10_1_94	OK	5.94104	27.6194	2.2169	4.64893	6.22866	5e-05	0.00211087	yes
TraesCS1D02G312300	TraesCS1D02G312300	-	1D:407916371-407918093	10_1_20	10_1_94	OK	1.20428	5.56129	2.20725	4.61794	4.18683	5e-05	0.00211087	yes
TraesCS2A02G334100	TraesCS2A02G334100	-	2A:568272956-568283852	10_1_20	10_1_94	OK	0.113536	0.520801	2.19759	4.58712	4.1118	5e-05	0.00211087	yes
TraesCS4A02G007800	TraesCS4A02G007800	-	4A:4833395-4834378	10_1_20	10_1_94	OK	1.09331	5.01319	2.19702	4.58531	3.26211	5e-05	0.00211087	yes
TraesCS3A02G025300	TraesCS3A02G025300	-	3A:13409566-13411244	10_1_20	10_1_94	OK	3.29669	14.7834	2.16489	4.48432	5.61393	5e-05	0.00211087	yes
TraesCS4A02G454800	TraesCS4A02G454800	-	4A:718848585-718850423	10_1_20	10_1_94	OK	6.28483	28.0872	2.15997	4.46906	5.8316	5e-05	0.00211087	yes
TraesCS5B02G102900	TraesCS5B02G102900	-	5B:136628407-136631706	10_1_20	10_1_94	OK	0.320517	1.4193	2.14671	4.42817	4.0867	5e-05	0.00211087	yes
TraesCS5D02G414000	TraesCS5D02G414000	-	5D:476708437-476709630	10_1_20	10_1_94	OK	0.25025	1.10094	2.13729	4.39935	2.35536	0.0005	0.0156021	yes
TraesCS2B02G417700	TraesCS2B02G417700	-	2B:597545201-597550951	10_1_20	10_1_94	OK	0.623254	2.72835	2.13014	4.3776	3.65117	5e-05	0.00211087	yes
TraesCS1D02G017700	TraesCS1D02G017700	-	1D:7874517-7876881	10_1_20	10_1_94	OK	0.10638	0.463995	2.12489	4.3617	3.15929	0.0001	0.00393652	yes
TraesCS7B02G050700	TraesCS7B02G050700	-	7B:52655149-52656083	10_1_20	10_1_94	OK	2.85144	12.3832	2.11862	4.34278	4.28421	5e-05	0.00211087	yes
TraesCS3A02G060300	TraesCS3A02G060300	-	3A:36303622-36305131	10_1_20	10_1_94	OK	4.87491	21.0675	2.11157	4.32161	4.97323	5e-05	0.00211087	yes
TraesCS2A02G070400	TraesCS2A02G070400	-	2A:31072384-31083109	10_1_20	10_1_94	OK	2.20544	9.41646	2.09411	4.26963	5.02272	5e-05	0.00211087	yes
TraesCS1D02G211700	TraesCS1D02G211700	-	1D:297521484-297526693	10_1_20	10_1_94	OK	1.84347	7.85159	2.09056	4.25913	5.91823	5e-05	0.00211087	yes
TraesCS3A02G499400	TraesCS3A02G499400	-	3A:724515095-724516937	10_1_20	10_1_94	OK	1.44878	6.06763	2.0663	4.18811	4.05296	5e-05	0.00211087	yes
TraesCS5B02G005300	TraesCS5B02G005300	-	5B:6834482-6837707	10_1_20	10_1_94	OK	0.210622	0.882028	2.06617	4.18773	2.24657	0.0001	0.00393652	yes
TraesCS1B02G018700	TraesCS1B02G018700	-	1B:8913932-8916204	10_1_20	10_1_94	OK	0.992465	4.1541	2.06545	4.18565	4.02234	5e-05	0.00211087	yes
TraesCS2A02G538200	TraesCS2A02G538200	-	2A:751236147-751240233	10_1_20	10_1_94	OK	0.213955	0.892324	2.06026	4.17061	3.72227	5e-05	0.00211087	yes
TraesCS5B02G334000	TraesCS5B02G334000	-	5B:517650440-517652629	10_1_20	10_1_94	OK	0.23136	0.961857	2.05568	4.1574	2.83168	5e-05	0.00211087	yes
TraesCS3D02G080000	TraesCS3D02G080000	-	3D:39921030-39931494	10_1_20	10_1_94	OK	0.0741652	0.305945	2.04446	4.12519	2.49929	0.0013	0.0339274	yes
TraesCS1B02G422500	TraesCS1B02G422500	-	1B:645519076-645520000	10_1_20	10_1_94	OK	0.425584	1.75236	2.04178	4.11753	2.45961	0.0014	0.0357912	yes
TraesCS7A02G544000	TraesCS7A02G544000	-	7A:720861943-720863185	10_1_20	10_1_94	OK	0.282462	1.15318	2.02949	4.08261	3.77405	5e-05	0.00211087	yes
TraesCS4A02G445100	TraesCS4A02G445100	-	4A:713119927-713121020	10_1_20	10_1_94	OK	0.594107	2.40989	2.02017	4.05632	2.60567	0.00045	0.0142688	yes
TraesCS4A02G459400	TraesCS4A02G459400	-	4A:724853529-724855831	10_1_20	10_1_94	OK	0.889323	3.58936	2.01295	4.03607	4.69859	5e-05	0.00211087	yes
TraesCS3B02G191000	TraesCS3B02G191000	-	3B:203694847-203703221	10_1_20	10_1_94	OK	0.888784	3.5834	2.01142	4.03179	3.9606	5e-05	0.00211087	yes
TraesCS1B02G335100	TraesCS1B02G335100	-	1B:562432801-562433838	10_1_20	10_1_94	OK	2.40043	9.58245	1.9971	3.99197	3.94892	5e-05	0.00211087	yes
TraesCS4A02G485300	TraesCS4A02G485300	-	4A:739027363-739039243	10_1_20	10_1_94	OK	1.2819	5.1068	1.99413	3.98376	6.04088	5e-05	0.00211087	yes
TraesCS4A02G474300	TraesCS4A02G474300	-	4A:733712294-733714594	10_1_20	10_1_94	OK	1.74517	6.94284	1.99216	3.97832	4.07884	5e-05	0.00211087	yes
TraesCS2B02G113900	TraesCS2B02G113900	-	2B:77171259-77177473	10_1_20	10_1_94	OK	2.19468	8.65164	1.97896	3.94209	5.0633	5e-05	0.00211087	yes
TraesCS1A02G360700	TraesCS1A02G360700	-	1A:541769875-541772932	10_1_20	10_1_94	OK	2.52228	9.92531	1.97638	3.93504	5.00514	5e-05	0.00211087	yes
TraesCS2D02G274900	TraesCS2D02G274900	-	2D:344303050-344303637	10_1_20	10_1_94	OK	3.83528	14.9919	1.96678	3.90895	3.83188	5e-05	0.00211087	yes
TraesCS7A02G509700	TraesCS7A02G509700	-	7A:696975250-696979014	10_1_20	10_1_94	OK	0.481884	1.86633	1.95344	3.87297	4.83499	5e-05	0.00211087	yes
TraesCS7A02G442500	TraesCS7A02G442500	-	7A:636889760-636906158	10_1_20	10_1_94	OK	0.0913877	0.352772	1.94866	3.86016	2.32925	0.00025	0.00876803	yes
TraesCS1D02G160600	TraesCS1D02G160600	-	1D:227646251-227650546	10_1_20	10_1_94	OK	0.356351	1.37312	1.94609	3.85329	3.65091	5e-05	0.00211087	yes
TraesCS6B02G239400	TraesCS6B02G239400	-	6B:416099796-416102193	10_1_20	10_1_94	OK	0.314836	1.21	1.94233	3.84326	3.04611	5e-05	0.00211087	yes
TraesCS4D02G073700	TraesCS4D02G073700	-	4D:48059254-48061098	10_1_20	10_1_94	OK	0.23097	0.884167	1.93661	3.82805	3.19325	5e-05	0.00211087	yes
TraesCS1A02G335100	TraesCS1A02G335100	-	1A:522239103-522243100	10_1_20	10_1_94	OK	0.168036	0.640464	1.93035	3.81148	2.39193	0.0011	0.02975	yes
TraesCSU02G065800	TraesCSU02G065800	-	Un:51203180-51206295	10_1_20	10_1_94	OK	0.4007	1.52505	1.92827	3.80599	3.51763	5e-05	0.00211087	yes
TraesCS7D02G007300	TraesCS7D02G007300	-	7D:3629374-3640491	10_1_20	10_1_94	OK	1.3927	5.29358	1.92636	3.80095	4.59964	5e-05	0.00211087	yes
TraesCS5D02G226900	TraesCS5D02G226900	-	5D:334969092-334969881	10_1_20	10_1_94	OK	7.31204	27.6992	1.9215	3.78817	4.38008	5e-05	0.00211087	yes
TraesCS3A02G525600	TraesCS3A02G525600	-	3A:739567484-739569594	10_1_20	10_1_94	OK	0.366652	1.38621	1.91867	3.78074	2.3284	0.0011	0.02975	yes
TraesCS6A02G153100	TraesCS6A02G153100	-	6A:139127656-139148600	10_1_20	10_1_94	OK	2.64321	9.96851	1.91509	3.77137	4.7464	5e-05	0.00211087	yes
TraesCSU02G250000	TraesCSU02G250000	-	Un:381572695-381573806	10_1_20	10_1_94	OK	56.0609	208.583	1.89556	3.72066	5.73159	5e-05	0.00211087	yes
TraesCS2A02G538000	TraesCS2A02G538000	-	2A:751211770-751214150	10_1_20	10_1_94	OK	0.482693	1.78574	1.88734	3.69952	4.00109	5e-05	0.00211087	yes
TraesCS3B02G607700	TraesCS3B02G607700	-	3B:826100820-826104441	10_1_20	10_1_94	OK	0.316266	1.1676	1.88433	3.69181	4.44824	5e-05	0.00211087	yes
TraesCS5D02G227600	TraesCS5D02G227600	-	5D:335087241-335087915	10_1_20	10_1_94	OK	2.57492	9.45055	1.87587	3.67023	2.96812	5e-05	0.00211087	yes
TraesCS4B02G003000	TraesCS4B02G003000	-	4B:1774014-1778545	10_1_20	10_1_94	OK	5.64135	20.7008	1.87558	3.66949	5.83816	5e-05	0.00211087	yes
TraesCS6B02G135700	TraesCS6B02G135700	-	6B:132948050-132949255	10_1_20	10_1_94	OK	0.671315	2.45764	1.87221	3.66093	3.31752	5e-05	0.00211087	yes
TraesCS1B02G335400	TraesCS1B02G335400	-	1B:562468352-562469855	10_1_20	10_1_94	OK	0.121252	0.443356	1.87046	3.65649	2.2131	0.00165	0.0407316	yes
TraesCS1B02G293300	TraesCS1B02G293300	-	1B:510979759-510985634	10_1_20	10_1_94	OK	1.47955	5.35056	1.85453	3.61634	5.19685	5e-05	0.00211087	yes
TraesCS1D02G314400	TraesCS1D02G314400	-	1D:409534762-409540619	10_1_20	10_1_94	OK	0.209476	0.755091	1.84987	3.60468	2.60718	0.00025	0.00876803	yes
TraesCS2A02G441800	TraesCS2A02G441800	-	2A:691841027-691842093	10_1_20	10_1_94	OK	0.422152	1.51815	1.84648	3.59622	2.18337	0.00175	0.0425575	yes
TraesCS6B02G462100	TraesCS6B02G462100	-	6B:715448936-715450031	10_1_20	10_1_94	OK	4.06032	14.5833	1.84466	3.59168	4.46902	5e-05	0.00211087	yes
TraesCS5B02G505200	TraesCS5B02G505200	-	5B:671091331-671095375	10_1_20	10_1_94	OK	4.8738	17.3794	1.83426	3.56588	5.60075	5e-05	0.00211087	yes
TraesCS6B02G118800	TraesCS6B02G118800	-	6B:113588037-113590079	10_1_20	10_1_94	OK	0.30606	1.08902	1.83115	3.55821	2.38379	0.0005	0.0156021	yes
TraesCS6B02G471600	TraesCS6B02G471600	-	6B:719674985-719678763	10_1_20	10_1_94	OK	0.499659	1.77452	1.82842	3.55148	4.10582	5e-05	0.00211087	yes
TraesCS3D02G100100	TraesCS3D02G100100	-	3D:51782899-51786021	10_1_20	10_1_94	OK	0.133154	0.472667	1.82773	3.54978	2.47774	0.00035	0.0115848	yes
TraesCS7B02G024400	TraesCS7B02G024400	-	7B:23410986-23412625	10_1_20	10_1_94	OK	0.470161	1.66095	1.82079	3.53275	2.8052	5e-05	0.00211087	yes
TraesCS4A02G472100	TraesCS4A02G472100	-	4A:732511239-732513094	10_1_20	10_1_94	OK	1.07975	3.757	1.79888	3.4795	4.14096	5e-05	0.00211087	yes
TraesCS6B02G470700	TraesCS6B02G470700	-	6B:718765353-718775528	10_1_20	10_1_94	OK	4.23703	14.6861	1.79333	3.46614	5.5053	5e-05	0.00211087	yes
TraesCS1B02G398600	TraesCS1B02G398600	-	1B:629702738-629704071	10_1_20	10_1_94	OK	4.45896	15.3714	1.78547	3.44731	5.03819	5e-05	0.00211087	yes
TraesCS1B02G294600	TraesCS1B02G294600	-	1B:512631329-512634061	10_1_20	10_1_94	OK	0.29492	1.01588	1.78433	3.44458	2.61083	0.0001	0.00393652	yes
TraesCS1D02G245200	TraesCS1D02G245200	-	1D:336341850-336345066	10_1_20	10_1_94	OK	0.420638	1.44881	1.78421	3.4443	3.17364	5e-05	0.00211087	yes
TraesCS7B02G010100	TraesCS7B02G010100	-	7B:6176903-6180365	10_1_20	10_1_94	OK	3.23173	11.1115	1.78167	3.43824	5.24781	5e-05	0.00211087	yes
TraesCS6A02G363200	TraesCS6A02G363200	-	6A:592491990-592495270	10_1_20	10_1_94	OK	0.11611	0.398931	1.78065	3.43581	2.42919	0.00035	0.0115848	yes
TraesCS5B02G065700	TraesCS5B02G065700	-	5B:73989077-73993193	10_1_20	10_1_94	OK	0.361847	1.24047	1.77743	3.42815	3.16847	5e-05	0.00211087	yes
TraesCS6B02G473000	TraesCS6B02G473000	-	6B:720505143-720510790	10_1_20	10_1_94	OK	1.72706	5.91658	1.77644	3.4258	5.09989	5e-05	0.00211087	yes
TraesCSU02G103000	TraesCSU02G103000	-	Un:90139321-90141167	10_1_20	10_1_94	OK	1.57562	5.39747	1.77636	3.42561	3.20239	5e-05	0.00211087	yes
TraesCS7A02G048100	TraesCS7A02G048100	-	7A:22197942-22199737	10_1_20	10_1_94	OK	0.301368	1.0311	1.77459	3.42141	2.319	0.00085	0.0240497	yes
TraesCS4A02G056700	TraesCS4A02G056700	-	4A:47626865-47630890	10_1_20	10_1_94	OK	1.31419	4.45552	1.76142	3.39032	4.202	5e-05	0.00211087	yes
TraesCS6B02G328500	TraesCS6B02G328500	-	6B:578395462-578406352	10_1_20	10_1_94	OK	0.707794	2.39953	1.76135	3.39015	4.66847	5e-05	0.00211087	yes
TraesCS4A02G261700	TraesCS4A02G261700	-	4A:574158149-574159454	10_1_20	10_1_94	OK	0.555296	1.8761	1.75641	3.37856	2.99267	5e-05	0.00211087	yes
TraesCS5B02G226900	TraesCS5B02G226900	-	5B:403710962-403715540	10_1_20	10_1_94	OK	1.99763	6.7474	1.75604	3.3777	4.31807	5e-05	0.00211087	yes
TraesCS1D02G014600	TraesCS1D02G014600	-	1D:7055140-7059731	10_1_20	10_1_94	OK	0.406032	1.36653	1.75085	3.36557	4.4852	5e-05	0.00211087	yes
TraesCS6D02G321400	TraesCS6D02G321400	-	6D:428959495-428962254	10_1_20	10_1_94	OK	0.496858	1.67123	1.75001	3.36361	3.82548	5e-05	0.00211087	yes
TraesCS6D02G178500	TraesCS6D02G178500	-	6D:186976286-186976634	10_1_20	10_1_94	OK	3.45155	11.5843	1.74686	3.35627	3.19515	5e-05	0.00211087	yes
TraesCS6B02G010800	TraesCS6B02G010800	-	6B:6511803-6516693	10_1_20	10_1_94	OK	0.208684	0.691822	1.72908	3.31516	2.44437	0.00045	0.0142688	yes
TraesCS1B02G308300	TraesCS1B02G308300	-	1B:530959213-530960902	10_1_20	10_1_94	OK	1.1753	3.88896	1.72635	3.3089	4.41003	5e-05	0.00211087	yes
TraesCS7B02G082400	TraesCS7B02G082400	-	7B:93066346-93068127	10_1_20	10_1_94	OK	0.674741	2.22582	1.72193	3.29877	3.00234	5e-05	0.00211087	yes
TraesCS5A02G533400	TraesCS5A02G533400	-	5A:690641179-690642316	10_1_20	10_1_94	OK	0.273186	0.899189	1.71874	3.29149	2.82936	5e-05	0.00211087	yes
TraesCS6A02G389900	TraesCS6A02G389900	-	6A:605102519-605104336	10_1_20	10_1_94	OK	0.215348	0.708695	1.71849	3.29092	2.48247	0.00035	0.0115848	yes
TraesCS6B02G267488	TraesCS6B02G267488	-	6B:481041596-481042400	10_1_20	10_1_94	OK	0.19465	0.640449	1.7182	3.29026	2.2624	0.0005	0.0156021	yes
TraesCS1D02G245300	TraesCS1D02G245300	-	1D:336363866-336370056	10_1_20	10_1_94	OK	4.25342	13.9764	1.71629	3.2859	5.374	5e-05	0.00211087	yes
TraesCS6B02G012400	TraesCS6B02G012400	-	6B:7553163-7555277	10_1_20	10_1_94	OK	0.436961	1.42663	1.70704	3.2649	3.04584	5e-05	0.00211087	yes
TraesCS7D02G198300	TraesCS7D02G198300	-	7D:154934103-154935896	10_1_20	10_1_94	OK	2.0684	6.73228	1.70258	3.25483	3.84094	5e-05	0.00211087	yes
TraesCS3B02G440400	TraesCS3B02G440400	-	3B:679973677-679980601	10_1_20	10_1_94	OK	0.281282	0.913955	1.70011	3.24926	2.8391	5e-05	0.00211087	yes
TraesCS2B02G113500	TraesCS2B02G113500	-	2B:76916341-76920433	10_1_20	10_1_94	OK	4.27817	13.8909	1.69908	3.24694	5.34992	5e-05	0.00211087	yes
TraesCS6B02G456100	TraesCS6B02G456100	-	6B:712386088-712393555	10_1_20	10_1_94	OK	0.67613	2.19419	1.69832	3.24523	4.69944	5e-05	0.00211087	yes
TraesCSU02G022600	TraesCSU02G022600	-	Un:24012796-24014689	10_1_20	10_1_94	OK	0.400188	1.29836	1.69794	3.24437	3.05471	5e-05	0.00211087	yes
TraesCS4A02G495500	TraesCS4A02G495500	-	4A:742548090-742553822	10_1_20	10_1_94	OK	2.75244	8.92237	1.69671	3.24161	5.35545	5e-05	0.00211087	yes
TraesCS1D02G130300	TraesCS1D02G130300	-	1D:143438379-143439304	10_1_20	10_1_94	OK	1.35615	4.38603	1.6934	3.23418	2.57931	0.0002	0.00724766	yes
TraesCS6A02G342000	TraesCS6A02G342000	-	6A:574524920-574530023	10_1_20	10_1_94	OK	0.502842	1.62612	1.69325	3.23384	3.19337	5e-05	0.00211087	yes
TraesCS5B02G502600	TraesCS5B02G502600	-	5B:669670173-669673109	10_1_20	10_1_94	OK	0.385758	1.24642	1.69202	3.23109	2.8787	5e-05	0.00211087	yes
TraesCS7A02G023100	TraesCS7A02G023100	-	7A:9108308-9110338	10_1_20	10_1_94	OK	0.204168	0.659386	1.69136	3.22961	2.22732	0.00095	0.0263844	yes
TraesCS7D02G131500	TraesCS7D02G131500	-	7D:83434573-83436963	10_1_20	10_1_94	OK	0.336527	1.08598	1.6902	3.22701	3.05873	5e-05	0.00211087	yes
TraesCS1B02G056900	TraesCS1B02G056900	-	1B:39587478-39591684	10_1_20	10_1_94	OK	1.44468	4.65407	1.68774	3.22152	3.2367	5e-05	0.00211087	yes
TraesCS1A02G384200	TraesCS1A02G384200	-	1A:554287163-554292566	10_1_20	10_1_94	OK	1.67328	5.37334	1.68314	3.21126	4.03802	5e-05	0.00211087	yes
TraesCS4B02G367800	TraesCS4B02G367800	-	4B:654592595-654593027	10_1_20	10_1_94	OK	6.06159	19.4009	1.67835	3.20062	3.14969	5e-05	0.00211087	yes
TraesCS5B02G224500	TraesCS5B02G224500	-	5B:400091834-400097678	10_1_20	10_1_94	OK	5.52541	17.6708	1.67721	3.19809	5.01111	5e-05	0.00211087	yes
TraesCS6B02G462500	TraesCS6B02G462500	-	6B:715630433-715634434	10_1_20	10_1_94	OK	0.129446	0.413068	1.67403	3.19105	2.2069	0.00145	0.0368136	yes
TraesCS2A02G070600	TraesCS2A02G070600	-	2A:31163444-31169129	10_1_20	10_1_94	OK	1.09134	3.48062	1.67324	3.1893	5.04221	5e-05	0.00211087	yes
TraesCS5D02G199900	TraesCS5D02G199900	-	5D:302379599-302383454	10_1_20	10_1_94	OK	0.456415	1.44714	1.66479	3.17067	2.17922	0.0019	0.0453251	yes
TraesCS1B02G418400	TraesCS1B02G418400	-	1B:642391304-642393424	10_1_20	10_1_94	OK	5.68145	17.9847	1.66244	3.16551	3.95368	5e-05	0.00211087	yes
TraesCS2B02G598100	TraesCS2B02G598100	-	2B:781083976-781085491	10_1_20	10_1_94	OK	0.423025	1.33733	1.66054	3.16135	2.5073	0.00015	0.0056515	yes
TraesCS4A02G397800	TraesCS4A02G397800	-	4A:673066956-673071513	10_1_20	10_1_94	OK	0.395242	1.24604	1.65654	3.1526	3.16349	5e-05	0.00211087	yes
TraesCS5A02G272900	TraesCS5A02G272900	-	5A:482358949-482360378	10_1_20	10_1_94	OK	2.97434	9.36415	1.65458	3.14832	4.05534	5e-05	0.00211087	yes
TraesCS2A02G072700	TraesCS2A02G072700	-	2A:32266420-32272626	10_1_20	10_1_94	OK	0.588324	1.85061	1.65331	3.14554	4.15384	5e-05	0.00211087	yes
TraesCSU02G060400	TraesCSU02G060400	-	Un:47450836-47454469	10_1_20	10_1_94	OK	5.98057	18.7313	1.64709	3.13201	5.19716	5e-05	0.00211087	yes
TraesCS2B02G571700	TraesCS2B02G571700	-	2B:761979484-761992012	10_1_20	10_1_94	OK	1.41133	4.41551	1.64553	3.12863	3.68545	5e-05	0.00211087	yes
TraesCS6B02G077900	TraesCS6B02G077900	-	6B:54209634-54212561	10_1_20	10_1_94	OK	3.2916	10.267	1.64115	3.11914	4.22501	5e-05	0.00211087	yes
TraesCS2B02G500900	TraesCS2B02G500900	-	2B:695992641-695992985	10_1_20	10_1_94	OK	8.93183	27.8417	1.64022	3.11713	3.16187	5e-05	0.00211087	yes
TraesCS4B02G005900	TraesCS4B02G005900	-	4B:3859572-3861588	10_1_20	10_1_94	OK	0.906766	2.81648	1.63509	3.10607	3.5576	5e-05	0.00211087	yes
TraesCS2B02G604300	TraesCS2B02G604300	-	2B:786033767-786039773	10_1_20	10_1_94	OK	3.85134	11.9579	1.63453	3.10486	4.91016	5e-05	0.00211087	yes
TraesCS1D02G044300	TraesCS1D02G044300	-	1D:23244953-23249394	10_1_20	10_1_94	OK	0.995113	3.08672	1.63314	3.10187	2.82232	5e-05	0.00211087	yes
TraesCS2A02G071800	TraesCS2A02G071800	-	2A:31952803-31957974	10_1_20	10_1_94	OK	0.504465	1.55266	1.62191	3.07782	3.29159	5e-05	0.00211087	yes
TraesCS6B02G409900	TraesCS6B02G409900	-	6B:684273581-684275650	10_1_20	10_1_94	OK	14.7904	45.3313	1.61585	3.06492	4.42182	5e-05	0.00211087	yes
TraesCS6B02G462300	TraesCS6B02G462300	-	6B:715596814-715600708	10_1_20	10_1_94	OK	6.00638	18.2427	1.60275	3.03722	4.8853	5e-05	0.00211087	yes
TraesCS5B02G121800	TraesCS5B02G121800	-	5B:217623629-217625547	10_1_20	10_1_94	OK	1.61328	4.85526	1.58955	3.00955	4.30747	5e-05	0.00211087	yes
TraesCS7A02G000100	TraesCS7A02G000100	-	7A:238042-241215	10_1_20	10_1_94	OK	0.0998758	0.299792	1.58576	3.00166	2.09842	0.00155	0.0387836	yes
TraesCS5D02G232900	TraesCS5D02G232900	-	5D:340098820-340100305	10_1_20	10_1_94	OK	0.407813	1.22344	1.58496	2.99999	2.04111	0.00185	0.0444748	yes
TraesCS4A02G455000	TraesCS4A02G455000	-	4A:718865994-718867345	10_1_20	10_1_94	OK	7.29772	21.8801	1.5841	2.99821	4.51268	5e-05	0.00211087	yes
TraesCSU02G137700	TraesCSU02G137700	-	Un:124957537-124961693	10_1_20	10_1_94	OK	9.01834	26.964	1.5801	2.98991	5.04731	5e-05	0.00211087	yes
TraesCS1B02G343700	TraesCS1B02G343700	-	1B:572287492-572290461	10_1_20	10_1_94	OK	11.5818	34.6269	1.58004	2.98978	4.31599	5e-05	0.00211087	yes
TraesCS2B02G607200	TraesCS2B02G607200	-	2B:787963388-787968283	10_1_20	10_1_94	OK	6.78414	20.2589	1.57832	2.98622	5.01378	5e-05	0.00211087	yes
TraesCSU02G207700	TraesCSU02G207700	-	Un:308271763-308273387	10_1_20	10_1_94	OK	2.2945	6.84114	1.57606	2.98154	3.82097	5e-05	0.00211087	yes
TraesCS6D02G236900	TraesCS6D02G236900	-	6D:334342467-334347300	10_1_20	10_1_94	OK	3.04527	9.07233	1.5749	2.97915	4.52939	5e-05	0.00211087	yes
TraesCS4A02G445000	TraesCS4A02G445000	-	4A:713114837-713118412	10_1_20	10_1_94	OK	13.7838	41.016	1.57321	2.97566	5.03431	5e-05	0.00211087	yes
TraesCS7D02G272100	TraesCS7D02G272100	-	7D:262285425-262287653	10_1_20	10_1_94	OK	0.426741	1.26977	1.57314	2.97552	2.38555	0.00065	0.0193393	yes
TraesCS1B02G074500	TraesCS1B02G074500	-	1B:57771610-57775063	10_1_20	10_1_94	OK	0.315387	0.937267	1.57134	2.97181	2.95672	5e-05	0.00211087	yes
TraesCS6D02G400500	TraesCS6D02G400500	-	6D:470102302-470104546	10_1_20	10_1_94	OK	0.199647	0.592393	1.5691	2.9672	2.77112	5e-05	0.00211087	yes
TraesCS6D02G397600	TraesCS6D02G397600	-	6D:469371104-469375092	10_1_20	10_1_94	OK	0.292209	0.867022	1.56907	2.96713	2.32785	0.0003	0.0101936	yes
TraesCS6B02G235100	TraesCS6B02G235100	-	6B:396917017-396952628	10_1_20	10_1_94	OK	0.560219	1.66071	1.56774	2.9644	4.0391	5e-05	0.00211087	yes
TraesCS2A02G363500	TraesCS2A02G363500	-	2A:607820262-607827519	10_1_20	10_1_94	OK	5.54767	16.3932	1.56315	2.95498	5.03695	5e-05	0.00211087	yes
TraesCS1A02G361400	TraesCS1A02G361400	-	1A:541999825-542004979	10_1_20	10_1_94	OK	1.69037	4.99035	1.5618	2.95222	4.5157	5e-05	0.00211087	yes
TraesCS4A02G494700	TraesCS4A02G494700	-	4A:742332886-742338384	10_1_20	10_1_94	OK	6.07422	17.9099	1.55998	2.9485	4.94021	5e-05	0.00211087	yes
TraesCS2A02G527400	TraesCS2A02G527400	-	2A:746956205-746960545	10_1_20	10_1_94	OK	0.14964	0.439715	1.55507	2.93848	3.08513	5e-05	0.00211087	yes
TraesCS6D02G101700	TraesCS6D02G101700	-	6D:65092675-65095254	10_1_20	10_1_94	OK	0.191598	0.561942	1.55233	2.9329	2.20577	0.00055	0.0168408	yes
TraesCS7B02G010200	TraesCS7B02G010200	-	7B:6233305-6237005	10_1_20	10_1_94	OK	13.8784	40.6705	1.55114	2.93049	4.85176	5e-05	0.00211087	yes
TraesCS4A02G495000	TraesCS4A02G495000	-	4A:742371317-742376135	10_1_20	10_1_94	OK	0.586422	1.70122	1.53656	2.90102	3.65616	5e-05	0.00211087	yes
TraesCS1A02G026200	TraesCS1A02G026200	-	1A:12502525-12507052	10_1_20	10_1_94	OK	0.70538	2.03024	1.52518	2.87823	4.20764	5e-05	0.00211087	yes
TraesCSU02G084500	TraesCSU02G084500	-	Un:75661957-75663825	10_1_20	10_1_94	OK	0.965195	2.76285	1.51727	2.86249	3.24481	5e-05	0.00211087	yes
TraesCS6D02G173000	TraesCS6D02G173000	-	6D:160428447-160429957	10_1_20	10_1_94	OK	0.913577	2.61168	1.51538	2.85874	2.92011	5e-05	0.00211087	yes
TraesCS4A02G290000	TraesCS4A02G290000	-	4A:594140626-594147697	10_1_20	10_1_94	OK	0.339926	0.969103	1.51143	2.85092	2.71665	5e-05	0.00211087	yes
TraesCSU02G001100	TraesCSU02G001100	-	Un:1482607-1486686	10_1_20	10_1_94	OK	0.206703	0.587946	1.50812	2.84439	2.36616	0.0001	0.00393652	yes
TraesCS2B02G607300	TraesCS2B02G607300	-	2B:787977851-787981319	10_1_20	10_1_94	OK	0.631218	1.79534	1.50805	2.84425	2.96089	5e-05	0.00211087	yes
TraesCSU02G222900	TraesCSU02G222900	-	Un:329113516-329115519	10_1_20	10_1_94	OK	0.198348	0.564056	1.5078	2.84376	2.37339	0.0004	0.0129914	yes
TraesCS7D02G223300	TraesCS7D02G223300	-	7D:184474176-184494801	10_1_20	10_1_94	OK	0.405694	1.15274	1.50661	2.84142	3.24117	5e-05	0.00211087	yes
TraesCS4B02G009300	TraesCS4B02G009300	-	4B:6029574-6030542	10_1_20	10_1_94	OK	19.0447	54.112	1.50656	2.84132	4.38839	5e-05	0.00211087	yes
TraesCS6B02G472700	TraesCS6B02G472700	-	6B:720418529-720423497	10_1_20	10_1_94	OK	4.71211	13.3636	1.50386	2.836	4.48075	5e-05	0.00211087	yes
TraesCS5D02G000500	TraesCS5D02G000500	-	5D:554526-558722	10_1_20	10_1_94	OK	2.56868	7.24057	1.49508	2.8188	4.49667	5e-05	0.00211087	yes
TraesCS4A02G474200	TraesCS4A02G474200	-	4A:733705235-733711789	10_1_20	10_1_94	OK	3.83835	10.8021	1.49276	2.81427	4.79546	5e-05	0.00211087	yes
TraesCS4B02G387200	TraesCS4B02G387200	-	4B:665301132-665302847	10_1_20	10_1_94	OK	0.588049	1.65433	1.49224	2.81325	2.08908	0.0009	0.0251859	yes
TraesCS1B02G326900	TraesCS1B02G326900	-	1B:553135285-553136285	10_1_20	10_1_94	OK	54.6465	153.544	1.49045	2.80977	4.56211	5e-05	0.00211087	yes
TraesCS1B02G181400	TraesCS1B02G181400	-	1B:328104650-328155420	10_1_20	10_1_94	OK	0.226552	0.630648	1.477	2.78369	3.24679	5e-05	0.00211087	yes
TraesCS1B02G019800	TraesCS1B02G019800	-	1B:9269666-9271283	10_1_20	10_1_94	OK	9.08461	25.2863	1.47686	2.78342	4.45189	5e-05	0.00211087	yes
TraesCS2D02G013900	TraesCS2D02G013900	-	2D:6829257-6830724	10_1_20	10_1_94	OK	2.59839	7.21849	1.47408	2.77806	3.49478	5e-05	0.00211087	yes
TraesCS1D02G028800	TraesCS1D02G028800	-	1D:11397757-11401635	10_1_20	10_1_94	OK	0.175789	0.486727	1.46927	2.76882	2.83534	5e-05	0.00211087	yes
TraesCS7A02G529900	TraesCS7A02G529900	-	7A:709404533-709410201	10_1_20	10_1_94	OK	12.8604	35.5574	1.46722	2.76489	4.16782	5e-05	0.00211087	yes
TraesCSU02G069100	TraesCSU02G069100	-	Un:59599525-59602112	10_1_20	10_1_94	OK	0.303613	0.83633	1.46184	2.75459	2.14065	0.00105	0.0286346	yes
TraesCS1B02G013300	TraesCS1B02G013300	-	1B:6340631-6342219	10_1_20	10_1_94	OK	0.664864	1.82883	1.45979	2.75068	2.72688	5e-05	0.00211087	yes
TraesCS5B02G237800	TraesCS5B02G237800	-	5B:418558022-418559592	10_1_20	10_1_94	OK	0.743199	2.04335	1.45911	2.74939	2.40229	0.0001	0.00393652	yes
TraesCS1B02G279100	TraesCS1B02G279100	-	1B:487425601-487427181	10_1_20	10_1_94	OK	1.55289	4.26757	1.45846	2.74815	2.88301	5e-05	0.00211087	yes
TraesCS4A02G094200	TraesCS4A02G094200	-	4A:102387583-102388031	10_1_20	10_1_94	OK	4.45042	12.2224	1.45752	2.74636	3.01199	5e-05	0.00211087	yes
TraesCS1B02G032600	TraesCS1B02G032600	-	1B:15869835-15875064	10_1_20	10_1_94	OK	0.178505	0.489937	1.45663	2.74466	2.50864	0.0003	0.0101936	yes
TraesCS6B02G331900	TraesCS6B02G331900	-	6B:583334325-583336110	10_1_20	10_1_94	OK	1.67911	4.59651	1.45284	2.73746	2.51395	0.0001	0.00393652	yes
TraesCS4D02G346900	TraesCS4D02G346900	-	4D:500716605-500719237	10_1_20	10_1_94	OK	1.19306	3.26361	1.4518	2.73549	2.77128	5e-05	0.00211087	yes
TraesCS2B02G430800	TraesCS2B02G430800	-	2B:619749284-619753864	10_1_20	10_1_94	OK	1.96959	5.38344	1.45063	2.73327	3.72064	5e-05	0.00211087	yes
TraesCS6A02G393500	TraesCS6A02G393500	-	6A:607407906-607409431	10_1_20	10_1_94	OK	0.487611	1.33149	1.44924	2.73064	2.04036	0.0015	0.0377734	yes
TraesCS1A02G365300	TraesCS1A02G365300	-	1A:544492733-544494956	10_1_20	10_1_94	OK	0.653814	1.78347	1.44774	2.7278	2.47928	0.0001	0.00393652	yes
TraesCS5A02G279900	TraesCS5A02G279900	-	5A:489494520-489499027	10_1_20	10_1_94	OK	3.1439	8.5369	1.44116	2.71539	3.36334	5e-05	0.00211087	yes
TraesCS3A02G045300	TraesCS3A02G045300	-	3A:24461579-24474835	10_1_20	10_1_94	OK	2.13752	5.80055	1.44025	2.71368	3.46846	5e-05	0.00211087	yes
TraesCS2B02G483000	TraesCS2B02G483000	-	2B:680446022-680446607	10_1_20	10_1_94	OK	4.67621	12.6727	1.43831	2.71003	2.78527	5e-05	0.00211087	yes
TraesCS5D02G344000	TraesCS5D02G344000	-	5D:431723927-431726131	10_1_20	10_1_94	OK	0.605555	1.64052	1.43782	2.70911	2.60675	5e-05	0.00211087	yes
TraesCS5B02G538200	TraesCS5B02G538200	-	5B:693872107-693879868	10_1_20	10_1_94	OK	0.198043	0.535559	1.43523	2.70425	2.15097	0.001	0.027552	yes
TraesCS1B02G351000	TraesCS1B02G351000	-	1B:581412111-581413204	10_1_20	10_1_94	OK	2.28654	6.17545	1.43338	2.70079	2.83985	5e-05	0.00211087	yes
TraesCS6B02G151500	TraesCS6B02G151500	-	6B:153311885-153312837	10_1_20	10_1_94	OK	1.88265	5.05893	1.42606	2.68712	2.41051	0.0004	0.0129914	yes
TraesCS6B02G189700	TraesCS6B02G189700	-	6B:220573484-220576509	10_1_20	10_1_94	OK	0.574806	1.54392	1.42545	2.68598	2.98802	5e-05	0.00211087	yes
TraesCS7B02G460700	TraesCS7B02G460700	-	7B:718136181-718148449	10_1_20	10_1_94	OK	0.27956	0.749969	1.42367	2.68267	3.17223	5e-05	0.00211087	yes
TraesCS2B02G077200	TraesCS2B02G077200	-	2B:42276896-42282176	10_1_20	10_1_94	OK	2.29971	6.16585	1.42285	2.68115	3.76342	5e-05	0.00211087	yes
TraesCS4D02G004100	TraesCS4D02G004100	-	4D:1820769-1826513	10_1_20	10_1_94	OK	0.859327	2.30301	1.42224	2.68001	4.272	5e-05	0.00211087	yes
TraesCS4D02G089200	TraesCS4D02G089200	-	4D:64615082-64617745	10_1_20	10_1_94	OK	0.165058	0.442019	1.42114	2.67797	2.12349	0.00105	0.0286346	yes
TraesCS1B02G417200	TraesCS1B02G417200	-	1B:641631364-641633178	10_1_20	10_1_94	OK	2.43903	6.5183	1.41819	2.6725	4.08192	5e-05	0.00211087	yes
TraesCS1B02G123300	TraesCS1B02G123300	-	1B:149474058-149475230	10_1_20	10_1_94	OK	0.565038	1.50645	1.41473	2.6661	2.10462	0.0006	0.0180432	yes
TraesCSU02G219500	TraesCSU02G219500	-	Un:324023408-324025675	10_1_20	10_1_94	OK	0.741104	1.96441	1.40635	2.65066	2.35482	0.00015	0.0056515	yes
TraesCS5B02G457600	TraesCS5B02G457600	-	5B:632146127-632150134	10_1_20	10_1_94	OK	4.50016	11.9223	1.40562	2.64932	3.74666	5e-05	0.00211087	yes
TraesCS4A02G457900	TraesCS4A02G457900	-	4A:722907609-722916249	10_1_20	10_1_94	OK	0.618352	1.63431	1.40218	2.64301	3.68743	5e-05	0.00211087	yes
TraesCS7A02G125400	TraesCS7A02G125400	-	7A:80752833-80754505	10_1_20	10_1_94	OK	0.621441	1.6418	1.40159	2.64193	2.24895	0.0001	0.00393652	yes
TraesCS5D02G393700	TraesCS5D02G393700	-	5D:461935729-461938157	10_1_20	10_1_94	OK	0.506827	1.33401	1.3962	2.63207	2.02561	0.00175	0.0425575	yes
TraesCS6B02G317300	TraesCS6B02G317300	-	6B:565214009-565217686	10_1_20	10_1_94	OK	0.319603	0.840803	1.39549	2.63078	2.63078	5e-05	0.00211087	yes
TraesCS3D02G167600	TraesCS3D02G167600	-	3D:141736922-141752426	10_1_20	10_1_94	OK	6.23724	16.3473	1.39007	2.62091	4.00297	5e-05	0.00211087	yes
TraesCS6B02G093900	TraesCS6B02G093900	-	6B:69707795-69708937	10_1_20	10_1_94	OK	2.73229	7.1298	1.38375	2.60946	2.04212	0.0014	0.0357912	yes
TraesCS3B02G003500	TraesCS3B02G003500	-	3B:2335983-2338269	10_1_20	10_1_94	OK	0.892265	2.32066	1.37899	2.60086	2.49358	5e-05	0.00211087	yes
TraesCS3D02G427300	TraesCS3D02G427300	-	3D:540555495-540581417	10_1_20	10_1_94	OK	0.536722	1.39406	1.37704	2.59735	3.74904	5e-05	0.00211087	yes
TraesCS6B02G468500	TraesCS6B02G468500	-	6B:717906495-717910521	10_1_20	10_1_94	OK	0.128933	0.334674	1.37614	2.59573	1.78263	0.0019	0.0453251	yes
TraesCS1B02G212600	TraesCS1B02G212600	-	1B:386162388-386163139	10_1_20	10_1_94	OK	9.68424	25.1127	1.37471	2.59316	3.30387	5e-05	0.00211087	yes
TraesCS4D02G004000	TraesCS4D02G004000	-	4D:1704074-1708862	10_1_20	10_1_94	OK	1.62704	4.21472	1.37318	2.59041	4.36574	5e-05	0.00211087	yes
TraesCS2B02G241600	TraesCS2B02G241600	-	2B:245686726-245691716	10_1_20	10_1_94	OK	0.261109	0.675959	1.37228	2.58879	2.25392	0.0008	0.0230111	yes
TraesCS6B02G001300	TraesCS6B02G001300	-	6B:728446-731986	10_1_20	10_1_94	OK	0.675554	1.74536	1.36938	2.5836	3.16598	5e-05	0.00211087	yes
TraesCS1A02G335300	TraesCS1A02G335300	-	1A:522500225-522502152	10_1_20	10_1_94	OK	1.88948	4.87691	1.36798	2.58109	3.33037	5e-05	0.00211087	yes
TraesCS1A02G387100	TraesCS1A02G387100	-	1A:555825185-555827083	10_1_20	10_1_94	OK	0.205946	0.531542	1.36792	2.58098	2.40053	0.0004	0.0129914	yes
TraesCS1D02G312900	TraesCS1D02G312900	-	1D:408534015-408535433	10_1_20	10_1_94	OK	0.78728	2.02425	1.36244	2.5712	2.03619	0.0015	0.0377734	yes
TraesCS4A02G486000	TraesCS4A02G486000	-	4A:739415333-739419007	10_1_20	10_1_94	OK	83.3879	214.171	1.36085	2.56836	3.8096	5e-05	0.00211087	yes
TraesCS6B02G230500	TraesCS6B02G230500	-	6B:372574887-372581058	10_1_20	10_1_94	OK	15.5245	39.6959	1.35445	2.557	4.25238	5e-05	0.00211087	yes
TraesCS6A02G286500	TraesCS6A02G286500	-	6A:518777533-518780593	10_1_20	10_1_94	OK	0.467533	1.19155	1.3497	2.54859	2.07665	0.0012	0.0318688	yes
TraesCS1D02G100100	TraesCS1D02G100100	-	1D:87756556-87767085	10_1_20	10_1_94	OK	0.124486	0.317231	1.34955	2.54833	2.90572	5e-05	0.00211087	yes
TraesCS3B02G463300	TraesCS3B02G463300	-	3B:706182609-706185491	10_1_20	10_1_94	OK	0.296004	0.753916	1.34878	2.54697	1.97946	0.0021	0.0488101	yes
TraesCS1B02G450700	TraesCS1B02G450700	-	1B:668756925-668763446	10_1_20	10_1_94	OK	4.31721	10.9902	1.34805	2.54568	4.17712	5e-05	0.00211087	yes
TraesCS6D02G084000	TraesCS6D02G084000	-	6D:48866563-48869557	10_1_20	10_1_94	OK	0.375161	0.954945	1.34791	2.54543	1.94362	0.00165	0.0407316	yes
TraesCSU02G137800	TraesCSU02G137800	-	Un:124963749-124965374	10_1_20	10_1_94	OK	0.964408	2.45324	1.34697	2.54377	2.87013	5e-05	0.00211087	yes
TraesCS4A02G498600	TraesCS4A02G498600	-	4A:743948593-743955168	10_1_20	10_1_94	OK	3.84729	9.77942	1.34591	2.5419	4.32688	5e-05	0.00211087	yes
TraesCS5A02G532800	TraesCS5A02G532800	-	5A:690346160-690348737	10_1_20	10_1_94	OK	0.333865	0.848635	1.34588	2.54185	2.20077	0.00075	0.0218614	yes
TraesCS1B02G005600	TraesCS1B02G005600	-	1B:3655655-3658361	10_1_20	10_1_94	OK	1.16257	2.95312	1.34492	2.54016	3.15763	5e-05	0.00211087	yes
TraesCS4A02G462300	TraesCS4A02G462300	-	4A:726446202-726447490	10_1_20	10_1_94	OK	3.4942	8.82486	1.33661	2.52557	3.20113	5e-05	0.00211087	yes
TraesCS5B02G284500	TraesCS5B02G284500	-	5B:470205045-470210977	10_1_20	10_1_94	OK	2.19498	5.54004	1.33569	2.52396	3.93879	5e-05	0.00211087	yes
TraesCS4A02G315800	TraesCS4A02G315800	-	4A:605717569-605733559	10_1_20	10_1_94	OK	1.55936	3.9304	1.33373	2.52054	4.30959	5e-05	0.00211087	yes
TraesCS1B02G448100	TraesCS1B02G448100	-	1B:667491122-667494420	10_1_20	10_1_94	OK	1.75587	4.4198	1.3318	2.51717	3.35753	5e-05	0.00211087	yes
TraesCSU02G089200	TraesCSU02G089200	-	Un:79678678-79679557	10_1_20	10_1_94	OK	0.966808	2.42777	1.32833	2.51112	2.83297	5e-05	0.00211087	yes
TraesCS7B02G127600	TraesCS7B02G127600	-	7B:152463092-152486438	10_1_20	10_1_94	OK	2.30654	5.76932	1.32267	2.50129	4.24714	5e-05	0.00211087	yes
TraesCS1A02G387900	TraesCS1A02G387900	-	1A:556792216-556795702	10_1_20	10_1_94	OK	1.12016	2.80075	1.32211	2.50032	3.58567	5e-05	0.00211087	yes
TraesCS5D02G303100	TraesCS5D02G303100	-	5D:398865208-398869704	10_1_20	10_1_94	OK	0.24657	0.61649	1.32208	2.50026	2.00656	0.00215	0.049717	yes
TraesCS3B02G335200	TraesCS3B02G335200	-	3B:541207451-541211989	10_1_20	10_1_94	OK	2.538	6.33115	1.31878	2.49455	3.48981	5e-05	0.00211087	yes
TraesCS3B02G181300	TraesCS3B02G181300	-	3B:189488440-189490699	10_1_20	10_1_94	OK	0.886989	2.21247	1.31867	2.49436	2.08113	0.0014	0.0357912	yes
TraesCS1A02G361500	TraesCS1A02G361500	-	1A:542136090-542142921	10_1_20	10_1_94	OK	2.24541	5.58819	1.3154	2.48871	3.82414	5e-05	0.00211087	yes
TraesCS7B02G130200	TraesCS7B02G130200	-	7B:156681109-156685077	10_1_20	10_1_94	OK	0.89336	2.22244	1.31483	2.48773	2.85752	5e-05	0.00211087	yes
TraesCS4D02G131500	TraesCS4D02G131500	-	4D:118372954-118374882	10_1_20	10_1_94	OK	0.832393	2.06748	1.31253	2.48377	2.78662	5e-05	0.00211087	yes
TraesCS2A02G045900	TraesCS2A02G045900	-	2A:17981359-17985762	10_1_20	10_1_94	OK	0.773441	1.91994	1.3117	2.48234	2.93827	5e-05	0.00211087	yes
TraesCS7D02G043100	TraesCS7D02G043100	-	7D:22264485-22268193	10_1_20	10_1_94	OK	0.175902	0.435174	1.30682	2.47396	2.03785	0.00185	0.0444748	yes
TraesCS7A02G249400	TraesCS7A02G249400	-	7A:232280214-232284173	10_1_20	10_1_94	OK	0.770174	1.9047	1.30631	2.47308	2.47956	0.0003	0.0101936	yes
TraesCS7B02G142300	TraesCS7B02G142300	-	7B:181406463-181410846	10_1_20	10_1_94	OK	1.7878	4.41087	1.30288	2.46721	3.40346	5e-05	0.00211087	yes
TraesCS2D02G008500	TraesCS2D02G008500	-	2D:4596295-4597686	10_1_20	10_1_94	OK	0.576978	1.4194	1.29869	2.46005	2.02657	0.00165	0.0407316	yes
TraesCS6B02G213300	TraesCS6B02G213300	-	6B:288046271-288048311	10_1_20	10_1_94	OK	2.40036	5.90209	1.29797	2.45883	2.90268	5e-05	0.00211087	yes
TraesCS2D02G476800	TraesCS2D02G476800	-	2D:579060096-579060574	10_1_20	10_1_94	OK	6.83462	16.7924	1.29688	2.45697	2.27178	0.00035	0.0115848	yes
TraesCS7A02G513500	TraesCS7A02G513500	-	7A:700278008-700329613	10_1_20	10_1_94	OK	1.33561	3.27813	1.29537	2.4544	2.03125	0.0019	0.0453251	yes
TraesCS3A02G057900	TraesCS3A02G057900	-	3A:34050272-34051807	10_1_20	10_1_94	OK	0.654898	1.60211	1.29063	2.44635	2.21402	0.00065	0.0193393	yes
TraesCS5D02G227000	TraesCS5D02G227000	-	5D:334990246-334990768	10_1_20	10_1_94	OK	4.23943	10.3263	1.28439	2.43579	2.13641	0.00115	0.0308191	yes
TraesCS2A02G072400	TraesCS2A02G072400	-	2A:32139541-32143165	10_1_20	10_1_94	OK	5.79822	14.0842	1.2804	2.42906	3.40167	5e-05	0.00211087	yes
TraesCS7B02G502100	TraesCS7B02G502100	-	7B:750588133-750593373	10_1_20	10_1_94	OK	1.92919	4.67935	1.27831	2.42555	3.17017	5e-05	0.00211087	yes
TraesCS7B02G486500	TraesCS7B02G486500	-	7B:742463404-742465859	10_1_20	10_1_94	OK	18.0749	43.8367	1.27815	2.42528	3.85491	5e-05	0.00211087	yes
TraesCS1D02G402800	TraesCS1D02G402800	-	1D:467800745-467802277	10_1_20	10_1_94	OK	0.463852	1.12332	1.27603	2.42172	1.93006	0.0019	0.0453251	yes
TraesCS4A02G456300	TraesCS4A02G456300	-	4A:721380649-721386377	10_1_20	10_1_94	OK	3.04074	7.36181	1.27564	2.42106	3.92945	5e-05	0.00211087	yes
TraesCS7D02G178600	TraesCS7D02G178600	-	7D:131650699-131652435	10_1_20	10_1_94	OK	1.60019	3.86906	1.27374	2.41788	2.64118	5e-05	0.00211087	yes
TraesCS7D02G042400	TraesCS7D02G042400	-	7D:21695523-21699918	10_1_20	10_1_94	OK	2.16642	5.23098	1.27177	2.41458	3.33928	5e-05	0.00211087	yes
TraesCS6B02G213500	TraesCS6B02G213500	-	6B:288418521-288426073	10_1_20	10_1_94	OK	0.734152	1.77131	1.27066	2.41272	3.14222	5e-05	0.00211087	yes
TraesCS5A02G409600	TraesCS5A02G409600	-	5A:599204894-599208619	10_1_20	10_1_94	OK	0.720969	1.73791	1.26934	2.41051	2.51515	5e-05	0.00211087	yes
TraesCS3A02G024100	TraesCS3A02G024100	-	3A:13079780-13083318	10_1_20	10_1_94	OK	0.469705	1.13202	1.26907	2.41006	2.43477	0.0001	0.00393652	yes
TraesCS2B02G098100	TraesCS2B02G098100	-	2B:58090458-58091939	10_1_20	10_1_94	OK	32.1175	77.2121	1.26547	2.40406	3.73841	5e-05	0.00211087	yes
TraesCS6B02G230700	TraesCS6B02G230700	-	6B:374967517-374973932	10_1_20	10_1_94	OK	4.74314	11.4009	1.26524	2.40367	3.90423	5e-05	0.00211087	yes
TraesCS6B02G162600	TraesCS6B02G162600	-	6B:169107960-169111345	10_1_20	10_1_94	OK	1.54952	3.72285	1.26459	2.40259	3.00693	5e-05	0.00211087	yes
TraesCS1D02G338000	TraesCS1D02G338000	-	1D:427370771-427372298	10_1_20	10_1_94	OK	0.223839	0.537555	1.26395	2.40152	1.95729	0.00165	0.0407316	yes
TraesCS6D02G119200	TraesCS6D02G119200	-	6D:84278818-84281606	10_1_20	10_1_94	OK	0.17995	0.430814	1.25946	2.39406	2.06818	0.0011	0.02975	yes
TraesCS3A02G355400	TraesCS3A02G355400	-	3A:603233659-603234940	10_1_20	10_1_94	OK	2.00902	4.79725	1.25572	2.38786	2.58937	5e-05	0.00211087	yes
TraesCS2B02G026100	TraesCS2B02G026100	-	2B:12024653-12027137	10_1_20	10_1_94	OK	0.951155	2.2618	1.24972	2.37795	2.80406	5e-05	0.00211087	yes
TraesCS5B02G095400	TraesCS5B02G095400	-	5B:125271379-125277974	10_1_20	10_1_94	OK	0.938648	2.22742	1.24672	2.37301	2.45253	0.0001	0.00393652	yes
TraesCS2A02G524000	TraesCS2A02G524000	-	2A:745091534-745092968	10_1_20	10_1_94	OK	1.9468	4.61715	1.2459	2.37166	2.09237	0.00135	0.0348613	yes
TraesCS7B02G489200	TraesCS7B02G489200	-	7B:743383123-743385871	10_1_20	10_1_94	OK	2.18249	5.16892	1.24389	2.36836	2.60014	5e-05	0.00211087	yes
TraesCS6D02G166300	TraesCS6D02G166300	-	6D:147875180-147882347	10_1_20	10_1_94	OK	0.325815	0.769623	1.2401	2.36215	2.61306	5e-05	0.00211087	yes
TraesCS6B02G230600	TraesCS6B02G230600	-	6B:374327905-374331880	10_1_20	10_1_94	OK	4.77402	11.238	1.23511	2.35399	3.99096	5e-05	0.00211087	yes
TraesCS1B02G300900	TraesCS1B02G300900	-	1B:521740740-521741468	10_1_20	10_1_94	OK	3.90907	9.19906	1.23466	2.35326	2.60788	0.0001	0.00393652	yes
TraesCS7A02G010200	TraesCS7A02G010200	-	7A:4625251-4629547	10_1_20	10_1_94	OK	0.403555	0.949673	1.23466	2.35326	1.93479	0.00195	0.0461809	yes
TraesCS7A02G219700	TraesCS7A02G219700	-	7A:187430018-187433423	10_1_20	10_1_94	OK	1.77007	4.14523	1.22764	2.34184	3.40509	5e-05	0.00211087	yes
TraesCS4A02G319900	TraesCS4A02G319900	-	4A:608609857-608611027	10_1_20	10_1_94	OK	2.07041	4.83734	1.2243	2.33642	2.14452	0.00075	0.0218614	yes
TraesCS3A02G435200	TraesCS3A02G435200	-	3A:678314110-678316852	10_1_20	10_1_94	OK	0.302255	0.706138	1.22418	2.33623	2.55027	0.00015	0.0056515	yes
TraesCS1A02G360100	TraesCS1A02G360100	-	1A:541460216-541460850	10_1_20	10_1_94	OK	34.8241	81.3564	1.22417	2.33621	3.6752	5e-05	0.00211087	yes
TraesCS7D02G246600	TraesCS7D02G246600	-	7D:215927073-215928899	10_1_20	10_1_94	OK	4.88286	11.3942	1.2225	2.33351	3.17848	5e-05	0.00211087	yes
TraesCS2D02G426800	TraesCS2D02G426800	-	2D:539167117-539169408	10_1_20	10_1_94	OK	1.03318	2.4072	1.22027	2.3299	2.1231	0.0005	0.0156021	yes
TraesCS4B02G240700	TraesCS4B02G240700	-	4B:499059835-499060750	10_1_20	10_1_94	OK	2.2012	5.12242	1.21854	2.32711	1.94351	0.0017	0.0416688	yes
TraesCS2B02G497300	TraesCS2B02G497300	-	2B:693885305-693896693	10_1_20	10_1_94	OK	0.192138	0.445454	1.21313	2.3184	1.99063	0.00135	0.0348613	yes
TraesCS6D02G206200	TraesCS6D02G206200	-	6D:291959116-291960716	10_1_20	10_1_94	OK	236.953	548.92	1.21199	2.31657	2.77827	5e-05	0.00211087	yes
TraesCS3A02G493500	TraesCS3A02G493500	-	3A:719931688-719937693	10_1_20	10_1_94	OK	0.419855	0.972605	1.21196	2.31652	2.49046	0.0001	0.00393652	yes
TraesCS7A02G187400	TraesCS7A02G187400	-	7A:143039794-143040256	10_1_20	10_1_94	OK	1.57126	3.63834	1.21136	2.31556	2.17356	0.00045	0.0142688	yes
TraesCS3D02G317000	TraesCS3D02G317000	-	3D:430050265-430053556	10_1_20	10_1_94	OK	0.34996	0.810182	1.21105	2.31506	2.18884	0.00015	0.0056515	yes
TraesCS4A02G498700	TraesCS4A02G498700	-	4A:743977120-743979683	10_1_20	10_1_94	OK	2.06242	4.76519	1.2082	2.31049	3.15717	5e-05	0.00211087	yes
TraesCS5A02G153000	TraesCS5A02G153000	-	5A:330199104-330200795	10_1_20	10_1_94	OK	2.37647	5.48746	1.20732	2.30908	2.81705	5e-05	0.00211087	yes
TraesCS2B02G075000	TraesCS2B02G075000	-	2B:40889019-40894473	10_1_20	10_1_94	OK	5.71573	13.1405	1.20101	2.29901	3.39934	5e-05	0.00211087	yes
TraesCS7D02G481000	TraesCS7D02G481000	-	7D:591451637-591455705	10_1_20	10_1_94	OK	2.72419	6.25642	1.19951	2.29662	2.80661	5e-05	0.00211087	yes
TraesCS1B02G062900	TraesCS1B02G062900	-	1B:47629957-47636976	10_1_20	10_1_94	OK	0.272991	0.62612	1.19759	2.29356	1.98806	0.00145	0.0368136	yes
TraesCS4A02G469900	TraesCS4A02G469900	-	4A:731337830-731340635	10_1_20	10_1_94	OK	0.418022	0.956165	1.19368	2.28735	2.00207	0.00175	0.0425575	yes
TraesCS6A02G228800	TraesCS6A02G228800	-	6A:431175050-431176699	10_1_20	10_1_94	OK	34.638	79.1003	1.19133	2.28363	3.70994	5e-05	0.00211087	yes
TraesCS1D02G041900	TraesCS1D02G041900	-	1D:20343043-20345699	10_1_20	10_1_94	OK	1.04724	2.39048	1.1907	2.28263	2.68774	5e-05	0.00211087	yes
TraesCS6A02G147000	TraesCS6A02G147000	-	6A:126911782-126915966	10_1_20	10_1_94	OK	0.33783	0.770082	1.18872	2.2795	1.95438	0.0014	0.0357912	yes
TraesCS7B02G148200	TraesCS7B02G148200	-	7B:195211898-195221134	10_1_20	10_1_94	OK	0.148114	0.33758	1.18852	2.27919	2.12001	0.00045	0.0142688	yes
TraesCS4A02G486400	TraesCS4A02G486400	-	4A:739595682-739600745	10_1_20	10_1_94	OK	0.222558	0.504863	1.18171	2.26845	2.13983	0.00055	0.0168408	yes
TraesCS6B02G214900	TraesCS6B02G214900	-	6B:290627794-290629335	10_1_20	10_1_94	OK	6.588	14.9396	1.18123	2.2677	3.41076	5e-05	0.00211087	yes
TraesCS4A02G071500	TraesCS4A02G071500	-	4A:68957373-68960342	10_1_20	10_1_94	OK	1.2461	2.82185	1.17922	2.26454	2.3264	0.00015	0.0056515	yes
TraesCS2B02G059500	TraesCS2B02G059500	-	2B:28892979-28893678	10_1_20	10_1_94	OK	1.41037	3.19349	1.17906	2.26429	2.05525	0.00115	0.0308191	yes
TraesCS7D02G204900	TraesCS7D02G204900	-	7D:162788791-162790826	10_1_20	10_1_94	OK	0.907375	2.05239	1.17753	2.26189	1.97447	0.0017	0.0416688	yes
TraesCS1B02G333100	TraesCS1B02G333100	-	1B:559574500-559579478	10_1_20	10_1_94	OK	1.65052	3.73188	1.17698	2.26103	3.11435	5e-05	0.00211087	yes
TraesCS2B02G026200	TraesCS2B02G026200	-	2B:12075222-12077814	10_1_20	10_1_94	OK	0.650285	1.46894	1.17563	2.25892	2.36496	0.00025	0.00876803	yes
TraesCS6B02G473500	TraesCS6B02G473500	-	6B:720558792-720562530	10_1_20	10_1_94	OK	1.75785	3.97017	1.17538	2.25852	2.25631	0.0004	0.0129914	yes
TraesCSU02G022700	TraesCSU02G022700	-	Un:24019617-24021727	10_1_20	10_1_94	OK	2.3085	5.21093	1.17458	2.25727	3.29998	5e-05	0.00211087	yes
TraesCS1A02G347900	TraesCS1A02G347900	-	1A:533462402-533467428	10_1_20	10_1_94	OK	1.33002	3.0018	1.17439	2.25697	2.40412	5e-05	0.00211087	yes
TraesCS7B02G045100	TraesCS7B02G045100	-	7B:44294351-44298713	10_1_20	10_1_94	OK	2.3877	5.3856	1.17349	2.25557	2.74274	5e-05	0.00211087	yes
TraesCS3D02G053800	TraesCS3D02G053800	-	3D:22129626-22130047	10_1_20	10_1_94	OK	7.14863	16.0935	1.17074	2.25127	2.49209	5e-05	0.00211087	yes
TraesCS6B02G457400	TraesCS6B02G457400	-	6B:713114508-713117699	10_1_20	10_1_94	OK	0.174581	0.392248	1.16787	2.2468	2.27608	0.0004	0.0129914	yes
TraesCS6B02G252900	TraesCS6B02G252900	-	6B:453930736-453932389	10_1_20	10_1_94	OK	6.14055	13.7531	1.16332	2.23972	3.25673	5e-05	0.00211087	yes
TraesCS2A02G313200	TraesCS2A02G313200	-	2A:537549265-537551613	10_1_20	10_1_94	OK	1.68594	3.76754	1.16006	2.23467	2.86974	5e-05	0.00211087	yes
TraesCS7D02G040200	TraesCS7D02G040200	-	7D:20377879-20379480	10_1_20	10_1_94	OK	9.6242	21.4362	1.15531	2.22732	3.56695	5e-05	0.00211087	yes
TraesCS1D02G315700	TraesCS1D02G315700	-	1D:410790390-410792684	10_1_20	10_1_94	OK	2.27693	5.06474	1.1534	2.22437	2.89487	5e-05	0.00211087	yes
TraesCS1B02G203200	TraesCS1B02G203200	-	1B:364918096-364919774	10_1_20	10_1_94	OK	11.3402	25.1956	1.15173	2.2218	3.43418	5e-05	0.00211087	yes
TraesCS2B02G219500	TraesCS2B02G219500	-	2B:209830840-209831674	10_1_20	10_1_94	OK	3.86253	8.57864	1.1512	2.22099	2.74597	5e-05	0.00211087	yes
TraesCS2A02G539900	TraesCS2A02G539900	-	2A:752100586-752102714	10_1_20	10_1_94	OK	3.0302	6.72933	1.15105	2.22075	2.65108	5e-05	0.00211087	yes
TraesCS3D02G225300	TraesCS3D02G225300	-	3D:306498106-306511877	10_1_20	10_1_94	OK	1.47165	3.25544	1.14542	2.21211	2.26727	0.0003	0.0101936	yes
TraesCS2A02G044600	TraesCS2A02G044600	-	2A:17610326-17611274	10_1_20	10_1_94	OK	7.07673	15.6369	1.1438	2.20962	3.05411	5e-05	0.00211087	yes
TraesCS5B02G151800	TraesCS5B02G151800	-	5B:280987240-280989085	10_1_20	10_1_94	OK	2.57939	5.69572	1.14285	2.20817	2.98633	5e-05	0.00211087	yes
TraesCSU02G078600	TraesCSU02G078600	-	Un:71180841-71182749	10_1_20	10_1_94	OK	4.12423	9.08746	1.13975	2.20343	3.13611	5e-05	0.00211087	yes
TraesCS5D02G414100	TraesCS5D02G414100	-	5D:476725126-476726096	10_1_20	10_1_94	OK	2.0873	4.59778	1.1393	2.20274	2.09598	0.00035	0.0115848	yes
TraesCS6B02G343800	TraesCS6B02G343800	-	6B:605553126-605557822	10_1_20	10_1_94	OK	1.30706	2.8756	1.13754	2.20006	2.94573	5e-05	0.00211087	yes
TraesCSU02G260400	TraesCSU02G260400	-	Un:410405264-410405945	10_1_20	10_1_94	OK	12.1578	26.7199	1.13603	2.19775	3.30254	5e-05	0.00211087	yes
TraesCS3B02G371300	TraesCS3B02G371300	-	3B:583824423-583827020	10_1_20	10_1_94	OK	0.696797	1.53068	1.13536	2.19673	1.94804	0.002	0.0470056	yes
TraesCS1B02G339100	TraesCS1B02G339100	-	1B:566831773-566836406	10_1_20	10_1_94	OK	0.493842	1.08477	1.13528	2.19661	2.08813	0.001	0.027552	yes
TraesCS5B02G555000	TraesCS5B02G555000	-	5B:704310041-704313094	10_1_20	10_1_94	OK	0.684488	1.50195	1.13374	2.19427	2.76422	5e-05	0.00211087	yes
TraesCS2B02G403900	TraesCS2B02G403900	-	2B:572163366-572164938	10_1_20	10_1_94	OK	2.71635	5.95585	1.13264	2.1926	2.09348	0.00055	0.0168408	yes
TraesCS4A02G400000	TraesCS4A02G400000	-	4A:674587828-674589412	10_1_20	10_1_94	OK	0.516891	1.1298	1.12814	2.18577	2.2645	0.00025	0.00876803	yes
TraesCS6A02G397800	TraesCS6A02G397800	-	6A:609019974-609024213	10_1_20	10_1_94	OK	1.49436	3.26471	1.12743	2.18469	2.60002	5e-05	0.00211087	yes
TraesCS1D02G029000	TraesCS1D02G029000	-	1D:11408760-11415088	10_1_20	10_1_94	OK	0.485574	1.06067	1.12721	2.18436	2.99874	5e-05	0.00211087	yes
TraesCS4B02G009200	TraesCS4B02G009200	-	4B:6008014-6011995	10_1_20	10_1_94	OK	34.1371	74.4575	1.12507	2.18112	3.53852	5e-05	0.00211087	yes
TraesCS3B02G562700	TraesCS3B02G562700	-	3B:795839404-795842506	10_1_20	10_1_94	OK	1.12845	2.46062	1.12468	2.18053	2.15558	0.00055	0.0168408	yes
TraesCS1B02G339600	TraesCS1B02G339600	-	1B:567113504-567116436	10_1_20	10_1_94	OK	0.711734	1.55164	1.12439	2.18009	1.9697	0.0006	0.0180432	yes
TraesCS4A02G299300	TraesCS4A02G299300	-	4A:597833918-597837133	10_1_20	10_1_94	OK	2.69782	5.87873	1.12371	2.17907	2.60788	5e-05	0.00211087	yes
TraesCS2A02G069300	TraesCS2A02G069300	-	2A:30329081-30332255	10_1_20	10_1_94	OK	0.465175	1.01234	1.12185	2.17626	1.9465	0.0013	0.0339274	yes
TraesCS6B02G293500	TraesCS6B02G293500	-	6B:527042123-527044617	10_1_20	10_1_94	OK	3.99489	8.67435	1.1186	2.17136	2.60307	5e-05	0.00211087	yes
TraesCS4B02G024300	TraesCS4B02G024300	-	4B:17362191-17368828	10_1_20	10_1_94	OK	1.33306	2.89246	1.11756	2.1698	2.95197	5e-05	0.00211087	yes
TraesCS2D02G043200	TraesCS2D02G043200	-	2D:15583181-15583813	10_1_20	10_1_94	OK	9.25091	20.0558	1.11635	2.16798	2.77916	5e-05	0.00211087	yes
TraesCS5B02G263900	TraesCS5B02G263900	-	5B:448274022-448276880	10_1_20	10_1_94	OK	0.365076	0.791311	1.11605	2.16753	1.8965	0.0019	0.0453251	yes
TraesCS5B02G209100	TraesCS5B02G209100	-	5B:378851055-378853467	10_1_20	10_1_94	OK	0.690947	1.49649	1.11493	2.16585	2.11559	0.00045	0.0142688	yes
TraesCS6B02G427000	TraesCS6B02G427000	-	6B:695794569-695797567	10_1_20	10_1_94	OK	5.87528	12.7229	1.1147	2.1655	2.77624	5e-05	0.00211087	yes
TraesCS1B02G048400	TraesCS1B02G048400	-	1B:28442913-28445758	10_1_20	10_1_94	OK	0.528756	1.14229	1.11126	2.16034	2.25269	0.00035	0.0115848	yes
TraesCS6D02G127600	TraesCS6D02G127600	-	6D:91516585-91522540	10_1_20	10_1_94	OK	3.2572	7.03225	1.11036	2.159	3.56394	5e-05	0.00211087	yes
TraesCS5A02G459100	TraesCS5A02G459100	-	5A:639300400-639301651	10_1_20	10_1_94	OK	1.94366	4.19584	1.11018	2.15873	2.55658	0.00015	0.0056515	yes
TraesCS1B02G284600	TraesCS1B02G284600	-	1B:494154739-494160627	10_1_20	10_1_94	OK	3.52271	7.59579	1.10852	2.15624	3.50269	5e-05	0.00211087	yes
TraesCS7D02G514700	TraesCS7D02G514700	-	7D:615478836-615486659	10_1_20	10_1_94	OK	0.537389	1.15486	1.10368	2.14902	3.21789	5e-05	0.00211087	yes
TraesCS2B02G066100	TraesCS2B02G066100	-	2B:33351098-33353072	10_1_20	10_1_94	OK	3.23587	6.95365	1.10362	2.14893	2.913	5e-05	0.00211087	yes
TraesCS6B02G471700	TraesCS6B02G471700	-	6B:719709633-719725528	10_1_20	10_1_94	OK	1.26572	2.71906	1.10315	2.14823	3.47603	5e-05	0.00211087	yes
TraesCS7A02G534800	TraesCS7A02G534800	-	7A:712769537-712771848	10_1_20	10_1_94	OK	19.7794	42.4439	1.10156	2.14587	3.24164	5e-05	0.00211087	yes
TraesCS4B02G101500	TraesCS4B02G101500	-	4B:107232672-107238822	10_1_20	10_1_94	OK	0.206753	0.442795	1.09873	2.14166	2.0911	0.0006	0.0180432	yes
TraesCS1A02G356800	TraesCS1A02G356800	-	1A:539754422-539758138	10_1_20	10_1_94	OK	0.499669	1.06864	1.09674	2.13871	1.94195	0.0013	0.0339274	yes
TraesCS5D02G003500	TraesCS5D02G003500	-	5D:3540351-3545524	10_1_20	10_1_94	OK	0.232634	0.496312	1.09319	2.13345	2.01774	0.00085	0.0240497	yes
TraesCS1B02G346600	TraesCS1B02G346600	-	1B:575724409-575728197	10_1_20	10_1_94	OK	1.33489	2.84742	1.09294	2.13308	2.54055	5e-05	0.00211087	yes
TraesCS6B02G461200	TraesCS6B02G461200	-	6B:714577620-714580782	10_1_20	10_1_94	OK	1.16548	2.4855	1.09261	2.13259	2.10042	0.0009	0.0251859	yes
TraesCS7B02G328000	TraesCS7B02G328000	-	7B:582696743-582698232	10_1_20	10_1_94	OK	1.00168	2.13402	1.09116	2.13045	2.10144	0.0009	0.0251859	yes
TraesCS3A02G393100	TraesCS3A02G393100	-	3A:640879611-640880640	10_1_20	10_1_94	OK	2.32218	4.94555	1.09065	2.1297	2.02006	0.00075	0.0218614	yes
TraesCS7A02G282400	TraesCS7A02G282400	-	7A:309366894-309416049	10_1_20	10_1_94	OK	2.40851	5.12544	1.08953	2.12805	2.98975	5e-05	0.00211087	yes
TraesCS4A02G400900	TraesCS4A02G400900	-	4A:674931605-674942858	10_1_20	10_1_94	OK	0.60536	1.28763	1.08885	2.12704	2.2404	0.0003	0.0101936	yes
TraesCSU02G147500	TraesCSU02G147500	-	Un:170395306-170396339	10_1_20	10_1_94	OK	13.0974	27.8267	1.0872	2.12461	3.15643	5e-05	0.00211087	yes
TraesCS1D02G266300	TraesCS1D02G266300	-	1D:362130090-362132665	10_1_20	10_1_94	OK	0.99931	2.11942	1.08466	2.12088	2.11744	0.00045	0.0142688	yes
TraesCS2A02G418400	TraesCS2A02G418400	-	2A:674053588-674063106	10_1_20	10_1_94	OK	1.15123	2.43928	1.08329	2.11886	3.04197	5e-05	0.00211087	yes
TraesCS2D02G004800	TraesCS2D02G004800	-	2D:2642524-2652781	10_1_20	10_1_94	OK	0.904275	1.91416	1.08188	2.11679	2.71349	5e-05	0.00211087	yes
TraesCS2A02G335100	TraesCS2A02G335100	-	2A:569197852-569203732	10_1_20	10_1_94	OK	1.05348	2.22838	1.08084	2.11527	2.9057	5e-05	0.00211087	yes
TraesCS2A02G100400	TraesCS2A02G100400	-	2A:53441100-53443765	10_1_20	10_1_94	OK	2.44705	5.16876	1.07877	2.11223	2.40865	0.00025	0.00876803	yes
TraesCS5A02G547700	TraesCS5A02G547700	-	5A:701962990-701965551	10_1_20	10_1_94	OK	3.86208	8.15599	1.07848	2.11181	2.90643	5e-05	0.00211087	yes
TraesCS5B02G457700	TraesCS5B02G457700	-	5B:632152828-632156564	10_1_20	10_1_94	OK	34.8687	73.6067	1.07791	2.11098	3.34166	5e-05	0.00211087	yes
TraesCS1A02G360500	TraesCS1A02G360500	-	1A:541632665-541636078	10_1_20	10_1_94	OK	16.3083	34.4205	1.07766	2.11061	3.36173	5e-05	0.00211087	yes
TraesCS5D02G385900	TraesCS5D02G385900	-	5D:455614082-455615798	10_1_20	10_1_94	OK	1.5142	3.19566	1.07756	2.11046	1.89543	0.0017	0.0416688	yes
TraesCS2B02G113300	TraesCS2B02G113300	-	2B:76883934-76888099	10_1_20	10_1_94	OK	5.47332	11.5396	1.07611	2.10834	3.06346	5e-05	0.00211087	yes
TraesCS3D02G478700	TraesCS3D02G478700	-	3D:578104982-578109272	10_1_20	10_1_94	OK	2.29133	4.82857	1.07541	2.10732	3.21228	5e-05	0.00211087	yes
TraesCS1A02G314900	TraesCS1A02G314900	-	1A:506480517-506493666	10_1_20	10_1_94	OK	7.77357	16.3715	1.07453	2.10604	2.10487	0.00055	0.0168408	yes
TraesCS3D02G506300	TraesCS3D02G506300	-	3D:593235700-593238423	10_1_20	10_1_94	OK	1.52844	3.21892	1.07452	2.10602	2.14577	0.00045	0.0142688	yes
TraesCS4B02G175500	TraesCS4B02G175500	-	4B:385556595-385562654	10_1_20	10_1_94	OK	1.19907	2.5249	1.0743	2.1057	2.97207	5e-05	0.00211087	yes
TraesCS6B02G290400	TraesCS6B02G290400	-	6B:522422660-522424373	10_1_20	10_1_94	OK	2.59857	5.46753	1.07317	2.10405	1.89808	0.00155	0.0387836	yes
TraesCS1A02G369300	TraesCS1A02G369300	-	1A:547016777-547022195	10_1_20	10_1_94	OK	0.978538	2.0556	1.07086	2.10069	2.47693	5e-05	0.00211087	yes
TraesCS2A02G337300	TraesCS2A02G337300	-	2A:570782628-570785964	10_1_20	10_1_94	OK	9.78313	20.5404	1.0701	2.09958	3.3697	5e-05	0.00211087	yes
TraesCS6A02G056900	TraesCS6A02G056900	-	6A:29879701-29881381	10_1_20	10_1_94	OK	0.2825	0.593094	1.07001	2.09945	1.97405	0.00105	0.0286346	yes
TraesCS2A02G003300	TraesCS2A02G003300	-	2A:2259875-2261721	10_1_20	10_1_94	OK	8.05208	16.8649	1.06659	2.09448	3.26655	5e-05	0.00211087	yes
TraesCS2B02G150600	TraesCS2B02G150600	-	2B:117626175-117633073	10_1_20	10_1_94	OK	0.268883	0.56303	1.06623	2.09395	2.37081	5e-05	0.00211087	yes
TraesCS5A02G226800	TraesCS5A02G226800	-	5A:442679600-442682591	10_1_20	10_1_94	OK	0.51617	1.08066	1.06599	2.09361	1.87631	0.00165	0.0407316	yes
TraesCS5D02G470200	TraesCS5D02G470200	-	5D:510965383-510966928	10_1_20	10_1_94	OK	2.20178	4.60624	1.06492	2.09205	2.84587	5e-05	0.00211087	yes
TraesCS1D02G019000	TraesCS1D02G019000	-	1D:8259961-8261206	10_1_20	10_1_94	OK	1.57078	3.28145	1.06285	2.08905	1.96646	0.0014	0.0357912	yes
TraesCS6B02G305000	TraesCS6B02G305000	-	6B:545835876-545841135	10_1_20	10_1_94	OK	1.13447	2.36837	1.06188	2.08765	2.64613	5e-05	0.00211087	yes
TraesCS7D02G225700	TraesCS7D02G225700	-	7D:185365673-185368665	10_1_20	10_1_94	OK	1.13121	2.35954	1.06064	2.08586	2.28964	5e-05	0.00211087	yes
TraesCS6B02G378800	TraesCS6B02G378800	-	6B:653710311-653712691	10_1_20	10_1_94	OK	0.296935	0.618614	1.05889	2.08333	1.91028	0.0016	0.0397978	yes
TraesCS1B02G075800	TraesCS1B02G075800	-	1B:58563499-58586329	10_1_20	10_1_94	OK	0.168063	0.349544	1.05647	2.07984	1.99278	0.0008	0.0230111	yes
TraesCS2B02G241700	TraesCS2B02G241700	-	2B:245784380-245787768	10_1_20	10_1_94	OK	1.00737	2.0943	1.05588	2.07899	2.23841	0.0001	0.00393652	yes
TraesCS1A02G437100	TraesCS1A02G437100	-	1A:586922547-586923567	10_1_20	10_1_94	OK	0.750482	1.5583	1.05408	2.07639	2.00478	0.00085	0.0240497	yes
TraesCS5B02G468900	TraesCS5B02G468900	-	5B:642281682-642283248	10_1_20	10_1_94	OK	2.16324	4.48414	1.05163	2.07287	2.81299	5e-05	0.00211087	yes
TraesCS3B02G515800	TraesCS3B02G515800	-	3B:757887583-757891419	10_1_20	10_1_94	OK	1.75745	3.64043	1.05063	2.07143	2.63092	5e-05	0.00211087	yes
TraesCS4A02G106500	TraesCS4A02G106500	-	4A:121153039-121156903	10_1_20	10_1_94	OK	3.3859	6.99383	1.04655	2.06558	3.0023	5e-05	0.00211087	yes
TraesCS1D02G348400	TraesCS1D02G348400	-	1D:435260252-435265810	10_1_20	10_1_94	OK	0.409955	0.844238	1.04218	2.05934	2.67339	5e-05	0.00211087	yes
TraesCS5B02G394800	TraesCS5B02G394800	-	5B:572391327-572394667	10_1_20	10_1_94	OK	2.85327	5.87274	1.04142	2.05825	2.80104	5e-05	0.00211087	yes
TraesCS5B02G070000	TraesCS5B02G070000	-	5B:79812518-79815413	10_1_20	10_1_94	OK	1.11224	2.27252	1.03082	2.04319	2.55797	5e-05	0.00211087	yes
TraesCS6B02G406800	TraesCS6B02G406800	-	6B:681076119-681079610	10_1_20	10_1_94	OK	0.751794	1.53346	1.02838	2.03973	2.25562	0.00015	0.0056515	yes
TraesCS5B02G457400	TraesCS5B02G457400	-	5B:631951421-631957188	10_1_20	10_1_94	OK	0.583772	1.18961	1.02701	2.0378	2.4515	5e-05	0.00211087	yes
TraesCS5B02G104800	TraesCS5B02G104800	-	5B:140730467-140734372	10_1_20	10_1_94	OK	2.85546	5.81875	1.02699	2.03777	3.19763	5e-05	0.00211087	yes
TraesCS1A02G360400	TraesCS1A02G360400	-	1A:541628155-541631935	10_1_20	10_1_94	OK	4.48656	9.12691	1.02452	2.03428	2.68799	5e-05	0.00211087	yes
TraesCS4A02G457500	TraesCS4A02G457500	-	4A:722841515-722845182	10_1_20	10_1_94	OK	3.63108	7.3815	1.02352	2.03287	3.00731	5e-05	0.00211087	yes
TraesCS2B02G236500	TraesCS2B02G236500	-	2B:236804914-236808617	10_1_20	10_1_94	OK	2.13755	4.34438	1.02319	2.03241	3.06603	5e-05	0.00211087	yes
TraesCS5B02G151200	TraesCS5B02G151200	-	5B:279096345-279104092	10_1_20	10_1_94	OK	10.963	22.2669	1.02226	2.0311	3.32499	5e-05	0.00211087	yes
TraesCS4B02G092700	TraesCS4B02G092700	-	4B:95365208-95369681	10_1_20	10_1_94	OK	0.72279	1.4643	1.01856	2.0259	2.24794	0.0002	0.00724766	yes
TraesCS7D02G410900	TraesCS7D02G410900	-	7D:529904444-529912187	10_1_20	10_1_94	OK	0.632196	1.27494	1.01198	2.01668	2.64883	5e-05	0.00211087	yes
TraesCS3A02G286000	TraesCS3A02G286000	-	3A:514491826-514493502	10_1_20	10_1_94	OK	6.60163	13.3059	1.01118	2.01556	2.13987	0.00035	0.0115848	yes
TraesCS5A02G413500	TraesCS5A02G413500	-	5A:601678854-601683215	10_1_20	10_1_94	OK	1.18153	2.37975	1.01015	2.01412	3.02001	5e-05	0.00211087	yes
TraesCS6B02G264400	TraesCS6B02G264400	-	6B:476041046-476045148	10_1_20	10_1_94	OK	1.47991	2.97753	1.00861	2.01197	1.98975	0.0008	0.0230111	yes
TraesCS7A02G177300	TraesCS7A02G177300	-	7A:130399071-130400835	10_1_20	10_1_94	OK	3.66277	7.35707	1.0062	2.00861	2.59669	0.0001	0.00393652	yes
TraesCS1B02G007800	TraesCS1B02G007800	-	1B:4320650-4326770	10_1_20	10_1_94	OK	2.31193	4.6331	1.00288	2.004	2.74691	5e-05	0.00211087	yes
TraesCS5D02G295000	TraesCS5D02G295000	-	5D:392076409-392080660	10_1_20	10_1_94	OK	0.430903	0.863364	1.00261	2.00362	2.12208	0.0005	0.0156021	yes
TraesCS7A02G232500	TraesCS7A02G232500	-	7A:203695191-203697934	10_1_20	10_1_94	OK	2.23796	4.4836	1.00248	2.00344	1.95437	0.0012	0.0318688	yes
TraesCS5B02G503500	TraesCS5B02G503500	-	5B:670074565-670075465	10_1_20	10_1_94	OK	3.28651	6.57313	1.00003	2.00004	2.03524	0.00125	0.0328703	yes
TraesCS3D02G021600	TraesCS3D02G021600	-	3D:7102511-7107200	10_1_20	10_1_94	OK	0.808014	1.61605	1.00002	2.00003	2.11964	0.0005	0.0156021	yes
TraesCS1B02G241900	TraesCS1B02G241900	-	1B:429583236-429614696	10_1_20	10_1_94	OK	2.21582	4.43149	0.999953	1.99993	3.22185	5e-05	0.00211087	yes
TraesCS1A02G368000	TraesCS1A02G368000	-	1A:546216475-546216937	10_1_20	10_1_94	OK	31.1669	62.3197	0.999674	1.99955	2.95565	5e-05	0.00211087	yes
TraesCS5B02G069000	TraesCS5B02G069000	-	5B:78707640-78712955	10_1_20	10_1_94	OK	3.33016	6.6548	0.998804	1.99834	2.98793	5e-05	0.00211087	yes
TraesCS2B02G077300	TraesCS2B02G077300	-	2B:42942474-42955169	10_1_20	10_1_94	OK	3.90721	7.80533	0.998322	1.99768	3.16205	5e-05	0.00211087	yes
TraesCS7D02G551500	TraesCS7D02G551500	-	7D:634890287-634894569	10_1_20	10_1_94	OK	1.62837	3.24923	0.996669	1.99539	2.5697	5e-05	0.00211087	yes
TraesCS2B02G428100	TraesCS2B02G428100	-	2B:615364742-615367066	10_1_20	10_1_94	OK	5.70844	11.39	0.996596	1.99529	3.13445	5e-05	0.00211087	yes
TraesCS6B02G336900	TraesCS6B02G336900	-	6B:593263070-593265921	10_1_20	10_1_94	OK	7.57338	15.1109	0.996578	1.99526	2.81093	5e-05	0.00211087	yes
TraesCS5A02G090000	TraesCS5A02G090000	-	5A:121113312-121119263	10_1_20	10_1_94	OK	1.0547	2.10405	0.996337	1.99493	2.66272	5e-05	0.00211087	yes
TraesCS4D02G008300	TraesCS4D02G008300	-	4D:4103340-4107996	10_1_20	10_1_94	OK	11.8865	23.6851	0.994648	1.99259	3.16484	5e-05	0.00211087	yes
TraesCS2B02G056700	TraesCS2B02G056700	-	2B:27636109-27637107	10_1_20	10_1_94	OK	13.467	26.8324	0.99455	1.99246	3.01057	5e-05	0.00211087	yes
TraesCS5A02G240300	TraesCS5A02G240300	-	5A:456596300-456608396	10_1_20	10_1_94	OK	1.18029	2.34998	0.993512	1.99103	2.72108	5e-05	0.00211087	yes
TraesCSU02G002600	TraesCSU02G002600	-	Un:2567991-2573565	10_1_20	10_1_94	OK	1.72715	3.43678	0.992667	1.98986	3.01599	5e-05	0.00211087	yes
TraesCS6B02G323100	TraesCS6B02G323100	-	6B:572110747-572112331	10_1_20	10_1_94	OK	2.74413	5.4582	0.992077	1.98905	2.16979	0.00035	0.0115848	yes
TraesCS7B02G489300	TraesCS7B02G489300	-	7B:743406749-743412088	10_1_20	10_1_94	OK	0.779512	1.55016	0.991773	1.98863	2.34692	5e-05	0.00211087	yes
TraesCS1A02G353300	TraesCS1A02G353300	-	1A:536958430-536965909	10_1_20	10_1_94	OK	3.3246	6.60933	0.991324	1.98801	3.22701	5e-05	0.00211087	yes
TraesCS2B02G518500	TraesCS2B02G518500	-	2B:713674108-713676405	10_1_20	10_1_94	OK	7.06294	14.0332	0.990505	1.98688	3.00764	5e-05	0.00211087	yes
TraesCS1A02G157600	TraesCS1A02G157600	-	1A:279824793-279831261	10_1_20	10_1_94	OK	1.27858	2.53955	0.990028	1.98622	2.6831	5e-05	0.00211087	yes
TraesCS1A02G436900	TraesCS1A02G436900	-	1A:586912537-586916052	10_1_20	10_1_94	OK	0.53627	1.06465	0.989348	1.98529	2.47878	0.0001	0.00393652	yes
TraesCS7B02G217000	TraesCS7B02G217000	-	7B:399878916-399882502	10_1_20	10_1_94	OK	0.81992	1.62513	0.986996	1.98205	2.01751	0.0007	0.0206185	yes
TraesCS4B02G019200	TraesCS4B02G019200	-	4B:13993784-13995620	10_1_20	10_1_94	OK	2.85008	5.63955	0.98458	1.97874	2.14722	0.00025	0.00876803	yes
TraesCS1A02G314800	TraesCS1A02G314800	-	1A:506473338-506474271	10_1_20	10_1_94	OK	23.5466	46.549	0.983231	1.97689	2.7517	5e-05	0.00211087	yes
TraesCS7B02G122600	TraesCS7B02G122600	-	7B:144066696-144078556	10_1_20	10_1_94	OK	45.1587	89.2156	0.982291	1.9756	3.08378	5e-05	0.00211087	yes
TraesCS2B02G616200	TraesCS2B02G616200	-	2B:793577866-793581591	10_1_20	10_1_94	OK	0.986379	1.94868	0.982286	1.97559	2.26629	5e-05	0.00211087	yes
TraesCS6A02G406900	TraesCS6A02G406900	-	6A:612106979-612112184	10_1_20	10_1_94	OK	4.95395	9.77986	0.981235	1.97415	2.99415	5e-05	0.00211087	yes
TraesCS4A02G068900	TraesCS4A02G068900	-	4A:67259907-67261208	10_1_20	10_1_94	OK	8.01509	15.8098	0.980031	1.97251	2.62505	5e-05	0.00211087	yes
TraesCS5D02G546900	TraesCS5D02G546900	-	5D:555321880-555325787	10_1_20	10_1_94	OK	0.232984	0.459325	0.979284	1.97149	1.89867	0.00115	0.0308191	yes
TraesCS6D02G333900	TraesCS6D02G333900	-	6D:436090918-436095234	10_1_20	10_1_94	OK	1.24108	2.44329	0.977226	1.96868	2.63163	5e-05	0.00211087	yes
TraesCS6B02G230300	TraesCS6B02G230300	-	6B:371610327-371612328	10_1_20	10_1_94	OK	50.7332	99.8276	0.97651	1.9677	2.99213	5e-05	0.00211087	yes
TraesCS1A02G037300	TraesCS1A02G037300	-	1A:20888600-20889881	10_1_20	10_1_94	OK	2.38246	4.68023	0.97413	1.96446	1.97027	0.0013	0.0339274	yes
TraesCS6B02G206800	TraesCS6B02G206800	-	6B:260547977-260551646	10_1_20	10_1_94	OK	8.25464	16.1963	0.972388	1.96209	3.12781	5e-05	0.00211087	yes
TraesCS4B02G383000	TraesCS4B02G383000	-	4B:662401026-662402631	10_1_20	10_1_94	OK	1.59259	3.1238	0.971924	1.96145	1.94027	0.0017	0.0416688	yes
TraesCS6B02G337600	TraesCS6B02G337600	-	6B:594653751-594658077	10_1_20	10_1_94	OK	1.41394	2.77185	0.971125	1.96037	3.00627	5e-05	0.00211087	yes
TraesCS2B02G112800	TraesCS2B02G112800	-	2B:75990470-75991985	10_1_20	10_1_94	OK	9.50429	18.6165	0.969934	1.95875	2.886	5e-05	0.00211087	yes
TraesCS2A02G069200	TraesCS2A02G069200	-	2A:30312487-30313338	10_1_20	10_1_94	OK	3.34669	6.54562	0.967795	1.95585	1.94405	0.0008	0.0230111	yes
TraesCS1A02G266000	TraesCS1A02G266000	-	1A:461521742-461524132	10_1_20	10_1_94	OK	2.31729	4.53195	0.967692	1.95571	2.31359	0.00015	0.0056515	yes
TraesCS5A02G388000	TraesCS5A02G388000	-	5A:584862660-584867448	10_1_20	10_1_94	OK	1.39397	2.72372	0.966383	1.95394	2.18344	0.00015	0.0056515	yes
TraesCS1A02G349200	TraesCS1A02G349200	-	1A:534267761-534272143	10_1_20	10_1_94	OK	11.7755	22.9924	0.965364	1.95256	2.59564	5e-05	0.00211087	yes
TraesCS6A02G270300	TraesCS6A02G270300	-	6A:496572682-496576307	10_1_20	10_1_94	OK	1.38574	2.70391	0.964387	1.95123	2.26333	0.00015	0.0056515	yes
TraesCS2D02G099900	TraesCS2D02G099900	-	2D:52041229-52043832	10_1_20	10_1_94	OK	2.19378	4.27816	0.963568	1.95013	2.0569	0.00055	0.0168408	yes
TraesCS2B02G113800	TraesCS2B02G113800	-	2B:77168841-77171083	10_1_20	10_1_94	OK	51.8695	101.065	0.962321	1.94844	2.99283	5e-05	0.00211087	yes
TraesCS1A02G335400	TraesCS1A02G335400	-	1A:522506030-522507534	10_1_20	10_1_94	OK	1.52458	2.96099	0.957668	1.94217	2.05535	0.0006	0.0180432	yes
TraesCS7B02G169100	TraesCS7B02G169100	-	7B:238526939-238533005	10_1_20	10_1_94	OK	8.21739	15.9533	0.957104	1.94141	2.93432	5e-05	0.00211087	yes
TraesCS2A02G438500	TraesCS2A02G438500	-	2A:689753886-689759532	10_1_20	10_1_94	OK	1.00396	1.94142	0.951413	1.93377	1.86968	0.0014	0.0357912	yes
TraesCS5D02G051200	TraesCS5D02G051200	-	5D:49105368-49113250	10_1_20	10_1_94	OK	1.87644	3.62701	0.950779	1.93292	2.95111	5e-05	0.00211087	yes
TraesCS6D02G323500	TraesCS6D02G323500	-	6D:430040801-430041993	10_1_20	10_1_94	OK	2.92545	5.64777	0.94902	1.93056	2.08678	0.0003	0.0101936	yes
TraesCS1D02G229300	TraesCS1D02G229300	-	1D:317426726-317457933	10_1_20	10_1_94	OK	2.17153	4.18723	0.947288	1.92824	3.08265	5e-05	0.00211087	yes
TraesCS3A02G227400	TraesCS3A02G227400	-	3A:425209862-425219130	10_1_20	10_1_94	OK	1.85959	3.58449	0.946785	1.92757	1.91355	0.00145	0.0368136	yes
TraesCS7A02G216300	TraesCS7A02G216300	-	7A:182717577-182722038	10_1_20	10_1_94	OK	0.404433	0.778896	0.945529	1.92589	2.30292	0.00015	0.0056515	yes
TraesCS1A02G440900	TraesCS1A02G440900	-	1A:589627585-589634401	10_1_20	10_1_94	OK	4.24292	8.17008	0.945294	1.92558	2.43009	5e-05	0.00211087	yes
TraesCS2B02G574800	TraesCS2B02G574800	-	2B:764060186-764074401	10_1_20	10_1_94	OK	4.40409	8.47554	0.944462	1.92447	3.06724	5e-05	0.00211087	yes
TraesCS4A02G481700	TraesCS4A02G481700	-	4A:737380114-737386388	10_1_20	10_1_94	OK	1.71538	3.30101	0.944382	1.92436	2.66223	5e-05	0.00211087	yes
TraesCS1A02G366700	TraesCS1A02G366700	-	1A:545521477-545528022	10_1_20	10_1_94	OK	10.8563	20.8644	0.942513	1.92187	2.95787	5e-05	0.00211087	yes
TraesCS7A02G231800	TraesCS7A02G231800	-	7A:202744669-202748508	10_1_20	10_1_94	OK	0.768323	1.47605	0.941953	1.92113	2.07132	0.0006	0.0180432	yes
TraesCS2A02G487600	TraesCS2A02G487600	-	2A:722207758-722211015	10_1_20	10_1_94	OK	1.44056	2.76749	0.941949	1.92112	2.32512	5e-05	0.00211087	yes
TraesCS6B02G125200	TraesCS6B02G125200	-	6B:120315319-120318302	10_1_20	10_1_94	OK	1.03285	1.98208	0.94038	1.91903	2.39738	0.0001	0.00393652	yes
TraesCS5D02G283600	TraesCS5D02G283600	-	5D:384478125-384480454	10_1_20	10_1_94	OK	1.93204	3.70686	0.940073	1.91863	1.81986	0.00195	0.0461809	yes
TraesCS2B02G028000	TraesCS2B02G028000	-	2B:13165681-13166547	10_1_20	10_1_94	OK	6.43588	12.3419	0.939355	1.91767	2.43471	0.00015	0.0056515	yes
TraesCS1B02G049300	TraesCS1B02G049300	-	1B:28810568-28824577	10_1_20	10_1_94	OK	1.32878	2.54487	0.937488	1.91519	2.81071	5e-05	0.00211087	yes
TraesCS6B02G374000	TraesCS6B02G374000	-	6B:646741270-646745692	10_1_20	10_1_94	OK	1.45887	2.79135	0.936114	1.91337	2.20993	0.00015	0.0056515	yes
TraesCS6B02G406700	TraesCS6B02G406700	-	6B:680988386-680993406	10_1_20	10_1_94	OK	0.486532	0.930235	0.935062	1.91197	1.91473	0.0012	0.0318688	yes
TraesCS6B02G219700	TraesCS6B02G219700	-	6B:309684906-309688875	10_1_20	10_1_94	OK	15.3729	29.2559	0.928339	1.90308	2.76903	5e-05	0.00211087	yes
TraesCS3B02G352700	TraesCS3B02G352700	-	3B:562401629-562405038	10_1_20	10_1_94	OK	0.874999	1.66323	0.926635	1.90084	1.99652	0.0004	0.0129914	yes
TraesCS1A02G406200	TraesCS1A02G406200	-	1A:568727577-568730565	10_1_20	10_1_94	OK	2.67278	5.06884	0.923314	1.89647	2.63363	5e-05	0.00211087	yes
TraesCS7A02G495100	TraesCS7A02G495100	-	7A:685227874-685230770	10_1_20	10_1_94	OK	3.06027	5.79968	0.922315	1.89515	2.16185	0.0003	0.0101936	yes
TraesCS4A02G481800	TraesCS4A02G481800	-	4A:737407728-737412951	10_1_20	10_1_94	OK	7.29988	13.7952	0.918224	1.88979	2.89599	5e-05	0.00211087	yes
TraesCS2A02G370500	TraesCS2A02G370500	-	2A:613215992-613217162	10_1_20	10_1_94	OK	3.29193	6.20742	0.915059	1.88565	2.04132	0.00085	0.0240497	yes
TraesCS6B02G230400	TraesCS6B02G230400	-	6B:372571753-372574486	10_1_20	10_1_94	OK	4.46457	8.40554	0.912818	1.88272	2.28041	0.00015	0.0056515	yes
TraesCS7B02G002300	TraesCS7B02G002300	-	7B:882347-891020	10_1_20	10_1_94	OK	0.775665	1.45891	0.911384	1.88085	2.59202	5e-05	0.00211087	yes
TraesCS2A02G488300	TraesCS2A02G488300	-	2A:722735476-722739116	10_1_20	10_1_94	OK	13.9394	26.1339	0.906755	1.87482	2.84617	5e-05	0.00211087	yes
TraesCS2A02G061800	TraesCS2A02G061800	-	2A:27619283-27620443	10_1_20	10_1_94	OK	23.3547	43.7389	0.905205	1.87281	2.84588	5e-05	0.00211087	yes
TraesCS3D02G539900	TraesCS3D02G539900	-	3D:611558237-611559758	10_1_20	10_1_94	OK	4.68993	8.77875	0.904449	1.87183	2.36755	5e-05	0.00211087	yes
TraesCS6B02G150200	TraesCS6B02G150200	-	6B:151297347-151303823	10_1_20	10_1_94	OK	5.66006	10.5852	0.903161	1.87016	2.90553	5e-05	0.00211087	yes
TraesCS7A02G267400	TraesCS7A02G267400	-	7A:270761428-270773529	10_1_20	10_1_94	OK	1.23894	2.3095	0.898479	1.8641	2.2238	0.00015	0.0056515	yes
TraesCS1B02G243900	TraesCS1B02G243900	-	1B:433103485-433111839	10_1_20	10_1_94	OK	1.95229	3.63499	0.896782	1.86191	2.78767	5e-05	0.00211087	yes
TraesCS6B02G323800	TraesCS6B02G323800	-	6B:572503427-572506398	10_1_20	10_1_94	OK	15.5673	28.9794	0.896512	1.86156	2.85135	5e-05	0.00211087	yes
TraesCS1B02G379000	TraesCS1B02G379000	-	1B:611675835-611684694	10_1_20	10_1_94	OK	0.223428	0.41568	0.895664	1.86047	1.77623	0.00215	0.049717	yes
TraesCS1A02G210400	TraesCS1A02G210400	-	1A:372639120-372643307	10_1_20	10_1_94	OK	0.877929	1.63313	0.895465	1.86021	2.14547	0.0008	0.0230111	yes
TraesCS7D02G428300	TraesCS7D02G428300	-	7D:548775949-548776692	10_1_20	10_1_94	OK	13.0753	24.3149	0.894995	1.8596	2.33322	0.0002	0.00724766	yes
TraesCS3B02G611600	TraesCS3B02G611600	-	3B:829273229-829274635	10_1_20	10_1_94	OK	3.35333	6.22609	0.89273	1.85669	2.16562	0.00045	0.0142688	yes
TraesCS1A02G058200	TraesCS1A02G058200	-	1A:38711993-38715061	10_1_20	10_1_94	OK	1.76041	3.26175	0.889733	1.85283	2.36011	0.00015	0.0056515	yes
TraesCS4D02G164500	TraesCS4D02G164500	-	4D:265372272-265375151	10_1_20	10_1_94	OK	2.82589	5.2316	0.888547	1.85131	2.31059	0.0002	0.00724766	yes
TraesCS6B02G246200	TraesCS6B02G246200	-	6B:438913480-438917108	10_1_20	10_1_94	OK	1.11475	2.06276	0.887853	1.85042	1.86493	0.00165	0.0407316	yes
TraesCS2B02G616300	TraesCS2B02G616300	-	2B:793582053-793585867	10_1_20	10_1_94	OK	3.25484	6.01518	0.886021	1.84807	2.4596	5e-05	0.00211087	yes
TraesCS5D02G192700	TraesCS5D02G192700	-	5D:296867790-296877359	10_1_20	10_1_94	OK	0.586106	1.08279	0.88552	1.84743	2.07801	0.0007	0.0206185	yes
TraesCS1D02G150300	TraesCS1D02G150300	-	1D:207652881-207658483	10_1_20	10_1_94	OK	6.82274	12.5955	0.884481	1.8461	2.88329	5e-05	0.00211087	yes
TraesCS1A02G389600	TraesCS1A02G389600	-	1A:557491430-557495243	10_1_20	10_1_94	OK	1.5869	2.92149	0.880494	1.84101	2.025	0.00065	0.0193393	yes
TraesCS1A02G437200	TraesCS1A02G437200	-	1A:586923644-586925928	10_1_20	10_1_94	OK	0.4801	0.883486	0.879872	1.84021	1.84624	0.00165	0.0407316	yes
TraesCS3A02G495300	TraesCS3A02G495300	-	3A:721344469-721350119	10_1_20	10_1_94	OK	1.59102	2.92639	0.87917	1.83932	2.20225	0.0002	0.00724766	yes
TraesCS7A02G040900	TraesCS7A02G040900	-	7A:19002178-19007777	10_1_20	10_1_94	OK	1.28039	2.35422	0.878668	1.83868	2.18112	0.00015	0.0056515	yes
TraesCS6A02G191400	TraesCS6A02G191400	-	6A:258371683-258374009	10_1_20	10_1_94	OK	7.32666	13.4693	0.878442	1.83839	2.36143	5e-05	0.00211087	yes
TraesCS5A02G300400	TraesCS5A02G300400	-	5A:509654113-509657771	10_1_20	10_1_94	OK	9.11731	16.7596	0.878303	1.83821	2.75287	5e-05	0.00211087	yes
TraesCS7B02G123000	TraesCS7B02G123000	-	7B:144483416-144485194	10_1_20	10_1_94	OK	3.08926	5.66222	0.874104	1.83287	2.08086	0.0006	0.0180432	yes
TraesCS7D02G004500	TraesCS7D02G004500	-	7D:2343512-2353612	10_1_20	10_1_94	OK	6.76583	12.3935	0.873247	1.83178	2.75437	5e-05	0.00211087	yes
TraesCS1B02G194700	TraesCS1B02G194700	-	1B:349595181-349596291	10_1_20	10_1_94	OK	5.9743	10.9381	0.872518	1.83086	2.13192	0.0005	0.0156021	yes
TraesCS4A02G387600	TraesCS4A02G387600	-	4A:665438789-665444116	10_1_20	10_1_94	OK	0.490042	0.896137	0.870813	1.82869	2.32373	0.00015	0.0056515	yes
TraesCS4A02G472200	TraesCS4A02G472200	-	4A:732515393-732517349	10_1_20	10_1_94	OK	37.4532	68.2259	0.86523	1.82163	2.78678	5e-05	0.00211087	yes
TraesCS1B02G222400	TraesCS1B02G222400	-	1B:400143948-400147670	10_1_20	10_1_94	OK	2.16829	3.94818	0.864629	1.82087	2.4033	5e-05	0.00211087	yes
TraesCS2A02G050400	TraesCS2A02G050400	-	2A:19446475-19448845	10_1_20	10_1_94	OK	1.58566	2.88549	0.863733	1.81974	2.16744	0.0004	0.0129914	yes
TraesCS5B02G268700	TraesCS5B02G268700	-	5B:454894662-454897282	10_1_20	10_1_94	OK	1.02749	1.86955	0.86356	1.81952	1.9164	0.0009	0.0251859	yes
TraesCS4D02G345200	TraesCS4D02G345200	-	4D:500016549-500019648	10_1_20	10_1_94	OK	1.06828	1.94318	0.863128	1.81898	2.01818	0.0008	0.0230111	yes
[truncated: 1,666 more rows]

## Sheet: Trimmed DEGs
test_id	gene_id	gene	locus	sample_1	sample_2	status	value_1	value_2	log2(fold_change)	FoldChange	test_stat	p_value	q_value	significant	abs(log2(FC))
[truncated: 667 more rows]
