# Supplementary material for: Carbohydrate Accumulation and Differential Transcript Expression in Winter Wheat Lines with Different Levels of Snow Mold and Freezing Tolerance after Cold Treatment
Source: Plants (Basel). 2020 Oct 23;9(11):1416. doi: 10.3390/plants9111416 (PMC7690702; doi:10.3390/plants9111416)
Supplement: Supplementary file 1 [file plants-09-01416-s001.zip › supplementalFiles/expressionData/originalData/10_1_74_vs_10_1_128_gene_exp.diff.xlsx]

## Sheet: All_genes_detected
test_id	gene_id	gene	locus	sample_1	sample_2	status	value_1	value_2	log2(fold_change)	test_stat	p_value	q_value	significant
ENSRNA050013776	ENSRNA050013776	snoR77	1A:578563845-578563982	10_1_74	10_1_128	OK	0	2.90657	inf	#NAME?	0.12665	0.258761	no
ENSRNA050013783	ENSRNA050013783	U5	1A:574488902-574489022	10_1_74	10_1_128	OK	5.56649	0	#NAME?	#NAME?	0.125	0.256353	no
ENSRNA050013793	ENSRNA050013793	U1	1A:480753989-480754149	10_1_74	10_1_128	OK	1.98308	0.41549	-2.25486	-2.12696	0.2144	0.374086	no
ENSRNA050013802	ENSRNA050013802	SSU_rRNA_eukarya	1A:197259346-197259507	10_1_74	10_1_128	OK	1.85407	0	#NAME?	#NAME?	0.0358	0.102229	no
ENSRNA050013810	ENSRNA050013810	LSU_rRNA_eukarya	7B:49401523-49401925	10_1_74	10_1_128	OK	6.8202	3.76941	-0.855476	-1.36793	0.0174	0.0592835	no
ENSRNA050013826	ENSRNA050013826	5_8S_rRNA	1A:582237609-582237765	10_1_74	10_1_128	OK	2.26928	0	#NAME?	#NAME?	0.01585	0.0550853	no
ENSRNA050013832	ENSRNA050013832	SSU_rRNA_eukarya	1A:40097-89349	10_1_74	10_1_128	OK	0.331266	0.258486	-0.357909	-0.112109	0.8703	0.92559	no
ENSRNA050013833	ENSRNA050013833	SSU_rRNA_eukarya	1A:327377-329188	10_1_74	10_1_128	OK	0.381935	0.209317	-0.867642	-1.20269	0.04585	0.122552	no
ENSRNA050013835	ENSRNA050013835	SSU_rRNA_eukarya	1A:196011-197820	10_1_74	10_1_128	OK	0.585055	0.557326	-0.0700498	-0.119271	0.8345	0.903063	no
ENSRNA050013837	ENSRNA050013837	SSU_rRNA_eukarya	1A:40097-89349	10_1_74	10_1_128	OK	0.432358	0.35679	-0.277153	-0.104297	0.8591	0.918629	no
ENSRNA050013838	ENSRNA050013838	SSU_rRNA_eukarya	1A:40097-89349	10_1_74	10_1_128	OK	0.474482	0.241119	-0.976608	-0.336974	0.72795	0.833332	no
ENSRNA050013850	ENSRNA050013850	SSU_rRNA_eukarya	1A:416368-418178	10_1_74	10_1_128	OK	0.306947	0.140388	-1.12858	-1.43526	0.01745	0.05942	no
ENSRNA050013853	ENSRNA050013853	SSU_rRNA_eukarya	1A:28455-30266	10_1_74	10_1_128	OK	0.307911	0.168605	-0.868864	-1.1405	0.0598	0.149408	no
ENSRNA050013867	ENSRNA050013867	SSU_rRNA_eukarya	1A:138370-140180	10_1_74	10_1_128	OK	0.19064	0.370126	0.957164	1.27924	0.0294	0.0881941	no
ENSRNA050013875	ENSRNA050013875	LSU_rRNA_eukarya	1A:199-1683	10_1_74	10_1_128	OK	0.396084	0.210554	-0.911619	-1.11303	0.0547	0.139844	no
ENSRNA050013907	ENSRNA050013907	5_8S_rRNA	1A:392761-392917	10_1_74	10_1_128	OK	0.638872	2.08259	1.70478	2.2099	0.31025	0.479042	no
ENSRNA050013931	ENSRNA050013931	5_8S_rRNA	1A:39129-39285	10_1_74	10_1_128	OK	0	1.03936	inf	#NAME?	0.1242	0.255124	no
ENSRNA050013946	ENSRNA050013946	Plant_SRP	4D:472346404-472346710	10_1_74	10_1_128	OK	3.49938	1.46469	-1.2565	-1.30494	0.0315	0.092822	no
ENSRNA050013947	ENSRNA050013947	U2	4D:477914196-477914471	10_1_74	10_1_128	OK	0.5811	0.538248	-0.110516	-0.0616497	0.4458	0.609408	no
ENSRNA050013959	ENSRNA050013959	Plant_SRP	4D:453324325-453324630	10_1_74	10_1_128	OK	12.4001	7.7649	-0.675315	-1.17312	0.0439	0.118693	no
ENSRNA050014024	ENSRNA050014024	U4	7B:22062389-22062540	10_1_74	10_1_128	OK	0	2.3653	inf	#NAME?	0.0494	0.129426	no
ENSRNA050014048	ENSRNA050014048	snoR86	4D:3585893-3588718	10_1_74	10_1_128	OK	9.74316	3.28034	-1.57054	-1.57299	0.5694	0.714939	no
ENSRNA050014049	ENSRNA050014049	snoR86	4D:3585893-3588718	10_1_74	10_1_128	OK	14.4729	3.25276	-2.15362	-3.44436	0.4432	0.606881	no
ENSRNA050014051	ENSRNA050014051	snoR86	4D:3585893-3588718	10_1_74	10_1_128	OK	18.2627	24.7781	0.440169	0.0612591	0.82065	0.894447	no
ENSRNA050014053	ENSRNA050014053	snoR86	4D:3585893-3588718	10_1_74	10_1_128	OK	8.36707	32.2535	1.94666	0.350234	0.4103	0.5767	no
ENSRNA050014059	ENSRNA050014059	snoZ223	7B:620995505-620995600	10_1_74	10_1_128	OK	39.9488	0	#NAME?	#NAME?	0.12745	0.259969	no
ENSRNA050014060	ENSRNA050014060	snoR134	7B:620995799-620995955	10_1_74	10_1_128	OK	7.03511	2.15676	-1.70571	-1.11867	0.1126	0.237706	no
ENSRNA050014478	ENSRNA050014478	LSU_rRNA_eukarya	Un:260643887-260645398	10_1_74	10_1_128	OK	1.05123	0.538628	-0.964719	-1.58924	0.0074	0.0305766	yes
ENSRNA050014873	ENSRNA050014873	SSU_rRNA_eukarya	Un:220755330-220757055	10_1_74	10_1_128	OK	2.27298	1.53971	-0.561924	-1.34555	0.0222	0.0711271	no
ENSRNA050015097	ENSRNA050015097	snoZ43	2D:123100393-123100489	10_1_74	10_1_128	OK	8.5328	44.8538	2.39414	28.2444	0.392	0.560517	no
ENSRNA050015111	ENSRNA050015111	LSU_rRNA_eukarya	Un:356983402-356983795	10_1_74	10_1_128	OK	0.583164	0.209893	-1.47425	-0.780897	0.14965	0.290158	no
ENSRNA050015113	ENSRNA050015113	5_8S_rRNA	Un:359782640-359782796	10_1_74	10_1_128	OK	1.90808	1.56101	-0.289639	-0.426933	0.8299	0.900088	no
ENSRNA050015189	ENSRNA050015189	U2	7B:490675236-490675450	10_1_74	10_1_128	OK	1.36253	0.208233	-2.71002	-1.65096	0.2633	0.428104	no
ENSRNA050015219	ENSRNA050015219	SSU_rRNA_eukarya	Un:274343155-274343620	10_1_74	10_1_128	OK	0.320137	0.335377	0.0670958	0.052192	0.9325	0.962287	no
ENSRNA050015244	ENSRNA050015244	U5	2D:103147577-103147696	10_1_74	10_1_128	OK	20.2573	3.33375	-2.60323	-15.3968	0.177	0.326775	no
ENSRNA050015615	ENSRNA050015615	Plant_SRP	7A:8205632-8205936	10_1_74	10_1_128	OK	0.157638	0.644002	2.03045	1.09415	0.2803	0.446946	no
ENSRNA050015662	ENSRNA050015662	snoR8a	1A:533902243-533902330	10_1_74	10_1_128	OK	54.3901	0	#NAME?	#NAME?	0.121	0.250322	no
ENSRNA050015676	ENSRNA050015676	5_8S_rRNA	Un:199894635-199894791	10_1_74	10_1_128	OK	0	1.56122	inf	#NAME?	0.0291	0.0875225	no
ENSRNA050015677	ENSRNA050015677	5_8S_rRNA	Un:199873568-199873724	10_1_74	10_1_128	OK	1.59173	1.51592	-0.0704013	-0.101864	0.84895	0.912556	no
ENSRNA050015978	ENSRNA050015978	LSU_rRNA_eukarya	Un:459476818-459477675	10_1_74	10_1_128	OK	8.71566	5.9946	-0.539947	-1.46252	0.0105	0.0402203	yes
ENSRNA050015983	ENSRNA050015983	LSU_rRNA_eukarya	Un:455234776-455235277	10_1_74	10_1_128	OK	0.649065	0.0352124	-4.20421	-1.41464	0.0922	0.205715	no
ENSRNA050015984	ENSRNA050015984	LSU_rRNA_eukarya	Un:454461255-454461744	10_1_74	10_1_128	OK	9.22158	5.68346	-0.698244	-1.37549	0.0164	0.0565792	no
ENSRNA050015989	ENSRNA050015989	LSU_rRNA_eukarya	Un:452262896-452263642	10_1_74	10_1_128	OK	1.3366	1.09183	-0.291827	-0.396753	0.493	0.651199	no
ENSRNA050015991	ENSRNA050015991	LSU_rRNA_eukarya	Un:459718453-459719138	10_1_74	10_1_128	OK	41.943	28.9346	-0.535634	-1.86222	0.00115	0.00692734	yes
ENSRNA050016007	ENSRNA050016007	LSU_rRNA_eukarya	Un:459608488-459608881	10_1_74	10_1_128	OK	0.528148	0.44341	-0.252301	-0.178979	0.8089	0.886558	no
ENSRNA050016028	ENSRNA050016028	5_8S_rRNA	Un:458434295-458434451	10_1_74	10_1_128	OK	1.41271	1.05797	-0.417167	-0.547644	0.4475	0.611117	no
ENSRNA050016286	ENSRNA050016286	LSU_rRNA_eukarya	Un:450279550-450279799	10_1_74	10_1_128	OK	0.57052	0.11975	-2.25225	-1.09992	0.224	0.385805	no
ENSRNA050016304	ENSRNA050016304	SSU_rRNA_eukarya	Un:245702775-245704586	10_1_74	10_1_128	OK	0.777889	0.47815	-0.702101	-1.16696	0.04105	0.113021	no
ENSRNA050016305	ENSRNA050016305	LSU_rRNA_eukarya	Un:249837976-249838369	10_1_74	10_1_128	OK	3.64132	0.369961	-3.29901	-2.95746	0.01335	0.0482825	yes
ENSRNA050016308	ENSRNA050016308	LSU_rRNA_eukarya	Un:247550771-247551377	10_1_74	10_1_128	OK	0.31094	0.138281	-1.16903	-0.82922	0.15425	0.29632	no
ENSRNA050016388	ENSRNA050016388	LSU_rRNA_eukarya	Un:405069949-405070450	10_1_74	10_1_128	OK	0.45087	0.168077	-1.42359	-0.657848	0.3425	0.51211	no
ENSRNA050016390	ENSRNA050016390	LSU_rRNA_eukarya	Un:400146230-400147906	10_1_74	10_1_128	OK	5.10856	2.23948	-1.18975	-3.41411	5e-05	0.000480228	yes
ENSRNA050016391	ENSRNA050016391	LSU_rRNA_eukarya	Un:402024074-402024352	10_1_74	10_1_128	OK	0.357167	0.168103	-1.08725	-0.496565	0.45545	0.618555	no
ENSRNA050016401	ENSRNA050016401	LSU_rRNA_eukarya	Un:408023587-408023980	10_1_74	10_1_128	OK	5.0765	4.42028	-0.199698	-0.279069	0.6324	0.763487	no
ENSRNA050016402	ENSRNA050016402	LSU_rRNA_eukarya	Un:408024180-408024362	10_1_74	10_1_128	OK	1.21115	0.686331	-0.819397	-0.491708	0.49495	0.653053	no
ENSRNA050016404	ENSRNA050016404	LSU_rRNA_eukarya	Un:401394931-401395209	10_1_74	10_1_128	OK	0.996933	0.533346	-0.902426	-0.623268	0.3459	0.515544	no
ENSRNA050016551	ENSRNA050016551	SSU_rRNA_eukarya	Un:282367306-282368325	10_1_74	10_1_128	OK	1.1852	0.88004	-0.429484	-0.696125	0.22575	0.387836	no
ENSRNA050016680	ENSRNA050016680	IsrR	5D:28034370-28034557	10_1_74	10_1_128	OK	5.03087	4.55984	-0.141824	-0.132567	0.82425	0.896742	no
ENSRNA050016785	ENSRNA050016785	SSU_rRNA_eukarya	Un:314441790-314443319	10_1_74	10_1_128	OK	0.479633	0.178093	-1.4293	-1.80345	0.0035	0.0169098	yes
ENSRNA050016808	ENSRNA050016808	LSU_rRNA_eukarya	Un:216042836-216043114	10_1_74	10_1_128	OK	0.819966	0.256563	-1.67625	-1.10855	0.1775	0.327456	no
ENSRNA050017161	ENSRNA050017161	LSU_rRNA_eukarya	7A:537208928-537209094	10_1_74	10_1_128	OK	5.21018	0.96935	-2.42624	-2.31829	0.25435	0.418364	no
ENSRNA050017170	ENSRNA050017170	Intron_gpI	2D:55014633-55014888	10_1_74	10_1_128	OK	0.441619	0	#NAME?	#NAME?	0.0062	0.0265883	yes
ENSRNA050017176	ENSRNA050017176	Plant_SRP	7A:694552531-694552834	10_1_74	10_1_128	OK	4.10198	1.6013	-1.35708	-1.36601	0.02945	0.0883086	no
ENSRNA050017177	ENSRNA050017177	Plant_SRP	7A:691604770-691605077	10_1_74	10_1_128	OK	1.36091	0.53033	-1.35961	-0.841701	0.14105	0.278661	no
ENSRNA050017193	ENSRNA050017193	LSU_rRNA_eukarya	Un:345600735-345601104	10_1_74	10_1_128	OK	2.00434	0.525069	-1.93255	-1.93168	0.0058	0.0252625	yes
ENSRNA050017194	ENSRNA050017194	LSU_rRNA_eukarya	Un:345599199-345599876	10_1_74	10_1_128	OK	3.91783	1.44159	-1.4424	-2.55913	5e-05	0.000480228	yes
ENSRNA050017196	ENSRNA050017196	LSU_rRNA_eukarya	Un:342573821-342574025	10_1_74	10_1_128	OK	2.09696	0.17639	-3.57146	-1.9612	0.15675	0.299515	no
ENSRNA050017201	ENSRNA050017201	LSU_rRNA_eukarya	Un:345601140-345601471	10_1_74	10_1_128	OK	47.9489	16.233	-1.56257	-4.04741	5e-05	0.000480228	yes
ENSRNA050017613	ENSRNA050017613	snoZ279_R105_R108	1D:439309081-439309187	10_1_74	10_1_128	OK	25.8762	0	#NAME?	#NAME?	0.01385	0.0496673	yes
ENSRNA050017632	ENSRNA050017632	SSU_rRNA_eukarya	2D:272554221-272554866	10_1_74	10_1_128	OK	3.81095	2.52412	-0.594369	-1.0252	0.0739	0.174853	no
ENSRNA050017633	ENSRNA050017633	SSU_rRNA_eukarya	2D:272553687-272554221	10_1_74	10_1_128	OK	9.20041	7.60433	-0.274876	-0.650487	0.2541	0.418056	no
ENSRNA050017717	ENSRNA050017717	LSU_rRNA_eukarya	7D:88599587-88600024	10_1_74	10_1_128	OK	4.46768	3.57432	-0.321858	-0.578224	0.3104	0.479162	no
ENSRNA050017720	ENSRNA050017720	U4	7D:84796252-84796403	10_1_74	10_1_128	OK	1.56412	0	#NAME?	#NAME?	0.12745	0.259969	no
ENSRNA050017732	ENSRNA050017732	U2	7A:86111904-86112100	10_1_74	10_1_128	OK	0.223576	0.715365	1.67791	0.850063	0.3588	0.528214	no
ENSRNA050017735	ENSRNA050017735	U1	7A:81643265-81643426	10_1_74	10_1_128	OK	1.54846	0.906639	-0.77223	-1.08965	0.59755	0.736824	no
ENSRNA050017788	ENSRNA050017788	LSU_rRNA_eukarya	5D:432337582-432338286	10_1_74	10_1_128	OK	31.5955	25.0437	-0.335272	-1.17912	0.0406	0.112123	no
ENSRNA050018378	ENSRNA050018378	SSU_rRNA_eukarya	4A:362903893-362904315	10_1_74	10_1_128	OK	0.556232	0.469762	-0.243757	-0.20743	0.7216	0.829095	no
ENSRNA050018652	ENSRNA050018652	LSU_rRNA_eukarya	Un:421711631-421712408	10_1_74	10_1_128	OK	0.317596	0.20365	-0.641098	-0.637447	0.2781	0.444434	no
ENSRNA050018657	ENSRNA050018657	LSU_rRNA_eukarya	Un:424952959-424953460	10_1_74	10_1_128	OK	2.83829	1.1359	-1.32118	-1.31918	0.0354	0.101435	no
ENSRNA050018665	ENSRNA050018665	LSU_rRNA_eukarya	Un:424952259-424952958	10_1_74	10_1_128	OK	22.3273	16.4964	-0.436658	-1.40257	0.0155	0.054168	no
ENSRNA050018667	ENSRNA050018667	LSU_rRNA_eukarya	Un:427443338-427444038	10_1_74	10_1_128	OK	4.56499	1.90751	-1.25892	-2.26657	0.00055	0.00378294	yes
ENSRNA050018675	ENSRNA050018675	LSU_rRNA_eukarya	Un:420404743-420404951	10_1_74	10_1_128	OK	0.800858	1.63974	1.03385	0.774064	0.2744	0.440333	no
ENSRNA050018676	ENSRNA050018676	LSU_rRNA_eukarya	Un:422172698-422173135	10_1_74	10_1_128	OK	20.2732	18.4989	-0.132136	-0.343991	0.5502	0.699587	no
ENSRNA050018681	ENSRNA050018681	SSU_rRNA_eukarya	Un:423535774-423536361	10_1_74	10_1_128	OK	1.64416	1.06611	-0.624993	-0.880284	0.1293	0.262694	no
ENSRNA050018692	ENSRNA050018692	LSU_rRNA_eukarya	Un:425407784-425408564	10_1_74	10_1_128	OK	2.43909	2.05896	-0.244421	-0.301613	0.59625	0.735676	no
ENSRNA050018902	ENSRNA050018902	SSU_rRNA_eukarya	5D:357553801-357554476	10_1_74	10_1_128	OK	1.42748	1.09045	-0.388543	-0.614232	0.28605	0.452783	no
ENSRNA050018916	ENSRNA050018916	LSU_rRNA_eukarya	Un:432623794-432624295	10_1_74	10_1_128	OK	0.538415	0.251433	-1.09854	-0.753802	0.18705	0.33977	no
ENSRNA050018930	ENSRNA050018930	LSU_rRNA_eukarya	Un:432828631-432829155	10_1_74	10_1_128	OK	11.5011	7.62714	-0.592558	-1.42564	0.0141	0.0503014	no
ENSRNA050018932	ENSRNA050018932	LSU_rRNA_eukarya	Un:431370303-431370581	10_1_74	10_1_128	OK	0.872696	0.180678	-2.27206	-1.56243	0.1693	0.316517	no
ENSRNA050018933	ENSRNA050018933	LSU_rRNA_eukarya	Un:436195333-436195611	10_1_74	10_1_128	OK	0.895058	0.449073	-0.995031	-0.629127	0.33395	0.503417	no
ENSRNA050018934	ENSRNA050018934	LSU_rRNA_eukarya	Un:431954931-431955209	10_1_74	10_1_128	OK	0.48621	0.171042	-1.50723	-0.839269	0.37205	0.541165	no
ENSRNA050018939	ENSRNA050018939	LSU_rRNA_eukarya	Un:438390243-438390636	10_1_74	10_1_128	OK	0.537012	0.261999	-1.03539	-0.574677	0.3104	0.479162	no
ENSRNA050018947	ENSRNA050018947	SSU_rRNA_eukarya	Un:432965065-432965226	10_1_74	10_1_128	OK	1.31434	0.676208	-0.958799	-1.24339	0.66415	0.787443	no
ENSRNA050019092	ENSRNA050019092	LSU_rRNA_eukarya	Un:439744894-439745429	10_1_74	10_1_128	OK	3.38471	1.9048	-0.829391	-1.36299	0.02235	0.0714698	no
ENSRNA050019093	ENSRNA050019093	LSU_rRNA_eukarya	Un:432800682-432801256	10_1_74	10_1_128	OK	29.8719	12.4771	-1.25951	-3.70748	5e-05	0.000480228	yes
ENSRNA050019111	ENSRNA050019111	LSU_rRNA_eukarya	Un:431509564-431509914	10_1_74	10_1_128	OK	0.921958	0.438	-1.07377	-0.74659	0.19465	0.349362	no
ENSRNA050019263	ENSRNA050019263	SSU_rRNA_eukarya	1B:111165047-111166117	10_1_74	10_1_128	OK	1.45388	1.16385	-0.321003	-0.611885	0.2928	0.460166	no
ENSRNA050019297	ENSRNA050019297	SSU_rRNA_eukarya	5D:312625685-312626262	10_1_74	10_1_128	OK	4.96119	4.08378	-0.280779	-0.617949	0.2864	0.453109	no
ENSRNA050019323	ENSRNA050019323	LSU_rRNA_eukarya	Un:363111219-363112500	10_1_74	10_1_128	OK	2.97062	1.73481	-0.775985	-1.78332	0.0024	0.012556	yes
ENSRNA050019328	ENSRNA050019328	LSU_rRNA_eukarya	Un:367833760-367834354	10_1_74	10_1_128	OK	113.986	69.6985	-0.709652	-2.51974	5e-05	0.000480228	yes
ENSRNA050019393	ENSRNA050019393	LSU_rRNA_eukarya	Un:365941076-365941303	10_1_74	10_1_128	OK	45.8445	43.966	-0.0603605	-0.137108	0.81145	0.888138	no
ENSRNA050019411	ENSRNA050019411	snoR86	4A:601059792-601062892	10_1_74	10_1_128	OK	93.9951	72.3034	-0.378522	-0.0780778	0.83425	0.902923	no
ENSRNA050019466	ENSRNA050019466	U1	7B:103882872-103883033	10_1_74	10_1_128	OK	2.04604	2.31944	0.180943	0.2638	0.8747	0.928173	no
ENSRNA050019571	ENSRNA050019571	SSU_rRNA_eukarya	7B:54070800-54071283	10_1_74	10_1_128	OK	2.01476	2.03836	0.0168045	0.0250958	0.97075	0.98283	no
ENSRNA050019586	ENSRNA050019586	MIR159	7A:594891274-594891473	10_1_74	10_1_128	OK	0.214046	0.95812	2.16228	1.17432	0.2301	0.392893	no
ENSRNA050019597	ENSRNA050019597	U1	7D:138348783-138349966	10_1_74	10_1_128	OK	0.322149	1.27652	1.98642	1.04539	0.1414	0.279103	no
ENSRNA050019598	ENSRNA050019598	U1	7D:138378611-138378773	10_1_74	10_1_128	OK	2.87011	1.84521	-0.637319	-0.376318	0.5152	0.670685	no
ENSRNA050019661	ENSRNA050019661	U1	5D:517672005-517672166	10_1_74	10_1_128	OK	3.92347	1.59652	-1.2972	-1.91722	0.20715	0.365047	no
ENSRNA050019662	ENSRNA050019662	U1	5D:512894240-512894401	10_1_74	10_1_128	OK	0	2.79669	inf	#NAME?	0.00645	0.0274439	yes
ENSRNA050019663	ENSRNA050019663	U1	5D:513466073-513466234	10_1_74	10_1_128	OK	1.73412	0	#NAME?	#NAME?	0.02705	0.0828062	no
ENSRNA050019664	ENSRNA050019664	U1	5D:512778195-512778356	10_1_74	10_1_128	OK	0.8897	1.67307	0.91111	1.28862	0.62935	0.761263	no
ENSRNA050019668	ENSRNA050019668	Plant_SRP	7B:683562589-683562891	10_1_74	10_1_128	OK	4.68778	1.08579	-2.11016	-1.94376	0.0089	0.0353388	yes
ENSRNA050019670	ENSRNA050019670	Plant_SRP	7B:683598927-683599174	10_1_74	10_1_128	OK	1.16972	1.54515	0.401581	0.34383	0.63185	0.763162	no
ENSRNA050019710	ENSRNA050019710	SSU_rRNA_eukarya	5D:18602169-18602452	10_1_74	10_1_128	OK	0.806456	0.354721	-1.18491	-0.864066	0.24765	0.411612	no
ENSRNA050019790	ENSRNA050019790	LSU_rRNA_eukarya	7D:606923310-606923737	10_1_74	10_1_128	OK	108.194	84.2109	-0.361542	-1.29698	0.02445	0.0766279	no
ENSRNA050019834	ENSRNA050019834	mir-166	1D:254662232-254662340	10_1_74	10_1_128	OK	18.1355	0	#NAME?	#NAME?	0.0586	0.147172	no
ENSRNA050019841	ENSRNA050019841	LSU_rRNA_eukarya	6A:199251286-199251449	10_1_74	10_1_128	OK	21.9004	18.5181	-0.242018	-0.284006	0.61885	0.753395	no
ENSRNA050019869	ENSRNA050019869	snoZ279_R105_R108	1B:596116582-596116688	10_1_74	10_1_128	OK	5.17523	35.0355	2.75912	21.6076	0.1771	0.326899	no
ENSRNA050019891	ENSRNA050019891	SSU_rRNA_eukarya	1B:544602415-544604226	10_1_74	10_1_128	OK	0.590456	0.428223	-0.463467	-0.761764	0.18145	0.332517	no
ENSRNA050019895	ENSRNA050019895	LSU_rRNA_eukarya	1B:544615944-544617455	10_1_74	10_1_128	OK	0.376715	0.271421	-0.472943	-0.605023	0.284	0.450647	no
ENSRNA050019896	ENSRNA050019896	LSU_rRNA_eukarya	1B:544614000-544615099	10_1_74	10_1_128	OK	0.369097	0.174341	-1.08209	-1.1408	0.0567	0.143685	no
ENSRNA050019909	ENSRNA050019909	LSU_rRNA_eukarya	5D:128184628-128185562	10_1_74	10_1_128	OK	3.54824	3.61728	0.0278005	0.063624	0.90705	0.947916	no
ENSRNA050019911	ENSRNA050019911	U1	1B:396605615-396605774	10_1_74	10_1_128	OK	3.04574	3.6949	0.278743	0.17568	0.7583	0.853823	no
ENSRNA050019927	ENSRNA050019927	U6	2D:541479277-541479382	10_1_74	10_1_128	OK	37.1528	0	#NAME?	#NAME?	0.00385	0.0182484	yes
ENSRNA050019961	ENSRNA050019961	snoR86	4B:5466037-5468623	10_1_74	10_1_128	OK	18.4838	0	#NAME?	#NAME?	0.1276	0.260222	no
ENSRNA050019963	ENSRNA050019963	U1	5D:528148735-528148896	10_1_74	10_1_128	OK	2.98913	2.88356	-0.0518719	-0.0293353	0.89485	0.940823	no
ENSRNA050019964	ENSRNA050019964	LSU_rRNA_eukarya	5D:523014639-523015914	10_1_74	10_1_128	OK	24.657	17.9514	-0.457899	-1.41419	0.01445	0.0512686	no
ENSRNA050019965	ENSRNA050019965	U1	5D:521373473-521373634	10_1_74	10_1_128	OK	1.02065	1.55532	0.607721	0.693869	0.63435	0.765146	no
ENSRNA050019988	ENSRNA050019988	Intron_gpI	6B:450078170-450078741	10_1_74	10_1_128	OK	68.0097	49.6947	-0.452647	-1.49021	0.00905	0.0358013	yes
ENSRNA050019996	ENSRNA050019996	U4	7A:64729123-64729274	10_1_74	10_1_128	OK	3.83383	5.60062	0.546802	1.42459	0.63215	0.76337	no
ENSRNA050019997	ENSRNA050019997	U4	7A:64311939-64312093	10_1_74	10_1_128	OK	7.01874	5.67452	-0.306714	-0.867574	0.73225	0.836174	no
ENSRNA050020012	ENSRNA050020012	U1	6D:434450167-434450328	10_1_74	10_1_128	OK	2.2369	0.9417	-1.24816	-1.97778	0.42915	0.593801	no
ENSRNA050020045	ENSRNA050020045	Plant_SRP	7B:678769887-678770190	10_1_74	10_1_128	OK	0.504002	0.0968399	-2.37976	-1.00799	0.1902	0.343956	no
ENSRNA050020052	ENSRNA050020052	U1	6A:495249631-495249793	10_1_74	10_1_128	OK	2.47185	0.458258	-2.43136	-2.60794	0.2017	0.358103	no
ENSRNA050020207	ENSRNA050020207	SSU_rRNA_eukarya	4A:554992253-554994050	10_1_74	10_1_128	OK	0.461225	0.287818	-0.680314	-1.02232	0.0798	0.185136	no
ENSRNA050020223	ENSRNA050020223	LSU_rRNA_eukarya	Un:466664930-466665736	10_1_74	10_1_128	OK	75.8447	49.1349	-0.6263	-2.23374	0.00035	0.00260509	yes
ENSRNA050020240	ENSRNA050020240	SSU_rRNA_eukarya	Un:464266108-464266269	10_1_74	10_1_128	OK	1.60995	0	#NAME?	#NAME?	0.1219	0.251801	no
ENSRNA050020540	ENSRNA050020540	5_8S_rRNA	Un:461907136-461907270	10_1_74	10_1_128	OK	4.20766	0	#NAME?	#NAME?	0.02705	0.0828062	no
ENSRNA050020550	ENSRNA050020550	SSU_rRNA_eukarya	Un:462272577-462273180	10_1_74	10_1_128	OK	4.65173	3.4514	-0.430587	-0.899924	0.12295	0.253313	no
ENSRNA050020613	ENSRNA050020613	SSU_rRNA_eukarya	1D:298347047-298347886	10_1_74	10_1_128	OK	2.31456	1.97167	-0.231317	-0.456779	0.42155	0.58698	no
ENSRNA050020614	ENSRNA050020614	U1	1D:295280884-295281045	10_1_74	10_1_128	OK	10.6704	5.77372	-0.886043	-0.68644	0.2267	0.38911	no
ENSRNA050020625	ENSRNA050020625	snoR134	6B:121782192-121782348	10_1_74	10_1_128	OK	2.10192	0	#NAME?	#NAME?	0.02705	0.0828062	no
ENSRNA050020630	ENSRNA050020630	snoR1	6B:121783365-121783471	10_1_74	10_1_128	OK	72.5365	14.7323	-2.29972	-25.6697	0.27065	0.435988	no
ENSRNA050020646	ENSRNA050020646	LSU_rRNA_eukarya	Un:389849528-389849806	10_1_74	10_1_128	OK	1.00007	0.509738	-0.972276	-0.601729	0.30185	0.469992	no
ENSRNA050020658	ENSRNA050020658	5_8S_rRNA	Un:384675252-384675408	10_1_74	10_1_128	OK	1.26784	0.516115	-1.2966	-1.38528	0.5167	0.671921	no
ENSRNA050020747	ENSRNA050020747	snoZ152	6B:223257984-223258078	10_1_74	10_1_128	OK	55.7843	0	#NAME?	#NAME?	0.12745	0.259969	no
ENSRNA050020748	ENSRNA050020748	snoZ279_R105_R108	5D:41116351-41116456	10_1_74	10_1_128	OK	22.6793	10.6992	-1.08388	-11.382	0.3235	0.492857	no
ENSRNA050020749	ENSRNA050020749	U12	5D:40930726-40930882	10_1_74	10_1_128	OK	1.03385	1.85736	0.845222	1.16596	0.56285	0.709725	no
ENSRNA050020779	ENSRNA050020779	U1	5B:650165413-650165574	10_1_74	10_1_128	OK	1.89469	3.03577	0.680097	1.8862	0.58265	0.725045	no
ENSRNA050020797	ENSRNA050020797	LSU_rRNA_eukarya	1B:421411562-421412028	10_1_74	10_1_128	OK	10.8243	8.61366	-0.329578	-0.780721	0.17915	0.329544	no
ENSRNA050020806	ENSRNA050020806	U2	3D:501812808-501813004	10_1_74	10_1_128	OK	0.605029	0	#NAME?	#NAME?	0.01205	0.044653	yes
ENSRNA050020807	ENSRNA050020807	U2	3D:507446372-507449256	10_1_74	10_1_128	OK	0	0.902049	inf	#NAME?	0.1786	0.328836	no
ENSRNA050020808	ENSRNA050020808	U2	3D:507483514-507483711	10_1_74	10_1_128	OK	1.62821	0.290727	-2.48555	-1.89015	0.15145	0.292586	no
ENSRNA050020844	ENSRNA050020844	SSU_rRNA_eukarya	3D:427289342-427289839	10_1_74	10_1_128	OK	50.6075	41.04	-0.302321	-1.03079	0.07215	0.1718	no
ENSRNA050020846	ENSRNA050020846	LSU_rRNA_eukarya	3D:213377621-213378047	10_1_74	10_1_128	OK	104.021	73.0827	-0.509276	-1.7762	0.00205	0.0110527	yes
ENSRNA050020855	ENSRNA050020855	snoR134	7D:567290110-567290266	10_1_74	10_1_128	OK	5.38944	2.95939	-0.864835	-1.98993	0.46015	0.622775	no
ENSRNA050020857	ENSRNA050020857	snoR80	7D:561006696-561006827	10_1_74	10_1_128	OK	4.98368	3.3524	-0.572018	-0.306204	0.63445	0.765205	no
ENSRNA050021163	ENSRNA050021163	Plant_SRP	7D:7192754-7193058	10_1_74	10_1_128	OK	0.530807	0.321853	-0.721784	-0.452134	0.53995	0.691509	no
ENSRNA050021170	ENSRNA050021170	LSU_rRNA_eukarya	4D:240986643-240989128	10_1_74	10_1_128	OK	3.58716	1.82282	-0.976669	-2.77112	5e-05	0.000480228	yes
ENSRNA050021179	ENSRNA050021179	snoZ279_R105_R108	5A:29511837-29511941	10_1_74	10_1_128	OK	5.50976	32.1945	2.54675	1.70618	0.2203	0.381299	no
ENSRNA050021190	ENSRNA050021190	U1	5B:643675194-643675355	10_1_74	10_1_128	OK	2.2723	2.55079	0.166794	0.305764	0.87875	0.930785	no
ENSRNA050021237	ENSRNA050021237	LSU_rRNA_eukarya	Un:440636897-440637175	10_1_74	10_1_128	OK	0.276451	0.341777	0.306035	0.146612	0.8244	0.896823	no
ENSRNA050021239	ENSRNA050021239	SSU_rRNA_eukarya	Un:441243579-441243983	10_1_74	10_1_128	OK	5.83077	5.77309	-0.0143424	-0.0257769	0.9632	0.978832	no
ENSRNA050021245	ENSRNA050021245	LSU_rRNA_eukarya	Un:440390434-440390827	10_1_74	10_1_128	OK	0.318283	0.0641706	-2.31032	-0.880086	0.2232	0.384804	no
ENSRNA050021252	ENSRNA050021252	SSU_rRNA_eukarya	Un:440457580-440458167	10_1_74	10_1_128	OK	3.47273	2.59999	-0.417564	-0.750366	0.18755	0.340399	no
ENSRNA050021472	ENSRNA050021472	snoZ278	4A:34256545-34256654	10_1_74	10_1_128	OK	0	21.3529	inf	#NAME?	0.03245	0.0949337	no
ENSRNA050021503	ENSRNA050021503	MIR159	3B:6753734-6753929	10_1_74	10_1_128	OK	1.95264	3.57131	0.87103	0.871486	0.2618	0.426303	no
ENSRNA050021512	ENSRNA050021512	snoR134	4B:362146710-362149828	10_1_74	10_1_128	OK	0	1.77393	inf	#NAME?	0.20195	0.358408	no
ENSRNA050021522	ENSRNA050021522	SSU_rRNA_eukarya	6B:707186112-707186410	10_1_74	10_1_128	OK	0.341007	0	#NAME?	#NAME?	0.00275	0.0139798	yes
ENSRNA050021548	ENSRNA050021548	U2	6D:133211895-133212174	10_1_74	10_1_128	OK	1.60392	0.872672	-0.878092	-0.568909	0.3575	0.52691	no
ENSRNA050021631	ENSRNA050021631	Plant_SRP	7D:599480465-599480743	10_1_74	10_1_128	OK	0.756809	1.23302	0.704193	0.512261	0.41875	0.584374	no
ENSRNA050021641	ENSRNA050021641	MIR159	3D:122668338-122668537	10_1_74	10_1_128	OK	6.23531	7.47028	0.2607	0.301209	0.60545	0.742737	no
ENSRNA050021646	ENSRNA050021646	U1	5B:620767258-620767419	10_1_74	10_1_128	OK	2.65692	0.491697	-2.43391	-2.75812	0.18035	0.331181	no
ENSRNA050021664	ENSRNA050021664	Plant_SRP	3D:478130083-478130386	10_1_74	10_1_128	OK	1.235	1.20677	-0.033363	-0.0287482	0.94545	0.969145	no
ENSRNA050021712	ENSRNA050021712	MIR159	3A:13738822-13739563	10_1_74	10_1_128	OK	1.35395	0	#NAME?	#NAME?	0.17935	0.32982	no
ENSRNA050021715	ENSRNA050021715	SSU_rRNA_eukarya	7D:231587122-231587626	10_1_74	10_1_128	OK	47.0778	37.4074	-0.331724	-1.12394	0.0513	0.133202	no
ENSRNA050021721	ENSRNA050021721	LSU_rRNA_eukarya	7D:231543454-231543567	10_1_74	10_1_128	OK	789.885	559.433	-0.497678	-0.864132	0.14695	0.286671	no
ENSRNA050021723	ENSRNA050021723	LSU_rRNA_eukarya	7D:231543682-231544148	10_1_74	10_1_128	OK	1.76595	1.18375	-0.577077	-0.760589	0.19525	0.350008	no
ENSRNA050021731	ENSRNA050021731	LSU_rRNA_eukarya	7A:560353017-560354499	10_1_74	10_1_128	OK	0.5968	0.40817	-0.548078	-0.86911	0.12675	0.258912	no
ENSRNA050021762	ENSRNA050021762	SSU_rRNA_eukarya	Un:67493790-67495600	10_1_74	10_1_128	OK	2.12334	1.00459	-1.07972	-2.4191	0.00015	0.00125997	yes
ENSRNA050022192	ENSRNA050022192	5_8S_rRNA	5A:706874071-706874227	10_1_74	10_1_128	OK	0.631927	1.56262	1.30614	1.49042	0.3655	0.534851	no
ENSRNA050022694	ENSRNA050022694	snoZ155	1B:436665882-436665961	10_1_74	10_1_128	OK	427.388	0	#NAME?	#NAME?	0.058	0.146095	no
ENSRNA050022708	ENSRNA050022708	U5	1D:478273907-478274025	10_1_74	10_1_128	OK	16.5529	4.25409	-1.96016	-14.2941	0.3043	0.472846	no
ENSRNA050022766	ENSRNA050022766	LSU_rRNA_eukarya	3D:202617318-202617686	10_1_74	10_1_128	OK	0.943514	0.395964	-1.25268	-1.04409	0.0874	0.197758	no
ENSRNA050022800	ENSRNA050022800	U1	5A:655996946-655997107	10_1_74	10_1_128	OK	3.83329	1.95659	-0.97024	-0.498704	0.3903	0.558901	no
ENSRNA050022821	ENSRNA050022821	MIR159	3A:130583925-130584120	10_1_74	10_1_128	OK	4.68486	1.20434	-1.95976	-1.92681	0.0718	0.171199	no
ENSRNA050022826	ENSRNA050022826	SSU_rRNA_eukarya	4A:583869826-583871044	10_1_74	10_1_128	OK	1.28831	0.817859	-0.655562	-1.14638	0.049	0.128666	no
ENSRNA050022840	ENSRNA050022840	LSU_rRNA_eukarya	5B:599756358-599756585	10_1_74	10_1_128	OK	1.60536	0.544033	-1.56113	-1.1848	0.17675	0.326475	no
ENSRNA050022871	ENSRNA050022871	U1	3B:78290783-78290943	10_1_74	10_1_128	OK	1.12781	1.98552	0.815993	1.48675	0.56245	0.709341	no
ENSRNA050022883	ENSRNA050022883	LSU_rRNA_eukarya	6A:53803809-53805009	10_1_74	10_1_128	OK	12.9108	11.3123	-0.19069	-0.655248	0.2557	0.419891	no
ENSRNA050022904	ENSRNA050022904	snoR103	2A:522843607-522846461	10_1_74	10_1_128	OK	51.6379	0	#NAME?	#NAME?	0.1561	0.298933	no
ENSRNA050022936	ENSRNA050022936	SSU_rRNA_eukarya	6D:389246728-389247648	10_1_74	10_1_128	OK	21.9803	17.8357	-0.301446	-1.00708	0.0805	0.186276	no
ENSRNA050022941	ENSRNA050022941	U1	5D:499619165-499619326	10_1_74	10_1_128	OK	1.84492	0.465138	-1.98783	-2.08049	0.2704	0.435727	no
ENSRNA050022942	ENSRNA050022942	U2	5D:495614838-495615035	10_1_74	10_1_128	OK	0.692774	1.19921	0.791624	0.574187	0.4807	0.640355	no
ENSRNA050022960	ENSRNA050022960	SSU_rRNA_eukarya	2A:384684625-384684956	10_1_74	10_1_128	OK	0.411461	0	#NAME?	#NAME?	0.00185	0.0101828	yes
ENSRNA050022998	ENSRNA050022998	LSU_rRNA_eukarya	7A:258307674-258308140	10_1_74	10_1_128	OK	0.973343	0.569534	-0.773166	-0.848914	0.1406	0.277974	no
ENSRNA050023002	ENSRNA050023002	LSU_rRNA_eukarya	3B:201571648-201572114	10_1_74	10_1_128	OK	8.15284	7.53832	-0.113059	-0.250772	0.65695	0.781979	no
ENSRNA050023003	ENSRNA050023003	LSU_rRNA_eukarya	3B:201547482-201547642	10_1_74	10_1_128	OK	152.144	121.192	-0.32815	-0.696816	0.2213	0.382576	no
ENSRNA050023020	ENSRNA050023020	Plant_SRP	4B:566984199-566984503	10_1_74	10_1_128	OK	2.61846	0	#NAME?	#NAME?	5e-05	0.000480228	yes
ENSRNA050023545	ENSRNA050023545	LSU_rRNA_eukarya	6B:713016279-713016506	10_1_74	10_1_128	OK	0.973462	0.921708	-0.0788163	-0.0455277	0.9063	0.947414	no
ENSRNA050023570	ENSRNA050023570	LSU_rRNA_eukarya	3B:114147845-114148413	10_1_74	10_1_128	OK	33.6605	12.7572	-1.39975	-4.13373	5e-05	0.000480228	yes
ENSRNA050023593	ENSRNA050023593	snoZ119	3B:590291502-590294894	10_1_74	10_1_128	OK	35.185	0	#NAME?	#NAME?	0.21625	0.37637	no
ENSRNA050023595	ENSRNA050023595	snoZ119	3B:590291502-590294894	10_1_74	10_1_128	OK	41.1403	27.0161	-0.606733	-2.33187	0.7299	0.834766	no
ENSRNA050023598	ENSRNA050023598	SSU_rRNA_eukarya	3B:596103578-596103836	10_1_74	10_1_128	OK	0	0.513483	inf	#NAME?	0.00145	0.00837831	yes
ENSRNA050023599	ENSRNA050023599	U2	5B:572378742-572390785	10_1_74	10_1_128	OK	0	0.659567	inf	#NAME?	0.0201	0.0660261	no
ENSRNA050023611	ENSRNA050023611	snoR77	1B:670433987-670434123	10_1_74	10_1_128	OK	4.37484	0	#NAME?	#NAME?	0.02565	0.0795425	no
ENSRNA050023612	ENSRNA050023612	snoR77	1B:670433801-670433937	10_1_74	10_1_128	OK	6.83252	0	#NAME?	#NAME?	0.00475	0.0215296	yes
ENSRNA050023634	ENSRNA050023634	LSU_rRNA_eukarya	2B:795451149-795452054	10_1_74	10_1_128	OK	14.5557	6.08885	-1.25734	-3.64899	5e-05	0.000480228	yes
ENSRNA050023635	ENSRNA050023635	U6	2B:790318353-790318456	10_1_74	10_1_128	OK	37.5041	0	#NAME?	#NAME?	0.058	0.146095	no
ENSRNA050023655	ENSRNA050023655	U1	5A:649710370-649710531	10_1_74	10_1_128	OK	1.53955	1.70398	0.146401	0.214064	0.50095	0.658167	no
ENSRNA050023694	ENSRNA050023694	U1	3A:610547418-610547579	10_1_74	10_1_128	OK	1.29534	0.410005	-1.65962	-1.44933	0.3133	0.482133	no
ENSRNA050023705	ENSRNA050023705	Intron_gpII	3A:495101442-495101576	10_1_74	10_1_128	OK	7.98845	3.47885	-1.1993	-0.966074	0.20125	0.357601	no
ENSRNA050023706	ENSRNA050023706	LSU_rRNA_eukarya	2A:539295872-539296405	10_1_74	10_1_128	OK	0.86572	0.500276	-0.791175	-0.787589	0.1581	0.301306	no
ENSRNA050023708	ENSRNA050023708	U2	3B:495470840-495471036	10_1_74	10_1_128	OK	3.12234	1.97036	-0.66417	-0.516801	0.33965	0.509096	no
ENSRNA050023719	ENSRNA050023719	Plant_SRP	4A:733000915-733001219	10_1_74	10_1_128	OK	3.2351	0	#NAME?	#NAME?	5e-05	0.000480228	yes
ENSRNA050023720	ENSRNA050023720	Plant_SRP	4A:732959544-732977556	10_1_74	10_1_128	OK	0.344491	0.172146	-1.00083	-0.410225	0.5156	0.670987	no
ENSRNA050023721	ENSRNA050023721	Plant_SRP	4A:732959544-732977556	10_1_74	10_1_128	OK	0.554569	0.635043	0.195487	0.111582	0.86895	0.924795	no
ENSRNA050023724	ENSRNA050023724	Plant_SRP	4A:732959544-732977556	10_1_74	10_1_128	OK	0.657646	0.642751	-0.0330515	-0.0208354	0.92885	0.959928	no
ENSRNA050023750	ENSRNA050023750	LSU_rRNA_eukarya	5D:562912616-562914156	10_1_74	10_1_128	OK	15.5233	6.41097	-1.27582	-4.18413	5e-05	0.000480228	yes
ENSRNA050023763	ENSRNA050023763	U2	3A:645540154-645540351	10_1_74	10_1_128	OK	2.96968	3.73567	0.331061	0.320751	0.5936	0.733678	no
ENSRNA050023772	ENSRNA050023772	MIR159	3A:129166197-129166340	10_1_74	10_1_128	OK	3.17898	0.962788	-1.72327	-2.97883	0.3264	0.495924	no
ENSRNA050023785	ENSRNA050023785	U6	2B:38065409-38065512	10_1_74	10_1_128	OK	57.2238	43.3589	-0.400286	-9.15623	0.8003	0.880959	no
ENSRNA050023800	ENSRNA050023800	U5	7D:575679245-575679367	10_1_74	10_1_128	OK	12.9776	7.58124	-0.775518	-3.55898	0.5363	0.688501	no
ENSRNA050023832	ENSRNA050023832	LSU_rRNA_eukarya	3A:650012253-650012480	10_1_74	10_1_128	OK	1.13683	0.262202	-2.11626	-1.20365	0.2717	0.437268	no
ENSRNA050023836	ENSRNA050023836	snoZ188	5A:338846864-338846974	10_1_74	10_1_128	OK	17.6291	0	#NAME?	#NAME?	0.058	0.146095	no
ENSRNA050023857	ENSRNA050023857	U2	3B:708954605-708954836	10_1_74	10_1_128	OK	0.608288	1.12664	0.889199	0.517918	0.57495	0.71925	no
ENSRNA050023858	ENSRNA050023858	U2	3B:709075267-709075464	10_1_74	10_1_128	OK	0.56787	0	#NAME?	#NAME?	0.02435	0.0763946	no
ENSRNA050023956	ENSRNA050023956	snoZ279_R105_R108	5B:35184370-35184475	10_1_74	10_1_128	OK	0	36.122	inf	#NAME?	0.0137	0.0492683	yes
ENSRNA050023982	ENSRNA050023982	U1	3B:622394554-622400870	10_1_74	10_1_128	OK	4.09652	2.30568	-0.829206	-0.319636	0.7477	0.846398	no
ENSRNA050023985	ENSRNA050023985	U2	6A:172116918-172117114	10_1_74	10_1_128	OK	0.724182	0.674094	-0.103402	-0.080786	0.8711	0.926095	no
ENSRNA050024022	ENSRNA050024022	LSU_rRNA_eukarya	2B:521299161-521299749	10_1_74	10_1_128	OK	4.16066	3.27982	-0.343199	-0.58728	0.3126	0.481378	no
ENSRNA050024090	ENSRNA050024090	U5	2B:64948352-64948472	10_1_74	10_1_128	OK	10.7013	0	#NAME?	#NAME?	0.02165	0.0698288	no
ENSRNA050024113	ENSRNA050024113	U1	4A:675219322-675219483	10_1_74	10_1_128	OK	5.2124	4.42342	-0.236786	-0.223116	0.77415	0.864168	no
ENSRNA050024165	ENSRNA050024165	snoZ119	3A:591576950-591580166	10_1_74	10_1_128	OK	0	53.2292	inf	#NAME?	0.16895	0.31608	no
ENSRNA050024207	ENSRNA050024207	LSU_rRNA_eukarya	2B:716361712-716361939	10_1_74	10_1_128	OK	4.96283	4.7048	-0.0770294	-0.0915905	0.87575	0.928875	no
ENSRNA050024255	ENSRNA050024255	snoZ221_snoR21b	2A:747622851-747627064	10_1_74	10_1_128	OK	147.147	0	#NAME?	#NAME?	0.1767	0.326413	no
ENSRNA050024285	ENSRNA050024285	LSU_rRNA_eukarya	1B:286054083-286054415	10_1_74	10_1_128	OK	2.29619	1.21199	-0.921864	-1.03858	0.06955	0.167221	no
ENSRNA050024297	ENSRNA050024297	SSU_rRNA_eukarya	1B:80741407-80743218	10_1_74	10_1_128	OK	0.483927	0.263772	-0.875499	-1.30538	0.0301	0.0897895	no
ENSRNA050024315	ENSRNA050024315	LSU_rRNA_eukarya	1B:80679812-80680090	10_1_74	10_1_128	OK	2.00256	0.411398	-2.28324	-2.30813	0.06265	0.15475	no
ENSRNA050024324	ENSRNA050024324	5_8S_rRNA	1B:80722418-80722574	10_1_74	10_1_128	OK	1.45153	0	#NAME?	#NAME?	0.0358	0.102229	no
ENSRNA050024346	ENSRNA050024346	MIR159	3B:174450512-174450712	10_1_74	10_1_128	OK	0.93327	0.588174	-0.666051	-0.38892	0.36245	0.531729	no
ENSRNA050024360	ENSRNA050024360	LSU_rRNA_eukarya	Un:395717251-395718258	10_1_74	10_1_128	OK	22.8995	13.8302	-0.727494	-2.42703	5e-05	0.000480228	yes
ENSRNA050024369	ENSRNA050024369	LSU_rRNA_eukarya	Un:398202465-398202966	10_1_74	10_1_128	OK	1.57573	0.721801	-1.12635	-1.21494	0.04005	0.111102	no
ENSRNA050024373	ENSRNA050024373	LSU_rRNA_eukarya	Un:394928647-394929372	10_1_74	10_1_128	OK	7.72155	5.8196	-0.407971	-1.0108	0.07895	0.183699	no
ENSRNA050024376	ENSRNA050024376	LSU_rRNA_eukarya	Un:398086632-398086910	10_1_74	10_1_128	OK	0.330239	0.517168	0.647124	0.37784	0.5553	0.703886	no
ENSRNA050024378	ENSRNA050024378	LSU_rRNA_eukarya	Un:397072627-397072905	10_1_74	10_1_128	OK	1.0309	0.267329	-1.94722	-1.27031	0.13135	0.265345	no
ENSRNA050024384	ENSRNA050024384	LSU_rRNA_eukarya	Un:396813593-396813986	10_1_74	10_1_128	OK	8.92464	9.32885	0.063904	0.108162	0.85035	0.913355	no
ENSRNA050024385	ENSRNA050024385	LSU_rRNA_eukarya	Un:390956596-390956989	10_1_74	10_1_128	OK	0.656514	0.350671	-0.904709	-0.865107	0.3816	0.550849	no
ENSRNA050024396	ENSRNA050024396	5_8S_rRNA	Un:391910965-391911121	10_1_74	10_1_128	OK	4.8348	0	#NAME?	#NAME?	0.0003	0.0022879	yes
ENSRNA050024400	ENSRNA050024400	SSU_rRNA_eukarya	Un:390519677-390519795	10_1_74	10_1_128	OK	16.4885	0	#NAME?	#NAME?	0.01315	0.0477208	yes
ENSRNA050024520	ENSRNA050024520	SSU_rRNA_eukarya	6B:111717389-111719197	10_1_74	10_1_128	OK	1.06285	0.554308	-0.939174	-1.75053	0.0028	0.0141821	yes
ENSRNA050024539	ENSRNA050024539	5_8S_rRNA	6B:111701623-111701779	10_1_74	10_1_128	OK	1.04247	0.545583	-0.934129	-0.967377	0.6646	0.787683	no
ENSRNA050024566	ENSRNA050024566	LSU_rRNA_eukarya	Un:410429647-410430654	10_1_74	10_1_128	OK	2.42025	1.54184	-0.650501	-1.27778	0.02775	0.0844605	no
ENSRNA050024567	ENSRNA050024567	LSU_rRNA_eukarya	Un:414445659-414446666	10_1_74	10_1_128	OK	1.56946	1.03662	-0.598383	-1.03035	0.0705	0.168887	no
ENSRNA050024579	ENSRNA050024579	LSU_rRNA_eukarya	Un:417535750-417536165	10_1_74	10_1_128	OK	0.667566	0.831095	0.316102	0.295529	0.6098	0.746083	no
ENSRNA050024590	ENSRNA050024590	LSU_rRNA_eukarya	Un:416933320-416933713	10_1_74	10_1_128	OK	7.47501	2.88357	-1.37422	-1.84981	0.0029	0.0145837	yes
ENSRNA050024591	ENSRNA050024591	LSU_rRNA_eukarya	Un:416252390-416252598	10_1_74	10_1_128	OK	11.6912	5.10574	-1.19523	-1.42125	0.0196	0.0647501	no
ENSRNA050024592	ENSRNA050024592	LSU_rRNA_eukarya	Un:414709257-414709629	10_1_74	10_1_128	OK	38.6988	34.2639	-0.1756	-0.506033	0.3706	0.539778	no
ENSRNA050024602	ENSRNA050024602	5_8S_rRNA	Un:412305035-412305191	10_1_74	10_1_128	OK	1.4127	2.11595	0.582845	0.815358	0.4122	0.578432	no
ENSRNA050024721	ENSRNA050024721	LSU_rRNA_eukarya	Un:414708526-414708691	10_1_74	10_1_128	OK	56.5728	42.2115	-0.422473	-0.673361	0.24965	0.413671	no
ENSRNA050024727	ENSRNA050024727	LSU_rRNA_eukarya	Un:411551549-411551830	10_1_74	10_1_128	OK	0.427734	0	#NAME?	#NAME?	0.0014	0.00815004	yes
ENSRNA050024732	ENSRNA050024732	LSU_rRNA_eukarya	Un:414708789-414709255	10_1_74	10_1_128	OK	2.53066	2.34165	-0.111991	-0.174865	0.76085	0.85518	no
ENSRNA050024741	ENSRNA050024741	SSU_rRNA_eukarya	2A:726899403-726899941	10_1_74	10_1_128	OK	10.2226	9.0216	-0.180309	-0.49182	0.3968	0.564895	no
ENSRNA050024749	ENSRNA050024749	SSU_rRNA_eukarya	2B:449195438-449195866	10_1_74	10_1_128	OK	3.60782	2.48869	-0.535737	-0.881425	0.12805	0.260882	no
ENSRNA050024768	ENSRNA050024768	Plant_SRP	7D:78626006-78626310	10_1_74	10_1_128	OK	1.23995	0.849766	-0.54515	-0.426631	0.4703	0.631367	no
ENSRNA050024792	ENSRNA050024792	SSU_rRNA_eukarya	4D:389455845-389456349	10_1_74	10_1_128	OK	0.610945	0.207386	-1.55872	-1.27315	0.04105	0.113021	no
TraesCS1A02G000100	TraesCS1A02G000100	-	1A:40097-89349	10_1_74	10_1_128	OK	11.748	5.93077	-0.986123	-0.878245	0.12945	0.262874	no
TraesCS1A02G000200	TraesCS1A02G000200	-	1A:40097-89349	10_1_74	10_1_128	OK	52.7367	32.1341	-0.714704	-2.34012	0.0001	0.000887474	yes
TraesCS1A02G000300	TraesCS1A02G000300	-	1A:95905-122504	10_1_74	10_1_128	OK	4.94327	2.78536	-0.827602	-0.301415	0.762	0.855862	no
TraesCS1A02G000400	TraesCS1A02G000400	-	1A:95905-122504	10_1_74	10_1_128	OK	63.5477	37.45	-0.762877	-2.49918	5e-05	0.000480228	yes
TraesCS1A02G000800	TraesCS1A02G000800	-	1A:180174-180552	10_1_74	10_1_128	OK	1.14043	0.245483	-2.21588	-1.40803	0.0847	0.193265	no
TraesCS1A02G000900	TraesCS1A02G000900	-	1A:233817-245051	10_1_74	10_1_128	OK	15.4249	9.00961	-0.775725	-2.74011	5e-05	0.000480228	yes
TraesCS1A02G001000	TraesCS1A02G001000	-	1A:269471-289649	10_1_74	10_1_128	OK	5.10405	2.96821	-0.782048	-1.16071	0.0402	0.111327	no
TraesCS1A02G001100	TraesCS1A02G001100	-	1A:269471-289649	10_1_74	10_1_128	OK	6.51617	3.80215	-0.777209	-2.1153	0.0006	0.00405961	yes
TraesCS1A02G001400	TraesCS1A02G001400	-	1A:294610-305428	10_1_74	10_1_128	OK	0.848369	0.527037	-0.686787	-1.19605	0.04035	0.111618	no
TraesCS1A02G001500	TraesCS1A02G001500	-	1A:326098-326518	10_1_74	10_1_128	OK	135.531	56.3553	-1.266	-3.88627	5e-05	0.000480228	yes
TraesCS1A02G001800	TraesCS1A02G001800	-	1A:1144332-1145934	10_1_74	10_1_128	OK	145.874	164.943	0.177241	0.631217	0.27065	0.435988	no
TraesCS1A02G001900	TraesCS1A02G001900	-	1A:1159193-1162830	10_1_74	10_1_128	OK	22.2148	20.9593	-0.083931	-0.297087	0.60235	0.740377	no
TraesCS1A02G002000	TraesCS1A02G002000	-	1A:1163484-1167878	10_1_74	10_1_128	OK	3.13211	3.75511	0.261718	0.751526	0.19375	0.348238	no
TraesCS1A02G002100	TraesCS1A02G002100	-	1A:1170355-1177383	10_1_74	10_1_128	OK	3.31936	3.73368	0.169693	0.550921	0.3355	0.505066	no
TraesCS1A02G002200	TraesCS1A02G002200	-	1A:1188843-1190864	10_1_74	10_1_128	OK	56.3285	54.9959	-0.0345433	-0.125436	0.82695	0.898257	no
TraesCS1A02G002300	TraesCS1A02G002300	-	1A:1209720-1212812	10_1_74	10_1_128	OK	2.06975	3.09817	0.581962	1.61855	0.00495	0.0222456	yes
TraesCS1A02G002500	TraesCS1A02G002500	-	1A:1232353-1238469	10_1_74	10_1_128	OK	5.00478	6.9496	0.473622	1.66896	0.0034	0.0165322	yes
TraesCS1A02G002700	TraesCS1A02G002700	-	1A:1336840-1348326	10_1_74	10_1_128	OK	6.1817	6.83548	0.145039	0.5321	0.3542	0.52375	no
TraesCS1A02G004200	TraesCS1A02G004200	-	1A:2540490-2540958	10_1_74	10_1_128	OK	0.0453986	0.334048	2.87934	0.884545	0.14135	0.279042	no
TraesCS1A02G005100	TraesCS1A02G005100	-	1A:2978902-2981121	10_1_74	10_1_128	OK	1.04917	0.833964	-0.331187	-0.469976	0.42615	0.591182	no
TraesCS1A02G005400	TraesCS1A02G005400	-	1A:3117193-3118502	10_1_74	10_1_128	OK	0.21638	0.327606	0.598391	0.522895	0.35765	0.52704	no
TraesCS1A02G005500	TraesCS1A02G005500	-	1A:3119377-3122276	10_1_74	10_1_128	OK	5.31446	7.36729	0.47121	1.40669	0.01285	0.046894	yes
TraesCS1A02G005600	TraesCS1A02G005600	-	1A:3255617-3262577	10_1_74	10_1_128	OK	5.09672	5.04411	-0.0149683	-0.0484943	0.93415	0.96311	no
TraesCS1A02G005700	TraesCS1A02G005700	-	1A:3377837-3383699	10_1_74	10_1_128	OK	13.5725	5.54743	-1.29079	-4.39637	5e-05	0.000480228	yes
TraesCS1A02G005800	TraesCS1A02G005800	-	1A:3386286-3391808	10_1_74	10_1_128	OK	6.65521	7.63349	0.19786	0.704305	0.2295	0.392216	no
TraesCS1A02G005900	TraesCS1A02G005900	-	1A:3446930-3450200	10_1_74	10_1_128	OK	5.6016	7.59206	0.438652	1.41582	0.01365	0.0491328	yes
TraesCS1A02G007500	TraesCS1A02G007500	-	1A:4045712-4048684	10_1_74	10_1_128	OK	86.7298	102.062	0.23484	0.802293	0.1635	0.308597	no
TraesCS1A02G007600	TraesCS1A02G007600	-	1A:4045712-4048684	10_1_74	10_1_128	OK	13.49	10.2921	-0.390349	-0.112531	0.85	0.913111	no
TraesCS1A02G007800	TraesCS1A02G007800	-	1A:4054741-4054960	10_1_74	10_1_128	OK	3.31824	0	#NAME?	#NAME?	5e-05	0.000480228	yes
TraesCS1A02G007900	TraesCS1A02G007900	-	1A:4063196-4063406	10_1_74	10_1_128	OK	17.5203	53.8288	1.61935	2.6394	5e-05	0.000480228	yes
TraesCS1A02G008100	TraesCS1A02G008100	-	1A:4497199-4504697	10_1_74	10_1_128	OK	0.994635	1.17694	0.242799	0.767843	0.1814	0.332445	no
TraesCS1A02G008400	TraesCS1A02G008400	-	1A:4804100-4805663	10_1_74	10_1_128	OK	0.651139	0.713798	0.13255	0.157045	0.7886	0.873628	no
TraesCS1A02G009000	TraesCS1A02G009000	-	1A:5491026-5495112	10_1_74	10_1_128	OK	5.20797	6.69515	0.362395	1.14059	0.04795	0.126676	no
TraesCS1A02G009100	TraesCS1A02G009100	-	1A:5496527-5499983	10_1_74	10_1_128	OK	0.561722	0.415923	-0.43354	-0.448559	0.41935	0.584911	no
TraesCS1A02G009300	TraesCS1A02G009300	-	1A:5501534-5507742	10_1_74	10_1_128	OK	0.182193	0.703151	1.94837	4.15527	5e-05	0.000480228	yes
TraesCS1A02G009400	TraesCS1A02G009400	-	1A:5645210-5650510	10_1_74	10_1_128	OK	0.00230512	2.40693	10.0281	3.42864	0.11715	0.244788	no
TraesCS1A02G009900	TraesCS1A02G009900	-	1A:6151747-6159140	10_1_74	10_1_128	OK	0	4.36823	inf	#NAME?	5e-05	0.000480228	yes
TraesCS1A02G010200	TraesCS1A02G010200	-	1A:6317836-6324253	10_1_74	10_1_128	OK	0.250279	0.995285	1.99157	3.35764	5e-05	0.000480228	yes
TraesCS1A02G010300	TraesCS1A02G010300	-	1A:6332191-6345966	10_1_74	10_1_128	OK	0	1.74051	inf	#NAME?	0.11425	0.240265	no
TraesCS1A02G010400	TraesCS1A02G010400	-	1A:6332191-6345966	10_1_74	10_1_128	OK	0.266447	1.74361	2.71016	6.70193	5e-05	0.000480228	yes
TraesCS1A02G010700	TraesCS1A02G010700	-	1A:6472646-6475129	10_1_74	10_1_128	OK	0.466737	0.200883	-1.21626	-1.16062	0.0706	0.1691	no
TraesCS1A02G011100	TraesCS1A02G011100	-	1A:6566138-6567972	10_1_74	10_1_128	OK	3.61577	2.62371	-0.462694	-0.919189	0.10945	0.232906	no
TraesCS1A02G011200	TraesCS1A02G011200	-	1A:6569387-6576401	10_1_74	10_1_128	OK	1.75579	2.0902	0.251515	0.614904	0.2884	0.455345	no
TraesCS1A02G011600	TraesCS1A02G011600	-	1A:6766339-6766555	10_1_74	10_1_128	OK	12.7048	10.6706	-0.251736	-0.355363	0.5396	0.691238	no
TraesCS1A02G011800	TraesCS1A02G011800	-	1A:6788570-6793542	10_1_74	10_1_128	OK	7.46609	4.99123	-0.580957	-1.60371	0.0066	0.0279489	yes
TraesCS1A02G011900	TraesCS1A02G011900	-	1A:6883651-6887141	10_1_74	10_1_128	OK	0.775016	1.81805	1.23009	2.88708	5e-05	0.000480228	yes
TraesCS1A02G012400	TraesCS1A02G012400	-	1A:7109887-7115465	10_1_74	10_1_128	OK	0.368351	0.26568	-0.471389	-0.648835	0.25345	0.417389	no
TraesCS1A02G012500	TraesCS1A02G012500	-	1A:7178199-7184960	10_1_74	10_1_128	OK	3.44346	4.13874	0.265332	0.902474	0.11725	0.24492	no
TraesCS1A02G013200	TraesCS1A02G013200	-	1A:7315100-7325769	10_1_74	10_1_128	OK	0.21267	0.641276	1.59233	2.44784	0.0003	0.0022879	yes
TraesCS1A02G013600	TraesCS1A02G013600	-	1A:7642613-7643473	10_1_74	10_1_128	OK	245.439	185.429	-0.404495	-1.35942	0.01815	0.0611869	no
TraesCS1A02G013700	TraesCS1A02G013700	-	1A:7651463-7654123	10_1_74	10_1_128	OK	2.94896	3.32336	0.172438	0.425793	0.4571	0.620036	no
TraesCS1A02G013800	TraesCS1A02G013800	-	1A:7657144-7669998	10_1_74	10_1_128	OK	5.49475	7.289	0.407667	1.48376	0.0111	0.0419648	yes
TraesCS1A02G014300	TraesCS1A02G014300	-	1A:7811030-7813406	10_1_74	10_1_128	OK	0.778035	4.0095	2.36552	4.22666	5e-05	0.000480228	yes
TraesCS1A02G014800	TraesCS1A02G014800	-	1A:7962374-7963154	10_1_74	10_1_128	OK	59.2306	56.4441	-0.0695198	-0.238193	0.6731	0.794247	no
TraesCS1A02G015100	TraesCS1A02G015100	-	1A:8238256-8239411	10_1_74	10_1_128	OK	6.38757	4.92493	-0.375166	-0.935098	0.10085	0.219463	no
TraesCS1A02G015200	TraesCS1A02G015200	-	1A:8239468-8244826	10_1_74	10_1_128	OK	7.59976	7.82191	0.0415656	0.14752	0.79875	0.88003	no
TraesCS1A02G015300	TraesCS1A02G015300	-	1A:8247216-8251270	10_1_74	10_1_128	OK	8.94513	13.7192	0.617025	2.11362	0.0003	0.0022879	yes
TraesCS1A02G015378	TraesCS1A02G015378	-	1A:8260050-8261991	10_1_74	10_1_128	OK	0.00725087	0.558591	6.2675	1.86686	0.16815	0.315047	no
TraesCS1A02G015400	TraesCS1A02G015400	-	1A:8264165-8266341	10_1_74	10_1_128	OK	27.1459	24.0178	-0.176628	-0.580766	0.3193	0.488287	no
TraesCS1A02G015600	TraesCS1A02G015600	-	1A:8295507-8297343	10_1_74	10_1_128	OK	0.356447	0.12754	-1.48274	-1.38109	0.0384	0.107694	no
TraesCS1A02G015800	TraesCS1A02G015800	-	1A:8320694-8322586	10_1_74	10_1_128	OK	0.601702	0.6179	0.0383244	0.0500521	0.92545	0.958137	no
TraesCS1A02G015900	TraesCS1A02G015900	-	1A:8325714-8329799	10_1_74	10_1_128	OK	0.512514	0.633965	0.306811	0.664236	0.25845	0.422724	no
TraesCS1A02G016200	TraesCS1A02G016200	-	1A:8628132-8633964	10_1_74	10_1_128	OK	0.731135	0.750288	0.0373054	0.0998871	0.8637	0.921471	no
TraesCS1A02G016900	TraesCS1A02G016900	-	1A:9104840-9110639	10_1_74	10_1_128	OK	11.643	16.0475	0.462879	1.71264	0.00355	0.0171099	yes
TraesCS1A02G017000	TraesCS1A02G017000	-	1A:9119142-9123202	10_1_74	10_1_128	OK	4.34004	4.20603	-0.0452466	-0.114683	0.83545	0.903518	no
TraesCS1A02G018900	TraesCS1A02G018900	-	1A:9579533-9583651	10_1_74	10_1_128	OK	4.14657	3.27837	-0.338942	-0.906427	0.10995	0.233654	no
TraesCS1A02G019000	TraesCS1A02G019000	-	1A:9586485-9589430	10_1_74	10_1_128	OK	46.3317	53.0158	0.194425	0.703898	0.2186	0.379158	no
TraesCS1A02G019200	TraesCS1A02G019200	-	1A:9642194-9644901	10_1_74	10_1_128	OK	2.80371	2.20205	-0.348491	-0.965889	0.0947	0.209736	no
TraesCS1A02G020000	TraesCS1A02G020000	-	1A:9979713-9980736	10_1_74	10_1_128	OK	3.97966	2.77755	-0.51883	-0.794149	0.1845	0.336395	no
TraesCS1A02G020400	TraesCS1A02G020400	-	1A:10051719-10058221	10_1_74	10_1_128	OK	1.18987	1.41909	0.254161	0.739551	0.19095	0.344791	no
TraesCS1A02G020500	TraesCS1A02G020500	-	1A:10066112-10069211	10_1_74	10_1_128	OK	45.5792	55.0164	0.271485	0.950039	0.09605	0.211941	no
TraesCS1A02G020600	TraesCS1A02G020600	-	1A:10069497-10072370	10_1_74	10_1_128	OK	2.89065	2.47351	-0.224837	-0.530661	0.35465	0.524143	no
TraesCS1A02G020700	TraesCS1A02G020700	-	1A:10074019-10085175	10_1_74	10_1_128	OK	0.385747	0.255747	-0.592936	-0.985664	0.0839	0.191864	no
TraesCS1A02G020900	TraesCS1A02G020900	-	1A:10132631-10133075	10_1_74	10_1_128	OK	23.1197	28.2125	0.287208	0.635925	0.26495	0.42984	no
TraesCS1A02G021100	TraesCS1A02G021100	-	1A:10150817-10152476	10_1_74	10_1_128	OK	1.69209	2.3974	0.502666	0.761178	0.1814	0.332445	no
TraesCS1A02G021200	TraesCS1A02G021200	-	1A:10155550-10160312	10_1_74	10_1_128	OK	2.71292	3.07728	0.181806	0.551689	0.3386	0.507968	no
TraesCS1A02G023400	TraesCS1A02G023400	-	1A:11564199-11572148	10_1_74	10_1_128	OK	1.04133	1.154	0.148227	0.418745	0.46375	0.62582	no
TraesCS1A02G023700	TraesCS1A02G023700	-	1A:11643653-11644753	10_1_74	10_1_128	OK	1.99354	2.18747	0.133928	0.219911	0.7035	0.816503	no
TraesCS1A02G023800	TraesCS1A02G023800	-	1A:11661681-11665443	10_1_74	10_1_128	OK	5.84679	6.33465	0.11562	0.398521	0.4888	0.647726	no
TraesCS1A02G024300	TraesCS1A02G024300	-	1A:11894090-11895818	10_1_74	10_1_128	OK	0.861829	0.598528	-0.525982	-0.844209	0.1356	0.271137	no
TraesCS1A02G024400	TraesCS1A02G024400	-	1A:12002938-12006839	10_1_74	10_1_128	OK	2.82152	3.46003	0.294314	0.987438	0.08575	0.195102	no
TraesCS1A02G024500	TraesCS1A02G024500	-	1A:12089717-12093423	10_1_74	10_1_128	OK	2.81762	3.00342	0.0921291	0.133374	0.81755	0.892342	no
TraesCS1A02G024600	TraesCS1A02G024600	-	1A:12096370-12098518	10_1_74	10_1_128	OK	3.75471	3.62516	-0.0506575	-0.118301	0.83665	0.904358	no
TraesCS1A02G024700	TraesCS1A02G024700	-	1A:12098617-12103881	10_1_74	10_1_128	OK	6.08888	5.48352	-0.151073	-0.485077	0.3917	0.560208	no
TraesCS1A02G025100	TraesCS1A02G025100	-	1A:12141980-12144556	10_1_74	10_1_128	OK	10.1401	5.8202	-0.800932	-2.50357	5e-05	0.000480228	yes
TraesCS1A02G025200	TraesCS1A02G025200	-	1A:12157063-12161869	10_1_74	10_1_128	OK	8.17857	11.0342	0.432062	1.53568	0.0071	0.0296112	yes
TraesCS1A02G025600	TraesCS1A02G025600	-	1A:12303353-12311465	10_1_74	10_1_128	OK	0.611498	0.566428	-0.110457	-0.24668	0.67025	0.79204	no
TraesCS1A02G025700	TraesCS1A02G025700	-	1A:12312968-12318272	10_1_74	10_1_128	OK	1.32783	0.703446	-0.916558	-2.09012	0.0005	0.0034941	yes
TraesCS1A02G025900	TraesCS1A02G025900	-	1A:12363665-12369892	10_1_74	10_1_128	OK	2.80326	2.63002	-0.0920328	-0.292346	0.60535	0.74266	no
TraesCS1A02G026000	TraesCS1A02G026000	-	1A:12371104-12372554	10_1_74	10_1_128	OK	4.35487	2.43895	-0.83637	-1.3919	0.01585	0.0550853	no
TraesCS1A02G026200	TraesCS1A02G026200	-	1A:12502525-12507052	10_1_74	10_1_128	OK	0.854477	0.781964	-0.127939	-0.330582	0.5669	0.712863	no
TraesCS1A02G026300	TraesCS1A02G026300	-	1A:12567298-12573055	10_1_74	10_1_128	OK	0.299697	0.560059	0.902073	1.87665	0.0019	0.0104092	yes
TraesCS1A02G026400	TraesCS1A02G026400	-	1A:12585034-12592665	10_1_74	10_1_128	OK	10.4783	11.8144	0.173144	0.624561	0.28415	0.450789	no
TraesCS1A02G026600	TraesCS1A02G026600	-	1A:12669533-12669800	10_1_74	10_1_128	OK	0.544031	1.4473	1.4116	1.0887	0.06855	0.165435	no
TraesCS1A02G026900	TraesCS1A02G026900	-	1A:12734162-12739704	10_1_74	10_1_128	OK	0.288356	0.437177	0.600367	0.764752	0.1914	0.345311	no
TraesCS1A02G027200	TraesCS1A02G027200	-	1A:12915086-12917028	10_1_74	10_1_128	OK	3.89154	3.2387	-0.264926	-0.624776	0.27305	0.438779	no
TraesCS1A02G027300	TraesCS1A02G027300	-	1A:12918574-12920144	10_1_74	10_1_128	OK	12.2943	11.3481	-0.115546	-0.365503	0.52765	0.681419	no
TraesCS1A02G027500	TraesCS1A02G027500	-	1A:13007819-13009896	10_1_74	10_1_128	OK	0.332085	0.0857442	-1.95344	-1.9875	0.00565	0.0247479	yes
TraesCS1A02G027600	TraesCS1A02G027600	-	1A:13081412-13086602	10_1_74	10_1_128	OK	1.92808	0.267462	-2.84976	-6.08018	5e-05	0.000480228	yes
TraesCS1A02G027800	TraesCS1A02G027800	-	1A:13228921-13230974	10_1_74	10_1_128	OK	0.416135	0.0702089	-2.56733	-2.30406	0.0019	0.0104092	yes
TraesCS1A02G028600	TraesCS1A02G028600	-	1A:13412736-13418606	10_1_74	10_1_128	OK	0.416307	0.629432	0.596405	1.38985	0.0156	0.0544348	no
TraesCS1A02G029100	TraesCS1A02G029100	-	1A:13663299-13667800	10_1_74	10_1_128	OK	0.322748	0.420996	0.383396	0.760567	0.18995	0.343659	no
TraesCS1A02G029200	TraesCS1A02G029200	-	1A:13669901-13676212	10_1_74	10_1_128	OK	4.53735	2.35275	-0.9475	-3.08963	5e-05	0.000480228	yes
TraesCS1A02G029300	TraesCS1A02G029300	-	1A:13762565-13768572	10_1_74	10_1_128	OK	6.55552	8.46005	0.367957	1.32104	0.0229	0.0728778	no
TraesCS1A02G029800	TraesCS1A02G029800	-	1A:13861190-13862962	10_1_74	10_1_128	OK	6.26286	8.8493	0.498743	1.3633	0.01755	0.0596688	no
TraesCS1A02G030000	TraesCS1A02G030000	-	1A:13979249-13980335	10_1_74	10_1_128	OK	44.724	60.2429	0.429744	1.5114	0.0102	0.0393002	yes
TraesCS1A02G030100	TraesCS1A02G030100	-	1A:14045677-14056197	10_1_74	10_1_128	OK	12.39	17.4537	0.494352	1.80216	0.0022	0.0117032	yes
TraesCS1A02G030500	TraesCS1A02G030500	-	1A:14139690-14145914	10_1_74	10_1_128	OK	6.87418	4.31696	-0.671173	-1.70799	0.0037	0.0176691	yes
TraesCS1A02G030600	TraesCS1A02G030600	-	1A:14139690-14145914	10_1_74	10_1_128	OK	23.8265	21.3668	-0.157195	-0.342517	0.5491	0.698604	no
TraesCS1A02G030700	TraesCS1A02G030700	-	1A:14160321-14163255	10_1_74	10_1_128	OK	8.89947	9.70377	0.124827	0.399441	0.47725	0.637478	no
TraesCS1A02G031200	TraesCS1A02G031200	-	1A:14504223-14507920	10_1_74	10_1_128	OK	5.15303	7.58939	0.558563	1.80031	0.0017	0.00952465	yes
TraesCS1A02G032500	TraesCS1A02G032500	-	1A:14988540-14988944	10_1_74	10_1_128	OK	4.93667	4.06404	-0.280622	-0.444845	0.4395	0.603611	no
TraesCS1A02G032700	TraesCS1A02G032700	-	1A:15190978-15195959	10_1_74	10_1_128	OK	0.329636	0.1316	-1.32472	-2.03981	0.0012	0.00717791	yes
TraesCS1A02G033000	TraesCS1A02G033000	-	1A:15430219-15437374	10_1_74	10_1_128	OK	1.52882	2.15567	0.495725	1.1476	0.0475	0.125776	no
TraesCS1A02G033100	TraesCS1A02G033100	-	1A:15438124-15441465	10_1_74	10_1_128	OK	16.0128	12.3417	-0.375684	-1.26047	0.02745	0.0837306	no
TraesCS1A02G033300	TraesCS1A02G033300	-	1A:16038483-16040057	10_1_74	10_1_128	OK	4.44085	2.55313	-0.798566	-1.00834	0.09765	0.214529	no
TraesCS1A02G033500	TraesCS1A02G033500	-	1A:16388444-16391082	10_1_74	10_1_128	OK	135.206	141.691	0.0675909	0.239218	0.67705	0.797005	no
TraesCS1A02G033600	TraesCS1A02G033600	-	1A:16407007-16410201	10_1_74	10_1_128	OK	11.7903	16.0706	0.446823	1.49886	0.0098	0.0380879	yes
TraesCS1A02G033800	TraesCS1A02G033800	-	1A:16432375-16436883	10_1_74	10_1_128	OK	1.63253	1.65079	0.0160507	0.035382	0.95075	0.971879	no
TraesCS1A02G034100	TraesCS1A02G034100	-	1A:16913590-16919361	10_1_74	10_1_128	OK	1.13698	0.398737	-1.5117	-2.98602	5e-05	0.000480228	yes
TraesCS1A02G034300	TraesCS1A02G034300	-	1A:16931433-16934477	10_1_74	10_1_128	OK	22.4158	20.2375	-0.147484	-0.52036	0.37065	0.539785	no
TraesCS1A02G034600	TraesCS1A02G034600	-	1A:17246749-17248420	10_1_74	10_1_128	OK	0.577563	1.05637	0.871063	1.4899	0.0112	0.0422414	yes
TraesCS1A02G034700	TraesCS1A02G034700	-	1A:17257515-17258211	10_1_74	10_1_128	OK	0.412731	1.55368	1.91241	1.60092	0.0159	0.055227	no
TraesCS1A02G035000	TraesCS1A02G035000	-	1A:18289936-18293936	10_1_74	10_1_128	OK	6.82899	3.6135	-0.918276	-2.28155	0.00015	0.00125997	yes
TraesCS1A02G035100	TraesCS1A02G035100	-	1A:18310848-18312699	10_1_74	10_1_128	OK	0.390985	0.367952	-0.0875949	-0.0908862	0.9064	0.947469	no
TraesCS1A02G035200	TraesCS1A02G035200	-	1A:18460512-18462491	10_1_74	10_1_128	OK	1.81508	1.69031	-0.102747	-0.204359	0.72165	0.829136	no
TraesCS1A02G035300	TraesCS1A02G035300	-	1A:18486338-18489620	10_1_74	10_1_128	OK	2.00188	1.02446	-0.966491	-1.62976	0.0071	0.0296112	yes
TraesCS1A02G035500	TraesCS1A02G035500	-	1A:18989912-18994414	10_1_74	10_1_128	OK	21.5828	19.9712	-0.111964	-0.30166	0.6003	0.738722	no
TraesCS1A02G035600	TraesCS1A02G035600	-	1A:19062156-19063423	10_1_74	10_1_128	OK	1.80924	2.20167	0.283211	0.448444	0.43425	0.598628	no
TraesCS1A02G035800	TraesCS1A02G035800	-	1A:19895296-19897721	10_1_74	10_1_128	OK	138.077	140.841	0.0285904	0.103927	0.85165	0.914128	no
TraesCS1A02G035900	TraesCS1A02G035900	-	1A:19929935-19933705	10_1_74	10_1_128	OK	3.6994	2.95509	-0.324087	-1.11516	0.05675	0.143739	no
TraesCS1A02G036100	TraesCS1A02G036100	-	1A:20091098-20094848	10_1_74	10_1_128	OK	7.29026	11.4487	0.651143	2.29345	5e-05	0.000480228	yes
TraesCS1A02G036200	TraesCS1A02G036200	-	1A:20156564-20158534	10_1_74	10_1_128	OK	6.31497	7.97455	0.336627	0.909479	0.11285	0.238107	no
TraesCS1A02G036300	TraesCS1A02G036300	-	1A:20179710-20183942	10_1_74	10_1_128	OK	1.95835	1.47246	-0.411409	-1.07756	0.0636	0.156566	no
TraesCS1A02G036500	TraesCS1A02G036500	-	1A:20244456-20246289	10_1_74	10_1_128	OK	0.461484	0.123727	-1.89912	-2.08448	0.00115	0.00692734	yes
TraesCS1A02G036700	TraesCS1A02G036700	-	1A:20415991-20419223	10_1_74	10_1_128	OK	0.385405	0.603267	0.646421	0.750031	0.1797	0.330291	no
TraesCS1A02G036800	TraesCS1A02G036800	-	1A:20434464-20437173	10_1_74	10_1_128	OK	0.355306	0.319832	-0.15175	-0.222615	0.70395	0.816788	no
TraesCS1A02G037300	TraesCS1A02G037300	-	1A:20888600-20889881	10_1_74	10_1_128	OK	1.60089	3.16971	0.985474	1.6354	0.0079	0.0321845	yes
TraesCS1A02G037400	TraesCS1A02G037400	-	1A:20893784-20898393	10_1_74	10_1_128	OK	2.27488	3.09109	0.442323	0.823993	0.15355	0.295402	no
TraesCS1A02G037900	TraesCS1A02G037900	-	1A:20977275-20980680	10_1_74	10_1_128	OK	30.7165	32.811	0.0951666	0.342122	0.54935	0.698818	no
TraesCS1A02G038100	TraesCS1A02G038100	-	1A:20998068-20998918	10_1_74	10_1_128	OK	152.774	67.1877	-1.18513	-4.14607	5e-05	0.000480228	yes
TraesCS1A02G038200	TraesCS1A02G038200	-	1A:21022730-21023627	10_1_74	10_1_128	OK	366.671	183.609	-0.997847	-3.32704	5e-05	0.000480228	yes
TraesCS1A02G038300	TraesCS1A02G038300	-	1A:21024514-21026280	10_1_74	10_1_128	OK	0.220934	0.440065	0.994104	1.02102	0.0876	0.197986	no
TraesCS1A02G038400	TraesCS1A02G038400	-	1A:21034868-21049127	10_1_74	10_1_128	OK	2.64991	1.64266	-0.689909	-2.22075	0.00015	0.00125997	yes
TraesCS1A02G039100	TraesCS1A02G039100	-	1A:21281531-21285458	10_1_74	10_1_128	OK	1.19099	1.41981	0.25354	0.638283	0.2701	0.435407	no
TraesCS1A02G039200	TraesCS1A02G039200	-	1A:21322245-21335307	10_1_74	10_1_128	OK	2.07424	2.33688	0.172	0.529666	0.3533	0.522872	no
TraesCS1A02G039400	TraesCS1A02G039400	-	1A:21618183-21626991	10_1_74	10_1_128	OK	6.29589	5.24636	-0.263095	-0.840442	0.14175	0.2796	no
TraesCS1A02G039800	TraesCS1A02G039800	-	1A:21985329-21987056	10_1_74	10_1_128	OK	1.13843	0.32769	-1.79665	-2.05648	0.00155	0.00883321	yes
TraesCS1A02G039900	TraesCS1A02G039900	-	1A:22038187-22047331	10_1_74	10_1_128	OK	0.650855	1.27608	0.971317	1.68801	0.00405	0.0189961	yes
TraesCS1A02G040000	TraesCS1A02G040000	-	1A:22055421-22056147	10_1_74	10_1_128	OK	0.111349	0.391907	1.81543	1.28456	0.0701	0.168185	no
TraesCS1A02G040300	TraesCS1A02G040300	-	1A:22282322-22283710	10_1_74	10_1_128	OK	0.432861	0.390199	-0.149695	-0.16424	0.77845	0.866913	no
TraesCS1A02G040400	TraesCS1A02G040400	-	1A:22287726-22291553	10_1_74	10_1_128	OK	4.80565	3.12305	-0.621774	-2.02962	0.0008	0.00514447	yes
TraesCS1A02G040500	TraesCS1A02G040500	-	1A:22291725-22293776	10_1_74	10_1_128	OK	22.3917	14.6119	-0.615826	-1.92467	0.0009	0.00567104	yes
TraesCS1A02G040600	TraesCS1A02G040600	-	1A:22294834-22301515	10_1_74	10_1_128	OK	6.14141	14.4552	1.23494	4.40376	5e-05	0.000480228	yes
TraesCS1A02G040700	TraesCS1A02G040700	-	1A:22329071-22332422	10_1_74	10_1_128	OK	2.75301	3.14847	0.19364	0.60024	0.2936	0.461096	no
TraesCS1A02G040900	TraesCS1A02G040900	-	1A:22534634-22536459	10_1_74	10_1_128	OK	3.47808	1.55905	-1.15763	-2.38468	5e-05	0.000480228	yes
TraesCS1A02G041100	TraesCS1A02G041100	-	1A:22612226-22614080	10_1_74	10_1_128	OK	2.69155	2.69544	0.0020831	0.00648002	0.9918	0.994444	no
TraesCS1A02G041300	TraesCS1A02G041300	-	1A:22633430-22634135	10_1_74	10_1_128	OK	5.11299	1.45202	-1.8161	-2.50566	0.0002	0.00161376	yes
TraesCS1A02G041400	TraesCS1A02G041400	-	1A:22656560-22657221	10_1_74	10_1_128	OK	1.42043	0.520496	-1.44837	-1.32589	0.03645	0.10356	no
TraesCS1A02G042500	TraesCS1A02G042500	-	1A:23130034-23134088	10_1_74	10_1_128	OK	0.682468	0.30252	-1.17373	-2.694	5e-05	0.000480228	yes
TraesCS1A02G042700	TraesCS1A02G042700	-	1A:23339465-23340670	10_1_74	10_1_128	OK	21.744	18.4945	-0.233525	-0.755514	0.19315	0.347567	no
TraesCS1A02G042800	TraesCS1A02G042800	-	1A:23420850-23422572	10_1_74	10_1_128	OK	0.351104	0.460065	0.389941	0.247383	0.70015	0.81437	no
TraesCS1A02G042900	TraesCS1A02G042900	-	1A:23816231-23818172	10_1_74	10_1_128	OK	0.924137	0.503555	-0.875956	-1.0416	0.0721	0.171722	no
TraesCS1A02G043100	TraesCS1A02G043100	-	1A:23856567-23858030	10_1_74	10_1_128	OK	0.437963	0.334627	-0.388255	-0.35264	0.53275	0.685592	no
TraesCS1A02G043200	TraesCS1A02G043200	-	1A:23966032-23970147	10_1_74	10_1_128	OK	11.7925	13.8059	0.227405	0.77936	0.17235	0.320446	no
TraesCS1A02G043300	TraesCS1A02G043300	-	1A:24077189-24078148	10_1_74	10_1_128	OK	0.308779	0.534739	0.792262	0.824266	0.24125	0.405323	no
TraesCS1A02G043400	TraesCS1A02G043400	-	1A:24132680-24140137	10_1_74	10_1_128	OK	2.58698	1.84808	-0.485243	-1.16248	0.04435	0.119628	no
TraesCS1A02G043600	TraesCS1A02G043600	-	1A:24319201-24321534	10_1_74	10_1_128	OK	6.08573	6.87981	0.176937	0.538965	0.35275	0.522394	no
TraesCS1A02G043900	TraesCS1A02G043900	-	1A:24336653-24340722	10_1_74	10_1_128	OK	0.34237	0.430258	0.329645	0.354223	0.52995	0.683518	no
TraesCS1A02G044000	TraesCS1A02G044000	-	1A:24767087-24771266	10_1_74	10_1_128	OK	0.747179	0.660607	-0.17766	-0.311916	0.59045	0.731115	no
TraesCS1A02G044200	TraesCS1A02G044200	-	1A:24943571-24946478	10_1_74	10_1_128	OK	8.87721	8.02676	-0.145288	-0.447442	0.429	0.593745	no
TraesCS1A02G044300	TraesCS1A02G044300	-	1A:25269423-25269891	10_1_74	10_1_128	OK	0.439622	0.213574	-1.04153	-0.89209	0.11805	0.246144	no
TraesCS1A02G044500	TraesCS1A02G044500	-	1A:25539195-25545141	10_1_74	10_1_128	OK	8.85431	10.1724	0.200205	0.700432	0.2221	0.383593	no
TraesCS1A02G044600	TraesCS1A02G044600	-	1A:25545345-25546110	10_1_74	10_1_128	OK	22.8944	17.2248	-0.410503	-1.08784	0.06065	0.151008	no
TraesCS1A02G044800	TraesCS1A02G044800	-	1A:25701412-25709229	10_1_74	10_1_128	OK	7.60535	7.01359	-0.116862	-0.401379	0.4822	0.641739	no
TraesCS1A02G045300	TraesCS1A02G045300	-	1A:26958794-26962687	10_1_74	10_1_128	OK	2.9987	3.62829	0.274953	0.874843	0.13185	0.266013	no
TraesCS1A02G045400	TraesCS1A02G045400	-	1A:26965565-26971307	10_1_74	10_1_128	OK	7.48619	8.51627	0.18599	0.65651	0.25185	0.415842	no
TraesCS1A02G045700	TraesCS1A02G045700	-	1A:27249155-27253937	10_1_74	10_1_128	OK	110.05	121.244	0.139749	0.477549	0.4036	0.570798	no
TraesCS1A02G045800	TraesCS1A02G045800	-	1A:27258230-27261032	10_1_74	10_1_128	OK	18.85	28.7255	0.607768	2.11278	0.0002	0.00161376	yes
TraesCS1A02G046100	TraesCS1A02G046100	-	1A:27359180-27363332	10_1_74	10_1_128	OK	0.43513	0.146729	-1.5683	-2.51058	0.00015	0.00125997	yes
TraesCS1A02G046300	TraesCS1A02G046300	-	1A:27752742-27757377	10_1_74	10_1_128	OK	0.678417	0.519005	-0.386424	-0.694586	0.2193	0.380085	no
TraesCS1A02G046400	TraesCS1A02G046400	-	1A:28360780-28364801	10_1_74	10_1_128	OK	1.16586	1.85131	0.667155	1.61979	0.0057	0.0249122	yes
TraesCS1A02G046500	TraesCS1A02G046500	-	1A:28610240-28620653	10_1_74	10_1_128	OK	1.93614	2.39668	0.307849	0.955589	0.09975	0.217735	no
TraesCS1A02G046600	TraesCS1A02G046600	-	1A:28623295-28626864	10_1_74	10_1_128	OK	9.18948	17.8223	0.955629	3.12298	5e-05	0.000480228	yes
TraesCS1A02G046800	TraesCS1A02G046800	-	1A:28708158-28710773	10_1_74	10_1_128	OK	1.87628	2.11407	0.172143	0.359368	0.5371	0.689079	no
TraesCS1A02G046900	TraesCS1A02G046900	-	1A:28716138-28717569	10_1_74	10_1_128	OK	3.13289	1.16402	-1.42837	-2.18272	0.0009	0.00567104	yes
TraesCS1A02G047000	TraesCS1A02G047000	-	1A:28757073-28763216	10_1_74	10_1_128	OK	5.14815	6.92272	0.427285	1.49543	0.0088	0.0350185	yes
TraesCS1A02G047200	TraesCS1A02G047200	-	1A:29186382-29192077	10_1_74	10_1_128	OK	2.22723	2.03041	-0.13348	-0.401486	0.4907	0.649308	no
TraesCS1A02G047500	TraesCS1A02G047500	-	1A:29607627-29612226	10_1_74	10_1_128	OK	3.16102	3.06291	-0.0454881	-0.128466	0.8222	0.895456	no
TraesCS1A02G048200	TraesCS1A02G048200	-	1A:29993437-29996447	10_1_74	10_1_128	OK	0.533868	0.395611	-0.432401	-0.678527	0.2307	0.393626	no
TraesCS1A02G048600	TraesCS1A02G048600	-	1A:30179973-30190054	10_1_74	10_1_128	OK	2.45117	2.44822	-0.00173921	-0.00458493	0.9952	0.996533	no
TraesCS1A02G048700	TraesCS1A02G048700	-	1A:30196595-30197675	10_1_74	10_1_128	OK	9.83154	16.0795	0.70973	1.71534	0.00415	0.019368	yes
TraesCS1A02G048900	TraesCS1A02G048900	-	1A:30294165-30295059	10_1_74	10_1_128	OK	3.16041	2.8802	-0.133939	-0.194831	0.736	0.838646	no
TraesCS1A02G049000	TraesCS1A02G049000	-	1A:30636156-30638406	10_1_74	10_1_128	OK	0.421763	0.394468	-0.096524	-0.105375	0.8568	0.917137	no
TraesCS1A02G049300	TraesCS1A02G049300	-	1A:30793887-30805600	10_1_74	10_1_128	OK	2.56269	2.436	-0.0731452	-0.251597	0.661	0.785143	no
TraesCS1A02G049600	TraesCS1A02G049600	-	1A:31252423-31254526	10_1_74	10_1_128	OK	3.77056	7.36685	0.966269	2.0043	0.00075	0.00487537	yes
TraesCS1A02G049700	TraesCS1A02G049700	-	1A:31778439-31781938	10_1_74	10_1_128	OK	24.4391	20.5276	-0.251625	-0.883688	0.1222	0.252255	no
TraesCS1A02G050100	TraesCS1A02G050100	-	1A:32084706-32089178	10_1_74	10_1_128	OK	2.22392	7.11653	1.67807	4.45624	5e-05	0.000480228	yes
TraesCS1A02G050400	TraesCS1A02G050400	-	1A:32260042-32262299	10_1_74	10_1_128	OK	0.87738	0.709277	-0.306853	-0.418187	0.46875	0.630065	no
TraesCS1A02G050900	TraesCS1A02G050900	-	1A:32454116-32455183	10_1_74	10_1_128	OK	7.19783	3.5169	-1.03326	-2.095	0.00055	0.00378294	yes
TraesCS1A02G051300	TraesCS1A02G051300	-	1A:32890599-32894593	10_1_74	10_1_128	OK	7.66573	10.408	0.441205	1.61184	0.00455	0.0208204	yes
TraesCS1A02G051500	TraesCS1A02G051500	-	1A:33019232-33022457	10_1_74	10_1_128	OK	14.0627	18.1959	0.371739	1.31842	0.02195	0.0705491	no
TraesCS1A02G051600	TraesCS1A02G051600	-	1A:33226676-33229752	10_1_74	10_1_128	OK	0.228459	0.490505	1.10233	1.43997	0.01475	0.0521196	no
TraesCS1A02G051700	TraesCS1A02G051700	-	1A:33370766-33373330	10_1_74	10_1_128	OK	23.3884	35.0884	0.585198	1.98174	0.00075	0.00487537	yes
TraesCS1A02G051800	TraesCS1A02G051800	-	1A:33373635-33374973	10_1_74	10_1_128	OK	0.892421	0.67796	-0.396523	-0.345339	0.5613	0.708473	no
TraesCS1A02G051900	TraesCS1A02G051900	-	1A:33375412-33377767	10_1_74	10_1_128	OK	23.9059	29.0465	0.280999	0.795122	0.1706	0.318211	no
TraesCS1A02G052000	TraesCS1A02G052000	-	1A:33397500-33398955	10_1_74	10_1_128	OK	0.760105	0.831311	0.129189	0.161514	0.7835	0.870526	no
TraesCS1A02G052100	TraesCS1A02G052100	-	1A:34146865-34149852	10_1_74	10_1_128	OK	6.8663	6.76547	-0.0213435	-0.0520977	0.92575	0.958315	no
TraesCS1A02G052200	TraesCS1A02G052200	-	1A:34158621-34174068	10_1_74	10_1_128	OK	7.20624	7.16269	-0.00874556	-0.031873	0.95585	0.974726	no
TraesCS1A02G052300	TraesCS1A02G052300	-	1A:34406138-34410005	10_1_74	10_1_128	OK	10.3528	8.95171	-0.209792	-0.680386	0.24175	0.405503	no
TraesCS1A02G052400	TraesCS1A02G052400	-	1A:34425460-34427079	10_1_74	10_1_128	OK	0.342345	0.394013	0.202791	0.209824	0.69895	0.813512	no
TraesCS1A02G053600	TraesCS1A02G053600	-	1A:35528836-35533934	10_1_74	10_1_128	OK	0.532848	0.624412	0.228774	0.296734	0.61215	0.748055	no
TraesCS1A02G054000	TraesCS1A02G054000	-	1A:35542717-35543825	10_1_74	10_1_128	OK	5.94965	3.62263	-0.715769	-1.37222	0.01885	0.0628908	no
TraesCS1A02G054300	TraesCS1A02G054300	-	1A:35931963-35936127	10_1_74	10_1_128	OK	1.27772	1.61715	0.339882	1.01313	0.08255	0.189669	no
TraesCS1A02G054400	TraesCS1A02G054400	-	1A:35937733-35944326	10_1_74	10_1_128	OK	4.94369	5.37622	0.121005	0.433779	0.45345	0.616539	no
TraesCS1A02G054900	TraesCS1A02G054900	-	1A:36267234-36271054	10_1_74	10_1_128	OK	4.50817	5.24951	0.219642	0.69064	0.22915	0.39182	no
TraesCS1A02G055000	TraesCS1A02G055000	-	1A:36271324-36278335	10_1_74	10_1_128	OK	2.45794	4.40285	0.840992	2.36889	0.0001	0.000887474	yes
TraesCS1A02G055100	TraesCS1A02G055100	-	1A:36271324-36278335	10_1_74	10_1_128	OK	1.05387	2.22249	1.07648	0.419803	0.5562	0.704713	no
TraesCS1A02G055200	TraesCS1A02G055200	-	1A:36278600-36281199	10_1_74	10_1_128	OK	7.43363	9.33454	0.328511	0.998747	0.08575	0.195102	no
TraesCS1A02G055400	TraesCS1A02G055400	-	1A:36561932-36569908	10_1_74	10_1_128	OK	4.83073	6.69809	0.471507	1.69039	0.00375	0.017858	yes
TraesCS1A02G055500	TraesCS1A02G055500	-	1A:36605148-36605802	10_1_74	10_1_128	OK	0.581743	0.178763	-1.70233	-1.52489	0.14775	0.287809	no
TraesCS1A02G056100	TraesCS1A02G056100	-	1A:36761838-36763635	10_1_74	10_1_128	OK	2.34183	2.75983	0.236944	0.449698	0.4349	0.599206	no
TraesCS1A02G056200	TraesCS1A02G056200	-	1A:36765923-36766338	10_1_74	10_1_128	OK	1.7359	2.52363	0.539815	0.544024	0.3433	0.512896	no
TraesCS1A02G056400	TraesCS1A02G056400	-	1A:36769723-36770407	10_1_74	10_1_128	OK	2.0364	2.57138	0.336525	0.446771	0.43495	0.599248	no
TraesCS1A02G056500	TraesCS1A02G056500	-	1A:36772139-36774424	10_1_74	10_1_128	OK	8.23685	8.99971	0.127786	0.393374	0.50095	0.658167	no
TraesCS1A02G056600	TraesCS1A02G056600	-	1A:36776372-36780640	10_1_74	10_1_128	OK	3.92864	4.12059	0.0688221	0.131624	0.8125	0.888712	no
TraesCS1A02G056900	TraesCS1A02G056900	-	1A:36839919-36840861	10_1_74	10_1_128	OK	1.53231	2.18911	0.514638	0.749647	0.1963	0.351321	no
TraesCS1A02G057100	TraesCS1A02G057100	-	1A:37465849-37468260	10_1_74	10_1_128	OK	0.804613	0.85977	0.095656	0.202886	0.73	0.834768	no
TraesCS1A02G057200	TraesCS1A02G057200	-	1A:37478205-37481881	10_1_74	10_1_128	OK	15.7714	26.4951	0.748417	2.6079	5e-05	0.000480228	yes
TraesCS1A02G057900	TraesCS1A02G057900	-	1A:38366743-38368653	10_1_74	10_1_128	OK	0.377344	0.536772	0.508429	0.680469	0.23355	0.396677	no
TraesCS1A02G058200	TraesCS1A02G058200	-	1A:38711993-38715061	10_1_74	10_1_128	OK	3.84838	2.44476	-0.654558	-1.81836	0.00175	0.00974544	yes
TraesCS1A02G058300	TraesCS1A02G058300	-	1A:38717932-38718693	10_1_74	10_1_128	OK	16.3061	8.50733	-0.938639	-1.78779	0.0073	0.0302617	yes
TraesCS1A02G058400	TraesCS1A02G058400	-	1A:38728806-38733500	10_1_74	10_1_128	OK	22.3397	25.9848	0.21806	0.782301	0.17815	0.32832	no
TraesCS1A02G058500	TraesCS1A02G058500	-	1A:39348699-39357763	10_1_74	10_1_128	OK	1.04249	0.649038	-0.683662	-1.05581	0.0693	0.166801	no
TraesCS1A02G058600	TraesCS1A02G058600	-	1A:39402526-39410027	10_1_74	10_1_128	OK	2.38165	1.05059	-1.18076	-2.78602	5e-05	0.000480228	yes
TraesCS1A02G058700	TraesCS1A02G058700	-	1A:39402526-39410027	10_1_74	10_1_128	OK	0.646114	0.676423	0.0661364	0.0658495	0.90145	0.944822	no
TraesCS1A02G058900	TraesCS1A02G058900	-	1A:39649613-39651876	10_1_74	10_1_128	OK	1.18402	0.785472	-0.59206	-0.930193	0.1027	0.222493	no
TraesCS1A02G059100	TraesCS1A02G059100	-	1A:39870473-39872241	10_1_74	10_1_128	OK	6.84857	5.35665	-0.354472	-0.930329	0.11505	0.241539	no
TraesCS1A02G059200	TraesCS1A02G059200	-	1A:39892911-39894955	10_1_74	10_1_128	OK	3.20047	3.27296	0.0323097	0.0613581	0.91235	0.950913	no
TraesCS1A02G060100	TraesCS1A02G060100	-	1A:41357283-41362423	10_1_74	10_1_128	OK	3.34073	3.20981	-0.0576764	-0.171458	0.76255	0.85619	no
TraesCS1A02G060500	TraesCS1A02G060500	-	1A:41712134-41714118	10_1_74	10_1_128	OK	2.28934	3.12577	0.449282	1.08602	0.0563	0.142944	no
TraesCS1A02G060600	TraesCS1A02G060600	-	1A:41740300-41745063	10_1_74	10_1_128	OK	4.46743	2.69783	-0.727647	-2.17516	0.0003	0.0022879	yes
TraesCS1A02G060700	TraesCS1A02G060700	-	1A:41747500-41750050	10_1_74	10_1_128	OK	14.0487	7.56251	-0.893495	-2.92147	5e-05	0.000480228	yes
TraesCS1A02G061600	TraesCS1A02G061600	-	1A:42217456-42220780	10_1_74	10_1_128	OK	0.442652	0.614412	0.473034	0.489099	0.3886	0.557348	no
TraesCS1A02G061700	TraesCS1A02G061700	-	1A:42251605-42256435	10_1_74	10_1_128	OK	15.21	25.1223	0.723948	2.30951	0.00015	0.00125997	yes
TraesCS1A02G062100	TraesCS1A02G062100	-	1A:42546062-42550350	10_1_74	10_1_128	OK	48.6974	57.5593	0.241206	0.865253	0.1307	0.264541	no
TraesCS1A02G062200	TraesCS1A02G062200	-	1A:42603253-42603901	10_1_74	10_1_128	OK	0.667336	0.412604	-0.693655	-0.381412	0.4735	0.634108	no
TraesCS1A02G062400	TraesCS1A02G062400	-	1A:42643125-42668396	10_1_74	10_1_128	OK	4.33309	3.82398	-0.180321	-0.521695	0.35465	0.524143	no
TraesCS1A02G063300	TraesCS1A02G063300	-	1A:44363598-44367067	10_1_74	10_1_128	OK	0.302304	0.419474	0.472579	0.675868	0.24115	0.405235	no
TraesCS1A02G063500	TraesCS1A02G063500	-	1A:44406438-44407943	10_1_74	10_1_128	OK	3.80388	3.57123	-0.0910507	-0.187485	0.74635	0.845558	no
TraesCS1A02G063600	TraesCS1A02G063600	-	1A:44408100-44412013	10_1_74	10_1_128	OK	2.36417	2.46148	0.0581926	0.178961	0.76005	0.854884	no
TraesCS1A02G064000	TraesCS1A02G064000	-	1A:45543087-45548553	10_1_74	10_1_128	OK	16.6935	19.6087	0.232203	0.817246	0.15375	0.295682	no
TraesCS1A02G064100	TraesCS1A02G064100	-	1A:45793605-45797826	10_1_74	10_1_128	OK	13.7259	19.7762	0.526861	1.88948	0.0013	0.00766339	yes
TraesCS1A02G064900	TraesCS1A02G064900	-	1A:47201866-47207696	10_1_74	10_1_128	OK	0.890519	1.37562	0.627364	0.986632	0.0862	0.19588	no
TraesCS1A02G065300	TraesCS1A02G065300	-	1A:47578259-47587723	10_1_74	10_1_128	OK	3.11332	3.00943	-0.0489638	-0.146866	0.7963	0.878334	no
TraesCS1A02G065400	TraesCS1A02G065400	-	1A:47799452-47806227	10_1_74	10_1_128	OK	0.469698	0.286744	-0.711969	-1.14804	0.0551	0.14062	no
TraesCS1A02G065500	TraesCS1A02G065500	-	1A:47799452-47806227	10_1_74	10_1_128	OK	2.45721	2.58571	0.0735437	0.0468863	0.94225	0.96754	no
TraesCS1A02G065600	TraesCS1A02G065600	-	1A:47823748-47827916	10_1_74	10_1_128	OK	0.889105	0.525517	-0.758616	-1.72157	0.0032	0.0157596	yes
TraesCS1A02G065700	TraesCS1A02G065700	-	1A:48575893-48591514	10_1_74	10_1_128	OK	5.92212	7.09034	0.25974	0.928073	0.1135	0.239057	no
TraesCS1A02G065800	TraesCS1A02G065800	-	1A:48592863-48594183	10_1_74	10_1_128	OK	6.5898	3.97174	-0.730463	-1.49295	0.012	0.0445202	yes
TraesCS1A02G065900	TraesCS1A02G065900	-	1A:48703229-48707143	10_1_74	10_1_128	OK	0.604239	1.04434	0.789405	0.579696	0.28045	0.447126	no
TraesCS1A02G066000	TraesCS1A02G066000	-	1A:48725006-48730230	10_1_74	10_1_128	OK	0.492839	0.255798	-0.946113	-1.77316	0.00305	0.015162	yes
TraesCS1A02G066200	TraesCS1A02G066200	-	1A:48783667-48786472	10_1_74	10_1_128	OK	27.6288	23.9047	-0.208879	-0.706611	0.23565	0.399111	no
TraesCS1A02G066300	TraesCS1A02G066300	-	1A:48966061-48979283	10_1_74	10_1_128	OK	0.570321	0.596343	0.0643681	0.118706	0.8365	0.904294	no
TraesCS1A02G066400	TraesCS1A02G066400	-	1A:48979588-48982811	10_1_74	10_1_128	OK	0.703185	0.746313	0.0858776	0.151382	0.79355	0.876676	no
TraesCS1A02G066600	TraesCS1A02G066600	-	1A:48998936-48999728	10_1_74	10_1_128	OK	0.249663	0.40041	0.681496	0.56205	0.4283	0.593078	no
TraesCS1A02G066700	TraesCS1A02G066700	-	1A:49096240-49103221	10_1_74	10_1_128	OK	0.658855	0.637976	-0.0464576	-0.0621591	0.9053	0.946932	no
TraesCS1A02G066800	TraesCS1A02G066800	-	1A:49096240-49103221	10_1_74	10_1_128	OK	6.0006	7.39391	0.30123	0.802659	0.164	0.309297	no
TraesCS1A02G066900	TraesCS1A02G066900	-	1A:49149509-49154022	10_1_74	10_1_128	OK	6.83483	11.5067	0.751491	2.70205	5e-05	0.000480228	yes
TraesCS1A02G067200	TraesCS1A02G067200	-	1A:49251326-49254104	10_1_74	10_1_128	OK	1.59501	2.07698	0.380921	0.977132	0.0925	0.206146	no
TraesCS1A02G067300	TraesCS1A02G067300	-	1A:49269258-49288855	10_1_74	10_1_128	OK	4.05	2.88328	-0.490211	-1.77573	0.00215	0.0114883	yes
TraesCS1A02G067900	TraesCS1A02G067900	-	1A:49361010-49363692	10_1_74	10_1_128	OK	0.393533	0.303462	-0.374967	-0.467106	0.3897	0.558269	no
TraesCS1A02G068000	TraesCS1A02G068000	-	1A:49365310-49367228	10_1_74	10_1_128	OK	10.587	7.93226	-0.416494	-1.1539	0.04765	0.126079	no
TraesCS1A02G068300	TraesCS1A02G068300	-	1A:49526824-49535943	10_1_74	10_1_128	OK	2.93625	4.27949	0.543463	1.77384	0.00225	0.0119215	yes
TraesCS1A02G068400	TraesCS1A02G068400	-	1A:49896640-49897878	10_1_74	10_1_128	OK	0.87566	0.625329	-0.485756	-0.571636	0.3222	0.49134	no
TraesCS1A02G068500	TraesCS1A02G068500	-	1A:49960687-49961536	10_1_74	10_1_128	OK	2.01281	0.730093	-1.46306	-1.35345	0.03135	0.0924985	no
TraesCS1A02G069300	TraesCS1A02G069300	-	1A:51700020-51707185	10_1_74	10_1_128	OK	8.8114	15.4851	0.813435	2.83558	5e-05	0.000480228	yes
TraesCS1A02G069400	TraesCS1A02G069400	-	1A:52056089-52060042	10_1_74	10_1_128	OK	6.37314	7.8079	0.29293	0.956484	0.09695	0.213454	no
TraesCS1A02G069500	TraesCS1A02G069500	-	1A:52228529-52232086	10_1_74	10_1_128	OK	1.1478	0.365081	-1.65258	-2.38133	0.00035	0.00260509	yes
TraesCS1A02G069600	TraesCS1A02G069600	-	1A:52235910-52238246	10_1_74	10_1_128	OK	31.613	28.7621	-0.136349	-0.484394	0.40125	0.568766	no
TraesCS1A02G069700	TraesCS1A02G069700	-	1A:52453834-52459566	10_1_74	10_1_128	OK	4.64247	2.85037	-0.703742	-1.86733	0.00145	0.00837831	yes
TraesCS1A02G069900	TraesCS1A02G069900	-	1A:52519640-52520791	10_1_74	10_1_128	OK	9.97248	13.3392	0.419648	1.36164	0.0175	0.0595462	no
TraesCS1A02G070100	TraesCS1A02G070100	-	1A:52559622-52563522	10_1_74	10_1_128	OK	0.460198	0.351482	-0.388804	-0.870447	0.13205	0.266354	no
TraesCS1A02G070300	TraesCS1A02G070300	-	1A:53032273-53037595	10_1_74	10_1_128	OK	7.055	6.5411	-0.109112	-0.326405	0.5622	0.70913	no
TraesCS1A02G070400	TraesCS1A02G070400	-	1A:53187273-53189460	10_1_74	10_1_128	OK	4.85395	4.14984	-0.226104	-0.527091	0.355	0.524505	no
TraesCS1A02G070600	TraesCS1A02G070600	-	1A:53454197-53457285	10_1_74	10_1_128	OK	2.55292	3.0641	0.263314	0.539012	0.33025	0.499818	no
TraesCS1A02G070900	TraesCS1A02G070900	-	1A:53674141-53677477	10_1_74	10_1_128	OK	0.920609	1.18236	0.361011	0.606236	0.26625	0.431259	no
TraesCS1A02G071100	TraesCS1A02G071100	-	1A:53850044-53859233	10_1_74	10_1_128	OK	2.79957	1.38324	-1.01715	-3.13511	5e-05	0.000480228	yes
TraesCS1A02G071300	TraesCS1A02G071300	-	1A:53903908-53912680	10_1_74	10_1_128	OK	1.28379	1.28719	0.00381884	0.0110343	0.9863	0.991223	no
TraesCS1A02G071400	TraesCS1A02G071400	-	1A:53993671-53997512	10_1_74	10_1_128	OK	3.57874	3.48039	-0.0401997	-0.0838686	0.8808	0.931834	no
TraesCS1A02G071500	TraesCS1A02G071500	-	1A:54000805-54002679	10_1_74	10_1_128	OK	5.1745	7.23471	0.483516	0.982369	0.0939	0.208389	no
TraesCS1A02G071600	TraesCS1A02G071600	-	1A:54008576-54009363	10_1_74	10_1_128	OK	1.07667	0.210774	-2.35281	-1.54679	0.2019	0.358351	no
TraesCS1A02G071700	TraesCS1A02G071700	-	1A:54022013-54027441	10_1_74	10_1_128	OK	1.79005	1.97615	0.142695	0.414884	0.4688	0.630075	no
TraesCS1A02G071800	TraesCS1A02G071800	-	1A:54074820-54077829	10_1_74	10_1_128	OK	10.8658	13.2422	0.285343	1.02365	0.0752	0.177137	no
TraesCS1A02G072000	TraesCS1A02G072000	-	1A:54349174-54355250	10_1_74	10_1_128	OK	18.2048	20.0557	0.139692	0.50958	0.3851	0.553936	no
TraesCS1A02G072200	TraesCS1A02G072200	-	1A:54458834-54463277	10_1_74	10_1_128	OK	5.2789	7.63912	0.533169	1.5313	0.0077	0.0315546	yes
TraesCS1A02G072600	TraesCS1A02G072600	-	1A:56617367-56618763	10_1_74	10_1_128	OK	79.1168	78.9404	-0.00322073	-0.0117124	0.98345	0.989756	no
TraesCS1A02G072800	TraesCS1A02G072800	-	1A:56917863-56924080	10_1_74	10_1_128	OK	2.6467	0.553323	-2.258	-3.0729	0.00045	0.00320308	yes
TraesCS1A02G073000	TraesCS1A02G073000	-	1A:57189793-57192224	10_1_74	10_1_128	OK	2.05564	2.45873	0.258323	0.563767	0.3365	0.505947	no
TraesCS1A02G073100	TraesCS1A02G073100	-	1A:57192367-57194346	10_1_74	10_1_128	OK	0.884079	0.85459	-0.0489419	-0.0638817	0.9121	0.950818	no
TraesCS1A02G073300	TraesCS1A02G073300	-	1A:57209811-57212757	10_1_74	10_1_128	OK	3.01362	2.00381	-0.588752	-1.21224	0.0347	0.0998648	no
TraesCS1A02G073400	TraesCS1A02G073400	-	1A:57302733-57307922	10_1_74	10_1_128	OK	2.66994	2.31742	-0.204289	-0.558426	0.33405	0.503479	no
TraesCS1A02G073500	TraesCS1A02G073500	-	1A:57390210-57394799	10_1_74	10_1_128	OK	1.5443	1.99703	0.3709	0.722777	0.21115	0.370068	no
TraesCS1A02G073900	TraesCS1A02G073900	-	1A:57634277-57635926	10_1_74	10_1_128	OK	6.5297	7.01941	0.104333	0.260837	0.64175	0.770853	no
TraesCS1A02G074100	TraesCS1A02G074100	-	1A:57680536-57681868	10_1_74	10_1_128	OK	0.719438	0.196574	-1.8718	-1.5216	0.0242	0.0760517	no
TraesCS1A02G074400	TraesCS1A02G074400	-	1A:57763650-57769710	10_1_74	10_1_128	OK	5.73261	5.93287	0.0495372	0.172917	0.75945	0.854442	no
TraesCS1A02G074800	TraesCS1A02G074800	-	1A:58123310-58125910	10_1_74	10_1_128	OK	12.2749	15.0756	0.296502	1.02276	0.07645	0.179333	no
TraesCS1A02G075000	TraesCS1A02G075000	-	1A:58170680-58178010	10_1_74	10_1_128	OK	7.95875	8.5824	0.10884	0.390833	0.49815	0.655929	no
TraesCS1A02G075100	TraesCS1A02G075100	-	1A:58199788-58204396	10_1_74	10_1_128	OK	7.65516	4.78919	-0.67665	-2.12433	0.0004	0.00290352	yes
TraesCS1A02G075200	TraesCS1A02G075200	-	1A:58287901-58291029	10_1_74	10_1_128	OK	1.71861	2.28694	0.412179	0.831057	0.15385	0.295808	no
TraesCS1A02G075500	TraesCS1A02G075500	-	1A:58481571-58484867	10_1_74	10_1_128	OK	0.376092	0.428835	0.189338	0.275104	0.6339	0.764773	no
TraesCS1A02G075600	TraesCS1A02G075600	-	1A:58701489-58716429	10_1_74	10_1_128	OK	2.47799	2.32819	-0.0899632	-0.304881	0.58985	0.730705	no
TraesCS1A02G075700	TraesCS1A02G075700	-	1A:58748069-58753312	10_1_74	10_1_128	OK	11.3988	15.9236	0.482278	1.67196	0.0034	0.0165322	yes
TraesCS1A02G076000	TraesCS1A02G076000	-	1A:58902276-58908361	10_1_74	10_1_128	OK	3.41329	3.65126	0.0972317	0.326999	0.5693	0.714844	no
TraesCS1A02G076100	TraesCS1A02G076100	-	1A:58931327-58934940	10_1_74	10_1_128	OK	10.3212	12.8327	0.314208	0.919498	0.11095	0.235277	no
TraesCS1A02G076400	TraesCS1A02G076400	-	1A:59130570-59138769	10_1_74	10_1_128	OK	2.43674	3.26337	0.421411	1.14255	0.0452	0.121346	no
TraesCS1A02G076500	TraesCS1A02G076500	-	1A:59212222-59215118	10_1_74	10_1_128	OK	0.391172	0.0655176	-2.57785	-2.27153	0.00645	0.0274439	yes
TraesCS1A02G076700	TraesCS1A02G076700	-	1A:59507511-59510257	10_1_74	10_1_128	OK	2.73043	3.93396	0.526855	1.29893	0.026	0.0803404	no
TraesCS1A02G076900	TraesCS1A02G076900	-	1A:59613356-59616276	10_1_74	10_1_128	OK	14.7186	18.2655	0.31148	1.1183	0.05105	0.132783	no
TraesCS1A02G077100	TraesCS1A02G077100	-	1A:59849304-59849712	10_1_74	10_1_128	OK	0.577845	0.0875467	-2.72256	-1.36532	0.1682	0.315101	no
TraesCS1A02G077200	TraesCS1A02G077200	-	1A:59856966-59860644	10_1_74	10_1_128	OK	10.2091	13.0538	0.354616	1.28018	0.0274	0.0836165	no
TraesCS1A02G077500	TraesCS1A02G077500	-	1A:60351392-60353968	10_1_74	10_1_128	OK	10.4338	12.0405	0.206625	0.655377	0.25595	0.42014	no
TraesCS1A02G077600	TraesCS1A02G077600	-	1A:60354402-60358841	10_1_74	10_1_128	OK	2.98487	2.43118	-0.296009	-0.934715	0.102	0.221378	no
TraesCS1A02G077700	TraesCS1A02G077700	-	1A:60537166-60540748	10_1_74	10_1_128	OK	110.196	161.722	0.553441	1.90508	0.0006	0.00405961	yes
TraesCS1A02G077800	TraesCS1A02G077800	-	1A:60735129-60738949	10_1_74	10_1_128	OK	1.86674	1.21282	-0.622149	-0.882287	0.13845	0.275014	no
TraesCS1A02G078100	TraesCS1A02G078100	-	1A:60954700-60956424	10_1_74	10_1_128	OK	11.7658	24.5624	1.06185	3.48443	5e-05	0.000480228	yes
TraesCS1A02G078200	TraesCS1A02G078200	-	1A:61008915-61010405	10_1_74	10_1_128	OK	0.405282	1.7196	2.08508	2.58894	0.00045	0.00320308	yes
TraesCS1A02G078300	TraesCS1A02G078300	-	1A:61026063-61028089	10_1_74	10_1_128	OK	0.215134	0.610848	1.50558	1.19614	0.08555	0.194751	no
TraesCS1A02G078700	TraesCS1A02G078700	-	1A:61384568-61391833	10_1_74	10_1_128	OK	6.22437	7.96014	0.354866	1.03193	0.07205	0.17161	no
TraesCS1A02G078800	TraesCS1A02G078800	-	1A:61575767-61577009	10_1_74	10_1_128	OK	82.4875	124.607	0.595133	2.10323	5e-05	0.000480228	yes
TraesCS1A02G078900	TraesCS1A02G078900	-	1A:61713577-61714898	10_1_74	10_1_128	OK	2.68178	3.18264	0.247034	0.480858	0.40205	0.569522	no
TraesCS1A02G079300	TraesCS1A02G079300	-	1A:62014081-62014939	10_1_74	10_1_128	OK	1.40811	0.429511	-1.71299	-1.27292	0.0699	0.16788	no
TraesCS1A02G079400	TraesCS1A02G079400	-	1A:62021322-62024237	10_1_74	10_1_128	OK	5.40488	8.97336	0.731384	2.01892	0.0004	0.00290352	yes
TraesCS1A02G079700	TraesCS1A02G079700	-	1A:62609728-62614089	10_1_74	10_1_128	OK	6.94391	10.4703	0.59248	2.01036	0.0007	0.00460947	yes
TraesCS1A02G079800	TraesCS1A02G079800	-	1A:62614212-62617255	10_1_74	10_1_128	OK	1.76035	0.993385	-0.825438	-1.87669	0.00195	0.0106431	yes
TraesCS1A02G079900	TraesCS1A02G079900	-	1A:62794171-62794483	10_1_74	10_1_128	OK	15.5786	5.90345	-1.39993	-2.16565	0.001	0.00617748	yes
TraesCS1A02G080000	TraesCS1A02G080000	-	1A:63004798-63005566	10_1_74	10_1_128	OK	1.71393	1.52899	-0.164724	-0.197211	0.7322	0.836165	no
TraesCS1A02G080100	TraesCS1A02G080100	-	1A:63045955-63047438	10_1_74	10_1_128	OK	4.87528	4.13714	-0.236852	-0.532839	0.35255	0.522227	no
TraesCS1A02G080200	TraesCS1A02G080200	-	1A:63050621-63053515	10_1_74	10_1_128	OK	1.61026	1.10397	-0.54459	-1.44016	0.01215	0.044915	yes
TraesCS1A02G080300	TraesCS1A02G080300	-	1A:63057502-63062305	10_1_74	10_1_128	OK	1.22856	1.213	-0.018387	-0.04118	0.9417	0.967257	no
TraesCS1A02G080600	TraesCS1A02G080600	-	1A:63475811-63481063	10_1_74	10_1_128	OK	0.172662	0.353267	1.03281	1.38503	0.0219	0.070449	no
TraesCS1A02G080700	TraesCS1A02G080700	-	1A:63741494-63747947	10_1_74	10_1_128	OK	3.9217	6.56903	0.744201	2.35893	5e-05	0.000480228	yes
TraesCS1A02G081200	TraesCS1A02G081200	-	1A:64404584-64414503	10_1_74	10_1_128	OK	9.03676	11.3107	0.323816	0.917259	0.1077	0.23019	no
TraesCS1A02G081300	TraesCS1A02G081300	-	1A:64593509-64600216	10_1_74	10_1_128	OK	9.26676	9.11575	-0.0237039	-0.0858138	0.88105	0.931967	no
TraesCS1A02G081400	TraesCS1A02G081400	-	1A:64692228-64694087	10_1_74	10_1_128	OK	5.1177	8.00024	0.644547	1.95717	0.00085	0.00540899	yes
TraesCS1A02G081600	TraesCS1A02G081600	-	1A:64835536-64837007	10_1_74	10_1_128	OK	0.448867	0.512957	0.192551	0.208316	0.72195	0.829287	no
TraesCS1A02G081700	TraesCS1A02G081700	-	1A:64838563-64839988	10_1_74	10_1_128	OK	0.293089	0.337398	0.203113	0.205407	0.7169	0.825757	no
TraesCS1A02G082000	TraesCS1A02G082000	-	1A:65261476-65265780	10_1_74	10_1_128	OK	15.2022	26.2105	0.785867	2.81936	5e-05	0.000480228	yes
TraesCS1A02G082100	TraesCS1A02G082100	-	1A:65266306-65268355	10_1_74	10_1_128	OK	3.08288	2.71328	-0.184243	-0.34868	0.54045	0.691838	no
TraesCS1A02G082200	TraesCS1A02G082200	-	1A:65391962-65393451	10_1_74	10_1_128	OK	5.52939	8.09538	0.549978	1.30664	0.02425	0.0761768	no
TraesCS1A02G082300	TraesCS1A02G082300	-	1A:65615816-65616636	10_1_74	10_1_128	OK	18.5554	17.8787	-0.0535957	-0.157277	0.77865	0.867039	no
TraesCS1A02G082500	TraesCS1A02G082500	-	1A:65758590-65759654	10_1_74	10_1_128	OK	4.18548	4.03721	-0.0520338	-0.150135	0.8076	0.885555	no
TraesCS1A02G082600	TraesCS1A02G082600	-	1A:65790412-65795583	10_1_74	10_1_128	OK	6.2511	5.81099	-0.105326	-0.311997	0.57785	0.721263	no
TraesCS1A02G082700	TraesCS1A02G082700	-	1A:65798875-65800185	10_1_74	10_1_128	OK	5.31954	5.01324	-0.085558	-0.192146	0.7366	0.839026	no
TraesCS1A02G083000	TraesCS1A02G083000	-	1A:66174939-66177799	10_1_74	10_1_128	OK	9.31876	10.026	0.10554	0.320191	0.5763	0.720095	no
TraesCS1A02G083100	TraesCS1A02G083100	-	1A:66892109-66894637	10_1_74	10_1_128	OK	7.35737	15.6877	1.09237	3.91623	5e-05	0.000480228	yes
TraesCS1A02G083300	TraesCS1A02G083300	-	1A:67467267-67469443	10_1_74	10_1_128	OK	0.561671	0.745468	0.408421	0.488782	0.38685	0.555557	no
TraesCS1A02G083400	TraesCS1A02G083400	-	1A:67683224-67687269	10_1_74	10_1_128	OK	33.1769	24.3779	-0.444604	-1.55757	0.0074	0.0305766	yes
TraesCS1A02G083500	TraesCS1A02G083500	-	1A:67689153-67698715	10_1_74	10_1_128	OK	5.18194	5.8042	0.163605	0.502904	0.3833	0.552436	no
TraesCS1A02G084100	TraesCS1A02G084100	-	1A:69188850-69193336	10_1_74	10_1_128	OK	10.2783	7.21295	-0.510935	-1.52612	0.00795	0.0323353	yes
TraesCS1A02G084200	TraesCS1A02G084200	-	1A:69390435-69394941	10_1_74	10_1_128	OK	2.99482	3.57448	0.255264	0.808407	0.15425	0.29632	no
TraesCS1A02G084300	TraesCS1A02G084300	-	1A:70040013-70041337	10_1_74	10_1_128	OK	9.42688	12.3692	0.391898	1.09397	0.0618	0.153169	no
TraesCS1A02G084400	TraesCS1A02G084400	-	1A:70695359-70705174	10_1_74	10_1_128	OK	0.442495	0.445697	0.0104011	0.00609025	0.985	0.990633	no
TraesCS1A02G084500	TraesCS1A02G084500	-	1A:70695359-70705174	10_1_74	10_1_128	OK	1.37453	1.80571	0.393628	1.09852	0.05915	0.14818	no
TraesCS1A02G084800	TraesCS1A02G084800	-	1A:71059896-71060199	10_1_74	10_1_128	OK	0.244746	0.679174	1.4725	0.846641	0.1204	0.249512	no
TraesCS1A02G084900	TraesCS1A02G084900	-	1A:71075741-71076608	10_1_74	10_1_128	OK	0.509916	0.817639	0.681204	0.964458	0.0948	0.209926	no
TraesCS1A02G085000	TraesCS1A02G085000	-	1A:71087175-71095753	10_1_74	10_1_128	OK	0.793847	0.372196	-1.0928	-2.14588	0.00065	0.00433948	yes
TraesCS1A02G085300	TraesCS1A02G085300	-	1A:71444520-71445104	10_1_74	10_1_128	OK	1.09418	0.887316	-0.302326	-0.379392	0.51085	0.666721	no
TraesCS1A02G085400	TraesCS1A02G085400	-	1A:71548288-71548949	10_1_74	10_1_128	OK	4.23314	3.90711	-0.115627	-0.18993	0.73075	0.835163	no
TraesCS1A02G085500	TraesCS1A02G085500	-	1A:71558242-71561228	10_1_74	10_1_128	OK	0.570606	0.996758	0.804748	0.932809	0.11635	0.243567	no
TraesCS1A02G085600	TraesCS1A02G085600	-	1A:71689759-71695155	10_1_74	10_1_128	OK	7.13292	5.86999	-0.281134	-0.995902	0.0877	0.198129	no
TraesCS1A02G085700	TraesCS1A02G085700	-	1A:71723318-71725161	10_1_74	10_1_128	OK	0.933766	1.21236	0.376685	0.720024	0.2082	0.366315	no
TraesCS1A02G085800	TraesCS1A02G085800	-	1A:71784545-71785643	10_1_74	10_1_128	OK	0.56695	1.05672	0.898303	0.875868	0.1197	0.248518	no
TraesCS1A02G085900	TraesCS1A02G085900	-	1A:71786597-71790263	10_1_74	10_1_128	OK	3.00796	4.5344	0.592124	1.52903	0.0076	0.0312304	yes
TraesCS1A02G086100	TraesCS1A02G086100	-	1A:72782625-72785888	10_1_74	10_1_128	OK	3.13377	4.11607	0.39337	0.90636	0.11485	0.241162	no
TraesCS1A02G086200	TraesCS1A02G086200	-	1A:72785991-72791062	10_1_74	10_1_128	OK	6.85113	11.0962	0.695657	2.55644	5e-05	0.000480228	yes
TraesCS1A02G086500	TraesCS1A02G086500	-	1A:73295475-73300550	10_1_74	10_1_128	OK	18.0006	21.5973	0.26281	0.940977	0.09815	0.215225	no
TraesCS1A02G086600	TraesCS1A02G086600	-	1A:73302086-73306610	10_1_74	10_1_128	OK	15.4959	10.2987	-0.589421	-2.11325	0.00015	0.00125997	yes
TraesCS1A02G086800	TraesCS1A02G086800	-	1A:73312929-73322282	10_1_74	10_1_128	OK	4.98913	6.62093	0.408246	1.37289	0.01905	0.0633919	no
TraesCS1A02G086900	TraesCS1A02G086900	-	1A:73322507-73330054	10_1_74	10_1_128	OK	4.76966	4.44134	-0.102891	-0.347294	0.54605	0.696041	no
TraesCS1A02G087100	TraesCS1A02G087100	-	1A:73352033-73356144	10_1_74	10_1_128	OK	2.25272	3.27988	0.541974	0.784996	0.1729	0.321109	no
TraesCS1A02G087500	TraesCS1A02G087500	-	1A:74431374-74444306	10_1_74	10_1_128	OK	4.98823	8.50203	0.769281	2.76879	5e-05	0.000480228	yes
TraesCS1A02G087900	TraesCS1A02G087900	-	1A:75715900-75722755	10_1_74	10_1_128	OK	1.93591	1.6456	-0.234393	-0.74064	0.2015	0.357854	no
TraesCS1A02G088000	TraesCS1A02G088000	-	1A:76022645-76031768	10_1_74	10_1_128	OK	4.63896	5.88496	0.343232	1.21718	0.03295	0.0960675	no
TraesCS1A02G088100	TraesCS1A02G088100	-	1A:76485955-76492268	10_1_74	10_1_128	OK	8.96804	11.7448	0.389161	1.39364	0.0165	0.0568455	no
TraesCS1A02G088200	TraesCS1A02G088200	-	1A:76495319-76501435	10_1_74	10_1_128	OK	1.262	1.16034	-0.121175	-0.300044	0.60395	0.741505	no
TraesCS1A02G088600	TraesCS1A02G088600	-	1A:77069780-77072982	10_1_74	10_1_128	OK	0.732794	0.390719	-0.907277	-1.57383	0.00755	0.0310612	yes
TraesCS1A02G088800	TraesCS1A02G088800	-	1A:77096837-77099287	10_1_74	10_1_128	OK	0.361698	0.270507	-0.419117	-0.461113	0.4148	0.580772	no
TraesCS1A02G088900	TraesCS1A02G088900	-	1A:77103809-77107960	10_1_74	10_1_128	OK	3.91095	5.06532	0.373133	1.20668	0.0388	0.108505	no
TraesCS1A02G089100	TraesCS1A02G089100	-	1A:78323460-78331744	10_1_74	10_1_128	OK	8.45629	7.16316	-0.23943	-0.752743	0.1956	0.350394	no
TraesCS1A02G089500	TraesCS1A02G089500	-	1A:78962469-78964533	10_1_74	10_1_128	OK	3.2022	6.30931	0.978416	2.66933	5e-05	0.000480228	yes
TraesCS1A02G089600	TraesCS1A02G089600	-	1A:79107176-79108103	10_1_74	10_1_128	OK	3.82223	4.57832	0.260403	0.409108	0.4738	0.6343	no
TraesCS1A02G089800	TraesCS1A02G089800	-	1A:79167081-79169605	10_1_74	10_1_128	OK	4.31202	4.16158	-0.0512318	-0.125858	0.82615	0.897703	no
TraesCS1A02G089900	TraesCS1A02G089900	-	1A:79688775-79694804	10_1_74	10_1_128	OK	10.628	10.4816	-0.0200082	-0.0742619	0.90095	0.944579	no
TraesCS1A02G090000	TraesCS1A02G090000	-	1A:79697669-79705374	10_1_74	10_1_128	OK	9.25032	11.5069	0.314928	1.15207	0.04675	0.124308	no
TraesCS1A02G090100	TraesCS1A02G090100	-	1A:80190103-80195903	10_1_74	10_1_128	OK	8.10104	8.35835	0.0451116	0.160896	0.7827	0.869848	no
TraesCS1A02G090300	TraesCS1A02G090300	-	1A:80297143-80309314	10_1_74	10_1_128	OK	1.70088	1.35722	-0.325623	-0.876624	0.123	0.25339	no
TraesCS1A02G090600	TraesCS1A02G090600	-	1A:80683273-80687060	10_1_74	10_1_128	OK	6.80482	7.00131	0.0410688	0.131333	0.81945	0.893682	no
TraesCS1A02G091000	TraesCS1A02G091000	-	1A:82127356-82129287	10_1_74	10_1_128	OK	6.57861	6.60226	0.00517872	0.01217	0.98125	0.988674	no
TraesCS1A02G091100	TraesCS1A02G091100	-	1A:82517367-82528033	10_1_74	10_1_128	OK	6.83333	6.29886	-0.117497	-0.428235	0.4569	0.619877	no
TraesCS1A02G091200	TraesCS1A02G091200	-	1A:82530924-82535170	10_1_74	10_1_128	OK	4.01531	5.03587	0.326729	1.05194	0.06335	0.156073	no
TraesCS1A02G091300	TraesCS1A02G091300	-	1A:82947326-82952587	10_1_74	10_1_128	OK	9.91264	7.6529	-0.373262	-1.26305	0.02625	0.0809373	no
TraesCS1A02G091400	TraesCS1A02G091400	-	1A:83822448-83835952	10_1_74	10_1_128	OK	0.784648	0.666934	-0.234501	-0.572248	0.3193	0.488287	no
TraesCS1A02G091600	TraesCS1A02G091600	-	1A:84022444-84024415	10_1_74	10_1_128	OK	0.468956	0.127965	-1.8737	-1.52053	0.0243	0.0762858	no
TraesCS1A02G092200	TraesCS1A02G092200	-	1A:84793973-84795298	10_1_74	10_1_128	OK	3.31451	1.98739	-0.737919	-1.06106	0.06865	0.165616	no
TraesCS1A02G092700	TraesCS1A02G092700	-	1A:85032414-85035322	10_1_74	10_1_128	OK	52.2501	51.3211	-0.0258827	-0.0937838	0.86805	0.924265	no
TraesCS1A02G092900	TraesCS1A02G092900	-	1A:85344048-85346466	10_1_74	10_1_128	OK	376.722	252.621	-0.576526	-1.60992	0.0063	0.0269245	yes
TraesCS1A02G093400	TraesCS1A02G093400	-	1A:86560548-86567303	10_1_74	10_1_128	OK	0.452506	0.43055	-0.0717558	-0.0557	0.91645	0.953341	no
TraesCS1A02G093800	TraesCS1A02G093800	-	1A:86638819-86641089	10_1_74	10_1_128	OK	59.8978	78.2237	0.385102	1.40282	0.0135	0.0487307	yes
TraesCS1A02G093900	TraesCS1A02G093900	-	1A:86644141-86649260	10_1_74	10_1_128	OK	11.4934	16.4879	0.520606	1.79307	0.0021	0.0112756	yes
TraesCS1A02G094000	TraesCS1A02G094000	-	1A:87198151-87201062	10_1_74	10_1_128	OK	4.54045	4.34228	-0.0643841	-0.19681	0.7312	0.835517	no
TraesCS1A02G094200	TraesCS1A02G094200	-	1A:88345836-88351710	10_1_74	10_1_128	OK	0.752414	0.895346	0.25092	0.590352	0.30485	0.47343	no
TraesCS1A02G094700	TraesCS1A02G094700	-	1A:90106134-90110560	10_1_74	10_1_128	OK	6.27184	1.86712	-1.74807	-3.84465	5e-05	0.000480228	yes
TraesCS1A02G094800	TraesCS1A02G094800	-	1A:90157680-90159471	10_1_74	10_1_128	OK	0.388885	0.198307	-0.971611	-1.41195	0.0191	0.0635052	no
TraesCS1A02G095000	TraesCS1A02G095000	-	1A:90759664-90768599	10_1_74	10_1_128	OK	20.4826	21.099	0.0427757	0.14738	0.7934	0.876607	no
TraesCS1A02G095100	TraesCS1A02G095100	-	1A:91043143-91048307	10_1_74	10_1_128	OK	15.1973	18.483	0.282387	0.978488	0.08805	0.198785	no
TraesCS1A02G095200	TraesCS1A02G095200	-	1A:91052072-91059825	10_1_74	10_1_128	OK	1.10275	1.02673	-0.103042	-0.220143	0.7059	0.818304	no
TraesCS1A02G095300	TraesCS1A02G095300	-	1A:91052072-91059825	10_1_74	10_1_128	OK	3.17842	2.17911	-0.54457	-0.744457	0.2006	0.356891	no
TraesCS1A02G095500	TraesCS1A02G095500	-	1A:91158449-91162767	10_1_74	10_1_128	OK	4.08623	5.61855	0.459427	1.41783	0.0131	0.0475798	yes
TraesCS1A02G095600	TraesCS1A02G095600	-	1A:91174550-91176315	10_1_74	10_1_128	OK	0.675695	0.564547	-0.259278	-0.328882	0.56905	0.714695	no
TraesCS1A02G095800	TraesCS1A02G095800	-	1A:91410868-91414181	10_1_74	10_1_128	OK	2.97207	3.82594	0.364349	1.04402	0.06995	0.167946	no
TraesCS1A02G096000	TraesCS1A02G096000	-	1A:91498964-91502453	10_1_74	10_1_128	OK	11.8086	9.97542	-0.243388	-0.807264	0.15715	0.299983	no
TraesCS1A02G096100	TraesCS1A02G096100	-	1A:91502766-91505217	10_1_74	10_1_128	OK	12.2526	9.33617	-0.392186	-1.14737	0.0386	0.108107	no
TraesCS1A02G096200	TraesCS1A02G096200	-	1A:91590456-91595995	10_1_74	10_1_128	OK	2.18894	2.81553	0.363176	0.98658	0.08845	0.199447	no
TraesCS1A02G096400	TraesCS1A02G096400	-	1A:91671395-91672331	10_1_74	10_1_128	OK	0.370476	0.112053	-1.7252	-1.34157	0.0529	0.136403	no
TraesCS1A02G096500	TraesCS1A02G096500	-	1A:92564926-92567805	10_1_74	10_1_128	OK	204.869	143.202	-0.516653	-1.7546	0.00175	0.00974544	yes
TraesCS1A02G096600	TraesCS1A02G096600	-	1A:92570551-92575558	10_1_74	10_1_128	OK	2.98103	3.24109	0.120669	0.383425	0.5016	0.658717	no
TraesCS1A02G097000	TraesCS1A02G097000	-	1A:93367122-93367842	10_1_74	10_1_128	OK	13.463	12.9636	-0.054526	-0.118073	0.8319	0.901358	no
TraesCS1A02G097100	TraesCS1A02G097100	-	1A:93392090-93401378	10_1_74	10_1_128	OK	0.471545	0.394866	-0.256035	-0.193145	0.73515	0.838189	no
TraesCS1A02G097200	TraesCS1A02G097200	-	1A:93392090-93401378	10_1_74	10_1_128	OK	8.87427	9.48541	0.0960817	0.327015	0.572	0.716984	no
TraesCS1A02G097300	TraesCS1A02G097300	-	1A:93401938-93403931	10_1_74	10_1_128	OK	4.31695	6.94189	0.685316	1.32128	0.02155	0.0695889	no
TraesCS1A02G097400	TraesCS1A02G097400	-	1A:93693502-93698187	10_1_74	10_1_128	OK	34.7984	35.5658	0.0314694	0.10852	0.8519	0.914232	no
TraesCS1A02G097500	TraesCS1A02G097500	-	1A:94101331-94106484	10_1_74	10_1_128	OK	2.19801	2.19956	0.00102253	0.00249771	0.9967	0.997584	no
TraesCS1A02G097600	TraesCS1A02G097600	-	1A:94109873-94114153	10_1_74	10_1_128	OK	5.89289	5.03803	-0.226115	-0.652088	0.24725	0.411233	no
TraesCS1A02G097700	TraesCS1A02G097700	-	1A:94244912-94249051	10_1_74	10_1_128	OK	44.7271	40.2773	-0.151179	-0.52754	0.3507	0.520492	no
TraesCS1A02G098800	TraesCS1A02G098800	-	1A:95048337-95049419	10_1_74	10_1_128	OK	0.335144	0.0710739	-2.23739	-1.59538	0.0401	0.111179	no
TraesCS1A02G099000	TraesCS1A02G099000	-	1A:95183260-95185789	10_1_74	10_1_128	OK	27.8971	37.9291	0.443192	1.60773	0.00445	0.0204614	yes
TraesCS1A02G099100	TraesCS1A02G099100	-	1A:95311462-95315612	10_1_74	10_1_128	OK	0.461398	0.103065	-2.16246	-2.5588	0.0061	0.0262782	yes
TraesCS1A02G099300	TraesCS1A02G099300	-	1A:95820620-95826073	10_1_74	10_1_128	OK	8.76121	9.30963	0.0875933	0.310249	0.5923	0.732602	no
TraesCS1A02G099400	TraesCS1A02G099400	-	1A:95848237-95853644	10_1_74	10_1_128	OK	6.65161	4.88739	-0.44464	-1.52925	0.0073	0.0302617	yes
TraesCS1A02G099500	TraesCS1A02G099500	-	1A:95854752-95860989	10_1_74	10_1_128	OK	8.30996	8.36165	0.00894696	0.0322705	0.9539	0.973567	no
TraesCS1A02G099600	TraesCS1A02G099600	-	1A:96358564-96362192	10_1_74	10_1_128	OK	0.356996	0.239057	-0.578556	-0.849059	0.1285	0.261504	no
TraesCS1A02G099700	TraesCS1A02G099700	-	1A:96364460-96365555	10_1_74	10_1_128	OK	0.853799	0.442334	-0.948762	-1.33798	0.0253	0.0786775	no
TraesCS1A02G099800	TraesCS1A02G099800	-	1A:96423241-96423996	10_1_74	10_1_128	OK	3.41662	2.65107	-0.365991	-0.429399	0.46125	0.623699	no
TraesCS1A02G099900	TraesCS1A02G099900	-	1A:96438027-96439746	10_1_74	10_1_128	OK	2.1197	1.46237	-0.535554	-0.902456	0.11465	0.240843	no
TraesCS1A02G100000	TraesCS1A02G100000	-	1A:96446460-96447320	10_1_74	10_1_128	OK	0.437955	0.252304	-0.795617	-0.709339	0.22655	0.388942	no
TraesCS1A02G100100	TraesCS1A02G100100	-	1A:96449468-96451542	10_1_74	10_1_128	OK	0.805257	1.97213	1.29224	2.20965	0.00045	0.00320308	yes
TraesCS1A02G100200	TraesCS1A02G100200	-	1A:96453203-96455187	10_1_74	10_1_128	OK	6.38365	6.60503	0.0491819	0.122067	0.83135	0.90104	no
TraesCS1A02G100400	TraesCS1A02G100400	-	1A:96470433-96473287	10_1_74	10_1_128	OK	3.13266	3.95559	0.336504	1.08864	0.05815	0.14638	no
TraesCS1A02G100600	TraesCS1A02G100600	-	1A:96480552-96489250	10_1_74	10_1_128	OK	15.9137	23.9796	0.591539	2.14845	5e-05	0.000480228	yes
TraesCS1A02G101000	TraesCS1A02G101000	-	1A:97643034-97647138	10_1_74	10_1_128	OK	3.02167	2.67641	-0.175046	-0.29119	0.60925	0.745593	no
TraesCS1A02G101200	TraesCS1A02G101200	-	1A:97802664-97810182	10_1_74	10_1_128	OK	4.60203	8.61881	0.905219	1.2589	0.0352	0.101012	no
TraesCS1A02G101300	TraesCS1A02G101300	-	1A:97802664-97810182	10_1_74	10_1_128	OK	1.90392	4.6944	1.30197	4.23261	5e-05	0.000480228	yes
TraesCS1A02G101500	TraesCS1A02G101500	-	1A:97935424-97941195	10_1_74	10_1_128	OK	0.858698	0.717912	-0.258344	-0.548039	0.34105	0.510529	no
TraesCS1A02G101900	TraesCS1A02G101900	-	1A:98019573-98021697	10_1_74	10_1_128	OK	18.5306	8.66618	-1.09645	-2.64839	5e-05	0.000480228	yes
TraesCS1A02G102100	TraesCS1A02G102100	-	1A:98022870-98023878	10_1_74	10_1_128	OK	0.421485	0.223381	-0.915978	-0.720985	0.4086	0.575162	no
TraesCS1A02G102300	TraesCS1A02G102300	-	1A:98242494-98247975	10_1_74	10_1_128	OK	7.15033	10.0666	0.493496	1.76188	0.00305	0.015162	yes
TraesCS1A02G102400	TraesCS1A02G102400	-	1A:98584807-98591722	10_1_74	10_1_128	OK	1.09733	0.57536	-0.93146	-1.61884	0.0064	0.0272739	yes
TraesCS1A02G102500	TraesCS1A02G102500	-	1A:99001418-99010088	10_1_74	10_1_128	OK	5.68405	4.17184	-0.446234	-1.42811	0.0129	0.0470448	yes
TraesCS1A02G102600	TraesCS1A02G102600	-	1A:99014195-99018288	10_1_74	10_1_128	OK	8.53316	7.81776	-0.126324	-0.451743	0.442	0.605792	no
TraesCS1A02G102700	TraesCS1A02G102700	-	1A:99018551-99019580	10_1_74	10_1_128	OK	0.959073	0.287289	-1.73914	-1.89138	0.03795	0.106762	no
TraesCS1A02G102800	TraesCS1A02G102800	-	1A:99071007-99072331	10_1_74	10_1_128	OK	0.691865	0.715926	0.0493203	0.0716705	0.8982	0.942969	no
TraesCS1A02G103100	TraesCS1A02G103100	-	1A:99292071-99293625	10_1_74	10_1_128	OK	2.0142	0.926901	-1.11972	-1.6502	0.006	0.0259409	yes
TraesCS1A02G103900	TraesCS1A02G103900	-	1A:99868031-99871106	10_1_74	10_1_128	OK	4.95198	5.50888	0.153753	0.365943	0.5144	0.669979	no
TraesCS1A02G104000	TraesCS1A02G104000	-	1A:99892262-99906810	10_1_74	10_1_128	OK	1.45633	1.31721	-0.144853	-0.32769	0.5632	0.709912	no
TraesCS1A02G104300	TraesCS1A02G104300	-	1A:100099706-100104633	10_1_74	10_1_128	OK	5.31578	3.43793	-0.628742	-1.53991	0.00955	0.0373689	yes
TraesCS1A02G104500	TraesCS1A02G104500	-	1A:100267211-100272922	10_1_74	10_1_128	OK	1.05222	0.0798232	-3.72048	-5.28148	5e-05	0.000480228	yes
TraesCS1A02G104600	TraesCS1A02G104600	-	1A:100289594-100291148	10_1_74	10_1_128	OK	0.500501	0.679326	0.44073	0.571981	0.3129	0.481728	no
TraesCS1A02G104700	TraesCS1A02G104700	-	1A:100291938-100297147	10_1_74	10_1_128	OK	2.27605	1.87954	-0.276151	-0.862399	0.1321	0.26641	no
TraesCS1A02G105300	TraesCS1A02G105300	-	1A:101320829-101324110	10_1_74	10_1_128	OK	1.44732	1.88336	0.379925	0.938956	0.1056	0.226991	no
TraesCS1A02G105400	TraesCS1A02G105400	-	1A:101334863-101335739	10_1_74	10_1_128	OK	364.844	202.774	-0.847406	-2.86411	5e-05	0.000480228	yes
TraesCS1A02G105500	TraesCS1A02G105500	-	1A:101377423-101382058	10_1_74	10_1_128	OK	15.5009	14.2899	-0.117352	-0.41153	0.4764	0.636812	no
TraesCS1A02G105600	TraesCS1A02G105600	-	1A:101763921-101767798	10_1_74	10_1_128	OK	11.68	14.2102	0.282884	1.0255	0.0785	0.182929	no
TraesCS1A02G105800	TraesCS1A02G105800	-	1A:102359663-102365134	10_1_74	10_1_128	OK	28.9082	36.6973	0.344192	1.24899	0.03015	0.0898983	no
TraesCS1A02G105900	TraesCS1A02G105900	-	1A:102366709-102370939	10_1_74	10_1_128	OK	9.81816	11.7743	0.262115	0.901586	0.11305	0.238403	no
TraesCS1A02G106000	TraesCS1A02G106000	-	1A:102371396-102375203	10_1_74	10_1_128	OK	16.2372	18.9227	0.22081	0.80429	0.1646	0.310096	no
TraesCS1A02G106100	TraesCS1A02G106100	-	1A:103311703-103326325	10_1_74	10_1_128	OK	4.56262	6.03827	0.404273	1.45362	0.01225	0.0452204	yes
TraesCS1A02G106200	TraesCS1A02G106200	-	1A:103631842-103636595	10_1_74	10_1_128	OK	0.730364	1.30867	0.841416	1.24369	0.0322	0.0943732	no
TraesCS1A02G106300	TraesCS1A02G106300	-	1A:104208686-104219859	10_1_74	10_1_128	OK	1.42393	1.40443	-0.019892	-0.0648309	0.91	0.949506	no
TraesCS1A02G106500	TraesCS1A02G106500	-	1A:104225641-104230111	10_1_74	10_1_128	OK	3.21082	5.26582	0.713716	2.1897	0.0001	0.000887474	yes
TraesCS1A02G106600	TraesCS1A02G106600	-	1A:104377539-104379785	10_1_74	10_1_128	OK	129.683	152.571	0.234487	0.817704	0.1521	0.293481	no
TraesCS1A02G106700	TraesCS1A02G106700	-	1A:104432548-104433415	10_1_74	10_1_128	OK	41.4128	22.771	-0.862877	-2.5577	5e-05	0.000480228	yes
TraesCS1A02G107300	TraesCS1A02G107300	-	1A:104937223-104949835	10_1_74	10_1_128	OK	5.88273	5.99655	0.0276482	0.100167	0.85945	0.918806	no
TraesCS1A02G107500	TraesCS1A02G107500	-	1A:105885702-105887086	10_1_74	10_1_128	OK	9.90774	17.4036	0.812757	2.57369	5e-05	0.000480228	yes
TraesCS1A02G107600	TraesCS1A02G107600	-	1A:105903501-105906285	10_1_74	10_1_128	OK	5.66178	6.785	0.261094	0.843838	0.1416	0.279434	no
TraesCS1A02G107800	TraesCS1A02G107800	-	1A:106219614-106230486	10_1_74	10_1_128	OK	13.9328	13.0261	-0.0970788	-0.358592	0.5286	0.682321	no
TraesCS1A02G107900	TraesCS1A02G107900	-	1A:107093814-107096344	10_1_74	10_1_128	OK	8.68063	6.86372	-0.338808	-0.874095	0.12875	0.261862	no
TraesCS1A02G108100	TraesCS1A02G108100	-	1A:107107555-107110090	10_1_74	10_1_128	OK	1.04108	0.999345	-0.0590334	-0.136076	0.8157	0.890973	no
TraesCS1A02G108300	TraesCS1A02G108300	-	1A:107466470-107482160	10_1_74	10_1_128	OK	1.84397	2.37555	0.365445	1.14692	0.04855	0.127781	no
TraesCS1A02G108600	TraesCS1A02G108600	-	1A:107777231-107778839	10_1_74	10_1_128	OK	0.347137	0	#NAME?	#NAME?	5e-05	0.000480228	yes
TraesCS1A02G108800	TraesCS1A02G108800	-	1A:108070587-108074862	10_1_74	10_1_128	OK	0.60322	0.227218	-1.40861	-2.44544	0.0001	0.000887474	yes
TraesCS1A02G108900	TraesCS1A02G108900	-	1A:108076849-108081795	10_1_74	10_1_128	OK	1.91283	1.67031	-0.195596	-0.610073	0.2774	0.443695	no
TraesCS1A02G109200	TraesCS1A02G109200	-	1A:108687043-108691586	10_1_74	10_1_128	OK	2.99372	3.3222	0.150199	0.458738	0.4152	0.581169	no
TraesCS1A02G109300	TraesCS1A02G109300	-	1A:108692882-108697532	10_1_74	10_1_128	OK	3.60607	2.54478	-0.502888	-1.46648	0.014	0.0500312	no
TraesCS1A02G109400	TraesCS1A02G109400	-	1A:108760476-108766530	10_1_74	10_1_128	OK	0.824525	0.37395	-1.14072	-2.64709	5e-05	0.000480228	yes
TraesCS1A02G109500	TraesCS1A02G109500	-	1A:108769535-108775742	10_1_74	10_1_128	OK	1.98702	1.75896	-0.175886	-0.514013	0.3766	0.545673	no
TraesCS1A02G109600	TraesCS1A02G109600	-	1A:108769535-108775742	10_1_74	10_1_128	OK	1.09447	1.29375	0.24133	0.204772	0.72735	0.832933	no
TraesCS1A02G110000	TraesCS1A02G110000	-	1A:108921600-108924502	10_1_74	10_1_128	OK	0.379527	0.82222	1.11532	1.76814	0.0035	0.0169098	yes
TraesCS1A02G110100	TraesCS1A02G110100	-	1A:109428844-109429628	10_1_74	10_1_128	OK	5.30489	4.52946	-0.227981	-0.219003	0.69135	0.808174	no
TraesCS1A02G110200	TraesCS1A02G110200	-	1A:109573739-109578560	10_1_74	10_1_128	OK	14.3404	14.6897	0.0347244	0.112065	0.844	0.909475	no
TraesCS1A02G110300	TraesCS1A02G110300	-	1A:109982663-109986523	10_1_74	10_1_128	OK	22.2489	24.4553	0.136412	0.494578	0.3893	0.557883	no
TraesCS1A02G110700	TraesCS1A02G110700	-	1A:110279385-110282081	10_1_74	10_1_128	OK	1.09467	2.0258	0.887992	1.87667	0.0015	0.00861643	yes
TraesCS1A02G110800	TraesCS1A02G110800	-	1A:110282477-110284392	10_1_74	10_1_128	OK	1.01437	1.99991	0.979346	1.82607	0.0012	0.00717791	yes
TraesCS1A02G110900	TraesCS1A02G110900	-	1A:111122760-111132907	10_1_74	10_1_128	OK	2.27083	3.75909	0.727164	2.17522	0.00015	0.00125997	yes
TraesCS1A02G111000	TraesCS1A02G111000	-	1A:111150790-111153945	10_1_74	10_1_128	OK	5.24683	5.40089	0.0417499	0.110227	0.8457	0.910585	no
TraesCS1A02G111100	TraesCS1A02G111100	-	1A:111534403-111538376	10_1_74	10_1_128	OK	6.6676	7.08152	0.0868923	0.2807	0.61875	0.753288	no
TraesCS1A02G111300	TraesCS1A02G111300	-	1A:112035815-112042777	10_1_74	10_1_128	OK	0.545093	0.20162	-1.43486	-2.77389	5e-05	0.000480228	yes
TraesCS1A02G111500	TraesCS1A02G111500	-	1A:112927733-112928544	10_1_74	10_1_128	OK	15.055	18.4135	0.290523	0.78443	0.1645	0.309966	no
TraesCS1A02G111600	TraesCS1A02G111600	-	1A:112934975-112942003	10_1_74	10_1_128	OK	1.69135	1.5645	-0.112474	-0.219171	0.69785	0.812801	no
TraesCS1A02G111800	TraesCS1A02G111800	-	1A:113251083-113252461	10_1_74	10_1_128	OK	4.01434	4.86137	0.2762	0.664325	0.2432	0.407181	no
TraesCS1A02G111900	TraesCS1A02G111900	-	1A:113538202-113541509	10_1_74	10_1_128	OK	5.53767	8.74765	0.659616	2.14099	0.00055	0.00378294	yes
TraesCS1A02G112000	TraesCS1A02G112000	-	1A:113850567-113861587	10_1_74	10_1_128	OK	7.14853	6.59397	-0.116498	-0.199673	0.72195	0.829287	no
TraesCS1A02G112100	TraesCS1A02G112100	-	1A:113850567-113861587	10_1_74	10_1_128	OK	13.538	16.3512	0.272377	0.839877	0.14405	0.282543	no
TraesCS1A02G112200	TraesCS1A02G112200	-	1A:113877740-113880731	10_1_74	10_1_128	OK	2.87085	3.27066	0.188104	0.597736	0.28985	0.457043	no
TraesCS1A02G112400	TraesCS1A02G112400	-	1A:114060493-114063211	10_1_74	10_1_128	OK	15.9936	16.2924	0.0267059	0.0896945	0.87545	0.928738	no
TraesCS1A02G112500	TraesCS1A02G112500	-	1A:114544595-114546676	10_1_74	10_1_128	OK	301.301	225.713	-0.416712	-1.24322	0.0302	0.090007	no
TraesCS1A02G112600	TraesCS1A02G112600	-	1A:114547941-114552217	10_1_74	10_1_128	OK	8.43285	7.83869	-0.105407	-0.345275	0.5436	0.693984	no
TraesCS1A02G112700	TraesCS1A02G112700	-	1A:115357678-115363324	10_1_74	10_1_128	OK	2.33178	2.85477	0.291944	0.807252	0.15785	0.301002	no
TraesCS1A02G112800	TraesCS1A02G112800	-	1A:115364415-115368103	10_1_74	10_1_128	OK	3.82724	2.81699	-0.442149	-0.986248	0.08645	0.196307	no
TraesCS1A02G113100	TraesCS1A02G113100	-	1A:115939761-115940521	10_1_74	10_1_128	OK	14.7331	20.763	0.494956	1.34476	0.01865	0.0623976	no
TraesCS1A02G113300	TraesCS1A02G113300	-	1A:115975500-115978707	10_1_74	10_1_128	OK	1.58845	1.19224	-0.413944	-0.963052	0.095	0.210276	no
TraesCS1A02G113600	TraesCS1A02G113600	-	1A:117192082-117193881	10_1_74	10_1_128	OK	1.35608	1.27423	-0.0898133	-0.12112	0.836	0.903966	no
TraesCS1A02G113700	TraesCS1A02G113700	-	1A:117194226-117198243	10_1_74	10_1_128	OK	3.61262	2.99546	-0.270268	-0.744936	0.19295	0.347353	no
TraesCS1A02G113800	TraesCS1A02G113800	-	1A:117244234-117248380	10_1_74	10_1_128	OK	1.43111	1.804	0.334069	0.658465	0.2512	0.415239	no
TraesCS1A02G113900	TraesCS1A02G113900	-	1A:117888526-117890940	10_1_74	10_1_128	OK	7.69219	8.16124	0.0853928	0.240574	0.67435	0.795031	no
TraesCS1A02G114000	TraesCS1A02G114000	-	1A:117906704-117912166	10_1_74	10_1_128	OK	3.49205	3.93413	0.17197	0.496739	0.38535	0.554162	no
TraesCS1A02G114300	TraesCS1A02G114300	-	1A:118504063-118509582	10_1_74	10_1_128	OK	9.03764	10.2672	0.18402	0.664202	0.2478	0.411735	no
TraesCS1A02G114400	TraesCS1A02G114400	-	1A:118557582-118559476	10_1_74	10_1_128	OK	2.02476	2.48899	0.29781	0.382665	0.4963	0.654315	no
TraesCS1A02G114600	TraesCS1A02G114600	-	1A:118809203-118815557	10_1_74	10_1_128	OK	0.908018	1.2529	0.464475	1.19287	0.038	0.106883	no
TraesCS1A02G114700	TraesCS1A02G114700	-	1A:118847400-118850726	10_1_74	10_1_128	OK	2.11762	2.77275	0.388872	1.00921	0.0812	0.187468	no
TraesCS1A02G114800	TraesCS1A02G114800	-	1A:118877091-118877385	10_1_74	10_1_128	OK	0.656203	0.213497	-1.61992	-1.06916	0.34765	0.517327	no
TraesCS1A02G115000	TraesCS1A02G115000	-	1A:119148849-119152242	10_1_74	10_1_128	OK	6.16833	7.16113	0.215309	0.674011	0.2307	0.393626	no
TraesCS1A02G115100	TraesCS1A02G115100	-	1A:119493398-119496915	10_1_74	10_1_128	OK	8.21265	7.20617	-0.188616	-0.6323	0.27765	0.44394	no
TraesCS1A02G115200	TraesCS1A02G115200	-	1A:119703454-119708196	10_1_74	10_1_128	OK	2.40008	1.98376	-0.274846	-0.640301	0.26525	0.43021	no
TraesCS1A02G115400	TraesCS1A02G115400	-	1A:119739448-119740541	10_1_74	10_1_128	OK	40.1539	21.2126	-0.920619	-2.62427	5e-05	0.000480228	yes
TraesCS1A02G115500	TraesCS1A02G115500	-	1A:120002302-120011148	10_1_74	10_1_128	OK	2.99674	2.01545	-0.572288	-1.48087	0.0112	0.0422414	yes
TraesCS1A02G115700	TraesCS1A02G115700	-	1A:120363801-120365499	10_1_74	10_1_128	OK	4.74809	4.6609	-0.02674	-0.0557974	0.92135	0.955861	no
TraesCS1A02G115900	TraesCS1A02G115900	ALI1	1A:121129147-121129901	10_1_74	10_1_128	OK	275.228	344.051	0.321995	1.11379	0.052	0.134546	no
TraesCS1A02G116000	TraesCS1A02G116000	-	1A:121133251-121137773	10_1_74	10_1_128	OK	12.413	10.8947	-0.188228	-0.664403	0.24515	0.409311	no
TraesCS1A02G116200	TraesCS1A02G116200	-	1A:121740031-121746242	10_1_74	10_1_128	OK	5.96937	12.4579	1.06141	3.82066	5e-05	0.000480228	yes
TraesCS1A02G116300	TraesCS1A02G116300	-	1A:121880231-121881650	10_1_74	10_1_128	OK	0.660865	0.387153	-0.771453	-0.654278	0.4616	0.624017	no
TraesCS1A02G116500	TraesCS1A02G116500	-	1A:123549114-123552588	10_1_74	10_1_128	OK	4.83785	3.34017	-0.534443	-1.3494	0.0169	0.0579365	no
TraesCS1A02G116600	TraesCS1A02G116600	-	1A:123552797-123554818	10_1_74	10_1_128	OK	36.6982	25.3507	-0.533682	-0.946485	0.10465	0.225598	no
TraesCS1A02G116700	TraesCS1A02G116700	-	1A:124011290-124011803	10_1_74	10_1_128	OK	21.16	17.7261	-0.255459	-0.551052	0.33795	0.507413	no
TraesCS1A02G116800	TraesCS1A02G116800	-	1A:124013825-124014422	10_1_74	10_1_128	OK	0.123217	0.337236	1.45255	0.779165	0.11995	0.248882	no
TraesCS1A02G116900	TraesCS1A02G116900	-	1A:124180827-124181726	10_1_74	10_1_128	OK	6.38169	10.2485	0.683408	1.67961	0.00425	0.0197208	yes
TraesCS1A02G117000	TraesCS1A02G117000	-	1A:124189772-124190159	10_1_74	10_1_128	OK	2.18231	3.36956	0.626706	0.63598	0.2718	0.437334	no
TraesCS1A02G117400	TraesCS1A02G117400	-	1A:124786601-124787399	10_1_74	10_1_128	OK	57.2971	59.768	0.0609114	0.210104	0.713	0.823359	no
TraesCS1A02G117500	TraesCS1A02G117500	-	1A:124885856-124891820	10_1_74	10_1_128	OK	0.91401	0.522137	-0.80778	-1.6514	0.00465	0.0211856	yes
TraesCS1A02G117600	TraesCS1A02G117600	-	1A:124896095-124897910	10_1_74	10_1_128	OK	0.44138	0.279368	-0.659854	-0.959956	0.0993	0.216998	no
TraesCS1A02G117700	TraesCS1A02G117700	-	1A:125108750-125110785	10_1_74	10_1_128	OK	3.66386	2.94419	-0.31549	-0.661557	0.2428	0.406693	no
TraesCS1A02G118100	TraesCS1A02G118100	-	1A:126511804-126516201	10_1_74	10_1_128	OK	3.61826	1.65977	-1.12431	-1.92328	0.00195	0.0106431	yes
TraesCS1A02G118200	TraesCS1A02G118200	-	1A:126853150-126854907	10_1_74	10_1_128	OK	1.01323	6.92147	2.77212	3.28126	0.06205	0.153642	no
TraesCS1A02G118300	TraesCS1A02G118300	-	1A:126856105-126858676	10_1_74	10_1_128	OK	1.95287	2.25683	0.208701	0.517647	0.3729	0.542019	no
TraesCS1A02G118400	TraesCS1A02G118400	-	1A:127075150-127077797	10_1_74	10_1_128	OK	20.9569	18.8355	-0.153975	-0.468023	0.4172	0.582959	no
TraesCS1A02G118700	TraesCS1A02G118700	-	1A:127352104-127355810	10_1_74	10_1_128	OK	7.1534	7.54217	0.0763496	0.257559	0.64955	0.776556	no
TraesCS1A02G118800	TraesCS1A02G118800	-	1A:127756736-127761052	10_1_74	10_1_128	OK	2.81188	3.53668	0.33086	0.97081	0.09115	0.20392	no
TraesCS1A02G119000	TraesCS1A02G119000	-	1A:128634283-128634541	10_1_74	10_1_128	OK	2.56594	2.6227	0.0315675	0.0281816	0.9489	0.970983	no
TraesCS1A02G119100	TraesCS1A02G119100	-	1A:129003619-129005020	10_1_74	10_1_128	OK	8.83746	10.5713	0.25845	0.60634	0.28375	0.45037	no
TraesCS1A02G119300	TraesCS1A02G119300	-	1A:130149159-130151093	10_1_74	10_1_128	OK	3.30706	4.71485	0.511664	1.16228	0.04465	0.120253	no
TraesCS1A02G119500	TraesCS1A02G119500	-	1A:130909357-130913217	10_1_74	10_1_128	OK	4.34202	5.01102	0.206739	0.613719	0.277	0.443233	no
TraesCS1A02G119600	TraesCS1A02G119600	-	1A:131520068-131521683	10_1_74	10_1_128	OK	18.5751	23.1093	0.315103	0.880362	0.12225	0.252323	no
TraesCS1A02G119700	TraesCS1A02G119700	-	1A:131963408-131971449	10_1_74	10_1_128	OK	2.35713	3.08199	0.386832	1.31449	0.0233	0.0738247	no
TraesCS1A02G119800	TraesCS1A02G119800	-	1A:132133544-132135498	10_1_74	10_1_128	OK	6.03332	4.83438	-0.319622	-0.890512	0.12065	0.249901	no
TraesCS1A02G120000	TraesCS1A02G120000	-	1A:132414458-132416227	10_1_74	10_1_128	OK	5.67339	5.90847	0.0585735	0.143973	0.79945	0.880305	no
TraesCS1A02G120100	TraesCS1A02G120100	-	1A:132481069-132485645	10_1_74	10_1_128	OK	2.10256	1.70895	-0.299041	-0.864636	0.12875	0.261862	no
TraesCS1A02G120200	TraesCS1A02G120200	-	1A:132783824-132791382	10_1_74	10_1_128	OK	27.2495	35.2239	0.370327	1.21641	0.03575	0.102144	no
TraesCS1A02G120400	TraesCS1A02G120400	-	1A:132797899-132800842	10_1_74	10_1_128	OK	2.08336	1.73997	-0.259854	-0.544702	0.3394	0.508798	no
TraesCS1A02G120500	TraesCS1A02G120500	-	1A:133126430-133127187	10_1_74	10_1_128	OK	15.0019	12.0676	-0.314006	-0.854639	0.13105	0.264944	no
TraesCS1A02G120800	TraesCS1A02G120800	-	1A:133163922-133166640	10_1_74	10_1_128	OK	2.79373	4.1667	0.576713	1.01598	0.06875	0.165804	no
TraesCS1A02G120900	TraesCS1A02G120900	-	1A:133170777-133174000	10_1_74	10_1_128	OK	3.75693	3.97136	0.0800784	0.18807	0.74045	0.841728	no
TraesCS1A02G121000	TraesCS1A02G121000	-	1A:133412307-133418388	10_1_74	10_1_128	OK	6.19403	7.48018	0.272194	0.979162	0.09115	0.20392	no
TraesCS1A02G121200	TraesCS1A02G121200	-	1A:134000567-134004799	10_1_74	10_1_128	OK	0.413752	0.404915	-0.0311449	-0.0688064	0.9064	0.947469	no
TraesCS1A02G121300	TraesCS1A02G121300	-	1A:134943520-134949297	10_1_74	10_1_128	OK	17.3912	18.951	0.123922	0.443655	0.44515	0.60884	no
TraesCS1A02G121400	TraesCS1A02G121400	-	1A:134956635-134964000	10_1_74	10_1_128	OK	4.86193	6.58182	0.436957	1.43666	0.0132	0.0478587	yes
TraesCS1A02G121500	TraesCS1A02G121500	-	1A:135182593-135183536	10_1_74	10_1_128	OK	0.610297	0.0226002	-4.75511	-1.32504	0.15645	0.299172	no
TraesCS1A02G121700	TraesCS1A02G121700	-	1A:135508960-135523923	10_1_74	10_1_128	OK	2.84547	2.99681	0.0747602	0.234956	0.68735	0.805151	no
TraesCS1A02G122000	TraesCS1A02G122000	-	1A:135968663-135971664	10_1_74	10_1_128	OK	7.71938	8.83338	0.194481	0.587035	0.3005	0.4685	no
TraesCS1A02G122100	TraesCS1A02G122100	-	1A:136923916-136959905	10_1_74	10_1_128	OK	1.01647	0.988432	-0.040359	-0.120019	0.82765	0.898707	no
TraesCS1A02G122200	TraesCS1A02G122200	-	1A:137231688-137235117	10_1_74	10_1_128	OK	0.864698	0.832751	-0.0543109	-0.122321	0.8315	0.90111	no
TraesCS1A02G122500	TraesCS1A02G122500	-	1A:138225346-138228929	10_1_74	10_1_128	OK	12.939	20.0444	0.631475	2.02687	0.0004	0.00290352	yes
TraesCS1A02G122600	TraesCS1A02G122600	-	1A:139552791-139554589	10_1_74	10_1_128	OK	3.09067	1.47634	-1.0659	-1.84981	0.00265	0.0135823	yes
TraesCS1A02G122700	TraesCS1A02G122700	-	1A:139558032-139561261	10_1_74	10_1_128	OK	20.4754	20.4453	-0.00211617	-0.00767378	0.9892	0.992753	no
TraesCS1A02G122800	TraesCS1A02G122800	-	1A:139637057-139641051	10_1_74	10_1_128	OK	0.64314	0.390561	-0.719583	-1.03788	0.07925	0.18421	no
TraesCS1A02G122900	TraesCS1A02G122900	-	1A:140960644-140962849	10_1_74	10_1_128	OK	8.12582	5.07751	-0.678394	-1.61359	0.0071	0.0296112	yes
TraesCS1A02G123000	TraesCS1A02G123000	-	1A:141432856-141437604	10_1_74	10_1_128	OK	12.4458	12.8135	0.0420026	0.148187	0.7986	0.879962	no
TraesCS1A02G123100	TraesCS1A02G123100	-	1A:142101441-142102131	10_1_74	10_1_128	OK	42.8974	29.5554	-0.537469	-1.74393	0.00295	0.0147841	yes
TraesCS1A02G123200	TraesCS1A02G123200	-	1A:142887335-142888649	10_1_74	10_1_128	OK	3.27457	3.39501	0.0521103	0.0914625	0.87125	0.926155	no
TraesCS1A02G123300	TraesCS1A02G123300	-	1A:143276249-143278888	10_1_74	10_1_128	OK	0.387629	0.253938	-0.610199	-0.624905	0.27125	0.436637	no
TraesCS1A02G123600	TraesCS1A02G123600	-	1A:143810248-143819031	10_1_74	10_1_128	OK	1.09905	1.10561	0.00857884	0.0160699	0.97895	0.987321	no
TraesCS1A02G123900	TraesCS1A02G123900	-	1A:145370881-145380980	10_1_74	10_1_128	OK	1.98995	2.53759	0.350723	1.06806	0.05615	0.142648	no
TraesCS1A02G124100	TraesCS1A02G124100	-	1A:145988651-145989569	10_1_74	10_1_128	OK	1.6048	1.17149	-0.454051	-0.468092	0.3937	0.561859	no
TraesCS1A02G124200	TraesCS1A02G124200	-	1A:146630195-146634893	10_1_74	10_1_128	OK	16.4079	10.0349	-0.709359	-2.03415	0.0004	0.00290352	yes
TraesCS1A02G124300	TraesCS1A02G124300	-	1A:146944160-146946921	10_1_74	10_1_128	OK	0.559679	0.358	-0.644639	-0.90241	0.0836	0.19142	no
TraesCS1A02G124400	TraesCS1A02G124400	-	1A:146947224-146952752	10_1_74	10_1_128	OK	7.36158	10.5715	0.522089	1.70925	0.0033	0.0161471	yes
TraesCS1A02G124500	TraesCS1A02G124500	-	1A:146958997-146959708	10_1_74	10_1_128	OK	0.999196	0	#NAME?	#NAME?	5e-05	0.000480228	yes
TraesCS1A02G124600	TraesCS1A02G124600	-	1A:147353058-147357065	10_1_74	10_1_128	OK	46.3731	42.3737	-0.130118	-0.458003	0.4267	0.591685	no
TraesCS1A02G124700	TraesCS1A02G124700	-	1A:147674770-147682838	10_1_74	10_1_128	OK	3.36942	0.923875	-1.86673	-3.74984	5e-05	0.000480228	yes
TraesCS1A02G124800	TraesCS1A02G124800	-	1A:147689966-147691695	10_1_74	10_1_128	OK	13.9058	16.7266	0.266451	0.837904	0.14965	0.290158	no
TraesCS1A02G125000	TraesCS1A02G125000	-	1A:148267039-148271421	10_1_74	10_1_128	OK	10.5903	9.09448	-0.219686	-0.770224	0.187	0.339699	no
TraesCS1A02G125100	TraesCS1A02G125100	-	1A:148608793-148610939	10_1_74	10_1_128	OK	91.0421	71.5663	-0.347253	-1.24293	0.03335	0.0969454	no
TraesCS1A02G125200	TraesCS1A02G125200	-	1A:148744426-148745985	10_1_74	10_1_128	OK	11.4799	0.016995	-9.39979	-3.70838	0.14795	0.287898	no
TraesCS1A02G125300	TraesCS1A02G125300	-	1A:148953746-148959478	10_1_74	10_1_128	OK	4.98661	6.34298	0.347102	1.16027	0.0463	0.123413	no
TraesCS1A02G125400	TraesCS1A02G125400	-	1A:149352286-149356056	10_1_74	10_1_128	OK	0.179224	0.315562	0.816159	1.07418	0.0587	0.14733	no
TraesCS1A02G125500	TraesCS1A02G125500	-	1A:149510429-149514777	10_1_74	10_1_128	OK	1.65384	1.58454	-0.0617574	-0.095693	0.86925	0.924966	no
TraesCS1A02G125600	TraesCS1A02G125600	-	1A:149864847-149874041	10_1_74	10_1_128	OK	0.977851	1.50617	0.623199	1.16773	0.043	0.116974	no
TraesCS1A02G125700	TraesCS1A02G125700	-	1A:150006604-150008006	10_1_74	10_1_128	OK	6.33118	10.3256	0.70568	2.05656	0.0003	0.0022879	yes
TraesCS1A02G125900	TraesCS1A02G125900	-	1A:150860541-150861336	10_1_74	10_1_128	OK	1.13087	0.801446	-0.496751	-0.509083	0.3733	0.54239	no
TraesCS1A02G126000	TraesCS1A02G126000	-	1A:150890797-150895231	10_1_74	10_1_128	OK	5.98964	5.52598	-0.116238	-0.312557	0.57915	0.722268	no
TraesCS1A02G126100	TraesCS1A02G126100	-	1A:150899370-150902341	10_1_74	10_1_128	OK	18.8262	16.2232	-0.214687	-0.729926	0.2046	0.361726	no
TraesCS1A02G126300	TraesCS1A02G126300	-	1A:151771127-151778538	10_1_74	10_1_128	OK	2.34451	3.53161	0.591037	1.64944	0.00545	0.0240569	yes
TraesCS1A02G126400	TraesCS1A02G126400	-	1A:151873013-151877402	10_1_74	10_1_128	OK	1.79051	1.79132	0.000651782	0.00111095	0.98585	0.991037	no
TraesCS1A02G126600	TraesCS1A02G126600	-	1A:152462850-152463622	10_1_74	10_1_128	OK	0.0971208	0.728309	2.9067	2.61436	0.1208	0.250047	no
TraesCS1A02G126800	TraesCS1A02G126800	-	1A:153337576-153339354	10_1_74	10_1_128	OK	3.08763	5.64737	0.871082	1.55185	0.0083	0.0334743	yes
TraesCS1A02G126900	TraesCS1A02G126900	-	1A:153580811-153586698	10_1_74	10_1_128	OK	35.1421	51.6095	0.554435	1.94314	0.0004	0.00290352	yes
TraesCS1A02G127000	TraesCS1A02G127000	-	1A:154007783-154015107	10_1_74	10_1_128	OK	7.87823	7.43162	-0.084195	-0.278034	0.6257	0.758414	no
TraesCS1A02G127400	TraesCS1A02G127400	-	1A:154574635-154577511	10_1_74	10_1_128	OK	3.07966	4.1996	0.44748	1.20274	0.03815	0.107204	no
TraesCS1A02G127700	TraesCS1A02G127700	-	1A:155138717-155139587	10_1_74	10_1_128	OK	6.99189	4.62874	-0.595062	-1.25407	0.02845	0.0860697	no
TraesCS1A02G127800	TraesCS1A02G127800	-	1A:155143533-155144069	10_1_74	10_1_128	OK	4.0711	1.7463	-1.22111	-1.67559	0.00785	0.0320201	yes
TraesCS1A02G127900	TraesCS1A02G127900	-	1A:155692287-155696863	10_1_74	10_1_128	OK	5.36043	7.17604	0.42084	1.3901	0.0147	0.0519798	no
TraesCS1A02G128100	TraesCS1A02G128100	-	1A:155840660-155858856	10_1_74	10_1_128	OK	3.42366	4.21468	0.299884	0.861612	0.13615	0.271891	no
TraesCS1A02G128300	TraesCS1A02G128300	-	1A:157311795-157316818	10_1_74	10_1_128	OK	4.25833	4.40571	0.0490879	0.150044	0.7935	0.876669	no
TraesCS1A02G128600	TraesCS1A02G128600	-	1A:157829157-157834887	10_1_74	10_1_128	OK	12.0131	9.47206	-0.342863	-1.17032	0.0414	0.113723	no
TraesCS1A02G128900	TraesCS1A02G128900	-	1A:159516848-159528490	10_1_74	10_1_128	OK	4.71754	5.68746	0.26975	0.804197	0.1591	0.302594	no
TraesCS1A02G129100	TraesCS1A02G129100	-	1A:163382072-163383979	10_1_74	10_1_128	OK	49.1154	35.9642	-0.449613	-1.62269	0.00555	0.0244118	yes
TraesCS1A02G129200	TraesCS1A02G129200	-	1A:163392856-163397306	10_1_74	10_1_128	OK	5.41826	5.69917	0.072922	0.227163	0.69215	0.80873	no
TraesCS1A02G129300	TraesCS1A02G129300	-	1A:164456206-164469307	10_1_74	10_1_128	OK	3.31811	1.58048	-1.07	-3.20021	5e-05	0.000480228	yes
TraesCS1A02G129400	TraesCS1A02G129400	-	1A:165171991-165179858	10_1_74	10_1_128	OK	16.7453	6.68845	-1.32401	-4.32987	5e-05	0.000480228	yes
TraesCS1A02G129500	TraesCS1A02G129500	-	1A:166315707-166322599	10_1_74	10_1_128	OK	3.18057	3.05102	-0.0599915	-0.189236	0.7431	0.84341	no
TraesCS1A02G129600	TraesCS1A02G129600	-	1A:167150356-167152680	10_1_74	10_1_128	OK	1.16975	0.77178	-0.599936	-0.980322	0.0952	0.210602	no
TraesCS1A02G129700	TraesCS1A02G129700	-	1A:167800392-167802344	10_1_74	10_1_128	OK	0.620765	0.386762	-0.682599	-0.841826	0.15435	0.296455	no
TraesCS1A02G129800	TraesCS1A02G129800	-	1A:167802985-167804865	10_1_74	10_1_128	OK	5.04959	4.68708	-0.107477	-0.252383	0.66905	0.791275	no
TraesCS1A02G130000	TraesCS1A02G130000	-	1A:168443691-168444026	10_1_74	10_1_128	OK	0.407372	0.58772	0.528782	0.406142	0.50915	0.665315	no
TraesCS1A02G130600	TraesCS1A02G130600	-	1A:168548236-168549847	10_1_74	10_1_128	OK	1.80333	2.32247	0.364994	0.49676	0.37415	0.543242	no
TraesCS1A02G130700	TraesCS1A02G130700	-	1A:168553547-168590194	10_1_74	10_1_128	OK	1.42091	0.692696	-1.03652	-3.29733	5e-05	0.000480228	yes
TraesCS1A02G130800	TraesCS1A02G130800	-	1A:169643888-169654254	10_1_74	10_1_128	OK	11.7665	9.96856	-0.239224	-0.858704	0.13985	0.276976	no
TraesCS1A02G130900	TraesCS1A02G130900	-	1A:171006668-171034612	10_1_74	10_1_128	OK	3.47006	4.23957	0.288957	0.967696	0.09065	0.203091	no
TraesCS1A02G131000	TraesCS1A02G131000	-	1A:171453437-171469888	10_1_74	10_1_128	OK	3.93824	5.03932	0.35568	1.272	0.0259	0.0801557	no
TraesCS1A02G131200	TraesCS1A02G131200	-	1A:172185037-172193682	10_1_74	10_1_128	OK	7.93045	9.06048	0.192184	0.668277	0.2465	0.410511	no
TraesCS1A02G131300	TraesCS1A02G131300	-	1A:173960779-173978959	10_1_74	10_1_128	OK	2.50072	4.50926	0.850549	2.479	5e-05	0.000480228	yes
TraesCS1A02G131500	TraesCS1A02G131500	-	1A:175173229-175178988	10_1_74	10_1_128	OK	24.351	21.3869	-0.187254	-0.654025	0.25075	0.414793	no
TraesCS1A02G131600	TraesCS1A02G131600	-	1A:176449532-176462644	10_1_74	10_1_128	OK	0.780696	0.881663	0.175466	0.462796	0.4238	0.588961	no
TraesCS1A02G131900	TraesCS1A02G131900	-	1A:177465417-177472573	10_1_74	10_1_128	OK	3.59287	5.23469	0.542967	1.3261	0.0234	0.074067	no
TraesCS1A02G132400	TraesCS1A02G132400	-	1A:179535749-179537296	10_1_74	10_1_128	OK	184.685	93.6025	-0.98045	-3.493	5e-05	0.000480228	yes
TraesCS1A02G132600	TraesCS1A02G132600	-	1A:181753576-181778463	10_1_74	10_1_128	OK	6.96469	8.27448	0.248611	0.901374	0.1219	0.251801	no
TraesCS1A02G133100	TraesCS1A02G133100	-	1A:185141231-185146180	10_1_74	10_1_128	OK	20.0805	23.5317	0.22881	0.824876	0.154	0.295982	no
TraesCS1A02G133300	TraesCS1A02G133300	-	1A:186717494-186718766	10_1_74	10_1_128	OK	3.47829	2.20529	-0.657411	-0.997479	0.08745	0.197826	no
TraesCS1A02G133400	TraesCS1A02G133400	-	1A:186988725-186996675	10_1_74	10_1_128	OK	10.3766	10.1342	-0.0341002	-0.0677989	0.89285	0.939563	no
TraesCS1A02G133500	TraesCS1A02G133500	-	1A:188132554-188151899	10_1_74	10_1_128	OK	4.91606	7.73492	0.653884	2.37527	5e-05	0.000480228	yes
TraesCS1A02G133700	TraesCS1A02G133700	-	1A:189710003-189722289	10_1_74	10_1_128	OK	6.05366	8.45809	0.482524	1.77632	0.0022	0.0117032	yes
TraesCS1A02G133800	TraesCS1A02G133800	-	1A:189958445-189965406	10_1_74	10_1_128	OK	2.31605	2.49426	0.106949	0.360072	0.53595	0.688302	no
TraesCS1A02G133900	TraesCS1A02G133900	-	1A:191855621-191862578	10_1_74	10_1_128	OK	2.27131	2.80694	0.305477	0.864508	0.1299	0.26343	no
TraesCS1A02G134000	TraesCS1A02G134000	-	1A:193517324-193519141	10_1_74	10_1_128	OK	1.18263	1.86458	0.656849	1.56202	0.00755	0.0310612	yes
TraesCS1A02G134200	TraesCS1A02G134200	-	1A:200578385-200579212	10_1_74	10_1_128	OK	0.738157	0.29706	-1.31318	-1.19312	0.05485	0.140144	no
TraesCS1A02G134300	TraesCS1A02G134300	-	1A:201744534-201747147	10_1_74	10_1_128	OK	11.1923	13.9731	0.320143	1.14013	0.0487	0.128052	no
TraesCS1A02G134500	TraesCS1A02G134500	-	1A:201853520-201865435	10_1_74	10_1_128	OK	4.09891	5.14591	0.328187	0.975759	0.0926	0.206292	no
TraesCS1A02G134600	TraesCS1A02G134600	-	1A:202071607-202101947	10_1_74	10_1_128	OK	2.33745	2.294	-0.0270716	-0.0870923	0.88245	0.932903	no
TraesCS1A02G134800	TraesCS1A02G134800	-	1A:204826279-204828720	10_1_74	10_1_128	OK	2.57676	2.96602	0.202973	0.491199	0.3917	0.560208	no
TraesCS1A02G135100	TraesCS1A02G135100	-	1A:206792053-206805538	10_1_74	10_1_128	OK	0.578671	0.553821	-0.0633237	-0.153972	0.7853	0.871652	no
TraesCS1A02G135300	TraesCS1A02G135300	-	1A:208208303-208219356	10_1_74	10_1_128	OK	5.71977	7.17495	0.327013	1.18268	0.04095	0.112824	no
TraesCS1A02G135600	TraesCS1A02G135600	-	1A:208881363-208913608	10_1_74	10_1_128	OK	3.67696	3.81347	0.0525898	0.18579	0.7522	0.849385	no
TraesCS1A02G135700	TraesCS1A02G135700	-	1A:209353871-209363066	10_1_74	10_1_128	OK	10.6982	13.6196	0.348319	1.19682	0.03525	0.101112	no
TraesCS1A02G135800	TraesCS1A02G135800	-	1A:212017042-212018086	10_1_74	10_1_128	OK	0	1.88136	inf	#NAME?	5e-05	0.000480228	yes
TraesCS1A02G135900	TraesCS1A02G135900	-	1A:212018426-212020840	10_1_74	10_1_128	OK	0	0.734695	inf	#NAME?	5e-05	0.000480228	yes
TraesCS1A02G136000	TraesCS1A02G136000	-	1A:212021776-212025958	10_1_74	10_1_128	OK	0.126081	2.55421	4.34045	5.5414	5e-05	0.000480228	yes
TraesCS1A02G136100	TraesCS1A02G136100	-	1A:213253115-213255931	10_1_74	10_1_128	OK	0.014789	21.6017	10.5124	3.89925	0.1671	0.313531	no
TraesCS1A02G136200	TraesCS1A02G136200	-	1A:213902549-213933580	10_1_74	10_1_128	OK	2.90563	4.52528	0.639156	2.24926	0.0003	0.0022879	yes
TraesCS1A02G136400	TraesCS1A02G136400	-	1A:216414923-216456832	10_1_74	10_1_128	OK	5.16057	6.76151	0.389816	0.99577	0.0826	0.189755	no
TraesCS1A02G136500	TraesCS1A02G136500	-	1A:217610379-217613638	10_1_74	10_1_128	OK	8.22729	10.8811	0.403331	1.46381	0.01255	0.046086	yes
TraesCS1A02G136600	TraesCS1A02G136600	-	1A:218214941-218219934	10_1_74	10_1_128	OK	0.490419	0.131519	-1.89875	-2.4119	0.0004	0.00290352	yes
TraesCS1A02G136800	TraesCS1A02G136800	-	1A:218522814-218529362	10_1_74	10_1_128	OK	6.56378	6.71647	0.033177	0.102949	0.8641	0.921717	no
TraesCS1A02G136900	TraesCS1A02G136900	-	1A:219381069-219386762	10_1_74	10_1_128	OK	9.35794	7.6607	-0.288714	-0.712307	0.2197	0.380525	no
TraesCS1A02G137000	TraesCS1A02G137000	-	1A:219894325-219900551	10_1_74	10_1_128	OK	6.14239	4.68608	-0.390419	-1.37295	0.01745	0.05942	no
TraesCS1A02G137200	TraesCS1A02G137200	-	1A:221695703-221708351	10_1_74	10_1_128	OK	2.61575	3.20046	0.291055	0.849509	0.13875	0.275482	no
TraesCS1A02G137300	TraesCS1A02G137300	-	1A:221708688-221709738	10_1_74	10_1_128	OK	0.700211	1.06554	0.605727	0.686531	0.2248	0.386815	no
TraesCS1A02G137400	TraesCS1A02G137400	-	1A:222347194-222369765	10_1_74	10_1_128	OK	3.51243	3.89038	0.147445	0.444161	0.43675	0.600869	no
TraesCS1A02G137500	TraesCS1A02G137500	-	1A:223443861-223455182	10_1_74	10_1_128	OK	16.179	12.6877	-0.350685	-0.738959	0.19045	0.344283	no
TraesCS1A02G137600	TraesCS1A02G137600	-	1A:223826569-223828312	10_1_74	10_1_128	OK	1.03751	1.14027	0.136251	0.133561	0.8185	0.892955	no
TraesCS1A02G137700	TraesCS1A02G137700	-	1A:223937888-223949190	10_1_74	10_1_128	OK	13.5036	18.259	0.435259	1.56784	0.0076	0.0312304	yes
TraesCS1A02G137800	TraesCS1A02G137800	-	1A:224802355-224827275	10_1_74	10_1_128	OK	4.39331	5.13913	0.226215	0.809536	0.15975	0.303473	no
TraesCS1A02G137900	TraesCS1A02G137900	-	1A:225507557-225517408	10_1_74	10_1_128	OK	3.57601	3.55024	-0.0104335	-0.0350699	0.94985	0.971407	no
TraesCS1A02G138000	TraesCS1A02G138000	-	1A:227257401-227268703	10_1_74	10_1_128	OK	2.72753	2.55766	-0.092773	-0.188953	0.7378	0.839881	no
TraesCS1A02G138100	TraesCS1A02G138100	-	1A:229168840-229171503	10_1_74	10_1_128	OK	2.49296	4.60721	0.886034	2.22002	0.0005	0.0034941	yes
TraesCS1A02G138200	TraesCS1A02G138200	-	1A:230132868-230165911	10_1_74	10_1_128	OK	2.56569	2.08494	-0.299342	-0.837707	0.141	0.278608	no
TraesCS1A02G138300	TraesCS1A02G138300	-	1A:230469021-230472733	10_1_74	10_1_128	OK	0.747901	0.445062	-0.748842	-1.26847	0.0255	0.0791924	no
TraesCS1A02G138400	TraesCS1A02G138400	-	1A:232066556-232074920	10_1_74	10_1_128	OK	2.41354	3.2883	0.446192	1.62895	0.0048	0.0216971	yes
TraesCS1A02G138500	TraesCS1A02G138500	-	1A:232086426-232105328	10_1_74	10_1_128	OK	3.73623	3.92405	0.0707608	0.22409	0.69475	0.810548	no
TraesCS1A02G138600	TraesCS1A02G138600	-	1A:232333422-232344048	10_1_74	10_1_128	OK	6.71735	5.54691	-0.276208	-0.843157	0.1421	0.279866	no
TraesCS1A02G138800	TraesCS1A02G138800	-	1A:233920830-233925580	10_1_74	10_1_128	OK	28.7695	30.0494	0.0627972	0.219224	0.7015	0.815242	no
TraesCS1A02G139100	TraesCS1A02G139100	-	1A:234210118-234258109	10_1_74	10_1_128	OK	17.9034	18.4357	0.0422676	0.153775	0.78925	0.87396	no
TraesCS1A02G139200	TraesCS1A02G139200	-	1A:234796294-234799699	10_1_74	10_1_128	OK	4.60678	2.80646	-0.715007	-1.5191	0.01105	0.0418181	yes
TraesCS1A02G139300	TraesCS1A02G139300	-	1A:234806286-234816413	10_1_74	10_1_128	OK	12.1258	11.3671	-0.0932221	-0.313579	0.58235	0.724837	no
TraesCS1A02G139400	TraesCS1A02G139400	-	1A:235652143-235689004	10_1_74	10_1_128	OK	1.68082	2.19858	0.387403	1.19784	0.04105	0.113021	no
TraesCS1A02G139500	TraesCS1A02G139500	-	1A:236715735-236722781	10_1_74	10_1_128	OK	2.89764	2.97388	0.0374674	0.127515	0.8245	0.896834	no
TraesCS1A02G139600	TraesCS1A02G139600	TBP1	1A:237327510-237330121	10_1_74	10_1_128	OK	28.5579	24.2692	-0.234765	-0.843032	0.13495	0.270189	no
TraesCS1A02G139700	TraesCS1A02G139700	-	1A:237509578-237520090	10_1_74	10_1_128	OK	1.40852	1.44802	0.0399093	0.0889243	0.879	0.930935	no
TraesCS1A02G139900	TraesCS1A02G139900	-	1A:237744623-237746433	10_1_74	10_1_128	OK	45.4792	41.8619	-0.11957	-0.430914	0.45315	0.616258	no
TraesCS1A02G140600	TraesCS1A02G140600	-	1A:238647817-238652541	10_1_74	10_1_128	OK	0.499548	0.496543	-0.00870471	-0.0214888	0.97395	0.98452	no
TraesCS1A02G140700	TraesCS1A02G140700	-	1A:238656183-238670642	10_1_74	10_1_128	OK	1.61158	1.02276	-0.656006	-0.862792	0.1266	0.258676	no
TraesCS1A02G140900	TraesCS1A02G140900	-	1A:238677152-238690883	10_1_74	10_1_128	OK	3.88318	3.65262	-0.0883068	-0.301542	0.60395	0.741505	no
TraesCS1A02G141100	TraesCS1A02G141100	-	1A:238999840-239002573	10_1_74	10_1_128	OK	11.9098	19.3268	0.698452	2.05192	0.0003	0.0022879	yes
TraesCS1A02G141300	TraesCS1A02G141300	-	1A:239099767-239106130	10_1_74	10_1_128	OK	0.950334	1.71304	0.850049	1.41746	0.01555	0.0542888	no
TraesCS1A02G141400	TraesCS1A02G141400	-	1A:239889250-239903200	10_1_74	10_1_128	OK	3.94441	1.75922	-1.16487	-3.67249	5e-05	0.000480228	yes
TraesCS1A02G141700	TraesCS1A02G141700	-	1A:241312952-241320936	10_1_74	10_1_128	OK	9.79918	14.5563	0.570911	2.06576	0.00045	0.00320308	yes
TraesCS1A02G141900	TraesCS1A02G141900	-	1A:241677701-241679636	10_1_74	10_1_128	OK	5.71116	7.42179	0.377984	0.996658	0.07895	0.183699	no
TraesCS1A02G142000	TraesCS1A02G142000	-	1A:241983246-241984668	10_1_74	10_1_128	OK	20.3361	23.5841	0.213768	0.610956	0.27725	0.443526	no
TraesCS1A02G142200	TraesCS1A02G142200	-	1A:241993074-242013226	10_1_74	10_1_128	OK	1.44088	1.47125	0.0301008	0.0905	0.8785	0.930636	no
TraesCS1A02G142300	TraesCS1A02G142300	-	1A:242779678-242804845	10_1_74	10_1_128	OK	5.08982	3.49308	-0.543115	-1.54217	0.00755	0.0310612	yes
TraesCS1A02G142400	TraesCS1A02G142400	-	1A:243160581-243163169	10_1_74	10_1_128	OK	36.5524	48.033	0.394061	1.41689	0.01395	0.0499032	yes
TraesCS1A02G142500	TraesCS1A02G142500	-	1A:243619555-243624661	10_1_74	10_1_128	OK	8.00671	10.443	0.383255	1.31631	0.0213	0.068979	no
TraesCS1A02G142600	TraesCS1A02G142600	-	1A:243862628-243866339	10_1_74	10_1_128	OK	10.2422	12.6181	0.300967	1.0276	0.0784	0.182767	no
TraesCS1A02G142700	TraesCS1A02G142700	-	1A:244500834-244503810	10_1_74	10_1_128	OK	1.82748	2.02945	0.151228	0.271266	0.62315	0.756473	no
TraesCS1A02G142800	TraesCS1A02G142800	-	1A:244506827-244512895	10_1_74	10_1_128	OK	0.586396	0.696699	0.24866	0.542271	0.34325	0.51286	no
TraesCS1A02G142900	TraesCS1A02G142900	-	1A:245115338-245118643	10_1_74	10_1_128	OK	9.15049	9.13587	-0.00230562	-0.00806876	0.98885	0.992685	no
TraesCS1A02G143000	TraesCS1A02G143000	-	1A:245518572-245536774	10_1_74	10_1_128	OK	3.02039	4.49938	0.574992	1.77453	0.00225	0.0119215	yes
TraesCS1A02G143100	TraesCS1A02G143100	-	1A:245518572-245536774	10_1_74	10_1_128	OK	3.51454	4.71557	0.424096	0.685448	0.23725	0.400799	no
TraesCS1A02G143200	TraesCS1A02G143200	-	1A:246127689-246130525	10_1_74	10_1_128	OK	1.26648	0.813529	-0.63856	-1.55492	0.0084	0.033791	yes
TraesCS1A02G143300	TraesCS1A02G143300	-	1A:246689895-246693276	10_1_74	10_1_128	OK	22.1265	26.1381	0.240375	0.803169	0.16775	0.314573	no
TraesCS1A02G143400	TraesCS1A02G143400	-	1A:247311661-247347178	10_1_74	10_1_128	OK	1.3545	1.17791	-0.201524	-0.740036	0.206	0.363514	no
TraesCS1A02G143500	TraesCS1A02G143500	-	1A:248422287-248426924	10_1_74	10_1_128	OK	3.21293	3.04557	-0.0771763	-0.184945	0.7506	0.848396	no
TraesCS1A02G143600	TraesCS1A02G143600	-	1A:248428942-248435410	10_1_74	10_1_128	OK	2.05925	1.49818	-0.458907	-0.847947	0.14295	0.281022	no
TraesCS1A02G143700	TraesCS1A02G143700	-	1A:248611975-248616991	10_1_74	10_1_128	OK	5.71805	2.59502	-1.13978	-1.49302	0.0252	0.0784359	no
TraesCS1A02G143800	TraesCS1A02G143800	-	1A:248611975-248616991	10_1_74	10_1_128	OK	9.97498	7.98855	-0.32038	-0.815943	0.1566	0.299353	no
TraesCS1A02G143900	TraesCS1A02G143900	-	1A:248877652-248881699	10_1_74	10_1_128	OK	9.77264	13.1669	0.430099	1.51133	0.00855	0.034247	yes
TraesCS1A02G144000	TraesCS1A02G144000	-	1A:249042635-249057221	10_1_74	10_1_128	OK	1.32436	1.98359	0.582818	2.00533	0.00065	0.00433948	yes
TraesCS1A02G144500	TraesCS1A02G144500	-	1A:250442553-250444366	10_1_74	10_1_128	OK	0.859499	0.292192	-1.55658	-1.72247	0.01395	0.0499032	yes
TraesCS1A02G144700	TraesCS1A02G144700	-	1A:250550785-250554286	10_1_74	10_1_128	OK	2.93624	2.67746	-0.133104	-0.317939	0.5808	0.723526	no
TraesCS1A02G144800	TraesCS1A02G144800	-	1A:251009016-251018858	10_1_74	10_1_128	OK	3.75238	4.3347	0.208128	0.742598	0.1976	0.353035	no
TraesCS1A02G145000	TraesCS1A02G145000	-	1A:251334627-251341814	10_1_74	10_1_128	OK	17.752	10.2718	-0.78929	-2.79004	5e-05	0.000480228	yes
TraesCS1A02G145300	TraesCS1A02G145300	-	1A:251376252-251377963	10_1_74	10_1_128	OK	1.30171	0.772645	-0.752529	-0.963062	0.0992	0.216867	no
TraesCS1A02G145500	TraesCS1A02G145500	-	1A:251558740-251564045	10_1_74	10_1_128	OK	1.80972	2.03424	0.168728	0.55657	0.3342	0.503641	no
TraesCS1A02G145600	TraesCS1A02G145600	-	1A:251691124-251692365	10_1_74	10_1_128	OK	0.485135	0.746418	0.6216	0.594414	0.30025	0.468281	no
TraesCS1A02G145800	TraesCS1A02G145800	-	1A:252281926-252286168	10_1_74	10_1_128	OK	1.36617	1.77324	0.376258	0.88901	0.13795	0.274276	no
TraesCS1A02G145900	TraesCS1A02G145900	-	1A:252321625-252322000	10_1_74	10_1_128	OK	5.56939	2.92867	-0.927274	-1.1018	0.06125	0.15209	no
TraesCS1A02G146200	TraesCS1A02G146200	-	1A:252502422-252518151	10_1_74	10_1_128	OK	3.81625	3.23162	-0.239899	-0.79856	0.1707	0.318328	no
TraesCS1A02G146600	TraesCS1A02G146600	-	1A:252824561-252828693	10_1_74	10_1_128	OK	9.20188	12.691	0.463812	1.63372	0.00545	0.0240569	yes
TraesCS1A02G146800	TraesCS1A02G146800	-	1A:253371506-253372209	10_1_74	10_1_128	OK	3.06929	3.8368	0.321997	0.56944	0.31995	0.489044	no
TraesCS1A02G146900	TraesCS1A02G146900	-	1A:253378318-253384498	10_1_74	10_1_128	OK	1.86208	1.99828	0.101845	0.289409	0.61655	0.75162	no
TraesCS1A02G147000	TraesCS1A02G147000	-	1A:253720396-253722229	10_1_74	10_1_128	OK	192.51	131.93	-0.545161	-1.8184	0.0019	0.0104092	yes
TraesCS1A02G147400	TraesCS1A02G147400	-	1A:254375409-254383101	10_1_74	10_1_128	OK	2.28684	2.1873	-0.0642045	-0.155906	0.7867	0.872461	no
TraesCS1A02G147500	TraesCS1A02G147500	-	1A:254383243-254386910	10_1_74	10_1_128	OK	2.64188	3.06523	0.214432	0.708053	0.2204	0.381428	no
TraesCS1A02G147600	TraesCS1A02G147600	-	1A:254993095-254995496	10_1_74	10_1_128	OK	1.42983	0.908773	-0.653847	-1.10558	0.05435	0.139157	no
TraesCS1A02G147700	TraesCS1A02G147700	-	1A:254995704-254997527	10_1_74	10_1_128	OK	4.40732	2.29192	-0.943343	-2.30396	0.0002	0.00161376	yes
TraesCS1A02G148000	TraesCS1A02G148000	-	1A:255478888-255488313	10_1_74	10_1_128	OK	16.8227	13.1319	-0.357333	-1.24813	0.0303	0.0902106	no
TraesCS1A02G148100	TraesCS1A02G148100	-	1A:255696083-255701621	10_1_74	10_1_128	OK	0.301681	0.378723	0.328117	0.837217	0.1562	0.299038	no
TraesCS1A02G148300	TraesCS1A02G148300	-	1A:255872276-255874488	10_1_74	10_1_128	OK	0.390043	0.455826	0.224851	0.207255	0.70875	0.820272	no
TraesCS1A02G148400	TraesCS1A02G148400	-	1A:255898221-255900059	10_1_74	10_1_128	OK	158.714	92.5836	-0.777599	-2.73574	5e-05	0.000480228	yes
TraesCS1A02G149100	TraesCS1A02G149100	-	1A:256810437-256816746	10_1_74	10_1_128	OK	3.21971	3.40736	0.0817229	0.236155	0.67985	0.799136	no
TraesCS1A02G149200	TraesCS1A02G149200	-	1A:256819204-256822875	10_1_74	10_1_128	OK	32.0698	29.3511	-0.127801	-0.465262	0.42295	0.588272	no
TraesCS1A02G149300	TraesCS1A02G149300	-	1A:256823680-256827995	10_1_74	10_1_128	OK	20.9465	34.1016	0.703128	2.48221	0.0001	0.000887474	yes
TraesCS1A02G149800	TraesCS1A02G149800	-	1A:257551796-257558525	10_1_74	10_1_128	OK	3.39414	5.37378	0.662893	2.19473	0.0001	0.000887474	yes
TraesCS1A02G150100	TraesCS1A02G150100	-	1A:257573020-257574803	10_1_74	10_1_128	OK	1.09896	1.58268	0.526234	1.23814	0.0397	0.110413	no
TraesCS1A02G150200	TraesCS1A02G150200	-	1A:257960003-257969311	10_1_74	10_1_128	OK	1.76308	2.35669	0.418668	0.791181	0.17065	0.318265	no
TraesCS1A02G150400	TraesCS1A02G150400	-	1A:258157062-258162400	10_1_74	10_1_128	OK	2.40387	2.60301	0.114818	0.21716	0.6977	0.812706	no
TraesCS1A02G150500	TraesCS1A02G150500	-	1A:258180020-258181423	10_1_74	10_1_128	OK	1.579	0.941175	-0.746475	-1.06433	0.06185	0.153255	no
TraesCS1A02G150600	TraesCS1A02G150600	-	1A:258738360-258743663	10_1_74	10_1_128	OK	12.949	16.0603	0.310652	1.10834	0.06055	0.150847	no
TraesCS1A02G150800	TraesCS1A02G150800	-	1A:258857614-258862764	10_1_74	10_1_128	OK	0.742172	4.58171	2.62606	5.96286	5e-05	0.000480228	yes
TraesCS1A02G150900	TraesCS1A02G150900	-	1A:258870777-258881439	10_1_74	10_1_128	OK	8.07776	7.10153	-0.185825	-0.61649	0.28535	0.452093	no
TraesCS1A02G151000	TraesCS1A02G151000	-	1A:259049083-259051454	10_1_74	10_1_128	OK	3.24864	3.47426	0.0968685	0.240815	0.66765	0.79017	no
TraesCS1A02G151100	TraesCS1A02G151100	-	1A:259052025-259066025	10_1_74	10_1_128	OK	0.632336	0.788882	0.319118	0.833445	0.15535	0.297887	no
TraesCS1A02G151200	TraesCS1A02G151200	-	1A:259069860-259073887	10_1_74	10_1_128	OK	0.525419	0.746487	0.506651	1.09759	0.06055	0.150847	no
TraesCS1A02G151400	TraesCS1A02G151400	-	1A:259994474-259997900	10_1_74	10_1_128	OK	1.35471	1.07485	-0.333845	-0.479869	0.39905	0.566722	no
TraesCS1A02G151500	TraesCS1A02G151500	-	1A:260834118-260835657	10_1_74	10_1_128	OK	2.41704	3.34373	0.468215	1.16349	0.043	0.116974	no
TraesCS1A02G151600	TraesCS1A02G151600	-	1A:260836560-260840054	10_1_74	10_1_128	OK	2.92089	3.57645	0.292123	0.72146	0.20105	0.357416	no
TraesCS1A02G151700	TraesCS1A02G151700	-	1A:260840506-260841094	10_1_74	10_1_128	OK	4.23687	4.15254	-0.029003	-0.0422468	0.9403	0.966516	no
TraesCS1A02G152000	TraesCS1A02G152000	-	1A:261130526-261136858	10_1_74	10_1_128	OK	3.08414	3.18245	0.0452702	0.142829	0.8027	0.882529	no
TraesCS1A02G152100	TraesCS1A02G152100	-	1A:261247063-261250437	10_1_74	10_1_128	OK	14.6345	11.2681	-0.377136	-1.26391	0.02885	0.0869806	no
TraesCS1A02G152200	TraesCS1A02G152200	-	1A:261815433-261826427	10_1_74	10_1_128	OK	5.30366	7.51859	0.503474	1.63701	0.00455	0.0208204	yes
TraesCS1A02G152500	TraesCS1A02G152500	-	1A:262819172-262841620	10_1_74	10_1_128	OK	4.95031	5.07543	0.0360117	0.132891	0.8208	0.894485	no
TraesCS1A02G152600	TraesCS1A02G152600	-	1A:262944344-262948015	10_1_74	10_1_128	OK	0.342202	0	#NAME?	#NAME?	5e-05	0.000480228	yes
TraesCS1A02G152900	TraesCS1A02G152900	-	1A:265020364-265029656	10_1_74	10_1_128	OK	0.694987	0.50723	-0.454346	-1.21247	0.03695	0.104613	no
TraesCS1A02G153000	TraesCS1A02G153000	-	1A:265032749-265041635	10_1_74	10_1_128	OK	2.04309	4.80322	1.23325	2.56108	5e-05	0.000480228	yes
TraesCS1A02G153100	TraesCS1A02G153100	-	1A:265645441-265650746	10_1_74	10_1_128	OK	45.7768	50.1352	0.131207	0.466571	0.4291	0.593787	no
TraesCS1A02G153300	TraesCS1A02G153300	-	1A:267141926-267145892	10_1_74	10_1_128	OK	18.867	18.5164	-0.0270606	-0.0949899	0.86955	0.925154	no
TraesCS1A02G153600	TraesCS1A02G153600	-	1A:267177689-267181184	10_1_74	10_1_128	OK	7.59388	10.1592	0.419872	1.31487	0.02265	0.072236	no
TraesCS1A02G153900	TraesCS1A02G153900	-	1A:267794535-267804564	10_1_74	10_1_128	OK	8.84398	10.0444	0.183621	0.669684	0.25245	0.416373	no
TraesCS1A02G154100	TraesCS1A02G154100	-	1A:268121932-268123732	10_1_74	10_1_128	OK	0.533581	0.468152	-0.188731	-0.35163	0.5463	0.696241	no
TraesCS1A02G154300	TraesCS1A02G154300	-	1A:268914712-268929936	10_1_74	10_1_128	OK	3.91987	4.34749	0.149377	0.541907	0.35265	0.522336	no
TraesCS1A02G154400	TraesCS1A02G154400	-	1A:268932111-268937108	10_1_74	10_1_128	OK	23.5404	23.5592	0.00114879	0.00393823	0.9941	0.995865	no
TraesCS1A02G154500	TraesCS1A02G154500	-	1A:269567620-269575789	10_1_74	10_1_128	OK	0.921798	0.944447	0.0350181	0.0715518	0.898	0.942878	no
TraesCS1A02G154600	TraesCS1A02G154600	-	1A:269579981-269582738	10_1_74	10_1_128	OK	1.20494	1.20834	0.00407009	0.0106012	0.9841	0.99006	no
TraesCS1A02G154700	TraesCS1A02G154700	-	1A:269993957-270008325	10_1_74	10_1_128	OK	5.92023	6.311	0.0922152	0.332679	0.5599	0.707393	no
TraesCS1A02G154900	TraesCS1A02G154900	-	1A:271619746-271621923	10_1_74	10_1_128	OK	5.22679	1.55728	-1.74689	-2.23909	0.00075	0.00487537	yes
TraesCS1A02G155000	TraesCS1A02G155000	-	1A:271882591-271891529	10_1_74	10_1_128	OK	2.04938	3.34834	0.708257	1.7361	0.00285	0.0143867	yes
TraesCS1A02G155200	TraesCS1A02G155200	-	1A:272611171-272613645	10_1_74	10_1_128	OK	69.6795	101.606	0.544178	1.86363	0.00175	0.00974544	yes
TraesCS1A02G155500	TraesCS1A02G155500	-	1A:274108133-274109975	10_1_74	10_1_128	OK	2.40557	2.1186	-0.18327	-0.42041	0.4659	0.627517	no
TraesCS1A02G155600	TraesCS1A02G155600	-	1A:274781283-274782385	10_1_74	10_1_128	OK	2.19858	2.02356	-0.119674	-0.139722	0.80305	0.882686	no
TraesCS1A02G155900	TraesCS1A02G155900	-	1A:276323724-276325756	10_1_74	10_1_128	OK	1.40331	1.44559	0.0428262	0.0544681	0.9196	0.955007	no
TraesCS1A02G156000	TraesCS1A02G156000	-	1A:276569287-276572247	10_1_74	10_1_128	OK	0.324416	0.217995	-0.57355	-1.01827	0.0904	0.202675	no
TraesCS1A02G156100	TraesCS1A02G156100	-	1A:276802345-276805966	10_1_74	10_1_128	OK	12.2002	14.8778	0.286254	0.954542	0.09555	0.211141	no
TraesCS1A02G156200	TraesCS1A02G156200	-	1A:276862984-276864470	10_1_74	10_1_128	OK	0.352865	0.663517	0.911017	0.792656	0.18065	0.331477	no
TraesCS1A02G156300	TraesCS1A02G156300	-	1A:276967791-276972330	10_1_74	10_1_128	OK	3.16804	3.34868	0.0800043	0.179949	0.75315	0.850089	no
TraesCS1A02G156400	TraesCS1A02G156400	-	1A:277074050-277078322	10_1_74	10_1_128	OK	11.9593	15.6938	0.392063	1.31045	0.02285	0.0727652	no
TraesCS1A02G156500	TraesCS1A02G156500	-	1A:277629408-277642793	10_1_74	10_1_128	OK	2.04923	2.41177	0.235011	0.713674	0.2183	0.378802	no
TraesCS1A02G156600	TraesCS1A02G156600	-	1A:278141902-278145724	10_1_74	10_1_128	OK	7.17493	10.4183	0.538088	1.78414	0.0013	0.00766339	yes
TraesCS1A02G157100	TraesCS1A02G157100	-	1A:278527010-278527579	10_1_74	10_1_128	OK	0.938291	0.892164	-0.0727272	-0.0972553	0.8662	0.923035	no
TraesCS1A02G157500	TraesCS1A02G157500	-	1A:279732250-279742732	10_1_74	10_1_128	OK	10.8697	12.8067	0.236576	0.865597	0.1317	0.265836	no
TraesCS1A02G157600	TraesCS1A02G157600	-	1A:279824793-279831261	10_1_74	10_1_128	OK	3.22681	3.10785	-0.0541925	-0.170581	0.76655	0.858859	no
TraesCS1A02G157700	TraesCS1A02G157700	-	1A:279903220-279908684	10_1_74	10_1_128	OK	5.90793	5.15905	-0.195548	-0.546524	0.34475	0.514368	no
TraesCS1A02G157800	TraesCS1A02G157800	-	1A:280274429-280276096	10_1_74	10_1_128	OK	1.45713	2.6696	0.873497	1.45302	0.014	0.0500312	no
TraesCS1A02G157900	TraesCS1A02G157900	-	1A:280602663-280604294	10_1_74	10_1_128	OK	0.951001	0.861962	-0.141823	-0.254299	0.6548	0.780399	no
TraesCS1A02G158200	TraesCS1A02G158200	-	1A:281650039-281650769	10_1_74	10_1_128	OK	8.00052	5.64419	-0.503328	-0.926415	0.1165	0.243821	no
TraesCS1A02G158300	TraesCS1A02G158300	-	1A:281656688-281659441	10_1_74	10_1_128	OK	23.3817	19.7733	-0.241825	-0.739635	0.1956	0.350394	no
TraesCS1A02G158400	TraesCS1A02G158400	-	1A:281887393-281895008	10_1_74	10_1_128	OK	6.43218	7.18533	0.159748	0.489742	0.3846	0.553536	no
TraesCS1A02G158500	TraesCS1A02G158500	-	1A:282545206-282551529	10_1_74	10_1_128	OK	5.14324	4.07505	-0.33586	-1.06001	0.0649	0.158871	no
TraesCS1A02G158600	TraesCS1A02G158600	-	1A:282552836-282554807	10_1_74	10_1_128	OK	30.2146	32.1984	0.0917433	0.325497	0.56805	0.713814	no
TraesCS1A02G158700	TraesCS1A02G158700	-	1A:282695073-282702388	10_1_74	10_1_128	OK	15.8918	19.0666	0.262758	0.942819	0.10425	0.22493	no
TraesCS1A02G158800	TraesCS1A02G158800	-	1A:283842906-283859515	10_1_74	10_1_128	OK	4.86734	9.02855	0.891361	3.18222	5e-05	0.000480228	yes
TraesCS1A02G158900	TraesCS1A02G158900	-	1A:284143662-284151783	10_1_74	10_1_128	OK	3.30565	3.4285	0.0526423	0.169505	0.7696	0.860889	no
TraesCS1A02G159100	TraesCS1A02G159100	-	1A:284336840-284337272	10_1_74	10_1_128	OK	139.158	86.887	-0.67951	-2.2846	5e-05	0.000480228	yes
TraesCS1A02G159300	TraesCS1A02G159300	-	1A:284912308-284913734	10_1_74	10_1_128	OK	91.7953	72.7441	-0.33559	-1.18676	0.03565	0.101946	no
TraesCS1A02G159400	TraesCS1A02G159400	-	1A:285353557-285356244	10_1_74	10_1_128	OK	0.862346	1.34239	0.63847	1.51035	0.01015	0.039153	yes
TraesCS1A02G159500	TraesCS1A02G159500	-	1A:285980869-285986701	10_1_74	10_1_128	OK	2.02336	0.942011	-1.10293	-2.66083	5e-05	0.000480228	yes
TraesCS1A02G159600	TraesCS1A02G159600	-	1A:286006368-286010711	10_1_74	10_1_128	OK	6.20214	6.12925	-0.0170564	-0.0544573	0.9234	0.957176	no
TraesCS1A02G160000	TraesCS1A02G160000	-	1A:287313666-287316063	10_1_74	10_1_128	OK	0.284134	0.388415	0.451029	0.73927	0.2102	0.368781	no
TraesCS1A02G160100	TraesCS1A02G160100	-	1A:287542003-287544129	10_1_74	10_1_128	OK	0.825374	0.630916	-0.387599	-0.707447	0.22355	0.385252	no
TraesCS1A02G160200	TraesCS1A02G160200	-	1A:287681549-287684692	10_1_74	10_1_128	OK	0.33831	8.0435	4.57141	8.41588	5e-05	0.000480228	yes
TraesCS1A02G160400	TraesCS1A02G160400	-	1A:287689088-287690564	10_1_74	10_1_128	OK	4.5943	3.23436	-0.506364	-1.38957	0.01455	0.0515622	no
TraesCS1A02G160500	TraesCS1A02G160500	-	1A:287691563-287702194	10_1_74	10_1_128	OK	3.88049	3.32167	-0.224332	-0.767503	0.1829	0.334374	no
TraesCS1A02G160600	TraesCS1A02G160600	-	1A:288510415-288520871	10_1_74	10_1_128	OK	1.83555	2.08062	0.180801	0.612942	0.2945	0.462048	no
TraesCS1A02G160700	TraesCS1A02G160700	-	1A:288862056-288872048	10_1_74	10_1_128	OK	7.78494	10.3494	0.410792	1.49299	0.0105	0.0402203	yes
TraesCS1A02G160800	TraesCS1A02G160800	-	1A:289329783-289332889	10_1_74	10_1_128	OK	4.3401	3.73622	-0.216148	-0.601072	0.2856	0.452298	no
TraesCS1A02G161200	TraesCS1A02G161200	-	1A:290123277-290127360	10_1_74	10_1_128	OK	4.5415	6.54055	0.526242	1.70419	0.00275	0.0139798	yes
TraesCS1A02G161300	TraesCS1A02G161300	-	1A:290198892-290201928	10_1_74	10_1_128	OK	8.18837	5.78567	-0.501092	-1.51208	0.0075	0.0309023	yes
TraesCS1A02G161400	TraesCS1A02G161400	-	1A:290202032-290205001	10_1_74	10_1_128	OK	6.53698	9.25853	0.502158	1.4329	0.0131	0.0475798	yes
TraesCS1A02G161800	TraesCS1A02G161800	-	1A:290549554-290551786	10_1_74	10_1_128	OK	1.50375	0.892722	-0.752285	-1.02922	0.0963	0.212359	no
TraesCS1A02G161900	TraesCS1A02G161900	-	1A:290554419-290556043	10_1_74	10_1_128	OK	4.59322	5.03738	0.133169	0.325733	0.5732	0.717962	no
TraesCS1A02G162200	TraesCS1A02G162200	-	1A:291242008-291246278	10_1_74	10_1_128	OK	1.97965	1.12845	-0.810905	-2.08955	0.0004	0.00290352	yes
TraesCS1A02G162300	TraesCS1A02G162300	-	1A:291248716-291256425	10_1_74	10_1_128	OK	1.64107	1.5077	-0.122284	-0.288465	0.6176	0.752348	no
TraesCS1A02G162400	TraesCS1A02G162400	-	1A:291561114-291565971	10_1_74	10_1_128	OK	1.72107	1.76486	0.0362462	0.0747515	0.8976	0.942604	no
TraesCS1A02G162600	TraesCS1A02G162600	-	1A:292020290-292022375	10_1_74	10_1_128	OK	0.309138	0.180455	-0.776616	-1.05955	0.068	0.164526	no
TraesCS1A02G162800	TraesCS1A02G162800	-	1A:292077983-292090267	10_1_74	10_1_128	OK	5.96558	7.72972	0.373754	1.37514	0.01955	0.0646277	no
TraesCS1A02G163200	TraesCS1A02G163200	-	1A:292878942-292881794	10_1_74	10_1_128	OK	14.7063	11.2405	-0.387724	-1.20913	0.03295	0.0960675	no
TraesCS1A02G163400	TraesCS1A02G163400	-	1A:293707855-293722849	10_1_74	10_1_128	OK	2.81478	1.70267	-0.725221	-2.38989	0.0001	0.000887474	yes
TraesCS1A02G163500	TraesCS1A02G163500	-	1A:293728800-293730405	10_1_74	10_1_128	OK	0.803669	1.05852	0.397369	0.850123	0.1509	0.29191	no
TraesCS1A02G163600	TraesCS1A02G163600	-	1A:293731110-293738149	10_1_74	10_1_128	OK	0.164796	0.499546	1.59993	1.63584	0.00975	0.0379355	yes
TraesCS1A02G163700	TraesCS1A02G163700	-	1A:294037987-294042332	10_1_74	10_1_128	OK	4.24717	2.05915	-1.04445	-2.93706	5e-05	0.000480228	yes
TraesCS1A02G163800	TraesCS1A02G163800	-	1A:295022533-295022968	10_1_74	10_1_128	OK	0	0.319327	inf	#NAME?	0.0026	0.0133673	yes
TraesCS1A02G163900	TraesCS1A02G163900	-	1A:295227959-295232820	10_1_74	10_1_128	OK	3.43783	2.23316	-0.622415	-2.01895	0.0004	0.00290352	yes
TraesCS1A02G164000	TraesCS1A02G164000	-	1A:295458804-295464502	10_1_74	10_1_128	OK	6.19013	8.02625	0.374756	1.33328	0.0212	0.0687594	no
TraesCS1A02G164200	TraesCS1A02G164200	-	1A:295584872-295590785	10_1_74	10_1_128	OK	6.27245	6.01049	-0.0615478	-0.217214	0.70375	0.816683	no
TraesCS1A02G164300	TraesCS1A02G164300	-	1A:296204791-296210638	10_1_74	10_1_128	OK	0.489012	0.590689	0.272531	0.581492	0.31015	0.478937	no
TraesCS1A02G164400	TraesCS1A02G164400	-	1A:296212248-296215494	10_1_74	10_1_128	OK	6.41433	5.82709	-0.138522	-0.411864	0.47325	0.633947	no
TraesCS1A02G164500	TraesCS1A02G164500	-	1A:296237958-296242886	10_1_74	10_1_128	OK	1.03884	0.237207	-2.13076	-2.8743	5e-05	0.000480228	yes
TraesCS1A02G164600	TraesCS1A02G164600	-	1A:297376880-297381017	10_1_74	10_1_128	OK	6.08249	4.2048	-0.532623	-1.47988	0.0099	0.0383942	yes
TraesCS1A02G164700	TraesCS1A02G164700	-	1A:297696461-297700859	10_1_74	10_1_128	OK	3.67721	4.81603	0.389231	1.2105	0.03815	0.107204	no
TraesCS1A02G164800	TraesCS1A02G164800	-	1A:297744934-297751007	10_1_74	10_1_128	OK	20.7079	26.0562	0.331448	1.19724	0.03745	0.105669	no
TraesCS1A02G164900	TraesCS1A02G164900	-	1A:297872018-297874932	10_1_74	10_1_128	OK	12.9289	14.0366	0.118594	0.384056	0.5038	0.66062	no
TraesCS1A02G165300	TraesCS1A02G165300	-	1A:298034052-298037445	10_1_74	10_1_128	OK	3.83954	6.65984	0.794553	2.1183	0.00035	0.00260509	yes
TraesCS1A02G165500	TraesCS1A02G165500	-	1A:298108441-298116154	10_1_74	10_1_128	OK	14.3749	11.506	-0.321172	-1.16087	0.04275	0.116426	no
TraesCS1A02G165600	TraesCS1A02G165600	-	1A:298152316-298155073	10_1_74	10_1_128	OK	0.685565	0.712125	0.0548375	0.0780019	0.8968	0.942111	no
TraesCS1A02G165700	TraesCS1A02G165700	-	1A:298557742-298566718	10_1_74	10_1_128	OK	2.98801	4.85774	0.7011	2.03277	0.00065	0.00433948	yes
TraesCS1A02G165800	TraesCS1A02G165800	-	1A:298601922-298610934	10_1_74	10_1_128	OK	11.6131	16.8028	0.532943	1.91682	0.0012	0.00717791	yes
TraesCS1A02G165900	TraesCS1A02G165900	-	1A:298613621-298615547	10_1_74	10_1_128	OK	5.5257	5.59105	0.0169597	0.0408862	0.94285	0.967906	no
TraesCS1A02G166100	TraesCS1A02G166100	-	1A:298635519-298636647	10_1_74	10_1_128	OK	1.27095	1.34749	0.0843649	0.135328	0.81545	0.890798	no
TraesCS1A02G166900	TraesCS1A02G166900	-	1A:299624484-299657841	10_1_74	10_1_128	OK	1.49398	1.49224	-0.00168748	-0.00573489	0.9915	0.994277	no
TraesCS1A02G167000	TraesCS1A02G167000	-	1A:299719196-299719790	10_1_74	10_1_128	OK	0.0419723	0.332125	2.98422	1.25183	0.17095	0.318685	no
TraesCS1A02G167100	TraesCS1A02G167100	-	1A:300003983-300004745	10_1_74	10_1_128	OK	0.93198	0.941397	0.0145044	0.0121583	0.9409	0.966885	no
TraesCS1A02G167200	TraesCS1A02G167200	-	1A:300100763-300102768	10_1_74	10_1_128	OK	21.5461	16.1446	-0.416377	-1.29096	0.02435	0.0763946	no
TraesCS1A02G167300	TraesCS1A02G167300	-	1A:300105515-300106916	10_1_74	10_1_128	OK	1.21408	1.43572	0.241907	0.377661	0.5145	0.67008	no
TraesCS1A02G167400	TraesCS1A02G167400	-	1A:300107114-300111644	10_1_74	10_1_128	OK	5.9733	2.83213	-1.07664	-3.4733	5e-05	0.000480228	yes
TraesCS1A02G167600	TraesCS1A02G167600	-	1A:300395390-300396164	10_1_74	10_1_128	OK	8.35082	5.04954	-0.725766	-1.40747	0.0161	0.055763	no
TraesCS1A02G168100	TraesCS1A02G168100	-	1A:300856553-300860113	10_1_74	10_1_128	OK	13.3574	13.7171	0.0383276	0.128152	0.8204	0.894327	no
TraesCS1A02G168400	TraesCS1A02G168400	-	1A:301128321-301134198	10_1_74	10_1_128	OK	3.30104	4.95787	0.586801	1.65461	0.0039	0.0184343	yes
TraesCS1A02G168500	TraesCS1A02G168500	-	1A:301158123-301162597	10_1_74	10_1_128	OK	2.81709	2.93322	0.0582798	0.109962	0.8484	0.912178	no
TraesCS1A02G168600	TraesCS1A02G168600	-	1A:301196753-301200037	10_1_74	10_1_128	OK	50.4972	45.2511	-0.158251	-0.560647	0.33295	0.502429	no
TraesCS1A02G168700	TraesCS1A02G168700	-	1A:301628583-301631797	10_1_74	10_1_128	OK	0.77342	0.72265	-0.0979544	-0.188935	0.7486	0.84692	no
TraesCS1A02G168800	TraesCS1A02G168800	-	1A:301773019-301775767	10_1_74	10_1_128	OK	1.61899	0.920298	-0.81492	-1.798	0.0024	0.012556	yes
TraesCS1A02G168900	TraesCS1A02G168900	-	1A:301776168-301779892	10_1_74	10_1_128	OK	6.6334	5.56063	-0.254499	-0.88528	0.1238	0.25453	no
TraesCS1A02G169000	TraesCS1A02G169000	-	1A:301781000-301784189	10_1_74	10_1_128	OK	7.7438	10.4998	0.439254	1.59626	0.00615	0.026446	yes
TraesCS1A02G169100	TraesCS1A02G169100	-	1A:301857602-301864368	10_1_74	10_1_128	OK	10.9059	7.95297	-0.455544	-1.45351	0.01115	0.0421086	yes
TraesCS1A02G169200	TraesCS1A02G169200	-	1A:301894090-301894885	10_1_74	10_1_128	OK	5.4251	2.8492	-0.929095	-1.44176	0.01655	0.0569849	no
TraesCS1A02G169300	TraesCS1A02G169300	-	1A:301895908-301899325	10_1_74	10_1_128	OK	6.56849	7.0086	0.0935645	0.294277	0.6117	0.747689	no
TraesCS1A02G169500	TraesCS1A02G169500	-	1A:302198138-302200788	10_1_74	10_1_128	OK	8.42784	10.2948	0.288685	0.830713	0.1528	0.294338	no
TraesCS1A02G169600	TraesCS1A02G169600	-	1A:302628522-302639166	10_1_74	10_1_128	OK	2.99407	3.06273	0.0327114	0.0806485	0.89005	0.937639	no
TraesCS1A02G170000	TraesCS1A02G170000	-	1A:303727690-303730110	10_1_74	10_1_128	OK	20.9532	22.1552	0.0804762	0.271651	0.6354	0.765964	no
TraesCS1A02G170100	TraesCS1A02G170100	-	1A:303849554-303852175	10_1_74	10_1_128	OK	14.1104	5.34039	-1.40174	-4.22733	5e-05	0.000480228	yes
TraesCS1A02G170200	TraesCS1A02G170200	-	1A:303853526-303858626	10_1_74	10_1_128	OK	3.27663	3.70809	0.178465	0.519041	0.36735	0.536757	no
TraesCS1A02G170300	TraesCS1A02G170300	-	1A:304029763-304036570	10_1_74	10_1_128	OK	1.72861	1.88126	0.122085	0.336622	0.555	0.703685	no
TraesCS1A02G170400	TraesCS1A02G170400	-	1A:304036914-304047086	10_1_74	10_1_128	OK	4.00704	5.44585	0.442621	1.60416	0.0059	0.0255936	yes
TraesCS1A02G170500	TraesCS1A02G170500	-	1A:304996059-304998794	10_1_74	10_1_128	OK	1.78763	2.27878	0.350214	0.971217	0.0951	0.210435	no
TraesCS1A02G170600	TraesCS1A02G170600	-	1A:305004104-305006483	10_1_74	10_1_128	OK	18.2653	24.118	0.401002	1.34492	0.019	0.0632572	no
TraesCS1A02G170700	TraesCS1A02G170700	-	1A:305326593-305329046	10_1_74	10_1_128	OK	0.640058	1.29662	1.01848	1.18109	0.0483	0.127308	no
TraesCS1A02G170800	TraesCS1A02G170800	-	1A:305333683-305336077	10_1_74	10_1_128	OK	0.300383	0.0963987	-1.63972	-1.46029	0.01145	0.0429244	yes
TraesCS1A02G170900	TraesCS1A02G170900	-	1A:305363882-305368036	10_1_74	10_1_128	OK	3.27573	3.34599	0.0306185	0.0773717	0.893	0.939704	no
TraesCS1A02G171000	TraesCS1A02G171000	-	1A:305606260-305608388	10_1_74	10_1_128	OK	122.509	300.236	1.29321	4.29103	5e-05	0.000480228	yes
TraesCS1A02G171100	TraesCS1A02G171100	-	1A:306106801-306115293	10_1_74	10_1_128	OK	4.86394	5.15935	0.0850638	0.268226	0.64415	0.772804	no
TraesCS1A02G171200	TraesCS1A02G171200	-	1A:306117844-306120605	10_1_74	10_1_128	OK	2.68568	3.08563	0.200278	0.512925	0.384	0.553045	no
TraesCS1A02G171300	TraesCS1A02G171300	-	1A:306149737-306151032	10_1_74	10_1_128	OK	1.45913	1.35587	-0.105884	-0.128725	0.8164	0.891461	no
TraesCS1A02G171400	TraesCS1A02G171400	-	1A:306550346-306553305	10_1_74	10_1_128	OK	19.3346	12.2955	-0.653054	-1.51797	0.0101	0.039013	yes
TraesCS1A02G171500	TraesCS1A02G171500	-	1A:306637418-306644050	10_1_74	10_1_128	OK	1.49308	0.640845	-1.22024	-2.50944	0.0001	0.000887474	yes
TraesCS1A02G171600	TraesCS1A02G171600	-	1A:306684327-306684652	10_1_74	10_1_128	OK	3.9536	5.85123	0.565574	0.616403	0.28735	0.454119	no
TraesCS1A02G171700	TraesCS1A02G171700	-	1A:307033683-307041155	10_1_74	10_1_128	OK	2.95312	2.16634	-0.446981	-1.25818	0.0271	0.082921	no
TraesCS1A02G171800	TraesCS1A02G171800	-	1A:307043473-307044677	10_1_74	10_1_128	OK	0.267389	0.914372	1.77384	1.8712	0.0071	0.0296112	yes
TraesCS1A02G172100	TraesCS1A02G172100	-	1A:307700420-307707523	10_1_74	10_1_128	OK	4.93929	3.69345	-0.419337	-1.45318	0.01205	0.044653	yes
TraesCS1A02G172300	TraesCS1A02G172300	-	1A:308202619-308211209	10_1_74	10_1_128	OK	3.94378	4.77269	0.275224	0.86774	0.13505	0.270308	no
TraesCS1A02G172700	TraesCS1A02G172700	-	1A:308571440-308576188	10_1_74	10_1_128	OK	20.952	36.496	0.800649	2.8653	5e-05	0.000480228	yes
TraesCS1A02G172800	TraesCS1A02G172800	-	1A:308786781-308787045	10_1_74	10_1_128	OK	1.05788	0.850327	-0.315092	-0.226385	0.70295	0.816245	no
TraesCS1A02G173000	TraesCS1A02G173000	-	1A:308810894-308811509	10_1_74	10_1_128	OK	1.78338	0.368055	-2.27662	-2.19917	0.0022	0.0117032	yes
TraesCS1A02G173100	TraesCS1A02G173100	-	1A:308812573-308816474	10_1_74	10_1_128	OK	38.843	46.1457	0.248542	0.852799	0.13845	0.275014	no
TraesCS1A02G173200	TraesCS1A02G173200	-	1A:308950730-308953133	10_1_74	10_1_128	OK	14.0828	17.9791	0.352384	1.21772	0.03575	0.102144	no
TraesCS1A02G173400	TraesCS1A02G173400	-	1A:309401614-309403447	10_1_74	10_1_128	OK	75.7525	113.432	0.582457	2.00564	0.00085	0.00540899	yes
TraesCS1A02G173500	TraesCS1A02G173500	-	1A:309457555-309466082	10_1_74	10_1_128	OK	2.20543	2.11913	-0.0575877	-0.147925	0.7964	0.878429	no
TraesCS1A02G173600	TraesCS1A02G173600	-	1A:309740230-309741734	10_1_74	10_1_128	OK	0.532794	0.679673	0.351262	0.423089	0.4631	0.625253	no
TraesCS1A02G173700	TraesCS1A02G173700	-	1A:309742788-309758319	10_1_74	10_1_128	OK	3.76841	4.10502	0.123433	0.398591	0.4805	0.640203	no
TraesCS1A02G173800	TraesCS1A02G173800	-	1A:309789691-309791565	10_1_74	10_1_128	OK	2.09094	1.38422	-0.595077	-0.969877	0.08725	0.197523	no
TraesCS1A02G174000	TraesCS1A02G174000	-	1A:310130104-310255049	10_1_74	10_1_128	OK	11.2109	9.85237	-0.186356	-0.569763	0.30935	0.47822	no
TraesCS1A02G174100	TraesCS1A02G174100	-	1A:311059508-311060627	10_1_74	10_1_128	OK	1.10674	1.39836	0.337417	0.432897	0.46505	0.626853	no
TraesCS1A02G174200	TraesCS1A02G174200	-	1A:311525111-311526359	10_1_74	10_1_128	OK	0.0668959	1.06155	3.98811	4.45904	5e-05	0.000480228	yes
TraesCS1A02G174500	TraesCS1A02G174500	-	1A:311812455-311816565	10_1_74	10_1_128	OK	4.14552	2.65147	-0.644762	-1.56405	0.0076	0.0312304	yes
TraesCS1A02G174600	TraesCS1A02G174600	-	1A:311846859-311852943	10_1_74	10_1_128	OK	8.70944	8.34791	-0.0611652	-0.220186	0.7062	0.818509	no
TraesCS1A02G174700	TraesCS1A02G174700	-	1A:312159892-312161436	10_1_74	10_1_128	OK	65.5773	83.2744	0.344677	1.24344	0.031	0.0917193	no
TraesCS1A02G174900	TraesCS1A02G174900	-	1A:312583633-312607067	10_1_74	10_1_128	OK	1.02241	0.790256	-0.371576	-0.422724	0.458	0.620876	no
TraesCS1A02G175000	TraesCS1A02G175000	-	1A:312772249-312777623	10_1_74	10_1_128	OK	8.49952	12.1281	0.512901	1.86111	0.00105	0.00642003	yes
TraesCS1A02G175200	TraesCS1A02G175200	-	1A:313161459-313162228	10_1_74	10_1_128	OK	245.029	396.587	0.694685	2.37642	5e-05	0.000480228	yes
TraesCS1A02G175500	TraesCS1A02G175500	-	1A:313489230-313491849	10_1_74	10_1_128	OK	11.828	12.5375	0.0840435	0.278376	0.6242	0.757256	no
TraesCS1A02G175600	TraesCS1A02G175600	-	1A:313590609-313592112	10_1_74	10_1_128	OK	0.42922	0.207534	-1.04837	-1.39764	0.0187	0.0625299	no
TraesCS1A02G175700	TraesCS1A02G175700	-	1A:313738700-313751739	10_1_74	10_1_128	OK	1.30233	1.71144	0.39412	0.979783	0.093	0.206937	no
TraesCS1A02G175800	TraesCS1A02G175800	-	1A:313738700-313751739	10_1_74	10_1_128	OK	6.06564	6.25491	0.0443284	0.0755707	0.89635	0.94182	no
TraesCS1A02G175900	TraesCS1A02G175900	-	1A:313903530-313912668	10_1_74	10_1_128	OK	3.72304	3.07407	-0.276334	-0.896004	0.11645	0.243734	no
TraesCS1A02G176000	TraesCS1A02G176000	-	1A:314428209-314432375	10_1_74	10_1_128	OK	4.04748	2.40571	-0.750558	-1.67577	0.00595	0.0257545	yes
TraesCS1A02G176200	TraesCS1A02G176200	-	1A:314511389-314513466	10_1_74	10_1_128	OK	3.9754	4.42223	0.153673	0.424083	0.4619	0.624253	no
TraesCS1A02G176300	TraesCS1A02G176300	-	1A:314620482-314624358	10_1_74	10_1_128	OK	1.08146	0.283856	-1.92975	-2.28713	0.0012	0.00717791	yes
TraesCS1A02G176500	TraesCS1A02G176500	-	1A:315834150-315840625	10_1_74	10_1_128	OK	19.9522	17.0104	-0.230133	-0.743867	0.19525	0.350008	no
TraesCS1A02G176700	TraesCS1A02G176700	-	1A:317810557-317815516	10_1_74	10_1_128	OK	19.1364	25.2576	0.400396	1.4417	0.01245	0.0457947	yes
TraesCS1A02G176800	TraesCS1A02G176800	-	1A:319077589-319079046	10_1_74	10_1_128	OK	12.8019	10.4255	-0.296241	-0.877196	0.12305	0.253441	no
TraesCS1A02G176900	TraesCS1A02G176900	-	1A:319079822-319087554	10_1_74	10_1_128	OK	2.19532	2.32186	0.080848	0.228361	0.68045	0.799653	no
TraesCS1A02G177000	TraesCS1A02G177000	-	1A:319319607-319321634	10_1_74	10_1_128	OK	23.7278	38.6307	0.703166	2.4993	5e-05	0.000480228	yes
TraesCS1A02G177100	TraesCS1A02G177100	-	1A:319445758-319447575	10_1_74	10_1_128	OK	4.52458	7.93632	0.810687	1.97081	0.0011	0.00667659	yes
TraesCS1A02G177300	TraesCS1A02G177300	-	1A:319887493-319889455	10_1_74	10_1_128	OK	3.23725	4.78039	0.562359	1.3469	0.0204	0.066744	no
TraesCS1A02G177400	TraesCS1A02G177400	-	1A:320222698-320224716	10_1_74	10_1_128	OK	3.94	5.02415	0.350686	1.12239	0.05125	0.133118	no
TraesCS1A02G177500	TraesCS1A02G177500	-	1A:320333953-320338598	10_1_74	10_1_128	OK	13.0628	3.76299	-1.79551	-4.85861	5e-05	0.000480228	yes
TraesCS1A02G177600	TraesCS1A02G177600	-	1A:320479859-320494972	10_1_74	10_1_128	OK	3.54356	5.68616	0.682254	2.45015	5e-05	0.000480228	yes
TraesCS1A02G177700	TraesCS1A02G177700	-	1A:320891333-320895519	10_1_74	10_1_128	OK	6.45456	6.79692	0.0745611	0.247653	0.6726	0.793845	no
TraesCS1A02G177800	TraesCS1A02G177800	-	1A:321110254-321114846	10_1_74	10_1_128	OK	5.23325	5.94513	0.184002	0.507104	0.3745	0.543645	no
TraesCS1A02G178100	TraesCS1A02G178100	-	1A:321402668-321412297	10_1_74	10_1_128	OK	3.23448	3.75136	0.21388	0.772005	0.184	0.335739	no
TraesCS1A02G178200	TraesCS1A02G178200	-	1A:321875569-321880525	10_1_74	10_1_128	OK	6.91727	7.37417	0.0922767	0.29848	0.6034	0.741119	no
TraesCS1A02G178300	TraesCS1A02G178300	-	1A:321882665-321888083	10_1_74	10_1_128	OK	3.95564	4.15615	0.0713385	0.230768	0.6933	0.80952	no
TraesCS1A02G178400	TraesCS1A02G178400	-	1A:322572274-322577295	10_1_74	10_1_128	OK	2.12222	2.11633	-0.00400873	-0.0106964	0.98725	0.991711	no
TraesCS1A02G178600	TraesCS1A02G178600	-	1A:323189042-323192810	10_1_74	10_1_128	OK	0.394934	0.319415	-0.306181	-0.497769	0.38205	0.551352	no
TraesCS1A02G178700	TraesCS1A02G178700	-	1A:323204776-323205142	10_1_74	10_1_128	OK	3.29826	1.27098	-1.37576	-1.21681	0.04185	0.114591	no
TraesCS1A02G179000	TraesCS1A02G179000	-	1A:323642133-323645469	10_1_74	10_1_128	OK	34.9007	39.1854	0.167059	0.607286	0.28425	0.450888	no
TraesCS1A02G179100	TraesCS1A02G179100	-	1A:323894491-323894761	10_1_74	10_1_128	OK	0.584134	0.313978	-0.895634	-0.571198	0.31105	0.479819	no
TraesCS1A02G179400	TraesCS1A02G179400	-	1A:324490253-324490897	10_1_74	10_1_128	OK	27.8402	26.9943	-0.0445163	-0.125955	0.82615	0.897703	no
TraesCS1A02G179500	TraesCS1A02G179500	-	1A:324494214-324498371	10_1_74	10_1_128	OK	3.35598	3.23316	-0.0537871	-0.116849	0.83925	0.906137	no
TraesCS1A02G179600	TraesCS1A02G179600	-	1A:324498892-324501933	10_1_74	10_1_128	OK	11.0595	11.1523	0.0120484	0.043291	0.9392	0.965968	no
TraesCS1A02G179700	TraesCS1A02G179700	-	1A:324609924-324619770	10_1_74	10_1_128	OK	3.22175	4.55294	0.498953	1.71488	0.003	0.0149757	yes
TraesCS1A02G180000	TraesCS1A02G180000	-	1A:325032421-325033066	10_1_74	10_1_128	OK	16.8536	15.6905	-0.103165	-0.217414	0.70535	0.817905	no
TraesCS1A02G180100	TraesCS1A02G180100	-	1A:325036710-325049320	10_1_74	10_1_128	OK	13.6758	11.8859	-0.202371	-0.420351	0.4669	0.628436	no
TraesCS1A02G180200	TraesCS1A02G180200	-	1A:325036710-325049320	10_1_74	10_1_128	OK	2.06687	2.36624	0.195149	0.503653	0.37765	0.546704	no
TraesCS1A02G180300	TraesCS1A02G180300	-	1A:325049786-325054523	10_1_74	10_1_128	OK	5.49159	4.87656	-0.17136	-0.556309	0.33355	0.50308	no
TraesCS1A02G180400	TraesCS1A02G180400	-	1A:325782119-325788800	10_1_74	10_1_128	OK	0.837974	1.0031	0.259489	0.538306	0.3485	0.51805	no
TraesCS1A02G180500	TraesCS1A02G180500	-	1A:326199376-326214529	10_1_74	10_1_128	OK	2.58142	3.20594	0.31258	1.06422	0.06435	0.157899	no
TraesCS1A02G180800	TraesCS1A02G180800	-	1A:327005243-327018031	10_1_74	10_1_128	OK	9.92062	12.5202	0.335751	1.0298	0.0778	0.181744	no
TraesCS1A02G181000	TraesCS1A02G181000	-	1A:327005243-327018031	10_1_74	10_1_128	OK	11.1272	4.4739	-1.31449	-1.76272	0.00545	0.0240569	yes
TraesCS1A02G181100	TraesCS1A02G181100	-	1A:327271127-327271956	10_1_74	10_1_128	OK	36.5606	55.6899	0.607123	2.02922	0.0004	0.00290352	yes
TraesCS1A02G181400	TraesCS1A02G181400	-	1A:327525811-327531391	10_1_74	10_1_128	OK	3.17884	3.87793	0.286784	0.592782	0.30045	0.468458	no
TraesCS1A02G181500	TraesCS1A02G181500	-	1A:327525811-327531391	10_1_74	10_1_128	OK	23.6566	27.7499	0.230241	0.677848	0.23665	0.400192	no
TraesCS1A02G181600	TraesCS1A02G181600	-	1A:327531616-327537648	10_1_74	10_1_128	OK	2.64846	1.12532	-1.23482	-2.74134	5e-05	0.000480228	yes
TraesCS1A02G181700	TraesCS1A02G181700	-	1A:327712387-327713606	10_1_74	10_1_128	OK	2.55069	0.0286041	-6.47852	-3.83583	0.15645	0.299172	no
TraesCS1A02G181900	TraesCS1A02G181900	-	1A:328244900-328253761	10_1_74	10_1_128	OK	5.08065	5.78528	0.187374	0.6727	0.239	0.402822	no
TraesCS1A02G182000	TraesCS1A02G182000	-	1A:328254104-328257572	10_1_74	10_1_128	OK	4.99792	5.16342	0.0469987	0.141684	0.80495	0.883897	no
TraesCS1A02G182100	TraesCS1A02G182100	-	1A:328713962-328716840	10_1_74	10_1_128	OK	1.97456	3.25615	0.721634	1.69991	0.00505	0.0226084	yes
TraesCS1A02G182200	TraesCS1A02G182200	-	1A:328840892-328842295	10_1_74	10_1_128	OK	0.444437	1.14757	1.36853	1.62496	0.0078	0.0318705	yes
TraesCS1A02G182300	TraesCS1A02G182300	-	1A:329246840-329249014	10_1_74	10_1_128	OK	3.33406	4.42644	0.408865	0.916699	0.1088	0.231886	no
TraesCS1A02G182400	TraesCS1A02G182400	-	1A:330082864-330086356	10_1_74	10_1_128	OK	26.8089	27.1506	0.0182713	0.0664883	0.90495	0.946797	no
TraesCS1A02G182500	TraesCS1A02G182500	-	1A:330087478-330088533	10_1_74	10_1_128	OK	9.69069	5.70821	-0.76356	-1.74352	0.00315	0.0155621	yes
TraesCS1A02G182600	TraesCS1A02G182600	-	1A:330686906-330688311	10_1_74	10_1_128	OK	0.512682	0.666583	0.378721	0.373829	0.514	0.66959	no
TraesCS1A02G182700	TraesCS1A02G182700	-	1A:330765991-330771472	10_1_74	10_1_128	OK	2.99142	3.67118	0.295414	0.839307	0.14355	0.281868	no
TraesCS1A02G182800	TraesCS1A02G182800	-	1A:331233349-331237174	10_1_74	10_1_128	OK	1.4572	1.22027	-0.256	-0.534936	0.34505	0.514649	no
TraesCS1A02G182900	TraesCS1A02G182900	-	1A:331269458-331273223	10_1_74	10_1_128	OK	20.9171	2.44195	-3.09858	-9.38204	5e-05	0.000480228	yes
TraesCS1A02G183000	TraesCS1A02G183000	-	1A:331318065-331323293	10_1_74	10_1_128	OK	3.28447	3.61916	0.139996	0.435704	0.44135	0.605234	no
TraesCS1A02G183100	TraesCS1A02G183100	-	1A:331517065-331518993	10_1_74	10_1_128	OK	0.409352	0.157476	-1.37821	-1.06095	0.03935	0.109648	no
TraesCS1A02G183200	TraesCS1A02G183200	-	1A:332044494-332047279	10_1_74	10_1_128	OK	0.205754	0.310418	0.59329	0.401146	0.4621	0.624424	no
TraesCS1A02G183300	TraesCS1A02G183300	-	1A:332382633-332384185	10_1_74	10_1_128	OK	0.392731	0.375292	-0.0655271	-0.0547453	0.9371	0.964769	no
TraesCS1A02G183400	TraesCS1A02G183400	-	1A:333134460-333139522	10_1_74	10_1_128	OK	8.69613	11.5842	0.413711	1.24102	0.0316	0.093025	no
TraesCS1A02G183800	TraesCS1A02G183800	-	1A:333613053-333627407	10_1_74	10_1_128	OK	2.69753	4.25321	0.656912	2.3935	5e-05	0.000480228	yes
TraesCS1A02G183900	TraesCS1A02G183900	-	1A:333868547-333886602	10_1_74	10_1_128	OK	1.99665	2.84569	0.511201	1.66618	0.0051	0.0227844	yes
TraesCS1A02G184000	TraesCS1A02G184000	-	1A:333913244-333914392	10_1_74	10_1_128	OK	1.33848	2.23537	0.739923	1.12836	0.0537	0.137912	no
TraesCS1A02G184100	TraesCS1A02G184100	-	1A:333917301-333922150	10_1_74	10_1_128	OK	5.1794	5.93443	0.196324	0.659109	0.25265	0.416496	no
TraesCS1A02G184300	TraesCS1A02G184300	-	1A:334200700-334205333	10_1_74	10_1_128	OK	20.9037	20.6795	-0.0155576	-0.052779	0.93	0.960718	no
TraesCS1A02G184400	TraesCS1A02G184400	-	1A:334446533-334452739	10_1_74	10_1_128	OK	0.536684	0.164758	-1.70372	-0.495199	0.41285	0.578991	no
TraesCS1A02G184500	TraesCS1A02G184500	-	1A:334446533-334452739	10_1_74	10_1_128	OK	7.14986	7.59037	0.0862557	0.308234	0.59515	0.734759	no
TraesCS1A02G184600	TraesCS1A02G184600	-	1A:335012316-335034601	10_1_74	10_1_128	OK	4.79484	5.6066	0.225642	0.799285	0.16605	0.312129	no
TraesCS1A02G184800	TraesCS1A02G184800	-	1A:335542105-335543221	10_1_74	10_1_128	OK	1.39019	1.04173	-0.416302	-0.770932	0.1802	0.330987	no
TraesCS1A02G184900	TraesCS1A02G184900	-	1A:335545265-335546654	10_1_74	10_1_128	OK	3.87282	2.60103	-0.574298	-1.03066	0.07355	0.17426	no
TraesCS1A02G185100	TraesCS1A02G185100	-	1A:335825933-335829117	10_1_74	10_1_128	OK	1.86515	2.0517	0.137527	0.25891	0.6503	0.777065	no
TraesCS1A02G185300	TraesCS1A02G185300	-	1A:335830803-335836281	10_1_74	10_1_128	OK	5.05124	4.06322	-0.314013	-1.03548	0.06935	0.166881	no
TraesCS1A02G185400	TraesCS1A02G185400	-	1A:336213580-336214675	10_1_74	10_1_128	OK	1.36948	1.06699	-0.36008	-0.413798	0.4856	0.644886	no
TraesCS1A02G185500	TraesCS1A02G185500	-	1A:336237671-336240333	10_1_74	10_1_128	OK	0.497815	0.79301	0.671729	1.33247	0.02325	0.0736897	no
TraesCS1A02G185700	TraesCS1A02G185700	-	1A:336475939-336477065	10_1_74	10_1_128	OK	0.355054	0.373385	0.0726256	0.0636264	0.91765	0.953909	no
TraesCS1A02G185800	TraesCS1A02G185800	-	1A:336607632-336611079	10_1_74	10_1_128	OK	0.912376	1.15191	0.336328	0.465404	0.42945	0.593983	no
TraesCS1A02G185900	TraesCS1A02G185900	-	1A:337007360-337017141	10_1_74	10_1_128	OK	4.27164	4.48593	0.0706174	0.247968	0.66065	0.784899	no
TraesCS1A02G186100	TraesCS1A02G186100	-	1A:337300646-337301870	10_1_74	10_1_128	OK	4.17075	4.58345	0.136127	0.322606	0.58245	0.724902	no
TraesCS1A02G186200	TraesCS1A02G186200	-	1A:337628886-337629897	10_1_74	10_1_128	OK	1.02673	2.63275	1.35852	1.91876	0.00345	0.0167223	yes
TraesCS1A02G186300	TraesCS1A02G186300	-	1A:337653974-337655149	10_1_74	10_1_128	OK	0.0865958	0.367423	2.08507	1.60534	0.09535	0.210801	no
TraesCS1A02G186500	TraesCS1A02G186500	-	1A:337657365-337658581	10_1_74	10_1_128	OK	2.32354	2.32422	0.000421111	0.000859716	0.9909	0.993908	no
TraesCS1A02G186700	TraesCS1A02G186700	-	1A:337703102-337704240	10_1_74	10_1_128	OK	2.0595	1.79336	-0.199633	-0.310711	0.59185	0.732242	no
TraesCS1A02G186800	TraesCS1A02G186800	-	1A:337775913-337777000	10_1_74	10_1_128	OK	4.10097	7.69409	0.907788	1.97484	0.00075	0.00487537	yes
TraesCS1A02G187000	TraesCS1A02G187000	-	1A:337947842-337949587	10_1_74	10_1_128	OK	0.59484	0.371976	-0.677291	-0.852297	0.1484	0.288483	no
TraesCS1A02G187100	TraesCS1A02G187100	-	1A:337981556-337987708	10_1_74	10_1_128	OK	0.961019	0.49638	-0.953121	-1.39415	0.02045	0.0668563	no
TraesCS1A02G187300	TraesCS1A02G187300	-	1A:338214691-338217213	10_1_74	10_1_128	OK	44.1243	27.507	-0.681778	-2.45102	5e-05	0.000480228	yes
TraesCS1A02G187400	TraesCS1A02G187400	-	1A:338581947-338590787	10_1_74	10_1_128	OK	0.990595	1.3054	0.39812	0.69885	0.2304	0.393293	no
TraesCS1A02G187500	TraesCS1A02G187500	-	1A:338581947-338590787	10_1_74	10_1_128	OK	3.34937	2.79546	-0.260802	-0.471068	0.39885	0.566572	no
TraesCS1A02G187600	TraesCS1A02G187600	-	1A:338593152-338597314	10_1_74	10_1_128	OK	1.63812	1.17462	-0.479839	-0.973656	0.09265	0.206388	no
TraesCS1A02G187700	TraesCS1A02G187700	-	1A:338600465-338600819	10_1_74	10_1_128	OK	2.27978	3.53054	0.630993	0.625962	0.28105	0.447724	no
TraesCS1A02G187800	TraesCS1A02G187800	-	1A:338833036-338836486	10_1_74	10_1_128	OK	2.37728	2.55388	0.103382	0.184592	0.748	0.846529	no
TraesCS1A02G188000	TraesCS1A02G188000	-	1A:339483295-339484492	10_1_74	10_1_128	OK	3.56703	5.31268	0.574716	0.955848	0.09345	0.207698	no
TraesCS1A02G188200	TraesCS1A02G188200	-	1A:340010732-340014644	10_1_74	10_1_128	OK	5.3416	7.60654	0.509968	1.52437	0.00895	0.0354925	yes
TraesCS1A02G188400	TraesCS1A02G188400	-	1A:340249594-340250151	10_1_74	10_1_128	OK	10.7194	13.6132	0.344791	0.873383	0.12155	0.251199	no
TraesCS1A02G188500	TraesCS1A02G188500	-	1A:340409311-340413789	10_1_74	10_1_128	OK	16.0528	16.4969	0.0393665	0.12503	0.83155	0.90111	no
TraesCS1A02G188600	TraesCS1A02G188600	-	1A:340415025-340428765	10_1_74	10_1_128	OK	4.01105	5.42315	0.435149	1.21256	0.03595	0.102471	no
TraesCS1A02G188700	TraesCS1A02G188700	-	1A:341015025-341017660	10_1_74	10_1_128	OK	8.9855	11.6126	0.370022	1.2098	0.03595	0.102471	no
TraesCS1A02G188800	TraesCS1A02G188800	-	1A:341867720-341871890	10_1_74	10_1_128	OK	6.9798	5.66989	-0.299864	-0.960675	0.09075	0.203261	no
TraesCS1A02G188900	TraesCS1A02G188900	-	1A:341872093-341873949	10_1_74	10_1_128	OK	5.54331	6.13327	0.145907	0.33295	0.5638	0.710249	no
TraesCS1A02G189000	TraesCS1A02G189000	-	1A:342379979-342384645	10_1_74	10_1_128	OK	3.62368	2.82612	-0.358633	-1.05688	0.0654	0.159768	no
TraesCS1A02G189100	TraesCS1A02G189100	-	1A:342387314-342391668	10_1_74	10_1_128	OK	10.8384	16.2262	0.58217	2.05446	0.0005	0.0034941	yes
TraesCS1A02G189200	TraesCS1A02G189200	-	1A:342391688-342393474	10_1_74	10_1_128	OK	1.61843	1.66709	0.0427322	0.0650501	0.9074	0.948116	no
TraesCS1A02G189300	TraesCS1A02G189300	-	1A:342433544-342435218	10_1_74	10_1_128	OK	0.348704	0.458835	0.39597	0.412182	0.4699	0.631057	no
TraesCS1A02G189500	TraesCS1A02G189500	-	1A:342875130-342878854	10_1_74	10_1_128	OK	0.811927	0.705465	-0.202776	-0.326874	0.57595	0.720004	no
TraesCS1A02G189600	TraesCS1A02G189600	-	1A:343389703-343395042	10_1_74	10_1_128	OK	6.75258	4.6682	-0.532574	-1.71118	0.00335	0.0163383	yes
TraesCS1A02G189700	TraesCS1A02G189700	-	1A:343395335-343397180	10_1_74	10_1_128	OK	0.882303	0.361992	-1.28531	-1.4009	0.02095	0.0681408	no
TraesCS1A02G189900	TraesCS1A02G189900	-	1A:343614781-343621756	10_1_74	10_1_128	OK	0.332738	1.01551	1.60975	2.49051	0.00025	0.00195444	yes
TraesCS1A02G190000	TraesCS1A02G190000	-	1A:343614781-343621756	10_1_74	10_1_128	OK	0.426461	0.317702	-0.42474	-0.537033	0.28375	0.45037	no
TraesCS1A02G190100	TraesCS1A02G190100	-	1A:343673958-343676434	10_1_74	10_1_128	OK	0.537452	0.866658	0.689328	1.00642	0.0873	0.197591	no
TraesCS1A02G190200	TraesCS1A02G190200	-	1A:343680836-343685974	10_1_74	10_1_128	OK	7.62793	5.40893	-0.495948	-1.6333	0.0048	0.0216971	yes
TraesCS1A02G190400	TraesCS1A02G190400	-	1A:344189325-344189787	10_1_74	10_1_128	OK	44.3707	17.2488	-1.36311	-3.62347	5e-05	0.000480228	yes
TraesCS1A02G190500	TraesCS1A02G190500	-	1A:344290257-344294613	10_1_74	10_1_128	OK	5.46404	4.46526	-0.291226	-0.953532	0.09645	0.212588	no
TraesCS1A02G190700	TraesCS1A02G190700	-	1A:344480198-344488546	10_1_74	10_1_128	OK	2.46742	2.89999	0.233044	0.837326	0.14695	0.286671	no
TraesCS1A02G190800	TraesCS1A02G190800	-	1A:345108252-345116586	10_1_74	10_1_128	OK	7.27097	7.35692	0.0169529	0.0597811	0.9172	0.953773	no
TraesCS1A02G190900	TraesCS1A02G190900	-	1A:345167844-345172017	10_1_74	10_1_128	OK	19.6343	9.87276	-0.991848	-3.2754	5e-05	0.000480228	yes
TraesCS1A02G191000	TraesCS1A02G191000	-	1A:345299959-345304595	10_1_74	10_1_128	OK	1.31056	1.46598	0.161679	0.299982	0.5974	0.736655	no
TraesCS1A02G191300	TraesCS1A02G191300	-	1A:345783581-345786960	10_1_74	10_1_128	OK	5.737	8.73004	0.605691	2.00335	0.00055	0.00378294	yes
TraesCS1A02G191400	TraesCS1A02G191400	-	1A:345787884-345790279	10_1_74	10_1_128	OK	15.8882	9.68125	-0.714689	-2.40241	0.0001	0.000887474	yes
TraesCS1A02G191600	TraesCS1A02G191600	-	1A:346445699-346449901	10_1_74	10_1_128	OK	0.0131125	0.885091	6.07682	2.20007	0.23125	0.394125	no
TraesCS1A02G191700	TraesCS1A02G191700	-	1A:346681496-346682748	10_1_74	10_1_128	OK	16.7631	14.1217	-0.247377	-0.761014	0.1809	0.331824	no
TraesCS1A02G191800	TraesCS1A02G191800	-	1A:347319839-347322090	10_1_74	10_1_128	OK	20.9661	18.4065	-0.187838	-0.60347	0.2899	0.457098	no
TraesCS1A02G191900	TraesCS1A02G191900	-	1A:347322209-347325380	10_1_74	10_1_128	OK	13.0692	8.6921	-0.588394	-1.68204	0.0035	0.0169098	yes
TraesCS1A02G192200	TraesCS1A02G192200	-	1A:347619019-347621797	10_1_74	10_1_128	OK	37.2423	30.9676	-0.266183	-0.866899	0.1304	0.264139	no
TraesCS1A02G192300	TraesCS1A02G192300	-	1A:347633898-347635924	10_1_74	10_1_128	OK	10.2665	7.38972	-0.474345	-1.63101	0.0033	0.0161471	yes
TraesCS1A02G192400	TraesCS1A02G192400	-	1A:347640296-347646899	10_1_74	10_1_128	OK	1.7675	1.4099	-0.326124	-0.864774	0.1309	0.264796	no
TraesCS1A02G192500	TraesCS1A02G192500	-	1A:347918470-347920800	10_1_74	10_1_128	OK	3.47942	3.52774	0.0198987	0.0488772	0.9333	0.962664	no
TraesCS1A02G192600	TraesCS1A02G192600	-	1A:347922419-347923294	10_1_74	10_1_128	OK	13.1542	17.3639	0.400569	0.89456	0.1183	0.246476	no
TraesCS1A02G192800	TraesCS1A02G192800	-	1A:348398565-348400900	10_1_74	10_1_128	OK	11.4547	9.78062	-0.227936	-0.671502	0.23885	0.402637	no
TraesCS1A02G193000	TraesCS1A02G193000	-	1A:348717272-348721726	10_1_74	10_1_128	OK	3.8892	5.89461	0.599921	1.85602	0.00155	0.00883321	yes
TraesCS1A02G193200	TraesCS1A02G193200	-	1A:349358464-349360851	10_1_74	10_1_128	OK	7.22138	8.90131	0.301743	0.753761	0.1743	0.323097	no
TraesCS1A02G193300	TraesCS1A02G193300	-	1A:349997362-350018551	10_1_74	10_1_128	OK	1.21871	2.15248	0.820645	2.86831	5e-05	0.000480228	yes
TraesCS1A02G193400	TraesCS1A02G193400	-	1A:350395520-350401398	10_1_74	10_1_128	OK	4.61396	3.4891	-0.40315	-1.22492	0.03585	0.102318	no
TraesCS1A02G193500	TraesCS1A02G193500	-	1A:350749389-350752293	10_1_74	10_1_128	OK	17.0296	28.5787	0.746898	2.66883	5e-05	0.000480228	yes
TraesCS1A02G193600	TraesCS1A02G193600	-	1A:350752533-350763077	10_1_74	10_1_128	OK	1.65185	1.84465	0.159266	0.533701	0.3529	0.5225	no
TraesCS1A02G193800	TraesCS1A02G193800	-	1A:351340624-351340980	10_1_74	10_1_128	OK	2.41049	2.3473	-0.0383261	-0.0314951	0.944	0.968472	no
TraesCS1A02G193900	TraesCS1A02G193900	-	1A:351343638-351347996	10_1_74	10_1_128	OK	8.52035	6.24732	-0.447675	-0.329427	0.57395	0.718585	no
TraesCS1A02G194000	TraesCS1A02G194000	-	1A:351343638-351347996	10_1_74	10_1_128	OK	62.0085	69.237	0.159076	0.567694	0.3178	0.486703	no
TraesCS1A02G194100	TraesCS1A02G194100	-	1A:351349022-351350790	10_1_74	10_1_128	OK	6.62349	5.07703	-0.383607	-1.12686	0.0511	0.132879	no
TraesCS1A02G194200	TraesCS1A02G194200	-	1A:351474704-351476085	10_1_74	10_1_128	OK	3.56668	1.42971	-1.31886	-2.24709	0.00035	0.00260509	yes
TraesCS1A02G194400	TraesCS1A02G194400	-	1A:351604601-351608182	10_1_74	10_1_128	OK	11.5206	11.2336	-0.0363846	-0.105068	0.8519	0.914232	no
TraesCS1A02G194500	TraesCS1A02G194500	-	1A:351856639-351859473	10_1_74	10_1_128	OK	3.04597	3.27278	0.103616	0.0762627	0.8923	0.939232	no
TraesCS1A02G194600	TraesCS1A02G194600	-	1A:351856639-351859473	10_1_74	10_1_128	OK	2.41645	1.94418	-0.313733	-0.515228	0.3692	0.538447	no
TraesCS1A02G194800	TraesCS1A02G194800	-	1A:351878372-351882317	10_1_74	10_1_128	OK	4.59908	7.9676	0.792801	2.31135	0.0002	0.00161376	yes
TraesCS1A02G194900	TraesCS1A02G194900	-	1A:351882935-351886581	10_1_74	10_1_128	OK	16.9505	24.2513	0.516735	1.79806	0.0021	0.0112756	yes
TraesCS1A02G195000	TraesCS1A02G195000	-	1A:352013036-352016495	10_1_74	10_1_128	OK	10.0139	12.278	0.294084	1.05674	0.06835	0.165099	no
TraesCS1A02G195100	TraesCS1A02G195100	-	1A:352136860-352140961	10_1_74	10_1_128	OK	3.09945	4.19308	0.436001	1.26045	0.02935	0.088075	no
TraesCS1A02G195200	TraesCS1A02G195200	-	1A:352173115-352180076	10_1_74	10_1_128	OK	4.69209	5.44887	0.215727	0.720487	0.20975	0.368229	no
TraesCS1A02G195300	TraesCS1A02G195300	-	1A:352852083-352862015	10_1_74	10_1_128	OK	4.24805	4.0255	-0.0776334	-0.272404	0.63265	0.763727	no
TraesCS1A02G195400	TraesCS1A02G195400	-	1A:353251751-353256652	10_1_74	10_1_128	OK	18.2037	22.2863	0.291926	1.02919	0.07305	0.173364	no
TraesCS1A02G195500	TraesCS1A02G195500	-	1A:353256783-353259995	10_1_74	10_1_128	OK	23.1274	55.3629	1.25932	4.35809	5e-05	0.000480228	yes
TraesCS1A02G195700	TraesCS1A02G195700	-	1A:353625763-353631621	10_1_74	10_1_128	OK	2.32164	4.02031	0.792163	2.66258	5e-05	0.000480228	yes
TraesCS1A02G195900	TraesCS1A02G195900	-	1A:353913628-353917286	10_1_74	10_1_128	OK	1.86983	1.65041	-0.180078	-0.391805	0.5071	0.663666	no
TraesCS1A02G196000	TraesCS1A02G196000	-	1A:354189073-354191293	10_1_74	10_1_128	OK	4.63774	1.95723	-1.24461	-2.84636	5e-05	0.000480228	yes
TraesCS1A02G196300	TraesCS1A02G196300	-	1A:354303688-354308075	10_1_74	10_1_128	OK	15.6029	15.4849	-0.0109552	-0.0386839	0.9443	0.968631	no
TraesCS1A02G196400	TraesCS1A02G196400	-	1A:354823587-354824724	10_1_74	10_1_128	OK	2.42867	2.85131	0.231455	0.300167	0.59925	0.738038	no
TraesCS1A02G196500	TraesCS1A02G196500	-	1A:354934936-354937526	10_1_74	10_1_128	OK	17.5877	29.1578	0.729318	2.31081	5e-05	0.000480228	yes
TraesCS1A02G196600	TraesCS1A02G196600	-	1A:354937758-354940442	10_1_74	10_1_128	OK	7.72432	7.53185	-0.0364037	-0.123612	0.83155	0.90111	no
TraesCS1A02G196800	TraesCS1A02G196800	-	1A:354950049-354955890	10_1_74	10_1_128	OK	1.20124	2.11308	0.814823	2.07576	0.00055	0.00378294	yes
TraesCS1A02G197000	TraesCS1A02G197000	-	1A:355320320-355334094	10_1_74	10_1_128	OK	0.41838	0.71052	0.76406	1.01254	0.08155	0.188101	no
TraesCS1A02G197100	TraesCS1A02G197100	-	1A:355320320-355334094	10_1_74	10_1_128	OK	0.306856	0.211065	-0.539872	-0.260327	0.6436	0.772315	no
TraesCS1A02G197200	TraesCS1A02G197200	-	1A:355320320-355334094	10_1_74	10_1_128	OK	3.54136	5.0543	0.513207	1.43949	0.01735	0.0591435	no
TraesCS1A02G197300	TraesCS1A02G197300	-	1A:355335879-355338713	10_1_74	10_1_128	OK	29.9822	26.38	-0.184662	-0.657513	0.25125	0.415287	no
TraesCS1A02G197400	TraesCS1A02G197400	-	1A:355342844-355344381	10_1_74	10_1_128	OK	0.47141	0.127699	-1.88423	-1.52234	0.02925	0.0878543	no
TraesCS1A02G197500	TraesCS1A02G197500	-	1A:355345019-355348510	10_1_74	10_1_128	OK	10.2607	8.31433	-0.30346	-0.854427	0.1287	0.261796	no
TraesCS1A02G197600	TraesCS1A02G197600	-	1A:355624055-355628073	10_1_74	10_1_128	OK	20.542	25.2903	0.300013	1.07891	0.0647	0.158465	no
TraesCS1A02G197700	TraesCS1A02G197700	-	1A:355629144-355631608	10_1_74	10_1_128	OK	6.78147	6.2375	-0.12063	-0.324631	0.57025	0.715691	no
TraesCS1A02G197800	TraesCS1A02G197800	-	1A:355714312-355716842	10_1_74	10_1_128	OK	11.7338	9.53404	-0.299511	-0.991217	0.08515	0.194032	no
TraesCS1A02G197900	TraesCS1A02G197900	-	1A:355718259-355719087	10_1_74	10_1_128	OK	40.1879	42.4458	0.0788589	0.253088	0.65465	0.780267	no
TraesCS1A02G198000	TraesCS1A02G198000	-	1A:355720784-355722734	10_1_74	10_1_128	OK	5.14828	5.43271	0.0775799	0.222645	0.6947	0.810522	no
TraesCS1A02G198100	TraesCS1A02G198100	-	1A:355730242-355735445	10_1_74	10_1_128	OK	7.1119	6.18991	-0.200317	-0.662942	0.24605	0.40999	no
TraesCS1A02G198200	TraesCS1A02G198200	-	1A:356389926-356392775	10_1_74	10_1_128	OK	7.13307	4.1718	-0.773853	-2.4439	5e-05	0.000480228	yes
TraesCS1A02G198300	TraesCS1A02G198300	-	1A:356427949-356430605	10_1_74	10_1_128	OK	3.44263	3.07206	-0.164304	-0.341541	0.54905	0.698585	no
TraesCS1A02G198400	TraesCS1A02G198400	-	1A:356471269-356474267	10_1_74	10_1_128	OK	30.7586	40.8957	0.410957	1.4797	0.0106	0.0405332	yes
TraesCS1A02G198500	TraesCS1A02G198500	-	1A:356474336-356476835	10_1_74	10_1_128	OK	5.95383	9.67512	0.700461	2.10234	0.0004	0.00290352	yes
TraesCS1A02G198600	TraesCS1A02G198600	-	1A:357062028-357077269	10_1_74	10_1_128	OK	70.2432	83.2347	0.244827	0.774402	0.17605	0.325534	no
TraesCS1A02G198700	TraesCS1A02G198700	-	1A:357062028-357077269	10_1_74	10_1_128	OK	1.0556	1.57937	0.581292	0.668302	0.2753	0.441351	no
TraesCS1A02G198800	TraesCS1A02G198800	-	1A:357121053-357123995	10_1_74	10_1_128	OK	4.26717	9.75941	1.19351	2.63605	5e-05	0.000480228	yes
TraesCS1A02G198900	TraesCS1A02G198900	-	1A:357414941-357418373	10_1_74	10_1_128	OK	14.7441	10.3605	-0.509051	-1.37961	0.02125	0.0688768	no
TraesCS1A02G199000	TraesCS1A02G199000	-	1A:357763071-357781554	10_1_74	10_1_128	OK	2.46045	2.31942	-0.0851597	-0.286028	0.6191	0.753653	no
TraesCS1A02G199500	TraesCS1A02G199500	-	1A:358176328-358179493	10_1_74	10_1_128	OK	9.49033	4.7239	-1.00648	-2.7517	5e-05	0.000480228	yes
TraesCS1A02G199900	TraesCS1A02G199900	-	1A:359228776-359245633	10_1_74	10_1_128	OK	0.347295	0.495661	0.513189	0.591379	0.30175	0.469885	no
TraesCS1A02G200000	TraesCS1A02G200000	-	1A:359689253-359690781	10_1_74	10_1_128	OK	23.1775	23.7578	0.0356782	0.116247	0.8366	0.90432	no
TraesCS1A02G200200	TraesCS1A02G200200	-	1A:360009366-360011036	10_1_74	10_1_128	OK	2.91705	2.88572	-0.0155813	-0.0286103	0.96335	0.978885	no
TraesCS1A02G200800	TraesCS1A02G200800	-	1A:361352159-361359053	10_1_74	10_1_128	OK	5.52412	6.892	0.319178	1.03493	0.0732	0.17363	no
TraesCS1A02G200900	TraesCS1A02G200900	-	1A:361509861-361517115	10_1_74	10_1_128	OK	1.02471	1.11657	0.123867	0.387958	0.5067	0.663302	no
TraesCS1A02G201000	TraesCS1A02G201000	-	1A:362059731-362063167	10_1_74	10_1_128	OK	0.398487	0.656724	0.720753	1.40665	0.0139	0.049772	yes
TraesCS1A02G201100	TraesCS1A02G201100	-	1A:362190903-362192389	10_1_74	10_1_128	OK	0.301798	0.232334	-0.377378	-0.256051	0.67345	0.794409	no
TraesCS1A02G201200	TraesCS1A02G201200	-	1A:362193526-362195887	10_1_74	10_1_128	OK	2.76224	3.88545	0.492245	0.851834	0.14065	0.278027	no
TraesCS1A02G201300	TraesCS1A02G201300	-	1A:362209634-362210289	10_1_74	10_1_128	OK	160.42	94.4706	-0.763921	-2.72091	5e-05	0.000480228	yes
TraesCS1A02G201400	TraesCS1A02G201400	-	1A:362403113-362405555	10_1_74	10_1_128	OK	1.99724	4.27824	1.09901	2.22195	0.0004	0.00290352	yes
TraesCS1A02G201500	TraesCS1A02G201500	-	1A:362620172-362622906	10_1_74	10_1_128	OK	0.802253	0.86486	0.108409	0.220203	0.70565	0.818136	no
TraesCS1A02G201600	TraesCS1A02G201600	-	1A:362861942-362866378	10_1_74	10_1_128	OK	40.8473	63.6539	0.64001	2.0454	0.00065	0.00433948	yes
TraesCS1A02G201700	TraesCS1A02G201700	-	1A:363006017-363007340	10_1_74	10_1_128	OK	7.47103	8.53508	0.192098	0.501028	0.38645	0.555156	no
TraesCS1A02G202000	TraesCS1A02G202000	-	1A:363047772-363052288	10_1_74	10_1_128	OK	5.16178	4.46436	-0.209417	-0.646213	0.25715	0.421289	no
TraesCS1A02G202200	TraesCS1A02G202200	-	1A:363423830-363426660	10_1_74	10_1_128	OK	0.19004	0.417322	1.13486	0.815	0.1482	0.288207	no
TraesCS1A02G202300	TraesCS1A02G202300	-	1A:363451668-363455323	10_1_74	10_1_128	OK	14.1694	17.5833	0.311425	1.10588	0.05435	0.139157	no
TraesCS1A02G203000	TraesCS1A02G203000	-	1A:364226063-364230622	10_1_74	10_1_128	OK	13.2354	17.6409	0.414528	1.51024	0.00855	0.034247	yes
TraesCS1A02G203200	TraesCS1A02G203200	-	1A:364655696-364656832	10_1_74	10_1_128	OK	2.5373	2.65945	0.0678306	0.0904552	0.88035	0.931573	no
TraesCS1A02G203300	TraesCS1A02G203300	-	1A:364935625-364936558	10_1_74	10_1_128	OK	1.96121	1.59517	-0.298028	-0.304558	0.60935	0.745685	no
TraesCS1A02G203400	TraesCS1A02G203400	-	1A:365064926-365071233	10_1_74	10_1_128	OK	5.22636	6.8861	0.397881	1.32792	0.02305	0.073211	no
TraesCS1A02G203600	TraesCS1A02G203600	-	1A:365492203-365493755	10_1_74	10_1_128	OK	0.357396	0.134909	-1.40554	-1.30313	0.05035	0.131317	no
TraesCS1A02G203700	TraesCS1A02G203700	-	1A:365507409-365508980	10_1_74	10_1_128	OK	1.89371	0.376697	-2.32974	-2.69491	0.0002	0.00161376	yes
TraesCS1A02G203800	TraesCS1A02G203800	-	1A:365536061-365536994	10_1_74	10_1_128	OK	5.30464	7.02902	0.40607	0.811873	0.15965	0.30337	no
TraesCS1A02G203900	TraesCS1A02G203900	-	1A:365617808-365619048	10_1_74	10_1_128	OK	13.3592	12.3113	-0.117858	-0.320008	0.58855	0.729744	no
TraesCS1A02G204200	TraesCS1A02G204200	-	1A:366265076-366268189	10_1_74	10_1_128	OK	5.56145	6.32099	0.184689	0.627848	0.27355	0.439299	no
TraesCS1A02G204300	TraesCS1A02G204300	-	1A:366268843-366273867	10_1_74	10_1_128	OK	6.2672	6.33432	0.0153679	0.0475349	0.93725	0.964841	no
TraesCS1A02G204400	TraesCS1A02G204400	-	1A:366275289-366277543	10_1_74	10_1_128	OK	0.522665	0.681447	0.382713	0.520793	0.3633	0.532597	no
TraesCS1A02G204500	TraesCS1A02G204500	-	1A:366295999-366297002	10_1_74	10_1_128	OK	0.433585	0.29405	-0.560255	-0.618226	0.2838	0.450413	no
TraesCS1A02G204700	TraesCS1A02G204700	-	1A:366543062-366544672	10_1_74	10_1_128	OK	26.8624	15.5041	-0.792939	-2.56135	0.0001	0.000887474	yes
TraesCS1A02G205000	TraesCS1A02G205000	-	1A:367010701-367011813	10_1_74	10_1_128	OK	0.889972	1.0003	0.168596	0.292123	0.60475	0.742137	no
TraesCS1A02G205100	TraesCS1A02G205100	-	1A:367381193-367383318	10_1_74	10_1_128	OK	1.12704	1.71853	0.608637	0.746772	0.18665	0.339239	no
TraesCS1A02G205300	TraesCS1A02G205300	-	1A:367870092-367874461	10_1_74	10_1_128	OK	6.89987	8.12427	0.235668	0.803256	0.1624	0.307161	no
TraesCS1A02G205400	TraesCS1A02G205400	-	1A:367874523-367877340	10_1_74	10_1_128	OK	4.14012	4.65688	0.169689	0.483084	0.3929	0.561173	no
TraesCS1A02G205600	TraesCS1A02G205600	-	1A:368196475-368198581	10_1_74	10_1_128	OK	6.94092	6.84928	-0.0191735	-0.0562132	0.91895	0.954614	no
TraesCS1A02G205700	TraesCS1A02G205700	-	1A:368358195-368360794	10_1_74	10_1_128	OK	10.0906	10.269	0.0252913	0.0793928	0.88795	0.936268	no
TraesCS1A02G206000	TraesCS1A02G206000	-	1A:368366470-368375959	10_1_74	10_1_128	OK	3.25324	1.65098	-0.978552	-2.33453	0.0002	0.00161376	yes
TraesCS1A02G206100	TraesCS1A02G206100	-	1A:368711527-368714085	10_1_74	10_1_128	OK	1.02537	1.26644	0.304639	0.43725	0.44595	0.60953	no
TraesCS1A02G206200	TraesCS1A02G206200	-	1A:368745827-368747034	10_1_74	10_1_128	OK	2.48743	2.09207	-0.249726	-0.449669	0.42925	0.593844	no
TraesCS1A02G206300	TraesCS1A02G206300	-	1A:368797509-368799818	10_1_74	10_1_128	OK	3.84663	3.20021	-0.265428	-0.654228	0.25505	0.419146	no
TraesCS1A02G206400	TraesCS1A02G206400	-	1A:368799976-368802673	10_1_74	10_1_128	OK	3.34968	3.71448	0.149138	0.372918	0.51	0.665902	no
TraesCS1A02G206500	TraesCS1A02G206500	-	1A:368802964-368803839	10_1_74	10_1_128	OK	0.748196	1.03693	0.470824	0.434715	0.4271	0.59202	no
TraesCS1A02G206600	TraesCS1A02G206600	-	1A:368807836-368816199	10_1_74	10_1_128	OK	3.28919	4.1981	0.352003	1.23665	0.0323	0.094606	no
TraesCS1A02G206700	TraesCS1A02G206700	-	1A:368819738-368830138	10_1_74	10_1_128	OK	4.57449	5.14404	0.16929	0.610792	0.2867	0.453427	no
TraesCS1A02G206800	TraesCS1A02G206800	-	1A:368831472-368832558	10_1_74	10_1_128	OK	2.56001	2.19303	-0.223221	-0.380929	0.51245	0.668124	no
TraesCS1A02G206900	TraesCS1A02G206900	-	1A:369048986-369054383	10_1_74	10_1_128	OK	9.24342	14.6601	0.665399	2.40199	5e-05	0.000480228	yes
TraesCS1A02G207000	TraesCS1A02G207000	-	1A:369083036-369085306	10_1_74	10_1_128	OK	3.78032	3.71172	-0.0264206	-0.0545864	0.92195	0.956235	no
TraesCS1A02G207200	TraesCS1A02G207200	-	1A:369272607-369273234	10_1_74	10_1_128	OK	0.212297	0.317029	0.578529	0.327949	0.64185	0.770911	no
TraesCS1A02G207500	TraesCS1A02G207500	-	1A:369494316-369496446	10_1_74	10_1_128	OK	5.37884	5.93445	0.141819	0.422541	0.46165	0.62407	no
TraesCS1A02G207600	TraesCS1A02G207600	-	1A:369496595-369497847	10_1_74	10_1_128	OK	1.03635	0.983043	-0.0761921	-0.0823151	0.88505	0.934727	no
TraesCS1A02G207700	TraesCS1A02G207700	-	1A:369502936-369513884	10_1_74	10_1_128	OK	1.98876	2.03958	0.036401	0.115234	0.83875	0.905908	no
TraesCS1A02G208000	TraesCS1A02G208000	-	1A:369694639-369698406	10_1_74	10_1_128	OK	1.61304	1.34437	-0.262857	-0.751425	0.1885	0.341615	no
TraesCS1A02G208400	TraesCS1A02G208400	-	1A:370021550-370025217	10_1_74	10_1_128	OK	5.28793	6.25478	0.242256	0.814025	0.15635	0.299172	no
TraesCS1A02G208500	TraesCS1A02G208500	-	1A:370092548-370097701	10_1_74	10_1_128	OK	8.75156	9.2486	0.0796948	0.282806	0.6216	0.755527	no
TraesCS1A02G208600	TraesCS1A02G208600	-	1A:370102575-370108219	10_1_74	10_1_128	OK	4.6548	6.34134	0.44607	1.63501	0.0058	0.0252625	yes
TraesCS1A02G208900	TraesCS1A02G208900	-	1A:371079271-371082258	10_1_74	10_1_128	OK	2.55999	2.91467	0.187193	0.436569	0.4476	0.611142	no
TraesCS1A02G209000	TraesCS1A02G209000	-	1A:371084065-371088390	10_1_74	10_1_128	OK	0.350032	0.178961	-0.967838	-1.45454	0.0121	0.0447939	yes
TraesCS1A02G209100	TraesCS1A02G209100	-	1A:371219823-371221463	10_1_74	10_1_128	OK	2.3148	4.21066	0.86316	1.16408	0.04235	0.115584	no
TraesCS1A02G209400	TraesCS1A02G209400	-	1A:372067593-372070231	10_1_74	10_1_128	OK	6.05033	4.07435	-0.570446	-1.41184	0.0172	0.0587494	no
TraesCS1A02G209600	TraesCS1A02G209600	-	1A:372236292-372240822	10_1_74	10_1_128	OK	30.7902	27.3169	-0.172678	-0.565971	0.3185	0.487425	no
TraesCS1A02G209700	TraesCS1A02G209700	-	1A:372241196-372241757	10_1_74	10_1_128	OK	0.988086	2.0441	1.04876	1.03612	0.084	0.192027	no
TraesCS1A02G210000	TraesCS1A02G210000	-	1A:372467567-372467930	10_1_74	10_1_128	OK	0.685288	2.50227	1.86845	1.90146	0.04895	0.128546	no
TraesCS1A02G210200	TraesCS1A02G210200	-	1A:372549787-372554767	10_1_74	10_1_128	OK	9.41361	15.3493	0.705356	2.49471	5e-05	0.000480228	yes
TraesCS1A02G210300	TraesCS1A02G210300	-	1A:372624793-372637165	10_1_74	10_1_128	OK	5.3687	3.8102	-0.494708	-1.58724	0.00585	0.0254358	yes
TraesCS1A02G210400	TraesCS1A02G210400	-	1A:372639120-372643307	10_1_74	10_1_128	OK	0.542718	1.26758	1.2238	2.49948	0.00015	0.00125997	yes
TraesCS1A02G210500	TraesCS1A02G210500	-	1A:372909546-372911213	10_1_74	10_1_128	OK	5.38009	5.00532	-0.104167	-0.21621	0.7053	0.817878	no
TraesCS1A02G210600	TraesCS1A02G210600	-	1A:372942514-372944762	10_1_74	10_1_128	OK	2.04825	3.04085	0.570087	1.25661	0.03115	0.0920538	no
TraesCS1A02G210700	TraesCS1A02G210700	-	1A:373263228-373264110	10_1_74	10_1_128	OK	2.02659	2.05662	0.0212227	0.0225749	0.96115	0.977796	no
TraesCS1A02G210800	TraesCS1A02G210800	-	1A:373313407-373320576	10_1_74	10_1_128	OK	2.77002	5.39031	0.960472	3.24265	5e-05	0.000480228	yes
TraesCS1A02G211000	TraesCS1A02G211000	-	1A:373770845-373774884	10_1_74	10_1_128	OK	35.6578	20.2489	-0.816374	-2.70368	5e-05	0.000480228	yes
TraesCS1A02G211100	TraesCS1A02G211100	-	1A:374054708-374056961	10_1_74	10_1_128	OK	2.03225	1.9983	-0.024307	-0.0501453	0.9282	0.959538	no
TraesCS1A02G211200	TraesCS1A02G211200	-	1A:374136781-374137647	10_1_74	10_1_128	OK	1.631	0	#NAME?	#NAME?	5e-05	0.000480228	yes
TraesCS1A02G211300	TraesCS1A02G211300	-	1A:374167246-374169463	10_1_74	10_1_128	OK	13.2102	19.8105	0.584616	1.8867	0.0018	0.00997003	yes
TraesCS1A02G211500	TraesCS1A02G211500	-	1A:374214038-374217445	10_1_74	10_1_128	OK	0.83776	1.01672	0.279308	0.464974	0.4142	0.580231	no
TraesCS1A02G211600	TraesCS1A02G211600	-	1A:374217712-374219255	10_1_74	10_1_128	OK	6.79358	6.86109	0.0142669	0.0379931	0.94715	0.970023	no
TraesCS1A02G211800	TraesCS1A02G211800	-	1A:374277932-374278937	10_1_74	10_1_128	OK	1.11635	1.94815	0.803319	0.860037	0.1327	0.26734	no
TraesCS1A02G211900	TraesCS1A02G211900	-	1A:374566585-374570315	10_1_74	10_1_128	OK	1.16218	1.21187	0.0603945	0.156266	0.78575	0.871989	no
TraesCS1A02G212000	TraesCS1A02G212000	-	1A:374689235-374690910	10_1_74	10_1_128	OK	30.7988	14.3199	-1.10485	-3.65566	5e-05	0.000480228	yes
TraesCS1A02G212300	TraesCS1A02G212300	-	1A:375014695-375016345	10_1_74	10_1_128	OK	22.6226	9.31953	-1.27943	-3.94989	5e-05	0.000480228	yes
TraesCS1A02G212400	TraesCS1A02G212400	-	1A:375112040-375113726	10_1_74	10_1_128	OK	23.6987	22.3611	-0.0838204	-0.278005	0.62815	0.760397	no
TraesCS1A02G212600	TraesCS1A02G212600	-	1A:375467612-375469315	10_1_74	10_1_128	OK	41.9126	47.083	0.167823	0.558261	0.3319	0.501452	no
TraesCS1A02G212700	TraesCS1A02G212700	-	1A:375471251-375477408	10_1_74	10_1_128	OK	6.81991	10.1801	0.577922	1.66303	0.00425	0.0197208	yes
TraesCS1A02G212800	TraesCS1A02G212800	-	1A:376135406-376155653	10_1_74	10_1_128	OK	4.24975	5.4747	0.365404	1.33865	0.0241	0.0757852	no
TraesCS1A02G212900	TraesCS1A02G212900	-	1A:376476401-376480121	10_1_74	10_1_128	OK	7.40413	5.81718	-0.348011	-1.03636	0.07195	0.171447	no
TraesCS1A02G213000	TraesCS1A02G213000	-	1A:376501861-376506945	10_1_74	10_1_128	OK	8.49512	7.24585	-0.229479	-0.817798	0.1549	0.297272	no
TraesCS1A02G213100	TraesCS1A02G213100	-	1A:376509120-376512953	10_1_74	10_1_128	OK	13.3526	11.5786	-0.205651	-0.649201	0.25305	0.416994	no
TraesCS1A02G213300	TraesCS1A02G213300	-	1A:376513007-376515549	10_1_74	10_1_128	OK	1.96193	1.69589	-0.210233	-0.427343	0.46105	0.623555	no
TraesCS1A02G213400	TraesCS1A02G213400	-	1A:376670248-376674535	10_1_74	10_1_128	OK	3.46463	4.51696	0.382652	1.30254	0.02305	0.073211	no
TraesCS1A02G213600	TraesCS1A02G213600	-	1A:376784996-376786845	10_1_74	10_1_128	OK	43.0713	47.6519	0.145804	0.517475	0.36715	0.536504	no
TraesCS1A02G213700	TraesCS1A02G213700	-	1A:377002275-377006045	10_1_74	10_1_128	OK	0.70193	0.415102	-0.757862	-0.933652	0.1133	0.238762	no
TraesCS1A02G213900	TraesCS1A02G213900	-	1A:377023379-377028566	10_1_74	10_1_128	OK	1.35788	1.60196	0.238489	0.595851	0.2991	0.467011	no
TraesCS1A02G214100	TraesCS1A02G214100	-	1A:377212730-377216328	10_1_74	10_1_128	OK	0.707494	0.453381	-0.641996	-1.23632	0.03105	0.0918263	no
TraesCS1A02G214200	TraesCS1A02G214200	-	1A:377223059-377228588	10_1_74	10_1_128	OK	1.36071	0.742667	-0.873567	-2.01633	0.0003	0.0022879	yes
TraesCS1A02G214300	TraesCS1A02G214300	-	1A:377426420-377429880	10_1_74	10_1_128	OK	2.40279	3.01324	0.326602	0.89385	0.1158	0.242679	no
TraesCS1A02G214400	TraesCS1A02G214400	-	1A:377443895-377446587	10_1_74	10_1_128	OK	0.392779	0.357512	-0.135726	-0.187102	0.7323	0.836183	no
TraesCS1A02G214600	TraesCS1A02G214600	-	1A:377499762-377502642	10_1_74	10_1_128	OK	60.0333	83.0625	0.468433	1.64454	0.0053	0.0235128	yes
TraesCS1A02G214700	TraesCS1A02G214700	-	1A:377613068-377615762	10_1_74	10_1_128	OK	1.27532	1.48717	0.221708	0.46083	0.41975	0.585277	no
TraesCS1A02G215100	TraesCS1A02G215100	-	1A:380261963-380264364	10_1_74	10_1_128	OK	1.01048	1.05224	0.0584334	0.0962956	0.8619	0.920306	no
TraesCS1A02G215300	TraesCS1A02G215300	-	1A:380889643-380890816	10_1_74	10_1_128	OK	1.8577	0.662235	-1.48811	-1.46297	0.02255	0.0719939	no
TraesCS1A02G215400	TraesCS1A02G215400	-	1A:380939667-380973697	10_1_74	10_1_128	OK	2.23231	3.73594	0.742938	2.70413	5e-05	0.000480228	yes
TraesCS1A02G215500	TraesCS1A02G215500	-	1A:381096099-381098610	10_1_74	10_1_128	OK	29.5415	59.991	1.022	3.56543	5e-05	0.000480228	yes
TraesCS1A02G215600	TraesCS1A02G215600	-	1A:381274138-381277555	10_1_74	10_1_128	OK	3.84033	4.9884	0.377347	1.06956	0.06105	0.151732	no
TraesCS1A02G215700	TraesCS1A02G215700	-	1A:381304832-381312507	10_1_74	10_1_128	OK	12.629	9.90447	-0.350591	-1.21296	0.0355	0.101644	no
TraesCS1A02G215800	TraesCS1A02G215800	-	1A:381313931-381318932	10_1_74	10_1_128	OK	3.48807	3.5852	0.0396248	0.117319	0.8364	0.904235	no
TraesCS1A02G215900	TraesCS1A02G215900	-	1A:381819325-381822599	10_1_74	10_1_128	OK	0.715971	1.00611	0.490817	0.803477	0.1658	0.311777	no
TraesCS1A02G216100	TraesCS1A02G216100	-	1A:382101016-382101526	10_1_74	10_1_128	OK	0.50066	0.262437	-0.93186	-0.841459	0.1475	0.287462	no
TraesCS1A02G216300	TraesCS1A02G216300	-	1A:382252187-382253147	10_1_74	10_1_128	OK	12.1303	9.20547	-0.398051	-0.847316	0.1543	0.296378	no
TraesCS1A02G216700	TraesCS1A02G216700	-	1A:384307868-384313432	10_1_74	10_1_128	OK	2.62998	2.3812	-0.143359	-0.214169	0.71405	0.823998	no
TraesCS1A02G216800	TraesCS1A02G216800	-	1A:384324129-384326787	10_1_74	10_1_128	OK	5.6833	3.70977	-0.615399	-1.61002	0.00505	0.0226084	yes
TraesCS1A02G216900	TraesCS1A02G216900	-	1A:384331725-384336431	10_1_74	10_1_128	OK	6.88912	5.41989	-0.346056	-1.16419	0.0403	0.111526	no
TraesCS1A02G217000	TraesCS1A02G217000	-	1A:384774594-384776285	10_1_74	10_1_128	OK	5.30127	5.88802	0.151444	0.320397	0.58185	0.724471	no
TraesCS1A02G217200	TraesCS1A02G217200	-	1A:385274609-385277432	10_1_74	10_1_128	OK	232.807	177.735	-0.389403	-1.29259	0.0229	0.0728778	no
TraesCS1A02G217300	TraesCS1A02G217300	-	1A:385350139-385353160	10_1_74	10_1_128	OK	46.5574	47.3731	0.0250587	0.0857758	0.8803	0.931573	no
TraesCS1A02G217400	TraesCS1A02G217400	-	1A:385354479-385359921	10_1_74	10_1_128	OK	2.31451	1.18663	-0.963833	-2.75688	5e-05	0.000480228	yes
TraesCS1A02G217500	TraesCS1A02G217500	-	1A:385650059-385653052	10_1_74	10_1_128	OK	1.68679	0.996617	-0.759166	-1.58088	0.0079	0.0321845	yes
TraesCS1A02G217600	TraesCS1A02G217600	-	1A:385656975-385660312	10_1_74	10_1_128	OK	1.49757	2.20492	0.5581	1.13332	0.04615	0.123134	no
TraesCS1A02G217800	TraesCS1A02G217800	-	1A:385664686-385669262	10_1_74	10_1_128	OK	1.39432	0.92472	-0.592471	-1.29137	0.02485	0.0776009	no
TraesCS1A02G217900	TraesCS1A02G217900	-	1A:385887491-385900007	10_1_74	10_1_128	OK	8.94533	9.76749	0.126853	0.460409	0.42265	0.588046	no
TraesCS1A02G218000	TraesCS1A02G218000	-	1A:386425624-386435664	10_1_74	10_1_128	OK	4.25003	5.0298	0.243029	0.742218	0.1998	0.355807	no
TraesCS1A02G218100	TraesCS1A02G218100	-	1A:386479231-386480418	10_1_74	10_1_128	OK	0.540555	0.33857	-0.674989	-0.612111	0.26815	0.43328	no
TraesCS1A02G218200	TraesCS1A02G218200	-	1A:386719857-386724132	10_1_74	10_1_128	OK	5.02888	4.6405	-0.115956	-0.361668	0.52435	0.678667	no
TraesCS1A02G218300	TraesCS1A02G218300	-	1A:386869892-386871162	10_1_74	10_1_128	OK	1.57506	0.938909	-0.746353	-0.915248	0.1154	0.242061	no
TraesCS1A02G218400	TraesCS1A02G218400	-	1A:387022761-387028345	10_1_74	10_1_128	OK	0.309249	0.406253	0.393608	0.729957	0.20285	0.359515	no
TraesCS1A02G218500	TraesCS1A02G218500	-	1A:387028440-387031046	10_1_74	10_1_128	OK	3.96494	3.85718	-0.039753	-0.0953491	0.86485	0.922155	no
TraesCS1A02G218700	TraesCS1A02G218700	-	1A:387359859-387363581	10_1_74	10_1_128	OK	10.2596	5.98183	-0.77832	-2.52074	5e-05	0.000480228	yes
TraesCS1A02G218800	TraesCS1A02G218800	-	1A:387515312-387517299	10_1_74	10_1_128	OK	42.1858	43.2432	0.0357156	0.126231	0.8236	0.896344	no
TraesCS1A02G218900	TraesCS1A02G218900	-	1A:387520023-387524441	10_1_74	10_1_128	OK	18.5124	24.1501	0.383533	1.38887	0.01615	0.0558908	no
TraesCS1A02G219000	TraesCS1A02G219000	-	1A:387811366-387813490	10_1_74	10_1_128	OK	0.533704	0.489054	-0.126047	-0.183359	0.7457	0.84511	no
TraesCS1A02G219200	TraesCS1A02G219200	-	1A:387840337-387841862	10_1_74	10_1_128	OK	27.8447	35.3513	0.344363	1.1695	0.044	0.118877	no
TraesCS1A02G219400	TraesCS1A02G219400	-	1A:388156745-388159972	10_1_74	10_1_128	OK	6.98711	6.57895	-0.0868367	-0.276264	0.62995	0.761682	no
TraesCS1A02G219800	TraesCS1A02G219800	-	1A:388833591-388837249	10_1_74	10_1_128	OK	5.06638	3.17958	-0.672122	-2.06395	0.00045	0.00320308	yes
TraesCS1A02G220000	TraesCS1A02G220000	-	1A:388849046-388850291	10_1_74	10_1_128	OK	2.40928	3.06119	0.345491	0.666848	0.24835	0.41234	no
TraesCS1A02G220200	TraesCS1A02G220200	-	1A:389061316-389064998	10_1_74	10_1_128	OK	11.4418	16.7204	0.547296	1.94658	0.00065	0.00433948	yes
TraesCS1A02G220300	TraesCS1A02G220300	-	1A:389129280-389131767	10_1_74	10_1_128	OK	3.1765	3.94643	0.313107	0.614141	0.2866	0.453305	no
TraesCS1A02G220800	TraesCS1A02G220800	-	1A:389823427-389828026	10_1_74	10_1_128	OK	3.60867	2.23017	-0.694313	-1.36228	0.0188	0.062773	no
TraesCS1A02G220900	TraesCS1A02G220900	-	1A:389829661-389833845	10_1_74	10_1_128	OK	6.94359	5.07917	-0.451087	-1.41034	0.01405	0.0501589	no
TraesCS1A02G221000	TraesCS1A02G221000	-	1A:389869225-389875163	10_1_74	10_1_128	OK	3.87353	5.41681	0.483797	1.17425	0.0423	0.115458	no
TraesCS1A02G221100	TraesCS1A02G221100	-	1A:390085666-390097150	10_1_74	10_1_128	OK	7.02937	8.13319	0.210426	0.747985	0.19265	0.34698	no
TraesCS1A02G221200	TraesCS1A02G221200	-	1A:390097716-390102128	10_1_74	10_1_128	OK	7.1001	5.74387	-0.305818	-0.821234	0.15115	0.292214	no
TraesCS1A02G221400	TraesCS1A02G221400	-	1A:390638794-390640183	10_1_74	10_1_128	OK	1.07113	1.32887	0.311071	0.379849	0.49915	0.656719	no
TraesCS1A02G221500	TraesCS1A02G221500	-	1A:390640333-390642901	10_1_74	10_1_128	OK	5.09649	7.08158	0.474567	0.871122	0.13545	0.270954	no
TraesCS1A02G221600	TraesCS1A02G221600	-	1A:390708276-390710135	10_1_74	10_1_128	OK	31.1797	32.5351	0.0613909	0.208393	0.7214	0.828961	no
TraesCS1A02G221700	TraesCS1A02G221700	-	1A:391235428-391237088	10_1_74	10_1_128	OK	0.764567	0.758634	-0.0112381	-0.0135719	0.97055	0.982744	no
TraesCS1A02G221800	TraesCS1A02G221800	-	1A:391249412-391255585	10_1_74	10_1_128	OK	3.87115	3.32288	-0.220329	-0.629596	0.26195	0.426489	no
TraesCS1A02G221900	TraesCS1A02G221900	-	1A:391256778-391260253	10_1_74	10_1_128	OK	8.92534	8.1048	-0.139131	-0.447717	0.43555	0.599798	no
TraesCS1A02G222000	TraesCS1A02G222000	-	1A:391669901-391674913	10_1_74	10_1_128	OK	11.494	12.3878	0.108039	0.331014	0.56255	0.709437	no
TraesCS1A02G222200	TraesCS1A02G222200	-	1A:391846314-391851191	10_1_74	10_1_128	OK	1.69947	2.1569	0.343872	1.01066	0.0783	0.182584	no
TraesCS1A02G222500	TraesCS1A02G222500	-	1A:392084287-392085142	10_1_74	10_1_128	OK	5.9366	5.45151	-0.122982	-0.20125	0.7325	0.8363	no
TraesCS1A02G222700	TraesCS1A02G222700	-	1A:392523766-392531051	10_1_74	10_1_128	OK	3.72449	8.35847	1.1662	1.34999	0.02525	0.0785465	no
TraesCS1A02G222800	TraesCS1A02G222800	-	1A:392523766-392531051	10_1_74	10_1_128	OK	7.98439	6.39164	-0.320996	-0.812278	0.1448	0.283642	no
TraesCS1A02G222900	TraesCS1A02G222900	-	1A:392744231-392747376	10_1_74	10_1_128	OK	3.30213	5.11398	0.631048	1.89318	0.001	0.00617748	yes
TraesCS1A02G223000	TraesCS1A02G223000	-	1A:392777542-392781440	10_1_74	10_1_128	OK	5.6891	5.42633	-0.0682245	-0.156445	0.7838	0.870698	no
TraesCS1A02G223100	TraesCS1A02G223100	-	1A:392782547-392786136	10_1_74	10_1_128	OK	1.19837	0.968387	-0.307422	-0.650125	0.25975	0.424096	no
TraesCS1A02G223200	TraesCS1A02G223200	-	1A:393456323-393459251	10_1_74	10_1_128	OK	19.2221	12.9843	-0.566001	-1.43949	0.0138	0.0495207	yes
TraesCS1A02G223300	TraesCS1A02G223300	-	1A:393461155-393469918	10_1_74	10_1_128	OK	3.6122	4.17044	0.207323	0.650491	0.2534	0.417329	no
TraesCS1A02G223600	TraesCS1A02G223600	-	1A:394250150-394251608	10_1_74	10_1_128	OK	0.380803	0.423428	0.153073	0.156033	0.7701	0.861255	no
TraesCS1A02G223700	TraesCS1A02G223700	-	1A:394252788-394261768	10_1_74	10_1_128	OK	3.36808	3.83833	0.188553	0.67188	0.2408	0.404909	no
TraesCS1A02G223800	TraesCS1A02G223800	-	1A:394299046-394302178	10_1_74	10_1_128	OK	38.1772	32.7507	-0.221184	-0.801515	0.16125	0.305633	no
TraesCS1A02G223900	TraesCS1A02G223900	-	1A:394319587-394322386	10_1_74	10_1_128	OK	3.89869	3.12808	-0.31771	-0.853784	0.1326	0.267166	no
TraesCS1A02G224000	TraesCS1A02G224000	-	1A:394325249-394328538	10_1_74	10_1_128	OK	31.323	24.8127	-0.336143	-1.21804	0.0321	0.0941447	no
TraesCS1A02G224700	TraesCS1A02G224700	-	1A:394588930-394607136	10_1_74	10_1_128	OK	25.2246	37.5944	0.57569	2.10764	0.0005	0.0034941	yes
TraesCS1A02G224800	TraesCS1A02G224800	-	1A:394851596-394852955	10_1_74	10_1_128	OK	3.25469	2.67788	-0.281426	-0.665127	0.248	0.41201	no
TraesCS1A02G224900	TraesCS1A02G224900	-	1A:394851596-394852955	10_1_74	10_1_128	OK	3.98865	3.36894	-0.243607	-0.365036	0.5255	0.679684	no
TraesCS1A02G225000	TraesCS1A02G225000	-	1A:395172062-395180663	10_1_74	10_1_128	OK	5.83486	6.21076	0.0900717	0.32364	0.5666	0.712651	no
TraesCS1A02G225100	TraesCS1A02G225100	-	1A:395182341-395206946	10_1_74	10_1_128	OK	0.904829	0.677825	-0.416731	-1.2088	0.0326	0.0952747	no
TraesCS1A02G225200	TraesCS1A02G225200	-	1A:395457902-395462389	10_1_74	10_1_128	OK	5.08761	7.96294	0.646313	2.13651	0.00025	0.00195444	yes
TraesCS1A02G225600	TraesCS1A02G225600	-	1A:396100621-396102750	10_1_74	10_1_128	OK	1.92623	1.95949	0.0246945	0.0646212	0.90905	0.948879	no
TraesCS1A02G225700	TraesCS1A02G225700	-	1A:396105134-396108083	10_1_74	10_1_128	OK	11.9561	20.101	0.74952	2.24693	5e-05	0.000480228	yes
TraesCS1A02G225800	TraesCS1A02G225800	-	1A:396262415-396262722	10_1_74	10_1_128	OK	0	3.45024	inf	#NAME?	5e-05	0.000480228	yes
TraesCS1A02G226000	TraesCS1A02G226000	-	1A:396296933-396298607	10_1_74	10_1_128	OK	1.58281	5.99991	1.92245	3.39701	5e-05	0.000480228	yes
TraesCS1A02G226100	TraesCS1A02G226100	-	1A:396421576-396424593	10_1_74	10_1_128	OK	1.66368	0.997064	-0.738621	-1.65261	0.006	0.0259409	yes
TraesCS1A02G226200	TraesCS1A02G226200	-	1A:396425498-396426695	10_1_74	10_1_128	OK	1.76061	2.52887	0.522414	0.683964	0.24185	0.405591	no
TraesCS1A02G226300	TraesCS1A02G226300	-	1A:396427874-396432402	10_1_74	10_1_128	OK	7.85341	8.69299	0.146534	0.485392	0.3965	0.564629	no
TraesCS1A02G226500	TraesCS1A02G226500	-	1A:396462672-396469872	10_1_74	10_1_128	OK	3.19057	3.22824	0.0169316	0.0560136	0.9229	0.956872	no
TraesCS1A02G226600	TraesCS1A02G226600	-	1A:397053249-397053711	10_1_74	10_1_128	OK	9.36414	5.61371	-0.738192	-1.11926	0.04735	0.125507	no
TraesCS1A02G226700	TraesCS1A02G226700	-	1A:397081987-397084196	10_1_74	10_1_128	OK	0.346996	0.442151	0.34962	0.441292	0.44385	0.607562	no
TraesCS1A02G226900	TraesCS1A02G226900	-	1A:397657981-397663340	10_1_74	10_1_128	OK	1.05813	1.19254	0.172525	0.306286	0.58765	0.729006	no
TraesCS1A02G227000	TraesCS1A02G227000	-	1A:397737102-397743609	10_1_74	10_1_128	OK	8.38855	8.17577	-0.0370653	-0.122543	0.83135	0.90104	no
TraesCS1A02G227200	TraesCS1A02G227200	-	1A:397771973-397776201	10_1_74	10_1_128	OK	12.4925	16.2203	0.376742	0.966886	0.09115	0.20392	no
TraesCS1A02G227300	TraesCS1A02G227300	-	1A:398050208-398053648	10_1_74	10_1_128	OK	7.22005	5.69818	-0.341506	-1.1679	0.04005	0.111102	no
TraesCS1A02G227400	TraesCS1A02G227400	-	1A:398131432-398133302	10_1_74	10_1_128	OK	0.589394	0.32565	-0.855912	-1.13529	0.04915	0.128935	no
TraesCS1A02G227600	TraesCS1A02G227600	-	1A:398447831-398478403	10_1_74	10_1_128	OK	2.61852	3.5441	0.436665	1.59912	0.0059	0.0255936	yes
TraesCS1A02G227700	TraesCS1A02G227700	-	1A:398666145-398670897	10_1_74	10_1_128	OK	2.67163	1.10576	-1.27268	-2.99908	5e-05	0.000480228	yes
TraesCS1A02G228000	TraesCS1A02G228000	-	1A:399229266-399232767	10_1_74	10_1_128	OK	7.85469	8.35623	0.0892993	0.282007	0.62085	0.754984	no
TraesCS1A02G228100	TraesCS1A02G228100	-	1A:399242681-399246292	10_1_74	10_1_128	OK	1.89255	2.07819	0.134999	0.262304	0.6454	0.77359	no
TraesCS1A02G228200	TraesCS1A02G228200	-	1A:399471122-399474373	10_1_74	10_1_128	OK	18.8185	19.8663	0.0781755	0.268916	0.64605	0.774074	no
TraesCS1A02G228300	TraesCS1A02G228300	-	1A:399491193-399508030	10_1_74	10_1_128	OK	4.3702	4.76319	0.124229	0.445611	0.4302	0.59469	no
TraesCS1A02G228400	TraesCS1A02G228400	-	1A:399591408-399592839	10_1_74	10_1_128	OK	2.06656	1.62765	-0.344438	-0.724178	0.19725	0.352557	no
TraesCS1A02G228600	TraesCS1A02G228600	-	1A:399892434-399893448	10_1_74	10_1_128	OK	0.402679	0.638262	0.66452	0.55172	0.377	0.546107	no
TraesCS1A02G228700	TraesCS1A02G228700	-	1A:400955574-400956033	10_1_74	10_1_128	OK	28.2111	11.9676	-1.23714	-3.05454	0.0001	0.000887474	yes
TraesCS1A02G228800	TraesCS1A02G228800	-	1A:400960824-400962361	10_1_74	10_1_128	OK	5.20897	2.0028	-1.37898	-1.5622	0.0119	0.0442425	yes
TraesCS1A02G228900	TraesCS1A02G228900	-	1A:400965657-400969054	10_1_74	10_1_128	OK	10.9426	6.53466	-0.743774	-1.89163	0.00125	0.00741911	yes
TraesCS1A02G229000	TraesCS1A02G229000	-	1A:400974761-400975411	10_1_74	10_1_128	OK	247.911	106.106	-1.22432	-4.25797	5e-05	0.000480228	yes
TraesCS1A02G229100	TraesCS1A02G229100	-	1A:401226675-401227405	10_1_74	10_1_128	OK	107.047	44.5638	-1.26431	-4.35619	5e-05	0.000480228	yes
TraesCS1A02G229400	TraesCS1A02G229400	-	1A:401770370-401776062	10_1_74	10_1_128	OK	3.07638	1.78517	-0.785175	-2.20609	0.00035	0.00260509	yes
TraesCS1A02G229700	TraesCS1A02G229700	-	1A:402252750-402258921	10_1_74	10_1_128	OK	8.97578	6.78194	-0.40434	-1.33207	0.02055	0.0671062	no
TraesCS1A02G229800	TraesCS1A02G229800	-	1A:402277349-402278875	10_1_74	10_1_128	OK	7.15153	8.44072	0.239114	0.487858	0.39335	0.561588	no
TraesCS1A02G229900	TraesCS1A02G229900	-	1A:402800674-402805290	10_1_74	10_1_128	OK	0.949212	0.883831	-0.102959	-0.165879	0.7737	0.863859	no
TraesCS1A02G230000	TraesCS1A02G230000	-	1A:402805581-402809242	10_1_74	10_1_128	OK	2.82531	2.94266	0.0587124	0.179221	0.75325	0.85017	no
TraesCS1A02G230100	TraesCS1A02G230100	-	1A:402920831-402930504	10_1_74	10_1_128	OK	16.3182	10.6891	-0.610336	-1.86269	0.0011	0.00667659	yes
TraesCS1A02G230300	TraesCS1A02G230300	-	1A:402941255-402946713	10_1_74	10_1_128	OK	3.01284	3.62383	0.266392	0.920124	0.1062	0.227888	no
TraesCS1A02G230400	TraesCS1A02G230400	-	1A:403023005-403031517	10_1_74	10_1_128	OK	54.434	58.357	0.100399	0.358498	0.5281	0.681838	no
TraesCS1A02G230500	TraesCS1A02G230500	-	1A:403023005-403031517	10_1_74	10_1_128	OK	1.28212	2.24838	0.810354	0.334303	0.53885	0.690529	no
TraesCS1A02G230600	TraesCS1A02G230600	-	1A:403361806-403386327	10_1_74	10_1_128	OK	3.31091	2.36523	-0.485246	-1.44584	0.0103	0.0396294	yes
TraesCS1A02G231000	TraesCS1A02G231000	-	1A:403634443-403634938	10_1_74	10_1_128	OK	18.0725	19.1563	0.0840232	0.177099	0.75485	0.851365	no
TraesCS1A02G231100	TraesCS1A02G231100	-	1A:403655014-403662722	10_1_74	10_1_128	OK	8.93927	11.9695	0.42114	1.5501	0.00825	0.0333108	yes
TraesCS1A02G231200	TraesCS1A02G231200	-	1A:403830276-403831326	10_1_74	10_1_128	OK	5.20988	1.3632	-1.93425	-2.95186	5e-05	0.000480228	yes
TraesCS1A02G231400	TraesCS1A02G231400	-	1A:404388547-404390160	10_1_74	10_1_128	OK	4.15479	7.29273	0.811683	1.12265	0.0496	0.129785	no
TraesCS1A02G231500	TraesCS1A02G231500	-	1A:404625535-404628901	10_1_74	10_1_128	OK	0.8746	1.10693	0.33987	0.522751	0.37625	0.545377	no
TraesCS1A02G231800	TraesCS1A02G231800	-	1A:405514151-405515175	10_1_74	10_1_128	OK	0.4615	0.439884	-0.0692093	-0.0792788	0.8921	0.939104	no
TraesCS1A02G231900	TraesCS1A02G231900	-	1A:405515556-405516241	10_1_74	10_1_128	OK	1.54947	2.51245	0.697319	0.894645	0.12415	0.255074	no
TraesCS1A02G232000	TraesCS1A02G232000	-	1A:405517312-405522682	10_1_74	10_1_128	OK	0.80512	0.738758	-0.124102	-0.192238	0.73155	0.835678	no
TraesCS1A02G232200	TraesCS1A02G232200	-	1A:405681898-405682862	10_1_74	10_1_128	OK	0.570251	0.585657	0.0384571	0.0375202	0.92035	0.95546	no
TraesCS1A02G232300	TraesCS1A02G232300	-	1A:405792026-405799327	10_1_74	10_1_128	OK	2.46647	2.4056	-0.0360507	-0.0793611	0.88885	0.936854	no
TraesCS1A02G232600	TraesCS1A02G232600	-	1A:406142959-406143967	10_1_74	10_1_128	OK	0.552506	0.360774	-0.614895	-0.58144	0.31015	0.478937	no
TraesCS1A02G232800	TraesCS1A02G232800	-	1A:406174892-406176309	10_1_74	10_1_128	OK	0.659536	0.228537	-1.52902	-1.41541	0.0451	0.12116	no
TraesCS1A02G232900	TraesCS1A02G232900	-	1A:406186563-406190999	10_1_74	10_1_128	OK	1.05516	0.747843	-0.496656	-0.825391	0.1498	0.290327	no
TraesCS1A02G233100	TraesCS1A02G233100	-	1A:406581656-406584983	10_1_74	10_1_128	OK	0.315919	0.337107	0.0936493	0.149633	0.79715	0.878899	no
TraesCS1A02G233200	TraesCS1A02G233200	-	1A:407114549-407117132	10_1_74	10_1_128	OK	15.6496	14.2679	-0.133348	-0.450351	0.42925	0.593844	no
TraesCS1A02G233400	TraesCS1A02G233400	-	1A:407315144-407320459	10_1_74	10_1_128	OK	3.27199	2.40715	-0.442839	-1.27842	0.023	0.073091	no
TraesCS1A02G233500	TraesCS1A02G233500	-	1A:407323416-407329088	10_1_74	10_1_128	OK	1.70598	1.33685	-0.351754	-0.990392	0.08515	0.194032	no
TraesCS1A02G233600	TraesCS1A02G233600	-	1A:407330834-407335966	10_1_74	10_1_128	OK	5.48881	5.82423	0.0855759	0.289878	0.6117	0.747689	no
TraesCS1A02G233700	TraesCS1A02G233700	-	1A:408485599-408488677	10_1_74	10_1_128	OK	74.9268	62.6493	-0.258183	-0.925332	0.11125	0.235822	no
TraesCS1A02G233800	TraesCS1A02G233800	-	1A:408491114-408493891	10_1_74	10_1_128	OK	0.520188	0.436259	-0.253848	-0.304459	0.5945	0.734305	no
TraesCS1A02G234100	TraesCS1A02G234100	-	1A:409782352-409790410	10_1_74	10_1_128	OK	1.21859	0.65034	-0.905948	-1.94512	0.00105	0.00642003	yes
TraesCS1A02G234200	TraesCS1A02G234200	-	1A:409827046-409833994	10_1_74	10_1_128	OK	10.8984	11.4116	0.0663774	0.236882	0.6756	0.795909	no
TraesCS1A02G234400	TraesCS1A02G234400	-	1A:409835899-409838736	10_1_74	10_1_128	OK	1.86383	2.79673	0.58547	1.3976	0.0153	0.0536446	no
TraesCS1A02G234500	TraesCS1A02G234500	-	1A:409852086-409857399	10_1_74	10_1_128	OK	1.76693	1.11998	-0.65777	-0.687902	0.1816	0.332689	no
TraesCS1A02G234600	TraesCS1A02G234600	-	1A:410152901-410157058	10_1_74	10_1_128	OK	3.00748	5.90766	0.974032	2.22726	0.0002	0.00161376	yes
TraesCS1A02G234900	TraesCS1A02G234900	-	1A:413782216-413798673	10_1_74	10_1_128	OK	2.27549	2.61547	0.200895	0.71182	0.21795	0.378349	no
TraesCS1A02G235000	TraesCS1A02G235000	-	1A:415297272-415299492	10_1_74	10_1_128	OK	0.279668	0.393768	0.493633	0.642928	0.2606	0.424974	no
TraesCS1A02G235100	TraesCS1A02G235100	-	1A:415580728-415585379	10_1_74	10_1_128	OK	1.04789	2.07029	0.982342	2.59325	5e-05	0.000480228	yes
TraesCS1A02G235300	TraesCS1A02G235300	-	1A:415642008-415642428	10_1_74	10_1_128	OK	0.824498	0	#NAME?	#NAME?	0.00165	0.00929152	yes
TraesCS1A02G235500	TraesCS1A02G235500	-	1A:416536876-416540167	10_1_74	10_1_128	OK	4.17583	4.67976	0.164373	0.520134	0.3596	0.528975	no
TraesCS1A02G235600	TraesCS1A02G235600	-	1A:416542612-416546310	10_1_74	10_1_128	OK	52.0095	49.6498	-0.0669888	-0.236714	0.67925	0.798745	no
TraesCS1A02G235700	TraesCS1A02G235700	-	1A:417387136-417390440	10_1_74	10_1_128	OK	2.23514	1.17681	-0.92548	-2.33195	0.0001	0.000887474	yes
TraesCS1A02G235900	TraesCS1A02G235900	-	1A:418034033-418040242	10_1_74	10_1_128	OK	1.88207	1.49946	-0.327873	-0.791005	0.1702	0.317634	no
TraesCS1A02G236000	TraesCS1A02G236000	-	1A:418041085-418046903	10_1_74	10_1_128	OK	8.64417	8.33076	-0.0532789	-0.183718	0.7494	0.847504	no
TraesCS1A02G236100	TraesCS1A02G236100	-	1A:418049850-418057245	10_1_74	10_1_128	OK	0.619117	1.16859	0.916489	2.01194	0.00095	0.00592986	yes
TraesCS1A02G236300	TraesCS1A02G236300	-	1A:418917934-418918084	10_1_74	10_1_128	OK	14.9151	11.5543	-0.368341	-0.308447	0.6016	0.739713	no
TraesCS1A02G236400	TraesCS1A02G236400	-	1A:418933737-418936268	10_1_74	10_1_128	OK	3.08316	3.07376	-0.00440528	-0.00999701	0.98765	0.992013	no
TraesCS1A02G236500	TraesCS1A02G236500	-	1A:418936643-418939887	10_1_74	10_1_128	OK	2.69456	3.04246	0.175192	0.480303	0.39715	0.565164	no
TraesCS1A02G236600	TraesCS1A02G236600	-	1A:419028887-419037606	10_1_74	10_1_128	OK	3.07503	3.48707	0.181413	0.567464	0.32135	0.490519	no
TraesCS1A02G236700	TraesCS1A02G236700	-	1A:419479084-419481573	10_1_74	10_1_128	OK	6.78772	6.72455	-0.013491	-0.0403873	0.94475	0.968794	no
TraesCS1A02G236900	TraesCS1A02G236900	-	1A:420064777-420068159	10_1_74	10_1_128	OK	4.41501	4.70257	0.0910329	0.249861	0.66225	0.786113	no
TraesCS1A02G237100	TraesCS1A02G237100	-	1A:420394345-420397136	10_1_74	10_1_128	OK	1.33413	1.39674	0.0661641	0.139203	0.80885	0.886558	no
TraesCS1A02G237200	TraesCS1A02G237200	-	1A:420509961-420520292	10_1_74	10_1_128	OK	1.14334	1.46109	0.353796	1.17228	0.044	0.118877	no
TraesCS1A02G237800	TraesCS1A02G237800	-	1A:423675498-423676890	10_1_74	10_1_128	OK	12.2243	14.8641	0.282083	0.933727	0.10395	0.224445	no
TraesCS1A02G238100	TraesCS1A02G238100	-	1A:423948294-423949193	10_1_74	10_1_128	OK	0.745693	0.597934	-0.318596	-0.262868	0.63855	0.76863	no
TraesCS1A02G238600	TraesCS1A02G238600	-	1A:425252498-425265407	10_1_74	10_1_128	OK	2.03404	2.29515	0.174243	0.354552	0.53985	0.69141	no
TraesCS1A02G238700	TraesCS1A02G238700	-	1A:425252498-425265407	10_1_74	10_1_128	OK	19.2372	20.3146	0.0786153	0.214374	0.70515	0.817799	no
TraesCS1A02G238800	TraesCS1A02G238800	-	1A:425680687-425681800	10_1_74	10_1_128	OK	0.696867	1.97548	1.50325	1.56086	0.0136	0.0489882	yes
TraesCS1A02G238900	TraesCS1A02G238900	-	1A:425713177-425734042	10_1_74	10_1_128	OK	5.96408	7.2527	0.282219	1.0422	0.0723	0.172014	no
TraesCS1A02G239000	TraesCS1A02G239000	-	1A:426299170-426304342	10_1_74	10_1_128	OK	3.527	5.11507	0.536314	1.59731	0.00505	0.0226084	yes
TraesCS1A02G239100	TraesCS1A02G239100	-	1A:426518617-426523264	10_1_74	10_1_128	OK	2.87094	3.37268	0.232372	0.811187	0.1588	0.302158	no
TraesCS1A02G239300	TraesCS1A02G239300	-	1A:426533369-426537081	10_1_74	10_1_128	OK	0.309286	0.23718	-0.382957	-0.331778	0.5527	0.701825	no
TraesCS1A02G239600	TraesCS1A02G239600	-	1A:426880666-426882655	10_1_74	10_1_128	OK	0.358267	0.655268	0.871048	1.15193	0.0482	0.127106	no
TraesCS1A02G239700	TraesCS1A02G239700	-	1A:426886833-426892014	10_1_74	10_1_128	OK	2.40944	2.45707	0.0282384	0.0350367	0.95175	0.972269	no
TraesCS1A02G239800	TraesCS1A02G239800	-	1A:426886833-426892014	10_1_74	10_1_128	OK	10.4641	13.0615	0.319879	0.950742	0.0993	0.216998	no
TraesCS1A02G240000	TraesCS1A02G240000	-	1A:426929585-426933776	10_1_74	10_1_128	OK	2.06913	2.70623	0.387261	1.11166	0.0511	0.132879	no
TraesCS1A02G240100	TraesCS1A02G240100	-	1A:427037673-427041154	10_1_74	10_1_128	OK	0.951189	0.511483	-0.895046	-1.8588	0.0015	0.00861643	yes
TraesCS1A02G240200	TraesCS1A02G240200	-	1A:427048239-427049359	10_1_74	10_1_128	OK	2.16135	2.45521	0.183917	0.279093	0.6322	0.763399	no
TraesCS1A02G240300	TraesCS1A02G240300	-	1A:427482372-427485361	10_1_74	10_1_128	OK	4.58296	2.76077	-0.731208	-2.14901	0.00025	0.00195444	yes
TraesCS1A02G240400	TraesCS1A02G240400	-	1A:427520650-427528030	10_1_74	10_1_128	OK	0.534444	0.492889	-0.116776	-0.208483	0.7032	0.816456	no
TraesCS1A02G240500	TraesCS1A02G240500	-	1A:427811333-427813937	10_1_74	10_1_128	OK	0.403878	1.04616	1.37311	1.86574	0.0028	0.0141821	yes
TraesCS1A02G240600	TraesCS1A02G240600	-	1A:427814328-427823554	10_1_74	10_1_128	OK	3.80503	4.36663	0.198614	0.717125	0.2057	0.36322	no
TraesCS1A02G241000	TraesCS1A02G241000	-	1A:428546383-428550024	10_1_74	10_1_128	OK	8.43147	12.8038	0.602716	2.10604	0.00035	0.00260509	yes
TraesCS1A02G241100	TraesCS1A02G241100	-	1A:428663705-428664650	10_1_74	10_1_128	OK	0.470691	0.304614	-0.6278	-0.483324	0.3836	0.552655	no
TraesCS1A02G241300	TraesCS1A02G241300	-	1A:428972916-428979705	10_1_74	10_1_128	OK	7.59509	7.31588	-0.0540358	-0.19103	0.74265	0.843171	no
TraesCS1A02G241400	TraesCS1A02G241400	-	1A:429002154-429003928	10_1_74	10_1_128	OK	1.1645	0.522583	-1.15597	-1.03528	0.13145	0.265457	no
TraesCS1A02G241500	TraesCS1A02G241500	-	1A:429483214-429484117	10_1_74	10_1_128	OK	1.09507	0.153946	-2.83053	-2.45515	0.06035	0.150449	no
TraesCS1A02G241700	TraesCS1A02G241700	-	1A:430002490-430006423	10_1_74	10_1_128	OK	2.33462	1.71615	-0.444011	-0.930013	0.11115	0.235626	no
TraesCS1A02G241800	TraesCS1A02G241800	-	1A:430006817-430008755	10_1_74	10_1_128	OK	1.64173	2.5976	0.661965	1.20522	0.034	0.0983758	no
TraesCS1A02G241900	TraesCS1A02G241900	-	1A:430177936-430181778	10_1_74	10_1_128	OK	6.6965	16.67	1.31578	4.65134	5e-05	0.000480228	yes
TraesCS1A02G242100	TraesCS1A02G242100	-	1A:430231588-430234732	10_1_74	10_1_128	OK	3.38737	4.05118	0.258175	0.826351	0.14885	0.289076	no
TraesCS1A02G242200	TraesCS1A02G242200	-	1A:430236533-430240368	10_1_74	10_1_128	OK	0.772321	0.542735	-0.508953	-0.797467	0.17595	0.325419	no
TraesCS1A02G242300	TraesCS1A02G242300	-	1A:430334088-430339310	10_1_74	10_1_128	OK	0.476517	0.604422	0.343028	0.68503	0.23065	0.393563	no
TraesCS1A02G242400	TraesCS1A02G242400	-	1A:430342572-430344319	10_1_74	10_1_128	OK	0.8553	0.986486	0.205867	0.290796	0.6081	0.744689	no
TraesCS1A02G242500	TraesCS1A02G242500	-	1A:430584229-430591637	10_1_74	10_1_128	OK	2.43322	3.63045	0.577285	1.71402	0.0027	0.0137701	yes
TraesCS1A02G242600	TraesCS1A02G242600	-	1A:430605349-430611761	10_1_74	10_1_128	OK	25.7852	27.1918	0.0766295	0.279219	0.62715	0.759617	no
TraesCS1A02G242800	TraesCS1A02G242800	-	1A:430617267-430622212	10_1_74	10_1_128	OK	2.23257	1.94141	-0.201601	-0.470116	0.40845	0.575046	no
TraesCS1A02G242900	TraesCS1A02G242900	-	1A:430624437-430626106	10_1_74	10_1_128	OK	2.39887	4.24558	0.823609	0.935027	0.1091	0.23236	no
TraesCS1A02G243000	TraesCS1A02G243000	-	1A:431013710-431016801	10_1_74	10_1_128	OK	11.0109	15.876	0.527911	1.87256	0.00115	0.00692734	yes
TraesCS1A02G243100	TraesCS1A02G243100	-	1A:431017430-431031404	10_1_74	10_1_128	OK	3.35829	2.98469	-0.170145	-0.490498	0.40145	0.569022	no
TraesCS1A02G243200	TraesCS1A02G243200	-	1A:431431126-431435660	10_1_74	10_1_128	OK	7.49846	5.93879	-0.336425	-1.15787	0.041	0.11291	no
TraesCS1A02G243300	TraesCS1A02G243300	-	1A:431776448-431780693	10_1_74	10_1_128	OK	7.21198	5.80559	-0.312952	-1.02512	0.07015	0.168278	no
TraesCS1A02G243500	TraesCS1A02G243500	-	1A:431948021-431973017	10_1_74	10_1_128	OK	0.199328	0.366572	0.878949	0.586528	0.28955	0.456727	no
TraesCS1A02G243700	TraesCS1A02G243700	-	1A:432193617-432202573	10_1_74	10_1_128	OK	4.37446	5.36777	0.295217	1.05308	0.07205	0.17161	no
TraesCS1A02G244100	TraesCS1A02G244100	-	1A:432530983-432536229	10_1_74	10_1_128	OK	0.432154	0.396996	-0.122423	-0.202781	0.7229	0.829903	no
TraesCS1A02G244200	TraesCS1A02G244200	-	1A:432537249-432541306	10_1_74	10_1_128	OK	0.698533	0.621553	-0.168452	-0.313413	0.5844	0.726376	no
TraesCS1A02G244300	TraesCS1A02G244300	-	1A:432559099-432560254	10_1_74	10_1_128	OK	13.0874	10.2897	-0.346972	-0.750169	0.19495	0.349648	no
TraesCS1A02G244400	TraesCS1A02G244400	-	1A:432589951-432592978	10_1_74	10_1_128	OK	0.525037	0.814625	0.633718	0.795837	0.16865	0.315647	no
TraesCS1A02G244600	TraesCS1A02G244600	-	1A:432759698-432760295	10_1_74	10_1_128	OK	1.40525	2.18297	0.635461	0.738669	0.19485	0.349553	no
TraesCS1A02G244700	TraesCS1A02G244700	-	1A:432765220-432771742	10_1_74	10_1_128	OK	3.5765	3.57087	-0.00227265	-0.00796273	0.98895	0.992702	no
TraesCS1A02G244900	TraesCS1A02G244900	-	1A:432951798-432959237	10_1_74	10_1_128	OK	17.7676	18.3717	0.0482357	0.157858	0.78655	0.872392	no
TraesCS1A02G245000	TraesCS1A02G245000	-	1A:432973059-432987608	10_1_74	10_1_128	OK	4.31698	5.92875	0.457707	1.66955	0.00325	0.015952	yes
TraesCS1A02G245100	TraesCS1A02G245100	-	1A:433526137-433533407	10_1_74	10_1_128	OK	0.916011	0.980057	0.0975001	0.0986725	0.86685	0.923481	no
TraesCS1A02G245300	TraesCS1A02G245300	-	1A:434419690-434428750	10_1_74	10_1_128	OK	5.48307	6.18751	0.174374	0.60098	0.2978	0.465601	no
TraesCS1A02G245500	TraesCS1A02G245500	-	1A:434638558-434641445	10_1_74	10_1_128	OK	0.828273	0.713434	-0.215325	-0.33604	0.54385	0.694169	no
TraesCS1A02G245600	TraesCS1A02G245600	-	1A:434871479-434878257	10_1_74	10_1_128	OK	6.1993	4.55397	-0.444981	-1.45969	0.0109	0.0413998	yes
TraesCS1A02G245700	TraesCS1A02G245700	-	1A:435057159-435064141	10_1_74	10_1_128	OK	0.435636	0.442428	0.0223176	0.0564538	0.92315	0.956998	no
TraesCS1A02G246100	TraesCS1A02G246100	-	1A:435398527-435406621	10_1_74	10_1_128	OK	0.313927	0.291826	-0.105321	-0.18292	0.74315	0.843419	no
TraesCS1A02G246300	TraesCS1A02G246300	-	1A:436421137-436426639	10_1_74	10_1_128	OK	0.565236	0.434821	-0.378432	-0.173587	0.8285	0.899189	no
TraesCS1A02G246400	TraesCS1A02G246400	-	1A:436421137-436426639	10_1_74	10_1_128	OK	10.8909	12.951	0.249938	0.870164	0.13065	0.264485	no
TraesCS1A02G246500	TraesCS1A02G246500	-	1A:436429224-436435467	10_1_74	10_1_128	OK	1.91296	2.22097	0.215385	0.629191	0.2744	0.440333	no
TraesCS1A02G246600	TraesCS1A02G246600	-	1A:436435965-436440510	10_1_74	10_1_128	OK	11.795	10.9958	-0.101227	-0.364723	0.5315	0.684676	no
TraesCS1A02G246700	TraesCS1A02G246700	-	1A:437227744-437232712	10_1_74	10_1_128	OK	2.29793	2.4867	0.113895	0.2094	0.7114	0.822146	no
TraesCS1A02G246800	TraesCS1A02G246800	-	1A:437582683-437587434	10_1_74	10_1_128	OK	7.07889	8.26763	0.22395	0.773469	0.1754	0.324633	no
TraesCS1A02G246900	TraesCS1A02G246900	-	1A:438295339-438300885	10_1_74	10_1_128	OK	11.9265	12.7879	0.100606	0.370986	0.52205	0.676671	no
TraesCS1A02G247100	TraesCS1A02G247100	-	1A:438365794-438368421	10_1_74	10_1_128	OK	1.60218	1.88219	0.232382	0.609243	0.2931	0.460553	no
TraesCS1A02G247200	TraesCS1A02G247200	-	1A:438684368-438688797	10_1_74	10_1_128	OK	8.12381	7.05012	-0.204509	-0.60836	0.2818	0.448358	no
TraesCS1A02G247500	TraesCS1A02G247500	-	1A:439066056-439074664	10_1_74	10_1_128	OK	8.73356	5.10521	-0.7746	-2.57561	5e-05	0.000480228	yes
TraesCS1A02G247700	TraesCS1A02G247700	-	1A:439723132-439727622	10_1_74	10_1_128	OK	0.496283	0.553224	0.156702	0.296734	0.5984	0.737431	no
TraesCS1A02G247800	TraesCS1A02G247800	-	1A:439930513-439932376	10_1_74	10_1_128	OK	9.30929	7.26948	-0.356819	-0.920317	0.10565	0.227042	no
TraesCS1A02G247900	TraesCS1A02G247900	-	1A:440019651-440029391	10_1_74	10_1_128	OK	2.26187	2.47324	0.128887	0.358224	0.5304	0.683789	no
TraesCS1A02G248100	TraesCS1A02G248100	-	1A:440072479-440074799	10_1_74	10_1_128	OK	3.63223	2.55032	-0.510177	-1.05471	0.0663	0.161366	no
TraesCS1A02G248200	TraesCS1A02G248200	-	1A:440183809-440187326	10_1_74	10_1_128	OK	2.42579	2.5309	0.0611972	0.129388	0.82515	0.897231	no
TraesCS1A02G248300	TraesCS1A02G248300	-	1A:440412864-440416040	10_1_74	10_1_128	OK	6.65987	10.2599	0.623448	1.67291	0.00445	0.0204614	yes
TraesCS1A02G248400	TraesCS1A02G248400	-	1A:440440918-440457450	10_1_74	10_1_128	OK	6.71163	5.99266	-0.163465	-0.585943	0.30365	0.472192	no
TraesCS1A02G248600	TraesCS1A02G248600	-	1A:440783362-440796745	10_1_74	10_1_128	OK	2.99594	3.17439	0.083471	0.266214	0.6376	0.76795	no
TraesCS1A02G248700	TraesCS1A02G248700	-	1A:440800854-440802058	10_1_74	10_1_128	OK	1.27018	1.67532	0.399404	0.523731	0.36575	0.535113	no
TraesCS1A02G248800	TraesCS1A02G248800	-	1A:440886441-440891002	10_1_74	10_1_128	OK	1.11149	2.15978	0.958385	2.65855	5e-05	0.000480228	yes
TraesCS1A02G248900	TraesCS1A02G248900	-	1A:441020192-441023416	10_1_74	10_1_128	OK	0.742234	0.875857	0.238822	0.427117	0.4594	0.62214	no
TraesCS1A02G249000	TraesCS1A02G249000	-	1A:441031692-441033979	10_1_74	10_1_128	OK	4.99943	4.66765	-0.0990671	-0.241827	0.66875	0.791077	no
TraesCS1A02G249100	TraesCS1A02G249100	-	1A:441107311-441111912	10_1_74	10_1_128	OK	3.38581	1.60727	-1.07489	-3.15388	5e-05	0.000480228	yes
TraesCS1A02G249300	TraesCS1A02G249300	-	1A:441183587-441185735	10_1_74	10_1_128	OK	7.54178	7.08699	-0.0897319	-0.294824	0.60745	0.744183	no
TraesCS1A02G249400	TraesCS1A02G249400	-	1A:441235401-441245178	10_1_74	10_1_128	OK	5.37382	6.28096	0.225036	0.790091	0.17085	0.318558	no
TraesCS1A02G249500	TraesCS1A02G249500	-	1A:441751924-441756669	10_1_74	10_1_128	OK	10.3743	12.2477	0.239498	0.683826	0.2376	0.401163	no
TraesCS1A02G249600	TraesCS1A02G249600	-	1A:441763843-441766750	10_1_74	10_1_128	OK	23.5248	28.356	0.269475	0.968955	0.09235	0.205904	no
TraesCS1A02G250000	TraesCS1A02G250000	-	1A:441841791-441843417	10_1_74	10_1_128	OK	2.67288	0.993671	-1.42755	-2.34697	0.0003	0.0022879	yes
TraesCS1A02G250100	TraesCS1A02G250100	-	1A:441927240-441929536	10_1_74	10_1_128	OK	9.49714	13.3928	0.495889	1.54923	0.00685	0.0287713	yes
TraesCS1A02G250200	TraesCS1A02G250200	-	1A:441931205-441932559	10_1_74	10_1_128	OK	0.496064	0.467334	-0.0860716	-0.101661	0.85615	0.916704	no
TraesCS1A02G250300	TraesCS1A02G250300	-	1A:441954666-441957069	10_1_74	10_1_128	OK	31.2605	29.1242	-0.102123	-0.349856	0.54095	0.692226	no
TraesCS1A02G250400	TraesCS1A02G250400	-	1A:442124886-442126086	10_1_74	10_1_128	OK	1.85562	2.39659	0.369079	0.77707	0.1844	0.336284	no
TraesCS1A02G250500	TraesCS1A02G250500	-	1A:442154861-442155978	10_1_74	10_1_128	OK	3.38795	5.29804	0.645045	1.18282	0.04305	0.117088	no
TraesCS1A02G250700	TraesCS1A02G250700	-	1A:442470887-442476407	10_1_74	10_1_128	OK	3.19829	3.68816	0.205604	0.647689	0.2502	0.414112	no
TraesCS1A02G250800	TraesCS1A02G250800	-	1A:442553711-442563195	10_1_74	10_1_128	OK	3.42064	2.98885	-0.194676	-0.444606	0.43795	0.602049	no
TraesCS1A02G250900	TraesCS1A02G250900	-	1A:442553711-442563195	10_1_74	10_1_128	OK	9.68385	9.49843	-0.0278911	-0.0488221	0.93155	0.961738	no
TraesCS1A02G251000	TraesCS1A02G251000	-	1A:442563511-442567349	10_1_74	10_1_128	OK	3.54482	4.72	0.413073	1.17095	0.0463	0.123413	no
TraesCS1A02G251100	TraesCS1A02G251100	-	1A:442606329-442613294	10_1_74	10_1_128	OK	6.5436	7.87971	0.268058	0.876162	0.1293	0.262694	no
TraesCS1A02G251200	TraesCS1A02G251200	-	1A:442613330-442614743	10_1_74	10_1_128	OK	62.4978	83.1618	0.412115	1.47192	0.009	0.0356412	yes
TraesCS1A02G251400	TraesCS1A02G251400	-	1A:442800490-442808502	10_1_74	10_1_128	OK	17.0875	25.6407	0.585499	2.05203	0.0004	0.00290352	yes
TraesCS1A02G251500	TraesCS1A02G251500	-	1A:443125060-443133281	10_1_74	10_1_128	OK	1.80229	1.46736	-0.296614	-0.585078	0.3124	0.481169	no
TraesCS1A02G251600	TraesCS1A02G251600	-	1A:443193548-443198146	10_1_74	10_1_128	OK	79.222	91.2609	0.204096	0.724971	0.2075	0.36547	no
TraesCS1A02G251700	TraesCS1A02G251700	-	1A:443198966-443211104	10_1_74	10_1_128	OK	5.23067	5.12968	-0.0281268	-0.101479	0.8569	0.917162	no
TraesCS1A02G251800	TraesCS1A02G251800	-	1A:443659414-443660791	10_1_74	10_1_128	OK	1.03922	1.27162	0.291176	0.48889	0.39325	0.561512	no
TraesCS1A02G251900	TraesCS1A02G251900	-	1A:443703297-443704605	10_1_74	10_1_128	OK	2.36045	2.24834	-0.0701995	-0.0912443	0.87225	0.926728	no
TraesCS1A02G252000	TraesCS1A02G252000	-	1A:443708368-443712092	10_1_74	10_1_128	OK	5.64786	8.45019	0.581281	1.63474	0.0039	0.0184343	yes
TraesCS1A02G252300	TraesCS1A02G252300	-	1A:444122389-444123580	10_1_74	10_1_128	OK	2.40133	3.68576	0.618124	1.40662	0.0166	0.0571242	no
TraesCS1A02G252400	TraesCS1A02G252400	-	1A:444124495-444127602	10_1_74	10_1_128	OK	12.9855	18.0324	0.473692	1.64727	0.00585	0.0254358	yes
TraesCS1A02G252500	TraesCS1A02G252500	-	1A:444127612-444129639	10_1_74	10_1_128	OK	5.24681	3.56192	-0.558787	-1.00443	0.07615	0.178784	no
TraesCS1A02G252700	TraesCS1A02G252700	-	1A:444144689-444146823	10_1_74	10_1_128	OK	18.0397	24.6576	0.450851	1.5409	0.0079	0.0321845	yes
TraesCS1A02G253000	TraesCS1A02G253000	-	1A:444255167-444257615	10_1_74	10_1_128	OK	9.13549	7.75435	-0.236477	-0.727727	0.1969	0.352142	no
TraesCS1A02G253200	TraesCS1A02G253200	-	1A:444768025-444776770	10_1_74	10_1_128	OK	0.374178	0.224876	-0.734596	-1.20993	0.0351	0.100803	no
TraesCS1A02G253400	TraesCS1A02G253400	-	1A:445257709-445277310	10_1_74	10_1_128	OK	2.62481	3.50974	0.419153	1.3471	0.01915	0.0636326	no
TraesCS1A02G253900	TraesCS1A02G253900	-	1A:445541462-445544679	10_1_74	10_1_128	OK	0.911815	0.72017	-0.340404	-0.65663	0.24505	0.409213	no
TraesCS1A02G254100	TraesCS1A02G254100	-	1A:445653715-445656457	10_1_74	10_1_128	OK	2.24004	2.06716	-0.115875	-0.29882	0.60775	0.744428	no
TraesCS1A02G254200	TraesCS1A02G254200	-	1A:445878771-445885091	10_1_74	10_1_128	OK	7.1793	11.3841	0.665112	2.4246	0.0001	0.000887474	yes
TraesCS1A02G254400	TraesCS1A02G254400	-	1A:445914780-445917729	10_1_74	10_1_128	OK	18.434	27.6434	0.584564	2.10864	0.00035	0.00260509	yes
TraesCS1A02G254500	TraesCS1A02G254500	-	1A:445934352-445938890	10_1_74	10_1_128	OK	0.380737	0.578925	0.604581	1.15796	0.0473	0.125402	no
TraesCS1A02G254600	TraesCS1A02G254600	-	1A:446123317-446132512	10_1_74	10_1_128	OK	0.357755	0.23974	-0.577502	-1.03675	0.0659	0.160628	no
TraesCS1A02G254800	TraesCS1A02G254800	-	1A:446236431-446237616	10_1_74	10_1_128	OK	10.1931	8.56662	-0.250801	-0.540228	0.3485	0.51805	no
TraesCS1A02G255000	TraesCS1A02G255000	-	1A:446541861-446549281	10_1_74	10_1_128	OK	2.97539	5.5757	0.906075	3.11424	5e-05	0.000480228	yes
TraesCS1A02G255100	TraesCS1A02G255100	-	1A:447005331-447007022	10_1_74	10_1_128	OK	15.0878	21.4389	0.50685	1.23259	0.0328	0.0957142	no
TraesCS1A02G255200	TraesCS1A02G255200	-	1A:447112677-447120162	10_1_74	10_1_128	OK	1.25919	0.733478	-0.779672	-1.75599	0.0025	0.0129579	yes
TraesCS1A02G255300	TraesCS1A02G255300	-	1A:447623203-447635025	10_1_74	10_1_128	OK	2.29047	2.88636	0.333608	1.07978	0.06355	0.156482	no
TraesCS1A02G255400	TraesCS1A02G255400	-	1A:447640538-447644424	10_1_74	10_1_128	OK	5.18469	4.95727	-0.0647102	-0.21508	0.7077	0.819549	no
TraesCS1A02G255600	TraesCS1A02G255600	-	1A:447747679-447749014	10_1_74	10_1_128	OK	2.91709	2.86169	-0.0276599	-0.0494227	0.9336	0.962826	no
TraesCS1A02G255800	TraesCS1A02G255800	-	1A:448033491-448037889	10_1_74	10_1_128	OK	35.92	44.0727	0.295099	1.05934	0.06455	0.158228	no
TraesCS1A02G255900	TraesCS1A02G255900	-	1A:448627006-448629624	10_1_74	10_1_128	OK	1.65174	1.73012	0.0668843	0.187106	0.7417	0.842717	no
TraesCS1A02G256000	TraesCS1A02G256000	-	1A:448814632-448816127	10_1_74	10_1_128	OK	2.14608	1.86175	-0.205045	-0.293789	0.6221	0.755874	no
TraesCS1A02G256100	TraesCS1A02G256100	-	1A:448897529-448912063	10_1_74	10_1_128	OK	1.49632	1.27885	-0.226568	-0.665274	0.24685	0.410853	no
TraesCS1A02G256200	TraesCS1A02G256200	-	1A:448912373-448915764	10_1_74	10_1_128	OK	1.67408	0.849464	-0.978739	-2.30912	0.0002	0.00161376	yes
TraesCS1A02G256300	TraesCS1A02G256300	-	1A:448918313-448924958	10_1_74	10_1_128	OK	7.54905	9.25999	0.294717	1.0697	0.06725	0.163127	no
TraesCS1A02G256400	TraesCS1A02G256400	-	1A:448926774-448930744	10_1_74	10_1_128	OK	39.776	41.4076	0.0579974	0.208192	0.71575	0.824941	no
TraesCS1A02G256800	TraesCS1A02G256800	-	1A:449195770-449201684	10_1_74	10_1_128	OK	3.88617	1.92911	-1.01041	-3.02056	5e-05	0.000480228	yes
TraesCS1A02G257000	TraesCS1A02G257000	-	1A:449507067-449508523	10_1_74	10_1_128	OK	0.737993	0.633523	-0.22021	-0.227548	0.7113	0.822126	no
TraesCS1A02G257100	TraesCS1A02G257100	-	1A:449511676-449512442	10_1_74	10_1_128	OK	1.36996	1.72567	0.333019	0.289561	0.60605	0.743168	no
TraesCS1A02G257300	TraesCS1A02G257300	-	1A:449555197-449558720	10_1_74	10_1_128	OK	5.31865	7.89115	0.569176	1.64423	0.0036	0.0173118	yes
TraesCS1A02G257400	TraesCS1A02G257400	-	1A:449623116-449626157	10_1_74	10_1_128	OK	6.48539	6.37815	-0.0240555	-0.0630783	0.90975	0.949311	no
TraesCS1A02G257900	TraesCS1A02G257900	-	1A:449820374-449831326	10_1_74	10_1_128	OK	2.0202	3.511	0.79738	1.66641	0.0043	0.0199049	yes
TraesCS1A02G258000	TraesCS1A02G258000	-	1A:449843794-449853848	10_1_74	10_1_128	OK	3.83429	5.58661	0.543013	1.83416	0.00205	0.0110527	yes
TraesCS1A02G258100	TraesCS1A02G258100	-	1A:449853941-449857196	10_1_74	10_1_128	OK	3.95143	3.09473	-0.352562	-0.984039	0.0892	0.200699	no
TraesCS1A02G258200	TraesCS1A02G258200	-	1A:449934515-449938594	10_1_74	10_1_128	OK	22.6395	22.6754	0.0022882	0.00833161	0.987	0.99166	no
TraesCS1A02G258300	TraesCS1A02G258300	-	1A:450092811-450097229	10_1_74	10_1_128	OK	0.680402	1.50626	1.14651	2.10904	0.00085	0.00540899	yes
TraesCS1A02G258400	TraesCS1A02G258400	-	1A:451280507-451282597	10_1_74	10_1_128	OK	6.45212	6.35791	-0.0212224	-0.0608203	0.91495	0.952593	no
TraesCS1A02G258500	TraesCS1A02G258500	-	1A:451617711-451619073	10_1_74	10_1_128	OK	21.8402	6.75676	-1.69258	-4.22428	5e-05	0.000480228	yes
TraesCS1A02G258700	TraesCS1A02G258700	-	1A:451849957-451851112	10_1_74	10_1_128	OK	0.815034	1.11828	0.456344	0.572623	0.31995	0.489044	no
TraesCS1A02G258800	TraesCS1A02G258800	-	1A:452018320-452021152	10_1_74	10_1_128	OK	63.5055	76.5901	0.270277	0.950148	0.0964	0.212517	no
TraesCS1A02G259000	TraesCS1A02G259000	-	1A:452042145-452046460	10_1_74	10_1_128	OK	7.0815	9.49148	0.422577	1.31987	0.023	0.073091	no
TraesCS1A02G259100	TraesCS1A02G259100	-	1A:452051194-452052750	10_1_74	10_1_128	OK	0.399008	0.250349	-0.67248	-0.708568	0.2207	0.38177	no
TraesCS1A02G259200	TraesCS1A02G259200	-	1A:452280748-452284447	10_1_74	10_1_128	OK	7.31695	6.26753	-0.223346	-0.759462	0.1836	0.335316	no
TraesCS1A02G259400	TraesCS1A02G259400	-	1A:452452677-452455333	10_1_74	10_1_128	OK	1.15243	1.31603	0.191518	0.411502	0.46695	0.628436	no
TraesCS1A02G259500	TraesCS1A02G259500	-	1A:452753442-452757351	10_1_74	10_1_128	OK	0.526024	0.416727	-0.336025	-0.66444	0.24405	0.408124	no
TraesCS1A02G259600	TraesCS1A02G259600	-	1A:452758833-452761870	10_1_74	10_1_128	OK	4.00814	4.69742	0.228937	0.779973	0.1812	0.33215	no
TraesCS1A02G259700	TraesCS1A02G259700	-	1A:452784056-452786582	10_1_74	10_1_128	OK	109.42	120.772	0.142409	0.518201	0.3659	0.535266	no
TraesCS1A02G259800	TraesCS1A02G259800	-	1A:452857081-452865313	10_1_74	10_1_128	OK	14.2872	19.2628	0.431089	1.58095	0.0066	0.0279489	yes
TraesCS1A02G259900	TraesCS1A02G259900	-	1A:453071837-453075356	10_1_74	10_1_128	OK	1.36825	1.27705	-0.0995119	-0.206618	0.72265	0.829664	no
TraesCS1A02G260000	TraesCS1A02G260000	-	1A:453520441-453524428	10_1_74	10_1_128	OK	4.46036	4.85882	0.123445	0.234321	0.68745	0.805205	no
TraesCS1A02G260100	TraesCS1A02G260100	-	1A:454033521-454037971	10_1_74	10_1_128	OK	7.87124	9.59032	0.284988	0.930318	0.1116	0.236312	no
TraesCS1A02G260200	TraesCS1A02G260200	-	1A:454329422-454334823	10_1_74	10_1_128	OK	2.25827	2.0612	-0.131732	-0.375662	0.5022	0.659157	no
TraesCS1A02G260300	TraesCS1A02G260300	-	1A:454335484-454339778	10_1_74	10_1_128	OK	4.00392	2.99152	-0.420533	-1.05005	0.07015	0.168278	no
TraesCS1A02G260400	TraesCS1A02G260400	-	1A:454341616-454345142	10_1_74	10_1_128	OK	1.16547	1.17181	0.00781991	0.0169257	0.97815	0.986864	no
TraesCS1A02G260500	TraesCS1A02G260500	-	1A:454516008-454523565	10_1_74	10_1_128	OK	9.12311	4.15047	-1.13625	-3.89042	5e-05	0.000480228	yes
TraesCS1A02G260600	TraesCS1A02G260600	-	1A:454524208-454526612	10_1_74	10_1_128	OK	0.487272	0.267448	-0.865469	-0.923787	0.10765	0.230124	no
TraesCS1A02G260700	TraesCS1A02G260700	-	1A:454533587-454534849	10_1_74	10_1_128	OK	0.86127	1.72691	1.00365	1.94606	0.002	0.0108389	yes
TraesCS1A02G260900	TraesCS1A02G260900	-	1A:455022756-455029126	10_1_74	10_1_128	OK	16.7172	21.5982	0.369574	1.35042	0.0215	0.0694799	no
TraesCS1A02G261000	TraesCS1A02G261000	-	1A:455031000-455038358	10_1_74	10_1_128	OK	14.8043	13.9852	-0.0821125	-0.29671	0.60315	0.740979	no
TraesCS1A02G261400	TraesCS1A02G261400	-	1A:455818470-455822929	10_1_74	10_1_128	OK	0.576713	0.799902	0.471971	0.875756	0.1226	0.252827	no
TraesCS1A02G261500	TraesCS1A02G261500	-	1A:456231387-456232538	10_1_74	10_1_128	OK	0.650813	0.199411	-1.7065	-2.04865	0.00275	0.0139798	yes
TraesCS1A02G261800	TraesCS1A02G261800	-	1A:456321203-456323812	10_1_74	10_1_128	OK	1.61105	1.37815	-0.225272	-0.350754	0.5579	0.705895	no
TraesCS1A02G261900	TraesCS1A02G261900	-	1A:456650947-456652182	10_1_74	10_1_128	OK	33.652	13.7084	-1.29564	-4.12483	5e-05	0.000480228	yes
TraesCS1A02G262000	TraesCS1A02G262000	-	1A:456653630-456654382	10_1_74	10_1_128	OK	35.9327	15.0984	-1.2509	-3.49826	5e-05	0.000480228	yes
TraesCS1A02G262100	TraesCS1A02G262100	-	1A:456655322-456657426	10_1_74	10_1_128	OK	8.67553	12.3246	0.506521	1.4918	0.00955	0.0373689	yes
TraesCS1A02G262200	TraesCS1A02G262200	-	1A:456924748-456931844	10_1_74	10_1_128	OK	1.55255	1.76291	0.18332	0.565705	0.3393	0.508686	no
TraesCS1A02G262300	TraesCS1A02G262300	-	1A:456940069-456944304	10_1_74	10_1_128	OK	22.532	25.4097	0.173408	0.623209	0.2737	0.439505	no
TraesCS1A02G262400	TraesCS1A02G262400	-	1A:457372179-457373172	10_1_74	10_1_128	OK	178.011	126.348	-0.49457	-1.69438	0.0032	0.0157596	yes
TraesCS1A02G262500	TraesCS1A02G262500	-	1A:457945324-457945945	10_1_74	10_1_128	OK	59.2034	29.9265	-0.984256	-2.77514	5e-05	0.000480228	yes
TraesCS1A02G262600	TraesCS1A02G262600	-	1A:457956310-457961244	10_1_74	10_1_128	OK	4.45556	5.01885	0.17175	0.551443	0.33305	0.502504	no
TraesCS1A02G262700	TraesCS1A02G262700	-	1A:458216683-458220843	10_1_74	10_1_128	OK	0.222303	0.648408	1.54438	1.34499	0.0209	0.0680337	no
TraesCS1A02G262800	TraesCS1A02G262800	-	1A:458227679-458230027	10_1_74	10_1_128	OK	8.84872	12.4096	0.487917	1.03826	0.07625	0.178962	no
TraesCS1A02G262900	TraesCS1A02G262900	-	1A:458394133-458397267	10_1_74	10_1_128	OK	28.7239	16.0272	-0.841729	-2.79691	5e-05	0.000480228	yes
TraesCS1A02G263000	TraesCS1A02G263000	-	1A:458504527-458507240	10_1_74	10_1_128	OK	6.5311	7.60642	0.21989	0.660919	0.25255	0.416411	no
TraesCS1A02G263200	TraesCS1A02G263200	-	1A:458557064-458562511	10_1_74	10_1_128	OK	14.5662	21.0296	0.529794	1.92643	0.00135	0.00790205	yes
TraesCS1A02G263300	TraesCS1A02G263300	-	1A:458564116-458566532	10_1_74	10_1_128	OK	79.2681	69.7239	-0.185086	-0.653402	0.24535	0.409485	no
TraesCS1A02G263400	TraesCS1A02G263400	-	1A:458896288-458908694	10_1_74	10_1_128	OK	3.14038	2.42995	-0.370009	-1.24714	0.0293	0.0879736	no
TraesCS1A02G263600	TraesCS1A02G263600	-	1A:459097179-459100473	10_1_74	10_1_128	OK	0.552313	0.685282	0.311213	0.318313	0.5589	0.706592	no
TraesCS1A02G263700	TraesCS1A02G263700	-	1A:459186661-459188632	10_1_74	10_1_128	OK	2.30167	3.40771	0.566122	1.04006	0.0766	0.179636	no
TraesCS1A02G263800	TraesCS1A02G263800	-	1A:459269856-459275619	10_1_74	10_1_128	OK	1.13247	1.68054	0.569457	1.56511	0.0082	0.0331605	yes
TraesCS1A02G264000	TraesCS1A02G264000	-	1A:459307639-459313757	10_1_74	10_1_128	OK	17.1457	7.36109	-1.21985	-3.97698	5e-05	0.000480228	yes
TraesCS1A02G264100	TraesCS1A02G264100	-	1A:459514098-459523796	10_1_74	10_1_128	OK	3.21856	3.20423	-0.00643552	-0.0211668	0.97535	0.985369	no
TraesCS1A02G264200	TraesCS1A02G264200	-	1A:459524186-459527766	10_1_74	10_1_128	OK	2.27456	1.60655	-0.501627	-1.18807	0.03925	0.109467	no
TraesCS1A02G264300	TraesCS1A02G264300	-	1A:459946839-459948904	10_1_74	10_1_128	OK	2.24345	1.73426	-0.371396	-0.703255	0.23405	0.3972	no
TraesCS1A02G264400	TraesCS1A02G264400	-	1A:459948921-459951051	10_1_74	10_1_128	OK	0.848558	1.06159	0.323145	0.537374	0.34815	0.51771	no
TraesCS1A02G264500	TraesCS1A02G264500	-	1A:460280711-460282491	10_1_74	10_1_128	OK	5.8965	5.99613	0.024174	0.0497752	0.92695	0.959026	no
TraesCS1A02G264600	TraesCS1A02G264600	-	1A:460325308-460329830	10_1_74	10_1_128	OK	0.477532	0.182155	-1.39043	-1.0941	0.05035	0.131317	no
TraesCS1A02G264700	TraesCS1A02G264700	-	1A:460330400-460334595	10_1_74	10_1_128	OK	10.4356	12.2224	0.228012	0.809597	0.1584	0.301771	no
TraesCS1A02G264800	TraesCS1A02G264800	-	1A:460553634-460557686	10_1_74	10_1_128	OK	0.908911	0.262513	-1.79175	-3.11386	5e-05	0.000480228	yes
TraesCS1A02G264900	TraesCS1A02G264900	-	1A:460639088-460641864	10_1_74	10_1_128	OK	2.88864	2.98016	0.044999	0.10965	0.8541	0.915377	no
TraesCS1A02G265000	TraesCS1A02G265000	-	1A:460669776-460676972	10_1_74	10_1_128	OK	3.1835	4.06037	0.350999	1.20922	0.03485	0.100205	no
TraesCS1A02G265300	TraesCS1A02G265300	-	1A:460967357-460968123	10_1_74	10_1_128	OK	7.16169	2.48438	-1.52741	-2.95369	5e-05	0.000480228	yes
TraesCS1A02G265600	TraesCS1A02G265600	-	1A:461337577-461338417	10_1_74	10_1_128	OK	5.67385	1.70626	-1.73349	-2.96648	5e-05	0.000480228	yes
TraesCS1A02G265700	TraesCS1A02G265700	-	1A:461351278-461352000	10_1_74	10_1_128	OK	0.500741	0.065331	-2.93823	-1.90121	0.14145	0.279156	no
TraesCS1A02G265800	TraesCS1A02G265800	-	1A:461356734-461357498	10_1_74	10_1_128	OK	2.63309	0.505609	-2.38066	-2.39608	0.0018	0.00997003	yes
TraesCS1A02G266000	TraesCS1A02G266000	-	1A:461521742-461524132	10_1_74	10_1_128	OK	4.02296	3.53912	-0.184866	-0.439187	0.44495	0.60865	no
TraesCS1A02G266300	TraesCS1A02G266300	-	1A:461775746-461779782	10_1_74	10_1_128	OK	14.4629	20.3308	0.491309	1.80318	0.00275	0.0139798	yes
TraesCS1A02G266500	TraesCS1A02G266500	-	1A:461995981-462000591	10_1_74	10_1_128	OK	2.56207	3.69576	0.528561	1.44219	0.01295	0.047161	yes
TraesCS1A02G266600	TraesCS1A02G266600	-	1A:462000811-462006133	10_1_74	10_1_128	OK	7.16382	11.4669	0.678679	2.34311	5e-05	0.000480228	yes
TraesCS1A02G266700	TraesCS1A02G266700	-	1A:462122730-462124931	10_1_74	10_1_128	OK	2.88574	1.65883	-0.798771	-1.49741	0.0092	0.0362651	yes
TraesCS1A02G266800	TraesCS1A02G266800	-	1A:462136939-462137443	10_1_74	10_1_128	OK	1.19631	0.262201	-2.18985	-1.56009	0.0415	0.113914	no
TraesCS1A02G266900	TraesCS1A02G266900	-	1A:462333926-462336501	10_1_74	10_1_128	OK	10.0574	9.7375	-0.0466415	-0.127927	0.81835	0.892889	no
TraesCS1A02G267300	TraesCS1A02G267300	-	1A:462435596-462438015	10_1_74	10_1_128	OK	6.83936	8.28457	0.276567	0.744466	0.2008	0.357141	no
TraesCS1A02G267600	TraesCS1A02G267600	-	1A:462617028-462619649	10_1_74	10_1_128	OK	15.5981	17.9397	0.20179	0.600468	0.2969	0.464704	no
TraesCS1A02G267700	TraesCS1A02G267700	-	1A:462742534-462750420	10_1_74	10_1_128	OK	0.397991	0.67214	0.756025	1.57717	0.00825	0.0333108	yes
TraesCS1A02G267800	TraesCS1A02G267800	-	1A:462776184-462778584	10_1_74	10_1_128	OK	24.014	15.6763	-0.615296	-1.47127	0.0122	0.0450553	yes
TraesCS1A02G267900	TraesCS1A02G267900	-	1A:462793391-462799930	10_1_74	10_1_128	OK	6.20522	7.56592	0.286033	0.868253	0.13135	0.265345	no
TraesCS1A02G268200	TraesCS1A02G268200	-	1A:463155410-463156061	10_1_74	10_1_128	OK	41.4841	27.321	-0.60255	-1.87794	0.0014	0.00815004	yes
TraesCS1A02G268400	TraesCS1A02G268400	-	1A:463246852-463248232	10_1_74	10_1_128	OK	9.58421	9.13162	-0.0697892	-0.149292	0.7861	0.872119	no
TraesCS1A02G268500	TraesCS1A02G268500	-	1A:463288262-463291701	10_1_74	10_1_128	OK	16.1934	17.9133	0.145622	0.517769	0.3722	0.541318	no
TraesCS1A02G268600	TraesCS1A02G268600	-	1A:463356637-463358483	10_1_74	10_1_128	OK	11.7965	13.1459	0.156253	0.444897	0.4383	0.602378	no
TraesCS1A02G268700	TraesCS1A02G268700	-	1A:463400233-463403089	10_1_74	10_1_128	OK	5.44087	3.44798	-0.658085	-1.96835	0.0006	0.00405961	yes
TraesCS1A02G268800	TraesCS1A02G268800	-	1A:463460247-463461876	10_1_74	10_1_128	OK	1.58064	2.23861	0.502094	1.02958	0.07155	0.170821	no
TraesCS1A02G268900	TraesCS1A02G268900	-	1A:463521477-463523392	10_1_74	10_1_128	OK	0.799679	0.552547	-0.533325	-0.693938	0.2378	0.401399	no
TraesCS1A02G269000	TraesCS1A02G269000	-	1A:463810369-463813906	10_1_74	10_1_128	OK	3.69467	2.26276	-0.707364	-2.07695	0.0003	0.0022879	yes
TraesCS1A02G269100	TraesCS1A02G269100	-	1A:463820154-463827474	10_1_74	10_1_128	OK	6.60512	8.98682	0.444226	1.60506	0.0063	0.0269245	yes
TraesCS1A02G269200	TraesCS1A02G269200	-	1A:463827547-463830330	10_1_74	10_1_128	OK	12.7167	14.0576	0.144617	0.51524	0.3729	0.542019	no
TraesCS1A02G269300	TraesCS1A02G269300	-	1A:463921286-463928925	10_1_74	10_1_128	OK	0.66637	0.30664	-1.11978	-0.902245	0.0987	0.216082	no
TraesCS1A02G269400	TraesCS1A02G269400	-	1A:463921286-463928925	10_1_74	10_1_128	OK	1.12321	1.85297	0.722213	0.791008	0.1559	0.298636	no
TraesCS1A02G269500	TraesCS1A02G269500	-	1A:463929755-463932776	10_1_74	10_1_128	OK	5.6307	6.20063	0.1391	0.363472	0.52045	0.6753	no
TraesCS1A02G269600	TraesCS1A02G269600	-	1A:463958196-463963550	10_1_74	10_1_128	OK	4.62926	4.36678	-0.0842111	-0.196632	0.7272	0.832825	no
TraesCS1A02G269700	TraesCS1A02G269700	-	1A:463958196-463963550	10_1_74	10_1_128	OK	3.60093	3.99422	0.149545	0.0629925	0.91505	0.952617	no
TraesCS1A02G269800	TraesCS1A02G269800	-	1A:463958196-463963550	10_1_74	10_1_128	OK	1.568	2.18708	0.480078	0.281828	0.65035	0.777093	no
TraesCS1A02G270000	TraesCS1A02G270000	-	1A:464087219-464089077	10_1_74	10_1_128	OK	8.59954	7.62988	-0.1726	-0.516551	0.35825	0.527599	no
TraesCS1A02G270200	TraesCS1A02G270200	-	1A:464247355-464249467	10_1_74	10_1_128	OK	7.12798	8.17409	0.197565	0.521894	0.3539	0.523501	no
TraesCS1A02G270300	TraesCS1A02G270300	-	1A:464249663-464253896	10_1_74	10_1_128	OK	3.49496	4.47526	0.356697	1.00205	0.07985	0.18523	no
TraesCS1A02G270400	TraesCS1A02G270400	-	1A:464790699-464793947	10_1_74	10_1_128	OK	20.5444	18.7565	-0.131351	-0.473501	0.4052	0.572384	no
TraesCS1A02G270500	TraesCS1A02G270500	-	1A:464794578-464796552	10_1_74	10_1_128	OK	9.97343	8.68608	-0.199384	-0.562816	0.314	0.482887	no
TraesCS1A02G270600	TraesCS1A02G270600	-	1A:464797146-464805227	10_1_74	10_1_128	OK	5.34299	6.44725	0.271037	0.919845	0.1087	0.231755	no
TraesCS1A02G270700	TraesCS1A02G270700	-	1A:464809425-464811387	10_1_74	10_1_128	OK	61.9152	54.7183	-0.178271	-0.628802	0.27105	0.436421	no
TraesCS1A02G270800	TraesCS1A02G270800	-	1A:464837011-464840398	10_1_74	10_1_128	OK	0.565925	0.515049	-0.135899	-0.18548	0.74875	0.847025	no
TraesCS1A02G271000	TraesCS1A02G271000	-	1A:464911386-464912944	10_1_74	10_1_128	OK	0.708458	0.135645	-2.38484	-1.81968	0.0112	0.0422414	yes
TraesCS1A02G271700	TraesCS1A02G271700	-	1A:465281933-465283274	10_1_74	10_1_128	OK	8.87759	8.62134	-0.0422555	-0.103828	0.84945	0.912815	no
TraesCS1A02G272000	TraesCS1A02G272000	-	1A:465340923-465343552	10_1_74	10_1_128	OK	36.2685	42.155	0.216987	0.781427	0.1752	0.324383	no
TraesCS1A02G272100	TraesCS1A02G272100	-	1A:465451852-465455447	10_1_74	10_1_128	OK	16.9778	10.7889	-0.654108	-2.16862	0.00015	0.00125997	yes
TraesCS1A02G272200	TraesCS1A02G272200	-	1A:465464899-465470830	10_1_74	10_1_128	OK	7.21796	8.84086	0.292595	0.996394	0.0851	0.193978	no
TraesCS1A02G272400	TraesCS1A02G272400	-	1A:465501522-465505875	10_1_74	10_1_128	OK	5.2448	5.89029	0.16745	0.531475	0.35305	0.522605	no
TraesCS1A02G272500	TraesCS1A02G272500	-	1A:465507376-465512105	10_1_74	10_1_128	OK	0.636185	0.357099	-0.833122	-1.17501	0.04625	0.123324	no
TraesCS1A02G272600	TraesCS1A02G272600	-	1A:465522812-465524805	10_1_74	10_1_128	OK	1.03228	1.74762	0.759559	0.918768	0.10455	0.225431	no
TraesCS1A02G272700	TraesCS1A02G272700	-	1A:466036874-466039350	10_1_74	10_1_128	OK	2.12798	2.2075	0.0529331	0.128558	0.82385	0.896518	no
TraesCS1A02G272800	TraesCS1A02G272800	-	1A:466341016-466341241	10_1_74	10_1_128	OK	1.00851	1.33399	0.403522	0.25377	0.6618	0.785719	no
TraesCS1A02G272900	TraesCS1A02G272900	-	1A:466348840-466351191	10_1_74	10_1_128	OK	2.33708	2.50321	0.0990703	0.152943	0.78675	0.872468	no
TraesCS1A02G273000	TraesCS1A02G273000	-	1A:466896601-466899623	10_1_74	10_1_128	OK	10.0943	8.73871	-0.208056	-0.655702	0.2521	0.416036	no
TraesCS1A02G273100	TraesCS1A02G273100	-	1A:466926988-466930294	10_1_74	10_1_128	OK	12.0253	14.6046	0.280347	0.972878	0.09375	0.208195	no
TraesCS1A02G273200	TraesCS1A02G273200	-	1A:467156433-467160032	10_1_74	10_1_128	OK	3.39941	7.4641	1.13468	2.12107	0.00075	0.00487537	yes
TraesCS1A02G273400	TraesCS1A02G273400	-	1A:467181437-467183931	10_1_74	10_1_128	OK	12.1843	10.2597	-0.248037	-0.742835	0.1858	0.338156	no
TraesCS1A02G273500	TraesCS1A02G273500	-	1A:467184517-467186314	10_1_74	10_1_128	OK	8.33865	9.33842	0.163364	0.482807	0.39855	0.566294	no
TraesCS1A02G273900	TraesCS1A02G273900	-	1A:467255798-467260124	10_1_74	10_1_128	OK	1.30167	2.04718	0.653276	1.28442	0.02945	0.0883086	no
TraesCS1A02G274200	TraesCS1A02G274200	-	1A:468460341-468462467	10_1_74	10_1_128	OK	0.147499	0.369161	1.32355	1.07428	0.06665	0.161981	no
TraesCS1A02G274300	TraesCS1A02G274300	-	1A:468598784-468599195	10_1_74	10_1_128	OK	31.6276	14.7075	-1.10463	-2.27545	0.0002	0.00161376	yes
TraesCS1A02G274400	TraesCS1A02G274400	-	1A:468605611-468609080	10_1_74	10_1_128	OK	4.26792	3.59872	-0.246047	-0.718247	0.20895	0.367224	no
TraesCS1A02G274700	TraesCS1A02G274700	-	1A:468822145-468823783	10_1_74	10_1_128	OK	0.501233	0.470336	-0.0917895	-0.05116	0.91265	0.951159	no
TraesCS1A02G274800	TraesCS1A02G274800	-	1A:468847621-468849139	10_1_74	10_1_128	OK	2.64018	2.61287	-0.0150006	-0.0231883	0.9691	0.981858	no
TraesCS1A02G275000	TraesCS1A02G275000	-	1A:469309602-469310929	10_1_74	10_1_128	OK	2.85693	3.99947	0.485342	0.863198	0.1359	0.271564	no
TraesCS1A02G275200	TraesCS1A02G275200	-	1A:469369454-469371619	10_1_74	10_1_128	OK	18.7947	28.8354	0.617514	2.18898	0.00015	0.00125997	yes
TraesCS1A02G275300	TraesCS1A02G275300	-	1A:469374579-469377056	10_1_74	10_1_128	OK	2.3719	2.45392	0.049043	0.107807	0.84405	0.909513	no
TraesCS1A02G275400	TraesCS1A02G275400	-	1A:469587132-469593624	10_1_74	10_1_128	OK	8.81942	15.6996	0.831974	2.9977	5e-05	0.000480228	yes
TraesCS1A02G275600	TraesCS1A02G275600	-	1A:469662813-469663861	10_1_74	10_1_128	OK	3.92654	6.08234	0.63137	1.16193	0.0434	0.11773	no
TraesCS1A02G275700	TraesCS1A02G275700	-	1A:470300055-470301243	10_1_74	10_1_128	OK	5.43736	4.67725	-0.217245	-0.461561	0.43325	0.597594	no
TraesCS1A02G276100	TraesCS1A02G276100	-	1A:471320623-471326066	10_1_74	10_1_128	OK	5.65657	5.44588	-0.0547619	-0.189982	0.74175	0.842725	no
TraesCS1A02G276200	TraesCS1A02G276200	-	1A:471480701-471483149	10_1_74	10_1_128	OK	3.83755	4.49361	0.227692	0.452302	0.43165	0.596047	no
TraesCS1A02G276300	TraesCS1A02G276300	-	1A:471488204-471489387	10_1_74	10_1_128	OK	5.40629	4.00507	-0.432811	-0.771654	0.17495	0.324061	no
TraesCS1A02G276400	TraesCS1A02G276400	-	1A:471489978-471494342	10_1_74	10_1_128	OK	4.31128	4.55411	0.0790518	0.256762	0.6568	0.78191	no
TraesCS1A02G276500	TraesCS1A02G276500	-	1A:471503707-471507782	10_1_74	10_1_128	OK	6.54903	5.69308	-0.202072	-0.67098	0.24265	0.406556	no
TraesCS1A02G276600	TraesCS1A02G276600	-	1A:471695007-471701095	10_1_74	10_1_128	OK	0.416852	0.20132	-1.05004	-1.28183	0.0275	0.0838617	no
TraesCS1A02G276800	TraesCS1A02G276800	-	1A:471728743-471730911	10_1_74	10_1_128	OK	0.411531	0.656177	0.673084	0.873281	0.12985	0.263391	no
TraesCS1A02G277000	TraesCS1A02G277000	-	1A:472140796-472143555	10_1_74	10_1_128	OK	8.11592	10.4387	0.363115	1.21045	0.0368	0.104292	no
TraesCS1A02G277400	TraesCS1A02G277400	-	1A:472550276-472552563	10_1_74	10_1_128	OK	0.750657	0.724527	-0.0511146	-0.0733577	0.9041	0.946322	no
TraesCS1A02G277500	TraesCS1A02G277500	-	1A:473009757-473011782	10_1_74	10_1_128	OK	185.159	149.838	-0.305361	-1.06656	0.0661	0.160965	no
TraesCS1A02G277600	TraesCS1A02G277600	-	1A:473032237-473034750	10_1_74	10_1_128	OK	45.4699	34.6998	-0.389987	-1.40531	0.0136	0.0489882	yes
TraesCS1A02G277700	TraesCS1A02G277700	-	1A:473037522-473042364	10_1_74	10_1_128	OK	3.2398	2.69689	-0.264612	-0.813833	0.15665	0.299391	no
TraesCS1A02G278000	TraesCS1A02G278000	-	1A:473630542-473641488	10_1_74	10_1_128	OK	2.18624	2.4664	0.173952	0.60869	0.2881	0.455028	no
TraesCS1A02G278100	TraesCS1A02G278100	-	1A:474189094-474196288	10_1_74	10_1_128	OK	2.73143	2.59318	-0.074931	-0.238548	0.67865	0.798322	no
TraesCS1A02G278200	TraesCS1A02G278200	-	1A:474197440-474201439	10_1_74	10_1_128	OK	7.57427	7.84167	0.050054	0.173922	0.7617	0.855685	no
TraesCS1A02G278300	TraesCS1A02G278300	-	1A:474217693-474220455	10_1_74	10_1_128	OK	6.13487	7.10423	0.211646	0.425155	0.45665	0.61958	no
TraesCS1A02G278400	TraesCS1A02G278400	-	1A:474225385-474229138	10_1_74	10_1_128	OK	0.444223	0.699943	0.655954	0.615665	0.26585	0.430891	no
TraesCS1A02G278500	TraesCS1A02G278500	-	1A:474260218-474260633	10_1_74	10_1_128	OK	2.90359	0.823222	-1.81848	-2.33158	0.14335	0.281623	no
TraesCS1A02G278600	TraesCS1A02G278600	-	1A:474291360-474293659	10_1_74	10_1_128	OK	7.20163	6.10733	-0.237781	-0.639342	0.2629	0.427628	no
TraesCS1A02G278700	TraesCS1A02G278700	-	1A:474421054-474428708	10_1_74	10_1_128	OK	2.01673	2.42643	0.266821	0.47381	0.42085	0.586415	no
TraesCS1A02G278800	TraesCS1A02G278800	-	1A:474430832-474432419	10_1_74	10_1_128	OK	16.9138	32.6587	0.94927	2.61551	5e-05	0.000480228	yes
TraesCS1A02G278900	TraesCS1A02G278900	-	1A:474449754-474451774	10_1_74	10_1_128	OK	12.7887	14.6878	0.199756	0.631712	0.2727	0.438334	no
TraesCS1A02G279000	TraesCS1A02G279000	-	1A:474640544-474644247	10_1_74	10_1_128	OK	2.45392	3.48008	0.504029	1.54478	0.00815	0.0329984	yes
TraesCS1A02G279100	TraesCS1A02G279100	-	1A:474699334-474703163	10_1_74	10_1_128	OK	62.8795	64.6433	0.039911	0.138582	0.8103	0.887474	no
TraesCS1A02G279200	TraesCS1A02G279200	-	1A:474791493-474793789	10_1_74	10_1_128	OK	8.5944	5.03657	-0.770956	-1.93725	0.0017	0.00952465	yes
TraesCS1A02G279300	TraesCS1A02G279300	-	1A:475309489-475313192	10_1_74	10_1_128	OK	2.60953	2.20126	-0.245459	-0.608779	0.28245	0.449045	no
TraesCS1A02G279500	TraesCS1A02G279500	-	1A:476908621-476911179	10_1_74	10_1_128	OK	61.6706	61.4116	-0.0060726	-0.0219817	0.9707	0.98283	no
TraesCS1A02G279600	TraesCS1A02G279600	-	1A:476972556-476981741	10_1_74	10_1_128	OK	0.490892	0.333005	-0.55986	-0.274587	0.6204	0.754682	no
TraesCS1A02G279800	TraesCS1A02G279800	-	1A:477014827-477019580	10_1_74	10_1_128	OK	1.04331	0.903043	-0.208297	-0.480931	0.4022	0.569626	no
TraesCS1A02G280200	TraesCS1A02G280200	-	1A:477655112-477667230	10_1_74	10_1_128	OK	1.00784	0.709244	-0.506909	-0.824265	0.15535	0.297887	no
TraesCS1A02G280300	TraesCS1A02G280300	-	1A:477730921-477734715	10_1_74	10_1_128	OK	9.90365	7.97045	-0.313299	-0.982192	0.08475	0.193349	no
TraesCS1A02G280400	TraesCS1A02G280400	-	1A:477735711-477739169	10_1_74	10_1_128	OK	6.52382	6.5295	0.00125436	0.00360455	0.9957	0.996867	no
TraesCS1A02G280500	TraesCS1A02G280500	-	1A:478256373-478258875	10_1_74	10_1_128	OK	39.3207	43.89	0.158604	0.559273	0.33735	0.506792	no
TraesCS1A02G280600	TraesCS1A02G280600	-	1A:478350772-478355542	10_1_74	10_1_128	OK	10.8227	15.7944	0.545361	1.90445	0.001	0.00617748	yes
TraesCS1A02G280700	TraesCS1A02G280700	-	1A:478450778-478452828	10_1_74	10_1_128	OK	31.6031	25.2173	-0.325653	-0.970596	0.08465	0.193173	no
TraesCS1A02G280800	TraesCS1A02G280800	-	1A:478535518-478538442	10_1_74	10_1_128	OK	1.33234	0.686823	-0.955953	-1.71032	0.0045	0.020639	yes
TraesCS1A02G280900	TraesCS1A02G280900	-	1A:478566905-478570715	10_1_74	10_1_128	OK	20.273	20.9307	0.0460661	0.161292	0.78565	0.871943	no
TraesCS1A02G281000	TraesCS1A02G281000	-	1A:478625936-478628984	10_1_74	10_1_128	OK	1.82233	2.44034	0.421299	0.762412	0.1498	0.290327	no
TraesCS1A02G281100	TraesCS1A02G281100	-	1A:479540488-479545436	10_1_74	10_1_128	OK	7.98716	6.93216	-0.204378	-0.626026	0.2754	0.441452	no
TraesCS1A02G281200	TraesCS1A02G281200	-	1A:479711766-479713481	10_1_74	10_1_128	OK	14.5664	10.7773	-0.434645	-1.28216	0.02825	0.0856162	no
TraesCS1A02G281300	TraesCS1A02G281300	-	1A:479817766-479820086	10_1_74	10_1_128	OK	12.5326	18.9044	0.593033	1.85981	0.00095	0.00592986	yes
TraesCS1A02G281400	TraesCS1A02G281400	-	1A:479827960-479840208	10_1_74	10_1_128	OK	5.73495	5.61448	-0.0306289	-0.109136	0.8474	0.91148	no
TraesCS1A02G281600	TraesCS1A02G281600	-	1A:480424580-480428658	10_1_74	10_1_128	OK	16.6789	18.816	0.173941	0.600457	0.29045	0.457712	no
TraesCS1A02G281700	TraesCS1A02G281700	-	1A:480429131-480432551	10_1_74	10_1_128	OK	9.2887	13.3114	0.519116	1.69471	0.00315	0.0155621	yes
TraesCS1A02G281800	TraesCS1A02G281800	-	1A:480546649-480549947	10_1_74	10_1_128	OK	8.94953	9.99696	0.159678	0.558708	0.33875	0.508091	no
TraesCS1A02G282000	TraesCS1A02G282000	-	1A:480571079-480574092	10_1_74	10_1_128	OK	2.39829	2.03382	-0.237812	-0.575516	0.3165	0.485421	no
TraesCS1A02G282200	TraesCS1A02G282200	-	1A:480592130-480593673	10_1_74	10_1_128	OK	0.686377	0.799013	0.219219	0.312976	0.58355	0.725697	no
TraesCS1A02G282700	TraesCS1A02G282700	-	1A:480746316-480749274	10_1_74	10_1_128	OK	5.94453	7.20993	0.278421	0.885089	0.12085	0.250107	no
TraesCS1A02G282800	TraesCS1A02G282800	-	1A:480750171-480750864	10_1_74	10_1_128	OK	0.582884	0.607379	0.0593874	0.043448	0.9274	0.959292	no
TraesCS1A02G283000	TraesCS1A02G283000	-	1A:480755305-480759476	10_1_74	10_1_128	OK	3.41326	2.8375	-0.266529	-0.689944	0.22455	0.386485	no
TraesCS1A02G283100	TraesCS1A02G283100	-	1A:480808719-480811836	10_1_74	10_1_128	OK	1.47727	2.84124	0.943581	1.61853	0.00875	0.0348682	yes
TraesCS1A02G283200	TraesCS1A02G283200	-	1A:480826952-480831360	10_1_74	10_1_128	OK	5.71393	6.17684	0.112385	0.375693	0.5114	0.667191	no
TraesCS1A02G283400	TraesCS1A02G283400	-	1A:480933517-480936043	10_1_74	10_1_128	OK	1.03177	2.08656	1.016	1.73023	0.00485	0.0218883	yes
TraesCS1A02G283600	TraesCS1A02G283600	-	1A:481289052-481292772	10_1_74	10_1_128	OK	12.2062	14.7343	0.271567	0.738977	0.19945	0.355311	no
TraesCS1A02G283700	TraesCS1A02G283700	-	1A:481627860-481631319	10_1_74	10_1_128	OK	0.481519	0.351721	-0.453163	-0.674816	0.2377	0.401276	no
TraesCS1A02G283800	TraesCS1A02G283800	-	1A:481648098-481655318	10_1_74	10_1_128	OK	7.30146	8.59353	0.235066	0.866179	0.1418	0.279644	no
TraesCS1A02G283900	TraesCS1A02G283900	-	1A:481673551-481675855	10_1_74	10_1_128	OK	0.701866	0.73683	0.0701359	0.0812287	0.88375	0.933799	no
TraesCS1A02G284000	TraesCS1A02G284000	-	1A:481690846-481703225	10_1_74	10_1_128	OK	5.83742	4.05268	-0.526454	-1.78406	0.00215	0.0114883	yes
TraesCS1A02G284100	TraesCS1A02G284100	-	1A:481754146-481758368	10_1_74	10_1_128	OK	0.881225	1.02598	0.219428	0.357193	0.52815	0.681873	no
TraesCS1A02G284200	TraesCS1A02G284200	-	1A:481754146-481758368	10_1_74	10_1_128	OK	2.99093	3.1588	0.0787828	0.0922796	0.8698	0.925272	no
TraesCS1A02G284300	TraesCS1A02G284300	-	1A:481880421-481884082	10_1_74	10_1_128	OK	4.46026	1.98783	-1.16593	-3.39465	5e-05	0.000480228	yes
TraesCS1A02G284400	TraesCS1A02G284400	-	1A:481921986-481930381	10_1_74	10_1_128	OK	1.21142	1.28044	0.0799303	0.195046	0.7346	0.837786	no
TraesCS1A02G284500	TraesCS1A02G284500	-	1A:481932928-481934524	10_1_74	10_1_128	OK	4.7173	3.05985	-0.624498	-1.05178	0.0719	0.171355	no
TraesCS1A02G284800	TraesCS1A02G284800	-	1A:482277205-482278965	10_1_74	10_1_128	OK	76.1158	44.2149	-0.783662	-2.4407	5e-05	0.000480228	yes
TraesCS1A02G284900	TraesCS1A02G284900	-	1A:482328443-482329898	10_1_74	10_1_128	OK	11.9352	10.631	-0.16695	-0.496391	0.3805	0.549758	no
TraesCS1A02G285000	TraesCS1A02G285000	-	1A:482335685-482339114	10_1_74	10_1_128	OK	0.910032	0.753004	-0.273259	-0.467994	0.4083	0.574997	no
TraesCS1A02G285200	TraesCS1A02G285200	-	1A:482758865-482761946	10_1_74	10_1_128	OK	22.3677	22.8161	0.0286354	0.101217	0.86335	0.921344	no
TraesCS1A02G285400	TraesCS1A02G285400	-	1A:482767937-482771537	10_1_74	10_1_128	OK	1.991	2.06925	0.0556133	0.133826	0.8143	0.889932	no
TraesCS1A02G285500	TraesCS1A02G285500	-	1A:482777473-482780309	10_1_74	10_1_128	OK	1.41789	0.687532	-1.04424	-1.25531	0.03785	0.106551	no
TraesCS1A02G285600	TraesCS1A02G285600	-	1A:482780625-482783275	10_1_74	10_1_128	OK	10.1352	10.6092	0.065939	0.208693	0.7146	0.824203	no
TraesCS1A02G285900	TraesCS1A02G285900	-	1A:482963666-482964392	10_1_74	10_1_128	OK	9.98248	7.63975	-0.385873	-0.671658	0.2322	0.395193	no
TraesCS1A02G286000	TraesCS1A02G286000	-	1A:482966427-482969358	10_1_74	10_1_128	OK	15.4249	15.8036	0.0349942	0.121895	0.83055	0.900515	no
TraesCS1A02G286200	TraesCS1A02G286200	-	1A:483026578-483029884	10_1_74	10_1_128	OK	35.4105	38.2107	0.109802	0.399227	0.48175	0.641397	no
TraesCS1A02G286300	TraesCS1A02G286300	-	1A:483033162-483035128	10_1_74	10_1_128	OK	97.0606	72.8432	-0.414092	-1.43696	0.01445	0.0512686	no
TraesCS1A02G286500	TraesCS1A02G286500	-	1A:483195164-483197070	10_1_74	10_1_128	OK	0.419592	0.53433	0.348742	0.412517	0.4696	0.630824	no
TraesCS1A02G286900	TraesCS1A02G286900	-	1A:483678246-483679340	10_1_74	10_1_128	OK	202.772	183.314	-0.145542	-0.52642	0.36005	0.529481	no
TraesCS1A02G287000	TraesCS1A02G287000	-	1A:483861631-483862357	10_1_74	10_1_128	OK	36.4851	29.6305	-0.300226	-0.834615	0.14405	0.282543	no
TraesCS1A02G287100	TraesCS1A02G287100	-	1A:483920342-483924559	10_1_74	10_1_128	OK	0.842137	0.635487	-0.406193	-0.686286	0.23235	0.395358	no
TraesCS1A02G287200	TraesCS1A02G287200	-	1A:483928063-483928857	10_1_74	10_1_128	OK	0.99051	1.36257	0.460084	0.448741	0.4985	0.656217	no
TraesCS1A02G287400	TraesCS1A02G287400	-	1A:484328734-484337743	10_1_74	10_1_128	OK	2.7498	3.74579	0.445944	1.58604	0.0063	0.0269245	yes
TraesCS1A02G287500	TraesCS1A02G287500	-	1A:484998885-485000259	10_1_74	10_1_128	OK	8.03458	10.0171	0.318177	0.744256	0.18365	0.335366	no
TraesCS1A02G287600	TraesCS1A02G287600	-	1A:485002246-485010324	10_1_74	10_1_128	OK	3.99367	4.3041	0.107995	0.369536	0.51135	0.667169	no
TraesCS1A02G287700	TraesCS1A02G287700	-	1A:485010537-485011160	10_1_74	10_1_128	OK	99.1678	40.3596	-1.29696	-4.14603	5e-05	0.000480228	yes
TraesCS1A02G287800	TraesCS1A02G287800	-	1A:485012382-485012973	10_1_74	10_1_128	OK	320.092	134.61	-1.2497	-4.53746	5e-05	0.000480228	yes
TraesCS1A02G288200	TraesCS1A02G288200	-	1A:485340568-485343951	10_1_74	10_1_128	OK	2.09113	2.14692	0.0379837	0.117301	0.84035	0.906882	no
TraesCS1A02G288300	TraesCS1A02G288300	-	1A:485344774-485349821	10_1_74	10_1_128	OK	1.61223	0.703104	-1.19725	-2.70323	5e-05	0.000480228	yes
TraesCS1A02G288400	TraesCS1A02G288400	-	1A:485353186-485357741	10_1_74	10_1_128	OK	6.29068	5.67226	-0.149292	-0.541209	0.34795	0.517606	no
TraesCS1A02G288500	TraesCS1A02G288500	-	1A:485359630-485363435	10_1_74	10_1_128	OK	7.95208	5.52314	-0.525843	-1.38015	0.01455	0.0515622	no
TraesCS1A02G288600	TraesCS1A02G288600	-	1A:485557977-485566303	10_1_74	10_1_128	OK	2.18337	3.12458	0.517104	1.83519	0.0018	0.00997003	yes
TraesCS1A02G288700	TraesCS1A02G288700	-	1A:486042158-486050391	10_1_74	10_1_128	OK	1.39826	1.51548	0.116142	0.329043	0.5569	0.705137	no
TraesCS1A02G288800	TraesCS1A02G288800	-	1A:486052172-486054559	10_1_74	10_1_128	OK	163.192	111.143	-0.554153	-1.9292	0.00105	0.00642003	yes
TraesCS1A02G288900	TraesCS1A02G288900	-	1A:486329613-486334243	10_1_74	10_1_128	OK	2.67811	2.88598	0.107845	0.299853	0.60205	0.740114	no
TraesCS1A02G289000	TraesCS1A02G289000	-	1A:486338881-486343058	10_1_74	10_1_128	OK	5.07576	4.74189	-0.0981627	-0.296728	0.60725	0.74409	no
TraesCS1A02G289600	TraesCS1A02G289600	-	1A:486743601-486743796	10_1_74	10_1_128	OK	1.10197	0.239708	-2.20074	-1.51048	0.22665	0.389047	no
TraesCS1A02G289700	TraesCS1A02G289700	-	1A:486746812-486747007	10_1_74	10_1_128	OK	4.4242	6.78677	0.61731	0.548872	0.34125	0.51079	no
TraesCS1A02G289800	TraesCS1A02G289800	-	1A:486750893-486751073	10_1_74	10_1_128	OK	104.141	133.61	0.359498	0.831287	0.14395	0.282412	no
TraesCS1A02G289900	TraesCS1A02G289900	-	1A:486816907-486817108	10_1_74	10_1_128	OK	17.3104	34.6526	1.00133	1.6329	0.0064	0.0272739	yes
TraesCS1A02G290100	TraesCS1A02G290100	-	1A:486896764-486897070	10_1_74	10_1_128	OK	15.1163	29.4183	0.960612	2.40679	0.00015	0.00125997	yes
TraesCS1A02G290200	TraesCS1A02G290200	-	1A:486953458-486953967	10_1_74	10_1_128	OK	1.37316	1.19454	-0.20104	-0.233483	0.6802	0.799438	no
TraesCS1A02G290500	TraesCS1A02G290500	-	1A:487010512-487019246	10_1_74	10_1_128	OK	2.58342	2.42929	-0.0887465	-0.293128	0.6137	0.749352	no
TraesCS1A02G290800	TraesCS1A02G290800	-	1A:487100406-487103619	10_1_74	10_1_128	OK	0.984889	1.39324	0.500413	0.783698	0.17165	0.319512	no
TraesCS1A02G291200	TraesCS1A02G291200	-	1A:487463044-487466385	10_1_74	10_1_128	OK	1.35586	0.971258	-0.481279	-0.970502	0.0887	0.199837	no
TraesCS1A02G291400	TraesCS1A02G291400	-	1A:487485916-487492936	10_1_74	10_1_128	OK	1.73861	2.45568	0.498187	0.978381	0.0943	0.209075	no
TraesCS1A02G291500	TraesCS1A02G291500	-	1A:487568657-487569222	10_1_74	10_1_128	OK	96.6625	45.0116	-1.10266	-3.47781	5e-05	0.000480228	yes
TraesCS1A02G291600	TraesCS1A02G291600	-	1A:487571245-487571856	10_1_74	10_1_128	OK	132.953	62.3545	-1.09235	-3.70179	5e-05	0.000480228	yes
TraesCS1A02G291700	TraesCS1A02G291700	-	1A:487604482-487605044	10_1_74	10_1_128	OK	169.577	65.4338	-1.37384	-4.70118	5e-05	0.000480228	yes
TraesCS1A02G291800	TraesCS1A02G291800	-	1A:487607236-487609138	10_1_74	10_1_128	OK	1.1628	1.2158	0.0643017	0.104923	0.8569	0.917162	no
TraesCS1A02G292000	TraesCS1A02G292000	-	1A:487725419-487727833	10_1_74	10_1_128	OK	2.61058	2.50562	-0.0592022	-0.120427	0.83245	0.901774	no
TraesCS1A02G292100	TraesCS1A02G292100	-	1A:487728611-487734607	10_1_74	10_1_128	OK	6.62829	8.19811	0.306655	1.10497	0.05805	0.14619	no
TraesCS1A02G292200	TraesCS1A02G292200	-	1A:487735996-487741826	10_1_74	10_1_128	OK	6.44547	6.61724	0.0379441	0.129829	0.8114	0.888138	no
TraesCS1A02G292300	TraesCS1A02G292300	-	1A:488065307-488071060	10_1_74	10_1_128	OK	54.0664	51.0732	-0.0821684	-0.292921	0.60805	0.744658	no
TraesCS1A02G292400	TraesCS1A02G292400	-	1A:488071385-488074461	10_1_74	10_1_128	OK	3.16411	2.51747	-0.329825	-0.839434	0.1458	0.28506	no
TraesCS1A02G293200	TraesCS1A02G293200	-	1A:488235810-488239201	10_1_74	10_1_128	OK	1.31885	0.282458	-2.22317	-2.93637	5e-05	0.000480228	yes
TraesCS1A02G293400	TraesCS1A02G293400	-	1A:488619058-488620361	10_1_74	10_1_128	OK	0.21384	0.379185	0.826373	0.670441	0.2025	0.359075	no
TraesCS1A02G294700	TraesCS1A02G294700	-	1A:489600056-489601234	10_1_74	10_1_128	OK	4.97262	1.58321	-1.65115	-2.59273	0.0001	0.000887474	yes
TraesCS1A02G295200	TraesCS1A02G295200	-	1A:490306426-490313978	10_1_74	10_1_128	OK	7.07877	9.09862	0.362149	1.31646	0.0216	0.0697127	no
TraesCS1A02G295300	TraesCS1A02G295300	-	1A:490411508-490414419	10_1_74	10_1_128	OK	4.7177	4.38089	-0.10686	-0.240596	0.6778	0.797605	no
TraesCS1A02G295400	TraesCS1A02G295400	-	1A:490418246-490418875	10_1_74	10_1_128	OK	157.189	70.1755	-1.16346	-3.98632	5e-05	0.000480228	yes
TraesCS1A02G295600	TraesCS1A02G295600	-	1A:490509792-490525089	10_1_74	10_1_128	OK	0.27499	0.36873	0.423186	0.660019	0.2357	0.399161	no
TraesCS1A02G295700	TraesCS1A02G295700	-	1A:490759998-490760520	10_1_74	10_1_128	OK	226.633	107.335	-1.07824	-3.83895	5e-05	0.000480228	yes
TraesCS1A02G295800	TraesCS1A02G295800	-	1A:490794343-490797100	10_1_74	10_1_128	OK	10.5513	4.97865	-1.0836	-1.69605	0.00375	0.017858	yes
TraesCS1A02G295900	TraesCS1A02G295900	-	1A:490893556-490894966	10_1_74	10_1_128	OK	4.49923	2.88105	-0.643084	-1.1785	0.04355	0.118003	no
TraesCS1A02G296100	TraesCS1A02G296100	-	1A:491128109-491130587	10_1_74	10_1_128	OK	4.99847	5.11434	0.0330617	0.0971361	0.86945	0.925113	no
TraesCS1A02G296200	TraesCS1A02G296200	-	1A:491135032-491139363	10_1_74	10_1_128	OK	4.75564	3.39069	-0.488059	-1.39773	0.01455	0.0515622	no
TraesCS1A02G296300	TraesCS1A02G296300	-	1A:491148417-491153457	10_1_74	10_1_128	OK	0.848596	0.887477	0.0646319	0.145746	0.79645	0.878468	no
TraesCS1A02G296600	TraesCS1A02G296600	-	1A:491646959-491651680	10_1_74	10_1_128	OK	0.297065	0.554145	0.899486	1.35897	0.02195	0.0705491	no
TraesCS1A02G296800	TraesCS1A02G296800	-	1A:492000008-492000377	10_1_74	10_1_128	OK	2.25963	2.51834	0.156387	0.19346	0.7415	0.842521	no
TraesCS1A02G296900	TraesCS1A02G296900	-	1A:492045922-492046657	10_1_74	10_1_128	OK	3.28381	3.42168	0.0593359	0.0757163	0.899	0.943378	no
TraesCS1A02G297000	TraesCS1A02G297000	-	1A:492123582-492128662	10_1_74	10_1_128	OK	2.02559	2.11168	0.0600438	0.178623	0.75625	0.852381	no
TraesCS1A02G297100	TraesCS1A02G297100	-	1A:492193058-492194873	10_1_74	10_1_128	OK	0.432637	0.365048	-0.245072	-0.395619	0.4993	0.656836	no
[truncated: 57,799 more rows]

## Sheet: Genes_significantly_regulated
test_id	gene_id	gene	locus	sample_1	sample_2	status	value_1	value_2	log2(fold_change)	FoldChange	test_stat	p_value	q_value	significant
ENSRNA050017170	ENSRNA050017170	Intron_gpI	2D:55014633-55014888	10_1_74	10_1_128	OK	0.441619	0	#NAME?	#NAME?	#NAME?	0.0062	0.0265883	yes
ENSRNA050017613	ENSRNA050017613	snoZ279_R105_R108	1D:439309081-439309187	10_1_74	10_1_128	OK	25.8762	0	#NAME?	#NAME?	#NAME?	0.01385	0.0496673	yes
ENSRNA050019662	ENSRNA050019662	U1	5D:512894240-512894401	10_1_74	10_1_128	OK	0	2.79669	inf	#VALUE!	#NAME?	0.00645	0.0274439	yes
ENSRNA050019927	ENSRNA050019927	U6	2D:541479277-541479382	10_1_74	10_1_128	OK	37.1528	0	#NAME?	#NAME?	#NAME?	0.00385	0.0182484	yes
ENSRNA050020806	ENSRNA050020806	U2	3D:501812808-501813004	10_1_74	10_1_128	OK	0.605029	0	#NAME?	#NAME?	#NAME?	0.01205	0.044653	yes
ENSRNA050021522	ENSRNA050021522	SSU_rRNA_eukarya	6B:707186112-707186410	10_1_74	10_1_128	OK	0.341007	0	#NAME?	#NAME?	#NAME?	0.00275	0.0139798	yes
ENSRNA050022960	ENSRNA050022960	SSU_rRNA_eukarya	2A:384684625-384684956	10_1_74	10_1_128	OK	0.411461	0	#NAME?	#NAME?	#NAME?	0.00185	0.0101828	yes
ENSRNA050023020	ENSRNA050023020	Plant_SRP	4B:566984199-566984503	10_1_74	10_1_128	OK	2.61846	0	#NAME?	#NAME?	#NAME?	5e-05	0.000480228	yes
ENSRNA050023598	ENSRNA050023598	SSU_rRNA_eukarya	3B:596103578-596103836	10_1_74	10_1_128	OK	0	0.513483	inf	#VALUE!	#NAME?	0.00145	0.00837831	yes
ENSRNA050023612	ENSRNA050023612	snoR77	1B:670433801-670433937	10_1_74	10_1_128	OK	6.83252	0	#NAME?	#NAME?	#NAME?	0.00475	0.0215296	yes
ENSRNA050023719	ENSRNA050023719	Plant_SRP	4A:733000915-733001219	10_1_74	10_1_128	OK	3.2351	0	#NAME?	#NAME?	#NAME?	5e-05	0.000480228	yes
ENSRNA050023956	ENSRNA050023956	snoZ279_R105_R108	5B:35184370-35184475	10_1_74	10_1_128	OK	0	36.122	inf	#VALUE!	#NAME?	0.0137	0.0492683	yes
ENSRNA050024396	ENSRNA050024396	5_8S_rRNA	Un:391910965-391911121	10_1_74	10_1_128	OK	4.8348	0	#NAME?	#NAME?	#NAME?	0.0003	0.0022879	yes
ENSRNA050024400	ENSRNA050024400	SSU_rRNA_eukarya	Un:390519677-390519795	10_1_74	10_1_128	OK	16.4885	0	#NAME?	#NAME?	#NAME?	0.01315	0.0477208	yes
ENSRNA050024727	ENSRNA050024727	LSU_rRNA_eukarya	Un:411551549-411551830	10_1_74	10_1_128	OK	0.427734	0	#NAME?	#NAME?	#NAME?	0.0014	0.00815004	yes
TraesCS1A02G007800	TraesCS1A02G007800	-	1A:4054741-4054960	10_1_74	10_1_128	OK	3.31824	0	#NAME?	#NAME?	#NAME?	5e-05	0.000480228	yes
TraesCS1A02G009900	TraesCS1A02G009900	-	1A:6151747-6159140	10_1_74	10_1_128	OK	0	4.36823	inf	#VALUE!	#NAME?	5e-05	0.000480228	yes
TraesCS1A02G108600	TraesCS1A02G108600	-	1A:107777231-107778839	10_1_74	10_1_128	OK	0.347137	0	#NAME?	#NAME?	#NAME?	5e-05	0.000480228	yes
TraesCS1A02G124500	TraesCS1A02G124500	-	1A:146958997-146959708	10_1_74	10_1_128	OK	0.999196	0	#NAME?	#NAME?	#NAME?	5e-05	0.000480228	yes
TraesCS1A02G135800	TraesCS1A02G135800	-	1A:212017042-212018086	10_1_74	10_1_128	OK	0	1.88136	inf	#VALUE!	#NAME?	5e-05	0.000480228	yes
TraesCS1A02G135900	TraesCS1A02G135900	-	1A:212018426-212020840	10_1_74	10_1_128	OK	0	0.734695	inf	#VALUE!	#NAME?	5e-05	0.000480228	yes
TraesCS1A02G152600	TraesCS1A02G152600	-	1A:262944344-262948015	10_1_74	10_1_128	OK	0.342202	0	#NAME?	#NAME?	#NAME?	5e-05	0.000480228	yes
TraesCS1A02G163800	TraesCS1A02G163800	-	1A:295022533-295022968	10_1_74	10_1_128	OK	0	0.319327	inf	#VALUE!	#NAME?	0.0026	0.0133673	yes
TraesCS1A02G211200	TraesCS1A02G211200	-	1A:374136781-374137647	10_1_74	10_1_128	OK	1.631	0	#NAME?	#NAME?	#NAME?	5e-05	0.000480228	yes
TraesCS1A02G225800	TraesCS1A02G225800	-	1A:396262415-396262722	10_1_74	10_1_128	OK	0	3.45024	inf	#VALUE!	#NAME?	5e-05	0.000480228	yes
TraesCS1A02G235300	TraesCS1A02G235300	-	1A:415642008-415642428	10_1_74	10_1_128	OK	0.824498	0	#NAME?	#NAME?	#NAME?	0.00165	0.00929152	yes
TraesCS1A02G326800	TraesCS1A02G326800	-	1A:516739313-516740335	10_1_74	10_1_128	OK	1.44048	0	#NAME?	#NAME?	#NAME?	5e-05	0.000480228	yes
TraesCS1A02G361700	TraesCS1A02G361700	-	1A:542170381-542170792	10_1_74	10_1_128	OK	0	67.093	inf	#VALUE!	#NAME?	5e-05	0.000480228	yes
TraesCS1A02G365100	TraesCS1A02G365100	-	1A:544465437-544475283	10_1_74	10_1_128	OK	0.523873	0	#NAME?	#NAME?	#NAME?	5e-05	0.000480228	yes
TraesCS1A02G379200	TraesCS1A02G379200	-	1A:551479528-551482223	10_1_74	10_1_128	OK	2.23762	0	#NAME?	#NAME?	#NAME?	5e-05	0.000480228	yes
TraesCS1A02G412600	TraesCS1A02G412600	-	1A:572880703-572885768	10_1_74	10_1_128	OK	0	0.921751	inf	#VALUE!	#NAME?	0.00025	0.00195444	yes
TraesCS1A02G426000	TraesCS1A02G426000	-	1A:580739949-580743663	10_1_74	10_1_128	OK	0	1.18291	inf	#VALUE!	#NAME?	5e-05	0.000480228	yes
TraesCS1A02G432700	TraesCS1A02G432700	-	1A:584356659-584358253	10_1_74	10_1_128	OK	0	0.400195	inf	#VALUE!	#NAME?	5e-05	0.000480228	yes
TraesCS1A02G434200	TraesCS1A02G434200	-	1A:584942319-584944887	10_1_74	10_1_128	OK	0	1.05854	inf	#VALUE!	#NAME?	5e-05	0.000480228	yes
TraesCS1A02G440900	TraesCS1A02G440900	-	1A:589627585-589634401	10_1_74	10_1_128	OK	0	5.82625	inf	#VALUE!	#NAME?	5e-05	0.000480228	yes
TraesCS1A02G442200	TraesCS1A02G442200	-	1A:590967264-590968975	10_1_74	10_1_128	OK	0	2.73016	inf	#VALUE!	#NAME?	5e-05	0.000480228	yes
TraesCS1B02G009300	TraesCS1B02G009300	-	1B:4595786-4597245	10_1_74	10_1_128	OK	1.36592	0	#NAME?	#NAME?	#NAME?	5e-05	0.000480228	yes
TraesCS1B02G012300	TraesCS1B02G012300	-	1B:6022891-6026007	10_1_74	10_1_128	OK	0	0.500631	inf	#VALUE!	#NAME?	5e-05	0.000480228	yes
TraesCS1B02G243300	TraesCS1B02G243300	-	1B:432323695-432330346	10_1_74	10_1_128	OK	1.57276	0	#NAME?	#NAME?	#NAME?	5e-05	0.000480228	yes
TraesCS1B02G252200	TraesCS1B02G252200	-	1B:444861720-444865390	10_1_74	10_1_128	OK	0.56435	0	#NAME?	#NAME?	#NAME?	5e-05	0.000480228	yes
TraesCS1B02G262800	TraesCS1B02G262800	-	1B:461438824-461439079	10_1_74	10_1_128	OK	0.546236	0	#NAME?	#NAME?	#NAME?	0.00165	0.00929152	yes
TraesCS1B02G274100	TraesCS1B02G274100	-	1B:480976924-480977467	10_1_74	10_1_128	OK	0	0.392284	inf	#VALUE!	#NAME?	0.00015	0.00125997	yes
TraesCS1B02G302100	TraesCS1B02G302100	-	1B:522754031-522757643	10_1_74	10_1_128	OK	1.35799	0	#NAME?	#NAME?	#NAME?	5e-05	0.000480228	yes
TraesCS1B02G339900	TraesCS1B02G339900	-	1B:567854798-567857065	10_1_74	10_1_128	OK	1.96423	0	#NAME?	#NAME?	#NAME?	5e-05	0.000480228	yes
TraesCS1B02G340000	TraesCS1B02G340000	-	1B:567978773-567979832	10_1_74	10_1_128	OK	0.448988	0	#NAME?	#NAME?	#NAME?	5e-05	0.000480228	yes
TraesCS1B02G340200	TraesCS1B02G340200	-	1B:568005578-568006599	10_1_74	10_1_128	OK	1.83857	0	#NAME?	#NAME?	#NAME?	5e-05	0.000480228	yes
TraesCS1B02G341400	TraesCS1B02G341400	-	1B:569540819-569543955	10_1_74	10_1_128	OK	1.78473	0	#NAME?	#NAME?	#NAME?	5e-05	0.000480228	yes
TraesCS1B02G341500	TraesCS1B02G341500	-	1B:569540819-569543955	10_1_74	10_1_128	OK	1.62201	0	#NAME?	#NAME?	#NAME?	5e-05	0.000480228	yes
TraesCS1B02G350700	TraesCS1B02G350700	-	1B:581207057-581211481	10_1_74	10_1_128	OK	0	7.00689	inf	#VALUE!	#NAME?	5e-05	0.000480228	yes
TraesCS1B02G351200	TraesCS1B02G351200	-	1B:581595585-581596299	10_1_74	10_1_128	OK	0	5.69454	inf	#VALUE!	#NAME?	5e-05	0.000480228	yes
TraesCS1B02G359400	TraesCS1B02G359400	-	1B:588491305-588496123	10_1_74	10_1_128	OK	0.383343	0	#NAME?	#NAME?	#NAME?	5e-05	0.000480228	yes
TraesCS1B02G359500	TraesCS1B02G359500	-	1B:588497322-588498502	10_1_74	10_1_128	OK	2.41248	0	#NAME?	#NAME?	#NAME?	5e-05	0.000480228	yes
TraesCS1B02G361800	TraesCS1B02G361800	-	1B:590412006-590412775	10_1_74	10_1_128	OK	0	3.75364	inf	#VALUE!	#NAME?	5e-05	0.000480228	yes
TraesCS1B02G373100	TraesCS1B02G373100	-	1B:603298684-603302561	10_1_74	10_1_128	OK	0	18.531	inf	#VALUE!	#NAME?	5e-05	0.000480228	yes
TraesCS1B02G377100	TraesCS1B02G377100	-	1B:608949598-608952138	10_1_74	10_1_128	OK	0	3.49665	inf	#VALUE!	#NAME?	5e-05	0.000480228	yes
TraesCS1B02G377200	TraesCS1B02G377200	-	1B:608994398-608996511	10_1_74	10_1_128	OK	0	0.43751	inf	#VALUE!	#NAME?	5e-05	0.000480228	yes
TraesCS1B02G382300	TraesCS1B02G382300	-	1B:614506731-614507126	10_1_74	10_1_128	OK	0.979625	0	#NAME?	#NAME?	#NAME?	5e-05	0.000480228	yes
TraesCS1B02G390900	TraesCS1B02G390900	-	1B:624078847-624083109	10_1_74	10_1_128	OK	3.64091	0	#NAME?	#NAME?	#NAME?	5e-05	0.000480228	yes
TraesCS1B02G394300	TraesCS1B02G394300	-	1B:626587044-626589457	10_1_74	10_1_128	OK	0.443106	0	#NAME?	#NAME?	#NAME?	5e-05	0.000480228	yes
TraesCS1B02G395800	TraesCS1B02G395800	-	1B:627841324-627841753	10_1_74	10_1_128	OK	0	2.43688	inf	#VALUE!	#NAME?	5e-05	0.000480228	yes
TraesCS1B02G398400	TraesCS1B02G398400	-	1B:629480054-629485524	10_1_74	10_1_128	OK	0	0.606916	inf	#VALUE!	#NAME?	5e-05	0.000480228	yes
TraesCS1B02G434900	TraesCS1B02G434900	-	1B:659033816-659034558	10_1_74	10_1_128	OK	0.466512	0	#NAME?	#NAME?	#NAME?	0.0062	0.0265883	yes
TraesCS1B02G442700	TraesCS1B02G442700	-	1B:663607262-663612119	10_1_74	10_1_128	OK	0	0.521477	inf	#VALUE!	#NAME?	5e-05	0.000480228	yes
TraesCS1B02G448800	TraesCS1B02G448800	-	1B:667824569-667824980	10_1_74	10_1_128	OK	0	2.49126	inf	#VALUE!	#NAME?	0.0002	0.00161376	yes
TraesCS1B02G451600	TraesCS1B02G451600	-	1B:668959692-668964515	10_1_74	10_1_128	OK	1.26352	0	#NAME?	#NAME?	#NAME?	5e-05	0.000480228	yes
TraesCS1B02G453500	TraesCS1B02G453500	-	1B:669751413-669751683	10_1_74	10_1_128	OK	0.646494	0	#NAME?	#NAME?	#NAME?	0.00135	0.00790205	yes
TraesCS1B02G470800	TraesCS1B02G470800	-	1B:679030726-679033146	10_1_74	10_1_128	OK	0	0.371709	inf	#VALUE!	#NAME?	5e-05	0.000480228	yes
TraesCS1D02G002100	TraesCS1D02G002100	-	1D:509820-510750	10_1_74	10_1_128	OK	0	0.725934	inf	#VALUE!	#NAME?	0.0002	0.00161376	yes
TraesCS1D02G011100	TraesCS1D02G011100	-	1D:6135822-6138951	10_1_74	10_1_128	OK	0.377396	0	#NAME?	#NAME?	#NAME?	5e-05	0.000480228	yes
TraesCS1D02G014400	TraesCS1D02G014400	-	1D:7031115-7034875	10_1_74	10_1_128	OK	0	0.367415	inf	#VALUE!	#NAME?	0.00105	0.00642003	yes
TraesCS1D02G022800	TraesCS1D02G022800	-	1D:9744684-9746256	10_1_74	10_1_128	OK	0.593614	0	#NAME?	#NAME?	#NAME?	5e-05	0.000480228	yes
TraesCS1D02G029300	TraesCS1D02G029300	-	1D:11524329-11527811	10_1_74	10_1_128	OK	0	0.914754	inf	#VALUE!	#NAME?	5e-05	0.000480228	yes
TraesCS1D02G029900	TraesCS1D02G029900	-	1D:11654672-11662254	10_1_74	10_1_128	OK	0	2.80671	inf	#VALUE!	#NAME?	5e-05	0.000480228	yes
TraesCS1D02G143300	TraesCS1D02G143300	-	1D:199020378-199021569	10_1_74	10_1_128	OK	0.456602	0	#NAME?	#NAME?	#NAME?	5e-05	0.000480228	yes
TraesCS1D02G206300	TraesCS1D02G206300	-	1D:291806776-291807373	10_1_74	10_1_128	OK	0.479295	0	#NAME?	#NAME?	#NAME?	5e-05	0.000480228	yes
TraesCS1D02G214500	TraesCS1D02G214500	-	1D:299757175-299757847	10_1_74	10_1_128	OK	1.02618	0	#NAME?	#NAME?	#NAME?	5e-05	0.000480228	yes
TraesCS1D02G279100	TraesCS1D02G279100	-	1D:376860338-376860575	10_1_74	10_1_128	OK	0	0.555749	inf	#VALUE!	#NAME?	0.0108	0.0411166	yes
TraesCS1D02G328900	TraesCS1D02G328900	-	1D:420378923-420379950	10_1_74	10_1_128	OK	1.95914	0	#NAME?	#NAME?	#NAME?	5e-05	0.000480228	yes
TraesCS1D02G400700	TraesCS1D02G400700	-	1D:467106997-467108643	10_1_74	10_1_128	OK	0.484716	0	#NAME?	#NAME?	#NAME?	5e-05	0.000480228	yes
TraesCS1D02G413200	TraesCS1D02G413200	-	1D:473987360-473987627	10_1_74	10_1_128	OK	0	0.619551	inf	#VALUE!	#NAME?	0.0013	0.00766339	yes
TraesCS2A02G054000	TraesCS2A02G054000	-	2A:22120304-22120718	10_1_74	10_1_128	OK	0	1.14893	inf	#VALUE!	#NAME?	5e-05	0.000480228	yes
TraesCS2A02G296200	TraesCS2A02G296200	-	2A:509580257-509580590	10_1_74	10_1_128	OK	0.330129	0	#NAME?	#NAME?	#NAME?	0.01205	0.044653	yes
TraesCS2A02G333300	TraesCS2A02G333300	-	2A:566454171-566459706	10_1_74	10_1_128	OK	0.570475	0	#NAME?	#NAME?	#NAME?	5e-05	0.000480228	yes
TraesCS2A02G351200	TraesCS2A02G351200	-	2A:591262061-591265964	10_1_74	10_1_128	OK	0.943165	0	#NAME?	#NAME?	#NAME?	5e-05	0.000480228	yes
TraesCS2A02G351700	TraesCS2A02G351700	-	2A:592090059-592092898	10_1_74	10_1_128	OK	0.618613	0	#NAME?	#NAME?	#NAME?	5e-05	0.000480228	yes
TraesCS2A02G389700	TraesCS2A02G389700	-	2A:638319811-638320276	10_1_74	10_1_128	OK	0.48414	0	#NAME?	#NAME?	#NAME?	0.00155	0.00883321	yes
TraesCS2A02G484600	TraesCS2A02G484600	-	2A:719685971-719686853	10_1_74	10_1_128	OK	0.746634	0	#NAME?	#NAME?	#NAME?	5e-05	0.000480228	yes
TraesCS2A02G494400	TraesCS2A02G494400	-	2A:726322279-726322687	10_1_74	10_1_128	OK	0	0.445191	inf	#VALUE!	#NAME?	0.0066	0.0279489	yes
TraesCS2A02G532000	TraesCS2A02G532000	-	2A:748685193-748685677	10_1_74	10_1_128	OK	0.781852	0	#NAME?	#NAME?	#NAME?	5e-05	0.000480228	yes
TraesCS2A02G561200	TraesCS2A02G561200	-	2A:763024412-763026599	10_1_74	10_1_128	OK	0	0.403552	inf	#VALUE!	#NAME?	5e-05	0.000480228	yes
TraesCS2A02G562300	TraesCS2A02G562300	-	2A:763449689-763450976	10_1_74	10_1_128	OK	0	0.927564	inf	#VALUE!	#NAME?	5e-05	0.000480228	yes
TraesCS2A02G564300	TraesCS2A02G564300	-	2A:764677220-764679814	10_1_74	10_1_128	OK	0	2.27629	inf	#VALUE!	#NAME?	5e-05	0.000480228	yes
TraesCS2A02G564400	TraesCS2A02G564400	-	2A:764685266-764686294	10_1_74	10_1_128	OK	0	0.702819	inf	#VALUE!	#NAME?	5e-05	0.000480228	yes
TraesCS2A02G566800	TraesCS2A02G566800	-	2A:765826140-765827155	10_1_74	10_1_128	OK	0	2.07468	inf	#VALUE!	#NAME?	5e-05	0.000480228	yes
TraesCS2A02G568400	TraesCS2A02G568400	-	2A:766713179-766718268	10_1_74	10_1_128	OK	6.23845	0	#NAME?	#NAME?	#NAME?	5e-05	0.000480228	yes
TraesCS2A02G572500	TraesCS2A02G572500	-	2A:768626151-768627892	10_1_74	10_1_128	OK	0.432907	0	#NAME?	#NAME?	#NAME?	5e-05	0.000480228	yes
TraesCS2A02G572800	TraesCS2A02G572800	-	2A:768676587-768678510	10_1_74	10_1_128	OK	1.07009	0	#NAME?	#NAME?	#NAME?	5e-05	0.000480228	yes
TraesCS2A02G573700	TraesCS2A02G573700	-	2A:769094110-769095811	10_1_74	10_1_128	OK	1.17932	0	#NAME?	#NAME?	#NAME?	5e-05	0.000480228	yes
TraesCS2A02G581300	TraesCS2A02G581300	-	2A:773379398-773380303	10_1_74	10_1_128	OK	0.542956	0	#NAME?	#NAME?	#NAME?	5e-05	0.000480228	yes
TraesCS2A02G584700	TraesCS2A02G584700	-	2A:775980434-775982016	10_1_74	10_1_128	OK	0	0.84987	inf	#VALUE!	#NAME?	5e-05	0.000480228	yes
TraesCS2A02G593800	TraesCS2A02G593800	-	2A:780743395-780744027	10_1_74	10_1_128	OK	1.53051	0	#NAME?	#NAME?	#NAME?	5e-05	0.000480228	yes
TraesCS2B02G050000	TraesCS2B02G050000	-	2B:24852461-24854032	10_1_74	10_1_128	OK	0.584108	0	#NAME?	#NAME?	#NAME?	5e-05	0.000480228	yes
TraesCS2B02G052000	TraesCS2B02G052000	-	2B:25338725-25340204	10_1_74	10_1_128	OK	0.513612	0	#NAME?	#NAME?	#NAME?	5e-05	0.000480228	yes
TraesCS2B02G110600	TraesCS2B02G110600	-	2B:72580535-72581012	10_1_74	10_1_128	OK	0.516477	0	#NAME?	#NAME?	#NAME?	0.01005	0.0388575	yes
TraesCS2B02G113100	TraesCS2B02G113100	-	2B:76486291-76489168	10_1_74	10_1_128	OK	0	3.0257	inf	#VALUE!	#NAME?	5e-05	0.000480228	yes
TraesCS2B02G116000	TraesCS2B02G116000	-	2B:79639991-79652013	10_1_74	10_1_128	OK	0	1.15481	inf	#VALUE!	#NAME?	5e-05	0.000480228	yes
TraesCS2B02G120900	TraesCS2B02G120900	-	2B:88434450-88435026	10_1_74	10_1_128	OK	0	0.914707	inf	#VALUE!	#NAME?	5e-05	0.000480228	yes
TraesCS2B02G137200	TraesCS2B02G137200	-	2B:104079928-104082571	10_1_74	10_1_128	OK	0.699115	0	#NAME?	#NAME?	#NAME?	5e-05	0.000480228	yes
TraesCS2B02G185600	TraesCS2B02G185600	-	2B:160700519-160705818	10_1_74	10_1_128	OK	0.550725	0	#NAME?	#NAME?	#NAME?	5e-05	0.000480228	yes
TraesCS2B02G205800	TraesCS2B02G205800	-	2B:184800226-184801099	10_1_74	10_1_128	OK	0	0.340359	inf	#VALUE!	#NAME?	5e-05	0.000480228	yes
TraesCS2B02G213100	TraesCS2B02G213100	-	2B:197701662-197701932	10_1_74	10_1_128	OK	0	0.41407	inf	#VALUE!	#NAME?	0.00365	0.0174904	yes
TraesCS2B02G369700	TraesCS2B02G369700	-	2B:526840819-526842337	10_1_74	10_1_128	OK	0.936441	0	#NAME?	#NAME?	#NAME?	5e-05	0.000480228	yes
TraesCS2B02G369900	TraesCS2B02G369900	-	2B:526968922-526971369	10_1_74	10_1_128	OK	0.432516	0	#NAME?	#NAME?	#NAME?	5e-05	0.000480228	yes
TraesCS2B02G396100	TraesCS2B02G396100	-	2B:562704705-562705399	10_1_74	10_1_128	OK	0.606209	0	#NAME?	#NAME?	#NAME?	5e-05	0.000480228	yes
TraesCS2B02G460500	TraesCS2B02G460500	-	2B:654545863-654546184	10_1_74	10_1_128	OK	0	1.23692	inf	#VALUE!	#NAME?	5e-05	0.000480228	yes
TraesCS2B02G476100	TraesCS2B02G476100	-	2B:672860659-672860890	10_1_74	10_1_128	OK	0	2.43754	inf	#VALUE!	#NAME?	5e-05	0.000480228	yes
TraesCS2B02G553900	TraesCS2B02G553900	-	2B:749147671-749148106	10_1_74	10_1_128	OK	0	1.04225	inf	#VALUE!	#NAME?	5e-05	0.000480228	yes
TraesCS2B02G612400	TraesCS2B02G612400	-	2B:791703849-791705289	10_1_74	10_1_128	OK	0.654215	0	#NAME?	#NAME?	#NAME?	5e-05	0.000480228	yes
TraesCS2B02G628400	TraesCS2B02G628400	-	2B:799968918-799972095	10_1_74	10_1_128	OK	0.561739	0	#NAME?	#NAME?	#NAME?	5e-05	0.000480228	yes
TraesCS2D02G084600	TraesCS2D02G084600	-	2D:36657311-36661415	10_1_74	10_1_128	OK	0	0.378405	inf	#VALUE!	#NAME?	5e-05	0.000480228	yes
TraesCS2D02G085100	TraesCS2D02G085100	-	2D:36789336-36800416	10_1_74	10_1_128	OK	0	2.03879	inf	#VALUE!	#NAME?	5e-05	0.000480228	yes
TraesCS2D02G086300	TraesCS2D02G086300	-	2D:37207982-37210281	10_1_74	10_1_128	OK	0	0.839859	inf	#VALUE!	#NAME?	5e-05	0.000480228	yes
TraesCS2D02G154900	TraesCS2D02G154900	-	2D:98658406-98659639	10_1_74	10_1_128	OK	1.20084	0	#NAME?	#NAME?	#NAME?	5e-05	0.000480228	yes
TraesCS2D02G352300	TraesCS2D02G352300	-	2D:450399082-450399367	10_1_74	10_1_128	OK	0.589696	0	#NAME?	#NAME?	#NAME?	5e-05	0.000480228	yes
TraesCS2D02G397400	TraesCS2D02G397400	-	2D:508405754-508408361	10_1_74	10_1_128	OK	0	9.30457	inf	#VALUE!	#NAME?	5e-05	0.000480228	yes
TraesCS2D02G410300	TraesCS2D02G410300	-	2D:524931597-524932521	10_1_74	10_1_128	OK	0	0.787585	inf	#VALUE!	#NAME?	5e-05	0.000480228	yes
TraesCS2D02G419200	TraesCS2D02G419200	-	2D:533165114-533166761	10_1_74	10_1_128	OK	0.682441	0	#NAME?	#NAME?	#NAME?	5e-05	0.000480228	yes
TraesCS2D02G431100	TraesCS2D02G431100	-	2D:543530550-543532023	10_1_74	10_1_128	OK	0.648356	0	#NAME?	#NAME?	#NAME?	5e-05	0.000480228	yes
TraesCS2D02G533600	TraesCS2D02G533600	-	2D:617995074-617995681	10_1_74	10_1_128	OK	0.814407	0	#NAME?	#NAME?	#NAME?	5e-05	0.000480228	yes
TraesCS2D02G534200	TraesCS2D02G534200	-	2D:618132568-618132841	10_1_74	10_1_128	OK	0.570858	0	#NAME?	#NAME?	#NAME?	0.0105	0.0402203	yes
TraesCS2D02G583700	TraesCS2D02G583700	-	2D:643771257-643776253	10_1_74	10_1_128	OK	0.625159	0	#NAME?	#NAME?	#NAME?	5e-05	0.000480228	yes
TraesCS2D02G583900	TraesCS2D02G583900	-	2D:643788242-643789694	10_1_74	10_1_128	OK	0.540636	0	#NAME?	#NAME?	#NAME?	5e-05	0.000480228	yes
TraesCS2D02G584100	TraesCS2D02G584100	-	2D:643800293-643802057	10_1_74	10_1_128	OK	0.325503	0	#NAME?	#NAME?	#NAME?	5e-05	0.000480228	yes
TraesCS2D02G590000	TraesCS2D02G590000	-	2D:646084347-646085236	10_1_74	10_1_128	OK	1.33027	0	#NAME?	#NAME?	#NAME?	5e-05	0.000480228	yes
TraesCS3A02G072000	TraesCS3A02G072000	-	3A:44550051-44552658	10_1_74	10_1_128	OK	0	2.15941	inf	#VALUE!	#NAME?	5e-05	0.000480228	yes
TraesCS3A02G072100	TraesCS3A02G072100	-	3A:44579463-44579742	10_1_74	10_1_128	OK	0	0.540306	inf	#VALUE!	#NAME?	0.0116	0.0433617	yes
TraesCS3A02G148100	TraesCS3A02G148100	-	3A:130966614-130968386	10_1_74	10_1_128	OK	0	0.583349	inf	#VALUE!	#NAME?	0.0015	0.00861643	yes
TraesCS3A02G291400	TraesCS3A02G291400	-	3A:521629275-521629836	10_1_74	10_1_128	OK	0.370399	0	#NAME?	#NAME?	#NAME?	0.00135	0.00790205	yes
TraesCS3A02G318600	TraesCS3A02G318600	-	3A:559813637-559813856	10_1_74	10_1_128	OK	0.807204	0	#NAME?	#NAME?	#NAME?	0.00135	0.00790205	yes
TraesCS3A02G376200	TraesCS3A02G376200	-	3A:625209457-625210747	10_1_74	10_1_128	OK	0.773241	0	#NAME?	#NAME?	#NAME?	5e-05	0.000480228	yes
TraesCS3A02G376500	TraesCS3A02G376500	-	3A:625320677-625328028	10_1_74	10_1_128	OK	1.76733	0	#NAME?	#NAME?	#NAME?	5e-05	0.000480228	yes
TraesCS3A02G397300	TraesCS3A02G397300	-	3A:644704281-644705155	10_1_74	10_1_128	OK	1.65622	0	#NAME?	#NAME?	#NAME?	5e-05	0.000480228	yes
TraesCS3A02G414900	TraesCS3A02G414900	-	3A:658292042-658293424	10_1_74	10_1_128	OK	3.08134	0	#NAME?	#NAME?	#NAME?	5e-05	0.000480228	yes
TraesCS3A02G425700	TraesCS3A02G425700	-	3A:668211448-668213256	10_1_74	10_1_128	OK	0	0.34887	inf	#VALUE!	#NAME?	5e-05	0.000480228	yes
TraesCS3A02G427300	TraesCS3A02G427300	-	3A:670833469-670835012	10_1_74	10_1_128	OK	0.591228	0	#NAME?	#NAME?	#NAME?	5e-05	0.000480228	yes
TraesCS3A02G529400	TraesCS3A02G529400	-	3A:742928945-742929923	10_1_74	10_1_128	OK	0	0.307858	inf	#VALUE!	#NAME?	5e-05	0.000480228	yes
TraesCS3B02G000600	TraesCS3B02G000600	-	3B:662655-666514	10_1_74	10_1_128	OK	0.390255	0	#NAME?	#NAME?	#NAME?	5e-05	0.000480228	yes
TraesCS3B02G009300	TraesCS3B02G009300	-	3B:4458925-4459506	10_1_74	10_1_128	OK	0.390467	0	#NAME?	#NAME?	#NAME?	5e-05	0.000480228	yes
TraesCS3B02G034300	TraesCS3B02G034300	-	3B:16403808-16404992	10_1_74	10_1_128	OK	2.8682	0	#NAME?	#NAME?	#NAME?	5e-05	0.000480228	yes
TraesCS3B02G036200	TraesCS3B02G036200	-	3B:17788585-17789611	10_1_74	10_1_128	OK	0.704747	0	#NAME?	#NAME?	#NAME?	5e-05	0.000480228	yes
TraesCS3B02G036400	TraesCS3B02G036400	-	3B:17865174-17866543	10_1_74	10_1_128	OK	0.968776	0	#NAME?	#NAME?	#NAME?	5e-05	0.000480228	yes
TraesCS3B02G038600	TraesCS3B02G038600	-	3B:18558601-18559871	10_1_74	10_1_128	OK	2.48986	0	#NAME?	#NAME?	#NAME?	5e-05	0.000480228	yes
TraesCS3B02G049900	TraesCS3B02G049900	-	3B:25121717-25122173	10_1_74	10_1_128	OK	0	0.4311	inf	#VALUE!	#NAME?	5e-05	0.000480228	yes
TraesCS3B02G315000	TraesCS3B02G315000	-	3B:506734251-506734449	10_1_74	10_1_128	OK	7.14459	0	#NAME?	#NAME?	#NAME?	5e-05	0.000480228	yes
TraesCS3B02G318200	TraesCS3B02G318200	-	3B:512862270-512864282	10_1_74	10_1_128	OK	0.310989	0	#NAME?	#NAME?	#NAME?	5e-05	0.000480228	yes
TraesCS3B02G318400	TraesCS3B02G318400	-	3B:513489489-513490559	10_1_74	10_1_128	OK	0.469984	0	#NAME?	#NAME?	#NAME?	5e-05	0.000480228	yes
TraesCS3B02G319700	TraesCS3B02G319700	-	3B:515215009-515216614	10_1_74	10_1_128	OK	2.6017	0	#NAME?	#NAME?	#NAME?	5e-05	0.000480228	yes
TraesCS3B02G319800	TraesCS3B02G319800	-	3B:515475211-515476945	10_1_74	10_1_128	OK	3.59639	0	#NAME?	#NAME?	#NAME?	5e-05	0.000480228	yes
TraesCS3B02G319900	TraesCS3B02G319900	-	3B:516000403-516001870	10_1_74	10_1_128	OK	2.43181	0	#NAME?	#NAME?	#NAME?	5e-05	0.000480228	yes
TraesCS3B02G320000	TraesCS3B02G320000	-	3B:518912282-518913737	10_1_74	10_1_128	OK	1.93325	0	#NAME?	#NAME?	#NAME?	5e-05	0.000480228	yes
TraesCS3B02G320100	TraesCS3B02G320100	-	3B:519051819-519053779	10_1_74	10_1_128	OK	1.76379	0	#NAME?	#NAME?	#NAME?	5e-05	0.000480228	yes
TraesCS3B02G359300	TraesCS3B02G359300	-	3B:571747968-571749111	10_1_74	10_1_128	OK	0	0.599829	inf	#VALUE!	#NAME?	5e-05	0.000480228	yes
TraesCS3B02G377000	TraesCS3B02G377000	-	3B:593553532-593557719	10_1_74	10_1_128	OK	0.498892	0	#NAME?	#NAME?	#NAME?	5e-05	0.000480228	yes
TraesCS3B02G393400	TraesCS3B02G393400	-	3B:618861493-618861742	10_1_74	10_1_128	OK	2.87912	0	#NAME?	#NAME?	#NAME?	5e-05	0.000480228	yes
TraesCS3B02G396600	TraesCS3B02G396600	-	3B:625421250-625421457	10_1_74	10_1_128	OK	0	1.11154	inf	#VALUE!	#NAME?	0.01395	0.0499032	yes
TraesCS3B02G417900	TraesCS3B02G417900	-	3B:654655815-654658054	10_1_74	10_1_128	OK	4.17607	0	#NAME?	#NAME?	#NAME?	5e-05	0.000480228	yes
TraesCS3B02G448400	TraesCS3B02G448400	-	3B:689004986-689007214	10_1_74	10_1_128	OK	0.674678	0	#NAME?	#NAME?	#NAME?	5e-05	0.000480228	yes
TraesCS3B02G456000	TraesCS3B02G456000	-	3B:697565596-697568114	10_1_74	10_1_128	OK	0	1.5138	inf	#VALUE!	#NAME?	5e-05	0.000480228	yes
TraesCS3B02G497600	TraesCS3B02G497600	-	3B:741369530-741379788	10_1_74	10_1_128	OK	0	0.390781	inf	#VALUE!	#NAME?	0.00065	0.00433948	yes
TraesCS3B02G573800	TraesCS3B02G573800	-	3B:804248665-804248917	10_1_74	10_1_128	OK	0.997816	0	#NAME?	#NAME?	#NAME?	0.001	0.00617748	yes
TraesCS3D02G031800	TraesCS3D02G031800	-	3D:11731895-11733355	10_1_74	10_1_128	OK	6.28115	0	#NAME?	#NAME?	#NAME?	5e-05	0.000480228	yes
TraesCS3D02G033400	TraesCS3D02G033400	-	3D:12357793-12358771	10_1_74	10_1_128	OK	1.57987	0	#NAME?	#NAME?	#NAME?	5e-05	0.000480228	yes
TraesCS3D02G045700	TraesCS3D02G045700	-	3D:17413453-17413909	10_1_74	10_1_128	OK	0	0.994383	inf	#VALUE!	#NAME?	5e-05	0.000480228	yes
TraesCS3D02G191300	TraesCS3D02G191300	-	3D:179948412-179949932	10_1_74	10_1_128	OK	0.577811	0	#NAME?	#NAME?	#NAME?	5e-05	0.000480228	yes
TraesCS3D02G285600	TraesCS3D02G285600	-	3D:394920955-394922730	10_1_74	10_1_128	OK	1.14419	0	#NAME?	#NAME?	#NAME?	5e-05	0.000480228	yes
TraesCS3D02G391100	TraesCS3D02G391100	-	3D:506061001-506061942	10_1_74	10_1_128	OK	1.19125	0	#NAME?	#NAME?	#NAME?	5e-05	0.000480228	yes
TraesCS3D02G422900	TraesCS3D02G422900	-	3D:535649797-535651330	10_1_74	10_1_128	OK	0.456278	0	#NAME?	#NAME?	#NAME?	5e-05	0.000480228	yes
TraesCS3D02G449900	TraesCS3D02G449900	-	3D:557923810-557927156	10_1_74	10_1_128	OK	0.459941	0	#NAME?	#NAME?	#NAME?	5e-05	0.000480228	yes
TraesCS3D02G451300	TraesCS3D02G451300	-	3D:559127775-559128261	10_1_74	10_1_128	OK	0	0.530571	inf	#VALUE!	#NAME?	0.0063	0.0269245	yes
TraesCS3D02G545000	TraesCS3D02G545000	-	3D:614365902-614368974	10_1_74	10_1_128	OK	1.04893	0	#NAME?	#NAME?	#NAME?	5e-05	0.000480228	yes
TraesCS4A02G159600	TraesCS4A02G159600	-	4A:340511060-340511300	10_1_74	10_1_128	OK	0.739955	0	#NAME?	#NAME?	#NAME?	0.0007	0.00460947	yes
TraesCS4A02G344000	TraesCS4A02G344000	-	4A:623980558-623982801	10_1_74	10_1_128	OK	0	0.594634	inf	#VALUE!	#NAME?	0.0028	0.0141821	yes
TraesCS4A02G364100	TraesCS4A02G364100	-	4A:637534538-637534838	10_1_74	10_1_128	OK	0.645208	0	#NAME?	#NAME?	#NAME?	0.0041	0.019175	yes
TraesCS4A02G367000	TraesCS4A02G367000	-	4A:640154779-640155157	10_1_74	10_1_128	OK	0.662786	0	#NAME?	#NAME?	#NAME?	5e-05	0.000480228	yes
TraesCS4A02G384300	TraesCS4A02G384300	-	4A:662051719-662053176	10_1_74	10_1_128	OK	0.313717	0	#NAME?	#NAME?	#NAME?	5e-05	0.000480228	yes
TraesCS4A02G390200	TraesCS4A02G390200	-	4A:667344887-667346497	10_1_74	10_1_128	OK	7.09251	0	#NAME?	#NAME?	#NAME?	5e-05	0.000480228	yes
TraesCS4A02G455300	TraesCS4A02G455300	-	4A:718936185-718938590	10_1_74	10_1_128	OK	0	1.01023	inf	#VALUE!	#NAME?	5e-05	0.000480228	yes
TraesCS4A02G458300	TraesCS4A02G458300	-	4A:723588751-723609420	10_1_74	10_1_128	OK	0.328036	0	#NAME?	#NAME?	#NAME?	5e-05	0.000480228	yes
TraesCS4A02G461100	TraesCS4A02G461100	-	4A:725924627-725925447	10_1_74	10_1_128	OK	0.610646	0	#NAME?	#NAME?	#NAME?	5e-05	0.000480228	yes
TraesCS4A02G462700	TraesCS4A02G462700	-	4A:726695822-726698169	10_1_74	10_1_128	OK	0	0.96034	inf	#VALUE!	#NAME?	5e-05	0.000480228	yes
TraesCS4A02G472800	TraesCS4A02G472800	-	4A:732813571-732815242	10_1_74	10_1_128	OK	0.596967	0	#NAME?	#NAME?	#NAME?	5e-05	0.000480228	yes
TraesCS4A02G473900	TraesCS4A02G473900	-	4A:733670551-733672307	10_1_74	10_1_128	OK	0.435014	0	#NAME?	#NAME?	#NAME?	5e-05	0.000480228	yes
TraesCS4A02G475000	TraesCS4A02G475000	-	4A:734016504-734019100	10_1_74	10_1_128	OK	0	0.311605	inf	#VALUE!	#NAME?	5e-05	0.000480228	yes
TraesCS4A02G475300	TraesCS4A02G475300	-	4A:734287520-734289666	10_1_74	10_1_128	OK	0.793371	0	#NAME?	#NAME?	#NAME?	5e-05	0.000480228	yes
TraesCS4A02G475400	TraesCS4A02G475400	-	4A:734384797-734389060	10_1_74	10_1_128	OK	0	0.461364	inf	#VALUE!	#NAME?	5e-05	0.000480228	yes
TraesCS4A02G484100	TraesCS4A02G484100	-	4A:738742090-738743500	10_1_74	10_1_128	OK	0	5.25424	inf	#VALUE!	#NAME?	5e-05	0.000480228	yes
TraesCS4A02G492300	TraesCS4A02G492300	-	4A:741480914-741482160	10_1_74	10_1_128	OK	0.482287	0	#NAME?	#NAME?	#NAME?	5e-05	0.000480228	yes
TraesCS4A02G495800	TraesCS4A02G495800	-	4A:742575090-742581168	10_1_74	10_1_128	OK	0	0.446491	inf	#VALUE!	#NAME?	5e-05	0.000480228	yes
TraesCS4A02G496300	TraesCS4A02G496300	-	4A:742789394-742790290	10_1_74	10_1_128	OK	0.475375	0	#NAME?	#NAME?	#NAME?	5e-05	0.000480228	yes
TraesCS4A02G498900	TraesCS4A02G498900	-	4A:743986438-743987373	10_1_74	10_1_128	OK	0	58.9222	inf	#VALUE!	#NAME?	5e-05	0.000480228	yes
TraesCS4A02G499928	TraesCS4A02G499928	-	4A:744536043-744539773	10_1_74	10_1_128	OK	0.848316	0	#NAME?	#NAME?	#NAME?	5e-05	0.000480228	yes
TraesCS4B02G032600	TraesCS4B02G032600	-	4B:24398378-24403352	10_1_74	10_1_128	OK	2.51342	0	#NAME?	#NAME?	#NAME?	5e-05	0.000480228	yes
TraesCS4B02G035900	TraesCS4B02G035900	-	4B:26071513-26072384	10_1_74	10_1_128	OK	0.662255	0	#NAME?	#NAME?	#NAME?	5e-05	0.000480228	yes
TraesCS4B02G052900	TraesCS4B02G052900	-	4B:41743520-41744496	10_1_74	10_1_128	OK	1.83114	0	#NAME?	#NAME?	#NAME?	5e-05	0.000480228	yes
TraesCS4B02G103800	TraesCS4B02G103800	-	4B:109920724-109923651	10_1_74	10_1_128	OK	3.34368	0	#NAME?	#NAME?	#NAME?	5e-05	0.000480228	yes
TraesCS4B02G110300	TraesCS4B02G110300	-	4B:123847054-123848467	10_1_74	10_1_128	OK	1.87643	0	#NAME?	#NAME?	#NAME?	5e-05	0.000480228	yes
TraesCS4B02G148400	TraesCS4B02G148400	-	4B:214008628-214009219	10_1_74	10_1_128	OK	0.708342	0	#NAME?	#NAME?	#NAME?	5e-05	0.000480228	yes
TraesCS4B02G170600	TraesCS4B02G170600	-	4B:373780207-373786616	10_1_74	10_1_128	OK	4.17926	0	#NAME?	#NAME?	#NAME?	5e-05	0.000480228	yes
TraesCS4B02G185100	TraesCS4B02G185100	-	4B:404557298-404558059	10_1_74	10_1_128	OK	0.809987	0	#NAME?	#NAME?	#NAME?	5e-05	0.000480228	yes
TraesCS4B02G297700	TraesCS4B02G297700	-	4B:582956587-582956863	10_1_74	10_1_128	OK	0	0.516551	inf	#VALUE!	#NAME?	0.0116	0.0433617	yes
TraesCS4B02G358500	TraesCS4B02G358500	-	4B:649221582-649222957	10_1_74	10_1_128	OK	0.670217	0	#NAME?	#NAME?	#NAME?	5e-05	0.000480228	yes
TraesCS4B02G369300	TraesCS4B02G369300	-	4B:654924852-654925540	10_1_74	10_1_128	OK	3.17485	0	#NAME?	#NAME?	#NAME?	5e-05	0.000480228	yes
TraesCS4B02G384500	TraesCS4B02G384500	-	4B:663796419-663801983	10_1_74	10_1_128	OK	0	0.300481	inf	#VALUE!	#NAME?	5e-05	0.000480228	yes
TraesCS4B02G385600	TraesCS4B02G385600	-	4B:664517668-664519356	10_1_74	10_1_128	OK	0	0.60757	inf	#VALUE!	#NAME?	5e-05	0.000480228	yes
TraesCS4D02G030400	TraesCS4D02G030400	-	4D:13838976-13840597	10_1_74	10_1_128	OK	2.20921	0	#NAME?	#NAME?	#NAME?	5e-05	0.000480228	yes
TraesCS4D02G030500	TraesCS4D02G030500	-	4D:13928451-13933386	10_1_74	10_1_128	OK	7.0966	0	#NAME?	#NAME?	#NAME?	5e-05	0.000480228	yes
TraesCS4D02G134400	TraesCS4D02G134400	-	4D:121181559-121183872	10_1_74	10_1_128	OK	0	5.80509	inf	#VALUE!	#NAME?	5e-05	0.000480228	yes
TraesCS4D02G316600	TraesCS4D02G316600	-	4D:481883447-481883807	10_1_74	10_1_128	OK	0.656532	0	#NAME?	#NAME?	#NAME?	0.0024	0.012556	yes
TraesCS4D02G324200	TraesCS4D02G324200	-	4D:484934094-484934418	10_1_74	10_1_128	OK	1.0224	0	#NAME?	#NAME?	#NAME?	0.00015	0.00125997	yes
TraesCS5A02G017600	TraesCS5A02G017600	-	5A:14028115-14028935	10_1_74	10_1_128	OK	0	0.588698	inf	#VALUE!	#NAME?	0.0031	0.0153659	yes
TraesCS5A02G023600	TraesCS5A02G023600	-	5A:18795383-18797642	10_1_74	10_1_128	OK	0.790628	0	#NAME?	#NAME?	#NAME?	5e-05	0.000480228	yes
TraesCS5A02G032100	TraesCS5A02G032100	-	5A:29636895-29637078	10_1_74	10_1_128	OK	0	1.42962	inf	#VALUE!	#NAME?	0.00355	0.0171099	yes
TraesCS5A02G042000	TraesCS5A02G042000	-	5A:37935222-37936347	10_1_74	10_1_128	OK	0.312447	0	#NAME?	#NAME?	#NAME?	5e-05	0.000480228	yes
TraesCS5A02G125600	TraesCS5A02G125600	-	5A:276111730-276112459	10_1_74	10_1_128	OK	0.321392	0	#NAME?	#NAME?	#NAME?	0.00165	0.00929152	yes
TraesCS5A02G166600	TraesCS5A02G166600	-	5A:355468072-355471822	10_1_74	10_1_128	OK	1.52836	0	#NAME?	#NAME?	#NAME?	5e-05	0.000480228	yes
TraesCS5A02G187600	TraesCS5A02G187600	-	5A:389159557-389163387	10_1_74	10_1_128	OK	6.68927	0	#NAME?	#NAME?	#NAME?	5e-05	0.000480228	yes
TraesCS5A02G195200	TraesCS5A02G195200	-	5A:398411181-398411749	10_1_74	10_1_128	OK	0	0.337131	inf	#VALUE!	#NAME?	0.0053	0.0235128	yes
TraesCS5A02G231000	TraesCS5A02G231000	-	5A:446425426-446425840	10_1_74	10_1_128	OK	0	0.523592	inf	#VALUE!	#NAME?	0.0005	0.0034941	yes
TraesCS5A02G236200	TraesCS5A02G236200	-	5A:451740244-451742996	10_1_74	10_1_128	OK	3.27436	0	#NAME?	#NAME?	#NAME?	5e-05	0.000480228	yes
TraesCS5A02G258900	TraesCS5A02G258900	-	5A:473407491-473408118	10_1_74	10_1_128	OK	0.63976	0	#NAME?	#NAME?	#NAME?	0.0001	0.000887474	yes
TraesCS5A02G302700	TraesCS5A02G302700	-	5A:512066954-512067659	10_1_74	10_1_128	OK	0	0.316041	inf	#VALUE!	#NAME?	0.00045	0.00320308	yes
TraesCS5A02G303300	TraesCS5A02G303300	-	5A:512458554-512460509	10_1_74	10_1_128	OK	0.321517	0	#NAME?	#NAME?	#NAME?	5e-05	0.000480228	yes
TraesCS5A02G311000	TraesCS5A02G311000	-	5A:522868162-522868825	10_1_74	10_1_128	OK	0.45981	0	#NAME?	#NAME?	#NAME?	0.0013	0.00766339	yes
TraesCS5A02G331100	TraesCS5A02G331100	-	5A:540294183-540294573	10_1_74	10_1_128	OK	0	0.533011	inf	#VALUE!	#NAME?	0.00035	0.00260509	yes
TraesCS5A02G470500	TraesCS5A02G470500	-	5A:647360962-647367294	10_1_74	10_1_128	OK	2.33567	0	#NAME?	#NAME?	#NAME?	5e-05	0.000480228	yes
TraesCS5A02G482100	TraesCS5A02G482100	-	5A:654073757-654075373	10_1_74	10_1_128	OK	0	4.42322	inf	#VALUE!	#NAME?	5e-05	0.000480228	yes
TraesCS5A02G482600	TraesCS5A02G482600	-	5A:654094035-654098791	10_1_74	10_1_128	OK	0	2.28412	inf	#VALUE!	#NAME?	5e-05	0.000480228	yes
TraesCS5A02G493300	TraesCS5A02G493300	-	5A:662358285-662362451	10_1_74	10_1_128	OK	0	4.52667	inf	#VALUE!	#NAME?	5e-05	0.000480228	yes
TraesCS5A02G511200	TraesCS5A02G511200	-	5A:674851852-674853088	10_1_74	10_1_128	OK	0	0.706016	inf	#VALUE!	#NAME?	5e-05	0.000480228	yes
TraesCS5A02G536000	TraesCS5A02G536000	-	5A:692541485-692542007	10_1_74	10_1_128	OK	0.711823	0	#NAME?	#NAME?	#NAME?	5e-05	0.000480228	yes
TraesCS5B02G007100	TraesCS5B02G007100	-	5B:8342581-8344606	10_1_74	10_1_128	OK	1.88923	0	#NAME?	#NAME?	#NAME?	5e-05	0.000480228	yes
TraesCS5B02G096400	TraesCS5B02G096400	-	5B:127702527-127702830	10_1_74	10_1_128	OK	0	0.326262	inf	#VALUE!	#NAME?	0.0053	0.0235128	yes
TraesCS5B02G217900	TraesCS5B02G217900	-	5B:391825951-391826470	10_1_74	10_1_128	OK	0	0.944512	inf	#VALUE!	#NAME?	5e-05	0.000480228	yes
TraesCS5B02G273000	TraesCS5B02G273000	-	5B:458634162-458634954	10_1_74	10_1_128	OK	0	0.604529	inf	#VALUE!	#NAME?	5e-05	0.000480228	yes
TraesCS5B02G278200	TraesCS5B02G278200	-	5B:464144388-464145617	10_1_74	10_1_128	OK	0.448848	0	#NAME?	#NAME?	#NAME?	5e-05	0.000480228	yes
TraesCS5B02G332600	TraesCS5B02G332600	-	5B:516543289-516543921	10_1_74	10_1_128	OK	0.824581	0	#NAME?	#NAME?	#NAME?	5e-05	0.000480228	yes
TraesCS5B02G334000	TraesCS5B02G334000	-	5B:517650440-517652629	10_1_74	10_1_128	OK	0	0.374404	inf	#VALUE!	#NAME?	5e-05	0.000480228	yes
TraesCS5B02G341600	TraesCS5B02G341600	-	5B:526584365-526584581	10_1_74	10_1_128	OK	1.06105	0	#NAME?	#NAME?	#NAME?	0.0048	0.0216971	yes
TraesCS5B02G368300	TraesCS5B02G368300	-	5B:546703872-546705896	10_1_74	10_1_128	OK	0	9.25333	inf	#VALUE!	#NAME?	5e-05	0.000480228	yes
TraesCS5B02G378400	TraesCS5B02G378400	-	5B:556782012-556788375	10_1_74	10_1_128	OK	2.96222	0	#NAME?	#NAME?	#NAME?	5e-05	0.000480228	yes
TraesCS5B02G384900	TraesCS5B02G384900	-	5B:563542869-563545096	10_1_74	10_1_128	OK	0.432294	0	#NAME?	#NAME?	#NAME?	5e-05	0.000480228	yes
TraesCS5B02G451600	TraesCS5B02G451600	-	5B:623108551-623118146	10_1_74	10_1_128	OK	0.427873	0	#NAME?	#NAME?	#NAME?	5e-05	0.000480228	yes
TraesCS5B02G451800	TraesCS5B02G451800	-	5B:623207202-623225760	10_1_74	10_1_128	OK	0.36768	0	#NAME?	#NAME?	#NAME?	5e-05	0.000480228	yes
TraesCS5B02G452400	TraesCS5B02G452400	-	5B:625130882-625133695	10_1_74	10_1_128	OK	0.839123	0	#NAME?	#NAME?	#NAME?	0.0001	0.000887474	yes
TraesCS5D02G020500	TraesCS5D02G020500	-	5D:13171603-13172703	10_1_74	10_1_128	OK	0	0.613067	inf	#VALUE!	#NAME?	5e-05	0.000480228	yes
TraesCS5D02G053900	TraesCS5D02G053900	-	5D:51587177-51588993	10_1_74	10_1_128	OK	0	0.500886	inf	#VALUE!	#NAME?	5e-05	0.000480228	yes
TraesCS5D02G082200	TraesCS5D02G082200	-	5D:84185676-84185997	10_1_74	10_1_128	OK	0.450461	0	#NAME?	#NAME?	#NAME?	0.0009	0.00567104	yes
TraesCS5D02G087000	TraesCS5D02G087000	-	5D:92290706-92292606	10_1_74	10_1_128	OK	0	1.06998	inf	#VALUE!	#NAME?	5e-05	0.000480228	yes
TraesCS5D02G110700	TraesCS5D02G110700	-	5D:125738669-125739336	10_1_74	10_1_128	OK	1.49537	0	#NAME?	#NAME?	#NAME?	5e-05	0.000480228	yes
TraesCS5D02G147500	TraesCS5D02G147500	-	5D:233747444-233749099	10_1_74	10_1_128	OK	0.356443	0	#NAME?	#NAME?	#NAME?	5e-05	0.000480228	yes
TraesCS5D02G204900	TraesCS5D02G204900	-	5D:310496857-310501204	10_1_74	10_1_128	OK	0	0.294786	inf	#VALUE!	#NAME?	5e-05	0.000480228	yes
TraesCS5D02G214200	TraesCS5D02G214200	-	5D:323907196-323910030	10_1_74	10_1_128	OK	0	5.1892	inf	#VALUE!	#NAME?	5e-05	0.000480228	yes
TraesCS5D02G234400	TraesCS5D02G234400	-	5D:341578534-341579368	10_1_74	10_1_128	OK	0.992228	0	#NAME?	#NAME?	#NAME?	5e-05	0.000480228	yes
TraesCS5D02G266700	TraesCS5D02G266700	-	5D:370818510-370819215	10_1_74	10_1_128	OK	0.976491	0	#NAME?	#NAME?	#NAME?	5e-05	0.000480228	yes
TraesCS5D02G285900	TraesCS5D02G285900	-	5D:386209718-386210843	10_1_74	10_1_128	OK	0.746294	0	#NAME?	#NAME?	#NAME?	5e-05	0.000480228	yes
TraesCS5D02G427700	TraesCS5D02G427700	-	5D:485814822-485818665	10_1_74	10_1_128	OK	0.880373	0	#NAME?	#NAME?	#NAME?	5e-05	0.000480228	yes
TraesCS5D02G473700	TraesCS5D02G473700	-	5D:513721686-513722271	10_1_74	10_1_128	OK	0	0.584264	inf	#VALUE!	#NAME?	0.00065	0.00433948	yes
TraesCS5D02G513100	TraesCS5D02G513100	-	5D:537221654-537225469	10_1_74	10_1_128	OK	3.16227	0	#NAME?	#NAME?	#NAME?	5e-05	0.000480228	yes
TraesCS5D02G539400	TraesCS5D02G539400	-	5D:551021495-551021902	10_1_74	10_1_128	OK	0	0.812755	inf	#VALUE!	#NAME?	0.0015	0.00861643	yes
TraesCS6A02G023000	TraesCS6A02G023000	-	6A:11496481-11500875	10_1_74	10_1_128	OK	0	0.321957	inf	#VALUE!	#NAME?	5e-05	0.000480228	yes
TraesCS6A02G027700	TraesCS6A02G027700	-	6A:14149398-14149797	10_1_74	10_1_128	OK	0.796198	0	#NAME?	#NAME?	#NAME?	0.00045	0.00320308	yes
TraesCS6A02G030200	TraesCS6A02G030200	-	6A:15684862-15686060	10_1_74	10_1_128	OK	0	0.318697	inf	#VALUE!	#NAME?	5e-05	0.000480228	yes
TraesCS6A02G081000	TraesCS6A02G081000	-	6A:49550924-49551236	10_1_74	10_1_128	OK	0.993287	0	#NAME?	#NAME?	#NAME?	0.0002	0.00161376	yes
TraesCS6A02G085000	TraesCS6A02G085000	-	6A:53146279-53146606	10_1_74	10_1_128	OK	0.912536	0	#NAME?	#NAME?	#NAME?	0.0017	0.00952465	yes
TraesCS6A02G120500	TraesCS6A02G120500	-	6A:91976471-91978412	10_1_74	10_1_128	OK	3.26397	0	#NAME?	#NAME?	#NAME?	5e-05	0.000480228	yes
TraesCS6A02G146100	TraesCS6A02G146100	-	6A:124422924-124424551	10_1_74	10_1_128	OK	0	0.450448	inf	#VALUE!	#NAME?	5e-05	0.000480228	yes
TraesCS6A02G161400	TraesCS6A02G161400	-	6A:156458165-156458435	10_1_74	10_1_128	OK	0.594095	0	#NAME?	#NAME?	#NAME?	0.00905	0.0358013	yes
TraesCS6A02G215300	TraesCS6A02G215300	-	6A:396288718-396289264	10_1_74	10_1_128	OK	16.421	0	#NAME?	#NAME?	#NAME?	5e-05	0.000480228	yes
TraesCS6A02G219700	TraesCS6A02G219700	-	6A:407347997-407350014	10_1_74	10_1_128	OK	0.325321	0	#NAME?	#NAME?	#NAME?	0.00175	0.00974544	yes
TraesCS6A02G238200	TraesCS6A02G238200	-	6A:447841085-447841698	10_1_74	10_1_128	OK	0.579506	0	#NAME?	#NAME?	#NAME?	0.00135	0.00790205	yes
TraesCS6A02G261400	TraesCS6A02G261400	-	6A:484848037-484848550	10_1_74	10_1_128	OK	0	0.7892	inf	#VALUE!	#NAME?	0.0002	0.00161376	yes
TraesCS6A02G283300	TraesCS6A02G283300	-	6A:514352831-514353618	10_1_74	10_1_128	OK	6.96231	0	#NAME?	#NAME?	#NAME?	5e-05	0.000480228	yes
TraesCS6A02G284500	TraesCS6A02G284500	-	6A:516154648-516157014	10_1_74	10_1_128	OK	0	1.0667	inf	#VALUE!	#NAME?	5e-05	0.000480228	yes
TraesCS6A02G284600	TraesCS6A02G284600	-	6A:516158408-516161969	10_1_74	10_1_128	OK	0	1.2861	inf	#VALUE!	#NAME?	5e-05	0.000480228	yes
TraesCS6A02G285700	TraesCS6A02G285700	-	6A:517537511-517539714	10_1_74	10_1_128	OK	0	1.43321	inf	#VALUE!	#NAME?	5e-05	0.000480228	yes
TraesCS6A02G310900	TraesCS6A02G310900	-	6A:546942158-546944276	10_1_74	10_1_128	OK	0.33901	0	#NAME?	#NAME?	#NAME?	5e-05	0.000480228	yes
TraesCS6A02G311100	TraesCS6A02G311100	-	6A:547278449-547280025	10_1_74	10_1_128	OK	0	0.546022	inf	#VALUE!	#NAME?	5e-05	0.000480228	yes
TraesCS6A02G347700	TraesCS6A02G347700	-	6A:580186886-580187426	10_1_74	10_1_128	OK	0	1.4295	inf	#VALUE!	#NAME?	5e-05	0.000480228	yes
TraesCS6B02G000600	TraesCS6B02G000600	-	6B:260455-260755	10_1_74	10_1_128	OK	0.339358	0	#NAME?	#NAME?	#NAME?	0.00185	0.0101828	yes
TraesCS6B02G132400	TraesCS6B02G132400	-	6B:129296511-129297167	10_1_74	10_1_128	OK	1.52072	0	#NAME?	#NAME?	#NAME?	5e-05	0.000480228	yes
TraesCS6B02G166500	TraesCS6B02G166500	-	6B:173580571-173580946	10_1_74	10_1_128	OK	1.0636	0	#NAME?	#NAME?	#NAME?	0.00175	0.00974544	yes
TraesCS6B02G173700	TraesCS6B02G173700	-	6B:188138018-188138333	10_1_74	10_1_128	OK	0	1.30236	inf	#VALUE!	#NAME?	0.0001	0.000887474	yes
TraesCS6B02G184700	TraesCS6B02G184700	-	6B:207720205-207735459	10_1_74	10_1_128	OK	1.5684	0	#NAME?	#NAME?	#NAME?	5e-05	0.000480228	yes
TraesCS6B02G224500	TraesCS6B02G224500	-	6B:342807426-342807825	10_1_74	10_1_128	OK	0	0.912822	inf	#VALUE!	#NAME?	0.0002	0.00161376	yes
TraesCS6B02G238200	TraesCS6B02G238200	-	6B:414343923-414344382	10_1_74	10_1_128	OK	0	2.88456	inf	#VALUE!	#NAME?	5e-05	0.000480228	yes
TraesCS6B02G240600	TraesCS6B02G240600	-	6B:422353052-422354489	10_1_74	10_1_128	OK	0	0.42662	inf	#VALUE!	#NAME?	5e-05	0.000480228	yes
TraesCS6B02G244900	TraesCS6B02G244900	-	6B:437458857-437459166	10_1_74	10_1_128	OK	0	3.12358	inf	#VALUE!	#NAME?	5e-05	0.000480228	yes
TraesCS6B02G246400	TraesCS6B02G246400	-	6B:438959783-438960708	10_1_74	10_1_128	OK	0	0.651769	inf	#VALUE!	#NAME?	5e-05	0.000480228	yes
TraesCS6B02G246800	TraesCS6B02G246800	-	6B:439076177-439077250	10_1_74	10_1_128	OK	0	4.99944	inf	#VALUE!	#NAME?	5e-05	0.000480228	yes
TraesCS6B02G260900	TraesCS6B02G260900	-	6B:470921986-470922172	10_1_74	10_1_128	OK	0	6.34135	inf	#VALUE!	#NAME?	5e-05	0.000480228	yes
TraesCS6B02G264700	TraesCS6B02G264700	-	6B:476126146-476126443	10_1_74	10_1_128	OK	0	0.919188	inf	#VALUE!	#NAME?	0.00345	0.0167223	yes
TraesCS6B02G283100	TraesCS6B02G283100	-	6B:511275695-511276452	10_1_74	10_1_128	OK	0	0.514997	inf	#VALUE!	#NAME?	5e-05	0.000480228	yes
TraesCS6B02G284300	TraesCS6B02G284300	-	6B:512447115-512448413	10_1_74	10_1_128	OK	0	0.763049	inf	#VALUE!	#NAME?	5e-05	0.000480228	yes
TraesCS6B02G285200	TraesCS6B02G285200	-	6B:514117743-514119320	10_1_74	10_1_128	OK	0	0.614902	inf	#VALUE!	#NAME?	5e-05	0.000480228	yes
TraesCS6B02G302800	TraesCS6B02G302800	-	6B:542368707-542369085	10_1_74	10_1_128	OK	0	2.34753	inf	#VALUE!	#NAME?	5e-05	0.000480228	yes
TraesCS6B02G309300	TraesCS6B02G309300	-	6B:554122561-554124012	10_1_74	10_1_128	OK	0	0.859069	inf	#VALUE!	#NAME?	5e-05	0.000480228	yes
TraesCS6B02G330400	TraesCS6B02G330400	-	6B:579549898-579550629	10_1_74	10_1_128	OK	0	2.61418	inf	#VALUE!	#NAME?	5e-05	0.000480228	yes
TraesCS6B02G332000	TraesCS6B02G332000	-	6B:583443510-583444711	10_1_74	10_1_128	OK	0	0.628719	inf	#VALUE!	#NAME?	5e-05	0.000480228	yes
TraesCS6B02G341200	TraesCS6B02G341200	-	6B:600597249-600597957	10_1_74	10_1_128	OK	0	1.37155	inf	#VALUE!	#NAME?	5e-05	0.000480228	yes
TraesCS6B02G346700	TraesCS6B02G346700	-	6B:610808585-610809673	10_1_74	10_1_128	OK	0	0.311538	inf	#VALUE!	#NAME?	5e-05	0.000480228	yes
TraesCS6B02G355900	TraesCS6B02G355900	-	6B:624311965-624313762	10_1_74	10_1_128	OK	0	0.490244	inf	#VALUE!	#NAME?	5e-05	0.000480228	yes
TraesCS6B02G358900	TraesCS6B02G358900	-	6B:630465583-630465913	10_1_74	10_1_128	OK	0	11.2989	inf	#VALUE!	#NAME?	5e-05	0.000480228	yes
TraesCS6B02G359000	TraesCS6B02G359000	-	6B:630504674-630504998	10_1_74	10_1_128	OK	0	2.27162	inf	#VALUE!	#NAME?	5e-05	0.000480228	yes
TraesCS6B02G359600	TraesCS6B02G359600	-	6B:631245208-631246198	10_1_74	10_1_128	OK	0	0.527982	inf	#VALUE!	#NAME?	5e-05	0.000480228	yes
TraesCS6B02G359700	TraesCS6B02G359700	-	6B:631534461-631534815	10_1_74	10_1_128	OK	0	0.977508	inf	#VALUE!	#NAME?	5e-05	0.000480228	yes
TraesCS6B02G362000	TraesCS6B02G362000	-	6B:633730595-633732366	10_1_74	10_1_128	OK	0	0.440491	inf	#VALUE!	#NAME?	5e-05	0.000480228	yes
TraesCS6B02G369200	TraesCS6B02G369200	-	6B:643145893-643147193	10_1_74	10_1_128	OK	0	0.391001	inf	#VALUE!	#NAME?	0.0063	0.0269245	yes
TraesCS6B02G370600	TraesCS6B02G370600	-	6B:644381968-644383538	10_1_74	10_1_128	OK	0	0.996281	inf	#VALUE!	#NAME?	5e-05	0.000480228	yes
TraesCS6B02G392800	TraesCS6B02G392800	-	6B:667894970-667895851	10_1_74	10_1_128	OK	0	0.360943	inf	#VALUE!	#NAME?	5e-05	0.000480228	yes
TraesCS6B02G393200	TraesCS6B02G393200	-	6B:668029156-668030185	10_1_74	10_1_128	OK	0	1.6971	inf	#VALUE!	#NAME?	5e-05	0.000480228	yes
TraesCS6B02G401000	TraesCS6B02G401000	-	6B:676864929-676865881	10_1_74	10_1_128	OK	0	0.792378	inf	#VALUE!	#NAME?	5e-05	0.000480228	yes
TraesCS6B02G401600	TraesCS6B02G401600	-	6B:678092151-678092688	10_1_74	10_1_128	OK	0	1.57896	inf	#VALUE!	#NAME?	5e-05	0.000480228	yes
TraesCS6B02G411000	TraesCS6B02G411000	-	6B:685017014-685018041	10_1_74	10_1_128	OK	0	1.62812	inf	#VALUE!	#NAME?	5e-05	0.000480228	yes
TraesCS6B02G414300	TraesCS6B02G414300	-	6B:687317578-687318076	10_1_74	10_1_128	OK	0	0.755725	inf	#VALUE!	#NAME?	5e-05	0.000480228	yes
TraesCS6B02G416500	TraesCS6B02G416500	-	6B:688756036-688758682	10_1_74	10_1_128	OK	0	0.928314	inf	#VALUE!	#NAME?	5e-05	0.000480228	yes
TraesCS6B02G431100	TraesCS6B02G431100	-	6B:699017844-699018714	10_1_74	10_1_128	OK	0	0.38949	inf	#VALUE!	#NAME?	0.0001	0.000887474	yes
TraesCS6B02G450900	TraesCS6B02G450900	-	6B:709579444-709583862	10_1_74	10_1_128	OK	0	0.429934	inf	#VALUE!	#NAME?	5e-05	0.000480228	yes
TraesCS6B02G451400	TraesCS6B02G451400	-	6B:710147769-710148556	10_1_74	10_1_128	OK	0	1.8447	inf	#VALUE!	#NAME?	0.00045	0.00320308	yes
TraesCS6B02G458300	TraesCS6B02G458300	-	6B:713483370-713489978	10_1_74	10_1_128	OK	0	1.66517	inf	#VALUE!	#NAME?	5e-05	0.000480228	yes
TraesCS6B02G466600	TraesCS6B02G466600	-	6B:716618122-716622318	10_1_74	10_1_128	OK	0	0.314872	inf	#VALUE!	#NAME?	5e-05	0.000480228	yes
TraesCS6B02G468300	TraesCS6B02G468300	-	6B:717891357-717892813	10_1_74	10_1_128	OK	0	1.6627	inf	#VALUE!	#NAME?	5e-05	0.000480228	yes
TraesCS6B02G468900	TraesCS6B02G468900	-	6B:717961215-717964216	10_1_74	10_1_128	OK	0	0.903653	inf	#VALUE!	#NAME?	5e-05	0.000480228	yes
TraesCS6D02G010300	TraesCS6D02G010300	-	6D:3926180-3927525	10_1_74	10_1_128	OK	0.429951	0	#NAME?	#NAME?	#NAME?	5e-05	0.000480228	yes
TraesCS6D02G011900	TraesCS6D02G011900	-	6D:4677192-4678250	10_1_74	10_1_128	OK	0.370701	0	#NAME?	#NAME?	#NAME?	5e-05	0.000480228	yes
TraesCS6D02G019600	TraesCS6D02G019600	-	6D:7899809-7900100	10_1_74	10_1_128	OK	0	2.11609	inf	#VALUE!	#NAME?	5e-05	0.000480228	yes
TraesCS6D02G040600	TraesCS6D02G040600	-	6D:16514548-16515345	10_1_74	10_1_128	OK	0	8.34814	inf	#VALUE!	#NAME?	5e-05	0.000480228	yes
TraesCS6D02G159900	TraesCS6D02G159900	-	6D:137528732-137528948	10_1_74	10_1_128	OK	0	1.60747	inf	#VALUE!	#NAME?	0.00085	0.00540899	yes
TraesCS6D02G164100	TraesCS6D02G164100	-	6D:143375496-143378990	10_1_74	10_1_128	OK	2.90753	0	#NAME?	#NAME?	#NAME?	5e-05	0.000480228	yes
TraesCS6D02G218800	TraesCS6D02G218800	-	6D:308900895-308901192	10_1_74	10_1_128	OK	0	0.583352	inf	#VALUE!	#NAME?	0.01395	0.0499032	yes
TraesCS6D02G354800	TraesCS6D02G354800	-	6D:450080834-450081500	10_1_74	10_1_128	OK	0.459976	0	#NAME?	#NAME?	#NAME?	5e-05	0.000480228	yes
TraesCS6D02G399700	TraesCS6D02G399700	-	6D:469990948-469991140	10_1_74	10_1_128	OK	1.73144	0	#NAME?	#NAME?	#NAME?	0.0005	0.0034941	yes
TraesCS7A02G009000	TraesCS7A02G009000	-	7A:3977783-3978104	10_1_74	10_1_128	OK	0	0.508247	inf	#VALUE!	#NAME?	0.0005	0.0034941	yes
TraesCS7A02G015700	TraesCS7A02G015700	-	7A:6755751-6756326	10_1_74	10_1_128	OK	0	5.55614	inf	#VALUE!	#NAME?	5e-05	0.000480228	yes
TraesCS7A02G017200	TraesCS7A02G017200	-	7A:7511276-7514600	10_1_74	10_1_128	OK	1.98405	0	#NAME?	#NAME?	#NAME?	5e-05	0.000480228	yes
TraesCS7A02G021700	TraesCS7A02G021700	-	7A:8774655-8781215	10_1_74	10_1_128	OK	0	5.50659	inf	#VALUE!	#NAME?	5e-05	0.000480228	yes
TraesCS7A02G090300	TraesCS7A02G090300	-	7A:54995756-54997112	10_1_74	10_1_128	OK	0	3.10467	inf	#VALUE!	#NAME?	0.00575	0.0250849	yes
TraesCS7A02G187400	TraesCS7A02G187400	-	7A:143039794-143040256	10_1_74	10_1_128	OK	0	1.70048	inf	#VALUE!	#NAME?	5e-05	0.000480228	yes
TraesCS7A02G222200	TraesCS7A02G222200	-	7A:191663898-191665390	10_1_74	10_1_128	OK	1.12048	0	#NAME?	#NAME?	#NAME?	5e-05	0.000480228	yes
TraesCS7A02G233100	TraesCS7A02G233100	-	7A:204667921-204668176	10_1_74	10_1_128	OK	0.755654	0	#NAME?	#NAME?	#NAME?	0.0008	0.00514447	yes
TraesCS7A02G243900	TraesCS7A02G243900	-	7A:220094067-220100422	10_1_74	10_1_128	OK	0	2.2371	inf	#VALUE!	#NAME?	5e-05	0.000480228	yes
TraesCS7A02G345900	TraesCS7A02G345900	-	7A:508650557-508650917	10_1_74	10_1_128	OK	0	0.497781	inf	#VALUE!	#NAME?	0.00325	0.015952	yes
TraesCS7A02G526700	TraesCS7A02G526700	-	7A:708361476-708365723	10_1_74	10_1_128	OK	1.17612	0	#NAME?	#NAME?	#NAME?	5e-05	0.000480228	yes
TraesCS7A02G527100	TraesCS7A02G527100	-	7A:708511318-708513738	10_1_74	10_1_128	OK	0	0.414882	inf	#VALUE!	#NAME?	5e-05	0.000480228	yes
TraesCS7A02G538100	TraesCS7A02G538100	-	7A:715333047-715333889	10_1_74	10_1_128	OK	0.472735	0	#NAME?	#NAME?	#NAME?	5e-05	0.000480228	yes
TraesCS7A02G539300	TraesCS7A02G539300	-	7A:716402745-716405591	10_1_74	10_1_128	OK	0	0.443443	inf	#VALUE!	#NAME?	5e-05	0.000480228	yes
TraesCS7A02G540500	TraesCS7A02G540500	-	7A:717394531-717396425	10_1_74	10_1_128	OK	6.562	0	#NAME?	#NAME?	#NAME?	5e-05	0.000480228	yes
TraesCS7A02G540900	TraesCS7A02G540900	-	7A:717581944-717602688	10_1_74	10_1_128	OK	0.447981	0	#NAME?	#NAME?	#NAME?	5e-05	0.000480228	yes
TraesCS7B02G008600	TraesCS7B02G008600	-	7B:5215472-5220053	10_1_74	10_1_128	OK	0.541985	0	#NAME?	#NAME?	#NAME?	5e-05	0.000480228	yes
TraesCS7B02G137500	TraesCS7B02G137500	-	7B:171984516-171986679	10_1_74	10_1_128	OK	0.354279	0	#NAME?	#NAME?	#NAME?	5e-05	0.000480228	yes
TraesCS7B02G142900	TraesCS7B02G142900	-	7B:182945298-182945643	10_1_74	10_1_128	OK	0	1.02806	inf	#VALUE!	#NAME?	5e-05	0.000480228	yes
TraesCS7B02G268200	TraesCS7B02G268200	-	7B:491150891-491151245	10_1_74	10_1_128	OK	0	0.322296	inf	#VALUE!	#NAME?	0.01395	0.0499032	yes
TraesCS7B02G366200	TraesCS7B02G366200	-	7B:630107196-630110084	10_1_74	10_1_128	OK	4.51755	0	#NAME?	#NAME?	#NAME?	5e-05	0.000480228	yes
TraesCS7B02G372800	TraesCS7B02G372800	-	7B:638610202-638610652	10_1_74	10_1_128	OK	0	0.626681	inf	#VALUE!	#NAME?	5e-05	0.000480228	yes
TraesCS7B02G373800	TraesCS7B02G373800	-	7B:639378575-639380906	10_1_74	10_1_128	OK	0.930579	0	#NAME?	#NAME?	#NAME?	5e-05	0.000480228	yes
TraesCS7B02G417700	TraesCS7B02G417700	-	7B:685478266-685479217	10_1_74	10_1_128	OK	0.658851	0	#NAME?	#NAME?	#NAME?	5e-05	0.000480228	yes
TraesCS7B02G487900	TraesCS7B02G487900	-	7B:742992114-742992345	10_1_74	10_1_128	OK	2.51327	0	#NAME?	#NAME?	#NAME?	5e-05	0.000480228	yes
TraesCS7B02G499300	TraesCS7B02G499300	-	7B:749559255-749560042	10_1_74	10_1_128	OK	0	0.34311	inf	#VALUE!	#NAME?	5e-05	0.000480228	yes
TraesCS7D02G086500	TraesCS7D02G086500	-	7D:53268298-53269912	10_1_74	10_1_128	OK	0	3.14514	inf	#VALUE!	#NAME?	0.00205	0.0110527	yes
TraesCS7D02G115000	TraesCS7D02G115000	-	7D:70735508-70736755	10_1_74	10_1_128	OK	0	2.23297	inf	#VALUE!	#NAME?	5e-05	0.000480228	yes
TraesCS7D02G131600	TraesCS7D02G131600	-	7D:83455282-83456324	10_1_74	10_1_128	OK	9.11631	0	#NAME?	#NAME?	#NAME?	5e-05	0.000480228	yes
TraesCS7D02G161800	TraesCS7D02G161800	-	7D:111746501-111747406	10_1_74	10_1_128	OK	0.31099	0	#NAME?	#NAME?	#NAME?	0.00155	0.00883321	yes
TraesCS7D02G168700	TraesCS7D02G168700	-	7D:119565538-119569115	10_1_74	10_1_128	OK	4.11688	0	#NAME?	#NAME?	#NAME?	5e-05	0.000480228	yes
TraesCS7D02G185000	TraesCS7D02G185000	-	7D:138281166-138281506	10_1_74	10_1_128	OK	0.56934	0	#NAME?	#NAME?	#NAME?	0.00965	0.0376616	yes
TraesCS7D02G187900	TraesCS7D02G187900	-	7D:140320381-140321590	10_1_74	10_1_128	OK	1.32488	0	#NAME?	#NAME?	#NAME?	5e-05	0.000480228	yes
TraesCS7D02G188000	TraesCS7D02G188000	-	7D:140327086-140329087	10_1_74	10_1_128	OK	3.05097	0	#NAME?	#NAME?	#NAME?	5e-05	0.000480228	yes
TraesCS7D02G276800	TraesCS7D02G276800	-	7D:265165029-265173079	10_1_74	10_1_128	OK	0.86898	0	#NAME?	#NAME?	#NAME?	5e-05	0.000480228	yes
TraesCS7D02G295600	TraesCS7D02G295600	-	7D:370515888-370517875	10_1_74	10_1_128	OK	0	2.00685	inf	#VALUE!	#NAME?	5e-05	0.000480228	yes
TraesCS7D02G333300	TraesCS7D02G333300	-	7D:424644555-424644915	10_1_74	10_1_128	OK	0	0.964791	inf	#VALUE!	#NAME?	5e-05	0.000480228	yes
TraesCS7D02G333400	TraesCS7D02G333400	-	7D:424658926-424659313	10_1_74	10_1_128	OK	0	0.330757	inf	#VALUE!	#NAME?	0.0053	0.0235128	yes
TraesCS7D02G369400	TraesCS7D02G369400	-	7D:478327397-478329002	10_1_74	10_1_128	OK	0.347493	0	#NAME?	#NAME?	#NAME?	5e-05	0.000480228	yes
TraesCS7D02G378700	TraesCS7D02G378700	-	7D:490214137-490222436	10_1_74	10_1_128	OK	0	6.0572	inf	#VALUE!	#NAME?	5e-05	0.000480228	yes
TraesCS7D02G416600	TraesCS7D02G416600	-	7D:535563026-535563899	10_1_74	10_1_128	OK	1.26457	0	#NAME?	#NAME?	#NAME?	5e-05	0.000480228	yes
TraesCS7D02G434400	TraesCS7D02G434400	-	7D:554316390-554318412	10_1_74	10_1_128	OK	0.520427	0	#NAME?	#NAME?	#NAME?	5e-05	0.000480228	yes
TraesCS7D02G460700	TraesCS7D02G460700	-	7D:577257759-577260702	10_1_74	10_1_128	OK	0	0.389059	inf	#VALUE!	#NAME?	5e-05	0.000480228	yes
TraesCS7D02G461500	TraesCS7D02G461500	-	7D:577703426-577705372	10_1_74	10_1_128	OK	0.460765	0	#NAME?	#NAME?	#NAME?	5e-05	0.000480228	yes
TraesCS7D02G509900	TraesCS7D02G509900	-	7D:613103583-613104698	10_1_74	10_1_128	OK	9.47272	0	#NAME?	#NAME?	#NAME?	5e-05	0.000480228	yes
TraesCS7D02G515300	TraesCS7D02G515300	-	7D:615791893-615792715	10_1_74	10_1_128	OK	0	0.64281	inf	#VALUE!	#NAME?	5e-05	0.000480228	yes
TraesCS7D02G525500	TraesCS7D02G525500	-	7D:621172878-621174486	10_1_74	10_1_128	OK	2.45229	0	#NAME?	#NAME?	#NAME?	5e-05	0.000480228	yes
TraesCS7D02G526700	TraesCS7D02G526700	-	7D:621979529-621988369	10_1_74	10_1_128	OK	1.93004	0	#NAME?	#NAME?	#NAME?	5e-05	0.000480228	yes
TraesCS7D02G539400	TraesCS7D02G539400	-	7D:629781758-629782221	10_1_74	10_1_128	OK	1.72196	0	#NAME?	#NAME?	#NAME?	5e-05	0.000480228	yes
TraesCS7D02G542000	TraesCS7D02G542000	-	7D:631360571-631361979	10_1_74	10_1_128	OK	0.373181	0	#NAME?	#NAME?	#NAME?	5e-05	0.000480228	yes
TraesCS7D02G542200	TraesCS7D02G542200	-	7D:631424254-631428465	10_1_74	10_1_128	OK	0.637399	0	#NAME?	#NAME?	#NAME?	5e-05	0.000480228	yes
TraesCS7D02G546400	TraesCS7D02G546400	-	7D:633147740-633152123	10_1_74	10_1_128	OK	2.19403	0	#NAME?	#NAME?	#NAME?	5e-05	0.000480228	yes
TraesCS7D02G546800	TraesCS7D02G546800	-	7D:633392315-633394668	10_1_74	10_1_128	OK	0.730225	0	#NAME?	#NAME?	#NAME?	5e-05	0.000480228	yes
TraesCS7D02G550200	TraesCS7D02G550200	-	7D:634592256-634594854	10_1_74	10_1_128	OK	0.510192	0	#NAME?	#NAME?	#NAME?	5e-05	0.000480228	yes
TraesCS7D02G551200	TraesCS7D02G551200	-	7D:634766673-634774865	10_1_74	10_1_128	OK	0	0.704541	inf	#VALUE!	#NAME?	5e-05	0.000480228	yes
TraesCS7D02G554700	TraesCS7D02G554700	-	7D:638381343-638382296	10_1_74	10_1_128	OK	0.565344	0	#NAME?	#NAME?	#NAME?	5e-05	0.000480228	yes
TraesCSU02G024300	TraesCSU02G024300	-	Un:24672426-24674333	10_1_74	10_1_128	OK	0.485432	0	#NAME?	#NAME?	#NAME?	5e-05	0.000480228	yes
TraesCSU02G029500	TraesCSU02G029500	-	Un:28320662-28323862	10_1_74	10_1_128	OK	0	1.76159	inf	#VALUE!	#NAME?	5e-05	0.000480228	yes
TraesCSU02G029900	TraesCSU02G029900	-	Un:28572352-28574703	10_1_74	10_1_128	OK	0	2.81575	inf	#VALUE!	#NAME?	5e-05	0.000480228	yes
TraesCSU02G030300	TraesCSU02G030300	-	Un:28752660-28754226	10_1_74	10_1_128	OK	0	1.40477	inf	#VALUE!	#NAME?	5e-05	0.000480228	yes
TraesCSU02G030800	TraesCSU02G030800	-	Un:28897260-28898594	10_1_74	10_1_128	OK	0	27.2733	inf	#VALUE!	#NAME?	5e-05	0.000480228	yes
TraesCSU02G031000	TraesCSU02G031000	-	Un:29184957-29186359	10_1_74	10_1_128	OK	0	1.08062	inf	#VALUE!	#NAME?	5e-05	0.000480228	yes
TraesCSU02G031200	TraesCSU02G031200	-	Un:29220394-29224486	10_1_74	10_1_128	OK	0	4.66674	inf	#VALUE!	#NAME?	5e-05	0.000480228	yes
TraesCSU02G031300	TraesCSU02G031300	-	Un:29225606-29235238	10_1_74	10_1_128	OK	0	3.12576	inf	#VALUE!	#NAME?	5e-05	0.000480228	yes
TraesCSU02G032500	TraesCSU02G032500	-	Un:29740304-29749745	10_1_74	10_1_128	OK	0	0.564917	inf	#VALUE!	#NAME?	5e-05	0.000480228	yes
TraesCSU02G033000	TraesCSU02G033000	-	Un:29818751-29819446	10_1_74	10_1_128	OK	0	0.869426	inf	#VALUE!	#NAME?	5e-05	0.000480228	yes
TraesCSU02G033800	TraesCSU02G033800	-	Un:29989883-29990534	10_1_74	10_1_128	OK	0	5.62105	inf	#VALUE!	#NAME?	5e-05	0.000480228	yes
TraesCSU02G035100	TraesCSU02G035100	-	Un:30183796-30187739	10_1_74	10_1_128	OK	0	0.736311	inf	#VALUE!	#NAME?	5e-05	0.000480228	yes
TraesCSU02G038900	TraesCSU02G038900	-	Un:31929897-31933611	10_1_74	10_1_128	OK	0.405802	0	#NAME?	#NAME?	#NAME?	5e-05	0.000480228	yes
TraesCSU02G078700	TraesCSU02G078700	-	Un:71183951-71184392	10_1_74	10_1_128	OK	0	1.46196	inf	#VALUE!	#NAME?	5e-05	0.000480228	yes
TraesCSU02G079000	TraesCSU02G079000	-	Un:71237431-71239297	10_1_74	10_1_128	OK	0	5.49745	inf	#VALUE!	#NAME?	5e-05	0.000480228	yes
TraesCSU02G106400	TraesCSU02G106400	-	Un:93234440-93236354	10_1_74	10_1_128	OK	0.588547	0	#NAME?	#NAME?	#NAME?	5e-05	0.000480228	yes
TraesCSU02G114600	TraesCSU02G114600	-	Un:99490931-99496217	10_1_74	10_1_128	OK	0	30.8147	inf	#VALUE!	#NAME?	5e-05	0.000480228	yes
TraesCSU02G115600	TraesCSU02G115600	-	Un:100171255-100173429	10_1_74	10_1_128	OK	0	10.0556	inf	#VALUE!	#NAME?	5e-05	0.000480228	yes
TraesCSU02G115900	TraesCSU02G115900	-	Un:100209022-100211013	10_1_74	10_1_128	OK	0	2.34733	inf	#VALUE!	#NAME?	5e-05	0.000480228	yes
TraesCSU02G116000	TraesCSU02G116000	-	Un:100233723-100241333	10_1_74	10_1_128	OK	0	1.58775	inf	#VALUE!	#NAME?	5e-05	0.000480228	yes
TraesCSU02G116200	TraesCSU02G116200	-	Un:100283342-100290011	10_1_74	10_1_128	OK	0	2.08647	inf	#VALUE!	#NAME?	5e-05	0.000480228	yes
TraesCSU02G123900	TraesCSU02G123900	-	Un:108250626-108251916	10_1_74	10_1_128	OK	0	0.681904	inf	#VALUE!	#NAME?	5e-05	0.000480228	yes
TraesCSU02G136600	TraesCSU02G136600	-	Un:123879492-123880990	10_1_74	10_1_128	OK	0.42044	0	#NAME?	#NAME?	#NAME?	5e-05	0.000480228	yes
TraesCSU02G174000	TraesCSU02G174000	-	Un:261261492-261262197	10_1_74	10_1_128	OK	0	1.94696	inf	#VALUE!	#NAME?	5e-05	0.000480228	yes
TraesCSU02G178800	TraesCSU02G178800	-	Un:269322460-269323573	10_1_74	10_1_128	OK	4.07293	0	#NAME?	#NAME?	#NAME?	5e-05	0.000480228	yes
TraesCSU02G205500	TraesCSU02G205500	-	Un:305945867-305947202	10_1_74	10_1_128	OK	0	0.628668	inf	#VALUE!	#NAME?	5e-05	0.000480228	yes
TraesCSU02G213300	TraesCSU02G213300	-	Un:316531144-316531459	10_1_74	10_1_128	OK	0.469885	0	#NAME?	#NAME?	#NAME?	0.00475	0.0215296	yes
TraesCSU02G213600	TraesCSU02G213600	-	Un:316653086-316653786	10_1_74	10_1_128	OK	1.50659	0	#NAME?	#NAME?	#NAME?	5e-05	0.000480228	yes
TraesCSU02G224300	TraesCSU02G224300	-	Un:330562749-330563340	10_1_74	10_1_128	OK	0	1.10771	inf	#VALUE!	#NAME?	5e-05	0.000480228	yes
TraesCSU02G250600	TraesCSU02G250600	-	Un:383554809-383555262	10_1_74	10_1_128	OK	0	0.505154	inf	#VALUE!	#NAME?	5e-05	0.000480228	yes
TraesCSU02G258600	TraesCSU02G258600	-	Un:403845691-403846900	10_1_74	10_1_128	OK	2.48239	0	#NAME?	#NAME?	#NAME?	5e-05	0.000480228	yes
TraesCSU02G115200	TraesCSU02G115200	-	Un:99822671-99827969	10_1_74	10_1_128	OK	0.0393007	85.3109	11.084	2170.78	11.2789	5e-05	0.000480228	yes
TraesCSU02G115400	TraesCSU02G115400	-	Un:100076555-100085796	10_1_74	10_1_128	OK	0.0157831	9.40005	9.21814	595.575	9.06602	0.0003	0.0022879	yes
TraesCSU02G029700	TraesCSU02G029700	-	Un:28394527-28398756	10_1_74	10_1_128	OK	0.112571	43.2459	8.58559	384.167	14.0659	5e-05	0.000480228	yes
TraesCSU02G140900	TraesCSU02G140900	-	Un:134310978-134313910	10_1_74	10_1_128	OK	0.0179261	6.8361	8.57497	381.35	7.9818	0.00095	0.00592986	yes
TraesCSU02G034700	TraesCSU02G034700	-	Un:30107853-30110146	10_1_74	10_1_128	OK	0.139168	39.8642	8.16213	286.448	9.21091	5e-05	0.000480228	yes
TraesCSU02G114200	TraesCSU02G114200	-	Un:99090824-99093797	10_1_74	10_1_128	OK	0.0328285	9.26986	8.14146	282.373	6.31171	0.01035	0.0397808	yes
TraesCSU02G116100	TraesCSU02G116100	-	Un:100252705-100258753	10_1_74	10_1_128	OK	0.0887406	23.3813	8.04154	263.478	10.4177	5e-05	0.000480228	yes
TraesCS6D02G040400	TraesCS6D02G040400	-	6D:16502831-16503645	10_1_74	10_1_128	OK	0.531508	106.295	7.64377	199.988	8.7822	5e-05	0.000480228	yes
TraesCS4D02G070400	TraesCS4D02G070400	-	4D:45699316-45705080	10_1_74	10_1_128	OK	0.101882	14.6971	7.17249	144.256	6.42138	5e-05	0.000480228	yes
TraesCS6D02G040500	TraesCS6D02G040500	-	6D:16510677-16511506	10_1_74	10_1_128	OK	0.573415	82.1973	7.16337	143.347	7.63436	0.00015	0.00125997	yes
TraesCSU02G035700	TraesCSU02G035700	-	Un:30529643-30531887	10_1_74	10_1_128	OK	0.293115	35.047	6.90168	119.567	9.20401	5e-05	0.000480228	yes
TraesCS6B02G413300	TraesCS6B02G413300	-	6B:686798887-686809684	10_1_74	10_1_128	OK	0.0196064	2.2748	6.85827	116.023	3.50319	0.00775	0.0317139	yes
TraesCS6A02G025000	TraesCS6A02G025000	-	6A:12405350-12412662	10_1_74	10_1_128	OK	0.00548949	0.557896	6.66718	101.63	3.70367	0.00965	0.0376616	yes
TraesCS6B02G339500	TraesCS6B02G339500	-	6B:599072509-599072842	10_1_74	10_1_128	OK	0.650853	49.8203	6.25826	76.5463	10.5415	0.00775	0.0317139	yes
TraesCS6B02G252900	TraesCS6B02G252900	-	6B:453930736-453932389	10_1_74	10_1_128	OK	0.16382	11.7448	6.16377	71.6935	8.53951	5e-05	0.000480228	yes
TraesCS7A02G001700	TraesCS7A02G001700	-	7A:1280348-1295461	10_1_74	10_1_128	OK	0.207342	14.3771	6.11561	69.3397	12.5715	5e-05	0.000480228	yes
TraesCS3D02G416000	TraesCS3D02G416000	-	3D:527482162-527485113	10_1_74	10_1_128	OK	0.0352962	1.90539	5.75443	53.9829	4.41473	0.0018	0.00997003	yes
TraesCS6B02G469900	TraesCS6B02G469900	-	6B:718375910-718381971	10_1_74	10_1_128	OK	0.0269275	1.43071	5.73151	53.132	4.61222	0.00535	0.0236977	yes
TraesCS1A02G352700	TraesCS1A02G352700	-	1A:536660905-536664606	10_1_74	10_1_128	OK	0.102618	5.20818	5.66543	50.7533	7.80574	5e-05	0.000480228	yes
TraesCS4B02G101500	TraesCS4B02G101500	-	4B:107232672-107238822	10_1_74	10_1_128	OK	0.0113512	0.531194	5.54832	46.7962	4.43889	0.0037	0.0176691	yes
TraesCS5D02G307100	TraesCS5D02G307100	-	5D:403625607-403636497	10_1_74	10_1_128	OK	0.0486523	2.20115	5.49961	45.2426	6.17948	5e-05	0.000480228	yes
TraesCS4A02G461800	TraesCS4A02G461800	-	4A:726292465-726300158	10_1_74	10_1_128	OK	0.0155829	0.695219	5.47944	44.6145	7.00924	5e-05	0.000480228	yes
TraesCS1D02G026400	TraesCS1D02G026400	-	1D:10736973-10738674	10_1_74	10_1_128	OK	0.125129	5.52187	5.46367	44.1295	4.79063	0.00205	0.0110527	yes
TraesCS6B02G406200	TraesCS6B02G406200	-	6B:680809097-680814154	10_1_74	10_1_128	OK	0.0568525	2.46096	5.43585	43.2866	4.43885	0.00775	0.0317139	yes
TraesCS6B02G233800	TraesCS6B02G233800	-	6B:391071458-391096188	10_1_74	10_1_128	OK	0.191216	8.19897	5.42217	42.8781	7.97036	5e-05	0.000480228	yes
TraesCS6B02G272300	TraesCS6B02G272300	-	6B:491620915-491624815	10_1_74	10_1_128	OK	0.403582	16.8015	5.37958	41.6308	8.32198	5e-05	0.000480228	yes
TraesCS4D02G089400	TraesCS4D02G089400	-	4D:64724945-64730275	10_1_74	10_1_128	OK	0.0206684	0.860145	5.37908	41.6164	5.23835	0.00015	0.00125997	yes
TraesCS6B02G281900	TraesCS6B02G281900	-	6B:508168679-508173812	10_1_74	10_1_128	OK	0.40309	16.7539	5.37725	41.5636	11.1997	5e-05	0.000480228	yes
TraesCS6B02G357800	TraesCS6B02G357800	-	6B:625886933-625891359	10_1_74	10_1_128	OK	0.171558	6.93139	5.33638	40.4027	6.70683	5e-05	0.000480228	yes
TraesCS6B02G245100	TraesCS6B02G245100	-	6B:437480290-437486873	10_1_74	10_1_128	OK	0.217154	8.72672	5.32865	40.1868	6.32356	5e-05	0.000480228	yes
TraesCS6D02G174400	TraesCS6D02G174400	-	6D:163830612-163837664	10_1_74	10_1_128	OK	0.0408692	1.63239	5.31983	39.9419	5.64828	5e-05	0.000480228	yes
TraesCS6B02G460300	TraesCS6B02G460300	-	6B:714063678-714066582	10_1_74	10_1_128	OK	0.0395513	1.57129	5.31208	39.7279	4.62107	0.002	0.0108389	yes
TraesCSU02G219500	TraesCSU02G219500	-	Un:324023408-324025675	10_1_74	10_1_128	OK	0.378989	14.7347	5.28091	38.8788	8.1362	5e-05	0.000480228	yes
TraesCS5D02G158300	TraesCS5D02G158300	-	5D:246303004-246304806	10_1_74	10_1_128	OK	0.13508	5.06247	5.22795	37.4774	5.9465	5e-05	0.000480228	yes
TraesCS7D02G542600	TraesCS7D02G542600	-	7D:631684914-631686729	10_1_74	10_1_128	OK	0.015233	0.568197	5.22111	37.3002	2.84699	0.01305	0.0474385	yes
TraesCS6D02G231000	TraesCS6D02G231000	-	6D:324516557-324522518	10_1_74	10_1_128	OK	0.0698343	2.58058	5.20762	36.953	4.67112	0.00065	0.00433948	yes
TraesCS6B02G387400	TraesCS6B02G387400	-	6B:662256759-662268336	10_1_74	10_1_128	OK	0.37107	13.6761	5.20382	36.8558	10.4404	5e-05	0.000480228	yes
TraesCS6A02G018600	TraesCS6A02G018600	-	6A:9049097-9053672	10_1_74	10_1_128	OK	0.141543	5.15787	5.18747	36.4405	8.2753	5e-05	0.000480228	yes
TraesCS6B02G406100	TraesCS6B02G406100	-	6B:680795673-680798587	10_1_74	10_1_128	OK	0.225959	8.01894	5.14928	35.4885	6.85706	5e-05	0.000480228	yes
TraesCS6B02G419200	TraesCS6B02G419200	-	6B:690973002-690978947	10_1_74	10_1_128	OK	0.034931	1.2324	5.14082	35.281	4.11783	5e-05	0.000480228	yes
TraesCS6A02G028700	TraesCS6A02G028700	-	6A:14602987-14604026	10_1_74	10_1_128	OK	0.317798	11.1946	5.13855	35.2255	5.48719	5e-05	0.000480228	yes
TraesCS5A02G362400	TraesCS5A02G362400	-	5A:563440487-563442023	10_1_74	10_1_128	OK	0.0332985	1.16956	5.13436	35.1234	3.56435	0.01015	0.039153	yes
TraesCS6B02G370000	TraesCS6B02G370000	-	6B:643639127-643642007	10_1_74	10_1_128	OK	0.0581602	2.01613	5.11541	34.6651	6.59801	0.002	0.0108389	yes
TraesCS6A02G067800	TraesCS6A02G067800	-	6A:36249625-36253502	10_1_74	10_1_128	OK	0.032924	1.13907	5.11257	34.5969	4.93477	5e-05	0.000480228	yes
TraesCS1D02G017600	TraesCS1D02G017600	-	1D:7868466-7872465	10_1_74	10_1_128	OK	0.0320884	1.10579	5.10688	34.4607	5.91011	5e-05	0.000480228	yes
TraesCS3B02G448300	TraesCS3B02G448300	-	3B:688395781-688398006	10_1_74	10_1_128	OK	0.296904	10.195	5.10172	34.3377	7.37354	5e-05	0.000480228	yes
TraesCS6B02G412100	TraesCS6B02G412100	-	6B:685635996-685637553	10_1_74	10_1_128	OK	0.049399	1.69107	5.09731	34.2329	3.07795	0.002	0.0108389	yes
TraesCS6B02G227900	TraesCS6B02G227900	-	6B:354954991-354962133	10_1_74	10_1_128	OK	0.229447	7.76687	5.0811	33.8504	6.61529	5e-05	0.000480228	yes
TraesCS6B02G235100	TraesCS6B02G235100	-	6B:396917017-396952628	10_1_74	10_1_128	OK	0.0218913	0.732429	5.06426	33.4576	3.08657	5e-05	0.000480228	yes
TraesCS6B02G374000	TraesCS6B02G374000	-	6B:646741270-646745692	10_1_74	10_1_128	OK	0.0729264	2.39649	5.03834	32.8618	5.66916	0.00055	0.00378294	yes
TraesCS6B02G270200	TraesCS6B02G270200	-	6B:486513601-486518949	10_1_74	10_1_128	OK	0.0124196	0.406587	5.03288	32.7377	2.43784	0.0041	0.019175	yes
TraesCS7D02G031000	TraesCS7D02G031000	-	7D:16254859-16259140	10_1_74	10_1_128	OK	0.0160164	0.524217	5.03254	32.73	5.34713	5e-05	0.000480228	yes
TraesCS6B02G256200	TraesCS6B02G256200	-	6B:460206605-460209974	10_1_74	10_1_128	OK	0.057351	1.83829	5.0024	32.0533	5.11688	0.00775	0.0317139	yes
TraesCS6B02G294700	TraesCS6B02G294700	-	6B:528913292-528915644	10_1_74	10_1_128	OK	1.35911	43.0543	4.98542	31.6782	10.7784	5e-05	0.000480228	yes
TraesCS6B02G362900	TraesCS6B02G362900	-	6B:634306278-634309938	10_1_74	10_1_128	OK	0.287828	9.05132	4.97485	31.447	9.98759	5e-05	0.000480228	yes
TraesCS6B02G258500	TraesCS6B02G258500	-	6B:465675008-465679798	10_1_74	10_1_128	OK	1.58167	49.6609	4.97259	31.3978	11.1352	5e-05	0.000480228	yes
TraesCS6B02G390600	TraesCS6B02G390600	-	6B:664834309-664836633	10_1_74	10_1_128	OK	14.491	448.424	4.95164	30.9451	11.6262	5e-05	0.000480228	yes
TraesCS6B02G264900	TraesCS6B02G264900	-	6B:476176236-476192350	10_1_74	10_1_128	OK	0.0588023	1.81826	4.95054	30.9215	2.93275	0.0041	0.019175	yes
TraesCS6B02G323800	TraesCS6B02G323800	-	6B:572503427-572506398	10_1_74	10_1_128	OK	0.719581	21.8361	4.92342	30.3457	8.56579	5e-05	0.000480228	yes
TraesCS6B02G433700	TraesCS6B02G433700	-	6B:702370128-702371263	10_1_74	10_1_128	OK	0.360645	10.8387	4.90947	30.0537	8.65795	0.00015	0.00125997	yes
TraesCS6B02G349300	TraesCS6B02G349300	-	6B:614130319-614133168	10_1_74	10_1_128	OK	0.622936	18.6514	4.90406	29.9412	7.64792	5e-05	0.000480228	yes
TraesCS6B02G304600	TraesCS6B02G304600	-	6B:545270951-545274229	10_1_74	10_1_128	OK	0.08266	2.43184	4.87871	29.4197	4.59227	5e-05	0.000480228	yes
TraesCS6B02G238600	TraesCS6B02G238600	-	6B:415729869-415731919	10_1_74	10_1_128	OK	1.66826	48.4447	4.85992	29.039	10.5515	5e-05	0.000480228	yes
TraesCS6B02G386500	TraesCS6B02G386500	-	6B:661340336-661343700	10_1_74	10_1_128	OK	0.228602	6.63524	4.85924	29.0253	6.39441	5e-05	0.000480228	yes
TraesCS6B02G250000	TraesCS6B02G250000	-	6B:449446793-449447868	10_1_74	10_1_128	OK	1.74964	50.5037	4.85126	28.8652	9.65782	5e-05	0.000480228	yes
TraesCSU02G033600	TraesCSU02G033600	-	Un:29911970-29914205	10_1_74	10_1_128	OK	0.71473	20.6078	4.84965	28.833	8.82586	5e-05	0.000480228	yes
TraesCS6B02G258000	TraesCS6B02G258000	-	6B:463370143-463374815	10_1_74	10_1_128	OK	0.201598	5.81112	4.84927	28.8254	5.16736	5e-05	0.000480228	yes
TraesCS1A02G432600	TraesCS1A02G432600	-	1A:584345065-584355928	10_1_74	10_1_128	OK	0.0466203	1.34094	4.84614	28.763	7.32647	5e-05	0.000480228	yes
TraesCS6B02G359800	TraesCS6B02G359800	-	6B:631740170-631741196	10_1_74	10_1_128	OK	0.0865786	2.48868	4.84522	28.7446	3.95159	0.0041	0.019175	yes
TraesCS6B02G342400	TraesCS6B02G342400	-	6B:602960904-602962608	10_1_74	10_1_128	OK	6.56325	185.719	4.82256	28.2967	11.3228	5e-05	0.000480228	yes
TraesCS6B02G290500	TraesCS6B02G290500	-	6B:522639942-522643410	10_1_74	10_1_128	OK	0.0691579	1.94789	4.81588	28.1659	6.27769	0.00775	0.0317139	yes
TraesCS6B02G289200	TraesCS6B02G289200	-	6B:520238137-520240902	10_1_74	10_1_128	OK	0.0159227	0.448023	4.81442	28.1375	2.57939	0.0041	0.019175	yes
TraesCS6B02G326500	TraesCS6B02G326500	-	6B:576039326-576041441	10_1_74	10_1_128	OK	1.70396	47.5093	4.80125	27.8818	12.4	5e-05	0.000480228	yes
TraesCS6B02G307800	TraesCS6B02G307800	-	6B:551797287-551804003	10_1_74	10_1_128	OK	0.0222516	0.618695	4.79725	27.8046	2.63283	0.002	0.0108389	yes
TraesCS6B02G442200	TraesCS6B02G442200	-	6B:705885466-705886688	10_1_74	10_1_128	OK	0.0740113	2.0521	4.79321	27.7268	3.07784	0.002	0.0108389	yes
TraesCS6B02G386400	TraesCS6B02G386400	-	6B:661338206-661340313	10_1_74	10_1_128	OK	0.335348	9.05217	4.75453	26.9933	10.3137	5e-05	0.000480228	yes
TraesCS6B02G353700	TraesCS6B02G353700	-	6B:619492680-619494113	10_1_74	10_1_128	OK	0.171276	4.616	4.75225	26.9507	4.30174	5e-05	0.000480228	yes
TraesCS6B02G354300	TraesCS6B02G354300	-	6B:620261046-620264596	10_1_74	10_1_128	OK	0.28167	7.55831	4.74599	26.834	5.77289	5e-05	0.000480228	yes
TraesCS6B02G345500	TraesCS6B02G345500	-	6B:609076178-609076493	10_1_74	10_1_128	OK	3.6669	97.1289	4.72727	26.4881	12.4568	5e-05	0.000480228	yes
TraesCS6B02G338000	TraesCS6B02G338000	-	6B:595226678-595229895	10_1_74	10_1_128	OK	0.644735	16.9958	4.72033	26.3609	6.28739	5e-05	0.000480228	yes
TraesCS6B02G367200	TraesCS6B02G367200	-	6B:641280382-641292350	10_1_74	10_1_128	OK	0.403878	10.5637	4.70905	26.1556	9.98379	5e-05	0.000480228	yes
TraesCS2B02G041200	TraesCS2B02G041200	-	2B:18819335-18824181	10_1_74	10_1_128	OK	0.348265	9.06251	4.70165	26.0218	7.84909	5e-05	0.000480228	yes
TraesCS6B02G300500	TraesCS6B02G300500	-	6B:538947282-538952317	10_1_74	10_1_128	OK	0.0889872	2.30398	4.69439	25.8912	4.51171	5e-05	0.000480228	yes
TraesCS6B02G292400	TraesCS6B02G292400	-	6B:526092667-526096573	10_1_74	10_1_128	OK	0.109685	2.76514	4.65591	25.2098	4.92148	5e-05	0.000480228	yes
TraesCS6B02G252300	TraesCS6B02G252300	-	6B:452528785-452533033	10_1_74	10_1_128	OK	0.0521573	1.30272	4.64251	24.9767	4.35148	5e-05	0.000480228	yes
TraesCS6B02G377100	TraesCS6B02G377100	-	6B:652170602-652173030	10_1_74	10_1_128	OK	0.109661	2.70708	4.62562	24.686	4.41182	0.00025	0.00195444	yes
TraesCS6B02G246000	TraesCS6B02G246000	-	6B:438628688-438630966	10_1_74	10_1_128	OK	0.308993	7.60239	4.62081	24.6038	5.72615	5e-05	0.000480228	yes
TraesCS6B02G423100	TraesCS6B02G423100	-	6B:693119119-693125739	10_1_74	10_1_128	OK	0.327238	8.03736	4.61831	24.5612	6.25153	5e-05	0.000480228	yes
TraesCS6B02G231400	TraesCS6B02G231400	-	6B:380516722-380554322	10_1_74	10_1_128	OK	0.0956625	2.3415	4.61334	24.4767	4.77666	5e-05	0.000480228	yes
TraesCS6B02G322500	TraesCS6B02G322500	-	6B:571096309-571097954	10_1_74	10_1_128	OK	0.238681	5.82031	4.60794	24.3853	8.55986	0.0021	0.0112756	yes
TraesCS1B02G000300	TraesCS1B02G000300	-	1B:711792-713476	10_1_74	10_1_128	OK	0.136633	3.32234	4.60382	24.3158	4.61114	5e-05	0.000480228	yes
TraesCS6B02G432300	TraesCS6B02G432300	-	6B:701655004-701662639	10_1_74	10_1_128	OK	4.72506	114.64	4.60063	24.2621	5.14395	5e-05	0.000480228	yes
TraesCS6B02G371500	TraesCS6B02G371500	-	6B:645480602-645483093	10_1_74	10_1_128	OK	1.93269	46.6471	4.5931	24.1358	9.24439	5e-05	0.000480228	yes
TraesCS6B02G456900	TraesCS6B02G456900	-	6B:713007727-713009141	10_1_74	10_1_128	OK	0.201256	4.84326	4.58887	24.0651	4.45013	0.0002	0.00161376	yes
TraesCS6B02G450200	TraesCS6B02G450200	-	6B:709019359-709020883	10_1_74	10_1_128	OK	0.432888	10.3388	4.57793	23.8833	8.66703	5e-05	0.000480228	yes
TraesCS1A02G160200	TraesCS1A02G160200	-	1A:287681549-287684692	10_1_74	10_1_128	OK	0.33831	8.0435	4.57141	23.7756	8.41588	5e-05	0.000480228	yes
TraesCS6B02G224800	TraesCS6B02G224800	-	6B:345205232-345239263	10_1_74	10_1_128	OK	0.502037	11.9182	4.56922	23.7395	9.56246	5e-05	0.000480228	yes
TraesCS6B02G315700	TraesCS6B02G315700	-	6B:563487796-563492232	10_1_74	10_1_128	OK	0.274596	6.49643	4.56426	23.6581	4.95413	5e-05	0.000480228	yes
TraesCS6B02G237300	TraesCS6B02G237300	-	6B:410679430-410681335	10_1_74	10_1_128	OK	0.0461577	1.08124	4.54997	23.4249	2.52006	0.00775	0.0317139	yes
TraesCS6B02G274900	TraesCS6B02G274900	-	6B:496988017-496990585	10_1_74	10_1_128	OK	0.135964	3.18109	4.54823	23.3966	3.80728	0.00025	0.00195444	yes
TraesCS6B02G334300	TraesCS6B02G334300	-	6B:586654791-586658171	10_1_74	10_1_128	OK	0.268212	6.23878	4.53982	23.2607	5.63166	5e-05	0.000480228	yes
TraesCS6B02G282600	TraesCS6B02G282600	-	6B:509257553-509260239	10_1_74	10_1_128	OK	0.272262	6.2708	4.52558	23.0322	7.14292	0.0003	0.0022879	yes
TraesCS6B02G391400	TraesCS6B02G391400	-	6B:665715749-665716619	10_1_74	10_1_128	OK	0.247545	5.7004	4.5253	23.0277	6.41352	0.0021	0.0112756	yes
TraesCS6B02G447700	TraesCS6B02G447700	-	6B:708046296-708047743	10_1_74	10_1_128	OK	0.170987	3.93459	4.52426	23.0111	5.68241	0.0014	0.00815004	yes
TraesCS6B02G393000	TraesCS6B02G393000	-	6B:667952757-667961955	10_1_74	10_1_128	OK	0.196289	4.50532	4.52058	22.9525	6.4497	5e-05	0.000480228	yes
TraesCS6B02G248300	TraesCS6B02G248300	-	6B:445007500-445012217	10_1_74	10_1_128	OK	0.365592	8.36665	4.51634	22.8852	7.21891	5e-05	0.000480228	yes
TraesCS4B02G176400	TraesCS4B02G176400	-	4B:386724036-386738109	10_1_74	10_1_128	OK	0.0251056	0.572985	4.51242	22.8231	3.83131	0.0002	0.00161376	yes
TraesCS2A02G563600	TraesCS2A02G563600	-	2A:764148633-764151194	10_1_74	10_1_128	OK	0.0279842	0.638223	4.51138	22.8066	3.51219	0.0014	0.00815004	yes
TraesCS6B02G263000	TraesCS6B02G263000	-	6B:473540258-473541658	10_1_74	10_1_128	OK	0.429837	9.77366	4.50704	22.7381	7.33222	5e-05	0.000480228	yes
TraesCS6B02G419600	TraesCS6B02G419600	-	6B:691336918-691338737	10_1_74	10_1_128	OK	0.181936	4.11516	4.49945	22.6188	7.34745	0.0007	0.00460947	yes
TraesCS6B02G239000	TraesCS6B02G239000	-	6B:415869964-415873080	10_1_74	10_1_128	OK	1.15118	26.0313	4.49906	22.6127	8.33115	5e-05	0.000480228	yes
TraesCS6B02G247800	TraesCS6B02G247800	-	6B:444538636-444542796	10_1_74	10_1_128	OK	0.128903	2.90173	4.49255	22.5109	3.99561	5e-05	0.000480228	yes
TraesCS6B02G400500	TraesCS6B02G400500	-	6B:676036363-676037112	10_1_74	10_1_128	OK	0.414449	9.32155	4.4913	22.4914	8.05476	0.002	0.0108389	yes
TraesCS6B02G269900	TraesCS6B02G269900	-	6B:485869282-485874164	10_1_74	10_1_128	OK	0.1955	4.38055	4.48587	22.4069	4.89436	5e-05	0.000480228	yes
TraesCS6B02G315800	TraesCS6B02G315800	-	6B:563995726-564000721	10_1_74	10_1_128	OK	0.536402	11.9827	4.4815	22.3391	7.63168	5e-05	0.000480228	yes
TraesCS5A02G056800	TraesCS5A02G056800	-	5A:53218950-53220206	10_1_74	10_1_128	OK	0.232367	5.19027	4.48133	22.3365	7.32699	0.00135	0.00790205	yes
TraesCS6B02G283200	TraesCS6B02G283200	-	6B:511422463-511425586	10_1_74	10_1_128	OK	0.6033	13.4437	4.47792	22.2837	8.0446	5e-05	0.000480228	yes
TraesCS6B02G229700	TraesCS6B02G229700	-	6B:368471248-368482970	10_1_74	10_1_128	OK	0.310822	6.90774	4.47406	22.2242	5.26465	5e-05	0.000480228	yes
TraesCS6B02G256400	TraesCS6B02G256400	-	6B:460489920-460505685	10_1_74	10_1_128	OK	0.363225	8.0233	4.46526	22.0891	7.20374	5e-05	0.000480228	yes
TraesCS6B02G260800	TraesCS6B02G260800	-	6B:470918656-470921934	10_1_74	10_1_128	OK	0.153221	3.37569	4.46149	22.0314	3.88573	5e-05	0.000480228	yes
TraesCS6B02G308300	TraesCS6B02G308300	-	6B:552244997-552246897	10_1_74	10_1_128	OK	0.082175	1.80758	4.45921	21.9966	4.29679	0.00215	0.0114883	yes
TraesCS6B02G317100	TraesCS6B02G317100	-	6B:564992534-564993867	10_1_74	10_1_128	OK	0.87735	19.2224	4.45349	21.9096	10.1401	5e-05	0.000480228	yes
TraesCS6B02G299600	TraesCS6B02G299600	-	6B:537463202-537466083	10_1_74	10_1_128	OK	0.178269	3.90042	4.4515	21.8794	4.46556	5e-05	0.000480228	yes
TraesCS6B02G310700	TraesCS6B02G310700	-	6B:556490257-556495581	10_1_74	10_1_128	OK	0.0674594	1.47341	4.44899	21.8413	3.58242	5e-05	0.000480228	yes
TraesCS6B02G392900	TraesCS6B02G392900	-	6B:667896606-667900039	10_1_74	10_1_128	OK	0.269897	5.88831	4.44737	21.8168	4.99158	5e-05	0.000480228	yes
TraesCS6B02G306100	TraesCS6B02G306100	-	6B:549192331-549195012	10_1_74	10_1_128	OK	0.0681665	1.48567	4.44591	21.7948	4.97044	0.0004	0.00290352	yes
TraesCS6B02G280000	TraesCS6B02G280000	-	6B:506126324-506129800	10_1_74	10_1_128	OK	0.263992	5.75034	4.44508	21.7822	6.17195	5e-05	0.000480228	yes
TraesCS6B02G284900	TraesCS6B02G284900	-	6B:513686472-513692266	10_1_74	10_1_128	OK	0.364149	7.92447	4.44371	21.7616	6.97302	5e-05	0.000480228	yes
TraesCS6B02G353300	TraesCS6B02G353300	-	6B:619023715-619025809	10_1_74	10_1_128	OK	1.27155	27.6205	4.44108	21.7219	12.8052	5e-05	0.000480228	yes
TraesCS7D02G498100	TraesCS7D02G498100	-	7D:604889374-604903648	10_1_74	10_1_128	OK	0.258709	5.61263	4.43928	21.6948	10.5438	5e-05	0.000480228	yes
TraesCS3B02G432900	TraesCS3B02G432900	-	3B:671866378-671869374	10_1_74	10_1_128	OK	0.693836	15.0464	4.43868	21.6858	9.68975	5e-05	0.000480228	yes
TraesCS6B02G402400	TraesCS6B02G402400	-	6B:678660985-678666253	10_1_74	10_1_128	OK	0.839637	18.2054	4.43845	21.6824	7.45954	5e-05	0.000480228	yes
TraesCS6B02G342100	TraesCS6B02G342100	-	6B:602504154-602505282	10_1_74	10_1_128	OK	0.918378	19.8442	4.43348	21.6078	11.9251	5e-05	0.000480228	yes
TraesCS6B02G294100	TraesCS6B02G294100	-	6B:528284751-528288193	10_1_74	10_1_128	OK	0.168175	3.63003	4.43195	21.5849	7.65385	0.0002	0.00161376	yes
TraesCSU02G033900	TraesCSU02G033900	-	Un:29992228-29995857	10_1_74	10_1_128	OK	1.85337	39.9439	4.42975	21.552	9.96383	5e-05	0.000480228	yes
TraesCS6B02G328700	TraesCS6B02G328700	-	6B:578454168-578460045	10_1_74	10_1_128	OK	0.69253	14.9209	4.42931	21.5454	8.15731	5e-05	0.000480228	yes
TraesCS6B02G317400	TraesCS6B02G317400	-	6B:565393387-565395328	10_1_74	10_1_128	OK	0.338241	7.28005	4.42782	21.5232	6.60489	5e-05	0.000480228	yes
TraesCS6B02G388900	TraesCS6B02G388900	-	6B:664062455-664064312	10_1_74	10_1_128	OK	0.0581387	1.23304	4.40658	21.2086	3.17908	5e-05	0.000480228	yes
TraesCS6B02G275700	TraesCS6B02G275700	-	6B:498542518-498544160	10_1_74	10_1_128	OK	0.808079	17.1076	4.40399	21.1706	8.45494	5e-05	0.000480228	yes
TraesCS1D02G029000	TraesCS1D02G029000	-	1D:11408760-11415088	10_1_74	10_1_128	OK	0.0269776	0.568927	4.39841	21.0889	3.76067	5e-05	0.000480228	yes
TraesCS6B02G303800	TraesCS6B02G303800	-	6B:544402790-544405789	10_1_74	10_1_128	OK	0.159763	3.35971	4.39433	21.0293	5.83727	0.0001	0.000887474	yes
TraesCS6B02G251100	TraesCS6B02G251100	-	6B:450136493-450140594	10_1_74	10_1_128	OK	0.598022	12.5612	4.39263	21.0046	5.84911	5e-05	0.000480228	yes
TraesCS6B02G451300	TraesCS6B02G451300	-	6B:710102320-710106188	10_1_74	10_1_128	OK	0.26674	5.59594	4.39087	20.9789	5.525	5e-05	0.000480228	yes
TraesCS6B02G388100	TraesCS6B02G388100	-	6B:662894402-662899450	10_1_74	10_1_128	OK	1.19528	25.0703	4.39055	20.9743	8.55138	5e-05	0.000480228	yes
TraesCS6B02G398200	TraesCS6B02G398200	-	6B:673696283-673699432	10_1_74	10_1_128	OK	0.0330365	0.687063	4.37831	20.7971	3.8647	0.0041	0.019175	yes
TraesCS6B02G237400	TraesCS6B02G237400	-	6B:411100738-411105978	10_1_74	10_1_128	OK	0.468925	9.7134	4.37255	20.7142	5.40404	5e-05	0.000480228	yes
TraesCS6B02G411300	TraesCS6B02G411300	-	6B:685199235-685202198	10_1_74	10_1_128	OK	0.362088	7.47765	4.36817	20.6514	6.73037	5e-05	0.000480228	yes
TraesCS6B02G247500	TraesCS6B02G247500	-	6B:440774689-440787507	10_1_74	10_1_128	OK	0.0284243	0.585962	4.36561	20.6148	2.62734	0.00025	0.00195444	yes
TraesCS6B02G246700	TraesCS6B02G246700	-	6B:439068169-439073728	10_1_74	10_1_128	OK	0.45245	9.31075	4.36307	20.5786	6.90426	5e-05	0.000480228	yes
TraesCS6B02G357000	TraesCS6B02G357000	-	6B:625379433-625381386	10_1_74	10_1_128	OK	0.154776	3.17586	4.35889	20.519	4.43086	5e-05	0.000480228	yes
TraesCS6B02G251400	TraesCS6B02G251400	-	6B:450643556-450653506	10_1_74	10_1_128	OK	0.06152	1.25457	4.34999	20.3928	5.56956	5e-05	0.000480228	yes
TraesCS6B02G319200	TraesCS6B02G319200	-	6B:567121992-567124229	10_1_74	10_1_128	OK	0.0934928	1.90659	4.34999	20.3928	2.37834	0.0078	0.0318705	yes
TraesCS6B02G239500	TraesCS6B02G239500	-	6B:416674168-416677043	10_1_74	10_1_128	OK	0.410088	8.32797	4.34396	20.3078	5.21385	5e-05	0.000480228	yes
TraesCS1A02G136000	TraesCS1A02G136000	-	1A:212021776-212025958	10_1_74	10_1_128	OK	0.126081	2.55421	4.34045	20.2584	5.5414	5e-05	0.000480228	yes
TraesCS6B02G414000	TraesCS6B02G414000	-	6B:687177970-687180528	10_1_74	10_1_128	OK	0.143124	2.89791	4.33968	20.2476	5.53569	5e-05	0.000480228	yes
TraesCS6B02G343500	TraesCS6B02G343500	-	6B:604597857-604598550	10_1_74	10_1_128	OK	2.98837	60.4302	4.33784	20.2218	11.5131	5e-05	0.000480228	yes
TraesCS6B02G280400	TraesCS6B02G280400	-	6B:506545739-506548561	10_1_74	10_1_128	OK	1.38433	27.8413	4.32997	20.1118	13.9794	5e-05	0.000480228	yes
TraesCS6B02G468200	TraesCS6B02G468200	-	6B:717861511-717874664	10_1_74	10_1_128	OK	0.122022	2.43214	4.31702	19.9321	7.90468	5e-05	0.000480228	yes
TraesCS6B02G234900	TraesCS6B02G234900	-	6B:394649338-394694625	10_1_74	10_1_128	OK	0.435261	8.66013	4.31444	19.8965	8.27971	5e-05	0.000480228	yes
TraesCS6B02G257900	TraesCS6B02G257900	-	6B:462157330-462162591	10_1_74	10_1_128	OK	3.62786	71.7025	4.30483	19.7644	10.0418	5e-05	0.000480228	yes
TraesCS6B02G341600	TraesCS6B02G341600	-	6B:601126361-601132887	10_1_74	10_1_128	OK	0.0512415	1.00932	4.29993	19.6974	3.0168	0.0001	0.000887474	yes
TraesCS2B02G032500	TraesCS2B02G032500	-	2B:15681709-15700306	10_1_74	10_1_128	OK	0.065076	1.28052	4.29846	19.6773	4.49644	5e-05	0.000480228	yes
TraesCS6B02G285600	TraesCS6B02G285600	-	6B:515016474-515020794	10_1_74	10_1_128	OK	0.570726	11.1586	4.28922	19.5517	8.84742	5e-05	0.000480228	yes
TraesCS6B02G411900	TraesCS6B02G411900	-	6B:685341132-685351349	10_1_74	10_1_128	OK	1.18456	23.114	4.28635	19.5128	6.93808	5e-05	0.000480228	yes
TraesCS6B02G247000	TraesCS6B02G247000	-	6B:439348794-439357057	10_1_74	10_1_128	OK	0.360847	7.03665	4.28543	19.5004	6.64782	5e-05	0.000480228	yes
TraesCS6B02G359400	TraesCS6B02G359400	-	6B:631193220-631194157	10_1_74	10_1_128	OK	0.12992	2.53291	4.2851	19.4959	4.2329	0.0041	0.019175	yes
TraesCS6B02G425600	TraesCS6B02G425600	-	6B:694397741-694400940	10_1_74	10_1_128	OK	0.646281	12.5767	4.28245	19.4601	6.93296	5e-05	0.000480228	yes
TraesCS6B02G323400	TraesCS6B02G323400	-	6B:572391939-572393940	10_1_74	10_1_128	OK	0.418217	8.12756	4.2805	19.4339	9.07421	5e-05	0.000480228	yes
TraesCS6B02G466700	TraesCS6B02G466700	-	6B:716622426-716628907	10_1_74	10_1_128	OK	0.15498	3.01058	4.27989	19.4256	6.11789	5e-05	0.000480228	yes
TraesCS6B02G336300	TraesCS6B02G336300	-	6B:591507051-591509493	10_1_74	10_1_128	OK	7.73534	150.066	4.27799	19.4001	10.571	5e-05	0.000480228	yes
TraesCS6B02G271400	TraesCS6B02G271400	-	6B:489539145-489540757	10_1_74	10_1_128	OK	0.0948535	1.82494	4.26601	19.2396	4.42661	0.0007	0.00460947	yes
TraesCS6B02G393600	TraesCS6B02G393600	-	6B:668432727-668437537	10_1_74	10_1_128	OK	0.98494	18.942	4.26541	19.2316	8.05012	5e-05	0.000480228	yes
TraesCS6B02G287900	TraesCS6B02G287900	-	6B:518601328-518604252	10_1_74	10_1_128	OK	0.441656	8.46395	4.26033	19.164	6.0377	5e-05	0.000480228	yes
TraesCS6B02G344600	TraesCS6B02G344600	-	6B:606982873-606984884	10_1_74	10_1_128	OK	1.53367	29.343	4.25796	19.1326	8.63674	5e-05	0.000480228	yes
TraesCS6B02G276800	TraesCS6B02G276800	-	6B:501061763-501064441	10_1_74	10_1_128	OK	3.44274	65.851	4.25758	19.1275	11.3444	5e-05	0.000480228	yes
TraesCS3A02G047500	TraesCS3A02G047500	-	3A:25114789-25118577	10_1_74	10_1_128	OK	0.170008	3.24725	4.25554	19.1005	5.08568	5e-05	0.000480228	yes
TraesCS6B02G358800	TraesCS6B02G358800	-	6B:626886419-626892443	10_1_74	10_1_128	OK	0.0708633	1.35308	4.25507	19.0943	3.48193	5e-05	0.000480228	yes
TraesCS6B02G382400	TraesCS6B02G382400	-	6B:657283116-657287053	10_1_74	10_1_128	OK	0.149977	2.86086	4.25363	19.0752	4.30813	5e-05	0.000480228	yes
TraesCS6B02G350900	TraesCS6B02G350900	-	6B:616323626-616326662	10_1_74	10_1_128	OK	0.179992	3.42697	4.25093	19.0396	4.93847	5e-05	0.000480228	yes
TraesCS6B02G249700	TraesCS6B02G249700	-	6B:447892437-447895651	10_1_74	10_1_128	OK	0.564014	10.737	4.25072	19.0368	7.05536	5e-05	0.000480228	yes
TraesCS6B02G343300	TraesCS6B02G343300	-	6B:604212013-604220915	10_1_74	10_1_128	OK	0.498826	9.48942	4.24971	19.0235	9.41985	5e-05	0.000480228	yes
TraesCS6B02G268000	TraesCS6B02G268000	-	6B:481740211-481741692	10_1_74	10_1_128	OK	0.0823272	1.56531	4.24893	19.0132	3.91718	0.00205	0.0110527	yes
TraesCS6B02G253200	TraesCS6B02G253200	-	6B:454501702-454525655	10_1_74	10_1_128	OK	0.291361	5.53145	4.24678	18.9849	8.78388	5e-05	0.000480228	yes
TraesCS6B02G372500	TraesCS6B02G372500	-	6B:646008204-646010949	10_1_74	10_1_128	OK	0.0837927	1.58863	4.24482	18.9591	3.82644	5e-05	0.000480228	yes
TraesCS6B02G354000	TraesCS6B02G354000	-	6B:619728550-619729642	10_1_74	10_1_128	OK	0.832025	15.7651	4.24396	18.9478	7.32342	5e-05	0.000480228	yes
TraesCS6B02G377500	TraesCS6B02G377500	-	6B:652639676-652646196	10_1_74	10_1_128	OK	0.538978	10.2109	4.24373	18.9448	9.28868	5e-05	0.000480228	yes
TraesCS6B02G470900	TraesCS6B02G470900	-	6B:719095382-719097583	10_1_74	10_1_128	OK	1.25838	23.7325	4.23722	18.8595	10.2198	5e-05	0.000480228	yes
TraesCS6B02G282200	TraesCS6B02G282200	-	6B:508605011-508608008	10_1_74	10_1_128	OK	2.4328	45.668	4.23049	18.7717	10.0161	5e-05	0.000480228	yes
TraesCS6B02G309800	TraesCS6B02G309800	-	6B:555289806-555296719	10_1_74	10_1_128	OK	0.908806	17.0557	4.23014	18.7672	6.57936	5e-05	0.000480228	yes
TraesCS6B02G242800	TraesCS6B02G242800	-	6B:431699783-431708294	10_1_74	10_1_128	OK	3.1385	58.6459	4.22388	18.6859	4.00732	5e-05	0.000480228	yes
TraesCS6B02G304800	TraesCS6B02G304800	-	6B:545380839-545394468	10_1_74	10_1_128	OK	0.183896	3.41668	4.21563	18.5794	5.31058	0.0022	0.0117032	yes
TraesCS6B02G248700	TraesCS6B02G248700	-	6B:446054416-446056819	10_1_74	10_1_128	OK	1.13831	21.0649	4.20988	18.5055	10.7725	5e-05	0.000480228	yes
TraesCS6B02G302000	TraesCS6B02G302000	-	6B:541156964-541163053	10_1_74	10_1_128	OK	0.339212	6.27497	4.20935	18.4987	7.85672	5e-05	0.000480228	yes
TraesCS6B02G335400	TraesCS6B02G335400	-	6B:590666233-590669028	10_1_74	10_1_128	OK	0.52585	9.71127	4.20694	18.4678	6.57212	5e-05	0.000480228	yes
TraesCS3B02G357700	TraesCS3B02G357700	-	3B:568394529-568397445	10_1_74	10_1_128	OK	0.655942	12.1064	4.20605	18.4564	7.4339	0.00145	0.00837831	yes
TraesCS6B02G237200	TraesCS6B02G237200	-	6B:410230039-410238617	10_1_74	10_1_128	OK	0.0780829	1.44003	4.20495	18.4423	3.11169	5e-05	0.000480228	yes
TraesCS6B02G392000	TraesCS6B02G392000	-	6B:667070966-667075714	10_1_74	10_1_128	OK	0.330401	6.09069	4.20432	18.4343	6.84573	5e-05	0.000480228	yes
TraesCS6B02G336600	TraesCS6B02G336600	-	6B:592466996-592468668	10_1_74	10_1_128	OK	0.101666	1.87069	4.20166	18.4003	3.99881	5e-05	0.000480228	yes
TraesCS7A02G562000	TraesCS7A02G562000	-	7A:732933657-732936411	10_1_74	10_1_128	OK	0.0205788	0.378417	4.20074	18.3886	3.47488	0.00015	0.00125997	yes
TraesCS6B02G331000	TraesCS6B02G331000	-	6B:581867023-581868894	10_1_74	10_1_128	OK	1.71591	31.5451	4.20037	18.3839	8.01143	5e-05	0.000480228	yes
TraesCS6B02G273600	TraesCS6B02G273600	-	6B:494086965-494087568	10_1_74	10_1_128	OK	0.104666	1.9198	4.19708	18.342	2.632	0.0078	0.0318705	yes
TraesCS6B02G425700	TraesCS6B02G425700	-	6B:694401890-694408593	10_1_74	10_1_128	OK	1.22854	22.4888	4.19419	18.3053	5.39471	5e-05	0.000480228	yes
TraesCS6B02G415600	TraesCS6B02G415600	-	6B:688203492-688207151	10_1_74	10_1_128	OK	0.936627	17.1365	4.19346	18.296	7.69631	5e-05	0.000480228	yes
TraesCS6B02G310900	TraesCS6B02G310900	-	6B:556752880-556757816	10_1_74	10_1_128	OK	0.214387	3.88602	4.18	18.1261	7.64188	5e-05	0.000480228	yes
TraesCS6B02G322400	TraesCS6B02G322400	-	6B:571091687-571095431	10_1_74	10_1_128	OK	0.354583	6.42109	4.17862	18.1088	5.87628	5e-05	0.000480228	yes
TraesCS6B02G274100	TraesCS6B02G274100	-	6B:495424583-495438618	10_1_74	10_1_128	OK	0.203917	3.68989	4.17753	18.0951	7.70518	5e-05	0.000480228	yes
TraesCS2D02G169200	TraesCS2D02G169200	-	2D:112927924-112935014	10_1_74	10_1_128	OK	0.190581	3.44525	4.17613	18.0776	4.19467	0.00015	0.00125997	yes
TraesCS6B02G290900	TraesCS6B02G290900	-	6B:523199950-523203895	10_1_74	10_1_128	OK	0.601725	10.874	4.17563	18.0713	6.27271	5e-05	0.000480228	yes
TraesCS6B02G310600	TraesCS6B02G310600	-	6B:556486426-556488103	10_1_74	10_1_128	OK	9.2841	167.676	4.17477	18.0606	10.0968	5e-05	0.000480228	yes
TraesCS6B02G244200	TraesCS6B02G244200	-	6B:435581446-435584376	10_1_74	10_1_128	OK	0.263401	4.7393	4.16934	17.9927	5.96211	5e-05	0.000480228	yes
TraesCS6B02G331700	TraesCS6B02G331700	-	6B:583050669-583052365	10_1_74	10_1_128	OK	0.647877	11.6097	4.16346	17.9195	6.55135	5e-05	0.000480228	yes
TraesCS6B02G395000	TraesCS6B02G395000	-	6B:670286164-670288165	10_1_74	10_1_128	OK	0.940775	16.8202	4.1602	17.8791	10.2155	5e-05	0.000480228	yes
TraesCS6B02G382800	TraesCS6B02G382800	-	6B:657943743-657947679	10_1_74	10_1_128	OK	0.333168	5.95191	4.15903	17.8646	6.4408	5e-05	0.000480228	yes
TraesCS6B02G261900	TraesCS6B02G261900	-	6B:471628681-471631085	10_1_74	10_1_128	OK	0.430958	7.68802	4.15699	17.8393	7.44513	5e-05	0.000480228	yes
TraesCS3D02G064000	TraesCS3D02G064000	-	3D:28233045-28236786	10_1_74	10_1_128	OK	0.0816119	1.45139	4.15251	17.784	4.22681	5e-05	0.000480228	yes
TraesCS6B02G319000	TraesCS6B02G319000	-	6B:566547697-566555069	10_1_74	10_1_128	OK	0.256369	4.55827	4.1522	17.7802	6.22866	5e-05	0.000480228	yes
TraesCS1A02G434100	TraesCS1A02G434100	-	1A:584879971-584889622	10_1_74	10_1_128	OK	0.213921	3.80054	4.15106	17.7662	5.2302	5e-05	0.000480228	yes
TraesCS6B02G259500	TraesCS6B02G259500	-	6B:469073095-469078642	10_1_74	10_1_128	OK	0.270801	4.77068	4.13889	17.6169	5.0403	5e-05	0.000480228	yes
TraesCS6B02G336000	TraesCS6B02G336000	-	6B:591248118-591251341	10_1_74	10_1_128	OK	0.391585	6.89675	4.13852	17.6124	5.21371	5e-05	0.000480228	yes
TraesCS6B02G431400	TraesCS6B02G431400	-	6B:699185726-699199314	10_1_74	10_1_128	OK	0.346761	6.10432	4.13782	17.6039	9.51592	5e-05	0.000480228	yes
TraesCS6B02G238500	TraesCS6B02G238500	-	6B:415036314-415040913	10_1_74	10_1_128	OK	0.379378	6.67295	4.13662	17.5892	5.88289	5e-05	0.000480228	yes
TraesCS6A02G206600	TraesCS6A02G206600	-	6A:364307084-364308079	10_1_74	10_1_128	OK	0.875141	15.3778	4.13519	17.5718	5.80918	5e-05	0.000480228	yes
TraesCS6B02G294500	TraesCS6B02G294500	-	6B:528622872-528624739	10_1_74	10_1_128	OK	3.40761	59.6523	4.12975	17.5057	11.5296	5e-05	0.000480228	yes
TraesCS2B02G114500	TraesCS2B02G114500	-	2B:77779907-77785015	10_1_74	10_1_128	OK	0.0749322	1.30582	4.12323	17.4267	5.32052	5e-05	0.000480228	yes
TraesCS6B02G432200	TraesCS6B02G432200	-	6B:701655004-701662639	10_1_74	10_1_128	OK	0.495302	8.57973	4.11455	17.3222	4.24025	5e-05	0.000480228	yes
TraesCS6B02G411600	TraesCS6B02G411600	-	6B:685331413-685333642	10_1_74	10_1_128	OK	1.3271	22.9691	4.11335	17.3078	8.59984	5e-05	0.000480228	yes
TraesCS6B02G339600	TraesCS6B02G339600	-	6B:599074660-599079262	10_1_74	10_1_128	OK	0.356126	6.16128	4.11277	17.3008	5.40894	5e-05	0.000480228	yes
TraesCS6B02G321200	TraesCS6B02G321200	-	6B:569033919-569038183	10_1_74	10_1_128	OK	0.699878	12.0863	4.11013	17.2692	6.87003	5e-05	0.000480228	yes
TraesCS6B02G294000	TraesCS6B02G294000	-	6B:528281611-528284550	10_1_74	10_1_128	OK	0.667791	11.5276	4.10955	17.2623	7.09691	5e-05	0.000480228	yes
TraesCS6B02G313900	TraesCS6B02G313900	-	6B:561700041-561703191	10_1_74	10_1_128	OK	0.330749	5.70901	4.10943	17.2608	6.6992	5e-05	0.000480228	yes
TraesCS6B02G313800	TraesCS6B02G313800	-	6B:561692298-561694464	10_1_74	10_1_128	OK	0.228048	3.93487	4.10891	17.2546	4.71607	5e-05	0.000480228	yes
TraesCS6B02G272500	TraesCS6B02G272500	-	6B:492023186-492024860	10_1_74	10_1_128	OK	0.118366	2.0407	4.10774	17.2406	3.4321	5e-05	0.000480228	yes
TraesCS6B02G326600	TraesCS6B02G326600	-	6B:576206299-576207736	10_1_74	10_1_128	OK	0.84791	14.5838	4.10431	17.1997	8.51488	5e-05	0.000480228	yes
TraesCS6B02G270900	TraesCS6B02G270900	-	6B:487774758-487789684	10_1_74	10_1_128	OK	0.15077	2.59146	4.10335	17.1882	5.15284	5e-05	0.000480228	yes
TraesCS6B02G263100	TraesCS6B02G263100	-	6B:474173210-474176246	10_1_74	10_1_128	OK	0.0383857	0.659565	4.10287	17.1825	2.42863	0.00785	0.0320201	yes
TraesCS6B02G301300	TraesCS6B02G301300	-	6B:539625060-539629377	10_1_74	10_1_128	OK	0.621269	10.6698	4.10217	17.1742	7.23754	5e-05	0.000480228	yes
TraesCS6B02G240900	TraesCS6B02G240900	-	6B:422647879-422652994	10_1_74	10_1_128	OK	0.275013	4.71359	4.09926	17.1396	6.46453	5e-05	0.000480228	yes
TraesCS6B02G291300	TraesCS6B02G291300	-	6B:523879962-523883188	10_1_74	10_1_128	OK	0.20544	3.52089	4.09915	17.1383	6.87707	5e-05	0.000480228	yes
TraesCS1B02G335400	TraesCS1B02G335400	-	1B:562468352-562469855	10_1_74	10_1_128	OK	0.094872	1.6233	4.0968	17.1104	4.34166	5e-05	0.000480228	yes
TraesCS6B02G268900	TraesCS6B02G268900	-	6B:483603345-483608665	10_1_74	10_1_128	OK	0.0952022	1.62659	4.09471	17.0856	3.71673	0.0015	0.00861643	yes
TraesCS6B02G443700	TraesCS6B02G443700	-	6B:706625649-706628754	10_1_74	10_1_128	OK	0.584797	9.9611	4.0903	17.0335	6.97892	5e-05	0.000480228	yes
TraesCS6B02G299400	TraesCS6B02G299400	-	6B:537451761-537455680	10_1_74	10_1_128	OK	0.0953571	1.61968	4.08622	16.9854	3.67214	0.00235	0.0123517	yes
TraesCSU02G207700	TraesCSU02G207700	-	Un:308271763-308273387	10_1_74	10_1_128	OK	2.16261	36.7129	4.08544	16.9762	8.96838	5e-05	0.000480228	yes
TraesCS6B02G310400	TraesCS6B02G310400	-	6B:555805012-555806055	10_1_74	10_1_128	OK	0.466617	7.91222	4.08377	16.9565	6.03095	5e-05	0.000480228	yes
TraesCS6B02G290300	TraesCS6B02G290300	-	6B:522061344-522063617	10_1_74	10_1_128	OK	0.514531	8.7106	4.08144	16.9292	5.58108	5e-05	0.000480228	yes
TraesCS6B02G230600	TraesCS6B02G230600	-	6B:374327905-374331880	10_1_74	10_1_128	OK	0.30054	5.08351	4.0802	16.9146	6.15672	5e-05	0.000480228	yes
TraesCS6B02G308500	TraesCS6B02G308500	-	6B:552405132-552406676	10_1_74	10_1_128	OK	1.2624	21.3039	4.07687	16.8756	7.87692	5e-05	0.000480228	yes
TraesCS6B02G254500	TraesCS6B02G254500	-	6B:457663105-457673044	10_1_74	10_1_128	OK	0.0339757	0.573234	4.07655	16.8719	2.85138	5e-05	0.000480228	yes
TraesCS6B02G360300	TraesCS6B02G360300	-	6B:632182792-632188473	10_1_74	10_1_128	OK	1.93683	32.6755	4.07644	16.8706	8.20098	5e-05	0.000480228	yes
TraesCS6B02G382000	TraesCS6B02G382000	-	6B:656996782-657001563	10_1_74	10_1_128	OK	0.250033	4.21817	4.07643	16.8705	4.67071	5e-05	0.000480228	yes
TraesCS6A02G385200	TraesCS6A02G385200	-	6A:603135846-603136814	10_1_74	10_1_128	OK	0.0772571	1.3018	4.0747	16.8503	2.89965	0.0097	0.0378049	yes
TraesCS6B02G267300	TraesCS6B02G267300	-	6B:480833112-480836358	10_1_74	10_1_128	OK	0.534018	8.98508	4.07257	16.8254	5.98903	5e-05	0.000480228	yes
TraesCS6B02G364000	TraesCS6B02G364000	-	6B:635168430-635172842	10_1_74	10_1_128	OK	0.526534	8.85236	4.07146	16.8125	7.21981	5e-05	0.000480228	yes
TraesCS2B02G113600	TraesCS2B02G113600	-	2B:76921537-76930843	10_1_74	10_1_128	OK	0.0666222	1.11791	4.06866	16.7799	4.99747	5e-05	0.000480228	yes
TraesCS6B02G294200	TraesCS6B02G294200	-	6B:528329693-528331538	10_1_74	10_1_128	OK	0.368225	6.17639	4.0681	16.7734	9.33962	5e-05	0.000480228	yes
TraesCS5D02G368500	TraesCS5D02G368500	-	5D:444528419-444533740	10_1_74	10_1_128	OK	0.182264	3.04934	4.0644	16.7304	7.00271	5e-05	0.000480228	yes
TraesCS6B02G307400	TraesCS6B02G307400	-	6B:551030906-551034918	10_1_74	10_1_128	OK	0.175857	2.93743	4.06208	16.7035	4.31238	5e-05	0.000480228	yes
TraesCS6B02G256300	TraesCS6B02G256300	-	6B:460274454-460276943	10_1_74	10_1_128	OK	0.394768	6.59302	4.06186	16.701	8.7745	5e-05	0.000480228	yes
TraesCS6B02G301500	TraesCS6B02G301500	-	6B:539726676-539730641	10_1_74	10_1_128	OK	0.127681	2.13186	4.0615	16.6968	5.69441	0.00235	0.0123517	yes
TraesCS7A02G015800	TraesCS7A02G015800	-	7A:6768805-6776212	10_1_74	10_1_128	OK	0.502665	8.38394	4.05996	16.679	9.81864	5e-05	0.000480228	yes
TraesCS6B02G300100	TraesCS6B02G300100	-	6B:538065435-538068717	10_1_74	10_1_128	OK	0.132853	2.20694	4.05414	16.6118	3.3937	5e-05	0.000480228	yes
TraesCS6B02G331400	TraesCS6B02G331400	-	6B:582822875-582825060	10_1_74	10_1_128	OK	0.482864	7.99734	4.04983	16.5623	4.95459	5e-05	0.000480228	yes
TraesCS6B02G327700	TraesCS6B02G327700	-	6B:577362308-577364210	10_1_74	10_1_128	OK	0.122824	2.03001	4.04683	16.5279	4.46382	5e-05	0.000480228	yes
TraesCS6B02G366500	TraesCS6B02G366500	-	6B:639157300-639157734	10_1_74	10_1_128	OK	0.286636	4.73577	4.04631	16.5219	3.21859	0.00805	0.0326843	yes
TraesCS6B02G252100	TraesCS6B02G252100	-	6B:452184684-452187884	10_1_74	10_1_128	OK	0.737152	12.1647	4.04459	16.5022	6.70181	5e-05	0.000480228	yes
TraesCS6B02G330600	TraesCS6B02G330600	-	6B:580240628-580242171	10_1_74	10_1_128	OK	0.192134	3.16348	4.04133	16.465	4.82219	5e-05	0.000480228	yes
TraesCS6B02G238000	TraesCS6B02G238000	-	6B:413952401-413955427	10_1_74	10_1_128	OK	0.46405	7.63743	4.04074	16.4583	6.42649	5e-05	0.000480228	yes
TraesCS6B02G297400	TraesCS6B02G297400	-	6B:534091961-534095562	10_1_74	10_1_128	OK	0.0875239	1.43794	4.03818	16.4291	3.94103	5e-05	0.000480228	yes
TraesCS6B02G371200	TraesCS6B02G371200	-	6B:645351054-645353904	10_1_74	10_1_128	OK	0.181687	2.98189	4.0367	16.4122	4.6639	5e-05	0.000480228	yes
TraesCS6B02G385200	TraesCS6B02G385200	-	6B:660218200-660221085	10_1_74	10_1_128	OK	0.445062	7.26971	4.02982	16.3342	6.01888	5e-05	0.000480228	yes
TraesCS6B02G245500	TraesCS6B02G245500	-	6B:438098379-438110033	10_1_74	10_1_128	OK	0.325375	5.3039	4.02688	16.3009	5.13259	5e-05	0.000480228	yes
TraesCS6B02G292300	TraesCS6B02G292300	-	6B:526031526-526038765	10_1_74	10_1_128	OK	0.0495317	0.807124	4.02637	16.2951	4.77787	5e-05	0.000480228	yes
TraesCS4A02G496600	TraesCS4A02G496600	-	4A:743110385-743112588	10_1_74	10_1_128	OK	0.719351	11.7178	4.02586	16.2894	8.53257	5e-05	0.000480228	yes
TraesCSU02G125000	TraesCSU02G125000	-	Un:108543479-108548198	10_1_74	10_1_128	OK	0.352412	5.72288	4.02141	16.2392	5.34318	5e-05	0.000480228	yes
TraesCS6B02G379100	TraesCS6B02G379100	-	6B:653850360-653853361	10_1_74	10_1_128	OK	0.0256446	0.414823	4.01577	16.1759	2.68095	0.00175	0.00974544	yes
TraesCS6B02G408100	TraesCS6B02G408100	-	6B:682548355-682554118	10_1_74	10_1_128	OK	3.95497	63.8966	4.014	16.156	10.8883	5e-05	0.000480228	yes
TraesCS6B02G398500	TraesCS6B02G398500	-	6B:674100423-674104594	10_1_74	10_1_128	OK	0.332187	5.36115	4.01248	16.139	6.81683	5e-05	0.000480228	yes
TraesCS6B02G285300	TraesCS6B02G285300	-	6B:514477652-514479577	10_1_74	10_1_128	OK	0.825711	13.2976	4.00938	16.1044	9.40007	5e-05	0.000480228	yes
TraesCS6B02G346100	TraesCS6B02G346100	-	6B:609886383-609888238	10_1_74	10_1_128	OK	0.205395	3.30689	4.009	16.1001	6.27245	0.00425	0.0197208	yes
TraesCS6B02G325900	TraesCS6B02G325900	-	6B:575326613-575330291	10_1_74	10_1_128	OK	0.410045	6.59107	4.00666	16.074	6.43914	5e-05	0.000480228	yes
TraesCS6B02G414700	TraesCS6B02G414700	-	6B:687524512-687526016	10_1_74	10_1_128	OK	0.358672	5.76124	4.00564	16.0627	7.52835	5e-05	0.000480228	yes
TraesCS6B02G413000	TraesCS6B02G413000	-	6B:686365278-686370875	10_1_74	10_1_128	OK	0.922215	14.7297	3.99748	15.9721	9.57297	5e-05	0.000480228	yes
TraesCS6B02G263600	TraesCS6B02G263600	-	6B:474436401-474437476	10_1_74	10_1_128	OK	0.919533	14.679	3.9967	15.9634	9.13194	5e-05	0.000480228	yes
TraesCS6B02G262000	TraesCS6B02G262000	-	6B:471675672-471676886	10_1_74	10_1_128	OK	4.30508	68.5704	3.99347	15.9277	8.81579	5e-05	0.000480228	yes
TraesCS6B02G338200	TraesCS6B02G338200	-	6B:595950829-595958428	10_1_74	10_1_128	OK	0.383333	6.0925	3.99036	15.8934	8.90917	5e-05	0.000480228	yes
TraesCS6B02G318600	TraesCS6B02G318600	-	6B:566342434-566343733	10_1_74	10_1_128	OK	0.225022	3.57254	3.98881	15.8764	5.16956	0.0011	0.00667659	yes
TraesCS1A02G174200	TraesCS1A02G174200	-	1A:311525111-311526359	10_1_74	10_1_128	OK	0.0668959	1.06155	3.98811	15.8687	4.45904	5e-05	0.000480228	yes
TraesCS6B02G387600	TraesCS6B02G387600	-	6B:662500616-662505477	10_1_74	10_1_128	OK	0.0465671	0.73882	3.98784	15.8657	4.05562	0.0008	0.00514447	yes
TraesCS5D02G119400	TraesCS5D02G119400	-	5D:164594453-164652653	10_1_74	10_1_128	OK	0.571206	9.027	3.98216	15.8034	8.78862	5e-05	0.000480228	yes
TraesCS6B02G365300	TraesCS6B02G365300	-	6B:637024173-637042881	10_1_74	10_1_128	OK	0.724554	11.4457	3.98157	15.7969	9.39517	5e-05	0.000480228	yes
TraesCS6B02G235600	TraesCS6B02G235600	-	6B:402210661-402221308	10_1_74	10_1_128	OK	0.148161	2.33945	3.98093	15.7899	4.08286	5e-05	0.000480228	yes
TraesCS6B02G301100	TraesCS6B02G301100	-	6B:539615803-539618467	10_1_74	10_1_128	OK	0.256531	4.03158	3.97414	15.7158	4.533	5e-05	0.000480228	yes
TraesCS6B02G294600	TraesCS6B02G294600	-	6B:528906728-528910451	10_1_74	10_1_128	OK	1.2571	19.6722	3.96799	15.6489	7.22355	5e-05	0.000480228	yes
TraesCS6B02G320900	TraesCS6B02G320900	-	6B:567896978-567899106	10_1_74	10_1_128	OK	4.84801	75.749	3.96576	15.6247	11.3614	5e-05	0.000480228	yes
TraesCS6B02G257800	TraesCS6B02G257800	-	6B:462148483-462149903	10_1_74	10_1_128	OK	1.32129	20.6072	3.96312	15.5962	11.1213	5e-05	0.000480228	yes
TraesCS6B02G327400	TraesCS6B02G327400	-	6B:577170385-577175054	10_1_74	10_1_128	OK	0.315938	4.92202	3.96154	15.5791	6.46039	5e-05	0.000480228	yes
TraesCS6B02G256100	TraesCS6B02G256100	-	6B:460091217-460092123	10_1_74	10_1_128	OK	0.0989824	1.53834	3.95806	15.5416	3.17818	0.00445	0.0204614	yes
TraesCS6B02G287100	TraesCS6B02G287100	-	6B:518025939-518029185	10_1_74	10_1_128	OK	0.683238	10.6152	3.9576	15.5366	6.77108	5e-05	0.000480228	yes
TraesCS6B02G386700	TraesCS6B02G386700	-	6B:661520373-661522332	10_1_74	10_1_128	OK	1.97686	30.6655	3.95534	15.5123	7.10182	5e-05	0.000480228	yes
TraesCS6B02G235200	TraesCS6B02G235200	-	6B:398839367-398863502	10_1_74	10_1_128	OK	0.287279	4.44423	3.95141	15.4701	6.26424	5e-05	0.000480228	yes
TraesCS6B02G277800	TraesCS6B02G277800	-	6B:502726007-502730506	10_1_74	10_1_128	OK	0.86014	13.3037	3.95111	15.4669	6.59905	5e-05	0.000480228	yes
TraesCS6B02G279600	TraesCS6B02G279600	-	6B:505798350-505800414	10_1_74	10_1_128	OK	0.22141	3.42004	3.94922	15.4466	6.80705	5e-05	0.000480228	yes
TraesCS6B02G413100	TraesCS6B02G413100	-	6B:686415258-686422572	10_1_74	10_1_128	OK	0.288343	4.45008	3.94798	15.4334	6.65941	5e-05	0.000480228	yes
TraesCS6B02G310800	TraesCS6B02G310800	-	6B:556496930-556499680	10_1_74	10_1_128	OK	0.994008	15.3095	3.94503	15.4018	9.30093	5e-05	0.000480228	yes
TraesCS6B02G276700	TraesCS6B02G276700	-	6B:500893096-500895845	10_1_74	10_1_128	OK	8.67241	133.56	3.94491	15.4006	9.95159	5e-05	0.000480228	yes
TraesCS6B02G337400	TraesCS6B02G337400	-	6B:593999874-594011530	10_1_74	10_1_128	OK	0.0328292	0.505269	3.944	15.3908	2.15268	0.0025	0.0129579	yes
TraesCS6B02G284500	TraesCS6B02G284500	-	6B:513135334-513136893	10_1_74	10_1_128	OK	0.753888	11.5756	3.94059	15.3545	9.59925	5e-05	0.000480228	yes
TraesCS6B02G335300	TraesCS6B02G335300	-	6B:590564329-590568357	10_1_74	10_1_128	OK	0.149176	2.28385	3.93638	15.3098	3.95741	5e-05	0.000480228	yes
TraesCS6B02G390800	TraesCS6B02G390800	-	6B:665130462-665133221	10_1_74	10_1_128	OK	0.195661	2.99328	3.9353	15.2983	4.87056	5e-05	0.000480228	yes
TraesCS6B02G244000	TraesCS6B02G244000	-	6B:434298094-434303390	10_1_74	10_1_128	OK	0.559469	8.53375	3.93105	15.2533	6.89097	5e-05	0.000480228	yes
TraesCS6B02G328400	TraesCS6B02G328400	-	6B:578292777-578302379	10_1_74	10_1_128	OK	0.0432367	0.658492	3.92884	15.23	4.00502	5e-05	0.000480228	yes
TraesCS6B02G400300	TraesCS6B02G400300	-	6B:675701855-675702610	10_1_74	10_1_128	OK	0.413622	6.27994	3.92437	15.1828	5.36739	0.0015	0.00861643	yes
TraesCS6B02G411500	TraesCS6B02G411500	-	6B:685305492-685308431	10_1_74	10_1_128	OK	0.399194	6.05939	3.92401	15.1791	5.87549	5e-05	0.000480228	yes
TraesCS6B02G382100	TraesCS6B02G382100	-	6B:657089244-657091238	10_1_74	10_1_128	OK	0.75149	11.3595	3.918	15.116	8.69648	5e-05	0.000480228	yes
TraesCS6B02G404700	TraesCS6B02G404700	-	6B:680306481-680311300	10_1_74	10_1_128	OK	0.802591	12.0835	3.91223	15.0556	7.71706	5e-05	0.000480228	yes
TraesCS6B02G403400	TraesCS6B02G403400	-	6B:679240795-679243736	10_1_74	10_1_128	OK	0.788181	11.8661	3.91217	15.055	6.49902	5e-05	0.000480228	yes
TraesCS6B02G285100	TraesCS6B02G285100	-	6B:513981325-513983724	10_1_74	10_1_128	OK	1.02547	15.434	3.91175	15.0506	5.86224	5e-05	0.000480228	yes
TraesCS6B02G425300	TraesCS6B02G425300	-	6B:694340531-694342363	10_1_74	10_1_128	OK	0.307874	4.63258	3.91141	15.0471	5.64732	5e-05	0.000480228	yes
TraesCS6B02G333600	TraesCS6B02G333600	-	6B:585570337-585573155	10_1_74	10_1_128	OK	0.592892	8.91855	3.91097	15.0425	6.36877	5e-05	0.000480228	yes
TraesCS6B02G439800	TraesCS6B02G439800	-	6B:705158812-705162881	10_1_74	10_1_128	OK	1.00845	15.1492	3.90904	15.0224	6.14818	5e-05	0.000480228	yes
TraesCSU02G148700	TraesCSU02G148700	-	Un:172236205-172238119	10_1_74	10_1_128	OK	0.400133	6.01046	3.90892	15.0211	6.56238	5e-05	0.000480228	yes
TraesCS6B02G256600	TraesCS6B02G256600	-	6B:461263060-461266078	10_1_74	10_1_128	OK	0.123536	1.85531	3.90866	15.0184	3.2178	5e-05	0.000480228	yes
TraesCS6B02G333800	TraesCS6B02G333800	-	6B:585901635-585905333	10_1_74	10_1_128	OK	0.128187	1.92373	3.90759	15.0073	4.6197	0.00045	0.00320308	yes
TraesCS6B02G334700	TraesCS6B02G334700	-	6B:588831558-588836560	10_1_74	10_1_128	OK	0.422756	6.33759	3.90604	14.9912	7.04811	5e-05	0.000480228	yes
TraesCS6B02G265200	TraesCS6B02G265200	-	6B:476841043-476843725	10_1_74	10_1_128	OK	0.480668	7.19287	3.90346	14.9644	6.63556	5e-05	0.000480228	yes
TraesCS6B02G249400	TraesCS6B02G249400	-	6B:447658091-447662920	10_1_74	10_1_128	OK	1.59741	23.9011	3.90327	14.9624	12.3341	5e-05	0.000480228	yes
TraesCS6B02G259000	TraesCS6B02G259000	-	6B:467447949-467450705	10_1_74	10_1_128	OK	0.967191	14.4521	3.90133	14.9423	7.36135	5e-05	0.000480228	yes
TraesCS6B02G414800	TraesCS6B02G414800	-	6B:687554159-687557504	10_1_74	10_1_128	OK	0.537179	8.00937	3.89821	14.91	6.17109	5e-05	0.000480228	yes
TraesCS6B02G262400	TraesCS6B02G262400	-	6B:472609625-472614350	10_1_74	10_1_128	OK	0.9062	13.4814	3.895	14.8769	7.72222	5e-05	0.000480228	yes
TraesCS6B02G415800	TraesCS6B02G415800	-	6B:688298208-688302990	10_1_74	10_1_128	OK	0.181214	2.69196	3.89289	14.8551	4.92365	5e-05	0.000480228	yes
TraesCS6B02G282000	TraesCS6B02G282000	-	6B:508184773-508185973	10_1_74	10_1_128	OK	1.70251	25.2691	3.89164	14.8423	10.5752	5e-05	0.000480228	yes
TraesCS6B02G265500	TraesCS6B02G265500	-	6B:477785997-477788229	10_1_74	10_1_128	OK	0.69435	10.3028	3.89123	14.8381	5.68522	5e-05	0.000480228	yes
TraesCS6B02G227300	TraesCS6B02G227300	-	6B:352064805-352095106	10_1_74	10_1_128	OK	0.738186	10.9419	3.88974	14.8227	5.45686	5e-05	0.000480228	yes
TraesCS6B02G255800	TraesCS6B02G255800	-	6B:459804284-459810054	10_1_74	10_1_128	OK	0.782593	11.5914	3.88865	14.8115	7.21768	5e-05	0.000480228	yes
TraesCS6B02G304400	TraesCS6B02G304400	-	6B:545254811-545258657	10_1_74	10_1_128	OK	0.147778	2.18702	3.88747	14.7994	3.62532	5e-05	0.000480228	yes
TraesCS6B02G451100	TraesCS6B02G451100	-	6B:710001531-710007317	10_1_74	10_1_128	OK	0.693393	10.234	3.88355	14.7593	7.11056	5e-05	0.000480228	yes
TraesCS6B02G296300	TraesCS6B02G296300	-	6B:532141403-532144468	10_1_74	10_1_128	OK	0.0653867	0.964553	3.88279	14.7515	3.49366	0.00275	0.0139798	yes
TraesCS6B02G330200	TraesCS6B02G330200	-	6B:579533336-579536057	10_1_74	10_1_128	OK	0.434999	6.40503	3.88012	14.7242	4.95397	5e-05	0.000480228	yes
TraesCS6B02G364700	TraesCS6B02G364700	-	6B:636472937-636474130	10_1_74	10_1_128	OK	9.98202	146.809	3.87847	14.7074	10.824	5e-05	0.000480228	yes
TraesCS6B02G290800	TraesCS6B02G290800	-	6B:523189864-523196466	10_1_74	10_1_128	OK	0.92045	13.5168	3.87627	14.685	7.38439	5e-05	0.000480228	yes
TraesCS6B02G241600	TraesCS6B02G241600	-	6B:423403756-423411313	10_1_74	10_1_128	OK	0.173219	2.53779	3.8729	14.6507	7.89327	5e-05	0.000480228	yes
TraesCS6B02G263400	TraesCS6B02G263400	-	6B:474269608-474273610	10_1_74	10_1_128	OK	0.162251	2.3743	3.8712	14.6335	3.72776	5e-05	0.000480228	yes
TraesCS6B02G354600	TraesCS6B02G354600	-	6B:620707010-620710511	10_1_74	10_1_128	OK	3.89565	56.9509	3.86978	14.6191	12.8924	5e-05	0.000480228	yes
TraesCS6B02G227800	TraesCS6B02G227800	-	6B:353872112-353875755	10_1_74	10_1_128	OK	0.342367	5.00394	3.86945	14.6157	6.51717	5e-05	0.000480228	yes
TraesCS6B02G309100	TraesCS6B02G309100	-	6B:553375824-553378245	10_1_74	10_1_128	OK	0.507749	7.41676	3.8686	14.6071	5.37373	5e-05	0.000480228	yes
TraesCS6B02G419100	TraesCS6B02G419100	-	6B:690961627-690966861	10_1_74	10_1_128	OK	0.0319989	0.467329	3.86834	14.6045	2.70524	0.0001	0.000887474	yes
TraesCS6B02G387800	TraesCS6B02G387800	-	6B:662513698-662517799	10_1_74	10_1_128	OK	1.22938	17.9203	3.86559	14.5767	7.44624	5e-05	0.000480228	yes
TraesCS6B02G310500	TraesCS6B02G310500	-	6B:555855342-555859616	10_1_74	10_1_128	OK	0.280065	4.08129	3.86519	14.5726	6.02519	5e-05	0.000480228	yes
TraesCS6B02G337300	TraesCS6B02G337300	-	6B:593711769-593714658	10_1_74	10_1_128	OK	3.16307	45.8929	3.85887	14.5089	10.4531	5e-05	0.000480228	yes
TraesCS6B02G362200	TraesCS6B02G362200	-	6B:633896582-633898132	10_1_74	10_1_128	OK	0.255937	3.70794	3.85676	14.4877	3.50915	5e-05	0.000480228	yes
TraesCS7D02G272100	TraesCS7D02G272100	-	7D:262285425-262287653	10_1_74	10_1_128	OK	0.368908	5.34089	3.85575	14.4776	5.73729	5e-05	0.000480228	yes
TraesCS6B02G335200	TraesCS6B02G335200	-	6B:590444853-590448224	10_1_74	10_1_128	OK	0.228601	3.30256	3.85268	14.4468	4.53209	5e-05	0.000480228	yes
TraesCS6B02G347600	TraesCS6B02G347600	-	6B:612197714-612198075	10_1_74	10_1_128	OK	3.8623	55.6186	3.84804	14.4004	8.31627	5e-05	0.000480228	yes
TraesCS6B02G429500	TraesCS6B02G429500	-	6B:697465647-697466709	10_1_74	10_1_128	OK	0.365027	5.25498	3.84761	14.3961	7.17023	0.00455	0.0208204	yes
TraesCS6B02G270100	TraesCS6B02G270100	-	6B:486223322-486226417	10_1_74	10_1_128	OK	0.109756	1.57932	3.84693	14.3894	4.31038	5e-05	0.000480228	yes
TraesCS6B02G253900	TraesCS6B02G253900	-	6B:457168719-457171746	10_1_74	10_1_128	OK	1.07763	15.4983	3.84618	14.3819	6.97154	5e-05	0.000480228	yes
TraesCS6B02G306700	TraesCS6B02G306700	-	6B:550077871-550080884	10_1_74	10_1_128	OK	0.490902	7.05775	3.8457	14.3771	6.18829	5e-05	0.000480228	yes
TraesCS6B02G347200	TraesCS6B02G347200	-	6B:611499965-611501337	10_1_74	10_1_128	OK	0.605941	8.68417	3.84114	14.3317	8.20598	5e-05	0.000480228	yes
TraesCS6B02G408300	TraesCS6B02G408300	-	6B:682560385-682563906	10_1_74	10_1_128	OK	0.822922	11.7914	3.84083	14.3286	6.35535	5e-05	0.000480228	yes
TraesCS6B02G313400	TraesCS6B02G313400	-	6B:561284058-561286281	10_1_74	10_1_128	OK	1.37452	19.6289	3.83599	14.2807	7.56556	5e-05	0.000480228	yes
TraesCS6B02G450500	TraesCS6B02G450500	-	6B:709218071-709220692	10_1_74	10_1_128	OK	11.2414	160.493	3.83562	14.277	10.7343	5e-05	0.000480228	yes
TraesCS6B02G422600	TraesCS6B02G422600	-	6B:692774341-692783735	10_1_74	10_1_128	OK	0.579922	8.2663	3.83331	14.2541	8.47288	5e-05	0.000480228	yes
TraesCS6B02G224200	TraesCS6B02G224200	-	6B:339352154-339382015	10_1_74	10_1_128	OK	0.19707	2.80857	3.83306	14.2517	4.13345	5e-05	0.000480228	yes
TraesCS6B02G293100	TraesCS6B02G293100	-	6B:526719325-526725172	10_1_74	10_1_128	OK	0.826114	11.7698	3.8326	14.2471	8.96447	5e-05	0.000480228	yes
TraesCS6B02G300300	TraesCS6B02G300300	-	6B:538368545-538377030	10_1_74	10_1_128	OK	0.822356	11.7097	3.83179	14.2391	5.60034	5e-05	0.000480228	yes
TraesCS6B02G423200	TraesCS6B02G423200	-	6B:693130603-693133426	10_1_74	10_1_128	OK	0.149622	2.12675	3.82925	14.2141	4.44562	5e-05	0.000480228	yes
TraesCS6B02G235500	TraesCS6B02G235500	-	6B:400319932-400353668	10_1_74	10_1_128	OK	0.355193	5.03354	3.8249	14.1713	5.78257	5e-05	0.000480228	yes
TraesCS6B02G449800	TraesCS6B02G449800	-	6B:708780938-708787235	10_1_74	10_1_128	OK	0.269759	3.82161	3.82444	14.1668	6.8215	5e-05	0.000480228	yes
TraesCS6B02G367600	TraesCS6B02G367600	-	6B:641394768-641400850	10_1_74	10_1_128	OK	0.183491	2.59528	3.82211	14.1439	5.50173	5e-05	0.000480228	yes
TraesCS6B02G308400	TraesCS6B02G308400	-	6B:552399015-552403136	10_1_74	10_1_128	OK	0.321567	4.53827	3.81895	14.113	5.26764	5e-05	0.000480228	yes
TraesCS6B02G434300	TraesCS6B02G434300	-	6B:702824921-702830532	10_1_74	10_1_128	OK	0.261002	3.67609	3.81604	14.0845	7.74505	5e-05	0.000480228	yes
TraesCS6B02G336400	TraesCS6B02G336400	-	6B:591576408-591581351	10_1_74	10_1_128	OK	0.422903	5.95388	3.81543	14.0786	7.41998	5e-05	0.000480228	yes
TraesCS6B02G374700	TraesCS6B02G374700	-	6B:648085772-648092938	10_1_74	10_1_128	OK	0.2704	3.80505	3.81475	14.0719	6.04629	5e-05	0.000480228	yes
TraesCS6B02G229300	TraesCS6B02G229300	-	6B:366732487-366737279	10_1_74	10_1_128	OK	0.459637	6.4657	3.81424	14.067	4.43605	5e-05	0.000480228	yes
TraesCS6B02G318900	TraesCS6B02G318900	-	6B:566540776-566543071	10_1_74	10_1_128	OK	1.04317	14.6327	3.81015	14.0271	6.81906	5e-05	0.000480228	yes
TraesCS6B02G243100	TraesCS6B02G243100	-	6B:432356838-432371651	10_1_74	10_1_128	OK	0.132487	1.85483	3.80737	14.0001	5.10066	5e-05	0.000480228	yes
TraesCS6B02G279300	TraesCS6B02G279300	-	6B:504591711-504606525	10_1_74	10_1_128	OK	0.128231	1.79322	3.80574	13.9843	5.83381	5e-05	0.000480228	yes
TraesCS6B02G351300	TraesCS6B02G351300	-	6B:616865946-616869408	10_1_74	10_1_128	OK	0.949478	13.2773	3.80568	13.9838	10.518	5e-05	0.000480228	yes
TraesCS6B02G251800	TraesCS6B02G251800	-	6B:451924864-451927187	10_1_74	10_1_128	OK	1.66196	23.2318	3.80514	13.9785	7.12644	5e-05	0.000480228	yes
TraesCS6B02G256500	TraesCS6B02G256500	-	6B:460927930-460929393	10_1_74	10_1_128	OK	1.04972	14.6721	3.805	13.9772	8.07416	5e-05	0.000480228	yes
TraesCS6B02G310300	TraesCS6B02G310300	-	6B:555556335-555557543	10_1_74	10_1_128	OK	0.216121	3.01876	3.80404	13.9679	4.53772	0.0007	0.00460947	yes
TraesCS6B02G243300	TraesCS6B02G243300	-	6B:432491705-432494573	10_1_74	10_1_128	OK	1.0705	14.9444	3.80325	13.9602	5.49083	5e-05	0.000480228	yes
TraesCS6B02G280100	TraesCS6B02G280100	-	6B:506269033-506271883	10_1_74	10_1_128	OK	1.51599	21.1595	3.80297	13.9575	7.48457	5e-05	0.000480228	yes
TraesCS6B02G223300	TraesCS6B02G223300	-	6B:334451799-334454949	10_1_74	10_1_128	OK	0.395062	5.50491	3.80057	13.9343	4.32193	5e-05	0.000480228	yes
TraesCS6B02G338100	TraesCS6B02G338100	-	6B:595286333-595295817	10_1_74	10_1_128	OK	0.2742	3.81948	3.80007	13.9295	8.25061	5e-05	0.000480228	yes
TraesCS6B02G336900	TraesCS6B02G336900	-	6B:593263070-593265921	10_1_74	10_1_128	OK	0.737693	10.2524	3.7968	13.8979	6.26405	5e-05	0.000480228	yes
TraesCS4B02G396200	TraesCS4B02G396200	-	4B:670712026-670713208	10_1_74	10_1_128	OK	0.247864	3.44003	3.7948	13.8787	3.43169	0.00065	0.00433948	yes
TraesCS6B02G417700	TraesCS6B02G417700	-	6B:689919227-689923507	10_1_74	10_1_128	OK	0.484083	6.7065	3.79223	13.854	6.5861	5e-05	0.000480228	yes
TraesCS6B02G223200	TraesCS6B02G223200	-	6B:333502808-333533827	10_1_74	10_1_128	OK	0.16213	2.24552	3.79183	13.8502	7.76107	5e-05	0.000480228	yes
TraesCS6B02G305300	TraesCS6B02G305300	-	6B:548114618-548116318	10_1_74	10_1_128	OK	0.212631	2.94423	3.79147	13.8467	5.39673	0.0007	0.00460947	yes
TraesCS6B02G423900	TraesCS6B02G423900	-	6B:693794489-693797859	10_1_74	10_1_128	OK	1.20103	16.6266	3.79115	13.8436	6.45112	5e-05	0.000480228	yes
TraesCS6B02G393900	TraesCS6B02G393900	-	6B:668904473-668906213	10_1_74	10_1_128	OK	0.116533	1.6118	3.78986	13.8313	4.00203	5e-05	0.000480228	yes
TraesCS6B02G277900	TraesCS6B02G277900	-	6B:502791853-502794187	10_1_74	10_1_128	OK	0.103366	1.42586	3.786	13.7943	5.73941	0.0084	0.033791	yes
TraesCS6B02G278200	TraesCS6B02G278200	-	6B:503528958-503550302	10_1_74	10_1_128	OK	0.555159	7.64437	3.78343	13.7697	10.5694	5e-05	0.000480228	yes
TraesCS6B02G263300	TraesCS6B02G263300	-	6B:474187134-474192702	10_1_74	10_1_128	OK	0.184707	2.53764	3.78018	13.7388	4.29539	5e-05	0.000480228	yes
TraesCS6B02G282400	TraesCS6B02G282400	-	6B:508819056-508822434	10_1_74	10_1_128	OK	0.968284	13.3025	3.78013	13.7383	6.97195	5e-05	0.000480228	yes
TraesCS6B02G376400	TraesCS6B02G376400	-	6B:651407343-651415083	10_1_74	10_1_128	OK	0.938262	12.8898	3.7801	13.738	6.66473	5e-05	0.000480228	yes
TraesCS4D02G249300	TraesCS4D02G249300	-	4D:418531371-418533093	10_1_74	10_1_128	OK	1.37058	18.7897	3.77708	13.7093	6.35574	5e-05	0.000480228	yes
TraesCS6B02G297900	TraesCS6B02G297900	-	6B:534510403-534523982	10_1_74	10_1_128	OK	0.956438	13.1064	3.77645	13.7033	7.50537	5e-05	0.000480228	yes
TraesCS2B02G617500	TraesCS2B02G617500	-	2B:794045720-794048925	10_1_74	10_1_128	OK	0.0677849	0.926918	3.77341	13.6744	3.32245	0.00015	0.00125997	yes
TraesCS7D02G498300	TraesCS7D02G498300	-	7D:604981106-604995960	10_1_74	10_1_128	OK	0.581341	7.94923	3.77336	13.674	10.4854	5e-05	0.000480228	yes
TraesCS6B02G352100	TraesCS6B02G352100	-	6B:617644497-617646161	10_1_74	10_1_128	OK	2.79301	38.144	3.77157	13.657	9.7703	5e-05	0.000480228	yes
TraesCS6B02G418400	TraesCS6B02G418400	-	6B:690558633-690561973	10_1_74	10_1_128	OK	0.43518	5.93299	3.76907	13.6334	6.11715	5e-05	0.000480228	yes
TraesCS6B02G389200	TraesCS6B02G389200	-	6B:664216983-664221032	10_1_74	10_1_128	OK	2.62047	35.6992	3.76799	13.6232	8.93953	5e-05	0.000480228	yes
TraesCS6B02G241000	TraesCS6B02G241000	-	6B:422653209-422655705	10_1_74	10_1_128	OK	4.35312	59.1808	3.76501	13.5951	10.2898	5e-05	0.000480228	yes
TraesCS6B02G314300	TraesCS6B02G314300	-	6B:561833555-561841643	10_1_74	10_1_128	OK	0.57785	7.85001	3.76393	13.5849	5.17932	5e-05	0.000480228	yes
TraesCS6B02G296500	TraesCS6B02G296500	-	6B:532195383-532197622	10_1_74	10_1_128	OK	0.341112	4.63286	3.76358	13.5816	7.41207	0.00035	0.00260509	yes
TraesCS6B02G303100	TraesCS6B02G303100	-	6B:542585218-542586310	10_1_74	10_1_128	OK	0.0597792	0.810784	3.7616	13.563	2.34215	0.00135	0.00790205	yes
TraesCS6B02G431500	TraesCS6B02G431500	-	6B:699200507-699205884	10_1_74	10_1_128	OK	0.145248	1.96685	3.7593	13.5414	5.41465	5e-05	0.000480228	yes
TraesCS5A02G181600	TraesCS5A02G181600	-	5A:380269292-380289821	10_1_74	10_1_128	OK	0.108812	1.47334	3.75918	13.5402	3.99834	5e-05	0.000480228	yes
TraesCS6B02G363500	TraesCS6B02G363500	-	6B:634568593-634580495	10_1_74	10_1_128	OK	0.0735813	0.994333	3.75632	13.5134	5.23996	5e-05	0.000480228	yes
TraesCS7D02G497800	TraesCS7D02G497800	-	7D:604530875-604532716	10_1_74	10_1_128	OK	0.0703371	0.949979	3.75554	13.5061	2.81927	0.0037	0.0176691	yes
TraesCS6B02G324700	TraesCS6B02G324700	-	6B:574022514-574037515	10_1_74	10_1_128	OK	0.577259	7.79574	3.75539	13.5047	6.15526	5e-05	0.000480228	yes
TraesCS6B02G381000	TraesCS6B02G381000	-	6B:656030165-656033682	10_1_74	10_1_128	OK	0.20493	2.76601	3.7546	13.4973	4.53958	5e-05	0.000480228	yes
TraesCS6B02G278100	TraesCS6B02G278100	-	6B:503521500-503523219	10_1_74	10_1_128	OK	1.13399	15.2981	3.75388	13.4906	5.1446	5e-05	0.000480228	yes
TraesCS6B02G272000	TraesCS6B02G272000	-	6B:490646848-490654473	10_1_74	10_1_128	OK	0.551725	7.43632	3.75257	13.4783	6.61068	5e-05	0.000480228	yes
TraesCS6B02G302900	TraesCS6B02G302900	-	6B:542481832-542499022	10_1_74	10_1_128	OK	0.306541	4.1307	3.75223	13.4752	9.19194	5e-05	0.000480228	yes
TraesCS6B02G261400	TraesCS6B02G261400	-	6B:471180550-471181877	10_1_74	10_1_128	OK	0.33993	4.57981	3.75198	13.4728	6.67025	0.0023	0.0121369	yes
TraesCS4A02G301200	TraesCS4A02G301200	-	4A:598450639-598451605	10_1_74	10_1_128	OK	0.0943227	1.26958	3.75061	13.46	3.0833	0.0008	0.00514447	yes
TraesCS6B02G336800	TraesCS6B02G336800	-	6B:593070978-593072236	10_1_74	10_1_128	OK	1.42652	19.1892	3.74973	13.4518	6.77316	5e-05	0.000480228	yes
TraesCS6B02G280500	TraesCS6B02G280500	-	6B:506701786-506706851	10_1_74	10_1_128	OK	0.461272	6.19943	3.74845	13.4399	5.53601	5e-05	0.000480228	yes
TraesCS6B02G461300	TraesCS6B02G461300	-	6B:714625973-714628866	10_1_74	10_1_128	OK	0.101516	1.36374	3.74779	13.4337	3.82363	0.00105	0.00642003	yes
TraesCS6B02G455600	TraesCS6B02G455600	-	6B:712270007-712273868	10_1_74	10_1_128	OK	0.13026	1.74593	3.74453	13.4034	3.94947	0.00245	0.0127584	yes
TraesCS6B02G284100	TraesCS6B02G284100	-	6B:512250895-512258477	10_1_74	10_1_128	OK	0.440159	5.89159	3.74256	13.3851	6.02024	5e-05	0.000480228	yes
TraesCS6B02G294800	TraesCS6B02G294800	-	6B:528916353-528917828	10_1_74	10_1_128	OK	0.159082	2.12828	3.74184	13.3785	4.80509	0.0007	0.00460947	yes
TraesCS6B02G284600	TraesCS6B02G284600	-	6B:513141185-513146009	10_1_74	10_1_128	OK	0.363788	4.86303	3.74069	13.3678	5.60555	5e-05	0.000480228	yes
TraesCS6B02G262700	TraesCS6B02G262700	-	6B:473061109-473062336	10_1_74	10_1_128	OK	0.229179	3.05724	3.73768	13.3399	3.05103	0.00035	0.00260509	yes
TraesCS6B02G400200	TraesCS6B02G400200	-	6B:675625991-675626810	10_1_74	10_1_128	OK	0.278139	3.70923	3.73724	13.3359	5.5102	0.0084	0.033791	yes
TraesCS6B02G318200	TraesCS6B02G318200	-	6B:566145278-566147495	10_1_74	10_1_128	OK	0.105213	1.39959	3.73362	13.3024	3.83519	0.00035	0.00260509	yes
TraesCS6B02G267600	TraesCS6B02G267600	-	6B:481266834-481273570	10_1_74	10_1_128	OK	1.76533	23.4811	3.73349	13.3013	7.48293	5e-05	0.000480228	yes
TraesCS6B02G391000	TraesCS6B02G391000	-	6B:665415773-665418450	10_1_74	10_1_128	OK	0.322218	4.28399	3.73285	13.2954	5.37973	5e-05	0.000480228	yes
TraesCS6B02G309600	TraesCS6B02G309600	-	6B:554787612-554807413	10_1_74	10_1_128	OK	0.968758	12.8328	3.72756	13.2467	8.92656	5e-05	0.000480228	yes
TraesCS6B02G396100	TraesCS6B02G396100	-	6B:672158397-672165220	10_1_74	10_1_128	OK	0.174078	2.30311	3.72578	13.2304	4.26279	5e-05	0.000480228	yes
TraesCS6B02G254400	TraesCS6B02G254400	-	6B:457419256-457425431	10_1_74	10_1_128	OK	0.057961	0.766084	3.72435	13.2172	3.35158	5e-05	0.000480228	yes
TraesCS6B02G271000	TraesCS6B02G271000	-	6B:487829120-487837779	10_1_74	10_1_128	OK	0.738831	9.7571	3.72314	13.2062	7.02872	5e-05	0.000480228	yes
TraesCS6B02G286300	TraesCS6B02G286300	-	6B:515579370-515585613	10_1_74	10_1_128	OK	1.04666	13.8177	3.72266	13.2018	6.27984	5e-05	0.000480228	yes
TraesCS6B02G444000	TraesCS6B02G444000	-	6B:706904683-706909543	10_1_74	10_1_128	OK	1.2255	16.1751	3.72233	13.1988	7.17734	5e-05	0.000480228	yes
[truncated: 15,851 more rows]

## Sheet: Trimmed DEGs
test_id	gene_id	gene	locus	sample_1	sample_2	status	value_1	value_2	log2(fold_change)	FoldChange	test_stat	p_value	q_value	significant	abs(log2(FC))
[truncated: 2,255 more rows]
