# Supplementary material for: Carbohydrate Accumulation and Differential Transcript Expression in Winter Wheat Lines with Different Levels of Snow Mold and Freezing Tolerance after Cold Treatment
Source: Plants (Basel). 2020 Oct 23;9(11):1416. doi: 10.3390/plants9111416 (PMC7690702; doi:10.3390/plants9111416)
Supplement: Supplementary file 1 [file plants-09-01416-s001.zip › supplementalFiles/expressionData/originalData/10_1_74_vs_10_1_94_gene_exp.diff.xlsx]

## Sheet: All_genes_detected
test_id	gene_id	gene	locus	sample_1	sample_2	status	value_1	value_2	log2(fold_change)	test_stat	p_value	q_value	significant
ENSRNA050013743	ENSRNA050013743	U1	7A:138381324-138381485	10_1_74	10_1_94	OK	0	2.67784	inf	#NAME?	0.0015	0.00608657	yes
ENSRNA050013783	ENSRNA050013783	U5	1A:574488902-574489022	10_1_74	10_1_94	OK	5.48974	0	#NAME?	#NAME?	0.12755	0.224913	no
ENSRNA050013793	ENSRNA050013793	U1	1A:480753989-480754149	10_1_74	10_1_94	OK	1.95569	0	#NAME?	#NAME?	0.00555	0.0181418	yes
ENSRNA050013802	ENSRNA050013802	SSU_rRNA_eukarya	1A:197259346-197259507	10_1_74	10_1_94	OK	1.83002	0.678626	-1.43117	-1.81088	0.3512	0.479625	no
ENSRNA050013810	ENSRNA050013810	LSU_rRNA_eukarya	7B:49401523-49401925	10_1_74	10_1_94	OK	6.72689	3.79137	-0.827219	-1.4013	0.0161	0.0434243	yes
ENSRNA050013826	ENSRNA050013826	5_8S_rRNA	1A:582237609-582237765	10_1_74	10_1_94	OK	2.23953	0.507696	-2.14116	-2.38722	0.2344	0.355922	no
ENSRNA050013832	ENSRNA050013832	SSU_rRNA_eukarya	1A:40097-89349	10_1_74	10_1_94	OK	0.326882	0.256066	-0.352258	-0.133559	0.84575	0.897149	no
ENSRNA050013833	ENSRNA050013833	SSU_rRNA_eukarya	1A:327377-329188	10_1_74	10_1_94	OK	0.376771	0.355074	-0.0855678	-0.133346	0.81715	0.876637	no
ENSRNA050013835	ENSRNA050013835	SSU_rRNA_eukarya	1A:196011-197820	10_1_74	10_1_94	OK	0.577148	0.557331	-0.0504069	-0.0911964	0.872	0.915607	no
ENSRNA050013837	ENSRNA050013837	SSU_rRNA_eukarya	1A:40097-89349	10_1_74	10_1_94	OK	0.426592	0.422645	-0.0134115	-0.00603034	0.98885	0.991614	no
ENSRNA050013838	ENSRNA050013838	SSU_rRNA_eukarya	1A:40097-89349	10_1_74	10_1_94	OK	0.468057	0.2909	-0.68616	-0.295268	0.7052	0.793663	no
ENSRNA050013853	ENSRNA050013853	SSU_rRNA_eukarya	1A:28455-30266	10_1_74	10_1_94	OK	0.303723	0.359401	0.24284	0.367318	0.51935	0.639581	no
ENSRNA050013875	ENSRNA050013875	LSU_rRNA_eukarya	1A:199-1683	10_1_74	10_1_94	OK	0.390735	0.265427	-0.557871	-0.753539	0.1804	0.292191	no
ENSRNA050013946	ENSRNA050013946	Plant_SRP	4D:472346404-472346710	10_1_74	10_1_94	OK	3.45256	2.0825	-0.729348	-0.828523	0.1554	0.260956	no
ENSRNA050013947	ENSRNA050013947	U2	4D:477914196-477914471	10_1_74	10_1_94	OK	0.573024	0.729057	0.347437	0.259372	0.7772	0.847824	no
ENSRNA050013959	ENSRNA050013959	Plant_SRP	4D:453324325-453324630	10_1_74	10_1_94	OK	12.2316	8.02246	-0.608492	-1.14288	0.0466	0.101614	no
ENSRNA050014048	ENSRNA050014048	snoR86	4D:3585893-3588718	10_1_74	10_1_94	OK	9.60705	0	#NAME?	#NAME?	0.20645	0.323714	no
ENSRNA050014049	ENSRNA050014049	snoR86	4D:3585893-3588718	10_1_74	10_1_94	OK	14.2824	5.76764	-1.30818	-1.77834	0.5935	0.703714	no
ENSRNA050014051	ENSRNA050014051	snoR86	4D:3585893-3588718	10_1_74	10_1_94	OK	18.0186	2.61064	-2.78701	-0.477871	0.3434	0.471899	no
ENSRNA050014053	ENSRNA050014053	snoR86	4D:3585893-3588718	10_1_74	10_1_94	OK	8.25692	29.9148	1.85719	4.20176	0.5295	0.64823	no
ENSRNA050014059	ENSRNA050014059	snoZ223	7B:620995505-620995600	10_1_74	10_1_94	OK	39.4263	0	#NAME?	#NAME?	0.12925	0.227242	no
ENSRNA050014060	ENSRNA050014060	snoR134	7B:620995799-620995955	10_1_74	10_1_94	OK	6.94306	2.76821	-1.32662	-3.04698	0.2062	0.323382	no
ENSRNA050014065	ENSRNA050014065	snoR80	7B:608907070-608907201	10_1_74	10_1_94	OK	2.00065	3.31111	0.726851	1.94383	0.671	0.766126	no
ENSRNA050014478	ENSRNA050014478	LSU_rRNA_eukarya	Un:260643887-260645398	10_1_74	10_1_94	OK	1.03695	0.505498	-1.03657	-1.79753	0.0037	0.0129632	yes
ENSRNA050014873	ENSRNA050014873	SSU_rRNA_eukarya	Un:220755330-220757055	10_1_74	10_1_94	OK	2.24224	1.86657	-0.264555	-0.732099	0.20575	0.322853	no
ENSRNA050015111	ENSRNA050015111	LSU_rRNA_eukarya	Un:356983402-356983795	10_1_74	10_1_94	OK	0.57542	0.285316	-1.01205	-0.655614	0.31275	0.439778	no
ENSRNA050015189	ENSRNA050015189	U2	7B:490675236-490675450	10_1_74	10_1_94	OK	1.3447	0.962507	-0.482411	-0.282691	0.72585	0.809844	no
ENSRNA050015244	ENSRNA050015244	U5	2D:103147577-103147696	10_1_74	10_1_94	OK	19.9688	0	#NAME?	#NAME?	0.007	0.0220293	yes
ENSRNA050015656	ENSRNA050015656	snoZ279_R105_R108	1A:535449393-535449499	10_1_74	10_1_94	OK	11.8415	33.6295	1.50588	20.4548	0.37955	0.508375	no
ENSRNA050015677	ENSRNA050015677	5_8S_rRNA	Un:199873568-199873724	10_1_74	10_1_94	OK	1.5709	0	#NAME?	#NAME?	0.0281	0.0680452	no
ENSRNA050015960	ENSRNA050015960	U2	4D:428985574-428985788	10_1_74	10_1_94	OK	0.15143	1.73783	3.52056	1.48515	0.08265	0.160223	no
ENSRNA050015978	ENSRNA050015978	LSU_rRNA_eukarya	Un:459476818-459477675	10_1_74	10_1_94	OK	8.59818	5.22348	-0.71902	-2.17025	0.00035	0.00175922	yes
ENSRNA050015983	ENSRNA050015983	LSU_rRNA_eukarya	Un:455234776-455235277	10_1_74	10_1_94	OK	0.640581	0.421088	-0.60526	-0.505609	0.3712	0.499907	no
ENSRNA050015984	ENSRNA050015984	LSU_rRNA_eukarya	Un:454461255-454461744	10_1_74	10_1_94	OK	9.09685	4.6181	-0.978068	-2.03719	0.00095	0.00413521	yes
ENSRNA050015989	ENSRNA050015989	LSU_rRNA_eukarya	Un:452262896-452263642	10_1_74	10_1_94	OK	1.31836	0.94397	-0.481929	-0.653464	0.2452	0.367791	no
ENSRNA050015991	ENSRNA050015991	LSU_rRNA_eukarya	Un:459718453-459719138	10_1_74	10_1_94	OK	41.3757	27.4825	-0.590271	-2.40928	5e-05	0.00031239	yes
ENSRNA050016007	ENSRNA050016007	LSU_rRNA_eukarya	Un:459608488-459608881	10_1_74	10_1_94	OK	0.521288	0.200843	-1.37601	-1.13583	0.2826	0.40765	no
ENSRNA050016028	ENSRNA050016028	5_8S_rRNA	Un:458434295-458434451	10_1_74	10_1_94	OK	1.39368	0	#NAME?	#NAME?	0.05465	0.115172	no
ENSRNA050016286	ENSRNA050016286	LSU_rRNA_eukarya	Un:450279550-450279799	10_1_74	10_1_94	OK	0.562864	0.1425	-1.98183	-1.08889	0.2734	0.397692	no
ENSRNA050016304	ENSRNA050016304	SSU_rRNA_eukarya	Un:245702775-245704586	10_1_74	10_1_94	OK	0.767608	0.171626	-2.1611	-3.10026	5e-05	0.00031239	yes
ENSRNA050016305	ENSRNA050016305	LSU_rRNA_eukarya	Un:249837976-249838369	10_1_74	10_1_94	OK	3.59031	0.349372	-3.36127	-2.92208	0.0153	0.0416813	yes
ENSRNA050016308	ENSRNA050016308	LSU_rRNA_eukarya	Un:247550771-247551377	10_1_74	10_1_94	OK	0.306762	0.0560902	-2.4513	-1.17847	0.0953	0.178894	no
ENSRNA050016388	ENSRNA050016388	LSU_rRNA_eukarya	Un:405069949-405070450	10_1_74	10_1_94	OK	0.444867	0.292432	-0.605275	-0.376324	0.54535	0.662543	no
ENSRNA050016390	ENSRNA050016390	LSU_rRNA_eukarya	Un:400146230-400147906	10_1_74	10_1_94	OK	5.0399	2.36699	-1.09034	-3.61814	5e-05	0.00031239	yes
ENSRNA050016391	ENSRNA050016391	LSU_rRNA_eukarya	Un:402024074-402024352	10_1_74	10_1_94	OK	0.352408	0.191613	-0.879051	-0.390487	0.52665	0.645849	no
ENSRNA050016401	ENSRNA050016401	LSU_rRNA_eukarya	Un:408023587-408023980	10_1_74	10_1_94	OK	5.00764	0.548428	-3.19076	-2.62874	0.00245	0.009216	yes
ENSRNA050016402	ENSRNA050016402	LSU_rRNA_eukarya	Un:408024180-408024362	10_1_74	10_1_94	OK	1.19468	1.13258	-0.0770136	-0.0461719	0.88045	0.921266	no
ENSRNA050016404	ENSRNA050016404	LSU_rRNA_eukarya	Un:401394931-401395209	10_1_74	10_1_94	OK	0.982842	0.463281	-1.08507	-0.74919	0.2767	0.401158	no
ENSRNA050016549	ENSRNA050016549	SSU_rRNA_eukarya	Un:282090588-282092399	10_1_74	10_1_94	OK	0.284309	0.355942	0.324181	0.478226	0.40675	0.534529	no
ENSRNA050016551	ENSRNA050016551	SSU_rRNA_eukarya	Un:282367306-282368325	10_1_74	10_1_94	OK	1.16922	0.971334	-0.267504	-0.462975	0.42005	0.547777	no
ENSRNA050016680	ENSRNA050016680	IsrR	5D:28034370-28034557	10_1_74	10_1_94	OK	4.96346	1.87492	-1.40451	-1.61233	0.09885	0.184149	no
ENSRNA050016785	ENSRNA050016785	SSU_rRNA_eukarya	Un:314441790-314443319	10_1_74	10_1_94	OK	0.473161	0.335873	-0.494413	-0.731771	0.2061	0.323259	no
ENSRNA050016808	ENSRNA050016808	LSU_rRNA_eukarya	Un:216042836-216043114	10_1_74	10_1_94	OK	0.809165	0.5753	-0.492119	-0.310666	0.57055	0.683989	no
ENSRNA050017161	ENSRNA050017161	LSU_rRNA_eukarya	7A:537208928-537209094	10_1_74	10_1_94	OK	5.13762	0.436389	-3.55742	-2.70725	0.14405	0.246491	no
ENSRNA050017170	ENSRNA050017170	Intron_gpI	2D:55014633-55014888	10_1_74	10_1_94	OK	0.435422	0	#NAME?	#NAME?	0.00465	0.015672	yes
ENSRNA050017176	ENSRNA050017176	Plant_SRP	7A:694552531-694552834	10_1_74	10_1_94	OK	4.04584	2.04335	-0.985503	-1.05313	0.08185	0.158961	no
ENSRNA050017177	ENSRNA050017177	Plant_SRP	7A:691604770-691605077	10_1_74	10_1_94	OK	1.34211	0.305389	-2.13579	-1.41456	0.0791	0.154633	no
ENSRNA050017193	ENSRNA050017193	LSU_rRNA_eukarya	Un:345600735-345601104	10_1_74	10_1_94	OK	1.97709	0.637018	-1.63397	-1.7425	0.0107	0.031153	yes
ENSRNA050017194	ENSRNA050017194	LSU_rRNA_eukarya	Un:345599199-345599876	10_1_74	10_1_94	OK	3.86534	1.62732	-1.2481	-2.44018	0.00015	0.000835093	yes
ENSRNA050017196	ENSRNA050017196	LSU_rRNA_eukarya	Un:342573821-342574025	10_1_74	10_1_94	OK	2.06877	0.560621	-1.88367	-1.33724	0.12485	0.221201	no
ENSRNA050017201	ENSRNA050017201	LSU_rRNA_eukarya	Un:345601140-345601471	10_1_74	10_1_94	OK	47.3066	17.6532	-1.42211	-4.25606	5e-05	0.00031239	yes
ENSRNA050017274	ENSRNA050017274	U6	4A:640938775-640938878	10_1_74	10_1_94	OK	0	35.6122	inf	#NAME?	0.01515	0.0413517	yes
ENSRNA050017613	ENSRNA050017613	snoZ279_R105_R108	1D:439309081-439309187	10_1_74	10_1_94	OK	25.5441	0	#NAME?	#NAME?	0.015	0.0410133	yes
ENSRNA050017632	ENSRNA050017632	SSU_rRNA_eukarya	2D:272554221-272554866	10_1_74	10_1_94	OK	3.7596	2.25076	-0.740164	-1.32875	0.0234	0.0587762	no
ENSRNA050017633	ENSRNA050017633	SSU_rRNA_eukarya	2D:272553687-272554221	10_1_74	10_1_94	OK	9.07671	6.79297	-0.418126	-1.09115	0.06065	0.125347	no
ENSRNA050017680	ENSRNA050017680	snoZ278	7A:635033421-635033536	10_1_74	10_1_94	OK	5.33668	6.67336	0.322469	1.64125	0.74695	0.826047	no
ENSRNA050017688	ENSRNA050017688	U2	4A:21844275-21844506	10_1_74	10_1_94	OK	0.10851	0.703817	2.69737	0.994536	0.29275	0.418732	no
ENSRNA050017717	ENSRNA050017717	LSU_rRNA_eukarya	7D:88599587-88600024	10_1_74	10_1_94	OK	4.40769	3.81681	-0.207657	-0.408952	0.476	0.600377	no
ENSRNA050017720	ENSRNA050017720	U4	7D:84796252-84796403	10_1_74	10_1_94	OK	1.54372	0.759981	-1.02238	-1.38618	0.5366	0.654874	no
ENSRNA050017735	ENSRNA050017735	U1	7A:81643265-81643426	10_1_74	10_1_94	OK	1.52787	0.883776	-0.789768	-0.840336	0.5977	0.707	no
ENSRNA050017740	ENSRNA050017740	U4	7A:85957935-85958086	10_1_74	10_1_94	OK	0	2.40838	inf	#NAME?	0.0269	0.0657802	no
ENSRNA050017788	ENSRNA050017788	LSU_rRNA_eukarya	5D:432337582-432338286	10_1_74	10_1_94	OK	31.172	24.2851	-0.360183	-1.50778	0.0087	0.0263215	yes
ENSRNA050018378	ENSRNA050018378	SSU_rRNA_eukarya	4A:362903893-362904315	10_1_74	10_1_94	OK	0.548837	0.519975	-0.0779346	-0.0675488	0.92515	0.950734	no
ENSRNA050018652	ENSRNA050018652	LSU_rRNA_eukarya	Un:421711631-421712408	10_1_74	10_1_94	OK	0.313178	0.195179	-0.682188	-0.652566	0.2458	0.368396	no
ENSRNA050018657	ENSRNA050018657	LSU_rRNA_eukarya	Un:424952959-424953460	10_1_74	10_1_94	OK	2.8	1.70527	-0.715429	-0.99295	0.0877	0.167878	no
ENSRNA050018665	ENSRNA050018665	LSU_rRNA_eukarya	Un:424952259-424952958	10_1_74	10_1_94	OK	22.0266	14.9476	-0.559334	-2.02598	0.0008	0.00357236	yes
ENSRNA050018667	ENSRNA050018667	LSU_rRNA_eukarya	Un:427443338-427444038	10_1_74	10_1_94	OK	4.50363	5.94354	0.400234	0.965709	0.09635	0.180446	no
ENSRNA050018675	ENSRNA050018675	LSU_rRNA_eukarya	Un:420404743-420404951	10_1_74	10_1_94	OK	0.790285	1.30542	0.724068	0.547642	0.5029	0.625002	no
ENSRNA050018676	ENSRNA050018676	LSU_rRNA_eukarya	Un:422172698-422173135	10_1_74	10_1_94	OK	20.0007	10.4103	-0.942038	-2.50111	5e-05	0.00031239	yes
ENSRNA050018681	ENSRNA050018681	SSU_rRNA_eukarya	Un:423535774-423536361	10_1_74	10_1_94	OK	1.62213	0.96219	-0.753493	-1.06218	0.0746	0.147764	no
ENSRNA050018692	ENSRNA050018692	LSU_rRNA_eukarya	Un:425407784-425408564	10_1_74	10_1_94	OK	2.4057	1.90315	-0.338068	-0.422465	0.4546	0.580338	no
ENSRNA050018902	ENSRNA050018902	SSU_rRNA_eukarya	5D:357553801-357554476	10_1_74	10_1_94	OK	1.40838	1.34337	-0.0681856	-0.117524	0.84305	0.895236	no
ENSRNA050018916	ENSRNA050018916	LSU_rRNA_eukarya	Un:432623794-432624295	10_1_74	10_1_94	OK	0.530962	0.273464	-0.957258	-0.666388	0.2383	0.360137	no
ENSRNA050018930	ENSRNA050018930	LSU_rRNA_eukarya	Un:432828631-432829155	10_1_74	10_1_94	OK	11.3465	8.00716	-0.502881	-1.36613	0.0197	0.0511512	no
ENSRNA050018932	ENSRNA050018932	LSU_rRNA_eukarya	Un:431370303-431370581	10_1_74	10_1_94	OK	0.860807	0.1874	-2.19957	-1.25599	0.26155	0.384686	no
ENSRNA050018933	ENSRNA050018933	LSU_rRNA_eukarya	Un:436195333-436195611	10_1_74	10_1_94	OK	0.882967	0.386288	-1.19268	-0.652205	0.24185	0.364335	no
ENSRNA050018934	ENSRNA050018934	LSU_rRNA_eukarya	Un:431954931-431955209	10_1_74	10_1_94	OK	0.479726	0	#NAME?	#NAME?	0.00455	0.0154017	yes
ENSRNA050018939	ENSRNA050018939	LSU_rRNA_eukarya	Un:438390243-438390636	10_1_74	10_1_94	OK	0.529455	0.146263	-1.85594	-1.20655	0.31475	0.44203	no
ENSRNA050018947	ENSRNA050018947	SSU_rRNA_eukarya	Un:432965065-432965226	10_1_74	10_1_94	OK	1.29635	0.61716	-1.07074	-1.28825	0.5321	0.650774	no
ENSRNA050019092	ENSRNA050019092	LSU_rRNA_eukarya	Un:439744894-439745429	10_1_74	10_1_94	OK	3.33946	1.4751	-1.17881	-1.93304	0.00175	0.0069315	yes
ENSRNA050019093	ENSRNA050019093	LSU_rRNA_eukarya	Un:432800682-432801256	10_1_74	10_1_94	OK	29.4707	13.4045	-1.13657	-3.91196	5e-05	0.00031239	yes
ENSRNA050019111	ENSRNA050019111	LSU_rRNA_eukarya	Un:431509564-431509914	10_1_74	10_1_94	OK	0.909574	0.785392	-0.211779	-0.163932	0.76975	0.842427	no
ENSRNA050019263	ENSRNA050019263	SSU_rRNA_eukarya	1B:111165047-111166117	10_1_74	10_1_94	OK	1.43429	1.4243	-0.0100784	-0.0212393	0.96575	0.976624	no
ENSRNA050019292	ENSRNA050019292	snoZ159	1D:481831762-481831858	10_1_74	10_1_94	OK	0	30.2957	inf	#NAME?	0.0615	0.126789	no
ENSRNA050019297	ENSRNA050019297	SSU_rRNA_eukarya	5D:312625685-312626262	10_1_74	10_1_94	OK	4.89471	4.38338	-0.159181	-0.392488	0.4929	0.61623	no
ENSRNA050019323	ENSRNA050019323	LSU_rRNA_eukarya	Un:363111219-363112500	10_1_74	10_1_94	OK	2.9305	1.6825	-0.800542	-2.02264	0.0012	0.00504313	yes
ENSRNA050019328	ENSRNA050019328	LSU_rRNA_eukarya	Un:367833760-367834354	10_1_74	10_1_94	OK	112.443	62.1217	-0.856023	-3.665	5e-05	0.00031239	yes
ENSRNA050019393	ENSRNA050019393	LSU_rRNA_eukarya	Un:365941076-365941303	10_1_74	10_1_94	OK	45.2338	35.3025	-0.357632	-0.863862	0.13325	0.232636	no
ENSRNA050019411	ENSRNA050019411	snoR86	4A:601059792-601062892	10_1_74	10_1_94	OK	92.7302	61.2394	-0.598579	-0.156517	0.75225	0.829779	no
ENSRNA050019466	ENSRNA050019466	U1	7B:103882872-103883033	10_1_74	10_1_94	OK	2.01852	2.75734	0.44998	0.338577	0.6399	0.741528	no
ENSRNA050019571	ENSRNA050019571	SSU_rRNA_eukarya	7B:54070800-54071283	10_1_74	10_1_94	OK	1.9878	2.15666	0.117622	0.183999	0.751	0.828974	no
ENSRNA050019583	ENSRNA050019583	snoZ223	6A:596158387-596158486	10_1_74	10_1_94	OK	0	47.5331	inf	#NAME?	0.0369	0.0843364	no
ENSRNA050019598	ENSRNA050019598	U1	7D:138378611-138378773	10_1_74	10_1_94	OK	2.83055	1.833	-0.626877	-0.515347	0.51665	0.63712	no
ENSRNA050019661	ENSRNA050019661	U1	5D:517672005-517672166	10_1_74	10_1_94	OK	3.87225	2.1869	-0.824284	-0.462708	0.4119	0.539769	no
ENSRNA050019662	ENSRNA050019662	U1	5D:512894240-512894401	10_1_74	10_1_94	OK	0	2.89936	inf	#NAME?	0.0048	0.016087	yes
ENSRNA050019663	ENSRNA050019663	U1	5D:513466073-513466234	10_1_74	10_1_94	OK	1.71006	2.22598	0.380395	0.542388	0.78245	0.85203	no
ENSRNA050019664	ENSRNA050019664	U1	5D:512778195-512778356	10_1_74	10_1_94	OK	0.878282	2.34433	1.41642	2.3573	0.4166	0.544415	no
ENSRNA050019668	ENSRNA050019668	Plant_SRP	7B:683562589-683562891	10_1_74	10_1_94	OK	4.62423	1.80927	-1.3538	-1.41052	0.02765	0.0671537	no
ENSRNA050019670	ENSRNA050019670	Plant_SRP	7B:683598927-683599174	10_1_74	10_1_94	OK	1.15375	0.806264	-0.517011	-0.319387	0.58155	0.693443	no
ENSRNA050019710	ENSRNA050019710	SSU_rRNA_eukarya	5D:18602169-18602452	10_1_74	10_1_94	OK	0.795302	0.796056	0.0013684	0.00136951	0.92845	0.952769	no
ENSRNA050019790	ENSRNA050019790	LSU_rRNA_eukarya	7D:606923310-606923737	10_1_74	10_1_94	OK	106.74	79.9967	-0.416091	-1.7953	0.0022	0.00842155	yes
ENSRNA050019841	ENSRNA050019841	LSU_rRNA_eukarya	6A:199251286-199251449	10_1_74	10_1_94	OK	21.611	16.8225	-0.361373	-0.429291	0.4529	0.578859	no
ENSRNA050019869	ENSRNA050019869	snoZ279_R105_R108	1B:596116582-596116688	10_1_74	10_1_94	OK	5.10882	15.1941	1.57245	10.7781	0.51245	0.633571	no
ENSRNA050019891	ENSRNA050019891	SSU_rRNA_eukarya	1B:544602415-544604226	10_1_74	10_1_94	OK	0.582621	0.631334	0.115844	0.214811	0.6995	0.789235	no
ENSRNA050019895	ENSRNA050019895	LSU_rRNA_eukarya	1B:544615944-544617455	10_1_74	10_1_94	OK	0.371578	0.15701	-1.24281	-1.46819	0.01835	0.04828	yes
ENSRNA050019896	ENSRNA050019896	LSU_rRNA_eukarya	1B:544614000-544615099	10_1_74	10_1_94	OK	0.364236	0.290149	-0.328078	-0.393526	0.49865	0.621202	no
ENSRNA050019909	ENSRNA050019909	LSU_rRNA_eukarya	5D:128184628-128185562	10_1_74	10_1_94	OK	3.50109	3.41738	-0.0349144	-0.0880683	0.88085	0.921556	no
ENSRNA050019911	ENSRNA050019911	U1	1B:396605615-396605774	10_1_74	10_1_94	OK	3.00518	2.85909	-0.0718961	-0.0426373	0.89555	0.931437	no
ENSRNA050019927	ENSRNA050019927	U6	2D:541479277-541479382	10_1_74	10_1_94	OK	36.6383	5.02069	-2.86739	-20.8241	0.16175	0.268838	no
ENSRNA050019961	ENSRNA050019961	snoR86	4B:5466037-5468623	10_1_74	10_1_94	OK	18.2288	3.22217	-2.50012	-3.94344	0.31195	0.439014	no
ENSRNA050019963	ENSRNA050019963	U1	5D:528148735-528148896	10_1_74	10_1_94	OK	2.94821	1.53877	-0.938058	-0.685844	0.46095	0.586258	no
ENSRNA050019964	ENSRNA050019964	LSU_rRNA_eukarya	5D:523014639-523015914	10_1_74	10_1_94	OK	24.3258	20.0087	-0.281861	-1.0592	0.06885	0.138593	no
ENSRNA050019988	ENSRNA050019988	Intron_gpI	6B:450078170-450078741	10_1_74	10_1_94	OK	67.0985	46.3924	-0.532391	-2.05504	0.00035	0.00175922	yes
ENSRNA050019996	ENSRNA050019996	U4	7A:64729123-64729274	10_1_74	10_1_94	OK	3.78028	9.00255	1.25184	1.18416	0.2246	0.345163	no
ENSRNA050019997	ENSRNA050019997	U4	7A:64311939-64312093	10_1_74	10_1_94	OK	6.92755	8.50552	0.296054	0.893941	0.71195	0.799158	no
ENSRNA050020012	ENSRNA050020012	U1	6D:434450167-434450328	10_1_74	10_1_94	OK	2.20599	7.37248	1.74072	1.7947	0.082	0.159195	no
ENSRNA050020028	ENSRNA050020028	U2	6D:57897844-57901350	10_1_74	10_1_94	OK	0.225315	0.638044	1.50171	0.639664	0.57785	0.690226	no
ENSRNA050020045	ENSRNA050020045	Plant_SRP	7B:678769887-678770190	10_1_74	10_1_94	OK	0.497178	0	#NAME?	#NAME?	0.0048	0.016087	yes
ENSRNA050020052	ENSRNA050020052	U1	6A:495249631-495249793	10_1_74	10_1_94	OK	2.43715	0.438697	-2.4739	-2.50861	0.1803	0.292053	no
ENSRNA050020184	ENSRNA050020184	U1	6B:657166803-657166964	10_1_74	10_1_94	OK	0	1.46484	inf	#NAME?	0.0274	0.0667413	no
ENSRNA050020207	ENSRNA050020207	SSU_rRNA_eukarya	4A:554992253-554994050	10_1_74	10_1_94	OK	0.455034	0.41746	-0.124336	-0.212577	0.70415	0.792779	no
ENSRNA050020223	ENSRNA050020223	LSU_rRNA_eukarya	Un:466664930-466665736	10_1_74	10_1_94	OK	74.8173	50.405	-0.569805	-2.46702	5e-05	0.00031239	yes
ENSRNA050020240	ENSRNA050020240	SSU_rRNA_eukarya	Un:464266108-464266269	10_1_74	10_1_94	OK	1.58789	0	#NAME?	#NAME?	0.1272	0.224422	no
ENSRNA050020540	ENSRNA050020540	5_8S_rRNA	Un:461907136-461907270	10_1_74	10_1_94	OK	4.14895	0	#NAME?	#NAME?	0.02735	0.0666466	no
ENSRNA050020550	ENSRNA050020550	SSU_rRNA_eukarya	Un:462272577-462273180	10_1_74	10_1_94	OK	4.58902	4.06445	-0.175128	-0.411214	0.4831	0.607184	no
ENSRNA050020613	ENSRNA050020613	SSU_rRNA_eukarya	1D:298347047-298347886	10_1_74	10_1_94	OK	2.28362	2.09407	-0.125013	-0.268892	0.63555	0.738072	no
ENSRNA050020614	ENSRNA050020614	U1	1D:295280884-295281045	10_1_74	10_1_94	OK	10.5234	2.69157	-1.96709	-1.3152	0.06305	0.129263	no
ENSRNA050020625	ENSRNA050020625	snoR134	6B:121782192-121782348	10_1_74	10_1_94	OK	2.07268	0	#NAME?	#NAME?	0.02735	0.0666466	no
ENSRNA050020630	ENSRNA050020630	snoR1	6B:121783365-121783471	10_1_74	10_1_94	OK	71.5137	10.4658	-2.77254	-40.3281	0.2626	0.385786	no
ENSRNA050020646	ENSRNA050020646	LSU_rRNA_eukarya	Un:389849528-389849806	10_1_74	10_1_94	OK	0.986475	0.368571	-1.42034	-0.715017	0.14245	0.24455	no
ENSRNA050020658	ENSRNA050020658	5_8S_rRNA	Un:384675252-384675408	10_1_74	10_1_94	OK	1.25046	0	#NAME?	#NAME?	0.1272	0.224422	no
ENSRNA050020747	ENSRNA050020747	snoZ152	6B:223257984-223258078	10_1_74	10_1_94	OK	55.0547	27.9542	-0.977799	-27.2951	0.66915	0.764568	no
ENSRNA050020748	ENSRNA050020748	snoZ279_R105_R108	5D:41116351-41116456	10_1_74	10_1_94	OK	22.3842	23.2803	0.0566296	0.523217	0.16835	0.277071	no
ENSRNA050020779	ENSRNA050020779	U1	5B:650165413-650165574	10_1_74	10_1_94	OK	1.87038	6.23806	1.73777	1.72843	0.14565	0.248661	no
ENSRNA050020797	ENSRNA050020797	LSU_rRNA_eukarya	1B:421411562-421412028	10_1_74	10_1_94	OK	10.6785	8.69845	-0.295883	-0.789698	0.17485	0.285238	no
ENSRNA050020806	ENSRNA050020806	U2	3D:501812808-501813004	10_1_74	10_1_94	OK	0.596929	0.161816	-1.88321	-0.743411	0.25265	0.375198	no
ENSRNA050020808	ENSRNA050020808	U2	3D:507483514-507483711	10_1_74	10_1_94	OK	1.60627	0	#NAME?	#NAME?	5e-05	0.00031239	yes
ENSRNA050020844	ENSRNA050020844	SSU_rRNA_eukarya	3D:427289342-427289839	10_1_74	10_1_94	OK	49.9278	41.5532	-0.264883	-1.06648	0.06265	0.128602	no
ENSRNA050020846	ENSRNA050020846	LSU_rRNA_eukarya	3D:213377621-213378047	10_1_74	10_1_94	OK	102.623	72.682	-0.497687	-2.06813	0.0004	0.00197752	yes
ENSRNA050020855	ENSRNA050020855	snoR134	7D:567290110-567290266	10_1_74	10_1_94	OK	5.31366	2.45097	-1.11635	-3.06987	0.35435	0.483035	no
ENSRNA050020857	ENSRNA050020857	snoR80	7D:561006696-561006827	10_1_74	10_1_94	OK	4.91627	0	#NAME?	#NAME?	0.00135	0.00556614	yes
ENSRNA050021163	ENSRNA050021163	Plant_SRP	7D:7192754-7193058	10_1_74	10_1_94	OK	0.523772	0.37285	-0.490343	-0.311618	0.6417	0.743082	no
ENSRNA050021165	ENSRNA050021165	Plant_SRP	7D:7195118-7195422	10_1_74	10_1_94	OK	0.15063	0.449969	1.57881	0.794602	0.38135	0.510147	no
ENSRNA050021170	ENSRNA050021170	LSU_rRNA_eukarya	4D:240986643-240989128	10_1_74	10_1_94	OK	3.539	2.07061	-0.773285	-2.58057	5e-05	0.00031239	yes
ENSRNA050021190	ENSRNA050021190	U1	5B:643675194-643675355	10_1_74	10_1_94	OK	2.24252	1.0971	-1.03143	-1.39497	0.46615	0.591327	no
ENSRNA050021239	ENSRNA050021239	SSU_rRNA_eukarya	Un:441243579-441243983	10_1_74	10_1_94	OK	5.7523	5.11722	-0.168776	-0.314423	0.57065	0.684081	no
ENSRNA050021245	ENSRNA050021245	LSU_rRNA_eukarya	Un:440390434-440390827	10_1_74	10_1_94	OK	0.313939	0.0685529	-2.1952	-0.85022	0.21685	0.336072	no
ENSRNA050021252	ENSRNA050021252	SSU_rRNA_eukarya	Un:440457580-440458167	10_1_74	10_1_94	OK	3.4263	3.25078	-0.0758669	-0.150898	0.7891	0.85678	no
ENSRNA050021503	ENSRNA050021503	MIR159	3B:6753734-6753929	10_1_74	10_1_94	OK	1.92723	3.35617	0.800285	0.807232	0.31045	0.437571	no
ENSRNA050021522	ENSRNA050021522	SSU_rRNA_eukarya	6B:707186112-707186410	10_1_74	10_1_94	OK	0.336512	0.334089	-0.0104219	-0.00581744	0.8882	0.92643	no
ENSRNA050021548	ENSRNA050021548	U2	6D:133211895-133212174	10_1_74	10_1_94	OK	1.58172	0.967745	-0.708794	-0.60836	0.562	0.676827	no
ENSRNA050021631	ENSRNA050021631	Plant_SRP	7D:599480465-599480743	10_1_74	10_1_94	OK	0.746573	0.509964	-0.549887	-0.443578	0.63255	0.735672	no
ENSRNA050021641	ENSRNA050021641	MIR159	3D:122668338-122668537	10_1_74	10_1_94	OK	6.15165	2.62749	-1.22729	-1.18104	0.04405	0.0971887	no
ENSRNA050021646	ENSRNA050021646	U1	5B:620767258-620767419	10_1_74	10_1_94	OK	2.62123	0.502397	-2.38334	-2.69279	0.18135	0.293412	no
ENSRNA050021664	ENSRNA050021664	Plant_SRP	3D:478130083-478130386	10_1_74	10_1_94	OK	1.21832	2.2954	0.913859	0.877005	0.13505	0.234664	no
ENSRNA050021712	ENSRNA050021712	MIR159	3A:13738822-13739563	10_1_74	10_1_94	OK	1.33466	0.218234	-2.61252	-1.62024	0.41815	0.545893	no
ENSRNA050021715	ENSRNA050021715	SSU_rRNA_eukarya	7D:231587122-231587626	10_1_74	10_1_94	OK	46.4448	37.4482	-0.310622	-1.24681	0.02925	0.0701831	no
ENSRNA050021721	ENSRNA050021721	LSU_rRNA_eukarya	7D:231543454-231543567	10_1_74	10_1_94	OK	779.211	487.05	-0.677944	-1.26697	0.03295	0.0771181	no
ENSRNA050021723	ENSRNA050021723	LSU_rRNA_eukarya	7D:231543682-231544148	10_1_74	10_1_94	OK	1.74209	1.49821	-0.217579	-0.311669	0.58765	0.698686	no
ENSRNA050021731	ENSRNA050021731	LSU_rRNA_eukarya	7A:560353017-560354499	10_1_74	10_1_94	OK	0.588779	0.411511	-0.516794	-0.873984	0.12705	0.224203	no
ENSRNA050021762	ENSRNA050021762	SSU_rRNA_eukarya	Un:67493790-67495600	10_1_74	10_1_94	OK	2.09488	1.03044	-1.02361	-2.52916	5e-05	0.00031239	yes
ENSRNA050022694	ENSRNA050022694	snoZ155	1B:436665882-436665961	10_1_74	10_1_94	OK	421.3	0	#NAME?	#NAME?	0.05755	0.120146	no
ENSRNA050022708	ENSRNA050022708	U5	1D:478273907-478274025	10_1_74	10_1_94	OK	16.3171	0	#NAME?	#NAME?	0.0278	0.067466	no
ENSRNA050022766	ENSRNA050022766	LSU_rRNA_eukarya	3D:202617318-202617686	10_1_74	10_1_94	OK	0.930973	0.292903	-1.66831	-1.32192	0.05495	0.115653	no
ENSRNA050022800	ENSRNA050022800	U1	5A:655996946-655997107	10_1_74	10_1_94	OK	3.7821	2.41504	-0.64714	-0.555721	0.53445	0.652995	no
ENSRNA050022821	ENSRNA050022821	MIR159	3A:130583925-130584120	10_1_74	10_1_94	OK	4.62106	2.64349	-0.805783	-0.66123	0.2723	0.396506	no
ENSRNA050022826	ENSRNA050022826	SSU_rRNA_eukarya	4A:583869826-583871044	10_1_74	10_1_94	OK	1.27116	1.03811	-0.292196	-0.571934	0.31805	0.445484	no
ENSRNA050022840	ENSRNA050022840	LSU_rRNA_eukarya	5B:599756358-599756585	10_1_74	10_1_94	OK	1.58399	0.598892	-1.40319	-1.12366	0.17645	0.287292	no
ENSRNA050022871	ENSRNA050022871	U1	3B:78290783-78290943	10_1_74	10_1_94	OK	1.11334	4.53206	2.02527	1.83089	0.13855	0.23935	no
ENSRNA050022878	ENSRNA050022878	U1	5A:623928787-623928947	10_1_74	10_1_94	OK	0.77695	2.61518	1.75102	1.31003	0.3276	0.455633	no
ENSRNA050022883	ENSRNA050022883	LSU_rRNA_eukarya	6A:53803809-53805009	10_1_74	10_1_94	OK	12.7378	11.9266	-0.0949299	-0.385096	0.5036	0.625638	no
ENSRNA050022904	ENSRNA050022904	snoR103	2A:522843607-522846461	10_1_74	10_1_94	OK	50.9088	0	#NAME?	#NAME?	0.16705	0.275424	no
ENSRNA050022907	ENSRNA050022907	U2	7D:467156808-467164447	10_1_74	10_1_94	OK	1.40834	3.33875	1.24531	1.21857	0.58725	0.698321	no
ENSRNA050022936	ENSRNA050022936	SSU_rRNA_eukarya	6D:389246728-389247648	10_1_74	10_1_94	OK	21.6852	16.6066	-0.384951	-1.51095	0.00945	0.0281666	yes
ENSRNA050022941	ENSRNA050022941	U1	5D:499619165-499619326	10_1_74	10_1_94	OK	1.81968	5.04781	1.47197	1.35658	0.17915	0.290669	no
ENSRNA050022942	ENSRNA050022942	U2	5D:495614838-495615035	10_1_74	10_1_94	OK	0.683064	1.3673	1.00123	0.723434	0.29415	0.420313	no
ENSRNA050022960	ENSRNA050022960	SSU_rRNA_eukarya	2A:384684625-384684956	10_1_74	10_1_94	OK	0.405753	0.189933	-1.09511	-0.565711	0.19185	0.306191	no
ENSRNA050022998	ENSRNA050022998	LSU_rRNA_eukarya	7A:258307674-258308140	10_1_74	10_1_94	OK	0.960212	0.440434	-1.12443	-1.18529	0.04675	0.101889	no
ENSRNA050023002	ENSRNA050023002	LSU_rRNA_eukarya	3B:201571648-201572114	10_1_74	10_1_94	OK	8.04402	7.73736	-0.0560748	-0.140674	0.80985	0.87149	no
ENSRNA050023003	ENSRNA050023003	LSU_rRNA_eukarya	3B:201547482-201547642	10_1_74	10_1_94	OK	150.092	94.739	-0.66382	-1.48325	0.01055	0.0307941	yes
ENSRNA050023020	ENSRNA050023020	Plant_SRP	4B:566984199-566984503	10_1_74	10_1_94	OK	2.58309	0	#NAME?	#NAME?	5e-05	0.00031239	yes
ENSRNA050023545	ENSRNA050023545	LSU_rRNA_eukarya	6B:713016279-713016506	10_1_74	10_1_94	OK	0.960567	1.24991	0.379862	0.243527	0.6565	0.754894	no
ENSRNA050023570	ENSRNA050023570	LSU_rRNA_eukarya	3B:114147845-114148413	10_1_74	10_1_94	OK	33.2086	11.8985	-1.48078	-5.00365	5e-05	0.00031239	yes
ENSRNA050023593	ENSRNA050023593	snoZ119	3B:590291502-590294894	10_1_74	10_1_94	OK	34.7218	49.7686	0.519394	2.69752	0.8055	0.868338	no
ENSRNA050023595	ENSRNA050023595	snoZ119	3B:590291502-590294894	10_1_74	10_1_94	OK	40.5758	50.2412	0.308253	0.0496812	0.8542	0.90309	no
ENSRNA050023598	ENSRNA050023598	SSU_rRNA_eukarya	3B:596103578-596103836	10_1_74	10_1_94	OK	0	0.452218	inf	#NAME?	0.00235	0.00889682	yes
ENSRNA050023611	ENSRNA050023611	snoR77	1B:670433987-670434123	10_1_74	10_1_94	OK	4.31725	0	#NAME?	#NAME?	0.0288	0.0694148	no
ENSRNA050023612	ENSRNA050023612	snoR77	1B:670433801-670433937	10_1_74	10_1_94	OK	6.74424	0	#NAME?	#NAME?	0.0048	0.016087	yes
ENSRNA050023634	ENSRNA050023634	LSU_rRNA_eukarya	2B:795451149-795452054	10_1_74	10_1_94	OK	14.3595	5.5687	-1.36659	-4.52466	5e-05	0.00031239	yes
ENSRNA050023635	ENSRNA050023635	U6	2B:790318353-790318456	10_1_74	10_1_94	OK	36.9699	0	#NAME?	#NAME?	0.05755	0.120146	no
ENSRNA050023655	ENSRNA050023655	U1	5A:649710370-649710531	10_1_74	10_1_94	OK	1.51958	1.62788	0.0993238	0.115944	0.2137	0.332549	no
ENSRNA050023672	ENSRNA050023672	U2	6B:158286355-158286552	10_1_74	10_1_94	OK	0	1.02089	inf	#NAME?	0.00275	0.010137	yes
ENSRNA050023694	ENSRNA050023694	U1	3A:610547418-610547579	10_1_74	10_1_94	OK	1.27735	0.76267	-0.744027	-0.867206	0.62255	0.727588	no
ENSRNA050023705	ENSRNA050023705	Intron_gpII	3A:495101442-495101576	10_1_74	10_1_94	OK	7.87941	5.82279	-0.436378	-0.398527	0.6493	0.749262	no
ENSRNA050023706	ENSRNA050023706	LSU_rRNA_eukarya	2A:539295872-539296405	10_1_74	10_1_94	OK	0.854175	0.446699	-0.935228	-1.01271	0.088	0.168329	no
ENSRNA050023708	ENSRNA050023708	U2	3B:495470840-495471036	10_1_74	10_1_94	OK	3.08011	1.25025	-1.30077	-1.01411	0.10955	0.199595	no
ENSRNA050023719	ENSRNA050023719	Plant_SRP	4A:733000915-733001219	10_1_74	10_1_94	OK	3.19145	3.95081	0.307938	0.381284	0.5107	0.632152	no
ENSRNA050023720	ENSRNA050023720	Plant_SRP	4A:732959544-732977556	10_1_74	10_1_94	OK	0.339909	0.682762	1.00623	0.418929	0.39355	0.521795	no
ENSRNA050023721	ENSRNA050023721	Plant_SRP	4A:732959544-732977556	10_1_74	10_1_94	OK	0.547382	1.33776	1.2892	0.853061	0.2622	0.385311	no
ENSRNA050023724	ENSRNA050023724	Plant_SRP	4A:732959544-732977556	10_1_74	10_1_94	OK	0.648589	0.280005	-1.21185	-0.527271	0.5	0.62247	no
ENSRNA050023750	ENSRNA050023750	LSU_rRNA_eukarya	5D:562912616-562914156	10_1_74	10_1_94	OK	15.3148	7.92622	-0.950222	-3.78184	5e-05	0.00031239	yes
ENSRNA050023763	ENSRNA050023763	U2	3A:645540154-645540351	10_1_74	10_1_94	OK	2.92949	4.87685	0.7353	0.7524	0.20135	0.317513	no
ENSRNA050023770	ENSRNA050023770	U5	2A:42150322-42150441	10_1_74	10_1_94	OK	1.787	8.12256	2.18439	6.1321	0.2437	0.366385	no
ENSRNA050023772	ENSRNA050023772	MIR159	3A:129166197-129166340	10_1_74	10_1_94	OK	3.13738	2.74647	-0.191982	-0.443935	0.8395	0.892812	no
ENSRNA050023785	ENSRNA050023785	U6	2B:38065409-38065512	10_1_74	10_1_94	OK	56.4087	0	#NAME?	#NAME?	0.0278	0.067466	no
ENSRNA050023800	ENSRNA050023800	U5	7D:575679245-575679367	10_1_74	10_1_94	OK	12.7996	2.44801	-2.38642	-9.67544	0.19645	0.311665	no
ENSRNA050023832	ENSRNA050023832	LSU_rRNA_eukarya	3A:650012253-650012480	10_1_74	10_1_94	OK	1.12178	0.850178	-0.39995	-0.244053	0.6784	0.772103	no
ENSRNA050023845	ENSRNA050023845	SSU_rRNA_eukarya	1D:53263573-53264046	10_1_74	10_1_94	OK	0.150957	0.371818	1.30046	0.92475	0.14265	0.244809	no
ENSRNA050023857	ENSRNA050023857	U2	3B:708954605-708954836	10_1_74	10_1_94	OK	0.600146	0.519106	-0.209283	-0.105187	0.7979	0.86294	no
ENSRNA050023858	ENSRNA050023858	U2	3B:709075267-709075464	10_1_74	10_1_94	OK	0.559978	0	#NAME?	#NAME?	0.02395	0.059854	no
ENSRNA050023957	ENSRNA050023957	U12	5B:34772124-34772280	10_1_74	10_1_94	OK	0	1.335	inf	#NAME?	0.01515	0.0413517	yes
ENSRNA050023981	ENSRNA050023981	U2	3B:622767083-622767280	10_1_74	10_1_94	OK	0.191838	0.530705	1.46802	0.570342	0.27945	0.404332	no
ENSRNA050023982	ENSRNA050023982	U1	3B:622394554-622400870	10_1_74	10_1_94	OK	4.04247	1.29276	-1.64479	-0.693844	0.55925	0.674328	no
ENSRNA050023985	ENSRNA050023985	U2	6A:172116918-172117114	10_1_74	10_1_94	OK	0.71434	0.511371	-0.48224	-0.337675	0.4321	0.559254	no
ENSRNA050024022	ENSRNA050024022	LSU_rRNA_eukarya	2B:521299161-521299749	10_1_74	10_1_94	OK	4.10479	2.28699	-0.843858	-1.43348	0.0141	0.0389741	yes
ENSRNA050024088	ENSRNA050024088	U5	2B:64954406-64954523	10_1_74	10_1_94	OK	0	7.72301	inf	#NAME?	0.0269	0.0657802	no
ENSRNA050024090	ENSRNA050024090	U5	2B:64948352-64948472	10_1_74	10_1_94	OK	10.5565	0	#NAME?	#NAME?	0.02365	0.059265	no
ENSRNA050024113	ENSRNA050024113	U1	4A:675219322-675219483	10_1_74	10_1_94	OK	5.14329	3.97147	-0.373017	-0.250011	0.6564	0.754837	no
ENSRNA050024172	ENSRNA050024172	U2	3B:669632861-669635941	10_1_74	10_1_94	OK	0.401548	1.01254	1.33434	0.411497	0.62325	0.72815	no
ENSRNA050024207	ENSRNA050024207	LSU_rRNA_eukarya	2B:716361712-716361939	10_1_74	10_1_94	OK	4.89654	4.60176	-0.089575	-0.109088	0.85065	0.900513	no
ENSRNA050024255	ENSRNA050024255	snoZ221_snoR21b	2A:747622851-747627064	10_1_74	10_1_94	OK	145.051	0	#NAME?	#NAME?	0.18315	0.295622	no
ENSRNA050024285	ENSRNA050024285	LSU_rRNA_eukarya	1B:286054083-286054415	10_1_74	10_1_94	OK	2.26533	1.42414	-0.669625	-0.817043	0.1596	0.266188	no
ENSRNA050024297	ENSRNA050024297	SSU_rRNA_eukarya	1B:80741407-80743218	10_1_74	10_1_94	OK	0.477296	0.410153	-0.218723	-0.367804	0.5154	0.63605	no
ENSRNA050024315	ENSRNA050024315	LSU_rRNA_eukarya	1B:80679812-80680090	10_1_74	10_1_94	OK	1.97446	0.361681	-2.44867	-2.07704	0.05525	0.116175	no
ENSRNA050024324	ENSRNA050024324	5_8S_rRNA	1B:80722418-80722574	10_1_74	10_1_94	OK	1.43268	0.528712	-1.43817	-1.41878	0.3512	0.479625	no
ENSRNA050024346	ENSRNA050024346	MIR159	3B:174450512-174450712	10_1_74	10_1_94	OK	0.921215	1.85384	1.0089	0.801219	0.28405	0.40915	no
ENSRNA050024360	ENSRNA050024360	LSU_rRNA_eukarya	Un:395717251-395718258	10_1_74	10_1_94	OK	22.5878	11.243	-1.00651	-3.933	5e-05	0.00031239	yes
ENSRNA050024369	ENSRNA050024369	LSU_rRNA_eukarya	Un:398202465-398202966	10_1_74	10_1_94	OK	1.5545	1.10201	-0.49631	-0.586877	0.2954	0.421696	no
ENSRNA050024373	ENSRNA050024373	LSU_rRNA_eukarya	Un:394928647-394929372	10_1_74	10_1_94	OK	7.61731	6.31906	-0.269571	-0.757844	0.18765	0.301012	no
ENSRNA050024377	ENSRNA050024377	LSU_rRNA_eukarya	Un:394595340-394595618	10_1_74	10_1_94	OK	0.349297	0.374169	0.0992344	0.0524577	0.8614	0.90841	no
ENSRNA050024378	ENSRNA050024378	LSU_rRNA_eukarya	Un:397072627-397072905	10_1_74	10_1_94	OK	1.01654	0.826946	-0.297799	-0.245878	0.7114	0.79866	no
ENSRNA050024384	ENSRNA050024384	LSU_rRNA_eukarya	Un:396813593-396813986	10_1_74	10_1_94	OK	8.80576	6.71562	-0.390928	-0.660192	0.2568	0.379667	no
ENSRNA050024385	ENSRNA050024385	LSU_rRNA_eukarya	Un:390956596-390956989	10_1_74	10_1_94	OK	0.647263	0.07146	-3.17914	-1.49275	0.15095	0.255236	no
ENSRNA050024396	ENSRNA050024396	5_8S_rRNA	Un:391910965-391911121	10_1_74	10_1_94	OK	4.76784	1.10302	-2.11187	-2.0679	0.16355	0.270928	no
ENSRNA050024400	ENSRNA050024400	SSU_rRNA_eukarya	Un:390519677-390519795	10_1_74	10_1_94	OK	16.261	0	#NAME?	#NAME?	0.01475	0.0404423	yes
ENSRNA050024520	ENSRNA050024520	SSU_rRNA_eukarya	6B:111717389-111719197	10_1_74	10_1_94	OK	1.04852	0.99094	-0.0814789	-0.184377	0.7482	0.826956	no
ENSRNA050024566	ENSRNA050024566	LSU_rRNA_eukarya	Un:410429647-410430654	10_1_74	10_1_94	OK	2.38702	0.948581	-1.33137	-2.53144	5e-05	0.00031239	yes
ENSRNA050024567	ENSRNA050024567	LSU_rRNA_eukarya	Un:414445659-414446666	10_1_74	10_1_94	OK	1.54832	0.745264	-1.05488	-1.82342	0.0036	0.0126662	yes
ENSRNA050024579	ENSRNA050024579	LSU_rRNA_eukarya	Un:417535750-417536165	10_1_74	10_1_94	OK	0.658663	0.275585	-1.25704	-0.941298	0.11895	0.213073	no
ENSRNA050024590	ENSRNA050024590	LSU_rRNA_eukarya	Un:416933320-416933713	10_1_74	10_1_94	OK	7.37408	1.7291	-2.09244	-2.55409	0.00065	0.0029982	yes
ENSRNA050024591	ENSRNA050024591	LSU_rRNA_eukarya	Un:416252390-416252598	10_1_74	10_1_94	OK	11.5357	8.12535	-0.505597	-0.67974	0.24035	0.362568	no
ENSRNA050024592	ENSRNA050024592	LSU_rRNA_eukarya	Un:414709257-414709629	10_1_74	10_1_94	OK	38.1783	24.4334	-0.643901	-2.05645	0.00035	0.00175922	yes
ENSRNA050024602	ENSRNA050024602	5_8S_rRNA	Un:412305035-412305191	10_1_74	10_1_94	OK	1.39367	0.460416	-1.59788	-1.44573	0.29745	0.423825	no
ENSRNA050024721	ENSRNA050024721	LSU_rRNA_eukarya	Un:414708526-414708691	10_1_74	10_1_94	OK	55.8115	35.3116	-0.66042	-1.06712	0.0667	0.13516	no
ENSRNA050024727	ENSRNA050024727	LSU_rRNA_eukarya	Un:411551549-411551830	10_1_74	10_1_94	OK	0.421962	0.141792	-1.57334	-0.880245	0.3549	0.483499	no
ENSRNA050024732	ENSRNA050024732	LSU_rRNA_eukarya	Un:414708789-414709255	10_1_74	10_1_94	OK	2.49657	2.44423	-0.030569	-0.0507377	0.93065	0.954062	no
ENSRNA050024741	ENSRNA050024741	SSU_rRNA_eukarya	2A:726899403-726899941	10_1_74	10_1_94	OK	10.0844	8.07393	-0.320778	-0.977547	0.0921	0.174279	no
ENSRNA050024749	ENSRNA050024749	SSU_rRNA_eukarya	2B:449195438-449195866	10_1_74	10_1_94	OK	3.55935	2.71331	-0.391561	-0.68847	0.2255	0.346022	no
ENSRNA050024768	ENSRNA050024768	Plant_SRP	7D:78626006-78626310	10_1_74	10_1_94	OK	1.22303	0.335349	-1.86672	-1.42091	0.10095	0.187142	no
ENSRNA050024769	ENSRNA050024769	LSU_rRNA_eukarya	7D:74083643-74083921	10_1_74	10_1_94	OK	0.170085	0.363525	1.0958	0.474328	0.44505	0.571496	no
ENSRNA050024792	ENSRNA050024792	SSU_rRNA_eukarya	4D:389455845-389456349	10_1_74	10_1_94	OK	0.602463	0.536934	-0.166128	-0.179212	0.75615	0.832746	no
TraesCS1A02G000100	TraesCS1A02G000100	-	1A:40097-89349	10_1_74	10_1_94	OK	11.5902	6.90437	-0.747328	-0.872918	0.1393	0.240382	no
TraesCS1A02G000200	TraesCS1A02G000200	-	1A:40097-89349	10_1_74	10_1_94	OK	52.0263	34.6525	-0.586284	-2.39639	0.0001	0.000583575	yes
TraesCS1A02G000300	TraesCS1A02G000300	-	1A:95905-122504	10_1_74	10_1_94	OK	4.87681	2.49917	-0.964489	-0.417549	0.64805	0.748381	no
TraesCS1A02G000400	TraesCS1A02G000400	-	1A:95905-122504	10_1_74	10_1_94	OK	62.6917	40.4216	-0.633146	-2.621	5e-05	0.00031239	yes
TraesCS1A02G000500	TraesCS1A02G000500	-	1A:149489-154559	10_1_74	10_1_94	OK	0.212872	0.652805	1.61667	0.996033	0.2448	0.367384	no
TraesCS1A02G000800	TraesCS1A02G000800	-	1A:180174-180552	10_1_74	10_1_94	OK	1.12467	0.96231	-0.224933	-0.297207	0.767	0.840339	no
TraesCS1A02G000900	TraesCS1A02G000900	-	1A:233817-245051	10_1_74	10_1_94	OK	15.2176	8.50546	-0.839278	-3.53461	5e-05	0.00031239	yes
TraesCS1A02G001000	TraesCS1A02G001000	-	1A:269471-289649	10_1_74	10_1_94	OK	5.03561	2.75287	-0.871227	-1.79428	0.0019	0.00743906	yes
TraesCS1A02G001100	TraesCS1A02G001100	-	1A:269471-289649	10_1_74	10_1_94	OK	6.42872	3.33543	-0.946657	-3.29999	5e-05	0.00031239	yes
TraesCS1A02G001400	TraesCS1A02G001400	-	1A:294610-305428	10_1_74	10_1_94	OK	0.836958	0.479337	-0.804116	-1.41941	0.01695	0.0452322	yes
TraesCS1A02G001500	TraesCS1A02G001500	-	1A:326098-326518	10_1_74	10_1_94	OK	133.708	37.6006	-1.83026	-5.95628	5e-05	0.00031239	yes
TraesCS1A02G001800	TraesCS1A02G001800	-	1A:1144332-1145934	10_1_74	10_1_94	OK	143.917	137.012	-0.0709389	-0.312816	0.58285	0.694578	no
TraesCS1A02G001900	TraesCS1A02G001900	-	1A:1159193-1162830	10_1_74	10_1_94	OK	21.9157	19.9958	-0.132266	-0.563645	0.3157	0.443001	no
TraesCS1A02G002000	TraesCS1A02G002000	-	1A:1163484-1167878	10_1_74	10_1_94	OK	3.09001	4.52517	0.550362	1.81869	0.0008	0.00357236	yes
TraesCS1A02G002100	TraesCS1A02G002100	-	1A:1170355-1177383	10_1_74	10_1_94	OK	3.27494	4.45529	0.44405	1.73219	0.00205	0.00793097	yes
TraesCS1A02G002200	TraesCS1A02G002200	-	1A:1188843-1190864	10_1_74	10_1_94	OK	55.5719	56.1315	0.0144533	0.0636337	0.91195	0.942342	no
TraesCS1A02G002300	TraesCS1A02G002300	-	1A:1209720-1212812	10_1_74	10_1_94	OK	2.04192	2.74339	0.426033	1.34445	0.0197	0.0511512	no
TraesCS1A02G002500	TraesCS1A02G002500	-	1A:1232353-1238469	10_1_74	10_1_94	OK	4.93785	7.73204	0.646966	2.75486	5e-05	0.00031239	yes
TraesCS1A02G002700	TraesCS1A02G002700	-	1A:1336840-1348326	10_1_74	10_1_94	OK	6.0989	8.66758	0.507081	2.25284	0.0001	0.000583575	yes
TraesCS1A02G005100	TraesCS1A02G005100	-	1A:2978902-2981121	10_1_74	10_1_94	OK	1.03501	2.0829	1.00895	1.74019	0.00395	0.0137013	yes
TraesCS1A02G005400	TraesCS1A02G005400	-	1A:3117193-3118502	10_1_74	10_1_94	OK	0.213481	0.40939	0.939369	0.843785	0.13485	0.234391	no
TraesCS1A02G005500	TraesCS1A02G005500	-	1A:3119377-3122276	10_1_74	10_1_94	OK	5.24266	7.43465	0.503966	1.72519	0.0025	0.00937465	yes
TraesCS1A02G005600	TraesCS1A02G005600	-	1A:3255617-3262577	10_1_74	10_1_94	OK	5.02839	5.92366	0.236394	0.918247	0.11035	0.200735	no
TraesCS1A02G005700	TraesCS1A02G005700	-	1A:3377837-3383699	10_1_74	10_1_94	OK	13.3904	8.56499	-0.644672	-2.7598	5e-05	0.00031239	yes
TraesCS1A02G005800	TraesCS1A02G005800	-	1A:3386286-3391808	10_1_74	10_1_94	OK	6.5659	10.1405	0.627063	2.74177	5e-05	0.00031239	yes
TraesCS1A02G005900	TraesCS1A02G005900	-	1A:3446930-3450200	10_1_74	10_1_94	OK	5.52622	8.09507	0.550751	2.09537	0.0003	0.00153823	yes
TraesCS1A02G007500	TraesCS1A02G007500	-	1A:4045712-4048684	10_1_74	10_1_94	OK	85.5661	90.5928	0.0823577	0.354433	0.53685	0.655086	no
TraesCS1A02G007600	TraesCS1A02G007600	-	1A:4045712-4048684	10_1_74	10_1_94	OK	13.3094	8.19982	-0.698783	-0.255362	0.7734	0.845079	no
TraesCS1A02G007800	TraesCS1A02G007800	-	1A:4054741-4054960	10_1_74	10_1_94	OK	3.2728	1.94114	-0.753624	-0.652545	0.26805	0.39165	no
TraesCS1A02G007900	TraesCS1A02G007900	-	1A:4063196-4063406	10_1_74	10_1_94	OK	17.2838	31.8801	0.883235	1.41556	0.017	0.0453394	yes
TraesCS1A02G008100	TraesCS1A02G008100	-	1A:4497199-4504697	10_1_74	10_1_94	OK	0.981331	1.73505	0.822163	3.12795	5e-05	0.00031239	yes
TraesCS1A02G008400	TraesCS1A02G008400	-	1A:4804100-4805663	10_1_74	10_1_94	OK	0.642367	0.784605	0.288568	0.350839	0.5405	0.658279	no
TraesCS1A02G009000	TraesCS1A02G009000	-	1A:5491026-5495112	10_1_74	10_1_94	OK	5.13771	4.68409	-0.133357	-0.476487	0.39825	0.526605	no
TraesCS1A02G009100	TraesCS1A02G009100	-	1A:5496527-5499983	10_1_74	10_1_94	OK	0.554195	1.78896	1.69065	2.31231	0.00055	0.00260185	yes
TraesCS1A02G009300	TraesCS1A02G009300	-	1A:5501534-5507742	10_1_74	10_1_94	OK	0.179767	0.398107	1.14703	2.52048	0.0001	0.000583575	yes
TraesCS1A02G010400	TraesCS1A02G010400	-	1A:6332191-6345966	10_1_74	10_1_94	OK	0.262889	0.483528	0.879146	2.20577	0.0002	0.00107751	yes
TraesCS1A02G010700	TraesCS1A02G010700	-	1A:6472646-6475129	10_1_74	10_1_94	OK	0.460386	0.185406	-1.31215	-1.20497	0.05665	0.118561	no
TraesCS1A02G011100	TraesCS1A02G011100	-	1A:6566138-6567972	10_1_74	10_1_94	OK	3.56738	1.7761	-1.00615	-2.01261	0.00125	0.00522467	yes
TraesCS1A02G011200	TraesCS1A02G011200	-	1A:6569387-6576401	10_1_74	10_1_94	OK	1.73233	1.95328	0.173185	0.467585	0.4146	0.542512	no
TraesCS1A02G011600	TraesCS1A02G011600	-	1A:6766339-6766555	10_1_74	10_1_94	OK	12.5315	12.1816	-0.040848	-0.0617933	0.9115	0.94204	no
TraesCS1A02G011800	TraesCS1A02G011800	-	1A:6788570-6793542	10_1_74	10_1_94	OK	7.36572	4.57746	-0.686278	-2.15657	0.00035	0.00175922	yes
TraesCS1A02G011900	TraesCS1A02G011900	-	1A:6883651-6887141	10_1_74	10_1_94	OK	0.764655	0.782983	0.034173	0.0788567	0.8906	0.928174	no
TraesCS1A02G012300	TraesCS1A02G012300	-	1A:7108622-7109053	10_1_74	10_1_94	OK	0.418408	0.654629	0.645766	0.626472	0.4406	0.567216	no
TraesCS1A02G012400	TraesCS1A02G012400	-	1A:7109887-7115465	10_1_74	10_1_94	OK	0.363419	0.399473	0.136464	0.209942	0.7151	0.801447	no
TraesCS1A02G012500	TraesCS1A02G012500	-	1A:7178199-7184960	10_1_74	10_1_94	OK	3.3973	4.10057	0.271435	1.09186	0.0556	0.116783	no
TraesCS1A02G013200	TraesCS1A02G013200	-	1A:7315100-7325769	10_1_74	10_1_94	OK	0.209819	0.895896	2.09419	3.48444	5e-05	0.00031239	yes
TraesCS1A02G013500	TraesCS1A02G013500	-	1A:7536154-7536445	10_1_74	10_1_94	OK	0	0.606346	inf	#NAME?	0.0023	0.00874677	yes
TraesCS1A02G013600	TraesCS1A02G013600	-	1A:7642613-7643473	10_1_74	10_1_94	OK	242.126	137.188	-0.819597	-3.52741	5e-05	0.00031239	yes
TraesCS1A02G013700	TraesCS1A02G013700	-	1A:7651463-7654123	10_1_74	10_1_94	OK	2.90934	2.94438	0.0172715	0.0471315	0.9343	0.95656	no
TraesCS1A02G013800	TraesCS1A02G013800	-	1A:7657144-7669998	10_1_74	10_1_94	OK	5.42089	7.50659	0.469626	2.04783	0.00035	0.00175922	yes
TraesCS1A02G014300	TraesCS1A02G014300	-	1A:7811030-7813406	10_1_74	10_1_94	OK	0.767731	1.1691	0.606722	1.07539	0.065	0.132463	no
TraesCS1A02G014800	TraesCS1A02G014800	-	1A:7962374-7963154	10_1_74	10_1_94	OK	58.4342	23.832	-1.29391	-4.75155	5e-05	0.00031239	yes
TraesCS1A02G015100	TraesCS1A02G015100	-	1A:8238256-8239411	10_1_74	10_1_94	OK	6.30204	3.03446	-1.05438	-2.7073	5e-05	0.00031239	yes
TraesCS1A02G015200	TraesCS1A02G015200	-	1A:8239468-8244826	10_1_74	10_1_94	OK	7.49774	8.76273	0.224923	0.955342	0.0968	0.181147	no
TraesCS1A02G015300	TraesCS1A02G015300	-	1A:8247216-8251270	10_1_74	10_1_94	OK	8.82506	16.7665	0.925902	3.74599	5e-05	0.00031239	yes
TraesCS1A02G015400	TraesCS1A02G015400	-	1A:8264165-8266341	10_1_74	10_1_94	OK	26.7817	23.9486	-0.161308	-0.62065	0.2754	0.399844	no
TraesCS1A02G015600	TraesCS1A02G015600	-	1A:8295507-8297343	10_1_74	10_1_94	OK	0.35157	0.116301	-1.59594	-1.4498	0.03295	0.0771181	no
TraesCS1A02G015800	TraesCS1A02G015800	-	1A:8320694-8322586	10_1_74	10_1_94	OK	0.59358	0.01075	-5.78704	-1.66288	0.1433	0.24551	no
TraesCS1A02G015900	TraesCS1A02G015900	-	1A:8325714-8329799	10_1_74	10_1_94	OK	0.505641	0.467963	-0.11172	-0.250906	0.6643	0.760986	no
TraesCS1A02G016200	TraesCS1A02G016200	-	1A:8628132-8633964	10_1_74	10_1_94	OK	0.721415	1.07027	0.569069	1.8301	0.00175	0.0069315	yes
TraesCS1A02G016900	TraesCS1A02G016900	-	1A:9104840-9110639	10_1_74	10_1_94	OK	11.4871	17.0646	0.570988	2.52337	5e-05	0.00031239	yes
TraesCS1A02G017000	TraesCS1A02G017000	-	1A:9119142-9123202	10_1_74	10_1_94	OK	4.28183	5.90855	0.464579	1.4204	0.01405	0.0388646	yes
TraesCS1A02G018900	TraesCS1A02G018900	-	1A:9579533-9583651	10_1_74	10_1_94	OK	4.09116	5.34737	0.386319	1.29459	0.0229	0.0577601	no
TraesCS1A02G019000	TraesCS1A02G019000	-	1A:9586485-9589430	10_1_74	10_1_94	OK	45.712	78.3486	0.777333	3.406	5e-05	0.00031239	yes
TraesCS1A02G019200	TraesCS1A02G019200	-	1A:9642194-9644901	10_1_74	10_1_94	OK	2.76594	3.17672	0.199764	0.675337	0.23665	0.358213	no
TraesCS1A02G020000	TraesCS1A02G020000	-	1A:9979713-9980736	10_1_74	10_1_94	OK	3.92537	5.92315	0.593535	1.09015	0.0619	0.127398	no
TraesCS1A02G020400	TraesCS1A02G020400	-	1A:10051719-10058221	10_1_74	10_1_94	OK	1.17395	2.07956	0.824908	2.89944	5e-05	0.00031239	yes
TraesCS1A02G020500	TraesCS1A02G020500	-	1A:10066112-10069211	10_1_74	10_1_94	OK	44.9683	84.1327	0.903759	3.84726	5e-05	0.00031239	yes
TraesCS1A02G020600	TraesCS1A02G020600	-	1A:10069497-10072370	10_1_74	10_1_94	OK	2.85215	2.35015	-0.279296	-0.742302	0.19505	0.310076	no
TraesCS1A02G020700	TraesCS1A02G020700	-	1A:10074019-10085175	10_1_74	10_1_94	OK	0.380533	0.396556	0.0595029	0.117251	0.8396	0.892886	no
TraesCS1A02G020900	TraesCS1A02G020900	-	1A:10132631-10133075	10_1_74	10_1_94	OK	22.8068	9.31938	-1.29116	-2.58057	0.0001	0.000583575	yes
TraesCS1A02G021100	TraesCS1A02G021100	-	1A:10150817-10152476	10_1_74	10_1_94	OK	1.66924	1.9435	0.219464	0.339675	0.5459	0.663036	no
TraesCS1A02G021200	TraesCS1A02G021200	-	1A:10155550-10160312	10_1_74	10_1_94	OK	2.67643	3.50085	0.387393	1.38973	0.01475	0.0404423	yes
TraesCS1A02G023400	TraesCS1A02G023400	-	1A:11564199-11572148	10_1_74	10_1_94	OK	1.02738	1.23125	0.261152	0.854107	0.13825	0.238914	no
TraesCS1A02G023700	TraesCS1A02G023700	-	1A:11643653-11644753	10_1_74	10_1_94	OK	1.96659	2.09682	0.0925048	0.163083	0.7725	0.844419	no
TraesCS1A02G023800	TraesCS1A02G023800	-	1A:11661681-11665443	10_1_74	10_1_94	OK	5.7685	8.69324	0.591698	2.45156	5e-05	0.00031239	yes
TraesCS1A02G024300	TraesCS1A02G024300	-	1A:11894090-11895818	10_1_74	10_1_94	OK	0.85042	0.527462	-0.689109	-1.12997	0.0518	0.110432	no
TraesCS1A02G024400	TraesCS1A02G024400	-	1A:12002938-12006839	10_1_74	10_1_94	OK	2.7838	3.08525	0.148333	0.587602	0.2987	0.425292	no
TraesCS1A02G024500	TraesCS1A02G024500	-	1A:12089717-12093423	10_1_74	10_1_94	OK	2.77989	6.28877	1.17775	2.01526	0.0012	0.00504313	yes
TraesCS1A02G024600	TraesCS1A02G024600	-	1A:12096370-12098518	10_1_74	10_1_94	OK	3.70464	3.55374	-0.0599938	-0.157808	0.78855	0.856508	no
TraesCS1A02G024700	TraesCS1A02G024700	-	1A:12098617-12103881	10_1_74	10_1_94	OK	6.00726	7.05195	0.231314	0.897955	0.1181	0.211842	no
TraesCS1A02G025100	TraesCS1A02G025100	-	1A:12141980-12144556	10_1_74	10_1_94	OK	10.0035	7.72343	-0.373193	-1.43435	0.01245	0.0352144	yes
TraesCS1A02G025200	TraesCS1A02G025200	-	1A:12157063-12161869	10_1_74	10_1_94	OK	8.06857	12.5393	0.636072	2.70787	5e-05	0.00031239	yes
TraesCS1A02G025600	TraesCS1A02G025600	-	1A:12303353-12311465	10_1_74	10_1_94	OK	0.6033	0.650495	0.108662	0.276152	0.6337	0.736681	no
TraesCS1A02G025700	TraesCS1A02G025700	-	1A:12312968-12318272	10_1_74	10_1_94	OK	1.30996	0.946744	-0.468481	-1.27511	0.0288	0.0694148	no
TraesCS1A02G025900	TraesCS1A02G025900	-	1A:12363665-12369892	10_1_74	10_1_94	OK	2.76575	2.90371	0.0702262	0.268015	0.64135	0.742735	no
TraesCS1A02G026000	TraesCS1A02G026000	-	1A:12371104-12372554	10_1_74	10_1_94	OK	4.29605	2.11919	-1.0195	-1.7365	0.0041	0.0141259	yes
TraesCS1A02G026200	TraesCS1A02G026200	-	1A:12502525-12507052	10_1_74	10_1_94	OK	0.843009	2.13138	1.33817	4.49097	5e-05	0.00031239	yes
TraesCS1A02G026300	TraesCS1A02G026300	-	1A:12567298-12573055	10_1_74	10_1_94	OK	0.29567	0.503407	0.767735	1.70142	0.00275	0.010137	yes
TraesCS1A02G026400	TraesCS1A02G026400	-	1A:12585034-12592665	10_1_74	10_1_94	OK	10.3376	16.6024	0.683492	3.00128	5e-05	0.00031239	yes
TraesCS1A02G026600	TraesCS1A02G026600	-	1A:12669533-12669800	10_1_74	10_1_94	OK	0.536859	2.02813	1.91754	1.64292	0.0189	0.0494275	yes
TraesCS1A02G026900	TraesCS1A02G026900	-	1A:12734162-12739704	10_1_74	10_1_94	OK	0.284505	0.465581	0.710577	0.917713	0.11655	0.209633	no
TraesCS1A02G027200	TraesCS1A02G027200	-	1A:12915086-12917028	10_1_74	10_1_94	OK	3.83939	2.92187	-0.393984	-1.02288	0.0777	0.152473	no
TraesCS1A02G027300	TraesCS1A02G027300	-	1A:12918574-12920144	10_1_74	10_1_94	OK	12.1289	12.462	0.03909	0.14612	0.8005	0.864737	no
TraesCS1A02G027500	TraesCS1A02G027500	-	1A:13007819-13009896	10_1_74	10_1_94	OK	0.327673	0.133204	-1.29861	-1.51136	0.01705	0.0454343	yes
TraesCS1A02G027600	TraesCS1A02G027600	-	1A:13081412-13086602	10_1_74	10_1_94	OK	1.90219	0.529313	-1.84547	-5.04885	5e-05	0.00031239	yes
TraesCS1A02G027800	TraesCS1A02G027800	-	1A:13228921-13230974	10_1_74	10_1_94	OK	0.410547	0.055979	-2.87459	-2.4443	0.00275	0.010137	yes
TraesCS1A02G028600	TraesCS1A02G028600	-	1A:13412736-13418606	10_1_74	10_1_94	OK	0.410778	0.621209	0.596718	1.52721	0.00905	0.0271854	yes
TraesCS1A02G029100	TraesCS1A02G029100	-	1A:13663299-13667800	10_1_74	10_1_94	OK	0.318447	0.90483	1.50659	3.57406	5e-05	0.00031239	yes
TraesCS1A02G029200	TraesCS1A02G029200	-	1A:13669901-13676212	10_1_74	10_1_94	OK	4.4764	4.33506	-0.0462884	-0.192471	0.7415	0.821658	no
TraesCS1A02G029300	TraesCS1A02G029300	-	1A:13762565-13768572	10_1_74	10_1_94	OK	6.46744	10.9568	0.760566	3.29061	5e-05	0.00031239	yes
TraesCS1A02G029800	TraesCS1A02G029800	-	1A:13861190-13862962	10_1_74	10_1_94	OK	6.17939	7.26807	0.234109	0.71213	0.21435	0.333223	no
TraesCS1A02G030000	TraesCS1A02G030000	-	1A:13979249-13980335	10_1_74	10_1_94	OK	44.1271	38.2693	-0.20548	-0.840616	0.1439	0.24627	no
TraesCS1A02G030100	TraesCS1A02G030100	-	1A:14045677-14056197	10_1_74	10_1_94	OK	12.2243	20.0716	0.715403	3.16222	5e-05	0.00031239	yes
TraesCS1A02G030500	TraesCS1A02G030500	-	1A:14139690-14145914	10_1_74	10_1_94	OK	6.78162	6.62536	-0.0336326	-0.103719	0.85685	0.905061	no
TraesCS1A02G030600	TraesCS1A02G030600	-	1A:14139690-14145914	10_1_74	10_1_94	OK	23.5082	27.4143	0.221765	0.548031	0.33725	0.465627	no
TraesCS1A02G030700	TraesCS1A02G030700	-	1A:14160321-14163255	10_1_74	10_1_94	OK	8.78002	7.9995	-0.134314	-0.489669	0.38995	0.518272	no
TraesCS1A02G031200	TraesCS1A02G031200	-	1A:14504223-14507920	10_1_74	10_1_94	OK	5.08382	7.52784	0.566325	2.1237	0.0002	0.00107751	yes
TraesCS1A02G032500	TraesCS1A02G032500	-	1A:14988540-14988944	10_1_74	10_1_94	OK	4.87056	2.38351	-1.031	-1.58766	0.0084	0.0255974	yes
TraesCS1A02G032700	TraesCS1A02G032700	-	1A:15190978-15195959	10_1_74	10_1_94	OK	0.325211	0.265905	-0.290465	-0.537663	0.33965	0.46811	no
TraesCS1A02G033000	TraesCS1A02G033000	-	1A:15430219-15437374	10_1_74	10_1_94	OK	1.50846	3.51558	1.22068	3.37005	5e-05	0.00031239	yes
TraesCS1A02G033100	TraesCS1A02G033100	-	1A:15438124-15441465	10_1_74	10_1_94	OK	15.7983	15.2456	-0.0513724	-0.208251	0.7138	0.800619	no
TraesCS1A02G033300	TraesCS1A02G033300	-	1A:16038483-16040057	10_1_74	10_1_94	OK	4.38088	2.50664	-0.805467	-1.02367	0.07775	0.152541	no
TraesCS1A02G033500	TraesCS1A02G033500	-	1A:16388444-16391082	10_1_74	10_1_94	OK	133.387	107.128	-0.316275	-1.39608	0.01515	0.0413517	yes
TraesCS1A02G033600	TraesCS1A02G033600	-	1A:16407007-16410201	10_1_74	10_1_94	OK	11.6317	19.3212	0.732119	2.93828	5e-05	0.00031239	yes
TraesCS1A02G033800	TraesCS1A02G033800	-	1A:16432375-16436883	10_1_74	10_1_94	OK	1.61076	1.97155	0.291588	0.736171	0.207	0.324347	no
TraesCS1A02G034100	TraesCS1A02G034100	-	1A:16913590-16919361	10_1_74	10_1_94	OK	1.1217	0.813279	-0.463859	-1.22286	0.0359	0.0825929	no
TraesCS1A02G034300	TraesCS1A02G034300	-	1A:16931433-16934477	10_1_74	10_1_94	OK	22.1153	20.7437	-0.0923724	-0.390195	0.50285	0.625002	no
TraesCS1A02G034600	TraesCS1A02G034600	-	1A:17246749-17248420	10_1_74	10_1_94	OK	0.569797	0.366718	-0.635777	-0.963612	0.09855	0.183745	no
TraesCS1A02G034700	TraesCS1A02G034700	-	1A:17257515-17258211	10_1_74	10_1_94	OK	0.407124	0.516457	0.34318	0.250322	0.6547	0.75349	no
TraesCS1A02G035000	TraesCS1A02G035000	-	1A:18289936-18293936	10_1_74	10_1_94	OK	6.7368	3.76799	-0.838268	-2.38876	5e-05	0.00031239	yes
TraesCS1A02G035100	TraesCS1A02G035100	-	1A:18310848-18312699	10_1_74	10_1_94	OK	0.385719	0.328199	-0.232979	-0.190435	0.7419	0.821979	no
TraesCS1A02G035200	TraesCS1A02G035200	-	1A:18460512-18462491	10_1_74	10_1_94	OK	1.79083	1.70814	-0.0682012	-0.150191	0.7944	0.860398	no
TraesCS1A02G035300	TraesCS1A02G035300	-	1A:18486338-18489620	10_1_74	10_1_94	OK	1.97476	0.928163	-1.08923	-1.94257	0.0019	0.00743906	yes
TraesCS1A02G035500	TraesCS1A02G035500	-	1A:18989912-18994414	10_1_74	10_1_94	OK	21.2936	20.9655	-0.0224018	-0.0746064	0.89335	0.930101	no
TraesCS1A02G035600	TraesCS1A02G035600	-	1A:19062156-19063423	10_1_74	10_1_94	OK	1.78483	2.44388	0.453381	0.778215	0.17795	0.289169	no
TraesCS1A02G035800	TraesCS1A02G035800	-	1A:19895296-19897721	10_1_74	10_1_94	OK	136.219	137.295	0.0113556	0.0504879	0.92865	0.95286	no
TraesCS1A02G035900	TraesCS1A02G035900	-	1A:19929935-19933705	10_1_74	10_1_94	OK	3.64976	4.0048	0.13393	0.558077	0.32645	0.454455	no
TraesCS1A02G036100	TraesCS1A02G036100	-	1A:20091098-20094848	10_1_74	10_1_94	OK	7.19295	9.66667	0.426436	1.799	0.00185	0.00726752	yes
TraesCS1A02G036200	TraesCS1A02G036200	-	1A:20156564-20158534	10_1_74	10_1_94	OK	6.2305	7.44815	0.257535	0.793707	0.16305	0.270264	no
TraesCS1A02G036300	TraesCS1A02G036300	-	1A:20179710-20183942	10_1_74	10_1_94	OK	1.93211	2.04972	0.0852475	0.268341	0.63435	0.737179	no
TraesCS1A02G036500	TraesCS1A02G036500	-	1A:20244456-20246289	10_1_74	10_1_94	OK	0.455268	0.0946901	-2.26543	-2.43109	0.00125	0.00522467	yes
TraesCS1A02G036700	TraesCS1A02G036700	-	1A:20415991-20419223	10_1_74	10_1_94	OK	0.380338	0.62951	0.726949	0.872391	0.1263	0.223209	no
TraesCS1A02G036800	TraesCS1A02G036800	-	1A:20434464-20437173	10_1_74	10_1_94	OK	0.350593	0.184133	-0.929051	-1.25737	0.0336	0.0783242	no
TraesCS1A02G037300	TraesCS1A02G037300	-	1A:20888600-20889881	10_1_74	10_1_94	OK	1.57935	4.91178	1.63691	3.0572	5e-05	0.00031239	yes
TraesCS1A02G037400	TraesCS1A02G037400	-	1A:20893784-20898393	10_1_74	10_1_94	OK	2.24465	1.74965	-0.359421	-0.66813	0.24245	0.365	no
TraesCS1A02G037900	TraesCS1A02G037900	-	1A:20977275-20980680	10_1_74	10_1_94	OK	30.3054	33.5268	0.145741	0.638422	0.2601	0.383165	no
TraesCS1A02G038100	TraesCS1A02G038100	-	1A:20998068-20998918	10_1_74	10_1_94	OK	150.715	75.767	-0.992181	-4.24835	5e-05	0.00031239	yes
TraesCS1A02G038200	TraesCS1A02G038200	-	1A:21022730-21023627	10_1_74	10_1_94	OK	361.738	200.103	-0.854205	-3.6449	5e-05	0.00031239	yes
TraesCS1A02G038300	TraesCS1A02G038300	-	1A:21024514-21026280	10_1_74	10_1_94	OK	0.217998	0.531015	1.28443	1.37092	0.02705	0.0660904	no
TraesCS1A02G038400	TraesCS1A02G038400	-	1A:21034868-21049127	10_1_74	10_1_94	OK	2.61433	1.87045	-0.483056	-1.88767	0.00135	0.00556614	yes
TraesCS1A02G039100	TraesCS1A02G039100	-	1A:21281531-21285458	10_1_74	10_1_94	OK	1.17489	1.04343	-0.171193	-0.472757	0.40675	0.534529	no
TraesCS1A02G039200	TraesCS1A02G039200	-	1A:21322245-21335307	10_1_74	10_1_94	OK	2.04637	2.81079	0.457907	1.66876	0.00345	0.0122304	yes
TraesCS1A02G039400	TraesCS1A02G039400	-	1A:21618183-21626991	10_1_74	10_1_94	OK	6.21146	4.94202	-0.329834	-1.21745	0.03135	0.0741205	no
TraesCS1A02G039800	TraesCS1A02G039800	-	1A:21985329-21987056	10_1_74	10_1_94	OK	1.12288	0.407071	-1.46385	-1.7879	0.00435	0.0148412	yes
TraesCS1A02G039900	TraesCS1A02G039900	-	1A:22038187-22047331	10_1_74	10_1_94	OK	0.642204	1.18021	0.877942	1.6614	0.0064	0.020432	yes
TraesCS1A02G040000	TraesCS1A02G040000	-	1A:22055421-22056147	10_1_74	10_1_94	OK	0.109786	0.411074	1.9047	1.35863	0.0581	0.121071	no
TraesCS1A02G040300	TraesCS1A02G040300	-	1A:22282322-22283710	10_1_74	10_1_94	OK	0.426883	0.760083	0.832317	1.04803	0.0722	0.143958	no
TraesCS1A02G040400	TraesCS1A02G040400	-	1A:22287726-22291553	10_1_74	10_1_94	OK	4.74086	4.40582	-0.105738	-0.422936	0.45925	0.584555	no
TraesCS1A02G040500	TraesCS1A02G040500	-	1A:22291725-22293776	10_1_74	10_1_94	OK	22.0908	12.3502	-0.838908	-3.08301	5e-05	0.00031239	yes
TraesCS1A02G040600	TraesCS1A02G040600	-	1A:22294834-22301515	10_1_74	10_1_94	OK	6.05922	13.6314	1.16973	4.97523	5e-05	0.00031239	yes
TraesCS1A02G040700	TraesCS1A02G040700	-	1A:22329071-22332422	10_1_74	10_1_94	OK	2.71607	3.83271	0.496844	1.84744	0.00155	0.00625471	yes
TraesCS1A02G040900	TraesCS1A02G040900	-	1A:22534634-22536459	10_1_74	10_1_94	OK	3.43143	5.43111	0.662436	1.8284	0.00175	0.0069315	yes
TraesCS1A02G041100	TraesCS1A02G041100	-	1A:22612226-22614080	10_1_74	10_1_94	OK	2.65549	4.63533	0.803696	3.03983	5e-05	0.00031239	yes
TraesCS1A02G041300	TraesCS1A02G041300	-	1A:22633430-22634135	10_1_74	10_1_94	OK	5.04442	1.7553	-1.52297	-2.23738	0.001	0.00432364	yes
TraesCS1A02G041400	TraesCS1A02G041400	-	1A:22656560-22657221	10_1_74	10_1_94	OK	1.40094	1.49009	0.0890057	0.104734	0.85675	0.904988	no
TraesCS1A02G042500	TraesCS1A02G042500	-	1A:23130034-23134088	10_1_74	10_1_94	OK	0.6733	0.6185	-0.122475	-0.370994	0.51835	0.638717	no
TraesCS1A02G042700	TraesCS1A02G042700	-	1A:23339465-23340670	10_1_74	10_1_94	OK	21.4521	13.9568	-0.620147	-2.27915	5e-05	0.00031239	yes
TraesCS1A02G042800	TraesCS1A02G042800	-	1A:23420850-23422572	10_1_74	10_1_94	OK	0.346377	0.32803	-0.0785168	-0.0575718	0.8864	0.925278	no
TraesCS1A02G042900	TraesCS1A02G042900	-	1A:23816231-23818172	10_1_74	10_1_94	OK	0.911528	0.544576	-0.743153	-0.928761	0.11075	0.201316	no
TraesCS1A02G043100	TraesCS1A02G043100	-	1A:23856567-23858030	10_1_74	10_1_94	OK	0.432113	0.378114	-0.192588	-0.181725	0.75525	0.832076	no
TraesCS1A02G043200	TraesCS1A02G043200	-	1A:23966032-23970147	10_1_74	10_1_94	OK	11.6346	11.9077	0.0334778	0.135567	0.81665	0.876258	no
TraesCS1A02G043300	TraesCS1A02G043300	-	1A:24077189-24078148	10_1_74	10_1_94	OK	0.304744	0.508034	0.737326	0.774917	0.25415	0.376865	no
TraesCS1A02G043400	TraesCS1A02G043400	-	1A:24132680-24140137	10_1_74	10_1_94	OK	2.55216	2.17659	-0.229651	-0.637498	0.26595	0.38938	no
TraesCS1A02G043600	TraesCS1A02G043600	-	1A:24319201-24321534	10_1_74	10_1_94	OK	6.00415	6.4038	0.0929684	0.329684	0.56545	0.679725	no
TraesCS1A02G043900	TraesCS1A02G043900	-	1A:24336653-24340722	10_1_74	10_1_94	OK	0.337748	1.14337	1.75927	2.21317	0.0008	0.00357236	yes
TraesCS1A02G044000	TraesCS1A02G044000	-	1A:24767087-24771266	10_1_74	10_1_94	OK	0.737226	0.617191	-0.25639	-0.469797	0.41245	0.540312	no
TraesCS1A02G044200	TraesCS1A02G044200	-	1A:24943571-24946478	10_1_74	10_1_94	OK	8.75814	8.08061	-0.116161	-0.420348	0.4658	0.590996	no
TraesCS1A02G044300	TraesCS1A02G044300	-	1A:25269423-25269891	10_1_74	10_1_94	OK	0.433779	0.166339	-1.38283	-1.16266	0.05805	0.120983	no
TraesCS1A02G044500	TraesCS1A02G044500	-	1A:25539195-25545141	10_1_74	10_1_94	OK	8.7356	10.7443	0.298594	1.27002	0.02645	0.0648944	no
TraesCS1A02G044600	TraesCS1A02G044600	-	1A:25545345-25546110	10_1_74	10_1_94	OK	22.5877	14.7353	-0.616259	-1.83379	0.0015	0.00608657	yes
TraesCS1A02G044800	TraesCS1A02G044800	-	1A:25701412-25709229	10_1_74	10_1_94	OK	7.5034	6.8379	-0.133992	-0.543563	0.3419	0.470529	no
TraesCS1A02G045300	TraesCS1A02G045300	-	1A:26958794-26962687	10_1_74	10_1_94	OK	2.95842	4.57201	0.628001	2.38125	5e-05	0.00031239	yes
TraesCS1A02G045400	TraesCS1A02G045400	-	1A:26965565-26971307	10_1_74	10_1_94	OK	7.3856	9.2835	0.329955	1.39438	0.01515	0.0413517	yes
TraesCS1A02G045700	TraesCS1A02G045700	-	1A:27249155-27253937	10_1_74	10_1_94	OK	108.569	108.525	-0.000582376	-0.00250718	0.9966	0.997016	no
TraesCS1A02G045800	TraesCS1A02G045800	-	1A:27258230-27261032	10_1_74	10_1_94	OK	18.5972	27.3889	0.558508	2.31399	5e-05	0.00031239	yes
TraesCS1A02G046100	TraesCS1A02G046100	-	1A:27359180-27363332	10_1_74	10_1_94	OK	0.429284	0.285359	-0.589156	-1.19009	0.04035	0.0906615	no
TraesCS1A02G046300	TraesCS1A02G046300	-	1A:27752742-27757377	10_1_74	10_1_94	OK	0.669283	0.624517	-0.0998754	-0.199411	0.72805	0.811633	no
TraesCS1A02G046400	TraesCS1A02G046400	-	1A:28360780-28364801	10_1_74	10_1_94	OK	1.15027	0.95789	-0.26404	-0.642099	0.26515	0.388598	no
TraesCS1A02G046500	TraesCS1A02G046500	-	1A:28610240-28620653	10_1_74	10_1_94	OK	1.91024	3.36912	0.81862	3.083	5e-05	0.00031239	yes
TraesCS1A02G046600	TraesCS1A02G046600	-	1A:28623295-28626864	10_1_74	10_1_94	OK	9.06675	18.6828	1.04305	4.04226	5e-05	0.00031239	yes
TraesCS1A02G046800	TraesCS1A02G046800	-	1A:28708158-28710773	10_1_74	10_1_94	OK	1.85109	2.28282	0.302442	0.684485	0.2341	0.355611	no
TraesCS1A02G046900	TraesCS1A02G046900	-	1A:28716138-28717569	10_1_74	10_1_94	OK	3.09088	2.33499	-0.4046	-0.734114	0.20225	0.318605	no
TraesCS1A02G047000	TraesCS1A02G047000	-	1A:28757073-28763216	10_1_74	10_1_94	OK	5.07918	7.61846	0.584904	2.461	5e-05	0.00031239	yes
TraesCS1A02G047200	TraesCS1A02G047200	-	1A:29186382-29192077	10_1_74	10_1_94	OK	2.19738	2.41286	0.134957	0.48261	0.4011	0.529275	no
TraesCS1A02G047500	TraesCS1A02G047500	-	1A:29607627-29612226	10_1_74	10_1_94	OK	3.11858	3.68805	0.241967	0.805733	0.16125	0.268171	no
TraesCS1A02G048200	TraesCS1A02G048200	-	1A:29993437-29996447	10_1_74	10_1_94	OK	0.526663	0.375695	-0.487316	-0.804709	0.15705	0.263034	no
TraesCS1A02G048600	TraesCS1A02G048600	-	1A:30179973-30190054	10_1_74	10_1_94	OK	2.41846	2.95727	0.290176	0.901349	0.1127	0.204043	no
TraesCS1A02G048700	TraesCS1A02G048700	-	1A:30196595-30197675	10_1_74	10_1_94	OK	9.69854	13.9458	0.523997	1.41735	0.01415	0.0390906	yes
TraesCS1A02G048900	TraesCS1A02G048900	-	1A:30294165-30295059	10_1_74	10_1_94	OK	3.11738	3.37791	0.115794	0.177184	0.75235	0.829858	no
TraesCS1A02G049000	TraesCS1A02G049000	-	1A:30636156-30638406	10_1_74	10_1_94	OK	0.416271	0.583915	0.488235	0.589006	0.3031	0.430024	no
TraesCS1A02G049300	TraesCS1A02G049300	-	1A:30793887-30805600	10_1_74	10_1_94	OK	2.52832	3.10239	0.295204	1.22033	0.03305	0.0772736	no
TraesCS1A02G049600	TraesCS1A02G049600	-	1A:31252423-31254526	10_1_74	10_1_94	OK	3.71953	5.50153	0.564712	1.26305	0.02895	0.0696838	no
TraesCS1A02G049700	TraesCS1A02G049700	-	1A:31778439-31781938	10_1_74	10_1_94	OK	24.1114	17.5975	-0.454348	-1.93517	0.00065	0.0029982	yes
TraesCS1A02G050100	TraesCS1A02G050100	-	1A:32084706-32089178	10_1_74	10_1_94	OK	2.19404	6.99284	1.67229	5.01598	5e-05	0.00031239	yes
TraesCS1A02G050400	TraesCS1A02G050400	-	1A:32260042-32262299	10_1_74	10_1_94	OK	0.86532	0.403144	-1.10194	-1.38676	0.0203	0.0524092	no
TraesCS1A02G050900	TraesCS1A02G050900	-	1A:32454116-32455183	10_1_74	10_1_94	OK	7.10051	3.42766	-1.0507	-2.31082	0.0002	0.00107751	yes
TraesCS1A02G051300	TraesCS1A02G051300	-	1A:32890599-32894593	10_1_74	10_1_94	OK	7.56293	12.752	0.753706	3.33854	5e-05	0.00031239	yes
TraesCS1A02G051500	TraesCS1A02G051500	-	1A:33019232-33022457	10_1_74	10_1_94	OK	13.874	17.2595	0.315011	1.32872	0.01975	0.0512477	no
TraesCS1A02G051600	TraesCS1A02G051600	-	1A:33226676-33229752	10_1_74	10_1_94	OK	0.225404	0.730795	1.69696	2.41287	0.0001	0.000583575	yes
TraesCS1A02G051700	TraesCS1A02G051700	-	1A:33370766-33373330	10_1_74	10_1_94	OK	23.0737	32.6083	0.498987	2.08057	0.00035	0.00175922	yes
TraesCS1A02G051800	TraesCS1A02G051800	-	1A:33373635-33374973	10_1_74	10_1_94	OK	0.880662	0.689163	-0.353743	-0.306328	0.5872	0.698303	no
TraesCS1A02G051900	TraesCS1A02G051900	-	1A:33375412-33377767	10_1_74	10_1_94	OK	23.586	21.3458	-0.14398	-0.453448	0.42615	0.553551	no
TraesCS1A02G052000	TraesCS1A02G052000	-	1A:33397500-33398955	10_1_74	10_1_94	OK	0.74994	0.791273	0.0773994	0.0970797	0.86375	0.910007	no
TraesCS1A02G052100	TraesCS1A02G052100	-	1A:34146865-34149852	10_1_74	10_1_94	OK	6.77434	6.89589	0.0256551	0.0709024	0.90225	0.935498	no
TraesCS1A02G052200	TraesCS1A02G052200	-	1A:34158621-34174068	10_1_74	10_1_94	OK	7.10934	8.84833	0.315689	1.39986	0.01495	0.0409008	yes
TraesCS1A02G052300	TraesCS1A02G052300	-	1A:34406138-34410005	10_1_74	10_1_94	OK	10.2136	11.4511	0.164997	0.646538	0.26385	0.387233	no
TraesCS1A02G052400	TraesCS1A02G052400	-	1A:34425460-34427079	10_1_74	10_1_94	OK	0.337775	0.670439	0.989044	1.13822	0.05305	0.112488	no
TraesCS1A02G053600	TraesCS1A02G053600	-	1A:35528836-35533934	10_1_74	10_1_94	OK	0.525784	0.485106	-0.116172	-0.148366	0.8026	0.866178	no
TraesCS1A02G053700	TraesCS1A02G053700	-	1A:35528836-35533934	10_1_74	10_1_94	OK	0.160347	0.317591	0.985974	0.877687	0.1467	0.249735	no
TraesCS1A02G054000	TraesCS1A02G054000	-	1A:35542717-35543825	10_1_74	10_1_94	OK	5.8694	3.38616	-0.793563	-1.62189	0.00565	0.0184155	yes
TraesCS1A02G054300	TraesCS1A02G054300	-	1A:35931963-35936127	10_1_74	10_1_94	OK	1.26061	2.02094	0.680903	2.43013	5e-05	0.00031239	yes
TraesCS1A02G054400	TraesCS1A02G054400	-	1A:35937733-35944326	10_1_74	10_1_94	OK	4.87721	6.36987	0.385209	1.68267	0.0037	0.0129632	yes
TraesCS1A02G054900	TraesCS1A02G054900	-	1A:36267234-36271054	10_1_74	10_1_94	OK	4.44773	4.37801	-0.022794	-0.080891	0.8875	0.926006	no
TraesCS1A02G055000	TraesCS1A02G055000	-	1A:36271324-36278335	10_1_74	10_1_94	OK	2.42512	4.97723	1.03729	3.3423	5e-05	0.00031239	yes
TraesCS1A02G055100	TraesCS1A02G055100	-	1A:36271324-36278335	10_1_74	10_1_94	OK	1.03991	3.8633	1.89338	0.826884	0.26175	0.384867	no
TraesCS1A02G055200	TraesCS1A02G055200	-	1A:36278600-36281199	10_1_74	10_1_94	OK	7.33387	7.33863	0.000935997	0.0031838	0.9951	0.995915	no
TraesCS1A02G055400	TraesCS1A02G055400	-	1A:36561932-36569908	10_1_74	10_1_94	OK	4.76605	5.82103	0.28848	1.22913	0.03215	0.075612	no
TraesCS1A02G055500	TraesCS1A02G055500	-	1A:36605148-36605802	10_1_74	10_1_94	OK	0.57367	0.432303	-0.408178	-0.345004	0.6442	0.745228	no
TraesCS1A02G056100	TraesCS1A02G056100	-	1A:36761838-36763635	10_1_74	10_1_94	OK	2.30992	4.40138	0.930113	2.06811	0.00065	0.0029982	yes
TraesCS1A02G056200	TraesCS1A02G056200	-	1A:36765923-36766338	10_1_74	10_1_94	OK	1.712	2.58202	0.592812	0.624256	0.26735	0.390866	no
TraesCS1A02G056400	TraesCS1A02G056400	-	1A:36769723-36770407	10_1_74	10_1_94	OK	2.00852	2.10925	0.0705969	0.0940663	0.875	0.917535	no
TraesCS1A02G056500	TraesCS1A02G056500	-	1A:36772139-36774424	10_1_74	10_1_94	OK	8.12683	9.24175	0.185473	0.663772	0.2464	0.369064	no
TraesCS1A02G056600	TraesCS1A02G056600	-	1A:36776372-36780640	10_1_74	10_1_94	OK	3.8753	3.82731	-0.017977	-0.0373094	0.94045	0.960476	no
TraesCS1A02G056900	TraesCS1A02G056900	-	1A:36839919-36840861	10_1_74	10_1_94	OK	1.51154	1.18495	-0.3512	-0.498568	0.38895	0.517368	no
TraesCS1A02G057100	TraesCS1A02G057100	-	1A:37465849-37468260	10_1_74	10_1_94	OK	0.793814	1.15175	0.536952	1.27546	0.02735	0.0666466	no
TraesCS1A02G057200	TraesCS1A02G057200	-	1A:37478205-37481881	10_1_74	10_1_94	OK	15.5603	18.3467	0.237643	1.03582	0.07095	0.141938	no
TraesCS1A02G057900	TraesCS1A02G057900	-	1A:38366743-38368653	10_1_74	10_1_94	OK	0.372282	0.858949	1.20618	1.83116	0.00495	0.0165029	yes
TraesCS1A02G058200	TraesCS1A02G058200	-	1A:38711993-38715061	10_1_74	10_1_94	OK	3.79686	3.42355	-0.149314	-0.514681	0.3636	0.49254	no
TraesCS1A02G058300	TraesCS1A02G058300	-	1A:38717932-38718693	10_1_74	10_1_94	OK	16.0861	4.68257	-1.78044	-3.10189	5e-05	0.00031239	yes
TraesCS1A02G058400	TraesCS1A02G058400	-	1A:38728806-38733500	10_1_74	10_1_94	OK	22.0407	15.6435	-0.494602	-2.04244	0.00025	0.00131012	yes
TraesCS1A02G058500	TraesCS1A02G058500	-	1A:39348699-39357763	10_1_74	10_1_94	OK	1.02862	0.903271	-0.187472	-0.325854	0.57255	0.685632	no
TraesCS1A02G058600	TraesCS1A02G058600	-	1A:39402526-39410027	10_1_74	10_1_94	OK	2.34964	1.5033	-0.644305	-2.16431	0.00045	0.00218894	yes
TraesCS1A02G058700	TraesCS1A02G058700	-	1A:39402526-39410027	10_1_74	10_1_94	OK	0.637407	0.485253	-0.393477	-0.443403	0.4164	0.544273	no
TraesCS1A02G058900	TraesCS1A02G058900	-	1A:39649613-39651876	10_1_74	10_1_94	OK	1.1682	0.557688	-1.06676	-1.68113	0.0053	0.0174676	yes
TraesCS1A02G059100	TraesCS1A02G059100	-	1A:39870473-39872241	10_1_74	10_1_94	OK	6.75634	5.56012	-0.281125	-0.849915	0.1421	0.24411	no
TraesCS1A02G059200	TraesCS1A02G059200	-	1A:39892911-39894955	10_1_74	10_1_94	OK	3.15719	2.30227	-0.455582	-0.893172	0.11135	0.202174	no
TraesCS1A02G060100	TraesCS1A02G060100	-	1A:41357283-41362423	10_1_74	10_1_94	OK	3.2961	3.19947	-0.042925	-0.149709	0.7918	0.858715	no
TraesCS1A02G060500	TraesCS1A02G060500	-	1A:41712134-41714118	10_1_74	10_1_94	OK	2.2587	3.39352	0.587293	1.62784	0.00575	0.0186905	yes
TraesCS1A02G060600	TraesCS1A02G060600	-	1A:41740300-41745063	10_1_74	10_1_94	OK	4.40749	3.59921	-0.292277	-1.05766	0.06545	0.13314	no
TraesCS1A02G060700	TraesCS1A02G060700	-	1A:41747500-41750050	10_1_74	10_1_94	OK	13.8601	8.40953	-0.720843	-2.87492	5e-05	0.00031239	yes
TraesCS1A02G061600	TraesCS1A02G061600	-	1A:42217456-42220780	10_1_74	10_1_94	OK	0.436614	0.528271	0.274919	0.279727	0.61945	0.725054	no
TraesCS1A02G061700	TraesCS1A02G061700	-	1A:42251605-42256435	10_1_74	10_1_94	OK	15.0069	17.8594	0.251056	0.922772	0.1108	0.201376	no
TraesCS1A02G061900	TraesCS1A02G061900	-	1A:42475681-42476283	10_1_74	10_1_94	OK	0	3.22086	inf	#NAME?	5e-05	0.00031239	yes
TraesCS1A02G062100	TraesCS1A02G062100	-	1A:42546062-42550350	10_1_74	10_1_94	OK	48.0467	45.4981	-0.0786304	-0.345571	0.5436	0.661006	no
TraesCS1A02G062200	TraesCS1A02G062200	-	1A:42603253-42603901	10_1_74	10_1_94	OK	0.658286	1.39394	1.08238	0.743838	0.1661	0.274204	no
TraesCS1A02G062400	TraesCS1A02G062400	-	1A:42643125-42668396	10_1_74	10_1_94	OK	4.27457	3.32908	-0.360659	-1.18026	0.03885	0.0878912	no
TraesCS1A02G063300	TraesCS1A02G063300	-	1A:44363598-44367067	10_1_74	10_1_94	OK	0.2982	0.309271	0.0525879	0.0734087	0.89785	0.932809	no
TraesCS1A02G063500	TraesCS1A02G063500	-	1A:44406438-44407943	10_1_74	10_1_94	OK	3.75209	3.08561	-0.28214	-0.610118	0.2943	0.420467	no
TraesCS1A02G063600	TraesCS1A02G063600	-	1A:44408100-44412013	10_1_74	10_1_94	OK	2.33241	2.90036	0.314407	1.16523	0.04565	0.100008	no
TraesCS1A02G064000	TraesCS1A02G064000	-	1A:45543087-45548553	10_1_74	10_1_94	OK	16.4698	17.0095	0.0465113	0.194521	0.7308	0.813715	no
TraesCS1A02G064100	TraesCS1A02G064100	-	1A:45793605-45797826	10_1_74	10_1_94	OK	13.5419	25.5265	0.914569	3.97048	5e-05	0.00031239	yes
TraesCS1A02G064900	TraesCS1A02G064900	-	1A:47201866-47207696	10_1_74	10_1_94	OK	0.878413	1.21937	0.47316	0.786396	0.17725	0.288258	no
TraesCS1A02G065300	TraesCS1A02G065300	-	1A:47578259-47587723	10_1_74	10_1_94	OK	3.07169	2.8965	-0.0847221	-0.296602	0.60415	0.71259	no
TraesCS1A02G065400	TraesCS1A02G065400	-	1A:47799452-47806227	10_1_74	10_1_94	OK	0.463309	0.284448	-0.703808	-1.20815	0.03925	0.0886287	no
TraesCS1A02G065500	TraesCS1A02G065500	-	1A:47799452-47806227	10_1_74	10_1_94	OK	2.4242	2.4679	0.0257737	0.0168482	0.96735	0.977582	no
TraesCS1A02G065600	TraesCS1A02G065600	-	1A:47823748-47827916	10_1_74	10_1_94	OK	0.877166	0.80616	-0.121783	-0.335016	0.5623	0.677093	no
TraesCS1A02G065700	TraesCS1A02G065700	-	1A:48575893-48591514	10_1_74	10_1_94	OK	5.84247	8.46898	0.535611	2.30317	0.00015	0.000835093	yes
TraesCS1A02G065800	TraesCS1A02G065800	-	1A:48592863-48594183	10_1_74	10_1_94	OK	6.50111	3.3499	-0.956567	-2.02893	0.0007	0.00319269	yes
TraesCS1A02G065900	TraesCS1A02G065900	-	1A:48703229-48707143	10_1_74	10_1_94	OK	0.595984	1.41917	1.2517	0.963125	0.08965	0.170711	no
TraesCS1A02G066000	TraesCS1A02G066000	-	1A:48725006-48730230	10_1_74	10_1_94	OK	0.486187	0.458874	-0.0834123	-0.190413	0.7358	0.817383	no
TraesCS1A02G066200	TraesCS1A02G066200	-	1A:48783667-48786472	10_1_74	10_1_94	OK	27.2589	19.7565	-0.4644	-1.76696	0.00315	0.0113366	yes
TraesCS1A02G066300	TraesCS1A02G066300	-	1A:48966061-48979283	10_1_74	10_1_94	OK	0.562744	0.728334	0.37212	0.755975	0.18135	0.293412	no
TraesCS1A02G066400	TraesCS1A02G066400	-	1A:48979588-48982811	10_1_74	10_1_94	OK	0.693689	0.495962	-0.484058	-0.860616	0.13215	0.231174	no
TraesCS1A02G066521	TraesCS1A02G066521	-	1A:48993955-48998857	10_1_74	10_1_94	OK	0.23286	0.361046	0.632723	0.467777	0.42315	0.550657	no
TraesCS1A02G066700	TraesCS1A02G066700	-	1A:49096240-49103221	10_1_74	10_1_94	OK	0.650018	0.435353	-0.578294	-1.02504	0.0748	0.148058	no
TraesCS1A02G066800	TraesCS1A02G066800	-	1A:49096240-49103221	10_1_74	10_1_94	OK	5.9199	6.6518	0.168174	0.529238	0.3537	0.482347	no
TraesCS1A02G066900	TraesCS1A02G066900	-	1A:49149509-49154022	10_1_74	10_1_94	OK	6.74321	8.5374	0.340361	1.44803	0.0115	0.0330247	yes
TraesCS1A02G067200	TraesCS1A02G067200	-	1A:49251326-49254104	10_1_74	10_1_94	OK	1.57361	1.93128	0.295483	0.859701	0.13575	0.235566	no
TraesCS1A02G067300	TraesCS1A02G067300	-	1A:49269258-49288855	10_1_74	10_1_94	OK	3.99567	3.69232	-0.113907	-0.504163	0.3781	0.50692	no
TraesCS1A02G067900	TraesCS1A02G067900	-	1A:49361010-49363692	10_1_74	10_1_94	OK	0.388218	0.251277	-0.627588	-0.804965	0.1496	0.253512	no
TraesCS1A02G068000	TraesCS1A02G068000	-	1A:49365310-49367228	10_1_74	10_1_94	OK	10.4448	8.81535	-0.244694	-0.79606	0.1642	0.271832	no
TraesCS1A02G068300	TraesCS1A02G068300	-	1A:49526824-49535943	10_1_74	10_1_94	OK	2.89702	6.08032	1.06958	4.3968	5e-05	0.00031239	yes
TraesCS1A02G068400	TraesCS1A02G068400	-	1A:49896640-49897878	10_1_74	10_1_94	OK	0.86378	0.348356	-1.3101	-1.44792	0.0247	0.0613954	no
TraesCS1A02G068500	TraesCS1A02G068500	-	1A:49960687-49961536	10_1_74	10_1_94	OK	1.98608	1.4466	-0.457256	-0.505324	0.40035	0.528553	no
TraesCS1A02G069300	TraesCS1A02G069300	-	1A:51700020-51707185	10_1_74	10_1_94	OK	8.69344	18.0796	1.05636	4.42715	5e-05	0.00031239	yes
TraesCS1A02G069400	TraesCS1A02G069400	-	1A:52056089-52060042	10_1_74	10_1_94	OK	6.28746	7.54975	0.263952	1.01004	0.0797	0.155552	no
TraesCS1A02G069500	TraesCS1A02G069500	-	1A:52228529-52232086	10_1_74	10_1_94	OK	1.13232	0.428458	-1.40205	-2.11357	0.0014	0.00573989	yes
TraesCS1A02G069600	TraesCS1A02G069600	-	1A:52235910-52238246	10_1_74	10_1_94	OK	31.1868	20.5398	-0.602513	-2.51796	5e-05	0.00031239	yes
TraesCS1A02G069700	TraesCS1A02G069700	-	1A:52453834-52459566	10_1_74	10_1_94	OK	4.57989	3.35713	-0.448082	-1.41666	0.0126	0.0355597	yes
TraesCS1A02G069900	TraesCS1A02G069900	-	1A:52519640-52520791	10_1_74	10_1_94	OK	9.83861	9.40766	-0.0646187	-0.232153	0.68235	0.775244	no
TraesCS1A02G070100	TraesCS1A02G070100	-	1A:52559622-52563522	10_1_74	10_1_94	OK	0.454027	0.362993	-0.322835	-0.781353	0.178	0.289219	no
TraesCS1A02G070300	TraesCS1A02G070300	-	1A:53032273-53037595	10_1_74	10_1_94	OK	6.96066	6.48403	-0.102332	-0.356249	0.5348	0.653356	no
TraesCS1A02G070400	TraesCS1A02G070400	-	1A:53187273-53189460	10_1_74	10_1_94	OK	4.78838	3.21994	-0.572504	-1.45957	0.01025	0.0300856	yes
TraesCS1A02G070600	TraesCS1A02G070600	-	1A:53454197-53457285	10_1_74	10_1_94	OK	2.51863	2.95285	0.229468	0.511782	0.37635	0.505196	no
TraesCS1A02G070900	TraesCS1A02G070900	-	1A:53674141-53677477	10_1_74	10_1_94	OK	0.908084	1.58011	0.799131	1.58793	0.00645	0.0205653	yes
TraesCS1A02G071100	TraesCS1A02G071100	-	1A:53850044-53859233	10_1_74	10_1_94	OK	2.76197	2.53695	-0.1226	-0.479307	0.4031	0.530978	no
TraesCS1A02G071300	TraesCS1A02G071300	-	1A:53903908-53912680	10_1_74	10_1_94	OK	1.2665	1.58504	0.323673	1.10217	0.05425	0.114514	no
TraesCS1A02G071400	TraesCS1A02G071400	-	1A:53993671-53997512	10_1_74	10_1_94	OK	3.53049	2.029	-0.799099	-1.90329	0.0013	0.00539265	yes
TraesCS1A02G071500	TraesCS1A02G071500	-	1A:54000805-54002679	10_1_74	10_1_94	OK	5.10541	4.39074	-0.217561	-0.441242	0.43485	0.561842	no
TraesCS1A02G071600	TraesCS1A02G071600	-	1A:54008576-54009363	10_1_74	10_1_94	OK	1.06158	0.414914	-1.35534	-1.06092	0.39355	0.521795	no
TraesCS1A02G071700	TraesCS1A02G071700	-	1A:54022013-54027441	10_1_74	10_1_94	OK	1.76598	1.63298	-0.112962	-0.365303	0.5181	0.638488	no
TraesCS1A02G071800	TraesCS1A02G071800	-	1A:54074820-54077829	10_1_74	10_1_94	OK	10.7197	14.34	0.419776	1.82399	0.00185	0.00726752	yes
TraesCS1A02G072000	TraesCS1A02G072000	-	1A:54349174-54355250	10_1_74	10_1_94	OK	17.9602	19.2627	0.10101	0.448707	0.43845	0.565238	no
TraesCS1A02G072200	TraesCS1A02G072200	-	1A:54458834-54463277	10_1_74	10_1_94	OK	5.20801	7.23798	0.474856	1.59103	0.0059	0.0191118	yes
TraesCS1A02G072600	TraesCS1A02G072600	-	1A:56617367-56618763	10_1_74	10_1_94	OK	78.0522	72.0657	-0.115127	-0.512049	0.3717	0.5004	no
TraesCS1A02G072800	TraesCS1A02G072800	-	1A:56917863-56924080	10_1_74	10_1_94	OK	2.61068	0.927441	-1.4931	-2.57681	0.0001	0.000583575	yes
TraesCS1A02G073000	TraesCS1A02G073000	-	1A:57189793-57192224	10_1_74	10_1_94	OK	2.0281	1.86948	-0.117485	-0.262164	0.6467	0.747197	no
TraesCS1A02G073100	TraesCS1A02G073100	-	1A:57192367-57194346	10_1_74	10_1_94	OK	0.872176	0.692326	-0.333169	-0.436703	0.4524	0.578405	no
TraesCS1A02G073300	TraesCS1A02G073300	-	1A:57209811-57212757	10_1_74	10_1_94	OK	2.97317	1.2072	-1.30034	-2.6784	5e-05	0.00031239	yes
TraesCS1A02G073400	TraesCS1A02G073400	-	1A:57302733-57307922	10_1_74	10_1_94	OK	2.63402	2.52349	-0.0618434	-0.198346	0.72985	0.813004	no
TraesCS1A02G073500	TraesCS1A02G073500	-	1A:57390210-57394799	10_1_74	10_1_94	OK	1.52346	1.72685	0.180799	0.366995	0.52005	0.640167	no
TraesCS1A02G073900	TraesCS1A02G073900	-	1A:57634277-57635926	10_1_74	10_1_94	OK	6.44203	5.313	-0.277987	-0.770846	0.1794	0.29098	no
TraesCS1A02G074100	TraesCS1A02G074100	-	1A:57680536-57681868	10_1_74	10_1_94	OK	0.709876	0.444297	-0.676041	-0.656269	0.26085	0.38393	no
TraesCS1A02G074400	TraesCS1A02G074400	-	1A:57763650-57769710	10_1_74	10_1_94	OK	5.65556	7.04341	0.316605	1.32509	0.0225	0.0569574	no
TraesCS1A02G074800	TraesCS1A02G074800	-	1A:58123310-58125910	10_1_74	10_1_94	OK	12.1102	12.0049	-0.0126071	-0.0508616	0.9297	0.953496	no
TraesCS1A02G075000	TraesCS1A02G075000	-	1A:58170680-58178010	10_1_74	10_1_94	OK	7.85199	14.0385	0.838258	3.67661	5e-05	0.00031239	yes
TraesCS1A02G075100	TraesCS1A02G075100	-	1A:58199788-58204396	10_1_74	10_1_94	OK	7.552	6.66041	-0.181246	-0.698795	0.22315	0.343401	no
TraesCS1A02G075200	TraesCS1A02G075200	-	1A:58287901-58291029	10_1_74	10_1_94	OK	1.69573	1.564	-0.116667	-0.243348	0.66625	0.762345	no
TraesCS1A02G075500	TraesCS1A02G075500	-	1A:58481571-58484867	10_1_74	10_1_94	OK	0.370993	0.397623	0.100008	0.151656	0.78555	0.854195	no
TraesCS1A02G075600	TraesCS1A02G075600	-	1A:58701489-58716429	10_1_74	10_1_94	OK	2.44479	3.0116	0.30082	1.23692	0.03105	0.0735302	no
TraesCS1A02G075700	TraesCS1A02G075700	-	1A:58748069-58753312	10_1_74	10_1_94	OK	11.2459	14.6784	0.384298	1.59459	0.00505	0.0167756	yes
TraesCS1A02G075900	TraesCS1A02G075900	-	1A:58860236-58860653	10_1_74	10_1_94	OK	0.696435	0.507428	-0.456784	-0.254158	0.6642	0.760886	no
TraesCS1A02G076000	TraesCS1A02G076000	-	1A:58902276-58908361	10_1_74	10_1_94	OK	3.36763	3.73638	0.149907	0.597866	0.2971	0.423467	no
TraesCS1A02G076100	TraesCS1A02G076100	-	1A:58931327-58934940	10_1_74	10_1_94	OK	10.1834	11.6902	0.199073	0.662561	0.2502	0.372715	no
TraesCS1A02G076400	TraesCS1A02G076400	-	1A:59130570-59138769	10_1_74	10_1_94	OK	2.40401	3.15336	0.391445	1.21205	0.03525	0.0813756	no
TraesCS1A02G076500	TraesCS1A02G076500	-	1A:59212222-59215118	10_1_74	10_1_94	OK	0.386012	0.200112	-0.947841	-1.1794	0.04295	0.0953376	no
TraesCS1A02G076700	TraesCS1A02G076700	-	1A:59507511-59510257	10_1_74	10_1_94	OK	2.69396	1.78763	-0.591677	-1.44811	0.0156	0.0423292	yes
TraesCS1A02G076800	TraesCS1A02G076800	-	1A:59510802-59511117	10_1_74	10_1_94	OK	0.162238	0.523094	1.68896	1.01258	0.3396	0.468052	no
TraesCS1A02G076900	TraesCS1A02G076900	-	1A:59613356-59616276	10_1_74	10_1_94	OK	14.5212	14.8106	0.0284694	0.122708	0.83115	0.886765	no
TraesCS1A02G077100	TraesCS1A02G077100	-	1A:59849304-59849712	10_1_74	10_1_94	OK	0.570226	0	#NAME?	#NAME?	0.0014	0.00573989	yes
TraesCS1A02G077200	TraesCS1A02G077200	-	1A:59856966-59860644	10_1_74	10_1_94	OK	10.0719	12.509	0.312627	1.3523	0.0191	0.0498526	yes
TraesCS1A02G077500	TraesCS1A02G077500	-	1A:60351392-60353968	10_1_74	10_1_94	OK	10.2936	10.9409	0.087986	0.322092	0.57845	0.690791	no
TraesCS1A02G077600	TraesCS1A02G077600	-	1A:60354402-60358841	10_1_74	10_1_94	OK	2.94475	2.68949	-0.130816	-0.49146	0.3927	0.521025	no
TraesCS1A02G077700	TraesCS1A02G077700	-	1A:60537166-60540748	10_1_74	10_1_94	OK	108.72	187.333	0.784987	3.26095	5e-05	0.00031239	yes
TraesCS1A02G077800	TraesCS1A02G077800	-	1A:60735129-60738949	10_1_74	10_1_94	OK	1.84163	1.66096	-0.148965	-0.232284	0.68885	0.780674	no
TraesCS1A02G078100	TraesCS1A02G078100	-	1A:60954700-60956424	10_1_74	10_1_94	OK	11.6075	19.2862	0.732516	2.78849	5e-05	0.00031239	yes
TraesCS1A02G078200	TraesCS1A02G078200	-	1A:61008915-61010405	10_1_74	10_1_94	OK	0.399819	1.95981	2.29329	2.94238	0.00015	0.000835093	yes
TraesCS1A02G078700	TraesCS1A02G078700	-	1A:61384568-61391833	10_1_74	10_1_94	OK	6.14077	7.5702	0.301912	1.12657	0.0473	0.102814	no
TraesCS1A02G078800	TraesCS1A02G078800	-	1A:61575767-61577009	10_1_74	10_1_94	OK	81.3821	86.3901	0.0861551	0.379166	0.50395	0.625995	no
TraesCS1A02G078900	TraesCS1A02G078900	-	1A:61713577-61714898	10_1_74	10_1_94	OK	2.64605	3.03637	0.198507	0.421621	0.46005	0.585387	no
TraesCS1A02G079300	TraesCS1A02G079300	-	1A:62014081-62014939	10_1_74	10_1_94	OK	1.38937	0.973665	-0.512931	-0.436271	0.44015	0.566868	no
TraesCS1A02G079400	TraesCS1A02G079400	-	1A:62021322-62024237	10_1_74	10_1_94	OK	5.33278	5.557	0.0594186	0.180339	0.75325	0.830545	no
TraesCS1A02G079700	TraesCS1A02G079700	-	1A:62609728-62614089	10_1_74	10_1_94	OK	6.85067	12.12	0.823076	3.30185	5e-05	0.00031239	yes
TraesCS1A02G079800	TraesCS1A02G079800	-	1A:62614212-62617255	10_1_74	10_1_94	OK	1.73678	1.35281	-0.360448	-0.982597	0.0856	0.164753	no
TraesCS1A02G079900	TraesCS1A02G079900	-	1A:62794171-62794483	10_1_74	10_1_94	OK	15.3691	9.80853	-0.64792	-1.15059	0.042	0.0936383	no
TraesCS1A02G080000	TraesCS1A02G080000	-	1A:63004798-63005566	10_1_74	10_1_94	OK	1.69136	2.22779	0.397425	0.520294	0.3684	0.497131	no
TraesCS1A02G080100	TraesCS1A02G080100	-	1A:63045955-63047438	10_1_74	10_1_94	OK	4.80993	3.22908	-0.574891	-1.37704	0.0179	0.0472996	yes
TraesCS1A02G080200	TraesCS1A02G080200	-	1A:63050621-63053515	10_1_74	10_1_94	OK	1.58869	1.44138	-0.140391	-0.44016	0.4412	0.567818	no
TraesCS1A02G080300	TraesCS1A02G080300	-	1A:63057502-63062305	10_1_74	10_1_94	OK	1.21198	0.777238	-0.640933	-1.46976	0.01135	0.0326676	yes
TraesCS1A02G080600	TraesCS1A02G080600	-	1A:63475811-63481063	10_1_74	10_1_94	OK	0.170296	0.379525	1.15615	1.62234	0.007	0.0220293	yes
TraesCS1A02G080700	TraesCS1A02G080700	-	1A:63741494-63747947	10_1_74	10_1_94	OK	3.86926	4.69354	0.27862	1.00129	0.08055	0.156884	no
TraesCS1A02G081200	TraesCS1A02G081200	-	1A:64404584-64414503	10_1_74	10_1_94	OK	8.91574	10.3186	0.210827	0.67387	0.2248	0.345346	no
TraesCS1A02G081300	TraesCS1A02G081300	-	1A:64593509-64600216	10_1_74	10_1_94	OK	9.14233	12.9438	0.501629	2.20197	0.0001	0.000583575	yes
TraesCS1A02G081400	TraesCS1A02G081400	-	1A:64692228-64694087	10_1_74	10_1_94	OK	5.04895	6.85564	0.441308	1.56352	0.007	0.0220293	yes
TraesCS1A02G081600	TraesCS1A02G081600	-	1A:64835536-64837007	10_1_74	10_1_94	OK	0.442833	0.303476	-0.545181	-0.543495	0.34995	0.478475	no
TraesCS1A02G082000	TraesCS1A02G082000	-	1A:65261476-65265780	10_1_74	10_1_94	OK	14.9991	19.8625	0.405169	1.77653	0.0017	0.00675983	yes
TraesCS1A02G082100	TraesCS1A02G082100	-	1A:65266306-65268355	10_1_74	10_1_94	OK	3.04165	1.91191	-0.669844	-1.28285	0.0292	0.0701165	no
TraesCS1A02G082200	TraesCS1A02G082200	-	1A:65391962-65393451	10_1_74	10_1_94	OK	5.45516	4.94499	-0.141654	-0.348176	0.54495	0.662258	no
TraesCS1A02G082300	TraesCS1A02G082300	-	1A:65615816-65616636	10_1_74	10_1_94	OK	18.3062	16.2767	-0.169529	-0.572708	0.3187	0.446228	no
TraesCS1A02G082500	TraesCS1A02G082500	-	1A:65758590-65759654	10_1_74	10_1_94	OK	4.12888	5.50168	0.41412	1.33951	0.0222	0.0563313	no
TraesCS1A02G082600	TraesCS1A02G082600	-	1A:65790412-65795583	10_1_74	10_1_94	OK	6.16705	5.713	-0.110331	-0.378995	0.5054	0.627237	no
TraesCS1A02G082700	TraesCS1A02G082700	-	1A:65798875-65800185	10_1_74	10_1_94	OK	5.24793	2.98717	-0.812969	-1.85411	0.00155	0.00625471	yes
TraesCS1A02G083000	TraesCS1A02G083000	-	1A:66174939-66177799	10_1_74	10_1_94	OK	9.19355	8.6327	-0.0908098	-0.31842	0.57785	0.690226	no
TraesCS1A02G083100	TraesCS1A02G083100	-	1A:66892109-66894637	10_1_74	10_1_94	OK	7.25856	19.4295	1.42049	6.09718	5e-05	0.00031239	yes
TraesCS1A02G083300	TraesCS1A02G083300	-	1A:67467267-67469443	10_1_74	10_1_94	OK	0.554075	0.735063	0.407786	0.50432	0.382	0.510754	no
TraesCS1A02G083400	TraesCS1A02G083400	-	1A:67683224-67687269	10_1_74	10_1_94	OK	32.7302	26.4683	-0.30636	-1.31524	0.02315	0.0582778	no
TraesCS1A02G083500	TraesCS1A02G083500	-	1A:67689153-67698715	10_1_74	10_1_94	OK	5.11221	6.17187	0.27176	0.977926	0.0882	0.168614	no
TraesCS1A02G084100	TraesCS1A02G084100	-	1A:69188850-69193336	10_1_74	10_1_94	OK	10.1404	7.0212	-0.530327	-1.8486	0.00165	0.00659428	yes
TraesCS1A02G084200	TraesCS1A02G084200	-	1A:69390435-69394941	10_1_74	10_1_94	OK	2.95462	3.65781	0.30801	1.15418	0.04475	0.0984323	no
TraesCS1A02G084300	TraesCS1A02G084300	-	1A:70040013-70041337	10_1_74	10_1_94	OK	9.30028	9.72603	0.0645782	0.198637	0.7294	0.812624	no
TraesCS1A02G084400	TraesCS1A02G084400	-	1A:70695359-70705174	10_1_74	10_1_94	OK	0.436581	0.344672	-0.341024	-0.230272	0.68675	0.778913	no
TraesCS1A02G084500	TraesCS1A02G084500	-	1A:70695359-70705174	10_1_74	10_1_94	OK	1.35606	1.79414	0.40387	1.27787	0.02675	0.065499	no
TraesCS1A02G084800	TraesCS1A02G084800	-	1A:71059896-71060199	10_1_74	10_1_94	OK	0.241574	0.412486	0.771879	0.403061	0.34945	0.478031	no
TraesCS1A02G084900	TraesCS1A02G084900	-	1A:71075741-71076608	10_1_74	10_1_94	OK	0.503156	0.975894	0.95572	1.41086	0.016	0.0432052	yes
TraesCS1A02G085000	TraesCS1A02G085000	-	1A:71087175-71095753	10_1_74	10_1_94	OK	0.7832	0.598806	-0.387292	-0.932788	0.106	0.194535	no
TraesCS1A02G085300	TraesCS1A02G085300	-	1A:71444520-71445104	10_1_74	10_1_94	OK	1.0796	1.33946	0.311156	0.432501	0.44585	0.572265	no
TraesCS1A02G085400	TraesCS1A02G085400	-	1A:71548288-71548949	10_1_74	10_1_94	OK	4.17597	2.10765	-0.986477	-1.58697	0.00725	0.0226767	yes
TraesCS1A02G085500	TraesCS1A02G085500	-	1A:71558242-71561228	10_1_74	10_1_94	OK	0.563014	0.442596	-0.347181	-0.3569	0.5333	0.651856	no
TraesCS1A02G085600	TraesCS1A02G085600	-	1A:71689759-71695155	10_1_74	10_1_94	OK	7.03709	6.31534	-0.156119	-0.662622	0.2474	0.369951	no
TraesCS1A02G085700	TraesCS1A02G085700	-	1A:71723318-71725161	10_1_74	10_1_94	OK	0.921298	0.913272	-0.0126235	-0.0250189	0.96105	0.973597	no
TraesCS1A02G085800	TraesCS1A02G085800	-	1A:71784545-71785643	10_1_74	10_1_94	OK	0.559196	0.484993	-0.20539	-0.184748	0.7508	0.82879	no
TraesCS1A02G085900	TraesCS1A02G085900	-	1A:71786597-71790263	10_1_74	10_1_94	OK	2.96792	4.88728	0.71958	2.14988	0.00035	0.00175922	yes
TraesCS1A02G086100	TraesCS1A02G086100	-	1A:72782625-72785888	10_1_74	10_1_94	OK	3.09199	2.13751	-0.5326	-1.2243	0.03365	0.0784133	no
TraesCS1A02G086200	TraesCS1A02G086200	-	1A:72785991-72791062	10_1_74	10_1_94	OK	6.75916	9.4921	0.489883	2.12686	0.00015	0.000835093	yes
TraesCS1A02G086500	TraesCS1A02G086500	-	1A:73295475-73300550	10_1_74	10_1_94	OK	17.7588	22.5382	0.343837	1.52366	0.008	0.0245798	yes
TraesCS1A02G086600	TraesCS1A02G086600	-	1A:73302086-73306610	10_1_74	10_1_94	OK	15.2872	12.6805	-0.269711	-1.17726	0.04115	0.0921411	no
TraesCS1A02G086800	TraesCS1A02G086800	-	1A:73312929-73322282	10_1_74	10_1_94	OK	4.92214	7.4894	0.605564	2.3967	5e-05	0.00031239	yes
TraesCS1A02G086900	TraesCS1A02G086900	-	1A:73322507-73330054	10_1_74	10_1_94	OK	4.7057	5.32586	0.178607	0.71638	0.209	0.32678	no
TraesCS1A02G087100	TraesCS1A02G087100	-	1A:73352033-73356144	10_1_74	10_1_94	OK	2.22256	1.90865	-0.219664	-0.305527	0.59635	0.705947	no
TraesCS1A02G087500	TraesCS1A02G087500	-	1A:74431374-74444306	10_1_74	10_1_94	OK	4.92127	11.1443	1.17921	5.05238	5e-05	0.00031239	yes
TraesCS1A02G087900	TraesCS1A02G087900	-	1A:75715900-75722755	10_1_74	10_1_94	OK	1.90993	2.02289	0.0828949	0.312339	0.5838	0.695295	no
TraesCS1A02G088000	TraesCS1A02G088000	-	1A:76022645-76031768	10_1_74	10_1_94	OK	4.57667	6.40378	0.484626	2.07459	0.0003	0.00153823	yes
TraesCS1A02G088100	TraesCS1A02G088100	-	1A:76485955-76492268	10_1_74	10_1_94	OK	8.84771	12.7149	0.523148	2.23925	0.00015	0.000835093	yes
TraesCS1A02G088200	TraesCS1A02G088200	-	1A:76495319-76501435	10_1_74	10_1_94	OK	1.24511	1.56754	0.332223	0.969319	0.0923	0.174569	no
TraesCS1A02G088600	TraesCS1A02G088600	-	1A:77069780-77072982	10_1_74	10_1_94	OK	0.722914	0.257949	-1.48674	-2.49607	0.00025	0.00131012	yes
TraesCS1A02G088800	TraesCS1A02G088800	-	1A:77096837-77099287	10_1_74	10_1_94	OK	0.356795	0.383644	0.104673	0.128716	0.81485	0.875063	no
TraesCS1A02G088900	TraesCS1A02G088900	-	1A:77103809-77107960	10_1_74	10_1_94	OK	3.85871	5.08465	0.398029	1.48203	0.01035	0.0303256	yes
TraesCS1A02G089100	TraesCS1A02G089100	-	1A:78323460-78331744	10_1_74	10_1_94	OK	8.34254	5.20893	-0.679499	-2.41057	0.0001	0.000583575	yes
TraesCS1A02G089500	TraesCS1A02G089500	-	1A:78962469-78964533	10_1_74	10_1_94	OK	3.15911	6.46781	1.03376	3.27559	5e-05	0.00031239	yes
TraesCS1A02G089600	TraesCS1A02G089600	-	1A:79107176-79108103	10_1_74	10_1_94	OK	3.77055	4.5403	0.268013	0.459017	0.4106	0.538572	no
TraesCS1A02G089800	TraesCS1A02G089800	-	1A:79167081-79169605	10_1_74	10_1_94	OK	4.25407	3.57551	-0.250695	-0.668973	0.24185	0.364335	no
TraesCS1A02G089900	TraesCS1A02G089900	-	1A:79688775-79694804	10_1_74	10_1_94	OK	10.485	14.3013	0.447816	2.00257	0.0007	0.00319269	yes
TraesCS1A02G090000	TraesCS1A02G090000	-	1A:79697669-79705374	10_1_74	10_1_94	OK	9.12589	13.3316	0.546816	2.42634	5e-05	0.00031239	yes
TraesCS1A02G090100	TraesCS1A02G090100	-	1A:80190103-80195903	10_1_74	10_1_94	OK	7.9923	9.55606	0.257805	1.11059	0.05845	0.121635	no
TraesCS1A02G090300	TraesCS1A02G090300	-	1A:80297143-80309314	10_1_74	10_1_94	OK	1.67804	1.59586	-0.072448	-0.23015	0.68415	0.776817	no
TraesCS1A02G090600	TraesCS1A02G090600	-	1A:80683273-80687060	10_1_74	10_1_94	OK	6.71345	6.79578	0.0175845	0.0652395	0.912	0.942361	no
TraesCS1A02G091000	TraesCS1A02G091000	-	1A:82127356-82129287	10_1_74	10_1_94	OK	6.49077	6.55006	0.0131167	0.0346211	0.95175	0.967809	no
TraesCS1A02G091100	TraesCS1A02G091100	-	1A:82517367-82528033	10_1_74	10_1_94	OK	6.74155	7.76627	0.204141	0.906937	0.114	0.205949	no
TraesCS1A02G091200	TraesCS1A02G091200	-	1A:82530924-82535170	10_1_74	10_1_94	OK	3.9613	4.43573	0.1632	0.610797	0.2851	0.410327	no
TraesCS1A02G091300	TraesCS1A02G091300	-	1A:82947326-82952587	10_1_74	10_1_94	OK	9.7796	8.39755	-0.219808	-0.888735	0.1264	0.223352	no
TraesCS1A02G091400	TraesCS1A02G091400	-	1A:83822448-83835952	10_1_74	10_1_94	OK	0.774144	0.65471	-0.241747	-0.657401	0.24435	0.366984	no
TraesCS1A02G091600	TraesCS1A02G091600	-	1A:84022444-84024415	10_1_74	10_1_94	OK	0.462656	0.126131	-1.87502	-1.81259	0.0187	0.0490093	yes
TraesCS1A02G092200	TraesCS1A02G092200	-	1A:84793973-84795298	10_1_74	10_1_94	OK	3.26997	2.03876	-0.68158	-1.00954	0.0726	0.144553	no
TraesCS1A02G092700	TraesCS1A02G092700	-	1A:85032414-85035322	10_1_74	10_1_94	OK	51.5495	37.02	-0.477654	-2.11794	0.00035	0.00175922	yes
TraesCS1A02G092900	TraesCS1A02G092900	-	1A:85344048-85346466	10_1_74	10_1_94	OK	371.652	299.618	-0.310827	-1.10534	0.0525	0.111563	no
TraesCS1A02G093200	TraesCS1A02G093200	-	1A:85901362-85904053	10_1_74	10_1_94	OK	0.0581253	0.348281	2.58301	1.86922	0.0163	0.043869	yes
TraesCS1A02G093400	TraesCS1A02G093400	-	1A:86560548-86567303	10_1_74	10_1_94	OK	0.446565	0.475798	0.0914811	0.0697138	0.92265	0.949207	no
TraesCS1A02G093800	TraesCS1A02G093800	-	1A:86638819-86641089	10_1_74	10_1_94	OK	59.0934	80.2479	0.441467	1.96413	0.0006	0.00280471	yes
TraesCS1A02G093900	TraesCS1A02G093900	-	1A:86644141-86649260	10_1_74	10_1_94	OK	11.3392	18.5804	0.712459	3.09606	5e-05	0.00031239	yes
TraesCS1A02G094000	TraesCS1A02G094000	-	1A:87198151-87201062	10_1_74	10_1_94	OK	4.47914	4.17149	-0.10266	-0.366026	0.528	0.646975	no
TraesCS1A02G094200	TraesCS1A02G094200	-	1A:88345836-88351710	10_1_74	10_1_94	OK	0.74234	1.48828	1.00349	2.82172	5e-05	0.00031239	yes
TraesCS1A02G094700	TraesCS1A02G094700	-	1A:90106134-90110560	10_1_74	10_1_94	OK	6.18816	3.17659	-0.962029	-2.68189	5e-05	0.00031239	yes
TraesCS1A02G094800	TraesCS1A02G094800	-	1A:90157680-90159471	10_1_74	10_1_94	OK	0.38366	0.284323	-0.432299	-0.692161	0.22505	0.345641	no
TraesCS1A02G095000	TraesCS1A02G095000	-	1A:90759664-90768599	10_1_74	10_1_94	OK	20.2078	21.0423	0.0583808	0.247168	0.6662	0.762317	no
TraesCS1A02G095100	TraesCS1A02G095100	-	1A:91043143-91048307	10_1_74	10_1_94	OK	14.9935	18.5321	0.305681	1.26436	0.02755	0.0670005	no
TraesCS1A02G095200	TraesCS1A02G095200	-	1A:91052072-91059825	10_1_74	10_1_94	OK	1.08801	1.40105	0.364811	0.978634	0.0886	0.169228	no
TraesCS1A02G095300	TraesCS1A02G095300	-	1A:91052072-91059825	10_1_74	10_1_94	OK	3.13581	1.65031	-0.926103	-1.42084	0.01815	0.0478483	yes
TraesCS1A02G095500	TraesCS1A02G095500	-	1A:91158449-91162767	10_1_74	10_1_94	OK	4.03152	5.76183	0.515201	1.86307	0.00085	0.00376281	yes
TraesCS1A02G095600	TraesCS1A02G095600	-	1A:91174550-91176315	10_1_74	10_1_94	OK	0.666446	0.301366	-1.14497	-1.26567	0.03605	0.0828044	no
TraesCS1A02G095800	TraesCS1A02G095800	-	1A:91410868-91414181	10_1_74	10_1_94	OK	2.93208	2.379	-0.301565	-0.922769	0.1089	0.198677	no
TraesCS1A02G096000	TraesCS1A02G096000	-	1A:91498964-91502453	10_1_74	10_1_94	OK	11.6495	11.47	-0.0224036	-0.0890629	0.87905	0.920251	no
TraesCS1A02G096100	TraesCS1A02G096100	-	1A:91502766-91505217	10_1_74	10_1_94	OK	12.0884	8.90513	-0.440915	-1.51448	0.00755	0.0234315	yes
TraesCS1A02G096200	TraesCS1A02G096200	-	1A:91590456-91595995	10_1_74	10_1_94	OK	2.15976	2.0944	-0.0443344	-0.135703	0.80925	0.871032	no
TraesCS1A02G096400	TraesCS1A02G096400	-	1A:91671395-91672331	10_1_74	10_1_94	OK	0.365571	0.18578	-0.97656	-0.821369	0.1597	0.266303	no
TraesCS1A02G096500	TraesCS1A02G096500	-	1A:92564926-92567805	10_1_74	10_1_94	OK	202.111	157.109	-0.363386	-1.56805	0.00645	0.0205653	yes
TraesCS1A02G096600	TraesCS1A02G096600	-	1A:92570551-92575558	10_1_74	10_1_94	OK	2.94094	3.16915	0.107819	0.396217	0.48885	0.612599	no
TraesCS1A02G097000	TraesCS1A02G097000	-	1A:93367122-93367842	10_1_74	10_1_94	OK	13.2818	8.90012	-0.577551	-1.34322	0.0194	0.0505211	no
TraesCS1A02G097100	TraesCS1A02G097100	-	1A:93392090-93401378	10_1_74	10_1_94	OK	0.465225	0.547867	0.235899	0.231957	0.68745	0.7795	no
TraesCS1A02G097200	TraesCS1A02G097200	-	1A:93392090-93401378	10_1_74	10_1_94	OK	8.75505	9.85005	0.170016	0.686024	0.2315	0.352654	no
TraesCS1A02G097300	TraesCS1A02G097300	-	1A:93401938-93403931	10_1_74	10_1_94	OK	4.25909	4.36837	0.0365506	0.0727289	0.89435	0.930706	no
TraesCS1A02G097400	TraesCS1A02G097400	-	1A:93693502-93698187	10_1_74	10_1_94	OK	34.3318	37.8202	0.139612	0.604397	0.2873	0.412809	no
TraesCS1A02G097500	TraesCS1A02G097500	-	1A:94101331-94106484	10_1_74	10_1_94	OK	2.16843	2.29307	0.0806307	0.230053	0.68675	0.778913	no
TraesCS1A02G097600	TraesCS1A02G097600	-	1A:94109873-94114153	10_1_74	10_1_94	OK	5.81367	4.86511	-0.256975	-0.849817	0.13175	0.230636	no
TraesCS1A02G097700	TraesCS1A02G097700	-	1A:94244912-94249051	10_1_74	10_1_94	OK	44.1264	38.5894	-0.193436	-0.846955	0.13895	0.239847	no
TraesCS1A02G098800	TraesCS1A02G098800	-	1A:95048337-95049419	10_1_74	10_1_94	OK	0.330515	0.0952337	-1.79517	-1.38555	0.04035	0.0906615	no
TraesCS1A02G099000	TraesCS1A02G099000	-	1A:95183260-95185789	10_1_74	10_1_94	OK	27.524	28.6046	0.0555607	0.242504	0.67005	0.765377	no
TraesCS1A02G099100	TraesCS1A02G099100	-	1A:95311462-95315612	10_1_74	10_1_94	OK	0.455151	0.153798	-1.56531	-1.71066	0.0093	0.0277845	yes
TraesCS1A02G099300	TraesCS1A02G099300	-	1A:95820620-95826073	10_1_74	10_1_94	OK	8.64341	10.5779	0.291376	1.24514	0.03025	0.0720544	no
TraesCS1A02G099400	TraesCS1A02G099400	-	1A:95848237-95853644	10_1_74	10_1_94	OK	6.5621	6.78777	0.0487788	0.204942	0.7167	0.80255	no
TraesCS1A02G099500	TraesCS1A02G099500	-	1A:95854752-95860989	10_1_74	10_1_94	OK	8.19818	10.6763	0.38104	1.65021	0.0044	0.0149811	yes
TraesCS1A02G099600	TraesCS1A02G099600	-	1A:96358564-96362192	10_1_74	10_1_94	OK	0.352289	0.275616	-0.354099	-0.581832	0.30735	0.434336	no
TraesCS1A02G099700	TraesCS1A02G099700	-	1A:96364460-96365555	10_1_74	10_1_94	OK	0.842411	0.743986	-0.179248	-0.292279	0.6176	0.723695	no
TraesCS1A02G099800	TraesCS1A02G099800	-	1A:96423241-96423996	10_1_74	10_1_94	OK	3.37081	0	#NAME?	#NAME?	5e-05	0.00031239	yes
TraesCS1A02G099900	TraesCS1A02G099900	-	1A:96438027-96439746	10_1_74	10_1_94	OK	2.09127	1.44242	-0.535888	-0.962219	0.09045	0.171917	no
TraesCS1A02G100000	TraesCS1A02G100000	-	1A:96446460-96447320	10_1_74	10_1_94	OK	0.432102	0.452997	0.0681293	0.0689736	0.90695	0.938665	no
TraesCS1A02G100100	TraesCS1A02G100100	-	1A:96449468-96451542	10_1_74	10_1_94	OK	0.794307	1.65793	1.06161	1.88977	0.00225	0.00858333	yes
TraesCS1A02G100200	TraesCS1A02G100200	-	1A:96453203-96455187	10_1_74	10_1_94	OK	6.29827	5.48493	-0.199482	-0.556213	0.33765	0.46604	no
TraesCS1A02G100400	TraesCS1A02G100400	-	1A:96470433-96473287	10_1_74	10_1_94	OK	3.09075	3.4452	0.156632	0.587694	0.301	0.427794	no
TraesCS1A02G100600	TraesCS1A02G100600	-	1A:96480552-96489250	10_1_74	10_1_94	OK	15.7004	22.9714	0.549041	2.43626	5e-05	0.00031239	yes
TraesCS1A02G101000	TraesCS1A02G101000	-	1A:97643034-97647138	10_1_74	10_1_94	OK	2.98085	2.22365	-0.422797	-0.757768	0.18235	0.294624	no
TraesCS1A02G101200	TraesCS1A02G101200	-	1A:97802664-97810182	10_1_74	10_1_94	OK	4.54043	8.82541	0.958836	1.46932	0.01235	0.0349761	yes
TraesCS1A02G101300	TraesCS1A02G101300	-	1A:97802664-97810182	10_1_74	10_1_94	OK	1.87845	5.89851	1.65081	6.26932	5e-05	0.00031239	yes
TraesCS1A02G101500	TraesCS1A02G101500	-	1A:97935424-97941195	10_1_74	10_1_94	OK	0.847169	0.777259	-0.124254	-0.292431	0.61195	0.71886	no
TraesCS1A02G101600	TraesCS1A02G101600	-	1A:97952309-97954682	10_1_74	10_1_94	OK	0.142437	0.337603	1.24501	1.95906	0.0025	0.00937465	yes
TraesCS1A02G101700	TraesCS1A02G101700	-	1A:97954953-97957149	10_1_74	10_1_94	OK	0.288471	0.483611	0.745417	1.46155	0.01215	0.0344978	yes
TraesCS1A02G101900	TraesCS1A02G101900	-	1A:98019573-98021697	10_1_74	10_1_94	OK	18.2813	9.56934	-0.933874	-2.56523	0.0001	0.000583575	yes
TraesCS1A02G102100	TraesCS1A02G102100	-	1A:98022870-98023878	10_1_74	10_1_94	OK	0.41595	0.270552	-0.620507	-0.382109	0.52255	0.642373	no
TraesCS1A02G102300	TraesCS1A02G102300	-	1A:98242494-98247975	10_1_74	10_1_94	OK	7.05427	10.0653	0.512828	2.15738	0.00035	0.00175922	yes
TraesCS1A02G102400	TraesCS1A02G102400	-	1A:98584807-98591722	10_1_74	10_1_94	OK	1.08245	0.573545	-0.916321	-1.69215	0.00355	0.0125219	yes
TraesCS1A02G102500	TraesCS1A02G102500	-	1A:99001418-99010088	10_1_74	10_1_94	OK	5.60731	5.65181	0.0114046	0.0437893	0.93965	0.95997	no
TraesCS1A02G102600	TraesCS1A02G102600	-	1A:99014195-99018288	10_1_74	10_1_94	OK	8.41858	9.53648	0.17988	0.772417	0.1852	0.298079	no
TraesCS1A02G102700	TraesCS1A02G102700	-	1A:99018551-99019580	10_1_74	10_1_94	OK	0.946069	0.356144	-1.40949	-1.34042	0.02715	0.0662725	no
TraesCS1A02G102800	TraesCS1A02G102800	-	1A:99071007-99072331	10_1_74	10_1_94	OK	0.682604	0.7521	0.139875	0.211373	0.71635	0.802263	no
TraesCS1A02G103100	TraesCS1A02G103100	-	1A:99292071-99293625	10_1_74	10_1_94	OK	1.98726	1.20554	-0.721099	-1.20982	0.03645	0.0834991	no
TraesCS1A02G103900	TraesCS1A02G103900	-	1A:99868031-99871106	10_1_74	10_1_94	OK	4.88554	4.83011	-0.0164634	-0.0445295	0.93905	0.959537	no
TraesCS1A02G104000	TraesCS1A02G104000	-	1A:99892262-99906810	10_1_74	10_1_94	OK	1.43675	1.02897	-0.481605	-1.13989	0.0479	0.103783	no
TraesCS1A02G104300	TraesCS1A02G104300	-	1A:100099706-100104633	10_1_74	10_1_94	OK	5.24444	1.43913	-1.8656	-4.31258	5e-05	0.00031239	yes
TraesCS1A02G104500	TraesCS1A02G104500	-	1A:100267211-100272922	10_1_74	10_1_94	OK	1.03799	0.501381	-1.04981	-2.47794	0.00015	0.000835093	yes
TraesCS1A02G104600	TraesCS1A02G104600	-	1A:100289594-100291148	10_1_74	10_1_94	OK	0.493798	0.801648	0.699048	1.00168	0.08645	0.166059	no
TraesCS1A02G104700	TraesCS1A02G104700	-	1A:100291938-100297147	10_1_74	10_1_94	OK	2.24555	2.77088	0.303275	1.14593	0.0458	0.10026	no
TraesCS1A02G105300	TraesCS1A02G105300	-	1A:101320829-101324110	10_1_74	10_1_94	OK	1.42802	1.5633	0.130582	0.356274	0.5398	0.657747	no
TraesCS1A02G105400	TraesCS1A02G105400	-	1A:101334863-101335739	10_1_74	10_1_94	OK	359.93	175.563	-1.03573	-4.40235	5e-05	0.00031239	yes
TraesCS1A02G105500	TraesCS1A02G105500	-	1A:101377423-101382058	10_1_74	10_1_94	OK	15.2925	15.0097	-0.0269308	-0.113408	0.8414	0.894071	no
TraesCS1A02G105600	TraesCS1A02G105600	-	1A:101763921-101767798	10_1_74	10_1_94	OK	11.5231	15.1833	0.397951	1.73908	0.00245	0.009216	yes
TraesCS1A02G105800	TraesCS1A02G105800	-	1A:102359663-102365134	10_1_74	10_1_94	OK	28.5213	33.517	0.232854	1.00989	0.0778	0.152604	no
TraesCS1A02G105900	TraesCS1A02G105900	-	1A:102366709-102370939	10_1_74	10_1_94	OK	9.68645	10.0717	0.0562739	0.224064	0.69905	0.788876	no
TraesCS1A02G106000	TraesCS1A02G106000	-	1A:102371396-102375203	10_1_74	10_1_94	OK	16.0191	20.7609	0.374075	1.64926	0.00385	0.0134002	yes
TraesCS1A02G106100	TraesCS1A02G106100	-	1A:103311703-103326325	10_1_74	10_1_94	OK	4.50147	6.94121	0.624791	2.72069	5e-05	0.00031239	yes
TraesCS1A02G106200	TraesCS1A02G106200	-	1A:103631842-103636595	10_1_74	10_1_94	OK	0.720706	0.859928	0.254805	0.37436	0.51095	0.632356	no
TraesCS1A02G106300	TraesCS1A02G106300	-	1A:104208686-104219859	10_1_74	10_1_94	OK	1.40485	1.80401	0.360787	1.37832	0.017	0.0453394	yes
TraesCS1A02G106500	TraesCS1A02G106500	-	1A:104225641-104230111	10_1_74	10_1_94	OK	3.16786	4.92365	0.636219	2.23501	0.0001	0.000583575	yes
TraesCS1A02G106600	TraesCS1A02G106600	-	1A:104377539-104379785	10_1_74	10_1_94	OK	127.944	130.284	0.0261481	0.11428	0.84585	0.89716	no
TraesCS1A02G106700	TraesCS1A02G106700	-	1A:104432548-104433415	10_1_74	10_1_94	OK	40.8525	26.4925	-0.624839	-2.2058	0.00015	0.000835093	yes
TraesCS1A02G107300	TraesCS1A02G107300	-	1A:104937223-104949835	10_1_74	10_1_94	OK	5.80381	6.20071	0.0954331	0.420867	0.4677	0.592741	no
TraesCS1A02G107500	TraesCS1A02G107500	-	1A:105885702-105887086	10_1_74	10_1_94	OK	9.77549	17.4118	0.832825	3.05153	5e-05	0.00031239	yes
TraesCS1A02G107600	TraesCS1A02G107600	-	1A:105903501-105906285	10_1_74	10_1_94	OK	5.58583	7.04848	0.335539	1.28366	0.0252	0.0623485	no
TraesCS1A02G107800	TraesCS1A02G107800	-	1A:106219614-106230486	10_1_74	10_1_94	OK	13.7457	14.8871	0.115087	0.513279	0.375	0.50379	no
TraesCS1A02G107900	TraesCS1A02G107900	-	1A:107093814-107096344	10_1_74	10_1_94	OK	8.56408	9.24276	0.110026	0.340236	0.5552	0.670836	no
TraesCS1A02G108100	TraesCS1A02G108100	-	1A:107107555-107110090	10_1_74	10_1_94	OK	1.02709	1.57914	0.620573	1.71529	0.00285	0.0104433	yes
TraesCS1A02G108300	TraesCS1A02G108300	-	1A:107466470-107482160	10_1_74	10_1_94	OK	1.81925	2.98313	0.713485	2.70035	5e-05	0.00031239	yes
TraesCS1A02G108600	TraesCS1A02G108600	-	1A:107777231-107778839	10_1_74	10_1_94	OK	0.342426	0.457465	0.417872	0.432124	0.43585	0.562685	no
TraesCS1A02G108800	TraesCS1A02G108800	-	1A:108070587-108074862	10_1_74	10_1_94	OK	0.595112	0.369475	-0.687684	-1.4475	0.015	0.0410133	yes
TraesCS1A02G108900	TraesCS1A02G108900	-	1A:108076849-108081795	10_1_74	10_1_94	OK	1.88714	1.77891	-0.0852019	-0.313708	0.58555	0.696894	no
TraesCS1A02G109200	TraesCS1A02G109200	-	1A:108687043-108691586	10_1_74	10_1_94	OK	2.95354	4.28548	0.53701	1.97133	0.0008	0.00357236	yes
TraesCS1A02G109300	TraesCS1A02G109300	-	1A:108692882-108697532	10_1_74	10_1_94	OK	3.55772	4.10375	0.20599	0.736944	0.19895	0.314581	no
TraesCS1A02G109400	TraesCS1A02G109400	-	1A:108760476-108766530	10_1_74	10_1_94	OK	0.813452	0.659123	-0.303511	-0.904648	0.11205	0.203161	no
TraesCS1A02G109500	TraesCS1A02G109500	-	1A:108769535-108775742	10_1_74	10_1_94	OK	1.9603	1.8418	-0.0899576	-0.315985	0.57255	0.685632	no
TraesCS1A02G109600	TraesCS1A02G109600	-	1A:108769535-108775742	10_1_74	10_1_94	OK	1.07975	0.997019	-0.115006	-0.121116	0.83235	0.887698	no
TraesCS1A02G110000	TraesCS1A02G110000	-	1A:108921600-108924502	10_1_74	10_1_94	OK	0.374416	0.406273	0.117808	0.178073	0.7514	0.829192	no
TraesCS1A02G110100	TraesCS1A02G110100	-	1A:109428844-109429628	10_1_74	10_1_94	OK	5.23182	2.88292	-0.859783	-0.786861	0.17245	0.282283	no
TraesCS1A02G110200	TraesCS1A02G110200	-	1A:109573739-109578560	10_1_74	10_1_94	OK	14.1482	13.8833	-0.0272668	-0.102869	0.8623	0.909039	no
TraesCS1A02G110300	TraesCS1A02G110300	-	1A:109982663-109986523	10_1_74	10_1_94	OK	21.9509	22.9987	0.0672726	0.294795	0.60825	0.715819	no
TraesCS1A02G110700	TraesCS1A02G110700	-	1A:110279385-110282081	10_1_74	10_1_94	OK	1.08006	1.45463	0.429541	0.951608	0.10195	0.188599	no
TraesCS1A02G110800	TraesCS1A02G110800	-	1A:110282477-110284392	10_1_74	10_1_94	OK	1.00075	1.64995	0.721332	1.41204	0.01445	0.0397837	yes
TraesCS1A02G110900	TraesCS1A02G110900	-	1A:111122760-111132907	10_1_74	10_1_94	OK	2.24024	2.65009	0.242386	0.815946	0.1555	0.261065	no
TraesCS1A02G111000	TraesCS1A02G111000	-	1A:111150790-111153945	10_1_74	10_1_94	OK	5.17658	4.26262	-0.280259	-0.817126	0.1544	0.259721	no
TraesCS1A02G111100	TraesCS1A02G111100	-	1A:111534403-111538376	10_1_74	10_1_94	OK	6.57809	6.46769	-0.0244174	-0.0943386	0.87075	0.914791	no
TraesCS1A02G111300	TraesCS1A02G111300	-	1A:112035815-112042777	10_1_74	10_1_94	OK	0.537739	0.283528	-0.923414	-2.07479	0.0009	0.00394914	yes
TraesCS1A02G111500	TraesCS1A02G111500	-	1A:112927733-112928544	10_1_74	10_1_94	OK	14.8523	23.9865	0.691539	2.23369	5e-05	0.00031239	yes
TraesCS1A02G111600	TraesCS1A02G111600	-	1A:112934975-112942003	10_1_74	10_1_94	OK	1.66867	1.71404	0.0386996	0.0821575	0.8867	0.925462	no
TraesCS1A02G111800	TraesCS1A02G111800	-	1A:113251083-113252461	10_1_74	10_1_94	OK	3.96026	7.29203	0.880724	2.48294	5e-05	0.00031239	yes
TraesCS1A02G111900	TraesCS1A02G111900	-	1A:113538202-113541509	10_1_74	10_1_94	OK	5.46361	7.83659	0.520371	1.96649	0.0008	0.00357236	yes
TraesCS1A02G112000	TraesCS1A02G112000	-	1A:113850567-113861587	10_1_74	10_1_94	OK	7.05243	6.918	-0.027766	-0.0529463	0.9219	0.948778	no
TraesCS1A02G112100	TraesCS1A02G112100	-	1A:113850567-113861587	10_1_74	10_1_94	OK	13.3561	23.4778	0.813796	3.10535	5e-05	0.00031239	yes
TraesCS1A02G112200	TraesCS1A02G112200	-	1A:113877740-113880731	10_1_74	10_1_94	OK	2.83219	3.7049	0.387515	1.46773	0.01135	0.0326676	yes
TraesCS1A02G112400	TraesCS1A02G112400	-	1A:114060493-114063211	10_1_74	10_1_94	OK	15.7793	14.0719	-0.165222	-0.649465	0.2662	0.389631	no
TraesCS1A02G112500	TraesCS1A02G112500	-	1A:114544595-114546676	10_1_74	10_1_94	OK	297.244	243.698	-0.286554	-1.09245	0.0577	0.120388	no
TraesCS1A02G112600	TraesCS1A02G112600	-	1A:114547941-114552217	10_1_74	10_1_94	OK	8.31979	7.56351	-0.13749	-0.526309	0.35255	0.481096	no
TraesCS1A02G112700	TraesCS1A02G112700	-	1A:115357678-115363324	10_1_74	10_1_94	OK	2.30058	2.70539	0.233842	0.734568	0.1985	0.31401	no
TraesCS1A02G112800	TraesCS1A02G112800	-	1A:115364415-115368103	10_1_74	10_1_94	OK	3.77559	2.09617	-0.848949	-2.02336	0.00115	0.00486749	yes
TraesCS1A02G113100	TraesCS1A02G113100	-	1A:115939761-115940521	10_1_74	10_1_94	OK	14.5355	20.0387	0.46321	1.48578	0.00955	0.0283997	yes
TraesCS1A02G113300	TraesCS1A02G113300	-	1A:115975500-115978707	10_1_74	10_1_94	OK	1.56716	0.771886	-1.02169	-2.43264	5e-05	0.00031239	yes
TraesCS1A02G113600	TraesCS1A02G113600	-	1A:117192082-117193881	10_1_74	10_1_94	OK	1.33778	0.299272	-2.16032	-2.22758	0.00245	0.009216	yes
TraesCS1A02G113700	TraesCS1A02G113700	-	1A:117194226-117198243	10_1_74	10_1_94	OK	3.56405	3.30246	-0.109977	-0.356851	0.5289	0.647733	no
TraesCS1A02G113800	TraesCS1A02G113800	-	1A:117244234-117248380	10_1_74	10_1_94	OK	1.41188	2.08283	0.560932	1.22451	0.03255	0.0763639	no
TraesCS1A02G113900	TraesCS1A02G113900	-	1A:117888526-117890940	10_1_74	10_1_94	OK	7.58851	9.1409	0.268519	0.877474	0.12925	0.227242	no
TraesCS1A02G114000	TraesCS1A02G114000	-	1A:117906704-117912166	10_1_74	10_1_94	OK	3.44524	4.23101	0.296397	0.994812	0.08305	0.160858	no
TraesCS1A02G114300	TraesCS1A02G114300	-	1A:118504063-118509582	10_1_74	10_1_94	OK	8.91627	11.9148	0.418248	1.80877	0.00175	0.0069315	yes
TraesCS1A02G114400	TraesCS1A02G114400	-	1A:118557582-118559476	10_1_74	10_1_94	OK	1.99761	2.40242	0.266215	0.364406	0.52685	0.646042	no
TraesCS1A02G114600	TraesCS1A02G114600	-	1A:118809203-118815557	10_1_74	10_1_94	OK	0.895876	1.09054	0.283666	0.820021	0.15105	0.255348	no
TraesCS1A02G114700	TraesCS1A02G114700	-	1A:118847400-118850726	10_1_74	10_1_94	OK	2.08927	4.08465	0.967215	3.02317	5e-05	0.00031239	yes
TraesCS1A02G114800	TraesCS1A02G114800	-	1A:118877091-118877385	10_1_74	10_1_94	OK	0.647188	0.620628	-0.0604561	-0.0422223	0.8824	0.922517	no
TraesCS1A02G115000	TraesCS1A02G115000	-	1A:119148849-119152242	10_1_74	10_1_94	OK	6.08585	4.76389	-0.353318	-1.23114	0.02985	0.0713399	no
TraesCS1A02G115100	TraesCS1A02G115100	-	1A:119493398-119496915	10_1_74	10_1_94	OK	8.10248	7.12408	-0.185661	-0.730762	0.1949	0.309903	no
TraesCS1A02G115200	TraesCS1A02G115200	-	1A:119703454-119708196	10_1_74	10_1_94	OK	2.3678	3.11749	0.396838	1.11245	0.05085	0.108848	no
TraesCS1A02G115400	TraesCS1A02G115400	-	1A:119739448-119740541	10_1_74	10_1_94	OK	39.6131	16.1413	-1.29522	-4.00035	5e-05	0.00031239	yes
TraesCS1A02G115500	TraesCS1A02G115500	-	1A:120002302-120011148	10_1_74	10_1_94	OK	2.95662	2.25909	-0.388208	-1.16865	0.04185	0.0933664	no
TraesCS1A02G115700	TraesCS1A02G115700	-	1A:120363801-120365499	10_1_74	10_1_94	OK	4.68412	4.61035	-0.0229003	-0.0532659	0.92435	0.950368	no
TraesCS1A02G115900	TraesCS1A02G115900	ALI1	1A:121129147-121129901	10_1_74	10_1_94	OK	271.525	233.434	-0.218068	-0.952801	0.0936	0.176482	no
TraesCS1A02G116000	TraesCS1A02G116000	-	1A:121133251-121137773	10_1_74	10_1_94	OK	12.2466	11.2344	-0.124454	-0.540152	0.3448	0.473313	no
TraesCS1A02G116200	TraesCS1A02G116200	-	1A:121740031-121746242	10_1_74	10_1_94	OK	5.88933	16.2649	1.46559	6.41061	5e-05	0.00031239	yes
TraesCS1A02G116300	TraesCS1A02G116300	-	1A:121880231-121881650	10_1_74	10_1_94	OK	0.652207	1.16234	0.833624	0.714451	0.2997	0.426463	no
TraesCS1A02G116500	TraesCS1A02G116500	-	1A:123549114-123552588	10_1_74	10_1_94	OK	4.77262	3.36821	-0.502801	-1.42676	0.01545	0.0419945	yes
TraesCS1A02G116600	TraesCS1A02G116600	-	1A:123552797-123554818	10_1_74	10_1_94	OK	36.201	29.5477	-0.292985	-0.574823	0.3141	0.441345	no
TraesCS1A02G116700	TraesCS1A02G116700	-	1A:124011290-124011803	10_1_74	10_1_94	OK	20.8751	17.6378	-0.243115	-0.58642	0.3132	0.440338	no
TraesCS1A02G116900	TraesCS1A02G116900	-	1A:124180827-124181726	10_1_74	10_1_94	OK	6.29542	7.12623	0.178835	0.469618	0.4192	0.546978	no
TraesCS1A02G117000	TraesCS1A02G117000	-	1A:124189772-124190159	10_1_74	10_1_94	OK	2.15311	2.16776	0.00978681	0.00917485	0.9522	0.96802	no
TraesCS1A02G117100	TraesCS1A02G117100	-	1A:124189772-124190159	10_1_74	10_1_94	OK	0.319102	0.910519	1.51267	0.703765	0.44465	0.571104	no
TraesCS1A02G117400	TraesCS1A02G117400	-	1A:124786601-124787399	10_1_74	10_1_94	OK	56.5284	48.6683	-0.215993	-0.868018	0.1258	0.222528	no
TraesCS1A02G117500	TraesCS1A02G117500	-	1A:124885856-124891820	10_1_74	10_1_94	OK	0.901793	0.685657	-0.395309	-0.949978	0.09245	0.174759	no
TraesCS1A02G117600	TraesCS1A02G117600	-	1A:124896095-124897910	10_1_74	10_1_94	OK	0.435435	0.524771	0.26923	0.464823	0.42655	0.553974	no
TraesCS1A02G117700	TraesCS1A02G117700	-	1A:125108750-125110785	10_1_74	10_1_94	OK	3.61427	3.76655	0.059542	0.143394	0.8045	0.867697	no
TraesCS1A02G118100	TraesCS1A02G118100	-	1A:126511804-126516201	10_1_74	10_1_94	OK	3.56987	2.31722	-0.623477	-1.20417	0.0382	0.086745	no
TraesCS1A02G118200	TraesCS1A02G118200	-	1A:126853150-126854907	10_1_74	10_1_94	OK	0.999968	6.46444	2.69257	2.456	0.0625	0.128395	no
TraesCS1A02G118300	TraesCS1A02G118300	-	1A:126856105-126858676	10_1_74	10_1_94	OK	1.92652	2.64956	0.459759	1.32768	0.02035	0.0525225	no
TraesCS1A02G118400	TraesCS1A02G118400	-	1A:127075150-127077797	10_1_74	10_1_94	OK	20.6746	16.1198	-0.359026	-1.30343	0.02375	0.0594832	no
TraesCS1A02G118700	TraesCS1A02G118700	-	1A:127352104-127355810	10_1_74	10_1_94	OK	7.05716	5.94891	-0.246461	-0.97298	0.0934	0.176183	no
TraesCS1A02G118800	TraesCS1A02G118800	-	1A:127756736-127761052	10_1_74	10_1_94	OK	2.77422	4.03815	0.54161	1.87353	0.00135	0.00556614	yes
TraesCS1A02G118900	TraesCS1A02G118900	-	1A:127831991-127833434	10_1_74	10_1_94	OK	0.0821728	0.373902	2.18593	1.35593	0.21975	0.33953	no
TraesCS1A02G119000	TraesCS1A02G119000	-	1A:128634283-128634541	10_1_74	10_1_94	OK	2.53066	0.541488	-2.22451	-1.88973	0.06845	0.137978	no
TraesCS1A02G119100	TraesCS1A02G119100	-	1A:129003619-129005020	10_1_74	10_1_94	OK	8.71854	7.26519	-0.263085	-0.649857	0.25845	0.3814	no
TraesCS1A02G119300	TraesCS1A02G119300	-	1A:130149159-130151093	10_1_74	10_1_94	OK	3.26276	3.44023	0.0764097	0.182589	0.75285	0.830226	no
TraesCS1A02G119500	TraesCS1A02G119500	-	1A:130909357-130913217	10_1_74	10_1_94	OK	4.28335	4.52395	0.0788428	0.2709	0.63685	0.739095	no
TraesCS1A02G119600	TraesCS1A02G119600	-	1A:131520068-131521683	10_1_74	10_1_94	OK	18.326	25.6803	0.486768	1.58154	0.0072	0.0225486	yes
TraesCS1A02G119700	TraesCS1A02G119700	-	1A:131963408-131971449	10_1_74	10_1_94	OK	2.32548	3.11925	0.42367	1.69575	0.0032	0.0114917	yes
TraesCS1A02G119800	TraesCS1A02G119800	-	1A:132133544-132135498	10_1_74	10_1_94	OK	5.9521	5.01054	-0.248434	-0.795324	0.16375	0.271207	no
TraesCS1A02G120000	TraesCS1A02G120000	-	1A:132414458-132416227	10_1_74	10_1_94	OK	5.59749	5.17917	-0.112057	-0.300485	0.5984	0.707647	no
TraesCS1A02G120100	TraesCS1A02G120100	-	1A:132481069-132485645	10_1_74	10_1_94	OK	2.07428	2.51166	0.276034	0.978208	0.0838	0.161929	no
TraesCS1A02G120200	TraesCS1A02G120200	-	1A:132783824-132791382	10_1_74	10_1_94	OK	26.8835	46.1098	0.778352	3.1797	5e-05	0.00031239	yes
TraesCS1A02G120400	TraesCS1A02G120400	-	1A:132797899-132800842	10_1_74	10_1_94	OK	2.05531	2.37147	0.206426	0.499536	0.389	0.517411	no
TraesCS1A02G120500	TraesCS1A02G120500	-	1A:133126430-133127187	10_1_74	10_1_94	OK	14.8	11.1273	-0.411496	-1.27293	0.026	0.0639632	no
TraesCS1A02G120800	TraesCS1A02G120800	-	1A:133163922-133166640	10_1_74	10_1_94	OK	2.75637	3.31769	0.267411	0.669356	0.2276	0.348414	no
TraesCS1A02G120900	TraesCS1A02G120900	-	1A:133170777-133174000	10_1_74	10_1_94	OK	3.70693	3.89967	0.0731296	0.188782	0.7427	0.822592	no
TraesCS1A02G121000	TraesCS1A02G121000	-	1A:133412307-133418388	10_1_74	10_1_94	OK	6.11085	8.33014	0.446968	1.93508	0.00075	0.00338084	yes
TraesCS1A02G121200	TraesCS1A02G121200	-	1A:134000567-134004799	10_1_74	10_1_94	OK	0.408197	0.51874	0.345745	0.849645	0.14585	0.248882	no
TraesCS1A02G121300	TraesCS1A02G121300	-	1A:134943520-134949297	10_1_74	10_1_94	OK	17.158	20.1926	0.234946	1.01222	0.07865	0.153944	no
TraesCS1A02G121400	TraesCS1A02G121400	-	1A:134956635-134964000	10_1_74	10_1_94	OK	4.79664	6.78038	0.49934	1.92432	0.0009	0.00394914	yes
TraesCS1A02G121500	TraesCS1A02G121500	-	1A:135182593-135183536	10_1_74	10_1_94	OK	0.602065	0.0725264	-3.05334	-1.8003	0.03615	0.08298	no
TraesCS1A02G121700	TraesCS1A02G121700	-	1A:135508960-135523923	10_1_74	10_1_94	OK	2.80728	3.55645	0.341264	1.28815	0.0256	0.0631607	no
TraesCS1A02G122000	TraesCS1A02G122000	-	1A:135968663-135971664	10_1_74	10_1_94	OK	7.61617	6.73227	-0.177972	-0.597944	0.30205	0.42893	no
TraesCS1A02G122100	TraesCS1A02G122100	-	1A:136923916-136959905	10_1_74	10_1_94	OK	1.00284	1.0011	-0.00250579	-0.00851308	0.98625	0.990084	no
TraesCS1A02G122200	TraesCS1A02G122200	-	1A:137231688-137235117	10_1_74	10_1_94	OK	0.853088	0.930677	0.125586	0.324311	0.5757	0.688303	no
TraesCS1A02G122500	TraesCS1A02G122500	-	1A:138225346-138228929	10_1_74	10_1_94	OK	12.7642	16.5097	0.37121	1.476	0.0107	0.031153	yes
TraesCS1A02G122600	TraesCS1A02G122600	-	1A:139552791-139554589	10_1_74	10_1_94	OK	3.04908	1.30773	-1.22131	-2.18226	0.0003	0.00153823	yes
TraesCS1A02G122700	TraesCS1A02G122700	-	1A:139558032-139561261	10_1_74	10_1_94	OK	20.1998	26.6598	0.400329	1.75906	0.0022	0.00842155	yes
TraesCS1A02G122800	TraesCS1A02G122800	-	1A:139637057-139641051	10_1_74	10_1_94	OK	0.634416	0.554804	-0.193449	-0.316434	0.5842	0.695633	no
TraesCS1A02G122900	TraesCS1A02G122900	-	1A:140960644-140962849	10_1_74	10_1_94	OK	8.0164	4.58901	-0.804771	-2.09838	0.0004	0.00197752	yes
TraesCS1A02G123000	TraesCS1A02G123000	-	1A:141432856-141437604	10_1_74	10_1_94	OK	12.2782	15.3165	0.318984	1.34534	0.0205	0.0528254	no
TraesCS1A02G123100	TraesCS1A02G123100	-	1A:142101441-142102131	10_1_74	10_1_94	OK	42.3212	34.4458	-0.297055	-1.15888	0.0442	0.097473	no
TraesCS1A02G123200	TraesCS1A02G123200	-	1A:142887335-142888649	10_1_74	10_1_94	OK	3.2301	4.95185	0.616387	1.21773	0.03335	0.0778444	no
TraesCS1A02G123300	TraesCS1A02G123300	-	1A:143276249-143278888	10_1_74	10_1_94	OK	0.382364	0.275733	-0.471677	-0.493539	0.3985	0.52683	no
TraesCS1A02G123600	TraesCS1A02G123600	-	1A:143810248-143819031	10_1_74	10_1_94	OK	1.08415	1.43759	0.407079	0.849393	0.1337	0.233245	no
TraesCS1A02G123900	TraesCS1A02G123900	-	1A:145370881-145380980	10_1_74	10_1_94	OK	1.96327	2.70336	0.4615	1.67987	0.003	0.0108877	yes
TraesCS1A02G124100	TraesCS1A02G124100	-	1A:145988651-145989569	10_1_74	10_1_94	OK	1.58301	1.11143	-0.510261	-0.558024	0.3283	0.456362	no
TraesCS1A02G124200	TraesCS1A02G124200	-	1A:146630195-146634893	10_1_74	10_1_94	OK	16.1867	9.50805	-0.767588	-2.49761	5e-05	0.00031239	yes
TraesCS1A02G124300	TraesCS1A02G124300	-	1A:146944160-146946921	10_1_74	10_1_94	OK	0.552205	0.343357	-0.685492	-1.10398	0.05175	0.110376	no
TraesCS1A02G124400	TraesCS1A02G124400	-	1A:146947224-146952752	10_1_74	10_1_94	OK	7.26254	8.01448	0.142133	0.520789	0.3609	0.489902	no
TraesCS1A02G124500	TraesCS1A02G124500	-	1A:146958997-146959708	10_1_74	10_1_94	OK	0.985492	0.822674	-0.260524	-0.214291	0.7022	0.791283	no
TraesCS1A02G124600	TraesCS1A02G124600	-	1A:147353058-147357065	10_1_74	10_1_94	OK	45.75	52.9335	0.210409	0.921786	0.1056	0.193979	no
TraesCS1A02G124700	TraesCS1A02G124700	-	1A:147674770-147682838	10_1_74	10_1_94	OK	3.32403	1.37187	-1.27679	-3.1573	5e-05	0.00031239	yes
TraesCS1A02G124800	TraesCS1A02G124800	-	1A:147689966-147691695	10_1_74	10_1_94	OK	13.7193	11.2057	-0.291978	-1.01665	0.07685	0.151191	no
TraesCS1A02G125000	TraesCS1A02G125000	-	1A:148267039-148271421	10_1_74	10_1_94	OK	10.4479	11.2339	0.104648	0.442273	0.4346	0.561592	no
TraesCS1A02G125100	TraesCS1A02G125100	-	1A:148608793-148610939	10_1_74	10_1_94	OK	89.8128	81.0952	-0.147305	-0.645116	0.2646	0.38802	no
TraesCS1A02G125200	TraesCS1A02G125200	-	1A:148744426-148745985	10_1_74	10_1_94	OK	11.3251	8.3149	-0.445751	-1.26766	0.02635	0.0646808	no
TraesCS1A02G125300	TraesCS1A02G125300	-	1A:148953746-148959478	10_1_74	10_1_94	OK	4.91991	7.13849	0.536987	2.10248	0.00025	0.00131012	yes
TraesCS1A02G125500	TraesCS1A02G125500	-	1A:149510429-149514777	10_1_74	10_1_94	OK	1.63158	1.18241	-0.46454	-0.721087	0.21395	0.332817	no
TraesCS1A02G125600	TraesCS1A02G125600	-	1A:149864847-149874041	10_1_74	10_1_94	OK	0.96473	2.14982	1.15602	2.41548	0.00015	0.000835093	yes
TraesCS1A02G125700	TraesCS1A02G125700	-	1A:150006604-150008006	10_1_74	10_1_94	OK	6.24624	9.95362	0.672233	2.20583	5e-05	0.00031239	yes
TraesCS1A02G125900	TraesCS1A02G125900	-	1A:150860541-150861336	10_1_74	10_1_94	OK	1.11554	0.889506	-0.326671	-0.34596	0.5397	0.657666	no
TraesCS1A02G126000	TraesCS1A02G126000	-	1A:150890797-150895231	10_1_74	10_1_94	OK	5.90933	6.08456	0.0421578	0.130965	0.822	0.880217	no
TraesCS1A02G126100	TraesCS1A02G126100	-	1A:150899370-150902341	10_1_74	10_1_94	OK	18.5737	10.7402	-0.790232	-3.03482	5e-05	0.00031239	yes
TraesCS1A02G126300	TraesCS1A02G126300	-	1A:151771127-151778538	10_1_74	10_1_94	OK	2.31316	4.30345	0.895627	2.93278	5e-05	0.00031239	yes
TraesCS1A02G126400	TraesCS1A02G126400	-	1A:151873013-151877402	10_1_74	10_1_94	OK	1.76618	1.64588	-0.101775	-0.179688	0.75505	0.831917	no
TraesCS1A02G126800	TraesCS1A02G126800	-	1A:153337576-153339354	10_1_74	10_1_94	OK	3.04573	4.29922	0.497285	0.926892	0.10495	0.193034	no
TraesCS1A02G126900	TraesCS1A02G126900	-	1A:153580811-153586698	10_1_74	10_1_94	OK	34.671	38.8902	0.165677	0.729239	0.20685	0.324206	no
TraesCS1A02G127000	TraesCS1A02G127000	-	1A:154007783-154015107	10_1_74	10_1_94	OK	7.7724	6.82839	-0.186814	-0.725544	0.2064	0.323653	no
TraesCS1A02G127400	TraesCS1A02G127400	-	1A:154574635-154577511	10_1_74	10_1_94	OK	3.03835	5.19185	0.772959	2.42468	5e-05	0.00031239	yes
TraesCS1A02G127700	TraesCS1A02G127700	-	1A:155138717-155139587	10_1_74	10_1_94	OK	6.89779	3.91528	-0.817017	-1.90742	0.00155	0.00625471	yes
TraesCS1A02G127800	TraesCS1A02G127800	-	1A:155143533-155144069	10_1_74	10_1_94	OK	4.0157	2.47167	-0.700166	-1.0595	0.0694	0.139456	no
TraesCS1A02G127900	TraesCS1A02G127900	-	1A:155692287-155696863	10_1_74	10_1_94	OK	5.28861	10.1537	0.94105	3.73771	5e-05	0.00031239	yes
TraesCS1A02G128100	TraesCS1A02G128100	-	1A:155840660-155858856	10_1_74	10_1_94	OK	3.37761	4.52081	0.420577	1.38039	0.0159	0.0429914	yes
TraesCS1A02G128300	TraesCS1A02G128300	-	1A:157311795-157316818	10_1_74	10_1_94	OK	4.201	3.94286	-0.0914904	-0.323995	0.5695	0.683236	no
TraesCS1A02G128600	TraesCS1A02G128600	-	1A:157829157-157834887	10_1_74	10_1_94	OK	11.8518	9.09411	-0.382101	-1.6297	0.00485	0.0162228	yes
TraesCS1A02G128900	TraesCS1A02G128900	-	1A:159516848-159528490	10_1_74	10_1_94	OK	4.65383	5.95959	0.356795	1.25952	0.02915	0.0700414	no
TraesCS1A02G129100	TraesCS1A02G129100	-	1A:163382072-163383979	10_1_74	10_1_94	OK	48.4534	32.2549	-0.587078	-2.55519	5e-05	0.00031239	yes
TraesCS1A02G129200	TraesCS1A02G129200	-	1A:163392856-163397306	10_1_74	10_1_94	OK	5.34552	6.10445	0.191532	0.717266	0.2109	0.329124	no
TraesCS1A02G129300	TraesCS1A02G129300	-	1A:164456206-164469307	10_1_74	10_1_94	OK	3.27362	2.02098	-0.695833	-2.62411	5e-05	0.00031239	yes
TraesCS1A02G129400	TraesCS1A02G129400	-	1A:165171991-165179858	10_1_74	10_1_94	OK	16.5195	11.2037	-0.560194	-2.4218	5e-05	0.00031239	yes
TraesCS1A02G129500	TraesCS1A02G129500	-	1A:166315707-166322599	10_1_74	10_1_94	OK	3.13773	4.02331	0.358662	1.35002	0.0206	0.0530329	no
TraesCS1A02G129600	TraesCS1A02G129600	-	1A:167150356-167152680	10_1_74	10_1_94	OK	1.15369	0.941326	-0.293493	-0.522435	0.361	0.490015	no
TraesCS1A02G129700	TraesCS1A02G129700	-	1A:167800392-167802344	10_1_74	10_1_94	OK	0.612445	0.706274	0.205648	0.29151	0.612	0.71889	no
TraesCS1A02G129800	TraesCS1A02G129800	-	1A:167802985-167804865	10_1_74	10_1_94	OK	4.982	4.01524	-0.311239	-0.812193	0.15785	0.263968	no
TraesCS1A02G130000	TraesCS1A02G130000	-	1A:168443691-168444026	10_1_74	10_1_94	OK	0.401862	0.0906664	-2.14806	-1.01148	0.2653	0.388723	no
TraesCS1A02G130600	TraesCS1A02G130600	-	1A:168548236-168549847	10_1_74	10_1_94	OK	1.7793	2.53295	0.509503	0.724353	0.193	0.307478	no
TraesCS1A02G130700	TraesCS1A02G130700	-	1A:168553547-168590194	10_1_74	10_1_94	OK	1.40178	1.4314	0.0301748	0.125216	0.82365	0.88118	no
TraesCS1A02G130800	TraesCS1A02G130800	-	1A:169643888-169654254	10_1_74	10_1_94	OK	11.6082	10.6585	-0.123148	-0.536692	0.3457	0.474125	no
TraesCS1A02G130900	TraesCS1A02G130900	-	1A:171006668-171034612	10_1_74	10_1_94	OK	3.42353	3.51854	0.0394925	0.153056	0.791	0.858081	no
TraesCS1A02G131000	TraesCS1A02G131000	-	1A:171453437-171469888	10_1_74	10_1_94	OK	3.88549	5.17038	0.412176	1.7721	0.00215	0.00826236	yes
TraesCS1A02G131200	TraesCS1A02G131200	-	1A:172185037-172193682	10_1_74	10_1_94	OK	7.82393	9.8239	0.328403	1.37036	0.01535	0.0417815	yes
TraesCS1A02G131300	TraesCS1A02G131300	-	1A:173960779-173978959	10_1_74	10_1_94	OK	2.4673	2.43547	-0.0187382	-0.0582472	0.91985	0.947482	no
TraesCS1A02G131500	TraesCS1A02G131500	-	1A:175173229-175178988	10_1_74	10_1_94	OK	24.0231	27.8521	0.213363	0.895715	0.11605	0.208947	no
TraesCS1A02G131600	TraesCS1A02G131600	-	1A:176449532-176462644	10_1_74	10_1_94	OK	0.77021	1.02653	0.414454	1.26595	0.027	0.0659843	no
TraesCS1A02G131900	TraesCS1A02G131900	-	1A:177465417-177472573	10_1_74	10_1_94	OK	3.54498	5.1514	0.539187	1.49721	0.0095	0.0282875	yes
TraesCS1A02G132000	TraesCS1A02G132000	-	1A:177483604-177485389	10_1_74	10_1_94	OK	0.00811824	0.381918	5.55595	1.09379	0.1604	0.267158	no
TraesCS1A02G132400	TraesCS1A02G132400	-	1A:179535749-179537296	10_1_74	10_1_94	OK	182.196	121.175	-0.588396	-2.54327	5e-05	0.00031239	yes
TraesCS1A02G132600	TraesCS1A02G132600	-	1A:181753576-181778463	10_1_74	10_1_94	OK	6.87124	9.79832	0.511963	2.27033	0.0001	0.000583575	yes
TraesCS1A02G133100	TraesCS1A02G133100	-	1A:185141231-185146180	10_1_74	10_1_94	OK	19.8112	22.7403	0.198934	0.880727	0.12265	0.218167	no
TraesCS1A02G133300	TraesCS1A02G133300	-	1A:186717494-186718766	10_1_74	10_1_94	OK	3.43083	2.21019	-0.634389	-0.967432	0.09985	0.185562	no
TraesCS1A02G133400	TraesCS1A02G133400	-	1A:186988725-186996675	10_1_74	10_1_94	OK	10.237	10.5392	0.0419742	0.148035	0.7956	0.861308	no
TraesCS1A02G133500	TraesCS1A02G133500	-	1A:188132554-188151899	10_1_74	10_1_94	OK	4.85021	6.46884	0.41546	1.81114	0.00115	0.00486749	yes
TraesCS1A02G133700	TraesCS1A02G133700	-	1A:189710003-189722289	10_1_74	10_1_94	OK	5.97239	14.5924	1.28884	5.67223	5e-05	0.00031239	yes
TraesCS1A02G133800	TraesCS1A02G133800	-	1A:189958445-189965406	10_1_74	10_1_94	OK	2.28483	2.94927	0.368271	1.48184	0.01155	0.033135	yes
TraesCS1A02G133900	TraesCS1A02G133900	-	1A:191855621-191862578	10_1_74	10_1_94	OK	2.24081	2.53694	0.17907	0.577128	0.30855	0.435569	no
TraesCS1A02G134000	TraesCS1A02G134000	-	1A:193517324-193519141	10_1_74	10_1_94	OK	1.16684	1.61662	0.470365	1.18681	0.0439	0.0969328	no
TraesCS1A02G134200	TraesCS1A02G134200	-	1A:200578385-200579212	10_1_74	10_1_94	OK	0.728166	0.657455	-0.147376	-0.161049	0.77825	0.84866	no
TraesCS1A02G134300	TraesCS1A02G134300	-	1A:201744534-201747147	10_1_74	10_1_94	OK	11.042	17.2462	0.643274	2.73246	5e-05	0.00031239	yes
TraesCS1A02G134500	TraesCS1A02G134500	-	1A:201853520-201865435	10_1_74	10_1_94	OK	4.04404	4.674	0.20886	0.709422	0.21735	0.336612	no
TraesCS1A02G134600	TraesCS1A02G134600	-	1A:202071607-202101947	10_1_74	10_1_94	OK	2.30603	2.55641	0.148708	0.560715	0.3277	0.455719	no
TraesCS1A02G134800	TraesCS1A02G134800	-	1A:204826279-204828720	10_1_74	10_1_94	OK	2.54223	3.34272	0.394925	1.09253	0.05895	0.122518	no
TraesCS1A02G135100	TraesCS1A02G135100	-	1A:206792053-206805538	10_1_74	10_1_94	OK	0.570927	0.858722	0.588884	1.72827	0.0027	0.00998154	yes
TraesCS1A02G135300	TraesCS1A02G135300	-	1A:208208303-208219356	10_1_74	10_1_94	OK	5.64314	7.93548	0.49182	2.16773	0.0002	0.00107751	yes
TraesCS1A02G135600	TraesCS1A02G135600	-	1A:208881363-208913608	10_1_74	10_1_94	OK	3.62754	3.47771	-0.060852	-0.252048	0.66275	0.759806	no
TraesCS1A02G135700	TraesCS1A02G135700	-	1A:209353871-209363066	10_1_74	10_1_94	OK	10.5548	10.4622	-0.0127119	-0.0526874	0.92935	0.953284	no
TraesCS1A02G136200	TraesCS1A02G136200	-	1A:213902549-213933580	10_1_74	10_1_94	OK	2.86664	5.86204	1.03204	4.29794	5e-05	0.00031239	yes
TraesCS1A02G136400	TraesCS1A02G136400	-	1A:216414923-216456832	10_1_74	10_1_94	OK	5.09188	6.01528	0.240433	0.769755	0.17555	0.28613	no
TraesCS1A02G136500	TraesCS1A02G136500	-	1A:217610379-217613638	10_1_74	10_1_94	OK	8.11683	10.7207	0.401413	1.72604	0.00225	0.00858333	yes
TraesCS1A02G136600	TraesCS1A02G136600	-	1A:218214941-218219934	10_1_74	10_1_94	OK	0.483824	0.383866	-0.333878	-0.601504	0.2863	0.411668	no
TraesCS1A02G136800	TraesCS1A02G136800	-	1A:218522814-218529362	10_1_74	10_1_94	OK	6.47563	6.6995	0.0490321	0.178386	0.75495	0.831853	no
TraesCS1A02G136900	TraesCS1A02G136900	-	1A:219381069-219386762	10_1_74	10_1_94	OK	9.23266	7.69352	-0.263102	-0.733965	0.2064	0.323653	no
TraesCS1A02G137000	TraesCS1A02G137000	-	1A:219894325-219900551	10_1_74	10_1_94	OK	6.05987	5.49192	-0.141976	-0.60446	0.28965	0.415448	no
TraesCS1A02G137200	TraesCS1A02G137200	-	1A:221695703-221708351	10_1_74	10_1_94	OK	2.58083	3.12242	0.27483	1.02858	0.07515	0.148608	no
TraesCS1A02G137300	TraesCS1A02G137300	-	1A:221708688-221709738	10_1_74	10_1_94	OK	0.690763	0.992332	0.522633	0.613504	0.2915	0.417522	no
TraesCS1A02G137400	TraesCS1A02G137400	-	1A:222347194-222369765	10_1_74	10_1_94	OK	3.46534	4.12737	0.252224	0.880239	0.1256	0.222286	no
TraesCS1A02G137500	TraesCS1A02G137500	-	1A:223443861-223455182	10_1_74	10_1_94	OK	15.9606	12.7645	-0.322385	-0.754793	0.1913	0.305501	no
TraesCS1A02G137600	TraesCS1A02G137600	-	1A:223826569-223828312	10_1_74	10_1_94	OK	1.02387	0.885389	-0.209651	-0.203071	0.73085	0.81374	no
TraesCS1A02G137700	TraesCS1A02G137700	-	1A:223937888-223949190	10_1_74	10_1_94	OK	13.3229	20.7965	0.642435	2.78406	5e-05	0.00031239	yes
TraesCS1A02G137800	TraesCS1A02G137800	-	1A:224802355-224827275	10_1_74	10_1_94	OK	4.33411	6.35393	0.551912	2.38366	5e-05	0.00031239	yes
TraesCS1A02G137900	TraesCS1A02G137900	-	1A:225507557-225517408	10_1_74	10_1_94	OK	3.52796	4.7386	0.425627	1.72748	0.0028	0.010294	yes
TraesCS1A02G138000	TraesCS1A02G138000	-	1A:227257401-227268703	10_1_74	10_1_94	OK	2.69081	2.21801	-0.278777	-0.712892	0.21375	0.332584	no
TraesCS1A02G138100	TraesCS1A02G138100	-	1A:229168840-229171503	10_1_74	10_1_94	OK	2.45952	3.97131	0.691236	1.92249	0.0016	0.00642144	yes
TraesCS1A02G138200	TraesCS1A02G138200	-	1A:230132868-230165911	10_1_74	10_1_94	OK	2.53125	2.41157	-0.0698807	-0.236807	0.676	0.770103	no
TraesCS1A02G138300	TraesCS1A02G138300	-	1A:230469021-230472733	10_1_74	10_1_94	OK	0.73782	0.569154	-0.374449	-0.718583	0.2039	0.320648	no
TraesCS1A02G138400	TraesCS1A02G138400	-	1A:232066556-232074920	10_1_74	10_1_94	OK	2.38119	4.41861	0.891909	3.93399	5e-05	0.00031239	yes
TraesCS1A02G138500	TraesCS1A02G138500	-	1A:232086426-232105328	10_1_74	10_1_94	OK	3.68615	4.67127	0.3417	1.28026	0.0267	0.0654166	no
TraesCS1A02G138600	TraesCS1A02G138600	-	1A:232333422-232344048	10_1_74	10_1_94	OK	6.62702	5.69927	-0.217582	-0.870274	0.1284	0.226119	no
TraesCS1A02G138800	TraesCS1A02G138800	-	1A:233920830-233925580	10_1_74	10_1_94	OK	28.3829	33.506	0.239396	1.04452	0.06865	0.138293	no
TraesCS1A02G139100	TraesCS1A02G139100	-	1A:234210118-234258109	10_1_74	10_1_94	OK	17.6635	18.664	0.0794888	0.350732	0.54105	0.658775	no
TraesCS1A02G139200	TraesCS1A02G139200	-	1A:234796294-234799699	10_1_74	10_1_94	OK	4.54525	3.60815	-0.3331	-0.804744	0.1705	0.279879	no
TraesCS1A02G139300	TraesCS1A02G139300	-	1A:234806286-234816413	10_1_74	10_1_94	OK	11.963	9.58443	-0.319809	-1.26689	0.028	0.0678689	no
TraesCS1A02G139400	TraesCS1A02G139400	-	1A:235652143-235689004	10_1_74	10_1_94	OK	1.65821	3.38769	1.03068	3.83936	5e-05	0.00031239	yes
TraesCS1A02G139500	TraesCS1A02G139500	-	1A:236715735-236722781	10_1_74	10_1_94	OK	2.85883	3.11939	0.125838	0.506541	0.37985	0.508697	no
TraesCS1A02G139600	TraesCS1A02G139600	TBP1	1A:237327510-237330121	10_1_74	10_1_94	OK	28.1743	23.9951	-0.231636	-1.01851	0.0727	0.14468	no
TraesCS1A02G139700	TraesCS1A02G139700	-	1A:237509578-237520090	10_1_74	10_1_94	OK	1.38962	1.5554	0.162589	0.399981	0.4876	0.61148	no
TraesCS1A02G139900	TraesCS1A02G139900	-	1A:237744623-237746433	10_1_74	10_1_94	OK	44.8689	22.9028	-0.970191	-4.16473	5e-05	0.00031239	yes
TraesCS1A02G140600	TraesCS1A02G140600	-	1A:238647817-238652541	10_1_74	10_1_94	OK	0.492839	0.600826	0.285829	0.79019	0.1746	0.284915	no
TraesCS1A02G140700	TraesCS1A02G140700	-	1A:238656183-238670642	10_1_74	10_1_94	OK	1.58998	0.830376	-0.937167	-1.28683	0.0296	0.0708696	no
TraesCS1A02G140900	TraesCS1A02G140900	-	1A:238677152-238690883	10_1_74	10_1_94	OK	3.831	4.10561	0.0998732	0.411455	0.47255	0.597195	no
TraesCS1A02G141100	TraesCS1A02G141100	-	1A:238999840-239002573	10_1_74	10_1_94	OK	11.7507	20.1939	0.781165	2.6741	5e-05	0.00031239	yes
TraesCS1A02G141300	TraesCS1A02G141300	-	1A:239099767-239106130	10_1_74	10_1_94	OK	0.93755	1.17368	0.324078	0.548382	0.34325	0.471726	no
TraesCS1A02G141400	TraesCS1A02G141400	-	1A:239889250-239903200	10_1_74	10_1_94	OK	3.89169	4.87245	0.324251	1.35151	0.02135	0.0546023	no
TraesCS1A02G141700	TraesCS1A02G141700	-	1A:241312952-241320936	10_1_74	10_1_94	OK	9.66777	16.5689	0.777225	3.40893	5e-05	0.00031239	yes
TraesCS1A02G141900	TraesCS1A02G141900	-	1A:241677701-241679636	10_1_74	10_1_94	OK	5.63432	5.1667	-0.124997	-0.358219	0.53605	0.654464	no
TraesCS1A02G142000	TraesCS1A02G142000	-	1A:241983246-241984668	10_1_74	10_1_94	OK	20.0624	22.4431	0.161778	0.55377	0.32735	0.455369	no
TraesCS1A02G142200	TraesCS1A02G142200	-	1A:241993074-242013226	10_1_74	10_1_94	OK	1.4215	1.49794	0.0755617	0.263586	0.64045	0.741994	no
TraesCS1A02G142300	TraesCS1A02G142300	-	1A:242779678-242804845	10_1_74	10_1_94	OK	5.02131	3.56165	-0.495518	-1.63621	0.0047	0.0158031	yes
TraesCS1A02G142400	TraesCS1A02G142400	-	1A:243160581-243163169	10_1_74	10_1_94	OK	36.0624	29.6499	-0.282467	-1.24646	0.0274	0.0667413	no
TraesCS1A02G142500	TraesCS1A02G142500	-	1A:243619555-243624661	10_1_74	10_1_94	OK	7.89917	10.1547	0.362374	1.4667	0.01135	0.0326676	yes
TraesCS1A02G142600	TraesCS1A02G142600	-	1A:243862628-243866339	10_1_74	10_1_94	OK	10.1047	13.391	0.406234	1.44696	0.013	0.0364823	yes
TraesCS1A02G142700	TraesCS1A02G142700	-	1A:244500834-244503810	10_1_74	10_1_94	OK	1.80283	1.61083	-0.162454	-0.305263	0.5912	0.701806	no
TraesCS1A02G142800	TraesCS1A02G142800	-	1A:244506827-244512895	10_1_74	10_1_94	OK	0.578509	0.85763	0.568016	1.42107	0.0134	0.0373964	yes
TraesCS1A02G142900	TraesCS1A02G142900	-	1A:245115338-245118643	10_1_74	10_1_94	OK	9.02747	12.3841	0.456092	1.93946	0.00055	0.00260185	yes
TraesCS1A02G143000	TraesCS1A02G143000	-	1A:245518572-245536774	10_1_74	10_1_94	OK	2.97971	5.19623	0.802292	2.92352	5e-05	0.00031239	yes
TraesCS1A02G143100	TraesCS1A02G143100	-	1A:245518572-245536774	10_1_74	10_1_94	OK	3.46759	4.70605	0.44058	0.79783	0.1664	0.274632	no
TraesCS1A02G143200	TraesCS1A02G143200	-	1A:246127689-246130525	10_1_74	10_1_94	OK	1.24954	0.848624	-0.558206	-1.55484	0.008	0.0245798	yes
TraesCS1A02G143300	TraesCS1A02G143300	-	1A:246689895-246693276	10_1_74	10_1_94	OK	21.829	21.6536	-0.0116335	-0.0478745	0.9346	0.956671	no
TraesCS1A02G143400	TraesCS1A02G143400	-	1A:247311661-247347178	10_1_74	10_1_94	OK	1.33631	1.97132	0.56091	2.4863	5e-05	0.00031239	yes
TraesCS1A02G143500	TraesCS1A02G143500	-	1A:248422287-248426924	10_1_74	10_1_94	OK	3.16962	3.92411	0.308057	0.864721	0.1339	0.233499	no
TraesCS1A02G143600	TraesCS1A02G143600	-	1A:248428942-248435410	10_1_74	10_1_94	OK	2.03147	1.4578	-0.478736	-0.946504	0.09345	0.176255	no
TraesCS1A02G143700	TraesCS1A02G143700	-	1A:248611975-248616991	10_1_74	10_1_94	OK	5.641	3.63783	-0.632872	-1.10079	0.07145	0.142762	no
TraesCS1A02G143800	TraesCS1A02G143800	-	1A:248611975-248616991	10_1_74	10_1_94	OK	9.84093	9.3909	-0.0675314	-0.204467	0.7173	0.803097	no
TraesCS1A02G143900	TraesCS1A02G143900	-	1A:248877652-248881699	10_1_74	10_1_94	OK	9.6415	19.6072	1.02405	4.36561	5e-05	0.00031239	yes
TraesCS1A02G144000	TraesCS1A02G144000	-	1A:249042635-249057221	10_1_74	10_1_94	OK	1.30671	2.09953	0.684126	2.78678	5e-05	0.00031239	yes
TraesCS1A02G144500	TraesCS1A02G144500	-	1A:250442553-250444366	10_1_74	10_1_94	OK	0.847889	0.346905	-1.28934	-1.45653	0.01875	0.0491145	yes
TraesCS1A02G144700	TraesCS1A02G144700	-	1A:250550785-250554286	10_1_74	10_1_94	OK	2.89685	2.56152	-0.177483	-0.470485	0.4101	0.538116	no
TraesCS1A02G144800	TraesCS1A02G144800	-	1A:251009016-251018858	10_1_74	10_1_94	OK	3.70201	4.73119	0.353896	1.50792	0.01045	0.0305498	yes
TraesCS1A02G145000	TraesCS1A02G145000	-	1A:251334627-251341814	10_1_74	10_1_94	OK	17.5126	13.5783	-0.367088	-1.61362	0.0049	0.016359	yes
TraesCS1A02G145300	TraesCS1A02G145300	-	1A:251376252-251377963	10_1_74	10_1_94	OK	1.2846	0.424224	-1.59843	-1.89573	0.00265	0.00983554	yes
TraesCS1A02G145500	TraesCS1A02G145500	-	1A:251558740-251564045	10_1_74	10_1_94	OK	1.7854	2.30493	0.368473	1.42531	0.0148	0.0405683	yes
TraesCS1A02G145600	TraesCS1A02G145600	-	1A:251691124-251692365	10_1_74	10_1_94	OK	0.478611	0.509807	0.0910993	0.0816672	0.89025	0.927922	no
TraesCS1A02G145800	TraesCS1A02G145800	-	1A:252281926-252286168	10_1_74	10_1_94	OK	1.34781	2.18329	0.695884	1.85838	0.00185	0.00726752	yes
TraesCS1A02G145900	TraesCS1A02G145900	-	1A:252321625-252322000	10_1_74	10_1_94	OK	5.49416	3.83283	-0.519487	-0.65854	0.24385	0.366528	no
TraesCS1A02G146200	TraesCS1A02G146200	-	1A:252502422-252518151	10_1_74	10_1_94	OK	3.76487	3.52849	-0.0935504	-0.377022	0.508	0.629564	no
TraesCS1A02G146600	TraesCS1A02G146600	-	1A:252824561-252828693	10_1_74	10_1_94	OK	9.07861	10.9649	0.272347	1.13983	0.04635	0.101205	no
TraesCS1A02G146800	TraesCS1A02G146800	-	1A:253371506-253372209	10_1_74	10_1_94	OK	3.02785	2.35188	-0.36448	-0.63962	0.2656	0.389019	no
TraesCS1A02G146900	TraesCS1A02G146900	-	1A:253378318-253384498	10_1_74	10_1_94	OK	1.83707	1.93175	0.0725039	0.233517	0.67815	0.771892	no
TraesCS1A02G147000	TraesCS1A02G147000	-	1A:253720396-253722229	10_1_74	10_1_94	OK	189.925	144.048	-0.398879	-1.68133	0.00325	0.0116398	yes
TraesCS1A02G147400	TraesCS1A02G147400	-	1A:254375409-254383101	10_1_74	10_1_94	OK	2.25627	2.76453	0.293094	0.837534	0.14455	0.247149	no
TraesCS1A02G147500	TraesCS1A02G147500	-	1A:254383243-254386910	10_1_74	10_1_94	OK	2.60653	3.73339	0.518353	2.02296	0.0002	0.00107751	yes
TraesCS1A02G147600	TraesCS1A02G147600	-	1A:254993095-254995496	10_1_74	10_1_94	OK	1.41038	0.955844	-0.561241	-1.02052	0.07455	0.14768	no
TraesCS1A02G147700	TraesCS1A02G147700	-	1A:254995704-254997527	10_1_74	10_1_94	OK	4.34811	2.99088	-0.539819	-1.52969	0.0099	0.0292561	yes
TraesCS1A02G148000	TraesCS1A02G148000	-	1A:255478888-255488313	10_1_74	10_1_94	OK	16.5961	14.4587	-0.198902	-0.877084	0.1261	0.222914	no
TraesCS1A02G148100	TraesCS1A02G148100	-	1A:255696083-255701621	10_1_74	10_1_94	OK	0.297628	0.451179	0.600187	1.70433	0.0041	0.0141259	yes
TraesCS1A02G148300	TraesCS1A02G148300	-	1A:255872276-255874488	10_1_74	10_1_94	OK	0.384932	0.316156	-0.283968	-0.256007	0.6489	0.748901	no
TraesCS1A02G148400	TraesCS1A02G148400	-	1A:255898221-255900059	10_1_74	10_1_94	OK	156.575	76.2384	-1.03826	-4.52205	5e-05	0.00031239	yes
TraesCS1A02G149000	TraesCS1A02G149000	-	1A:256712382-256722032	10_1_74	10_1_94	OK	0.166969	0.318785	0.933005	1.2636	0.0306	0.0726771	no
TraesCS1A02G149100	TraesCS1A02G149100	-	1A:256810437-256816746	10_1_74	10_1_94	OK	3.17642	4.25821	0.422844	1.43368	0.0136	0.0378329	yes
TraesCS1A02G149200	TraesCS1A02G149200	-	1A:256819204-256822875	10_1_74	10_1_94	OK	31.6394	31.8131	0.00790107	0.0352192	0.95085	0.96714	no
TraesCS1A02G149300	TraesCS1A02G149300	-	1A:256823680-256827995	10_1_74	10_1_94	OK	20.6674	29.4067	0.508791	2.18843	0.00015	0.000835093	yes
TraesCS1A02G149700	TraesCS1A02G149700	-	1A:257415276-257420268	10_1_74	10_1_94	OK	0.204899	0.36	0.813085	1.52308	0.0089	0.0268074	yes
TraesCS1A02G149800	TraesCS1A02G149800	-	1A:257551796-257558525	10_1_74	10_1_94	OK	3.34892	4.44033	0.406972	1.56311	0.00595	0.0192404	yes
TraesCS1A02G150100	TraesCS1A02G150100	-	1A:257573020-257574803	10_1_74	10_1_94	OK	1.08419	1.64373	0.600346	1.52024	0.00885	0.0266903	yes
TraesCS1A02G150200	TraesCS1A02G150200	-	1A:257960003-257969311	10_1_74	10_1_94	OK	1.73943	2.31005	0.409309	0.832302	0.147	0.250146	no
TraesCS1A02G150400	TraesCS1A02G150400	-	1A:258157062-258162400	10_1_74	10_1_94	OK	2.37151	2.11161	-0.167461	-0.337245	0.54685	0.66384	no
TraesCS1A02G150500	TraesCS1A02G150500	-	1A:258180020-258181423	10_1_74	10_1_94	OK	1.55758	1.05242	-0.5656	-0.852914	0.13475	0.234258	no
TraesCS1A02G150600	TraesCS1A02G150600	-	1A:258738360-258743663	10_1_74	10_1_94	OK	12.7757	22.721	0.830622	3.61142	5e-05	0.00031239	yes
TraesCS1A02G150800	TraesCS1A02G150800	-	1A:258857614-258862764	10_1_74	10_1_94	OK	0.732183	0.512793	-0.513827	-1.00107	0.07905	0.154555	no
TraesCS1A02G150900	TraesCS1A02G150900	-	1A:258870777-258881439	10_1_74	10_1_94	OK	7.96965	6.88172	-0.211749	-0.834873	0.14525	0.248091	no
TraesCS1A02G151000	TraesCS1A02G151000	-	1A:259049083-259051454	10_1_74	10_1_94	OK	3.20481	2.84941	-0.169573	-0.460553	0.4187	0.54648	no
TraesCS1A02G151100	TraesCS1A02G151100	-	1A:259052025-259066025	10_1_74	10_1_94	OK	0.623859	0.965384	0.629882	1.90382	0.0008	0.00357236	yes
TraesCS1A02G151200	TraesCS1A02G151200	-	1A:259069860-259073887	10_1_74	10_1_94	OK	0.518396	1.09213	1.07501	2.69718	5e-05	0.00031239	yes
TraesCS1A02G151400	TraesCS1A02G151400	-	1A:259994474-259997900	10_1_74	10_1_94	OK	1.33667	0.887113	-0.59145	-0.848302	0.1306	0.229105	no
TraesCS1A02G151500	TraesCS1A02G151500	-	1A:260834118-260835657	10_1_74	10_1_94	OK	2.38462	3.13131	0.393009	1.12289	0.0513	0.109612	no
TraesCS1A02G151600	TraesCS1A02G151600	-	1A:260836560-260840054	10_1_74	10_1_94	OK	2.88166	2.40386	-0.261546	-0.701271	0.222	0.342168	no
TraesCS1A02G151700	TraesCS1A02G151700	-	1A:260840506-260841094	10_1_74	10_1_94	OK	4.1803	2.46939	-0.759449	-1.03396	0.077	0.151427	no
TraesCS1A02G152000	TraesCS1A02G152000	-	1A:261130526-261136858	10_1_74	10_1_94	OK	3.0426	3.32782	0.129272	0.492073	0.3916	0.519911	no
TraesCS1A02G152100	TraesCS1A02G152100	-	1A:261247063-261250437	10_1_74	10_1_94	OK	14.4384	17.2617	0.257666	1.04944	0.06695	0.135524	no
TraesCS1A02G152200	TraesCS1A02G152200	-	1A:261815433-261826427	10_1_74	10_1_94	OK	5.23254	7.50459	0.52026	2.13093	0.0002	0.00107751	yes
TraesCS1A02G152500	TraesCS1A02G152500	-	1A:262819172-262841620	10_1_74	10_1_94	OK	4.88389	6.23902	0.353286	1.58821	0.00595	0.0192404	yes
TraesCS1A02G152600	TraesCS1A02G152600	-	1A:262944344-262948015	10_1_74	10_1_94	OK	0.337655	0.0803222	-2.07168	-1.74568	0.08125	0.157995	no
TraesCS1A02G152900	TraesCS1A02G152900	-	1A:265020364-265029656	10_1_74	10_1_94	OK	0.6856	0.530818	-0.36915	-1.12666	0.0512	0.109449	no
TraesCS1A02G153000	TraesCS1A02G153000	-	1A:265032749-265041635	10_1_74	10_1_94	OK	2.01577	2.0185	0.0019531	0.00410709	0.9872	0.99059	no
TraesCS1A02G153100	TraesCS1A02G153100	-	1A:265645441-265650746	10_1_74	10_1_94	OK	45.1633	39.2431	-0.202711	-0.855735	0.1388	0.239664	no
TraesCS1A02G153300	TraesCS1A02G153300	-	1A:267141926-267145892	10_1_74	10_1_94	OK	18.614	18.5746	-0.00305881	-0.0128554	0.98215	0.987574	no
TraesCS1A02G153600	TraesCS1A02G153600	-	1A:267177689-267181184	10_1_74	10_1_94	OK	7.49205	9.05881	0.273961	0.997898	0.08305	0.160858	no
TraesCS1A02G153900	TraesCS1A02G153900	-	1A:267794535-267804564	10_1_74	10_1_94	OK	8.72521	11.5734	0.407548	1.81365	0.0016	0.00642144	yes
TraesCS1A02G154100	TraesCS1A02G154100	-	1A:268121932-268123732	10_1_74	10_1_94	OK	0.526413	0.662828	0.332441	0.689656	0.2317	0.35286	no
TraesCS1A02G154300	TraesCS1A02G154300	-	1A:268914712-268929936	10_1_74	10_1_94	OK	3.86721	4.38739	0.182071	0.791113	0.16165	0.268709	no
TraesCS1A02G154400	TraesCS1A02G154400	-	1A:268932111-268937108	10_1_74	10_1_94	OK	23.2239	22.7403	-0.030356	-0.131661	0.81255	0.873345	no
TraesCS1A02G154500	TraesCS1A02G154500	-	1A:269567620-269575789	10_1_74	10_1_94	OK	0.90937	1.25608	0.465985	1.08084	0.06555	0.133294	no
TraesCS1A02G154600	TraesCS1A02G154600	-	1A:269579981-269582738	10_1_74	10_1_94	OK	1.18883	1.66253	0.483834	1.48153	0.01075	0.0312742	yes
TraesCS1A02G154700	TraesCS1A02G154700	-	1A:269993957-270008325	10_1_74	10_1_94	OK	5.84089	7.14573	0.290894	1.27811	0.02485	0.0616812	no
TraesCS1A02G154900	TraesCS1A02G154900	-	1A:271619746-271621923	10_1_74	10_1_94	OK	5.15577	1.20283	-2.09975	-2.59067	0.0003	0.00153823	yes
TraesCS1A02G155000	TraesCS1A02G155000	-	1A:271882591-271891529	10_1_74	10_1_94	OK	2.02192	2.94131	0.540732	1.44996	0.01125	0.032453	yes
TraesCS1A02G155200	TraesCS1A02G155200	-	1A:272611171-272613645	10_1_74	10_1_94	OK	68.7422	152.999	1.15426	4.90115	5e-05	0.00031239	yes
TraesCS1A02G155500	TraesCS1A02G155500	-	1A:274108133-274109975	10_1_74	10_1_94	OK	2.37318	2.14121	-0.148392	-0.376378	0.51375	0.634524	no
TraesCS1A02G155600	TraesCS1A02G155600	-	1A:274781283-274782385	10_1_74	10_1_94	OK	2.16861	2.0316	-0.0941481	-0.120203	0.8269	0.883632	no
TraesCS1A02G155900	TraesCS1A02G155900	-	1A:276323724-276325756	10_1_74	10_1_94	OK	1.38464	1.58337	0.193486	0.259693	0.64945	0.749377	no
TraesCS1A02G156000	TraesCS1A02G156000	-	1A:276569287-276572247	10_1_74	10_1_94	OK	0.320009	0.504339	0.656285	1.38899	0.0174	0.0461985	yes
TraesCS1A02G156100	TraesCS1A02G156100	-	1A:276802345-276805966	10_1_74	10_1_94	OK	12.0363	14.2934	0.247952	0.967495	0.0926	0.174999	no
TraesCS1A02G156200	TraesCS1A02G156200	-	1A:276862984-276864470	10_1_74	10_1_94	OK	0.348245	1.41116	2.01871	1.91905	0.00645	0.0205653	yes
TraesCS1A02G156300	TraesCS1A02G156300	-	1A:276967791-276972330	10_1_74	10_1_94	OK	3.12536	2.80013	-0.158524	-0.389153	0.50255	0.624761	no
TraesCS1A02G156400	TraesCS1A02G156400	-	1A:277074050-277078322	10_1_74	10_1_94	OK	11.7995	10.5343	-0.163632	-0.624177	0.2726	0.396798	no
TraesCS1A02G156500	TraesCS1A02G156500	-	1A:277629408-277642793	10_1_74	10_1_94	OK	2.0217	3.1316	0.631331	2.32929	5e-05	0.00031239	yes
TraesCS1A02G156600	TraesCS1A02G156600	-	1A:278141902-278145724	10_1_74	10_1_94	OK	7.0788	9.93242	0.48864	1.90831	0.00115	0.00486749	yes
TraesCS1A02G157100	TraesCS1A02G157100	-	1A:278527010-278527579	10_1_74	10_1_94	OK	0.925934	0.77158	-0.263094	-0.352863	0.5381	0.656197	no
TraesCS1A02G157500	TraesCS1A02G157500	-	1A:279732250-279742732	10_1_74	10_1_94	OK	10.7239	13.643	0.347324	1.54821	0.0063	0.0201719	yes
TraesCS1A02G157600	TraesCS1A02G157600	-	1A:279824793-279831261	10_1_74	10_1_94	OK	3.18362	2.66493	-0.256569	-0.926345	0.11095	0.201594	no
TraesCS1A02G157700	TraesCS1A02G157700	-	1A:279903220-279908684	10_1_74	10_1_94	OK	5.82829	5.79981	-0.00706828	-0.0244137	0.96715	0.977528	no
TraesCS1A02G157800	TraesCS1A02G157800	-	1A:280274429-280276096	10_1_74	10_1_94	OK	1.43766	2.71736	0.91848	1.63923	0.0064	0.020432	yes
TraesCS1A02G157900	TraesCS1A02G157900	-	1A:280602663-280604294	10_1_74	10_1_94	OK	0.938227	0.789422	-0.24914	-0.469168	0.4102	0.5382	no
TraesCS1A02G158200	TraesCS1A02G158200	-	1A:281650039-281650769	10_1_74	10_1_94	OK	7.89349	5.06981	-0.638733	-1.21263	0.038	0.0863825	no
TraesCS1A02G158300	TraesCS1A02G158300	-	1A:281656688-281659441	10_1_74	10_1_94	OK	23.0665	18.2402	-0.338679	-1.19258	0.03515	0.0812074	no
TraesCS1A02G158400	TraesCS1A02G158400	-	1A:281887393-281895008	10_1_74	10_1_94	OK	6.34618	6.15127	-0.0450043	-0.157189	0.7831	0.852506	no
TraesCS1A02G158500	TraesCS1A02G158500	-	1A:282545206-282551529	10_1_74	10_1_94	OK	5.07392	5.30179	0.0633797	0.238914	0.67875	0.77234	no
TraesCS1A02G158600	TraesCS1A02G158600	-	1A:282552836-282554807	10_1_74	10_1_94	OK	29.8107	21.6798	-0.459477	-1.91865	0.0009	0.00394914	yes
TraesCS1A02G158700	TraesCS1A02G158700	-	1A:282695073-282702388	10_1_74	10_1_94	OK	15.6784	26.6727	0.76659	3.3275	5e-05	0.00031239	yes
TraesCS1A02G158800	TraesCS1A02G158800	-	1A:283842906-283859515	10_1_74	10_1_94	OK	4.80208	5.24329	0.126812	0.529561	0.362	0.491039	no
TraesCS1A02G158900	TraesCS1A02G158900	-	1A:284143662-284151783	10_1_74	10_1_94	OK	3.26126	3.36363	0.044588	0.169335	0.7653	0.839198	no
TraesCS1A02G159100	TraesCS1A02G159100	-	1A:284336840-284337272	10_1_74	10_1_94	OK	137.277	97.0465	-0.500342	-2.02852	0.0004	0.00197752	yes
TraesCS1A02G159300	TraesCS1A02G159300	-	1A:284912308-284913734	10_1_74	10_1_94	OK	90.5609	60.8418	-0.573824	-2.52722	5e-05	0.00031239	yes
TraesCS1A02G159400	TraesCS1A02G159400	-	1A:285353557-285356244	10_1_74	10_1_94	OK	0.85083	1.36618	0.683207	1.80901	0.0026	0.00968176	yes
TraesCS1A02G159500	TraesCS1A02G159500	-	1A:285980869-285986701	10_1_74	10_1_94	OK	1.99616	3.52896	0.822015	2.68945	5e-05	0.00031239	yes
TraesCS1A02G159600	TraesCS1A02G159600	-	1A:286006368-286010711	10_1_74	10_1_94	OK	6.11929	6.25017	0.0305295	0.115191	0.84265	0.894923	no
TraesCS1A02G160000	TraesCS1A02G160000	-	1A:287313666-287316063	10_1_74	10_1_94	OK	0.280319	0.575442	1.0376	1.86152	0.00295	0.0107348	yes
TraesCS1A02G160100	TraesCS1A02G160100	-	1A:287542003-287544129	10_1_74	10_1_94	OK	0.81436	0.883419	0.117432	0.246375	0.66585	0.762004	no
TraesCS1A02G160200	TraesCS1A02G160200	-	1A:287681549-287684692	10_1_74	10_1_94	OK	0.333805	0.438235	0.392699	0.607687	0.2839	0.409003	no
TraesCS1A02G160400	TraesCS1A02G160400	-	1A:287689088-287690564	10_1_74	10_1_94	OK	4.53283	3.31878	-0.449759	-1.45695	0.0116	0.0332577	yes
TraesCS1A02G160500	TraesCS1A02G160500	-	1A:287691563-287702194	10_1_74	10_1_94	OK	3.82846	3.28501	-0.220865	-0.903761	0.1151	0.207554	no
TraesCS1A02G160600	TraesCS1A02G160600	-	1A:288510415-288520871	10_1_74	10_1_94	OK	1.81093	2.17167	0.262072	1.04555	0.07105	0.142109	no
TraesCS1A02G160700	TraesCS1A02G160700	-	1A:288862056-288872048	10_1_74	10_1_94	OK	7.68073	9.514	0.308808	1.36064	0.01785	0.0471904	yes
TraesCS1A02G160800	TraesCS1A02G160800	-	1A:289329783-289332889	10_1_74	10_1_94	OK	4.28198	3.93145	-0.123215	-0.400753	0.48635	0.610296	no
TraesCS1A02G161200	TraesCS1A02G161200	-	1A:290123277-290127360	10_1_74	10_1_94	OK	4.48068	5.29189	0.240066	0.89746	0.1183	0.21213	no
TraesCS1A02G161300	TraesCS1A02G161300	-	1A:290198892-290201928	10_1_74	10_1_94	OK	8.07831	6.1943	-0.383111	-1.3889	0.0166	0.0445044	yes
TraesCS1A02G161400	TraesCS1A02G161400	-	1A:290202032-290205001	10_1_74	10_1_94	OK	6.44893	7.76274	0.267507	0.859307	0.13735	0.237647	no
TraesCS1A02G161800	TraesCS1A02G161800	-	1A:290549554-290551786	10_1_74	10_1_94	OK	1.48351	1.19843	-0.307868	-0.457016	0.4289	0.556194	no
TraesCS1A02G161900	TraesCS1A02G161900	-	1A:290554419-290556043	10_1_74	10_1_94	OK	4.53156	3.95701	-0.195597	-0.522	0.363	0.492005	no
TraesCS1A02G162200	TraesCS1A02G162200	-	1A:291242008-291246278	10_1_74	10_1_94	OK	1.95302	1.46855	-0.411315	-1.31508	0.0223	0.0565515	no
TraesCS1A02G162300	TraesCS1A02G162300	-	1A:291248716-291256425	10_1_74	10_1_94	OK	1.61902	1.86381	0.203131	0.553406	0.3335	0.46178	no
TraesCS1A02G162400	TraesCS1A02G162400	-	1A:291561114-291565971	10_1_74	10_1_94	OK	1.69787	2.16704	0.352005	0.825674	0.1534	0.258452	no
TraesCS1A02G162800	TraesCS1A02G162800	-	1A:292077983-292090267	10_1_74	10_1_94	OK	5.88536	9.26647	0.65489	2.90772	5e-05	0.00031239	yes
TraesCS1A02G163200	TraesCS1A02G163200	-	1A:292878942-292881794	10_1_74	10_1_94	OK	14.509	12.6253	-0.20063	-0.751188	0.19375	0.308484	no
TraesCS1A02G163400	TraesCS1A02G163400	-	1A:293707855-293722849	10_1_74	10_1_94	OK	2.77698	2.44063	-0.186265	-0.75502	0.1847	0.297491	no
TraesCS1A02G163500	TraesCS1A02G163500	-	1A:293728800-293730405	10_1_74	10_1_94	OK	0.792932	1.14042	0.524295	1.22481	0.0354	0.0816684	no
TraesCS1A02G163700	TraesCS1A02G163700	-	1A:294037987-294042332	10_1_74	10_1_94	OK	4.19001	1.39044	-1.59141	-4.57545	5e-05	0.00031239	yes
TraesCS1A02G163900	TraesCS1A02G163900	-	1A:295227959-295232820	10_1_74	10_1_94	OK	3.39155	2.46051	-0.462986	-1.81633	0.0021	0.0080967	yes
TraesCS1A02G164000	TraesCS1A02G164000	-	1A:295458804-295464502	10_1_74	10_1_94	OK	6.10716	7.91147	0.373446	1.59163	0.0065	0.0206972	yes
TraesCS1A02G164200	TraesCS1A02G164200	-	1A:295584872-295590785	10_1_74	10_1_94	OK	6.1883	7.41295	0.260505	1.12311	0.05415	0.114359	no
TraesCS1A02G164300	TraesCS1A02G164300	-	1A:296204791-296210638	10_1_74	10_1_94	OK	0.482488	0.68332	0.502068	1.19357	0.0402	0.0903889	no
TraesCS1A02G164400	TraesCS1A02G164400	-	1A:296212248-296215494	10_1_74	10_1_94	OK	6.32832	5.31091	-0.252864	-0.863361	0.12745	0.224757	no
TraesCS1A02G164500	TraesCS1A02G164500	-	1A:296237958-296242886	10_1_74	10_1_94	OK	1.02467	0.68034	-0.590836	-1.00889	0.08545	0.164533	no
TraesCS1A02G164600	TraesCS1A02G164600	-	1A:297376880-297381017	10_1_74	10_1_94	OK	6.00051	3.56838	-0.749814	-2.34276	0.00015	0.000835093	yes
TraesCS1A02G164700	TraesCS1A02G164700	-	1A:297696461-297700859	10_1_74	10_1_94	OK	3.62788	3.76375	0.0530416	0.183603	0.74635	0.825535	no
TraesCS1A02G164800	TraesCS1A02G164800	-	1A:297744934-297751007	10_1_74	10_1_94	OK	20.4301	24.1018	0.238445	1.04324	0.06855	0.138138	no
TraesCS1A02G164900	TraesCS1A02G164900	-	1A:297872018-297874932	10_1_74	10_1_94	OK	12.7551	6.28084	-1.02204	-3.56676	5e-05	0.00031239	yes
TraesCS1A02G165300	TraesCS1A02G165300	-	1A:298034052-298037445	10_1_74	10_1_94	OK	3.78836	6.98325	0.882325	2.70437	5e-05	0.00031239	yes
TraesCS1A02G165500	TraesCS1A02G165500	-	1A:298108441-298116154	10_1_74	10_1_94	OK	14.1817	13.6841	-0.0515279	-0.22873	0.6877	0.77971	no
TraesCS1A02G165600	TraesCS1A02G165600	-	1A:298152316-298155073	10_1_74	10_1_94	OK	0.676536	0.616064	-0.135087	-0.196717	0.7408	0.821171	no
TraesCS1A02G165700	TraesCS1A02G165700	-	1A:298557742-298566718	10_1_74	10_1_94	OK	2.948	3.47988	0.2393	0.750886	0.1876	0.30098	no
TraesCS1A02G165800	TraesCS1A02G165800	-	1A:298601922-298610934	10_1_74	10_1_94	OK	11.457	17.2794	0.59283	2.61753	5e-05	0.00031239	yes
TraesCS1A02G165900	TraesCS1A02G165900	-	1A:298613621-298615547	10_1_74	10_1_94	OK	5.45138	5.91942	0.118833	0.330412	0.57135	0.684715	no
TraesCS1A02G166100	TraesCS1A02G166100	-	1A:298635519-298636647	10_1_74	10_1_94	OK	1.25405	0.525839	-1.2539	-1.76367	0.00445	0.0151256	yes
TraesCS1A02G166900	TraesCS1A02G166900	-	1A:299624484-299657841	10_1_74	10_1_94	OK	1.47396	1.88812	0.357254	1.45763	0.01155	0.033135	yes
TraesCS1A02G167100	TraesCS1A02G167100	-	1A:300003983-300004745	10_1_74	10_1_94	OK	0.919296	0.972354	0.080952	0.0659821	0.92725	0.952075	no
TraesCS1A02G167200	TraesCS1A02G167200	-	1A:300100763-300102768	10_1_74	10_1_94	OK	21.2559	15.4315	-0.461984	-1.65344	0.0049	0.016359	yes
TraesCS1A02G167300	TraesCS1A02G167300	-	1A:300105515-300106916	10_1_74	10_1_94	OK	1.19786	2.12657	0.828063	1.44628	0.01295	0.0363778	yes
TraesCS1A02G167400	TraesCS1A02G167400	-	1A:300107114-300111644	10_1_74	10_1_94	OK	5.89311	4.20429	-0.487167	-1.98268	0.0005	0.00239942	yes
TraesCS1A02G167600	TraesCS1A02G167600	-	1A:300395390-300396164	10_1_74	10_1_94	OK	8.23756	6.58691	-0.322614	-0.715403	0.2072	0.324584	no
TraesCS1A02G168100	TraesCS1A02G168100	-	1A:300856553-300860113	10_1_74	10_1_94	OK	13.1783	14.3524	0.123125	0.484724	0.4028	0.53077	no
TraesCS1A02G168400	TraesCS1A02G168400	-	1A:301128321-301134198	10_1_74	10_1_94	OK	3.25691	4.23623	0.379278	1.26014	0.0273	0.0665627	no
TraesCS1A02G168500	TraesCS1A02G168500	-	1A:301158123-301162597	10_1_74	10_1_94	OK	2.77944	3.45252	0.312854	0.652469	0.24415	0.366776	no
TraesCS1A02G168600	TraesCS1A02G168600	-	1A:301196753-301200037	10_1_74	10_1_94	OK	49.8206	44.6067	-0.159484	-0.677562	0.23815	0.359956	no
TraesCS1A02G168700	TraesCS1A02G168700	-	1A:301628583-301631797	10_1_74	10_1_94	OK	0.763112	1.05226	0.463525	1.02363	0.07795	0.152838	no
TraesCS1A02G168800	TraesCS1A02G168800	-	1A:301773019-301775767	10_1_74	10_1_94	OK	1.5972	1.20714	-0.403953	-1.0501	0.07075	0.141585	no
TraesCS1A02G168900	TraesCS1A02G168900	-	1A:301776168-301779892	10_1_74	10_1_94	OK	6.54398	6.48049	-0.0140658	-0.0587904	0.9207	0.948129	no
TraesCS1A02G169000	TraesCS1A02G169000	-	1A:301781000-301784189	10_1_74	10_1_94	OK	7.63993	10.1237	0.406103	1.77362	0.00205	0.00793097	yes
TraesCS1A02G169100	TraesCS1A02G169100	-	1A:301857602-301864368	10_1_74	10_1_94	OK	10.7591	8.87105	-0.278384	-1.05432	0.06645	0.134749	no
TraesCS1A02G169200	TraesCS1A02G169200	-	1A:301894090-301894885	10_1_74	10_1_94	OK	5.35218	2.8758	-0.896164	-1.45671	0.0118	0.0337021	yes
TraesCS1A02G169300	TraesCS1A02G169300	-	1A:301895908-301899325	10_1_74	10_1_94	OK	6.48055	6.47322	-0.00163271	-0.00600686	0.99185	0.993608	no
TraesCS1A02G169500	TraesCS1A02G169500	-	1A:302198138-302200788	10_1_74	10_1_94	OK	8.3151	6.63038	-0.326641	-1.04191	0.0684	0.1379	no
TraesCS1A02G169600	TraesCS1A02G169600	-	1A:302628522-302639166	10_1_74	10_1_94	OK	2.95371	3.36695	0.188911	0.533213	0.35815	0.487051	no
TraesCS1A02G170000	TraesCS1A02G170000	-	1A:303727690-303730110	10_1_74	10_1_94	OK	20.6723	19.4055	-0.0912323	-0.362896	0.52825	0.647202	no
TraesCS1A02G170100	TraesCS1A02G170100	-	1A:303849554-303852175	10_1_74	10_1_94	OK	13.9204	6.79794	-1.03403	-3.86419	5e-05	0.00031239	yes
TraesCS1A02G170200	TraesCS1A02G170200	-	1A:303853526-303858626	10_1_74	10_1_94	OK	3.23279	3.99137	0.304103	1.02696	0.06935	0.139389	no
TraesCS1A02G170300	TraesCS1A02G170300	-	1A:304029763-304036570	10_1_74	10_1_94	OK	1.70546	2.11044	0.307383	0.99355	0.0794	0.155087	no
TraesCS1A02G170400	TraesCS1A02G170400	-	1A:304036914-304047086	10_1_74	10_1_94	OK	3.95331	6.12085	0.630672	2.721	5e-05	0.00031239	yes
TraesCS1A02G170500	TraesCS1A02G170500	-	1A:304996059-304998794	10_1_74	10_1_94	OK	1.76359	3.9363	1.15833	3.99952	5e-05	0.00031239	yes
TraesCS1A02G170600	TraesCS1A02G170600	-	1A:305004104-305006483	10_1_74	10_1_94	OK	18.0202	17.4946	-0.0427075	-0.169877	0.7681	0.841159	no
TraesCS1A02G170700	TraesCS1A02G170700	-	1A:305326593-305329046	10_1_74	10_1_94	OK	0.631695	1.07758	0.770493	0.922165	0.1183	0.21213	no
TraesCS1A02G170900	TraesCS1A02G170900	-	1A:305363882-305368036	10_1_74	10_1_94	OK	3.23153	2.4419	-0.404214	-1.12602	0.05135	0.109676	no
TraesCS1A02G171000	TraesCS1A02G171000	-	1A:305606260-305608388	10_1_74	10_1_94	OK	120.866	117.338	-0.0427433	-0.188845	0.7459	0.82516	no
TraesCS1A02G171100	TraesCS1A02G171100	-	1A:306106801-306115293	10_1_74	10_1_94	OK	4.79858	5.62934	0.230356	0.909859	0.1177	0.211327	no
TraesCS1A02G171200	TraesCS1A02G171200	-	1A:306117844-306120605	10_1_74	10_1_94	OK	2.64951	3.30614	0.319423	0.933624	0.1047	0.192651	no
TraesCS1A02G171300	TraesCS1A02G171300	-	1A:306149737-306151032	10_1_74	10_1_94	OK	1.43981	1.23838	-0.217427	-0.273994	0.6329	0.735965	no
TraesCS1A02G171400	TraesCS1A02G171400	-	1A:306550346-306553305	10_1_74	10_1_94	OK	19.0749	8.58397	-1.15196	-2.77354	5e-05	0.00031239	yes
TraesCS1A02G171500	TraesCS1A02G171500	-	1A:306637418-306644050	10_1_74	10_1_94	OK	1.47295	1.306	-0.173554	-0.453729	0.43505	0.562016	no
TraesCS1A02G171600	TraesCS1A02G171600	-	1A:306684327-306684652	10_1_74	10_1_94	OK	3.90028	7.04192	0.852392	0.985333	0.1024	0.189221	no
TraesCS1A02G171700	TraesCS1A02G171700	-	1A:307033683-307041155	10_1_74	10_1_94	OK	2.91351	2.32232	-0.327189	-1.08169	0.0595	0.123447	no
TraesCS1A02G172100	TraesCS1A02G172100	-	1A:307700420-307707523	10_1_74	10_1_94	OK	4.87298	5.1055	0.0672486	0.283566	0.61915	0.724816	no
TraesCS1A02G172300	TraesCS1A02G172300	-	1A:308202619-308211209	10_1_74	10_1_94	OK	3.89069	4.54046	0.222814	0.819361	0.15105	0.255348	no
TraesCS1A02G172700	TraesCS1A02G172700	-	1A:308571440-308576188	10_1_74	10_1_94	OK	20.672	26.7451	0.371599	1.59458	0.00545	0.0178725	yes
TraesCS1A02G172800	TraesCS1A02G172800	-	1A:308786781-308787045	10_1_74	10_1_94	OK	1.04341	1.09283	0.0667662	0.0472297	0.92685	0.95186	no
TraesCS1A02G173000	TraesCS1A02G173000	-	1A:308810894-308811509	10_1_74	10_1_94	OK	1.75891	0.561981	-1.64609	-1.8446	0.0049	0.016359	yes
TraesCS1A02G173100	TraesCS1A02G173100	-	1A:308812573-308816474	10_1_74	10_1_94	OK	38.3248	32.958	-0.217652	-0.952938	0.09535	0.178971	no
TraesCS1A02G173200	TraesCS1A02G173200	-	1A:308950730-308953133	10_1_74	10_1_94	OK	13.8941	14.4043	0.052031	0.210323	0.71395	0.800683	no
TraesCS1A02G173400	TraesCS1A02G173400	-	1A:309401614-309403447	10_1_74	10_1_94	OK	74.7372	125.169	0.74398	3.15277	5e-05	0.00031239	yes
TraesCS1A02G173500	TraesCS1A02G173500	-	1A:309457555-309466082	10_1_74	10_1_94	OK	2.17565	1.70225	-0.354004	-0.993143	0.0846	0.163201	no
TraesCS1A02G173600	TraesCS1A02G173600	-	1A:309740230-309741734	10_1_74	10_1_94	OK	0.525721	0.34642	-0.601776	-0.67106	0.236	0.357691	no
TraesCS1A02G173700	TraesCS1A02G173700	-	1A:309742788-309758319	10_1_74	10_1_94	OK	3.71774	3.30785	-0.168533	-0.615938	0.2761	0.400559	no
TraesCS1A02G173800	TraesCS1A02G173800	-	1A:309789691-309791565	10_1_74	10_1_94	OK	2.06294	1.0397	-0.988529	-1.59419	0.0079	0.0243374	yes
TraesCS1A02G174000	TraesCS1A02G174000	-	1A:310130104-310255049	10_1_74	10_1_94	OK	11.0602	10.9227	-0.0180508	-0.0738359	0.89965	0.933917	no
TraesCS1A02G174100	TraesCS1A02G174100	-	1A:311059508-311060627	10_1_74	10_1_94	OK	1.09207	0.415875	-1.39284	-1.4497	0.02095	0.0537699	no
TraesCS1A02G174500	TraesCS1A02G174500	-	1A:311812455-311816565	10_1_74	10_1_94	OK	4.08979	3.14572	-0.378637	-1.06309	0.0639	0.130662	no
TraesCS1A02G174600	TraesCS1A02G174600	-	1A:311846859-311852943	10_1_74	10_1_94	OK	8.59232	10.5836	0.300718	1.30604	0.02675	0.065499	no
TraesCS1A02G174700	TraesCS1A02G174700	-	1A:312159892-312161436	10_1_74	10_1_94	OK	64.6995	54.411	-0.249855	-1.09761	0.0525	0.111563	no
TraesCS1A02G174900	TraesCS1A02G174900	-	1A:312583633-312607067	10_1_74	10_1_94	OK	1.00873	0.806191	-0.323342	-0.375867	0.49505	0.618067	no
TraesCS1A02G175000	TraesCS1A02G175000	-	1A:312772249-312777623	10_1_74	10_1_94	OK	8.38591	13.6276	0.700491	3.09422	5e-05	0.00031239	yes
TraesCS1A02G175200	TraesCS1A02G175200	-	1A:313161459-313162228	10_1_74	10_1_94	OK	241.727	357.154	0.563164	2.40804	5e-05	0.00031239	yes
TraesCS1A02G175500	TraesCS1A02G175500	-	1A:313489230-313491849	10_1_74	10_1_94	OK	11.6698	8.51786	-0.454213	-1.70623	0.0032	0.0114917	yes
TraesCS1A02G175600	TraesCS1A02G175600	-	1A:313590609-313592112	10_1_74	10_1_94	OK	0.42351	0.347435	-0.285653	-0.428738	0.4508	0.577024	no
TraesCS1A02G175700	TraesCS1A02G175700	-	1A:313738700-313751739	10_1_74	10_1_94	OK	1.28484	2.08012	0.695084	2.07577	0.0006	0.00280471	yes
TraesCS1A02G175800	TraesCS1A02G175800	-	1A:313738700-313751739	10_1_74	10_1_94	OK	5.98451	5.58715	-0.0991203	-0.198039	0.7304	0.813435	no
TraesCS1A02G175900	TraesCS1A02G175900	-	1A:313903530-313912668	10_1_74	10_1_94	OK	3.67281	4.06448	0.146186	0.573744	0.31685	0.444219	no
TraesCS1A02G176000	TraesCS1A02G176000	-	1A:314428209-314432375	10_1_74	10_1_94	OK	3.99313	2.26838	-0.815859	-1.9698	0.00135	0.00556614	yes
TraesCS1A02G176200	TraesCS1A02G176200	-	1A:314511389-314513466	10_1_74	10_1_94	OK	3.92249	4.57795	0.22293	0.708673	0.21215	0.330627	no
TraesCS1A02G176300	TraesCS1A02G176300	-	1A:314620482-314624358	10_1_74	10_1_94	OK	1.06704	0.868501	-0.297011	-0.45093	0.4334	0.560416	no
TraesCS1A02G176500	TraesCS1A02G176500	-	1A:315834150-315840625	10_1_74	10_1_94	OK	19.6839	17.0044	-0.211108	-0.879419	0.1224	0.21782	no
TraesCS1A02G176700	TraesCS1A02G176700	-	1A:317810557-317815516	10_1_74	10_1_94	OK	18.8801	21.755	0.20448	0.895137	0.1169	0.210212	no
TraesCS1A02G176800	TraesCS1A02G176800	-	1A:319077589-319079046	10_1_74	10_1_94	OK	12.6298	11.3321	-0.156414	-0.54608	0.3344	0.462759	no
TraesCS1A02G176900	TraesCS1A02G176900	-	1A:319079822-319087554	10_1_74	10_1_94	OK	2.16584	1.81351	-0.256145	-0.803957	0.15795	0.264083	no
TraesCS1A02G177000	TraesCS1A02G177000	-	1A:319319607-319321634	10_1_74	10_1_94	OK	23.4115	31.8498	0.44407	1.88145	0.00135	0.00556614	yes
TraesCS1A02G177100	TraesCS1A02G177100	-	1A:319445758-319447575	10_1_74	10_1_94	OK	4.46385	4.11868	-0.116106	-0.29533	0.61015	0.71728	no
TraesCS1A02G177300	TraesCS1A02G177300	-	1A:319887493-319889455	10_1_74	10_1_94	OK	3.19405	2.85523	-0.161779	-0.409241	0.47705	0.601322	no
TraesCS1A02G177400	TraesCS1A02G177400	-	1A:320222698-320224716	10_1_74	10_1_94	OK	3.88705	5.43159	0.482699	1.82136	0.0013	0.00539265	yes
TraesCS1A02G177500	TraesCS1A02G177500	-	1A:320333953-320338598	10_1_74	10_1_94	OK	12.8856	7.64201	-0.753736	-2.67649	5e-05	0.00031239	yes
TraesCS1A02G177600	TraesCS1A02G177600	-	1A:320479859-320494972	10_1_74	10_1_94	OK	3.49612	7.4822	1.09771	4.77122	5e-05	0.00031239	yes
TraesCS1A02G177700	TraesCS1A02G177700	-	1A:320891333-320895519	10_1_74	10_1_94	OK	6.36763	8.2502	0.373674	1.49354	0.0096	0.0285215	yes
TraesCS1A02G177800	TraesCS1A02G177800	-	1A:321110254-321114846	10_1_74	10_1_94	OK	5.16314	5.673	0.135862	0.429975	0.4451	0.571548	no
TraesCS1A02G178100	TraesCS1A02G178100	-	1A:321402668-321412297	10_1_74	10_1_94	OK	3.19109	4.12839	0.371528	1.62057	0.00485	0.0162228	yes
TraesCS1A02G178200	TraesCS1A02G178200	-	1A:321875569-321880525	10_1_74	10_1_94	OK	6.82455	6.16136	-0.147484	-0.565398	0.32435	0.45232	no
TraesCS1A02G178300	TraesCS1A02G178300	-	1A:321882665-321888083	10_1_74	10_1_94	OK	3.90229	4.30169	0.140582	0.53705	0.3492	0.477776	no
TraesCS1A02G178400	TraesCS1A02G178400	-	1A:322572274-322577295	10_1_74	10_1_94	OK	2.09392	2.16457	0.0478703	0.147529	0.79785	0.862933	no
TraesCS1A02G178600	TraesCS1A02G178600	-	1A:323189042-323192810	10_1_74	10_1_94	OK	0.389615	0.433287	0.153276	0.282696	0.62285	0.727825	no
TraesCS1A02G178700	TraesCS1A02G178700	-	1A:323204776-323205142	10_1_74	10_1_94	OK	3.25345	1.7498	-0.894781	-0.845785	0.14065	0.242154	no
TraesCS1A02G179000	TraesCS1A02G179000	-	1A:323642133-323645469	10_1_74	10_1_94	OK	34.432	52.345	0.6043	2.66072	5e-05	0.00031239	yes
TraesCS1A02G179100	TraesCS1A02G179100	-	1A:323894491-323894761	10_1_74	10_1_94	OK	0.57651	1.39792	1.27787	0.973336	0.1953	0.310399	no
TraesCS1A02G179400	TraesCS1A02G179400	-	1A:324490253-324490897	10_1_74	10_1_94	OK	27.466	27.3963	-0.00366369	-0.0118847	0.98595	0.98985	no
TraesCS1A02G179500	TraesCS1A02G179500	-	1A:324494214-324498371	10_1_74	10_1_94	OK	3.31094	3.00717	-0.138836	-0.322836	0.5764	0.688975	no
TraesCS1A02G179600	TraesCS1A02G179600	-	1A:324498892-324501933	10_1_74	10_1_94	OK	10.9108	10.9054	-0.000715482	-0.00313271	0.9958	0.996449	no
TraesCS1A02G179700	TraesCS1A02G179700	-	1A:324609924-324619770	10_1_74	10_1_94	OK	3.17848	3.82993	0.268981	1.07861	0.06	0.124265	no
TraesCS1A02G180000	TraesCS1A02G180000	-	1A:325032421-325033066	10_1_74	10_1_94	OK	16.6275	6.83588	-1.28238	-2.47558	5e-05	0.00031239	yes
TraesCS1A02G180100	TraesCS1A02G180100	-	1A:325036710-325049320	10_1_74	10_1_94	OK	13.4921	12.3308	-0.129847	-0.31327	0.58175	0.693626	no
TraesCS1A02G180200	TraesCS1A02G180200	-	1A:325036710-325049320	10_1_74	10_1_94	OK	2.03924	2.71883	0.414952	1.28527	0.0268	0.0655946	no
TraesCS1A02G180300	TraesCS1A02G180300	-	1A:325049786-325054523	10_1_74	10_1_94	OK	5.41773	4.7468	-0.190733	-0.714923	0.2177	0.337005	no
TraesCS1A02G180400	TraesCS1A02G180400	-	1A:325782119-325788800	10_1_74	10_1_94	OK	0.826751	1.06299	0.36261	0.820375	0.1551	0.260584	no
TraesCS1A02G180500	TraesCS1A02G180500	-	1A:326199376-326214529	10_1_74	10_1_94	OK	2.54688	3.12088	0.293223	1.16642	0.04335	0.0960334	no
TraesCS1A02G180800	TraesCS1A02G180800	-	1A:327005243-327018031	10_1_74	10_1_94	OK	9.78815	10.1741	0.0557967	0.196265	0.73595	0.817383	no
TraesCS1A02G181000	TraesCS1A02G181000	-	1A:327005243-327018031	10_1_74	10_1_94	OK	10.9781	8.29257	-0.404732	-0.760259	0.18405	0.296683	no
TraesCS1A02G181100	TraesCS1A02G181100	-	1A:327271127-327271956	10_1_74	10_1_94	OK	36.0682	63.2329	0.809946	3.16618	5e-05	0.00031239	yes
TraesCS1A02G181400	TraesCS1A02G181400	-	1A:327525811-327531391	10_1_74	10_1_94	OK	3.13625	4.7183	0.589227	1.54806	0.009	0.0270623	yes
TraesCS1A02G181500	TraesCS1A02G181500	-	1A:327525811-327531391	10_1_74	10_1_94	OK	23.3379	23.1596	-0.0110601	-0.0371455	0.94595	0.963989	no
TraesCS1A02G181600	TraesCS1A02G181600	-	1A:327531616-327537648	10_1_74	10_1_94	OK	2.61277	2.06705	-0.338006	-0.924339	0.10915	0.19903	no
TraesCS1A02G181700	TraesCS1A02G181700	-	1A:327712387-327713606	10_1_74	10_1_94	OK	2.51676	2.47363	-0.0249364	-0.0434092	0.9363	0.95774	no
TraesCS1A02G181900	TraesCS1A02G181900	-	1A:328244900-328253761	10_1_74	10_1_94	OK	5.01255	6.5031	0.375582	1.61852	0.0044	0.0149811	yes
TraesCS1A02G182000	TraesCS1A02G182000	-	1A:328254104-328257572	10_1_74	10_1_94	OK	4.93074	4.84333	-0.0258038	-0.0895951	0.8717	0.915404	no
TraesCS1A02G182100	TraesCS1A02G182100	-	1A:328713962-328716840	10_1_74	10_1_94	OK	1.94807	3.4044	0.805356	2.11505	0.0003	0.00153823	yes
TraesCS1A02G182200	TraesCS1A02G182200	-	1A:328840892-328842295	10_1_74	10_1_94	OK	0.438428	1.06751	1.28383	1.56458	0.0117	0.0334851	yes
TraesCS1A02G182300	TraesCS1A02G182300	-	1A:329246840-329249014	10_1_74	10_1_94	OK	3.28938	3.45637	0.0714409	0.167967	0.7687	0.841586	no
TraesCS1A02G182400	TraesCS1A02G182400	-	1A:330082864-330086356	10_1_74	10_1_94	OK	26.4485	34.7297	0.392987	1.7534	0.00215	0.00826236	yes
TraesCS1A02G182500	TraesCS1A02G182500	-	1A:330087478-330088533	10_1_74	10_1_94	OK	9.56086	4.72539	-1.01671	-2.50233	5e-05	0.00031239	yes
TraesCS1A02G182600	TraesCS1A02G182600	-	1A:330686906-330688311	10_1_74	10_1_94	OK	0.505934	0.635887	0.329823	0.326095	0.5796	0.691765	no
TraesCS1A02G182700	TraesCS1A02G182700	-	1A:330765991-330771472	10_1_74	10_1_94	OK	2.9512	3.54819	0.265779	0.862532	0.13135	0.230097	no
TraesCS1A02G182800	TraesCS1A02G182800	-	1A:331233349-331237174	10_1_74	10_1_94	OK	1.43766	1.50666	0.0676276	0.162468	0.7722	0.844245	no
TraesCS1A02G182900	TraesCS1A02G182900	-	1A:331269458-331273223	10_1_74	10_1_94	OK	20.6372	18.4068	-0.165008	-0.728859	0.20155	0.317736	no
TraesCS1A02G183000	TraesCS1A02G183000	-	1A:331318065-331323293	10_1_74	10_1_94	OK	3.24035	4.25103	0.391663	1.44825	0.01125	0.032453	yes
TraesCS1A02G183100	TraesCS1A02G183100	-	1A:331517065-331518993	10_1_74	10_1_94	OK	0.403794	0.0845116	-2.2564	-1.29406	0.17315	0.283143	no
TraesCS1A02G183300	TraesCS1A02G183300	-	1A:332382633-332384185	10_1_74	10_1_94	OK	0.387452	0.420493	0.118063	0.103487	0.8566	0.904877	no
TraesCS1A02G183400	TraesCS1A02G183400	-	1A:333134460-333139522	10_1_74	10_1_94	OK	8.5802	7.04915	-0.283561	-0.94049	0.1013	0.187657	no
TraesCS1A02G183800	TraesCS1A02G183800	-	1A:333613053-333627407	10_1_74	10_1_94	OK	2.66132	4.14826	0.640362	2.74366	5e-05	0.00031239	yes
TraesCS1A02G183900	TraesCS1A02G183900	-	1A:333868547-333886602	10_1_74	10_1_94	OK	1.96987	2.60079	0.400847	1.48558	0.00995	0.0293676	yes
TraesCS1A02G184000	TraesCS1A02G184000	-	1A:333913244-333914392	10_1_74	10_1_94	OK	1.32079	1.36532	0.047837	0.0704691	0.90395	0.936596	no
TraesCS1A02G184100	TraesCS1A02G184100	-	1A:333917301-333922150	10_1_74	10_1_94	OK	5.10956	6.40033	0.324948	1.2932	0.0252	0.0623485	no
TraesCS1A02G184300	TraesCS1A02G184300	-	1A:334200700-334205333	10_1_74	10_1_94	OK	20.6221	20.7414	0.00832401	0.0333876	0.95335	0.968729	no
TraesCS1A02G184400	TraesCS1A02G184400	-	1A:334446533-334452739	10_1_74	10_1_94	OK	0.52947	0.281076	-0.913591	-0.380632	0.63525	0.737853	no
TraesCS1A02G184500	TraesCS1A02G184500	-	1A:334446533-334452739	10_1_74	10_1_94	OK	7.05408	7.98871	0.179504	0.772772	0.1756	0.286196	no
TraesCS1A02G184600	TraesCS1A02G184600	-	1A:335012316-335034601	10_1_74	10_1_94	OK	4.7305	5.3789	0.185317	0.787205	0.17495	0.28537	no
TraesCS1A02G184800	TraesCS1A02G184800	-	1A:335542105-335543221	10_1_74	10_1_94	OK	1.37144	1.44096	0.0713332	0.150328	0.793	0.859379	no
TraesCS1A02G184900	TraesCS1A02G184900	-	1A:335545265-335546654	10_1_74	10_1_94	OK	3.82081	1.89409	-1.01237	-1.81739	0.00315	0.0113366	yes
TraesCS1A02G185100	TraesCS1A02G185100	-	1A:335825933-335829117	10_1_74	10_1_94	OK	1.84016	2.11797	0.202845	0.415756	0.4682	0.593199	no
TraesCS1A02G185300	TraesCS1A02G185300	-	1A:335830803-335836281	10_1_74	10_1_94	OK	4.98337	4.70931	-0.081606	-0.324316	0.56895	0.682795	no
TraesCS1A02G185400	TraesCS1A02G185400	-	1A:336213580-336214675	10_1_74	10_1_94	OK	1.35141	0.736612	-0.875488	-0.948168	0.101	0.187217	no
TraesCS1A02G185500	TraesCS1A02G185500	-	1A:336237671-336240333	10_1_74	10_1_94	OK	0.491148	0.629458	0.357952	0.734372	0.18755	0.300924	no
TraesCS1A02G185700	TraesCS1A02G185700	-	1A:336475939-336477065	10_1_74	10_1_94	OK	0.350127	0.0893814	-1.96983	-1.29707	0.06365	0.130266	no
TraesCS1A02G185800	TraesCS1A02G185800	-	1A:336607632-336611079	10_1_74	10_1_94	OK	0.900112	1.03715	0.204451	0.291115	0.6168	0.723082	no
TraesCS1A02G185900	TraesCS1A02G185900	-	1A:337007360-337017141	10_1_74	10_1_94	OK	4.21456	4.62476	0.133997	0.575905	0.31315	0.440289	no
TraesCS1A02G186100	TraesCS1A02G186100	-	1A:337300646-337301870	10_1_74	10_1_94	OK	4.1145	4.64554	0.175129	0.447145	0.4429	0.569406	no
TraesCS1A02G186200	TraesCS1A02G186200	-	1A:337628886-337629897	10_1_74	10_1_94	OK	1.01279	1.01898	0.00879059	0.0113862	0.9717	0.980638	no
TraesCS1A02G186500	TraesCS1A02G186500	-	1A:337657365-337658581	10_1_74	10_1_94	OK	2.29203	1.80884	-0.34156	-0.708194	0.21435	0.333223	no
TraesCS1A02G186700	TraesCS1A02G186700	-	1A:337703102-337704240	10_1_74	10_1_94	OK	2.03186	1.0141	-1.0026	-1.48791	0.0113	0.0325612	yes
TraesCS1A02G186800	TraesCS1A02G186800	-	1A:337775913-337777000	10_1_74	10_1_94	OK	4.04577	4.22763	0.063435	0.141577	0.80215	0.865833	no
TraesCS1A02G187000	TraesCS1A02G187000	-	1A:337947842-337949587	10_1_74	10_1_94	OK	0.586744	0.35835	-0.711362	-0.891899	0.12505	0.221463	no
TraesCS1A02G187100	TraesCS1A02G187100	-	1A:337981556-337987708	10_1_74	10_1_94	OK	0.948167	0.193421	-2.29339	-2.83219	0.00035	0.00175922	yes
TraesCS1A02G187300	TraesCS1A02G187300	-	1A:338214691-338217213	10_1_74	10_1_94	OK	43.5316	27.3771	-0.669092	-2.80517	5e-05	0.00031239	yes
TraesCS1A02G187400	TraesCS1A02G187400	-	1A:338581947-338590787	10_1_74	10_1_94	OK	0.977323	1.82195	0.898576	2.28474	5e-05	0.00031239	yes
TraesCS1A02G187500	TraesCS1A02G187500	-	1A:338581947-338590787	10_1_74	10_1_94	OK	3.30458	2.22888	-0.568149	-1.32613	0.0242	0.060363	no
TraesCS1A02G187600	TraesCS1A02G187600	-	1A:338593152-338597314	10_1_74	10_1_94	OK	1.61616	1.27377	-0.343468	-0.765626	0.1839	0.296521	no
TraesCS1A02G187700	TraesCS1A02G187700	-	1A:338600465-338600819	10_1_74	10_1_94	OK	2.24916	1.57858	-0.510754	-0.42972	0.45585	0.581512	no
TraesCS1A02G187800	TraesCS1A02G187800	-	1A:338833036-338836486	10_1_74	10_1_94	OK	2.34504	2.09828	-0.160403	-0.296029	0.6028	0.711488	no
TraesCS1A02G188000	TraesCS1A02G188000	-	1A:339483295-339484492	10_1_74	10_1_94	OK	3.5197	6.45538	0.87505	1.6018	0.0077	0.0238144	yes
TraesCS1A02G188200	TraesCS1A02G188200	-	1A:340010732-340014644	10_1_74	10_1_94	OK	5.26984	6.74916	0.356948	1.22608	0.03385	0.0787721	no
TraesCS1A02G188400	TraesCS1A02G188400	-	1A:340249594-340250151	10_1_74	10_1_94	OK	10.5766	18.0044	0.767482	2.28417	0.0001	0.000583575	yes
TraesCS1A02G188500	TraesCS1A02G188500	-	1A:340409311-340413789	10_1_74	10_1_94	OK	15.8376	14.0727	-0.170459	-0.620776	0.28155	0.406556	no
TraesCS1A02G188600	TraesCS1A02G188600	-	1A:340415025-340428765	10_1_74	10_1_94	OK	3.95752	4.22157	0.0931841	0.287981	0.61055	0.717595	no
TraesCS1A02G188700	TraesCS1A02G188700	-	1A:341015025-341017660	10_1_74	10_1_94	OK	8.86528	8.82745	-0.00616958	-0.0229248	0.9673	0.977565	no
TraesCS1A02G188800	TraesCS1A02G188800	-	1A:341867720-341871890	10_1_74	10_1_94	OK	6.88584	5.42289	-0.344569	-1.28404	0.02605	0.0640573	no
TraesCS1A02G188900	TraesCS1A02G188900	-	1A:341872093-341873949	10_1_74	10_1_94	OK	5.46862	5.44929	-0.00510762	-0.0127211	0.9806	0.986462	no
TraesCS1A02G189000	TraesCS1A02G189000	-	1A:342379979-342384645	10_1_74	10_1_94	OK	3.57493	4.48351	0.326713	1.18038	0.0405	0.090944	no
TraesCS1A02G189100	TraesCS1A02G189100	-	1A:342387314-342391668	10_1_74	10_1_94	OK	10.6935	12.9653	0.277923	1.15266	0.04325	0.0958544	no
TraesCS1A02G189200	TraesCS1A02G189200	-	1A:342391688-342393474	10_1_74	10_1_94	OK	1.59675	1.88391	0.238587	0.389064	0.50745	0.629065	no
TraesCS1A02G189300	TraesCS1A02G189300	-	1A:342433544-342435218	10_1_74	10_1_94	OK	0.34406	0.548913	0.67392	0.75075	0.197	0.312396	no
TraesCS1A02G189500	TraesCS1A02G189500	-	1A:342875130-342878854	10_1_74	10_1_94	OK	0.80109	1.08202	0.433685	0.788042	0.1772	0.288192	no
TraesCS1A02G189600	TraesCS1A02G189600	-	1A:343389703-343395042	10_1_74	10_1_94	OK	6.66146	4.2537	-0.64712	-2.44035	0.0001	0.000583575	yes
TraesCS1A02G189700	TraesCS1A02G189700	-	1A:343395335-343397180	10_1_74	10_1_94	OK	0.870586	0.61504	-0.501307	-0.648238	0.2656	0.389019	no
TraesCS1A02G189900	TraesCS1A02G189900	-	1A:343614781-343621756	10_1_74	10_1_94	OK	0.32829	0.461007	0.489818	0.7479	0.1957	0.310812	no
TraesCS1A02G190000	TraesCS1A02G190000	-	1A:343614781-343621756	10_1_74	10_1_94	OK	0.42079	0.36621	-0.200427	-0.190847	0.6348	0.73753	no
TraesCS1A02G190100	TraesCS1A02G190100	-	1A:343673958-343676434	10_1_74	10_1_94	OK	0.530305	0.608583	0.198634	0.284351	0.62115	0.726448	no
TraesCS1A02G190200	TraesCS1A02G190200	-	1A:343680836-343685974	10_1_74	10_1_94	OK	7.52598	6.65445	-0.177559	-0.727642	0.2034	0.320088	no
TraesCS1A02G190400	TraesCS1A02G190400	-	1A:344189325-344189787	10_1_74	10_1_94	OK	43.7721	19.8386	-1.1417	-3.6267	5e-05	0.00031239	yes
TraesCS1A02G190500	TraesCS1A02G190500	-	1A:344290257-344294613	10_1_74	10_1_94	OK	5.39044	6.65983	0.305082	1.22473	0.03665	0.0838578	no
TraesCS1A02G190700	TraesCS1A02G190700	-	1A:344480198-344488546	10_1_74	10_1_94	OK	2.43429	4.22165	0.794306	3.448	5e-05	0.00031239	yes
TraesCS1A02G190800	TraesCS1A02G190800	-	1A:345108252-345116586	10_1_74	10_1_94	OK	7.17343	9.8708	0.460503	1.93911	0.00055	0.00260185	yes
TraesCS1A02G190900	TraesCS1A02G190900	-	1A:345167844-345172017	10_1_74	10_1_94	OK	19.3695	10.5075	-0.882364	-3.56547	5e-05	0.00031239	yes
TraesCS1A02G191000	TraesCS1A02G191000	-	1A:345299959-345304595	10_1_74	10_1_94	OK	1.29295	1.18958	-0.120209	-0.232088	0.6815	0.774557	no
TraesCS1A02G191300	TraesCS1A02G191300	-	1A:345783581-345786960	10_1_74	10_1_94	OK	5.66041	8.19794	0.534353	2.06421	0.00015	0.000835093	yes
TraesCS1A02G191400	TraesCS1A02G191400	-	1A:345787884-345790279	10_1_74	10_1_94	OK	15.6748	17.5398	0.162189	0.681243	0.2366	0.358174	no
TraesCS1A02G191700	TraesCS1A02G191700	-	1A:346681496-346682748	10_1_74	10_1_94	OK	16.5373	11.9336	-0.470686	-1.6411	0.005	0.0166418	yes
TraesCS1A02G191800	TraesCS1A02G191800	-	1A:347319839-347322090	10_1_74	10_1_94	OK	20.6848	17.0253	-0.280892	-1.06978	0.06005	0.124343	no
TraesCS1A02G191900	TraesCS1A02G191900	-	1A:347322209-347325380	10_1_74	10_1_94	OK	12.8929	8.69025	-0.569108	-1.89036	0.0006	0.00280471	yes
TraesCS1A02G192200	TraesCS1A02G192200	-	1A:347619019-347621797	10_1_74	10_1_94	OK	36.741	26.9337	-0.447978	-1.69679	0.0032	0.0114917	yes
TraesCS1A02G192300	TraesCS1A02G192300	-	1A:347633898-347635924	10_1_74	10_1_94	OK	10.1282	7.82777	-0.371699	-1.51988	0.00725	0.0226767	yes
TraesCS1A02G192400	TraesCS1A02G192400	-	1A:347640296-347646899	10_1_74	10_1_94	OK	1.74374	1.58727	-0.135635	-0.419459	0.4619	0.587167	no
TraesCS1A02G192500	TraesCS1A02G192500	-	1A:347918470-347920800	10_1_74	10_1_94	OK	3.433	3.25183	-0.0782177	-0.213296	0.70695	0.795169	no
TraesCS1A02G192600	TraesCS1A02G192600	-	1A:347922419-347923294	10_1_74	10_1_94	OK	12.9794	9.36825	-0.470372	-1.05499	0.0682	0.137548	no
TraesCS1A02G192800	TraesCS1A02G192800	-	1A:348398565-348400900	10_1_74	10_1_94	OK	11.3015	7.52415	-0.58692	-1.93255	0.0012	0.00504313	yes
TraesCS1A02G193000	TraesCS1A02G193000	-	1A:348717272-348721726	10_1_74	10_1_94	OK	3.83747	4.61885	0.267379	0.944736	0.1013	0.187657	no
TraesCS1A02G193200	TraesCS1A02G193200	-	1A:349358464-349360851	10_1_74	10_1_94	OK	7.12451	9.7387	0.450939	1.35667	0.01785	0.0471904	yes
TraesCS1A02G193300	TraesCS1A02G193300	-	1A:349997362-350018551	10_1_74	10_1_94	OK	1.20239	2.97919	1.30901	5.45352	5e-05	0.00031239	yes
TraesCS1A02G193400	TraesCS1A02G193400	-	1A:350395520-350401398	10_1_74	10_1_94	OK	4.55214	3.66958	-0.310928	-1.12402	0.0507	0.108597	no
TraesCS1A02G193500	TraesCS1A02G193500	-	1A:350749389-350752293	10_1_74	10_1_94	OK	16.8009	20.7447	0.304204	1.29124	0.0235	0.0589829	no
TraesCS1A02G193600	TraesCS1A02G193600	-	1A:350752533-350763077	10_1_74	10_1_94	OK	1.6297	1.96219	0.26786	1.06857	0.06355	0.130079	no
TraesCS1A02G193800	TraesCS1A02G193800	-	1A:351340624-351340980	10_1_74	10_1_94	OK	2.37758	3.30382	0.474638	0.416523	0.4596	0.584876	no
TraesCS1A02G193900	TraesCS1A02G193900	-	1A:351343638-351347996	10_1_74	10_1_94	OK	8.40524	4.19206	-1.00363	-0.734279	0.2014	0.317566	no
TraesCS1A02G194000	TraesCS1A02G194000	-	1A:351343638-351347996	10_1_74	10_1_94	OK	61.1751	69.5968	0.186077	0.812665	0.1579	0.264022	no
TraesCS1A02G194100	TraesCS1A02G194100	-	1A:351349022-351350790	10_1_74	10_1_94	OK	6.53427	4.91471	-0.41092	-1.40219	0.016	0.0432052	yes
TraesCS1A02G194200	TraesCS1A02G194200	-	1A:351474704-351476085	10_1_74	10_1_94	OK	3.51826	3.05779	-0.202372	-0.423703	0.46255	0.587794	no
TraesCS1A02G194400	TraesCS1A02G194400	-	1A:351604601-351608182	10_1_74	10_1_94	OK	11.3661	10.9168	-0.0581949	-0.193415	0.7322	0.814653	no
TraesCS1A02G194500	TraesCS1A02G194500	-	1A:351856639-351859473	10_1_74	10_1_94	OK	3.0052	2.445	-0.297626	-0.21205	0.70405	0.792682	no
TraesCS1A02G194600	TraesCS1A02G194600	-	1A:351856639-351859473	10_1_74	10_1_94	OK	2.3841	1.58749	-0.586695	-1.00337	0.0826	0.160137	no
TraesCS1A02G194800	TraesCS1A02G194800	-	1A:351878372-351882317	10_1_74	10_1_94	OK	4.53733	7.86458	0.793526	2.68988	5e-05	0.00031239	yes
TraesCS1A02G194900	TraesCS1A02G194900	-	1A:351882935-351886581	10_1_74	10_1_94	OK	16.7234	17.7348	0.0847156	0.344015	0.54505	0.662326	no
TraesCS1A02G195000	TraesCS1A02G195000	-	1A:352013036-352016495	10_1_74	10_1_94	OK	9.87946	9.77579	-0.01522	-0.0670675	0.9092	0.940344	no
TraesCS1A02G195100	TraesCS1A02G195100	-	1A:352136860-352140961	10_1_74	10_1_94	OK	3.05779	5.64407	0.884247	3.10403	5e-05	0.00031239	yes
TraesCS1A02G195200	TraesCS1A02G195200	-	1A:352173115-352180076	10_1_74	10_1_94	OK	4.62927	5.00885	0.113694	0.432706	0.45375	0.579611	no
TraesCS1A02G195300	TraesCS1A02G195300	-	1A:352852083-352862015	10_1_74	10_1_94	OK	4.19092	4.67032	0.156254	0.651914	0.25265	0.375198	no
TraesCS1A02G195400	TraesCS1A02G195400	-	1A:353251751-353256652	10_1_74	10_1_94	OK	17.9595	22.9732	0.35521	1.5494	0.0073	0.0227974	yes
TraesCS1A02G195500	TraesCS1A02G195500	-	1A:353256783-353259995	10_1_74	10_1_94	OK	22.8174	40.3838	0.823639	3.60088	5e-05	0.00031239	yes
TraesCS1A02G195700	TraesCS1A02G195700	-	1A:353625763-353631621	10_1_74	10_1_94	OK	2.29057	3.48668	0.606144	2.37079	0.0001	0.000583575	yes
TraesCS1A02G195900	TraesCS1A02G195900	-	1A:353913628-353917286	10_1_74	10_1_94	OK	1.84458	1.62016	-0.187158	-0.443131	0.44465	0.571104	no
TraesCS1A02G196000	TraesCS1A02G196000	-	1A:354189073-354191293	10_1_74	10_1_94	OK	4.57499	2.18119	-1.06866	-2.80491	5e-05	0.00031239	yes
TraesCS1A02G196300	TraesCS1A02G196300	-	1A:354303688-354308075	10_1_74	10_1_94	OK	15.3934	14.6174	-0.074625	-0.315978	0.5826	0.694349	no
TraesCS1A02G196400	TraesCS1A02G196400	-	1A:354823587-354824724	10_1_74	10_1_94	OK	2.39576	4.59163	0.938521	1.34982	0.02155	0.0550058	no
TraesCS1A02G196500	TraesCS1A02G196500	-	1A:354934936-354937526	10_1_74	10_1_94	OK	17.3518	23.8528	0.459076	1.80074	0.00175	0.0069315	yes
TraesCS1A02G196600	TraesCS1A02G196600	-	1A:354937758-354940442	10_1_74	10_1_94	OK	7.62036	9.12553	0.260049	1.06086	0.06745	0.136288	no
TraesCS1A02G196800	TraesCS1A02G196800	-	1A:354950049-354955890	10_1_74	10_1_94	OK	1.18517	2.69418	1.18475	3.55782	5e-05	0.00031239	yes
TraesCS1A02G197000	TraesCS1A02G197000	-	1A:355320320-355334094	10_1_74	10_1_94	OK	0.412797	0.52727	0.35311	0.483617	0.40445	0.532347	no
TraesCS1A02G197200	TraesCS1A02G197200	-	1A:355320320-355334094	10_1_74	10_1_94	OK	3.49363	6.34812	0.861604	2.91008	5e-05	0.00031239	yes
TraesCS1A02G197300	TraesCS1A02G197300	-	1A:355335879-355338713	10_1_74	10_1_94	OK	29.5787	31.085	0.071659	0.310296	0.5962	0.705784	no
TraesCS1A02G197400	TraesCS1A02G197400	-	1A:355342844-355344381	10_1_74	10_1_94	OK	0.46501	0.121622	-1.93486	-1.82411	0.02865	0.0691144	no
TraesCS1A02G197500	TraesCS1A02G197500	-	1A:355345019-355348510	10_1_74	10_1_94	OK	10.1229	6.62615	-0.611376	-1.91298	0.0012	0.00504313	yes
TraesCS1A02G197600	TraesCS1A02G197600	-	1A:355624055-355628073	10_1_74	10_1_94	OK	20.266	27.8386	0.458022	2.01386	0.0006	0.00280471	yes
TraesCS1A02G197700	TraesCS1A02G197700	-	1A:355629144-355631608	10_1_74	10_1_94	OK	6.68999	5.31728	-0.331315	-0.99814	0.0797	0.155552	no
TraesCS1A02G197800	TraesCS1A02G197800	-	1A:355714312-355716842	10_1_74	10_1_94	OK	11.5757	11.1017	-0.060316	-0.239753	0.6816	0.774641	no
TraesCS1A02G197900	TraesCS1A02G197900	-	1A:355718259-355719087	10_1_74	10_1_94	OK	39.6472	40.7529	0.039686	0.148855	0.7936	0.859842	no
TraesCS1A02G198000	TraesCS1A02G198000	-	1A:355720784-355722734	10_1_74	10_1_94	OK	5.07942	3.92101	-0.373436	-1.19169	0.03605	0.0828044	no
TraesCS1A02G198100	TraesCS1A02G198100	-	1A:355730242-355735445	10_1_74	10_1_94	OK	7.01629	6.66049	-0.0750789	-0.296202	0.6052	0.713505	no
TraesCS1A02G198200	TraesCS1A02G198200	-	1A:356389926-356392775	10_1_74	10_1_94	OK	7.03711	6.26798	-0.166982	-0.651512	0.25555	0.378295	no
TraesCS1A02G198300	TraesCS1A02G198300	-	1A:356427949-356430605	10_1_74	10_1_94	OK	3.39614	2.38651	-0.508992	-1.12145	0.05355	0.113296	no
TraesCS1A02G198400	TraesCS1A02G198400	-	1A:356471269-356474267	10_1_74	10_1_94	OK	30.346	37.3959	0.301377	1.32591	0.02	0.0517999	no
TraesCS1A02G198500	TraesCS1A02G198500	-	1A:356474336-356476835	10_1_74	10_1_94	OK	5.87376	8.61432	0.552452	1.91992	0.00085	0.00376281	yes
TraesCS1A02G198600	TraesCS1A02G198600	-	1A:357062028-357077269	10_1_74	10_1_94	OK	69.2992	85.4633	0.302468	1.19015	0.03675	0.0840577	no
TraesCS1A02G198700	TraesCS1A02G198700	-	1A:357062028-357077269	10_1_74	10_1_94	OK	1.04146	1.46589	0.493166	0.653284	0.25995	0.383038	no
TraesCS1A02G198800	TraesCS1A02G198800	-	1A:357121053-357123995	10_1_74	10_1_94	OK	4.21055	6.30198	0.581796	1.34711	0.0205	0.0528254	no
TraesCS1A02G198900	TraesCS1A02G198900	-	1A:357414941-357418373	10_1_74	10_1_94	OK	14.5466	12.9161	-0.171517	-0.541388	0.34855	0.477127	no
TraesCS1A02G199000	TraesCS1A02G199000	-	1A:357763071-357781554	10_1_74	10_1_94	OK	2.42754	3.00166	0.306268	1.23652	0.0324	0.0760954	no
TraesCS1A02G199500	TraesCS1A02G199500	-	1A:358176328-358179493	10_1_74	10_1_94	OK	9.3631	4.57646	-1.03276	-3.23475	5e-05	0.00031239	yes
TraesCS1A02G199900	TraesCS1A02G199900	-	1A:359228776-359245633	10_1_74	10_1_94	OK	0.342532	0.264531	-0.372802	-0.400234	0.4883	0.612153	no
TraesCS1A02G200000	TraesCS1A02G200000	-	1A:359689253-359690781	10_1_74	10_1_94	OK	22.8665	12.6137	-0.858243	-3.04347	5e-05	0.00031239	yes
TraesCS1A02G200200	TraesCS1A02G200200	-	1A:360009366-360011036	10_1_74	10_1_94	OK	2.878	2.97468	0.0476709	0.0940326	0.8655	0.911194	no
TraesCS1A02G200800	TraesCS1A02G200800	-	1A:361352159-361359053	10_1_74	10_1_94	OK	5.45014	7.4242	0.445943	1.69214	0.0033	0.0117886	yes
TraesCS1A02G200900	TraesCS1A02G200900	-	1A:361509861-361517115	10_1_74	10_1_94	OK	1.01092	1.19313	0.239089	0.872823	0.12925	0.227242	no
TraesCS1A02G201000	TraesCS1A02G201000	-	1A:362059731-362063167	10_1_74	10_1_94	OK	0.393195	0.376329	-0.0632526	-0.120161	0.8312	0.886787	no
TraesCS1A02G201200	TraesCS1A02G201200	-	1A:362193526-362195887	10_1_74	10_1_94	OK	2.72532	4.89557	0.845052	1.61241	0.00755	0.0234315	yes
TraesCS1A02G201300	TraesCS1A02G201300	-	1A:362209634-362210289	10_1_74	10_1_94	OK	158.258	109.389	-0.532816	-2.28025	0.0001	0.000583575	yes
TraesCS1A02G201400	TraesCS1A02G201400	-	1A:362403113-362405555	10_1_74	10_1_94	OK	1.97056	2.93524	0.57487	1.24665	0.0351	0.0811044	no
TraesCS1A02G201500	TraesCS1A02G201500	-	1A:362620172-362622906	10_1_74	10_1_94	OK	0.791407	1.11187	0.490494	1.09752	0.0599	0.124096	no
TraesCS1A02G201600	TraesCS1A02G201600	-	1A:362861942-362866378	10_1_74	10_1_94	OK	40.2998	71.3598	0.824338	3.33263	5e-05	0.00031239	yes
TraesCS1A02G201700	TraesCS1A02G201700	-	1A:363006017-363007340	10_1_74	10_1_94	OK	7.37073	7.71503	0.0658647	0.192458	0.73065	0.813653	no
TraesCS1A02G202000	TraesCS1A02G202000	-	1A:363047772-363052288	10_1_74	10_1_94	OK	5.09255	3.34219	-0.607596	-2.09465	0.00025	0.00131012	yes
TraesCS1A02G202200	TraesCS1A02G202200	-	1A:363423830-363426660	10_1_74	10_1_94	OK	0.187533	0.378184	1.01194	0.72081	0.1835	0.296067	no
TraesCS1A02G202300	TraesCS1A02G202300	-	1A:363451668-363455323	10_1_74	10_1_94	OK	13.9795	13.3276	-0.0688973	-0.292027	0.61565	0.722158	no
TraesCS1A02G203000	TraesCS1A02G203000	-	1A:364226063-364230622	10_1_74	10_1_94	OK	13.0576	16.9394	0.375495	1.64018	0.00415	0.0142719	yes
TraesCS1A02G203100	TraesCS1A02G203100	-	1A:364631875-364634716	10_1_74	10_1_94	OK	0.241819	0.344442	0.51033	0.898358	0.12165	0.216801	no
TraesCS1A02G203200	TraesCS1A02G203200	-	1A:364655696-364656832	10_1_74	10_1_94	OK	2.50316	1.7634	-0.505391	-0.62865	0.27985	0.404725	no
TraesCS1A02G203300	TraesCS1A02G203300	-	1A:364935625-364936558	10_1_74	10_1_94	OK	1.9347	0.902417	-1.10024	-0.985601	0.0991	0.184478	no
TraesCS1A02G203400	TraesCS1A02G203400	-	1A:365064926-365071233	10_1_74	10_1_94	OK	5.1562	7.19736	0.481159	1.87035	0.00125	0.00522467	yes
TraesCS1A02G203600	TraesCS1A02G203600	-	1A:365492203-365493755	10_1_74	10_1_94	OK	0.352434	0	#NAME?	#NAME?	5e-05	0.00031239	yes
TraesCS1A02G203700	TraesCS1A02G203700	-	1A:365507409-365508980	10_1_74	10_1_94	OK	1.86747	0.19134	-3.28688	-3.62158	0.00165	0.00659428	yes
TraesCS1A02G203800	TraesCS1A02G203800	-	1A:365536061-365536994	10_1_74	10_1_94	OK	5.23365	5.14083	-0.025817	-0.0539823	0.92395	0.950055	no
TraesCS1A02G203900	TraesCS1A02G203900	-	1A:365617808-365619048	10_1_74	10_1_94	OK	13.1801	17.4391	0.403968	1.32598	0.02125	0.0544	no
TraesCS1A02G204200	TraesCS1A02G204200	-	1A:366265076-366268189	10_1_74	10_1_94	OK	5.48678	6.17908	0.171432	0.686873	0.22945	0.350601	no
TraesCS1A02G204300	TraesCS1A02G204300	-	1A:366268843-366273867	10_1_74	10_1_94	OK	6.1836	4.59238	-0.429206	-1.46813	0.0108	0.0314014	yes
TraesCS1A02G204400	TraesCS1A02G204400	-	1A:366275289-366277543	10_1_74	10_1_94	OK	0.515786	0.405191	-0.348172	-0.45057	0.42895	0.556235	no
TraesCS1A02G204500	TraesCS1A02G204500	-	1A:366295999-366297002	10_1_74	10_1_94	OK	0.427679	0.510595	0.255653	0.316211	0.5749	0.687612	no
TraesCS1A02G204600	TraesCS1A02G204600	-	1A:366367519-366367873	10_1_74	10_1_94	OK	0.262923	0.592922	1.1732	0.768219	0.2182	0.337614	no
TraesCS1A02G204700	TraesCS1A02G204700	-	1A:366543062-366544672	10_1_74	10_1_94	OK	26.5012	18.0013	-0.557951	-2.16089	0.0003	0.00153823	yes
TraesCS1A02G205000	TraesCS1A02G205000	-	1A:367010701-367011813	10_1_74	10_1_94	OK	0.878088	0.875373	-0.00446799	-0.00783568	0.98305	0.98818	no
TraesCS1A02G205100	TraesCS1A02G205100	-	1A:367381193-367383318	10_1_74	10_1_94	OK	1.11184	1.21567	0.128811	0.156996	0.7844	0.853471	no
TraesCS1A02G205300	TraesCS1A02G205300	-	1A:367870092-367874461	10_1_74	10_1_94	OK	6.8071	9.3112	0.451927	1.77318	0.00225	0.00858333	yes
TraesCS1A02G205400	TraesCS1A02G205400	-	1A:367874523-367877340	10_1_74	10_1_94	OK	4.08484	4.72929	0.211343	0.699418	0.2179	0.337263	no
TraesCS1A02G205600	TraesCS1A02G205600	-	1A:368196475-368198581	10_1_74	10_1_94	OK	6.84848	5.39364	-0.344523	-1.13818	0.04545	0.0996573	no
TraesCS1A02G205700	TraesCS1A02G205700	-	1A:368358195-368360794	10_1_74	10_1_94	OK	9.95464	10.2208	0.0380663	0.141188	0.8058	0.868528	no
TraesCS1A02G206000	TraesCS1A02G206000	-	1A:368366470-368375959	10_1_74	10_1_94	OK	3.20943	1.69658	-0.919688	-2.53966	5e-05	0.00031239	yes
TraesCS1A02G206100	TraesCS1A02G206100	-	1A:368711527-368714085	10_1_74	10_1_94	OK	1.01151	0.775276	-0.383724	-0.524587	0.34365	0.472113	no
TraesCS1A02G206200	TraesCS1A02G206200	-	1A:368745827-368747034	10_1_74	10_1_94	OK	2.45389	1.75101	-0.48688	-0.907701	0.11335	0.204948	no
TraesCS1A02G206300	TraesCS1A02G206300	-	1A:368797509-368799818	10_1_74	10_1_94	OK	3.79509	3.01473	-0.332105	-0.910502	0.11335	0.204948	no
TraesCS1A02G206400	TraesCS1A02G206400	-	1A:368799976-368802673	10_1_74	10_1_94	OK	3.30484	2.971	-0.153632	-0.419942	0.468	0.593021	no
TraesCS1A02G206500	TraesCS1A02G206500	-	1A:368802964-368803839	10_1_74	10_1_94	OK	0.738205	0.300895	-1.29476	-0.985404	0.10405	0.191702	no
TraesCS1A02G206600	TraesCS1A02G206600	-	1A:368807836-368816199	10_1_74	10_1_94	OK	3.24512	3.9065	0.267604	1.11485	0.05085	0.108848	no
TraesCS1A02G206700	TraesCS1A02G206700	-	1A:368819738-368830138	10_1_74	10_1_94	OK	4.51314	6.97844	0.628773	2.74329	5e-05	0.00031239	yes
TraesCS1A02G206800	TraesCS1A02G206800	-	1A:368831472-368832558	10_1_74	10_1_94	OK	2.52585	2.17336	-0.216842	-0.384387	0.49685	0.619759	no
TraesCS1A02G206900	TraesCS1A02G206900	-	1A:369048986-369054383	10_1_74	10_1_94	OK	9.11949	13.5997	0.576552	2.50185	5e-05	0.00031239	yes
TraesCS1A02G207000	TraesCS1A02G207000	-	1A:369083036-369085306	10_1_74	10_1_94	OK	3.72936	2.86619	-0.379795	-0.828964	0.14715	0.250337	no
TraesCS1A02G207200	TraesCS1A02G207200	-	1A:369272607-369273234	10_1_74	10_1_94	OK	0.209393	1.40906	2.75044	2.49932	0.25095	0.373461	no
TraesCS1A02G207500	TraesCS1A02G207500	-	1A:369494316-369496446	10_1_74	10_1_94	OK	5.30658	4.35494	-0.285129	-0.931579	0.10505	0.193159	no
TraesCS1A02G207600	TraesCS1A02G207600	-	1A:369496595-369497847	10_1_74	10_1_94	OK	1.02245	0.849873	-0.266717	-0.287832	0.61625	0.722749	no
TraesCS1A02G207700	TraesCS1A02G207700	-	1A:369502936-369513884	10_1_74	10_1_94	OK	1.96209	2.0364	0.053632	0.195632	0.7308	0.813715	no
TraesCS1A02G208000	TraesCS1A02G208000	-	1A:369694639-369698406	10_1_74	10_1_94	OK	1.59142	1.82818	0.200096	0.691388	0.23225	0.353509	no
TraesCS1A02G208400	TraesCS1A02G208400	-	1A:370021550-370025217	10_1_74	10_1_94	OK	5.21692	6.64061	0.348119	1.39525	0.0153	0.0416813	yes
TraesCS1A02G208500	TraesCS1A02G208500	-	1A:370092548-370097701	10_1_74	10_1_94	OK	8.63395	9.86697	0.192587	0.809373	0.1554	0.260956	no
TraesCS1A02G208600	TraesCS1A02G208600	-	1A:370102575-370108219	10_1_74	10_1_94	OK	4.59234	6.88521	0.584273	2.56611	5e-05	0.00031239	yes
TraesCS1A02G208900	TraesCS1A02G208900	-	1A:371079271-371082258	10_1_74	10_1_94	OK	2.52566	2.17649	-0.214658	-0.530594	0.35675	0.485401	no
TraesCS1A02G209000	TraesCS1A02G209000	-	1A:371084065-371088390	10_1_74	10_1_94	OK	0.345348	0.263383	-0.390893	-0.730373	0.18845	0.302012	no
TraesCS1A02G209100	TraesCS1A02G209100	-	1A:371219823-371221463	10_1_74	10_1_94	OK	2.2833	2.53301	0.149735	0.201715	0.72625	0.810169	no
TraesCS1A02G209400	TraesCS1A02G209400	-	1A:372067593-372070231	10_1_74	10_1_94	OK	5.969	4.56421	-0.387124	-1.09915	0.05365	0.113451	no
TraesCS1A02G209600	TraesCS1A02G209600	-	1A:372236292-372240822	10_1_74	10_1_94	OK	30.3783	18.9307	-0.682315	-2.61917	5e-05	0.00031239	yes
TraesCS1A02G209700	TraesCS1A02G209700	-	1A:372241196-372241757	10_1_74	10_1_94	OK	0.974919	4.15034	2.08987	2.25933	0.0016	0.00642144	yes
TraesCS1A02G210000	TraesCS1A02G210000	-	1A:372467567-372467930	10_1_74	10_1_94	OK	0.676421	2.86293	2.0815	2.37549	0.03115	0.0737378	no
TraesCS1A02G210200	TraesCS1A02G210200	-	1A:372549787-372554767	10_1_74	10_1_94	OK	9.28725	14.6706	0.659604	2.81214	5e-05	0.00031239	yes
TraesCS1A02G210300	TraesCS1A02G210300	-	1A:372624793-372637165	10_1_74	10_1_94	OK	5.29656	3.90662	-0.439133	-1.6515	0.0042	0.014419	yes
TraesCS1A02G210400	TraesCS1A02G210400	-	1A:372639120-372643307	10_1_74	10_1_94	OK	0.535475	1.71409	1.67855	3.86246	5e-05	0.00031239	yes
TraesCS1A02G210500	TraesCS1A02G210500	-	1A:372909546-372911213	10_1_74	10_1_94	OK	5.30764	4.27064	-0.313616	-0.700524	0.2282	0.349083	no
TraesCS1A02G210600	TraesCS1A02G210600	-	1A:372942514-372944762	10_1_74	10_1_94	OK	2.02069	1.91256	-0.0793376	-0.179998	0.7568	0.833141	no
TraesCS1A02G210700	TraesCS1A02G210700	-	1A:373263228-373264110	10_1_74	10_1_94	OK	1.99964	2.11845	0.083268	0.0889993	0.87755	0.919456	no
TraesCS1A02G210800	TraesCS1A02G210800	-	1A:373313407-373320576	10_1_74	10_1_94	OK	2.73285	5.42247	0.988541	3.91241	5e-05	0.00031239	yes
TraesCS1A02G211000	TraesCS1A02G211000	-	1A:373770845-373774884	10_1_74	10_1_94	OK	35.1784	15.9129	-1.14449	-4.46728	5e-05	0.00031239	yes
TraesCS1A02G211100	TraesCS1A02G211100	-	1A:374054708-374056961	10_1_74	10_1_94	OK	2.00492	2.02262	0.0126765	0.0287629	0.96085	0.973493	no
TraesCS1A02G211200	TraesCS1A02G211200	-	1A:374136781-374137647	10_1_74	10_1_94	OK	1.60918	0.618862	-1.37864	-1.2989	0.03875	0.0877213	no
TraesCS1A02G211300	TraesCS1A02G211300	-	1A:374167246-374169463	10_1_74	10_1_94	OK	13.0344	15.421	0.242578	0.890492	0.11985	0.214268	no
TraesCS1A02G211500	TraesCS1A02G211500	-	1A:374214038-374217445	10_1_74	10_1_94	OK	0.826534	0.731894	-0.175441	-0.29162	0.6136	0.720374	no
TraesCS1A02G211600	TraesCS1A02G211600	-	1A:374217712-374219255	10_1_74	10_1_94	OK	6.70251	7.28814	0.120849	0.368302	0.52525	0.644726	no
TraesCS1A02G211800	TraesCS1A02G211800	-	1A:374277932-374278937	10_1_74	10_1_94	OK	1.10157	2.97291	1.43232	1.71912	0.0099	0.0292561	yes
TraesCS1A02G211900	TraesCS1A02G211900	-	1A:374566585-374570315	10_1_74	10_1_94	OK	1.14654	1.58133	0.463857	1.41682	0.0144	0.039677	yes
TraesCS1A02G212000	TraesCS1A02G212000	-	1A:374689235-374690910	10_1_74	10_1_94	OK	30.3822	11.3593	-1.41936	-5.31195	5e-05	0.00031239	yes
TraesCS1A02G212300	TraesCS1A02G212300	-	1A:375014695-375016345	10_1_74	10_1_94	OK	22.3169	10.3083	-1.11433	-4.09854	5e-05	0.00031239	yes
TraesCS1A02G212400	TraesCS1A02G212400	-	1A:375112040-375113726	10_1_74	10_1_94	OK	23.3778	25.7096	0.137165	0.53221	0.35045	0.478929	no
TraesCS1A02G212600	TraesCS1A02G212600	-	1A:375467612-375469315	10_1_74	10_1_94	OK	41.3468	61.2897	0.567869	2.31194	0.00015	0.000835093	yes
TraesCS1A02G212700	TraesCS1A02G212700	-	1A:375471251-375477408	10_1_74	10_1_94	OK	6.72851	6.04564	-0.154392	-0.482248	0.40075	0.528918	no
TraesCS1A02G212800	TraesCS1A02G212800	-	1A:376135406-376155653	10_1_74	10_1_94	OK	4.19275	7.33865	0.807617	3.56026	5e-05	0.00031239	yes
TraesCS1A02G212900	TraesCS1A02G212900	-	1A:376476401-376480121	10_1_74	10_1_94	OK	7.30463	6.62625	-0.140618	-0.496939	0.37835	0.507153	no
TraesCS1A02G213000	TraesCS1A02G213000	-	1A:376501861-376506945	10_1_74	10_1_94	OK	8.3807	9.90256	0.240731	1.04015	0.0719	0.143469	no
TraesCS1A02G213100	TraesCS1A02G213100	-	1A:376509120-376512953	10_1_74	10_1_94	OK	13.1728	10.5774	-0.316576	-1.16531	0.0438	0.0967833	no
TraesCS1A02G213300	TraesCS1A02G213300	-	1A:376513007-376515549	10_1_74	10_1_94	OK	1.93565	1.80771	-0.0986555	-0.217616	0.6992	0.789	no
TraesCS1A02G213400	TraesCS1A02G213400	-	1A:376670248-376674535	10_1_74	10_1_94	OK	3.41818	4.39969	0.364174	1.45624	0.0108	0.0314014	yes
TraesCS1A02G213600	TraesCS1A02G213600	-	1A:376784996-376786845	10_1_74	10_1_94	OK	42.4914	31.8535	-0.41572	-1.7476	0.0024	0.00905407	yes
TraesCS1A02G213700	TraesCS1A02G213700	-	1A:377002275-377006045	10_1_74	10_1_94	OK	0.692531	0.402495	-0.78291	-1.02226	0.0834	0.161364	no
TraesCS1A02G213900	TraesCS1A02G213900	-	1A:377023379-377028566	10_1_74	10_1_94	OK	1.33962	1.14768	-0.223102	-0.599899	0.28855	0.414148	no
TraesCS1A02G214100	TraesCS1A02G214100	-	1A:377212730-377216328	10_1_74	10_1_94	OK	0.698065	0.603995	-0.208824	-0.4636	0.42075	0.548427	no
TraesCS1A02G214200	TraesCS1A02G214200	-	1A:377223059-377228588	10_1_74	10_1_94	OK	1.34234	0.898666	-0.578899	-1.55667	0.00685	0.0216425	yes
TraesCS1A02G214300	TraesCS1A02G214300	-	1A:377426420-377429880	10_1_74	10_1_94	OK	2.37067	2.46527	0.0564502	0.171802	0.7637	0.838072	no
TraesCS1A02G214400	TraesCS1A02G214400	-	1A:377443895-377446587	10_1_74	10_1_94	OK	0.387513	0.21219	-0.868892	-1.15731	0.04685	0.102058	no
TraesCS1A02G214600	TraesCS1A02G214600	-	1A:377499762-377502642	10_1_74	10_1_94	OK	59.2261	70.7672	0.256848	1.07697	0.0607	0.125433	no
TraesCS1A02G214700	TraesCS1A02G214700	-	1A:377613068-377615762	10_1_74	10_1_94	OK	1.25835	1.53326	0.285074	0.648772	0.2675	0.391028	no
TraesCS1A02G215100	TraesCS1A02G215100	-	1A:380261963-380264364	10_1_74	10_1_94	OK	0.996907	0.883448	-0.174315	-0.292532	0.6163	0.722765	no
TraesCS1A02G215300	TraesCS1A02G215300	-	1A:380889643-380890816	10_1_74	10_1_94	OK	1.83306	1.27116	-0.528109	-0.605134	0.30585	0.432788	no
TraesCS1A02G215400	TraesCS1A02G215400	-	1A:380939667-380973697	10_1_74	10_1_94	OK	2.20239	4.591	1.05974	4.642	5e-05	0.00031239	yes
TraesCS1A02G215500	TraesCS1A02G215500	-	1A:381096099-381098610	10_1_74	10_1_94	OK	29.1448	40.1598	0.462517	1.94876	0.00075	0.00338084	yes
TraesCS1A02G215600	TraesCS1A02G215600	-	1A:381274138-381277555	10_1_74	10_1_94	OK	3.78895	6.14856	0.698452	2.34184	5e-05	0.00031239	yes
TraesCS1A02G215700	TraesCS1A02G215700	-	1A:381304832-381312507	10_1_74	10_1_94	OK	12.4594	10.6559	-0.22559	-0.942186	0.1016	0.188079	no
TraesCS1A02G215800	TraesCS1A02G215800	-	1A:381313931-381318932	10_1_74	10_1_94	OK	3.44143	4.10218	0.253383	0.882498	0.12655	0.223578	no
TraesCS1A02G215900	TraesCS1A02G215900	-	1A:381819325-381822599	10_1_74	10_1_94	OK	0.706511	0.727484	0.0422043	0.0702171	0.9035	0.936275	no
TraesCS1A02G216100	TraesCS1A02G216100	-	1A:382101016-382101526	10_1_74	10_1_94	OK	0.493766	0.192425	-1.35953	-1.21309	0.05215	0.110977	no
TraesCS1A02G216300	TraesCS1A02G216300	-	1A:382252187-382253147	10_1_74	10_1_94	OK	11.9679	10.1996	-0.230654	-0.535945	0.35485	0.483499	no
TraesCS1A02G216700	TraesCS1A02G216700	-	1A:384307868-384313432	10_1_74	10_1_94	OK	2.59468	1.94874	-0.413019	-0.617289	0.28535	0.410628	no
TraesCS1A02G216800	TraesCS1A02G216800	-	1A:384324129-384326787	10_1_74	10_1_94	OK	5.60673	4.09591	-0.452975	-1.38978	0.01715	0.0456541	yes
TraesCS1A02G216900	TraesCS1A02G216900	-	1A:384331725-384336431	10_1_74	10_1_94	OK	6.79677	5.47771	-0.311276	-1.24152	0.0318	0.0749478	no
TraesCS1A02G217000	TraesCS1A02G217000	-	1A:384774594-384776285	10_1_74	10_1_94	OK	5.23048	5.39064	0.0435126	0.0989522	0.86265	0.909328	no
TraesCS1A02G217200	TraesCS1A02G217200	-	1A:385274609-385277432	10_1_74	10_1_94	OK	229.67	235.906	0.0386513	0.159118	0.7748	0.846007	no
TraesCS1A02G217300	TraesCS1A02G217300	-	1A:385350139-385353160	10_1_74	10_1_94	OK	45.9331	37.1722	-0.305309	-1.24814	0.0272	0.0663729	no
TraesCS1A02G217400	TraesCS1A02G217400	-	1A:385354479-385359921	10_1_74	10_1_94	OK	2.28346	2.06408	-0.145728	-0.532415	0.35125	0.479661	no
TraesCS1A02G217500	TraesCS1A02G217500	-	1A:385650059-385653052	10_1_74	10_1_94	OK	1.66398	1.23666	-0.428187	-1.01196	0.081	0.157622	no
TraesCS1A02G217600	TraesCS1A02G217600	-	1A:385656975-385660312	10_1_74	10_1_94	OK	1.47757	3.13154	1.08365	2.59022	5e-05	0.00031239	yes
TraesCS1A02G217800	TraesCS1A02G217800	-	1A:385664686-385669262	10_1_74	10_1_94	OK	1.3755	1.47715	0.102861	0.268706	0.64235	0.743605	no
TraesCS1A02G217900	TraesCS1A02G217900	-	1A:385887491-385900007	10_1_74	10_1_94	OK	8.82547	11.1738	0.340371	1.49997	0.0087	0.0263215	yes
TraesCS1A02G218000	TraesCS1A02G218000	-	1A:386425624-386435664	10_1_74	10_1_94	OK	4.19296	4.65403	0.15051	0.524172	0.3621	0.491152	no
TraesCS1A02G218100	TraesCS1A02G218100	-	1A:386479231-386480418	10_1_74	10_1_94	OK	0.533183	0.295944	-0.849308	-0.804631	0.16845	0.27716	no
TraesCS1A02G218200	TraesCS1A02G218200	-	1A:386719857-386724132	10_1_74	10_1_94	OK	4.96137	5.50821	0.150845	0.565606	0.3189	0.446435	no
TraesCS1A02G218300	TraesCS1A02G218300	-	1A:386869892-386871162	10_1_74	10_1_94	OK	1.55404	0.923041	-0.751555	-0.943837	0.1067	0.195598	no
TraesCS1A02G218500	TraesCS1A02G218500	-	1A:387028440-387031046	10_1_74	10_1_94	OK	3.91181	4.01047	0.0359363	0.0974778	0.86395	0.910122	no
TraesCS1A02G218700	TraesCS1A02G218700	-	1A:387359859-387363581	10_1_74	10_1_94	OK	10.1216	6.26554	-0.69193	-2.67047	5e-05	0.00031239	yes
TraesCS1A02G218800	TraesCS1A02G218800	-	1A:387515312-387517299	10_1_74	10_1_94	OK	41.6209	28.1852	-0.562368	-2.3634	5e-05	0.00031239	yes
TraesCS1A02G218900	TraesCS1A02G218900	-	1A:387520023-387524441	10_1_74	10_1_94	OK	18.2647	22.817	0.32105	1.40305	0.01425	0.0393161	yes
TraesCS1A02G219000	TraesCS1A02G219000	-	1A:387811366-387813490	10_1_74	10_1_94	OK	0.526635	0.515866	-0.0298061	-0.0464014	0.938	0.958775	no
TraesCS1A02G219200	TraesCS1A02G219200	-	1A:387840337-387841862	10_1_74	10_1_94	OK	27.4709	20.1691	-0.44576	-1.71302	0.0036	0.0126662	yes
TraesCS1A02G219400	TraesCS1A02G219400	-	1A:388156745-388159972	10_1_74	10_1_94	OK	6.89312	6.22109	-0.147989	-0.548686	0.3423	0.470863	no
TraesCS1A02G219800	TraesCS1A02G219800	-	1A:388833591-388837249	10_1_74	10_1_94	OK	4.99831	4.63871	-0.107716	-0.403132	0.478	0.602164	no
TraesCS1A02G220000	TraesCS1A02G220000	-	1A:388849046-388850291	10_1_74	10_1_94	OK	2.37686	3.54262	0.57576	1.22429	0.0319	0.0751509	no
TraesCS1A02G220200	TraesCS1A02G220200	-	1A:389061316-389064998	10_1_74	10_1_94	OK	11.2887	16.9093	0.582942	2.47281	5e-05	0.00031239	yes
TraesCS1A02G220300	TraesCS1A02G220300	-	1A:389129280-389131767	10_1_74	10_1_94	OK	3.13427	3.54734	0.178609	0.368054	0.51295	0.633967	no
TraesCS1A02G220800	TraesCS1A02G220800	-	1A:389823427-389828026	10_1_74	10_1_94	OK	3.56027	2.9482	-0.272155	-0.612777	0.28585	0.411219	no
TraesCS1A02G220900	TraesCS1A02G220900	-	1A:389829661-389833845	10_1_74	10_1_94	OK	6.85063	5.48636	-0.320387	-1.20823	0.03485	0.0806169	no
TraesCS1A02G221000	TraesCS1A02G221000	-	1A:389869225-389875163	10_1_74	10_1_94	OK	3.82164	4.22648	0.145265	0.382161	0.5098	0.631311	no
TraesCS1A02G221100	TraesCS1A02G221100	-	1A:390085666-390097150	10_1_74	10_1_94	OK	6.93503	10.1866	0.554703	2.41423	5e-05	0.00031239	yes
TraesCS1A02G221200	TraesCS1A02G221200	-	1A:390097716-390102128	10_1_74	10_1_94	OK	7.00446	7.71457	0.139311	0.456912	0.4224	0.549967	no
TraesCS1A02G221400	TraesCS1A02G221400	-	1A:390638794-390640183	10_1_74	10_1_94	OK	1.05668	0.506009	-1.0623	-1.12006	0.05275	0.111971	no
TraesCS1A02G221500	TraesCS1A02G221500	-	1A:390640333-390642901	10_1_74	10_1_94	OK	5.02822	6.54313	0.379932	0.753678	0.1882	0.301668	no
TraesCS1A02G221600	TraesCS1A02G221600	-	1A:390708276-390710135	10_1_74	10_1_94	OK	30.7616	31.8257	0.0490587	0.194284	0.7406	0.82101	no
TraesCS1A02G221700	TraesCS1A02G221700	-	1A:391235428-391237088	10_1_74	10_1_94	OK	0.75433	0.543365	-0.473274	-0.550877	0.34245	0.470983	no
TraesCS1A02G221800	TraesCS1A02G221800	-	1A:391249412-391255585	10_1_74	10_1_94	OK	3.81924	3.60004	-0.0852723	-0.288518	0.6083	0.715864	no
TraesCS1A02G221900	TraesCS1A02G221900	-	1A:391256778-391260253	10_1_74	10_1_94	OK	8.80522	6.17631	-0.511614	-1.91875	0.00065	0.0029982	yes
TraesCS1A02G222000	TraesCS1A02G222000	-	1A:391669901-391674913	10_1_74	10_1_94	OK	11.339	11.1422	-0.0252545	-0.0969565	0.8654	0.911104	no
TraesCS1A02G222200	TraesCS1A02G222200	-	1A:391846314-391851191	10_1_74	10_1_94	OK	1.67664	2.37141	0.500172	1.71415	0.0032	0.0114917	yes
TraesCS1A02G222500	TraesCS1A02G222500	-	1A:392084287-392085142	10_1_74	10_1_94	OK	5.85692	4.1258	-0.505467	-0.818483	0.1497	0.253617	no
TraesCS1A02G222700	TraesCS1A02G222700	-	1A:392523766-392531051	10_1_74	10_1_94	OK	3.6746	8.43475	1.19876	1.80426	0.0015	0.00608657	yes
TraesCS1A02G222800	TraesCS1A02G222800	-	1A:392523766-392531051	10_1_74	10_1_94	OK	7.87704	6.76025	-0.220576	-0.732493	0.1958	0.310897	no
TraesCS1A02G222900	TraesCS1A02G222900	-	1A:392744231-392747376	10_1_74	10_1_94	OK	3.25801	4.16008	0.352619	1.18964	0.03825	0.086819	no
TraesCS1A02G223000	TraesCS1A02G223000	-	1A:392777542-392781440	10_1_74	10_1_94	OK	5.61204	5.01495	-0.162289	-0.414474	0.47085	0.595574	no
TraesCS1A02G223100	TraesCS1A02G223100	-	1A:392782547-392786136	10_1_74	10_1_94	OK	1.18241	1.06834	-0.146358	-0.349528	0.544	0.661412	no
TraesCS1A02G223200	TraesCS1A02G223200	-	1A:393456323-393459251	10_1_74	10_1_94	OK	18.9649	13.2186	-0.520761	-1.49789	0.0095	0.0282875	yes
TraesCS1A02G223300	TraesCS1A02G223300	-	1A:393461155-393469918	10_1_74	10_1_94	OK	3.56356	3.36854	-0.0811978	-0.286525	0.61765	0.723739	no
TraesCS1A02G223600	TraesCS1A02G223600	-	1A:394250150-394251608	10_1_74	10_1_94	OK	0.375775	0.235494	-0.674176	-0.618078	0.28955	0.415345	no
TraesCS1A02G223700	TraesCS1A02G223700	-	1A:394252788-394261768	10_1_74	10_1_94	OK	3.32296	3.7284	0.166091	0.714655	0.2125	0.331043	no
TraesCS1A02G223800	TraesCS1A02G223800	-	1A:394299046-394302178	10_1_74	10_1_94	OK	37.6636	37.5474	-0.00445803	-0.0196775	0.97075	0.979993	no
TraesCS1A02G223900	TraesCS1A02G223900	-	1A:394319587-394322386	10_1_74	10_1_94	OK	3.84642	2.67374	-0.524656	-1.57409	0.00715	0.0224178	yes
TraesCS1A02G224000	TraesCS1A02G224000	-	1A:394325249-394328538	10_1_74	10_1_94	OK	30.9004	33.1088	0.099589	0.438389	0.4428	0.569327	no
TraesCS1A02G224700	TraesCS1A02G224700	-	1A:394588930-394607136	10_1_74	10_1_94	OK	24.8867	32.9403	0.40448	1.80118	0.00145	0.00591373	yes
TraesCS1A02G224800	TraesCS1A02G224800	-	1A:394851596-394852955	10_1_74	10_1_94	OK	3.2112	3.2147	0.00157271	0.00440281	0.9955	0.996165	no
TraesCS1A02G224900	TraesCS1A02G224900	-	1A:394851596-394852955	10_1_74	10_1_94	OK	3.93519	6.26803	0.67158	1.33282	0.02075	0.0533503	no
TraesCS1A02G225000	TraesCS1A02G225000	-	1A:395172062-395180663	10_1_74	10_1_94	OK	5.75652	6.25853	0.120628	0.519106	0.36525	0.49406	no
TraesCS1A02G225100	TraesCS1A02G225100	-	1A:395182341-395206946	10_1_74	10_1_94	OK	0.89268	0.714008	-0.322204	-1.08141	0.0569	0.118984	no
TraesCS1A02G225200	TraesCS1A02G225200	-	1A:395457902-395462389	10_1_74	10_1_94	OK	5.01944	8.97847	0.838945	3.27391	5e-05	0.00031239	yes
TraesCS1A02G225600	TraesCS1A02G225600	-	1A:396100621-396102750	10_1_74	10_1_94	OK	1.90032	2.17881	0.197298	0.599188	0.29335	0.419389	no
TraesCS1A02G225700	TraesCS1A02G225700	-	1A:396105134-396108083	10_1_74	10_1_94	OK	11.7957	17.4447	0.564526	1.96298	0.0008	0.00357236	yes
TraesCS1A02G225800	TraesCS1A02G225800	-	1A:396262415-396262722	10_1_74	10_1_94	OK	0	2.75706	inf	#NAME?	5e-05	0.00031239	yes
TraesCS1A02G226000	TraesCS1A02G226000	-	1A:396296933-396298607	10_1_74	10_1_94	OK	1.56179	4.60943	1.56139	2.87608	0.0001	0.000583575	yes
TraesCS1A02G226100	TraesCS1A02G226100	-	1A:396421576-396424593	10_1_74	10_1_94	OK	1.64134	1.06423	-0.625062	-1.56363	0.0087	0.0263215	yes
TraesCS1A02G226200	TraesCS1A02G226200	-	1A:396425498-396426695	10_1_74	10_1_94	OK	1.73693	4.97979	1.51955	2.25252	0.00065	0.0029982	yes
TraesCS1A02G226300	TraesCS1A02G226300	-	1A:396427874-396432402	10_1_74	10_1_94	OK	7.7482	6.77705	-0.193204	-0.740946	0.1959	0.311014	no
TraesCS1A02G226500	TraesCS1A02G226500	-	1A:396462672-396469872	10_1_74	10_1_94	OK	3.14771	4.2521	0.433873	1.70159	0.0038	0.0132531	yes
TraesCS1A02G226600	TraesCS1A02G226600	-	1A:397053249-397053711	10_1_74	10_1_94	OK	9.23681	7.40312	-0.319261	-0.552988	0.33055	0.458809	no
TraesCS1A02G226700	TraesCS1A02G226700	-	1A:397081987-397084196	10_1_74	10_1_94	OK	0.342258	0.355149	0.0533434	0.0673058	0.9078	0.939301	no
TraesCS1A02G226900	TraesCS1A02G226900	-	1A:397657981-397663340	10_1_74	10_1_94	OK	1.04391	1.00857	-0.0496776	-0.0905506	0.87125	0.915124	no
TraesCS1A02G227000	TraesCS1A02G227000	-	1A:397737102-397743609	10_1_74	10_1_94	OK	8.27593	9.12914	0.141557	0.552424	0.33235	0.460688	no
TraesCS1A02G227200	TraesCS1A02G227200	-	1A:397771973-397776201	10_1_74	10_1_94	OK	12.3246	19.2188	0.64098	1.95258	0.0009	0.00394914	yes
TraesCS1A02G227300	TraesCS1A02G227300	-	1A:398050208-398053648	10_1_74	10_1_94	OK	7.12289	8.8753	0.317334	1.32415	0.01885	0.0493247	yes
TraesCS1A02G227400	TraesCS1A02G227400	-	1A:398131432-398133302	10_1_74	10_1_94	OK	0.581482	0.352185	-0.723404	-0.998182	0.0911	0.172736	no
TraesCS1A02G227600	TraesCS1A02G227600	-	1A:398447831-398478403	10_1_74	10_1_94	OK	2.58343	4.41021	0.771559	3.40979	5e-05	0.00031239	yes
TraesCS1A02G227700	TraesCS1A02G227700	-	1A:398666145-398670897	10_1_74	10_1_94	OK	2.63554	2.05252	-0.360698	-1.14745	0.04575	0.100172	no
TraesCS1A02G228000	TraesCS1A02G228000	-	1A:399229266-399232767	10_1_74	10_1_94	OK	7.74888	5.49633	-0.495519	-1.74321	0.00275	0.010137	yes
TraesCS1A02G228100	TraesCS1A02G228100	-	1A:399242681-399246292	10_1_74	10_1_94	OK	1.86693	1.0643	-0.810772	-1.52661	0.0092	0.0275558	yes
TraesCS1A02G228200	TraesCS1A02G228200	-	1A:399471122-399474373	10_1_74	10_1_94	OK	18.5649	12.0796	-0.620001	-2.39633	5e-05	0.00031239	yes
TraesCS1A02G228300	TraesCS1A02G228300	-	1A:399491193-399508030	10_1_74	10_1_94	OK	4.31169	4.56814	0.0833553	0.360072	0.5267	0.645884	no
TraesCS1A02G228400	TraesCS1A02G228400	-	1A:399591408-399592839	10_1_74	10_1_94	OK	2.03858	1.31623	-0.631158	-1.41812	0.01515	0.0413517	yes
TraesCS1A02G228600	TraesCS1A02G228600	-	1A:399892434-399893448	10_1_74	10_1_94	OK	0.39741	0.707178	0.831446	0.682214	0.2686	0.392282	no
TraesCS1A02G228700	TraesCS1A02G228700	-	1A:400955574-400956033	10_1_74	10_1_94	OK	27.8285	14.5465	-0.935892	-2.72239	5e-05	0.00031239	yes
TraesCS1A02G228800	TraesCS1A02G228800	-	1A:400960824-400962361	10_1_74	10_1_94	OK	5.13828	3.4487	-0.575234	-0.733795	0.2044	0.321215	no
TraesCS1A02G228900	TraesCS1A02G228900	-	1A:400965657-400969054	10_1_74	10_1_94	OK	10.7951	5.88717	-0.874733	-2.52272	0.0001	0.000583575	yes
TraesCS1A02G229000	TraesCS1A02G229000	-	1A:400974761-400975411	10_1_74	10_1_94	OK	244.58	85.4863	-1.51654	-6.33717	5e-05	0.00031239	yes
TraesCS1A02G229100	TraesCS1A02G229100	-	1A:401226675-401227405	10_1_74	10_1_94	OK	105.605	48.2347	-1.13053	-4.66043	5e-05	0.00031239	yes
TraesCS1A02G229400	TraesCS1A02G229400	-	1A:401770370-401776062	10_1_74	10_1_94	OK	3.03485	2.25102	-0.431046	-1.48737	0.01175	0.0335913	yes
TraesCS1A02G229700	TraesCS1A02G229700	-	1A:402252750-402258921	10_1_74	10_1_94	OK	8.85497	7.2537	-0.28777	-1.12931	0.0469	0.102123	no
TraesCS1A02G229800	TraesCS1A02G229800	-	1A:402277349-402278875	10_1_74	10_1_94	OK	7.05568	4.83144	-0.546332	-1.10982	0.05035	0.107979	no
TraesCS1A02G229900	TraesCS1A02G229900	-	1A:402800674-402805290	10_1_74	10_1_94	OK	0.936466	0.617074	-0.601783	-0.976344	0.08935	0.170286	no
TraesCS1A02G230000	TraesCS1A02G230000	-	1A:402805581-402809242	10_1_74	10_1_94	OK	2.78751	2.82759	0.0205984	0.0726696	0.90045	0.934505	no
TraesCS1A02G230100	TraesCS1A02G230100	-	1A:402920831-402930504	10_1_74	10_1_94	OK	16.0987	13.11	-0.296276	-1.10536	0.0549	0.115572	no
TraesCS1A02G230300	TraesCS1A02G230300	-	1A:402941255-402946713	10_1_74	10_1_94	OK	2.97248	3.88546	0.38642	1.58723	0.0058	0.0188204	yes
TraesCS1A02G230400	TraesCS1A02G230400	-	1A:403023005-403031517	10_1_74	10_1_94	OK	53.7015	56.5985	0.0758007	0.333221	0.55405	0.669892	no
TraesCS1A02G230500	TraesCS1A02G230500	-	1A:403023005-403031517	10_1_74	10_1_94	OK	1.2649	1.78855	0.499765	0.247012	0.65975	0.757584	no
TraesCS1A02G230600	TraesCS1A02G230600	-	1A:403361806-403386327	10_1_74	10_1_94	OK	3.2666	2.99532	-0.125076	-0.455856	0.42775	0.555171	no
TraesCS1A02G230900	TraesCS1A02G230900	-	1A:403632276-403632940	10_1_74	10_1_94	OK	0.279112	0.499202	0.838777	0.697521	0.33515	0.46355	no
TraesCS1A02G231000	TraesCS1A02G231000	-	1A:403634443-403634938	10_1_74	10_1_94	OK	17.8287	27.3596	0.617843	1.5638	0.00805	0.0247005	yes
TraesCS1A02G231100	TraesCS1A02G231100	-	1A:403655014-403662722	10_1_74	10_1_94	OK	8.81946	15.5498	0.818137	3.62116	5e-05	0.00031239	yes
TraesCS1A02G231200	TraesCS1A02G231200	-	1A:403830276-403831326	10_1_74	10_1_94	OK	5.13922	1.07638	-2.25537	-3.41894	5e-05	0.00031239	yes
TraesCS1A02G231400	TraesCS1A02G231400	-	1A:404388547-404390160	10_1_74	10_1_94	OK	4.10069	5.72594	0.481645	0.680595	0.22765	0.348464	no
TraesCS1A02G231500	TraesCS1A02G231500	-	1A:404625535-404628901	10_1_74	10_1_94	OK	0.862819	0.814942	-0.0823603	-0.12668	0.8226	0.880576	no
TraesCS1A02G231800	TraesCS1A02G231800	-	1A:405514151-405515175	10_1_74	10_1_94	OK	0.455367	0.465843	0.0328133	0.0388335	0.96035	0.973135	no
TraesCS1A02G231900	TraesCS1A02G231900	-	1A:405515556-405516241	10_1_74	10_1_94	OK	1.52879	1.56604	0.0347257	0.0432386	0.9473	0.964725	no
TraesCS1A02G232000	TraesCS1A02G232000	-	1A:405517312-405522682	10_1_74	10_1_94	OK	0.794242	0.524324	-0.599121	-0.925822	0.108	0.197437	no
TraesCS1A02G232300	TraesCS1A02G232300	-	1A:405792026-405799327	10_1_74	10_1_94	OK	2.43337	1.96987	-0.304855	-0.727627	0.20795	0.325478	no
TraesCS1A02G232600	TraesCS1A02G232600	-	1A:406142959-406143967	10_1_74	10_1_94	OK	0.545103	0.423662	-0.363617	-0.369584	0.5227	0.642491	no
TraesCS1A02G232800	TraesCS1A02G232800	-	1A:406174892-406176309	10_1_74	10_1_94	OK	0.650646	0.366938	-0.826337	-0.81357	0.1613	0.268217	no
TraesCS1A02G232900	TraesCS1A02G232900	-	1A:406186563-406190999	10_1_74	10_1_94	OK	1.04096	0.573055	-0.86117	-1.45265	0.01415	0.0390906	yes
TraesCS1A02G233100	TraesCS1A02G233100	-	1A:406581656-406584983	10_1_74	10_1_94	OK	0.311656	0.382368	0.295009	0.511198	0.37215	0.500815	no
TraesCS1A02G233200	TraesCS1A02G233200	-	1A:407114549-407117132	10_1_74	10_1_94	OK	15.439	16.7909	0.121103	0.489485	0.40095	0.529124	no
TraesCS1A02G233400	TraesCS1A02G233400	-	1A:407315144-407320459	10_1_74	10_1_94	OK	3.22807	2.62067	-0.300734	-1.0053	0.07825	0.153341	no
TraesCS1A02G233500	TraesCS1A02G233500	-	1A:407323416-407329088	10_1_74	10_1_94	OK	1.68304	1.67498	-0.00692012	-0.0232317	0.96755	0.977685	no
TraesCS1A02G233600	TraesCS1A02G233600	-	1A:407330834-407335966	10_1_74	10_1_94	OK	5.41487	6.15417	0.184639	0.745795	0.1949	0.309903	no
TraesCS1A02G233700	TraesCS1A02G233700	-	1A:408485599-408488677	10_1_74	10_1_94	OK	73.918	47.4166	-0.640534	-2.73543	5e-05	0.00031239	yes
TraesCS1A02G233800	TraesCS1A02G233800	-	1A:408491114-408493891	10_1_74	10_1_94	OK	0.513063	0.499964	-0.0373131	-0.0470362	0.9247	0.950598	no
TraesCS1A02G234100	TraesCS1A02G234100	-	1A:409782352-409790410	10_1_74	10_1_94	OK	1.20231	1.072	-0.165501	-0.46181	0.4188	0.546539	no
TraesCS1A02G234200	TraesCS1A02G234200	-	1A:409827046-409833994	10_1_74	10_1_94	OK	10.7522	11.2963	0.0712113	0.308322	0.5919	0.702401	no
TraesCS1A02G234400	TraesCS1A02G234400	-	1A:409835899-409838736	10_1_74	10_1_94	OK	1.83895	2.39447	0.380827	1.01411	0.07725	0.151774	no
TraesCS1A02G234500	TraesCS1A02G234500	-	1A:409852086-409857399	10_1_74	10_1_94	OK	1.74303	1.63788	-0.0897721	-0.103211	0.84345	0.895502	no
TraesCS1A02G234600	TraesCS1A02G234600	-	1A:410152901-410157058	10_1_74	10_1_94	OK	2.96737	4.22327	0.509177	1.23321	0.03525	0.0813756	no
TraesCS1A02G234900	TraesCS1A02G234900	-	1A:413782216-413798673	10_1_74	10_1_94	OK	2.24501	3.6301	0.693288	2.96249	5e-05	0.00031239	yes
TraesCS1A02G235000	TraesCS1A02G235000	-	1A:415297272-415299492	10_1_74	10_1_94	OK	0.275891	0.524059	0.92563	1.30778	0.02785	0.0675709	no
TraesCS1A02G235100	TraesCS1A02G235100	-	1A:415580728-415585379	10_1_74	10_1_94	OK	1.03389	1.75341	0.762087	2.24173	0.00015	0.000835093	yes
TraesCS1A02G235300	TraesCS1A02G235300	-	1A:415642008-415642428	10_1_74	10_1_94	OK	0.812753	0.691518	-0.233051	-0.193316	0.80995	0.871551	no
TraesCS1A02G235500	TraesCS1A02G235500	-	1A:416536876-416540167	10_1_74	10_1_94	OK	4.11979	4.20076	0.0280781	0.10247	0.8523	0.901702	no
TraesCS1A02G235600	TraesCS1A02G235600	-	1A:416542612-416546310	10_1_74	10_1_94	OK	51.3101	44.9919	-0.189578	-0.802473	0.16045	0.267226	no
TraesCS1A02G235700	TraesCS1A02G235700	-	1A:417387136-417390440	10_1_74	10_1_94	OK	2.20492	1.30966	-0.751531	-2.19358	0.0004	0.00197752	yes
TraesCS1A02G235900	TraesCS1A02G235900	-	1A:418034033-418040242	10_1_74	10_1_94	OK	1.85673	1.9082	0.0394504	0.112693	0.84125	0.894022	no
TraesCS1A02G236000	TraesCS1A02G236000	-	1A:418041085-418046903	10_1_74	10_1_94	OK	8.52795	10.8486	0.347244	1.44852	0.0123	0.0348592	yes
TraesCS1A02G236100	TraesCS1A02G236100	-	1A:418049850-418057245	10_1_74	10_1_94	OK	0.610798	1.06229	0.798406	1.90057	0.00135	0.00556614	yes
TraesCS1A02G236300	TraesCS1A02G236300	-	1A:418917934-418918084	10_1_74	10_1_94	OK	14.7091	23.2296	0.65926	0.627129	0.27685	0.401327	no
TraesCS1A02G236400	TraesCS1A02G236400	-	1A:418933737-418936268	10_1_74	10_1_94	OK	3.04173	2.7649	-0.137665	-0.334733	0.5626	0.677332	no
TraesCS1A02G236500	TraesCS1A02G236500	-	1A:418936643-418939887	10_1_74	10_1_94	OK	2.65821	3.36428	0.339845	1.07096	0.0574	0.119908	no
TraesCS1A02G236600	TraesCS1A02G236600	-	1A:419028887-419037606	10_1_74	10_1_94	OK	3.03387	3.58163	0.239459	0.874748	0.12655	0.223578	no
TraesCS1A02G236700	TraesCS1A02G236700	-	1A:419479084-419481573	10_1_74	10_1_94	OK	6.6966	6.43408	-0.0576944	-0.197963	0.72575	0.809762	no
TraesCS1A02G236900	TraesCS1A02G236900	-	1A:420064777-420068159	10_1_74	10_1_94	OK	4.35543	5.50036	0.336712	1.10976	0.05525	0.116175	no
TraesCS1A02G237100	TraesCS1A02G237100	-	1A:420394345-420397136	10_1_74	10_1_94	OK	1.31615	1.1336	-0.21541	-0.486207	0.3971	0.525339	no
TraesCS1A02G237200	TraesCS1A02G237200	-	1A:420509961-420520292	10_1_74	10_1_94	OK	1.12796	1.55651	0.464594	1.81957	0.002	0.00776512	yes
TraesCS1A02G237800	TraesCS1A02G237800	-	1A:423675498-423676890	10_1_74	10_1_94	OK	12.0602	12.6368	0.0673791	0.260526	0.64585	0.746575	no
TraesCS1A02G238100	TraesCS1A02G238100	-	1A:423948294-423949193	10_1_74	10_1_94	OK	0.735518	0.213203	-1.78653	-1.61944	0.0702	0.140734	no
TraesCS1A02G238600	TraesCS1A02G238600	-	1A:425252498-425265407	10_1_74	10_1_94	OK	2.00664	2.49924	0.316705	0.842764	0.14195	0.243901	no
TraesCS1A02G238700	TraesCS1A02G238700	-	1A:425252498-425265407	10_1_74	10_1_94	OK	18.9792	18.5666	-0.0317116	-0.10702	0.85195	0.901475	no
TraesCS1A02G238800	TraesCS1A02G238800	-	1A:425680687-425681800	10_1_74	10_1_94	OK	0.68755	1.58978	1.2093	1.25039	0.03765	0.0857398	no
TraesCS1A02G238900	TraesCS1A02G238900	-	1A:425713177-425734042	10_1_74	10_1_94	OK	5.88418	7.99939	0.443049	1.96227	0.00095	0.00413521	yes
TraesCS1A02G239000	TraesCS1A02G239000	-	1A:426299170-426304342	10_1_74	10_1_94	OK	3.47978	4.76114	0.452312	1.55991	0.00635	0.0203016	yes
TraesCS1A02G239100	TraesCS1A02G239100	-	1A:426518617-426523264	10_1_74	10_1_94	OK	2.8324	3.74786	0.404046	1.68837	0.00325	0.0116398	yes
TraesCS1A02G239300	TraesCS1A02G239300	-	1A:426533369-426537081	10_1_74	10_1_94	OK	0.305016	0.0740473	-2.04236	-1.379	0.0481	0.104089	no
TraesCS1A02G239600	TraesCS1A02G239600	-	1A:426880666-426882655	10_1_74	10_1_94	OK	0.353482	0.555499	0.652146	0.869472	0.13275	0.231966	no
TraesCS1A02G239700	TraesCS1A02G239700	-	1A:426886833-426892014	10_1_74	10_1_94	OK	2.37735	1.43086	-0.732474	-0.987312	0.08865	0.169296	no
TraesCS1A02G239800	TraesCS1A02G239800	-	1A:426886833-426892014	10_1_74	10_1_94	OK	10.3237	12.694	0.298187	1.05002	0.0695	0.139597	no
TraesCS1A02G240000	TraesCS1A02G240000	-	1A:426929585-426933776	10_1_74	10_1_94	OK	2.04145	2.91716	0.51497	1.71392	0.00255	0.00953052	yes
TraesCS1A02G240100	TraesCS1A02G240100	-	1A:427037673-427041154	10_1_74	10_1_94	OK	0.938382	0.74172	-0.339301	-0.840424	0.1438	0.246148	no
TraesCS1A02G240200	TraesCS1A02G240200	-	1A:427048239-427049359	10_1_74	10_1_94	OK	2.13227	2.05195	-0.0553942	-0.0854129	0.878	0.919602	no
TraesCS1A02G240300	TraesCS1A02G240300	-	1A:427482372-427485361	10_1_74	10_1_94	OK	4.52136	4.07438	-0.150176	-0.547073	0.3398	0.468252	no
TraesCS1A02G240400	TraesCS1A02G240400	-	1A:427520650-427528030	10_1_74	10_1_94	OK	0.527289	0.450106	-0.228328	-0.43897	0.43985	0.566652	no
TraesCS1A02G240500	TraesCS1A02G240500	-	1A:427811333-427813937	10_1_74	10_1_94	OK	0.398393	1.13043	1.50461	2.12518	0.00105	0.0045089	yes
TraesCS1A02G240600	TraesCS1A02G240600	-	1A:427814328-427823554	10_1_74	10_1_94	OK	3.75394	4.947	0.398146	1.72886	0.0019	0.00743906	yes
TraesCS1A02G241000	TraesCS1A02G241000	-	1A:428546383-428550024	10_1_74	10_1_94	OK	8.31819	9.81642	0.238928	0.978728	0.0892	0.170092	no
TraesCS1A02G241100	TraesCS1A02G241100	-	1A:428663705-428664650	10_1_74	10_1_94	OK	0.464213	0.057267	-3.01901	-1.83614	0.2475	0.370055	no
TraesCS1A02G241300	TraesCS1A02G241300	-	1A:428972916-428979705	10_1_74	10_1_94	OK	7.49288	8.80074	0.232105	0.982177	0.08675	0.166485	no
TraesCS1A02G241400	TraesCS1A02G241400	-	1A:429002154-429003928	10_1_74	10_1_94	OK	1.1486	0.699593	-0.71529	-0.661523	0.2526	0.375161	no
TraesCS1A02G241500	TraesCS1A02G241500	-	1A:429483214-429484117	10_1_74	10_1_94	OK	1.08028	0.222532	-2.27932	-2.15809	0.04725	0.102717	no
TraesCS1A02G241700	TraesCS1A02G241700	-	1A:430002490-430006423	10_1_74	10_1_94	OK	2.30305	1.77008	-0.379729	-0.884785	0.128	0.225567	no
TraesCS1A02G241800	TraesCS1A02G241800	-	1A:430006817-430008755	10_1_74	10_1_94	OK	1.61964	3.3145	1.03312	2.125	0.00045	0.00218894	yes
TraesCS1A02G241900	TraesCS1A02G241900	-	1A:430177936-430181778	10_1_74	10_1_94	OK	6.60659	17.0748	1.36989	5.85467	5e-05	0.00031239	yes
TraesCS1A02G242100	TraesCS1A02G242100	-	1A:430231588-430234732	10_1_74	10_1_94	OK	3.34184	4.46064	0.416609	1.58688	0.00665	0.0210985	yes
TraesCS1A02G242200	TraesCS1A02G242200	-	1A:430236533-430240368	10_1_74	10_1_94	OK	0.761869	0.519972	-0.55111	-0.888396	0.12595	0.222735	no
TraesCS1A02G242300	TraesCS1A02G242300	-	1A:430334088-430339310	10_1_74	10_1_94	OK	0.47013	0.506672	0.107993	0.229455	0.689	0.7808	no
TraesCS1A02G242400	TraesCS1A02G242400	-	1A:430342572-430344319	10_1_74	10_1_94	OK	0.843878	0.666139	-0.341211	-0.464052	0.4094	0.537363	no
TraesCS1A02G242500	TraesCS1A02G242500	-	1A:430584229-430591637	10_1_74	10_1_94	OK	2.4006	5.14841	1.10073	3.90738	5e-05	0.00031239	yes
TraesCS1A02G242600	TraesCS1A02G242600	-	1A:430605349-430611761	10_1_74	10_1_94	OK	25.439	24.1565	-0.0746343	-0.329409	0.56805	0.681974	no
TraesCS1A02G242800	TraesCS1A02G242800	-	1A:430617267-430622212	10_1_74	10_1_94	OK	2.20265	2.45992	0.159367	0.43887	0.44865	0.574997	no
TraesCS1A02G242900	TraesCS1A02G242900	-	1A:430624437-430626106	10_1_74	10_1_94	OK	2.36666	4.22049	0.834559	0.973799	0.0867	0.166405	no
TraesCS1A02G243000	TraesCS1A02G243000	-	1A:431013710-431016801	10_1_74	10_1_94	OK	10.8631	15.8799	0.547766	2.32026	5e-05	0.00031239	yes
TraesCS1A02G243100	TraesCS1A02G243100	-	1A:431017430-431031404	10_1_74	10_1_94	OK	3.31307	3.71017	0.163318	0.548398	0.3354	0.463821	no
TraesCS1A02G243200	TraesCS1A02G243200	-	1A:431431126-431435660	10_1_74	10_1_94	OK	7.39762	7.58161	0.0354424	0.14892	0.7959	0.861547	no
TraesCS1A02G243300	TraesCS1A02G243300	-	1A:431776448-431780693	10_1_74	10_1_94	OK	7.11518	6.97525	-0.0286564	-0.112699	0.84655	0.897585	no
TraesCS1A02G243700	TraesCS1A02G243700	-	1A:432193617-432202573	10_1_74	10_1_94	OK	4.31575	4.69477	0.121443	0.510474	0.37545	0.504248	no
TraesCS1A02G244100	TraesCS1A02G244100	-	1A:432530983-432536229	10_1_74	10_1_94	OK	0.426386	0.543528	0.350195	0.647005	0.2565	0.379345	no
TraesCS1A02G244200	TraesCS1A02G244200	-	1A:432537249-432541306	10_1_74	10_1_94	OK	0.689135	0.446736	-0.625365	-1.16041	0.04895	0.1056	no
TraesCS1A02G244300	TraesCS1A02G244300	-	1A:432559099-432560254	10_1_74	10_1_94	OK	12.9125	10.3413	-0.320356	-0.772015	0.1831	0.295565	no
TraesCS1A02G244400	TraesCS1A02G244400	-	1A:432589951-432592978	10_1_74	10_1_94	OK	0.517918	0.634581	0.29308	0.368251	0.5157	0.636303	no
TraesCS1A02G244600	TraesCS1A02G244600	-	1A:432759698-432760295	10_1_74	10_1_94	OK	1.38651	1.49693	0.110556	0.123785	0.83105	0.88669	no
TraesCS1A02G244700	TraesCS1A02G244700	-	1A:432765220-432771742	10_1_74	10_1_94	OK	3.5285	4.24087	0.265304	1.13092	0.04955	0.106587	no
TraesCS1A02G244900	TraesCS1A02G244900	-	1A:432951798-432959237	10_1_74	10_1_94	OK	17.5293	14.6267	-0.261168	-0.989424	0.0886	0.169228	no
TraesCS1A02G245000	TraesCS1A02G245000	-	1A:432973059-432987608	10_1_74	10_1_94	OK	4.25923	7.20644	0.758694	3.36576	5e-05	0.00031239	yes
TraesCS1A02G245100	TraesCS1A02G245100	-	1A:433526137-433533407	10_1_74	10_1_94	OK	0.903754	0.76029	-0.24938	-0.240205	0.6764	0.770442	no
TraesCS1A02G245200	TraesCS1A02G245200	-	1A:434046756-434047173	10_1_74	10_1_94	OK	0.51139	3.48426	2.76836	2.68433	0.03295	0.0771181	no
TraesCS1A02G245300	TraesCS1A02G245300	-	1A:434419690-434428750	10_1_74	10_1_94	OK	5.40942	6.33049	0.226843	0.932124	0.09695	0.181354	no
TraesCS1A02G245500	TraesCS1A02G245500	-	1A:434638558-434641445	10_1_74	10_1_94	OK	0.817154	0.702201	-0.218724	-0.357911	0.5179	0.63832	no
TraesCS1A02G245600	TraesCS1A02G245600	-	1A:434871479-434878257	10_1_74	10_1_94	OK	6.11591	4.99729	-0.291423	-1.13675	0.04555	0.0998254	no
TraesCS1A02G245700	TraesCS1A02G245700	-	1A:435057159-435064141	10_1_74	10_1_94	OK	0.429827	0.561876	0.386493	1.13913	0.0443	0.0976396	no
TraesCS1A02G246100	TraesCS1A02G246100	-	1A:435398527-435406621	10_1_74	10_1_94	OK	0.309709	0.378888	0.290859	0.554324	0.3219	0.449542	no
TraesCS1A02G246300	TraesCS1A02G246300	-	1A:436421137-436426639	10_1_74	10_1_94	OK	0.557597	0.222754	-1.32377	-0.545557	0.5481	0.664818	no
TraesCS1A02G246400	TraesCS1A02G246400	-	1A:436421137-436426639	10_1_74	10_1_94	OK	10.745	14.9532	0.476789	1.99757	0.00025	0.00131012	yes
TraesCS1A02G246500	TraesCS1A02G246500	-	1A:436429224-436435467	10_1_74	10_1_94	OK	1.88732	2.48312	0.395819	1.33661	0.02015	0.0520983	no
TraesCS1A02G246600	TraesCS1A02G246600	-	1A:436435965-436440510	10_1_74	10_1_94	OK	11.6364	12.2786	0.0775045	0.33397	0.5657	0.679916	no
TraesCS1A02G246700	TraesCS1A02G246700	-	1A:437227744-437232712	10_1_74	10_1_94	OK	2.26695	1.68894	-0.424636	-0.779883	0.1746	0.284915	no
TraesCS1A02G246800	TraesCS1A02G246800	-	1A:437582683-437587434	10_1_74	10_1_94	OK	6.98372	6.87282	-0.0230929	-0.0921572	0.87495	0.917514	no
TraesCS1A02G246900	TraesCS1A02G246900	-	1A:438295339-438300885	10_1_74	10_1_94	OK	11.766	18.5196	0.654428	2.90833	5e-05	0.00031239	yes
TraesCS1A02G247100	TraesCS1A02G247100	-	1A:438365794-438368421	10_1_74	10_1_94	OK	1.58075	2.81595	0.833015	2.61018	5e-05	0.00031239	yes
TraesCS1A02G247200	TraesCS1A02G247200	-	1A:438684368-438688797	10_1_74	10_1_94	OK	8.01402	8.89124	0.149857	0.534217	0.34965	0.478217	no
TraesCS1A02G247500	TraesCS1A02G247500	-	1A:439066056-439074664	10_1_74	10_1_94	OK	8.61616	7.0787	-0.283559	-1.18976	0.0418	0.0932966	no
TraesCS1A02G247700	TraesCS1A02G247700	-	1A:439723132-439727622	10_1_74	10_1_94	OK	0.489582	0.276701	-0.823223	-1.46784	0.01445	0.0397837	yes
TraesCS1A02G247800	TraesCS1A02G247800	-	1A:439930513-439932376	10_1_74	10_1_94	OK	9.18424	7.71275	-0.251916	-0.752871	0.19215	0.306507	no
TraesCS1A02G247900	TraesCS1A02G247900	-	1A:440019651-440029391	10_1_74	10_1_94	OK	2.23147	2.39383	0.101323	0.323799	0.58075	0.692668	no
TraesCS1A02G248100	TraesCS1A02G248100	-	1A:440072479-440074799	10_1_74	10_1_94	OK	3.58333	2.65179	-0.434336	-0.994361	0.0829	0.160635	no
TraesCS1A02G248200	TraesCS1A02G248200	-	1A:440183809-440187326	10_1_74	10_1_94	OK	2.39324	2.49405	0.0595266	0.137509	0.8135	0.874068	no
TraesCS1A02G248300	TraesCS1A02G248300	-	1A:440412864-440416040	10_1_74	10_1_94	OK	6.57071	9.58323	0.544463	1.63265	0.0063	0.0201719	yes
TraesCS1A02G248400	TraesCS1A02G248400	-	1A:440440918-440457450	10_1_74	10_1_94	OK	6.62165	5.30151	-0.320788	-1.39847	0.0144	0.039677	yes
TraesCS1A02G248600	TraesCS1A02G248600	-	1A:440783362-440796745	10_1_74	10_1_94	OK	2.95571	3.23804	0.131615	0.488384	0.3949	0.523145	no
TraesCS1A02G248700	TraesCS1A02G248700	-	1A:440800854-440802058	10_1_74	10_1_94	OK	1.25284	1.64062	0.389042	0.524343	0.365	0.493833	no
TraesCS1A02G248800	TraesCS1A02G248800	-	1A:440886441-440891002	10_1_74	10_1_94	OK	1.09669	1.72696	0.655084	2.06631	0.0004	0.00197752	yes
TraesCS1A02G248900	TraesCS1A02G248900	-	1A:441020192-441023416	10_1_74	10_1_94	OK	0.732404	0.728529	-0.0076518	-0.0138428	0.98365	0.988501	no
TraesCS1A02G249000	TraesCS1A02G249000	-	1A:441031692-441033979	10_1_74	10_1_94	OK	4.93216	3.00697	-0.713908	-1.83069	0.00165	0.00659428	yes
TraesCS1A02G249100	TraesCS1A02G249100	-	1A:441107311-441111912	10_1_74	10_1_94	OK	3.34016	2.2446	-0.573461	-2.15339	0.00035	0.00175922	yes
TraesCS1A02G249300	TraesCS1A02G249300	-	1A:441183587-441185735	10_1_74	10_1_94	OK	7.44056	8.66301	0.219456	0.864557	0.13115	0.229827	no
TraesCS1A02G249400	TraesCS1A02G249400	-	1A:441235401-441245178	10_1_74	10_1_94	OK	5.30181	5.93549	0.162881	0.682219	0.22925	0.350358	no
TraesCS1A02G249500	TraesCS1A02G249500	-	1A:441751924-441756669	10_1_74	10_1_94	OK	10.2354	11.4933	0.167233	0.542596	0.3394	0.467894	no
TraesCS1A02G249600	TraesCS1A02G249600	-	1A:441763843-441766750	10_1_74	10_1_94	OK	23.2084	23.3549	0.00908095	0.0389582	0.9481	0.965228	no
TraesCS1A02G250000	TraesCS1A02G250000	-	1A:441841791-441843417	10_1_74	10_1_94	OK	2.63684	0.529523	-2.31605	-3.44072	5e-05	0.00031239	yes
TraesCS1A02G250100	TraesCS1A02G250100	-	1A:441927240-441929536	10_1_74	10_1_94	OK	9.36998	8.21553	-0.189692	-0.655503	0.24925	0.371808	no
TraesCS1A02G250200	TraesCS1A02G250200	-	1A:441931205-441932559	10_1_74	10_1_94	OK	0.48927	0.451334	-0.116437	-0.142656	0.7996	0.864139	no
TraesCS1A02G250300	TraesCS1A02G250300	-	1A:441954666-441957069	10_1_74	10_1_94	OK	30.8393	31.1675	0.0152749	0.0619893	0.9133	0.943135	no
TraesCS1A02G250400	TraesCS1A02G250400	-	1A:442124886-442126086	10_1_74	10_1_94	OK	1.8307	1.88006	0.0383772	0.0824984	0.88305	0.922939	no
TraesCS1A02G250500	TraesCS1A02G250500	-	1A:442154861-442155978	10_1_74	10_1_94	OK	3.34244	7.84516	1.2309	2.5828	0.0001	0.000583575	yes
TraesCS1A02G250700	TraesCS1A02G250700	-	1A:442470887-442476407	10_1_74	10_1_94	OK	3.15539	3.60444	0.191957	0.711232	0.2118	0.330227	no
TraesCS1A02G250800	TraesCS1A02G250800	-	1A:442553711-442563195	10_1_74	10_1_94	OK	3.37488	2.74138	-0.299933	-0.824462	0.1517	0.256237	no
TraesCS1A02G250900	TraesCS1A02G250900	-	1A:442553711-442563195	10_1_74	10_1_94	OK	9.55321	12.1721	0.349525	0.805209	0.15815	0.264381	no
TraesCS1A02G251000	TraesCS1A02G251000	-	1A:442563511-442567349	10_1_74	10_1_94	OK	3.49734	6.12125	0.807569	2.697	5e-05	0.00031239	yes
TraesCS1A02G251100	TraesCS1A02G251100	-	1A:442606329-442613294	10_1_74	10_1_94	OK	6.45531	10.2145	0.66206	2.59146	5e-05	0.00031239	yes
TraesCS1A02G251200	TraesCS1A02G251200	-	1A:442613330-442614743	10_1_74	10_1_94	OK	61.6582	56.7239	-0.120335	-0.520014	0.3662	0.494987	no
TraesCS1A02G251400	TraesCS1A02G251400	-	1A:442800490-442808502	10_1_74	10_1_94	OK	16.8584	22.0872	0.389742	1.67845	0.00365	0.012815	yes
TraesCS1A02G251500	TraesCS1A02G251500	-	1A:443125060-443133281	10_1_74	10_1_94	OK	1.77801	1.9619	0.141991	0.320248	0.5779	0.690272	no
TraesCS1A02G251600	TraesCS1A02G251600	-	1A:443193548-443198146	10_1_74	10_1_94	OK	78.1598	93.8682	0.26421	1.15762	0.041	0.091867	no
TraesCS1A02G251700	TraesCS1A02G251700	-	1A:443198966-443211104	10_1_74	10_1_94	OK	5.16035	6.10947	0.243578	1.07248	0.0609	0.125798	no
TraesCS1A02G251800	TraesCS1A02G251800	-	1A:443659414-443660791	10_1_74	10_1_94	OK	1.02533	1.17373	0.195007	0.340235	0.5538	0.669739	no
TraesCS1A02G251900	TraesCS1A02G251900	-	1A:443703297-443704605	10_1_74	10_1_94	OK	2.32811	2.44441	0.0703285	0.0984533	0.8632	0.909683	no
TraesCS1A02G252000	TraesCS1A02G252000	-	1A:443708368-443712092	10_1_74	10_1_94	OK	5.57144	7.87274	0.498817	1.61686	0.0063	0.0201719	yes
TraesCS1A02G252300	TraesCS1A02G252300	-	1A:444122389-444123580	10_1_74	10_1_94	OK	2.36917	4.30856	0.862821	2.26508	0.0002	0.00107751	yes
TraesCS1A02G252400	TraesCS1A02G252400	-	1A:444124495-444127602	10_1_74	10_1_94	OK	12.8114	12.2763	-0.0615526	-0.240932	0.67355	0.768145	no
TraesCS1A02G252500	TraesCS1A02G252500	-	1A:444127612-444129639	10_1_74	10_1_94	OK	5.17671	2.75353	-0.910752	-1.68097	0.0052	0.0171957	yes
TraesCS1A02G252700	TraesCS1A02G252700	-	1A:444144689-444146823	10_1_74	10_1_94	OK	17.7987	20.0878	0.174549	0.696922	0.2234	0.343715	no
TraesCS1A02G253000	TraesCS1A02G253000	-	1A:444255167-444257615	10_1_74	10_1_94	OK	9.01249	7.94485	-0.181905	-0.661309	0.2447	0.367326	no
TraesCS1A02G253200	TraesCS1A02G253200	-	1A:444768025-444776770	10_1_74	10_1_94	OK	0.369205	0.204395	-0.853065	-1.43333	0.0127	0.0357964	yes
TraesCS1A02G253400	TraesCS1A02G253400	-	1A:445257709-445277310	10_1_74	10_1_94	OK	2.58955	2.28891	-0.178039	-0.643586	0.2587	0.381628	no
TraesCS1A02G253900	TraesCS1A02G253900	-	1A:445541462-445544679	10_1_74	10_1_94	OK	0.899591	0.640368	-0.49037	-0.995712	0.0842	0.162571	no
TraesCS1A02G254100	TraesCS1A02G254100	-	1A:445653715-445656457	10_1_74	10_1_94	OK	2.20986	2.12092	-0.0592661	-0.174027	0.7603	0.835704	no
TraesCS1A02G254200	TraesCS1A02G254200	-	1A:445878771-445885091	10_1_74	10_1_94	OK	7.08314	12.7067	0.843128	3.71304	5e-05	0.00031239	yes
TraesCS1A02G254400	TraesCS1A02G254400	-	1A:445914780-445917729	10_1_74	10_1_94	OK	18.1869	22.5456	0.309946	1.33869	0.01955	0.0508234	no
TraesCS1A02G254500	TraesCS1A02G254500	-	1A:445934352-445938890	10_1_74	10_1_94	OK	0.375639	0.199932	-0.909833	-1.51168	0.01245	0.0352144	yes
TraesCS1A02G254600	TraesCS1A02G254600	-	1A:446123317-446132512	10_1_74	10_1_94	OK	0.352957	0.338098	-0.0620512	-0.128447	0.8193	0.87822	no
TraesCS1A02G254800	TraesCS1A02G254800	-	1A:446236431-446237616	10_1_74	10_1_94	OK	10.0563	10.0034	-0.00760514	-0.0184719	0.9739	0.982213	no
TraesCS1A02G255000	TraesCS1A02G255000	-	1A:446541861-446549281	10_1_74	10_1_94	OK	2.93569	5.287	0.848749	3.38887	5e-05	0.00031239	yes
TraesCS1A02G255100	TraesCS1A02G255100	-	1A:447005331-447007022	10_1_74	10_1_94	OK	14.8855	29.5528	0.98939	2.89416	5e-05	0.00031239	yes
TraesCS1A02G255200	TraesCS1A02G255200	-	1A:447112677-447120162	10_1_74	10_1_94	OK	1.24225	1.0091	-0.299894	-0.811769	0.15555	0.261131	no
TraesCS1A02G255300	TraesCS1A02G255300	-	1A:447623203-447635025	10_1_74	10_1_94	OK	2.2597	3.12247	0.466558	1.7696	0.00275	0.010137	yes
TraesCS1A02G255400	TraesCS1A02G255400	-	1A:447640538-447644424	10_1_74	10_1_94	OK	5.11456	5.04431	-0.0199541	-0.0781728	0.8911	0.928566	no
TraesCS1A02G255600	TraesCS1A02G255600	-	1A:447747679-447749014	10_1_74	10_1_94	OK	2.87792	2.86445	-0.00676598	-0.0128497	0.9843	0.988889	no
TraesCS1A02G255800	TraesCS1A02G255800	-	1A:448033491-448037889	10_1_74	10_1_94	OK	35.438	34.5326	-0.0373369	-0.1637	0.7759	0.846961	no
TraesCS1A02G255900	TraesCS1A02G255900	-	1A:448627006-448629624	10_1_74	10_1_94	OK	1.62959	2.37821	0.545369	1.83428	0.0014	0.00573989	yes
TraesCS1A02G256000	TraesCS1A02G256000	-	1A:448814632-448816127	10_1_74	10_1_94	OK	2.11717	1.74849	-0.276031	-0.39981	0.49165	0.614976	no
TraesCS1A02G256100	TraesCS1A02G256100	-	1A:448897529-448912063	10_1_74	10_1_94	OK	1.47631	1.65837	0.167772	0.584467	0.3066	0.433511	no
TraesCS1A02G256200	TraesCS1A02G256200	-	1A:448912373-448915764	10_1_74	10_1_94	OK	1.6516	1.39859	-0.239895	-0.712688	0.2107	0.328889	no
TraesCS1A02G256300	TraesCS1A02G256300	-	1A:448918313-448924958	10_1_74	10_1_94	OK	7.44801	9.35453	0.328812	1.44129	0.0124	0.0350945	yes
TraesCS1A02G256400	TraesCS1A02G256400	-	1A:448926774-448930744	10_1_74	10_1_94	OK	39.243	36.6484	-0.0986863	-0.431545	0.4448	0.571248	no
TraesCS1A02G256800	TraesCS1A02G256800	-	1A:449195770-449201684	10_1_74	10_1_94	OK	3.83383	2.95336	-0.376433	-1.4544	0.011	0.0318577	yes
TraesCS1A02G257000	TraesCS1A02G257000	-	1A:449507067-449508523	10_1_74	10_1_94	OK	0.728301	0.20736	-1.8124	-2.03854	0.034	0.079029	no
TraesCS1A02G257100	TraesCS1A02G257100	-	1A:449511676-449512442	10_1_74	10_1_94	OK	1.35206	1.62126	0.261958	0.230914	0.68915	0.780955	no
TraesCS1A02G257300	TraesCS1A02G257300	-	1A:449555197-449558720	10_1_74	10_1_94	OK	5.24721	5.24771	0.000137641	0.000445579	0.9952	0.995948	no
TraesCS1A02G257400	TraesCS1A02G257400	-	1A:449623116-449626157	10_1_74	10_1_94	OK	6.39873	6.01924	-0.0882033	-0.260886	0.6461	0.746777	no
TraesCS1A02G257900	TraesCS1A02G257900	-	1A:449820374-449831326	10_1_74	10_1_94	OK	1.99312	0.809339	-1.30022	-2.31983	0.0002	0.00107751	yes
TraesCS1A02G258000	TraesCS1A02G258000	-	1A:449843794-449853848	10_1_74	10_1_94	OK	3.7829	5.77368	0.609997	2.42754	5e-05	0.00031239	yes
TraesCS1A02G258100	TraesCS1A02G258100	-	1A:449853941-449857196	10_1_74	10_1_94	OK	3.89819	4.14087	0.08713	0.293025	0.60245	0.711173	no
TraesCS1A02G258200	TraesCS1A02G258200	-	1A:449934515-449938594	10_1_74	10_1_94	OK	22.3356	23.282	0.0598703	0.264428	0.64655	0.747067	no
TraesCS1A02G258300	TraesCS1A02G258300	-	1A:450092811-450097229	10_1_74	10_1_94	OK	0.671397	1.51205	1.17127	2.36158	0.0006	0.00280471	yes
TraesCS1A02G258400	TraesCS1A02G258400	-	1A:451280507-451282597	10_1_74	10_1_94	OK	6.36547	4.96135	-0.359534	-1.14507	0.04785	0.103724	no
TraesCS1A02G258500	TraesCS1A02G258500	-	1A:451617711-451619073	10_1_74	10_1_94	OK	21.544	13.6486	-0.658535	-2.08057	0.00055	0.00260185	yes
TraesCS1A02G258700	TraesCS1A02G258700	-	1A:451849957-451851112	10_1_74	10_1_94	OK	0.804069	1.38161	0.780962	1.06872	0.07045	0.141088	no
TraesCS1A02G258800	TraesCS1A02G258800	-	1A:452018320-452021152	10_1_74	10_1_94	OK	62.6531	72.4247	0.209096	0.917504	0.1077	0.197021	no
TraesCS1A02G259000	TraesCS1A02G259000	-	1A:452042145-452046460	10_1_74	10_1_94	OK	6.98655	9.71426	0.475523	1.7522	0.0022	0.00842155	yes
TraesCS1A02G259100	TraesCS1A02G259100	-	1A:452051194-452052750	10_1_74	10_1_94	OK	0.393741	0.625334	0.667381	0.83881	0.1526	0.257387	no
TraesCS1A02G259200	TraesCS1A02G259200	-	1A:452280748-452284447	10_1_74	10_1_94	OK	7.21858	5.21072	-0.470232	-1.87144	0.00125	0.00522467	yes
TraesCS1A02G259400	TraesCS1A02G259400	-	1A:452452677-452455333	10_1_74	10_1_94	OK	1.13695	0.977954	-0.217334	-0.49516	0.3833	0.512035	no
TraesCS1A02G259500	TraesCS1A02G259500	-	1A:452753442-452757351	10_1_74	10_1_94	OK	0.518942	0.41885	-0.309142	-0.676519	0.2404	0.362616	no
TraesCS1A02G259600	TraesCS1A02G259600	-	1A:452758833-452761870	10_1_74	10_1_94	OK	3.95437	5.13995	0.378305	1.53082	0.0076	0.0235501	yes
TraesCS1A02G259700	TraesCS1A02G259700	-	1A:452784056-452786582	10_1_74	10_1_94	OK	107.95	83.6763	-0.367472	-1.62427	0.00325	0.0116398	yes
TraesCS1A02G259800	TraesCS1A02G259800	-	1A:452857081-452865313	10_1_74	10_1_94	OK	14.0951	23.3022	0.725271	3.21351	5e-05	0.00031239	yes
TraesCS1A02G259900	TraesCS1A02G259900	-	1A:453071837-453075356	10_1_74	10_1_94	OK	1.34977	1.04485	-0.369417	-0.805202	0.16385	0.271342	no
TraesCS1A02G260000	TraesCS1A02G260000	-	1A:453520441-453524428	10_1_74	10_1_94	OK	4.40034	4.98058	0.178698	0.365265	0.5225	0.642364	no
TraesCS1A02G260100	TraesCS1A02G260100	-	1A:454033521-454037971	10_1_74	10_1_94	OK	7.76527	12.4172	0.677226	2.65527	5e-05	0.00031239	yes
TraesCS1A02G260200	TraesCS1A02G260200	-	1A:454329422-454334823	10_1_74	10_1_94	OK	2.22796	1.85358	-0.26541	-0.859409	0.1333	0.232683	no
TraesCS1A02G260300	TraesCS1A02G260300	-	1A:454335484-454339778	10_1_74	10_1_94	OK	3.95032	2.63379	-0.584831	-1.64772	0.0053	0.0174676	yes
TraesCS1A02G260400	TraesCS1A02G260400	-	1A:454341616-454345142	10_1_74	10_1_94	OK	1.14981	0.949626	-0.275964	-0.62105	0.2825	0.407554	no
TraesCS1A02G260500	TraesCS1A02G260500	-	1A:454516008-454523565	10_1_74	10_1_94	OK	9.00076	7.06298	-0.34977	-1.53212	0.00825	0.0252147	yes
TraesCS1A02G260600	TraesCS1A02G260600	-	1A:454524208-454526612	10_1_74	10_1_94	OK	0.480536	0.144957	-1.72902	-1.61782	0.01115	0.032222	yes
TraesCS1A02G260700	TraesCS1A02G260700	-	1A:454533587-454534849	10_1_74	10_1_94	OK	0.849703	1.28048	0.591656	1.13637	0.04835	0.104528	no
TraesCS1A02G260900	TraesCS1A02G260900	-	1A:455022756-455029126	10_1_74	10_1_94	OK	16.4929	28.2626	0.777048	3.39894	5e-05	0.00031239	yes
TraesCS1A02G261000	TraesCS1A02G261000	-	1A:455031000-455038358	10_1_74	10_1_94	OK	14.6054	12.7626	-0.194579	-0.855063	0.13	0.228259	no
TraesCS1A02G261400	TraesCS1A02G261400	-	1A:455818470-455822929	10_1_74	10_1_94	OK	0.568968	0.639492	0.168578	0.321011	0.5781	0.69047	no
TraesCS1A02G261500	TraesCS1A02G261500	-	1A:456231387-456232538	10_1_74	10_1_94	OK	0.642002	0.21784	-1.55931	-1.9942	0.0034	0.0120817	yes
TraesCS1A02G261800	TraesCS1A02G261800	-	1A:456321203-456323812	10_1_74	10_1_94	OK	1.58954	0.855954	-0.893002	-1.33546	0.02735	0.0666466	no
TraesCS1A02G261900	TraesCS1A02G261900	-	1A:456650947-456652182	10_1_74	10_1_94	OK	33.1984	14.3499	-1.21007	-4.80194	5e-05	0.00031239	yes
TraesCS1A02G262000	TraesCS1A02G262000	-	1A:456653630-456654382	10_1_74	10_1_94	OK	35.4471	21.6046	-0.714331	-2.45209	0.00015	0.000835093	yes
TraesCS1A02G262100	TraesCS1A02G262100	-	1A:456655322-456657426	10_1_74	10_1_94	OK	8.55927	7.89852	-0.115905	-0.376237	0.5107	0.632152	no
TraesCS1A02G262200	TraesCS1A02G262200	-	1A:456924748-456931844	10_1_74	10_1_94	OK	1.53176	2.27599	0.571299	2.04262	0.0004	0.00197752	yes
TraesCS1A02G262300	TraesCS1A02G262300	-	1A:456940069-456944304	10_1_74	10_1_94	OK	22.2296	25.2736	0.185147	0.821592	0.152	0.256606	no
TraesCS1A02G262400	TraesCS1A02G262400	-	1A:457372179-457373172	10_1_74	10_1_94	OK	175.621	218.229	0.313372	1.34909	0.01985	0.0514604	no
TraesCS1A02G262500	TraesCS1A02G262500	-	1A:457945324-457945945	10_1_74	10_1_94	OK	58.4085	58.3998	-0.000214923	-0.000776899	0.9964	0.996899	no
TraesCS1A02G262600	TraesCS1A02G262600	-	1A:457956310-457961244	10_1_74	10_1_94	OK	4.39597	5.65627	0.363669	1.38677	0.01505	0.0411293	yes
TraesCS1A02G262700	TraesCS1A02G262700	-	1A:458216683-458220843	10_1_74	10_1_94	OK	0.219363	0.636041	1.5358	1.36647	0.02045	0.0527328	no
TraesCS1A02G262800	TraesCS1A02G262800	-	1A:458227679-458230027	10_1_74	10_1_94	OK	8.7303	17.5092	1.00401	2.48851	0.0001	0.000583575	yes
TraesCS1A02G262900	TraesCS1A02G262900	-	1A:458394133-458397267	10_1_74	10_1_94	OK	28.3373	15.1621	-0.90223	-3.51996	5e-05	0.00031239	yes
TraesCS1A02G263000	TraesCS1A02G263000	-	1A:458504527-458507240	10_1_74	10_1_94	OK	6.44325	5.73022	-0.169198	-0.564355	0.32035	0.447952	no
TraesCS1A02G263200	TraesCS1A02G263200	-	1A:458557064-458562511	10_1_74	10_1_94	OK	14.3711	20.403	0.505614	2.24147	0.00015	0.000835093	yes
TraesCS1A02G263300	TraesCS1A02G263300	-	1A:458564116-458566532	10_1_74	10_1_94	OK	78.2008	60.7692	-0.363844	-1.60456	0.0053	0.0174676	yes
TraesCS1A02G263400	TraesCS1A02G263400	-	1A:458896288-458908694	10_1_74	10_1_94	OK	3.098	2.69128	-0.203045	-0.833831	0.1458	0.248825	no
TraesCS1A02G263600	TraesCS1A02G263600	-	1A:459097179-459100473	10_1_74	10_1_94	OK	0.544966	0.717339	0.396488	0.427357	0.4562	0.581823	no
TraesCS1A02G263700	TraesCS1A02G263700	-	1A:459186661-459188632	10_1_74	10_1_94	OK	2.27064	2.20245	-0.0439913	-0.0814903	0.88455	0.923958	no
TraesCS1A02G263800	TraesCS1A02G263800	-	1A:459269856-459275619	10_1_74	10_1_94	OK	1.11726	1.7488	0.646397	1.99956	0.0004	0.00197752	yes
TraesCS1A02G264000	TraesCS1A02G264000	-	1A:459307639-459313757	10_1_74	10_1_94	OK	16.9146	14.1219	-0.260331	-1.11351	0.0508	0.108776	no
TraesCS1A02G264100	TraesCS1A02G264100	-	1A:459514098-459523796	10_1_74	10_1_94	OK	3.17535	3.61358	0.186514	0.730419	0.20505	0.322033	no
TraesCS1A02G264200	TraesCS1A02G264200	-	1A:459524186-459527766	10_1_74	10_1_94	OK	2.24389	2.52524	0.170422	0.496774	0.38835	0.516845	no
TraesCS1A02G264300	TraesCS1A02G264300	-	1A:459946839-459948904	10_1_74	10_1_94	OK	2.21297	1.63304	-0.438418	-0.893395	0.11705	0.210412	no
TraesCS1A02G264400	TraesCS1A02G264400	-	1A:459948921-459951051	10_1_74	10_1_94	OK	0.837127	1.36529	0.705691	1.29237	0.02715	0.0662725	no
TraesCS1A02G264500	TraesCS1A02G264500	-	1A:460280711-460282491	10_1_74	10_1_94	OK	5.81699	3.29808	-0.818649	-1.72639	0.0027	0.00998154	yes
TraesCS1A02G264600	TraesCS1A02G264600	-	1A:460325308-460329830	10_1_74	10_1_94	OK	0.470963	0.136698	-1.78462	-1.30839	0.03375	0.0786157	no
TraesCS1A02G264700	TraesCS1A02G264700	-	1A:460330400-460334595	10_1_74	10_1_94	OK	10.2951	12.0465	0.226655	0.968413	0.09485	0.178239	no
TraesCS1A02G264800	TraesCS1A02G264800	-	1A:460553634-460557686	10_1_74	10_1_94	OK	0.896719	0.624809	-0.521239	-1.16897	0.04555	0.0998254	no
TraesCS1A02G264900	TraesCS1A02G264900	-	1A:460639088-460641864	10_1_74	10_1_94	OK	2.84958	3.6962	0.375293	1.05656	0.06505	0.132516	no
TraesCS1A02G265000	TraesCS1A02G265000	-	1A:460669776-460676972	10_1_74	10_1_94	OK	3.14079	5.81252	0.888035	3.50489	5e-05	0.00031239	yes
TraesCS1A02G265300	TraesCS1A02G265300	-	1A:460967357-460968123	10_1_74	10_1_94	OK	7.0645	0.91101	-2.95505	-4.68249	5e-05	0.00031239	yes
TraesCS1A02G265600	TraesCS1A02G265600	-	1A:461337577-461338417	10_1_74	10_1_94	OK	5.59596	1.34678	-2.05487	-3.49692	5e-05	0.00031239	yes
TraesCS1A02G265700	TraesCS1A02G265700	-	1A:461351278-461352000	10_1_74	10_1_94	OK	0.494078	0	#NAME?	#NAME?	5e-05	0.00031239	yes
TraesCS1A02G265800	TraesCS1A02G265800	-	1A:461356734-461357498	10_1_74	10_1_94	OK	2.59678	0.881375	-1.5589	-1.80179	0.00555	0.0181418	yes
TraesCS1A02G266000	TraesCS1A02G266000	-	1A:461521742-461524132	10_1_74	10_1_94	OK	3.96849	4.75825	0.261841	0.739876	0.19265	0.307116	no
TraesCS1A02G266300	TraesCS1A02G266300	-	1A:461775746-461779782	10_1_74	10_1_94	OK	14.2688	19.6893	0.464545	2.05617	0.0001	0.000583575	yes
TraesCS1A02G266500	TraesCS1A02G266500	-	1A:461995981-462000591	10_1_74	10_1_94	OK	2.52785	4.62527	0.871627	2.7836	5e-05	0.00031239	yes
TraesCS1A02G266600	TraesCS1A02G266600	-	1A:462000811-462006133	10_1_74	10_1_94	OK	7.06753	10.3001	0.543376	2.262	0.0001	0.000583575	yes
TraesCS1A02G266700	TraesCS1A02G266700	-	1A:462122730-462124931	10_1_74	10_1_94	OK	2.84693	1.95379	-0.543133	-1.12725	0.049	0.105681	no
TraesCS1A02G266800	TraesCS1A02G266800	-	1A:462136939-462137443	10_1_74	10_1_94	OK	1.18015	0.444525	-1.40863	-1.12709	0.06725	0.136008	no
TraesCS1A02G266900	TraesCS1A02G266900	-	1A:462333926-462336501	10_1_74	10_1_94	OK	9.92253	9.50897	-0.0614187	-0.194201	0.7288	0.812137	no
TraesCS1A02G267100	TraesCS1A02G267100	-	1A:462390319-462395850	10_1_74	10_1_94	OK	0.264937	0.510109	0.945154	2.14427	0.0003	0.00153823	yes
TraesCS1A02G267300	TraesCS1A02G267300	-	1A:462435596-462438015	10_1_74	10_1_94	OK	6.74714	13.328	0.982115	3.19238	5e-05	0.00031239	yes
TraesCS1A02G267600	TraesCS1A02G267600	-	1A:462617028-462619649	10_1_74	10_1_94	OK	15.3891	9.47512	-0.699695	-2.20587	0.0002	0.00107751	yes
TraesCS1A02G267700	TraesCS1A02G267700	-	1A:462742534-462750420	10_1_74	10_1_94	OK	0.392633	0.876241	1.15815	2.74092	5e-05	0.00031239	yes
TraesCS1A02G267800	TraesCS1A02G267800	-	1A:462776184-462778584	10_1_74	10_1_94	OK	23.6927	17.7662	-0.415308	-1.1371	0.05115	0.109354	no
TraesCS1A02G267900	TraesCS1A02G267900	-	1A:462793391-462799930	10_1_74	10_1_94	OK	6.12166	5.04728	-0.278418	-0.968036	0.09345	0.176255	no
TraesCS1A02G268200	TraesCS1A02G268200	-	1A:463155410-463156061	10_1_74	10_1_94	OK	40.9263	32.0943	-0.350711	-1.3237	0.02125	0.0544	no
TraesCS1A02G268400	TraesCS1A02G268400	-	1A:463246852-463248232	10_1_74	10_1_94	OK	9.45551	3.67404	-1.36379	-2.81443	5e-05	0.00031239	yes
TraesCS1A02G268500	TraesCS1A02G268500	-	1A:463288262-463291701	10_1_74	10_1_94	OK	15.977	17.1851	0.105159	0.444595	0.4323	0.55944	no
TraesCS1A02G268600	TraesCS1A02G268600	-	1A:463356637-463358483	10_1_74	10_1_94	OK	11.6384	7.86694	-0.565015	-1.69651	0.00335	0.0119338	yes
TraesCS1A02G268700	TraesCS1A02G268700	-	1A:463400233-463403089	10_1_74	10_1_94	OK	5.36769	4.09672	-0.389831	-1.40048	0.0164	0.0440886	yes
TraesCS1A02G268800	TraesCS1A02G268800	-	1A:463460247-463461876	10_1_74	10_1_94	OK	1.55939	2.22373	0.512002	1.14876	0.04575	0.100172	no
TraesCS1A02G268900	TraesCS1A02G268900	-	1A:463521477-463523392	10_1_74	10_1_94	OK	0.788953	0.6969	-0.178987	-0.252265	0.6572	0.755337	no
TraesCS1A02G269000	TraesCS1A02G269000	-	1A:463810369-463813906	10_1_74	10_1_94	OK	3.6451	2.98286	-0.289264	-1.04387	0.0672	0.135929	no
TraesCS1A02G269100	TraesCS1A02G269100	-	1A:463820154-463827474	10_1_74	10_1_94	OK	6.51667	9.19039	0.495991	2.16224	0.0002	0.00107751	yes
TraesCS1A02G269200	TraesCS1A02G269200	-	1A:463827547-463830330	10_1_74	10_1_94	OK	12.5463	11.9273	-0.0729951	-0.310821	0.5904	0.70112	no
TraesCS1A02G269300	TraesCS1A02G269300	-	1A:463921286-463928925	10_1_74	10_1_94	OK	0.657365	0.281031	-1.22597	-1.16952	0.05005	0.107481	no
TraesCS1A02G269400	TraesCS1A02G269400	-	1A:463921286-463928925	10_1_74	10_1_94	OK	1.1079	1.22757	0.147983	0.167744	0.76675	0.840157	no
TraesCS1A02G269500	TraesCS1A02G269500	-	1A:463929755-463932776	10_1_74	10_1_94	OK	5.55566	5.20354	-0.0944658	-0.274774	0.6319	0.73523	no
TraesCS1A02G269600	TraesCS1A02G269600	-	1A:463958196-463963550	10_1_74	10_1_94	OK	4.56711	2.62798	-0.797328	-1.96186	0.00105	0.0045089	yes
TraesCS1A02G269700	TraesCS1A02G269700	-	1A:463958196-463963550	10_1_74	10_1_94	OK	3.55173	1.80855	-0.973685	-0.402603	0.5476	0.664427	no
TraesCS1A02G269800	TraesCS1A02G269800	-	1A:463958196-463963550	10_1_74	10_1_94	OK	1.54742	0.917632	-0.753875	-0.416905	0.52195	0.641899	no
TraesCS1A02G270000	TraesCS1A02G270000	-	1A:464087219-464089077	10_1_74	10_1_94	OK	8.48356	7.13632	-0.24949	-0.854448	0.1325	0.231624	no
TraesCS1A02G270200	TraesCS1A02G270200	-	1A:464247355-464249467	10_1_74	10_1_94	OK	7.03256	6.40011	-0.135953	-0.395331	0.4847	0.608748	no
TraesCS1A02G270300	TraesCS1A02G270300	-	1A:464249663-464253896	10_1_74	10_1_94	OK	3.44802	6.42051	0.896918	3.03285	5e-05	0.00031239	yes
TraesCS1A02G270400	TraesCS1A02G270400	-	1A:464790699-464793947	10_1_74	10_1_94	OK	20.2685	17.654	-0.199243	-0.872573	0.13225	0.231295	no
TraesCS1A02G270500	TraesCS1A02G270500	-	1A:464794578-464796552	10_1_74	10_1_94	OK	9.83954	8.21174	-0.260903	-0.852371	0.1344	0.233853	no
TraesCS1A02G270600	TraesCS1A02G270600	-	1A:464797146-464805227	10_1_74	10_1_94	OK	5.27124	6.59312	0.322818	1.28045	0.0266	0.0652196	no
TraesCS1A02G270700	TraesCS1A02G270700	-	1A:464809425-464811387	10_1_74	10_1_94	OK	61.083	32.9108	-0.892211	-3.76205	5e-05	0.00031239	yes
TraesCS1A02G270800	TraesCS1A02G270800	-	1A:464837011-464840398	10_1_74	10_1_94	OK	0.558288	0.674324	0.272433	0.411778	0.48335	0.607435	no
TraesCS1A02G270900	TraesCS1A02G270900	-	1A:464901177-464908479	10_1_74	10_1_94	OK	0	2.12335	inf	#NAME?	5e-05	0.00031239	yes
TraesCS1A02G271000	TraesCS1A02G271000	-	1A:464911386-464912944	10_1_74	10_1_94	OK	0.698642	0	#NAME?	#NAME?	5e-05	0.00031239	yes
TraesCS1A02G271700	TraesCS1A02G271700	-	1A:465281933-465283274	10_1_74	10_1_94	OK	8.75811	4.69117	-0.900671	-2.26131	0.0002	0.00107751	yes
TraesCS1A02G272000	TraesCS1A02G272000	-	1A:465340923-465343552	10_1_74	10_1_94	OK	35.7827	30.0695	-0.250962	-1.0971	0.0574	0.119908	no
TraesCS1A02G272100	TraesCS1A02G272100	-	1A:465451852-465455447	10_1_74	10_1_94	OK	16.7493	11.4832	-0.544568	-2.13919	0.00035	0.00175922	yes
TraesCS1A02G272200	TraesCS1A02G272200	-	1A:465464899-465470830	10_1_74	10_1_94	OK	7.12114	9.64546	0.437741	1.7528	0.00275	0.010137	yes
TraesCS1A02G272400	TraesCS1A02G272400	-	1A:465501522-465505875	10_1_74	10_1_94	OK	5.17443	6.01856	0.218018	0.812544	0.1583	0.264535	no
TraesCS1A02G272500	TraesCS1A02G272500	-	1A:465507376-465512105	10_1_74	10_1_94	OK	0.627579	0.300148	-1.06412	-1.56249	0.01065	0.0310451	yes
TraesCS1A02G272600	TraesCS1A02G272600	-	1A:465522812-465524805	10_1_74	10_1_94	OK	1.0185	0.805218	-0.338988	-0.373605	0.5156	0.636245	no
TraesCS1A02G272700	TraesCS1A02G272700	-	1A:466036874-466039350	10_1_74	10_1_94	OK	2.09957	2.07204	-0.0190411	-0.0522511	0.9284	0.952766	no
TraesCS1A02G272800	TraesCS1A02G272800	-	1A:466341016-466341241	10_1_74	10_1_94	OK	0.99451	1.30937	0.396812	0.283388	0.676	0.770103	no
TraesCS1A02G272900	TraesCS1A02G272900	-	1A:466348840-466351191	10_1_74	10_1_94	OK	2.30597	2.18785	-0.0758607	-0.120046	0.83065	0.88639	no
TraesCS1A02G273000	TraesCS1A02G273000	-	1A:466896601-466899623	10_1_74	10_1_94	OK	9.9592	7.53934	-0.401592	-1.4584	0.01105	0.0319824	yes
TraesCS1A02G273100	TraesCS1A02G273100	-	1A:466926988-466930294	10_1_74	10_1_94	OK	11.8636	14.9221	0.330912	1.38499	0.0171	0.0455453	yes
TraesCS1A02G273200	TraesCS1A02G273200	-	1A:467156433-467160032	10_1_74	10_1_94	OK	3.35357	3.34077	-0.00551653	-0.00983713	0.98405	0.988804	no
TraesCS1A02G273400	TraesCS1A02G273400	-	1A:467181437-467183931	10_1_74	10_1_94	OK	12.0202	10.7553	-0.160417	-0.561827	0.32455	0.452525	no
TraesCS1A02G273500	TraesCS1A02G273500	-	1A:467184517-467186314	10_1_74	10_1_94	OK	8.22677	9.4518	0.200263	0.694119	0.22205	0.342236	no
TraesCS1A02G273900	TraesCS1A02G273900	-	1A:467255798-467260124	10_1_74	10_1_94	OK	1.284	0.46385	-1.46892	-2.37899	0.00045	0.00218894	yes
TraesCS1A02G274300	TraesCS1A02G274300	-	1A:468598784-468599195	10_1_74	10_1_94	OK	31.2002	22.1386	-0.494993	-1.18902	0.0413	0.0924113	no
TraesCS1A02G274400	TraesCS1A02G274400	-	1A:468605611-468609080	10_1_74	10_1_94	OK	4.21053	4.69298	0.156501	0.549432	0.33665	0.465056	no
TraesCS1A02G274700	TraesCS1A02G274700	-	1A:468822145-468823783	10_1_74	10_1_94	OK	0.494618	0.284973	-0.79549	-0.538578	0.49855	0.621116	no
TraesCS1A02G274800	TraesCS1A02G274800	-	1A:468847621-468849139	10_1_74	10_1_94	OK	2.60463	3.0826	0.243068	0.408437	0.4698	0.594598	no
TraesCS1A02G275000	TraesCS1A02G275000	-	1A:469309602-469310929	10_1_74	10_1_94	OK	2.81814	3.27578	0.217095	0.40187	0.4687	0.593682	no
TraesCS1A02G275200	TraesCS1A02G275200	-	1A:469369454-469371619	10_1_74	10_1_94	OK	18.5421	24.8459	0.422203	1.79198	0.0019	0.00743906	yes
TraesCS1A02G275300	TraesCS1A02G275300	-	1A:469374579-469377056	10_1_74	10_1_94	OK	2.33982	2.34052	0.000432496	0.00103518	0.9913	0.99324	no
TraesCS1A02G275400	TraesCS1A02G275400	-	1A:469587132-469593624	10_1_74	10_1_94	OK	8.70157	14.7036	0.75682	3.33639	5e-05	0.00031239	yes
TraesCS1A02G275600	TraesCS1A02G275600	-	1A:469662813-469663861	10_1_74	10_1_94	OK	3.87402	5.44691	0.491606	0.967186	0.0967	0.181005	no
TraesCS1A02G275700	TraesCS1A02G275700	-	1A:470300055-470301243	10_1_74	10_1_94	OK	5.36401	5.55179	0.0496423	0.120227	0.8276	0.884143	no
TraesCS1A02G276100	TraesCS1A02G276100	-	1A:471320623-471326066	10_1_74	10_1_94	OK	5.58055	5.35912	-0.058411	-0.240899	0.6721	0.766988	no
TraesCS1A02G276200	TraesCS1A02G276200	-	1A:471480701-471483149	10_1_74	10_1_94	OK	3.78575	1.96182	-0.948385	-1.76541	0.00315	0.0113366	yes
TraesCS1A02G276300	TraesCS1A02G276300	-	1A:471488204-471489387	10_1_74	10_1_94	OK	5.33306	5.38616	0.0142932	0.0297717	0.96325	0.975067	no
TraesCS1A02G276400	TraesCS1A02G276400	-	1A:471489978-471494342	10_1_74	10_1_94	OK	4.25338	5.00131	0.233696	0.891642	0.12025	0.214823	no
TraesCS1A02G276500	TraesCS1A02G276500	-	1A:471503707-471507782	10_1_74	10_1_94	OK	6.46077	7.48134	0.211589	0.845726	0.14	0.241382	no
TraesCS1A02G276600	TraesCS1A02G276600	-	1A:471695007-471701095	10_1_74	10_1_94	OK	0.411172	0.236941	-0.795212	-1.05751	0.0511	0.109274	no
TraesCS1A02G276800	TraesCS1A02G276800	-	1A:471728743-471730911	10_1_74	10_1_94	OK	0.406032	0.769433	0.922204	1.27818	0.0309	0.0732676	no
TraesCS1A02G277000	TraesCS1A02G277000	-	1A:472140796-472143555	10_1_74	10_1_94	OK	8.00731	10.2799	0.360442	1.41741	0.01355	0.0377289	yes
TraesCS1A02G277400	TraesCS1A02G277400	-	1A:472550276-472552563	10_1_74	10_1_94	OK	0.740603	1.05006	0.503696	0.794022	0.1742	0.284433	no
TraesCS1A02G277500	TraesCS1A02G277500	-	1A:473009757-473011782	10_1_74	10_1_94	OK	182.67	112.464	-0.699777	-3.04432	5e-05	0.00031239	yes
TraesCS1A02G277600	TraesCS1A02G277600	-	1A:473032237-473034750	10_1_74	10_1_94	OK	44.8587	32.1884	-0.478844	-2.10546	0.00035	0.00175922	yes
TraesCS1A02G277700	TraesCS1A02G277700	-	1A:473037522-473042364	10_1_74	10_1_94	OK	3.19647	3.40064	0.0893281	0.328219	0.5747	0.68745	no
TraesCS1A02G278000	TraesCS1A02G278000	-	1A:473630542-473641488	10_1_74	10_1_94	OK	2.15695	2.46808	0.194398	0.779579	0.1717	0.281294	no
TraesCS1A02G278100	TraesCS1A02G278100	-	1A:474189094-474196288	10_1_74	10_1_94	OK	2.6948	2.98622	0.148143	0.554507	0.3343	0.462674	no
TraesCS1A02G278200	TraesCS1A02G278200	-	1A:474197440-474201439	10_1_74	10_1_94	OK	7.47277	6.73487	-0.149993	-0.618983	0.28105	0.406059	no
TraesCS1A02G278300	TraesCS1A02G278300	-	1A:474217693-474220455	10_1_74	10_1_94	OK	6.05228	6.2015	0.0351381	0.0766676	0.8921	0.92922	no
TraesCS1A02G278400	TraesCS1A02G278400	-	1A:474225385-474229138	10_1_74	10_1_94	OK	0.438282	0.507965	0.212868	0.20432	0.7261	0.810047	no
TraesCS1A02G278500	TraesCS1A02G278500	-	1A:474260218-474260633	10_1_74	10_1_94	OK	2.8661	1.54599	-0.890556	-0.721448	0.37805	0.50692	no
TraesCS1A02G278600	TraesCS1A02G278600	-	1A:474291360-474293659	10_1_74	10_1_94	OK	7.10529	4.1712	-0.768432	-2.18034	0.0003	0.00153823	yes
TraesCS1A02G278700	TraesCS1A02G278700	-	1A:474421054-474428708	10_1_74	10_1_94	OK	1.98985	1.7185	-0.211507	-0.372124	0.52255	0.642373	no
TraesCS1A02G278800	TraesCS1A02G278800	-	1A:474430832-474432419	10_1_74	10_1_94	OK	16.6845	21.4368	0.361581	1.16842	0.04135	0.0925128	no
TraesCS1A02G278900	TraesCS1A02G278900	-	1A:474449754-474451774	10_1_74	10_1_94	OK	12.6168	9.05364	-0.47877	-1.66648	0.00315	0.0113366	yes
TraesCS1A02G279000	TraesCS1A02G279000	-	1A:474640544-474644247	10_1_74	10_1_94	OK	2.421	2.10899	-0.19905	-0.653362	0.2488	0.371331	no
TraesCS1A02G279100	TraesCS1A02G279100	-	1A:474699334-474703163	10_1_74	10_1_94	OK	62.0349	51.945	-0.256096	-1.11534	0.0504	0.108059	no
TraesCS1A02G279200	TraesCS1A02G279200	-	1A:474791493-474793789	10_1_74	10_1_94	OK	8.47915	4.08309	-1.05426	-2.8035	5e-05	0.00031239	yes
TraesCS1A02G279300	TraesCS1A02G279300	-	1A:475309489-475313192	10_1_74	10_1_94	OK	2.5743	2.74604	0.0931699	0.268653	0.63865	0.740624	no
TraesCS1A02G279500	TraesCS1A02G279500	-	1A:476908621-476911179	10_1_74	10_1_94	OK	60.8432	41.7313	-0.543967	-2.35015	5e-05	0.00031239	yes
TraesCS1A02G279600	TraesCS1A02G279600	-	1A:476972556-476981741	10_1_74	10_1_94	OK	0.484212	0.0840397	-2.5265	-1.17499	0.2171	0.33632	no
TraesCS1A02G279800	TraesCS1A02G279800	-	1A:477014827-477019580	10_1_74	10_1_94	OK	1.02927	0.53763	-0.936931	-2.17833	0.0004	0.00197752	yes
TraesCS1A02G280200	TraesCS1A02G280200	-	1A:477655112-477667230	10_1_74	10_1_94	OK	0.994373	0.958407	-0.0531496	-0.097194	0.8621	0.908908	no
TraesCS1A02G280300	TraesCS1A02G280300	-	1A:477730921-477734715	10_1_74	10_1_94	OK	9.77049	8.39512	-0.21888	-0.826507	0.1498	0.25375	no
TraesCS1A02G280400	TraesCS1A02G280400	-	1A:477735711-477739169	10_1_74	10_1_94	OK	6.43602	9.24441	0.522412	1.79496	0.00205	0.00793097	yes
TraesCS1A02G280500	TraesCS1A02G280500	-	1A:478256373-478258875	10_1_74	10_1_94	OK	38.7916	51.4072	0.406225	1.80061	0.00215	0.00826236	yes
TraesCS1A02G280600	TraesCS1A02G280600	-	1A:478350772-478355542	10_1_74	10_1_94	OK	10.6773	23.0573	1.11068	4.69648	5e-05	0.00031239	yes
TraesCS1A02G280700	TraesCS1A02G280700	-	1A:478450778-478452828	10_1_74	10_1_94	OK	31.178	19.961	-0.64334	-2.17335	0.00015	0.000835093	yes
TraesCS1A02G280800	TraesCS1A02G280800	-	1A:478535518-478538442	10_1_74	10_1_94	OK	1.31431	0.718927	-0.870393	-1.7504	0.00405	0.0139866	yes
TraesCS1A02G280900	TraesCS1A02G280900	-	1A:478566905-478570715	10_1_74	10_1_94	OK	20.0014	15.754	-0.344383	-1.38473	0.015	0.0410133	yes
TraesCS1A02G281000	TraesCS1A02G281000	-	1A:478625936-478628984	10_1_74	10_1_94	OK	1.79787	1.68857	-0.0904856	-0.147482	0.7743	0.845615	no
TraesCS1A02G281100	TraesCS1A02G281100	-	1A:479540488-479545436	10_1_74	10_1_94	OK	7.87973	6.32964	-0.316023	-1.1182	0.05175	0.110376	no
TraesCS1A02G281200	TraesCS1A02G281200	-	1A:479711766-479713481	10_1_74	10_1_94	OK	14.3712	13.6509	-0.074186	-0.261864	0.64725	0.747731	no
TraesCS1A02G281300	TraesCS1A02G281300	-	1A:479817766-479820086	10_1_74	10_1_94	OK	12.3642	20.5056	0.729842	2.6998	5e-05	0.00031239	yes
TraesCS1A02G281400	TraesCS1A02G281400	-	1A:479827960-479840208	10_1_74	10_1_94	OK	5.65798	6.65356	0.233839	0.997938	0.0811	0.157765	no
TraesCS1A02G281600	TraesCS1A02G281600	-	1A:480424580-480428658	10_1_74	10_1_94	OK	16.4553	18.5205	0.170572	0.703701	0.2125	0.331043	no
TraesCS1A02G281700	TraesCS1A02G281700	-	1A:480429131-480432551	10_1_74	10_1_94	OK	9.16469	11.4122	0.316418	1.19368	0.03405	0.0791268	no
TraesCS1A02G281800	TraesCS1A02G281800	-	1A:480546649-480549947	10_1_74	10_1_94	OK	8.82943	10.3031	0.222681	0.913524	0.1101	0.200384	no
TraesCS1A02G282000	TraesCS1A02G282000	-	1A:480571079-480574092	10_1_74	10_1_94	OK	2.36586	2.37257	0.00408597	0.0114835	0.98035	0.986343	no
TraesCS1A02G282200	TraesCS1A02G282200	-	1A:480592130-480593673	10_1_74	10_1_94	OK	0.677171	1.74008	1.36156	2.29138	0.0003	0.00153823	yes
TraesCS1A02G282300	TraesCS1A02G282300	-	1A:480595189-480598675	10_1_74	10_1_94	OK	0.028157	6.27106	7.79907	3.30507	0.17025	0.279538	no
TraesCS1A02G282400	TraesCS1A02G282400	-	1A:480599129-480602337	10_1_74	10_1_94	OK	0	2.63365	inf	#NAME?	5e-05	0.00031239	yes
TraesCS1A02G282500	TraesCS1A02G282500	-	1A:480602851-480604031	10_1_74	10_1_94	OK	0	2.30732	inf	#NAME?	5e-05	0.00031239	yes
TraesCS1A02G282600	TraesCS1A02G282600	-	1A:480604084-480605860	10_1_74	10_1_94	OK	0.0698796	181.162	11.3401	11.6316	0.013	0.0364823	yes
TraesCS1A02G282700	TraesCS1A02G282700	-	1A:480746316-480749274	10_1_74	10_1_94	OK	5.86478	7.87235	0.424718	1.57796	0.0061	0.0196438	yes
TraesCS1A02G282800	TraesCS1A02G282800	-	1A:480750171-480750864	10_1_74	10_1_94	OK	0.574932	0.913715	0.668351	0.542813	0.3428	0.471269	no
TraesCS1A02G283000	TraesCS1A02G283000	-	1A:480755305-480759476	10_1_74	10_1_94	OK	3.36729	2.83313	-0.249192	-0.750121	0.18785	0.30126	no
TraesCS1A02G283100	TraesCS1A02G283100	-	1A:480808719-480811836	10_1_74	10_1_94	OK	1.45751	1.41865	-0.0389795	-0.0634736	0.9129	0.942868	no
TraesCS1A02G283200	TraesCS1A02G283200	-	1A:480826952-480831360	10_1_74	10_1_94	OK	5.63726	6.01759	0.094191	0.37521	0.50905	0.630565	no
TraesCS1A02G283400	TraesCS1A02G283400	-	1A:480933517-480936043	10_1_74	10_1_94	OK	1.01812	0.735256	-0.469583	-0.729011	0.2054	0.322448	no
TraesCS1A02G283600	TraesCS1A02G283600	-	1A:481289052-481292772	10_1_74	10_1_94	OK	12.0426	9.99841	-0.268373	-0.789831	0.16845	0.27716	no
TraesCS1A02G283700	TraesCS1A02G283700	-	1A:481627860-481631319	10_1_74	10_1_94	OK	0.47502	0.327107	-0.538223	-0.826589	0.1448	0.247506	no
TraesCS1A02G283800	TraesCS1A02G283800	-	1A:481648098-481655318	10_1_74	10_1_94	OK	7.20316	9.17151	0.348528	1.53931	0.0073	0.0227974	yes
TraesCS1A02G283900	TraesCS1A02G283900	-	1A:481673551-481675855	10_1_74	10_1_94	OK	0.69249	7.24705	3.38753	5.01193	5e-05	0.00031239	yes
TraesCS1A02G284000	TraesCS1A02G284000	-	1A:481690846-481703225	10_1_74	10_1_94	OK	5.75876	3.95085	-0.543594	-2.2075	0.0001	0.000583575	yes
TraesCS1A02G284100	TraesCS1A02G284100	-	1A:481754146-481758368	10_1_74	10_1_94	OK	0.869468	0.975027	0.16531	0.313881	0.5829	0.69461	no
TraesCS1A02G284200	TraesCS1A02G284200	-	1A:481754146-481758368	10_1_74	10_1_94	OK	2.95067	4.57795	0.633659	1.00974	0.08135	0.158143	no
TraesCS1A02G284300	TraesCS1A02G284300	-	1A:481880421-481884082	10_1_74	10_1_94	OK	4.4004	3.31251	-0.409711	-1.52861	0.0083	0.0253533	yes
TraesCS1A02G284400	TraesCS1A02G284400	-	1A:481921986-481930381	10_1_74	10_1_94	OK	1.19522	1.5275	0.3539	1.01474	0.0777	0.152473	no
TraesCS1A02G284500	TraesCS1A02G284500	-	1A:481932928-481934524	10_1_74	10_1_94	OK	4.65362	4.56102	-0.0289983	-0.0558632	0.9208	0.948183	no
TraesCS1A02G284800	TraesCS1A02G284800	-	1A:482277205-482278965	10_1_74	10_1_94	OK	75.0962	39.8025	-0.91588	-3.32864	5e-05	0.00031239	yes
TraesCS1A02G284900	TraesCS1A02G284900	-	1A:482328443-482329898	10_1_74	10_1_94	OK	11.7744	8.14192	-0.532211	-1.77096	0.00285	0.0104433	yes
TraesCS1A02G285000	TraesCS1A02G285000	-	1A:482335685-482339114	10_1_74	10_1_94	OK	0.897762	1.02815	0.195641	0.387966	0.4937	0.616973	no
TraesCS1A02G285200	TraesCS1A02G285200	-	1A:482758865-482761946	10_1_74	10_1_94	OK	22.0678	21.5542	-0.0339703	-0.143266	0.8028	0.866316	no
TraesCS1A02G285400	TraesCS1A02G285400	-	1A:482767937-482771537	10_1_74	10_1_94	OK	1.96428	1.66963	-0.234477	-0.620813	0.2822	0.407259	no
TraesCS1A02G285500	TraesCS1A02G285500	-	1A:482777473-482780309	10_1_74	10_1_94	OK	1.39898	2.8673	1.03532	1.64802	0.0087	0.0263215	yes
TraesCS1A02G285600	TraesCS1A02G285600	-	1A:482780625-482783275	10_1_74	10_1_94	OK	9.99932	6.31481	-0.663092	-2.27041	0.00015	0.000835093	yes
TraesCS1A02G285900	TraesCS1A02G285900	-	1A:482963666-482964392	10_1_74	10_1_94	OK	9.84833	4.19966	-1.22961	-2.05027	0.0015	0.00608657	yes
TraesCS1A02G286000	TraesCS1A02G286000	-	1A:482966427-482969358	10_1_74	10_1_94	OK	15.218	18.7459	0.300798	1.24685	0.03045	0.0724041	no
TraesCS1A02G286200	TraesCS1A02G286200	-	1A:483026578-483029884	10_1_74	10_1_94	OK	34.9343	40.7245	0.221256	0.981002	0.0894	0.170349	no
TraesCS1A02G286300	TraesCS1A02G286300	-	1A:483033162-483035128	10_1_74	10_1_94	OK	95.7549	69.3723	-0.464986	-2.01601	0.00075	0.00338084	yes
TraesCS1A02G286500	TraesCS1A02G286500	-	1A:483195164-483197070	10_1_74	10_1_94	OK	0.413996	1.37549	1.73226	2.36658	0.00045	0.00218894	yes
TraesCS1A02G286900	TraesCS1A02G286900	-	1A:483678246-483679340	10_1_74	10_1_94	OK	200.056	172.377	-0.214836	-0.953299	0.09635	0.180446	no
TraesCS1A02G287000	TraesCS1A02G287000	-	1A:483861631-483862357	10_1_74	10_1_94	OK	35.9945	49.2803	0.453235	1.55993	0.0073	0.0227974	yes
TraesCS1A02G287100	TraesCS1A02G287100	-	1A:483920342-483924559	10_1_74	10_1_94	OK	0.830834	0.870654	0.0675385	0.128383	0.82415	0.881589	no
TraesCS1A02G287200	TraesCS1A02G287200	-	1A:483928063-483928857	10_1_74	10_1_94	OK	0.977524	1.36395	0.480585	0.484463	0.44555	0.571966	no
TraesCS1A02G287400	TraesCS1A02G287400	-	1A:484328734-484337743	10_1_74	10_1_94	OK	2.71286	4.38153	0.691622	2.96421	5e-05	0.00031239	yes
TraesCS1A02G287500	TraesCS1A02G287500	-	1A:484998885-485000259	10_1_74	10_1_94	OK	7.92587	11.1898	0.497538	1.35507	0.01875	0.0491145	yes
TraesCS1A02G287600	TraesCS1A02G287600	-	1A:485002246-485010324	10_1_74	10_1_94	OK	3.94009	3.95538	0.00558753	0.023212	0.96675	0.977223	no
TraesCS1A02G287700	TraesCS1A02G287700	-	1A:485010537-485011160	10_1_74	10_1_94	OK	97.8319	49.1724	-0.992455	-3.79139	5e-05	0.00031239	yes
TraesCS1A02G287800	TraesCS1A02G287800	-	1A:485012382-485012973	10_1_74	10_1_94	OK	315.778	148.176	-1.0916	-4.66465	5e-05	0.00031239	yes
TraesCS1A02G288200	TraesCS1A02G288200	-	1A:485340568-485343951	10_1_74	10_1_94	OK	2.06304	2.23927	0.118255	0.426754	0.45925	0.584555	no
TraesCS1A02G288300	TraesCS1A02G288300	-	1A:485344774-485349821	10_1_74	10_1_94	OK	1.59045	0.852695	-0.899336	-2.3714	0.0001	0.000583575	yes
TraesCS1A02G288400	TraesCS1A02G288400	-	1A:485353186-485357741	10_1_74	10_1_94	OK	6.20619	7.57754	0.288021	1.26853	0.02775	0.0673665	no
TraesCS1A02G288500	TraesCS1A02G288500	-	1A:485359630-485363435	10_1_74	10_1_94	OK	7.84493	4.9002	-0.67892	-1.98908	0.00045	0.00218894	yes
TraesCS1A02G288600	TraesCS1A02G288600	-	1A:485557977-485566303	10_1_74	10_1_94	OK	2.1541	3.64021	0.756938	3.18757	5e-05	0.00031239	yes
TraesCS1A02G288700	TraesCS1A02G288700	-	1A:486042158-486050391	10_1_74	10_1_94	OK	1.37945	1.64398	0.253097	0.833548	0.14255	0.244666	no
TraesCS1A02G288800	TraesCS1A02G288800	-	1A:486052172-486054559	10_1_74	10_1_94	OK	160.997	126.29	-0.350301	-1.50917	0.00805	0.0247005	yes
TraesCS1A02G288900	TraesCS1A02G288900	-	1A:486329613-486334243	10_1_74	10_1_94	OK	2.64223	2.91487	0.141673	0.478615	0.401	0.529178	no
TraesCS1A02G289000	TraesCS1A02G289000	-	1A:486338881-486343058	10_1_74	10_1_94	OK	5.00776	2.83105	-0.822829	-2.66679	0.0001	0.000583575	yes
TraesCS1A02G289100	TraesCS1A02G289100	-	1A:486581083-486581326	10_1_74	10_1_94	OK	0.215382	0.597831	1.47284	0.622679	0.27945	0.404332	no
TraesCS1A02G289600	TraesCS1A02G289600	-	1A:486743601-486743796	10_1_74	10_1_94	OK	1.08774	0	#NAME?	#NAME?	0.0096	0.0285215	yes
TraesCS1A02G289700	TraesCS1A02G289700	-	1A:486746812-486747007	10_1_74	10_1_94	OK	4.36411	5.90362	0.435911	0.3887	0.50585	0.62764	no
TraesCS1A02G289800	TraesCS1A02G289800	-	1A:486750893-486751073	10_1_74	10_1_94	OK	102.737	94.6571	-0.118172	-0.290952	0.61655	0.722917	no
TraesCS1A02G289900	TraesCS1A02G289900	-	1A:486816907-486817108	10_1_74	10_1_94	OK	17.0798	21.2355	0.314189	0.50279	0.39105	0.5194	no
TraesCS1A02G290100	TraesCS1A02G290100	-	1A:486896764-486897070	10_1_74	10_1_94	OK	14.9141	19.3731	0.377377	1.0207	0.07775	0.152541	no
TraesCS1A02G290200	TraesCS1A02G290200	-	1A:486953458-486953967	10_1_74	10_1_94	OK	1.35414	0.911416	-0.571195	-0.663136	0.24065	0.362901	no
TraesCS1A02G290500	TraesCS1A02G290500	-	1A:487010512-487019246	10_1_74	10_1_94	OK	2.54882	4.3482	0.770588	3.15803	5e-05	0.00031239	yes
TraesCS1A02G290700	TraesCS1A02G290700	-	1A:487088735-487093379	10_1_74	10_1_94	OK	0.187502	0.440155	1.2311	1.79661	0.00285	0.0104433	yes
TraesCS1A02G290800	TraesCS1A02G290800	-	1A:487100406-487103619	10_1_74	10_1_94	OK	0.971793	2.5736	1.40507	2.49134	0.00015	0.000835093	yes
TraesCS1A02G291200	TraesCS1A02G291200	-	1A:487463044-487466385	10_1_74	10_1_94	OK	1.33766	1.38457	0.049722	0.11753	0.8372	0.891188	no
TraesCS1A02G291400	TraesCS1A02G291400	-	1A:487485916-487492936	10_1_74	10_1_94	OK	1.71535	3.12829	0.866867	1.91686	0.00095	0.00413521	yes
TraesCS1A02G291500	TraesCS1A02G291500	-	1A:487568657-487569222	10_1_74	10_1_94	OK	95.3654	102.012	0.097202	0.382623	0.5113	0.63262	no
TraesCS1A02G291600	TraesCS1A02G291600	-	1A:487571245-487571856	10_1_74	10_1_94	OK	131.157	64.1068	-1.03275	-4.1456	5e-05	0.00031239	yes
TraesCS1A02G291700	TraesCS1A02G291700	-	1A:487604482-487605044	10_1_74	10_1_94	OK	167.291	18.2873	-3.19345	-9.90031	5e-05	0.00031239	yes
TraesCS1A02G291800	TraesCS1A02G291800	-	1A:487607236-487609138	10_1_74	10_1_94	OK	1.14711	1.13909	-0.0101163	-0.0176255	0.9831	0.988181	no
TraesCS1A02G292000	TraesCS1A02G292000	-	1A:487725419-487727833	10_1_74	10_1_94	OK	2.57572	2.2679	-0.183624	-0.403363	0.47605	0.600427	no
TraesCS1A02G292100	TraesCS1A02G292100	-	1A:487728611-487734607	10_1_74	10_1_94	OK	6.53926	11.7119	0.840773	3.67148	5e-05	0.00031239	yes
TraesCS1A02G292200	TraesCS1A02G292200	-	1A:487735996-487741826	10_1_74	10_1_94	OK	6.35881	9.4943	0.578305	2.40973	5e-05	0.00031239	yes
TraesCS1A02G292300	TraesCS1A02G292300	-	1A:488065307-488071060	10_1_74	10_1_94	OK	53.3419	39.8433	-0.420933	-1.85577	0.0012	0.00504313	yes
TraesCS1A02G292400	TraesCS1A02G292400	-	1A:488071385-488074461	10_1_74	10_1_94	OK	3.12158	0.53245	-2.55156	-5.1421	5e-05	0.00031239	yes
TraesCS1A02G293200	TraesCS1A02G293200	-	1A:488235810-488239201	10_1_74	10_1_94	OK	1.30101	0.0781553	-4.05715	-4.23663	0.0013	0.00539265	yes
TraesCS1A02G293400	TraesCS1A02G293400	-	1A:488619058-488620361	10_1_74	10_1_94	OK	0.210835	0.331971	0.654947	0.5381	0.31975	0.447342	no
TraesCS1A02G294700	TraesCS1A02G294700	-	1A:489600056-489601234	10_1_74	10_1_94	OK	4.90627	1.43355	-1.77504	-2.77752	5e-05	0.00031239	yes
TraesCS1A02G295200	TraesCS1A02G295200	-	1A:490306426-490313978	10_1_74	10_1_94	OK	6.98407	8.08726	0.211582	0.919361	0.11005	0.200311	no
TraesCS1A02G295300	TraesCS1A02G295300	-	1A:490411508-490414419	10_1_74	10_1_94	OK	4.65456	2.79858	-0.733953	-1.68274	0.00445	0.0151256	yes
TraesCS1A02G295400	TraesCS1A02G295400	-	1A:490418246-490418875	10_1_74	10_1_94	OK	155.073	76.7178	-1.01531	-4.14687	5e-05	0.00031239	yes
TraesCS1A02G295700	TraesCS1A02G295700	-	1A:490759998-490760520	10_1_74	10_1_94	OK	223.575	117.629	-0.926511	-3.87522	5e-05	0.00031239	yes
TraesCS1A02G295800	TraesCS1A02G295800	-	1A:490794343-490797100	10_1_74	10_1_94	OK	10.4105	1.65484	-2.65327	-3.55949	5e-05	0.00031239	yes
TraesCS1A02G295900	TraesCS1A02G295900	-	1A:490893556-490894966	10_1_74	10_1_94	OK	4.43835	1.93886	-1.19481	-2.15702	0.0006	0.00280471	yes
TraesCS1A02G296100	TraesCS1A02G296100	-	1A:491128109-491130587	10_1_74	10_1_94	OK	4.93168	5.69593	0.20785	0.724387	0.20235	0.31872	no
TraesCS1A02G296200	TraesCS1A02G296200	-	1A:491135032-491139363	10_1_74	10_1_94	OK	4.69175	4.0128	-0.225516	-0.765806	0.1768	0.287737	no
TraesCS1A02G296300	TraesCS1A02G296300	-	1A:491148417-491153457	10_1_74	10_1_94	OK	0.837215	0.929403	0.150706	0.376525	0.51	0.63152	no
TraesCS1A02G296600	TraesCS1A02G296600	-	1A:491646959-491651680	10_1_74	10_1_94	OK	0.293055	0.777265	1.40724	2.32801	0.0002	0.00107751	yes
TraesCS1A02G296800	TraesCS1A02G296800	-	1A:492000008-492000377	10_1_74	10_1_94	OK	2.22945	2.13	-0.0658369	-0.0809063	0.89295	0.929846	no
TraesCS1A02G296900	TraesCS1A02G296900	-	1A:492045922-492046657	10_1_74	10_1_94	OK	3.2396	1.95194	-0.73091	-0.871497	0.1297	0.227839	no
TraesCS1A02G297000	TraesCS1A02G297000	-	1A:492123582-492128662	10_1_74	10_1_94	OK	1.99842	3.23038	0.692846	2.50616	5e-05	0.00031239	yes
TraesCS1A02G297100	TraesCS1A02G297100	-	1A:492193058-492194873	10_1_74	10_1_94	OK	0.426805	0.370228	-0.205163	-0.34834	0.5392	0.65723	no
TraesCS1A02G297200	TraesCS1A02G297200	-	1A:492196185-492200627	10_1_74	10_1_94	OK	2.06354	1.48316	-0.476441	-1.27939	0.02765	0.0671537	no
TraesCS1A02G297500	TraesCS1A02G297500	-	1A:492273998-492276991	10_1_74	10_1_94	OK	1.03765	0.925403	-0.165169	-0.407759	0.4813	0.605443	no
TraesCS1A02G297600	TraesCS1A02G297600	-	1A:492652070-492652999	10_1_74	10_1_94	OK	3.75781	4.4668	0.249348	0.384766	0.50215	0.624407	no
TraesCS1A02G297800	TraesCS1A02G297800	-	1A:492807459-492809424	10_1_74	10_1_94	OK	3.24704	5.74505	0.823193	2.44165	5e-05	0.00031239	yes
TraesCS1A02G297900	TraesCS1A02G297900	-	1A:493201601-493202834	10_1_74	10_1_94	OK	14.9012	15.4676	0.0538218	0.188829	0.74205	0.822085	no
TraesCS1A02G298000	TraesCS1A02G298000	-	1A:493205774-493211109	10_1_74	10_1_94	OK	2.0827	1.96806	-0.0816758	-0.252382	0.664	0.760802	no
TraesCS1A02G298100	TraesCS1A02G298100	-	1A:493211556-493216752	10_1_74	10_1_94	OK	2.73021	4.16526	0.609397	2.29755	5e-05	0.00031239	yes
TraesCS1A02G298600	TraesCS1A02G298600	-	1A:493500537-493503348	10_1_74	10_1_94	OK	0.395275	0.103481	-1.93349	-1.70846	0.0103	0.0302101	yes
TraesCS1A02G298700	TraesCS1A02G298700	-	1A:493509746-493513131	10_1_74	10_1_94	OK	3.88207	6.53942	0.752335	2.94967	5e-05	0.00031239	yes
TraesCS1A02G298800	TraesCS1A02G298800	-	1A:493736792-493737676	10_1_74	10_1_94	OK	15.1118	25.0838	0.731079	2.10188	0.0006	0.00280471	yes
[truncated: 57,905 more rows]

## Sheet: Genes_significantly_regulated
test_id	gene_id	gene	locus	sample_1	sample_2	status	value_1	value_2	log2(fold_change)	FoldChange	test_stat	p_value	q_value	significant
ENSRNA050013743	ENSRNA050013743	U1	7A:138381324-138381485	10_1_74	10_1_94	OK	0	2.67784	inf	#VALUE!	#NAME?	0.0015	0.00608657	yes
ENSRNA050013793	ENSRNA050013793	U1	1A:480753989-480754149	10_1_74	10_1_94	OK	1.95569	0	#NAME?	#NAME?	#NAME?	0.00555	0.0181418	yes
ENSRNA050015244	ENSRNA050015244	U5	2D:103147577-103147696	10_1_74	10_1_94	OK	19.9688	0	#NAME?	#NAME?	#NAME?	0.007	0.0220293	yes
ENSRNA050017170	ENSRNA050017170	Intron_gpI	2D:55014633-55014888	10_1_74	10_1_94	OK	0.435422	0	#NAME?	#NAME?	#NAME?	0.00465	0.015672	yes
ENSRNA050017274	ENSRNA050017274	U6	4A:640938775-640938878	10_1_74	10_1_94	OK	0	35.6122	inf	#VALUE!	#NAME?	0.01515	0.0413517	yes
ENSRNA050017613	ENSRNA050017613	snoZ279_R105_R108	1D:439309081-439309187	10_1_74	10_1_94	OK	25.5441	0	#NAME?	#NAME?	#NAME?	0.015	0.0410133	yes
ENSRNA050018934	ENSRNA050018934	LSU_rRNA_eukarya	Un:431954931-431955209	10_1_74	10_1_94	OK	0.479726	0	#NAME?	#NAME?	#NAME?	0.00455	0.0154017	yes
ENSRNA050019662	ENSRNA050019662	U1	5D:512894240-512894401	10_1_74	10_1_94	OK	0	2.89936	inf	#VALUE!	#NAME?	0.0048	0.016087	yes
ENSRNA050020045	ENSRNA050020045	Plant_SRP	7B:678769887-678770190	10_1_74	10_1_94	OK	0.497178	0	#NAME?	#NAME?	#NAME?	0.0048	0.016087	yes
ENSRNA050020808	ENSRNA050020808	U2	3D:507483514-507483711	10_1_74	10_1_94	OK	1.60627	0	#NAME?	#NAME?	#NAME?	5e-05	0.00031239	yes
ENSRNA050020857	ENSRNA050020857	snoR80	7D:561006696-561006827	10_1_74	10_1_94	OK	4.91627	0	#NAME?	#NAME?	#NAME?	0.00135	0.00556614	yes
ENSRNA050023020	ENSRNA050023020	Plant_SRP	4B:566984199-566984503	10_1_74	10_1_94	OK	2.58309	0	#NAME?	#NAME?	#NAME?	5e-05	0.00031239	yes
ENSRNA050023598	ENSRNA050023598	SSU_rRNA_eukarya	3B:596103578-596103836	10_1_74	10_1_94	OK	0	0.452218	inf	#VALUE!	#NAME?	0.00235	0.00889682	yes
ENSRNA050023612	ENSRNA050023612	snoR77	1B:670433801-670433937	10_1_74	10_1_94	OK	6.74424	0	#NAME?	#NAME?	#NAME?	0.0048	0.016087	yes
ENSRNA050023672	ENSRNA050023672	U2	6B:158286355-158286552	10_1_74	10_1_94	OK	0	1.02089	inf	#VALUE!	#NAME?	0.00275	0.010137	yes
ENSRNA050023957	ENSRNA050023957	U12	5B:34772124-34772280	10_1_74	10_1_94	OK	0	1.335	inf	#VALUE!	#NAME?	0.01515	0.0413517	yes
ENSRNA050024400	ENSRNA050024400	SSU_rRNA_eukarya	Un:390519677-390519795	10_1_74	10_1_94	OK	16.261	0	#NAME?	#NAME?	#NAME?	0.01475	0.0404423	yes
TraesCS1A02G013500	TraesCS1A02G013500	-	1A:7536154-7536445	10_1_74	10_1_94	OK	0	0.606346	inf	#VALUE!	#NAME?	0.0023	0.00874677	yes
TraesCS1A02G061900	TraesCS1A02G061900	-	1A:42475681-42476283	10_1_74	10_1_94	OK	0	3.22086	inf	#VALUE!	#NAME?	5e-05	0.00031239	yes
TraesCS1A02G077100	TraesCS1A02G077100	-	1A:59849304-59849712	10_1_74	10_1_94	OK	0.570226	0	#NAME?	#NAME?	#NAME?	0.0014	0.00573989	yes
TraesCS1A02G099800	TraesCS1A02G099800	-	1A:96423241-96423996	10_1_74	10_1_94	OK	3.37081	0	#NAME?	#NAME?	#NAME?	5e-05	0.00031239	yes
TraesCS1A02G203600	TraesCS1A02G203600	-	1A:365492203-365493755	10_1_74	10_1_94	OK	0.352434	0	#NAME?	#NAME?	#NAME?	5e-05	0.00031239	yes
TraesCS1A02G225800	TraesCS1A02G225800	-	1A:396262415-396262722	10_1_74	10_1_94	OK	0	2.75706	inf	#VALUE!	#NAME?	5e-05	0.00031239	yes
TraesCS1A02G265700	TraesCS1A02G265700	-	1A:461351278-461352000	10_1_74	10_1_94	OK	0.494078	0	#NAME?	#NAME?	#NAME?	5e-05	0.00031239	yes
TraesCS1A02G270900	TraesCS1A02G270900	-	1A:464901177-464908479	10_1_74	10_1_94	OK	0	2.12335	inf	#VALUE!	#NAME?	5e-05	0.00031239	yes
TraesCS1A02G271000	TraesCS1A02G271000	-	1A:464911386-464912944	10_1_74	10_1_94	OK	0.698642	0	#NAME?	#NAME?	#NAME?	5e-05	0.00031239	yes
TraesCS1A02G282400	TraesCS1A02G282400	-	1A:480599129-480602337	10_1_74	10_1_94	OK	0	2.63365	inf	#VALUE!	#NAME?	5e-05	0.00031239	yes
TraesCS1A02G282500	TraesCS1A02G282500	-	1A:480602851-480604031	10_1_74	10_1_94	OK	0	2.30732	inf	#VALUE!	#NAME?	5e-05	0.00031239	yes
TraesCS1A02G289600	TraesCS1A02G289600	-	1A:486743601-486743796	10_1_74	10_1_94	OK	1.08774	0	#NAME?	#NAME?	#NAME?	0.0096	0.0285215	yes
TraesCS1A02G326800	TraesCS1A02G326800	-	1A:516739313-516740335	10_1_74	10_1_94	OK	1.42192	0	#NAME?	#NAME?	#NAME?	5e-05	0.00031239	yes
TraesCS1A02G426000	TraesCS1A02G426000	-	1A:580739949-580743663	10_1_74	10_1_94	OK	0	2.38041	inf	#VALUE!	#NAME?	5e-05	0.00031239	yes
TraesCS1A02G432700	TraesCS1A02G432700	-	1A:584356659-584358253	10_1_74	10_1_94	OK	0	0.513707	inf	#VALUE!	#NAME?	5e-05	0.00031239	yes
TraesCS1A02G434200	TraesCS1A02G434200	-	1A:584942319-584944887	10_1_74	10_1_94	OK	0	1.04596	inf	#VALUE!	#NAME?	5e-05	0.00031239	yes
TraesCS1A02G440900	TraesCS1A02G440900	-	1A:589627585-589634401	10_1_74	10_1_94	OK	0	8.57178	inf	#VALUE!	#NAME?	5e-05	0.00031239	yes
TraesCS1A02G442200	TraesCS1A02G442200	-	1A:590967264-590968975	10_1_74	10_1_94	OK	0	1.70565	inf	#VALUE!	#NAME?	5e-05	0.00031239	yes
TraesCS1B02G005000	TraesCS1B02G005000	-	1B:3170727-3171351	10_1_74	10_1_94	OK	0	0.500616	inf	#VALUE!	#NAME?	0.0002	0.00107751	yes
TraesCS1B02G024300	TraesCS1B02G024300	-	1B:11691994-11693479	10_1_74	10_1_94	OK	10.1093	0	#NAME?	#NAME?	#NAME?	5e-05	0.00031239	yes
TraesCS1B02G034200	TraesCS1B02G034200	-	1B:16480167-16480743	10_1_74	10_1_94	OK	2.01492	0	#NAME?	#NAME?	#NAME?	5e-05	0.00031239	yes
TraesCS1B02G034600	TraesCS1B02G034600	-	1B:16530029-16530854	10_1_74	10_1_94	OK	3.28633	0	#NAME?	#NAME?	#NAME?	5e-05	0.00031239	yes
TraesCS1B02G035300	TraesCS1B02G035300	-	1B:16794948-16795182	10_1_74	10_1_94	OK	0	0.734592	inf	#VALUE!	#NAME?	0.0035	0.012371	yes
TraesCS1B02G090800	TraesCS1B02G090800	-	1B:91884764-91886007	10_1_74	10_1_94	OK	0	0.617988	inf	#VALUE!	#NAME?	5e-05	0.00031239	yes
TraesCS1B02G216400	TraesCS1B02G216400	-	1B:392150617-392151960	10_1_74	10_1_94	OK	0.343313	0	#NAME?	#NAME?	#NAME?	5e-05	0.00031239	yes
TraesCS1B02G262800	TraesCS1B02G262800	-	1B:461438824-461439079	10_1_74	10_1_94	OK	0.538979	0	#NAME?	#NAME?	#NAME?	0.0021	0.0080967	yes
TraesCS1B02G274100	TraesCS1B02G274100	-	1B:480976924-480977467	10_1_74	10_1_94	OK	0	0.645775	inf	#VALUE!	#NAME?	5e-05	0.00031239	yes
TraesCS1B02G309500	TraesCS1B02G309500	-	1B:532235625-532235847	10_1_74	10_1_94	OK	0	0.650062	inf	#VALUE!	#NAME?	0.01515	0.0413517	yes
TraesCS1B02G340000	TraesCS1B02G340000	-	1B:567978773-567979832	10_1_74	10_1_94	OK	0.442978	0	#NAME?	#NAME?	#NAME?	5e-05	0.00031239	yes
TraesCS1B02G350700	TraesCS1B02G350700	-	1B:581207057-581211481	10_1_74	10_1_94	OK	0	2.71153	inf	#VALUE!	#NAME?	5e-05	0.00031239	yes
TraesCS1B02G351200	TraesCS1B02G351200	-	1B:581595585-581596299	10_1_74	10_1_94	OK	0	2.01128	inf	#VALUE!	#NAME?	5e-05	0.00031239	yes
TraesCS1B02G361800	TraesCS1B02G361800	-	1B:590412006-590412775	10_1_74	10_1_94	OK	0	0.95655	inf	#VALUE!	#NAME?	5e-05	0.00031239	yes
TraesCS1B02G398400	TraesCS1B02G398400	-	1B:629480054-629485524	10_1_74	10_1_94	OK	0	0.711691	inf	#VALUE!	#NAME?	5e-05	0.00031239	yes
TraesCS1B02G407500	TraesCS1B02G407500	-	1B:634600648-634602828	10_1_74	10_1_94	OK	1.90531	0	#NAME?	#NAME?	#NAME?	5e-05	0.00031239	yes
TraesCS1B02G409600	TraesCS1B02G409600	-	1B:636801066-636801444	10_1_74	10_1_94	OK	0.620885	0	#NAME?	#NAME?	#NAME?	0.00015	0.000835093	yes
TraesCS1B02G410400	TraesCS1B02G410400	-	1B:637371923-637372738	10_1_74	10_1_94	OK	0.443872	0	#NAME?	#NAME?	#NAME?	5e-05	0.00031239	yes
TraesCS1B02G416500	TraesCS1B02G416500	-	1B:641519493-641519787	10_1_74	10_1_94	OK	0	0.588282	inf	#VALUE!	#NAME?	0.0011	0.00469133	yes
TraesCS1B02G448800	TraesCS1B02G448800	-	1B:667824569-667824980	10_1_74	10_1_94	OK	0	1.29314	inf	#VALUE!	#NAME?	0.0031	0.0111923	yes
TraesCS1B02G453500	TraesCS1B02G453500	-	1B:669751413-669751683	10_1_74	10_1_94	OK	0.637839	0	#NAME?	#NAME?	#NAME?	0.00135	0.00556614	yes
TraesCS1D02G022800	TraesCS1D02G022800	-	1D:9744684-9746256	10_1_74	10_1_94	OK	0.58559	0	#NAME?	#NAME?	#NAME?	5e-05	0.00031239	yes
TraesCS1D02G029300	TraesCS1D02G029300	-	1D:11524329-11527811	10_1_74	10_1_94	OK	0	0.932322	inf	#VALUE!	#NAME?	5e-05	0.00031239	yes
TraesCS1D02G029900	TraesCS1D02G029900	-	1D:11654672-11662254	10_1_74	10_1_94	OK	0	4.34449	inf	#VALUE!	#NAME?	5e-05	0.00031239	yes
TraesCS1D02G086500	TraesCS1D02G086500	-	1D:70892464-70892692	10_1_74	10_1_94	OK	0	0.848624	inf	#VALUE!	#NAME?	0.0031	0.0111923	yes
TraesCS1D02G137900	TraesCS1D02G137900	-	1D:188456234-188460700	10_1_74	10_1_94	OK	0	1.91389	inf	#VALUE!	#NAME?	5e-05	0.00031239	yes
TraesCS1D02G188000	TraesCS1D02G188000	-	1D:260402176-260402374	10_1_74	10_1_94	OK	0	2.80925	inf	#VALUE!	#NAME?	5e-05	0.00031239	yes
TraesCS1D02G206300	TraesCS1D02G206300	-	1D:291806776-291807373	10_1_74	10_1_94	OK	0.472624	0	#NAME?	#NAME?	#NAME?	5e-05	0.00031239	yes
TraesCS1D02G249400	TraesCS1D02G249400	-	1D:342161109-342162756	10_1_74	10_1_94	OK	0	0.354645	inf	#VALUE!	#NAME?	5e-05	0.00031239	yes
TraesCS1D02G392000	TraesCS1D02G392000	-	1D:462309280-462309975	10_1_74	10_1_94	OK	0.852411	0	#NAME?	#NAME?	#NAME?	5e-05	0.00031239	yes
TraesCS1D02G426900	TraesCS1D02G426900	-	1D:479750229-479750826	10_1_74	10_1_94	OK	0.442711	0	#NAME?	#NAME?	#NAME?	5e-05	0.00031239	yes
TraesCS2A02G054000	TraesCS2A02G054000	-	2A:22120304-22120718	10_1_74	10_1_94	OK	0	1.41943	inf	#VALUE!	#NAME?	5e-05	0.00031239	yes
TraesCS2A02G107400	TraesCS2A02G107400	-	2A:59741124-59742745	10_1_74	10_1_94	OK	0	0.81915	inf	#VALUE!	#NAME?	5e-05	0.00031239	yes
TraesCS2A02G108600	TraesCS2A02G108600	-	2A:60710671-60711807	10_1_74	10_1_94	OK	1.14292	0	#NAME?	#NAME?	#NAME?	5e-05	0.00031239	yes
TraesCS2A02G122300	TraesCS2A02G122300	-	2A:71665768-71671190	10_1_74	10_1_94	OK	1.12671	0	#NAME?	#NAME?	#NAME?	5e-05	0.00031239	yes
TraesCS2A02G122900	TraesCS2A02G122900	-	2A:72735024-72736332	10_1_74	10_1_94	OK	5.37688	0	#NAME?	#NAME?	#NAME?	5e-05	0.00031239	yes
TraesCS2A02G123400	TraesCS2A02G123400	-	2A:72931105-72933177	10_1_74	10_1_94	OK	10.4503	0	#NAME?	#NAME?	#NAME?	5e-05	0.00031239	yes
TraesCS2A02G140700	TraesCS2A02G140700	-	2A:85809963-85811055	10_1_74	10_1_94	OK	4.26178	0	#NAME?	#NAME?	#NAME?	5e-05	0.00031239	yes
TraesCS2A02G161900	TraesCS2A02G161900	-	2A:114322936-114323758	10_1_74	10_1_94	OK	0	11.3968	inf	#VALUE!	#NAME?	5e-05	0.00031239	yes
TraesCS2A02G228500	TraesCS2A02G228500	-	2A:251255159-251255460	10_1_74	10_1_94	OK	0	4.48635	inf	#VALUE!	#NAME?	5e-05	0.00031239	yes
TraesCS2A02G234500	TraesCS2A02G234500	-	2A:284783264-284783748	10_1_74	10_1_94	OK	0	1.05939	inf	#VALUE!	#NAME?	5e-05	0.00031239	yes
TraesCS2A02G237700	TraesCS2A02G237700	-	2A:313770243-313778042	10_1_74	10_1_94	OK	0	4.18362	inf	#VALUE!	#NAME?	5e-05	0.00031239	yes
TraesCS2A02G351700	TraesCS2A02G351700	-	2A:592090059-592092898	10_1_74	10_1_94	OK	0.610425	0	#NAME?	#NAME?	#NAME?	5e-05	0.00031239	yes
TraesCS2A02G370500	TraesCS2A02G370500	-	2A:613215992-613217162	10_1_74	10_1_94	OK	0	6.51675	inf	#VALUE!	#NAME?	5e-05	0.00031239	yes
TraesCS2A02G417700	TraesCS2A02G417700	-	2A:673419933-673420464	10_1_74	10_1_94	OK	0	0.798651	inf	#VALUE!	#NAME?	5e-05	0.00031239	yes
TraesCS2A02G420200	TraesCS2A02G420200	-	2A:676238236-676242398	10_1_74	10_1_94	OK	0	3.32029	inf	#VALUE!	#NAME?	5e-05	0.00031239	yes
TraesCS2A02G420300	TraesCS2A02G420300	-	2A:676238236-676242398	10_1_74	10_1_94	OK	0	0.345162	inf	#VALUE!	#NAME?	0.0009	0.00394914	yes
TraesCS2A02G420400	TraesCS2A02G420400	-	2A:676243345-676244202	10_1_74	10_1_94	OK	0	3.36237	inf	#VALUE!	#NAME?	5e-05	0.00031239	yes
TraesCS2A02G456800	TraesCS2A02G456800	-	2A:705525400-705527817	10_1_74	10_1_94	OK	0	1.46813	inf	#VALUE!	#NAME?	5e-05	0.00031239	yes
TraesCS2A02G459100	TraesCS2A02G459100	-	2A:706267892-706270694	10_1_74	10_1_94	OK	0	0.372022	inf	#VALUE!	#NAME?	5e-05	0.00031239	yes
TraesCS2A02G513200	TraesCS2A02G513200	-	2A:738043661-738043886	10_1_74	10_1_94	OK	1.38502	0	#NAME?	#NAME?	#NAME?	0.00865	0.0262099	yes
TraesCS2A02G513600	TraesCS2A02G513600	-	2A:738213690-738213996	10_1_74	10_1_94	OK	1.05087	0	#NAME?	#NAME?	#NAME?	0.00075	0.00338084	yes
TraesCS2A02G530500	TraesCS2A02G530500	-	2A:748227903-748229064	10_1_74	10_1_94	OK	0	0.52333	inf	#VALUE!	#NAME?	5e-05	0.00031239	yes
TraesCS2A02G539000	TraesCS2A02G539000	-	2A:751546348-751547605	10_1_74	10_1_94	OK	0.313892	0	#NAME?	#NAME?	#NAME?	5e-05	0.00031239	yes
TraesCS2A02G541300	TraesCS2A02G541300	-	2A:752862346-752866752	10_1_74	10_1_94	OK	0.33689	0	#NAME?	#NAME?	#NAME?	5e-05	0.00031239	yes
TraesCS2A02G550500	TraesCS2A02G550500	-	2A:757918094-757918562	10_1_74	10_1_94	OK	0	0.484215	inf	#VALUE!	#NAME?	5e-05	0.00031239	yes
TraesCS2A02G554600	TraesCS2A02G554600	-	2A:759575433-759577384	10_1_74	10_1_94	OK	0	0.349641	inf	#VALUE!	#NAME?	5e-05	0.00031239	yes
TraesCS2A02G561200	TraesCS2A02G561200	-	2A:763024412-763026599	10_1_74	10_1_94	OK	0	0.424462	inf	#VALUE!	#NAME?	5e-05	0.00031239	yes
TraesCS2A02G562300	TraesCS2A02G562300	-	2A:763449689-763450976	10_1_74	10_1_94	OK	0	0.905942	inf	#VALUE!	#NAME?	5e-05	0.00031239	yes
TraesCS2A02G564300	TraesCS2A02G564300	-	2A:764677220-764679814	10_1_74	10_1_94	OK	0	1.72105	inf	#VALUE!	#NAME?	5e-05	0.00031239	yes
TraesCS2A02G564400	TraesCS2A02G564400	-	2A:764685266-764686294	10_1_74	10_1_94	OK	0	0.921966	inf	#VALUE!	#NAME?	5e-05	0.00031239	yes
TraesCS2A02G566800	TraesCS2A02G566800	-	2A:765826140-765827155	10_1_74	10_1_94	OK	0	1.50818	inf	#VALUE!	#NAME?	5e-05	0.00031239	yes
TraesCS2A02G567700	TraesCS2A02G567700	-	2A:766445620-766447304	10_1_74	10_1_94	OK	0.619486	0	#NAME?	#NAME?	#NAME?	5e-05	0.00031239	yes
TraesCS2A02G572500	TraesCS2A02G572500	-	2A:768626151-768627892	10_1_74	10_1_94	OK	0.427333	0	#NAME?	#NAME?	#NAME?	5e-05	0.00031239	yes
TraesCS2A02G581300	TraesCS2A02G581300	-	2A:773379398-773380303	10_1_74	10_1_94	OK	0.535684	0	#NAME?	#NAME?	#NAME?	5e-05	0.00031239	yes
TraesCS2A02G584700	TraesCS2A02G584700	-	2A:775980434-775982016	10_1_74	10_1_94	OK	0	0.981154	inf	#VALUE!	#NAME?	5e-05	0.00031239	yes
TraesCS2B02G059900	TraesCS2B02G059900	-	2B:29005487-29005807	10_1_74	10_1_94	OK	0	2.20526	inf	#VALUE!	#NAME?	5e-05	0.00031239	yes
TraesCS2B02G110600	TraesCS2B02G110600	-	2B:72580535-72581012	10_1_74	10_1_94	OK	0.509591	0	#NAME?	#NAME?	#NAME?	0.00955	0.0283997	yes
TraesCS2B02G113100	TraesCS2B02G113100	-	2B:76486291-76489168	10_1_74	10_1_94	OK	0	2.43667	inf	#VALUE!	#NAME?	5e-05	0.00031239	yes
TraesCS2B02G116000	TraesCS2B02G116000	-	2B:79639991-79652013	10_1_74	10_1_94	OK	0	1.01323	inf	#VALUE!	#NAME?	5e-05	0.00031239	yes
TraesCS2B02G120900	TraesCS2B02G120900	-	2B:88434450-88435026	10_1_74	10_1_94	OK	0	0.431958	inf	#VALUE!	#NAME?	0.00095	0.00413521	yes
TraesCS2B02G128000	TraesCS2B02G128000	-	2B:95858741-95860915	10_1_74	10_1_94	OK	1.47213	0	#NAME?	#NAME?	#NAME?	5e-05	0.00031239	yes
TraesCS2B02G137200	TraesCS2B02G137200	-	2B:104079928-104082571	10_1_74	10_1_94	OK	0.68978	0	#NAME?	#NAME?	#NAME?	5e-05	0.00031239	yes
TraesCS2B02G181500	TraesCS2B02G181500	-	2B:156589557-156590268	10_1_74	10_1_94	OK	0.460438	0	#NAME?	#NAME?	#NAME?	0.00055	0.00260185	yes
TraesCS2B02G205800	TraesCS2B02G205800	-	2B:184800226-184801099	10_1_74	10_1_94	OK	0	0.452603	inf	#VALUE!	#NAME?	5e-05	0.00031239	yes
TraesCS2B02G213100	TraesCS2B02G213100	-	2B:197701662-197701932	10_1_74	10_1_94	OK	0	0.512464	inf	#VALUE!	#NAME?	0.0015	0.00608657	yes
TraesCS2B02G253400	TraesCS2B02G253400	-	2B:276492150-276492495	10_1_74	10_1_94	OK	0.710139	0	#NAME?	#NAME?	#NAME?	0.00055	0.00260185	yes
TraesCS2B02G374400	TraesCS2B02G374400	-	2B:534398121-534398737	10_1_74	10_1_94	OK	0.750976	0	#NAME?	#NAME?	#NAME?	5e-05	0.00031239	yes
TraesCS2B02G396100	TraesCS2B02G396100	-	2B:562704705-562705399	10_1_74	10_1_94	OK	0.598382	0	#NAME?	#NAME?	#NAME?	5e-05	0.00031239	yes
TraesCS2B02G404500	TraesCS2B02G404500	-	2B:572586530-572586818	10_1_74	10_1_94	OK	0.60052	0	#NAME?	#NAME?	#NAME?	0.0022	0.00842155	yes
TraesCS2B02G460500	TraesCS2B02G460500	-	2B:654545863-654546184	10_1_74	10_1_94	OK	0	0.642281	inf	#VALUE!	#NAME?	5e-05	0.00031239	yes
TraesCS2B02G476100	TraesCS2B02G476100	-	2B:672860659-672860890	10_1_74	10_1_94	OK	0	1.80969	inf	#VALUE!	#NAME?	0.0011	0.00469133	yes
TraesCS2B02G488800	TraesCS2B02G488800	-	2B:686055834-686056474	10_1_74	10_1_94	OK	0.41523	0	#NAME?	#NAME?	#NAME?	5e-05	0.00031239	yes
TraesCS2B02G538400	TraesCS2B02G538400	-	2B:733732193-733732934	10_1_74	10_1_94	OK	0	0.403848	inf	#VALUE!	#NAME?	5e-05	0.00031239	yes
TraesCS2B02G549000	TraesCS2B02G549000	-	2B:745034232-745035324	10_1_74	10_1_94	OK	0	5.5962	inf	#VALUE!	#NAME?	5e-05	0.00031239	yes
TraesCS2B02G553900	TraesCS2B02G553900	-	2B:749147671-749148106	10_1_74	10_1_94	OK	0	1.31376	inf	#VALUE!	#NAME?	5e-05	0.00031239	yes
TraesCS2B02G602700	TraesCS2B02G602700	-	2B:785036131-785037578	10_1_74	10_1_94	OK	5.20877	0	#NAME?	#NAME?	#NAME?	5e-05	0.00031239	yes
TraesCS2B02G608800	TraesCS2B02G608800	-	2B:789119520-789134807	10_1_74	10_1_94	OK	0	1.18132	inf	#VALUE!	#NAME?	5e-05	0.00031239	yes
TraesCS2B02G612400	TraesCS2B02G612400	-	2B:791703849-791705289	10_1_74	10_1_94	OK	0.645316	0	#NAME?	#NAME?	#NAME?	5e-05	0.00031239	yes
TraesCS2B02G624400	TraesCS2B02G624400	-	2B:797537678-797539303	10_1_74	10_1_94	OK	2.96725	0	#NAME?	#NAME?	#NAME?	5e-05	0.00031239	yes
TraesCS2B02G625900	TraesCS2B02G625900	-	2B:798390411-798393269	10_1_74	10_1_94	OK	0.708902	0	#NAME?	#NAME?	#NAME?	5e-05	0.00031239	yes
TraesCS2B02G627000	TraesCS2B02G627000	-	2B:798956420-798958863	10_1_74	10_1_94	OK	0.468771	0	#NAME?	#NAME?	#NAME?	5e-05	0.00031239	yes
TraesCS2B02G627800	TraesCS2B02G627800	-	2B:799564898-799570440	10_1_74	10_1_94	OK	0	0.597249	inf	#VALUE!	#NAME?	5e-05	0.00031239	yes
TraesCS2D02G047100	TraesCS2D02G047100	-	2D:17310690-17310930	10_1_74	10_1_94	OK	2.23037	0	#NAME?	#NAME?	#NAME?	5e-05	0.00031239	yes
TraesCS2D02G084600	TraesCS2D02G084600	-	2D:36657311-36661415	10_1_74	10_1_94	OK	0	0.467824	inf	#VALUE!	#NAME?	5e-05	0.00031239	yes
TraesCS2D02G085100	TraesCS2D02G085100	-	2D:36789336-36800416	10_1_74	10_1_94	OK	0	2.63116	inf	#VALUE!	#NAME?	5e-05	0.00031239	yes
TraesCS2D02G154900	TraesCS2D02G154900	-	2D:98658406-98659639	10_1_74	10_1_94	OK	1.18456	0	#NAME?	#NAME?	#NAME?	5e-05	0.00031239	yes
TraesCS2D02G175000	TraesCS2D02G175000	-	2D:118533904-118534228	10_1_74	10_1_94	OK	0.389312	0	#NAME?	#NAME?	#NAME?	0.00255	0.00953052	yes
TraesCS2D02G208400	TraesCS2D02G208400	-	2D:162506049-162507131	10_1_74	10_1_94	OK	0	1.12599	inf	#VALUE!	#NAME?	0.00095	0.00413521	yes
TraesCS2D02G342200	TraesCS2D02G342200	-	2D:437898250-437901472	10_1_74	10_1_94	OK	0	0.472284	inf	#VALUE!	#NAME?	5e-05	0.00031239	yes
TraesCS2D02G349200	TraesCS2D02G349200	-	2D:446857330-446859539	10_1_74	10_1_94	OK	0.465966	0	#NAME?	#NAME?	#NAME?	5e-05	0.00031239	yes
TraesCS2D02G397400	TraesCS2D02G397400	-	2D:508405754-508408361	10_1_74	10_1_94	OK	0	11.4372	inf	#VALUE!	#NAME?	5e-05	0.00031239	yes
TraesCS2D02G431100	TraesCS2D02G431100	-	2D:543530550-543532023	10_1_74	10_1_94	OK	0.639934	0	#NAME?	#NAME?	#NAME?	5e-05	0.00031239	yes
TraesCS2D02G441600	TraesCS2D02G441600	-	2D:552069076-552070297	10_1_74	10_1_94	OK	0	2.23911	inf	#VALUE!	#NAME?	5e-05	0.00031239	yes
TraesCS2D02G441700	TraesCS2D02G441700	-	2D:552072098-552073340	10_1_74	10_1_94	OK	0	0.656317	inf	#VALUE!	#NAME?	5e-05	0.00031239	yes
TraesCS2D02G494600	TraesCS2D02G494600	-	2D:591603104-591603503	10_1_74	10_1_94	OK	0	0.552564	inf	#VALUE!	#NAME?	0.0038	0.0132531	yes
TraesCS2D02G495600	TraesCS2D02G495600	-	2D:592376047-592376518	10_1_74	10_1_94	OK	0	0.628975	inf	#VALUE!	#NAME?	5e-05	0.00031239	yes
TraesCS2D02G502200	TraesCS2D02G502200	-	2D:596193372-596193659	10_1_74	10_1_94	OK	0	3.19536	inf	#VALUE!	#NAME?	5e-05	0.00031239	yes
TraesCS2D02G503600	TraesCS2D02G503600	-	2D:598328716-598330241	10_1_74	10_1_94	OK	0	0.349927	inf	#VALUE!	#NAME?	5e-05	0.00031239	yes
TraesCS2D02G515200	TraesCS2D02G515200	-	2D:606648460-606648766	10_1_74	10_1_94	OK	1.4532	0	#NAME?	#NAME?	#NAME?	0.00015	0.000835093	yes
TraesCS2D02G533600	TraesCS2D02G533600	-	2D:617995074-617995681	10_1_74	10_1_94	OK	0.803652	0	#NAME?	#NAME?	#NAME?	5e-05	0.00031239	yes
TraesCS2D02G534200	TraesCS2D02G534200	-	2D:618132568-618132841	10_1_74	10_1_94	OK	0.563074	0	#NAME?	#NAME?	#NAME?	0.012	0.0341495	yes
TraesCS2D02G544600	TraesCS2D02G544600	-	2D:621600182-621601422	10_1_74	10_1_94	OK	0.65942	0	#NAME?	#NAME?	#NAME?	5e-05	0.00031239	yes
TraesCS2D02G568300	TraesCS2D02G568300	-	2D:636372276-636373865	10_1_74	10_1_94	OK	0	0.315195	inf	#VALUE!	#NAME?	5e-05	0.00031239	yes
TraesCS2D02G579900	TraesCS2D02G579900	-	2D:642100271-642101692	10_1_74	10_1_94	OK	1.00772	0	#NAME?	#NAME?	#NAME?	5e-05	0.00031239	yes
TraesCS2D02G580800	TraesCS2D02G580800	-	2D:642828483-642830523	10_1_74	10_1_94	OK	10.7573	0	#NAME?	#NAME?	#NAME?	5e-05	0.00031239	yes
TraesCS2D02G583700	TraesCS2D02G583700	-	2D:643771257-643776253	10_1_74	10_1_94	OK	0.616943	0	#NAME?	#NAME?	#NAME?	5e-05	0.00031239	yes
TraesCS2D02G583900	TraesCS2D02G583900	-	2D:643788242-643789694	10_1_74	10_1_94	OK	0.533614	0	#NAME?	#NAME?	#NAME?	5e-05	0.00031239	yes
TraesCS2D02G584100	TraesCS2D02G584100	-	2D:643800293-643802057	10_1_74	10_1_94	OK	0.321267	0	#NAME?	#NAME?	#NAME?	5e-05	0.00031239	yes
TraesCS2D02G587500	TraesCS2D02G587500	-	2D:645357354-645357949	10_1_74	10_1_94	OK	1.70024	0	#NAME?	#NAME?	#NAME?	5e-05	0.00031239	yes
TraesCS2D02G587700	TraesCS2D02G587700	-	2D:645429149-645430196	10_1_74	10_1_94	OK	5.41092	0	#NAME?	#NAME?	#NAME?	5e-05	0.00031239	yes
TraesCS2D02G587900	TraesCS2D02G587900	-	2D:645650230-645653557	10_1_74	10_1_94	OK	5.01072	0	#NAME?	#NAME?	#NAME?	5e-05	0.00031239	yes
TraesCS2D02G588600	TraesCS2D02G588600	-	2D:645757210-645759171	10_1_74	10_1_94	OK	4.71384	0	#NAME?	#NAME?	#NAME?	5e-05	0.00031239	yes
TraesCS2D02G590000	TraesCS2D02G590000	-	2D:646084347-646085236	10_1_74	10_1_94	OK	1.31259	0	#NAME?	#NAME?	#NAME?	5e-05	0.00031239	yes
TraesCS2D02G590700	TraesCS2D02G590700	-	2D:646492727-646497714	10_1_74	10_1_94	OK	0	3.37517	inf	#VALUE!	#NAME?	5e-05	0.00031239	yes
TraesCS3A02G072000	TraesCS3A02G072000	-	3A:44550051-44552658	10_1_74	10_1_94	OK	0	2.44531	inf	#VALUE!	#NAME?	5e-05	0.00031239	yes
TraesCS3A02G077300	TraesCS3A02G077300	-	3A:48663109-48663771	10_1_74	10_1_94	OK	0	0.430822	inf	#VALUE!	#NAME?	5e-05	0.00031239	yes
TraesCS3A02G148100	TraesCS3A02G148100	-	3A:130966614-130968386	10_1_74	10_1_94	OK	0	0.503233	inf	#VALUE!	#NAME?	0.0032	0.0114917	yes
TraesCS3A02G220100	TraesCS3A02G220100	-	3A:405831515-405842048	10_1_74	10_1_94	OK	0	2.22722	inf	#VALUE!	#NAME?	5e-05	0.00031239	yes
TraesCS3A02G291400	TraesCS3A02G291400	-	3A:521629275-521629836	10_1_74	10_1_94	OK	0.365442	0	#NAME?	#NAME?	#NAME?	0.00135	0.00556614	yes
TraesCS3A02G318900	TraesCS3A02G318900	-	3A:561054896-561055342	10_1_74	10_1_94	OK	0.777855	0	#NAME?	#NAME?	#NAME?	0.01755	0.0465328	yes
TraesCS3A02G379600	TraesCS3A02G379600	-	3A:629106152-629107247	10_1_74	10_1_94	OK	0.753471	0	#NAME?	#NAME?	#NAME?	5e-05	0.00031239	yes
TraesCS3A02G397300	TraesCS3A02G397300	-	3A:644704281-644705155	10_1_74	10_1_94	OK	1.63485	0	#NAME?	#NAME?	#NAME?	5e-05	0.00031239	yes
TraesCS3A02G408700	TraesCS3A02G408700	-	3A:653416786-653418249	10_1_74	10_1_94	OK	0.4894	0	#NAME?	#NAME?	#NAME?	5e-05	0.00031239	yes
TraesCS3A02G414900	TraesCS3A02G414900	-	3A:658292042-658293424	10_1_74	10_1_94	OK	3.03997	0	#NAME?	#NAME?	#NAME?	5e-05	0.00031239	yes
TraesCS3A02G425700	TraesCS3A02G425700	-	3A:668211448-668213256	10_1_74	10_1_94	OK	0	0.485093	inf	#VALUE!	#NAME?	5e-05	0.00031239	yes
TraesCS3A02G427300	TraesCS3A02G427300	-	3A:670833469-670835012	10_1_74	10_1_94	OK	0.583506	0	#NAME?	#NAME?	#NAME?	5e-05	0.00031239	yes
TraesCS3A02G518100	TraesCS3A02G518100	-	3A:735484828-735486034	10_1_74	10_1_94	OK	0	0.652433	inf	#VALUE!	#NAME?	5e-05	0.00031239	yes
TraesCS3A02G518200	TraesCS3A02G518200	-	3A:735715803-735717631	10_1_74	10_1_94	OK	3.62077	0	#NAME?	#NAME?	#NAME?	5e-05	0.00031239	yes
TraesCS3A02G529400	TraesCS3A02G529400	-	3A:742928945-742929923	10_1_74	10_1_94	OK	0	0.331145	inf	#VALUE!	#NAME?	5e-05	0.00031239	yes
TraesCS3A02G533800	TraesCS3A02G533800	-	3A:746185901-746189213	10_1_74	10_1_94	OK	0	1.13448	inf	#VALUE!	#NAME?	5e-05	0.00031239	yes
TraesCS3B02G009300	TraesCS3B02G009300	-	3B:4458925-4459506	10_1_74	10_1_94	OK	0.385259	0	#NAME?	#NAME?	#NAME?	5e-05	0.00031239	yes
TraesCS3B02G036200	TraesCS3B02G036200	-	3B:17788585-17789611	10_1_74	10_1_94	OK	0.695629	0	#NAME?	#NAME?	#NAME?	5e-05	0.00031239	yes
TraesCS3B02G036400	TraesCS3B02G036400	-	3B:17865174-17866543	10_1_74	10_1_94	OK	0.955579	0	#NAME?	#NAME?	#NAME?	5e-05	0.00031239	yes
TraesCS3B02G063600	TraesCS3B02G063600	-	3B:35697821-35698169	10_1_74	10_1_94	OK	0	5.38984	inf	#VALUE!	#NAME?	5e-05	0.00031239	yes
TraesCS3B02G091400	TraesCS3B02G091400	-	3B:60365230-60368062	10_1_74	10_1_94	OK	0	0.931168	inf	#VALUE!	#NAME?	5e-05	0.00031239	yes
TraesCS3B02G094100	TraesCS3B02G094100	-	3B:62964338-62972385	10_1_74	10_1_94	OK	0	1.59742	inf	#VALUE!	#NAME?	5e-05	0.00031239	yes
TraesCS3B02G126800	TraesCS3B02G126800	-	3B:103721478-103722905	10_1_74	10_1_94	OK	8.14208	0	#NAME?	#NAME?	#NAME?	5e-05	0.00031239	yes
TraesCS3B02G126900	TraesCS3B02G126900	-	3B:103907872-103909976	10_1_74	10_1_94	OK	2.42002	0	#NAME?	#NAME?	#NAME?	5e-05	0.00031239	yes
TraesCS3B02G155200	TraesCS3B02G155200	-	3B:147872441-147873029	10_1_74	10_1_94	OK	0	0.757281	inf	#VALUE!	#NAME?	5e-05	0.00031239	yes
TraesCS3B02G158800	TraesCS3B02G158800	-	3B:154195710-154197010	10_1_74	10_1_94	OK	0	4.06811	inf	#VALUE!	#NAME?	5e-05	0.00031239	yes
TraesCS3B02G160200	TraesCS3B02G160200	-	3B:155418392-155419278	10_1_74	10_1_94	OK	0.713554	0	#NAME?	#NAME?	#NAME?	5e-05	0.00031239	yes
TraesCS3B02G216700	TraesCS3B02G216700	-	3B:257547799-257548135	10_1_74	10_1_94	OK	0	0.698741	inf	#VALUE!	#NAME?	5e-05	0.00031239	yes
TraesCS3B02G226200	TraesCS3B02G226200	-	3B:313807931-313808801	10_1_74	10_1_94	OK	0	5.59476	inf	#VALUE!	#NAME?	5e-05	0.00031239	yes
TraesCS3B02G257500	TraesCS3B02G257500	-	3B:415049900-415056497	10_1_74	10_1_94	OK	0.392611	0	#NAME?	#NAME?	#NAME?	5e-05	0.00031239	yes
TraesCS3B02G266700	TraesCS3B02G266700	-	3B:427584859-427585167	10_1_74	10_1_94	OK	1.85666	0	#NAME?	#NAME?	#NAME?	0.00065	0.0029982	yes
TraesCS3B02G289300	TraesCS3B02G289300	-	3B:464219119-464220848	10_1_74	10_1_94	OK	7.26308	0	#NAME?	#NAME?	#NAME?	5e-05	0.00031239	yes
TraesCS3B02G291600	TraesCS3B02G291600	-	3B:469634288-469645920	10_1_74	10_1_94	OK	0	1.62761	inf	#VALUE!	#NAME?	5e-05	0.00031239	yes
TraesCS3B02G359300	TraesCS3B02G359300	-	3B:571747968-571749111	10_1_74	10_1_94	OK	0	0.934261	inf	#VALUE!	#NAME?	5e-05	0.00031239	yes
TraesCS3B02G380300	TraesCS3B02G380300	-	3B:597816091-597816980	10_1_74	10_1_94	OK	0.709873	0	#NAME?	#NAME?	#NAME?	5e-05	0.00031239	yes
TraesCS3B02G393600	TraesCS3B02G393600	-	3B:619061159-619061375	10_1_74	10_1_94	OK	1.73498	0	#NAME?	#NAME?	#NAME?	0.0034	0.0120817	yes
TraesCS3B02G396600	TraesCS3B02G396600	-	3B:625421250-625421457	10_1_74	10_1_94	OK	0	2.23774	inf	#VALUE!	#NAME?	0.0005	0.00239942	yes
TraesCS3B02G408500	TraesCS3B02G408500	-	3B:644162408-644163125	10_1_74	10_1_94	OK	0.64983	0	#NAME?	#NAME?	#NAME?	0.0001	0.000583575	yes
TraesCS3B02G417900	TraesCS3B02G417900	-	3B:654655815-654658054	10_1_74	10_1_94	OK	4.11984	0	#NAME?	#NAME?	#NAME?	5e-05	0.00031239	yes
TraesCS3B02G448200	TraesCS3B02G448200	-	3B:688392585-688395051	10_1_74	10_1_94	OK	2.97907	0	#NAME?	#NAME?	#NAME?	5e-05	0.00031239	yes
TraesCS3B02G456000	TraesCS3B02G456000	-	3B:697565596-697568114	10_1_74	10_1_94	OK	0	1.58536	inf	#VALUE!	#NAME?	5e-05	0.00031239	yes
TraesCS3B02G466100	TraesCS3B02G466100	-	3B:708716901-708717699	10_1_74	10_1_94	OK	0	3.35852	inf	#VALUE!	#NAME?	5e-05	0.00031239	yes
TraesCS3B02G529800	TraesCS3B02G529800	-	3B:771190278-771195541	10_1_74	10_1_94	OK	0	0.621977	inf	#VALUE!	#NAME?	5e-05	0.00031239	yes
TraesCS3B02G546700	TraesCS3B02G546700	-	3B:783125813-783126116	10_1_74	10_1_94	OK	0	0.761016	inf	#VALUE!	#NAME?	0.00125	0.00522467	yes
TraesCS3B02G573800	TraesCS3B02G573800	-	3B:804248665-804248917	10_1_74	10_1_94	OK	0.983783	0	#NAME?	#NAME?	#NAME?	0.0014	0.00573989	yes
TraesCS3B02G599300	TraesCS3B02G599300	-	3B:820446971-820447610	10_1_74	10_1_94	OK	0	0.578131	inf	#VALUE!	#NAME?	5e-05	0.00031239	yes
TraesCS3D02G045700	TraesCS3D02G045700	-	3D:17413453-17413909	10_1_74	10_1_94	OK	0	0.97419	inf	#VALUE!	#NAME?	5e-05	0.00031239	yes
TraesCS3D02G163200	TraesCS3D02G163200	-	3D:134598763-134599381	10_1_74	10_1_94	OK	0.378036	0	#NAME?	#NAME?	#NAME?	0.0026	0.00968176	yes
TraesCS3D02G281400	TraesCS3D02G281400	-	3D:389211716-389213101	10_1_74	10_1_94	OK	0.51549	0	#NAME?	#NAME?	#NAME?	0.002	0.00776512	yes
TraesCS3D02G347500	TraesCS3D02G347500	-	3D:459159863-459160013	10_1_74	10_1_94	OK	0	3.05517	inf	#VALUE!	#NAME?	0.0118	0.0337021	yes
TraesCS3D02G347600	TraesCS3D02G347600	-	3D:459194726-459194876	10_1_74	10_1_94	OK	0	6.17844	inf	#VALUE!	#NAME?	0.00065	0.0029982	yes
TraesCS3D02G368200	TraesCS3D02G368200	-	3D:481711081-481711462	10_1_74	10_1_94	OK	0.666424	0	#NAME?	#NAME?	#NAME?	0.0032	0.0114917	yes
TraesCS3D02G451300	TraesCS3D02G451300	-	3D:559127775-559128261	10_1_74	10_1_94	OK	0	0.760816	inf	#VALUE!	#NAME?	0.0012	0.00504313	yes
TraesCS3D02G530900	TraesCS3D02G530900	-	3D:607205678-607207863	10_1_74	10_1_94	OK	1.05242	0	#NAME?	#NAME?	#NAME?	5e-05	0.00031239	yes
TraesCS3D02G531300	TraesCS3D02G531300	-	3D:607379707-607379983	10_1_74	10_1_94	OK	0	0.656472	inf	#VALUE!	#NAME?	5e-05	0.00031239	yes
TraesCS4A02G094200	TraesCS4A02G094200	-	4A:102387583-102388031	10_1_74	10_1_94	OK	0	12.8267	inf	#VALUE!	#NAME?	5e-05	0.00031239	yes
TraesCS4A02G108700	TraesCS4A02G108700	-	4A:127282108-127289564	10_1_74	10_1_94	OK	0	0.983765	inf	#VALUE!	#NAME?	5e-05	0.00031239	yes
TraesCS4A02G150200	TraesCS4A02G150200	-	4A:295133490-295134117	10_1_74	10_1_94	OK	0	0.894437	inf	#VALUE!	#NAME?	5e-05	0.00031239	yes
TraesCS4A02G172300	TraesCS4A02G172300	-	4A:437489657-437491090	10_1_74	10_1_94	OK	0	0.823576	inf	#VALUE!	#NAME?	5e-05	0.00031239	yes
TraesCS4A02G181800	TraesCS4A02G181800	-	4A:456455245-456455921	10_1_74	10_1_94	OK	0.960463	0	#NAME?	#NAME?	#NAME?	5e-05	0.00031239	yes
TraesCS4A02G220000	TraesCS4A02G220000	-	4A:522292727-522296115	10_1_74	10_1_94	OK	0	0.689865	inf	#VALUE!	#NAME?	5e-05	0.00031239	yes
TraesCS4A02G261700	TraesCS4A02G261700	-	4A:574158149-574159454	10_1_74	10_1_94	OK	0	1.97091	inf	#VALUE!	#NAME?	5e-05	0.00031239	yes
TraesCS4A02G278000	TraesCS4A02G278000	-	4A:585556794-585557127	10_1_74	10_1_94	OK	0	1.02519	inf	#VALUE!	#NAME?	0.0134	0.0373964	yes
TraesCS4A02G279700	TraesCS4A02G279700	-	4A:586857086-586858056	10_1_74	10_1_94	OK	0	0.705479	inf	#VALUE!	#NAME?	5e-05	0.00031239	yes
TraesCS4A02G308800	TraesCS4A02G308800	-	4A:602269459-602272127	10_1_74	10_1_94	OK	0.350101	0	#NAME?	#NAME?	#NAME?	5e-05	0.00031239	yes
TraesCS4A02G316000	TraesCS4A02G316000	-	4A:606116293-606116866	10_1_74	10_1_94	OK	0	2.20643	inf	#VALUE!	#NAME?	5e-05	0.00031239	yes
TraesCS4A02G326700	TraesCS4A02G326700	-	4A:613581282-613582998	10_1_74	10_1_94	OK	0	0.976766	inf	#VALUE!	#NAME?	5e-05	0.00031239	yes
TraesCS4A02G340300	TraesCS4A02G340300	-	4A:621506610-621509442	10_1_74	10_1_94	OK	0	0.412076	inf	#VALUE!	#NAME?	0.0001	0.000583575	yes
TraesCS4A02G390200	TraesCS4A02G390200	-	4A:667344887-667346497	10_1_74	10_1_94	OK	6.99536	0	#NAME?	#NAME?	#NAME?	5e-05	0.00031239	yes
TraesCS4A02G405200	TraesCS4A02G405200	-	4A:678371317-678373881	10_1_74	10_1_94	OK	0.868748	0	#NAME?	#NAME?	#NAME?	0.00035	0.00175922	yes
TraesCS4B02G000200	TraesCS4B02G000200	-	4B:230188-233429	10_1_74	10_1_94	OK	0	1.50823	inf	#VALUE!	#NAME?	5e-05	0.00031239	yes
TraesCS4B02G004300	TraesCS4B02G004300	-	4B:2775239-2776105	10_1_74	10_1_94	OK	0.835142	0	#NAME?	#NAME?	#NAME?	5e-05	0.00031239	yes
TraesCS4B02G005200	TraesCS4B02G005200	-	4B:3776931-3784177	10_1_74	10_1_94	OK	0	4.66649	inf	#VALUE!	#NAME?	5e-05	0.00031239	yes
TraesCS4B02G009100	TraesCS4B02G009100	-	4B:5932191-5935232	10_1_74	10_1_94	OK	0.515947	0	#NAME?	#NAME?	#NAME?	5e-05	0.00031239	yes
TraesCS4B02G035900	TraesCS4B02G035900	-	4B:26071513-26072384	10_1_74	10_1_94	OK	0.653612	0	#NAME?	#NAME?	#NAME?	5e-05	0.00031239	yes
TraesCS4B02G103800	TraesCS4B02G103800	-	4B:109920724-109923651	10_1_74	10_1_94	OK	3.29906	0	#NAME?	#NAME?	#NAME?	5e-05	0.00031239	yes
TraesCS4B02G148400	TraesCS4B02G148400	-	4B:214008628-214009219	10_1_74	10_1_94	OK	0.698801	0	#NAME?	#NAME?	#NAME?	5e-05	0.00031239	yes
TraesCS4B02G170600	TraesCS4B02G170600	-	4B:373780207-373786616	10_1_74	10_1_94	OK	4.12351	0	#NAME?	#NAME?	#NAME?	5e-05	0.00031239	yes
TraesCS4B02G171700	TraesCS4B02G171700	-	4B:376029083-376029497	10_1_74	10_1_94	OK	0	0.396107	inf	#VALUE!	#NAME?	5e-05	0.00031239	yes
TraesCS4B02G297700	TraesCS4B02G297700	-	4B:582956587-582956863	10_1_74	10_1_94	OK	0	0.769868	inf	#VALUE!	#NAME?	0.00235	0.00889682	yes
TraesCS4B02G308800	TraesCS4B02G308800	-	4B:599399569-599399905	10_1_74	10_1_94	OK	0.672975	0	#NAME?	#NAME?	#NAME?	0.0014	0.00573989	yes
TraesCS4B02G327900	TraesCS4B02G327900	-	4B:618614355-618614751	10_1_74	10_1_94	OK	0	0.387033	inf	#VALUE!	#NAME?	0.0055	0.0180089	yes
TraesCS4B02G369300	TraesCS4B02G369300	-	4B:654924852-654925540	10_1_74	10_1_94	OK	3.13358	0	#NAME?	#NAME?	#NAME?	5e-05	0.00031239	yes
TraesCS4D02G030300	TraesCS4D02G030300	-	4D:13744320-13748912	10_1_74	10_1_94	OK	3.18685	0	#NAME?	#NAME?	#NAME?	5e-05	0.00031239	yes
TraesCS4D02G030400	TraesCS4D02G030400	-	4D:13838976-13840597	10_1_74	10_1_94	OK	2.17927	0	#NAME?	#NAME?	#NAME?	5e-05	0.00031239	yes
TraesCS4D02G030500	TraesCS4D02G030500	-	4D:13928451-13933386	10_1_74	10_1_94	OK	7.00093	0	#NAME?	#NAME?	#NAME?	5e-05	0.00031239	yes
TraesCS4D02G353900	TraesCS4D02G353900	-	4D:504097764-504100105	10_1_74	10_1_94	OK	3.20734	0	#NAME?	#NAME?	#NAME?	5e-05	0.00031239	yes
TraesCS5A02G023600	TraesCS5A02G023600	-	5A:18795383-18797642	10_1_74	10_1_94	OK	0.780037	0	#NAME?	#NAME?	#NAME?	5e-05	0.00031239	yes
TraesCS5A02G080500	TraesCS5A02G080500	-	5A:101168344-101168752	10_1_74	10_1_94	OK	0	0.321772	inf	#VALUE!	#NAME?	0.00025	0.00131012	yes
TraesCS5A02G088800	TraesCS5A02G088800	-	5A:119065649-119066164	10_1_74	10_1_94	OK	0	1.56249	inf	#VALUE!	#NAME?	0.0015	0.00608657	yes
TraesCS5A02G258900	TraesCS5A02G258900	-	5A:473407491-473408118	10_1_74	10_1_94	OK	0.6314	0	#NAME?	#NAME?	#NAME?	5e-05	0.00031239	yes
TraesCS5A02G279900	TraesCS5A02G279900	-	5A:489494520-489499027	10_1_74	10_1_94	OK	0	8.95962	inf	#VALUE!	#NAME?	5e-05	0.00031239	yes
TraesCS5A02G303300	TraesCS5A02G303300	-	5A:512458554-512460509	10_1_74	10_1_94	OK	0.31725	0	#NAME?	#NAME?	#NAME?	5e-05	0.00031239	yes
TraesCS5A02G306600	TraesCS5A02G306600	-	5A:518411846-518412674	10_1_74	10_1_94	OK	0.386412	0	#NAME?	#NAME?	#NAME?	0.00035	0.00175922	yes
TraesCS5A02G327300	TraesCS5A02G327300	-	5A:537019368-537020088	10_1_74	10_1_94	OK	0.330159	0	#NAME?	#NAME?	#NAME?	0.0003	0.00153823	yes
TraesCS5A02G328300	TraesCS5A02G328300	-	5A:537369061-537369364	10_1_74	10_1_94	OK	0.639711	0	#NAME?	#NAME?	#NAME?	0.0016	0.00642144	yes
TraesCS5A02G331100	TraesCS5A02G331100	-	5A:540294183-540294573	10_1_74	10_1_94	OK	0	0.492142	inf	#VALUE!	#NAME?	0.0007	0.00319269	yes
TraesCS5A02G464100	TraesCS5A02G464100	-	5A:643864610-643864991	10_1_74	10_1_94	OK	0.930452	0	#NAME?	#NAME?	#NAME?	0.00065	0.0029982	yes
TraesCS5A02G493300	TraesCS5A02G493300	-	5A:662358285-662362451	10_1_74	10_1_94	OK	0	2.75439	inf	#VALUE!	#NAME?	5e-05	0.00031239	yes
TraesCS5A02G511200	TraesCS5A02G511200	-	5A:674851852-674853088	10_1_74	10_1_94	OK	0	0.574688	inf	#VALUE!	#NAME?	5e-05	0.00031239	yes
TraesCS5A02G536000	TraesCS5A02G536000	-	5A:692541485-692542007	10_1_74	10_1_94	OK	0.70241	0	#NAME?	#NAME?	#NAME?	0.0002	0.00107751	yes
TraesCS5A02G536300	TraesCS5A02G536300	-	5A:692787249-692787653	10_1_74	10_1_94	OK	0.542475	0	#NAME?	#NAME?	#NAME?	0.0016	0.00642144	yes
TraesCS5B02G027300	TraesCS5B02G027300	-	5B:26445357-26447080	10_1_74	10_1_94	OK	1.57322	0	#NAME?	#NAME?	#NAME?	5e-05	0.00031239	yes
TraesCS5B02G035700	TraesCS5B02G035700	-	5B:38590611-38591465	10_1_74	10_1_94	OK	0	0.808878	inf	#VALUE!	#NAME?	0.00015	0.000835093	yes
TraesCS5B02G045100	TraesCS5B02G045100	WIR1A	5B:50507299-50507680	10_1_74	10_1_94	OK	0.635586	0	#NAME?	#NAME?	#NAME?	0.01365	0.0379509	yes
TraesCS5B02G061400	TraesCS5B02G061400	-	5B:68843884-68846621	10_1_74	10_1_94	OK	13.6915	0	#NAME?	#NAME?	#NAME?	5e-05	0.00031239	yes
TraesCS5B02G085300	TraesCS5B02G085300	-	5B:108050406-108053038	10_1_74	10_1_94	OK	0	1.69409	inf	#VALUE!	#NAME?	5e-05	0.00031239	yes
TraesCS5B02G096400	TraesCS5B02G096400	-	5B:127702527-127702830	10_1_74	10_1_94	OK	0	0.548038	inf	#VALUE!	#NAME?	0.0003	0.00153823	yes
TraesCS5B02G098300	TraesCS5B02G098300	-	5B:130511039-130512731	10_1_74	10_1_94	OK	0	50.4606	inf	#VALUE!	#NAME?	5e-05	0.00031239	yes
TraesCS5B02G128800	TraesCS5B02G128800	-	5B:235443847-235447831	10_1_74	10_1_94	OK	0	2.20092	inf	#VALUE!	#NAME?	5e-05	0.00031239	yes
TraesCS5B02G140300	TraesCS5B02G140300	-	5B:264912404-264913728	10_1_74	10_1_94	OK	0	36.7556	inf	#VALUE!	#NAME?	5e-05	0.00031239	yes
TraesCS5B02G186700	TraesCS5B02G186700	-	5B:338959366-338967438	10_1_74	10_1_94	OK	0	0.60111	inf	#VALUE!	#NAME?	5e-05	0.00031239	yes
TraesCS5B02G189600	TraesCS5B02G189600	-	5B:341547066-341577577	10_1_74	10_1_94	OK	1.73031	0	#NAME?	#NAME?	#NAME?	5e-05	0.00031239	yes
TraesCS5B02G213100	TraesCS5B02G213100	-	5B:384586537-384600109	10_1_74	10_1_94	OK	6.32733	0	#NAME?	#NAME?	#NAME?	5e-05	0.00031239	yes
TraesCS5B02G213200	TraesCS5B02G213200	-	5B:385992500-386001910	10_1_74	10_1_94	OK	6.34114	0	#NAME?	#NAME?	#NAME?	5e-05	0.00031239	yes
TraesCS5B02G217900	TraesCS5B02G217900	-	5B:391825951-391826470	10_1_74	10_1_94	OK	0	1.41051	inf	#VALUE!	#NAME?	5e-05	0.00031239	yes
TraesCS5B02G224600	TraesCS5B02G224600	-	5B:400104687-400107115	10_1_74	10_1_94	OK	0	8.01178	inf	#VALUE!	#NAME?	5e-05	0.00031239	yes
TraesCS5B02G224700	TraesCS5B02G224700	-	5B:400441146-400445671	10_1_74	10_1_94	OK	0	0.939904	inf	#VALUE!	#NAME?	5e-05	0.00031239	yes
TraesCS5B02G224800	TraesCS5B02G224800	-	5B:400447842-400451239	10_1_74	10_1_94	OK	0	0.380012	inf	#VALUE!	#NAME?	5e-05	0.00031239	yes
TraesCS5B02G224900	TraesCS5B02G224900	-	5B:400521749-400523773	10_1_74	10_1_94	OK	0	0.33485	inf	#VALUE!	#NAME?	5e-05	0.00031239	yes
TraesCS5B02G225400	TraesCS5B02G225400	-	5B:400997271-400999891	10_1_74	10_1_94	OK	0	0.452722	inf	#VALUE!	#NAME?	5e-05	0.00031239	yes
TraesCS5B02G230700	TraesCS5B02G230700	-	5B:407321331-407322106	10_1_74	10_1_94	OK	0	0.824063	inf	#VALUE!	#NAME?	5e-05	0.00031239	yes
TraesCS5B02G248800	TraesCS5B02G248800	-	5B:431060310-431060466	10_1_74	10_1_94	OK	7.53557	0	#NAME?	#NAME?	#NAME?	0.0005	0.00239942	yes
TraesCS5B02G273000	TraesCS5B02G273000	-	5B:458634162-458634954	10_1_74	10_1_94	OK	0	0.702084	inf	#VALUE!	#NAME?	5e-05	0.00031239	yes
TraesCS5B02G287300	TraesCS5B02G287300	-	5B:473518614-473520171	10_1_74	10_1_94	OK	0	1.27406	inf	#VALUE!	#NAME?	5e-05	0.00031239	yes
TraesCS5B02G289000	TraesCS5B02G289000	-	5B:474452973-474453438	10_1_74	10_1_94	OK	0.357956	0	#NAME?	#NAME?	#NAME?	0.012	0.0341495	yes
TraesCS5B02G332600	TraesCS5B02G332600	-	5B:516543289-516543921	10_1_74	10_1_94	OK	0.813331	0	#NAME?	#NAME?	#NAME?	5e-05	0.00031239	yes
TraesCS5B02G334000	TraesCS5B02G334000	-	5B:517650440-517652629	10_1_74	10_1_94	OK	0	1.01052	inf	#VALUE!	#NAME?	5e-05	0.00031239	yes
TraesCS5B02G368300	TraesCS5B02G368300	-	5B:546703872-546705896	10_1_74	10_1_94	OK	0	7.24984	inf	#VALUE!	#NAME?	5e-05	0.00031239	yes
TraesCS5B02G378400	TraesCS5B02G378400	-	5B:556782012-556788375	10_1_74	10_1_94	OK	2.92235	0	#NAME?	#NAME?	#NAME?	5e-05	0.00031239	yes
TraesCS5B02G451600	TraesCS5B02G451600	-	5B:623108551-623118146	10_1_74	10_1_94	OK	0.422143	0	#NAME?	#NAME?	#NAME?	5e-05	0.00031239	yes
TraesCS5B02G451800	TraesCS5B02G451800	-	5B:623207202-623225760	10_1_74	10_1_94	OK	0.362759	0	#NAME?	#NAME?	#NAME?	5e-05	0.00031239	yes
TraesCS5B02G452100	TraesCS5B02G452100	-	5B:625036457-625038104	10_1_74	10_1_94	OK	1.44913	0	#NAME?	#NAME?	#NAME?	5e-05	0.00031239	yes
TraesCS5B02G476300	TraesCS5B02G476300	-	5B:648736469-648737723	10_1_74	10_1_94	OK	0.461548	0	#NAME?	#NAME?	#NAME?	5e-05	0.00031239	yes
TraesCS5B02G495300	TraesCS5B02G495300	-	5B:662968262-662970659	10_1_74	10_1_94	OK	3.38518	0	#NAME?	#NAME?	#NAME?	5e-05	0.00031239	yes
TraesCS5B02G513000	TraesCS5B02G513000	-	5B:678313114-678315191	10_1_74	10_1_94	OK	0	1.02385	inf	#VALUE!	#NAME?	5e-05	0.00031239	yes
TraesCS5B02G520400	TraesCS5B02G520400	-	5B:682696263-682697785	10_1_74	10_1_94	OK	0.362463	0	#NAME?	#NAME?	#NAME?	5e-05	0.00031239	yes
TraesCS5B02G523700	TraesCS5B02G523700	-	5B:684603085-684606412	10_1_74	10_1_94	OK	0.578039	0	#NAME?	#NAME?	#NAME?	5e-05	0.00031239	yes
TraesCS5B02G525700	TraesCS5B02G525700	-	5B:685499375-685502322	10_1_74	10_1_94	OK	0	0.404747	inf	#VALUE!	#NAME?	5e-05	0.00031239	yes
TraesCS5B02G527600	TraesCS5B02G527600	-	5B:686649507-686650059	10_1_74	10_1_94	OK	0	0.534903	inf	#VALUE!	#NAME?	5e-05	0.00031239	yes
TraesCS5B02G531200	TraesCS5B02G531200	-	5B:689340368-689340665	10_1_74	10_1_94	OK	1.15784	0	#NAME?	#NAME?	#NAME?	0.0005	0.00239942	yes
TraesCS5B02G546200	TraesCS5B02G546200	-	5B:698452134-698467804	10_1_74	10_1_94	OK	6.82596	0	#NAME?	#NAME?	#NAME?	5e-05	0.00031239	yes
TraesCS5B02G546300	TraesCS5B02G546300	-	5B:699213896-699215683	10_1_74	10_1_94	OK	1.54785	0	#NAME?	#NAME?	#NAME?	5e-05	0.00031239	yes
TraesCS5B02G549000	TraesCS5B02G549000	-	5B:701158487-701163796	10_1_74	10_1_94	OK	0	0.412924	inf	#VALUE!	#NAME?	5e-05	0.00031239	yes
TraesCS5B02G550800	TraesCS5B02G550800	-	5B:702368163-702375863	10_1_74	10_1_94	OK	0	4.32694	inf	#VALUE!	#NAME?	5e-05	0.00031239	yes
TraesCS5B02G550900	TraesCS5B02G550900	-	5B:702376309-702376841	10_1_74	10_1_94	OK	0	18.9044	inf	#VALUE!	#NAME?	5e-05	0.00031239	yes
TraesCS5D02G075300	TraesCS5D02G075300	-	5D:74467226-74467490	10_1_74	10_1_94	OK	0	1.11482	inf	#VALUE!	#NAME?	0.00145	0.00591373	yes
TraesCS5D02G082200	TraesCS5D02G082200	-	5D:84185676-84185997	10_1_74	10_1_94	OK	0.444198	0	#NAME?	#NAME?	#NAME?	0.0015	0.00608657	yes
TraesCS5D02G110700	TraesCS5D02G110700	-	5D:125738669-125739336	10_1_74	10_1_94	OK	1.47534	0	#NAME?	#NAME?	#NAME?	5e-05	0.00031239	yes
TraesCS5D02G121700	TraesCS5D02G121700	-	5D:175303819-175304740	10_1_74	10_1_94	OK	0	0.838398	inf	#VALUE!	#NAME?	5e-05	0.00031239	yes
TraesCS5D02G193900	TraesCS5D02G193900	-	5D:297990836-297992635	10_1_74	10_1_94	OK	0	0.476009	inf	#VALUE!	#NAME?	5e-05	0.00031239	yes
TraesCS5D02G214200	TraesCS5D02G214200	-	5D:323907196-323910030	10_1_74	10_1_94	OK	0	0.323366	inf	#VALUE!	#NAME?	5e-05	0.00031239	yes
TraesCS5D02G266700	TraesCS5D02G266700	-	5D:370818510-370819215	10_1_74	10_1_94	OK	0.963889	0	#NAME?	#NAME?	#NAME?	5e-05	0.00031239	yes
TraesCS5D02G380400	TraesCS5D02G380400	-	5D:450844655-450845357	10_1_74	10_1_94	OK	0.331138	0	#NAME?	#NAME?	#NAME?	0.00015	0.000835093	yes
TraesCS5D02G398500	TraesCS5D02G398500	-	5D:464617021-464620872	10_1_74	10_1_94	OK	0.47381	0	#NAME?	#NAME?	#NAME?	5e-05	0.00031239	yes
TraesCS5D02G539400	TraesCS5D02G539400	-	5D:551021495-551021902	10_1_74	10_1_94	OK	0	0.779125	inf	#VALUE!	#NAME?	0.0011	0.00469133	yes
TraesCS6A02G080900	TraesCS6A02G080900	-	6A:49483825-49484137	10_1_74	10_1_94	OK	0.839966	0	#NAME?	#NAME?	#NAME?	0.00015	0.000835093	yes
TraesCS6A02G106100	TraesCS6A02G106100	-	6A:74139086-74139710	10_1_74	10_1_94	OK	0	0.410873	inf	#VALUE!	#NAME?	5e-05	0.00031239	yes
TraesCS6A02G238200	TraesCS6A02G238200	-	6A:447841085-447841698	10_1_74	10_1_94	OK	0.571561	0	#NAME?	#NAME?	#NAME?	0.0015	0.00608657	yes
TraesCS6A02G261400	TraesCS6A02G261400	-	6A:484848037-484848550	10_1_74	10_1_94	OK	0	0.85096	inf	#VALUE!	#NAME?	0.00025	0.00131012	yes
TraesCS6A02G284500	TraesCS6A02G284500	-	6A:516154648-516157014	10_1_74	10_1_94	OK	0	1.22286	inf	#VALUE!	#NAME?	5e-05	0.00031239	yes
TraesCS6A02G284600	TraesCS6A02G284600	-	6A:516158408-516161969	10_1_74	10_1_94	OK	0	1.09273	inf	#VALUE!	#NAME?	5e-05	0.00031239	yes
TraesCS6A02G285700	TraesCS6A02G285700	-	6A:517537511-517539714	10_1_74	10_1_94	OK	0	1.54861	inf	#VALUE!	#NAME?	5e-05	0.00031239	yes
TraesCS6A02G311100	TraesCS6A02G311100	-	6A:547278449-547280025	10_1_74	10_1_94	OK	0	0.325773	inf	#VALUE!	#NAME?	5e-05	0.00031239	yes
TraesCS6A02G328300	TraesCS6A02G328300	-	6A:561603114-561604168	10_1_74	10_1_94	OK	0	0.523152	inf	#VALUE!	#NAME?	0.00035	0.00175922	yes
TraesCS6A02G347700	TraesCS6A02G347700	-	6A:580186886-580187426	10_1_74	10_1_94	OK	0	0.981228	inf	#VALUE!	#NAME?	5e-05	0.00031239	yes
TraesCS6B02G002100	TraesCS6B02G002100	-	6B:1375264-1436005	10_1_74	10_1_94	OK	0	0.400803	inf	#VALUE!	#NAME?	5e-05	0.00031239	yes
TraesCS6B02G002300	TraesCS6B02G002300	-	6B:1603856-1616068	10_1_74	10_1_94	OK	0	0.955494	inf	#VALUE!	#NAME?	5e-05	0.00031239	yes
TraesCS6B02G063500	TraesCS6B02G063500	-	6B:42210585-42212065	10_1_74	10_1_94	OK	0	0.454354	inf	#VALUE!	#NAME?	5e-05	0.00031239	yes
TraesCS6B02G113500	TraesCS6B02G113500	-	6B:95969958-95970355	10_1_74	10_1_94	OK	0	1.22345	inf	#VALUE!	#NAME?	5e-05	0.00031239	yes
TraesCS6B02G117700	TraesCS6B02G117700	-	6B:111685364-111685789	10_1_74	10_1_94	OK	0.360404	0	#NAME?	#NAME?	#NAME?	0.01005	0.0296146	yes
TraesCS6B02G120000	TraesCS6B02G120000	-	6B:114879591-114880826	10_1_74	10_1_94	OK	0	9.00864	inf	#VALUE!	#NAME?	5e-05	0.00031239	yes
TraesCS6B02G196300	TraesCS6B02G196300	-	6B:232743055-232744406	10_1_74	10_1_94	OK	0	1.31783	inf	#VALUE!	#NAME?	5e-05	0.00031239	yes
TraesCS6B02G203700	TraesCS6B02G203700	-	6B:250589761-250592829	10_1_74	10_1_94	OK	1.006	0	#NAME?	#NAME?	#NAME?	5e-05	0.00031239	yes
TraesCS6B02G204200	TraesCS6B02G204200	-	6B:252840966-252844255	10_1_74	10_1_94	OK	2.45466	0	#NAME?	#NAME?	#NAME?	5e-05	0.00031239	yes
TraesCS6B02G205100	TraesCS6B02G205100	-	6B:256014362-256016221	10_1_74	10_1_94	OK	0.895148	0	#NAME?	#NAME?	#NAME?	5e-05	0.00031239	yes
TraesCS6B02G208400	TraesCS6B02G208400	-	6B:269688576-269690594	10_1_74	10_1_94	OK	0	7.31757	inf	#VALUE!	#NAME?	5e-05	0.00031239	yes
TraesCS6B02G208500	TraesCS6B02G208500	-	6B:270468196-270470677	10_1_74	10_1_94	OK	0	7.45584	inf	#VALUE!	#NAME?	5e-05	0.00031239	yes
TraesCS6B02G208600	TraesCS6B02G208600	-	6B:270734185-270736666	10_1_74	10_1_94	OK	0	5.11225	inf	#VALUE!	#NAME?	5e-05	0.00031239	yes
TraesCS6B02G213400	TraesCS6B02G213400	-	6B:288281924-288282374	10_1_74	10_1_94	OK	0.78307	0	#NAME?	#NAME?	#NAME?	5e-05	0.00031239	yes
TraesCS6B02G224500	TraesCS6B02G224500	-	6B:342807426-342807825	10_1_74	10_1_94	OK	0	1.53853	inf	#VALUE!	#NAME?	5e-05	0.00031239	yes
TraesCS6B02G238200	TraesCS6B02G238200	-	6B:414343923-414344382	10_1_74	10_1_94	OK	0	1.71613	inf	#VALUE!	#NAME?	5e-05	0.00031239	yes
TraesCS6B02G240600	TraesCS6B02G240600	-	6B:422353052-422354489	10_1_74	10_1_94	OK	0	0.34118	inf	#VALUE!	#NAME?	5e-05	0.00031239	yes
TraesCS6B02G244900	TraesCS6B02G244900	-	6B:437458857-437459166	10_1_74	10_1_94	OK	0	5.35759	inf	#VALUE!	#NAME?	5e-05	0.00031239	yes
TraesCS6B02G246400	TraesCS6B02G246400	-	6B:438959783-438960708	10_1_74	10_1_94	OK	0	0.388147	inf	#VALUE!	#NAME?	5e-05	0.00031239	yes
TraesCS6B02G246800	TraesCS6B02G246800	-	6B:439076177-439077250	10_1_74	10_1_94	OK	0	0.835786	inf	#VALUE!	#NAME?	5e-05	0.00031239	yes
TraesCS6B02G260900	TraesCS6B02G260900	-	6B:470921986-470922172	10_1_74	10_1_94	OK	0	6.82351	inf	#VALUE!	#NAME?	5e-05	0.00031239	yes
TraesCS6B02G283100	TraesCS6B02G283100	-	6B:511275695-511276452	10_1_74	10_1_94	OK	0	0.64336	inf	#VALUE!	#NAME?	5e-05	0.00031239	yes
TraesCS6B02G302800	TraesCS6B02G302800	-	6B:542368707-542369085	10_1_74	10_1_94	OK	0	0.815132	inf	#VALUE!	#NAME?	0.00265	0.00983554	yes
TraesCS6B02G309300	TraesCS6B02G309300	-	6B:554122561-554124012	10_1_74	10_1_94	OK	0	0.59796	inf	#VALUE!	#NAME?	5e-05	0.00031239	yes
TraesCS6B02G324800	TraesCS6B02G324800	-	6B:574459082-574465329	10_1_74	10_1_94	OK	0	0.318127	inf	#VALUE!	#NAME?	5e-05	0.00031239	yes
TraesCS6B02G326300	TraesCS6B02G326300	-	6B:575925379-575926982	10_1_74	10_1_94	OK	0	0.459404	inf	#VALUE!	#NAME?	5e-05	0.00031239	yes
TraesCS6B02G330400	TraesCS6B02G330400	-	6B:579549898-579550629	10_1_74	10_1_94	OK	0	3.16224	inf	#VALUE!	#NAME?	5e-05	0.00031239	yes
TraesCS6B02G332000	TraesCS6B02G332000	-	6B:583443510-583444711	10_1_74	10_1_94	OK	0	0.513328	inf	#VALUE!	#NAME?	5e-05	0.00031239	yes
TraesCS6B02G341200	TraesCS6B02G341200	-	6B:600597249-600597957	10_1_74	10_1_94	OK	0	1.38825	inf	#VALUE!	#NAME?	5e-05	0.00031239	yes
TraesCS6B02G355900	TraesCS6B02G355900	-	6B:624311965-624313762	10_1_74	10_1_94	OK	0	0.452066	inf	#VALUE!	#NAME?	5e-05	0.00031239	yes
TraesCS6B02G358900	TraesCS6B02G358900	-	6B:630465583-630465913	10_1_74	10_1_94	OK	0	5.55047	inf	#VALUE!	#NAME?	5e-05	0.00031239	yes
TraesCS6B02G359000	TraesCS6B02G359000	-	6B:630504674-630504998	10_1_74	10_1_94	OK	0	1.5942	inf	#VALUE!	#NAME?	5e-05	0.00031239	yes
TraesCS6B02G362000	TraesCS6B02G362000	-	6B:633730595-633732366	10_1_74	10_1_94	OK	0	1.57002	inf	#VALUE!	#NAME?	5e-05	0.00031239	yes
TraesCS6B02G369200	TraesCS6B02G369200	-	6B:643145893-643147193	10_1_74	10_1_94	OK	0	0.629787	inf	#VALUE!	#NAME?	0.0007	0.00319269	yes
TraesCS6B02G370600	TraesCS6B02G370600	-	6B:644381968-644383538	10_1_74	10_1_94	OK	0	0.557602	inf	#VALUE!	#NAME?	5e-05	0.00031239	yes
TraesCS6B02G392800	TraesCS6B02G392800	-	6B:667894970-667895851	10_1_74	10_1_94	OK	0	0.336083	inf	#VALUE!	#NAME?	0.0002	0.00107751	yes
TraesCS6B02G393200	TraesCS6B02G393200	-	6B:668029156-668030185	10_1_74	10_1_94	OK	0	0.878918	inf	#VALUE!	#NAME?	5e-05	0.00031239	yes
TraesCS6B02G401000	TraesCS6B02G401000	-	6B:676864929-676865881	10_1_74	10_1_94	OK	0	0.528172	inf	#VALUE!	#NAME?	5e-05	0.00031239	yes
TraesCS6B02G411000	TraesCS6B02G411000	-	6B:685017014-685018041	10_1_74	10_1_94	OK	0	1.65	inf	#VALUE!	#NAME?	5e-05	0.00031239	yes
TraesCS6B02G414300	TraesCS6B02G414300	-	6B:687317578-687318076	10_1_74	10_1_94	OK	0	0.834425	inf	#VALUE!	#NAME?	0.0001	0.000583575	yes
TraesCS6B02G416500	TraesCS6B02G416500	-	6B:688756036-688758682	10_1_74	10_1_94	OK	0	1.13948	inf	#VALUE!	#NAME?	5e-05	0.00031239	yes
TraesCS6B02G419400	TraesCS6B02G419400	-	6B:691034556-691034847	10_1_74	10_1_94	OK	0	1.90714	inf	#VALUE!	#NAME?	0.0002	0.00107751	yes
TraesCS6B02G451400	TraesCS6B02G451400	-	6B:710147769-710148556	10_1_74	10_1_94	OK	0	2.26295	inf	#VALUE!	#NAME?	0.00015	0.000835093	yes
TraesCS6B02G468300	TraesCS6B02G468300	-	6B:717891357-717892813	10_1_74	10_1_94	OK	0	0.527182	inf	#VALUE!	#NAME?	5e-05	0.00031239	yes
TraesCS6B02G468900	TraesCS6B02G468900	-	6B:717961215-717964216	10_1_74	10_1_94	OK	0	0.353871	inf	#VALUE!	#NAME?	5e-05	0.00031239	yes
TraesCS6D02G011900	TraesCS6D02G011900	-	6D:4677192-4678250	10_1_74	10_1_94	OK	0.36575	0	#NAME?	#NAME?	#NAME?	5e-05	0.00031239	yes
TraesCS6D02G080000	TraesCS6D02G080000	-	6D:45518153-45518394	10_1_74	10_1_94	OK	0	0.573968	inf	#VALUE!	#NAME?	0.0035	0.012371	yes
TraesCS6D02G135700	TraesCS6D02G135700	-	6D:104064330-104064747	10_1_74	10_1_94	OK	0	0.336761	inf	#VALUE!	#NAME?	0.01265	0.0356773	yes
TraesCS6D02G159900	TraesCS6D02G159900	-	6D:137528732-137528948	10_1_74	10_1_94	OK	0	0.916688	inf	#VALUE!	#NAME?	0.01415	0.0390906	yes
TraesCS6D02G298100	TraesCS6D02G298100	-	6D:408945403-408946919	10_1_74	10_1_94	OK	0	0.808507	inf	#VALUE!	#NAME?	5e-05	0.00031239	yes
TraesCS6D02G396700	TraesCS6D02G396700	-	6D:468910371-468914734	10_1_74	10_1_94	OK	0	11.866	inf	#VALUE!	#NAME?	5e-05	0.00031239	yes
TraesCS6D02G397500	TraesCS6D02G397500	-	6D:469344082-469344725	10_1_74	10_1_94	OK	0	0.750703	inf	#VALUE!	#NAME?	5e-05	0.00031239	yes
TraesCS7A02G069400	TraesCS7A02G069400	-	7A:35457588-35457789	10_1_74	10_1_94	OK	0.994879	0	#NAME?	#NAME?	#NAME?	0.00575	0.0186905	yes
TraesCS7A02G136900	TraesCS7A02G136900	-	7A:89809074-89827252	10_1_74	10_1_94	OK	0	1.18503	inf	#VALUE!	#NAME?	5e-05	0.00031239	yes
TraesCS7A02G141000	TraesCS7A02G141000	-	7A:92798297-92804684	10_1_74	10_1_94	OK	0	0.973349	inf	#VALUE!	#NAME?	5e-05	0.00031239	yes
TraesCS7A02G141100	TraesCS7A02G141100	-	7A:92798297-92804684	10_1_74	10_1_94	OK	0	2.83925	inf	#VALUE!	#NAME?	5e-05	0.00031239	yes
TraesCS7A02G149600	TraesCS7A02G149600	-	7A:102546411-102546832	10_1_74	10_1_94	OK	0	0.703033	inf	#VALUE!	#NAME?	0.00485	0.0162228	yes
TraesCS7A02G157100	TraesCS7A02G157100	-	7A:110070856-110072263	10_1_74	10_1_94	OK	0	0.544088	inf	#VALUE!	#NAME?	0.00655	0.0208309	yes
TraesCS7A02G164100	TraesCS7A02G164100	-	7A:120793467-120794348	10_1_74	10_1_94	OK	0.454067	0	#NAME?	#NAME?	#NAME?	5e-05	0.00031239	yes
TraesCS7A02G177600	TraesCS7A02G177600	-	7A:130891787-130893814	10_1_74	10_1_94	OK	0.766592	0	#NAME?	#NAME?	#NAME?	5e-05	0.00031239	yes
TraesCS7A02G183600	TraesCS7A02G183600	-	7A:138348214-138348667	10_1_74	10_1_94	OK	0	0.569136	inf	#VALUE!	#NAME?	0.01035	0.0303256	yes
TraesCS7A02G187400	TraesCS7A02G187400	-	7A:143039794-143040256	10_1_74	10_1_94	OK	0	3.81842	inf	#VALUE!	#NAME?	5e-05	0.00031239	yes
TraesCS7A02G188700	TraesCS7A02G188700	-	7A:144695562-144697246	10_1_74	10_1_94	OK	0.50803	0	#NAME?	#NAME?	#NAME?	5e-05	0.00031239	yes
TraesCS7A02G201300	TraesCS7A02G201300	-	7A:163299657-163300315	10_1_74	10_1_94	OK	0	0.906783	inf	#VALUE!	#NAME?	5e-05	0.00031239	yes
TraesCS7A02G201500	TraesCS7A02G201500	-	7A:163361010-163365077	10_1_74	10_1_94	OK	0	0.524483	inf	#VALUE!	#NAME?	0.0023	0.00874677	yes
TraesCS7A02G243900	TraesCS7A02G243900	-	7A:220094067-220100422	10_1_74	10_1_94	OK	0	4.92203	inf	#VALUE!	#NAME?	5e-05	0.00031239	yes
TraesCS7A02G277800	TraesCS7A02G277800	-	7A:292782286-292782577	10_1_74	10_1_94	OK	0	0.562877	inf	#VALUE!	#NAME?	0.0015	0.00608657	yes
TraesCS7A02G285700	TraesCS7A02G285700	-	7A:331175777-331176710	10_1_74	10_1_94	OK	32.5898	0	#NAME?	#NAME?	#NAME?	5e-05	0.00031239	yes
TraesCS7A02G288600	TraesCS7A02G288600	-	7A:347384183-347384658	10_1_74	10_1_94	OK	0	1.65627	inf	#VALUE!	#NAME?	5e-05	0.00031239	yes
TraesCS7A02G346400	TraesCS7A02G346400	-	7A:509463142-509463592	10_1_74	10_1_94	OK	0.404534	0	#NAME?	#NAME?	#NAME?	0.012	0.0341495	yes
TraesCS7A02G440600	TraesCS7A02G440600	-	7A:634976599-634977033	10_1_74	10_1_94	OK	1.3831	0	#NAME?	#NAME?	#NAME?	5e-05	0.00031239	yes
TraesCS7A02G493900	TraesCS7A02G493900	-	7A:682182164-682182893	10_1_74	10_1_94	OK	0	0.541915	inf	#VALUE!	#NAME?	0.0036	0.0126662	yes
TraesCS7B02G008600	TraesCS7B02G008600	-	7B:5215472-5220053	10_1_74	10_1_94	OK	0.53476	0	#NAME?	#NAME?	#NAME?	5e-05	0.00031239	yes
TraesCS7B02G016200	TraesCS7B02G016200	-	7B:13809256-13810555	10_1_74	10_1_94	OK	0.39069	0	#NAME?	#NAME?	#NAME?	5e-05	0.00031239	yes
TraesCS7B02G083000	TraesCS7B02G083000	-	7B:93650724-93651173	10_1_74	10_1_94	OK	0.814608	0	#NAME?	#NAME?	#NAME?	0.00055	0.00260185	yes
TraesCS7B02G108000	TraesCS7B02G108000	-	7B:124257330-124258005	10_1_74	10_1_94	OK	0	0.909662	inf	#VALUE!	#NAME?	5e-05	0.00031239	yes
TraesCS7B02G108300	TraesCS7B02G108300	-	7B:124531479-124532300	10_1_74	10_1_94	OK	0	0.926545	inf	#VALUE!	#NAME?	5e-05	0.00031239	yes
TraesCS7B02G358500	TraesCS7B02G358500	-	7B:620652848-620653238	10_1_74	10_1_94	OK	2.70839	0	#NAME?	#NAME?	#NAME?	5e-05	0.00031239	yes
TraesCS7B02G366200	TraesCS7B02G366200	-	7B:630107196-630110084	10_1_74	10_1_94	OK	4.45705	0	#NAME?	#NAME?	#NAME?	5e-05	0.00031239	yes
TraesCS7B02G367800	TraesCS7B02G367800	-	7B:632493371-632495527	10_1_74	10_1_94	OK	0.484715	0	#NAME?	#NAME?	#NAME?	5e-05	0.00031239	yes
TraesCS7B02G372800	TraesCS7B02G372800	-	7B:638610202-638610652	10_1_74	10_1_94	OK	0	0.764036	inf	#VALUE!	#NAME?	5e-05	0.00031239	yes
TraesCS7B02G373800	TraesCS7B02G373800	-	7B:639378575-639380906	10_1_74	10_1_94	OK	0.917803	0	#NAME?	#NAME?	#NAME?	5e-05	0.00031239	yes
TraesCS7B02G479000	TraesCS7B02G479000	-	7B:733787854-733790541	10_1_74	10_1_94	OK	0.511108	0	#NAME?	#NAME?	#NAME?	5e-05	0.00031239	yes
TraesCS7B02G481400	TraesCS7B02G481400	-	7B:735304018-735306108	10_1_74	10_1_94	OK	20.1278	0	#NAME?	#NAME?	#NAME?	5e-05	0.00031239	yes
TraesCS7B02G481600	TraesCS7B02G481600	-	7B:736134861-736142475	10_1_74	10_1_94	OK	0.643251	0	#NAME?	#NAME?	#NAME?	5e-05	0.00031239	yes
TraesCS7B02G491000	TraesCS7B02G491000	-	7B:743997173-743999255	10_1_74	10_1_94	OK	0	0.34881	inf	#VALUE!	#NAME?	5e-05	0.00031239	yes
TraesCS7B02G492700	TraesCS7B02G492700	-	7B:744604477-744605419	10_1_74	10_1_94	OK	0	1.21456	inf	#VALUE!	#NAME?	5e-05	0.00031239	yes
TraesCS7B02G492800	TraesCS7B02G492800	-	7B:744608957-744609677	10_1_74	10_1_94	OK	0.543243	0	#NAME?	#NAME?	#NAME?	5e-05	0.00031239	yes
TraesCS7B02G497200	TraesCS7B02G497200	-	7B:747831435-747831927	10_1_74	10_1_94	OK	0.414923	0	#NAME?	#NAME?	#NAME?	0.0002	0.00107751	yes
TraesCS7D02G005100	TraesCS7D02G005100	-	7D:2500047-2500695	10_1_74	10_1_94	OK	1.50742	0	#NAME?	#NAME?	#NAME?	5e-05	0.00031239	yes
TraesCS7D02G007400	TraesCS7D02G007400	-	7D:3685941-3688849	10_1_74	10_1_94	OK	0.887655	0	#NAME?	#NAME?	#NAME?	5e-05	0.00031239	yes
TraesCS7D02G007500	TraesCS7D02G007500	-	7D:3689087-3691430	10_1_74	10_1_94	OK	1.86655	0	#NAME?	#NAME?	#NAME?	5e-05	0.00031239	yes
TraesCS7D02G087500	TraesCS7D02G087500	-	7D:53524495-53525389	10_1_74	10_1_94	OK	1.14474	0	#NAME?	#NAME?	#NAME?	5e-05	0.00031239	yes
TraesCS7D02G161800	TraesCS7D02G161800	-	7D:111746501-111747406	10_1_74	10_1_94	OK	0.306669	0	#NAME?	#NAME?	#NAME?	0.00095	0.00413521	yes
TraesCS7D02G185000	TraesCS7D02G185000	-	7D:138281166-138281506	10_1_74	10_1_94	OK	0.561384	0	#NAME?	#NAME?	#NAME?	0.0111	0.0321116	yes
TraesCS7D02G204700	TraesCS7D02G204700	-	7D:162629029-162629771	10_1_74	10_1_94	OK	0	1.29894	inf	#VALUE!	#NAME?	5e-05	0.00031239	yes
TraesCS7D02G295600	TraesCS7D02G295600	-	7D:370515888-370517875	10_1_74	10_1_94	OK	0	0.46091	inf	#VALUE!	#NAME?	5e-05	0.00031239	yes
TraesCS7D02G333300	TraesCS7D02G333300	-	7D:424644555-424644915	10_1_74	10_1_94	OK	0	1.3977	inf	#VALUE!	#NAME?	5e-05	0.00031239	yes
TraesCS7D02G343400	TraesCS7D02G343400	-	7D:439867570-439868650	10_1_74	10_1_94	OK	0	0.413916	inf	#VALUE!	#NAME?	5e-05	0.00031239	yes
TraesCS7D02G401400	TraesCS7D02G401400	-	7D:518623819-518624527	10_1_74	10_1_94	OK	0	0.447906	inf	#VALUE!	#NAME?	5e-05	0.00031239	yes
TraesCS7D02G434300	TraesCS7D02G434300	-	7D:554239082-554240906	10_1_74	10_1_94	OK	0.410967	0	#NAME?	#NAME?	#NAME?	5e-05	0.00031239	yes
TraesCS7D02G456300	TraesCS7D02G456300	-	7D:575073865-575074267	10_1_74	10_1_94	OK	0	0.770841	inf	#VALUE!	#NAME?	0.00235	0.00889682	yes
TraesCS7D02G491100	TraesCS7D02G491100	-	7D:600502100-600502457	10_1_74	10_1_94	OK	0	1.40462	inf	#VALUE!	#NAME?	0.0011	0.00469133	yes
TraesCS7D02G515300	TraesCS7D02G515300	-	7D:615791893-615792715	10_1_74	10_1_94	OK	0	0.428059	inf	#VALUE!	#NAME?	5e-05	0.00031239	yes
TraesCS7D02G525500	TraesCS7D02G525500	-	7D:621172878-621174486	10_1_74	10_1_94	OK	2.41994	0	#NAME?	#NAME?	#NAME?	5e-05	0.00031239	yes
TraesCS7D02G550200	TraesCS7D02G550200	-	7D:634592256-634594854	10_1_74	10_1_94	OK	0.50356	0	#NAME?	#NAME?	#NAME?	5e-05	0.00031239	yes
TraesCSU02G029500	TraesCSU02G029500	-	Un:28320662-28323862	10_1_74	10_1_94	OK	0	2.01464	inf	#VALUE!	#NAME?	5e-05	0.00031239	yes
TraesCSU02G029900	TraesCSU02G029900	-	Un:28572352-28574703	10_1_74	10_1_94	OK	0	1.58382	inf	#VALUE!	#NAME?	5e-05	0.00031239	yes
TraesCSU02G030300	TraesCSU02G030300	-	Un:28752660-28754226	10_1_74	10_1_94	OK	0	1.66436	inf	#VALUE!	#NAME?	5e-05	0.00031239	yes
TraesCSU02G030800	TraesCSU02G030800	-	Un:28897260-28898594	10_1_74	10_1_94	OK	0	28.7322	inf	#VALUE!	#NAME?	5e-05	0.00031239	yes
TraesCSU02G031000	TraesCSU02G031000	-	Un:29184957-29186359	10_1_74	10_1_94	OK	0	0.647573	inf	#VALUE!	#NAME?	5e-05	0.00031239	yes
TraesCSU02G031200	TraesCSU02G031200	-	Un:29220394-29224486	10_1_74	10_1_94	OK	0	4.89442	inf	#VALUE!	#NAME?	5e-05	0.00031239	yes
TraesCSU02G031300	TraesCSU02G031300	-	Un:29225606-29235238	10_1_74	10_1_94	OK	0	3.58277	inf	#VALUE!	#NAME?	5e-05	0.00031239	yes
TraesCSU02G032500	TraesCSU02G032500	-	Un:29740304-29749745	10_1_74	10_1_94	OK	0	0.324837	inf	#VALUE!	#NAME?	5e-05	0.00031239	yes
TraesCSU02G033000	TraesCSU02G033000	-	Un:29818751-29819446	10_1_74	10_1_94	OK	0	0.893769	inf	#VALUE!	#NAME?	5e-05	0.00031239	yes
TraesCSU02G033800	TraesCSU02G033800	-	Un:29989883-29990534	10_1_74	10_1_94	OK	0	5.327	inf	#VALUE!	#NAME?	5e-05	0.00031239	yes
TraesCSU02G035100	TraesCSU02G035100	-	Un:30183796-30187739	10_1_74	10_1_94	OK	0	0.716707	inf	#VALUE!	#NAME?	5e-05	0.00031239	yes
TraesCSU02G037700	TraesCSU02G037700	-	Un:31518016-31520165	10_1_74	10_1_94	OK	0	1.64268	inf	#VALUE!	#NAME?	5e-05	0.00031239	yes
TraesCSU02G038300	TraesCSU02G038300	-	Un:31640296-31643228	10_1_74	10_1_94	OK	0	0.327199	inf	#VALUE!	#NAME?	5e-05	0.00031239	yes
TraesCSU02G038700	TraesCSU02G038700	-	Un:31723561-31725050	10_1_74	10_1_94	OK	0	0.558915	inf	#VALUE!	#NAME?	5e-05	0.00031239	yes
TraesCSU02G072900	TraesCSU02G072900	-	Un:64206602-64211825	10_1_74	10_1_94	OK	2.4847	0	#NAME?	#NAME?	#NAME?	5e-05	0.00031239	yes
TraesCSU02G079000	TraesCSU02G079000	-	Un:71237431-71239297	10_1_74	10_1_94	OK	0	0.503896	inf	#VALUE!	#NAME?	5e-05	0.00031239	yes
TraesCSU02G084100	TraesCSU02G084100	-	Un:75398983-75400390	10_1_74	10_1_94	OK	2.62187	0	#NAME?	#NAME?	#NAME?	5e-05	0.00031239	yes
TraesCSU02G114600	TraesCSU02G114600	-	Un:99490931-99496217	10_1_74	10_1_94	OK	0	33.5983	inf	#VALUE!	#NAME?	5e-05	0.00031239	yes
TraesCSU02G115600	TraesCSU02G115600	-	Un:100171255-100173429	10_1_74	10_1_94	OK	0	9.13344	inf	#VALUE!	#NAME?	5e-05	0.00031239	yes
TraesCSU02G115900	TraesCSU02G115900	-	Un:100209022-100211013	10_1_74	10_1_94	OK	0	2.32929	inf	#VALUE!	#NAME?	5e-05	0.00031239	yes
TraesCSU02G116000	TraesCSU02G116000	-	Un:100233723-100241333	10_1_74	10_1_94	OK	0	1.02649	inf	#VALUE!	#NAME?	5e-05	0.00031239	yes
TraesCSU02G116200	TraesCSU02G116200	-	Un:100283342-100290011	10_1_74	10_1_94	OK	0	2.46426	inf	#VALUE!	#NAME?	5e-05	0.00031239	yes
TraesCSU02G123900	TraesCSU02G123900	-	Un:108250626-108251916	10_1_74	10_1_94	OK	0	0.930694	inf	#VALUE!	#NAME?	5e-05	0.00031239	yes
TraesCSU02G136900	TraesCSU02G136900	-	Un:124697175-124701239	10_1_74	10_1_94	OK	4.65054	0	#NAME?	#NAME?	#NAME?	5e-05	0.00031239	yes
TraesCSU02G144800	TraesCSU02G144800	-	Un:154629666-154630185	10_1_74	10_1_94	OK	0	0.310616	inf	#VALUE!	#NAME?	0.0134	0.0373964	yes
TraesCSU02G149300	TraesCSU02G149300	-	Un:178181302-178182942	10_1_74	10_1_94	OK	6.70852	0	#NAME?	#NAME?	#NAME?	5e-05	0.00031239	yes
TraesCSU02G149400	TraesCSU02G149400	-	Un:178187272-178189784	10_1_74	10_1_94	OK	6.34538	0	#NAME?	#NAME?	#NAME?	5e-05	0.00031239	yes
TraesCSU02G174000	TraesCSU02G174000	-	Un:261261492-261262197	10_1_74	10_1_94	OK	0	1.14018	inf	#VALUE!	#NAME?	5e-05	0.00031239	yes
TraesCSU02G223100	TraesCSU02G223100	-	Un:329447392-329449430	10_1_74	10_1_94	OK	0.439946	0	#NAME?	#NAME?	#NAME?	5e-05	0.00031239	yes
TraesCSU02G224300	TraesCSU02G224300	-	Un:330562749-330563340	10_1_74	10_1_94	OK	0	0.590632	inf	#VALUE!	#NAME?	5e-05	0.00031239	yes
TraesCSU02G250600	TraesCSU02G250600	-	Un:383554809-383555262	10_1_74	10_1_94	OK	0	0.909438	inf	#VALUE!	#NAME?	5e-05	0.00031239	yes
TraesCS1A02G282600	TraesCS1A02G282600	-	1A:480604084-480605860	10_1_74	10_1_94	OK	0.0698796	181.162	11.3401	2592.45	11.6316	0.013	0.0364823	yes
TraesCSU02G115200	TraesCSU02G115200	-	Un:99822671-99827969	10_1_74	10_1_94	OK	0.0387757	96.5772	11.2823	2490.64	12.285	5e-05	0.00031239	yes
TraesCS6B02G002800	TraesCS6B02G002800	-	6B:2167278-2169113	10_1_74	10_1_94	OK	0.140089	234.145	10.7068	1671.35	11.9913	5e-05	0.00031239	yes
TraesCSU02G115400	TraesCSU02G115400	-	Un:100076555-100085796	10_1_74	10_1_94	OK	0.0155662	9.8327	9.30303	631.671	8.92194	0.0002	0.00107751	yes
TraesCS5B02G028300	TraesCS5B02G028300	-	5B:27459703-27461856	10_1_74	10_1_94	OK	0.0414179	18.738	8.8215	452.414	5.99587	0.01045	0.0305498	yes
TraesCSU02G140900	TraesCSU02G140900	-	Un:134310978-134313910	10_1_74	10_1_94	OK	0.017684	5.91974	8.38695	334.752	7.61734	0.00085	0.00376281	yes
TraesCSU02G029700	TraesCSU02G029700	-	Un:28394527-28398756	10_1_74	10_1_94	OK	0.111103	36.1781	8.34708	325.628	14.7088	0.00035	0.00175922	yes
TraesCSU02G116100	TraesCSU02G116100	-	Un:100252705-100258753	10_1_74	10_1_94	OK	0.0875307	25.5126	8.1872	291.469	10.8408	5e-05	0.00031239	yes
TraesCS5B02G225500	TraesCS5B02G225500	-	5B:401008376-401012394	10_1_74	10_1_94	OK	0.057602	16.625	8.17302	288.619	11.5425	5e-05	0.00031239	yes
TraesCSU02G114200	TraesCSU02G114200	-	Un:99090824-99093797	10_1_74	10_1_94	OK	0.0323937	8.88249	8.09911	274.205	6.11588	0.01335	0.0372933	yes
TraesCSU02G034700	TraesCSU02G034700	-	Un:30107853-30110146	10_1_74	10_1_94	OK	0.137289	33.3954	7.9263	243.251	8.71718	5e-05	0.00031239	yes
TraesCS7A02G039400	TraesCS7A02G039400	-	7A:17799410-17802901	10_1_74	10_1_94	OK	0.0166268	3.81225	7.84099	229.284	6.8695	5e-05	0.00031239	yes
TraesCS6B02G413300	TraesCS6B02G413300	-	6B:686798887-686809684	10_1_74	10_1_94	OK	0.0193548	2.95085	7.2523	152.461	3.6072	0.00865	0.0262099	yes
TraesCS6B02G339500	TraesCS6B02G339500	-	6B:599072509-599072842	10_1_74	10_1_94	OK	0.642501	95.6519	7.21795	148.874	12.502	0.00865	0.0262099	yes
TraesCS2D02G440500	TraesCS2D02G440500	-	2D:550630372-550636721	10_1_74	10_1_94	OK	0.227628	31.743	7.12361	139.451	12.4718	5e-05	0.00031239	yes
TraesCSU02G035700	TraesCSU02G035700	-	Un:30529643-30531887	10_1_74	10_1_94	OK	0.289183	33.1499	6.84088	114.633	9.62721	5e-05	0.00031239	yes
TraesCS3B02G152200	TraesCS3B02G152200	-	3B:144056906-144058325	10_1_74	10_1_94	OK	0.241431	27.3554	6.82407	113.305	8.32247	5e-05	0.00031239	yes
TraesCS6B02G427200	TraesCS6B02G427200	-	6B:695936834-695938753	10_1_74	10_1_94	OK	1.58288	178.777	6.81947	112.944	16.8399	5e-05	0.00031239	yes
TraesCS6B02G231900	TraesCS6B02G231900	-	6B:387076840-387162160	10_1_74	10_1_94	OK	0.068064	7.47018	6.77811	109.753	9.76242	5e-05	0.00031239	yes
TraesCS6B02G240200	TraesCS6B02G240200	-	6B:419771352-419776285	10_1_74	10_1_94	OK	0.0463972	4.95649	6.73914	106.828	4.66265	5e-05	0.00031239	yes
TraesCS3A02G444100	TraesCS3A02G444100	-	3A:685773597-685781668	10_1_74	10_1_94	OK	0.111207	11.3074	6.66787	101.678	9.65497	5e-05	0.00031239	yes
TraesCS6B02G252900	TraesCS6B02G252900	-	6B:453930736-453932389	10_1_74	10_1_94	OK	0.161718	14.4395	6.4804	89.2883	9.31744	5e-05	0.00031239	yes
TraesCS5B02G102800	TraesCS5B02G102800	-	5B:136622529-136628059	10_1_74	10_1_94	OK	0.0319453	2.72581	6.41493	85.327	7.13646	5e-05	0.00031239	yes
TraesCS6B02G235100	TraesCS6B02G235100	-	6B:396917017-396952628	10_1_74	10_1_94	OK	0.0216104	1.74347	6.3341	80.6778	4.13115	5e-05	0.00031239	yes
TraesCS3B02G099500	TraesCS3B02G099500	-	3B:66586169-66588662	10_1_74	10_1_94	OK	0.0112101	0.87156	6.28073	77.7478	3.00897	0.013	0.0364823	yes
TraesCS1D02G017600	TraesCS1D02G017600	-	1D:7868466-7872465	10_1_74	10_1_94	OK	0.031658	2.25047	6.15151	71.0868	7.41271	5e-05	0.00031239	yes
TraesCSU02G176800	TraesCSU02G176800	-	Un:266536725-266539161	10_1_74	10_1_94	OK	0.0359888	2.39689	6.05747	66.6009	5.29816	0.00635	0.0203016	yes
TraesCS3D02G416000	TraesCS3D02G416000	-	3D:527482162-527485113	10_1_74	10_1_94	OK	0.0348033	2.31146	6.05344	66.4151	4.53775	0.0021	0.0080967	yes
TraesCS5B02G225200	TraesCS5B02G225200	-	5B:400665552-400671324	10_1_74	10_1_94	OK	0.0401472	2.61537	6.02557	65.1444	7.02261	5e-05	0.00031239	yes
TraesCS6B02G270000	TraesCS6B02G270000	-	6B:485875438-485876772	10_1_74	10_1_94	OK	0.32461	19.999	5.94508	61.6095	8.92094	0.002	0.00776512	yes
TraesCS1D02G026400	TraesCS1D02G026400	-	1D:10736973-10738674	10_1_74	10_1_94	OK	0.123458	7.46292	5.91765	60.4491	5.11224	0.00305	0.0110377	yes
TraesCS4A02G488300	TraesCS4A02G488300	-	4A:740015481-740022762	10_1_74	10_1_94	OK	0.00633635	0.374706	5.88596	59.1358	3.47278	0.00995	0.0293676	yes
TraesCSU02G020400	TraesCSU02G020400	-	Un:22335036-22340046	10_1_74	10_1_94	OK	0.0189864	1.12071	5.8833	59.0269	5.27505	0.00045	0.00218894	yes
TraesCS2B02G617000	TraesCS2B02G617000	-	2B:793801687-793804381	10_1_74	10_1_94	OK	0.0557148	3.1815	5.8355	57.1032	4.60594	0.0028	0.010294	yes
TraesCS5D02G307100	TraesCS5D02G307100	-	5D:403625607-403636497	10_1_74	10_1_94	OK	0.0479793	2.73255	5.83169	56.9526	6.49711	5e-05	0.00031239	yes
TraesCS6B02G233800	TraesCS6B02G233800	-	6B:391071458-391096188	10_1_74	10_1_94	OK	0.188759	10.2353	5.76086	54.224	9.5281	5e-05	0.00031239	yes
TraesCS2B02G075300	TraesCS2B02G075300	-	2B:40919214-40920221	10_1_74	10_1_94	OK	0.10891	5.73667	5.71901	52.6737	4.50044	0.01095	0.0317466	yes
TraesCS7D02G346400	TraesCS7D02G346400	-	7D:446203541-446216137	10_1_74	10_1_94	OK	0.0503895	2.53424	5.65229	50.2931	3.81918	0.00035	0.00175922	yes
TraesCS1D02G233200	TraesCS1D02G233200	-	1D:321704537-321704948	10_1_74	10_1_94	OK	0.375438	17.9892	5.58241	47.9152	6.67561	0.01905	0.0497437	yes
TraesCS2A02G235700	TraesCS2A02G235700	-	2A:297248157-297259504	10_1_74	10_1_94	OK	0.11419	5.45141	5.57712	47.7398	14.3667	5e-05	0.00031239	yes
TraesCS6B02G473000	TraesCS6B02G473000	-	6B:720505143-720510790	10_1_74	10_1_94	OK	0.13936	6.2093	5.47754	44.5558	8.29761	5e-05	0.00031239	yes
TraesCSU02G102000	TraesCSU02G102000	-	Un:89851169-89854465	10_1_74	10_1_94	OK	0.0231078	1.01059	5.45068	43.7339	5.086	5e-05	0.00031239	yes
TraesCS6B02G323800	TraesCS6B02G323800	-	6B:572503427-572506398	10_1_74	10_1_94	OK	0.710346	30.4089	5.41983	42.8086	10.7247	5e-05	0.00031239	yes
TraesCS6B02G419200	TraesCS6B02G419200	-	6B:690973002-690978947	10_1_74	10_1_94	OK	0.0344787	1.45106	5.39525	42.0855	4.41411	5e-05	0.00031239	yes
TraesCS6B02G245100	TraesCS6B02G245100	-	6B:437480290-437486873	10_1_74	10_1_94	OK	0.214367	8.98931	5.39005	41.934	7.11434	5e-05	0.00031239	yes
TraesCS1D02G029000	TraesCS1D02G029000	-	1D:11408760-11415088	10_1_74	10_1_94	OK	0.0266314	1.11341	5.38572	41.8084	4.88525	5e-05	0.00031239	yes
TraesCS4B02G101500	TraesCS4B02G101500	-	4B:107232672-107238822	10_1_74	10_1_94	OK	0.0112005	0.465267	5.37642	41.5397	4.18703	0.00455	0.0154017	yes
TraesCS7B02G017000	TraesCS7B02G017000	-	7B:14865745-14866569	10_1_74	10_1_94	OK	0.244689	9.98203	5.35032	40.795	5.438	0.0005	0.00239942	yes
TraesCS6B02G374000	TraesCS6B02G374000	-	6B:646741270-646745692	10_1_74	10_1_94	OK	0.0719906	2.93168	5.34778	40.7232	6.3369	0.00025	0.00131012	yes
TraesCS1A02G432600	TraesCS1A02G432600	-	1A:584345065-584355928	10_1_74	10_1_94	OK	0.0459933	1.84931	5.32942	40.2083	8.48748	5e-05	0.00031239	yes
TraesCS6B02G357800	TraesCS6B02G357800	-	6B:625886933-625891359	10_1_74	10_1_94	OK	0.169344	6.73225	5.31306	39.7549	6.97123	5e-05	0.00031239	yes
TraesCS6B02G230600	TraesCS6B02G230600	-	6B:374327905-374331880	10_1_74	10_1_94	OK	0.296683	11.7925	5.3128	39.7477	9.19947	5e-05	0.00031239	yes
TraesCS6B02G307800	TraesCS6B02G307800	-	6B:551797287-551804003	10_1_74	10_1_94	OK	0.021966	0.872268	5.31143	39.71	2.92108	0.002	0.00776512	yes
TraesCSU02G033600	TraesCSU02G033600	-	Un:29911970-29914205	10_1_74	10_1_94	OK	0.705073	27.9958	5.3113	39.7064	10.4992	5e-05	0.00031239	yes
TraesCS6B02G406100	TraesCS6B02G406100	-	6B:680795673-680798587	10_1_74	10_1_94	OK	0.223034	8.69822	5.28539	38.9997	7.43537	5e-05	0.00031239	yes
TraesCS6B02G258500	TraesCS6B02G258500	-	6B:465675008-465679798	10_1_74	10_1_94	OK	1.56136	58.6534	5.23134	37.5656	13.7397	5e-05	0.00031239	yes
TraesCS3B02G448300	TraesCS3B02G448300	-	3B:688395781-688398006	10_1_74	10_1_94	OK	0.292947	10.8183	5.20669	36.9292	7.57924	5e-05	0.00031239	yes
TraesCS6B02G270200	TraesCS6B02G270200	-	6B:486513601-486518949	10_1_74	10_1_94	OK	0.0122602	0.444063	5.17871	36.2199	2.72215	0.00615	0.0197761	yes
TraesCS6B02G370000	TraesCS6B02G370000	-	6B:643639127-643642007	10_1_74	10_1_94	OK	0.0574138	2.06748	5.17033	36.0101	6.58834	0.00385	0.0134002	yes
TraesCS6B02G334300	TraesCS6B02G334300	-	6B:586654791-586658171	10_1_74	10_1_94	OK	0.26477	9.52426	5.16879	35.9717	7.14696	5e-05	0.00031239	yes
TraesCS6B02G386500	TraesCS6B02G386500	-	6B:661340336-661343700	10_1_74	10_1_94	OK	0.225666	7.76852	5.10538	34.4249	7.15671	5e-05	0.00031239	yes
TraesCS6B02G398200	TraesCS6B02G398200	-	6B:673696283-673699432	10_1_74	10_1_94	OK	0.0326126	1.12253	5.10519	34.4204	4.96608	0.00615	0.0197761	yes
TraesCS6B02G338000	TraesCS6B02G338000	-	6B:595226678-595229895	10_1_74	10_1_94	OK	0.636454	21.4383	5.07399	33.684	7.14681	5e-05	0.00031239	yes
TraesCS6B02G315700	TraesCS6B02G315700	-	6B:563487796-563492232	10_1_74	10_1_94	OK	0.271073	9.05634	5.06218	33.4093	6.18255	5e-05	0.00031239	yes
TraesCS6B02G387400	TraesCS6B02G387400	-	6B:662256759-662268336	10_1_74	10_1_94	OK	0.366308	12.2043	5.05819	33.3171	12.1333	5e-05	0.00031239	yes
TraesCS6B02G423100	TraesCS6B02G423100	-	6B:693119119-693125739	10_1_74	10_1_94	OK	0.323039	10.7595	5.05776	33.3071	7.74747	5e-05	0.00031239	yes
TraesCS5B02G513700	TraesCS5B02G513700	-	5B:678618220-678622534	10_1_74	10_1_94	OK	0.0902641	2.98948	5.0496	33.1193	7.43	5e-05	0.00031239	yes
TraesCS6B02G433700	TraesCS6B02G433700	-	6B:702370128-702371263	10_1_74	10_1_94	OK	0.356017	11.7018	5.03865	32.8689	9.68166	0.0001	0.000583575	yes
TraesCS6B02G238600	TraesCS6B02G238600	-	6B:415729869-415731919	10_1_74	10_1_94	OK	1.6468	53.9434	5.0337	32.7563	13.1549	5e-05	0.00031239	yes
TraesCS6B02G257900	TraesCS6B02G257900	-	6B:462157330-462162591	10_1_74	10_1_94	OK	3.58128	117.257	5.03306	32.7418	14.1103	5e-05	0.00031239	yes
TraesCS6B02G349300	TraesCS6B02G349300	-	6B:614130319-614133168	10_1_74	10_1_94	OK	0.614898	20.0204	5.02498	32.5589	8.92985	5e-05	0.00031239	yes
TraesCS6B02G258000	TraesCS6B02G258000	-	6B:463370143-463374815	10_1_74	10_1_94	OK	0.199011	6.47943	5.02495	32.5582	5.95147	5e-05	0.00031239	yes
TraesCS6B02G354300	TraesCS6B02G354300	-	6B:620261046-620264596	10_1_74	10_1_94	OK	0.278055	8.96668	5.01113	32.2478	6.7705	5e-05	0.00031239	yes
TraesCS5B02G085200	TraesCS5B02G085200	-	5B:107944517-107947149	10_1_74	10_1_94	OK	0.0203974	0.645889	4.98483	31.6653	3.25052	0.01855	0.0487078	yes
TraesCS6B02G469900	TraesCS6B02G469900	-	6B:718375910-718381971	10_1_74	10_1_94	OK	0.0265804	0.838459	4.97931	31.5444	4.42635	0.00435	0.0148412	yes
TraesCS6B02G274900	TraesCS6B02G274900	-	6B:496988017-496990585	10_1_74	10_1_94	OK	0.134219	4.23342	4.97917	31.5413	4.50357	0.0001	0.000583575	yes
TraesCS1B02G000300	TraesCS1B02G000300	-	1B:711792-713476	10_1_74	10_1_94	OK	0.134745	4.22282	4.9699	31.3393	5.11449	5e-05	0.00031239	yes
TraesCS6B02G272300	TraesCS6B02G272300	-	6B:491620915-491624815	10_1_74	10_1_94	OK	0.398394	12.4607	4.96704	31.2772	8.65738	5e-05	0.00031239	yes
TraesCS6B02G247300	TraesCS6B02G247300	-	6B:439397820-439402125	10_1_74	10_1_94	OK	0.0249371	0.769807	4.94813	30.8699	2.5064	0.01665	0.0445965	yes
TraesCS2D02G467600	TraesCS2D02G467600	-	2D:572682176-572684346	10_1_74	10_1_94	OK	0.10723	3.3014	4.94429	30.7879	4.04009	5e-05	0.00031239	yes
TraesCS6B02G244700	TraesCS6B02G244700	-	6B:436804395-436808038	10_1_74	10_1_94	OK	0.017853	0.545887	4.93436	30.5767	3.14979	0.0002	0.00107751	yes
TraesCS6B02G451300	TraesCS6B02G451300	-	6B:710102320-710106188	10_1_74	10_1_94	OK	0.263317	8.00053	4.92522	30.3836	6.74663	5e-05	0.00031239	yes
TraesCS6B02G468200	TraesCS6B02G468200	-	6B:717861511-717874664	10_1_74	10_1_94	OK	0.120452	3.65246	4.92233	30.3228	10.3556	5e-05	0.00031239	yes
TraesCS6B02G406200	TraesCS6B02G406200	-	6B:680809097-680814154	10_1_74	10_1_94	OK	0.056123	1.69261	4.91452	30.1591	3.90628	0.00865	0.0262099	yes
TraesCS7D02G007900	TraesCS7D02G007900	-	7D:3783174-3794374	10_1_74	10_1_94	OK	0.0260919	0.786	4.91285	30.1242	6.43833	5e-05	0.00031239	yes
TraesCS6B02G304600	TraesCS6B02G304600	-	6B:545270951-545274229	10_1_74	10_1_94	OK	0.0815977	2.42946	4.89596	29.7736	4.91735	5e-05	0.00031239	yes
TraesCS5B02G536200	TraesCS5B02G536200	-	5B:692012927-692020895	10_1_74	10_1_94	OK	0.0707655	2.04681	4.85419	28.9239	6.78588	5e-05	0.00031239	yes
TraesCS6B02G406800	TraesCS6B02G406800	-	6B:681076119-681079610	10_1_74	10_1_94	OK	0.0567287	1.61038	4.82718	28.3874	4.43665	5e-05	0.00031239	yes
TraesCS6B02G317400	TraesCS6B02G317400	-	6B:565393387-565395328	10_1_74	10_1_94	OK	0.333901	9.41818	4.81796	28.2066	8.09798	5e-05	0.00031239	yes
TraesCS6B02G310600	TraesCS6B02G310600	-	6B:556486426-556488103	10_1_74	10_1_94	OK	9.16492	258.196	4.8162	28.1722	14.2544	5e-05	0.00031239	yes
TraesCS6B02G328400	TraesCS6B02G328400	-	6B:578292777-578302379	10_1_74	10_1_94	OK	0.0426814	1.19695	4.80961	28.0438	5.20212	5e-05	0.00031239	yes
TraesCS6B02G308300	TraesCS6B02G308300	-	6B:552244997-552246897	10_1_74	10_1_94	OK	0.0811205	2.26282	4.80191	27.8945	4.68979	0.002	0.00776512	yes
TraesCS6B02G292400	TraesCS6B02G292400	-	6B:526092667-526096573	10_1_74	10_1_94	OK	0.108268	3.00195	4.79322	27.727	5.35132	5e-05	0.00031239	yes
TraesCS6B02G343500	TraesCS6B02G343500	-	6B:604597857-604598550	10_1_74	10_1_94	OK	2.95002	80.553	4.77114	27.3059	14.4626	5e-05	0.00031239	yes
TraesCS6B02G393000	TraesCS6B02G393000	-	6B:667952757-667961955	10_1_74	10_1_94	OK	0.19377	5.28269	4.76886	27.2628	7.8427	5e-05	0.00031239	yes
TraesCS6B02G367200	TraesCS6B02G367200	-	6B:641280382-641292350	10_1_74	10_1_94	OK	0.398689	10.8472	4.76592	27.2073	11.8175	5e-05	0.00031239	yes
TraesCS6B02G382000	TraesCS6B02G382000	-	6B:656996782-657001563	10_1_74	10_1_94	OK	0.246825	6.69934	4.76246	27.1421	6.05643	5e-05	0.00031239	yes
TraesCS6B02G284900	TraesCS6B02G284900	-	6B:513686472-513692266	10_1_74	10_1_94	OK	0.359468	9.69385	4.75313	26.9671	8.15297	5e-05	0.00031239	yes
TraesCS6B02G256200	TraesCS6B02G256200	-	6B:460206605-460209974	10_1_74	10_1_94	OK	0.056615	1.51871	4.74551	26.8251	4.77056	0.00865	0.0262099	yes
TraesCS6B02G231400	TraesCS6B02G231400	-	6B:380516722-380554322	10_1_74	10_1_94	OK	0.0944349	2.53124	4.74438	26.8041	5.54806	5e-05	0.00031239	yes
TraesCS6B02G269900	TraesCS6B02G269900	-	6B:485869282-485874164	10_1_74	10_1_94	OK	0.192992	5.13619	4.73409	26.6136	5.54922	5e-05	0.00031239	yes
TraesCS6B02G287900	TraesCS6B02G287900	-	6B:518601328-518604252	10_1_74	10_1_94	OK	0.435981	11.5586	4.72856	26.5118	7.23022	5e-05	0.00031239	yes
TraesCS6B02G254500	TraesCS6B02G254500	-	6B:457663105-457673044	10_1_74	10_1_94	OK	0.0335397	0.882194	4.71715	26.3029	3.29713	5e-05	0.00031239	yes
TraesCS6B02G471700	TraesCS6B02G471700	-	6B:719709633-719725528	10_1_74	10_1_94	OK	0.110515	2.85394	4.69064	25.824	10.1465	5e-05	0.00031239	yes
TraesCS6B02G268900	TraesCS6B02G268900	-	6B:483603345-483608665	10_1_74	10_1_94	OK	0.0939805	2.42061	4.68686	25.7564	4.34986	0.00155	0.00625471	yes
TraesCS3B02G607700	TraesCS3B02G607700	-	3B:826100820-826104441	10_1_74	10_1_94	OK	0.0478189	1.22546	4.6796	25.6271	4.99464	5e-05	0.00031239	yes
TraesCS6B02G234900	TraesCS6B02G234900	-	6B:394649338-394694625	10_1_74	10_1_94	OK	0.42965	10.9912	4.67704	25.5817	10.2189	5e-05	0.00031239	yes
TraesCS6B02G237300	TraesCS6B02G237300	-	6B:410679430-410681335	10_1_74	10_1_94	OK	0.0455653	1.16489	4.67612	25.5654	2.51875	0.00865	0.0262099	yes
TraesCS6B02G391400	TraesCS6B02G391400	-	6B:665715749-665716619	10_1_74	10_1_94	OK	0.244368	6.19224	4.66333	25.3397	6.78471	0.002	0.00776512	yes
TraesCS1B02G038800	TraesCS1B02G038800	-	1B:18419376-18423130	10_1_74	10_1_94	OK	0.116346	2.9442	4.66138	25.3055	5.557	5e-05	0.00031239	yes
TraesCS6B02G237400	TraesCS6B02G237400	-	6B:411100738-411105978	10_1_74	10_1_94	OK	0.462908	11.7068	4.66048	25.2897	6.63613	5e-05	0.00031239	yes
TraesCS6B02G472700	TraesCS6B02G472700	-	6B:720418529-720423497	10_1_74	10_1_94	OK	0.554788	14.0262	4.66005	25.2822	9.8936	5e-05	0.00031239	yes
TraesCS6B02G294700	TraesCS6B02G294700	-	6B:528913292-528915644	10_1_74	10_1_94	OK	1.34166	33.5642	4.64483	25.0169	12.036	5e-05	0.00031239	yes
TraesCS6B02G247000	TraesCS6B02G247000	-	6B:439348794-439357057	10_1_74	10_1_94	OK	0.356208	8.84818	4.63459	24.8399	8.18265	5e-05	0.00031239	yes
TraesCS3A02G444000	TraesCS3A02G444000	-	3A:685355830-685360540	10_1_74	10_1_94	OK	0.783403	19.412	4.63105	24.7791	12.2657	5e-05	0.00031239	yes
TraesCS6B02G387600	TraesCS6B02G387600	-	6B:662500616-662505477	10_1_74	10_1_94	OK	0.0459473	1.13775	4.63006	24.7621	4.79026	0.00055	0.00260185	yes
TraesCS6B02G289200	TraesCS6B02G289200	-	6B:520238137-520240902	10_1_74	10_1_94	OK	0.0157183	0.388807	4.62853	24.7358	2.67851	0.00615	0.0197761	yes
TraesCS6B02G358800	TraesCS6B02G358800	-	6B:626886419-626892443	10_1_74	10_1_94	OK	0.069954	1.72888	4.62729	24.7146	3.84834	5e-05	0.00031239	yes
TraesCS6B02G253200	TraesCS6B02G253200	-	6B:454501702-454525655	10_1_74	10_1_94	OK	0.287615	7.07811	4.62115	24.6096	11.6208	5e-05	0.00031239	yes
TraesCS6B02G299600	TraesCS6B02G299600	-	6B:537463202-537466083	10_1_74	10_1_94	OK	0.175982	4.32199	4.6182	24.5593	4.88922	5e-05	0.00031239	yes
TraesCS6B02G250000	TraesCS6B02G250000	-	6B:449446793-449447868	10_1_74	10_1_94	OK	1.72718	42.3133	4.61462	24.4985	10.4611	5e-05	0.00031239	yes
TraesCS6B02G346100	TraesCS6B02G346100	-	6B:609886383-609888238	10_1_74	10_1_94	OK	0.202759	4.96576	4.61417	24.4908	8.29691	0.00615	0.0197761	yes
TraesCS6B02G252300	TraesCS6B02G252300	-	6B:452528785-452533033	10_1_74	10_1_94	OK	0.051488	1.26037	4.61347	24.479	4.62792	5e-05	0.00031239	yes
TraesCS6B02G357000	TraesCS6B02G357000	-	6B:625379433-625381386	10_1_74	10_1_94	OK	0.15279	3.72201	4.60646	24.3603	4.70467	5e-05	0.00031239	yes
TraesCS1D02G230800	TraesCS1D02G230800	-	1D:318850521-318853954	10_1_74	10_1_94	OK	0.0564373	1.36729	4.59853	24.2268	4.12805	0.01015	0.0298491	yes
TraesCS6B02G425700	TraesCS6B02G425700	-	6B:694401890-694408593	10_1_74	10_1_94	OK	1.21266	29.2686	4.59311	24.1359	6.76722	5e-05	0.00031239	yes
TraesCS6B02G337600	TraesCS6B02G337600	-	6B:594653751-594658077	10_1_74	10_1_94	OK	0.120665	2.90863	4.59126	24.105	8.72017	5e-05	0.00031239	yes
TraesCS6B02G280000	TraesCS6B02G280000	-	6B:506126324-506129800	10_1_74	10_1_94	OK	0.260591	6.23375	4.58024	23.9216	6.69669	5e-05	0.00031239	yes
TraesCS7A02G039200	TraesCS7A02G039200	-	7A:17466328-17467637	10_1_74	10_1_94	OK	0.398577	9.51914	4.5779	23.8828	9.6966	5e-05	0.00031239	yes
TraesCS6B02G259000	TraesCS6B02G259000	-	6B:467447949-467450705	10_1_74	10_1_94	OK	0.954718	22.7787	4.57647	23.8591	9.71577	5e-05	0.00031239	yes
TraesCS6B02G396800	TraesCS6B02G396800	-	6B:672618635-672621807	10_1_74	10_1_94	OK	0.0254474	0.606452	4.5748	23.8315	3.92181	0.01665	0.0445965	yes
TraesCS6B02G412100	TraesCS6B02G412100	-	6B:685635996-685637553	10_1_74	10_1_94	OK	0.0487651	1.16114	4.57355	23.8109	2.74877	0.00205	0.00793097	yes
TraesCSU02G033900	TraesCSU02G033900	-	Un:29992228-29995857	10_1_74	10_1_94	OK	1.8283	43.4575	4.57103	23.7693	11.3075	5e-05	0.00031239	yes
TraesCS6B02G229700	TraesCS6B02G229700	-	6B:368471248-368482970	10_1_74	10_1_94	OK	0.306831	7.26287	4.56503	23.6707	5.61964	5e-05	0.00031239	yes
TraesCS6B02G313800	TraesCS6B02G313800	-	6B:561692298-561694464	10_1_74	10_1_94	OK	0.225122	5.3204	4.56276	23.6335	5.81608	5e-05	0.00031239	yes
TraesCS6B02G306100	TraesCS6B02G306100	-	6B:549192331-549195012	10_1_74	10_1_94	OK	0.0672917	1.57786	4.5514	23.4481	5.1126	0.0002	0.00107751	yes
TraesCS6B02G292300	TraesCS6B02G292300	-	6B:526031526-526038765	10_1_74	10_1_94	OK	0.0488939	1.14281	4.54678	23.3731	6.00433	5e-05	0.00031239	yes
TraesCS6B02G328700	TraesCS6B02G328700	-	6B:578454168-578460045	10_1_74	10_1_94	OK	0.683639	15.9217	4.54162	23.2897	9.63587	5e-05	0.00031239	yes
TraesCS6B02G335200	TraesCS6B02G335200	-	6B:590444853-590448224	10_1_74	10_1_94	OK	0.225667	5.22805	4.534	23.167	6.10977	5e-05	0.00031239	yes
TraesCS6B02G246000	TraesCS6B02G246000	-	6B:438628688-438630966	10_1_74	10_1_94	OK	0.305021	7.0328	4.52712	23.0568	5.91866	5e-05	0.00031239	yes
TraesCS6B02G431400	TraesCS6B02G431400	-	6B:699185726-699199314	10_1_74	10_1_94	OK	0.34229	7.88017	4.52494	23.022	12.2675	5e-05	0.00031239	yes
TraesCS6B02G264900	TraesCS6B02G264900	-	6B:476176236-476192350	10_1_74	10_1_94	OK	0.0580478	1.32898	4.51694	22.8947	2.88702	0.00615	0.0197761	yes
TraesCS6B02G457400	TraesCS6B02G457400	-	6B:713114508-713117699	10_1_74	10_1_94	OK	0.0181357	0.411827	4.50513	22.708	3.53548	5e-05	0.00031239	yes
TraesCS7A02G562000	TraesCS7A02G562000	-	7A:732933657-732936411	10_1_74	10_1_94	OK	0.0202989	0.460087	4.50244	22.6657	3.64493	0.00025	0.00131012	yes
TraesCS6B02G300500	TraesCS6B02G300500	-	6B:538947282-538952317	10_1_74	10_1_94	OK	0.0878452	1.99036	4.50192	22.6576	4.65176	5e-05	0.00031239	yes
TraesCS6B02G390600	TraesCS6B02G390600	-	6B:664834309-664836633	10_1_74	10_1_94	OK	14.3049	323.565	4.49948	22.6193	13.1335	5e-05	0.00031239	yes
TraesCS6B02G302000	TraesCS6B02G302000	-	6B:541156964-541163053	10_1_74	10_1_94	OK	0.334844	7.53203	4.49148	22.4942	9.68837	5e-05	0.00031239	yes
TraesCS7D02G498100	TraesCS7D02G498100	-	7D:604889374-604903648	10_1_74	10_1_94	OK	0.255249	5.74081	4.49128	22.4911	11.8811	5e-05	0.00031239	yes
TraesCS7D02G542600	TraesCS7D02G542600	-	7D:631684914-631686729	10_1_74	10_1_94	OK	0.0150271	0.337227	4.48808	22.4412	2.85489	0.01385	0.0384107	yes
TraesCS6B02G223200	TraesCS6B02G223200	-	6B:333502808-333533827	10_1_74	10_1_94	OK	0.159958	3.57723	4.48308	22.3636	9.97113	5e-05	0.00031239	yes
TraesCS6B02G270100	TraesCS6B02G270100	-	6B:486223322-486226417	10_1_74	10_1_94	OK	0.108348	2.42246	4.48273	22.3582	5.25106	5e-05	0.00031239	yes
TraesCS6B02G309800	TraesCS6B02G309800	-	6B:555289806-555296719	10_1_74	10_1_94	OK	0.897128	20.0564	4.4826	22.3562	7.60905	5e-05	0.00031239	yes
TraesCS6B02G371500	TraesCS6B02G371500	-	6B:645480602-645483093	10_1_74	10_1_94	OK	1.90789	42.568	4.47972	22.3116	10.584	5e-05	0.00031239	yes
TraesCS6B02G238000	TraesCS6B02G238000	-	6B:413952401-413955427	10_1_74	10_1_94	OK	0.458095	10.1923	4.47569	22.2493	8.03291	5e-05	0.00031239	yes
TraesCS6B02G350900	TraesCS6B02G350900	-	6B:616323626-616326662	10_1_74	10_1_94	OK	0.177683	3.94656	4.47322	22.2113	5.59566	5e-05	0.00031239	yes
TraesCS5B02G549400	TraesCS5B02G549400	-	5B:701195181-701197517	10_1_74	10_1_94	OK	0.473963	10.5177	4.47191	22.1911	8.29917	5e-05	0.00031239	yes
TraesCS6B02G327700	TraesCS6B02G327700	-	6B:577362308-577364210	10_1_74	10_1_94	OK	0.121248	2.68708	4.47001	22.1619	5.24011	5e-05	0.00031239	yes
TraesCS6B02G342400	TraesCS6B02G342400	-	6B:602960904-602962608	10_1_74	10_1_94	OK	6.47899	143.465	4.46879	22.1432	13.014	5e-05	0.00031239	yes
TraesCS6B02G256400	TraesCS6B02G256400	-	6B:460489920-460505685	10_1_74	10_1_94	OK	0.35856	7.93841	4.46856	22.1396	8.26825	5e-05	0.00031239	yes
TraesCS6B02G251400	TraesCS6B02G251400	-	6B:450643556-450653506	10_1_74	10_1_94	OK	0.0607295	1.34361	4.46757	22.1245	6.20107	5e-05	0.00031239	yes
TraesCS6B02G239500	TraesCS6B02G239500	-	6B:416674168-416677043	10_1_74	10_1_94	OK	0.404825	8.95021	4.46655	22.1088	5.6546	5e-05	0.00031239	yes
TraesCS6D02G398500	TraesCS6D02G398500	-	6D:469615840-469620058	10_1_74	10_1_94	OK	0.0689225	1.52208	4.46493	22.084	4.12434	5e-05	0.00031239	yes
TraesCS6B02G362900	TraesCS6B02G362900	-	6B:634306278-634309938	10_1_74	10_1_94	OK	0.284134	6.24401	4.45783	21.9756	9.42513	5e-05	0.00031239	yes
TraesCS2B02G113600	TraesCS2B02G113600	-	2B:76921537-76930843	10_1_74	10_1_94	OK	0.0657561	1.4401	4.4529	21.9006	5.83762	5e-05	0.00031239	yes
TraesCS4B02G003100	TraesCS4B02G003100	-	4B:1780941-1785316	10_1_74	10_1_94	OK	0.203662	4.45866	4.45236	21.8924	8.76692	5e-05	0.00031239	yes
TraesCS6B02G326500	TraesCS6B02G326500	-	6B:576039326-576041441	10_1_74	10_1_94	OK	1.68209	36.8223	4.45225	21.8908	13.1736	5e-05	0.00031239	yes
TraesCS6B02G336900	TraesCS6B02G336900	-	6B:593263070-593265921	10_1_74	10_1_94	OK	0.728221	15.8553	4.44445	21.7727	8.13206	5e-05	0.00031239	yes
TraesCS6B02G260800	TraesCS6B02G260800	-	6B:470918656-470921934	10_1_74	10_1_94	OK	0.151204	3.29198	4.44439	21.7718	4.01049	5e-05	0.00031239	yes
TraesCS6B02G388900	TraesCS6B02G388900	-	6B:664062455-664064312	10_1_74	10_1_94	OK	0.0573926	1.24761	4.44216	21.7382	3.39256	5e-05	0.00031239	yes
TraesCS3B02G432900	TraesCS3B02G432900	-	3B:671866378-671869374	10_1_74	10_1_94	OK	0.684434	14.7926	4.43383	21.613	10.521	5e-05	0.00031239	yes
TraesCS2D02G169200	TraesCS2D02G169200	-	2D:112927924-112935014	10_1_74	10_1_94	OK	0.188029	4.05127	4.42935	21.546	4.40428	0.00015	0.000835093	yes
TraesCS6B02G398100	TraesCS6B02G398100	-	6B:673688324-673691550	10_1_74	10_1_94	OK	0.0227395	0.489548	4.42818	21.5286	3.52177	0.01665	0.0445965	yes
TraesCS6B02G379100	TraesCS6B02G379100	-	6B:653850360-653853361	10_1_74	10_1_94	OK	0.0253155	0.54476	4.42753	21.5189	2.98445	0.00155	0.00625471	yes
TraesCS6B02G263000	TraesCS6B02G263000	-	6B:473540258-473541658	10_1_74	10_1_94	OK	0.424321	9.11737	4.42539	21.487	7.68557	5e-05	0.00031239	yes
TraesCS6B02G290900	TraesCS6B02G290900	-	6B:523199950-523203895	10_1_74	10_1_94	OK	0.594003	12.7391	4.42265	21.4462	7.65961	5e-05	0.00031239	yes
TraesCS6B02G382400	TraesCS6B02G382400	-	6B:657283116-657287053	10_1_74	10_1_94	OK	0.148053	3.17451	4.42235	21.4417	4.73671	5e-05	0.00031239	yes
TraesCS6B02G277900	TraesCS6B02G277900	-	6B:502791853-502794187	10_1_74	10_1_94	OK	0.10204	2.1874	4.42202	21.4368	7.32383	0.00865	0.0262099	yes
TraesCS6B02G343300	TraesCS6B02G343300	-	6B:604212013-604220915	10_1_74	10_1_94	OK	0.492413	10.548	4.42096	21.4211	11.6779	5e-05	0.00031239	yes
TraesCS6B02G322400	TraesCS6B02G322400	-	6B:571091687-571095431	10_1_74	10_1_94	OK	0.35002	7.47435	4.41644	21.3541	6.97143	5e-05	0.00031239	yes
TraesCS6B02G227800	TraesCS6B02G227800	-	6B:353872112-353875755	10_1_74	10_1_94	OK	0.337949	7.19242	4.4116	21.2826	8.23273	5e-05	0.00031239	yes
TraesCS6B02G353700	TraesCS6B02G353700	-	6B:619492680-619494113	10_1_74	10_1_94	OK	0.169078	3.59731	4.41116	21.2761	4.08265	5e-05	0.00031239	yes
TraesCS6B02G279300	TraesCS6B02G279300	-	6B:504591711-504606525	10_1_74	10_1_94	OK	0.12657	2.68838	4.40873	21.2403	7.32663	5e-05	0.00031239	yes
TraesCS7D02G498300	TraesCS7D02G498300	-	7D:604981106-604995960	10_1_74	10_1_94	OK	0.573557	12.1675	4.40696	21.2142	13.9655	5e-05	0.00031239	yes
TraesCS6B02G245500	TraesCS6B02G245500	-	6B:438098379-438110033	10_1_74	10_1_94	OK	0.3212	6.79049	4.40197	21.141	6.31606	5e-05	0.00031239	yes
TraesCS6B02G281900	TraesCS6B02G281900	-	6B:508168679-508173812	10_1_74	10_1_94	OK	0.397917	8.36976	4.39465	21.034	9.2028	5e-05	0.00031239	yes
TraesCS6B02G274100	TraesCS6B02G274100	-	6B:495424583-495438618	10_1_74	10_1_94	OK	0.201285	4.22582	4.39192	20.9942	9.43764	5e-05	0.00031239	yes
TraesCS6B02G294000	TraesCS6B02G294000	-	6B:528281611-528284550	10_1_74	10_1_94	OK	0.659212	13.7855	4.38626	20.912	8.55648	5e-05	0.00031239	yes
TraesCS6B02G341600	TraesCS6B02G341600	-	6B:601126361-601132887	10_1_74	10_1_94	OK	0.050584	1.05595	4.38371	20.8751	3.348	5e-05	0.00031239	yes
TraesCS6B02G392000	TraesCS6B02G392000	-	6B:667070966-667075714	10_1_74	10_1_94	OK	0.326161	6.79849	4.38156	20.844	7.98911	5e-05	0.00031239	yes
TraesCS2D02G507800	TraesCS2D02G507800	-	2D:601211911-601215051	10_1_74	10_1_94	OK	0.309498	6.44924	4.38113	20.8378	6.11284	5e-05	0.00031239	yes
TraesCS6B02G411900	TraesCS6B02G411900	-	6B:685341132-685351349	10_1_74	10_1_94	OK	1.16935	24.3607	4.38078	20.8327	7.55497	5e-05	0.00031239	yes
TraesCS6B02G247500	TraesCS6B02G247500	-	6B:440774689-440787507	10_1_74	10_1_94	OK	0.0280596	0.583177	4.37737	20.7835	2.82069	0.00015	0.000835093	yes
TraesCS6B02G251100	TraesCS6B02G251100	-	6B:450136493-450140594	10_1_74	10_1_94	OK	0.590348	12.2283	4.37252	20.7138	6.6551	5e-05	0.00031239	yes
TraesCS6B02G303100	TraesCS6B02G303100	-	6B:542585218-542586310	10_1_74	10_1_94	OK	0.0590121	1.22159	4.3716	20.7006	2.84883	0.00035	0.00175922	yes
TraesCS6B02G294100	TraesCS6B02G294100	-	6B:528284751-528288193	10_1_74	10_1_94	OK	0.166017	3.42146	4.36521	20.6091	8.09455	0.0001	0.000583575	yes
TraesCS6B02G233900	TraesCS6B02G233900	-	6B:391685186-391686904	10_1_74	10_1_94	OK	0.106187	2.18486	4.36286	20.5756	3.2918	0.0052	0.0171957	yes
TraesCS6B02G428100	TraesCS6B02G428100	-	6B:696247087-696251450	10_1_74	10_1_94	OK	0.112222	2.30195	4.35843	20.5125	7.73955	5e-05	0.00031239	yes
TraesCS6B02G347800	TraesCS6B02G347800	-	6B:612743088-612745301	10_1_74	10_1_94	OK	0.0366359	0.747451	4.35065	20.4022	3.6533	0.01665	0.0445965	yes
TraesCS6B02G308400	TraesCS6B02G308400	-	6B:552399015-552403136	10_1_74	10_1_94	OK	0.317441	6.47527	4.35038	20.3983	6.77432	5e-05	0.00031239	yes
TraesCS6B02G333800	TraesCS6B02G333800	-	6B:585901635-585905333	10_1_74	10_1_94	OK	0.126542	2.57806	4.3486	20.3732	5.58725	0.0001	0.000583575	yes
TraesCS6B02G275700	TraesCS6B02G275700	-	6B:498542518-498544160	10_1_74	10_1_94	OK	0.797685	16.2335	4.34701	20.3507	8.94537	5e-05	0.00031239	yes
TraesCS6B02G224800	TraesCS6B02G224800	-	6B:345205232-345239263	10_1_74	10_1_94	OK	0.495552	10.0401	4.34059	20.2604	10.5103	5e-05	0.00031239	yes
TraesCS6B02G315800	TraesCS6B02G315800	-	6B:563995726-564000721	10_1_74	10_1_94	OK	0.529489	10.7089	4.33806	20.2249	8.609	5e-05	0.00031239	yes
TraesCS1A02G434100	TraesCS1A02G434100	-	1A:584879971-584889622	10_1_74	10_1_94	OK	0.211127	4.25243	4.33211	20.1417	5.75241	5e-05	0.00031239	yes
TraesCS6B02G407100	TraesCS6B02G407100	-	6B:681315346-681369673	10_1_74	10_1_94	OK	0.0234168	0.470615	4.32893	20.0973	2.24718	0.01665	0.0445965	yes
TraesCS6B02G319200	TraesCS6B02G319200	-	6B:567121992-567124229	10_1_74	10_1_94	OK	0.0922931	1.85211	4.3268	20.0677	2.30355	0.00865	0.0262099	yes
TraesCS6B02G345500	TraesCS6B02G345500	-	6B:609076178-609076493	10_1_74	10_1_94	OK	3.61985	72.4735	4.32345	20.0211	12.3346	5e-05	0.00031239	yes
TraesCS6B02G238500	TraesCS6B02G238500	-	6B:415036314-415040913	10_1_74	10_1_94	OK	0.374509	7.45302	4.31475	19.9007	6.74162	5e-05	0.00031239	yes
TraesCS2B02G604300	TraesCS2B02G604300	-	2B:786033767-786039773	10_1_74	10_1_94	OK	0.631429	12.5523	4.31319	19.8792	10.2957	5e-05	0.00031239	yes
TraesCS2D02G482100	TraesCS2D02G482100	-	2D:584661169-584663446	10_1_74	10_1_94	OK	0.823751	16.3658	4.31233	19.8674	8.88554	5e-05	0.00031239	yes
TraesCS6B02G386400	TraesCS6B02G386400	-	6B:661338206-661340313	10_1_74	10_1_94	OK	0.331045	6.55651	4.30783	19.8055	9.66984	5e-05	0.00031239	yes
TraesCS6B02G447700	TraesCS6B02G447700	-	6B:708046296-708047743	10_1_74	10_1_94	OK	0.168785	3.32515	4.30016	19.7005	5.34621	0.00205	0.00793097	yes
TraesCS6B02G247800	TraesCS6B02G247800	-	6B:444538636-444542796	10_1_74	10_1_94	OK	0.127249	2.50533	4.29927	19.6883	4.10432	5e-05	0.00031239	yes
TraesCS6B02G239000	TraesCS6B02G239000	-	6B:415869964-415873080	10_1_74	10_1_94	OK	1.1364	22.3564	4.29814	19.6729	9.23213	5e-05	0.00031239	yes
TraesCS6B02G464200	TraesCS6B02G464200	-	6B:715941114-715953703	10_1_74	10_1_94	OK	0.0933517	1.83489	4.29688	19.6558	4.46371	5e-05	0.00031239	yes
TraesCS6B02G264400	TraesCS6B02G264400	-	6B:476041046-476045148	10_1_74	10_1_94	OK	0.159103	3.12581	4.2962	19.6465	5.54038	0.00015	0.000835093	yes
TraesCS6B02G300100	TraesCS6B02G300100	-	6B:538065435-538068717	10_1_74	10_1_94	OK	0.131148	2.56863	4.29173	19.5857	3.79054	5e-05	0.00031239	yes
TraesCS6B02G282600	TraesCS6B02G282600	-	6B:509257553-509260239	10_1_74	10_1_94	OK	0.268768	5.25974	4.29056	19.5698	6.73945	0.0002	0.00107751	yes
TraesCS6B02G445700	TraesCS6B02G445700	-	6B:707304294-707311067	10_1_74	10_1_94	OK	0.0202502	0.396184	4.29017	19.5645	3.48792	0.0042	0.014419	yes
TraesCS6B02G321200	TraesCS6B02G321200	-	6B:569033919-569038183	10_1_74	10_1_94	OK	0.690897	13.5121	4.28964	19.5574	8.5127	5e-05	0.00031239	yes
TraesCS6B02G301500	TraesCS6B02G301500	-	6B:539726676-539730641	10_1_74	10_1_94	OK	0.126043	2.46241	4.28809	19.5364	6.05689	0.004	0.0138466	yes
TraesCS6B02G270900	TraesCS6B02G270900	-	6B:487774758-487789684	10_1_74	10_1_94	OK	0.148835	2.903	4.28576	19.5048	6.02449	5e-05	0.00031239	yes
TraesCS6B02G339000	TraesCS6B02G339000	-	6B:597289753-597295333	10_1_74	10_1_94	OK	0.899008	17.5315	4.28547	19.5009	10.1315	5e-05	0.00031239	yes
TraesCS4B02G176400	TraesCS4B02G176400	-	4B:386724036-386738109	10_1_74	10_1_94	OK	0.0247775	0.482314	4.28287	19.4658	3.74735	5e-05	0.00031239	yes
TraesCS6B02G294500	TraesCS6B02G294500	-	6B:528622872-528624739	10_1_74	10_1_94	OK	3.36388	64.9452	4.27103	19.3067	13.8461	5e-05	0.00031239	yes
TraesCS6B02G244200	TraesCS6B02G244200	-	6B:435581446-435584376	10_1_74	10_1_94	OK	0.26002	5.01419	4.26932	19.2838	6.8644	5e-05	0.00031239	yes
TraesCS6B02G235600	TraesCS6B02G235600	-	6B:402210661-402221308	10_1_74	10_1_94	OK	0.14626	2.81982	4.269	19.2796	4.79046	5e-05	0.00031239	yes
TraesCS6B02G366500	TraesCS6B02G366500	-	6B:639157300-639157734	10_1_74	10_1_94	OK	0.282957	5.42684	4.26146	19.1791	3.33851	0.00865	0.0262099	yes
TraesCS6B02G265000	TraesCS6B02G265000	-	6B:476427999-476430289	10_1_74	10_1_94	OK	0.0423496	0.812051	4.26115	19.1749	4.19529	0.01665	0.0445965	yes
TraesCS6B02G392900	TraesCS6B02G392900	-	6B:667896606-667900039	10_1_74	10_1_94	OK	0.266433	5.10884	4.26115	19.1749	4.936	5e-05	0.00031239	yes
TraesCS6B02G344600	TraesCS6B02G344600	-	6B:606982873-606984884	10_1_74	10_1_94	OK	1.51399	29.005	4.25988	19.1581	9.78064	5e-05	0.00031239	yes
TraesCS6B02G334700	TraesCS6B02G334700	-	6B:588831558-588836560	10_1_74	10_1_94	OK	0.41732	7.98226	4.25757	19.1274	8.74983	5e-05	0.00031239	yes
TraesCS6B02G388100	TraesCS6B02G388100	-	6B:662894402-662899450	10_1_74	10_1_94	OK	1.17994	22.5483	4.25623	19.1097	9.75662	5e-05	0.00031239	yes
TraesCS6B02G267300	TraesCS6B02G267300	-	6B:480833112-480836358	10_1_74	10_1_94	OK	0.527165	10.0632	4.2547	19.0894	7.17862	5e-05	0.00031239	yes
TraesCS6B02G272500	TraesCS6B02G272500	-	6B:492023186-492024860	10_1_74	10_1_94	OK	0.116847	2.22533	4.25133	19.0449	3.78811	5e-05	0.00031239	yes
TraesCS6B02G377500	TraesCS6B02G377500	-	6B:652639676-652646196	10_1_74	10_1_94	OK	0.532056	10.126	4.25034	19.0318	10.9116	5e-05	0.00031239	yes
TraesCS6B02G330200	TraesCS6B02G330200	-	6B:579533336-579536057	10_1_74	10_1_94	OK	0.429417	8.15409	4.24707	18.9887	5.73292	5e-05	0.00031239	yes
TraesCS6B02G338200	TraesCS6B02G338200	-	6B:595950829-595958428	10_1_74	10_1_94	OK	0.378397	7.17955	4.24592	18.9736	10.9723	5e-05	0.00031239	yes
TraesCS2D02G270300	TraesCS2D02G270300	-	2D:334040935-334043454	10_1_74	10_1_94	OK	0.0551543	1.04539	4.24442	18.9539	3.46806	0.0017	0.00675983	yes
TraesCS6B02G413000	TraesCS6B02G413000	-	6B:686365278-686370875	10_1_74	10_1_94	OK	0.910345	17.2144	4.24106	18.9098	11.9566	5e-05	0.00031239	yes
TraesCS6B02G333600	TraesCS6B02G333600	-	6B:585570337-585573155	10_1_74	10_1_94	OK	0.585283	11.0507	4.23886	18.881	7.70664	5e-05	0.00031239	yes
TraesCS6B02G354000	TraesCS6B02G354000	-	6B:619728550-619729642	10_1_74	10_1_94	OK	0.821348	15.4483	4.23331	18.8085	8.11006	5e-05	0.00031239	yes
TraesCS6B02G310700	TraesCS6B02G310700	-	6B:556490257-556495581	10_1_74	10_1_94	OK	0.0665937	1.25203	4.23274	18.801	3.57599	5e-05	0.00031239	yes
TraesCS6B02G432900	TraesCS6B02G432900	-	6B:701977551-701982111	10_1_74	10_1_94	OK	1.94311	36.4928	4.23117	18.7806	11.2945	5e-05	0.00031239	yes
TraesCS6B02G254400	TraesCS6B02G254400	-	6B:457419256-457425431	10_1_74	10_1_94	OK	0.0572172	1.06975	4.22468	18.6963	4.06766	5e-05	0.00031239	yes
TraesCS6B02G388200	TraesCS6B02G388200	-	6B:663664790-663676654	10_1_74	10_1_94	OK	0.135662	2.52581	4.21866	18.6184	6.32966	5e-05	0.00031239	yes
TraesCS6B02G365300	TraesCS6B02G365300	-	6B:637024173-637042881	10_1_74	10_1_94	OK	0.715251	13.3155	4.21852	18.6166	11.62	5e-05	0.00031239	yes
TraesCS6B02G265200	TraesCS6B02G265200	-	6B:476841043-476843725	10_1_74	10_1_94	OK	0.474499	8.82843	4.21768	18.6058	7.76913	5e-05	0.00031239	yes
TraesCS6B02G335300	TraesCS6B02G335300	-	6B:590564329-590568357	10_1_74	10_1_94	OK	0.147262	2.73573	4.21547	18.5773	4.62946	5e-05	0.00031239	yes
TraesCS6B02G261400	TraesCS6B02G261400	-	6B:471180550-471181877	10_1_74	10_1_94	OK	0.335568	6.21973	4.21218	18.535	8.22566	0.0017	0.00675983	yes
TraesCS6B02G263100	TraesCS6B02G263100	-	6B:474173210-474176246	10_1_74	10_1_94	OK	0.0378932	0.702295	4.21207	18.5336	2.43531	0.00865	0.0262099	yes
TraesCS6B02G390800	TraesCS6B02G390800	-	6B:665130462-665133221	10_1_74	10_1_94	OK	0.19315	3.57818	4.21143	18.5254	5.74145	5e-05	0.00031239	yes
TraesCS6B02G371200	TraesCS6B02G371200	-	6B:645351054-645353904	10_1_74	10_1_94	OK	0.179322	3.31395	4.20792	18.4803	4.99047	5e-05	0.00031239	yes
TraesCS6B02G241600	TraesCS6B02G241600	-	6B:423403756-423411313	10_1_74	10_1_94	OK	0.170991	3.15814	4.20708	18.4696	10.1141	5e-05	0.00031239	yes
TraesCS6B02G310900	TraesCS6B02G310900	-	6B:556752880-556757816	10_1_74	10_1_94	OK	0.211598	3.90784	4.20697	18.4682	8.5625	5e-05	0.00031239	yes
TraesCS6B02G283200	TraesCS6B02G283200	-	6B:511422463-511425586	10_1_74	10_1_94	OK	0.595545	10.9799	4.20451	18.4367	8.59223	5e-05	0.00031239	yes
TraesCS6B02G271400	TraesCS6B02G271400	-	6B:489539145-489540757	10_1_74	10_1_94	OK	0.0936363	1.7166	4.19634	18.3326	4.52009	0.00035	0.00175922	yes
TraesCS6B02G308500	TraesCS6B02G308500	-	6B:552405132-552406676	10_1_74	10_1_94	OK	1.2462	22.8359	4.1957	18.3245	9.59572	5e-05	0.00031239	yes
TraesCS6B02G335400	TraesCS6B02G335400	-	6B:590666233-590669028	10_1_74	10_1_94	OK	0.519102	9.47925	4.19068	18.2608	7.47988	5e-05	0.00031239	yes
TraesCS6B02G269100	TraesCS6B02G269100	-	6B:484525879-484533886	10_1_74	10_1_94	OK	1.96991	35.9369	4.18927	18.243	9.8824	5e-05	0.00031239	yes
TraesCS3D02G053800	TraesCS3D02G053800	-	3D:22129626-22130047	10_1_74	10_1_94	OK	0.926154	16.8928	4.18901	18.2397	5.02188	5e-05	0.00031239	yes
TraesCS6B02G255800	TraesCS6B02G255800	-	6B:459804284-459810054	10_1_74	10_1_94	OK	0.772546	14.0844	4.18834	18.2312	9.1247	5e-05	0.00031239	yes
TraesCS2B02G114500	TraesCS2B02G114500	-	2B:77779907-77785015	10_1_74	10_1_94	OK	0.0739214	1.34746	4.1881	18.2282	5.47429	5e-05	0.00031239	yes
TraesCS7D02G055000	TraesCS7D02G055000	-	7D:29549952-29552899	10_1_74	10_1_94	OK	0.54018	9.83793	4.18684	18.2123	8.12317	5e-05	0.00031239	yes
TraesCS6B02G424700	TraesCS6B02G424700	-	6B:694122368-694125161	10_1_74	10_1_94	OK	0.0596695	1.08666	4.18676	18.2113	3.01813	0.00035	0.00175922	yes
TraesCS6B02G244000	TraesCS6B02G244000	-	6B:434298094-434303390	10_1_74	10_1_94	OK	0.552266	10.0498	4.18567	18.1975	8.62426	5e-05	0.00031239	yes
TraesCS6B02G451000	TraesCS6B02G451000	-	6B:709992389-709995218	10_1_74	10_1_94	OK	0.241299	4.39083	4.1856	18.1966	5.58761	5e-05	0.00031239	yes
TraesCS6B02G235200	TraesCS6B02G235200	-	6B:398839367-398863502	10_1_74	10_1_94	OK	0.283589	5.15802	4.18494	18.1883	7.63337	5e-05	0.00031239	yes
TraesCS6B02G449100	TraesCS6B02G449100	-	6B:708657126-708663104	10_1_74	10_1_94	OK	0.0333607	0.605633	4.18222	18.1541	4.91636	5e-05	0.00031239	yes
TraesCS6B02G466700	TraesCS6B02G466700	-	6B:716622426-716628907	10_1_74	10_1_94	OK	0.152991	2.77738	4.1822	18.1538	6.50625	5e-05	0.00031239	yes
TraesCS2B02G626100	TraesCS2B02G626100	-	2B:798590035-798591841	10_1_74	10_1_94	OK	0.0977736	1.77436	4.18171	18.1476	4.21693	0.0002	0.00107751	yes
TraesCS6B02G325900	TraesCS6B02G325900	-	6B:575326613-575330291	10_1_74	10_1_94	OK	0.404757	7.34437	4.18151	18.1451	7.447	5e-05	0.00031239	yes
TraesCS6B02G273600	TraesCS6B02G273600	-	6B:494086965-494087568	10_1_74	10_1_94	OK	0.103323	1.87405	4.18092	18.1377	2.55614	0.00865	0.0262099	yes
TraesCS6B02G235500	TraesCS6B02G235500	-	6B:400319932-400353668	10_1_74	10_1_94	OK	0.350598	6.35477	4.17995	18.1255	7.09345	5e-05	0.00031239	yes
TraesCS6B02G442200	TraesCS6B02G442200	-	6B:705885466-705886688	10_1_74	10_1_94	OK	0.0730615	1.32357	4.17918	18.1158	2.6699	0.0021	0.0080967	yes
TraesCS5D02G227400	TraesCS5D02G227400	-	5D:335079403-335080447	10_1_74	10_1_94	OK	0.0858964	1.55423	4.17746	18.0943	3.40747	0.006	0.0193739	yes
TraesCS4B02G002900	TraesCS4B02G002900	-	4B:1768548-1772568	10_1_74	10_1_94	OK	0.33371	6.02768	4.17494	18.0627	6.63708	5e-05	0.00031239	yes
TraesCS6B02G438500	TraesCS6B02G438500	-	6B:704738708-704742533	10_1_74	10_1_94	OK	0.286281	5.16685	4.17378	18.0482	6.17463	5e-05	0.00031239	yes
TraesCS6B02G364000	TraesCS6B02G364000	-	6B:635168430-635172842	10_1_74	10_1_94	OK	0.519777	9.37513	4.17287	18.0368	7.94904	5e-05	0.00031239	yes
TraesCS6B02G345700	TraesCS6B02G345700	-	6B:609372736-609375415	10_1_74	10_1_94	OK	0.604439	10.9012	4.17275	18.0353	8.4459	5e-05	0.00031239	yes
TraesCS6B02G450200	TraesCS6B02G450200	-	6B:709019359-709020883	10_1_74	10_1_94	OK	0.427333	7.6931	4.17013	18.0026	8.38822	5e-05	0.00031239	yes
TraesCS6B02G451100	TraesCS6B02G451100	-	6B:710001531-710007317	10_1_74	10_1_94	OK	0.684492	12.2661	4.1635	17.92	8.85577	5e-05	0.00031239	yes
TraesCS6B02G419100	TraesCS6B02G419100	-	6B:690961627-690966861	10_1_74	10_1_94	OK	0.0315883	0.565732	4.16266	17.9096	2.95273	5e-05	0.00031239	yes
TraesCS6B02G299400	TraesCS6B02G299400	-	6B:537451761-537455680	10_1_74	10_1_94	OK	0.0941334	1.68472	4.16166	17.8972	3.66622	0.00415	0.0142719	yes
TraesCS6B02G253300	TraesCS6B02G253300	-	6B:454717844-454750578	10_1_74	10_1_94	OK	0.109107	1.9514	4.16069	17.8851	4.60068	5e-05	0.00031239	yes
TraesCS3A02G047500	TraesCS3A02G047500	-	3A:25114789-25118577	10_1_74	10_1_94	OK	0.167697	2.98578	4.15418	17.8046	5.07243	5e-05	0.00031239	yes
TraesCS6B02G342100	TraesCS6B02G342100	-	6B:602504154-602505282	10_1_74	10_1_94	OK	0.906592	16.135	4.1536	17.7975	11.9727	5e-05	0.00031239	yes
TraesCS6B02G290800	TraesCS6B02G290800	-	6B:523189864-523196466	10_1_74	10_1_94	OK	0.908635	16.1703	4.1535	17.7962	9.47093	5e-05	0.00031239	yes
TraesCS6B02G285600	TraesCS6B02G285600	-	6B:515016474-515020794	10_1_74	10_1_94	OK	0.563402	10.0062	4.15058	17.7603	9.71324	5e-05	0.00031239	yes
TraesCS6B02G262900	TraesCS6B02G262900	-	6B:473086452-473088996	10_1_74	10_1_94	OK	0.0914172	1.6121	4.14033	17.6345	3.49373	5e-05	0.00031239	yes
TraesCS6B02G302900	TraesCS6B02G302900	-	6B:542481832-542499022	10_1_74	10_1_94	OK	0.302585	5.31223	4.13391	17.5562	11.9587	5e-05	0.00031239	yes
TraesCS6B02G413100	TraesCS6B02G413100	-	6B:686415258-686422572	10_1_74	10_1_94	OK	0.284624	4.98476	4.1304	17.5136	7.74594	5e-05	0.00031239	yes
TraesCS5B02G536700	TraesCS5B02G536700	-	5B:692678493-692679887	10_1_74	10_1_94	OK	0.240477	4.20924	4.12959	17.5037	4.62253	5e-05	0.00031239	yes
TraesCS6B02G415900	TraesCS6B02G415900	-	6B:688303509-688307841	10_1_74	10_1_94	OK	0.0459602	0.801075	4.12348	17.4298	2.9033	5e-05	0.00031239	yes
TraesCS6B02G223300	TraesCS6B02G223300	-	6B:334451799-334454949	10_1_74	10_1_94	OK	0.389992	6.77822	4.11939	17.3804	5.01234	5e-05	0.00031239	yes
TraesCS6B02G276800	TraesCS6B02G276800	-	6B:501061763-501064441	10_1_74	10_1_94	OK	3.39856	59.062	4.11923	17.3785	13.1604	5e-05	0.00031239	yes
TraesCS6B02G314300	TraesCS6B02G314300	-	6B:561833555-561841643	10_1_74	10_1_94	OK	0.570355	9.89368	4.11658	17.3466	6.47342	5e-05	0.00031239	yes
TraesCS6B02G252200	TraesCS6B02G252200	-	6B:452188473-452191939	10_1_74	10_1_94	OK	0.148107	2.56851	4.11622	17.3423	4.12128	5e-05	0.00031239	yes
TraesCS6B02G237200	TraesCS6B02G237200	-	6B:410230039-410238617	10_1_74	10_1_94	OK	0.0770808	1.33488	4.1142	17.318	3.13192	5e-05	0.00031239	yes
TraesCS6B02G450700	TraesCS6B02G450700	-	6B:709532240-709536647	10_1_74	10_1_94	OK	0.288762	4.99796	4.11339	17.3083	6.38776	5e-05	0.00031239	yes
TraesCS6B02G402400	TraesCS6B02G402400	-	6B:678660985-678666253	10_1_74	10_1_94	OK	0.828863	14.3312	4.11189	17.2903	7.97835	5e-05	0.00031239	yes
TraesCS6B02G359800	TraesCS6B02G359800	-	6B:631740170-631741196	10_1_74	10_1_94	OK	0.0854676	1.47628	4.11045	17.273	3.55873	0.0063	0.0201719	yes
TraesCS6B02G415800	TraesCS6B02G415800	-	6B:688298208-688302990	10_1_74	10_1_94	OK	0.178888	3.08771	4.10941	17.2606	5.72372	5e-05	0.00031239	yes
TraesCS6B02G246700	TraesCS6B02G246700	-	6B:439068169-439073728	10_1_74	10_1_94	OK	0.446623	7.70511	4.10869	17.252	7.26661	5e-05	0.00031239	yes
TraesCS6B02G277800	TraesCS6B02G277800	-	6B:502726007-502730506	10_1_74	10_1_94	OK	0.849102	14.6237	4.10623	17.2226	8.06019	5e-05	0.00031239	yes
TraesCS6B02G233700	TraesCS6B02G233700	-	6B:390625378-390637474	10_1_74	10_1_94	OK	0.195124	3.35941	4.10575	17.2169	6.25776	5e-05	0.00031239	yes
TraesCS6B02G229300	TraesCS6B02G229300	-	6B:366732487-366737279	10_1_74	10_1_94	OK	0.453739	7.78427	4.10063	17.1559	5.35348	5e-05	0.00031239	yes
TraesCS6B02G367900	TraesCS6B02G367900	-	6B:641885352-641890023	10_1_74	10_1_94	OK	0.0916499	1.57217	4.10048	17.1541	4.5307	5e-05	0.00031239	yes
TraesCS6B02G422600	TraesCS6B02G422600	-	6B:692774341-692783735	10_1_74	10_1_94	OK	0.572473	9.77306	4.09353	17.0716	10.745	5e-05	0.00031239	yes
TraesCS6B02G419600	TraesCS6B02G419600	-	6B:691336918-691338737	10_1_74	10_1_94	OK	0.179601	3.06287	4.09202	17.0538	6.93392	0.00035	0.00175922	yes
TraesCS6A02G397000	TraesCS6A02G397000	-	6A:608859440-608861315	10_1_74	10_1_94	OK	0.0986194	1.67854	4.08919	17.0204	3.89148	5e-05	0.00031239	yes
TraesCS2A02G563600	TraesCS2A02G563600	-	2A:764148633-764151194	10_1_74	10_1_94	OK	0.0276053	0.469784	4.08898	17.0179	3.49876	0.0021	0.0080967	yes
TraesCS6B02G460300	TraesCS6B02G460300	-	6B:714063678-714066582	10_1_74	10_1_94	OK	0.0390438	0.663748	4.08747	17.0001	3.39484	0.00415	0.0142719	yes
TraesCS2B02G050300	TraesCS2B02G050300	-	2B:24909184-24910710	10_1_74	10_1_94	OK	1.58757	26.9731	4.08663	16.9902	7.91324	5e-05	0.00031239	yes
TraesCS2B02G607300	TraesCS2B02G607300	-	2B:787977851-787981319	10_1_74	10_1_94	OK	0.111173	1.88492	4.08363	16.9549	4.97362	5e-05	0.00031239	yes
TraesCS6B02G251300	TraesCS6B02G251300	-	6B:450637578-450641449	10_1_74	10_1_94	OK	0.0354176	0.599544	4.08133	16.9279	3.54847	0.0001	0.000583575	yes
TraesCS6B02G422900	TraesCS6B02G422900	-	6B:693062612-693063992	10_1_74	10_1_94	OK	0.554138	9.37036	4.07979	16.9098	8.4798	5e-05	0.00031239	yes
TraesCS6B02G309600	TraesCS6B02G309600	-	6B:554787612-554807413	10_1_74	10_1_94	OK	0.956296	16.1584	4.07869	16.8969	11.774	5e-05	0.00031239	yes
TraesCS6B02G415600	TraesCS6B02G415600	-	6B:688203492-688207151	10_1_74	10_1_94	OK	0.924608	15.6205	4.07845	16.8941	8.36314	5e-05	0.00031239	yes
TraesCS6B02G374700	TraesCS6B02G374700	-	6B:648085772-648092938	10_1_74	10_1_94	OK	0.26693	4.50516	4.07705	16.8777	7.46381	5e-05	0.00031239	yes
TraesCS6B02G248300	TraesCS6B02G248300	-	6B:445007500-445012217	10_1_74	10_1_94	OK	0.360901	6.08851	4.07641	16.8703	6.89291	5e-05	0.00031239	yes
TraesCS6B02G261900	TraesCS6B02G261900	-	6B:471628681-471631085	10_1_74	10_1_94	OK	0.425428	7.16069	4.07311	16.8317	8.02707	5e-05	0.00031239	yes
TraesCS6B02G249700	TraesCS6B02G249700	-	6B:447892437-447895651	10_1_74	10_1_94	OK	0.556758	9.33143	4.06698	16.7603	7.75035	5e-05	0.00031239	yes
TraesCS2D02G491600	TraesCS2D02G491600	-	2D:590063030-590067307	10_1_74	10_1_94	OK	0.0339992	0.569623	4.06643	16.754	3.52197	5e-05	0.00031239	yes
TraesCS6B02G290300	TraesCS6B02G290300	-	6B:522061344-522063617	10_1_74	10_1_94	OK	0.507908	8.50895	4.06634	16.7529	6.23449	5e-05	0.00031239	yes
TraesCS6B02G310800	TraesCS6B02G310800	-	6B:556496930-556499680	10_1_74	10_1_94	OK	0.981252	16.4212	4.06479	16.7349	10.8106	5e-05	0.00031239	yes
TraesCS6B02G250200	TraesCS6B02G250200	-	6B:449766248-449771174	10_1_74	10_1_94	OK	0.0276282	0.461116	4.06092	16.6901	2.35843	0.0043	0.0146949	yes
TraesCS6B02G279600	TraesCS6B02G279600	-	6B:505798350-505800414	10_1_74	10_1_94	OK	0.218569	3.64616	4.06022	16.682	7.1966	5e-05	0.00031239	yes
TraesCS6B02G297400	TraesCS6B02G297400	-	6B:534091961-534095562	10_1_74	10_1_94	OK	0.0864008	1.43372	4.05258	16.5939	4.31072	5e-05	0.00031239	yes
TraesCS4B02G006300	TraesCS4B02G006300	-	4B:4134300-4135767	10_1_74	10_1_94	OK	0.0226269	0.375355	4.05215	16.5889	3.7899	0.00045	0.00218894	yes
TraesCS6B02G305000	TraesCS6B02G305000	-	6B:545835876-545841135	10_1_74	10_1_94	OK	0.149823	2.48515	4.052	16.5872	5.64851	5e-05	0.00031239	yes
TraesCS6B02G382800	TraesCS6B02G382800	-	6B:657943743-657947679	10_1_74	10_1_94	OK	0.328822	5.45216	4.05145	16.5809	6.65293	5e-05	0.00031239	yes
TraesCS6B02G372500	TraesCS6B02G372500	-	6B:646008204-646010949	10_1_74	10_1_94	OK	0.0827174	1.36912	4.04891	16.5517	3.83842	5e-05	0.00031239	yes
TraesCS6B02G291300	TraesCS6B02G291300	-	6B:523879962-523883188	10_1_74	10_1_94	OK	0.202804	3.35603	4.0486	16.5482	7.31828	5e-05	0.00031239	yes
TraesCS6B02G410900	TraesCS6B02G410900	-	6B:684930144-684942195	10_1_74	10_1_94	OK	0.809212	13.353	4.0445	16.5012	11.117	5e-05	0.00031239	yes
TraesCS6B02G272000	TraesCS6B02G272000	-	6B:490646848-490654473	10_1_74	10_1_94	OK	0.544596	8.98146	4.04369	16.4919	8.0925	5e-05	0.00031239	yes
TraesCS6B02G293500	TraesCS6B02G293500	-	6B:527042123-527044617	10_1_74	10_1_94	OK	0.552255	9.10194	4.04277	16.4814	7.7658	5e-05	0.00031239	yes
TraesCS6B02G313400	TraesCS6B02G313400	-	6B:561284058-561286281	10_1_74	10_1_94	OK	1.35688	22.2887	4.03795	16.4265	8.96101	5e-05	0.00031239	yes
TraesCS6B02G377200	TraesCS6B02G377200	-	6B:652322047-652331630	10_1_74	10_1_94	OK	0.73664	12.0847	4.03608	16.4052	8.67104	5e-05	0.00031239	yes
TraesCS6B02G440000	TraesCS6B02G440000	-	6B:705282348-705286201	10_1_74	10_1_94	OK	0.392287	6.4282	4.03443	16.3864	8.61501	5e-05	0.00031239	yes
TraesCS6B02G376400	TraesCS6B02G376400	-	6B:651407343-651415083	10_1_74	10_1_94	OK	0.926222	15.1397	4.03084	16.3457	8.44972	5e-05	0.00031239	yes
TraesCS6B02G391000	TraesCS6B02G391000	-	6B:665415773-665418450	10_1_74	10_1_94	OK	0.318083	5.19865	4.03066	16.3437	6.46948	5e-05	0.00031239	yes
TraesCS6B02G393600	TraesCS6B02G393600	-	6B:668432727-668437537	10_1_74	10_1_94	OK	0.972301	15.8557	4.02746	16.3075	8.89524	5e-05	0.00031239	yes
TraesCS6B02G276700	TraesCS6B02G276700	-	6B:500893096-500895845	10_1_74	10_1_94	OK	8.56105	139.534	4.02669	16.2988	12.4574	5e-05	0.00031239	yes
TraesCS6B02G230900	TraesCS6B02G230900	-	6B:376291308-376301617	10_1_74	10_1_94	OK	0.587101	9.5657	4.02619	16.2931	9.83936	5e-05	0.00031239	yes
TraesCS6B02G301100	TraesCS6B02G301100	-	6B:539615803-539618467	10_1_74	10_1_94	OK	0.253208	4.122	4.02495	16.2791	4.75287	5e-05	0.00031239	yes
TraesCS6B02G363500	TraesCS6B02G363500	-	6B:634568593-634580495	10_1_74	10_1_94	OK	0.0726359	1.18234	4.02482	16.2776	6.28446	5e-05	0.00031239	yes
TraesCS6B02G331400	TraesCS6B02G331400	-	6B:582822875-582825060	10_1_74	10_1_94	OK	0.476667	7.75587	4.02423	16.271	5.56951	5e-05	0.00031239	yes
TraesCS6B02G300300	TraesCS6B02G300300	-	6B:538368545-538377030	10_1_74	10_1_94	OK	0.811789	13.2082	4.02418	16.2704	6.47286	5e-05	0.00031239	yes
TraesCS6B02G385200	TraesCS6B02G385200	-	6B:660218200-660221085	10_1_74	10_1_94	OK	0.439348	7.14613	4.02373	16.2654	6.58905	5e-05	0.00031239	yes
TraesCS6B02G336400	TraesCS6B02G336400	-	6B:591576408-591581351	10_1_74	10_1_94	OK	0.417476	6.77659	4.0208	16.2324	8.83649	5e-05	0.00031239	yes
TraesCS6B02G381000	TraesCS6B02G381000	-	6B:656030165-656033682	10_1_74	10_1_94	OK	0.202298	3.28238	4.02019	16.2255	5.25214	5e-05	0.00031239	yes
TraesCSU02G115700	TraesCSU02G115700	-	Un:100174902-100181162	10_1_74	10_1_94	OK	0.193049	3.1302	4.01921	16.2145	9.62314	5e-05	0.00031239	yes
TraesCS6B02G387000	TraesCS6B02G387000	-	6B:661851159-661859891	10_1_74	10_1_94	OK	0.245018	3.96839	4.0176	16.1964	6.03213	5e-05	0.00031239	yes
TraesCS6B02G336000	TraesCS6B02G336000	-	6B:591248118-591251341	10_1_74	10_1_94	OK	0.38656	6.25078	4.01527	16.1702	5.66216	5e-05	0.00031239	yes
TraesCS6B02G406500	TraesCS6B02G406500	-	6B:680931351-680936395	10_1_74	10_1_94	OK	0.175273	2.83057	4.01342	16.1495	5.16618	5e-05	0.00031239	yes
TraesCS6B02G241800	TraesCS6B02G241800	-	6B:424300858-424312949	10_1_74	10_1_94	OK	0.551847	8.8998	4.01143	16.1273	6.8063	5e-05	0.00031239	yes
TraesCS6B02G347200	TraesCS6B02G347200	-	6B:611499965-611501337	10_1_74	10_1_94	OK	0.598166	9.6443	4.01106	16.1231	9.3346	5e-05	0.00031239	yes
TraesCS7B02G483700	TraesCS7B02G483700	-	7B:741482110-741484846	10_1_74	10_1_94	OK	0.0918877	1.4786	4.00822	16.0914	3.87877	0.0001	0.000583575	yes
TraesCS6B02G256100	TraesCS6B02G256100	-	6B:460091217-460092123	10_1_74	10_1_94	OK	0.0977122	1.56312	3.99974	15.9971	3.47603	0.0067	0.0212392	yes
TraesCS6B02G431500	TraesCS6B02G431500	-	6B:699200507-699205884	10_1_74	10_1_94	OK	0.14338	2.29214	3.99878	15.9865	6.65945	5e-05	0.00031239	yes
TraesCS6B02G294600	TraesCS6B02G294600	-	6B:528906728-528910451	10_1_74	10_1_94	OK	1.24096	19.8083	3.99658	15.9621	8.6584	5e-05	0.00031239	yes
TraesCS6B02G412000	TraesCS6B02G412000	-	6B:685630566-685634036	10_1_74	10_1_94	OK	0.849464	13.5453	3.99509	15.9456	8.41158	5e-05	0.00031239	yes
TraesCSU02G125000	TraesCSU02G125000	-	Un:108543479-108548198	10_1_74	10_1_94	OK	0.347588	5.5416	3.99485	15.943	5.46074	5e-05	0.00031239	yes
TraesCS6B02G331600	TraesCS6B02G331600	-	6B:582865346-582868417	10_1_74	10_1_94	OK	0.141955	2.26179	3.99396	15.9332	4.78506	5e-05	0.00031239	yes
TraesCS6B02G417700	TraesCS6B02G417700	-	6B:689919227-689923507	10_1_74	10_1_94	OK	0.477871	7.59125	3.98964	15.8855	7.97466	5e-05	0.00031239	yes
TraesCS6B02G313900	TraesCS6B02G313900	-	6B:561700041-561703191	10_1_74	10_1_94	OK	0.326505	5.18627	3.98952	15.8842	7.29527	5e-05	0.00031239	yes
TraesCS6B02G378800	TraesCS6B02G378800	-	6B:653710311-653712691	10_1_74	10_1_94	OK	0.0409075	0.649298	3.98844	15.8723	3.06479	0.00025	0.00131012	yes
TraesCS6B02G338100	TraesCS6B02G338100	-	6B:595286333-595295817	10_1_74	10_1_94	OK	0.270678	4.28067	3.98319	15.8147	9.96977	5e-05	0.00031239	yes
TraesCS6B02G343800	TraesCS6B02G343800	-	6B:605553126-605557822	10_1_74	10_1_94	OK	0.190909	3.01732	3.98231	15.805	4.57748	5e-05	0.00031239	yes
TraesCS2D02G517700	TraesCS2D02G517700	-	2D:608481748-608484334	10_1_74	10_1_94	OK	0.308373	4.86522	3.97976	15.7771	5.8143	5e-05	0.00031239	yes
TraesCS6B02G287100	TraesCS6B02G287100	-	6B:518025939-518029185	10_1_74	10_1_94	OK	0.674437	10.6221	3.97724	15.7496	7.73505	5e-05	0.00031239	yes
TraesCS6B02G227300	TraesCS6B02G227300	-	6B:352064805-352095106	10_1_74	10_1_94	OK	0.728713	11.476	3.97713	15.7484	6.34647	5e-05	0.00031239	yes
TraesCS6B02G342500	TraesCS6B02G342500	-	6B:603135249-603144206	10_1_74	10_1_94	OK	0.921584	14.5099	3.97678	15.7445	11.697	5e-05	0.00031239	yes
TraesCS6B02G318900	TraesCS6B02G318900	-	6B:566540776-566543071	10_1_74	10_1_94	OK	1.02979	16.1954	3.97516	15.7269	8.16728	5e-05	0.00031239	yes
TraesCS6B02G426800	TraesCS6B02G426800	-	6B:695440054-695442456	10_1_74	10_1_94	OK	0.0812126	1.27531	3.973	15.7033	4.23658	5e-05	0.00031239	yes
TraesCS6B02G326600	TraesCS6B02G326600	-	6B:576206299-576207736	10_1_74	10_1_94	OK	0.83702	13.1276	3.9712	15.6838	8.71544	5e-05	0.00031239	yes
TraesCS6B02G262700	TraesCS6B02G262700	-	6B:473061109-473062336	10_1_74	10_1_94	OK	0.226238	3.54002	3.96785	15.6474	3.5338	5e-05	0.00031239	yes
TraesCS4B02G300900	TraesCS4B02G300900	-	4B:587100000-587101066	10_1_74	10_1_94	OK	0.0773461	1.20897	3.9663	15.6306	2.48111	0.01005	0.0296146	yes
TraesCS6B02G269300	TraesCS6B02G269300	-	6B:484987126-484990263	10_1_74	10_1_94	OK	0.231615	3.61622	3.96468	15.613	5.22202	5e-05	0.00031239	yes
TraesCS6B02G248700	TraesCS6B02G248700	-	6B:446054416-446056819	10_1_74	10_1_94	OK	1.1237	17.542	3.96449	15.611	11.3627	5e-05	0.00031239	yes
TraesCS6B02G310000	TraesCS6B02G310000	-	6B:555340929-555343625	10_1_74	10_1_94	OK	0.0947291	1.47597	3.96171	15.5809	3.74071	0.00045	0.00218894	yes
TraesCS6B02G280400	TraesCS6B02G280400	-	6B:506545739-506548561	10_1_74	10_1_94	OK	1.36656	21.2567	3.95929	15.5548	14.6183	5e-05	0.00031239	yes
TraesCS6B02G310400	TraesCS6B02G310400	-	6B:555805012-555806055	10_1_74	10_1_94	OK	0.460629	7.15299	3.95687	15.5288	6.24366	5e-05	0.00031239	yes
TraesCS6B02G259500	TraesCS6B02G259500	-	6B:469073095-469078642	10_1_74	10_1_94	OK	0.267326	4.14954	3.95628	15.5224	5.22341	5e-05	0.00031239	yes
TraesCS6B02G367000	TraesCS6B02G367000	-	6B:640960302-640977727	10_1_74	10_1_94	OK	0.222686	3.45131	3.95406	15.4985	10.2038	5e-05	0.00031239	yes
TraesCS6B02G330700	TraesCS6B02G330700	-	6B:580375674-580376326	10_1_74	10_1_94	OK	1.97005	30.5153	3.95323	15.4896	5.17828	5e-05	0.00031239	yes
TraesCS6B02G303800	TraesCS6B02G303800	-	6B:544402790-544405789	10_1_74	10_1_94	OK	0.157713	2.43978	3.95138	15.4698	5.63327	5e-05	0.00031239	yes
TraesCS6B02G253900	TraesCS6B02G253900	-	6B:457168719-457171746	10_1_74	10_1_94	OK	1.0638	16.4502	3.95081	15.4637	8.50987	5e-05	0.00031239	yes
TraesCS6B02G440200	TraesCS6B02G440200	-	6B:705377866-705385342	10_1_74	10_1_94	OK	1.60366	24.7086	3.94558	15.4077	12.4097	5e-05	0.00031239	yes
TraesCS6B02G456900	TraesCS6B02G456900	-	6B:713007727-713009141	10_1_74	10_1_94	OK	0.198674	3.06111	3.94558	15.4077	4.03269	0.0003	0.00153823	yes
TraesCS6B02G329000	TraesCS6B02G329000	-	6B:578512650-578521024	10_1_74	10_1_94	OK	0.0841844	1.29615	3.94453	15.3965	4.62244	5e-05	0.00031239	yes
TraesCS6D02G381700	TraesCS6D02G381700	-	6D:462012556-462015085	10_1_74	10_1_94	OK	0.191689	2.94864	3.94321	15.3824	5.46452	5e-05	0.00031239	yes
TraesCS6B02G282200	TraesCS6B02G282200	-	6B:508605011-508608008	10_1_74	10_1_94	OK	2.40146	36.7885	3.93727	15.3192	11.0313	5e-05	0.00031239	yes
TraesCS6B02G386700	TraesCS6B02G386700	-	6B:661520373-661522332	10_1_74	10_1_94	OK	1.95147	29.8423	3.93472	15.2922	8.1001	5e-05	0.00031239	yes
TraesCS6B02G398500	TraesCS6B02G398500	-	6B:674100423-674104594	10_1_74	10_1_94	OK	0.327839	5.01252	3.93448	15.2896	7.14333	5e-05	0.00031239	yes
TraesCS2D02G471900	TraesCS2D02G471900	-	2D:575760306-575762912	10_1_74	10_1_94	OK	0.203354	3.10842	3.93412	15.2858	4.12729	5e-05	0.00031239	yes
TraesCS6B02G319000	TraesCS6B02G319000	-	6B:566547697-566555069	10_1_74	10_1_94	OK	0.253077	3.86714	3.93362	15.2805	6.54697	5e-05	0.00031239	yes
TraesCS6B02G318200	TraesCS6B02G318200	-	6B:566145278-566147495	10_1_74	10_1_94	OK	0.103863	1.58447	3.93124	15.2553	4.32726	0.00015	0.000835093	yes
TraesCS6B02G297700	TraesCS6B02G297700	-	6B:534243734-534246936	10_1_74	10_1_94	OK	0.0336396	0.513058	3.93089	15.2516	2.65444	0.00445	0.0151256	yes
TraesCS6B02G304800	TraesCS6B02G304800	-	6B:545380839-545394468	10_1_74	10_1_94	OK	0.181519	2.76797	3.93064	15.249	4.87161	0.0021	0.0080967	yes
TraesCS6B02G304400	TraesCS6B02G304400	-	6B:545254811-545258657	10_1_74	10_1_94	OK	0.145881	2.2239	3.93022	15.2445	3.83984	5e-05	0.00031239	yes
TraesCS2D02G486300	TraesCS2D02G486300	-	2D:586789485-586794667	10_1_74	10_1_94	OK	0.0606395	0.923397	3.92862	15.2276	4.4772	5e-05	0.00031239	yes
TraesCS6B02G225000	TraesCS6B02G225000	-	6B:345624148-345627415	10_1_74	10_1_94	OK	0.385366	5.86783	3.92853	15.2267	6.11249	5e-05	0.00031239	yes
TraesCS6B02G411500	TraesCS6B02G411500	-	6B:685305492-685308431	10_1_74	10_1_94	OK	0.394071	5.99218	3.92655	15.2058	6.62042	5e-05	0.00031239	yes
TraesCS6B02G408100	TraesCS6B02G408100	-	6B:682548355-682554118	10_1_74	10_1_94	OK	3.90371	59.2422	3.92371	15.1759	12.9789	5e-05	0.00031239	yes
TraesCS6B02G263300	TraesCS6B02G263300	-	6B:474187134-474192702	10_1_74	10_1_94	OK	0.182337	2.76352	3.92183	15.1561	5.00273	5e-05	0.00031239	yes
TraesCS6B02G262400	TraesCS6B02G262400	-	6B:472609625-472614350	10_1_74	10_1_94	OK	0.894571	13.5496	3.92091	15.1465	9.11234	5e-05	0.00031239	yes
TraesCS6B02G393900	TraesCS6B02G393900	-	6B:668904473-668906213	10_1_74	10_1_94	OK	0.115028	1.73648	3.9161	15.0961	4.39051	5e-05	0.00031239	yes
TraesCS2D02G411400	TraesCS2D02G411400	-	2D:526345192-526346429	10_1_74	10_1_94	OK	0.242865	3.66373	3.91509	15.0855	5.04722	0.0033	0.0117886	yes
TraesCS6B02G336300	TraesCS6B02G336300	-	6B:591507051-591509493	10_1_74	10_1_94	OK	7.63604	115.019	3.9129	15.0626	11.8596	5e-05	0.00031239	yes
TraesCS6B02G262000	TraesCS6B02G262000	-	6B:471675672-471676886	10_1_74	10_1_94	OK	4.24828	63.9627	3.91228	15.0561	9.91341	5e-05	0.00031239	yes
TraesCS6B02G331000	TraesCS6B02G331000	-	6B:581867023-581868894	10_1_74	10_1_94	OK	1.69387	25.4899	3.91153	15.0483	8.67254	5e-05	0.00031239	yes
TraesCS6B02G308100	TraesCS6B02G308100	-	6B:552233785-552241178	10_1_74	10_1_94	OK	0.214647	3.23	3.91149	15.0479	7.34554	5e-05	0.00031239	yes
TraesCS6B02G223100	TraesCS6B02G223100	-	6B:331033700-331052537	10_1_74	10_1_94	OK	0.351693	5.28503	3.90952	15.0274	8.35507	5e-05	0.00031239	yes
TraesCS6B02G240700	TraesCS6B02G240700	-	6B:422357606-422360862	10_1_74	10_1_94	OK	0.373859	5.6126	3.9081	15.0126	4.56463	5e-05	0.00031239	yes
TraesCS2D02G520400	TraesCS2D02G520400	-	2D:609552231-609555029	10_1_74	10_1_94	OK	0.0508885	0.763686	3.90757	15.0071	4.14031	5e-05	0.00031239	yes
TraesCS2A02G238200	TraesCS2A02G238200	-	2A:320188637-320203023	10_1_74	10_1_94	OK	0.131235	1.96757	3.90619	14.9927	8.08724	5e-05	0.00031239	yes
TraesCS6B02G377100	TraesCS6B02G377100	-	6B:652170602-652173030	10_1_74	10_1_94	OK	0.108253	1.62226	3.90552	14.9858	3.94764	0.00045	0.00218894	yes
TraesCS6B02G242800	TraesCS6B02G242800	-	6B:431699783-431708294	10_1_74	10_1_94	OK	3.0982	46.4198	3.90524	14.9828	3.87329	5e-05	0.00031239	yes
TraesCS6B02G297900	TraesCS6B02G297900	-	6B:534510403-534523982	10_1_74	10_1_94	OK	0.944093	14.1402	3.90473	14.9776	8.98139	5e-05	0.00031239	yes
TraesCS6B02G243300	TraesCS6B02G243300	-	6B:432491705-432494573	10_1_74	10_1_94	OK	1.05674	15.7944	3.90172	14.9463	6.14822	5e-05	0.00031239	yes
TraesCS6B02G237100	TraesCS6B02G237100	-	6B:409283016-409297260	10_1_74	10_1_94	OK	0.198646	2.96556	3.90003	14.9288	3.82282	5e-05	0.00031239	yes
TraesCS6B02G330600	TraesCS6B02G330600	-	6B:580240628-580242171	10_1_74	10_1_94	OK	0.189669	2.82438	3.89638	14.8911	4.8799	5e-05	0.00031239	yes
TraesCS6B02G434300	TraesCS6B02G434300	-	6B:702824921-702830532	10_1_74	10_1_94	OK	0.257616	3.8189	3.88986	14.824	8.98749	5e-05	0.00031239	yes
TraesCS6B02G263400	TraesCS6B02G263400	-	6B:474269608-474273610	10_1_74	10_1_94	OK	0.160169	2.37237	3.88866	14.8116	4.01127	5e-05	0.00031239	yes
TraesCS4B02G005300	TraesCS4B02G005300	-	4B:3784813-3786198	10_1_74	10_1_94	OK	1.41094	20.8605	3.88605	14.7849	8.71385	5e-05	0.00031239	yes
TraesCS6B02G449800	TraesCS6B02G449800	-	6B:708780938-708787235	10_1_74	10_1_94	OK	0.266223	3.92732	3.88284	14.752	7.56727	5e-05	0.00031239	yes
[truncated: 22,068 more rows]

## Sheet: Sheet1
test_id	gene_id	gene	locus	sample_1	sample_2	status	value_1	value_2	log2(fold_change)	FoldChange	test_stat	p_value	q_value	significant	abs(log2(FC))
[truncated: 2,481 more rows]
