# Supplementary material for: Carbohydrate Accumulation and Differential Transcript Expression in Winter Wheat Lines with Different Levels of Snow Mold and Freezing Tolerance after Cold Treatment
Source: Plants (Basel). 2020 Oct 23;9(11):1416. doi: 10.3390/plants9111416 (PMC7690702; doi:10.3390/plants9111416)
Supplement: Supplementary file 1 [file plants-09-01416-s001.zip › supplementalFiles/expressionData/originalData/10_1_94_vs_10_1_128_gene_exp.diff.xlsx]

## Sheet: All_genes_detected
test_id	gene_id	gene	locus	sample_1	sample_2	status	value_1	value_2	log2(fold_change)	test_stat	p_value	q_value	significant
ENSRNA050013743	ENSRNA050013743	U1	7A:138381324-138381485	10_1_94	10_1_128	OK	2.57727	0.417779	-2.62503	-1.77443	0.1709	0.409544	no
ENSRNA050013776	ENSRNA050013776	snoR77	1A:578563845-578563982	10_1_94	10_1_128	OK	0	2.78047	inf	#NAME?	0.12675	0.346925	no
ENSRNA050013810	ENSRNA050013810	LSU_rRNA_eukarya	7B:49401523-49401925	10_1_94	10_1_128	OK	3.64262	3.60878	-0.0134669	-0.022469	0.9806	0.990435	no
ENSRNA050013833	ENSRNA050013833	SSU_rRNA_eukarya	1A:327377-329188	10_1_94	10_1_128	OK	0.341429	0.200496	-0.768012	-1.1651	0.047	0.190968	no
ENSRNA050013835	ENSRNA050013835	SSU_rRNA_eukarya	1A:196011-197820	10_1_94	10_1_128	OK	0.535861	0.532545	-0.00895542	-0.0164859	0.98465	0.992479	no
ENSRNA050013837	ENSRNA050013837	SSU_rRNA_eukarya	1A:40097-89349	10_1_94	10_1_128	OK	0.40598	0.34165	-0.248887	-0.0989035	0.83755	0.93044	no
ENSRNA050013853	ENSRNA050013853	SSU_rRNA_eukarya	1A:28455-30266	10_1_94	10_1_128	OK	0.34536	0.161954	-1.09252	-1.60293	0.0103	0.0705596	no
ENSRNA050013867	ENSRNA050013867	SSU_rRNA_eukarya	1A:138370-140180	10_1_94	10_1_128	OK	0.126412	0.353248	1.48255	2.02069	0.00145	0.01732	yes
ENSRNA050013907	ENSRNA050013907	5_8S_rRNA	1A:392761-392917	10_1_94	10_1_128	OK	0	1.99159	inf	#NAME?	0.0142	0.0876317	no
ENSRNA050013931	ENSRNA050013931	5_8S_rRNA	1A:39129-39285	10_1_94	10_1_128	OK	0	0.989778	inf	#NAME?	0.1262	0.346202	no
ENSRNA050013946	ENSRNA050013946	Plant_SRP	4D:472346404-472346710	10_1_94	10_1_128	OK	2.00525	1.39971	-0.518653	-0.54797	0.3443	0.601372	no
ENSRNA050013947	ENSRNA050013947	U2	4D:477914196-477914471	10_1_94	10_1_128	OK	0.699726	0.515781	-0.440032	-0.265386	0.4232	0.670425	no
ENSRNA050013959	ENSRNA050013959	Plant_SRP	4D:453324325-453324630	10_1_94	10_1_128	OK	7.71478	7.42414	-0.0554012	-0.0998393	0.8618	0.941632	no
ENSRNA050014024	ENSRNA050014024	U4	7B:22062389-22062540	10_1_94	10_1_128	OK	0.73119	2.27124	1.63516	2.65111	0.26825	0.525306	no
ENSRNA050014049	ENSRNA050014049	snoR86	4D:3585893-3588718	10_1_94	10_1_128	OK	5.53666	3.11966	-0.827624	-0.812444	0.7053	0.861712	no
ENSRNA050014051	ENSRNA050014051	snoR86	4D:3585893-3588718	10_1_94	10_1_128	OK	2.51172	23.6482	3.23498	4.3669	0.3018	0.560371	no
ENSRNA050014053	ENSRNA050014053	snoR86	4D:3585893-3588718	10_1_94	10_1_128	OK	28.8377	30.7767	0.0938844	0.0160688	0.9326	0.972248	no
ENSRNA050014060	ENSRNA050014060	snoR134	7B:620995799-620995955	10_1_94	10_1_128	OK	2.65261	2.06428	-0.361772	-0.23552	0.4256	0.672198	no
ENSRNA050014065	ENSRNA050014065	snoR80	7B:608907070-608907201	10_1_94	10_1_128	OK	3.17853	0	#NAME?	#NAME?	0.1257	0.34547	no
ENSRNA050014478	ENSRNA050014478	LSU_rRNA_eukarya	Un:260643887-260645398	10_1_94	10_1_128	OK	0.485554	0.514236	0.0827984	0.136831	0.8074	0.915953	no
ENSRNA050014873	ENSRNA050014873	SSU_rRNA_eukarya	Un:220755330-220757055	10_1_94	10_1_128	OK	1.79364	1.47453	-0.282633	-0.688486	0.229	0.482963	no
ENSRNA050015097	ENSRNA050015097	snoZ43	2D:123100393-123100489	10_1_94	10_1_128	OK	16.7489	43.2058	1.36716	28.4063	0.52695	0.747593	no
ENSRNA050015113	ENSRNA050015113	5_8S_rRNA	Un:359782640-359782796	10_1_94	10_1_128	OK	0	1.48727	inf	#NAME?	0.00415	0.0373834	yes
ENSRNA050015189	ENSRNA050015189	U2	7B:490675236-490675450	10_1_94	10_1_128	OK	0.924841	0.196928	-2.23153	-1.03093	0.13355	0.357391	no
ENSRNA050015219	ENSRNA050015219	SSU_rRNA_eukarya	Un:274343155-274343620	10_1_94	10_1_128	OK	0.211987	0.320252	0.595232	0.450205	0.43125	0.676779	no
ENSRNA050015615	ENSRNA050015615	Plant_SRP	7A:8205632-8205936	10_1_94	10_1_128	OK	0.177966	0.617837	1.79562	1.10139	0.2936	0.551784	no
ENSRNA050015656	ENSRNA050015656	snoZ279_R105_R108	1A:535449393-535449499	10_1_94	10_1_128	OK	32.437	0	#NAME?	#NAME?	0.00925	0.0654217	no
ENSRNA050015676	ENSRNA050015676	5_8S_rRNA	Un:199894635-199894791	10_1_94	10_1_128	OK	0	1.49027	inf	#NAME?	0.01515	0.0914209	no
ENSRNA050015960	ENSRNA050015960	U2	4D:428985574-428985788	10_1_94	10_1_128	OK	1.66875	0	#NAME?	#NAME?	0.00015	0.00288138	yes
ENSRNA050015978	ENSRNA050015978	LSU_rRNA_eukarya	Un:459476818-459477675	10_1_94	10_1_128	OK	5.02087	5.74058	0.193261	0.502997	0.37945	0.634177	no
ENSRNA050015983	ENSRNA050015983	LSU_rRNA_eukarya	Un:455234776-455235277	10_1_94	10_1_128	OK	0.404092	0.0333009	-3.60105	-1.21411	0.0879	0.280205	no
ENSRNA050015984	ENSRNA050015984	LSU_rRNA_eukarya	Un:454461255-454461744	10_1_94	10_1_128	OK	4.43834	5.4366	0.292683	0.568891	0.3133	0.571583	no
ENSRNA050015989	ENSRNA050015989	LSU_rRNA_eukarya	Un:452262896-452263642	10_1_94	10_1_128	OK	0.907522	1.04595	0.204804	0.296091	0.60045	0.796789	no
ENSRNA050015991	ENSRNA050015991	LSU_rRNA_eukarya	Un:459718453-459719138	10_1_94	10_1_128	OK	26.4134	27.7166	0.0694801	0.231266	0.685	0.85021	no
ENSRNA050016007	ENSRNA050016007	LSU_rRNA_eukarya	Un:459608488-459608881	10_1_94	10_1_128	OK	0.193233	0.421492	1.12517	0.737403	0.32575	0.584001	no
ENSRNA050016304	ENSRNA050016304	SSU_rRNA_eukarya	Un:245702775-245704586	10_1_94	10_1_128	OK	0.164966	0.456003	1.46688	2.11533	0.001	0.0130083	yes
ENSRNA050016390	ENSRNA050016390	LSU_rRNA_eukarya	Un:400146230-400147906	10_1_94	10_1_128	OK	2.27455	2.14565	-0.0841656	-0.226673	0.69185	0.853951	no
ENSRNA050016401	ENSRNA050016401	LSU_rRNA_eukarya	Un:408023587-408023980	10_1_94	10_1_128	OK	0.527112	4.22515	3.00282	2.91885	0.00155	0.0182173	yes
ENSRNA050016402	ENSRNA050016402	LSU_rRNA_eukarya	Un:408024180-408024362	10_1_94	10_1_128	OK	1.08527	0.655363	-0.727692	-0.528659	0.27505	0.532835	no
ENSRNA050016404	ENSRNA050016404	LSU_rRNA_eukarya	Un:401394931-401395209	10_1_94	10_1_128	OK	0.444674	0.507316	0.190138	0.100624	0.8808	0.950141	no
ENSRNA050016549	ENSRNA050016549	SSU_rRNA_eukarya	Un:282090588-282092399	10_1_94	10_1_128	OK	0.341317	0.172527	-0.984291	-1.42953	0.0169	0.09833	no
ENSRNA050016551	ENSRNA050016551	SSU_rRNA_eukarya	Un:282367306-282368325	10_1_94	10_1_128	OK	0.933532	0.842979	-0.147204	-0.258804	0.649	0.827794	no
ENSRNA050016680	ENSRNA050016680	IsrR	5D:28034370-28034557	10_1_94	10_1_128	OK	1.79317	4.38787	1.29101	1.51193	0.09355	0.29026	no
ENSRNA050016785	ENSRNA050016785	SSU_rRNA_eukarya	Un:314441790-314443319	10_1_94	10_1_128	OK	0.322638	0.170243	-0.922318	-1.2497	0.0314	0.14752	no
ENSRNA050016808	ENSRNA050016808	LSU_rRNA_eukarya	Un:216042836-216043114	10_1_94	10_1_128	OK	0.553737	0.246066	-1.17016	-0.731623	0.1791	0.420198	no
ENSRNA050017176	ENSRNA050017176	Plant_SRP	7A:694552531-694552834	10_1_94	10_1_128	OK	1.96367	1.52968	-0.360324	-0.36304	0.5286	0.748591	no
ENSRNA050017177	ENSRNA050017177	Plant_SRP	7A:691604770-691605077	10_1_94	10_1_128	OK	0.292313	0.510159	0.803429	0.513657	0.2251	0.47807	no
ENSRNA050017193	ENSRNA050017193	LSU_rRNA_eukarya	Un:345600735-345601104	10_1_94	10_1_128	OK	0.611454	0.504322	-0.2779	-0.257877	0.6593	0.833831	no
ENSRNA050017194	ENSRNA050017194	LSU_rRNA_eukarya	Un:345599199-345599876	10_1_94	10_1_128	OK	1.56355	1.37821	-0.18203	-0.323263	0.57995	0.783204	no
ENSRNA050017196	ENSRNA050017196	LSU_rRNA_eukarya	Un:342573821-342574025	10_1_94	10_1_128	OK	0.540548	0.166814	-1.69618	-0.901195	0.2436	0.500498	no
ENSRNA050017201	ENSRNA050017201	LSU_rRNA_eukarya	Un:345601140-345601471	10_1_94	10_1_128	OK	16.9558	15.5381	-0.125969	-0.308846	0.59135	0.790875	no
ENSRNA050017274	ENSRNA050017274	U6	4A:640938775-640938878	10_1_94	10_1_128	OK	34.2073	0	#NAME?	#NAME?	0.00135	0.0163694	yes
ENSRNA050017632	ENSRNA050017632	SSU_rRNA_eukarya	2D:272554221-272554866	10_1_94	10_1_128	OK	2.16429	2.41784	0.159825	0.286485	0.6128	0.805452	no
ENSRNA050017633	ENSRNA050017633	SSU_rRNA_eukarya	2D:272553687-272554221	10_1_94	10_1_128	OK	6.52814	7.28243	0.157749	0.37577	0.5194	0.742279	no
ENSRNA050017680	ENSRNA050017680	snoZ278	7A:635033421-635033536	10_1_94	10_1_128	OK	6.39247	0	#NAME?	#NAME?	0.1254	0.345093	no
ENSRNA050017688	ENSRNA050017688	U2	4A:21844275-21844506	10_1_94	10_1_128	OK	0.6755	0	#NAME?	#NAME?	0.10705	0.313999	no
ENSRNA050017717	ENSRNA050017717	LSU_rRNA_eukarya	7D:88599587-88600024	10_1_94	10_1_128	OK	3.66944	3.42736	-0.0984625	-0.190911	0.7341	0.877966	no
ENSRNA050017732	ENSRNA050017732	U2	7A:86111904-86112100	10_1_94	10_1_128	OK	0.156736	0.687202	2.1324	0.888984	0.21885	0.470814	no
ENSRNA050017740	ENSRNA050017740	U4	7A:85957935-85958086	10_1_94	10_1_128	OK	2.31981	0	#NAME?	#NAME?	0.00135	0.0163694	yes
ENSRNA050017788	ENSRNA050017788	LSU_rRNA_eukarya	5D:432337582-432338286	10_1_94	10_1_128	OK	23.3452	23.9642	0.0377545	0.127082	0.82115	0.922239	no
ENSRNA050018378	ENSRNA050018378	SSU_rRNA_eukarya	4A:362903893-362904315	10_1_94	10_1_128	OK	0.499924	0.449594	-0.153087	-0.137496	0.80375	0.914418	no
ENSRNA050018657	ENSRNA050018657	LSU_rRNA_eukarya	Un:424952959-424953460	10_1_94	10_1_128	OK	1.64042	1.08961	-0.59025	-0.620306	0.2488	0.505942	no
ENSRNA050018665	ENSRNA050018665	LSU_rRNA_eukarya	Un:424952259-424952958	10_1_94	10_1_128	OK	14.3701	15.8165	0.138363	0.417723	0.47605	0.711203	no
ENSRNA050018667	ENSRNA050018667	LSU_rRNA_eukarya	Un:427443338-427444038	10_1_94	10_1_128	OK	5.71425	1.82297	-1.64827	-3.31829	5e-05	0.00112473	yes
ENSRNA050018675	ENSRNA050018675	LSU_rRNA_eukarya	Un:420404743-420404951	10_1_94	10_1_128	OK	1.25434	1.56731	0.32136	0.221725	0.7071	0.862845	no
ENSRNA050018676	ENSRNA050018676	LSU_rRNA_eukarya	Un:422172698-422173135	10_1_94	10_1_128	OK	10.0101	17.7049	0.822697	2.01916	0.0011	0.0140141	yes
ENSRNA050018681	ENSRNA050018681	SSU_rRNA_eukarya	Un:423535774-423536361	10_1_94	10_1_128	OK	0.924326	1.02214	0.145117	0.207345	0.7201	0.869461	no
ENSRNA050018692	ENSRNA050018692	LSU_rRNA_eukarya	Un:425407784-425408564	10_1_94	10_1_128	OK	1.82709	1.97071	0.109165	0.148342	0.79595	0.910552	no
ENSRNA050018902	ENSRNA050018902	SSU_rRNA_eukarya	5D:357553801-357554476	10_1_94	10_1_128	OK	1.29043	1.04384	-0.305948	-0.53094	0.3601	0.616245	no
ENSRNA050018930	ENSRNA050018930	LSU_rRNA_eukarya	Un:432828631-432829155	10_1_94	10_1_128	OK	7.69603	7.29352	-0.0774994	-0.184829	0.7515	0.886902	no
ENSRNA050018933	ENSRNA050018933	LSU_rRNA_eukarya	Un:436195333-436195611	10_1_94	10_1_128	OK	0.371585	0.427621	0.202639	0.0972188	0.86075	0.94123	no
ENSRNA050018943	ENSRNA050018943	LSU_rRNA_eukarya	Un:430609412-430609616	10_1_94	10_1_128	OK	0.545545	0.50845	-0.101592	-0.0796265	0.519	0.742101	no
ENSRNA050019092	ENSRNA050019092	LSU_rRNA_eukarya	Un:439744894-439745429	10_1_94	10_1_128	OK	1.41678	1.82392	0.364433	0.593036	0.29765	0.555919	no
ENSRNA050019093	ENSRNA050019093	LSU_rRNA_eukarya	Un:432800682-432801256	10_1_94	10_1_128	OK	12.8786	11.953	-0.107601	-0.297335	0.6081	0.801869	no
ENSRNA050019111	ENSRNA050019111	LSU_rRNA_eukarya	Un:431509564-431509914	10_1_94	10_1_128	OK	0.756269	0.419657	-0.849689	-0.574332	0.2641	0.520842	no
ENSRNA050019263	ENSRNA050019263	SSU_rRNA_eukarya	1B:111165047-111166117	10_1_94	10_1_128	OK	1.36918	1.1139	-0.2977	-0.599686	0.29	0.548191	no
ENSRNA050019292	ENSRNA050019292	snoZ159	1D:481831762-481831858	10_1_94	10_1_128	OK	29.2392	0	#NAME?	#NAME?	0.1248	0.343984	no
ENSRNA050019297	ENSRNA050019297	SSU_rRNA_eukarya	5D:312625685-312626262	10_1_94	10_1_128	OK	4.21323	3.90414	-0.109922	-0.248494	0.6657	0.837941	no
ENSRNA050019323	ENSRNA050019323	LSU_rRNA_eukarya	Un:363111219-363112500	10_1_94	10_1_128	OK	1.61817	1.65946	0.036357	0.0815007	0.8876	0.953057	no
ENSRNA050019328	ENSRNA050019328	LSU_rRNA_eukarya	Un:367833760-367834354	10_1_94	10_1_128	OK	59.7229	66.6828	0.159032	0.543105	0.34605	0.602973	no
ENSRNA050019393	ENSRNA050019393	LSU_rRNA_eukarya	Un:365941076-365941303	10_1_94	10_1_128	OK	33.9363	42.0867	0.310536	0.719286	0.216	0.467503	no
ENSRNA050019411	ENSRNA050019411	snoR86	4A:601059792-601062892	10_1_94	10_1_128	OK	58.6872	69.4766	0.243483	0.05036	0.8979	0.957616	no
ENSRNA050019466	ENSRNA050019466	U1	7B:103882872-103883033	10_1_94	10_1_128	OK	2.65184	2.23549	-0.246404	-0.221569	0.7919	0.908499	no
ENSRNA050019571	ENSRNA050019571	SSU_rRNA_eukarya	7B:54070800-54071283	10_1_94	10_1_128	OK	2.07465	1.95922	-0.0825826	-0.135671	0.8148	0.919162	no
ENSRNA050019583	ENSRNA050019583	snoZ223	6A:596158387-596158486	10_1_94	10_1_128	OK	45.4751	0	#NAME?	#NAME?	0.007	0.0542708	no
ENSRNA050019586	ENSRNA050019586	MIR159	7A:594891274-594891473	10_1_94	10_1_128	OK	0.177891	0.912398	2.35867	1.19947	0.1831	0.425709	no
ENSRNA050019597	ENSRNA050019597	U1	7D:138348783-138349966	10_1_94	10_1_128	OK	0.409317	1.22212	1.5781	0.918624	0.1217	0.339159	no
ENSRNA050019598	ENSRNA050019598	U1	7D:138378611-138378773	10_1_94	10_1_128	OK	1.75499	1.75842	0.0028173	0.00206566	0.8794	0.949589	no
ENSRNA050019661	ENSRNA050019661	U1	5D:517672005-517672166	10_1_94	10_1_128	OK	2.10174	1.53204	-0.456135	-0.256561	0.4182	0.66632	no
ENSRNA050019662	ENSRNA050019662	U1	5D:512894240-512894401	10_1_94	10_1_128	OK	2.79505	2.66682	-0.0677554	-0.147689	0.8804	0.949934	no
ENSRNA050019663	ENSRNA050019663	U1	5D:513466073-513466234	10_1_94	10_1_128	OK	2.1435	0	#NAME?	#NAME?	0.01005	0.0693435	no
ENSRNA050019664	ENSRNA050019664	U1	5D:512778195-512778356	10_1_94	10_1_128	OK	2.261	1.59341	-0.504838	-0.743375	0.33735	0.594784	no
ENSRNA050019668	ENSRNA050019668	Plant_SRP	7B:683562589-683562891	10_1_94	10_1_128	OK	1.73764	1.03953	-0.741189	-0.632488	0.25025	0.507136	no
ENSRNA050019670	ENSRNA050019670	Plant_SRP	7B:683598927-683599174	10_1_94	10_1_128	OK	0.776067	1.48742	0.938555	0.739853	0.29865	0.557086	no
ENSRNA050019710	ENSRNA050019710	SSU_rRNA_eukarya	5D:18602169-18602452	10_1_94	10_1_128	OK	0.763357	0.337012	-1.17956	-1.03214	0.2119	0.462283	no
ENSRNA050019790	ENSRNA050019790	LSU_rRNA_eukarya	7D:606923310-606923737	10_1_94	10_1_128	OK	76.8881	80.6549	0.0690028	0.234948	0.68885	0.852402	no
ENSRNA050019841	ENSRNA050019841	LSU_rRNA_eukarya	6A:199251286-199251449	10_1_94	10_1_128	OK	16.1867	17.7278	0.131204	0.166142	0.7764	0.900188	no
ENSRNA050019869	ENSRNA050019869	snoZ279_R105_R108	1B:596116582-596116688	10_1_94	10_1_128	OK	14.5545	33.3388	1.19574	13.0679	0.4472	0.689121	no
ENSRNA050019891	ENSRNA050019891	SSU_rRNA_eukarya	1B:544602415-544604226	10_1_94	10_1_128	OK	0.607229	0.409754	-0.567482	-1.03036	0.07105	0.245674	no
ENSRNA050019909	ENSRNA050019909	LSU_rRNA_eukarya	5D:128184628-128185562	10_1_94	10_1_128	OK	3.28602	3.4643	0.0762226	0.182201	0.75435	0.888269	no
ENSRNA050019911	ENSRNA050019911	U1	1B:396605615-396605774	10_1_94	10_1_128	OK	2.74822	3.51693	0.355822	0.217342	0.68215	0.848457	no
ENSRNA050019963	ENSRNA050019963	U1	5D:528148735-528148896	10_1_94	10_1_128	OK	1.4837	2.754	0.892334	0.630113	0.328	0.586034	no
ENSRNA050019964	ENSRNA050019964	LSU_rRNA_eukarya	5D:523014639-523015914	10_1_94	10_1_128	OK	19.2383	17.1706	-0.164041	-0.489689	0.39435	0.646761	no
ENSRNA050019965	ENSRNA050019965	U1	5D:521373473-521373634	10_1_94	10_1_128	OK	1.00222	1.49578	0.577705	0.774501	0.43405	0.678856	no
ENSRNA050019988	ENSRNA050019988	Intron_gpI	6B:450078170-450078741	10_1_94	10_1_128	OK	44.6003	47.56	0.0926952	0.290326	0.60555	0.800161	no
ENSRNA050019996	ENSRNA050019996	U4	7A:64729123-64729274	10_1_94	10_1_128	OK	8.64514	5.34926	-0.692551	-0.7497	0.3887	0.641771	no
ENSRNA050019997	ENSRNA050019997	U4	7A:64311939-64312093	10_1_94	10_1_128	OK	8.17776	5.47422	-0.579052	-1.81042	0.49825	0.727584	no
ENSRNA050020012	ENSRNA050020012	U1	6D:434450167-434450328	10_1_94	10_1_128	OK	7.09999	0.903169	-2.97475	-3.49193	0.2506	0.507151	no
ENSRNA050020028	ENSRNA050020028	U2	6D:57897844-57901350	10_1_94	10_1_128	OK	0.613467	0	#NAME?	#NAME?	0.19795	0.444874	no
ENSRNA050020180	ENSRNA050020180	U1	6B:657226308-657226469	10_1_94	10_1_128	OK	0.926693	0.872834	-0.0863844	-0.0911176	0.66335	0.836457	no
ENSRNA050020184	ENSRNA050020184	U1	6B:657166803-657166964	10_1_94	10_1_128	OK	1.40879	0.875217	-0.686742	-0.74864	0.5359	0.754248	no
ENSRNA050020207	ENSRNA050020207	SSU_rRNA_eukarya	4A:554992253-554994050	10_1_94	10_1_128	OK	0.400972	0.275216	-0.542935	-0.897066	0.11605	0.329544	no
ENSRNA050020223	ENSRNA050020223	LSU_rRNA_eukarya	Un:466664930-466665736	10_1_94	10_1_128	OK	48.4592	47.0501	-0.0425722	-0.146824	0.7989	0.912066	no
ENSRNA050020550	ENSRNA050020550	SSU_rRNA_eukarya	Un:462272577-462273180	10_1_94	10_1_128	OK	3.90665	3.30274	-0.242267	-0.530942	0.35685	0.613252	no
ENSRNA050020613	ENSRNA050020613	SSU_rRNA_eukarya	1D:298347047-298347886	10_1_94	10_1_128	OK	2.01266	1.88799	-0.0922541	-0.192646	0.73325	0.877462	no
ENSRNA050020614	ENSRNA050020614	U1	1D:295280884-295281045	10_1_94	10_1_128	OK	2.58731	5.54436	1.09957	0.717138	0.22175	0.474334	no
ENSRNA050020630	ENSRNA050020630	snoR1	6B:121783365-121783471	10_1_94	10_1_128	OK	10.0692	14.04	0.479589	4.85801	0.6774	0.84519	no
ENSRNA050020646	ENSRNA050020646	LSU_rRNA_eukarya	Un:389849528-389849806	10_1_94	10_1_128	OK	0.354238	0.488327	0.46313	0.215425	0.655	0.831175	no
ENSRNA050020748	ENSRNA050020748	snoZ279_R105_R108	5D:41116351-41116456	10_1_94	10_1_128	OK	22.4265	10.2614	-1.12798	-12.2783	0.36755	0.62369	no
ENSRNA050020749	ENSRNA050020749	U12	5D:40930726-40930882	10_1_94	10_1_128	OK	0	1.77572	inf	#NAME?	0.0143	0.0880199	no
ENSRNA050020779	ENSRNA050020779	U1	5B:650165413-650165574	10_1_94	10_1_128	OK	5.99815	2.87097	-1.06298	-1.11823	0.23085	0.485106	no
ENSRNA050020797	ENSRNA050020797	LSU_rRNA_eukarya	1B:421411562-421412028	10_1_94	10_1_128	OK	8.36024	8.26605	-0.0163463	-0.0395602	0.94405	0.976173	no
ENSRNA050020807	ENSRNA050020807	U2	3D:507446372-507449256	10_1_94	10_1_128	OK	0	0.863234	inf	#NAME?	0.18285	0.425328	no
ENSRNA050020844	ENSRNA050020844	SSU_rRNA_eukarya	3D:427289342-427289839	10_1_94	10_1_128	OK	39.9503	39.2636	-0.0250138	-0.0819404	0.8885	0.953419	no
ENSRNA050020846	ENSRNA050020846	LSU_rRNA_eukarya	3D:213377621-213378047	10_1_94	10_1_128	OK	69.8582	69.9553	0.00200322	0.00670217	0.98935	0.994261	no
ENSRNA050020855	ENSRNA050020855	snoR134	7D:567290110-567290266	10_1_94	10_1_128	OK	2.36549	2.82803	0.257655	0.589218	0.8325	0.927784	no
ENSRNA050020868	ENSRNA050020868	snoR134	7A:653700678-653700834	10_1_94	10_1_128	OK	2.17267	0	#NAME?	#NAME?	0.0234	0.122069	no
ENSRNA050020880	ENSRNA050020880	SSU_rRNA_eukarya	Un:237317105-237318916	10_1_94	10_1_128	OK	0.287897	0.164721	-0.805526	-1.13344	0.0554	0.21185	no
ENSRNA050021165	ENSRNA050021165	Plant_SRP	7D:7195118-7195422	10_1_94	10_1_128	OK	0.43283	0.308427	-0.488872	-0.274778	0.67495	0.843624	no
ENSRNA050021170	ENSRNA050021170	LSU_rRNA_eukarya	4D:240986643-240989128	10_1_94	10_1_128	OK	1.99063	1.74508	-0.189936	-0.516242	0.36955	0.625456	no
ENSRNA050021179	ENSRNA050021179	snoZ279_R105_R108	5A:29511837-29511941	10_1_94	10_1_128	OK	7.1776	30.8418	2.10331	1.43542	0.22245	0.475095	no
ENSRNA050021190	ENSRNA050021190	U1	5B:643675194-643675355	10_1_94	10_1_128	OK	1.05334	2.44392	1.21423	1.68583	0.48635	0.719147	no
ENSRNA050021237	ENSRNA050021237	LSU_rRNA_eukarya	Un:440636897-440637175	10_1_94	10_1_128	OK	0.183548	0.327901	0.837102	0.379417	0.5293	0.748993	no
ENSRNA050021239	ENSRNA050021239	SSU_rRNA_eukarya	Un:441243579-441243983	10_1_94	10_1_128	OK	4.91638	5.53882	0.171982	0.330348	0.5646	0.773266	no
ENSRNA050021252	ENSRNA050021252	SSU_rRNA_eukarya	Un:440457580-440458167	10_1_94	10_1_128	OK	3.12397	2.49112	-0.32659	-0.635384	0.2628	0.519262	no
ENSRNA050021472	ENSRNA050021472	snoZ278	4A:34256545-34256654	10_1_94	10_1_128	OK	0	20.1938	inf	#NAME?	0.026	0.130623	no
ENSRNA050021503	ENSRNA050021503	MIR159	3B:6753734-6753929	10_1_94	10_1_128	OK	3.2168	3.41679	0.0870133	0.0824575	0.9073	0.96183	no
ENSRNA050021512	ENSRNA050021512	snoR134	4B:362146710-362149828	10_1_94	10_1_128	OK	0.828197	1.69718	1.03509	0.460816	0.5692	0.776536	no
ENSRNA050021540	ENSRNA050021540	snoZ221_snoR21b	5D:483368329-483368423	10_1_94	10_1_128	OK	28.7593	0	#NAME?	#NAME?	0.12585	0.345706	no
ENSRNA050021548	ENSRNA050021548	U2	6D:133211895-133212174	10_1_94	10_1_128	OK	0.932581	0.836553	-0.156772	-0.113779	0.8675	0.944502	no
ENSRNA050021631	ENSRNA050021631	Plant_SRP	7D:599480465-599480743	10_1_94	10_1_128	OK	0.49218	1.18995	1.27365	1.62533	0.2065	0.455596	no
ENSRNA050021641	ENSRNA050021641	MIR159	3D:122668338-122668537	10_1_94	10_1_128	OK	2.52367	7.14941	1.5023	1.63016	0.01045	0.0711925	no
ENSRNA050021664	ENSRNA050021664	Plant_SRP	3D:478130083-478130386	10_1_94	10_1_128	OK	2.20816	1.15998	-0.928751	-0.935417	0.12045	0.336783	no
ENSRNA050021715	ENSRNA050021715	SSU_rRNA_eukarya	7D:231587122-231587626	10_1_94	10_1_128	OK	35.9903	35.7923	-0.00795964	-0.025921	0.9624	0.982796	no
ENSRNA050021721	ENSRNA050021721	LSU_rRNA_eukarya	7D:231543454-231543567	10_1_94	10_1_128	OK	467.912	535.821	0.195515	0.351744	0.54655	0.761271	no
ENSRNA050021723	ENSRNA050021723	LSU_rRNA_eukarya	7D:231543682-231544148	10_1_94	10_1_128	OK	1.44081	1.13391	-0.345567	-0.497098	0.38665	0.639972	no
ENSRNA050021731	ENSRNA050021731	LSU_rRNA_eukarya	7A:560353017-560354499	10_1_94	10_1_128	OK	0.395587	0.390242	-0.0196262	-0.0324299	0.94425	0.976244	no
ENSRNA050021762	ENSRNA050021762	SSU_rRNA_eukarya	Un:67493790-67495600	10_1_94	10_1_128	OK	0.990945	0.961156	-0.0440354	-0.0953489	0.8643	0.943043	no
ENSRNA050022192	ENSRNA050022192	5_8S_rRNA	5A:706874071-706874227	10_1_94	10_1_128	OK	0	1.49994	inf	#NAME?	0.03525	0.158912	no
ENSRNA050022766	ENSRNA050022766	LSU_rRNA_eukarya	3D:202617318-202617686	10_1_94	10_1_128	OK	0.282326	0.379419	0.426433	0.345221	0.5873	0.788035	no
ENSRNA050022800	ENSRNA050022800	U1	5A:655996946-655997107	10_1_94	10_1_128	OK	2.32353	1.87778	-0.307288	-0.175761	0.79055	0.907652	no
ENSRNA050022821	ENSRNA050022821	MIR159	3A:130583925-130584120	10_1_94	10_1_128	OK	2.53056	1.14213	-1.14773	-1.13759	0.21515	0.466491	no
ENSRNA050022826	ENSRNA050022826	SSU_rRNA_eukarya	4A:583869826-583871044	10_1_94	10_1_128	OK	0.997978	0.783859	-0.348415	-0.653404	0.259	0.516051	no
ENSRNA050022840	ENSRNA050022840	LSU_rRNA_eukarya	5B:599756358-599756585	10_1_94	10_1_128	OK	0.576517	0.51997	-0.148935	-0.115407	0.87765	0.948813	no
ENSRNA050022871	ENSRNA050022871	U1	3B:78290783-78290943	10_1_94	10_1_128	OK	4.36146	1.87774	-1.21582	-1.2267	0.2403	0.496434	no
ENSRNA050022878	ENSRNA050022878	U1	5A:623928787-623928947	10_1_94	10_1_128	OK	2.51562	0.471893	-2.41438	-1.53706	0.2378	0.493556	no
ENSRNA050022883	ENSRNA050022883	LSU_rRNA_eukarya	6A:53803809-53805009	10_1_94	10_1_128	OK	11.4631	10.83	-0.0819647	-0.270126	0.63425	0.818876	no
ENSRNA050022907	ENSRNA050022907	U2	7D:467156808-467164447	10_1_94	10_1_128	OK	3.19466	0.956249	-1.7402	-1.20082	0.47675	0.711819	no
ENSRNA050022936	ENSRNA050022936	SSU_rRNA_eukarya	6D:389246728-389247648	10_1_94	10_1_128	OK	15.9623	17.0592	0.0958816	0.307775	0.59335	0.792104	no
ENSRNA050022941	ENSRNA050022941	U1	5D:499619165-499619326	10_1_94	10_1_128	OK	4.86244	0.449903	-3.434	-2.80961	0.1414	0.368944	no
ENSRNA050022942	ENSRNA050022942	U2	5D:495614838-495615035	10_1_94	10_1_128	OK	1.31381	1.14883	-0.193597	-0.134068	0.808	0.916147	no
ENSRNA050022998	ENSRNA050022998	LSU_rRNA_eukarya	7A:258307674-258308140	10_1_94	10_1_128	OK	0.423291	0.544689	0.363782	0.390933	0.4946	0.725164	no
ENSRNA050023002	ENSRNA050023002	LSU_rRNA_eukarya	3B:201571648-201572114	10_1_94	10_1_128	OK	7.43729	7.22367	-0.0420451	-0.0982658	0.86495	0.943267	no
ENSRNA050023003	ENSRNA050023003	LSU_rRNA_eukarya	3B:201547482-201547642	10_1_94	10_1_128	OK	91.1024	115.985	0.348383	0.733742	0.2028	0.451023	no
ENSRNA050023033	ENSRNA050023033	U4	2D:35263516-35263677	10_1_94	10_1_128	OK	1.15396	0	#NAME?	#NAME?	0.1254	0.345093	no
ENSRNA050023545	ENSRNA050023545	LSU_rRNA_eukarya	6B:713016279-713016506	10_1_94	10_1_128	OK	1.19986	0.877991	-0.450587	-0.308549	0.5913	0.790862	no
ENSRNA050023570	ENSRNA050023570	LSU_rRNA_eukarya	3B:114147845-114148413	10_1_94	10_1_128	OK	11.4319	12.2076	0.0947121	0.257785	0.65255	0.829859	no
ENSRNA050023593	ENSRNA050023593	snoZ119	3B:590291502-590294894	10_1_94	10_1_128	OK	47.777	0	#NAME?	#NAME?	0.175	0.41496	no
ENSRNA050023595	ENSRNA050023595	snoZ119	3B:590291502-590294894	10_1_94	10_1_128	OK	48.1796	25.5495	-0.915127	-0.113054	0.6817	0.848111	no
ENSRNA050023598	ENSRNA050023598	SSU_rRNA_eukarya	3B:596103578-596103836	10_1_94	10_1_128	OK	0.433342	0.494241	0.189707	0.151462	0.86865	0.944904	no
ENSRNA050023599	ENSRNA050023599	U2	5B:572378742-572390785	10_1_94	10_1_128	OK	0	0.628759	inf	#NAME?	0.01285	0.0819433	no
ENSRNA050023634	ENSRNA050023634	LSU_rRNA_eukarya	2B:795451149-795452054	10_1_94	10_1_128	OK	5.35108	5.82727	0.12299	0.331906	0.56665	0.7745	no
ENSRNA050023655	ENSRNA050023655	U1	5A:649710370-649710531	10_1_94	10_1_128	OK	1.56201	1.61148	0.0449873	0.0880927	0.4521	0.692574	no
ENSRNA050023672	ENSRNA050023672	U2	6B:158286355-158286552	10_1_94	10_1_128	OK	0.984304	0.183826	-2.42076	-1.46325	0.1752	0.415235	no
ENSRNA050023705	ENSRNA050023705	Intron_gpII	3A:495101442-495101576	10_1_94	10_1_128	OK	5.61668	3.34158	-0.749186	-2.1524	0.29995	0.558492	no
ENSRNA050023706	ENSRNA050023706	LSU_rRNA_eukarya	2A:539295872-539296405	10_1_94	10_1_128	OK	0.428973	0.475382	0.1482	0.152362	0.7823	0.903408	no
ENSRNA050023708	ENSRNA050023708	U2	3B:495470840-495471036	10_1_94	10_1_128	OK	1.19976	1.87847	0.646813	0.454292	0.4092	0.658982	no
ENSRNA050023719	ENSRNA050023719	Plant_SRP	4A:733000915-733001219	10_1_94	10_1_128	OK	3.79203	0	#NAME?	#NAME?	5e-05	0.00112473	yes
ENSRNA050023720	ENSRNA050023720	Plant_SRP	4A:732959544-732977556	10_1_94	10_1_128	OK	0.656431	0.162801	-2.01153	-1.03785	0.2029	0.451144	no
ENSRNA050023721	ENSRNA050023721	Plant_SRP	4A:732959544-732977556	10_1_94	10_1_128	OK	1.2821	0.607915	-1.07657	-0.728631	0.2434	0.50026	no
ENSRNA050023724	ENSRNA050023724	Plant_SRP	4A:732959544-732977556	10_1_94	10_1_128	OK	0.269017	0.616827	1.19717	0.5233	0.333	0.59075	no
ENSRNA050023750	ENSRNA050023750	LSU_rRNA_eukarya	5D:562912616-562914156	10_1_94	10_1_128	OK	7.61505	6.13198	-0.3125	-0.97488	0.0902	0.284343	no
ENSRNA050023763	ENSRNA050023763	U2	3A:645540154-645540351	10_1_94	10_1_128	OK	4.69183	3.58604	-0.387756	-0.433305	0.44315	0.68598	no
ENSRNA050023770	ENSRNA050023770	U5	2A:42150322-42150441	10_1_94	10_1_128	OK	7.83237	0	#NAME?	#NAME?	0.00135	0.0163694	yes
ENSRNA050023785	ENSRNA050023785	U6	2B:38065409-38065512	10_1_94	10_1_128	OK	0	41.7026	inf	#NAME?	0.04625	0.188995	no
ENSRNA050023800	ENSRNA050023800	U5	7D:575679245-575679367	10_1_94	10_1_128	OK	2.33709	7.2257	1.62842	5.77823	0.2027	0.450868	no
ENSRNA050023832	ENSRNA050023832	LSU_rRNA_eukarya	3A:650012253-650012480	10_1_94	10_1_128	OK	0.816776	0.25251	-1.6936	-0.941294	0.282	0.540177	no
ENSRNA050023845	ENSRNA050023845	SSU_rRNA_eukarya	1D:53263573-53264046	10_1_94	10_1_128	OK	0.357736	0.120886	-1.56525	-0.979759	0.1681	0.40534	no
ENSRNA050023857	ENSRNA050023857	U2	3B:708954605-708954836	10_1_94	10_1_128	OK	0.49805	1.0737	1.10822	1.07234	0.5992	0.795848	no
ENSRNA050023956	ENSRNA050023956	snoZ279_R105_R108	5B:35184370-35184475	10_1_94	10_1_128	OK	0	34.5773	inf	#NAME?	0.0142	0.0876317	no
ENSRNA050023957	ENSRNA050023957	U12	5B:34772124-34772280	10_1_94	10_1_128	OK	1.28243	0.399058	-1.68421	-0.767603	0.2436	0.500498	no
ENSRNA050023981	ENSRNA050023981	U2	3B:622767083-622767280	10_1_94	10_1_128	OK	0.509738	0.372932	-0.450843	-0.196858	0.652	0.829587	no
ENSRNA050023982	ENSRNA050023982	U1	3B:622394554-622400870	10_1_94	10_1_128	OK	1.24032	2.22631	0.843939	0.493994	0.7359	0.878955	no
ENSRNA050023985	ENSRNA050023985	U2	6A:172116918-172117114	10_1_94	10_1_128	OK	0.490628	0.64566	0.396147	0.316418	0.3886	0.641659	no
ENSRNA050024022	ENSRNA050024022	LSU_rRNA_eukarya	2B:521299161-521299749	10_1_94	10_1_128	OK	2.19724	3.13356	0.512112	0.899938	0.1211	0.338091	no
ENSRNA050024088	ENSRNA050024088	U5	2B:64954406-64954523	10_1_94	10_1_128	OK	7.43951	0	#NAME?	#NAME?	0.00135	0.0163694	yes
ENSRNA050024113	ENSRNA050024113	U1	4A:675219322-675219483	10_1_94	10_1_128	OK	3.82414	4.21191	0.13934	0.13132	0.88365	0.951692	no
ENSRNA050024165	ENSRNA050024165	snoZ119	3A:591576950-591580166	10_1_94	10_1_128	OK	11.5143	50.9739	2.14633	6.73001	0.3977	0.649275	no
ENSRNA050024172	ENSRNA050024172	U2	3B:669632861-669635941	10_1_94	10_1_128	OK	0.973334	0.279112	-1.80209	-0.493149	0.52625	0.747099	no
ENSRNA050024207	ENSRNA050024207	LSU_rRNA_eukarya	2B:716361712-716361939	10_1_94	10_1_128	OK	4.42673	4.50331	0.0247452	0.0321507	0.96365	0.983293	no
ENSRNA050024285	ENSRNA050024285	LSU_rRNA_eukarya	1B:286054083-286054415	10_1_94	10_1_128	OK	1.36817	1.15901	-0.239358	-0.279741	0.62065	0.810152	no
ENSRNA050024297	ENSRNA050024297	SSU_rRNA_eukarya	1B:80741407-80743218	10_1_94	10_1_128	OK	0.394203	0.252814	-0.640861	-1.04604	0.06725	0.237845	no
ENSRNA050024346	ENSRNA050024346	MIR159	3B:174450512-174450712	10_1_94	10_1_128	OK	1.78393	0.562862	-1.66421	-0.956357	0.0753	0.255077	no
ENSRNA050024360	ENSRNA050024360	LSU_rRNA_eukarya	Un:395717251-395718258	10_1_94	10_1_128	OK	10.8062	13.2242	0.291318	0.921697	0.1045	0.309472	no
ENSRNA050024369	ENSRNA050024369	LSU_rRNA_eukarya	Un:398202465-398202966	10_1_94	10_1_128	OK	1.06058	0.689432	-0.62138	-0.704234	0.2219	0.474467	no
ENSRNA050024373	ENSRNA050024373	LSU_rRNA_eukarya	Un:394928647-394929372	10_1_94	10_1_128	OK	6.07332	5.56979	-0.124863	-0.309435	0.5936	0.792259	no
ENSRNA050024376	ENSRNA050024376	LSU_rRNA_eukarya	Un:398086632-398086910	10_1_94	10_1_128	OK	0.34618	0.494907	0.515632	0.352992	0.7034	0.860632	no
ENSRNA050024377	ENSRNA050024377	LSU_rRNA_eukarya	Un:394595340-394595618	10_1_94	10_1_128	OK	0.358941	0.0820215	-2.12967	-0.751933	0.2382	0.494109	no
ENSRNA050024378	ENSRNA050024378	LSU_rRNA_eukarya	Un:397072627-397072905	10_1_94	10_1_128	OK	0.793887	0.25459	-1.64076	-0.980748	0.0321	0.149741	no
ENSRNA050024384	ENSRNA050024384	LSU_rRNA_eukarya	Un:396813593-396813986	10_1_94	10_1_128	OK	6.45944	8.89068	0.460885	0.830485	0.15165	0.382819	no
ENSRNA050024397	ENSRNA050024397	5_8S_rRNA	Un:394594297-394594453	10_1_94	10_1_128	OK	0.903046	0.484385	-0.898645	-0.871345	0.66085	0.834742	no
ENSRNA050024520	ENSRNA050024520	SSU_rRNA_eukarya	6B:111717389-111719197	10_1_94	10_1_128	OK	0.95267	0.530024	-0.845919	-1.69259	0.0035	0.0330436	yes
ENSRNA050024566	ENSRNA050024566	LSU_rRNA_eukarya	Un:410429647-410430654	10_1_94	10_1_128	OK	0.911127	1.47725	0.697191	1.30784	0.0253	0.128335	no
ENSRNA050024567	ENSRNA050024567	LSU_rRNA_eukarya	Un:414445659-414446666	10_1_94	10_1_128	OK	0.717175	0.990535	0.465883	0.785219	0.1691	0.406858	no
ENSRNA050024579	ENSRNA050024579	LSU_rRNA_eukarya	Un:417535750-417536165	10_1_94	10_1_128	OK	0.265103	0.793333	1.58137	1.26377	0.05395	0.208225	no
ENSRNA050024590	ENSRNA050024590	LSU_rRNA_eukarya	Un:416933320-416933713	10_1_94	10_1_128	OK	1.66111	2.75327	0.728999	0.870095	0.12625	0.346259	no
ENSRNA050024591	ENSRNA050024591	LSU_rRNA_eukarya	Un:416252390-416252598	10_1_94	10_1_128	OK	7.81081	4.89105	-0.675329	-0.862534	0.1382	0.36428	no
ENSRNA050024592	ENSRNA050024592	LSU_rRNA_eukarya	Un:414709257-414709629	10_1_94	10_1_128	OK	23.4839	32.8134	0.482614	1.33575	0.0198	0.109235	no
ENSRNA050024602	ENSRNA050024602	5_8S_rRNA	Un:412305035-412305191	10_1_94	10_1_128	OK	0.44297	2.00108	2.1755	2.48901	0.2278	0.481562	no
ENSRNA050024721	ENSRNA050024721	LSU_rRNA_eukarya	Un:414708526-414708691	10_1_94	10_1_128	OK	33.9609	40.4126	0.25093	0.416487	0.4652	0.702818	no
ENSRNA050024732	ENSRNA050024732	LSU_rRNA_eukarya	Un:414708789-414709255	10_1_94	10_1_128	OK	2.34945	2.24146	-0.0678851	-0.118217	0.8349	0.92924	no
ENSRNA050024741	ENSRNA050024741	SSU_rRNA_eukarya	2A:726899403-726899941	10_1_94	10_1_128	OK	7.75964	8.64193	0.155363	0.417068	0.47705	0.712052	no
ENSRNA050024749	ENSRNA050024749	SSU_rRNA_eukarya	2B:449195438-449195866	10_1_94	10_1_128	OK	2.60565	2.38786	-0.125927	-0.219212	0.7062	0.862226	no
ENSRNA050024768	ENSRNA050024768	Plant_SRP	7D:78626006-78626310	10_1_94	10_1_128	OK	0.322023	0.813591	1.33714	0.999701	0.1709	0.409544	no
ENSRNA050024769	ENSRNA050024769	LSU_rRNA_eukarya	7D:74083643-74083921	10_1_94	10_1_128	OK	0.349382	0	#NAME?	#NAME?	0.0195	0.108184	no
ENSRNA050024792	ENSRNA050024792	SSU_rRNA_eukarya	4D:389455845-389456349	10_1_94	10_1_128	OK	0.515269	0.197659	-1.38231	-1.24601	0.04055	0.173684	no
TraesCS1A02G000100	TraesCS1A02G000100	-	1A:40097-89349	10_1_94	10_1_128	OK	6.6389	5.66805	-0.228089	-0.206264	0.7174	0.86818	no
TraesCS1A02G000200	TraesCS1A02G000200	-	1A:40097-89349	10_1_94	10_1_128	OK	33.3163	30.713	-0.117375	-0.365586	0.52375	0.745264	no
TraesCS1A02G000300	TraesCS1A02G000300	-	1A:95905-122504	10_1_94	10_1_128	OK	2.40333	2.66422	0.14868	0.0502435	0.934	0.972752	no
TraesCS1A02G000400	TraesCS1A02G000400	-	1A:95905-122504	10_1_94	10_1_128	OK	38.8646	35.7969	-0.118621	-0.375002	0.5146	0.739051	no
TraesCS1A02G000500	TraesCS1A02G000500	-	1A:149489-154559	10_1_94	10_1_128	OK	0.62773	0.17776	-1.82021	-1.20061	0.19655	0.442902	no
TraesCS1A02G000800	TraesCS1A02G000800	-	1A:180174-180552	10_1_94	10_1_128	OK	0.922261	0.23464	-1.97473	-1.27692	0.0614	0.225281	no
TraesCS1A02G000900	TraesCS1A02G000900	-	1A:233817-245051	10_1_94	10_1_128	OK	8.17805	8.6162	0.0752951	0.250782	0.65965	0.834078	no
TraesCS1A02G001000	TraesCS1A02G001000	-	1A:269471-289649	10_1_94	10_1_128	OK	2.64713	2.83769	0.100291	0.144043	0.79235	0.908734	no
TraesCS1A02G001100	TraesCS1A02G001100	-	1A:269471-289649	10_1_94	10_1_128	OK	3.20691	3.62611	0.177236	0.459628	0.4294	0.675448	no
TraesCS1A02G001400	TraesCS1A02G001400	-	1A:294610-305428	10_1_94	10_1_128	OK	0.460593	0.503944	0.129771	0.220076	0.69775	0.85706	no
TraesCS1A02G001500	TraesCS1A02G001500	-	1A:326098-326518	10_1_94	10_1_128	OK	36.14	53.7422	0.57246	1.57744	0.00785	0.0586974	no
TraesCS1A02G001800	TraesCS1A02G001800	-	1A:1144332-1145934	10_1_94	10_1_128	OK	131.628	157.925	0.262767	0.877935	0.1242	0.342952	no
TraesCS1A02G001900	TraesCS1A02G001900	-	1A:1159193-1162830	10_1_94	10_1_128	OK	19.2053	20.0702	0.0635537	0.215769	0.70885	0.863808	no
TraesCS1A02G002000	TraesCS1A02G002000	-	1A:1163484-1167878	10_1_94	10_1_128	OK	4.34559	3.60151	-0.27095	-0.799636	0.1679	0.405203	no
TraesCS1A02G002100	TraesCS1A02G002100	-	1A:1170355-1177383	10_1_94	10_1_128	OK	4.27893	3.57299	-0.260119	-0.850665	0.1439	0.372079	no
TraesCS1A02G002200	TraesCS1A02G002200	-	1A:1188843-1190864	10_1_94	10_1_128	OK	53.9309	52.6186	-0.0355403	-0.123972	0.8323	0.927701	no
TraesCS1A02G002300	TraesCS1A02G002300	-	1A:1209720-1212812	10_1_94	10_1_128	OK	2.63516	2.97186	0.173476	0.50492	0.3807	0.635264	no
TraesCS1A02G002500	TraesCS1A02G002500	-	1A:1232353-1238469	10_1_94	10_1_128	OK	7.4257	6.66199	-0.156575	-0.533646	0.3539	0.610588	no
TraesCS1A02G002700	TraesCS1A02G002700	-	1A:1336840-1348326	10_1_94	10_1_128	OK	8.32437	6.55217	-0.345368	-1.19585	0.03925	0.16961	no
TraesCS1A02G004200	TraesCS1A02G004200	-	1A:2540490-2540958	10_1_94	10_1_128	OK	0	0.320343	inf	#NAME?	0.00045	0.00697859	yes
TraesCS1A02G005100	TraesCS1A02G005100	-	1A:2978902-2981121	10_1_94	10_1_128	OK	2.00218	0.799936	-1.32361	-2.27978	0.0003	0.00504977	yes
TraesCS1A02G005400	TraesCS1A02G005400	-	1A:3117193-3118502	10_1_94	10_1_128	OK	0.394055	0.31416	-0.326897	-0.359351	0.52735	0.747803	no
TraesCS1A02G005500	TraesCS1A02G005500	-	1A:3119377-3122276	10_1_94	10_1_128	OK	7.13917	7.05609	-0.0168881	-0.0514115	0.9292	0.970567	no
TraesCS1A02G005600	TraesCS1A02G005600	-	1A:3255617-3262577	10_1_94	10_1_128	OK	5.68915	4.82884	-0.236536	-0.761473	0.1832	0.425825	no
TraesCS1A02G005700	TraesCS1A02G005700	-	1A:3377837-3383699	10_1_94	10_1_128	OK	8.22763	5.28939	-0.637375	-2.04556	0.00025	0.00434119	yes
TraesCS1A02G005800	TraesCS1A02G005800	-	1A:3386286-3391808	10_1_94	10_1_128	OK	9.73936	7.32155	-0.411677	-1.42905	0.0136	0.0851245	no
TraesCS1A02G005900	TraesCS1A02G005900	-	1A:3446930-3450200	10_1_94	10_1_128	OK	7.77808	7.28117	-0.0952448	-0.310374	0.59265	0.791597	no
TraesCS1A02G007500	TraesCS1A02G007500	-	1A:4045712-4048684	10_1_94	10_1_128	OK	87.0275	97.8444	0.169018	0.539164	0.351	0.608026	no
TraesCS1A02G007600	TraesCS1A02G007600	-	1A:4045712-4048684	10_1_94	10_1_128	OK	7.87991	9.854	0.32253	0.0793169	0.85295	0.937297	no
TraesCS1A02G007800	TraesCS1A02G007800	-	1A:4054741-4054960	10_1_94	10_1_128	OK	1.86473	0	#NAME?	#NAME?	5e-05	0.00112473	yes
TraesCS1A02G007900	TraesCS1A02G007900	-	1A:4063196-4063406	10_1_94	10_1_128	OK	30.6431	51.7051	0.754745	1.48797	0.01105	0.0739801	no
TraesCS1A02G008100	TraesCS1A02G008100	-	1A:4497199-4504697	10_1_94	10_1_128	OK	1.66619	1.12974	-0.560559	-1.81758	0.00235	0.0247906	yes
TraesCS1A02G008400	TraesCS1A02G008400	-	1A:4804100-4805663	10_1_94	10_1_128	OK	0.7525	0.682282	-0.141324	-0.193843	0.73325	0.877462	no
TraesCS1A02G009000	TraesCS1A02G009000	-	1A:5491026-5495112	10_1_94	10_1_128	OK	4.49978	6.40298	0.508887	1.58525	0.00625	0.0501742	no
TraesCS1A02G009100	TraesCS1A02G009100	-	1A:5496527-5499983	10_1_94	10_1_128	OK	1.71834	0.400216	-2.10216	-2.76851	0.00035	0.00571622	yes
TraesCS1A02G009300	TraesCS1A02G009300	-	1A:5501534-5507742	10_1_94	10_1_128	OK	0.382295	0.673701	0.817422	2.09239	0.00025	0.00434119	yes
TraesCS1A02G009400	TraesCS1A02G009400	-	1A:5645210-5650510	10_1_94	10_1_128	OK	0	2.30983	inf	#NAME?	5e-05	0.00112473	yes
TraesCS1A02G009900	TraesCS1A02G009900	-	1A:6151747-6159140	10_1_94	10_1_128	OK	0	4.19136	inf	#NAME?	5e-05	0.00112473	yes
TraesCS1A02G010200	TraesCS1A02G010200	-	1A:6317836-6324253	10_1_94	10_1_128	OK	0.147461	0.953036	2.69219	4.64516	5e-05	0.00112473	yes
TraesCS1A02G010300	TraesCS1A02G010300	-	1A:6332191-6345966	10_1_94	10_1_128	OK	0	1.66587	inf	#NAME?	0.11595	0.329355	no
TraesCS1A02G010400	TraesCS1A02G010400	-	1A:6332191-6345966	10_1_94	10_1_128	OK	0.46443	1.66948	1.84587	5.12144	5e-05	0.00112473	yes
TraesCS1A02G011100	TraesCS1A02G011100	-	1A:6566138-6567972	10_1_94	10_1_128	OK	1.70568	2.50442	0.554126	1.06824	0.0593	0.220952	no
TraesCS1A02G011200	TraesCS1A02G011200	-	1A:6569387-6576401	10_1_94	10_1_128	OK	1.87704	2.00149	0.0926097	0.234062	0.6866	0.851048	no
TraesCS1A02G011600	TraesCS1A02G011600	-	1A:6766339-6766555	10_1_94	10_1_128	OK	11.7009	10.2158	-0.195814	-0.305542	0.5943	0.792658	no
TraesCS1A02G011800	TraesCS1A02G011800	-	1A:6788570-6793542	10_1_94	10_1_128	OK	4.3945	4.76272	0.116088	0.311472	0.58795	0.788515	no
TraesCS1A02G011900	TraesCS1A02G011900	-	1A:6883651-6887141	10_1_94	10_1_128	OK	0.752176	1.74367	1.21298	2.9832	5e-05	0.00112473	yes
TraesCS1A02G012300	TraesCS1A02G012300	-	1A:7108622-7109053	10_1_94	10_1_128	OK	0.627933	0	#NAME?	#NAME?	5e-05	0.00112473	yes
TraesCS1A02G012400	TraesCS1A02G012400	-	1A:7109887-7115465	10_1_94	10_1_128	OK	0.383788	0.255061	-0.589469	-0.909357	0.1127	0.323845	no
TraesCS1A02G012500	TraesCS1A02G012500	-	1A:7178199-7184960	10_1_94	10_1_128	OK	3.93889	3.96171	0.00833135	0.0276949	0.96145	0.982436	no
TraesCS1A02G013200	TraesCS1A02G013200	-	1A:7315100-7325769	10_1_94	10_1_128	OK	0.860517	0.616291	-0.481593	-1.00785	0.08155	0.267599	no
TraesCS1A02G013500	TraesCS1A02G013500	-	1A:7536154-7536445	10_1_94	10_1_128	OK	0.583302	0.249046	-1.22783	-0.784786	0.2007	0.448438	no
TraesCS1A02G013600	TraesCS1A02G013600	-	1A:7642613-7643473	10_1_94	10_1_128	OK	131.837	177.247	0.427004	1.3874	0.01485	0.0901333	no
TraesCS1A02G013700	TraesCS1A02G013700	-	1A:7651463-7654123	10_1_94	10_1_128	OK	2.82882	3.18517	0.17117	0.437594	0.449	0.690424	no
TraesCS1A02G013800	TraesCS1A02G013800	-	1A:7657144-7669998	10_1_94	10_1_128	OK	7.21061	6.99342	-0.0441219	-0.155498	0.7921	0.908605	no
TraesCS1A02G014300	TraesCS1A02G014300	-	1A:7811030-7813406	10_1_94	10_1_128	OK	1.12424	3.85478	1.7777	3.77472	5e-05	0.00112473	yes
TraesCS1A02G014800	TraesCS1A02G014800	-	1A:7962374-7963154	10_1_94	10_1_128	OK	22.9013	53.9428	1.236	3.83336	5e-05	0.00112473	yes
TraesCS1A02G015100	TraesCS1A02G015100	-	1A:8238256-8239411	10_1_94	10_1_128	OK	2.91748	4.71927	0.693842	1.63573	0.00565	0.0465417	yes
TraesCS1A02G015200	TraesCS1A02G015200	-	1A:8239468-8244826	10_1_94	10_1_128	OK	8.41768	7.4937	-0.167744	-0.575925	0.32295	0.581036	no
TraesCS1A02G015300	TraesCS1A02G015300	-	1A:8247216-8251270	10_1_94	10_1_128	OK	16.1111	13.1625	-0.291622	-0.993768	0.0897	0.283399	no
TraesCS1A02G015378	TraesCS1A02G015378	-	1A:8260050-8261991	10_1_94	10_1_128	OK	0.0188278	0.532908	4.82295	2.62423	0.0026	0.0267245	yes
TraesCS1A02G015400	TraesCS1A02G015400	-	1A:8264165-8266341	10_1_94	10_1_128	OK	23.0014	22.9426	-0.00369272	-0.0120418	0.982	0.991207	no
TraesCS1A02G015800	TraesCS1A02G015800	-	1A:8320694-8322586	10_1_94	10_1_128	OK	0.0103426	0.592099	5.83917	1.74646	0.1464	0.375594	no
TraesCS1A02G015900	TraesCS1A02G015900	-	1A:8325714-8329799	10_1_94	10_1_128	OK	0.449811	0.608925	0.436946	0.983919	0.0947	0.292574	no
TraesCS1A02G016200	TraesCS1A02G016200	-	1A:8628132-8633964	10_1_94	10_1_128	OK	1.02823	0.71913	-0.515833	-1.46819	0.01195	0.0780672	no
TraesCS1A02G016900	TraesCS1A02G016900	-	1A:9104840-9110639	10_1_94	10_1_128	OK	16.3966	15.3875	-0.0916404	-0.324092	0.5744	0.779793	no
TraesCS1A02G017000	TraesCS1A02G017000	-	1A:9119142-9123202	10_1_94	10_1_128	OK	5.67607	4.02519	-0.495835	-1.358	0.01745	0.100476	no
TraesCS1A02G018900	TraesCS1A02G018900	-	1A:9579533-9583651	10_1_94	10_1_128	OK	5.13677	3.13032	-0.714551	-1.99035	0.00065	0.00931096	yes
TraesCS1A02G019000	TraesCS1A02G019000	-	1A:9586485-9589430	10_1_94	10_1_128	OK	75.2663	50.794	-0.567346	-1.97963	0.0006	0.00876837	yes
TraesCS1A02G019200	TraesCS1A02G019200	-	1A:9642194-9644901	10_1_94	10_1_128	OK	3.05176	2.10977	-0.532558	-1.51677	0.00945	0.0663693	no
TraesCS1A02G020000	TraesCS1A02G020000	-	1A:9979713-9980736	10_1_94	10_1_128	OK	5.68848	2.6715	-1.09039	-1.9392	0.0026	0.0267245	yes
TraesCS1A02G020400	TraesCS1A02G020400	-	1A:10051719-10058221	10_1_94	10_1_128	OK	1.99773	1.36069	-0.554019	-1.70436	0.00375	0.0347675	yes
TraesCS1A02G020500	TraesCS1A02G020500	-	1A:10066112-10069211	10_1_94	10_1_128	OK	80.8218	52.7082	-0.616716	-1.9422	0.00055	0.00817052	yes
TraesCS1A02G020600	TraesCS1A02G020600	-	1A:10069497-10072370	10_1_94	10_1_128	OK	2.25843	2.36818	0.068456	0.166732	0.7769	0.900362	no
TraesCS1A02G020700	TraesCS1A02G020700	-	1A:10074019-10085175	10_1_94	10_1_128	OK	0.380968	0.24426	-0.641251	-1.16458	0.04295	0.180241	no
TraesCS1A02G020900	TraesCS1A02G020900	-	1A:10132631-10133075	10_1_94	10_1_128	OK	8.95492	27.0478	1.59476	3.27731	5e-05	0.00112473	yes
TraesCS1A02G021100	TraesCS1A02G021100	-	1A:10150817-10152476	10_1_94	10_1_128	OK	1.86566	2.29787	0.30061	0.533828	0.33765	0.595066	no
TraesCS1A02G021200	TraesCS1A02G021200	-	1A:10155550-10160312	10_1_94	10_1_128	OK	3.36535	2.95086	-0.189624	-0.583137	0.31275	0.571015	no
TraesCS1A02G023400	TraesCS1A02G023400	-	1A:11564199-11572148	10_1_94	10_1_128	OK	1.18233	1.10592	-0.0963815	-0.2785	0.6325	0.817916	no
TraesCS1A02G023700	TraesCS1A02G023700	-	1A:11643653-11644753	10_1_94	10_1_128	OK	2.01499	2.09867	0.0587069	0.109781	0.8494	0.935739	no
TraesCS1A02G023800	TraesCS1A02G023800	-	1A:11661681-11665443	10_1_94	10_1_128	OK	8.34914	6.06764	-0.460493	-1.57862	0.0068	0.0532703	no
TraesCS1A02G024300	TraesCS1A02G024300	-	1A:11894090-11895818	10_1_94	10_1_128	OK	0.507348	0.572125	0.173356	0.281815	0.6191	0.809108	no
TraesCS1A02G024400	TraesCS1A02G024400	-	1A:12002938-12006839	10_1_94	10_1_128	OK	2.96252	3.31432	0.161891	0.535181	0.35605	0.612499	no
TraesCS1A02G024500	TraesCS1A02G024500	-	1A:12089717-12093423	10_1_94	10_1_128	OK	6.03473	2.88304	-1.0657	-1.91075	0.00185	0.0207995	yes
TraesCS1A02G024600	TraesCS1A02G024600	-	1A:12096370-12098518	10_1_94	10_1_128	OK	3.41264	3.4661	0.0224273	0.0553635	0.92475	0.968798	no
TraesCS1A02G024700	TraesCS1A02G024700	-	1A:12098617-12103881	10_1_94	10_1_128	OK	6.77435	5.24751	-0.368449	-1.17949	0.03895	0.168879	no
TraesCS1A02G025100	TraesCS1A02G025100	-	1A:12141980-12144556	10_1_94	10_1_128	OK	7.41873	5.56732	-0.414188	-1.25399	0.02455	0.125821	no
TraesCS1A02G025200	TraesCS1A02G025200	-	1A:12157063-12161869	10_1_94	10_1_128	OK	12.0421	10.5725	-0.187767	-0.648201	0.25655	0.51329	no
TraesCS1A02G025600	TraesCS1A02G025600	-	1A:12303353-12311465	10_1_94	10_1_128	OK	0.624942	0.543218	-0.202191	-0.47881	0.4064	0.656397	no
TraesCS1A02G025700	TraesCS1A02G025700	-	1A:12312968-12318272	10_1_94	10_1_128	OK	0.908978	0.672468	-0.43478	-1.00145	0.07935	0.263131	no
TraesCS1A02G025900	TraesCS1A02G025900	-	1A:12363665-12369892	10_1_94	10_1_128	OK	2.78988	2.5168	-0.148613	-0.463927	0.41965	0.667457	no
TraesCS1A02G026000	TraesCS1A02G026000	-	1A:12371104-12372554	10_1_94	10_1_128	OK	2.03375	2.33545	0.199562	0.338029	0.55295	0.765923	no
TraesCS1A02G026200	TraesCS1A02G026200	-	1A:12502525-12507052	10_1_94	10_1_128	OK	2.04674	0.749124	-1.45005	-4.16722	5e-05	0.00112473	yes
TraesCS1A02G026300	TraesCS1A02G026300	-	1A:12567298-12573055	10_1_94	10_1_128	OK	0.483837	0.537342	0.15132	0.356958	0.5451	0.76018	no
TraesCS1A02G026400	TraesCS1A02G026400	-	1A:12585034-12592665	10_1_94	10_1_128	OK	15.9458	11.3223	-0.494016	-1.64429	0.0046	0.0402097	yes
TraesCS1A02G026600	TraesCS1A02G026600	-	1A:12669533-12669800	10_1_94	10_1_128	OK	1.94543	1.38353	-0.491733	-0.572918	0.3223	0.580453	no
TraesCS1A02G026900	TraesCS1A02G026900	-	1A:12734162-12739704	10_1_94	10_1_128	OK	0.447051	0.419024	-0.0934078	-0.141163	0.8052	0.915032	no
TraesCS1A02G027200	TraesCS1A02G027200	-	1A:12915086-12917028	10_1_94	10_1_128	OK	2.80458	3.09928	0.144148	0.338316	0.55085	0.764639	no
TraesCS1A02G027300	TraesCS1A02G027300	-	1A:12918574-12920144	10_1_94	10_1_128	OK	11.9684	10.8279	-0.144479	-0.460502	0.42755	0.673789	no
TraesCS1A02G027600	TraesCS1A02G027600	-	1A:13081412-13086602	10_1_94	10_1_128	OK	0.508439	0.256348	-0.98797	-2.01747	0.00105	0.0135253	yes
TraesCS1A02G028600	TraesCS1A02G028600	-	1A:13412736-13418606	10_1_94	10_1_128	OK	0.596547	0.604529	0.0191768	0.0490475	0.9322	0.971985	no
TraesCS1A02G029100	TraesCS1A02G029100	-	1A:13663299-13667800	10_1_94	10_1_128	OK	0.868617	0.404615	-1.10217	-2.64802	5e-05	0.00112473	yes
TraesCS1A02G029200	TraesCS1A02G029200	-	1A:13669901-13676212	10_1_94	10_1_128	OK	4.16333	2.24872	-0.888633	-2.81102	5e-05	0.00112473	yes
TraesCS1A02G029300	TraesCS1A02G029300	-	1A:13762565-13768572	10_1_94	10_1_128	OK	10.5262	8.1159	-0.375161	-1.30372	0.02565	0.129413	no
TraesCS1A02G029800	TraesCS1A02G029800	-	1A:13861190-13862962	10_1_94	10_1_128	OK	6.97973	8.46688	0.27866	0.788197	0.1717	0.410797	no
TraesCS1A02G030000	TraesCS1A02G030000	-	1A:13979249-13980335	10_1_94	10_1_128	OK	36.7676	57.7052	0.650266	2.198	0.0002	0.00362247	yes
TraesCS1A02G030100	TraesCS1A02G030100	-	1A:14045677-14056197	10_1_94	10_1_128	OK	19.2813	16.7434	-0.203617	-0.699798	0.23085	0.485106	no
TraesCS1A02G030500	TraesCS1A02G030500	-	1A:14139690-14145914	10_1_94	10_1_128	OK	6.36505	4.12992	-0.62406	-1.55729	0.00715	0.0550238	no
TraesCS1A02G030600	TraesCS1A02G030600	-	1A:14139690-14145914	10_1_94	10_1_128	OK	26.3397	20.4328	-0.366349	-0.811401	0.15605	0.388883	no
TraesCS1A02G030700	TraesCS1A02G030700	-	1A:14160321-14163255	10_1_94	10_1_128	OK	7.68643	9.29308	0.273843	0.849645	0.14135	0.368878	no
TraesCS1A02G031200	TraesCS1A02G031200	-	1A:14504223-14507920	10_1_94	10_1_128	OK	7.2311	7.27572	0.00887616	0.0289135	0.9607	0.982244	no
TraesCS1A02G032500	TraesCS1A02G032500	-	1A:14988540-14988944	10_1_94	10_1_128	OK	2.28846	3.88546	0.763709	1.22206	0.0353	0.159052	no
TraesCS1A02G033000	TraesCS1A02G033000	-	1A:15430219-15437374	10_1_94	10_1_128	OK	3.37664	2.06686	-0.708147	-1.9034	0.001	0.0130083	yes
TraesCS1A02G033100	TraesCS1A02G033100	-	1A:15438124-15441465	10_1_94	10_1_128	OK	14.643	11.8065	-0.310631	-1.01707	0.0759	0.2561	no
TraesCS1A02G033300	TraesCS1A02G033300	-	1A:16038483-16040057	10_1_94	10_1_128	OK	2.40567	2.43567	0.0178806	0.0237396	0.96215	0.982709	no
TraesCS1A02G033500	TraesCS1A02G033500	-	1A:16388444-16391082	10_1_94	10_1_128	OK	102.939	135.737	0.399024	1.33619	0.0184	0.104146	no
TraesCS1A02G033600	TraesCS1A02G033600	-	1A:16407007-16410201	10_1_94	10_1_128	OK	18.5582	15.4165	-0.267585	-0.901361	0.11955	0.335246	no
TraesCS1A02G033800	TraesCS1A02G033800	-	1A:16432375-16436883	10_1_94	10_1_128	OK	1.89399	1.5789	-0.262504	-0.621969	0.2732	0.530603	no
TraesCS1A02G034100	TraesCS1A02G034100	-	1A:16913590-16919361	10_1_94	10_1_128	OK	0.781059	0.37995	-1.03962	-2.08496	0.00035	0.00571622	yes
TraesCS1A02G034300	TraesCS1A02G034300	-	1A:16931433-16934477	10_1_94	10_1_128	OK	19.9253	19.3337	-0.043486	-0.149769	0.7896	0.906983	no
TraesCS1A02G034600	TraesCS1A02G034600	-	1A:17246749-17248420	10_1_94	10_1_128	OK	0.352792	1.013	1.52174	2.60712	0.0001	0.00206252	yes
TraesCS1A02G034700	TraesCS1A02G034700	-	1A:17257515-17258211	10_1_94	10_1_128	OK	0.496835	1.48754	1.58209	1.58462	0.01575	0.0939236	no
TraesCS1A02G035000	TraesCS1A02G035000	-	1A:18289936-18293936	10_1_94	10_1_128	OK	3.62038	3.4488	-0.0700459	-0.167009	0.775	0.899461	no
TraesCS1A02G035100	TraesCS1A02G035100	-	1A:18310848-18312699	10_1_94	10_1_128	OK	0.315694	0.354271	0.166327	0.191821	0.7922	0.908632	no
TraesCS1A02G035200	TraesCS1A02G035200	-	1A:18460512-18462491	10_1_94	10_1_128	OK	1.64042	1.61441	-0.0230563	-0.0491337	0.93255	0.972231	no
TraesCS1A02G035300	TraesCS1A02G035300	-	1A:18486338-18489620	10_1_94	10_1_128	OK	0.890893	0.978237	0.134931	0.230683	0.6894	0.852648	no
TraesCS1A02G035500	TraesCS1A02G035500	-	1A:18989912-18994414	10_1_94	10_1_128	OK	20.1417	19.0978	-0.0767806	-0.198258	0.73065	0.875888	no
TraesCS1A02G035600	TraesCS1A02G035600	-	1A:19062156-19063423	10_1_94	10_1_128	OK	2.34797	2.11039	-0.153903	-0.287099	0.6162	0.807673	no
TraesCS1A02G035800	TraesCS1A02G035800	-	1A:19895296-19897721	10_1_94	10_1_128	OK	131.895	134.906	0.0325573	0.112337	0.84815	0.935314	no
TraesCS1A02G035900	TraesCS1A02G035900	-	1A:19929935-19933705	10_1_94	10_1_128	OK	3.84703	2.83002	-0.442932	-1.48259	0.0091	0.064739	no
TraesCS1A02G036100	TraesCS1A02G036100	-	1A:20091098-20094848	10_1_94	10_1_128	OK	9.28467	10.9634	0.239768	0.824305	0.1502	0.381419	no
TraesCS1A02G036200	TraesCS1A02G036200	-	1A:20156564-20158534	10_1_94	10_1_128	OK	7.15593	7.64717	0.0957871	0.269292	0.6416	0.82317	no
TraesCS1A02G036300	TraesCS1A02G036300	-	1A:20179710-20183942	10_1_94	10_1_128	OK	1.9691	1.40911	-0.482749	-1.28733	0.02565	0.129413	no
TraesCS1A02G036700	TraesCS1A02G036700	-	1A:20415991-20419223	10_1_94	10_1_128	OK	0.604586	0.575995	-0.0698906	-0.100308	0.864	0.942889	no
TraesCS1A02G036800	TraesCS1A02G036800	-	1A:20434464-20437173	10_1_94	10_1_128	OK	0.177165	0.306934	0.792834	1.14025	0.05115	0.20171	no
TraesCS1A02G037300	TraesCS1A02G037300	-	1A:20888600-20889881	10_1_94	10_1_128	OK	4.71826	3.03364	-0.637207	-1.36857	0.0178	0.101819	no
TraesCS1A02G037400	TraesCS1A02G037400	-	1A:20893784-20898393	10_1_94	10_1_128	OK	1.68025	2.95896	0.816414	1.65179	0.0052	0.0439267	yes
TraesCS1A02G037900	TraesCS1A02G037900	-	1A:20977275-20980680	10_1_94	10_1_128	OK	32.2055	31.4269	-0.0353043	-0.122071	0.82945	0.926428	no
TraesCS1A02G038100	TraesCS1A02G038100	-	1A:20998068-20998918	10_1_94	10_1_128	OK	72.7984	64.038	-0.184977	-0.616315	0.29915	0.557562	no
TraesCS1A02G038200	TraesCS1A02G038200	-	1A:21022730-21023627	10_1_94	10_1_128	OK	192.204	175.004	-0.135256	-0.428341	0.45165	0.692309	no
TraesCS1A02G038300	TraesCS1A02G038300	-	1A:21024514-21026280	10_1_94	10_1_128	OK	0.509996	0.422081	-0.272966	-0.363368	0.5344	0.753155	no
TraesCS1A02G038400	TraesCS1A02G038400	-	1A:21034868-21049127	10_1_94	10_1_128	OK	1.79675	1.57009	-0.194549	-0.591078	0.293	0.551227	no
TraesCS1A02G039100	TraesCS1A02G039100	-	1A:21281531-21285458	10_1_94	10_1_128	OK	1.00162	1.36035	0.441643	1.12218	0.0506	0.2003	no
TraesCS1A02G039200	TraesCS1A02G039200	-	1A:21322245-21335307	10_1_94	10_1_128	OK	2.69995	2.23936	-0.269843	-0.841577	0.1425	0.37025	no
TraesCS1A02G039400	TraesCS1A02G039400	-	1A:21618183-21626991	10_1_94	10_1_128	OK	4.74795	5.02309	0.08127	0.248123	0.66535	0.837661	no
TraesCS1A02G039800	TraesCS1A02G039800	-	1A:21985329-21987056	10_1_94	10_1_128	OK	0.391442	0.313444	-0.320592	-0.367955	0.52885	0.748731	no
TraesCS1A02G039900	TraesCS1A02G039900	-	1A:22038187-22047331	10_1_94	10_1_128	OK	1.13346	1.22569	0.112858	0.235875	0.6771	0.845029	no
TraesCS1A02G040000	TraesCS1A02G040000	-	1A:22055421-22056147	10_1_94	10_1_128	OK	0.395052	0.376928	-0.067756	-0.0705029	0.89835	0.957768	no
TraesCS1A02G040300	TraesCS1A02G040300	-	1A:22282322-22283710	10_1_94	10_1_128	OK	0.73097	0.374312	-0.965569	-1.29752	0.0277	0.136087	no
TraesCS1A02G040400	TraesCS1A02G040400	-	1A:22287726-22291553	10_1_94	10_1_128	OK	4.2331	2.99035	-0.501402	-1.60508	0.0056	0.0463034	yes
TraesCS1A02G040500	TraesCS1A02G040500	-	1A:22291725-22293776	10_1_94	10_1_128	OK	11.8678	13.9456	0.232761	0.673324	0.22915	0.483125	no
TraesCS1A02G040600	TraesCS1A02G040600	-	1A:22294834-22301515	10_1_94	10_1_128	OK	13.094	13.8633	0.0823634	0.287263	0.62455	0.812756	no
TraesCS1A02G040700	TraesCS1A02G040700	-	1A:22329071-22332422	10_1_94	10_1_128	OK	3.68127	3.01185	-0.289555	-0.917822	0.10435	0.30926	no
TraesCS1A02G040900	TraesCS1A02G040900	-	1A:22534634-22536459	10_1_94	10_1_128	OK	5.21718	1.48981	-1.80814	-4.07384	5e-05	0.00112473	yes
TraesCS1A02G041100	TraesCS1A02G041100	-	1A:22612226-22614080	10_1_94	10_1_128	OK	4.4528	2.5845	-0.784828	-2.49846	0.0001	0.00206252	yes
TraesCS1A02G041300	TraesCS1A02G041300	-	1A:22633430-22634135	10_1_94	10_1_128	OK	1.68683	1.38982	-0.279414	-0.372444	0.5187	0.74185	no
TraesCS1A02G041400	TraesCS1A02G041400	-	1A:22656560-22657221	10_1_94	10_1_128	OK	1.43034	0.494282	-1.53295	-1.56631	0.01785	0.102026	no
TraesCS1A02G042500	TraesCS1A02G042500	-	1A:23130034-23134088	10_1_94	10_1_128	OK	0.594214	0.288922	-1.0403	-2.43688	5e-05	0.00112473	yes
TraesCS1A02G042700	TraesCS1A02G042700	-	1A:23339465-23340670	10_1_94	10_1_128	OK	13.4018	17.6789	0.399602	1.25199	0.0321	0.149741	no
TraesCS1A02G042800	TraesCS1A02G042800	-	1A:23420850-23422572	10_1_94	10_1_128	OK	0.314483	0.439308	0.482252	0.463278	0.597	0.794331	no
TraesCS1A02G042900	TraesCS1A02G042900	-	1A:23816231-23818172	10_1_94	10_1_128	OK	0.523205	0.481955	-0.118478	-0.154085	0.79405	0.909576	no
TraesCS1A02G043100	TraesCS1A02G043100	-	1A:23856567-23858030	10_1_94	10_1_128	OK	0.363516	0.320089	-0.183545	-0.185631	0.74885	0.885543	no
TraesCS1A02G043200	TraesCS1A02G043200	-	1A:23966032-23970147	10_1_94	10_1_128	OK	11.4382	13.2084	0.207601	0.695533	0.2262	0.479582	no
TraesCS1A02G043300	TraesCS1A02G043300	-	1A:24077189-24078148	10_1_94	10_1_128	OK	0.488177	0.511189	0.0664529	0.0749029	0.88715	0.952901	no
TraesCS1A02G043400	TraesCS1A02G043400	-	1A:24132680-24140137	10_1_94	10_1_128	OK	2.09063	1.76877	-0.241186	-0.588744	0.29925	0.557696	no
TraesCS1A02G043600	TraesCS1A02G043600	-	1A:24319201-24321534	10_1_94	10_1_128	OK	6.15334	6.5844	0.0976822	0.301106	0.59385	0.792428	no
TraesCS1A02G043900	TraesCS1A02G043900	-	1A:24336653-24340722	10_1_94	10_1_128	OK	1.09985	0.413579	-1.41107	-1.89225	0.0011	0.0140141	yes
TraesCS1A02G044000	TraesCS1A02G044000	-	1A:24767087-24771266	10_1_94	10_1_128	OK	0.59285	0.634435	0.0978036	0.182998	0.7516	0.886967	no
TraesCS1A02G044200	TraesCS1A02G044200	-	1A:24943571-24946478	10_1_94	10_1_128	OK	7.76062	7.68072	-0.0149298	-0.0456564	0.9322	0.971985	no
TraesCS1A02G044400	TraesCS1A02G044400	-	1A:25479522-25485325	10_1_94	10_1_128	OK	0.291672	0.199294	-0.549445	-0.846769	0.14605	0.375429	no
TraesCS1A02G044500	TraesCS1A02G044500	-	1A:25539195-25545141	10_1_94	10_1_128	OK	10.3211	9.73995	-0.0836144	-0.279889	0.62465	0.812815	no
TraesCS1A02G044600	TraesCS1A02G044600	-	1A:25545345-25546110	10_1_94	10_1_128	OK	14.1565	16.4849	0.219686	0.581362	0.31405	0.572208	no
TraesCS1A02G044800	TraesCS1A02G044800	-	1A:25701412-25709229	10_1_94	10_1_128	OK	6.56808	6.71337	0.0315645	0.104018	0.8588	0.940433	no
TraesCS1A02G045300	TraesCS1A02G045300	-	1A:26958794-26962687	10_1_94	10_1_128	OK	4.39187	3.47924	-0.336062	-1.08637	0.0594	0.221158	no
TraesCS1A02G045400	TraesCS1A02G045400	-	1A:26965565-26971307	10_1_94	10_1_128	OK	8.91593	8.15669	-0.128402	-0.440624	0.4422	0.685368	no
TraesCS1A02G045700	TraesCS1A02G045700	-	1A:27249155-27253937	10_1_94	10_1_128	OK	104.25	116.134	0.155743	0.498289	0.37995	0.634691	no
TraesCS1A02G045800	TraesCS1A02G045800	-	1A:27258230-27261032	10_1_94	10_1_128	OK	26.3099	27.5332	0.0655661	0.222701	0.70115	0.859385	no
TraesCS1A02G046300	TraesCS1A02G046300	-	1A:27752742-27757377	10_1_94	10_1_128	OK	0.600678	0.496086	-0.276	-0.520215	0.35195	0.608889	no
TraesCS1A02G046400	TraesCS1A02G046400	-	1A:28360780-28364801	10_1_94	10_1_128	OK	0.920419	1.77557	0.947921	2.32005	5e-05	0.00112473	yes
TraesCS1A02G046500	TraesCS1A02G046500	-	1A:28610240-28620653	10_1_94	10_1_128	OK	3.23572	2.29981	-0.492575	-1.58733	0.00635	0.0507983	no
TraesCS1A02G046600	TraesCS1A02G046600	-	1A:28623295-28626864	10_1_94	10_1_128	OK	17.9455	17.1098	-0.0687988	-0.231719	0.6882	0.851963	no
TraesCS1A02G046800	TraesCS1A02G046800	-	1A:28708158-28710773	10_1_94	10_1_128	OK	2.19288	2.02604	-0.114164	-0.25582	0.66055	0.834576	no
TraesCS1A02G046900	TraesCS1A02G046900	-	1A:28716138-28717569	10_1_94	10_1_128	OK	2.24167	1.11281	-1.01036	-1.684	0.00495	0.0423333	yes
TraesCS1A02G047000	TraesCS1A02G047000	-	1A:28757073-28763216	10_1_94	10_1_128	OK	7.31758	6.6431	-0.13951	-0.470808	0.4202	0.667955	no
TraesCS1A02G047200	TraesCS1A02G047200	-	1A:29186382-29192077	10_1_94	10_1_128	OK	2.31697	1.94318	-0.253824	-0.764777	0.1835	0.426005	no
TraesCS1A02G047500	TraesCS1A02G047500	-	1A:29607627-29612226	10_1_94	10_1_128	OK	3.5426	2.93377	-0.272054	-0.784674	0.1705	0.409032	no
TraesCS1A02G048200	TraesCS1A02G048200	-	1A:29993437-29996447	10_1_94	10_1_128	OK	0.360842	0.377687	0.0658233	0.108663	0.8411	0.93201	no
TraesCS1A02G048600	TraesCS1A02G048600	-	1A:30179973-30190054	10_1_94	10_1_128	OK	2.83982	2.34675	-0.275133	-0.76058	0.18785	0.431243	no
TraesCS1A02G048700	TraesCS1A02G048700	-	1A:30196595-30197675	10_1_94	10_1_128	OK	13.3926	15.3999	0.201484	0.538071	0.34345	0.600506	no
TraesCS1A02G048900	TraesCS1A02G048900	-	1A:30294165-30295059	10_1_94	10_1_128	OK	3.24478	2.74888	-0.239276	-0.400771	0.4926	0.723842	no
TraesCS1A02G049000	TraesCS1A02G049000	-	1A:30636156-30638406	10_1_94	10_1_128	OK	0.560965	0.37731	-0.572159	-0.763358	0.18325	0.425858	no
TraesCS1A02G049300	TraesCS1A02G049300	-	1A:30793887-30805600	10_1_94	10_1_128	OK	2.98023	2.33464	-0.352223	-1.19677	0.0383	0.167025	no
TraesCS1A02G049600	TraesCS1A02G049600	-	1A:31252423-31254526	10_1_94	10_1_128	OK	5.2894	7.0701	0.418627	1.00113	0.0701	0.243811	no
TraesCS1A02G049700	TraesCS1A02G049700	-	1A:31778439-31781938	10_1_94	10_1_128	OK	16.8995	19.6147	0.214956	0.722089	0.20515	0.453952	no
TraesCS1A02G050100	TraesCS1A02G050100	-	1A:32084706-32089178	10_1_94	10_1_128	OK	6.71784	6.8255	0.0229371	0.0705191	0.89845	0.957772	no
TraesCS1A02G050400	TraesCS1A02G050400	-	1A:32260042-32262299	10_1_94	10_1_128	OK	0.388324	0.679471	0.807152	1.08118	0.06535	0.233802	no
TraesCS1A02G050900	TraesCS1A02G050900	-	1A:32454116-32455183	10_1_94	10_1_128	OK	3.29296	3.35795	0.0281946	0.0568472	0.9185	0.966421	no
TraesCS1A02G051300	TraesCS1A02G051300	-	1A:32890599-32894593	10_1_94	10_1_128	OK	12.2469	9.97334	-0.296266	-1.01828	0.0771	0.258444	no
TraesCS1A02G051500	TraesCS1A02G051500	-	1A:33019232-33022457	10_1_94	10_1_128	OK	16.5771	17.4451	0.0736279	0.254177	0.6605	0.834548	no
TraesCS1A02G051600	TraesCS1A02G051600	-	1A:33226676-33229752	10_1_94	10_1_128	OK	0.701553	0.470889	-0.575165	-0.992141	0.0856	0.275748	no
TraesCS1A02G051700	TraesCS1A02G051700	-	1A:33370766-33373330	10_1_94	10_1_128	OK	31.3267	33.6779	0.104409	0.347209	0.5411	0.757826	no
TraesCS1A02G051800	TraesCS1A02G051800	-	1A:33373635-33374973	10_1_94	10_1_128	OK	0.66176	0.648939	-0.0282248	-0.0267736	0.9368	0.973837	no
TraesCS1A02G051900	TraesCS1A02G051900	-	1A:33375412-33377767	10_1_94	10_1_128	OK	20.5065	27.7334	0.435544	1.26153	0.0303	0.144144	no
TraesCS1A02G052000	TraesCS1A02G052000	-	1A:33397500-33398955	10_1_94	10_1_128	OK	0.759662	0.792763	0.0615308	0.0865041	0.88225	0.95086	no
TraesCS1A02G052100	TraesCS1A02G052100	-	1A:34146865-34149852	10_1_94	10_1_128	OK	6.62378	6.47636	-0.0324726	-0.0822363	0.88775	0.953149	no
TraesCS1A02G052200	TraesCS1A02G052200	-	1A:34158621-34174068	10_1_94	10_1_128	OK	8.49877	6.86037	-0.308967	-1.06606	0.06545	0.23407	no
TraesCS1A02G052300	TraesCS1A02G052300	-	1A:34406138-34410005	10_1_94	10_1_128	OK	10.9993	8.57385	-0.359391	-1.15535	0.0436	0.18208	no
TraesCS1A02G052400	TraesCS1A02G052400	-	1A:34425460-34427079	10_1_94	10_1_128	OK	0.644949	0.376913	-0.774953	-0.938697	0.09065	0.285155	no
TraesCS1A02G053600	TraesCS1A02G053600	-	1A:35528836-35533934	10_1_94	10_1_128	OK	0.465985	0.599535	0.363559	0.503845	0.38145	0.635871	no
TraesCS1A02G053700	TraesCS1A02G053700	-	1A:35528836-35533934	10_1_94	10_1_128	OK	0.304837	0.289847	-0.0727502	-0.0772836	0.89615	0.956885	no
TraesCS1A02G054000	TraesCS1A02G054000	-	1A:35542717-35543825	10_1_94	10_1_128	OK	3.25085	3.46124	0.0904723	0.176979	0.7613	0.892026	no
TraesCS1A02G054300	TraesCS1A02G054300	-	1A:35931963-35936127	10_1_94	10_1_128	OK	1.94172	1.55041	-0.324688	-1.00994	0.0765	0.257203	no
TraesCS1A02G054400	TraesCS1A02G054400	-	1A:35937733-35944326	10_1_94	10_1_128	OK	6.11724	5.14588	-0.249461	-0.866466	0.12785	0.348761	no
TraesCS1A02G054900	TraesCS1A02G054900	-	1A:36267234-36271054	10_1_94	10_1_128	OK	4.20572	5.02614	0.257098	0.770521	0.17675	0.417126	no
TraesCS1A02G055000	TraesCS1A02G055000	-	1A:36271324-36278335	10_1_94	10_1_128	OK	4.78202	4.22634	-0.178213	-0.537953	0.3632	0.619089	no
TraesCS1A02G055100	TraesCS1A02G055100	-	1A:36271324-36278335	10_1_94	10_1_128	OK	3.7093	2.1383	-0.794682	-0.40028	0.51815	0.741493	no
TraesCS1A02G055200	TraesCS1A02G055200	-	1A:36278600-36281199	10_1_94	10_1_128	OK	7.05255	8.94906	0.34359	1.02994	0.07455	0.253317	no
TraesCS1A02G055400	TraesCS1A02G055400	-	1A:36561932-36569908	10_1_94	10_1_128	OK	5.59134	6.41978	0.199331	0.694509	0.2312	0.485583	no
TraesCS1A02G055500	TraesCS1A02G055500	-	1A:36605148-36605802	10_1_94	10_1_128	OK	0.415881	0.172529	-1.26934	-0.879269	0.17555	0.415583	no
TraesCS1A02G056100	TraesCS1A02G056100	-	1A:36761838-36763635	10_1_94	10_1_128	OK	4.22462	2.64327	-0.6765	-1.52492	0.0085	0.0618351	no
TraesCS1A02G056200	TraesCS1A02G056200	-	1A:36765923-36766338	10_1_94	10_1_128	OK	2.4804	2.42385	-0.0332715	-0.0411173	0.9589	0.981553	no
TraesCS1A02G056400	TraesCS1A02G056400	-	1A:36769723-36770407	10_1_94	10_1_128	OK	2.02674	2.46271	0.281084	0.433084	0.44905	0.690465	no
TraesCS1A02G056500	TraesCS1A02G056500	-	1A:36772139-36774424	10_1_94	10_1_128	OK	8.87782	8.62316	-0.0419886	-0.127899	0.82755	0.925572	no
TraesCS1A02G056600	TraesCS1A02G056600	-	1A:36776372-36780640	10_1_94	10_1_128	OK	3.67741	3.94657	0.10191	0.217846	0.7033	0.860563	no
TraesCS1A02G056900	TraesCS1A02G056900	-	1A:36839919-36840861	10_1_94	10_1_128	OK	1.13878	2.09683	0.880727	1.42329	0.01515	0.0914209	no
TraesCS1A02G057100	TraesCS1A02G057100	-	1A:37465849-37468260	10_1_94	10_1_128	OK	1.10657	0.824786	-0.424003	-0.983089	0.09545	0.293881	no
TraesCS1A02G057200	TraesCS1A02G057200	-	1A:37478205-37481881	10_1_94	10_1_128	OK	17.6269	25.4272	0.528594	1.76844	0.00245	0.0255861	yes
TraesCS1A02G057300	TraesCS1A02G057300	-	1A:37502129-37504986	10_1_94	10_1_128	OK	0.288929	0.175105	-0.722499	-1.23461	0.036	0.160778	no
TraesCS1A02G057900	TraesCS1A02G057900	-	1A:38366743-38368653	10_1_94	10_1_128	OK	0.824904	0.515465	-0.678353	-1.13667	0.0459	0.188213	no
TraesCS1A02G058200	TraesCS1A02G058200	-	1A:38711993-38715061	10_1_94	10_1_128	OK	3.28766	2.33279	-0.495005	-1.34748	0.017	0.0987278	no
TraesCS1A02G058300	TraesCS1A02G058300	-	1A:38717932-38718693	10_1_94	10_1_128	OK	4.50339	8.08696	0.844587	1.51239	0.0181	0.103018	no
TraesCS1A02G058400	TraesCS1A02G058400	-	1A:38728806-38733500	10_1_94	10_1_128	OK	15.0225	24.8545	0.726383	2.48199	5e-05	0.00112473	yes
TraesCS1A02G058500	TraesCS1A02G058500	-	1A:39348699-39357763	10_1_94	10_1_128	OK	0.867183	0.620417	-0.483098	-0.81413	0.1556	0.388267	no
TraesCS1A02G058600	TraesCS1A02G058600	-	1A:39402526-39410027	10_1_94	10_1_128	OK	1.44418	1.00189	-0.527531	-1.20097	0.04685	0.190502	no
TraesCS1A02G058700	TraesCS1A02G058700	-	1A:39402526-39410027	10_1_94	10_1_128	OK	0.466117	0.648951	0.477417	0.415202	0.4474	0.689214	no
TraesCS1A02G058900	TraesCS1A02G058900	-	1A:39649613-39651876	10_1_94	10_1_128	OK	0.536713	0.754424	0.491224	0.764867	0.16715	0.404281	no
TraesCS1A02G059100	TraesCS1A02G059100	-	1A:39870473-39872241	10_1_94	10_1_128	OK	5.3417	5.11562	-0.0623904	-0.169266	0.77255	0.898111	no
TraesCS1A02G059200	TraesCS1A02G059200	-	1A:39892911-39894955	10_1_94	10_1_128	OK	2.213	3.13613	0.502985	1.01922	0.0757	0.255716	no
TraesCS1A02G060100	TraesCS1A02G060100	-	1A:41357283-41362423	10_1_94	10_1_128	OK	3.07286	3.06989	-0.00139092	-0.00408047	0.997	0.997908	no
TraesCS1A02G060500	TraesCS1A02G060500	-	1A:41712134-41714118	10_1_94	10_1_128	OK	3.25997	2.99896	-0.120393	-0.319183	0.57935	0.782911	no
TraesCS1A02G060600	TraesCS1A02G060600	-	1A:41740300-41745063	10_1_94	10_1_128	OK	3.45732	2.57491	-0.425133	-1.25158	0.0306	0.14506	no
TraesCS1A02G060700	TraesCS1A02G060700	-	1A:41747500-41750050	10_1_94	10_1_128	OK	8.08046	7.21443	-0.163551	-0.508951	0.37395	0.629258	no
TraesCS1A02G061600	TraesCS1A02G061600	-	1A:42217456-42220780	10_1_94	10_1_128	OK	0.507738	0.586711	0.208566	0.261344	0.6493	0.827945	no
TraesCS1A02G061700	TraesCS1A02G061700	-	1A:42251605-42256435	10_1_94	10_1_128	OK	17.1605	24.065	0.487851	1.56986	0.00605	0.0489863	yes
TraesCS1A02G061900	TraesCS1A02G061900	-	1A:42475681-42476283	10_1_94	10_1_128	OK	3.09283	0	#NAME?	#NAME?	5e-05	0.00112473	yes
TraesCS1A02G062100	TraesCS1A02G062100	-	1A:42546062-42550350	10_1_94	10_1_128	OK	43.7041	55.056	0.333131	1.14352	0.04425	0.183875	no
TraesCS1A02G062200	TraesCS1A02G062200	-	1A:42603253-42603901	10_1_94	10_1_128	OK	1.33787	0.395753	-1.75727	-1.33283	0.1357	0.360752	no
TraesCS1A02G062400	TraesCS1A02G062400	-	1A:42643125-42668396	10_1_94	10_1_128	OK	3.19817	3.65865	0.194064	0.542234	0.3413	0.59844	no
TraesCS1A02G063300	TraesCS1A02G063300	-	1A:44363598-44367067	10_1_94	10_1_128	OK	0.296985	0.401665	0.435605	0.693889	0.2267	0.480127	no
TraesCS1A02G063500	TraesCS1A02G063500	-	1A:44406438-44407943	10_1_94	10_1_128	OK	2.96342	3.42332	0.208135	0.441434	0.44055	0.684134	no
TraesCS1A02G063600	TraesCS1A02G063600	-	1A:44408100-44412013	10_1_94	10_1_128	OK	2.78664	2.35669	-0.241767	-0.748312	0.19325	0.438313	no
TraesCS1A02G064000	TraesCS1A02G064000	-	1A:45543087-45548553	10_1_94	10_1_128	OK	16.3363	18.7675	0.200161	0.681814	0.2379	0.49366	no
TraesCS1A02G064100	TraesCS1A02G064100	-	1A:45793605-45797826	10_1_94	10_1_128	OK	24.5181	18.9553	-0.371246	-1.25061	0.02825	0.137841	no
TraesCS1A02G064900	TraesCS1A02G064900	-	1A:47201866-47207696	10_1_94	10_1_128	OK	1.17147	1.31824	0.170287	0.311463	0.58715	0.787959	no
TraesCS1A02G065300	TraesCS1A02G065300	-	1A:47578259-47587723	10_1_94	10_1_128	OK	2.78266	2.87946	0.0493317	0.144191	0.8048	0.914963	no
TraesCS1A02G065500	TraesCS1A02G065500	-	1A:47799452-47806227	10_1_94	10_1_128	OK	2.36628	2.48492	0.0705798	0.0518871	0.93635	0.973591	no
TraesCS1A02G065600	TraesCS1A02G065600	-	1A:47823748-47827916	10_1_94	10_1_128	OK	0.773949	0.502657	-0.622666	-1.46052	0.0128	0.0817827	no
TraesCS1A02G065700	TraesCS1A02G065700	-	1A:48575893-48591514	10_1_94	10_1_128	OK	8.13485	6.79725	-0.259166	-0.888703	0.12925	0.350966	no
TraesCS1A02G065800	TraesCS1A02G065800	-	1A:48592863-48594183	10_1_94	10_1_128	OK	3.21791	3.7888	0.235617	0.495238	0.4062	0.656324	no
TraesCS1A02G065900	TraesCS1A02G065900	-	1A:48703229-48707143	10_1_94	10_1_128	OK	1.36331	1.00383	-0.441605	-0.441332	0.4289	0.67493	no
TraesCS1A02G066000	TraesCS1A02G066000	-	1A:48725006-48730230	10_1_94	10_1_128	OK	0.441224	0.244393	-0.852307	-1.69639	0.0031	0.0303342	yes
TraesCS1A02G066200	TraesCS1A02G066200	-	1A:48783667-48786472	10_1_94	10_1_128	OK	18.9815	22.8264	0.266107	0.877767	0.13735	0.362926	no
TraesCS1A02G066300	TraesCS1A02G066300	-	1A:48966061-48979283	10_1_94	10_1_128	OK	0.700052	0.570988	-0.294001	-0.602501	0.28965	0.547843	no
TraesCS1A02G066400	TraesCS1A02G066400	-	1A:48979588-48982811	10_1_94	10_1_128	OK	0.477227	0.717439	0.588182	1.07193	0.06435	0.231579	no
TraesCS1A02G066521	TraesCS1A02G066521	-	1A:48993955-48998857	10_1_94	10_1_128	OK	0.346465	0.271734	-0.350516	-0.289364	0.6028	0.798341	no
TraesCS1A02G066600	TraesCS1A02G066600	-	1A:48998936-48999728	10_1_94	10_1_128	OK	0.173073	0.383283	1.14703	1.04207	0.18615	0.429134	no
TraesCS1A02G066700	TraesCS1A02G066700	-	1A:49096240-49103221	10_1_94	10_1_128	OK	0.41825	0.609875	0.544146	0.657156	0.24345	0.500276	no
TraesCS1A02G066800	TraesCS1A02G066800	-	1A:49096240-49103221	10_1_94	10_1_128	OK	6.39091	7.08835	0.149429	0.406224	0.48455	0.717702	no
TraesCS1A02G066900	TraesCS1A02G066900	-	1A:49149509-49154022	10_1_94	10_1_128	OK	8.2027	11.0478	0.429589	1.47014	0.0126	0.0809934	no
TraesCS1A02G067200	TraesCS1A02G067200	-	1A:49251326-49254104	10_1_94	10_1_128	OK	1.85506	1.99012	0.101387	0.275967	0.6322	0.817778	no
TraesCS1A02G067300	TraesCS1A02G067300	-	1A:49269258-49288855	10_1_94	10_1_128	OK	3.54601	2.7598	-0.361634	-1.24303	0.0317	0.148435	no
TraesCS1A02G067900	TraesCS1A02G067900	-	1A:49361010-49363692	10_1_94	10_1_128	OK	0.241179	0.291521	0.273495	0.359088	0.51025	0.736334	no
TraesCS1A02G068000	TraesCS1A02G068000	-	1A:49365310-49367228	10_1_94	10_1_128	OK	8.46707	7.59279	-0.157232	-0.436413	0.446	0.688201	no
TraesCS1A02G068300	TraesCS1A02G068300	-	1A:49526824-49535943	10_1_94	10_1_128	OK	5.84063	4.1084	-0.507546	-1.65593	0.0046	0.0402097	yes
TraesCS1A02G068400	TraesCS1A02G068400	-	1A:49896640-49897878	10_1_94	10_1_128	OK	0.334911	0.602353	0.846834	0.965059	0.1046	0.30966	no
TraesCS1A02G068500	TraesCS1A02G068500	-	1A:49960687-49961536	10_1_94	10_1_128	OK	1.39174	0.699453	-0.992585	-0.988389	0.10345	0.307622	no
TraesCS1A02G069300	TraesCS1A02G069300	-	1A:51700020-51707185	10_1_94	10_1_128	OK	17.3692	14.8484	-0.226222	-0.761636	0.17845	0.419519	no
TraesCS1A02G069400	TraesCS1A02G069400	-	1A:52056089-52060042	10_1_94	10_1_128	OK	7.25306	7.47714	0.0438961	0.141765	0.8047	0.91492	no
TraesCS1A02G069500	TraesCS1A02G069500	-	1A:52228529-52232086	10_1_94	10_1_128	OK	0.410742	0.349088	-0.234641	-0.332755	0.55625	0.767751	no
TraesCS1A02G069600	TraesCS1A02G069600	-	1A:52235910-52238246	10_1_94	10_1_128	OK	19.7337	27.5242	0.480037	1.62938	0.0049	0.0420148	yes
TraesCS1A02G069700	TraesCS1A02G069700	-	1A:52453834-52459566	10_1_94	10_1_128	OK	3.22451	2.72689	-0.241822	-0.642756	0.25945	0.51641	no
TraesCS1A02G069900	TraesCS1A02G069900	-	1A:52519640-52520791	10_1_94	10_1_128	OK	9.03714	12.7812	0.500086	1.56104	0.00805	0.0596589	no
TraesCS1A02G070100	TraesCS1A02G070100	-	1A:52559622-52563522	10_1_94	10_1_128	OK	0.348845	0.336715	-0.0510582	-0.113796	0.84065	0.931929	no
TraesCS1A02G070300	TraesCS1A02G070300	-	1A:53032273-53037595	10_1_94	10_1_128	OK	6.23015	6.26045	0.00699883	0.0208245	0.9678	0.985037	no
TraesCS1A02G070400	TraesCS1A02G070400	-	1A:53187273-53189460	10_1_94	10_1_128	OK	3.09565	3.97608	0.361105	0.864778	0.13115	0.353793	no
TraesCS1A02G070600	TraesCS1A02G070600	-	1A:53454197-53457285	10_1_94	10_1_128	OK	2.83633	2.9347	0.0491877	0.112018	0.841	0.93201	no
TraesCS1A02G070900	TraesCS1A02G070900	-	1A:53674141-53677477	10_1_94	10_1_128	OK	1.51666	1.13173	-0.422366	-0.886293	0.11235	0.323372	no
TraesCS1A02G071100	TraesCS1A02G071100	-	1A:53850044-53859233	10_1_94	10_1_128	OK	2.43679	1.32205	-0.882205	-2.66142	5e-05	0.00112473	yes
TraesCS1A02G071300	TraesCS1A02G071300	-	1A:53903908-53912680	10_1_94	10_1_128	OK	1.52243	1.23381	-0.303261	-0.892135	0.1174	0.331663	no
TraesCS1A02G071400	TraesCS1A02G071400	-	1A:53993671-53997512	10_1_94	10_1_128	OK	1.94947	3.33679	0.775379	1.59609	0.0064	0.0511087	no
TraesCS1A02G071500	TraesCS1A02G071500	-	1A:54000805-54002679	10_1_94	10_1_128	OK	4.21626	6.93631	0.718205	1.52099	0.0071	0.0547883	no
TraesCS1A02G071700	TraesCS1A02G071700	-	1A:54022013-54027441	10_1_94	10_1_128	OK	1.56909	1.89268	0.270499	0.76849	0.1807	0.422448	no
TraesCS1A02G071800	TraesCS1A02G071800	-	1A:54074820-54077829	10_1_94	10_1_128	OK	13.7731	12.6777	-0.119559	-0.414713	0.4647	0.702331	no
TraesCS1A02G072000	TraesCS1A02G072000	-	1A:54349174-54355250	10_1_94	10_1_128	OK	18.5036	19.2099	0.0540424	0.186717	0.74615	0.884248	no
TraesCS1A02G072200	TraesCS1A02G072200	-	1A:54458834-54463277	10_1_94	10_1_128	OK	6.95634	7.32748	0.0749902	0.224757	0.68885	0.852402	no
TraesCS1A02G072600	TraesCS1A02G072600	-	1A:56617367-56618763	10_1_94	10_1_128	OK	69.2356	75.6061	0.126989	0.438215	0.4454	0.687723	no
TraesCS1A02G072800	TraesCS1A02G072800	-	1A:56917863-56924080	10_1_94	10_1_128	OK	0.891369	0.523648	-0.767427	-1.09713	0.09265	0.28854	no
TraesCS1A02G073000	TraesCS1A02G073000	-	1A:57189793-57192224	10_1_94	10_1_128	OK	1.79584	2.35766	0.392691	0.87895	0.12835	0.34961	no
TraesCS1A02G073100	TraesCS1A02G073100	-	1A:57192367-57194346	10_1_94	10_1_128	OK	0.665558	0.817011	0.295791	0.431541	0.4528	0.692997	no
TraesCS1A02G073300	TraesCS1A02G073300	-	1A:57209811-57212757	10_1_94	10_1_128	OK	1.15936	1.92108	0.728597	1.4442	0.01255	0.0807858	no
TraesCS1A02G073400	TraesCS1A02G073400	-	1A:57302733-57307922	10_1_94	10_1_128	OK	2.42419	2.21777	-0.128394	-0.355306	0.53995	0.757056	no
TraesCS1A02G073500	TraesCS1A02G073500	-	1A:57390210-57394799	10_1_94	10_1_128	OK	1.65942	1.91623	0.207595	0.434193	0.4472	0.689121	no
TraesCS1A02G073900	TraesCS1A02G073900	-	1A:57634277-57635926	10_1_94	10_1_128	OK	5.10177	6.7278	0.399135	1.03033	0.06745	0.238481	no
TraesCS1A02G074100	TraesCS1A02G074100	-	1A:57680536-57681868	10_1_94	10_1_128	OK	0.42605	0.188256	-1.17832	-0.952389	0.0946	0.29231	no
TraesCS1A02G074400	TraesCS1A02G074400	-	1A:57763650-57769710	10_1_94	10_1_128	OK	6.76639	5.68203	-0.251981	-0.857956	0.13555	0.360531	no
TraesCS1A02G074800	TraesCS1A02G074800	-	1A:58123310-58125910	10_1_94	10_1_128	OK	11.533	14.4336	0.323652	1.08644	0.061	0.224466	no
TraesCS1A02G075000	TraesCS1A02G075000	-	1A:58170680-58178010	10_1_94	10_1_128	OK	13.4842	8.2164	-0.714696	-2.4585	5e-05	0.00112473	yes
TraesCS1A02G075100	TraesCS1A02G075100	-	1A:58199788-58204396	10_1_94	10_1_128	OK	6.3967	4.58004	-0.481967	-1.49147	0.0088	0.0633647	no
TraesCS1A02G075200	TraesCS1A02G075200	-	1A:58287901-58291029	10_1_94	10_1_128	OK	1.50188	2.18907	0.543553	1.16898	0.0421	0.177996	no
TraesCS1A02G075500	TraesCS1A02G075500	-	1A:58481571-58484867	10_1_94	10_1_128	OK	0.382247	0.409638	0.0998435	0.160638	0.7767	0.900236	no
TraesCS1A02G075600	TraesCS1A02G075600	-	1A:58701489-58716429	10_1_94	10_1_128	OK	2.89157	2.2287	-0.375653	-1.25555	0.0286	0.138932	no
TraesCS1A02G075700	TraesCS1A02G075700	-	1A:58748069-58753312	10_1_94	10_1_128	OK	14.0979	15.2511	0.113432	0.388936	0.5022	0.730439	no
TraesCS1A02G075900	TraesCS1A02G075900	-	1A:58860236-58860653	10_1_94	10_1_128	OK	0.487766	0.0926439	-2.39642	-1.07384	0.20355	0.452006	no
TraesCS1A02G076000	TraesCS1A02G076000	-	1A:58902276-58908361	10_1_94	10_1_128	OK	3.58794	3.49531	-0.037735	-0.124521	0.82875	0.926145	no
TraesCS1A02G076100	TraesCS1A02G076100	-	1A:58931327-58934940	10_1_94	10_1_128	OK	11.2313	12.2942	0.130458	0.389031	0.4978	0.727285	no
TraesCS1A02G076400	TraesCS1A02G076400	-	1A:59130570-59138769	10_1_94	10_1_128	OK	3.03048	3.12793	0.045661	0.127079	0.8261	0.924822	no
TraesCS1A02G076700	TraesCS1A02G076700	-	1A:59507511-59510257	10_1_94	10_1_128	OK	1.71798	3.77768	1.13679	2.6994	5e-05	0.00112473	yes
TraesCS1A02G076800	TraesCS1A02G076800	-	1A:59510802-59511117	10_1_94	10_1_128	OK	0.504614	0.152581	-1.72561	-1.05934	0.3117	0.570028	no
TraesCS1A02G076900	TraesCS1A02G076900	-	1A:59613356-59616276	10_1_94	10_1_128	OK	14.2325	17.4838	0.29683	1.02363	0.07375	0.251391	no
TraesCS1A02G077200	TraesCS1A02G077200	-	1A:59856966-59860644	10_1_94	10_1_128	OK	12.014	12.505	0.0577908	0.200632	0.7318	0.876611	no
TraesCS1A02G077500	TraesCS1A02G077500	-	1A:60351392-60353968	10_1_94	10_1_128	OK	10.5105	11.5251	0.132949	0.418445	0.47035	0.706872	no
TraesCS1A02G077600	TraesCS1A02G077600	-	1A:60354402-60358841	10_1_94	10_1_128	OK	2.58337	2.32668	-0.150984	-0.46642	0.4168	0.665547	no
TraesCS1A02G077700	TraesCS1A02G077700	-	1A:60537166-60540748	10_1_94	10_1_128	OK	179.945	154.796	-0.217189	-0.676943	0.23695	0.492463	no
TraesCS1A02G077800	TraesCS1A02G077800	-	1A:60735129-60738949	10_1_94	10_1_128	OK	1.59565	1.15955	-0.460586	-0.746363	0.20665	0.455673	no
TraesCS1A02G078100	TraesCS1A02G078100	-	1A:60954700-60956424	10_1_94	10_1_128	OK	18.5234	23.491	0.342757	1.15001	0.04425	0.183875	no
TraesCS1A02G078200	TraesCS1A02G078200	-	1A:61008915-61010405	10_1_94	10_1_128	OK	1.88022	1.64834	-0.189892	-0.356807	0.52735	0.747803	no
TraesCS1A02G078300	TraesCS1A02G078300	-	1A:61026063-61028089	10_1_94	10_1_128	OK	0.219119	0.586082	1.41939	1.09082	0.06155	0.225539	no
TraesCS1A02G078700	TraesCS1A02G078700	-	1A:61384568-61391833	10_1_94	10_1_128	OK	7.27252	7.63388	0.0699619	0.19774	0.73185	0.876636	no
TraesCS1A02G078800	TraesCS1A02G078800	-	1A:61575767-61577009	10_1_94	10_1_128	OK	83.0138	119.372	0.524044	1.74635	0.0025	0.0259848	yes
TraesCS1A02G078900	TraesCS1A02G078900	-	1A:61713577-61714898	10_1_94	10_1_128	OK	2.91725	3.05017	0.0642844	0.138654	0.806	0.915363	no
TraesCS1A02G079300	TraesCS1A02G079300	-	1A:62014081-62014939	10_1_94	10_1_128	OK	0.934995	0.409017	-1.1928	-0.884826	0.1453	0.374117	no
TraesCS1A02G079400	TraesCS1A02G079400	-	1A:62021322-62024237	10_1_94	10_1_128	OK	5.33871	8.61969	0.691144	1.93341	0.00125	0.0154281	yes
TraesCS1A02G079700	TraesCS1A02G079700	-	1A:62609728-62614089	10_1_94	10_1_128	OK	11.6435	10.0427	-0.21338	-0.704138	0.23345	0.488286	no
TraesCS1A02G079800	TraesCS1A02G079800	-	1A:62614212-62617255	10_1_94	10_1_128	OK	1.29974	0.94943	-0.453085	-1.05166	0.06915	0.241939	no
TraesCS1A02G079900	TraesCS1A02G079900	-	1A:62794171-62794483	10_1_94	10_1_128	OK	9.4287	5.6338	-0.742951	-1.21894	0.04445	0.184409	no
TraesCS1A02G080000	TraesCS1A02G080000	-	1A:63004798-63005566	10_1_94	10_1_128	OK	2.13893	1.46266	-0.54829	-0.792295	0.1733	0.412744	no
TraesCS1A02G080100	TraesCS1A02G080100	-	1A:63045955-63047438	10_1_94	10_1_128	OK	3.09984	3.95316	0.350812	0.797117	0.17065	0.409176	no
TraesCS1A02G080200	TraesCS1A02G080200	-	1A:63050621-63053515	10_1_94	10_1_128	OK	1.38421	1.05705	-0.38902	-1.02676	0.07185	0.247388	no
TraesCS1A02G080300	TraesCS1A02G080300	-	1A:63057502-63062305	10_1_94	10_1_128	OK	0.746835	1.16117	0.636721	1.41802	0.0155	0.0928529	no
TraesCS1A02G080600	TraesCS1A02G080600	-	1A:63475811-63481063	10_1_94	10_1_128	OK	0.364881	0.338648	-0.107638	-0.184062	0.74645	0.884479	no
TraesCS1A02G080700	TraesCS1A02G080700	-	1A:63741494-63747947	10_1_94	10_1_128	OK	4.50888	6.29166	0.480671	1.52717	0.0078	0.0584635	no
TraesCS1A02G081200	TraesCS1A02G081200	-	1A:64404584-64414503	10_1_94	10_1_128	OK	9.90962	10.8287	0.127959	0.369893	0.5123	0.737713	no
TraesCS1A02G081300	TraesCS1A02G081300	-	1A:64593509-64600216	10_1_94	10_1_128	OK	12.4348	8.74188	-0.508372	-1.72319	0.0026	0.0267245	yes
TraesCS1A02G081400	TraesCS1A02G081400	-	1A:64692228-64694087	10_1_94	10_1_128	OK	6.5864	7.66955	0.219653	0.689931	0.22105	0.473452	no
TraesCS1A02G081600	TraesCS1A02G081600	-	1A:64835536-64837007	10_1_94	10_1_128	OK	0.291886	0.489063	0.744617	0.811676	0.16455	0.400705	no
TraesCS1A02G081700	TraesCS1A02G081700	-	1A:64838563-64839988	10_1_94	10_1_128	OK	0.1992	0.323638	0.70016	0.732426	0.21115	0.461275	no
TraesCS1A02G082000	TraesCS1A02G082000	-	1A:65261476-65265780	10_1_94	10_1_128	OK	19.0862	25.1533	0.398218	1.34709	0.02215	0.117553	no
TraesCS1A02G082100	TraesCS1A02G082100	-	1A:65266306-65268355	10_1_94	10_1_128	OK	1.83504	2.59347	0.499073	0.952082	0.09815	0.29843	no
TraesCS1A02G082200	TraesCS1A02G082200	-	1A:65391962-65393451	10_1_94	10_1_128	OK	4.75041	7.76038	0.708074	1.73675	0.00335	0.0319632	yes
TraesCS1A02G082300	TraesCS1A02G082300	-	1A:65615816-65616636	10_1_94	10_1_128	OK	15.6374	17.1047	0.129391	0.379996	0.5065	0.733653	no
TraesCS1A02G082500	TraesCS1A02G082500	-	1A:65758590-65759654	10_1_94	10_1_128	OK	5.28749	3.87645	-0.447848	-1.29289	0.0326	0.151241	no
TraesCS1A02G082600	TraesCS1A02G082600	-	1A:65790412-65795583	10_1_94	10_1_128	OK	5.48591	5.56391	0.0203673	0.0597743	0.91645	0.96544	no
TraesCS1A02G082700	TraesCS1A02G082700	-	1A:65798875-65800185	10_1_94	10_1_128	OK	2.86897	4.7839	0.737657	1.63533	0.00405	0.0367056	yes
TraesCS1A02G083000	TraesCS1A02G083000	-	1A:66174939-66177799	10_1_94	10_1_128	OK	8.29194	9.59733	0.210923	0.645607	0.25515	0.511628	no
TraesCS1A02G083100	TraesCS1A02G083100	-	1A:66892109-66894637	10_1_94	10_1_128	OK	18.6635	15.0425	-0.31118	-1.06967	0.0631	0.228816	no
TraesCS1A02G083300	TraesCS1A02G083300	-	1A:67467267-67469443	10_1_94	10_1_128	OK	0.705657	0.714859	0.0186914	0.0270149	0.9705	0.98584	no
TraesCS1A02G083400	TraesCS1A02G083400	-	1A:67683224-67687269	10_1_94	10_1_128	OK	25.4272	23.3018	-0.125928	-0.421979	0.4617	0.700151	no
TraesCS1A02G083500	TraesCS1A02G083500	-	1A:67689153-67698715	10_1_94	10_1_128	OK	5.92906	5.56158	-0.0923064	-0.286318	0.62115	0.810465	no
TraesCS1A02G084100	TraesCS1A02G084100	-	1A:69188850-69193336	10_1_94	10_1_128	OK	6.74528	6.89618	0.0319191	0.0913928	0.87005	0.945456	no
TraesCS1A02G084200	TraesCS1A02G084200	-	1A:69390435-69394941	10_1_94	10_1_128	OK	3.5143	3.42507	-0.0371036	-0.118329	0.84025	0.931817	no
TraesCS1A02G084300	TraesCS1A02G084300	-	1A:70040013-70041337	10_1_94	10_1_128	OK	9.34063	11.8582	0.344292	0.967789	0.0922	0.287758	no
TraesCS1A02G084400	TraesCS1A02G084400	-	1A:70695359-70705174	10_1_94	10_1_128	OK	0.331464	0.42487	0.358169	0.189435	0.7681	0.895676	no
TraesCS1A02G084500	TraesCS1A02G084500	-	1A:70695359-70705174	10_1_94	10_1_128	OK	1.72396	1.73004	0.00507931	0.0143309	0.9796	0.990015	no
TraesCS1A02G084800	TraesCS1A02G084800	-	1A:71059896-71060199	10_1_94	10_1_128	OK	0.395926	0.651983	0.719604	0.413298	0.50845	0.734936	no
TraesCS1A02G084900	TraesCS1A02G084900	-	1A:71075741-71076608	10_1_94	10_1_128	OK	0.937144	0.784176	-0.257094	-0.43749	0.4547	0.694364	no
TraesCS1A02G085000	TraesCS1A02G085000	-	1A:71087175-71095753	10_1_94	10_1_128	OK	0.575358	0.355104	-0.696219	-1.41563	0.0131	0.0830021	no
TraesCS1A02G085300	TraesCS1A02G085300	-	1A:71444520-71445104	10_1_94	10_1_128	OK	1.28598	0.852432	-0.593209	-0.851853	0.15075	0.382177	no
TraesCS1A02G085400	TraesCS1A02G085400	-	1A:71548288-71548949	10_1_94	10_1_128	OK	2.02406	3.75004	0.889652	1.52476	0.0085	0.0618351	no
TraesCS1A02G085500	TraesCS1A02G085500	-	1A:71558242-71561228	10_1_94	10_1_128	OK	0.424717	0.957025	1.17205	1.40392	0.0221	0.117404	no
TraesCS1A02G085600	TraesCS1A02G085600	-	1A:71689759-71695155	10_1_94	10_1_128	OK	6.06862	5.62158	-0.110393	-0.376511	0.50815	0.734698	no
TraesCS1A02G085700	TraesCS1A02G085700	-	1A:71723318-71725161	10_1_94	10_1_128	OK	0.878022	1.15981	0.401556	0.826431	0.15055	0.381866	no
TraesCS1A02G085800	TraesCS1A02G085800	-	1A:71784545-71785643	10_1_94	10_1_128	OK	0.465872	1.0147	1.12305	1.25765	0.0325	0.150895	no
TraesCS1A02G085900	TraesCS1A02G085900	-	1A:71786597-71790263	10_1_94	10_1_128	OK	4.69415	4.34707	-0.11082	-0.313359	0.582	0.784598	no
TraesCS1A02G086100	TraesCS1A02G086100	-	1A:72782625-72785888	10_1_94	10_1_128	OK	2.05342	3.94709	0.942761	2.18423	0.00015	0.00288138	yes
TraesCS1A02G086200	TraesCS1A02G086200	-	1A:72785991-72791062	10_1_94	10_1_128	OK	9.12099	10.6494	0.223509	0.787387	0.17615	0.416389	no
TraesCS1A02G086500	TraesCS1A02G086500	-	1A:73295475-73300550	10_1_94	10_1_128	OK	21.6507	20.6792	-0.0662339	-0.221165	0.69905	0.857964	no
TraesCS1A02G086600	TraesCS1A02G086600	-	1A:73302086-73306610	10_1_94	10_1_128	OK	12.1805	9.85826	-0.305167	-1.05042	0.0681	0.239836	no
TraesCS1A02G086800	TraesCS1A02G086800	-	1A:73312929-73322282	10_1_94	10_1_128	OK	7.19489	6.35123	-0.179937	-0.602931	0.3022	0.560763	no
TraesCS1A02G086900	TraesCS1A02G086900	-	1A:73322507-73330054	10_1_94	10_1_128	OK	5.11538	4.25145	-0.266887	-0.871253	0.1282	0.349394	no
TraesCS1A02G087100	TraesCS1A02G087100	-	1A:73352033-73356144	10_1_94	10_1_128	OK	1.83197	3.1418	0.778193	1.24572	0.0309	0.14598	no
TraesCS1A02G087500	TraesCS1A02G087500	-	1A:74431374-74444306	10_1_94	10_1_128	OK	10.7029	8.14924	-0.39326	-1.37287	0.0173	0.0998639	no
TraesCS1A02G087900	TraesCS1A02G087900	-	1A:75715900-75722755	10_1_94	10_1_128	OK	1.94295	1.57657	-0.301454	-0.941815	0.10045	0.302523	no
TraesCS1A02G088000	TraesCS1A02G088000	-	1A:76022645-76031768	10_1_94	10_1_128	OK	6.15116	5.63643	-0.126076	-0.436119	0.4503	0.691455	no
TraesCS1A02G088100	TraesCS1A02G088100	-	1A:76485955-76492268	10_1_94	10_1_128	OK	12.215	11.2576	-0.117752	-0.406689	0.4863	0.719109	no
TraesCS1A02G088200	TraesCS1A02G088200	-	1A:76495319-76501435	10_1_94	10_1_128	OK	1.50557	1.11226	-0.436814	-1.13815	0.0474	0.19212	no
TraesCS1A02G088600	TraesCS1A02G088600	-	1A:77069780-77072982	10_1_94	10_1_128	OK	0.247705	0.374469	0.596222	0.983327	0.0926	0.288505	no
TraesCS1A02G088800	TraesCS1A02G088800	-	1A:77096837-77099287	10_1_94	10_1_128	OK	0.368512	0.257936	-0.514701	-0.642874	0.25455	0.511064	no
TraesCS1A02G088900	TraesCS1A02G088900	-	1A:77103809-77107960	10_1_94	10_1_128	OK	4.88464	4.85779	-0.00795002	-0.0255985	0.96645	0.984474	no
TraesCS1A02G089100	TraesCS1A02G089100	-	1A:78323460-78331744	10_1_94	10_1_128	OK	5.00288	6.84994	0.453332	1.38783	0.01725	0.0997111	no
TraesCS1A02G089500	TraesCS1A02G089500	-	1A:78962469-78964533	10_1_94	10_1_128	OK	6.21577	6.05804	-0.0370832	-0.111651	0.8456	0.934309	no
TraesCS1A02G089600	TraesCS1A02G089600	-	1A:79107176-79108103	10_1_94	10_1_128	OK	4.36647	4.38899	0.00742261	0.0137488	0.98615	0.992862	no
TraesCS1A02G089800	TraesCS1A02G089800	-	1A:79167081-79169605	10_1_94	10_1_128	OK	3.43397	3.98107	0.213279	0.530452	0.3575	0.613729	no
TraesCS1A02G089900	TraesCS1A02G089900	-	1A:79688775-79694804	10_1_94	10_1_128	OK	13.7373	10.0489	-0.451061	-1.57622	0.0065	0.0517054	no
TraesCS1A02G090000	TraesCS1A02G090000	-	1A:79697669-79705374	10_1_94	10_1_128	OK	12.8072	11.0325	-0.215191	-0.737189	0.2068	0.455851	no
TraesCS1A02G090100	TraesCS1A02G090100	-	1A:80190103-80195903	10_1_94	10_1_128	OK	9.18034	8.00359	-0.197901	-0.680253	0.2415	0.497838	no
TraesCS1A02G090300	TraesCS1A02G090300	-	1A:80297143-80309314	10_1_94	10_1_128	OK	1.53334	1.29863	-0.239692	-0.646824	0.2617	0.518211	no
TraesCS1A02G090600	TraesCS1A02G090600	-	1A:80683273-80687060	10_1_94	10_1_128	OK	6.52995	6.71285	0.0398531	0.124967	0.8296	0.926449	no
TraesCS1A02G091000	TraesCS1A02G091000	-	1A:82127356-82129287	10_1_94	10_1_128	OK	6.29311	6.31603	0.00524455	0.0128272	0.979	0.989644	no
TraesCS1A02G091100	TraesCS1A02G091100	-	1A:82517367-82528033	10_1_94	10_1_128	OK	7.46058	6.03133	-0.306812	-1.06769	0.06145	0.225367	no
TraesCS1A02G091200	TraesCS1A02G091200	-	1A:82530924-82535170	10_1_94	10_1_128	OK	4.26156	4.82048	0.177795	0.571618	0.31865	0.576834	no
TraesCS1A02G091300	TraesCS1A02G091300	-	1A:82947326-82952587	10_1_94	10_1_128	OK	8.06606	7.32353	-0.139326	-0.455893	0.427	0.673208	no
TraesCS1A02G091400	TraesCS1A02G091400	-	1A:83822448-83835952	10_1_94	10_1_128	OK	0.628845	0.638887	0.0228555	0.0564928	0.9229	0.968007	no
TraesCS1A02G092200	TraesCS1A02G092200	-	1A:84793973-84795298	10_1_94	10_1_128	OK	1.95747	1.89859	-0.0440649	-0.0680567	0.9092	0.962726	no
TraesCS1A02G092700	TraesCS1A02G092700	-	1A:85032414-85035322	10_1_94	10_1_128	OK	35.5649	49.096	0.465153	1.60403	0.0053	0.0445242	yes
TraesCS1A02G092900	TraesCS1A02G092900	-	1A:85344048-85346466	10_1_94	10_1_128	OK	287.831	241.575	-0.252747	-0.659976	0.2433	0.500106	no
TraesCS1A02G093200	TraesCS1A02G093200	-	1A:85901362-85904053	10_1_94	10_1_128	OK	0.33483	0.199052	-0.750281	-0.859688	0.1388	0.365228	no
TraesCS1A02G093400	TraesCS1A02G093400	-	1A:86560548-86567303	10_1_94	10_1_128	OK	0.457735	0.412028	-0.151772	-0.109693	0.8641	0.942929	no
TraesCS1A02G093800	TraesCS1A02G093800	-	1A:86638819-86641089	10_1_94	10_1_128	OK	77.0886	74.9777	-0.0400561	-0.136806	0.81255	0.917994	no
TraesCS1A02G093900	TraesCS1A02G093900	-	1A:86644141-86649260	10_1_94	10_1_128	OK	17.8471	15.8186	-0.174071	-0.547745	0.34245	0.599588	no
TraesCS1A02G094000	TraesCS1A02G094000	-	1A:87198151-87201062	10_1_94	10_1_128	OK	4.0073	4.15549	0.0523884	0.157768	0.7827	0.903677	no
TraesCS1A02G094200	TraesCS1A02G094200	-	1A:88345836-88351710	10_1_94	10_1_128	OK	1.42957	0.858858	-0.73509	-1.94334	0.00095	0.0125227	yes
TraesCS1A02G094700	TraesCS1A02G094700	-	1A:90106134-90110560	10_1_94	10_1_128	OK	3.05112	1.78858	-0.770522	-1.67317	0.00385	0.0354233	yes
TraesCS1A02G095000	TraesCS1A02G095000	-	1A:90759664-90768599	10_1_94	10_1_128	OK	20.2148	20.1947	-0.00143322	-0.00451771	0.9935	0.996069	no
TraesCS1A02G095100	TraesCS1A02G095100	-	1A:91043143-91048307	10_1_94	10_1_128	OK	17.7972	17.7128	-0.0068596	-0.0233314	0.96905	0.985211	no
TraesCS1A02G095200	TraesCS1A02G095200	-	1A:91052072-91059825	10_1_94	10_1_128	OK	1.34548	0.983806	-0.45168	-1.03041	0.0757	0.255716	no
TraesCS1A02G095300	TraesCS1A02G095300	-	1A:91052072-91059825	10_1_94	10_1_128	OK	1.58491	2.07861	0.391222	0.481619	0.4172	0.665881	no
TraesCS1A02G095500	TraesCS1A02G095500	-	1A:91158449-91162767	10_1_94	10_1_128	OK	5.53537	5.38348	-0.0401403	-0.126137	0.8288	0.926149	no
TraesCS1A02G095600	TraesCS1A02G095600	-	1A:91174550-91176315	10_1_94	10_1_128	OK	0.290603	0.540227	0.894513	1.06326	0.07065	0.244948	no
TraesCS1A02G095800	TraesCS1A02G095800	-	1A:91410868-91414181	10_1_94	10_1_128	OK	2.28501	3.66973	0.683473	1.87679	0.00115	0.0145047	yes
TraesCS1A02G096000	TraesCS1A02G096000	-	1A:91498964-91502453	10_1_94	10_1_128	OK	11.0166	9.55352	-0.205577	-0.667403	0.248	0.505111	no
TraesCS1A02G096100	TraesCS1A02G096100	-	1A:91502766-91505217	10_1_94	10_1_128	OK	8.55368	8.91913	0.0603576	0.171693	0.76405	0.8937	no
TraesCS1A02G096200	TraesCS1A02G096200	-	1A:91590456-91595995	10_1_94	10_1_128	OK	2.01176	2.69527	0.421973	1.16565	0.0408	0.174389	no
TraesCS1A02G096500	TraesCS1A02G096500	-	1A:92564926-92567805	10_1_94	10_1_128	OK	150.923	137.006	-0.139574	-0.453609	0.43165	0.67712	no
TraesCS1A02G096600	TraesCS1A02G096600	-	1A:92570551-92575558	10_1_94	10_1_128	OK	3.04438	3.10713	0.0294346	0.0922184	0.8734	0.947101	no
TraesCS1A02G097000	TraesCS1A02G097000	-	1A:93367122-93367842	10_1_94	10_1_128	OK	8.55268	12.439	0.540426	1.21038	0.0318	0.148763	no
TraesCS1A02G097100	TraesCS1A02G097100	-	1A:93392090-93401378	10_1_94	10_1_128	OK	0.526337	0.377989	-0.477641	-0.375031	0.51275	0.738021	no
TraesCS1A02G097200	TraesCS1A02G097200	-	1A:93392090-93401378	10_1_94	10_1_128	OK	9.46127	9.08775	-0.0581117	-0.192466	0.73895	0.880365	no
TraesCS1A02G097300	TraesCS1A02G097300	-	1A:93401938-93403931	10_1_94	10_1_128	OK	4.19582	6.65723	0.665967	1.41486	0.01335	0.0840475	no
TraesCS1A02G097400	TraesCS1A02G097400	-	1A:93693502-93698187	10_1_94	10_1_128	OK	36.3323	34.042	-0.0939364	-0.302879	0.59525	0.793176	no
TraesCS1A02G097500	TraesCS1A02G097500	-	1A:94101331-94106484	10_1_94	10_1_128	OK	2.20271	2.1043	-0.0659347	-0.168586	0.76805	0.895676	no
TraesCS1A02G097600	TraesCS1A02G097600	-	1A:94109873-94114153	10_1_94	10_1_128	OK	4.67644	4.82205	0.0442352	0.124912	0.82915	0.926313	no
TraesCS1A02G097700	TraesCS1A02G097700	-	1A:94244912-94249051	10_1_94	10_1_128	OK	37.0777	38.5285	0.0553729	0.182062	0.75185	0.88698	no
TraesCS1A02G099000	TraesCS1A02G099000	-	1A:95183260-95185789	10_1_94	10_1_128	OK	27.4838	36.3583	0.403702	1.40409	0.01295	0.082342	no
TraesCS1A02G099300	TraesCS1A02G099300	-	1A:95820620-95826073	10_1_94	10_1_128	OK	10.1613	8.91342	-0.189031	-0.648781	0.26325	0.51984	no
TraesCS1A02G099400	TraesCS1A02G099400	-	1A:95848237-95853644	10_1_94	10_1_128	OK	6.52077	4.67791	-0.479179	-1.60261	0.00505	0.0429532	yes
TraesCS1A02G099500	TraesCS1A02G099500	-	1A:95854752-95860989	10_1_94	10_1_128	OK	10.2554	8.01055	-0.35641	-1.24002	0.0318	0.148763	no
TraesCS1A02G099700	TraesCS1A02G099700	-	1A:96364460-96365555	10_1_94	10_1_128	OK	0.714302	0.422421	-0.757853	-1.16494	0.04615	0.18873	no
TraesCS1A02G099800	TraesCS1A02G099800	-	1A:96423241-96423996	10_1_94	10_1_128	OK	0	2.53594	inf	#NAME?	5e-05	0.00112473	yes
TraesCS1A02G099900	TraesCS1A02G099900	-	1A:96438027-96439746	10_1_94	10_1_128	OK	1.38523	1.39968	0.0149712	0.027522	0.95855	0.981553	no
TraesCS1A02G100000	TraesCS1A02G100000	-	1A:96446460-96447320	10_1_94	10_1_128	OK	0.434639	0.241269	-0.849174	-0.843034	0.14325	0.371256	no
TraesCS1A02G100100	TraesCS1A02G100100	-	1A:96449468-96451542	10_1_94	10_1_128	OK	1.59368	1.89059	0.246479	0.517056	0.35695	0.613315	no
TraesCS1A02G100200	TraesCS1A02G100200	-	1A:96453203-96455187	10_1_94	10_1_128	OK	5.27135	6.31763	0.26121	0.665632	0.2446	0.501614	no
TraesCS1A02G100400	TraesCS1A02G100400	-	1A:96470433-96473287	10_1_94	10_1_128	OK	3.30884	3.78753	0.194933	0.621756	0.2786	0.536541	no
TraesCS1A02G100600	TraesCS1A02G100600	-	1A:96480552-96489250	10_1_94	10_1_128	OK	22.0673	22.9965	0.0595034	0.202686	0.72995	0.875527	no
TraesCS1A02G101000	TraesCS1A02G101000	-	1A:97643034-97647138	10_1_94	10_1_128	OK	2.13721	2.56061	0.260756	0.490015	0.40025	0.651037	no
TraesCS1A02G101200	TraesCS1A02G101200	-	1A:97802664-97810182	10_1_94	10_1_128	OK	8.47465	8.27405	-0.0345595	-0.0438108	0.93865	0.974394	no
TraesCS1A02G101300	TraesCS1A02G101300	-	1A:97802664-97810182	10_1_94	10_1_128	OK	5.66269	4.50895	-0.328695	-1.03949	0.0809	0.266306	no
TraesCS1A02G101500	TraesCS1A02G101500	-	1A:97935424-97941195	10_1_94	10_1_128	OK	0.746554	0.688187	-0.117447	-0.261147	0.65095	0.828926	no
TraesCS1A02G101600	TraesCS1A02G101600	-	1A:97952309-97954682	10_1_94	10_1_128	OK	0.324117	0.21801	-0.572123	-1.03373	0.08015	0.26491	no
TraesCS1A02G101700	TraesCS1A02G101700	-	1A:97954953-97957149	10_1_94	10_1_128	OK	0.464364	0.291298	-0.672759	-1.33668	0.02125	0.114373	no
TraesCS1A02G101900	TraesCS1A02G101900	-	1A:98019573-98021697	10_1_94	10_1_128	OK	9.19813	8.27395	-0.152765	-0.350986	0.53575	0.754144	no
TraesCS1A02G102000	TraesCS1A02G102000	-	1A:98022359-98022626	10_1_94	10_1_128	OK	0.652543	0.141928	-2.20092	-1.36986	0.2245	0.477599	no
TraesCS1A02G102300	TraesCS1A02G102300	-	1A:98242494-98247975	10_1_94	10_1_128	OK	9.66878	9.65384	-0.00223112	-0.0077591	0.98895	0.994095	no
TraesCS1A02G102400	TraesCS1A02G102400	-	1A:98584807-98591722	10_1_94	10_1_128	OK	0.55032	0.548714	-0.00421447	-0.0074732	0.9815	0.990939	no
TraesCS1A02G102500	TraesCS1A02G102500	-	1A:99001418-99010088	10_1_94	10_1_128	OK	5.42902	3.99551	-0.442312	-1.37217	0.0181	0.103018	no
TraesCS1A02G102600	TraesCS1A02G102600	-	1A:99014195-99018288	10_1_94	10_1_128	OK	9.16016	7.49068	-0.290276	-1.00407	0.0815	0.267509	no
TraesCS1A02G102700	TraesCS1A02G102700	-	1A:99018551-99019580	10_1_94	10_1_128	OK	0.342007	0.272132	-0.329722	-0.342682	0.6365	0.820281	no
TraesCS1A02G102800	TraesCS1A02G102800	-	1A:99071007-99072331	10_1_94	10_1_128	OK	0.722771	0.684804	-0.0778469	-0.125438	0.8294	0.926428	no
TraesCS1A02G103100	TraesCS1A02G103100	-	1A:99292071-99293625	10_1_94	10_1_128	OK	1.15866	0.882417	-0.392919	-0.595678	0.2964	0.554703	no
TraesCS1A02G103900	TraesCS1A02G103900	-	1A:99868031-99871106	10_1_94	10_1_128	OK	4.64105	5.28185	0.186594	0.473307	0.40145	0.652256	no
TraesCS1A02G104000	TraesCS1A02G104000	-	1A:99892262-99906810	10_1_94	10_1_128	OK	0.988497	1.25954	0.34959	0.779794	0.16305	0.398689	no
TraesCS1A02G104300	TraesCS1A02G104300	-	1A:100099706-100104633	10_1_94	10_1_128	OK	1.38154	3.27902	1.24699	2.7041	5e-05	0.00112473	yes
TraesCS1A02G104500	TraesCS1A02G104500	-	1A:100267211-100272922	10_1_94	10_1_128	OK	0.481465	0.07628	-2.65805	-3.97479	5e-05	0.00112473	yes
TraesCS1A02G104600	TraesCS1A02G104600	-	1A:100289594-100291148	10_1_94	10_1_128	OK	0.770305	0.652308	-0.239877	-0.38313	0.4908	0.722629	no
TraesCS1A02G104700	TraesCS1A02G104700	-	1A:100291938-100297147	10_1_94	10_1_128	OK	2.66163	1.80105	-0.563469	-1.75838	0.0027	0.027495	yes
TraesCS1A02G105300	TraesCS1A02G105300	-	1A:101320829-101324110	10_1_94	10_1_128	OK	1.50223	1.80459	0.264572	0.68768	0.23085	0.485106	no
TraesCS1A02G105400	TraesCS1A02G105400	-	1A:101334863-101335739	10_1_94	10_1_128	OK	168.639	193.615	0.199259	0.651098	0.259	0.516051	no
TraesCS1A02G105500	TraesCS1A02G105500	-	1A:101377423-101382058	10_1_94	10_1_128	OK	14.4197	13.6798	-0.0759988	-0.258881	0.65335	0.8302	no
TraesCS1A02G105600	TraesCS1A02G105600	-	1A:101763921-101767798	10_1_94	10_1_128	OK	14.586	13.6261	-0.0982142	-0.342519	0.55645	0.767777	no
TraesCS1A02G105800	TraesCS1A02G105800	-	1A:102359663-102365134	10_1_94	10_1_128	OK	32.2003	35.0887	0.123935	0.431746	0.46265	0.700929	no
TraesCS1A02G105900	TraesCS1A02G105900	-	1A:102366709-102370939	10_1_94	10_1_128	OK	9.675	11.2871	0.22234	0.743523	0.1998	0.447421	no
TraesCS1A02G106000	TraesCS1A02G106000	-	1A:102371396-102375203	10_1_94	10_1_128	OK	19.9454	18.128	-0.137837	-0.481036	0.40285	0.653564	no
TraesCS1A02G106100	TraesCS1A02G106100	-	1A:103311703-103326325	10_1_94	10_1_128	OK	6.66813	5.78546	-0.20485	-0.721482	0.21665	0.468254	no
TraesCS1A02G106200	TraesCS1A02G106200	-	1A:103631842-103636595	10_1_94	10_1_128	OK	0.825857	1.25537	0.604148	1.04287	0.06655	0.236412	no
TraesCS1A02G106300	TraesCS1A02G106300	-	1A:104208686-104219859	10_1_94	10_1_128	OK	1.73216	1.34624	-0.363631	-1.14596	0.047	0.190968	no
TraesCS1A02G106500	TraesCS1A02G106500	-	1A:104225641-104230111	10_1_94	10_1_128	OK	4.72875	5.05041	0.0949414	0.298949	0.6037	0.798909	no
TraesCS1A02G106600	TraesCS1A02G106600	-	1A:104377539-104379785	10_1_94	10_1_128	OK	125.156	146.041	0.222653	0.725925	0.2053	0.454114	no
TraesCS1A02G106700	TraesCS1A02G106700	-	1A:104432548-104433415	10_1_94	10_1_128	OK	25.4547	21.762	-0.226119	-0.666653	0.2508	0.507261	no
TraesCS1A02G107300	TraesCS1A02G107300	-	1A:104937223-104949835	10_1_94	10_1_128	OK	5.95659	5.74273	-0.0527491	-0.183403	0.75535	0.888899	no
TraesCS1A02G107500	TraesCS1A02G107500	-	1A:105885702-105887086	10_1_94	10_1_128	OK	16.7256	16.6906	-0.0030254	-0.00987448	0.98725	0.993346	no
TraesCS1A02G107600	TraesCS1A02G107600	-	1A:105903501-105906285	10_1_94	10_1_128	OK	6.77063	6.49665	-0.0595942	-0.192373	0.73805	0.879905	no
TraesCS1A02G107800	TraesCS1A02G107800	-	1A:106219614-106230486	10_1_94	10_1_128	OK	14.301	12.4786	-0.19666	-0.683964	0.24855	0.505641	no
TraesCS1A02G107900	TraesCS1A02G107900	-	1A:107093814-107096344	10_1_94	10_1_128	OK	8.88112	6.56867	-0.435141	-1.15666	0.0474	0.19212	no
TraesCS1A02G108100	TraesCS1A02G108100	-	1A:107107555-107110090	10_1_94	10_1_128	OK	1.5173	0.957794	-0.663716	-1.67705	0.00485	0.0416945	yes
TraesCS1A02G108300	TraesCS1A02G108300	-	1A:107466470-107482160	10_1_94	10_1_128	OK	2.86474	2.27931	-0.329804	-1.06837	0.0682	0.240003	no
TraesCS1A02G108600	TraesCS1A02G108600	-	1A:107777231-107778839	10_1_94	10_1_128	OK	0.439661	0	#NAME?	#NAME?	5e-05	0.00112473	yes
TraesCS1A02G108800	TraesCS1A02G108800	-	1A:108070587-108074862	10_1_94	10_1_128	OK	0.355049	0.216716	-0.712213	-1.28146	0.0277	0.136087	no
TraesCS1A02G108900	TraesCS1A02G108900	-	1A:108076849-108081795	10_1_94	10_1_128	OK	1.70865	1.59933	-0.0953926	-0.290548	0.60845	0.802045	no
TraesCS1A02G109200	TraesCS1A02G109200	-	1A:108687043-108691586	10_1_94	10_1_128	OK	4.11622	3.18255	-0.371135	-1.16268	0.04195	0.177577	no
TraesCS1A02G109300	TraesCS1A02G109300	-	1A:108692882-108697532	10_1_94	10_1_128	OK	3.94312	2.4386	-0.693286	-2.03492	0.0005	0.0075738	yes
TraesCS1A02G109400	TraesCS1A02G109400	-	1A:108760476-108766530	10_1_94	10_1_128	OK	0.633222	0.356846	-0.827411	-1.95494	0.00065	0.00931096	yes
TraesCS1A02G109500	TraesCS1A02G109500	-	1A:108769535-108775742	10_1_94	10_1_128	OK	1.76902	1.68393	-0.0711205	-0.204427	0.7221	0.870512	no
TraesCS1A02G109600	TraesCS1A02G109600	-	1A:108769535-108775742	10_1_94	10_1_128	OK	0.957773	1.24024	0.372861	0.3404	0.55655	0.767861	no
TraesCS1A02G110000	TraesCS1A02G110000	-	1A:108921600-108924502	10_1_94	10_1_128	OK	0.391009	0.786287	1.00785	1.79261	0.00355	0.0333828	yes
TraesCS1A02G110100	TraesCS1A02G110100	-	1A:109428844-109429628	10_1_94	10_1_128	OK	2.76862	4.34907	0.651536	0.645425	0.2755	0.533177	no
TraesCS1A02G110200	TraesCS1A02G110200	-	1A:109573739-109578560	10_1_94	10_1_128	OK	13.3411	14.0449	0.0741688	0.236249	0.6785	0.846135	no
TraesCS1A02G110300	TraesCS1A02G110300	-	1A:109982663-109986523	10_1_94	10_1_128	OK	22.0899	23.4563	0.0865935	0.300706	0.6015	0.797492	no
TraesCS1A02G110700	TraesCS1A02G110700	-	1A:110279385-110282081	10_1_94	10_1_128	OK	1.39686	1.93709	0.471711	1.09618	0.05375	0.207831	no
TraesCS1A02G110800	TraesCS1A02G110800	-	1A:110282477-110284392	10_1_94	10_1_128	OK	1.58655	1.91932	0.274696	0.588087	0.30615	0.564402	no
TraesCS1A02G110900	TraesCS1A02G110900	-	1A:111122760-111132907	10_1_94	10_1_128	OK	2.54503	3.6092	0.503996	1.53379	0.009	0.0642201	no
TraesCS1A02G111000	TraesCS1A02G111000	-	1A:111150790-111153945	10_1_94	10_1_128	OK	4.09415	5.16425	0.334994	0.878702	0.13015	0.352297	no
TraesCS1A02G111100	TraesCS1A02G111100	-	1A:111534403-111538376	10_1_94	10_1_128	OK	6.21214	6.77378	0.124869	0.390166	0.49035	0.722271	no
TraesCS1A02G111500	TraesCS1A02G111500	-	1A:112927733-112928544	10_1_94	10_1_128	OK	23.0469	17.6391	-0.385793	-1.12676	0.04775	0.192945	no
TraesCS1A02G111600	TraesCS1A02G111600	-	1A:112934975-112942003	10_1_94	10_1_128	OK	1.6471	1.49903	-0.135895	-0.284986	0.62595	0.813436	no
TraesCS1A02G111800	TraesCS1A02G111800	-	1A:113251083-113252461	10_1_94	10_1_128	OK	7.00622	4.65527	-0.589773	-1.55152	0.00695	0.0540244	no
TraesCS1A02G111900	TraesCS1A02G111900	-	1A:113538202-113541509	10_1_94	10_1_128	OK	7.52701	8.38639	0.155972	0.510732	0.3783	0.633111	no
TraesCS1A02G112000	TraesCS1A02G112000	-	1A:113850567-113861587	10_1_94	10_1_128	OK	6.64618	6.30843	-0.075244	-0.106074	0.8583	0.940163	no
TraesCS1A02G112100	TraesCS1A02G112100	-	1A:113850567-113861587	10_1_94	10_1_128	OK	22.5557	15.6637	-0.526071	-1.5753	0.0063	0.0504936	no
TraesCS1A02G112200	TraesCS1A02G112200	-	1A:113877740-113880731	10_1_94	10_1_128	OK	3.55812	3.13321	-0.183475	-0.587169	0.3067	0.565065	no
TraesCS1A02G112400	TraesCS1A02G112400	-	1A:114060493-114063211	10_1_94	10_1_128	OK	13.5196	15.5964	0.206162	0.672609	0.2427	0.49941	no
TraesCS1A02G112500	TraesCS1A02G112500	-	1A:114544595-114546676	10_1_94	10_1_128	OK	234.111	216.003	-0.116144	-0.326982	0.55735	0.768393	no
TraesCS1A02G112600	TraesCS1A02G112600	-	1A:114547941-114552217	10_1_94	10_1_128	OK	7.26737	7.50472	0.046366	0.146864	0.7958	0.910512	no
TraesCS1A02G112700	TraesCS1A02G112700	-	1A:115357678-115363324	10_1_94	10_1_128	OK	2.59876	2.73625	0.074377	0.211465	0.71575	0.867422	no
TraesCS1A02G112800	TraesCS1A02G112800	-	1A:115364415-115368103	10_1_94	10_1_128	OK	2.01311	2.69486	0.42079	0.93051	0.1054	0.311097	no
TraesCS1A02G113100	TraesCS1A02G113100	-	1A:115939761-115940521	10_1_94	10_1_128	OK	19.2475	19.8185	0.0421738	0.118456	0.8296	0.926449	no
TraesCS1A02G113300	TraesCS1A02G113300	-	1A:115975500-115978707	10_1_94	10_1_128	OK	0.741798	1.14289	0.623582	1.39595	0.0158	0.0941083	no
TraesCS1A02G113600	TraesCS1A02G113600	-	1A:117192082-117193881	10_1_94	10_1_128	OK	0.287552	1.21846	2.08316	2.2831	0.0024	0.0252015	yes
TraesCS1A02G113700	TraesCS1A02G113700	-	1A:117194226-117198243	10_1_94	10_1_128	OK	3.17162	2.86385	-0.147266	-0.412452	0.46415	0.701947	no
TraesCS1A02G113800	TraesCS1A02G113800	-	1A:117244234-117248380	10_1_94	10_1_128	OK	2.00021	1.72659	-0.212224	-0.484212	0.39505	0.647278	no
TraesCS1A02G113900	TraesCS1A02G113900	-	1A:117888526-117890940	10_1_94	10_1_128	OK	8.77812	7.8063	-0.169273	-0.492335	0.39535	0.647381	no
TraesCS1A02G114000	TraesCS1A02G114000	-	1A:117906704-117912166	10_1_94	10_1_128	OK	4.0652	3.7666	-0.110063	-0.321446	0.57715	0.781469	no
TraesCS1A02G114300	TraesCS1A02G114300	-	1A:118504063-118509582	10_1_94	10_1_128	OK	11.4473	9.83503	-0.219001	-0.754679	0.1951	0.44074	no
TraesCS1A02G114400	TraesCS1A02G114400	-	1A:118557582-118559476	10_1_94	10_1_128	OK	2.30701	2.3867	0.04899	0.0757879	0.8932	0.955283	no
TraesCS1A02G114600	TraesCS1A02G114600	-	1A:118809203-118815557	10_1_94	10_1_128	OK	1.0473	1.1988	0.194905	0.52259	0.35685	0.613252	no
TraesCS1A02G114700	TraesCS1A02G114700	-	1A:118847400-118850726	10_1_94	10_1_128	OK	3.92396	2.65844	-0.561732	-1.61125	0.0053	0.0445242	yes
TraesCS1A02G114800	TraesCS1A02G114800	-	1A:118877091-118877385	10_1_94	10_1_128	OK	0.597435	0.20562	-1.5388	-0.895804	0.3757	0.630944	no
TraesCS1A02G115000	TraesCS1A02G115000	-	1A:119148849-119152242	10_1_94	10_1_128	OK	4.57656	6.85068	0.581984	1.75719	0.00215	0.023209	yes
TraesCS1A02G115100	TraesCS1A02G115100	-	1A:119493398-119496915	10_1_94	10_1_128	OK	6.84217	6.90018	0.0121814	0.039255	0.9458	0.976877	no
TraesCS1A02G115200	TraesCS1A02G115200	-	1A:119703454-119708196	10_1_94	10_1_128	OK	2.99437	1.89967	-0.656507	-1.63987	0.0058	0.0474544	yes
TraesCS1A02G115400	TraesCS1A02G115400	-	1A:119739448-119740541	10_1_94	10_1_128	OK	15.508	20.2315	0.383593	1.02502	0.08525	0.274979	no
TraesCS1A02G115500	TraesCS1A02G115500	-	1A:120002302-120011148	10_1_94	10_1_128	OK	2.17	1.92795	-0.170631	-0.437716	0.4434	0.686081	no
TraesCS1A02G115700	TraesCS1A02G115700	-	1A:120363801-120365499	10_1_94	10_1_128	OK	4.43043	4.47281	0.0137329	0.030748	0.95795	0.981377	no
TraesCS1A02G115900	TraesCS1A02G115900	ALI1	1A:121129147-121129901	10_1_94	10_1_128	OK	224.362	329.888	0.556147	1.80761	0.00185	0.0207995	yes
TraesCS1A02G116000	TraesCS1A02G116000	-	1A:121133251-121137773	10_1_94	10_1_128	OK	10.7929	10.4143	-0.0515117	-0.175829	0.7576	0.889905	no
TraesCS1A02G116200	TraesCS1A02G116200	-	1A:121740031-121746242	10_1_94	10_1_128	OK	15.624	11.9553	-0.386109	-1.27525	0.0289	0.139771	no
TraesCS1A02G116300	TraesCS1A02G116300	-	1A:121880231-121881650	10_1_94	10_1_128	OK	1.11685	0.371158	-1.58933	-1.27345	0.14795	0.377743	no
TraesCS1A02G116500	TraesCS1A02G116500	-	1A:123549114-123552588	10_1_94	10_1_128	OK	3.23729	3.19651	-0.0182898	-0.0452118	0.9375	0.973968	no
TraesCS1A02G116600	TraesCS1A02G116600	-	1A:123552797-123554818	10_1_94	10_1_128	OK	28.3784	24.2581	-0.226327	-0.436634	0.4386	0.682481	no
TraesCS1A02G116700	TraesCS1A02G116700	-	1A:124011290-124011803	10_1_94	10_1_128	OK	16.9518	16.9857	0.00288762	0.00656978	0.9913	0.995226	no
TraesCS1A02G116800	TraesCS1A02G116800	-	1A:124013825-124014422	10_1_94	10_1_128	OK	0.0873967	0.323693	1.88897	1.228	0.27235	0.52982	no
TraesCS1A02G116900	TraesCS1A02G116900	-	1A:124180827-124181726	10_1_94	10_1_128	OK	6.84734	9.82097	0.520323	1.35308	0.0187	0.105292	no
TraesCS1A02G117000	TraesCS1A02G117000	-	1A:124189772-124190159	10_1_94	10_1_128	OK	2.07905	3.2231	0.632524	0.700716	0.21085	0.460925	no
TraesCS1A02G117100	TraesCS1A02G117100	-	1A:124189772-124190159	10_1_94	10_1_128	OK	0.872058	0	#NAME?	#NAME?	0.12685	0.347054	no
TraesCS1A02G117400	TraesCS1A02G117400	-	1A:124786601-124787399	10_1_94	10_1_128	OK	46.7362	57.1725	0.29078	0.977339	0.09195	0.287446	no
TraesCS1A02G117500	TraesCS1A02G117500	-	1A:124885856-124891820	10_1_94	10_1_128	OK	0.65904	0.498506	-0.402756	-0.853046	0.1333	0.35706	no
TraesCS1A02G117600	TraesCS1A02G117600	-	1A:124896095-124897910	10_1_94	10_1_128	OK	0.504093	0.267166	-0.915952	-1.535	0.00965	0.067288	no
TraesCS1A02G117700	TraesCS1A02G117700	-	1A:125108750-125110785	10_1_94	10_1_128	OK	3.61938	2.81798	-0.361082	-0.831903	0.14835	0.378292	no
TraesCS1A02G118100	TraesCS1A02G118100	-	1A:126511804-126516201	10_1_94	10_1_128	OK	2.22639	1.57973	-0.495031	-0.885828	0.13015	0.352297	no
TraesCS1A02G118200	TraesCS1A02G118200	-	1A:126853150-126854907	10_1_94	10_1_128	OK	6.21065	6.67482	0.103983	0.143372	0.84925	0.935727	no
TraesCS1A02G118300	TraesCS1A02G118300	-	1A:126856105-126858676	10_1_94	10_1_128	OK	2.54668	2.16242	-0.235969	-0.624108	0.28065	0.538862	no
TraesCS1A02G118400	TraesCS1A02G118400	-	1A:127075150-127077797	10_1_94	10_1_128	OK	15.4837	18.0104	0.218086	0.675621	0.2284	0.482384	no
TraesCS1A02G118700	TraesCS1A02G118700	-	1A:127352104-127355810	10_1_94	10_1_128	OK	5.71472	7.21414	0.336145	1.08895	0.0573	0.216285	no
TraesCS1A02G118800	TraesCS1A02G118800	-	1A:127756736-127761052	10_1_94	10_1_128	OK	3.87982	3.38808	-0.19552	-0.600418	0.3014	0.559856	no
TraesCS1A02G118900	TraesCS1A02G118900	-	1A:127831991-127833434	10_1_94	10_1_128	OK	0.359989	0.10219	-1.81669	-1.11014	0.31875	0.576927	no
TraesCS1A02G119000	TraesCS1A02G119000	-	1A:128634283-128634541	10_1_94	10_1_128	OK	0.517941	2.51314	2.27863	2.07191	0.05805	0.217979	no
TraesCS1A02G119100	TraesCS1A02G119100	-	1A:129003619-129005020	10_1_94	10_1_128	OK	6.97562	10.1262	0.537701	1.30935	0.02255	0.119122	no
TraesCS1A02G119300	TraesCS1A02G119300	-	1A:130149159-130151093	10_1_94	10_1_128	OK	3.30336	4.51449	0.45063	1.09239	0.0577	0.217146	no
TraesCS1A02G119500	TraesCS1A02G119500	-	1A:130909357-130913217	10_1_94	10_1_128	OK	4.34653	4.80048	0.143315	0.431552	0.4492	0.690606	no
TraesCS1A02G119600	TraesCS1A02G119600	-	1A:131520068-131521683	10_1_94	10_1_128	OK	24.6694	22.1105	-0.157993	-0.472101	0.4108	0.660411	no
TraesCS1A02G119700	TraesCS1A02G119700	-	1A:131963408-131971449	10_1_94	10_1_128	OK	2.99649	2.95756	-0.018863	-0.0636985	0.91365	0.964238	no
TraesCS1A02G119800	TraesCS1A02G119800	-	1A:132133544-132135498	10_1_94	10_1_128	OK	4.81354	4.62544	-0.0575061	-0.157733	0.7808	0.90266	no
TraesCS1A02G120000	TraesCS1A02G120000	-	1A:132414458-132416227	10_1_94	10_1_128	OK	4.97751	5.65339	0.183693	0.460525	0.42455	0.671326	no
TraesCS1A02G120100	TraesCS1A02G120100	-	1A:132481069-132485645	10_1_94	10_1_128	OK	2.41248	1.63828	-0.55833	-1.65152	0.00375	0.0347675	yes
TraesCS1A02G120200	TraesCS1A02G120200	-	1A:132783824-132791382	10_1_94	10_1_128	OK	44.2943	33.767	-0.391508	-1.13624	0.04865	0.195278	no
TraesCS1A02G120400	TraesCS1A02G120400	-	1A:132797899-132800842	10_1_94	10_1_128	OK	2.27735	1.66469	-0.452101	-1.01081	0.07755	0.259468	no
TraesCS1A02G120500	TraesCS1A02G120500	-	1A:133126430-133127187	10_1_94	10_1_128	OK	10.6912	11.534	0.10947	0.292153	0.61265	0.805416	no
TraesCS1A02G120800	TraesCS1A02G120800	-	1A:133163922-133166640	10_1_94	10_1_128	OK	3.18668	3.99318	0.325485	0.534101	0.3265	0.584815	no
TraesCS1A02G120900	TraesCS1A02G120900	-	1A:133170777-133174000	10_1_94	10_1_128	OK	3.74834	3.80415	0.0213193	0.0516373	0.93035	0.97108	no
TraesCS1A02G121000	TraesCS1A02G121000	-	1A:133412307-133418388	10_1_94	10_1_128	OK	8.0018	7.16861	-0.15863	-0.552378	0.34165	0.598771	no
TraesCS1A02G121200	TraesCS1A02G121200	-	1A:134000567-134004799	10_1_94	10_1_128	OK	0.498403	0.388273	-0.36024	-0.853879	0.14685	0.376002	no
TraesCS1A02G121300	TraesCS1A02G121300	-	1A:134943520-134949297	10_1_94	10_1_128	OK	19.3996	18.1618	-0.0951176	-0.328682	0.56675	0.774548	no
TraesCS1A02G121400	TraesCS1A02G121400	-	1A:134956635-134964000	10_1_94	10_1_128	OK	6.51244	6.30559	-0.0465674	-0.153175	0.79465	0.909911	no
TraesCS1A02G121700	TraesCS1A02G121700	-	1A:135508960-135523923	10_1_94	10_1_128	OK	3.41657	2.869	-0.252002	-0.791516	0.16615	0.402898	no
TraesCS1A02G122000	TraesCS1A02G122000	-	1A:135968663-135971664	10_1_94	10_1_128	OK	6.46976	8.45823	0.386643	1.13836	0.046	0.188428	no
TraesCS1A02G122100	TraesCS1A02G122100	-	1A:136923916-136959905	10_1_94	10_1_128	OK	0.961576	0.947137	-0.0218276	-0.0637626	0.9084	0.962326	no
TraesCS1A02G122200	TraesCS1A02G122200	-	1A:137231688-137235117	10_1_94	10_1_128	OK	0.894188	0.79705	-0.165908	-0.399308	0.4959	0.725993	no
TraesCS1A02G122500	TraesCS1A02G122500	-	1A:138225346-138228929	10_1_94	10_1_128	OK	15.8639	19.247	0.278885	0.874793	0.1157	0.328865	no
TraesCS1A02G122600	TraesCS1A02G122600	-	1A:139552791-139554589	10_1_94	10_1_128	OK	1.25806	1.41146	0.16599	0.286737	0.6145	0.806668	no
TraesCS1A02G122700	TraesCS1A02G122700	-	1A:139558032-139561261	10_1_94	10_1_128	OK	25.6104	19.5892	-0.386673	-1.34837	0.01825	0.103594	no
TraesCS1A02G122800	TraesCS1A02G122800	-	1A:139637057-139641051	10_1_94	10_1_128	OK	0.532658	0.374261	-0.509167	-0.815924	0.15895	0.392727	no
TraesCS1A02G122900	TraesCS1A02G122900	-	1A:140960644-140962849	10_1_94	10_1_128	OK	4.40863	4.85199	0.138247	0.329176	0.5755	0.780482	no
TraesCS1A02G123000	TraesCS1A02G123000	-	1A:141432856-141437604	10_1_94	10_1_128	OK	14.7157	12.2759	-0.261523	-0.898015	0.12085	0.337583	no
TraesCS1A02G123100	TraesCS1A02G123100	-	1A:142101441-142102131	10_1_94	10_1_128	OK	33.0927	28.2623	-0.227638	-0.722384	0.21005	0.459871	no
TraesCS1A02G123200	TraesCS1A02G123200	-	1A:142887335-142888649	10_1_94	10_1_128	OK	4.75762	3.24654	-0.551336	-1.16964	0.04455	0.184682	no
TraesCS1A02G123600	TraesCS1A02G123600	-	1A:143810248-143819031	10_1_94	10_1_128	OK	1.3805	1.05951	-0.381789	-0.799933	0.1641	0.400036	no
TraesCS1A02G123900	TraesCS1A02G123900	-	1A:145370881-145380980	10_1_94	10_1_128	OK	2.59631	2.42859	-0.0963421	-0.297062	0.6021	0.797913	no
TraesCS1A02G124100	TraesCS1A02G124100	-	1A:145988651-145989569	10_1_94	10_1_128	OK	1.06737	1.12589	0.0770005	0.0862582	0.8687	0.944941	no
TraesCS1A02G124200	TraesCS1A02G124200	-	1A:146630195-146634893	10_1_94	10_1_128	OK	9.13777	9.59046	0.069759	0.194593	0.73175	0.876569	no
TraesCS1A02G124300	TraesCS1A02G124300	-	1A:146944160-146946921	10_1_94	10_1_128	OK	0.330215	0.341606	0.0489241	0.0705205	0.8889	0.953572	no
TraesCS1A02G124400	TraesCS1A02G124400	-	1A:146947224-146952752	10_1_94	10_1_128	OK	7.69806	10.1324	0.396409	1.26656	0.0286	0.138932	no
TraesCS1A02G124500	TraesCS1A02G124500	-	1A:146958997-146959708	10_1_94	10_1_128	OK	0.787457	0	#NAME?	#NAME?	5e-05	0.00112473	yes
TraesCS1A02G124600	TraesCS1A02G124600	-	1A:147353058-147357065	10_1_94	10_1_128	OK	50.843	40.5641	-0.325847	-1.07793	0.0573	0.216285	no
TraesCS1A02G124700	TraesCS1A02G124700	-	1A:147674770-147682838	10_1_94	10_1_128	OK	1.3182	0.879775	-0.583362	-1.12165	0.0493	0.196875	no
TraesCS1A02G124800	TraesCS1A02G124800	-	1A:147689966-147691695	10_1_94	10_1_128	OK	10.762	15.9778	0.57012	1.77393	0.00275	0.0278369	yes
TraesCS1A02G125000	TraesCS1A02G125000	-	1A:148267039-148271421	10_1_94	10_1_128	OK	10.7894	8.7096	-0.308943	-1.05469	0.07095	0.2455	no
TraesCS1A02G125100	TraesCS1A02G125100	-	1A:148608793-148610939	10_1_94	10_1_128	OK	77.9133	68.5651	-0.184394	-0.626156	0.27295	0.530361	no
TraesCS1A02G125200	TraesCS1A02G125200	-	1A:148744426-148745985	10_1_94	10_1_128	OK	7.98558	0.0162996	-8.93642	-3.59044	0.15115	0.382374	no
TraesCS1A02G125300	TraesCS1A02G125300	-	1A:148953746-148959478	10_1_94	10_1_128	OK	6.85956	6.079	-0.174282	-0.578108	0.3149	0.573159	no
TraesCS1A02G125400	TraesCS1A02G125400	-	1A:149352286-149356056	10_1_94	10_1_128	OK	0.204673	0.302033	0.561385	0.860986	0.12855	0.349978	no
TraesCS1A02G125500	TraesCS1A02G125500	-	1A:149510429-149514777	10_1_94	10_1_128	OK	1.13539	1.51999	0.42087	0.695125	0.22775	0.481542	no
TraesCS1A02G125600	TraesCS1A02G125600	-	1A:149864847-149874041	10_1_94	10_1_128	OK	2.06562	1.44398	-0.516527	-1.14763	0.05015	0.199036	no
TraesCS1A02G125700	TraesCS1A02G125700	-	1A:150006604-150008006	10_1_94	10_1_128	OK	9.55841	9.90035	0.0507084	0.153747	0.789	0.90672	no
TraesCS1A02G125900	TraesCS1A02G125900	-	1A:150860541-150861336	10_1_94	10_1_128	OK	0.855119	0.767979	-0.155059	-0.176356	0.76145	0.892072	no
TraesCS1A02G126000	TraesCS1A02G126000	-	1A:150890797-150895231	10_1_94	10_1_128	OK	5.84771	5.28792	-0.145172	-0.392156	0.50505	0.732573	no
TraesCS1A02G126100	TraesCS1A02G126100	-	1A:150899370-150902341	10_1_94	10_1_128	OK	10.3151	15.5282	0.590138	1.88791	0.00125	0.0154281	yes
TraesCS1A02G126300	TraesCS1A02G126300	-	1A:151771127-151778538	10_1_94	10_1_128	OK	4.13426	3.38923	-0.28667	-0.856234	0.14955	0.380257	no
TraesCS1A02G126400	TraesCS1A02G126400	-	1A:151873013-151877402	10_1_94	10_1_128	OK	1.58037	1.71468	0.117672	0.219337	0.6987	0.857747	no
TraesCS1A02G126600	TraesCS1A02G126600	-	1A:152462850-152463622	10_1_94	10_1_128	OK	0.282365	0.69477	1.29897	1.35616	0.0998	0.301376	no
TraesCS1A02G126800	TraesCS1A02G126800	-	1A:153337576-153339354	10_1_94	10_1_128	OK	4.12969	5.41548	0.391056	0.812066	0.1531	0.384764	no
TraesCS1A02G126900	TraesCS1A02G126900	-	1A:153580811-153586698	10_1_94	10_1_128	OK	37.3622	49.4687	0.404937	1.31799	0.0195	0.108184	no
TraesCS1A02G127000	TraesCS1A02G127000	-	1A:154007783-154015107	10_1_94	10_1_128	OK	6.561	7.11054	0.116044	0.370723	0.51855	0.741797	no
TraesCS1A02G127400	TraesCS1A02G127400	-	1A:154574635-154577511	10_1_94	10_1_128	OK	4.98892	4.02344	-0.310298	-0.888806	0.12345	0.341836	no
TraesCS1A02G127700	TraesCS1A02G127700	-	1A:155138717-155139587	10_1_94	10_1_128	OK	3.75961	4.4136	0.231373	0.481818	0.40215	0.65291	no
TraesCS1A02G127800	TraesCS1A02G127800	-	1A:155143533-155144069	10_1_94	10_1_128	OK	2.37858	1.6653	-0.514325	-0.736583	0.2072	0.456275	no
TraesCS1A02G127900	TraesCS1A02G127900	-	1A:155692287-155696863	10_1_94	10_1_128	OK	9.7538	6.87865	-0.503841	-1.69164	0.00355	0.0333828	yes
TraesCS1A02G128100	TraesCS1A02G128100	-	1A:155840660-155858856	10_1_94	10_1_128	OK	4.34399	4.04075	-0.104397	-0.305878	0.59595	0.793681	no
TraesCS1A02G128300	TraesCS1A02G128300	-	1A:157311795-157316818	10_1_94	10_1_128	OK	3.78736	4.21416	0.154053	0.463305	0.41235	0.661701	no
TraesCS1A02G128600	TraesCS1A02G128600	-	1A:157829157-157834887	10_1_94	10_1_128	OK	8.73606	9.04296	0.0498117	0.162809	0.7651	0.894152	no
TraesCS1A02G128900	TraesCS1A02G128900	-	1A:159516848-159528490	10_1_94	10_1_128	OK	5.72362	5.44829	-0.0711234	-0.218746	0.6957	0.855942	no
TraesCS1A02G129100	TraesCS1A02G129100	-	1A:163382072-163383979	10_1_94	10_1_128	OK	30.9807	34.4156	0.151692	0.521246	0.36935	0.625295	no
TraesCS1A02G129200	TraesCS1A02G129200	-	1A:163392856-163397306	10_1_94	10_1_128	OK	5.86334	5.44948	-0.105605	-0.333202	0.5593	0.769702	no
TraesCS1A02G129300	TraesCS1A02G129300	-	1A:164456206-164469307	10_1_94	10_1_128	OK	1.94195	1.50767	-0.365182	-1.04151	0.06755	0.23865	no
TraesCS1A02G129400	TraesCS1A02G129400	-	1A:165171991-165179858	10_1_94	10_1_128	OK	10.7617	6.37678	-0.755009	-2.33372	0.0001	0.00206252	yes
TraesCS1A02G129500	TraesCS1A02G129500	-	1A:166315707-166322599	10_1_94	10_1_128	OK	3.86456	2.92452	-0.402102	-1.26986	0.02575	0.129752	no
TraesCS1A02G129600	TraesCS1A02G129600	-	1A:167150356-167152680	10_1_94	10_1_128	OK	0.903586	0.739409	-0.28929	-0.508837	0.3742	0.629429	no
TraesCS1A02G129700	TraesCS1A02G129700	-	1A:167800392-167802344	10_1_94	10_1_128	OK	0.67793	0.370223	-0.872741	-1.25239	0.03275	0.151676	no
TraesCS1A02G129800	TraesCS1A02G129800	-	1A:167802985-167804865	10_1_94	10_1_128	OK	3.85666	4.47912	0.215863	0.532392	0.35385	0.610538	no
TraesCS1A02G130000	TraesCS1A02G130000	-	1A:168443691-168444026	10_1_94	10_1_128	OK	0.0873756	0.55765	2.67406	1.3345	0.25045	0.507136	no
TraesCS1A02G130600	TraesCS1A02G130600	-	1A:168548236-168549847	10_1_94	10_1_128	OK	2.43096	2.22728	-0.126241	-0.201298	0.72115	0.870021	no
TraesCS1A02G130700	TraesCS1A02G130700	-	1A:168553547-168590194	10_1_94	10_1_128	OK	1.37472	0.661791	-1.05469	-3.26271	5e-05	0.00112473	yes
TraesCS1A02G130800	TraesCS1A02G130800	-	1A:169643888-169654254	10_1_94	10_1_128	OK	10.2403	9.5424	-0.101833	-0.350578	0.53905	0.75642	no
TraesCS1A02G130900	TraesCS1A02G130900	-	1A:171006668-171034612	10_1_94	10_1_128	OK	3.37908	4.05999	0.264844	0.86561	0.1287	0.350162	no
TraesCS1A02G131000	TraesCS1A02G131000	-	1A:171453437-171469888	10_1_94	10_1_128	OK	4.96637	4.82713	-0.0410265	-0.14169	0.8052	0.915032	no
TraesCS1A02G131200	TraesCS1A02G131200	-	1A:172185037-172193682	10_1_94	10_1_128	OK	9.43652	8.67777	-0.120931	-0.410324	0.4783	0.713056	no
TraesCS1A02G131300	TraesCS1A02G131300	-	1A:173960779-173978959	10_1_94	10_1_128	OK	2.33895	4.31819	0.884566	2.58802	5e-05	0.00112473	yes
TraesCS1A02G131500	TraesCS1A02G131500	-	1A:175173229-175178988	10_1_94	10_1_128	OK	26.7566	20.4793	-0.385729	-1.30939	0.0211	0.113866	no
TraesCS1A02G131600	TraesCS1A02G131600	-	1A:176449532-176462644	10_1_94	10_1_128	OK	0.986062	0.845692	-0.221546	-0.612187	0.28735	0.545546	no
TraesCS1A02G131900	TraesCS1A02G131900	-	1A:177465417-177472573	10_1_94	10_1_128	OK	4.94926	5.01399	0.0187479	0.0501063	0.93015	0.970974	no
TraesCS1A02G132000	TraesCS1A02G132000	-	1A:177483604-177485389	10_1_94	10_1_128	OK	0.366983	0	#NAME?	#NAME?	5e-05	0.00112473	yes
TraesCS1A02G132400	TraesCS1A02G132400	-	1A:179535749-179537296	10_1_94	10_1_128	OK	116.41	89.2788	-0.38283	-1.30245	0.02695	0.133686	no
TraesCS1A02G132600	TraesCS1A02G132600	-	1A:181753576-181778463	10_1_94	10_1_128	OK	9.41242	7.92765	-0.247672	-0.839477	0.14865	0.378796	no
TraesCS1A02G133100	TraesCS1A02G133100	-	1A:185141231-185146180	10_1_94	10_1_128	OK	21.8474	22.549	0.045605	0.153308	0.78835	0.906554	no
TraesCS1A02G133300	TraesCS1A02G133300	-	1A:186717494-186718766	10_1_94	10_1_128	OK	2.1195	2.11479	-0.00321487	-0.00492925	0.99285	0.995754	no
TraesCS1A02G133400	TraesCS1A02G133400	-	1A:186988725-186996675	10_1_94	10_1_128	OK	10.1245	9.69459	-0.0626027	-0.124374	0.80355	0.914331	no
TraesCS1A02G133500	TraesCS1A02G133500	-	1A:188132554-188151899	10_1_94	10_1_128	OK	6.21485	7.41857	0.255421	0.89153	0.12725	0.347732	no
TraesCS1A02G133700	TraesCS1A02G133700	-	1A:189710003-189722289	10_1_94	10_1_128	OK	14.0192	8.12069	-0.787734	-2.71	5e-05	0.00112473	yes
TraesCS1A02G133800	TraesCS1A02G133800	-	1A:189958445-189965406	10_1_94	10_1_128	OK	2.83268	2.38918	-0.245655	-0.808879	0.16085	0.395396	no
TraesCS1A02G133900	TraesCS1A02G133900	-	1A:191855621-191862578	10_1_94	10_1_128	OK	2.43682	2.6874	0.141213	0.40662	0.4736	0.709616	no
TraesCS1A02G134000	TraesCS1A02G134000	-	1A:193517324-193519141	10_1_94	10_1_128	OK	1.55303	1.78743	0.202799	0.514044	0.38135	0.635794	no
TraesCS1A02G134200	TraesCS1A02G134200	-	1A:200578385-200579212	10_1_94	10_1_128	OK	0.631019	0.284655	-1.14847	-1.11366	0.06995	0.243603	no
TraesCS1A02G134300	TraesCS1A02G134300	-	1A:201744534-201747147	10_1_94	10_1_128	OK	16.5663	13.3952	-0.306533	-1.06584	0.06485	0.232672	no
TraesCS1A02G134500	TraesCS1A02G134500	-	1A:201853520-201865435	10_1_94	10_1_128	OK	4.49007	4.92837	0.134374	0.399309	0.49125	0.722897	no
TraesCS1A02G134600	TraesCS1A02G134600	-	1A:202071607-202101947	10_1_94	10_1_128	OK	2.45605	2.19726	-0.160636	-0.503466	0.38785	0.64101	no
TraesCS1A02G134800	TraesCS1A02G134800	-	1A:204826279-204828720	10_1_94	10_1_128	OK	3.20965	2.84189	-0.175564	-0.45463	0.43025	0.675943	no
TraesCS1A02G135100	TraesCS1A02G135100	-	1A:206792053-206805538	10_1_94	10_1_128	OK	0.824583	0.531086	-0.634719	-1.68976	0.00425	0.0379728	yes
TraesCS1A02G135300	TraesCS1A02G135300	-	1A:208208303-208219356	10_1_94	10_1_128	OK	7.62156	6.87634	-0.148444	-0.506142	0.38615	0.639626	no
TraesCS1A02G135600	TraesCS1A02G135600	-	1A:208881363-208913608	10_1_94	10_1_128	OK	3.34215	3.65303	0.128321	0.435044	0.45215	0.692574	no
TraesCS1A02G135700	TraesCS1A02G135700	-	1A:209353871-209363066	10_1_94	10_1_128	OK	10.0518	13.0438	0.3759	1.23054	0.03415	0.155848	no
TraesCS1A02G135800	TraesCS1A02G135800	-	1A:212017042-212018086	10_1_94	10_1_128	OK	0	1.79821	inf	#NAME?	5e-05	0.00112473	yes
TraesCS1A02G135900	TraesCS1A02G135900	-	1A:212018426-212020840	10_1_94	10_1_128	OK	0	0.703395	inf	#NAME?	5e-05	0.00112473	yes
TraesCS1A02G136000	TraesCS1A02G136000	-	1A:212021776-212025958	10_1_94	10_1_128	OK	0.12141	2.44018	4.32903	5.7783	5e-05	0.00112473	yes
TraesCS1A02G136100	TraesCS1A02G136100	-	1A:213253115-213255931	10_1_94	10_1_128	OK	0.0132711	20.6639	10.6046	3.69927	0.1509	0.382296	no
TraesCS1A02G136200	TraesCS1A02G136200	-	1A:213902549-213933580	10_1_94	10_1_128	OK	5.63074	4.34259	-0.37477	-1.31017	0.02615	0.131177	no
TraesCS1A02G136400	TraesCS1A02G136400	-	1A:216414923-216456832	10_1_94	10_1_128	OK	5.77881	6.46203	0.161216	0.442118	0.43625	0.680628	no
TraesCS1A02G136500	TraesCS1A02G136500	-	1A:217610379-217613638	10_1_94	10_1_128	OK	10.2999	10.4367	0.0190313	0.0666871	0.91065	0.963144	no
TraesCS1A02G136600	TraesCS1A02G136600	-	1A:218214941-218219934	10_1_94	10_1_128	OK	0.368472	0.125194	-1.55739	-2.13063	0.00055	0.00817052	yes
TraesCS1A02G136800	TraesCS1A02G136800	-	1A:218522814-218529362	10_1_94	10_1_128	OK	6.43418	6.44248	0.00186048	0.00572201	0.9913	0.995226	no
TraesCS1A02G136900	TraesCS1A02G136900	-	1A:219381069-219386762	10_1_94	10_1_128	OK	7.38779	7.33619	-0.010112	-0.0256822	0.9645	0.983636	no
TraesCS1A02G137000	TraesCS1A02G137000	-	1A:219894325-219900551	10_1_94	10_1_128	OK	5.27567	4.48395	-0.234586	-0.799228	0.16075	0.395298	no
TraesCS1A02G137200	TraesCS1A02G137200	-	1A:221695703-221708351	10_1_94	10_1_128	OK	2.99962	3.06568	0.0314277	0.0931155	0.8665	0.943881	no
TraesCS1A02G137300	TraesCS1A02G137300	-	1A:221708688-221709738	10_1_94	10_1_128	OK	0.953249	1.02396	0.103228	0.140191	0.79735	0.911121	no
TraesCS1A02G137400	TraesCS1A02G137400	-	1A:222347194-222369765	10_1_94	10_1_128	OK	3.96602	3.72767	-0.0894157	-0.270058	0.638	0.821126	no
TraesCS1A02G137500	TraesCS1A02G137500	-	1A:223443861-223455182	10_1_94	10_1_128	OK	12.2611	12.1568	-0.0123246	-0.0276778	0.95855	0.981553	no
TraesCS1A02G137600	TraesCS1A02G137600	-	1A:223826569-223828312	10_1_94	10_1_128	OK	0.852388	1.0938	0.359766	0.391689	0.49535	0.725761	no
TraesCS1A02G137700	TraesCS1A02G137700	-	1A:223937888-223949190	10_1_94	10_1_128	OK	19.9784	17.4925	-0.191708	-0.668899	0.2495	0.506653	no
TraesCS1A02G137800	TraesCS1A02G137800	-	1A:224802355-224827275	10_1_94	10_1_128	OK	6.10449	4.92442	-0.309918	-1.06907	0.0637	0.230231	no
TraesCS1A02G137900	TraesCS1A02G137900	-	1A:225507557-225517408	10_1_94	10_1_128	OK	4.55186	3.39942	-0.421166	-1.39965	0.0144	0.0884427	no
TraesCS1A02G138000	TraesCS1A02G138000	-	1A:227257401-227268703	10_1_94	10_1_128	OK	2.13109	2.44331	0.197247	0.413397	0.4671	0.704289	no
TraesCS1A02G138100	TraesCS1A02G138100	-	1A:229168840-229171503	10_1_94	10_1_128	OK	3.81435	4.42001	0.212614	0.586519	0.31155	0.569876	no
TraesCS1A02G138200	TraesCS1A02G138200	-	1A:230132868-230165911	10_1_94	10_1_128	OK	2.31631	1.99249	-0.217257	-0.6038	0.2848	0.542981	no
TraesCS1A02G138300	TraesCS1A02G138300	-	1A:230469021-230472733	10_1_94	10_1_128	OK	0.546799	0.42488	-0.363954	-0.635965	0.24775	0.504862	no
TraesCS1A02G138400	TraesCS1A02G138400	-	1A:232066556-232074920	10_1_94	10_1_128	OK	4.24391	3.15385	-0.428279	-1.48479	0.01085	0.0730202	no
TraesCS1A02G138500	TraesCS1A02G138500	-	1A:232086426-232105328	10_1_94	10_1_128	OK	4.48766	3.75914	-0.255562	-0.804822	0.1659	0.402473	no
TraesCS1A02G138600	TraesCS1A02G138600	-	1A:232333422-232344048	10_1_94	10_1_128	OK	5.47681	5.3034	-0.0464188	-0.136136	0.80945	0.916928	no
TraesCS1A02G138800	TraesCS1A02G138800	-	1A:233920830-233925580	10_1_94	10_1_128	OK	32.1878	28.7792	-0.161484	-0.533685	0.35475	0.61129	no
TraesCS1A02G139100	TraesCS1A02G139100	-	1A:234210118-234258109	10_1_94	10_1_128	OK	17.933	17.6543	-0.0225982	-0.0785815	0.8889	0.953572	no
TraesCS1A02G139200	TraesCS1A02G139200	-	1A:234796294-234799699	10_1_94	10_1_128	OK	3.46746	2.67793	-0.372759	-0.828984	0.161	0.395617	no
TraesCS1A02G139300	TraesCS1A02G139300	-	1A:234806286-234816413	10_1_94	10_1_128	OK	9.20538	10.8646	0.239084	0.772682	0.1794	0.420718	no
TraesCS1A02G139400	TraesCS1A02G139400	-	1A:235652143-235689004	10_1_94	10_1_128	OK	3.25348	2.1087	-0.625632	-2.02637	0.00045	0.00697859	yes
TraesCS1A02G139500	TraesCS1A02G139500	-	1A:236715735-236722781	10_1_94	10_1_128	OK	2.99654	2.84884	-0.0729232	-0.24368	0.66635	0.838297	no
TraesCS1A02G139600	TraesCS1A02G139600	TBP1	1A:237327510-237330121	10_1_94	10_1_128	OK	23.0521	23.2112	0.00992496	0.0340309	0.9525	0.979515	no
TraesCS1A02G139700	TraesCS1A02G139700	-	1A:237509578-237520090	10_1_94	10_1_128	OK	1.49455	1.38767	-0.10704	-0.252301	0.66835	0.839407	no
TraesCS1A02G139900	TraesCS1A02G139900	-	1A:237744623-237746433	10_1_94	10_1_128	OK	22.0051	40.049	0.863932	2.98773	5e-05	0.00112473	yes
TraesCS1A02G140600	TraesCS1A02G140600	-	1A:238647817-238652541	10_1_94	10_1_128	OK	0.577108	0.476001	-0.277875	-0.704873	0.2285	0.482475	no
TraesCS1A02G140700	TraesCS1A02G140700	-	1A:238656183-238670642	10_1_94	10_1_128	OK	0.796856	0.975262	0.29147	0.39693	0.48045	0.714753	no
TraesCS1A02G140900	TraesCS1A02G140900	-	1A:238677152-238690883	10_1_94	10_1_128	OK	3.94481	3.49707	-0.173811	-0.573993	0.3163	0.574473	no
TraesCS1A02G141100	TraesCS1A02G141100	-	1A:238999840-239002573	10_1_94	10_1_128	OK	19.3994	18.5168	-0.0671813	-0.209497	0.7169	0.867894	no
TraesCS1A02G141300	TraesCS1A02G141300	-	1A:239099767-239106130	10_1_94	10_1_128	OK	1.12712	1.64214	0.542933	1.0468	0.0715	0.246784	no
TraesCS1A02G141400	TraesCS1A02G141400	-	1A:239889250-239903200	10_1_94	10_1_128	OK	4.67971	1.68628	-1.47258	-4.64443	5e-05	0.00112473	yes
TraesCS1A02G141700	TraesCS1A02G141700	-	1A:241312952-241320936	10_1_94	10_1_128	OK	15.915	13.9545	-0.189656	-0.661858	0.2565	0.51326	no
TraesCS1A02G141900	TraesCS1A02G141900	-	1A:241677701-241679636	10_1_94	10_1_128	OK	4.96448	7.1104	0.518288	1.38868	0.01845	0.10431	no
TraesCS1A02G142000	TraesCS1A02G142000	-	1A:241983246-241984668	10_1_94	10_1_128	OK	21.5581	22.6179	0.0692383	0.205487	0.7084	0.863561	no
TraesCS1A02G142200	TraesCS1A02G142200	-	1A:241993074-242013226	10_1_94	10_1_128	OK	1.43911	1.40861	-0.0309028	-0.0903561	0.87445	0.947478	no
TraesCS1A02G142300	TraesCS1A02G142300	-	1A:242779678-242804845	10_1_94	10_1_128	OK	3.42139	3.33868	-0.0353054	-0.0971763	0.8615	0.941549	no
TraesCS1A02G142400	TraesCS1A02G142400	-	1A:243160581-243163169	10_1_94	10_1_128	OK	28.4809	46.0329	0.692673	2.3586	5e-05	0.00112473	yes
TraesCS1A02G142500	TraesCS1A02G142500	-	1A:243619555-243624661	10_1_94	10_1_128	OK	9.75531	10.0074	0.0368118	0.124724	0.83245	0.927781	no
TraesCS1A02G142600	TraesCS1A02G142600	-	1A:243862628-243866339	10_1_94	10_1_128	OK	12.8629	12.0928	-0.0890614	-0.272376	0.63385	0.818716	no
TraesCS1A02G142700	TraesCS1A02G142700	-	1A:244500834-244503810	10_1_94	10_1_128	OK	1.54584	1.93873	0.326722	0.635178	0.26115	0.517813	no
TraesCS1A02G142800	TraesCS1A02G142800	-	1A:244506827-244512895	10_1_94	10_1_128	OK	0.823482	0.667095	-0.303844	-0.746545	0.19635	0.442603	no
TraesCS1A02G142900	TraesCS1A02G142900	-	1A:245115338-245118643	10_1_94	10_1_128	OK	11.8967	8.74974	-0.443254	-1.52094	0.00895	0.0639788	no
TraesCS1A02G143000	TraesCS1A02G143000	-	1A:245518572-245536774	10_1_94	10_1_128	OK	4.99038	4.31461	-0.20992	-0.64682	0.2617	0.518211	no
TraesCS1A02G143100	TraesCS1A02G143100	-	1A:245518572-245536774	10_1_94	10_1_128	OK	4.51952	4.52235	0.000902373	0.00145011	0.99745	0.998123	no
TraesCS1A02G143200	TraesCS1A02G143200	-	1A:246127689-246130525	10_1_94	10_1_128	OK	0.815207	0.778632	-0.0662259	-0.160623	0.7845	0.904814	no
TraesCS1A02G143300	TraesCS1A02G143300	-	1A:246689895-246693276	10_1_94	10_1_128	OK	20.7953	24.9999	0.26567	0.867616	0.12745	0.348166	no
TraesCS1A02G143400	TraesCS1A02G143400	-	1A:247311661-247347178	10_1_94	10_1_128	OK	1.89292	1.12882	-0.745794	-2.5908	5e-05	0.00112473	yes
TraesCS1A02G143500	TraesCS1A02G143500	-	1A:248422287-248426924	10_1_94	10_1_128	OK	3.76906	2.91915	-0.368658	-0.940694	0.1078	0.31531	no
TraesCS1A02G143600	TraesCS1A02G143600	-	1A:248428942-248435410	10_1_94	10_1_128	OK	1.39928	1.43034	0.0316676	0.0621688	0.91455	0.964586	no
TraesCS1A02G143700	TraesCS1A02G143700	-	1A:248611975-248616991	10_1_94	10_1_128	OK	3.49528	2.47301	-0.499138	-0.581837	0.3386	0.595996	no
TraesCS1A02G143800	TraesCS1A02G143800	-	1A:248611975-248616991	10_1_94	10_1_128	OK	9.02374	7.65256	-0.237783	-0.57898	0.31155	0.569876	no
TraesCS1A02G143900	TraesCS1A02G143900	-	1A:248877652-248881699	10_1_94	10_1_128	OK	18.8336	12.6094	-0.578807	-1.97918	0.0007	0.00982551	yes
TraesCS1A02G144000	TraesCS1A02G144000	-	1A:249042635-249057221	10_1_94	10_1_128	OK	2.01634	1.90155	-0.0845592	-0.292264	0.61595	0.807535	no
TraesCS1A02G144500	TraesCS1A02G144500	-	1A:250442553-250444366	10_1_94	10_1_128	OK	0.333544	0.277947	-0.263066	-0.284528	0.62955	0.815898	no
TraesCS1A02G144700	TraesCS1A02G144700	-	1A:250550785-250554286	10_1_94	10_1_128	OK	2.46072	2.56148	0.0578923	0.139812	0.8047	0.91492	no
TraesCS1A02G144800	TraesCS1A02G144800	-	1A:251009016-251018858	10_1_94	10_1_128	OK	4.54449	4.15417	-0.129559	-0.449182	0.4383	0.682194	no
TraesCS1A02G145000	TraesCS1A02G145000	-	1A:251334627-251341814	10_1_94	10_1_128	OK	13.0452	9.82092	-0.409589	-1.3795	0.0152	0.0915457	no
TraesCS1A02G145300	TraesCS1A02G145300	-	1A:251376252-251377963	10_1_94	10_1_128	OK	0.407811	0.736842	0.853455	1.03483	0.06675	0.236811	no
TraesCS1A02G145500	TraesCS1A02G145500	-	1A:251558740-251564045	10_1_94	10_1_128	OK	2.21338	1.94922	-0.183348	-0.596351	0.3055	0.563887	no
TraesCS1A02G145600	TraesCS1A02G145600	-	1A:251691124-251692365	10_1_94	10_1_128	OK	0.490876	0.714015	0.540595	0.578871	0.31285	0.571127	no
TraesCS1A02G145800	TraesCS1A02G145800	-	1A:252281926-252286168	10_1_94	10_1_128	OK	2.0981	1.70267	-0.301284	-0.772121	0.196	0.442099	no
TraesCS1A02G145900	TraesCS1A02G145900	-	1A:252321625-252322000	10_1_94	10_1_128	OK	3.67603	2.79642	-0.394565	-0.499184	0.3827	0.636738	no
TraesCS1A02G146200	TraesCS1A02G146200	-	1A:252502422-252518151	10_1_94	10_1_128	OK	3.38921	3.09328	-0.131811	-0.427597	0.45755	0.696726	no
TraesCS1A02G146600	TraesCS1A02G146600	-	1A:252824561-252828693	10_1_94	10_1_128	OK	10.5329	12.1574	0.206929	0.709381	0.22125	0.473658	no
TraesCS1A02G146800	TraesCS1A02G146800	-	1A:253371506-253372209	10_1_94	10_1_128	OK	2.25775	3.66526	0.699031	1.31144	0.02425	0.124866	no
TraesCS1A02G146900	TraesCS1A02G146900	-	1A:253378318-253384498	10_1_94	10_1_128	OK	1.85568	1.9145	0.0450226	0.127936	0.8227	0.922966	no
TraesCS1A02G147000	TraesCS1A02G147000	-	1A:253720396-253722229	10_1_94	10_1_128	OK	138.378	126.142	-0.133564	-0.423134	0.45965	0.698471	no
TraesCS1A02G147400	TraesCS1A02G147400	-	1A:254375409-254383101	10_1_94	10_1_128	OK	2.65537	2.09307	-0.343296	-0.885081	0.1198	0.335678	no
TraesCS1A02G147500	TraesCS1A02G147500	-	1A:254383243-254386910	10_1_94	10_1_128	OK	3.58579	2.93435	-0.289246	-0.946131	0.1006	0.302836	no
TraesCS1A02G147600	TraesCS1A02G147600	-	1A:254993095-254995496	10_1_94	10_1_128	OK	0.918129	0.868429	-0.0802885	-0.140273	0.80515	0.915028	no
TraesCS1A02G147700	TraesCS1A02G147700	-	1A:254995704-254997527	10_1_94	10_1_128	OK	2.87426	2.19508	-0.388916	-0.9297	0.11165	0.322233	no
TraesCS1A02G148000	TraesCS1A02G148000	-	1A:255478888-255488313	10_1_94	10_1_128	OK	13.8924	12.5632	-0.145094	-0.486318	0.3922	0.64484	no
TraesCS1A02G148100	TraesCS1A02G148100	-	1A:255696083-255701621	10_1_94	10_1_128	OK	0.43332	0.363522	-0.253392	-0.682072	0.2563	0.512946	no
TraesCS1A02G148300	TraesCS1A02G148300	-	1A:255872276-255874488	10_1_94	10_1_128	OK	0.303607	0.437878	0.528325	0.554047	0.32725	0.585487	no
TraesCS1A02G148400	TraesCS1A02G148400	-	1A:255898221-255900059	10_1_94	10_1_128	OK	73.2439	88.3891	0.27116	0.91458	0.111	0.321076	no
TraesCS1A02G149000	TraesCS1A02G149000	-	1A:256712382-256722032	10_1_94	10_1_128	OK	0.30593	0.197658	-0.630196	-0.942625	0.1056	0.311424	no
TraesCS1A02G149100	TraesCS1A02G149100	-	1A:256810437-256816746	10_1_94	10_1_128	OK	4.08914	3.26591	-0.324309	-0.958103	0.0983	0.298625	no
TraesCS1A02G149200	TraesCS1A02G149200	-	1A:256819204-256822875	10_1_94	10_1_128	OK	30.5656	28.0917	-0.121763	-0.419148	0.4657	0.703304	no
TraesCS1A02G149300	TraesCS1A02G149300	-	1A:256823680-256827995	10_1_94	10_1_128	OK	28.2392	32.6757	0.21052	0.685919	0.22125	0.473658	no
TraesCS1A02G149700	TraesCS1A02G149700	-	1A:257415276-257420268	10_1_94	10_1_128	OK	0.34566	0.161456	-1.09822	-2.02759	0.0008	0.010904	yes
TraesCS1A02G149800	TraesCS1A02G149800	-	1A:257551796-257558525	10_1_94	10_1_128	OK	4.2662	5.14805	0.271076	0.899967	0.1203	0.336665	no
TraesCS1A02G150100	TraesCS1A02G150100	-	1A:257573020-257574803	10_1_94	10_1_128	OK	1.57912	1.52089	-0.0542055	-0.136283	0.82105	0.922218	no
TraesCS1A02G150200	TraesCS1A02G150200	-	1A:257960003-257969311	10_1_94	10_1_128	OK	2.21822	2.25457	0.0234508	0.0508835	0.92975	0.97071	no
TraesCS1A02G150400	TraesCS1A02G150400	-	1A:258157062-258162400	10_1_94	10_1_128	OK	2.02728	2.49771	0.301061	0.607232	0.28365	0.541764	no
TraesCS1A02G150500	TraesCS1A02G150500	-	1A:258180020-258181423	10_1_94	10_1_128	OK	1.01223	0.899437	-0.170441	-0.252863	0.6509	0.828926	no
TraesCS1A02G150600	TraesCS1A02G150600	-	1A:258738360-258743663	10_1_94	10_1_128	OK	21.8246	15.4079	-0.502281	-1.74046	0.0024	0.0252015	yes
TraesCS1A02G150800	TraesCS1A02G150800	-	1A:258857614-258862764	10_1_94	10_1_128	OK	0.492549	4.40436	3.16059	7.03132	5e-05	0.00112473	yes
TraesCS1A02G150900	TraesCS1A02G150900	-	1A:258870777-258881439	10_1_94	10_1_128	OK	6.61134	6.78143	0.0366471	0.117688	0.8391	0.93129	no
TraesCS1A02G151000	TraesCS1A02G151000	-	1A:259049083-259051454	10_1_94	10_1_128	OK	2.73709	3.32656	0.281388	0.714389	0.21205	0.462424	no
TraesCS1A02G151100	TraesCS1A02G151100	-	1A:259052025-259066025	10_1_94	10_1_128	OK	0.927462	0.756724	-0.293522	-0.817972	0.1575	0.390609	no
TraesCS1A02G151200	TraesCS1A02G151200	-	1A:259069860-259073887	10_1_94	10_1_128	OK	1.04959	0.715648	-0.552499	-1.37646	0.0201	0.110305	no
TraesCS1A02G151400	TraesCS1A02G151400	-	1A:259994474-259997900	10_1_94	10_1_128	OK	0.852854	1.02756	0.268857	0.408086	0.46805	0.705058	no
TraesCS1A02G151500	TraesCS1A02G151500	-	1A:260834118-260835657	10_1_94	10_1_128	OK	3.00777	3.21356	0.0954785	0.252203	0.6613	0.834972	no
TraesCS1A02G151600	TraesCS1A02G151600	-	1A:260836560-260840054	10_1_94	10_1_128	OK	2.31031	3.42926	0.56981	1.44755	0.01265	0.0812092	no
TraesCS1A02G151700	TraesCS1A02G151700	-	1A:260840506-260841094	10_1_94	10_1_128	OK	2.3727	3.9643	0.740535	1.10502	0.0663	0.235793	no
TraesCS1A02G152000	TraesCS1A02G152000	-	1A:261130526-261136858	10_1_94	10_1_128	OK	3.19662	3.04376	-0.0706935	-0.22119	0.70055	0.858987	no
TraesCS1A02G152100	TraesCS1A02G152100	-	1A:261247063-261250437	10_1_94	10_1_128	OK	16.5816	10.7785	-0.621432	-2.02569	0.00045	0.00697859	yes
TraesCS1A02G152200	TraesCS1A02G152200	-	1A:261815433-261826427	10_1_94	10_1_128	OK	7.20954	7.20348	-0.00121361	-0.00377163	0.99535	0.996964	no
TraesCS1A02G152500	TraesCS1A02G152500	-	1A:262819172-262841620	10_1_94	10_1_128	OK	5.9928	4.86315	-0.30134	-1.05869	0.06725	0.237845	no
TraesCS1A02G152900	TraesCS1A02G152900	-	1A:265020364-265029656	10_1_94	10_1_128	OK	0.509979	0.485869	-0.0698708	-0.183541	0.75265	0.887394	no
TraesCS1A02G153000	TraesCS1A02G153000	-	1A:265032749-265041635	10_1_94	10_1_128	OK	1.94096	4.61573	1.24979	2.77138	5e-05	0.00112473	yes
TraesCS1A02G153100	TraesCS1A02G153100	-	1A:265645441-265650746	10_1_94	10_1_128	OK	37.6938	47.8983	0.345649	1.1937	0.0434	0.181552	no
TraesCS1A02G153300	TraesCS1A02G153300	-	1A:267141926-267145892	10_1_94	10_1_128	OK	17.8441	17.7069	-0.0111356	-0.0380353	0.94675	0.977211	no
TraesCS1A02G153600	TraesCS1A02G153600	-	1A:267177689-267181184	10_1_94	10_1_128	OK	8.70654	9.72725	0.159932	0.505794	0.3736	0.628901	no
TraesCS1A02G153900	TraesCS1A02G153900	-	1A:267794535-267804564	10_1_94	10_1_128	OK	11.1177	9.62005	-0.208737	-0.724369	0.2033	0.451695	no
TraesCS1A02G154100	TraesCS1A02G154100	-	1A:268121932-268123732	10_1_94	10_1_128	OK	0.637026	0.449618	-0.502651	-1.02753	0.08265	0.269716	no
TraesCS1A02G154300	TraesCS1A02G154300	-	1A:268914712-268929936	10_1_94	10_1_128	OK	4.21528	4.16468	-0.0174229	-0.0600226	0.91415	0.964318	no
TraesCS1A02G154400	TraesCS1A02G154400	-	1A:268932111-268937108	10_1_94	10_1_128	OK	21.8458	22.5287	0.0444034	0.144175	0.797	0.910914	no
TraesCS1A02G154500	TraesCS1A02G154500	-	1A:269567620-269575789	10_1_94	10_1_128	OK	1.20672	0.904163	-0.416432	-0.920737	0.10835	0.316372	no
TraesCS1A02G154600	TraesCS1A02G154600	-	1A:269579981-269582738	10_1_94	10_1_128	OK	1.59666	1.15896	-0.46223	-1.26476	0.0352	0.158771	no
TraesCS1A02G154700	TraesCS1A02G154700	-	1A:269993957-270008325	10_1_94	10_1_128	OK	6.86428	6.04446	-0.183497	-0.637041	0.26765	0.524772	no
TraesCS1A02G154900	TraesCS1A02G154900	-	1A:271619746-271621923	10_1_94	10_1_128	OK	1.1542	1.49115	0.369532	0.44261	0.4308	0.676395	no
TraesCS1A02G155000	TraesCS1A02G155000	-	1A:271882591-271891529	10_1_94	10_1_128	OK	2.8254	3.20512	0.181922	0.477821	0.4015	0.652266	no
TraesCS1A02G155200	TraesCS1A02G155200	-	1A:272611171-272613645	10_1_94	10_1_128	OK	146.976	97.5836	-0.590874	-1.81527	0.0023	0.0243671	yes
TraesCS1A02G155500	TraesCS1A02G155500	-	1A:274108133-274109975	10_1_94	10_1_128	OK	2.05662	2.02891	-0.0195714	-0.0460619	0.9395	0.974646	no
TraesCS1A02G155600	TraesCS1A02G155600	-	1A:274781283-274782385	10_1_94	10_1_128	OK	1.95099	1.94558	-0.00401051	-0.0054682	0.97255	0.986925	no
TraesCS1A02G155900	TraesCS1A02G155900	-	1A:276323724-276325756	10_1_94	10_1_128	OK	1.52242	1.38675	-0.134657	-0.196146	0.72825	0.874478	no
TraesCS1A02G156000	TraesCS1A02G156000	-	1A:276569287-276572247	10_1_94	10_1_128	OK	0.484321	0.20915	-1.21143	-2.41768	0.00025	0.00434119	yes
TraesCS1A02G156100	TraesCS1A02G156100	-	1A:276802345-276805966	10_1_94	10_1_128	OK	13.7348	14.2479	0.0529191	0.174156	0.7625	0.892744	no
TraesCS1A02G156200	TraesCS1A02G156200	-	1A:276862984-276864470	10_1_94	10_1_128	OK	1.35538	0.636579	-1.09029	-1.41406	0.02285	0.120225	no
TraesCS1A02G156300	TraesCS1A02G156300	-	1A:276967791-276972330	10_1_94	10_1_128	OK	2.68926	3.20252	0.251998	0.588041	0.31255	0.570825	no
TraesCS1A02G156400	TraesCS1A02G156400	-	1A:277074050-277078322	10_1_94	10_1_128	OK	10.1188	15.021	0.569946	1.85738	0.0018	0.0203842	yes
TraesCS1A02G156500	TraesCS1A02G156500	-	1A:277629408-277642793	10_1_94	10_1_128	OK	3.00777	2.31198	-0.379565	-1.18314	0.0391	0.169245	no
TraesCS1A02G156600	TraesCS1A02G156600	-	1A:278141902-278145724	10_1_94	10_1_128	OK	9.54354	9.98058	0.0645987	0.215273	0.70645	0.862371	no
TraesCS1A02G157100	TraesCS1A02G157100	-	1A:278527010-278527579	10_1_94	10_1_128	OK	0.740575	0.855759	0.208559	0.309283	0.60215	0.797961	no
TraesCS1A02G157500	TraesCS1A02G157500	-	1A:279732250-279742732	10_1_94	10_1_128	OK	13.1044	12.2652	-0.09548	-0.331018	0.56465	0.773275	no
TraesCS1A02G157600	TraesCS1A02G157600	-	1A:279824793-279831261	10_1_94	10_1_128	OK	2.55998	2.97502	0.21677	0.659893	0.2484	0.505544	no
TraesCS1A02G157700	TraesCS1A02G157700	-	1A:279903220-279908684	10_1_94	10_1_128	OK	5.57121	4.93097	-0.176119	-0.509742	0.37495	0.630172	no
TraesCS1A02G157800	TraesCS1A02G157800	-	1A:280274429-280276096	10_1_94	10_1_128	OK	2.60968	2.55481	-0.0306566	-0.0622769	0.90905	0.962671	no
TraesCS1A02G157900	TraesCS1A02G157900	-	1A:280602663-280604294	10_1_94	10_1_128	OK	0.758115	0.824901	0.121804	0.230274	0.6853	0.850325	no
TraesCS1A02G158200	TraesCS1A02G158200	-	1A:281650039-281650769	10_1_94	10_1_128	OK	4.87107	5.38124	0.143701	0.269844	0.64355	0.824317	no
TraesCS1A02G158300	TraesCS1A02G158300	-	1A:281656688-281659441	10_1_94	10_1_128	OK	17.5211	18.9233	0.11107	0.330635	0.5607	0.770683	no
TraesCS1A02G158400	TraesCS1A02G158400	-	1A:281887393-281895008	10_1_94	10_1_128	OK	5.91115	6.87604	0.21814	0.645569	0.25895	0.516021	no
TraesCS1A02G158500	TraesCS1A02G158500	-	1A:282545206-282551529	10_1_94	10_1_128	OK	5.09476	3.90328	-0.384328	-1.19027	0.0366	0.162479	no
TraesCS1A02G158600	TraesCS1A02G158600	-	1A:282552836-282554807	10_1_94	10_1_128	OK	20.8268	30.8416	0.566439	1.92404	0.00075	0.0103462	yes
TraesCS1A02G158700	TraesCS1A02G158700	-	1A:282695073-282702388	10_1_94	10_1_128	OK	25.6226	18.2833	-0.486887	-1.59761	0.00685	0.0535347	no
TraesCS1A02G158800	TraesCS1A02G158800	-	1A:283842906-283859515	10_1_94	10_1_128	OK	5.03673	8.65371	0.780831	2.66156	5e-05	0.00112473	yes
TraesCS1A02G158900	TraesCS1A02G158900	-	1A:284143662-284151783	10_1_94	10_1_128	OK	3.23169	3.2831	0.0227685	0.0717137	0.9042	0.960346	no
TraesCS1A02G159100	TraesCS1A02G159100	-	1A:284336840-284337272	10_1_94	10_1_128	OK	93.2174	83.1805	-0.164354	-0.540932	0.3491	0.606432	no
TraesCS1A02G159300	TraesCS1A02G159300	-	1A:284912308-284913734	10_1_94	10_1_128	OK	58.4478	69.5522	0.250948	0.849525	0.1359	0.361073	no
TraesCS1A02G159400	TraesCS1A02G159400	-	1A:285353557-285356244	10_1_94	10_1_128	OK	1.31186	1.28748	-0.0270578	-0.0706832	0.9	0.958374	no
TraesCS1A02G159500	TraesCS1A02G159500	-	1A:285980869-285986701	10_1_94	10_1_128	OK	3.38995	0.903751	-1.90727	-4.98096	5e-05	0.00112473	yes
TraesCS1A02G159600	TraesCS1A02G159600	-	1A:286006368-286010711	10_1_94	10_1_128	OK	6.00089	5.8701	-0.0317901	-0.1008	0.8571	0.939597	no
TraesCS1A02G160000	TraesCS1A02G160000	-	1A:287313666-287316063	10_1_94	10_1_128	OK	0.552651	0.372311	-0.569858	-1.11553	0.0571	0.215819	no
TraesCS1A02G160100	TraesCS1A02G160100	-	1A:287542003-287544129	10_1_94	10_1_128	OK	0.848724	0.604034	-0.490666	-0.989909	0.08145	0.267448	no
TraesCS1A02G160200	TraesCS1A02G160200	-	1A:287681549-287684692	10_1_94	10_1_128	OK	0.421273	7.69634	4.19134	8.85012	5e-05	0.00112473	yes
TraesCS1A02G160400	TraesCS1A02G160400	-	1A:287689088-287690564	10_1_94	10_1_128	OK	3.1904	3.08647	-0.0477771	-0.125599	0.824	0.923586	no
TraesCS1A02G160500	TraesCS1A02G160500	-	1A:287691563-287702194	10_1_94	10_1_128	OK	3.1553	3.17654	0.00967639	0.031802	0.95585	0.980462	no
TraesCS1A02G160600	TraesCS1A02G160600	-	1A:288510415-288520871	10_1_94	10_1_128	OK	2.08639	1.99336	-0.0658035	-0.219053	0.70995	0.864339	no
TraesCS1A02G160700	TraesCS1A02G160700	-	1A:288862056-288872048	10_1_94	10_1_128	OK	9.13918	9.91552	0.117624	0.408212	0.48145	0.715451	no
TraesCS1A02G160800	TraesCS1A02G160800	-	1A:289329783-289332889	10_1_94	10_1_128	OK	3.77565	3.57392	-0.0792164	-0.221131	0.69815	0.857338	no
TraesCS1A02G161200	TraesCS1A02G161200	-	1A:290123277-290127360	10_1_94	10_1_128	OK	5.08501	6.26987	0.302185	0.974645	0.0903	0.284522	no
TraesCS1A02G161300	TraesCS1A02G161300	-	1A:290198892-290201928	10_1_94	10_1_128	OK	5.9508	5.52775	-0.106391	-0.308854	0.58315	0.785376	no
TraesCS1A02G161400	TraesCS1A02G161400	-	1A:290202032-290205001	10_1_94	10_1_128	OK	7.45525	8.85286	0.247888	0.735197	0.2036	0.452006	no
TraesCS1A02G161800	TraesCS1A02G161800	-	1A:290549554-290551786	10_1_94	10_1_128	OK	1.15132	0.849891	-0.437941	-0.677827	0.2645	0.521267	no
TraesCS1A02G161900	TraesCS1A02G161900	-	1A:290554419-290556043	10_1_94	10_1_128	OK	3.80045	4.82727	0.345038	0.866859	0.1343	0.358573	no
TraesCS1A02G162200	TraesCS1A02G162200	-	1A:291242008-291246278	10_1_94	10_1_128	OK	1.41069	1.07691	-0.389499	-0.989386	0.07965	0.263831	no
TraesCS1A02G162300	TraesCS1A02G162300	-	1A:291248716-291256425	10_1_94	10_1_128	OK	1.79128	1.4444	-0.310513	-0.769584	0.1875	0.43084	no
TraesCS1A02G162400	TraesCS1A02G162400	-	1A:291561114-291565971	10_1_94	10_1_128	OK	2.08181	1.68999	-0.300819	-0.68856	0.2316	0.485993	no
TraesCS1A02G162800	TraesCS1A02G162800	-	1A:292077983-292090267	10_1_94	10_1_128	OK	8.89859	7.41115	-0.263879	-0.917033	0.11215	0.323094	no
TraesCS1A02G163200	TraesCS1A02G163200	-	1A:292878942-292881794	10_1_94	10_1_128	OK	12.1301	10.744	-0.175058	-0.533683	0.3562	0.612614	no
TraesCS1A02G163400	TraesCS1A02G163400	-	1A:293707855-293722849	10_1_94	10_1_128	OK	2.34489	1.62942	-0.525157	-1.66435	0.0032	0.0309805	yes
TraesCS1A02G163500	TraesCS1A02G163500	-	1A:293728800-293730405	10_1_94	10_1_128	OK	1.09491	1.01553	-0.108571	-0.255935	0.6658	0.838014	no
TraesCS1A02G163600	TraesCS1A02G163600	-	1A:293731110-293738149	10_1_94	10_1_128	OK	0.0596135	0.477089	3.00055	2.21764	0.00695	0.0540244	no
TraesCS1A02G163700	TraesCS1A02G163700	-	1A:294037987-294042332	10_1_94	10_1_128	OK	1.33557	1.97548	0.564745	1.40819	0.0148	0.090014	no
TraesCS1A02G163800	TraesCS1A02G163800	-	1A:295022533-295022968	10_1_94	10_1_128	OK	0.0529883	0.306496	2.53212	1.02544	0.23575	0.491071	no
TraesCS1A02G163900	TraesCS1A02G163900	-	1A:295227959-295232820	10_1_94	10_1_128	OK	2.36372	2.13566	-0.146377	-0.454536	0.4226	0.669957	no
TraesCS1A02G164000	TraesCS1A02G164000	-	1A:295458804-295464502	10_1_94	10_1_128	OK	7.59815	7.68776	0.0169152	0.0585005	0.9213	0.967371	no
TraesCS1A02G164200	TraesCS1A02G164200	-	1A:295584872-295590785	10_1_94	10_1_128	OK	7.11978	5.75423	-0.307212	-1.04884	0.0689	0.24125	no
TraesCS1A02G164300	TraesCS1A02G164300	-	1A:296204791-296210638	10_1_94	10_1_128	OK	0.656328	0.566137	-0.213266	-0.498006	0.39515	0.647278	no
TraesCS1A02G164400	TraesCS1A02G164400	-	1A:296212248-296215494	10_1_94	10_1_128	OK	5.10008	5.57417	0.128238	0.375277	0.5102	0.736334	no
TraesCS1A02G164500	TraesCS1A02G164500	-	1A:296237958-296242886	10_1_94	10_1_128	OK	0.653869	0.226965	-1.52653	-2.20093	0.00085	0.0114514	yes
TraesCS1A02G164600	TraesCS1A02G164600	-	1A:297376880-297381017	10_1_94	10_1_128	OK	3.42882	4.02421	0.230995	0.618405	0.27805	0.535969	no
TraesCS1A02G164700	TraesCS1A02G164700	-	1A:297696461-297700859	10_1_94	10_1_128	OK	3.61496	4.61463	0.352233	1.07033	0.06395	0.230727	no
TraesCS1A02G164800	TraesCS1A02G164800	-	1A:297744934-297751007	10_1_94	10_1_128	OK	23.151	24.9445	0.107645	0.375049	0.51365	0.738474	no
TraesCS1A02G164900	TraesCS1A02G164900	-	1A:297872018-297874932	10_1_94	10_1_128	OK	6.03523	13.4372	1.15476	3.50237	5e-05	0.00112473	yes
TraesCS1A02G165300	TraesCS1A02G165300	-	1A:298034052-298037445	10_1_94	10_1_128	OK	6.70631	6.38989	-0.0697264	-0.204327	0.7226	0.870761	no
TraesCS1A02G165500	TraesCS1A02G165500	-	1A:298108441-298116154	10_1_94	10_1_128	OK	13.1448	11.0114	-0.255493	-0.883546	0.11935	0.334986	no
TraesCS1A02G165600	TraesCS1A02G165600	-	1A:298152316-298155073	10_1_94	10_1_128	OK	0.591743	0.682764	0.206415	0.326307	0.56555	0.773889	no
TraesCS1A02G165700	TraesCS1A02G165700	-	1A:298557742-298566718	10_1_94	10_1_128	OK	3.34444	4.66316	0.479544	1.39741	0.0173	0.0998639	no
TraesCS1A02G165800	TraesCS1A02G165800	-	1A:298601922-298610934	10_1_94	10_1_128	OK	16.5991	16.1167	-0.04255	-0.141668	0.8058	0.915276	no
TraesCS1A02G165900	TraesCS1A02G165900	-	1A:298613621-298615547	10_1_94	10_1_128	OK	5.68825	5.34959	-0.0885555	-0.227712	0.6932	0.854692	no
TraesCS1A02G166100	TraesCS1A02G166100	-	1A:298635519-298636647	10_1_94	10_1_128	OK	0.505135	1.29237	1.35528	2.05672	0.00105	0.0135253	yes
TraesCS1A02G166900	TraesCS1A02G166900	-	1A:299624484-299657841	10_1_94	10_1_128	OK	1.81368	1.43011	-0.342793	-1.1528	0.04765	0.192685	no
TraesCS1A02G167000	TraesCS1A02G167000	-	1A:299719196-299719790	10_1_94	10_1_128	OK	0.248365	0.318844	0.360387	0.256963	0.6572	0.832659	no
TraesCS1A02G167100	TraesCS1A02G167100	-	1A:300003983-300004745	10_1_94	10_1_128	OK	0.935785	0.897869	-0.0596731	-0.0606292	0.93445	0.972792	no
TraesCS1A02G167200	TraesCS1A02G167200	-	1A:300100763-300102768	10_1_94	10_1_128	OK	14.8275	15.4539	0.0596993	0.175563	0.7531	0.887572	no
TraesCS1A02G167300	TraesCS1A02G167300	-	1A:300105515-300106916	10_1_94	10_1_128	OK	2.04239	1.37738	-0.568332	-1.05881	0.0699	0.243529	no
TraesCS1A02G167400	TraesCS1A02G167400	-	1A:300107114-300111644	10_1_94	10_1_128	OK	4.03978	2.70532	-0.578477	-1.79696	0.0021	0.0228607	yes
TraesCS1A02G167600	TraesCS1A02G167600	-	1A:300395390-300396164	10_1_94	10_1_128	OK	6.32729	4.84108	-0.386257	-0.796457	0.1623	0.397511	no
TraesCS1A02G168100	TraesCS1A02G168100	-	1A:300856553-300860113	10_1_94	10_1_128	OK	13.7833	13.1163	-0.0715615	-0.235901	0.685	0.85021	no
TraesCS1A02G168400	TraesCS1A02G168400	-	1A:301128321-301134198	10_1_94	10_1_128	OK	4.06838	4.74783	0.222816	0.658591	0.26045	0.51722	no
TraesCS1A02G168500	TraesCS1A02G168500	-	1A:301158123-301162597	10_1_94	10_1_128	OK	3.3154	2.8012	-0.243136	-0.514961	0.371	0.626694	no
TraesCS1A02G168600	TraesCS1A02G168600	-	1A:301196753-301200037	10_1_94	10_1_128	OK	42.8306	43.2383	0.0136685	0.046565	0.93605	0.973467	no
TraesCS1A02G168700	TraesCS1A02G168700	-	1A:301628583-301631797	10_1_94	10_1_128	OK	1.011	0.69384	-0.543105	-1.17296	0.0443	0.184019	no
TraesCS1A02G168800	TraesCS1A02G168800	-	1A:301773019-301775767	10_1_94	10_1_128	OK	1.15911	0.879748	-0.397856	-0.904733	0.11645	0.330159	no
TraesCS1A02G168900	TraesCS1A02G168900	-	1A:301776168-301779892	10_1_94	10_1_128	OK	6.2251	5.32548	-0.225185	-0.76138	0.18395	0.426566	no
TraesCS1A02G169000	TraesCS1A02G169000	-	1A:301781000-301784189	10_1_94	10_1_128	OK	9.72465	10.0665	0.0498395	0.174335	0.76565	0.894314	no
TraesCS1A02G169100	TraesCS1A02G169100	-	1A:301857602-301864368	10_1_94	10_1_128	OK	8.52002	7.61686	-0.16166	-0.498808	0.3804	0.634924	no
TraesCS1A02G169200	TraesCS1A02G169200	-	1A:301894090-301894885	10_1_94	10_1_128	OK	2.76206	2.72193	-0.0211174	-0.0346375	0.94815	0.977907	no
TraesCS1A02G169300	TraesCS1A02G169300	-	1A:301895908-301899325	10_1_94	10_1_128	OK	6.21488	6.70795	0.110144	0.343249	0.54505	0.760146	no
TraesCS1A02G169500	TraesCS1A02G169500	-	1A:302198138-302200788	10_1_94	10_1_128	OK	6.37121	9.83359	0.626151	1.81133	0.0019	0.0211691	yes
TraesCS1A02G169600	TraesCS1A02G169600	-	1A:302628522-302639166	10_1_94	10_1_128	OK	3.23578	2.93522	-0.140644	-0.363205	0.5308	0.750363	no
TraesCS1A02G170000	TraesCS1A02G170000	-	1A:303727690-303730110	10_1_94	10_1_128	OK	18.6404	21.1817	0.184389	0.602824	0.28945	0.547657	no
TraesCS1A02G170100	TraesCS1A02G170100	-	1A:303849554-303852175	10_1_94	10_1_128	OK	6.5298	5.0878	-0.359998	-1.03345	0.0777	0.25978	no
TraesCS1A02G170200	TraesCS1A02G170200	-	1A:303853526-303858626	10_1_94	10_1_128	OK	3.83413	3.55393	-0.109483	-0.324357	0.572	0.778066	no
TraesCS1A02G170300	TraesCS1A02G170300	-	1A:304029763-304036570	10_1_94	10_1_128	OK	2.02769	1.80098	-0.171055	-0.48128	0.4041	0.654411	no
TraesCS1A02G170400	TraesCS1A02G170400	-	1A:304036914-304047086	10_1_94	10_1_128	OK	5.87935	5.2218	-0.17111	-0.597971	0.30265	0.561229	no
TraesCS1A02G170500	TraesCS1A02G170500	-	1A:304996059-304998794	10_1_94	10_1_128	OK	3.78111	2.18882	-0.788654	-2.37628	0.0002	0.00362247	yes
TraesCS1A02G170600	TraesCS1A02G170600	-	1A:305004104-305006483	10_1_94	10_1_128	OK	16.8031	23.0978	0.459026	1.52982	0.0085	0.0618351	no
TraesCS1A02G170700	TraesCS1A02G170700	-	1A:305326593-305329046	10_1_94	10_1_128	OK	1.03647	1.24358	0.262824	0.394	0.48805	0.720511	no
TraesCS1A02G170900	TraesCS1A02G170900	-	1A:305363882-305368036	10_1_94	10_1_128	OK	2.34556	3.19658	0.446595	1.12441	0.04875	0.195481	no
TraesCS1A02G171000	TraesCS1A02G171000	-	1A:305606260-305608388	10_1_94	10_1_128	OK	112.713	287.502	1.35092	4.13244	5e-05	0.00112473	yes
TraesCS1A02G171100	TraesCS1A02G171100	-	1A:306106801-306115293	10_1_94	10_1_128	OK	5.40789	4.94212	-0.129936	-0.412736	0.47425	0.71007	no
TraesCS1A02G171200	TraesCS1A02G171200	-	1A:306117844-306120605	10_1_94	10_1_128	OK	3.1774	2.95841	-0.103025	-0.276428	0.63155	0.817269	no
TraesCS1A02G171300	TraesCS1A02G171300	-	1A:306149737-306151032	10_1_94	10_1_128	OK	1.18982	1.30009	0.127874	0.175932	0.74945	0.88584	no
TraesCS1A02G171400	TraesCS1A02G171400	-	1A:306550346-306553305	10_1_94	10_1_128	OK	8.24315	11.7473	0.511064	1.15136	0.0497	0.197926	no
TraesCS1A02G171500	TraesCS1A02G171500	-	1A:306637418-306644050	10_1_94	10_1_128	OK	1.25371	0.612807	-1.0327	-2.23246	0.0004	0.0063663	yes
TraesCS1A02G171600	TraesCS1A02G171600	-	1A:306684327-306684652	10_1_94	10_1_128	OK	6.75444	5.58766	-0.273593	-0.366021	0.52175	0.74372	no
TraesCS1A02G171700	TraesCS1A02G171700	-	1A:307033683-307041155	10_1_94	10_1_128	OK	2.23027	2.07112	-0.106807	-0.291297	0.61535	0.807087	no
TraesCS1A02G171800	TraesCS1A02G171800	-	1A:307043473-307044677	10_1_94	10_1_128	OK	0.167191	0.876561	2.39035	2.25648	0.00325	0.0313469	yes
TraesCS1A02G172100	TraesCS1A02G172100	-	1A:307700420-307707523	10_1_94	10_1_128	OK	4.90334	3.53572	-0.47176	-1.5848	0.005	0.0426196	yes
TraesCS1A02G172300	TraesCS1A02G172300	-	1A:308202619-308211209	10_1_94	10_1_128	OK	4.36221	4.56917	0.0668716	0.208579	0.71465	0.866922	no
TraesCS1A02G172700	TraesCS1A02G172700	-	1A:308571440-308576188	10_1_94	10_1_128	OK	25.6993	34.9967	0.445488	1.53719	0.00895	0.0639788	no
TraesCS1A02G172800	TraesCS1A02G172800	-	1A:308786781-308787045	10_1_94	10_1_128	OK	1.04663	0.812874	-0.364652	-0.275763	0.6128	0.805452	no
TraesCS1A02G173000	TraesCS1A02G173000	-	1A:308810894-308811509	10_1_94	10_1_128	OK	0.539743	0.351138	-0.620235	-0.608814	0.29765	0.555919	no
TraesCS1A02G173100	TraesCS1A02G173100	-	1A:308812573-308816474	10_1_94	10_1_128	OK	31.6643	44.2482	0.482764	1.57081	0.00715	0.0550238	no
TraesCS1A02G173200	TraesCS1A02G173200	-	1A:308950730-308953133	10_1_94	10_1_128	OK	13.84	17.2345	0.316453	1.05703	0.06685	0.236953	no
TraesCS1A02G173400	TraesCS1A02G173400	-	1A:309401614-309403447	10_1_94	10_1_128	OK	120.258	108.795	-0.144521	-0.486237	0.39565	0.64755	no
TraesCS1A02G173500	TraesCS1A02G173500	-	1A:309457555-309466082	10_1_94	10_1_128	OK	1.63514	2.02644	0.309539	0.786211	0.16555	0.402084	no
TraesCS1A02G173600	TraesCS1A02G173600	-	1A:309740230-309741734	10_1_94	10_1_128	OK	0.332452	0.648296	0.963505	1.22852	0.033	0.152417	no
TraesCS1A02G173700	TraesCS1A02G173700	-	1A:309742788-309758319	10_1_94	10_1_128	OK	3.17798	3.93261	0.307376	0.957082	0.09515	0.293368	no
TraesCS1A02G173800	TraesCS1A02G173800	-	1A:309789691-309791565	10_1_94	10_1_128	OK	0.99877	1.32629	0.409172	0.672956	0.2326	0.487006	no
TraesCS1A02G174000	TraesCS1A02G174000	-	1A:310130104-310255049	10_1_94	10_1_128	OK	10.493	9.43146	-0.153872	-0.452762	0.4211	0.668598	no
TraesCS1A02G174100	TraesCS1A02G174100	-	1A:311059508-311060627	10_1_94	10_1_128	OK	0.399155	1.33719	1.74419	2.06943	0.003	0.0296639	yes
TraesCS1A02G174200	TraesCS1A02G174200	-	1A:311525111-311526359	10_1_94	10_1_128	OK	0.189531	1.01504	2.42103	3.85917	5e-05	0.00112473	yes
TraesCS1A02G174500	TraesCS1A02G174500	-	1A:311812455-311816565	10_1_94	10_1_128	OK	3.02144	2.53661	-0.252337	-0.60678	0.2902	0.548324	no
TraesCS1A02G174600	TraesCS1A02G174600	-	1A:311846859-311852943	10_1_94	10_1_128	OK	10.1672	7.99759	-0.346285	-1.20228	0.03645	0.162104	no
TraesCS1A02G174700	TraesCS1A02G174700	-	1A:312159892-312161436	10_1_94	10_1_128	OK	52.2932	79.8424	0.610533	2.07508	0.0004	0.0063663	yes
TraesCS1A02G174900	TraesCS1A02G174900	-	1A:312583633-312607067	10_1_94	10_1_128	OK	0.774212	0.756064	-0.0342202	-0.0413157	0.95735	0.981118	no
TraesCS1A02G175000	TraesCS1A02G175000	-	1A:312772249-312777623	10_1_94	10_1_128	OK	13.0901	11.6158	-0.172387	-0.588909	0.3011	0.559579	no
TraesCS1A02G175200	TraesCS1A02G175200	-	1A:313161459-313162228	10_1_94	10_1_128	OK	343.087	380.143	0.147968	0.461994	0.4168	0.665547	no
TraesCS1A02G175500	TraesCS1A02G175500	-	1A:313489230-313491849	10_1_94	10_1_128	OK	8.18402	11.9925	0.551256	1.75793	0.00195	0.0216044	yes
TraesCS1A02G175600	TraesCS1A02G175600	-	1A:313590609-313592112	10_1_94	10_1_128	OK	0.333306	0.198856	-0.74512	-1.0565	0.07045	0.244569	no
TraesCS1A02G175700	TraesCS1A02G175700	-	1A:313738700-313751739	10_1_94	10_1_128	OK	1.99737	1.64195	-0.282694	-0.75203	0.20045	0.448166	no
TraesCS1A02G175800	TraesCS1A02G175800	-	1A:313738700-313751739	10_1_94	10_1_128	OK	5.36809	5.98339	0.156554	0.262647	0.65605	0.83192	no
TraesCS1A02G175900	TraesCS1A02G175900	-	1A:313903530-313912668	10_1_94	10_1_128	OK	3.90479	2.94253	-0.408186	-1.30199	0.02345	0.122211	no
TraesCS1A02G176000	TraesCS1A02G176000	-	1A:314428209-314432375	10_1_94	10_1_128	OK	2.17843	2.29206	0.0733617	0.164594	0.7867	0.905862	no
TraesCS1A02G176200	TraesCS1A02G176200	-	1A:314511389-314513466	10_1_94	10_1_128	OK	4.39658	4.23277	-0.0547789	-0.154738	0.78945	0.906863	no
TraesCS1A02G176300	TraesCS1A02G176300	-	1A:314620482-314624358	10_1_94	10_1_128	OK	0.834929	0.271374	-1.62137	-2.11421	0.0018	0.0203842	yes
TraesCS1A02G176500	TraesCS1A02G176500	-	1A:315834150-315840625	10_1_94	10_1_128	OK	16.3327	16.2683	-0.00569913	-0.0177001	0.9759	0.98838	no
TraesCS1A02G176700	TraesCS1A02G176700	-	1A:317810557-317815516	10_1_94	10_1_128	OK	20.8935	24.1711	0.210234	0.717139	0.2195	0.471648	no
TraesCS1A02G176800	TraesCS1A02G176800	-	1A:319077589-319079046	10_1_94	10_1_128	OK	10.8848	9.95972	-0.128136	-0.37897	0.50385	0.731637	no
TraesCS1A02G176900	TraesCS1A02G176900	-	1A:319079822-319087554	10_1_94	10_1_128	OK	1.74212	2.22085	0.350271	0.969349	0.09265	0.28854	no
TraesCS1A02G177000	TraesCS1A02G177000	-	1A:319319607-319321634	10_1_94	10_1_128	OK	30.6049	36.9399	0.271415	0.943723	0.1038	0.308199	no
TraesCS1A02G177100	TraesCS1A02G177100	-	1A:319445758-319447575	10_1_94	10_1_128	OK	3.95837	7.60832	0.94267	2.41134	5e-05	0.00112473	yes
TraesCS1A02G177300	TraesCS1A02G177300	-	1A:319887493-319889455	10_1_94	10_1_128	OK	2.74402	4.58568	0.740843	1.84448	0.0016	0.0186681	yes
TraesCS1A02G177400	TraesCS1A02G177400	-	1A:320222698-320224716	10_1_94	10_1_128	OK	5.218	4.81552	-0.115803	-0.373521	0.51615	0.740256	no
TraesCS1A02G177500	TraesCS1A02G177500	-	1A:320333953-320338598	10_1_94	10_1_128	OK	7.34105	3.59511	-1.02995	-2.78548	5e-05	0.00112473	yes
TraesCS1A02G177600	TraesCS1A02G177600	-	1A:320479859-320494972	10_1_94	10_1_128	OK	7.18574	5.45415	-0.397782	-1.39289	0.01625	0.0958454	no
TraesCS1A02G177700	TraesCS1A02G177700	-	1A:320891333-320895519	10_1_94	10_1_128	OK	7.92362	6.50501	-0.284608	-0.940588	0.10305	0.306987	no
TraesCS1A02G177800	TraesCS1A02G177800	-	1A:321110254-321114846	10_1_94	10_1_128	OK	5.44919	5.69978	0.0648628	0.182998	0.7447	0.883412	no
TraesCS1A02G178100	TraesCS1A02G178100	-	1A:321402668-321412297	10_1_94	10_1_128	OK	3.96552	3.59367	-0.142053	-0.495241	0.38855	0.641613	no
TraesCS1A02G178200	TraesCS1A02G178200	-	1A:321875569-321880525	10_1_94	10_1_128	OK	5.91899	7.05939	0.254192	0.807391	0.15515	0.387797	no
TraesCS1A02G178300	TraesCS1A02G178300	-	1A:321882665-321888083	10_1_94	10_1_128	OK	4.13313	3.97793	-0.0552146	-0.17532	0.7578	0.890052	no
TraesCS1A02G178400	TraesCS1A02G178400	-	1A:322572274-322577295	10_1_94	10_1_128	OK	2.0801	2.02433	-0.0392113	-0.106218	0.8532	0.937398	no
TraesCS1A02G178600	TraesCS1A02G178600	-	1A:323189042-323192810	10_1_94	10_1_128	OK	0.416195	0.305658	-0.445344	-0.802677	0.15905	0.392843	no
TraesCS1A02G178700	TraesCS1A02G178700	-	1A:323204776-323205142	10_1_94	10_1_128	OK	1.68384	1.21473	-0.47112	-0.426138	0.4536	0.693721	no
TraesCS1A02G179000	TraesCS1A02G179000	-	1A:323642133-323645469	10_1_94	10_1_128	OK	50.2774	37.527	-0.421982	-1.41918	0.0123	0.0796084	no
TraesCS1A02G179100	TraesCS1A02G179100	-	1A:323894491-323894761	10_1_94	10_1_128	OK	1.34383	0.301188	-2.15762	-1.74197	0.07735	0.258974	no
TraesCS1A02G179400	TraesCS1A02G179400	-	1A:324490253-324490897	10_1_94	10_1_128	OK	26.3302	25.8382	-0.0272135	-0.0775748	0.89405	0.95578	no
TraesCS1A02G179500	TraesCS1A02G179500	-	1A:324494214-324498371	10_1_94	10_1_128	OK	2.88775	3.09786	0.101324	0.227806	0.6948	0.855446	no
TraesCS1A02G179600	TraesCS1A02G179600	-	1A:324498892-324501933	10_1_94	10_1_128	OK	10.4757	10.6766	0.0274048	0.0943551	0.87535	0.947795	no
TraesCS1A02G179700	TraesCS1A02G179700	-	1A:324609924-324619770	10_1_94	10_1_128	OK	3.67921	4.3617	0.245494	0.828998	0.1525	0.384037	no
TraesCS1A02G180000	TraesCS1A02G180000	-	1A:325032421-325033066	10_1_94	10_1_128	OK	6.56858	14.9958	1.19091	2.39406	0.0001	0.00206252	yes
TraesCS1A02G180100	TraesCS1A02G180100	-	1A:325036710-325049320	10_1_94	10_1_128	OK	11.8482	11.3673	-0.0597826	-0.118569	0.8403	0.931837	no
TraesCS1A02G180200	TraesCS1A02G180200	-	1A:325036710-325049320	10_1_94	10_1_128	OK	2.61108	2.26663	-0.204098	-0.544793	0.3413	0.59844	no
TraesCS1A02G180300	TraesCS1A02G180300	-	1A:325049786-325054523	10_1_94	10_1_128	OK	4.55968	4.671	0.0347994	0.109323	0.8554	0.938442	no
TraesCS1A02G180400	TraesCS1A02G180400	-	1A:325782119-325788800	10_1_94	10_1_128	OK	1.02117	0.961117	-0.0874466	-0.197797	0.7309	0.876011	no
TraesCS1A02G180500	TraesCS1A02G180500	-	1A:326199376-326214529	10_1_94	10_1_128	OK	2.99771	3.07246	0.0355308	0.118856	0.83555	0.929367	no
TraesCS1A02G180800	TraesCS1A02G180800	-	1A:327005243-327018031	10_1_94	10_1_128	OK	9.77133	11.9809	0.294106	0.900243	0.117	0.33099	no
TraesCS1A02G181000	TraesCS1A02G181000	-	1A:327005243-327018031	10_1_94	10_1_128	OK	7.96609	4.27149	-0.899133	-1.1605	0.05765	0.217054	no
TraesCS1A02G181100	TraesCS1A02G181100	-	1A:327271127-327271956	10_1_94	10_1_128	OK	60.7366	53.3531	-0.186993	-0.614063	0.28325	0.541348	no
TraesCS1A02G181400	TraesCS1A02G181400	-	1A:327525811-327531391	10_1_94	10_1_128	OK	4.53243	3.71745	-0.28597	-0.633451	0.27325	0.530631	no
TraesCS1A02G181500	TraesCS1A02G181500	-	1A:327525811-327531391	10_1_94	10_1_128	OK	22.2472	26.5956	0.257568	0.696644	0.2205	0.472888	no
TraesCS1A02G181600	TraesCS1A02G181600	-	1A:327531616-327537648	10_1_94	10_1_128	OK	1.98635	1.08035	-0.878628	-2.01237	0.0009	0.012005	yes
TraesCS1A02G181700	TraesCS1A02G181700	-	1A:327712387-327713606	10_1_94	10_1_128	OK	2.37458	0.0270513	-6.45583	-3.87217	0.1573	0.390358	no
TraesCS1A02G181900	TraesCS1A02G181900	-	1A:328244900-328253761	10_1_94	10_1_128	OK	6.24741	5.54325	-0.172526	-0.597461	0.30695	0.565192	no
TraesCS1A02G182000	TraesCS1A02G182000	-	1A:328254104-328257572	10_1_94	10_1_128	OK	4.65231	4.94316	0.0874884	0.259951	0.648	0.827062	no
TraesCS1A02G182100	TraesCS1A02G182100	-	1A:328713962-328716840	10_1_94	10_1_128	OK	3.26977	3.1217	-0.0668563	-0.175598	0.7649	0.894135	no
TraesCS1A02G182200	TraesCS1A02G182200	-	1A:328840892-328842295	10_1_94	10_1_128	OK	1.02633	1.10016	0.100223	0.163848	0.777	0.900426	no
TraesCS1A02G182300	TraesCS1A02G182300	-	1A:329246840-329249014	10_1_94	10_1_128	OK	3.32055	4.24075	0.352896	0.83527	0.1514	0.382615	no
TraesCS1A02G182400	TraesCS1A02G182400	-	1A:330082864-330086356	10_1_94	10_1_128	OK	33.3627	25.9888	-0.360347	-1.23606	0.0311	0.14661	no
TraesCS1A02G182500	TraesCS1A02G182500	-	1A:330087478-330088533	10_1_94	10_1_128	OK	4.54114	5.45541	0.264634	0.589171	0.3012	0.559712	no
TraesCS1A02G182600	TraesCS1A02G182600	-	1A:330686906-330688311	10_1_94	10_1_128	OK	0.611093	0.636965	0.0598224	0.070326	0.8971	0.957403	no
TraesCS1A02G182700	TraesCS1A02G182700	-	1A:330765991-330771472	10_1_94	10_1_128	OK	3.40937	3.51661	0.0446826	0.129754	0.8192	0.921218	no
TraesCS1A02G182800	TraesCS1A02G182800	-	1A:331233349-331237174	10_1_94	10_1_128	OK	1.44712	1.16761	-0.309621	-0.697488	0.229	0.482963	no
TraesCS1A02G182900	TraesCS1A02G182900	-	1A:331269458-331273223	10_1_94	10_1_128	OK	17.6804	2.33937	-2.91796	-8.93748	5e-05	0.00112473	yes
TraesCS1A02G183000	TraesCS1A02G183000	-	1A:331318065-331323293	10_1_94	10_1_128	OK	4.08426	3.46728	-0.236271	-0.743148	0.19685	0.443376	no
TraesCS1A02G183200	TraesCS1A02G183200	-	1A:332044494-332047279	10_1_94	10_1_128	OK	0.0738327	0.294749	1.99715	0.902366	0.03335	0.153258	no
TraesCS1A02G183300	TraesCS1A02G183300	-	1A:332382633-332384185	10_1_94	10_1_128	OK	0.403401	0.359385	-0.166685	-0.16215	0.78475	0.904881	no
TraesCS1A02G183400	TraesCS1A02G183400	-	1A:333134460-333139522	10_1_94	10_1_128	OK	6.77136	11.0959	0.712515	2.10223	0.0002	0.00362247	yes
TraesCS1A02G183800	TraesCS1A02G183800	-	1A:333613053-333627407	10_1_94	10_1_128	OK	3.9853	4.08079	0.0341581	0.119371	0.8365	0.929779	no
TraesCS1A02G183900	TraesCS1A02G183900	-	1A:333868547-333886602	10_1_94	10_1_128	OK	2.49844	2.72772	0.126665	0.398419	0.4936	0.724468	no
TraesCS1A02G184000	TraesCS1A02G184000	-	1A:333913244-333914392	10_1_94	10_1_128	OK	1.31313	2.14354	0.706991	1.20265	0.0377	0.16543	no
TraesCS1A02G184100	TraesCS1A02G184100	-	1A:333917301-333922150	10_1_94	10_1_128	OK	6.14666	5.6842	-0.112845	-0.370827	0.52175	0.74372	no
TraesCS1A02G184300	TraesCS1A02G184300	-	1A:334200700-334205333	10_1_94	10_1_128	OK	19.9285	19.7753	-0.0111376	-0.0368944	0.94955	0.978381	no
TraesCS1A02G184500	TraesCS1A02G184500	-	1A:334446533-334452739	10_1_94	10_1_128	OK	7.67425	7.26721	-0.0786254	-0.272395	0.63535	0.819494	no
TraesCS1A02G184600	TraesCS1A02G184600	-	1A:335012316-335034601	10_1_94	10_1_128	OK	5.16777	5.36787	0.0548095	0.187474	0.746	0.884193	no
TraesCS1A02G184800	TraesCS1A02G184800	-	1A:335542105-335543221	10_1_94	10_1_128	OK	1.38416	0.997769	-0.472238	-0.948234	0.10135	0.304045	no
TraesCS1A02G184900	TraesCS1A02G184900	-	1A:335545265-335546654	10_1_94	10_1_128	OK	1.81823	2.4874	0.452103	0.814714	0.15405	0.386284	no
TraesCS1A02G185100	TraesCS1A02G185100	-	1A:335825933-335829117	10_1_94	10_1_128	OK	2.03407	1.96361	-0.0508623	-0.107578	0.85245	0.937129	no
TraesCS1A02G185300	TraesCS1A02G185300	-	1A:335830803-335836281	10_1_94	10_1_128	OK	4.52465	3.88563	-0.219659	-0.700285	0.21425	0.465493	no
TraesCS1A02G185400	TraesCS1A02G185400	-	1A:336213580-336214675	10_1_94	10_1_128	OK	0.707966	1.02055	0.527589	0.620995	0.2714	0.528682	no
TraesCS1A02G185500	TraesCS1A02G185500	-	1A:336237671-336240333	10_1_94	10_1_128	OK	0.604658	0.760847	0.331487	0.727721	0.2213	0.473748	no
TraesCS1A02G185700	TraesCS1A02G185700	-	1A:336475939-336477065	10_1_94	10_1_128	OK	0.0857942	0.357994	2.06098	1.30945	0.1123	0.323322	no
TraesCS1A02G185800	TraesCS1A02G185800	-	1A:336607632-336611079	10_1_94	10_1_128	OK	0.997109	1.10218	0.144531	0.238372	0.6883	0.852051	no
TraesCS1A02G185900	TraesCS1A02G185900	-	1A:337007360-337017141	10_1_94	10_1_128	OK	4.44216	4.29198	-0.0496191	-0.167595	0.76525	0.894187	no
TraesCS1A02G186100	TraesCS1A02G186100	-	1A:337300646-337301870	10_1_94	10_1_128	OK	4.46486	4.39887	-0.021483	-0.0527364	0.9277	0.970124	no
TraesCS1A02G186200	TraesCS1A02G186200	-	1A:337628886-337629897	10_1_94	10_1_128	OK	0.978862	2.51632	1.36214	2.22625	0.00065	0.00931096	yes
TraesCS1A02G186300	TraesCS1A02G186300	-	1A:337653974-337655149	10_1_94	10_1_128	OK	0.0241365	0.351185	3.86294	1.54202	0.1464	0.375594	no
TraesCS1A02G186500	TraesCS1A02G186500	-	1A:337657365-337658581	10_1_94	10_1_128	OK	1.73764	2.2284	0.358884	0.745985	0.1913	0.435823	no
TraesCS1A02G186700	TraesCS1A02G186700	-	1A:337703102-337704240	10_1_94	10_1_128	OK	0.973993	1.71663	0.817597	1.29174	0.02895	0.139921	no
TraesCS1A02G186800	TraesCS1A02G186800	-	1A:337775913-337777000	10_1_94	10_1_128	OK	4.06497	7.38093	0.860559	2.01175	0.00075	0.0103462	yes
TraesCS1A02G187000	TraesCS1A02G187000	-	1A:337947842-337949587	10_1_94	10_1_128	OK	0.344846	0.356704	0.0487746	0.0620991	0.9039	0.960182	no
TraesCS1A02G187100	TraesCS1A02G187100	-	1A:337981556-337987708	10_1_94	10_1_128	OK	0.185859	0.47469	1.35278	1.71107	0.00625	0.0501742	no
TraesCS1A02G187300	TraesCS1A02G187300	-	1A:338214691-338217213	10_1_94	10_1_128	OK	26.3035	26.2695	-0.00186644	-0.00653464	0.9924	0.995689	no
TraesCS1A02G187400	TraesCS1A02G187400	-	1A:338581947-338590787	10_1_94	10_1_128	OK	1.75026	1.25279	-0.48243	-0.931829	0.1168	0.33063	no
TraesCS1A02G187500	TraesCS1A02G187500	-	1A:338581947-338590787	10_1_94	10_1_128	OK	2.14116	2.67377	0.320484	0.517031	0.364	0.620007	no
TraesCS1A02G187600	TraesCS1A02G187600	-	1A:338593152-338597314	10_1_94	10_1_128	OK	1.2232	1.12507	-0.120648	-0.254917	0.6532	0.830152	no
TraesCS1A02G187700	TraesCS1A02G187700	-	1A:338600465-338600819	10_1_94	10_1_128	OK	1.51601	3.37946	1.15652	1.18205	0.0521	0.203924	no
TraesCS1A02G187800	TraesCS1A02G187800	-	1A:338833036-338836486	10_1_94	10_1_128	OK	2.01667	2.43948	0.274601	0.553474	0.34015	0.59743	no
TraesCS1A02G188000	TraesCS1A02G188000	-	1A:339483295-339484492	10_1_94	10_1_128	OK	6.19782	5.08815	-0.284621	-0.591067	0.30335	0.561737	no
TraesCS1A02G188200	TraesCS1A02G188200	-	1A:340010732-340014644	10_1_94	10_1_128	OK	6.483	7.2812	0.167514	0.512369	0.3736	0.628901	no
TraesCS1A02G188400	TraesCS1A02G188400	-	1A:340249594-340250151	10_1_94	10_1_128	OK	17.2863	13.0323	-0.407545	-1.11572	0.05145	0.202475	no
TraesCS1A02G188500	TraesCS1A02G188500	-	1A:340409311-340413789	10_1_94	10_1_128	OK	13.5207	15.7791	0.222839	0.702608	0.2175	0.469373	no
TraesCS1A02G188600	TraesCS1A02G188600	-	1A:340415025-340428765	10_1_94	10_1_128	OK	4.05495	5.19049	0.356185	1.00127	0.0789	0.262181	no
TraesCS1A02G188700	TraesCS1A02G188700	-	1A:341015025-341017660	10_1_94	10_1_128	OK	8.48046	11.1168	0.390532	1.24625	0.0291	0.140372	no
TraesCS1A02G188800	TraesCS1A02G188800	-	1A:341867720-341871890	10_1_94	10_1_128	OK	5.21017	5.42724	0.0588888	0.181385	0.7543	0.888227	no
TraesCS1A02G188900	TraesCS1A02G188900	-	1A:341872093-341873949	10_1_94	10_1_128	OK	5.23496	5.86915	0.164972	0.401977	0.4861	0.718939	no
TraesCS1A02G189000	TraesCS1A02G189000	-	1A:342379979-342384645	10_1_94	10_1_128	OK	4.30663	2.70902	-0.668788	-1.9988	0.00075	0.0103462	yes
TraesCS1A02G189100	TraesCS1A02G189100	-	1A:342387314-342391668	10_1_94	10_1_128	OK	12.4565	15.5496	0.319979	1.08702	0.0579	0.217663	no
TraesCS1A02G189200	TraesCS1A02G189200	-	1A:342391688-342393474	10_1_94	10_1_128	OK	1.81047	1.59726	-0.180767	-0.317584	0.5785	0.78244	no
TraesCS1A02G189300	TraesCS1A02G189300	-	1A:342433544-342435218	10_1_94	10_1_128	OK	0.527606	0.441207	-0.258004	-0.326303	0.5722	0.778195	no
TraesCS1A02G189500	TraesCS1A02G189500	-	1A:342875130-342878854	10_1_94	10_1_128	OK	1.0385	0.676675	-0.617962	-1.13257	0.05375	0.207831	no
TraesCS1A02G189600	TraesCS1A02G189600	-	1A:343389703-343395042	10_1_94	10_1_128	OK	4.08555	4.46424	0.127885	0.386596	0.4954	0.725763	no
TraesCS1A02G189700	TraesCS1A02G189700	-	1A:343395335-343397180	10_1_94	10_1_128	OK	0.590399	0.345435	-0.773278	-0.893569	0.1136	0.325171	no
TraesCS1A02G189900	TraesCS1A02G189900	-	1A:343614781-343621756	10_1_94	10_1_128	OK	0.442828	0.973887	1.13701	2.00997	0.001	0.0130083	yes
TraesCS1A02G190000	TraesCS1A02G190000	-	1A:343614781-343621756	10_1_94	10_1_128	OK	0.351317	0.304085	-0.208302	-0.184834	0.6997	0.8583	no
TraesCS1A02G190100	TraesCS1A02G190100	-	1A:343673958-343676434	10_1_94	10_1_128	OK	0.584825	0.831235	0.50725	0.83859	0.14255	0.370315	no
TraesCS1A02G190200	TraesCS1A02G190200	-	1A:343680836-343685974	10_1_94	10_1_128	OK	6.39253	5.16502	-0.307613	-0.967407	0.0893	0.282663	no
TraesCS1A02G190400	TraesCS1A02G190400	-	1A:344189325-344189787	10_1_94	10_1_128	OK	19.0583	16.4423	-0.213004	-0.54269	0.3527	0.609387	no
TraesCS1A02G190500	TraesCS1A02G190500	-	1A:344290257-344294613	10_1_94	10_1_128	OK	6.39828	4.27583	-0.581481	-1.89086	0.001	0.0130083	yes
TraesCS1A02G190700	TraesCS1A02G190700	-	1A:344480198-344488546	10_1_94	10_1_128	OK	4.05437	2.78153	-0.543597	-1.89789	0.0009	0.012005	yes
TraesCS1A02G190800	TraesCS1A02G190800	-	1A:345108252-345116586	10_1_94	10_1_128	OK	9.48409	7.05251	-0.427371	-1.47356	0.0127	0.0814068	no
TraesCS1A02G190900	TraesCS1A02G190900	-	1A:345167844-345172017	10_1_94	10_1_128	OK	10.0901	9.41283	-0.100236	-0.315916	0.5808	0.783871	no
TraesCS1A02G191000	TraesCS1A02G191000	-	1A:345299959-345304595	10_1_94	10_1_128	OK	1.14248	1.40545	0.298863	0.597632	0.29715	0.555458	no
TraesCS1A02G191300	TraesCS1A02G191300	-	1A:345783581-345786960	10_1_94	10_1_128	OK	7.87571	8.36457	0.0868819	0.288792	0.6085	0.802076	no
TraesCS1A02G191400	TraesCS1A02G191400	-	1A:345787884-345790279	10_1_94	10_1_128	OK	16.8466	9.26534	-0.862543	-2.83459	5e-05	0.00112473	yes
TraesCS1A02G191600	TraesCS1A02G191600	-	1A:346445699-346449901	10_1_94	10_1_128	OK	0.00513083	0.847585	7.36802	0.955398	0.25375	0.510218	no
TraesCS1A02G191700	TraesCS1A02G191700	-	1A:346681496-346682748	10_1_94	10_1_128	OK	11.4606	13.5229	0.238724	0.704919	0.2185	0.470521	no
TraesCS1A02G191800	TraesCS1A02G191800	-	1A:347319839-347322090	10_1_94	10_1_128	OK	16.357	17.6482	0.109612	0.342812	0.55045	0.764298	no
TraesCS1A02G191900	TraesCS1A02G191900	-	1A:347322209-347325380	10_1_94	10_1_128	OK	8.34948	8.31494	-0.00598123	-0.0169328	0.97915	0.989695	no
TraesCS1A02G192200	TraesCS1A02G192200	-	1A:347619019-347621797	10_1_94	10_1_128	OK	25.8801	29.6176	0.194612	0.614133	0.2857	0.543805	no
TraesCS1A02G192300	TraesCS1A02G192300	-	1A:347633898-347635924	10_1_94	10_1_128	OK	7.51958	7.07218	-0.0884971	-0.289842	0.6093	0.802738	no
TraesCS1A02G192400	TraesCS1A02G192400	-	1A:347640296-347646899	10_1_94	10_1_128	OK	1.52537	1.34982	-0.176397	-0.469368	0.4019	0.652701	no
TraesCS1A02G192500	TraesCS1A02G192500	-	1A:347918470-347920800	10_1_94	10_1_128	OK	3.12307	3.37516	0.111991	0.278044	0.6316	0.817269	no
TraesCS1A02G192600	TraesCS1A02G192600	-	1A:347922419-347923294	10_1_94	10_1_128	OK	8.99488	16.6245	0.886138	2.03375	0.0008	0.010904	yes
TraesCS1A02G192800	TraesCS1A02G192800	-	1A:348398565-348400900	10_1_94	10_1_128	OK	7.22933	9.34714	0.370664	1.05523	0.06835	0.240303	no
TraesCS1A02G193000	TraesCS1A02G193000	-	1A:348717272-348721726	10_1_94	10_1_128	OK	4.43741	5.64843	0.348131	1.09556	0.05475	0.210137	no
TraesCS1A02G193200	TraesCS1A02G193200	-	1A:349358464-349360851	10_1_94	10_1_128	OK	9.35856	8.53736	-0.132496	-0.364891	0.50965	0.735916	no
TraesCS1A02G193300	TraesCS1A02G193300	-	1A:349997362-350018551	10_1_94	10_1_128	OK	2.8616	2.06704	-0.469259	-1.609	0.0056	0.0463034	yes
TraesCS1A02G193400	TraesCS1A02G193400	-	1A:350395520-350401398	10_1_94	10_1_128	OK	3.52581	3.32592	-0.0842	-0.252071	0.6589	0.833556	no
TraesCS1A02G193500	TraesCS1A02G193500	-	1A:350749389-350752293	10_1_94	10_1_128	OK	19.9264	27.3967	0.459324	1.58846	0.0058	0.0474544	yes
TraesCS1A02G193600	TraesCS1A02G193600	-	1A:350752533-350763077	10_1_94	10_1_128	OK	1.88444	1.76612	-0.093557	-0.307722	0.59045	0.790295	no
TraesCS1A02G193800	TraesCS1A02G193800	-	1A:351340624-351340980	10_1_94	10_1_128	OK	3.16905	2.25441	-0.491298	-0.472171	0.40005	0.6509	no
TraesCS1A02G193900	TraesCS1A02G193900	-	1A:351343638-351347996	10_1_94	10_1_128	OK	4.02967	5.96853	0.566715	0.326834	0.57275	0.778568	no
TraesCS1A02G194000	TraesCS1A02G194000	-	1A:351343638-351347996	10_1_94	10_1_128	OK	66.8609	66.3209	-0.0116988	-0.0397639	0.945	0.976476	no
TraesCS1A02G194100	TraesCS1A02G194100	-	1A:351349022-351350790	10_1_94	10_1_128	OK	4.72007	4.85206	0.0397883	0.113037	0.83625	0.929693	no
TraesCS1A02G194200	TraesCS1A02G194200	-	1A:351474704-351476085	10_1_94	10_1_128	OK	2.94115	1.36717	-1.10519	-2.04769	0.00065	0.00931096	yes
TraesCS1A02G194400	TraesCS1A02G194400	-	1A:351604601-351608182	10_1_94	10_1_128	OK	10.488	10.7619	0.0371891	0.107577	0.8479	0.935181	no
TraesCS1A02G194500	TraesCS1A02G194500	-	1A:351856639-351859473	10_1_94	10_1_128	OK	2.34714	3.12263	0.411855	0.354959	0.55025	0.764235	no
TraesCS1A02G194600	TraesCS1A02G194600	-	1A:351856639-351859473	10_1_94	10_1_128	OK	1.5259	1.85708	0.28338	0.475889	0.40735	0.657323	no
TraesCS1A02G194800	TraesCS1A02G194800	-	1A:351878372-351882317	10_1_94	10_1_128	OK	7.55351	7.63714	0.015886	0.049372	0.92835	0.97029	no
TraesCS1A02G194900	TraesCS1A02G194900	-	1A:351882935-351886581	10_1_94	10_1_128	OK	17.0364	23.2073	0.445958	1.51108	0.0086	0.0623408	no
TraesCS1A02G195000	TraesCS1A02G195000	-	1A:352013036-352016495	10_1_94	10_1_128	OK	9.39118	11.7516	0.323485	1.11037	0.05455	0.209681	no
TraesCS1A02G195100	TraesCS1A02G195100	-	1A:352136860-352140961	10_1_94	10_1_128	OK	5.42317	4.02529	-0.430042	-1.31594	0.02185	0.11643	no
TraesCS1A02G195200	TraesCS1A02G195200	-	1A:352173115-352180076	10_1_94	10_1_128	OK	4.81316	5.22216	0.117663	0.379196	0.5101	0.736261	no
TraesCS1A02G195300	TraesCS1A02G195300	-	1A:352852083-352862015	10_1_94	10_1_128	OK	4.4852	3.85654	-0.217866	-0.739895	0.1995	0.447002	no
TraesCS1A02G195400	TraesCS1A02G195400	-	1A:353251751-353256652	10_1_94	10_1_128	OK	22.0678	21.35	-0.0477059	-0.156906	0.7903	0.90747	no
TraesCS1A02G195500	TraesCS1A02G195500	-	1A:353256783-353259995	10_1_94	10_1_128	OK	38.7896	53.1237	0.453686	1.49964	0.00745	0.0567582	no
TraesCS1A02G195700	TraesCS1A02G195700	-	1A:353625763-353631621	10_1_94	10_1_128	OK	3.34874	3.85385	0.20268	0.684325	0.22975	0.483908	no
TraesCS1A02G195900	TraesCS1A02G195900	-	1A:353913628-353917286	10_1_94	10_1_128	OK	1.55652	1.58316	0.0244757	0.0555351	0.92135	0.967372	no
TraesCS1A02G196000	TraesCS1A02G196000	-	1A:354189073-354191293	10_1_94	10_1_128	OK	2.09413	1.8677	-0.165089	-0.372071	0.5095	0.735771	no
TraesCS1A02G196300	TraesCS1A02G196300	-	1A:354303688-354308075	10_1_94	10_1_128	OK	14.0424	14.8166	0.0774274	0.264531	0.64395	0.824508	no
TraesCS1A02G196400	TraesCS1A02G196400	-	1A:354823587-354824724	10_1_94	10_1_128	OK	4.41521	2.72517	-0.696136	-1.17612	0.04665	0.190028	no
TraesCS1A02G196500	TraesCS1A02G196500	-	1A:354934936-354937526	10_1_94	10_1_128	OK	22.914	28.0094	0.289683	0.918631	0.10745	0.314752	no
TraesCS1A02G196600	TraesCS1A02G196600	-	1A:354937758-354940442	10_1_94	10_1_128	OK	8.76562	7.21128	-0.2816	-0.937812	0.1035	0.307709	no
TraesCS1A02G196800	TraesCS1A02G196800	-	1A:354950049-354955890	10_1_94	10_1_128	OK	2.58748	2.0286	-0.351062	-1.01397	0.0782	0.260922	no
TraesCS1A02G197000	TraesCS1A02G197000	-	1A:355320320-355334094	10_1_94	10_1_128	OK	0.506793	0.681216	0.426715	0.556996	0.3317	0.589536	no
TraesCS1A02G197200	TraesCS1A02G197200	-	1A:355320320-355334094	10_1_94	10_1_128	OK	6.09916	4.85028	-0.330542	-0.965726	0.10235	0.305761	no
TraesCS1A02G197300	TraesCS1A02G197300	-	1A:355335879-355338713	10_1_94	10_1_128	OK	29.8679	25.236	-0.243108	-0.834509	0.1468	0.375956	no
TraesCS1A02G197500	TraesCS1A02G197500	-	1A:355345019-355348510	10_1_94	10_1_128	OK	6.36676	7.95106	0.320587	0.862939	0.13025	0.352487	no
TraesCS1A02G197600	TraesCS1A02G197600	-	1A:355624055-355628073	10_1_94	10_1_128	OK	26.7381	24.2587	-0.140395	-0.475071	0.40915	0.658955	no
TraesCS1A02G197700	TraesCS1A02G197700	-	1A:355629144-355631608	10_1_94	10_1_128	OK	5.10752	5.97184	0.225552	0.609864	0.28645	0.544656	no
TraesCS1A02G197800	TraesCS1A02G197800	-	1A:355714312-355716842	10_1_94	10_1_128	OK	10.6658	9.12366	-0.225304	-0.727492	0.20465	0.453319	no
TraesCS1A02G197900	TraesCS1A02G197900	-	1A:355718259-355719087	10_1_94	10_1_128	OK	39.1439	40.6144	0.0532012	0.170266	0.76565	0.894314	no
TraesCS1A02G198000	TraesCS1A02G198000	-	1A:355720784-355722734	10_1_94	10_1_128	OK	3.76607	5.20199	0.466004	1.32483	0.02115	0.11398	no
TraesCS1A02G198100	TraesCS1A02G198100	-	1A:355730242-355735445	10_1_94	10_1_128	OK	6.39868	5.92794	-0.110245	-0.354556	0.5353	0.753689	no
TraesCS1A02G198200	TraesCS1A02G198200	-	1A:356389926-356392775	10_1_94	10_1_128	OK	6.02162	3.99485	-0.59201	-1.821	0.00155	0.0182173	yes
TraesCS1A02G198300	TraesCS1A02G198300	-	1A:356427949-356430605	10_1_94	10_1_128	OK	2.29388	2.94107	0.358554	0.786855	0.1683	0.405646	no
TraesCS1A02G198400	TraesCS1A02G198400	-	1A:356471269-356474267	10_1_94	10_1_128	OK	35.9204	39.2336	0.127288	0.437737	0.44785	0.689746	no
TraesCS1A02G198500	TraesCS1A02G198500	-	1A:356474336-356476835	10_1_94	10_1_128	OK	8.27388	9.27659	0.165032	0.514059	0.36825	0.624413	no
TraesCS1A02G198600	TraesCS1A02G198600	-	1A:357062028-357077269	10_1_94	10_1_128	OK	82.0889	79.6303	-0.0438709	-0.12647	0.82955	0.926428	no
TraesCS1A02G198700	TraesCS1A02G198700	-	1A:357062028-357077269	10_1_94	10_1_128	OK	1.40786	1.51475	0.10558	0.10838	0.8648	0.943207	no
TraesCS1A02G198800	TraesCS1A02G198800	-	1A:357121053-357123995	10_1_94	10_1_128	OK	6.05617	9.36112	0.628275	1.5546	0.0077	0.0579925	no
TraesCS1A02G198900	TraesCS1A02G198900	-	1A:357414941-357418373	10_1_94	10_1_128	OK	12.4051	9.8867	-0.327377	-0.919287	0.1228	0.340784	no
TraesCS1A02G199000	TraesCS1A02G199000	-	1A:357763071-357781554	10_1_94	10_1_128	OK	2.88365	2.22222	-0.375895	-1.25636	0.031	0.146289	no
TraesCS1A02G199500	TraesCS1A02G199500	-	1A:358176328-358179493	10_1_94	10_1_128	OK	4.39894	4.51524	0.0376479	0.0968018	0.86515	0.943346	no
TraesCS1A02G199900	TraesCS1A02G199900	-	1A:359228776-359245633	10_1_94	10_1_128	OK	0.254259	0.473727	0.897756	1.09831	0.0595	0.221391	no
TraesCS1A02G200000	TraesCS1A02G200000	-	1A:359689253-359690781	10_1_94	10_1_128	OK	12.1184	22.7572	0.909122	2.74284	5e-05	0.00112473	yes
TraesCS1A02G200200	TraesCS1A02G200200	-	1A:360009366-360011036	10_1_94	10_1_128	OK	2.85814	2.75601	-0.0524928	-0.107439	0.85055	0.936116	no
TraesCS1A02G200800	TraesCS1A02G200800	-	1A:361352159-361359053	10_1_94	10_1_128	OK	7.13408	6.60031	-0.112194	-0.360624	0.52965	0.74929	no
TraesCS1A02G200900	TraesCS1A02G200900	-	1A:361509861-361517115	10_1_94	10_1_128	OK	1.1457	1.07025	-0.0982829	-0.306861	0.6028	0.798341	no
TraesCS1A02G201000	TraesCS1A02G201000	-	1A:362059731-362063167	10_1_94	10_1_128	OK	0.361493	0.628537	0.798032	1.6132	0.00515	0.0435913	yes
TraesCS1A02G201200	TraesCS1A02G201200	-	1A:362193526-362195887	10_1_94	10_1_128	OK	4.70091	3.72177	-0.336953	-0.701431	0.2224	0.475057	no
TraesCS1A02G201300	TraesCS1A02G201300	-	1A:362209634-362210289	10_1_94	10_1_128	OK	105.083	90.2574	-0.219413	-0.745987	0.19775	0.444542	no
TraesCS1A02G201400	TraesCS1A02G201400	-	1A:362403113-362405555	10_1_94	10_1_128	OK	2.82031	4.10414	0.541227	1.26811	0.0253	0.128335	no
TraesCS1A02G201500	TraesCS1A02G201500	-	1A:362620172-362622906	10_1_94	10_1_128	OK	1.06822	0.829093	-0.365609	-0.808674	0.17455	0.414241	no
TraesCS1A02G201600	TraesCS1A02G201600	-	1A:362861942-362866378	10_1_94	10_1_128	OK	68.5448	61.0634	-0.16674	-0.466206	0.4183	0.666346	no
TraesCS1A02G201700	TraesCS1A02G201700	-	1A:363006017-363007340	10_1_94	10_1_128	OK	7.40676	8.18042	0.143333	0.38446	0.50655	0.733708	no
TraesCS1A02G202000	TraesCS1A02G202000	-	1A:363047772-363052288	10_1_94	10_1_128	OK	3.2102	4.27105	0.411928	1.20606	0.03315	0.152741	no
TraesCS1A02G202200	TraesCS1A02G202200	-	1A:363423830-363426660	10_1_94	10_1_128	OK	0.362788	0.398461	0.135313	0.123187	0.82675	0.9252	no
TraesCS1A02G202300	TraesCS1A02G202300	-	1A:363451668-363455323	10_1_94	10_1_128	OK	12.8067	16.8267	0.39385	1.34401	0.01915	0.107013	no
TraesCS1A02G203000	TraesCS1A02G203000	-	1A:364226063-364230622	10_1_94	10_1_128	OK	16.2711	16.8951	0.0542941	0.188433	0.7412	0.881664	no
TraesCS1A02G203100	TraesCS1A02G203100	-	1A:364631875-364634716	10_1_94	10_1_128	OK	0.33092	0.190218	-0.798828	-1.40021	0.0153	0.0919612	no
TraesCS1A02G203200	TraesCS1A02G203200	-	1A:364655696-364656832	10_1_94	10_1_128	OK	1.69373	2.5349	0.581723	0.835528	0.1663	0.403047	no
TraesCS1A02G203300	TraesCS1A02G203300	-	1A:364935625-364936558	10_1_94	10_1_128	OK	0.867788	1.52358	0.812052	0.792766	0.17325	0.412708	no
TraesCS1A02G203400	TraesCS1A02G203400	-	1A:365064926-365071233	10_1_94	10_1_128	OK	6.91251	6.60064	-0.066603	-0.22063	0.7025	0.86024	no
TraesCS1A02G203700	TraesCS1A02G203700	-	1A:365507409-365508980	10_1_94	10_1_128	OK	0.18397	0.358998	0.964505	0.979671	0.14665	0.375831	no
TraesCS1A02G203800	TraesCS1A02G203800	-	1A:365536061-365536994	10_1_94	10_1_128	OK	4.93968	6.73724	0.447739	0.970738	0.0901	0.284103	no
TraesCS1A02G203900	TraesCS1A02G203900	-	1A:365617808-365619048	10_1_94	10_1_128	OK	16.7545	11.768	-0.509682	-1.50197	0.0101	0.0695833	no
TraesCS1A02G204200	TraesCS1A02G204200	-	1A:366265076-366268189	10_1_94	10_1_128	OK	5.93657	6.05324	0.028079	0.0935423	0.86725	0.944334	no
TraesCS1A02G204300	TraesCS1A02G204300	-	1A:366268843-366273867	10_1_94	10_1_128	OK	4.41272	6.06737	0.459405	1.35994	0.01825	0.103594	no
TraesCS1A02G204400	TraesCS1A02G204400	-	1A:366275289-366277543	10_1_94	10_1_128	OK	0.38912	0.653806	0.748647	1.10203	0.05855	0.219273	no
TraesCS1A02G204500	TraesCS1A02G204500	-	1A:366295999-366297002	10_1_94	10_1_128	OK	0.490322	0.28226	-0.796703	-0.9937	0.0882	0.280799	no
TraesCS1A02G204600	TraesCS1A02G204600	-	1A:366367519-366367873	10_1_94	10_1_128	OK	0.569771	0	#NAME?	#NAME?	5e-05	0.00112473	yes
TraesCS1A02G204700	TraesCS1A02G204700	-	1A:366543062-366544672	10_1_94	10_1_128	OK	17.2918	14.7813	-0.22632	-0.708345	0.2253	0.478272	no
TraesCS1A02G205000	TraesCS1A02G205000	-	1A:367010701-367011813	10_1_94	10_1_128	OK	0.841575	0.958529	0.18773	0.347964	0.54765	0.762141	no
TraesCS1A02G205100	TraesCS1A02G205100	-	1A:367381193-367383318	10_1_94	10_1_128	OK	1.16788	1.64713	0.496059	0.717194	0.2033	0.451695	no
TraesCS1A02G205300	TraesCS1A02G205300	-	1A:367870092-367874461	10_1_94	10_1_128	OK	8.94487	7.78612	-0.200156	-0.652859	0.262	0.518528	no
TraesCS1A02G205400	TraesCS1A02G205400	-	1A:367874523-367877340	10_1_94	10_1_128	OK	4.54266	4.45909	-0.0267885	-0.0782617	0.8907	0.95439	no
TraesCS1A02G205600	TraesCS1A02G205600	-	1A:368196475-368198581	10_1_94	10_1_128	OK	5.17906	6.55318	0.339504	0.974252	0.0879	0.280205	no
TraesCS1A02G205700	TraesCS1A02G205700	-	1A:368358195-368360794	10_1_94	10_1_128	OK	9.81764	9.82142	0.000556272	0.00172431	0.99715	0.997974	no
TraesCS1A02G206000	TraesCS1A02G206000	-	1A:368366470-368375959	10_1_94	10_1_128	OK	1.62963	1.57537	-0.0488558	-0.112538	0.83935	0.931411	no
TraesCS1A02G206100	TraesCS1A02G206100	-	1A:368711527-368714085	10_1_94	10_1_128	OK	0.744572	1.21332	0.70448	1.06912	0.0602	0.222905	no
TraesCS1A02G206200	TraesCS1A02G206200	-	1A:368745827-368747034	10_1_94	10_1_128	OK	1.68278	1.9982	0.247858	0.460332	0.4162	0.665072	no
TraesCS1A02G206300	TraesCS1A02G206300	-	1A:368797509-368799818	10_1_94	10_1_128	OK	2.89465	3.0641	0.0820697	0.201475	0.7201	0.869461	no
TraesCS1A02G206400	TraesCS1A02G206400	-	1A:368799976-368802673	10_1_94	10_1_128	OK	2.85278	3.54979	0.315364	0.819882	0.16105	0.395691	no
TraesCS1A02G206500	TraesCS1A02G206500	-	1A:368802964-368803839	10_1_94	10_1_128	OK	0.289219	0.997004	1.78544	1.47249	0.02395	0.123805	no
TraesCS1A02G206600	TraesCS1A02G206600	-	1A:368807836-368816199	10_1_94	10_1_128	OK	3.75192	4.02156	0.100125	0.343311	0.5453	0.760262	no
TraesCS1A02G206700	TraesCS1A02G206700	-	1A:368819738-368830138	10_1_94	10_1_128	OK	6.70307	4.92778	-0.443883	-1.54325	0.0078	0.0584635	no
TraesCS1A02G206800	TraesCS1A02G206800	-	1A:368831472-368832558	10_1_94	10_1_128	OK	2.08836	2.09959	0.00773623	0.0141214	0.9829	0.991761	no
TraesCS1A02G206900	TraesCS1A02G206900	-	1A:369048986-369054383	10_1_94	10_1_128	OK	13.0667	14.0681	0.106532	0.374673	0.52635	0.747099	no
TraesCS1A02G207000	TraesCS1A02G207000	-	1A:369083036-369085306	10_1_94	10_1_128	OK	2.75415	3.54746	0.365178	0.793676	0.1633	0.399037	no
TraesCS1A02G207200	TraesCS1A02G207200	-	1A:369272607-369273234	10_1_94	10_1_128	OK	1.35234	0.303554	-2.15544	-1.13917	0.0519	0.203423	no
TraesCS1A02G207500	TraesCS1A02G207500	-	1A:369494316-369496446	10_1_94	10_1_128	OK	4.18257	5.68329	0.442337	1.27354	0.02715	0.134285	no
TraesCS1A02G207600	TraesCS1A02G207600	-	1A:369496595-369497847	10_1_94	10_1_128	OK	0.8166	0.940907	0.204423	0.24396	0.6675	0.838925	no
TraesCS1A02G207700	TraesCS1A02G207700	-	1A:369502936-369513884	10_1_94	10_1_128	OK	1.95626	1.95359	-0.00197117	-0.00619754	0.99115	0.995193	no
TraesCS1A02G208000	TraesCS1A02G208000	-	1A:369694639-369698406	10_1_94	10_1_128	OK	1.7556	1.28767	-0.447203	-1.30308	0.02265	0.11948	no
TraesCS1A02G208400	TraesCS1A02G208400	-	1A:370021550-370025217	10_1_94	10_1_128	OK	6.37837	5.99746	-0.0888371	-0.296502	0.59895	0.79564	no
TraesCS1A02G208500	TraesCS1A02G208500	-	1A:370092548-370097701	10_1_94	10_1_128	OK	9.47751	8.86402	-0.0965478	-0.332148	0.57055	0.777288	no
TraesCS1A02G208600	TraesCS1A02G208600	-	1A:370102575-370108219	10_1_94	10_1_128	OK	6.61369	6.07915	-0.121584	-0.427205	0.4642	0.701968	no
TraesCS1A02G208900	TraesCS1A02G208900	-	1A:371079271-371082258	10_1_94	10_1_128	OK	2.09172	2.79072	0.415946	0.995126	0.0831	0.270634	no
TraesCS1A02G209100	TraesCS1A02G209100	-	1A:371219823-371221463	10_1_94	10_1_128	OK	2.43801	4.0255	0.723464	1.18979	0.0493	0.196875	no
TraesCS1A02G209400	TraesCS1A02G209400	-	1A:372067593-372070231	10_1_94	10_1_128	OK	4.38362	3.89443	-0.170713	-0.432726	0.45685	0.696053	no
TraesCS1A02G209600	TraesCS1A02G209600	-	1A:372236292-372240822	10_1_94	10_1_128	OK	18.1941	26.0718	0.519023	1.6091	0.0046	0.0402097	yes
TraesCS1A02G209700	TraesCS1A02G209700	-	1A:372241196-372241757	10_1_94	10_1_128	OK	3.98394	1.95825	-1.02463	-1.4806	0.01365	0.0852575	no
TraesCS1A02G210000	TraesCS1A02G210000	-	1A:372467567-372467930	10_1_94	10_1_128	OK	2.75179	2.40497	-0.19435	-0.225854	0.68045	0.847373	no
TraesCS1A02G210200	TraesCS1A02G210200	-	1A:372549787-372554767	10_1_94	10_1_128	OK	14.0915	14.7245	0.0633925	0.21898	0.70625	0.862251	no
TraesCS1A02G210300	TraesCS1A02G210300	-	1A:372624793-372637165	10_1_94	10_1_128	OK	3.75278	3.64679	-0.0413317	-0.125405	0.8256	0.924436	no
TraesCS1A02G210400	TraesCS1A02G210400	-	1A:372639120-372643307	10_1_94	10_1_128	OK	1.64647	1.21637	-0.436788	-1.10972	0.056	0.213278	no
TraesCS1A02G210500	TraesCS1A02G210500	-	1A:372909546-372911213	10_1_94	10_1_128	OK	4.10539	4.79079	0.222744	0.494793	0.39255	0.645129	no
TraesCS1A02G210600	TraesCS1A02G210600	-	1A:372942514-372944762	10_1_94	10_1_128	OK	1.83738	2.91548	0.66608	1.54712	0.0077	0.0579925	no
TraesCS1A02G210700	TraesCS1A02G210700	-	1A:373263228-373264110	10_1_94	10_1_128	OK	2.03381	1.96344	-0.0508014	-0.0631804	0.903	0.959845	no
TraesCS1A02G210800	TraesCS1A02G210800	-	1A:373313407-373320576	10_1_94	10_1_128	OK	5.20818	5.17121	-0.0102773	-0.0352922	0.94725	0.977489	no
TraesCS1A02G211000	TraesCS1A02G211000	-	1A:373770845-373774884	10_1_94	10_1_128	OK	15.2972	19.3919	0.342184	1.07454	0.05815	0.218175	no
TraesCS1A02G211100	TraesCS1A02G211100	-	1A:374054708-374056961	10_1_94	10_1_128	OK	1.9425	1.91102	-0.0235724	-0.0522851	0.9293	0.970567	no
TraesCS1A02G211200	TraesCS1A02G211200	-	1A:374136781-374137647	10_1_94	10_1_128	OK	0.595501	0	#NAME?	#NAME?	5e-05	0.00112473	yes
TraesCS1A02G211300	TraesCS1A02G211300	-	1A:374167246-374169463	10_1_94	10_1_128	OK	14.8146	18.9976	0.358798	1.15507	0.04525	0.18645	no
TraesCS1A02G211500	TraesCS1A02G211500	-	1A:374214038-374217445	10_1_94	10_1_128	OK	0.703215	0.975294	0.471872	0.844878	0.1414	0.368944	no
TraesCS1A02G211600	TraesCS1A02G211600	-	1A:374217712-374219255	10_1_94	10_1_128	OK	7.00103	6.57051	-0.0915615	-0.249376	0.6647	0.83718	no
TraesCS1A02G211800	TraesCS1A02G211800	-	1A:374277932-374278937	10_1_94	10_1_128	OK	2.8537	1.86939	-0.610269	-0.876475	0.11275	0.323911	no
TraesCS1A02G211900	TraesCS1A02G211900	-	1A:374566585-374570315	10_1_94	10_1_128	OK	1.51921	1.16144	-0.387405	-1.05823	0.06675	0.236811	no
TraesCS1A02G212000	TraesCS1A02G212000	-	1A:374689235-374690910	10_1_94	10_1_128	OK	10.9178	13.682	0.325589	0.997374	0.08065	0.265881	no
TraesCS1A02G212300	TraesCS1A02G212300	-	1A:375014695-375016345	10_1_94	10_1_128	OK	9.91214	8.9514	-0.147082	-0.421589	0.45205	0.692574	no
TraesCS1A02G212400	TraesCS1A02G212400	-	1A:375112040-375113726	10_1_94	10_1_128	OK	24.6941	21.4033	-0.206333	-0.668896	0.24455	0.501598	no
TraesCS1A02G212600	TraesCS1A02G212600	-	1A:375467612-375469315	10_1_94	10_1_128	OK	58.8778	45.115	-0.384117	-1.27998	0.02355	0.122549	no
TraesCS1A02G212700	TraesCS1A02G212700	-	1A:375471251-375477408	10_1_94	10_1_128	OK	5.81114	9.74697	0.746133	2.14547	0.0004	0.0063663	yes
TraesCS1A02G212800	TraesCS1A02G212800	-	1A:376135406-376155653	10_1_94	10_1_128	OK	7.04885	5.24979	-0.425127	-1.46474	0.0115	0.0760402	no
TraesCS1A02G212900	TraesCS1A02G212900	-	1A:376476401-376480121	10_1_94	10_1_128	OK	6.36409	5.56682	-0.193101	-0.581554	0.31495	0.573214	no
TraesCS1A02G213000	TraesCS1A02G213000	-	1A:376501861-376506945	10_1_94	10_1_128	OK	9.51282	6.94044	-0.454846	-1.57132	0.00775	0.0582286	no
TraesCS1A02G213100	TraesCS1A02G213100	-	1A:376509120-376512953	10_1_94	10_1_128	OK	10.162	11.0783	0.124553	0.383819	0.50115	0.729502	no
TraesCS1A02G213300	TraesCS1A02G213300	-	1A:376513007-376515549	10_1_94	10_1_128	OK	1.73726	1.62358	-0.0976319	-0.206155	0.71895	0.868993	no
TraesCS1A02G213400	TraesCS1A02G213400	-	1A:376670248-376674535	10_1_94	10_1_128	OK	4.22653	4.33185	0.0355102	0.119484	0.83465	0.929115	no
TraesCS1A02G213600	TraesCS1A02G213600	-	1A:376784996-376786845	10_1_94	10_1_128	OK	30.6052	45.6312	0.576242	1.96787	0.001	0.0130083	yes
TraesCS1A02G213700	TraesCS1A02G213700	-	1A:377002275-377006045	10_1_94	10_1_128	OK	0.38663	0.39843	0.0433732	0.0560945	0.91015	0.963045	no
TraesCS1A02G213900	TraesCS1A02G213900	-	1A:377023379-377028566	10_1_94	10_1_128	OK	1.10313	1.53566	0.477258	1.18991	0.0418	0.177322	no
TraesCS1A02G214100	TraesCS1A02G214100	-	1A:377212730-377216328	10_1_94	10_1_128	OK	0.579682	0.43335	-0.419729	-0.850812	0.13895	0.36538	no
TraesCS1A02G214200	TraesCS1A02G214200	-	1A:377223059-377228588	10_1_94	10_1_128	OK	0.863399	0.709678	-0.282864	-0.650077	0.2495	0.506653	no
TraesCS1A02G214300	TraesCS1A02G214300	-	1A:377426420-377429880	10_1_94	10_1_128	OK	2.36922	2.88379	0.283552	0.785079	0.168	0.40523	no
TraesCS1A02G214400	TraesCS1A02G214400	-	1A:377443895-377446587	10_1_94	10_1_128	OK	0.203906	0.340629	0.740296	1.01071	0.07435	0.252869	no
TraesCS1A02G214600	TraesCS1A02G214600	-	1A:377499762-377502642	10_1_94	10_1_128	OK	67.9653	79.6475	0.228832	0.777922	0.1796	0.420938	no
TraesCS1A02G214700	TraesCS1A02G214700	-	1A:377613068-377615762	10_1_94	10_1_128	OK	1.47276	1.42464	-0.0479193	-0.109234	0.8511	0.936409	no
TraesCS1A02G215100	TraesCS1A02G215100	-	1A:380261963-380264364	10_1_94	10_1_128	OK	0.848328	1.00496	0.244438	0.432253	0.44115	0.684618	no
TraesCS1A02G215300	TraesCS1A02G215300	-	1A:380889643-380890816	10_1_94	10_1_128	OK	1.22289	0.632635	-0.950846	-1.0244	0.0933	0.289803	no
TraesCS1A02G215400	TraesCS1A02G215400	-	1A:380939667-380973697	10_1_94	10_1_128	OK	4.40925	3.58464	-0.298707	-0.994383	0.09265	0.28854	no
TraesCS1A02G215500	TraesCS1A02G215500	-	1A:381096099-381098610	10_1_94	10_1_128	OK	38.5892	57.481	0.57489	1.9543	0.0007	0.00982551	yes
TraesCS1A02G215600	TraesCS1A02G215600	-	1A:381274138-381277555	10_1_94	10_1_128	OK	5.90626	4.77973	-0.305314	-0.914325	0.11185	0.322512	no
TraesCS1A02G215700	TraesCS1A02G215700	-	1A:381304832-381312507	10_1_94	10_1_128	OK	10.2377	9.47713	-0.11137	-0.370236	0.51705	0.740794	no
TraesCS1A02G215800	TraesCS1A02G215800	-	1A:381313931-381318932	10_1_94	10_1_128	OK	3.93974	3.4342	-0.198128	-0.59277	0.3032	0.561687	no
TraesCS1A02G215900	TraesCS1A02G215900	-	1A:381819325-381822599	10_1_94	10_1_128	OK	0.699416	0.964091	0.463018	0.8568	0.1296	0.351402	no
TraesCS1A02G216300	TraesCS1A02G216300	-	1A:382252187-382253147	10_1_94	10_1_128	OK	9.79728	8.78681	-0.157042	-0.362042	0.5446	0.759822	no
TraesCS1A02G216700	TraesCS1A02G216700	-	1A:384307868-384313432	10_1_94	10_1_128	OK	1.87141	2.27176	0.279688	0.453762	0.4451	0.687492	no
TraesCS1A02G216800	TraesCS1A02G216800	-	1A:384324129-384326787	10_1_94	10_1_128	OK	3.93492	3.54703	-0.149723	-0.383722	0.49975	0.728269	no
TraesCS1A02G216900	TraesCS1A02G216900	-	1A:384331725-384336431	10_1_94	10_1_128	OK	5.2618	5.18568	-0.0210208	-0.0671526	0.9069	0.961699	no
TraesCS1A02G217000	TraesCS1A02G217000	-	1A:384774594-384776285	10_1_94	10_1_128	OK	5.17983	5.62253	0.118315	0.275084	0.63185	0.817503	no
TraesCS1A02G217200	TraesCS1A02G217200	-	1A:385274609-385277432	10_1_94	10_1_128	OK	226.675	170.178	-0.413581	-1.28406	0.02395	0.123805	no
TraesCS1A02G217300	TraesCS1A02G217300	-	1A:385350139-385353160	10_1_94	10_1_128	OK	35.7006	45.3809	0.346134	1.14715	0.04335	0.181381	no
TraesCS1A02G217400	TraesCS1A02G217400	-	1A:385354479-385359921	10_1_94	10_1_128	OK	1.98239	1.13425	-0.805501	-2.28184	0.00015	0.00288138	yes
TraesCS1A02G217500	TraesCS1A02G217500	-	1A:385650059-385653052	10_1_94	10_1_128	OK	1.18849	0.954949	-0.315638	-0.677541	0.2363	0.491629	no
TraesCS1A02G217600	TraesCS1A02G217600	-	1A:385656975-385660312	10_1_94	10_1_128	OK	3.00772	2.10865	-0.512348	-1.21866	0.03345	0.153622	no
TraesCS1A02G217800	TraesCS1A02G217800	-	1A:385664686-385669262	10_1_94	10_1_128	OK	1.41922	0.884506	-0.682158	-1.56695	0.00635	0.0507983	no
TraesCS1A02G217900	TraesCS1A02G217900	-	1A:385887491-385900007	10_1_94	10_1_128	OK	10.7332	9.35413	-0.198404	-0.691179	0.2328	0.48727	no
TraesCS1A02G218000	TraesCS1A02G218000	-	1A:386425624-386435664	10_1_94	10_1_128	OK	4.46867	4.81861	0.108769	0.330031	0.5643	0.773153	no
TraesCS1A02G218100	TraesCS1A02G218100	-	1A:386479231-386480418	10_1_94	10_1_128	OK	0.284163	0.324612	0.192	0.181262	0.75115	0.886648	no
TraesCS1A02G218200	TraesCS1A02G218200	-	1A:386719857-386724132	10_1_94	10_1_128	OK	5.29093	4.44086	-0.252685	-0.798244	0.158	0.391342	no
TraesCS1A02G218300	TraesCS1A02G218300	-	1A:386869892-386871162	10_1_94	10_1_128	OK	0.887763	0.896916	0.0147982	0.0191975	0.96165	0.982436	no
TraesCS1A02G218400	TraesCS1A02G218400	-	1A:387022761-387028345	10_1_94	10_1_128	OK	0.175908	0.389261	1.14591	2.09093	0.00105	0.0135253	yes
TraesCS1A02G218500	TraesCS1A02G218500	-	1A:387028440-387031046	10_1_94	10_1_128	OK	3.85283	3.68583	-0.0639264	-0.164402	0.77245	0.898083	no
TraesCS1A02G218700	TraesCS1A02G218700	-	1A:387359859-387363581	10_1_94	10_1_128	OK	6.02089	5.7283	-0.0718698	-0.221694	0.69235	0.854274	no
TraesCS1A02G218800	TraesCS1A02G218800	-	1A:387515312-387517299	10_1_94	10_1_128	OK	27.0762	41.4036	0.612731	2.08313	0.0004	0.0063663	yes
TraesCS1A02G218900	TraesCS1A02G218900	-	1A:387520023-387524441	10_1_94	10_1_128	OK	21.9167	23.1322	0.0778755	0.271424	0.6332	0.818444	no
TraesCS1A02G219000	TraesCS1A02G219000	-	1A:387811366-387813490	10_1_94	10_1_128	OK	0.495616	0.466747	-0.0865804	-0.141209	0.8018	0.913303	no
TraesCS1A02G219200	TraesCS1A02G219200	-	1A:387840337-387841862	10_1_94	10_1_128	OK	19.3771	33.7777	0.801719	2.60218	5e-05	0.00112473	yes
TraesCS1A02G219400	TraesCS1A02G219400	-	1A:388156745-388159972	10_1_94	10_1_128	OK	5.97667	6.30017	0.0760495	0.236117	0.68165	0.848102	no
TraesCS1A02G219800	TraesCS1A02G219800	-	1A:388833591-388837249	10_1_94	10_1_128	OK	4.45571	3.04411	-0.549634	-1.65086	0.00445	0.0392572	yes
TraesCS1A02G220000	TraesCS1A02G220000	-	1A:388849046-388850291	10_1_94	10_1_128	OK	3.40267	2.92869	-0.216412	-0.471694	0.4093	0.659053	no
TraesCS1A02G220200	TraesCS1A02G220200	-	1A:389061316-389064998	10_1_94	10_1_128	OK	16.2479	16.0229	-0.0201124	-0.0694449	0.90465	0.960497	no
TraesCS1A02G220300	TraesCS1A02G220300	-	1A:389129280-389131767	10_1_94	10_1_128	OK	3.40928	3.77566	0.147261	0.314687	0.58025	0.783431	no
TraesCS1A02G220800	TraesCS1A02G220800	-	1A:389823427-389828026	10_1_94	10_1_128	OK	2.83286	2.13355	-0.409	-0.855058	0.1352	0.360036	no
TraesCS1A02G220900	TraesCS1A02G220900	-	1A:389829661-389833845	10_1_94	10_1_128	OK	5.27085	4.84762	-0.12076	-0.367684	0.51915	0.742118	no
TraesCS1A02G221000	TraesCS1A02G221000	-	1A:389869225-389875163	10_1_94	10_1_128	OK	4.0601	5.19003	0.35423	0.910099	0.11555	0.328549	no
TraesCS1A02G221100	TraesCS1A02G221100	-	1A:390085666-390097150	10_1_94	10_1_128	OK	9.78344	7.79719	-0.327386	-1.0717	0.06265	0.227922	no
TraesCS1A02G221200	TraesCS1A02G221200	-	1A:390097716-390102128	10_1_94	10_1_128	OK	7.41089	5.50276	-0.429492	-1.19056	0.0363	0.161703	no
TraesCS1A02G221400	TraesCS1A02G221400	-	1A:390638794-390640183	10_1_94	10_1_128	OK	0.48575	1.27355	1.39057	1.6695	0.0078	0.0584635	no
TraesCS1A02G221500	TraesCS1A02G221500	-	1A:390640333-390642901	10_1_94	10_1_128	OK	6.28506	6.76038	0.105177	0.221504	0.69645	0.856296	no
TraesCS1A02G221600	TraesCS1A02G221600	-	1A:390708276-390710135	10_1_94	10_1_128	OK	30.5776	31.0827	0.0236396	0.0799895	0.8902	0.954121	no
TraesCS1A02G221700	TraesCS1A02G221700	-	1A:391235428-391237088	10_1_94	10_1_128	OK	0.520883	0.725612	0.478239	0.598631	0.29575	0.553976	no
TraesCS1A02G221800	TraesCS1A02G221800	-	1A:391249412-391255585	10_1_94	10_1_128	OK	3.4572	3.17743	-0.121746	-0.347046	0.5408	0.757674	no
TraesCS1A02G221900	TraesCS1A02G221900	-	1A:391256778-391260253	10_1_94	10_1_128	OK	5.93369	7.75496	0.386191	1.22156	0.0336	0.15412	no
TraesCS1A02G222000	TraesCS1A02G222000	-	1A:391669901-391674913	10_1_94	10_1_128	OK	10.7064	11.8538	0.146878	0.447778	0.4221	0.669487	no
TraesCS1A02G222200	TraesCS1A02G222200	-	1A:391846314-391851191	10_1_94	10_1_128	OK	2.27831	2.06737	-0.140168	-0.426	0.4589	0.697868	no
TraesCS1A02G222500	TraesCS1A02G222500	-	1A:392084287-392085142	10_1_94	10_1_128	OK	3.96316	5.20341	0.392808	0.695557	0.23915	0.495128	no
TraesCS1A02G222700	TraesCS1A02G222700	-	1A:392523766-392531051	10_1_94	10_1_128	OK	8.1015	8.02053	-0.0144914	-0.0175893	0.9757	0.988363	no
TraesCS1A02G222800	TraesCS1A02G222800	-	1A:392523766-392531051	10_1_94	10_1_128	OK	6.4927	6.11246	-0.0870641	-0.194134	0.74075	0.881458	no
TraesCS1A02G222900	TraesCS1A02G222900	-	1A:392744231-392747376	10_1_94	10_1_128	OK	3.9981	4.89894	0.293155	0.890931	0.1164	0.330143	no
TraesCS1A02G223000	TraesCS1A02G223000	-	1A:392777542-392781440	10_1_94	10_1_128	OK	4.81532	5.19396	0.109202	0.262691	0.6492	0.827945	no
TraesCS1A02G223100	TraesCS1A02G223100	-	1A:392782547-392786136	10_1_94	10_1_128	OK	1.02593	0.926114	-0.147671	-0.327686	0.5582	0.768904	no
TraesCS1A02G223200	TraesCS1A02G223200	-	1A:393456323-393459251	10_1_94	10_1_128	OK	12.6915	12.4063	-0.0327922	-0.0843238	0.88865	0.953494	no
TraesCS1A02G223300	TraesCS1A02G223300	-	1A:393461155-393469918	10_1_94	10_1_128	OK	3.23723	3.99343	0.302868	0.927709	0.10745	0.314752	no
TraesCS1A02G223600	TraesCS1A02G223600	-	1A:394250150-394251608	10_1_94	10_1_128	OK	0.226379	0.405944	0.842543	0.892939	0.12495	0.344334	no
TraesCS1A02G223700	TraesCS1A02G223700	-	1A:394252788-394261768	10_1_94	10_1_128	OK	3.58069	3.67503	0.0375186	0.129442	0.82265	0.922963	no
TraesCS1A02G223800	TraesCS1A02G223800	-	1A:394299046-394302178	10_1_94	10_1_128	OK	36.0672	31.3516	-0.202148	-0.702279	0.21665	0.468255	no
TraesCS1A02G223900	TraesCS1A02G223900	-	1A:394319587-394322386	10_1_94	10_1_128	OK	2.56819	2.99263	0.220661	0.577697	0.31155	0.569876	no
TraesCS1A02G224000	TraesCS1A02G224000	-	1A:394325249-394328538	10_1_94	10_1_128	OK	31.8075	23.7805	-0.419589	-1.43633	0.01195	0.0780672	no
TraesCS1A02G224700	TraesCS1A02G224700	-	1A:394588930-394607136	10_1_94	10_1_128	OK	31.6426	36.0523	0.188221	0.648706	0.25995	0.516764	no
TraesCS1A02G224800	TraesCS1A02G224800	-	1A:394851596-394852955	10_1_94	10_1_128	OK	3.08869	2.56391	-0.268651	-0.622818	0.2833	0.541409	no
TraesCS1A02G224900	TraesCS1A02G224900	-	1A:394851596-394852955	10_1_94	10_1_128	OK	6.01886	3.23133	-0.897362	-1.42528	0.0197	0.108937	no
TraesCS1A02G225000	TraesCS1A02G225000	-	1A:395172062-395180663	10_1_94	10_1_128	OK	6.01202	5.94765	-0.0155297	-0.0539621	0.9249	0.96887	no
TraesCS1A02G225100	TraesCS1A02G225100	-	1A:395182341-395206946	10_1_94	10_1_128	OK	0.68542	0.648439	-0.0800193	-0.221989	0.6983	0.857487	no
TraesCS1A02G225200	TraesCS1A02G225200	-	1A:395457902-395462389	10_1_94	10_1_128	OK	8.62624	7.6347	-0.17616	-0.592522	0.30095	0.559493	no
TraesCS1A02G225600	TraesCS1A02G225600	-	1A:396100621-396102750	10_1_94	10_1_128	OK	2.09229	1.87579	-0.15758	-0.427184	0.45615	0.69568	no
TraesCS1A02G225700	TraesCS1A02G225700	-	1A:396105134-396108083	10_1_94	10_1_128	OK	16.7514	19.2516	0.200702	0.630898	0.275	0.532773	no
TraesCS1A02G225800	TraesCS1A02G225800	-	1A:396262415-396262722	10_1_94	10_1_128	OK	2.65359	3.31719	0.322013	0.361814	0.5974	0.794595	no
TraesCS1A02G226000	TraesCS1A02G226000	-	1A:396296933-396298607	10_1_94	10_1_128	OK	4.4256	5.75143	0.378047	0.86847	0.1335	0.357353	no
TraesCS1A02G226100	TraesCS1A02G226100	-	1A:396421576-396424593	10_1_94	10_1_128	OK	1.02195	0.954686	-0.0982317	-0.220647	0.70455	0.861328	no
TraesCS1A02G226200	TraesCS1A02G226200	-	1A:396425498-396426695	10_1_94	10_1_128	OK	4.78098	2.41893	-0.982937	-1.72709	0.004	0.0363858	yes
TraesCS1A02G226300	TraesCS1A02G226300	-	1A:396427874-396432402	10_1_94	10_1_128	OK	6.51209	8.31624	0.352811	1.13753	0.04685	0.190502	no
TraesCS1A02G226500	TraesCS1A02G226500	-	1A:396462672-396469872	10_1_94	10_1_128	OK	4.08411	3.09607	-0.399582	-1.31881	0.0232	0.121335	no
TraesCS1A02G226600	TraesCS1A02G226600	-	1A:397053249-397053711	10_1_94	10_1_128	OK	7.11544	5.38054	-0.403202	-0.688262	0.2263	0.479708	no
TraesCS1A02G226700	TraesCS1A02G226700	-	1A:397081987-397084196	10_1_94	10_1_128	OK	0.340835	0.42324	0.312403	0.45385	0.4161	0.665072	no
TraesCS1A02G226900	TraesCS1A02G226900	-	1A:397657981-397663340	10_1_94	10_1_128	OK	0.969415	1.14012	0.234005	0.439404	0.43385	0.678765	no
TraesCS1A02G227000	TraesCS1A02G227000	-	1A:397737102-397743609	10_1_94	10_1_128	OK	8.76847	7.83361	-0.162648	-0.526194	0.35755	0.613759	no
TraesCS1A02G227200	TraesCS1A02G227200	-	1A:397771973-397776201	10_1_94	10_1_128	OK	18.4621	15.5506	-0.24759	-0.626893	0.2772	0.534956	no
TraesCS1A02G227300	TraesCS1A02G227300	-	1A:398050208-398053648	10_1_94	10_1_128	OK	8.52415	5.45754	-0.643305	-2.15139	0.00025	0.00434119	yes
TraesCS1A02G227400	TraesCS1A02G227400	-	1A:398131432-398133302	10_1_94	10_1_128	OK	0.338353	0.311391	-0.119803	-0.162623	0.76985	0.896753	no
TraesCS1A02G227600	TraesCS1A02G227600	-	1A:398447831-398478403	10_1_94	10_1_128	OK	4.23562	3.39692	-0.318349	-1.11483	0.05345	0.207158	no
TraesCS1A02G227700	TraesCS1A02G227700	-	1A:398666145-398670897	10_1_94	10_1_128	OK	1.97246	1.0537	-0.904533	-2.11246	0.0003	0.00504977	yes
TraesCS1A02G228000	TraesCS1A02G228000	-	1A:399229266-399232767	10_1_94	10_1_128	OK	5.28032	7.99296	0.598103	1.82918	0.0018	0.0203842	yes
TraesCS1A02G228100	TraesCS1A02G228100	-	1A:399242681-399246292	10_1_94	10_1_128	OK	1.02307	1.98746	0.958018	1.92121	0.0017	0.0195428	yes
TraesCS1A02G228200	TraesCS1A02G228200	-	1A:399471122-399474373	10_1_94	10_1_128	OK	11.6019	18.9813	0.710225	2.3621	5e-05	0.00112473	yes
TraesCS1A02G228300	TraesCS1A02G228300	-	1A:399491193-399508030	10_1_94	10_1_128	OK	4.38813	4.56235	0.0561685	0.194298	0.73285	0.877196	no
TraesCS1A02G228400	TraesCS1A02G228400	-	1A:399591408-399592839	10_1_94	10_1_128	OK	1.26351	1.55498	0.29946	0.622787	0.2712	0.528484	no
TraesCS1A02G228600	TraesCS1A02G228600	-	1A:399892434-399893448	10_1_94	10_1_128	OK	0.678821	0.613223	-0.14662	-0.140276	0.8057	0.915276	no
TraesCS1A02G228700	TraesCS1A02G228700	-	1A:400955574-400956033	10_1_94	10_1_128	OK	13.9829	11.4326	-0.290507	-0.70711	0.22655	0.479963	no
TraesCS1A02G228800	TraesCS1A02G228800	-	1A:400960824-400962361	10_1_94	10_1_128	OK	3.31451	1.91082	-0.794607	-0.97808	0.10335	0.307479	no
TraesCS1A02G228900	TraesCS1A02G228900	-	1A:400965657-400969054	10_1_94	10_1_128	OK	5.65387	6.23747	0.141721	0.349004	0.5368	0.75478	no
TraesCS1A02G229000	TraesCS1A02G229000	-	1A:400974761-400975411	10_1_94	10_1_128	OK	82.142	100.912	0.296908	0.970113	0.11145	0.321906	no
TraesCS1A02G229100	TraesCS1A02G229100	-	1A:401226675-401227405	10_1_94	10_1_128	OK	46.3411	42.4341	-0.127069	-0.416483	0.48815	0.720605	no
TraesCS1A02G229400	TraesCS1A02G229400	-	1A:401770370-401776062	10_1_94	10_1_128	OK	2.16189	1.70586	-0.341793	-0.950221	0.09615	0.295086	no
TraesCS1A02G229700	TraesCS1A02G229700	-	1A:402252750-402258921	10_1_94	10_1_128	OK	6.96807	6.4857	-0.103499	-0.325151	0.5704	0.777262	no
TraesCS1A02G229800	TraesCS1A02G229800	-	1A:402277349-402278875	10_1_94	10_1_128	OK	4.64038	8.07213	0.798709	1.73838	0.00325	0.0313469	yes
TraesCS1A02G229900	TraesCS1A02G229900	-	1A:402800674-402805290	10_1_94	10_1_128	OK	0.593265	0.846043	0.512053	0.858254	0.1378	0.363564	no
TraesCS1A02G230000	TraesCS1A02G230000	-	1A:402805581-402809242	10_1_94	10_1_128	OK	2.71685	2.81786	0.0526649	0.158594	0.78015	0.902401	no
TraesCS1A02G230100	TraesCS1A02G230100	-	1A:402920831-402930504	10_1_94	10_1_128	OK	12.5933	10.2106	-0.302593	-0.887495	0.1187	0.334	no
TraesCS1A02G230300	TraesCS1A02G230300	-	1A:402941255-402946713	10_1_94	10_1_128	OK	3.73122	3.47291	-0.103501	-0.352183	0.54235	0.758806	no
TraesCS1A02G230400	TraesCS1A02G230400	-	1A:403023005-403031517	10_1_94	10_1_128	OK	54.3798	55.8479	0.0384309	0.128717	0.81415	0.918953	no
TraesCS1A02G230500	TraesCS1A02G230500	-	1A:403023005-403031517	10_1_94	10_1_128	OK	1.71834	2.14765	0.321745	0.145569	0.8875	0.953053	no
TraesCS1A02G230600	TraesCS1A02G230600	-	1A:403361806-403386327	10_1_94	10_1_128	OK	2.87701	2.2599	-0.348308	-1.02194	0.06815	0.239941	no
TraesCS1A02G230900	TraesCS1A02G230900	-	1A:403632276-403632940	10_1_94	10_1_128	OK	0.478917	0.239379	-1.00048	-0.669745	0.2826	0.540803	no
TraesCS1A02G231000	TraesCS1A02G231000	-	1A:403634443-403634938	10_1_94	10_1_128	OK	26.2788	18.3728	-0.516331	-1.25133	0.02915	0.140533	no
TraesCS1A02G231100	TraesCS1A02G231100	-	1A:403655014-403662722	10_1_94	10_1_128	OK	14.9356	11.4717	-0.380672	-1.31724	0.02295	0.120569	no
TraesCS1A02G231200	TraesCS1A02G231200	-	1A:403830276-403831326	10_1_94	10_1_128	OK	1.03508	1.29991	0.328667	0.458871	0.4272	0.673452	no
TraesCS1A02G231400	TraesCS1A02G231400	-	1A:404388547-404390160	10_1_94	10_1_128	OK	5.49865	6.97337	0.342779	0.587776	0.3042	0.562486	no
TraesCS1A02G231500	TraesCS1A02G231500	-	1A:404625535-404628901	10_1_94	10_1_128	OK	0.782168	1.05757	0.435206	0.757179	0.1851	0.427911	no
TraesCS1A02G231800	TraesCS1A02G231800	-	1A:405514151-405515175	10_1_94	10_1_128	OK	0.447716	0.420532	-0.0903665	-0.113523	0.83495	0.92924	no
TraesCS1A02G231900	TraesCS1A02G231900	-	1A:405515556-405516241	10_1_94	10_1_128	OK	1.50515	2.40467	0.675933	0.979699	0.0962	0.295163	no
TraesCS1A02G232000	TraesCS1A02G232000	-	1A:405517312-405522682	10_1_94	10_1_128	OK	0.504168	0.705106	0.483935	0.770602	0.18215	0.424382	no
TraesCS1A02G232200	TraesCS1A02G232200	-	1A:405681898-405682862	10_1_94	10_1_128	OK	0.344127	0.561291	0.705807	0.669149	0.39405	0.646466	no
TraesCS1A02G232300	TraesCS1A02G232300	-	1A:405792026-405799327	10_1_94	10_1_128	OK	1.89172	2.298	0.280686	0.63641	0.26485	0.521368	no
TraesCS1A02G232600	TraesCS1A02G232600	-	1A:406142959-406143967	10_1_94	10_1_128	OK	0.406508	0.34649	-0.23047	-0.239286	0.6731	0.842536	no
TraesCS1A02G232800	TraesCS1A02G232800	-	1A:406174892-406176309	10_1_94	10_1_128	OK	0.35163	0.217176	-0.695194	-0.628381	0.30475	0.562976	no
TraesCS1A02G232900	TraesCS1A02G232900	-	1A:406186563-406190999	10_1_94	10_1_128	OK	0.550473	0.715468	0.378216	0.647503	0.26235	0.518874	no
TraesCS1A02G233100	TraesCS1A02G233100	-	1A:406581656-406584983	10_1_94	10_1_128	OK	0.367074	0.323305	-0.183176	-0.334856	0.5512	0.76491	no
TraesCS1A02G233200	TraesCS1A02G233200	-	1A:407114549-407117132	10_1_94	10_1_128	OK	16.1331	13.6597	-0.240095	-0.790372	0.17405	0.413485	no
TraesCS1A02G233400	TraesCS1A02G233400	-	1A:407315144-407320459	10_1_94	10_1_128	OK	2.51725	2.30519	-0.126965	-0.355523	0.5328	0.751847	no
TraesCS1A02G233500	TraesCS1A02G233500	-	1A:407323416-407329088	10_1_94	10_1_128	OK	1.60851	1.27985	-0.329747	-0.925473	0.1077	0.315157	no
TraesCS1A02G233600	TraesCS1A02G233600	-	1A:407330834-407335966	10_1_94	10_1_128	OK	5.91293	5.57897	-0.0838754	-0.279738	0.6238	0.81222	no
TraesCS1A02G233700	TraesCS1A02G233700	-	1A:408485599-408488677	10_1_94	10_1_128	OK	45.5593	59.8753	0.394216	1.35554	0.0185	0.104453	no
TraesCS1A02G233800	TraesCS1A02G233800	-	1A:408491114-408493891	10_1_94	10_1_128	OK	0.480655	0.418197	-0.200817	-0.275461	0.6366	0.820357	no
TraesCS1A02G234100	TraesCS1A02G234100	-	1A:409782352-409790410	10_1_94	10_1_128	OK	1.02985	0.619867	-0.732409	-1.60743	0.00425	0.0379728	yes
TraesCS1A02G234200	TraesCS1A02G234200	-	1A:409827046-409833994	10_1_94	10_1_128	OK	10.848	10.9257	0.0102971	0.0354665	0.9499	0.978572	no
TraesCS1A02G234400	TraesCS1A02G234400	-	1A:409835899-409838736	10_1_94	10_1_128	OK	2.29974	2.68179	0.221724	0.570515	0.31725	0.575423	no
TraesCS1A02G234500	TraesCS1A02G234500	-	1A:409852086-409857399	10_1_94	10_1_128	OK	1.5743	1.07427	-0.551358	-0.86216	0.10365	0.307985	no
TraesCS1A02G234600	TraesCS1A02G234600	-	1A:410152901-410157058	10_1_94	10_1_128	OK	4.05586	5.67562	0.48477	1.20181	0.0355	0.159542	no
TraesCS1A02G234900	TraesCS1A02G234900	-	1A:413782216-413798673	10_1_94	10_1_128	OK	3.48706	2.50736	-0.475844	-1.6553	0.00405	0.0367056	yes
TraesCS1A02G235000	TraesCS1A02G235000	-	1A:415297272-415299492	10_1_94	10_1_128	OK	0.502746	0.37761	-0.412933	-0.674054	0.24605	0.503092	no
TraesCS1A02G235100	TraesCS1A02G235100	-	1A:415580728-415585379	10_1_94	10_1_128	OK	1.68497	1.98655	0.237543	0.677592	0.2361	0.491455	no
TraesCS1A02G235300	TraesCS1A02G235300	-	1A:415642008-415642428	10_1_94	10_1_128	OK	0.664511	0	#NAME?	#NAME?	0.00045	0.00697859	yes
TraesCS1A02G235500	TraesCS1A02G235500	-	1A:416536876-416540167	10_1_94	10_1_128	OK	4.03482	4.48054	0.151168	0.470021	0.405	0.655224	no
TraesCS1A02G235600	TraesCS1A02G235600	-	1A:416542612-416546310	10_1_94	10_1_128	OK	43.2319	47.5224	0.136514	0.463499	0.4207	0.66832	no
TraesCS1A02G235700	TraesCS1A02G235700	-	1A:417387136-417390440	10_1_94	10_1_128	OK	1.25806	1.12537	-0.160804	-0.395506	0.49565	0.725878	no
TraesCS1A02G235900	TraesCS1A02G235900	-	1A:418034033-418040242	10_1_94	10_1_128	OK	1.83241	1.43413	-0.353561	-0.888588	0.11805	0.332929	no
TraesCS1A02G236000	TraesCS1A02G236000	-	1A:418041085-418046903	10_1_94	10_1_128	OK	10.4216	7.97423	-0.386157	-1.29177	0.0248	0.1266	no
TraesCS1A02G236100	TraesCS1A02G236100	-	1A:418049850-418057245	10_1_94	10_1_128	OK	1.02076	1.11986	0.133682	0.330595	0.5679	0.775494	no
TraesCS1A02G236300	TraesCS1A02G236300	-	1A:418917934-418918084	10_1_94	10_1_128	OK	22.2646	11.0824	-1.00648	-1.00314	0.0839	0.272238	no
TraesCS1A02G236400	TraesCS1A02G236400	-	1A:418933737-418936268	10_1_94	10_1_128	OK	2.6567	2.94715	0.149688	0.349028	0.5437	0.759492	no
TraesCS1A02G236500	TraesCS1A02G236500	-	1A:418936643-418939887	10_1_94	10_1_128	OK	3.23322	2.9159	-0.14903	-0.420725	0.46595	0.703485	no
TraesCS1A02G236600	TraesCS1A02G236600	-	1A:419028887-419037606	10_1_94	10_1_128	OK	3.44103	3.33933	-0.0432847	-0.136157	0.8154	0.919476	no
TraesCS1A02G236700	TraesCS1A02G236700	-	1A:419479084-419481573	10_1_94	10_1_128	OK	6.18131	6.43919	0.0589657	0.173624	0.76095	0.891862	no
TraesCS1A02G236900	TraesCS1A02G236900	-	1A:420064777-420068159	10_1_94	10_1_128	OK	5.2827	4.50022	-0.231282	-0.63563	0.26535	0.521936	no
TraesCS1A02G237100	TraesCS1A02G237100	-	1A:420394345-420397136	10_1_94	10_1_128	OK	1.08949	1.33622	0.294497	0.652729	0.2514	0.507745	no
TraesCS1A02G237200	TraesCS1A02G237200	-	1A:420509961-420520292	10_1_94	10_1_128	OK	1.49513	1.40082	-0.0940054	-0.311024	0.5927	0.791628	no
TraesCS1A02G237800	TraesCS1A02G237800	-	1A:423675498-423676890	10_1_94	10_1_128	OK	12.1444	14.2477	0.230445	0.75067	0.1835	0.426005	no
TraesCS1A02G238100	TraesCS1A02G238100	-	1A:423948294-423949193	10_1_94	10_1_128	OK	0.204861	0.575761	1.49083	1.40278	0.0875	0.279335	no
TraesCS1A02G238600	TraesCS1A02G238600	-	1A:425252498-425265407	10_1_94	10_1_128	OK	2.40066	2.19741	-0.127624	-0.256279	0.66095	0.834779	no
TraesCS1A02G238700	TraesCS1A02G238700	-	1A:425252498-425265407	10_1_94	10_1_128	OK	17.8423	19.457	0.124985	0.31858	0.58535	0.786718	no
TraesCS1A02G238800	TraesCS1A02G238800	-	1A:425680687-425681800	10_1_94	10_1_128	OK	1.52982	1.89186	0.306445	0.433818	0.4484	0.690002	no
TraesCS1A02G238900	TraesCS1A02G238900	-	1A:425713177-425734042	10_1_94	10_1_128	OK	7.68305	6.95243	-0.144162	-0.51217	0.37795	0.632793	no
TraesCS1A02G239000	TraesCS1A02G239000	-	1A:426299170-426304342	10_1_94	10_1_128	OK	4.57259	4.90509	0.101269	0.311727	0.58525	0.786686	no
TraesCS1A02G239100	TraesCS1A02G239100	-	1A:426518617-426523264	10_1_94	10_1_128	OK	3.59905	3.2329	-0.154789	-0.5297	0.3568	0.61322	no
TraesCS1A02G239600	TraesCS1A02G239600	-	1A:426880666-426882655	10_1_94	10_1_128	OK	0.534282	0.62925	0.23603	0.370972	0.52105	0.743347	no
TraesCS1A02G239700	TraesCS1A02G239700	-	1A:426886833-426892014	10_1_94	10_1_128	OK	1.37444	2.34786	0.7725	0.816564	0.16665	0.403566	no
TraesCS1A02G239800	TraesCS1A02G239800	-	1A:426886833-426892014	10_1_94	10_1_128	OK	12.1978	12.5228	0.0379463	0.113958	0.84525	0.934148	no
TraesCS1A02G240000	TraesCS1A02G240000	-	1A:426929585-426933776	10_1_94	10_1_128	OK	2.80142	2.59	-0.113205	-0.331949	0.56405	0.772995	no
TraesCS1A02G240100	TraesCS1A02G240100	-	1A:427037673-427041154	10_1_94	10_1_128	OK	0.712413	0.488884	-0.543223	-1.16796	0.0404	0.173279	no
TraesCS1A02G240200	TraesCS1A02G240200	-	1A:427048239-427049359	10_1_94	10_1_128	OK	1.97003	2.34969	0.254254	0.434556	0.4525	0.692842	no
TraesCS1A02G240300	TraesCS1A02G240300	-	1A:427482372-427485361	10_1_94	10_1_128	OK	3.91255	2.63926	-0.567978	-1.66093	0.0032	0.0309805	yes
TraesCS1A02G240400	TraesCS1A02G240400	-	1A:427520650-427528030	10_1_94	10_1_128	OK	0.432772	0.470174	0.119589	0.225978	0.68745	0.851567	no
TraesCS1A02G240500	TraesCS1A02G240500	-	1A:427811333-427813937	10_1_94	10_1_128	OK	1.08516	1.00222	-0.114713	-0.207234	0.7215	0.87022	no
TraesCS1A02G240600	TraesCS1A02G240600	-	1A:427814328-427823554	10_1_94	10_1_128	OK	4.75113	4.1847	-0.183146	-0.639363	0.26625	0.522961	no
TraesCS1A02G241000	TraesCS1A02G241000	-	1A:428546383-428550024	10_1_94	10_1_128	OK	9.4291	12.2707	0.380023	1.29834	0.02565	0.129413	no
TraesCS1A02G241100	TraesCS1A02G241100	-	1A:428663705-428664650	10_1_94	10_1_128	OK	0.0551898	0.29205	2.40374	1.50628	0.2526	0.508941	no
TraesCS1A02G241300	TraesCS1A02G241300	-	1A:428972916-428979705	10_1_94	10_1_128	OK	8.45463	7.00887	-0.270559	-0.9222	0.1083	0.316304	no
TraesCS1A02G241400	TraesCS1A02G241400	-	1A:429002154-429003928	10_1_94	10_1_128	OK	0.672827	0.496032	-0.439803	-0.423957	0.5122	0.737641	no
TraesCS1A02G241700	TraesCS1A02G241700	-	1A:430002490-430006423	10_1_94	10_1_128	OK	1.70051	1.64112	-0.0512868	-0.111415	0.84425	0.933687	no
TraesCS1A02G241800	TraesCS1A02G241800	-	1A:430006817-430008755	10_1_94	10_1_128	OK	3.18392	2.49073	-0.354234	-0.776827	0.175	0.41496	no
TraesCS1A02G241900	TraesCS1A02G241900	-	1A:430177936-430181778	10_1_94	10_1_128	OK	16.4036	16.0171	-0.0344052	-0.118063	0.8348	0.929195	no
TraesCS1A02G242100	TraesCS1A02G242100	-	1A:430231588-430234732	10_1_94	10_1_128	OK	4.28544	3.88762	-0.140555	-0.45369	0.437	0.681099	no
TraesCS1A02G242200	TraesCS1A02G242200	-	1A:430236533-430240368	10_1_94	10_1_128	OK	0.499656	0.520278	0.0583481	0.0948108	0.8675	0.944502	no
TraesCS1A02G242300	TraesCS1A02G242300	-	1A:430334088-430339310	10_1_94	10_1_128	OK	0.48648	0.578327	0.249507	0.546698	0.3409	0.598126	no
TraesCS1A02G242400	TraesCS1A02G242400	-	1A:430342572-430344319	10_1_94	10_1_128	OK	0.640543	0.942996	0.557955	0.833799	0.1464	0.375594	no
TraesCS1A02G242500	TraesCS1A02G242500	-	1A:430584229-430591637	10_1_94	10_1_128	OK	4.94596	3.4767	-0.508531	-1.60842	0.0054	0.0451469	yes
TraesCS1A02G242600	TraesCS1A02G242600	-	1A:430605349-430611761	10_1_94	10_1_128	OK	23.2066	26.0308	0.16568	0.571503	0.3207	0.579113	no
TraesCS1A02G242800	TraesCS1A02G242800	-	1A:430617267-430622212	10_1_94	10_1_128	OK	2.36195	1.85538	-0.348266	-0.854137	0.13805	0.36403	no
TraesCS1A02G242900	TraesCS1A02G242900	-	1A:430624437-430626106	10_1_94	10_1_128	OK	4.04731	4.06964	0.00793593	0.0112154	0.9694	0.985397	no
TraesCS1A02G243000	TraesCS1A02G243000	-	1A:431013710-431016801	10_1_94	10_1_128	OK	15.2563	15.2081	-0.0045654	-0.0157832	0.97825	0.98924	no
TraesCS1A02G243100	TraesCS1A02G243100	-	1A:431017430-431031404	10_1_94	10_1_128	OK	3.56522	2.85917	-0.318394	-0.900924	0.11525	0.328105	no
TraesCS1A02G243200	TraesCS1A02G243200	-	1A:431431126-431435660	10_1_94	10_1_128	OK	7.28364	5.68394	-0.357769	-1.20564	0.03275	0.151676	no
TraesCS1A02G243300	TraesCS1A02G243300	-	1A:431776448-431780693	10_1_94	10_1_128	OK	6.69732	5.55778	-0.269076	-0.86311	0.1345	0.35888	no
TraesCS1A02G243500	TraesCS1A02G243500	-	1A:431948021-431973017	10_1_94	10_1_128	OK	0.117611	0.35084	1.57679	1.46742	0.10075	0.303073	no
TraesCS1A02G243700	TraesCS1A02G243700	-	1A:432193617-432202573	10_1_94	10_1_128	OK	4.50864	5.14336	0.190019	0.655706	0.2565	0.51326	no
TraesCS1A02G244100	TraesCS1A02G244100	-	1A:432530983-432536229	10_1_94	10_1_128	OK	0.522068	0.380824	-0.455115	-0.849252	0.1388	0.365228	no
TraesCS1A02G244200	TraesCS1A02G244200	-	1A:432537249-432541306	10_1_94	10_1_128	OK	0.428881	0.595644	0.473873	0.890919	0.12905	0.350648	no
TraesCS1A02G244300	TraesCS1A02G244300	-	1A:432559099-432560254	10_1_94	10_1_128	OK	9.9283	9.8533	-0.0109403	-0.0251945	0.96415	0.983482	no
TraesCS1A02G244400	TraesCS1A02G244400	-	1A:432589951-432592978	10_1_94	10_1_128	OK	0.609135	0.779647	0.35606	0.52823	0.359	0.6152	no
TraesCS1A02G244600	TraesCS1A02G244600	-	1A:432759698-432760295	10_1_94	10_1_128	OK	1.4366	2.09259	0.542624	0.712785	0.2075	0.456749	no
TraesCS1A02G244700	TraesCS1A02G244700	-	1A:432765220-432771742	10_1_94	10_1_128	OK	4.07396	3.41728	-0.253583	-0.866501	0.1301	0.352258	no
TraesCS1A02G244900	TraesCS1A02G244900	-	1A:432951798-432959237	10_1_94	10_1_128	OK	14.0514	17.5571	0.321343	1.03179	0.0704	0.244481	no
TraesCS1A02G245000	TraesCS1A02G245000	-	1A:432973059-432987608	10_1_94	10_1_128	OK	6.92025	5.68356	-0.284029	-0.990983	0.08825	0.280883	no
TraesCS1A02G245100	TraesCS1A02G245100	-	1A:433526137-433533407	10_1_94	10_1_128	OK	0.730333	0.937869	0.360833	0.377929	0.51095	0.736789	no
TraesCS1A02G245200	TraesCS1A02G245200	-	1A:434046756-434047173	10_1_94	10_1_128	OK	3.34894	0.410971	-3.0266	-2.37572	0.02415	0.124535	no
TraesCS1A02G245300	TraesCS1A02G245300	-	1A:434419690-434428750	10_1_94	10_1_128	OK	6.07992	5.92315	-0.0376893	-0.126512	0.82485	0.92398	no
TraesCS1A02G245500	TraesCS1A02G245500	-	1A:434638558-434641445	10_1_94	10_1_128	OK	0.675058	0.681277	0.0132312	0.0216415	0.96975	0.985483	no
TraesCS1A02G245600	TraesCS1A02G245600	-	1A:434871479-434878257	10_1_94	10_1_128	OK	4.8004	4.35829	-0.139392	-0.438025	0.44465	0.687012	no
TraesCS1A02G245700	TraesCS1A02G245700	-	1A:435057159-435064141	10_1_94	10_1_128	OK	0.539689	0.424215	-0.347332	-0.927166	0.10625	0.312486	no
TraesCS1A02G246100	TraesCS1A02G246100	-	1A:435398527-435406621	10_1_94	10_1_128	OK	0.363866	0.27972	-0.379424	-0.730406	0.2013	0.449102	no
TraesCS1A02G246300	TraesCS1A02G246300	-	1A:436421137-436426639	10_1_94	10_1_128	OK	0.214048	0.416502	0.960391	0.331013	0.6684	0.839434	no
TraesCS1A02G246400	TraesCS1A02G246400	-	1A:436421137-436426639	10_1_94	10_1_128	OK	14.3638	12.4055	-0.211456	-0.723219	0.21335	0.464354	no
TraesCS1A02G246500	TraesCS1A02G246500	-	1A:436429224-436435467	10_1_94	10_1_128	OK	2.38505	2.12776	-0.164685	-0.487884	0.3986	0.649815	no
TraesCS1A02G246600	TraesCS1A02G246600	-	1A:436435965-436440510	10_1_94	10_1_128	OK	11.7959	10.5417	-0.162172	-0.559457	0.32865	0.586612	no
TraesCS1A02G246700	TraesCS1A02G246700	-	1A:437227744-437232712	10_1_94	10_1_128	OK	1.62234	2.38044	0.553154	1.0585	0.06315	0.228955	no
TraesCS1A02G246800	TraesCS1A02G246800	-	1A:437582683-437587434	10_1_94	10_1_128	OK	6.60162	7.92065	0.262799	0.874414	0.12605	0.345983	no
TraesCS1A02G246900	TraesCS1A02G246900	-	1A:438295339-438300885	10_1_94	10_1_128	OK	17.7897	12.2545	-0.537735	-1.86063	0.00205	0.0224441	yes
TraesCS1A02G247100	TraesCS1A02G247100	-	1A:438365794-438368421	10_1_94	10_1_128	OK	2.70561	1.80616	-0.583025	-1.6542	0.0047	0.0407833	yes
TraesCS1A02G247200	TraesCS1A02G247200	-	1A:438684368-438688797	10_1_94	10_1_128	OK	8.54313	6.76254	-0.3372	-1.01018	0.0771	0.258444	no
TraesCS1A02G247500	TraesCS1A02G247500	-	1A:439066056-439074664	10_1_94	10_1_128	OK	6.80105	4.87184	-0.48129	-1.53949	0.00835	0.0611564	no
TraesCS1A02G247700	TraesCS1A02G247700	-	1A:439723132-439727622	10_1_94	10_1_128	OK	0.265712	0.53019	0.996645	1.87547	0.0015	0.0177776	yes
TraesCS1A02G247800	TraesCS1A02G247800	-	1A:439930513-439932376	10_1_94	10_1_128	OK	7.41036	6.95801	-0.0908675	-0.243113	0.67425	0.843228	no
TraesCS1A02G247900	TraesCS1A02G247900	-	1A:440019651-440029391	10_1_94	10_1_128	OK	2.29911	2.36626	0.0415338	0.116657	0.8377	0.930555	no
TraesCS1A02G248100	TraesCS1A02G248100	-	1A:440072479-440074799	10_1_94	10_1_128	OK	2.54687	2.44116	-0.0611602	-0.133629	0.8174	0.920485	no
TraesCS1A02G248200	TraesCS1A02G248200	-	1A:440183809-440187326	10_1_94	10_1_128	OK	2.3954	2.42463	0.0175019	0.039537	0.94305	0.975854	no
TraesCS1A02G248300	TraesCS1A02G248300	-	1A:440412864-440416040	10_1_94	10_1_128	OK	9.20986	9.83373	0.094559	0.267648	0.6374	0.820799	no
TraesCS1A02G248400	TraesCS1A02G248400	-	1A:440440918-440457450	10_1_94	10_1_128	OK	5.093	5.73333	0.170858	0.587041	0.30145	0.559914	no
TraesCS1A02G248600	TraesCS1A02G248600	-	1A:440783362-440796745	10_1_94	10_1_128	OK	3.10862	3.0398	-0.0322966	-0.100673	0.86165	0.941589	no
TraesCS1A02G248700	TraesCS1A02G248700	-	1A:440800854-440802058	10_1_94	10_1_128	OK	1.57737	1.60183	0.0221953	0.035039	0.95045	0.978629	no
TraesCS1A02G248800	TraesCS1A02G248800	-	1A:440886441-440891002	10_1_94	10_1_128	OK	1.65904	2.06991	0.319221	0.95855	0.09115	0.286031	no
TraesCS1A02G248900	TraesCS1A02G248900	-	1A:441020192-441023416	10_1_94	10_1_128	OK	0.699794	0.83847	0.26083	0.496467	0.3842	0.637839	no
TraesCS1A02G249000	TraesCS1A02G249000	-	1A:441031692-441033979	10_1_94	10_1_128	OK	2.88759	4.46807	0.629785	1.53442	0.0082	0.0604083	no
TraesCS1A02G249100	TraesCS1A02G249100	-	1A:441107311-441111912	10_1_94	10_1_128	OK	2.15604	1.53209	-0.492881	-1.38903	0.0151	0.0912027	no
TraesCS1A02G249300	TraesCS1A02G249300	-	1A:441183587-441185735	10_1_94	10_1_128	OK	8.32296	6.7824	-0.295302	-0.949891	0.0934	0.289977	no
TraesCS1A02G249400	TraesCS1A02G249400	-	1A:441235401-441245178	10_1_94	10_1_128	OK	5.70059	6.01241	0.0768301	0.258918	0.65735	0.832671	no
TraesCS1A02G249500	TraesCS1A02G249500	-	1A:441751924-441756669	10_1_94	10_1_128	OK	11.0355	11.7074	0.0852644	0.250922	0.66205	0.835475	no
TraesCS1A02G249600	TraesCS1A02G249600	-	1A:441763843-441766750	10_1_94	10_1_128	OK	22.4349	27.1788	0.276739	0.958089	0.10075	0.303073	no
TraesCS1A02G250000	TraesCS1A02G250000	-	1A:441841791-441843417	10_1_94	10_1_128	OK	0.508489	0.949947	0.901631	1.30306	0.0279	0.136673	no
TraesCS1A02G250100	TraesCS1A02G250100	-	1A:441927240-441929536	10_1_94	10_1_128	OK	7.89248	12.8167	0.699479	2.14059	0.0002	0.00362247	yes
TraesCS1A02G250200	TraesCS1A02G250200	-	1A:441931205-441932559	10_1_94	10_1_128	OK	0.433312	0.448961	0.0511824	0.0686304	0.902	0.959263	no
TraesCS1A02G250300	TraesCS1A02G250300	-	1A:441954666-441957069	10_1_94	10_1_128	OK	29.9446	27.8872	-0.102691	-0.341657	0.54815	0.762497	no
TraesCS1A02G250400	TraesCS1A02G250400	-	1A:442124886-442126086	10_1_94	10_1_128	OK	1.8062	2.29748	0.347095	0.758821	0.1904	0.434624	no
TraesCS1A02G250500	TraesCS1A02G250500	-	1A:442154861-442155978	10_1_94	10_1_128	OK	7.53538	5.09018	-0.565965	-1.25721	0.029	0.140095	no
TraesCS1A02G250700	TraesCS1A02G250700	-	1A:442470887-442476407	10_1_94	10_1_128	OK	3.46389	3.52795	0.0264335	0.0813908	0.8827	0.951153	no
TraesCS1A02G250800	TraesCS1A02G250800	-	1A:442553711-442563195	10_1_94	10_1_128	OK	2.63351	2.85913	0.118589	0.258232	0.65475	0.830965	no
TraesCS1A02G250900	TraesCS1A02G250900	-	1A:442553711-442563195	10_1_94	10_1_128	OK	11.695	9.09817	-0.362241	-0.694286	0.2191	0.471129	no
TraesCS1A02G251000	TraesCS1A02G251000	-	1A:442563511-442567349	10_1_94	10_1_128	OK	5.87976	4.52785	-0.376931	-1.13417	0.05055	0.200169	no
TraesCS1A02G251100	TraesCS1A02G251100	-	1A:442606329-442613294	10_1_94	10_1_128	OK	9.81167	7.55274	-0.377499	-1.24541	0.0313	0.14719	no
TraesCS1A02G251200	TraesCS1A02G251200	-	1A:442613330-442614743	10_1_94	10_1_128	OK	54.4859	79.6484	0.547763	1.8721	0.001	0.0130083	yes
TraesCS1A02G251400	TraesCS1A02G251400	-	1A:442800490-442808502	10_1_94	10_1_128	OK	21.2147	24.5609	0.211299	0.720326	0.20775	0.457096	no
TraesCS1A02G251500	TraesCS1A02G251500	-	1A:443125060-443133281	10_1_94	10_1_128	OK	1.88536	1.40556	-0.423693	-0.906606	0.1185	0.333627	no
TraesCS1A02G251600	TraesCS1A02G251600	-	1A:443193548-443198146	10_1_94	10_1_128	OK	90.1832	87.3748	-0.0456405	-0.150608	0.7937	0.909333	no
TraesCS1A02G251700	TraesCS1A02G251700	-	1A:443198966-443211104	10_1_94	10_1_128	OK	5.86852	4.91448	-0.255959	-0.894397	0.121	0.337907	no
TraesCS1A02G251800	TraesCS1A02G251800	-	1A:443659414-443660791	10_1_94	10_1_128	OK	1.12843	1.21974	0.112246	0.210063	0.71	0.864339	no
TraesCS1A02G251900	TraesCS1A02G251900	-	1A:443703297-443704605	10_1_94	10_1_128	OK	2.34884	2.15856	-0.121882	-0.187352	0.73695	0.879442	no
TraesCS1A02G252000	TraesCS1A02G252000	-	1A:443708368-443712092	10_1_94	10_1_128	OK	7.5635	8.09376	0.0977555	0.290564	0.6131	0.805722	no
TraesCS1A02G252300	TraesCS1A02G252300	-	1A:444122389-444123580	10_1_94	10_1_128	OK	4.14064	3.54139	-0.225538	-0.574964	0.3246	0.582943	no
TraesCS1A02G252400	TraesCS1A02G252400	-	1A:444124495-444127602	10_1_94	10_1_128	OK	11.7949	17.2835	0.55123	1.83019	0.0018	0.0203842	yes
TraesCS1A02G252500	TraesCS1A02G252500	-	1A:444127612-444129639	10_1_94	10_1_128	OK	2.6454	3.40748	0.365222	0.670798	0.2441	0.501056	no
TraesCS1A02G252700	TraesCS1A02G252700	-	1A:444144689-444146823	10_1_94	10_1_128	OK	19.3027	23.6419	0.292541	0.965442	0.09315	0.289504	no
TraesCS1A02G253000	TraesCS1A02G253000	-	1A:444255167-444257615	10_1_94	10_1_128	OK	7.62976	7.4163	-0.0409385	-0.124772	0.8224	0.922804	no
TraesCS1A02G253400	TraesCS1A02G253400	-	1A:445257709-445277310	10_1_94	10_1_128	OK	2.19971	3.36691	0.61411	1.91127	0.0007	0.00982551	yes
TraesCS1A02G253900	TraesCS1A02G253900	-	1A:445541462-445544679	10_1_94	10_1_128	OK	0.615603	0.689565	0.163688	0.326377	0.5571	0.768263	no
TraesCS1A02G254000	TraesCS1A02G254000	-	1A:445546795-445549613	10_1_94	10_1_128	OK	0.194423	0.288996	0.57185	0.835678	0.1424	0.370104	no
TraesCS1A02G254100	TraesCS1A02G254100	-	1A:445653715-445656457	10_1_94	10_1_128	OK	2.03803	1.9812	-0.0408023	-0.106739	0.85485	0.938154	no
TraesCS1A02G254200	TraesCS1A02G254200	-	1A:445878771-445885091	10_1_94	10_1_128	OK	12.2063	10.9251	-0.159982	-0.546421	0.3494	0.606547	no
TraesCS1A02G254400	TraesCS1A02G254400	-	1A:445914780-445917729	10_1_94	10_1_128	OK	21.659	26.4923	0.290607	1.01285	0.08205	0.26866	no
TraesCS1A02G254500	TraesCS1A02G254500	-	1A:445934352-445938890	10_1_94	10_1_128	OK	0.192199	0.555595	1.53144	2.77055	5e-05	0.00112473	yes
TraesCS1A02G254600	TraesCS1A02G254600	-	1A:446123317-446132512	10_1_94	10_1_128	OK	0.324917	0.229485	-0.501672	-0.970195	0.08535	0.275212	no
TraesCS1A02G254800	TraesCS1A02G254800	-	1A:446236431-446237616	10_1_94	10_1_128	OK	9.6055	8.2006	-0.228132	-0.533954	0.34785	0.604901	no
TraesCS1A02G255000	TraesCS1A02G255000	-	1A:446541861-446549281	10_1_94	10_1_128	OK	5.07953	5.34661	0.0739277	0.255638	0.6585	0.83337	no
TraesCS1A02G255100	TraesCS1A02G255100	-	1A:447005331-447007022	10_1_94	10_1_128	OK	28.4102	20.5508	-0.467219	-1.29825	0.0215	0.115207	no
TraesCS1A02G255200	TraesCS1A02G255200	-	1A:447112677-447120162	10_1_94	10_1_128	OK	0.969471	0.700886	-0.468018	-1.0661	0.05895	0.220229	no
TraesCS1A02G255300	TraesCS1A02G255300	-	1A:447623203-447635025	10_1_94	10_1_128	OK	2.99823	2.76637	-0.116119	-0.375891	0.51645	0.740436	no
TraesCS1A02G255400	TraesCS1A02G255400	-	1A:447640538-447644424	10_1_94	10_1_128	OK	4.84506	4.75069	-0.0283781	-0.0922847	0.86705	0.944237	no
TraesCS1A02G255600	TraesCS1A02G255600	-	1A:447747679-447749014	10_1_94	10_1_128	OK	2.75134	2.74206	-0.00487402	-0.00939173	0.98655	0.992961	no
TraesCS1A02G255800	TraesCS1A02G255800	-	1A:448033491-448037889	10_1_94	10_1_128	OK	33.1761	42.1914	0.346804	1.19264	0.036	0.160778	no
TraesCS1A02G255900	TraesCS1A02G255900	-	1A:448627006-448629624	10_1_94	10_1_128	OK	2.2839	1.65898	-0.461206	-1.35417	0.0199	0.109573	no
TraesCS1A02G256000	TraesCS1A02G256000	-	1A:448814632-448816127	10_1_94	10_1_128	OK	1.68038	1.77576	0.0796452	0.12682	0.82845	0.926054	no
TraesCS1A02G256100	TraesCS1A02G256100	-	1A:448897529-448912063	10_1_94	10_1_128	OK	1.59261	1.22541	-0.378125	-1.10978	0.0563	0.213967	no
TraesCS1A02G256200	TraesCS1A02G256200	-	1A:448912373-448915764	10_1_94	10_1_128	OK	1.34356	0.811323	-0.727716	-1.75695	0.00275	0.0278369	yes
TraesCS1A02G256300	TraesCS1A02G256300	-	1A:448918313-448924958	10_1_94	10_1_128	OK	8.9883	8.88348	-0.0169238	-0.0592703	0.91935	0.966504	no
TraesCS1A02G256400	TraesCS1A02G256400	-	1A:448926774-448930744	10_1_94	10_1_128	OK	35.2088	39.6052	0.169754	0.579866	0.31325	0.571541	no
TraesCS1A02G256800	TraesCS1A02G256800	-	1A:449195770-449201684	10_1_94	10_1_128	OK	2.8368	1.84054	-0.624138	-1.79422	0.0023	0.0243671	yes
TraesCS1A02G257000	TraesCS1A02G257000	-	1A:449507067-449508523	10_1_94	10_1_128	OK	0.199153	0.603899	1.60043	2.00479	0.03465	0.157246	no
TraesCS1A02G257100	TraesCS1A02G257100	-	1A:449511676-449512442	10_1_94	10_1_128	OK	1.55558	1.65483	0.089226	0.0948529	0.85945	0.940599	no
TraesCS1A02G257300	TraesCS1A02G257300	-	1A:449555197-449558720	10_1_94	10_1_128	OK	5.0418	7.56494	0.585389	1.72066	0.0024	0.0252015	yes
TraesCS1A02G257400	TraesCS1A02G257400	-	1A:449623116-449626157	10_1_94	10_1_128	OK	5.78155	6.10025	0.0774126	0.209462	0.7112	0.865072	no
TraesCS1A02G257900	TraesCS1A02G257900	-	1A:449820374-449831326	10_1_94	10_1_128	OK	0.777915	3.36805	2.11423	4.09842	5e-05	0.00112473	yes
TraesCS1A02G258000	TraesCS1A02G258000	-	1A:449843794-449853848	10_1_94	10_1_128	OK	5.54611	5.35945	-0.0493901	-0.166921	0.77485	0.899322	no
TraesCS1A02G258100	TraesCS1A02G258100	-	1A:449853941-449857196	10_1_94	10_1_128	OK	3.9778	2.96437	-0.424246	-1.20789	0.034	0.155414	no
TraesCS1A02G258200	TraesCS1A02G258200	-	1A:449934515-449938594	10_1_94	10_1_128	OK	22.3625	21.7141	-0.0424484	-0.147283	0.795	0.910084	no
TraesCS1A02G258300	TraesCS1A02G258300	-	1A:450092811-450097229	10_1_94	10_1_128	OK	1.4518	1.4437	-0.0080773	-0.0186348	0.9734	0.98745	no
TraesCS1A02G258400	TraesCS1A02G258400	-	1A:451280507-451282597	10_1_94	10_1_128	OK	4.76509	6.07935	0.351414	0.980953	0.0864	0.277226	no
TraesCS1A02G258500	TraesCS1A02G258500	-	1A:451617711-451619073	10_1_94	10_1_128	OK	13.1049	6.4401	-1.02496	-2.5717	5e-05	0.00112473	yes
TraesCS1A02G258700	TraesCS1A02G258700	-	1A:451849957-451851112	10_1_94	10_1_128	OK	1.32645	1.07389	-0.304726	-0.479067	0.3952	0.647278	no
TraesCS1A02G258800	TraesCS1A02G258800	-	1A:452018320-452021152	10_1_94	10_1_128	OK	69.5787	73.3823	0.0767876	0.250604	0.66315	0.836365	no
TraesCS1A02G259000	TraesCS1A02G259000	-	1A:452042145-452046460	10_1_94	10_1_128	OK	9.33114	9.10456	-0.035464	-0.112609	0.84695	0.934808	no
TraesCS1A02G259100	TraesCS1A02G259100	-	1A:452051194-452052750	10_1_94	10_1_128	OK	0.601287	0.240446	-1.32234	-1.66061	0.009	0.0642201	no
TraesCS1A02G259200	TraesCS1A02G259200	-	1A:452280748-452284447	10_1_94	10_1_128	OK	5.00521	6.00069	0.261697	0.854319	0.13755	0.36318	no
TraesCS1A02G259400	TraesCS1A02G259400	-	1A:452452677-452455333	10_1_94	10_1_128	OK	0.939506	1.25732	0.420377	0.922868	0.10845	0.316571	no
TraesCS1A02G259500	TraesCS1A02G259500	-	1A:452753442-452757351	10_1_94	10_1_128	OK	0.402222	0.399303	-0.010508	-0.0222098	0.97045	0.98584	no
TraesCS1A02G259600	TraesCS1A02G259600	-	1A:452758833-452761870	10_1_94	10_1_128	OK	4.93729	4.50222	-0.133082	-0.448744	0.4339	0.678765	no
TraesCS1A02G259700	TraesCS1A02G259700	-	1A:452784056-452786582	10_1_94	10_1_128	OK	80.3728	115.531	0.523502	1.80751	0.0017	0.0195428	yes
TraesCS1A02G259800	TraesCS1A02G259800	-	1A:452857081-452865313	10_1_94	10_1_128	OK	22.3845	18.4601	-0.278086	-0.971553	0.0915	0.286644	no
TraesCS1A02G259900	TraesCS1A02G259900	-	1A:453071837-453075356	10_1_94	10_1_128	OK	1.00336	1.221	0.283228	0.622653	0.2826	0.540803	no
TraesCS1A02G260000	TraesCS1A02G260000	-	1A:453520441-453524428	10_1_94	10_1_128	OK	4.78881	4.64125	-0.0451529	-0.097331	0.86515	0.943346	no
TraesCS1A02G260100	TraesCS1A02G260100	-	1A:454033521-454037971	10_1_94	10_1_128	OK	11.9266	9.1976	-0.374849	-1.24163	0.0323	0.150331	no
TraesCS1A02G260200	TraesCS1A02G260200	-	1A:454329422-454334823	10_1_94	10_1_128	OK	1.78011	1.9722	0.147844	0.409162	0.47235	0.708513	no
TraesCS1A02G260300	TraesCS1A02G260300	-	1A:454335484-454339778	10_1_94	10_1_128	OK	2.53113	2.86502	0.178763	0.445424	0.44005	0.683733	no
TraesCS1A02G260400	TraesCS1A02G260400	-	1A:454341616-454345142	10_1_94	10_1_128	OK	0.911815	1.12285	0.300351	0.658458	0.2568	0.513652	no
TraesCS1A02G260500	TraesCS1A02G260500	-	1A:454516008-454523565	10_1_94	10_1_128	OK	6.78365	3.96099	-0.776198	-2.52193	5e-05	0.00112473	yes
TraesCS1A02G260700	TraesCS1A02G260700	-	1A:454533587-454534849	10_1_94	10_1_128	OK	1.23069	1.65574	0.428005	0.910824	0.1177	0.332242	no
TraesCS1A02G260900	TraesCS1A02G260900	-	1A:455022756-455029126	10_1_94	10_1_128	OK	27.1546	20.722	-0.390033	-1.33978	0.02345	0.122211	no
TraesCS1A02G261000	TraesCS1A02G261000	-	1A:455031000-455038358	10_1_94	10_1_128	OK	12.2643	13.3844	0.126086	0.433773	0.4491	0.690506	no
TraesCS1A02G261400	TraesCS1A02G261400	-	1A:455818470-455822929	10_1_94	10_1_128	OK	0.614236	0.765894	0.318352	0.642145	0.26725	0.524248	no
TraesCS1A02G261800	TraesCS1A02G261800	-	1A:456321203-456323812	10_1_94	10_1_128	OK	0.822222	1.31561	0.678131	1.0937	0.06765	0.238861	no
TraesCS1A02G261900	TraesCS1A02G261900	-	1A:456650947-456652182	10_1_94	10_1_128	OK	13.7833	13.0773	-0.0758573	-0.223428	0.69265	0.854387	no
TraesCS1A02G262000	TraesCS1A02G262000	-	1A:456653630-456654382	10_1_94	10_1_128	OK	20.7568	14.4147	-0.526041	-1.42577	0.0122	0.0792032	no
TraesCS1A02G262100	TraesCS1A02G262100	-	1A:456655322-456657426	10_1_94	10_1_128	OK	7.58679	11.8125	0.638758	1.88495	0.00125	0.0154281	yes
TraesCS1A02G262200	TraesCS1A02G262200	-	1A:456924748-456931844	10_1_94	10_1_128	OK	2.18631	1.69037	-0.371157	-1.15097	0.0466	0.189902	no
TraesCS1A02G262300	TraesCS1A02G262300	-	1A:456940069-456944304	10_1_94	10_1_128	OK	24.2796	24.327	0.00281121	0.00951872	0.98545	0.992595	no
TraesCS1A02G262400	TraesCS1A02G262400	-	1A:457372179-457373172	10_1_94	10_1_128	OK	209.641	121.058	-0.792226	-2.64471	5e-05	0.00112473	yes
TraesCS1A02G262500	TraesCS1A02G262500	-	1A:457945324-457945945	10_1_94	10_1_128	OK	56.1113	28.6412	-0.970199	-2.80096	5e-05	0.00112473	yes
TraesCS1A02G262600	TraesCS1A02G262600	-	1A:457956310-457961244	10_1_94	10_1_128	OK	5.43395	4.80519	-0.17741	-0.567962	0.32175	0.579915	no
TraesCS1A02G262700	TraesCS1A02G262700	-	1A:458216683-458220843	10_1_94	10_1_128	OK	0.610869	0.619154	0.0194332	0.0257872	0.9617	0.98247	no
TraesCS1A02G262800	TraesCS1A02G262800	-	1A:458227679-458230027	10_1_94	10_1_128	OK	16.8197	11.9024	-0.498901	-1.22757	0.03905	0.169078	no
TraesCS1A02G262900	TraesCS1A02G262900	-	1A:458394133-458397267	10_1_94	10_1_128	OK	14.5622	15.2613	0.0676455	0.21341	0.7208	0.869811	no
TraesCS1A02G263000	TraesCS1A02G263000	-	1A:458504527-458507240	10_1_94	10_1_128	OK	5.50382	7.28865	0.40522	1.19188	0.0382	0.166847	no
TraesCS1A02G263200	TraesCS1A02G263200	-	1A:458557064-458562511	10_1_94	10_1_128	OK	19.595	20.1449	0.0399268	0.136426	0.8089	0.916585	no
TraesCS1A02G263300	TraesCS1A02G263300	-	1A:458564116-458566532	10_1_94	10_1_128	OK	58.3847	66.7119	0.192353	0.646526	0.2624	0.518939	no
TraesCS1A02G263400	TraesCS1A02G263400	-	1A:458896288-458908694	10_1_94	10_1_128	OK	2.58474	2.32349	-0.153726	-0.498202	0.37725	0.632175	no
TraesCS1A02G263600	TraesCS1A02G263600	-	1A:459097179-459100473	10_1_94	10_1_128	OK	0.689633	0.657172	-0.0695578	-0.0873401	0.88125	0.950384	no
TraesCS1A02G263700	TraesCS1A02G263700	-	1A:459186661-459188632	10_1_94	10_1_128	OK	2.11629	3.26068	0.623639	1.2761	0.02855	0.138791	no
TraesCS1A02G263800	TraesCS1A02G263800	-	1A:459269856-459275619	10_1_94	10_1_128	OK	1.67992	1.61121	-0.0602444	-0.174311	0.76465	0.894026	no
TraesCS1A02G264000	TraesCS1A02G264000	-	1A:459307639-459313757	10_1_94	10_1_128	OK	13.565	7.02351	-0.949621	-2.8766	5e-05	0.00112473	yes
TraesCS1A02G264100	TraesCS1A02G264100	-	1A:459514098-459523796	10_1_94	10_1_128	OK	3.46999	3.06846	-0.177417	-0.574034	0.3191	0.577225	no
TraesCS1A02G264200	TraesCS1A02G264200	-	1A:459524186-459527766	10_1_94	10_1_128	OK	2.42655	1.53601	-0.659721	-1.64528	0.00455	0.0398784	yes
TraesCS1A02G264300	TraesCS1A02G264300	-	1A:459946839-459948904	10_1_94	10_1_128	OK	1.56942	1.6558	0.0773	0.15854	0.78795	0.906554	no
TraesCS1A02G264400	TraesCS1A02G264400	-	1A:459948921-459951051	10_1_94	10_1_128	OK	1.31104	1.01645	-0.367176	-0.728398	0.20665	0.455673	no
TraesCS1A02G264500	TraesCS1A02G264500	-	1A:460280711-460282491	10_1_94	10_1_128	OK	3.16773	5.75275	0.860802	1.80436	0.00095	0.0125227	yes
TraesCS1A02G264700	TraesCS1A02G264700	-	1A:460330400-460334595	10_1_94	10_1_128	OK	11.5717	11.703	0.0162774	0.0560712	0.92325	0.968219	no
TraesCS1A02G264800	TraesCS1A02G264800	-	1A:460553634-460557686	10_1_94	10_1_128	OK	0.600405	0.250679	-1.26009	-2.29032	0.00015	0.00288138	yes
TraesCS1A02G264900	TraesCS1A02G264900	-	1A:460639088-460641864	10_1_94	10_1_128	OK	3.55116	2.86163	-0.311453	-0.801893	0.1712	0.409915	no
TraesCS1A02G265000	TraesCS1A02G265000	-	1A:460669776-460676972	10_1_94	10_1_128	OK	5.58258	3.89264	-0.520184	-1.69466	0.0036	0.0336981	yes
TraesCS1A02G265300	TraesCS1A02G265300	-	1A:460967357-460968123	10_1_94	10_1_128	OK	0.875945	2.37402	1.43842	2.22434	0.00045	0.00697859	yes
TraesCS1A02G265600	TraesCS1A02G265600	-	1A:461337577-461338417	10_1_94	10_1_128	OK	1.29499	1.63128	0.333057	0.527387	0.35315	0.609844	no
TraesCS1A02G265800	TraesCS1A02G265800	-	1A:461356734-461357498	10_1_94	10_1_128	OK	0.849091	0.481296	-0.818995	-0.809882	0.17355	0.412942	no
TraesCS1A02G266000	TraesCS1A02G266000	-	1A:461521742-461524132	10_1_94	10_1_128	OK	4.56862	3.38894	-0.430922	-1.1094	0.05525	0.211508	no
TraesCS1A02G266300	TraesCS1A02G266300	-	1A:461775746-461779782	10_1_94	10_1_128	OK	18.9142	19.5064	0.0444771	0.152579	0.7982	0.911601	no
TraesCS1A02G266500	TraesCS1A02G266500	-	1A:461995981-462000591	10_1_94	10_1_128	OK	4.44323	3.54126	-0.327347	-0.961022	0.09615	0.295086	no
TraesCS1A02G266600	TraesCS1A02G266600	-	1A:462000811-462006133	10_1_94	10_1_128	OK	9.89355	10.9967	0.152513	0.513344	0.37475	0.629996	no
TraesCS1A02G266700	TraesCS1A02G266700	-	1A:462122730-462124931	10_1_94	10_1_128	OK	1.87691	1.58375	-0.245011	-0.478136	0.4105	0.660125	no
TraesCS1A02G266800	TraesCS1A02G266800	-	1A:462136939-462137443	10_1_94	10_1_128	OK	0.426965	0.24998	-0.772304	-0.466135	0.4549	0.694545	no
TraesCS1A02G266900	TraesCS1A02G266900	-	1A:462333926-462336501	10_1_94	10_1_128	OK	9.13025	9.32392	0.0302821	0.0849154	0.88025	0.949934	no
TraesCS1A02G267100	TraesCS1A02G267100	-	1A:462390319-462395850	10_1_94	10_1_128	OK	0.490016	0.295983	-0.727316	-1.65141	0.0063	0.0504936	no
TraesCS1A02G267300	TraesCS1A02G267300	-	1A:462435596-462438015	10_1_94	10_1_128	OK	12.8034	7.94654	-0.688127	-2.00153	0.0007	0.00982551	yes
TraesCS1A02G267600	TraesCS1A02G267600	-	1A:462617028-462619649	10_1_94	10_1_128	OK	9.10963	17.1524	0.912942	2.6333	5e-05	0.00112473	yes
TraesCS1A02G267700	TraesCS1A02G267700	-	1A:462742534-462750420	10_1_94	10_1_128	OK	0.842154	0.645112	-0.384535	-0.943678	0.10855	0.316754	no
TraesCS1A02G267800	TraesCS1A02G267800	-	1A:462776184-462778584	10_1_94	10_1_128	OK	17.0659	14.9962	-0.186515	-0.460196	0.4333	0.678452	no
TraesCS1A02G267900	TraesCS1A02G267900	-	1A:462793391-462799930	10_1_94	10_1_128	OK	4.84769	7.24617	0.579921	1.72559	0.00205	0.0224441	yes
TraesCS1A02G268200	TraesCS1A02G268200	-	1A:463155410-463156061	10_1_94	10_1_128	OK	30.8343	26.0945	-0.24079	-0.719705	0.21245	0.462955	no
TraesCS1A02G268400	TraesCS1A02G268400	-	1A:463246852-463248232	10_1_94	10_1_128	OK	3.53098	8.76102	1.31103	2.68202	5e-05	0.00112473	yes
TraesCS1A02G268500	TraesCS1A02G268500	-	1A:463288262-463291701	10_1_94	10_1_128	OK	16.5102	17.1183	0.0521844	0.181563	0.75275	0.887424	no
TraesCS1A02G268600	TraesCS1A02G268600	-	1A:463356637-463358483	10_1_94	10_1_128	OK	7.55634	12.5782	0.735167	2.03828	0.0007	0.00982551	yes
TraesCS1A02G268700	TraesCS1A02G268700	-	1A:463400233-463403089	10_1_94	10_1_128	OK	3.93691	3.29346	-0.25746	-0.751042	0.1833	0.425891	no
TraesCS1A02G268800	TraesCS1A02G268800	-	1A:463460247-463461876	10_1_94	10_1_128	OK	2.1359	2.14269	0.00457751	0.0105037	0.9913	0.995226	no
TraesCS1A02G268900	TraesCS1A02G268900	-	1A:463521477-463523392	10_1_94	10_1_128	OK	0.669366	0.528885	-0.339841	-0.490709	0.3955	0.647458	no
TraesCS1A02G269000	TraesCS1A02G269000	-	1A:463810369-463813906	10_1_94	10_1_128	OK	2.86618	2.16187	-0.40685	-1.15428	0.04055	0.173684	no
TraesCS1A02G269100	TraesCS1A02G269100	-	1A:463820154-463827474	10_1_94	10_1_128	OK	8.82937	8.61055	-0.0362056	-0.126195	0.82715	0.925386	no
TraesCS1A02G269200	TraesCS1A02G269200	-	1A:463827547-463830330	10_1_94	10_1_128	OK	11.4576	13.4584	0.232203	0.796874	0.1692	0.406999	no
TraesCS1A02G269300	TraesCS1A02G269300	-	1A:463921286-463928925	10_1_94	10_1_128	OK	0.269967	0.293645	0.121292	0.0943912	0.86095	0.941313	no
TraesCS1A02G269400	TraesCS1A02G269400	-	1A:463921286-463928925	10_1_94	10_1_128	OK	1.17984	1.77927	0.592692	0.794475	0.17465	0.414396	no
TraesCS1A02G269500	TraesCS1A02G269500	-	1A:463929755-463932776	10_1_94	10_1_128	OK	4.99977	5.94176	0.249027	0.66422	0.2485	0.505641	no
TraesCS1A02G269600	TraesCS1A02G269600	-	1A:463958196-463963550	10_1_94	10_1_128	OK	2.52584	4.1848	0.728395	1.65313	0.0042	0.0377021	yes
TraesCS1A02G269700	TraesCS1A02G269700	-	1A:463958196-463963550	10_1_94	10_1_128	OK	1.73608	3.8356	1.14362	0.521176	0.3836	0.637396	no
TraesCS1A02G269800	TraesCS1A02G269800	-	1A:463958196-463963550	10_1_94	10_1_128	OK	0.882311	2.10169	1.25219	0.791527	0.20135	0.449179	no
TraesCS1A02G270000	TraesCS1A02G270000	-	1A:464087219-464089077	10_1_94	10_1_128	OK	6.85636	7.29828	0.0901144	0.265563	0.6424	0.823523	no
TraesCS1A02G270200	TraesCS1A02G270200	-	1A:464247355-464249467	10_1_94	10_1_128	OK	6.14918	7.81886	0.346564	0.918818	0.1089	0.317406	no
TraesCS1A02G270300	TraesCS1A02G270300	-	1A:464249663-464253896	10_1_94	10_1_128	OK	6.16871	4.29434	-0.522533	-1.56573	0.00605	0.0489863	yes
TraesCS1A02G270400	TraesCS1A02G270400	-	1A:464790699-464793947	10_1_94	10_1_128	OK	16.9576	17.9403	0.081278	0.281058	0.6204	0.810003	no
TraesCS1A02G270500	TraesCS1A02G270500	-	1A:464794578-464796552	10_1_94	10_1_128	OK	7.8868	8.29822	0.0733623	0.202479	0.7194	0.869129	no
TraesCS1A02G270600	TraesCS1A02G270600	-	1A:464797146-464805227	10_1_94	10_1_128	OK	6.33312	6.17464	-0.0365592	-0.122372	0.83095	0.927119	no
TraesCS1A02G270700	TraesCS1A02G270700	-	1A:464809425-464811387	10_1_94	10_1_128	OK	31.6216	52.3229	0.726533	2.45234	5e-05	0.00112473	yes
TraesCS1A02G270800	TraesCS1A02G270800	-	1A:464837011-464840398	10_1_94	10_1_128	OK	0.648236	0.492564	-0.396206	-0.632709	0.2698	0.527089	no
TraesCS1A02G270900	TraesCS1A02G270900	-	1A:464901177-464908479	10_1_94	10_1_128	OK	2.04402	0.120406	-4.08543	-4.1249	0.1192	0.334771	no
TraesCS1A02G271700	TraesCS1A02G271700	-	1A:465281933-465283274	10_1_94	10_1_128	OK	4.51108	8.26002	0.872671	2.08225	0.0001	0.00206252	yes
TraesCS1A02G272000	TraesCS1A02G272000	-	1A:465340923-465343552	10_1_94	10_1_128	OK	28.8809	40.3479	0.482379	1.65477	0.00365	0.0340479	yes
TraesCS1A02G272100	TraesCS1A02G272100	-	1A:465451852-465455447	10_1_94	10_1_128	OK	11.0311	10.2988	-0.0990889	-0.316552	0.57955	0.782967	no
TraesCS1A02G272200	TraesCS1A02G272200	-	1A:465464899-465470830	10_1_94	10_1_128	OK	9.26395	8.46919	-0.129404	-0.432372	0.45685	0.696053	no
TraesCS1A02G272400	TraesCS1A02G272400	-	1A:465501522-465505875	10_1_94	10_1_128	OK	5.78118	5.63753	-0.0363012	-0.113641	0.84205	0.932401	no
TraesCS1A02G272500	TraesCS1A02G272500	-	1A:465507376-465512105	10_1_94	10_1_128	OK	0.288002	0.339982	0.239382	0.341115	0.54975	0.763809	no
TraesCS1A02G272600	TraesCS1A02G272600	-	1A:465522812-465524805	10_1_94	10_1_128	OK	0.773519	1.6736	1.11344	1.42855	0.01715	0.0992879	no
TraesCS1A02G272700	TraesCS1A02G272700	-	1A:466036874-466039350	10_1_94	10_1_128	OK	1.99052	2.10992	0.0840405	0.210121	0.70975	0.864247	no
TraesCS1A02G272800	TraesCS1A02G272800	-	1A:466341016-466341241	10_1_94	10_1_128	OK	1.25756	1.28152	0.0272258	0.0257836	0.91475	0.964728	no
TraesCS1A02G272900	TraesCS1A02G272900	-	1A:466348840-466351191	10_1_94	10_1_128	OK	2.10141	2.38941	0.185297	0.323667	0.57385	0.779349	no
TraesCS1A02G273000	TraesCS1A02G273000	-	1A:466896601-466899623	10_1_94	10_1_128	OK	7.2442	8.35579	0.205951	0.625571	0.27655	0.534223	no
TraesCS1A02G273100	TraesCS1A02G273100	-	1A:466926988-466930294	10_1_94	10_1_128	OK	14.3371	13.996	-0.0347456	-0.11861	0.8368	0.92999	no
TraesCS1A02G273200	TraesCS1A02G273200	-	1A:467156433-467160032	10_1_94	10_1_128	OK	3.21194	7.13888	1.15225	2.36596	0.0002	0.00362247	yes
TraesCS1A02G273400	TraesCS1A02G273400	-	1A:467181437-467183931	10_1_94	10_1_128	OK	10.3343	9.81843	-0.0738753	-0.215552	0.70705	0.862819	no
TraesCS1A02G273500	TraesCS1A02G273500	-	1A:467184517-467186314	10_1_94	10_1_128	OK	9.08127	8.93959	-0.0226865	-0.0685216	0.9044	0.960387	no
TraesCS1A02G273900	TraesCS1A02G273900	-	1A:467255798-467260124	10_1_94	10_1_128	OK	0.445757	1.96226	2.13819	3.75062	5e-05	0.00112473	yes
TraesCS1A02G274200	TraesCS1A02G274200	-	1A:468460341-468462467	10_1_94	10_1_128	OK	0.136141	0.354148	1.37925	1.23757	0.04735	0.191996	no
TraesCS1A02G274300	TraesCS1A02G274300	-	1A:468598784-468599195	10_1_94	10_1_128	OK	21.2647	14.0234	-0.600619	-1.29544	0.02985	0.142759	no
TraesCS1A02G274400	TraesCS1A02G274400	-	1A:468605611-468609080	10_1_94	10_1_128	OK	4.50805	3.4478	-0.386828	-1.14312	0.0442	0.183745	no
TraesCS1A02G274700	TraesCS1A02G274700	-	1A:468822145-468823783	10_1_94	10_1_128	OK	0.275035	0.447899	0.70356	0.50574	0.61545	0.807159	no
TraesCS1A02G274800	TraesCS1A02G274800	-	1A:468847621-468849139	10_1_94	10_1_128	OK	2.96351	2.50376	-0.243211	-0.439095	0.4463	0.688485	no
TraesCS1A02G275000	TraesCS1A02G275000	-	1A:469309602-469310929	10_1_94	10_1_128	OK	3.14885	3.8257	0.2809	0.575968	0.31355	0.571719	no
TraesCS1A02G275200	TraesCS1A02G275200	-	1A:469369454-469371619	10_1_94	10_1_128	OK	23.8782	27.6453	0.21134	0.725757	0.20585	0.454737	no
TraesCS1A02G275300	TraesCS1A02G275300	-	1A:469374579-469377056	10_1_94	10_1_128	OK	2.24822	2.35534	0.0671542	0.156674	0.78805	0.906554	no
TraesCS1A02G275400	TraesCS1A02G275400	-	1A:469587132-469593624	10_1_94	10_1_128	OK	14.1216	15.0374	0.0906495	0.304398	0.59245	0.791508	no
TraesCS1A02G275600	TraesCS1A02G275600	-	1A:469662813-469663861	10_1_94	10_1_128	OK	5.23002	5.82385	0.155157	0.33658	0.55855	0.769207	no
TraesCS1A02G275700	TraesCS1A02G275700	-	1A:470300055-470301243	10_1_94	10_1_128	OK	5.33219	4.46602	-0.255738	-0.586228	0.3108	0.569154	no
TraesCS1A02G276100	TraesCS1A02G276100	-	1A:471320623-471326066	10_1_94	10_1_128	OK	5.148	5.21575	0.0188637	0.063651	0.9146	0.964622	no
TraesCS1A02G276200	TraesCS1A02G276200	-	1A:471480701-471483149	10_1_94	10_1_128	OK	1.88536	4.30094	1.18981	2.36712	0.00015	0.00288138	yes
TraesCS1A02G276300	TraesCS1A02G276300	-	1A:471488204-471489387	10_1_94	10_1_128	OK	5.17649	3.84357	-0.429527	-0.852654	0.1323	0.355682	no
TraesCS1A02G276400	TraesCS1A02G276400	-	1A:471489978-471494342	10_1_94	10_1_128	OK	4.80378	4.36627	-0.137769	-0.441809	0.4537	0.69382	no
TraesCS1A02G276500	TraesCS1A02G276500	-	1A:471503707-471507782	10_1_94	10_1_128	OK	7.18444	5.45273	-0.397898	-1.30156	0.02405	0.124171	no
TraesCS1A02G276800	TraesCS1A02G276800	-	1A:471728743-471730911	10_1_94	10_1_128	OK	0.739682	0.631055	-0.229139	-0.363608	0.52535	0.746555	no
TraesCS1A02G277000	TraesCS1A02G277000	-	1A:472140796-472143555	10_1_94	10_1_128	OK	9.87808	9.99195	0.016535	0.0546283	0.9234	0.96829	no
TraesCS1A02G277400	TraesCS1A02G277400	-	1A:472550276-472552563	10_1_94	10_1_128	OK	1.00966	0.693637	-0.541613	-0.920765	0.11125	0.321532	no
TraesCS1A02G277500	TraesCS1A02G277500	-	1A:473009757-473011782	10_1_94	10_1_128	OK	108.052	143.248	0.406786	1.34389	0.01965	0.108772	no
TraesCS1A02G277600	TraesCS1A02G277600	-	1A:473032237-473034750	10_1_94	10_1_128	OK	30.9204	33.1851	0.101979	0.35085	0.5353	0.753689	no
TraesCS1A02G277700	TraesCS1A02G277700	-	1A:473037522-473042364	10_1_94	10_1_128	OK	3.2666	2.57963	-0.340624	-1.02915	0.06755	0.23865	no
TraesCS1A02G278000	TraesCS1A02G278000	-	1A:473630542-473641488	10_1_94	10_1_128	OK	2.36898	2.36293	-0.00369066	-0.0122713	0.9821	0.991258	no
TraesCS1A02G278100	TraesCS1A02G278100	-	1A:474189094-474196288	10_1_94	10_1_128	OK	2.8683	2.48554	-0.206638	-0.65325	0.2594	0.51638	no
TraesCS1A02G278200	TraesCS1A02G278200	-	1A:474197440-474201439	10_1_94	10_1_128	OK	6.46969	7.50571	0.214292	0.717237	0.2082	0.457594	no
TraesCS1A02G278300	TraesCS1A02G278300	-	1A:474217693-474220455	10_1_94	10_1_128	OK	5.95764	6.80606	0.192081	0.425319	0.44805	0.689832	no
TraesCS1A02G278400	TraesCS1A02G278400	-	1A:474225385-474229138	10_1_94	10_1_128	OK	0.488943	0.673581	0.462185	0.515194	0.35895	0.61515	no
TraesCS1A02G278500	TraesCS1A02G278500	-	1A:474260218-474260633	10_1_94	10_1_128	OK	1.48829	0.785279	-0.922383	-0.7408	0.2192	0.471276	no
TraesCS1A02G278600	TraesCS1A02G278600	-	1A:474291360-474293659	10_1_94	10_1_128	OK	4.00873	5.84562	0.544209	1.39313	0.0163	0.0960162	no
TraesCS1A02G278700	TraesCS1A02G278700	-	1A:474421054-474428708	10_1_94	10_1_128	OK	1.65016	2.31732	0.489853	0.95086	0.1048	0.310005	no
TraesCS1A02G278800	TraesCS1A02G278800	-	1A:474430832-474432419	10_1_94	10_1_128	OK	20.6013	31.3246	0.604559	1.78245	0.001	0.0130083	yes
TraesCS1A02G278900	TraesCS1A02G278900	-	1A:474449754-474451774	10_1_94	10_1_128	OK	8.69521	14.0467	0.691942	2.11476	0.00035	0.00571622	yes
TraesCS1A02G279000	TraesCS1A02G279000	-	1A:474640544-474644247	10_1_94	10_1_128	OK	2.02615	3.3373	0.719942	2.1355	0.00025	0.00434119	yes
TraesCS1A02G279100	TraesCS1A02G279100	-	1A:474699334-474703163	10_1_94	10_1_128	OK	49.9009	61.9424	0.311863	1.02255	0.0721	0.248018	no
TraesCS1A02G279200	TraesCS1A02G279200	-	1A:474791493-474793789	10_1_94	10_1_128	OK	3.92409	4.79918	0.290429	0.717465	0.2396	0.495627	no
TraesCS1A02G279300	TraesCS1A02G279300	-	1A:475309489-475313192	10_1_94	10_1_128	OK	2.63875	2.1079	-0.324047	-0.832682	0.14745	0.376904	no
TraesCS1A02G279500	TraesCS1A02G279500	-	1A:476908621-476911179	10_1_94	10_1_128	OK	40.093	58.7582	0.551438	1.90766	0.00055	0.00817052	yes
TraesCS1A02G279600	TraesCS1A02G279600	-	1A:476972556-476981741	10_1_94	10_1_128	OK	0.0811089	0.319684	1.97871	0.855305	0.3075	0.565748	no
TraesCS1A02G279800	TraesCS1A02G279800	-	1A:477014827-477019580	10_1_94	10_1_128	OK	0.516719	0.865938	0.744882	1.65962	0.0043	0.0383214	yes
TraesCS1A02G280200	TraesCS1A02G280200	-	1A:477655112-477667230	10_1_94	10_1_128	OK	0.920546	0.677863	-0.441496	-0.784053	0.16965	0.407718	no
TraesCS1A02G280300	TraesCS1A02G280300	-	1A:477730921-477734715	10_1_94	10_1_128	OK	8.06481	7.61138	-0.0834813	-0.253862	0.6547	0.830955	no
TraesCS1A02G280400	TraesCS1A02G280400	-	1A:477735711-477739169	10_1_94	10_1_128	OK	8.88148	6.26434	-0.503637	-1.49373	0.00865	0.0625656	no
TraesCS1A02G280500	TraesCS1A02G280500	-	1A:478256373-478258875	10_1_94	10_1_128	OK	49.38	41.9689	-0.234606	-0.779193	0.1728	0.412133	no
TraesCS1A02G280600	TraesCS1A02G280600	-	1A:478350772-478355542	10_1_94	10_1_128	OK	22.1463	15.1245	-0.550173	-1.89783	0.00135	0.0163694	yes
TraesCS1A02G280700	TraesCS1A02G280700	-	1A:478450778-478452828	10_1_94	10_1_128	OK	19.1845	24.1626	0.332832	0.956783	0.09065	0.285155	no
TraesCS1A02G280800	TraesCS1A02G280800	-	1A:478535518-478538442	10_1_94	10_1_128	OK	0.690416	0.655657	-0.0745248	-0.134801	0.8101	0.917157	no
TraesCS1A02G280900	TraesCS1A02G280900	-	1A:478566905-478570715	10_1_94	10_1_128	OK	15.1285	19.9932	0.402245	1.37782	0.0173	0.0998639	no
TraesCS1A02G281000	TraesCS1A02G281000	-	1A:478625936-478628984	10_1_94	10_1_128	OK	1.62142	2.34346	0.531387	0.964053	0.0684	0.240393	no
TraesCS1A02G281100	TraesCS1A02G281100	-	1A:479540488-479545436	10_1_94	10_1_128	OK	6.07794	6.63192	0.125846	0.382756	0.5048	0.732407	no
TraesCS1A02G281200	TraesCS1A02G281200	-	1A:479711766-479713481	10_1_94	10_1_128	OK	13.1148	10.2798	-0.351375	-1.05467	0.06715	0.237619	no
TraesCS1A02G281300	TraesCS1A02G281300	-	1A:479817766-479820086	10_1_94	10_1_128	OK	19.6968	18.1313	-0.119476	-0.385783	0.50215	0.730402	no
TraesCS1A02G281400	TraesCS1A02G281400	-	1A:479827960-479840208	10_1_94	10_1_128	OK	6.39113	5.38456	-0.247244	-0.853698	0.1504	0.381731	no
TraesCS1A02G281600	TraesCS1A02G281600	-	1A:480424580-480428658	10_1_94	10_1_128	OK	17.7961	18.0005	0.0164704	0.0553934	0.9224	0.967926	no
TraesCS1A02G281700	TraesCS1A02G281700	-	1A:480429131-480432551	10_1_94	10_1_128	OK	10.9626	12.7546	0.218429	0.711983	0.2131	0.463946	no
TraesCS1A02G281800	TraesCS1A02G281800	-	1A:480546649-480549947	10_1_94	10_1_128	OK	9.8966	9.57871	-0.0471019	-0.159445	0.7845	0.904814	no
TraesCS1A02G282000	TraesCS1A02G282000	-	1A:480571079-480574092	10_1_94	10_1_128	OK	2.27903	1.94778	-0.226586	-0.571036	0.3263	0.584598	no
TraesCS1A02G282200	TraesCS1A02G282200	-	1A:480592130-480593673	10_1_94	10_1_128	OK	1.67135	0.764066	-1.12925	-2.02567	0.0015	0.0177776	yes
TraesCS1A02G282300	TraesCS1A02G282300	-	1A:480595189-480598675	10_1_94	10_1_128	OK	6.0202	0.00919084	-9.3554	-1.63153	0.2146	0.465912	no
TraesCS1A02G282400	TraesCS1A02G282400	-	1A:480599129-480602337	10_1_94	10_1_128	OK	2.52904	0	#NAME?	#NAME?	5e-05	0.00112473	yes
TraesCS1A02G282500	TraesCS1A02G282500	-	1A:480602851-480604031	10_1_94	10_1_128	OK	2.21636	0	#NAME?	#NAME?	5e-05	0.00112473	yes
TraesCS1A02G282600	TraesCS1A02G282600	-	1A:480604084-480605860	10_1_94	10_1_128	OK	174.012	0.0231789	-12.8741	-7.08279	0.24995	0.506977	no
TraesCS1A02G282700	TraesCS1A02G282700	-	1A:480746316-480749274	10_1_94	10_1_128	OK	7.56287	6.90799	-0.130667	-0.412865	0.4781	0.712866	no
TraesCS1A02G282800	TraesCS1A02G282800	-	1A:480750171-480750864	10_1_94	10_1_128	OK	0.879854	0.583366	-0.592863	-0.536758	0.33995	0.597256	no
TraesCS1A02G283000	TraesCS1A02G283000	-	1A:480755305-480759476	10_1_94	10_1_128	OK	2.72177	2.71506	-0.00356227	-0.00935844	0.98535	0.992579	no
TraesCS1A02G283100	TraesCS1A02G283100	-	1A:480808719-480811836	10_1_94	10_1_128	OK	1.36189	2.71325	0.994408	1.8982	0.00185	0.0207995	yes
TraesCS1A02G283200	TraesCS1A02G283200	-	1A:480826952-480831360	10_1_94	10_1_128	OK	5.77977	5.91151	0.032514	0.1062	0.85195	0.936753	no
TraesCS1A02G283400	TraesCS1A02G283400	-	1A:480933517-480936043	10_1_94	10_1_128	OK	0.705606	1.99905	1.50238	2.73678	0.0001	0.00206252	yes
TraesCS1A02G283600	TraesCS1A02G283600	-	1A:481289052-481292772	10_1_94	10_1_128	OK	9.60363	14.0519	0.549114	1.50302	0.0108	0.0727828	no
TraesCS1A02G283700	TraesCS1A02G283700	-	1A:481627860-481631319	10_1_94	10_1_128	OK	0.313908	0.336772	0.101431	0.157133	0.78295	0.903877	no
TraesCS1A02G283800	TraesCS1A02G283800	-	1A:481648098-481655318	10_1_94	10_1_128	OK	8.81025	8.24453	-0.0957455	-0.337489	0.55915	0.769605	no
TraesCS1A02G283900	TraesCS1A02G283900	-	1A:481673551-481675855	10_1_94	10_1_128	OK	6.95527	0.7041	-3.30425	-5.73046	5e-05	0.00112473	yes
TraesCS1A02G284000	TraesCS1A02G284000	-	1A:481690846-481703225	10_1_94	10_1_128	OK	3.79674	3.87526	0.0295329	0.0950547	0.8686	0.944867	no
TraesCS1A02G284100	TraesCS1A02G284100	-	1A:481754146-481758368	10_1_94	10_1_128	OK	0.936544	0.980396	0.0660189	0.108602	0.85	0.935962	no
TraesCS1A02G284200	TraesCS1A02G284200	-	1A:481754146-481758368	10_1_94	10_1_128	OK	4.39439	3.02749	-0.537539	-0.728848	0.1876	0.430936	no
TraesCS1A02G284300	TraesCS1A02G284300	-	1A:481880421-481884082	10_1_94	10_1_128	OK	3.18189	1.89819	-0.745255	-2.12494	0.0003	0.00504977	yes
TraesCS1A02G284400	TraesCS1A02G284400	-	1A:481921986-481930381	10_1_94	10_1_128	OK	1.46724	1.22443	-0.260993	-0.672091	0.2372	0.492793	no
TraesCS1A02G284500	TraesCS1A02G284500	-	1A:481932928-481934524	10_1_94	10_1_128	OK	4.38089	2.92584	-0.582376	-1.09491	0.05945	0.221275	no
TraesCS1A02G284800	TraesCS1A02G284800	-	1A:482277205-482278965	10_1_94	10_1_128	OK	38.2419	42.2131	0.142537	0.417582	0.4686	0.705421	no
TraesCS1A02G284900	TraesCS1A02G284900	-	1A:482328443-482329898	10_1_94	10_1_128	OK	7.82081	10.1957	0.382566	1.08905	0.05525	0.211508	no
TraesCS1A02G285000	TraesCS1A02G285000	-	1A:482335685-482339114	10_1_94	10_1_128	OK	0.987588	0.722353	-0.451206	-0.886056	0.11645	0.330159	no
TraesCS1A02G285200	TraesCS1A02G285200	-	1A:482758865-482761946	10_1_94	10_1_128	OK	20.71	21.8446	0.0769467	0.263123	0.6449	0.825101	no
TraesCS1A02G285400	TraesCS1A02G285400	-	1A:482767937-482771537	10_1_94	10_1_128	OK	1.60402	1.9849	0.307378	0.726944	0.2065	0.455596	no
TraesCS1A02G285500	TraesCS1A02G285500	-	1A:482777473-482780309	10_1_94	10_1_128	OK	2.75574	0.653759	-2.07561	-2.99031	5e-05	0.00112473	yes
TraesCS1A02G285600	TraesCS1A02G285600	-	1A:482780625-482783275	10_1_94	10_1_128	OK	6.06658	10.1537	0.743052	2.19825	0.0001	0.00206252	yes
TraesCS1A02G285900	TraesCS1A02G285900	-	1A:482963666-482964392	10_1_94	10_1_128	OK	4.03633	7.31906	0.858615	1.46938	0.0127	0.0814068	no
TraesCS1A02G286000	TraesCS1A02G286000	-	1A:482966427-482969358	10_1_94	10_1_128	OK	18.0108	15.1463	-0.249901	-0.849931	0.13835	0.364464	no
TraesCS1A02G286200	TraesCS1A02G286200	-	1A:483026578-483029884	10_1_94	10_1_128	OK	39.1201	36.5811	-0.0968099	-0.332726	0.5676	0.775263	no
TraesCS1A02G286300	TraesCS1A02G286300	-	1A:483033162-483035128	10_1_94	10_1_128	OK	66.6412	69.7122	0.0649971	0.214503	0.70545	0.861736	no
TraesCS1A02G286500	TraesCS1A02G286500	-	1A:483195164-483197070	10_1_94	10_1_128	OK	1.32143	0.512148	-1.36747	-2.14348	0.0009	0.012005	yes
TraesCS1A02G286900	TraesCS1A02G286900	-	1A:483678246-483679340	10_1_94	10_1_128	OK	165.603	175.4	0.0829151	0.284608	0.61445	0.806638	no
TraesCS1A02G287000	TraesCS1A02G287000	-	1A:483861631-483862357	10_1_94	10_1_128	OK	47.3512	28.366	-0.739238	-2.17689	0.00025	0.00434119	yes
TraesCS1A02G287100	TraesCS1A02G287100	-	1A:483920342-483924559	10_1_94	10_1_128	OK	0.836937	0.607748	-0.461644	-0.861775	0.1276	0.348319	no
TraesCS1A02G287200	TraesCS1A02G287200	-	1A:483928063-483928857	10_1_94	10_1_128	OK	1.31239	1.31166	-0.000809891	-0.000852834	0.95105	0.978873	no
TraesCS1A02G287400	TraesCS1A02G287400	-	1A:484328734-484337743	10_1_94	10_1_128	OK	4.20831	3.59442	-0.227483	-0.786587	0.17885	0.419927	no
TraesCS1A02G287500	TraesCS1A02G287500	-	1A:484998885-485000259	10_1_94	10_1_128	OK	10.7437	9.60503	-0.161626	-0.4187	0.45985	0.698596	no
TraesCS1A02G287600	TraesCS1A02G287600	-	1A:485002246-485010324	10_1_94	10_1_128	OK	3.7994	4.11949	0.116695	0.391381	0.4962	0.726235	no
TraesCS1A02G287700	TraesCS1A02G287700	-	1A:485010537-485011160	10_1_94	10_1_128	OK	47.2363	38.4864	-0.295548	-0.903075	0.12205	0.339688	no
TraesCS1A02G287800	TraesCS1A02G287800	-	1A:485012382-485012973	10_1_94	10_1_128	OK	142.389	128.204	-0.151392	-0.525081	0.3885	0.641613	no
TraesCS1A02G288200	TraesCS1A02G288200	-	1A:485340568-485343951	10_1_94	10_1_128	OK	2.1512	2.05541	-0.0657118	-0.201043	0.7245	0.872076	no
TraesCS1A02G288300	TraesCS1A02G288300	-	1A:485344774-485349821	10_1_94	10_1_128	OK	0.818756	0.671708	-0.285601	-0.629568	0.26195	0.518515	no
TraesCS1A02G288400	TraesCS1A02G288400	-	1A:485353186-485357741	10_1_94	10_1_128	OK	7.27963	5.43595	-0.421333	-1.45836	0.01085	0.0730202	no
TraesCS1A02G288500	TraesCS1A02G288500	-	1A:485359630-485363435	10_1_94	10_1_128	OK	4.70758	5.27523	0.164247	0.417708	0.4569	0.696058	no
TraesCS1A02G288600	TraesCS1A02G288600	-	1A:485557977-485566303	10_1_94	10_1_128	OK	3.49721	2.99887	-0.221784	-0.769415	0.1893	0.433113	no
TraesCS1A02G288700	TraesCS1A02G288700	-	1A:486042158-486050391	10_1_94	10_1_128	OK	1.5789	1.4504	-0.122469	-0.351211	0.5263	0.747099	no
TraesCS1A02G288800	TraesCS1A02G288800	-	1A:486052172-486054559	10_1_94	10_1_128	OK	121.326	106.308	-0.190638	-0.625842	0.27035	0.527694	no
TraesCS1A02G288900	TraesCS1A02G288900	-	1A:486329613-486334243	10_1_94	10_1_128	OK	2.80001	2.76328	-0.0190491	-0.0516117	0.9273	0.969996	no
TraesCS1A02G289000	TraesCS1A02G289000	-	1A:486338881-486343058	10_1_94	10_1_128	OK	2.71892	4.53673	0.738619	2.06364	0.00055	0.00817052	yes
TraesCS1A02G289100	TraesCS1A02G289100	-	1A:486581083-486581326	10_1_94	10_1_128	OK	0.574407	0	#NAME?	#NAME?	0.00135	0.0163694	yes
TraesCS1A02G289700	TraesCS1A02G289700	-	1A:486746812-486747007	10_1_94	10_1_128	OK	5.67864	6.52863	0.201236	0.210658	0.71805	0.868453	no
TraesCS1A02G289800	TraesCS1A02G289800	-	1A:486750893-486751073	10_1_94	10_1_128	OK	90.9102	128.116	0.494942	1.19446	0.0407	0.174125	no
TraesCS1A02G289900	TraesCS1A02G289900	-	1A:486816907-486817108	10_1_94	10_1_128	OK	20.4172	33.2623	0.704101	1.2963	0.02585	0.130101	no
TraesCS1A02G290100	TraesCS1A02G290100	-	1A:486896764-486897070	10_1_94	10_1_128	OK	18.6209	28.2154	0.599559	1.61466	0.0047	0.0407833	yes
TraesCS1A02G290200	TraesCS1A02G290200	-	1A:486953458-486953967	10_1_94	10_1_128	OK	0.876143	1.14872	0.390783	0.487745	0.3864	0.639826	no
TraesCS1A02G290500	TraesCS1A02G290500	-	1A:487010512-487019246	10_1_94	10_1_128	OK	4.17728	2.32539	-0.845094	-2.79509	5e-05	0.00112473	yes
TraesCS1A02G290700	TraesCS1A02G290700	-	1A:487088735-487093379	10_1_94	10_1_128	OK	0.422665	0.224266	-0.914306	-1.62403	0.00425	0.0379728	yes
TraesCS1A02G290800	TraesCS1A02G290800	-	1A:487100406-487103619	10_1_94	10_1_128	OK	2.47134	1.33115	-0.892624	-1.82771	0.00255	0.026375	yes
TraesCS1A02G291200	TraesCS1A02G291200	-	1A:487463044-487466385	10_1_94	10_1_128	OK	1.3305	0.928425	-0.519111	-1.12176	0.05145	0.202475	no
TraesCS1A02G291400	TraesCS1A02G291400	-	1A:487485916-487492936	10_1_94	10_1_128	OK	3.0055	2.35872	-0.349601	-0.798774	0.1709	0.409544	no
TraesCS1A02G291500	TraesCS1A02G291500	-	1A:487568657-487569222	10_1_94	10_1_128	OK	97.9655	42.868	-1.19237	-3.79231	5e-05	0.00112473	yes
TraesCS1A02G291600	TraesCS1A02G291600	-	1A:487571245-487571856	10_1_94	10_1_128	OK	61.5894	59.44	-0.0512482	-0.166297	0.78145	0.902954	no
TraesCS1A02G291700	TraesCS1A02G291700	-	1A:487604482-487605044	10_1_94	10_1_128	OK	17.5713	62.3035	1.82609	5.04728	5e-05	0.00112473	yes
TraesCS1A02G291800	TraesCS1A02G291800	-	1A:487607236-487609138	10_1_94	10_1_128	OK	1.09436	1.16384	0.0887989	0.165024	0.7723	0.898083	no
TraesCS1A02G292000	TraesCS1A02G292000	-	1A:487725419-487727833	10_1_94	10_1_128	OK	2.17898	2.39771	0.138004	0.2923	0.6032	0.79871	no
TraesCS1A02G292100	TraesCS1A02G292100	-	1A:487728611-487734607	10_1_94	10_1_128	OK	11.2493	7.85634	-0.517911	-1.80686	0.0016	0.0186681	yes
TraesCS1A02G292200	TraesCS1A02G292200	-	1A:487735996-487741826	10_1_94	10_1_128	OK	9.11903	6.33513	-0.525506	-1.77887	0.00205	0.0224441	yes
TraesCS1A02G292300	TraesCS1A02G292300	-	1A:488065307-488071060	10_1_94	10_1_128	OK	38.2737	48.8338	0.351527	1.19193	0.0355	0.159542	no
TraesCS1A02G292400	TraesCS1A02G292400	-	1A:488071385-488074461	10_1_94	10_1_128	OK	0.51162	2.41046	2.23616	4.50556	5e-05	0.00112473	yes
TraesCS1A02G293400	TraesCS1A02G293400	-	1A:488619058-488620361	10_1_94	10_1_128	OK	0.318893	0.364214	0.191714	0.216138	0.70425	0.8612	no
TraesCS1A02G294700	TraesCS1A02G294700	-	1A:489600056-489601234	10_1_94	10_1_128	OK	1.37934	1.51057	0.131117	0.196255	0.7406	0.881421	no
TraesCS1A02G295200	TraesCS1A02G295200	-	1A:490306426-490313978	10_1_94	10_1_128	OK	7.76855	8.71694	0.166176	0.580084	0.3193	0.577446	no
TraesCS1A02G295300	TraesCS1A02G295300	-	1A:490411508-490414419	10_1_94	10_1_128	OK	2.68799	4.19176	0.641028	1.44509	0.01485	0.0901333	no
TraesCS1A02G295400	TraesCS1A02G295400	-	1A:490418246-490418875	10_1_94	10_1_128	OK	73.7109	66.8819	-0.140262	-0.457037	0.44565	0.687947	no
TraesCS1A02G295600	TraesCS1A02G295600	-	1A:490509792-490525089	10_1_94	10_1_128	OK	0.255843	0.354152	0.469109	0.811751	0.1451	0.373958	no
TraesCS1A02G295700	TraesCS1A02G295700	-	1A:490759998-490760520	10_1_94	10_1_128	OK	113.039	102.296	-0.144073	-0.491632	0.41265	0.662021	no
TraesCS1A02G295800	TraesCS1A02G295800	-	1A:490794343-490797100	10_1_94	10_1_128	OK	1.59295	4.7852	1.58688	2.08228	0.00165	0.0191087	yes
TraesCS1A02G295900	TraesCS1A02G295900	-	1A:490893556-490894966	10_1_94	10_1_128	OK	1.86247	2.75051	0.56248	1.04044	0.078	0.260401	no
TraesCS1A02G296100	TraesCS1A02G296100	-	1A:491128109-491130587	10_1_94	10_1_128	OK	5.47144	4.89922	-0.159367	-0.478495	0.39455	0.646928	no
TraesCS1A02G296200	TraesCS1A02G296200	-	1A:491135032-491139363	10_1_94	10_1_128	OK	3.85381	3.24322	-0.24886	-0.703106	0.2188	0.470791	no
TraesCS1A02G296300	TraesCS1A02G296300	-	1A:491148417-491153457	10_1_94	10_1_128	OK	0.892403	0.851318	-0.0679985	-0.161462	0.7788	0.901578	no
TraesCS1A02G296600	TraesCS1A02G296600	-	1A:491646959-491651680	10_1_94	10_1_128	OK	0.746754	0.532415	-0.488081	-0.940466	0.10235	0.305761	no
TraesCS1A02G296800	TraesCS1A02G296800	-	1A:492000008-492000377	10_1_94	10_1_128	OK	2.04847	2.40697	0.23267	0.318024	0.57405	0.779496	no
TraesCS1A02G296900	TraesCS1A02G296900	-	1A:492045922-492046657	10_1_94	10_1_128	OK	1.87422	3.27018	0.803079	1.0946	0.06355	0.229913	no
TraesCS1A02G297000	TraesCS1A02G297000	-	1A:492123582-492128662	10_1_94	10_1_128	OK	3.10374	2.02269	-0.617731	-1.89308	0.0012	0.0149667	yes
TraesCS1A02G297100	TraesCS1A02G297100	-	1A:492193058-492194873	10_1_94	10_1_128	OK	0.355861	0.349765	-0.0249289	-0.0431671	0.9388	0.974465	no
TraesCS1A02G297200	TraesCS1A02G297200	-	1A:492196185-492200627	10_1_94	10_1_128	OK	1.42422	1.48854	0.0637189	0.151649	0.7937	0.909333	no
TraesCS1A02G297500	TraesCS1A02G297500	-	1A:492273998-492276991	10_1_94	10_1_128	OK	0.888688	1.47098	0.72703	1.80495	0.0028	0.0282275	yes
TraesCS1A02G297600	TraesCS1A02G297600	-	1A:492652070-492652999	10_1_94	10_1_128	OK	4.29532	3.84894	-0.158306	-0.280975	0.6356	0.819584	no
TraesCS1A02G297800	TraesCS1A02G297800	-	1A:492807459-492809424	10_1_94	10_1_128	OK	5.51941	3.77425	-0.548324	-1.50616	0.0089	0.0638136	no
TraesCS1A02G297900	TraesCS1A02G297900	-	1A:493201601-493202834	10_1_94	10_1_128	OK	14.858	14.1661	-0.0687988	-0.204882	0.72005	0.869436	no
TraesCS1A02G298000	TraesCS1A02G298000	-	1A:493205774-493211109	10_1_94	10_1_128	OK	1.89029	2.03974	0.109778	0.301653	0.5973	0.794534	no
TraesCS1A02G298100	TraesCS1A02G298100	-	1A:493211556-493216752	10_1_94	10_1_128	OK	4.00166	3.66541	-0.126622	-0.413086	0.4825	0.716168	no
TraesCS1A02G298700	TraesCS1A02G298700	-	1A:493509746-493513131	10_1_94	10_1_128	OK	6.28146	5.24215	-0.260941	-0.869202	0.1296	0.351402	no
TraesCS1A02G298800	TraesCS1A02G298800	-	1A:493736792-493737676	10_1_94	10_1_128	OK	24.1028	25.9678	0.107521	0.299323	0.58475	0.786321	no
TraesCS1A02G298900	TraesCS1A02G298900	-	1A:493815618-493820587	10_1_94	10_1_128	OK	3.30923	3.43202	0.0525626	0.167691	0.7671	0.895144	no
TraesCS1A02G299100	TraesCS1A02G299100	-	1A:493919420-493923356	10_1_94	10_1_128	OK	20.2733	19.3707	-0.0657013	-0.226337	0.69415	0.855028	no
TraesCS1A02G299200	TraesCS1A02G299200	-	1A:494024031-494026393	10_1_94	10_1_128	OK	0.741801	1.31054	0.82106	1.40599	0.0128	0.0817827	no
TraesCS1A02G299300	TraesCS1A02G299300	-	1A:494391591-494392287	10_1_94	10_1_128	OK	0.538101	0.452219	-0.250855	-0.22032	0.7673	0.895236	no
TraesCS1A02G299400	TraesCS1A02G299400	-	1A:494437300-494440638	10_1_94	10_1_128	OK	6.64314	4.40216	-0.593655	-1.91542	0.0008	0.010904	yes
TraesCS1A02G299500	TraesCS1A02G299500	-	1A:494442746-494448514	10_1_94	10_1_128	OK	11.9312	6.45649	-0.885922	-2.83886	5e-05	0.00112473	yes
TraesCS1A02G299600	TraesCS1A02G299600	-	1A:494449855-494452574	10_1_94	10_1_128	OK	0.684443	0.593419	-0.205879	-0.446248	0.44635	0.688544	no
TraesCS1A02G300000	TraesCS1A02G300000	-	1A:494799445-494801844	10_1_94	10_1_128	OK	4.60449	4.62258	0.00565545	0.0135848	0.9765	0.9886	no
TraesCS1A02G300100	TraesCS1A02G300100	-	1A:495129372-495130893	10_1_94	10_1_128	OK	0.475751	0.812547	0.772245	0.946176	0.09825	0.298581	no
TraesCS1A02G300200	TraesCS1A02G300200	-	1A:495191439-495193276	10_1_94	10_1_128	OK	21.7823	25.6378	0.235119	0.799807	0.1627	0.398129	no
TraesCS1A02G300300	TraesCS1A02G300300	-	1A:495284356-495284737	10_1_94	10_1_128	OK	0.569646	0.476075	-0.258877	-0.128414	0.85915	0.940538	no
TraesCS1A02G300600	TraesCS1A02G300600	-	1A:495332456-495333044	10_1_94	10_1_128	OK	0.344719	0.466089	0.435184	0.327873	0.62525	0.813137	no
TraesCS1A02G300800	TraesCS1A02G300800	-	1A:495444289-495447580	10_1_94	10_1_128	OK	8.32553	9.01329	0.114512	0.385115	0.49785	0.727304	no
TraesCS1A02G301000	TraesCS1A02G301000	-	1A:495487231-495490176	10_1_94	10_1_128	OK	1.50259	1.09709	-0.453762	-0.852959	0.143	0.370981	no
TraesCS1A02G301100	TraesCS1A02G301100	-	1A:495578649-495580083	10_1_94	10_1_128	OK	1.7185	1.19925	-0.519017	-0.901897	0.11715	0.331304	no
TraesCS1A02G301300	TraesCS1A02G301300	-	1A:495695407-495697553	10_1_94	10_1_128	OK	1.0179	0.811689	-0.326604	-0.436314	0.43505	0.679739	no
TraesCS1A02G301400	TraesCS1A02G301400	-	1A:495699526-495703459	10_1_94	10_1_128	OK	13.3862	20.2083	0.594201	1.8677	0.00115	0.0145047	yes
TraesCS1A02G301600	TraesCS1A02G301600	-	1A:495706746-495708765	10_1_94	10_1_128	OK	50.3294	41.9327	-0.263326	-0.8708	0.1296	0.351402	no
TraesCS1A02G301800	TraesCS1A02G301800	-	1A:496042549-496048839	10_1_94	10_1_128	OK	4.78082	3.56652	-0.422739	-1.32811	0.02	0.10995	no
TraesCS1A02G302100	TraesCS1A02G302100	-	1A:496088754-496090179	10_1_94	10_1_128	OK	3.1904	1.09955	-1.53683	-3.05786	5e-05	0.00112473	yes
TraesCS1A02G302300	TraesCS1A02G302300	-	1A:496141695-496143473	10_1_94	10_1_128	OK	1.46983	1.51585	0.0444858	0.0762808	0.89185	0.954579	no
TraesCS1A02G302400	TraesCS1A02G302400	-	1A:496169400-496170869	10_1_94	10_1_128	OK	1.16723	2.03418	0.801356	1.39426	0.0186	0.104848	no
TraesCS1A02G302500	TraesCS1A02G302500	-	1A:496293432-496297006	10_1_94	10_1_128	OK	5.58835	6.99087	0.323048	0.976936	0.0912	0.286112	no
TraesCS1A02G302600	TraesCS1A02G302600	-	1A:496303413-496315200	10_1_94	10_1_128	OK	3.40445	3.29117	-0.0488239	-0.159973	0.78815	0.906554	no
TraesCS1A02G302700	TraesCS1A02G302700	-	1A:496303413-496315200	10_1_94	10_1_128	OK	1.06531	0.73444	-0.536564	-0.342444	0.5213	0.743436	no
TraesCS1A02G302800	TraesCS1A02G302800	-	1A:496439333-496443344	10_1_94	10_1_128	OK	6.24599	5.87153	-0.0891935	-0.257525	0.64995	0.828382	no
TraesCS1A02G302900	TraesCS1A02G302900	-	1A:496476713-496479058	10_1_94	10_1_128	OK	42.1102	48.6389	0.207943	0.685967	0.22905	0.483	no
TraesCS1A02G303200	TraesCS1A02G303200	-	1A:496645159-496646178	10_1_94	10_1_128	OK	0.506797	1.10085	1.11914	1.19818	0.04255	0.179133	no
TraesCS1A02G303300	TraesCS1A02G303300	-	1A:497072883-497077040	10_1_94	10_1_128	OK	6.73269	6.05276	-0.15359	-0.523123	0.3733	0.62861	no
TraesCS1A02G303400	TraesCS1A02G303400	-	1A:497083210-497084830	10_1_94	10_1_128	OK	0.787392	0.734	-0.101303	-0.156752	0.7945	0.909863	no
TraesCS1A02G303600	TraesCS1A02G303600	-	1A:497192149-497192770	10_1_94	10_1_128	OK	2.48594	2.831	0.187518	0.245382	0.6617	0.835228	no
TraesCS1A02G303700	TraesCS1A02G303700	-	1A:497225053-497225668	10_1_94	10_1_128	OK	1.17715	1.32096	0.166288	0.223324	0.7009	0.859221	no
TraesCS1A02G304200	TraesCS1A02G304200	-	1A:497503762-497509507	10_1_94	10_1_128	OK	0.978434	1.21719	0.315009	0.766687	0.17705	0.417551	no
TraesCS1A02G304300	TraesCS1A02G304300	-	1A:497511011-497514242	10_1_94	10_1_128	OK	12.1976	13.3743	0.132861	0.394887	0.4878	0.720232	no
TraesCS1A02G304400	TraesCS1A02G304400	-	1A:497516472-497522797	10_1_94	10_1_128	OK	3.10232	2.68975	-0.205877	-0.656479	0.25555	0.512101	no
TraesCS1A02G304700	TraesCS1A02G304700	-	1A:497616947-497623281	10_1_94	10_1_128	OK	0.421946	0.567668	0.427988	0.916996	0.10895	0.317406	no
TraesCS1A02G304900	TraesCS1A02G304900	-	1A:497760515-497762475	10_1_94	10_1_128	OK	3.79215	5.17146	0.447553	1.11908	0.0515	0.202578	no
TraesCS1A02G305200	TraesCS1A02G305200	-	1A:497862697-497868466	10_1_94	10_1_128	OK	0.215511	0.435475	1.01483	1.64679	0.0074	0.0564643	no
TraesCS1A02G305300	TraesCS1A02G305300	-	1A:497902189-497902938	10_1_94	10_1_128	OK	31.3016	49.2613	0.65422	1.91671	0.0007	0.00982551	yes
TraesCS1A02G305400	TraesCS1A02G305400	-	1A:498047044-498047740	10_1_94	10_1_128	OK	4.23342	6.42875	0.602715	0.931781	0.11975	0.335617	no
TraesCS1A02G305500	TraesCS1A02G305500	-	1A:498048601-498050847	10_1_94	10_1_128	OK	1.52518	2.18276	0.517171	1.34033	0.0226	0.119312	no
TraesCS1A02G305600	TraesCS1A02G305600	-	1A:498052809-498055126	10_1_94	10_1_128	OK	0.666307	0.684787	0.0394687	0.0884534	0.8775	0.948757	no
TraesCS1A02G305700	TraesCS1A02G305700	-	1A:498138710-498142127	10_1_94	10_1_128	OK	16.2221	14.7974	-0.132618	-0.458835	0.42375	0.670909	no
[truncated: 57,319 more rows]

## Sheet: Genes_significantly_regulated
test_id	gene_id	gene	locus	sample_1	sample_2	status	value_1	value_2	log2(fold_change)	FoldChange	test_stat	p_value	q_value	significant
ENSRNA050015113	ENSRNA050015113	5_8S_rRNA	Un:359782640-359782796	10_1_94	10_1_128	OK	0	1.48727	inf	#VALUE!	#NAME?	0.00415	0.0373834	yes
ENSRNA050015960	ENSRNA050015960	U2	4D:428985574-428985788	10_1_94	10_1_128	OK	1.66875	0	#NAME?	#NAME?	#NAME?	0.00015	0.00288138	yes
ENSRNA050017274	ENSRNA050017274	U6	4A:640938775-640938878	10_1_94	10_1_128	OK	34.2073	0	#NAME?	#NAME?	#NAME?	0.00135	0.0163694	yes
ENSRNA050017740	ENSRNA050017740	U4	7A:85957935-85958086	10_1_94	10_1_128	OK	2.31981	0	#NAME?	#NAME?	#NAME?	0.00135	0.0163694	yes
ENSRNA050023719	ENSRNA050023719	Plant_SRP	4A:733000915-733001219	10_1_94	10_1_128	OK	3.79203	0	#NAME?	#NAME?	#NAME?	5e-05	0.00112473	yes
ENSRNA050023770	ENSRNA050023770	U5	2A:42150322-42150441	10_1_94	10_1_128	OK	7.83237	0	#NAME?	#NAME?	#NAME?	0.00135	0.0163694	yes
ENSRNA050024088	ENSRNA050024088	U5	2B:64954406-64954523	10_1_94	10_1_128	OK	7.43951	0	#NAME?	#NAME?	#NAME?	0.00135	0.0163694	yes
TraesCS1A02G004200	TraesCS1A02G004200	-	1A:2540490-2540958	10_1_94	10_1_128	OK	0	0.320343	inf	#VALUE!	#NAME?	0.00045	0.00697859	yes
TraesCS1A02G007800	TraesCS1A02G007800	-	1A:4054741-4054960	10_1_94	10_1_128	OK	1.86473	0	#NAME?	#NAME?	#NAME?	5e-05	0.00112473	yes
TraesCS1A02G009400	TraesCS1A02G009400	-	1A:5645210-5650510	10_1_94	10_1_128	OK	0	2.30983	inf	#VALUE!	#NAME?	5e-05	0.00112473	yes
TraesCS1A02G009900	TraesCS1A02G009900	-	1A:6151747-6159140	10_1_94	10_1_128	OK	0	4.19136	inf	#VALUE!	#NAME?	5e-05	0.00112473	yes
TraesCS1A02G012300	TraesCS1A02G012300	-	1A:7108622-7109053	10_1_94	10_1_128	OK	0.627933	0	#NAME?	#NAME?	#NAME?	5e-05	0.00112473	yes
TraesCS1A02G061900	TraesCS1A02G061900	-	1A:42475681-42476283	10_1_94	10_1_128	OK	3.09283	0	#NAME?	#NAME?	#NAME?	5e-05	0.00112473	yes
TraesCS1A02G099800	TraesCS1A02G099800	-	1A:96423241-96423996	10_1_94	10_1_128	OK	0	2.53594	inf	#VALUE!	#NAME?	5e-05	0.00112473	yes
TraesCS1A02G108600	TraesCS1A02G108600	-	1A:107777231-107778839	10_1_94	10_1_128	OK	0.439661	0	#NAME?	#NAME?	#NAME?	5e-05	0.00112473	yes
TraesCS1A02G124500	TraesCS1A02G124500	-	1A:146958997-146959708	10_1_94	10_1_128	OK	0.787457	0	#NAME?	#NAME?	#NAME?	5e-05	0.00112473	yes
TraesCS1A02G132000	TraesCS1A02G132000	-	1A:177483604-177485389	10_1_94	10_1_128	OK	0.366983	0	#NAME?	#NAME?	#NAME?	5e-05	0.00112473	yes
TraesCS1A02G135800	TraesCS1A02G135800	-	1A:212017042-212018086	10_1_94	10_1_128	OK	0	1.79821	inf	#VALUE!	#NAME?	5e-05	0.00112473	yes
TraesCS1A02G135900	TraesCS1A02G135900	-	1A:212018426-212020840	10_1_94	10_1_128	OK	0	0.703395	inf	#VALUE!	#NAME?	5e-05	0.00112473	yes
TraesCS1A02G204600	TraesCS1A02G204600	-	1A:366367519-366367873	10_1_94	10_1_128	OK	0.569771	0	#NAME?	#NAME?	#NAME?	5e-05	0.00112473	yes
TraesCS1A02G211200	TraesCS1A02G211200	-	1A:374136781-374137647	10_1_94	10_1_128	OK	0.595501	0	#NAME?	#NAME?	#NAME?	5e-05	0.00112473	yes
TraesCS1A02G235300	TraesCS1A02G235300	-	1A:415642008-415642428	10_1_94	10_1_128	OK	0.664511	0	#NAME?	#NAME?	#NAME?	0.00045	0.00697859	yes
TraesCS1A02G282400	TraesCS1A02G282400	-	1A:480599129-480602337	10_1_94	10_1_128	OK	2.52904	0	#NAME?	#NAME?	#NAME?	5e-05	0.00112473	yes
TraesCS1A02G282500	TraesCS1A02G282500	-	1A:480602851-480604031	10_1_94	10_1_128	OK	2.21636	0	#NAME?	#NAME?	#NAME?	5e-05	0.00112473	yes
TraesCS1A02G289100	TraesCS1A02G289100	-	1A:486581083-486581326	10_1_94	10_1_128	OK	0.574407	0	#NAME?	#NAME?	#NAME?	0.00135	0.0163694	yes
TraesCS1A02G355700	TraesCS1A02G355700	-	1A:538782870-538783837	10_1_94	10_1_128	OK	0.386849	0	#NAME?	#NAME?	#NAME?	5e-05	0.00112473	yes
TraesCS1A02G361700	TraesCS1A02G361700	-	1A:542170381-542170792	10_1_94	10_1_128	OK	0	63.9411	inf	#VALUE!	#NAME?	5e-05	0.00112473	yes
TraesCS1A02G365100	TraesCS1A02G365100	-	1A:544465437-544475283	10_1_94	10_1_128	OK	0.485867	0	#NAME?	#NAME?	#NAME?	5e-05	0.00112473	yes
TraesCS1A02G379200	TraesCS1A02G379200	-	1A:551479528-551482223	10_1_94	10_1_128	OK	3.5907	0	#NAME?	#NAME?	#NAME?	5e-05	0.00112473	yes
TraesCS1B02G005000	TraesCS1B02G005000	-	1B:3170727-3171351	10_1_94	10_1_128	OK	0.4799	0	#NAME?	#NAME?	#NAME?	5e-05	0.00112473	yes
TraesCS1B02G009300	TraesCS1B02G009300	-	1B:4595786-4597245	10_1_94	10_1_128	OK	1.04542	0	#NAME?	#NAME?	#NAME?	5e-05	0.00112473	yes
TraesCS1B02G012300	TraesCS1B02G012300	-	1B:6022891-6026007	10_1_94	10_1_128	OK	0	0.481508	inf	#VALUE!	#NAME?	5e-05	0.00112473	yes
TraesCS1B02G024300	TraesCS1B02G024300	-	1B:11691994-11693479	10_1_94	10_1_128	OK	0	8.26733	inf	#VALUE!	#NAME?	5e-05	0.00112473	yes
TraesCS1B02G034600	TraesCS1B02G034600	-	1B:16530029-16530854	10_1_94	10_1_128	OK	0	2.60294	inf	#VALUE!	#NAME?	5e-05	0.00112473	yes
TraesCS1B02G035300	TraesCS1B02G035300	-	1B:16794948-16795182	10_1_94	10_1_128	OK	0.703528	0	#NAME?	#NAME?	#NAME?	0.00165	0.0191087	yes
TraesCS1B02G038100	TraesCS1B02G038100	-	1B:17889739-17892524	10_1_94	10_1_128	OK	2.76821	0	#NAME?	#NAME?	#NAME?	5e-05	0.00112473	yes
TraesCS1B02G047700	TraesCS1B02G047700	-	1B:27674855-27678226	10_1_94	10_1_128	OK	1.66957	0	#NAME?	#NAME?	#NAME?	5e-05	0.00112473	yes
TraesCS1B02G090800	TraesCS1B02G090800	-	1B:91884764-91886007	10_1_94	10_1_128	OK	0.592272	0	#NAME?	#NAME?	#NAME?	5e-05	0.00112473	yes
TraesCS1B02G339900	TraesCS1B02G339900	-	1B:567854798-567857065	10_1_94	10_1_128	OK	0.657711	0	#NAME?	#NAME?	#NAME?	5e-05	0.00112473	yes
TraesCS1B02G341400	TraesCS1B02G341400	-	1B:569540819-569543955	10_1_94	10_1_128	OK	0.468902	0	#NAME?	#NAME?	#NAME?	0.0028	0.0282275	yes
TraesCS1B02G359400	TraesCS1B02G359400	-	1B:588491305-588496123	10_1_94	10_1_128	OK	0.345037	0	#NAME?	#NAME?	#NAME?	5e-05	0.00112473	yes
TraesCS1B02G359500	TraesCS1B02G359500	-	1B:588497322-588498502	10_1_94	10_1_128	OK	0.873943	0	#NAME?	#NAME?	#NAME?	5e-05	0.00112473	yes
TraesCS1B02G377100	TraesCS1B02G377100	-	1B:608949598-608952138	10_1_94	10_1_128	OK	0	3.33661	inf	#VALUE!	#NAME?	5e-05	0.00112473	yes
TraesCS1B02G377200	TraesCS1B02G377200	-	1B:608994398-608996511	10_1_94	10_1_128	OK	0	0.418633	inf	#VALUE!	#NAME?	5e-05	0.00112473	yes
TraesCS1B02G390900	TraesCS1B02G390900	-	1B:624078847-624083109	10_1_94	10_1_128	OK	2.44608	0	#NAME?	#NAME?	#NAME?	5e-05	0.00112473	yes
TraesCS1B02G394300	TraesCS1B02G394300	-	1B:626587044-626589457	10_1_94	10_1_128	OK	0.287535	0	#NAME?	#NAME?	#NAME?	5e-05	0.00112473	yes
TraesCS1B02G395800	TraesCS1B02G395800	-	1B:627841324-627841753	10_1_94	10_1_128	OK	0	2.32492	inf	#VALUE!	#NAME?	5e-05	0.00112473	yes
TraesCS1B02G407500	TraesCS1B02G407500	-	1B:634600648-634602828	10_1_94	10_1_128	OK	0	1.48756	inf	#VALUE!	#NAME?	5e-05	0.00112473	yes
TraesCS1B02G416500	TraesCS1B02G416500	-	1B:641519493-641519787	10_1_94	10_1_128	OK	0.565029	0	#NAME?	#NAME?	#NAME?	0.0006	0.00876837	yes
TraesCS1B02G417300	TraesCS1B02G417300	-	1B:641683521-641683773	10_1_94	10_1_128	OK	0	0.696038	inf	#VALUE!	#NAME?	0.0023	0.0243671	yes
TraesCS1B02G434900	TraesCS1B02G434900	-	1B:659033816-659034558	10_1_94	10_1_128	OK	2.29304	0	#NAME?	#NAME?	#NAME?	5e-05	0.00112473	yes
TraesCS1B02G437800	TraesCS1B02G437800	-	1B:660459928-660461815	10_1_94	10_1_128	OK	0.497359	0	#NAME?	#NAME?	#NAME?	5e-05	0.00112473	yes
TraesCS1B02G439100	TraesCS1B02G439100	-	1B:660914515-660916771	10_1_94	10_1_128	OK	0	1.23578	inf	#VALUE!	#NAME?	5e-05	0.00112473	yes
TraesCS1B02G442700	TraesCS1B02G442700	-	1B:663607262-663612119	10_1_94	10_1_128	OK	0	0.499189	inf	#VALUE!	#NAME?	5e-05	0.00112473	yes
TraesCS1B02G445100	TraesCS1B02G445100	-	1B:665291796-665292300	10_1_94	10_1_128	OK	0	0.489081	inf	#VALUE!	#NAME?	0.00345	0.0326651	yes
TraesCS1D02G392000	TraesCS1D02G392000	-	1D:462309280-462309975	10_1_94	10_1_128	OK	0	0.351981	inf	#VALUE!	#NAME?	0.0011	0.0140141	yes
TraesCS2A02G103000	TraesCS2A02G103000	-	2A:56865105-56866327	10_1_94	10_1_128	OK	0	0.293301	inf	#VALUE!	#NAME?	0.00025	0.00434119	yes
TraesCS2A02G107400	TraesCS2A02G107400	-	2A:59741124-59742745	10_1_94	10_1_128	OK	0.786881	0	#NAME?	#NAME?	#NAME?	5e-05	0.00112473	yes
TraesCS2A02G108600	TraesCS2A02G108600	-	2A:60710671-60711807	10_1_94	10_1_128	OK	0	0.999477	inf	#VALUE!	#NAME?	5e-05	0.00112473	yes
TraesCS2A02G122300	TraesCS2A02G122300	-	2A:71665768-71671190	10_1_94	10_1_128	OK	0	1.29585	inf	#VALUE!	#NAME?	5e-05	0.00112473	yes
TraesCS2A02G122900	TraesCS2A02G122900	-	2A:72735024-72736332	10_1_94	10_1_128	OK	0	5.56472	inf	#VALUE!	#NAME?	5e-05	0.00112473	yes
TraesCS2A02G123400	TraesCS2A02G123400	-	2A:72931105-72933177	10_1_94	10_1_128	OK	0	7.07336	inf	#VALUE!	#NAME?	5e-05	0.00112473	yes
TraesCS2A02G140700	TraesCS2A02G140700	-	2A:85809963-85811055	10_1_94	10_1_128	OK	0	3.0979	inf	#VALUE!	#NAME?	5e-05	0.00112473	yes
TraesCS2A02G161900	TraesCS2A02G161900	-	2A:114322936-114323758	10_1_94	10_1_128	OK	10.9495	0	#NAME?	#NAME?	#NAME?	5e-05	0.00112473	yes
TraesCS2A02G228500	TraesCS2A02G228500	-	2A:251255159-251255460	10_1_94	10_1_128	OK	4.30904	0	#NAME?	#NAME?	#NAME?	5e-05	0.00112473	yes
TraesCS2A02G234500	TraesCS2A02G234500	-	2A:284783264-284783748	10_1_94	10_1_128	OK	1.01765	0	#NAME?	#NAME?	#NAME?	5e-05	0.00112473	yes
TraesCS2A02G333300	TraesCS2A02G333300	-	2A:566454171-566459706	10_1_94	10_1_128	OK	1.25439	0	#NAME?	#NAME?	#NAME?	5e-05	0.00112473	yes
TraesCS2A02G417700	TraesCS2A02G417700	-	2A:673419933-673420464	10_1_94	10_1_128	OK	0.766855	0	#NAME?	#NAME?	#NAME?	5e-05	0.00112473	yes
TraesCS2A02G420400	TraesCS2A02G420400	-	2A:676243345-676244202	10_1_94	10_1_128	OK	3.23155	0	#NAME?	#NAME?	#NAME?	5e-05	0.00112473	yes
TraesCS2A02G456800	TraesCS2A02G456800	-	2A:705525400-705527817	10_1_94	10_1_128	OK	1.40978	0	#NAME?	#NAME?	#NAME?	5e-05	0.00112473	yes
TraesCS2A02G459100	TraesCS2A02G459100	-	2A:706267892-706270694	10_1_94	10_1_128	OK	0.357388	0	#NAME?	#NAME?	#NAME?	5e-05	0.00112473	yes
TraesCS2A02G461000	TraesCS2A02G461000	-	2A:707105252-707105486	10_1_94	10_1_128	OK	0.962947	0	#NAME?	#NAME?	#NAME?	0.0041	0.0370625	yes
TraesCS2A02G512900	TraesCS2A02G512900	-	2A:737879316-737880407	10_1_94	10_1_128	OK	0	0.288319	inf	#VALUE!	#NAME?	5e-05	0.00112473	yes
TraesCS2A02G513600	TraesCS2A02G513600	-	2A:738213690-738213996	10_1_94	10_1_128	OK	0	0.644529	inf	#VALUE!	#NAME?	0.0023	0.0243671	yes
TraesCS2A02G541300	TraesCS2A02G541300	-	2A:752862346-752866752	10_1_94	10_1_128	OK	0	0.36005	inf	#VALUE!	#NAME?	5e-05	0.00112473	yes
TraesCS2A02G593800	TraesCS2A02G593800	-	2A:780743395-780744027	10_1_94	10_1_128	OK	0.326318	0	#NAME?	#NAME?	#NAME?	5e-05	0.00112473	yes
TraesCS2B02G059900	TraesCS2B02G059900	-	2B:29005487-29005807	10_1_94	10_1_128	OK	2.11975	0	#NAME?	#NAME?	#NAME?	5e-05	0.00112473	yes
TraesCS2B02G115100	TraesCS2B02G115100	-	2B:78103380-78104112	10_1_94	10_1_128	OK	0	0.626287	inf	#VALUE!	#NAME?	0.00035	0.00571622	yes
TraesCS2B02G128000	TraesCS2B02G128000	-	2B:95858741-95860915	10_1_94	10_1_128	OK	0	1.50922	inf	#VALUE!	#NAME?	5e-05	0.00112473	yes
TraesCS2B02G374400	TraesCS2B02G374400	-	2B:534398121-534398737	10_1_94	10_1_128	OK	0	0.353238	inf	#VALUE!	#NAME?	0.001	0.0130083	yes
TraesCS2B02G404500	TraesCS2B02G404500	-	2B:572586530-572586818	10_1_94	10_1_128	OK	0	0.86209	inf	#VALUE!	#NAME?	0.00025	0.00434119	yes
TraesCS2B02G462600	TraesCS2B02G462600	-	2B:656252176-656255600	10_1_94	10_1_128	OK	0.45176	0	#NAME?	#NAME?	#NAME?	5e-05	0.00112473	yes
TraesCS2B02G542000	TraesCS2B02G542000	-	2B:738410224-738411177	10_1_94	10_1_128	OK	0	0.69547	inf	#VALUE!	#NAME?	5e-05	0.00112473	yes
TraesCS2B02G549000	TraesCS2B02G549000	-	2B:745034232-745035324	10_1_94	10_1_128	OK	5.37361	0	#NAME?	#NAME?	#NAME?	5e-05	0.00112473	yes
TraesCS2B02G602700	TraesCS2B02G602700	-	2B:785036131-785037578	10_1_94	10_1_128	OK	0	7.74195	inf	#VALUE!	#NAME?	5e-05	0.00112473	yes
TraesCS2B02G608500	TraesCS2B02G608500	-	2B:788797162-788804836	10_1_94	10_1_128	OK	0	0.387483	inf	#VALUE!	#NAME?	5e-05	0.00112473	yes
TraesCS2B02G608800	TraesCS2B02G608800	-	2B:789119520-789134807	10_1_94	10_1_128	OK	1.13496	0	#NAME?	#NAME?	#NAME?	5e-05	0.00112473	yes
TraesCS2B02G624400	TraesCS2B02G624400	-	2B:797537678-797539303	10_1_94	10_1_128	OK	0	4.78544	inf	#VALUE!	#NAME?	5e-05	0.00112473	yes
TraesCS2B02G625900	TraesCS2B02G625900	-	2B:798390411-798393269	10_1_94	10_1_128	OK	0	0.379745	inf	#VALUE!	#NAME?	5e-05	0.00112473	yes
TraesCS2B02G627000	TraesCS2B02G627000	-	2B:798956420-798958863	10_1_94	10_1_128	OK	0	0.587856	inf	#VALUE!	#NAME?	5e-05	0.00112473	yes
TraesCS2B02G627800	TraesCS2B02G627800	-	2B:799564898-799570440	10_1_94	10_1_128	OK	0.573507	0	#NAME?	#NAME?	#NAME?	5e-05	0.00112473	yes
TraesCS2D02G352300	TraesCS2D02G352300	-	2D:450399082-450399367	10_1_94	10_1_128	OK	0.316461	0	#NAME?	#NAME?	#NAME?	0.0013	0.0158964	yes
TraesCS2D02G441600	TraesCS2D02G441600	-	2D:552069076-552070297	10_1_94	10_1_128	OK	2.15182	0	#NAME?	#NAME?	#NAME?	5e-05	0.00112473	yes
TraesCS2D02G441700	TraesCS2D02G441700	-	2D:552072098-552073340	10_1_94	10_1_128	OK	0.630538	0	#NAME?	#NAME?	#NAME?	5e-05	0.00112473	yes
TraesCS2D02G467600	TraesCS2D02G467600	-	2D:572682176-572684346	10_1_94	10_1_128	OK	3.16997	0	#NAME?	#NAME?	#NAME?	5e-05	0.00112473	yes
TraesCS2D02G468200	TraesCS2D02G468200	-	2D:572951849-572954375	10_1_94	10_1_128	OK	0.336878	0	#NAME?	#NAME?	#NAME?	5e-05	0.00112473	yes
TraesCS2D02G481100	TraesCS2D02G481100	-	2D:584263896-584275446	10_1_94	10_1_128	OK	0.377632	0	#NAME?	#NAME?	#NAME?	5e-05	0.00112473	yes
TraesCS2D02G483500	TraesCS2D02G483500	-	2D:585208858-585211373	10_1_94	10_1_128	OK	1.74222	0	#NAME?	#NAME?	#NAME?	5e-05	0.00112473	yes
TraesCS2D02G484700	TraesCS2D02G484700	-	2D:585685718-585690307	10_1_94	10_1_128	OK	0.818926	0	#NAME?	#NAME?	#NAME?	5e-05	0.00112473	yes
TraesCS2D02G485700	TraesCS2D02G485700	-	2D:586355005-586358697	10_1_94	10_1_128	OK	1.39262	0	#NAME?	#NAME?	#NAME?	5e-05	0.00112473	yes
TraesCS2D02G491600	TraesCS2D02G491600	-	2D:590063030-590067307	10_1_94	10_1_128	OK	0.546914	0	#NAME?	#NAME?	#NAME?	5e-05	0.00112473	yes
TraesCS2D02G494000	TraesCS2D02G494000	-	2D:591300808-591301636	10_1_94	10_1_128	OK	0.863047	0	#NAME?	#NAME?	#NAME?	5e-05	0.00112473	yes
TraesCS2D02G494200	TraesCS2D02G494200	-	2D:591388592-591389476	10_1_94	10_1_128	OK	1.16567	0	#NAME?	#NAME?	#NAME?	5e-05	0.00112473	yes
TraesCS2D02G494500	TraesCS2D02G494500	-	2D:591575282-591575690	10_1_94	10_1_128	OK	0.567711	0	#NAME?	#NAME?	#NAME?	0.00195	0.0216044	yes
TraesCS2D02G495100	TraesCS2D02G495100	-	2D:592031230-592031650	10_1_94	10_1_128	OK	0.619539	0	#NAME?	#NAME?	#NAME?	0.0001	0.00206252	yes
TraesCS2D02G495600	TraesCS2D02G495600	-	2D:592376047-592376518	10_1_94	10_1_128	OK	0.603263	0	#NAME?	#NAME?	#NAME?	5e-05	0.00112473	yes
TraesCS2D02G497900	TraesCS2D02G497900	-	2D:593517588-593518415	10_1_94	10_1_128	OK	0.914863	0	#NAME?	#NAME?	#NAME?	5e-05	0.00112473	yes
TraesCS2D02G502200	TraesCS2D02G502200	-	2D:596193372-596193659	10_1_94	10_1_128	OK	3.07477	0	#NAME?	#NAME?	#NAME?	5e-05	0.00112473	yes
TraesCS2D02G503200	TraesCS2D02G503200	-	2D:597939343-597943107	10_1_94	10_1_128	OK	32.5179	0	#NAME?	#NAME?	#NAME?	5e-05	0.00112473	yes
TraesCS2D02G503600	TraesCS2D02G503600	-	2D:598328716-598330241	10_1_94	10_1_128	OK	0.336007	0	#NAME?	#NAME?	#NAME?	5e-05	0.00112473	yes
TraesCS2D02G504800	TraesCS2D02G504800	-	2D:598936645-598938254	10_1_94	10_1_128	OK	0.7785	0	#NAME?	#NAME?	#NAME?	5e-05	0.00112473	yes
TraesCS2D02G506300	TraesCS2D02G506300	-	2D:600161337-600164249	10_1_94	10_1_128	OK	0.597753	0	#NAME?	#NAME?	#NAME?	5e-05	0.00112473	yes
TraesCS2D02G511600	TraesCS2D02G511600	-	2D:603137298-603142307	10_1_94	10_1_128	OK	2.81656	0	#NAME?	#NAME?	#NAME?	5e-05	0.00112473	yes
TraesCS2D02G511700	TraesCS2D02G511700	-	2D:603208142-603213081	10_1_94	10_1_128	OK	6.06962	0	#NAME?	#NAME?	#NAME?	5e-05	0.00112473	yes
TraesCS2D02G512400	TraesCS2D02G512400	-	2D:603648021-603648670	10_1_94	10_1_128	OK	4.8159	0	#NAME?	#NAME?	#NAME?	5e-05	0.00112473	yes
TraesCS2D02G515200	TraesCS2D02G515200	-	2D:606648460-606648766	10_1_94	10_1_128	OK	0	0.772087	inf	#VALUE!	#NAME?	0.0011	0.0140141	yes
TraesCS2D02G519400	TraesCS2D02G519400	-	2D:609297210-609315232	10_1_94	10_1_128	OK	0.465637	0	#NAME?	#NAME?	#NAME?	5e-05	0.00112473	yes
TraesCS2D02G520300	TraesCS2D02G520300	-	2D:609514945-609515795	10_1_94	10_1_128	OK	4.11894	0	#NAME?	#NAME?	#NAME?	5e-05	0.00112473	yes
TraesCS2D02G522800	TraesCS2D02G522800	-	2D:611244387-611245963	10_1_94	10_1_128	OK	0.367811	0	#NAME?	#NAME?	#NAME?	5e-05	0.00112473	yes
TraesCS2D02G579900	TraesCS2D02G579900	-	2D:642100271-642101692	10_1_94	10_1_128	OK	0	1.03527	inf	#VALUE!	#NAME?	5e-05	0.00112473	yes
TraesCS2D02G580800	TraesCS2D02G580800	-	2D:642828483-642830523	10_1_94	10_1_128	OK	0	12.565	inf	#VALUE!	#NAME?	5e-05	0.00112473	yes
TraesCS2D02G587500	TraesCS2D02G587500	-	2D:645357354-645357949	10_1_94	10_1_128	OK	0	1.88109	inf	#VALUE!	#NAME?	5e-05	0.00112473	yes
TraesCS2D02G587700	TraesCS2D02G587700	-	2D:645429149-645430196	10_1_94	10_1_128	OK	0	3.73107	inf	#VALUE!	#NAME?	5e-05	0.00112473	yes
TraesCS2D02G587900	TraesCS2D02G587900	-	2D:645650230-645653557	10_1_94	10_1_128	OK	0	4.3089	inf	#VALUE!	#NAME?	5e-05	0.00112473	yes
TraesCS2D02G588600	TraesCS2D02G588600	-	2D:645757210-645759171	10_1_94	10_1_128	OK	0	4.07306	inf	#VALUE!	#NAME?	5e-05	0.00112473	yes
TraesCS3A02G007000	TraesCS3A02G007000	-	3A:7432257-7432761	10_1_94	10_1_128	OK	0	0.710972	inf	#VALUE!	#NAME?	5e-05	0.00112473	yes
TraesCS3A02G077300	TraesCS3A02G077300	-	3A:48663109-48663771	10_1_94	10_1_128	OK	0.412675	0	#NAME?	#NAME?	#NAME?	5e-05	0.00112473	yes
TraesCS3A02G379600	TraesCS3A02G379600	-	3A:629106152-629107247	10_1_94	10_1_128	OK	0	0.728166	inf	#VALUE!	#NAME?	5e-05	0.00112473	yes
TraesCS3A02G490700	TraesCS3A02G490700	-	3A:718063048-718065180	10_1_94	10_1_128	OK	0	0.309545	inf	#VALUE!	#NAME?	5e-05	0.00112473	yes
TraesCS3A02G514400	TraesCS3A02G514400	-	3A:733322293-733325505	10_1_94	10_1_128	OK	0	0.343147	inf	#VALUE!	#NAME?	5e-05	0.00112473	yes
TraesCS3A02G518200	TraesCS3A02G518200	-	3A:735715803-735717631	10_1_94	10_1_128	OK	0	4.10044	inf	#VALUE!	#NAME?	5e-05	0.00112473	yes
TraesCS3A02G533800	TraesCS3A02G533800	-	3A:746185901-746189213	10_1_94	10_1_128	OK	1.08982	0	#NAME?	#NAME?	#NAME?	5e-05	0.00112473	yes
TraesCS3B02G063600	TraesCS3B02G063600	-	3B:35697821-35698169	10_1_94	10_1_128	OK	5.18561	0	#NAME?	#NAME?	#NAME?	5e-05	0.00112473	yes
TraesCS3B02G091400	TraesCS3B02G091400	-	3B:60365230-60368062	10_1_94	10_1_128	OK	0.894518	0	#NAME?	#NAME?	#NAME?	5e-05	0.00112473	yes
TraesCS3B02G094100	TraesCS3B02G094100	-	3B:62964338-62972385	10_1_94	10_1_128	OK	1.53498	0	#NAME?	#NAME?	#NAME?	5e-05	0.00112473	yes
TraesCS3B02G119100	TraesCS3B02G119100	-	3B:89059397-89063645	10_1_94	10_1_128	OK	0	0.447316	inf	#VALUE!	#NAME?	5e-05	0.00112473	yes
TraesCS3B02G126800	TraesCS3B02G126800	-	3B:103721478-103722905	10_1_94	10_1_128	OK	0	7.55312	inf	#VALUE!	#NAME?	5e-05	0.00112473	yes
TraesCS3B02G126900	TraesCS3B02G126900	-	3B:103907872-103909976	10_1_94	10_1_128	OK	0	3.06366	inf	#VALUE!	#NAME?	5e-05	0.00112473	yes
TraesCS3B02G214800	TraesCS3B02G214800	-	3B:255705449-255706466	10_1_94	10_1_128	OK	0	0.665375	inf	#VALUE!	#NAME?	5e-05	0.00112473	yes
TraesCS3B02G216700	TraesCS3B02G216700	-	3B:257547799-257548135	10_1_94	10_1_128	OK	0.672846	0	#NAME?	#NAME?	#NAME?	5e-05	0.00112473	yes
TraesCS3B02G226200	TraesCS3B02G226200	-	3B:313807931-313808801	10_1_94	10_1_128	OK	5.37274	0	#NAME?	#NAME?	#NAME?	5e-05	0.00112473	yes
TraesCS3B02G257500	TraesCS3B02G257500	-	3B:415049900-415056497	10_1_94	10_1_128	OK	0	0.643902	inf	#VALUE!	#NAME?	5e-05	0.00112473	yes
TraesCS3B02G266700	TraesCS3B02G266700	-	3B:427584859-427585167	10_1_94	10_1_128	OK	0	1.51638	inf	#VALUE!	#NAME?	0.0011	0.0140141	yes
TraesCS3B02G289300	TraesCS3B02G289300	-	3B:464219119-464220848	10_1_94	10_1_128	OK	0	5.89412	inf	#VALUE!	#NAME?	5e-05	0.00112473	yes
TraesCS3B02G304200	TraesCS3B02G304200	-	3B:488535426-488537668	10_1_94	10_1_128	OK	0	0.289432	inf	#VALUE!	#NAME?	5e-05	0.00112473	yes
TraesCS3B02G315000	TraesCS3B02G315000	-	3B:506734251-506734449	10_1_94	10_1_128	OK	3.15671	0	#NAME?	#NAME?	#NAME?	5e-05	0.00112473	yes
TraesCS3B02G319700	TraesCS3B02G319700	-	3B:515215009-515216614	10_1_94	10_1_128	OK	2.65522	0	#NAME?	#NAME?	#NAME?	5e-05	0.00112473	yes
TraesCS3B02G319800	TraesCS3B02G319800	-	3B:515475211-515476945	10_1_94	10_1_128	OK	3.97873	0	#NAME?	#NAME?	#NAME?	5e-05	0.00112473	yes
TraesCS3B02G319900	TraesCS3B02G319900	-	3B:516000403-516001870	10_1_94	10_1_128	OK	2.22193	0	#NAME?	#NAME?	#NAME?	5e-05	0.00112473	yes
TraesCS3B02G320000	TraesCS3B02G320000	-	3B:518912282-518913737	10_1_94	10_1_128	OK	2.83565	0	#NAME?	#NAME?	#NAME?	5e-05	0.00112473	yes
TraesCS3B02G357700	TraesCS3B02G357700	-	3B:568394529-568397445	10_1_94	10_1_128	OK	0	11.603	inf	#VALUE!	#NAME?	5e-05	0.00112473	yes
TraesCS3B02G466100	TraesCS3B02G466100	-	3B:708716901-708717699	10_1_94	10_1_128	OK	3.22372	0	#NAME?	#NAME?	#NAME?	5e-05	0.00112473	yes
TraesCS3B02G599300	TraesCS3B02G599300	-	3B:820446971-820447610	10_1_94	10_1_128	OK	0.556204	0	#NAME?	#NAME?	#NAME?	5e-05	0.00112473	yes
TraesCS3B02G607700	TraesCS3B02G607700	-	3B:826100820-826104441	10_1_94	10_1_128	OK	1.17713	0	#NAME?	#NAME?	#NAME?	5e-05	0.00112473	yes
TraesCS3D02G281400	TraesCS3D02G281400	-	3D:389211716-389213101	10_1_94	10_1_128	OK	0	0.500595	inf	#VALUE!	#NAME?	0.0005	0.0075738	yes
TraesCS3D02G312600	TraesCS3D02G312600	-	3D:427056231-427056450	10_1_94	10_1_128	OK	1.84316	0	#NAME?	#NAME?	#NAME?	0.0002	0.00362247	yes
TraesCS3D02G368200	TraesCS3D02G368200	-	3D:481711081-481711462	10_1_94	10_1_128	OK	0	0.706428	inf	#VALUE!	#NAME?	0.0006	0.00876837	yes
TraesCS3D02G531300	TraesCS3D02G531300	-	3D:607379707-607379983	10_1_94	10_1_128	OK	0.631007	0	#NAME?	#NAME?	#NAME?	5e-05	0.00112473	yes
TraesCS4A02G069500	TraesCS4A02G069500	-	4A:67520498-67520690	10_1_94	10_1_128	OK	0.982193	0	#NAME?	#NAME?	#NAME?	0.00135	0.0163694	yes
TraesCS4A02G094200	TraesCS4A02G094200	-	4A:102387583-102388031	10_1_94	10_1_128	OK	12.3201	0	#NAME?	#NAME?	#NAME?	5e-05	0.00112473	yes
TraesCS4A02G150200	TraesCS4A02G150200	-	4A:295133490-295134117	10_1_94	10_1_128	OK	0.858364	0	#NAME?	#NAME?	#NAME?	5e-05	0.00112473	yes
TraesCS4A02G172300	TraesCS4A02G172300	-	4A:437489657-437491090	10_1_94	10_1_128	OK	0.789376	0	#NAME?	#NAME?	#NAME?	5e-05	0.00112473	yes
TraesCS4A02G220000	TraesCS4A02G220000	-	4A:522292727-522296115	10_1_94	10_1_128	OK	0.662152	0	#NAME?	#NAME?	#NAME?	5e-05	0.00112473	yes
TraesCS4A02G279700	TraesCS4A02G279700	-	4A:586857086-586858056	10_1_94	10_1_128	OK	0.677109	0	#NAME?	#NAME?	#NAME?	5e-05	0.00112473	yes
TraesCS4A02G326700	TraesCS4A02G326700	-	4A:613581282-613582998	10_1_94	10_1_128	OK	0.937672	0	#NAME?	#NAME?	#NAME?	5e-05	0.00112473	yes
TraesCS4A02G344000	TraesCS4A02G344000	-	4A:623980558-623982801	10_1_94	10_1_128	OK	0	0.567687	inf	#VALUE!	#NAME?	0.002	0.0220513	yes
TraesCS4A02G455300	TraesCS4A02G455300	-	4A:718936185-718938590	10_1_94	10_1_128	OK	0	0.969552	inf	#VALUE!	#NAME?	5e-05	0.00112473	yes
TraesCS4A02G458300	TraesCS4A02G458300	-	4A:723588751-723609420	10_1_94	10_1_128	OK	0.366889	0	#NAME?	#NAME?	#NAME?	5e-05	0.00112473	yes
TraesCS4A02G461100	TraesCS4A02G461100	-	4A:725924627-725925447	10_1_94	10_1_128	OK	0.580906	0	#NAME?	#NAME?	#NAME?	5e-05	0.00112473	yes
TraesCS4A02G472800	TraesCS4A02G472800	-	4A:732813571-732815242	10_1_94	10_1_128	OK	0.485332	0	#NAME?	#NAME?	#NAME?	5e-05	0.00112473	yes
TraesCS4A02G475000	TraesCS4A02G475000	-	4A:734016504-734019100	10_1_94	10_1_128	OK	0	0.297647	inf	#VALUE!	#NAME?	5e-05	0.00112473	yes
TraesCS4A02G475300	TraesCS4A02G475300	-	4A:734287520-734289666	10_1_94	10_1_128	OK	0.566941	0	#NAME?	#NAME?	#NAME?	5e-05	0.00112473	yes
TraesCS4A02G475400	TraesCS4A02G475400	-	4A:734384797-734389060	10_1_94	10_1_128	OK	0	0.441436	inf	#VALUE!	#NAME?	5e-05	0.00112473	yes
TraesCS4A02G484100	TraesCS4A02G484100	-	4A:738742090-738743500	10_1_94	10_1_128	OK	0	5.02628	inf	#VALUE!	#NAME?	5e-05	0.00112473	yes
TraesCS4A02G485000	TraesCS4A02G485000	-	4A:738960729-738964876	10_1_94	10_1_128	OK	1.5755	0	#NAME?	#NAME?	#NAME?	5e-05	0.00112473	yes
TraesCS4A02G488300	TraesCS4A02G488300	-	4A:740015481-740022762	10_1_94	10_1_128	OK	0.360107	0	#NAME?	#NAME?	#NAME?	5e-05	0.00112473	yes
TraesCS4A02G492300	TraesCS4A02G492300	-	4A:741480914-741482160	10_1_94	10_1_128	OK	0.920856	0	#NAME?	#NAME?	#NAME?	5e-05	0.00112473	yes
TraesCS4A02G496300	TraesCS4A02G496300	-	4A:742789394-742790290	10_1_94	10_1_128	OK	0.588821	0	#NAME?	#NAME?	#NAME?	5e-05	0.00112473	yes
TraesCS4A02G498900	TraesCS4A02G498900	-	4A:743986438-743987373	10_1_94	10_1_128	OK	0	56.358	inf	#VALUE!	#NAME?	5e-05	0.00112473	yes
TraesCS4A02G499928	TraesCS4A02G499928	-	4A:744536043-744539773	10_1_94	10_1_128	OK	0.613145	0	#NAME?	#NAME?	#NAME?	5e-05	0.00112473	yes
TraesCS4B02G000200	TraesCS4B02G000200	-	4B:230188-233429	10_1_94	10_1_128	OK	1.44904	0	#NAME?	#NAME?	#NAME?	5e-05	0.00112473	yes
TraesCS4B02G004300	TraesCS4B02G004300	-	4B:2775239-2776105	10_1_94	10_1_128	OK	0	1.12249	inf	#VALUE!	#NAME?	5e-05	0.00112473	yes
TraesCS4B02G005200	TraesCS4B02G005200	-	4B:3776931-3784177	10_1_94	10_1_128	OK	4.48027	0	#NAME?	#NAME?	#NAME?	5e-05	0.00112473	yes
TraesCS4B02G009100	TraesCS4B02G009100	-	4B:5932191-5935232	10_1_94	10_1_128	OK	0	0.451133	inf	#VALUE!	#NAME?	5e-05	0.00112473	yes
TraesCS4B02G110300	TraesCS4B02G110300	-	4B:123847054-123848467	10_1_94	10_1_128	OK	0.631301	0	#NAME?	#NAME?	#NAME?	5e-05	0.00112473	yes
TraesCS4B02G128900	TraesCS4B02G128900	-	4B:168577745-168578216	10_1_94	10_1_128	OK	0	0.465333	inf	#VALUE!	#NAME?	0.001	0.0130083	yes
TraesCS4B02G327900	TraesCS4B02G327900	-	4B:618614355-618614751	10_1_94	10_1_128	OK	0.37205	0	#NAME?	#NAME?	#NAME?	0.00415	0.0373834	yes
TraesCS4B02G368600	TraesCS4B02G368600	-	4B:654751595-654752033	10_1_94	10_1_128	OK	0.50761	0	#NAME?	#NAME?	#NAME?	0.00075	0.0103462	yes
TraesCS4B02G384500	TraesCS4B02G384500	-	4B:663796419-663801983	10_1_94	10_1_128	OK	0	0.287753	inf	#VALUE!	#NAME?	5e-05	0.00112473	yes
TraesCS4B02G385600	TraesCS4B02G385600	-	4B:664517668-664519356	10_1_94	10_1_128	OK	0	0.576114	inf	#VALUE!	#NAME?	5e-05	0.00112473	yes
TraesCS4D02G134400	TraesCS4D02G134400	-	4D:121181559-121183872	10_1_94	10_1_128	OK	0	5.57471	inf	#VALUE!	#NAME?	5e-05	0.00112473	yes
TraesCS4D02G163900	TraesCS4D02G163900	-	4D:260716852-260742053	10_1_94	10_1_128	OK	0	6.91385	inf	#VALUE!	#NAME?	5e-05	0.00112473	yes
TraesCS4D02G353900	TraesCS4D02G353900	-	4D:504097764-504100105	10_1_94	10_1_128	OK	0	3.97978	inf	#VALUE!	#NAME?	5e-05	0.00112473	yes
TraesCS5A02G032100	TraesCS5A02G032100	-	5A:29636895-29637078	10_1_94	10_1_128	OK	0	1.362	inf	#VALUE!	#NAME?	0.002	0.0220513	yes
TraesCS5A02G042000	TraesCS5A02G042000	-	5A:37935222-37936347	10_1_94	10_1_128	OK	0.286721	0	#NAME?	#NAME?	#NAME?	5e-05	0.00112473	yes
TraesCS5A02G166600	TraesCS5A02G166600	-	5A:355468072-355471822	10_1_94	10_1_128	OK	0.900013	0	#NAME?	#NAME?	#NAME?	5e-05	0.00112473	yes
TraesCS5A02G187600	TraesCS5A02G187600	-	5A:389159557-389163387	10_1_94	10_1_128	OK	5.14927	0	#NAME?	#NAME?	#NAME?	5e-05	0.00112473	yes
TraesCS5A02G220700	TraesCS5A02G220700	-	5A:437163530-437170300	10_1_94	10_1_128	OK	0	0.483226	inf	#VALUE!	#NAME?	0.00025	0.00434119	yes
TraesCS5A02G236200	TraesCS5A02G236200	-	5A:451740244-451742996	10_1_94	10_1_128	OK	1.4088	0	#NAME?	#NAME?	#NAME?	5e-05	0.00112473	yes
TraesCS5A02G279900	TraesCS5A02G279900	-	5A:489494520-489499027	10_1_94	10_1_128	OK	8.60546	0	#NAME?	#NAME?	#NAME?	5e-05	0.00112473	yes
TraesCS5A02G310200	TraesCS5A02G310200	-	5A:522104267-522104906	10_1_94	10_1_128	OK	0.38462	0	#NAME?	#NAME?	#NAME?	0.00415	0.0373834	yes
TraesCS5A02G315300	TraesCS5A02G315300	-	5A:525732060-525732597	10_1_94	10_1_128	OK	0	0.398472	inf	#VALUE!	#NAME?	0.0019	0.0211691	yes
TraesCS5A02G415800	TraesCS5A02G415800	-	5A:604995777-604996068	10_1_94	10_1_128	OK	0	0.337337	inf	#VALUE!	#NAME?	0.00345	0.0326651	yes
TraesCS5A02G470500	TraesCS5A02G470500	-	5A:647360962-647367294	10_1_94	10_1_128	OK	1.68614	0	#NAME?	#NAME?	#NAME?	5e-05	0.00112473	yes
TraesCS5A02G482600	TraesCS5A02G482600	-	5A:654094035-654098791	10_1_94	10_1_128	OK	0	2.18174	inf	#VALUE!	#NAME?	5e-05	0.00112473	yes
TraesCS5B02G007100	TraesCS5B02G007100	-	5B:8342581-8344606	10_1_94	10_1_128	OK	0.347045	0	#NAME?	#NAME?	#NAME?	5e-05	0.00112473	yes
TraesCS5B02G024600	TraesCS5B02G024600	-	5B:23424700-23427479	10_1_94	10_1_128	OK	0	0.305814	inf	#VALUE!	#NAME?	5e-05	0.00112473	yes
TraesCS5B02G027300	TraesCS5B02G027300	-	5B:26445357-26447080	10_1_94	10_1_128	OK	0	0.703075	inf	#VALUE!	#NAME?	5e-05	0.00112473	yes
TraesCS5B02G035700	TraesCS5B02G035700	-	5B:38590611-38591465	10_1_94	10_1_128	OK	0.777085	0	#NAME?	#NAME?	#NAME?	5e-05	0.00112473	yes
TraesCS5B02G038600	TraesCS5B02G038600	-	5B:43860060-43861768	10_1_94	10_1_128	OK	4.82979	0	#NAME?	#NAME?	#NAME?	5e-05	0.00112473	yes
TraesCS5B02G050900	TraesCS5B02G050900	-	5B:55533905-55534323	10_1_94	10_1_128	OK	0	1.03242	inf	#VALUE!	#NAME?	0.0002	0.00362247	yes
TraesCS5B02G061400	TraesCS5B02G061400	-	5B:68843884-68846621	10_1_94	10_1_128	OK	0	10.7633	inf	#VALUE!	#NAME?	5e-05	0.00112473	yes
TraesCS5B02G085300	TraesCS5B02G085300	-	5B:108050406-108053038	10_1_94	10_1_128	OK	1.62749	0	#NAME?	#NAME?	#NAME?	5e-05	0.00112473	yes
TraesCS5B02G098300	TraesCS5B02G098300	-	5B:130511039-130512731	10_1_94	10_1_128	OK	48.4781	0	#NAME?	#NAME?	#NAME?	5e-05	0.00112473	yes
TraesCS5B02G128800	TraesCS5B02G128800	-	5B:235443847-235447831	10_1_94	10_1_128	OK	2.11387	0	#NAME?	#NAME?	#NAME?	5e-05	0.00112473	yes
TraesCS5B02G140300	TraesCS5B02G140300	-	5B:264912404-264913728	10_1_94	10_1_128	OK	35.3049	0	#NAME?	#NAME?	#NAME?	5e-05	0.00112473	yes
TraesCS5B02G189600	TraesCS5B02G189600	-	5B:341547066-341577577	10_1_94	10_1_128	OK	0	2.80905	inf	#VALUE!	#NAME?	5e-05	0.00112473	yes
TraesCS5B02G213100	TraesCS5B02G213100	-	5B:384586537-384600109	10_1_94	10_1_128	OK	0	4.89703	inf	#VALUE!	#NAME?	5e-05	0.00112473	yes
TraesCS5B02G213200	TraesCS5B02G213200	-	5B:385992500-386001910	10_1_94	10_1_128	OK	0	5.20967	inf	#VALUE!	#NAME?	5e-05	0.00112473	yes
TraesCS5B02G224600	TraesCS5B02G224600	-	5B:400104687-400107115	10_1_94	10_1_128	OK	7.69624	0	#NAME?	#NAME?	#NAME?	5e-05	0.00112473	yes
TraesCS5B02G224700	TraesCS5B02G224700	-	5B:400441146-400445671	10_1_94	10_1_128	OK	0.90184	0	#NAME?	#NAME?	#NAME?	5e-05	0.00112473	yes
TraesCS5B02G224800	TraesCS5B02G224800	-	5B:400447842-400451239	10_1_94	10_1_128	OK	0.364991	0	#NAME?	#NAME?	#NAME?	5e-05	0.00112473	yes
TraesCS5B02G224900	TraesCS5B02G224900	-	5B:400521749-400523773	10_1_94	10_1_128	OK	0.321907	0	#NAME?	#NAME?	#NAME?	5e-05	0.00112473	yes
TraesCS5B02G225400	TraesCS5B02G225400	-	5B:400997271-400999891	10_1_94	10_1_128	OK	0.435001	0	#NAME?	#NAME?	#NAME?	5e-05	0.00112473	yes
TraesCS5B02G230700	TraesCS5B02G230700	-	5B:407321331-407322106	10_1_94	10_1_128	OK	0.791323	0	#NAME?	#NAME?	#NAME?	5e-05	0.00112473	yes
TraesCS5B02G248800	TraesCS5B02G248800	-	5B:431060310-431060466	10_1_94	10_1_128	OK	0	2.53756	inf	#VALUE!	#NAME?	0.00145	0.01732	yes
TraesCS5B02G341600	TraesCS5B02G341600	-	5B:526584365-526584581	10_1_94	10_1_128	OK	1.01486	0	#NAME?	#NAME?	#NAME?	0.0041	0.0370625	yes
TraesCS5B02G495300	TraesCS5B02G495300	-	5B:662968262-662970659	10_1_94	10_1_128	OK	0	2.82133	inf	#VALUE!	#NAME?	5e-05	0.00112473	yes
TraesCS5B02G523700	TraesCS5B02G523700	-	5B:684603085-684606412	10_1_94	10_1_128	OK	0	0.723977	inf	#VALUE!	#NAME?	5e-05	0.00112473	yes
TraesCS5B02G525700	TraesCS5B02G525700	-	5B:685499375-685502322	10_1_94	10_1_128	OK	0.388907	0	#NAME?	#NAME?	#NAME?	5e-05	0.00112473	yes
TraesCS5B02G546200	TraesCS5B02G546200	-	5B:698452134-698467804	10_1_94	10_1_128	OK	0	6.56663	inf	#VALUE!	#NAME?	5e-05	0.00112473	yes
TraesCS5B02G546300	TraesCS5B02G546300	-	5B:699213896-699215683	10_1_94	10_1_128	OK	0	2.03674	inf	#VALUE!	#NAME?	5e-05	0.00112473	yes
TraesCS5B02G549000	TraesCS5B02G549000	-	5B:701158487-701163796	10_1_94	10_1_128	OK	0.396438	0	#NAME?	#NAME?	#NAME?	5e-05	0.00112473	yes
TraesCS5D02G020500	TraesCS5D02G020500	-	5D:13171603-13172703	10_1_94	10_1_128	OK	0	0.585827	inf	#VALUE!	#NAME?	5e-05	0.00112473	yes
TraesCS5D02G053900	TraesCS5D02G053900	-	5D:51587177-51588993	10_1_94	10_1_128	OK	0	0.481413	inf	#VALUE!	#NAME?	5e-05	0.00112473	yes
TraesCS5D02G082500	TraesCS5D02G082500	-	5D:84380017-84380209	10_1_94	10_1_128	OK	0	1.29085	inf	#VALUE!	#NAME?	0.0028	0.0282275	yes
TraesCS5D02G087000	TraesCS5D02G087000	-	5D:92290706-92292606	10_1_94	10_1_128	OK	0	1.02558	inf	#VALUE!	#NAME?	5e-05	0.00112473	yes
TraesCS5D02G193900	TraesCS5D02G193900	-	5D:297990836-297992635	10_1_94	10_1_128	OK	0.45702	0	#NAME?	#NAME?	#NAME?	5e-05	0.00112473	yes
TraesCS5D02G204900	TraesCS5D02G204900	-	5D:310496857-310501204	10_1_94	10_1_128	OK	0	0.282706	inf	#VALUE!	#NAME?	5e-05	0.00112473	yes
TraesCS5D02G327000	TraesCS5D02G327000	-	5D:419769912-419771176	10_1_94	10_1_128	OK	1.15365	0	#NAME?	#NAME?	#NAME?	5e-05	0.00112473	yes
TraesCS5D02G427700	TraesCS5D02G427700	-	5D:485814822-485818665	10_1_94	10_1_128	OK	0.485487	0	#NAME?	#NAME?	#NAME?	0.00035	0.00571622	yes
TraesCS5D02G491500	TraesCS5D02G491500	-	5D:525321737-525322395	10_1_94	10_1_128	OK	0	0.275681	inf	#VALUE!	#NAME?	5e-05	0.00112473	yes
TraesCS6A02G003100	TraesCS6A02G003100	-	6A:1267352-1271786	10_1_94	10_1_128	OK	0	0.317547	inf	#VALUE!	#NAME?	5e-05	0.00112473	yes
TraesCS6A02G022900	TraesCS6A02G022900	-	6A:11433069-11434111	10_1_94	10_1_128	OK	0.601251	0	#NAME?	#NAME?	#NAME?	5e-05	0.00112473	yes
TraesCS6A02G030200	TraesCS6A02G030200	-	6A:15684862-15686060	10_1_94	10_1_128	OK	0	0.305165	inf	#VALUE!	#NAME?	5e-05	0.00112473	yes
TraesCS6A02G032100	TraesCS6A02G032100	-	6A:15924073-15925234	10_1_94	10_1_128	OK	0.305622	0	#NAME?	#NAME?	#NAME?	5e-05	0.00112473	yes
TraesCS6A02G056100	TraesCS6A02G056100	-	6A:29578316-29579442	10_1_94	10_1_128	OK	0.669837	0	#NAME?	#NAME?	#NAME?	0.0033	0.0316542	yes
TraesCS6A02G085000	TraesCS6A02G085000	-	6A:53146279-53146606	10_1_94	10_1_128	OK	1.28341	0	#NAME?	#NAME?	#NAME?	0.0001	0.00206252	yes
TraesCS6A02G103300	TraesCS6A02G103300	-	6A:72440419-72441079	10_1_94	10_1_128	OK	0.362531	0	#NAME?	#NAME?	#NAME?	0.00015	0.00288138	yes
TraesCS6A02G111700	TraesCS6A02G111700	-	6A:80818545-80820181	10_1_94	10_1_128	OK	0.297302	0	#NAME?	#NAME?	#NAME?	5e-05	0.00112473	yes
TraesCS6A02G215300	TraesCS6A02G215300	-	6A:396288718-396289264	10_1_94	10_1_128	OK	0.716459	0	#NAME?	#NAME?	#NAME?	5e-05	0.00112473	yes
TraesCS6B02G001600	TraesCS6B02G001600	-	6B:1019073-1020443	10_1_94	10_1_128	OK	0	0.531613	inf	#VALUE!	#NAME?	5e-05	0.00112473	yes
TraesCS6B02G002100	TraesCS6B02G002100	-	6B:1375264-1436005	10_1_94	10_1_128	OK	0.384776	0	#NAME?	#NAME?	#NAME?	5e-05	0.00112473	yes
TraesCS6B02G002300	TraesCS6B02G002300	-	6B:1603856-1616068	10_1_94	10_1_128	OK	0.917625	0	#NAME?	#NAME?	#NAME?	5e-05	0.00112473	yes
TraesCS6B02G033800	TraesCS6B02G033800	-	6B:20205208-20244875	10_1_94	10_1_128	OK	0	0.344663	inf	#VALUE!	#NAME?	5e-05	0.00112473	yes
TraesCS6B02G094100	TraesCS6B02G094100	-	6B:70052764-70053529	10_1_94	10_1_128	OK	0.879314	0	#NAME?	#NAME?	#NAME?	5e-05	0.00112473	yes
TraesCS6B02G113500	TraesCS6B02G113500	-	6B:95969958-95970355	10_1_94	10_1_128	OK	1.17658	0	#NAME?	#NAME?	#NAME?	5e-05	0.00112473	yes
TraesCS6B02G120000	TraesCS6B02G120000	-	6B:114879591-114880826	10_1_94	10_1_128	OK	8.64843	0	#NAME?	#NAME?	#NAME?	5e-05	0.00112473	yes
TraesCS6B02G132400	TraesCS6B02G132400	-	6B:129296511-129297167	10_1_94	10_1_128	OK	0.675163	0	#NAME?	#NAME?	#NAME?	5e-05	0.00112473	yes
TraesCS6B02G196300	TraesCS6B02G196300	-	6B:232743055-232744406	10_1_94	10_1_128	OK	1.26687	0	#NAME?	#NAME?	#NAME?	5e-05	0.00112473	yes
TraesCS6B02G203600	TraesCS6B02G203600	-	6B:250131935-250132906	10_1_94	10_1_128	OK	5.38131	0	#NAME?	#NAME?	#NAME?	5e-05	0.00112473	yes
TraesCS6B02G203700	TraesCS6B02G203700	-	6B:250589761-250592829	10_1_94	10_1_128	OK	0	0.710472	inf	#VALUE!	#NAME?	5e-05	0.00112473	yes
TraesCS6B02G204200	TraesCS6B02G204200	-	6B:252840966-252844255	10_1_94	10_1_128	OK	0	1.99503	inf	#VALUE!	#NAME?	5e-05	0.00112473	yes
TraesCS6B02G205100	TraesCS6B02G205100	-	6B:256014362-256016221	10_1_94	10_1_128	OK	0	0.77603	inf	#VALUE!	#NAME?	5e-05	0.00112473	yes
TraesCS6B02G208400	TraesCS6B02G208400	-	6B:269688576-269690594	10_1_94	10_1_128	OK	7.02963	0	#NAME?	#NAME?	#NAME?	5e-05	0.00112473	yes
TraesCS6B02G208500	TraesCS6B02G208500	-	6B:270468196-270470677	10_1_94	10_1_128	OK	7.16019	0	#NAME?	#NAME?	#NAME?	5e-05	0.00112473	yes
TraesCS6B02G208600	TraesCS6B02G208600	-	6B:270734185-270736666	10_1_94	10_1_128	OK	4.90911	0	#NAME?	#NAME?	#NAME?	5e-05	0.00112473	yes
TraesCS6B02G213400	TraesCS6B02G213400	-	6B:288281924-288282374	10_1_94	10_1_128	OK	0	2.45808	inf	#VALUE!	#NAME?	5e-05	0.00112473	yes
TraesCS6B02G224700	TraesCS6B02G224700	-	6B:343111113-343111929	10_1_94	10_1_128	OK	4.91665	0	#NAME?	#NAME?	#NAME?	5e-05	0.00112473	yes
TraesCS6B02G312900	TraesCS6B02G312900	-	6B:560624872-560625907	10_1_94	10_1_128	OK	0.329901	0	#NAME?	#NAME?	#NAME?	0.0001	0.00206252	yes
TraesCS6B02G332500	TraesCS6B02G332500	-	6B:583723979-583724522	10_1_94	10_1_128	OK	0	0.299095	inf	#VALUE!	#NAME?	0.0005	0.0075738	yes
TraesCS6B02G332600	TraesCS6B02G332600	-	6B:583724913-583725360	10_1_94	10_1_128	OK	0	0.572993	inf	#VALUE!	#NAME?	5e-05	0.00112473	yes
TraesCS6B02G337400	TraesCS6B02G337400	-	6B:593999874-594011530	10_1_94	10_1_128	OK	0	0.483274	inf	#VALUE!	#NAME?	5e-05	0.00112473	yes
TraesCS6B02G349700	TraesCS6B02G349700	-	6B:614436985-614438709	10_1_94	10_1_128	OK	0	0.771064	inf	#VALUE!	#NAME?	5e-05	0.00112473	yes
TraesCS6B02G451800	TraesCS6B02G451800	-	6B:710317197-710319247	10_1_94	10_1_128	OK	0.311853	0	#NAME?	#NAME?	#NAME?	5e-05	0.00112473	yes
TraesCS6B02G464200	TraesCS6B02G464200	-	6B:715941114-715953703	10_1_94	10_1_128	OK	1.76156	0	#NAME?	#NAME?	#NAME?	5e-05	0.00112473	yes
TraesCS6D02G080000	TraesCS6D02G080000	-	6D:45518153-45518394	10_1_94	10_1_128	OK	0.549667	0	#NAME?	#NAME?	#NAME?	0.00165	0.0191087	yes
TraesCS6D02G146800	TraesCS6D02G146800	-	6D:119111587-119112513	10_1_94	10_1_128	OK	0.32234	0	#NAME?	#NAME?	#NAME?	5e-05	0.00112473	yes
TraesCS6D02G164100	TraesCS6D02G164100	-	6D:143375496-143378990	10_1_94	10_1_128	OK	2.43043	0	#NAME?	#NAME?	#NAME?	5e-05	0.00112473	yes
TraesCS6D02G285700	TraesCS6D02G285700	-	6D:394540954-394541389	10_1_94	10_1_128	OK	0.464963	0	#NAME?	#NAME?	#NAME?	5e-05	0.00112473	yes
TraesCS6D02G390900	TraesCS6D02G390900	-	6D:465982456-465983421	10_1_94	10_1_128	OK	2.5157	0	#NAME?	#NAME?	#NAME?	5e-05	0.00112473	yes
TraesCS6D02G396700	TraesCS6D02G396700	-	6D:468910371-468914734	10_1_94	10_1_128	OK	11.3957	0	#NAME?	#NAME?	#NAME?	5e-05	0.00112473	yes
TraesCS6D02G397500	TraesCS6D02G397500	-	6D:469344082-469344725	10_1_94	10_1_128	OK	0.721843	0	#NAME?	#NAME?	#NAME?	5e-05	0.00112473	yes
TraesCS6D02G399700	TraesCS6D02G399700	-	6D:469990948-469991140	10_1_94	10_1_128	OK	2.83364	0	#NAME?	#NAME?	#NAME?	5e-05	0.00112473	yes
TraesCS7A02G015700	TraesCS7A02G015700	-	7A:6755751-6756326	10_1_94	10_1_128	OK	0	5.33091	inf	#VALUE!	#NAME?	5e-05	0.00112473	yes
TraesCS7A02G017200	TraesCS7A02G017200	-	7A:7511276-7514600	10_1_94	10_1_128	OK	1.79591	0	#NAME?	#NAME?	#NAME?	5e-05	0.00112473	yes
TraesCS7A02G039400	TraesCS7A02G039400	-	7A:17799410-17802901	10_1_94	10_1_128	OK	3.662	0	#NAME?	#NAME?	#NAME?	5e-05	0.00112473	yes
TraesCS7A02G136900	TraesCS7A02G136900	-	7A:89809074-89827252	10_1_94	10_1_128	OK	1.13811	0	#NAME?	#NAME?	#NAME?	5e-05	0.00112473	yes
TraesCS7A02G188700	TraesCS7A02G188700	-	7A:144695562-144697246	10_1_94	10_1_128	OK	0	0.338355	inf	#VALUE!	#NAME?	5e-05	0.00112473	yes
TraesCS7A02G201300	TraesCS7A02G201300	-	7A:163299657-163300315	10_1_94	10_1_128	OK	0.874795	0	#NAME?	#NAME?	#NAME?	5e-05	0.00112473	yes
TraesCS7A02G201500	TraesCS7A02G201500	-	7A:163361010-163365077	10_1_94	10_1_128	OK	0.5046	0	#NAME?	#NAME?	#NAME?	0.00175	0.0199666	yes
TraesCS7A02G277800	TraesCS7A02G277800	-	7A:292782286-292782577	10_1_94	10_1_128	OK	0.541792	0	#NAME?	#NAME?	#NAME?	0.0013	0.0158964	yes
TraesCS7A02G285700	TraesCS7A02G285700	-	7A:331175777-331176710	10_1_94	10_1_128	OK	0	14.6994	inf	#VALUE!	#NAME?	5e-05	0.00112473	yes
TraesCS7A02G288600	TraesCS7A02G288600	-	7A:347384183-347384658	10_1_94	10_1_128	OK	1.59114	0	#NAME?	#NAME?	#NAME?	5e-05	0.00112473	yes
TraesCS7A02G440600	TraesCS7A02G440600	-	7A:634976599-634977033	10_1_94	10_1_128	OK	0	0.804419	inf	#VALUE!	#NAME?	0.0002	0.00362247	yes
TraesCS7A02G525600	TraesCS7A02G525600	-	7A:707974469-707975734	10_1_94	10_1_128	OK	0	3.77399	inf	#VALUE!	#NAME?	5e-05	0.00112473	yes
TraesCS7A02G526700	TraesCS7A02G526700	-	7A:708361476-708365723	10_1_94	10_1_128	OK	1.7088	0	#NAME?	#NAME?	#NAME?	5e-05	0.00112473	yes
TraesCS7A02G539300	TraesCS7A02G539300	-	7A:716402745-716405591	10_1_94	10_1_128	OK	0	0.427387	inf	#VALUE!	#NAME?	5e-05	0.00112473	yes
TraesCS7A02G540500	TraesCS7A02G540500	-	7A:717394531-717396425	10_1_94	10_1_128	OK	9.65666	0	#NAME?	#NAME?	#NAME?	5e-05	0.00112473	yes
TraesCS7A02G540900	TraesCS7A02G540900	-	7A:717581944-717602688	10_1_94	10_1_128	OK	0.347685	0	#NAME?	#NAME?	#NAME?	5e-05	0.00112473	yes
TraesCS7B02G016200	TraesCS7B02G016200	-	7B:13809256-13810555	10_1_94	10_1_128	OK	0	0.495708	inf	#VALUE!	#NAME?	5e-05	0.00112473	yes
TraesCS7B02G022500	TraesCS7B02G022500	-	7B:21671058-21671586	10_1_94	10_1_128	OK	0	0.562407	inf	#VALUE!	#NAME?	0.00015	0.00288138	yes
TraesCS7B02G084100	TraesCS7B02G084100	-	7B:94809778-94811008	10_1_94	10_1_128	OK	0.427998	0	#NAME?	#NAME?	#NAME?	5e-05	0.00112473	yes
TraesCS7B02G121300	TraesCS7B02G121300	-	7B:141804835-141806070	10_1_94	10_1_128	OK	0.61198	0	#NAME?	#NAME?	#NAME?	5e-05	0.00112473	yes
TraesCS7B02G137500	TraesCS7B02G137500	-	7B:171984516-171986679	10_1_94	10_1_128	OK	1.06656	0	#NAME?	#NAME?	#NAME?	5e-05	0.00112473	yes
TraesCS7B02G358500	TraesCS7B02G358500	-	7B:620652848-620653238	10_1_94	10_1_128	OK	0	1.28521	inf	#VALUE!	#NAME?	0.00085	0.0114514	yes
TraesCS7B02G417700	TraesCS7B02G417700	-	7B:685478266-685479217	10_1_94	10_1_128	OK	0.716851	0	#NAME?	#NAME?	#NAME?	5e-05	0.00112473	yes
TraesCS7B02G479000	TraesCS7B02G479000	-	7B:733787854-733790541	10_1_94	10_1_128	OK	0	0.378742	inf	#VALUE!	#NAME?	5e-05	0.00112473	yes
TraesCS7B02G481400	TraesCS7B02G481400	-	7B:735304018-735306108	10_1_94	10_1_128	OK	0	10.2583	inf	#VALUE!	#NAME?	5e-05	0.00112473	yes
TraesCS7B02G481600	TraesCS7B02G481600	-	7B:736134861-736142475	10_1_94	10_1_128	OK	0	0.339896	inf	#VALUE!	#NAME?	5e-05	0.00112473	yes
TraesCS7B02G492700	TraesCS7B02G492700	-	7B:744604477-744605419	10_1_94	10_1_128	OK	1.16728	0	#NAME?	#NAME?	#NAME?	5e-05	0.00112473	yes
TraesCS7D02G005100	TraesCS7D02G005100	-	7D:2500047-2500695	10_1_94	10_1_128	OK	0	0.772363	inf	#VALUE!	#NAME?	5e-05	0.00112473	yes
TraesCS7D02G007400	TraesCS7D02G007400	-	7D:3685941-3688849	10_1_94	10_1_128	OK	0	0.670426	inf	#VALUE!	#NAME?	5e-05	0.00112473	yes
TraesCS7D02G007500	TraesCS7D02G007500	-	7D:3689087-3691430	10_1_94	10_1_128	OK	0	1.39312	inf	#VALUE!	#NAME?	5e-05	0.00112473	yes
TraesCS7D02G009500	TraesCS7D02G009500	-	7D:4628882-4629524	10_1_94	10_1_128	OK	0	0.585549	inf	#VALUE!	#NAME?	5e-05	0.00112473	yes
TraesCS7D02G115000	TraesCS7D02G115000	-	7D:70735508-70736755	10_1_94	10_1_128	OK	0	2.13745	inf	#VALUE!	#NAME?	5e-05	0.00112473	yes
TraesCS7D02G131600	TraesCS7D02G131600	-	7D:83455282-83456324	10_1_94	10_1_128	OK	5.55553	0	#NAME?	#NAME?	#NAME?	5e-05	0.00112473	yes
TraesCS7D02G168700	TraesCS7D02G168700	-	7D:119565538-119569115	10_1_94	10_1_128	OK	2.07459	0	#NAME?	#NAME?	#NAME?	5e-05	0.00112473	yes
TraesCS7D02G187900	TraesCS7D02G187900	-	7D:140320381-140321590	10_1_94	10_1_128	OK	1.37693	0	#NAME?	#NAME?	#NAME?	5e-05	0.00112473	yes
TraesCS7D02G188000	TraesCS7D02G188000	-	7D:140327086-140329087	10_1_94	10_1_128	OK	2.25168	0	#NAME?	#NAME?	#NAME?	5e-05	0.00112473	yes
TraesCS7D02G204400	TraesCS7D02G204400	-	7D:162201279-162201972	10_1_94	10_1_128	OK	1.20004	0	#NAME?	#NAME?	#NAME?	5e-05	0.00112473	yes
TraesCS7D02G276800	TraesCS7D02G276800	-	7D:265165029-265173079	10_1_94	10_1_128	OK	0.75932	0	#NAME?	#NAME?	#NAME?	5e-05	0.00112473	yes
TraesCS7D02G460700	TraesCS7D02G460700	-	7D:577257759-577260702	10_1_94	10_1_128	OK	0	0.37251	inf	#VALUE!	#NAME?	5e-05	0.00112473	yes
TraesCS7D02G509900	TraesCS7D02G509900	-	7D:613103583-613104698	10_1_94	10_1_128	OK	1.43696	0	#NAME?	#NAME?	#NAME?	5e-05	0.00112473	yes
TraesCS7D02G511100	TraesCS7D02G511100	-	7D:613634448-613638399	10_1_94	10_1_128	OK	0.345481	0	#NAME?	#NAME?	#NAME?	5e-05	0.00112473	yes
TraesCS7D02G526700	TraesCS7D02G526700	-	7D:621979529-621988369	10_1_94	10_1_128	OK	1.54169	0	#NAME?	#NAME?	#NAME?	5e-05	0.00112473	yes
TraesCS7D02G539400	TraesCS7D02G539400	-	7D:629781758-629782221	10_1_94	10_1_128	OK	1.24625	0	#NAME?	#NAME?	#NAME?	5e-05	0.00112473	yes
TraesCS7D02G542000	TraesCS7D02G542000	-	7D:631360571-631361979	10_1_94	10_1_128	OK	0.297587	0	#NAME?	#NAME?	#NAME?	5e-05	0.00112473	yes
TraesCS7D02G546400	TraesCS7D02G546400	-	7D:633147740-633152123	10_1_94	10_1_128	OK	2.05805	0	#NAME?	#NAME?	#NAME?	5e-05	0.00112473	yes
TraesCS7D02G546800	TraesCS7D02G546800	-	7D:633392315-633394668	10_1_94	10_1_128	OK	0.473117	0	#NAME?	#NAME?	#NAME?	5e-05	0.00112473	yes
TraesCS7D02G554700	TraesCS7D02G554700	-	7D:638381343-638382296	10_1_94	10_1_128	OK	0.436163	0	#NAME?	#NAME?	#NAME?	5e-05	0.00112473	yes
TraesCSU02G037700	TraesCSU02G037700	-	Un:31518016-31520165	10_1_94	10_1_128	OK	1.57859	0	#NAME?	#NAME?	#NAME?	5e-05	0.00112473	yes
TraesCSU02G037800	TraesCSU02G037800	-	Un:31526665-31531229	10_1_94	10_1_128	OK	8.31322	0	#NAME?	#NAME?	#NAME?	5e-05	0.00112473	yes
TraesCSU02G038300	TraesCSU02G038300	-	Un:31640296-31643228	10_1_94	10_1_128	OK	0.314348	0	#NAME?	#NAME?	#NAME?	5e-05	0.00112473	yes
TraesCSU02G072900	TraesCSU02G072900	-	Un:64206602-64211825	10_1_94	10_1_128	OK	0	2.57126	inf	#VALUE!	#NAME?	5e-05	0.00112473	yes
TraesCSU02G084100	TraesCSU02G084100	-	Un:75398983-75400390	10_1_94	10_1_128	OK	0	0.853758	inf	#VALUE!	#NAME?	5e-05	0.00112473	yes
TraesCSU02G106400	TraesCSU02G106400	-	Un:93234440-93236354	10_1_94	10_1_128	OK	0.322806	0	#NAME?	#NAME?	#NAME?	5e-05	0.00112473	yes
TraesCSU02G136600	TraesCSU02G136600	-	Un:123879492-123880990	10_1_94	10_1_128	OK	0.677979	0	#NAME?	#NAME?	#NAME?	5e-05	0.00112473	yes
TraesCSU02G136900	TraesCSU02G136900	-	Un:124697175-124701239	10_1_94	10_1_128	OK	0	3.84566	inf	#VALUE!	#NAME?	5e-05	0.00112473	yes
TraesCSU02G149300	TraesCSU02G149300	-	Un:178181302-178182942	10_1_94	10_1_128	OK	0	6.23301	inf	#VALUE!	#NAME?	5e-05	0.00112473	yes
TraesCSU02G149400	TraesCSU02G149400	-	Un:178187272-178189784	10_1_94	10_1_128	OK	0	5.75878	inf	#VALUE!	#NAME?	5e-05	0.00112473	yes
TraesCSU02G178800	TraesCSU02G178800	-	Un:269322460-269323573	10_1_94	10_1_128	OK	3.94911	0	#NAME?	#NAME?	#NAME?	5e-05	0.00112473	yes
TraesCSU02G213600	TraesCSU02G213600	-	Un:316653086-316653786	10_1_94	10_1_128	OK	1.29277	0	#NAME?	#NAME?	#NAME?	5e-05	0.00112473	yes
TraesCSU02G258600	TraesCSU02G258600	-	Un:403845691-403846900	10_1_94	10_1_128	OK	1.98364	0	#NAME?	#NAME?	#NAME?	5e-05	0.00112473	yes
TraesCS5B02G212900	TraesCS5B02G212900	-	5B:383520861-383529738	10_1_94	10_1_128	OK	0.0177187	6.47454	8.51336	365.407	7.96054	0.00135	0.0163694	yes
TraesCS1A02G314500	TraesCS1A02G314500	-	1A:506288258-506294277	10_1_94	10_1_128	OK	0.723132	255.63	8.46558	353.503	9.70987	5e-05	0.00112473	yes
TraesCS6D02G040400	TraesCS6D02G040400	-	6D:16502831-16503645	10_1_94	10_1_128	OK	0.349071	101.188	8.1793	289.878	8.93295	5e-05	0.00112473	yes
TraesCS3B02G116500	TraesCS3B02G116500	-	3B:82851228-82854496	10_1_94	10_1_128	OK	0.0402106	9.68366	7.91183	240.823	5.81895	0.0003	0.00504977	yes
TraesCS2A02G361700	TraesCS2A02G361700	-	2A:605400016-605402122	10_1_94	10_1_128	OK	0.0121852	2.72669	7.80588	223.771	3.50271	0.0026	0.0267245	yes
TraesCSU02G095600	TraesCSU02G095600	-	Un:84308886-84310663	10_1_94	10_1_128	OK	0.0525516	8.87318	7.39957	168.847	6.19198	0.0026	0.0267245	yes
TraesCS1A02G352700	TraesCS1A02G352700	-	1A:536660905-536664606	10_1_94	10_1_128	OK	0.0345425	4.97579	7.17041	144.048	5.46396	0.0001	0.00206252	yes
TraesCS6D02G040500	TraesCS6D02G040500	-	6D:16510677-16511506	10_1_94	10_1_128	OK	0.612029	78.3167	6.99958	127.963	9.359	5e-05	0.00112473	yes
TraesCS3B02G252700	TraesCS3B02G252700	-	3B:405817422-405826808	10_1_94	10_1_128	OK	0.0239853	2.89638	6.91596	120.757	4.66919	0.00085	0.0114514	yes
TraesCS7A02G001700	TraesCS7A02G001700	-	7A:1280348-1295461	10_1_94	10_1_128	OK	0.134524	13.7772	6.67828	102.415	12.9281	5e-05	0.00112473	yes
TraesCS7D02G010200	TraesCS7D02G010200	-	7D:4877182-4879021	10_1_94	10_1_128	OK	0.123309	9.29411	6.23597	75.3727	5.87925	5e-05	0.00112473	yes
TraesCS1B02G012000	TraesCS1B02G012000	-	1B:5851439-5857886	10_1_94	10_1_128	OK	0.0066104	0.475787	6.16943	71.9753	4.98425	0.001	0.0130083	yes
TraesCS3B02G376900	TraesCS3B02G376900	-	3B:593540966-593542658	10_1_94	10_1_128	OK	0.093967	6.63588	6.14199	70.6193	6.27788	0.00025	0.00434119	yes
TraesCS5B02G212800	TraesCS5B02G212800	-	5B:383504116-383513935	10_1_94	10_1_128	OK	0.0149171	1.01925	6.0944	68.3278	6.76263	5e-05	0.00112473	yes
TraesCS7D02G031000	TraesCS7D02G031000	-	7D:16254859-16259140	10_1_94	10_1_128	OK	0.00846223	0.502407	5.89168	59.3707	4.72789	0.003	0.0296639	yes
TraesCS2A02G123000	TraesCS2A02G123000	-	2A:72740386-72741633	10_1_94	10_1_128	OK	0.292638	13.5905	5.53734	46.4414	6.32889	5e-05	0.00112473	yes
TraesCS6B02G214300	TraesCS6B02G214300	-	6B:289767474-289771323	10_1_94	10_1_128	OK	0.250117	11.2178	5.48704	44.8501	5.30526	0.00105	0.0135253	yes
TraesCS2A02G239900	TraesCS2A02G239900	-	2A:333724199-333771117	10_1_94	10_1_128	OK	0.0329499	1.46307	5.47258	44.4028	5.59715	0.0001	0.00206252	yes
TraesCS6B02G429500	TraesCS6B02G429500	-	6B:697465647-697466709	10_1_94	10_1_128	OK	0.114993	5.03614	5.4527	43.7952	2.69977	0.0026	0.0267245	yes
TraesCSU02G206500	TraesCSU02G206500	-	Un:306904476-306906518	10_1_94	10_1_128	OK	0.671287	28.8561	5.4258	42.9862	11.0693	5e-05	0.00112473	yes
TraesCS1A02G360200	TraesCS1A02G360200	-	1A:541462715-541463412	10_1_94	10_1_128	OK	3.11955	133.288	5.41707	42.7268	10.5927	5e-05	0.00112473	yes
TraesCS7A02G218000	TraesCS7A02G218000	-	7A:184642865-184659734	10_1_94	10_1_128	OK	0.0431879	1.61685	5.22641	37.4374	6.55036	5e-05	0.00112473	yes
TraesCS7B02G022000	TraesCS7B02G022000	-	7B:20834657-20838443	10_1_94	10_1_128	OK	0.122265	4.34787	5.15223	35.5611	6.08843	5e-05	0.00112473	yes
TraesCS6B02G095200	TraesCS6B02G095200	-	6B:71308234-71309436	10_1_94	10_1_128	OK	0.244598	8.47856	5.11534	34.6634	6.71948	5e-05	0.00112473	yes
TraesCS4A02G496600	TraesCS4A02G496600	-	4A:743110385-743112588	10_1_94	10_1_128	OK	0.331411	11.2062	5.07953	33.8136	9.7123	5e-05	0.00112473	yes
TraesCSU02G095700	TraesCSU02G095700	-	Un:84316511-84317959	10_1_94	10_1_128	OK	0.167429	5.58361	5.05958	33.3492	6.69981	5e-05	0.00112473	yes
TraesCS7D02G010100	TraesCS7D02G010100	-	7D:4810268-4821103	10_1_94	10_1_128	OK	0.173175	5.46318	4.97944	31.5472	9.18526	5e-05	0.00112473	yes
TraesCS2A02G557700	TraesCS2A02G557700	-	2A:761249344-761252060	10_1_94	10_1_128	OK	0.215299	6.70601	4.96104	31.1474	6.89913	5e-05	0.00112473	yes
TraesCS5D02G042700	TraesCS5D02G042700	-	5D:42205802-42206024	10_1_94	10_1_128	OK	1.53934	45.0517	4.8712	29.2669	10.5117	0.0019	0.0211691	yes
TraesCS1B02G043600	TraesCS1B02G043600	-	1B:23597343-23599636	10_1_94	10_1_128	OK	0.0254684	0.740483	4.86169	29.0747	3.84389	0.00265	0.0271537	yes
TraesCS1A02G015378	TraesCS1A02G015378	-	1A:8260050-8261991	10_1_94	10_1_128	OK	0.0188278	0.532908	4.82295	28.3043	2.62423	0.0026	0.0267245	yes
TraesCS5A02G056800	TraesCS5A02G056800	-	5A:53218950-53220206	10_1_94	10_1_128	OK	0.197741	4.9783	4.65397	25.1759	7.7145	0.0004	0.0063663	yes
TraesCS5B02G213000	TraesCS5B02G213000	-	5B:383537333-383540338	10_1_94	10_1_128	OK	0.104345	2.58423	4.6303	24.7662	7.42553	5e-05	0.00112473	yes
TraesCS6A02G028700	TraesCS6A02G028700	-	6A:14602987-14604026	10_1_94	10_1_128	OK	0.436499	10.7164	4.6177	24.5508	6.0535	5e-05	0.00112473	yes
TraesCS5B02G091800	TraesCS5B02G091800	-	5B:120537137-120538932	10_1_94	10_1_128	OK	0.240404	5.78008	4.58755	24.0431	2.61126	0.0023	0.0243671	yes
TraesCS6A02G028800	TraesCS6A02G028800	-	6A:14606553-14610239	10_1_94	10_1_128	OK	0.17914	4.16821	4.54027	23.2679	8.05148	5e-05	0.00112473	yes
TraesCS1B02G044300	TraesCS1B02G044300	-	1B:24258497-24262220	10_1_94	10_1_128	OK	0.0188652	0.424857	4.49318	22.5207	4.07176	0.0005	0.0075738	yes
TraesCS4B02G396200	TraesCS4B02G396200	-	4B:670712026-670713208	10_1_94	10_1_128	OK	0.147471	3.30588	4.48653	22.4171	3.97377	0.0008	0.010904	yes
TraesCS4D02G249300	TraesCS4D02G249300	-	4D:418531371-418533093	10_1_94	10_1_128	OK	0.803785	17.9254	4.47905	22.3012	7.44957	5e-05	0.00112473	yes
TraesCS5B02G535200	TraesCS5B02G535200	-	5B:691411950-691440959	10_1_94	10_1_128	OK	0.0546063	1.15888	4.40752	21.2225	6.13834	5e-05	0.00112473	yes
TraesCS3A02G533300	TraesCS3A02G533300	-	3A:746086921-746090792	10_1_94	10_1_128	OK	0.0462158	0.97431	4.39792	21.0817	4.16786	5e-05	0.00112473	yes
TraesCS7A02G131600	TraesCS7A02G131600	-	7A:85030809-85033630	10_1_94	10_1_128	OK	0.21479	4.51177	4.39269	21.0054	6.62889	5e-05	0.00112473	yes
TraesCS3B02G228100	TraesCS3B02G228100	-	3B:328467110-328472171	10_1_94	10_1_128	OK	0.168424	3.53387	4.39108	20.982	5.0189	5e-05	0.00112473	yes
TraesCS5A02G068800	TraesCS5A02G068800	-	5A:77091853-77095931	10_1_94	10_1_128	OK	0.0392077	0.817248	4.38156	20.844	3.75896	0.00045	0.00697859	yes
TraesCS4A02G331100	TraesCS4A02G331100	-	4A:615693851-615702428	10_1_94	10_1_128	OK	0.0235414	0.487503	4.37214	20.7083	5.2499	5e-05	0.00112473	yes
TraesCS3B02G358700	TraesCS3B02G358700	-	3B:571297712-571301814	10_1_94	10_1_128	OK	0.112622	2.32787	4.36945	20.6698	4.22739	5e-05	0.00112473	yes
TraesCS2D02G587800	TraesCS2D02G587800	-	2D:645611546-645614424	10_1_94	10_1_128	OK	0.186438	3.84773	4.36724	20.6381	8.04768	5e-05	0.00112473	yes
TraesCS5A02G018200	TraesCS5A02G018200	-	5A:14266257-14266988	10_1_94	10_1_128	OK	0.167329	3.43663	4.36023	20.5381	3.31655	0.0032	0.0309805	yes
TraesCS3B02G373900	TraesCS3B02G373900	-	3B:586694869-586730160	10_1_94	10_1_128	OK	0.0611227	1.24555	4.34894	20.378	5.26193	5e-05	0.00112473	yes
TraesCS6D02G231000	TraesCS6D02G231000	-	6D:324516557-324522518	10_1_94	10_1_128	OK	0.122903	2.47168	4.32991	20.111	5.45945	5e-05	0.00112473	yes
TraesCS1A02G136000	TraesCS1A02G136000	-	1A:212021776-212025958	10_1_94	10_1_128	OK	0.12141	2.44018	4.32903	20.0987	5.7783	5e-05	0.00112473	yes
TraesCS2D02G579500	TraesCS2D02G579500	-	2D:641960700-641963851	10_1_94	10_1_128	OK	1.32017	25.0515	4.2461	18.9759	10.187	5e-05	0.00112473	yes
TraesCS2B02G041200	TraesCS2B02G041200	-	2B:18819335-18824181	10_1_94	10_1_128	OK	0.467568	8.71286	4.2199	18.6344	7.95074	5e-05	0.00112473	yes
TraesCS4A02G077900	TraesCS4A02G077900	-	4A:77090944-77096307	10_1_94	10_1_128	OK	0.181966	3.34828	4.20168	18.4006	4.5073	0.00405	0.0367056	yes
TraesCS1A02G160200	TraesCS1A02G160200	-	1A:287681549-287684692	10_1_94	10_1_128	OK	0.421273	7.69634	4.19134	18.2692	8.85012	5e-05	0.00112473	yes
TraesCS5D02G552400	TraesCS5D02G552400	-	5D:557824294-557827400	10_1_94	10_1_128	OK	0.0487304	0.886892	4.18586	18.1999	3.64313	0.0022	0.0235942	yes
TraesCS4A02G461800	TraesCS4A02G461800	-	4A:726292465-726300158	10_1_94	10_1_128	OK	0.0366788	0.666874	4.1844	18.1815	7.29146	5e-05	0.00112473	yes
TraesCS1B02G014200	TraesCS1B02G014200	-	1B:6691725-6693268	10_1_94	10_1_128	OK	0.0675221	1.22752	4.18424	18.1795	4.12025	0.00015	0.00288138	yes
TraesCS5B02G010500	TraesCS5B02G010500	-	5B:10346310-10347569	10_1_94	10_1_128	OK	0.0517803	0.929783	4.16642	17.9563	2.01991	0.0026	0.0267245	yes
TraesCS5A02G114700	TraesCS5A02G114700	-	5A:229763693-229772647	10_1_94	10_1_128	OK	0.183379	3.25949	4.15175	17.7747	5.34753	5e-05	0.00112473	yes
TraesCS6A02G067800	TraesCS6A02G067800	-	6A:36249625-36253502	10_1_94	10_1_128	OK	0.0640802	1.09687	4.09738	17.1173	5.40885	5e-05	0.00112473	yes
TraesCS5D02G368500	TraesCS5D02G368500	-	5D:444528419-444533740	10_1_94	10_1_128	OK	0.174151	2.92223	4.06865	16.7798	7.43776	5e-05	0.00112473	yes
TraesCS7D02G482100	TraesCS7D02G482100	-	7D:592316087-592317691	10_1_94	10_1_128	OK	0.237904	3.98153	4.06487	16.7359	3.57882	0.00145	0.01732	yes
TraesCS3D02G469800	TraesCS3D02G469800	-	3D:571592872-571593484	10_1_94	10_1_128	OK	0.292517	4.87774	4.05962	16.6751	2.80631	5e-05	0.00112473	yes
TraesCS4A02G144000	TraesCS4A02G144000	-	4A:240361934-240375510	10_1_94	10_1_128	OK	0.093956	1.55218	4.04617	16.5203	4.24241	5e-05	0.00112473	yes
TraesCS6D02G122500	TraesCS6D02G122500	-	6D:87113320-87123483	10_1_94	10_1_128	OK	0.0393071	0.646582	4.03997	16.4495	3.25401	0.00075	0.0103462	yes
TraesCS7B02G485300	TraesCS7B02G485300	-	7B:741999636-742000927	10_1_94	10_1_128	OK	0.910055	14.932	4.03631	16.4078	7.59696	5e-05	0.00112473	yes
TraesCS4B02G379100	TraesCS4B02G379100	-	4B:660518549-660519802	10_1_94	10_1_128	OK	0.157356	2.57888	4.03464	16.3888	4.06379	0.0005	0.0075738	yes
TraesCS4A02G498200	TraesCS4A02G498200	-	4A:743829595-743846920	10_1_94	10_1_128	OK	0.02893	0.467394	4.014	16.156	2.95274	5e-05	0.00112473	yes
TraesCS2B02G078900	TraesCS2B02G078900	-	2B:44190499-44192003	10_1_94	10_1_128	OK	0.074644	1.19388	3.99949	15.9943	2.78174	0.00065	0.00931096	yes
TraesCS5D02G214200	TraesCS5D02G214200	-	5D:323907196-323910030	10_1_94	10_1_128	OK	0.311113	4.9598	3.99477	15.9421	5.61055	5e-05	0.00112473	yes
TraesCS7A02G249500	TraesCS7A02G249500	-	7A:232345765-232346972	10_1_94	10_1_128	OK	0.783647	12.4376	3.98836	15.8714	6.39622	5e-05	0.00112473	yes
TraesCS7B02G502000	TraesCS7B02G502000	-	7B:750569157-750570709	10_1_94	10_1_128	OK	0.260716	4.10982	3.97852	15.7635	5.78297	5e-05	0.00112473	yes
TraesCS6B02G122100	TraesCS6B02G122100	-	6B:117125687-117128100	10_1_94	10_1_128	OK	0.0514212	0.80339	3.96567	15.6238	3.82129	5e-05	0.00112473	yes
TraesCS7A02G015800	TraesCS7A02G015800	-	7A:6768805-6776212	10_1_94	10_1_128	OK	0.541095	8.0389	3.89304	14.8567	9.57568	5e-05	0.00112473	yes
TraesCS5B02G127800	TraesCS5B02G127800	-	5B:233233955-233237281	10_1_94	10_1_128	OK	0.139972	2.07772	3.89179	14.8438	4.78103	5e-05	0.00112473	yes
TraesCS2B02G483900	TraesCS2B02G483900	-	2B:681217903-681219592	10_1_94	10_1_128	OK	0.0877288	1.30105	3.89048	14.8303	5.07579	0.00215	0.023209	yes
TraesCS5B02G150300	TraesCS5B02G150300	-	5B:278106626-278109118	10_1_94	10_1_128	OK	5.42116	78.1504	3.84958	14.4158	9.9469	5e-05	0.00112473	yes
TraesCS6B02G118900	TraesCS6B02G118900	-	6B:113649616-113657905	10_1_94	10_1_128	OK	0.0555281	0.775286	3.80344	13.9621	3.11053	5e-05	0.00112473	yes
TraesCS5D02G355100	TraesCS5D02G355100	-	5D:437009393-437011158	10_1_94	10_1_128	OK	0.0288378	0.399699	3.79288	13.8602	2.97143	0.0028	0.0282275	yes
TraesCS5A02G181600	TraesCS5A02G181600	-	5A:380269292-380289821	10_1_94	10_1_128	OK	0.102027	1.41276	3.79149	13.8469	3.44383	5e-05	0.00112473	yes
TraesCS2B02G041300	TraesCS2B02G041300	-	2B:18838516-18840759	10_1_94	10_1_128	OK	0.11476	1.57969	3.78295	13.7652	4.08163	0.0009	0.012005	yes
TraesCS4A02G253900	TraesCS4A02G253900	-	4A:565841380-565844436	10_1_94	10_1_128	OK	0.118445	1.58798	3.7449	13.4069	5.50164	5e-05	0.00112473	yes
TraesCS5B02G026800	TraesCS5B02G026800	-	5B:25993145-25995851	10_1_94	10_1_128	OK	0.0427654	0.567608	3.73038	13.2726	4.55022	5e-05	0.00112473	yes
TraesCS2B02G486900	TraesCS2B02G486900	-	2B:683173678-683176334	10_1_94	10_1_128	OK	0.362736	4.74622	3.70979	13.0845	6.48167	5e-05	0.00112473	yes
TraesCS2D02G515500	TraesCS2D02G515500	-	2D:606694612-606695674	10_1_94	10_1_128	OK	0.219612	2.74885	3.6458	12.5169	1.55506	0.00215	0.023209	yes
TraesCS7A02G415900	TraesCS7A02G415900	-	7A:608234912-608236825	10_1_94	10_1_128	OK	0.049064	0.610758	3.63787	12.4482	3.2822	0.00125	0.0154281	yes
TraesCS6B02G185200	TraesCS6B02G185200	-	6B:210595513-210599424	10_1_94	10_1_128	OK	0.218188	2.67431	3.61552	12.2569	6.06678	5e-05	0.00112473	yes
TraesCS2D02G552100	TraesCS2D02G552100	-	2D:627361010-627361882	10_1_94	10_1_128	OK	0.0676005	0.814417	3.59066	12.0475	2.23756	0.0027	0.027495	yes
TraesCS6B02G458300	TraesCS6B02G458300	-	6B:713483370-713489978	10_1_94	10_1_128	OK	0.135193	1.5944	3.55993	11.7936	4.71571	5e-05	0.00112473	yes
TraesCS6B02G451500	TraesCS6B02G451500	-	6B:710149423-710152200	10_1_94	10_1_128	OK	0.284337	3.33423	3.55168	11.7263	6.4862	5e-05	0.00112473	yes
TraesCS5B02G523600	TraesCS5B02G523600	-	5B:684576556-684580251	10_1_94	10_1_128	OK	0.358429	4.14565	3.53184	11.5662	7.45908	5e-05	0.00112473	yes
TraesCS7B02G016500	TraesCS7B02G016500	-	7B:14063106-14072046	10_1_94	10_1_128	OK	0.307144	3.48329	3.50346	11.3409	9.53158	5e-05	0.00112473	yes
TraesCS6B02G091700	TraesCS6B02G091700	-	6B:67408282-67411671	10_1_94	10_1_128	OK	0.0329045	0.367524	3.48148	11.1694	3.38422	0.0006	0.00876837	yes
TraesCS6B02G383600	TraesCS6B02G383600	-	6B:658530538-658531483	10_1_94	10_1_128	OK	0.11625	1.26505	3.44389	10.8821	3.18501	0.00205	0.0224441	yes
TraesCSU02G079000	TraesCSU02G079000	-	Un:71237431-71239297	10_1_94	10_1_128	OK	0.484802	5.265	3.44096	10.8601	6.18922	5e-05	0.00112473	yes
TraesCS2B02G520400	TraesCS2B02G520400	-	2B:715021150-715024033	10_1_94	10_1_128	OK	0.0440285	0.47536	3.43251	10.7966	3.05656	0.0015	0.0177776	yes
TraesCS7D02G001800	TraesCS7D02G001800	-	7D:1357521-1362976	10_1_94	10_1_128	OK	0.245116	2.64488	3.43167	10.7904	5.90422	5e-05	0.00112473	yes
TraesCS2B02G622400	TraesCS2B02G622400	-	2B:796431645-796439123	10_1_94	10_1_128	OK	0.548302	5.85035	3.41548	10.6699	2.9748	0.0024	0.0252015	yes
TraesCS4B02G396300	TraesCS4B02G396300	-	4B:670796649-670799185	10_1_94	10_1_128	OK	0.594581	6.2882	3.4027	10.5758	6.68446	5e-05	0.00112473	yes
TraesCS5B02G407200	TraesCS5B02G407200	-	5B:582974771-582976510	10_1_94	10_1_128	OK	1.15168	12.1256	3.39624	10.5286	7.59876	5e-05	0.00112473	yes
TraesCS6B02G227900	TraesCS6B02G227900	-	6B:354954991-354962133	10_1_94	10_1_128	OK	0.718957	7.45959	3.37512	10.3756	5.60345	5e-05	0.00112473	yes
TraesCS1A02G358700	TraesCS1A02G358700	-	1A:540401118-540402130	10_1_94	10_1_128	OK	0.212499	2.18419	3.36157	10.2786	3.29317	0.0011	0.0140141	yes
TraesCS4A02G127700	TraesCS4A02G127700	-	4A:164630809-164636485	10_1_94	10_1_128	OK	0.986973	10.0528	3.34845	10.1855	7.46631	5e-05	0.00112473	yes
TraesCS4A02G225100	TraesCS4A02G225100	-	4A:533000112-533006915	10_1_94	10_1_128	OK	0.672427	6.83164	3.34478	10.1597	7.33547	5e-05	0.00112473	yes
TraesCS3B02G115100	TraesCS3B02G115100	-	3B:81813956-81818009	10_1_94	10_1_128	OK	0.0338618	0.341438	3.33389	10.0833	3.09059	0.0002	0.00362247	yes
TraesCS2B02G032500	TraesCS2B02G032500	-	2B:15681709-15700306	10_1_94	10_1_128	OK	0.124032	1.23076	3.31076	9.92289	4.81091	5e-05	0.00112473	yes
TraesCS6A02G023300	TraesCS6A02G023300	-	6A:11587721-11591011	10_1_94	10_1_128	OK	0.172239	1.6995	3.30263	9.86713	4.27919	5e-05	0.00112473	yes
TraesCS2D02G578300	TraesCS2D02G578300	-	2D:641183433-641184859	10_1_94	10_1_128	OK	0.204021	1.99953	3.29287	9.8006	2.81653	0.004	0.0363858	yes
TraesCS1B02G422800	TraesCS1B02G422800	-	1B:645566646-645567091	10_1_94	10_1_128	OK	1.05321	10.2858	3.28779	9.76615	5.22977	5e-05	0.00112473	yes
TraesCS4A02G454900	TraesCS4A02G454900	-	4A:718854956-718857790	10_1_94	10_1_128	OK	0.0784543	0.766103	3.28761	9.76493	4.38828	5e-05	0.00112473	yes
TraesCS2B02G546000	TraesCS2B02G546000	-	2B:742813857-742822299	10_1_94	10_1_128	OK	0.453888	4.36142	3.26439	9.60902	7.99133	5e-05	0.00112473	yes
TraesCS4A02G112800	TraesCS4A02G112800	-	4A:137177588-137181414	10_1_94	10_1_128	OK	4.05878	38.6336	3.25074	9.51854	9.11667	5e-05	0.00112473	yes
TraesCS7A02G178600	TraesCS7A02G178600	-	7A:133045614-133047796	10_1_94	10_1_128	OK	0.185744	1.76617	3.24924	9.50865	3.52638	0.0001	0.00206252	yes
TraesCS2B02G489500	TraesCS2B02G489500	-	2B:686817702-686820112	10_1_94	10_1_128	OK	0.360208	3.4234	3.24853	9.50397	6.01189	5e-05	0.00112473	yes
TraesCS1B02G031100	TraesCS1B02G031100	-	1B:15290429-15295770	10_1_94	10_1_128	OK	0.798875	7.52489	3.23563	9.41937	7.8969	5e-05	0.00112473	yes
TraesCS3B02G295000	TraesCS3B02G295000	-	3B:473694772-473709342	10_1_94	10_1_128	OK	0.175837	1.64266	3.22372	9.34193	5.39408	5e-05	0.00112473	yes
TraesCS2B02G488400	TraesCS2B02G488400	-	2B:685741192-685746862	10_1_94	10_1_128	OK	0.0790904	0.731814	3.2099	9.25286	3.91925	5e-05	0.00112473	yes
TraesCS1B02G041200	TraesCS1B02G041200	-	1B:20585217-20588374	10_1_94	10_1_128	OK	1.59262	14.7181	3.20812	9.24145	7.83232	5e-05	0.00112473	yes
TraesCS2A02G021900	TraesCS2A02G021900	-	2A:10506079-10508765	10_1_94	10_1_128	OK	0.289111	2.64849	3.19547	9.16078	4.80644	5e-05	0.00112473	yes
TraesCS7A02G160900	TraesCS7A02G160900	-	7A:117083818-117088760	10_1_94	10_1_128	OK	0.0772106	0.706576	3.19397	9.15126	3.67223	5e-05	0.00112473	yes
TraesCS3D02G064000	TraesCS3D02G064000	-	3D:28233045-28236786	10_1_94	10_1_128	OK	0.152767	1.39081	3.18653	9.10419	4.16447	5e-05	0.00112473	yes
TraesCS6D02G174400	TraesCS6D02G174400	-	6D:163830612-163837664	10_1_94	10_1_128	OK	0.17158	1.5607	3.18524	9.09605	5.78058	5e-05	0.00112473	yes
TraesCS4B02G291900	TraesCS4B02G291900	-	4B:577014702-577016238	10_1_94	10_1_128	OK	0.132053	1.19919	3.18287	9.08112	4.1519	5e-05	0.00112473	yes
TraesCS5B02G322300	TraesCS5B02G322300	-	5B:507058470-507062451	10_1_94	10_1_128	OK	0.225713	2.03397	3.17174	9.01133	6.06805	5e-05	0.00112473	yes
TraesCS1A02G150800	TraesCS1A02G150800	-	1A:258857614-258862764	10_1_94	10_1_128	OK	0.492549	4.40436	3.16059	8.94195	7.03132	5e-05	0.00112473	yes
TraesCS2B02G613800	TraesCS2B02G613800	-	2B:792989379-792993260	10_1_94	10_1_128	OK	1.36619	12.1401	3.15156	8.88616	8.83813	5e-05	0.00112473	yes
TraesCS7A02G021000	TraesCS7A02G021000	-	7A:8548645-8550031	10_1_94	10_1_128	OK	0.253173	2.2452	3.14865	8.86825	4.42926	0.00025	0.00434119	yes
TraesCS2D02G093100	TraesCS2D02G093100	-	2D:44468557-44470302	10_1_94	10_1_128	OK	0.0675953	0.598743	3.14694	8.85775	2.73487	0.0016	0.0186681	yes
TraesCS3B02G282300	TraesCS3B02G282300	-	3B:452716268-452716944	10_1_94	10_1_128	OK	0.280063	2.46099	3.13541	8.78724	2.95182	0.0012	0.0149667	yes
TraesCS3D02G311300	TraesCS3D02G311300	-	3D:426047189-426049402	10_1_94	10_1_128	OK	0.060023	0.525967	3.13139	8.76279	3.00786	0.00185	0.0207995	yes
TraesCS2B02G051600	TraesCS2B02G051600	-	2B:25246678-25251560	10_1_94	10_1_128	OK	0.195548	1.6947	3.11543	8.66638	4.89992	5e-05	0.00112473	yes
TraesCS1B02G143800	TraesCS1B02G143800	-	1B:195552667-195560543	10_1_94	10_1_128	OK	0.31474	2.71088	3.10653	8.61308	5.25502	5e-05	0.00112473	yes
TraesCS3B02G369600	TraesCS3B02G369600	-	3B:581663323-581665291	10_1_94	10_1_128	OK	3.14622	27.035	3.10314	8.59287	8.33578	5e-05	0.00112473	yes
TraesCS6D02G400700	TraesCS6D02G400700	-	6D:470293676-470298475	10_1_94	10_1_128	OK	0.0986637	0.847099	3.10194	8.58573	6.01121	5e-05	0.00112473	yes
TraesCS2B02G478700	TraesCS2B02G478700	-	2B:676023815-676026067	10_1_94	10_1_128	OK	7.50802	64.3064	3.09846	8.56504	9.74731	5e-05	0.00112473	yes
TraesCS4A02G086000	TraesCS4A02G086000	-	4A:90416547-90418410	10_1_94	10_1_128	OK	0.118016	1.00903	3.09592	8.54997	4.17912	0.00015	0.00288138	yes
TraesCS2D02G480100	TraesCS2D02G480100	-	2D:580970676-580973556	10_1_94	10_1_128	OK	0.0877202	0.739933	3.07641	8.43513	3.15982	5e-05	0.00112473	yes
TraesCS7D02G523900	TraesCS7D02G523900	-	7D:620197312-620199363	10_1_94	10_1_128	OK	0.173115	1.44207	3.05834	8.33014	2.8303	0.00035	0.00571622	yes
TraesCS5B02G174800	TraesCS5B02G174800	-	5B:321203891-321205852	10_1_94	10_1_128	OK	0.383272	3.18644	3.05551	8.31381	3.84704	5e-05	0.00112473	yes
TraesCS5D02G309500	TraesCS5D02G309500	-	5D:406461905-406462620	10_1_94	10_1_128	OK	0.367906	3.05158	3.05215	8.29447	3.97014	0.0056	0.0463034	yes
TraesCS1D02G141400	TraesCS1D02G141400	-	1D:194924950-194927797	10_1_94	10_1_128	OK	3.92666	32.3487	3.04233	8.2382	9.20768	5e-05	0.00112473	yes
TraesCS3B02G540200	TraesCS3B02G540200	-	3B:779306842-779307919	10_1_94	10_1_128	OK	0.0705523	0.575939	3.02915	8.16329	2.05682	0.0056	0.0463034	yes
TraesCS3B02G143600	TraesCS3B02G143600	-	3B:132393015-132395769	10_1_94	10_1_128	OK	0.12524	1.01085	3.0128	8.07129	4.27092	5e-05	0.00112473	yes
TraesCS4D02G031600	TraesCS4D02G031600	-	4D:14842843-14843518	10_1_94	10_1_128	OK	0.217405	1.74271	3.00287	8.01593	3.24041	0.002	0.0220513	yes
ENSRNA050016401	ENSRNA050016401	LSU_rRNA_eukarya	Un:408023587-408023980	10_1_94	10_1_128	OK	0.527112	4.22515	3.00282	8.01565	2.91885	0.00155	0.0182173	yes
TraesCS2B02G547600	TraesCS2B02G547600	-	2B:744166621-744173069	10_1_94	10_1_128	OK	0.443332	3.54103	2.99771	7.98731	7.36757	5e-05	0.00112473	yes
TraesCS2B02G489800	TraesCS2B02G489800	-	2B:687227078-687228505	10_1_94	10_1_128	OK	0.846921	6.73356	2.99107	7.95063	4.68966	5e-05	0.00112473	yes
TraesCS2B02G489700	TraesCS2B02G489700	-	2B:687205210-687207726	10_1_94	10_1_128	OK	0.259971	2.06597	2.99039	7.94689	6.0942	5e-05	0.00112473	yes
TraesCS5B02G545100	TraesCS5B02G545100	-	5B:697668066-697672904	10_1_94	10_1_128	OK	5.14664	40.6122	2.98021	7.89101	8.244	5e-05	0.00112473	yes
TraesCS5A02G321800	TraesCS5A02G321800	-	5A:534463679-534467925	10_1_94	10_1_128	OK	0.0750521	0.576888	2.94233	7.68652	3.21063	0.0002	0.00362247	yes
TraesCS4A02G010000	TraesCS4A02G010000	-	4A:5835052-5839914	10_1_94	10_1_128	OK	0.368483	2.80025	2.92589	7.59942	5.14027	5e-05	0.00112473	yes
TraesCS2A02G478500	TraesCS2A02G478500	-	2A:717169667-717175216	10_1_94	10_1_128	OK	0.26669	2.01625	2.91844	7.56028	5.81401	5e-05	0.00112473	yes
TraesCS1B02G412100	TraesCS1B02G412100	-	1B:638013347-638015987	10_1_94	10_1_128	OK	7.35503	53.7363	2.86909	7.30604	8.74787	5e-05	0.00112473	yes
TraesCS2D02G583400	TraesCS2D02G583400	-	2D:643674582-643688560	10_1_94	10_1_128	OK	1.48324	10.653	2.84444	7.18227	8.74987	5e-05	0.00112473	yes
TraesCS1D02G012700	TraesCS1D02G012700	-	1D:6591227-6594257	10_1_94	10_1_128	OK	0.0455815	0.32652	2.84065	7.16343	2.35015	0.00295	0.0293014	yes
TraesCS6A02G025000	TraesCS6A02G025000	-	6A:12405350-12412662	10_1_94	10_1_128	OK	0.0747485	0.534176	2.8372	7.14632	4.95351	5e-05	0.00112473	yes
TraesCS2B02G049400	TraesCS2B02G049400	-	2B:24506465-24514030	10_1_94	10_1_128	OK	0.285222	2.03283	2.83333	7.12717	5.29267	5e-05	0.00112473	yes
TraesCSU02G219500	TraesCSU02G219500	-	Un:324023408-324025675	10_1_94	10_1_128	OK	1.98115	14.1108	2.83239	7.12253	6.4569	5e-05	0.00112473	yes
TraesCS7A02G260900	TraesCS7A02G260900	-	7A:254390154-254431999	10_1_94	10_1_128	OK	0.926262	6.59175	2.83117	7.11651	4.59911	5e-05	0.00112473	yes
TraesCS4D02G031700	TraesCS4D02G031700	-	4D:14847165-14847837	10_1_94	10_1_128	OK	0.992037	7.04423	2.82798	7.10079	4.24325	5e-05	0.00112473	yes
TraesCS5A02G362400	TraesCS5A02G362400	-	5A:563440487-563442023	10_1_94	10_1_128	OK	0.159453	1.12619	2.82024	7.0628	3.68504	5e-05	0.00112473	yes
TraesCS5D02G158300	TraesCS5D02G158300	-	5D:246303004-246304806	10_1_94	10_1_128	OK	0.686016	4.84484	2.82014	7.06231	5.43128	5e-05	0.00112473	yes
TraesCS7D02G150600	TraesCS7D02G150600	-	7D:99872180-99874372	10_1_94	10_1_128	OK	0.122903	0.86559	2.81617	7.0429	2.69163	0.0018	0.0203842	yes
TraesCS5A02G533300	TraesCS5A02G533300	-	5A:690560888-690566818	10_1_94	10_1_128	OK	0.371017	2.60841	2.81361	7.03042	4.82134	5e-05	0.00112473	yes
TraesCS6B02G133600	TraesCS6B02G133600	-	6B:130324274-130327986	10_1_94	10_1_128	OK	0.106721	0.746374	2.80605	6.99367	3.27826	0.00015	0.00288138	yes
TraesCS2B02G546500	TraesCS2B02G546500	-	2B:743689778-743694164	10_1_94	10_1_128	OK	1.30342	9.05637	2.79663	6.94816	7.20734	5e-05	0.00112473	yes
TraesCS1B02G037700	TraesCS1B02G037700	-	1B:17792652-17795262	10_1_94	10_1_128	OK	2.83509	19.6933	2.79624	6.94628	6.47807	5e-05	0.00112473	yes
TraesCS2A02G539300	TraesCS2A02G539300	-	2A:751662485-751663348	10_1_94	10_1_128	OK	0.259075	1.79055	2.78896	6.91131	2.76563	0.0012	0.0149667	yes
TraesCS5B02G042400	TraesCS5B02G042400	-	5B:47108708-47118802	10_1_94	10_1_128	OK	0.108909	0.751376	2.78641	6.89911	4.08481	5e-05	0.00112473	yes
TraesCS2D02G583000	TraesCS2D02G583000	-	2D:643435026-643436437	10_1_94	10_1_128	OK	5.575	37.8272	2.76238	6.78515	7.27175	5e-05	0.00112473	yes
TraesCS3B02G251400	TraesCS3B02G251400	-	3B:402460555-402461775	10_1_94	10_1_128	OK	0.365906	2.46634	2.75283	6.74038	3.06123	0.0003	0.00504977	yes
TraesCS5B02G414500	TraesCS5B02G414500	-	5B:588832693-588834933	10_1_94	10_1_128	OK	0.0987809	0.656458	2.7324	6.6456	2.80991	0.00115	0.0145047	yes
TraesCS3B02G256900	TraesCS3B02G256900	-	3B:414209495-414213548	10_1_94	10_1_128	OK	2.72658	18.1123	2.7318	6.64284	7.4357	5e-05	0.00112473	yes
TraesCS3D02G063900	TraesCS3D02G063900	-	3D:28215194-28218346	10_1_94	10_1_128	OK	0.175371	1.15716	2.72211	6.59837	4.19391	5e-05	0.00112473	yes
TraesCS1B02G035100	TraesCS1B02G035100	-	1B:16693068-16693803	10_1_94	10_1_128	OK	0.839638	5.53934	2.72188	6.59732	4.02696	5e-05	0.00112473	yes
TraesCS6D02G399500	TraesCS6D02G399500	-	6D:469962715-469969487	10_1_94	10_1_128	OK	1.29176	8.5138	2.72047	6.59087	8.60207	5e-05	0.00112473	yes
TraesCS2D02G582900	TraesCS2D02G582900	-	2D:643330242-643331607	10_1_94	10_1_128	OK	0.298846	1.94999	2.70599	6.52505	3.07092	0.00025	0.00434119	yes
TraesCS7D02G366200	TraesCS7D02G366200	-	7D:474005416-474013921	10_1_94	10_1_128	OK	0.328339	2.13705	2.70236	6.50866	3.54786	5e-05	0.00112473	yes
TraesCS1A02G010200	TraesCS1A02G010200	-	1A:6317836-6324253	10_1_94	10_1_128	OK	0.147461	0.953036	2.69219	6.46294	4.64516	5e-05	0.00112473	yes
TraesCS6B02G130000	TraesCS6B02G130000	-	6B:126604658-126608291	10_1_94	10_1_128	OK	0.0873814	0.562083	2.68539	6.43255	2.81849	0.0005	0.0075738	yes
TraesCS1B02G031600	TraesCS1B02G031600	-	1B:15448354-15451124	10_1_94	10_1_128	OK	0.502361	3.21126	2.67634	6.39232	5.48817	5e-05	0.00112473	yes
TraesCS2D02G579000	TraesCS2D02G579000	-	2D:641607183-641608551	10_1_94	10_1_128	OK	2.17196	13.8648	2.67435	6.38351	5.28966	5e-05	0.00112473	yes
TraesCS2A02G021800	TraesCS2A02G021800	-	2A:10485179-10486891	10_1_94	10_1_128	OK	0.0600508	0.383141	2.67362	6.38028	2.66905	0.00335	0.0319632	yes
TraesCS1B02G046000	TraesCS1B02G046000	-	1B:25942902-25945792	10_1_94	10_1_128	OK	0.108938	0.69097	2.66512	6.3428	4.6603	5e-05	0.00112473	yes
TraesCS4A02G462400	TraesCS4A02G462400	-	4A:726511450-726512952	10_1_94	10_1_128	OK	0.708145	4.43028	2.64528	6.25617	4.20022	5e-05	0.00112473	yes
TraesCS6B02G203200	TraesCS6B02G203200	-	6B:248504901-248509575	10_1_94	10_1_128	OK	0.369072	2.30855	2.64501	6.255	4.28506	5e-05	0.00112473	yes
TraesCS2A02G119100	TraesCS2A02G119100	-	2A:69313423-69315125	10_1_94	10_1_128	OK	0.139949	0.866114	2.62965	6.18876	3.53241	0.0033	0.0316542	yes
TraesCS3D02G348200	TraesCS3D02G348200	-	3D:459878503-459879156	10_1_94	10_1_128	OK	0.416361	2.57425	2.62825	6.18276	2.90043	0.0006	0.00876837	yes
TraesCS1B02G382900	TraesCS1B02G382900	-	1B:614970170-614971437	10_1_94	10_1_128	OK	0.591965	3.65865	2.62773	6.18053	3.46862	5e-05	0.00112473	yes
TraesCS6A02G023000	TraesCS6A02G023000	-	6A:11496481-11500875	10_1_94	10_1_128	OK	0.0501694	0.308899	2.62226	6.15714	2.66689	5e-05	0.00112473	yes
TraesCS2B02G488000	TraesCS2B02G488000	-	2B:685265720-685270904	10_1_94	10_1_128	OK	0.0761743	0.468	2.61913	6.14379	4.90809	5e-05	0.00112473	yes
TraesCS2B02G482900	TraesCS2B02G482900	-	2B:680408987-680409227	10_1_94	10_1_128	OK	5.92348	35.6814	2.59065	6.0237	3.86098	5e-05	0.00112473	yes
TraesCS6D02G313200	TraesCS6D02G313200	-	6D:422177996-422179195	10_1_94	10_1_128	OK	14.9474	89.7369	2.5858	6.00348	8.38654	5e-05	0.00112473	yes
TraesCS6B02G217300	TraesCS6B02G217300	-	6B:299046688-299048868	10_1_94	10_1_128	OK	0.238808	1.43268	2.58479	5.99928	3.69823	5e-05	0.00112473	yes
TraesCS6B02G246800	TraesCS6B02G246800	-	6B:439076177-439077250	10_1_94	10_1_128	OK	0.802906	4.81571	2.58445	5.99787	3.46489	5e-05	0.00112473	yes
TraesCS3A02G532200	TraesCS3A02G532200	-	3A:745192587-745194589	10_1_94	10_1_128	OK	0.0809505	0.483346	2.57794	5.97087	2.45394	0.00515	0.0435913	yes
TraesCS2D02G423400	TraesCS2D02G423400	-	2D:536532641-536536602	10_1_94	10_1_128	OK	0.282052	1.68385	2.57774	5.97004	5.35532	5e-05	0.00112473	yes
TraesCS6B02G320600	TraesCS6B02G320600	-	6B:567768310-567769345	10_1_94	10_1_128	OK	0.11061	0.65883	2.57442	5.95631	2.4455	0.0031	0.0303342	yes
TraesCS5B02G172200	TraesCS5B02G172200	-	5B:316561562-316562392	10_1_94	10_1_128	OK	0.824353	4.88987	2.56846	5.93176	3.80597	5e-05	0.00112473	yes
TraesCS6B02G279400	TraesCS6B02G279400	-	6B:505680696-505683428	10_1_94	10_1_128	OK	2.41324	14.2282	2.55971	5.89589	7.33388	5e-05	0.00112473	yes
TraesCS2A02G457400	TraesCS2A02G457400	-	2A:705788703-705791380	10_1_94	10_1_128	OK	0.0863358	0.50603	2.55119	5.86118	2.68273	0.00035	0.00571622	yes
TraesCS4A02G325200	TraesCS4A02G325200	-	4A:612531496-612533658	10_1_94	10_1_128	OK	0.199282	1.15969	2.54086	5.81936	3.70071	5e-05	0.00112473	yes
TraesCSU02G169600	TraesCSU02G169600	-	Un:249445981-249447623	10_1_94	10_1_128	OK	1.34539	7.82265	2.53963	5.8144	6.05016	5e-05	0.00112473	yes
TraesCS5D02G041100	TraesCS5D02G041100	-	5D:41603824-41608396	10_1_94	10_1_128	OK	0.934015	5.4113	2.53446	5.7936	6.57447	5e-05	0.00112473	yes
TraesCS7A02G368800	TraesCS7A02G368800	-	7A:542627301-542628020	10_1_94	10_1_128	OK	0.3383	1.95656	2.53195	5.78353	2.14215	0.00565	0.0465417	yes
TraesCS2B02G484100	TraesCS2B02G484100	-	2B:681408736-681411341	10_1_94	10_1_128	OK	0.626062	3.5983	2.52294	5.74752	3.73873	5e-05	0.00112473	yes
TraesCS1D02G296500	TraesCS1D02G296500	-	1D:394466709-394467566	10_1_94	10_1_128	OK	4.91933	28.2531	2.52188	5.7433	5.94161	5e-05	0.00112473	yes
TraesCS6B02G321400	TraesCS6B02G321400	-	6B:569367521-569370614	10_1_94	10_1_128	OK	0.299734	1.70767	2.51027	5.69727	3.79441	5e-05	0.00112473	yes
TraesCS3B02G554600	TraesCS3B02G554600	-	3B:788405722-788406175	10_1_94	10_1_128	OK	0.66567	3.78887	2.50889	5.69182	2.89838	0.00045	0.00697859	yes
TraesCS5A02G195100	TraesCS5A02G195100	-	5A:398286819-398290961	10_1_94	10_1_128	OK	0.160385	0.911575	2.50682	5.68366	4.05025	5e-05	0.00112473	yes
TraesCS5B02G535100	TraesCS5B02G535100	-	5B:691150841-691153902	10_1_94	10_1_128	OK	0.0968438	0.550172	2.50615	5.68102	4.19074	5e-05	0.00112473	yes
TraesCS3A02G414300	TraesCS3A02G414300	-	3A:657943216-657945046	10_1_94	10_1_128	OK	0.274201	1.55016	2.49911	5.65337	2.50599	0.001	0.0130083	yes
TraesCS1D02G426500	TraesCS1D02G426500	-	1D:479596575-479596989	10_1_94	10_1_128	OK	1.6618	9.37915	2.49671	5.64397	2.3748	0.00325	0.0313469	yes
TraesCS1B02G046200	TraesCS1B02G046200	-	1B:26134316-26136011	10_1_94	10_1_128	OK	1.16349	6.56296	2.49589	5.64076	5.33477	5e-05	0.00112473	yes
TraesCS3A02G053000	TraesCS3A02G053000	-	3A:29048595-29048943	10_1_94	10_1_128	OK	3.69548	20.7868	2.49184	5.62495	4.05061	5e-05	0.00112473	yes
TraesCS5B02G522000	TraesCS5B02G522000	-	5B:684009755-684010525	10_1_94	10_1_128	OK	1.36816	7.68126	2.4891	5.61428	3.67155	5e-05	0.00112473	yes
TraesCS3B02G364900	TraesCS3B02G364900	-	3B:576439977-576443498	10_1_94	10_1_128	OK	0.0541161	0.301659	2.47879	5.5743	3.76486	5e-05	0.00112473	yes
TraesCS3B02G344600	TraesCS3B02G344600	-	3B:554115956-554120243	10_1_94	10_1_128	OK	0.194635	1.07515	2.4657	5.52395	2.92671	0.00035	0.00571622	yes
TraesCS1B02G036900	TraesCS1B02G036900	-	1B:17622749-17624788	10_1_94	10_1_128	OK	0.741784	4.09169	2.46363	5.51603	4.65665	5e-05	0.00112473	yes
TraesCS5A02G071700	TraesCS5A02G071700	-	5A:81499644-81502014	10_1_94	10_1_128	OK	0.673371	3.71019	2.46202	5.50988	4.22795	5e-05	0.00112473	yes
TraesCS4D02G120400	TraesCS4D02G120400	-	4D:101440628-101443056	10_1_94	10_1_128	OK	16.8449	92.4989	2.45712	5.49119	8.02927	5e-05	0.00112473	yes
TraesCS7A02G223900	TraesCS7A02G223900	-	7A:192984922-192987607	10_1_94	10_1_128	OK	0.377766	2.0723	2.45567	5.48568	4.26331	5e-05	0.00112473	yes
TraesCS5B02G559500	TraesCS5B02G559500	-	5B:706349653-706353019	10_1_94	10_1_128	OK	8.42784	46.2142	2.4551	5.48351	7.30975	5e-05	0.00112473	yes
TraesCSU02G095000	TraesCSU02G095000	-	Un:83950603-83954069	10_1_94	10_1_128	OK	0.0720978	0.393451	2.44816	5.4572	2.49577	0.00155	0.0182173	yes
TraesCS7B02G136100	TraesCS7B02G136100	-	7B:167749537-167751019	10_1_94	10_1_128	OK	0.10617	0.578299	2.44545	5.44696	2.48693	0.00305	0.0299834	yes
TraesCS5B02G111900	TraesCS5B02G111900	-	5B:170583164-170619236	10_1_94	10_1_128	OK	3.15518	17.1373	2.44134	5.43146	6.48633	5e-05	0.00112473	yes
TraesCS2A02G021700	TraesCS2A02G021700	-	2A:10464811-10466428	10_1_94	10_1_128	OK	1.7372	9.40211	2.43622	5.41222	4.98349	5e-05	0.00112473	yes
TraesCS6D02G086900	TraesCS6D02G086900	-	6D:52345889-52347876	10_1_94	10_1_128	OK	0.104656	0.56606	2.4353	5.40877	2.46547	0.0017	0.0195428	yes
TraesCS5B02G312400	TraesCS5B02G312400	-	5B:493986412-493986751	10_1_94	10_1_128	OK	7.4113	40.0576	2.43428	5.40495	4.9848	5e-05	0.00112473	yes
TraesCS3D02G249900	TraesCS3D02G249900	-	3D:349862765-349863832	10_1_94	10_1_128	OK	0.215599	1.16094	2.42887	5.38472	2.41678	0.00235	0.0247906	yes
TraesCS5B02G108600	TraesCS5B02G108600	-	5B:147468501-147471618	10_1_94	10_1_128	OK	0.227757	1.22299	2.42484	5.36969	3.28503	5e-05	0.00112473	yes
TraesCS1A02G174200	TraesCS1A02G174200	-	1A:311525111-311526359	10_1_94	10_1_128	OK	0.189531	1.01504	2.42103	5.35553	3.85917	5e-05	0.00112473	yes
TraesCS4B02G366400	TraesCS4B02G366400	-	4B:653968698-653972299	10_1_94	10_1_128	OK	0.166321	0.889451	2.41895	5.34782	3.32066	5e-05	0.00112473	yes
TraesCS1D02G202300	TraesCS1D02G202300	-	1D:285441421-285456619	10_1_94	10_1_128	OK	15.3283	81.437	2.40949	5.31286	5.15175	5e-05	0.00112473	yes
TraesCS2B02G109700	TraesCS2B02G109700	-	2B:71242928-71244417	10_1_94	10_1_128	OK	0.110608	0.586921	2.40771	5.30631	2.51002	0.00425	0.0379728	yes
TraesCS2A02G475700	TraesCS2A02G475700	-	2A:716163621-716170066	10_1_94	10_1_128	OK	1.88564	9.99948	2.4068	5.30297	6.78345	5e-05	0.00112473	yes
TraesCS7D02G513200	TraesCS7D02G513200	-	7D:614502823-614505535	10_1_94	10_1_128	OK	0.0929137	0.4908	2.40117	5.28231	3.56761	5e-05	0.00112473	yes
TraesCS3A02G053100	TraesCS3A02G053100	-	3A:29351628-29351976	10_1_94	10_1_128	OK	0.680275	3.59037	2.39994	5.27781	2.20785	0.0044	0.0389667	yes
TraesCS5B02G535400	TraesCS5B02G535400	-	5B:691459197-691481047	10_1_94	10_1_128	OK	0.803089	4.23683	2.39935	5.27565	7.79456	5e-05	0.00112473	yes
TraesCS6D02G401900	TraesCS6D02G401900	-	6D:470680307-470685060	10_1_94	10_1_128	OK	5.21988	27.4857	2.39659	5.26557	7.76136	5e-05	0.00112473	yes
TraesCS7A02G561400	TraesCS7A02G561400	-	7A:732586984-732588583	10_1_94	10_1_128	OK	3.84654	20.2393	2.39553	5.2617	6.39714	5e-05	0.00112473	yes
TraesCS7D02G261900	TraesCS7D02G261900	-	7D:238974775-239005441	10_1_94	10_1_128	OK	1.39141	7.3143	2.39417	5.25675	4.45814	5e-05	0.00112473	yes
TraesCS1A02G171800	TraesCS1A02G171800	-	1A:307043473-307044677	10_1_94	10_1_128	OK	0.167191	0.876561	2.39035	5.24285	2.25648	0.00325	0.0313469	yes
TraesCS6B02G191900	TraesCS6B02G191900	-	6B:226186916-226191266	10_1_94	10_1_128	OK	1.87422	9.76083	2.38071	5.20793	6.78164	5e-05	0.00112473	yes
TraesCS6B02G349100	TraesCS6B02G349100	-	6B:613610074-613611466	10_1_94	10_1_128	OK	0.158213	0.823614	2.3801	5.20573	2.68139	0.0006	0.00876837	yes
TraesCS1B02G037800	TraesCS1B02G037800	-	1B:17795790-17799116	10_1_94	10_1_128	OK	0.608546	3.16592	2.37919	5.20245	4.58075	5e-05	0.00112473	yes
TraesCS2B02G545100	TraesCS2B02G545100	-	2B:742077688-742082097	10_1_94	10_1_128	OK	1.74617	9.06245	2.37571	5.18991	6.94196	5e-05	0.00112473	yes
TraesCS6A02G018600	TraesCS6A02G018600	-	6A:9049097-9053672	10_1_94	10_1_128	OK	0.954014	4.94063	2.37261	5.17877	5.30029	5e-05	0.00112473	yes
TraesCS1D02G219500	TraesCS1D02G219500	-	1D:307217309-307219380	10_1_94	10_1_128	OK	0.119579	0.616712	2.36663	5.15735	2.31656	0.0026	0.0267244	yes
TraesCSU02G148700	TraesCSU02G148700	-	Un:172236205-172238119	10_1_94	10_1_128	OK	1.12316	5.77007	2.36102	5.13733	5.15189	5e-05	0.00112473	yes
TraesCS4D02G229600	TraesCS4D02G229600	-	4D:389453909-389454287	10_1_94	10_1_128	OK	1.71415	8.79219	2.35873	5.12919	2.89781	0.0002	0.00362247	yes
TraesCS7D02G483900	TraesCS7D02G483900	-	7D:593682842-593684634	10_1_94	10_1_128	OK	7.16203	36.6972	2.35723	5.12386	6.57602	5e-05	0.00112473	yes
TraesCS5D02G371300	TraesCS5D02G371300	-	5D:445718813-445720707	10_1_94	10_1_128	OK	0.281629	1.44129	2.35549	5.11768	2.80387	0.0001	0.00206252	yes
TraesCS6B02G407100	TraesCS6B02G407100	-	6B:681315346-681369673	10_1_94	10_1_128	OK	0.452488	2.31343	2.35408	5.11268	4.85727	5e-05	0.00112473	yes
TraesCSU02G207700	TraesCSU02G207700	-	Un:308271763-308273387	10_1_94	10_1_128	OK	6.89696	35.2397	2.35317	5.10946	7.01362	5e-05	0.00112473	yes
TraesCS5B02G129700	TraesCS5B02G129700	-	5B:239425238-239437539	10_1_94	10_1_128	OK	0.724187	3.69737	2.35207	5.10556	6.12797	5e-05	0.00112473	yes
TraesCS1A02G314600	TraesCS1A02G314600	-	1A:506308065-506308961	10_1_94	10_1_128	OK	33.8149	172.395	2.34999	5.09821	6.83476	5e-05	0.00112473	yes
TraesCS2A02G481400	TraesCS2A02G481400	-	2A:718722289-718723922	10_1_94	10_1_128	OK	1.91958	9.72073	2.34027	5.06397	4.02934	5e-05	0.00112473	yes
TraesCS1A02G367500	TraesCS1A02G367500	-	1A:546030544-546035088	10_1_94	10_1_128	OK	1.35882	6.87659	2.33934	5.06071	4.59366	5e-05	0.00112473	yes
TraesCS7D02G010000	TraesCS7D02G010000	-	7D:4792709-4797318	10_1_94	10_1_128	OK	0.359732	1.80716	2.32873	5.02363	3.95793	5e-05	0.00112473	yes
TraesCS2A02G075300	TraesCS2A02G075300	-	2A:33342593-33344261	10_1_94	10_1_128	OK	0.282537	1.4124	2.32163	4.99897	3.08653	0.0001	0.00206252	yes
TraesCS1B02G043200	TraesCS1B02G043200	-	1B:22701050-22710184	10_1_94	10_1_128	OK	0.437561	2.18657	2.32112	4.9972	5.21428	5e-05	0.00112473	yes
TraesCS7D02G233900	TraesCS7D02G233900	-	7D:195629625-195635061	10_1_94	10_1_128	OK	2.49591	12.4677	2.32056	4.99526	6.74638	5e-05	0.00112473	yes
TraesCS6A02G047500	TraesCS6A02G047500	-	6A:24029934-24031509	10_1_94	10_1_128	OK	1.18299	5.89299	2.31657	4.98146	4.46726	5e-05	0.00112473	yes
TraesCS6B02G006400	TraesCS6B02G006400	-	6B:4489897-4495887	10_1_94	10_1_128	OK	1.07894	5.34457	2.30845	4.95351	6.18253	5e-05	0.00112473	yes
TraesCSU02G138800	TraesCSU02G138800	-	Un:126949603-126954052	10_1_94	10_1_128	OK	0.399266	1.96567	2.2996	4.92321	3.52572	5e-05	0.00112473	yes
TraesCS5B02G335400	TraesCS5B02G335400	-	5B:518570569-518571885	10_1_94	10_1_128	OK	0.338094	1.65182	2.28856	4.88568	2.12047	0.0056	0.0463034	yes
TraesCS6D02G090500	TraesCS6D02G090500	-	6D:56292708-56296236	10_1_94	10_1_128	OK	1.44302	7.03955	2.28639	4.87834	5.60647	5e-05	0.00112473	yes
TraesCS5A02G007900	TraesCS5A02G007900	-	5A:4956290-4959912	10_1_94	10_1_128	OK	2.04721	9.90052	2.27385	4.83612	6.63101	5e-05	0.00112473	yes
TraesCS6B02G201900	TraesCS6B02G201900	-	6B:246676113-246678002	10_1_94	10_1_128	OK	3.19659	15.3277	2.26154	4.79503	6.76524	5e-05	0.00112473	yes
TraesCS7B02G158900	TraesCS7B02G158900	-	7B:215932302-215969091	10_1_94	10_1_128	OK	1.37815	6.57823	2.25496	4.77321	4.20476	5e-05	0.00112473	yes
TraesCS5A02G546900	TraesCS5A02G546900	-	5A:700785234-700786681	10_1_94	10_1_128	OK	0.216741	1.02965	2.24811	4.7506	2.29397	0.0047	0.0407833	yes
TraesCS2A02G123700	TraesCS2A02G123700	-	2A:73152693-73153457	10_1_94	10_1_128	OK	0.529411	2.49923	2.23902	4.72076	2.81263	5e-05	0.00112473	yes
TraesCS6D02G333000	TraesCS6D02G333000	-	6D:435711667-435712623	10_1_94	10_1_128	OK	0.354448	1.67237	2.23825	4.71824	2.97207	5e-05	0.00112473	yes
TraesCS1A02G292400	TraesCS1A02G292400	-	1A:488071385-488074461	10_1_94	10_1_128	OK	0.51162	2.41046	2.23616	4.71141	4.50556	5e-05	0.00112473	yes
TraesCS2A02G138800	TraesCS2A02G138800	-	2A:84143616-84145346	10_1_94	10_1_128	OK	0.103039	0.484982	2.23474	4.70678	2.56263	0.0019	0.0211691	yes
TraesCS6A02G037300	TraesCS6A02G037300	-	6A:18460367-18465203	10_1_94	10_1_128	OK	0.128471	0.603814	2.23266	4.7	4.31089	5e-05	0.00112473	yes
TraesCS1D02G215600	TraesCS1D02G215600	-	1D:300862170-300870830	10_1_94	10_1_128	OK	2.20811	10.343	2.22777	4.68409	5.642	5e-05	0.00112473	yes
TraesCS2A02G500700	TraesCS2A02G500700	-	2A:729500022-729501714	10_1_94	10_1_128	OK	0.153427	0.714448	2.21928	4.65661	2.39845	0.00165	0.0191087	yes
TraesCS1B02G037100	TraesCS1B02G037100	-	1B:17730526-17739883	10_1_94	10_1_128	OK	10.8617	50.432	2.21509	4.64311	7.18471	5e-05	0.00112473	yes
TraesCS6B02G336600	TraesCS6B02G336600	-	6B:592466996-592468668	10_1_94	10_1_128	OK	0.385783	1.79114	2.21501	4.64285	4.15818	5e-05	0.00112473	yes
TraesCS7D02G035600	TraesCS7D02G035600	-	7D:18244408-18246083	10_1_94	10_1_128	OK	0.205489	0.950238	2.20923	4.62428	2.18105	0.00285	0.0285906	yes
TraesCS2B02G507700	TraesCS2B02G507700	-	2B:704291231-704293317	10_1_94	10_1_128	OK	3.53594	16.2734	2.20235	4.60228	6.07588	5e-05	0.00112473	yes
TraesCS2A02G467200	TraesCS2A02G467200	-	2A:711551852-711552878	10_1_94	10_1_128	OK	0.362249	1.66668	2.20192	4.60091	2.53938	0.0005	0.0075738	yes
TraesCS1B02G024400	TraesCS1B02G024400	-	1B:11695668-11702119	10_1_94	10_1_128	OK	0.527506	2.4036	2.18794	4.55654	6.03509	5e-05	0.00112473	yes
TraesCS3B02G282200	TraesCS3B02G282200	-	3B:452696384-452698897	10_1_94	10_1_128	OK	0.323165	1.46858	2.18408	4.54437	2.63897	0.0004	0.0063663	yes
TraesCS3B02G345800	TraesCS3B02G345800	-	3B:555502988-555507331	10_1_94	10_1_128	OK	0.240036	1.09016	2.18322	4.54166	3.60529	5e-05	0.00112473	yes
TraesCS1B02G042000	TraesCS1B02G042000	-	1B:22021103-22025774	10_1_94	10_1_128	OK	0.417522	1.8913	2.17945	4.52981	4.3097	5e-05	0.00112473	yes
TraesCS1B02G044400	TraesCS1B02G044400	-	1B:24350151-24354805	10_1_94	10_1_128	OK	0.224789	1.01755	2.17846	4.5267	3.80193	5e-05	0.00112473	yes
TraesCS3B02G137400	TraesCS3B02G137400	-	3B:122826203-122827997	10_1_94	10_1_128	OK	0.17652	0.799045	2.17845	4.52667	2.09546	0.00425	0.0379728	yes
TraesCS6D02G085700	TraesCS6D02G085700	-	6D:51067624-51070321	10_1_94	10_1_128	OK	0.513153	2.31976	2.17651	4.52059	4.93379	5e-05	0.00112473	yes
TraesCS5D02G341100	TraesCS5D02G341100	-	5D:429304292-429305209	10_1_94	10_1_128	OK	1.21074	5.4675	2.17499	4.51583	2.61967	0.00025	0.00434119	yes
TraesCS2B02G487900	TraesCS2B02G487900	-	2B:685146692-685148431	10_1_94	10_1_128	OK	0.526511	2.37362	2.17255	4.5082	2.79141	0.0003	0.00504977	yes
TraesCS4A02G207800	TraesCS4A02G207800	-	4A:501122784-501125068	10_1_94	10_1_128	OK	0.169788	0.765291	2.17227	4.50732	2.61843	0.00045	0.00697859	yes
TraesCS7A02G444500	TraesCS7A02G444500	-	7A:638853331-638854844	10_1_94	10_1_128	OK	0.110207	0.495134	2.1676	4.49275	2.29134	0.00085	0.0114514	yes
TraesCS3B02G290800	TraesCS3B02G290800	-	3B:466296791-466299934	10_1_94	10_1_128	OK	13.5778	60.9648	2.16673	4.49005	7.23701	5e-05	0.00112473	yes
TraesCS5D02G512000	TraesCS5D02G512000	-	5D:536409466-536414056	10_1_94	10_1_128	OK	0.375692	1.68524	2.16533	4.48569	2.94306	5e-05	0.00112473	yes
TraesCS1D02G254000	TraesCS1D02G254000	-	1D:345721246-345725622	10_1_94	10_1_128	OK	0.370934	1.65902	2.16109	4.47253	4.83173	5e-05	0.00112473	yes
TraesCS6B02G131200	TraesCS6B02G131200	-	6B:128016432-128023650	10_1_94	10_1_128	OK	0.288396	1.28971	2.16093	4.47203	3.69743	5e-05	0.00112473	yes
TraesCSU02G243200	TraesCSU02G243200	-	Un:364044818-364045572	10_1_94	10_1_128	OK	12.2795	54.8922	2.16035	4.47023	5.91599	5e-05	0.00112473	yes
TraesCS6B02G307400	TraesCS6B02G307400	-	6B:551030906-551034918	10_1_94	10_1_128	OK	0.628298	2.80628	2.15914	4.46649	5.38964	5e-05	0.00112473	yes
TraesCS3B02G101500	TraesCS3B02G101500	-	3B:68442259-68445404	10_1_94	10_1_128	OK	0.142715	0.635851	2.15555	4.45538	3.25174	5e-05	0.00112473	yes
TraesCSU02G098300	TraesCSU02G098300	-	Un:87200659-87208012	10_1_94	10_1_128	OK	1.07016	4.76434	2.15445	4.45199	4.30447	5e-05	0.00112473	yes
TraesCS6B02G223800	TraesCS6B02G223800	-	6B:337722932-337728036	10_1_94	10_1_128	OK	5.08907	22.4497	2.14122	4.41135	5.55232	5e-05	0.00112473	yes
TraesCS1A02G273900	TraesCS1A02G273900	-	1A:467255798-467260124	10_1_94	10_1_128	OK	0.445757	1.96226	2.13819	4.40209	3.75062	5e-05	0.00112473	yes
TraesCS5D02G329000	TraesCS5D02G329000	-	5D:421171446-421174183	10_1_94	10_1_128	OK	0.272399	1.19812	2.13697	4.39837	3.59616	5e-05	0.00112473	yes
TraesCS7B02G132300	TraesCS7B02G132300	-	7B:161191830-161196107	10_1_94	10_1_128	OK	0.109668	0.481975	2.13582	4.39487	2.72433	0.0002	0.00362247	yes
TraesCS5B02G142600	TraesCS5B02G142600	-	5B:268499913-268528013	10_1_94	10_1_128	OK	0.30336	1.33149	2.13394	4.38915	4.83816	5e-05	0.00112473	yes
TraesCS3B02G174100	TraesCS3B02G174100	-	3B:175090366-175103164	10_1_94	10_1_128	OK	2.05752	9.02471	2.13297	4.3862	6.4258	5e-05	0.00112473	yes
TraesCS7B02G017200	TraesCS7B02G017200	-	7B:14900069-14900955	10_1_94	10_1_128	OK	0.254329	1.11488	2.13211	4.38358	2.33132	0.0023	0.0243671	yes
TraesCS2A02G523700	TraesCS2A02G523700	-	2A:745039130-745040179	10_1_94	10_1_128	OK	0.343545	1.50557	2.13174	4.38246	2.54978	0.0005	0.0075738	yes
TraesCS2A02G261200	TraesCS2A02G261200	-	2A:411943191-411950517	10_1_94	10_1_128	OK	0.0782478	0.342796	2.13123	4.38091	2.34801	0.0008	0.010904	yes
TraesCS5B02G355800	TraesCS5B02G355800	-	5B:535139325-535140958	10_1_94	10_1_128	OK	0.229116	1.00288	2.13	4.37717	2.21277	0.00335	0.0319632	yes
TraesCS7D02G548400	TraesCS7D02G548400	-	7D:633873932-633876166	10_1_94	10_1_128	OK	3.53239	15.4507	2.12895	4.37399	5.68649	5e-05	0.00112473	yes
TraesCS2A02G023000	TraesCS2A02G023000	-	2A:11215311-11217739	10_1_94	10_1_128	OK	0.0951822	0.416021	2.12789	4.37078	2.49624	0.001	0.0130083	yes
TraesCSU02G070700	TraesCSU02G070700	-	Un:61039180-61040150	10_1_94	10_1_128	OK	0.500851	2.17984	2.12177	4.35228	2.5492	0.00055	0.00817052	yes
TraesCS1A02G257900	TraesCS1A02G257900	-	1A:449820374-449831326	10_1_94	10_1_128	OK	0.777915	3.36805	2.11423	4.32959	4.09842	5e-05	0.00112473	yes
TraesCS7D02G295600	TraesCS7D02G295600	-	7D:370515888-370517875	10_1_94	10_1_128	OK	0.443195	1.91478	2.11116	4.32039	2.82667	0.0002	0.00362247	yes
TraesCS7D02G246600	TraesCS7D02G246600	-	7D:215927073-215928899	10_1_94	10_1_128	OK	11.4851	49.5589	2.10938	4.31506	5.97204	5e-05	0.00112473	yes
TraesCS7A02G226200	TraesCS7A02G226200	-	7A:195550194-195550927	10_1_94	10_1_128	OK	0.417188	1.79723	2.10701	4.30798	2.67179	0.00015	0.00288138	yes
TraesCS2D02G483700	TraesCS2D02G483700	-	2D:585368462-585377260	10_1_94	10_1_128	OK	0.31529	1.35748	2.10618	4.3055	3.27003	5e-05	0.00112473	yes
TraesCS6B02G042100	TraesCS6B02G042100	-	6B:25957592-25959884	10_1_94	10_1_128	OK	0.145371	0.62514	2.10444	4.30031	3.42517	5e-05	0.00112473	yes
TraesCS7B02G193400	TraesCS7B02G193400	-	7B:332255153-332256030	10_1_94	10_1_128	OK	1.91216	8.19584	2.09969	4.28617	4.91303	5e-05	0.00112473	yes
TraesCS7B02G100800	TraesCS7B02G100800	-	7B:115286038-115287638	10_1_94	10_1_128	OK	0.673922	2.87438	2.0926	4.26516	3.6231	5e-05	0.00112473	yes
TraesCS2A02G275000	TraesCS2A02G275000	-	2A:451553927-451567861	10_1_94	10_1_128	OK	0.328638	1.40035	2.09122	4.26108	4.08	5e-05	0.00112473	yes
TraesCS3B02G302100	TraesCS3B02G302100	-	3B:485689558-485693042	10_1_94	10_1_128	OK	5.12856	21.776	2.08611	4.24602	6.9461	5e-05	0.00112473	yes
TraesCS1A02G113600	TraesCS1A02G113600	-	1A:117192082-117193881	10_1_94	10_1_128	OK	0.287552	1.21846	2.08316	4.23734	2.2831	0.0024	0.0252015	yes
TraesCS1B02G422900	TraesCS1B02G422900	-	1B:645571034-645572095	10_1_94	10_1_128	OK	3.32544	14.0759	2.08161	4.23279	5.22463	5e-05	0.00112473	yes
TraesCS3B02G586700	TraesCS3B02G586700	-	3B:813306815-813307268	10_1_94	10_1_128	OK	2.80034	11.8113	2.0765	4.21783	3.51754	5e-05	0.00112473	yes
TraesCS2B02G483200	TraesCS2B02G483200	-	2B:680573369-680578483	10_1_94	10_1_128	OK	4.06346	17.0795	2.07148	4.20318	6.51213	5e-05	0.00112473	yes
TraesCS4D02G357400	TraesCS4D02G357400	-	4D:505553302-505554841	10_1_94	10_1_128	OK	0.237022	0.993347	2.06727	4.19093	1.93203	0.00425	0.0379728	yes
TraesCS2A02G302300	TraesCS2A02G302300	-	2A:517910694-517915033	10_1_94	10_1_128	OK	0.478889	1.99548	2.05897	4.16689	4.08603	5e-05	0.00112473	yes
TraesCS2B02G281000	TraesCS2B02G281000	-	2B:387698475-387705670	10_1_94	10_1_128	OK	0.299937	1.24136	2.04919	4.13874	3.25429	5e-05	0.00112473	yes
TraesCS4B02G312200	TraesCS4B02G312200	-	4B:601930906-601931744	10_1_94	10_1_128	OK	0.265809	1.09971	2.04866	4.13722	2.65708	0.0005	0.0075738	yes
TraesCS2B02G569000	TraesCS2B02G569000	-	2B:759735212-759736252	10_1_94	10_1_128	OK	4.0686	16.7899	2.04499	4.1267	5.06408	5e-05	0.00112473	yes
TraesCS4A02G160600	TraesCS4A02G160600	-	4A:345835860-345844921	10_1_94	10_1_128	OK	0.450411	1.85761	2.04413	4.12424	5.99118	5e-05	0.00112473	yes
TraesCS4A02G010400	TraesCS4A02G010400	-	4A:6003818-6007987	10_1_94	10_1_128	OK	0.679233	2.79495	2.04084	4.11485	3.63141	5e-05	0.00112473	yes
TraesCS1B02G439200	TraesCS1B02G439200	-	1B:660961899-660966574	10_1_94	10_1_128	OK	0.308932	1.27011	2.03959	4.11129	4.73049	5e-05	0.00112473	yes
TraesCS2A02G119200	TraesCS2A02G119200	-	2A:69321586-69324855	10_1_94	10_1_128	OK	0.182608	0.749884	2.03792	4.10653	2.95344	0.0001	0.00206252	yes
TraesCS7A02G424800	TraesCS7A02G424800	-	7A:617948844-617949651	10_1_94	10_1_128	OK	0.364083	1.49385	2.0367	4.10306	2.04504	0.0046	0.0402097	yes
TraesCS3B02G554700	TraesCS3B02G554700	-	3B:788510534-788511150	10_1_94	10_1_128	OK	1.73354	7.1113	2.03639	4.10218	3.59559	5e-05	0.00112473	yes
TraesCS6B02G091500	TraesCS6B02G091500	-	6B:67320329-67324582	10_1_94	10_1_128	OK	0.294359	1.2044	2.03267	4.09161	3.98581	5e-05	0.00112473	yes
TraesCS6D02G333100	TraesCS6D02G333100	-	6D:435749802-435750719	10_1_94	10_1_128	OK	0.674879	2.7555	2.02961	4.08294	3.18225	5e-05	0.00112473	yes
TraesCS6B02G210400	TraesCS6B02G210400	-	6B:277848464-277849452	10_1_94	10_1_128	OK	1.47969	6.03649	2.02841	4.07955	3.20995	5e-05	0.00112473	yes
TraesCS7A02G109200	TraesCS7A02G109200	-	7A:66253849-66256431	10_1_94	10_1_128	OK	0.732033	2.98585	2.02816	4.07884	3.96316	5e-05	0.00112473	yes
TraesCS2D02G528500	TraesCS2D02G528500	-	2D:616149954-616155065	10_1_94	10_1_128	OK	1.57431	6.38219	2.01933	4.05395	5.11686	5e-05	0.00112473	yes
TraesCS2D02G262700	TraesCS2D02G262700	-	2D:318910255-318917674	10_1_94	10_1_128	OK	0.217561	0.881895	2.01918	4.05353	3.41637	5e-05	0.00112473	yes
TraesCS3D02G496800	TraesCS3D02G496800	-	3D:588314519-588316505	10_1_94	10_1_128	OK	0.338342	1.36751	2.01499	4.04178	2.09834	0.00305	0.0299834	yes
TraesCS3D02G505500	TraesCS3D02G505500	-	3D:592902914-592904558	10_1_94	10_1_128	OK	0.700615	2.83076	2.01449	4.04038	3.01464	5e-05	0.00112473	yes
TraesCS6B02G284300	TraesCS6B02G284300	-	6B:512447115-512448413	10_1_94	10_1_128	OK	0.181316	0.732222	2.01377	4.03836	2.19532	0.003	0.0296639	yes
TraesCS6A02G350600	TraesCS6A02G350600	-	6A:582511275-582512221	10_1_94	10_1_128	OK	0.348444	1.40306	2.00958	4.02665	2.50236	0.0005	0.0075738	yes
TraesCS5B02G085900	TraesCS5B02G085900	-	5B:108980958-108994401	10_1_94	10_1_128	OK	0.469995	1.88997	2.00764	4.02124	3.96616	5e-05	0.00112473	yes
TraesCS1A02G364700	TraesCS1A02G364700	-	1A:544377729-544379003	10_1_94	10_1_128	OK	2.03932	8.16759	2.00182	4.00505	3.23351	5e-05	0.00112473	yes
TraesCS6A02G001700	TraesCS6A02G001700	-	6A:811603-816032	10_1_94	10_1_128	OK	0.129258	0.516913	1.99966	3.99906	3.13879	5e-05	0.00112473	yes
TraesCS4A02G393200	TraesCS4A02G393200	-	4A:668852798-668854252	10_1_94	10_1_128	OK	0.342868	1.37094	1.99944	3.99845	2.67025	0.0002	0.00362247	yes
TraesCS2A02G110600	TraesCS2A02G110600	-	2A:62291392-62295693	10_1_94	10_1_128	OK	0.907535	3.62824	1.99924	3.99789	4.61156	5e-05	0.00112473	yes
TraesCS7D02G272100	TraesCS7D02G272100	-	7D:262285425-262287653	10_1_94	10_1_128	OK	1.27999	5.1102	1.99724	3.99235	4.24662	5e-05	0.00112473	yes
TraesCS5D02G488700	TraesCS5D02G488700	-	5D:523991849-523993876	10_1_94	10_1_128	OK	0.133328	0.530173	1.99149	3.97647	2.2507	0.0055	0.0457958	yes
TraesCS4B02G348600	TraesCS4B02G348600	-	4B:642097889-642102012	10_1_94	10_1_128	OK	1.56677	6.21661	1.98834	3.9678	5.14907	5e-05	0.00112473	yes
TraesCS5D02G488800	TraesCS5D02G488800	-	5D:524249355-524251095	10_1_94	10_1_128	OK	0.217172	0.859972	1.98545	3.95986	2.47649	0.0006	0.00876837	yes
TraesCS3B02G579600	TraesCS3B02G579600	-	3B:809058689-809059142	10_1_94	10_1_128	OK	6.79333	26.8838	1.98455	3.95739	4.36854	5e-05	0.00112473	yes
TraesCS4A02G484700	TraesCS4A02G484700	-	4A:738815308-738816883	10_1_94	10_1_128	OK	0.606698	2.40092	1.98454	3.95736	2.99142	0.0001	0.00206252	yes
TraesCS3B02G207600	TraesCS3B02G207600	-	3B:243244034-243246864	10_1_94	10_1_128	OK	1.0127	4.00202	1.98252	3.95183	3.95759	5e-05	0.00112473	yes
TraesCS2B02G482700	TraesCS2B02G482700	-	2B:680308731-680308962	10_1_94	10_1_128	OK	3.66486	14.4432	1.97856	3.941	2.42247	0.00105	0.0135253	yes
TraesCS1D02G144200	TraesCS1D02G144200	-	1D:199623830-199625576	10_1_94	10_1_128	OK	0.191599	0.754796	1.978	3.93947	1.81054	0.0034	0.0323155	yes
TraesCS5A02G478800	TraesCS5A02G478800	-	5A:651858718-651859682	10_1_94	10_1_128	OK	1.36331	5.36779	1.97722	3.93734	3.43194	5e-05	0.00112473	yes
TraesCS4D02G236800	TraesCS4D02G236800	-	4D:398902850-398905458	10_1_94	10_1_128	OK	0.620149	2.42865	1.96947	3.91624	3.49665	5e-05	0.00112473	yes
TraesCS3A02G153000	TraesCS3A02G153000	-	3A:143533071-143535014	10_1_94	10_1_128	OK	0.781668	3.05987	1.96884	3.91453	3.67899	5e-05	0.00112473	yes
TraesCS7D02G299800	TraesCS7D02G299800	-	7D:379825365-379826526	10_1_94	10_1_128	OK	0.433213	1.691	1.96472	3.90337	3.46621	5e-05	0.00112473	yes
TraesCS1B02G361800	TraesCS1B02G361800	-	1B:590412006-590412775	10_1_94	10_1_128	OK	0.920785	3.59064	1.96331	3.89956	2.44055	0.00065	0.00931096	yes
TraesCS6B02G155500	TraesCS6B02G155500	-	6B:158166703-158168269	10_1_94	10_1_128	OK	0.193748	0.755003	1.9623	3.89683	3.45755	5e-05	0.00112473	yes
TraesCS2A02G511000	TraesCS2A02G511000	-	2A:735787350-735787966	10_1_94	10_1_128	OK	7.74221	30.128	1.96029	3.8914	4.87251	5e-05	0.00112473	yes
TraesCS7B02G251100	TraesCS7B02G251100	-	7B:463533195-463539853	10_1_94	10_1_128	OK	2.22736	8.64629	1.95675	3.88187	4.20122	5e-05	0.00112473	yes
TraesCS2A02G022400	TraesCS2A02G022400	-	2A:10843479-10845920	10_1_94	10_1_128	OK	0.0820768	0.318303	1.95536	3.87813	2.25544	0.0022	0.0235942	yes
TraesCS7A02G034600	TraesCS7A02G034600	-	7A:15085179-15090586	10_1_94	10_1_128	OK	0.200065	0.775346	1.95437	3.87547	4.73411	5e-05	0.00112473	yes
TraesCS2B02G341300	TraesCS2B02G341300	-	2B:486951350-486953325	10_1_94	10_1_128	OK	0.299486	1.15853	1.95173	3.86838	2.64966	0.00035	0.00571622	yes
TraesCS5A02G527100	TraesCS5A02G527100	-	5A:687690946-687694872	10_1_94	10_1_128	OK	0.349274	1.35094	1.95154	3.86787	3.15408	5e-05	0.00112473	yes
TraesCS5A02G533200	TraesCS5A02G533200	-	5A:690546655-690554104	10_1_94	10_1_128	OK	0.891816	3.44214	1.94849	3.8597	3.61687	5e-05	0.00112473	yes
TraesCS2B02G369100	TraesCS2B02G369100	-	2B:526733267-526734441	10_1_94	10_1_128	OK	0.410435	1.58345	1.94784	3.85796	2.66735	0.0003	0.00504977	yes
TraesCS1B02G037600	TraesCS1B02G037600	-	1B:17788682-17792569	10_1_94	10_1_128	OK	0.963359	3.71019	1.94535	3.85131	4.99893	5e-05	0.00112473	yes
TraesCS2A02G481500	TraesCS2A02G481500	-	2A:718728903-718731034	10_1_94	10_1_128	OK	0.319153	1.22912	1.9453	3.85118	2.7081	5e-05	0.00112473	yes
TraesCS5A02G378900	TraesCS5A02G378900	-	5A:576084593-576088278	10_1_94	10_1_128	OK	0.185088	0.70996	1.93953	3.83581	2.85706	0.00015	0.00288138	yes
TraesCS2D02G548100	TraesCS2D02G548100	-	2D:624193056-624213145	10_1_94	10_1_128	OK	0.116827	0.447889	1.93877	3.83379	2.79679	0.00015	0.00288138	yes
TraesCS6D02G332600	TraesCS6D02G332600	-	6D:435012399-435012681	10_1_94	10_1_128	OK	16.2072	62.0691	1.93724	3.82972	4.69441	5e-05	0.00112473	yes
TraesCS6B02G469000	TraesCS6B02G469000	-	6B:717966953-717969208	10_1_94	10_1_128	OK	0.167574	0.637435	1.92748	3.8039	2.76801	5e-05	0.00112473	yes
TraesCS7A02G130800	TraesCS7A02G130800	-	7A:84245356-84248270	10_1_94	10_1_128	OK	0.469453	1.78382	1.92592	3.79979	2.75556	0.0001	0.00206252	yes
TraesCS2A02G395100	TraesCS2A02G395100	-	2A:646844853-646845959	10_1_94	10_1_128	OK	0.507679	1.92885	1.92575	3.79934	2.50863	0.0003	0.00504977	yes
TraesCS7A02G184800	TraesCS7A02G184800	-	7A:139098539-139101158	10_1_94	10_1_128	OK	1.41771	5.37004	1.92137	3.78783	4.31953	5e-05	0.00112473	yes
TraesCS7B02G100100	TraesCS7B02G100100	-	7B:114393983-114395700	10_1_94	10_1_128	OK	1.27304	4.8197	1.92066	3.78596	3.76856	5e-05	0.00112473	yes
TraesCS7B02G022300	TraesCS7B02G022300	-	7B:21652583-21658104	10_1_94	10_1_128	OK	1.47318	5.56581	1.91766	3.7781	4.98128	5e-05	0.00112473	yes
TraesCS2A02G309100	TraesCS2A02G309100	-	2A:532077142-532089723	10_1_94	10_1_128	OK	1.33134	5.02747	1.91696	3.77626	3.29161	5e-05	0.00112473	yes
TraesCS5D02G372300	TraesCS5D02G372300	-	5D:446275226-446279682	10_1_94	10_1_128	OK	5.30588	20.0333	1.91673	3.77566	5.94028	5e-05	0.00112473	yes
TraesCS1B02G411700	TraesCS1B02G411700	-	1B:637825647-637833454	10_1_94	10_1_128	OK	3.95337	14.9262	1.91669	3.77556	6.41696	5e-05	0.00112473	yes
TraesCS1B02G182000	TraesCS1B02G182000	-	1B:328938349-328943889	10_1_94	10_1_128	OK	0.377406	1.42328	1.91503	3.77122	3.50611	5e-05	0.00112473	yes
TraesCS2A02G510800	TraesCS2A02G510800	-	2A:735761319-735764009	10_1_94	10_1_128	OK	3.30323	12.4554	1.91482	3.77067	4.74104	5e-05	0.00112473	yes
TraesCS2A02G473800	TraesCS2A02G473800	-	2A:715299783-715301878	10_1_94	10_1_128	OK	0.167211	0.629163	1.91176	3.76268	3.21584	5e-05	0.00112473	yes
TraesCS3B02G594700	TraesCS3B02G594700	-	3B:818052276-818052967	10_1_94	10_1_128	OK	2.93968	11.0384	1.9088	3.75497	3.899	5e-05	0.00112473	yes
TraesCS7A02G524900	TraesCS7A02G524900	-	7A:707618764-707619731	10_1_94	10_1_128	OK	0.334839	1.25564	1.90689	3.75	2.5539	0.0021	0.0228607	yes
TraesCS3B02G096600	TraesCS3B02G096600	-	3B:64509652-64510875	10_1_94	10_1_128	OK	0.434758	1.62956	1.9062	3.74821	2.32673	0.00115	0.0145047	yes
TraesCS1A02G306100	TraesCS1A02G306100	-	1A:498176984-498180406	10_1_94	10_1_128	OK	0.0826032	0.309398	1.90519	3.74558	2.27982	0.0011	0.0140141	yes
TraesCS2A02G122100	TraesCS2A02G122100	-	2A:71612806-71614150	10_1_94	10_1_128	OK	0.810949	3.03257	1.90286	3.73954	2.98548	5e-05	0.00112473	yes
TraesCS4B02G364900	TraesCS4B02G364900	-	4B:653009146-653015549	10_1_94	10_1_128	OK	0.552489	2.06575	1.90265	3.73899	2.24689	0.0001	0.00206252	yes
TraesCS4A02G447900	TraesCS4A02G447900	-	4A:714564379-714569033	10_1_94	10_1_128	OK	0.131069	0.490043	1.90259	3.73884	3.44158	5e-05	0.00112473	yes
TraesCS2D02G583100	TraesCS2D02G583100	-	2D:643467341-643468713	10_1_94	10_1_128	OK	9.16995	34.2512	1.90117	3.73516	5.32339	5e-05	0.00112473	yes
TraesCS7A02G226300	TraesCS7A02G226300	-	7A:195567948-195569016	10_1_94	10_1_128	OK	9.19186	34.17	1.8943	3.71742	5.96191	5e-05	0.00112473	yes
TraesCS5D02G026300	TraesCS5D02G026300	-	5D:23863472-23864186	10_1_94	10_1_128	OK	0.542945	2.01724	1.89351	3.71538	1.99932	0.00425	0.0379728	yes
TraesCS1B02G370500	TraesCS1B02G370500	-	1B:600022469-600027569	10_1_94	10_1_128	OK	0.31916	1.184	1.89132	3.70974	2.52714	0.0004	0.0063663	yes
TraesCS6D02G400800	TraesCS6D02G400800	-	6D:470319425-470325266	10_1_94	10_1_128	OK	0.729222	2.70396	1.89065	3.70802	4.27587	5e-05	0.00112473	yes
TraesCS6A02G177000	TraesCS6A02G177000	-	6A:196330605-196336204	10_1_94	10_1_128	OK	0.322167	1.19364	1.88948	3.70502	3.24518	5e-05	0.00112473	yes
TraesCS7B02G500300	TraesCS7B02G500300	-	7B:750081767-750087971	10_1_94	10_1_128	OK	0.699704	2.58925	1.88772	3.7005	4.81526	5e-05	0.00112473	yes
TraesCS3B02G229000	TraesCS3B02G229000	-	3B:335095184-335117832	10_1_94	10_1_128	OK	1.33143	4.91261	1.88352	3.68974	5.33139	5e-05	0.00112473	yes
TraesCS5A02G024400	TraesCS5A02G024400	-	5A:19105366-19108530	10_1_94	10_1_128	OK	0.109385	0.402748	1.88046	3.68192	3.25415	5e-05	0.00112473	yes
TraesCS1B02G396900	TraesCS1B02G396900	-	1B:628602388-628604766	10_1_94	10_1_128	OK	0.704284	2.58669	1.87688	3.6728	4.38314	5e-05	0.00112473	yes
TraesCS4A02G303900	TraesCS4A02G303900	-	4A:599611872-599613711	10_1_94	10_1_128	OK	2.02899	7.41884	1.87043	3.65642	4.41769	5e-05	0.00112473	yes
TraesCS2A02G322500	TraesCS2A02G322500	-	2A:551721390-551723486	10_1_94	10_1_128	OK	0.269415	0.984781	1.86997	3.65525	3.04745	0.0001	0.00206252	yes
TraesCS2A02G525500	TraesCS2A02G525500	-	2A:745663451-745671118	10_1_94	10_1_128	OK	3.89607	14.2408	1.86994	3.65517	5.13554	5e-05	0.00112473	yes
TraesCS2B02G360300	TraesCS2B02G360300	-	2B:513479140-513481277	10_1_94	10_1_128	OK	0.498833	1.82181	1.86874	3.65213	3.84188	5e-05	0.00112473	yes
TraesCS2B02G555400	TraesCS2B02G555400	-	2B:750010219-750018491	10_1_94	10_1_128	OK	0.70098	2.55782	1.86747	3.64892	4.78689	5e-05	0.00112473	yes
TraesCS1B02G103400	TraesCS1B02G103400	-	1B:113497253-113498241	10_1_94	10_1_128	OK	0.155967	0.569102	1.86745	3.64887	2.24177	0.0016	0.0186681	yes
TraesCS3B02G166100	TraesCS3B02G166100	-	3B:166501029-166503617	10_1_94	10_1_128	OK	0.304597	1.11126	1.86723	3.64831	2.72685	0.0053	0.0445242	yes
TraesCS1B02G024500	TraesCS1B02G024500	-	1B:11857186-11860248	10_1_94	10_1_128	OK	14.4462	52.4695	1.86079	3.63206	6.16084	5e-05	0.00112473	yes
TraesCS5A02G363200	TraesCS5A02G363200	-	5A:563839403-563843716	10_1_94	10_1_128	OK	5.21656	18.9058	1.85766	3.62419	5.78699	5e-05	0.00112473	yes
TraesCS2B02G503000	TraesCS2B02G503000	-	2B:697440939-697444611	10_1_94	10_1_128	OK	0.318651	1.15397	1.85656	3.62143	3.55353	5e-05	0.00112473	yes
TraesCS6B02G075200	TraesCS6B02G075200	-	6B:51579297-51580659	10_1_94	10_1_128	OK	0.428355	1.55001	1.8554	3.61852	2.62767	0.0002	0.00362247	yes
TraesCS4B02G143700	TraesCS4B02G143700	-	4B:191662925-191664507	10_1_94	10_1_128	OK	0.178275	0.644008	1.85297	3.61243	2.75547	5e-05	0.00112473	yes
TraesCS2A02G227800	TraesCS2A02G227800	-	2A:240817241-240819105	10_1_94	10_1_128	OK	0.351609	1.26591	1.84814	3.60036	2.42544	0.00065	0.00931096	yes
TraesCS4A02G347200	TraesCS4A02G347200	-	4A:625367239-625368106	10_1_94	10_1_128	OK	0.309668	1.11435	1.8474	3.59851	2.67396	5e-05	0.00112473	yes
TraesCS3A02G109400	TraesCS3A02G109400	-	3A:75411042-75413769	10_1_94	10_1_128	OK	0.0981589	0.353153	1.8471	3.59776	1.97076	0.00515	0.0435913	yes
TraesCS1A02G010400	TraesCS1A02G010400	-	1A:6332191-6345966	10_1_94	10_1_128	OK	0.46443	1.66948	1.84587	3.5947	5.12144	5e-05	0.00112473	yes
TraesCS7B02G193300	TraesCS7B02G193300	-	7B:332171867-332172775	10_1_94	10_1_128	OK	2.89611	10.4042	1.84497	3.59245	4.9446	5e-05	0.00112473	yes
TraesCS6B02G217200	TraesCS6B02G217200	-	6B:298824633-298827251	10_1_94	10_1_128	OK	0.330232	1.18262	1.84043	3.58117	3.72978	5e-05	0.00112473	yes
TraesCS5D02G281200	TraesCS5D02G281200	-	5D:382487985-382490384	10_1_94	10_1_128	OK	0.336766	1.20439	1.83849	3.57636	2.73464	0.0001	0.00206252	yes
TraesCS3B02G391820	TraesCS3B02G391820	-	3B:617415430-617416927	10_1_94	10_1_128	OK	0.10613	0.37868	1.83514	3.56806	2.13201	0.0029	0.028921	yes
TraesCS3A02G175400	TraesCS3A02G175400	-	3A:195188995-195189722	10_1_94	10_1_128	OK	6.24153	22.172	1.82877	3.55234	4.07924	5e-05	0.00112473	yes
TraesCS1A02G291700	TraesCS1A02G291700	-	1A:487604482-487605044	10_1_94	10_1_128	OK	17.5713	62.3035	1.82609	3.54575	5.04728	5e-05	0.00112473	yes
TraesCS2D02G481500	TraesCS2D02G481500	-	2D:584530216-584532022	10_1_94	10_1_128	OK	0.472204	1.66096	1.81453	3.51745	2.74078	5e-05	0.00112473	yes
TraesCS2B02G220700	TraesCS2B02G220700	-	2B:210930523-210932799	10_1_94	10_1_128	OK	0.0845713	0.29675	1.81101	3.50888	1.91372	0.00615	0.0495593	yes
TraesCS3B02G301800	TraesCS3B02G301800	-	3B:485387521-485389151	10_1_94	10_1_128	OK	6.32065	22.1456	1.80887	3.50368	5.83387	5e-05	0.00112473	yes
TraesCS5A02G013600	TraesCS5A02G013600	-	5A:9384960-9385566	10_1_94	10_1_128	OK	0.36876	1.29198	1.80883	3.50358	2.12572	0.002	0.0220513	yes
TraesCS4A02G023600	TraesCS4A02G023600	-	4A:16957940-16959181	10_1_94	10_1_128	OK	0.77315	2.70872	1.80879	3.50348	2.54142	0.00015	0.00288138	yes
TraesCS4B02G097200	TraesCS4B02G097200	-	4B:101774879-101779259	10_1_94	10_1_128	OK	2.31495	8.10648	1.80809	3.50178	4.83084	5e-05	0.00112473	yes
TraesCS2D02G580900	TraesCS2D02G580900	-	2D:642870816-642873283	10_1_94	10_1_128	OK	0.118017	0.412182	1.80428	3.49255	2.91361	5e-05	0.00112473	yes
TraesCS6A02G059700	TraesCS6A02G059700	-	6A:31390389-31392080	10_1_94	10_1_128	OK	0.434525	1.51657	1.80331	3.4902	2.04213	0.00325	0.0313469	yes
TraesCS2B02G545600	TraesCS2B02G545600	-	2B:742465000-742477586	10_1_94	10_1_128	OK	4.63503	16.1615	1.80191	3.48682	5.81984	5e-05	0.00112473	yes
TraesCS1B02G335400	TraesCS1B02G335400	-	1B:562468352-562469855	10_1_94	10_1_128	OK	0.447045	1.55859	1.80175	3.48643	3.24667	5e-05	0.00112473	yes
TraesCS6D02G398700	TraesCS6D02G398700	-	6D:469784938-469792305	10_1_94	10_1_128	OK	0.252862	0.878933	1.7974	3.47593	4.12828	5e-05	0.00112473	yes
TraesCS3D02G144700	TraesCS3D02G144700	-	3D:108281758-108284861	10_1_94	10_1_128	OK	0.796929	2.76914	1.79691	3.47475	2.16905	0.00235	0.0247906	yes
TraesCS7D02G104300	TraesCS7D02G104300	-	7D:63468786-63470350	10_1_94	10_1_128	OK	0.280311	0.973344	1.79592	3.47237	1.94324	0.004	0.0363858	yes
TraesCS3B02G610100	TraesCS3B02G610100	-	3B:828917261-828921041	10_1_94	10_1_128	OK	0.401344	1.38977	1.79194	3.4628	3.38687	5e-05	0.00112473	yes
TraesCS6B02G160500	TraesCS6B02G160500	-	6B:164362923-164364966	10_1_94	10_1_128	OK	1.0441	3.61245	1.79072	3.45988	3.90784	5e-05	0.00112473	yes
TraesCSU02G166000	TraesCSU02G166000	-	Un:241845138-241847135	10_1_94	10_1_128	OK	5.06425	17.5175	1.79038	3.45906	5.12693	5e-05	0.00112473	yes
TraesCS5A02G160800	TraesCS5A02G160800	-	5A:342044227-342048194	10_1_94	10_1_128	OK	0.0889597	0.307705	1.79032	3.45892	1.6927	0.00415	0.0373834	yes
TraesCS3B02G397600	TraesCS3B02G397600	-	3B:627904364-627911365	10_1_94	10_1_128	OK	1.09884	3.79964	1.78988	3.45786	3.35784	5e-05	0.00112473	yes
TraesCS6B02G063800	TraesCS6B02G063800	-	6B:42317218-42318937	10_1_94	10_1_128	OK	1.20617	4.16965	1.78949	3.45693	3.35412	5e-05	0.00112473	yes
TraesCS7A02G523800	TraesCS7A02G523800	-	7A:706343517-706345848	10_1_94	10_1_128	OK	0.196172	0.677961	1.78908	3.45594	2.66932	5e-05	0.00112473	yes
TraesCSU02G078600	TraesCSU02G078600	-	Un:71180841-71182749	10_1_94	10_1_128	OK	9.16379	31.5937	1.78562	3.44767	5.58557	5e-05	0.00112473	yes
TraesCS1B02G042200	TraesCS1B02G042200	-	1B:22069089-22069961	10_1_94	10_1_128	OK	29.6133	101.933	1.78331	3.44215	5.43757	5e-05	0.00112473	yes
TraesCS1D02G118100	TraesCS1D02G118100	-	1D:114082908-114083772	10_1_94	10_1_128	OK	1.8312	6.29916	1.78237	3.43991	3.34	5e-05	0.00112473	yes
TraesCS7A02G137000	TraesCS7A02G137000	-	7A:89833437-89836039	10_1_94	10_1_128	OK	7.24472	24.8905	1.78059	3.43567	5.63518	5e-05	0.00112473	yes
TraesCS7B02G441500	TraesCS7B02G441500	-	7B:706797541-706798216	10_1_94	10_1_128	OK	0.595681	2.04617	1.78032	3.43502	2.11918	0.00175	0.0199666	yes
TraesCS1A02G014300	TraesCS1A02G014300	-	1A:7811030-7813406	10_1_94	10_1_128	OK	1.12424	3.85478	1.7777	3.42879	3.77472	5e-05	0.00112473	yes
TraesCS2B02G536100	TraesCS2B02G536100	-	2B:731889301-731898962	10_1_94	10_1_128	OK	1.23398	4.22837	1.77678	3.42661	4.91838	5e-05	0.00112473	yes
TraesCSU02G166100	TraesCSU02G166100	-	Un:241848253-241850080	10_1_94	10_1_128	OK	0.877503	3.0017	1.77431	3.42074	3.22229	5e-05	0.00112473	yes
TraesCS2A02G109500	TraesCS2A02G109500	-	2A:61383716-61386742	10_1_94	10_1_128	OK	3.11109	10.6333	1.77309	3.41785	4.66291	5e-05	0.00112473	yes
TraesCS7B02G111900	TraesCS7B02G111900	-	7B:128435989-128438310	10_1_94	10_1_128	OK	0.106156	0.362799	1.77298	3.41759	2.16541	0.0017	0.0195428	yes
TraesCS1B02G440800	TraesCS1B02G440800	-	1B:662020212-662023320	10_1_94	10_1_128	OK	3.195	10.9095	1.77169	3.41454	4.87926	5e-05	0.00112473	yes
TraesCSU02G066700	TraesCSU02G066700	-	Un:51895597-51903317	10_1_94	10_1_128	OK	2.02712	6.907	1.76863	3.4073	4.89337	5e-05	0.00112473	yes
TraesCS2A02G464300	TraesCS2A02G464300	-	2A:709841941-709847720	10_1_94	10_1_128	OK	2.38983	8.13978	1.76808	3.406	5.82789	5e-05	0.00112473	yes
TraesCS3B02G296200	TraesCS3B02G296200	-	3B:474714402-474715821	10_1_94	10_1_128	OK	1.33682	4.55146	1.76753	3.40471	3.1328	5e-05	0.00112473	yes
TraesCS2A02G094700	TraesCS2A02G094700	-	2A:48346064-48347584	10_1_94	10_1_128	OK	0.362661	1.23452	1.76726	3.40407	2.58248	0.0002	0.00362247	yes
TraesCS1B02G435200	TraesCS1B02G435200	-	1B:659294618-659295606	10_1_94	10_1_128	OK	0.419915	1.42482	1.76261	3.39311	2.04131	0.00425	0.0379728	yes
TraesCS4D02G223400	TraesCS4D02G223400	-	4D:380294251-380296314	10_1_94	10_1_128	OK	1.55841	5.26232	1.75563	3.37674	3.29345	5e-05	0.00112473	yes
TraesCS6B02G243100	TraesCS6B02G243100	-	6B:432356838-432371651	10_1_94	10_1_128	OK	0.529421	1.77876	1.74838	3.35981	4.03999	5e-05	0.00112473	yes
TraesCS2D02G086300	TraesCS2D02G086300	-	2D:37207982-37210281	10_1_94	10_1_128	OK	0.239164	0.803516	1.74833	3.35969	2.2979	0.0011	0.0140141	yes
TraesCS3D02G392500	TraesCS3D02G392500	-	3D:507533777-507535451	10_1_94	10_1_128	OK	0.14009	0.469965	1.7462	3.35474	2.00196	0.0038	0.0351268	yes
TraesCS7D02G404600	TraesCS7D02G404600	-	7D:521904283-521905455	10_1_94	10_1_128	OK	0.177789	0.595851	1.74479	3.35146	1.65766	0.00285	0.0285906	yes
TraesCS1A02G174100	TraesCS1A02G174100	-	1A:311059508-311060627	10_1_94	10_1_128	OK	0.399155	1.33719	1.74419	3.35007	2.06943	0.003	0.0296639	yes
TraesCS5B02G056300	TraesCS5B02G056300	-	5B:62939014-62952303	10_1_94	10_1_128	OK	1.75092	5.84392	1.73883	3.33764	3.78824	5e-05	0.00112473	yes
TraesCS5D02G060300	TraesCS5D02G060300	-	5D:56950945-56953056	10_1_94	10_1_128	OK	0.415271	1.38102	1.73361	3.32559	2.73047	0.0002	0.00362247	yes
TraesCS2B02G366600	TraesCS2B02G366600	-	2B:522833597-522836002	10_1_94	10_1_128	OK	0.243986	0.810923	1.73277	3.32365	1.97904	0.0031	0.0303342	yes
TraesCS1A02G350400	TraesCS1A02G350400	-	1A:535311666-535313964	10_1_94	10_1_128	OK	0.0980339	0.325323	1.73052	3.31847	1.6484	0.004	0.0363858	yes
TraesCS3B02G104500	TraesCS3B02G104500	-	3B:70965344-70979945	10_1_94	10_1_128	OK	0.239625	0.794871	1.72994	3.31714	3.66226	5e-05	0.00112473	yes
TraesCS5A02G123600	TraesCS5A02G123600	-	5A:270151080-270155883	10_1_94	10_1_128	OK	0.138784	0.460155	1.72928	3.31562	2.11713	0.0011	0.0140141	yes
TraesCS7D02G488600	TraesCS7D02G488600	-	7D:598496342-598497161	10_1_94	10_1_128	OK	17.4463	57.7934	1.72799	3.31266	4.90715	5e-05	0.00112473	yes
TraesCS5B02G163500	TraesCS5B02G163500	-	5B:302753428-302754975	10_1_94	10_1_128	OK	4.12722	13.6693	1.7277	3.31199	4.33779	5e-05	0.00112473	yes
TraesCS2B02G613700	TraesCS2B02G613700	-	2B:792977000-792978338	10_1_94	10_1_128	OK	2.11849	7.0022	1.72477	3.30527	3.03166	5e-05	0.00112473	yes
TraesCS7D02G206100	TraesCS7D02G206100	-	7D:163357377-163359605	10_1_94	10_1_128	OK	0.279813	0.924656	1.72445	3.30454	2.53493	0.0002	0.00362247	yes
TraesCS3B02G363000	TraesCS3B02G363000	-	3B:574523194-574524986	10_1_94	10_1_128	OK	0.791392	2.61282	1.72314	3.30154	3.26519	5e-05	0.00112473	yes
TraesCS4A02G218400	TraesCS4A02G218400	-	4A:520125032-520128361	10_1_94	10_1_128	OK	10.6794	35.2126	1.72127	3.29727	5.82351	5e-05	0.00112473	yes
TraesCS7D02G265000	TraesCS7D02G265000	-	7D:246074130-246076185	10_1_94	10_1_128	OK	0.753631	2.48294	1.72012	3.29464	2.45877	0.00025	0.00434119	yes
TraesCS2A02G295400	TraesCS2A02G295400	-	2A:508030242-508034286	10_1_94	10_1_128	OK	8.31033	27.3231	1.71714	3.28784	5.72206	5e-05	0.00112473	yes
TraesCS2A02G257200	TraesCS2A02G257200	-	2A:394379810-394384016	10_1_94	10_1_128	OK	0.96835	3.18262	1.71662	3.28665	3.88093	5e-05	0.00112473	yes
TraesCS2A02G159500	TraesCS2A02G159500	-	2A:107218728-107220421	10_1_94	10_1_128	OK	0.623682	2.04747	1.71496	3.28288	2.21249	0.0005	0.0075738	yes
TraesCS2B02G584100	TraesCS2B02G584100	-	2B:771194106-771200612	10_1_94	10_1_128	OK	0.216964	0.711765	1.71394	3.28056	2.46697	0.00025	0.00434119	yes
TraesCS2A02G514100	TraesCS2A02G514100	-	2A:738387120-738392451	10_1_94	10_1_128	OK	0.54234	1.77771	1.71275	3.27785	3.96685	5e-05	0.00112473	yes
TraesCS6D02G238000	TraesCS6D02G238000	-	6D:338135904-338137551	10_1_94	10_1_128	OK	0.471277	1.5428	1.7109	3.27365	1.86268	0.0057	0.0468235	yes
TraesCS2B02G072400	TraesCS2B02G072400	-	2B:38420379-38421768	10_1_94	10_1_128	OK	0.275895	0.902392	1.70963	3.27077	1.79925	0.0057	0.0468235	yes
TraesCS4D02G351500	TraesCS4D02G351500	-	4D:503355739-503359344	10_1_94	10_1_128	OK	0.500247	1.63602	1.70947	3.27041	2.9899	5e-05	0.00112473	yes
TraesCS5A02G483300	TraesCS5A02G483300	-	5A:654395206-654405386	10_1_94	10_1_128	OK	2.48604	8.12478	1.70848	3.26816	5.7335	5e-05	0.00112473	yes
TraesCS2A02G433500	TraesCS2A02G433500	-	2A:686700694-686703339	10_1_94	10_1_128	OK	7.42072	24.2318	1.70727	3.26542	4.78353	5e-05	0.00112473	yes
TraesCS3A02G254900	TraesCS3A02G254900	-	3A:476984248-476999696	10_1_94	10_1_128	OK	0.120613	0.391281	1.69782	3.2441	1.90821	0.0042	0.0377021	yes
TraesCS6D02G401200	TraesCS6D02G401200	-	6D:470602033-470603902	10_1_94	10_1_128	OK	1.66746	5.38827	1.69217	3.23142	3.71379	5e-05	0.00112473	yes
TraesCS7D02G228100	TraesCS7D02G228100	-	7D:188318140-188319203	10_1_94	10_1_128	OK	13.4666	43.4033	1.68842	3.22304	5.29115	5e-05	0.00112473	yes
TraesCS7A02G159500	TraesCS7A02G159500	-	7A:115867237-115868893	10_1_94	10_1_128	OK	0.396671	1.27767	1.68751	3.221	2.07904	0.00305	0.0299834	yes
TraesCS2A02G245800	TraesCS2A02G245800	-	2A:356678715-356723446	10_1_94	10_1_128	OK	0.434139	1.39817	1.68731	3.22056	3.77861	5e-05	0.00112473	yes
TraesCS7D02G451200	TraesCS7D02G451200	-	7D:570824876-570826465	10_1_94	10_1_128	OK	0.174123	0.557328	1.67842	3.20077	1.90043	0.0054	0.0451469	yes
TraesCS1B02G042400	TraesCS1B02G042400	-	1B:22108694-22111810	10_1_94	10_1_128	OK	0.288445	0.922336	1.677	3.19762	2.63843	0.00015	0.00288138	yes
TraesCS2A02G445900	TraesCS2A02G445900	-	2A:695276420-695279487	10_1_94	10_1_128	OK	0.128898	0.411827	1.67581	3.19499	2.62898	0.00015	0.00288138	yes
TraesCS6B02G153900	TraesCS6B02G153900	-	6B:157596149-157606775	10_1_94	10_1_128	OK	1.97903	6.31497	1.67398	3.19094	4.68786	5e-05	0.00112473	yes
TraesCS3B02G142200	TraesCS3B02G142200	-	3B:129436118-129441744	10_1_94	10_1_128	OK	0.561209	1.78791	1.67167	3.18583	4.0612	5e-05	0.00112473	yes
TraesCS2B02G128400	TraesCS2B02G128400	-	2B:96084420-96090850	10_1_94	10_1_128	OK	0.245621	0.780563	1.66808	3.17791	2.97513	5e-05	0.00112473	yes
TraesCS6A02G100100	TraesCS6A02G100100	-	6A:67494390-67496461	10_1_94	10_1_128	OK	0.220375	0.699506	1.66637	3.17415	2.30233	0.00095	0.0125227	yes
TraesCS1B02G438800	TraesCS1B02G438800	-	1B:660878246-660882222	10_1_94	10_1_128	OK	0.487118	1.54538	1.66562	3.1725	4.27822	5e-05	0.00112473	yes
TraesCS3B02G139000	TraesCS3B02G139000	-	3B:125551689-125553416	10_1_94	10_1_128	OK	0.230813	0.732088	1.66529	3.17177	1.9553	0.004	0.0363858	yes
TraesCS1B02G029100	TraesCS1B02G029100	-	1B:14145084-14153094	10_1_94	10_1_128	OK	0.629618	1.99418	1.66324	3.16727	4.66947	5e-05	0.00112473	yes
TraesCS2A02G348200	TraesCS2A02G348200	-	2A:587148234-587150680	10_1_94	10_1_128	OK	0.480427	1.52138	1.663	3.16674	2.49985	0.00065	0.00931096	yes
TraesCS2B02G546800	TraesCS2B02G546800	-	2B:743728113-743734323	10_1_94	10_1_128	OK	0.358729	1.13566	1.66256	3.16578	3.35471	5e-05	0.00112473	yes
TraesCS5A02G336400	TraesCS5A02G336400	-	5A:545129130-545130038	10_1_94	10_1_128	OK	1.34655	4.25853	1.66109	3.16255	2.03148	0.00125	0.0154281	yes
TraesCS5B02G053900	TraesCS5B02G053900	-	5B:58895656-58898670	10_1_94	10_1_128	OK	0.150166	0.473677	1.65735	3.15437	2.79352	5e-05	0.00112473	yes
TraesCS2D02G285700	TraesCS2D02G285700	-	2D:363974228-363975156	10_1_94	10_1_128	OK	0.724272	2.28401	1.65697	3.15354	2.19005	0.00105	0.0135253	yes
TraesCS7A02G234200	TraesCS7A02G234200	-	7A:206574455-206575614	10_1_94	10_1_128	OK	2.84737	8.96247	1.65426	3.14762	4.52834	5e-05	0.00112473	yes
[truncated: 6,511 more rows]

## Sheet: Trimmed DEGs
test_id	gene_id	gene	locus	sample_1	sample_2	status	value_1	value_2	log2(fold_change)	FoldChange	test_stat	p_value	q_value	significant	abs(log2(FC))
[truncated: 1,099 more rows]
