# Supplementary material for: Carbohydrate Accumulation and Differential Transcript Expression in Winter Wheat Lines with Different Levels of Snow Mold and Freezing Tolerance after Cold Treatment
Source: Plants (Basel). 2020 Oct 23;9(11):1416. doi: 10.3390/plants9111416 (PMC7690702; doi:10.3390/plants9111416)
Supplement: Supplementary file 1 [file plants-09-01416-s001.zip › supplementalFiles/expressionData/originalData/8_6_128_vs_10_1_128_gene_exp.diff.xlsx]

## Sheet: All_genes_detected
test_id	gene_id	gene	locus	sample_1	sample_2	status	value_1	value_2	log2(fold_change)	test_stat	p_value	q_value	significant
ENSRNA050013743	ENSRNA050013743	U1	7A:138381324-138381485	8_6_128	10_1_128	OK	2.00264	0.411442	-2.28314	-1.90701	0.24515	0.41307	no
ENSRNA050013756	ENSRNA050013756	SNORD25	4D:432942980-432943076	8_6_128	10_1_128	OK	98.2642	0	#NAME?	#NAME?	0.10865	0.241897	no
ENSRNA050013776	ENSRNA050013776	snoR77	1A:578563845-578563982	8_6_128	10_1_128	OK	0	2.75675	inf	#NAME?	0.08775	0.209299	no
ENSRNA050013793	ENSRNA050013793	U1	1A:480753989-480754149	8_6_128	10_1_128	OK	1.74963	0.395318	-2.14596	-1.67843	0.24485	0.412768	no
ENSRNA050013810	ENSRNA050013810	LSU_rRNA_eukarya	7B:49401523-49401925	8_6_128	10_1_128	OK	8.16912	3.57828	-1.19091	-1.26659	0.03975	0.121271	no
ENSRNA050013826	ENSRNA050013826	5_8S_rRNA	1A:582237609-582237765	8_6_128	10_1_128	OK	10.5829	0	#NAME?	#NAME?	0.00035	0.00352739	yes
ENSRNA050013835	ENSRNA050013835	SSU_rRNA_eukarya	1A:196011-197820	8_6_128	10_1_128	OK	1.10816	0.52749	-1.07095	-1.32638	0.01855	0.0705967	no
ENSRNA050013837	ENSRNA050013837	SSU_rRNA_eukarya	1A:40097-89349	8_6_128	10_1_128	OK	0.400891	0.338829	-0.242653	-0.0529662	0.89725	0.940867	no
ENSRNA050013846	ENSRNA050013846	SSU_rRNA_eukarya	1A:370032-371843	8_6_128	10_1_128	OK	0.225008	0.00814249	-4.78836	-1.46559	0.1713	0.32973	no
ENSRNA050013849	ENSRNA050013849	SSU_rRNA_eukarya	1A:269471-289649	8_6_128	10_1_128	OK	0.323362	0.120428	-1.42498	-0.36298	0.51295	0.667857	no
ENSRNA050013853	ENSRNA050013853	SSU_rRNA_eukarya	1A:28455-30266	8_6_128	10_1_128	OK	0.403371	0.160905	-1.3259	-1.15248	0.04985	0.141862	no
ENSRNA050013867	ENSRNA050013867	SSU_rRNA_eukarya	1A:138370-140180	8_6_128	10_1_128	OK	2.90891	0.349611	-3.05666	-3.37515	5e-05	0.000707392	yes
ENSRNA050013875	ENSRNA050013875	LSU_rRNA_eukarya	1A:199-1683	8_6_128	10_1_128	OK	0.714347	0.198679	-1.84619	-1.64782	0.008	0.0383154	yes
ENSRNA050013907	ENSRNA050013907	5_8S_rRNA	1A:392761-392917	8_6_128	10_1_128	OK	2.44357	1.97423	-0.307698	-0.391627	0.8421	0.906669	no
ENSRNA050013946	ENSRNA050013946	Plant_SRP	4D:472346404-472346710	8_6_128	10_1_128	OK	4.22772	1.38668	-1.60825	-1.18158	0.0586	0.158931	no
ENSRNA050013947	ENSRNA050013947	U2	4D:477914196-477914471	8_6_128	10_1_128	OK	0.354306	0.511718	0.530355	0.198184	0.52965	0.681067	no
ENSRNA050013959	ENSRNA050013959	Plant_SRP	4D:453324325-453324630	8_6_128	10_1_128	OK	13.9734	7.35561	-0.925766	-1.08376	0.0689	0.177674	no
ENSRNA050013961	ENSRNA050013961	U2	4D:456124209-456124439	8_6_128	10_1_128	OK	0.991336	0	#NAME?	#NAME?	0.1224	0.262704	no
ENSRNA050014024	ENSRNA050014024	U4	7B:22062389-22062540	8_6_128	10_1_128	OK	16.7309	2.25679	-2.89017	-4.82515	0.1303	0.273901	no
ENSRNA050014048	ENSRNA050014048	snoR86	4D:3585893-3588718	8_6_128	10_1_128	OK	26.6769	3.1659	-3.0749	-3.44621	0.50175	0.658574	no
ENSRNA050014051	ENSRNA050014051	snoR86	4D:3585893-3588718	8_6_128	10_1_128	OK	13.1767	23.4148	0.829429	0.651275	0.70025	0.811471	no
ENSRNA050014053	ENSRNA050014053	snoR86	4D:3585893-3588718	8_6_128	10_1_128	OK	14.6872	30.4663	1.05265	0.136841	0.57555	0.717274	no
ENSRNA050014054	ENSRNA050014054	snoR86	4D:3585893-3588718	8_6_128	10_1_128	OK	11.0088	0	#NAME?	#NAME?	0.2212	0.38711	no
ENSRNA050014060	ENSRNA050014060	snoR134	7B:620995799-620995955	8_6_128	10_1_128	OK	1.56871	2.04667	0.383701	0.151932	0.81075	0.886737	no
ENSRNA050014478	ENSRNA050014478	LSU_rRNA_eukarya	Un:260643887-260645398	8_6_128	10_1_128	OK	1.5282	0.509073	-1.58589	-1.83314	0.00265	0.0167382	yes
ENSRNA050014873	ENSRNA050014873	SSU_rRNA_eukarya	Un:220755330-220757055	8_6_128	10_1_128	OK	1.00294	1.46227	0.543968	0.808755	0.17295	0.331645	no
ENSRNA050015097	ENSRNA050015097	snoZ43	2D:123100393-123100489	8_6_128	10_1_128	OK	18.124	42.9896	1.24609	23.5928	0.34015	0.51114	no
ENSRNA050015106	ENSRNA050015106	snoZ279_R105_R108	7A:126750575-126750681	8_6_128	10_1_128	OK	42.2811	0	#NAME?	#NAME?	0.10005	0.228468	no
ENSRNA050015111	ENSRNA050015111	LSU_rRNA_eukarya	Un:356983402-356983795	8_6_128	10_1_128	OK	1.30869	0.198914	-2.71791	-1.01777	0.1058	0.237427	no
ENSRNA050015113	ENSRNA050015113	5_8S_rRNA	Un:359782640-359782796	8_6_128	10_1_128	OK	0.627088	1.47111	1.23017	1.2603	0.34395	0.514892	no
ENSRNA050015189	ENSRNA050015189	U2	7B:490675236-490675450	8_6_128	10_1_128	OK	1.45267	0.193942	-2.90501	-1.52751	0.3016	0.472409	no
ENSRNA050015219	ENSRNA050015219	SSU_rRNA_eukarya	Un:274343155-274343620	8_6_128	10_1_128	OK	0.425097	0.317064	-0.423016	-0.215134	0.7068	0.815936	no
ENSRNA050015615	ENSRNA050015615	Plant_SRP	7A:8205632-8205936	8_6_128	10_1_128	OK	0.0808108	0.613229	2.92381	1.03331	0.1229	0.263329	no
ENSRNA050015653	ENSRNA050015653	LSU_rRNA_eukarya	1A:532086501-532087445	8_6_128	10_1_128	OK	0.739184	0.184191	-2.00473	-1.41591	0.0317	0.103757	no
ENSRNA050015676	ENSRNA050015676	5_8S_rRNA	Un:199894635-199894791	8_6_128	10_1_128	OK	2.3447	1.4748	-0.668877	-0.722278	0.67315	0.791514	no
ENSRNA050015918	ENSRNA050015918	U5	7A:666183089-666183205	8_6_128	10_1_128	OK	9.88227	7.9995	-0.304932	-2.66285	0.4189	0.586058	no
ENSRNA050015960	ENSRNA050015960	U2	4D:428985574-428985788	8_6_128	10_1_128	OK	1.09109	0	#NAME?	#NAME?	0.117	0.254604	no
ENSRNA050015978	ENSRNA050015978	LSU_rRNA_eukarya	Un:459476818-459477675	8_6_128	10_1_128	OK	14.8958	5.69278	-1.3877	-2.65805	5e-05	0.000707392	yes
ENSRNA050015984	ENSRNA050015984	LSU_rRNA_eukarya	Un:454461255-454461744	8_6_128	10_1_128	OK	12.2545	5.3873	-1.18567	-1.64652	0.0053	0.0281892	yes
ENSRNA050015989	ENSRNA050015989	LSU_rRNA_eukarya	Un:452262896-452263642	8_6_128	10_1_128	OK	0.912744	1.0375	0.184833	0.164439	0.78125	0.867158	no
ENSRNA050015991	ENSRNA050015991	LSU_rRNA_eukarya	Un:459718453-459719138	8_6_128	10_1_128	OK	51.9849	27.4907	-0.919148	-2.19626	0.00015	0.00179774	yes
ENSRNA050016007	ENSRNA050016007	LSU_rRNA_eukarya	Un:459608488-459608881	8_6_128	10_1_128	OK	1.64435	0.416298	-1.98183	-1.01116	0.14	0.287508	no
ENSRNA050016008	ENSRNA050016008	LSU_rRNA_eukarya	Un:454825509-454825902	8_6_128	10_1_128	OK	4.34588	0.134599	-5.01291	-2.82733	0.17195	0.330403	no
ENSRNA050016009	ENSRNA050016009	LSU_rRNA_eukarya	Un:458104655-458105048	8_6_128	10_1_128	OK	3.82803	0.199649	-4.26107	-2.44777	0.11295	0.248678	no
ENSRNA050016010	ENSRNA050016010	LSU_rRNA_eukarya	Un:451695850-451696243	8_6_128	10_1_128	OK	1.20832	0	#NAME?	#NAME?	0.00105	0.00828631	yes
ENSRNA050016028	ENSRNA050016028	5_8S_rRNA	Un:458434295-458434451	8_6_128	10_1_128	OK	1.82035	0.98536	-0.88549	-0.969653	0.5016	0.658436	no
ENSRNA050016286	ENSRNA050016286	LSU_rRNA_eukarya	Un:450279550-450279799	8_6_128	10_1_128	OK	0.542455	0.113936	-2.25128	-0.834731	0.2225	0.388472	no
ENSRNA050016304	ENSRNA050016304	SSU_rRNA_eukarya	Un:245702775-245704586	8_6_128	10_1_128	OK	0.995025	0.451149	-1.14113	-1.34453	0.0218	0.0791688	no
ENSRNA050016305	ENSRNA050016305	LSU_rRNA_eukarya	Un:249837976-249838369	8_6_128	10_1_128	OK	8.92241	0.347152	-4.6838	-3.73405	0.04765	0.137604	no
ENSRNA050016308	ENSRNA050016308	LSU_rRNA_eukarya	Un:247550771-247551377	8_6_128	10_1_128	OK	0.548063	0.131961	-2.05423	-1.03756	0.1092	0.242824	no
ENSRNA050016388	ENSRNA050016388	LSU_rRNA_eukarya	Un:405069949-405070450	8_6_128	10_1_128	OK	0.365821	0.159917	-1.19381	-0.389087	0.55385	0.700677	no
ENSRNA050016390	ENSRNA050016390	LSU_rRNA_eukarya	Un:400146230-400147906	8_6_128	10_1_128	OK	3.09973	2.1286	-0.542238	-1.00275	0.0783	0.193653	no
ENSRNA050016391	ENSRNA050016391	LSU_rRNA_eukarya	Un:402024074-402024352	8_6_128	10_1_128	OK	0.622837	0.16107	-1.95117	-0.784702	0.34015	0.51114	no
ENSRNA050016392	ENSRNA050016392	LSU_rRNA_eukarya	Un:406304472-406304750	8_6_128	10_1_128	OK	0.624435	0.0862424	-2.85608	-1.05761	0.174	0.332801	no
ENSRNA050016399	ENSRNA050016399	LSU_rRNA_eukarya	Un:409984709-409985102	8_6_128	10_1_128	OK	1.01154	0.0619593	-4.02909	-1.55315	0.1358	0.281631	no
ENSRNA050016401	ENSRNA050016401	LSU_rRNA_eukarya	Un:408023587-408023980	8_6_128	10_1_128	OK	23.2203	4.18605	-2.47173	-2.77996	0.0002	0.00226387	yes
ENSRNA050016402	ENSRNA050016402	LSU_rRNA_eukarya	Un:408024180-408024362	8_6_128	10_1_128	OK	1.31068	0.648675	-1.01474	-0.541716	0.4375	0.602961	no
ENSRNA050016404	ENSRNA050016404	LSU_rRNA_eukarya	Un:401394931-401395209	8_6_128	10_1_128	OK	0.0971872	0.501248	2.36669	0.869067	0.1753	0.334451	no
ENSRNA050016551	ENSRNA050016551	SSU_rRNA_eukarya	Un:282367306-282368325	8_6_128	10_1_128	OK	1.16692	0.836146	-0.480881	-0.530659	0.3568	0.527361	no
ENSRNA050016680	ENSRNA050016680	IsrR	5D:28034370-28034557	8_6_128	10_1_128	OK	0.255479	4.36445	4.09452	2.36201	0.07605	0.189932	no
ENSRNA050016784	ENSRNA050016784	LSU_rRNA_eukarya	Un:310327907-310328981	8_6_128	10_1_128	OK	0.407906	0.126217	-1.69233	-1.1552	0.0513	0.144818	no
ENSRNA050016785	ENSRNA050016785	SSU_rRNA_eukarya	Un:314441790-314443319	8_6_128	10_1_128	OK	0.678175	0.168668	-2.00747	-1.75283	0.00435	0.0243891	yes
ENSRNA050016808	ENSRNA050016808	LSU_rRNA_eukarya	Un:216042836-216043114	8_6_128	10_1_128	OK	0.684852	0.244107	-1.48828	-0.878781	0.3456	0.516643	no
ENSRNA050017158	ENSRNA050017158	U2	7A:533597546-533597777	8_6_128	10_1_128	OK	1.45029	0.183261	-2.98437	-1.44471	0.3265	0.497592	no
ENSRNA050017161	ENSRNA050017161	LSU_rRNA_eukarya	7A:537208928-537209094	8_6_128	10_1_128	OK	4.71948	0.922288	-2.35534	-1.71439	0.19255	0.355341	no
ENSRNA050017176	ENSRNA050017176	Plant_SRP	7A:694552531-694552834	8_6_128	10_1_128	OK	5.9251	1.51489	-1.96763	-1.31882	0.0356	0.112302	no
ENSRNA050017177	ENSRNA050017177	Plant_SRP	7A:691604770-691605077	8_6_128	10_1_128	OK	0.187019	0.507358	1.43982	0.633069	0.39605	0.564657	no
ENSRNA050017193	ENSRNA050017193	LSU_rRNA_eukarya	Un:345600735-345601104	8_6_128	10_1_128	OK	1.95987	0.501051	-1.96773	-1.30675	0.0398	0.121391	no
ENSRNA050017194	ENSRNA050017194	LSU_rRNA_eukarya	Un:345599199-345599876	8_6_128	10_1_128	OK	5.13249	1.36549	-1.91024	-2.26781	0.00065	0.00568491	yes
ENSRNA050017196	ENSRNA050017196	LSU_rRNA_eukarya	Un:342573821-342574025	8_6_128	10_1_128	OK	17.2924	0.164284	-6.7178	-3.41884	0.13325	0.27801	no
ENSRNA050017201	ENSRNA050017201	LSU_rRNA_eukarya	Un:345601140-345601471	8_6_128	10_1_128	OK	27.0681	15.4058	-0.813118	-1.34921	0.0157	0.0624934	no
ENSRNA050017255	ENSRNA050017255	snoR44_J54	Un:344042268-344042370	8_6_128	10_1_128	OK	46.3126	0	#NAME?	#NAME?	0.10005	0.228468	no
ENSRNA050017603	ENSRNA050017603	LSU_rRNA_eukarya	4D:322005704-322006141	8_6_128	10_1_128	OK	1.60288	0	#NAME?	#NAME?	5e-05	0.000707392	yes
ENSRNA050017613	ENSRNA050017613	snoZ279_R105_R108	1D:439309081-439309187	8_6_128	10_1_128	OK	136.916	0	#NAME?	#NAME?	0.0002	0.00226387	yes
ENSRNA050017632	ENSRNA050017632	SSU_rRNA_eukarya	2D:272554221-272554866	8_6_128	10_1_128	OK	5.55382	2.39833	-1.21145	-1.42283	0.0202	0.075052	no
ENSRNA050017633	ENSRNA050017633	SSU_rRNA_eukarya	2D:272553687-272554221	8_6_128	10_1_128	OK	28.3926	7.22234	-1.97498	-3.38392	5e-05	0.000707392	yes
ENSRNA050017713	ENSRNA050017713	LSU_rRNA_eukarya	7D:88624269-88624919	8_6_128	10_1_128	OK	1.03064	0.275498	-1.90343	-1.39894	0.034	0.108827	no
ENSRNA050017717	ENSRNA050017717	LSU_rRNA_eukarya	7D:88599587-88600024	8_6_128	10_1_128	OK	6.59341	3.40143	-0.954881	-1.19419	0.04505	0.132366	no
ENSRNA050017732	ENSRNA050017732	U2	7A:86111904-86112100	8_6_128	10_1_128	OK	2.75034	0.682825	-2.01002	-0.972641	0.16455	0.320908	no
ENSRNA050017735	ENSRNA050017735	U1	7A:81643265-81643426	8_6_128	10_1_128	OK	1.8096	0.862622	-1.06887	-1.23379	0.40165	0.569705	no
ENSRNA050017740	ENSRNA050017740	U4	7A:85957935-85958086	8_6_128	10_1_128	OK	13.8985	0	#NAME?	#NAME?	5e-05	0.000707392	yes
ENSRNA050017788	ENSRNA050017788	LSU_rRNA_eukarya	5D:432337582-432338286	8_6_128	10_1_128	OK	79.3351	23.7559	-1.73967	-3.86812	5e-05	0.000707392	yes
ENSRNA050018378	ENSRNA050018378	SSU_rRNA_eukarya	4A:362903893-362904315	8_6_128	10_1_128	OK	1.8811	0.44567	-2.07753	-1.35463	0.03135	0.103076	no
ENSRNA050018652	ENSRNA050018652	LSU_rRNA_eukarya	Un:421711631-421712408	8_6_128	10_1_128	OK	0.61291	0.193174	-1.66577	-1.23166	0.05495	0.15207	no
ENSRNA050018657	ENSRNA050018657	LSU_rRNA_eukarya	Un:424952959-424953460	8_6_128	10_1_128	OK	1.4901	1.08177	-0.462017	-0.275588	0.67825	0.795482	no
ENSRNA050018663	ENSRNA050018663	LSU_rRNA_eukarya	Un:428446928-428447361	8_6_128	10_1_128	OK	0.434086	0	#NAME?	#NAME?	0.00335	0.0200005	yes
ENSRNA050018665	ENSRNA050018665	LSU_rRNA_eukarya	Un:424952259-424952958	8_6_128	10_1_128	OK	42.9222	15.6964	-1.4513	-3.18556	5e-05	0.000707392	yes
ENSRNA050018667	ENSRNA050018667	LSU_rRNA_eukarya	Un:427443338-427444038	8_6_128	10_1_128	OK	5.01052	1.80578	-1.47233	-1.79137	0.0062	0.0316517	yes
ENSRNA050018674	ENSRNA050018674	LSU_rRNA_eukarya	Un:421394482-421394875	8_6_128	10_1_128	OK	1.16621	0.1289	-3.1775	-1.56177	0.17945	0.339315	no
ENSRNA050018675	ENSRNA050018675	LSU_rRNA_eukarya	Un:420404743-420404951	8_6_128	10_1_128	OK	1.25287	1.55287	0.309698	0.145482	0.8145	0.889048	no
ENSRNA050018676	ENSRNA050018676	LSU_rRNA_eukarya	Un:422172698-422173135	8_6_128	10_1_128	OK	67.2845	17.5532	-1.93854	-3.58936	5e-05	0.000707392	yes
ENSRNA050018681	ENSRNA050018681	SSU_rRNA_eukarya	Un:423535774-423536361	8_6_128	10_1_128	OK	3.24504	1.01442	-1.67758	-1.57153	0.01715	0.0666039	no
ENSRNA050018692	ENSRNA050018692	LSU_rRNA_eukarya	Un:425407784-425408564	8_6_128	10_1_128	OK	20.9271	1.95388	-3.42095	-3.3705	5e-05	0.000707392	yes
ENSRNA050018902	ENSRNA050018902	SSU_rRNA_eukarya	5D:357553801-357554476	8_6_128	10_1_128	OK	4.03784	1.03498	-1.96398	-2.28204	0.0004	0.00392242	yes
ENSRNA050018922	ENSRNA050018922	LSU_rRNA_eukarya	Un:433183337-433183752	8_6_128	10_1_128	OK	0.687687	0.0973815	-2.82003	-1.18899	0.1161	0.253395	no
ENSRNA050018930	ENSRNA050018930	LSU_rRNA_eukarya	Un:432828631-432829155	8_6_128	10_1_128	OK	17.3391	7.22709	-1.26254	-2.17792	0.00075	0.00634736	yes
ENSRNA050018932	ENSRNA050018932	LSU_rRNA_eukarya	Un:431370303-431370581	8_6_128	10_1_128	OK	0.492316	0.168278	-1.54874	-0.666169	0.3062	0.47726	no
ENSRNA050018933	ENSRNA050018933	LSU_rRNA_eukarya	Un:436195333-436195611	8_6_128	10_1_128	OK	1.05048	0.422764	-1.31312	-0.618942	0.3982	0.566582	no
ENSRNA050018938	ENSRNA050018938	LSU_rRNA_eukarya	Un:436395506-436395899	8_6_128	10_1_128	OK	4.7388	0.254271	-4.22009	-2.57294	0.08125	0.198498	no
ENSRNA050018939	ENSRNA050018939	LSU_rRNA_eukarya	Un:438390243-438390636	8_6_128	10_1_128	OK	2.41873	0.248585	-3.28244	-1.67473	0.0654	0.171465	no
ENSRNA050018947	ENSRNA050018947	SSU_rRNA_eukarya	Un:432965065-432965226	8_6_128	10_1_128	OK	1.464	0.629799	-1.21695	-1.26719	0.51265	0.667601	no
ENSRNA050018950	ENSRNA050018950	5_8S_rRNA	Un:432964675-432964831	8_6_128	10_1_128	OK	1.90375	0.522472	-1.86542	-1.90186	0.34005	0.511043	no
ENSRNA050019092	ENSRNA050019092	LSU_rRNA_eukarya	Un:439744894-439745429	8_6_128	10_1_128	OK	1.58235	1.80884	0.19299	0.193208	0.72225	0.826577	no
ENSRNA050019093	ENSRNA050019093	LSU_rRNA_eukarya	Un:432800682-432801256	8_6_128	10_1_128	OK	20.0375	11.8572	-0.756942	-1.46566	0.0092	0.0425236	yes
ENSRNA050019111	ENSRNA050019111	LSU_rRNA_eukarya	Un:431509564-431509914	8_6_128	10_1_128	OK	0.569278	0.416348	-0.451345	-0.21312	0.7227	0.826831	no
ENSRNA050019258	ENSRNA050019258	snoZ279_R105_R108	7D:123774126-123774232	8_6_128	10_1_128	OK	42.03	0	#NAME?	#NAME?	0.10005	0.228468	no
ENSRNA050019263	ENSRNA050019263	SSU_rRNA_eukarya	1B:111165047-111166117	8_6_128	10_1_128	OK	0.786113	1.10426	0.490276	0.603961	0.29745	0.468359	no
ENSRNA050019266	ENSRNA050019266	SSU_rRNA_eukarya	1B:111155960-111156200	8_6_128	10_1_128	OK	1.89131	0	#NAME?	#NAME?	0.0006	0.00533516	yes
ENSRNA050019297	ENSRNA050019297	SSU_rRNA_eukarya	5D:312625685-312626262	8_6_128	10_1_128	OK	10.7532	3.86811	-1.47507	-2.23158	0.0003	0.00311703	yes
ENSRNA050019323	ENSRNA050019323	LSU_rRNA_eukarya	Un:363111219-363112500	8_6_128	10_1_128	OK	3.97606	1.64469	-1.27353	-2.0475	0.0009	0.00731625	yes
ENSRNA050019327	ENSRNA050019327	LSU_rRNA_eukarya	Un:366252147-366253154	8_6_128	10_1_128	OK	0.38512	0.171115	-1.17034	-0.812887	0.1712	0.329715	no
ENSRNA050019328	ENSRNA050019328	LSU_rRNA_eukarya	Un:367833760-367834354	8_6_128	10_1_128	OK	201.304	66.0948	-1.60676	-3.78153	5e-05	0.000707392	yes
ENSRNA050019393	ENSRNA050019393	LSU_rRNA_eukarya	Un:365941076-365941303	8_6_128	10_1_128	OK	141.067	41.7293	-1.75725	-2.93258	5e-05	0.000707392	yes
ENSRNA050019411	ENSRNA050019411	snoR86	4A:601059792-601062892	8_6_128	10_1_128	OK	50.67	69.0535	0.446581	0.0957457	0.8226	0.894226	no
ENSRNA050019412	ENSRNA050019412	snoR86	4A:601059792-601062892	8_6_128	10_1_128	OK	15.5133	0	#NAME?	#NAME?	0.2041	0.368554	no
ENSRNA050019466	ENSRNA050019466	U1	7B:103882872-103883033	8_6_128	10_1_128	OK	8.11962	2.22601	-1.86695	-1.53033	0.14235	0.290751	no
ENSRNA050019571	ENSRNA050019571	SSU_rRNA_eukarya	7B:54070800-54071283	8_6_128	10_1_128	OK	3.61893	1.94725	-0.894125	-0.949878	0.1119	0.247191	no
ENSRNA050019586	ENSRNA050019586	MIR159	7A:594891274-594891473	8_6_128	10_1_128	OK	0	0.902062	inf	#NAME?	0.027	0.092578	no
ENSRNA050019597	ENSRNA050019597	U1	7D:138348783-138349966	8_6_128	10_1_128	OK	0	1.21187	inf	#NAME?	0.04835	0.138948	no
ENSRNA050019598	ENSRNA050019598	U1	7D:138378611-138378773	8_6_128	10_1_128	OK	11.3275	1.7392	-2.70334	-1.38536	0.08185	0.199545	no
ENSRNA050019601	ENSRNA050019601	snoZ279_R105_R108	7D:134482832-134482936	8_6_128	10_1_128	OK	90.1864	0	#NAME?	#NAME?	0.00175	0.012257	yes
ENSRNA050019661	ENSRNA050019661	U1	5D:517672005-517672166	8_6_128	10_1_128	OK	6.76951	1.52172	-2.15335	-2.59406	0.2275	0.39411	no
ENSRNA050019662	ENSRNA050019662	U1	5D:512894240-512894401	8_6_128	10_1_128	OK	1.65559	2.63772	0.671947	1.05092	0.57005	0.713127	no
ENSRNA050019663	ENSRNA050019663	U1	5D:513466073-513466234	8_6_128	10_1_128	OK	4.68064	0	#NAME?	#NAME?	0.00145	0.0106246	yes
ENSRNA050019664	ENSRNA050019664	U1	5D:512778195-512778356	8_6_128	10_1_128	OK	16.4227	1.57575	-3.38159	-4.65297	0.11615	0.253447	no
ENSRNA050019668	ENSRNA050019668	Plant_SRP	7B:683562589-683562891	8_6_128	10_1_128	OK	2.2297	1.03072	-1.1132	-0.73797	0.2582	0.427154	no
ENSRNA050019669	ENSRNA050019669	Plant_SRP	7B:683757857-683758159	8_6_128	10_1_128	OK	1.61956	0.27423	-2.56215	-1.44753	0.17355	0.332301	no
ENSRNA050019670	ENSRNA050019670	Plant_SRP	7B:683598927-683599174	8_6_128	10_1_128	OK	0.272931	1.47932	2.43832	1.64371	0.2534	0.421941	no
ENSRNA050019689	ENSRNA050019689	U5	1B:665494660-665494780	8_6_128	10_1_128	OK	41.6635	2.8699	-3.85971	-15.2752	0.1341	0.279262	no
ENSRNA050019710	ENSRNA050019710	SSU_rRNA_eukarya	5D:18602169-18602452	8_6_128	10_1_128	OK	0.451523	0.332801	-0.440138	-0.222318	0.74415	0.841822	no
ENSRNA050019790	ENSRNA050019790	LSU_rRNA_eukarya	7D:606923310-606923737	8_6_128	10_1_128	OK	211.887	79.9948	-1.40531	-3.30927	5e-05	0.000707392	yes
ENSRNA050019841	ENSRNA050019841	LSU_rRNA_eukarya	6A:199251286-199251449	8_6_128	10_1_128	OK	39.2479	17.577	-1.15893	-0.97632	0.08985	0.212684	no
ENSRNA050019869	ENSRNA050019869	snoZ279_R105_R108	1B:596116582-596116688	8_6_128	10_1_128	OK	7.86441	32.9526	2.06698	19.0321	0.1993	0.363274	no
ENSRNA050019891	ENSRNA050019891	SSU_rRNA_eukarya	1B:544602415-544604226	8_6_128	10_1_128	OK	0.463467	0.406169	-0.190385	-0.209116	0.715	0.821679	no
ENSRNA050019895	ENSRNA050019895	LSU_rRNA_eukarya	1B:544615944-544617455	8_6_128	10_1_128	OK	1.18876	0.256655	-2.21155	-2.12336	0.0024	0.0155618	yes
ENSRNA050019896	ENSRNA050019896	LSU_rRNA_eukarya	1B:544614000-544615099	8_6_128	10_1_128	OK	0.857926	0.165209	-2.37656	-1.85026	0.01115	0.0487223	yes
ENSRNA050019909	ENSRNA050019909	LSU_rRNA_eukarya	5D:128184628-128185562	8_6_128	10_1_128	OK	6.78682	3.43577	-0.982103	-1.67881	0.0042	0.0237475	yes
ENSRNA050019911	ENSRNA050019911	U1	1B:396605615-396605774	8_6_128	10_1_128	OK	5.3663	3.47592	-0.626534	-0.350299	0.6471	0.772898	no
ENSRNA050019944	ENSRNA050019944	Plant_SRP	4A:13755307-13755601	8_6_128	10_1_128	OK	2.09215	0	#NAME?	#NAME?	0.0004	0.00392242	yes
ENSRNA050019957	ENSRNA050019957	snoR86	4B:5466037-5468623	8_6_128	10_1_128	OK	8.69927	0	#NAME?	#NAME?	0.217	0.382398	no
ENSRNA050019963	ENSRNA050019963	U1	5D:528148735-528148896	8_6_128	10_1_128	OK	2.41501	2.72751	0.175555	0.0905898	0.6524	0.777088	no
ENSRNA050019964	ENSRNA050019964	LSU_rRNA_eukarya	5D:523014639-523015914	8_6_128	10_1_128	OK	59.3223	17.0171	-1.80159	-3.54716	5e-05	0.000707392	yes
ENSRNA050019965	ENSRNA050019965	U1	5D:521373473-521373634	8_6_128	10_1_128	OK	3.18612	1.48667	-1.09971	-1.24393	0.45605	0.619488	no
ENSRNA050019988	ENSRNA050019988	Intron_gpI	6B:450078170-450078741	8_6_128	10_1_128	OK	102.672	47.1507	-1.12269	-2.48211	5e-05	0.000707392	yes
ENSRNA050019996	ENSRNA050019996	U4	7A:64729123-64729274	8_6_128	10_1_128	OK	5.41037	5.29879	-0.0300666	-0.0701725	0.5384	0.688281	no
ENSRNA050019997	ENSRNA050019997	U4	7A:64311939-64312093	8_6_128	10_1_128	OK	2.64636	5.45392	1.04328	1.98587	0.4305	0.59664	no
ENSRNA050020012	ENSRNA050020012	U1	6D:434450167-434450328	8_6_128	10_1_128	OK	3.56983	0.895981	-1.99431	-3.29104	0.2396	0.407036	no
ENSRNA050020013	ENSRNA050020013	U1	6D:434443972-434444133	8_6_128	10_1_128	OK	2.23849	0	#NAME?	#NAME?	0.0909	0.214488	no
ENSRNA050020052	ENSRNA050020052	U1	6A:495249631-495249793	8_6_128	10_1_128	OK	9.11625	0.426807	-4.41678	-2.96552	0.1333	0.278024	no
ENSRNA050020180	ENSRNA050020180	U1	6B:657226308-657226469	8_6_128	10_1_128	OK	2.23849	0.862855	-1.37533	-1.50154	0.4403	0.60557	no
ENSRNA050020207	ENSRNA050020207	SSU_rRNA_eukarya	4A:554992253-554994050	8_6_128	10_1_128	OK	0.334801	0.272692	-0.296031	-0.280334	0.6096	0.74394	no
ENSRNA050020223	ENSRNA050020223	LSU_rRNA_eukarya	Un:466664930-466665736	8_6_128	10_1_128	OK	123.526	46.6585	-1.40461	-3.21164	5e-05	0.000707392	yes
ENSRNA050020243	ENSRNA050020243	SSU_rRNA_eukarya	Un:464620475-464620636	8_6_128	10_1_128	OK	2.27399	0	#NAME?	#NAME?	0.10865	0.241897	no
ENSRNA050020540	ENSRNA050020540	5_8S_rRNA	Un:461907136-461907270	8_6_128	10_1_128	OK	4.78957	0	#NAME?	#NAME?	0.10865	0.241897	no
ENSRNA050020550	ENSRNA050020550	SSU_rRNA_eukarya	Un:462272577-462273180	8_6_128	10_1_128	OK	8.04221	3.27421	-1.29645	-1.94908	0.00165	0.0117277	yes
ENSRNA050020613	ENSRNA050020613	SSU_rRNA_eukarya	1D:298347047-298347886	8_6_128	10_1_128	OK	5.10254	1.87226	-1.44643	-2.00313	0.00115	0.0089061	yes
ENSRNA050020614	ENSRNA050020614	U1	1D:295280884-295281045	8_6_128	10_1_128	OK	3.37114	5.50875	0.708488	0.420022	0.6	0.736106	no
ENSRNA050020630	ENSRNA050020630	snoR1	6B:121783365-121783471	8_6_128	10_1_128	OK	0	13.8826	inf	#NAME?	0.0872	0.208313	no
ENSRNA050020646	ENSRNA050020646	LSU_rRNA_eukarya	Un:389849528-389849806	8_6_128	10_1_128	OK	0.494993	0.484272	-0.0315914	-0.0126906	0.91605	0.952363	no
ENSRNA050020658	ENSRNA050020658	5_8S_rRNA	Un:384675252-384675408	8_6_128	10_1_128	OK	1.20246	0.491058	-1.29202	-1.06549	0.5028	0.659445	no
ENSRNA050020748	ENSRNA050020748	snoZ279_R105_R108	5D:41116351-41116456	8_6_128	10_1_128	OK	16.1455	10.1797	-0.665427	-7.55543	0.55755	0.703627	no
ENSRNA050020749	ENSRNA050020749	U12	5D:40930726-40930882	8_6_128	10_1_128	OK	0	1.75872	inf	#NAME?	0.0351	0.111202	no
ENSRNA050020779	ENSRNA050020779	U1	5B:650165413-650165574	8_6_128	10_1_128	OK	1.25425	2.82742	1.17266	2.05664	0.43585	0.601501	no
ENSRNA050020797	ENSRNA050020797	LSU_rRNA_eukarya	1B:421411562-421412028	8_6_128	10_1_128	OK	9.74949	8.20759	-0.248368	-0.394279	0.49745	0.655017	no
ENSRNA050020807	ENSRNA050020807	U2	3D:507446372-507449256	8_6_128	10_1_128	OK	0.168172	0.855392	2.34665	0.437138	0.37175	0.542092	no
ENSRNA050020844	ENSRNA050020844	SSU_rRNA_eukarya	3D:427289342-427289839	8_6_128	10_1_128	OK	102.723	38.9191	-1.40022	-3.05788	5e-05	0.000707392	yes
ENSRNA050020845	ENSRNA050020845	LSU_rRNA_eukarya	3D:213405354-213406298	8_6_128	10_1_128	OK	0.490828	0.037072	-3.72681	-1.56655	0.1088	0.242129	no
ENSRNA050020846	ENSRNA050020846	LSU_rRNA_eukarya	3D:213377621-213378047	8_6_128	10_1_128	OK	225.15	69.3591	-1.69873	-3.7709	5e-05	0.000707392	yes
ENSRNA050020855	ENSRNA050020855	snoR134	7D:567290110-567290266	8_6_128	10_1_128	OK	0.767449	2.80028	1.86743	2.52794	0.22305	0.389035	no
ENSRNA050020857	ENSRNA050020857	snoR80	7D:561006696-561006827	8_6_128	10_1_128	OK	9.02563	3.23544	-1.48007	-4.77749	0.3313	0.502324	no
ENSRNA050021163	ENSRNA050021163	Plant_SRP	7D:7192754-7193058	8_6_128	10_1_128	OK	0.726825	0.307776	-1.23973	-0.579482	0.4174	0.584438	no
ENSRNA050021170	ENSRNA050021170	LSU_rRNA_eukarya	4D:240986643-240989128	8_6_128	10_1_128	OK	4.31367	1.73041	-1.3178	-2.5313	5e-05	0.000707392	yes
ENSRNA050021179	ENSRNA050021179	snoZ279_R105_R108	5A:29511837-29511941	8_6_128	10_1_128	OK	102.907	30.5938	-1.75003	-0.729965	0.22705	0.393542	no
ENSRNA050021190	ENSRNA050021190	U1	5B:643675194-643675355	8_6_128	10_1_128	OK	1.1262	2.42526	1.10667	1.53008	0.45145	0.615412	no
ENSRNA050021237	ENSRNA050021237	LSU_rRNA_eukarya	Un:440636897-440637175	8_6_128	10_1_128	OK	0.649813	0.325576	-0.997028	-0.458758	0.5345	0.685226	no
ENSRNA050021239	ENSRNA050021239	SSU_rRNA_eukarya	Un:441243579-441243983	8_6_128	10_1_128	OK	6.78627	5.49868	-0.303533	-0.376659	0.51265	0.667601	no
ENSRNA050021245	ENSRNA050021245	LSU_rRNA_eukarya	Un:440390434-440390827	8_6_128	10_1_128	OK	0.698992	0.0610551	-3.51709	-1.24544	0.13345	0.278257	no
ENSRNA050021247	ENSRNA050021247	LSU_rRNA_eukarya	Un:448225742-448226135	8_6_128	10_1_128	OK	0.758408	0.279775	-1.43871	-0.779618	0.2962	0.466973	no
ENSRNA050021252	ENSRNA050021252	SSU_rRNA_eukarya	Un:440457580-440458167	8_6_128	10_1_128	OK	4.02193	2.47126	-0.702641	-0.884649	0.12435	0.265574	no
ENSRNA050021472	ENSRNA050021472	snoZ278	4A:34256545-34256654	8_6_128	10_1_128	OK	7.11791	19.8875	1.48233	14.6326	0.3021	0.472937	no
ENSRNA050021503	ENSRNA050021503	MIR159	3B:6753734-6753929	8_6_128	10_1_128	OK	2.38792	3.38747	0.504453	0.357071	0.64675	0.772607	no
ENSRNA050021507	ENSRNA050021507	SSU_rRNA_eukarya	5D:109048864-109049020	8_6_128	10_1_128	OK	3.27132	0	#NAME?	#NAME?	0.0431	0.128396	no
ENSRNA050021512	ENSRNA050021512	snoR134	4B:362146710-362149828	8_6_128	10_1_128	OK	0.972388	1.68281	0.79127	0.270902	0.71195	0.819601	no
ENSRNA050021548	ENSRNA050021548	U2	6D:133211895-133212174	8_6_128	10_1_128	OK	1.51139	0.829937	-0.864798	-0.443138	0.59535	0.732613	no
ENSRNA050021631	ENSRNA050021631	Plant_SRP	7D:599480465-599480743	8_6_128	10_1_128	OK	1.12385	1.18552	0.077064	0.0580515	0.9482	0.970726	no
ENSRNA050021641	ENSRNA050021641	MIR159	3D:122668338-122668537	8_6_128	10_1_128	OK	2.10078	7.08904	1.75467	1.45883	0.1074	0.239877	no
ENSRNA050021645	ENSRNA050021645	U1	5B:620654952-620655113	8_6_128	10_1_128	OK	3.57987	0.455957	-2.97294	-3.03734	0.17025	0.328408	no
ENSRNA050021646	ENSRNA050021646	U1	5B:620767258-620767419	8_6_128	10_1_128	OK	1.54296	0.467825	-1.72166	-1.72862	0.398	0.566394	no
ENSRNA050021664	ENSRNA050021664	Plant_SRP	3D:478130083-478130386	8_6_128	10_1_128	OK	2.69167	1.15267	-1.22352	-0.685141	0.2393	0.406705	no
ENSRNA050021715	ENSRNA050021715	SSU_rRNA_eukarya	7D:231587122-231587626	8_6_128	10_1_128	OK	133.634	35.4799	-1.91321	-4.17757	5e-05	0.000707392	yes
ENSRNA050021721	ENSRNA050021721	LSU_rRNA_eukarya	7D:231543454-231543567	8_6_128	10_1_128	OK	985.641	531.383	-0.891311	-1.06452	0.06675	0.173882	no
ENSRNA050021723	ENSRNA050021723	LSU_rRNA_eukarya	7D:231543682-231544148	8_6_128	10_1_128	OK	0.401037	1.1245	1.48748	0.88315	0.15255	0.304811	no
ENSRNA050021731	ENSRNA050021731	LSU_rRNA_eukarya	7A:560353017-560354499	8_6_128	10_1_128	OK	1.1231	0.386582	-1.53864	-1.72099	0.00945	0.0432797	yes
ENSRNA050021762	ENSRNA050021762	SSU_rRNA_eukarya	Un:67493790-67495600	8_6_128	10_1_128	OK	2.09953	0.952737	-1.13992	-1.68542	0.00505	0.0271805	yes
ENSRNA050022192	ENSRNA050022192	5_8S_rRNA	5A:706874071-706874227	8_6_128	10_1_128	OK	0.62429	1.49008	1.2551	1.29237	0.36315	0.53384	no
ENSRNA050022736	ENSRNA050022736	LSU_rRNA_eukarya	5A:300090718-300091614	8_6_128	10_1_128	OK	0.512594	0.102935	-2.31608	-1.39664	0.0276	0.0941021	no
ENSRNA050022759	ENSRNA050022759	U2	3D:536440277-536440473	8_6_128	10_1_128	OK	2.24596	0.139101	-4.01313	-1.633	0.13975	0.287188	no
ENSRNA050022766	ENSRNA050022766	LSU_rRNA_eukarya	3D:202617318-202617686	8_6_128	10_1_128	OK	1.69427	0.376333	-2.17058	-1.18738	0.0832	0.201803	no
ENSRNA050022790	ENSRNA050022790	SSU_rRNA_eukarya	5D:31479192-31480957	8_6_128	10_1_128	OK	0.419555	0.104031	-2.01185	-1.5023	0.02365	0.0840636	no
ENSRNA050022800	ENSRNA050022800	U1	5A:655996946-655997107	8_6_128	10_1_128	OK	0.492342	1.86482	1.92131	0.9584	0.2077	0.372323	no
ENSRNA050022821	ENSRNA050022821	MIR159	3A:130583925-130584120	8_6_128	10_1_128	OK	0.2915	1.12645	1.95022	1.35766	0.2249	0.391123	no
ENSRNA050022826	ENSRNA050022826	SSU_rRNA_eukarya	4A:583869826-583871044	8_6_128	10_1_128	OK	2.98013	0.777766	-1.93797	-2.38313	0.00065	0.00568491	yes
ENSRNA050022840	ENSRNA050022840	LSU_rRNA_eukarya	5B:599756358-599756585	8_6_128	10_1_128	OK	1.33744	0.514912	-1.37707	-0.846399	0.35795	0.528321	no
ENSRNA050022871	ENSRNA050022871	U1	3B:78290783-78290943	8_6_128	10_1_128	OK	18.1339	1.84926	-3.29367	-6.04353	0.21185	0.376636	no
ENSRNA050022883	ENSRNA050022883	LSU_rRNA_eukarya	6A:53803809-53805009	8_6_128	10_1_128	OK	29.668	10.7386	-1.4661	-2.85625	5e-05	0.000707392	yes
ENSRNA050022906	ENSRNA050022906	U2	7D:467041192-467041387	8_6_128	10_1_128	OK	1.74038	0	#NAME?	#NAME?	0.0018	0.0124882	yes
ENSRNA050022936	ENSRNA050022936	SSU_rRNA_eukarya	6D:389246728-389247648	8_6_128	10_1_128	OK	63.5581	16.9063	-1.91051	-4.13455	5e-05	0.000707392	yes
ENSRNA050022941	ENSRNA050022941	U1	5D:499619165-499619326	8_6_128	10_1_128	OK	5.19101	0.448911	-3.53151	-3.3599	0.1387	0.285758	no
ENSRNA050022942	ENSRNA050022942	U2	5D:495614838-495615035	8_6_128	10_1_128	OK	0.173892	1.13981	2.71253	1.18004	0.1063	0.238162	no
ENSRNA050022998	ENSRNA050022998	LSU_rRNA_eukarya	7A:258307674-258308140	8_6_128	10_1_128	OK	1.21709	0.539785	-1.17298	-0.822556	0.16395	0.320124	no
ENSRNA050023002	ENSRNA050023002	LSU_rRNA_eukarya	3B:201571648-201572114	8_6_128	10_1_128	OK	7.08703	7.16584	0.0159549	0.0238686	0.96605	0.980857	no
ENSRNA050023003	ENSRNA050023003	LSU_rRNA_eukarya	3B:201547482-201547642	8_6_128	10_1_128	OK	519.358	114.988	-2.17525	-3.30782	5e-05	0.000707392	yes
ENSRNA050023545	ENSRNA050023545	LSU_rRNA_eukarya	6B:713016279-713016506	8_6_128	10_1_128	OK	3.739	0.868119	-2.10669	-1.10368	0.11255	0.248099	no
ENSRNA050023550	ENSRNA050023550	SSU_rRNA_eukarya	3D:565654730-565668806	8_6_128	10_1_128	OK	1.28898	0	#NAME?	#NAME?	0.12355	0.264283	no
ENSRNA050023570	ENSRNA050023570	LSU_rRNA_eukarya	3B:114147845-114148413	8_6_128	10_1_128	OK	35.3404	12.1021	-1.54606	-2.89812	5e-05	0.000707392	yes
ENSRNA050023598	ENSRNA050023598	SSU_rRNA_eukarya	3B:596103578-596103836	8_6_128	10_1_128	OK	0.354942	0.491512	0.469643	0.252434	0.61315	0.746937	no
ENSRNA050023599	ENSRNA050023599	U2	5B:572378742-572390785	8_6_128	10_1_128	OK	0.16854	0.621807	1.88337	0.861775	0.23585	0.402952	no
ENSRNA050023601	ENSRNA050023601	U5	5B:573076956-573077074	8_6_128	10_1_128	OK	40.2555	0	#NAME?	#NAME?	0.0014	0.0103536	yes
ENSRNA050023607	ENSRNA050023607	LSU_rRNA_eukarya	1B:673308170-673308869	8_6_128	10_1_128	OK	0.480023	0.0883525	-2.44176	-1.27136	0.0834	0.202085	no
ENSRNA050023630	ENSRNA050023630	LSU_rRNA_eukarya	5A:475746378-475746791	8_6_128	10_1_128	OK	0.803859	0.0332061	-4.59742	-1.14558	0.1297	0.273164	no
ENSRNA050023634	ENSRNA050023634	LSU_rRNA_eukarya	2B:795451149-795452054	8_6_128	10_1_128	OK	13.8507	5.77706	-1.26155	-2.38493	0.0001	0.00128038	yes
ENSRNA050023694	ENSRNA050023694	U1	3A:610547418-610547579	8_6_128	10_1_128	OK	9.33508	0.395701	-4.56018	-4.181	0.12945	0.272825	no
ENSRNA050023705	ENSRNA050023705	Intron_gpII	3A:495101442-495101576	8_6_128	10_1_128	OK	1.1097	3.32093	1.58143	2.6173	0.34605	0.517023	no
ENSRNA050023706	ENSRNA050023706	LSU_rRNA_eukarya	2A:539295872-539296405	8_6_128	10_1_128	OK	1.19268	0.469398	-1.34533	-0.941753	0.08345	0.202189	no
ENSRNA050023708	ENSRNA050023708	U2	3B:495470840-495471036	8_6_128	10_1_128	OK	7.64976	1.85858	-2.04121	-1.03723	0.0801	0.196582	no
ENSRNA050023719	ENSRNA050023719	Plant_SRP	4A:733000915-733001219	8_6_128	10_1_128	OK	1.85385	0	#NAME?	#NAME?	0.0003	0.00311703	yes
ENSRNA050023720	ENSRNA050023720	Plant_SRP	4A:732959544-732977556	8_6_128	10_1_128	OK	0.740292	0.160332	-2.20703	-0.971266	0.49395	0.652108	no
ENSRNA050023721	ENSRNA050023721	Plant_SRP	4A:732959544-732977556	8_6_128	10_1_128	OK	2.61891	0.602732	-2.11938	-1.03786	0.35625	0.526856	no
ENSRNA050023724	ENSRNA050023724	Plant_SRP	4A:732959544-732977556	8_6_128	10_1_128	OK	1.7739	0.612547	-1.53403	-0.559161	0.5042	0.66067	no
ENSRNA050023745	ENSRNA050023745	U4	2B:58665518-58665675	8_6_128	10_1_128	OK	4.45164	0	#NAME?	#NAME?	0.0568	0.155427	no
ENSRNA050023750	ENSRNA050023750	LSU_rRNA_eukarya	5D:562912616-562914156	8_6_128	10_1_128	OK	21.9032	6.07734	-1.84963	-3.79791	5e-05	0.000707392	yes
ENSRNA050023763	ENSRNA050023763	U2	3A:645540154-645540351	8_6_128	10_1_128	OK	4.26389	3.56196	-0.2595	-0.164908	0.78835	0.872239	no
ENSRNA050023770	ENSRNA050023770	U5	2A:42150322-42150441	8_6_128	10_1_128	OK	13.4091	0	#NAME?	#NAME?	0.02355	0.0837748	no
ENSRNA050023772	ENSRNA050023772	MIR159	3A:129166197-129166340	8_6_128	10_1_128	OK	2.5982	0.896711	-1.5348	-2.48715	0.45525	0.618806	no
ENSRNA050023785	ENSRNA050023785	U6	2B:38065409-38065512	8_6_128	10_1_128	OK	0	41.451	inf	#NAME?	0.06195	0.165269	no
ENSRNA050023800	ENSRNA050023800	U5	7D:575679245-575679367	8_6_128	10_1_128	OK	58.1803	7.14872	-3.02477	-11.0384	0.13395	0.279019	no
ENSRNA050023832	ENSRNA050023832	LSU_rRNA_eukarya	3A:650012253-650012480	8_6_128	10_1_128	OK	1.28941	0.251207	-2.35976	-1.27499	0.22665	0.393048	no
ENSRNA050023857	ENSRNA050023857	U2	3B:708954605-708954836	8_6_128	10_1_128	OK	0.174899	1.0622	2.60246	1.27846	0.3486	0.519364	no
ENSRNA050023891	ENSRNA050023891	U2	3D:544443972-544444168	8_6_128	10_1_128	OK	1.001	0.140193	-2.83594	-1.18074	0.16915	0.327089	no
ENSRNA050023956	ENSRNA050023956	snoZ279_R105_R108	5B:35184370-35184475	8_6_128	10_1_128	OK	21.6214	34.2952	0.665548	9.50888	0.5679	0.71151	no
ENSRNA050023982	ENSRNA050023982	U1	3B:622394554-622400870	8_6_128	10_1_128	OK	2.9118	2.21879	-0.392143	-0.236843	0.8331	0.901205	no
ENSRNA050023985	ENSRNA050023985	U2	6A:172116918-172117114	8_6_128	10_1_128	OK	0.216858	0.640618	1.56271	0.889775	0.31165	0.482852	no
ENSRNA050024007	ENSRNA050024007	U5	5A:10860592-10860712	8_6_128	10_1_128	OK	6.47811	5.74193	-0.174038	-0.664415	0.5991	0.735498	no
ENSRNA050024022	ENSRNA050024022	LSU_rRNA_eukarya	2B:521299161-521299749	8_6_128	10_1_128	OK	24.8856	3.10357	-3.00331	-3.95133	5e-05	0.000707392	yes
ENSRNA050024090	ENSRNA050024090	U5	2B:64948352-64948472	8_6_128	10_1_128	OK	8.18403	0	#NAME?	#NAME?	0.10725	0.239662	no
ENSRNA050024113	ENSRNA050024113	U1	4A:675219322-675219483	8_6_128	10_1_128	OK	19.6019	4.16282	-2.23536	-2.24339	0.07495	0.188384	no
ENSRNA050024165	ENSRNA050024165	snoZ119	3A:591576950-591580166	8_6_128	10_1_128	OK	0	50.5701	inf	#NAME?	0.18615	0.347571	no
ENSRNA050024172	ENSRNA050024172	U2	3B:669632861-669635941	8_6_128	10_1_128	OK	1.08406	0.274879	-1.97958	-0.518691	0.54265	0.69166	no
ENSRNA050024207	ENSRNA050024207	LSU_rRNA_eukarya	2B:716361712-716361939	8_6_128	10_1_128	OK	11.9025	4.46436	-1.41473	-1.23126	0.037	0.115303	no
ENSRNA050024285	ENSRNA050024285	LSU_rRNA_eukarya	1B:286054083-286054415	8_6_128	10_1_128	OK	1.04175	1.14868	0.140964	0.0938576	0.87435	0.926707	no
ENSRNA050024309	ENSRNA050024309	LSU_rRNA_eukarya	1B:80688821-80689774	8_6_128	10_1_128	OK	0.641892	0.107984	-2.57151	-1.39612	0.0492	0.140633	no
ENSRNA050024310	ENSRNA050024310	LSU_rRNA_eukarya	1B:80682428-80683226	8_6_128	10_1_128	OK	0.511637	0.189105	-1.43594	-0.879938	0.1455	0.294945	no
ENSRNA050024312	ENSRNA050024312	SSU_rRNA_eukarya	1B:80767035-80767505	8_6_128	10_1_128	OK	0.601145	0.102608	-2.55057	-1.28361	0.1137	0.24979	no
ENSRNA050024315	ENSRNA050024315	LSU_rRNA_eukarya	1B:80679812-80680090	8_6_128	10_1_128	OK	1.58109	0.397046	-1.99354	-1.26343	0.244	0.411813	no
ENSRNA050024322	ENSRNA050024322	5_8S_rRNA	1B:80731756-80731912	8_6_128	10_1_128	OK	1.19544	0	#NAME?	#NAME?	0.06985	0.179288	no
ENSRNA050024324	ENSRNA050024324	5_8S_rRNA	1B:80722418-80722574	8_6_128	10_1_128	OK	9.89445	0	#NAME?	#NAME?	0.00065	0.00568491	yes
ENSRNA050024346	ENSRNA050024346	MIR159	3B:174450512-174450712	8_6_128	10_1_128	OK	0.428733	0.558008	0.380206	0.144063	0.6262	0.75671	no
ENSRNA050024360	ENSRNA050024360	LSU_rRNA_eukarya	Un:395717251-395718258	8_6_128	10_1_128	OK	59.4214	13.1036	-2.18101	-4.90487	5e-05	0.000707392	yes
ENSRNA050024361	ENSRNA050024361	LSU_rRNA_eukarya	Un:394611864-394612871	8_6_128	10_1_128	OK	0.414889	0.140781	-1.55927	-1.04077	0.0796	0.195727	no
ENSRNA050024362	ENSRNA050024362	LSU_rRNA_eukarya	Un:391530456-391531463	8_6_128	10_1_128	OK	0.545908	0.20076	-1.44319	-1.07563	0.0788	0.194418	no
ENSRNA050024369	ENSRNA050024369	LSU_rRNA_eukarya	Un:398202465-398202966	8_6_128	10_1_128	OK	1.89386	0.682748	-1.47191	-1.07918	0.0775	0.192272	no
ENSRNA050024373	ENSRNA050024373	LSU_rRNA_eukarya	Un:394928647-394929372	8_6_128	10_1_128	OK	10.5223	5.52148	-0.930326	-1.61016	0.00725	0.0356462	yes
ENSRNA050024376	ENSRNA050024376	LSU_rRNA_eukarya	Un:398086632-398086910	8_6_128	10_1_128	OK	0.591391	0.490636	-0.269459	-0.131548	0.80765	0.88488	no
ENSRNA050024378	ENSRNA050024378	LSU_rRNA_eukarya	Un:397072627-397072905	8_6_128	10_1_128	OK	3.9534	0.251762	-3.97296	-2.1879	0.1156	0.252608	no
ENSRNA050024384	ENSRNA050024384	LSU_rRNA_eukarya	Un:396813593-396813986	8_6_128	10_1_128	OK	62.2396	8.79347	-2.82333	-3.94508	5e-05	0.000707392	yes
ENSRNA050024385	ENSRNA050024385	LSU_rRNA_eukarya	Un:390956596-390956989	8_6_128	10_1_128	OK	0.719775	0.332908	-1.11242	-0.569225	0.4596	0.622607	no
ENSRNA050024396	ENSRNA050024396	5_8S_rRNA	Un:391910965-391911121	8_6_128	10_1_128	OK	33.6095	0	#NAME?	#NAME?	5e-05	0.000707392	yes
ENSRNA050024520	ENSRNA050024520	SSU_rRNA_eukarya	6B:111717389-111719197	8_6_128	10_1_128	OK	0.877265	0.525172	-0.740222	-0.929777	0.10305	0.233365	no
ENSRNA050024524	ENSRNA050024524	SSU_rRNA_eukarya	6B:111688270-111689664	8_6_128	10_1_128	OK	0.306164	0.115676	-1.40421	-0.979948	0.1018	0.231373	no
ENSRNA050024540	ENSRNA050024540	5_8S_rRNA	6B:111687888-111688044	8_6_128	10_1_128	OK	1.7709	0	#NAME?	#NAME?	0.03745	0.116281	no
ENSRNA050024566	ENSRNA050024566	LSU_rRNA_eukarya	Un:410429647-410430654	8_6_128	10_1_128	OK	5.37629	1.46555	-1.87517	-2.76295	5e-05	0.000707392	yes
ENSRNA050024567	ENSRNA050024567	LSU_rRNA_eukarya	Un:414445659-414446666	8_6_128	10_1_128	OK	2.44775	0.98122	-1.31881	-1.57788	0.01305	0.0544799	no
ENSRNA050024579	ENSRNA050024579	LSU_rRNA_eukarya	Un:417535750-417536165	8_6_128	10_1_128	OK	3.87363	0.785357	-2.30227	-1.79133	0.0137	0.056459	no
ENSRNA050024590	ENSRNA050024590	LSU_rRNA_eukarya	Un:416933320-416933713	8_6_128	10_1_128	OK	12.3771	2.72577	-2.18294	-2.04937	0.0026	0.0164851	yes
ENSRNA050024591	ENSRNA050024591	LSU_rRNA_eukarya	Un:416252390-416252598	8_6_128	10_1_128	OK	11.4459	4.85194	-1.23819	-0.919163	0.12825	0.271043	no
ENSRNA050024592	ENSRNA050024592	LSU_rRNA_eukarya	Un:414709257-414709629	8_6_128	10_1_128	OK	75.8293	32.5413	-1.22048	-2.49086	5e-05	0.000707392	yes
ENSRNA050024593	ENSRNA050024593	LSU_rRNA_eukarya	Un:416168751-416169144	8_6_128	10_1_128	OK	0.846424	0.0602542	-3.81225	-1.28021	0.14025	0.287767	no
ENSRNA050024602	ENSRNA050024602	5_8S_rRNA	Un:412305035-412305191	8_6_128	10_1_128	OK	9.25074	1.97073	-2.23084	-3.67991	0.26055	0.429647	no
ENSRNA050024721	ENSRNA050024721	LSU_rRNA_eukarya	Un:414708526-414708691	8_6_128	10_1_128	OK	100.672	40.0731	-1.32895	-1.5158	0.00995	0.0448797	yes
ENSRNA050024727	ENSRNA050024727	LSU_rRNA_eukarya	Un:411551549-411551830	8_6_128	10_1_128	OK	0.481706	0	#NAME?	#NAME?	0.0088	0.0411231	yes
ENSRNA050024732	ENSRNA050024732	LSU_rRNA_eukarya	Un:414708789-414709255	8_6_128	10_1_128	OK	4.91483	2.22232	-1.14508	-1.28651	0.02675	0.0919488	no
ENSRNA050024741	ENSRNA050024741	SSU_rRNA_eukarya	2A:726899403-726899941	8_6_128	10_1_128	OK	22.4939	8.5719	-1.39184	-2.5469	5e-05	0.000707392	yes
ENSRNA050024743	ENSRNA050024743	U5	2A:722749575-722749694	8_6_128	10_1_128	OK	10.9029	0	#NAME?	#NAME?	0.10725	0.239662	no
ENSRNA050024749	ENSRNA050024749	SSU_rRNA_eukarya	2B:449195438-449195866	8_6_128	10_1_128	OK	8.07425	2.37101	-1.76783	-2.14525	0.00115	0.0089061	yes
ENSRNA050024765	ENSRNA050024765	LSU_rRNA_eukarya	7D:74058652-74059131	8_6_128	10_1_128	OK	0.350108	0.0894674	-1.96836	-0.673105	0.23705	0.4043	no
ENSRNA050024768	ENSRNA050024768	Plant_SRP	7D:78626006-78626310	8_6_128	10_1_128	OK	1.4149	0.806501	-0.810955	-0.472656	0.4454	0.610373	no
ENSRNA050024769	ENSRNA050024769	LSU_rRNA_eukarya	7D:74083643-74083921	8_6_128	10_1_128	OK	0.511482	0	#NAME?	#NAME?	0.0149	0.0602168	no
TraesCS1A02G000100	TraesCS1A02G000100	-	1A:40097-89349	8_6_128	10_1_128	OK	15.0867	5.61476	-1.42598	-0.862988	0.14085	0.288601	no
TraesCS1A02G000200	TraesCS1A02G000200	-	1A:40097-89349	8_6_128	10_1_128	OK	80.5492	30.4256	-1.40459	-3.17259	5e-05	0.000707392	yes
TraesCS1A02G000300	TraesCS1A02G000300	-	1A:95905-122504	8_6_128	10_1_128	OK	8.37688	2.6405	-1.6656	-0.446849	0.4074	0.575276	no
TraesCS1A02G000400	TraesCS1A02G000400	-	1A:95905-122504	8_6_128	10_1_128	OK	85.8021	35.4626	-1.27471	-2.8936	5e-05	0.000707392	yes
TraesCS1A02G000800	TraesCS1A02G000800	-	1A:180174-180552	8_6_128	10_1_128	OK	0.766486	0.232463	-1.72126	-0.612142	0.27625	0.446562	no
TraesCS1A02G000900	TraesCS1A02G000900	-	1A:233817-245051	8_6_128	10_1_128	OK	25.6481	8.53825	-1.58684	-3.77097	5e-05	0.000707392	yes
TraesCS1A02G001000	TraesCS1A02G001000	-	1A:269471-289649	8_6_128	10_1_128	OK	11.6324	2.81157	-2.0487	-2.01742	0.0012	0.0092147	yes
TraesCS1A02G001100	TraesCS1A02G001100	-	1A:269471-289649	8_6_128	10_1_128	OK	14.5767	3.58778	-2.0225	-3.67698	5e-05	0.000707392	yes
TraesCS1A02G001400	TraesCS1A02G001400	-	1A:294610-305428	8_6_128	10_1_128	OK	1.51693	0.499359	-1.60301	-2.03788	0.0011	0.00860491	yes
TraesCS1A02G001500	TraesCS1A02G001500	-	1A:326098-326518	8_6_128	10_1_128	OK	333.457	53.1708	-2.6488	-5.59371	5e-05	0.000707392	yes
TraesCS1A02G001800	TraesCS1A02G001800	-	1A:1144332-1145934	8_6_128	10_1_128	OK	233.849	156.608	-0.57842	-1.41665	0.01205	0.0514893	no
TraesCS1A02G001900	TraesCS1A02G001900	-	1A:1159193-1162830	8_6_128	10_1_128	OK	20.6512	19.9045	-0.0531308	-0.13032	0.81605	0.890004	no
TraesCS1A02G002000	TraesCS1A02G002000	-	1A:1163484-1167878	8_6_128	10_1_128	OK	2.8959	3.57487	0.303878	0.632343	0.2881	0.458848	no
TraesCS1A02G002100	TraesCS1A02G002100	-	1A:1170355-1177383	8_6_128	10_1_128	OK	2.91705	3.54209	0.28009	0.629967	0.2676	0.437411	no
TraesCS1A02G002200	TraesCS1A02G002200	-	1A:1188843-1190864	8_6_128	10_1_128	OK	68.4686	52.1601	-0.392498	-1.01517	0.074	0.18678	no
TraesCS1A02G002300	TraesCS1A02G002300	-	1A:1209720-1212812	8_6_128	10_1_128	OK	2.19839	2.95008	0.424309	0.835571	0.1496	0.30055	no
TraesCS1A02G002500	TraesCS1A02G002500	-	1A:1232353-1238469	8_6_128	10_1_128	OK	5.04217	6.61073	0.390766	0.962291	0.09735	0.224447	no
TraesCS1A02G002700	TraesCS1A02G002700	-	1A:1336840-1348326	8_6_128	10_1_128	OK	3.40687	6.50165	0.93236	2.42979	5e-05	0.000707392	yes
TraesCS1A02G004200	TraesCS1A02G004200	-	1A:2540490-2540958	8_6_128	10_1_128	OK	1.12079	0.317885	-1.81794	-0.947207	0.139	0.286223	no
TraesCS1A02G005100	TraesCS1A02G005100	-	1A:2978902-2981121	8_6_128	10_1_128	OK	0.247892	0.794118	1.67964	0.887077	0.08835	0.210385	no
TraesCS1A02G005500	TraesCS1A02G005500	-	1A:3119377-3122276	8_6_128	10_1_128	OK	6.5997	6.99857	0.0846615	0.194053	0.7375	0.837316	no
TraesCS1A02G005600	TraesCS1A02G005600	-	1A:3255617-3262577	8_6_128	10_1_128	OK	3.61373	4.78819	0.405991	0.908687	0.1157	0.25276	no
TraesCS1A02G005700	TraesCS1A02G005700	-	1A:3377837-3383699	8_6_128	10_1_128	OK	8.61533	5.23302	-0.719263	-1.61372	0.0048	0.0261819	yes
TraesCS1A02G005800	TraesCS1A02G005800	-	1A:3386286-3391808	8_6_128	10_1_128	OK	3.6415	7.26746	0.996919	2.385	0.00025	0.00269639	yes
TraesCS1A02G005900	TraesCS1A02G005900	-	1A:3446930-3450200	8_6_128	10_1_128	OK	4.76033	7.22715	0.602364	1.32596	0.0202	0.075052	no
TraesCS1A02G007500	TraesCS1A02G007500	-	1A:4045712-4048684	8_6_128	10_1_128	OK	113.606	97.0956	-0.226559	-0.540208	0.34435	0.515319	no
TraesCS1A02G007600	TraesCS1A02G007600	-	1A:4045712-4048684	8_6_128	10_1_128	OK	23.4269	9.77157	-1.2615	-0.271101	0.477	0.637305	no
TraesCS1A02G007900	TraesCS1A02G007900	-	1A:4063196-4063406	8_6_128	10_1_128	OK	12.5713	51.369	2.03076	2.17518	0.0015	0.0109043	yes
TraesCS1A02G008100	TraesCS1A02G008100	-	1A:4497199-4504697	8_6_128	10_1_128	OK	0.291963	1.12191	1.9421	3.50131	5e-05	0.000707392	yes
TraesCS1A02G008400	TraesCS1A02G008400	-	1A:4804100-4805663	8_6_128	10_1_128	OK	0.331629	0.675942	1.02733	0.879489	0.21355	0.378569	no
TraesCS1A02G009000	TraesCS1A02G009000	-	1A:5491026-5495112	8_6_128	10_1_128	OK	6.6271	6.34545	-0.0626557	-0.142962	0.80165	0.881322	no
TraesCS1A02G009100	TraesCS1A02G009100	-	1A:5496527-5499983	8_6_128	10_1_128	OK	0.425191	0.398008	-0.0953135	-0.056971	0.92805	0.959174	no
TraesCS1A02G009300	TraesCS1A02G009300	-	1A:5501534-5507742	8_6_128	10_1_128	OK	0.395927	0.668325	0.755314	1.3114	0.0317	0.103757	no
TraesCS1A02G009400	TraesCS1A02G009400	-	1A:5645210-5650510	8_6_128	10_1_128	OK	0.73618	2.29341	1.63936	3.72324	5e-05	0.000707392	yes
TraesCS1A02G009700	TraesCS1A02G009700	-	1A:6022741-6023437	8_6_128	10_1_128	OK	1.85954	0.263977	-2.81646	-1.8431	0.0118	0.0507345	no
TraesCS1A02G009900	TraesCS1A02G009900	-	1A:6151747-6159140	8_6_128	10_1_128	OK	1.65024	4.1614	1.33439	3.36475	5e-05	0.000707392	yes
TraesCS1A02G010200	TraesCS1A02G010200	-	1A:6317836-6324253	8_6_128	10_1_128	OK	0.498339	0.945166	0.923441	1.16249	0.0583	0.158346	no
TraesCS1A02G010300	TraesCS1A02G010300	-	1A:6332191-6345966	8_6_128	10_1_128	OK	1.45005	1.65166	0.187818	0.127308	0.82605	0.896483	no
TraesCS1A02G010400	TraesCS1A02G010400	-	1A:6332191-6345966	8_6_128	10_1_128	OK	1.06115	1.65563	0.641744	1.3917	0.01825	0.0697704	no
TraesCS1A02G011100	TraesCS1A02G011100	-	1A:6566138-6567972	8_6_128	10_1_128	OK	4.6987	2.47926	-0.922352	-1.27623	0.0309	0.101984	no
TraesCS1A02G011200	TraesCS1A02G011200	-	1A:6569387-6576401	8_6_128	10_1_128	OK	1.686	1.9849	0.235466	0.389019	0.48935	0.648274	no
TraesCS1A02G011600	TraesCS1A02G011600	-	1A:6766339-6766555	8_6_128	10_1_128	OK	6.61923	10.1294	0.613811	0.523936	0.36925	0.539693	no
TraesCS1A02G011800	TraesCS1A02G011800	-	1A:6788570-6793542	8_6_128	10_1_128	OK	7.88538	4.71402	-0.742221	-1.41473	0.01355	0.0560117	no
TraesCS1A02G011900	TraesCS1A02G011900	-	1A:6883651-6887141	8_6_128	10_1_128	OK	0.0770185	1.7307	4.49001	3.90866	0.0001	0.00128038	yes
TraesCS1A02G012400	TraesCS1A02G012400	-	1A:7109887-7115465	8_6_128	10_1_128	OK	0.324045	0.253356	-0.355026	-0.298673	0.59495	0.732431	no
TraesCS1A02G012500	TraesCS1A02G012500	-	1A:7178199-7184960	8_6_128	10_1_128	OK	3.03576	3.9282	0.371809	0.883105	0.12745	0.270159	no
TraesCS1A02G013200	TraesCS1A02G013200	-	1A:7315100-7325769	8_6_128	10_1_128	OK	0.366947	0.612462	0.739051	0.858062	0.1488	0.29943	no
TraesCS1A02G013600	TraesCS1A02G013600	-	1A:7642613-7643473	8_6_128	10_1_128	OK	494.315	175.603	-1.49311	-3.40147	5e-05	0.000707392	yes
TraesCS1A02G013700	TraesCS1A02G013700	-	1A:7651463-7654123	8_6_128	10_1_128	OK	1.93491	3.1605	0.707889	1.10733	0.04795	0.138182	no
TraesCS1A02G013800	TraesCS1A02G013800	-	1A:7657144-7669998	8_6_128	10_1_128	OK	4.50376	6.94302	0.624434	1.61455	0.00565	0.0295848	yes
TraesCS1A02G014300	TraesCS1A02G014300	-	1A:7811030-7813406	8_6_128	10_1_128	OK	0.183331	3.83086	4.38515	4.4424	5e-05	0.000707392	yes
TraesCS1A02G014800	TraesCS1A02G014800	-	1A:7962374-7963154	8_6_128	10_1_128	OK	180.066	53.4376	-1.7526	-4.33008	5e-05	0.000707392	yes
TraesCS1A02G015100	TraesCS1A02G015100	-	1A:8238256-8239411	8_6_128	10_1_128	OK	4.21987	4.68227	0.150009	0.240435	0.6725	0.791182	no
TraesCS1A02G015200	TraesCS1A02G015200	-	1A:8239468-8244826	8_6_128	10_1_128	OK	6.1213	7.43395	0.280292	0.687564	0.2435	0.411256	no
TraesCS1A02G015300	TraesCS1A02G015300	-	1A:8247216-8251270	8_6_128	10_1_128	OK	8.8015	13.0679	0.570203	1.36504	0.02055	0.0759976	no
TraesCS1A02G015378	TraesCS1A02G015378	-	1A:8260050-8261991	8_6_128	10_1_128	OK	0.0153508	0.527356	5.10239	2.04098	0.19915	0.363217	no
TraesCS1A02G015400	TraesCS1A02G015400	-	1A:8264165-8266341	8_6_128	10_1_128	OK	42.6899	22.722	-0.909808	-2.15852	0.0004	0.00392242	yes
TraesCS1A02G015800	TraesCS1A02G015800	-	1A:8320694-8322586	8_6_128	10_1_128	OK	0.0654718	0.587459	3.16554	1.8564	0.03605	0.113285	no
TraesCS1A02G015900	TraesCS1A02G015900	-	1A:8325714-8329799	8_6_128	10_1_128	OK	0.156654	0.604932	1.94919	2.26338	0.0003	0.00311703	yes
TraesCS1A02G016200	TraesCS1A02G016200	-	1A:8628132-8633964	8_6_128	10_1_128	OK	0.220549	0.713561	1.69394	2.07263	0.00045	0.0042861	yes
TraesCS1A02G016900	TraesCS1A02G016900	-	1A:9104840-9110639	8_6_128	10_1_128	OK	5.29663	15.2722	1.52776	4.05337	5e-05	0.000707392	yes
TraesCS1A02G017000	TraesCS1A02G017000	-	1A:9119142-9123202	8_6_128	10_1_128	OK	3.63456	3.99071	0.134863	0.231544	0.68285	0.79878	no
TraesCS1A02G018900	TraesCS1A02G018900	-	1A:9579533-9583651	8_6_128	10_1_128	OK	3.79093	3.09951	-0.290512	-0.5364	0.33085	0.501852	no
TraesCS1A02G019000	TraesCS1A02G019000	-	1A:9586485-9589430	8_6_128	10_1_128	OK	41.6511	50.388	0.274723	0.70345	0.2269	0.393376	no
TraesCS1A02G019200	TraesCS1A02G019200	-	1A:9642194-9644901	8_6_128	10_1_128	OK	1.92884	2.09298	0.117823	0.216149	0.70805	0.816876	no
TraesCS1A02G020000	TraesCS1A02G020000	-	1A:9979713-9980736	8_6_128	10_1_128	OK	6.69308	2.65622	-1.33329	-1.47219	0.02065	0.0762364	no
TraesCS1A02G020400	TraesCS1A02G020400	-	1A:10051719-10058221	8_6_128	10_1_128	OK	0.517161	1.3504	1.3847	2.42651	0.0003	0.00311703	yes
TraesCS1A02G020500	TraesCS1A02G020500	-	1A:10066112-10069211	8_6_128	10_1_128	OK	39.9274	52.2881	0.389103	1.00379	0.0833	0.201935	no
TraesCS1A02G020600	TraesCS1A02G020600	-	1A:10069497-10072370	8_6_128	10_1_128	OK	2.20496	2.34854	0.0910156	0.141732	0.8048	0.883256	no
TraesCS1A02G020900	TraesCS1A02G020900	-	1A:10132631-10133075	8_6_128	10_1_128	OK	7.7775	26.8436	1.7872	2.13428	0.00215	0.0143114	yes
TraesCS1A02G021100	TraesCS1A02G021100	-	1A:10150817-10152476	8_6_128	10_1_128	OK	0.912196	2.28016	1.32172	1.52778	0.08845	0.210537	no
TraesCS1A02G021200	TraesCS1A02G021200	-	1A:10155550-10160312	8_6_128	10_1_128	OK	3.27066	2.92875	-0.159294	-0.341267	0.55685	0.703095	no
TraesCS1A02G023400	TraesCS1A02G023400	-	1A:11564199-11572148	8_6_128	10_1_128	OK	1.01645	1.09731	0.110439	0.214219	0.7127	0.820091	no
TraesCS1A02G023700	TraesCS1A02G023700	-	1A:11643653-11644753	8_6_128	10_1_128	OK	1.05012	2.0836	0.988529	1.01813	0.10825	0.241257	no
TraesCS1A02G023800	TraesCS1A02G023800	-	1A:11661681-11665443	8_6_128	10_1_128	OK	5.7434	6.01823	0.0674346	0.165898	0.7728	0.861417	no
TraesCS1A02G024300	TraesCS1A02G024300	-	1A:11894090-11895818	8_6_128	10_1_128	OK	0.182241	0.566828	1.63706	1.20619	0.04015	0.122158	no
TraesCS1A02G024400	TraesCS1A02G024400	-	1A:12002938-12006839	8_6_128	10_1_128	OK	0.80131	3.28762	2.03661	4.04003	5e-05	0.000707392	yes
TraesCS1A02G024500	TraesCS1A02G024500	-	1A:12089717-12093423	8_6_128	10_1_128	OK	2.51037	2.86318	0.189718	0.176469	0.76635	0.856676	no
TraesCS1A02G024600	TraesCS1A02G024600	-	1A:12096370-12098518	8_6_128	10_1_128	OK	3.80491	3.43467	-0.147693	-0.233143	0.6864	0.801384	no
TraesCS1A02G024700	TraesCS1A02G024700	-	1A:12098617-12103881	8_6_128	10_1_128	OK	8.3597	5.20218	-0.684334	-1.52727	0.0063	0.0320355	yes
TraesCS1A02G025100	TraesCS1A02G025100	-	1A:12141980-12144556	8_6_128	10_1_128	OK	7.30497	5.51787	-0.404766	-0.868625	0.11715	0.254863	no
TraesCS1A02G025200	TraesCS1A02G025200	-	1A:12157063-12161869	8_6_128	10_1_128	OK	8.65739	10.4886	0.276815	0.679085	0.2346	0.401702	no
TraesCS1A02G025600	TraesCS1A02G025600	-	1A:12303353-12311465	8_6_128	10_1_128	OK	0.363061	0.539133	0.570428	0.788626	0.1783	0.337899	no
TraesCS1A02G025700	TraesCS1A02G025700	-	1A:12312968-12318272	8_6_128	10_1_128	OK	0.838466	0.666284	-0.331614	-0.495556	0.382	0.552188	no
TraesCS1A02G025900	TraesCS1A02G025900	-	1A:12363665-12369892	8_6_128	10_1_128	OK	2.17888	2.49523	0.195587	0.423588	0.4643	0.626592	no
TraesCS1A02G026000	TraesCS1A02G026000	-	1A:12371104-12372554	8_6_128	10_1_128	OK	5.87577	2.31621	-1.34301	-1.57535	0.0106	0.0470085	yes
TraesCS1A02G026100	TraesCS1A02G026100	-	1A:12404234-12405320	8_6_128	10_1_128	OK	0.685722	0.101606	-2.75464	-1.85666	0.013	0.0543375	no
TraesCS1A02G026200	TraesCS1A02G026200	-	1A:12502525-12507052	8_6_128	10_1_128	OK	0.51765	0.743069	0.52152	0.763833	0.1535	0.306099	no
TraesCS1A02G026300	TraesCS1A02G026300	-	1A:12567298-12573055	8_6_128	10_1_128	OK	0.298041	0.53351	0.840004	1.1957	0.0395	0.120711	no
TraesCS1A02G026400	TraesCS1A02G026400	-	1A:12585034-12592665	8_6_128	10_1_128	OK	6.9315	11.2338	0.696601	1.85737	0.0021	0.0140591	yes
TraesCS1A02G026600	TraesCS1A02G026600	-	1A:12669533-12669800	8_6_128	10_1_128	OK	0.344135	1.37065	1.99381	1.10122	0.21225	0.377105	no
TraesCS1A02G026900	TraesCS1A02G026900	-	1A:12734162-12739704	8_6_128	10_1_128	OK	0.169607	0.415763	1.29357	0.701908	0.17515	0.334208	no
TraesCS1A02G027200	TraesCS1A02G027200	-	1A:12915086-12917028	8_6_128	10_1_128	OK	2.52405	3.07272	0.283776	0.436246	0.42955	0.59585	no
TraesCS1A02G027300	TraesCS1A02G027300	-	1A:12918574-12920144	8_6_128	10_1_128	OK	30.4129	10.7169	-1.5048	-3.54184	5e-05	0.000707392	yes
TraesCS1A02G027800	TraesCS1A02G027800	-	1A:13228921-13230974	8_6_128	10_1_128	OK	0.320159	0.0660415	-2.27735	-1.16576	0.0635	0.168038	no
TraesCS1A02G028600	TraesCS1A02G028600	-	1A:13412736-13418606	8_6_128	10_1_128	OK	0.18299	0.600571	1.71457	2.44714	0.00045	0.0042861	yes
TraesCS1A02G029100	TraesCS1A02G029100	-	1A:13663299-13667800	8_6_128	10_1_128	OK	0.125207	0.402118	1.6833	1.9927	0.0018	0.0124882	yes
TraesCS1A02G029200	TraesCS1A02G029200	-	1A:13669901-13676212	8_6_128	10_1_128	OK	2.90397	2.22779	-0.382412	-0.852249	0.13325	0.27801	no
TraesCS1A02G029300	TraesCS1A02G029300	-	1A:13762565-13768572	8_6_128	10_1_128	OK	3.97042	8.05696	1.02095	2.52318	5e-05	0.000707392	yes
TraesCS1A02G029800	TraesCS1A02G029800	-	1A:13861190-13862962	8_6_128	10_1_128	OK	5.31179	8.39316	0.660015	1.27223	0.0375	0.116387	no
TraesCS1A02G030000	TraesCS1A02G030000	-	1A:13979249-13980335	8_6_128	10_1_128	OK	39.7448	57.2372	0.526187	1.30236	0.02475	0.0868313	no
TraesCS1A02G030100	TraesCS1A02G030100	-	1A:14045677-14056197	8_6_128	10_1_128	OK	16.162	16.6213	0.0404242	0.105955	0.85625	0.915204	no
TraesCS1A02G030500	TraesCS1A02G030500	-	1A:14139690-14145914	8_6_128	10_1_128	OK	5.78273	4.09358	-0.498386	-0.838407	0.15235	0.304537	no
TraesCS1A02G030600	TraesCS1A02G030600	-	1A:14139690-14145914	8_6_128	10_1_128	OK	22.5336	20.2486	-0.15426	-0.236803	0.6776	0.794928	no
TraesCS1A02G030700	TraesCS1A02G030700	-	1A:14160321-14163255	8_6_128	10_1_128	OK	5.26468	9.21709	0.807965	1.72188	0.00385	0.0222449	yes
TraesCS1A02G031200	TraesCS1A02G031200	-	1A:14504223-14507920	8_6_128	10_1_128	OK	4.17033	7.22032	0.791904	1.82681	0.0022	0.0145741	yes
TraesCS1A02G032500	TraesCS1A02G032500	-	1A:14988540-14988944	8_6_128	10_1_128	OK	8.78043	3.84988	-1.18948	-1.33558	0.0214	0.0781019	no
TraesCS1A02G033000	TraesCS1A02G033000	-	1A:15430219-15437374	8_6_128	10_1_128	OK	1.68626	2.05129	0.282701	0.453387	0.42705	0.593457	no
TraesCS1A02G033100	TraesCS1A02G033100	-	1A:15438124-15441465	8_6_128	10_1_128	OK	11.8148	11.7029	-0.0137245	-0.032282	0.95715	0.975795	no
TraesCS1A02G033300	TraesCS1A02G033300	-	1A:16038483-16040057	8_6_128	10_1_128	OK	5.31947	2.41052	-1.14194	-0.981896	0.09735	0.224447	no
TraesCS1A02G033500	TraesCS1A02G033500	-	1A:16388444-16391082	8_6_128	10_1_128	OK	257.763	134.645	-0.936888	-2.32325	0.0002	0.00226387	yes
TraesCS1A02G033600	TraesCS1A02G033600	-	1A:16407007-16410201	8_6_128	10_1_128	OK	14.6703	15.3037	0.0609779	0.146537	0.79215	0.875093	no
TraesCS1A02G033800	TraesCS1A02G033800	-	1A:16432375-16436883	8_6_128	10_1_128	OK	1.49369	1.56486	0.0671549	0.102058	0.8521	0.912767	no
TraesCS1A02G034100	TraesCS1A02G034100	-	1A:16913590-16919361	8_6_128	10_1_128	OK	0.602678	0.375747	-0.681624	-0.862609	0.12935	0.272664	no
TraesCS1A02G034300	TraesCS1A02G034300	-	1A:16931433-16934477	8_6_128	10_1_128	OK	24.5574	19.1486	-0.358918	-0.902832	0.1162	0.253537	no
TraesCS1A02G034600	TraesCS1A02G034600	-	1A:17246749-17248420	8_6_128	10_1_128	OK	0.22738	1.00534	2.1445	1.74443	0.0119	0.0510511	no
TraesCS1A02G034700	TraesCS1A02G034700	-	1A:17257515-17258211	8_6_128	10_1_128	OK	0.251143	1.47491	2.55405	1.63623	0.0625	0.166286	no
TraesCS1A02G035000	TraesCS1A02G035000	-	1A:18289936-18293936	8_6_128	10_1_128	OK	4.45974	3.41385	-0.385561	-0.629087	0.26265	0.431982	no
TraesCS1A02G035200	TraesCS1A02G035200	-	1A:18460512-18462491	8_6_128	10_1_128	OK	2.55	1.59875	-0.673554	-0.965823	0.09645	0.223107	no
TraesCS1A02G035300	TraesCS1A02G035300	-	1A:18486338-18489620	8_6_128	10_1_128	OK	1.10902	0.968579	-0.195341	-0.187854	0.737	0.837125	no
TraesCS1A02G035500	TraesCS1A02G035500	-	1A:18989912-18994414	8_6_128	10_1_128	OK	26.4574	18.9261	-0.483291	-0.958777	0.0983	0.225777	no
TraesCS1A02G035600	TraesCS1A02G035600	-	1A:19062156-19063423	8_6_128	10_1_128	OK	7.07928	2.09431	-1.75713	-2.18416	0.00025	0.00269639	yes
TraesCS1A02G035800	TraesCS1A02G035800	-	1A:19895296-19897721	8_6_128	10_1_128	OK	151.911	133.814	-0.183004	-0.47614	0.40435	0.57236	no
TraesCS1A02G035900	TraesCS1A02G035900	-	1A:19929935-19933705	8_6_128	10_1_128	OK	2.27485	2.80683	0.303168	0.701189	0.226	0.392272	no
TraesCS1A02G036100	TraesCS1A02G036100	-	1A:20091098-20094848	8_6_128	10_1_128	OK	4.46996	10.8729	1.2824	3.13158	5e-05	0.000707392	yes
TraesCS1A02G036200	TraesCS1A02G036200	-	1A:20156564-20158534	8_6_128	10_1_128	OK	7.13085	7.58989	0.090005	0.172052	0.75765	0.850798	no
TraesCS1A02G036300	TraesCS1A02G036300	-	1A:20179710-20183942	8_6_128	10_1_128	OK	1.51979	1.39691	-0.121632	-0.21567	0.70545	0.814993	no
TraesCS1A02G036700	TraesCS1A02G036700	-	1A:20415991-20419223	8_6_128	10_1_128	OK	0.401935	0.570241	0.504609	0.410966	0.4942	0.65229	no
TraesCS1A02G037300	TraesCS1A02G037300	-	1A:20888600-20889881	8_6_128	10_1_128	OK	2.59078	3.00767	0.215256	0.27387	0.6433	0.76999	no
TraesCS1A02G037400	TraesCS1A02G037400	-	1A:20893784-20898393	8_6_128	10_1_128	OK	3.94107	2.93382	-0.425811	-0.585732	0.30735	0.478397	no
TraesCS1A02G037900	TraesCS1A02G037900	-	1A:20977275-20980680	8_6_128	10_1_128	OK	22.416	31.1717	0.475706	1.17602	0.0399	0.121607	no
TraesCS1A02G038100	TraesCS1A02G038100	-	1A:20998068-20998918	8_6_128	10_1_128	OK	177.44	63.3405	-1.48613	-3.58745	5e-05	0.000707392	yes
TraesCS1A02G038200	TraesCS1A02G038200	-	1A:21022730-21023627	8_6_128	10_1_128	OK	367.534	173.097	-1.0863	-2.51611	5e-05	0.000707392	yes
TraesCS1A02G038300	TraesCS1A02G038300	-	1A:21024514-21026280	8_6_128	10_1_128	OK	0.125096	0.418919	1.74363	0.896775	0.1205	0.259768	no
TraesCS1A02G038400	TraesCS1A02G038400	-	1A:21034868-21049127	8_6_128	10_1_128	OK	1.66204	1.55551	-0.0955723	-0.206897	0.7181	0.823856	no
TraesCS1A02G039100	TraesCS1A02G039100	-	1A:21281531-21285458	8_6_128	10_1_128	OK	1.41784	1.34956	-0.071204	-0.125047	0.82685	0.897017	no
TraesCS1A02G039200	TraesCS1A02G039200	-	1A:21322245-21335307	8_6_128	10_1_128	OK	1.9223	2.22179	0.208883	0.443664	0.44225	0.607317	no
TraesCS1A02G039400	TraesCS1A02G039400	-	1A:21618183-21626991	8_6_128	10_1_128	OK	4.45822	4.98118	0.160019	0.338971	0.55825	0.704082	no
TraesCS1A02G039800	TraesCS1A02G039800	-	1A:21985329-21987056	8_6_128	10_1_128	OK	0.752304	0.31063	-1.27612	-0.931165	0.127	0.269451	no
TraesCS1A02G039900	TraesCS1A02G039900	-	1A:22038187-22047331	8_6_128	10_1_128	OK	0.959729	1.21768	0.34344	0.431374	0.45465	0.618324	no
TraesCS1A02G040000	TraesCS1A02G040000	-	1A:22055421-22056147	8_6_128	10_1_128	OK	0.23677	0.374697	0.662235	0.391754	0.52085	0.673763	no
TraesCS1A02G040300	TraesCS1A02G040300	-	1A:22282322-22283710	8_6_128	10_1_128	OK	0.16754	0.371668	1.14951	0.662398	0.2884	0.459175	no
TraesCS1A02G040400	TraesCS1A02G040400	-	1A:22287726-22291553	8_6_128	10_1_128	OK	2.14113	2.96541	0.469856	0.957383	0.0987	0.226498	no
TraesCS1A02G040500	TraesCS1A02G040500	-	1A:22291725-22293776	8_6_128	10_1_128	OK	25.2508	13.8043	-0.871214	-1.87005	0.0012	0.0092147	yes
TraesCS1A02G040600	TraesCS1A02G040600	-	1A:22294834-22301515	8_6_128	10_1_128	OK	7.46505	13.7608	0.882338	2.27309	0.00015	0.00179774	yes
TraesCS1A02G040700	TraesCS1A02G040700	-	1A:22329071-22332422	8_6_128	10_1_128	OK	1.31525	2.98526	1.18252	2.14858	0.00095	0.00763615	yes
TraesCS1A02G040900	TraesCS1A02G040900	-	1A:22534634-22536459	8_6_128	10_1_128	OK	4.12559	1.47585	-1.48306	-2.15455	0.00085	0.00700985	yes
TraesCS1A02G041100	TraesCS1A02G041100	-	1A:22612226-22614080	8_6_128	10_1_128	OK	1.2116	2.56505	1.08207	2.1657	0.0002	0.00226387	yes
TraesCS1A02G041300	TraesCS1A02G041300	-	1A:22633430-22634135	8_6_128	10_1_128	OK	2.97409	1.37798	-1.1099	-1.04063	0.11615	0.253447	no
TraesCS1A02G041400	TraesCS1A02G041400	-	1A:22656560-22657221	8_6_128	10_1_128	OK	1.11267	0.487886	-1.1894	-0.654956	0.3025	0.47336	no
TraesCS1A02G042700	TraesCS1A02G042700	-	1A:23339465-23340670	8_6_128	10_1_128	OK	10.7474	17.5168	0.704747	1.43425	0.0163	0.0641607	no
TraesCS1A02G042800	TraesCS1A02G042800	-	1A:23420850-23422572	8_6_128	10_1_128	OK	0.617212	0.435062	-0.504546	-0.289854	0.7173	0.823329	no
TraesCS1A02G042900	TraesCS1A02G042900	-	1A:23816231-23818172	8_6_128	10_1_128	OK	0.804493	0.477876	-0.751445	-0.559107	0.29525	0.465905	no
TraesCS1A02G043200	TraesCS1A02G043200	-	1A:23966032-23970147	8_6_128	10_1_128	OK	9.89346	13.093	0.404245	0.953602	0.09875	0.226533	no
TraesCS1A02G043300	TraesCS1A02G043300	-	1A:24077189-24078148	8_6_128	10_1_128	OK	0.257482	0.506506	0.976109	0.611213	0.39415	0.563053	no
TraesCS1A02G043400	TraesCS1A02G043400	-	1A:24132680-24140137	8_6_128	10_1_128	OK	1.26351	1.75368	0.472947	0.710285	0.21005	0.37472	no
TraesCS1A02G043600	TraesCS1A02G043600	-	1A:24319201-24321534	8_6_128	10_1_128	OK	5.81334	6.52822	0.167321	0.343464	0.5438	0.6927	no
TraesCS1A02G043900	TraesCS1A02G043900	-	1A:24336653-24340722	8_6_128	10_1_128	OK	0.570371	0.411012	-0.472719	-0.372123	0.49845	0.655932	no
TraesCS1A02G044000	TraesCS1A02G044000	-	1A:24767087-24771266	8_6_128	10_1_128	OK	0.34837	0.630211	0.855215	0.859617	0.1336	0.2785	no
TraesCS1A02G044200	TraesCS1A02G044200	-	1A:24943571-24946478	8_6_128	10_1_128	OK	9.80963	7.61416	-0.365514	-0.785104	0.1731	0.331746	no
TraesCS1A02G044500	TraesCS1A02G044500	-	1A:25539195-25545141	8_6_128	10_1_128	OK	8.04495	9.65897	0.263787	0.666226	0.2584	0.427327	no
TraesCS1A02G044600	TraesCS1A02G044600	-	1A:25545345-25546110	8_6_128	10_1_128	OK	23.8993	16.3438	-0.548222	-1.01104	0.08385	0.202888	no
TraesCS1A02G044800	TraesCS1A02G044800	-	1A:25701412-25709229	8_6_128	10_1_128	OK	4.42233	6.65636	0.589927	1.41532	0.01615	0.0637907	no
TraesCS1A02G045300	TraesCS1A02G045300	-	1A:26958794-26962687	8_6_128	10_1_128	OK	1.79276	3.45318	0.945745	2.00224	0.0008	0.00668193	yes
TraesCS1A02G045400	TraesCS1A02G045400	-	1A:26965565-26971307	8_6_128	10_1_128	OK	9.25195	8.09027	-0.19357	-0.478462	0.4043	0.572317	no
TraesCS1A02G045700	TraesCS1A02G045700	-	1A:27249155-27253937	8_6_128	10_1_128	OK	123.809	115.19	-0.104096	-0.259681	0.64235	0.769297	no
TraesCS1A02G045800	TraesCS1A02G045800	-	1A:27258230-27261032	8_6_128	10_1_128	OK	22.989	27.3202	0.249028	0.616892	0.28945	0.460329	no
TraesCS1A02G046300	TraesCS1A02G046300	-	1A:27752742-27757377	8_6_128	10_1_128	OK	0.421799	0.491478	0.220571	0.249976	0.66405	0.785392	no
TraesCS1A02G046400	TraesCS1A02G046400	-	1A:28360780-28364801	8_6_128	10_1_128	OK	0.3729	1.76237	2.24065	3.02042	5e-05	0.000707392	yes
TraesCS1A02G046500	TraesCS1A02G046500	-	1A:28610240-28620653	8_6_128	10_1_128	OK	1.033	2.28352	1.14442	2.27631	5e-05	0.000707392	yes
TraesCS1A02G046600	TraesCS1A02G046600	-	1A:28623295-28626864	8_6_128	10_1_128	OK	8.20573	16.9927	1.05021	2.37216	5e-05	0.000707392	yes
TraesCS1A02G046800	TraesCS1A02G046800	-	1A:28708158-28710773	8_6_128	10_1_128	OK	1.43552	2.01023	0.485788	0.704142	0.2333	0.400409	no
TraesCS1A02G046900	TraesCS1A02G046900	-	1A:28716138-28717569	8_6_128	10_1_128	OK	1.33451	1.10266	-0.275325	-0.25279	0.667	0.787615	no
TraesCS1A02G047000	TraesCS1A02G047000	-	1A:28757073-28763216	8_6_128	10_1_128	OK	4.06593	6.59588	0.697979	1.68912	0.00365	0.0213205	yes
TraesCS1A02G047200	TraesCS1A02G047200	-	1A:29186382-29192077	8_6_128	10_1_128	OK	1.17073	1.92651	0.71858	1.40251	0.02005	0.0746379	no
TraesCS1A02G047500	TraesCS1A02G047500	-	1A:29607627-29612226	8_6_128	10_1_128	OK	2.34032	2.90992	0.314274	0.598922	0.29345	0.464111	no
TraesCS1A02G048200	TraesCS1A02G048200	-	1A:29993437-29996447	8_6_128	10_1_128	OK	0.351813	0.373934	0.0879759	0.0887316	0.87655	0.928175	no
TraesCS1A02G048600	TraesCS1A02G048600	-	1A:30179973-30190054	8_6_128	10_1_128	OK	0.979849	2.32875	1.24892	1.89859	0.00135	0.0100645	yes
TraesCS1A02G048700	TraesCS1A02G048700	-	1A:30196595-30197675	8_6_128	10_1_128	OK	20.1205	15.2732	-0.397667	-0.739032	0.18765	0.349373	no
TraesCS1A02G048900	TraesCS1A02G048900	-	1A:30294165-30295059	8_6_128	10_1_128	OK	4.96552	2.72091	-0.867853	-0.938118	0.1226	0.262939	no
TraesCS1A02G049000	TraesCS1A02G049000	-	1A:30636156-30638406	8_6_128	10_1_128	OK	0.173687	0.374019	1.10662	0.593163	0.2773	0.447673	no
TraesCS1A02G049300	TraesCS1A02G049300	-	1A:30793887-30805600	8_6_128	10_1_128	OK	1.74133	2.31639	0.411683	0.994612	0.0945	0.220024	no
TraesCS1A02G049600	TraesCS1A02G049600	-	1A:31252423-31254526	8_6_128	10_1_128	OK	2.13254	7.01991	1.71888	2.67229	0.1306	0.274383	no
TraesCS1A02G049700	TraesCS1A02G049700	-	1A:31778439-31781938	8_6_128	10_1_128	OK	25.0655	19.4294	-0.367462	-0.908829	0.11515	0.251946	no
TraesCS1A02G050100	TraesCS1A02G050100	-	1A:32084706-32089178	8_6_128	10_1_128	OK	2.74632	6.77512	1.30274	2.5277	0.0001	0.00128038	yes
TraesCS1A02G050400	TraesCS1A02G050400	-	1A:32260042-32262299	8_6_128	10_1_128	OK	0.333462	0.674017	1.01526	0.81781	0.1852	0.346332	no
TraesCS1A02G050900	TraesCS1A02G050900	-	1A:32454116-32455183	8_6_128	10_1_128	OK	7.7803	3.3248	-1.22656	-1.75775	0.0051	0.0273761	yes
TraesCS1A02G051300	TraesCS1A02G051300	-	1A:32890599-32894593	8_6_128	10_1_128	OK	8.98222	9.89485	0.139607	0.36151	0.53395	0.684884	no
TraesCS1A02G051500	TraesCS1A02G051500	-	1A:33019232-33022457	8_6_128	10_1_128	OK	11.0954	17.3125	0.641856	1.56709	0.0066	0.0331805	yes
TraesCS1A02G051600	TraesCS1A02G051600	-	1A:33226676-33229752	8_6_128	10_1_128	OK	0.499589	0.467743	-0.095026	-0.0936908	0.87495	0.927157	no
TraesCS1A02G051700	TraesCS1A02G051700	-	1A:33370766-33373330	8_6_128	10_1_128	OK	15.4949	33.4422	1.10987	2.56855	5e-05	0.000707392	yes
TraesCS1A02G051800	TraesCS1A02G051800	-	1A:33373635-33374973	8_6_128	10_1_128	OK	0.91734	0.643463	-0.511599	-0.365121	0.64945	0.774829	no
TraesCS1A02G051900	TraesCS1A02G051900	-	1A:33375412-33377767	8_6_128	10_1_128	OK	38.6962	27.4598	-0.49487	-1.01512	0.07595	0.189805	no
TraesCS1A02G052000	TraesCS1A02G052000	-	1A:33397500-33398955	8_6_128	10_1_128	OK	0.742848	0.784422	0.0785635	0.0637555	0.91705	0.95284	no
TraesCS1A02G052100	TraesCS1A02G052100	-	1A:34146865-34149852	8_6_128	10_1_128	OK	6.16926	6.42201	0.0579266	0.0945226	0.86645	0.921444	no
TraesCS1A02G052200	TraesCS1A02G052200	-	1A:34158621-34174068	8_6_128	10_1_128	OK	7.0386	6.80457	-0.0487839	-0.123042	0.8346	0.902089	no
TraesCS1A02G052300	TraesCS1A02G052300	-	1A:34406138-34410005	8_6_128	10_1_128	OK	12.645	8.50414	-0.572335	-1.31799	0.02175	0.0790416	no
TraesCS1A02G052400	TraesCS1A02G052400	-	1A:34425460-34427079	8_6_128	10_1_128	OK	0.196759	0.373626	0.925168	0.440943	0.4038	0.571819	no
TraesCS1A02G053600	TraesCS1A02G053600	-	1A:35528836-35533934	8_6_128	10_1_128	OK	0.0807981	0.595458	2.88161	1.56849	0.2505	0.418733	no
TraesCS1A02G054000	TraesCS1A02G054000	-	1A:35542717-35543825	8_6_128	10_1_128	OK	3.13774	3.4283	0.127767	0.15015	0.79895	0.879595	no
TraesCS1A02G054300	TraesCS1A02G054300	-	1A:35931963-35936127	8_6_128	10_1_128	OK	1.10782	1.5386	0.473895	0.94752	0.09415	0.219491	no
TraesCS1A02G054400	TraesCS1A02G054400	-	1A:35937733-35944326	8_6_128	10_1_128	OK	7.56804	5.10223	-0.568791	-1.45943	0.01245	0.0526869	no
TraesCS1A02G054900	TraesCS1A02G054900	-	1A:36267234-36271054	8_6_128	10_1_128	OK	2.86276	4.98446	0.800033	1.73585	0.0027	0.0169765	yes
TraesCS1A02G055000	TraesCS1A02G055000	-	1A:36271324-36278335	8_6_128	10_1_128	OK	1.76929	4.1969	1.24616	2.43399	0.0002	0.00226387	yes
TraesCS1A02G055100	TraesCS1A02G055100	-	1A:36271324-36278335	8_6_128	10_1_128	OK	0.84038	2.12636	1.33927	0.522605	0.64845	0.773938	no
TraesCS1A02G055200	TraesCS1A02G055200	-	1A:36278600-36281199	8_6_128	10_1_128	OK	5.62898	8.88093	0.657839	1.37563	0.01625	0.0640463	no
TraesCS1A02G055400	TraesCS1A02G055400	-	1A:36561932-36569908	8_6_128	10_1_128	OK	5.73397	6.36993	0.151742	0.388713	0.5054	0.66172	no
TraesCS1A02G056100	TraesCS1A02G056100	-	1A:36761838-36763635	8_6_128	10_1_128	OK	5.12951	2.62185	-0.968237	-1.38679	0.01765	0.0679731	no
TraesCS1A02G056200	TraesCS1A02G056200	-	1A:36765923-36766338	8_6_128	10_1_128	OK	1.37925	2.40766	0.803742	0.516637	0.4744	0.635293	no
TraesCS1A02G056400	TraesCS1A02G056400	-	1A:36769723-36770407	8_6_128	10_1_128	OK	5.22095	2.44259	-1.0959	-1.11053	0.0605	0.162498	no
TraesCS1A02G056500	TraesCS1A02G056500	-	1A:36772139-36774424	8_6_128	10_1_128	OK	6.34326	8.55487	0.431521	0.901677	0.1265	0.268665	no
TraesCS1A02G056600	TraesCS1A02G056600	-	1A:36776372-36780640	8_6_128	10_1_128	OK	2.37102	3.91448	0.723314	0.802985	0.13735	0.283741	no
TraesCS1A02G056900	TraesCS1A02G056900	-	1A:36839919-36840861	8_6_128	10_1_128	OK	1.41641	2.07997	0.554323	0.498559	0.39525	0.563973	no
TraesCS1A02G057100	TraesCS1A02G057100	-	1A:37465849-37468260	8_6_128	10_1_128	OK	0.464865	0.818758	0.816624	1.14675	0.06675	0.173882	no
TraesCS1A02G057200	TraesCS1A02G057200	-	1A:37478205-37481881	8_6_128	10_1_128	OK	14.8395	25.2477	0.766715	1.9413	0.0008	0.00668193	yes
TraesCS1A02G057900	TraesCS1A02G057900	-	1A:38366743-38368653	8_6_128	10_1_128	OK	0.275918	0.51202	0.891959	0.691123	0.22275	0.388698	no
TraesCS1A02G058200	TraesCS1A02G058200	-	1A:38711993-38715061	8_6_128	10_1_128	OK	0.955263	2.30877	1.27315	1.94203	0.00045	0.0042861	yes
TraesCS1A02G058300	TraesCS1A02G058300	-	1A:38717932-38718693	8_6_128	10_1_128	OK	28.7994	7.98719	-1.85028	-2.5915	0.0009	0.00731625	yes
TraesCS1A02G058400	TraesCS1A02G058400	-	1A:38728806-38733500	8_6_128	10_1_128	OK	33.3291	24.6344	-0.436106	-1.08361	0.0622	0.165784	no
TraesCS1A02G058500	TraesCS1A02G058500	-	1A:39348699-39357763	8_6_128	10_1_128	OK	0.806611	0.614693	-0.392006	-0.378306	0.51545	0.669701	no
TraesCS1A02G058600	TraesCS1A02G058600	-	1A:39402526-39410027	8_6_128	10_1_128	OK	2.10041	0.991275	-1.08331	-1.88056	0.0038	0.0220195	yes
TraesCS1A02G058700	TraesCS1A02G058700	-	1A:39402526-39410027	8_6_128	10_1_128	OK	0.317706	0.644272	1.01998	0.546434	0.3572	0.52767	no
TraesCS1A02G058900	TraesCS1A02G058900	-	1A:39649613-39651876	8_6_128	10_1_128	OK	0.22248	0.749397	1.75205	1.36562	0.2301	0.396898	no
TraesCS1A02G059100	TraesCS1A02G059100	-	1A:39870473-39872241	8_6_128	10_1_128	OK	3.63116	5.06582	0.480362	0.779662	0.17615	0.335499	no
TraesCS1A02G059200	TraesCS1A02G059200	-	1A:39892911-39894955	8_6_128	10_1_128	OK	1.0488	3.11136	1.5688	1.59047	0.017	0.0662072	no
TraesCS1A02G060100	TraesCS1A02G060100	-	1A:41357283-41362423	8_6_128	10_1_128	OK	3.85824	3.04233	-0.342765	-0.714028	0.1985	0.362817	no
TraesCS1A02G060500	TraesCS1A02G060500	-	1A:41712134-41714118	8_6_128	10_1_128	OK	2.9876	2.97733	-0.00496488	-0.00859426	0.9891	0.992757	no
TraesCS1A02G060600	TraesCS1A02G060600	-	1A:41740300-41745063	8_6_128	10_1_128	OK	5.55623	2.54892	-1.12422	-2.30125	0.00015	0.00179774	yes
TraesCS1A02G060700	TraesCS1A02G060700	-	1A:41747500-41750050	8_6_128	10_1_128	OK	11.7987	7.13958	-0.724718	-1.59621	0.0069	0.0343175	yes
TraesCS1A02G061600	TraesCS1A02G061600	-	1A:42217456-42220780	8_6_128	10_1_128	OK	0.195939	0.580893	1.56787	1.30494	0.11905	0.257694	no
TraesCS1A02G061700	TraesCS1A02G061700	-	1A:42251605-42256435	8_6_128	10_1_128	OK	9.60788	23.8709	1.31296	2.71698	5e-05	0.000707392	yes
TraesCS1A02G062100	TraesCS1A02G062100	-	1A:42546062-42550350	8_6_128	10_1_128	OK	50.5833	54.569	0.10942	0.27427	0.62255	0.753994	no
TraesCS1A02G062200	TraesCS1A02G062200	-	1A:42603253-42603901	8_6_128	10_1_128	OK	0.39398	0.392869	-0.00407646	-0.00235941	0.89555	0.93995	no
TraesCS1A02G062400	TraesCS1A02G062400	-	1A:42643125-42668396	8_6_128	10_1_128	OK	4.44452	3.62671	-0.293366	-0.583954	0.30325	0.474124	no
TraesCS1A02G063300	TraesCS1A02G063300	-	1A:44363598-44367067	8_6_128	10_1_128	OK	0.254922	0.398346	0.643968	0.606753	0.27055	0.440683	no
TraesCS1A02G063500	TraesCS1A02G063500	-	1A:44406438-44407943	8_6_128	10_1_128	OK	3.48227	3.39689	-0.0358127	-0.0505669	0.9316	0.961151	no
TraesCS1A02G063600	TraesCS1A02G063600	-	1A:44408100-44412013	8_6_128	10_1_128	OK	1.60803	2.33701	0.539369	1.10458	0.0611	0.16355	no
TraesCS1A02G064000	TraesCS1A02G064000	-	1A:45543087-45548553	8_6_128	10_1_128	OK	20.0096	18.6077	-0.104794	-0.262299	0.6429	0.769781	no
TraesCS1A02G064100	TraesCS1A02G064100	-	1A:45793605-45797826	8_6_128	10_1_128	OK	13.6308	18.8087	0.464535	1.18095	0.04015	0.122158	no
TraesCS1A02G064900	TraesCS1A02G064900	-	1A:47201866-47207696	8_6_128	10_1_128	OK	0.967285	1.30782	0.435147	0.456598	0.40875	0.576495	no
TraesCS1A02G065300	TraesCS1A02G065300	-	1A:47578259-47587723	8_6_128	10_1_128	OK	2.07261	2.8544	0.461738	0.914399	0.1084	0.241507	no
TraesCS1A02G065500	TraesCS1A02G065500	-	1A:47799452-47806227	8_6_128	10_1_128	OK	1.84746	2.46937	0.418598	0.22513	0.78075	0.866835	no
TraesCS1A02G065600	TraesCS1A02G065600	-	1A:47823748-47827916	8_6_128	10_1_128	OK	0.497909	0.498188	0.000806278	0.00118493	0.99305	0.994797	no
TraesCS1A02G065700	TraesCS1A02G065700	-	1A:48575893-48591514	8_6_128	10_1_128	OK	3.71575	6.7454	0.86025	2.146	0.00025	0.00269639	yes
TraesCS1A02G065800	TraesCS1A02G065800	-	1A:48592863-48594183	8_6_128	10_1_128	OK	5.13857	3.74943	-0.454696	-0.59236	0.302	0.472819	no
TraesCS1A02G065900	TraesCS1A02G065900	-	1A:48703229-48707143	8_6_128	10_1_128	OK	0	0.997519	inf	#NAME?	5e-05	0.000707392	yes
TraesCS1A02G066200	TraesCS1A02G066200	-	1A:48783667-48786472	8_6_128	10_1_128	OK	37.721	22.6022	-0.738903	-1.8012	0.00345	0.0204191	yes
TraesCS1A02G066300	TraesCS1A02G066300	-	1A:48966061-48979283	8_6_128	10_1_128	OK	0.409461	0.566176	0.467526	0.575473	0.30655	0.477536	no
TraesCS1A02G066400	TraesCS1A02G066400	-	1A:48979588-48982811	8_6_128	10_1_128	OK	0.0170184	0.713007	5.38875	2.02113	0.20925	0.37389	no
TraesCS1A02G066600	TraesCS1A02G066600	-	1A:48998936-48999728	8_6_128	10_1_128	OK	0.129308	0.3801	1.55556	0.950893	0.3008	0.47169	no
TraesCS1A02G066700	TraesCS1A02G066700	-	1A:49096240-49103221	8_6_128	10_1_128	OK	0.621934	0.60427	-0.0415679	-0.042957	0.93415	0.962602	no
TraesCS1A02G066800	TraesCS1A02G066800	-	1A:49096240-49103221	8_6_128	10_1_128	OK	3.21801	7.03429	1.12824	1.8615	0.0021	0.0140591	yes
TraesCS1A02G066900	TraesCS1A02G066900	-	1A:49149509-49154022	8_6_128	10_1_128	OK	3.39723	10.9728	1.6915	4.066	5e-05	0.000707392	yes
TraesCS1A02G067200	TraesCS1A02G067200	-	1A:49251326-49254104	8_6_128	10_1_128	OK	1.59411	1.97436	0.308632	0.540166	0.34965	0.520381	no
TraesCS1A02G067300	TraesCS1A02G067300	-	1A:49269258-49288855	8_6_128	10_1_128	OK	2.12665	2.73631	0.363652	0.932058	0.1103	0.244521	no
TraesCS1A02G068000	TraesCS1A02G068000	-	1A:49365310-49367228	8_6_128	10_1_128	OK	9.36057	7.52844	-0.314245	-0.593518	0.29645	0.467278	no
TraesCS1A02G068200	TraesCS1A02G068200	-	1A:49516729-49518411	8_6_128	10_1_128	OK	1.17994	0.189325	-2.63977	-2.50355	0.0693	0.178397	no
TraesCS1A02G068300	TraesCS1A02G068300	-	1A:49526824-49535943	8_6_128	10_1_128	OK	1.18651	4.08029	1.78195	3.55202	5e-05	0.000707392	yes
TraesCS1A02G068400	TraesCS1A02G068400	-	1A:49896640-49897878	8_6_128	10_1_128	OK	0.307015	0.599379	0.965162	0.613495	0.37325	0.543366	no
TraesCS1A02G068500	TraesCS1A02G068500	-	1A:49960687-49961536	8_6_128	10_1_128	OK	0.60463	0.693876	0.198625	0.139095	0.8629	0.91947	no
TraesCS1A02G069300	TraesCS1A02G069300	-	1A:51700020-51707185	8_6_128	10_1_128	OK	5.93609	14.7373	1.31188	3.07902	5e-05	0.000707392	yes
TraesCS1A02G069400	TraesCS1A02G069400	-	1A:52056089-52060042	8_6_128	10_1_128	OK	4.93932	7.41578	0.586287	1.31392	0.02445	0.0860855	no
TraesCS1A02G069500	TraesCS1A02G069500	-	1A:52228529-52232086	8_6_128	10_1_128	OK	0.616279	0.345937	-0.833073	-0.714694	0.2253	0.391572	no
TraesCS1A02G069600	TraesCS1A02G069600	-	1A:52235910-52238246	8_6_128	10_1_128	OK	15.1664	27.2877	0.847368	2.09438	0.00035	0.00352739	yes
TraesCS1A02G069700	TraesCS1A02G069700	-	1A:52453834-52459566	8_6_128	10_1_128	OK	2.95201	2.70295	-0.127162	-0.217321	0.7034	0.813702	no
TraesCS1A02G069900	TraesCS1A02G069900	-	1A:52519640-52520791	8_6_128	10_1_128	OK	11.4995	12.6797	0.140944	0.317494	0.5747	0.716614	no
TraesCS1A02G070100	TraesCS1A02G070100	-	1A:52559622-52563522	8_6_128	10_1_128	OK	0.236159	0.334035	0.500242	0.737184	0.2299	0.396718	no
TraesCS1A02G070300	TraesCS1A02G070300	-	1A:53032273-53037595	8_6_128	10_1_128	OK	6.59161	6.20686	-0.0867691	-0.17869	0.7537	0.848232	no
TraesCS1A02G070400	TraesCS1A02G070400	-	1A:53187273-53189460	8_6_128	10_1_128	OK	2.52763	3.9447	0.64213	0.918657	0.1256	0.26733	no
TraesCS1A02G070600	TraesCS1A02G070600	-	1A:53454197-53457285	8_6_128	10_1_128	OK	2.24116	2.91089	0.377214	0.516154	0.3704	0.540775	no
TraesCS1A02G070900	TraesCS1A02G070900	-	1A:53674141-53677477	8_6_128	10_1_128	OK	1.77152	1.12212	-0.658766	-0.825511	0.1302	0.273731	no
TraesCS1A02G071100	TraesCS1A02G071100	-	1A:53850044-53859233	8_6_128	10_1_128	OK	1.68195	1.3097	-0.360893	-0.73433	0.18805	0.349904	no
TraesCS1A02G071300	TraesCS1A02G071300	-	1A:53903908-53912680	8_6_128	10_1_128	OK	0.706197	1.2243	0.793814	1.47676	0.01755	0.0677137	no
TraesCS1A02G071400	TraesCS1A02G071400	-	1A:53993671-53997512	8_6_128	10_1_128	OK	1.44346	3.31124	1.19784	1.002	0.0645	0.169826	no
TraesCS1A02G071500	TraesCS1A02G071500	-	1A:54000805-54002679	8_6_128	10_1_128	OK	1.25087	6.88343	2.4602	2.4382	0.00075	0.00634736	yes
TraesCS1A02G071700	TraesCS1A02G071700	-	1A:54022013-54027441	8_6_128	10_1_128	OK	1.51491	1.87724	0.309378	0.611525	0.28115	0.451717	no
TraesCS1A02G071800	TraesCS1A02G071800	-	1A:54074820-54077829	8_6_128	10_1_128	OK	21.1516	12.5714	-0.750622	-1.91428	0.0006	0.00533516	yes
TraesCS1A02G072000	TraesCS1A02G072000	-	1A:54349174-54355250	8_6_128	10_1_128	OK	20.7043	19.0539	-0.119847	-0.309282	0.58935	0.728254	no
TraesCS1A02G072200	TraesCS1A02G072200	-	1A:54458834-54463277	8_6_128	10_1_128	OK	4.62089	7.27381	0.654542	1.28922	0.02325	0.0830075	no
TraesCS1A02G072600	TraesCS1A02G072600	-	1A:56617367-56618763	8_6_128	10_1_128	OK	53.4546	74.9893	0.488373	1.27214	0.0311	0.102486	no
TraesCS1A02G072800	TraesCS1A02G072800	-	1A:56917863-56924080	8_6_128	10_1_128	OK	1.35986	0.515907	-1.39828	-1.21871	0.04865	0.139555	no
TraesCS1A02G073000	TraesCS1A02G073000	-	1A:57189793-57192224	8_6_128	10_1_128	OK	1.62034	2.34005	0.530246	0.759572	0.1814	0.341712	no
TraesCS1A02G073100	TraesCS1A02G073100	-	1A:57192367-57194346	8_6_128	10_1_128	OK	0.923102	0.809475	-0.189503	-0.166145	0.77455	0.862424	no
TraesCS1A02G073300	TraesCS1A02G073300	-	1A:57209811-57212757	8_6_128	10_1_128	OK	0.42979	1.9067	2.14937	2.04376	0.0034	0.0202097	yes
TraesCS1A02G073400	TraesCS1A02G073400	-	1A:57302733-57307922	8_6_128	10_1_128	OK	2.25397	2.19875	-0.0357857	-0.066369	0.90855	0.947806	no
TraesCS1A02G073500	TraesCS1A02G073500	-	1A:57390210-57394799	8_6_128	10_1_128	OK	1.30088	1.90265	0.548523	0.717637	0.22615	0.392439	no
TraesCS1A02G073900	TraesCS1A02G073900	-	1A:57634277-57635926	8_6_128	10_1_128	OK	2.20623	6.67567	1.59733	2.05	0.0005	0.00463467	yes
TraesCS1A02G074100	TraesCS1A02G074100	-	1A:57680536-57681868	8_6_128	10_1_128	OK	1.40307	0.186699	-2.9098	-1.77844	0.01515	0.0608967	no
TraesCS1A02G074400	TraesCS1A02G074400	-	1A:57763650-57769710	8_6_128	10_1_128	OK	3.77421	5.63558	0.578392	1.34026	0.0211	0.0773569	no
TraesCS1A02G074800	TraesCS1A02G074800	-	1A:58123310-58125910	8_6_128	10_1_128	OK	11.872	14.3126	0.269715	0.648566	0.264	0.433307	no
TraesCS1A02G075000	TraesCS1A02G075000	-	1A:58170680-58178010	8_6_128	10_1_128	OK	7.65511	8.14767	0.0899657	0.228221	0.69085	0.804397	no
TraesCS1A02G075100	TraesCS1A02G075100	-	1A:58199788-58204396	8_6_128	10_1_128	OK	5.76095	4.53875	-0.344011	-0.724907	0.21015	0.37483	no
TraesCS1A02G075200	TraesCS1A02G075200	-	1A:58287901-58291029	8_6_128	10_1_128	OK	0.636243	2.1705	1.77038	1.93406	0.0044	0.0245959	yes
TraesCS1A02G075500	TraesCS1A02G075500	-	1A:58481571-58484867	8_6_128	10_1_128	OK	0.174757	0.405694	1.21504	1.03552	0.07645	0.190497	no
TraesCS1A02G075600	TraesCS1A02G075600	-	1A:58701489-58716429	8_6_128	10_1_128	OK	2.36094	2.20993	-0.095363	-0.225761	0.69675	0.808738	no
TraesCS1A02G075700	TraesCS1A02G075700	-	1A:58748069-58753312	8_6_128	10_1_128	OK	13.0476	15.1264	0.213288	0.536696	0.3544	0.524989	no
TraesCS1A02G076000	TraesCS1A02G076000	-	1A:58902276-58908361	8_6_128	10_1_128	OK	3.41631	3.46577	0.0207385	0.0490378	0.9333	0.96205	no
TraesCS1A02G076100	TraesCS1A02G076100	-	1A:58931327-58934940	8_6_128	10_1_128	OK	9.69206	12.1957	0.331501	0.681529	0.24395	0.411765	no
TraesCS1A02G076400	TraesCS1A02G076400	-	1A:59130570-59138769	8_6_128	10_1_128	OK	1.79261	3.10376	0.791954	1.49185	0.0117	0.0504315	no
TraesCS1A02G076700	TraesCS1A02G076700	-	1A:59507511-59510257	8_6_128	10_1_128	OK	0.0534443	3.752	6.13348	3.83855	0.07635	0.190354	no
TraesCS1A02G076900	TraesCS1A02G076900	-	1A:59613356-59616276	8_6_128	10_1_128	OK	11.1607	17.3346	0.635223	1.57438	0.00675	0.0337564	yes
TraesCS1A02G077200	TraesCS1A02G077200	-	1A:59856966-59860644	8_6_128	10_1_128	OK	9.42681	12.4045	0.396022	1.02125	0.0781	0.193315	no
TraesCS1A02G077500	TraesCS1A02G077500	-	1A:60351392-60353968	8_6_128	10_1_128	OK	9.19771	11.4273	0.313134	0.687142	0.2315	0.398461	no
TraesCS1A02G077600	TraesCS1A02G077600	-	1A:60354402-60358841	8_6_128	10_1_128	OK	2.15898	2.3067	0.0954838	0.202135	0.7293	0.83137	no
TraesCS1A02G077700	TraesCS1A02G077700	-	1A:60537166-60540748	8_6_128	10_1_128	OK	224.616	153.483	-0.549386	-1.26528	0.02905	0.0976023	no
TraesCS1A02G077800	TraesCS1A02G077800	-	1A:60735129-60738949	8_6_128	10_1_128	OK	3.80644	1.14907	-1.72798	-1.83707	0.0044	0.0245959	yes
TraesCS1A02G078100	TraesCS1A02G078100	-	1A:60954700-60956424	8_6_128	10_1_128	OK	28.4267	23.2807	-0.288115	-0.701285	0.21685	0.382226	no
TraesCS1A02G078200	TraesCS1A02G078200	-	1A:61008915-61010405	8_6_128	10_1_128	OK	1.58977	1.63567	0.0410611	0.0442876	0.94025	0.96606	no
TraesCS1A02G078300	TraesCS1A02G078300	-	1A:61026063-61028089	8_6_128	10_1_128	OK	0.299052	0.581639	0.959725	0.48748	0.47355	0.634667	no
TraesCS1A02G078700	TraesCS1A02G078700	-	1A:61384568-61391833	8_6_128	10_1_128	OK	8.01808	7.57686	-0.0816559	-0.167843	0.7681	0.858088	no
TraesCS1A02G078800	TraesCS1A02G078800	-	1A:61575767-61577009	8_6_128	10_1_128	OK	94.8713	118.411	0.319754	0.808864	0.1565	0.310133	no
TraesCS1A02G078900	TraesCS1A02G078900	-	1A:61713577-61714898	8_6_128	10_1_128	OK	3.42558	3.02637	-0.17876	-0.240905	0.6792	0.79613	no
TraesCS1A02G079300	TraesCS1A02G079300	-	1A:62014081-62014939	8_6_128	10_1_128	OK	0.927798	0.404411	-1.19799	-0.70224	0.4202	0.587184	no
TraesCS1A02G079400	TraesCS1A02G079400	-	1A:62021322-62024237	8_6_128	10_1_128	OK	2.26204	8.56363	1.9206	3.23537	5e-05	0.000707392	yes
TraesCS1A02G079700	TraesCS1A02G079700	-	1A:62609728-62614089	8_6_128	10_1_128	OK	5.57759	9.96906	0.837817	2.0496	0.0009	0.00731625	yes
TraesCS1A02G079800	TraesCS1A02G079800	-	1A:62614212-62617255	8_6_128	10_1_128	OK	1.10251	0.940583	-0.229165	-0.339032	0.55285	0.699854	no
TraesCS1A02G079900	TraesCS1A02G079900	-	1A:62794171-62794483	8_6_128	10_1_128	OK	13.935	5.57625	-1.32135	-1.34459	0.02595	0.0898582	no
TraesCS1A02G080000	TraesCS1A02G080000	-	1A:63004798-63005566	8_6_128	10_1_128	OK	1.80969	1.4497	-0.319994	-0.298908	0.6987	0.810192	no
TraesCS1A02G080100	TraesCS1A02G080100	-	1A:63045955-63047438	8_6_128	10_1_128	OK	5.46792	3.91592	-0.48164	-0.752356	0.18755	0.349242	no
TraesCS1A02G080200	TraesCS1A02G080200	-	1A:63050621-63053515	8_6_128	10_1_128	OK	0.752545	1.04829	0.478184	0.791651	0.1833	0.343986	no
TraesCS1A02G080300	TraesCS1A02G080300	-	1A:63057502-63062305	8_6_128	10_1_128	OK	1.3509	1.1514	-0.230525	-0.3593	0.52075	0.673694	no
TraesCS1A02G080600	TraesCS1A02G080600	-	1A:63475811-63481063	8_6_128	10_1_128	OK	0.10573	0.336042	1.66826	1.20538	0.0347	0.110392	no
TraesCS1A02G080700	TraesCS1A02G080700	-	1A:63741494-63747947	8_6_128	10_1_128	OK	2.88192	6.24064	1.11467	2.3705	0.0001	0.00128038	yes
TraesCS1A02G081200	TraesCS1A02G081200	-	1A:64404584-64414503	8_6_128	10_1_128	OK	5.34458	10.7381	1.00659	1.87854	0.00125	0.00948579	yes
TraesCS1A02G081300	TraesCS1A02G081300	-	1A:64593509-64600216	8_6_128	10_1_128	OK	7.98054	8.67646	0.120619	0.31223	0.5846	0.724387	no
TraesCS1A02G081400	TraesCS1A02G081400	-	1A:64692228-64694087	8_6_128	10_1_128	OK	4.61382	7.61087	0.722099	1.49825	0.00925	0.0426699	yes
TraesCS1A02G081600	TraesCS1A02G081600	-	1A:64835536-64837007	8_6_128	10_1_128	OK	0.786937	0.483867	-0.701638	-0.5479	0.3881	0.55762	no
TraesCS1A02G081700	TraesCS1A02G081700	-	1A:64838563-64839988	8_6_128	10_1_128	OK	0.54516	0.321317	-0.762681	-0.534613	0.36785	0.538256	no
TraesCS1A02G082000	TraesCS1A02G082000	-	1A:65261476-65265780	8_6_128	10_1_128	OK	7.50318	24.9751	1.73492	4.32623	5e-05	0.000707392	yes
TraesCS1A02G082100	TraesCS1A02G082100	-	1A:65266306-65268355	8_6_128	10_1_128	OK	3.00602	2.56928	-0.226491	-0.289387	0.6109	0.745025	no
TraesCS1A02G082200	TraesCS1A02G082200	-	1A:65391962-65393451	8_6_128	10_1_128	OK	4.15812	7.70065	0.889049	1.40057	0.01785	0.0685706	no
TraesCS1A02G082300	TraesCS1A02G082300	-	1A:65615816-65616636	8_6_128	10_1_128	OK	32.5112	16.9553	-0.939203	-2.01556	0.00095	0.00763615	yes
TraesCS1A02G082500	TraesCS1A02G082500	-	1A:65758590-65759654	8_6_128	10_1_128	OK	4.2538	3.85042	-0.143733	-0.300764	0.61685	0.749904	no
TraesCS1A02G082600	TraesCS1A02G082600	-	1A:65790412-65795583	8_6_128	10_1_128	OK	6.36568	5.51744	-0.206315	-0.42379	0.4587	0.621808	no
TraesCS1A02G082700	TraesCS1A02G082700	-	1A:65798875-65800185	8_6_128	10_1_128	OK	8.73408	4.73538	-0.883177	-1.4376	0.01665	0.0651718	no
TraesCS1A02G083000	TraesCS1A02G083000	-	1A:66174939-66177799	8_6_128	10_1_128	OK	12.7307	9.51618	-0.419861	-0.920738	0.1076	0.240176	no
TraesCS1A02G083100	TraesCS1A02G083100	-	1A:66892109-66894637	8_6_128	10_1_128	OK	9.64253	14.9296	0.630691	1.59542	0.00535	0.0283772	yes
TraesCS1A02G083300	TraesCS1A02G083300	-	1A:67467267-67469443	8_6_128	10_1_128	OK	0.659516	0.709553	0.105502	0.0833354	0.89045	0.936577	no
TraesCS1A02G083400	TraesCS1A02G083400	-	1A:67683224-67687269	8_6_128	10_1_128	OK	29.6679	23.0854	-0.361921	-0.880834	0.1177	0.255648	no
TraesCS1A02G083500	TraesCS1A02G083500	-	1A:67689153-67698715	8_6_128	10_1_128	OK	3.03048	5.51762	0.8645	1.72747	0.0052	0.027759	yes
TraesCS1A02G084100	TraesCS1A02G084100	-	1A:69188850-69193336	8_6_128	10_1_128	OK	9.36444	6.83326	-0.454618	-0.926747	0.09705	0.224093	no
TraesCS1A02G084200	TraesCS1A02G084200	-	1A:69390435-69394941	8_6_128	10_1_128	OK	2.86318	3.39802	0.247076	0.535938	0.35255	0.523196	no
TraesCS1A02G084300	TraesCS1A02G084300	-	1A:70040013-70041337	8_6_128	10_1_128	OK	9.4123	11.7673	0.322165	0.647452	0.25955	0.428546	no
TraesCS1A02G084400	TraesCS1A02G084400	-	1A:70695359-70705174	8_6_128	10_1_128	OK	0.369277	0.420247	0.186535	0.0788801	0.9157	0.952187	no
TraesCS1A02G084500	TraesCS1A02G084500	-	1A:70695359-70705174	8_6_128	10_1_128	OK	1.17062	1.71622	0.551959	1.06548	0.0674	0.174995	no
TraesCS1A02G084800	TraesCS1A02G084800	-	1A:71059896-71060199	8_6_128	10_1_128	OK	0.18445	0.647402	1.81143	0.808027	0.3225	0.493724	no
TraesCS1A02G084900	TraesCS1A02G084900	-	1A:71075741-71076608	8_6_128	10_1_128	OK	0.23842	0.778438	1.70708	1.37628	0.01425	0.0582176	no
TraesCS1A02G085000	TraesCS1A02G085000	-	1A:71087175-71095753	8_6_128	10_1_128	OK	0.537361	0.351437	-0.612627	-0.756161	0.1908	0.353132	no
TraesCS1A02G085300	TraesCS1A02G085300	-	1A:71444520-71445104	8_6_128	10_1_128	OK	0.624864	0.84685	0.438563	0.321619	0.5711	0.713872	no
TraesCS1A02G085400	TraesCS1A02G085400	-	1A:71548288-71548949	8_6_128	10_1_128	OK	2.4232	3.7239	0.619902	0.626194	0.29855	0.469493	no
TraesCS1A02G085500	TraesCS1A02G085500	-	1A:71558242-71561228	8_6_128	10_1_128	OK	0.688982	0.950617	0.464399	0.352834	0.5713	0.713999	no
TraesCS1A02G085600	TraesCS1A02G085600	-	1A:71689759-71695155	8_6_128	10_1_128	OK	6.61282	5.5754	-0.246188	-0.600476	0.29875	0.469706	no
TraesCS1A02G085700	TraesCS1A02G085700	-	1A:71723318-71725161	8_6_128	10_1_128	OK	0.498435	1.14966	1.20573	1.40343	0.01875	0.0711017	no
TraesCS1A02G085800	TraesCS1A02G085800	-	1A:71784545-71785643	8_6_128	10_1_128	OK	0.0332626	1.00794	4.92136	2.60254	0.09795	0.22532	no
TraesCS1A02G085900	TraesCS1A02G085900	-	1A:71786597-71790263	8_6_128	10_1_128	OK	1.89981	4.31403	1.18318	1.94985	0.0023	0.0150801	yes
TraesCS1A02G086100	TraesCS1A02G086100	-	1A:72782625-72785888	8_6_128	10_1_128	OK	1.55525	3.91749	1.33278	1.82836	0.0021	0.0140591	yes
TraesCS1A02G086200	TraesCS1A02G086200	-	1A:72785991-72791062	8_6_128	10_1_128	OK	5.43065	10.5745	0.961395	2.57153	5e-05	0.000707392	yes
TraesCS1A02G086500	TraesCS1A02G086500	-	1A:73295475-73300550	8_6_128	10_1_128	OK	17.3871	20.5077	0.238147	0.622801	0.2724	0.442654	no
TraesCS1A02G086600	TraesCS1A02G086600	-	1A:73302086-73306610	8_6_128	10_1_128	OK	12.4592	9.77471	-0.350084	-0.870089	0.13015	0.273665	no
TraesCS1A02G086800	TraesCS1A02G086800	-	1A:73312929-73322282	8_6_128	10_1_128	OK	3.54798	6.305	0.829498	1.8534	0.0016	0.0114578	yes
TraesCS1A02G086900	TraesCS1A02G086900	-	1A:73322507-73330054	8_6_128	10_1_128	OK	3.36902	4.21553	0.323382	0.765746	0.1998	0.363877	no
TraesCS1A02G087100	TraesCS1A02G087100	-	1A:73352033-73356144	8_6_128	10_1_128	OK	1.54621	3.11637	1.01113	1.26475	0.1089	0.242315	no
TraesCS1A02G087500	TraesCS1A02G087500	-	1A:74431374-74444306	8_6_128	10_1_128	OK	11.2097	8.0863	-0.471189	-1.2099	0.036	0.113177	no
TraesCS1A02G087900	TraesCS1A02G087900	-	1A:75715900-75722755	8_6_128	10_1_128	OK	1.00102	1.56395	0.643724	1.32535	0.0256	0.0889432	no
TraesCS1A02G088000	TraesCS1A02G088000	-	1A:76022645-76031768	8_6_128	10_1_128	OK	4.05189	5.59047	0.464374	1.20165	0.0431	0.128396	no
TraesCS1A02G088100	TraesCS1A02G088100	-	1A:76485955-76492268	8_6_128	10_1_128	OK	7.09327	11.1709	0.655228	1.60393	0.0046	0.0254107	yes
TraesCS1A02G088200	TraesCS1A02G088200	-	1A:76495319-76501435	8_6_128	10_1_128	OK	0.769182	1.10376	0.521034	0.843342	0.1477	0.29797	no
TraesCS1A02G088600	TraesCS1A02G088600	-	1A:77069780-77072982	8_6_128	10_1_128	OK	0.370981	0.371584	0.00234415	0.0022678	0.9895	0.992987	no
TraesCS1A02G088800	TraesCS1A02G088800	-	1A:77096837-77099287	8_6_128	10_1_128	OK	0.582848	0.2552	-1.19149	-0.874169	0.1392	0.286524	no
TraesCS1A02G088900	TraesCS1A02G088900	-	1A:77103809-77107960	8_6_128	10_1_128	OK	1.96774	4.8219	1.29306	2.75989	0.0001	0.00128038	yes
TraesCS1A02G089100	TraesCS1A02G089100	-	1A:78323460-78331744	8_6_128	10_1_128	OK	9.19941	6.78826	-0.438499	-0.948281	0.0941	0.219427	no
TraesCS1A02G089500	TraesCS1A02G089500	-	1A:78962469-78964533	8_6_128	10_1_128	OK	2.80662	6.01704	1.10022	2.00027	0.00085	0.00700985	yes
TraesCS1A02G089600	TraesCS1A02G089600	-	1A:79107176-79108103	8_6_128	10_1_128	OK	4.78734	4.35507	-0.136529	-0.148129	0.8042	0.882865	no
TraesCS1A02G089800	TraesCS1A02G089800	-	1A:79167081-79169605	8_6_128	10_1_128	OK	5.05762	3.94592	-0.358097	-0.63032	0.2784	0.44895	no
TraesCS1A02G089900	TraesCS1A02G089900	-	1A:79688775-79694804	8_6_128	10_1_128	OK	6.46765	9.97241	0.624701	1.63231	0.0055	0.0289796	yes
TraesCS1A02G090000	TraesCS1A02G090000	-	1A:79697669-79705374	8_6_128	10_1_128	OK	6.91727	10.9489	0.662513	1.76237	0.00215	0.0143114	yes
TraesCS1A02G090100	TraesCS1A02G090100	-	1A:80190103-80195903	8_6_128	10_1_128	OK	7.20205	7.9373	0.140242	0.356541	0.53785	0.687805	no
TraesCS1A02G090300	TraesCS1A02G090300	-	1A:80297143-80309314	8_6_128	10_1_128	OK	1.08326	1.28732	0.248991	0.442466	0.4509	0.614966	no
TraesCS1A02G090600	TraesCS1A02G090600	-	1A:80683273-80687060	8_6_128	10_1_128	OK	4.10599	6.66203	0.698233	1.46944	0.01175	0.0505907	no
TraesCS1A02G091000	TraesCS1A02G091000	-	1A:82127356-82129287	8_6_128	10_1_128	OK	4.1229	6.26046	0.602607	0.927178	0.11335	0.249257	no
TraesCS1A02G091100	TraesCS1A02G091100	-	1A:82517367-82528033	8_6_128	10_1_128	OK	5.58376	5.9812	0.0991998	0.255399	0.6589	0.781673	no
TraesCS1A02G091200	TraesCS1A02G091200	-	1A:82530924-82535170	8_6_128	10_1_128	OK	3.93561	4.77963	0.280312	0.633131	0.26785	0.43766	no
TraesCS1A02G091300	TraesCS1A02G091300	-	1A:82947326-82952587	8_6_128	10_1_128	OK	6.41873	7.26045	0.17777	0.407261	0.48135	0.641289	no
TraesCS1A02G091400	TraesCS1A02G091400	-	1A:83822448-83835952	8_6_128	10_1_128	OK	0.280249	0.633736	1.17717	1.7224	0.00485	0.0263926	yes
TraesCS1A02G092200	TraesCS1A02G092200	-	1A:84793973-84795298	8_6_128	10_1_128	OK	7.56829	1.88052	-2.00884	-2.2021	0.00155	0.0111797	yes
TraesCS1A02G092700	TraesCS1A02G092700	-	1A:85032414-85035322	8_6_128	10_1_128	OK	51.5546	48.6634	-0.0832655	-0.213954	0.70385	0.813954	no
TraesCS1A02G092900	TraesCS1A02G092900	-	1A:85344048-85346466	8_6_128	10_1_128	OK	377.586	239.394	-0.65742	-1.3503	0.01595	0.0632329	no
TraesCS1A02G093400	TraesCS1A02G093400	-	1A:86560548-86567303	8_6_128	10_1_128	OK	0.291428	0.408524	0.487284	0.270242	0.52665	0.678366	no
TraesCS1A02G093800	TraesCS1A02G093800	-	1A:86638819-86641089	8_6_128	10_1_128	OK	44.5968	74.3988	0.738338	1.95479	0.00095	0.00763615	yes
TraesCS1A02G093900	TraesCS1A02G093900	-	1A:86644141-86649260	8_6_128	10_1_128	OK	10.4042	15.7044	0.594008	1.49415	0.01065	0.0472086	yes
TraesCS1A02G094000	TraesCS1A02G094000	-	1A:87198151-87201062	8_6_128	10_1_128	OK	3.6844	4.11979	0.161143	0.339892	0.5533	0.70018	no
TraesCS1A02G094200	TraesCS1A02G094200	-	1A:88345836-88351710	8_6_128	10_1_128	OK	0.503494	0.852548	0.759806	1.16464	0.047	0.136364	no
TraesCS1A02G094700	TraesCS1A02G094700	-	1A:90106134-90110560	8_6_128	10_1_128	OK	5.04735	1.77433	-1.50825	-2.21824	0.00045	0.0042861	yes
TraesCS1A02G095000	TraesCS1A02G095000	-	1A:90759664-90768599	8_6_128	10_1_128	OK	19.9866	20.0226	0.00259563	0.00661087	0.9919	0.994228	no
TraesCS1A02G095100	TraesCS1A02G095100	-	1A:91043143-91048307	8_6_128	10_1_128	OK	10.6699	17.5744	0.719931	1.68926	0.00425	0.0239603	yes
TraesCS1A02G095200	TraesCS1A02G095200	-	1A:91052072-91059825	8_6_128	10_1_128	OK	0.487955	0.975989	1.00012	1.0719	0.10835	0.241433	no
TraesCS1A02G095300	TraesCS1A02G095300	-	1A:91052072-91059825	8_6_128	10_1_128	OK	3.41755	2.0569	-0.732493	-0.72615	0.22955	0.39635	no
TraesCS1A02G095500	TraesCS1A02G095500	-	1A:91158449-91162767	8_6_128	10_1_128	OK	2.7453	5.34068	0.96006	1.96548	0.00065	0.00568491	yes
TraesCS1A02G095600	TraesCS1A02G095600	-	1A:91174550-91176315	8_6_128	10_1_128	OK	0.32943	0.535513	0.700951	0.567323	0.3897	0.558964	no
TraesCS1A02G095800	TraesCS1A02G095800	-	1A:91410868-91414181	8_6_128	10_1_128	OK	0.637029	3.64278	2.51561	3.52739	5e-05	0.000707392	yes
TraesCS1A02G096000	TraesCS1A02G096000	-	1A:91498964-91502453	8_6_128	10_1_128	OK	9.83518	9.47532	-0.0537772	-0.122844	0.8303	0.899198	no
TraesCS1A02G096100	TraesCS1A02G096100	-	1A:91502766-91505217	8_6_128	10_1_128	OK	16.0698	8.8337	-0.863265	-1.74254	0.0024	0.0155618	yes
TraesCS1A02G096200	TraesCS1A02G096200	-	1A:91590456-91595995	8_6_128	10_1_128	OK	1.50161	2.67273	0.831805	1.39118	0.0164	0.0644888	no
TraesCS1A02G096500	TraesCS1A02G096500	-	1A:92564926-92567805	8_6_128	10_1_128	OK	191.054	135.804	-0.492455	-1.21614	0.0314	0.1032	no
TraesCS1A02G096600	TraesCS1A02G096600	-	1A:92570551-92575558	8_6_128	10_1_128	OK	1.93548	3.08347	0.671864	1.4307	0.01375	0.0566089	no
TraesCS1A02G097000	TraesCS1A02G097000	-	1A:93367122-93367842	8_6_128	10_1_128	OK	11.413	12.3504	0.113884	0.16596	0.76515	0.856043	no
TraesCS1A02G097100	TraesCS1A02G097100	-	1A:93392090-93401378	8_6_128	10_1_128	OK	0.305463	0.374796	0.295107	0.139171	0.827	0.897112	no
TraesCS1A02G097200	TraesCS1A02G097200	-	1A:93392090-93401378	8_6_128	10_1_128	OK	7.94459	9.01514	0.182378	0.441189	0.4483	0.612844	no
TraesCS1A02G097300	TraesCS1A02G097300	-	1A:93401938-93403931	8_6_128	10_1_128	OK	2.10895	6.6074	1.64756	1.91235	0.00375	0.0217972	yes
TraesCS1A02G097400	TraesCS1A02G097400	-	1A:93693502-93698187	8_6_128	10_1_128	OK	28.9124	33.7525	0.223304	0.567975	0.32885	0.49981	no
TraesCS1A02G097500	TraesCS1A02G097500	-	1A:94101331-94106484	8_6_128	10_1_128	OK	1.4787	2.08587	0.496313	0.795574	0.17935	0.339203	no
TraesCS1A02G097600	TraesCS1A02G097600	-	1A:94109873-94114153	8_6_128	10_1_128	OK	4.22239	4.78102	0.179259	0.346331	0.55055	0.698053	no
TraesCS1A02G097700	TraesCS1A02G097700	-	1A:94244912-94249051	8_6_128	10_1_128	OK	62.7411	38.1881	-0.716287	-1.71248	0.0033	0.0197894	yes
TraesCS1A02G099000	TraesCS1A02G099000	-	1A:95183260-95185789	8_6_128	10_1_128	OK	13.0718	36.0781	1.46467	3.64198	5e-05	0.000707392	yes
TraesCS1A02G099300	TraesCS1A02G099300	-	1A:95820620-95826073	8_6_128	10_1_128	OK	11.0596	8.839	-0.32334	-0.810547	0.1623	0.317832	no
TraesCS1A02G099400	TraesCS1A02G099400	-	1A:95848237-95853644	8_6_128	10_1_128	OK	4.12773	4.63805	0.168168	0.401389	0.4844	0.644008	no
TraesCS1A02G099500	TraesCS1A02G099500	-	1A:95854752-95860989	8_6_128	10_1_128	OK	8.99091	7.94634	-0.178176	-0.45126	0.44705	0.611798	no
TraesCS1A02G099700	TraesCS1A02G099700	-	1A:96364460-96365555	8_6_128	10_1_128	OK	0.400236	0.418257	0.063539	0.0495405	0.92715	0.958602	no
TraesCS1A02G099800	TraesCS1A02G099800	-	1A:96423241-96423996	8_6_128	10_1_128	OK	1.39232	2.51386	0.852416	0.721326	0.3742	0.544312	no
TraesCS1A02G099900	TraesCS1A02G099900	-	1A:96438027-96439746	8_6_128	10_1_128	OK	1.48532	1.38774	-0.0980306	-0.113411	0.8346	0.902089	no
TraesCS1A02G100100	TraesCS1A02G100100	-	1A:96449468-96451542	8_6_128	10_1_128	OK	2.04256	1.8762	-0.122561	-0.169172	0.7657	0.856411	no
TraesCS1A02G100200	TraesCS1A02G100200	-	1A:96453203-96455187	8_6_128	10_1_128	OK	2.94479	6.26122	1.08828	1.6869	0.0063	0.0320355	yes
TraesCS1A02G100400	TraesCS1A02G100400	-	1A:96470433-96473287	8_6_128	10_1_128	OK	2.24735	3.75614	0.741029	1.60919	0.0075	0.0365199	yes
TraesCS1A02G100600	TraesCS1A02G100600	-	1A:96480552-96489250	8_6_128	10_1_128	OK	22.544	22.825	0.017875	0.0464981	0.9347	0.962895	no
TraesCS1A02G101000	TraesCS1A02G101000	-	1A:97643034-97647138	8_6_128	10_1_128	OK	3.22595	2.53816	-0.345939	-0.425336	0.4692	0.630889	no
TraesCS1A02G101200	TraesCS1A02G101200	-	1A:97802664-97810182	8_6_128	10_1_128	OK	1.97008	8.2173	2.06041	1.53223	0.109	0.242472	no
TraesCS1A02G101300	TraesCS1A02G101300	-	1A:97802664-97810182	8_6_128	10_1_128	OK	1.22029	4.47927	1.87604	4.29784	5e-05	0.000707392	yes
TraesCS1A02G101500	TraesCS1A02G101500	-	1A:97935424-97941195	8_6_128	10_1_128	OK	0.587913	0.682946	0.21617	0.291539	0.61595	0.749124	no
TraesCS1A02G101900	TraesCS1A02G101900	-	1A:98019573-98021697	8_6_128	10_1_128	OK	12.2106	8.19204	-0.57584	-0.944504	0.0988	0.226594	no
TraesCS1A02G102300	TraesCS1A02G102300	-	1A:98242494-98247975	8_6_128	10_1_128	OK	3.82047	9.58201	1.32658	3.27895	5e-05	0.000707392	yes
TraesCS1A02G102400	TraesCS1A02G102400	-	1A:98584807-98591722	8_6_128	10_1_128	OK	0.606681	0.542947	-0.160125	-0.164762	0.7684	0.858307	no
TraesCS1A02G102500	TraesCS1A02G102500	-	1A:99001418-99010088	8_6_128	10_1_128	OK	4.70535	3.96269	-0.247823	-0.560927	0.3486	0.519364	no
TraesCS1A02G102600	TraesCS1A02G102600	-	1A:99014195-99018288	8_6_128	10_1_128	OK	6.73388	7.43135	0.142188	0.357026	0.54655	0.694892	no
TraesCS1A02G102700	TraesCS1A02G102700	-	1A:99018551-99019580	8_6_128	10_1_128	OK	2.14148	0.26826	-2.99691	-2.57935	0.024	0.0849335	no
TraesCS1A02G102800	TraesCS1A02G102800	-	1A:99071007-99072331	8_6_128	10_1_128	OK	0.430918	0.678636	0.655226	0.529207	0.33635	0.507399	no
TraesCS1A02G103100	TraesCS1A02G103100	-	1A:99292071-99293625	8_6_128	10_1_128	OK	1.38459	0.872258	-0.666627	-0.590511	0.30745	0.478476	no
TraesCS1A02G103900	TraesCS1A02G103900	-	1A:99868031-99871106	8_6_128	10_1_128	OK	2.38893	5.24199	1.13375	1.62976	0.00915	0.0423532	yes
TraesCS1A02G104000	TraesCS1A02G104000	-	1A:99892262-99906810	8_6_128	10_1_128	OK	1.38006	1.24817	-0.144908	-0.228071	0.6932	0.806051	no
TraesCS1A02G104300	TraesCS1A02G104300	-	1A:100099706-100104633	8_6_128	10_1_128	OK	8.99586	3.2447	-1.47118	-2.52006	5e-05	0.000707392	yes
TraesCS1A02G104600	TraesCS1A02G104600	-	1A:100289594-100291148	8_6_128	10_1_128	OK	0.56918	0.647929	0.18695	0.159801	0.7816	0.867315	no
TraesCS1A02G104700	TraesCS1A02G104700	-	1A:100291938-100297147	8_6_128	10_1_128	OK	0.921068	1.78684	0.956029	1.86534	0.00245	0.0157996	yes
TraesCS1A02G105300	TraesCS1A02G105300	-	1A:101320829-101324110	8_6_128	10_1_128	OK	1.78024	1.79029	0.00812108	0.0141438	0.98005	0.988387	no
TraesCS1A02G105400	TraesCS1A02G105400	-	1A:101334863-101335739	8_6_128	10_1_128	OK	475.116	191.706	-1.30938	-2.95462	5e-05	0.000707392	yes
TraesCS1A02G105500	TraesCS1A02G105500	-	1A:101377423-101382058	8_6_128	10_1_128	OK	13.5861	13.5649	-0.002252	-0.00544938	0.99175	0.994179	no
TraesCS1A02G105600	TraesCS1A02G105600	-	1A:101763921-101767798	8_6_128	10_1_128	OK	13.3479	13.5239	0.0189012	0.0484438	0.9315	0.96115	no
TraesCS1A02G105800	TraesCS1A02G105800	-	1A:102359663-102365134	8_6_128	10_1_128	OK	47.9179	34.7701	-0.462718	-1.21076	0.037	0.115303	no
TraesCS1A02G105900	TraesCS1A02G105900	-	1A:102366709-102370939	8_6_128	10_1_128	OK	8.90294	11.2007	0.331232	0.755462	0.18185	0.34226	no
TraesCS1A02G106000	TraesCS1A02G106000	-	1A:102371396-102375203	8_6_128	10_1_128	OK	17.2066	17.9829	0.0636607	0.165116	0.7751	0.862821	no
TraesCS1A02G106100	TraesCS1A02G106100	-	1A:103311703-103326325	8_6_128	10_1_128	OK	4.08161	5.73963	0.491819	1.26341	0.03305	0.106774	no
TraesCS1A02G106200	TraesCS1A02G106200	-	1A:103631842-103636595	8_6_128	10_1_128	OK	0.930418	1.24632	0.421719	0.439908	0.41745	0.584466	no
TraesCS1A02G106300	TraesCS1A02G106300	-	1A:104208686-104219859	8_6_128	10_1_128	OK	0.974814	1.33587	0.454581	1.01238	0.08715	0.20821	no
TraesCS1A02G106500	TraesCS1A02G106500	-	1A:104225641-104230111	8_6_128	10_1_128	OK	3.4652	5.01305	0.532748	1.14728	0.05125	0.144691	no
TraesCS1A02G106600	TraesCS1A02G106600	-	1A:104377539-104379785	8_6_128	10_1_128	OK	113.494	144.805	0.351489	0.873203	0.13115	0.275071	no
TraesCS1A02G106700	TraesCS1A02G106700	-	1A:104432548-104433415	8_6_128	10_1_128	OK	31.0398	21.5583	-0.525877	-1.04796	0.07115	0.181654	no
TraesCS1A02G107300	TraesCS1A02G107300	-	1A:104937223-104949835	8_6_128	10_1_128	OK	3.68032	5.69552	0.629997	1.64222	0.005	0.0269814	yes
TraesCS1A02G107500	TraesCS1A02G107500	-	1A:105885702-105887086	8_6_128	10_1_128	OK	17.1866	16.5671	-0.0529578	-0.12071	0.83165	0.900223	no
TraesCS1A02G107600	TraesCS1A02G107600	-	1A:105903501-105906285	8_6_128	10_1_128	OK	2.13152	6.44274	1.59579	3.02018	5e-05	0.000707392	yes
TraesCS1A02G107800	TraesCS1A02G107800	-	1A:106219614-106230486	8_6_128	10_1_128	OK	11.8708	12.378	0.0603567	0.154785	0.78595	0.870645	no
TraesCS1A02G107900	TraesCS1A02G107900	-	1A:107093814-107096344	8_6_128	10_1_128	OK	8.86918	6.51212	-0.445672	-0.788284	0.16615	0.323052	no
TraesCS1A02G108100	TraesCS1A02G108100	-	1A:107107555-107110090	8_6_128	10_1_128	OK	0.515813	0.950312	0.881554	1.22586	0.03115	0.102587	no
TraesCS1A02G108300	TraesCS1A02G108300	-	1A:107466470-107482160	8_6_128	10_1_128	OK	1.08829	2.26292	1.05612	2.11525	0.001	0.00795658	yes
TraesCS1A02G108900	TraesCS1A02G108900	-	1A:108076849-108081795	8_6_128	10_1_128	OK	1.07583	1.58608	0.560011	1.1553	0.04525	0.132819	no
TraesCS1A02G109200	TraesCS1A02G109200	-	1A:108687043-108691586	8_6_128	10_1_128	OK	2.96481	3.15697	0.0906014	0.189562	0.73605	0.836324	no
TraesCS1A02G109300	TraesCS1A02G109300	-	1A:108692882-108697532	8_6_128	10_1_128	OK	2.81082	2.41943	-0.216322	-0.427185	0.46915	0.630866	no
TraesCS1A02G109400	TraesCS1A02G109400	-	1A:108760476-108766530	8_6_128	10_1_128	OK	0.384086	0.353199	-0.120948	-0.171251	0.76055	0.852983	no
TraesCS1A02G109500	TraesCS1A02G109500	-	1A:108769535-108775742	8_6_128	10_1_128	OK	1.33404	1.66975	0.323832	0.632424	0.28325	0.453686	no
TraesCS1A02G109600	TraesCS1A02G109600	-	1A:108769535-108775742	8_6_128	10_1_128	OK	0.898731	1.23089	0.453738	0.252672	0.66315	0.784754	no
TraesCS1A02G110000	TraesCS1A02G110000	-	1A:108921600-108924502	8_6_128	10_1_128	OK	0.320904	0.779153	1.27976	1.31914	0.04475	0.131751	no
TraesCS1A02G110100	TraesCS1A02G110100	-	1A:109428844-109429628	8_6_128	10_1_128	OK	1.31684	4.32071	1.71419	1.32783	0.1867	0.348218	no
TraesCS1A02G110200	TraesCS1A02G110200	-	1A:109573739-109578560	8_6_128	10_1_128	OK	15.1142	13.9167	-0.119086	-0.268538	0.64135	0.768702	no
TraesCS1A02G110300	TraesCS1A02G110300	-	1A:109982663-109986523	8_6_128	10_1_128	OK	7.34687	23.2842	1.66415	4.02126	5e-05	0.000707392	yes
TraesCS1A02G110700	TraesCS1A02G110700	-	1A:110279385-110282081	8_6_128	10_1_128	OK	0.813954	1.91958	1.23777	1.74899	0.0043	0.0241858	yes
TraesCS1A02G110800	TraesCS1A02G110800	-	1A:110282477-110284392	8_6_128	10_1_128	OK	0.764533	1.90566	1.31764	1.61696	0.00495	0.0267838	yes
TraesCS1A02G110900	TraesCS1A02G110900	-	1A:111122760-111132907	8_6_128	10_1_128	OK	1.21148	3.58457	1.56503	3.02665	5e-05	0.000707392	yes
TraesCS1A02G111000	TraesCS1A02G111000	-	1A:111150790-111153945	8_6_128	10_1_128	OK	4.23662	5.11734	0.272481	0.472664	0.40935	0.577048	no
TraesCS1A02G111100	TraesCS1A02G111100	-	1A:111534403-111538376	8_6_128	10_1_128	OK	7.22692	6.71398	-0.106214	-0.24098	0.6761	0.793858	no
TraesCS1A02G111500	TraesCS1A02G111500	-	1A:112927733-112928544	8_6_128	10_1_128	OK	2.87583	17.4974	2.60509	3.71253	5e-05	0.000707392	yes
TraesCS1A02G111600	TraesCS1A02G111600	-	1A:112934975-112942003	8_6_128	10_1_128	OK	1.11254	1.48719	0.418734	0.534554	0.3611	0.531741	no
TraesCS1A02G111800	TraesCS1A02G111800	-	1A:113251083-113252461	8_6_128	10_1_128	OK	3.11773	4.61681	0.566399	1.00354	0.09975	0.228133	no
TraesCS1A02G111900	TraesCS1A02G111900	-	1A:113538202-113541509	8_6_128	10_1_128	OK	5.11056	8.3221	0.703467	1.59788	0.0074	0.0361877	yes
TraesCS1A02G112000	TraesCS1A02G112000	-	1A:113850567-113861587	8_6_128	10_1_128	OK	6.52548	6.25304	-0.0615277	-0.0704729	0.90245	0.94407	no
TraesCS1A02G112100	TraesCS1A02G112100	-	1A:113850567-113861587	8_6_128	10_1_128	OK	16.8788	15.5379	-0.119414	-0.270322	0.64545	0.771642	no
TraesCS1A02G112200	TraesCS1A02G112200	-	1A:113877740-113880731	8_6_128	10_1_128	OK	1.9826	3.10801	0.648598	1.34894	0.0188	0.0712262	no
TraesCS1A02G112400	TraesCS1A02G112400	-	1A:114060493-114063211	8_6_128	10_1_128	OK	13.3966	15.4654	0.207181	0.464845	0.42125	0.588156	no
TraesCS1A02G112500	TraesCS1A02G112500	-	1A:114544595-114546676	8_6_128	10_1_128	OK	265.563	214.142	-0.310488	-0.688679	0.2274	0.394019	no
TraesCS1A02G112600	TraesCS1A02G112600	-	1A:114547941-114552217	8_6_128	10_1_128	OK	5.41708	7.44203	0.458181	1.02197	0.07405	0.186833	no
TraesCS1A02G112700	TraesCS1A02G112700	-	1A:115357678-115363324	8_6_128	10_1_128	OK	1.23998	2.71508	1.13068	1.97118	0.0011	0.00860491	yes
TraesCS1A02G112800	TraesCS1A02G112800	-	1A:115364415-115368103	8_6_128	10_1_128	OK	3.12502	2.67127	-0.22634	-0.331666	0.5689	0.712225	no
TraesCS1A02G113100	TraesCS1A02G113100	-	1A:115939761-115940521	8_6_128	10_1_128	OK	28.6225	19.6192	-0.544881	-1.07535	0.05455	0.15141	no
TraesCS1A02G113300	TraesCS1A02G113300	-	1A:115975500-115978707	8_6_128	10_1_128	OK	0.769581	1.13411	0.55941	0.789799	0.16965	0.327653	no
TraesCS1A02G113600	TraesCS1A02G113600	-	1A:117192082-117193881	8_6_128	10_1_128	OK	0.157514	1.20739	2.93834	2.32276	0.03055	0.101156	no
TraesCS1A02G113700	TraesCS1A02G113700	-	1A:117194226-117198243	8_6_128	10_1_128	OK	4.00976	2.83777	-0.49876	-0.953509	0.0964	0.223035	no
TraesCS1A02G113800	TraesCS1A02G113800	-	1A:117244234-117248380	8_6_128	10_1_128	OK	3.55077	1.71182	-1.0526	-1.62886	0.00625	0.0318453	yes
TraesCS1A02G113900	TraesCS1A02G113900	-	1A:117888526-117890940	8_6_128	10_1_128	OK	14.3961	7.73699	-0.895833	-1.84744	0.00225	0.0148275	yes
TraesCS1A02G114000	TraesCS1A02G114000	-	1A:117906704-117912166	8_6_128	10_1_128	OK	3.56737	3.73517	0.0663133	0.137249	0.8108	0.886742	no
TraesCS1A02G114300	TraesCS1A02G114300	-	1A:118504063-118509582	8_6_128	10_1_128	OK	6.6391	9.75574	0.555264	1.41554	0.01655	0.0648897	no
TraesCS1A02G114400	TraesCS1A02G114400	-	1A:118557582-118559476	8_6_128	10_1_128	OK	3.18966	2.36895	-0.429154	-0.407276	0.49305	0.651438	no
TraesCS1A02G114600	TraesCS1A02G114600	-	1A:118809203-118815557	8_6_128	10_1_128	OK	0.736462	1.18843	0.690379	1.21517	0.03815	0.117669	no
TraesCS1A02G114700	TraesCS1A02G114700	-	1A:118847400-118850726	8_6_128	10_1_128	OK	4.54267	2.63836	-0.783899	-1.5487	0.0084	0.0397106	yes
TraesCS1A02G114800	TraesCS1A02G114800	-	1A:118877091-118877385	8_6_128	10_1_128	OK	3.3321	0.204569	-4.02577	-2.45164	0.1902	0.352392	no
TraesCS1A02G115000	TraesCS1A02G115000	-	1A:119148849-119152242	8_6_128	10_1_128	OK	6.02501	6.79037	0.172525	0.373181	0.50555	0.661812	no
TraesCS1A02G115100	TraesCS1A02G115100	-	1A:119493398-119496915	8_6_128	10_1_128	OK	5.20608	6.84305	0.394444	0.897461	0.1193	0.25812	no
TraesCS1A02G115200	TraesCS1A02G115200	-	1A:119703454-119708196	8_6_128	10_1_128	OK	1.41675	1.88396	0.411192	0.623282	0.3111	0.482335	no
TraesCS1A02G115400	TraesCS1A02G115400	-	1A:119739448-119740541	8_6_128	10_1_128	OK	66.1453	20.0191	-1.72426	-3.50483	5e-05	0.000707392	yes
TraesCS1A02G115500	TraesCS1A02G115500	-	1A:120002302-120011148	8_6_128	10_1_128	OK	1.95996	1.91083	-0.0366205	-0.0619428	0.9149	0.951713	no
TraesCS1A02G115700	TraesCS1A02G115700	-	1A:120363801-120365499	8_6_128	10_1_128	OK	4.28968	4.44134	0.0501243	0.0707006	0.90235	0.944034	no
TraesCS1A02G115900	TraesCS1A02G115900	ALI1	1A:121129147-121129901	8_6_128	10_1_128	OK	99.5394	327.407	1.71774	4.27645	5e-05	0.000707392	yes
TraesCS1A02G116000	TraesCS1A02G116000	-	1A:121133251-121137773	8_6_128	10_1_128	OK	8.50232	10.3181	0.279249	0.687579	0.22965	0.39644	no
TraesCS1A02G116200	TraesCS1A02G116200	-	1A:121740031-121746242	8_6_128	10_1_128	OK	4.53903	11.8709	1.38698	3.65189	5e-05	0.000707392	yes
TraesCS1A02G116500	TraesCS1A02G116500	-	1A:123549114-123552588	8_6_128	10_1_128	OK	3.85952	3.16897	-0.284406	-0.482845	0.3996	0.567878	no
TraesCS1A02G116600	TraesCS1A02G116600	-	1A:123552797-123554818	8_6_128	10_1_128	OK	41.5182	24.0502	-0.787695	-0.969096	0.09125	0.215086	no
TraesCS1A02G116700	TraesCS1A02G116700	-	1A:124011290-124011803	8_6_128	10_1_128	OK	16.4251	16.8522	0.0370389	0.0518726	0.92495	0.957333	no
TraesCS1A02G116800	TraesCS1A02G116800	-	1A:124013825-124014422	8_6_128	10_1_128	OK	0.0455237	0.321394	2.81965	0.936188	0.12355	0.264283	no
TraesCS1A02G116900	TraesCS1A02G116900	-	1A:124180827-124181726	8_6_128	10_1_128	OK	13.4409	9.74417	-0.464018	-0.880862	0.12875	0.271734	no
TraesCS1A02G117000	TraesCS1A02G117000	-	1A:124189772-124190159	8_6_128	10_1_128	OK	3.35214	3.19462	-0.0694343	-0.0523057	0.9248	0.957212	no
TraesCS1A02G117400	TraesCS1A02G117400	-	1A:124786601-124787399	8_6_128	10_1_128	OK	96.1081	56.6688	-0.762103	-1.8783	0.00125	0.00948579	yes
TraesCS1A02G117500	TraesCS1A02G117500	-	1A:124885856-124891820	8_6_128	10_1_128	OK	0.868442	0.493525	-0.815307	-1.13733	0.0504	0.142944	no
TraesCS1A02G117700	TraesCS1A02G117700	-	1A:125108750-125110785	8_6_128	10_1_128	OK	5.14518	2.79383	-0.88098	-1.33707	0.0203	0.0753128	no
TraesCS1A02G118100	TraesCS1A02G118100	-	1A:126511804-126516201	8_6_128	10_1_128	OK	2.48627	1.56128	-0.671253	-0.72356	0.2121	0.37693	no
TraesCS1A02G118200	TraesCS1A02G118200	-	1A:126853150-126854907	8_6_128	10_1_128	OK	1.08335	6.6466	2.61712	3.11889	0.2473	0.415392	no
TraesCS1A02G118300	TraesCS1A02G118300	-	1A:126856105-126858676	8_6_128	10_1_128	OK	1.75895	2.14521	0.286402	0.490154	0.3875	0.556992	no
TraesCS1A02G118400	TraesCS1A02G118400	-	1A:127075150-127077797	8_6_128	10_1_128	OK	22.0627	17.8472	-0.305915	-0.704369	0.2102	0.374838	no
TraesCS1A02G118700	TraesCS1A02G118700	-	1A:127352104-127355810	8_6_128	10_1_128	OK	6.22789	7.15026	0.199252	0.464695	0.4198	0.586865	no
TraesCS1A02G118800	TraesCS1A02G118800	-	1A:127756736-127761052	8_6_128	10_1_128	OK	1.46848	3.36077	1.19447	2.24672	0.00045	0.0042861	yes
TraesCS1A02G119000	TraesCS1A02G119000	-	1A:128634283-128634541	8_6_128	10_1_128	OK	2.26471	2.49303	0.138576	0.0964549	0.8972	0.940866	no
TraesCS1A02G119100	TraesCS1A02G119100	-	1A:129003619-129005020	8_6_128	10_1_128	OK	2.7119	10.0449	1.88908	2.2706	0.00035	0.00352739	yes
TraesCS1A02G119300	TraesCS1A02G119300	-	1A:130149159-130151093	8_6_128	10_1_128	OK	1.95119	4.47702	1.19818	1.70565	0.00535	0.0283772	yes
TraesCS1A02G119500	TraesCS1A02G119500	-	1A:130909357-130913217	8_6_128	10_1_128	OK	2.78746	4.76202	0.772621	1.47395	0.0107	0.04734	yes
TraesCS1A02G119600	TraesCS1A02G119600	-	1A:131520068-131521683	8_6_128	10_1_128	OK	23.1047	21.9175	-0.0761072	-0.151751	0.79125	0.874415	no
TraesCS1A02G119700	TraesCS1A02G119700	-	1A:131963408-131971449	8_6_128	10_1_128	OK	2.00119	2.93655	0.553265	1.28376	0.0317	0.103757	no
TraesCS1A02G119800	TraesCS1A02G119800	-	1A:132133544-132135498	8_6_128	10_1_128	OK	4.67001	4.58501	-0.0265009	-0.0504007	0.93025	0.960355	no
TraesCS1A02G120000	TraesCS1A02G120000	-	1A:132414458-132416227	8_6_128	10_1_128	OK	4.50277	5.6041	0.315668	0.532592	0.36245	0.533135	no
TraesCS1A02G120100	TraesCS1A02G120100	-	1A:132481069-132485645	8_6_128	10_1_128	OK	1.40434	1.62581	0.211272	0.394163	0.4964	0.654064	no
TraesCS1A02G120200	TraesCS1A02G120200	-	1A:132783824-132791382	8_6_128	10_1_128	OK	26.8049	33.5087	0.322042	0.773566	0.18265	0.343265	no
TraesCS1A02G120400	TraesCS1A02G120400	-	1A:132797899-132800842	8_6_128	10_1_128	OK	2.02266	1.65014	-0.293661	-0.421714	0.4651	0.627234	no
TraesCS1A02G120500	TraesCS1A02G120500	-	1A:133126430-133127187	8_6_128	10_1_128	OK	13.4704	11.4268	-0.237365	-0.445282	0.43	0.596218	no
TraesCS1A02G120800	TraesCS1A02G120800	-	1A:133163922-133166640	8_6_128	10_1_128	OK	2.33294	3.96168	0.763967	1.04486	0.06565	0.171958	no
TraesCS1A02G120900	TraesCS1A02G120900	-	1A:133170777-133174000	8_6_128	10_1_128	OK	4.13784	3.7735	-0.132972	-0.222268	0.7049	0.814649	no
TraesCS1A02G121000	TraesCS1A02G121000	-	1A:133412307-133418388	8_6_128	10_1_128	OK	4.91653	7.1125	0.532717	1.32679	0.02225	0.0804209	no
TraesCS1A02G121200	TraesCS1A02G121200	-	1A:134000567-134004799	8_6_128	10_1_128	OK	0.222486	0.385342	0.792426	0.900675	0.0822	0.200146	no
TraesCS1A02G121300	TraesCS1A02G121300	-	1A:134943520-134949297	8_6_128	10_1_128	OK	14.8401	18.0197	0.280073	0.682959	0.23315	0.400246	no
TraesCS1A02G121400	TraesCS1A02G121400	-	1A:134956635-134964000	8_6_128	10_1_128	OK	4.29967	6.2551	0.540808	1.24458	0.0324	0.105383	no
TraesCS1A02G121700	TraesCS1A02G121700	-	1A:135508960-135523923	8_6_128	10_1_128	OK	1.97098	2.84497	0.529505	1.13492	0.05485	0.151923	no
TraesCS1A02G122000	TraesCS1A02G122000	-	1A:135968663-135971664	8_6_128	10_1_128	OK	6.76048	8.38803	0.311207	0.641444	0.26155	0.430807	no
TraesCS1A02G122100	TraesCS1A02G122100	-	1A:136923916-136959905	8_6_128	10_1_128	OK	0.540606	0.939692	0.79761	1.58656	0.00745	0.0363313	yes
TraesCS1A02G122200	TraesCS1A02G122200	-	1A:137231688-137235117	8_6_128	10_1_128	OK	0.631246	0.790242	0.324092	0.471613	0.4112	0.578644	no
TraesCS1A02G122500	TraesCS1A02G122500	-	1A:138225346-138228929	8_6_128	10_1_128	OK	5.68524	19.1173	1.74959	3.50669	5e-05	0.000707392	yes
TraesCS1A02G122600	TraesCS1A02G122600	-	1A:139552791-139554589	8_6_128	10_1_128	OK	0.806502	1.39856	0.794197	0.708079	0.22545	0.391645	no
TraesCS1A02G122700	TraesCS1A02G122700	-	1A:139558032-139561261	8_6_128	10_1_128	OK	17.3135	19.4336	0.166653	0.416623	0.46535	0.627441	no
TraesCS1A02G122800	TraesCS1A02G122800	-	1A:139637057-139641051	8_6_128	10_1_128	OK	0.38521	0.371289	-0.0531043	-0.0485133	0.9293	0.9598	no
TraesCS1A02G122900	TraesCS1A02G122900	-	1A:140960644-140962849	8_6_128	10_1_128	OK	8.28261	4.80604	-0.785238	-1.28675	0.02885	0.0971213	no
TraesCS1A02G123000	TraesCS1A02G123000	-	1A:141432856-141437604	8_6_128	10_1_128	OK	15.9239	12.1778	-0.386942	-0.890966	0.1085	0.241665	no
TraesCS1A02G123100	TraesCS1A02G123100	-	1A:142101441-142102131	8_6_128	10_1_128	OK	45.3263	28.0063	-0.694596	-1.57044	0.0063	0.0320355	yes
TraesCS1A02G123200	TraesCS1A02G123200	-	1A:142887335-142888649	8_6_128	10_1_128	OK	5.99508	3.21735	-0.897904	-1.17896	0.0443	0.130844	no
TraesCS1A02G123600	TraesCS1A02G123600	-	1A:143810248-143819031	8_6_128	10_1_128	OK	1.07705	1.05117	-0.0350964	-0.0450915	0.939	0.965185	no
TraesCS1A02G123900	TraesCS1A02G123900	-	1A:145370881-145380980	8_6_128	10_1_128	OK	1.70752	2.40779	0.495809	1.04676	0.07495	0.188384	no
TraesCS1A02G124100	TraesCS1A02G124100	-	1A:145988651-145989569	8_6_128	10_1_128	OK	0.233254	1.11903	2.26227	1.63529	0.11425	0.250562	no
TraesCS1A02G124200	TraesCS1A02G124200	-	1A:146630195-146634893	8_6_128	10_1_128	OK	23.1546	9.50073	-1.28519	-2.62118	5e-05	0.000707392	yes
TraesCS1A02G124300	TraesCS1A02G124300	-	1A:146944160-146946921	8_6_128	10_1_128	OK	0.685984	0.338083	-1.02079	-0.8916	0.09745	0.224615	no
TraesCS1A02G124400	TraesCS1A02G124400	-	1A:146947224-146952752	8_6_128	10_1_128	OK	8.4436	10.0536	0.251784	0.595804	0.3048	0.475728	no
TraesCS1A02G124600	TraesCS1A02G124600	-	1A:147353058-147357065	8_6_128	10_1_128	OK	50.1878	40.2224	-0.319337	-0.790266	0.1674	0.324721	no
TraesCS1A02G124700	TraesCS1A02G124700	-	1A:147674770-147682838	8_6_128	10_1_128	OK	2.00352	0.869784	-1.20381	-1.56729	0.008	0.0383154	yes
TraesCS1A02G124800	TraesCS1A02G124800	-	1A:147689966-147691695	8_6_128	10_1_128	OK	15.1674	15.8238	0.0611149	0.131209	0.81185	0.88731	no
TraesCS1A02G125000	TraesCS1A02G125000	-	1A:148267039-148271421	8_6_128	10_1_128	OK	9.87348	8.63799	-0.192864	-0.468615	0.40755	0.575418	no
TraesCS1A02G125100	TraesCS1A02G125100	-	1A:148608793-148610939	8_6_128	10_1_128	OK	99.6801	68.0172	-0.551407	-1.39192	0.01575	0.0626366	no
TraesCS1A02G125300	TraesCS1A02G125300	-	1A:148953746-148959478	8_6_128	10_1_128	OK	3.69628	6.03168	0.706486	1.65512	0.00455	0.0252256	yes
TraesCS1A02G125500	TraesCS1A02G125500	-	1A:149510429-149514777	8_6_128	10_1_128	OK	1.48322	1.50885	0.0247155	0.0256523	0.9628	0.979081	no
TraesCS1A02G125600	TraesCS1A02G125600	-	1A:149864847-149874041	8_6_128	10_1_128	OK	0.746076	1.43294	0.941583	1.21078	0.0454	0.133125	no
TraesCS1A02G125700	TraesCS1A02G125700	-	1A:150006604-150008006	8_6_128	10_1_128	OK	3.33567	9.82574	1.55859	3.1205	5e-05	0.000707392	yes
TraesCS1A02G125900	TraesCS1A02G125900	-	1A:150860541-150861336	8_6_128	10_1_128	OK	0.323241	0.761992	1.23717	0.834181	0.28325	0.453686	no
TraesCS1A02G126000	TraesCS1A02G126000	-	1A:150890797-150895231	8_6_128	10_1_128	OK	5.90129	5.24194	-0.17093	-0.322992	0.5771	0.718373	no
TraesCS1A02G126100	TraesCS1A02G126100	-	1A:150899370-150902341	8_6_128	10_1_128	OK	15.3443	15.3963	0.00487424	0.0114794	0.98435	0.990231	no
TraesCS1A02G126300	TraesCS1A02G126300	-	1A:151771127-151778538	8_6_128	10_1_128	OK	1.93189	3.36524	0.800696	1.77857	0.00385	0.0222449	yes
TraesCS1A02G126400	TraesCS1A02G126400	-	1A:151873013-151877402	8_6_128	10_1_128	OK	2.40604	1.70014	-0.501006	-0.629773	0.27035	0.440468	no
TraesCS1A02G126600	TraesCS1A02G126600	-	1A:152462850-152463622	8_6_128	10_1_128	OK	0.0932342	0.687628	2.8827	1.68804	0.2036	0.36796	no
TraesCS1A02G126800	TraesCS1A02G126800	-	1A:153337576-153339354	8_6_128	10_1_128	OK	1.35106	5.37464	1.99208	2.2227	0.00225	0.0148275	yes
TraesCS1A02G126900	TraesCS1A02G126900	-	1A:153580811-153586698	8_6_128	10_1_128	OK	31.7881	49.0853	0.626805	1.58294	0.00485	0.0263926	yes
TraesCS1A02G127000	TraesCS1A02G127000	-	1A:154007783-154015107	8_6_128	10_1_128	OK	7.95491	7.04843	-0.174544	-0.399	0.4846	0.644185	no
TraesCS1A02G127400	TraesCS1A02G127400	-	1A:154574635-154577511	8_6_128	10_1_128	OK	3.47366	3.99123	0.200376	0.384844	0.5105	0.665846	no
TraesCS1A02G127700	TraesCS1A02G127700	-	1A:155138717-155139587	8_6_128	10_1_128	OK	6.22719	4.36664	-0.51206	-0.725748	0.1958	0.359318	no
TraesCS1A02G127800	TraesCS1A02G127800	-	1A:155143533-155144069	8_6_128	10_1_128	OK	2.29909	1.64749	-0.480793	-0.414548	0.4741	0.635052	no
TraesCS1A02G127900	TraesCS1A02G127900	-	1A:155692287-155696863	8_6_128	10_1_128	OK	4.14068	6.82567	0.721105	1.62781	0.00645	0.0326042	yes
TraesCS1A02G128100	TraesCS1A02G128100	-	1A:155840660-155858856	8_6_128	10_1_128	OK	2.22669	4.00999	0.848699	1.6453	0.00645	0.0326042	yes
TraesCS1A02G128300	TraesCS1A02G128300	-	1A:157311795-157316818	8_6_128	10_1_128	OK	3.52319	4.17673	0.24549	0.512121	0.36665	0.537204	no
TraesCS1A02G128600	TraesCS1A02G128600	-	1A:157829157-157834887	8_6_128	10_1_128	OK	10.7773	8.95325	-0.267511	-0.642594	0.2514	0.419682	no
TraesCS1A02G128900	TraesCS1A02G128900	-	1A:159516848-159528490	8_6_128	10_1_128	OK	3.98402	5.40448	0.439931	0.892136	0.11965	0.258578	no
TraesCS1A02G129100	TraesCS1A02G129100	-	1A:163382072-163383979	8_6_128	10_1_128	OK	47.9455	34.1179	-0.490866	-1.23276	0.033	0.10669	no
TraesCS1A02G129200	TraesCS1A02G129200	-	1A:163392856-163397306	8_6_128	10_1_128	OK	7.71973	5.4001	-0.515564	-1.11302	0.0549	0.151997	no
TraesCS1A02G129300	TraesCS1A02G129300	-	1A:164456206-164469307	8_6_128	10_1_128	OK	2.03592	1.492	-0.44843	-0.886978	0.11045	0.244751	no
TraesCS1A02G129400	TraesCS1A02G129400	-	1A:165171991-165179858	8_6_128	10_1_128	OK	10.3307	6.30835	-0.711604	-1.61809	0.00545	0.0287762	yes
TraesCS1A02G129500	TraesCS1A02G129500	-	1A:166315707-166322599	8_6_128	10_1_128	OK	1.96926	2.902	0.559394	1.13096	0.052	0.146325	no
TraesCS1A02G129600	TraesCS1A02G129600	-	1A:167150356-167152680	8_6_128	10_1_128	OK	0.227346	0.733506	1.68992	1.25224	0.0347	0.110392	no
TraesCS1A02G129700	TraesCS1A02G129700	-	1A:167800392-167802344	8_6_128	10_1_128	OK	0.909285	0.367087	-1.30861	-1.09247	0.05775	0.157279	no
TraesCS1A02G129800	TraesCS1A02G129800	-	1A:167802985-167804865	8_6_128	10_1_128	OK	3.8678	4.43701	0.198076	0.296066	0.60895	0.743584	no
TraesCS1A02G130000	TraesCS1A02G130000	-	1A:168443691-168444026	8_6_128	10_1_128	OK	4.60924	0.550141	-3.06666	-1.93892	0.02045	0.0757097	no
TraesCS1A02G130600	TraesCS1A02G130600	-	1A:168548236-168549847	8_6_128	10_1_128	OK	1.00402	2.21074	1.13874	0.997339	0.275	0.445247	no
TraesCS1A02G130700	TraesCS1A02G130700	-	1A:168553547-168590194	8_6_128	10_1_128	OK	0.864727	0.655469	-0.399716	-0.871989	0.1243	0.265487	no
TraesCS1A02G130800	TraesCS1A02G130800	-	1A:169643888-169654254	8_6_128	10_1_128	OK	8.51483	9.46185	0.152146	0.388251	0.49785	0.655365	no
TraesCS1A02G130900	TraesCS1A02G130900	-	1A:171006668-171034612	8_6_128	10_1_128	OK	4.19054	4.02652	-0.0576033	-0.136854	0.806	0.884072	no
TraesCS1A02G131000	TraesCS1A02G131000	-	1A:171453437-171469888	8_6_128	10_1_128	OK	3.00823	4.78819	0.670565	1.69043	0.00365	0.0213205	yes
TraesCS1A02G131200	TraesCS1A02G131200	-	1A:172185037-172193682	8_6_128	10_1_128	OK	5.69497	8.6068	0.595789	1.4139	0.0152	0.0610385	no
TraesCS1A02G131300	TraesCS1A02G131300	-	1A:173960779-173978959	8_6_128	10_1_128	OK	3.29452	4.28256	0.378403	0.811499	0.15855	0.312851	no
TraesCS1A02G131500	TraesCS1A02G131500	-	1A:175173229-175178988	8_6_128	10_1_128	OK	19.2272	20.31	0.0790422	0.178242	0.75925	0.852002	no
TraesCS1A02G131600	TraesCS1A02G131600	-	1A:176449532-176462644	8_6_128	10_1_128	OK	0.487493	0.839531	0.7842	1.33811	0.02515	0.0878262	no
TraesCS1A02G131900	TraesCS1A02G131900	-	1A:177465417-177472573	8_6_128	10_1_128	OK	2.7499	4.97333	0.854834	1.37033	0.01875	0.0711017	no
TraesCS1A02G132400	TraesCS1A02G132400	-	1A:179535749-179537296	8_6_128	10_1_128	OK	154.592	88.3441	-0.807257	-1.98525	0.00075	0.00634736	yes
TraesCS1A02G132600	TraesCS1A02G132600	-	1A:181753576-181778463	8_6_128	10_1_128	OK	5.86793	7.86464	0.42253	1.1131	0.0569	0.155642	no
TraesCS1A02G133100	TraesCS1A02G133100	-	1A:185141231-185146180	8_6_128	10_1_128	OK	28.541	22.3712	-0.351392	-0.909253	0.11335	0.249257	no
TraesCS1A02G133300	TraesCS1A02G133300	-	1A:186717494-186718766	8_6_128	10_1_128	OK	1.83837	2.0992	0.191416	0.169466	0.8393	0.904677	no
TraesCS1A02G133400	TraesCS1A02G133400	-	1A:186988725-186996675	8_6_128	10_1_128	OK	12.3032	9.60886	-0.356599	-0.609425	0.26735	0.437064	no
TraesCS1A02G133500	TraesCS1A02G133500	-	1A:188132554-188151899	8_6_128	10_1_128	OK	5.31568	7.36362	0.470163	1.22358	0.03575	0.112653	no
TraesCS1A02G133700	TraesCS1A02G133700	-	1A:189710003-189722289	8_6_128	10_1_128	OK	4.12959	8.06541	0.965749	2.54881	5e-05	0.000707392	yes
TraesCS1A02G133800	TraesCS1A02G133800	-	1A:189958445-189965406	8_6_128	10_1_128	OK	1.61606	2.36992	0.552355	1.29647	0.03205	0.104608	no
TraesCS1A02G133900	TraesCS1A02G133900	-	1A:191855621-191862578	8_6_128	10_1_128	OK	3.07682	2.66494	-0.207337	-0.426356	0.45145	0.615412	no
TraesCS1A02G134000	TraesCS1A02G134000	-	1A:193517324-193519141	8_6_128	10_1_128	OK	0.952883	1.7737	0.896393	1.39375	0.01575	0.0626366	no
TraesCS1A02G134300	TraesCS1A02G134300	-	1A:201744534-201747147	8_6_128	10_1_128	OK	7.81654	13.2928	0.766042	1.90196	0.00175	0.012257	yes
TraesCS1A02G134500	TraesCS1A02G134500	-	1A:201853520-201865435	8_6_128	10_1_128	OK	3.9726	4.88822	0.299228	0.624859	0.29	0.460813	no
TraesCS1A02G134600	TraesCS1A02G134600	-	1A:202071607-202101947	8_6_128	10_1_128	OK	1.92142	2.17932	0.181705	0.403076	0.49505	0.652892	no
TraesCS1A02G134800	TraesCS1A02G134800	-	1A:204826279-204828720	8_6_128	10_1_128	OK	1.88919	2.81934	0.577588	0.933999	0.11495	0.251604	no
TraesCS1A02G135100	TraesCS1A02G135100	-	1A:206792053-206805538	8_6_128	10_1_128	OK	0.471317	0.527105	0.161391	0.265235	0.6638	0.785193	no
TraesCS1A02G135300	TraesCS1A02G135300	-	1A:208208303-208219356	8_6_128	10_1_128	OK	4.00724	6.82292	0.76778	2.01842	0.00075	0.00634736	yes
TraesCS1A02G135600	TraesCS1A02G135600	-	1A:208881363-208913608	8_6_128	10_1_128	OK	2.23063	3.62353	0.699947	1.70314	0.004	0.0228885	yes
TraesCS1A02G135700	TraesCS1A02G135700	-	1A:209353871-209363066	8_6_128	10_1_128	OK	11.7804	12.9371	0.135122	0.324964	0.56615	0.710206	no
TraesCS1A02G135800	TraesCS1A02G135800	-	1A:212017042-212018086	8_6_128	10_1_128	OK	1.32243	1.78095	0.429452	0.24035	0.7444	0.841972	no
TraesCS1A02G135900	TraesCS1A02G135900	-	1A:212018426-212020840	8_6_128	10_1_128	OK	1.08943	0.697501	-0.643312	-0.694381	0.21875	0.384386	no
TraesCS1A02G136000	TraesCS1A02G136000	-	1A:212021776-212025958	8_6_128	10_1_128	OK	3.16785	2.41682	-0.390394	-0.688794	0.22805	0.394616	no
TraesCS1A02G136100	TraesCS1A02G136100	-	1A:213253115-213255931	8_6_128	10_1_128	OK	15.3048	20.4815	0.420333	0.968967	0.0982	0.225654	no
TraesCS1A02G136200	TraesCS1A02G136200	-	1A:213902549-213933580	8_6_128	10_1_128	OK	1.38633	4.31174	1.637	3.85456	5e-05	0.000707392	yes
TraesCS1A02G136400	TraesCS1A02G136400	-	1A:216414923-216456832	8_6_128	10_1_128	OK	7.29212	6.40174	-0.187875	-0.369829	0.5094	0.664874	no
TraesCS1A02G136500	TraesCS1A02G136500	-	1A:217610379-217613638	8_6_128	10_1_128	OK	5.83295	10.36	0.828728	2.11095	0.0005	0.00463467	yes
TraesCS1A02G136800	TraesCS1A02G136800	-	1A:218522814-218529362	8_6_128	10_1_128	OK	5.493	6.39528	0.219413	0.458199	0.43165	0.597706	no
TraesCS1A02G136900	TraesCS1A02G136900	-	1A:219381069-219386762	8_6_128	10_1_128	OK	10.1962	7.27641	-0.486735	-0.840463	0.1425	0.290945	no
TraesCS1A02G137000	TraesCS1A02G137000	-	1A:219894325-219900551	8_6_128	10_1_128	OK	4.68905	4.44508	-0.077086	-0.185944	0.74515	0.842494	no
TraesCS1A02G137200	TraesCS1A02G137200	-	1A:221695703-221708351	8_6_128	10_1_128	OK	2.0953	3.04086	0.537322	1.14103	0.04915	0.140545	no
TraesCS1A02G137300	TraesCS1A02G137300	-	1A:221708688-221709738	8_6_128	10_1_128	OK	0.298728	1.0176	1.76827	1.28668	0.1	0.228444	no
TraesCS1A02G137400	TraesCS1A02G137400	-	1A:222347194-222369765	8_6_128	10_1_128	OK	2.92851	3.69809	0.336616	0.694428	0.22895	0.395655	no
TraesCS1A02G137500	TraesCS1A02G137500	-	1A:223443861-223455182	8_6_128	10_1_128	OK	13.2352	12.0606	-0.134079	-0.186112	0.751	0.84644	no
TraesCS1A02G137600	TraesCS1A02G137600	-	1A:223826569-223828312	8_6_128	10_1_128	OK	0.804922	1.08582	0.43186	0.287611	0.69375	0.806464	no
TraesCS1A02G137700	TraesCS1A02G137700	-	1A:223937888-223949190	8_6_128	10_1_128	OK	14.2843	17.3523	0.280693	0.694333	0.2257	0.391927	no
TraesCS1A02G137800	TraesCS1A02G137800	-	1A:224802355-224827275	8_6_128	10_1_128	OK	2.93712	4.88548	0.734099	1.84806	0.00195	0.013283	yes
TraesCS1A02G137900	TraesCS1A02G137900	-	1A:225507557-225517408	8_6_128	10_1_128	OK	3.44045	3.37117	-0.0293471	-0.0681963	0.90595	0.946147	no
TraesCS1A02G138000	TraesCS1A02G138000	-	1A:227257401-227268703	8_6_128	10_1_128	OK	3.56134	2.41986	-0.557494	-0.804489	0.15355	0.306178	no
TraesCS1A02G138100	TraesCS1A02G138100	-	1A:229168840-229171503	8_6_128	10_1_128	OK	1.13676	4.38824	1.94871	2.91779	0.0001	0.00128038	yes
TraesCS1A02G138200	TraesCS1A02G138200	-	1A:230132868-230165911	8_6_128	10_1_128	OK	1.8241	1.97382	0.113801	0.212031	0.71305	0.820323	no
TraesCS1A02G138300	TraesCS1A02G138300	-	1A:230469021-230472733	8_6_128	10_1_128	OK	0.492774	0.420678	-0.228209	-0.22489	0.76815	0.858094	no
TraesCS1A02G138400	TraesCS1A02G138400	-	1A:232066556-232074920	8_6_128	10_1_128	OK	1.63672	3.13061	0.935638	2.39794	5e-05	0.000707392	yes
TraesCS1A02G138500	TraesCS1A02G138500	-	1A:232086426-232105328	8_6_128	10_1_128	OK	3.28113	3.72901	0.184599	0.41061	0.4974	0.654966	no
TraesCS1A02G138600	TraesCS1A02G138600	-	1A:232333422-232344048	8_6_128	10_1_128	OK	7.21892	5.25496	-0.458103	-0.963073	0.09135	0.215174	no
TraesCS1A02G138800	TraesCS1A02G138800	-	1A:233920830-233925580	8_6_128	10_1_128	OK	30.9742	28.544	-0.117879	-0.294101	0.59925	0.735605	no
TraesCS1A02G139100	TraesCS1A02G139100	-	1A:234210118-234258109	8_6_128	10_1_128	OK	10.2943	17.5087	0.766225	1.9915	0.0008	0.00668193	yes
TraesCS1A02G139200	TraesCS1A02G139200	-	1A:234796294-234799699	8_6_128	10_1_128	OK	5.80449	2.65046	-1.13093	-1.67675	0.0053	0.0281892	yes
TraesCS1A02G139300	TraesCS1A02G139300	-	1A:234806286-234816413	8_6_128	10_1_128	OK	16.5059	10.7636	-0.616817	-1.43582	0.01235	0.052382	no
TraesCS1A02G139400	TraesCS1A02G139400	-	1A:235652143-235689004	8_6_128	10_1_128	OK	1.14496	2.09311	0.870359	1.7689	0.0028	0.0174841	yes
TraesCS1A02G139500	TraesCS1A02G139500	-	1A:236715735-236722781	8_6_128	10_1_128	OK	1.91677	2.82593	0.560047	1.32597	0.0227	0.0816815	no
TraesCS1A02G139600	TraesCS1A02G139600	TBP1	1A:237327510-237330121	8_6_128	10_1_128	OK	20.0521	23.0039	0.198121	0.501982	0.37115	0.541448	no
TraesCS1A02G139700	TraesCS1A02G139700	-	1A:237509578-237520090	8_6_128	10_1_128	OK	1.26437	1.37674	0.12284	0.186699	0.74395	0.841694	no
TraesCS1A02G139900	TraesCS1A02G139900	-	1A:237744623-237746433	8_6_128	10_1_128	OK	28.5137	39.6981	0.477414	1.1959	0.0452	0.132719	no
TraesCS1A02G140600	TraesCS1A02G140600	-	1A:238647817-238652541	8_6_128	10_1_128	OK	0.31925	0.47238	0.565261	0.976347	0.1236	0.264342	no
TraesCS1A02G140700	TraesCS1A02G140700	-	1A:238656183-238670642	8_6_128	10_1_128	OK	1.47386	0.96489	-0.61116	-0.532309	0.3282	0.49924	no
TraesCS1A02G140900	TraesCS1A02G140900	-	1A:238677152-238690883	8_6_128	10_1_128	OK	3.37942	3.46791	0.0372926	0.0892321	0.87455	0.926851	no
TraesCS1A02G141000	TraesCS1A02G141000	-	1A:238869543-238870542	8_6_128	10_1_128	OK	0.376125	0.0372637	-3.33537	-1.38183	0.1258	0.267608	no
TraesCS1A02G141100	TraesCS1A02G141100	-	1A:238999840-239002573	8_6_128	10_1_128	OK	7.95095	18.37	1.20815	2.34168	0.00025	0.00269639	yes
TraesCS1A02G141300	TraesCS1A02G141300	-	1A:239099767-239106130	8_6_128	10_1_128	OK	0.548052	1.62963	1.57216	1.58225	0.0153	0.0613299	no
TraesCS1A02G141400	TraesCS1A02G141400	-	1A:239889250-239903200	8_6_128	10_1_128	OK	0.66977	1.67332	1.32098	2.29681	5e-05	0.000707392	yes
TraesCS1A02G141700	TraesCS1A02G141700	-	1A:241312952-241320936	8_6_128	10_1_128	OK	8.75974	13.8479	0.660706	1.71926	0.0046	0.0254107	yes
TraesCS1A02G141900	TraesCS1A02G141900	-	1A:241677701-241679636	8_6_128	10_1_128	OK	4.77413	7.05367	0.563135	1.00158	0.08455	0.203834	no
TraesCS1A02G142000	TraesCS1A02G142000	-	1A:241983246-241984668	8_6_128	10_1_128	OK	31.659	22.4501	-0.495894	-1.06087	0.06355	0.168132	no
TraesCS1A02G142200	TraesCS1A02G142200	-	1A:241993074-242013226	8_6_128	10_1_128	OK	0.826313	1.3968	0.757369	1.56685	0.0088	0.0411231	yes
TraesCS1A02G142300	TraesCS1A02G142300	-	1A:242779678-242804845	8_6_128	10_1_128	OK	2.89115	3.3076	0.194139	0.357235	0.53405	0.684951	no
TraesCS1A02G142400	TraesCS1A02G142400	-	1A:243160581-243163169	8_6_128	10_1_128	OK	15.3165	45.6746	1.57631	3.87693	5e-05	0.000707392	yes
TraesCS1A02G142500	TraesCS1A02G142500	-	1A:243619555-243624661	8_6_128	10_1_128	OK	7.74473	9.92913	0.358453	0.855623	0.1415	0.289514	no
TraesCS1A02G142600	TraesCS1A02G142600	-	1A:243862628-243866339	8_6_128	10_1_128	OK	8.34354	11.9986	0.524133	1.26318	0.03015	0.100283	no
TraesCS1A02G142700	TraesCS1A02G142700	-	1A:244500834-244503810	8_6_128	10_1_128	OK	2.81617	1.92025	-0.552437	-0.702255	0.21295	0.377863	no
TraesCS1A02G142800	TraesCS1A02G142800	-	1A:244506827-244512895	8_6_128	10_1_128	OK	0.304823	0.661556	1.11789	1.61546	0.0138	0.0567544	no
TraesCS1A02G142900	TraesCS1A02G142900	-	1A:245115338-245118643	8_6_128	10_1_128	OK	9.71564	8.67837	-0.162885	-0.398498	0.48865	0.647657	no
TraesCS1A02G143000	TraesCS1A02G143000	-	1A:245518572-245536774	8_6_128	10_1_128	OK	3.23481	4.28233	0.404714	0.916885	0.1123	0.247736	no
TraesCS1A02G143100	TraesCS1A02G143100	-	1A:245518572-245536774	8_6_128	10_1_128	OK	0.953943	4.48881	2.23436	1.45675	0.0781	0.193315	no
TraesCS1A02G143200	TraesCS1A02G143200	-	1A:246127689-246130525	8_6_128	10_1_128	OK	0.889289	0.77201	-0.204034	-0.328013	0.5682	0.711671	no
TraesCS1A02G143300	TraesCS1A02G143300	-	1A:246689895-246693276	8_6_128	10_1_128	OK	21.6841	24.7781	0.192429	0.466208	0.4197	0.58674	no
TraesCS1A02G143400	TraesCS1A02G143400	-	1A:247311661-247347178	8_6_128	10_1_128	OK	0.571202	1.11994	0.97135	2.52803	5e-05	0.000707392	yes
TraesCS1A02G143500	TraesCS1A02G143500	-	1A:248422287-248426924	8_6_128	10_1_128	OK	1.96473	2.89658	0.560014	0.842001	0.16245	0.318029	no
TraesCS1A02G143600	TraesCS1A02G143600	-	1A:248428942-248435410	8_6_128	10_1_128	OK	1.65101	1.41615	-0.221377	-0.270559	0.6535	0.777899	no
TraesCS1A02G143700	TraesCS1A02G143700	-	1A:248611975-248616991	8_6_128	10_1_128	OK	5.65159	2.44594	-1.20827	-1.18345	0.04975	0.141689	no
TraesCS1A02G143800	TraesCS1A02G143800	-	1A:248611975-248616991	8_6_128	10_1_128	OK	7.56898	7.59096	0.00418336	0.00681014	0.9896	0.993053	no
TraesCS1A02G143900	TraesCS1A02G143900	-	1A:248877652-248881699	8_6_128	10_1_128	OK	12.1539	12.5058	0.0411786	0.104843	0.85265	0.91307	no
TraesCS1A02G144000	TraesCS1A02G144000	-	1A:249042635-249057221	8_6_128	10_1_128	OK	0.879862	1.88703	1.10077	2.58782	5e-05	0.000707392	yes
TraesCS1A02G144700	TraesCS1A02G144700	-	1A:250550785-250554286	8_6_128	10_1_128	OK	2.36392	2.53897	0.103062	0.164619	0.7758	0.863435	no
TraesCS1A02G144800	TraesCS1A02G144800	-	1A:251009016-251018858	8_6_128	10_1_128	OK	4.60525	4.12172	-0.160031	-0.403914	0.48295	0.642757	no
TraesCS1A02G145000	TraesCS1A02G145000	-	1A:251334627-251341814	8_6_128	10_1_128	OK	12.5607	9.73123	-0.368226	-0.917063	0.11195	0.247236	no
TraesCS1A02G145300	TraesCS1A02G145300	-	1A:251376252-251377963	8_6_128	10_1_128	OK	0.0221228	0.729092	5.04249	1.77586	0.24695	0.41502	no
TraesCS1A02G145500	TraesCS1A02G145500	-	1A:251558740-251564045	8_6_128	10_1_128	OK	1.10866	1.93376	0.802597	1.84891	0.0027	0.0169765	yes
TraesCS1A02G145600	TraesCS1A02G145600	-	1A:251691124-251692365	8_6_128	10_1_128	OK	0.63275	0.707638	0.161377	0.113374	0.857	0.915655	no
TraesCS1A02G145800	TraesCS1A02G145800	-	1A:252281926-252286168	8_6_128	10_1_128	OK	1.03684	1.6913	0.705943	1.12454	0.0595	0.160726	no
TraesCS1A02G145900	TraesCS1A02G145900	-	1A:252321625-252322000	8_6_128	10_1_128	OK	1.96696	2.76862	0.493197	0.387177	0.59045	0.729024	no
TraesCS1A02G146200	TraesCS1A02G146200	-	1A:252502422-252518151	8_6_128	10_1_128	OK	2.86637	3.06702	0.0976147	0.227691	0.6954	0.807817	no
TraesCS1A02G146600	TraesCS1A02G146600	-	1A:252824561-252828693	8_6_128	10_1_128	OK	10.7067	12.0592	0.171617	0.431357	0.457	0.620329	no
TraesCS1A02G146800	TraesCS1A02G146800	-	1A:253371506-253372209	8_6_128	10_1_128	OK	6.03383	3.63024	-0.733009	-0.973276	0.0837	0.202618	no
TraesCS1A02G146900	TraesCS1A02G146900	-	1A:253378318-253384498	8_6_128	10_1_128	OK	1.17576	1.8993	0.691875	1.29442	0.028	0.0951253	no
TraesCS1A02G147000	TraesCS1A02G147000	-	1A:253720396-253722229	8_6_128	10_1_128	OK	190.385	124.992	-0.607087	-1.44549	0.01075	0.0474961	yes
TraesCS1A02G147400	TraesCS1A02G147400	-	1A:254375409-254383101	8_6_128	10_1_128	OK	1.93428	2.07497	0.101293	0.167615	0.771	0.860235	no
TraesCS1A02G147500	TraesCS1A02G147500	-	1A:254383243-254386910	8_6_128	10_1_128	OK	1.69126	2.90963	0.782737	1.75066	0.00375	0.0217972	yes
TraesCS1A02G147600	TraesCS1A02G147600	-	1A:254993095-254995496	8_6_128	10_1_128	OK	1.086	0.860206	-0.336271	-0.372979	0.5149	0.669241	no
TraesCS1A02G147700	TraesCS1A02G147700	-	1A:254995704-254997527	8_6_128	10_1_128	OK	3.20534	2.17723	-0.557986	-0.909188	0.11465	0.251203	no
TraesCS1A02G148000	TraesCS1A02G148000	-	1A:255478888-255488313	8_6_128	10_1_128	OK	17.7364	12.4527	-0.510252	-1.26266	0.026	0.0899938	no
TraesCS1A02G148100	TraesCS1A02G148100	-	1A:255696083-255701621	8_6_128	10_1_128	OK	0.183251	0.361012	0.978228	1.68062	0.0077	0.0372471	yes
TraesCS1A02G148300	TraesCS1A02G148300	-	1A:255872276-255874488	8_6_128	10_1_128	OK	0.164696	0.43509	1.40151	0.888735	0.22305	0.389035	no
TraesCS1A02G148400	TraesCS1A02G148400	-	1A:255898221-255900059	8_6_128	10_1_128	OK	226.648	87.5112	-1.37291	-3.31775	5e-05	0.000707392	yes
TraesCS1A02G149100	TraesCS1A02G149100	-	1A:256810437-256816746	8_6_128	10_1_128	OK	1.81199	3.24067	0.838713	1.62349	0.00765	0.0370639	yes
TraesCS1A02G149200	TraesCS1A02G149200	-	1A:256819204-256822875	8_6_128	10_1_128	OK	32.6445	27.8512	-0.229101	-0.587039	0.2987	0.469665	no
TraesCS1A02G149300	TraesCS1A02G149300	-	1A:256823680-256827995	8_6_128	10_1_128	OK	21.0686	32.4171	0.621658	1.50735	0.0069	0.0343175	yes
TraesCS1A02G149800	TraesCS1A02G149800	-	1A:257551796-257558525	8_6_128	10_1_128	OK	2.53499	5.10676	1.01043	2.3058	0.0002	0.00226387	yes
TraesCS1A02G150100	TraesCS1A02G150100	-	1A:257573020-257574803	8_6_128	10_1_128	OK	0.537639	1.51132	1.4911	1.92683	0.0005	0.00463467	yes
TraesCS1A02G150200	TraesCS1A02G150200	-	1A:257960003-257969311	8_6_128	10_1_128	OK	2.02558	2.23472	0.14176	0.184021	0.7483	0.844478	no
TraesCS1A02G150400	TraesCS1A02G150400	-	1A:258157062-258162400	8_6_128	10_1_128	OK	3.33744	2.48005	-0.428374	-0.577643	0.3284	0.499465	no
TraesCS1A02G150500	TraesCS1A02G150500	-	1A:258180020-258181423	8_6_128	10_1_128	OK	0.685064	0.891011	0.379203	0.330465	0.5625	0.707415	no
TraesCS1A02G150600	TraesCS1A02G150600	-	1A:258738360-258743663	8_6_128	10_1_128	OK	8.68016	15.2971	0.817462	2.02774	0.0005	0.00463467	yes
TraesCS1A02G150800	TraesCS1A02G150800	-	1A:258857614-258862764	8_6_128	10_1_128	OK	0.741378	4.37701	2.56166	3.88355	5e-05	0.000707392	yes
TraesCS1A02G150900	TraesCS1A02G150900	-	1A:258870777-258881439	8_6_128	10_1_128	OK	12.5661	6.71505	-0.904063	-2.10208	0.0002	0.00226387	yes
TraesCS1A02G151000	TraesCS1A02G151000	-	1A:259049083-259051454	8_6_128	10_1_128	OK	3.46865	3.2987	-0.0724732	-0.126661	0.8215	0.893574	no
TraesCS1A02G151100	TraesCS1A02G151100	-	1A:259052025-259066025	8_6_128	10_1_128	OK	0.345945	0.75119	1.11863	1.87597	0.0022	0.0145741	yes
TraesCS1A02G151200	TraesCS1A02G151200	-	1A:259069860-259073887	8_6_128	10_1_128	OK	0.354724	0.710192	1.00151	1.39772	0.01415	0.0578742	no
TraesCS1A02G151400	TraesCS1A02G151400	-	1A:259994474-259997900	8_6_128	10_1_128	OK	0.579939	1.01815	0.811979	0.608488	0.28055	0.451165	no
TraesCS1A02G151500	TraesCS1A02G151500	-	1A:260834118-260835657	8_6_128	10_1_128	OK	1.82546	3.19343	0.80685	1.31399	0.02795	0.0950221	no
TraesCS1A02G151600	TraesCS1A02G151600	-	1A:260836560-260840054	8_6_128	10_1_128	OK	0.737272	3.40363	2.20681	2.53438	0.00015	0.00179774	yes
TraesCS1A02G151700	TraesCS1A02G151700	-	1A:260840506-260841094	8_6_128	10_1_128	OK	1.91793	3.92501	1.03315	1.04524	0.18285	0.34343	no
TraesCS1A02G152000	TraesCS1A02G152000	-	1A:261130526-261136858	8_6_128	10_1_128	OK	2.28701	3.01654	0.399434	0.863655	0.1335	0.278331	no
TraesCS1A02G152100	TraesCS1A02G152100	-	1A:261247063-261250437	8_6_128	10_1_128	OK	14.0837	10.6831	-0.398692	-0.946117	0.1037	0.234389	no
TraesCS1A02G152200	TraesCS1A02G152200	-	1A:261815433-261826427	8_6_128	10_1_128	OK	4.46372	7.14593	0.678876	1.61122	0.00415	0.0235588	yes
TraesCS1A02G152500	TraesCS1A02G152500	-	1A:262819172-262841620	8_6_128	10_1_128	OK	4.01542	4.82451	0.264833	0.701334	0.2219	0.387879	no
TraesCS1A02G152900	TraesCS1A02G152900	-	1A:265020364-265029656	8_6_128	10_1_128	OK	0.330528	0.481942	0.544089	0.918418	0.12125	0.260901	no
TraesCS1A02G153000	TraesCS1A02G153000	-	1A:265032749-265041635	8_6_128	10_1_128	OK	1.29261	4.58618	1.827	2.40123	0.00015	0.00179774	yes
TraesCS1A02G153100	TraesCS1A02G153100	-	1A:265645441-265650746	8_6_128	10_1_128	OK	46.2421	47.4419	0.0369552	0.0923411	0.87505	0.927212	no
TraesCS1A02G153300	TraesCS1A02G153300	-	1A:267141926-267145892	8_6_128	10_1_128	OK	21.6557	17.5472	-0.303505	-0.7457	0.19125	0.353762	no
TraesCS1A02G153600	TraesCS1A02G153600	-	1A:267177689-267181184	8_6_128	10_1_128	OK	5.56172	9.64663	0.794495	1.63664	0.00515	0.0275452	yes
TraesCS1A02G153900	TraesCS1A02G153900	-	1A:267794535-267804564	8_6_128	10_1_128	OK	6.9926	9.54155	0.448394	1.17769	0.04405	0.130317	no
TraesCS1A02G154100	TraesCS1A02G154100	-	1A:268121932-268123732	8_6_128	10_1_128	OK	0.248989	0.446612	0.84294	0.79864	0.13635	0.282328	no
TraesCS1A02G154300	TraesCS1A02G154300	-	1A:268914712-268929936	8_6_128	10_1_128	OK	2.35516	4.13121	0.810737	2.0868	0.0005	0.00463467	yes
TraesCS1A02G154400	TraesCS1A02G154400	-	1A:268932111-268937108	8_6_128	10_1_128	OK	37.2784	22.3251	-0.739673	-1.77005	0.00205	0.0138087	yes
TraesCS1A02G154500	TraesCS1A02G154500	-	1A:269567620-269575789	8_6_128	10_1_128	OK	0.93465	0.896582	-0.0599911	-0.0844134	0.8813	0.931185	no
TraesCS1A02G154600	TraesCS1A02G154600	-	1A:269579981-269582738	8_6_128	10_1_128	OK	0.70656	1.15042	0.703279	1.20056	0.03705	0.11544	no
TraesCS1A02G154700	TraesCS1A02G154700	-	1A:269993957-270008325	8_6_128	10_1_128	OK	3.43136	5.99526	0.805043	2.06564	0.0008	0.00668193	yes
TraesCS1A02G154900	TraesCS1A02G154900	-	1A:271619746-271621923	8_6_128	10_1_128	OK	1.00026	1.47905	0.564298	0.459292	0.537	0.687096	no
TraesCS1A02G155000	TraesCS1A02G155000	-	1A:271882591-271891529	8_6_128	10_1_128	OK	3.17	3.17789	0.003584	0.00668667	0.9911	0.993837	no
TraesCS1A02G155200	TraesCS1A02G155200	-	1A:272611171-272613645	8_6_128	10_1_128	OK	51.7393	96.9362	0.905773	2.26907	0.0001	0.00128038	yes
TraesCS1A02G155500	TraesCS1A02G155500	-	1A:274108133-274109975	8_6_128	10_1_128	OK	1.86186	2.01231	0.112102	0.175282	0.76135	0.8536	no
TraesCS1A02G155600	TraesCS1A02G155600	-	1A:274781283-274782385	8_6_128	10_1_128	OK	0.74236	1.93392	1.38133	1.09409	0.1707	0.329068	no
TraesCS1A02G155900	TraesCS1A02G155900	-	1A:276323724-276325756	8_6_128	10_1_128	OK	0.601716	1.37687	1.19423	0.914651	0.1454	0.294814	no
TraesCS1A02G156100	TraesCS1A02G156100	-	1A:276802345-276805966	8_6_128	10_1_128	OK	8.16982	14.1312	0.790513	1.81761	0.00145	0.0106246	yes
TraesCS1A02G156200	TraesCS1A02G156200	-	1A:276862984-276864470	8_6_128	10_1_128	OK	0.133334	0.631968	2.2448	0.942928	0.2002	0.364308	no
TraesCS1A02G156300	TraesCS1A02G156300	-	1A:276967791-276972330	8_6_128	10_1_128	OK	2.80653	3.17377	0.17741	0.268733	0.64395	0.770578	no
TraesCS1A02G156400	TraesCS1A02G156400	-	1A:277074050-277078322	8_6_128	10_1_128	OK	6.91928	14.8935	1.10599	2.38034	5e-05	0.000707392	yes
TraesCS1A02G156500	TraesCS1A02G156500	-	1A:277629408-277642793	8_6_128	10_1_128	OK	1.07321	2.29428	1.09611	2.10983	0.00055	0.0049883	yes
TraesCS1A02G156600	TraesCS1A02G156600	-	1A:278141902-278145724	8_6_128	10_1_128	OK	5.00895	9.90052	0.982997	2.14204	0.0002	0.00226387	yes
TraesCS1A02G157100	TraesCS1A02G157100	-	1A:278527010-278527579	8_6_128	10_1_128	OK	0.361073	0.849432	1.23421	0.869028	0.10475	0.235827	no
TraesCS1A02G157500	TraesCS1A02G157500	-	1A:279732250-279742732	8_6_128	10_1_128	OK	9.14035	12.1648	0.412394	1.07766	0.06235	0.166069	no
TraesCS1A02G157600	TraesCS1A02G157600	-	1A:279824793-279831261	8_6_128	10_1_128	OK	2.05475	2.94996	0.521735	1.09659	0.055	0.152136	no
TraesCS1A02G157700	TraesCS1A02G157700	-	1A:279903220-279908684	8_6_128	10_1_128	OK	6.13817	4.88524	-0.329378	-0.656109	0.2512	0.419444	no
TraesCS1A02G157800	TraesCS1A02G157800	-	1A:280274429-280276096	8_6_128	10_1_128	OK	1.52125	2.53264	0.735385	0.786362	0.1792	0.338997	no
TraesCS1A02G157900	TraesCS1A02G157900	-	1A:280602663-280604294	8_6_128	10_1_128	OK	1.02021	0.817838	-0.318976	-0.401545	0.50615	0.662209	no
TraesCS1A02G158200	TraesCS1A02G158200	-	1A:281650039-281650769	8_6_128	10_1_128	OK	11.6509	5.32379	-1.12991	-1.49915	0.0123	0.0522653	no
TraesCS1A02G158300	TraesCS1A02G158300	-	1A:281656688-281659441	8_6_128	10_1_128	OK	23.0831	18.7604	-0.299146	-0.635101	0.2722	0.44244	no
TraesCS1A02G158400	TraesCS1A02G158400	-	1A:281887393-281895008	8_6_128	10_1_128	OK	7.72639	6.81689	-0.180681	-0.392933	0.49445	0.652457	no
TraesCS1A02G158500	TraesCS1A02G158500	-	1A:282545206-282551529	8_6_128	10_1_128	OK	3.46573	3.87165	0.15979	0.340778	0.54715	0.695366	no
TraesCS1A02G158600	TraesCS1A02G158600	-	1A:282552836-282554807	8_6_128	10_1_128	OK	12.9008	30.5918	1.24568	2.9097	5e-05	0.000707392	yes
TraesCS1A02G158700	TraesCS1A02G158700	-	1A:282695073-282702388	8_6_128	10_1_128	OK	14.8878	18.1466	0.285568	0.756869	0.20235	0.36651	no
TraesCS1A02G158800	TraesCS1A02G158800	-	1A:283842906-283859515	8_6_128	10_1_128	OK	6.705	8.58666	0.356861	0.938389	0.113	0.248751	no
TraesCS1A02G158900	TraesCS1A02G158900	-	1A:284143662-284151783	8_6_128	10_1_128	OK	2.72258	3.25605	0.258144	0.571299	0.3265	0.497592	no
TraesCS1A02G159100	TraesCS1A02G159100	-	1A:284336840-284337272	8_6_128	10_1_128	OK	168.414	82.4834	-1.02983	-2.4254	5e-05	0.000707392	yes
TraesCS1A02G159300	TraesCS1A02G159300	-	1A:284912308-284913734	8_6_128	10_1_128	OK	122.202	68.9181	-0.82631	-2.02966	0.00045	0.0042861	yes
TraesCS1A02G159400	TraesCS1A02G159400	-	1A:285353557-285356244	8_6_128	10_1_128	OK	0.553238	1.27803	1.20795	1.86319	0.0031	0.0188666	yes
TraesCS1A02G159500	TraesCS1A02G159500	-	1A:285980869-285986701	8_6_128	10_1_128	OK	0.357795	0.897214	1.32632	1.40702	0.1764	0.335777	no
TraesCS1A02G159600	TraesCS1A02G159600	-	1A:286006368-286010711	8_6_128	10_1_128	OK	3.14274	5.82228	0.889562	1.81441	0.0019	0.0130403	yes
TraesCS1A02G160000	TraesCS1A02G160000	-	1A:287313666-287316063	8_6_128	10_1_128	OK	0.122713	0.369449	1.59009	1.47411	0.01745	0.0674308	no
TraesCS1A02G160100	TraesCS1A02G160100	-	1A:287542003-287544129	8_6_128	10_1_128	OK	0.346806	0.598984	0.788389	0.825799	0.15955	0.314173	no
TraesCS1A02G160200	TraesCS1A02G160200	-	1A:287681549-287684692	8_6_128	10_1_128	OK	7.39958	7.62952	0.0441489	0.10403	0.858	0.916316	no
TraesCS1A02G160400	TraesCS1A02G160400	-	1A:287689088-287690564	8_6_128	10_1_128	OK	4.81046	3.05495	-0.655027	-1.18227	0.0316	0.103535	no
TraesCS1A02G160500	TraesCS1A02G160500	-	1A:287691563-287702194	8_6_128	10_1_128	OK	2.89471	3.14796	0.121	0.279722	0.6218	0.753521	no
TraesCS1A02G160600	TraesCS1A02G160600	-	1A:288510415-288520871	8_6_128	10_1_128	OK	1.55301	1.97744	0.348568	0.801558	0.1722	0.330687	no
TraesCS1A02G160700	TraesCS1A02G160700	-	1A:288862056-288872048	8_6_128	10_1_128	OK	8.37431	9.83635	0.232153	0.580508	0.30955	0.480586	no
TraesCS1A02G160800	TraesCS1A02G160800	-	1A:289329783-289332889	8_6_128	10_1_128	OK	3.76083	3.54246	-0.086299	-0.164555	0.7777	0.864754	no
TraesCS1A02G161200	TraesCS1A02G161200	-	1A:290123277-290127360	8_6_128	10_1_128	OK	1.98065	6.2215	1.65129	3.29432	5e-05	0.000707392	yes
TraesCS1A02G161300	TraesCS1A02G161300	-	1A:290198892-290201928	8_6_128	10_1_128	OK	6.93822	5.47516	-0.341663	-0.700852	0.209	0.373788	no
TraesCS1A02G161400	TraesCS1A02G161400	-	1A:290202032-290205001	8_6_128	10_1_128	OK	14.196	8.77272	-0.694387	-1.50936	0.00955	0.0436311	yes
TraesCS1A02G161800	TraesCS1A02G161800	-	1A:290549554-290551786	8_6_128	10_1_128	OK	2.10394	0.840075	-1.32451	-1.25727	0.04675	0.135856	no
TraesCS1A02G161900	TraesCS1A02G161900	-	1A:290554419-290556043	8_6_128	10_1_128	OK	4.99846	4.78953	-0.0615976	-0.105039	0.84955	0.910976	no
TraesCS1A02G162200	TraesCS1A02G162200	-	1A:291242008-291246278	8_6_128	10_1_128	OK	0.59944	1.06596	0.830461	1.26493	0.0303	0.100655	no
TraesCS1A02G162300	TraesCS1A02G162300	-	1A:291248716-291256425	8_6_128	10_1_128	OK	0.875921	1.43289	0.710054	1.09061	0.06105	0.163469	no
TraesCS1A02G162400	TraesCS1A02G162400	-	1A:291561114-291565971	8_6_128	10_1_128	OK	2.95717	1.67602	-0.819175	-1.23702	0.0308	0.101769	no
TraesCS1A02G162800	TraesCS1A02G162800	-	1A:292077983-292090267	8_6_128	10_1_128	OK	4.76956	7.35503	0.624875	1.66276	0.00475	0.025997	yes
TraesCS1A02G163200	TraesCS1A02G163200	-	1A:292878942-292881794	8_6_128	10_1_128	OK	17.6271	10.6443	-0.727713	-1.53522	0.00595	0.0307155	yes
TraesCS1A02G163400	TraesCS1A02G163400	-	1A:293707855-293722849	8_6_128	10_1_128	OK	1.76095	1.61538	-0.124479	-0.278088	0.6369	0.765136	no
TraesCS1A02G163500	TraesCS1A02G163500	-	1A:293728800-293730405	8_6_128	10_1_128	OK	0.558743	1.0082	0.851528	1.20511	0.0519	0.146079	no
TraesCS1A02G163600	TraesCS1A02G163600	-	1A:293731110-293738149	8_6_128	10_1_128	OK	0.6667	0.472427	-0.496946	-0.371805	0.4994	0.656795	no
TraesCS1A02G163700	TraesCS1A02G163700	-	1A:294037987-294042332	8_6_128	10_1_128	OK	0.399505	1.96112	2.29539	2.97334	0.00015	0.00179774	yes
TraesCS1A02G163900	TraesCS1A02G163900	-	1A:295227959-295232820	8_6_128	10_1_128	OK	2.24706	2.11654	-0.0863281	-0.186419	0.74575	0.842894	no
TraesCS1A02G164000	TraesCS1A02G164000	-	1A:295458804-295464502	8_6_128	10_1_128	OK	7.21942	7.62538	0.0789266	0.199354	0.7242	0.827879	no
TraesCS1A02G164200	TraesCS1A02G164200	-	1A:295584872-295590785	8_6_128	10_1_128	OK	5.0715	5.70608	0.170087	0.409944	0.48235	0.642179	no
TraesCS1A02G164300	TraesCS1A02G164300	-	1A:296204791-296210638	8_6_128	10_1_128	OK	0.253002	0.561767	1.15082	1.50274	0.009	0.0418356	yes
TraesCS1A02G164400	TraesCS1A02G164400	-	1A:296212248-296215494	8_6_128	10_1_128	OK	5.48783	5.52504	0.00975078	0.0196548	0.97105	0.983665	no
TraesCS1A02G164600	TraesCS1A02G164600	-	1A:297376880-297381017	8_6_128	10_1_128	OK	3.80474	3.98958	0.0684389	0.121642	0.8341	0.901783	no
TraesCS1A02G164700	TraesCS1A02G164700	-	1A:297696461-297700859	8_6_128	10_1_128	OK	3.49019	4.57803	0.391423	0.84618	0.1403	0.287839	no
TraesCS1A02G164800	TraesCS1A02G164800	-	1A:297744934-297751007	8_6_128	10_1_128	OK	35.0494	24.7348	-0.502846	-1.2968	0.02425	0.0855836	no
TraesCS1A02G164900	TraesCS1A02G164900	-	1A:297872018-297874932	8_6_128	10_1_128	OK	10.0822	13.3238	0.402202	0.85697	0.15285	0.305159	no
TraesCS1A02G165300	TraesCS1A02G165300	-	1A:298034052-298037445	8_6_128	10_1_128	OK	3.27502	6.34411	0.953915	1.75301	0.00425	0.0239603	yes
TraesCS1A02G165500	TraesCS1A02G165500	-	1A:298108441-298116154	8_6_128	10_1_128	OK	11.3223	10.9167	-0.0526341	-0.137472	0.8114	0.88709	no
TraesCS1A02G165600	TraesCS1A02G165600	-	1A:298152316-298155073	8_6_128	10_1_128	OK	0.297954	0.67758	1.1853	1.11222	0.1243	0.265487	no
TraesCS1A02G165700	TraesCS1A02G165700	-	1A:298557742-298566718	8_6_128	10_1_128	OK	1.09746	4.6308	2.07709	3.52079	5e-05	0.000707392	yes
TraesCS1A02G165800	TraesCS1A02G165800	-	1A:298601922-298610934	8_6_128	10_1_128	OK	16.0946	15.9979	-0.00869516	-0.0223	0.9676	0.981608	no
TraesCS1A02G165900	TraesCS1A02G165900	-	1A:298613621-298615547	8_6_128	10_1_128	OK	6.1143	5.30327	-0.205305	-0.335896	0.5602	0.705653	no
TraesCS1A02G166100	TraesCS1A02G166100	-	1A:298635519-298636647	8_6_128	10_1_128	OK	2.72997	1.28279	-1.0896	-1.16585	0.03625	0.113686	no
TraesCS1A02G166900	TraesCS1A02G166900	-	1A:299624484-299657841	8_6_128	10_1_128	OK	1.11289	1.41892	0.350485	0.812382	0.164	0.3202	no
TraesCS1A02G167100	TraesCS1A02G167100	-	1A:300003983-300004745	8_6_128	10_1_128	OK	0.483861	0.888413	0.876637	0.729925	0.2678	0.437627	no
TraesCS1A02G167200	TraesCS1A02G167200	-	1A:300100763-300102768	8_6_128	10_1_128	OK	18.8335	15.3234	-0.297572	-0.645084	0.25905	0.428012	no
TraesCS1A02G167300	TraesCS1A02G167300	-	1A:300105515-300106916	8_6_128	10_1_128	OK	0.834693	1.36734	0.712057	0.683193	0.26315	0.43251	no
TraesCS1A02G167400	TraesCS1A02G167400	-	1A:300107114-300111644	8_6_128	10_1_128	OK	4.76856	2.6793	-0.831697	-1.8092	0.00285	0.017741	yes
TraesCS1A02G167600	TraesCS1A02G167600	-	1A:300395390-300396164	8_6_128	10_1_128	OK	3.50395	4.80441	0.455375	0.541001	0.348	0.518816	no
TraesCS1A02G168100	TraesCS1A02G168100	-	1A:300856553-300860113	8_6_128	10_1_128	OK	20.3768	12.9975	-0.648687	-1.55478	0.0078	0.0375962	yes
TraesCS1A02G168400	TraesCS1A02G168400	-	1A:301128321-301134198	8_6_128	10_1_128	OK	5.41076	4.70866	-0.200515	-0.424603	0.4622	0.624948	no
TraesCS1A02G168500	TraesCS1A02G168500	-	1A:301158123-301162597	8_6_128	10_1_128	OK	5.53837	2.7738	-0.997595	-1.39892	0.0211	0.0773569	no
TraesCS1A02G168600	TraesCS1A02G168600	-	1A:301196753-301200037	8_6_128	10_1_128	OK	59.786	42.8308	-0.481159	-1.1906	0.0427	0.127505	no
TraesCS1A02G168700	TraesCS1A02G168700	-	1A:301628583-301631797	8_6_128	10_1_128	OK	0.38519	0.689149	0.839245	0.984109	0.1017	0.2312	no
TraesCS1A02G168800	TraesCS1A02G168800	-	1A:301773019-301775767	8_6_128	10_1_128	OK	1.07469	0.871626	-0.302145	-0.424788	0.4543	0.618065	no
TraesCS1A02G168900	TraesCS1A02G168900	-	1A:301776168-301779892	8_6_128	10_1_128	OK	3.97758	5.28182	0.409143	0.947618	0.1006	0.229373	no
TraesCS1A02G169000	TraesCS1A02G169000	-	1A:301781000-301784189	8_6_128	10_1_128	OK	5.71035	9.98993	0.806896	2.08427	0.00045	0.0042861	yes
TraesCS1A02G169100	TraesCS1A02G169100	-	1A:301857602-301864368	8_6_128	10_1_128	OK	6.71317	7.55442	0.170327	0.351363	0.5335	0.684533	no
TraesCS1A02G169200	TraesCS1A02G169200	-	1A:301894090-301894885	8_6_128	10_1_128	OK	6.83605	2.69584	-1.34243	-1.40704	0.0242	0.0854539	no
TraesCS1A02G169300	TraesCS1A02G169300	-	1A:301895908-301899325	8_6_128	10_1_128	OK	5.61115	6.65064	0.245198	0.529735	0.3569	0.527442	no
TraesCS1A02G169500	TraesCS1A02G169500	-	1A:302198138-302200788	8_6_128	10_1_128	OK	11.2554	9.73858	-0.208827	-0.430687	0.4602	0.623173	no
TraesCS1A02G169600	TraesCS1A02G169600	-	1A:302628522-302639166	8_6_128	10_1_128	OK	2.4389	2.91207	0.255816	0.424981	0.4615	0.624351	no
TraesCS1A02G170000	TraesCS1A02G170000	-	1A:303727690-303730110	8_6_128	10_1_128	OK	21.9168	20.9882	-0.0624611	-0.151697	0.79445	0.876467	no
TraesCS1A02G170100	TraesCS1A02G170100	-	1A:303849554-303852175	8_6_128	10_1_128	OK	12.7843	5.031	-1.34546	-2.72355	5e-05	0.000707392	yes
TraesCS1A02G170200	TraesCS1A02G170200	-	1A:303853526-303858626	8_6_128	10_1_128	OK	3.65049	3.52634	-0.0499203	-0.104179	0.8556	0.914795	no
TraesCS1A02G170300	TraesCS1A02G170300	-	1A:304029763-304036570	8_6_128	10_1_128	OK	1.85268	1.78579	-0.0530522	-0.108134	0.85275	0.913126	no
TraesCS1A02G170400	TraesCS1A02G170400	-	1A:304036914-304047086	8_6_128	10_1_128	OK	2.82865	5.18244	0.87352	2.24971	0.0001	0.00128038	yes
TraesCS1A02G170500	TraesCS1A02G170500	-	1A:304996059-304998794	8_6_128	10_1_128	OK	0.695855	2.17437	1.64374	2.68175	5e-05	0.000707392	yes
TraesCS1A02G170600	TraesCS1A02G170600	-	1A:305004104-305006483	8_6_128	10_1_128	OK	10.7344	22.9088	1.09366	2.39834	5e-05	0.000707392	yes
TraesCS1A02G170700	TraesCS1A02G170700	-	1A:305326593-305329046	8_6_128	10_1_128	OK	0.64096	1.23444	0.945547	0.886471	0.2085	0.373124	no
TraesCS1A02G170900	TraesCS1A02G170900	-	1A:305363882-305368036	8_6_128	10_1_128	OK	4.60253	3.16605	-0.539744	-0.99852	0.0813	0.198604	no
TraesCS1A02G171000	TraesCS1A02G171000	-	1A:305606260-305608388	8_6_128	10_1_128	OK	366.851	285.127	-0.363588	-0.837932	0.148	0.298399	no
TraesCS1A02G171100	TraesCS1A02G171100	-	1A:306106801-306115293	8_6_128	10_1_128	OK	3.83646	4.9022	0.353654	0.820779	0.15835	0.312605	no
TraesCS1A02G171200	TraesCS1A02G171200	-	1A:306117844-306120605	8_6_128	10_1_128	OK	2.21364	2.93598	0.407425	0.721863	0.225	0.39125	no
TraesCS1A02G171300	TraesCS1A02G171300	-	1A:306149737-306151032	8_6_128	10_1_128	OK	2.12694	1.29035	-0.721021	-0.610611	0.2972	0.468092	no
TraesCS1A02G171400	TraesCS1A02G171400	-	1A:306550346-306553305	8_6_128	10_1_128	OK	19.8274	11.6357	-0.768937	-1.23194	0.03235	0.105297	no
TraesCS1A02G171500	TraesCS1A02G171500	-	1A:306637418-306644050	8_6_128	10_1_128	OK	0.622196	0.607274	-0.0350208	-0.0442424	0.9379	0.964567	no
TraesCS1A02G171600	TraesCS1A02G171600	-	1A:306684327-306684652	8_6_128	10_1_128	OK	2.96896	5.53263	0.898009	0.809183	0.2613	0.43053	no
TraesCS1A02G171700	TraesCS1A02G171700	-	1A:307033683-307041155	8_6_128	10_1_128	OK	2.22678	2.05214	-0.117832	-0.220978	0.6933	0.806119	no
TraesCS1A02G171800	TraesCS1A02G171800	-	1A:307043473-307044677	8_6_128	10_1_128	OK	0.378709	0.869922	1.1998	0.993238	0.1961	0.359619	no
TraesCS1A02G172100	TraesCS1A02G172100	-	1A:307700420-307707523	8_6_128	10_1_128	OK	3.55214	3.50585	-0.018921	-0.0452212	0.9361	0.963585	no
TraesCS1A02G172300	TraesCS1A02G172300	-	1A:308202619-308211209	8_6_128	10_1_128	OK	3.35313	4.53086	0.434274	0.961223	0.1055	0.237001	no
TraesCS1A02G172700	TraesCS1A02G172700	-	1A:308571440-308576188	8_6_128	10_1_128	OK	23.1885	34.7334	0.582913	1.48913	0.0107	0.04734	yes
TraesCS1A02G172800	TraesCS1A02G172800	-	1A:308786781-308787045	8_6_128	10_1_128	OK	1.88334	0.805294	-1.2257	-0.757872	0.21655	0.381883	no
TraesCS1A02G173000	TraesCS1A02G173000	-	1A:308810894-308811509	8_6_128	10_1_128	OK	2.6329	0.34753	-2.92144	-2.0455	0.00605	0.0310798	yes
TraesCS1A02G173100	TraesCS1A02G173100	-	1A:308812573-308816474	8_6_128	10_1_128	OK	24.5299	43.9145	0.840155	2.1697	0.0001	0.00128038	yes
TraesCS1A02G173200	TraesCS1A02G173200	-	1A:308950730-308953133	8_6_128	10_1_128	OK	11.8037	17.1019	0.534908	1.27313	0.02965	0.0990852	no
TraesCS1A02G173400	TraesCS1A02G173400	-	1A:309401614-309403447	8_6_128	10_1_128	OK	70.0553	107.994	0.624378	1.50658	0.01045	0.0465351	yes
TraesCS1A02G173500	TraesCS1A02G173500	-	1A:309457555-309466082	8_6_128	10_1_128	OK	1.60263	2.0082	0.325461	0.556276	0.3244	0.495483	no
TraesCS1A02G173600	TraesCS1A02G173600	-	1A:309740230-309741734	8_6_128	10_1_128	OK	0.767342	0.641501	-0.258418	-0.217452	0.6995	0.810828	no
TraesCS1A02G173700	TraesCS1A02G173700	-	1A:309742788-309758319	8_6_128	10_1_128	OK	2.21338	3.90108	0.817624	1.73634	0.00295	0.01819	yes
TraesCS1A02G173800	TraesCS1A02G173800	-	1A:309789691-309791565	8_6_128	10_1_128	OK	0.400898	1.31582	1.71466	1.35836	0.04185	0.125795	no
TraesCS1A02G174000	TraesCS1A02G174000	-	1A:310130104-310255049	8_6_128	10_1_128	OK	9.07412	9.35166	0.0434657	0.0999525	0.8603	0.917911	no
TraesCS1A02G174100	TraesCS1A02G174100	-	1A:311059508-311060627	8_6_128	10_1_128	OK	1.15598	1.32506	0.19694	0.168122	0.77185	0.860738	no
TraesCS1A02G174200	TraesCS1A02G174200	-	1A:311525111-311526359	8_6_128	10_1_128	OK	0.705535	1.00587	0.51165	0.664169	0.25045	0.418661	no
TraesCS1A02G174500	TraesCS1A02G174500	-	1A:311812455-311816565	8_6_128	10_1_128	OK	2.36802	2.51433	0.0864937	0.134948	0.81655	0.890315	no
TraesCS1A02G174600	TraesCS1A02G174600	-	1A:311846859-311852943	8_6_128	10_1_128	OK	8.42836	7.93364	-0.0872693	-0.214026	0.7047	0.814557	no
TraesCS1A02G174700	TraesCS1A02G174700	-	1A:312159892-312161436	8_6_128	10_1_128	OK	27.9645	79.2393	1.50262	3.76684	5e-05	0.000707392	yes
TraesCS1A02G174900	TraesCS1A02G174900	-	1A:312583633-312607067	8_6_128	10_1_128	OK	1.29874	0.749336	-0.793432	-0.618611	0.256	0.424724	no
TraesCS1A02G175000	TraesCS1A02G175000	-	1A:312772249-312777623	8_6_128	10_1_128	OK	11.3333	11.5212	0.0237251	0.0618708	0.91025	0.948932	no
TraesCS1A02G175200	TraesCS1A02G175200	-	1A:313161459-313162228	8_6_128	10_1_128	OK	314.601	377.207	0.261835	0.654287	0.2663	0.435936	no
TraesCS1A02G175500	TraesCS1A02G175500	-	1A:313489230-313491849	8_6_128	10_1_128	OK	10.2689	11.8857	0.210934	0.483351	0.3994	0.567719	no
TraesCS1A02G175700	TraesCS1A02G175700	-	1A:313738700-313751739	8_6_128	10_1_128	OK	0.706276	1.63011	1.20667	2.03786	0.00115	0.0089061	yes
TraesCS1A02G175800	TraesCS1A02G175800	-	1A:313738700-313751739	8_6_128	10_1_128	OK	4.38607	5.93061	0.435252	0.558315	0.33025	0.501242	no
TraesCS1A02G175900	TraesCS1A02G175900	-	1A:313903530-313912668	8_6_128	10_1_128	OK	3.00137	2.91746	-0.040909	-0.0908031	0.8725	0.925455	no
TraesCS1A02G176000	TraesCS1A02G176000	-	1A:314428209-314432375	8_6_128	10_1_128	OK	2.77043	2.26671	-0.289508	-0.422848	0.46845	0.630216	no
TraesCS1A02G176200	TraesCS1A02G176200	-	1A:314511389-314513466	8_6_128	10_1_128	OK	2.0592	4.19689	1.02724	1.85714	0.0018	0.0124882	yes
TraesCS1A02G176300	TraesCS1A02G176300	-	1A:314620482-314624358	8_6_128	10_1_128	OK	0.757098	0.268915	-1.49333	-1.07491	0.08465	0.203974	no
TraesCS1A02G176500	TraesCS1A02G176500	-	1A:315834150-315840625	8_6_128	10_1_128	OK	20.03	16.1231	-0.313033	-0.753477	0.193	0.355832	no
TraesCS1A02G176700	TraesCS1A02G176700	-	1A:317810557-317815516	8_6_128	10_1_128	OK	22.0945	23.9633	0.117143	0.303635	0.594	0.731727	no
TraesCS1A02G176800	TraesCS1A02G176800	-	1A:319077589-319079046	8_6_128	10_1_128	OK	12.5594	9.86414	-0.348499	-0.720312	0.2065	0.370962	no
TraesCS1A02G176900	TraesCS1A02G176900	-	1A:319079822-319087554	8_6_128	10_1_128	OK	2.30413	2.20108	-0.066009	-0.130336	0.8136	0.888433	no
TraesCS1A02G177000	TraesCS1A02G177000	-	1A:319319607-319321634	8_6_128	10_1_128	OK	38.4386	36.6058	-0.0704829	-0.177977	0.7621	0.854128	no
TraesCS1A02G177100	TraesCS1A02G177100	-	1A:319445758-319447575	8_6_128	10_1_128	OK	6.30206	7.55029	0.260709	0.46196	0.42835	0.594739	no
TraesCS1A02G177300	TraesCS1A02G177300	-	1A:319887493-319889455	8_6_128	10_1_128	OK	1.89488	4.55224	1.26447	1.86314	0.00215	0.0143114	yes
TraesCS1A02G177400	TraesCS1A02G177400	-	1A:320222698-320224716	8_6_128	10_1_128	OK	3.77605	4.77828	0.339614	0.761802	0.1826	0.343204	no
TraesCS1A02G177500	TraesCS1A02G177500	-	1A:320333953-320338598	8_6_128	10_1_128	OK	13.5636	3.56082	-1.92946	-3.59458	5e-05	0.000707392	yes
TraesCS1A02G177600	TraesCS1A02G177600	-	1A:320479859-320494972	8_6_128	10_1_128	OK	2.47975	5.41421	1.12655	2.80256	5e-05	0.000707392	yes
TraesCS1A02G177700	TraesCS1A02G177700	-	1A:320891333-320895519	8_6_128	10_1_128	OK	9.73264	6.44924	-0.593702	-1.38663	0.01365	0.0563009	no
TraesCS1A02G177800	TraesCS1A02G177800	-	1A:321110254-321114846	8_6_128	10_1_128	OK	6.92255	5.65677	-0.291325	-0.568737	0.3111	0.482335	no
TraesCS1A02G178100	TraesCS1A02G178100	-	1A:321402668-321412297	8_6_128	10_1_128	OK	1.63048	3.56475	1.1285	2.7612	5e-05	0.000707392	yes
TraesCS1A02G178200	TraesCS1A02G178200	-	1A:321875569-321880525	8_6_128	10_1_128	OK	5.69392	6.99986	0.297904	0.646104	0.26055	0.429647	no
TraesCS1A02G178300	TraesCS1A02G178300	-	1A:321882665-321888083	8_6_128	10_1_128	OK	5.07709	3.94398	-0.364349	-0.830084	0.14275	0.291333	no
TraesCS1A02G178400	TraesCS1A02G178400	-	1A:322572274-322577295	8_6_128	10_1_128	OK	1.57914	2.00638	0.34546	0.61172	0.2836	0.454021	no
TraesCS1A02G178700	TraesCS1A02G178700	-	1A:323204776-323205142	8_6_128	10_1_128	OK	2.02094	1.20335	-0.747971	-0.538675	0.4213	0.588155	no
TraesCS1A02G179000	TraesCS1A02G179000	-	1A:323642133-323645469	8_6_128	10_1_128	OK	42.4153	37.2202	-0.188501	-0.482826	0.39165	0.560613	no
TraesCS1A02G179400	TraesCS1A02G179400	-	1A:324490253-324490897	8_6_128	10_1_128	OK	31.2874	25.6185	-0.288394	-0.579108	0.3117	0.482917	no
TraesCS1A02G179500	TraesCS1A02G179500	-	1A:324494214-324498371	8_6_128	10_1_128	OK	3.13489	3.07314	-0.0287035	-0.0427292	0.93625	0.963637	no
TraesCS1A02G179600	TraesCS1A02G179600	-	1A:324498892-324501933	8_6_128	10_1_128	OK	12.2623	10.5871	-0.211916	-0.546243	0.34975	0.520503	no
TraesCS1A02G179700	TraesCS1A02G179700	-	1A:324609924-324619770	8_6_128	10_1_128	OK	3.51984	4.32668	0.297749	0.71835	0.20875	0.373422	no
TraesCS1A02G180000	TraesCS1A02G180000	-	1A:325032421-325033066	8_6_128	10_1_128	OK	4.54449	14.8551	1.70877	2.00498	0.00385	0.0222449	yes
TraesCS1A02G180100	TraesCS1A02G180100	-	1A:325036710-325049320	8_6_128	10_1_128	OK	12.8238	11.2653	-0.186938	-0.295285	0.60535	0.740807	no
TraesCS1A02G180200	TraesCS1A02G180200	-	1A:325036710-325049320	8_6_128	10_1_128	OK	1.48026	2.24827	0.602966	1.06217	0.06925	0.178316	no
TraesCS1A02G180300	TraesCS1A02G180300	-	1A:325049786-325054523	8_6_128	10_1_128	OK	4.83468	4.63308	-0.0614484	-0.135824	0.8143	0.88888	no
TraesCS1A02G180400	TraesCS1A02G180400	-	1A:325782119-325788800	8_6_128	10_1_128	OK	0.495847	0.953496	0.943332	1.28523	0.03205	0.104608	no
TraesCS1A02G180500	TraesCS1A02G180500	-	1A:326199376-326214529	8_6_128	10_1_128	OK	2.09748	3.04852	0.539454	1.26388	0.0301	0.100168	no
TraesCS1A02G180800	TraesCS1A02G180800	-	1A:327005243-327018031	8_6_128	10_1_128	OK	11.2316	11.8773	0.0806398	0.18232	0.7457	0.842854	no
TraesCS1A02G181000	TraesCS1A02G181000	-	1A:327005243-327018031	8_6_128	10_1_128	OK	6.46705	4.22933	-0.612679	-0.488845	0.40555	0.573402	no
TraesCS1A02G181100	TraesCS1A02G181100	-	1A:327271127-327271956	8_6_128	10_1_128	OK	63.0298	52.9281	-0.252	-0.609985	0.2851	0.455594	no
TraesCS1A02G181400	TraesCS1A02G181400	-	1A:327525811-327531391	8_6_128	10_1_128	OK	2.63171	3.68892	0.487199	0.782794	0.18115	0.341363	no
TraesCS1A02G181500	TraesCS1A02G181500	-	1A:327525811-327531391	8_6_128	10_1_128	OK	15.8322	26.3885	0.737044	1.55334	0.0067	0.0335641	yes
TraesCS1A02G181600	TraesCS1A02G181600	-	1A:327531616-327537648	8_6_128	10_1_128	OK	0.0716403	1.07293	3.90464	2.23535	0.0107	0.04734	yes
TraesCS1A02G181900	TraesCS1A02G181900	-	1A:328244900-328253761	8_6_128	10_1_128	OK	4.06694	5.49931	0.435307	1.09573	0.0611	0.16355	no
TraesCS1A02G182000	TraesCS1A02G182000	-	1A:328254104-328257572	8_6_128	10_1_128	OK	3.40338	4.90177	0.526333	1.08049	0.0664	0.173266	no
TraesCS1A02G182100	TraesCS1A02G182100	-	1A:328713962-328716840	8_6_128	10_1_128	OK	1.01898	3.09787	1.60415	2.28762	0.00075	0.00634736	yes
TraesCS1A02G182200	TraesCS1A02G182200	-	1A:328840892-328842295	8_6_128	10_1_128	OK	0.376138	1.09184	1.53743	1.34086	0.04885	0.139949	no
TraesCS1A02G182300	TraesCS1A02G182300	-	1A:329246840-329249014	8_6_128	10_1_128	OK	2.18048	4.20687	0.948099	1.43093	0.01645	0.0646198	no
TraesCS1A02G182400	TraesCS1A02G182400	-	1A:330082864-330086356	8_6_128	10_1_128	OK	32.0918	25.7683	-0.316609	-0.817206	0.15645	0.310129	no
TraesCS1A02G182500	TraesCS1A02G182500	-	1A:330087478-330088533	8_6_128	10_1_128	OK	4.81684	5.40436	0.166039	0.233778	0.68085	0.797388	no
TraesCS1A02G182600	TraesCS1A02G182600	-	1A:330686906-330688311	8_6_128	10_1_128	OK	0.837619	0.630915	-0.408848	-0.283775	0.62155	0.753285	no
TraesCS1A02G182700	TraesCS1A02G182700	-	1A:330765991-330771472	8_6_128	10_1_128	OK	3.40081	3.48828	0.0366379	0.0734174	0.8976	0.941098	no
TraesCS1A02G182800	TraesCS1A02G182800	-	1A:331233349-331237174	8_6_128	10_1_128	OK	0.837582	1.15737	0.466542	0.603557	0.3031	0.473979	no
TraesCS1A02G182900	TraesCS1A02G182900	-	1A:331269458-331273223	8_6_128	10_1_128	OK	2.06271	2.32059	0.169954	0.309093	0.57815	0.719202	no
TraesCS1A02G183000	TraesCS1A02G183000	-	1A:331318065-331323293	8_6_128	10_1_128	OK	3.55541	3.43963	-0.0477628	-0.104441	0.8531	0.913366	no
TraesCS1A02G183200	TraesCS1A02G183200	-	1A:332044494-332047279	8_6_128	10_1_128	OK	0.31139	0.290923	-0.0980838	-0.043027	0.942	0.967208	no
TraesCS1A02G183300	TraesCS1A02G183300	-	1A:332382633-332384185	8_6_128	10_1_128	OK	0.176679	0.356497	1.01276	0.592316	0.36645	0.537019	no
TraesCS1A02G183400	TraesCS1A02G183400	-	1A:333134460-333139522	8_6_128	10_1_128	OK	4.62151	11.0055	1.25179	2.29047	0.00025	0.00269639	yes
TraesCS1A02G183800	TraesCS1A02G183800	-	1A:333613053-333627407	8_6_128	10_1_128	OK	1.99065	4.05151	1.02522	2.61174	5e-05	0.000707392	yes
TraesCS1A02G183900	TraesCS1A02G183900	-	1A:333868547-333886602	8_6_128	10_1_128	OK	1.04819	2.7067	1.36864	2.85646	5e-05	0.000707392	yes
TraesCS1A02G184000	TraesCS1A02G184000	-	1A:333913244-333914392	8_6_128	10_1_128	OK	0.905473	2.12731	1.23228	1.11498	0.05675	0.155364	no
TraesCS1A02G184100	TraesCS1A02G184100	-	1A:333917301-333922150	8_6_128	10_1_128	OK	4.94298	5.63813	0.189836	0.454374	0.4338	0.599769	no
TraesCS1A02G184300	TraesCS1A02G184300	-	1A:334200700-334205333	8_6_128	10_1_128	OK	23.5384	19.5964	-0.264433	-0.630254	0.2785	0.449087	no
TraesCS1A02G184500	TraesCS1A02G184500	-	1A:334446533-334452739	8_6_128	10_1_128	OK	5.56303	7.20621	0.37337	0.922592	0.1066	0.23866	no
TraesCS1A02G184600	TraesCS1A02G184600	-	1A:335012316-335034601	8_6_128	10_1_128	OK	5.33423	5.32303	-0.00303131	-0.00760891	0.98795	0.9921	no
TraesCS1A02G184800	TraesCS1A02G184800	-	1A:335542105-335543221	8_6_128	10_1_128	OK	1.18813	0.989687	-0.263644	-0.330075	0.5656	0.709838	no
TraesCS1A02G184900	TraesCS1A02G184900	-	1A:335545265-335546654	8_6_128	10_1_128	OK	3.77958	2.46485	-0.616722	-0.71993	0.20685	0.371338	no
TraesCS1A02G185100	TraesCS1A02G185100	-	1A:335825933-335829117	8_6_128	10_1_128	OK	2.08166	1.94675	-0.0966701	-0.122974	0.83085	0.899659	no
TraesCS1A02G185300	TraesCS1A02G185300	-	1A:335830803-335836281	8_6_128	10_1_128	OK	3.72333	3.85057	0.0484778	0.110336	0.847	0.909571	no
TraesCS1A02G185400	TraesCS1A02G185400	-	1A:336213580-336214675	8_6_128	10_1_128	OK	1.10876	1.01144	-0.132534	-0.124446	0.86705	0.921812	no
TraesCS1A02G185500	TraesCS1A02G185500	-	1A:336237671-336240333	8_6_128	10_1_128	OK	0.569387	0.755345	0.407727	0.569594	0.34775	0.518563	no
TraesCS1A02G185700	TraesCS1A02G185700	-	1A:336475939-336477065	8_6_128	10_1_128	OK	0.0221464	0.35532	4.00397	1.31416	0.0765	0.190564	no
TraesCS1A02G185800	TraesCS1A02G185800	-	1A:336607632-336611079	8_6_128	10_1_128	OK	2.36881	1.09268	-1.11629	-1.17419	0.05985	0.161274	no
TraesCS1A02G185900	TraesCS1A02G185900	-	1A:337007360-337017141	8_6_128	10_1_128	OK	3.2347	4.25455	0.395374	0.988913	0.08915	0.211726	no
TraesCS1A02G186000	TraesCS1A02G186000	-	1A:337150070-337152543	8_6_128	10_1_128	OK	0.951865	0.281963	-1.75525	-1.29724	0.0466	0.13561	no
TraesCS1A02G186100	TraesCS1A02G186100	-	1A:337300646-337301870	8_6_128	10_1_128	OK	4.18019	4.36804	0.0634198	0.0906349	0.8579	0.916279	no
TraesCS1A02G186200	TraesCS1A02G186200	-	1A:337628886-337629897	8_6_128	10_1_128	OK	2.0179	2.49276	0.30489	0.33594	0.55115	0.698616	no
TraesCS1A02G186300	TraesCS1A02G186300	-	1A:337653974-337655149	8_6_128	10_1_128	OK	0.058837	0.347922	2.56397	1.30693	0.21265	0.377596	no
TraesCS1A02G186500	TraesCS1A02G186500	-	1A:337657365-337658581	8_6_128	10_1_128	OK	3.11334	2.21157	-0.493391	-0.730599	0.20935	0.373931	no
TraesCS1A02G186700	TraesCS1A02G186700	-	1A:337703102-337704240	8_6_128	10_1_128	OK	0.721372	1.70221	1.2386	1.08147	0.06105	0.163469	no
TraesCS1A02G186800	TraesCS1A02G186800	-	1A:337775913-337777000	8_6_128	10_1_128	OK	2.42159	7.32699	1.59726	2.09809	0.00065	0.00568491	yes
TraesCS1A02G187000	TraesCS1A02G187000	-	1A:337947842-337949587	8_6_128	10_1_128	OK	0.814151	0.354	-1.20155	-0.960511	0.0832	0.201803	no
TraesCS1A02G187100	TraesCS1A02G187100	-	1A:337981556-337987708	8_6_128	10_1_128	OK	1.96286	0.470412	-2.06096	-2.17726	0.001	0.00795658	yes
TraesCS1A02G187300	TraesCS1A02G187300	-	1A:338214691-338217213	8_6_128	10_1_128	OK	47.0914	26.0133	-0.856212	-2.1958	0.00045	0.0042861	yes
TraesCS1A02G187400	TraesCS1A02G187400	-	1A:338581947-338590787	8_6_128	10_1_128	OK	0.485279	1.24396	1.35805	1.51681	0.01205	0.0514893	no
TraesCS1A02G187500	TraesCS1A02G187500	-	1A:338581947-338590787	8_6_128	10_1_128	OK	3.09384	2.65011	-0.223343	-0.322486	0.55855	0.704338	no
TraesCS1A02G187600	TraesCS1A02G187600	-	1A:338593152-338597314	8_6_128	10_1_128	OK	1.12688	1.11596	-0.0140597	-0.0181071	0.97405	0.985261	no
TraesCS1A02G187700	TraesCS1A02G187700	-	1A:338600465-338600819	8_6_128	10_1_128	OK	12.7991	3.35074	-1.93349	-1.71028	0.00655	0.0329977	yes
TraesCS1A02G187800	TraesCS1A02G187800	-	1A:338833036-338836486	8_6_128	10_1_128	OK	4.57533	2.41616	-0.921157	-1.25133	0.0334	0.107534	no
TraesCS1A02G188000	TraesCS1A02G188000	-	1A:339483295-339484492	8_6_128	10_1_128	OK	2.57837	5.04673	0.968889	0.978333	0.0789	0.194574	no
TraesCS1A02G188200	TraesCS1A02G188200	-	1A:340010732-340014644	8_6_128	10_1_128	OK	4.76596	7.21951	0.599135	1.25126	0.0311	0.102486	no
TraesCS1A02G188400	TraesCS1A02G188400	-	1A:340249594-340250151	8_6_128	10_1_128	OK	7.33671	12.923	0.816733	1.53241	0.0157	0.0624934	no
TraesCS1A02G188500	TraesCS1A02G188500	-	1A:340409311-340413789	8_6_128	10_1_128	OK	10.4833	15.6384	0.577009	1.20129	0.035	0.110988	no
TraesCS1A02G188600	TraesCS1A02G188600	-	1A:340415025-340428765	8_6_128	10_1_128	OK	5.99535	5.14613	-0.220358	-0.447747	0.43045	0.596628	no
TraesCS1A02G188700	TraesCS1A02G188700	-	1A:341015025-341017660	8_6_128	10_1_128	OK	9.16948	11.0233	0.265646	0.620046	0.28475	0.455335	no
TraesCS1A02G188800	TraesCS1A02G188800	-	1A:341867720-341871890	8_6_128	10_1_128	OK	4.96339	5.38116	0.11659	0.25327	0.65615	0.779796	no
TraesCS1A02G188900	TraesCS1A02G188900	-	1A:341872093-341873949	8_6_128	10_1_128	OK	5.12796	5.81847	0.182253	0.281252	0.6222	0.753774	no
TraesCS1A02G189000	TraesCS1A02G189000	-	1A:342379979-342384645	8_6_128	10_1_128	OK	1.53811	2.68823	0.805499	1.49687	0.0122	0.0519468	no
TraesCS1A02G189100	TraesCS1A02G189100	-	1A:342387314-342391668	8_6_128	10_1_128	OK	6.89212	15.4275	1.16249	2.8366	5e-05	0.000707392	yes
TraesCS1A02G189200	TraesCS1A02G189200	-	1A:342391688-342393474	8_6_128	10_1_128	OK	2.10696	1.58458	-0.411062	-0.441364	0.4339	0.599807	no
TraesCS1A02G189300	TraesCS1A02G189300	-	1A:342433544-342435218	8_6_128	10_1_128	OK	0.102563	0.4387	2.09673	1.3557	0.0924	0.216794	no
TraesCS1A02G189500	TraesCS1A02G189500	-	1A:342875130-342878854	8_6_128	10_1_128	OK	0.441166	0.671776	0.606658	0.631819	0.29835	0.469267	no
TraesCS1A02G189600	TraesCS1A02G189600	-	1A:343389703-343395042	8_6_128	10_1_128	OK	6.21965	4.42407	-0.491457	-1.07662	0.05465	0.151586	no
TraesCS1A02G189700	TraesCS1A02G189700	-	1A:343395335-343397180	8_6_128	10_1_128	OK	0.852938	0.341908	-1.31883	-0.834178	0.16835	0.325998	no
TraesCS1A02G189900	TraesCS1A02G189900	-	1A:343614781-343621756	8_6_128	10_1_128	OK	0.306036	0.966567	1.65917	2.01472	0.00235	0.0153214	yes
TraesCS1A02G190100	TraesCS1A02G190100	-	1A:343673958-343676434	8_6_128	10_1_128	OK	0.124286	0.825137	2.73096	2.09591	0.0172	0.06674	no
TraesCS1A02G190200	TraesCS1A02G190200	-	1A:343680836-343685974	8_6_128	10_1_128	OK	7.57825	5.11427	-0.567337	-1.3004	0.02265	0.0815521	no
TraesCS1A02G190400	TraesCS1A02G190400	-	1A:344189325-344189787	8_6_128	10_1_128	OK	48.9965	16.2655	-1.59086	-2.83141	5e-05	0.000707392	yes
TraesCS1A02G190500	TraesCS1A02G190500	-	1A:344290257-344294613	8_6_128	10_1_128	OK	3.10837	4.24053	0.448088	0.974292	0.09165	0.215627	no
TraesCS1A02G190700	TraesCS1A02G190700	-	1A:344480198-344488546	8_6_128	10_1_128	OK	1.17636	2.76105	1.23089	2.95374	5e-05	0.000707392	yes
TraesCS1A02G190800	TraesCS1A02G190800	-	1A:345108252-345116586	8_6_128	10_1_128	OK	4.52448	6.99822	0.629234	1.54982	0.00775	0.0374204	yes
TraesCS1A02G190900	TraesCS1A02G190900	-	1A:345167844-345172017	8_6_128	10_1_128	OK	13.6553	9.31206	-0.552284	-1.25075	0.02795	0.0950221	no
TraesCS1A02G191000	TraesCS1A02G191000	-	1A:345299959-345304595	8_6_128	10_1_128	OK	1.48505	1.39484	-0.0904067	-0.115819	0.8387	0.9044	no
TraesCS1A02G191300	TraesCS1A02G191300	-	1A:345783581-345786960	8_6_128	10_1_128	OK	6.61248	8.29812	0.327594	0.767926	0.18185	0.34226	no
TraesCS1A02G191400	TraesCS1A02G191400	-	1A:345787884-345790279	8_6_128	10_1_128	OK	10.5275	9.18573	-0.196692	-0.444157	0.44025	0.605559	no
TraesCS1A02G191600	TraesCS1A02G191600	-	1A:346445699-346449901	8_6_128	10_1_128	OK	0.308281	0.840649	1.44726	1.63801	0.00635	0.0322023	yes
TraesCS1A02G191700	TraesCS1A02G191700	-	1A:346681496-346682748	8_6_128	10_1_128	OK	10.1289	13.4112	0.40496	0.829789	0.1593	0.313766	no
TraesCS1A02G191800	TraesCS1A02G191800	-	1A:347319839-347322090	8_6_128	10_1_128	OK	9.02709	17.5142	0.956191	1.95424	0.0009	0.00731625	yes
TraesCS1A02G191900	TraesCS1A02G191900	-	1A:347322209-347325380	8_6_128	10_1_128	OK	15.1879	8.24136	-0.881971	-1.75959	0.0027	0.0169765	yes
TraesCS1A02G192200	TraesCS1A02G192200	-	1A:347619019-347621797	8_6_128	10_1_128	OK	33.0177	29.3516	-0.169804	-0.386316	0.51075	0.665963	no
TraesCS1A02G192300	TraesCS1A02G192300	-	1A:347633898-347635924	8_6_128	10_1_128	OK	6.83568	7.01148	0.0366344	0.0867171	0.88285	0.931992	no
TraesCS1A02G192400	TraesCS1A02G192400	-	1A:347640296-347646899	8_6_128	10_1_128	OK	1.28127	1.33854	0.0630873	0.111189	0.84755	0.909889	no
TraesCS1A02G192500	TraesCS1A02G192500	-	1A:347918470-347920800	8_6_128	10_1_128	OK	3.1294	3.34575	0.096444	0.162357	0.77785	0.864822	no
TraesCS1A02G192600	TraesCS1A02G192600	-	1A:347922419-347923294	8_6_128	10_1_128	OK	14.4761	16.4862	0.187585	0.28859	0.6188	0.751222	no
TraesCS1A02G192800	TraesCS1A02G192800	-	1A:348398565-348400900	8_6_128	10_1_128	OK	6.34952	9.25969	0.544316	1.0156	0.07535	0.189127	no
TraesCS1A02G193000	TraesCS1A02G193000	-	1A:348717272-348721726	8_6_128	10_1_128	OK	2.81261	5.60404	0.994558	2.0359	0.00095	0.00763615	yes
TraesCS1A02G193200	TraesCS1A02G193200	-	1A:349358464-349360851	8_6_128	10_1_128	OK	3.21196	8.47419	1.39962	1.99726	0.00245	0.0157996	yes
TraesCS1A02G193300	TraesCS1A02G193300	-	1A:349997362-350018551	8_6_128	10_1_128	OK	0.825358	2.05323	1.3148	3.18292	5e-05	0.000707392	yes
TraesCS1A02G193400	TraesCS1A02G193400	-	1A:350395520-350401398	8_6_128	10_1_128	OK	5.60189	3.29002	-0.767818	-1.61468	0.00495	0.0267838	yes
TraesCS1A02G193500	TraesCS1A02G193500	-	1A:350749389-350752293	8_6_128	10_1_128	OK	26.9851	27.1871	0.01076	0.0269344	0.96215	0.978729	no
TraesCS1A02G193600	TraesCS1A02G193600	-	1A:350752533-350763077	8_6_128	10_1_128	OK	1.08858	1.75139	0.686053	1.56965	0.00855	0.0402331	yes
TraesCS1A02G193800	TraesCS1A02G193800	-	1A:351340624-351340980	8_6_128	10_1_128	OK	1.49687	2.23986	0.581467	0.398936	0.6131	0.746924	no
TraesCS1A02G193900	TraesCS1A02G193900	-	1A:351343638-351347996	8_6_128	10_1_128	OK	7.54899	5.91137	-0.352791	-0.153986	0.82915	0.898605	no
TraesCS1A02G194000	TraesCS1A02G194000	-	1A:351343638-351347996	8_6_128	10_1_128	OK	65.4857	65.7845	0.00656792	0.0170949	0.9784	0.987666	no
TraesCS1A02G194100	TraesCS1A02G194100	-	1A:351349022-351350790	8_6_128	10_1_128	OK	6.83154	4.80651	-0.507219	-1.03775	0.0769	0.191241	no
TraesCS1A02G194200	TraesCS1A02G194200	-	1A:351474704-351476085	8_6_128	10_1_128	OK	1.25295	1.35486	0.112807	0.125308	0.8439	0.907716	no
TraesCS1A02G194400	TraesCS1A02G194400	-	1A:351604601-351608182	8_6_128	10_1_128	OK	13.8474	10.6756	-0.375297	-0.746206	0.17545	0.334638	no
TraesCS1A02G194500	TraesCS1A02G194500	-	1A:351856639-351859473	8_6_128	10_1_128	OK	6.4879	3.0905	-1.06991	-0.585256	0.32775	0.498856	no
TraesCS1A02G194600	TraesCS1A02G194600	-	1A:351856639-351859473	8_6_128	10_1_128	OK	2.48044	1.83922	-0.4315	-0.478355	0.4067	0.574567	no
TraesCS1A02G194800	TraesCS1A02G194800	-	1A:351878372-351882317	8_6_128	10_1_128	OK	4.07557	7.5782	0.894854	1.73788	0.00355	0.0208812	yes
TraesCS1A02G194900	TraesCS1A02G194900	-	1A:351882935-351886581	8_6_128	10_1_128	OK	17.6529	23.0069	0.382159	0.934708	0.10195	0.231632	no
TraesCS1A02G195000	TraesCS1A02G195000	-	1A:352013036-352016495	8_6_128	10_1_128	OK	8.54585	11.6516	0.447231	1.14922	0.04715	0.136622	no
TraesCS1A02G195100	TraesCS1A02G195100	-	1A:352136860-352140961	8_6_128	10_1_128	OK	2.24429	3.99745	0.832818	1.60024	0.0058	0.0301394	yes
TraesCS1A02G195200	TraesCS1A02G195200	-	1A:352173115-352180076	8_6_128	10_1_128	OK	4.21966	5.1814	0.296213	0.698023	0.22905	0.395733	no
TraesCS1A02G195300	TraesCS1A02G195300	-	1A:352852083-352862015	8_6_128	10_1_128	OK	3.75597	3.82563	0.0265126	0.0635331	0.91245	0.950185	no
TraesCS1A02G195400	TraesCS1A02G195400	-	1A:353251751-353256652	8_6_128	10_1_128	OK	14.0232	21.1787	0.594805	1.56199	0.00915	0.0423532	yes
TraesCS1A02G195500	TraesCS1A02G195500	-	1A:353256783-353259995	8_6_128	10_1_128	OK	49.6532	52.7435	0.0871063	0.219701	0.7034	0.813702	no
TraesCS1A02G195700	TraesCS1A02G195700	-	1A:353625763-353631621	8_6_128	10_1_128	OK	1.98156	3.82429	0.948557	2.21989	0.0003	0.00311703	yes
TraesCS1A02G195900	TraesCS1A02G195900	-	1A:353913628-353917286	8_6_128	10_1_128	OK	0.99668	1.57159	0.657026	0.878835	0.11315	0.248958	no
TraesCS1A02G196000	TraesCS1A02G196000	-	1A:354189073-354191293	8_6_128	10_1_128	OK	4.14052	1.84855	-1.16342	-1.79424	0.0022	0.0145741	yes
TraesCS1A02G196300	TraesCS1A02G196300	-	1A:354303688-354308075	8_6_128	10_1_128	OK	21.2029	14.6882	-0.529607	-1.32094	0.0194	0.072905	no
TraesCS1A02G196400	TraesCS1A02G196400	-	1A:354823587-354824724	8_6_128	10_1_128	OK	3.86398	2.69952	-0.517383	-0.507252	0.37965	0.549762	no
TraesCS1A02G196500	TraesCS1A02G196500	-	1A:354934936-354937526	8_6_128	10_1_128	OK	9.87575	27.8262	1.49448	3.02766	5e-05	0.000707392	yes
TraesCS1A02G196600	TraesCS1A02G196600	-	1A:354937758-354940442	8_6_128	10_1_128	OK	7.39217	7.15104	-0.0478449	-0.114964	0.8395	0.904826	no
TraesCS1A02G196700	TraesCS1A02G196700	-	1A:354943356-354948394	8_6_128	10_1_128	OK	0.398224	0.100137	-1.9916	-1.52859	0.02425	0.0855836	no
TraesCS1A02G196800	TraesCS1A02G196800	-	1A:354950049-354955890	8_6_128	10_1_128	OK	1.08834	2.01471	0.888437	1.54994	0.00785	0.0377683	yes
TraesCS1A02G197000	TraesCS1A02G197000	-	1A:355320320-355334094	8_6_128	10_1_128	OK	0.23587	0.676062	1.51916	1.25956	0.04805	0.13836	no
TraesCS1A02G197200	TraesCS1A02G197200	-	1A:355320320-355334094	8_6_128	10_1_128	OK	3.06323	4.81599	0.652778	1.35347	0.02325	0.0830075	no
TraesCS1A02G197300	TraesCS1A02G197300	-	1A:355335879-355338713	8_6_128	10_1_128	OK	39.592	25.0137	-0.662488	-1.66743	0.00455	0.0252256	yes
TraesCS1A02G197500	TraesCS1A02G197500	-	1A:355345019-355348510	8_6_128	10_1_128	OK	12.8499	7.87957	-0.705567	-1.41555	0.01625	0.0640463	no
TraesCS1A02G197600	TraesCS1A02G197600	-	1A:355624055-355628073	8_6_128	10_1_128	OK	14.7814	24.0803	0.704068	1.76743	0.00195	0.013283	yes
TraesCS1A02G197700	TraesCS1A02G197700	-	1A:355629144-355631608	8_6_128	10_1_128	OK	5.90379	5.92175	0.00438225	0.00809175	0.9897	0.993119	no
TraesCS1A02G197800	TraesCS1A02G197800	-	1A:355714312-355716842	8_6_128	10_1_128	OK	9.26478	9.04488	-0.0346561	-0.0786347	0.89305	0.938275	no
TraesCS1A02G197900	TraesCS1A02G197900	-	1A:355718259-355719087	8_6_128	10_1_128	OK	81.2442	40.2616	-1.01286	-2.39333	5e-05	0.000707392	yes
TraesCS1A02G198000	TraesCS1A02G198000	-	1A:355720784-355722734	8_6_128	10_1_128	OK	4.01915	5.15896	0.36019	0.684049	0.22665	0.393048	no
TraesCS1A02G198100	TraesCS1A02G198100	-	1A:355730242-355735445	8_6_128	10_1_128	OK	4.55179	5.87933	0.369216	0.828684	0.1512	0.302916	no
TraesCS1A02G198200	TraesCS1A02G198200	-	1A:356389926-356392775	8_6_128	10_1_128	OK	3.82233	3.9619	0.0517382	0.105511	0.8529	0.91322	no
TraesCS1A02G198300	TraesCS1A02G198300	-	1A:356427949-356430605	8_6_128	10_1_128	OK	0.462085	2.91645	2.65798	3.36259	0.0033	0.0197894	yes
TraesCS1A02G198400	TraesCS1A02G198400	-	1A:356471269-356474267	8_6_128	10_1_128	OK	42.2801	38.9491	-0.118388	-0.302314	0.59485	0.732339	no
TraesCS1A02G198500	TraesCS1A02G198500	-	1A:356474336-356476835	8_6_128	10_1_128	OK	8.78685	9.20681	0.0673539	0.146921	0.7917	0.874779	no
TraesCS1A02G198600	TraesCS1A02G198600	-	1A:357062028-357077269	8_6_128	10_1_128	OK	115.945	78.9323	-0.554759	-1.28262	0.0258	0.0894668	no
TraesCS1A02G198700	TraesCS1A02G198700	-	1A:357062028-357077269	8_6_128	10_1_128	OK	0.87625	1.50356	0.778963	0.579929	0.3275	0.498606	no
TraesCS1A02G198800	TraesCS1A02G198800	-	1A:357121053-357123995	8_6_128	10_1_128	OK	2.72837	9.29256	1.76804	2.4248	0.00055	0.0049883	yes
TraesCS1A02G198900	TraesCS1A02G198900	-	1A:357414941-357418373	8_6_128	10_1_128	OK	29.6833	9.7863	-1.60082	-3.22505	5e-05	0.000707392	yes
TraesCS1A02G199000	TraesCS1A02G199000	-	1A:357763071-357781554	8_6_128	10_1_128	OK	1.54104	2.20452	0.516561	1.19202	0.045	0.132245	no
TraesCS1A02G199500	TraesCS1A02G199500	-	1A:358176328-358179493	8_6_128	10_1_128	OK	8.89652	4.47333	-0.991891	-1.85083	0.0013	0.00977836	yes
TraesCS1A02G199900	TraesCS1A02G199900	-	1A:359228776-359245633	8_6_128	10_1_128	OK	0.176493	0.469284	1.41085	0.819472	0.1686	0.326341	no
TraesCS1A02G200000	TraesCS1A02G200000	-	1A:359689253-359690781	8_6_128	10_1_128	OK	16.9361	22.5726	0.414467	0.913771	0.1052	0.236528	no
TraesCS1A02G200200	TraesCS1A02G200200	-	1A:360009366-360011036	8_6_128	10_1_128	OK	5.38895	2.72939	-0.981424	-1.34239	0.02375	0.0843056	no
TraesCS1A02G200800	TraesCS1A02G200800	-	1A:361352159-361359053	8_6_128	10_1_128	OK	5.18802	6.54604	0.33544	0.765289	0.18595	0.347265	no
TraesCS1A02G200900	TraesCS1A02G200900	-	1A:361509861-361517115	8_6_128	10_1_128	OK	0.91067	1.062	0.221787	0.480168	0.41125	0.578673	no
TraesCS1A02G201000	TraesCS1A02G201000	-	1A:362059731-362063167	8_6_128	10_1_128	OK	0.345928	0.623157	0.849124	1.15272	0.0583	0.158346	no
TraesCS1A02G201200	TraesCS1A02G201200	-	1A:362193526-362195887	8_6_128	10_1_128	OK	3.02911	3.69174	0.285407	0.336188	0.54535	0.693959	no
TraesCS1A02G201300	TraesCS1A02G201300	-	1A:362209634-362210289	8_6_128	10_1_128	OK	155.98	89.3956	-0.803082	-1.96659	0.0007	0.00602247	yes
TraesCS1A02G201400	TraesCS1A02G201400	-	1A:362403113-362405555	8_6_128	10_1_128	OK	1.04402	4.07414	1.96435	2.25982	0.00055	0.0049883	yes
TraesCS1A02G201500	TraesCS1A02G201500	-	1A:362620172-362622906	8_6_128	10_1_128	OK	0.914853	0.822736	-0.153112	-0.22156	0.68905	0.803203	no
TraesCS1A02G201600	TraesCS1A02G201600	-	1A:362861942-362866378	8_6_128	10_1_128	OK	37.1536	60.6205	0.706304	1.65776	0.0037	0.0215692	yes
TraesCS1A02G201700	TraesCS1A02G201700	-	1A:363006017-363007340	8_6_128	10_1_128	OK	4.59703	8.11705	0.820252	1.43312	0.0202	0.075052	no
TraesCS1A02G202000	TraesCS1A02G202000	-	1A:363047772-363052288	8_6_128	10_1_128	OK	3.43296	4.23363	0.302445	0.614245	0.2639	0.433204	no
TraesCS1A02G202200	TraesCS1A02G202200	-	1A:363423830-363426660	8_6_128	10_1_128	OK	0.70283	0.394558	-0.832937	-0.481757	0.35315	0.523685	no
TraesCS1A02G202300	TraesCS1A02G202300	-	1A:363451668-363455323	8_6_128	10_1_128	OK	10.1079	16.6821	0.722821	1.81373	0.0014	0.0103536	yes
TraesCS1A02G203000	TraesCS1A02G203000	-	1A:364226063-364230622	8_6_128	10_1_128	OK	12.8946	16.7567	0.377972	0.97206	0.09235	0.216712	no
TraesCS1A02G203200	TraesCS1A02G203200	-	1A:364655696-364656832	8_6_128	10_1_128	OK	4.11566	2.50742	-0.71492	-0.724415	0.2213	0.387227	no
TraesCS1A02G203300	TraesCS1A02G203300	-	1A:364935625-364936558	8_6_128	10_1_128	OK	2.26457	1.50891	-0.585728	-0.41127	0.4735	0.634644	no
TraesCS1A02G203400	TraesCS1A02G203400	-	1A:365064926-365071233	8_6_128	10_1_128	OK	3.74959	6.54988	0.804737	1.84518	0.00135	0.0100645	yes
TraesCS1A02G203600	TraesCS1A02G203600	-	1A:365492203-365493755	8_6_128	10_1_128	OK	1.46468	0.129256	-3.50228	-2.19202	0.01955	0.0732791	no
TraesCS1A02G203700	TraesCS1A02G203700	-	1A:365507409-365508980	8_6_128	10_1_128	OK	14.5658	0.355014	-5.35856	-4.56806	5e-05	0.000707392	yes
TraesCS1A02G203800	TraesCS1A02G203800	-	1A:365536061-365536994	8_6_128	10_1_128	OK	3.3853	6.68503	0.981651	1.22952	0.03285	0.106341	no
TraesCS1A02G203900	TraesCS1A02G203900	-	1A:365617808-365619048	8_6_128	10_1_128	OK	31.4202	11.6594	-1.4302	-2.9626	5e-05	0.000707392	yes
TraesCS1A02G204200	TraesCS1A02G204200	-	1A:366265076-366268189	8_6_128	10_1_128	OK	4.49174	6.00346	0.418522	0.979917	0.09345	0.218341	no
TraesCS1A02G204300	TraesCS1A02G204300	-	1A:366268843-366273867	8_6_128	10_1_128	OK	2.41415	6.01834	1.31785	2.42926	5e-05	0.000707392	yes
TraesCS1A02G204400	TraesCS1A02G204400	-	1A:366275289-366277543	8_6_128	10_1_128	OK	0.11943	0.649166	2.44242	1.57453	0.04975	0.141689	no
TraesCS1A02G204700	TraesCS1A02G204700	-	1A:366543062-366544672	8_6_128	10_1_128	OK	42.6941	14.6227	-1.54583	-3.49055	5e-05	0.000707392	yes
TraesCS1A02G205000	TraesCS1A02G205000	-	1A:367010701-367011813	8_6_128	10_1_128	OK	0.516055	0.95096	0.881859	0.983488	0.09625	0.222813	no
TraesCS1A02G205100	TraesCS1A02G205100	-	1A:367381193-367383318	8_6_128	10_1_128	OK	1.16105	1.63424	0.493192	0.381983	0.5058	0.662035	no
TraesCS1A02G205300	TraesCS1A02G205300	-	1A:367870092-367874461	8_6_128	10_1_128	OK	5.70943	7.72548	0.436278	1.01805	0.07605	0.189932	no
TraesCS1A02G205400	TraesCS1A02G205400	-	1A:367874523-367877340	8_6_128	10_1_128	OK	3.12701	4.42214	0.499963	0.942728	0.10315	0.233537	no
TraesCS1A02G205600	TraesCS1A02G205600	-	1A:368196475-368198581	8_6_128	10_1_128	OK	5.62613	6.49592	0.20739	0.408417	0.47085	0.632361	no
TraesCS1A02G205700	TraesCS1A02G205700	-	1A:368358195-368360794	8_6_128	10_1_128	OK	14.2079	9.73398	-0.545591	-1.16237	0.03515	0.111275	no
TraesCS1A02G206000	TraesCS1A02G206000	-	1A:368366470-368375959	8_6_128	10_1_128	OK	2.29049	1.55928	-0.554777	-0.874429	0.12185	0.261823	no
TraesCS1A02G206100	TraesCS1A02G206100	-	1A:368711527-368714085	8_6_128	10_1_128	OK	0.647333	1.20372	0.894925	0.775545	0.1679	0.325398	no
TraesCS1A02G206200	TraesCS1A02G206200	-	1A:368745827-368747034	8_6_128	10_1_128	OK	1.97859	1.97881	0.000161748	0.00019521	0.99095	0.993721	no
TraesCS1A02G206300	TraesCS1A02G206300	-	1A:368797509-368799818	8_6_128	10_1_128	OK	2.29933	3.03865	0.40222	0.615364	0.27385	0.444091	no
TraesCS1A02G206400	TraesCS1A02G206400	-	1A:368799976-368802673	8_6_128	10_1_128	OK	4.17074	3.5165	-0.246163	-0.437725	0.452	0.615873	no
TraesCS1A02G206500	TraesCS1A02G206500	-	1A:368802964-368803839	8_6_128	10_1_128	OK	4.64525	0.991006	-2.22879	-1.65968	0.01155	0.0499405	yes
TraesCS1A02G206600	TraesCS1A02G206600	-	1A:368807836-368816199	8_6_128	10_1_128	OK	2.66492	3.98927	0.582037	1.4357	0.01385	0.0569197	no
TraesCS1A02G206700	TraesCS1A02G206700	-	1A:368819738-368830138	8_6_128	10_1_128	OK	3.67922	4.88812	0.409879	1.05333	0.07095	0.181327	no
TraesCS1A02G206800	TraesCS1A02G206800	-	1A:368831472-368832558	8_6_128	10_1_128	OK	1.1565	2.08193	0.848152	0.925448	0.1029	0.233134	no
TraesCS1A02G206900	TraesCS1A02G206900	-	1A:369048986-369054383	8_6_128	10_1_128	OK	7.99222	13.9678	0.805439	2.07819	0.0004	0.00392242	yes
TraesCS1A02G207000	TraesCS1A02G207000	-	1A:369083036-369085306	8_6_128	10_1_128	OK	2.63795	3.51436	0.413846	0.546063	0.3323	0.503328	no
TraesCS1A02G207500	TraesCS1A02G207500	-	1A:369494316-369496446	8_6_128	10_1_128	OK	2.7925	5.63664	1.01328	1.96934	0.0015	0.0109043	yes
TraesCS1A02G207600	TraesCS1A02G207600	-	1A:369496595-369497847	8_6_128	10_1_128	OK	1.36447	0.933003	-0.54839	-0.385585	0.506	0.662209	no
TraesCS1A02G207700	TraesCS1A02G207700	-	1A:369502936-369513884	8_6_128	10_1_128	OK	1.6577	1.93775	0.225198	0.484649	0.40525	0.573145	no
TraesCS1A02G208000	TraesCS1A02G208000	-	1A:369694639-369698406	8_6_128	10_1_128	OK	0.786969	1.27723	0.69864	1.25776	0.02565	0.0890689	no
TraesCS1A02G208400	TraesCS1A02G208400	-	1A:370021550-370025217	8_6_128	10_1_128	OK	6.1041	5.95231	-0.0363288	-0.0859666	0.88215	0.931642	no
TraesCS1A02G208500	TraesCS1A02G208500	-	1A:370092548-370097701	8_6_128	10_1_128	OK	8.61197	8.79505	0.0303478	0.0763246	0.8937	0.93872	no
TraesCS1A02G208600	TraesCS1A02G208600	-	1A:370102575-370108219	8_6_128	10_1_128	OK	3.82426	6.03268	0.657618	1.69013	0.0046	0.0254107	yes
TraesCS1A02G208700	TraesCS1A02G208700	-	1A:370108508-370111042	8_6_128	10_1_128	OK	0.675624	0.179498	-1.91225	-1.34262	0.0374	0.116182	no
TraesCS1A02G208900	TraesCS1A02G208900	-	1A:371079271-371082258	8_6_128	10_1_128	OK	1.54331	2.7675	0.842553	1.26287	0.0294	0.0984196	no
TraesCS1A02G209100	TraesCS1A02G209100	-	1A:371219823-371221463	8_6_128	10_1_128	OK	1.39178	3.98818	1.51881	1.12718	0.053	0.148234	no
TraesCS1A02G209400	TraesCS1A02G209400	-	1A:372067593-372070231	8_6_128	10_1_128	OK	4.59279	3.85831	-0.251402	-0.412961	0.47525	0.635962	no
TraesCS1A02G209600	TraesCS1A02G209600	-	1A:372236292-372240822	8_6_128	10_1_128	OK	46.9759	25.8085	-0.864078	-1.9347	0.00085	0.00700985	yes
TraesCS1A02G209700	TraesCS1A02G209700	-	1A:372241196-372241757	8_6_128	10_1_128	OK	6.04404	1.94282	-1.63736	-1.4826	0.0168	0.0656087	no
TraesCS1A02G210000	TraesCS1A02G210000	-	1A:372467567-372467930	8_6_128	10_1_128	OK	1.73655	2.39028	0.460958	0.35318	0.6068	0.741894	no
TraesCS1A02G210200	TraesCS1A02G210200	-	1A:372549787-372554767	8_6_128	10_1_128	OK	6.66069	14.6176	1.13396	2.78607	5e-05	0.000707392	yes
TraesCS1A02G210300	TraesCS1A02G210300	-	1A:372624793-372637165	8_6_128	10_1_128	OK	4.97071	3.61567	-0.459187	-1.01268	0.0776	0.192422	no
TraesCS1A02G210400	TraesCS1A02G210400	-	1A:372639120-372643307	8_6_128	10_1_128	OK	0.303449	1.20779	1.99284	2.54426	0.0002	0.00226387	yes
TraesCS1A02G210500	TraesCS1A02G210500	-	1A:372909546-372911213	8_6_128	10_1_128	OK	7.54912	4.75	-0.668382	-1.00362	0.0814	0.19879	no
TraesCS1A02G210600	TraesCS1A02G210600	-	1A:372942514-372944762	8_6_128	10_1_128	OK	0.839263	2.89348	1.78561	2.29028	0.00025	0.00269639	yes
TraesCS1A02G210700	TraesCS1A02G210700	-	1A:373263228-373264110	8_6_128	10_1_128	OK	1.06156	1.94376	0.87266	0.737851	0.42615	0.592662	no
TraesCS1A02G210800	TraesCS1A02G210800	-	1A:373313407-373320576	8_6_128	10_1_128	OK	1.06288	5.13394	2.27209	4.72821	5e-05	0.000707392	yes
TraesCS1A02G211000	TraesCS1A02G211000	-	1A:373770845-373774884	8_6_128	10_1_128	OK	3.80654	19.2321	2.33696	3.79789	5e-05	0.000707392	yes
TraesCS1A02G211100	TraesCS1A02G211100	-	1A:374054708-374056961	8_6_128	10_1_128	OK	1.96637	1.89381	-0.0542399	-0.076994	0.8943	0.939079	no
TraesCS1A02G211300	TraesCS1A02G211300	-	1A:374167246-374169463	8_6_128	10_1_128	OK	7.0064	18.856	1.42828	3.28718	5e-05	0.000707392	yes
TraesCS1A02G211500	TraesCS1A02G211500	-	1A:374214038-374217445	8_6_128	10_1_128	OK	0.169948	0.968176	2.51018	1.98582	0.00815	0.0388449	yes
TraesCS1A02G211600	TraesCS1A02G211600	-	1A:374217712-374219255	8_6_128	10_1_128	OK	8.80308	6.5161	-0.433999	-0.815387	0.155	0.308201	no
TraesCS1A02G211800	TraesCS1A02G211800	-	1A:374277932-374278937	8_6_128	10_1_128	OK	1.87572	1.85596	-0.0152767	-0.0121429	0.97805	0.98745	no
TraesCS1A02G211900	TraesCS1A02G211900	-	1A:374566585-374570315	8_6_128	10_1_128	OK	0.842071	1.15245	0.452692	0.780726	0.1869	0.348434	no
TraesCS1A02G212000	TraesCS1A02G212000	-	1A:374689235-374690910	8_6_128	10_1_128	OK	26.0216	13.5519	-0.941214	-2.17398	0.0004	0.00392242	yes
TraesCS1A02G212300	TraesCS1A02G212300	-	1A:375014695-375016345	8_6_128	10_1_128	OK	0.659745	8.89302	3.75269	4.49119	5e-05	0.000707392	yes
TraesCS1A02G212400	TraesCS1A02G212400	-	1A:375112040-375113726	8_6_128	10_1_128	OK	36.7057	21.2218	-0.790458	-1.90479	0.00125	0.00948579	yes
TraesCS1A02G212600	TraesCS1A02G212600	-	1A:375467612-375469315	8_6_128	10_1_128	OK	96.418	44.7594	-1.10711	-2.73004	5e-05	0.000707392	yes
TraesCS1A02G212700	TraesCS1A02G212700	-	1A:375471251-375477408	8_6_128	10_1_128	OK	4.91904	9.66598	0.974538	1.77866	0.00255	0.0162657	yes
TraesCS1A02G212800	TraesCS1A02G212800	-	1A:376135406-376155653	8_6_128	10_1_128	OK	3.24057	5.2105	0.685177	1.80399	0.00265	0.0167382	yes
TraesCS1A02G212900	TraesCS1A02G212900	-	1A:376476401-376480121	8_6_128	10_1_128	OK	7.66313	5.51892	-0.473549	-0.97989	0.0971	0.224146	no
TraesCS1A02G213000	TraesCS1A02G213000	-	1A:376501861-376506945	8_6_128	10_1_128	OK	5.57954	6.88408	0.303118	0.74869	0.2019	0.36598	no
TraesCS1A02G213100	TraesCS1A02G213100	-	1A:376509120-376512953	8_6_128	10_1_128	OK	16.213	10.9818	-0.562035	-1.23705	0.031	0.102238	no
TraesCS1A02G213300	TraesCS1A02G213300	-	1A:376513007-376515549	8_6_128	10_1_128	OK	1.30268	1.60996	0.305545	0.405355	0.48505	0.644636	no
TraesCS1A02G213400	TraesCS1A02G213400	-	1A:376670248-376674535	8_6_128	10_1_128	OK	2.01131	4.2995	1.09603	2.43697	5e-05	0.000707392	yes
TraesCS1A02G213600	TraesCS1A02G213600	-	1A:376784996-376786845	8_6_128	10_1_128	OK	43.948	45.2551	0.0422828	0.106268	0.85195	0.912673	no
TraesCS1A02G213700	TraesCS1A02G213700	-	1A:377002275-377006045	8_6_128	10_1_128	OK	0.071285	0.395733	2.47286	1.43926	0.06285	0.166827	no
TraesCS1A02G213900	TraesCS1A02G213900	-	1A:377023379-377028566	8_6_128	10_1_128	OK	0.469671	1.52386	1.69801	2.36642	0.0001	0.00128038	yes
TraesCS1A02G214100	TraesCS1A02G214100	-	1A:377212730-377216328	8_6_128	10_1_128	OK	0.354606	0.429324	0.275846	0.297205	0.5752	0.717007	no
TraesCS1A02G214200	TraesCS1A02G214200	-	1A:377223059-377228588	8_6_128	10_1_128	OK	0.751994	0.702971	-0.0972571	-0.139405	0.8048	0.883256	no
TraesCS1A02G214300	TraesCS1A02G214300	-	1A:377426420-377429880	8_6_128	10_1_128	OK	1.32357	2.85909	1.11112	1.96181	0.0005	0.00463467	yes
TraesCS1A02G214400	TraesCS1A02G214400	-	1A:377443895-377446587	8_6_128	10_1_128	OK	0.29532	0.336826	0.189724	0.17682	0.76555	0.856342	no
TraesCS1A02G214600	TraesCS1A02G214600	-	1A:377499762-377502642	8_6_128	10_1_128	OK	87.5981	79.0463	-0.148203	-0.372489	0.52395	0.676343	no
TraesCS1A02G214700	TraesCS1A02G214700	-	1A:377613068-377615762	8_6_128	10_1_128	OK	1.38144	1.41322	0.0328128	0.0453157	0.9367	0.963913	no
TraesCS1A02G215100	TraesCS1A02G215100	-	1A:380261963-380264364	8_6_128	10_1_128	OK	0.811843	0.995193	0.293776	0.310201	0.57895	0.719735	no
TraesCS1A02G215300	TraesCS1A02G215300	-	1A:380889643-380890816	8_6_128	10_1_128	OK	5.45607	0.626501	-3.12247	-2.37004	0.00415	0.0235588	yes
TraesCS1A02G215400	TraesCS1A02G215400	-	1A:380939667-380973697	8_6_128	10_1_128	OK	1.7693	3.559	1.0083	2.71195	5e-05	0.000707392	yes
TraesCS1A02G215500	TraesCS1A02G215500	-	1A:381096099-381098610	8_6_128	10_1_128	OK	14.5717	57.0255	1.96844	4.53233	5e-05	0.000707392	yes
TraesCS1A02G215600	TraesCS1A02G215600	-	1A:381274138-381277555	8_6_128	10_1_128	OK	4.4821	4.742	0.0813221	0.165326	0.77415	0.862233	no
TraesCS1A02G215700	TraesCS1A02G215700	-	1A:381304832-381312507	8_6_128	10_1_128	OK	10.4507	9.39483	-0.153658	-0.364224	0.5155	0.669721	no
TraesCS1A02G215800	TraesCS1A02G215800	-	1A:381313931-381318932	8_6_128	10_1_128	OK	2.51617	3.40641	0.437021	0.869594	0.12975	0.273229	no
TraesCS1A02G215900	TraesCS1A02G215900	-	1A:381819325-381822599	8_6_128	10_1_128	OK	0.680839	0.956441	0.490361	0.53428	0.3513	0.521928	no
TraesCS1A02G216300	TraesCS1A02G216300	-	1A:382252187-382253147	8_6_128	10_1_128	OK	10.3767	8.69862	-0.25449	-0.343533	0.54875	0.696561	no
TraesCS1A02G216700	TraesCS1A02G216700	-	1A:384307868-384313432	8_6_128	10_1_128	OK	3.73666	2.24813	-0.73302	-0.749591	0.196	0.359538	no
TraesCS1A02G216800	TraesCS1A02G216800	-	1A:384324129-384326787	8_6_128	10_1_128	OK	4.65992	3.51471	-0.406899	-0.714209	0.2063	0.370853	no
TraesCS1A02G216900	TraesCS1A02G216900	-	1A:384331725-384336431	8_6_128	10_1_128	OK	5.26365	5.1405	-0.0341544	-0.0798405	0.88945	0.935881	no
TraesCS1A02G217000	TraesCS1A02G217000	-	1A:384774594-384776285	8_6_128	10_1_128	OK	16.1114	5.56745	-1.53299	-2.53865	5e-05	0.000707392	yes
TraesCS1A02G217200	TraesCS1A02G217200	-	1A:385274609-385277432	8_6_128	10_1_128	OK	205.095	168.763	-0.2813	-0.677251	0.23495	0.402124	no
TraesCS1A02G217300	TraesCS1A02G217300	-	1A:385350139-385353160	8_6_128	10_1_128	OK	50.7375	45.0143	-0.172668	-0.415566	0.4632	0.625718	no
TraesCS1A02G217400	TraesCS1A02G217400	-	1A:385354479-385359921	8_6_128	10_1_128	OK	1.47488	1.12373	-0.392297	-0.733134	0.2052	0.369747	no
TraesCS1A02G217500	TraesCS1A02G217500	-	1A:385650059-385653052	8_6_128	10_1_128	OK	1.19273	0.947401	-0.332223	-0.439434	0.45025	0.61444	no
TraesCS1A02G217600	TraesCS1A02G217600	-	1A:385656975-385660312	8_6_128	10_1_128	OK	3.78243	2.08968	-0.856029	-1.26679	0.03035	0.100769	no
TraesCS1A02G217800	TraesCS1A02G217800	-	1A:385664686-385669262	8_6_128	10_1_128	OK	1.08742	0.876641	-0.310847	-0.464039	0.4174	0.584439	no
TraesCS1A02G217900	TraesCS1A02G217900	-	1A:385887491-385900007	8_6_128	10_1_128	OK	6.94493	9.2772	0.417729	1.05824	0.0646	0.170028	no
TraesCS1A02G218000	TraesCS1A02G218000	-	1A:386425624-386435664	8_6_128	10_1_128	OK	3.79846	4.78007	0.331615	0.700844	0.2277	0.394304	no
TraesCS1A02G218100	TraesCS1A02G218100	-	1A:386479231-386480418	8_6_128	10_1_128	OK	0.78083	0.32206	-1.27768	-0.818033	0.118	0.256108	no
TraesCS1A02G218200	TraesCS1A02G218200	-	1A:386719857-386724132	8_6_128	10_1_128	OK	4.97438	4.40272	-0.176123	-0.380013	0.50375	0.660304	no
TraesCS1A02G218300	TraesCS1A02G218300	-	1A:386869892-386871162	8_6_128	10_1_128	OK	1.93321	0.888214	-1.12202	-0.951771	0.1078	0.240493	no
TraesCS1A02G218400	TraesCS1A02G218400	-	1A:387022761-387028345	8_6_128	10_1_128	OK	0.0947978	0.386194	2.0264	1.80488	0.00665	0.033377	yes
TraesCS1A02G218500	TraesCS1A02G218500	-	1A:387028440-387031046	8_6_128	10_1_128	OK	4.69615	3.65097	-0.363199	-0.613692	0.2888	0.459623	no
TraesCS1A02G218700	TraesCS1A02G218700	-	1A:387359859-387363581	8_6_128	10_1_128	OK	7.78492	5.68099	-0.454541	-0.97926	0.0842	0.203421	no
TraesCS1A02G218800	TraesCS1A02G218800	-	1A:387515312-387517299	8_6_128	10_1_128	OK	33.6351	41.0596	0.287754	0.704803	0.23235	0.399285	no
TraesCS1A02G218900	TraesCS1A02G218900	-	1A:387520023-387524441	8_6_128	10_1_128	OK	19.3291	22.9451	0.247409	0.635458	0.2712	0.441333	no
TraesCS1A02G219000	TraesCS1A02G219000	-	1A:387811366-387813490	8_6_128	10_1_128	OK	0.815043	0.46201	-0.818953	-0.858791	0.1332	0.27801	no
TraesCS1A02G219200	TraesCS1A02G219200	-	1A:387840337-387841862	8_6_128	10_1_128	OK	23.7548	33.459	0.494176	1.15014	0.04485	0.131985	no
TraesCS1A02G219400	TraesCS1A02G219400	-	1A:388156745-388159972	8_6_128	10_1_128	OK	4.83635	6.2483	0.369544	0.791413	0.1692	0.327153	no
TraesCS1A02G219800	TraesCS1A02G219800	-	1A:388833591-388837249	8_6_128	10_1_128	OK	3.78862	3.01853	-0.327824	-0.694057	0.2305	0.397293	no
TraesCS1A02G220000	TraesCS1A02G220000	-	1A:388849046-388850291	8_6_128	10_1_128	OK	1.92813	2.90296	0.590321	0.772757	0.15755	0.311566	no
TraesCS1A02G220200	TraesCS1A02G220200	-	1A:389061316-389064998	8_6_128	10_1_128	OK	10.7064	15.8969	0.570277	1.41135	0.0138	0.0567544	no
TraesCS1A02G220300	TraesCS1A02G220300	-	1A:389129280-389131767	8_6_128	10_1_128	OK	1.87966	3.74242	0.993502	1.20264	0.0369	0.115115	no
TraesCS1A02G220800	TraesCS1A02G220800	-	1A:389823427-389828026	8_6_128	10_1_128	OK	2.06029	2.11475	0.0376378	0.0468873	0.93665	0.963878	no
TraesCS1A02G220900	TraesCS1A02G220900	-	1A:389829661-389833845	8_6_128	10_1_128	OK	5.62735	4.79851	-0.229867	-0.485646	0.3947	0.563534	no
TraesCS1A02G221000	TraesCS1A02G221000	-	1A:389869225-389875163	8_6_128	10_1_128	OK	3.12298	5.14895	0.721354	1.17709	0.04915	0.140545	no
TraesCS1A02G221100	TraesCS1A02G221100	-	1A:390085666-390097150	8_6_128	10_1_128	OK	4.96178	7.73767	0.64104	1.6738	0.00445	0.02483	yes
TraesCS1A02G221200	TraesCS1A02G221200	-	1A:390097716-390102128	8_6_128	10_1_128	OK	6.11262	5.45863	-0.163251	-0.297762	0.6033	0.738937	no
TraesCS1A02G221400	TraesCS1A02G221400	-	1A:390638794-390640183	8_6_128	10_1_128	OK	0.440034	1.26368	1.52194	1.31361	0.13755	0.284073	no
TraesCS1A02G221500	TraesCS1A02G221500	-	1A:390640333-390642901	8_6_128	10_1_128	OK	6.26364	6.69293	0.0956366	0.119995	0.8395	0.904826	no
TraesCS1A02G221600	TraesCS1A02G221600	-	1A:390708276-390710135	8_6_128	10_1_128	OK	51.3572	30.7859	-0.738297	-1.81374	0.0021	0.0140591	yes
TraesCS1A02G221700	TraesCS1A02G221700	-	1A:391235428-391237088	8_6_128	10_1_128	OK	0.63877	0.719177	0.171049	0.137114	0.8275	0.897386	no
TraesCS1A02G221800	TraesCS1A02G221800	-	1A:391249412-391255585	8_6_128	10_1_128	OK	3.2018	3.14877	-0.0240979	-0.0462646	0.9329	0.961843	no
TraesCS1A02G221900	TraesCS1A02G221900	-	1A:391256778-391260253	8_6_128	10_1_128	OK	6.18854	7.6878	0.312972	0.685614	0.2361	0.403213	no
TraesCS1A02G222000	TraesCS1A02G222000	-	1A:391669901-391674913	8_6_128	10_1_128	OK	15.4987	11.7514	-0.399316	-0.887663	0.1152	0.252027	no
TraesCS1A02G222200	TraesCS1A02G222200	-	1A:391846314-391851191	8_6_128	10_1_128	OK	1.13483	2.05137	0.854109	1.64175	0.0058	0.0301394	yes
TraesCS1A02G222500	TraesCS1A02G222500	-	1A:392084287-392085142	8_6_128	10_1_128	OK	5.48578	5.15061	-0.0909526	-0.0993969	0.87065	0.924286	no
TraesCS1A02G222700	TraesCS1A02G222700	-	1A:392523766-392531051	8_6_128	10_1_128	OK	3.99486	7.96333	0.995228	0.819438	0.1498	0.300848	no
TraesCS1A02G222800	TraesCS1A02G222800	-	1A:392523766-392531051	8_6_128	10_1_128	OK	7.33074	6.05755	-0.275224	-0.540805	0.34465	0.515542	no
TraesCS1A02G222900	TraesCS1A02G222900	-	1A:392744231-392747376	8_6_128	10_1_128	OK	2.35983	4.85951	1.04213	2.09337	0.0006	0.00533516	yes
TraesCS1A02G223000	TraesCS1A02G223000	-	1A:392777542-392781440	8_6_128	10_1_128	OK	4.83086	5.1498	0.092239	0.142072	0.79315	0.875748	no
TraesCS1A02G223100	TraesCS1A02G223100	-	1A:392782547-392786136	8_6_128	10_1_128	OK	0.769781	0.917782	0.253703	0.342154	0.5528	0.699821	no
TraesCS1A02G223200	TraesCS1A02G223200	-	1A:393456323-393459251	8_6_128	10_1_128	OK	15.5875	12.2887	-0.343062	-0.581266	0.3116	0.482826	no
TraesCS1A02G223300	TraesCS1A02G223300	-	1A:393461155-393469918	8_6_128	10_1_128	OK	2.98263	3.96039	0.409058	0.874414	0.12535	0.267101	no
TraesCS1A02G223600	TraesCS1A02G223600	-	1A:394250150-394251608	8_6_128	10_1_128	OK	0.13376	0.402898	1.59077	1.04059	0.1187	0.257243	no
TraesCS1A02G223700	TraesCS1A02G223700	-	1A:394252788-394261768	8_6_128	10_1_128	OK	3.3389	3.64451	0.126352	0.31601	0.57475	0.71663	no
TraesCS1A02G223800	TraesCS1A02G223800	-	1A:394299046-394302178	8_6_128	10_1_128	OK	30.6216	31.0867	0.0217492	0.0558494	0.92045	0.954717	no
TraesCS1A02G223900	TraesCS1A02G223900	-	1A:394319587-394322386	8_6_128	10_1_128	OK	2.79639	2.96637	0.0851345	0.151092	0.7933	0.875798	no
TraesCS1A02G224000	TraesCS1A02G224000	-	1A:394325249-394328538	8_6_128	10_1_128	OK	23.4376	23.5952	0.00967123	0.0250356	0.96515	0.980492	no
TraesCS1A02G224700	TraesCS1A02G224700	-	1A:394588930-394607136	8_6_128	10_1_128	OK	27.4676	35.783	0.381542	1.0069	0.07955	0.195629	no
TraesCS1A02G224800	TraesCS1A02G224800	-	1A:394851596-394852955	8_6_128	10_1_128	OK	1.88609	2.54255	0.430878	0.541138	0.3522	0.522864	no
TraesCS1A02G224900	TraesCS1A02G224900	-	1A:394851596-394852955	8_6_128	10_1_128	OK	2.63176	3.2075	0.285422	0.226219	0.66255	0.78438	no
TraesCS1A02G225000	TraesCS1A02G225000	-	1A:395172062-395180663	8_6_128	10_1_128	OK	7.72246	5.89858	-0.388694	-0.991637	0.0818	0.199456	no
TraesCS1A02G225100	TraesCS1A02G225100	-	1A:395182341-395206946	8_6_128	10_1_128	OK	0.517526	0.642724	0.312569	0.590369	0.3114	0.482619	no
TraesCS1A02G225200	TraesCS1A02G225200	-	1A:395457902-395462389	8_6_128	10_1_128	OK	4.21455	7.57692	0.846234	1.91686	0.0014	0.0103536	yes
TraesCS1A02G225600	TraesCS1A02G225600	-	1A:396100621-396102750	8_6_128	10_1_128	OK	1.41646	1.86	0.39301	0.689473	0.23515	0.402276	no
TraesCS1A02G225700	TraesCS1A02G225700	-	1A:396105134-396108083	8_6_128	10_1_128	OK	17.2289	19.0944	0.148327	0.326167	0.56125	0.706408	no
TraesCS1A02G225800	TraesCS1A02G225800	-	1A:396262415-396262722	8_6_128	10_1_128	OK	0	3.29632	inf	#NAME?	0.00125	0.00948579	yes
TraesCS1A02G226000	TraesCS1A02G226000	-	1A:396296933-396298607	8_6_128	10_1_128	OK	9.1662	5.70707	-0.683573	-1.10352	0.04835	0.138948	no
TraesCS1A02G226100	TraesCS1A02G226100	-	1A:396421576-396424593	8_6_128	10_1_128	OK	0.694429	0.946755	0.447164	0.605123	0.2979	0.468775	no
TraesCS1A02G226200	TraesCS1A02G226200	-	1A:396425498-396426695	8_6_128	10_1_128	OK	4.60298	2.39737	-0.941113	-0.972066	0.1042	0.235026	no
TraesCS1A02G226300	TraesCS1A02G226300	-	1A:396427874-396432402	8_6_128	10_1_128	OK	7.39431	8.24321	0.156791	0.367221	0.52725	0.678913	no
TraesCS1A02G226500	TraesCS1A02G226500	-	1A:396462672-396469872	8_6_128	10_1_128	OK	1.89428	3.07312	0.698056	1.53634	0.01135	0.0493771	yes
TraesCS1A02G226600	TraesCS1A02G226600	-	1A:397053249-397053711	8_6_128	10_1_128	OK	4.39721	5.33852	0.279851	0.249143	0.6594	0.782042	no
TraesCS1A02G226700	TraesCS1A02G226700	-	1A:397081987-397084196	8_6_128	10_1_128	OK	0.342583	0.419634	0.292676	0.265564	0.6632	0.784754	no
TraesCS1A02G226900	TraesCS1A02G226900	-	1A:397657981-397663340	8_6_128	10_1_128	OK	1.61318	1.12966	-0.514025	-0.649913	0.2499	0.418127	no
TraesCS1A02G227000	TraesCS1A02G227000	-	1A:397737102-397743609	8_6_128	10_1_128	OK	6.9535	7.77136	0.160429	0.366961	0.52675	0.67845	no
TraesCS1A02G227200	TraesCS1A02G227200	-	1A:397771973-397776201	8_6_128	10_1_128	OK	6.61774	15.4327	1.22158	2.1628	0.0005	0.00463467	yes
TraesCS1A02G227300	TraesCS1A02G227300	-	1A:398050208-398053648	8_6_128	10_1_128	OK	6.81517	5.41302	-0.332316	-0.779342	0.17295	0.331644	no
TraesCS1A02G227600	TraesCS1A02G227600	-	1A:398447831-398478403	8_6_128	10_1_128	OK	1.82145	3.37055	0.8879	2.33001	5e-05	0.000707392	yes
TraesCS1A02G227700	TraesCS1A02G227700	-	1A:398666145-398670897	8_6_128	10_1_128	OK	2.22519	1.04212	-1.09441	-1.72374	0.0038	0.0220195	yes
TraesCS1A02G228000	TraesCS1A02G228000	-	1A:399229266-399232767	8_6_128	10_1_128	OK	8.73902	7.92208	-0.141592	-0.313741	0.57925	0.719939	no
TraesCS1A02G228100	TraesCS1A02G228100	-	1A:399242681-399246292	8_6_128	10_1_128	OK	0.858487	1.96965	1.19807	1.54316	0.02755	0.0939978	no
TraesCS1A02G228200	TraesCS1A02G228200	-	1A:399471122-399474373	8_6_128	10_1_128	OK	21.2929	18.8009	-0.17957	-0.424733	0.4678	0.629662	no
TraesCS1A02G228300	TraesCS1A02G228300	-	1A:399491193-399508030	8_6_128	10_1_128	OK	2.8852	4.52545	0.649392	1.65304	0.00515	0.0275452	yes
TraesCS1A02G228400	TraesCS1A02G228400	-	1A:399591408-399592839	8_6_128	10_1_128	OK	2.04574	1.54008	-0.409614	-0.583155	0.2908	0.461491	no
TraesCS1A02G228600	TraesCS1A02G228600	-	1A:399892434-399893448	8_6_128	10_1_128	OK	0.528662	0.609334	0.204887	0.112032	0.8539	0.913852	no
TraesCS1A02G228700	TraesCS1A02G228700	-	1A:400955574-400956033	8_6_128	10_1_128	OK	33.3927	11.3235	-1.56021	-2.64099	5e-05	0.000707392	yes
TraesCS1A02G228800	TraesCS1A02G228800	-	1A:400960824-400962361	8_6_128	10_1_128	OK	6.72178	1.89096	-1.82972	-1.40514	0.0393	0.120239	no
TraesCS1A02G228900	TraesCS1A02G228900	-	1A:400965657-400969054	8_6_128	10_1_128	OK	9.74668	6.17474	-0.658532	-1.11657	0.05355	0.149312	no
TraesCS1A02G229000	TraesCS1A02G229000	-	1A:400974761-400975411	8_6_128	10_1_128	OK	329.036	99.6924	-1.72269	-4.11831	5e-05	0.000707392	yes
TraesCS1A02G229100	TraesCS1A02G229100	-	1A:401226675-401227405	8_6_128	10_1_128	OK	77.5832	41.9507	-0.887049	-1.99768	0.00075	0.00634736	yes
TraesCS1A02G229400	TraesCS1A02G229400	-	1A:401770370-401776062	8_6_128	10_1_128	OK	1.94692	1.68975	-0.204384	-0.370869	0.51635	0.670271	no
TraesCS1A02G229700	TraesCS1A02G229700	-	1A:402252750-402258921	8_6_128	10_1_128	OK	7.37866	6.42721	-0.199165	-0.438139	0.4472	0.611931	no
TraesCS1A02G229800	TraesCS1A02G229800	-	1A:402277349-402278875	8_6_128	10_1_128	OK	5.88553	7.99975	0.442784	0.569946	0.32985	0.500858	no
TraesCS1A02G229900	TraesCS1A02G229900	-	1A:402800674-402805290	8_6_128	10_1_128	OK	0.375304	0.83899	1.16059	1.00715	0.261	0.430169	no
TraesCS1A02G230000	TraesCS1A02G230000	-	1A:402805581-402809242	8_6_128	10_1_128	OK	2.32908	2.79463	0.262894	0.552197	0.3322	0.503255	no
TraesCS1A02G230100	TraesCS1A02G230100	-	1A:402920831-402930504	8_6_128	10_1_128	OK	10.3753	10.1115	-0.0371531	-0.0778988	0.89405	0.938918	no
TraesCS1A02G230300	TraesCS1A02G230300	-	1A:402941255-402946713	8_6_128	10_1_128	OK	4.86283	3.44555	-0.497062	-1.23937	0.0374	0.116182	no
TraesCS1A02G230400	TraesCS1A02G230400	-	1A:403023005-403031517	8_6_128	10_1_128	OK	65.3543	55.3692	-0.239198	-0.591945	0.2945	0.465139	no
TraesCS1A02G230500	TraesCS1A02G230500	-	1A:403023005-403031517	8_6_128	10_1_128	OK	1.77701	2.12696	0.259345	0.0709814	0.86835	0.922721	no
TraesCS1A02G230600	TraesCS1A02G230600	-	1A:403361806-403386327	8_6_128	10_1_128	OK	3.79282	2.23847	-0.760761	-1.57793	0.005	0.0269814	yes
TraesCS1A02G231000	TraesCS1A02G231000	-	1A:403634443-403634938	8_6_128	10_1_128	OK	23.6582	18.2372	-0.375457	-0.553904	0.3402	0.511189	no
TraesCS1A02G231100	TraesCS1A02G231100	-	1A:403655014-403662722	8_6_128	10_1_128	OK	7.94673	11.3824	0.518366	1.38071	0.01965	0.07354	no
TraesCS1A02G231200	TraesCS1A02G231200	-	1A:403830276-403831326	8_6_128	10_1_128	OK	1.816	1.28614	-0.497719	-0.45004	0.42	0.587032	no
TraesCS1A02G231400	TraesCS1A02G231400	-	1A:404388547-404390160	8_6_128	10_1_128	OK	5.94231	6.91035	0.217734	0.226986	0.6995	0.810828	no
TraesCS1A02G231500	TraesCS1A02G231500	-	1A:404625535-404628901	8_6_128	10_1_128	OK	0.648255	1.04752	0.69234	0.681091	0.25015	0.418364	no
TraesCS1A02G231800	TraesCS1A02G231800	-	1A:405514151-405515175	8_6_128	10_1_128	OK	0.160564	0.416714	1.37591	0.710589	0.17325	0.331913	no
TraesCS1A02G231900	TraesCS1A02G231900	-	1A:405515556-405516241	8_6_128	10_1_128	OK	1.89993	2.38446	0.327717	0.28172	0.62465	0.755592	no
TraesCS1A02G232000	TraesCS1A02G232000	-	1A:405517312-405522682	8_6_128	10_1_128	OK	0.675333	0.697989	0.0476047	0.0487337	0.93295	0.96186	no
TraesCS1A02G232200	TraesCS1A02G232200	-	1A:405681898-405682862	8_6_128	10_1_128	OK	0	0.556932	inf	#NAME?	0.00135	0.0100645	yes
TraesCS1A02G232300	TraesCS1A02G232300	-	1A:405792026-405799327	8_6_128	10_1_128	OK	1.58067	2.27608	0.526018	0.752616	0.17285	0.331529	no
TraesCS1A02G232600	TraesCS1A02G232600	-	1A:406142959-406143967	8_6_128	10_1_128	OK	0.498839	0.344219	-0.535245	-0.380899	0.55795	0.703902	no
TraesCS1A02G232900	TraesCS1A02G232900	-	1A:406186563-406190999	8_6_128	10_1_128	OK	1.43649	0.70922	-1.01825	-1.15271	0.05435	0.150949	no
TraesCS1A02G233200	TraesCS1A02G233200	-	1A:407114549-407117132	8_6_128	10_1_128	OK	21.2237	13.5452	-0.647892	-1.45675	0.00975	0.0442628	yes
TraesCS1A02G233400	TraesCS1A02G233400	-	1A:407315144-407320459	8_6_128	10_1_128	OK	2.59324	2.28619	-0.181808	-0.352669	0.5306	0.681821	no
TraesCS1A02G233500	TraesCS1A02G233500	-	1A:407323416-407329088	8_6_128	10_1_128	OK	1.40228	1.26909	-0.143974	-0.273714	0.63045	0.759996	no
TraesCS1A02G233600	TraesCS1A02G233600	-	1A:407330834-407335966	8_6_128	10_1_128	OK	6.80114	5.53415	-0.297416	-0.714948	0.2059	0.370583	no
TraesCS1A02G233700	TraesCS1A02G233700	-	1A:408485599-408488677	8_6_128	10_1_128	OK	94.5138	59.3161	-0.672102	-1.70458	0.00315	0.019085	yes
TraesCS1A02G233800	TraesCS1A02G233800	-	1A:408491114-408493891	8_6_128	10_1_128	OK	0.4528	0.415034	-0.125643	-0.0992059	0.8629	0.91947	no
TraesCS1A02G234100	TraesCS1A02G234100	-	1A:409782352-409790410	8_6_128	10_1_128	OK	1.08395	0.61314	-0.822004	-1.20431	0.0373	0.115977	no
TraesCS1A02G234200	TraesCS1A02G234200	-	1A:409827046-409833994	8_6_128	10_1_128	OK	9.52541	10.8343	0.18576	0.461628	0.4194	0.586517	no
TraesCS1A02G234400	TraesCS1A02G234400	-	1A:409835899-409838736	8_6_128	10_1_128	OK	2.11239	2.6617	0.333469	0.553728	0.32515	0.496172	no
TraesCS1A02G234500	TraesCS1A02G234500	-	1A:409852086-409857399	8_6_128	10_1_128	OK	1.05632	1.06639	0.0136824	0.0107981	0.98075	0.988661	no
TraesCS1A02G234600	TraesCS1A02G234600	-	1A:410152901-410157058	8_6_128	10_1_128	OK	3.5665	5.63903	0.660938	1.07592	0.05435	0.150949	no
TraesCS1A02G234900	TraesCS1A02G234900	-	1A:413782216-413798673	8_6_128	10_1_128	OK	1.30043	2.48819	0.936111	2.28327	5e-05	0.000707392	yes
TraesCS1A02G235000	TraesCS1A02G235000	-	1A:415297272-415299492	8_6_128	10_1_128	OK	0.160074	0.374777	1.2273	0.816662	0.1926	0.355354	no
TraesCS1A02G235100	TraesCS1A02G235100	-	1A:415580728-415585379	8_6_128	10_1_128	OK	0.438047	1.97251	2.17088	3.33997	5e-05	0.000707392	yes
TraesCS1A02G235500	TraesCS1A02G235500	-	1A:416536876-416540167	8_6_128	10_1_128	OK	2.34029	4.44318	0.924902	1.91651	0.00185	0.0127741	yes
TraesCS1A02G235600	TraesCS1A02G235600	-	1A:416542612-416546310	8_6_128	10_1_128	OK	50.5878	47.1187	-0.102489	-0.254591	0.65435	0.778469	no
TraesCS1A02G235700	TraesCS1A02G235700	-	1A:417387136-417390440	8_6_128	10_1_128	OK	2.15136	1.11521	-0.947929	-1.64662	0.0053	0.0281892	yes
TraesCS1A02G235900	TraesCS1A02G235900	-	1A:418034033-418040242	8_6_128	10_1_128	OK	2.43908	1.42126	-0.779171	-1.32597	0.02685	0.0921998	no
TraesCS1A02G236000	TraesCS1A02G236000	-	1A:418041085-418046903	8_6_128	10_1_128	OK	10.2616	7.90688	-0.376072	-0.90819	0.1171	0.254774	no
TraesCS1A02G236100	TraesCS1A02G236100	-	1A:418049850-418057245	8_6_128	10_1_128	OK	0.683764	1.1111	0.700415	1.07094	0.0686	0.177097	no
TraesCS1A02G236300	TraesCS1A02G236300	-	1A:418917934-418918084	8_6_128	10_1_128	OK	9.12101	11.0024	0.270555	0.208451	0.8078	0.88496	no
TraesCS1A02G236400	TraesCS1A02G236400	-	1A:418933737-418936268	8_6_128	10_1_128	OK	1.44901	2.92483	1.01329	1.43442	0.01935	0.0727689	no
TraesCS1A02G236500	TraesCS1A02G236500	-	1A:418936643-418939887	8_6_128	10_1_128	OK	1.69319	2.89317	0.772912	1.40591	0.0178	0.0684147	no
TraesCS1A02G236600	TraesCS1A02G236600	-	1A:419028887-419037606	8_6_128	10_1_128	OK	2.61916	3.31193	0.338571	0.726159	0.2122	0.377062	no
TraesCS1A02G236700	TraesCS1A02G236700	-	1A:419479084-419481573	8_6_128	10_1_128	OK	6.74749	6.38573	-0.0795011	-0.168214	0.7718	0.860731	no
TraesCS1A02G236900	TraesCS1A02G236900	-	1A:420064777-420068159	8_6_128	10_1_128	OK	5.56091	4.4615	-0.31779	-0.627443	0.27995	0.450524	no
TraesCS1A02G237100	TraesCS1A02G237100	-	1A:420394345-420397136	8_6_128	10_1_128	OK	0.804171	1.32446	0.719833	0.938978	0.1096	0.243453	no
TraesCS1A02G237200	TraesCS1A02G237200	-	1A:420509961-420520292	8_6_128	10_1_128	OK	0.609083	1.39014	1.19052	2.54191	5e-05	0.000707392	yes
TraesCS1A02G237800	TraesCS1A02G237800	-	1A:423675498-423676890	8_6_128	10_1_128	OK	12.3525	14.1381	0.194796	0.452391	0.42655	0.593062	no
TraesCS1A02G238100	TraesCS1A02G238100	-	1A:423948294-423949193	8_6_128	10_1_128	OK	0.632731	0.572851	-0.143433	-0.0926218	0.89365	0.938719	no
TraesCS1A02G238600	TraesCS1A02G238600	-	1A:425252498-425265407	8_6_128	10_1_128	OK	1.3235	2.17913	0.719396	0.960758	0.11105	0.245734	no
TraesCS1A02G238700	TraesCS1A02G238700	-	1A:425252498-425265407	8_6_128	10_1_128	OK	14.8285	19.2984	0.380111	0.706082	0.2204	0.386117	no
TraesCS1A02G238800	TraesCS1A02G238800	-	1A:425680687-425681800	8_6_128	10_1_128	OK	0.842141	1.87645	1.15587	1.11771	0.12835	0.271186	no
TraesCS1A02G238900	TraesCS1A02G238900	-	1A:425713177-425734042	8_6_128	10_1_128	OK	4.7103	6.89911	0.550591	1.447	0.0134	0.0555538	no
TraesCS1A02G239000	TraesCS1A02G239000	-	1A:426299170-426304342	8_6_128	10_1_128	OK	3.25339	4.8684	0.581503	1.19213	0.04005	0.121936	no
TraesCS1A02G239100	TraesCS1A02G239100	-	1A:426518617-426523264	8_6_128	10_1_128	OK	1.69215	3.20801	0.922824	2.1605	0.00035	0.00352739	yes
TraesCS1A02G239400	TraesCS1A02G239400	-	1A:426728773-426730679	8_6_128	10_1_128	OK	0.788317	0.0476894	-4.04704	-2.21172	0.05965	0.160989	no
TraesCS1A02G239600	TraesCS1A02G239600	-	1A:426880666-426882655	8_6_128	10_1_128	OK	0.173454	0.625011	1.84933	1.39066	0.0682	0.176378	no
TraesCS1A02G239700	TraesCS1A02G239700	-	1A:426886833-426892014	8_6_128	10_1_128	OK	2.15575	2.32573	0.109495	0.0770619	0.87895	0.929684	no
TraesCS1A02G239800	TraesCS1A02G239800	-	1A:426886833-426892014	8_6_128	10_1_128	OK	12.7063	12.428	-0.0319503	-0.0667333	0.90935	0.948368	no
TraesCS1A02G240000	TraesCS1A02G240000	-	1A:426929585-426933776	8_6_128	10_1_128	OK	2.04037	2.5678	0.3317	0.672015	0.2483	0.416638	no
TraesCS1A02G240100	TraesCS1A02G240100	-	1A:427037673-427041154	8_6_128	10_1_128	OK	0.764114	0.484341	-0.657764	-0.892055	0.1194	0.25824	no
TraesCS1A02G240200	TraesCS1A02G240200	-	1A:427048239-427049359	8_6_128	10_1_128	OK	1.90691	2.32955	0.288819	0.28497	0.628	0.75827	no
TraesCS1A02G240300	TraesCS1A02G240300	-	1A:427482372-427485361	8_6_128	10_1_128	OK	3.37847	2.61501	-0.369552	-0.72613	0.193	0.355832	no
TraesCS1A02G240400	TraesCS1A02G240400	-	1A:427520650-427528030	8_6_128	10_1_128	OK	0.227515	0.465245	1.03203	1.10226	0.0479	0.138072	no
TraesCS1A02G240500	TraesCS1A02G240500	-	1A:427811333-427813937	8_6_128	10_1_128	OK	0.920668	0.99418	0.110825	0.119426	0.84255	0.906952	no
TraesCS1A02G240600	TraesCS1A02G240600	-	1A:427814328-427823554	8_6_128	10_1_128	OK	2.40888	4.15195	0.785427	1.98276	0.00075	0.00634736	yes
TraesCS1A02G241000	TraesCS1A02G241000	-	1A:428546383-428550024	8_6_128	10_1_128	OK	6.68691	12.1749	0.864498	2.09857	0.00045	0.0042861	yes
TraesCS1A02G241300	TraesCS1A02G241300	-	1A:428972916-428979705	8_6_128	10_1_128	OK	5.98432	6.95285	0.216417	0.518354	0.35495	0.525616	no
TraesCS1A02G241400	TraesCS1A02G241400	-	1A:429002154-429003928	8_6_128	10_1_128	OK	0.532078	0.489537	-0.12022	-0.093296	0.924	0.956776	no
TraesCS1A02G241700	TraesCS1A02G241700	-	1A:430002490-430006423	8_6_128	10_1_128	OK	1.0689	1.62626	0.605432	0.758992	0.1881	0.349919	no
TraesCS1A02G241800	TraesCS1A02G241800	-	1A:430006817-430008755	8_6_128	10_1_128	OK	1.58243	2.47196	0.643514	0.771597	0.16675	0.32385	no
TraesCS1A02G241900	TraesCS1A02G241900	-	1A:430177936-430181778	8_6_128	10_1_128	OK	9.02445	15.9145	0.818428	2.07163	0.0005	0.00463467	yes
TraesCS1A02G242100	TraesCS1A02G242100	-	1A:430231588-430234732	8_6_128	10_1_128	OK	1.66914	3.86025	1.20959	2.40111	0.0001	0.00128038	yes
TraesCS1A02G242200	TraesCS1A02G242200	-	1A:430236533-430240368	8_6_128	10_1_128	OK	0.400206	0.516269	0.367382	0.356176	0.55665	0.70298	no
TraesCS1A02G242300	TraesCS1A02G242300	-	1A:430334088-430339310	8_6_128	10_1_128	OK	0.784444	0.573317	-0.452337	-0.66491	0.2233	0.389377	no
TraesCS1A02G242400	TraesCS1A02G242400	-	1A:430342572-430344319	8_6_128	10_1_128	OK	0.337785	0.934387	1.46791	1.22396	0.06735	0.174904	no
TraesCS1A02G242500	TraesCS1A02G242500	-	1A:430584229-430591637	8_6_128	10_1_128	OK	2.73494	3.44803	0.334262	0.715928	0.21265	0.377596	no
TraesCS1A02G242600	TraesCS1A02G242600	-	1A:430605349-430611761	8_6_128	10_1_128	OK	27.2715	25.8111	-0.0793995	-0.206217	0.7156	0.822109	no
TraesCS1A02G242800	TraesCS1A02G242800	-	1A:430617267-430622212	8_6_128	10_1_128	OK	1.91381	1.83794	-0.0583584	-0.0903503	0.87285	0.925708	no
TraesCS1A02G242900	TraesCS1A02G242900	-	1A:430624437-430626106	8_6_128	10_1_128	OK	2.4527	4.03842	0.719417	0.499131	0.3979	0.566321	no
TraesCS1A02G243000	TraesCS1A02G243000	-	1A:431013710-431016801	8_6_128	10_1_128	OK	11.6156	15.0857	0.377124	0.952898	0.0985	0.226102	no
TraesCS1A02G243100	TraesCS1A02G243100	-	1A:431017430-431031404	8_6_128	10_1_128	OK	2.27688	2.83602	0.316808	0.614544	0.295	0.465662	no
TraesCS1A02G243200	TraesCS1A02G243200	-	1A:431431126-431435660	8_6_128	10_1_128	OK	5.08404	5.63521	0.148493	0.340836	0.55035	0.697906	no
TraesCS1A02G243300	TraesCS1A02G243300	-	1A:431776448-431780693	8_6_128	10_1_128	OK	3.86286	5.5109	0.512619	1.09686	0.05795	0.157646	no
TraesCS1A02G243500	TraesCS1A02G243500	-	1A:431948021-431973017	8_6_128	10_1_128	OK	0	0.347815	inf	#NAME?	0.00045	0.0042861	yes
TraesCS1A02G243700	TraesCS1A02G243700	-	1A:432193617-432202573	8_6_128	10_1_128	OK	4.1376	5.10261	0.302442	0.753323	0.19145	0.353952	no
TraesCS1A02G244100	TraesCS1A02G244100	-	1A:432530983-432536229	8_6_128	10_1_128	OK	0.148838	0.378092	1.34499	0.998049	0.2236	0.389737	no
TraesCS1A02G244200	TraesCS1A02G244200	-	1A:432537249-432541306	8_6_128	10_1_128	OK	0.311888	0.590997	0.922124	0.871762	0.10685	0.239109	no
TraesCS1A02G244300	TraesCS1A02G244300	-	1A:432559099-432560254	8_6_128	10_1_128	OK	6.82014	9.77224	0.518887	0.64166	0.25235	0.420856	no
TraesCS1A02G244400	TraesCS1A02G244400	-	1A:432589951-432592978	8_6_128	10_1_128	OK	0.333464	0.773002	1.21294	0.9909	0.08095	0.198032	no
TraesCS1A02G244600	TraesCS1A02G244600	-	1A:432759698-432760295	8_6_128	10_1_128	OK	1.26724	2.07661	0.712544	0.629967	0.3832	0.553361	no
TraesCS1A02G244700	TraesCS1A02G244700	-	1A:432765220-432771742	8_6_128	10_1_128	OK	3.54022	3.38785	-0.0634688	-0.157632	0.7818	0.86747	no
TraesCS1A02G244900	TraesCS1A02G244900	-	1A:432951798-432959237	8_6_128	10_1_128	OK	31.8831	17.3928	-0.874302	-2.07431	0.00045	0.0042861	yes
TraesCS1A02G245000	TraesCS1A02G245000	-	1A:432973059-432987608	8_6_128	10_1_128	OK	3.52115	5.64023	0.67971	1.782	0.0028	0.0174841	yes
TraesCS1A02G245100	TraesCS1A02G245100	-	1A:433526137-433533407	8_6_128	10_1_128	OK	0.764378	0.92984	0.282696	0.183549	0.75405	0.848461	no
TraesCS1A02G245300	TraesCS1A02G245300	-	1A:434419690-434428750	8_6_128	10_1_128	OK	3.7157	5.87311	0.66049	1.56979	0.0073	0.0358374	yes
TraesCS1A02G245500	TraesCS1A02G245500	-	1A:434638558-434641445	8_6_128	10_1_128	OK	0.834156	0.674609	-0.306266	-0.315019	0.55825	0.704082	no
TraesCS1A02G245600	TraesCS1A02G245600	-	1A:434871479-434878257	8_6_128	10_1_128	OK	4.65246	4.32096	-0.106643	-0.230645	0.67305	0.791428	no
TraesCS1A02G245700	TraesCS1A02G245700	-	1A:435057159-435064141	8_6_128	10_1_128	OK	0.171548	0.421024	1.29529	1.97478	0.0017	0.011995	yes
TraesCS1A02G246300	TraesCS1A02G246300	-	1A:436421137-436426639	8_6_128	10_1_128	OK	0.581601	0.413164	-0.493316	-0.157969	0.8276	0.897461	no
TraesCS1A02G246400	TraesCS1A02G246400	-	1A:436421137-436426639	8_6_128	10_1_128	OK	10.3249	12.3054	0.253165	0.617654	0.28155	0.452147	no
TraesCS1A02G246500	TraesCS1A02G246500	-	1A:436429224-436435467	8_6_128	10_1_128	OK	1.54009	2.11074	0.454734	0.9142	0.11545	0.252394	no
TraesCS1A02G246600	TraesCS1A02G246600	-	1A:436435965-436440510	8_6_128	10_1_128	OK	8.9184	10.4611	0.230173	0.578076	0.3184	0.489524	no
TraesCS1A02G246700	TraesCS1A02G246700	-	1A:437227744-437232712	8_6_128	10_1_128	OK	2.57161	2.36028	-0.123711	-0.155792	0.78155	0.867292	no
TraesCS1A02G246800	TraesCS1A02G246800	-	1A:437582683-437587434	8_6_128	10_1_128	OK	8.63123	7.8571	-0.135569	-0.326013	0.5654	0.709694	no
TraesCS1A02G246900	TraesCS1A02G246900	-	1A:438295339-438300885	8_6_128	10_1_128	OK	11.7278	12.1583	0.0520067	0.13714	0.81035	0.886567	no
TraesCS1A02G247100	TraesCS1A02G247100	-	1A:438365794-438368421	8_6_128	10_1_128	OK	0.624989	1.79336	1.52076	2.37692	5e-05	0.000707392	yes
TraesCS1A02G247200	TraesCS1A02G247200	-	1A:438684368-438688797	8_6_128	10_1_128	OK	4.66552	6.71319	0.52496	1.00687	0.0798	0.196069	no
TraesCS1A02G247500	TraesCS1A02G247500	-	1A:439066056-439074664	8_6_128	10_1_128	OK	10.2061	4.82218	-1.08167	-2.49467	5e-05	0.000707392	yes
TraesCS1A02G247700	TraesCS1A02G247700	-	1A:439723132-439727622	8_6_128	10_1_128	OK	0.482106	0.52606	0.125877	0.156689	0.78695	0.871304	no
TraesCS1A02G247800	TraesCS1A02G247800	-	1A:439930513-439932376	8_6_128	10_1_128	OK	7.92828	6.89894	-0.200634	-0.332119	0.55785	0.703852	no
TraesCS1A02G247900	TraesCS1A02G247900	-	1A:440019651-440029391	8_6_128	10_1_128	OK	2.02388	2.34556	0.212808	0.403073	0.47695	0.637297	no
TraesCS1A02G248100	TraesCS1A02G248100	-	1A:440072479-440074799	8_6_128	10_1_128	OK	2.23603	2.42047	0.11435	0.147695	0.795	0.876841	no
TraesCS1A02G248200	TraesCS1A02G248200	-	1A:440183809-440187326	8_6_128	10_1_128	OK	1.85798	2.40509	0.372356	0.528576	0.35655	0.527112	no
TraesCS1A02G248300	TraesCS1A02G248300	-	1A:440412864-440416040	8_6_128	10_1_128	OK	5.0804	9.75748	0.941566	1.75948	0.0035	0.0206624	yes
TraesCS1A02G248400	TraesCS1A02G248400	-	1A:440440918-440457450	8_6_128	10_1_128	OK	6.74856	5.68311	-0.2479	-0.626137	0.2675	0.437297	no
TraesCS1A02G248600	TraesCS1A02G248600	-	1A:440783362-440796745	8_6_128	10_1_128	OK	2.49524	3.01467	0.27282	0.597192	0.29405	0.464617	no
TraesCS1A02G248700	TraesCS1A02G248700	-	1A:440800854-440802058	8_6_128	10_1_128	OK	0.228444	1.58733	2.79669	2.13262	0.03555	0.112199	no
TraesCS1A02G248800	TraesCS1A02G248800	-	1A:440886441-440891002	8_6_128	10_1_128	OK	1.10104	2.05377	0.899406	1.69344	0.00495	0.0267838	yes
TraesCS1A02G248900	TraesCS1A02G248900	-	1A:441020192-441023416	8_6_128	10_1_128	OK	0.70697	0.831356	0.233818	0.268291	0.62325	0.754495	no
TraesCS1A02G249000	TraesCS1A02G249000	-	1A:441031692-441033979	8_6_128	10_1_128	OK	6.30894	4.43053	-0.509919	-0.8867	0.1299	0.273416	no
TraesCS1A02G249100	TraesCS1A02G249100	-	1A:441107311-441111912	8_6_128	10_1_128	OK	3.05619	1.51547	-1.01197	-2.01265	0.00045	0.0042861	yes
TraesCS1A02G249300	TraesCS1A02G249300	-	1A:441183587-441185735	8_6_128	10_1_128	OK	7.01818	6.7241	-0.0617559	-0.143544	0.80305	0.882086	no
TraesCS1A02G249400	TraesCS1A02G249400	-	1A:441235401-441245178	8_6_128	10_1_128	OK	3.7544	5.96169	0.667139	1.64397	0.0058	0.0301394	yes
TraesCS1A02G249500	TraesCS1A02G249500	-	1A:441751924-441756669	8_6_128	10_1_128	OK	24.4048	11.599	-1.07317	-2.30261	0.00035	0.00352739	yes
TraesCS1A02G249600	TraesCS1A02G249600	-	1A:441763843-441766750	8_6_128	10_1_128	OK	20.6725	26.9678	0.383521	0.986366	0.09355	0.218486	no
TraesCS1A02G250000	TraesCS1A02G250000	-	1A:441841791-441843417	8_6_128	10_1_128	OK	18.3343	0.941141	-4.28399	-4.81586	5e-05	0.000707392	yes
TraesCS1A02G250100	TraesCS1A02G250100	-	1A:441927240-441929536	8_6_128	10_1_128	OK	20.1833	12.7064	-0.667608	-1.51095	0.009	0.0418356	yes
TraesCS1A02G250200	TraesCS1A02G250200	-	1A:441931205-441932559	8_6_128	10_1_128	OK	0.237043	0.446097	0.912208	0.65142	0.3153	0.486419	no
TraesCS1A02G250300	TraesCS1A02G250300	-	1A:441954666-441957069	8_6_128	10_1_128	OK	33.1745	27.6561	-0.26248	-0.615724	0.27285	0.443075	no
TraesCS1A02G250400	TraesCS1A02G250400	-	1A:442124886-442126086	8_6_128	10_1_128	OK	1.4268	2.27996	0.676227	0.982582	0.09485	0.220609	no
TraesCS1A02G250500	TraesCS1A02G250500	-	1A:442154861-442155978	8_6_128	10_1_128	OK	2.91963	5.05766	0.792684	0.988674	0.09	0.212935	no
TraesCS1A02G250700	TraesCS1A02G250700	-	1A:442470887-442476407	8_6_128	10_1_128	OK	2.43805	3.49681	0.520311	1.12183	0.04365	0.129477	no
TraesCS1A02G250800	TraesCS1A02G250800	-	1A:442553711-442563195	8_6_128	10_1_128	OK	3.62834	2.83387	-0.356533	-0.606961	0.28695	0.457694	no
TraesCS1A02G250900	TraesCS1A02G250900	-	1A:442553711-442563195	8_6_128	10_1_128	OK	5.79698	9.02419	0.638498	0.603341	0.25995	0.428999	no
TraesCS1A02G251000	TraesCS1A02G251000	-	1A:442563511-442567349	8_6_128	10_1_128	OK	2.3938	4.49479	0.908952	1.722	0.0039	0.0224623	yes
TraesCS1A02G251100	TraesCS1A02G251100	-	1A:442606329-442613294	8_6_128	10_1_128	OK	8.68524	7.49451	-0.212732	-0.485525	0.3969	0.56548	no
TraesCS1A02G251200	TraesCS1A02G251200	-	1A:442613330-442614743	8_6_128	10_1_128	OK	79.5462	78.9967	-0.00999966	-0.0257072	0.9655	0.980642	no
TraesCS1A02G251400	TraesCS1A02G251400	-	1A:442800490-442808502	8_6_128	10_1_128	OK	18.0483	24.3625	0.432798	1.06945	0.0619	0.165166	no
TraesCS1A02G251500	TraesCS1A02G251500	-	1A:443125060-443133281	8_6_128	10_1_128	OK	1.00027	1.39412	0.478973	0.584775	0.32355	0.49464	no
TraesCS1A02G251600	TraesCS1A02G251600	-	1A:443193548-443198146	8_6_128	10_1_128	OK	86.9339	86.6456	-0.00479211	-0.0121917	0.9838	0.989935	no
TraesCS1A02G251700	TraesCS1A02G251700	-	1A:443198966-443211104	8_6_128	10_1_128	OK	4.65256	4.87521	0.0674391	0.173596	0.7659	0.856522	no
TraesCS1A02G251800	TraesCS1A02G251800	-	1A:443659414-443660791	8_6_128	10_1_128	OK	0.682152	1.21085	0.82785	0.888631	0.11215	0.247546	no
TraesCS1A02G251900	TraesCS1A02G251900	-	1A:443703297-443704605	8_6_128	10_1_128	OK	21.3847	2.14398	-3.31821	-3.69213	5e-05	0.000707392	yes
TraesCS1A02G252000	TraesCS1A02G252000	-	1A:443708368-443712092	8_6_128	10_1_128	OK	6.04161	8.02791	0.410091	0.801487	0.14925	0.300024	no
TraesCS1A02G252300	TraesCS1A02G252300	-	1A:444122389-444123580	8_6_128	10_1_128	OK	2.05966	3.51863	0.772612	1.16732	0.0438	0.129789	no
TraesCS1A02G252400	TraesCS1A02G252400	-	1A:444124495-444127602	8_6_128	10_1_128	OK	12.0057	17.1496	0.514446	1.24673	0.03145	0.103277	no
TraesCS1A02G252500	TraesCS1A02G252500	-	1A:444127612-444129639	8_6_128	10_1_128	OK	5.50537	3.37741	-0.704922	-0.857789	0.12705	0.269537	no
TraesCS1A02G252700	TraesCS1A02G252700	-	1A:444144689-444146823	8_6_128	10_1_128	OK	16.3493	23.4633	0.52117	1.25633	0.0316	0.103535	no
TraesCS1A02G253000	TraesCS1A02G253000	-	1A:444255167-444257615	8_6_128	10_1_128	OK	8.15904	7.34994	-0.150667	-0.315448	0.57655	0.718073	no
TraesCS1A02G253400	TraesCS1A02G253400	-	1A:445257709-445277310	8_6_128	10_1_128	OK	1.14345	3.34235	1.54747	3.05143	5e-05	0.000707392	yes
TraesCS1A02G253900	TraesCS1A02G253900	-	1A:445541462-445544679	8_6_128	10_1_128	OK	0.46691	0.683819	0.550471	0.610325	0.28325	0.453686	no
TraesCS1A02G254000	TraesCS1A02G254000	-	1A:445546795-445549613	8_6_128	10_1_128	OK	0.321491	0.286612	-0.165676	-0.151036	0.787	0.87131	no
TraesCS1A02G254100	TraesCS1A02G254100	-	1A:445653715-445656457	8_6_128	10_1_128	OK	1.2444	1.96573	0.659616	1.04198	0.06695	0.174247	no
TraesCS1A02G254200	TraesCS1A02G254200	-	1A:445878771-445885091	8_6_128	10_1_128	OK	4.36064	10.8482	1.31484	3.41452	5e-05	0.000707392	yes
TraesCS1A02G254400	TraesCS1A02G254400	-	1A:445914780-445917729	8_6_128	10_1_128	OK	15.1644	26.2854	0.793578	2.05075	0.00055	0.0049883	yes
TraesCS1A02G254500	TraesCS1A02G254500	-	1A:445934352-445938890	8_6_128	10_1_128	OK	0.149587	0.551659	1.88279	1.97981	0.00465	0.0256089	yes
TraesCS1A02G254800	TraesCS1A02G254800	-	1A:446236431-446237616	8_6_128	10_1_128	OK	9.66121	8.13172	-0.248643	-0.346061	0.5378	0.687757	no
TraesCS1A02G255000	TraesCS1A02G255000	-	1A:446541861-446549281	8_6_128	10_1_128	OK	1.60639	5.30655	1.72395	4.06061	5e-05	0.000707392	yes
TraesCS1A02G255100	TraesCS1A02G255100	-	1A:447005331-447007022	8_6_128	10_1_128	OK	7.02503	20.3922	1.53744	2.10324	0.0004	0.00392242	yes
TraesCS1A02G255200	TraesCS1A02G255200	-	1A:447112677-447120162	8_6_128	10_1_128	OK	1.06459	0.694278	-0.616713	-0.930949	0.0927	0.217287	no
TraesCS1A02G255300	TraesCS1A02G255300	-	1A:447623203-447635025	8_6_128	10_1_128	OK	1.40819	2.74486	0.962888	2.08286	0.00045	0.0042861	yes
TraesCS1A02G255400	TraesCS1A02G255400	-	1A:447640538-447644424	8_6_128	10_1_128	OK	3.90768	4.71353	0.270495	0.627191	0.28675	0.457463	no
TraesCS1A02G255600	TraesCS1A02G255600	-	1A:447747679-447749014	8_6_128	10_1_128	OK	2.13371	2.72052	0.350515	0.401651	0.46105	0.623931	no
TraesCS1A02G255800	TraesCS1A02G255800	-	1A:448033491-448037889	8_6_128	10_1_128	OK	47.6104	41.8364	-0.186516	-0.484007	0.40605	0.573858	no
TraesCS1A02G255900	TraesCS1A02G255900	-	1A:448627006-448629624	8_6_128	10_1_128	OK	0.815649	1.64652	1.0134	1.77858	0.00405	0.0231154	yes
TraesCS1A02G256000	TraesCS1A02G256000	-	1A:448814632-448816127	8_6_128	10_1_128	OK	3.07134	1.75725	-0.805552	-0.823592	0.17555	0.33473	no
TraesCS1A02G256100	TraesCS1A02G256100	-	1A:448897529-448912063	8_6_128	10_1_128	OK	0.639867	1.21571	0.92596	1.76206	0.004	0.0228885	yes
TraesCS1A02G256200	TraesCS1A02G256200	-	1A:448912373-448915764	8_6_128	10_1_128	OK	1.10728	0.803446	-0.462753	-0.698166	0.2284	0.395045	no
TraesCS1A02G256300	TraesCS1A02G256300	-	1A:448918313-448924958	8_6_128	10_1_128	OK	4.19905	8.81905	1.07056	2.7594	5e-05	0.000707392	yes
TraesCS1A02G256400	TraesCS1A02G256400	-	1A:448926774-448930744	8_6_128	10_1_128	OK	31.8299	39.2523	0.302397	0.761153	0.1869	0.348434	no
TraesCS1A02G256800	TraesCS1A02G256800	-	1A:449195770-449201684	8_6_128	10_1_128	OK	3.46516	1.82155	-0.927756	-1.88442	0.00085	0.00700985	yes
TraesCS1A02G257000	TraesCS1A02G257000	-	1A:449507067-449508523	8_6_128	10_1_128	OK	0.167461	0.597369	1.8348	1.53975	0.2202	0.386023	no
TraesCS1A02G257100	TraesCS1A02G257100	-	1A:449511676-449512442	8_6_128	10_1_128	OK	1.10335	1.64222	0.573759	0.356159	0.55615	0.702608	no
TraesCS1A02G257300	TraesCS1A02G257300	-	1A:449555197-449558720	8_6_128	10_1_128	OK	6.33599	7.50755	0.244772	0.494335	0.38805	0.557589	no
TraesCS1A02G257400	TraesCS1A02G257400	-	1A:449623116-449626157	8_6_128	10_1_128	OK	9.10978	6.04593	-0.591451	-1.13337	0.0522	0.146767	no
TraesCS1A02G257900	TraesCS1A02G257900	-	1A:449820374-449831326	8_6_128	10_1_128	OK	2.36011	3.34362	0.502559	0.738369	0.1877	0.349432	no
TraesCS1A02G258000	TraesCS1A02G258000	-	1A:449843794-449853848	8_6_128	10_1_128	OK	4.0745	5.32055	0.384952	0.938755	0.11695	0.254514	no
TraesCS1A02G258100	TraesCS1A02G258100	-	1A:449853941-449857196	8_6_128	10_1_128	OK	2.69394	2.94038	0.126282	0.231335	0.69005	0.803884	no
TraesCS1A02G258200	TraesCS1A02G258200	-	1A:449934515-449938594	8_6_128	10_1_128	OK	17.3783	21.5351	0.3094	0.793573	0.16175	0.317172	no
TraesCS1A02G258300	TraesCS1A02G258300	-	1A:450092811-450097229	8_6_128	10_1_128	OK	1.01759	1.43253	0.49341	0.656375	0.24085	0.408324	no
TraesCS1A02G258400	TraesCS1A02G258400	-	1A:451280507-451282597	8_6_128	10_1_128	OK	4.52992	6.02424	0.411292	0.789463	0.16975	0.327791	no
TraesCS1A02G258500	TraesCS1A02G258500	-	1A:451617711-451619073	8_6_128	10_1_128	OK	12.824	6.37028	-1.00942	-1.62134	0.00965	0.0439428	yes
TraesCS1A02G258700	TraesCS1A02G258700	-	1A:451849957-451851112	8_6_128	10_1_128	OK	0.657558	1.06676	0.698047	0.640434	0.3492	0.519925	no
TraesCS1A02G258800	TraesCS1A02G258800	-	1A:452018320-452021152	8_6_128	10_1_128	OK	57.2276	72.8008	0.347243	0.881296	0.12465	0.266058	no
TraesCS1A02G259000	TraesCS1A02G259000	-	1A:452042145-452046460	8_6_128	10_1_128	OK	8.7148	9.03796	0.0525297	0.117531	0.83125	0.899958	no
TraesCS1A02G259200	TraesCS1A02G259200	-	1A:452280748-452284447	8_6_128	10_1_128	OK	4.45655	5.9504	0.417058	0.927463	0.1022	0.232055	no
TraesCS1A02G259400	TraesCS1A02G259400	-	1A:452452677-452455333	8_6_128	10_1_128	OK	0.554476	1.24535	1.16736	1.57495	0.00645	0.0326042	yes
TraesCS1A02G259500	TraesCS1A02G259500	-	1A:452753442-452757351	8_6_128	10_1_128	OK	0.223617	0.396163	0.82506	1.00722	0.08515	0.20489	no
TraesCS1A02G259600	TraesCS1A02G259600	-	1A:452758833-452761870	8_6_128	10_1_128	OK	3.26769	4.46733	0.451143	0.996953	0.0728	0.184585	no
TraesCS1A02G259700	TraesCS1A02G259700	-	1A:452784056-452786582	8_6_128	10_1_128	OK	199.715	114.511	-0.802459	-2.05504	0.0002	0.00226387	yes
TraesCS1A02G259800	TraesCS1A02G259800	-	1A:452857081-452865313	8_6_128	10_1_128	OK	19.0371	18.3152	-0.0557744	-0.14796	0.79675	0.87811	no
TraesCS1A02G259900	TraesCS1A02G259900	-	1A:453071837-453075356	8_6_128	10_1_128	OK	0.7884	1.20989	0.617875	0.808841	0.1483	0.298765	no
TraesCS1A02G260000	TraesCS1A02G260000	-	1A:453520441-453524428	8_6_128	10_1_128	OK	1.99657	4.59649	1.20301	1.70575	0.02545	0.0885544	no
TraesCS1A02G260100	TraesCS1A02G260100	-	1A:454033521-454037971	8_6_128	10_1_128	OK	4.68792	9.12912	0.96153	2.06608	0.00085	0.00700985	yes
TraesCS1A02G260200	TraesCS1A02G260200	-	1A:454329422-454334823	8_6_128	10_1_128	OK	2.3539	1.95503	-0.26786	-0.522367	0.3559	0.526553	no
TraesCS1A02G260300	TraesCS1A02G260300	-	1A:454335484-454339778	8_6_128	10_1_128	OK	4.05011	2.84137	-0.511372	-0.883715	0.1232	0.263787	no
TraesCS1A02G260400	TraesCS1A02G260400	-	1A:454341616-454345142	8_6_128	10_1_128	OK	0.688072	1.11397	0.695082	0.989495	0.09525	0.221221	no
TraesCS1A02G260500	TraesCS1A02G260500	-	1A:454516008-454523565	8_6_128	10_1_128	OK	5.99855	3.9207	-0.613502	-1.47873	0.00955	0.0436311	yes
TraesCS1A02G260700	TraesCS1A02G260700	-	1A:454533587-454534849	8_6_128	10_1_128	OK	0.927154	1.64321	0.825632	1.24544	0.04755	0.13739	no
TraesCS1A02G260800	TraesCS1A02G260800	-	1A:454536384-454536989	8_6_128	10_1_128	OK	0.367917	0.125074	-1.5566	-0.729217	0.1763	0.335653	no
TraesCS1A02G260900	TraesCS1A02G260900	-	1A:455022756-455029126	8_6_128	10_1_128	OK	10.4811	20.5724	0.972925	2.5685	5e-05	0.000707392	yes
TraesCS1A02G261000	TraesCS1A02G261000	-	1A:455031000-455038358	8_6_128	10_1_128	OK	9.17597	13.2696	0.532192	1.33602	0.01995	0.0743419	no
TraesCS1A02G261400	TraesCS1A02G261400	-	1A:455818470-455822929	8_6_128	10_1_128	OK	0.719191	0.759457	0.0785938	0.102104	0.861	0.918422	no
TraesCS1A02G261800	TraesCS1A02G261800	-	1A:456321203-456323812	8_6_128	10_1_128	OK	3.76457	1.30246	-1.53125	-1.82065	0.00255	0.0162657	yes
TraesCS1A02G261900	TraesCS1A02G261900	-	1A:456650947-456652182	8_6_128	10_1_128	OK	36.549	12.9408	-1.49791	-3.24456	5e-05	0.000707392	yes
TraesCS1A02G262000	TraesCS1A02G262000	-	1A:456653630-456654382	8_6_128	10_1_128	OK	22.928	14.2713	-0.68399	-1.30987	0.02815	0.0954842	no
TraesCS1A02G262100	TraesCS1A02G262100	-	1A:456655322-456657426	8_6_128	10_1_128	OK	8.66411	11.7208	0.43595	0.887206	0.1214	0.26103	no
TraesCS1A02G262200	TraesCS1A02G262200	-	1A:456924748-456931844	8_6_128	10_1_128	OK	1.21663	1.67767	0.463564	1.03881	0.0876	0.209053	no
TraesCS1A02G262300	TraesCS1A02G262300	-	1A:456940069-456944304	8_6_128	10_1_128	OK	20.4949	24.1233	0.235162	0.616935	0.28645	0.457135	no
TraesCS1A02G262400	TraesCS1A02G262400	-	1A:457372179-457373172	8_6_128	10_1_128	OK	96.8503	120.095	0.310342	0.67185	0.22795	0.394525	no
TraesCS1A02G262500	TraesCS1A02G262500	-	1A:457945324-457945945	8_6_128	10_1_128	OK	47.4928	28.3946	-0.742092	-1.39499	0.01755	0.0677137	no
TraesCS1A02G262600	TraesCS1A02G262600	-	1A:457956310-457961244	8_6_128	10_1_128	OK	4.49062	4.76513	0.0856024	0.193624	0.73385	0.834558	no
TraesCS1A02G262700	TraesCS1A02G262700	-	1A:458216683-458220843	8_6_128	10_1_128	OK	0.519299	0.613024	0.239379	0.195843	0.8081	0.885089	no
TraesCS1A02G262800	TraesCS1A02G262800	-	1A:458227679-458230027	8_6_128	10_1_128	OK	8.50385	11.8145	0.474375	0.691646	0.2259	0.392145	no
TraesCS1A02G262900	TraesCS1A02G262900	-	1A:458394133-458397267	8_6_128	10_1_128	OK	45.5308	15.0874	-1.5935	-3.66285	5e-05	0.000707392	yes
TraesCS1A02G263000	TraesCS1A02G263000	-	1A:458504527-458507240	8_6_128	10_1_128	OK	4.31399	7.23113	0.745199	1.45403	0.0127	0.0534102	no
TraesCS1A02G263200	TraesCS1A02G263200	-	1A:458557064-458562511	8_6_128	10_1_128	OK	14.767	19.9826	0.436365	1.14041	0.0505	0.143151	no
TraesCS1A02G263300	TraesCS1A02G263300	-	1A:458564116-458566532	8_6_128	10_1_128	OK	93.5162	66.1309	-0.49989	-1.22214	0.03085	0.101888	no
TraesCS1A02G263400	TraesCS1A02G263400	-	1A:458896288-458908694	8_6_128	10_1_128	OK	2.87814	2.30237	-0.322013	-0.756313	0.18745	0.349135	no
TraesCS1A02G263600	TraesCS1A02G263600	-	1A:459097179-459100473	8_6_128	10_1_128	OK	0.131022	0.652255	2.31563	1.79771	0.17645	0.33585	no
TraesCS1A02G263700	TraesCS1A02G263700	-	1A:459186661-459188632	8_6_128	10_1_128	OK	1.31368	3.23272	1.29914	1.49143	0.0125	0.0528484	no
TraesCS1A02G263800	TraesCS1A02G263800	-	1A:459269856-459275619	8_6_128	10_1_128	OK	0.682048	1.59898	1.22921	2.29723	0.0002	0.00226387	yes
TraesCS1A02G264000	TraesCS1A02G264000	-	1A:459307639-459313757	8_6_128	10_1_128	OK	9.43147	6.95117	-0.440226	-1.04896	0.0613	0.163896	no
TraesCS1A02G264100	TraesCS1A02G264100	-	1A:459514098-459523796	8_6_128	10_1_128	OK	2.26043	3.04322	0.429003	0.940482	0.10565	0.237255	no
TraesCS1A02G264200	TraesCS1A02G264200	-	1A:459524186-459527766	8_6_128	10_1_128	OK	1.60367	1.52202	-0.0753946	-0.1166	0.8418	0.906481	no
TraesCS1A02G264300	TraesCS1A02G264300	-	1A:459946839-459948904	8_6_128	10_1_128	OK	2.70636	1.63937	-0.723208	-0.944888	0.1056	0.23717	no
TraesCS1A02G264400	TraesCS1A02G264400	-	1A:459948921-459951051	8_6_128	10_1_128	OK	0.814986	1.00798	0.306615	0.335934	0.56615	0.710206	no
TraesCS1A02G264500	TraesCS1A02G264500	-	1A:460280711-460282491	8_6_128	10_1_128	OK	1.53287	5.71131	1.89759	2.10523	0.0018	0.0124882	yes
TraesCS1A02G264700	TraesCS1A02G264700	-	1A:460330400-460334595	8_6_128	10_1_128	OK	10.6017	11.6057	0.130543	0.33416	0.57095	0.713823	no
TraesCS1A02G264800	TraesCS1A02G264800	-	1A:460553634-460557686	8_6_128	10_1_128	OK	0.376895	0.248213	-0.602585	-0.624203	0.27365	0.443903	no
TraesCS1A02G264900	TraesCS1A02G264900	-	1A:460639088-460641864	8_6_128	10_1_128	OK	1.10769	2.84248	1.3596	1.96764	0.0009	0.00731625	yes
TraesCS1A02G265000	TraesCS1A02G265000	-	1A:460669776-460676972	8_6_128	10_1_128	OK	3.35185	3.86296	0.204751	0.496936	0.39425	0.563141	no
TraesCS1A02G265300	TraesCS1A02G265300	-	1A:460967357-460968123	8_6_128	10_1_128	OK	33.0552	2.35132	-3.81334	-5.45233	5e-05	0.000707392	yes
TraesCS1A02G265600	TraesCS1A02G265600	-	1A:461337577-461338417	8_6_128	10_1_128	OK	33.6641	1.61646	-4.3803	-4.947	5e-05	0.000707392	yes
TraesCS1A02G265700	TraesCS1A02G265700	-	1A:461351278-461352000	8_6_128	10_1_128	OK	2.51691	0.0608473	-5.37032	-2.37671	0.1774	0.336919	no
TraesCS1A02G265800	TraesCS1A02G265800	-	1A:461356734-461357498	8_6_128	10_1_128	OK	18.2777	0.475739	-5.26377	-4.21136	0.00035	0.00352739	yes
TraesCS1A02G266000	TraesCS1A02G266000	-	1A:461521742-461524132	8_6_128	10_1_128	OK	14.624	3.36091	-2.12141	-3.9053	5e-05	0.000707392	yes
TraesCS1A02G266300	TraesCS1A02G266300	-	1A:461775746-461779782	8_6_128	10_1_128	OK	7.74008	19.3664	1.32313	3.52951	5e-05	0.000707392	yes
TraesCS1A02G266500	TraesCS1A02G266500	-	1A:461995981-462000591	8_6_128	10_1_128	OK	2.44507	3.51329	0.522949	1.00988	0.0949	0.220637	no
TraesCS1A02G266600	TraesCS1A02G266600	-	1A:462000811-462006133	8_6_128	10_1_128	OK	8.02931	10.9149	0.44295	1.0735	0.06515	0.170941	no
TraesCS1A02G266700	TraesCS1A02G266700	-	1A:462122730-462124931	8_6_128	10_1_128	OK	3.80574	1.56809	-1.27917	-1.69366	0.006	0.0309077	yes
TraesCS1A02G266800	TraesCS1A02G266800	-	1A:462136939-462137443	8_6_128	10_1_128	OK	2.12183	0.247286	-3.10106	-1.6322	0.0406	0.123088	no
TraesCS1A02G266900	TraesCS1A02G266900	-	1A:462333926-462336501	8_6_128	10_1_128	OK	10.0292	9.24649	-0.117227	-0.223269	0.6922	0.805355	no
TraesCS1A02G267300	TraesCS1A02G267300	-	1A:462435596-462438015	8_6_128	10_1_128	OK	3.50835	7.88814	1.16889	2.02745	0.0013	0.00977836	yes
TraesCS1A02G267600	TraesCS1A02G267600	-	1A:462617028-462619649	8_6_128	10_1_128	OK	17.3701	16.9955	-0.0314481	-0.0657552	0.90925	0.948349	no
TraesCS1A02G267700	TraesCS1A02G267700	-	1A:462742534-462750420	8_6_128	10_1_128	OK	0.269876	0.640607	1.24714	1.36898	0.01305	0.0544799	no
TraesCS1A02G267800	TraesCS1A02G267800	-	1A:462776184-462778584	8_6_128	10_1_128	OK	16.999	14.8644	-0.193582	-0.300878	0.58555	0.725193	no
TraesCS1A02G267900	TraesCS1A02G267900	-	1A:462793391-462799930	8_6_128	10_1_128	OK	4.78018	7.18702	0.588328	1.23439	0.03285	0.106341	no
TraesCS1A02G268200	TraesCS1A02G268200	-	1A:463155410-463156061	8_6_128	10_1_128	OK	36.5998	25.8407	-0.502188	-1.07096	0.0574	0.156605	no
TraesCS1A02G268400	TraesCS1A02G268400	-	1A:463246852-463248232	8_6_128	10_1_128	OK	8.9636	8.6978	-0.0434277	-0.0622347	0.91175	0.949831	no
TraesCS1A02G268500	TraesCS1A02G268500	-	1A:463288262-463291701	8_6_128	10_1_128	OK	20.8457	16.9577	-0.297809	-0.752831	0.1934	0.356298	no
TraesCS1A02G268600	TraesCS1A02G268600	-	1A:463356637-463358483	8_6_128	10_1_128	OK	8.08492	12.468	0.624923	1.19991	0.0414	0.124862	no
TraesCS1A02G268700	TraesCS1A02G268700	-	1A:463400233-463403089	8_6_128	10_1_128	OK	6.55482	3.26159	-1.00698	-2.08844	0.00055	0.0049883	yes
TraesCS1A02G268800	TraesCS1A02G268800	-	1A:463460247-463461876	8_6_128	10_1_128	OK	2.37795	2.12455	-0.162562	-0.246962	0.6703	0.789697	no
TraesCS1A02G268900	TraesCS1A02G268900	-	1A:463521477-463523392	8_6_128	10_1_128	OK	1.43633	0.52442	-1.45359	-1.34888	0.0324	0.105383	no
TraesCS1A02G269000	TraesCS1A02G269000	-	1A:463810369-463813906	8_6_128	10_1_128	OK	2.53981	2.14123	-0.246278	-0.482808	0.3804	0.550546	no
TraesCS1A02G269100	TraesCS1A02G269100	-	1A:463820154-463827474	8_6_128	10_1_128	OK	5.11755	8.54222	0.739158	1.85345	0.0017	0.011995	yes
TraesCS1A02G269200	TraesCS1A02G269200	-	1A:463827547-463830330	8_6_128	10_1_128	OK	16.0952	13.345	-0.27033	-0.682147	0.2337	0.400858	no
TraesCS1A02G269300	TraesCS1A02G269300	-	1A:463921286-463928925	8_6_128	10_1_128	OK	0.427259	0.291243	-0.552888	-0.276256	0.55545	0.701983	no
TraesCS1A02G269400	TraesCS1A02G269400	-	1A:463921286-463928925	8_6_128	10_1_128	OK	1.20371	1.76739	0.554135	0.612233	0.6013	0.737125	no
TraesCS1A02G269500	TraesCS1A02G269500	-	1A:463929755-463932776	8_6_128	10_1_128	OK	5.15652	5.89515	0.19313	0.332832	0.5711	0.713872	no
TraesCS1A02G269600	TraesCS1A02G269600	-	1A:463958196-463963550	8_6_128	10_1_128	OK	4.80082	4.15204	-0.209462	-0.34265	0.54	0.689689	no
TraesCS1A02G269700	TraesCS1A02G269700	-	1A:463958196-463963550	8_6_128	10_1_128	OK	2.66148	3.81023	0.517647	0.167661	0.8182	0.891328	no
TraesCS1A02G269800	TraesCS1A02G269800	-	1A:463958196-463963550	8_6_128	10_1_128	OK	0.528053	2.08835	1.98361	0.926229	0.39535	0.564102	no
TraesCS1A02G270000	TraesCS1A02G270000	-	1A:464087219-464089077	8_6_128	10_1_128	OK	14.8769	7.23371	-1.04026	-2.28046	5e-05	0.000707392	yes
TraesCS1A02G270200	TraesCS1A02G270200	-	1A:464247355-464249467	8_6_128	10_1_128	OK	6.12172	7.74966	0.340196	0.626389	0.27975	0.45034	no
TraesCS1A02G270300	TraesCS1A02G270300	-	1A:464249663-464253896	8_6_128	10_1_128	OK	2.69098	4.26385	0.664025	1.24371	0.03	0.0999215	no
TraesCS1A02G270400	TraesCS1A02G270400	-	1A:464790699-464793947	8_6_128	10_1_128	OK	27.1878	17.7808	-0.612641	-1.51477	0.0089	0.0414936	yes
TraesCS1A02G270500	TraesCS1A02G270500	-	1A:464794578-464796552	8_6_128	10_1_128	OK	10.2398	8.2186	-0.31723	-0.612636	0.26985	0.43995	no
TraesCS1A02G270600	TraesCS1A02G270600	-	1A:464797146-464805227	8_6_128	10_1_128	OK	3.2306	6.12412	0.922699	2.06412	0.00065	0.00568491	yes
TraesCS1A02G270700	TraesCS1A02G270700	-	1A:464809425-464811387	8_6_128	10_1_128	OK	75.3247	51.849	-0.538807	-1.32815	0.0216	0.0786342	no
TraesCS1A02G270800	TraesCS1A02G270800	-	1A:464837011-464840398	8_6_128	10_1_128	OK	0.186515	0.488207	1.3882	1.02577	0.0827	0.200993	no
TraesCS1A02G271700	TraesCS1A02G271700	-	1A:465281933-465283274	8_6_128	10_1_128	OK	1.25477	8.1943	2.7072	3.1281	5e-05	0.000707392	yes
TraesCS1A02G272000	TraesCS1A02G272000	-	1A:465340923-465343552	8_6_128	10_1_128	OK	29.0412	40.0024	0.461987	1.167	0.0436	0.129408	no
TraesCS1A02G272100	TraesCS1A02G272100	-	1A:465451852-465455447	8_6_128	10_1_128	OK	17.141	10.1955	-0.749512	-1.75173	0.0029	0.0179637	yes
TraesCS1A02G272200	TraesCS1A02G272200	-	1A:465464899-465470830	8_6_128	10_1_128	OK	8.42718	8.40117	-0.00445957	-0.0105408	0.98525	0.990639	no
TraesCS1A02G272400	TraesCS1A02G272400	-	1A:465501522-465505875	8_6_128	10_1_128	OK	5.22054	5.58917	0.0984358	0.221863	0.6981	0.809706	no
TraesCS1A02G272500	TraesCS1A02G272500	-	1A:465507376-465512105	8_6_128	10_1_128	OK	0.272222	0.336085	0.304044	0.240273	0.6663	0.787092	no
TraesCS1A02G272600	TraesCS1A02G272600	-	1A:465522812-465524805	8_6_128	10_1_128	OK	0.343057	1.65967	2.27438	1.7244	0.0624	0.166142	no
TraesCS1A02G272700	TraesCS1A02G272700	-	1A:466036874-466039350	8_6_128	10_1_128	OK	1.69047	2.09029	0.306281	0.506452	0.37875	0.54891	no
TraesCS1A02G272800	TraesCS1A02G272800	-	1A:466341016-466341241	8_6_128	10_1_128	OK	0.550489	1.27309	1.20955	0.609474	0.43555	0.601158	no
TraesCS1A02G272900	TraesCS1A02G272900	-	1A:466348840-466351191	8_6_128	10_1_128	OK	4.7683	2.36545	-1.01136	-1.15429	0.05845	0.158627	no
TraesCS1A02G273000	TraesCS1A02G273000	-	1A:466896601-466899623	8_6_128	10_1_128	OK	8.99283	8.28003	-0.119139	-0.2614	0.6498	0.775072	no
TraesCS1A02G273100	TraesCS1A02G273100	-	1A:466926988-466930294	8_6_128	10_1_128	OK	7.78356	13.8865	0.835183	1.99148	0.0003	0.00311703	yes
TraesCS1A02G273200	TraesCS1A02G273200	-	1A:467156433-467160032	8_6_128	10_1_128	OK	0.985289	7.07536	2.84419	2.52766	0.0026	0.0164851	yes
TraesCS1A02G273400	TraesCS1A02G273400	-	1A:467181437-467183931	8_6_128	10_1_128	OK	9.63182	9.73395	0.0152172	0.0312524	0.9591	0.976926	no
TraesCS1A02G273500	TraesCS1A02G273500	-	1A:467184517-467186314	8_6_128	10_1_128	OK	9.28013	8.86473	-0.066068	-0.141419	0.80275	0.881889	no
TraesCS1A02G273900	TraesCS1A02G273900	-	1A:467255798-467260124	8_6_128	10_1_128	OK	0.424327	1.94696	2.19797	1.95874	0.09055	0.213862	no
TraesCS1A02G274200	TraesCS1A02G274200	-	1A:468460341-468462467	8_6_128	10_1_128	OK	0.0466408	0.351618	2.91434	1.14743	0.21375	0.378785	no
TraesCS1A02G274300	TraesCS1A02G274300	-	1A:468598784-468599195	8_6_128	10_1_128	OK	21.9689	13.8731	-0.663172	-0.841437	0.1241	0.265206	no
TraesCS1A02G274400	TraesCS1A02G274400	-	1A:468605611-468609080	8_6_128	10_1_128	OK	1.53013	3.42022	1.16044	2.04567	0.001	0.00795658	yes
TraesCS1A02G274700	TraesCS1A02G274700	-	1A:468822145-468823783	8_6_128	10_1_128	OK	0	0.442859	inf	#NAME?	0.04045	0.122787	no
TraesCS1A02G274800	TraesCS1A02G274800	-	1A:468847621-468849139	8_6_128	10_1_128	OK	1.24296	2.48425	0.999036	1.20985	0.1256	0.26733	no
TraesCS1A02G275000	TraesCS1A02G275000	-	1A:469309602-469310929	8_6_128	10_1_128	OK	2.10019	3.79185	0.852381	0.967354	0.09975	0.228133	no
TraesCS1A02G275200	TraesCS1A02G275200	-	1A:469369454-469371619	8_6_128	10_1_128	OK	13.6031	27.4352	1.01209	2.4845	5e-05	0.000707392	yes
TraesCS1A02G275300	TraesCS1A02G275300	-	1A:469374579-469377056	8_6_128	10_1_128	OK	1.18469	2.33899	0.981381	1.33829	0.02375	0.0843056	no
TraesCS1A02G275400	TraesCS1A02G275400	-	1A:469587132-469593624	8_6_128	10_1_128	OK	6.35961	14.9156	1.22981	3.12622	5e-05	0.000707392	yes
TraesCS1A02G275600	TraesCS1A02G275600	-	1A:469662813-469663861	8_6_128	10_1_128	OK	4.13507	5.77571	0.482085	0.584695	0.29755	0.468453	no
TraesCS1A02G275700	TraesCS1A02G275700	-	1A:470300055-470301243	8_6_128	10_1_128	OK	5.83574	4.42215	-0.400167	-0.579569	0.2978	0.468694	no
TraesCS1A02G276100	TraesCS1A02G276100	-	1A:471320623-471326066	8_6_128	10_1_128	OK	4.59006	5.17318	0.172538	0.412137	0.4701	0.631748	no
TraesCS1A02G276200	TraesCS1A02G276200	-	1A:471480701-471483149	8_6_128	10_1_128	OK	1.83611	4.26441	1.2157	1.43667	0.01645	0.0646198	no
TraesCS1A02G276300	TraesCS1A02G276300	-	1A:471488204-471489387	8_6_128	10_1_128	OK	2.11004	3.81614	0.854843	0.867925	0.13735	0.283741	no
TraesCS1A02G276400	TraesCS1A02G276400	-	1A:471489978-471494342	8_6_128	10_1_128	OK	2.90012	4.33313	0.579294	1.25291	0.0345	0.109973	no
TraesCS1A02G276500	TraesCS1A02G276500	-	1A:471503707-471507782	8_6_128	10_1_128	OK	5.93071	5.40823	-0.133047	-0.308455	0.58995	0.728732	no
TraesCS1A02G276600	TraesCS1A02G276600	-	1A:471695007-471701095	8_6_128	10_1_128	OK	0.354289	0.189831	-0.900208	-0.673124	0.46295	0.62554	no
TraesCS1A02G276800	TraesCS1A02G276800	-	1A:471728743-471730911	8_6_128	10_1_128	OK	0.010464	0.627386	5.90585	1.81638	0.0757	0.189392	no
TraesCS1A02G277000	TraesCS1A02G277000	-	1A:472140796-472143555	8_6_128	10_1_128	OK	8.25588	9.90733	0.263074	0.625292	0.282	0.452507	no
TraesCS1A02G277400	TraesCS1A02G277400	-	1A:472550276-472552563	8_6_128	10_1_128	OK	1.79509	0.687813	-1.38396	-1.48142	0.02025	0.0751897	no
TraesCS1A02G277500	TraesCS1A02G277500	-	1A:473009757-473011782	8_6_128	10_1_128	OK	231.314	141.935	-0.704621	-1.76174	0.00265	0.0167382	yes
TraesCS1A02G277600	TraesCS1A02G277600	-	1A:473032237-473034750	8_6_128	10_1_128	OK	52.5846	32.8864	-0.677151	-1.67527	0.00355	0.0208812	yes
TraesCS1A02G277700	TraesCS1A02G277700	-	1A:473037522-473042364	8_6_128	10_1_128	OK	3.57833	2.55671	-0.484997	-1.03604	0.0743	0.187301	no
TraesCS1A02G278000	TraesCS1A02G278000	-	1A:473630542-473641488	8_6_128	10_1_128	OK	1.6253	2.34412	0.528338	1.26703	0.03265	0.10593	no
TraesCS1A02G278100	TraesCS1A02G278100	-	1A:474189094-474196288	8_6_128	10_1_128	OK	1.6156	2.46629	0.610269	1.24401	0.03245	0.105499	no
TraesCS1A02G278200	TraesCS1A02G278200	-	1A:474197440-474201439	8_6_128	10_1_128	OK	7.40813	7.44172	0.00652619	0.0158248	0.977	0.986853	no
TraesCS1A02G278300	TraesCS1A02G278300	-	1A:474217693-474220455	8_6_128	10_1_128	OK	7.03415	6.75158	-0.0591524	-0.0824372	0.88315	0.932173	no
TraesCS1A02G278400	TraesCS1A02G278400	-	1A:474225385-474229138	8_6_128	10_1_128	OK	0.135557	0.669978	2.30521	1.67481	0.195	0.358337	no
TraesCS1A02G278500	TraesCS1A02G278500	-	1A:474260218-474260633	8_6_128	10_1_128	OK	1.86622	0.776856	-1.2644	-1.27353	0.43595	0.601581	no
TraesCS1A02G278600	TraesCS1A02G278600	-	1A:474291360-474293659	8_6_128	10_1_128	OK	6.31938	5.79552	-0.124845	-0.231802	0.6851	0.800381	no
TraesCS1A02G278700	TraesCS1A02G278700	-	1A:474421054-474428708	8_6_128	10_1_128	OK	9.70371	2.29477	-2.08019	-3.06096	5e-05	0.000707392	yes
TraesCS1A02G278800	TraesCS1A02G278800	-	1A:474430832-474432419	8_6_128	10_1_128	OK	7.71231	31.092	2.01131	3.15141	5e-05	0.000707392	yes
TraesCS1A02G278900	TraesCS1A02G278900	-	1A:474449754-474451774	8_6_128	10_1_128	OK	16.7093	13.9211	-0.263379	-0.619195	0.2838	0.454204	no
TraesCS1A02G279000	TraesCS1A02G279000	-	1A:474640544-474644247	8_6_128	10_1_128	OK	1.81629	3.31248	0.866918	1.78205	0.00355	0.0208812	yes
TraesCS1A02G279100	TraesCS1A02G279100	-	1A:474699334-474703163	8_6_128	10_1_128	OK	46.3254	61.4541	0.407705	1.04468	0.07185	0.182911	no
TraesCS1A02G279200	TraesCS1A02G279200	-	1A:474791493-474793789	8_6_128	10_1_128	OK	13.7568	4.74638	-1.53525	-2.81067	5e-05	0.000707392	yes
TraesCS1A02G279300	TraesCS1A02G279300	-	1A:475309489-475313192	8_6_128	10_1_128	OK	1.28458	2.09045	0.702516	1.12339	0.05345	0.149134	no
TraesCS1A02G279500	TraesCS1A02G279500	-	1A:476908621-476911179	8_6_128	10_1_128	OK	82.2416	58.2466	-0.497696	-1.28983	0.02305	0.0825166	no
TraesCS1A02G279800	TraesCS1A02G279800	-	1A:477014827-477019580	8_6_128	10_1_128	OK	0.342398	0.859486	1.3278	1.72879	0.00645	0.0326042	yes
TraesCS1A02G280200	TraesCS1A02G280200	-	1A:477655112-477667230	8_6_128	10_1_128	OK	0.572044	0.671502	0.231265	0.235706	0.67545	0.793367	no
TraesCS1A02G280300	TraesCS1A02G280300	-	1A:477730921-477734715	8_6_128	10_1_128	OK	11.0904	7.53672	-0.557301	-1.23672	0.0298	0.0994606	no
TraesCS1A02G280400	TraesCS1A02G280400	-	1A:477735711-477739169	8_6_128	10_1_128	OK	4.19183	6.21946	0.569209	1.12041	0.0647	0.170229	no
TraesCS1A02G280500	TraesCS1A02G280500	-	1A:478256373-478258875	8_6_128	10_1_128	OK	39.1444	41.5897	0.087418	0.219649	0.6919	0.805184	no
TraesCS1A02G280600	TraesCS1A02G280600	-	1A:478350772-478355542	8_6_128	10_1_128	OK	11.1	14.9999	0.434396	1.09456	0.06205	0.16549	no
TraesCS1A02G280700	TraesCS1A02G280700	-	1A:478450778-478452828	8_6_128	10_1_128	OK	15.5233	23.9711	0.626858	1.15386	0.04515	0.132606	no
TraesCS1A02G280800	TraesCS1A02G280800	-	1A:478535518-478538442	8_6_128	10_1_128	OK	1.17092	0.649116	-0.851091	-1.02608	0.0606	0.162661	no
TraesCS1A02G280900	TraesCS1A02G280900	-	1A:478566905-478570715	8_6_128	10_1_128	OK	24.0084	19.8001	-0.278034	-0.687563	0.2489	0.417259	no
TraesCS1A02G281000	TraesCS1A02G281000	-	1A:478625936-478628984	8_6_128	10_1_128	OK	0.586209	2.328	1.9896	2.37913	0.0001	0.00128038	yes
TraesCS1A02G281100	TraesCS1A02G281100	-	1A:479540488-479545436	8_6_128	10_1_128	OK	4.36511	6.57372	0.590692	1.13177	0.0474	0.137093	no
TraesCS1A02G281200	TraesCS1A02G281200	-	1A:479711766-479713481	8_6_128	10_1_128	OK	21.3399	10.1725	-1.06888	-2.25	0.0003	0.00311703	yes
TraesCS1A02G281300	TraesCS1A02G281300	-	1A:479817766-479820086	8_6_128	10_1_128	OK	6.04577	17.9973	1.57378	3.22931	5e-05	0.000707392	yes
TraesCS1A02G281400	TraesCS1A02G281400	-	1A:479827960-479840208	8_6_128	10_1_128	OK	2.87604	5.34432	0.893922	2.18046	0.00025	0.00269639	yes
TraesCS1A02G281600	TraesCS1A02G281600	-	1A:480424580-480428658	8_6_128	10_1_128	OK	18.3473	17.8418	-0.0403077	-0.0956617	0.8645	0.920229	no
TraesCS1A02G281700	TraesCS1A02G281700	-	1A:480429131-480432551	8_6_128	10_1_128	OK	9.34784	12.6534	0.43682	1.00732	0.0916	0.215527	no
TraesCS1A02G281800	TraesCS1A02G281800	-	1A:480546649-480549947	8_6_128	10_1_128	OK	6.57681	9.50281	0.530965	1.2704	0.0295	0.0986804	no
TraesCS1A02G282000	TraesCS1A02G282000	-	1A:480571079-480574092	8_6_128	10_1_128	OK	1.50732	1.93187	0.358011	0.552328	0.33695	0.507908	no
TraesCS1A02G282200	TraesCS1A02G282200	-	1A:480592130-480593673	8_6_128	10_1_128	OK	0.516601	0.757076	0.551387	0.502788	0.3744	0.544535	no
TraesCS1A02G282700	TraesCS1A02G282700	-	1A:480746316-480749274	8_6_128	10_1_128	OK	6.36542	6.85324	0.106531	0.235602	0.68505	0.800371	no
TraesCS1A02G282800	TraesCS1A02G282800	-	1A:480750171-480750864	8_6_128	10_1_128	OK	2.00702	0.579439	-1.79232	-0.905269	0.13975	0.287188	no
TraesCS1A02G283000	TraesCS1A02G283000	-	1A:480755305-480759476	8_6_128	10_1_128	OK	2.14886	2.69143	0.3248	0.548071	0.33025	0.501242	no
TraesCS1A02G283100	TraesCS1A02G283100	-	1A:480808719-480811836	8_6_128	10_1_128	OK	3.77656	2.68669	-0.491241	-0.682162	0.24235	0.410101	no
TraesCS1A02G283200	TraesCS1A02G283200	-	1A:480826952-480831360	8_6_128	10_1_128	OK	6.94203	5.86082	-0.244256	-0.582489	0.3047	0.475585	no
TraesCS1A02G283400	TraesCS1A02G283400	-	1A:480933517-480936043	8_6_128	10_1_128	OK	1.70485	1.98312	0.218125	0.281584	0.62535	0.756092	no
TraesCS1A02G283600	TraesCS1A02G283600	-	1A:481289052-481292772	8_6_128	10_1_128	OK	24.3246	13.9039	-0.806931	-1.64497	0.006	0.0309077	yes
TraesCS1A02G283800	TraesCS1A02G283800	-	1A:481648098-481655318	8_6_128	10_1_128	OK	5.20976	8.18505	0.651773	1.70878	0.0051	0.0273761	yes
TraesCS1A02G283900	TraesCS1A02G283900	-	1A:481673551-481675855	8_6_128	10_1_128	OK	0.763032	0.697472	-0.129608	-0.0934709	0.8666	0.921536	no
TraesCS1A02G284000	TraesCS1A02G284000	-	1A:481690846-481703225	8_6_128	10_1_128	OK	3.81656	3.84016	0.00889711	0.0207311	0.9704	0.983264	no
TraesCS1A02G284100	TraesCS1A02G284100	-	1A:481754146-481758368	8_6_128	10_1_128	OK	0.938928	0.97114	0.0486654	0.0594198	0.92845	0.959451	no
TraesCS1A02G284200	TraesCS1A02G284200	-	1A:481754146-481758368	8_6_128	10_1_128	OK	3.08253	3.00408	-0.037189	-0.0287889	0.95925	0.976976	no
TraesCS1A02G284300	TraesCS1A02G284300	-	1A:481880421-481884082	8_6_128	10_1_128	OK	3.2515	1.87948	-0.790767	-1.50834	0.0086	0.040403	yes
TraesCS1A02G284400	TraesCS1A02G284400	-	1A:481921986-481930381	8_6_128	10_1_128	OK	0.666094	1.21332	0.865166	1.12757	0.0263	0.0907996	no
TraesCS1A02G284500	TraesCS1A02G284500	-	1A:481932928-481934524	8_6_128	10_1_128	OK	4.35534	2.89908	-0.58719	-0.658815	0.25295	0.42147	no
TraesCS1A02G284800	TraesCS1A02G284800	-	1A:482277205-482278965	8_6_128	10_1_128	OK	76.732	41.7938	-0.876538	-1.83737	0.0014	0.0103536	yes
TraesCS1A02G284900	TraesCS1A02G284900	-	1A:482328443-482329898	8_6_128	10_1_128	OK	8.30129	10.1202	0.285835	0.550753	0.3245	0.495584	no
TraesCS1A02G285000	TraesCS1A02G285000	-	1A:482335685-482339114	8_6_128	10_1_128	OK	2.01709	0.717173	-1.49188	-1.89281	0.0018	0.0124882	yes
TraesCS1A02G285200	TraesCS1A02G285200	-	1A:482758865-482761946	8_6_128	10_1_128	OK	18.8608	21.6619	0.199769	0.495519	0.3816	0.55176	no
TraesCS1A02G285400	TraesCS1A02G285400	-	1A:482767937-482771537	8_6_128	10_1_128	OK	0.993195	1.97039	0.988329	1.39063	0.021	0.0771315	no
TraesCS1A02G285500	TraesCS1A02G285500	-	1A:482777473-482780309	8_6_128	10_1_128	OK	2.4915	0.645757	-1.94795	-1.60646	0.022	0.0797455	no
TraesCS1A02G285600	TraesCS1A02G285600	-	1A:482780625-482783275	8_6_128	10_1_128	OK	9.22278	10.0667	0.126323	0.268099	0.63075	0.760216	no
TraesCS1A02G285900	TraesCS1A02G285900	-	1A:482963666-482964392	8_6_128	10_1_128	OK	8.43556	7.25984	-0.216546	-0.24837	0.6649	0.786014	no
TraesCS1A02G286000	TraesCS1A02G286000	-	1A:482966427-482969358	8_6_128	10_1_128	OK	12.0564	15.0285	0.317907	0.776616	0.19165	0.354209	no
TraesCS1A02G286200	TraesCS1A02G286200	-	1A:483026578-483029884	8_6_128	10_1_128	OK	37.576	36.2749	-0.0508389	-0.132985	0.81685	0.890508	no
TraesCS1A02G286300	TraesCS1A02G286300	-	1A:483033162-483035128	8_6_128	10_1_128	OK	106.549	69.1119	-0.624513	-1.50541	0.0096	0.0437941	yes
TraesCS1A02G286400	TraesCS1A02G286400	-	1A:483133187-483134809	8_6_128	10_1_128	OK	0.60105	0.25255	-1.25092	-0.960582	0.1798	0.339744	no
TraesCS1A02G286500	TraesCS1A02G286500	-	1A:483195164-483197070	8_6_128	10_1_128	OK	0.670397	0.508167	-0.399711	-0.319672	0.5869	0.726261	no
TraesCS1A02G286900	TraesCS1A02G286900	-	1A:483678246-483679340	8_6_128	10_1_128	OK	158.227	173.876	0.136066	0.354434	0.5377	0.687659	no
TraesCS1A02G287000	TraesCS1A02G287000	-	1A:483861631-483862357	8_6_128	10_1_128	OK	40.7031	28.1275	-0.53316	-1.03483	0.0757	0.189392	no
TraesCS1A02G287100	TraesCS1A02G287100	-	1A:483920342-483924559	8_6_128	10_1_128	OK	0.346562	0.602256	0.797264	0.78808	0.1861	0.3475	no
TraesCS1A02G287200	TraesCS1A02G287200	-	1A:483928063-483928857	8_6_128	10_1_128	OK	0.742175	1.30466	0.813843	0.511681	0.4418	0.607001	no
TraesCS1A02G287400	TraesCS1A02G287400	-	1A:484328734-484337743	8_6_128	10_1_128	OK	1.83864	3.56877	0.956785	2.346	0.0001	0.00128038	yes
TraesCS1A02G287500	TraesCS1A02G287500	-	1A:484998885-485000259	8_6_128	10_1_128	OK	13.5167	9.53303	-0.503735	-0.879803	0.12215	0.262332	no
TraesCS1A02G287600	TraesCS1A02G287600	-	1A:485002246-485010324	8_6_128	10_1_128	OK	2.97288	4.0844	0.458259	1.09857	0.05665	0.155192	no
TraesCS1A02G287700	TraesCS1A02G287700	-	1A:485010537-485011160	8_6_128	10_1_128	OK	109.068	38.0786	-1.51818	-3.33623	5e-05	0.000707392	yes
TraesCS1A02G287800	TraesCS1A02G287800	-	1A:485012382-485012973	8_6_128	10_1_128	OK	354.465	126.758	-1.48356	-3.73033	5e-05	0.000707392	yes
TraesCS1A02G288200	TraesCS1A02G288200	-	1A:485340568-485343951	8_6_128	10_1_128	OK	1.23847	2.03817	0.718714	1.45638	0.01295	0.054187	no
TraesCS1A02G288300	TraesCS1A02G288300	-	1A:485344774-485349821	8_6_128	10_1_128	OK	1.01925	0.665261	-0.61551	-0.888513	0.1166	0.254047	no
TraesCS1A02G288400	TraesCS1A02G288400	-	1A:485353186-485357741	8_6_128	10_1_128	OK	4.70702	5.39339	0.196378	0.493378	0.3977	0.566217	no
TraesCS1A02G288500	TraesCS1A02G288500	-	1A:485359630-485363435	8_6_128	10_1_128	OK	7.58981	5.22411	-0.538877	-0.956865	0.08545	0.205382	no
TraesCS1A02G288600	TraesCS1A02G288600	-	1A:485557977-485566303	8_6_128	10_1_128	OK	1.16308	2.97785	1.35632	3.27997	5e-05	0.000707392	yes
TraesCS1A02G288700	TraesCS1A02G288700	-	1A:486042158-486050391	8_6_128	10_1_128	OK	1.23119	1.43794	0.223952	0.426554	0.44975	0.613988	no
TraesCS1A02G288800	TraesCS1A02G288800	-	1A:486052172-486054559	8_6_128	10_1_128	OK	163.444	105.362	-0.633445	-1.55345	0.0069	0.0343175	yes
TraesCS1A02G288900	TraesCS1A02G288900	-	1A:486329613-486334243	8_6_128	10_1_128	OK	2.48431	2.74025	0.141462	0.291918	0.6074	0.742362	no
TraesCS1A02G289000	TraesCS1A02G289000	-	1A:486338881-486343058	8_6_128	10_1_128	OK	4.96138	4.49714	-0.141734	-0.29588	0.60685	0.741924	no
TraesCS1A02G289700	TraesCS1A02G289700	-	1A:486746812-486747007	8_6_128	10_1_128	OK	0.281022	6.49209	4.52993	2.84823	0.07575	0.189476	no
TraesCS1A02G289800	TraesCS1A02G289800	-	1A:486750893-486751073	8_6_128	10_1_128	OK	147.852	127.155	-0.217569	-0.365001	0.524	0.676392	no
TraesCS1A02G289900	TraesCS1A02G289900	-	1A:486816907-486817108	8_6_128	10_1_128	OK	13.9678	33.0329	1.24179	1.2816	0.0299	0.0996913	no
TraesCS1A02G290100	TraesCS1A02G290100	-	1A:486896764-486897070	8_6_128	10_1_128	OK	9.04023	28.0072	1.63137	2.44528	0.00035	0.00352739	yes
TraesCS1A02G290200	TraesCS1A02G290200	-	1A:486953458-486953967	8_6_128	10_1_128	OK	0.913943	1.14212	0.32154	0.247566	0.6861	0.801146	no
TraesCS1A02G290500	TraesCS1A02G290500	-	1A:487010512-487019246	8_6_128	10_1_128	OK	2.17613	2.30571	0.0834486	0.187003	0.74605	0.843036	no
TraesCS1A02G290800	TraesCS1A02G290800	-	1A:487100406-487103619	8_6_128	10_1_128	OK	3.20847	1.31858	-1.2829	-1.67945	0.0057	0.0297849	yes
TraesCS1A02G291200	TraesCS1A02G291200	-	1A:487463044-487466385	8_6_128	10_1_128	OK	1.93452	0.919806	-1.07257	-1.48621	0.0137	0.056459	no
TraesCS1A02G291400	TraesCS1A02G291400	-	1A:487485916-487492936	8_6_128	10_1_128	OK	0.952983	2.34323	1.29797	1.52778	0.01465	0.0594421	no
TraesCS1A02G291500	TraesCS1A02G291500	-	1A:487568657-487569222	8_6_128	10_1_128	OK	131.454	42.3829	-1.63301	-3.60523	5e-05	0.000707392	yes
TraesCS1A02G291600	TraesCS1A02G291600	-	1A:487571245-487571856	8_6_128	10_1_128	OK	135.824	58.7983	-1.20789	-2.79763	5e-05	0.000707392	yes
TraesCS1A02G291700	TraesCS1A02G291700	-	1A:487604482-487605044	8_6_128	10_1_128	OK	172.134	61.5907	-1.48275	-3.46635	5e-05	0.000707392	yes
TraesCS1A02G291800	TraesCS1A02G291800	-	1A:487607236-487609138	8_6_128	10_1_128	OK	0.491071	1.154	1.23264	1.18534	0.04515	0.132606	no
TraesCS1A02G292000	TraesCS1A02G292000	-	1A:487725419-487727833	8_6_128	10_1_128	OK	0.936774	2.37703	1.34339	1.62948	0.00365	0.0213205	yes
TraesCS1A02G292100	TraesCS1A02G292100	-	1A:487728611-487734607	8_6_128	10_1_128	OK	6.73384	7.79487	0.211095	0.537646	0.36305	0.533774	no
TraesCS1A02G292200	TraesCS1A02G292200	-	1A:487735996-487741826	8_6_128	10_1_128	OK	7.04204	6.2821	-0.164746	-0.400588	0.4835	0.643179	no
TraesCS1A02G292300	TraesCS1A02G292300	-	1A:488065307-488071060	8_6_128	10_1_128	OK	44.4935	48.3907	0.121135	0.301375	0.59825	0.734952	no
TraesCS1A02G292400	TraesCS1A02G292400	-	1A:488071385-488074461	8_6_128	10_1_128	OK	3.11318	2.39042	-0.381124	-0.667886	0.24665	0.414648	no
TraesCS1A02G293400	TraesCS1A02G293400	-	1A:488619058-488620361	8_6_128	10_1_128	OK	0.782733	0.361856	-1.1131	-0.898052	0.44045	0.605705	no
TraesCS1A02G294700	TraesCS1A02G294700	-	1A:489600056-489601234	8_6_128	10_1_128	OK	0.446466	1.49494	1.74347	1.42201	0.10595	0.237644	no
TraesCS1A02G294900	TraesCS1A02G294900	-	1A:490018585-490021155	8_6_128	10_1_128	OK	0.702935	0.112021	-2.64962	-1.71436	0.01715	0.0666039	no
TraesCS1A02G295200	TraesCS1A02G295200	-	1A:490306426-490313978	8_6_128	10_1_128	OK	7.10525	8.64716	0.283341	0.744249	0.1973	0.361215	no
TraesCS1A02G295300	TraesCS1A02G295300	-	1A:490411508-490414419	8_6_128	10_1_128	OK	5.07132	4.15552	-0.287332	-0.4289	0.46385	0.626348	no
TraesCS1A02G295400	TraesCS1A02G295400	-	1A:490418246-490418875	8_6_128	10_1_128	OK	186.133	66.1517	-1.49249	-3.53364	5e-05	0.000707392	yes
TraesCS1A02G295600	TraesCS1A02G295600	-	1A:490509792-490525089	8_6_128	10_1_128	OK	0.408749	0.351833	-0.216323	-0.233091	0.6806	0.79724	no
TraesCS1A02G295700	TraesCS1A02G295700	-	1A:490759998-490760520	8_6_128	10_1_128	OK	262.406	101.178	-1.3749	-3.30371	5e-05	0.000707392	yes
TraesCS1A02G295800	TraesCS1A02G295800	-	1A:490794343-490797100	8_6_128	10_1_128	OK	9.39583	4.7553	-0.982484	-0.96983	0.0942	0.219554	no
TraesCS1A02G295900	TraesCS1A02G295900	-	1A:490893556-490894966	8_6_128	10_1_128	OK	2.97769	2.72318	-0.128901	-0.151276	0.7939	0.876144	no
TraesCS1A02G296100	TraesCS1A02G296100	-	1A:491128109-491130587	8_6_128	10_1_128	OK	2.98839	4.85984	0.701538	1.31054	0.0246	0.0864774	no
TraesCS1A02G296200	TraesCS1A02G296200	-	1A:491135032-491139363	8_6_128	10_1_128	OK	5.73621	3.21437	-0.83556	-1.642	0.00505	0.0271805	yes
TraesCS1A02G296300	TraesCS1A02G296300	-	1A:491148417-491153457	8_6_128	10_1_128	OK	0.250817	0.845149	1.75257	2.20487	0.00025	0.00269639	yes
TraesCS1A02G296600	TraesCS1A02G296600	-	1A:491646959-491651680	8_6_128	10_1_128	OK	0.232565	0.529028	1.18571	1.13337	0.05135	0.144931	no
TraesCS1A02G296800	TraesCS1A02G296800	-	1A:492000008-492000377	8_6_128	10_1_128	OK	0.641426	2.38453	1.89435	1.0488	0.1033	0.233758	no
TraesCS1A02G296900	TraesCS1A02G296900	-	1A:492045922-492046657	8_6_128	10_1_128	OK	0.82183	3.23993	1.97905	1.83282	0.08995	0.212851	no
TraesCS1A02G297000	TraesCS1A02G297000	-	1A:492123582-492128662	8_6_128	10_1_128	OK	0.923186	2.00635	1.11988	2.13999	0.00055	0.0049883	yes
TraesCS1A02G297100	TraesCS1A02G297100	-	1A:492193058-492194873	8_6_128	10_1_128	OK	0.271526	0.346998	0.353837	0.359333	0.52095	0.673833	no
TraesCS1A02G297200	TraesCS1A02G297200	-	1A:492196185-492200627	8_6_128	10_1_128	OK	1.69467	1.47531	-0.199991	-0.321215	0.5783	0.71922	no
TraesCS1A02G297500	TraesCS1A02G297500	-	1A:492273998-492276991	8_6_128	10_1_128	OK	0.325035	1.46147	2.16875	3.36317	5e-05	0.000707392	yes
TraesCS1A02G297600	TraesCS1A02G297600	-	1A:492652070-492652999	8_6_128	10_1_128	OK	1.21978	3.80962	1.64303	1.96398	0.03845	0.118311	no
TraesCS1A02G297800	TraesCS1A02G297800	-	1A:492807459-492809424	8_6_128	10_1_128	OK	1.8434	3.74509	1.02264	1.59357	0.0073	0.0358374	yes
TraesCS1A02G297900	TraesCS1A02G297900	-	1A:493201601-493202834	8_6_128	10_1_128	OK	19.061	14.0424	-0.440835	-0.937959	0.09585	0.222188	no
TraesCS1A02G298000	TraesCS1A02G298000	-	1A:493205774-493211109	8_6_128	10_1_128	OK	1.08106	2.02358	0.904464	1.56166	0.0082	0.0390224	yes
TraesCS1A02G298100	TraesCS1A02G298100	-	1A:493211556-493216752	8_6_128	10_1_128	OK	1.97001	3.63899	0.885337	1.92937	0.001	0.00795658	yes
TraesCS1A02G298700	TraesCS1A02G298700	-	1A:493509746-493513131	8_6_128	10_1_128	OK	3.94288	5.20597	0.400916	0.905043	0.1198	0.258787	no
TraesCS1A02G298800	TraesCS1A02G298800	-	1A:493736792-493737676	8_6_128	10_1_128	OK	13.0086	25.7801	0.986789	1.61225	0.00485	0.0263926	yes
TraesCS1A02G298900	TraesCS1A02G298900	-	1A:493815618-493820587	8_6_128	10_1_128	OK	1.59084	3.40682	1.09864	2.29209	0.00015	0.00179774	yes
TraesCS1A02G299100	TraesCS1A02G299100	-	1A:493919420-493923356	8_6_128	10_1_128	OK	7.50728	19.2327	1.3572	3.42047	5e-05	0.000707392	yes
TraesCS1A02G299200	TraesCS1A02G299200	-	1A:494024031-494026393	8_6_128	10_1_128	OK	0.201085	1.30216	2.69503	1.9644	0.0045	0.0250224	yes
TraesCS1A02G299300	TraesCS1A02G299300	-	1A:494391591-494392287	8_6_128	10_1_128	OK	0.768206	0.448583	-0.776119	-0.419763	0.5847	0.724434	no
TraesCS1A02G299400	TraesCS1A02G299400	-	1A:494437300-494440638	8_6_128	10_1_128	OK	8.08277	4.36233	-0.88975	-2.016	0.00085	0.00700985	yes
TraesCS1A02G299500	TraesCS1A02G299500	-	1A:494442746-494448514	8_6_128	10_1_128	OK	8.13138	6.39245	-0.347132	-0.823186	0.1567	0.310434	no
TraesCS1A02G299600	TraesCS1A02G299600	-	1A:494449855-494452574	8_6_128	10_1_128	OK	0.268347	0.588682	1.13339	1.13259	0.04225	0.126591	no
TraesCS1A02G299900	TraesCS1A02G299900	-	1A:494715223-494719483	8_6_128	10_1_128	OK	0.508662	0.148845	-1.7729	-1.34811	0.0366	0.114474	no
TraesCS1A02G300000	TraesCS1A02G300000	-	1A:494799445-494801844	8_6_128	10_1_128	OK	4.57082	4.58015	0.0029418	0.0044044	0.99375	0.995361	no
TraesCS1A02G300100	TraesCS1A02G300100	-	1A:495129372-495130893	8_6_128	10_1_128	OK	0.430673	0.805793	0.903818	0.751821	0.35235	0.523033	no
TraesCS1A02G300200	TraesCS1A02G300200	-	1A:495191439-495193276	8_6_128	10_1_128	OK	35.7602	25.411	-0.492899	-1.24689	0.0332	0.107092	no
TraesCS1A02G300300	TraesCS1A02G300300	-	1A:495284356-495284737	8_6_128	10_1_128	OK	0.696308	0.471945	-0.561105	-0.280238	0.5038	0.660325	no
TraesCS1A02G300800	TraesCS1A02G300800	-	1A:495444289-495447580	8_6_128	10_1_128	OK	8.58335	8.93364	0.0577081	0.137466	0.81195	0.887348	no
TraesCS1A02G301000	TraesCS1A02G301000	-	1A:495487231-495490176	8_6_128	10_1_128	OK	0.754809	1.08486	0.523332	0.52741	0.3746	0.544689	no
TraesCS1A02G301100	TraesCS1A02G301100	-	1A:495578649-495580083	8_6_128	10_1_128	OK	0.280047	1.18484	2.08095	1.70346	0.0121	0.0516421	no
TraesCS1A02G301300	TraesCS1A02G301300	-	1A:495695407-495697553	8_6_128	10_1_128	OK	0.33595	0.806149	1.2628	1.04501	0.1926	0.355354	no
TraesCS1A02G301400	TraesCS1A02G301400	-	1A:495699526-495703459	8_6_128	10_1_128	OK	16.2829	20.0543	0.300551	0.666171	0.2335	0.400598	no
TraesCS1A02G301600	TraesCS1A02G301600	-	1A:495706746-495708765	8_6_128	10_1_128	OK	26.0203	41.6083	0.677233	1.48036	0.00985	0.0445983	yes
TraesCS1A02G301800	TraesCS1A02G301800	-	1A:496042549-496048839	8_6_128	10_1_128	OK	2.17303	3.54028	0.704154	1.38206	0.01915	0.0722412	no
TraesCS1A02G302100	TraesCS1A02G302100	-	1A:496088754-496090179	8_6_128	10_1_128	OK	0.633574	1.09334	0.78716	0.764418	0.216	0.381295	no
TraesCS1A02G302300	TraesCS1A02G302300	-	1A:496141695-496143473	8_6_128	10_1_128	OK	1.31991	1.50463	0.188968	0.227916	0.7458	0.842901	no
TraesCS1A02G302400	TraesCS1A02G302400	-	1A:496169400-496170869	8_6_128	10_1_128	OK	0.711868	2.01753	1.50291	1.67992	0.0484	0.139044	no
TraesCS1A02G302500	TraesCS1A02G302500	-	1A:496293432-496297006	8_6_128	10_1_128	OK	6.57433	6.93621	0.0773031	0.165949	0.77115	0.86032	no
TraesCS1A02G302600	TraesCS1A02G302600	-	1A:496303413-496315200	8_6_128	10_1_128	OK	1.35203	3.26675	1.27273	2.74665	5e-05	0.000707392	yes
TraesCS1A02G302700	TraesCS1A02G302700	-	1A:496303413-496315200	8_6_128	10_1_128	OK	1.22918	0.726617	-0.758433	-0.431328	0.43145	0.597515	no
TraesCS1A02G302800	TraesCS1A02G302800	-	1A:496439333-496443344	8_6_128	10_1_128	OK	10.4855	5.81536	-0.850456	-1.76457	0.00355	0.0208812	yes
TraesCS1A02G302900	TraesCS1A02G302900	-	1A:496476713-496479058	8_6_128	10_1_128	OK	68.2473	48.183	-0.502248	-1.21129	0.03285	0.106341	no
TraesCS1A02G303200	TraesCS1A02G303200	-	1A:496645159-496646178	8_6_128	10_1_128	OK	0.373821	1.09204	1.54661	1.35199	0.1213	0.26095	no
TraesCS1A02G303300	TraesCS1A02G303300	-	1A:497072883-497077040	8_6_128	10_1_128	OK	6.82114	6.00188	-0.184599	-0.460769	0.43165	0.597706	no
TraesCS1A02G303400	TraesCS1A02G303400	-	1A:497083210-497084830	8_6_128	10_1_128	OK	2.52624	0.727055	-1.79685	-1.76621	0.01025	0.0458802	yes
TraesCS1A02G303600	TraesCS1A02G303600	-	1A:497192149-497192770	8_6_128	10_1_128	OK	1.94795	2.81244	0.529868	0.378663	0.5209	0.673798	no
TraesCS1A02G303700	TraesCS1A02G303700	-	1A:497225053-497225668	8_6_128	10_1_128	OK	0.977122	1.31168	0.424802	0.33166	0.5926	0.730576	no
TraesCS1A02G304200	TraesCS1A02G304200	-	1A:497503762-497509507	8_6_128	10_1_128	OK	0.486241	1.20833	1.31327	1.84264	0.0031	0.0188666	yes
TraesCS1A02G304300	TraesCS1A02G304300	-	1A:497511011-497514242	8_6_128	10_1_128	OK	16.7504	13.2545	-0.337713	-0.716131	0.1895	0.351454	no
TraesCS1A02G304400	TraesCS1A02G304400	-	1A:497516472-497522797	8_6_128	10_1_128	OK	1.52675	2.66904	0.805855	1.73133	0.0034	0.0202097	yes
TraesCS1A02G304700	TraesCS1A02G304700	-	1A:497616947-497623281	8_6_128	10_1_128	OK	0.254914	0.56254	1.14194	1.41546	0.0142	0.0580501	no
TraesCS1A02G304900	TraesCS1A02G304900	-	1A:497760515-497762475	8_6_128	10_1_128	OK	2.34838	5.13133	1.12767	1.68063	0.00655	0.0329977	yes
TraesCS1A02G305200	TraesCS1A02G305200	-	1A:497862697-497868466	8_6_128	10_1_128	OK	0.0424567	0.432221	3.34771	1.53274	0.00915	0.0423532	yes
TraesCS1A02G305300	TraesCS1A02G305300	-	1A:497902189-497902938	8_6_128	10_1_128	OK	24.2608	48.8518	1.00978	1.9168	0.00135	0.0100645	yes
TraesCS1A02G305400	TraesCS1A02G305400	-	1A:498047044-498047740	8_6_128	10_1_128	OK	3.6419	6.35835	0.803961	1.01441	0.2873	0.457963	no
TraesCS1A02G305500	TraesCS1A02G305500	-	1A:498048601-498050847	8_6_128	10_1_128	OK	0.740183	2.16602	1.5491	2.18449	0.00055	0.0049883	yes
TraesCS1A02G305600	TraesCS1A02G305600	-	1A:498052809-498055126	8_6_128	10_1_128	OK	0.371056	0.679137	0.872066	1.23993	0.0368	0.114908	no
TraesCS1A02G305700	TraesCS1A02G305700	-	1A:498138710-498142127	8_6_128	10_1_128	OK	13.0729	14.6822	0.167495	0.418324	0.4703	0.631856	no
[truncated: 56,092 more rows]

## Sheet: Genes_significantly_regulated
test_id	gene_id	gene	locus	sample_1	sample_2	status	value_1	value_2	log2(fold_change)	FoldChange	test_stat	p_value	q_value	significant
ENSRNA050013826	ENSRNA050013826	5_8S_rRNA	1A:582237609-582237765	8_6_128	10_1_128	OK	10.5829	0	#NAME?	#NAME?	#NAME?	0.00035	0.00352739	yes
ENSRNA050016010	ENSRNA050016010	LSU_rRNA_eukarya	Un:451695850-451696243	8_6_128	10_1_128	OK	1.20832	0	#NAME?	#NAME?	#NAME?	0.00105	0.00828631	yes
ENSRNA050017603	ENSRNA050017603	LSU_rRNA_eukarya	4D:322005704-322006141	8_6_128	10_1_128	OK	1.60288	0	#NAME?	#NAME?	#NAME?	5e-05	0.000707392	yes
ENSRNA050017613	ENSRNA050017613	snoZ279_R105_R108	1D:439309081-439309187	8_6_128	10_1_128	OK	136.916	0	#NAME?	#NAME?	#NAME?	0.0002	0.00226387	yes
ENSRNA050017740	ENSRNA050017740	U4	7A:85957935-85958086	8_6_128	10_1_128	OK	13.8985	0	#NAME?	#NAME?	#NAME?	5e-05	0.000707392	yes
ENSRNA050018663	ENSRNA050018663	LSU_rRNA_eukarya	Un:428446928-428447361	8_6_128	10_1_128	OK	0.434086	0	#NAME?	#NAME?	#NAME?	0.00335	0.0200005	yes
ENSRNA050019266	ENSRNA050019266	SSU_rRNA_eukarya	1B:111155960-111156200	8_6_128	10_1_128	OK	1.89131	0	#NAME?	#NAME?	#NAME?	0.0006	0.00533516	yes
ENSRNA050019601	ENSRNA050019601	snoZ279_R105_R108	7D:134482832-134482936	8_6_128	10_1_128	OK	90.1864	0	#NAME?	#NAME?	#NAME?	0.00175	0.012257	yes
ENSRNA050019663	ENSRNA050019663	U1	5D:513466073-513466234	8_6_128	10_1_128	OK	4.68064	0	#NAME?	#NAME?	#NAME?	0.00145	0.0106246	yes
ENSRNA050019944	ENSRNA050019944	Plant_SRP	4A:13755307-13755601	8_6_128	10_1_128	OK	2.09215	0	#NAME?	#NAME?	#NAME?	0.0004	0.00392242	yes
ENSRNA050022906	ENSRNA050022906	U2	7D:467041192-467041387	8_6_128	10_1_128	OK	1.74038	0	#NAME?	#NAME?	#NAME?	0.0018	0.0124882	yes
ENSRNA050023601	ENSRNA050023601	U5	5B:573076956-573077074	8_6_128	10_1_128	OK	40.2555	0	#NAME?	#NAME?	#NAME?	0.0014	0.0103536	yes
ENSRNA050023719	ENSRNA050023719	Plant_SRP	4A:733000915-733001219	8_6_128	10_1_128	OK	1.85385	0	#NAME?	#NAME?	#NAME?	0.0003	0.00311703	yes
ENSRNA050024324	ENSRNA050024324	5_8S_rRNA	1B:80722418-80722574	8_6_128	10_1_128	OK	9.89445	0	#NAME?	#NAME?	#NAME?	0.00065	0.00568491	yes
ENSRNA050024396	ENSRNA050024396	5_8S_rRNA	Un:391910965-391911121	8_6_128	10_1_128	OK	33.6095	0	#NAME?	#NAME?	#NAME?	5e-05	0.000707392	yes
ENSRNA050024727	ENSRNA050024727	LSU_rRNA_eukarya	Un:411551549-411551830	8_6_128	10_1_128	OK	0.481706	0	#NAME?	#NAME?	#NAME?	0.0088	0.0411231	yes
TraesCS1A02G065900	TraesCS1A02G065900	-	1A:48703229-48707143	8_6_128	10_1_128	OK	0	0.997519	inf	#VALUE!	#NAME?	5e-05	0.000707392	yes
TraesCS1A02G225800	TraesCS1A02G225800	-	1A:396262415-396262722	8_6_128	10_1_128	OK	0	3.29632	inf	#VALUE!	#NAME?	0.00125	0.00948579	yes
TraesCS1A02G232200	TraesCS1A02G232200	-	1A:405681898-405682862	8_6_128	10_1_128	OK	0	0.556932	inf	#VALUE!	#NAME?	0.00135	0.0100645	yes
TraesCS1A02G243500	TraesCS1A02G243500	-	1A:431948021-431973017	8_6_128	10_1_128	OK	0	0.347815	inf	#VALUE!	#NAME?	0.00045	0.0042861	yes
TraesCS1A02G311900	TraesCS1A02G311900	-	1A:503376186-503377729	8_6_128	10_1_128	OK	0	0.540487	inf	#VALUE!	#NAME?	5e-05	0.000707392	yes
TraesCS1A02G362200	TraesCS1A02G362200	-	1A:542868090-542869423	8_6_128	10_1_128	OK	0	0.317477	inf	#VALUE!	#NAME?	0.0001	0.00128038	yes
TraesCS1A02G371000	TraesCS1A02G371000	-	1A:548405014-548405913	8_6_128	10_1_128	OK	0.743438	0	#NAME?	#NAME?	#NAME?	5e-05	0.000707392	yes
TraesCS1A02G405100	TraesCS1A02G405100	-	1A:568383492-568383795	8_6_128	10_1_128	OK	0	0.43292	inf	#VALUE!	#NAME?	0.0097	0.0440944	yes
TraesCS1A02G412600	TraesCS1A02G412600	-	1A:572880703-572885768	8_6_128	10_1_128	OK	0	0.874663	inf	#VALUE!	#NAME?	0.00215	0.0143114	yes
TraesCS1A02G421300	TraesCS1A02G421300	-	1A:577611184-577612558	8_6_128	10_1_128	OK	1.12149	0	#NAME?	#NAME?	#NAME?	0.00045	0.0042861	yes
TraesCS1A02G435100	TraesCS1A02G435100	-	1A:585690524-585691316	8_6_128	10_1_128	OK	0.352057	0	#NAME?	#NAME?	#NAME?	5e-05	0.000707392	yes
TraesCS1B02G080300	TraesCS1B02G080300	-	1B:62681662-62681947	8_6_128	10_1_128	OK	0	6.05029	inf	#VALUE!	#NAME?	0.0007	0.00602247	yes
TraesCS1B02G090800	TraesCS1B02G090800	-	1B:91884764-91886007	8_6_128	10_1_128	OK	0.48207	0	#NAME?	#NAME?	#NAME?	0.0032	0.0193074	yes
TraesCS1B02G102400	TraesCS1B02G102400	-	1B:112412172-112412451	8_6_128	10_1_128	OK	0	0.740208	inf	#VALUE!	#NAME?	0.0077	0.0372471	yes
TraesCS1B02G118500	TraesCS1B02G118500	-	1B:139084079-139084451	8_6_128	10_1_128	OK	0	0.595711	inf	#VALUE!	#NAME?	0.0088	0.0411231	yes
TraesCS1B02G137900	TraesCS1B02G137900	-	1B:176996761-176998479	8_6_128	10_1_128	OK	0	9.86273	inf	#VALUE!	#NAME?	5e-05	0.000707392	yes
TraesCS1B02G148700	TraesCS1B02G148700	-	1B:217977883-217993825	8_6_128	10_1_128	OK	0.324985	0	#NAME?	#NAME?	#NAME?	0.00025	0.00269639	yes
TraesCS1B02G294100	TraesCS1B02G294100	-	1B:512051747-512053259	8_6_128	10_1_128	OK	0.323129	0	#NAME?	#NAME?	#NAME?	5e-05	0.000707392	yes
TraesCS1B02G328000	TraesCS1B02G328000	-	1B:554694285-554695554	8_6_128	10_1_128	OK	0.787045	0	#NAME?	#NAME?	#NAME?	5e-05	0.000707392	yes
TraesCS1B02G340200	TraesCS1B02G340200	-	1B:568005578-568006599	8_6_128	10_1_128	OK	2.07962	0	#NAME?	#NAME?	#NAME?	5e-05	0.000707392	yes
TraesCS1B02G343000	TraesCS1B02G343000	-	1B:571432088-571433792	8_6_128	10_1_128	OK	0	0.871405	inf	#VALUE!	#NAME?	5e-05	0.000707392	yes
TraesCS1B02G448800	TraesCS1B02G448800	-	1B:667824569-667824980	8_6_128	10_1_128	OK	0	2.39187	inf	#VALUE!	#NAME?	0.00515	0.0275452	yes
TraesCS1B02G449400	TraesCS1B02G449400	-	1B:668030708-668031078	8_6_128	10_1_128	OK	0	1.94429	inf	#VALUE!	#NAME?	5e-05	0.000707392	yes
TraesCS1B02G451600	TraesCS1B02G451600	-	1B:668959692-668964515	8_6_128	10_1_128	OK	0.353042	0	#NAME?	#NAME?	#NAME?	5e-05	0.000707392	yes
TraesCS1B02G454500	TraesCS1B02G454500	-	1B:670158857-670161009	8_6_128	10_1_128	OK	0.895065	0	#NAME?	#NAME?	#NAME?	5e-05	0.000707392	yes
TraesCS1B02G470800	TraesCS1B02G470800	-	1B:679030726-679033146	8_6_128	10_1_128	OK	0	0.353836	inf	#VALUE!	#NAME?	0.0001	0.00128038	yes
TraesCS1D02G019000	TraesCS1D02G019000	-	1D:8259961-8261206	8_6_128	10_1_128	OK	0	1.95895	inf	#VALUE!	#NAME?	5e-05	0.000707392	yes
TraesCS1D02G022800	TraesCS1D02G022800	-	1D:9744684-9746256	8_6_128	10_1_128	OK	0.872356	0	#NAME?	#NAME?	#NAME?	5e-05	0.000707392	yes
TraesCS1D02G040500	TraesCS1D02G040500	-	1D:19763057-19767244	8_6_128	10_1_128	OK	0.881767	0	#NAME?	#NAME?	#NAME?	5e-05	0.000707392	yes
TraesCS1D02G050600	TraesCS1D02G050600	-	1D:30777763-30778854	8_6_128	10_1_128	OK	0.370619	0	#NAME?	#NAME?	#NAME?	5e-05	0.000707392	yes
TraesCS1D02G085000	TraesCS1D02G085000	-	1D:69196448-69197744	8_6_128	10_1_128	OK	0	0.975012	inf	#VALUE!	#NAME?	5e-05	0.000707392	yes
TraesCS1D02G085600	TraesCS1D02G085600	-	1D:70106406-70107449	8_6_128	10_1_128	OK	0	0.59185	inf	#VALUE!	#NAME?	0.00125	0.00948579	yes
TraesCS1D02G183700	TraesCS1D02G183700	-	1D:254529098-254529338	8_6_128	10_1_128	OK	1.65453	0	#NAME?	#NAME?	#NAME?	0.00185	0.0127741	yes
TraesCS1D02G256400	TraesCS1D02G256400	-	1D:348984761-348985838	8_6_128	10_1_128	OK	0	0.333375	inf	#VALUE!	#NAME?	0.00695	0.0344746	yes
TraesCS1D02G266100	TraesCS1D02G266100	-	1D:361914429-361915200	8_6_128	10_1_128	OK	0.821439	0	#NAME?	#NAME?	#NAME?	0.0006	0.00533516	yes
TraesCS1D02G328700	TraesCS1D02G328700	-	1D:420237697-420238732	8_6_128	10_1_128	OK	1.48322	0	#NAME?	#NAME?	#NAME?	5e-05	0.000707392	yes
TraesCS1D02G328900	TraesCS1D02G328900	-	1D:420378923-420379950	8_6_128	10_1_128	OK	1.59052	0	#NAME?	#NAME?	#NAME?	5e-05	0.000707392	yes
TraesCS1D02G338100	TraesCS1D02G338100	-	1D:427478190-427486273	8_6_128	10_1_128	OK	0	0.550501	inf	#VALUE!	#NAME?	5e-05	0.000707392	yes
TraesCS1D02G339400	TraesCS1D02G339400	-	1D:429491955-429493421	8_6_128	10_1_128	OK	0	0.353975	inf	#VALUE!	#NAME?	5e-05	0.000707392	yes
TraesCS1D02G377100	TraesCS1D02G377100	-	1D:453405352-453405820	8_6_128	10_1_128	OK	0.805796	0	#NAME?	#NAME?	#NAME?	0.00015	0.00179774	yes
TraesCS1D02G387400	TraesCS1D02G387400	-	1D:459903148-459903520	8_6_128	10_1_128	OK	0.449081	0	#NAME?	#NAME?	#NAME?	0.0006	0.00533516	yes
TraesCS2A02G023000	TraesCS2A02G023000	-	2A:11215311-11217739	8_6_128	10_1_128	OK	0	0.413365	inf	#VALUE!	#NAME?	5e-05	0.000707392	yes
TraesCS2A02G048400	TraesCS2A02G048400	-	2A:18645871-18646544	8_6_128	10_1_128	OK	0	0.291116	inf	#VALUE!	#NAME?	0.00025	0.00269639	yes
TraesCS2A02G098700	TraesCS2A02G098700	-	2A:51944505-51946015	8_6_128	10_1_128	OK	0	0.603724	inf	#VALUE!	#NAME?	0.0001	0.00128038	yes
TraesCS2A02G110300	TraesCS2A02G110300	-	2A:62221861-62222392	8_6_128	10_1_128	OK	0.794649	0	#NAME?	#NAME?	#NAME?	0.002	0.013541	yes
TraesCS2A02G156900	TraesCS2A02G156900	-	2A:103364015-103364793	8_6_128	10_1_128	OK	0	0.393881	inf	#VALUE!	#NAME?	0.0021	0.0140591	yes
TraesCS2A02G161900	TraesCS2A02G161900	-	2A:114322936-114323758	8_6_128	10_1_128	OK	3.93965	0	#NAME?	#NAME?	#NAME?	0.00045	0.0042861	yes
TraesCS2A02G183500	TraesCS2A02G183500	-	2A:143251744-143252427	8_6_128	10_1_128	OK	0	0.699833	inf	#VALUE!	#NAME?	0.0029	0.0179637	yes
TraesCS2A02G228500	TraesCS2A02G228500	-	2A:251255159-251255460	8_6_128	10_1_128	OK	3.72016	0	#NAME?	#NAME?	#NAME?	0.0005	0.00463467	yes
TraesCS2A02G261200	TraesCS2A02G261200	-	2A:411943191-411950517	8_6_128	10_1_128	OK	0	0.340082	inf	#VALUE!	#NAME?	5e-05	0.000707392	yes
TraesCS2A02G310700	TraesCS2A02G310700	-	2A:534318126-534318660	8_6_128	10_1_128	OK	0	0.731299	inf	#VALUE!	#NAME?	0.00365	0.0213205	yes
TraesCS2A02G409300	TraesCS2A02G409300	-	2A:666834697-666836282	8_6_128	10_1_128	OK	0	0.377309	inf	#VALUE!	#NAME?	5e-05	0.000707392	yes
TraesCS2A02G420400	TraesCS2A02G420400	-	2A:676243345-676244202	8_6_128	10_1_128	OK	0.478868	0	#NAME?	#NAME?	#NAME?	0.00035	0.00352739	yes
TraesCS2A02G440400	TraesCS2A02G440400	-	2A:691119963-691120284	8_6_128	10_1_128	OK	0.586469	0	#NAME?	#NAME?	#NAME?	0.0014	0.0103536	yes
TraesCS2A02G501400	TraesCS2A02G501400	-	2A:729772453-729774483	8_6_128	10_1_128	OK	0	0.423059	inf	#VALUE!	#NAME?	0.0068	0.0339509	yes
TraesCS2A02G531800	TraesCS2A02G531800	-	2A:748558309-748558576	8_6_128	10_1_128	OK	0	0.717901	inf	#VALUE!	#NAME?	0.0109	0.0479836	yes
TraesCS2A02G535600	TraesCS2A02G535600	-	2A:750334123-750334345	8_6_128	10_1_128	OK	4.11251	0	#NAME?	#NAME?	#NAME?	0.0005	0.00463467	yes
TraesCS2A02G556100	TraesCS2A02G556100	-	2A:760549881-760551836	8_6_128	10_1_128	OK	0	0.426118	inf	#VALUE!	#NAME?	5e-05	0.000707392	yes
TraesCS2A02G568400	TraesCS2A02G568400	-	2A:766713179-766718268	8_6_128	10_1_128	OK	3.02174	0	#NAME?	#NAME?	#NAME?	5e-05	0.000707392	yes
TraesCS2A02G572800	TraesCS2A02G572800	-	2A:768676587-768678510	8_6_128	10_1_128	OK	0.587447	0	#NAME?	#NAME?	#NAME?	5e-05	0.000707392	yes
TraesCS2A02G573500	TraesCS2A02G573500	-	2A:769020300-769021826	8_6_128	10_1_128	OK	0.653217	0	#NAME?	#NAME?	#NAME?	5e-05	0.000707392	yes
TraesCS2A02G573700	TraesCS2A02G573700	-	2A:769094110-769095811	8_6_128	10_1_128	OK	3.65302	0	#NAME?	#NAME?	#NAME?	5e-05	0.000707392	yes
TraesCS2B02G000700	TraesCS2B02G000700	-	2B:317840-319502	8_6_128	10_1_128	OK	0	0.859177	inf	#VALUE!	#NAME?	5e-05	0.000707392	yes
TraesCS2B02G025000	TraesCS2B02G025000	-	2B:11458685-11463364	8_6_128	10_1_128	OK	0.356395	0	#NAME?	#NAME?	#NAME?	5e-05	0.000707392	yes
TraesCS2B02G032500	TraesCS2B02G032500	-	2B:15681709-15700306	8_6_128	10_1_128	OK	0	1.22308	inf	#VALUE!	#NAME?	5e-05	0.000707392	yes
TraesCS2B02G050000	TraesCS2B02G050000	-	2B:24852461-24854032	8_6_128	10_1_128	OK	0.662308	0	#NAME?	#NAME?	#NAME?	5e-05	0.000707392	yes
TraesCS2B02G062300	TraesCS2B02G062300	-	2B:29742845-29743443	8_6_128	10_1_128	OK	1.35359	0	#NAME?	#NAME?	#NAME?	5e-05	0.000707392	yes
TraesCS2B02G097800	TraesCS2B02G097800	-	2B:57679414-57682721	8_6_128	10_1_128	OK	0.375457	0	#NAME?	#NAME?	#NAME?	5e-05	0.000707392	yes
TraesCS2B02G124800	TraesCS2B02G124800	-	2B:93137929-93139422	8_6_128	10_1_128	OK	14.9987	0	#NAME?	#NAME?	#NAME?	5e-05	0.000707392	yes
TraesCS2B02G143500	TraesCS2B02G143500	-	2B:110038231-110038453	8_6_128	10_1_128	OK	0	2.45416	inf	#VALUE!	#NAME?	0.0003	0.00311703	yes
TraesCS2B02G150000	TraesCS2B02G150000	-	2B:116393520-116393829	8_6_128	10_1_128	OK	0	0.880678	inf	#VALUE!	#NAME?	0.0002	0.00226387	yes
TraesCS2B02G174900	TraesCS2B02G174900	-	2B:150141075-150141963	8_6_128	10_1_128	OK	1.26841	0	#NAME?	#NAME?	#NAME?	5e-05	0.000707392	yes
TraesCS2B02G281000	TraesCS2B02G281000	-	2B:387698475-387705670	8_6_128	10_1_128	OK	0	1.22992	inf	#VALUE!	#NAME?	5e-05	0.000707392	yes
TraesCS2B02G359700	TraesCS2B02G359700	-	2B:513279343-513279855	8_6_128	10_1_128	OK	0.667696	0	#NAME?	#NAME?	#NAME?	0.0025	0.0160455	yes
TraesCS2B02G396100	TraesCS2B02G396100	-	2B:562704705-562705399	8_6_128	10_1_128	OK	2.90541	0	#NAME?	#NAME?	#NAME?	5e-05	0.000707392	yes
TraesCS2B02G404500	TraesCS2B02G404500	-	2B:572586530-572586818	8_6_128	10_1_128	OK	0	0.857124	inf	#VALUE!	#NAME?	0.0061	0.0312813	yes
TraesCS2B02G414600	TraesCS2B02G414600	-	2B:592562633-592563634	8_6_128	10_1_128	OK	0	0.938127	inf	#VALUE!	#NAME?	5e-05	0.000707392	yes
TraesCS2B02G430300	TraesCS2B02G430300	-	2B:619044573-619044969	8_6_128	10_1_128	OK	2.40942	0	#NAME?	#NAME?	#NAME?	0.00025	0.00269639	yes
TraesCS2B02G439800	TraesCS2B02G439800	-	2B:631700440-631701056	8_6_128	10_1_128	OK	0.707346	0	#NAME?	#NAME?	#NAME?	0.0006	0.00533516	yes
TraesCS2B02G476200	TraesCS2B02G476200	-	2B:673003718-673004009	8_6_128	10_1_128	OK	0	0.952451	inf	#VALUE!	#NAME?	0.0034	0.0202097	yes
TraesCS2B02G510700	TraesCS2B02G510700	-	2B:706699127-706699824	8_6_128	10_1_128	OK	0	2.65513	inf	#VALUE!	#NAME?	5e-05	0.000707392	yes
TraesCS2B02G549000	TraesCS2B02G549000	-	2B:745034232-745035324	8_6_128	10_1_128	OK	0.941637	0	#NAME?	#NAME?	#NAME?	5e-05	0.000707392	yes
TraesCS2B02G561300	TraesCS2B02G561300	-	2B:754001183-754001746	8_6_128	10_1_128	OK	0.500475	0	#NAME?	#NAME?	#NAME?	0.00155	0.0111797	yes
TraesCS2B02G612400	TraesCS2B02G612400	-	2B:791703849-791705289	8_6_128	10_1_128	OK	0.628674	0	#NAME?	#NAME?	#NAME?	5e-05	0.000707392	yes
TraesCS2B02G614500	TraesCS2B02G614500	-	2B:793175951-793177813	8_6_128	10_1_128	OK	0.495947	0	#NAME?	#NAME?	#NAME?	5e-05	0.000707392	yes
TraesCS2B02G615000	TraesCS2B02G615000	-	2B:793336201-793338116	8_6_128	10_1_128	OK	0.683874	0	#NAME?	#NAME?	#NAME?	5e-05	0.000707392	yes
TraesCS2B02G628400	TraesCS2B02G628400	-	2B:799968918-799972095	8_6_128	10_1_128	OK	0.233361	0	#NAME?	#NAME?	#NAME?	5e-05	0.000707392	yes
TraesCS2D02G002300	TraesCS2D02G002300	-	2D:1958490-1962796	8_6_128	10_1_128	OK	0.274524	0	#NAME?	#NAME?	#NAME?	5e-05	0.000707392	yes
TraesCS2D02G016600	TraesCS2D02G016600	-	2D:7995682-7997461	8_6_128	10_1_128	OK	0.761758	0	#NAME?	#NAME?	#NAME?	5e-05	0.000707392	yes
TraesCS2D02G017200	TraesCS2D02G017200	-	2D:8327679-8327940	8_6_128	10_1_128	OK	0	2.0406	inf	#VALUE!	#NAME?	0.0003	0.00311703	yes
TraesCS2D02G022700	TraesCS2D02G022700	-	2D:10309951-10311664	8_6_128	10_1_128	OK	0	3.14748	inf	#VALUE!	#NAME?	5e-05	0.000707392	yes
TraesCS2D02G065500	TraesCS2D02G065500	-	2D:27891135-27892278	8_6_128	10_1_128	OK	0	0.770086	inf	#VALUE!	#NAME?	5e-05	0.000707392	yes
TraesCS2D02G082600	TraesCS2D02G082600	-	2D:35677723-35678711	8_6_128	10_1_128	OK	0	0.458559	inf	#VALUE!	#NAME?	0.0001	0.00128038	yes
TraesCS2D02G101300	TraesCS2D02G101300	-	2D:54317494-54319164	8_6_128	10_1_128	OK	0	0.342617	inf	#VALUE!	#NAME?	0.00055	0.0049883	yes
TraesCS2D02G154900	TraesCS2D02G154900	-	2D:98658406-98659639	8_6_128	10_1_128	OK	2.3339	0	#NAME?	#NAME?	#NAME?	5e-05	0.000707392	yes
TraesCS2D02G233200	TraesCS2D02G233200	-	2D:207251020-207251752	8_6_128	10_1_128	OK	0	0.425382	inf	#VALUE!	#NAME?	5e-05	0.000707392	yes
TraesCS2D02G257300	TraesCS2D02G257300	-	2D:313027817-313028300	8_6_128	10_1_128	OK	0	1.02578	inf	#VALUE!	#NAME?	0.00115	0.0089061	yes
TraesCS2D02G407200	TraesCS2D02G407200	-	2D:522629696-522631106	8_6_128	10_1_128	OK	0	0.350232	inf	#VALUE!	#NAME?	5e-05	0.000707392	yes
TraesCS2D02G409000	TraesCS2D02G409000	-	2D:524002803-524003199	8_6_128	10_1_128	OK	4.77003	0	#NAME?	#NAME?	#NAME?	5e-05	0.000707392	yes
TraesCS2D02G431100	TraesCS2D02G431100	-	2D:543530550-543532023	8_6_128	10_1_128	OK	0.656268	0	#NAME?	#NAME?	#NAME?	5e-05	0.000707392	yes
TraesCS2D02G518600	TraesCS2D02G518600	-	2D:608745625-608746598	8_6_128	10_1_128	OK	0	0.375075	inf	#VALUE!	#NAME?	0.0048	0.0261819	yes
TraesCS2D02G520300	TraesCS2D02G520300	-	2D:609514945-609515795	8_6_128	10_1_128	OK	0.875663	0	#NAME?	#NAME?	#NAME?	0.0004	0.00392242	yes
TraesCS2D02G526100	TraesCS2D02G526100	-	2D:614734513-614735302	8_6_128	10_1_128	OK	0.456852	0	#NAME?	#NAME?	#NAME?	0.00035	0.00352739	yes
TraesCS2D02G548400	TraesCS2D02G548400	-	2D:624286220-624286718	8_6_128	10_1_128	OK	0.730984	0	#NAME?	#NAME?	#NAME?	0.0006	0.00533516	yes
TraesCS2D02G562100	TraesCS2D02G562100	-	2D:634148664-634149317	8_6_128	10_1_128	OK	0.351105	0	#NAME?	#NAME?	#NAME?	0.00055	0.0049883	yes
TraesCS2D02G568200	TraesCS2D02G568200	-	2D:636354580-636356332	8_6_128	10_1_128	OK	1.13801	0	#NAME?	#NAME?	#NAME?	5e-05	0.000707392	yes
TraesCS2D02G583700	TraesCS2D02G583700	-	2D:643771257-643776253	8_6_128	10_1_128	OK	1.34901	0	#NAME?	#NAME?	#NAME?	5e-05	0.000707392	yes
TraesCS2D02G583900	TraesCS2D02G583900	-	2D:643788242-643789694	8_6_128	10_1_128	OK	0.595827	0	#NAME?	#NAME?	#NAME?	5e-05	0.000707392	yes
TraesCS2D02G584700	TraesCS2D02G584700	-	2D:643900921-643902637	8_6_128	10_1_128	OK	0.442142	0	#NAME?	#NAME?	#NAME?	5e-05	0.000707392	yes
TraesCS2D02G594400	TraesCS2D02G594400	GLU1C	2D:648238203-648242750	8_6_128	10_1_128	OK	1.8669	0	#NAME?	#NAME?	#NAME?	5e-05	0.000707392	yes
TraesCS3A02G045600	TraesCS3A02G045600	-	3A:24525862-24526778	8_6_128	10_1_128	OK	0.36375	0	#NAME?	#NAME?	#NAME?	0.00025	0.00269639	yes
TraesCS3A02G048400	TraesCS3A02G048400	-	3A:25896098-25897547	8_6_128	10_1_128	OK	1.4086	0	#NAME?	#NAME?	#NAME?	5e-05	0.000707392	yes
TraesCS3A02G050900	TraesCS3A02G050900	-	3A:27532593-27533190	8_6_128	10_1_128	OK	2.92807	0	#NAME?	#NAME?	#NAME?	5e-05	0.000707392	yes
TraesCS3A02G130800	TraesCS3A02G130800	-	3A:107619667-107620747	8_6_128	10_1_128	OK	0.640318	0	#NAME?	#NAME?	#NAME?	5e-05	0.000707392	yes
TraesCS3A02G166700	TraesCS3A02G166700	-	3A:171209685-171210072	8_6_128	10_1_128	OK	0.871363	0	#NAME?	#NAME?	#NAME?	0.002	0.013541	yes
TraesCS3A02G190200	TraesCS3A02G190200	-	3A:235381530-235382232	8_6_128	10_1_128	OK	0	0.528992	inf	#VALUE!	#NAME?	0.0058	0.0301394	yes
TraesCS3A02G221500	TraesCS3A02G221500	-	3A:411270194-411270500	8_6_128	10_1_128	OK	0	0.847196	inf	#VALUE!	#NAME?	0.0111	0.0485769	yes
TraesCS3A02G247200	TraesCS3A02G247200	-	3A:465225213-465228773	8_6_128	10_1_128	OK	0.407124	0	#NAME?	#NAME?	#NAME?	5e-05	0.000707392	yes
TraesCS3A02G255200	TraesCS3A02G255200	-	3A:477319667-477320738	8_6_128	10_1_128	OK	0	1.02752	inf	#VALUE!	#NAME?	5e-05	0.000707392	yes
TraesCS3A02G284200	TraesCS3A02G284200	-	3A:512608920-512611332	8_6_128	10_1_128	OK	0.331088	0	#NAME?	#NAME?	#NAME?	5e-05	0.000707392	yes
TraesCS3A02G397300	TraesCS3A02G397300	-	3A:644704281-644705155	8_6_128	10_1_128	OK	3.93975	0	#NAME?	#NAME?	#NAME?	5e-05	0.000707392	yes
TraesCS3A02G420900	TraesCS3A02G420900	-	3A:662412530-662413719	8_6_128	10_1_128	OK	1.03349	0	#NAME?	#NAME?	#NAME?	5e-05	0.000707392	yes
TraesCS3A02G444900	TraesCS3A02G444900	-	3A:686161684-686162988	8_6_128	10_1_128	OK	0.885069	0	#NAME?	#NAME?	#NAME?	5e-05	0.000707392	yes
TraesCS3A02G452600	TraesCS3A02G452600	-	3A:690896265-690898607	8_6_128	10_1_128	OK	6.16081	0	#NAME?	#NAME?	#NAME?	5e-05	0.000707392	yes
TraesCS3A02G470900	TraesCS3A02G470900	-	3A:702576984-702577216	8_6_128	10_1_128	OK	1.36781	0	#NAME?	#NAME?	#NAME?	0.00135	0.0100645	yes
TraesCS3A02G479700	TraesCS3A02G479700	-	3A:711115386-711116920	8_6_128	10_1_128	OK	0	1.2567	inf	#VALUE!	#NAME?	5e-05	0.000707392	yes
TraesCS3A02G509600	TraesCS3A02G509600	-	3A:730115753-730117106	8_6_128	10_1_128	OK	9.17172	0	#NAME?	#NAME?	#NAME?	5e-05	0.000707392	yes
TraesCS3A02G512400	TraesCS3A02G512400	-	3A:732042209-732045097	8_6_128	10_1_128	OK	0.331975	0	#NAME?	#NAME?	#NAME?	5e-05	0.000707392	yes
TraesCS3A02G518700	TraesCS3A02G518700	-	3A:735975110-735976526	8_6_128	10_1_128	OK	0.539006	0	#NAME?	#NAME?	#NAME?	5e-05	0.000707392	yes
TraesCS3A02G518800	TraesCS3A02G518800	-	3A:735980685-735982050	8_6_128	10_1_128	OK	1.10965	0	#NAME?	#NAME?	#NAME?	5e-05	0.000707392	yes
TraesCS3A02G532100	TraesCS3A02G532100	-	3A:745079309-745083611	8_6_128	10_1_128	OK	0	0.359501	inf	#VALUE!	#NAME?	5e-05	0.000707392	yes
TraesCS3A02G532200	TraesCS3A02G532200	-	3A:745192587-745194589	8_6_128	10_1_128	OK	0	0.479153	inf	#VALUE!	#NAME?	5e-05	0.000707392	yes
TraesCS3B02G005200	TraesCS3B02G005200	-	3B:3067425-3067795	8_6_128	10_1_128	OK	0.8018	0	#NAME?	#NAME?	#NAME?	0.0024	0.0155618	yes
TraesCS3B02G005500	TraesCS3B02G005500	-	3B:3100463-3101152	8_6_128	10_1_128	OK	1.45089	0	#NAME?	#NAME?	#NAME?	5e-05	0.000707392	yes
TraesCS3B02G009000	TraesCS3B02G009000	-	3B:4418071-4418989	8_6_128	10_1_128	OK	0.923062	0	#NAME?	#NAME?	#NAME?	5e-05	0.000707392	yes
TraesCS3B02G009200	TraesCS3B02G009200	-	3B:4433682-4434096	8_6_128	10_1_128	OK	0.492206	0	#NAME?	#NAME?	#NAME?	0.0015	0.0109043	yes
TraesCS3B02G022200	TraesCS3B02G022200	-	3B:9427198-9427495	8_6_128	10_1_128	OK	1.79352	0	#NAME?	#NAME?	#NAME?	0.0006	0.00533516	yes
TraesCS3B02G034300	TraesCS3B02G034300	-	3B:16403808-16404992	8_6_128	10_1_128	OK	5.44567	0	#NAME?	#NAME?	#NAME?	5e-05	0.000707392	yes
TraesCS3B02G036400	TraesCS3B02G036400	-	3B:17865174-17866543	8_6_128	10_1_128	OK	1.01357	0	#NAME?	#NAME?	#NAME?	5e-05	0.000707392	yes
TraesCS3B02G038600	TraesCS3B02G038600	-	3B:18558601-18559871	8_6_128	10_1_128	OK	5.14336	0	#NAME?	#NAME?	#NAME?	5e-05	0.000707392	yes
TraesCS3B02G044400	TraesCS3B02G044400	-	3B:22524390-22525008	8_6_128	10_1_128	OK	1.99319	0	#NAME?	#NAME?	#NAME?	5e-05	0.000707392	yes
TraesCS3B02G049900	TraesCS3B02G049900	-	3B:25121717-25122173	8_6_128	10_1_128	OK	0	0.409624	inf	#VALUE!	#NAME?	0.0007	0.00602247	yes
TraesCS3B02G059900	TraesCS3B02G059900	-	3B:31788991-31789585	8_6_128	10_1_128	OK	1.11847	0	#NAME?	#NAME?	#NAME?	5e-05	0.000707392	yes
TraesCS3B02G063700	TraesCS3B02G063700	-	3B:35701445-35701793	8_6_128	10_1_128	OK	0	1.32004	inf	#VALUE!	#NAME?	0.0002	0.00226387	yes
TraesCS3B02G150000	TraesCS3B02G150000	-	3B:141134112-141135108	8_6_128	10_1_128	OK	0	0.396779	inf	#VALUE!	#NAME?	0.0005	0.00463467	yes
TraesCS3B02G151600	TraesCS3B02G151600	-	3B:143167855-143169733	8_6_128	10_1_128	OK	0	0.998287	inf	#VALUE!	#NAME?	5e-05	0.000707392	yes
TraesCS3B02G270700	TraesCS3B02G270700	-	3B:436526322-436526799	8_6_128	10_1_128	OK	0	0.568668	inf	#VALUE!	#NAME?	0.01105	0.0484128	yes
TraesCS3B02G294800	TraesCS3B02G294800	-	3B:473691568-473691859	8_6_128	10_1_128	OK	1.9972	0	#NAME?	#NAME?	#NAME?	0.00175	0.012257	yes
TraesCS3B02G319700	TraesCS3B02G319700	-	3B:515215009-515216614	8_6_128	10_1_128	OK	1.24303	0	#NAME?	#NAME?	#NAME?	5e-05	0.000707392	yes
TraesCS3B02G319800	TraesCS3B02G319800	-	3B:515475211-515476945	8_6_128	10_1_128	OK	1.97202	0	#NAME?	#NAME?	#NAME?	5e-05	0.000707392	yes
TraesCS3B02G319900	TraesCS3B02G319900	-	3B:516000403-516001870	8_6_128	10_1_128	OK	1.12429	0	#NAME?	#NAME?	#NAME?	5e-05	0.000707392	yes
TraesCS3B02G320000	TraesCS3B02G320000	-	3B:518912282-518913737	8_6_128	10_1_128	OK	1.38262	0	#NAME?	#NAME?	#NAME?	5e-05	0.000707392	yes
TraesCS3B02G340500	TraesCS3B02G340500	-	3B:547110394-547111880	8_6_128	10_1_128	OK	1.04597	0	#NAME?	#NAME?	#NAME?	5e-05	0.000707392	yes
TraesCS3B02G393400	TraesCS3B02G393400	-	3B:618861493-618861742	8_6_128	10_1_128	OK	3.5623	0	#NAME?	#NAME?	#NAME?	0.00045	0.0042861	yes
TraesCS3B02G411100	TraesCS3B02G411100	-	3B:647698730-647699526	8_6_128	10_1_128	OK	0	0.474865	inf	#VALUE!	#NAME?	5e-05	0.000707392	yes
TraesCS3B02G429200	TraesCS3B02G429200	-	3B:667778491-667779373	8_6_128	10_1_128	OK	0.823275	0	#NAME?	#NAME?	#NAME?	5e-05	0.000707392	yes
TraesCS3B02G469500	TraesCS3B02G469500	-	3B:716302179-716302434	8_6_128	10_1_128	OK	0	1.18799	inf	#VALUE!	#NAME?	0.0081	0.0386573	yes
TraesCS3B02G522000	TraesCS3B02G522000	-	3B:765059573-765061085	8_6_128	10_1_128	OK	0.440095	0	#NAME?	#NAME?	#NAME?	5e-05	0.000707392	yes
TraesCS3B02G529400	TraesCS3B02G529400	-	3B:771052969-771054568	8_6_128	10_1_128	OK	1.35245	0	#NAME?	#NAME?	#NAME?	5e-05	0.000707392	yes
TraesCS3B02G540200	TraesCS3B02G540200	-	3B:779306842-779307919	8_6_128	10_1_128	OK	0	0.570088	inf	#VALUE!	#NAME?	5e-05	0.000707392	yes
TraesCS3B02G554600	TraesCS3B02G554600	-	3B:788405722-788406175	8_6_128	10_1_128	OK	0	3.7698	inf	#VALUE!	#NAME?	5e-05	0.000707392	yes
TraesCS3B02G586200	TraesCS3B02G586200	-	3B:812721100-812722505	8_6_128	10_1_128	OK	0.658658	0	#NAME?	#NAME?	#NAME?	5e-05	0.000707392	yes
TraesCS3B02G586300	TraesCS3B02G586300	-	3B:812725828-812727275	8_6_128	10_1_128	OK	1.06235	0	#NAME?	#NAME?	#NAME?	5e-05	0.000707392	yes
TraesCS3B02G587200	TraesCS3B02G587200	-	3B:813902122-813903437	8_6_128	10_1_128	OK	0.479447	0	#NAME?	#NAME?	#NAME?	5e-05	0.000707392	yes
TraesCS3D02G005900	TraesCS3D02G005900	-	3D:2201393-2201804	8_6_128	10_1_128	OK	1.61016	0	#NAME?	#NAME?	#NAME?	0.00035	0.00352739	yes
TraesCS3D02G027700	TraesCS3D02G027700	-	3D:9441848-9443013	8_6_128	10_1_128	OK	0.740396	0	#NAME?	#NAME?	#NAME?	0.0006	0.00533516	yes
TraesCS3D02G031800	TraesCS3D02G031800	-	3D:11731895-11733355	8_6_128	10_1_128	OK	18.5182	0	#NAME?	#NAME?	#NAME?	5e-05	0.000707392	yes
TraesCS3D02G033700	TraesCS3D02G033700	-	3D:12420339-12420746	8_6_128	10_1_128	OK	1.62802	0	#NAME?	#NAME?	#NAME?	0.0004	0.00392242	yes
TraesCS3D02G035600	TraesCS3D02G035600	-	3D:12879232-12880124	8_6_128	10_1_128	OK	0.794824	0	#NAME?	#NAME?	#NAME?	5e-05	0.000707392	yes
TraesCS3D02G046300	TraesCS3D02G046300	-	3D:17556375-17557140	8_6_128	10_1_128	OK	0.490505	0	#NAME?	#NAME?	#NAME?	5e-05	0.000707392	yes
TraesCS3D02G144500	TraesCS3D02G144500	-	3D:107678183-107682447	8_6_128	10_1_128	OK	0	1.56954	inf	#VALUE!	#NAME?	5e-05	0.000707392	yes
TraesCS3D02G191300	TraesCS3D02G191300	-	3D:179948412-179949932	8_6_128	10_1_128	OK	1.28242	0	#NAME?	#NAME?	#NAME?	5e-05	0.000707392	yes
TraesCS3D02G265700	TraesCS3D02G265700	-	3D:368224753-368225920	8_6_128	10_1_128	OK	0	0.359375	inf	#VALUE!	#NAME?	0.0004	0.00392242	yes
TraesCS3D02G301100	TraesCS3D02G301100	-	3D:415646098-415647836	8_6_128	10_1_128	OK	0	0.421632	inf	#VALUE!	#NAME?	5e-05	0.000707392	yes
TraesCS3D02G311300	TraesCS3D02G311300	-	3D:426047189-426049402	8_6_128	10_1_128	OK	0	0.522718	inf	#VALUE!	#NAME?	5e-05	0.000707392	yes
TraesCS3D02G312600	TraesCS3D02G312600	-	3D:427056231-427056450	8_6_128	10_1_128	OK	2.11836	0	#NAME?	#NAME?	#NAME?	0.0078	0.0375962	yes
TraesCS3D02G380000	TraesCS3D02G380000	-	3D:496682612-496683592	8_6_128	10_1_128	OK	0	0.367188	inf	#VALUE!	#NAME?	0.00025	0.00269639	yes
TraesCS3D02G391100	TraesCS3D02G391100	-	3D:506061001-506061942	8_6_128	10_1_128	OK	3.23565	0	#NAME?	#NAME?	#NAME?	5e-05	0.000707392	yes
TraesCS3D02G493300	TraesCS3D02G493300	-	3D:586582321-586582621	8_6_128	10_1_128	OK	0	1.31594	inf	#VALUE!	#NAME?	0.0036	0.0211091	yes
TraesCS3D02G526000	TraesCS3D02G526000	-	3D:604967116-604968552	8_6_128	10_1_128	OK	0.690726	0	#NAME?	#NAME?	#NAME?	5e-05	0.000707392	yes
TraesCS3D02G545000	TraesCS3D02G545000	-	3D:614365902-614368974	8_6_128	10_1_128	OK	1.23923	0	#NAME?	#NAME?	#NAME?	5e-05	0.000707392	yes
TraesCS4A02G008000	TraesCS4A02G008000	-	4A:4847653-4848933	8_6_128	10_1_128	OK	0.54724	0	#NAME?	#NAME?	#NAME?	5e-05	0.000707392	yes
TraesCS4A02G069500	TraesCS4A02G069500	-	4A:67520498-67520690	8_6_128	10_1_128	OK	8.68844	0	#NAME?	#NAME?	#NAME?	0.00025	0.00269639	yes
TraesCS4A02G084000	TraesCS4A02G084000	-	4A:88458681-88459038	8_6_128	10_1_128	OK	0.377491	0	#NAME?	#NAME?	#NAME?	0.00175	0.012257	yes
TraesCS4A02G094200	TraesCS4A02G094200	-	4A:102387583-102388031	8_6_128	10_1_128	OK	8.85284	0	#NAME?	#NAME?	#NAME?	5e-05	0.000707392	yes
TraesCS4A02G147400	TraesCS4A02G147400	-	4A:263896922-263897375	8_6_128	10_1_128	OK	0	0.540818	inf	#VALUE!	#NAME?	0.0024	0.0155618	yes
TraesCS4A02G298900	TraesCS4A02G298900	-	4A:597714291-597715721	8_6_128	10_1_128	OK	0	0.542512	inf	#VALUE!	#NAME?	5e-05	0.000707392	yes
TraesCS4A02G326700	TraesCS4A02G326700	-	4A:613581282-613582998	8_6_128	10_1_128	OK	0.54371	0	#NAME?	#NAME?	#NAME?	5e-05	0.000707392	yes
TraesCS4A02G351500	TraesCS4A02G351500	-	4A:627352362-627352815	8_6_128	10_1_128	OK	0	1.17378	inf	#VALUE!	#NAME?	0.00075	0.00634736	yes
TraesCS4A02G384200	TraesCS4A02G384200	-	4A:661973721-661974054	8_6_128	10_1_128	OK	0	0.996151	inf	#VALUE!	#NAME?	0.0006	0.00533516	yes
TraesCS4A02G392400	TraesCS4A02G392400	-	4A:668323519-668324370	8_6_128	10_1_128	OK	0.449283	0	#NAME?	#NAME?	#NAME?	0.00055	0.0049883	yes
TraesCS4A02G400600	TraesCS4A02G400600	-	4A:674907091-674910162	8_6_128	10_1_128	OK	0	0.409026	inf	#VALUE!	#NAME?	5e-05	0.000707392	yes
TraesCS4A02G413400	TraesCS4A02G413400	-	4A:684589914-684604421	8_6_128	10_1_128	OK	0	0.365659	inf	#VALUE!	#NAME?	0.0001	0.00128038	yes
TraesCS4A02G422500	TraesCS4A02G422500	-	4A:692655479-692655758	8_6_128	10_1_128	OK	0	1.99278	inf	#VALUE!	#NAME?	0.00595	0.0307155	yes
TraesCS4A02G423900	TraesCS4A02G423900	-	4A:693783397-693785810	8_6_128	10_1_128	OK	0.648714	0	#NAME?	#NAME?	#NAME?	5e-05	0.000707392	yes
TraesCS4A02G437300	TraesCS4A02G437300	-	4A:707247718-707248556	8_6_128	10_1_128	OK	0.850473	0	#NAME?	#NAME?	#NAME?	0.0006	0.00533516	yes
TraesCS4A02G440100	TraesCS4A02G440100	-	4A:709114580-709117599	8_6_128	10_1_128	OK	0	0.49243	inf	#VALUE!	#NAME?	5e-05	0.000707392	yes
TraesCS4A02G473200	TraesCS4A02G473200	-	4A:733388561-733390031	8_6_128	10_1_128	OK	0	0.364081	inf	#VALUE!	#NAME?	0.0021	0.0140591	yes
TraesCS4A02G475300	TraesCS4A02G475300	-	4A:734287520-734289666	8_6_128	10_1_128	OK	0.490741	0	#NAME?	#NAME?	#NAME?	0.0005	0.00463467	yes
TraesCS4B02G000200	TraesCS4B02G000200	-	4B:230188-233429	8_6_128	10_1_128	OK	0.577268	0	#NAME?	#NAME?	#NAME?	5e-05	0.000707392	yes
TraesCS4B02G004300	TraesCS4B02G004300	-	4B:2775239-2776105	8_6_128	10_1_128	OK	0	1.11575	inf	#VALUE!	#NAME?	5e-05	0.000707392	yes
TraesCS4B02G024500	TraesCS4B02G024500	-	4B:17468420-17470153	8_6_128	10_1_128	OK	1.5201	0	#NAME?	#NAME?	#NAME?	5e-05	0.000707392	yes
TraesCS4B02G032600	TraesCS4B02G032600	-	4B:24398378-24403352	8_6_128	10_1_128	OK	0.959763	0	#NAME?	#NAME?	#NAME?	5e-05	0.000707392	yes
TraesCS4B02G035900	TraesCS4B02G035900	-	4B:26071513-26072384	8_6_128	10_1_128	OK	0.460549	0	#NAME?	#NAME?	#NAME?	0.0005	0.00463467	yes
TraesCS4B02G103800	TraesCS4B02G103800	-	4B:109920724-109923651	8_6_128	10_1_128	OK	0.83418	0	#NAME?	#NAME?	#NAME?	5e-05	0.000707392	yes
TraesCS4B02G110300	TraesCS4B02G110300	-	4B:123847054-123848467	8_6_128	10_1_128	OK	0.528809	0	#NAME?	#NAME?	#NAME?	0.0006	0.00533516	yes
TraesCS4B02G149800	TraesCS4B02G149800	-	4B:223386555-223387565	8_6_128	10_1_128	OK	0	0.852986	inf	#VALUE!	#NAME?	0.00935	0.0429912	yes
TraesCS4B02G170600	TraesCS4B02G170600	-	4B:373780207-373786616	8_6_128	10_1_128	OK	2.14787	0	#NAME?	#NAME?	#NAME?	5e-05	0.000707392	yes
TraesCS4B02G313300	TraesCS4B02G313300	-	4B:603144551-603144977	8_6_128	10_1_128	OK	1.35859	0	#NAME?	#NAME?	#NAME?	0.00015	0.00179774	yes
TraesCS4B02G353400	TraesCS4B02G353400	-	4B:645084112-645084496	8_6_128	10_1_128	OK	0	0.868387	inf	#VALUE!	#NAME?	0.0013	0.00977836	yes
TraesCS4B02G369300	TraesCS4B02G369300	-	4B:654924852-654925540	8_6_128	10_1_128	OK	1.88356	0	#NAME?	#NAME?	#NAME?	5e-05	0.000707392	yes
TraesCS4B02G380600	TraesCS4B02G380600	-	4B:660683395-660684953	8_6_128	10_1_128	OK	0	0.419456	inf	#VALUE!	#NAME?	5e-05	0.000707392	yes
TraesCS4B02G383700	TraesCS4B02G383700	-	4B:663102553-663106891	8_6_128	10_1_128	OK	0.500332	0	#NAME?	#NAME?	#NAME?	5e-05	0.000707392	yes
TraesCS4B02G390000	TraesCS4B02G390000	-	4B:666331640-666332396	8_6_128	10_1_128	OK	2.58931	0	#NAME?	#NAME?	#NAME?	5e-05	0.000707392	yes
TraesCS4B02G390200	TraesCS4B02G390200	-	4B:666410612-666412113	8_6_128	10_1_128	OK	1.235	0	#NAME?	#NAME?	#NAME?	5e-05	0.000707392	yes
TraesCS4D02G014900	TraesCS4D02G014900	-	4D:6663819-6664131	8_6_128	10_1_128	OK	0	2.82328	inf	#VALUE!	#NAME?	5e-05	0.000707392	yes
TraesCS4D02G030400	TraesCS4D02G030400	-	4D:13838976-13840597	8_6_128	10_1_128	OK	0.532391	0	#NAME?	#NAME?	#NAME?	5e-05	0.000707392	yes
TraesCS4D02G139300	TraesCS4D02G139300	-	4D:123544410-123544665	8_6_128	10_1_128	OK	1.03409	0	#NAME?	#NAME?	#NAME?	0.00735	0.0360007	yes
TraesCS4D02G140400	TraesCS4D02G140400	-	4D:123720142-123720537	8_6_128	10_1_128	OK	0.739877	0	#NAME?	#NAME?	#NAME?	0.002	0.013541	yes
TraesCS4D02G271300	TraesCS4D02G271300	-	4D:441900868-441902067	8_6_128	10_1_128	OK	0	0.407418	inf	#VALUE!	#NAME?	0.00015	0.00179774	yes
TraesCS4D02G359300	TraesCS4D02G359300	-	4D:506746642-506747502	8_6_128	10_1_128	OK	0	0.406647	inf	#VALUE!	#NAME?	0.0001	0.00128038	yes
TraesCS5A02G065500	TraesCS5A02G065500	-	5A:71397157-71398871	8_6_128	10_1_128	OK	0	0.385471	inf	#VALUE!	#NAME?	5e-05	0.000707392	yes
TraesCS5A02G070600	TraesCS5A02G070600	-	5A:79152530-79153256	8_6_128	10_1_128	OK	0	0.468438	inf	#VALUE!	#NAME?	0.00615	0.0314461	yes
TraesCS5A02G127200	TraesCS5A02G127200	-	5A:283013346-283014303	8_6_128	10_1_128	OK	0	0.51151	inf	#VALUE!	#NAME?	0.0001	0.00128038	yes
TraesCS5A02G166600	TraesCS5A02G166600	-	5A:355468072-355471822	8_6_128	10_1_128	OK	0.765136	0	#NAME?	#NAME?	#NAME?	5e-05	0.000707392	yes
TraesCS5A02G187600	TraesCS5A02G187600	-	5A:389159557-389163387	8_6_128	10_1_128	OK	3.8599	0	#NAME?	#NAME?	#NAME?	5e-05	0.000707392	yes
TraesCS5A02G216300	TraesCS5A02G216300	-	5A:433009340-433009541	8_6_128	10_1_128	OK	0	2.98152	inf	#VALUE!	#NAME?	0.0054	0.0285693	yes
TraesCS5A02G231000	TraesCS5A02G231000	-	5A:446425426-446425840	8_6_128	10_1_128	OK	0	0.502355	inf	#VALUE!	#NAME?	0.0066	0.0331805	yes
TraesCS5A02G236200	TraesCS5A02G236200	-	5A:451740244-451742996	8_6_128	10_1_128	OK	1.70172	0	#NAME?	#NAME?	#NAME?	5e-05	0.000707392	yes
TraesCS5A02G279900	TraesCS5A02G279900	-	5A:489494520-489499027	8_6_128	10_1_128	OK	5.15851	0	#NAME?	#NAME?	#NAME?	5e-05	0.000707392	yes
TraesCS5A02G287700	TraesCS5A02G287700	-	5A:495395884-495396796	8_6_128	10_1_128	OK	0	0.393729	inf	#VALUE!	#NAME?	0.00075	0.00634736	yes
TraesCS5A02G338600	TraesCS5A02G338600	-	5A:546344835-546346161	8_6_128	10_1_128	OK	0.871502	0	#NAME?	#NAME?	#NAME?	5e-05	0.000707392	yes
TraesCS5A02G362400	TraesCS5A02G362400	-	5A:563440487-563442023	8_6_128	10_1_128	OK	0	1.1203	inf	#VALUE!	#NAME?	5e-05	0.000707392	yes
TraesCS5A02G470500	TraesCS5A02G470500	-	5A:647360962-647367294	8_6_128	10_1_128	OK	0.865561	0	#NAME?	#NAME?	#NAME?	5e-05	0.000707392	yes
TraesCS5A02G487700	TraesCS5A02G487700	-	5A:657756832-657758161	8_6_128	10_1_128	OK	0	0.532504	inf	#VALUE!	#NAME?	5e-05	0.000707392	yes
TraesCS5A02G492600	TraesCS5A02G492600	-	5A:661666661-661667087	8_6_128	10_1_128	OK	0	0.803652	inf	#VALUE!	#NAME?	0.00405	0.0231154	yes
TraesCS5A02G506900	TraesCS5A02G506900	-	5A:671551270-671552788	8_6_128	10_1_128	OK	0	0.474993	inf	#VALUE!	#NAME?	5e-05	0.000707392	yes
TraesCS5A02G532400	TraesCS5A02G532400	-	5A:689955322-689957793	8_6_128	10_1_128	OK	2.58658	0	#NAME?	#NAME?	#NAME?	5e-05	0.000707392	yes
TraesCS5A02G546900	TraesCS5A02G546900	-	5A:700785234-700786681	8_6_128	10_1_128	OK	0	1.02111	inf	#VALUE!	#NAME?	5e-05	0.000707392	yes
TraesCS5B02G007100	TraesCS5B02G007100	-	5B:8342581-8344606	8_6_128	10_1_128	OK	1.19961	0	#NAME?	#NAME?	#NAME?	5e-05	0.000707392	yes
TraesCS5B02G015500	TraesCS5B02G015500	-	5B:15004985-15005894	8_6_128	10_1_128	OK	6.10573	0	#NAME?	#NAME?	#NAME?	5e-05	0.000707392	yes
TraesCS5B02G050900	TraesCS5B02G050900	-	5B:55533905-55534323	8_6_128	10_1_128	OK	0	1.02523	inf	#VALUE!	#NAME?	0.00925	0.0426699	yes
TraesCS5B02G137100	TraesCS5B02G137100	-	5B:256915260-256917263	8_6_128	10_1_128	OK	0	0.381094	inf	#VALUE!	#NAME?	5e-05	0.000707392	yes
TraesCS5B02G256000	TraesCS5B02G256000	-	5B:438795320-438797126	8_6_128	10_1_128	OK	0	0.617382	inf	#VALUE!	#NAME?	5e-05	0.000707392	yes
TraesCS5B02G307100	TraesCS5B02G307100	-	5B:490610909-490612063	8_6_128	10_1_128	OK	0	0.496945	inf	#VALUE!	#NAME?	5e-05	0.000707392	yes
TraesCS5B02G311700	TraesCS5B02G311700	-	5B:493285960-493286623	8_6_128	10_1_128	OK	1.55175	0	#NAME?	#NAME?	#NAME?	5e-05	0.000707392	yes
TraesCS5B02G333200	TraesCS5B02G333200	-	5B:517215786-517216320	8_6_128	10_1_128	OK	0	0.495455	inf	#VALUE!	#NAME?	0.0068	0.0339509	yes
TraesCS5B02G392700	TraesCS5B02G392700	-	5B:571321732-571322092	8_6_128	10_1_128	OK	0	0.904812	inf	#VALUE!	#NAME?	0.00785	0.0377683	yes
TraesCS5B02G442700	TraesCS5B02G442700	-	5B:615741710-615742268	8_6_128	10_1_128	OK	3.31554	0	#NAME?	#NAME?	#NAME?	5e-05	0.000707392	yes
TraesCS5B02G528000	TraesCS5B02G528000	-	5B:686841670-686842617	8_6_128	10_1_128	OK	0.493422	0	#NAME?	#NAME?	#NAME?	0.00035	0.00352739	yes
TraesCS5B02G536700	TraesCS5B02G536700	-	5B:692678493-692679887	8_6_128	10_1_128	OK	0	0.431403	inf	#VALUE!	#NAME?	5e-05	0.000707392	yes
TraesCS5B02G551200	TraesCS5B02G551200	-	5B:702556679-702558043	8_6_128	10_1_128	OK	0.460874	0	#NAME?	#NAME?	#NAME?	5e-05	0.000707392	yes
TraesCS5D02G004700	TraesCS5D02G004700	-	5D:3659253-3660822	8_6_128	10_1_128	OK	0	0.423904	inf	#VALUE!	#NAME?	5e-05	0.000707392	yes
TraesCS5D02G012100	TraesCS5D02G012100	-	5D:6479892-6480768	8_6_128	10_1_128	OK	0	0.362953	inf	#VALUE!	#NAME?	5e-05	0.000707392	yes
TraesCS5D02G048100	TraesCS5D02G048100	-	5D:46039929-46056041	8_6_128	10_1_128	OK	0	0.468826	inf	#VALUE!	#NAME?	5e-05	0.000707392	yes
TraesCS5D02G062200	TraesCS5D02G062200	-	5D:58226913-58230221	8_6_128	10_1_128	OK	0	0.346638	inf	#VALUE!	#NAME?	5e-05	0.000707392	yes
TraesCS5D02G115100	TraesCS5D02G115100	-	5D:134795993-134796875	8_6_128	10_1_128	OK	0	0.375132	inf	#VALUE!	#NAME?	0.00595	0.0307155	yes
TraesCS5D02G151600	TraesCS5D02G151600	-	5D:240841583-240842159	8_6_128	10_1_128	OK	0	0.661553	inf	#VALUE!	#NAME?	0.01105	0.0484128	yes
TraesCS5D02G210300	TraesCS5D02G210300	-	5D:318807535-318816082	8_6_128	10_1_128	OK	0	0.367627	inf	#VALUE!	#NAME?	5e-05	0.000707392	yes
TraesCS5D02G227300	TraesCS5D02G227300	-	5D:335060768-335061700	8_6_128	10_1_128	OK	0	0.33464	inf	#VALUE!	#NAME?	0.004	0.0228885	yes
TraesCS5D02G234400	TraesCS5D02G234400	-	5D:341578534-341579368	8_6_128	10_1_128	OK	0.814916	0	#NAME?	#NAME?	#NAME?	0.0006	0.00533516	yes
TraesCS5D02G345500	TraesCS5D02G345500	-	5D:432404370-432404589	8_6_128	10_1_128	OK	0	1.34936	inf	#VALUE!	#NAME?	0.0025	0.0160455	yes
TraesCS5D02G371400	TraesCS5D02G371400	-	5D:445732536-445735966	8_6_128	10_1_128	OK	0	0.365176	inf	#VALUE!	#NAME?	5e-05	0.000707392	yes
TraesCS5D02G446900	TraesCS5D02G446900	-	5D:496978544-496979616	8_6_128	10_1_128	OK	0.323922	0	#NAME?	#NAME?	#NAME?	5e-05	0.000707392	yes
TraesCS5D02G473700	TraesCS5D02G473700	-	5D:513721686-513722271	8_6_128	10_1_128	OK	0	0.553373	inf	#VALUE!	#NAME?	0.00365	0.0213205	yes
TraesCS5D02G482700	TraesCS5D02G482700	-	5D:519910475-519911072	8_6_128	10_1_128	OK	1.82368	0	#NAME?	#NAME?	#NAME?	0.0002	0.00226387	yes
TraesCS5D02G495300	TraesCS5D02G495300	-	5D:526824391-526824943	8_6_128	10_1_128	OK	1.36235	0	#NAME?	#NAME?	#NAME?	0.0004	0.00392242	yes
TraesCS5D02G513100	TraesCS5D02G513100	-	5D:537221654-537225469	8_6_128	10_1_128	OK	5.58188	0	#NAME?	#NAME?	#NAME?	5e-05	0.000707392	yes
TraesCS5D02G538000	TraesCS5D02G538000	-	5D:550400968-550402526	8_6_128	10_1_128	OK	0.906839	0	#NAME?	#NAME?	#NAME?	5e-05	0.000707392	yes
TraesCS5D02G546500	TraesCS5D02G546500	-	5D:555049089-555049407	8_6_128	10_1_128	OK	0	0.800996	inf	#VALUE!	#NAME?	0.00045	0.0042861	yes
TraesCS6A02G002800	TraesCS6A02G002800	-	6A:1056979-1057585	8_6_128	10_1_128	OK	0.745583	0	#NAME?	#NAME?	#NAME?	0.00015	0.00179774	yes
TraesCS6A02G012500	TraesCS6A02G012500	-	6A:5856593-5857535	8_6_128	10_1_128	OK	0	0.56345	inf	#VALUE!	#NAME?	0.00015	0.00179774	yes
TraesCS6A02G039700	TraesCS6A02G039700	-	6A:20506870-20507713	8_6_128	10_1_128	OK	1.05029	0	#NAME?	#NAME?	#NAME?	5e-05	0.000707392	yes
TraesCS6A02G043000	TraesCS6A02G043000	-	6A:22555236-22556810	8_6_128	10_1_128	OK	0	0.471283	inf	#VALUE!	#NAME?	0.0001	0.00128038	yes
TraesCS6A02G100000	TraesCS6A02G100000	-	6A:67484286-67489801	8_6_128	10_1_128	OK	0	0.606433	inf	#VALUE!	#NAME?	5e-05	0.000707392	yes
TraesCS6A02G103300	TraesCS6A02G103300	-	6A:72440419-72441079	8_6_128	10_1_128	OK	3.89093	0	#NAME?	#NAME?	#NAME?	5e-05	0.000707392	yes
TraesCS6A02G120500	TraesCS6A02G120500	-	6A:91976471-91978412	8_6_128	10_1_128	OK	2.61735	0	#NAME?	#NAME?	#NAME?	5e-05	0.000707392	yes
TraesCS6A02G120800	TraesCS6A02G120800	-	6A:92852990-92853733	8_6_128	10_1_128	OK	0	0.390419	inf	#VALUE!	#NAME?	0.0005	0.00463467	yes
TraesCS6A02G145400	TraesCS6A02G145400	-	6A:123521872-123522456	8_6_128	10_1_128	OK	0	0.90575	inf	#VALUE!	#NAME?	0.00035	0.00352739	yes
TraesCS6A02G175900	TraesCS6A02G175900	-	6A:191662893-191663622	8_6_128	10_1_128	OK	0	0.559112	inf	#VALUE!	#NAME?	0.0005	0.00463467	yes
TraesCS6A02G215300	TraesCS6A02G215300	-	6A:396288718-396289264	8_6_128	10_1_128	OK	5.70325	0	#NAME?	#NAME?	#NAME?	5e-05	0.000707392	yes
TraesCS6A02G235400	TraesCS6A02G235400	-	6A:445253300-445254138	8_6_128	10_1_128	OK	0.404783	0	#NAME?	#NAME?	#NAME?	0.0002	0.00226387	yes
TraesCS6A02G303400	TraesCS6A02G303400	-	6A:536575911-536576637	8_6_128	10_1_128	OK	1.68732	0	#NAME?	#NAME?	#NAME?	5e-05	0.000707392	yes
TraesCS6A02G308700	TraesCS6A02G308700	-	6A:543931162-543931699	8_6_128	10_1_128	OK	0	2.10567	inf	#VALUE!	#NAME?	5e-05	0.000707392	yes
TraesCS6A02G373700	TraesCS6A02G373700	-	6A:596889128-596890289	8_6_128	10_1_128	OK	0.514483	0	#NAME?	#NAME?	#NAME?	0.00245	0.0157996	yes
TraesCS6A02G382200	TraesCS6A02G382200	-	6A:601263752-601264724	8_6_128	10_1_128	OK	1.06739	0	#NAME?	#NAME?	#NAME?	0.00025	0.00269639	yes
TraesCS6B02G132400	TraesCS6B02G132400	-	6B:129296511-129297167	8_6_128	10_1_128	OK	7.37749	0	#NAME?	#NAME?	#NAME?	5e-05	0.000707392	yes
TraesCS6B02G149200	TraesCS6B02G149200	-	6B:150151625-150151922	8_6_128	10_1_128	OK	0	0.830688	inf	#VALUE!	#NAME?	0.0103	0.0460437	yes
TraesCS6B02G166500	TraesCS6B02G166500	-	6B:173580571-173580946	8_6_128	10_1_128	OK	2.01779	0	#NAME?	#NAME?	#NAME?	0.00135	0.0100645	yes
TraesCS6B02G203600	TraesCS6B02G203600	-	6B:250131935-250132906	8_6_128	10_1_128	OK	2.46658	0	#NAME?	#NAME?	#NAME?	5e-05	0.000707392	yes
TraesCS6B02G224700	TraesCS6B02G224700	-	6B:343111113-343111929	8_6_128	10_1_128	OK	2.17208	0	#NAME?	#NAME?	#NAME?	5e-05	0.000707392	yes
TraesCS6B02G272200	TraesCS6B02G272200	-	6B:491604371-491604755	8_6_128	10_1_128	OK	0	0.82055	inf	#VALUE!	#NAME?	0.00165	0.0117277	yes
TraesCS6B02G273000	TraesCS6B02G273000	-	6B:492494240-492495239	8_6_128	10_1_128	OK	0	0.472559	inf	#VALUE!	#NAME?	0.0002	0.00226387	yes
TraesCS6B02G284300	TraesCS6B02G284300	-	6B:512447115-512448413	8_6_128	10_1_128	OK	0	0.727036	inf	#VALUE!	#NAME?	5e-05	0.000707392	yes
TraesCS6B02G317000	TraesCS6B02G317000	-	6B:564720299-564720784	8_6_128	10_1_128	OK	0	0.425725	inf	#VALUE!	#NAME?	0.00635	0.0322023	yes
TraesCS6B02G318500	TraesCS6B02G318500	-	6B:566304818-566306252	8_6_128	10_1_128	OK	0	0.373561	inf	#VALUE!	#NAME?	5e-05	0.000707392	yes
TraesCS6B02G346000	TraesCS6B02G346000	-	6B:609854032-609855241	8_6_128	10_1_128	OK	0	0.574392	inf	#VALUE!	#NAME?	5e-05	0.000707392	yes
TraesCS6B02G359000	TraesCS6B02G359000	-	6B:630504674-630504998	8_6_128	10_1_128	OK	0	2.16678	inf	#VALUE!	#NAME?	5e-05	0.000707392	yes
TraesCS6B02G389400	TraesCS6B02G389400	-	6B:664256174-664267824	8_6_128	10_1_128	OK	3.55311	0	#NAME?	#NAME?	#NAME?	5e-05	0.000707392	yes
TraesCS6B02G422100	TraesCS6B02G422100	-	6B:692574396-692575472	8_6_128	10_1_128	OK	0.996408	0	#NAME?	#NAME?	#NAME?	5e-05	0.000707392	yes
TraesCS6B02G431100	TraesCS6B02G431100	-	6B:699017844-699018714	8_6_128	10_1_128	OK	0	0.369928	inf	#VALUE!	#NAME?	0.0018	0.0124882	yes
TraesCS6B02G435900	TraesCS6B02G435900	-	6B:703447900-703448899	8_6_128	10_1_128	OK	0.373912	0	#NAME?	#NAME?	#NAME?	5e-05	0.000707392	yes
TraesCS6B02G451400	TraesCS6B02G451400	-	6B:710147769-710148556	8_6_128	10_1_128	OK	0	1.76011	inf	#VALUE!	#NAME?	0.00245	0.0157996	yes
TraesCS6D02G010300	TraesCS6D02G010300	-	6D:3926180-3927525	8_6_128	10_1_128	OK	1.2709	0	#NAME?	#NAME?	#NAME?	5e-05	0.000707392	yes
TraesCS6D02G011900	TraesCS6D02G011900	-	6D:4677192-4678250	8_6_128	10_1_128	OK	0.351642	0	#NAME?	#NAME?	#NAME?	5e-05	0.000707392	yes
TraesCS6D02G031400	TraesCS6D02G031400	-	6D:13097022-13101588	8_6_128	10_1_128	OK	0.349271	0	#NAME?	#NAME?	#NAME?	5e-05	0.000707392	yes
TraesCS6D02G103700	TraesCS6D02G103700	-	6D:67403608-67404098	8_6_128	10_1_128	OK	0	0.598873	inf	#VALUE!	#NAME?	0.00675	0.0337564	yes
TraesCS6D02G148800	TraesCS6D02G148800	-	6D:122517545-122520059	8_6_128	10_1_128	OK	0	0.493924	inf	#VALUE!	#NAME?	5e-05	0.000707392	yes
TraesCS6D02G164100	TraesCS6D02G164100	-	6D:143375496-143378990	8_6_128	10_1_128	OK	0.833254	0	#NAME?	#NAME?	#NAME?	5e-05	0.000707392	yes
TraesCS6D02G176500	TraesCS6D02G176500	-	6D:172739870-172740110	8_6_128	10_1_128	OK	1.52683	0	#NAME?	#NAME?	#NAME?	0.00195	0.013283	yes
TraesCS6D02G190400	TraesCS6D02G190400	-	6D:263043540-263044642	8_6_128	10_1_128	OK	0	0.384594	inf	#VALUE!	#NAME?	0.0018	0.0124882	yes
TraesCS6D02G204100	TraesCS6D02G204100	-	6D:289218831-289219836	8_6_128	10_1_128	OK	1.23755	0	#NAME?	#NAME?	#NAME?	0.0004	0.00392242	yes
TraesCS6D02G220700	TraesCS6D02G220700	-	6D:311300744-311301293	8_6_128	10_1_128	OK	0	0.60267	inf	#VALUE!	#NAME?	0.00115	0.0089061	yes
TraesCS6D02G228500	TraesCS6D02G228500	-	6D:319370104-319370824	8_6_128	10_1_128	OK	0.282773	0	#NAME?	#NAME?	#NAME?	0.00025	0.00269639	yes
TraesCS6D02G302600	TraesCS6D02G302600	-	6D:411672304-411674023	8_6_128	10_1_128	OK	0	0.380365	inf	#VALUE!	#NAME?	5e-05	0.000707392	yes
TraesCS6D02G323900	TraesCS6D02G323900	-	6D:430401588-430403619	8_6_128	10_1_128	OK	0	0.382207	inf	#VALUE!	#NAME?	5e-05	0.000707392	yes
TraesCS6D02G370100	TraesCS6D02G370100	-	6D:456431935-456433533	8_6_128	10_1_128	OK	0.958076	0	#NAME?	#NAME?	#NAME?	5e-05	0.000707392	yes
TraesCS7A02G017200	TraesCS7A02G017200	-	7A:7511276-7514600	8_6_128	10_1_128	OK	0.993839	0	#NAME?	#NAME?	#NAME?	5e-05	0.000707392	yes
TraesCS7A02G084500	TraesCS7A02G084500	-	7A:49057302-49057860	8_6_128	10_1_128	OK	0	0.435337	inf	#VALUE!	#NAME?	0.00635	0.0322023	yes
TraesCS7A02G097600	TraesCS7A02G097600	-	7A:60094656-60095175	8_6_128	10_1_128	OK	0.362993	0	#NAME?	#NAME?	#NAME?	0.0004	0.00392242	yes
TraesCS7A02G125200	TraesCS7A02G125200	-	7A:80706228-80707758	8_6_128	10_1_128	OK	0	0.374121	inf	#VALUE!	#NAME?	5e-05	0.000707392	yes
TraesCS7A02G127000	TraesCS7A02G127000	-	7A:81637655-81639125	8_6_128	10_1_128	OK	0.968876	0	#NAME?	#NAME?	#NAME?	0.00225	0.0148275	yes
TraesCS7A02G207800	TraesCS7A02G207800	-	7A:170585180-170585716	8_6_128	10_1_128	OK	0	0.506411	inf	#VALUE!	#NAME?	0.00275	0.0172386	yes
TraesCS7A02G233100	TraesCS7A02G233100	-	7A:204667921-204668176	8_6_128	10_1_128	OK	2.31132	0	#NAME?	#NAME?	#NAME?	5e-05	0.000707392	yes
TraesCS7A02G277800	TraesCS7A02G277800	-	7A:292782286-292782577	8_6_128	10_1_128	OK	2.2917	0	#NAME?	#NAME?	#NAME?	5e-05	0.000707392	yes
TraesCS7A02G288600	TraesCS7A02G288600	-	7A:347384183-347384658	8_6_128	10_1_128	OK	0.48138	0	#NAME?	#NAME?	#NAME?	0.0014	0.0103536	yes
TraesCS7A02G323100	TraesCS7A02G323100	-	7A:469984180-469984678	8_6_128	10_1_128	OK	0	0.433165	inf	#VALUE!	#NAME?	0.0011	0.00860491	yes
TraesCS7A02G327400	TraesCS7A02G327400	-	7A:475804357-475804990	8_6_128	10_1_128	OK	2.08741	0	#NAME?	#NAME?	#NAME?	0.00035	0.00352739	yes
TraesCS7A02G331600	TraesCS7A02G331600	-	7A:484597953-484598241	8_6_128	10_1_128	OK	0	0.535049	inf	#VALUE!	#NAME?	0.00895	0.0416598	yes
TraesCS7A02G440600	TraesCS7A02G440600	-	7A:634976599-634977033	8_6_128	10_1_128	OK	0	0.796788	inf	#VALUE!	#NAME?	0.0034	0.0202097	yes
TraesCS7A02G515300	TraesCS7A02G515300	-	7A:700980262-700981920	8_6_128	10_1_128	OK	2.01653	0	#NAME?	#NAME?	#NAME?	5e-05	0.000707392	yes
TraesCS7B02G008600	TraesCS7B02G008600	-	7B:5215472-5220053	8_6_128	10_1_128	OK	0.236141	0	#NAME?	#NAME?	#NAME?	5e-05	0.000707392	yes
TraesCS7B02G024000	TraesCS7B02G024000	-	7B:22892817-22894168	8_6_128	10_1_128	OK	0.429825	0	#NAME?	#NAME?	#NAME?	5e-05	0.000707392	yes
TraesCS7B02G024400	TraesCS7B02G024400	-	7B:23410986-23412625	8_6_128	10_1_128	OK	0	1.77549	inf	#VALUE!	#NAME?	5e-05	0.000707392	yes
TraesCS7B02G050300	TraesCS7B02G050300	-	7B:51764859-51765618	8_6_128	10_1_128	OK	8.77248	0	#NAME?	#NAME?	#NAME?	5e-05	0.000707392	yes
TraesCS7B02G070400	TraesCS7B02G070400	-	7B:77430166-77432792	8_6_128	10_1_128	OK	0	0.818968	inf	#VALUE!	#NAME?	0.0001	0.00128038	yes
TraesCS7B02G084800	TraesCS7B02G084800	-	7B:96599991-96600258	8_6_128	10_1_128	OK	0	3.8676	inf	#VALUE!	#NAME?	5e-05	0.000707392	yes
TraesCS7B02G096500	TraesCS7B02G096500	-	7B:111322242-111325698	8_6_128	10_1_128	OK	0	0.43908	inf	#VALUE!	#NAME?	0.0002	0.00226387	yes
TraesCS7B02G105100	TraesCS7B02G105100	-	7B:121242520-121243386	8_6_128	10_1_128	OK	3.5875	0	#NAME?	#NAME?	#NAME?	5e-05	0.000707392	yes
TraesCS7B02G203200	TraesCS7B02G203200	-	7B:372711021-372712152	8_6_128	10_1_128	OK	0.583783	0	#NAME?	#NAME?	#NAME?	0.00065	0.00568491	yes
TraesCS7B02G212600	TraesCS7B02G212600	-	7B:388611835-388612099	8_6_128	10_1_128	OK	0	1.50119	inf	#VALUE!	#NAME?	0.00015	0.00179774	yes
TraesCS7B02G236600	TraesCS7B02G236600	-	7B:440813813-440814532	8_6_128	10_1_128	OK	1.27314	0	#NAME?	#NAME?	#NAME?	0.00045	0.0042861	yes
TraesCS7B02G243100	TraesCS7B02G243100	-	7B:451298059-451299276	8_6_128	10_1_128	OK	1.45851	0	#NAME?	#NAME?	#NAME?	5e-05	0.000707392	yes
TraesCS7B02G318500	TraesCS7B02G318500	-	7B:568496777-568497960	8_6_128	10_1_128	OK	1.13447	0	#NAME?	#NAME?	#NAME?	5e-05	0.000707392	yes
TraesCS7B02G332900	TraesCS7B02G332900	-	7B:588285946-588286903	8_6_128	10_1_128	OK	0	0.375124	inf	#VALUE!	#NAME?	5e-05	0.000707392	yes
TraesCS7B02G333300	TraesCS7B02G333300	-	7B:588501725-588502346	8_6_128	10_1_128	OK	0	0.704574	inf	#VALUE!	#NAME?	0.011	0.0482957	yes
TraesCS7B02G344200	TraesCS7B02G344200	-	7B:600459334-600459937	8_6_128	10_1_128	OK	0.747121	0	#NAME?	#NAME?	#NAME?	0.00035	0.00352739	yes
TraesCS7B02G366200	TraesCS7B02G366200	-	7B:630107196-630110084	8_6_128	10_1_128	OK	1.05605	0	#NAME?	#NAME?	#NAME?	5e-05	0.000707392	yes
TraesCS7B02G415500	TraesCS7B02G415500	-	7B:683107283-683107919	8_6_128	10_1_128	OK	0	0.405916	inf	#VALUE!	#NAME?	0.00785	0.0377683	yes
TraesCS7B02G417700	TraesCS7B02G417700	-	7B:685478266-685479217	8_6_128	10_1_128	OK	5.18532	0	#NAME?	#NAME?	#NAME?	5e-05	0.000707392	yes
TraesCS7B02G446400	TraesCS7B02G446400	-	7B:709520208-709522006	8_6_128	10_1_128	OK	0.709322	0	#NAME?	#NAME?	#NAME?	5e-05	0.000707392	yes
TraesCS7B02G446500	TraesCS7B02G446500	-	7B:709522166-709526472	8_6_128	10_1_128	OK	1.61832	0	#NAME?	#NAME?	#NAME?	5e-05	0.000707392	yes
TraesCS7B02G452700	TraesCS7B02G452700	-	7B:714314919-714317444	8_6_128	10_1_128	OK	0.786726	0	#NAME?	#NAME?	#NAME?	5e-05	0.000707392	yes
TraesCS7B02G478400	TraesCS7B02G478400	-	7B:733595905-733597577	8_6_128	10_1_128	OK	0.579197	0	#NAME?	#NAME?	#NAME?	5e-05	0.000707392	yes
TraesCS7B02G478500	TraesCS7B02G478500	-	7B:733609030-733610906	8_6_128	10_1_128	OK	0.324703	0	#NAME?	#NAME?	#NAME?	5e-05	0.000707392	yes
TraesCS7B02G479700	TraesCS7B02G479700	-	7B:734058284-734060696	8_6_128	10_1_128	OK	0	0.368573	inf	#VALUE!	#NAME?	5e-05	0.000707392	yes
TraesCS7B02G481100	TraesCS7B02G481100	-	7B:734430193-734431162	8_6_128	10_1_128	OK	0	0.704686	inf	#VALUE!	#NAME?	5e-05	0.000707392	yes
TraesCS7B02G492700	TraesCS7B02G492700	-	7B:744604477-744605419	8_6_128	10_1_128	OK	1.64907	0	#NAME?	#NAME?	#NAME?	5e-05	0.000707392	yes
TraesCS7B02G499300	TraesCS7B02G499300	-	7B:749559255-749560042	8_6_128	10_1_128	OK	0	0.327761	inf	#VALUE!	#NAME?	5e-05	0.000707392	yes
TraesCS7D02G009500	TraesCS7D02G009500	-	7D:4628882-4629524	8_6_128	10_1_128	OK	0	0.579845	inf	#VALUE!	#NAME?	5e-05	0.000707392	yes
TraesCS7D02G086500	TraesCS7D02G086500	-	7D:53268298-53269912	8_6_128	10_1_128	OK	0	2.98354	inf	#VALUE!	#NAME?	0.0109	0.0479836	yes
TraesCS7D02G099600	TraesCS7D02G099600	-	7D:59873069-59873910	8_6_128	10_1_128	OK	0.967121	0	#NAME?	#NAME?	#NAME?	5e-05	0.000707392	yes
TraesCS7D02G131600	TraesCS7D02G131600	-	7D:83455282-83456324	8_6_128	10_1_128	OK	4.25528	0	#NAME?	#NAME?	#NAME?	5e-05	0.000707392	yes
TraesCS7D02G134500	TraesCS7D02G134500	-	7D:85931233-85931947	8_6_128	10_1_128	OK	0.789951	0	#NAME?	#NAME?	#NAME?	0.00065	0.00568491	yes
TraesCS7D02G170800	TraesCS7D02G170800	-	7D:123162647-123163855	8_6_128	10_1_128	OK	0	0.531102	inf	#VALUE!	#NAME?	0.0001	0.00128038	yes
TraesCS7D02G178000	TraesCS7D02G178000	-	7D:131268737-131269964	8_6_128	10_1_128	OK	0	0.447466	inf	#VALUE!	#NAME?	0.0011	0.00860491	yes
TraesCS7D02G180900	TraesCS7D02G180900	-	7D:134443249-134443938	8_6_128	10_1_128	OK	0	2.2386	inf	#VALUE!	#NAME?	5e-05	0.000707392	yes
TraesCS7D02G187900	TraesCS7D02G187900	-	7D:140320381-140321590	8_6_128	10_1_128	OK	0.404972	0	#NAME?	#NAME?	#NAME?	5e-05	0.000707392	yes
TraesCS7D02G188000	TraesCS7D02G188000	-	7D:140327086-140329087	8_6_128	10_1_128	OK	1.04736	0	#NAME?	#NAME?	#NAME?	5e-05	0.000707392	yes
TraesCS7D02G225600	TraesCS7D02G225600	-	7D:185219848-185222567	8_6_128	10_1_128	OK	0	0.37124	inf	#VALUE!	#NAME?	5e-05	0.000707392	yes
TraesCS7D02G325600	TraesCS7D02G325600	-	7D:416021810-416022835	8_6_128	10_1_128	OK	0	0.371498	inf	#VALUE!	#NAME?	0.0004	0.00392242	yes
TraesCS7D02G367200	TraesCS7D02G367200	-	7D:475156262-475157313	8_6_128	10_1_128	OK	0	0.392705	inf	#VALUE!	#NAME?	5e-05	0.000707392	yes
TraesCS7D02G369700	TraesCS7D02G369700	-	7D:478370056-478371603	8_6_128	10_1_128	OK	0.93828	0	#NAME?	#NAME?	#NAME?	5e-05	0.000707392	yes
TraesCS7D02G375700	TraesCS7D02G375700	-	7D:486056770-486062383	8_6_128	10_1_128	OK	1.68844	0	#NAME?	#NAME?	#NAME?	5e-05	0.000707392	yes
TraesCS7D02G385200	TraesCS7D02G385200	-	7D:499625016-499626697	8_6_128	10_1_128	OK	0	0.493143	inf	#VALUE!	#NAME?	0.0061	0.0312813	yes
TraesCS7D02G391200	TraesCS7D02G391200	-	7D:506663041-506663416	8_6_128	10_1_128	OK	0	0.398798	inf	#VALUE!	#NAME?	0.0015	0.0109043	yes
TraesCS7D02G402600	TraesCS7D02G402600	-	7D:520272157-520272923	8_6_128	10_1_128	OK	3.97833	0	#NAME?	#NAME?	#NAME?	5e-05	0.000707392	yes
TraesCS7D02G402700	TraesCS7D02G402700	-	7D:520279914-520280481	8_6_128	10_1_128	OK	1.02463	0	#NAME?	#NAME?	#NAME?	5e-05	0.000707392	yes
TraesCS7D02G417200	TraesCS7D02G417200	-	7D:535902329-535903062	8_6_128	10_1_128	OK	1.09699	0	#NAME?	#NAME?	#NAME?	0.0005	0.00463467	yes
TraesCS7D02G456500	TraesCS7D02G456500	-	7D:575217526-575217946	8_6_128	10_1_128	OK	0	0.639626	inf	#VALUE!	#NAME?	0.0097	0.0440944	yes
TraesCS7D02G469400	TraesCS7D02G469400	-	7D:582544929-582545331	8_6_128	10_1_128	OK	0.618778	0	#NAME?	#NAME?	#NAME?	0.0079	0.0379523	yes
TraesCS7D02G473400	TraesCS7D02G473400	-	7D:586497988-586498557	8_6_128	10_1_128	OK	3.30959	0	#NAME?	#NAME?	#NAME?	0.00035	0.00352739	yes
TraesCS7D02G511600	TraesCS7D02G511600	-	7D:613715166-613717674	8_6_128	10_1_128	OK	1.26114	0	#NAME?	#NAME?	#NAME?	5e-05	0.000707392	yes
TraesCS7D02G546400	TraesCS7D02G546400	-	7D:633147740-633152123	8_6_128	10_1_128	OK	0.331271	0	#NAME?	#NAME?	#NAME?	5e-05	0.000707392	yes
TraesCS7D02G546800	TraesCS7D02G546800	-	7D:633392315-633394668	8_6_128	10_1_128	OK	0.549694	0	#NAME?	#NAME?	#NAME?	5e-05	0.000707392	yes
TraesCS7D02G551200	TraesCS7D02G551200	-	7D:634766673-634774865	8_6_128	10_1_128	OK	0	0.665391	inf	#VALUE!	#NAME?	5e-05	0.000707392	yes
TraesCS7D02G554700	TraesCS7D02G554700	-	7D:638381343-638382296	8_6_128	10_1_128	OK	0.995204	0	#NAME?	#NAME?	#NAME?	5e-05	0.000707392	yes
TraesCSU02G008500	TraesCSU02G008500	-	Un:12287118-12288489	8_6_128	10_1_128	OK	0	6.15332	inf	#VALUE!	#NAME?	5e-05	0.000707392	yes
TraesCSU02G012700	TraesCSU02G012700	-	Un:15934854-15946861	8_6_128	10_1_128	OK	0	0.484261	inf	#VALUE!	#NAME?	5e-05	0.000707392	yes
TraesCSU02G024300	TraesCSU02G024300	-	Un:24672426-24674333	8_6_128	10_1_128	OK	0.464195	0	#NAME?	#NAME?	#NAME?	5e-05	0.000707392	yes
TraesCSU02G037700	TraesCSU02G037700	-	Un:31518016-31520165	8_6_128	10_1_128	OK	0.603269	0	#NAME?	#NAME?	#NAME?	5e-05	0.000707392	yes
TraesCSU02G037800	TraesCSU02G037800	-	Un:31526665-31531229	8_6_128	10_1_128	OK	2.42514	0	#NAME?	#NAME?	#NAME?	5e-05	0.000707392	yes
TraesCSU02G038900	TraesCSU02G038900	-	Un:31929897-31933611	8_6_128	10_1_128	OK	0.562471	0	#NAME?	#NAME?	#NAME?	5e-05	0.000707392	yes
TraesCSU02G059000	TraesCSU02G059000	-	Un:46203388-46204883	8_6_128	10_1_128	OK	0.674443	0	#NAME?	#NAME?	#NAME?	5e-05	0.000707392	yes
TraesCSU02G116000	TraesCSU02G116000	-	Un:100233723-100241333	8_6_128	10_1_128	OK	0	1.50963	inf	#VALUE!	#NAME?	5e-05	0.000707392	yes
TraesCSU02G130900	TraesCSU02G130900	-	Un:110699873-110701425	8_6_128	10_1_128	OK	0	0.849702	inf	#VALUE!	#NAME?	5e-05	0.000707392	yes
TraesCSU02G178800	TraesCSU02G178800	-	Un:269322460-269323573	8_6_128	10_1_128	OK	3.0991	0	#NAME?	#NAME?	#NAME?	5e-05	0.000707392	yes
TraesCSU02G181100	TraesCSU02G181100	-	Un:271848354-271848902	8_6_128	10_1_128	OK	0	0.336073	inf	#VALUE!	#NAME?	0.00345	0.0204191	yes
TraesCSU02G213600	TraesCSU02G213600	-	Un:316653086-316653786	8_6_128	10_1_128	OK	1.41415	0	#NAME?	#NAME?	#NAME?	5e-05	0.000707392	yes
TraesCSU02G214500	TraesCSU02G214500	-	Un:317867303-317868528	8_6_128	10_1_128	OK	0	0.336012	inf	#VALUE!	#NAME?	0.0006	0.00533516	yes
TraesCSU02G243400	TraesCSU02G243400	-	Un:364538549-364539104	8_6_128	10_1_128	OK	1.87507	0	#NAME?	#NAME?	#NAME?	5e-05	0.000707392	yes
TraesCSU02G253700	TraesCSU02G253700	-	Un:390753652-390754157	8_6_128	10_1_128	OK	1.12682	0	#NAME?	#NAME?	#NAME?	0.0008	0.00668193	yes
TraesCSU02G258600	TraesCSU02G258600	-	Un:403845691-403846900	8_6_128	10_1_128	OK	0.689822	0	#NAME?	#NAME?	#NAME?	5e-05	0.000707392	yes
TraesCSU02G272100	TraesCSU02G272100	-	Un:461942211-461942475	8_6_128	10_1_128	OK	0	1.36915	inf	#VALUE!	#NAME?	5e-05	0.000707392	yes
TraesCS5A02G421800	TraesCS5A02G421800	-	5A:608031536-608034219	8_6_128	10_1_128	OK	0.101871	3.60635	5.14572	35.401	3.96006	0.0054	0.0285693	yes
TraesCS3D02G478700	TraesCS3D02G478700	-	3D:578104982-578109272	8_6_128	10_1_128	OK	0.0779423	2.7473	5.13947	35.248	3.86473	5e-05	0.000707392	yes
TraesCS7A02G555400	TraesCS7A02G555400	-	7A:727230904-727232545	8_6_128	10_1_128	OK	0.120571	4.16018	5.1087	34.5042	4.15654	5e-05	0.000707392	yes
TraesCS7B02G474800	TraesCS7B02G474800	-	7B:730907563-730911541	8_6_128	10_1_128	OK	0.136477	4.47236	5.0343	32.7699	5.42121	5e-05	0.000707392	yes
TraesCS2D02G016400	TraesCS2D02G016400	-	2D:7969020-7973264	8_6_128	10_1_128	OK	0.0129733	0.41967	5.01563	32.3486	2.63014	0.0099	0.0447271	yes
TraesCS7B02G441600	TraesCS7B02G441600	-	7B:706808370-706811012	8_6_128	10_1_128	OK	0.0626028	1.78877	4.8366	28.5734	2.751	0.0018	0.0124882	yes
TraesCS2A02G022500	TraesCS2A02G022500	-	2A:10911041-10914681	8_6_128	10_1_128	OK	0.101054	2.87733	4.83154	28.4733	3.85364	5e-05	0.000707392	yes
TraesCS2B02G041200	TraesCS2B02G041200	-	2B:18819335-18824181	8_6_128	10_1_128	OK	0.335834	8.6591	4.6884	25.7839	4.77418	5e-05	0.000707392	yes
TraesCS3B02G586700	TraesCS3B02G586700	-	3B:813306815-813307268	8_6_128	10_1_128	OK	0.475325	11.7437	4.62683	24.7067	4.09804	0.00425	0.0239603	yes
TraesCS1B02G003200	TraesCS1B02G003200	-	1B:2052843-2065416	8_6_128	10_1_128	OK	0.0604232	1.40148	4.53571	23.1945	3.91552	5e-05	0.000707392	yes
TraesCS5A02G268600	TraesCS5A02G268600	-	5A:479236387-479239870	8_6_128	10_1_128	OK	0.111114	2.53427	4.51146	22.8079	2.63828	0.00155	0.0111797	yes
TraesCS1A02G011900	TraesCS1A02G011900	-	1A:6883651-6887141	8_6_128	10_1_128	OK	0.0770185	1.7307	4.49001	22.4713	3.90866	0.0001	0.00128038	yes
TraesCS5B02G569400	TraesCS5B02G569400	-	5B:711830748-711832617	8_6_128	10_1_128	OK	0.0871121	1.82294	4.38725	20.9264	3.42872	5e-05	0.000707392	yes
TraesCS1A02G014300	TraesCS1A02G014300	-	1A:7811030-7813406	8_6_128	10_1_128	OK	0.183331	3.83086	4.38515	20.8959	4.4424	5e-05	0.000707392	yes
TraesCS7B02G441700	TraesCS7B02G441700	-	7B:706811896-706816722	8_6_128	10_1_128	OK	0.10247	2.08839	4.34912	20.3805	5.32802	5e-05	0.000707392	yes
TraesCS2A02G564300	TraesCS2A02G564300	-	2A:764677220-764679814	8_6_128	10_1_128	OK	0.1101	2.16928	4.30033	19.7028	3.97301	5e-05	0.000707392	yes
TraesCS2B02G045300	TraesCS2B02G045300	-	2B:22306813-22310421	8_6_128	10_1_128	OK	0.0619462	1.21191	4.29012	19.5639	2.992	0.00695	0.0344746	yes
TraesCS7B02G193400	TraesCS7B02G193400	-	7B:332255153-332256030	8_6_128	10_1_128	OK	0.435946	8.14855	4.22432	18.6916	3.77565	5e-05	0.000707392	yes
TraesCS7D02G480100	TraesCS7D02G480100	-	7D:591007951-591011507	8_6_128	10_1_128	OK	0.0386149	0.719511	4.21979	18.633	2.13184	0.00495	0.0267838	yes
TraesCS6D02G002200	TraesCS6D02G002200	-	6D:1411738-1415945	8_6_128	10_1_128	OK	0.0359291	0.643455	4.16261	17.909	3.12643	0.00015	0.00179774	yes
TraesCS6D02G233800	TraesCS6D02G233800	-	6D:327635652-327639592	8_6_128	10_1_128	OK	1.18861	20.9937	4.14261	17.6624	7.79709	5e-05	0.000707392	yes
TraesCSU02G243200	TraesCSU02G243200	-	Un:364044818-364045572	8_6_128	10_1_128	OK	3.10702	54.5647	4.13437	17.5618	5.24163	5e-05	0.000707392	yes
TraesCS6B02G188300	TraesCS6B02G188300	-	6B:216690134-216692992	8_6_128	10_1_128	OK	0.460916	8.07569	4.13101	17.521	5.25565	5e-05	0.000707392	yes
TraesCS7A02G046800	TraesCS7A02G046800	-	7A:21204432-21206595	8_6_128	10_1_128	OK	0.171233	2.9223	4.09307	17.0662	3.36116	0.0002	0.00226387	yes
TraesCS5B02G184600	TraesCS5B02G184600	-	5B:335747173-335749359	8_6_128	10_1_128	OK	0.0678262	1.15094	4.08483	16.969	2.68395	0.01105	0.0484128	yes
TraesCS6A02G414700	TraesCS6A02G414700	-	6A:614819127-614821625	8_6_128	10_1_128	OK	0.0511865	0.865678	4.07999	16.9122	2.05718	0.00935	0.0429912	yes
TraesCS2A02G377400	TraesCS2A02G377400	-	2A:619756473-619758222	8_6_128	10_1_128	OK	0.128456	2.17036	4.07859	16.8958	3.37013	0.0003	0.00311703	yes
TraesCS5D02G377700	TraesCS5D02G377700	-	5D:449667214-449667879	8_6_128	10_1_128	OK	2.52449	42.3144	4.06708	16.7615	4.28788	5e-05	0.000707392	yes
TraesCS1A02G314500	TraesCS1A02G314500	-	1A:506288258-506294277	8_6_128	10_1_128	OK	15.1904	253.952	4.06333	16.718	9.6187	5e-05	0.000707392	yes
TraesCS2D02G381200	TraesCS2D02G381200	-	2D:485454986-485466006	8_6_128	10_1_128	OK	0.086477	1.414	4.03132	16.3511	2.35097	0.00375	0.0217972	yes
TraesCS2A02G025700	TraesCS2A02G025700	-	2A:12101767-12103434	8_6_128	10_1_128	OK	0.114211	1.86672	4.03073	16.3445	3.05002	0.00385	0.0222449	yes
TraesCS4B02G168200	TraesCS4B02G168200	-	4B:367927069-367927651	8_6_128	10_1_128	OK	0.170171	2.75238	4.01562	16.1742	2.11013	0.00415	0.0235588	yes
TraesCS3B02G579600	TraesCS3B02G579600	-	3B:809058689-809059142	8_6_128	10_1_128	OK	1.67621	26.7226	3.99479	15.9423	4.0214	5e-05	0.000707392	yes
TraesCS6B02G256200	TraesCS6B02G256200	-	6B:460206605-460209974	8_6_128	10_1_128	OK	0.110368	1.75198	3.98859	15.874	2.94217	0.00995	0.0448797	yes
TraesCS2D02G143100	TraesCS2D02G143100	-	2D:84760377-84763899	8_6_128	10_1_128	OK	0.0240568	0.376537	3.96827	15.6519	1.45519	0.00685	0.0341243	yes
TraesCS3A02G015600	TraesCS3A02G015600	-	3A:10340217-10351347	8_6_128	10_1_128	OK	0.310571	4.84154	3.96247	15.5891	5.80873	5e-05	0.000707392	yes
TraesCS2D02G065300	TraesCS2D02G065300	-	2D:27883021-27884222	8_6_128	10_1_128	OK	0.138392	2.14769	3.95596	15.519	2.45023	0.0108	0.0476517	yes
TraesCS7A02G015700	TraesCS7A02G015700	-	7A:6755751-6756326	8_6_128	10_1_128	OK	0.345651	5.29266	3.9366	15.3121	2.59302	0.0047	0.025806	yes
TraesCS7D02G371000	TraesCS7D02G371000	-	7D:479723460-479724205	8_6_128	10_1_128	OK	0.234777	3.5247	3.90814	15.013	2.93628	0.00025	0.00269639	yes
TraesCS1A02G181600	TraesCS1A02G181600	-	1A:327531616-327537648	8_6_128	10_1_128	OK	0.0716403	1.07293	3.90464	14.9766	2.23535	0.0107	0.04734	yes
TraesCS4D02G236800	TraesCS4D02G236800	-	4D:398902850-398905458	8_6_128	10_1_128	OK	0.161082	2.40936	3.90279	14.9574	3.50044	0.00445	0.02483	yes
TraesCS7A02G057100	TraesCS7A02G057100	-	7A:27461222-27463355	8_6_128	10_1_128	OK	0.102416	1.53145	3.90238	14.9532	2.40752	0.01075	0.0474961	yes
TraesCS7A02G109200	TraesCS7A02G109200	-	7A:66253849-66256431	8_6_128	10_1_128	OK	0.20087	2.96658	3.88447	14.7687	3.48248	0.0004	0.00392242	yes
TraesCS6B02G272300	TraesCS6B02G272300	-	6B:491620915-491624815	8_6_128	10_1_128	OK	1.08881	16.0263	3.87963	14.7192	7.14459	5e-05	0.000707392	yes
TraesCS5A02G363200	TraesCS5A02G363200	-	5A:563839403-563843716	8_6_128	10_1_128	OK	1.28449	18.784	3.87024	14.6237	7.18894	5e-05	0.000707392	yes
TraesCS2D02G188300	TraesCS2D02G188300	-	2D:131456584-131459538	8_6_128	10_1_128	OK	0.0268009	0.386408	3.84977	14.4177	1.6224	0.0046	0.0254107	yes
TraesCS5D02G532500	TraesCS5D02G532500	-	5D:547501181-547528872	8_6_128	10_1_128	OK	0.0528365	0.757311	3.84128	14.3331	4.73482	5e-05	0.000707392	yes
TraesCS1A02G418800	TraesCS1A02G418800	-	1A:575872790-575873468	8_6_128	10_1_128	OK	0.240689	3.42591	3.83124	14.2337	2.50008	0.01105	0.0484128	yes
TraesCS4B02G010000	TraesCS4B02G010000	-	4B:6535969-6541370	8_6_128	10_1_128	OK	0.635384	8.99588	3.82356	14.1581	6.90274	5e-05	0.000707392	yes
TraesCS2A02G432800	TraesCS2A02G432800	-	2A:686170577-686172742	8_6_128	10_1_128	OK	2.18599	30.7701	3.81517	14.076	6.7298	5e-05	0.000707392	yes
TraesCS7A02G478000	TraesCS7A02G478000	-	7A:671305677-671310622	8_6_128	10_1_128	OK	0.162452	2.28525	3.81427	14.0673	2.99236	0.0092	0.0425236	yes
TraesCS5D02G372300	TraesCS5D02G372300	-	5D:446275226-446279682	8_6_128	10_1_128	OK	1.44202	19.9036	3.78687	13.8026	6.97226	5e-05	0.000707392	yes
TraesCS4B02G173600	TraesCS4B02G173600	-	4B:380653173-380655594	8_6_128	10_1_128	OK	0.0895835	1.23538	3.78558	13.7903	2.24899	0.0078	0.0375962	yes
TraesCSU02G061800	TraesCSU02G061800	-	Un:48204581-48207670	8_6_128	10_1_128	OK	0.293097	3.99659	3.76932	13.6357	4.93058	0.0004	0.00392242	yes
TraesCS1A02G323000	TraesCS1A02G323000	-	1A:513660646-513662413	8_6_128	10_1_128	OK	0.0661299	0.894033	3.75695	13.5193	2.44675	0.01035	0.0462138	yes
TraesCS2D02G567500	TraesCS2D02G567500	-	2D:635870415-635876393	8_6_128	10_1_128	OK	0.0734342	0.991476	3.75505	13.5015	3.08322	0.00065	0.00568491	yes
TraesCS1A02G212300	TraesCS1A02G212300	-	1A:375014695-375016345	8_6_128	10_1_128	OK	0.659745	8.89302	3.75269	13.4795	4.49119	5e-05	0.000707392	yes
TraesCS6B02G407100	TraesCS6B02G407100	-	6B:681315346-681369673	8_6_128	10_1_128	OK	0.172071	2.29867	3.73973	13.3589	3.13059	0.0003	0.00311703	yes
TraesCS6B02G413300	TraesCS6B02G413300	-	6B:686798887-686809684	8_6_128	10_1_128	OK	0.162979	2.17162	3.73601	13.3245	2.67009	5e-05	0.000707392	yes
TraesCS4A02G447500	TraesCS4A02G447500	-	4A:714430194-714433824	8_6_128	10_1_128	OK	0.238809	3.176	3.73328	13.2993	4.63637	5e-05	0.000707392	yes
TraesCS3B02G554700	TraesCS3B02G554700	-	3B:788510534-788511150	8_6_128	10_1_128	OK	0.534873	7.06757	3.72395	13.2136	2.86906	0.01005	0.0451869	yes
TraesCS1B02G467700	TraesCS1B02G467700	-	1B:677319108-677324053	8_6_128	10_1_128	OK	0.0766648	1.00987	3.71946	13.1725	2.6827	0.0103	0.0460437	yes
TraesCS2A02G361600	TraesCS2A02G361600	-	2A:605398620-605399699	8_6_128	10_1_128	OK	0.11118	1.46247	3.71744	13.1541	1.79605	0.00345	0.0204191	yes
TraesCS2A02G182900	TraesCS2A02G182900	-	2A:142707924-142709726	8_6_128	10_1_128	OK	0.174569	2.28497	3.71031	13.0892	2.82267	0.0002	0.00226387	yes
TraesCS3B02G016100	TraesCS3B02G016100	-	3B:6638064-6649949	8_6_128	10_1_128	OK	0.89289	11.6837	3.70988	13.0853	6.33889	5e-05	0.000707392	yes
TraesCS2D02G044000	TraesCS2D02G044000	-	2D:15933474-15937228	8_6_128	10_1_128	OK	0.238306	3.08686	3.69525	12.9533	3.63396	0.0002	0.00226387	yes
TraesCS7B02G193300	TraesCS7B02G193300	-	7B:332171867-332172775	8_6_128	10_1_128	OK	0.807241	10.339	3.67895	12.8078	5.53055	5e-05	0.000707392	yes
TraesCS2B02G414800	TraesCS2B02G414800	-	2B:592801834-592804641	8_6_128	10_1_128	OK	0.254803	3.19235	3.64716	12.5287	3.90782	0.00055	0.0049883	yes
TraesCS5B02G569300	TraesCS5B02G569300	-	5B:711821936-711830615	8_6_128	10_1_128	OK	0.0674784	0.843705	3.64424	12.5033	2.66101	0.00065	0.00568491	yes
TraesCS3B02G606500	TraesCS3B02G606500	-	3B:825571620-825572441	8_6_128	10_1_128	OK	1.61972	20.1388	3.63616	12.4335	4.7638	5e-05	0.000707392	yes
TraesCS6B02G158300	TraesCS6B02G158300	-	6B:160898972-160902898	8_6_128	10_1_128	OK	0.449264	5.53951	3.62412	12.3302	3.59986	5e-05	0.000707392	yes
TraesCSU02G166100	TraesCSU02G166100	-	Un:241848253-241850080	8_6_128	10_1_128	OK	0.241864	2.98109	3.62357	12.3255	3.52898	0.00045	0.0042861	yes
TraesCS4A02G327200	TraesCS4A02G327200	-	4A:613742361-613744101	8_6_128	10_1_128	OK	0.0880269	1.0775	3.6136	12.2406	2.67267	0.00025	0.00269639	yes
TraesCS5A02G527500	TraesCS5A02G527500	-	5A:688006789-688008752	8_6_128	10_1_128	OK	0.46013	5.62835	3.6126	12.2321	4.26496	5e-05	0.000707392	yes
TraesCS7B02G183700	TraesCS7B02G183700	-	7B:291554761-291564722	8_6_128	10_1_128	OK	0.635241	7.74035	3.60702	12.1849	4.97986	5e-05	0.000707392	yes
TraesCS2A02G378200	TraesCS2A02G378200	-	2A:621036080-621037922	8_6_128	10_1_128	OK	0.132577	1.60988	3.60205	12.143	2.6278	0.0025	0.0160455	yes
TraesCS4A02G220300	TraesCS4A02G220300	-	4A:523446891-523455917	8_6_128	10_1_128	OK	0.028441	0.344871	3.60001	12.1258	1.57527	0.00665	0.033377	yes
TraesCS7D02G225700	TraesCS7D02G225700	-	7D:185365673-185368665	8_6_128	10_1_128	OK	0.217121	2.60621	3.58538	12.0035	3.08938	0.0007	0.00602247	yes
TraesCS7A02G226300	TraesCS7A02G226300	-	7A:195567948-195569016	8_6_128	10_1_128	OK	2.85974	33.9649	3.57009	11.8769	7.54171	5e-05	0.000707392	yes
TraesCS2B02G079400	TraesCS2B02G079400	-	2B:44346179-44347892	8_6_128	10_1_128	OK	1.92562	22.7523	3.56262	11.8156	5.51528	5e-05	0.000707392	yes
TraesCS5D02G377800	TraesCS5D02G377800	-	5D:449687134-449688790	8_6_128	10_1_128	OK	0.817167	9.628	3.55853	11.7821	5.05583	0.0001	0.00128038	yes
TraesCS3B02G571400	TraesCS3B02G571400	-	3B:802998104-802999707	8_6_128	10_1_128	OK	0.467236	5.5015	3.5576	11.7745	4.0214	0.00655	0.0329977	yes
TraesCS4A02G447600	TraesCS4A02G447600	-	4A:714437042-714442330	8_6_128	10_1_128	OK	0.0949881	1.10711	3.54291	11.6553	4.1177	5e-05	0.000707392	yes
TraesCS5A02G379800	TraesCS5A02G379800	-	5A:577707759-577709656	8_6_128	10_1_128	OK	1.33434	15.5129	3.53927	11.6259	5.59142	5e-05	0.000707392	yes
TraesCS5B02G535100	TraesCS5B02G535100	-	5B:691150841-691153902	8_6_128	10_1_128	OK	0.0470243	0.54657	3.53893	11.6232	2.47541	0.00035	0.00352739	yes
TraesCS7A02G103700	TraesCS7A02G103700	-	7A:63388158-63390163	8_6_128	10_1_128	OK	0.0369121	0.428904	3.53849	11.6196	1.98654	0.01055	0.0468691	yes
TraesCS3B02G563800	TraesCS3B02G563800	-	3B:796835289-796839549	8_6_128	10_1_128	OK	0.0497431	0.577615	3.53754	11.612	1.83554	0.00905	0.0420276	yes
TraesCS2D02G534400	TraesCS2D02G534400	-	2D:618138519-618143248	8_6_128	10_1_128	OK	0.0717022	0.831198	3.5351	11.5923	2.3555	0.0074	0.0361877	yes
TraesCS2D02G525900	TraesCS2D02G525900	-	2D:614643667-614645049	8_6_128	10_1_128	OK	0.551475	6.37634	3.53136	11.5623	3.93554	5e-05	0.000707392	yes
TraesCS5D02G386900	TraesCS5D02G386900	-	5D:456619080-456623174	8_6_128	10_1_128	OK	0.265756	3.06737	3.52882	11.542	3.71578	5e-05	0.000707392	yes
TraesCS3A02G013200	TraesCS3A02G013200	-	3A:9730085-9746758	8_6_128	10_1_128	OK	0.986733	11.3701	3.52644	11.523	5.99706	5e-05	0.000707392	yes
TraesCS2D02G540400	TraesCS2D02G540400	-	2D:620198939-620199481	8_6_128	10_1_128	OK	0.99152	11.3943	3.52252	11.4917	2.93016	0.0079	0.0379523	yes
TraesCS5D02G041100	TraesCS5D02G041100	-	5D:41603824-41608396	8_6_128	10_1_128	OK	0.469221	5.37267	3.5173	11.4502	4.83933	5e-05	0.000707392	yes
TraesCS2B02G553600	TraesCS2B02G553600	-	2B:749027708-749029028	8_6_128	10_1_128	OK	0.370214	4.2	3.50396	11.3448	3.2657	5e-05	0.000707392	yes
TraesCS4A02G342500	TraesCS4A02G342500	-	4A:622235356-622238103	8_6_128	10_1_128	OK	0.0755648	0.852346	3.49565	11.2796	2.96132	5e-05	0.000707392	yes
TraesCS2B02G335000	TraesCS2B02G335000	-	2B:478467147-478472004	8_6_128	10_1_128	OK	0.132554	1.49279	3.49337	11.2618	2.99627	0.00065	0.00568491	yes
TraesCSU02G206500	TraesCSU02G206500	-	Un:306904476-306906518	8_6_128	10_1_128	OK	2.54501	28.6442	3.4925	11.255	5.87989	5e-05	0.000707392	yes
TraesCS4B02G010100	TraesCS4B02G010100	-	4B:6636540-6642101	8_6_128	10_1_128	OK	1.51691	16.9806	3.48468	11.1942	7.36258	5e-05	0.000707392	yes
TraesCS5D02G430100	TraesCS5D02G430100	-	5D:487467241-487469967	8_6_128	10_1_128	OK	0.136681	1.52757	3.48235	11.1761	2.18679	0.00795	0.0381326	yes
TraesCS2B02G454100	TraesCS2B02G454100	-	2B:648479660-648483203	8_6_128	10_1_128	OK	0.636655	7.09291	3.47779	11.1409	4.30698	5e-05	0.000707392	yes
TraesCS3A02G316800	TraesCS3A02G316800	-	3A:557410353-557413353	8_6_128	10_1_128	OK	0.0692334	0.771123	3.47742	11.138	2.94901	5e-05	0.000707392	yes
TraesCS2A02G425500	TraesCS2A02G425500	-	2A:679276183-679280171	8_6_128	10_1_128	OK	0.603553	6.6846	3.46929	11.0754	6.26973	5e-05	0.000707392	yes
TraesCS7D02G228100	TraesCS7D02G228100	-	7D:188318140-188319203	8_6_128	10_1_128	OK	3.93022	43.1406	3.45637	10.9767	7.81349	5e-05	0.000707392	yes
TraesCS3B02G006600	TraesCS3B02G006600	-	3B:3410633-3412172	8_6_128	10_1_128	OK	0.338426	3.71316	3.45574	10.9719	4.04195	5e-05	0.000707392	yes
TraesCS5A02G231100	TraesCS5A02G231100	-	5A:446604758-446606239	8_6_128	10_1_128	OK	0.0867278	0.9513	3.45533	10.9688	2.23492	0.0107	0.04734	yes
TraesCS2B02G394500	TraesCS2B02G394500	-	2B:559306001-559310070	8_6_128	10_1_128	OK	0.285025	3.12266	3.45362	10.9558	4.65603	5e-05	0.000707392	yes
TraesCS5D02G426500	TraesCS5D02G426500	-	5D:484974016-484974799	8_6_128	10_1_128	OK	1.12101	12.2737	3.4527	10.9488	4.37313	0.0007	0.00602247	yes
TraesCS5D02G561500	TraesCS5D02G561500	-	5D:562003448-562006595	8_6_128	10_1_128	OK	0.205987	2.24381	3.44533	10.893	2.69748	0.01115	0.0487223	yes
TraesCS5A02G508500	TraesCS5A02G508500	-	5A:672835752-672841738	8_6_128	10_1_128	OK	0.808715	8.78656	3.4416	10.8649	4.02647	5e-05	0.000707392	yes
TraesCS3D02G440900	TraesCS3D02G440900	-	3D:551271725-551273867	8_6_128	10_1_128	OK	0.109979	1.19419	3.44073	10.8583	1.74864	0.01055	0.0468691	yes
TraesCS1D02G279000	TraesCS1D02G279000	-	1D:376779145-376783272	8_6_128	10_1_128	OK	0.0451636	0.490143	3.43997	10.8526	1.65845	0.0107	0.04734	yes
TraesCS5D02G142300	TraesCS5D02G142300	-	5D:228248641-228263676	8_6_128	10_1_128	OK	0.823068	8.90231	3.4351	10.816	6.5605	5e-05	0.000707392	yes
TraesCS2D02G091400	TraesCS2D02G091400	-	2D:43369632-43377942	8_6_128	10_1_128	OK	0.428237	4.63091	3.43481	10.8139	6.20492	5e-05	0.000707392	yes
TraesCS2B02G007600	TraesCS2B02G007600	-	2B:4644214-4645528	8_6_128	10_1_128	OK	0.113744	1.22985	3.43463	10.8125	2.76864	0.0009	0.00731625	yes
TraesCS7D02G173700	TraesCS7D02G173700	-	7D:126048809-126050809	8_6_128	10_1_128	OK	0.611695	6.59507	3.4305	10.7816	3.54454	0.0001	0.00128038	yes
TraesCS3B02G380600	TraesCS3B02G380600	-	3B:598116400-598118141	8_6_128	10_1_128	OK	0.502201	5.37741	3.42057	10.7077	3.46603	0.0005	0.00463467	yes
TraesCS6B02G182600	TraesCS6B02G182600	-	6B:204450428-204452669	8_6_128	10_1_128	OK	0.0970322	1.03612	3.41659	10.6782	2.62246	0.0009	0.00731625	yes
TraesCS2D02G078000	TraesCS2D02G078000	-	2D:33365169-33367595	8_6_128	10_1_128	OK	0.0420707	0.449213	3.41651	10.6776	1.83578	0.01105	0.0484128	yes
TraesCS3A02G142900	TraesCS3A02G142900	-	3A:123284925-123289485	8_6_128	10_1_128	OK	0.193324	2.04647	3.40404	10.5857	3.33207	0.00085	0.00700985	yes
TraesCS6A02G398600	TraesCS6A02G398600	-	6A:609137468-609143588	8_6_128	10_1_128	OK	0.118021	1.24759	3.40203	10.5709	3.36669	5e-05	0.000707392	yes
TraesCS5B02G318100	TraesCS5B02G318100	-	5B:502264690-502266908	8_6_128	10_1_128	OK	0.419203	4.40943	3.39487	10.5186	4.46701	5e-05	0.000707392	yes
TraesCS2A02G565700	TraesCS2A02G565700	-	2A:765138702-765141326	8_6_128	10_1_128	OK	0.0875308	0.912165	3.38143	10.4211	2.38543	0.0084	0.0397106	yes
TraesCS2D02G583400	TraesCS2D02G583400	-	2D:643674582-643688560	8_6_128	10_1_128	OK	1.01849	10.5769	3.3764	10.3848	6.86317	5e-05	0.000707392	yes
TraesCS7B02G092900	TraesCS7B02G092900	-	7B:106339618-106343414	8_6_128	10_1_128	OK	2.88379	29.6792	3.36342	10.2918	6.06123	5e-05	0.000707392	yes
TraesCS3A02G022700	TraesCS3A02G022700	-	3A:12835920-12841532	8_6_128	10_1_128	OK	0.617517	6.34119	3.3602	10.2688	5.88662	5e-05	0.000707392	yes
TraesCS1A02G305200	TraesCS1A02G305200	-	1A:497862697-497868466	8_6_128	10_1_128	OK	0.0424567	0.432221	3.34771	10.1803	1.53274	0.00915	0.0423532	yes
TraesCS1B02G287800	TraesCS1B02G287800	-	1B:500539301-500540885	8_6_128	10_1_128	OK	1.78631	18.1384	3.34399	10.1541	5.62016	5e-05	0.000707392	yes
TraesCS5A02G376900	TraesCS5A02G376900	-	5A:574482067-574485628	8_6_128	10_1_128	OK	0.357411	3.57351	3.32169	9.99835	4.01453	5e-05	0.000707392	yes
TraesCS5A02G547700	TraesCS5A02G547700	-	5A:701962990-701965551	8_6_128	10_1_128	OK	1.05784	10.5642	3.31999	9.98658	4.71602	5e-05	0.000707392	yes
TraesCS5A02G114700	TraesCS5A02G114700	-	5A:229763693-229772647	8_6_128	10_1_128	OK	0.326284	3.23439	3.30929	9.91278	3.09797	5e-05	0.000707392	yes
TraesCS5A02G391700	TraesCS5A02G391700	-	5A:587411453-587423416	8_6_128	10_1_128	OK	14.4385	143.066	3.30869	9.90866	7.91112	5e-05	0.000707392	yes
TraesCS2D02G050200	TraesCS2D02G050200	-	2D:18611765-18613142	8_6_128	10_1_128	OK	0.0852547	0.838538	3.29802	9.83565	1.54954	0.01105	0.0484128	yes
TraesCS3B02G300300	TraesCS3B02G300300	-	3B:481909950-481914364	8_6_128	10_1_128	OK	0.0755408	0.737989	3.28827	9.7694	2.15673	0.00965	0.0439428	yes
TraesCSU02G030100	TraesCSU02G030100	-	Un:28674298-28675848	8_6_128	10_1_128	OK	1.45089	13.8488	3.25476	9.5451	5.27846	5e-05	0.000707392	yes
TraesCS3B02G605800	TraesCS3B02G605800	-	3B:824379569-824380028	8_6_128	10_1_128	OK	1.89471	18.0449	3.25155	9.52388	3.9165	0.00135	0.0100645	yes
TraesCS5B02G423700	TraesCS5B02G423700	-	5B:600054196-600056737	8_6_128	10_1_128	OK	0.28092	2.67335	3.25042	9.51643	3.0127	0.00115	0.0089061	yes
TraesCS7A02G119000	TraesCS7A02G119000	-	7A:76511028-76518387	8_6_128	10_1_128	OK	0.0397489	0.37748	3.24741	9.49659	2.47292	0.00085	0.00700985	yes
TraesCS3B02G290300	TraesCS3B02G290300	-	3B:465928341-465935315	8_6_128	10_1_128	OK	0.0842689	0.796715	3.24099	9.45443	3.97445	5e-05	0.000707392	yes
TraesCS3B02G287200	TraesCS3B02G287200	-	3B:459442738-459444150	8_6_128	10_1_128	OK	0.626635	5.92239	3.24048	9.45109	3.14462	5e-05	0.000707392	yes
TraesCS2D02G430800	TraesCS2D02G430800	-	2D:543316671-543320084	8_6_128	10_1_128	OK	0.83946	7.90632	3.23547	9.41832	4.37608	5e-05	0.000707392	yes
TraesCS2D02G185600	TraesCS2D02G185600	-	2D:130820837-130823749	8_6_128	10_1_128	OK	1.12745	10.5691	3.22871	9.37429	3.80677	5e-05	0.000707392	yes
TraesCS7A02G213700	TraesCS7A02G213700	-	7A:177343721-177344582	8_6_128	10_1_128	OK	0.861838	8.04441	3.2225	9.33403	4.32584	0.009	0.0418356	yes
TraesCS3A02G197500	TraesCS3A02G197500	-	3A:308675475-308686352	8_6_128	10_1_128	OK	0.22259	2.0776	3.22246	9.33377	2.92948	5e-05	0.000707392	yes
TraesCS4A02G420200	TraesCS4A02G420200	-	4A:690936083-690938246	8_6_128	10_1_128	OK	1.32232	12.2989	3.21738	9.30096	4.75923	5e-05	0.000707392	yes
TraesCS3D02G494400	TraesCS3D02G494400	-	3D:587094715-587097358	8_6_128	10_1_128	OK	0.0858562	0.795843	3.21249	9.26949	2.53029	0.0004	0.00392242	yes
TraesCS3A02G416800	TraesCS3A02G416800	-	3A:659039618-659040569	8_6_128	10_1_128	OK	0.640476	5.93587	3.21224	9.26788	4.31447	5e-05	0.000707392	yes
TraesCS7A02G006500	TraesCS7A02G006500	-	7A:3151916-3156052	8_6_128	10_1_128	OK	0.0377155	0.347574	3.20409	9.21568	2.22503	0.0005	0.00463467	yes
TraesCS1D02G451900	TraesCS1D02G451900	-	1D:493764956-493769048	8_6_128	10_1_128	OK	0.955996	8.80089	3.20257	9.20597	3.89228	5e-05	0.000707392	yes
TraesCS3A02G327100	TraesCS3A02G327100	-	3A:572223393-572226750	8_6_128	10_1_128	OK	0.354468	3.25219	3.19768	9.17482	3.47512	0.00145	0.0106246	yes
TraesCS3D02G300700	TraesCS3D02G300700	-	3D:415538336-415542761	8_6_128	10_1_128	OK	1.0887	9.97339	3.19548	9.16084	6.38846	5e-05	0.000707392	yes
TraesCS5D02G002900	TraesCS5D02G002900	-	5D:2691718-2696635	8_6_128	10_1_128	OK	0.465039	4.20184	3.1756	9.03547	5.29276	5e-05	0.000707392	yes
TraesCS4B02G339600	TraesCS4B02G339600	-	4B:632863849-632875890	8_6_128	10_1_128	OK	0.429139	3.86588	3.17128	9.00846	4.05076	5e-05	0.000707392	yes
TraesCS1B02G231900	TraesCS1B02G231900	-	1B:416815986-416821700	8_6_128	10_1_128	OK	0.0649867	0.581281	3.16102	8.94462	2.37708	0.00075	0.00634736	yes
TraesCS1B02G076800	TraesCS1B02G076800	-	1B:59535856-59540771	8_6_128	10_1_128	OK	0.809392	7.22222	3.15753	8.92301	4.44503	5e-05	0.000707392	yes
TraesCS5B02G552400	TraesCS5B02G552400	-	5B:703227014-703231597	8_6_128	10_1_128	OK	0.265559	2.36209	3.15296	8.89479	2.71764	0.0006	0.00533516	yes
TraesCS2D02G432800	TraesCS2D02G432800	-	2D:544779769-544782794	8_6_128	10_1_128	OK	0.479372	4.24972	3.14815	8.86518	4.08397	5e-05	0.000707392	yes
TraesCS4A02G204600	TraesCS4A02G204600	-	4A:496113898-496115025	8_6_128	10_1_128	OK	0.205347	1.8158	3.14447	8.8426	2.65001	0.01155	0.0499405	yes
TraesCS2B02G507700	TraesCS2B02G507700	-	2B:704291231-704293317	8_6_128	10_1_128	OK	1.83416	16.1664	3.13981	8.81408	5.14137	5e-05	0.000707392	yes
TraesCS5D02G401300	TraesCS5D02G401300	-	5D:466568806-466570746	8_6_128	10_1_128	OK	6.99993	61.5446	3.13622	8.79217	6.66552	5e-05	0.000707392	yes
TraesCS5B02G097600	TraesCS5B02G097600	-	5B:128854138-128856400	8_6_128	10_1_128	OK	0.545433	4.78444	3.13288	8.77184	3.82854	5e-05	0.000707392	yes
TraesCS4A02G290400	TraesCS4A02G290400	-	4A:594213510-594217122	8_6_128	10_1_128	OK	9.45614	82.9305	3.13258	8.77002	7.2517	5e-05	0.000707392	yes
TraesCS7A02G103400	TraesCS7A02G103400	-	7A:63366410-63367907	8_6_128	10_1_128	OK	0.100625	0.881825	3.1315	8.76346	2.18614	0.001	0.00795658	yes
TraesCS5B02G535000	TraesCS5B02G535000	-	5B:691129476-691130435	8_6_128	10_1_128	OK	0.0777146	0.675878	3.12051	8.69695	2.09189	0.0105	0.0466934	yes
TraesCS7A02G089900	TraesCS7A02G089900	-	7A:54852821-54854492	8_6_128	10_1_128	OK	0.081965	0.70851	3.11171	8.64407	2.24529	0.00095	0.00763615	yes
TraesCS5D02G298600	TraesCS5D02G298600	-	5D:396369874-396370918	8_6_128	10_1_128	OK	1.55908	13.4224	3.10588	8.6092	4.43294	5e-05	0.000707392	yes
TraesCS1B02G168400	TraesCS1B02G168400	-	1B:298073339-298089510	8_6_128	10_1_128	OK	0.245702	2.1144	3.10527	8.60557	3.13531	0.0001	0.00128038	yes
TraesCS4D02G352000	TraesCS4D02G352000	-	4D:503596852-503599004	8_6_128	10_1_128	OK	0.810607	6.9641	3.10286	8.5912	3.77736	5e-05	0.000707392	yes
TraesCS2D02G044100	TraesCS2D02G044100	-	2D:15966411-15967501	8_6_128	10_1_128	OK	9.01496	77.4399	3.10268	8.59013	5.8074	5e-05	0.000707392	yes
TraesCS1B02G077600	TraesCS1B02G077600	-	1B:60255632-60257987	8_6_128	10_1_128	OK	0.310121	2.65485	3.09772	8.56065	3.2056	0.00155	0.0111797	yes
TraesCS5D02G530600	TraesCS5D02G530600	-	5D:546687752-546690173	8_6_128	10_1_128	OK	0.0803801	0.686669	3.0947	8.54275	3.06693	0.0001	0.00128038	yes
TraesCS6B02G091500	TraesCS6B02G091500	-	6B:67320329-67324582	8_6_128	10_1_128	OK	0.14012	1.19702	3.0947	8.54275	3.30235	0.00015	0.00179774	yes
TraesCS2D02G272400	TraesCS2D02G272400	-	2D:337134137-337137717	8_6_128	10_1_128	OK	1.79234	15.3085	3.09442	8.54109	4.69116	5e-05	0.000707392	yes
TraesCS7A02G015800	TraesCS7A02G015800	-	7A:6768805-6776212	8_6_128	10_1_128	OK	0.940406	7.97862	3.08478	8.48421	6.02294	5e-05	0.000707392	yes
TraesCS2D02G373900	TraesCS2D02G373900	-	2D:477269781-477273859	8_6_128	10_1_128	OK	0.0853226	0.723392	3.08378	8.47833	2.45532	0.0016	0.0114578	yes
TraesCS7D02G125400	TraesCS7D02G125400	-	7D:78416921-78421157	8_6_128	10_1_128	OK	0.141583	1.20026	3.08362	8.47739	2.96615	0.0021	0.0140591	yes
TraesCSU02G066700	TraesCSU02G066700	-	Un:51895597-51903317	8_6_128	10_1_128	OK	0.810185	6.86043	3.08198	8.46776	4.97586	5e-05	0.000707392	yes
TraesCS5D02G176400	TraesCS5D02G176400	-	5D:276467040-276468195	8_6_128	10_1_128	OK	1.8575	15.687	3.07813	8.44519	5.00278	5e-05	0.000707392	yes
TraesCS5D02G428900	TraesCS5D02G428900	-	5D:486250056-486254710	8_6_128	10_1_128	OK	0.160634	1.35639	3.07792	8.44396	3.13674	5e-05	0.000707392	yes
TraesCS3D02G397700	TraesCS3D02G397700	-	3D:512380257-512381531	8_6_128	10_1_128	OK	0.414626	3.49247	3.07437	8.42321	3.4327	0.0001	0.00128038	yes
TraesCS2D02G190700	TraesCS2D02G190700	-	2D:134790879-134792691	8_6_128	10_1_128	OK	0.333111	2.8058	3.07434	8.42303	2.82469	0.0001	0.00128038	yes
TraesCS6B02G406000	TraesCS6B02G406000	-	6B:680777367-680781907	8_6_128	10_1_128	OK	0.330582	2.77858	3.07127	8.40513	2.8902	0.00015	0.00179774	yes
TraesCS4D02G351500	TraesCS4D02G351500	-	4D:503355739-503359344	8_6_128	10_1_128	OK	0.193721	1.62429	3.06776	8.3847	2.44137	0.00115	0.0089061	yes
TraesCS6A02G012400	TraesCS6A02G012400	-	6A:5774196-5776510	8_6_128	10_1_128	OK	0.794027	6.65438	3.06704	8.38052	3.63809	5e-05	0.000707392	yes
TraesCS5B02G532700	TraesCS5B02G532700	-	5B:689995196-689997720	8_6_128	10_1_128	OK	0.19002	1.58552	3.06073	8.34395	3.9829	5e-05	0.000707392	yes
TraesCS2B02G385200	TraesCS2B02G385200	-	2B:548910630-548912320	8_6_128	10_1_128	OK	0.777721	6.43821	3.04934	8.27833	3.91607	5e-05	0.000707392	yes
TraesCS5D02G459000	TraesCS5D02G459000	-	5D:503329866-503330544	8_6_128	10_1_128	OK	0.156184	1.28399	3.03932	8.22103	1.53541	0.01055	0.0468691	yes
TraesCS4D02G176300	TraesCS4D02G176300	-	4D:305981628-305985890	8_6_128	10_1_128	OK	0.166901	1.35986	3.0264	8.14774	3.4075	5e-05	0.000707392	yes
TraesCS5A02G147000	TraesCS5A02G147000	-	5A:324403094-324403903	8_6_128	10_1_128	OK	12.1355	98.7059	3.0239	8.13363	4.40658	5e-05	0.000707392	yes
TraesCS5B02G522000	TraesCS5B02G522000	-	5B:684009755-684010525	8_6_128	10_1_128	OK	0.94359	7.61485	3.01258	8.07006	2.59339	0.00235	0.0153214	yes
TraesCS2B02G394400	TraesCS2B02G394400	-	2B:559188329-559193538	8_6_128	10_1_128	OK	0.600728	4.83045	3.00738	8.04103	4.30258	5e-05	0.000707392	yes
TraesCS1A02G351000	TraesCS1A02G351000	-	1A:535446432-535447323	8_6_128	10_1_128	OK	0.370047	2.95868	2.99917	7.9954	2.73171	0.00015	0.00179774	yes
TraesCS2A02G498700	TraesCS2A02G498700	-	2A:728759021-728760162	8_6_128	10_1_128	OK	5.78764	46.1625	2.99568	7.97608	4.30087	0.0012	0.0092147	yes
TraesCS7D02G445200	TraesCS7D02G445200	-	7D:566132957-566134105	8_6_128	10_1_128	OK	0.345582	2.75267	2.99373	7.96531	2.83159	0.0022	0.0145741	yes
TraesCS1B02G433100	TraesCS1B02G433100	-	1B:657404305-657410775	8_6_128	10_1_128	OK	0.102968	0.819674	2.99286	7.96051	2.34984	0.0011	0.00860491	yes
TraesCS5D02G218700	TraesCS5D02G218700	-	5D:327631370-327634216	8_6_128	10_1_128	OK	2.19404	17.4634	2.99267	7.95946	5.85459	5e-05	0.000707392	yes
TraesCS4A02G026100	TraesCS4A02G026100	-	4A:17897641-17898495	8_6_128	10_1_128	OK	0.405173	3.22269	2.99166	7.95389	2.40593	0.0011	0.00860491	yes
TraesCS3B02G345800	TraesCS3B02G345800	-	3B:555502988-555507331	8_6_128	10_1_128	OK	0.136304	1.08288	2.98998	7.94463	2.46541	0.00285	0.017741	yes
TraesCS2B02G460000	TraesCS2B02G460000	-	2B:654323756-654325431	8_6_128	10_1_128	OK	2.21029	17.5461	2.98884	7.93835	4.93224	5e-05	0.000707392	yes
TraesCS4B02G091500	TraesCS4B02G091500	-	4B:94761494-94767232	8_6_128	10_1_128	OK	0.149754	1.18874	2.98877	7.93797	3.04305	0.00195	0.013283	yes
TraesCS3D02G166500	TraesCS3D02G166500	-	3D:138895638-138896850	8_6_128	10_1_128	OK	0.825099	6.52659	2.98369	7.91007	3.73339	0.0016	0.0114578	yes
TraesCS3B02G167000	TraesCS3B02G167000	-	3B:166754018-166754498	8_6_128	10_1_128	OK	2.52598	19.9666	2.98267	7.90448	2.88121	5e-05	0.000707392	yes
TraesCS3D02G078900	TraesCS3D02G078900	-	3D:39324083-39326004	8_6_128	10_1_128	OK	1.04228	8.20557	2.97687	7.87276	4.13416	5e-05	0.000707392	yes
TraesCS7A02G174500	TraesCS7A02G174500	-	7A:128404790-128406105	8_6_128	10_1_128	OK	0.274186	2.15396	2.97376	7.85581	2.47631	0.0018	0.0124882	yes
TraesCS2B02G038700	TraesCS2B02G038700	-	2B:17881639-17883390	8_6_128	10_1_128	OK	1.89548	14.8467	2.9695	7.83265	4.57696	5e-05	0.000707392	yes
TraesCS7B02G120900	TraesCS7B02G120900	-	7B:141007971-141008870	8_6_128	10_1_128	OK	12.3276	96.4873	2.96845	7.82695	5.02667	5e-05	0.000707392	yes
TraesCS1A02G432600	TraesCS1A02G432600	-	1A:584345065-584355928	8_6_128	10_1_128	OK	0.162895	1.27416	2.96753	7.82196	3.21736	5e-05	0.000707392	yes
TraesCS6D02G176700	TraesCS6D02G176700	-	6D:174373085-174400150	8_6_128	10_1_128	OK	0.618828	4.82457	2.96279	7.7963	4.83432	5e-05	0.000707392	yes
TraesCS3D02G140900	TraesCS3D02G140900	-	3D:103231516-103233856	8_6_128	10_1_128	OK	1.02156	7.9562	2.96131	7.78831	3.16147	0.0002	0.00226387	yes
TraesCS3D02G022600	TraesCS3D02G022600	-	3D:7230581-7242955	8_6_128	10_1_128	OK	0.7339	5.71079	2.96003	7.7814	5.04197	5e-05	0.000707392	yes
TraesCS2A02G200300	TraesCS2A02G200300	-	2A:173127596-173131602	8_6_128	10_1_128	OK	0.539825	4.19153	2.95691	7.76459	4.24674	5e-05	0.000707392	yes
TraesCS5D02G265700	TraesCS5D02G265700	-	5D:370006324-370007992	8_6_128	10_1_128	OK	1.20622	9.28889	2.94501	7.70081	3.49648	5e-05	0.000707392	yes
TraesCS3D02G322700	TraesCS3D02G322700	-	3D:435645535-435648887	8_6_128	10_1_128	OK	0.396364	3.04923	2.94355	7.69302	3.31518	5e-05	0.000707392	yes
TraesCS2A02G288800	TraesCS2A02G288800	-	2A:496588463-496590281	8_6_128	10_1_128	OK	4.81314	36.9685	2.94125	7.68076	4.52786	5e-05	0.000707392	yes
TraesCS7A02G438100	TraesCS7A02G438100	-	7A:632539666-632541002	8_6_128	10_1_128	OK	0.455354	3.49484	2.94016	7.67496	4.09999	5e-05	0.000707392	yes
TraesCS7D02G188800	TraesCS7D02G188800	-	7D:141185114-141188913	8_6_128	10_1_128	OK	1.56424	11.993	2.93866	7.66699	4.52176	5e-05	0.000707392	yes
TraesCS2A02G563600	TraesCS2A02G563600	-	2A:764148633-764151194	8_6_128	10_1_128	OK	0.07914	0.605078	2.93464	7.64565	2.17948	0.00165	0.0117277	yes
TraesCS3A02G531300	TraesCS3A02G531300	-	3A:744266477-744267259	8_6_128	10_1_128	OK	2.49004	18.8746	2.9222	7.58001	4.17436	5e-05	0.000707392	yes
TraesCS1A02G436200	TraesCS1A02G436200	-	1A:586516494-586519878	8_6_128	10_1_128	OK	0.105284	0.796838	2.91999	7.56841	2.60192	0.0001	0.00128038	yes
TraesCS4A02G373800	TraesCS4A02G373800	-	4A:648894103-648897077	8_6_128	10_1_128	OK	0.299491	2.26413	2.91837	7.55991	2.6181	0.0015	0.0109043	yes
TraesCS1A02G437200	TraesCS1A02G437200	-	1A:586923644-586925928	8_6_128	10_1_128	OK	0.0808926	0.61092	2.9169	7.55222	2.08539	0.0014	0.0103536	yes
TraesCS2B02G273500	TraesCS2B02G273500	-	2B:374801456-374803088	8_6_128	10_1_128	OK	0.348938	2.63094	2.91453	7.53982	2.67925	0.0019	0.0130403	yes
TraesCS3A02G392800	TraesCS3A02G392800	-	3A:640679083-640702807	8_6_128	10_1_128	OK	7.30999	55.0507	2.91282	7.53089	5.29088	5e-05	0.000707392	yes
TraesCS2A02G003200	TraesCS2A02G003200	-	2A:2226934-2231232	8_6_128	10_1_128	OK	10.0046	75.1236	2.9086	7.50889	6.78328	5e-05	0.000707392	yes
TraesCS5A02G391500	TraesCS5A02G391500	-	5A:586668111-586670038	8_6_128	10_1_128	OK	7.45254	55.9341	2.90792	7.50535	6.20787	5e-05	0.000707392	yes
TraesCS3D02G061900	TraesCS3D02G061900	-	3D:27058937-27061263	8_6_128	10_1_128	OK	0.445209	3.33727	2.90611	7.49594	3.42502	5e-05	0.000707392	yes
TraesCS4A02G136500	TraesCS4A02G136500	-	4A:191118051-191121423	8_6_128	10_1_128	OK	1.91347	14.3365	2.90544	7.49246	6.32728	5e-05	0.000707392	yes
TraesCS5A02G171600	TraesCS5A02G171600	-	5A:364961258-364962328	8_6_128	10_1_128	OK	1.20095	8.99385	2.90477	7.48898	3.29231	5e-05	0.000707392	yes
TraesCS5D02G546900	TraesCS5D02G546900	-	5D:555321880-555325787	8_6_128	10_1_128	OK	0.0769564	0.574685	2.90066	7.46768	2.57229	0.00015	0.00179774	yes
TraesCS6A02G047500	TraesCS6A02G047500	-	6A:24029934-24031509	8_6_128	10_1_128	OK	0.784188	5.85564	2.90056	7.46716	3.64615	0.0002	0.00226387	yes
TraesCS5B02G252100	TraesCS5B02G252100	-	5B:434698415-434704916	8_6_128	10_1_128	OK	0.424209	3.16159	2.8978	7.45289	4.45143	5e-05	0.000707392	yes
TraesCS7D02G390300	TraesCS7D02G390300	-	7D:505599928-505604509	8_6_128	10_1_128	OK	0.381165	2.82908	2.89185	7.42222	3.04454	0.0002	0.00226387	yes
TraesCS3B02G364400	TraesCS3B02G364400	-	3B:576020688-576022704	8_6_128	10_1_128	OK	0.197252	1.46141	2.88925	7.40885	2.72195	0.00185	0.0127741	yes
TraesCS3B02G062700	TraesCS3B02G062700	-	3B:34522060-34522513	8_6_128	10_1_128	OK	47.4224	350.368	2.88523	7.38824	5.42412	5e-05	0.000707392	yes
TraesCS7A02G187800	TraesCS7A02G187800	-	7A:143144451-143148238	8_6_128	10_1_128	OK	2.59895	19.1959	2.8848	7.38603	5.1185	5e-05	0.000707392	yes
TraesCS5D02G181400	TraesCS5D02G181400	-	5D:281894355-281895489	8_6_128	10_1_128	OK	0.716736	5.28981	2.8837	7.38041	2.42065	0.00345	0.0204191	yes
TraesCS4D02G125700	TraesCS4D02G125700	-	4D:109920288-109927854	8_6_128	10_1_128	OK	0.320969	2.36303	2.88013	7.36216	3.8296	5e-05	0.000707392	yes
TraesCS3B02G093300	TraesCS3B02G093300	-	3B:62313201-62315456	8_6_128	10_1_128	OK	1.30088	9.54853	2.87579	7.34005	3.23951	5e-05	0.000707392	yes
TraesCS1D02G012500	TraesCS1D02G012500	-	1D:6539890-6542462	8_6_128	10_1_128	OK	0.588918	4.30345	2.86936	7.30741	3.67807	0.0001	0.00128038	yes
TraesCS6A02G344000	TraesCS6A02G344000	-	6A:578055665-578070932	8_6_128	10_1_128	OK	2.87475	20.9842	2.8678	7.29951	7.02257	5e-05	0.000707392	yes
TraesCS2D02G260000	TraesCS2D02G260000	-	2D:316268059-316269053	8_6_128	10_1_128	OK	1.71889	12.5116	2.86372	7.2789	3.79959	0.0014	0.0103536	yes
TraesCS2B02G150900	TraesCS2B02G150900	-	2B:117931517-117932854	8_6_128	10_1_128	OK	0.181372	1.3167	2.8599	7.25965	2.83662	0.00265	0.0167382	yes
TraesCS2D02G185400	TraesCS2D02G185400	-	2D:130758225-130766773	8_6_128	10_1_128	OK	2.18102	15.7485	2.85214	7.22071	5.05367	5e-05	0.000707392	yes
TraesCS7A02G450500	TraesCS7A02G450500	-	7A:644111179-644114834	8_6_128	10_1_128	OK	3.12414	22.5451	2.85128	7.2164	6.62141	5e-05	0.000707392	yes
TraesCS2A02G003300	TraesCS2A02G003300	-	2A:2259875-2261721	8_6_128	10_1_128	OK	1.07626	7.76486	2.85094	7.2147	4.81108	5e-05	0.000707392	yes
TraesCS5A02G268400	TraesCS5A02G268400	-	5A:479200117-479205257	8_6_128	10_1_128	OK	0.792025	5.69045	2.84492	7.18466	3.36464	5e-05	0.000707392	yes
TraesCS5A02G531300	TraesCS5A02G531300	-	5A:689609139-689612018	8_6_128	10_1_128	OK	0.347646	2.49766	2.84489	7.18451	2.96129	0.0002	0.00226387	yes
TraesCS1A02G273200	TraesCS1A02G273200	-	1A:467156433-467160032	8_6_128	10_1_128	OK	0.985289	7.07536	2.84419	7.18103	2.52766	0.0026	0.0164851	yes
TraesCS6A02G288300	TraesCS6A02G288300	-	6A:520649033-520650402	8_6_128	10_1_128	OK	0.187758	1.34798	2.84386	7.17938	2.19549	0.00535	0.0283772	yes
TraesCS6B02G359800	TraesCS6B02G359800	-	6B:631740170-631741196	8_6_128	10_1_128	OK	0.330227	2.37	2.84335	7.17685	2.2545	0.00325	0.0195461	yes
TraesCS5B02G403300	TraesCS5B02G403300	-	5B:580082410-580087307	8_6_128	10_1_128	OK	0.245516	1.75459	2.83724	7.14652	3.76956	5e-05	0.000707392	yes
TraesCS5B02G546300	TraesCS5B02G546300	-	5B:699213896-699215683	8_6_128	10_1_128	OK	0.283233	2.02149	2.83536	7.13721	2.45654	0.0025	0.0160455	yes
TraesCS3D02G385600	TraesCS3D02G385600	-	3D:501077348-501087247	8_6_128	10_1_128	OK	1.1581	8.25738	2.83393	7.13014	3.30839	5e-05	0.000707392	yes
TraesCS6D02G049600	TraesCS6D02G049600	-	6D:24029162-24030022	8_6_128	10_1_128	OK	0.75828	5.40542	2.8336	7.12851	3.01361	0.0018	0.0124882	yes
TraesCS4B02G310000	TraesCS4B02G310000	-	4B:600520645-600521017	8_6_128	10_1_128	OK	0.729219	5.19185	2.83183	7.11977	2.38553	0.00495	0.0267838	yes
TraesCS1B02G283100	TraesCS1B02G283100	-	1B:492296685-492298709	8_6_128	10_1_128	OK	0.746921	5.30775	2.82907	7.10616	2.72886	0.00145	0.0106246	yes
TraesCSU02G063800	TraesCSU02G063800	-	Un:50424013-50425645	8_6_128	10_1_128	OK	1.54805	10.9815	2.82655	7.09376	5.68671	5e-05	0.000707392	yes
TraesCS4D02G052500	TraesCS4D02G052500	-	4D:28836684-28841108	8_6_128	10_1_128	OK	3.60949	25.5845	2.8254	7.08811	4.82353	5e-05	0.000707392	yes
TraesCS3B02G032400	TraesCS3B02G032400	-	3B:14983252-14986446	8_6_128	10_1_128	OK	0.123733	0.87656	2.82462	7.08427	2.64604	5e-05	0.000707392	yes
TraesCS6B02G253100	TraesCS6B02G253100	-	6B:454075256-454078933	8_6_128	10_1_128	OK	0.0965524	0.683472	2.8235	7.07878	2.05073	0.00165	0.0117277	yes
TraesCS1B02G360300	TraesCS1B02G360300	-	1B:588821521-588822758	8_6_128	10_1_128	OK	0.77719	5.49872	2.82276	7.07515	3.28391	0.00165	0.0117277	yes
TraesCS2A02G443700	TraesCS2A02G443700	-	2A:693443293-693445920	8_6_128	10_1_128	OK	0.461955	3.26108	2.81953	7.05932	3.36515	0.0002	0.00226387	yes
TraesCS7A02G537100	TraesCS7A02G537100	-	7A:714616515-714618249	8_6_128	10_1_128	OK	1.30151	9.16103	2.81532	7.03875	3.38353	5e-05	0.000707392	yes
TraesCS4B02G335300	TraesCS4B02G335300	-	4B:626071597-626074498	8_6_128	10_1_128	OK	15.3063	107.695	2.81476	7.03602	6.5337	5e-05	0.000707392	yes
TraesCS5B02G535400	TraesCS5B02G535400	-	5B:691459197-691481047	8_6_128	10_1_128	OK	0.597838	4.20617	2.81468	7.03563	6.66421	5e-05	0.000707392	yes
TraesCS5A02G143500	TraesCS5A02G143500	-	5A:318814497-318815618	8_6_128	10_1_128	OK	1.05132	7.38834	2.81305	7.02769	2.80103	0.0001	0.00128038	yes
TraesCSU02G240500	TraesCSU02G240500	-	Un:358693130-358694861	8_6_128	10_1_128	OK	0.574122	4.02712	2.81032	7.0144	4.52418	5e-05	0.000707392	yes
TraesCS5D02G403700	TraesCS5D02G403700	-	5D:469244576-469246429	8_6_128	10_1_128	OK	0.244089	1.71126	2.80958	7.0108	2.6228	0.00065	0.00568491	yes
TraesCS2B02G048400	TraesCS2B02G048400	-	2B:24089442-24091066	8_6_128	10_1_128	OK	0.341006	2.38948	2.80883	7.00716	2.80021	0.00255	0.0162657	yes
TraesCS3B02G364500	TraesCS3B02G364500	-	3B:576049080-576051387	8_6_128	10_1_128	OK	0.227113	1.59087	2.80833	7.00473	2.71837	5e-05	0.000707392	yes
TraesCS2A02G564200	TraesCS2A02G564200	-	2A:764657702-764675166	8_6_128	10_1_128	OK	0.0705279	0.493966	2.80815	7.00386	2.89093	5e-05	0.000707392	yes
TraesCS4B02G091100	TraesCS4B02G091100	-	4B:93770327-93776346	8_6_128	10_1_128	OK	1.1428	7.98476	2.80467	6.98698	4.31484	5e-05	0.000707392	yes
TraesCS6D02G082300	TraesCS6D02G082300	-	6D:47660441-47668166	8_6_128	10_1_128	OK	0.467637	3.26513	2.80368	6.98219	5.09308	5e-05	0.000707392	yes
TraesCS2D02G069100	TraesCS2D02G069100	-	2D:28964964-28966662	8_6_128	10_1_128	OK	0.743323	5.1823	2.80153	6.97179	2.99645	0.0002	0.00226387	yes
TraesCS4B02G081200	TraesCS4B02G081200	-	4B:78817795-78819652	8_6_128	10_1_128	OK	0.412212	2.87104	2.80011	6.96494	3.11343	0.0003	0.00311703	yes
TraesCS1B02G335400	TraesCS1B02G335400	-	1B:562468352-562469855	8_6_128	10_1_128	OK	0.222663	1.54798	2.79745	6.95211	2.63749	0.00055	0.0049883	yes
TraesCS5D02G401500	TraesCS5D02G401500	-	5D:467176608-467184508	8_6_128	10_1_128	OK	2.48172	17.2467	2.79691	6.9495	5.28046	5e-05	0.000707392	yes
TraesCS4A02G336400	TraesCS4A02G336400	-	4A:618619930-618627981	8_6_128	10_1_128	OK	0.098408	0.682927	2.79488	6.93973	2.6287	5e-05	0.000707392	yes
TraesCS2B02G366900	TraesCS2B02G366900	-	2B:523082216-523087914	8_6_128	10_1_128	OK	0.564642	3.9131	2.7929	6.93021	2.64864	5e-05	0.000707392	yes
TraesCS7D02G366500	TraesCS7D02G366500	-	7D:474254692-474272557	8_6_128	10_1_128	OK	0.606532	4.19986	2.79168	6.92436	5.50037	5e-05	0.000707392	yes
TraesCS3A02G013300	TraesCS3A02G013300	-	3A:9770500-9773686	8_6_128	10_1_128	OK	1.37792	9.52218	2.7888	6.91055	4.78002	5e-05	0.000707392	yes
TraesCS3A02G104100	TraesCS3A02G104100	-	3A:67359580-67360435	8_6_128	10_1_128	OK	1.25515	8.66676	2.78763	6.90495	3.6151	5e-05	0.000707392	yes
TraesCS3A02G393200	TraesCS3A02G393200	-	3A:641012140-641013235	8_6_128	10_1_128	OK	1.22318	8.44478	2.78742	6.90394	2.84354	0.0002	0.00226387	yes
TraesCS3A02G525500	TraesCS3A02G525500	-	3A:739557731-739561553	8_6_128	10_1_128	OK	2.09675	14.4604	2.78589	6.89662	2.22945	0.0037	0.0215692	yes
TraesCS2B02G597700	TraesCS2B02G597700	-	2B:780861285-780870182	8_6_128	10_1_128	OK	0.523167	3.6047	2.78453	6.89012	5.18693	5e-05	0.000707392	yes
TraesCS3A02G021600	TraesCS3A02G021600	-	3A:12375905-12383433	8_6_128	10_1_128	OK	0.282841	1.94563	2.78218	6.87891	3.86434	5e-05	0.000707392	yes
TraesCS3B02G265500	TraesCS3B02G265500	-	3B:425376446-425387270	8_6_128	10_1_128	OK	1.08237	7.44528	2.78213	6.87867	5.9804	5e-05	0.000707392	yes
TraesCS2B02G093100	TraesCS2B02G093100	-	2B:53582992-53585064	8_6_128	10_1_128	OK	0.724421	4.98125	2.78161	6.87619	3.18002	5e-05	0.000707392	yes
TraesCS2D02G415600	TraesCS2D02G415600	-	2D:529531125-529539421	8_6_128	10_1_128	OK	0.923785	6.34378	2.77971	6.86714	5.87645	5e-05	0.000707392	yes
TraesCS2D02G301000	TraesCS2D02G301000	-	2D:383298532-383302093	8_6_128	10_1_128	OK	0.493314	3.3868	2.77934	6.86538	3.10121	0.00015	0.00179774	yes
TraesCS3D02G171000	TraesCS3D02G171000	-	3D:150799027-150802384	8_6_128	10_1_128	OK	0.302248	2.07284	2.7778	6.85806	2.83423	0.0003	0.00311703	yes
TraesCS2D02G410900	TraesCS2D02G410900	-	2D:525935292-525937697	8_6_128	10_1_128	OK	0.484733	3.32139	2.77653	6.85202	2.39853	0.0019	0.0130403	yes
TraesCS3B02G515800	TraesCS3B02G515800	-	3B:757887583-757891419	8_6_128	10_1_128	OK	0.221056	1.51424	2.77611	6.85003	3.08975	5e-05	0.000707392	yes
TraesCS1B02G013300	TraesCS1B02G013300	-	1B:6340631-6342219	8_6_128	10_1_128	OK	0.12325	0.844089	2.77581	6.8486	2.10474	0.0042	0.0237475	yes
TraesCS3A02G017400	TraesCS3A02G017400	-	3A:11023280-11028199	8_6_128	10_1_128	OK	0.204628	1.38863	2.76259	6.78613	2.61087	0.00025	0.00269639	yes
TraesCS6A02G106000	TraesCS6A02G106000	-	6A:74106397-74108541	8_6_128	10_1_128	OK	0.109857	0.745443	2.76247	6.78557	1.93464	0.00075	0.00634736	yes
TraesCS2D02G009200	TraesCS2D02G009200	-	2D:5097756-5100568	8_6_128	10_1_128	OK	2.25813	15.3198	2.76219	6.78425	5.222	5e-05	0.000707392	yes
TraesCS7B02G350300	TraesCS7B02G350300	-	7B:607584656-607589530	8_6_128	10_1_128	OK	3.79853	25.7	2.75826	6.7658	6.73023	5e-05	0.000707392	yes
TraesCS7B02G320500	TraesCS7B02G320500	-	7B:570919088-570920534	8_6_128	10_1_128	OK	1.61661	10.9373	2.75821	6.76556	4.31748	5e-05	0.000707392	yes
TraesCS5A02G347400	TraesCS5A02G347400	-	5A:549953040-549955335	8_6_128	10_1_128	OK	0.216741	1.46491	2.75677	6.75881	2.1041	0.00535	0.0283772	yes
TraesCS6B02G206000	TraesCS6B02G206000	-	6B:258234356-258235177	8_6_128	10_1_128	OK	5.20966	35.1814	2.75555	6.7531	4.79007	5e-05	0.000707392	yes
TraesCS7D02G049000	TraesCS7D02G049000	-	7D:25270044-25276786	8_6_128	10_1_128	OK	0.513709	3.46508	2.75386	6.74519	4.07048	5e-05	0.000707392	yes
TraesCS7A02G004800	TraesCS7A02G004800	-	7A:2607042-2608815	8_6_128	10_1_128	OK	0.0773715	0.521557	2.75295	6.74094	2.15623	0.0042	0.0237475	yes
TraesCS2D02G300000	TraesCS2D02G300000	-	2D:382179810-382180491	8_6_128	10_1_128	OK	0.394931	2.66083	2.7522	6.73744	2.20893	0.00205	0.0138087	yes
TraesCS5D02G502400	TraesCS5D02G502400	-	5D:529828045-529839106	8_6_128	10_1_128	OK	0.141302	0.948863	2.74741	6.71511	2.13064	0.0031	0.0188666	yes
TraesCS2A02G110200	TraesCS2A02G110200	-	2A:61808523-61819058	8_6_128	10_1_128	OK	0.155861	1.04511	2.74532	6.70538	2.83888	0.00015	0.00179774	yes
TraesCS5B02G383400	TraesCS5B02G383400	-	5B:562225626-562227065	8_6_128	10_1_128	OK	0.628628	4.20753	2.74269	6.69317	3.07025	0.00225	0.0148275	yes
TraesCS7D02G037700	TraesCS7D02G037700	-	7D:19049651-19053785	8_6_128	10_1_128	OK	0.0683842	0.457367	2.74162	6.68821	3.13192	5e-05	0.000707392	yes
TraesCS4B02G291900	TraesCS4B02G291900	-	4B:577014702-577016238	8_6_128	10_1_128	OK	0.178083	1.19077	2.74127	6.68659	2.059	0.00165	0.0117277	yes
TraesCS7A02G277500	TraesCS7A02G277500	-	7A:291659278-291661489	8_6_128	10_1_128	OK	0.223433	1.49172	2.73906	6.67635	2.65508	0.00045	0.0042861	yes
TraesCS2A02G268400	TraesCS2A02G268400	-	2A:431042936-431046356	8_6_128	10_1_128	OK	3.08081	20.518	2.7355	6.6599	6.10088	5e-05	0.000707392	yes
TraesCS3D02G423100	TraesCS3D02G423100	-	3D:535770932-535773282	8_6_128	10_1_128	OK	4.37042	29.0706	2.73372	6.65169	3.948	5e-05	0.000707392	yes
TraesCS7A02G464100	TraesCS7A02G464100	-	7A:660495081-660499083	8_6_128	10_1_128	OK	0.971918	6.44506	2.72929	6.63129	4.53801	5e-05	0.000707392	yes
TraesCS6D02G163700	TraesCS6D02G163700	-	6D:142922047-142926014	8_6_128	10_1_128	OK	0.3077	2.03222	2.72346	6.60455	2.33184	0.003	0.0184221	yes
TraesCS6B02G046800	TraesCS6B02G046800	-	6B:27895345-27896946	8_6_128	10_1_128	OK	0.398479	2.63152	2.72332	6.60391	2.82869	0.003	0.0184221	yes
TraesCS7A02G287900	TraesCS7A02G287900	-	7A:345224357-345229059	8_6_128	10_1_128	OK	0.814632	5.37504	2.72205	6.5981	5.15161	5e-05	0.000707392	yes
TraesCSU02G064100	TraesCSU02G064100	-	Un:50583128-50587109	8_6_128	10_1_128	OK	0.488451	3.221	2.72122	6.5943	5.35375	5e-05	0.000707392	yes
TraesCS7D02G213900	TraesCS7D02G213900	-	7D:173707405-173710908	8_6_128	10_1_128	OK	0.960586	6.33352	2.72102	6.59339	4.53292	5e-05	0.000707392	yes
TraesCS3A02G069200	TraesCS3A02G069200	-	3A:41368831-41372790	8_6_128	10_1_128	OK	0.331777	2.18392	2.71863	6.58247	4.09695	5e-05	0.000707392	yes
TraesCS2D02G056900	TraesCS2D02G056900	-	2D:22608704-22610773	8_6_128	10_1_128	OK	0.241033	1.5857	2.71782	6.57878	2.59305	0.0002	0.00226387	yes
TraesCS4B02G226700	TraesCS4B02G226700	-	4B:473866796-473868871	8_6_128	10_1_128	OK	0.186209	1.22254	2.71488	6.56539	2.33765	0.0026	0.0164851	yes
TraesCS2B02G508000	TraesCS2B02G508000	-	2B:704412129-704414285	8_6_128	10_1_128	OK	0.54504	3.57822	2.71481	6.56507	2.9373	0.0002	0.00226387	yes
TraesCS3B02G349500	TraesCS3B02G349500	-	3B:559882582-559885242	8_6_128	10_1_128	OK	0.0505539	0.331843	2.71461	6.56416	1.86481	0.00255	0.0162657	yes
TraesCS6A02G401500	TraesCS6A02G401500	-	6A:609972317-609973926	8_6_128	10_1_128	OK	0.666792	4.37489	2.71394	6.56111	2.836	0.0006	0.00533516	yes
TraesCS3A02G233800	TraesCS3A02G233800	-	3A:436466342-436473844	8_6_128	10_1_128	OK	0.558156	3.66015	2.71316	6.55756	5.02523	5e-05	0.000707392	yes
TraesCS3A02G397000	TraesCS3A02G397000	-	3A:644665948-644667723	8_6_128	10_1_128	OK	0.148343	0.972101	2.71217	6.55307	1.98054	0.0031	0.0188666	yes
TraesCS2B02G330700	TraesCS2B02G330700	-	2B:474902401-474903463	8_6_128	10_1_128	OK	0.176072	1.15127	2.70899	6.53864	2.02117	0.0024	0.0155618	yes
TraesCS1A02G271700	TraesCS1A02G271700	-	1A:465281933-465283274	8_6_128	10_1_128	OK	1.25477	8.1943	2.7072	6.53053	3.1281	5e-05	0.000707392	yes
TraesCS3B02G002700	TraesCS3B02G002700	-	3B:2169303-2172368	8_6_128	10_1_128	OK	0.106098	0.691389	2.7041	6.51651	1.79599	0.01035	0.0462138	yes
TraesCS2D02G411800	TraesCS2D02G411800	-	2D:526514580-526516856	8_6_128	10_1_128	OK	0.162816	1.05865	2.70091	6.50212	2.03815	0.0031	0.0188666	yes
TraesCS4A02G131000	TraesCS4A02G131000	-	4A:174155318-174157653	8_6_128	10_1_128	OK	0.418422	2.71791	2.69947	6.49563	3.21953	5e-05	0.000707392	yes
TraesCS2A02G291900	TraesCS2A02G291900	-	2A:502824571-502826254	8_6_128	10_1_128	OK	0.310807	2.01559	2.69711	6.48502	2.68667	0.00265	0.0167382	yes
TraesCS2A02G312600	TraesCS2A02G312600	-	2A:537248623-537253188	8_6_128	10_1_128	OK	0.714933	4.63148	2.69559	6.47819	3.93942	5e-05	0.000707392	yes
TraesCS3B02G569900	TraesCS3B02G569900	-	3B:801304474-801317674	8_6_128	10_1_128	OK	0.151442	0.980788	2.69517	6.4763	4.66778	5e-05	0.000707392	yes
TraesCS1A02G299200	TraesCS1A02G299200	-	1A:494024031-494026393	8_6_128	10_1_128	OK	0.201085	1.30216	2.69503	6.47567	1.9644	0.0045	0.0250224	yes
TraesCS4D02G290600	TraesCS4D02G290600	-	4D:461557339-461558127	8_6_128	10_1_128	OK	3.34014	21.567	2.69084	6.45689	4.4342	0.00025	0.00269639	yes
TraesCS2A02G382400	TraesCS2A02G382400	-	2A:625956691-625958839	8_6_128	10_1_128	OK	0.76223	4.91807	2.68979	6.45219	3.30011	5e-05	0.000707392	yes
TraesCS6A02G162900	TraesCS6A02G162900	-	6A:158072657-158075527	8_6_128	10_1_128	OK	4.00545	25.8425	2.68971	6.45184	5.96617	5e-05	0.000707392	yes
TraesCS1B02G315700	TraesCS1B02G315700	-	1B:540154459-540156301	8_6_128	10_1_128	OK	0.302919	1.95158	2.68764	6.44259	2.28223	0.0033	0.0197894	yes
TraesCS3D02G085000	TraesCS3D02G085000	-	3D:42885035-42885818	8_6_128	10_1_128	OK	0.851433	5.48134	2.68656	6.43777	2.78411	0.003	0.0184221	yes
TraesCS7B02G296800	TraesCS7B02G296800	-	7B:533567059-533571641	8_6_128	10_1_128	OK	0.312137	2.00776	2.68534	6.43232	2.74301	0.00025	0.00269639	yes
TraesCS3B02G179600	TraesCS3B02G179600	-	3B:187447769-187453576	8_6_128	10_1_128	OK	0.162926	1.04686	2.68379	6.42542	2.05617	0.00345	0.0204191	yes
TraesCS2D02G499000	TraesCS2D02G499000	-	2D:594102621-594103692	8_6_128	10_1_128	OK	8.07432	51.8647	2.68334	6.42341	4.04736	0.00165	0.0117277	yes
TraesCS1A02G376500	TraesCS1A02G376500	-	1A:550621857-550631769	8_6_128	10_1_128	OK	0.497774	3.18744	2.67884	6.40341	4.27383	5e-05	0.000707392	yes
TraesCS2D02G019600	TraesCS2D02G019600	-	2D:9392390-9402702	8_6_128	10_1_128	OK	0.516	3.30414	2.67883	6.40336	4.90971	5e-05	0.000707392	yes
TraesCS2A02G261800	TraesCS2A02G261800	-	2A:412511627-412516263	8_6_128	10_1_128	OK	0.207901	1.33068	2.67819	6.40052	2.40896	0.0003	0.00311703	yes
TraesCSU02G114400	TraesCSU02G114400	-	Un:99241821-99243728	8_6_128	10_1_128	OK	0.748399	4.78958	2.67802	6.39977	3.82936	0.00015	0.00179774	yes
TraesCS7A02G137000	TraesCS7A02G137000	-	7A:89833437-89836039	8_6_128	10_1_128	OK	3.85773	24.6882	2.67799	6.39964	5.3718	5e-05	0.000707392	yes
TraesCS3A02G346300	TraesCS3A02G346300	-	3A:595643967-595645484	8_6_128	10_1_128	OK	0.47334	3.0278	2.67732	6.39667	2.74145	0.00305	0.0186444	yes
TraesCS3A02G153000	TraesCS3A02G153000	-	3A:143533071-143535014	8_6_128	10_1_128	OK	0.475896	3.03588	2.6734	6.37931	2.62935	0.00055	0.0049883	yes
TraesCS7D02G532100	TraesCS7D02G532100	-	7D:626145541-626147422	8_6_128	10_1_128	OK	1.5274	9.74033	2.67289	6.37705	3.89707	5e-05	0.000707392	yes
TraesCS3B02G378100	TraesCS3B02G378100	-	3B:596047453-596049013	8_6_128	10_1_128	OK	0.836688	5.33404	2.67247	6.3752	3.25577	0.00015	0.00179774	yes
TraesCS4D02G191500	TraesCS4D02G191500	-	4D:334966966-334968146	8_6_128	10_1_128	OK	0.973358	6.2051	2.67241	6.37493	2.63695	0.00065	0.00568491	yes
TraesCS6D02G166000	TraesCS6D02G166000	-	6D:147124343-147124883	8_6_128	10_1_128	OK	2.43001	15.4691	2.67036	6.36588	2.50381	0.00075	0.00634736	yes
TraesCS2D02G386500	TraesCS2D02G386500	-	2D:491799570-491801301	8_6_128	10_1_128	OK	0.190015	1.20923	2.6699	6.36385	2.29927	0.0001	0.00128038	yes
TraesCS5A02G366100	TraesCS5A02G366100	-	5A:565752841-565758516	8_6_128	10_1_128	OK	0.616426	3.92074	2.66913	6.36046	4.86651	5e-05	0.000707392	yes
TraesCS6D02G407600	TraesCS6D02G407600	-	6D:473094039-473099240	8_6_128	10_1_128	OK	0.100405	0.63639	2.66408	6.33823	2.43259	0.00025	0.00269639	yes
TraesCS5B02G210500	TraesCS5B02G210500	-	5B:381041994-381044714	8_6_128	10_1_128	OK	2.6459	16.7666	2.66376	6.33682	5.13272	5e-05	0.000707392	yes
TraesCS4D02G021400	TraesCS4D02G021400	-	4D:9211906-9218783	8_6_128	10_1_128	OK	17.618	111.618	2.66345	6.33546	5.92018	5e-05	0.000707392	yes
TraesCS7D02G013400	TraesCS7D02G013400	-	7D:5645811-5648607	8_6_128	10_1_128	OK	0.143843	0.911059	2.66305	6.33371	3.43764	5e-05	0.000707392	yes
TraesCS7D02G324200	TraesCS7D02G324200	-	7D:414086516-414088122	8_6_128	10_1_128	OK	0.542384	3.43488	2.66287	6.33292	2.91821	0.00025	0.00269639	yes
TraesCS5A02G253200	TraesCS5A02G253200	-	5A:469062093-469068317	8_6_128	10_1_128	OK	0.251899	1.59183	2.65977	6.31932	3.58033	5e-05	0.000707392	yes
TraesCS5D02G375700	TraesCS5D02G375700	-	5D:447880555-447885805	8_6_128	10_1_128	OK	0.484545	3.06141	2.65949	6.3181	4.09183	5e-05	0.000707392	yes
TraesCS4D02G337000	TraesCS4D02G337000	-	4D:494510587-494514371	8_6_128	10_1_128	OK	0.598631	3.77901	2.65827	6.31276	3.89062	5e-05	0.000707392	yes
TraesCS1A02G198300	TraesCS1A02G198300	-	1A:356427949-356430605	8_6_128	10_1_128	OK	0.462085	2.91645	2.65798	6.31149	3.36259	0.0033	0.0197894	yes
TraesCS3B02G409000	TraesCS3B02G409000	-	3B:644541873-644543676	8_6_128	10_1_128	OK	0.208957	1.31696	2.65593	6.30253	1.95375	0.00755	0.0366834	yes
TraesCS7B02G213000	TraesCS7B02G213000	-	7B:388953039-388957051	8_6_128	10_1_128	OK	1.62358	10.2323	2.65589	6.30235	3.5744	5e-05	0.000707392	yes
TraesCS2A02G076100	TraesCS2A02G076100	-	2A:34089823-34093354	8_6_128	10_1_128	OK	3.45664	21.7449	2.65323	6.29074	5.5814	5e-05	0.000707392	yes
TraesCS2A02G388700	TraesCS2A02G388700	-	2A:636901273-636903003	8_6_128	10_1_128	OK	0.222187	1.39757	2.65307	6.29004	2.35459	0.00025	0.00269639	yes
TraesCS7A02G569900	TraesCS7A02G569900	-	7A:736688690-736692766	8_6_128	10_1_128	OK	0.468278	2.94074	2.65074	6.27989	5.29787	5e-05	0.000707392	yes
TraesCS3D02G064800	TraesCS3D02G064800	-	3D:28499307-28501394	8_6_128	10_1_128	OK	0.351827	2.20786	2.64971	6.27541	3.07176	5e-05	0.000707392	yes
TraesCS6D02G398700	TraesCS6D02G398700	-	6D:469784938-469792305	8_6_128	10_1_128	OK	0.139065	0.871996	2.64857	6.27045	2.45007	0.0006	0.00533516	yes
TraesCS2D02G452100	TraesCS2D02G452100	-	2D:561844248-561847208	8_6_128	10_1_128	OK	0.359036	2.24971	2.64754	6.26598	3.16421	5e-05	0.000707392	yes
TraesCS2A02G067200	TraesCS2A02G067200	-	2A:30090305-30091759	8_6_128	10_1_128	OK	6.50602	40.7559	2.64716	6.26433	5.00109	5e-05	0.000707392	yes
TraesCS7A02G111100	TraesCS7A02G111100	-	7A:68041907-68046944	8_6_128	10_1_128	OK	0.219646	1.37579	2.64701	6.26368	4.17829	5e-05	0.000707392	yes
TraesCS5B02G572200	TraesCS5B02G572200	-	5B:712888959-712890250	8_6_128	10_1_128	OK	0.339512	2.11893	2.6418	6.2411	3.01766	0.00025	0.00269639	yes
TraesCS5D02G246600	TraesCS5D02G246600	-	5D:354511618-354512680	8_6_128	10_1_128	OK	0.532613	3.32301	2.64133	6.23907	2.74294	0.00285	0.017741	yes
TraesCS5B02G246900	TraesCS5B02G246900	-	5B:428960272-428963597	8_6_128	10_1_128	OK	0.437148	2.72272	2.63885	6.22835	2.03471	0.00735	0.0360007	yes
TraesCS3B02G003600	TraesCS3B02G003600	-	3B:2344023-2346291	8_6_128	10_1_128	OK	0.806561	5.02103	2.63813	6.22524	2.91092	5e-05	0.000707392	yes
TraesCS1A02G323600	TraesCS1A02G323600	-	1A:514135810-514138662	8_6_128	10_1_128	OK	0.0768903	0.478078	2.63637	6.21765	2.57991	0.0007	0.00602247	yes
TraesCS4D02G107000	TraesCS4D02G107000	-	4D:85258244-85264752	8_6_128	10_1_128	OK	0.722574	4.48927	2.63526	6.21287	5.8794	5e-05	0.000707392	yes
TraesCS6B02G353500	TraesCS6B02G353500	-	6B:619404618-619405226	8_6_128	10_1_128	OK	1.37662	8.54371	2.63374	6.20633	3.09325	0.0041	0.0233434	yes
TraesCS5D02G559300	TraesCS5D02G559300	-	5D:560789893-560792041	8_6_128	10_1_128	OK	20.3251	126.112	2.63338	6.20478	6.43084	5e-05	0.000707392	yes
TraesCS2A02G168200	TraesCS2A02G168200	-	2A:121141337-121145857	8_6_128	10_1_128	OK	0.146116	0.905972	2.63235	6.20035	2.41881	0.00015	0.00179774	yes
TraesCS2D02G380800	TraesCS2D02G380800	-	2D:484910931-484914261	8_6_128	10_1_128	OK	0.0867866	0.537806	2.63154	6.19687	1.95729	0.00205	0.0138087	yes
TraesCS3A02G133100	TraesCS3A02G133100	-	3A:110069450-110071298	8_6_128	10_1_128	OK	3.39646	21.0282	2.63023	6.19125	3.94859	5e-05	0.000707392	yes
TraesCS6B02G007400	TraesCS6B02G007400	-	6B:4873124-4877529	8_6_128	10_1_128	OK	1.98142	12.2672	2.6302	6.19112	4.79589	5e-05	0.000707392	yes
TraesCS2A02G361700	TraesCS2A02G361700	-	2A:605400016-605402122	8_6_128	10_1_128	OK	0.437127	2.70578	2.62992	6.18992	2.79917	5e-05	0.000707392	yes
TraesCS2D02G021000	TraesCS2D02G021000	-	2D:9787058-9788428	8_6_128	10_1_128	OK	0.675109	4.16709	2.62585	6.17248	4.35635	5e-05	0.000707392	yes
TraesCS1D02G147800	TraesCS1D02G147800	-	1D:203866614-203874177	8_6_128	10_1_128	OK	0.466059	2.87472	2.62484	6.16816	3.27656	5e-05	0.000707392	yes
TraesCS6A02G002400	TraesCS6A02G002400	-	6A:942508-947206	8_6_128	10_1_128	OK	1.36539	8.42023	2.62454	6.16688	4.32432	5e-05	0.000707392	yes
TraesCS3B02G594700	TraesCS3B02G594700	-	3B:818052276-818052967	8_6_128	10_1_128	OK	1.77964	10.9704	2.62396	6.1644	2.89175	0.0005	0.00463467	yes
TraesCS3A02G536900	TraesCS3A02G536900	-	3A:748849146-748851940	8_6_128	10_1_128	OK	0.566742	3.49328	2.62382	6.1638	2.88307	5e-05	0.000707392	yes
TraesCS3D02G286800	TraesCS3D02G286800	-	3D:395649997-395650677	8_6_128	10_1_128	OK	0.846988	5.21343	2.62182	6.15526	2.61666	0.0004	0.00392242	yes
TraesCS6A02G233100	TraesCS6A02G233100	-	6A:440534729-440540656	8_6_128	10_1_128	OK	0.14905	0.916605	2.62051	6.14967	2.85714	5e-05	0.000707392	yes
TraesCS3B02G276900	TraesCS3B02G276900	-	3B:447002885-447010106	8_6_128	10_1_128	OK	0.322096	1.97813	2.61857	6.14141	2.94351	0.0002	0.00226387	yes
TraesCS5B02G227600	TraesCS5B02G227600	-	5B:404143196-404145379	8_6_128	10_1_128	OK	9.11573	55.9597	2.61796	6.13881	5.95979	5e-05	0.000707392	yes
TraesCS2B02G216400	TraesCS2B02G216400	-	2B:202482105-202485783	8_6_128	10_1_128	OK	2.75281	16.8854	2.61679	6.13384	5.15056	5e-05	0.000707392	yes
TraesCS1B02G438600	TraesCS1B02G438600	-	1B:660743866-660749610	8_6_128	10_1_128	OK	0.10222	0.626893	2.61654	6.13277	2.88828	5e-05	0.000707392	yes
TraesCS2B02G424300	TraesCS2B02G424300	-	2B:610415869-610420284	8_6_128	10_1_128	OK	0.220134	1.34928	2.61574	6.12938	3.08555	0.0001	0.00128038	yes
TraesCS3B02G002000	TraesCS3B02G002000	-	3B:1783887-1789415	8_6_128	10_1_128	OK	0.902469	5.52978	2.61527	6.12738	3.23392	5e-05	0.000707392	yes
TraesCS7A02G030400	TraesCS7A02G030400	-	7A:12309106-12311318	8_6_128	10_1_128	OK	0.332282	2.03473	2.61436	6.12351	3.01976	5e-05	0.000707392	yes
TraesCS5A02G291200	TraesCS5A02G291200	-	5A:502071584-502073364	8_6_128	10_1_128	OK	1.19181	7.28417	2.61161	6.11185	3.35499	5e-05	0.000707392	yes
TraesCS4D02G276500	TraesCS4D02G276500	-	4D:447638790-447641580	8_6_128	10_1_128	OK	0.177783	1.08643	2.61141	6.11101	2.65476	0.0008	0.00668193	yes
TraesCS3B02G573600	TraesCS3B02G573600	-	3B:804228866-804230317	8_6_128	10_1_128	OK	0.261521	1.59741	2.61074	6.10817	2.37865	0.00025	0.00269639	yes
TraesCS2B02G272700	TraesCS2B02G272700	-	2B:373998049-374000502	8_6_128	10_1_128	OK	0.239835	1.46418	2.60998	6.10495	2.43009	0.00025	0.00269639	yes
TraesCS2D02G377500	TraesCS2D02G377500	-	2D:481960997-481964109	8_6_128	10_1_128	OK	0.080226	0.488935	2.6075	6.09447	2.0269	0.0042	0.0237475	yes
TraesCS5D02G179700	TraesCS5D02G179700	-	5D:279154886-279156941	8_6_128	10_1_128	OK	0.780505	4.7518	2.60599	6.08809	3.83076	5e-05	0.000707392	yes
TraesCS5D02G008300	TraesCS5D02G008300	-	5D:6186435-6187430	8_6_128	10_1_128	OK	0.365325	2.22306	2.6053	6.08518	2.40379	0.00045	0.0042861	yes
TraesCS1A02G111500	TraesCS1A02G111500	-	1A:112927733-112928544	8_6_128	10_1_128	OK	2.87583	17.4974	2.60509	6.08429	3.71253	5e-05	0.000707392	yes
TraesCS3B02G485600	TraesCS3B02G485600	-	3B:732427297-732430961	8_6_128	10_1_128	OK	0.733796	4.45948	2.60343	6.0773	3.45999	5e-05	0.000707392	yes
TraesCS5D02G509800	TraesCS5D02G509800	-	5D:534864326-534866881	8_6_128	10_1_128	OK	2.91037	17.6645	2.60158	6.06951	5.4512	5e-05	0.000707392	yes
TraesCS2B02G569300	TraesCS2B02G569300	-	2B:759817623-759818595	8_6_128	10_1_128	OK	0.972555	5.89584	2.59984	6.06219	2.26609	0.0058	0.0301394	yes
TraesCS2B02G196000	TraesCS2B02G196000	-	2B:173754889-173757421	8_6_128	10_1_128	OK	0.125255	0.75907	2.59936	6.06018	2.15859	0.0034	0.0202097	yes
TraesCS5B02G370400	TraesCS5B02G370400	-	5B:549547593-549550983	8_6_128	10_1_128	OK	0.139194	0.842801	2.59809	6.05484	3.47258	5e-05	0.000707392	yes
TraesCS3B02G359400	TraesCS3B02G359400	-	3B:571750691-571753830	8_6_128	10_1_128	OK	0.190338	1.15244	2.59805	6.05468	2.3188	0.0005	0.00463467	yes
TraesCS7B02G393400	TraesCS7B02G393400	-	7B:660244600-660247618	8_6_128	10_1_128	OK	0.209462	1.26799	2.59778	6.05354	2.20105	0.00055	0.0049883	yes
TraesCS4B02G358700	TraesCS4B02G358700	-	4B:649359373-649361289	8_6_128	10_1_128	OK	0.852738	5.14254	2.59231	6.03064	3.34703	5e-05	0.000707392	yes
TraesCS2D02G373800	TraesCS2D02G373800	-	2D:477259989-477265004	8_6_128	10_1_128	OK	0.219259	1.32213	2.59216	6.03001	2.84965	0.00015	0.00179774	yes
TraesCS3A02G078400	TraesCS3A02G078400	-	3A:50726168-50728191	8_6_128	10_1_128	OK	0.37777	2.27606	2.59096	6.02499	2.64333	0.00045	0.0042861	yes
TraesCS3D02G497600	TraesCS3D02G497600	-	3D:588781820-588788092	8_6_128	10_1_128	OK	0.127696	0.769222	2.59069	6.02387	2.92473	5e-05	0.000707392	yes
TraesCS7D02G173600	TraesCS7D02G173600	-	7D:126014766-126027892	8_6_128	10_1_128	OK	3.24134	19.467	2.58637	6.00586	6.56459	5e-05	0.000707392	yes
TraesCS6D02G015100	TraesCS6D02G015100	-	6D:6314768-6316761	8_6_128	10_1_128	OK	0.286565	1.72054	2.58593	6.00403	2.71098	0.00025	0.00269639	yes
TraesCS5D02G318200	TraesCS5D02G318200	-	5D:411148692-411149483	8_6_128	10_1_128	OK	2.12847	12.7472	2.58229	5.9889	2.50617	0.00065	0.00568491	yes
TraesCS2B02G036600	TraesCS2B02G036600	-	2B:17388832-17391444	8_6_128	10_1_128	OK	0.0859633	0.514788	2.58218	5.98844	1.90566	0.0049	0.026595	yes
TraesCS1D02G274000	TraesCS1D02G274000	-	1D:368320120-368322839	8_6_128	10_1_128	OK	0.315411	1.88695	2.58075	5.98251	2.48891	0.0003	0.00311703	yes
TraesCS6B02G400300	TraesCS6B02G400300	-	6B:675701855-675702610	8_6_128	10_1_128	OK	1.00275	5.99714	2.58031	5.98068	2.86528	0.004	0.0228885	yes
TraesCS6B02G160500	TraesCS6B02G160500	-	6B:164362923-164364966	8_6_128	10_1_128	OK	0.599559	3.58551	2.5802	5.98023	2.95037	0.0001	0.00128038	yes
TraesCS2B02G399700	TraesCS2B02G399700	-	2B:568030280-568032379	8_6_128	10_1_128	OK	0.750233	4.48567	2.57991	5.97902	2.89979	5e-05	0.000707392	yes
TraesCS2A02G071800	TraesCS2A02G071800	-	2A:31952803-31957974	8_6_128	10_1_128	OK	0.524795	3.13347	2.57794	5.97087	3.59599	5e-05	0.000707392	yes
TraesCS3D02G525000	TraesCS3D02G525000	-	3D:604608126-604613473	8_6_128	10_1_128	OK	1.81903	10.8317	2.57401	5.95462	3.92536	5e-05	0.000707392	yes
TraesCS4A02G120400	TraesCS4A02G120400	-	4A:148134097-148142271	8_6_128	10_1_128	OK	0.13211	0.783885	2.56891	5.93361	1.91222	0.00545	0.0287762	yes
TraesCS5B02G256600	TraesCS5B02G256600	-	5B:439240877-439242570	8_6_128	10_1_128	OK	1.06422	6.30474	2.56664	5.92428	2.96261	5e-05	0.000707392	yes
TraesCS2A02G437200	TraesCS2A02G437200	-	2A:688971772-688974901	8_6_128	10_1_128	OK	1.11466	6.59971	2.5658	5.92083	3.58783	5e-05	0.000707392	yes
TraesCS7D02G456900	TraesCS7D02G456900	-	7D:575502090-575510965	8_6_128	10_1_128	OK	0.192067	1.1366	2.56504	5.91771	2.54028	0.00225	0.0148275	yes
TraesCS7A02G021800	TraesCS7A02G021800	-	7A:8783576-8791499	8_6_128	10_1_128	OK	0.350018	2.07104	2.56486	5.91698	4.23754	5e-05	0.000707392	yes
TraesCS2D02G481700	TraesCS2D02G481700	-	2D:584539291-584541224	8_6_128	10_1_128	OK	3.65499	21.58	2.56176	5.90428	4.07817	5e-05	0.000707392	yes
TraesCS1A02G150800	TraesCS1A02G150800	-	1A:258857614-258862764	8_6_128	10_1_128	OK	0.741378	4.37701	2.56166	5.90387	3.88355	5e-05	0.000707392	yes
TraesCS7A02G022600	TraesCS7A02G022600	-	7A:8914365-8917369	8_6_128	10_1_128	OK	0.641594	3.78722	2.56141	5.90284	3.25352	5e-05	0.000707392	yes
TraesCS3B02G119600	TraesCS3B02G119600	-	3B:89356004-89358023	8_6_128	10_1_128	OK	0.258139	1.52339	2.56106	5.90141	2.50802	0.00075	0.00634736	yes
TraesCS2B02G562100	TraesCS2B02G562100	-	2B:754648833-754654726	8_6_128	10_1_128	OK	0.29491	1.7396	2.56041	5.89875	4.30546	5e-05	0.000707392	yes
TraesCS2A02G365000	TraesCS2A02G365000	-	2A:608871056-608872541	8_6_128	10_1_128	OK	0.95768	5.64456	2.55925	5.89401	3.70933	0.0026	0.0164851	yes
TraesCS6A02G037300	TraesCS6A02G037300	-	6A:18460367-18465203	8_6_128	10_1_128	OK	0.102292	0.599784	2.55175	5.86345	2.86196	0.00015	0.00179774	yes
TraesCS5B02G133600	TraesCS5B02G133600	-	5B:249711887-249714643	8_6_128	10_1_128	OK	0.30671	1.79714	2.55075	5.85939	2.80142	5e-05	0.000707392	yes
TraesCS6D02G325100	TraesCS6D02G325100	-	6D:431304320-431315159	8_6_128	10_1_128	OK	2.90731	17.0277	2.55013	5.85687	6.37171	5e-05	0.000707392	yes
TraesCS6D02G015400	TraesCS6D02G015400	-	6D:6342581-6344284	8_6_128	10_1_128	OK	1.381	8.08559	2.54964	5.85488	3.763	5e-05	0.000707392	yes
TraesCS2B02G209500	TraesCS2B02G209500	-	2B:191742223-191744048	8_6_128	10_1_128	OK	0.320278	1.8738	2.54857	5.85054	2.28275	0.0005	0.00463467	yes
TraesCS1B02G476400	TraesCS1B02G476400	-	1B:685231429-685233522	8_6_128	10_1_128	OK	2.50743	14.659	2.54751	5.84624	3.87991	5e-05	0.000707392	yes
TraesCS2A02G396400	TraesCS2A02G396400	-	2A:650243367-650246266	8_6_128	10_1_128	OK	0.653081	3.81239	2.54536	5.83754	2.87303	5e-05	0.000707392	yes
TraesCS3B02G264900	TraesCS3B02G264900	-	3B:423805780-423811071	8_6_128	10_1_128	OK	0.132174	0.770653	2.54364	5.83058	1.91452	0.0049	0.026595	yes
[truncated: 12,566 more rows]

## Sheet: Trimmed DEGs
test_id	gene_id	gene	locus	sample_1	sample_2	status	value_1	value_2	log2(fold_change)	FoldChange	test_stat	p_value	q_value	significant	abs(log2(FC))
[truncated: 1,955 more rows]
