# Supplementary material for: Carbohydrate Accumulation and Differential Transcript Expression in Winter Wheat Lines with Different Levels of Snow Mold and Freezing Tolerance after Cold Treatment
Source: Plants (Basel). 2020 Oct 23;9(11):1416. doi: 10.3390/plants9111416 (PMC7690702; doi:10.3390/plants9111416)
Supplement: Supplementary file 1 [file plants-09-01416-s001.zip › supplementalFiles/expressionData/originalData/8_6_20_vs_8_6_128_gene_exp.diff.xlsx]

## Sheet: All_genes_detected
test_id	gene_id	gene	locus	sample_1	sample_2	status	value_1	value_2	log2(fold_change)	test_stat	p_value	q_value	significant
ENSRNA050013743	ENSRNA050013743	U1	7A:138381324-138381485	8_6_20	8_6_128	OK	0.859472	1.97709	1.20186	1.37932	0.3851	0.595267	no
ENSRNA050013756	ENSRNA050013756	SNORD25	4D:432942980-432943076	8_6_20	8_6_128	OK	0	97.328	inf	#NAME?	0.10515	0.2808	no
ENSRNA050013793	ENSRNA050013793	U1	1A:480753989-480754149	8_6_20	8_6_128	OK	0	1.72738	inf	#NAME?	0.02085	0.102433	no
ENSRNA050013810	ENSRNA050013810	LSU_rRNA_eukarya	7B:49401523-49401925	8_6_20	8_6_128	OK	7.23799	8.03495	0.150699	0.182367	0.75485	0.868237	no
ENSRNA050013826	ENSRNA050013826	5_8S_rRNA	1A:582237609-582237765	8_6_20	8_6_128	OK	0	10.3704	inf	#NAME?	0.0005	0.00781527	yes
ENSRNA050013835	ENSRNA050013835	SSU_rRNA_eukarya	1A:196011-197820	8_6_20	8_6_128	OK	0.679066	1.08996	0.68265	0.861726	0.1207	0.306029	no
ENSRNA050013837	ENSRNA050013837	SSU_rRNA_eukarya	1A:40097-89349	8_6_20	8_6_128	OK	0.333211	0.393001	0.238098	0.0392965	0.8833	0.941037	no
ENSRNA050013853	ENSRNA050013853	SSU_rRNA_eukarya	1A:28455-30266	8_6_20	8_6_128	OK	0.21563	0.395718	0.875917	0.766924	0.1817	0.388487	no
ENSRNA050013867	ENSRNA050013867	SSU_rRNA_eukarya	1A:138370-140180	8_6_20	8_6_128	OK	0.4629	2.85486	2.62465	3.03267	0.0001	0.00226092	yes
ENSRNA050013875	ENSRNA050013875	LSU_rRNA_eukarya	1A:199-1683	8_6_20	8_6_128	OK	0.403093	0.701854	0.800058	0.788155	0.14535	0.340579	no
ENSRNA050013904	ENSRNA050013904	5_8S_rRNA	1A:140406-140562	8_6_20	8_6_128	OK	1.58212	0	#NAME?	#NAME?	0.0563	0.191912	no
ENSRNA050013905	ENSRNA050013905	5_8S_rRNA	1A:233817-245051	8_6_20	8_6_128	OK	1.81647	0.603298	-1.5902	-0.2432	0.4917	0.685855	no
ENSRNA050013907	ENSRNA050013907	5_8S_rRNA	1A:392761-392917	8_6_20	8_6_128	OK	1.11038	2.39246	1.10744	1.30421	0.40045	0.608824	no
ENSRNA050013946	ENSRNA050013946	Plant_SRP	4D:472346404-472346710	8_6_20	8_6_128	OK	4.16318	4.15749	-0.00197264	-0.00163592	0.9823	0.990212	no
ENSRNA050013959	ENSRNA050013959	Plant_SRP	4D:453324325-453324630	8_6_20	8_6_128	OK	8.3177	13.736	0.723702	0.82397	0.14825	0.344786	no
ENSRNA050013961	ENSRNA050013961	U2	4D:456124209-456124439	8_6_20	8_6_128	OK	0.191851	0.977095	2.34851	1.18664	0.33955	0.55361	no
ENSRNA050014024	ENSRNA050014024	U4	7B:22062389-22062540	8_6_20	8_6_128	OK	1.79341	16.3895	3.192	5.03591	0.17545	0.380988	no
ENSRNA050014048	ENSRNA050014048	snoR86	4D:3585893-3588718	8_6_20	8_6_128	OK	4.39339	26.1411	2.57291	3.00785	0.52495	0.711874	no
ENSRNA050014051	ENSRNA050014051	snoR86	4D:3585893-3588718	8_6_20	8_6_128	OK	12.2587	12.9732	0.081724	0.0529588	0.90545	0.95219	no
ENSRNA050014053	ENSRNA050014053	snoR86	4D:3585893-3588718	8_6_20	8_6_128	OK	12.161	14.5057	0.25436	0.168248	0.88275	0.940698	no
ENSRNA050014054	ENSRNA050014054	snoR86	4D:3585893-3588718	8_6_20	8_6_128	OK	0	10.9039	inf	#NAME?	0.22395	0.436537	no
ENSRNA050014060	ENSRNA050014060	snoR134	7B:620995799-620995955	8_6_20	8_6_128	OK	1.80827	1.54328	-0.228611	-0.336684	0.5901	0.760162	no
ENSRNA050014478	ENSRNA050014478	LSU_rRNA_eukarya	Un:260643887-260645398	8_6_20	8_6_128	OK	0.786247	1.50093	0.932802	1.13901	0.0467	0.171107	no
ENSRNA050014873	ENSRNA050014873	SSU_rRNA_eukarya	Un:220755330-220757055	8_6_20	8_6_128	OK	1.4446	0.98528	-0.552062	-0.776978	0.18245	0.389402	no
ENSRNA050015106	ENSRNA050015106	snoZ279_R105_R108	7A:126750575-126750681	8_6_20	8_6_128	OK	0	41.8783	inf	#NAME?	0.1018	0.275519	no
ENSRNA050015111	ENSRNA050015111	LSU_rRNA_eukarya	Un:356983402-356983795	8_6_20	8_6_128	OK	0.454375	1.28691	1.50196	0.969946	0.23885	0.453189	no
ENSRNA050015113	ENSRNA050015113	5_8S_rRNA	Un:359782640-359782796	8_6_20	8_6_128	OK	2.75146	0.621114	-2.14727	-2.65754	0.25635	0.471086	no
ENSRNA050015189	ENSRNA050015189	U2	7B:490675236-490675450	8_6_20	8_6_128	OK	1.46469	1.41835	-0.0463776	-0.027375	0.7072	0.839097	no
ENSRNA050015219	ENSRNA050015219	SSU_rRNA_eukarya	Un:274343155-274343620	8_6_20	8_6_128	OK	0.413993	0.419662	0.0196196	0.0102177	0.955	0.977239	no
ENSRNA050015615	ENSRNA050015615	Plant_SRP	7A:8205632-8205936	8_6_20	8_6_128	OK	1.02014	0.0789019	-3.69257	-1.25251	0.26235	0.47728	no
ENSRNA050015629	ENSRNA050015629	Plant_SRP	7A:7907405-7907704	8_6_20	8_6_128	OK	0.633249	0.0804869	-2.97595	-1.09037	0.2744	0.489639	no
ENSRNA050015631	ENSRNA050015631	Plant_SRP	7A:7911644-7911961	8_6_20	8_6_128	OK	0.563255	0.129232	-2.12383	-0.908365	0.25645	0.471148	no
ENSRNA050015653	ENSRNA050015653	LSU_rRNA_eukarya	1A:532086501-532087445	8_6_20	8_6_128	OK	0.270772	0.725553	1.422	0.984603	0.09535	0.264384	no
ENSRNA050015676	ENSRNA050015676	5_8S_rRNA	Un:199894635-199894791	8_6_20	8_6_128	OK	1.11046	2.29151	1.04515	1.29724	0.4055	0.613579	no
ENSRNA050015918	ENSRNA050015918	U5	7A:666183089-666183205	8_6_20	8_6_128	OK	11.5589	9.78812	-0.239902	-1.81716	0.44015	0.643293	no
ENSRNA050015960	ENSRNA050015960	U2	4D:428985574-428985788	8_6_20	8_6_128	OK	0.282447	1.07396	1.92688	1.20599	0.3397	0.553696	no
ENSRNA050015978	ENSRNA050015978	LSU_rRNA_eukarya	Un:459476818-459477675	8_6_20	8_6_128	OK	10.1735	14.6445	0.525544	0.986912	0.0796	0.236948	no
ENSRNA050015984	ENSRNA050015984	LSU_rRNA_eukarya	Un:454461255-454461744	8_6_20	8_6_128	OK	9.67454	12.0483	0.316569	0.449441	0.4277	0.633109	no
ENSRNA050015989	ENSRNA050015989	LSU_rRNA_eukarya	Un:452262896-452263642	8_6_20	8_6_128	OK	1.52987	0.898336	-0.768084	-0.68546	0.2514	0.466151	no
ENSRNA050015991	ENSRNA050015991	LSU_rRNA_eukarya	Un:459718453-459719138	8_6_20	8_6_128	OK	44.1355	51.1193	0.211931	0.451567	0.4246	0.630393	no
ENSRNA050016007	ENSRNA050016007	LSU_rRNA_eukarya	Un:459608488-459608881	8_6_20	8_6_128	OK	0.312424	1.6215	2.37576	1.40502	0.0979	0.268857	no
ENSRNA050016008	ENSRNA050016008	LSU_rRNA_eukarya	Un:454825509-454825902	8_6_20	8_6_128	OK	0.229369	4.26829	4.21792	2.61512	0.1107	0.289632	no
ENSRNA050016009	ENSRNA050016009	LSU_rRNA_eukarya	Un:458104655-458105048	8_6_20	8_6_128	OK	0.379544	3.75898	3.308	2.27463	0.0606	0.200683	no
ENSRNA050016010	ENSRNA050016010	LSU_rRNA_eukarya	Un:451695850-451696243	8_6_20	8_6_128	OK	0.143532	1.18405	3.04429	1.82785	0.18195	0.388817	no
ENSRNA050016028	ENSRNA050016028	5_8S_rRNA	Un:458434295-458434451	8_6_20	8_6_128	OK	0.548017	1.78176	1.70101	1.67273	0.34515	0.558716	no
ENSRNA050016286	ENSRNA050016286	LSU_rRNA_eukarya	Un:450279550-450279799	8_6_20	8_6_128	OK	0.142394	0.532164	1.90199	0.74993	0.28985	0.50529	no
ENSRNA050016304	ENSRNA050016304	SSU_rRNA_eukarya	Un:245702775-245704586	8_6_20	8_6_128	OK	0.590237	0.9796	0.730899	0.893238	0.11105	0.290227	no
ENSRNA050016305	ENSRNA050016305	LSU_rRNA_eukarya	Un:249837976-249838369	8_6_20	8_6_128	OK	2.05172	8.7519	2.09276	1.65203	0.01445	0.0808554	no
ENSRNA050016308	ENSRNA050016308	LSU_rRNA_eukarya	Un:247550771-247551377	8_6_20	8_6_128	OK	0.276559	0.537529	0.958756	0.602654	0.3048	0.520367	no
ENSRNA050016388	ENSRNA050016388	LSU_rRNA_eukarya	Un:405069949-405070450	8_6_20	8_6_128	OK	0.288095	0.357644	0.311976	0.113683	0.85435	0.925236	no
ENSRNA050016390	ENSRNA050016390	LSU_rRNA_eukarya	Un:400146230-400147906	8_6_20	8_6_128	OK	2.62477	3.04432	0.213925	0.369784	0.50155	0.693296	no
ENSRNA050016391	ENSRNA050016391	LSU_rRNA_eukarya	Un:402024074-402024352	8_6_20	8_6_128	OK	0.460315	0.610676	0.407786	0.172671	0.7725	0.878631	no
ENSRNA050016392	ENSRNA050016392	LSU_rRNA_eukarya	Un:406304472-406304750	8_6_20	8_6_128	OK	0.375636	0.614997	0.711243	0.396621	0.6397	0.794896	no
ENSRNA050016399	ENSRNA050016399	LSU_rRNA_eukarya	Un:409984709-409985102	8_6_20	8_6_128	OK	0.226564	0.998385	2.13968	1.27336	0.22045	0.433207	no
ENSRNA050016401	ENSRNA050016401	LSU_rRNA_eukarya	Un:408023587-408023980	8_6_20	8_6_128	OK	10.7403	22.846	1.08891	1.36333	0.0214	0.104189	no
ENSRNA050016402	ENSRNA050016402	LSU_rRNA_eukarya	Un:408024180-408024362	8_6_20	8_6_128	OK	2.40932	1.28831	-0.903149	-0.444773	0.4425	0.645366	no
ENSRNA050016551	ENSRNA050016551	SSU_rRNA_eukarya	Un:282367306-282368325	8_6_20	8_6_128	OK	1.404	1.1495	-0.288535	-0.314725	0.5835	0.755583	no
ENSRNA050016680	ENSRNA050016680	IsrR	5D:28034370-28034557	8_6_20	8_6_128	OK	5.76488	0.249444	-4.5305	-2.51182	0.2444	0.459196	no
ENSRNA050016784	ENSRNA050016784	LSU_rRNA_eukarya	Un:310327907-310328981	8_6_20	8_6_128	OK	0.214063	0.399863	0.901471	0.579841	0.2777	0.492957	no
ENSRNA050016785	ENSRNA050016785	SSU_rRNA_eukarya	Un:314441790-314443319	8_6_20	8_6_128	OK	0.536984	0.668071	0.315121	0.324865	0.56595	0.742572	no
ENSRNA050016808	ENSRNA050016808	LSU_rRNA_eukarya	Un:216042836-216043114	8_6_20	8_6_128	OK	1.73949	0.67696	-1.36152	-0.81608	0.23285	0.446622	no
ENSRNA050017158	ENSRNA050017158	U2	7A:533597546-533597777	8_6_20	8_6_128	OK	0.187834	1.42055	2.91892	1.39311	0.3397	0.553696	no
ENSRNA050017161	ENSRNA050017161	LSU_rRNA_eukarya	7A:537208928-537209094	8_6_20	8_6_128	OK	4.98766	4.63103	-0.107031	-0.0562575	0.92625	0.962449	no
ENSRNA050017176	ENSRNA050017176	Plant_SRP	7A:694552531-694552834	8_6_20	8_6_128	OK	0.814784	5.80488	2.83278	2.11303	0.0329	0.137296	no
ENSRNA050017193	ENSRNA050017193	LSU_rRNA_eukarya	Un:345600735-345601104	8_6_20	8_6_128	OK	1.02688	1.92191	0.904271	0.625698	0.26975	0.484997	no
ENSRNA050017194	ENSRNA050017194	LSU_rRNA_eukarya	Un:345599199-345599876	8_6_20	8_6_128	OK	2.02106	5.03678	1.31739	1.52159	0.01005	0.0636224	no
ENSRNA050017196	ENSRNA050017196	LSU_rRNA_eukarya	Un:342573821-342574025	8_6_20	8_6_128	OK	14.3209	17.0075	0.248043	0.227258	0.6927	0.829899	no
ENSRNA050017201	ENSRNA050017201	LSU_rRNA_eukarya	Un:345601140-345601471	8_6_20	8_6_128	OK	20.7143	26.5884	0.360168	0.570497	0.29205	0.50763	no
ENSRNA050017255	ENSRNA050017255	snoR44_J54	Un:344042268-344042370	8_6_20	8_6_128	OK	14.6567	45.8713	1.64603	27.0117	0.3941	0.603384	no
ENSRNA050017603	ENSRNA050017603	LSU_rRNA_eukarya	4D:322005704-322006141	8_6_20	8_6_128	OK	0.035529	1.57147	5.46698	1.44112	0.1288	0.317415	no
ENSRNA050017613	ENSRNA050017613	snoZ279_R105_R108	1D:439309081-439309187	8_6_20	8_6_128	OK	0	134.166	inf	#NAME?	0.00055	0.00834206	yes
ENSRNA050017632	ENSRNA050017632	SSU_rRNA_eukarya	2D:272554221-272554866	8_6_20	8_6_128	OK	6.31611	5.45915	-0.21036	-0.28262	0.61585	0.778905	no
ENSRNA050017633	ENSRNA050017633	SSU_rRNA_eukarya	2D:272553687-272554221	8_6_20	8_6_128	OK	21.4744	27.8813	0.376675	0.647709	0.24505	0.459535	no
ENSRNA050017713	ENSRNA050017713	LSU_rRNA_eukarya	7D:88624269-88624919	8_6_20	8_6_128	OK	0.605364	1.0118	0.741051	0.604951	0.30515	0.520824	no
ENSRNA050017717	ENSRNA050017717	LSU_rRNA_eukarya	7D:88599587-88600024	8_6_20	8_6_128	OK	8.49319	6.46963	-0.392622	-0.53014	0.352	0.565359	no
ENSRNA050017732	ENSRNA050017732	U2	7A:86111904-86112100	8_6_20	8_6_128	OK	0	2.69388	inf	#NAME?	0.0004	0.00663556	yes
ENSRNA050017735	ENSRNA050017735	U1	7A:81643265-81643426	8_6_20	8_6_128	OK	0	1.78623	inf	#NAME?	0.02085	0.102433	no
ENSRNA050017740	ENSRNA050017740	U4	7A:85957935-85958086	8_6_20	8_6_128	OK	0	13.6858	inf	#NAME?	5e-05	0.00127164	yes
ENSRNA050017788	ENSRNA050017788	LSU_rRNA_eukarya	5D:432337582-432338286	8_6_20	8_6_128	OK	63.2833	77.8932	0.299673	0.576604	0.31045	0.525889	no
ENSRNA050018378	ENSRNA050018378	SSU_rRNA_eukarya	4A:362903893-362904315	8_6_20	8_6_128	OK	1.1981	1.84678	0.624265	0.471642	0.3775	0.588353	no
ENSRNA050018652	ENSRNA050018652	LSU_rRNA_eukarya	Un:421711631-421712408	8_6_20	8_6_128	OK	0.44491	0.601497	0.435045	0.363511	0.514	0.703235	no
ENSRNA050018657	ENSRNA050018657	LSU_rRNA_eukarya	Un:424952959-424953460	8_6_20	8_6_128	OK	1.41692	1.4697	0.0527587	0.0313227	0.9619	0.980644	no
ENSRNA050018660	ENSRNA050018660	LSU_rRNA_eukarya	Un:427221345-427221845	8_6_20	8_6_128	OK	0.574048	0.223509	-1.36084	-0.673195	0.25885	0.473399	no
ENSRNA050018665	ENSRNA050018665	LSU_rRNA_eukarya	Un:424952259-424952958	8_6_20	8_6_128	OK	25.7591	42.1926	0.71191	1.44346	0.0109	0.0672354	no
ENSRNA050018667	ENSRNA050018667	LSU_rRNA_eukarya	Un:427443338-427444038	8_6_20	8_6_128	OK	5.29691	4.93792	-0.101247	-0.146584	0.7935	0.8908	no
ENSRNA050018674	ENSRNA050018674	LSU_rRNA_eukarya	Un:421394482-421394875	8_6_20	8_6_128	OK	0.0773577	1.14934	3.89311	1.60541	0.14385	0.3386	no
ENSRNA050018675	ENSRNA050018675	LSU_rRNA_eukarya	Un:420404743-420404951	8_6_20	8_6_128	OK	3.10325	1.23599	-1.32811	-0.58283	0.34365	0.557464	no
ENSRNA050018676	ENSRNA050018676	LSU_rRNA_eukarya	Un:422172698-422173135	8_6_20	8_6_128	OK	37.2804	66.07	0.825579	1.47526	0.01	0.0634685	no
ENSRNA050018681	ENSRNA050018681	SSU_rRNA_eukarya	Un:423535774-423536361	8_6_20	8_6_128	OK	1.80667	3.18441	0.817694	0.872576	0.11295	0.293357	no
ENSRNA050018692	ENSRNA050018692	LSU_rRNA_eukarya	Un:425407784-425408564	8_6_20	8_6_128	OK	6.55593	20.5315	1.64697	1.94031	0.00115	0.0141888	yes
ENSRNA050018807	ENSRNA050018807	LSU_rRNA_eukarya	Un:424953510-424953679	8_6_20	8_6_128	OK	0.939742	0	#NAME?	#NAME?	0.0429	0.161946	no
ENSRNA050018902	ENSRNA050018902	SSU_rRNA_eukarya	5D:357553801-357554476	8_6_20	8_6_128	OK	1.77238	3.96487	1.16158	1.41331	0.01315	0.0761459	no
ENSRNA050018916	ENSRNA050018916	LSU_rRNA_eukarya	Un:432623794-432624295	8_6_20	8_6_128	OK	0.366206	0.182207	-1.00708	-0.442594	0.5177	0.706104	no
ENSRNA050018922	ENSRNA050018922	LSU_rRNA_eukarya	Un:433183337-433183752	8_6_20	8_6_128	OK	0.0381762	0.676324	4.14697	1.10946	0.1365	0.328165	no
ENSRNA050018930	ENSRNA050018930	LSU_rRNA_eukarya	Un:432828631-432829155	8_6_20	8_6_128	OK	13.7833	17.0651	0.308129	0.549179	0.3238	0.538643	no
ENSRNA050018931	ENSRNA050018931	LSU_rRNA_eukarya	Un:430609122-430609400	8_6_20	8_6_128	OK	0.620087	0.0911281	-2.7665	-0.944755	0.28965	0.505081	no
ENSRNA050018932	ENSRNA050018932	LSU_rRNA_eukarya	Un:431370303-431370581	8_6_20	8_6_128	OK	0.440633	0.4838	0.134835	0.0648779	0.8978	0.948782	no
ENSRNA050018933	ENSRNA050018933	LSU_rRNA_eukarya	Un:436195333-436195611	8_6_20	8_6_128	OK	0.536201	1.03457	0.948189	0.605282	0.52505	0.711907	no
ENSRNA050018938	ENSRNA050018938	LSU_rRNA_eukarya	Un:436395506-436395899	8_6_20	8_6_128	OK	0.48475	4.65703	3.2641	2.42777	0.03335	0.138502	no
ENSRNA050018939	ENSRNA050018939	LSU_rRNA_eukarya	Un:438390243-438390636	8_6_20	8_6_128	OK	0.215901	2.36986	3.45636	1.40819	0.0925	0.259368	no
ENSRNA050018947	ENSRNA050018947	SSU_rRNA_eukarya	Un:432965065-432965226	8_6_20	8_6_128	OK	1.42208	1.44256	0.0206284	0.0223903	0.81055	0.900845	no
ENSRNA050018950	ENSRNA050018950	5_8S_rRNA	Un:432964675-432964831	8_6_20	8_6_128	OK	0	1.86827	inf	#NAME?	0.04425	0.165242	no
ENSRNA050019092	ENSRNA050019092	LSU_rRNA_eukarya	Un:439744894-439745429	8_6_20	8_6_128	OK	3.39822	1.5534	-1.12935	-1.1455	0.05065	0.179918	no
ENSRNA050019093	ENSRNA050019093	LSU_rRNA_eukarya	Un:432800682-432801256	8_6_20	8_6_128	OK	20.9869	19.6875	-0.0922116	-0.171093	0.7558	0.868732	no
ENSRNA050019111	ENSRNA050019111	LSU_rRNA_eukarya	Un:431509564-431509914	8_6_20	8_6_128	OK	1.47877	0.557153	-1.40826	-0.723772	0.2212	0.433765	no
ENSRNA050019258	ENSRNA050019258	snoZ279_R105_R108	7D:123774126-123774232	8_6_20	8_6_128	OK	9.07139	41.6296	2.19821	25.6617	0.35705	0.570214	no
ENSRNA050019263	ENSRNA050019263	SSU_rRNA_eukarya	1B:111165047-111166117	8_6_20	8_6_128	OK	1.4049	0.773879	-0.860289	-1.05745	0.0929	0.26004	no
ENSRNA050019266	ENSRNA050019266	SSU_rRNA_eukarya	1B:111155960-111156200	8_6_20	8_6_128	OK	0	1.85332	inf	#NAME?	0.0004	0.00663556	yes
ENSRNA050019297	ENSRNA050019297	SSU_rRNA_eukarya	5D:312625685-312626262	8_6_20	8_6_128	OK	9.23589	10.5638	0.193811	0.287381	0.58415	0.756097	no
ENSRNA050019323	ENSRNA050019323	LSU_rRNA_eukarya	Un:363111219-363112500	8_6_20	8_6_128	OK	2.79971	3.90834	0.481277	0.793523	0.1557	0.355006	no
ENSRNA050019327	ENSRNA050019327	LSU_rRNA_eukarya	Un:366252147-366253154	8_6_20	8_6_128	OK	0.178659	0.378712	1.0839	0.739154	0.19115	0.400242	no
ENSRNA050019328	ENSRNA050019328	LSU_rRNA_eukarya	Un:367833760-367834354	8_6_20	8_6_128	OK	122.781	197.754	0.687619	1.40332	0.01595	0.0862913	no
ENSRNA050019393	ENSRNA050019393	LSU_rRNA_eukarya	Un:365941076-365941303	8_6_20	8_6_128	OK	131.646	138.497	0.0731907	0.125692	0.8164	0.904534	no
ENSRNA050019411	ENSRNA050019411	snoR86	4A:601059792-601062892	8_6_20	8_6_128	OK	33.9973	49.9488	0.555031	0.670456	0.792	0.890031	no
ENSRNA050019412	ENSRNA050019412	snoR86	4A:601059792-601062892	8_6_20	8_6_128	OK	0	15.3655	inf	#NAME?	0.20625	0.417966	no
ENSRNA050019441	ENSRNA050019441	LSU_rRNA_eukarya	6D:472199286-472199366	8_6_20	8_6_128	OK	215.784	98.1349	-1.13675	-109.223	0.44005	0.643229	no
ENSRNA050019466	ENSRNA050019466	U1	7B:103882872-103883033	8_6_20	8_6_128	OK	9.06799	7.98719	-0.183094	-0.116439	0.8394	0.91751	no
ENSRNA050019467	ENSRNA050019467	U1	7B:103738091-103738251	8_6_20	8_6_128	OK	1.29769	0	#NAME?	#NAME?	0.0563	0.191912	no
ENSRNA050019571	ENSRNA050019571	SSU_rRNA_eukarya	7B:54070800-54071283	8_6_20	8_6_128	OK	2.82874	3.55461	0.329529	0.353927	0.52465	0.711671	no
ENSRNA050019573	ENSRNA050019573	U2	4A:6033433-6033663	8_6_20	8_6_128	OK	0.63519	0.345948	-0.876633	-0.481785	0.43175	0.636319	no
ENSRNA050019597	ENSRNA050019597	U1	7D:138348783-138349966	8_6_20	8_6_128	OK	1.64556	0	#NAME?	#NAME?	0.12275	0.308925	no
ENSRNA050019598	ENSRNA050019598	U1	7D:138378611-138378773	8_6_20	8_6_128	OK	2.83142	11.0959	1.97043	2.52267	0.11455	0.295984	no
ENSRNA050019601	ENSRNA050019601	snoZ279_R105_R108	7D:134482832-134482936	8_6_20	8_6_128	OK	11.8436	88.375	2.89953	42.7797	0.14665	0.342438	no
ENSRNA050019610	ENSRNA050019610	U1	2D:607641314-607641475	8_6_20	8_6_128	OK	1.3736	0	#NAME?	#NAME?	0.0563	0.191912	no
ENSRNA050019661	ENSRNA050019661	U1	5D:517672005-517672166	8_6_20	8_6_128	OK	3.97998	6.66674	0.744222	0.398551	0.5912	0.760906	no
ENSRNA050019663	ENSRNA050019663	U1	5D:513466073-513466234	8_6_20	8_6_128	OK	2.22327	4.63605	1.06021	1.5838	0.43015	0.635114	no
ENSRNA050019664	ENSRNA050019664	U1	5D:512778195-512778356	8_6_20	8_6_128	OK	1.91719	16.087	3.06883	4.6334	0.1107	0.289632	no
ENSRNA050019668	ENSRNA050019668	Plant_SRP	7B:683562589-683562891	8_6_20	8_6_128	OK	3.21228	2.18144	-0.558318	-0.414412	0.5377	0.7222	no
ENSRNA050019669	ENSRNA050019669	Plant_SRP	7B:683757857-683758159	8_6_20	8_6_128	OK	0.650627	1.59745	1.29587	0.87372	0.35665	0.5698	no
ENSRNA050019670	ENSRNA050019670	Plant_SRP	7B:683598927-683599174	8_6_20	8_6_128	OK	0.863895	0.266484	-1.69681	-0.813942	0.2753	0.490398	no
ENSRNA050019689	ENSRNA050019689	U5	1B:665494660-665494780	8_6_20	8_6_128	OK	3.05278	40.8067	3.74061	14.9063	0.13495	0.326011	no
ENSRNA050019710	ENSRNA050019710	SSU_rRNA_eukarya	5D:18602169-18602452	8_6_20	8_6_128	OK	0.509214	0.441377	-0.20626	-0.096237	0.892	0.945925	no
ENSRNA050019790	ENSRNA050019790	LSU_rRNA_eukarya	7D:606923310-606923737	8_6_20	8_6_128	OK	211.187	208.003	-0.0219121	-0.0445679	0.9388	0.96939	no
ENSRNA050019834	ENSRNA050019834	mir-166	1D:254662232-254662340	8_6_20	8_6_128	OK	13.062	0	#NAME?	#NAME?	0.0872	0.250326	no
ENSRNA050019841	ENSRNA050019841	LSU_rRNA_eukarya	6A:199251286-199251449	8_6_20	8_6_128	OK	39.4508	38.498	-0.0352704	-0.0321086	0.95695	0.978125	no
ENSRNA050019843	ENSRNA050019843	LSU_rRNA_eukarya	5D:329134183-329134410	8_6_20	8_6_128	OK	0.800127	0.131274	-2.60765	-1.00818	0.1039	0.278996	no
ENSRNA050019891	ENSRNA050019891	SSU_rRNA_eukarya	1B:544602415-544604226	8_6_20	8_6_128	OK	0.647716	0.456508	-0.50472	-0.571773	0.33375	0.548355	no
ENSRNA050019895	ENSRNA050019895	LSU_rRNA_eukarya	1B:544615944-544617455	8_6_20	8_6_128	OK	0.495781	1.16789	1.23614	1.27194	0.02595	0.11782	no
ENSRNA050019896	ENSRNA050019896	LSU_rRNA_eukarya	1B:544614000-544615099	8_6_20	8_6_128	OK	0.441575	0.84211	0.931349	0.803355	0.155	0.354164	no
ENSRNA050019909	ENSRNA050019909	LSU_rRNA_eukarya	5D:128184628-128185562	8_6_20	8_6_128	OK	6.35631	6.66475	0.0683614	0.115953	0.83565	0.915296	no
ENSRNA050019911	ENSRNA050019911	U1	1B:396605615-396605774	8_6_20	8_6_128	OK	2.34008	5.28895	1.17642	1.40327	0.404	0.612223	no
ENSRNA050019944	ENSRNA050019944	Plant_SRP	4A:13755307-13755601	8_6_20	8_6_128	OK	2.1323	2.07222	-0.0412326	-0.0305698	0.9706	0.98476	no
ENSRNA050019957	ENSRNA050019957	snoR86	4B:5466037-5468623	8_6_20	8_6_128	OK	0	8.49378	inf	#NAME?	0.22205	0.434637	no
ENSRNA050019959	ENSRNA050019959	snoR86	4B:5466037-5468623	8_6_20	8_6_128	OK	7.82814	0	#NAME?	#NAME?	0.19725	0.407562	no
ENSRNA050019963	ENSRNA050019963	U1	5D:528148735-528148896	8_6_20	8_6_128	OK	3.3975	2.35796	-0.526936	-0.969192	0.3667	0.579002	no
ENSRNA050019964	ENSRNA050019964	LSU_rRNA_eukarya	5D:523014639-523015914	8_6_20	8_6_128	OK	47.2672	58.2328	0.300992	0.529992	0.3447	0.558386	no
ENSRNA050019965	ENSRNA050019965	U1	5D:521373473-521373634	8_6_20	8_6_128	OK	1.00702	3.14878	1.6447	1.73681	0.31415	0.529567	no
ENSRNA050019988	ENSRNA050019988	Intron_gpI	6B:450078170-450078741	8_6_20	8_6_128	OK	123.043	100.858	-0.28683	-0.579192	0.30365	0.519293	no
ENSRNA050019996	ENSRNA050019996	U4	7A:64729123-64729274	8_6_20	8_6_128	OK	2.60734	5.28257	1.01866	1.89702	0.3913	0.600927	no
ENSRNA050019997	ENSRNA050019997	U4	7A:64311939-64312093	8_6_20	8_6_128	OK	6.03877	2.58385	-1.22473	-0.902418	0.36895	0.580988	no
ENSRNA050020005	ENSRNA050020005	U1	6D:429353494-429353655	8_6_20	8_6_128	OK	2.11738	0	#NAME?	#NAME?	0.03415	0.140551	no
ENSRNA050020012	ENSRNA050020012	U1	6D:434450167-434450328	8_6_20	8_6_128	OK	1.7377	3.4855	1.00419	1.23895	0.275	0.490078	no
ENSRNA050020013	ENSRNA050020013	U1	6D:434443972-434444133	8_6_20	8_6_128	OK	2.5996	2.18562	-0.250252	-0.346877	0.6553	0.805194	no
ENSRNA050020052	ENSRNA050020052	U1	6A:495249631-495249793	8_6_20	8_6_128	OK	1.02211	8.95421	3.13102	2.28877	0.16315	0.365279	no
ENSRNA050020180	ENSRNA050020180	U1	6B:657226308-657226469	8_6_20	8_6_128	OK	0	2.18561	inf	#NAME?	0.0988	0.270284	no
ENSRNA050020207	ENSRNA050020207	SSU_rRNA_eukarya	4A:554992253-554994050	8_6_20	8_6_128	OK	0.413088	0.328268	-0.331574	-0.312737	0.57585	0.75007	no
ENSRNA050020223	ENSRNA050020223	LSU_rRNA_eukarya	Un:466664930-466665736	8_6_20	8_6_128	OK	86.6458	121.343	0.485894	0.958471	0.08955	0.254411	no
ENSRNA050020540	ENSRNA050020540	5_8S_rRNA	Un:461907136-461907270	8_6_20	8_6_128	OK	0	4.74394	inf	#NAME?	0.10515	0.2808	no
ENSRNA050020550	ENSRNA050020550	SSU_rRNA_eukarya	Un:462272577-462273180	8_6_20	8_6_128	OK	6.28858	7.90945	0.330843	0.501284	0.37455	0.585958	no
ENSRNA050020613	ENSRNA050020613	SSU_rRNA_eukarya	1D:298347047-298347886	8_6_20	8_6_128	OK	3.34867	5.00589	0.580039	0.817503	0.1491	0.345998	no
ENSRNA050020614	ENSRNA050020614	U1	1D:295280884-295281045	8_6_20	8_6_128	OK	7.21471	3.33154	-1.11475	-0.673349	0.4185	0.625109	no
ENSRNA050020630	ENSRNA050020630	snoR1	6B:121783365-121783471	8_6_20	8_6_128	OK	31.508	0	#NAME?	#NAME?	0.1036	0.278428	no
ENSRNA050020646	ENSRNA050020646	LSU_rRNA_eukarya	Un:389849528-389849806	8_6_20	8_6_128	OK	0.718535	0.48778	-0.558828	-0.251813	0.68465	0.824724	no
ENSRNA050020658	ENSRNA050020658	5_8S_rRNA	Un:384675252-384675408	8_6_20	8_6_128	OK	0	1.18292	inf	#NAME?	0.0824	0.242162	no
ENSRNA050020779	ENSRNA050020779	U1	5B:650165413-650165574	8_6_20	8_6_128	OK	3.20819	1.2423	-1.36875	-0.79846	0.3585	0.571309	no
ENSRNA050020797	ENSRNA050020797	LSU_rRNA_eukarya	1B:421411562-421412028	8_6_20	8_6_128	OK	18.657	9.57507	-0.962363	-1.57145	0.00775	0.0535163	no
ENSRNA050020844	ENSRNA050020844	SSU_rRNA_eukarya	3D:427289342-427289839	8_6_20	8_6_128	OK	106.511	100.856	-0.0787049	-0.149505	0.78745	0.887375	no
ENSRNA050020845	ENSRNA050020845	LSU_rRNA_eukarya	3D:213405354-213406298	8_6_20	8_6_128	OK	0.113884	0.480876	2.0781	1.05888	0.1064	0.282822	no
ENSRNA050020846	ENSRNA050020846	LSU_rRNA_eukarya	3D:213377621-213378047	8_6_20	8_6_128	OK	198.802	221.046	0.153014	0.298041	0.5831	0.755272	no
ENSRNA050020857	ENSRNA050020857	snoR80	7D:561006696-561006827	8_6_20	8_6_128	OK	0	8.91847	inf	#NAME?	0.013	0.0755777	no
ENSRNA050020868	ENSRNA050020868	snoR134	7A:653700678-653700834	8_6_20	8_6_128	OK	2.11195	0	#NAME?	#NAME?	0.0563	0.191912	no
ENSRNA050021163	ENSRNA050021163	Plant_SRP	7D:7192754-7193058	8_6_20	8_6_128	OK	0.24834	0.716618	1.52889	0.705988	0.382	0.592344	no
ENSRNA050021164	ENSRNA050021164	Plant_SRP	7D:7071275-7071579	8_6_20	8_6_128	OK	0.628715	0	#NAME?	#NAME?	0.01115	0.0682441	no
ENSRNA050021165	ENSRNA050021165	Plant_SRP	7D:7195118-7195422	8_6_20	8_6_128	OK	0.650429	0.374998	-0.794509	-0.487027	0.4949	0.688189	no
ENSRNA050021170	ENSRNA050021170	LSU_rRNA_eukarya	4D:240986643-240989128	8_6_20	8_6_128	OK	3.26642	4.23963	0.376228	0.710182	0.20585	0.417527	no
ENSRNA050021179	ENSRNA050021179	snoZ279_R105_R108	5A:29511837-29511941	8_6_20	8_6_128	OK	20.866	100.84	2.27284	46.3486	0.1935	0.403187	no
ENSRNA050021190	ENSRNA050021190	U1	5B:643675194-643675355	8_6_20	8_6_128	OK	1.63657	1.11547	-0.553022	-0.647867	0.5941	0.76298	no
ENSRNA050021237	ENSRNA050021237	LSU_rRNA_eukarya	Un:440636897-440637175	8_6_20	8_6_128	OK	0.176391	0.637796	1.85432	0.917491	0.29545	0.51096	no
ENSRNA050021238	ENSRNA050021238	LSU_rRNA_eukarya	Un:442882428-442882706	8_6_20	8_6_128	OK	0.351848	0.289748	-0.280151	-0.1287	0.84455	0.920413	no
ENSRNA050021239	ENSRNA050021239	SSU_rRNA_eukarya	Un:441243579-441243983	8_6_20	8_6_128	OK	10.1421	6.66545	-0.605577	-0.770831	0.1635	0.365803	no
ENSRNA050021245	ENSRNA050021245	LSU_rRNA_eukarya	Un:440390434-440390827	8_6_20	8_6_128	OK	0.151992	0.687662	2.17771	1.09058	0.21685	0.429235	no
ENSRNA050021247	ENSRNA050021247	LSU_rRNA_eukarya	Un:448225742-448226135	8_6_20	8_6_128	OK	0.457539	0.746558	0.70636	0.414705	0.56875	0.744526	no
ENSRNA050021252	ENSRNA050021252	SSU_rRNA_eukarya	Un:440457580-440458167	8_6_20	8_6_128	OK	4.91209	3.9538	-0.313098	-0.416752	0.46205	0.661667	no
ENSRNA050021472	ENSRNA050021472	snoZ278	4A:34256545-34256654	8_6_20	8_6_128	OK	17.4774	6.94977	-1.33045	-10.742	0.5237	0.710976	no
ENSRNA050021503	ENSRNA050021503	MIR159	3B:6753734-6753929	8_6_20	8_6_128	OK	3.8479	2.35488	-0.708418	-0.523797	0.5224	0.710026	no
ENSRNA050021507	ENSRNA050021507	SSU_rRNA_eukarya	5D:109048864-109049020	8_6_20	8_6_128	OK	1.09391	3.20562	1.55111	1.90148	0.38115	0.591556	no
ENSRNA050021548	ENSRNA050021548	U2	6D:133211895-133212174	8_6_20	8_6_128	OK	1.0186	1.47808	0.537148	0.360468	0.65295	0.803732	no
ENSRNA050021553	ENSRNA050021553	snoZ118	5B:383743021-383743125	8_6_20	8_6_128	OK	19.2228	0	#NAME?	#NAME?	0.0872	0.250326	no
ENSRNA050021631	ENSRNA050021631	Plant_SRP	7D:599480465-599480743	8_6_20	8_6_128	OK	1.49494	1.10563	-0.435215	-0.266827	0.693	0.830119	no
ENSRNA050021641	ENSRNA050021641	MIR159	3D:122668338-122668537	8_6_20	8_6_128	OK	5.59912	2.07224	-1.43401	-1.0437	0.20275	0.414361	no
ENSRNA050021645	ENSRNA050021645	U1	5B:620654952-620655113	8_6_20	8_6_128	OK	1.59644	3.54576	1.15124	1.50879	0.3257	0.540301	no
ENSRNA050021664	ENSRNA050021664	Plant_SRP	3D:478130083-478130386	8_6_20	8_6_128	OK	2.01238	2.64001	0.391641	0.265379	0.6236	0.783926	no
ENSRNA050021715	ENSRNA050021715	SSU_rRNA_eukarya	7D:231587122-231587626	8_6_20	8_6_128	OK	101.03	131.219	0.377195	0.717949	0.2066	0.418406	no
ENSRNA050021721	ENSRNA050021721	LSU_rRNA_eukarya	7D:231543454-231543567	8_6_20	8_6_128	OK	1800.64	968.423	-0.894801	-1.19426	0.03965	0.154375	no
ENSRNA050021723	ENSRNA050021723	LSU_rRNA_eukarya	7D:231543682-231544148	8_6_20	8_6_128	OK	2.65688	0.392492	-2.759	-1.70047	0.0304	0.130861	no
ENSRNA050021731	ENSRNA050021731	LSU_rRNA_eukarya	7A:560353017-560354499	8_6_20	8_6_128	OK	0.568154	1.10649	0.961635	1.09293	0.0585	0.196337	no
ENSRNA050021738	ENSRNA050021738	mir-166	7A:561152173-561152339	8_6_20	8_6_128	OK	1.97366	0	#NAME?	#NAME?	0.03025	0.130472	no
ENSRNA050021762	ENSRNA050021762	SSU_rRNA_eukarya	Un:67493790-67495600	8_6_20	8_6_128	OK	1.17202	2.06385	0.816345	1.19486	0.03265	0.136644	no
ENSRNA050022736	ENSRNA050022736	LSU_rRNA_eukarya	5A:300090718-300091614	8_6_20	8_6_128	OK	0.118701	0.502733	2.08246	1.19897	0.0502	0.178889	no
ENSRNA050022759	ENSRNA050022759	U2	3D:536440277-536440473	8_6_20	8_6_128	OK	0.14816	2.20782	3.89739	1.62791	0.15065	0.348244	no
ENSRNA050022766	ENSRNA050022766	LSU_rRNA_eukarya	3D:202617318-202617686	8_6_20	8_6_128	OK	0.711845	1.66418	1.22517	0.833519	0.13855	0.33109	no
ENSRNA050022790	ENSRNA050022790	SSU_rRNA_eukarya	5D:31479192-31480957	8_6_20	8_6_128	OK	0.136582	0.412177	1.59349	1.32075	0.0187	0.095667	no
ENSRNA050022800	ENSRNA050022800	U1	5A:655996946-655997107	8_6_20	8_6_128	OK	8.68323	0.480712	-4.17499	-2.27239	0.24925	0.463936	no
ENSRNA050022826	ENSRNA050022826	SSU_rRNA_eukarya	4A:583869826-583871044	8_6_20	8_6_128	OK	2.9719	2.92785	-0.0215459	-0.0319036	0.9523	0.975777	no
ENSRNA050022840	ENSRNA050022840	LSU_rRNA_eukarya	5B:599756358-599756585	8_6_20	8_6_128	OK	1.46165	1.31873	-0.148445	-0.0739587	0.9193	0.958752	no
ENSRNA050022871	ENSRNA050022871	U1	3B:78290783-78290943	8_6_20	8_6_128	OK	10.3975	17.7575	0.772191	0.63429	0.38695	0.59684	no
ENSRNA050022883	ENSRNA050022883	LSU_rRNA_eukarya	6A:53803809-53805009	8_6_20	8_6_128	OK	25.4142	29.1356	0.197152	0.334965	0.51545	0.704252	no
ENSRNA050022906	ENSRNA050022906	U2	7D:467041192-467041387	8_6_20	8_6_128	OK	0.354246	1.70339	2.26559	1.32013	0.23425	0.448188	no
ENSRNA050022936	ENSRNA050022936	SSU_rRNA_eukarya	6D:389246728-389247648	8_6_20	8_6_128	OK	47.2225	62.4172	0.40247	0.749379	0.17865	0.384804	no
ENSRNA050022941	ENSRNA050022941	U1	5D:499619165-499619326	8_6_20	8_6_128	OK	0.938233	5.08337	2.43777	2.61264	0.2102	0.421952	no
ENSRNA050022998	ENSRNA050022998	LSU_rRNA_eukarya	7A:258307674-258308140	8_6_20	8_6_128	OK	1.34134	1.19573	-0.165784	-0.129794	0.80865	0.899845	no
ENSRNA050023002	ENSRNA050023002	LSU_rRNA_eukarya	3B:201571648-201572114	8_6_20	8_6_128	OK	15.9268	6.95113	-1.19614	-1.85952	0.0016	0.0179304	yes
ENSRNA050023003	ENSRNA050023003	LSU_rRNA_eukarya	3B:201547482-201547642	8_6_20	8_6_128	OK	340.58	509.931	0.582307	0.924774	0.08805	0.251824	no
ENSRNA050023545	ENSRNA050023545	LSU_rRNA_eukarya	6B:713016279-713016506	8_6_20	8_6_128	OK	2.8077	3.67033	0.386518	0.284934	0.66655	0.813406	no
ENSRNA050023550	ENSRNA050023550	SSU_rRNA_eukarya	3D:565654730-565668806	8_6_20	8_6_128	OK	0	1.26309	inf	#NAME?	0.12615	0.313826	no
ENSRNA050023570	ENSRNA050023570	LSU_rRNA_eukarya	3B:114147845-114148413	8_6_20	8_6_128	OK	15.2996	34.7012	1.18149	2.02736	0.0007	0.00991571	yes
ENSRNA050023598	ENSRNA050023598	SSU_rRNA_eukarya	3B:596103578-596103836	8_6_20	8_6_128	OK	0.524337	0.346558	-0.597399	-0.276095	0.57305	0.747932	no
ENSRNA050023601	ENSRNA050023601	U5	5B:573076956-573077074	8_6_20	8_6_128	OK	0	39.4347	inf	#NAME?	0.00095	0.0123685	yes
ENSRNA050023607	ENSRNA050023607	LSU_rRNA_eukarya	1B:673308170-673308869	8_6_20	8_6_128	OK	0.219406	0.470805	1.10153	0.722532	0.17885	0.385016	no
ENSRNA050023630	ENSRNA050023630	LSU_rRNA_eukarya	5A:475746378-475746791	8_6_20	8_6_128	OK	0.0803353	0.787714	3.29357	1.49146	0.17645	0.382166	no
ENSRNA050023634	ENSRNA050023634	LSU_rRNA_eukarya	2B:795451149-795452054	8_6_20	8_6_128	OK	10.6396	13.6002	0.354177	0.644318	0.245	0.459502	no
ENSRNA050023694	ENSRNA050023694	U1	3A:610547418-610547579	8_6_20	8_6_128	OK	0	9.1476	inf	#NAME?	0.0004	0.00663556	yes
ENSRNA050023705	ENSRNA050023705	Intron_gpII	3A:495101442-495101576	8_6_20	8_6_128	OK	11.8473	1.08741	-3.4456	-1.9734	0.09325	0.260609	no
ENSRNA050023706	ENSRNA050023706	LSU_rRNA_eukarya	2A:539295872-539296405	8_6_20	8_6_128	OK	0.822647	1.17061	0.508917	0.391621	0.48235	0.678241	no
ENSRNA050023708	ENSRNA050023708	U2	3B:495470840-495471036	8_6_20	8_6_128	OK	0.906069	7.51752	3.05256	2.0994	0.0386	0.151932	no
ENSRNA050023719	ENSRNA050023719	Plant_SRP	4A:733000915-733001219	8_6_20	8_6_128	OK	0	1.83619	inf	#NAME?	0.00055	0.00834206	yes
ENSRNA050023720	ENSRNA050023720	Plant_SRP	4A:732959544-732977556	8_6_20	8_6_128	OK	0.259035	0.730807	1.49635	0.648713	0.576	0.750145	no
ENSRNA050023721	ENSRNA050023721	Plant_SRP	4A:732959544-732977556	8_6_20	8_6_128	OK	0.5694	2.58876	2.18474	0.674332	0.28975	0.505178	no
ENSRNA050023724	ENSRNA050023724	Plant_SRP	4A:732959544-732977556	8_6_20	8_6_128	OK	0.863916	1.74088	1.01085	0.41649	0.5853	0.756844	no
ENSRNA050023745	ENSRNA050023745	U4	2B:58665518-58665675	8_6_20	8_6_128	OK	0.847133	4.40923	2.37987	3.89432	0.2855	0.500903	no
ENSRNA050023750	ENSRNA050023750	LSU_rRNA_eukarya	5D:562912616-562914156	8_6_20	8_6_128	OK	12.8653	21.504	0.741117	1.42494	0.0125	0.0734905	no
ENSRNA050023763	ENSRNA050023763	U2	3A:645540154-645540351	8_6_20	8_6_128	OK	2.89501	4.17621	0.528625	0.322012	0.5664	0.743025	no
ENSRNA050023770	ENSRNA050023770	U5	2A:42150322-42150441	8_6_20	8_6_128	OK	5.91836	13.1968	1.15692	5.39644	0.41305	0.620132	no
ENSRNA050023772	ENSRNA050023772	MIR159	3A:129166197-129166340	8_6_20	8_6_128	OK	0.877206	2.53683	1.53204	2.3058	0.44795	0.649911	no
ENSRNA050023800	ENSRNA050023800	U5	7D:575679245-575679367	8_6_20	8_6_128	OK	7.89567	57.0029	2.8519	10.8682	0.1458	0.341155	no
ENSRNA050023832	ENSRNA050023832	LSU_rRNA_eukarya	3A:650012253-650012480	8_6_20	8_6_128	OK	1.83716	1.26514	-0.538176	-0.385647	0.6649	0.81216	no
ENSRNA050023845	ENSRNA050023845	SSU_rRNA_eukarya	1D:53263573-53264046	8_6_20	8_6_128	OK	0.46798	0.165199	-1.50224	-0.706112	0.2081	0.419843	no
ENSRNA050023857	ENSRNA050023857	U2	3B:708954605-708954836	8_6_20	8_6_128	OK	1.03257	0.170768	-2.59614	-1.0611	0.1158	0.29821	no
ENSRNA050023891	ENSRNA050023891	U2	3D:544443972-544444168	8_6_20	8_6_128	OK	0.805373	0.978373	0.280727	0.19292	0.8462	0.921204	no
ENSRNA050023956	ENSRNA050023956	snoZ279_R105_R108	5B:35184370-35184475	8_6_20	8_6_128	OK	18.44	21.4154	0.215808	3.582	0.37555	0.586714	no
ENSRNA050023982	ENSRNA050023982	U1	3B:622394554-622400870	8_6_20	8_6_128	OK	1.53592	2.84302	0.888325	0.466235	0.73485	0.855994	no
ENSRNA050024007	ENSRNA050024007	U5	5A:10860592-10860712	8_6_20	8_6_128	OK	0	6.3765	inf	#NAME?	0.0824	0.242162	no
ENSRNA050024022	ENSRNA050024022	LSU_rRNA_eukarya	2B:521299161-521299749	8_6_20	8_6_128	OK	7.3764	24.4192	1.72703	2.37268	0.0001	0.00226092	yes
ENSRNA050024090	ENSRNA050024090	U5	2B:64948352-64948472	8_6_20	8_6_128	OK	8.22098	7.99071	-0.0409882	-0.222392	0.4726	0.670338	no
ENSRNA050024100	ENSRNA050024100	U5	2A:674510274-674510393	8_6_20	8_6_128	OK	11.2402	4.25233	-1.40234	-6.70556	0.28995	0.505433	no
ENSRNA050024113	ENSRNA050024113	U1	4A:675219322-675219483	8_6_20	8_6_128	OK	3.04692	19.2835	2.66194	1.42598	0.04985	0.178111	no
ENSRNA050024172	ENSRNA050024172	U2	3B:669632861-669635941	8_6_20	8_6_128	OK	0.757702	1.07374	0.502936	0.16948	0.8285	0.911082	no
ENSRNA050024207	ENSRNA050024207	LSU_rRNA_eukarya	2B:716361712-716361939	8_6_20	8_6_128	OK	11.1564	11.6835	0.0665956	0.0643946	0.90865	0.953456	no
ENSRNA050024236	ENSRNA050024236	SSU_rRNA_eukarya	3A:695634349-695644811	8_6_20	8_6_128	OK	0.55305	0.264084	-1.06642	-0.425064	0.6307	0.788646	no
ENSRNA050024285	ENSRNA050024285	LSU_rRNA_eukarya	1B:286054083-286054415	8_6_20	8_6_128	OK	1.87577	1.0281	-0.867502	-0.640705	0.27495	0.490066	no
ENSRNA050024309	ENSRNA050024309	LSU_rRNA_eukarya	1B:80688821-80689774	8_6_20	8_6_128	OK	0.302949	0.63165	1.06005	0.768008	0.17255	0.377213	no
ENSRNA050024310	ENSRNA050024310	LSU_rRNA_eukarya	1B:80682428-80683226	8_6_20	8_6_128	OK	0.297021	0.502031	0.757214	0.494451	0.41235	0.619506	no
ENSRNA050024312	ENSRNA050024312	SSU_rRNA_eukarya	1B:80767035-80767505	8_6_20	8_6_128	OK	0.172602	0.593674	1.78222	0.929408	0.14985	0.347072	no
ENSRNA050024315	ENSRNA050024315	LSU_rRNA_eukarya	1B:80679812-80680090	8_6_20	8_6_128	OK	1.42738	1.55311	0.121789	0.0720567	0.89825	0.948904	no
ENSRNA050024322	ENSRNA050024322	5_8S_rRNA	1B:80731756-80731912	8_6_20	8_6_128	OK	0.549242	1.16942	1.09027	1.00254	0.52215	0.709805	no
ENSRNA050024324	ENSRNA050024324	5_8S_rRNA	1B:80722418-80722574	8_6_20	8_6_128	OK	0.661613	9.70285	3.87435	4.74872	0.14185	0.335882	no
ENSRNA050024360	ENSRNA050024360	LSU_rRNA_eukarya	Un:395717251-395718258	8_6_20	8_6_128	OK	23.487	58.3353	1.31251	2.64528	5e-05	0.00127164	yes
ENSRNA050024361	ENSRNA050024361	LSU_rRNA_eukarya	Un:394611864-394612871	8_6_20	8_6_128	OK	0.215938	0.406513	0.912686	0.623434	0.2595	0.473977	no
ENSRNA050024362	ENSRNA050024362	LSU_rRNA_eukarya	Un:391530456-391531463	8_6_20	8_6_128	OK	0.195848	0.536857	1.4548	1.0734	0.08365	0.244332	no
ENSRNA050024369	ENSRNA050024369	LSU_rRNA_eukarya	Un:398202465-398202966	8_6_20	8_6_128	OK	1.57821	1.86268	0.239087	0.201025	0.7144	0.843938	no
ENSRNA050024373	ENSRNA050024373	LSU_rRNA_eukarya	Un:394928647-394929372	8_6_20	8_6_128	OK	10.0868	10.34	0.0357662	0.0616469	0.90715	0.952955	no
ENSRNA050024376	ENSRNA050024376	LSU_rRNA_eukarya	Un:398086632-398086910	8_6_20	8_6_128	OK	0.733523	0.581917	-0.334029	-0.165972	0.75265	0.866689	no
ENSRNA050024378	ENSRNA050024378	LSU_rRNA_eukarya	Un:397072627-397072905	8_6_20	8_6_128	OK	1.52027	3.87608	1.35027	0.844219	0.1594	0.360334	no
ENSRNA050024384	ENSRNA050024384	LSU_rRNA_eukarya	Un:396813593-396813986	8_6_20	8_6_128	OK	15.8109	61.265	1.95415	2.83594	0.0001	0.00226092	yes
ENSRNA050024385	ENSRNA050024385	LSU_rRNA_eukarya	Un:390956596-390956989	8_6_20	8_6_128	OK	0.572978	0.705716	0.300608	0.154956	0.82605	0.909761	no
ENSRNA050024396	ENSRNA050024396	5_8S_rRNA	Un:391910965-391911121	8_6_20	8_6_128	OK	1.66281	33.012	4.3113	4.38137	0.2058	0.417486	no
ENSRNA050024520	ENSRNA050024520	SSU_rRNA_eukarya	6B:111717389-111719197	8_6_20	8_6_128	OK	0.810548	0.862788	0.0901092	0.116275	0.83895	0.917195	no
ENSRNA050024540	ENSRNA050024540	5_8S_rRNA	6B:111687888-111688044	8_6_20	8_6_128	OK	0	1.73127	inf	#NAME?	0.04445	0.16576	no
ENSRNA050024555	ENSRNA050024555	snoR80	6B:118046470-118046604	8_6_20	8_6_128	OK	4.66999	1.14071	-2.03348	-3.90867	0.2871	0.502516	no
ENSRNA050024566	ENSRNA050024566	LSU_rRNA_eukarya	Un:410429647-410430654	8_6_20	8_6_128	OK	2.22701	5.27974	1.24536	1.8221	0.0009	0.0118864	yes
ENSRNA050024567	ENSRNA050024567	LSU_rRNA_eukarya	Un:414445659-414446666	8_6_20	8_6_128	OK	1.72401	2.40654	0.481189	0.641376	0.2663	0.481399	no
ENSRNA050024579	ENSRNA050024579	LSU_rRNA_eukarya	Un:417535750-417536165	8_6_20	8_6_128	OK	1.3651	3.8064	1.47943	1.29428	0.02925	0.127563	no
ENSRNA050024590	ENSRNA050024590	LSU_rRNA_eukarya	Un:416933320-416933713	8_6_20	8_6_128	OK	3.83696	12.1604	1.66416	1.51668	0.0176	0.0920029	no
ENSRNA050024591	ENSRNA050024591	LSU_rRNA_eukarya	Un:416252390-416252598	8_6_20	8_6_128	OK	9.42425	11.2215	0.251815	0.209822	0.70645	0.838575	no
ENSRNA050024592	ENSRNA050024592	LSU_rRNA_eukarya	Un:414709257-414709629	8_6_20	8_6_128	OK	79.7917	74.4548	-0.0998731	-0.193322	0.7414	0.85943	no
ENSRNA050024593	ENSRNA050024593	LSU_rRNA_eukarya	Un:416168751-416169144	8_6_20	8_6_128	OK	0.160533	0.834785	2.37853	1.10736	0.22815	0.441257	no
ENSRNA050024602	ENSRNA050024602	5_8S_rRNA	Un:412305035-412305191	8_6_20	8_6_128	OK	2.22086	9.06088	2.02853	3.31949	0.2739	0.489146	no
ENSRNA050024721	ENSRNA050024721	LSU_rRNA_eukarya	Un:414708526-414708691	8_6_20	8_6_128	OK	105.802	98.9138	-0.0971293	-0.121099	0.8339	0.914295	no
ENSRNA050024727	ENSRNA050024727	LSU_rRNA_eukarya	Un:411551549-411551830	8_6_20	8_6_128	OK	0.190198	0.475547	1.32209	0.597652	0.4019	0.610147	no
ENSRNA050024732	ENSRNA050024732	LSU_rRNA_eukarya	Un:414708789-414709255	8_6_20	8_6_128	OK	4.94522	4.82265	-0.036208	-0.0430955	0.938	0.969094	no
ENSRNA050024741	ENSRNA050024741	SSU_rRNA_eukarya	2A:726899403-726899941	8_6_20	8_6_128	OK	19.2657	22.0865	0.197132	0.340122	0.52155	0.709227	no
ENSRNA050024743	ENSRNA050024743	U5	2A:722749575-722749694	8_6_20	8_6_128	OK	3.68655	10.6454	1.52989	7.83107	0.45735	0.657871	no
ENSRNA050024749	ENSRNA050024749	SSU_rRNA_eukarya	2B:449195438-449195866	8_6_20	8_6_128	OK	4.33198	7.93682	0.873534	1.13354	0.0393	0.153602	no
ENSRNA050024765	ENSRNA050024765	LSU_rRNA_eukarya	7D:74058652-74059131	8_6_20	8_6_128	OK	0.184397	0.34312	0.8959	0.412794	0.5391	0.723345	no
ENSRNA050024768	ENSRNA050024768	Plant_SRP	7D:78626006-78626310	8_6_20	8_6_128	OK	1.40325	1.39293	-0.0106542	-0.00608741	0.9654	0.98201	no
ENSRNA050024769	ENSRNA050024769	LSU_rRNA_eukarya	7D:74083643-74083921	8_6_20	8_6_128	OK	0.362331	0.501897	0.470083	0.194775	0.7489	0.864438	no
ENSRNA050024792	ENSRNA050024792	SSU_rRNA_eukarya	4D:389455845-389456349	8_6_20	8_6_128	OK	0.371423	0.305275	-0.28295	-0.177305	0.763	0.872735	no
TraesCS1A02G000100	TraesCS1A02G000100	-	1A:40097-89349	8_6_20	8_6_128	OK	9.86155	14.8286	0.588495	0.298568	0.6138	0.777558	no
TraesCS1A02G000200	TraesCS1A02G000200	-	1A:40097-89349	8_6_20	8_6_128	OK	58.4056	79.1667	0.438787	0.830047	0.1389	0.331606	no
TraesCS1A02G000300	TraesCS1A02G000300	-	1A:95905-122504	8_6_20	8_6_128	OK	5.55823	8.23003	0.566273	0.128029	0.731	0.853563	no
TraesCS1A02G000400	TraesCS1A02G000400	-	1A:95905-122504	8_6_20	8_6_128	OK	69.9779	84.3769	0.269948	0.512999	0.37405	0.585498	no
TraesCS1A02G000800	TraesCS1A02G000800	-	1A:180174-180552	8_6_20	8_6_128	OK	1.10618	0.751863	-0.557043	-0.255132	0.702	0.835597	no
TraesCS1A02G000900	TraesCS1A02G000900	-	1A:233817-245051	8_6_20	8_6_128	OK	14.0446	25.2098	0.843968	1.79775	0.00175	0.0190333	yes
TraesCS1A02G001000	TraesCS1A02G001000	-	1A:269471-289649	8_6_20	8_6_128	OK	5.25652	11.413	1.1185	1.04572	0.06835	0.216372	no
TraesCS1A02G001100	TraesCS1A02G001100	-	1A:269471-289649	8_6_20	8_6_128	OK	7.18481	14.3248	0.995495	1.67339	0.0041	0.0345571	yes
TraesCS1A02G001300	TraesCS1A02G001300	-	1A:294610-305428	8_6_20	8_6_128	OK	1.10578	0.328593	-1.7507	-0.379016	0.4455	0.648094	no
TraesCS1A02G001400	TraesCS1A02G001400	-	1A:294610-305428	8_6_20	8_6_128	OK	0.900351	1.49024	0.726982	0.940352	0.1059	0.282034	no
TraesCS1A02G001500	TraesCS1A02G001500	-	1A:326098-326518	8_6_20	8_6_128	OK	89.632	327.521	1.8695	3.68909	5e-05	0.00127164	yes
TraesCS1A02G001800	TraesCS1A02G001800	-	1A:1144332-1145934	8_6_20	8_6_128	OK	207.422	229.483	0.145823	0.305421	0.5873	0.758292	no
TraesCS1A02G001900	TraesCS1A02G001900	-	1A:1159193-1162830	8_6_20	8_6_128	OK	18.149	20.2899	0.160875	0.345484	0.5528	0.733174	no
TraesCS1A02G002000	TraesCS1A02G002000	-	1A:1163484-1167878	8_6_20	8_6_128	OK	3.11621	2.84722	-0.13024	-0.248403	0.67205	0.816558	no
TraesCS1A02G002100	TraesCS1A02G002100	-	1A:1170355-1177383	8_6_20	8_6_128	OK	3.12891	2.86639	-0.126428	-0.256616	0.6542	0.804521	no
TraesCS1A02G002200	TraesCS1A02G002200	-	1A:1188843-1190864	8_6_20	8_6_128	OK	53.4998	67.2683	0.330393	0.756901	0.1806	0.387067	no
TraesCS1A02G002300	TraesCS1A02G002300	-	1A:1209720-1212812	8_6_20	8_6_128	OK	2.37648	2.16114	-0.137035	-0.242704	0.6725	0.816912	no
TraesCS1A02G002500	TraesCS1A02G002500	-	1A:1232353-1238469	8_6_20	8_6_128	OK	6.70478	4.94743	-0.438513	-0.971862	0.0881	0.251904	no
TraesCS1A02G002700	TraesCS1A02G002700	-	1A:1336840-1348326	8_6_20	8_6_128	OK	4.95905	3.34861	-0.566499	-1.30389	0.029	0.126921	no
TraesCS1A02G004200	TraesCS1A02G004200	-	1A:2540490-2540958	8_6_20	8_6_128	OK	0.661732	1.1054	0.740244	0.40702	0.4786	0.675224	no
TraesCS1A02G005100	TraesCS1A02G005100	-	1A:2978902-2981121	8_6_20	8_6_128	OK	0.761741	0.242036	-1.65408	-0.84601	0.0879	0.251509	no
TraesCS1A02G005400	TraesCS1A02G005400	-	1A:3117193-3118502	8_6_20	8_6_128	OK	0.504407	0.14575	-1.79109	-1.12386	0.1496	0.346748	no
TraesCS1A02G005500	TraesCS1A02G005500	-	1A:3119377-3122276	8_6_20	8_6_128	OK	6.81123	6.4855	-0.0706991	-0.147217	0.7978	0.893421	no
TraesCS1A02G005600	TraesCS1A02G005600	-	1A:3255617-3262577	8_6_20	8_6_128	OK	3.89899	3.55054	-0.13506	-0.262714	0.64885	0.801098	no
TraesCS1A02G005700	TraesCS1A02G005700	-	1A:3377837-3383699	8_6_20	8_6_128	OK	3.41902	8.48796	1.31183	2.51607	5e-05	0.00127164	yes
TraesCS1A02G005800	TraesCS1A02G005800	-	1A:3386286-3391808	8_6_20	8_6_128	OK	5.62019	3.58269	-0.649575	-1.36041	0.02205	0.106252	no
TraesCS1A02G005900	TraesCS1A02G005900	-	1A:3446930-3450200	8_6_20	8_6_128	OK	5.40267	4.67556	-0.208534	-0.407094	0.47175	0.669717	no
TraesCS1A02G007500	TraesCS1A02G007500	-	1A:4045712-4048684	8_6_20	8_6_128	OK	104.772	111.573	0.0907264	0.189755	0.7331	0.854885	no
TraesCS1A02G007600	TraesCS1A02G007600	-	1A:4045712-4048684	8_6_20	8_6_128	OK	18.211	23.024	0.338332	0.0725497	0.8425	0.91936	no
TraesCS1A02G007800	TraesCS1A02G007800	-	1A:4054741-4054960	8_6_20	8_6_128	OK	1.44347	0	#NAME?	#NAME?	0.00965	0.061967	no
TraesCS1A02G007900	TraesCS1A02G007900	-	1A:4063196-4063406	8_6_20	8_6_128	OK	21.6256	12.3304	-0.810526	-0.766006	0.16545	0.368368	no
TraesCS1A02G008100	TraesCS1A02G008100	-	1A:4497199-4504697	8_6_20	8_6_128	OK	0.756063	0.286432	-1.40031	-2.22394	0.0013	0.0154847	yes
TraesCS1A02G009000	TraesCS1A02G009000	-	1A:5491026-5495112	8_6_20	8_6_128	OK	2.94728	6.51654	1.14472	2.16994	0.0004	0.00663556	yes
TraesCS1A02G009100	TraesCS1A02G009100	-	1A:5496527-5499983	8_6_20	8_6_128	OK	0.947734	0.417273	-1.18349	-0.784573	0.23205	0.445689	no
TraesCS1A02G009300	TraesCS1A02G009300	-	1A:5501534-5507742	8_6_20	8_6_128	OK	0.197223	0.388585	0.978401	1.35938	0.0224	0.107283	no
TraesCS1A02G009400	TraesCS1A02G009400	-	1A:5645210-5650510	8_6_20	8_6_128	OK	0	0.722689	inf	#NAME?	5e-05	0.00127164	yes
TraesCS1A02G009700	TraesCS1A02G009700	-	1A:6022741-6023437	8_6_20	8_6_128	OK	0	1.83355	inf	#NAME?	5e-05	0.00127164	yes
TraesCS1A02G009900	TraesCS1A02G009900	-	1A:6151747-6159140	8_6_20	8_6_128	OK	0.00423113	1.62128	8.58187	2.52788	0.20445	0.416308	no
TraesCS1A02G010200	TraesCS1A02G010200	-	1A:6317836-6324253	8_6_20	8_6_128	OK	0.103674	0.489064	2.23797	1.7464	0.0134	0.0770751	no
TraesCS1A02G010300	TraesCS1A02G010300	-	1A:6332191-6345966	8_6_20	8_6_128	OK	0	1.42633	inf	#NAME?	0.1318	0.321587	no
TraesCS1A02G010400	TraesCS1A02G010400	-	1A:6332191-6345966	8_6_20	8_6_128	OK	0.218991	1.04379	2.25289	3.36365	5e-05	0.00127164	yes
TraesCS1A02G010700	TraesCS1A02G010700	-	1A:6472646-6475129	8_6_20	8_6_128	OK	0.593243	0.132351	-2.16426	-1.15384	0.0802	0.238024	no
TraesCS1A02G011100	TraesCS1A02G011100	-	1A:6566138-6567972	8_6_20	8_6_128	OK	2.79471	4.61777	0.724497	0.994805	0.0874	0.250621	no
TraesCS1A02G011200	TraesCS1A02G011200	-	1A:6569387-6576401	8_6_20	8_6_128	OK	1.4092	1.65582	0.232664	0.358476	0.5315	0.717179	no
TraesCS1A02G011600	TraesCS1A02G011600	-	1A:6766339-6766555	8_6_20	8_6_128	OK	7.37294	6.5115	-0.179251	-0.1461	0.80675	0.898767	no
TraesCS1A02G011800	TraesCS1A02G011800	-	1A:6788570-6793542	8_6_20	8_6_128	OK	3.74823	7.73952	1.04603	1.73268	0.0046	0.0373796	yes
TraesCS1A02G011900	TraesCS1A02G011900	-	1A:6883651-6887141	8_6_20	8_6_128	OK	0.51619	0.0754501	-2.77431	-2.28969	0.0036	0.0317118	yes
TraesCS1A02G012500	TraesCS1A02G012500	-	1A:7178199-7184960	8_6_20	8_6_128	OK	3.35123	2.98413	-0.167382	-0.358659	0.5308	0.716625	no
TraesCS1A02G013200	TraesCS1A02G013200	-	1A:7315100-7325769	8_6_20	8_6_128	OK	0.619397	0.360647	-0.780275	-0.891603	0.1166	0.299388	no
TraesCS1A02G013600	TraesCS1A02G013600	-	1A:7642613-7643473	8_6_20	8_6_128	OK	287.197	485.642	0.757852	1.52857	0.0107	0.0663402	no
TraesCS1A02G013700	TraesCS1A02G013700	-	1A:7651463-7654123	8_6_20	8_6_128	OK	2.62843	1.89929	-0.468742	-0.653298	0.2488	0.463371	no
TraesCS1A02G013800	TraesCS1A02G013800	-	1A:7657144-7669998	8_6_20	8_6_128	OK	5.45798	4.42556	-0.302507	-0.698949	0.23825	0.452489	no
TraesCS1A02G014300	TraesCS1A02G014300	-	1A:7811030-7813406	8_6_20	8_6_128	OK	2.22366	0.179982	-3.62701	-3.48954	0.00025	0.00466784	yes
TraesCS1A02G014800	TraesCS1A02G014800	-	1A:7962374-7963154	8_6_20	8_6_128	OK	94.6326	176.791	0.901633	2.03182	0.00045	0.00723476	yes
TraesCS1A02G015100	TraesCS1A02G015100	-	1A:8238256-8239411	8_6_20	8_6_128	OK	4.80113	4.13943	-0.213942	-0.31214	0.57595	0.750115	no
TraesCS1A02G015200	TraesCS1A02G015200	-	1A:8239468-8244826	8_6_20	8_6_128	OK	7.51987	6.01611	-0.321878	-0.725466	0.21845	0.430976	no
TraesCS1A02G015300	TraesCS1A02G015300	-	1A:8247216-8251270	8_6_20	8_6_128	OK	12.7996	8.63378	-0.568038	-1.23391	0.03675	0.147096	no
TraesCS1A02G015400	TraesCS1A02G015400	-	1A:8264165-8266341	8_6_20	8_6_128	OK	26.4211	41.941	0.666672	1.39152	0.0155	0.0847199	no
TraesCS1A02G015900	TraesCS1A02G015900	-	1A:8325714-8329799	8_6_20	8_6_128	OK	0.478508	0.153508	-1.64023	-1.76423	0.00525	0.0409963	yes
TraesCS1A02G016200	TraesCS1A02G016200	-	1A:8628132-8633964	8_6_20	8_6_128	OK	0.665353	0.216582	-1.61921	-1.79975	0.00245	0.0241964	yes
TraesCS1A02G016900	TraesCS1A02G016900	-	1A:9104840-9110639	8_6_20	8_6_128	OK	7.99797	5.20693	-0.619202	-1.43114	0.0195	0.0981078	no
TraesCS1A02G017000	TraesCS1A02G017000	-	1A:9119142-9123202	8_6_20	8_6_128	OK	4.49902	3.57017	-0.333618	-0.542178	0.33655	0.551012	no
TraesCS1A02G018900	TraesCS1A02G018900	-	1A:9579533-9583651	8_6_20	8_6_128	OK	2.67164	3.72763	0.480531	0.814006	0.1547	0.353905	no
TraesCS1A02G019000	TraesCS1A02G019000	-	1A:9586485-9589430	8_6_20	8_6_128	OK	46.559	40.9199	-0.186259	-0.41972	0.472	0.669888	no
TraesCS1A02G019200	TraesCS1A02G019200	-	1A:9642194-9644901	8_6_20	8_6_128	OK	1.85985	1.89724	0.0287159	0.0486453	0.9336	0.966728	no
TraesCS1A02G020000	TraesCS1A02G020000	-	1A:9979713-9980736	8_6_20	8_6_128	OK	3.56761	6.56941	0.880805	0.984843	0.1134	0.294109	no
TraesCS1A02G020400	TraesCS1A02G020400	-	1A:10051719-10058221	8_6_20	8_6_128	OK	0.95054	0.507752	-0.904624	-1.44075	0.0146	0.0813502	no
TraesCS1A02G020500	TraesCS1A02G020500	-	1A:10066112-10069211	8_6_20	8_6_128	OK	50.0691	39.2521	-0.351149	-0.809609	0.17755	0.383715	no
TraesCS1A02G020600	TraesCS1A02G020600	-	1A:10069497-10072370	8_6_20	8_6_128	OK	2.17583	2.16764	-0.00544436	-0.00788675	0.9873	0.992837	no
TraesCS1A02G020900	TraesCS1A02G020900	-	1A:10132631-10133075	8_6_20	8_6_128	OK	11.3662	7.63316	-0.574403	-0.626154	0.2659	0.480997	no
TraesCS1A02G021100	TraesCS1A02G021100	-	1A:10150817-10152476	8_6_20	8_6_128	OK	2.69248	0.897672	-1.58468	-1.79674	0.04875	0.175572	no
TraesCS1A02G021200	TraesCS1A02G021200	-	1A:10155550-10160312	8_6_20	8_6_128	OK	5.67404	3.20865	-0.822409	-1.68914	0.00335	0.0301978	yes
TraesCS1A02G023400	TraesCS1A02G023400	-	1A:11564199-11572148	8_6_20	8_6_128	OK	0.966858	0.998622	0.0466353	0.0839217	0.88295	0.940858	no
TraesCS1A02G023700	TraesCS1A02G023700	-	1A:11643653-11644753	8_6_20	8_6_128	OK	2.8091	1.02887	-1.44905	-1.48321	0.02315	0.109546	no
TraesCS1A02G023800	TraesCS1A02G023800	-	1A:11661681-11665443	8_6_20	8_6_128	OK	6.91801	5.64395	-0.293653	-0.657327	0.263	0.477942	no
TraesCS1A02G024400	TraesCS1A02G024400	-	1A:12002938-12006839	8_6_20	8_6_128	OK	1.76648	0.787407	-1.1657	-2.0193	0.0009	0.0118864	yes
TraesCS1A02G024500	TraesCS1A02G024500	-	1A:12089717-12093423	8_6_20	8_6_128	OK	3.22239	2.46272	-0.387883	-0.356561	0.53435	0.719555	no
TraesCS1A02G024600	TraesCS1A02G024600	-	1A:12096370-12098518	8_6_20	8_6_128	OK	2.54732	3.74287	0.555166	0.774279	0.1857	0.393207	no
TraesCS1A02G024700	TraesCS1A02G024700	-	1A:12098617-12103881	8_6_20	8_6_128	OK	5.61069	8.20836	0.548915	1.10544	0.051	0.180822	no
TraesCS1A02G025100	TraesCS1A02G025100	-	1A:12141980-12144556	8_6_20	8_6_128	OK	4.74853	7.18008	0.596519	1.16935	0.0431	0.16241	no
TraesCS1A02G025200	TraesCS1A02G025200	-	1A:12157063-12161869	8_6_20	8_6_128	OK	11.541	8.49479	-0.44212	-0.973888	0.08615	0.248542	no
TraesCS1A02G025600	TraesCS1A02G025600	-	1A:12303353-12311465	8_6_20	8_6_128	OK	0.363777	0.356855	-0.0277154	-0.0352496	0.94755	0.973614	no
TraesCS1A02G025700	TraesCS1A02G025700	-	1A:12312968-12318272	8_6_20	8_6_128	OK	0.536951	0.825291	0.620111	0.87071	0.14805	0.344434	no
TraesCS1A02G025900	TraesCS1A02G025900	-	1A:12363665-12369892	8_6_20	8_6_128	OK	2.05942	2.14189	0.0566458	0.113406	0.84655	0.921373	no
TraesCS1A02G026000	TraesCS1A02G026000	-	1A:12371104-12372554	8_6_20	8_6_128	OK	2.14471	5.76543	1.42665	1.52863	0.0144	0.0807028	no
TraesCS1A02G026100	TraesCS1A02G026100	-	1A:12404234-12405320	8_6_20	8_6_128	OK	0.123992	0.675856	2.44647	1.7305	0.0137	0.0782304	no
TraesCS1A02G026200	TraesCS1A02G026200	-	1A:12502525-12507052	8_6_20	8_6_128	OK	0.321808	0.507825	0.658132	0.829842	0.1272	0.315554	no
TraesCS1A02G026300	TraesCS1A02G026300	-	1A:12567298-12573055	8_6_20	8_6_128	OK	0.357532	0.292593	-0.289179	-0.373741	0.51135	0.700824	no
TraesCS1A02G026400	TraesCS1A02G026400	-	1A:12585034-12592665	8_6_20	8_6_128	OK	9.86715	6.81063	-0.534846	-1.27105	0.0327	0.136772	no
TraesCS1A02G026900	TraesCS1A02G026900	-	1A:12734162-12739704	8_6_20	8_6_128	OK	0.376759	0.165846	-1.18379	-0.622527	0.23965	0.453994	no
TraesCS1A02G027200	TraesCS1A02G027200	-	1A:12915086-12917028	8_6_20	8_6_128	OK	2.71819	2.47844	-0.133209	-0.192439	0.7361	0.856636	no
TraesCS1A02G027300	TraesCS1A02G027300	-	1A:12918574-12920144	8_6_20	8_6_128	OK	17.6655	29.8541	0.756992	1.63037	0.0063	0.0465108	yes
TraesCS1A02G027800	TraesCS1A02G027800	-	1A:13228921-13230974	8_6_20	8_6_128	OK	0.11858	0.313664	1.40335	0.803012	0.127	0.315236	no
TraesCS1A02G028600	TraesCS1A02G028600	-	1A:13412736-13418606	8_6_20	8_6_128	OK	0.451576	0.179712	-1.32928	-1.72721	0.01015	0.0641054	no
TraesCS1A02G029200	TraesCS1A02G029200	-	1A:13669901-13676212	8_6_20	8_6_128	OK	1.87028	2.85802	0.611763	1.25185	0.04235	0.160767	no
TraesCS1A02G029300	TraesCS1A02G029300	-	1A:13762565-13768572	8_6_20	8_6_128	OK	8.25213	3.8971	-1.08237	-2.40369	0.0001	0.00226092	yes
TraesCS1A02G029800	TraesCS1A02G029800	-	1A:13861190-13862962	8_6_20	8_6_128	OK	10.323	5.22081	-0.983514	-1.7773	0.00475	0.038243	yes
TraesCS1A02G030000	TraesCS1A02G030000	-	1A:13979249-13980335	8_6_20	8_6_128	OK	84.9297	39.0048	-1.12262	-2.36794	5e-05	0.00127164	yes
TraesCS1A02G030100	TraesCS1A02G030100	-	1A:14045677-14056197	8_6_20	8_6_128	OK	16.9509	15.8755	-0.0945612	-0.219724	0.707	0.838877	no
TraesCS1A02G030500	TraesCS1A02G030500	-	1A:14139690-14145914	8_6_20	8_6_128	OK	3.33439	5.68939	0.770852	1.10132	0.0652	0.209825	no
TraesCS1A02G030600	TraesCS1A02G030600	-	1A:14139690-14145914	8_6_20	8_6_128	OK	23.1068	22.1356	-0.061949	-0.0863993	0.87655	0.937361	no
TraesCS1A02G030700	TraesCS1A02G030700	-	1A:14160321-14163255	8_6_20	8_6_128	OK	7.89076	5.16751	-0.610694	-1.1678	0.0462	0.169778	no
TraesCS1A02G031200	TraesCS1A02G031200	-	1A:14504223-14507920	8_6_20	8_6_128	OK	6.36753	4.09981	-0.635177	-1.30264	0.02705	0.12114	no
TraesCS1A02G032500	TraesCS1A02G032500	-	1A:14988540-14988944	8_6_20	8_6_128	OK	4.27449	8.62451	1.01269	1.03679	0.074	0.22657	no
TraesCS1A02G033000	TraesCS1A02G033000	-	1A:15430219-15437374	8_6_20	8_6_128	OK	1.27514	1.65868	0.379379	0.533219	0.3482	0.561749	no
TraesCS1A02G033100	TraesCS1A02G033100	-	1A:15438124-15441465	8_6_20	8_6_128	OK	12.2845	11.6184	-0.0804196	-0.170728	0.76505	0.874152	no
TraesCS1A02G033300	TraesCS1A02G033300	-	1A:16038483-16040057	8_6_20	8_6_128	OK	1.68743	5.23613	1.63368	1.19366	0.05565	0.190669	no
TraesCS1A02G033500	TraesCS1A02G033500	-	1A:16388444-16391082	8_6_20	8_6_128	OK	243.225	253.026	0.0569923	0.117703	0.8362	0.915633	no
TraesCS1A02G033600	TraesCS1A02G033600	-	1A:16407007-16410201	8_6_20	8_6_128	OK	17.9173	14.4027	-0.315019	-0.675878	0.23425	0.448188	no
TraesCS1A02G033800	TraesCS1A02G033800	-	1A:16432375-16436883	8_6_20	8_6_128	OK	1.6175	1.46714	-0.14076	-0.20524	0.72725	0.851453	no
TraesCS1A02G034100	TraesCS1A02G034100	-	1A:16913590-16919361	8_6_20	8_6_128	OK	0.342399	0.593182	0.792797	1.03538	0.09435	0.262688	no
TraesCS1A02G034300	TraesCS1A02G034300	-	1A:16931433-16934477	8_6_20	8_6_128	OK	19.0714	24.1474	0.340456	0.747467	0.19695	0.407076	no
TraesCS1A02G034600	TraesCS1A02G034600	-	1A:17246749-17248420	8_6_20	8_6_128	OK	1.0843	0.223286	-2.2798	-1.83695	0.0081	0.0550631	no
TraesCS1A02G035000	TraesCS1A02G035000	-	1A:18289936-18293936	8_6_20	8_6_128	OK	1.98428	4.39173	1.14617	1.63356	0.00685	0.0491844	yes
TraesCS1A02G035200	TraesCS1A02G035200	-	1A:18460512-18462491	8_6_20	8_6_128	OK	1.52865	2.50766	0.714088	0.98931	0.0901	0.255284	no
TraesCS1A02G035300	TraesCS1A02G035300	-	1A:18486338-18489620	8_6_20	8_6_128	OK	0.755241	1.09346	0.533886	0.496439	0.3828	0.593067	no
TraesCS1A02G035500	TraesCS1A02G035500	-	1A:18989912-18994414	8_6_20	8_6_128	OK	22.0742	25.9877	0.235463	0.442952	0.4419	0.644839	no
TraesCS1A02G035600	TraesCS1A02G035600	-	1A:19062156-19063423	8_6_20	8_6_128	OK	2.82064	6.94329	1.29959	1.5836	0.00665	0.048193	yes
TraesCS1A02G035800	TraesCS1A02G035800	-	1A:19895296-19897721	8_6_20	8_6_128	OK	126.943	149.163	0.232716	0.538691	0.3442	0.557926	no
TraesCS1A02G035900	TraesCS1A02G035900	-	1A:19929935-19933705	8_6_20	8_6_128	OK	1.74025	2.23891	0.363498	0.737668	0.2194	0.432145	no
TraesCS1A02G036100	TraesCS1A02G036100	-	1A:20091098-20094848	8_6_20	8_6_128	OK	7.85543	4.38721	-0.840387	-1.81956	0.0018	0.0194616	yes
TraesCS1A02G036200	TraesCS1A02G036200	-	1A:20156564-20158534	8_6_20	8_6_128	OK	9.59812	7.00353	-0.454669	-0.81706	0.1509	0.348651	no
TraesCS1A02G036300	TraesCS1A02G036300	-	1A:20179710-20183942	8_6_20	8_6_128	OK	1.25351	1.49538	0.254545	0.422883	0.4646	0.664018	no
TraesCS1A02G036700	TraesCS1A02G036700	-	1A:20415991-20419223	8_6_20	8_6_128	OK	0.324275	0.39598	0.28821	0.215094	0.7049	0.837557	no
TraesCS1A02G037300	TraesCS1A02G037300	-	1A:20888600-20889881	8_6_20	8_6_128	OK	2.52391	2.54093	0.00969816	0.0116107	0.9877	0.993119	no
TraesCS1A02G037400	TraesCS1A02G037400	-	1A:20893784-20898393	8_6_20	8_6_128	OK	4.99987	3.87101	-0.369179	-0.518483	0.38275	0.593054	no
TraesCS1A02G037900	TraesCS1A02G037900	-	1A:20977275-20980680	8_6_20	8_6_128	OK	34.0209	22.0224	-0.627449	-1.39138	0.0129	0.0751578	no
TraesCS1A02G038100	TraesCS1A02G038100	-	1A:20998068-20998918	8_6_20	8_6_128	OK	38.0325	174.548	2.19832	4.23175	5e-05	0.00127164	yes
TraesCS1A02G038200	TraesCS1A02G038200	-	1A:21022730-21023627	8_6_20	8_6_128	OK	119.885	361.767	1.59341	3.15963	5e-05	0.00127164	yes
TraesCS1A02G038400	TraesCS1A02G038400	-	1A:21034868-21049127	8_6_20	8_6_128	OK	0.981306	1.63497	0.736491	1.43863	0.0173	0.0908778	no
TraesCS1A02G039100	TraesCS1A02G039100	-	1A:21281531-21285458	8_6_20	8_6_128	OK	0.281459	1.39458	2.30884	2.74908	5e-05	0.00127164	yes
TraesCS1A02G039200	TraesCS1A02G039200	-	1A:21322245-21335307	8_6_20	8_6_128	OK	1.61585	1.88936	0.225608	0.428519	0.4548	0.65588	no
TraesCS1A02G039400	TraesCS1A02G039400	-	1A:21618183-21626991	8_6_20	8_6_128	OK	3.49007	4.37667	0.326575	0.617665	0.2806	0.496075	no
TraesCS1A02G039800	TraesCS1A02G039800	-	1A:21985329-21987056	8_6_20	8_6_128	OK	1.03574	0.738694	-0.487618	-0.405833	0.49	0.684643	no
TraesCS1A02G039900	TraesCS1A02G039900	-	1A:22038187-22047331	8_6_20	8_6_128	OK	2.32986	0.9398	-1.30982	-1.63579	0.01285	0.0749588	no
TraesCS1A02G040000	TraesCS1A02G040000	-	1A:22055421-22056147	8_6_20	8_6_128	OK	0.863257	0.231177	-1.90079	-1.25917	0.06795	0.215382	no
TraesCS1A02G040400	TraesCS1A02G040400	-	1A:22287726-22291553	8_6_20	8_6_128	OK	2.4409	2.1075	-0.21188	-0.38605	0.4962	0.689188	no
TraesCS1A02G040500	TraesCS1A02G040500	-	1A:22291725-22293776	8_6_20	8_6_128	OK	12.9557	24.8009	0.936813	1.89737	0.00125	0.0151173	yes
TraesCS1A02G040600	TraesCS1A02G040600	-	1A:22294834-22301515	8_6_20	8_6_128	OK	10.822	7.33804	-0.560499	-1.27137	0.031	0.132381	no
TraesCS1A02G040700	TraesCS1A02G040700	-	1A:22329071-22332422	8_6_20	8_6_128	OK	1.45134	1.29379	-0.165788	-0.262017	0.6374	0.793548	no
TraesCS1A02G040900	TraesCS1A02G040900	-	1A:22534634-22536459	8_6_20	8_6_128	OK	4.75072	4.05416	-0.228744	-0.3717	0.52245	0.710077	no
TraesCS1A02G041100	TraesCS1A02G041100	-	1A:22612226-22614080	8_6_20	8_6_128	OK	2.05662	1.19125	-0.787795	-1.43191	0.02325	0.109827	no
TraesCS1A02G041300	TraesCS1A02G041300	-	1A:22633430-22634135	8_6_20	8_6_128	OK	0.0744979	2.90384	5.28462	2.47743	0.16945	0.373092	no
TraesCS1A02G041400	TraesCS1A02G041400	-	1A:22656560-22657221	8_6_20	8_6_128	OK	0.461384	1.09416	1.24579	0.687208	0.27455	0.489768	no
TraesCS1A02G042700	TraesCS1A02G042700	-	1A:23339465-23340670	8_6_20	8_6_128	OK	13.4429	10.5463	-0.350105	-0.618116	0.2881	0.50349	no
TraesCS1A02G042900	TraesCS1A02G042900	-	1A:23816231-23818172	8_6_20	8_6_128	OK	0.360204	0.793677	1.13974	0.705665	0.22375	0.436356	no
TraesCS1A02G043200	TraesCS1A02G043200	-	1A:23966032-23970147	8_6_20	8_6_128	OK	10.921	9.73272	-0.166189	-0.348119	0.54405	0.726726	no
TraesCS1A02G043300	TraesCS1A02G043300	-	1A:24077189-24078148	8_6_20	8_6_128	OK	0.488938	0.2524	-0.953939	-0.609569	0.377	0.588026	no
TraesCS1A02G043400	TraesCS1A02G043400	-	1A:24132680-24140137	8_6_20	8_6_128	OK	1.41284	1.24136	-0.186673	-0.259149	0.6448	0.7983	no
TraesCS1A02G043600	TraesCS1A02G043600	-	1A:24319201-24321534	8_6_20	8_6_128	OK	6.52737	5.71621	-0.191442	-0.357422	0.52335	0.710773	no
TraesCS1A02G043900	TraesCS1A02G043900	-	1A:24336653-24340722	8_6_20	8_6_128	OK	0.750212	0.559661	-0.422745	-0.325912	0.61305	0.777024	no
TraesCS1A02G044000	TraesCS1A02G044000	-	1A:24767087-24771266	8_6_20	8_6_128	OK	0.496775	0.341663	-0.540017	-0.535687	0.3676	0.579682	no
TraesCS1A02G044200	TraesCS1A02G044200	-	1A:24943571-24946478	8_6_20	8_6_128	OK	7.48624	9.63955	0.364725	0.704223	0.21885	0.431391	no
TraesCS1A02G044500	TraesCS1A02G044500	-	1A:25539195-25545141	8_6_20	8_6_128	OK	9.41905	7.90381	-0.253033	-0.580617	0.3238	0.538643	no
TraesCS1A02G044600	TraesCS1A02G044600	-	1A:25545345-25546110	8_6_20	8_6_128	OK	18.5737	23.4671	0.33738	0.572585	0.3397	0.553696	no
TraesCS1A02G044800	TraesCS1A02G044800	-	1A:25701412-25709229	8_6_20	8_6_128	OK	5.02843	4.3478	-0.209823	-0.450929	0.4497	0.651685	no
TraesCS1A02G045300	TraesCS1A02G045300	-	1A:26958794-26962687	8_6_20	8_6_128	OK	2.65804	1.76102	-0.593951	-1.14296	0.0523	0.183507	no
TraesCS1A02G045400	TraesCS1A02G045400	-	1A:26965565-26971307	8_6_20	8_6_128	OK	8.07417	9.08674	0.170449	0.379498	0.50415	0.695064	no
TraesCS1A02G045700	TraesCS1A02G045700	-	1A:27249155-27253937	8_6_20	8_6_128	OK	123.485	121.586	-0.0223607	-0.0498384	0.93155	0.965767	no
TraesCS1A02G045800	TraesCS1A02G045800	-	1A:27258230-27261032	8_6_20	8_6_128	OK	39.3433	22.569	-0.801771	-1.81339	0.00185	0.0198736	yes
TraesCS1A02G046300	TraesCS1A02G046300	-	1A:27752742-27757377	8_6_20	8_6_128	OK	0.435962	0.414371	-0.0732801	-0.0817197	0.88695	0.943228	no
TraesCS1A02G046400	TraesCS1A02G046400	-	1A:28360780-28364801	8_6_20	8_6_128	OK	1.92656	0.365598	-2.3977	-2.98128	5e-05	0.00127164	yes
TraesCS1A02G046500	TraesCS1A02G046500	-	1A:28610240-28620653	8_6_20	8_6_128	OK	1.64139	1.01608	-0.6919	-1.24066	0.03505	0.14294	no
TraesCS1A02G046600	TraesCS1A02G046600	-	1A:28623295-28626864	8_6_20	8_6_128	OK	15.8112	8.06926	-0.970438	-1.97515	0.00095	0.0123685	yes
TraesCS1A02G046800	TraesCS1A02G046800	-	1A:28708158-28710773	8_6_20	8_6_128	OK	1.64579	1.4107	-0.222369	-0.300824	0.62715	0.786353	no
TraesCS1A02G046900	TraesCS1A02G046900	-	1A:28716138-28717569	8_6_20	8_6_128	OK	1.17884	1.31242	0.154862	0.129654	0.8177	0.905198	no
TraesCS1A02G047000	TraesCS1A02G047000	-	1A:28757073-28763216	8_6_20	8_6_128	OK	5.52801	3.98994	-0.470392	-1.02551	0.0786	0.235068	no
TraesCS1A02G047200	TraesCS1A02G047200	-	1A:29186382-29192077	8_6_20	8_6_128	OK	1.51648	1.15099	-0.397855	-0.689619	0.2522	0.466857	no
TraesCS1A02G047500	TraesCS1A02G047500	-	1A:29607627-29612226	8_6_20	8_6_128	OK	2.22369	2.30091	0.049244	0.0840653	0.8805	0.939428	no
TraesCS1A02G048200	TraesCS1A02G048200	-	1A:29993437-29996447	8_6_20	8_6_128	OK	0.225188	0.345987	0.619585	0.531534	0.32795	0.542355	no
TraesCS1A02G048600	TraesCS1A02G048600	-	1A:30179973-30190054	8_6_20	8_6_128	OK	1.56355	0.962926	-0.699326	-0.959736	0.0988	0.270284	no
TraesCS1A02G048700	TraesCS1A02G048700	-	1A:30196595-30197675	8_6_20	8_6_128	OK	27.4225	19.7509	-0.473442	-0.866895	0.1304	0.31975	no
TraesCS1A02G048900	TraesCS1A02G048900	-	1A:30294165-30295059	8_6_20	8_6_128	OK	2.70523	4.87964	0.851019	0.872274	0.14	0.333014	no
TraesCS1A02G049300	TraesCS1A02G049300	-	1A:30793887-30805600	8_6_20	8_6_128	OK	1.91402	1.71204	-0.160891	-0.341497	0.57145	0.746684	no
TraesCS1A02G049600	TraesCS1A02G049600	-	1A:31252423-31254526	8_6_20	8_6_128	OK	6.99608	2.09725	-1.73805	-2.72202	0.1236	0.310089	no
TraesCS1A02G049700	TraesCS1A02G049700	-	1A:31778439-31781938	8_6_20	8_6_128	OK	18.2466	24.6248	0.432489	0.963094	0.09805	0.269022	no
TraesCS1A02G050100	TraesCS1A02G050100	-	1A:32084706-32089178	8_6_20	8_6_128	OK	5.58441	2.69592	-1.05063	-1.83467	0.00195	0.0206357	yes
TraesCS1A02G050400	TraesCS1A02G050400	-	1A:32260042-32262299	8_6_20	8_6_128	OK	1.24016	0.327327	-1.92172	-1.64231	0.0203	0.100565	no
TraesCS1A02G050900	TraesCS1A02G050900	-	1A:32454116-32455183	8_6_20	8_6_128	OK	3.9644	7.64896	0.948163	1.28292	0.0315	0.133642	no
TraesCS1A02G051300	TraesCS1A02G051300	-	1A:32890599-32894593	8_6_20	8_6_128	OK	12.0494	8.81846	-0.450358	-1.04153	0.0703	0.219995	no
TraesCS1A02G051500	TraesCS1A02G051500	-	1A:33019232-33022457	8_6_20	8_6_128	OK	12.081	10.8977	-0.148713	-0.32049	0.5704	0.745789	no
TraesCS1A02G051600	TraesCS1A02G051600	-	1A:33226676-33229752	8_6_20	8_6_128	OK	0.433784	0.490552	0.177429	0.166809	0.7805	0.88382	no
TraesCS1A02G051700	TraesCS1A02G051700	-	1A:33370766-33373330	8_6_20	8_6_128	OK	20.3226	15.227	-0.41646	-0.864175	0.1252	0.312434	no
TraesCS1A02G051800	TraesCS1A02G051800	-	1A:33373635-33374973	8_6_20	8_6_128	OK	1.10514	0.906252	-0.286249	-0.219485	0.78895	0.888219	no
TraesCS1A02G051900	TraesCS1A02G051900	-	1A:33375412-33377767	8_6_20	8_6_128	OK	31.1551	37.9997	0.286521	0.528553	0.3548	0.568026	no
TraesCS1A02G052000	TraesCS1A02G052000	-	1A:33397500-33398955	8_6_20	8_6_128	OK	0.183779	0.731099	1.9921	1.07345	0.10695	0.283674	no
TraesCS1A02G052100	TraesCS1A02G052100	-	1A:34146865-34149852	8_6_20	8_6_128	OK	5.02896	6.05071	0.266844	0.394691	0.4869	0.682107	no
TraesCS1A02G052200	TraesCS1A02G052200	-	1A:34158621-34174068	8_6_20	8_6_128	OK	5.75027	6.91413	0.265919	0.601072	0.29695	0.512587	no
TraesCS1A02G052300	TraesCS1A02G052300	-	1A:34406138-34410005	8_6_20	8_6_128	OK	10.5895	12.4298	0.231157	0.492675	0.39875	0.60741	no
TraesCS1A02G053600	TraesCS1A02G053600	-	1A:35528836-35533934	8_6_20	8_6_128	OK	0.391845	0.0791896	-2.3069	-1.1964	0.27745	0.492714	no
TraesCS1A02G054000	TraesCS1A02G054000	-	1A:35542717-35543825	8_6_20	8_6_128	OK	2.85996	3.07907	0.106498	0.117161	0.8396	0.917605	no
TraesCS1A02G054300	TraesCS1A02G054300	-	1A:35931963-35936127	8_6_20	8_6_128	OK	1.35506	1.08991	-0.314146	-0.570313	0.318	0.533115	no
TraesCS1A02G054400	TraesCS1A02G054400	-	1A:35937733-35944326	8_6_20	8_6_128	OK	5.72682	7.43466	0.376532	0.86207	0.13745	0.329487	no
TraesCS1A02G054900	TraesCS1A02G054900	-	1A:36267234-36271054	8_6_20	8_6_128	OK	3.22176	2.81053	-0.197009	-0.371268	0.5296	0.715686	no
TraesCS1A02G055000	TraesCS1A02G055000	-	1A:36271324-36278335	8_6_20	8_6_128	OK	3.48596	1.73739	-1.00464	-1.77485	0.00485	0.0388061	yes
TraesCS1A02G055100	TraesCS1A02G055100	-	1A:36271324-36278335	8_6_20	8_6_128	OK	1.6817	0.832374	-1.01462	-0.327057	0.66495	0.812204	no
TraesCS1A02G055200	TraesCS1A02G055200	-	1A:36278600-36281199	8_6_20	8_6_128	OK	7.5891	5.5261	-0.457667	-0.857829	0.1441	0.339048	no
TraesCS1A02G055400	TraesCS1A02G055400	-	1A:36561932-36569908	8_6_20	8_6_128	OK	5.53481	5.6312	0.0249094	0.0562513	0.921	0.959715	no
TraesCS1A02G056100	TraesCS1A02G056100	-	1A:36761838-36763635	8_6_20	8_6_128	OK	7.72438	5.03639	-0.617028	-0.95802	0.0945	0.263003	no
TraesCS1A02G056200	TraesCS1A02G056200	-	1A:36765923-36766338	8_6_20	8_6_128	OK	4.15832	1.35176	-1.62116	-1.15325	0.129	0.317689	no
TraesCS1A02G056400	TraesCS1A02G056400	-	1A:36769723-36770407	8_6_20	8_6_128	OK	7.72935	5.11517	-0.595564	-0.662554	0.25525	0.469992	no
TraesCS1A02G056500	TraesCS1A02G056500	-	1A:36772139-36774424	8_6_20	8_6_128	OK	8.68206	6.23123	-0.47852	-0.928655	0.1151	0.296986	no
TraesCS1A02G056600	TraesCS1A02G056600	-	1A:36776372-36780640	8_6_20	8_6_128	OK	3.81239	2.32735	-0.712009	-0.72192	0.1906	0.399444	no
TraesCS1A02G056900	TraesCS1A02G056900	-	1A:36839919-36840861	8_6_20	8_6_128	OK	2.61992	1.38689	-0.917672	-0.831743	0.15435	0.353332	no
TraesCS1A02G057100	TraesCS1A02G057100	-	1A:37465849-37468260	8_6_20	8_6_128	OK	0.619525	0.456693	-0.43994	-0.585553	0.3523	0.565585	no
TraesCS1A02G057200	TraesCS1A02G057200	-	1A:37478205-37481881	8_6_20	8_6_128	OK	27.428	14.5721	-0.912437	-2.094	0.0002	0.00392654	yes
TraesCS1A02G057900	TraesCS1A02G057900	-	1A:38366743-38368653	8_6_20	8_6_128	OK	0.87808	0.269798	-1.70247	-1.34604	0.02665	0.119916	no
TraesCS1A02G058200	TraesCS1A02G058200	-	1A:38711993-38715061	8_6_20	8_6_128	OK	0.268644	0.939203	1.80574	1.95797	0.00285	0.0268494	yes
TraesCS1A02G058300	TraesCS1A02G058300	-	1A:38717932-38718693	8_6_20	8_6_128	OK	7.26278	28.2777	1.96107	2.21743	0.0017	0.0186393	yes
TraesCS1A02G058400	TraesCS1A02G058400	-	1A:38728806-38733500	8_6_20	8_6_128	OK	44.8741	32.7059	-0.456329	-1.01791	0.0775	0.233041	no
TraesCS1A02G058500	TraesCS1A02G058500	-	1A:39348699-39357763	8_6_20	8_6_128	OK	0.371995	0.793284	1.09255	0.995951	0.10345	0.278235	no
TraesCS1A02G058600	TraesCS1A02G058600	-	1A:39402526-39410027	8_6_20	8_6_128	OK	0.910418	2.06735	1.18318	1.46162	0.04955	0.177408	no
TraesCS1A02G058700	TraesCS1A02G058700	-	1A:39402526-39410027	8_6_20	8_6_128	OK	0.700521	0.311622	-1.16863	-0.522257	0.37215	0.583953	no
TraesCS1A02G058900	TraesCS1A02G058900	-	1A:39649613-39651876	8_6_20	8_6_128	OK	0.912448	0.218403	-2.06275	-1.54119	0.1992	0.409967	no
TraesCS1A02G059100	TraesCS1A02G059100	-	1A:39870473-39872241	8_6_20	8_6_128	OK	4.10077	3.56761	-0.200936	-0.287361	0.6156	0.778745	no
TraesCS1A02G059200	TraesCS1A02G059200	-	1A:39892911-39894955	8_6_20	8_6_128	OK	0.779167	1.02756	0.399221	0.327166	0.5746	0.749078	no
TraesCS1A02G060100	TraesCS1A02G060100	-	1A:41357283-41362423	8_6_20	8_6_128	OK	2.92337	3.79106	0.374968	0.731697	0.19935	0.409993	no
TraesCS1A02G060500	TraesCS1A02G060500	-	1A:41712134-41714118	8_6_20	8_6_128	OK	3.64048	2.93566	-0.310444	-0.515628	0.36525	0.577594	no
TraesCS1A02G060600	TraesCS1A02G060600	-	1A:41740300-41745063	8_6_20	8_6_128	OK	1.97735	5.45905	1.46508	2.62318	5e-05	0.00127164	yes
TraesCS1A02G060700	TraesCS1A02G060700	-	1A:41747500-41750050	8_6_20	8_6_128	OK	5.05643	11.6068	1.19877	2.32805	0.0001	0.00226092	yes
TraesCS1A02G061600	TraesCS1A02G061600	-	1A:42217456-42220780	8_6_20	8_6_128	OK	0.607815	0.19131	-1.66772	-1.24294	0.13845	0.331032	no
TraesCS1A02G061700	TraesCS1A02G061700	-	1A:42251605-42256435	8_6_20	8_6_128	OK	18.7465	9.42472	-0.992099	-1.84636	0.0017	0.0186393	yes
TraesCS1A02G061900	TraesCS1A02G061900	-	1A:42475681-42476283	8_6_20	8_6_128	OK	2.3126	0	#NAME?	#NAME?	5e-05	0.00127164	yes
TraesCS1A02G062100	TraesCS1A02G062100	-	1A:42546062-42550350	8_6_20	8_6_128	OK	47.5369	49.6962	0.0640867	0.137154	0.80405	0.897131	no
TraesCS1A02G062200	TraesCS1A02G062200	-	1A:42603253-42603901	8_6_20	8_6_128	OK	1.44343	0.387505	-1.89722	-1.37458	0.1747	0.380013	no
TraesCS1A02G062400	TraesCS1A02G062400	-	1A:42643125-42668396	8_6_20	8_6_128	OK	3.55845	4.36575	0.294982	0.539882	0.34045	0.554362	no
TraesCS1A02G063300	TraesCS1A02G063300	-	1A:44363598-44367067	8_6_20	8_6_128	OK	0.435019	0.25013	-0.798401	-0.696766	0.21985	0.432536	no
TraesCS1A02G063500	TraesCS1A02G063500	-	1A:44406438-44407943	8_6_20	8_6_128	OK	3.20582	3.42433	0.0951289	0.125512	0.8273	0.910415	no
TraesCS1A02G063600	TraesCS1A02G063600	-	1A:44408100-44412013	8_6_20	8_6_128	OK	2.07377	1.58005	-0.392283	-0.739601	0.2075	0.419359	no
TraesCS1A02G064000	TraesCS1A02G064000	-	1A:45543087-45548553	8_6_20	8_6_128	OK	28.8493	19.638	-0.554886	-1.19844	0.03235	0.135919	no
TraesCS1A02G064100	TraesCS1A02G064100	-	1A:45793605-45797826	8_6_20	8_6_128	OK	22.076	13.3864	-0.721707	-1.64913	0.0043	0.0357131	yes
TraesCS1A02G064900	TraesCS1A02G064900	-	1A:47201866-47207696	8_6_20	8_6_128	OK	0.767431	0.950344	0.308414	0.302212	0.5922	0.761607	no
TraesCS1A02G065300	TraesCS1A02G065300	-	1A:47578259-47587723	8_6_20	8_6_128	OK	2.41511	2.03692	-0.2457	-0.450448	0.4323	0.636733	no
TraesCS1A02G065500	TraesCS1A02G065500	-	1A:47799452-47806227	8_6_20	8_6_128	OK	1.81668	1.80933	-0.00584634	-0.00276922	0.95605	0.977854	no
TraesCS1A02G065600	TraesCS1A02G065600	-	1A:47823748-47827916	8_6_20	8_6_128	OK	0.288156	0.489727	0.765127	1.01158	0.08785	0.251429	no
TraesCS1A02G065700	TraesCS1A02G065700	-	1A:48575893-48591514	8_6_20	8_6_128	OK	5.79115	3.65105	-0.665538	-1.50136	0.0141	0.0796262	no
TraesCS1A02G065800	TraesCS1A02G065800	-	1A:48592863-48594183	8_6_20	8_6_128	OK	3.95349	5.04831	0.352675	0.417016	0.4549	0.655925	no
TraesCS1A02G065900	TraesCS1A02G065900	-	1A:48703229-48707143	8_6_20	8_6_128	OK	0.829612	0	#NAME?	#NAME?	0.0055	0.0424295	yes
TraesCS1A02G066200	TraesCS1A02G066200	-	1A:48783667-48786472	8_6_20	8_6_128	OK	29.673	37.0513	0.320372	0.687141	0.24485	0.459418	no
TraesCS1A02G066300	TraesCS1A02G066300	-	1A:48966061-48979283	8_6_20	8_6_128	OK	0.514591	0.402108	-0.355845	-0.423749	0.47625	0.673564	no
TraesCS1A02G066700	TraesCS1A02G066700	-	1A:49096240-49103221	8_6_20	8_6_128	OK	0.736953	0.610279	-0.272105	-0.28299	0.61235	0.776518	no
TraesCS1A02G066800	TraesCS1A02G066800	-	1A:49096240-49103221	8_6_20	8_6_128	OK	5.64237	3.1585	-0.837064	-1.16941	0.04675	0.171191	no
TraesCS1A02G066900	TraesCS1A02G066900	-	1A:49149509-49154022	8_6_20	8_6_128	OK	7.03029	3.33152	-1.0774	-2.27084	0.0002	0.00392654	yes
TraesCS1A02G067200	TraesCS1A02G067200	-	1A:49251326-49254104	8_6_20	8_6_128	OK	1.84605	1.564	-0.239201	-0.389028	0.4942	0.687721	no
TraesCS1A02G067300	TraesCS1A02G067300	-	1A:49269258-49288855	8_6_20	8_6_128	OK	1.64138	2.0914	0.349562	0.797012	0.18685	0.394583	no
TraesCS1A02G067900	TraesCS1A02G067900	-	1A:49361010-49363692	8_6_20	8_6_128	OK	0.36025	0.258688	-0.477785	-0.342733	0.6237	0.783982	no
TraesCS1A02G068000	TraesCS1A02G068000	-	1A:49365310-49367228	8_6_20	8_6_128	OK	6.96927	9.19738	0.400215	0.697909	0.22475	0.437421	no
TraesCS1A02G068200	TraesCS1A02G068200	-	1A:49516729-49518411	8_6_20	8_6_128	OK	0.0731121	1.16593	3.99523	2.89775	0.1678	0.371084	no
TraesCS1A02G068300	TraesCS1A02G068300	-	1A:49526824-49535943	8_6_20	8_6_128	OK	3.39444	1.16415	-1.54389	-2.78985	5e-05	0.00127164	yes
TraesCS1A02G068400	TraesCS1A02G068400	-	1A:49896640-49897878	8_6_20	8_6_128	OK	0.842558	0.302388	-1.47838	-0.995368	0.1697	0.373353	no
TraesCS1A02G068500	TraesCS1A02G068500	-	1A:49960687-49961536	8_6_20	8_6_128	OK	0.736691	0.593666	-0.311408	-0.219825	0.80015	0.894906	no
TraesCS1A02G069300	TraesCS1A02G069300	-	1A:51700020-51707185	8_6_20	8_6_128	OK	9.64177	5.83073	-0.72562	-1.49921	0.0097	0.0621616	no
TraesCS1A02G069400	TraesCS1A02G069400	-	1A:52056089-52060042	8_6_20	8_6_128	OK	6.60475	4.84984	-0.445567	-0.905486	0.1163	0.298888	no
TraesCS1A02G069500	TraesCS1A02G069500	-	1A:52228529-52232086	8_6_20	8_6_128	OK	0.223304	0.605815	1.43987	1.06113	0.08875	0.2531	no
TraesCS1A02G069600	TraesCS1A02G069600	-	1A:52235910-52238246	8_6_20	8_6_128	OK	20.7783	14.8969	-0.480072	-1.03076	0.07475	0.228031	no
TraesCS1A02G069700	TraesCS1A02G069700	-	1A:52453834-52459566	8_6_20	8_6_128	OK	1.75307	2.90601	0.729153	1.09364	0.05205	0.182935	no
TraesCS1A02G069900	TraesCS1A02G069900	-	1A:52519640-52520791	8_6_20	8_6_128	OK	12.4658	11.289	-0.143058	-0.28136	0.61715	0.779889	no
TraesCS1A02G070300	TraesCS1A02G070300	-	1A:53032273-53037595	8_6_20	8_6_128	OK	4.25428	6.47401	0.605744	1.08562	0.0569	0.193204	no
TraesCS1A02G070400	TraesCS1A02G070400	-	1A:53187273-53189460	8_6_20	8_6_128	OK	2.66915	2.48087	-0.105535	-0.1323	0.81975	0.906495	no
TraesCS1A02G070600	TraesCS1A02G070600	-	1A:53454197-53457285	8_6_20	8_6_128	OK	2.5441	2.20395	-0.207061	-0.259856	0.65315	0.803874	no
TraesCS1A02G070900	TraesCS1A02G070900	-	1A:53674141-53677477	8_6_20	8_6_128	OK	2.70871	1.73978	-0.638702	-0.853178	0.1258	0.31338	no
TraesCS1A02G071100	TraesCS1A02G071100	-	1A:53850044-53859233	8_6_20	8_6_128	OK	1.12557	1.65537	0.556498	1.02526	0.0815	0.2405	no
TraesCS1A02G071300	TraesCS1A02G071300	-	1A:53903908-53912680	8_6_20	8_6_128	OK	0.87588	0.695148	-0.333413	-0.561192	0.35015	0.563631	no
TraesCS1A02G071400	TraesCS1A02G071400	-	1A:53993671-53997512	8_6_20	8_6_128	OK	1.25116	1.41836	0.180958	0.137581	0.7791	0.882815	no
TraesCS1A02G071500	TraesCS1A02G071500	-	1A:54000805-54002679	8_6_20	8_6_128	OK	4.33199	1.22368	-1.82381	-1.70414	0.0069	0.0494061	yes
TraesCS1A02G071600	TraesCS1A02G071600	-	1A:54008576-54009363	8_6_20	8_6_128	OK	1.06356	0	#NAME?	#NAME?	0.02345	0.11045	no
TraesCS1A02G071700	TraesCS1A02G071700	-	1A:54022013-54027441	8_6_20	8_6_128	OK	1.7026	1.48789	-0.194468	-0.350144	0.54205	0.725316	no
TraesCS1A02G071800	TraesCS1A02G071800	-	1A:54074820-54077829	8_6_20	8_6_128	OK	27.4666	20.7715	-0.40307	-0.927628	0.10645	0.282942	no
TraesCS1A02G072000	TraesCS1A02G072000	-	1A:54349174-54355250	8_6_20	8_6_128	OK	18.9963	20.3346	0.0982188	0.224297	0.69515	0.831327	no
TraesCS1A02G072200	TraesCS1A02G072200	-	1A:54458834-54463277	8_6_20	8_6_128	OK	5.2454	4.54154	-0.207871	-0.360117	0.53055	0.716475	no
TraesCS1A02G072600	TraesCS1A02G072600	-	1A:56617367-56618763	8_6_20	8_6_128	OK	66.2409	52.5039	-0.335298	-0.773591	0.18515	0.39251	no
TraesCS1A02G072800	TraesCS1A02G072800	-	1A:56917863-56924080	8_6_20	8_6_128	OK	0.374518	1.33918	1.83824	1.40295	0.02655	0.119551	no
TraesCS1A02G073000	TraesCS1A02G073000	-	1A:57189793-57192224	8_6_20	8_6_128	OK	2.19716	1.59066	-0.46602	-0.632936	0.2607	0.475329	no
TraesCS1A02G073100	TraesCS1A02G073100	-	1A:57192367-57194346	8_6_20	8_6_128	OK	1.13639	0.905404	-0.327827	-0.294399	0.63065	0.788618	no
TraesCS1A02G073300	TraesCS1A02G073300	-	1A:57209811-57212757	8_6_20	8_6_128	OK	1.18139	0.422369	-1.4839	-1.28337	0.0273	0.121818	no
TraesCS1A02G073400	TraesCS1A02G073400	-	1A:57302733-57307922	8_6_20	8_6_128	OK	1.89001	2.21892	0.231465	0.393616	0.508	0.698525	no
TraesCS1A02G073500	TraesCS1A02G073500	-	1A:57390210-57394799	8_6_20	8_6_128	OK	1.58105	1.27748	-0.307584	-0.37706	0.51445	0.703478	no
TraesCS1A02G073900	TraesCS1A02G073900	-	1A:57634277-57635926	8_6_20	8_6_128	OK	7.65206	2.16362	-1.8224	-2.21843	0.00075	0.0104494	yes
TraesCS1A02G074100	TraesCS1A02G074100	-	1A:57680536-57681868	8_6_20	8_6_128	OK	0.203872	1.37863	2.7575	1.60423	0.02295	0.108944	no
TraesCS1A02G074400	TraesCS1A02G074400	-	1A:57763650-57769710	8_6_20	8_6_128	OK	5.05364	3.7099	-0.445942	-0.923191	0.10845	0.286209	no
TraesCS1A02G074800	TraesCS1A02G074800	-	1A:58123310-58125910	8_6_20	8_6_128	OK	14.942	11.6656	-0.357116	-0.773125	0.183	0.389916	no
TraesCS1A02G075000	TraesCS1A02G075000	-	1A:58170680-58178010	8_6_20	8_6_128	OK	5.98037	7.51901	0.330308	0.731735	0.2132	0.42533	no
TraesCS1A02G075100	TraesCS1A02G075100	-	1A:58199788-58204396	8_6_20	8_6_128	OK	4.66233	5.66636	0.28137	0.540477	0.35075	0.564165	no
TraesCS1A02G075200	TraesCS1A02G075200	-	1A:58287901-58291029	8_6_20	8_6_128	OK	1.56566	0.62555	-1.32357	-1.34628	0.02635	0.119009	no
TraesCS1A02G075600	TraesCS1A02G075600	-	1A:58701489-58716429	8_6_20	8_6_128	OK	2.12685	2.32093	0.12598	0.268847	0.65015	0.801797	no
TraesCS1A02G075700	TraesCS1A02G075700	-	1A:58748069-58753312	8_6_20	8_6_128	OK	14.1285	12.8189	-0.14034	-0.318142	0.5887	0.759133	no
TraesCS1A02G076000	TraesCS1A02G076000	-	1A:58902276-58908361	8_6_20	8_6_128	OK	3.21976	3.35683	0.0601454	0.129111	0.82165	0.907413	no
TraesCS1A02G076100	TraesCS1A02G076100	-	1A:58931327-58934940	8_6_20	8_6_128	OK	11.7727	9.52997	-0.304901	-0.583392	0.3202	0.53524	no
TraesCS1A02G076400	TraesCS1A02G076400	-	1A:59130570-59138769	8_6_20	8_6_128	OK	2.723	1.75803	-0.631234	-1.06004	0.07125	0.221805	no
TraesCS1A02G076700	TraesCS1A02G076700	-	1A:59507511-59510257	8_6_20	8_6_128	OK	0.458789	0.0521819	-3.13621	-1.7693	0.12865	0.317415	no
TraesCS1A02G076900	TraesCS1A02G076900	-	1A:59613356-59616276	8_6_20	8_6_128	OK	13.3206	10.9588	-0.281567	-0.614384	0.28315	0.498566	no
TraesCS1A02G077200	TraesCS1A02G077200	-	1A:59856966-59860644	8_6_20	8_6_128	OK	11.7407	9.26254	-0.342038	-0.777056	0.18455	0.391838	no
TraesCS1A02G077500	TraesCS1A02G077500	-	1A:60351392-60353968	8_6_20	8_6_128	OK	11.0312	9.04396	-0.286565	-0.564471	0.3222	0.537145	no
TraesCS1A02G077600	TraesCS1A02G077600	-	1A:60354402-60358841	8_6_20	8_6_128	OK	1.99436	2.12292	0.0901246	0.172385	0.76495	0.874103	no
TraesCS1A02G077700	TraesCS1A02G077700	-	1A:60537166-60540748	8_6_20	8_6_128	OK	249.333	220.48	-0.177424	-0.36214	0.52665	0.713226	no
TraesCS1A02G077800	TraesCS1A02G077800	-	1A:60735129-60738949	8_6_20	8_6_128	OK	1.03959	3.7384	1.8464	1.62419	0.00605	0.0452889	yes
TraesCS1A02G078100	TraesCS1A02G078100	-	1A:60954700-60956424	8_6_20	8_6_128	OK	32.7308	27.8893	-0.230933	-0.508081	0.3708	0.582771	no
TraesCS1A02G078200	TraesCS1A02G078200	-	1A:61008915-61010405	8_6_20	8_6_128	OK	3.92297	1.55607	-1.33404	-1.58111	0.0086	0.0571961	no
TraesCS1A02G078700	TraesCS1A02G078700	-	1A:61384568-61391833	8_6_20	8_6_128	OK	7.96356	7.873	-0.0164998	-0.0303446	0.9571	0.978173	no
TraesCS1A02G078800	TraesCS1A02G078800	-	1A:61575767-61577009	8_6_20	8_6_128	OK	133.468	93.1651	-0.518629	-1.16919	0.0472	0.172129	no
TraesCS1A02G078900	TraesCS1A02G078900	-	1A:61713577-61714898	8_6_20	8_6_128	OK	3.78979	3.35878	-0.174182	-0.230545	0.68675	0.825835	no
TraesCS1A02G079300	TraesCS1A02G079300	-	1A:62014081-62014939	8_6_20	8_6_128	OK	0.805909	0.91264	0.17943	0.0978008	0.90215	0.950568	no
TraesCS1A02G079400	TraesCS1A02G079400	-	1A:62021322-62024237	8_6_20	8_6_128	OK	8.06437	2.2167	-1.86315	-2.84567	5e-05	0.00127164	yes
TraesCS1A02G079700	TraesCS1A02G079700	-	1A:62609728-62614089	8_6_20	8_6_128	OK	7.39591	5.48393	-0.431517	-0.939087	0.1177	0.301151	no
TraesCS1A02G079800	TraesCS1A02G079800	-	1A:62614212-62617255	8_6_20	8_6_128	OK	0.691557	1.0836	0.647912	0.867459	0.14945	0.346513	no
TraesCS1A02G079900	TraesCS1A02G079900	-	1A:62794171-62794483	8_6_20	8_6_128	OK	3.73069	13.6989	1.87654	2.19314	0.02315	0.109546	no
TraesCS1A02G080000	TraesCS1A02G080000	-	1A:63004798-63005566	8_6_20	8_6_128	OK	2.22264	1.77588	-0.32374	-0.304935	0.67955	0.821594	no
TraesCS1A02G080100	TraesCS1A02G080100	-	1A:63045955-63047438	8_6_20	8_6_128	OK	4.11843	5.37032	0.382912	0.558872	0.32715	0.541599	no
TraesCS1A02G080200	TraesCS1A02G080200	-	1A:63050621-63053515	8_6_20	8_6_128	OK	0.67676	0.741144	0.131111	0.197418	0.7413	0.859402	no
TraesCS1A02G080300	TraesCS1A02G080300	-	1A:63057502-63062305	8_6_20	8_6_128	OK	0.621989	1.32853	1.09487	1.48383	0.01065	0.0661747	no
TraesCS1A02G080600	TraesCS1A02G080600	-	1A:63475811-63481063	8_6_20	8_6_128	OK	0.417187	0.103827	-2.0065	-1.45175	0.016	0.0864877	no
TraesCS1A02G080700	TraesCS1A02G080700	-	1A:63741494-63747947	8_6_20	8_6_128	OK	5.13014	2.82731	-0.859566	-1.63263	0.0053	0.041296	yes
TraesCS1A02G081200	TraesCS1A02G081200	-	1A:64404584-64414503	8_6_20	8_6_128	OK	12.8536	5.24347	-1.29358	-2.1733	0.00015	0.0031356	yes
TraesCS1A02G081300	TraesCS1A02G081300	-	1A:64593509-64600216	8_6_20	8_6_128	OK	11.2444	7.84109	-0.520084	-1.19701	0.0421	0.160171	no
TraesCS1A02G081400	TraesCS1A02G081400	-	1A:64692228-64694087	8_6_20	8_6_128	OK	6.47445	4.53152	-0.514762	-0.962002	0.0965	0.26639	no
TraesCS1A02G081600	TraesCS1A02G081600	-	1A:64835536-64837007	8_6_20	8_6_128	OK	0.691954	0.77503	0.163576	0.14734	0.8175	0.905117	no
TraesCS1A02G081700	TraesCS1A02G081700	-	1A:64838563-64839988	8_6_20	8_6_128	OK	0.603192	0.534739	-0.17378	-0.138533	0.81505	0.90362	no
TraesCS1A02G082000	TraesCS1A02G082000	-	1A:65261476-65265780	8_6_20	8_6_128	OK	18.5913	7.36367	-1.33613	-2.86389	5e-05	0.00127164	yes
TraesCS1A02G082100	TraesCS1A02G082100	-	1A:65266306-65268355	8_6_20	8_6_128	OK	3.21344	2.94747	-0.124643	-0.156656	0.7876	0.887473	no
TraesCS1A02G082200	TraesCS1A02G082200	-	1A:65391962-65393451	8_6_20	8_6_128	OK	5.62453	4.08765	-0.460461	-0.658919	0.2606	0.475207	no
TraesCS1A02G082300	TraesCS1A02G082300	-	1A:65615816-65616636	8_6_20	8_6_128	OK	30.9385	31.9557	0.0466673	0.0959925	0.86575	0.931492	no
TraesCS1A02G082500	TraesCS1A02G082500	-	1A:65758590-65759654	8_6_20	8_6_128	OK	6.75842	4.17882	-0.69359	-1.39766	0.0187	0.095667	no
TraesCS1A02G082600	TraesCS1A02G082600	-	1A:65790412-65795583	8_6_20	8_6_128	OK	5.25463	6.25967	0.252497	0.470592	0.4024	0.610661	no
TraesCS1A02G082700	TraesCS1A02G082700	-	1A:65798875-65800185	8_6_20	8_6_128	OK	5.36638	8.57692	0.676509	1.04386	0.07135	0.221876	no
TraesCS1A02G083000	TraesCS1A02G083000	-	1A:66174939-66177799	8_6_20	8_6_128	OK	12.1165	12.5011	0.0450804	0.0909957	0.8749	0.936532	no
TraesCS1A02G083100	TraesCS1A02G083100	-	1A:66892109-66894637	8_6_20	8_6_128	OK	15.7491	9.4587	-0.735554	-1.65406	0.0053	0.041296	yes
TraesCS1A02G083300	TraesCS1A02G083300	-	1A:67467267-67469443	8_6_20	8_6_128	OK	1.44901	0.646225	-1.16496	-1.0451	0.0705	0.220415	no
TraesCS1A02G083400	TraesCS1A02G083400	-	1A:67683224-67687269	8_6_20	8_6_128	OK	19.3408	29.1854	0.593596	1.3068	0.0229	0.108797	no
TraesCS1A02G083500	TraesCS1A02G083500	-	1A:67689153-67698715	8_6_20	8_6_128	OK	4.91444	2.97909	-0.722154	-1.31868	0.0235	0.110585	no
TraesCS1A02G084100	TraesCS1A02G084100	-	1A:69188850-69193336	8_6_20	8_6_128	OK	5.98139	9.21019	0.62275	1.14507	0.05025	0.179023	no
TraesCS1A02G084200	TraesCS1A02G084200	-	1A:69390435-69394941	8_6_20	8_6_128	OK	3.19298	2.80947	-0.184607	-0.362426	0.5248	0.711738	no
TraesCS1A02G084300	TraesCS1A02G084300	-	1A:70040013-70041337	8_6_20	8_6_128	OK	12.2741	9.24203	-0.409332	-0.749616	0.20075	0.411933	no
TraesCS1A02G084400	TraesCS1A02G084400	-	1A:70695359-70705174	8_6_20	8_6_128	OK	0.301317	0.361644	0.263286	0.104636	0.85555	0.925795	no
TraesCS1A02G084500	TraesCS1A02G084500	-	1A:70695359-70705174	8_6_20	8_6_128	OK	1.78588	1.14987	-0.635166	-1.12862	0.04955	0.177408	no
TraesCS1A02G084800	TraesCS1A02G084800	-	1A:71059896-71060199	8_6_20	8_6_128	OK	0.683985	0.180093	-1.92522	-0.829902	0.2962	0.511666	no
TraesCS1A02G084900	TraesCS1A02G084900	-	1A:71075741-71076608	8_6_20	8_6_128	OK	0.738693	0.23346	-1.6618	-1.20847	0.04815	0.174229	no
TraesCS1A02G085000	TraesCS1A02G085000	-	1A:71087175-71095753	8_6_20	8_6_128	OK	0.23232	0.529652	1.18893	1.34679	0.03655	0.146543	no
TraesCS1A02G085300	TraesCS1A02G085300	-	1A:71444520-71445104	8_6_20	8_6_128	OK	1.93801	0.611068	-1.66517	-1.30899	0.02845	0.125364	no
TraesCS1A02G085400	TraesCS1A02G085400	-	1A:71548288-71548949	8_6_20	8_6_128	OK	3.98629	2.3751	-0.747056	-0.768771	0.20535	0.417094	no
TraesCS1A02G085500	TraesCS1A02G085500	-	1A:71558242-71561228	8_6_20	8_6_128	OK	1.12251	0.677867	-0.727657	-0.579707	0.33805	0.552387	no
TraesCS1A02G085600	TraesCS1A02G085600	-	1A:71689759-71695155	8_6_20	8_6_128	OK	4.35921	6.50369	0.577192	1.26059	0.0304	0.130861	no
TraesCS1A02G085700	TraesCS1A02G085700	-	1A:71723318-71725161	8_6_20	8_6_128	OK	0.779083	0.488886	-0.672277	-0.72923	0.2002	0.411205	no
TraesCS1A02G085900	TraesCS1A02G085900	-	1A:71786597-71790263	8_6_20	8_6_128	OK	3.7671	1.869	-1.01119	-1.55282	0.01105	0.06791	no
TraesCS1A02G086100	TraesCS1A02G086100	-	1A:72782625-72785888	8_6_20	8_6_128	OK	3.57864	1.52482	-1.23077	-1.53598	0.00875	0.0578416	no
TraesCS1A02G086200	TraesCS1A02G086200	-	1A:72785991-72791062	8_6_20	8_6_128	OK	10.553	5.33493	-0.984115	-2.28656	0.0001	0.00226092	yes
TraesCS1A02G086500	TraesCS1A02G086500	-	1A:73295475-73300550	8_6_20	8_6_128	OK	18.9157	17.0891	-0.146507	-0.342123	0.5512	0.731923	no
TraesCS1A02G086600	TraesCS1A02G086600	-	1A:73302086-73306610	8_6_20	8_6_128	OK	7.59111	12.2559	0.691093	1.52137	0.0087	0.0576318	no
TraesCS1A02G086800	TraesCS1A02G086800	-	1A:73312929-73322282	8_6_20	8_6_128	OK	4.76233	3.48389	-0.450968	-0.89909	0.11765	0.301105	no
TraesCS1A02G086900	TraesCS1A02G086900	-	1A:73322507-73330054	8_6_20	8_6_128	OK	3.93485	3.31325	-0.248061	-0.536494	0.3701	0.582089	no
TraesCS1A02G087100	TraesCS1A02G087100	-	1A:73352033-73356144	8_6_20	8_6_128	OK	2.63889	1.523	-0.793013	-0.89916	0.29775	0.51336	no
TraesCS1A02G087400	TraesCS1A02G087400	-	1A:74271560-74274802	8_6_20	8_6_128	OK	0.441012	0.109082	-2.0154	-1.19604	0.0719	0.222769	no
TraesCS1A02G087500	TraesCS1A02G087500	-	1A:74431374-74444306	8_6_20	8_6_128	OK	6.47656	11.0131	0.765922	1.74037	0.0029	0.0272121	yes
TraesCS1A02G087900	TraesCS1A02G087900	-	1A:75715900-75722755	8_6_20	8_6_128	OK	1.24265	0.985139	-0.335022	-0.624845	0.3059	0.52154	no
TraesCS1A02G088000	TraesCS1A02G088000	-	1A:76022645-76031768	8_6_20	8_6_128	OK	4.63465	3.98192	-0.218994	-0.511319	0.3936	0.603041	no
TraesCS1A02G088100	TraesCS1A02G088100	-	1A:76485955-76492268	8_6_20	8_6_128	OK	10.5221	6.95854	-0.596562	-1.31307	0.0223	0.106949	no
TraesCS1A02G088200	TraesCS1A02G088200	-	1A:76495319-76501435	8_6_20	8_6_128	OK	0.82956	0.757737	-0.130648	-0.192604	0.75005	0.86508	no
TraesCS1A02G088600	TraesCS1A02G088600	-	1A:77069780-77072982	8_6_20	8_6_128	OK	0.10489	0.36336	1.79253	1.30602	0.0375	0.149173	no
TraesCS1A02G088800	TraesCS1A02G088800	-	1A:77096837-77099287	8_6_20	8_6_128	OK	0.238272	0.573483	1.26714	0.936901	0.1186	0.302568	no
TraesCS1A02G088900	TraesCS1A02G088900	-	1A:77103809-77107960	8_6_20	8_6_128	OK	2.92473	1.93381	-0.596858	-1.11154	0.0623	0.203771	no
TraesCS1A02G089100	TraesCS1A02G089100	-	1A:78323460-78331744	8_6_20	8_6_128	OK	4.20751	9.04048	1.10343	1.9928	0.0007	0.00991571	yes
TraesCS1A02G089500	TraesCS1A02G089500	-	1A:78962469-78964533	8_6_20	8_6_128	OK	3.28599	2.75115	-0.256294	-0.40842	0.4727	0.670379	no
TraesCS1A02G089600	TraesCS1A02G089600	-	1A:79107176-79108103	8_6_20	8_6_128	OK	5.19028	4.6875	-0.146994	-0.159846	0.80225	0.896179	no
TraesCS1A02G089800	TraesCS1A02G089800	-	1A:79167081-79169605	8_6_20	8_6_128	OK	4.72635	4.97065	0.0727081	0.12277	0.8279	0.91074	no
TraesCS1A02G089900	TraesCS1A02G089900	-	1A:79688775-79694804	8_6_20	8_6_128	OK	6.32877	6.36364	0.00792692	0.0183368	0.9729	0.985809	no
TraesCS1A02G090000	TraesCS1A02G090000	-	1A:79697669-79705374	8_6_20	8_6_128	OK	9.87284	6.79291	-0.539434	-1.27415	0.0302	0.130326	no
TraesCS1A02G090100	TraesCS1A02G090100	-	1A:80190103-80195903	8_6_20	8_6_128	OK	7.24739	7.0806	-0.03359	-0.0768255	0.89525	0.947532	no
TraesCS1A02G090300	TraesCS1A02G090300	-	1A:80297143-80309314	8_6_20	8_6_128	OK	0.873762	1.06654	0.287625	0.46193	0.432	0.636522	no
TraesCS1A02G090600	TraesCS1A02G090600	-	1A:80683273-80687060	8_6_20	8_6_128	OK	6.17855	4.03873	-0.613369	-1.17733	0.0418	0.159382	no
TraesCS1A02G091000	TraesCS1A02G091000	-	1A:82127356-82129287	8_6_20	8_6_128	OK	5.36898	4.05824	-0.403791	-0.577102	0.3147	0.530054	no
TraesCS1A02G091100	TraesCS1A02G091100	-	1A:82517367-82528033	8_6_20	8_6_128	OK	4.92151	5.49198	0.158227	0.362087	0.5265	0.713125	no
TraesCS1A02G091200	TraesCS1A02G091200	-	1A:82530924-82535170	8_6_20	8_6_128	OK	3.51257	3.86698	0.138678	0.272926	0.63725	0.793466	no
TraesCS1A02G091300	TraesCS1A02G091300	-	1A:82947326-82952587	8_6_20	8_6_128	OK	7.26517	6.30865	-0.203664	-0.421174	0.46815	0.666806	no
TraesCS1A02G091400	TraesCS1A02G091400	-	1A:83822448-83835952	8_6_20	8_6_128	OK	0.436131	0.275506	-0.662679	-0.896691	0.1287	0.317415	no
TraesCS1A02G092200	TraesCS1A02G092200	-	1A:84793973-84795298	8_6_20	8_6_128	OK	4.59335	7.43152	0.694109	0.785322	0.17625	0.381849	no
TraesCS1A02G092700	TraesCS1A02G092700	-	1A:85032414-85035322	8_6_20	8_6_128	OK	38.2566	50.6669	0.405335	0.919874	0.09955	0.271577	no
TraesCS1A02G092900	TraesCS1A02G092900	-	1A:85344048-85346466	8_6_20	8_6_128	OK	206.51	371.142	0.845761	1.61554	0.0064	0.0469926	yes
TraesCS1A02G093800	TraesCS1A02G093800	-	1A:86638819-86641089	8_6_20	8_6_128	OK	56.8784	43.8296	-0.375978	-0.891146	0.1298	0.318885	no
TraesCS1A02G093900	TraesCS1A02G093900	-	1A:86644141-86649260	8_6_20	8_6_128	OK	13.631	10.2227	-0.415111	-0.928181	0.1149	0.296632	no
TraesCS1A02G094000	TraesCS1A02G094000	-	1A:87198151-87201062	8_6_20	8_6_128	OK	4.25923	3.6199	-0.234643	-0.456316	0.421	0.627195	no
TraesCS1A02G094200	TraesCS1A02G094200	-	1A:88345836-88351710	8_6_20	8_6_128	OK	1.16587	0.494205	-1.23822	-1.82311	0.00395	0.0337383	yes
TraesCS1A02G094700	TraesCS1A02G094700	-	1A:90106134-90110560	8_6_20	8_6_128	OK	3.72638	4.96712	0.414638	0.620723	0.288	0.503393	no
TraesCS1A02G095000	TraesCS1A02G095000	-	1A:90759664-90768599	8_6_20	8_6_128	OK	20.1307	19.6366	-0.0358531	-0.0810734	0.88745	0.943371	no
TraesCS1A02G095100	TraesCS1A02G095100	-	1A:91043143-91048307	8_6_20	8_6_128	OK	16.519	10.487	-0.655523	-1.38149	0.0169	0.0895048	no
TraesCS1A02G095200	TraesCS1A02G095200	-	1A:91052072-91059825	8_6_20	8_6_128	OK	0.720077	0.479999	-0.58512	-0.596548	0.33005	0.544575	no
TraesCS1A02G095300	TraesCS1A02G095300	-	1A:91052072-91059825	8_6_20	8_6_128	OK	1.80779	3.36503	0.89639	0.817907	0.17075	0.374749	no
TraesCS1A02G095500	TraesCS1A02G095500	-	1A:91158449-91162767	8_6_20	8_6_128	OK	3.57352	2.69452	-0.407316	-0.732108	0.1893	0.397658	no
TraesCS1A02G095600	TraesCS1A02G095600	-	1A:91174550-91176315	8_6_20	8_6_128	OK	0.44277	0.323652	-0.452115	-0.361628	0.5709	0.746206	no
TraesCS1A02G095800	TraesCS1A02G095800	-	1A:91410868-91414181	8_6_20	8_6_128	OK	1.01887	0.623996	-0.707364	-0.811211	0.14235	0.336519	no
TraesCS1A02G096000	TraesCS1A02G096000	-	1A:91498964-91502453	8_6_20	8_6_128	OK	7.97785	9.66756	0.277152	0.567268	0.32305	0.537868	no
TraesCS1A02G096100	TraesCS1A02G096100	-	1A:91502766-91505217	8_6_20	8_6_128	OK	10.057	15.7838	0.650247	1.22307	0.0296	0.128596	no
TraesCS1A02G096200	TraesCS1A02G096200	-	1A:91590456-91595995	8_6_20	8_6_128	OK	2.46799	1.47402	-0.743581	-1.11414	0.05215	0.183105	no
TraesCS1A02G096500	TraesCS1A02G096500	-	1A:92564926-92567805	8_6_20	8_6_128	OK	122.491	187.902	0.617302	1.34864	0.01905	0.0968818	no
TraesCS1A02G096600	TraesCS1A02G096600	-	1A:92570551-92575558	8_6_20	8_6_128	OK	2.82382	1.90248	-0.569763	-1.0906	0.05675	0.192856	no
TraesCS1A02G097000	TraesCS1A02G097000	-	1A:93367122-93367842	8_6_20	8_6_128	OK	18.2469	11.1993	-0.704243	-1.02572	0.08135	0.240282	no
TraesCS1A02G097100	TraesCS1A02G097100	-	1A:93392090-93401378	8_6_20	8_6_128	OK	0.537037	0.300898	-0.835747	-0.390382	0.55255	0.732979	no
TraesCS1A02G097200	TraesCS1A02G097200	-	1A:93392090-93401378	8_6_20	8_6_128	OK	8.41471	7.80778	-0.108001	-0.233198	0.69035	0.828271	no
TraesCS1A02G097300	TraesCS1A02G097300	-	1A:93401938-93403931	8_6_20	8_6_128	OK	7.31615	2.06978	-1.82161	-1.98953	0.0067	0.048475	yes
TraesCS1A02G097400	TraesCS1A02G097400	-	1A:93693502-93698187	8_6_20	8_6_128	OK	30.2302	28.4357	-0.0882872	-0.203353	0.7313	0.853749	no
TraesCS1A02G097500	TraesCS1A02G097500	-	1A:94101331-94106484	8_6_20	8_6_128	OK	1.4821	1.4537	-0.0279178	-0.0420909	0.94285	0.971384	no
TraesCS1A02G097600	TraesCS1A02G097600	-	1A:94109873-94114153	8_6_20	8_6_128	OK	3.92948	4.14313	0.0763839	0.133325	0.8111	0.901175	no
TraesCS1A02G097700	TraesCS1A02G097700	-	1A:94244912-94249051	8_6_20	8_6_128	OK	39.6411	61.6237	0.636489	1.38913	0.01575	0.0856743	no
TraesCS1A02G099000	TraesCS1A02G099000	-	1A:95183260-95185789	8_6_20	8_6_128	OK	23.9201	12.8239	-0.899393	-1.95309	0.0007	0.00991571	yes
TraesCS1A02G099300	TraesCS1A02G099300	-	1A:95820620-95826073	8_6_20	8_6_128	OK	9.32525	10.8628	0.220179	0.498164	0.3835	0.593682	no
TraesCS1A02G099400	TraesCS1A02G099400	-	1A:95848237-95853644	8_6_20	8_6_128	OK	3.96153	4.05763	0.0345816	0.074165	0.90185	0.950445	no
TraesCS1A02G099500	TraesCS1A02G099500	-	1A:95854752-95860989	8_6_20	8_6_128	OK	6.88495	8.83187	0.359272	0.823145	0.1669	0.3699	no
TraesCS1A02G099700	TraesCS1A02G099700	-	1A:96364460-96365555	8_6_20	8_6_128	OK	0.431783	0.393843	-0.132684	-0.103968	0.85105	0.923828	no
TraesCS1A02G099800	TraesCS1A02G099800	-	1A:96423241-96423996	8_6_20	8_6_128	OK	2.73906	1.36333	-1.00655	-0.837427	0.2888	0.504295	no
TraesCS1A02G099900	TraesCS1A02G099900	-	1A:96438027-96439746	8_6_20	8_6_128	OK	1.23581	1.4571	0.237641	0.254916	0.64785	0.800507	no
TraesCS1A02G100100	TraesCS1A02G100100	-	1A:96449468-96451542	8_6_20	8_6_128	OK	2.43307	2.00514	-0.279071	-0.381429	0.49805	0.690474	no
TraesCS1A02G100200	TraesCS1A02G100200	-	1A:96453203-96455187	8_6_20	8_6_128	OK	5.3278	2.8944	-0.880277	-1.22045	0.0383	0.151265	no
TraesCS1A02G100400	TraesCS1A02G100400	-	1A:96470433-96473287	8_6_20	8_6_128	OK	3.39301	2.20799	-0.619829	-1.21663	0.0396	0.154307	no
TraesCS1A02G100600	TraesCS1A02G100600	-	1A:96480552-96489250	8_6_20	8_6_128	OK	24.0639	22.1373	-0.120395	-0.276681	0.6259	0.785513	no
TraesCS1A02G101000	TraesCS1A02G101000	-	1A:97643034-97647138	8_6_20	8_6_128	OK	2.43255	3.16416	0.379353	0.409953	0.4828	0.678605	no
TraesCS1A02G101200	TraesCS1A02G101200	-	1A:97802664-97810182	8_6_20	8_6_128	OK	5.12969	1.9356	-1.40609	-1.04974	0.1799	0.38612	no
TraesCS1A02G101300	TraesCS1A02G101300	-	1A:97802664-97810182	8_6_20	8_6_128	OK	2.53462	1.1979	-1.08126	-2.17302	0.0006	0.00890316	yes
TraesCS1A02G101500	TraesCS1A02G101500	-	1A:97935424-97941195	8_6_20	8_6_128	OK	0.967222	0.576712	-0.745995	-1.01779	0.0747	0.227952	no
TraesCS1A02G101600	TraesCS1A02G101600	-	1A:97952309-97954682	8_6_20	8_6_128	OK	0.360745	0.191582	-0.913018	-0.968565	0.1052	0.280907	no
TraesCS1A02G101700	TraesCS1A02G101700	-	1A:97954953-97957149	8_6_20	8_6_128	OK	0.423377	0.207598	-1.02815	-1.23153	0.044	0.164709	no
TraesCS1A02G101900	TraesCS1A02G101900	-	1A:98019573-98021697	8_6_20	8_6_128	OK	6.68744	12.0015	0.843692	1.29598	0.03105	0.132495	no
TraesCS1A02G102100	TraesCS1A02G102100	-	1A:98022870-98023878	8_6_20	8_6_128	OK	0.449452	0.253895	-0.823933	-0.451929	0.5118	0.70117	no
TraesCS1A02G102300	TraesCS1A02G102300	-	1A:98242494-98247975	8_6_20	8_6_128	OK	6.47526	3.75109	-0.787628	-1.72591	0.005	0.0396158	yes
TraesCS1A02G102400	TraesCS1A02G102400	-	1A:98584807-98591722	8_6_20	8_6_128	OK	0.502795	0.594465	0.241621	0.224032	0.6926	0.829832	no
TraesCS1A02G102500	TraesCS1A02G102500	-	1A:99001418-99010088	8_6_20	8_6_128	OK	3.14233	4.63063	0.559372	1.16325	0.05615	0.191769	no
TraesCS1A02G102600	TraesCS1A02G102600	-	1A:99014195-99018288	8_6_20	8_6_128	OK	5.92117	6.61773	0.160453	0.357916	0.53665	0.721318	no
TraesCS1A02G102700	TraesCS1A02G102700	-	1A:99018551-99019580	8_6_20	8_6_128	OK	0.226579	2.1037	3.21484	1.73846	0.03725	0.14849	no
TraesCS1A02G102800	TraesCS1A02G102800	-	1A:99071007-99072331	8_6_20	8_6_128	OK	0.0731623	0.422508	2.52981	1.40624	0.05585	0.191078	no
TraesCS1A02G103100	TraesCS1A02G103100	-	1A:99292071-99293625	8_6_20	8_6_128	OK	0.511544	1.36432	1.41525	1.4492	0.06155	0.202261	no
TraesCS1A02G103900	TraesCS1A02G103900	-	1A:99868031-99871106	8_6_20	8_6_128	OK	3.86353	2.34303	-0.721542	-0.897005	0.1272	0.315554	no
TraesCS1A02G104000	TraesCS1A02G104000	-	1A:99892262-99906810	8_6_20	8_6_128	OK	1.12019	1.35713	0.276808	0.414373	0.47005	0.668306	no
TraesCS1A02G104300	TraesCS1A02G104300	-	1A:100099706-100104633	8_6_20	8_6_128	OK	4.44297	8.81358	0.988205	1.62827	0.00425	0.0354585	yes
TraesCS1A02G104600	TraesCS1A02G104600	-	1A:100289594-100291148	8_6_20	8_6_128	OK	1.00717	0.5584	-0.850942	-0.759351	0.1873	0.395122	no
TraesCS1A02G104700	TraesCS1A02G104700	-	1A:100291938-100297147	8_6_20	8_6_128	OK	1.18021	0.905625	-0.382053	-0.665645	0.2589	0.47346	no
TraesCS1A02G105300	TraesCS1A02G105300	-	1A:101320829-101324110	8_6_20	8_6_128	OK	2.19298	1.7476	-0.327519	-0.537707	0.33615	0.550642	no
TraesCS1A02G105400	TraesCS1A02G105400	-	1A:101334863-101335739	8_6_20	8_6_128	OK	180.099	466.855	1.37418	2.82189	5e-05	0.00127164	yes
TraesCS1A02G105500	TraesCS1A02G105500	-	1A:101377423-101382058	8_6_20	8_6_128	OK	12.3436	13.3596	0.114109	0.243128	0.66965	0.815141	no
TraesCS1A02G105600	TraesCS1A02G105600	-	1A:101763921-101767798	8_6_20	8_6_128	OK	12.5953	13.106	0.0573365	0.130538	0.82015	0.906761	no
TraesCS1A02G105800	TraesCS1A02G105800	-	1A:102359663-102365134	8_6_20	8_6_128	OK	48.8404	47.0557	-0.0537064	-0.124147	0.8306	0.912261	no
TraesCS1A02G105900	TraesCS1A02G105900	-	1A:102366709-102370939	8_6_20	8_6_128	OK	11.6466	8.73006	-0.415848	-0.847835	0.12145	0.307109	no
TraesCS1A02G106000	TraesCS1A02G106000	-	1A:102371396-102375203	8_6_20	8_6_128	OK	17.7828	16.8976	-0.073663	-0.169717	0.77025	0.877213	no
TraesCS1A02G106100	TraesCS1A02G106100	-	1A:103311703-103326325	8_6_20	8_6_128	OK	4.47506	4.01217	-0.157526	-0.360446	0.5361	0.720852	no
TraesCS1A02G106200	TraesCS1A02G106200	-	1A:103631842-103636595	8_6_20	8_6_128	OK	1.92139	0.91329	-1.073	-1.09352	0.0684	0.216458	no
TraesCS1A02G106300	TraesCS1A02G106300	-	1A:104208686-104219859	8_6_20	8_6_128	OK	1.00719	0.958392	-0.0716531	-0.142765	0.81085	0.90102	no
TraesCS1A02G106500	TraesCS1A02G106500	-	1A:104225641-104230111	8_6_20	8_6_128	OK	3.83904	3.40857	-0.17158	-0.320845	0.58675	0.757874	no
TraesCS1A02G106600	TraesCS1A02G106600	-	1A:104377539-104379785	8_6_20	8_6_128	OK	128.32	111.456	-0.203277	-0.44395	0.42325	0.629359	no
TraesCS1A02G106700	TraesCS1A02G106700	-	1A:104432548-104433415	8_6_20	8_6_128	OK	23.0294	30.5241	0.406468	0.718213	0.1986	0.409176	no
TraesCS1A02G107300	TraesCS1A02G107300	-	1A:104937223-104949835	8_6_20	8_6_128	OK	4.8652	3.61672	-0.427816	-0.99049	0.093	0.260192	no
TraesCS1A02G107500	TraesCS1A02G107500	-	1A:105885702-105887086	8_6_20	8_6_128	OK	21.7257	16.8618	-0.365645	-0.735806	0.1811	0.387671	no
TraesCS1A02G107600	TraesCS1A02G107600	-	1A:105903501-105906285	8_6_20	8_6_128	OK	5.23947	2.09069	-1.32544	-2.2692	0.00045	0.00723476	yes
TraesCS1A02G107800	TraesCS1A02G107800	-	1A:106219614-106230486	8_6_20	8_6_128	OK	10.4538	11.6673	0.158442	0.367183	0.5316	0.717245	no
TraesCS1A02G107900	TraesCS1A02G107900	-	1A:107093814-107096344	8_6_20	8_6_128	OK	7.74086	8.71264	0.170615	0.289132	0.61185	0.776277	no
TraesCS1A02G108100	TraesCS1A02G108100	-	1A:107107555-107110090	8_6_20	8_6_128	OK	1.04012	0.508503	-1.03243	-1.37336	0.0205	0.101291	no
TraesCS1A02G108300	TraesCS1A02G108300	-	1A:107466470-107482160	8_6_20	8_6_128	OK	1.34839	1.06897	-0.335027	-0.604391	0.30655	0.522084	no
TraesCS1A02G108400	TraesCS1A02G108400	-	1A:107484215-107485732	8_6_20	8_6_128	OK	0.535774	0.1881	-1.51012	-1.08014	0.16925	0.372926	no
TraesCS1A02G108900	TraesCS1A02G108900	-	1A:108076849-108081795	8_6_20	8_6_128	OK	1.38068	1.05646	-0.386144	-0.733715	0.2124	0.424344	no
TraesCS1A02G109200	TraesCS1A02G109200	-	1A:108687043-108691586	8_6_20	8_6_128	OK	2.39231	2.91389	0.284539	0.529092	0.36515	0.577517	no
TraesCS1A02G109300	TraesCS1A02G109300	-	1A:108692882-108697532	8_6_20	8_6_128	OK	1.85702	2.76501	0.5743	1.0343	0.0816	0.24072	no
TraesCS1A02G109400	TraesCS1A02G109400	-	1A:108760476-108766530	8_6_20	8_6_128	OK	0.223873	0.378299	0.756844	0.984281	0.10305	0.277712	no
TraesCS1A02G109500	TraesCS1A02G109500	-	1A:108769535-108775742	8_6_20	8_6_128	OK	1.3747	1.31177	-0.0675952	-0.113894	0.8469	0.921542	no
TraesCS1A02G109600	TraesCS1A02G109600	-	1A:108769535-108775742	8_6_20	8_6_128	OK	2.20484	0.880797	-1.32379	-0.687272	0.24575	0.460059	no
TraesCS1A02G110000	TraesCS1A02G110000	-	1A:108921600-108924502	8_6_20	8_6_128	OK	0.462076	0.314896	-0.553254	-0.520292	0.36725	0.579403	no
TraesCS1A02G110100	TraesCS1A02G110100	-	1A:109428844-109429628	8_6_20	8_6_128	OK	2.62119	1.28573	-1.02763	-0.72181	0.32145	0.536477	no
TraesCS1A02G110200	TraesCS1A02G110200	-	1A:109573739-109578560	8_6_20	8_6_128	OK	14.0055	14.85	0.0844721	0.169968	0.7689	0.876554	no
TraesCS1A02G110300	TraesCS1A02G110300	-	1A:109982663-109986523	8_6_20	8_6_128	OK	19.7406	7.2216	-1.45077	-3.10575	5e-05	0.00127164	yes
TraesCS1A02G110700	TraesCS1A02G110700	-	1A:110279385-110282081	8_6_20	8_6_128	OK	1.37861	0.800181	-0.784818	-1.00494	0.09155	0.257747	no
TraesCS1A02G110800	TraesCS1A02G110800	-	1A:110282477-110284392	8_6_20	8_6_128	OK	1.27106	0.749452	-0.762127	-0.841904	0.15125	0.349176	no
TraesCS1A02G110900	TraesCS1A02G110900	-	1A:111122760-111132907	8_6_20	8_6_128	OK	2.66033	1.19023	-1.16036	-1.96926	0.0015	0.0171549	yes
TraesCS1A02G111000	TraesCS1A02G111000	-	1A:111150790-111153945	8_6_20	8_6_128	OK	4.77434	4.15959	-0.198861	-0.316246	0.5632	0.740845	no
TraesCS1A02G111100	TraesCS1A02G111100	-	1A:111534403-111538376	8_6_20	8_6_128	OK	6.47564	7.10439	0.133688	0.271539	0.64245	0.796589	no
TraesCS1A02G111500	TraesCS1A02G111500	-	1A:112927733-112928544	8_6_20	8_6_128	OK	6.65647	2.82213	-1.23797	-1.52281	0.01505	0.0829948	no
TraesCS1A02G111600	TraesCS1A02G111600	-	1A:112934975-112942003	8_6_20	8_6_128	OK	1.40113	1.09719	-0.352782	-0.421508	0.48495	0.680351	no
TraesCS1A02G111800	TraesCS1A02G111800	-	1A:113251083-113252461	8_6_20	8_6_128	OK	4.66409	3.06499	-0.605713	-1.02381	0.0905	0.255983	no
TraesCS1A02G111900	TraesCS1A02G111900	-	1A:113538202-113541509	8_6_20	8_6_128	OK	6.61166	5.01848	-0.397762	-0.806489	0.16215	0.363973	no
TraesCS1A02G112000	TraesCS1A02G112000	-	1A:113850567-113861587	8_6_20	8_6_128	OK	5.81964	6.40531	0.138338	0.145918	0.7995	0.894496	no
TraesCS1A02G112100	TraesCS1A02G112100	-	1A:113850567-113861587	8_6_20	8_6_128	OK	17.8979	16.5799	-0.110354	-0.228721	0.7022	0.835817	no
TraesCS1A02G112200	TraesCS1A02G112200	-	1A:113877740-113880731	8_6_20	8_6_128	OK	3.19093	1.94691	-0.712792	-1.36108	0.01665	0.0886767	no
TraesCS1A02G112400	TraesCS1A02G112400	-	1A:114060493-114063211	8_6_20	8_6_128	OK	12.8797	13.1389	0.0287376	0.0573801	0.91875	0.958478	no
TraesCS1A02G112500	TraesCS1A02G112500	-	1A:114544595-114546676	8_6_20	8_6_128	OK	191.322	260.994	0.448017	0.919563	0.10065	0.273357	no
TraesCS1A02G112600	TraesCS1A02G112600	-	1A:114547941-114552217	8_6_20	8_6_128	OK	8.67608	5.32512	-0.704229	-1.40049	0.0175	0.0915812	no
TraesCS1A02G112700	TraesCS1A02G112700	-	1A:115357678-115363324	8_6_20	8_6_128	OK	2.01573	1.21798	-0.726808	-1.14391	0.0427	0.161545	no
TraesCS1A02G112800	TraesCS1A02G112800	-	1A:115364415-115368103	8_6_20	8_6_128	OK	3.41907	3.07197	-0.154439	-0.223607	0.68805	0.826646	no
TraesCS1A02G113100	TraesCS1A02G113100	-	1A:115939761-115940521	8_6_20	8_6_128	OK	15.7647	28.0978	0.833754	1.50406	0.00875	0.0578416	no
TraesCS1A02G113300	TraesCS1A02G113300	-	1A:115975500-115978707	8_6_20	8_6_128	OK	1.00456	0.756	-0.410103	-0.542193	0.33285	0.547462	no
TraesCS1A02G113700	TraesCS1A02G113700	-	1A:117194226-117198243	8_6_20	8_6_128	OK	2.23453	3.93924	0.817943	1.38961	0.0165	0.0882169	no
TraesCS1A02G113800	TraesCS1A02G113800	-	1A:117244234-117248380	8_6_20	8_6_128	OK	1.66646	3.48868	1.06589	1.48936	0.0136	0.0778158	no
TraesCS1A02G113900	TraesCS1A02G113900	-	1A:117888526-117890940	8_6_20	8_6_128	OK	8.27705	14.1495	0.773561	1.45215	0.0133	0.0767563	no
TraesCS1A02G114000	TraesCS1A02G114000	-	1A:117906704-117912166	8_6_20	8_6_128	OK	4.57366	3.50087	-0.385636	-0.755585	0.2003	0.411336	no
TraesCS1A02G114300	TraesCS1A02G114300	-	1A:118504063-118509582	8_6_20	8_6_128	OK	7.79333	6.52542	-0.25617	-0.583019	0.32725	0.54167	no
TraesCS1A02G114400	TraesCS1A02G114400	-	1A:118557582-118559476	8_6_20	8_6_128	OK	1.07852	3.12996	1.53709	1.15995	0.0651	0.209658	no
TraesCS1A02G114600	TraesCS1A02G114600	-	1A:118809203-118815557	8_6_20	8_6_128	OK	1.11022	0.72362	-0.617542	-1.01267	0.08525	0.247087	no
TraesCS1A02G114700	TraesCS1A02G114700	-	1A:118847400-118850726	8_6_20	8_6_128	OK	4.30355	4.46293	0.0524639	0.0983188	0.8672	0.932329	no
TraesCS1A02G114800	TraesCS1A02G114800	-	1A:118877091-118877385	8_6_20	8_6_128	OK	0.265301	3.26466	3.62123	2.51969	0.17495	0.380309	no
TraesCS1A02G115000	TraesCS1A02G115000	-	1A:119148849-119152242	8_6_20	8_6_128	OK	7.93641	5.91272	-0.424664	-0.812141	0.14655	0.342318	no
TraesCS1A02G115100	TraesCS1A02G115100	-	1A:119493398-119496915	8_6_20	8_6_128	OK	6.21195	5.11656	-0.279873	-0.572076	0.3224	0.537289	no
TraesCS1A02G115200	TraesCS1A02G115200	-	1A:119703454-119708196	8_6_20	8_6_128	OK	2.24798	1.39513	-0.688237	-1.03393	0.09895	0.270538	no
TraesCS1A02G115400	TraesCS1A02G115400	-	1A:119739448-119740541	8_6_20	8_6_128	OK	34.4957	64.941	0.912712	1.76974	0.0022	0.0224977	yes
TraesCS1A02G115500	TraesCS1A02G115500	-	1A:120002302-120011148	8_6_20	8_6_128	OK	2.2791	1.92631	-0.242623	-0.395417	0.4848	0.680325	no
TraesCS1A02G115700	TraesCS1A02G115700	-	1A:120363801-120365499	8_6_20	8_6_128	OK	4.10358	4.21156	0.0374725	0.0491304	0.9324	0.96619	no
TraesCS1A02G115900	TraesCS1A02G115900	ALI1	1A:121129147-121129901	8_6_20	8_6_128	OK	220.238	97.6438	-1.17346	-2.63754	5e-05	0.00127164	yes
TraesCS1A02G116000	TraesCS1A02G116000	-	1A:121133251-121137773	8_6_20	8_6_128	OK	8.39492	8.35708	-0.0065172	-0.0144993	0.9796	0.988973	no
TraesCS1A02G116200	TraesCS1A02G116200	-	1A:121740031-121746242	8_6_20	8_6_128	OK	9.8914	4.45574	-1.15051	-2.69484	5e-05	0.00127164	yes
TraesCS1A02G116500	TraesCS1A02G116500	-	1A:123549114-123552588	8_6_20	8_6_128	OK	2.80848	3.7971	0.435108	0.691766	0.2216	0.434145	no
TraesCS1A02G116600	TraesCS1A02G116600	-	1A:123552797-123554818	8_6_20	8_6_128	OK	32.6886	40.7915	0.319482	0.386629	0.5004	0.692398	no
TraesCS1A02G116700	TraesCS1A02G116700	-	1A:124011290-124011803	8_6_20	8_6_128	OK	17.3908	16.14	-0.10768	-0.143434	0.79995	0.894841	no
TraesCS1A02G116800	TraesCS1A02G116800	-	1A:124013825-124014422	8_6_20	8_6_128	OK	0.461085	0.0444484	-3.37483	-1.13888	0.2497	0.464408	no
TraesCS1A02G116900	TraesCS1A02G116900	-	1A:124180827-124181726	8_6_20	8_6_128	OK	9.93792	13.1952	0.408999	0.71121	0.2088	0.420553	no
TraesCS1A02G117000	TraesCS1A02G117000	-	1A:124189772-124190159	8_6_20	8_6_128	OK	2.99461	3.29521	0.138	0.0940173	0.8693	0.933474	no
TraesCS1A02G117100	TraesCS1A02G117100	-	1A:124189772-124190159	8_6_20	8_6_128	OK	0.799097	0.540663	-0.563642	-0.19838	0.70225	0.835842	no
TraesCS1A02G117400	TraesCS1A02G117400	-	1A:124786601-124787399	8_6_20	8_6_128	OK	62.8427	94.5097	0.588717	1.2841	0.02605	0.118123	no
TraesCS1A02G117500	TraesCS1A02G117500	-	1A:124885856-124891820	8_6_20	8_6_128	OK	0.350844	0.854964	1.28503	1.62077	0.0129	0.0751578	no
TraesCS1A02G117700	TraesCS1A02G117700	-	1A:125108750-125110785	8_6_20	8_6_128	OK	5.61659	5.05253	-0.152688	-0.239622	0.6761	0.819446	no
TraesCS1A02G118100	TraesCS1A02G118100	-	1A:126511804-126516201	8_6_20	8_6_128	OK	0.934506	2.44525	1.38771	1.30065	0.033	0.137592	no
TraesCS1A02G118200	TraesCS1A02G118200	-	1A:126853150-126854907	8_6_20	8_6_128	OK	7.08955	1.05775	-2.74469	-2.1535	0.21325	0.425384	no
TraesCS1A02G118300	TraesCS1A02G118300	-	1A:126856105-126858676	8_6_20	8_6_128	OK	2.21564	1.72886	-0.357904	-0.581328	0.31455	0.529927	no
TraesCS1A02G118400	TraesCS1A02G118400	-	1A:127075150-127077797	8_6_20	8_6_128	OK	20.7038	21.6717	0.0659155	0.133992	0.804	0.897131	no
TraesCS1A02G118700	TraesCS1A02G118700	-	1A:127352104-127355810	8_6_20	8_6_128	OK	6.03979	6.12089	0.0192431	0.0396943	0.9439	0.971832	no
TraesCS1A02G118800	TraesCS1A02G118800	-	1A:127756736-127761052	8_6_20	8_6_128	OK	2.65454	1.44272	-0.879672	-1.51203	0.0123	0.0726681	no
TraesCS1A02G119000	TraesCS1A02G119000	-	1A:128634283-128634541	8_6_20	8_6_128	OK	3.07073	2.22719	-0.463356	-0.332579	0.6677	0.813935	no
TraesCS1A02G119100	TraesCS1A02G119100	-	1A:129003619-129005020	8_6_20	8_6_128	OK	7.20946	2.65922	-1.43889	-1.52407	0.01385	0.0787782	no
TraesCS1A02G119300	TraesCS1A02G119300	-	1A:130149159-130151093	8_6_20	8_6_128	OK	4.26327	1.91194	-1.15693	-1.50278	0.01425	0.0801864	no
TraesCS1A02G119500	TraesCS1A02G119500	-	1A:130909357-130913217	8_6_20	8_6_128	OK	4.3739	2.73877	-0.675391	-1.17156	0.0378	0.149925	no
TraesCS1A02G119600	TraesCS1A02G119600	-	1A:131520068-131521683	8_6_20	8_6_128	OK	26.0675	22.6694	-0.201506	-0.365967	0.52045	0.708358	no
TraesCS1A02G119700	TraesCS1A02G119700	-	1A:131963408-131971449	8_6_20	8_6_128	OK	2.2304	1.96587	-0.182132	-0.374659	0.52575	0.712482	no
TraesCS1A02G119800	TraesCS1A02G119800	-	1A:132133544-132135498	8_6_20	8_6_128	OK	4.18189	4.58899	0.134021	0.231944	0.6846	0.824716	no
TraesCS1A02G120000	TraesCS1A02G120000	-	1A:132414458-132416227	8_6_20	8_6_128	OK	5.2937	4.42896	-0.25731	-0.401082	0.48575	0.680999	no
TraesCS1A02G120100	TraesCS1A02G120100	-	1A:132481069-132485645	8_6_20	8_6_128	OK	1.13051	1.38158	0.289342	0.464105	0.41895	0.625469	no
TraesCS1A02G120200	TraesCS1A02G120200	-	1A:132783824-132791382	8_6_20	8_6_128	OK	29.4955	26.3441	-0.163016	-0.350748	0.5497	0.730715	no
TraesCS1A02G120400	TraesCS1A02G120400	-	1A:132797899-132800842	8_6_20	8_6_128	OK	1.61362	1.98666	0.300051	0.432221	0.44795	0.649911	no
TraesCS1A02G120500	TraesCS1A02G120500	-	1A:133126430-133127187	8_6_20	8_6_128	OK	10.2946	13.2218	0.361033	0.618669	0.26905	0.484321	no
TraesCS1A02G120800	TraesCS1A02G120800	-	1A:133163922-133166640	8_6_20	8_6_128	OK	4.07456	2.28897	-0.831947	-1.09407	0.04225	0.160516	no
TraesCS1A02G120900	TraesCS1A02G120900	-	1A:133170777-133174000	8_6_20	8_6_128	OK	3.92823	4.06521	0.0494519	0.0800428	0.8918	0.94589	no
TraesCS1A02G121000	TraesCS1A02G121000	-	1A:133412307-133418388	8_6_20	8_6_128	OK	4.72857	4.83832	0.0331025	0.0725956	0.90235	0.950637	no
TraesCS1A02G121300	TraesCS1A02G121300	-	1A:134943520-134949297	8_6_20	8_6_128	OK	14.6124	14.5636	-0.00483156	-0.0105457	0.9848	0.991413	no
TraesCS1A02G121400	TraesCS1A02G121400	-	1A:134956635-134964000	8_6_20	8_6_128	OK	5.45403	4.2244	-0.368577	-0.759853	0.19235	0.401748	no
TraesCS1A02G121700	TraesCS1A02G121700	-	1A:135508960-135523923	8_6_20	8_6_128	OK	2.55113	1.93919	-0.39568	-0.771253	0.18715	0.394938	no
TraesCS1A02G122000	TraesCS1A02G122000	-	1A:135968663-135971664	8_6_20	8_6_128	OK	7.99046	6.65059	-0.264796	-0.487549	0.3928	0.602319	no
TraesCS1A02G122100	TraesCS1A02G122100	-	1A:136923916-136959905	8_6_20	8_6_128	OK	1.0107	0.5316	-0.926942	-1.7361	0.0043	0.0357131	yes
TraesCS1A02G122200	TraesCS1A02G122200	-	1A:137231688-137235117	8_6_20	8_6_128	OK	0.640466	0.620564	-0.0455433	-0.0607646	0.91525	0.956776	no
TraesCS1A02G122500	TraesCS1A02G122500	-	1A:138225346-138228929	8_6_20	8_6_128	OK	12.7024	5.5747	-1.18813	-2.16533	0.0002	0.00392654	yes
TraesCS1A02G122600	TraesCS1A02G122600	-	1A:139552791-139554589	8_6_20	8_6_128	OK	0.250662	0.792095	1.65993	1.06584	0.0929	0.26004	no
TraesCS1A02G122700	TraesCS1A02G122700	-	1A:139558032-139561261	8_6_20	8_6_128	OK	15.8892	17.0115	0.0984665	0.218235	0.70465	0.8374	no
TraesCS1A02G122800	TraesCS1A02G122800	-	1A:139637057-139641051	8_6_20	8_6_128	OK	0.264643	0.378517	0.51631	0.397774	0.48785	0.682899	no
TraesCS1A02G122900	TraesCS1A02G122900	-	1A:140960644-140962849	8_6_20	8_6_128	OK	5.27285	8.14141	0.626695	0.915493	0.10885	0.286905	no
TraesCS1A02G123000	TraesCS1A02G123000	-	1A:141432856-141437604	8_6_20	8_6_128	OK	10.7661	15.6388	0.538633	1.11276	0.0501	0.178712	no
TraesCS1A02G123100	TraesCS1A02G123100	-	1A:142101441-142102131	8_6_20	8_6_128	OK	37.3738	44.5148	0.252259	0.526735	0.3481	0.561652	no
TraesCS1A02G123200	TraesCS1A02G123200	-	1A:142887335-142888649	8_6_20	8_6_128	OK	4.12177	5.88812	0.514544	0.62789	0.28345	0.498785	no
TraesCS1A02G123600	TraesCS1A02G123600	-	1A:143810248-143819031	8_6_20	8_6_128	OK	0.661821	1.05971	0.679154	0.794478	0.17625	0.381849	no
TraesCS1A02G123900	TraesCS1A02G123900	-	1A:145370881-145380980	8_6_20	8_6_128	OK	1.8766	1.67864	-0.160832	-0.304744	0.60765	0.773493	no
TraesCS1A02G124100	TraesCS1A02G124100	-	1A:145988651-145989569	8_6_20	8_6_128	OK	1.29146	0.229485	-2.49253	-1.79562	0.0972	0.267581	no
TraesCS1A02G124200	TraesCS1A02G124200	-	1A:146630195-146634893	8_6_20	8_6_128	OK	13.4795	22.7409	0.754521	1.42456	0.0143	0.0803087	no
TraesCS1A02G124300	TraesCS1A02G124300	-	1A:146944160-146946921	8_6_20	8_6_128	OK	0.258984	0.674259	1.38044	1.14181	0.0475	0.172779	no
TraesCS1A02G124400	TraesCS1A02G124400	-	1A:146947224-146952752	8_6_20	8_6_128	OK	9.32792	8.30013	-0.168422	-0.339466	0.5567	0.736181	no
TraesCS1A02G124600	TraesCS1A02G124600	-	1A:147353058-147357065	8_6_20	8_6_128	OK	41.515	49.2629	0.246867	0.553838	0.33915	0.55318	no
TraesCS1A02G124700	TraesCS1A02G124700	-	1A:147674770-147682838	8_6_20	8_6_128	OK	0.536697	1.97394	1.8789	2.18044	0.00235	0.0234988	yes
TraesCS1A02G124800	TraesCS1A02G124800	-	1A:147689966-147691695	8_6_20	8_6_128	OK	19.4494	14.8912	-0.385267	-0.743081	0.19775	0.408239	no
TraesCS1A02G125000	TraesCS1A02G125000	-	1A:148267039-148271421	8_6_20	8_6_128	OK	8.58611	9.70324	0.176462	0.386533	0.503	0.694338	no
TraesCS1A02G125100	TraesCS1A02G125100	-	1A:148608793-148610939	8_6_20	8_6_128	OK	60.3613	97.9605	0.698576	1.57751	0.0064	0.0469926	yes
TraesCS1A02G125200	TraesCS1A02G125200	-	1A:148744426-148745985	8_6_20	8_6_128	OK	11.7797	0	#NAME?	#NAME?	5e-05	0.00127164	yes
TraesCS1A02G125300	TraesCS1A02G125300	-	1A:148953746-148959478	8_6_20	8_6_128	OK	4.51437	3.62933	-0.31482	-0.65963	0.2621	0.477024	no
TraesCS1A02G125500	TraesCS1A02G125500	-	1A:149510429-149514777	8_6_20	8_6_128	OK	2.1822	1.45559	-0.584179	-0.631999	0.26325	0.47832	no
TraesCS1A02G125600	TraesCS1A02G125600	-	1A:149864847-149874041	8_6_20	8_6_128	OK	1.3776	0.733443	-0.909398	-1.13415	0.0774	0.232852	no
TraesCS1A02G125700	TraesCS1A02G125700	-	1A:150006604-150008006	8_6_20	8_6_128	OK	4.83213	3.27748	-0.560072	-0.967549	0.1163	0.298888	no
TraesCS1A02G125900	TraesCS1A02G125900	-	1A:150860541-150861336	8_6_20	8_6_128	OK	1.56875	0.31733	-2.30556	-1.71586	0.0678	0.215074	no
TraesCS1A02G126000	TraesCS1A02G126000	-	1A:150890797-150895231	8_6_20	8_6_128	OK	5.14374	5.80034	0.17332	0.307435	0.5928	0.761896	no
TraesCS1A02G126100	TraesCS1A02G126100	-	1A:150899370-150902341	8_6_20	8_6_128	OK	22.727	15.0704	-0.592683	-1.25025	0.0281	0.124333	no
TraesCS1A02G126300	TraesCS1A02G126300	-	1A:151771127-151778538	8_6_20	8_6_128	OK	2.85957	1.89817	-0.591192	-1.14147	0.0607	0.200791	no
TraesCS1A02G126400	TraesCS1A02G126400	-	1A:151873013-151877402	8_6_20	8_6_128	OK	1.93787	2.36261	0.285912	0.3507	0.5322	0.717765	no
TraesCS1A02G126800	TraesCS1A02G126800	-	1A:153337576-153339354	8_6_20	8_6_128	OK	3.78075	1.3227	-1.51519	-1.46786	0.04935	0.176915	no
TraesCS1A02G126900	TraesCS1A02G126900	-	1A:153580811-153586698	8_6_20	8_6_128	OK	54.3594	31.1965	-0.801146	-1.82869	0.00155	0.0175152	yes
TraesCS1A02G127000	TraesCS1A02G127000	-	1A:154007783-154015107	8_6_20	8_6_128	OK	7.10578	7.81918	0.138023	0.287226	0.6163	0.779266	no
TraesCS1A02G127400	TraesCS1A02G127400	-	1A:154574635-154577511	8_6_20	8_6_128	OK	4.15381	3.40546	-0.286586	-0.523595	0.36895	0.580988	no
TraesCS1A02G127700	TraesCS1A02G127700	-	1A:155138717-155139587	8_6_20	8_6_128	OK	3.29942	6.12282	0.891985	1.14863	0.0549	0.189069	no
TraesCS1A02G127800	TraesCS1A02G127800	-	1A:155143533-155144069	8_6_20	8_6_128	OK	0.590213	2.26419	1.93969	1.26211	0.0905	0.255983	no
TraesCS1A02G127900	TraesCS1A02G127900	-	1A:155692287-155696863	8_6_20	8_6_128	OK	6.24843	4.06935	-0.618695	-1.26015	0.03065	0.131479	no
TraesCS1A02G128100	TraesCS1A02G128100	-	1A:155840660-155858856	8_6_20	8_6_128	OK	3.52518	2.18445	-0.690424	-1.21696	0.03765	0.149581	no
TraesCS1A02G128300	TraesCS1A02G128300	-	1A:157311795-157316818	8_6_20	8_6_128	OK	3.78821	3.46247	-0.129718	-0.24708	0.6739	0.817809	no
TraesCS1A02G128600	TraesCS1A02G128600	-	1A:157829157-157834887	8_6_20	8_6_128	OK	6.58194	10.5966	0.687015	1.50991	0.0078	0.0537049	no
TraesCS1A02G128900	TraesCS1A02G128900	-	1A:159516848-159528490	8_6_20	8_6_128	OK	6.64922	3.91232	-0.765163	-1.44538	0.0121	0.0718601	no
TraesCS1A02G129100	TraesCS1A02G129100	-	1A:163382072-163383979	8_6_20	8_6_128	OK	23.4319	47.1383	1.00842	2.25326	0.0001	0.00226092	yes
TraesCS1A02G129200	TraesCS1A02G129200	-	1A:163392856-163397306	8_6_20	8_6_128	OK	5.55164	7.59164	0.451497	0.927509	0.11535	0.297402	no
TraesCS1A02G129300	TraesCS1A02G129300	-	1A:164456206-164469307	8_6_20	8_6_128	OK	1.11281	2.00392	0.848615	1.51928	0.01185	0.0709091	no
TraesCS1A02G129400	TraesCS1A02G129400	-	1A:165171991-165179858	8_6_20	8_6_128	OK	4.22349	10.1764	1.26872	2.67912	5e-05	0.00127164	yes
TraesCS1A02G129500	TraesCS1A02G129500	-	1A:166315707-166322599	8_6_20	8_6_128	OK	2.10083	1.93599	-0.117893	-0.215782	0.71015	0.841016	no
TraesCS1A02G129700	TraesCS1A02G129700	-	1A:167800392-167802344	8_6_20	8_6_128	OK	0.529083	0.897269	0.762047	0.59813	0.30455	0.520144	no
TraesCS1A02G129800	TraesCS1A02G129800	-	1A:167802985-167804865	8_6_20	8_6_128	OK	4.78916	3.80541	-0.33172	-0.471386	0.40725	0.615179	no
TraesCS1A02G130000	TraesCS1A02G130000	-	1A:168443691-168444026	8_6_20	8_6_128	OK	0.852615	4.51803	2.40573	1.42276	0.0416	0.158929	no
TraesCS1A02G130600	TraesCS1A02G130600	-	1A:168548236-168549847	8_6_20	8_6_128	OK	1.8313	0.985864	-0.893412	-0.766904	0.354	0.567289	no
TraesCS1A02G130700	TraesCS1A02G130700	-	1A:168553547-168590194	8_6_20	8_6_128	OK	0.618748	0.850431	0.458843	0.934648	0.12805	0.316749	no
TraesCS1A02G130800	TraesCS1A02G130800	-	1A:169643888-169654254	8_6_20	8_6_128	OK	7.37669	8.37178	0.182561	0.415356	0.4787	0.675315	no
TraesCS1A02G130900	TraesCS1A02G130900	-	1A:171006668-171034612	8_6_20	8_6_128	OK	3.69976	4.11895	0.154845	0.325552	0.56855	0.744453	no
TraesCS1A02G131000	TraesCS1A02G131000	-	1A:171453437-171469888	8_6_20	8_6_128	OK	3.9158	2.95426	-0.406508	-0.918038	0.1147	0.296277	no
TraesCS1A02G131200	TraesCS1A02G131200	-	1A:172185037-172193682	8_6_20	8_6_128	OK	7.12706	5.59695	-0.348667	-0.728014	0.2084	0.420116	no
TraesCS1A02G131300	TraesCS1A02G131300	-	1A:173960779-173978959	8_6_20	8_6_128	OK	3.84003	3.23646	-0.246701	-0.474783	0.4115	0.6189	no
TraesCS1A02G131500	TraesCS1A02G131500	-	1A:175173229-175178988	8_6_20	8_6_128	OK	18.7357	18.9083	0.0132257	0.026979	0.96205	0.98069	no
TraesCS1A02G131600	TraesCS1A02G131600	-	1A:176449532-176462644	8_6_20	8_6_128	OK	0.738405	0.479441	-0.623061	-1.00449	0.07755	0.233105	no
TraesCS1A02G131900	TraesCS1A02G131900	-	1A:177465417-177472573	8_6_20	8_6_128	OK	5.31439	2.70109	-0.976364	-1.48211	0.00875	0.0578416	no
TraesCS1A02G132400	TraesCS1A02G132400	-	1A:179535749-179537296	8_6_20	8_6_128	OK	56.3823	152.115	1.43185	2.8262	5e-05	0.00127164	yes
TraesCS1A02G132600	TraesCS1A02G132600	-	1A:181753576-181778463	8_6_20	8_6_128	OK	7.18414	5.76361	-0.317844	-0.744039	0.21515	0.427449	no
TraesCS1A02G133100	TraesCS1A02G133100	-	1A:185141231-185146180	8_6_20	8_6_128	OK	25.7795	28.0468	0.121613	0.274834	0.6352	0.791937	no
TraesCS1A02G133300	TraesCS1A02G133300	-	1A:186717494-186718766	8_6_20	8_6_128	OK	1.47779	1.80687	0.290046	0.236742	0.7816	0.884325	no
TraesCS1A02G133400	TraesCS1A02G133400	-	1A:186988725-186996675	8_6_20	8_6_128	OK	9.71182	12.0854	0.315452	0.527434	0.3434	0.557249	no
TraesCS1A02G133500	TraesCS1A02G133500	-	1A:188132554-188151899	8_6_20	8_6_128	OK	6.98925	5.21848	-0.421507	-0.948599	0.10105	0.274116	no
TraesCS1A02G133700	TraesCS1A02G133700	-	1A:189710003-189722289	8_6_20	8_6_128	OK	6.86785	4.0558	-0.759872	-1.71676	0.00525	0.0409963	yes
TraesCS1A02G133800	TraesCS1A02G133800	-	1A:189958445-189965406	8_6_20	8_6_128	OK	2.03363	1.58946	-0.355526	-0.768456	0.20925	0.420923	no
TraesCS1A02G133900	TraesCS1A02G133900	-	1A:191855621-191862578	8_6_20	8_6_128	OK	2.9541	3.02456	0.0340039	0.0646374	0.9086	0.953456	no
TraesCS1A02G134000	TraesCS1A02G134000	-	1A:193517324-193519141	8_6_20	8_6_128	OK	0.909696	0.935357	0.0401337	0.0541366	0.92005	0.959218	no
TraesCS1A02G134300	TraesCS1A02G134300	-	1A:201744534-201747147	8_6_20	8_6_128	OK	12.8484	7.67107	-0.744089	-1.6614	0.00515	0.0404489	yes
TraesCS1A02G134500	TraesCS1A02G134500	-	1A:201853520-201865435	8_6_20	8_6_128	OK	4.22422	3.90781	-0.112327	-0.21182	0.7143	0.843873	no
TraesCS1A02G134600	TraesCS1A02G134600	-	1A:202071607-202101947	8_6_20	8_6_128	OK	2.12419	1.8892	-0.169139	-0.341044	0.55395	0.734099	no
TraesCS1A02G134800	TraesCS1A02G134800	-	1A:204826279-204828720	8_6_20	8_6_128	OK	2.59322	1.85851	-0.480599	-0.729247	0.19935	0.409993	no
TraesCS1A02G135100	TraesCS1A02G135100	-	1A:206792053-206805538	8_6_20	8_6_128	OK	0.444018	0.463957	0.0633724	0.0997373	0.86835	0.932965	no
TraesCS1A02G135300	TraesCS1A02G135300	-	1A:208208303-208219356	8_6_20	8_6_128	OK	6.43656	3.9382	-0.708754	-1.67586	0.0037	0.0323122	yes
TraesCS1A02G135600	TraesCS1A02G135600	-	1A:208881363-208913608	8_6_20	8_6_128	OK	3.47368	2.19051	-0.665196	-1.44089	0.0144	0.0807028	no
TraesCS1A02G135700	TraesCS1A02G135700	-	1A:209353871-209363066	8_6_20	8_6_128	OK	11.6225	11.5688	-0.00668076	-0.0140616	0.9799	0.989056	no
TraesCS1A02G135800	TraesCS1A02G135800	-	1A:212017042-212018086	8_6_20	8_6_128	OK	0	1.29927	inf	#NAME?	0.00785	0.053938	no
TraesCS1A02G135900	TraesCS1A02G135900	-	1A:212018426-212020840	8_6_20	8_6_128	OK	0	1.06762	inf	#NAME?	5e-05	0.00127164	yes
TraesCS1A02G136000	TraesCS1A02G136000	-	1A:212021776-212025958	8_6_20	8_6_128	OK	0.0495552	3.11284	5.97305	3.48048	0.00115	0.0141888	yes
TraesCS1A02G136100	TraesCS1A02G136100	-	1A:213253115-213255931	8_6_20	8_6_128	OK	0.025296	15.0249	9.21423	3.70899	0.16975	0.373362	no
TraesCS1A02G136200	TraesCS1A02G136200	-	1A:213902549-213933580	8_6_20	8_6_128	OK	2.9206	1.36098	-1.10162	-2.31431	0.0005	0.00781527	yes
TraesCS1A02G136400	TraesCS1A02G136400	-	1A:216414923-216456832	8_6_20	8_6_128	OK	6.15179	7.16502	0.219965	0.40442	0.4808	0.677084	no
TraesCS1A02G136500	TraesCS1A02G136500	-	1A:217610379-217613638	8_6_20	8_6_128	OK	9.04805	5.72826	-0.659509	-1.48398	0.01095	0.0674121	no
TraesCS1A02G136800	TraesCS1A02G136800	-	1A:218522814-218529362	8_6_20	8_6_128	OK	6.01933	5.39372	-0.158323	-0.295689	0.612	0.776317	no
TraesCS1A02G136900	TraesCS1A02G136900	-	1A:219381069-219386762	8_6_20	8_6_128	OK	7.66783	10.0144	0.38518	0.610369	0.2836	0.498956	no
TraesCS1A02G137000	TraesCS1A02G137000	-	1A:219894325-219900551	8_6_20	8_6_128	OK	3.45549	4.61335	0.416923	0.893362	0.12595	0.313603	no
TraesCS1A02G137200	TraesCS1A02G137200	-	1A:221695703-221708351	8_6_20	8_6_128	OK	2.7928	2.05774	-0.44065	-0.857823	0.14015	0.333287	no
TraesCS1A02G137300	TraesCS1A02G137300	-	1A:221708688-221709738	8_6_20	8_6_128	OK	1.56144	0.292475	-2.41649	-1.87475	0.0412	0.157974	no
TraesCS1A02G137400	TraesCS1A02G137400	-	1A:222347194-222369765	8_6_20	8_6_128	OK	3.43403	2.87488	-0.256401	-0.482402	0.3997	0.608091	no
TraesCS1A02G137500	TraesCS1A02G137500	-	1A:223443861-223455182	8_6_20	8_6_128	OK	9.34818	13.014	0.477311	0.579282	0.3258	0.540388	no
TraesCS1A02G137600	TraesCS1A02G137600	-	1A:223826569-223828312	8_6_20	8_6_128	OK	0.986105	0.793621	-0.313291	-0.211636	0.7741	0.879676	no
TraesCS1A02G137700	TraesCS1A02G137700	-	1A:223937888-223949190	8_6_20	8_6_128	OK	14.0597	14.021	-0.00397145	-0.00875163	0.98825	0.993285	no
TraesCS1A02G137800	TraesCS1A02G137800	-	1A:224802355-224827275	8_6_20	8_6_128	OK	3.82964	2.88721	-0.407536	-0.935655	0.1188	0.302806	no
TraesCS1A02G137900	TraesCS1A02G137900	-	1A:225507557-225517408	8_6_20	8_6_128	OK	2.96039	3.38037	0.191395	0.400764	0.48365	0.679262	no
TraesCS1A02G138000	TraesCS1A02G138000	-	1A:227257401-227268703	8_6_20	8_6_128	OK	2.89032	3.49328	0.273354	0.397292	0.4905	0.685039	no
TraesCS1A02G138100	TraesCS1A02G138100	-	1A:229168840-229171503	8_6_20	8_6_128	OK	3.09018	1.11598	-1.46937	-1.93203	0.0024	0.0238643	yes
TraesCS1A02G138200	TraesCS1A02G138200	-	1A:230132868-230165911	8_6_20	8_6_128	OK	1.39637	1.79202	0.359903	0.627546	0.2762	0.491338	no
TraesCS1A02G138300	TraesCS1A02G138300	-	1A:230469021-230472733	8_6_20	8_6_128	OK	0.344345	0.485233	0.49482	0.492112	0.5722	0.747252	no
TraesCS1A02G138400	TraesCS1A02G138400	-	1A:232066556-232074920	8_6_20	8_6_128	OK	2.87795	1.60832	-0.839489	-1.90787	0.0013	0.0154847	yes
TraesCS1A02G138500	TraesCS1A02G138500	-	1A:232086426-232105328	8_6_20	8_6_128	OK	2.60183	3.23063	0.312285	0.632561	0.2948	0.510131	no
TraesCS1A02G138600	TraesCS1A02G138600	-	1A:232333422-232344048	8_6_20	8_6_128	OK	4.40867	7.08814	0.685063	1.28405	0.03155	0.133714	no
TraesCS1A02G138800	TraesCS1A02G138800	-	1A:233920830-233925580	8_6_20	8_6_128	OK	24.8557	30.4082	0.290887	0.653913	0.26465	0.479652	no
TraesCS1A02G139100	TraesCS1A02G139100	-	1A:234210118-234258109	8_6_20	8_6_128	OK	13.9477	10.1169	-0.463262	-1.06854	0.06665	0.212792	no
TraesCS1A02G139200	TraesCS1A02G139200	-	1A:234796294-234799699	8_6_20	8_6_128	OK	2.55163	5.6966	1.15868	1.51916	0.01145	0.0693333	no
TraesCS1A02G139300	TraesCS1A02G139300	-	1A:234806286-234816413	8_6_20	8_6_128	OK	11.5537	16.2111	0.488623	1.02892	0.0711	0.221571	no
TraesCS1A02G139400	TraesCS1A02G139400	-	1A:235652143-235689004	8_6_20	8_6_128	OK	1.57945	1.12274	-0.492395	-0.901111	0.11745	0.300823	no
TraesCS1A02G139500	TraesCS1A02G139500	-	1A:236715735-236722781	8_6_20	8_6_128	OK	2.26505	1.88399	-0.265756	-0.561009	0.34235	0.556244	no
TraesCS1A02G139600	TraesCS1A02G139600	TBP1	1A:237327510-237330121	8_6_20	8_6_128	OK	16.641	19.7189	0.24484	0.55559	0.34145	0.55529	no
TraesCS1A02G139700	TraesCS1A02G139700	-	1A:237509578-237520090	8_6_20	8_6_128	OK	1.05302	1.24396	0.240417	0.338888	0.56475	0.741871	no
TraesCS1A02G139900	TraesCS1A02G139900	-	1A:237744623-237746433	8_6_20	8_6_128	OK	33.6821	27.9889	-0.267129	-0.601611	0.30825	0.523802	no
TraesCS1A02G140600	TraesCS1A02G140600	-	1A:238647817-238652541	8_6_20	8_6_128	OK	0.498793	0.313983	-0.667755	-1.15696	0.06935	0.218176	no
TraesCS1A02G140700	TraesCS1A02G140700	-	1A:238656183-238670642	8_6_20	8_6_128	OK	1.73895	1.45038	-0.261788	-0.256158	0.65595	0.805627	no
TraesCS1A02G140900	TraesCS1A02G140900	-	1A:238677152-238690883	8_6_20	8_6_128	OK	3.20728	3.32039	0.0500008	0.108116	0.84775	0.92208	no
TraesCS1A02G141000	TraesCS1A02G141000	-	1A:238869543-238870542	8_6_20	8_6_128	OK	0.0999628	0.369668	1.88677	0.944038	0.153	0.351588	no
TraesCS1A02G141100	TraesCS1A02G141100	-	1A:238999840-239002573	8_6_20	8_6_128	OK	21.7431	7.80093	-1.47884	-2.53421	5e-05	0.00127164	yes
TraesCS1A02G141300	TraesCS1A02G141300	-	1A:239099767-239106130	8_6_20	8_6_128	OK	1.83881	0.537286	-1.77501	-1.64186	0.01335	0.0768809	no
TraesCS1A02G141400	TraesCS1A02G141400	-	1A:239889250-239903200	8_6_20	8_6_128	OK	3.21584	0.657274	-2.29063	-3.82507	5e-05	0.00127164	yes
TraesCS1A02G141700	TraesCS1A02G141700	-	1A:241312952-241320936	8_6_20	8_6_128	OK	12.0169	8.60151	-0.482404	-1.13475	0.05615	0.191769	no
TraesCS1A02G141900	TraesCS1A02G141900	-	1A:241677701-241679636	8_6_20	8_6_128	OK	6.6596	4.68674	-0.50685	-0.832997	0.13935	0.332094	no
TraesCS1A02G142000	TraesCS1A02G142000	-	1A:241983246-241984668	8_6_20	8_6_128	OK	29.29	31.0639	0.0848298	0.172885	0.76675	0.875174	no
TraesCS1A02G142200	TraesCS1A02G142200	-	1A:241993074-242013226	8_6_20	8_6_128	OK	1.02592	0.812487	-0.336498	-0.625433	0.3072	0.522737	no
TraesCS1A02G142300	TraesCS1A02G142300	-	1A:242779678-242804845	8_6_20	8_6_128	OK	2.09574	2.84598	0.441463	0.720819	0.2241	0.436679	no
TraesCS1A02G142400	TraesCS1A02G142400	-	1A:243160581-243163169	8_6_20	8_6_128	OK	34.2576	15.0236	-1.18919	-2.57842	5e-05	0.00127164	yes
TraesCS1A02G142500	TraesCS1A02G142500	-	1A:243619555-243624661	8_6_20	8_6_128	OK	7.84517	7.60796	-0.0442964	-0.0938762	0.8725	0.935284	no
TraesCS1A02G142600	TraesCS1A02G142600	-	1A:243862628-243866339	8_6_20	8_6_128	OK	10.297	8.1968	-0.329095	-0.693723	0.23245	0.446126	no
TraesCS1A02G142700	TraesCS1A02G142700	-	1A:244500834-244503810	8_6_20	8_6_128	OK	2.48506	2.7698	0.156498	0.196367	0.73615	0.856636	no
TraesCS1A02G142800	TraesCS1A02G142800	-	1A:244506827-244512895	8_6_20	8_6_128	OK	0.52567	0.29972	-0.810542	-1.13309	0.08355	0.244215	no
TraesCS1A02G142900	TraesCS1A02G142900	-	1A:245115338-245118643	8_6_20	8_6_128	OK	9.9846	9.54425	-0.0650727	-0.14216	0.80015	0.894906	no
TraesCS1A02G143000	TraesCS1A02G143000	-	1A:245518572-245536774	8_6_20	8_6_128	OK	3.50163	3.17632	-0.14067	-0.290008	0.618	0.780391	no
TraesCS1A02G143100	TraesCS1A02G143100	-	1A:245518572-245536774	8_6_20	8_6_128	OK	2.21009	0.937809	-1.23674	-0.728499	0.21885	0.431391	no
TraesCS1A02G143200	TraesCS1A02G143200	-	1A:246127689-246130525	8_6_20	8_6_128	OK	0.651843	0.87489	0.424579	0.632667	0.27785	0.493069	no
TraesCS1A02G143300	TraesCS1A02G143300	-	1A:246689895-246693276	8_6_20	8_6_128	OK	25.6037	21.285	-0.266512	-0.573292	0.31635	0.531698	no
TraesCS1A02G143400	TraesCS1A02G143400	-	1A:247311661-247347178	8_6_20	8_6_128	OK	0.712238	0.561925	-0.34198	-0.77135	0.2152	0.427488	no
TraesCS1A02G143500	TraesCS1A02G143500	-	1A:248422287-248426924	8_6_20	8_6_128	OK	2.21669	1.93658	-0.194897	-0.269245	0.6636	0.81134	no
TraesCS1A02G143600	TraesCS1A02G143600	-	1A:248428942-248435410	8_6_20	8_6_128	OK	1.43726	1.6222	0.174638	0.198422	0.7229	0.848984	no
TraesCS1A02G143700	TraesCS1A02G143700	-	1A:248611975-248616991	8_6_20	8_6_128	OK	1.94679	5.56013	1.51402	1.29781	0.058	0.195398	no
TraesCS1A02G143800	TraesCS1A02G143800	-	1A:248611975-248616991	8_6_20	8_6_128	OK	5.43065	7.43065	0.452365	0.640524	0.2655	0.48061	no
TraesCS1A02G143900	TraesCS1A02G143900	-	1A:248877652-248881699	8_6_20	8_6_128	OK	13.1825	11.9421	-0.142576	-0.327607	0.57795	0.751703	no
TraesCS1A02G144000	TraesCS1A02G144000	-	1A:249042635-249057221	8_6_20	8_6_128	OK	1.57993	0.863867	-0.870977	-1.87041	0.0018	0.0194616	yes
TraesCS1A02G144700	TraesCS1A02G144700	-	1A:250550785-250554286	8_6_20	8_6_128	OK	1.79588	2.3253	0.372726	0.538101	0.3397	0.553696	no
TraesCS1A02G144800	TraesCS1A02G144800	-	1A:251009016-251018858	8_6_20	8_6_128	OK	4.1014	4.52662	0.142319	0.322043	0.57535	0.749591	no
TraesCS1A02G145000	TraesCS1A02G145000	-	1A:251334627-251341814	8_6_20	8_6_128	OK	7.01541	12.359	0.816958	1.83599	0.0027	0.0258346	yes
TraesCS1A02G145300	TraesCS1A02G145300	-	1A:251376252-251377963	8_6_20	8_6_128	OK	0.815628	0.0216003	-5.23879	-1.72485	0.24805	0.462672	no
TraesCS1A02G145500	TraesCS1A02G145500	-	1A:251558740-251564045	8_6_20	8_6_128	OK	1.47154	1.09054	-0.432288	-0.896879	0.1332	0.323558	no
TraesCS1A02G145600	TraesCS1A02G145600	-	1A:251691124-251692365	8_6_20	8_6_128	OK	0.249424	0.62362	1.32207	0.694989	0.2487	0.463307	no
TraesCS1A02G145800	TraesCS1A02G145800	-	1A:252281926-252286168	8_6_20	8_6_128	OK	1.39231	1.01735	-0.452668	-0.673282	0.23915	0.45347	no
TraesCS1A02G145900	TraesCS1A02G145900	-	1A:252321625-252322000	8_6_20	8_6_128	OK	2.42729	1.93591	-0.326335	-0.253721	0.71215	0.842209	no
TraesCS1A02G146200	TraesCS1A02G146200	-	1A:252502422-252518151	8_6_20	8_6_128	OK	2.6077	2.81781	0.1118	0.232289	0.6857	0.825341	no
TraesCS1A02G146600	TraesCS1A02G146600	-	1A:252824561-252828693	8_6_20	8_6_128	OK	13.4803	10.5219	-0.357467	-0.791478	0.16685	0.369876	no
TraesCS1A02G146800	TraesCS1A02G146800	-	1A:253371506-253372209	8_6_20	8_6_128	OK	3.83365	5.93174	0.629737	0.778747	0.1811	0.387671	no
TraesCS1A02G146900	TraesCS1A02G146900	-	1A:253378318-253384498	8_6_20	8_6_128	OK	1.71114	1.15434	-0.567891	-0.988683	0.08945	0.25433	no
TraesCS1A02G147000	TraesCS1A02G147000	-	1A:253720396-253722229	8_6_20	8_6_128	OK	109.762	187.186	0.770089	1.66906	0.0033	0.0298941	yes
TraesCS1A02G147400	TraesCS1A02G147400	-	1A:254375409-254383101	8_6_20	8_6_128	OK	2.56374	1.89983	-0.432378	-0.693466	0.23485	0.448807	no
TraesCS1A02G147500	TraesCS1A02G147500	-	1A:254383243-254386910	8_6_20	8_6_128	OK	2.57893	1.66273	-0.63322	-1.29582	0.03185	0.134524	no
TraesCS1A02G147600	TraesCS1A02G147600	-	1A:254993095-254995496	8_6_20	8_6_128	OK	0.514445	1.064	1.04841	1.07809	0.05685	0.193081	no
TraesCS1A02G147700	TraesCS1A02G147700	-	1A:254995704-254997527	8_6_20	8_6_128	OK	1.92004	3.15189	0.715078	1.10049	0.05465	0.188516	no
TraesCS1A02G148000	TraesCS1A02G148000	-	1A:255478888-255488313	8_6_20	8_6_128	OK	10.4922	17.4478	0.733722	1.61555	0.00575	0.0437581	yes
TraesCS1A02G148400	TraesCS1A02G148400	-	1A:255898221-255900059	8_6_20	8_6_128	OK	90.2103	222.701	1.30374	2.85633	5e-05	0.00127164	yes
TraesCS1A02G149100	TraesCS1A02G149100	-	1A:256810437-256816746	8_6_20	8_6_128	OK	2.58599	1.77984	-0.53897	-0.950068	0.1118	0.29153	no
TraesCS1A02G149200	TraesCS1A02G149200	-	1A:256819204-256822875	8_6_20	8_6_128	OK	26.6642	32.0779	0.266674	0.603599	0.29055	0.506106	no
TraesCS1A02G149300	TraesCS1A02G149300	-	1A:256823680-256827995	8_6_20	8_6_128	OK	65.8283	20.652	-1.67242	-3.58152	5e-05	0.00127164	yes
TraesCS1A02G149800	TraesCS1A02G149800	-	1A:257551796-257558525	8_6_20	8_6_128	OK	3.78411	2.49142	-0.602988	-1.19195	0.03965	0.154375	no
TraesCS1A02G150100	TraesCS1A02G150100	-	1A:257573020-257574803	8_6_20	8_6_128	OK	0.885437	0.527222	-0.747978	-0.872128	0.09555	0.264758	no
TraesCS1A02G150200	TraesCS1A02G150200	-	1A:257960003-257969311	8_6_20	8_6_128	OK	3.81166	1.98518	-0.941149	-1.1982	0.04395	0.164597	no
TraesCS1A02G150400	TraesCS1A02G150400	-	1A:258157062-258162400	8_6_20	8_6_128	OK	1.40504	3.27571	1.22119	1.40317	0.02325	0.109827	no
TraesCS1A02G150500	TraesCS1A02G150500	-	1A:258180020-258181423	8_6_20	8_6_128	OK	0.714312	0.672625	-0.0867533	-0.0720601	0.902	0.950533	no
TraesCS1A02G150600	TraesCS1A02G150600	-	1A:258738360-258743663	8_6_20	8_6_128	OK	11.1515	8.54037	-0.384867	-0.845846	0.13825	0.330721	no
TraesCS1A02G150800	TraesCS1A02G150800	-	1A:258857614-258862764	8_6_20	8_6_128	OK	2.56347	0.727932	-1.81623	-2.43151	0.0006	0.00890316	yes
TraesCS1A02G150900	TraesCS1A02G150900	-	1A:258870777-258881439	8_6_20	8_6_128	OK	6.74351	12.3668	0.874904	1.82138	0.0019	0.0202537	yes
TraesCS1A02G151000	TraesCS1A02G151000	-	1A:259049083-259051454	8_6_20	8_6_128	OK	3.39063	3.40707	0.00697806	0.0113543	0.98395	0.990979	no
TraesCS1A02G151100	TraesCS1A02G151100	-	1A:259052025-259066025	8_6_20	8_6_128	OK	0.532306	0.339384	-0.649339	-0.996391	0.0964	0.266256	no
TraesCS1A02G151200	TraesCS1A02G151200	-	1A:259069860-259073887	8_6_20	8_6_128	OK	0.788287	0.348182	-1.17888	-1.60115	0.00525	0.0409963	yes
TraesCS1A02G151400	TraesCS1A02G151400	-	1A:259994474-259997900	8_6_20	8_6_128	OK	0.800657	0.571177	-0.487247	-0.346496	0.537	0.721652	no
TraesCS1A02G151500	TraesCS1A02G151500	-	1A:260834118-260835657	8_6_20	8_6_128	OK	2.87331	1.7928	-0.680496	-1.03836	0.06485	0.209114	no
TraesCS1A02G151600	TraesCS1A02G151600	-	1A:260836560-260840054	8_6_20	8_6_128	OK	2.69612	0.721487	-1.90184	-2.09037	0.0013	0.0154847	yes
TraesCS1A02G151700	TraesCS1A02G151700	-	1A:260840506-260841094	8_6_20	8_6_128	OK	4.21909	1.88754	-1.16042	-1.16691	0.13785	0.330028	no
TraesCS1A02G152000	TraesCS1A02G152000	-	1A:261130526-261136858	8_6_20	8_6_128	OK	2.56172	2.24526	-0.19023	-0.37386	0.5151	0.703994	no
TraesCS1A02G152100	TraesCS1A02G152100	-	1A:261247063-261250437	8_6_20	8_6_128	OK	12.634	13.8419	0.131729	0.282818	0.6267	0.786049	no
TraesCS1A02G152200	TraesCS1A02G152200	-	1A:261815433-261826427	8_6_20	8_6_128	OK	6.30265	4.3842	-0.523647	-1.14004	0.0482	0.17431	no
TraesCS1A02G152500	TraesCS1A02G152500	-	1A:262819172-262841620	8_6_20	8_6_128	OK	3.84252	3.94508	0.0380026	0.0900402	0.87805	0.938135	no
TraesCS1A02G152900	TraesCS1A02G152900	-	1A:265020364-265029656	8_6_20	8_6_128	OK	0.385583	0.325033	-0.246455	-0.390472	0.51415	0.703305	no
TraesCS1A02G153000	TraesCS1A02G153000	-	1A:265032749-265041635	8_6_20	8_6_128	OK	5.49362	1.26643	-2.11699	-2.65212	0.00025	0.00466784	yes
TraesCS1A02G153100	TraesCS1A02G153100	-	1A:265645441-265650746	8_6_20	8_6_128	OK	45.253	45.4219	0.00537296	0.0115996	0.98455	0.991337	no
TraesCS1A02G153300	TraesCS1A02G153300	-	1A:267141926-267145892	8_6_20	8_6_128	OK	19.9978	21.2705	0.0890099	0.197109	0.73235	0.854413	no
TraesCS1A02G153600	TraesCS1A02G153600	-	1A:267177689-267181184	8_6_20	8_6_128	OK	8.89478	5.46367	-0.703087	-1.29522	0.0247	0.114263	no
TraesCS1A02G153900	TraesCS1A02G153900	-	1A:267794535-267804564	8_6_20	8_6_128	OK	7.90368	6.87228	-0.201735	-0.4773	0.41645	0.623441	no
TraesCS1A02G154300	TraesCS1A02G154300	-	1A:268914712-268929936	8_6_20	8_6_128	OK	2.86067	2.31491	-0.3054	-0.685509	0.2451	0.459569	no
TraesCS1A02G154400	TraesCS1A02G154400	-	1A:268932111-268937108	8_6_20	8_6_128	OK	27.4948	36.6255	0.41369	0.90129	0.1166	0.299388	no
TraesCS1A02G154500	TraesCS1A02G154500	-	1A:269567620-269575789	8_6_20	8_6_128	OK	0.553271	0.920892	0.735047	0.939735	0.12165	0.307437	no
TraesCS1A02G154600	TraesCS1A02G154600	-	1A:269579981-269582738	8_6_20	8_6_128	OK	0.996757	0.693807	-0.522708	-0.837425	0.1548	0.354006	no
TraesCS1A02G154700	TraesCS1A02G154700	-	1A:269993957-270008325	8_6_20	8_6_128	OK	4.85201	3.37216	-0.524911	-1.21023	0.04615	0.16965	no
TraesCS1A02G154900	TraesCS1A02G154900	-	1A:271619746-271621923	8_6_20	8_6_128	OK	0.651229	0.989103	0.602955	0.325868	0.63675	0.793139	no
TraesCS1A02G155000	TraesCS1A02G155000	-	1A:271882591-271891529	8_6_20	8_6_128	OK	2.99824	3.11719	0.0561311	0.0954404	0.8703	0.933947	no
TraesCS1A02G155200	TraesCS1A02G155200	-	1A:272611171-272613645	8_6_20	8_6_128	OK	80.6573	50.8977	-0.664205	-1.46801	0.0148	0.0820702	no
TraesCS1A02G155500	TraesCS1A02G155500	-	1A:274108133-274109975	8_6_20	8_6_128	OK	2.07567	1.82925	-0.182327	-0.274292	0.62095	0.782568	no
TraesCS1A02G155600	TraesCS1A02G155600	-	1A:274781283-274782385	8_6_20	8_6_128	OK	1.55262	0.726588	-1.0955	-0.863116	0.26095	0.475601	no
TraesCS1A02G155900	TraesCS1A02G155900	-	1A:276323724-276325756	8_6_20	8_6_128	OK	1.0464	0.590686	-0.824974	-0.614533	0.3053	0.520955	no
TraesCS1A02G156100	TraesCS1A02G156100	-	1A:276802345-276805966	8_6_20	8_6_128	OK	8.95171	8.02973	-0.156812	-0.31122	0.58995	0.760038	no
TraesCS1A02G156200	TraesCS1A02G156200	-	1A:276862984-276864470	8_6_20	8_6_128	OK	0.561903	0.130185	-2.10976	-0.890642	0.21885	0.431391	no
TraesCS1A02G156300	TraesCS1A02G156300	-	1A:276967791-276972330	8_6_20	8_6_128	OK	3.07973	2.75408	-0.161232	-0.230838	0.68925	0.827353	no
TraesCS1A02G156400	TraesCS1A02G156400	-	1A:277074050-277078322	8_6_20	8_6_128	OK	8.63841	6.7894	-0.347483	-0.63075	0.25935	0.47381	no
TraesCS1A02G156500	TraesCS1A02G156500	-	1A:277629408-277642793	8_6_20	8_6_128	OK	2.20409	1.05407	-1.06421	-1.92261	0.00125	0.0151173	yes
TraesCS1A02G156600	TraesCS1A02G156600	-	1A:278141902-278145724	8_6_20	8_6_128	OK	6.8898	4.92197	-0.485227	-0.935068	0.1084	0.286197	no
TraesCS1A02G157100	TraesCS1A02G157100	-	1A:278527010-278527579	8_6_20	8_6_128	OK	1.12232	0.354234	-1.66371	-1.15213	0.03955	0.154176	no
TraesCS1A02G157500	TraesCS1A02G157500	-	1A:279732250-279742732	8_6_20	8_6_128	OK	10.7823	8.97919	-0.264003	-0.610394	0.28375	0.499066	no
TraesCS1A02G157600	TraesCS1A02G157600	-	1A:279824793-279831261	8_6_20	8_6_128	OK	0.305628	2.0192	2.72393	3.59782	5e-05	0.00127164	yes
TraesCS1A02G157700	TraesCS1A02G157700	-	1A:279903220-279908684	8_6_20	8_6_128	OK	4.66738	6.03717	0.371258	0.680685	0.2381	0.452355	no
TraesCS1A02G157800	TraesCS1A02G157800	-	1A:280274429-280276096	8_6_20	8_6_128	OK	2.24911	1.48811	-0.595875	-0.623664	0.2689	0.484158	no
TraesCS1A02G157900	TraesCS1A02G157900	-	1A:280602663-280604294	8_6_20	8_6_128	OK	0.84641	1.0037	0.2459	0.304713	0.6174	0.779997	no
TraesCS1A02G158200	TraesCS1A02G158200	-	1A:281650039-281650769	8_6_20	8_6_128	OK	7.01312	11.4501	0.707238	0.901791	0.11825	0.302109	no
TraesCS1A02G158300	TraesCS1A02G158300	-	1A:281656688-281659441	8_6_20	8_6_128	OK	21.5062	22.6881	0.0771877	0.150405	0.78415	0.885627	no
TraesCS1A02G158400	TraesCS1A02G158400	-	1A:281887393-281895008	8_6_20	8_6_128	OK	7.31752	7.59055	0.0528504	0.104988	0.8521	0.924334	no
TraesCS1A02G158500	TraesCS1A02G158500	-	1A:282545206-282551529	8_6_20	8_6_128	OK	2.81789	3.40738	0.274048	0.527198	0.36125	0.573873	no
TraesCS1A02G158600	TraesCS1A02G158600	-	1A:282552836-282554807	8_6_20	8_6_128	OK	21.1494	12.6604	-0.740301	-1.49661	0.0103	0.0647505	no
TraesCS1A02G158700	TraesCS1A02G158700	-	1A:282695073-282702388	8_6_20	8_6_128	OK	16.8127	14.6223	-0.201382	-0.473373	0.43035	0.635211	no
TraesCS1A02G158800	TraesCS1A02G158800	-	1A:283842906-283859515	8_6_20	8_6_128	OK	4.9495	6.58966	0.412921	0.928667	0.10895	0.286996	no
TraesCS1A02G158900	TraesCS1A02G158900	-	1A:284143662-284151783	8_6_20	8_6_128	OK	2.71021	2.6728	-0.0200513	-0.0401279	0.94365	0.971698	no
TraesCS1A02G159100	TraesCS1A02G159100	-	1A:284336840-284337272	8_6_20	8_6_128	OK	78.5033	165.584	1.07673	2.22757	0.0002	0.00392654	yes
TraesCS1A02G159300	TraesCS1A02G159300	-	1A:284912308-284913734	8_6_20	8_6_128	OK	70.7792	120.115	0.763019	1.66159	0.00425	0.0354585	yes
TraesCS1A02G159400	TraesCS1A02G159400	-	1A:285353557-285356244	8_6_20	8_6_128	OK	0.954724	0.54375	-0.81214	-1.15498	0.053	0.185072	no
TraesCS1A02G159500	TraesCS1A02G159500	-	1A:285980869-285986701	8_6_20	8_6_128	OK	1.67813	0.352201	-2.25238	-2.02553	0.1385	0.33104	no
TraesCS1A02G159600	TraesCS1A02G159600	-	1A:286006368-286010711	8_6_20	8_6_128	OK	3.84343	3.08732	-0.316039	-0.561793	0.33285	0.547462	no
TraesCS1A02G160100	TraesCS1A02G160100	-	1A:287542003-287544129	8_6_20	8_6_128	OK	0.868756	0.341466	-1.34721	-1.31408	0.0392	0.153401	no
TraesCS1A02G160200	TraesCS1A02G160200	-	1A:287681549-287684692	8_6_20	8_6_128	OK	0.460249	7.2753	3.98252	5.32063	5e-05	0.00127164	yes
TraesCS1A02G160400	TraesCS1A02G160400	-	1A:287689088-287690564	8_6_20	8_6_128	OK	2.25312	4.72237	1.06759	1.76613	0.0015	0.0171549	yes
TraesCS1A02G160500	TraesCS1A02G160500	-	1A:287691563-287702194	8_6_20	8_6_128	OK	2.71993	2.84746	0.0661052	0.136358	0.8156	0.903982	no
TraesCS1A02G160600	TraesCS1A02G160600	-	1A:288510415-288520871	8_6_20	8_6_128	OK	1.63152	1.52458	-0.0978023	-0.204649	0.71815	0.846099	no
TraesCS1A02G160700	TraesCS1A02G160700	-	1A:288862056-288872048	8_6_20	8_6_128	OK	8.84256	8.21964	-0.105389	-0.233343	0.6839	0.824362	no
TraesCS1A02G160800	TraesCS1A02G160800	-	1A:289329783-289332889	8_6_20	8_6_128	OK	4.14959	3.69688	-0.166662	-0.298453	0.60475	0.771374	no
TraesCS1A02G161200	TraesCS1A02G161200	-	1A:290123277-290127360	8_6_20	8_6_128	OK	3.2909	1.94635	-0.757709	-1.32067	0.02185	0.105611	no
TraesCS1A02G161300	TraesCS1A02G161300	-	1A:290198892-290201928	8_6_20	8_6_128	OK	5.05234	6.82406	0.433677	0.828706	0.14775	0.344158	no
TraesCS1A02G161400	TraesCS1A02G161400	-	1A:290202032-290205001	8_6_20	8_6_128	OK	17.5842	13.926	-0.3365	-0.698101	0.21435	0.426501	no
TraesCS1A02G161800	TraesCS1A02G161800	-	1A:290549554-290551786	8_6_20	8_6_128	OK	1.48978	2.07028	0.474727	0.44159	0.45575	0.6565	no
TraesCS1A02G161900	TraesCS1A02G161900	-	1A:290554419-290556043	8_6_20	8_6_128	OK	5.22263	4.91977	-0.0861877	-0.139174	0.80035	0.895006	no
TraesCS1A02G162200	TraesCS1A02G162200	-	1A:291242008-291246278	8_6_20	8_6_128	OK	0.864484	0.589777	-0.551669	-0.805905	0.17375	0.378744	no
TraesCS1A02G162300	TraesCS1A02G162300	-	1A:291248716-291256425	8_6_20	8_6_128	OK	1.28792	0.859384	-0.58367	-0.853131	0.1378	0.32995	no
TraesCS1A02G162400	TraesCS1A02G162400	-	1A:291561114-291565971	8_6_20	8_6_128	OK	1.80842	2.90614	0.684372	0.977343	0.09325	0.260609	no
TraesCS1A02G162800	TraesCS1A02G162800	-	1A:292077983-292090267	8_6_20	8_6_128	OK	6.00455	4.68583	-0.357751	-0.839503	0.1589	0.359875	no
TraesCS1A02G163200	TraesCS1A02G163200	-	1A:292878942-292881794	8_6_20	8_6_128	OK	11.9411	17.317	0.53625	1.05261	0.061	0.201385	no
TraesCS1A02G163400	TraesCS1A02G163400	-	1A:293707855-293722849	8_6_20	8_6_128	OK	0.893683	1.73305	0.955474	1.78934	0.00415	0.0348493	yes
TraesCS1A02G163500	TraesCS1A02G163500	-	1A:293728800-293730405	8_6_20	8_6_128	OK	0.964398	0.549768	-0.810805	-1.10695	0.07025	0.219912	no
TraesCS1A02G163600	TraesCS1A02G163600	-	1A:293731110-293738149	8_6_20	8_6_128	OK	0.108377	0.656092	2.59784	1.61958	0.0146	0.0813502	no
TraesCS1A02G163700	TraesCS1A02G163700	-	1A:294037987-294042332	8_6_20	8_6_128	OK	0.442155	0.39338	-0.168628	-0.17934	0.7691	0.876677	no
TraesCS1A02G163900	TraesCS1A02G163900	-	1A:295227959-295232820	8_6_20	8_6_128	OK	1.46417	2.21307	0.595965	1.15652	0.0468	0.171297	no
TraesCS1A02G164000	TraesCS1A02G164000	-	1A:295458804-295464502	8_6_20	8_6_128	OK	7.25918	7.09623	-0.0327536	-0.0736874	0.89905	0.949149	no
TraesCS1A02G164200	TraesCS1A02G164200	-	1A:295584872-295590785	8_6_20	8_6_128	OK	5.12039	4.98595	-0.0383873	-0.0848509	0.88725	0.94337	no
TraesCS1A02G164400	TraesCS1A02G164400	-	1A:296212248-296215494	8_6_20	8_6_128	OK	4.53119	5.39412	0.251499	0.450356	0.43935	0.642752	no
TraesCS1A02G164600	TraesCS1A02G164600	-	1A:297376880-297381017	8_6_20	8_6_128	OK	5.36895	3.73396	-0.523935	-0.886672	0.10695	0.283674	no
TraesCS1A02G164700	TraesCS1A02G164700	-	1A:297696461-297700859	8_6_20	8_6_128	OK	4.13278	3.42887	-0.269377	-0.517864	0.362	0.574486	no
TraesCS1A02G164800	TraesCS1A02G164800	-	1A:297744934-297751007	8_6_20	8_6_128	OK	38.055	34.4111	-0.145211	-0.331613	0.56955	0.745175	no
TraesCS1A02G164900	TraesCS1A02G164900	-	1A:297872018-297874932	8_6_20	8_6_128	OK	10.2713	9.88696	-0.0550222	-0.102725	0.85825	0.927374	no
TraesCS1A02G165300	TraesCS1A02G165300	-	1A:298034052-298037445	8_6_20	8_6_128	OK	6.95403	3.21745	-1.11193	-1.90872	0.0015	0.0171549	yes
TraesCS1A02G165500	TraesCS1A02G165500	-	1A:298108441-298116154	8_6_20	8_6_128	OK	12.1457	11.1294	-0.126067	-0.296855	0.60815	0.773904	no
TraesCS1A02G165600	TraesCS1A02G165600	-	1A:298152316-298155073	8_6_20	8_6_128	OK	1.1121	0.291943	-1.92952	-1.93475	0.0166	0.08851	no
TraesCS1A02G165700	TraesCS1A02G165700	-	1A:298557742-298566718	8_6_20	8_6_128	OK	2.87513	1.0769	-1.41675	-2.10805	0.001	0.01284	yes
TraesCS1A02G165800	TraesCS1A02G165800	-	1A:298601922-298610934	8_6_20	8_6_128	OK	15.6017	15.8049	0.0186635	0.0427001	0.93915	0.969505	no
TraesCS1A02G165900	TraesCS1A02G165900	-	1A:298613621-298615547	8_6_20	8_6_128	OK	5.16319	6.00095	0.216926	0.330224	0.56455	0.741797	no
TraesCS1A02G166100	TraesCS1A02G166100	-	1A:298635519-298636647	8_6_20	8_6_128	OK	0.886015	2.67446	1.59385	1.51262	0.00845	0.0565493	no
TraesCS1A02G166900	TraesCS1A02G166900	-	1A:299624484-299657841	8_6_20	8_6_128	OK	1.31498	1.09221	-0.267794	-0.56371	0.3369	0.551362	no
TraesCS1A02G167100	TraesCS1A02G167100	-	1A:300003983-300004745	8_6_20	8_6_128	OK	1.0636	0.472431	-1.17078	-0.856851	0.24015	0.454562	no
TraesCS1A02G167200	TraesCS1A02G167200	-	1A:300100763-300102768	8_6_20	8_6_128	OK	13.1631	18.5025	0.491225	0.968307	0.0931	0.260382	no
TraesCS1A02G167300	TraesCS1A02G167300	-	1A:300105515-300106916	8_6_20	8_6_128	OK	0.878978	0.82243	-0.0959332	-0.0877033	0.88505	0.942071	no
TraesCS1A02G167400	TraesCS1A02G167400	-	1A:300107114-300111644	8_6_20	8_6_128	OK	2.27537	4.69173	1.04402	2.06754	0.0005	0.00781527	yes
TraesCS1A02G167600	TraesCS1A02G167600	-	1A:300395390-300396164	8_6_20	8_6_128	OK	4.98126	3.44036	-0.533951	-0.589567	0.3142	0.529636	no
TraesCS1A02G168100	TraesCS1A02G168100	-	1A:300856553-300860113	8_6_20	8_6_128	OK	18.0861	20.0152	0.14621	0.319379	0.57205	0.747142	no
TraesCS1A02G168400	TraesCS1A02G168400	-	1A:301128321-301134198	8_6_20	8_6_128	OK	5.3364	5.31567	-0.00561469	-0.0107552	0.98625	0.99231	no
TraesCS1A02G168500	TraesCS1A02G168500	-	1A:301158123-301162597	8_6_20	8_6_128	OK	4.32478	5.43251	0.328993	0.460015	0.4193	0.625696	no
TraesCS1A02G168600	TraesCS1A02G168600	-	1A:301196753-301200037	8_6_20	8_6_128	OK	35.9242	58.7882	0.710574	1.54006	0.00795	0.0543425	no
TraesCS1A02G168700	TraesCS1A02G168700	-	1A:301628583-301631797	8_6_20	8_6_128	OK	0.434068	0.379007	-0.195696	-0.215157	0.7256	0.850573	no
TraesCS1A02G168800	TraesCS1A02G168800	-	1A:301773019-301775767	8_6_20	8_6_128	OK	0.662809	1.05706	0.673385	0.893866	0.1082	0.285908	no
TraesCS1A02G168900	TraesCS1A02G168900	-	1A:301776168-301779892	8_6_20	8_6_128	OK	3.93332	3.90484	-0.0104824	-0.0216344	0.9687	0.983746	no
TraesCS1A02G169000	TraesCS1A02G169000	-	1A:301781000-301784189	8_6_20	8_6_128	OK	8.96369	5.60939	-0.676249	-1.54862	0.0078	0.0537049	no
TraesCS1A02G169100	TraesCS1A02G169100	-	1A:301857602-301864368	8_6_20	8_6_128	OK	4.76008	6.60672	0.472947	0.840161	0.138	0.33029	no
TraesCS1A02G169200	TraesCS1A02G169200	-	1A:301894090-301894885	8_6_20	8_6_128	OK	3.08468	6.72976	1.12544	1.13722	0.0476	0.173021	no
TraesCS1A02G169300	TraesCS1A02G169300	-	1A:301895908-301899325	8_6_20	8_6_128	OK	7.85746	5.50918	-0.512227	-1.00394	0.0802	0.238024	no
TraesCS1A02G169500	TraesCS1A02G169500	-	1A:302198138-302200788	8_6_20	8_6_128	OK	10.6443	11.0542	0.0545148	0.102558	0.85475	0.925405	no
TraesCS1A02G169600	TraesCS1A02G169600	-	1A:302628522-302639166	8_6_20	8_6_128	OK	3.12951	2.39744	-0.384438	-0.606889	0.29745	0.513154	no
TraesCS1A02G170000	TraesCS1A02G170000	-	1A:303727690-303730110	8_6_20	8_6_128	OK	25.7327	21.5519	-0.255788	-0.563044	0.32415	0.538846	no
TraesCS1A02G170100	TraesCS1A02G170100	-	1A:303849554-303852175	8_6_20	8_6_128	OK	3.71939	12.5839	1.75844	3.01115	5e-05	0.00127164	yes
TraesCS1A02G170200	TraesCS1A02G170200	-	1A:303853526-303858626	8_6_20	8_6_128	OK	3.3255	3.58747	0.109398	0.210564	0.7141	0.843707	no
TraesCS1A02G170300	TraesCS1A02G170300	-	1A:304029763-304036570	8_6_20	8_6_128	OK	1.69107	1.82255	0.108022	0.207089	0.72485	0.850097	no
TraesCS1A02G170400	TraesCS1A02G170400	-	1A:304036914-304047086	8_6_20	8_6_128	OK	3.97132	2.78078	-0.514129	-1.16924	0.046	0.169306	no
TraesCS1A02G170500	TraesCS1A02G170500	-	1A:304996059-304998794	8_6_20	8_6_128	OK	1.48324	0.683899	-1.11689	-1.62105	0.00725	0.0510248	no
TraesCS1A02G170600	TraesCS1A02G170600	-	1A:305004104-305006483	8_6_20	8_6_128	OK	15.9679	10.5499	-0.597944	-1.14831	0.049	0.176205	no
TraesCS1A02G170700	TraesCS1A02G170700	-	1A:305326593-305329046	8_6_20	8_6_128	OK	1.029	0.629859	-0.708141	-0.62666	0.37635	0.587431	no
TraesCS1A02G170900	TraesCS1A02G170900	-	1A:305363882-305368036	8_6_20	8_6_128	OK	3.1019	4.52329	0.544221	0.94286	0.09255	0.259431	no
TraesCS1A02G171000	TraesCS1A02G171000	-	1A:305606260-305608388	8_6_20	8_6_128	OK	190.22	360.32	0.921608	1.95895	0.0009	0.0118864	yes
TraesCS1A02G171100	TraesCS1A02G171100	-	1A:306106801-306115293	8_6_20	8_6_128	OK	3.56962	3.76936	0.0785494	0.158775	0.7865	0.886832	no
TraesCS1A02G171200	TraesCS1A02G171200	-	1A:306117844-306120605	8_6_20	8_6_128	OK	3.42129	2.17442	-0.65391	-1.11524	0.0603	0.200086	no
TraesCS1A02G171300	TraesCS1A02G171300	-	1A:306149737-306151032	8_6_20	8_6_128	OK	2.37028	2.08671	-0.183831	-0.170685	0.7774	0.881821	no
TraesCS1A02G171400	TraesCS1A02G171400	-	1A:306550346-306553305	8_6_20	8_6_128	OK	10.1431	19.4717	0.940873	1.34979	0.0173	0.0908778	no
TraesCS1A02G171500	TraesCS1A02G171500	-	1A:306637418-306644050	8_6_20	8_6_128	OK	1.03597	0.611678	-0.760131	-1.00744	0.07485	0.228176	no
TraesCS1A02G171600	TraesCS1A02G171600	-	1A:306684327-306684652	8_6_20	8_6_128	OK	3.45652	2.92638	-0.240202	-0.171791	0.83	0.912026	no
TraesCS1A02G171700	TraesCS1A02G171700	-	1A:307033683-307041155	8_6_20	8_6_128	OK	1.49328	2.18531	0.549354	0.944883	0.10705	0.283873	no
TraesCS1A02G171800	TraesCS1A02G171800	-	1A:307043473-307044677	8_6_20	8_6_128	OK	1.05774	0.369763	-1.51631	-1.29116	0.1156	0.29783	no
TraesCS1A02G172100	TraesCS1A02G172100	-	1A:307700420-307707523	8_6_20	8_6_128	OK	2.41887	3.49349	0.530336	1.11907	0.05745	0.19434	no
TraesCS1A02G172300	TraesCS1A02G172300	-	1A:308202619-308211209	8_6_20	8_6_128	OK	4.61622	3.29382	-0.486951	-0.976228	0.0985	0.269788	no
TraesCS1A02G172700	TraesCS1A02G172700	-	1A:308571440-308576188	8_6_20	8_6_128	OK	38.6151	22.7647	-0.762368	-1.6575	0.00405	0.034273	yes
TraesCS1A02G172800	TraesCS1A02G172800	-	1A:308786781-308787045	8_6_20	8_6_128	OK	1.91176	1.84629	-0.0502722	-0.031433	0.9636	0.981338	no
TraesCS1A02G173000	TraesCS1A02G173000	-	1A:308810894-308811509	8_6_20	8_6_128	OK	3.06724	2.58312	-0.247831	-0.255671	0.65605	0.805715	no
TraesCS1A02G173100	TraesCS1A02G173100	-	1A:308812573-308816474	8_6_20	8_6_128	OK	66.8889	24.0875	-1.47348	-3.06639	5e-05	0.00127164	yes
TraesCS1A02G173200	TraesCS1A02G173200	-	1A:308950730-308953133	8_6_20	8_6_128	OK	17.6767	11.5876	-0.609269	-1.27665	0.02735	0.121964	no
TraesCS1A02G173400	TraesCS1A02G173400	-	1A:309401614-309403447	8_6_20	8_6_128	OK	95.8363	68.7952	-0.478263	-1.04052	0.07185	0.222711	no
TraesCS1A02G173500	TraesCS1A02G173500	-	1A:309457555-309466082	8_6_20	8_6_128	OK	1.92739	1.57439	-0.29186	-0.45445	0.43045	0.635277	no
TraesCS1A02G173600	TraesCS1A02G173600	-	1A:309740230-309741734	8_6_20	8_6_128	OK	0.633042	0.752975	0.250301	0.199794	0.73675	0.856925	no
TraesCS1A02G173700	TraesCS1A02G173700	-	1A:309742788-309758319	8_6_20	8_6_128	OK	3.56083	2.17213	-0.713105	-1.35986	0.02075	0.1021	no
TraesCS1A02G173800	TraesCS1A02G173800	-	1A:309789691-309791565	8_6_20	8_6_128	OK	0.841971	0.392687	-1.10039	-0.789441	0.1915	0.40068	no
TraesCS1A02G174000	TraesCS1A02G174000	-	1A:310130104-310255049	8_6_20	8_6_128	OK	8.27418	8.91057	0.106901	0.221255	0.7012	0.835117	no
TraesCS1A02G174100	TraesCS1A02G174100	-	1A:311059508-311060627	8_6_20	8_6_128	OK	0.731274	1.13765	0.637571	0.489176	0.37725	0.588157	no
TraesCS1A02G174200	TraesCS1A02G174200	-	1A:311525111-311526359	8_6_20	8_6_128	OK	0.0526429	0.69193	3.71631	1.99349	0.01385	0.0787782	no
TraesCS1A02G174500	TraesCS1A02G174500	-	1A:311812455-311816565	8_6_20	8_6_128	OK	0.988946	2.33222	1.23774	1.59109	0.00935	0.0606922	no
TraesCS1A02G174600	TraesCS1A02G174600	-	1A:311846859-311852943	8_6_20	8_6_128	OK	6.45111	8.27782	0.359705	0.80019	0.17095	0.375029	no
TraesCS1A02G174700	TraesCS1A02G174700	-	1A:312159892-312161436	8_6_20	8_6_128	OK	75.2078	27.4307	-1.45509	-3.23345	5e-05	0.00127164	yes
TraesCS1A02G174900	TraesCS1A02G174900	-	1A:312583633-312607067	8_6_20	8_6_128	OK	1.04791	1.27692	0.285152	0.221739	0.695	0.831235	no
TraesCS1A02G175000	TraesCS1A02G175000	-	1A:312772249-312777623	8_6_20	8_6_128	OK	13.0751	11.1283	-0.232597	-0.532331	0.35355	0.566919	no
TraesCS1A02G175200	TraesCS1A02G175200	-	1A:313161459-313162228	8_6_20	8_6_128	OK	493.366	309.01	-0.675005	-1.46008	0.0109	0.0672354	no
TraesCS1A02G175500	TraesCS1A02G175500	-	1A:313489230-313491849	8_6_20	8_6_128	OK	13.8902	10.0904	-0.461082	-0.947927	0.1002	0.272682	no
TraesCS1A02G175700	TraesCS1A02G175700	-	1A:313738700-313751739	8_6_20	8_6_128	OK	1.20179	0.694549	-0.791031	-1.16953	0.0513	0.181613	no
TraesCS1A02G175800	TraesCS1A02G175800	-	1A:313738700-313751739	8_6_20	8_6_128	OK	6.15808	4.3087	-0.515227	-0.626649	0.28275	0.498186	no
TraesCS1A02G175900	TraesCS1A02G175900	-	1A:313903530-313912668	8_6_20	8_6_128	OK	2.58324	2.94902	0.191055	0.385472	0.5156	0.704372	no
TraesCS1A02G176000	TraesCS1A02G176000	-	1A:314428209-314432375	8_6_20	8_6_128	OK	1.35467	2.7183	1.00477	1.17849	0.0471	0.171896	no
TraesCS1A02G176200	TraesCS1A02G176200	-	1A:314511389-314513466	8_6_20	8_6_128	OK	2.985	2.02338	-0.560964	-0.90962	0.12015	0.30507	no
TraesCS1A02G176300	TraesCS1A02G176300	-	1A:314620482-314624358	8_6_20	8_6_128	OK	0.116357	0.746979	2.68251	1.4361	0.05385	0.186914	no
TraesCS1A02G176500	TraesCS1A02G176500	-	1A:315834150-315840625	8_6_20	8_6_128	OK	14.8119	19.6838	0.410253	0.884665	0.1239	0.310553	no
TraesCS1A02G176700	TraesCS1A02G176700	-	1A:317810557-317815516	8_6_20	8_6_128	OK	21.9184	21.7035	-0.0142124	-0.0325063	0.9557	0.977639	no
TraesCS1A02G176800	TraesCS1A02G176800	-	1A:319077589-319079046	8_6_20	8_6_128	OK	11.1315	12.3552	0.150463	0.284356	0.616	0.77906	no
TraesCS1A02G176900	TraesCS1A02G176900	-	1A:319079822-319087554	8_6_20	8_6_128	OK	2.28052	2.26443	-0.0102183	-0.0189309	0.9737	0.986263	no
TraesCS1A02G177000	TraesCS1A02G177000	-	1A:319319607-319321634	8_6_20	8_6_128	OK	32.9322	37.7633	0.197485	0.435613	0.4385	0.641971	no
TraesCS1A02G177100	TraesCS1A02G177100	-	1A:319445758-319447575	8_6_20	8_6_128	OK	5.88816	6.18079	0.0699729	0.111066	0.8514	0.923979	no
TraesCS1A02G177300	TraesCS1A02G177300	-	1A:319887493-319889455	8_6_20	8_6_128	OK	3.7359	1.8593	-1.0067	-1.3792	0.018	0.0933978	no
TraesCS1A02G177400	TraesCS1A02G177400	-	1A:320222698-320224716	8_6_20	8_6_128	OK	4.3869	3.70949	-0.241983	-0.487566	0.38205	0.592357	no
TraesCS1A02G177500	TraesCS1A02G177500	-	1A:320333953-320338598	8_6_20	8_6_128	OK	6.02096	13.3397	1.14766	2.07485	0.00065	0.0094284	yes
TraesCS1A02G177600	TraesCS1A02G177600	-	1A:320479859-320494972	8_6_20	8_6_128	OK	4.15763	2.43469	-0.772021	-1.70576	0.00425	0.0354585	yes
TraesCS1A02G177700	TraesCS1A02G177700	-	1A:320891333-320895519	8_6_20	8_6_128	OK	7.29566	9.56208	0.390286	0.830209	0.15465	0.353819	no
TraesCS1A02G177800	TraesCS1A02G177800	-	1A:321110254-321114846	8_6_20	8_6_128	OK	7.50812	6.79405	-0.14418	-0.26433	0.63625	0.792672	no
TraesCS1A02G178100	TraesCS1A02G178100	-	1A:321402668-321412297	8_6_20	8_6_128	OK	2.74647	1.60281	-0.776971	-1.69579	0.0058	0.0439619	yes
TraesCS1A02G178200	TraesCS1A02G178200	-	1A:321875569-321880525	8_6_20	8_6_128	OK	5.8984	5.59355	-0.0765615	-0.147565	0.7972	0.893104	no
TraesCS1A02G178300	TraesCS1A02G178300	-	1A:321882665-321888083	8_6_20	8_6_128	OK	4.45627	4.98716	0.162383	0.341214	0.5445	0.727071	no
TraesCS1A02G178400	TraesCS1A02G178400	-	1A:322572274-322577295	8_6_20	8_6_128	OK	1.0452	1.55233	0.570658	0.883725	0.11805	0.301802	no
TraesCS1A02G178700	TraesCS1A02G178700	-	1A:323204776-323205142	8_6_20	8_6_128	OK	1.63428	1.99328	0.28649	0.194969	0.7969	0.892959	no
TraesCS1A02G179000	TraesCS1A02G179000	-	1A:323642133-323645469	8_6_20	8_6_128	OK	38.8487	41.7178	0.102799	0.234304	0.687	0.825961	no
TraesCS1A02G179400	TraesCS1A02G179400	-	1A:324490253-324490897	8_6_20	8_6_128	OK	22.8886	30.7922	0.427936	0.767836	0.17965	0.385759	no
TraesCS1A02G179500	TraesCS1A02G179500	-	1A:324494214-324498371	8_6_20	8_6_128	OK	3.62876	3.08013	-0.236485	-0.341982	0.55225	0.732784	no
TraesCS1A02G179600	TraesCS1A02G179600	-	1A:324498892-324501933	8_6_20	8_6_128	OK	9.64262	12.0514	0.321699	0.749976	0.1982	0.408634	no
TraesCS1A02G179700	TraesCS1A02G179700	-	1A:324609924-324619770	8_6_20	8_6_128	OK	3.88221	3.45735	-0.167209	-0.356546	0.5409	0.724528	no
TraesCS1A02G180000	TraesCS1A02G180000	-	1A:325032421-325033066	8_6_20	8_6_128	OK	5.31949	4.463	-0.253272	-0.244584	0.6786	0.8209	no
TraesCS1A02G180100	TraesCS1A02G180100	-	1A:325036710-325049320	8_6_20	8_6_128	OK	11.3231	12.603	0.154503	0.219984	0.6951	0.831302	no
TraesCS1A02G180200	TraesCS1A02G180200	-	1A:325036710-325049320	8_6_20	8_6_128	OK	1.71066	1.4555	-0.233039	-0.357157	0.54215	0.725399	no
TraesCS1A02G180300	TraesCS1A02G180300	-	1A:325049786-325054523	8_6_20	8_6_128	OK	3.49423	4.75365	0.444059	0.885631	0.13675	0.328502	no
TraesCS1A02G180400	TraesCS1A02G180400	-	1A:325782119-325788800	8_6_20	8_6_128	OK	0.814609	0.486609	-0.743346	-0.963242	0.10875	0.286761	no
TraesCS1A02G180500	TraesCS1A02G180500	-	1A:326199376-326214529	8_6_20	8_6_128	OK	2.76028	2.06007	-0.422125	-0.863339	0.13425	0.325039	no
TraesCS1A02G180800	TraesCS1A02G180800	-	1A:327005243-327018031	8_6_20	8_6_128	OK	11.4973	11.0279	-0.0601422	-0.113253	0.8418	0.918879	no
TraesCS1A02G181000	TraesCS1A02G181000	-	1A:327005243-327018031	8_6_20	8_6_128	OK	10.7301	6.35606	-0.755461	-0.570519	0.3202	0.53524	no
TraesCS1A02G181100	TraesCS1A02G181100	-	1A:327271127-327271956	8_6_20	8_6_128	OK	107.916	61.8857	-0.802233	-1.79081	0.00165	0.018278	yes
TraesCS1A02G181400	TraesCS1A02G181400	-	1A:327525811-327531391	8_6_20	8_6_128	OK	3.37676	2.58449	-0.385759	-0.570927	0.33835	0.552558	no
TraesCS1A02G181500	TraesCS1A02G181500	-	1A:327525811-327531391	8_6_20	8_6_128	OK	19.9279	15.554	-0.357508	-0.647203	0.27485	0.490011	no
TraesCS1A02G181600	TraesCS1A02G181600	-	1A:327531616-327537648	8_6_20	8_6_128	OK	1.8722	0.0705526	-4.72989	-2.76098	0.0061	0.0455252	yes
TraesCS1A02G181700	TraesCS1A02G181700	-	1A:327712387-327713606	8_6_20	8_6_128	OK	3.90703	0	#NAME?	#NAME?	5e-05	0.00127164	yes
TraesCS1A02G181900	TraesCS1A02G181900	-	1A:328244900-328253761	8_6_20	8_6_128	OK	4.27269	3.99528	-0.0968488	-0.216921	0.70475	0.837449	no
TraesCS1A02G182000	TraesCS1A02G182000	-	1A:328254104-328257572	8_6_20	8_6_128	OK	3.71026	3.34264	-0.150531	-0.276615	0.63015	0.788305	no
TraesCS1A02G182100	TraesCS1A02G182100	-	1A:328713962-328716840	8_6_20	8_6_128	OK	2.34424	1.00347	-1.22412	-1.63936	0.00725	0.0510248	no
TraesCS1A02G182200	TraesCS1A02G182200	-	1A:328840892-328842295	8_6_20	8_6_128	OK	0.663784	0.371149	-0.838714	-0.677053	0.2858	0.501306	no
TraesCS1A02G182300	TraesCS1A02G182300	-	1A:329246840-329249014	8_6_20	8_6_128	OK	3.77245	2.14191	-0.8166	-1.12105	0.0483	0.174527	no
TraesCS1A02G182400	TraesCS1A02G182400	-	1A:330082864-330086356	8_6_20	8_6_128	OK	27.15	31.5267	0.215622	0.505302	0.39475	0.604021	no
TraesCS1A02G182500	TraesCS1A02G182500	-	1A:330087478-330088533	8_6_20	8_6_128	OK	2.90809	4.7268	0.700789	0.860929	0.1323	0.322198	no
TraesCS1A02G182600	TraesCS1A02G182600	-	1A:330686906-330688311	8_6_20	8_6_128	OK	0.884315	0.823596	-0.102625	-0.0650347	0.91775	0.95805	no
TraesCS1A02G182700	TraesCS1A02G182700	-	1A:330765991-330771472	8_6_20	8_6_128	OK	3.12469	3.33975	0.096024	0.175434	0.7548	0.868232	no
TraesCS1A02G182800	TraesCS1A02G182800	-	1A:331233349-331237174	8_6_20	8_6_128	OK	1.09304	0.823557	-0.4084	-0.503531	0.38075	0.591242	no
TraesCS1A02G182900	TraesCS1A02G182900	-	1A:331269458-331273223	8_6_20	8_6_128	OK	19.1998	2.02683	-3.2438	-6.14185	5e-05	0.00127164	yes
TraesCS1A02G183000	TraesCS1A02G183000	-	1A:331318065-331323293	8_6_20	8_6_128	OK	3.41915	3.49342	0.0310019	0.061691	0.91145	0.955071	no
TraesCS1A02G183200	TraesCS1A02G183200	-	1A:332044494-332047279	8_6_20	8_6_128	OK	0.0660656	0.305045	2.20705	0.798558	0.1533	0.351864	no
TraesCS1A02G183400	TraesCS1A02G183400	-	1A:333134460-333139522	8_6_20	8_6_128	OK	14.9373	4.53802	-1.71879	-2.904	5e-05	0.00127164	yes
TraesCS1A02G183800	TraesCS1A02G183800	-	1A:333613053-333627407	8_6_20	8_6_128	OK	2.99988	1.95329	-0.618997	-1.40479	0.01815	0.0939616	no
TraesCS1A02G183900	TraesCS1A02G183900	-	1A:333868547-333886602	8_6_20	8_6_128	OK	1.86747	1.03025	-0.85809	-1.58748	0.0073	0.0512814	no
TraesCS1A02G184000	TraesCS1A02G184000	-	1A:333913244-333914392	8_6_20	8_6_128	OK	1.91201	0.887217	-1.10773	-0.9839	0.0901	0.255284	no
TraesCS1A02G184100	TraesCS1A02G184100	-	1A:333917301-333922150	8_6_20	8_6_128	OK	5.15037	4.8588	-0.084076	-0.182108	0.75275	0.866752	no
TraesCS1A02G184300	TraesCS1A02G184300	-	1A:334200700-334205333	8_6_20	8_6_128	OK	20.6588	23.1366	0.163422	0.343747	0.54335	0.726269	no
TraesCS1A02G184500	TraesCS1A02G184500	-	1A:334446533-334452739	8_6_20	8_6_128	OK	6.52811	5.46143	-0.257389	-0.558179	0.3302	0.544728	no
TraesCS1A02G184600	TraesCS1A02G184600	-	1A:335012316-335034601	8_6_20	8_6_128	OK	5.25872	5.24075	-0.00493901	-0.0110835	0.98495	0.991529	no
TraesCS1A02G184800	TraesCS1A02G184800	-	1A:335542105-335543221	8_6_20	8_6_128	OK	0.883106	1.16854	0.40405	0.489359	0.389	0.598641	no
TraesCS1A02G184900	TraesCS1A02G184900	-	1A:335545265-335546654	8_6_20	8_6_128	OK	3.8212	3.70324	-0.045239	-0.0524718	0.9247	0.961542	no
TraesCS1A02G185100	TraesCS1A02G185100	-	1A:335825933-335829117	8_6_20	8_6_128	OK	2.58308	2.04424	-0.337531	-0.415485	0.4569	0.657524	no
TraesCS1A02G185300	TraesCS1A02G185300	-	1A:335830803-335836281	8_6_20	8_6_128	OK	2.95644	3.66184	0.308711	0.629089	0.275	0.490078	no
TraesCS1A02G185400	TraesCS1A02G185400	-	1A:336213580-336214675	8_6_20	8_6_128	OK	1.75765	1.09123	-0.687691	-0.69496	0.38615	0.596156	no
TraesCS1A02G185500	TraesCS1A02G185500	-	1A:336237671-336240333	8_6_20	8_6_128	OK	0.536348	0.560149	0.0626393	0.0805913	0.8882	0.943692	no
TraesCS1A02G185800	TraesCS1A02G185800	-	1A:336607632-336611079	8_6_20	8_6_128	OK	1.95844	2.32376	0.246756	0.271919	0.6409	0.795709	no
TraesCS1A02G185900	TraesCS1A02G185900	-	1A:337007360-337017141	8_6_20	8_6_128	OK	3.79215	3.17997	-0.254003	-0.57393	0.32895	0.543439	no
TraesCS1A02G186000	TraesCS1A02G186000	-	1A:337150070-337152543	8_6_20	8_6_128	OK	0.163102	0.93516	2.51944	1.64629	0.0189	0.0963951	no
TraesCS1A02G186100	TraesCS1A02G186100	-	1A:337300646-337301870	8_6_20	8_6_128	OK	2.43851	4.09973	0.749525	0.946966	0.07285	0.224586	no
TraesCS1A02G186200	TraesCS1A02G186200	-	1A:337628886-337629897	8_6_20	8_6_128	OK	1.61192	1.97699	0.294524	0.276491	0.64105	0.795843	no
TraesCS1A02G186500	TraesCS1A02G186500	-	1A:337657365-337658581	8_6_20	8_6_128	OK	4.15253	3.05536	-0.442647	-0.690608	0.2483	0.462958	no
TraesCS1A02G186700	TraesCS1A02G186700	-	1A:337703102-337704240	8_6_20	8_6_128	OK	0.251914	0.707421	1.48964	0.940611	0.0968	0.266907	no
TraesCS1A02G186800	TraesCS1A02G186800	-	1A:337775913-337777000	8_6_20	8_6_128	OK	3.27671	2.37605	-0.463687	-0.528001	0.3562	0.569353	no
TraesCS1A02G187000	TraesCS1A02G187000	-	1A:337947842-337949587	8_6_20	8_6_128	OK	0.38242	0.799029	1.06309	0.822372	0.16815	0.371569	no
TraesCS1A02G187100	TraesCS1A02G187100	-	1A:337981556-337987708	8_6_20	8_6_128	OK	0.518499	1.92719	1.89409	1.77991	0.00855	0.0569903	no
TraesCS1A02G187300	TraesCS1A02G187300	-	1A:338214691-338217213	8_6_20	8_6_128	OK	19.3405	46.2746	1.25859	2.69576	5e-05	0.00127164	yes
TraesCS1A02G187400	TraesCS1A02G187400	-	1A:338581947-338590787	8_6_20	8_6_128	OK	0.92107	0.476452	-0.950981	-0.889597	0.1364	0.328072	no
TraesCS1A02G187500	TraesCS1A02G187500	-	1A:338581947-338590787	8_6_20	8_6_128	OK	2.67674	3.03883	0.183041	0.242152	0.6626	0.810588	no
TraesCS1A02G187600	TraesCS1A02G187600	-	1A:338593152-338597314	8_6_20	8_6_128	OK	0.618437	1.10714	0.840141	0.98568	0.09375	0.261543	no
TraesCS1A02G187700	TraesCS1A02G187700	-	1A:338600465-338600819	8_6_20	8_6_128	OK	4.99203	12.5446	1.32937	0.993656	0.0908	0.256487	no
TraesCS1A02G187800	TraesCS1A02G187800	-	1A:338833036-338836486	8_6_20	8_6_128	OK	3.26555	4.48759	0.458614	0.594197	0.29565	0.511182	no
TraesCS1A02G188000	TraesCS1A02G188000	-	1A:339483295-339484492	8_6_20	8_6_128	OK	2.85253	2.53625	-0.169547	-0.148823	0.78325	0.885205	no
TraesCS1A02G188200	TraesCS1A02G188200	-	1A:340010732-340014644	8_6_20	8_6_128	OK	5.23851	4.68329	-0.161633	-0.299202	0.61295	0.776984	no
TraesCS1A02G188400	TraesCS1A02G188400	-	1A:340249594-340250151	8_6_20	8_6_128	OK	7.44045	7.20676	-0.0460383	-0.0730362	0.9101	0.95429	no
TraesCS1A02G188500	TraesCS1A02G188500	-	1A:340409311-340413789	8_6_20	8_6_128	OK	12.1471	10.2969	-0.238408	-0.434623	0.45545	0.656301	no
TraesCS1A02G188600	TraesCS1A02G188600	-	1A:340415025-340428765	8_6_20	8_6_128	OK	5.64126	5.88682	0.0614714	0.114595	0.8419	0.918935	no
TraesCS1A02G188700	TraesCS1A02G188700	-	1A:341015025-341017660	8_6_20	8_6_128	OK	12.5687	9.00797	-0.480557	-1.00658	0.0791	0.235954	no
TraesCS1A02G188800	TraesCS1A02G188800	-	1A:341867720-341871890	8_6_20	8_6_128	OK	3.49211	4.88154	0.483234	0.915541	0.11195	0.291787	no
TraesCS1A02G188900	TraesCS1A02G188900	-	1A:341872093-341873949	8_6_20	8_6_128	OK	5.38028	5.02826	-0.0976207	-0.136306	0.80695	0.898849	no
TraesCS1A02G189000	TraesCS1A02G189000	-	1A:342379979-342384645	8_6_20	8_6_128	OK	2.28752	1.51115	-0.598134	-1.0289	0.0912	0.25708	no
TraesCS1A02G189100	TraesCS1A02G189100	-	1A:342387314-342391668	8_6_20	8_6_128	OK	14.0509	6.76232	-1.05507	-2.25797	0.00015	0.0031356	yes
TraesCS1A02G189200	TraesCS1A02G189200	-	1A:342391688-342393474	8_6_20	8_6_128	OK	4.01992	2.06777	-0.959088	-1.08992	0.06365	0.206699	no
TraesCS1A02G189300	TraesCS1A02G189300	-	1A:342433544-342435218	8_6_20	8_6_128	OK	0.668849	0.10014	-2.73966	-1.88062	0.1297	0.318777	no
TraesCS1A02G189500	TraesCS1A02G189500	-	1A:342875130-342878854	8_6_20	8_6_128	OK	0.643029	0.432737	-0.571393	-0.545603	0.4062	0.614246	no
TraesCS1A02G189600	TraesCS1A02G189600	-	1A:343389703-343395042	8_6_20	8_6_128	OK	3.35782	6.11225	0.864179	1.71429	0.00355	0.0314126	yes
TraesCS1A02G189700	TraesCS1A02G189700	-	1A:343395335-343397180	8_6_20	8_6_128	OK	0.371686	0.842703	1.18094	0.782054	0.2041	0.416072	no
TraesCS1A02G189900	TraesCS1A02G189900	-	1A:343614781-343621756	8_6_20	8_6_128	OK	0.450276	0.300687	-0.582547	-0.588765	0.3186	0.533696	no
TraesCS1A02G190100	TraesCS1A02G190100	-	1A:343673958-343676434	8_6_20	8_6_128	OK	0.682717	0.121351	-2.49211	-1.84607	0.0251	0.115502	no
TraesCS1A02G190200	TraesCS1A02G190200	-	1A:343680836-343685974	8_6_20	8_6_128	OK	4.33234	7.45396	0.78286	1.66615	0.0049	0.0390577	yes
TraesCS1A02G190400	TraesCS1A02G190400	-	1A:344189325-344189787	8_6_20	8_6_128	OK	9.58375	48.2448	2.33171	3.25461	5e-05	0.00127164	yes
TraesCS1A02G190500	TraesCS1A02G190500	-	1A:344290257-344294613	8_6_20	8_6_128	OK	3.21739	3.05345	-0.0754495	-0.146458	0.80235	0.896273	no
TraesCS1A02G190700	TraesCS1A02G190700	-	1A:344480198-344488546	8_6_20	8_6_128	OK	2.38686	1.15596	-1.04602	-2.24316	0.0002	0.00392654	yes
TraesCS1A02G190800	TraesCS1A02G190800	-	1A:345108252-345116586	8_6_20	8_6_128	OK	7.51865	4.44956	-0.75681	-1.68876	0.0035	0.0310912	yes
TraesCS1A02G190900	TraesCS1A02G190900	-	1A:345167844-345172017	8_6_20	8_6_128	OK	7.21696	13.4361	0.896649	1.78628	0.00255	0.0248727	yes
TraesCS1A02G191000	TraesCS1A02G191000	-	1A:345299959-345304595	8_6_20	8_6_128	OK	1.2101	1.45924	0.270085	0.32315	0.57715	0.751092	no
TraesCS1A02G191300	TraesCS1A02G191300	-	1A:345783581-345786960	8_6_20	8_6_128	OK	10.2109	6.49072	-0.653662	-1.36641	0.017	0.0898752	no
TraesCS1A02G191400	TraesCS1A02G191400	-	1A:345787884-345790279	8_6_20	8_6_128	OK	16.1453	10.3418	-0.642633	-1.37232	0.017	0.0898752	no
TraesCS1A02G191700	TraesCS1A02G191700	-	1A:346681496-346682748	8_6_20	8_6_128	OK	9.69375	9.95727	0.0386955	0.0694474	0.9055	0.95219	no
TraesCS1A02G191800	TraesCS1A02G191800	-	1A:347319839-347322090	8_6_20	8_6_128	OK	26.7385	8.86062	-1.59344	-2.95071	5e-05	0.00127164	yes
TraesCS1A02G191900	TraesCS1A02G191900	-	1A:347322209-347325380	8_6_20	8_6_128	OK	8.49928	14.9203	0.811868	1.46716	0.01125	0.0686196	no
TraesCS1A02G192200	TraesCS1A02G192200	-	1A:347619019-347621797	8_6_20	8_6_128	OK	30.7515	32.4353	0.0769081	0.155603	0.78605	0.886694	no
TraesCS1A02G192300	TraesCS1A02G192300	-	1A:347633898-347635924	8_6_20	8_6_128	OK	4.84919	6.72267	0.471289	0.98343	0.08745	0.250689	no
TraesCS1A02G192400	TraesCS1A02G192400	-	1A:347640296-347646899	8_6_20	8_6_128	OK	1.27896	1.25887	-0.0228416	-0.0380095	0.9457	0.972628	no
TraesCS1A02G192500	TraesCS1A02G192500	-	1A:347918470-347920800	8_6_20	8_6_128	OK	2.40583	3.07611	0.354575	0.535305	0.35725	0.570389	no
TraesCS1A02G192600	TraesCS1A02G192600	-	1A:347922419-347923294	8_6_20	8_6_128	OK	23.0853	14.1923	-0.701865	-1.01514	0.0825	0.242293	no
TraesCS1A02G192800	TraesCS1A02G192800	-	1A:348398565-348400900	8_6_20	8_6_128	OK	9.86896	6.23354	-0.662846	-1.11718	0.0495	0.177352	no
TraesCS1A02G193000	TraesCS1A02G193000	-	1A:348717272-348721726	8_6_20	8_6_128	OK	5.48865	2.76453	-0.989417	-1.84451	0.00165	0.018278	yes
TraesCS1A02G193200	TraesCS1A02G193200	-	1A:349358464-349360851	8_6_20	8_6_128	OK	6.02543	3.1526	-0.93452	-1.24165	0.0242	0.11261	no
TraesCS1A02G193300	TraesCS1A02G193300	-	1A:349997362-350018551	8_6_20	8_6_128	OK	1.85642	0.810817	-1.19508	-2.58634	5e-05	0.00127164	yes
TraesCS1A02G193400	TraesCS1A02G193400	-	1A:350395520-350401398	8_6_20	8_6_128	OK	1.53421	5.50381	1.84294	3.02042	5e-05	0.00127164	yes
TraesCS1A02G193500	TraesCS1A02G193500	-	1A:350749389-350752293	8_6_20	8_6_128	OK	24.827	26.496	0.0938646	0.204061	0.71855	0.846395	no
TraesCS1A02G193600	TraesCS1A02G193600	-	1A:350752533-350763077	8_6_20	8_6_128	OK	1.11435	1.06979	-0.0588803	-0.120205	0.83655	0.915805	no
TraesCS1A02G193800	TraesCS1A02G193800	-	1A:351340624-351340980	8_6_20	8_6_128	OK	1.50707	1.47544	-0.0306023	-0.0190405	0.93545	0.967938	no
TraesCS1A02G193900	TraesCS1A02G193900	-	1A:351343638-351347996	8_6_20	8_6_128	OK	5.36257	7.43921	0.472224	0.170654	0.817	0.90481	no
TraesCS1A02G194000	TraesCS1A02G194000	-	1A:351343638-351347996	8_6_20	8_6_128	OK	61.1299	64.2968	0.0728688	0.170012	0.77085	0.877439	no
TraesCS1A02G194100	TraesCS1A02G194100	-	1A:351349022-351350790	8_6_20	8_6_128	OK	5.242	6.71022	0.356243	0.677835	0.23175	0.445324	no
TraesCS1A02G194200	TraesCS1A02G194200	-	1A:351474704-351476085	8_6_20	8_6_128	OK	1.24385	1.22992	-0.0162467	-0.0163743	0.98415	0.991075	no
TraesCS1A02G194400	TraesCS1A02G194400	-	1A:351604601-351608182	8_6_20	8_6_128	OK	9.58475	13.5972	0.504497	0.906788	0.1007	0.273415	no
TraesCS1A02G194500	TraesCS1A02G194500	-	1A:351856639-351859473	8_6_20	8_6_128	OK	2.29555	6.36874	1.47217	0.638886	0.3603	0.572876	no
TraesCS1A02G194600	TraesCS1A02G194600	-	1A:351856639-351859473	8_6_20	8_6_128	OK	2.54851	2.43943	-0.0631095	-0.0720386	0.90125	0.950218	no
TraesCS1A02G194800	TraesCS1A02G194800	-	1A:351878372-351882317	8_6_20	8_6_128	OK	5.09614	4.00133	-0.348925	-0.60686	0.29335	0.508815	no
TraesCS1A02G194900	TraesCS1A02G194900	-	1A:351882935-351886581	8_6_20	8_6_128	OK	19.2013	17.3331	-0.14767	-0.31596	0.57565	0.749913	no
TraesCS1A02G195000	TraesCS1A02G195000	-	1A:352013036-352016495	8_6_20	8_6_128	OK	9.25334	8.39064	-0.141193	-0.321411	0.58385	0.755881	no
TraesCS1A02G195100	TraesCS1A02G195100	-	1A:352136860-352140961	8_6_20	8_6_128	OK	3.59356	2.20871	-0.702205	-1.23025	0.0326	0.136555	no
TraesCS1A02G195200	TraesCS1A02G195200	-	1A:352173115-352180076	8_6_20	8_6_128	OK	5.16291	4.14748	-0.315949	-0.645798	0.26195	0.476827	no
TraesCS1A02G195300	TraesCS1A02G195300	-	1A:352852083-352862015	8_6_20	8_6_128	OK	3.42254	3.69006	0.108575	0.236788	0.68635	0.825756	no
TraesCS1A02G195400	TraesCS1A02G195400	-	1A:353251751-353256652	8_6_20	8_6_128	OK	17.7885	13.7834	-0.368011	-0.85517	0.1497	0.346852	no
TraesCS1A02G195500	TraesCS1A02G195500	-	1A:353256783-353259995	8_6_20	8_6_128	OK	34.2717	48.7716	0.509022	1.16516	0.04335	0.163006	no
TraesCS1A02G195700	TraesCS1A02G195700	-	1A:353625763-353631621	8_6_20	8_6_128	OK	2.90248	1.94546	-0.577175	-1.20139	0.04075	0.156948	no
TraesCS1A02G195900	TraesCS1A02G195900	-	1A:353913628-353917286	8_6_20	8_6_128	OK	1.62639	0.977799	-0.734068	-0.907574	0.09315	0.260484	no
TraesCS1A02G196000	TraesCS1A02G196000	-	1A:354189073-354191293	8_6_20	8_6_128	OK	1.30631	4.07725	1.6421	2.17546	0.001	0.01284	yes
TraesCS1A02G196300	TraesCS1A02G196300	-	1A:354303688-354308075	8_6_20	8_6_128	OK	12.8521	20.8475	0.697863	1.54857	0.008	0.0545596	no
TraesCS1A02G196400	TraesCS1A02G196400	-	1A:354823587-354824724	8_6_20	8_6_128	OK	3.50159	3.79791	0.117196	0.1116	0.8553	0.925683	no
TraesCS1A02G196500	TraesCS1A02G196500	-	1A:354934936-354937526	8_6_20	8_6_128	OK	28.9266	9.68444	-1.57866	-2.98475	5e-05	0.00127164	yes
TraesCS1A02G196600	TraesCS1A02G196600	-	1A:354937758-354940442	8_6_20	8_6_128	OK	8.44927	7.26112	-0.218635	-0.484817	0.4004	0.608764	no
TraesCS1A02G196700	TraesCS1A02G196700	-	1A:354943356-354948394	8_6_20	8_6_128	OK	0.17102	0.392652	1.19909	1.01441	0.0822	0.2418	no
TraesCS1A02G196800	TraesCS1A02G196800	-	1A:354950049-354955890	8_6_20	8_6_128	OK	1.67218	1.06901	-0.645464	-1.03301	0.0758	0.22995	no
TraesCS1A02G197000	TraesCS1A02G197000	-	1A:355320320-355334094	8_6_20	8_6_128	OK	0.461885	0.23197	-0.993595	-0.629734	0.27845	0.493733	no
TraesCS1A02G197200	TraesCS1A02G197200	-	1A:355320320-355334094	8_6_20	8_6_128	OK	3.58381	3.00938	-0.252027	-0.465466	0.43	0.635008	no
TraesCS1A02G197300	TraesCS1A02G197300	-	1A:355335879-355338713	8_6_20	8_6_128	OK	31.3685	38.9245	0.311363	0.700403	0.2238	0.436379	no
TraesCS1A02G197500	TraesCS1A02G197500	-	1A:355345019-355348510	8_6_20	8_6_128	OK	6.66427	12.6256	0.921832	1.6769	0.0053	0.041296	yes
TraesCS1A02G197600	TraesCS1A02G197600	-	1A:355624055-355628073	8_6_20	8_6_128	OK	24.5017	14.5127	-0.755561	-1.69717	0.0026	0.0251831	yes
TraesCS1A02G197700	TraesCS1A02G197700	-	1A:355629144-355631608	8_6_20	8_6_128	OK	7.84018	5.79658	-0.435684	-0.7548	0.1854	0.392747	no
TraesCS1A02G197800	TraesCS1A02G197800	-	1A:355714312-355716842	8_6_20	8_6_128	OK	8.78958	9.10122	0.0502664	0.103318	0.85405	0.925158	no
TraesCS1A02G197900	TraesCS1A02G197900	-	1A:355718259-355719087	8_6_20	8_6_128	OK	55.9934	79.8279	0.511635	1.10114	0.06105	0.201386	no
TraesCS1A02G198000	TraesCS1A02G198000	-	1A:355720784-355722734	8_6_20	8_6_128	OK	4.41467	3.94918	-0.16075	-0.275258	0.6345	0.791412	no
TraesCS1A02G198100	TraesCS1A02G198100	-	1A:355730242-355735445	8_6_20	8_6_128	OK	5.18616	4.47265	-0.213538	-0.435107	0.4494	0.6514	no
TraesCS1A02G198200	TraesCS1A02G198200	-	1A:356389926-356392775	8_6_20	8_6_128	OK	3.48155	3.7557	0.10935	0.207466	0.7264	0.851072	no
TraesCS1A02G198300	TraesCS1A02G198300	-	1A:356427949-356430605	8_6_20	8_6_128	OK	1.36727	0.455341	-1.58628	-1.74455	0.041	0.157526	no
TraesCS1A02G198400	TraesCS1A02G198400	-	1A:356471269-356474267	8_6_20	8_6_128	OK	44.0348	41.5192	-0.0848641	-0.191945	0.7344	0.855733	no
TraesCS1A02G198500	TraesCS1A02G198500	-	1A:356474336-356476835	8_6_20	8_6_128	OK	9.53888	8.6262	-0.145094	-0.290021	0.61165	0.776081	no
TraesCS1A02G198600	TraesCS1A02G198600	-	1A:357062028-357077269	8_6_20	8_6_128	OK	114.888	113.9	-0.0124661	-0.0261373	0.9625	0.980851	no
TraesCS1A02G198700	TraesCS1A02G198700	-	1A:357062028-357077269	8_6_20	8_6_128	OK	0.893463	0.860732	-0.0538451	-0.0316601	0.96305	0.981059	no
TraesCS1A02G198800	TraesCS1A02G198800	-	1A:357121053-357123995	8_6_20	8_6_128	OK	4.24325	2.67007	-0.668289	-0.757115	0.1921	0.401521	no
TraesCS1A02G198900	TraesCS1A02G198900	-	1A:357414941-357418373	8_6_20	8_6_128	OK	8.11372	29.182	1.84664	3.03715	5e-05	0.00127164	yes
TraesCS1A02G199000	TraesCS1A02G199000	-	1A:357763071-357781554	8_6_20	8_6_128	OK	1.42884	1.51468	0.0841749	0.172428	0.7689	0.876554	no
TraesCS1A02G199500	TraesCS1A02G199500	-	1A:358176328-358179493	8_6_20	8_6_128	OK	7.24044	8.74748	0.272791	0.500517	0.36375	0.576073	no
TraesCS1A02G200000	TraesCS1A02G200000	-	1A:359689253-359690781	8_6_20	8_6_128	OK	31.6564	16.6187	-0.929693	-1.82028	0.00115	0.0141888	yes
TraesCS1A02G200200	TraesCS1A02G200200	-	1A:360009366-360011036	8_6_20	8_6_128	OK	2.99221	5.28611	0.820996	1.0301	0.06135	0.201977	no
TraesCS1A02G200800	TraesCS1A02G200800	-	1A:361352159-361359053	8_6_20	8_6_128	OK	6.18066	5.09388	-0.278995	-0.571478	0.31015	0.525631	no
TraesCS1A02G200900	TraesCS1A02G200900	-	1A:361509861-361517115	8_6_20	8_6_128	OK	0.898908	0.894949	-0.00636831	-0.0121987	0.98375	0.990918	no
TraesCS1A02G201100	TraesCS1A02G201100	-	1A:362190903-362192389	8_6_20	8_6_128	OK	0.429808	0.039082	-3.45912	-1.4474	0.2485	0.463101	no
TraesCS1A02G201200	TraesCS1A02G201200	-	1A:362193526-362195887	8_6_20	8_6_128	OK	6.74293	2.96668	-1.18453	-1.40235	0.0202	0.100324	no
TraesCS1A02G201300	TraesCS1A02G201300	-	1A:362209634-362210289	8_6_20	8_6_128	OK	60.7218	153.509	1.33804	2.79886	5e-05	0.00127164	yes
TraesCS1A02G201400	TraesCS1A02G201400	-	1A:362403113-362405555	8_6_20	8_6_128	OK	2.96977	1.02672	-1.53231	-1.61135	0.00895	0.0587875	no
TraesCS1A02G201500	TraesCS1A02G201500	-	1A:362620172-362622906	8_6_20	8_6_128	OK	0.69019	0.899681	0.382421	0.507516	0.37095	0.582829	no
TraesCS1A02G201600	TraesCS1A02G201600	-	1A:362861942-362866378	8_6_20	8_6_128	OK	46.4564	36.4947	-0.348192	-0.746601	0.1932	0.402827	no
TraesCS1A02G201700	TraesCS1A02G201700	-	1A:363006017-363007340	8_6_20	8_6_128	OK	10.9844	4.5127	-1.2834	-2.08978	0.001	0.01284	yes
TraesCS1A02G202000	TraesCS1A02G202000	-	1A:363047772-363052288	8_6_20	8_6_128	OK	2.10692	3.37585	0.680119	1.15204	0.048	0.173907	no
TraesCS1A02G202200	TraesCS1A02G202200	-	1A:363423830-363426660	8_6_20	8_6_128	OK	0.495184	0.688846	0.476217	0.285152	0.5923	0.761645	no
TraesCS1A02G202300	TraesCS1A02G202300	-	1A:363451668-363455323	8_6_20	8_6_128	OK	14.4478	9.92497	-0.54172	-1.1917	0.0379	0.150186	no
TraesCS1A02G203000	TraesCS1A02G203000	-	1A:364226063-364230622	8_6_20	8_6_128	OK	12.1917	12.6727	0.0558159	0.126246	0.8255	0.909473	no
TraesCS1A02G203200	TraesCS1A02G203200	-	1A:364655696-364656832	8_6_20	8_6_128	OK	5.34924	4.03994	-0.405	-0.411565	0.483	0.678752	no
TraesCS1A02G203300	TraesCS1A02G203300	-	1A:364935625-364936558	8_6_20	8_6_128	OK	0.987356	2.2256	1.17255	0.712643	0.2317	0.445324	no
TraesCS1A02G203400	TraesCS1A02G203400	-	1A:365064926-365071233	8_6_20	8_6_128	OK	5.74727	3.68474	-0.641314	-1.29424	0.02525	0.115939	no
TraesCS1A02G203600	TraesCS1A02G203600	-	1A:365492203-365493755	8_6_20	8_6_128	OK	0.14933	1.43502	3.2645	1.74356	0.0195	0.0981078	no
TraesCS1A02G203700	TraesCS1A02G203700	-	1A:365507409-365508980	8_6_20	8_6_128	OK	0.61171	14.2756	4.54456	4.24611	5e-05	0.00127164	yes
TraesCS1A02G203800	TraesCS1A02G203800	-	1A:365536061-365536994	8_6_20	8_6_128	OK	4.35388	3.33017	-0.386707	-0.418892	0.4696	0.667967	no
TraesCS1A02G203900	TraesCS1A02G203900	-	1A:365617808-365619048	8_6_20	8_6_128	OK	17.668	30.8599	0.804593	1.51729	0.0081	0.0550631	no
TraesCS1A02G204200	TraesCS1A02G204200	-	1A:366265076-366268189	8_6_20	8_6_128	OK	5.73226	4.41354	-0.377169	-0.788046	0.1805	0.386955	no
TraesCS1A02G204300	TraesCS1A02G204300	-	1A:366268843-366273867	8_6_20	8_6_128	OK	3.97899	2.36785	-0.748823	-1.19763	0.02895	0.12681	no
TraesCS1A02G204700	TraesCS1A02G204700	-	1A:366543062-366544672	8_6_20	8_6_128	OK	15.4073	41.9394	1.44469	2.81625	5e-05	0.00127164	yes
TraesCS1A02G205000	TraesCS1A02G205000	-	1A:367010701-367011813	8_6_20	8_6_128	OK	0.669157	0.50658	-0.401555	-0.41276	0.49125	0.685564	no
TraesCS1A02G205100	TraesCS1A02G205100	-	1A:367381193-367383318	8_6_20	8_6_128	OK	2.19343	1.13743	-0.947419	-0.723204	0.25025	0.46502	no
TraesCS1A02G205300	TraesCS1A02G205300	-	1A:367870092-367874461	8_6_20	8_6_128	OK	6.86568	5.60549	-0.292564	-0.621676	0.27885	0.494211	no
TraesCS1A02G205400	TraesCS1A02G205400	-	1A:367874523-367877340	8_6_20	8_6_128	OK	3.59749	3.07544	-0.226197	-0.38544	0.5021	0.693669	no
TraesCS1A02G205600	TraesCS1A02G205600	-	1A:368196475-368198581	8_6_20	8_6_128	OK	6.03158	5.52786	-0.125816	-0.224075	0.68565	0.825299	no
TraesCS1A02G205700	TraesCS1A02G205700	-	1A:368358195-368360794	8_6_20	8_6_128	OK	8.10682	13.948	0.782852	1.48545	0.0087	0.0576318	no
TraesCS1A02G206000	TraesCS1A02G206000	-	1A:368366470-368375959	8_6_20	8_6_128	OK	1.29099	2.25461	0.804408	1.19368	0.04405	0.16482	no
TraesCS1A02G206100	TraesCS1A02G206100	-	1A:368711527-368714085	8_6_20	8_6_128	OK	1.03304	0.636217	-0.699301	-0.594689	0.2975	0.513194	no
TraesCS1A02G206200	TraesCS1A02G206200	-	1A:368745827-368747034	8_6_20	8_6_128	OK	1.69399	1.94625	0.200272	0.231075	0.6884	0.826822	no
TraesCS1A02G206300	TraesCS1A02G206300	-	1A:368797509-368799818	8_6_20	8_6_128	OK	2.43776	2.26293	-0.107365	-0.146262	0.79185	0.88995	no
TraesCS1A02G206400	TraesCS1A02G206400	-	1A:368799976-368802673	8_6_20	8_6_128	OK	3.84912	4.09588	0.0896459	0.146156	0.7987	0.893953	no
TraesCS1A02G206500	TraesCS1A02G206500	-	1A:368802964-368803839	8_6_20	8_6_128	OK	1.22938	4.54976	1.88786	1.46582	0.03525	0.143395	no
TraesCS1A02G206600	TraesCS1A02G206600	-	1A:368807836-368816199	8_6_20	8_6_128	OK	3.36303	2.61852	-0.361007	-0.790714	0.1705	0.374345	no
TraesCS1A02G206700	TraesCS1A02G206700	-	1A:368819738-368830138	8_6_20	8_6_128	OK	5.16015	3.61438	-0.513667	-1.18907	0.04355	0.16352	no
TraesCS1A02G206800	TraesCS1A02G206800	-	1A:368831472-368832558	8_6_20	8_6_128	OK	0.807755	1.1374	0.493753	0.432671	0.47295	0.670566	no
TraesCS1A02G206900	TraesCS1A02G206900	-	1A:369048986-369054383	8_6_20	8_6_128	OK	11.6969	7.84829	-0.575678	-1.31418	0.0256	0.116857	no
TraesCS1A02G207000	TraesCS1A02G207000	-	1A:369083036-369085306	8_6_20	8_6_128	OK	3.39849	2.59091	-0.391436	-0.471388	0.40645	0.614444	no
TraesCS1A02G207500	TraesCS1A02G207500	-	1A:369494316-369496446	8_6_20	8_6_128	OK	4.42519	2.74842	-0.687136	-1.17786	0.0458	0.168887	no
TraesCS1A02G207600	TraesCS1A02G207600	-	1A:369496595-369497847	8_6_20	8_6_128	OK	0.465692	1.33997	1.52475	1.00946	0.09165	0.257914	no
TraesCS1A02G207700	TraesCS1A02G207700	-	1A:369502936-369513884	8_6_20	8_6_128	OK	1.65348	1.6286	-0.0218732	-0.0426752	0.94385	0.971816	no
TraesCS1A02G208000	TraesCS1A02G208000	-	1A:369694639-369698406	8_6_20	8_6_128	OK	0.945708	0.773109	-0.290723	-0.472106	0.4177	0.624341	no
TraesCS1A02G208400	TraesCS1A02G208400	-	1A:370021550-370025217	8_6_20	8_6_128	OK	7.35877	5.99755	-0.295092	-0.639317	0.2717	0.486931	no
TraesCS1A02G208500	TraesCS1A02G208500	-	1A:370092548-370097701	8_6_20	8_6_128	OK	7.16214	8.46698	0.241455	0.545036	0.3418	0.555636	no
TraesCS1A02G208600	TraesCS1A02G208600	-	1A:370102575-370108219	8_6_20	8_6_128	OK	5.25083	3.7565	-0.483156	-1.11894	0.0635	0.206377	no
TraesCS1A02G208700	TraesCS1A02G208700	-	1A:370108508-370111042	8_6_20	8_6_128	OK	0.238731	0.666354	1.4809	1.04255	0.08215	0.241702	no
TraesCS1A02G208900	TraesCS1A02G208900	-	1A:371079271-371082258	8_6_20	8_6_128	OK	2.92359	1.51477	-0.948643	-1.34514	0.01955	0.0982637	no
TraesCS1A02G209100	TraesCS1A02G209100	-	1A:371219823-371221463	8_6_20	8_6_128	OK	2.96937	1.37242	-1.11343	-0.792037	0.1516	0.349657	no
TraesCS1A02G209400	TraesCS1A02G209400	-	1A:372067593-372070231	8_6_20	8_6_128	OK	5.41293	4.5122	-0.26258	-0.410092	0.47455	0.671896	no
TraesCS1A02G209600	TraesCS1A02G209600	-	1A:372236292-372240822	8_6_20	8_6_128	OK	29.6959	46.1069	0.63472	1.28872	0.0236	0.110853	no
TraesCS1A02G209700	TraesCS1A02G209700	-	1A:372241196-372241757	8_6_20	8_6_128	OK	1.51514	5.92845	1.9682	1.49283	0.0283	0.124945	no
TraesCS1A02G210000	TraesCS1A02G210000	-	1A:372467567-372467930	8_6_20	8_6_128	OK	1.35697	1.7094	0.333106	0.219452	0.76585	0.874499	no
TraesCS1A02G210200	TraesCS1A02G210200	-	1A:372549787-372554767	8_6_20	8_6_128	OK	10.7412	6.54265	-0.715204	-1.55674	0.00645	0.0472498	yes
TraesCS1A02G210300	TraesCS1A02G210300	-	1A:372624793-372637165	8_6_20	8_6_128	OK	2.98525	4.89118	0.71233	1.41512	0.01335	0.0768809	no
TraesCS1A02G210400	TraesCS1A02G210400	-	1A:372639120-372643307	8_6_20	8_6_128	OK	0.461974	0.298444	-0.630354	-0.676321	0.2636	0.478619	no
TraesCS1A02G210500	TraesCS1A02G210500	-	1A:372909546-372911213	8_6_20	8_6_128	OK	3.85069	7.4057	0.943519	1.25836	0.0307	0.131604	no
TraesCS1A02G210600	TraesCS1A02G210600	-	1A:372942514-372944762	8_6_20	8_6_128	OK	1.68483	0.823205	-1.03328	-1.18666	0.0476	0.173021	no
TraesCS1A02G210700	TraesCS1A02G210700	-	1A:373263228-373264110	8_6_20	8_6_128	OK	0.726022	1.04897	0.530889	0.367545	0.6454	0.79873	no
TraesCS1A02G210800	TraesCS1A02G210800	-	1A:373313407-373320576	8_6_20	8_6_128	OK	2.00102	1.0437	-0.939028	-1.68965	0.0033	0.0298941	yes
TraesCS1A02G211000	TraesCS1A02G211000	-	1A:373770845-373774884	8_6_20	8_6_128	OK	10.5825	3.73729	-1.50161	-2.25629	5e-05	0.00127164	yes
TraesCS1A02G211100	TraesCS1A02G211100	-	1A:374054708-374056961	8_6_20	8_6_128	OK	2.40965	1.93313	-0.317886	-0.446736	0.43715	0.640969	no
TraesCS1A02G211300	TraesCS1A02G211300	-	1A:374167246-374169463	8_6_20	8_6_128	OK	26.1818	6.86754	-1.9307	-3.67335	5e-05	0.00127164	yes
TraesCS1A02G211500	TraesCS1A02G211500	-	1A:374214038-374217445	8_6_20	8_6_128	OK	0.547731	0.16694	-1.71413	-1.27829	0.04665	0.171001	no
TraesCS1A02G211600	TraesCS1A02G211600	-	1A:374217712-374219255	8_6_20	8_6_128	OK	6.8728	8.654	0.332471	0.580069	0.30715	0.522699	no
TraesCS1A02G211800	TraesCS1A02G211800	-	1A:374277932-374278937	8_6_20	8_6_128	OK	2.71153	1.83902	-0.560168	-0.478586	0.4018	0.610093	no
TraesCS1A02G211900	TraesCS1A02G211900	-	1A:374566585-374570315	8_6_20	8_6_128	OK	1.03608	0.827489	-0.32432	-0.52932	0.3701	0.582089	no
TraesCS1A02G212000	TraesCS1A02G212000	-	1A:374689235-374690910	8_6_20	8_6_128	OK	27.0487	25.5511	-0.0821701	-0.175	0.7618	0.872034	no
TraesCS1A02G212300	TraesCS1A02G212300	-	1A:375014695-375016345	8_6_20	8_6_128	OK	1.47361	0.647475	-1.18646	-1.18989	0.0615	0.202202	no
TraesCS1A02G212400	TraesCS1A02G212400	-	1A:375112040-375113726	8_6_20	8_6_128	OK	39.6026	36.0205	-0.136779	-0.299674	0.602	0.769023	no
TraesCS1A02G212600	TraesCS1A02G212600	-	1A:375467612-375469315	8_6_20	8_6_128	OK	89.4706	94.6183	0.0807053	0.180652	0.75025	0.865206	no
TraesCS1A02G212700	TraesCS1A02G212700	-	1A:375471251-375477408	8_6_20	8_6_128	OK	8.4033	4.82405	-0.80071	-1.29368	0.0261	0.118265	no
TraesCS1A02G212800	TraesCS1A02G212800	-	1A:376135406-376155653	8_6_20	8_6_128	OK	4.26051	3.18263	-0.420808	-0.993882	0.09225	0.25891	no
TraesCS1A02G212900	TraesCS1A02G212900	-	1A:376476401-376480121	8_6_20	8_6_128	OK	6.64325	7.5221	0.179246	0.34059	0.5439	0.726662	no
TraesCS1A02G213000	TraesCS1A02G213000	-	1A:376501861-376506945	8_6_20	8_6_128	OK	5.9768	5.48656	-0.123472	-0.273655	0.64185	0.796366	no
TraesCS1A02G213100	TraesCS1A02G213100	-	1A:376509120-376512953	8_6_20	8_6_128	OK	11.7892	15.9327	0.434519	0.865656	0.13055	0.319884	no
TraesCS1A02G213300	TraesCS1A02G213300	-	1A:376513007-376515549	8_6_20	8_6_128	OK	1.34923	1.28043	-0.0755094	-0.0939241	0.86775	0.932638	no
TraesCS1A02G213400	TraesCS1A02G213400	-	1A:376670248-376674535	8_6_20	8_6_128	OK	3.98931	1.97496	-1.01432	-2.01232	0.00075	0.0104494	yes
TraesCS1A02G213600	TraesCS1A02G213600	-	1A:376784996-376786845	8_6_20	8_6_128	OK	49.7393	43.1579	-0.204762	-0.459408	0.4245	0.630327	no
TraesCS1A02G213900	TraesCS1A02G213900	-	1A:377023379-377028566	8_6_20	8_6_128	OK	1.14941	0.461105	-1.31772	-1.7182	0.0037	0.0323122	yes
TraesCS1A02G214100	TraesCS1A02G214100	-	1A:377212730-377216328	8_6_20	8_6_128	OK	0.354749	0.349682	-0.0207519	-0.0199796	0.97225	0.98566	no
TraesCS1A02G214200	TraesCS1A02G214200	-	1A:377223059-377228588	8_6_20	8_6_128	OK	0.529145	0.739481	0.482851	0.647517	0.25545	0.470162	no
TraesCS1A02G214300	TraesCS1A02G214300	-	1A:377426420-377429880	8_6_20	8_6_128	OK	1.91905	1.30012	-0.561749	-0.877626	0.1282	0.316941	no
TraesCS1A02G214600	TraesCS1A02G214600	-	1A:377499762-377502642	8_6_20	8_6_128	OK	94.4539	86.0702	-0.134098	-0.301131	0.59345	0.762438	no
TraesCS1A02G214700	TraesCS1A02G214700	-	1A:377613068-377615762	8_6_20	8_6_128	OK	1.0285	1.35492	0.397663	0.481303	0.37885	0.589568	no
TraesCS1A02G215100	TraesCS1A02G215100	-	1A:380261963-380264364	8_6_20	8_6_128	OK	0.733048	0.798265	0.12296	0.12	0.83375	0.914201	no
TraesCS1A02G215300	TraesCS1A02G215300	-	1A:380889643-380890816	8_6_20	8_6_128	OK	1.88746	5.3461	1.50204	1.28264	0.04145	0.158558	no
TraesCS1A02G215400	TraesCS1A02G215400	-	1A:380939667-380973697	8_6_20	8_6_128	OK	3.03232	1.73788	-0.803096	-1.92592	0.0013	0.0154847	yes
TraesCS1A02G215500	TraesCS1A02G215500	-	1A:381096099-381098610	8_6_20	8_6_128	OK	33.5047	14.3056	-1.22779	-2.51334	5e-05	0.00127164	yes
TraesCS1A02G215600	TraesCS1A02G215600	-	1A:381274138-381277555	8_6_20	8_6_128	OK	5.06716	4.3998	-0.203738	-0.383354	0.51015	0.699939	no
TraesCS1A02G215700	TraesCS1A02G215700	-	1A:381304832-381312507	8_6_20	8_6_128	OK	7.75526	10.2725	0.405543	0.865395	0.13525	0.326458	no
TraesCS1A02G215800	TraesCS1A02G215800	-	1A:381313931-381318932	8_6_20	8_6_128	OK	3.92039	2.47188	-0.665387	-1.23758	0.02945	0.128131	no
TraesCS1A02G215900	TraesCS1A02G215900	-	1A:381819325-381822599	8_6_20	8_6_128	OK	1.35817	0.667166	-1.02555	-1.07633	0.07165	0.222456	no
TraesCS1A02G216300	TraesCS1A02G216300	-	1A:382252187-382253147	8_6_20	8_6_128	OK	9.00753	10.2227	0.182573	0.223163	0.6833	0.824014	no
TraesCS1A02G216700	TraesCS1A02G216700	-	1A:384307868-384313432	8_6_20	8_6_128	OK	2.563	3.6748	0.519832	0.517844	0.3759	0.587051	no
TraesCS1A02G216800	TraesCS1A02G216800	-	1A:384324129-384326787	8_6_20	8_6_128	OK	3.44144	4.58211	0.412998	0.687643	0.2237	0.436289	no
TraesCS1A02G216900	TraesCS1A02G216900	-	1A:384331725-384336431	8_6_20	8_6_128	OK	4.22768	5.17487	0.291656	0.621176	0.2866	0.501857	no
TraesCS1A02G217000	TraesCS1A02G217000	-	1A:384774594-384776285	8_6_20	8_6_128	OK	7.33139	15.8103	1.1087	1.72916	0.0032	0.0292494	yes
TraesCS1A02G217200	TraesCS1A02G217200	-	1A:385274609-385277432	8_6_20	8_6_128	OK	145.204	201.646	0.473741	1.03943	0.0775	0.233041	no
TraesCS1A02G217300	TraesCS1A02G217300	-	1A:385350139-385353160	8_6_20	8_6_128	OK	62.0741	49.8457	-0.316523	-0.69483	0.2344	0.448369	no
TraesCS1A02G217400	TraesCS1A02G217400	-	1A:385354479-385359921	8_6_20	8_6_128	OK	0.980914	1.45278	0.566622	0.974983	0.1028	0.277314	no
TraesCS1A02G217500	TraesCS1A02G217500	-	1A:385650059-385653052	8_6_20	8_6_128	OK	0.98579	1.17221	0.249877	0.325134	0.5797	0.753031	no
TraesCS1A02G217600	TraesCS1A02G217600	-	1A:385656975-385660312	8_6_20	8_6_128	OK	2.06189	3.71727	0.850272	1.20419	0.04155	0.158791	no
TraesCS1A02G217800	TraesCS1A02G217800	-	1A:385664686-385669262	8_6_20	8_6_128	OK	0.925592	1.06949	0.208473	0.300362	0.6021	0.769082	no
TraesCS1A02G217900	TraesCS1A02G217900	-	1A:385887491-385900007	8_6_20	8_6_128	OK	7.94475	6.82473	-0.219231	-0.494096	0.39535	0.604532	no
TraesCS1A02G218000	TraesCS1A02G218000	-	1A:386425624-386435664	8_6_20	8_6_128	OK	5.54421	3.73251	-0.570836	-1.12074	0.04915	0.176509	no
TraesCS1A02G218100	TraesCS1A02G218100	-	1A:386479231-386480418	8_6_20	8_6_128	OK	0.370115	0.767587	1.05236	0.682508	0.2733	0.48855	no
TraesCS1A02G218200	TraesCS1A02G218200	-	1A:386719857-386724132	8_6_20	8_6_128	OK	4.26716	4.88454	0.194946	0.378811	0.50635	0.697099	no
TraesCS1A02G218300	TraesCS1A02G218300	-	1A:386869892-386871162	8_6_20	8_6_128	OK	1.12217	1.89951	0.759335	0.624155	0.2612	0.475874	no
TraesCS1A02G218500	TraesCS1A02G218500	-	1A:387028440-387031046	8_6_20	8_6_128	OK	1.88343	4.61267	1.29224	1.78065	0.0023	0.0231906	yes
TraesCS1A02G218700	TraesCS1A02G218700	-	1A:387359859-387363581	8_6_20	8_6_128	OK	5.29616	7.65841	0.532098	1.04365	0.06735	0.214245	no
TraesCS1A02G218800	TraesCS1A02G218800	-	1A:387515312-387517299	8_6_20	8_6_128	OK	31.7883	33.0107	0.0544399	0.117769	0.83945	0.917512	no
TraesCS1A02G218900	TraesCS1A02G218900	-	1A:387520023-387524441	8_6_20	8_6_128	OK	24.9402	18.9804	-0.393963	-0.869148	0.12885	0.317415	no
TraesCS1A02G219000	TraesCS1A02G219000	-	1A:387811366-387813490	8_6_20	8_6_128	OK	0.663961	0.801635	0.271847	0.306694	0.60135	0.768573	no
TraesCS1A02G219200	TraesCS1A02G219200	-	1A:387840337-387841862	8_6_20	8_6_128	OK	34.8978	23.3549	-0.579408	-1.19607	0.03815	0.15084	no
TraesCS1A02G219400	TraesCS1A02G219400	-	1A:388156745-388159972	8_6_20	8_6_128	OK	5.91406	4.75044	-0.316089	-0.612706	0.2848	0.500216	no
TraesCS1A02G219800	TraesCS1A02G219800	-	1A:388833591-388837249	8_6_20	8_6_128	OK	2.81639	3.72753	0.404374	0.796695	0.17345	0.378322	no
TraesCS1A02G220000	TraesCS1A02G220000	-	1A:388849046-388850291	8_6_20	8_6_128	OK	2.12908	1.88866	-0.172871	-0.204817	0.7141	0.843707	no
TraesCS1A02G220200	TraesCS1A02G220200	-	1A:389061316-389064998	8_6_20	8_6_128	OK	12.8473	10.5219	-0.288061	-0.634764	0.2696	0.484835	no
TraesCS1A02G220300	TraesCS1A02G220300	-	1A:389129280-389131767	8_6_20	8_6_128	OK	3.55872	1.84496	-0.947767	-1.0358	0.0694	0.218261	no
TraesCS1A02G220800	TraesCS1A02G220800	-	1A:389823427-389828026	8_6_20	8_6_128	OK	1.77061	2.02711	0.195181	0.212087	0.71645	0.84506	no
TraesCS1A02G220900	TraesCS1A02G220900	-	1A:389829661-389833845	8_6_20	8_6_128	OK	3.91705	5.53369	0.498473	0.935863	0.1105	0.289455	no
TraesCS1A02G221000	TraesCS1A02G221000	-	1A:389869225-389875163	8_6_20	8_6_128	OK	7.27793	3.06713	-1.24664	-2.00291	0.0011	0.0137632	yes
TraesCS1A02G221100	TraesCS1A02G221100	-	1A:390085666-390097150	8_6_20	8_6_128	OK	6.15796	4.87825	-0.33609	-0.787605	0.176	0.381642	no
TraesCS1A02G221200	TraesCS1A02G221200	-	1A:390097716-390102128	8_6_20	8_6_128	OK	5.85634	6.01135	0.0376888	0.0640452	0.91045	0.954481	no
TraesCS1A02G221400	TraesCS1A02G221400	-	1A:390638794-390640183	8_6_20	8_6_128	OK	0.528067	0.434104	-0.28268	-0.206183	0.79615	0.892488	no
TraesCS1A02G221500	TraesCS1A02G221500	-	1A:390640333-390642901	8_6_20	8_6_128	OK	4.00669	6.15637	0.619669	0.689231	0.23995	0.45432	no
TraesCS1A02G221600	TraesCS1A02G221600	-	1A:390708276-390710135	8_6_20	8_6_128	OK	26.3152	50.4758	0.939695	1.89474	0.00145	0.0167755	yes
TraesCS1A02G221700	TraesCS1A02G221700	-	1A:391235428-391237088	8_6_20	8_6_128	OK	0.722647	0.630446	-0.196917	-0.158647	0.80345	0.896867	no
TraesCS1A02G221800	TraesCS1A02G221800	-	1A:391249412-391255585	8_6_20	8_6_128	OK	3.10589	3.14765	0.0192699	0.0345998	0.94895	0.97433	no
TraesCS1A02G221900	TraesCS1A02G221900	-	1A:391256778-391260253	8_6_20	8_6_128	OK	6.6487	6.08015	-0.128967	-0.251738	0.66005	0.808495	no
TraesCS1A02G222000	TraesCS1A02G222000	-	1A:391669901-391674913	8_6_20	8_6_128	OK	11.7872	15.2286	0.369562	0.737561	0.19015	0.398795	no
TraesCS1A02G222200	TraesCS1A02G222200	-	1A:391846314-391851191	8_6_20	8_6_128	OK	1.83822	1.11487	-0.721429	-1.26814	0.0258	0.117364	no
TraesCS1A02G222500	TraesCS1A02G222500	-	1A:392084287-392085142	8_6_20	8_6_128	OK	3.39446	5.39229	0.667718	0.618907	0.286	0.50144	no
TraesCS1A02G222700	TraesCS1A02G222700	-	1A:392523766-392531051	8_6_20	8_6_128	OK	8.51809	3.91879	-1.12012	-0.821514	0.13895	0.331669	no
TraesCS1A02G222800	TraesCS1A02G222800	-	1A:392523766-392531051	8_6_20	8_6_128	OK	6.72501	7.2089	0.100241	0.191524	0.743	0.860495	no
TraesCS1A02G222900	TraesCS1A02G222900	-	1A:392744231-392747376	8_6_20	8_6_128	OK	5.46325	2.31878	-1.23639	-2.30251	0.00015	0.0031356	yes
TraesCS1A02G223000	TraesCS1A02G223000	-	1A:392777542-392781440	8_6_20	8_6_128	OK	4.62454	4.7458	0.0373395	0.0533314	0.92195	0.960159	no
TraesCS1A02G223100	TraesCS1A02G223100	-	1A:392782547-392786136	8_6_20	8_6_128	OK	0.749681	0.758093	0.0160995	0.020637	0.97275	0.985809	no
TraesCS1A02G223200	TraesCS1A02G223200	-	1A:393456323-393459251	8_6_20	8_6_128	OK	13.7146	15.31	0.158764	0.248301	0.6643	0.811794	no
TraesCS1A02G223300	TraesCS1A02G223300	-	1A:393461155-393469918	8_6_20	8_6_128	OK	4.69639	2.92979	-0.680754	-1.32194	0.02105	0.103148	no
TraesCS1A02G223600	TraesCS1A02G223600	-	1A:394250150-394251608	8_6_20	8_6_128	OK	0.462027	0.130811	-1.8205	-1.18004	0.0928	0.259901	no
TraesCS1A02G223700	TraesCS1A02G223700	-	1A:394252788-394261768	8_6_20	8_6_128	OK	3.30217	3.2792	-0.0100696	-0.0224876	0.96865	0.98373	no
TraesCS1A02G223800	TraesCS1A02G223800	-	1A:394299046-394302178	8_6_20	8_6_128	OK	26.7912	30.1013	0.168068	0.382754	0.50695	0.697604	no
TraesCS1A02G223900	TraesCS1A02G223900	-	1A:394319587-394322386	8_6_20	8_6_128	OK	3.08901	2.74601	-0.169805	-0.283897	0.62205	0.783086	no
TraesCS1A02G224000	TraesCS1A02G224000	-	1A:394325249-394328538	8_6_20	8_6_128	OK	16.3346	23.0491	0.496779	1.12338	0.0588	0.196995	no
TraesCS1A02G224700	TraesCS1A02G224700	-	1A:394588930-394607136	8_6_20	8_6_128	OK	32.5404	26.985	-0.270074	-0.615093	0.2734	0.488637	no
TraesCS1A02G224800	TraesCS1A02G224800	-	1A:394851596-394852955	8_6_20	8_6_128	OK	1.87497	1.8567	-0.0141319	-0.016465	0.97665	0.987706	no
TraesCS1A02G224900	TraesCS1A02G224900	-	1A:394851596-394852955	8_6_20	8_6_128	OK	2.68824	2.58931	-0.0540954	-0.0401035	0.94105	0.970427	no
TraesCS1A02G225000	TraesCS1A02G225000	-	1A:395172062-395180663	8_6_20	8_6_128	OK	6.41875	7.58815	0.241457	0.5503	0.32625	0.54085	no
TraesCS1A02G225100	TraesCS1A02G225100	-	1A:395182341-395206946	8_6_20	8_6_128	OK	0.334309	0.508972	0.606402	1.01357	0.1003	0.272824	no
TraesCS1A02G225200	TraesCS1A02G225200	-	1A:395457902-395462389	8_6_20	8_6_128	OK	7.51123	4.13592	-0.860842	-1.76779	0.0021	0.0217254	yes
TraesCS1A02G225600	TraesCS1A02G225600	-	1A:396100621-396102750	8_6_20	8_6_128	OK	1.70917	1.39397	-0.2941	-0.483396	0.41275	0.619829	no
TraesCS1A02G225700	TraesCS1A02G225700	-	1A:396105134-396108083	8_6_20	8_6_128	OK	25.2122	16.9099	-0.576251	-1.17017	0.0363	0.14586	no
TraesCS1A02G225800	TraesCS1A02G225800	-	1A:396262415-396262722	8_6_20	8_6_128	OK	0.78521	0	#NAME?	#NAME?	0.0341	0.140447	no
TraesCS1A02G226000	TraesCS1A02G226000	-	1A:396296933-396298607	8_6_20	8_6_128	OK	7.58737	8.98884	0.244535	0.384173	0.50805	0.698526	no
TraesCS1A02G226100	TraesCS1A02G226100	-	1A:396421576-396424593	8_6_20	8_6_128	OK	0.877885	0.684391	-0.359211	-0.462947	0.44	0.643222	no
TraesCS1A02G226200	TraesCS1A02G226200	-	1A:396425498-396426695	8_6_20	8_6_128	OK	7.43158	4.51685	-0.718352	-0.807957	0.16845	0.371986	no
TraesCS1A02G226300	TraesCS1A02G226300	-	1A:396427874-396432402	8_6_20	8_6_128	OK	8.81067	7.27477	-0.27635	-0.576957	0.31015	0.525631	no
TraesCS1A02G226500	TraesCS1A02G226500	-	1A:396462672-396469872	8_6_20	8_6_128	OK	2.36917	1.86199	-0.34753	-0.699291	0.2392	0.45352	no
TraesCS1A02G226600	TraesCS1A02G226600	-	1A:397053249-397053711	8_6_20	8_6_128	OK	6.2448	4.32895	-0.528638	-0.439683	0.45665	0.657297	no
TraesCS1A02G226700	TraesCS1A02G226700	-	1A:397081987-397084196	8_6_20	8_6_128	OK	0.753324	0.334961	-1.16928	-1.02119	0.12595	0.313603	no
TraesCS1A02G226900	TraesCS1A02G226900	-	1A:397657981-397663340	8_6_20	8_6_128	OK	0.779515	1.58553	1.02432	1.19529	0.04275	0.161648	no
TraesCS1A02G227000	TraesCS1A02G227000	-	1A:397737102-397743609	8_6_20	8_6_128	OK	7.62771	6.83518	-0.15827	-0.328776	0.5647	0.741857	no
TraesCS1A02G227200	TraesCS1A02G227200	-	1A:397771973-397776201	8_6_20	8_6_128	OK	10.9982	6.49809	-0.759185	-1.18763	0.0497	0.177732	no
TraesCS1A02G227300	TraesCS1A02G227300	-	1A:398050208-398053648	8_6_20	8_6_128	OK	6.00221	6.69238	0.157025	0.331997	0.5649	0.741945	no
TraesCS1A02G227600	TraesCS1A02G227600	-	1A:398447831-398478403	8_6_20	8_6_128	OK	2.6649	1.78916	-0.574802	-1.3434	0.02545	0.116443	no
TraesCS1A02G227700	TraesCS1A02G227700	-	1A:398666145-398670897	8_6_20	8_6_128	OK	0.627912	2.19127	1.80314	2.62236	0.0004	0.00663556	yes
TraesCS1A02G228000	TraesCS1A02G228000	-	1A:399229266-399232767	8_6_20	8_6_128	OK	10.1006	8.58743	-0.234149	-0.474942	0.39835	0.607126	no
TraesCS1A02G228100	TraesCS1A02G228100	-	1A:399242681-399246292	8_6_20	8_6_128	OK	1.72819	0.845958	-1.0306	-1.13886	0.10285	0.277409	no
TraesCS1A02G228200	TraesCS1A02G228200	-	1A:399471122-399474373	8_6_20	8_6_128	OK	25.6097	20.8963	-0.293446	-0.608946	0.2864	0.501708	no
TraesCS1A02G228300	TraesCS1A02G228300	-	1A:399491193-399508030	8_6_20	8_6_128	OK	5.24058	2.83455	-0.886607	-2.01597	0.0007	0.00991571	yes
TraesCS1A02G228400	TraesCS1A02G228400	-	1A:399591408-399592839	8_6_20	8_6_128	OK	1.31765	2.01036	0.609481	0.846675	0.14585	0.341187	no
TraesCS1A02G228600	TraesCS1A02G228600	-	1A:399892434-399893448	8_6_20	8_6_128	OK	0.742053	0.520686	-0.511109	-0.286378	0.6426	0.796688	no
TraesCS1A02G228700	TraesCS1A02G228700	-	1A:400955574-400956033	8_6_20	8_6_128	OK	8.2277	32.8507	1.99736	2.75387	5e-05	0.00127164	yes
TraesCS1A02G228800	TraesCS1A02G228800	-	1A:400960824-400962361	8_6_20	8_6_128	OK	1.84752	6.60148	1.8372	1.86791	0.0281	0.124333	no
TraesCS1A02G228900	TraesCS1A02G228900	-	1A:400965657-400969054	8_6_20	8_6_128	OK	5.54327	9.57343	0.788299	1.20955	0.0378	0.149925	no
TraesCS1A02G229000	TraesCS1A02G229000	-	1A:400974761-400975411	8_6_20	8_6_128	OK	62.8285	323.762	2.36544	4.52916	5e-05	0.00127164	yes
TraesCS1A02G229100	TraesCS1A02G229100	-	1A:401226675-401227405	8_6_20	8_6_128	OK	24.534	76.4142	1.63906	2.85591	5e-05	0.00127164	yes
TraesCS1A02G229400	TraesCS1A02G229400	-	1A:401770370-401776062	8_6_20	8_6_128	OK	1.07496	1.91549	0.83343	1.38611	0.0182	0.0940918	no
TraesCS1A02G229700	TraesCS1A02G229700	-	1A:402252750-402258921	8_6_20	8_6_128	OK	5.49674	7.25855	0.401106	0.810232	0.16235	0.364206	no
TraesCS1A02G229800	TraesCS1A02G229800	-	1A:402277349-402278875	8_6_20	8_6_128	OK	6.07145	5.7869	-0.0692513	-0.0812928	0.8863	0.94289	no
TraesCS1A02G229900	TraesCS1A02G229900	-	1A:402800674-402805290	8_6_20	8_6_128	OK	0.732749	0.370252	-0.984811	-0.798529	0.34445	0.55814	no
TraesCS1A02G230000	TraesCS1A02G230000	-	1A:402805581-402809242	8_6_20	8_6_128	OK	2.54136	2.2886	-0.151137	-0.286025	0.6203	0.782044	no
TraesCS1A02G230100	TraesCS1A02G230100	-	1A:402920831-402930504	8_6_20	8_6_128	OK	11.6675	10.1958	-0.194527	-0.38818	0.50315	0.694376	no
TraesCS1A02G230300	TraesCS1A02G230300	-	1A:402941255-402946713	8_6_20	8_6_128	OK	3.62588	4.78155	0.399149	0.896185	0.13455	0.32546	no
TraesCS1A02G230400	TraesCS1A02G230400	-	1A:403023005-403031517	8_6_20	8_6_128	OK	59.3963	64.1693	0.111512	0.246069	0.65595	0.805627	no
TraesCS1A02G230500	TraesCS1A02G230500	-	1A:403023005-403031517	8_6_20	8_6_128	OK	2.61906	1.74027	-0.589737	-0.142591	0.64485	0.79831	no
TraesCS1A02G230600	TraesCS1A02G230600	-	1A:403361806-403386327	8_6_20	8_6_128	OK	1.93159	3.73186	0.950109	1.79801	0.00325	0.0296017	yes
TraesCS1A02G230900	TraesCS1A02G230900	-	1A:403632276-403632940	8_6_20	8_6_128	OK	0.653345	0.444467	-0.555769	-0.299656	0.69155	0.829116	no
TraesCS1A02G231000	TraesCS1A02G231000	-	1A:403634443-403634938	8_6_20	8_6_128	OK	21.8454	23.2125	0.0875732	0.12316	0.82985	0.911914	no
TraesCS1A02G231100	TraesCS1A02G231100	-	1A:403655014-403662722	8_6_20	8_6_128	OK	10.4345	7.8123	-0.41754	-0.989154	0.09495	0.263842	no
TraesCS1A02G231200	TraesCS1A02G231200	-	1A:403830276-403831326	8_6_20	8_6_128	OK	1.59405	1.78358	0.162078	0.149098	0.79715	0.893098	no
TraesCS1A02G231400	TraesCS1A02G231400	-	1A:404388547-404390160	8_6_20	8_6_128	OK	5.68973	5.8317	0.0355568	0.0331117	0.95575	0.977655	no
TraesCS1A02G231500	TraesCS1A02G231500	-	1A:404625535-404628901	8_6_20	8_6_128	OK	0.701221	0.63526	-0.142522	-0.128723	0.8212	0.907198	no
TraesCS1A02G231900	TraesCS1A02G231900	-	1A:405515556-405516241	8_6_20	8_6_128	OK	0.925024	1.86659	1.01284	0.726539	0.226	0.438831	no
TraesCS1A02G232000	TraesCS1A02G232000	-	1A:405517312-405522682	8_6_20	8_6_128	OK	0.418925	0.663719	0.663883	0.59092	0.2995	0.515002	no
TraesCS1A02G232200	TraesCS1A02G232200	-	1A:405681898-405682862	8_6_20	8_6_128	OK	0.568408	0	#NAME?	#NAME?	0.01225	0.072448	no
TraesCS1A02G232300	TraesCS1A02G232300	-	1A:405792026-405799327	8_6_20	8_6_128	OK	1.64363	1.55215	-0.0826116	-0.108287	0.84335	0.91974	no
TraesCS1A02G232600	TraesCS1A02G232600	-	1A:406142959-406143967	8_6_20	8_6_128	OK	0.36565	0.488314	0.417343	0.2672	0.69475	0.831093	no
TraesCS1A02G232900	TraesCS1A02G232900	-	1A:406186563-406190999	8_6_20	8_6_128	OK	0.747058	1.41454	0.921041	1.0146	0.0789	0.235605	no
TraesCS1A02G233200	TraesCS1A02G233200	-	1A:407114549-407117132	8_6_20	8_6_128	OK	11.4777	20.8487	0.861121	1.73371	0.00225	0.0228732	yes
TraesCS1A02G233400	TraesCS1A02G233400	-	1A:407315144-407320459	8_6_20	8_6_128	OK	1.3315	2.55139	0.938225	1.59069	0.00835	0.0561114	no
TraesCS1A02G233500	TraesCS1A02G233500	-	1A:407323416-407329088	8_6_20	8_6_128	OK	1.50824	1.37788	-0.130414	-0.242305	0.67895	0.821113	no
TraesCS1A02G233600	TraesCS1A02G233600	-	1A:407330834-407335966	8_6_20	8_6_128	OK	6.22791	6.6799	0.101077	0.220907	0.7008	0.83478	no
TraesCS1A02G233700	TraesCS1A02G233700	-	1A:408485599-408488677	8_6_20	8_6_128	OK	62.8975	92.8499	0.561897	1.24846	0.03145	0.13351	no
TraesCS1A02G233800	TraesCS1A02G233800	-	1A:408491114-408493891	8_6_20	8_6_128	OK	0.525634	0.444407	-0.242176	-0.195653	0.7408	0.859208	no
TraesCS1A02G234100	TraesCS1A02G234100	-	1A:409782352-409790410	8_6_20	8_6_128	OK	0.413994	1.06802	1.36725	1.82054	0.0095	0.0613156	no
TraesCS1A02G234200	TraesCS1A02G234200	-	1A:409827046-409833994	8_6_20	8_6_128	OK	8.92072	9.3591	0.0692103	0.154244	0.7927	0.890412	no
TraesCS1A02G234400	TraesCS1A02G234400	-	1A:409835899-409838736	8_6_20	8_6_128	OK	2.93094	2.07467	-0.498487	-0.805354	0.1585	0.359171	no
TraesCS1A02G234500	TraesCS1A02G234500	-	1A:409852086-409857399	8_6_20	8_6_128	OK	1.04718	1.04009	-0.00980713	-0.00675549	0.98805	0.993189	no
TraesCS1A02G234600	TraesCS1A02G234600	-	1A:410152901-410157058	8_6_20	8_6_128	OK	12.2911	3.49248	-1.81529	-2.88871	5e-05	0.00127164	yes
TraesCS1A02G234900	TraesCS1A02G234900	-	1A:413782216-413798673	8_6_20	8_6_128	OK	1.91759	1.27866	-0.58466	-1.27357	0.0331	0.137857	no
TraesCS1A02G235000	TraesCS1A02G235000	-	1A:415297272-415299492	8_6_20	8_6_128	OK	0.564695	0.156385	-1.85236	-1.27868	0.07735	0.232751	no
TraesCS1A02G235100	TraesCS1A02G235100	-	1A:415580728-415585379	8_6_20	8_6_128	OK	1.53514	0.430231	-1.83519	-2.67424	5e-05	0.00127164	yes
TraesCS1A02G235500	TraesCS1A02G235500	-	1A:416536876-416540167	8_6_20	8_6_128	OK	3.59959	2.2992	-0.646696	-1.18638	0.03775	0.149832	no
TraesCS1A02G235600	TraesCS1A02G235600	-	1A:416542612-416546310	8_6_20	8_6_128	OK	35.8158	49.7326	0.473596	1.04591	0.0654	0.210183	no
TraesCS1A02G235700	TraesCS1A02G235700	-	1A:417387136-417390440	8_6_20	8_6_128	OK	1.05539	2.11623	1.00372	1.61653	0.0049	0.0390577	yes
TraesCS1A02G235900	TraesCS1A02G235900	-	1A:418034033-418040242	8_6_20	8_6_128	OK	1.58861	2.40053	0.595584	1.003	0.0943	0.262626	no
TraesCS1A02G236000	TraesCS1A02G236000	-	1A:418041085-418046903	8_6_20	8_6_128	OK	7.9474	10.0809	0.343074	0.746014	0.2025	0.414133	no
TraesCS1A02G236100	TraesCS1A02G236100	-	1A:418049850-418057245	8_6_20	8_6_128	OK	1.00578	0.672075	-0.581615	-0.861423	0.14745	0.343727	no
TraesCS1A02G236300	TraesCS1A02G236300	-	1A:418917934-418918084	8_6_20	8_6_128	OK	16.9423	8.95295	-0.920192	-0.78492	0.41095	0.618286	no
TraesCS1A02G236400	TraesCS1A02G236400	-	1A:418933737-418936268	8_6_20	8_6_128	OK	2.89393	1.42057	-1.02656	-1.34968	0.02655	0.119551	no
TraesCS1A02G236500	TraesCS1A02G236500	-	1A:418936643-418939887	8_6_20	8_6_128	OK	2.22627	1.66307	-0.420775	-0.693209	0.232	0.445639	no
TraesCS1A02G236600	TraesCS1A02G236600	-	1A:419028887-419037606	8_6_20	8_6_128	OK	3.34438	2.57536	-0.376968	-0.744761	0.2023	0.413873	no
TraesCS1A02G236700	TraesCS1A02G236700	-	1A:419479084-419481573	8_6_20	8_6_128	OK	5.72921	6.63178	0.21106	0.403627	0.4862	0.681378	no
TraesCS1A02G236900	TraesCS1A02G236900	-	1A:420064777-420068159	8_6_20	8_6_128	OK	3.78835	5.46673	0.529108	0.982437	0.0947	0.263366	no
TraesCS1A02G237100	TraesCS1A02G237100	-	1A:420394345-420397136	8_6_20	8_6_128	OK	0.719437	0.790213	0.135374	0.158521	0.7886	0.887984	no
TraesCS1A02G237200	TraesCS1A02G237200	-	1A:420509961-420520292	8_6_20	8_6_128	OK	1.07003	0.598505	-0.838221	-1.64015	0.00715	0.0505968	no
TraesCS1A02G237800	TraesCS1A02G237800	-	1A:423675498-423676890	8_6_20	8_6_128	OK	15.1111	12.1237	-0.317784	-0.653878	0.2471	0.461673	no
TraesCS1A02G238100	TraesCS1A02G238100	-	1A:423948294-423949193	8_6_20	8_6_128	OK	0.712554	0.622113	-0.195824	-0.139713	0.85475	0.925405	no
TraesCS1A02G238600	TraesCS1A02G238600	-	1A:425252498-425265407	8_6_20	8_6_128	OK	1.80027	1.29941	-0.470358	-0.562771	0.347	0.560529	no
TraesCS1A02G238700	TraesCS1A02G238700	-	1A:425252498-425265407	8_6_20	8_6_128	OK	19.0595	14.56	-0.388497	-0.669928	0.23895	0.453333	no
TraesCS1A02G238800	TraesCS1A02G238800	-	1A:425680687-425681800	8_6_20	8_6_128	OK	1.14726	0.827703	-0.471003	-0.373208	0.59715	0.765271	no
TraesCS1A02G238900	TraesCS1A02G238900	-	1A:425713177-425734042	8_6_20	8_6_128	OK	5.59782	4.62918	-0.27411	-0.642096	0.26935	0.484569	no
TraesCS1A02G239000	TraesCS1A02G239000	-	1A:426299170-426304342	8_6_20	8_6_128	OK	4.14361	3.19743	-0.373977	-0.685761	0.2327	0.446395	no
TraesCS1A02G239100	TraesCS1A02G239100	-	1A:426518617-426523264	8_6_20	8_6_128	OK	2.72687	1.66252	-0.713874	-1.4905	0.01155	0.069753	no
TraesCS1A02G239300	TraesCS1A02G239300	-	1A:426533369-426537081	8_6_20	8_6_128	OK	0.839269	0.114838	-2.86953	-2.2542	0.1292	0.317933	no
TraesCS1A02G239400	TraesCS1A02G239400	-	1A:426728773-426730679	8_6_20	8_6_128	OK	0.0539122	0.772433	3.84073	2.12905	0.0517	0.182348	no
TraesCS1A02G239600	TraesCS1A02G239600	-	1A:426880666-426882655	8_6_20	8_6_128	OK	0.630737	0.169357	-1.89697	-1.41516	0.05995	0.19932	no
TraesCS1A02G239700	TraesCS1A02G239700	-	1A:426886833-426892014	8_6_20	8_6_128	OK	1.80916	2.11594	0.225982	0.145083	0.787	0.887149	no
TraesCS1A02G239800	TraesCS1A02G239800	-	1A:426886833-426892014	8_6_20	8_6_128	OK	10.9876	12.4799	0.183731	0.340689	0.54275	0.725843	no
TraesCS1A02G240000	TraesCS1A02G240000	-	1A:426929585-426933776	8_6_20	8_6_128	OK	2.43383	2.00421	-0.28019	-0.521104	0.3751	0.586447	no
TraesCS1A02G240100	TraesCS1A02G240100	-	1A:427037673-427041154	8_6_20	8_6_128	OK	0.325173	0.751211	1.20801	1.52637	0.01195	0.0712747	no
TraesCS1A02G240200	TraesCS1A02G240200	-	1A:427048239-427049359	8_6_20	8_6_128	OK	2.43762	1.8704	-0.382129	-0.37212	0.5119	0.701223	no
TraesCS1A02G240300	TraesCS1A02G240300	-	1A:427482372-427485361	8_6_20	8_6_128	OK	2.96464	3.32056	0.16357	0.303437	0.6049	0.771461	no
TraesCS1A02G240500	TraesCS1A02G240500	-	1A:427811333-427813937	8_6_20	8_6_128	OK	2.33678	0.900705	-1.3754	-1.6178	0.0148	0.0820702	no
TraesCS1A02G240600	TraesCS1A02G240600	-	1A:427814328-427823554	8_6_20	8_6_128	OK	3.35809	2.36707	-0.504537	-1.13606	0.0544	0.188053	no
TraesCS1A02G241000	TraesCS1A02G241000	-	1A:428546383-428550024	8_6_20	8_6_128	OK	11.4082	6.5655	-0.7971	-1.69663	0.00435	0.036002	yes
TraesCS1A02G241100	TraesCS1A02G241100	-	1A:428663705-428664650	8_6_20	8_6_128	OK	0.482763	0.358794	-0.428161	-0.279497	0.69455	0.830959	no
TraesCS1A02G241300	TraesCS1A02G241300	-	1A:428972916-428979705	8_6_20	8_6_128	OK	6.09859	5.87218	-0.0545775	-0.116313	0.8391	0.917288	no
TraesCS1A02G241400	TraesCS1A02G241400	-	1A:429002154-429003928	8_6_20	8_6_128	OK	0.429649	0.527009	0.29467	0.158505	0.8208	0.907056	no
TraesCS1A02G241500	TraesCS1A02G241500	-	1A:429483214-429484117	8_6_20	8_6_128	OK	0.671944	0.368561	-0.866437	-0.463608	0.51505	0.703959	no
TraesCS1A02G241700	TraesCS1A02G241700	-	1A:430002490-430006423	8_6_20	8_6_128	OK	1.40698	1.04957	-0.422805	-0.494204	0.38985	0.599429	no
TraesCS1A02G241800	TraesCS1A02G241800	-	1A:430006817-430008755	8_6_20	8_6_128	OK	3.64102	1.55322	-1.22908	-1.43422	0.01505	0.0829948	no
TraesCS1A02G241900	TraesCS1A02G241900	-	1A:430177936-430181778	8_6_20	8_6_128	OK	12.195	8.85673	-0.46144	-1.03992	0.074	0.22657	no
TraesCS1A02G242100	TraesCS1A02G242100	-	1A:430231588-430234732	8_6_20	8_6_128	OK	3.51816	1.6392	-1.10183	-1.99678	0.0011	0.0137632	yes
TraesCS1A02G242200	TraesCS1A02G242200	-	1A:430236533-430240368	8_6_20	8_6_128	OK	0.38265	0.393885	0.0417488	0.0393803	0.94715	0.97343	no
TraesCS1A02G242300	TraesCS1A02G242300	-	1A:430334088-430339310	8_6_20	8_6_128	OK	0.509436	0.771086	0.597991	0.802046	0.16375	0.366175	no
TraesCS1A02G242400	TraesCS1A02G242400	-	1A:430342572-430344319	8_6_20	8_6_128	OK	0.703575	0.331637	-1.0851	-0.822689	0.1801	0.38636	no
TraesCS1A02G242500	TraesCS1A02G242500	-	1A:430584229-430591637	8_6_20	8_6_128	OK	3.53983	2.68543	-0.398531	-0.790676	0.18065	0.387145	no
TraesCS1A02G242600	TraesCS1A02G242600	-	1A:430605349-430611761	8_6_20	8_6_128	OK	27.3335	26.8011	-0.0283786	-0.0647245	0.91015	0.954307	no
TraesCS1A02G242800	TraesCS1A02G242800	-	1A:430617267-430622212	8_6_20	8_6_128	OK	1.20898	1.88453	0.640415	0.883984	0.13015	0.319344	no
TraesCS1A02G242900	TraesCS1A02G242900	-	1A:430624437-430626106	8_6_20	8_6_128	OK	2.98029	2.41505	-0.303404	-0.208452	0.71175	0.842051	no
TraesCS1A02G243000	TraesCS1A02G243000	-	1A:431013710-431016801	8_6_20	8_6_128	OK	16.5467	11.4059	-0.53676	-1.21116	0.0375	0.149173	no
TraesCS1A02G243100	TraesCS1A02G243100	-	1A:431017430-431031404	8_6_20	8_6_128	OK	2.55097	2.23788	-0.188917	-0.337281	0.5688	0.744574	no
TraesCS1A02G243200	TraesCS1A02G243200	-	1A:431431126-431435660	8_6_20	8_6_128	OK	4.00121	5.00268	0.322266	0.655422	0.2552	0.469961	no
TraesCS1A02G243300	TraesCS1A02G243300	-	1A:431776448-431780693	8_6_20	8_6_128	OK	4.48988	3.79847	-0.241259	-0.45978	0.42985	0.634886	no
TraesCS1A02G243700	TraesCS1A02G243700	-	1A:432193617-432202573	8_6_20	8_6_128	OK	4.75518	4.06502	-0.226236	-0.505208	0.3841	0.594206	no
TraesCS1A02G244100	TraesCS1A02G244100	-	1A:432530983-432536229	8_6_20	8_6_128	OK	0.428486	0.146789	-1.5455	-1.14833	0.18735	0.395169	no
TraesCS1A02G244200	TraesCS1A02G244200	-	1A:432537249-432541306	8_6_20	8_6_128	OK	0.436718	0.306847	-0.509183	-0.414952	0.42675	0.632411	no
TraesCS1A02G244300	TraesCS1A02G244300	-	1A:432559099-432560254	8_6_20	8_6_128	OK	9.34374	6.69789	-0.480295	-0.562605	0.31655	0.531877	no
TraesCS1A02G244400	TraesCS1A02G244400	-	1A:432589951-432592978	8_6_20	8_6_128	OK	0.608135	0.32832	-0.889291	-0.62374	0.29395	0.509265	no
TraesCS1A02G244600	TraesCS1A02G244600	-	1A:432759698-432760295	8_6_20	8_6_128	OK	1.71656	1.24332	-0.465317	-0.35592	0.6015	0.768678	no
TraesCS1A02G244700	TraesCS1A02G244700	-	1A:432765220-432771742	8_6_20	8_6_128	OK	3.49637	3.48131	-0.00622747	-0.0139343	0.98065	0.989532	no
TraesCS1A02G244900	TraesCS1A02G244900	-	1A:432951798-432959237	8_6_20	8_6_128	OK	25.0065	31.323	0.324915	0.701261	0.22215	0.434638	no
TraesCS1A02G245000	TraesCS1A02G245000	-	1A:432973059-432987608	8_6_20	8_6_128	OK	5.07008	3.46023	-0.551142	-1.26938	0.0306	0.131374	no
TraesCS1A02G245100	TraesCS1A02G245100	-	1A:433526137-433533407	8_6_20	8_6_128	OK	0.518346	0.750724	0.534369	0.328168	0.56025	0.738829	no
TraesCS1A02G245200	TraesCS1A02G245200	-	1A:434046756-434047173	8_6_20	8_6_128	OK	4.49315	0.404875	-3.47218	-2.12565	0.2111	0.422833	no
TraesCS1A02G245300	TraesCS1A02G245300	-	1A:434419690-434428750	8_6_20	8_6_128	OK	4.86312	3.6482	-0.4147	-0.884494	0.1197	0.304281	no
TraesCS1A02G245500	TraesCS1A02G245500	-	1A:434638558-434641445	8_6_20	8_6_128	OK	0.494768	0.817335	0.724176	0.687036	0.2105	0.422241	no
TraesCS1A02G245600	TraesCS1A02G245600	-	1A:434871479-434878257	8_6_20	8_6_128	OK	3.52417	4.57212	0.37558	0.736392	0.1943	0.404142	no
TraesCS1A02G246300	TraesCS1A02G246300	-	1A:436421137-436426639	8_6_20	8_6_128	OK	0.271862	0.570325	1.06891	0.262151	0.61995	0.781741	no
TraesCS1A02G246400	TraesCS1A02G246400	-	1A:436421137-436426639	8_6_20	8_6_128	OK	11.278	10.1396	-0.153519	-0.337385	0.5597	0.738533	no
TraesCS1A02G246500	TraesCS1A02G246500	-	1A:436429224-436435467	8_6_20	8_6_128	OK	1.82232	1.5123	-0.269036	-0.4923	0.39135	0.600955	no
TraesCS1A02G246600	TraesCS1A02G246600	-	1A:436435965-436440510	8_6_20	8_6_128	OK	9.17881	8.76913	-0.0658728	-0.147923	0.7952	0.891863	no
TraesCS1A02G246700	TraesCS1A02G246700	-	1A:437227744-437232712	8_6_20	8_6_128	OK	2.24243	2.52323	0.170213	0.199752	0.72095	0.847903	no
TraesCS1A02G246800	TraesCS1A02G246800	-	1A:437582683-437587434	8_6_20	8_6_128	OK	6.85029	8.47928	0.307777	0.652912	0.2465	0.461007	no
TraesCS1A02G246900	TraesCS1A02G246900	-	1A:438295339-438300885	8_6_20	8_6_128	OK	11.0203	11.5199	0.0639687	0.150687	0.80215	0.896158	no
TraesCS1A02G247100	TraesCS1A02G247100	-	1A:438365794-438368421	8_6_20	8_6_128	OK	1.81793	0.614186	-1.56555	-2.32516	0.00025	0.00466784	yes
TraesCS1A02G247200	TraesCS1A02G247200	-	1A:438684368-438688797	8_6_20	8_6_128	OK	5.09304	4.58657	-0.151112	-0.259569	0.6408	0.795681	no
TraesCS1A02G247500	TraesCS1A02G247500	-	1A:439066056-439074664	8_6_20	8_6_128	OK	3.6185	10.0343	1.47147	3.02303	5e-05	0.00127164	yes
TraesCS1A02G247700	TraesCS1A02G247700	-	1A:439723132-439727622	8_6_20	8_6_128	OK	0.518311	0.473802	-0.129535	-0.159825	0.7725	0.878631	no
TraesCS1A02G247800	TraesCS1A02G247800	-	1A:439930513-439932376	8_6_20	8_6_128	OK	6.66013	7.78719	0.225552	0.327226	0.5429	0.725975	no
TraesCS1A02G247900	TraesCS1A02G247900	-	1A:440019651-440029391	8_6_20	8_6_128	OK	1.98221	1.98776	0.0040345	0.00703076	0.9896	0.993903	no
TraesCS1A02G248100	TraesCS1A02G248100	-	1A:440072479-440074799	8_6_20	8_6_128	OK	3.04786	2.19487	-0.473666	-0.581837	0.3092	0.524694	no
TraesCS1A02G248200	TraesCS1A02G248200	-	1A:440183809-440187326	8_6_20	8_6_128	OK	2.02285	1.82566	-0.147965	-0.195926	0.7238	0.849392	no
TraesCS1A02G248300	TraesCS1A02G248300	-	1A:440412864-440416040	8_6_20	8_6_128	OK	7.93706	4.99052	-0.669415	-1.1433	0.05315	0.185459	no
TraesCS1A02G248400	TraesCS1A02G248400	-	1A:440440918-440457450	8_6_20	8_6_128	OK	4.8863	6.63464	0.441278	0.989073	0.08305	0.243204	no
TraesCS1A02G248600	TraesCS1A02G248600	-	1A:440783362-440796745	8_6_20	8_6_128	OK	2.55589	2.4501	-0.0609807	-0.120025	0.8363	0.915672	no
TraesCS1A02G248700	TraesCS1A02G248700	-	1A:440800854-440802058	8_6_20	8_6_128	OK	0.639055	0.225122	-1.50523	-0.976995	0.2065	0.418249	no
TraesCS1A02G248800	TraesCS1A02G248800	-	1A:440886441-440891002	8_6_20	8_6_128	OK	1.4844	1.08209	-0.456054	-0.768231	0.1772	0.383294	no
TraesCS1A02G248900	TraesCS1A02G248900	-	1A:441020192-441023416	8_6_20	8_6_128	OK	0.580625	0.693438	0.256161	0.263259	0.62145	0.782868	no
TraesCS1A02G249000	TraesCS1A02G249000	-	1A:441031692-441033979	8_6_20	8_6_128	OK	6.34048	6.20307	-0.0316087	-0.0527867	0.92475	0.961542	no
TraesCS1A02G249100	TraesCS1A02G249100	-	1A:441107311-441111912	8_6_20	8_6_128	OK	1.23621	3.00831	1.28303	2.33239	0.00015	0.0031356	yes
TraesCS1A02G249300	TraesCS1A02G249300	-	1A:441183587-441185735	8_6_20	8_6_128	OK	6.46942	6.89494	0.0919022	0.195729	0.7349	0.856017	no
TraesCS1A02G249400	TraesCS1A02G249400	-	1A:441235401-441245178	8_6_20	8_6_128	OK	4.70823	3.68985	-0.351625	-0.776399	0.1828	0.38971	no
TraesCS1A02G249500	TraesCS1A02G249500	-	1A:441751924-441756669	8_6_20	8_6_128	OK	11.5789	23.9588	1.04906	1.99207	0.00095	0.0123685	yes
TraesCS1A02G249600	TraesCS1A02G249600	-	1A:441763843-441766750	8_6_20	8_6_128	OK	22.7087	20.3268	-0.159861	-0.36279	0.53515	0.720205	no
TraesCS1A02G250000	TraesCS1A02G250000	-	1A:441841791-441843417	8_6_20	8_6_128	OK	1.23432	17.9667	3.86353	4.4754	5e-05	0.00127164	yes
TraesCS1A02G250100	TraesCS1A02G250100	-	1A:441927240-441929536	8_6_20	8_6_128	OK	13.8918	19.8086	0.511901	1.01917	0.07595	0.230196	no
TraesCS1A02G250200	TraesCS1A02G250200	-	1A:441931205-441932559	8_6_20	8_6_128	OK	0.981458	0.231444	-2.08427	-1.54748	0.0457	0.168661	no
TraesCS1A02G250300	TraesCS1A02G250300	-	1A:441954666-441957069	8_6_20	8_6_128	OK	26.1768	32.568	0.315168	0.669166	0.2466	0.461118	no
TraesCS1A02G250400	TraesCS1A02G250400	-	1A:442124886-442126086	8_6_20	8_6_128	OK	1.68205	1.40063	-0.264151	-0.340884	0.5393	0.72351	no
TraesCS1A02G250500	TraesCS1A02G250500	-	1A:442154861-442155978	8_6_20	8_6_128	OK	7.29194	2.85885	-1.35087	-1.6193	0.01005	0.0636224	no
TraesCS1A02G250700	TraesCS1A02G250700	-	1A:442470887-442476407	8_6_20	8_6_128	OK	2.51721	2.39754	-0.0702753	-0.131666	0.81065	0.900886	no
TraesCS1A02G250800	TraesCS1A02G250800	-	1A:442553711-442563195	8_6_20	8_6_128	OK	2.4634	3.56687	0.534007	0.823852	0.15	0.347264	no
TraesCS1A02G250900	TraesCS1A02G250900	-	1A:442553711-442563195	8_6_20	8_6_128	OK	7.13493	5.70592	-0.322439	-0.273861	0.61655	0.779426	no
TraesCS1A02G251000	TraesCS1A02G251000	-	1A:442563511-442567349	8_6_20	8_6_128	OK	3.56461	2.35363	-0.59886	-1.0353	0.08045	0.238529	no
TraesCS1A02G251100	TraesCS1A02G251100	-	1A:442606329-442613294	8_6_20	8_6_128	OK	9.89152	8.52656	-0.214228	-0.450329	0.42545	0.63116	no
TraesCS1A02G251200	TraesCS1A02G251200	-	1A:442613330-442614743	8_6_20	8_6_128	OK	95.9505	78.1064	-0.29685	-0.66898	0.2429	0.457922	no
TraesCS1A02G251400	TraesCS1A02G251400	-	1A:442800490-442808502	8_6_20	8_6_128	OK	20.1809	17.7199	-0.187621	-0.410529	0.47715	0.674065	no
TraesCS1A02G251500	TraesCS1A02G251500	-	1A:443125060-443133281	8_6_20	8_6_128	OK	1.20859	0.981824	-0.299788	-0.354137	0.5492	0.73036	no
TraesCS1A02G251600	TraesCS1A02G251600	-	1A:443193548-443198146	8_6_20	8_6_128	OK	96.457	85.3661	-0.176222	-0.393027	0.4877	0.682773	no
TraesCS1A02G251700	TraesCS1A02G251700	-	1A:443198966-443211104	8_6_20	8_6_128	OK	4.02522	4.57272	0.183983	0.420293	0.4742	0.671651	no
TraesCS1A02G251800	TraesCS1A02G251800	-	1A:443659414-443660791	8_6_20	8_6_128	OK	0.875845	0.668737	-0.389235	-0.384266	0.4971	0.689816	no
TraesCS1A02G251900	TraesCS1A02G251900	-	1A:443703297-443704605	8_6_20	8_6_128	OK	9.07037	20.9549	1.20806	1.67845	0.0114	0.0691337	no
TraesCS1A02G252000	TraesCS1A02G252000	-	1A:443708368-443712092	8_6_20	8_6_128	OK	7.89196	5.93416	-0.411339	-0.733203	0.19155	0.40071	no
TraesCS1A02G252300	TraesCS1A02G252300	-	1A:444122389-444123580	8_6_20	8_6_128	OK	3.51671	2.02498	-0.79632	-1.10835	0.0652	0.209825	no
TraesCS1A02G252400	TraesCS1A02G252400	-	1A:444124495-444127602	8_6_20	8_6_128	OK	19.6803	11.7812	-0.740266	-1.53677	0.0072	0.0508114	no
TraesCS1A02G252500	TraesCS1A02G252500	-	1A:444127612-444129639	8_6_20	8_6_128	OK	2.68559	5.40908	1.01015	1.13012	0.0482	0.17431	no
TraesCS1A02G252700	TraesCS1A02G252700	-	1A:444144689-444146823	8_6_20	8_6_128	OK	20.0189	16.054	-0.318429	-0.672831	0.24315	0.45818	no
TraesCS1A02G253000	TraesCS1A02G253000	-	1A:444255167-444257615	8_6_20	8_6_128	OK	8.64456	8.01753	-0.108634	-0.209343	0.7131	0.842876	no
TraesCS1A02G253400	TraesCS1A02G253400	-	1A:445257709-445277310	8_6_20	8_6_128	OK	1.87802	1.12304	-0.741811	-1.28494	0.02345	0.11045	no
TraesCS1A02G253900	TraesCS1A02G253900	-	1A:445541462-445544679	8_6_20	8_6_128	OK	0.37285	0.458468	0.298229	0.305333	0.5782	0.751787	no
TraesCS1A02G254100	TraesCS1A02G254100	-	1A:445653715-445656457	8_6_20	8_6_128	OK	0.854017	1.22213	0.517061	0.678963	0.2237	0.436289	no
TraesCS1A02G254200	TraesCS1A02G254200	-	1A:445878771-445885091	8_6_20	8_6_128	OK	9.68744	4.28139	-1.17804	-2.73501	5e-05	0.00127164	yes
TraesCS1A02G254400	TraesCS1A02G254400	-	1A:445914780-445917729	8_6_20	8_6_128	OK	23.2926	14.8877	-0.645748	-1.45558	0.0113	0.068799	no
TraesCS1A02G254500	TraesCS1A02G254500	-	1A:445934352-445938890	8_6_20	8_6_128	OK	1.10743	0.146267	-2.92053	-3.06646	0.0001	0.00226092	yes
TraesCS1A02G254800	TraesCS1A02G254800	-	1A:446236431-446237616	8_6_20	8_6_128	OK	8.68123	9.48774	0.128165	0.164072	0.7575	0.869578	no
TraesCS1A02G255000	TraesCS1A02G255000	-	1A:446541861-446549281	8_6_20	8_6_128	OK	3.7346	1.57694	-1.24382	-2.54755	5e-05	0.00127164	yes
TraesCS1A02G255100	TraesCS1A02G255100	-	1A:447005331-447007022	8_6_20	8_6_128	OK	12.0303	6.90568	-0.800814	-0.978549	0.07465	0.22786	no
TraesCS1A02G255200	TraesCS1A02G255200	-	1A:447112677-447120162	8_6_20	8_6_128	OK	0.547714	1.04612	0.933548	1.31795	0.0268	0.120447	no
TraesCS1A02G255300	TraesCS1A02G255300	-	1A:447623203-447635025	8_6_20	8_6_128	OK	1.9088	1.38533	-0.46243	-0.891285	0.13075	0.32018	no
TraesCS1A02G255400	TraesCS1A02G255400	-	1A:447640538-447644424	8_6_20	8_6_128	OK	5.40038	3.84289	-0.49087	-1.03673	0.0782	0.234328	no
TraesCS1A02G255600	TraesCS1A02G255600	-	1A:447747679-447749014	8_6_20	8_6_128	OK	3.68378	2.09244	-0.816002	-0.909143	0.0806	0.238799	no
TraesCS1A02G255800	TraesCS1A02G255800	-	1A:448033491-448037889	8_6_20	8_6_128	OK	51.4398	46.7375	-0.138304	-0.321415	0.57995	0.753201	no
TraesCS1A02G255900	TraesCS1A02G255900	-	1A:448627006-448629624	8_6_20	8_6_128	OK	1.56808	0.801229	-0.968712	-1.58713	0.00655	0.0477423	yes
TraesCS1A02G256000	TraesCS1A02G256000	-	1A:448814632-448816127	8_6_20	8_6_128	OK	2.32095	3.01099	0.375523	0.370031	0.5133	0.702565	no
TraesCS1A02G256100	TraesCS1A02G256100	-	1A:448897529-448912063	8_6_20	8_6_128	OK	0.806147	0.628919	-0.358168	-0.610347	0.3171	0.532329	no
TraesCS1A02G256200	TraesCS1A02G256200	-	1A:448912373-448915764	8_6_20	8_6_128	OK	0.766198	1.0898	0.508278	0.745959	0.18915	0.397461	no
TraesCS1A02G256300	TraesCS1A02G256300	-	1A:448918313-448924958	8_6_20	8_6_128	OK	6.21147	4.12554	-0.590352	-1.32337	0.0244	0.113318	no
TraesCS1A02G256400	TraesCS1A02G256400	-	1A:448926774-448930744	8_6_20	8_6_128	OK	38.9601	31.2562	-0.317856	-0.687896	0.2282	0.441308	no
TraesCS1A02G256800	TraesCS1A02G256800	-	1A:449195770-449201684	8_6_20	8_6_128	OK	1.08952	3.41023	1.64617	2.9434	5e-05	0.00127164	yes
TraesCS1A02G257100	TraesCS1A02G257100	-	1A:449511676-449512442	8_6_20	8_6_128	OK	1.85949	1.08258	-0.78043	-0.470967	0.42135	0.627552	no
TraesCS1A02G257300	TraesCS1A02G257300	-	1A:449555197-449558720	8_6_20	8_6_128	OK	7.00328	6.21307	-0.172724	-0.315096	0.58655	0.757668	no
TraesCS1A02G257400	TraesCS1A02G257400	-	1A:449623116-449626157	8_6_20	8_6_128	OK	12.8186	8.94704	-0.518754	-0.98149	0.0798	0.23727	no
TraesCS1A02G257900	TraesCS1A02G257900	-	1A:449820374-449831326	8_6_20	8_6_128	OK	1.19702	2.31462	0.951325	1.10949	0.05805	0.195497	no
TraesCS1A02G258000	TraesCS1A02G258000	-	1A:449843794-449853848	8_6_20	8_6_128	OK	5.55096	4.00132	-0.472261	-1.04065	0.0769	0.231949	no
TraesCS1A02G258100	TraesCS1A02G258100	-	1A:449853941-449857196	8_6_20	8_6_128	OK	2.25214	2.652	0.235782	0.388018	0.4974	0.690011	no
TraesCS1A02G258200	TraesCS1A02G258200	-	1A:449934515-449938594	8_6_20	8_6_128	OK	15.7767	17.074	0.114005	0.261093	0.64935	0.801401	no
TraesCS1A02G258300	TraesCS1A02G258300	-	1A:450092811-450097229	8_6_20	8_6_128	OK	1.95576	0.999942	-0.967817	-1.27671	0.02225	0.106808	no
TraesCS1A02G258400	TraesCS1A02G258400	-	1A:451280507-451282597	8_6_20	8_6_128	OK	4.2089	4.45187	0.080966	0.138072	0.8057	0.898178	no
TraesCS1A02G258500	TraesCS1A02G258500	-	1A:451617711-451619073	8_6_20	8_6_128	OK	7.38028	12.6281	0.774892	1.15821	0.0437	0.164007	no
TraesCS1A02G258700	TraesCS1A02G258700	-	1A:451849957-451851112	8_6_20	8_6_128	OK	1.22094	0.64841	-0.913019	-0.851798	0.21975	0.432429	no
TraesCS1A02G258800	TraesCS1A02G258800	-	1A:452018320-452021152	8_6_20	8_6_128	OK	71.0956	56.2337	-0.338326	-0.750094	0.18275	0.389691	no
TraesCS1A02G259000	TraesCS1A02G259000	-	1A:452042145-452046460	8_6_20	8_6_128	OK	9.51452	8.56054	-0.15243	-0.308642	0.5861	0.757362	no
TraesCS1A02G259200	TraesCS1A02G259200	-	1A:452280748-452284447	8_6_20	8_6_128	OK	7.13167	4.38117	-0.702923	-1.42014	0.01485	0.0822752	no
TraesCS1A02G259400	TraesCS1A02G259400	-	1A:452452677-452455333	8_6_20	8_6_128	OK	0.838157	0.544517	-0.622243	-0.765819	0.19775	0.408239	no
TraesCS1A02G259600	TraesCS1A02G259600	-	1A:452758833-452761870	8_6_20	8_6_128	OK	3.38808	3.20806	-0.0787676	-0.152743	0.77585	0.880801	no
TraesCS1A02G259700	TraesCS1A02G259700	-	1A:452784056-452786582	8_6_20	8_6_128	OK	165.538	196.11	0.2445	0.533765	0.35705	0.570214	no
TraesCS1A02G259800	TraesCS1A02G259800	-	1A:452857081-452865313	8_6_20	8_6_128	OK	20.0316	18.6984	-0.099359	-0.235667	0.681	0.822472	no
TraesCS1A02G259900	TraesCS1A02G259900	-	1A:453071837-453075356	8_6_20	8_6_128	OK	1.16482	0.774028	-0.589644	-0.711333	0.21395	0.426137	no
TraesCS1A02G260000	TraesCS1A02G260000	-	1A:453520441-453524428	8_6_20	8_6_128	OK	3.51664	1.9631	-0.841064	-0.974067	0.19745	0.407842	no
TraesCS1A02G260100	TraesCS1A02G260100	-	1A:454033521-454037971	8_6_20	8_6_128	OK	7.7423	4.60992	-0.748019	-1.4472	0.01585	0.0860042	no
TraesCS1A02G260200	TraesCS1A02G260200	-	1A:454329422-454334823	8_6_20	8_6_128	OK	1.3333	2.31433	0.7956	1.38527	0.0133	0.0767563	no
TraesCS1A02G260300	TraesCS1A02G260300	-	1A:454335484-454339778	8_6_20	8_6_128	OK	3.02824	3.98382	0.395676	0.636647	0.26655	0.481744	no
TraesCS1A02G260400	TraesCS1A02G260400	-	1A:454341616-454345142	8_6_20	8_6_128	OK	0.859722	0.675716	-0.347454	-0.452637	0.437	0.640865	no
TraesCS1A02G260500	TraesCS1A02G260500	-	1A:454516008-454523565	8_6_20	8_6_128	OK	2.92393	5.90363	1.01369	2.13148	0.00045	0.00723476	yes
TraesCS1A02G260700	TraesCS1A02G260700	-	1A:454533587-454534849	8_6_20	8_6_128	OK	1.68884	0.911904	-0.889079	-1.29394	0.0393	0.153602	no
TraesCS1A02G260800	TraesCS1A02G260800	-	1A:454536384-454536989	8_6_20	8_6_128	OK	0.121892	0.360283	1.56353	0.750899	0.1571	0.357067	no
TraesCS1A02G260900	TraesCS1A02G260900	-	1A:455022756-455029126	8_6_20	8_6_128	OK	16.6879	10.3011	-0.695998	-1.61342	0.0077	0.0532811	no
TraesCS1A02G261000	TraesCS1A02G261000	-	1A:455031000-455038358	8_6_20	8_6_128	OK	9.98522	9.00365	-0.149284	-0.335324	0.54825	0.729898	no
TraesCS1A02G261400	TraesCS1A02G261400	-	1A:455818470-455822929	8_6_20	8_6_128	OK	0.90782	0.704735	-0.365324	-0.477113	0.40425	0.612422	no
TraesCS1A02G261800	TraesCS1A02G261800	-	1A:456321203-456323812	8_6_20	8_6_128	OK	1.57891	3.69507	1.22667	1.39831	0.0164	0.0878807	no
TraesCS1A02G261900	TraesCS1A02G261900	-	1A:456650947-456652182	8_6_20	8_6_128	OK	8.91548	35.9881	2.01313	3.90121	5e-05	0.00127164	yes
TraesCS1A02G262000	TraesCS1A02G262000	-	1A:456653630-456654382	8_6_20	8_6_128	OK	10.3999	22.5706	1.11788	1.8147	0.0045	0.0368569	yes
TraesCS1A02G262100	TraesCS1A02G262100	-	1A:456655322-456657426	8_6_20	8_6_128	OK	8.69216	8.50347	-0.0316618	-0.056979	0.92155	0.959989	no
TraesCS1A02G262200	TraesCS1A02G262200	-	1A:456924748-456931844	8_6_20	8_6_128	OK	1.53029	1.19632	-0.355209	-0.725177	0.2251	0.437772	no
TraesCS1A02G262300	TraesCS1A02G262300	-	1A:456940069-456944304	8_6_20	8_6_128	OK	26.7289	20.14	-0.408336	-0.951608	0.0953	0.26431	no
TraesCS1A02G262400	TraesCS1A02G262400	-	1A:457372179-457373172	8_6_20	8_6_128	OK	100.714	95.3517	-0.0789329	-0.145363	0.79185	0.88995	no
TraesCS1A02G262500	TraesCS1A02G262500	-	1A:457945324-457945945	8_6_20	8_6_128	OK	24.177	46.7426	0.951101	1.49294	0.01	0.0634685	no
TraesCS1A02G262600	TraesCS1A02G262600	-	1A:457956310-457961244	8_6_20	8_6_128	OK	3.96859	4.41358	0.153323	0.312642	0.5858	0.757181	no
TraesCS1A02G262700	TraesCS1A02G262700	-	1A:458216683-458220843	8_6_20	8_6_128	OK	1.01385	0.510134	-0.990895	-0.841614	0.33275	0.54733	no
TraesCS1A02G262800	TraesCS1A02G262800	-	1A:458227679-458230027	8_6_20	8_6_128	OK	11.5096	8.36357	-0.460652	-0.635214	0.25995	0.474509	no
TraesCS1A02G262900	TraesCS1A02G262900	-	1A:458394133-458397267	8_6_20	8_6_128	OK	8.13702	44.7396	2.45898	4.27044	5e-05	0.00127164	yes
TraesCS1A02G263000	TraesCS1A02G263000	-	1A:458504527-458507240	8_6_20	8_6_128	OK	6.92281	4.23554	-0.708814	-1.23257	0.0329	0.137296	no
TraesCS1A02G263200	TraesCS1A02G263200	-	1A:458557064-458562511	8_6_20	8_6_128	OK	20.3071	14.5087	-0.485067	-1.10831	0.05245	0.183829	no
TraesCS1A02G263300	TraesCS1A02G263300	-	1A:458564116-458566532	8_6_20	8_6_128	OK	67.3059	91.8568	0.448655	0.980321	0.08605	0.248342	no
TraesCS1A02G263400	TraesCS1A02G263400	-	1A:458896288-458908694	8_6_20	8_6_128	OK	1.97705	2.83035	0.51763	1.12044	0.0513	0.181613	no
TraesCS1A02G263600	TraesCS1A02G263600	-	1A:459097179-459100473	8_6_20	8_6_128	OK	0.433745	0.129774	-1.74085	-1.21006	0.2227	0.43516	no
TraesCS1A02G263700	TraesCS1A02G263700	-	1A:459186661-459188632	8_6_20	8_6_128	OK	2.4842	1.29061	-0.944728	-0.962699	0.09785	0.268785	no
TraesCS1A02G263800	TraesCS1A02G263800	-	1A:459269856-459275619	8_6_20	8_6_128	OK	1.20452	0.669551	-0.847196	-1.41741	0.0211	0.103277	no
TraesCS1A02G264000	TraesCS1A02G264000	-	1A:459307639-459313757	8_6_20	8_6_128	OK	4.23072	9.28389	1.13383	2.45684	0.0001	0.00226092	yes
TraesCS1A02G264100	TraesCS1A02G264100	-	1A:459514098-459523796	8_6_20	8_6_128	OK	3.02056	2.22102	-0.443591	-0.883522	0.12925	0.318001	no
TraesCS1A02G264200	TraesCS1A02G264200	-	1A:459524186-459527766	8_6_20	8_6_128	OK	1.44732	1.57973	0.12629	0.185733	0.7452	0.861971	no
TraesCS1A02G264300	TraesCS1A02G264300	-	1A:459946839-459948904	8_6_20	8_6_128	OK	1.57065	2.65749	0.758704	0.905734	0.11155	0.290998	no
TraesCS1A02G264400	TraesCS1A02G264400	-	1A:459948921-459951051	8_6_20	8_6_128	OK	1.17829	0.801023	-0.556782	-0.603982	0.28515	0.500567	no
TraesCS1A02G264500	TraesCS1A02G264500	-	1A:460280711-460282491	8_6_20	8_6_128	OK	4.727	1.50253	-1.65353	-1.65535	0.0153	0.0839417	no
TraesCS1A02G264700	TraesCS1A02G264700	-	1A:460330400-460334595	8_6_20	8_6_128	OK	11.0894	10.4194	-0.0899195	-0.206708	0.731	0.853563	no
TraesCS1A02G264800	TraesCS1A02G264800	-	1A:460553634-460557686	8_6_20	8_6_128	OK	0.291546	0.371326	0.348966	0.367067	0.5405	0.724249	no
TraesCS1A02G264900	TraesCS1A02G264900	-	1A:460639088-460641864	8_6_20	8_6_128	OK	1.97854	1.08919	-0.861186	-1.13412	0.0574	0.194275	no
TraesCS1A02G265000	TraesCS1A02G265000	-	1A:460669776-460676972	8_6_20	8_6_128	OK	4.05679	3.29396	-0.300516	-0.666838	0.2498	0.464503	no
TraesCS1A02G265300	TraesCS1A02G265300	-	1A:460967357-460968123	8_6_20	8_6_128	OK	10.7883	32.4621	1.58929	2.91056	5e-05	0.00127164	yes
TraesCS1A02G265600	TraesCS1A02G265600	-	1A:461337577-461338417	8_6_20	8_6_128	OK	4.27029	32.9875	2.94951	3.55699	5e-05	0.00127164	yes
TraesCS1A02G265700	TraesCS1A02G265700	-	1A:461351278-461352000	8_6_20	8_6_128	OK	0.194725	2.46537	3.6623	2.40992	0.03555	0.144151	no
TraesCS1A02G265800	TraesCS1A02G265800	-	1A:461356734-461357498	8_6_20	8_6_128	OK	8.23427	17.97	1.12588	1.56255	0.00705	0.0501138	no
TraesCS1A02G266000	TraesCS1A02G266000	-	1A:461521742-461524132	8_6_20	8_6_128	OK	6.0553	14.3459	1.24437	2.31718	5e-05	0.00127164	yes
TraesCS1A02G266300	TraesCS1A02G266300	-	1A:461775746-461779782	8_6_20	8_6_128	OK	14.9038	7.59604	-0.972362	-2.29917	0.0002	0.00392654	yes
TraesCS1A02G266500	TraesCS1A02G266500	-	1A:461995981-462000591	8_6_20	8_6_128	OK	3.33456	2.40248	-0.472972	-0.854436	0.1498	0.347041	no
TraesCS1A02G266600	TraesCS1A02G266600	-	1A:462000811-462006133	8_6_20	8_6_128	OK	15.5579	7.88167	-0.981072	-2.15849	0.0001	0.00226092	yes
TraesCS1A02G266700	TraesCS1A02G266700	-	1A:462122730-462124931	8_6_20	8_6_128	OK	1.39183	3.74518	1.42805	1.72811	0.0064	0.0469926	yes
TraesCS1A02G266800	TraesCS1A02G266800	-	1A:462136939-462137443	8_6_20	8_6_128	OK	0.544811	2.08916	1.93909	1.0601	0.0896	0.254515	no
TraesCS1A02G266900	TraesCS1A02G266900	-	1A:462333926-462336501	8_6_20	8_6_128	OK	12.8763	9.85286	-0.386106	-0.695428	0.22645	0.43927	no
TraesCS1A02G267300	TraesCS1A02G267300	-	1A:462435596-462438015	8_6_20	8_6_128	OK	6.66205	3.45277	-0.948212	-1.51553	0.0169	0.0895048	no
TraesCS1A02G267600	TraesCS1A02G267600	-	1A:462617028-462619649	8_6_20	8_6_128	OK	18.6738	17.057	-0.13065	-0.244839	0.67005	0.815418	no
TraesCS1A02G267700	TraesCS1A02G267700	-	1A:462742534-462750420	8_6_20	8_6_128	OK	0.405469	0.265834	-0.609067	-0.619131	0.22025	0.432964	no
TraesCS1A02G267800	TraesCS1A02G267800	-	1A:462776184-462778584	8_6_20	8_6_128	OK	9.61188	16.716	0.798339	1.00398	0.08095	0.239561	no
TraesCS1A02G267900	TraesCS1A02G267900	-	1A:462793391-462799930	8_6_20	8_6_128	OK	9.22568	4.69176	-0.975528	-1.87454	0.0015	0.0171549	yes
TraesCS1A02G268200	TraesCS1A02G268200	-	1A:463155410-463156061	8_6_20	8_6_128	OK	17.5008	35.9262	1.03762	1.91059	0.0014	0.0163569	yes
TraesCS1A02G268400	TraesCS1A02G268400	-	1A:463246852-463248232	8_6_20	8_6_128	OK	5.8352	8.80414	0.593401	0.76419	0.1752	0.380648	no
TraesCS1A02G268500	TraesCS1A02G268500	-	1A:463288262-463291701	8_6_20	8_6_128	OK	17.4227	20.4892	0.233894	0.519943	0.36985	0.581825	no
TraesCS1A02G268600	TraesCS1A02G268600	-	1A:463356637-463358483	8_6_20	8_6_128	OK	11.3426	7.93947	-0.51464	-0.892189	0.11795	0.301668	no
TraesCS1A02G268700	TraesCS1A02G268700	-	1A:463400233-463403089	8_6_20	8_6_128	OK	3.29146	6.44206	0.968794	1.82122	0.00205	0.0213441	yes
TraesCS1A02G268800	TraesCS1A02G268800	-	1A:463460247-463461876	8_6_20	8_6_128	OK	2.59547	2.33802	-0.150712	-0.226161	0.69605	0.831895	no
TraesCS1A02G268900	TraesCS1A02G268900	-	1A:463521477-463523392	8_6_20	8_6_128	OK	0.690205	1.41036	1.03097	1.00897	0.0701	0.219648	no
TraesCS1A02G269000	TraesCS1A02G269000	-	1A:463810369-463813906	8_6_20	8_6_128	OK	1.35931	2.49821	0.878017	1.54565	0.01	0.0634685	no
TraesCS1A02G269100	TraesCS1A02G269100	-	1A:463820154-463827474	8_6_20	8_6_128	OK	7.51553	5.03	-0.579316	-1.30241	0.0244	0.113318	no
TraesCS1A02G269200	TraesCS1A02G269200	-	1A:463827547-463830330	8_6_20	8_6_128	OK	14.3829	15.8196	0.137355	0.30769	0.58965	0.759806	no
TraesCS1A02G269300	TraesCS1A02G269300	-	1A:463921286-463928925	8_6_20	8_6_128	OK	0.343336	0.420342	0.291943	0.152692	0.75855	0.87019	no
TraesCS1A02G269400	TraesCS1A02G269400	-	1A:463921286-463928925	8_6_20	8_6_128	OK	0.378255	1.17953	1.64078	0.923822	0.5044	0.695341	no
TraesCS1A02G269500	TraesCS1A02G269500	-	1A:463929755-463932776	8_6_20	8_6_128	OK	3.82732	5.05906	0.402534	0.609829	0.27995	0.495403	no
TraesCS1A02G269600	TraesCS1A02G269600	-	1A:463958196-463963550	8_6_20	8_6_128	OK	5.12514	4.70951	-0.122014	-0.194462	0.73365	0.855298	no
TraesCS1A02G269700	TraesCS1A02G269700	-	1A:463958196-463963550	8_6_20	8_6_128	OK	3.13732	2.60518	-0.268148	-0.0752713	0.88795	0.943603	no
TraesCS1A02G269800	TraesCS1A02G269800	-	1A:463958196-463963550	8_6_20	8_6_128	OK	1.48255	0.51558	-1.52382	-0.648869	0.5825	0.754959	no
TraesCS1A02G270000	TraesCS1A02G270000	-	1A:464087219-464089077	8_6_20	8_6_128	OK	7.09691	14.6119	1.04188	1.98924	0.0008	0.0109316	yes
TraesCS1A02G270200	TraesCS1A02G270200	-	1A:464247355-464249467	8_6_20	8_6_128	OK	6.86331	6.01504	-0.19033	-0.318352	0.57415	0.748731	no
TraesCS1A02G270300	TraesCS1A02G270300	-	1A:464249663-464253896	8_6_20	8_6_128	OK	5.23171	2.64201	-0.985647	-1.75201	0.00255	0.0248727	yes
TraesCS1A02G270400	TraesCS1A02G270400	-	1A:464790699-464793947	8_6_20	8_6_128	OK	21.1009	26.6956	0.339297	0.751339	0.18455	0.391838	no
TraesCS1A02G270500	TraesCS1A02G270500	-	1A:464794578-464796552	8_6_20	8_6_128	OK	6.6981	10.0597	0.586758	1.02602	0.07385	0.226355	no
TraesCS1A02G270600	TraesCS1A02G270600	-	1A:464797146-464805227	8_6_20	8_6_128	OK	5.40705	3.17139	-0.769726	-1.55895	0.00685	0.0491844	yes
TraesCS1A02G270700	TraesCS1A02G270700	-	1A:464809425-464811387	8_6_20	8_6_128	OK	45.2749	73.9924	0.708666	1.53809	0.00615	0.0458202	yes
TraesCS1A02G270800	TraesCS1A02G270800	-	1A:464837011-464840398	8_6_20	8_6_128	OK	0.489271	0.183499	-1.41486	-1.01683	0.0788	0.235393	no
TraesCS1A02G271700	TraesCS1A02G271700	-	1A:465281933-465283274	8_6_20	8_6_128	OK	3.48511	1.23138	-1.50094	-1.55469	0.01065	0.0661747	no
TraesCS1A02G272000	TraesCS1A02G272000	-	1A:465340923-465343552	8_6_20	8_6_128	OK	68.2565	28.4789	-1.26107	-2.74396	5e-05	0.00127164	yes
TraesCS1A02G272100	TraesCS1A02G272100	-	1A:465451852-465455447	8_6_20	8_6_128	OK	10.1315	16.846	0.733554	1.45522	0.01215	0.0720216	no
TraesCS1A02G272200	TraesCS1A02G272200	-	1A:465464899-465470830	8_6_20	8_6_128	OK	8.08573	8.27486	0.0333571	0.0706394	0.90405	0.951564	no
TraesCS1A02G272400	TraesCS1A02G272400	-	1A:465501522-465505875	8_6_20	8_6_128	OK	5.23695	5.13171	-0.0292856	-0.0598422	0.91365	0.956071	no
TraesCS1A02G272600	TraesCS1A02G272600	-	1A:465522812-465524805	8_6_20	8_6_128	OK	0.651029	0.337179	-0.949207	-0.623577	0.4065	0.614454	no
TraesCS1A02G272700	TraesCS1A02G272700	-	1A:466036874-466039350	8_6_20	8_6_128	OK	1.84915	1.65991	-0.155761	-0.23985	0.6805	0.822234	no
TraesCS1A02G272800	TraesCS1A02G272800	-	1A:466341016-466341241	8_6_20	8_6_128	OK	0.674909	0.537485	-0.328468	-0.164513	0.6336	0.790914	no
TraesCS1A02G272900	TraesCS1A02G272900	-	1A:466348840-466351191	8_6_20	8_6_128	OK	2.31132	4.68382	1.01897	1.08359	0.0702	0.219864	no
TraesCS1A02G273000	TraesCS1A02G273000	-	1A:466896601-466899623	8_6_20	8_6_128	OK	8.31505	8.84116	0.0885105	0.179725	0.7542	0.867841	no
TraesCS1A02G273100	TraesCS1A02G273100	-	1A:466926988-466930294	8_6_20	8_6_128	OK	10.925	7.64416	-0.515202	-1.08809	0.0528	0.184657	no
TraesCS1A02G273200	TraesCS1A02G273200	-	1A:467156433-467160032	8_6_20	8_6_128	OK	6.95172	0.96339	-2.85118	-2.55444	0.00155	0.0175152	yes
TraesCS1A02G273400	TraesCS1A02G273400	-	1A:467181437-467183931	8_6_20	8_6_128	OK	8.01124	9.46276	0.240236	0.448135	0.42935	0.634378	no
TraesCS1A02G273500	TraesCS1A02G273500	-	1A:467184517-467186314	8_6_20	8_6_128	OK	8.73404	9.1105	0.0608804	0.119385	0.83935	0.917491	no
TraesCS1A02G273900	TraesCS1A02G273900	-	1A:467255798-467260124	8_6_20	8_6_128	OK	0.365726	0.41556	0.184292	0.137688	0.84935	0.9229	no
TraesCS1A02G274300	TraesCS1A02G274300	-	1A:468598784-468599195	8_6_20	8_6_128	OK	8.96688	21.6529	1.27188	1.30751	0.0233	0.110035	no
TraesCS1A02G274400	TraesCS1A02G274400	-	1A:468605611-468609080	8_6_20	8_6_128	OK	3.33222	1.50318	-1.14846	-1.89694	0.00165	0.018278	yes
TraesCS1A02G274800	TraesCS1A02G274800	-	1A:468847621-468849139	8_6_20	8_6_128	OK	2.05141	1.2251	-0.743722	-0.794918	0.3255	0.540111	no
TraesCS1A02G275000	TraesCS1A02G275000	-	1A:469309602-469310929	8_6_20	8_6_128	OK	2.42419	2.05933	-0.235326	-0.24433	0.6727	0.817015	no
TraesCS1A02G275200	TraesCS1A02G275200	-	1A:469369454-469371619	8_6_20	8_6_128	OK	23.9607	13.3633	-0.842394	-1.84302	0.00175	0.0190333	yes
TraesCS1A02G275300	TraesCS1A02G275300	-	1A:469374579-469377056	8_6_20	8_6_128	OK	1.97944	1.16273	-0.767575	-0.973249	0.1022	0.276181	no
TraesCS1A02G275400	TraesCS1A02G275400	-	1A:469587132-469593624	8_6_20	8_6_128	OK	16.9053	6.24386	-1.43696	-3.06368	5e-05	0.00127164	yes
TraesCS1A02G275600	TraesCS1A02G275600	-	1A:469662813-469663861	8_6_20	8_6_128	OK	4.9673	4.05934	-0.291219	-0.315258	0.5876	0.758576	no
TraesCS1A02G275700	TraesCS1A02G275700	-	1A:470300055-470301243	8_6_20	8_6_128	OK	4.07462	5.75065	0.49706	0.639772	0.24985	0.46455	no
TraesCS1A02G276100	TraesCS1A02G276100	-	1A:471320623-471326066	8_6_20	8_6_128	OK	4.20592	4.51054	0.100881	0.218438	0.7006	0.834707	no
TraesCS1A02G276200	TraesCS1A02G276200	-	1A:471480701-471483149	8_6_20	8_6_128	OK	3.23448	1.79873	-0.846555	-0.889405	0.135	0.326104	no
TraesCS1A02G276300	TraesCS1A02G276300	-	1A:471488204-471489387	8_6_20	8_6_128	OK	3.48519	2.0718	-0.75035	-0.73249	0.2087	0.420397	no
TraesCS1A02G276400	TraesCS1A02G276400	-	1A:471489978-471494342	8_6_20	8_6_128	OK	4.16552	2.84763	-0.548735	-1.08943	0.05715	0.193717	no
TraesCS1A02G276500	TraesCS1A02G276500	-	1A:471503707-471507782	8_6_20	8_6_128	OK	5.15852	5.83508	0.177796	0.372349	0.523	0.710535	no
TraesCS1A02G277000	TraesCS1A02G277000	-	1A:472140796-472143555	8_6_20	8_6_128	OK	9.64604	8.10995	-0.250244	-0.529878	0.3661	0.578376	no
TraesCS1A02G277400	TraesCS1A02G277400	-	1A:472550276-472552563	8_6_20	8_6_128	OK	2.133	1.76222	-0.275492	-0.34499	0.5488	0.730084	no
TraesCS1A02G277500	TraesCS1A02G277500	-	1A:473009757-473011782	8_6_20	8_6_128	OK	111.939	227.394	1.02248	2.2979	5e-05	0.00127164	yes
TraesCS1A02G277600	TraesCS1A02G277600	-	1A:473032237-473034750	8_6_20	8_6_128	OK	33.504	51.6706	0.62501	1.37709	0.0158	0.0858558	no
TraesCS1A02G277700	TraesCS1A02G277700	-	1A:473037522-473042364	8_6_20	8_6_128	OK	2.43896	3.51268	0.526309	1.05233	0.0689	0.21741	no
TraesCS1A02G278000	TraesCS1A02G278000	-	1A:473630542-473641488	8_6_20	8_6_128	OK	0.808939	1.59985	0.983836	1.96644	0.00185	0.0198736	yes
TraesCS1A02G278100	TraesCS1A02G278100	-	1A:474189094-474196288	8_6_20	8_6_128	OK	1.97766	1.58646	-0.31799	-0.585945	0.3122	0.527642	no
TraesCS1A02G278200	TraesCS1A02G278200	-	1A:474197440-474201439	8_6_20	8_6_128	OK	6.33869	7.27501	0.198765	0.429498	0.4632	0.662762	no
TraesCS1A02G278300	TraesCS1A02G278300	-	1A:474217693-474220455	8_6_20	8_6_128	OK	6.28756	6.91311	0.136835	0.175839	0.75475	0.86821	no
TraesCS1A02G278400	TraesCS1A02G278400	-	1A:474225385-474229138	8_6_20	8_6_128	OK	0.513991	0.132355	-1.95733	-1.45526	0.2285	0.441678	no
TraesCS1A02G278500	TraesCS1A02G278500	-	1A:474260218-474260633	8_6_20	8_6_128	OK	0.328996	1.84011	2.48365	2.34964	0.2027	0.414333	no
TraesCS1A02G278600	TraesCS1A02G278600	-	1A:474291360-474293659	8_6_20	8_6_128	OK	3.13138	6.20829	0.987395	1.49856	0.01285	0.0749588	no
TraesCS1A02G278700	TraesCS1A02G278700	-	1A:474421054-474428708	8_6_20	8_6_128	OK	2.75224	9.5176	1.78999	2.4716	0.0001	0.00226092	yes
TraesCS1A02G278800	TraesCS1A02G278800	-	1A:474430832-474432419	8_6_20	8_6_128	OK	28.9126	7.57973	-1.93148	-2.82394	5e-05	0.00127164	yes
TraesCS1A02G278900	TraesCS1A02G278900	-	1A:474449754-474451774	8_6_20	8_6_128	OK	20.8007	16.4266	-0.340606	-0.71967	0.2096	0.421373	no
TraesCS1A02G279000	TraesCS1A02G279000	-	1A:474640544-474644247	8_6_20	8_6_128	OK	1.44093	1.78188	0.306394	0.537641	0.3748	0.586155	no
TraesCS1A02G279100	TraesCS1A02G279100	-	1A:474699334-474703163	8_6_20	8_6_128	OK	53.0172	45.5263	-0.219762	-0.505361	0.38525	0.595402	no
TraesCS1A02G279200	TraesCS1A02G279200	-	1A:474791493-474793789	8_6_20	8_6_128	OK	3.65682	13.5114	1.88552	2.72852	5e-05	0.00127164	yes
TraesCS1A02G279300	TraesCS1A02G279300	-	1A:475309489-475313192	8_6_20	8_6_128	OK	2.24817	1.26079	-0.834423	-1.27742	0.0354	0.143769	no
TraesCS1A02G279500	TraesCS1A02G279500	-	1A:476908621-476911179	8_6_20	8_6_128	OK	62.0715	80.8026	0.38047	0.858219	0.12525	0.312476	no
TraesCS1A02G279800	TraesCS1A02G279800	-	1A:477014827-477019580	8_6_20	8_6_128	OK	1.13841	0.336169	-1.75977	-2.28065	0.0004	0.00663556	yes
TraesCS1A02G280200	TraesCS1A02G280200	-	1A:477655112-477667230	8_6_20	8_6_128	OK	0.60263	0.560736	-0.10395	-0.097268	0.86985	0.933765	no
TraesCS1A02G280300	TraesCS1A02G280300	-	1A:477730921-477734715	8_6_20	8_6_128	OK	11.1712	10.9056	-0.0347195	-0.0731564	0.9006	0.949868	no
TraesCS1A02G280400	TraesCS1A02G280400	-	1A:477735711-477739169	8_6_20	8_6_128	OK	6.27461	4.1205	-0.606705	-1.12113	0.07315	0.225022	no
TraesCS1A02G280500	TraesCS1A02G280500	-	1A:478256373-478258875	8_6_20	8_6_128	OK	31.7885	38.4882	0.27591	0.632656	0.26755	0.482906	no
TraesCS1A02G280600	TraesCS1A02G280600	-	1A:478350772-478355542	8_6_20	8_6_128	OK	23.7334	10.9035	-1.12212	-2.55978	5e-05	0.00127164	yes
TraesCS1A02G280700	TraesCS1A02G280700	-	1A:478450778-478452828	8_6_20	8_6_128	OK	25.9218	15.2252	-0.767708	-1.30827	0.02135	0.104097	no
TraesCS1A02G280800	TraesCS1A02G280800	-	1A:478535518-478538442	8_6_20	8_6_128	OK	0.431425	1.15223	1.41725	1.56026	0.01675	0.0890007	no
TraesCS1A02G280900	TraesCS1A02G280900	-	1A:478566905-478570715	8_6_20	8_6_128	OK	16.7978	23.5731	0.488874	1.05833	0.0742	0.226901	no
TraesCS1A02G281000	TraesCS1A02G281000	-	1A:478625936-478628984	8_6_20	8_6_128	OK	1.62953	0.574576	-1.50389	-1.54387	0.00395	0.0337383	yes
TraesCS1A02G281100	TraesCS1A02G281100	-	1A:479540488-479545436	8_6_20	8_6_128	OK	5.77536	4.29444	-0.427443	-0.734679	0.1958	0.405777	no
TraesCS1A02G281200	TraesCS1A02G281200	-	1A:479711766-479713481	8_6_20	8_6_128	OK	12.1417	20.9723	0.788515	1.45017	0.01395	0.0791489	no
TraesCS1A02G281300	TraesCS1A02G281300	-	1A:479817766-479820086	8_6_20	8_6_128	OK	13.6489	5.94192	-1.19979	-2.20964	0.0004	0.00663556	yes
TraesCS1A02G281400	TraesCS1A02G281400	-	1A:479827960-479840208	8_6_20	8_6_128	OK	3.98541	2.82517	-0.496391	-1.07359	0.0782	0.234328	no
TraesCS1A02G281600	TraesCS1A02G281600	-	1A:480424580-480428658	8_6_20	8_6_128	OK	17.2259	18.0232	0.065276	0.139602	0.8101	0.900539	no
TraesCS1A02G281700	TraesCS1A02G281700	-	1A:480429131-480432551	8_6_20	8_6_128	OK	13.162	9.17721	-0.520256	-1.06534	0.0725	0.223847	no
TraesCS1A02G281800	TraesCS1A02G281800	-	1A:480546649-480549947	8_6_20	8_6_128	OK	7.59859	6.45796	-0.234653	-0.502406	0.3823	0.592632	no
TraesCS1A02G282000	TraesCS1A02G282000	-	1A:480571079-480574092	8_6_20	8_6_128	OK	1.38944	1.48172	0.0927721	0.13053	0.81605	0.904393	no
TraesCS1A02G282200	TraesCS1A02G282200	-	1A:480592130-480593673	8_6_20	8_6_128	OK	1.22444	0.50755	-1.2705	-1.24765	0.0286	0.125791	no
TraesCS1A02G282300	TraesCS1A02G282300	-	1A:480595189-480598675	8_6_20	8_6_128	OK	3.40478	0	#NAME?	#NAME?	5e-05	0.00127164	yes
TraesCS1A02G282400	TraesCS1A02G282400	-	1A:480599129-480602337	8_6_20	8_6_128	OK	0.391252	0	#NAME?	#NAME?	5e-05	0.00127164	yes
TraesCS1A02G282500	TraesCS1A02G282500	-	1A:480602851-480604031	8_6_20	8_6_128	OK	1.96506	0	#NAME?	#NAME?	5e-05	0.00127164	yes
TraesCS1A02G282600	TraesCS1A02G282600	-	1A:480604084-480605860	8_6_20	8_6_128	OK	256.278	0.128006	-10.9673	-6.55432	0.01285	0.0749588	no
TraesCS1A02G282700	TraesCS1A02G282700	-	1A:480746316-480749274	8_6_20	8_6_128	OK	8.42026	6.24928	-0.430174	-0.863777	0.1284	0.317215	no
TraesCS1A02G282800	TraesCS1A02G282800	-	1A:480750171-480750864	8_6_20	8_6_128	OK	1.25462	1.96944	0.650531	0.436458	0.48025	0.676762	no
TraesCS1A02G283000	TraesCS1A02G283000	-	1A:480755305-480759476	8_6_20	8_6_128	OK	1.68777	2.11311	0.324246	0.483888	0.39605	0.605244	no
TraesCS1A02G283100	TraesCS1A02G283100	-	1A:480808719-480811836	8_6_20	8_6_128	OK	3.47188	3.69857	0.091249	0.123548	0.82915	0.911427	no
TraesCS1A02G283200	TraesCS1A02G283200	-	1A:480826952-480831360	8_6_20	8_6_128	OK	7.37424	6.81641	-0.113484	-0.24697	0.6665	0.81338	no
TraesCS1A02G283400	TraesCS1A02G283400	-	1A:480933517-480936043	8_6_20	8_6_128	OK	1.09717	1.67001	0.606067	0.66616	0.25155	0.466353	no
TraesCS1A02G283600	TraesCS1A02G283600	-	1A:481289052-481292772	8_6_20	8_6_128	OK	7.30518	23.9184	1.71113	2.81049	5e-05	0.00127164	yes
TraesCS1A02G283800	TraesCS1A02G283800	-	1A:481648098-481655318	8_6_20	8_6_128	OK	6.32492	5.12336	-0.303956	-0.707587	0.24165	0.456383	no
TraesCS1A02G283900	TraesCS1A02G283900	-	1A:481673551-481675855	8_6_20	8_6_128	OK	5.81169	0.7466	-2.96055	-2.43928	0.00235	0.0234988	yes
TraesCS1A02G284000	TraesCS1A02G284000	-	1A:481690846-481703225	8_6_20	8_6_128	OK	4.59469	3.75074	-0.292794	-0.634407	0.27275	0.48801	no
TraesCS1A02G284100	TraesCS1A02G284100	-	1A:481754146-481758368	8_6_20	8_6_128	OK	1.13956	0.923345	-0.303539	-0.377573	0.56135	0.739628	no
TraesCS1A02G284200	TraesCS1A02G284200	-	1A:481754146-481758368	8_6_20	8_6_128	OK	4.17543	3.02458	-0.465189	-0.353944	0.5083	0.698717	no
TraesCS1A02G284300	TraesCS1A02G284300	-	1A:481880421-481884082	8_6_20	8_6_128	OK	1.3299	3.2022	1.26775	2.10405	0.00055	0.00834206	yes
TraesCS1A02G284400	TraesCS1A02G284400	-	1A:481921986-481930381	8_6_20	8_6_128	OK	0.877137	0.654856	-0.421625	-0.494204	0.3457	0.559208	no
TraesCS1A02G284500	TraesCS1A02G284500	-	1A:481932928-481934524	8_6_20	8_6_128	OK	3.84208	4.27273	0.153269	0.168266	0.77075	0.877439	no
TraesCS1A02G284800	TraesCS1A02G284800	-	1A:482277205-482278965	8_6_20	8_6_128	OK	43.3329	75.5376	0.801731	1.52215	0.009	0.0590409	no
TraesCS1A02G284900	TraesCS1A02G284900	-	1A:482328443-482329898	8_6_20	8_6_128	OK	10.5331	8.14646	-0.370681	-0.655486	0.25075	0.465553	no
TraesCS1A02G285000	TraesCS1A02G285000	-	1A:482335685-482339114	8_6_20	8_6_128	OK	1.44707	1.98381	0.455139	0.613491	0.2802	0.495676	no
TraesCS1A02G285200	TraesCS1A02G285200	-	1A:482758865-482761946	8_6_20	8_6_128	OK	22.6627	18.5401	-0.289674	-0.638835	0.2688	0.484055	no
TraesCS1A02G285400	TraesCS1A02G285400	-	1A:482767937-482771537	8_6_20	8_6_128	OK	2.86304	0.97525	-1.5537	-2.19672	0.0008	0.0109316	yes
TraesCS1A02G285500	TraesCS1A02G285500	-	1A:482777473-482780309	8_6_20	8_6_128	OK	2.50695	2.4503	-0.0329744	-0.0347507	0.95375	0.97647	no
TraesCS1A02G285600	TraesCS1A02G285600	-	1A:482780625-482783275	8_6_20	8_6_128	OK	6.55822	9.05522	0.465444	0.841484	0.1246	0.311593	no
TraesCS1A02G285900	TraesCS1A02G285900	-	1A:482963666-482964392	8_6_20	8_6_128	OK	8.55578	8.29029	-0.0454766	-0.0522574	0.9263	0.962449	no
TraesCS1A02G286000	TraesCS1A02G286000	-	1A:482966427-482969358	8_6_20	8_6_128	OK	12.7448	11.8355	-0.106787	-0.234283	0.6911	0.828786	no
TraesCS1A02G286200	TraesCS1A02G286200	-	1A:483026578-483029884	8_6_20	8_6_128	OK	35.4058	36.9078	0.0599377	0.139318	0.8115	0.901425	no
TraesCS1A02G286300	TraesCS1A02G286300	-	1A:483033162-483035128	8_6_20	8_6_128	OK	49.2989	104.734	1.0871	2.40027	0.00015	0.0031356	yes
TraesCS1A02G286400	TraesCS1A02G286400	-	1A:483133187-483134809	8_6_20	8_6_128	OK	0.136745	0.588551	2.10568	1.17551	0.1097	0.288077	no
TraesCS1A02G286500	TraesCS1A02G286500	-	1A:483195164-483197070	8_6_20	8_6_128	OK	1.01957	0.657425	-0.633062	-0.557117	0.3538	0.56716	no
TraesCS1A02G286900	TraesCS1A02G286900	-	1A:483678246-483679340	8_6_20	8_6_128	OK	198.328	155.454	-0.351401	-0.802221	0.1618	0.363733	no
TraesCS1A02G287000	TraesCS1A02G287000	-	1A:483861631-483862357	8_6_20	8_6_128	OK	44.4715	40.008	-0.152596	-0.282904	0.62625	0.785727	no
TraesCS1A02G287100	TraesCS1A02G287100	-	1A:483920342-483924559	8_6_20	8_6_128	OK	0.485451	0.340848	-0.510199	-0.487803	0.4249	0.630706	no
TraesCS1A02G287200	TraesCS1A02G287200	-	1A:483928063-483928857	8_6_20	8_6_128	OK	1.92591	0.732106	-1.39541	-0.916368	0.17735	0.383501	no
TraesCS1A02G287400	TraesCS1A02G287400	-	1A:484328734-484337743	8_6_20	8_6_128	OK	2.7359	1.80643	-0.598874	-1.30919	0.02445	0.113476	no
TraesCS1A02G287500	TraesCS1A02G287500	-	1A:484998885-485000259	8_6_20	8_6_128	OK	13.7339	13.2742	-0.0491124	-0.0837468	0.8816	0.94016	no
TraesCS1A02G287600	TraesCS1A02G287600	-	1A:485002246-485010324	8_6_20	8_6_128	OK	3.02668	2.92157	-0.0509959	-0.109987	0.84745	0.921911	no
TraesCS1A02G287700	TraesCS1A02G287700	-	1A:485010537-485011160	8_6_20	8_6_128	OK	30.1662	107.32	1.83091	3.15814	5e-05	0.00127164	yes
TraesCS1A02G287800	TraesCS1A02G287800	-	1A:485012382-485012973	8_6_20	8_6_128	OK	89.5085	348.74	1.96205	3.74104	5e-05	0.00127164	yes
TraesCS1A02G288200	TraesCS1A02G288200	-	1A:485340568-485343951	8_6_20	8_6_128	OK	1.6007	1.21773	-0.394502	-0.722999	0.21645	0.428832	no
TraesCS1A02G288300	TraesCS1A02G288300	-	1A:485344774-485349821	8_6_20	8_6_128	OK	0.271234	1.0026	1.88613	2.34395	0.00095	0.0123685	yes
TraesCS1A02G288400	TraesCS1A02G288400	-	1A:485353186-485357741	8_6_20	8_6_128	OK	4.64337	4.62743	-0.00496221	-0.0110448	0.98665	0.992537	no
TraesCS1A02G288500	TraesCS1A02G288500	-	1A:485359630-485363435	8_6_20	8_6_128	OK	3.71986	7.46075	1.00407	1.56972	0.0051	0.0401561	yes
TraesCS1A02G288600	TraesCS1A02G288600	-	1A:485557977-485566303	8_6_20	8_6_128	OK	2.13109	1.14218	-0.899798	-1.93867	0.0011	0.0137632	yes
TraesCS1A02G288700	TraesCS1A02G288700	-	1A:486042158-486050391	8_6_20	8_6_128	OK	1.23945	1.20857	-0.036394	-0.0636124	0.9142	0.956242	no
TraesCS1A02G288800	TraesCS1A02G288800	-	1A:486052172-486054559	8_6_20	8_6_128	OK	96.8139	160.792	0.731911	1.61053	0.0059	0.0444825	yes
TraesCS1A02G288900	TraesCS1A02G288900	-	1A:486329613-486334243	8_6_20	8_6_128	OK	2.65655	2.4401	-0.12261	-0.234246	0.6916	0.829141	no
TraesCS1A02G289000	TraesCS1A02G289000	-	1A:486338881-486343058	8_6_20	8_6_128	OK	2.55065	4.87698	0.935125	1.67705	0.005	0.0396158	yes
TraesCS1A02G289600	TraesCS1A02G289600	-	1A:486743601-486743796	8_6_20	8_6_128	OK	1.70132	0.232201	-2.87321	-1.71073	0.27845	0.493733	no
TraesCS1A02G289700	TraesCS1A02G289700	-	1A:486746812-486747007	8_6_20	8_6_128	OK	9.6697	0.274384	-5.1392	-3.29143	0.24425	0.45905	no
TraesCS1A02G289800	TraesCS1A02G289800	-	1A:486750893-486751073	8_6_20	8_6_128	OK	180.918	145.013	-0.319151	-0.520567	0.3583	0.571263	no
TraesCS1A02G289900	TraesCS1A02G289900	-	1A:486816907-486817108	8_6_20	8_6_128	OK	42.4803	13.6997	-1.63265	-1.73515	0.0061	0.0455252	yes
TraesCS1A02G290100	TraesCS1A02G290100	-	1A:486896764-486897070	8_6_20	8_6_128	OK	20.6294	8.89164	-1.21418	-1.66248	0.0042	0.0351601	yes
TraesCS1A02G290200	TraesCS1A02G290200	-	1A:486953458-486953967	8_6_20	8_6_128	OK	1.41218	0.899614	-0.650547	-0.520762	0.4152	0.622324	no
TraesCS1A02G290500	TraesCS1A02G290500	-	1A:487010512-487019246	8_6_20	8_6_128	OK	2.87275	2.14031	-0.424611	-0.881016	0.1392	0.331945	no
TraesCS1A02G290700	TraesCS1A02G290700	-	1A:487088735-487093379	8_6_20	8_6_128	OK	0.389712	0.181984	-1.0986	-1.10313	0.0427	0.161545	no
TraesCS1A02G290800	TraesCS1A02G290800	-	1A:487100406-487103619	8_6_20	8_6_128	OK	4.05195	3.14699	-0.364644	-0.519376	0.37935	0.590004	no
TraesCS1A02G291200	TraesCS1A02G291200	-	1A:487463044-487466385	8_6_20	8_6_128	OK	0.539799	1.90287	1.81768	2.16002	0.00315	0.0289414	yes
TraesCS1A02G291400	TraesCS1A02G291400	-	1A:487485916-487492936	8_6_20	8_6_128	OK	1.71341	0.936787	-0.871077	-0.982365	0.08965	0.254568	no
TraesCS1A02G291500	TraesCS1A02G291500	-	1A:487568657-487569222	8_6_20	8_6_128	OK	58.1973	129.239	1.15101	2.08018	0.00065	0.0094284	yes
TraesCS1A02G291600	TraesCS1A02G291600	-	1A:487571245-487571856	8_6_20	8_6_128	OK	44.4858	133.698	1.58756	2.96031	5e-05	0.00127164	yes
TraesCS1A02G291700	TraesCS1A02G291700	-	1A:487604482-487605044	8_6_20	8_6_128	OK	9.79414	169.334	4.11181	5.19779	5e-05	0.00127164	yes
TraesCS1A02G291800	TraesCS1A02G291800	-	1A:487607236-487609138	8_6_20	8_6_128	OK	1.69876	0.482055	-1.81721	-1.62024	0.02685	0.120624	no
TraesCS1A02G292000	TraesCS1A02G292000	-	1A:487725419-487727833	8_6_20	8_6_128	OK	1.31207	0.920885	-0.510748	-0.555278	0.3206	0.535562	no
TraesCS1A02G292100	TraesCS1A02G292100	-	1A:487728611-487734607	8_6_20	8_6_128	OK	9.18776	6.61154	-0.474727	-1.09267	0.06645	0.212345	no
TraesCS1A02G292200	TraesCS1A02G292200	-	1A:487735996-487741826	8_6_20	8_6_128	OK	8.25493	6.92079	-0.254318	-0.572529	0.32025	0.535276	no
TraesCS1A02G292300	TraesCS1A02G292300	-	1A:488065307-488071060	8_6_20	8_6_128	OK	53.8085	43.6817	-0.300803	-0.645575	0.2476	0.462349	no
TraesCS1A02G292400	TraesCS1A02G292400	-	1A:488071385-488074461	8_6_20	8_6_128	OK	1.14225	3.05983	1.42157	2.05333	0.0017	0.0186393	yes
TraesCS1A02G293400	TraesCS1A02G293400	-	1A:488619058-488620361	8_6_20	8_6_128	OK	0.43952	0.766532	0.802418	0.612687	0.5539	0.73405	no
TraesCS1A02G294900	TraesCS1A02G294900	-	1A:490018585-490021155	8_6_20	8_6_128	OK	0.0426108	0.689851	4.01699	2.09585	0.06885	0.217301	no
TraesCS1A02G295200	TraesCS1A02G295200	-	1A:490306426-490313978	8_6_20	8_6_128	OK	8.7041	6.97986	-0.318497	-0.734589	0.1968	0.406884	no
TraesCS1A02G295300	TraesCS1A02G295300	-	1A:490411508-490414419	8_6_20	8_6_128	OK	2.99225	4.97447	0.733311	0.960201	0.09515	0.264178	no
TraesCS1A02G295400	TraesCS1A02G295400	-	1A:490418246-490418875	8_6_20	8_6_128	OK	44.0048	183.131	2.05715	3.83222	5e-05	0.00127164	yes
TraesCS1A02G295600	TraesCS1A02G295600	-	1A:490509792-490525089	8_6_20	8_6_128	OK	0.799897	0.401412	-0.994729	-1.21782	0.0283	0.124945	no
TraesCS1A02G295700	TraesCS1A02G295700	-	1A:490759998-490760520	8_6_20	8_6_128	OK	65.2869	258.267	1.984	3.64451	5e-05	0.00127164	yes
TraesCS1A02G295800	TraesCS1A02G295800	-	1A:490794343-490797100	8_6_20	8_6_128	OK	44.244	9.21224	-2.26386	-3.1784	5e-05	0.00127164	yes
TraesCS1A02G295900	TraesCS1A02G295900	-	1A:490893556-490894966	8_6_20	8_6_128	OK	4.58144	2.92527	-0.647231	-0.737426	0.21175	0.423567	no
TraesCS1A02G296100	TraesCS1A02G296100	-	1A:491128109-491130587	8_6_20	8_6_128	OK	4.6291	2.93246	-0.658622	-1.12448	0.0555	0.19035	no
TraesCS1A02G296200	TraesCS1A02G296200	-	1A:491135032-491139363	8_6_20	8_6_128	OK	2.59734	5.64052	1.1188	1.95204	0.00125	0.0151173	yes
TraesCS1A02G296300	TraesCS1A02G296300	-	1A:491148417-491153457	8_6_20	8_6_128	OK	0.399898	0.246104	-0.700364	-0.76162	0.1928	0.402289	no
TraesCS1A02G296800	TraesCS1A02G296800	-	1A:492000008-492000377	8_6_20	8_6_128	OK	1.72683	0.62842	-1.45832	-0.746018	0.22205	0.434637	no
TraesCS1A02G296900	TraesCS1A02G296900	-	1A:492045922-492046657	8_6_20	8_6_128	OK	1.72073	0.80946	-1.08799	-0.85824	0.32375	0.538591	no
TraesCS1A02G297000	TraesCS1A02G297000	-	1A:492123582-492128662	8_6_20	8_6_128	OK	3.19334	0.90791	-1.81444	-3.35191	5e-05	0.00127164	yes
TraesCS1A02G297200	TraesCS1A02G297200	-	1A:492196185-492200627	8_6_20	8_6_128	OK	1.16437	1.66726	0.517925	0.768078	0.1799	0.38612	no
TraesCS1A02G297500	TraesCS1A02G297500	-	1A:492273998-492276991	8_6_20	8_6_128	OK	0.943003	0.319018	-1.56363	-2.07894	0.00115	0.0141888	yes
TraesCS1A02G297600	TraesCS1A02G297600	-	1A:492652070-492652999	8_6_20	8_6_128	OK	2.88789	1.19932	-1.2678	-1.26074	0.12195	0.30788	no
TraesCS1A02G297800	TraesCS1A02G297800	-	1A:492807459-492809424	8_6_20	8_6_128	OK	3.1999	1.81078	-0.821416	-1.18601	0.04255	0.161268	no
TraesCS1A02G297900	TraesCS1A02G297900	-	1A:493201601-493202834	8_6_20	8_6_128	OK	19.6936	18.7206	-0.0730955	-0.146075	0.8036	0.896946	no
TraesCS1A02G298000	TraesCS1A02G298000	-	1A:493205774-493211109	8_6_20	8_6_128	OK	1.53788	1.06126	-0.535171	-0.838819	0.1492	0.346188	no
TraesCS1A02G298100	TraesCS1A02G298100	-	1A:493211556-493216752	8_6_20	8_6_128	OK	3.42021	1.93407	-0.822441	-1.62931	0.00625	0.0463041	yes
TraesCS1A02G298700	TraesCS1A02G298700	-	1A:493509746-493513131	8_6_20	8_6_128	OK	4.34187	3.87148	-0.165432	-0.335497	0.5537	0.733888	no
TraesCS1A02G298800	TraesCS1A02G298800	-	1A:493736792-493737676	8_6_20	8_6_128	OK	23.0175	12.7707	-0.849898	-1.26409	0.0321	0.135148	no
TraesCS1A02G298900	TraesCS1A02G298900	-	1A:493815618-493820587	8_6_20	8_6_128	OK	2.56887	1.56298	-0.716833	-1.31845	0.025	0.115182	no
TraesCS1A02G299100	TraesCS1A02G299100	-	1A:493919420-493923356	8_6_20	8_6_128	OK	10.5353	7.37189	-0.515124	-1.15648	0.04725	0.172222	no
TraesCS1A02G299200	TraesCS1A02G299200	-	1A:494024031-494026393	8_6_20	8_6_128	OK	0.886652	0.197559	-2.16608	-1.50811	0.016	0.0864877	no
TraesCS1A02G299300	TraesCS1A02G299300	-	1A:494391591-494392287	8_6_20	8_6_128	OK	0.682636	0.751857	0.139343	0.0816765	0.9183	0.958255	no
TraesCS1A02G299400	TraesCS1A02G299400	-	1A:494437300-494440638	8_6_20	8_6_128	OK	4.17186	7.94569	0.929483	1.87049	0.0017	0.0186393	yes
TraesCS1A02G299500	TraesCS1A02G299500	-	1A:494442746-494448514	8_6_20	8_6_128	OK	3.95547	8.01183	1.01828	2.16115	0.0008	0.0109316	yes
TraesCS1A02G299600	TraesCS1A02G299600	-	1A:494449855-494452574	8_6_20	8_6_128	OK	0.649477	0.26332	-1.30246	-1.27478	0.0196	0.0984453	no
TraesCS1A02G299900	TraesCS1A02G299900	-	1A:494715223-494719483	8_6_20	8_6_128	OK	0.156141	0.499016	1.67624	1.23499	0.0522	0.183224	no
TraesCS1A02G300000	TraesCS1A02G300000	-	1A:494799445-494801844	8_6_20	8_6_128	OK	5.00782	4.49205	-0.156808	-0.215244	0.7048	0.837491	no
TraesCS1A02G300100	TraesCS1A02G300100	-	1A:495129372-495130893	8_6_20	8_6_128	OK	0.619792	0.425049	-0.544157	-0.396634	0.61865	0.780743	no
TraesCS1A02G300200	TraesCS1A02G300200	-	1A:495191439-495193276	8_6_20	8_6_128	OK	47.2603	35.107	-0.428871	-0.991013	0.08545	0.247402	no
TraesCS1A02G300600	TraesCS1A02G300600	-	1A:495332456-495333044	8_6_20	8_6_128	OK	0.667101	0.0749282	-3.15433	-1.45695	0.2738	0.48906	no
TraesCS1A02G300800	TraesCS1A02G300800	-	1A:495444289-495447580	8_6_20	8_6_128	OK	7.91052	8.42775	0.0913755	0.19608	0.73105	0.853563	no
TraesCS1A02G301000	TraesCS1A02G301000	-	1A:495487231-495490176	8_6_20	8_6_128	OK	0.0597497	0.742481	3.63535	2.08131	0.03415	0.140551	no
TraesCS1A02G301300	TraesCS1A02G301300	-	1A:495695407-495697553	8_6_20	8_6_128	OK	1.19596	0.328437	-1.86448	-1.57656	0.08005	0.237727	no
TraesCS1A02G301400	TraesCS1A02G301400	-	1A:495699526-495703459	8_6_20	8_6_128	OK	22.7443	15.9705	-0.510091	-1.03471	0.0753	0.22902	no
TraesCS1A02G301600	TraesCS1A02G301600	-	1A:495706746-495708765	8_6_20	8_6_128	OK	32.7306	25.5945	-0.354804	-0.693769	0.2289	0.442105	no
TraesCS1A02G301800	TraesCS1A02G301800	-	1A:496042549-496048839	8_6_20	8_6_128	OK	2.79784	2.13235	-0.391867	-0.686678	0.24435	0.459132	no
TraesCS1A02G302100	TraesCS1A02G302100	-	1A:496088754-496090179	8_6_20	8_6_128	OK	0.527195	0.621549	0.237533	0.203544	0.74685	0.863124	no
TraesCS1A02G302300	TraesCS1A02G302300	-	1A:496141695-496143473	8_6_20	8_6_128	OK	2.07728	1.2964	-0.680181	-0.792198	0.2909	0.506406	no
TraesCS1A02G302400	TraesCS1A02G302400	-	1A:496169400-496170869	8_6_20	8_6_128	OK	1.15211	0.695726	-0.727692	-0.714727	0.30805	0.523587	no
TraesCS1A02G302500	TraesCS1A02G302500	-	1A:496293432-496297006	8_6_20	8_6_128	OK	7.51867	6.45701	-0.219611	-0.427369	0.44705	0.649302	no
TraesCS1A02G302600	TraesCS1A02G302600	-	1A:496303413-496315200	8_6_20	8_6_128	OK	2.32156	1.32824	-0.805582	-1.53858	0.0086	0.0571961	no
TraesCS1A02G302700	TraesCS1A02G302700	-	1A:496303413-496315200	8_6_20	8_6_128	OK	0.440129	1.20913	1.45797	0.693501	0.21055	0.422267	no
TraesCS1A02G302800	TraesCS1A02G302800	-	1A:496439333-496443344	8_6_20	8_6_128	OK	4.46455	10.311	1.2076	2.22585	0.00045	0.00723476	yes
TraesCS1A02G302900	TraesCS1A02G302900	-	1A:496476713-496479058	8_6_20	8_6_128	OK	55.1542	66.9928	0.280535	0.611839	0.27415	0.489423	no
TraesCS1A02G303200	TraesCS1A02G303200	-	1A:496645159-496646178	8_6_20	8_6_128	OK	2.1229	0.364991	-2.5401	-2.30821	0.02705	0.12114	no
TraesCS1A02G303300	TraesCS1A02G303300	-	1A:497072883-497077040	8_6_20	8_6_128	OK	5.02083	6.70975	0.418333	0.950499	0.11615	0.298678	no
TraesCS1A02G303400	TraesCS1A02G303400	-	1A:497083210-497084830	8_6_20	8_6_128	OK	0.484115	2.47942	2.35658	1.85011	0.01045	0.0653392	no
TraesCS1A02G303600	TraesCS1A02G303600	-	1A:497192149-497192770	8_6_20	8_6_128	OK	1.48107	1.91034	0.367187	0.241858	0.6841	0.824446	no
TraesCS1A02G303700	TraesCS1A02G303700	-	1A:497225053-497225668	8_6_20	8_6_128	OK	0.828193	0.962099	0.216218	0.148293	0.81395	0.902982	no
TraesCS1A02G304200	TraesCS1A02G304200	-	1A:497503762-497509507	8_6_20	8_6_128	OK	1.06496	0.477416	-1.15748	-1.55828	0.00605	0.0452889	yes
TraesCS1A02G304300	TraesCS1A02G304300	-	1A:497511011-497514242	8_6_20	8_6_128	OK	11.8114	16.4614	0.478905	0.930442	0.09935	0.271188	no
TraesCS1A02G304400	TraesCS1A02G304400	-	1A:497516472-497522797	8_6_20	8_6_128	OK	2.13555	1.50004	-0.509605	-0.974391	0.1031	0.27778	no
TraesCS1A02G304700	TraesCS1A02G304700	-	1A:497616947-497623281	8_6_20	8_6_128	OK	0.411768	0.250733	-0.715681	-0.814251	0.1621	0.363889	no
TraesCS1A02G304900	TraesCS1A02G304900	-	1A:497760515-497762475	8_6_20	8_6_128	OK	3.32779	2.30452	-0.530096	-0.701878	0.2155	0.427755	no
TraesCS1A02G305300	TraesCS1A02G305300	-	1A:497902189-497902938	8_6_20	8_6_128	OK	29.791	23.8246	-0.322423	-0.528721	0.3603	0.572876	no
TraesCS1A02G305400	TraesCS1A02G305400	-	1A:498047044-498047740	8_6_20	8_6_128	OK	7.55214	3.58629	-1.07439	-1.30591	0.1607	0.362192	no
TraesCS1A02G305500	TraesCS1A02G305500	-	1A:498048601-498050847	8_6_20	8_6_128	OK	2.6954	0.725204	-1.89404	-2.48477	0.0002	0.00392654	yes
TraesCS1A02G305600	TraesCS1A02G305600	-	1A:498052809-498055126	8_6_20	8_6_128	OK	0.495876	0.363742	-0.447066	-0.578143	0.32245	0.537325	no
TraesCS1A02G305700	TraesCS1A02G305700	-	1A:498138710-498142127	8_6_20	8_6_128	OK	13.8222	12.8504	-0.105171	-0.233744	0.6848	0.824782	no
TraesCS1A02G305800	TraesCS1A02G305800	-	1A:498162700-498168173	8_6_20	8_6_128	OK	1.99835	0.925501	-1.1105	-1.95155	0.0016	0.0179304	yes
TraesCS1A02G305900	TraesCS1A02G305900	-	1A:498170028-498173213	8_6_20	8_6_128	OK	6.49998	6.00552	-0.114147	-0.210398	0.7108	0.841348	no
TraesCS1A02G306000	TraesCS1A02G306000	-	1A:498174285-498175809	8_6_20	8_6_128	OK	6.96571	10.6147	0.607723	0.680009	0.2572	0.47187	no
TraesCS1A02G306200	TraesCS1A02G306200	-	1A:498451493-498454124	8_6_20	8_6_128	OK	45.4411	31.9972	-0.50605	-1.10182	0.0557	0.190748	no
TraesCS1A02G306300	TraesCS1A02G306300	-	1A:498532630-498536872	8_6_20	8_6_128	OK	1.36864	1.74171	0.347764	0.483834	0.4053	0.613375	no
TraesCS1A02G306400	TraesCS1A02G306400	-	1A:498537149-498542005	8_6_20	8_6_128	OK	3.32781	6.16742	0.890094	1.48565	0.01365	0.0780155	no
TraesCS1A02G306500	TraesCS1A02G306500	-	1A:498592841-498595274	8_6_20	8_6_128	OK	3.07419	4.14804	0.43222	0.735277	0.21755	0.429887	no
TraesCS1A02G306600	TraesCS1A02G306600	-	1A:498596554-498597648	8_6_20	8_6_128	OK	301.571	83.6198	-1.85058	-3.6304	5e-05	0.00127164	yes
TraesCS1A02G307300	TraesCS1A02G307300	-	1A:498806534-498809142	8_6_20	8_6_128	OK	1.41302	2.10573	0.575537	1.08056	0.0602	0.199882	no
TraesCS1A02G307400	TraesCS1A02G307400	-	1A:498809335-498811616	8_6_20	8_6_128	OK	137.564	215.831	0.649799	1.42536	0.0141	0.0796262	no
TraesCS1A02G307700	TraesCS1A02G307700	-	1A:499183869-499190342	8_6_20	8_6_128	OK	8.25675	7.89204	-0.0651755	-0.147239	0.79535	0.891943	no
TraesCS1A02G307800	TraesCS1A02G307800	-	1A:499194443-499196325	8_6_20	8_6_128	OK	4.0044	4.37765	0.12857	0.182698	0.74955	0.864714	no
TraesCS1A02G308000	TraesCS1A02G308000	-	1A:499442989-499445475	8_6_20	8_6_128	OK	2.84193	2.21162	-0.36177	-0.519481	0.3489	0.562479	no
TraesCS1A02G308100	TraesCS1A02G308100	-	1A:499446386-499451521	8_6_20	8_6_128	OK	7.75217	5.8961	-0.394841	-0.822418	0.15575	0.355035	no
TraesCS1A02G308400	TraesCS1A02G308400	-	1A:499631909-499635857	8_6_20	8_6_128	OK	8.73555	12.6452	0.533624	1.12397	0.05225	0.183366	no
TraesCS1A02G308500	TraesCS1A02G308500	-	1A:499735831-499737030	8_6_20	8_6_128	OK	15.6343	10.4457	-0.581796	-1.13001	0.04515	0.16737	no
TraesCS1A02G308700	TraesCS1A02G308700	-	1A:499783050-499784093	8_6_20	8_6_128	OK	12.6269	7.00716	-0.849597	-1.6549	0.00755	0.0525697	no
TraesCS1A02G308800	TraesCS1A02G308800	-	1A:499784999-499785395	8_6_20	8_6_128	OK	138.237	136.41	-0.0191903	-0.0426683	0.93945	0.969587	no
TraesCS1A02G308900	TraesCS1A02G308900	-	1A:499794932-499798461	8_6_20	8_6_128	OK	2.73532	2.73936	0.0021319	0.00365207	0.99635	0.997403	no
TraesCS1A02G309200	TraesCS1A02G309200	-	1A:499979279-499983095	8_6_20	8_6_128	OK	17.2977	12.5603	-0.461702	-0.968648	0.09105	0.256823	no
TraesCS1A02G309300	TraesCS1A02G309300	-	1A:500285744-500286595	8_6_20	8_6_128	OK	4.48872	4.76023	0.084727	0.109157	0.84205	0.919028	no
TraesCS1A02G309600	TraesCS1A02G309600	-	1A:500560113-500562057	8_6_20	8_6_128	OK	3.67697	2.61586	-0.491232	-0.461927	0.43325	0.637439	no
TraesCS1A02G309700	TraesCS1A02G309700	TUBB5	1A:500562649-500566053	8_6_20	8_6_128	OK	53.8337	68.4762	0.347093	0.759699	0.18885	0.39708	no
TraesCS1A02G309800	TraesCS1A02G309800	-	1A:500663058-500665554	8_6_20	8_6_128	OK	2.95397	9.0326	1.61249	2.23518	0.00015	0.0031356	yes
TraesCS1A02G310500	TraesCS1A02G310500	-	1A:501026259-501031427	8_6_20	8_6_128	OK	13.2298	12.5915	-0.0713436	-0.154189	0.7902	0.889028	no
TraesCS1A02G310600	TraesCS1A02G310600	-	1A:501035063-501039351	8_6_20	8_6_128	OK	0.699809	0.0171696	-5.34903	-2.18213	0.18635	0.393952	no
TraesCS1A02G310700	TraesCS1A02G310700	-	1A:501701966-501707884	8_6_20	8_6_128	OK	3.2188	2.73807	-0.23336	-0.410901	0.4654	0.664488	no
TraesCS1A02G311000	TraesCS1A02G311000	-	1A:502677634-502679580	8_6_20	8_6_128	OK	33.2645	34.9924	0.0730592	0.156503	0.7843	0.885687	no
TraesCS1A02G311100	TraesCS1A02G311100	-	1A:502804557-502806739	8_6_20	8_6_128	OK	3.3749	3.82376	0.180148	0.282433	0.61695	0.779758	no
[truncated: 54,818 more rows]

## Sheet: Genes_significantly_regulated
test_id	gene_id	gene	locus	sample_1	sample_2	status	value_1	value_2	log2(fold_change)	FoldChange	test_stat	p_value	q_value	significant	abs(log2(FC))
ENSRNA050013826	ENSRNA050013826	5_8S_rRNA	1A:582237609-582237765	8_6_20	8_6_128	OK	0	10.3704	inf	#VALUE!	#NAME?	0.0005	0.00781527	yes	#VALUE!
ENSRNA050017613	ENSRNA050017613	snoZ279_R105_R108	1D:439309081-439309187	8_6_20	8_6_128	OK	0	134.166	inf	#VALUE!	#NAME?	0.00055	0.00834206	yes	#VALUE!
ENSRNA050017732	ENSRNA050017732	U2	7A:86111904-86112100	8_6_20	8_6_128	OK	0	2.69388	inf	#VALUE!	#NAME?	0.0004	0.00663556	yes	#VALUE!
ENSRNA050017740	ENSRNA050017740	U4	7A:85957935-85958086	8_6_20	8_6_128	OK	0	13.6858	inf	#VALUE!	#NAME?	5e-05	0.00127164	yes	#VALUE!
ENSRNA050019266	ENSRNA050019266	SSU_rRNA_eukarya	1B:111155960-111156200	8_6_20	8_6_128	OK	0	1.85332	inf	#VALUE!	#NAME?	0.0004	0.00663556	yes	#VALUE!
ENSRNA050023601	ENSRNA050023601	U5	5B:573076956-573077074	8_6_20	8_6_128	OK	0	39.4347	inf	#VALUE!	#NAME?	0.00095	0.0123685	yes	#VALUE!
ENSRNA050023694	ENSRNA050023694	U1	3A:610547418-610547579	8_6_20	8_6_128	OK	0	9.1476	inf	#VALUE!	#NAME?	0.0004	0.00663556	yes	#VALUE!
ENSRNA050023719	ENSRNA050023719	Plant_SRP	4A:733000915-733001219	8_6_20	8_6_128	OK	0	1.83619	inf	#VALUE!	#NAME?	0.00055	0.00834206	yes	#VALUE!
TraesCS1A02G009400	TraesCS1A02G009400	-	1A:5645210-5650510	8_6_20	8_6_128	OK	0	0.722689	inf	#VALUE!	#NAME?	5e-05	0.00127164	yes	#VALUE!
TraesCS1A02G009700	TraesCS1A02G009700	-	1A:6022741-6023437	8_6_20	8_6_128	OK	0	1.83355	inf	#VALUE!	#NAME?	5e-05	0.00127164	yes	#VALUE!
TraesCS1A02G061900	TraesCS1A02G061900	-	1A:42475681-42476283	8_6_20	8_6_128	OK	2.3126	0	#NAME?	#NAME?	#NAME?	5e-05	0.00127164	yes	#NAME?
TraesCS1A02G065900	TraesCS1A02G065900	-	1A:48703229-48707143	8_6_20	8_6_128	OK	0.829612	0	#NAME?	#NAME?	#NAME?	0.0055	0.0424295	yes	#NAME?
TraesCS1A02G125200	TraesCS1A02G125200	-	1A:148744426-148745985	8_6_20	8_6_128	OK	11.7797	0	#NAME?	#NAME?	#NAME?	5e-05	0.00127164	yes	#NAME?
TraesCS1A02G135900	TraesCS1A02G135900	-	1A:212018426-212020840	8_6_20	8_6_128	OK	0	1.06762	inf	#VALUE!	#NAME?	5e-05	0.00127164	yes	#VALUE!
TraesCS1A02G181700	TraesCS1A02G181700	-	1A:327712387-327713606	8_6_20	8_6_128	OK	3.90703	0	#NAME?	#NAME?	#NAME?	5e-05	0.00127164	yes	#NAME?
TraesCS1A02G282300	TraesCS1A02G282300	-	1A:480595189-480598675	8_6_20	8_6_128	OK	3.40478	0	#NAME?	#NAME?	#NAME?	5e-05	0.00127164	yes	#NAME?
TraesCS1A02G282400	TraesCS1A02G282400	-	1A:480599129-480602337	8_6_20	8_6_128	OK	0.391252	0	#NAME?	#NAME?	#NAME?	5e-05	0.00127164	yes	#NAME?
TraesCS1A02G282500	TraesCS1A02G282500	-	1A:480602851-480604031	8_6_20	8_6_128	OK	1.96506	0	#NAME?	#NAME?	#NAME?	5e-05	0.00127164	yes	#NAME?
TraesCS1A02G403700	TraesCS1A02G403700	-	1A:566686790-566687589	8_6_20	8_6_128	OK	0.401853	0	#NAME?	#NAME?	#NAME?	0.0012	0.014631	yes	#NAME?
TraesCS1A02G409300	TraesCS1A02G409300	-	1A:570877341-570878229	8_6_20	8_6_128	OK	0.601513	0	#NAME?	#NAME?	#NAME?	5e-05	0.00127164	yes	#NAME?
TraesCS1A02G409400	TraesCS1A02G409400	-	1A:570879878-570880721	8_6_20	8_6_128	OK	0.865572	0	#NAME?	#NAME?	#NAME?	5e-05	0.00127164	yes	#NAME?
TraesCS1A02G421300	TraesCS1A02G421300	-	1A:577611184-577612558	8_6_20	8_6_128	OK	0	1.09947	inf	#VALUE!	#NAME?	0.00045	0.00723476	yes	#VALUE!
TraesCS1A02G429700	TraesCS1A02G429700	-	1A:582825344-582829643	8_6_20	8_6_128	OK	0	0.410893	inf	#VALUE!	#NAME?	0.0003	0.00536685	yes	#VALUE!
TraesCS1B02G000700	TraesCS1B02G000700	-	1B:1201459-1203257	8_6_20	8_6_128	OK	0.988747	0	#NAME?	#NAME?	#NAME?	5e-05	0.00127164	yes	#NAME?
TraesCS1B02G102400	TraesCS1B02G102400	-	1B:112412172-112412451	8_6_20	8_6_128	OK	1.40379	0	#NAME?	#NAME?	#NAME?	0.0002	0.00392654	yes	#NAME?
TraesCS1B02G103100	TraesCS1B02G103100	-	1B:113213105-113213960	8_6_20	8_6_128	OK	0	0.746536	inf	#VALUE!	#NAME?	5e-05	0.00127164	yes	#VALUE!
TraesCS1B02G103400	TraesCS1B02G103400	-	1B:113497253-113498241	8_6_20	8_6_128	OK	0	0.606613	inf	#VALUE!	#NAME?	5e-05	0.00127164	yes	#VALUE!
TraesCS1B02G148700	TraesCS1B02G148700	-	1B:217977883-217993825	8_6_20	8_6_128	OK	0	0.318458	inf	#VALUE!	#NAME?	0.00025	0.00466784	yes	#VALUE!
TraesCS1B02G175100	TraesCS1B02G175100	-	1B:315615281-315617913	8_6_20	8_6_128	OK	5.3509	0	#NAME?	#NAME?	#NAME?	5e-05	0.00127164	yes	#NAME?
TraesCS1B02G211600	TraesCS1B02G211600	-	1B:385157767-385162726	8_6_20	8_6_128	OK	0.517801	0	#NAME?	#NAME?	#NAME?	5e-05	0.00127164	yes	#NAME?
TraesCS1B02G220100	TraesCS1B02G220100	-	1B:397057619-397058246	8_6_20	8_6_128	OK	0.820445	0	#NAME?	#NAME?	#NAME?	0.00015	0.0031356	yes	#NAME?
TraesCS1B02G222100	TraesCS1B02G222100	-	1B:399561632-399562175	8_6_20	8_6_128	OK	2.00192	0	#NAME?	#NAME?	#NAME?	5e-05	0.00127164	yes	#NAME?
TraesCS1B02G243300	TraesCS1B02G243300	-	1B:432323695-432330346	8_6_20	8_6_128	OK	1.87408	0	#NAME?	#NAME?	#NAME?	5e-05	0.00127164	yes	#NAME?
TraesCS1B02G339000	TraesCS1B02G339000	-	1B:566823399-566831663	8_6_20	8_6_128	OK	26.0287	0	#NAME?	#NAME?	#NAME?	5e-05	0.00127164	yes	#NAME?
TraesCS1B02G339900	TraesCS1B02G339900	-	1B:567854798-567857065	8_6_20	8_6_128	OK	1.23422	0	#NAME?	#NAME?	#NAME?	5e-05	0.00127164	yes	#NAME?
TraesCS1B02G340200	TraesCS1B02G340200	-	1B:568005578-568006599	8_6_20	8_6_128	OK	0	2.03049	inf	#VALUE!	#NAME?	5e-05	0.00127164	yes	#VALUE!
TraesCS1B02G341400	TraesCS1B02G341400	-	1B:569540819-569543955	8_6_20	8_6_128	OK	0.753643	0	#NAME?	#NAME?	#NAME?	5e-05	0.00127164	yes	#NAME?
TraesCS1B02G343000	TraesCS1B02G343000	-	1B:571432088-571433792	8_6_20	8_6_128	OK	1.77163	0	#NAME?	#NAME?	#NAME?	5e-05	0.00127164	yes	#NAME?
TraesCS1B02G351200	TraesCS1B02G351200	-	1B:581595585-581596299	8_6_20	8_6_128	OK	0	1.32544	inf	#VALUE!	#NAME?	0.0021	0.0217254	yes	#VALUE!
TraesCS1B02G359500	TraesCS1B02G359500	-	1B:588497322-588498502	8_6_20	8_6_128	OK	0.657571	0	#NAME?	#NAME?	#NAME?	5e-05	0.00127164	yes	#NAME?
TraesCS1B02G361200	TraesCS1B02G361200	-	1B:589758941-589760063	8_6_20	8_6_128	OK	0	0.586465	inf	#VALUE!	#NAME?	5e-05	0.00127164	yes	#VALUE!
TraesCS1B02G361800	TraesCS1B02G361800	-	1B:590412006-590412775	8_6_20	8_6_128	OK	0	3.28309	inf	#VALUE!	#NAME?	5e-05	0.00127164	yes	#VALUE!
TraesCS1B02G377100	TraesCS1B02G377100	-	1B:608949598-608952138	8_6_20	8_6_128	OK	0	6.63101	inf	#VALUE!	#NAME?	5e-05	0.00127164	yes	#VALUE!
TraesCS1B02G377200	TraesCS1B02G377200	-	1B:608994398-608996511	8_6_20	8_6_128	OK	0	0.71979	inf	#VALUE!	#NAME?	5e-05	0.00127164	yes	#VALUE!
TraesCS1B02G381800	TraesCS1B02G381800	-	1B:614442420-614443472	8_6_20	8_6_128	OK	0	1.60297	inf	#VALUE!	#NAME?	5e-05	0.00127164	yes	#VALUE!
TraesCS1B02G385200	TraesCS1B02G385200	-	1B:618697611-618698922	8_6_20	8_6_128	OK	0.461785	0	#NAME?	#NAME?	#NAME?	0.0001	0.00226092	yes	#NAME?
TraesCS1B02G395800	TraesCS1B02G395800	-	1B:627841324-627841753	8_6_20	8_6_128	OK	0	5.61246	inf	#VALUE!	#NAME?	5e-05	0.00127164	yes	#VALUE!
TraesCS1B02G398400	TraesCS1B02G398400	-	1B:629480054-629485524	8_6_20	8_6_128	OK	0	0.365599	inf	#VALUE!	#NAME?	5e-05	0.00127164	yes	#VALUE!
TraesCS1B02G410400	TraesCS1B02G410400	-	1B:637371923-637372738	8_6_20	8_6_128	OK	0	0.753763	inf	#VALUE!	#NAME?	0.00035	0.00601511	yes	#VALUE!
TraesCS1B02G434700	TraesCS1B02G434700	-	1B:658969108-658970073	8_6_20	8_6_128	OK	0.457583	0	#NAME?	#NAME?	#NAME?	5e-05	0.00127164	yes	#NAME?
TraesCS1B02G434900	TraesCS1B02G434900	-	1B:659033816-659034558	8_6_20	8_6_128	OK	0.999489	0	#NAME?	#NAME?	#NAME?	0.00355	0.0314126	yes	#NAME?
TraesCS1B02G470800	TraesCS1B02G470800	-	1B:679030726-679033146	8_6_20	8_6_128	OK	0.386916	0	#NAME?	#NAME?	#NAME?	5e-05	0.00127164	yes	#NAME?
TraesCS1D02G035500	TraesCS1D02G035500	-	1D:16385977-16386748	8_6_20	8_6_128	OK	0	0.519897	inf	#VALUE!	#NAME?	0.0001	0.00226092	yes	#VALUE!
TraesCS1D02G050600	TraesCS1D02G050600	-	1D:30777763-30778854	8_6_20	8_6_128	OK	0	0.361864	inf	#VALUE!	#NAME?	0.00035	0.00601511	yes	#VALUE!
TraesCS1D02G085000	TraesCS1D02G085000	-	1D:69196448-69197744	8_6_20	8_6_128	OK	0.435657	0	#NAME?	#NAME?	#NAME?	0.00445	0.0365898	yes	#NAME?
TraesCS1D02G139900	TraesCS1D02G139900	-	1D:192662440-192663058	8_6_20	8_6_128	OK	0	0.706546	inf	#VALUE!	#NAME?	0.0019	0.0202537	yes	#VALUE!
TraesCS1D02G241300	TraesCS1D02G241300	-	1D:332070596-332072359	8_6_20	8_6_128	OK	0	1.81898	inf	#VALUE!	#NAME?	5e-05	0.00127164	yes	#VALUE!
TraesCS1D02G300500	TraesCS1D02G300500	-	1D:398550100-398551507	8_6_20	8_6_128	OK	0	0.51213	inf	#VALUE!	#NAME?	5e-05	0.00127164	yes	#VALUE!
TraesCS1D02G315000	TraesCS1D02G315000	-	1D:410471428-410472367	8_6_20	8_6_128	OK	0	0.858252	inf	#VALUE!	#NAME?	0.0005	0.00781527	yes	#VALUE!
TraesCS1D02G322800	TraesCS1D02G322800	-	1D:415597482-415597963	8_6_20	8_6_128	OK	3.94865	0	#NAME?	#NAME?	#NAME?	5e-05	0.00127164	yes	#NAME?
TraesCS1D02G328700	TraesCS1D02G328700	-	1D:420237697-420238732	8_6_20	8_6_128	OK	0	1.44819	inf	#VALUE!	#NAME?	5e-05	0.00127164	yes	#VALUE!
TraesCS1D02G377100	TraesCS1D02G377100	-	1D:453405352-453405820	8_6_20	8_6_128	OK	0	0.786762	inf	#VALUE!	#NAME?	0.00045	0.00723476	yes	#VALUE!
TraesCS1D02G387400	TraesCS1D02G387400	-	1D:459903148-459903520	8_6_20	8_6_128	OK	0	0.440062	inf	#VALUE!	#NAME?	0.00075	0.0104494	yes	#VALUE!
TraesCS2A02G018500	TraesCS2A02G018500	-	2A:8719424-8723536	8_6_20	8_6_128	OK	0	0.836282	inf	#VALUE!	#NAME?	5e-05	0.00127164	yes	#VALUE!
TraesCS2A02G045500	TraesCS2A02G045500	-	2A:17869277-17871731	8_6_20	8_6_128	OK	0	0.605155	inf	#VALUE!	#NAME?	5e-05	0.00127164	yes	#VALUE!
TraesCS2A02G053300	TraesCS2A02G053300	-	2A:21273525-21275659	8_6_20	8_6_128	OK	0	0.507195	inf	#VALUE!	#NAME?	5e-05	0.00127164	yes	#VALUE!
TraesCS2A02G119100	TraesCS2A02G119100	-	2A:69313423-69315125	8_6_20	8_6_128	OK	0	0.408082	inf	#VALUE!	#NAME?	5e-05	0.00127164	yes	#VALUE!
TraesCS2A02G122900	TraesCS2A02G122900	-	2A:72735024-72736332	8_6_20	8_6_128	OK	0	2.34891	inf	#VALUE!	#NAME?	5e-05	0.00127164	yes	#VALUE!
TraesCS2A02G123400	TraesCS2A02G123400	-	2A:72931105-72933177	8_6_20	8_6_128	OK	0	18.7484	inf	#VALUE!	#NAME?	5e-05	0.00127164	yes	#VALUE!
TraesCS2A02G140700	TraesCS2A02G140700	-	2A:85809963-85811055	8_6_20	8_6_128	OK	0	3.10607	inf	#VALUE!	#NAME?	5e-05	0.00127164	yes	#VALUE!
TraesCS2A02G148500	TraesCS2A02G148500	-	2A:95024199-95024533	8_6_20	8_6_128	OK	0	21.533	inf	#VALUE!	#NAME?	5e-05	0.00127164	yes	#VALUE!
TraesCS2A02G149900	TraesCS2A02G149900	-	2A:97548514-97549396	8_6_20	8_6_128	OK	0	4.01633	inf	#VALUE!	#NAME?	5e-05	0.00127164	yes	#VALUE!
TraesCS2A02G229800	TraesCS2A02G229800	-	2A:262039520-262040567	8_6_20	8_6_128	OK	0	0.494924	inf	#VALUE!	#NAME?	0.00535	0.0415886	yes	#VALUE!
TraesCS2A02G234500	TraesCS2A02G234500	-	2A:284783264-284783748	8_6_20	8_6_128	OK	1.16212	0	#NAME?	#NAME?	#NAME?	5e-05	0.00127164	yes	#NAME?
TraesCS2A02G310700	TraesCS2A02G310700	-	2A:534318126-534318660	8_6_20	8_6_128	OK	0.94636	0	#NAME?	#NAME?	#NAME?	0.0061	0.0455252	yes	#NAME?
TraesCS2A02G420400	TraesCS2A02G420400	-	2A:676243345-676244202	8_6_20	8_6_128	OK	0	0.474306	inf	#VALUE!	#NAME?	0.0004	0.00663556	yes	#VALUE!
TraesCS2A02G482900	TraesCS2A02G482900	-	2A:718982064-718982451	8_6_20	8_6_128	OK	0	0.752288	inf	#VALUE!	#NAME?	0.0014	0.0163569	yes	#VALUE!
TraesCS2A02G485100	TraesCS2A02G485100	-	2A:720059492-720062716	8_6_20	8_6_128	OK	0	0.839893	inf	#VALUE!	#NAME?	5e-05	0.00127164	yes	#VALUE!
TraesCS2A02G513100	TraesCS2A02G513100	-	2A:738040177-738041032	8_6_20	8_6_128	OK	1.63057	0	#NAME?	#NAME?	#NAME?	5e-05	0.00127164	yes	#NAME?
TraesCS2A02G513400	TraesCS2A02G513400	-	2A:738202604-738202865	8_6_20	8_6_128	OK	0	1.65957	inf	#VALUE!	#NAME?	0.0007	0.00991571	yes	#VALUE!
TraesCS2A02G535600	TraesCS2A02G535600	-	2A:750334123-750334345	8_6_20	8_6_128	OK	0	4.02991	inf	#VALUE!	#NAME?	0.0009	0.0118864	yes	#VALUE!
TraesCS2A02G567700	TraesCS2A02G567700	-	2A:766445620-766447304	8_6_20	8_6_128	OK	0	0.623361	inf	#VALUE!	#NAME?	5e-05	0.00127164	yes	#VALUE!
TraesCS2A02G572800	TraesCS2A02G572800	-	2A:768676587-768678510	8_6_20	8_6_128	OK	0	0.575016	inf	#VALUE!	#NAME?	5e-05	0.00127164	yes	#VALUE!
TraesCS2A02G593800	TraesCS2A02G593800	-	2A:780743395-780744027	8_6_20	8_6_128	OK	1.59289	0	#NAME?	#NAME?	#NAME?	5e-05	0.00127164	yes	#NAME?
TraesCS2B02G097800	TraesCS2B02G097800	-	2B:57679414-57682721	8_6_20	8_6_128	OK	0	0.367886	inf	#VALUE!	#NAME?	5e-05	0.00127164	yes	#VALUE!
TraesCS2B02G113100	TraesCS2B02G113100	-	2B:76486291-76489168	8_6_20	8_6_128	OK	0	1.33903	inf	#VALUE!	#NAME?	5e-05	0.00127164	yes	#VALUE!
TraesCS2B02G116000	TraesCS2B02G116000	-	2B:79639991-79652013	8_6_20	8_6_128	OK	0	0.606879	inf	#VALUE!	#NAME?	5e-05	0.00127164	yes	#VALUE!
TraesCS2B02G124600	TraesCS2B02G124600	-	2B:93111901-93113306	8_6_20	8_6_128	OK	0.442169	0	#NAME?	#NAME?	#NAME?	5e-05	0.00127164	yes	#NAME?
TraesCS2B02G124900	TraesCS2B02G124900	-	2B:93408031-93409920	8_6_20	8_6_128	OK	0	0.548515	inf	#VALUE!	#NAME?	5e-05	0.00127164	yes	#VALUE!
TraesCS2B02G126600	TraesCS2B02G126600	-	2B:94928533-94932821	8_6_20	8_6_128	OK	0.596179	0	#NAME?	#NAME?	#NAME?	0.0003	0.00536685	yes	#NAME?
TraesCS2B02G128000	TraesCS2B02G128000	-	2B:95858741-95860915	8_6_20	8_6_128	OK	0	1.03871	inf	#VALUE!	#NAME?	5e-05	0.00127164	yes	#VALUE!
TraesCS2B02G174900	TraesCS2B02G174900	-	2B:150141075-150141963	8_6_20	8_6_128	OK	0	1.23845	inf	#VALUE!	#NAME?	5e-05	0.00127164	yes	#VALUE!
TraesCS2B02G175000	TraesCS2B02G175000	-	2B:150200199-150201442	8_6_20	8_6_128	OK	0	2.36802	inf	#VALUE!	#NAME?	5e-05	0.00127164	yes	#VALUE!
TraesCS2B02G284300	TraesCS2B02G284300	-	2B:391523171-391524167	8_6_20	8_6_128	OK	0	0.704248	inf	#VALUE!	#NAME?	5e-05	0.00127164	yes	#VALUE!
TraesCS2B02G357200	TraesCS2B02G357200	-	2B:510393497-510395236	8_6_20	8_6_128	OK	0.36628	0	#NAME?	#NAME?	#NAME?	0.00025	0.00466784	yes	#NAME?
TraesCS2B02G359700	TraesCS2B02G359700	-	2B:513279343-513279855	8_6_20	8_6_128	OK	0	0.653413	inf	#VALUE!	#NAME?	0.00225	0.0228732	yes	#VALUE!
TraesCS2B02G396100	TraesCS2B02G396100	-	2B:562704705-562705399	8_6_20	8_6_128	OK	0	2.83678	inf	#VALUE!	#NAME?	5e-05	0.00127164	yes	#VALUE!
TraesCS2B02G439800	TraesCS2B02G439800	-	2B:631700440-631701056	8_6_20	8_6_128	OK	0	0.69314	inf	#VALUE!	#NAME?	0.00075	0.0104494	yes	#VALUE!
TraesCS2B02G445500	TraesCS2B02G445500	-	2B:638629386-638634352	8_6_20	8_6_128	OK	0	0.320445	inf	#VALUE!	#NAME?	5e-05	0.00127164	yes	#VALUE!
TraesCS2B02G445600	TraesCS2B02G445600	-	2B:638751574-638753852	8_6_20	8_6_128	OK	0	1.64529	inf	#VALUE!	#NAME?	5e-05	0.00127164	yes	#VALUE!
TraesCS2B02G462600	TraesCS2B02G462600	-	2B:656252176-656255600	8_6_20	8_6_128	OK	0.661165	0	#NAME?	#NAME?	#NAME?	5e-05	0.00127164	yes	#NAME?
TraesCS2B02G482200	TraesCS2B02G482200	-	2B:680063313-680063550	8_6_20	8_6_128	OK	2.20182	0	#NAME?	#NAME?	#NAME?	0.00345	0.0308205	yes	#NAME?
TraesCS2B02G483900	TraesCS2B02G483900	-	2B:681217903-681219592	8_6_20	8_6_128	OK	0	1.12754	inf	#VALUE!	#NAME?	5e-05	0.00127164	yes	#VALUE!
TraesCS2B02G491300	TraesCS2B02G491300	-	2B:689713614-689715922	8_6_20	8_6_128	OK	0	1.2491	inf	#VALUE!	#NAME?	5e-05	0.00127164	yes	#VALUE!
TraesCS2B02G549000	TraesCS2B02G549000	-	2B:745034232-745035324	8_6_20	8_6_128	OK	0	0.932666	inf	#VALUE!	#NAME?	5e-05	0.00127164	yes	#VALUE!
TraesCS2B02G553700	TraesCS2B02G553700	-	2B:749043904-749044536	8_6_20	8_6_128	OK	0	1.46493	inf	#VALUE!	#NAME?	5e-05	0.00127164	yes	#VALUE!
TraesCS2B02G556500	TraesCS2B02G556500	-	2B:751313811-751314129	8_6_20	8_6_128	OK	2.02455	0	#NAME?	#NAME?	#NAME?	0.0011	0.0137632	yes	#NAME?
TraesCS2B02G612400	TraesCS2B02G612400	-	2B:791703849-791705289	8_6_20	8_6_128	OK	0	0.613824	inf	#VALUE!	#NAME?	5e-05	0.00127164	yes	#VALUE!
TraesCS2B02G615000	TraesCS2B02G615000	-	2B:793336201-793338116	8_6_20	8_6_128	OK	0	0.667719	inf	#VALUE!	#NAME?	5e-05	0.00127164	yes	#VALUE!
TraesCS2B02G625900	TraesCS2B02G625900	-	2B:798390411-798393269	8_6_20	8_6_128	OK	0	0.318171	inf	#VALUE!	#NAME?	5e-05	0.00127164	yes	#VALUE!
TraesCS2D02G029900	TraesCS2D02G029900	-	2D:12303271-12305072	8_6_20	8_6_128	OK	0	1.41664	inf	#VALUE!	#NAME?	5e-05	0.00127164	yes	#VALUE!
TraesCS2D02G030000	TraesCS2D02G030000	-	2D:12322884-12324828	8_6_20	8_6_128	OK	0	0.876889	inf	#VALUE!	#NAME?	5e-05	0.00127164	yes	#VALUE!
TraesCS2D02G101300	TraesCS2D02G101300	-	2D:54317494-54319164	8_6_20	8_6_128	OK	0.395444	0	#NAME?	#NAME?	#NAME?	0.0009	0.0118864	yes	#NAME?
TraesCS2D02G136000	TraesCS2D02G136000	-	2D:79927468-79928413	8_6_20	8_6_128	OK	0.559241	0	#NAME?	#NAME?	#NAME?	0.0008	0.0109316	yes	#NAME?
TraesCS2D02G154900	TraesCS2D02G154900	-	2D:98658406-98659639	8_6_20	8_6_128	OK	0	2.27877	inf	#VALUE!	#NAME?	5e-05	0.00127164	yes	#VALUE!
TraesCS2D02G155000	TraesCS2D02G155000	-	2D:98672355-98673614	8_6_20	8_6_128	OK	0	7.22937	inf	#VALUE!	#NAME?	5e-05	0.00127164	yes	#VALUE!
TraesCS2D02G175000	TraesCS2D02G175000	-	2D:118533904-118534228	8_6_20	8_6_128	OK	0	0.598131	inf	#VALUE!	#NAME?	0.00275	0.0261851	yes	#VALUE!
TraesCS2D02G199200	TraesCS2D02G199200	-	2D:148855220-148856582	8_6_20	8_6_128	OK	0	0.449646	inf	#VALUE!	#NAME?	5e-05	0.00127164	yes	#VALUE!
TraesCS2D02G257300	TraesCS2D02G257300	-	2D:313027817-313028300	8_6_20	8_6_128	OK	0.917336	0	#NAME?	#NAME?	#NAME?	0.00195	0.0206357	yes	#NAME?
TraesCS2D02G349400	TraesCS2D02G349400	-	2D:446932069-446933116	8_6_20	8_6_128	OK	0	1.87944	inf	#VALUE!	#NAME?	5e-05	0.00127164	yes	#VALUE!
TraesCS2D02G409000	TraesCS2D02G409000	-	2D:524002803-524003199	8_6_20	8_6_128	OK	0	4.65735	inf	#VALUE!	#NAME?	5e-05	0.00127164	yes	#VALUE!
TraesCS2D02G424600	TraesCS2D02G424600	-	2D:537338304-537340019	8_6_20	8_6_128	OK	0	0.430561	inf	#VALUE!	#NAME?	5e-05	0.00127164	yes	#VALUE!
TraesCS2D02G431100	TraesCS2D02G431100	-	2D:543530550-543532023	8_6_20	8_6_128	OK	0	0.640766	inf	#VALUE!	#NAME?	5e-05	0.00127164	yes	#VALUE!
TraesCS2D02G441600	TraesCS2D02G441600	-	2D:552069076-552070297	8_6_20	8_6_128	OK	2.36162	0	#NAME?	#NAME?	#NAME?	5e-05	0.00127164	yes	#NAME?
TraesCS2D02G441700	TraesCS2D02G441700	-	2D:552072098-552073340	8_6_20	8_6_128	OK	0.521121	0	#NAME?	#NAME?	#NAME?	5e-05	0.00127164	yes	#NAME?
TraesCS2D02G467600	TraesCS2D02G467600	-	2D:572682176-572684346	8_6_20	8_6_128	OK	2.23615	0	#NAME?	#NAME?	#NAME?	5e-05	0.00127164	yes	#NAME?
TraesCS2D02G476600	TraesCS2D02G476600	-	2D:578936225-578939228	8_6_20	8_6_128	OK	1.15961	0	#NAME?	#NAME?	#NAME?	5e-05	0.00127164	yes	#NAME?
TraesCS2D02G485400	TraesCS2D02G485400	-	2D:586151502-586154707	8_6_20	8_6_128	OK	0	3.0091	inf	#VALUE!	#NAME?	5e-05	0.00127164	yes	#VALUE!
TraesCS2D02G494000	TraesCS2D02G494000	-	2D:591300808-591301636	8_6_20	8_6_128	OK	0.392863	0	#NAME?	#NAME?	#NAME?	0.00555	0.0427051	yes	#NAME?
TraesCS2D02G494200	TraesCS2D02G494200	-	2D:591388592-591389476	8_6_20	8_6_128	OK	0.660879	0	#NAME?	#NAME?	#NAME?	0.0002	0.00392654	yes	#NAME?
TraesCS2D02G494800	TraesCS2D02G494800	-	2D:591704123-591705120	8_6_20	8_6_128	OK	0.660465	0	#NAME?	#NAME?	#NAME?	0.00015	0.0031356	yes	#NAME?
TraesCS2D02G497900	TraesCS2D02G497900	-	2D:593517588-593518415	8_6_20	8_6_128	OK	1.50099	0	#NAME?	#NAME?	#NAME?	5e-05	0.00127164	yes	#NAME?
TraesCS2D02G500800	TraesCS2D02G500800	-	2D:595211810-595213105	8_6_20	8_6_128	OK	0.835945	0	#NAME?	#NAME?	#NAME?	5e-05	0.00127164	yes	#NAME?
TraesCS2D02G504700	TraesCS2D02G504700	-	2D:598931060-598931810	8_6_20	8_6_128	OK	1.36186	0	#NAME?	#NAME?	#NAME?	5e-05	0.00127164	yes	#NAME?
TraesCS2D02G504800	TraesCS2D02G504800	-	2D:598936645-598938254	8_6_20	8_6_128	OK	0.507611	0	#NAME?	#NAME?	#NAME?	5e-05	0.00127164	yes	#NAME?
TraesCS2D02G506300	TraesCS2D02G506300	-	2D:600161337-600164249	8_6_20	8_6_128	OK	2.14702	0	#NAME?	#NAME?	#NAME?	5e-05	0.00127164	yes	#NAME?
TraesCS2D02G514500	TraesCS2D02G514500	-	2D:606517682-606518478	8_6_20	8_6_128	OK	1.23933	0	#NAME?	#NAME?	#NAME?	5e-05	0.00127164	yes	#NAME?
TraesCS2D02G518600	TraesCS2D02G518600	-	2D:608745625-608746598	8_6_20	8_6_128	OK	1.66658	0	#NAME?	#NAME?	#NAME?	5e-05	0.00127164	yes	#NAME?
TraesCS2D02G519400	TraesCS2D02G519400	-	2D:609297210-609315232	8_6_20	8_6_128	OK	0.355621	0	#NAME?	#NAME?	#NAME?	5e-05	0.00127164	yes	#NAME?
TraesCS2D02G520700	TraesCS2D02G520700	-	2D:609757170-609759453	8_6_20	8_6_128	OK	1.63861	0	#NAME?	#NAME?	#NAME?	5e-05	0.00127164	yes	#NAME?
TraesCS2D02G520800	TraesCS2D02G520800	-	2D:609772696-609774961	8_6_20	8_6_128	OK	0.393243	0	#NAME?	#NAME?	#NAME?	5e-05	0.00127164	yes	#NAME?
TraesCS2D02G523200	TraesCS2D02G523200	-	2D:612184494-612185807	8_6_20	8_6_128	OK	5.72364	0	#NAME?	#NAME?	#NAME?	5e-05	0.00127164	yes	#NAME?
TraesCS2D02G526100	TraesCS2D02G526100	-	2D:614734513-614735302	8_6_20	8_6_128	OK	0	0.44606	inf	#VALUE!	#NAME?	0.00035	0.00601511	yes	#VALUE!
TraesCS2D02G548400	TraesCS2D02G548400	-	2D:624286220-624286718	8_6_20	8_6_128	OK	0	0.716302	inf	#VALUE!	#NAME?	0.00075	0.0104494	yes	#VALUE!
TraesCS2D02G562100	TraesCS2D02G562100	-	2D:634148664-634149317	8_6_20	8_6_128	OK	0	0.342811	inf	#VALUE!	#NAME?	0.0003	0.00536685	yes	#VALUE!
TraesCS2D02G568200	TraesCS2D02G568200	-	2D:636354580-636356332	8_6_20	8_6_128	OK	0	1.11515	inf	#VALUE!	#NAME?	5e-05	0.00127164	yes	#VALUE!
TraesCS2D02G583700	TraesCS2D02G583700	-	2D:643771257-643776253	8_6_20	8_6_128	OK	0	1.31714	inf	#VALUE!	#NAME?	5e-05	0.00127164	yes	#VALUE!
TraesCS2D02G583900	TraesCS2D02G583900	-	2D:643788242-643789694	8_6_20	8_6_128	OK	0	0.581753	inf	#VALUE!	#NAME?	5e-05	0.00127164	yes	#VALUE!
TraesCS2D02G587700	TraesCS2D02G587700	-	2D:645429149-645430196	8_6_20	8_6_128	OK	0	2.58524	inf	#VALUE!	#NAME?	5e-05	0.00127164	yes	#VALUE!
TraesCS2D02G588400	TraesCS2D02G588400	-	2D:645730684-645730936	8_6_20	8_6_128	OK	0	1.41265	inf	#VALUE!	#NAME?	0.002	0.0210122	yes	#VALUE!
TraesCS2D02G588600	TraesCS2D02G588600	-	2D:645757210-645759171	8_6_20	8_6_128	OK	0	2.72216	inf	#VALUE!	#NAME?	5e-05	0.00127164	yes	#VALUE!
TraesCS2D02G594400	TraesCS2D02G594400	GLU1C	2D:648238203-648242750	8_6_20	8_6_128	OK	0	1.8228	inf	#VALUE!	#NAME?	5e-05	0.00127164	yes	#VALUE!
TraesCS3A02G011600	TraesCS3A02G011600	-	3A:9285749-9286332	8_6_20	8_6_128	OK	0	0.412902	inf	#VALUE!	#NAME?	0.00155	0.0175152	yes	#VALUE!
TraesCS3A02G014100	TraesCS3A02G014100	-	3A:9932942-9934366	8_6_20	8_6_128	OK	0.375134	0	#NAME?	#NAME?	#NAME?	5e-05	0.00127164	yes	#NAME?
TraesCS3A02G035300	TraesCS3A02G035300	-	3A:19520765-19521920	8_6_20	8_6_128	OK	0.384481	0	#NAME?	#NAME?	#NAME?	0.0001	0.00226092	yes	#NAME?
TraesCS3A02G045600	TraesCS3A02G045600	-	3A:24525862-24526778	8_6_20	8_6_128	OK	0	0.355158	inf	#VALUE!	#NAME?	0.00045	0.00723476	yes	#VALUE!
TraesCS3A02G050900	TraesCS3A02G050900	-	3A:27532593-27533190	8_6_20	8_6_128	OK	0	2.85891	inf	#VALUE!	#NAME?	5e-05	0.00127164	yes	#VALUE!
TraesCS3A02G072000	TraesCS3A02G072000	-	3A:44550051-44552658	8_6_20	8_6_128	OK	0	0.527087	inf	#VALUE!	#NAME?	5e-05	0.00127164	yes	#VALUE!
TraesCS3A02G102700	TraesCS3A02G102700	-	3A:66297953-66298580	8_6_20	8_6_128	OK	0.454774	0	#NAME?	#NAME?	#NAME?	0.0006	0.00890316	yes	#NAME?
TraesCS3A02G130800	TraesCS3A02G130800	-	3A:107619667-107620747	8_6_20	8_6_128	OK	0	0.628318	inf	#VALUE!	#NAME?	5e-05	0.00127164	yes	#VALUE!
TraesCS3A02G166700	TraesCS3A02G166700	-	3A:171209685-171210072	8_6_20	8_6_128	OK	0	0.85078	inf	#VALUE!	#NAME?	0.0023	0.0231906	yes	#VALUE!
TraesCS3A02G221500	TraesCS3A02G221500	-	3A:411270194-411270500	8_6_20	8_6_128	OK	0.962622	0	#NAME?	#NAME?	#NAME?	0.00585	0.0442288	yes	#NAME?
TraesCS3A02G296600	TraesCS3A02G296600	-	3A:531265738-531267340	8_6_20	8_6_128	OK	0	0.720336	inf	#VALUE!	#NAME?	5e-05	0.00127164	yes	#VALUE!
TraesCS3A02G397300	TraesCS3A02G397300	-	3A:644704281-644705155	8_6_20	8_6_128	OK	0	3.84668	inf	#VALUE!	#NAME?	5e-05	0.00127164	yes	#VALUE!
TraesCS3A02G444900	TraesCS3A02G444900	-	3A:686161684-686162988	8_6_20	8_6_128	OK	0	0.867293	inf	#VALUE!	#NAME?	5e-05	0.00127164	yes	#VALUE!
TraesCS3A02G452600	TraesCS3A02G452600	-	3A:690896265-690898607	8_6_20	8_6_128	OK	0	6.03704	inf	#VALUE!	#NAME?	5e-05	0.00127164	yes	#VALUE!
TraesCS3A02G470900	TraesCS3A02G470900	-	3A:702576984-702577216	8_6_20	8_6_128	OK	0	1.35478	inf	#VALUE!	#NAME?	0.0017	0.0186393	yes	#VALUE!
TraesCS3A02G478500	TraesCS3A02G478500	-	3A:710770982-710772532	8_6_20	8_6_128	OK	0	2.59041	inf	#VALUE!	#NAME?	5e-05	0.00127164	yes	#VALUE!
TraesCS3A02G482200	TraesCS3A02G482200	-	3A:712728150-712729578	8_6_20	8_6_128	OK	0	0.665103	inf	#VALUE!	#NAME?	5e-05	0.00127164	yes	#VALUE!
TraesCS3A02G509600	TraesCS3A02G509600	-	3A:730115753-730117106	8_6_20	8_6_128	OK	0	8.987	inf	#VALUE!	#NAME?	5e-05	0.00127164	yes	#VALUE!
TraesCS3A02G514400	TraesCS3A02G514400	-	3A:733322293-733325505	8_6_20	8_6_128	OK	0	0.914885	inf	#VALUE!	#NAME?	5e-05	0.00127164	yes	#VALUE!
TraesCS3A02G518800	TraesCS3A02G518800	-	3A:735980685-735982050	8_6_20	8_6_128	OK	0	1.08344	inf	#VALUE!	#NAME?	5e-05	0.00127164	yes	#VALUE!
TraesCS3B02G009000	TraesCS3B02G009000	-	3B:4418071-4418989	8_6_20	8_6_128	OK	0	0.901257	inf	#VALUE!	#NAME?	5e-05	0.00127164	yes	#VALUE!
TraesCS3B02G009200	TraesCS3B02G009200	-	3B:4433682-4434096	8_6_20	8_6_128	OK	0	0.480579	inf	#VALUE!	#NAME?	0.0017	0.0186393	yes	#VALUE!
TraesCS3B02G022200	TraesCS3B02G022200	-	3B:9427198-9427495	8_6_20	8_6_128	OK	0	1.7575	inf	#VALUE!	#NAME?	0.00075	0.0104494	yes	#VALUE!
TraesCS3B02G036400	TraesCS3B02G036400	-	3B:17865174-17866543	8_6_20	8_6_128	OK	0	0.989626	inf	#VALUE!	#NAME?	5e-05	0.00127164	yes	#VALUE!
TraesCS3B02G044400	TraesCS3B02G044400	-	3B:22524390-22525008	8_6_20	8_6_128	OK	0	1.95316	inf	#VALUE!	#NAME?	5e-05	0.00127164	yes	#VALUE!
TraesCS3B02G059900	TraesCS3B02G059900	-	3B:31788991-31789585	8_6_20	8_6_128	OK	0	1.09205	inf	#VALUE!	#NAME?	5e-05	0.00127164	yes	#VALUE!
TraesCS3B02G063600	TraesCS3B02G063600	-	3B:35697821-35698169	8_6_20	8_6_128	OK	2.97061	0	#NAME?	#NAME?	#NAME?	0.00045	0.00723476	yes	#NAME?
TraesCS3B02G063700	TraesCS3B02G063700	-	3B:35701445-35701793	8_6_20	8_6_128	OK	1.25689	0	#NAME?	#NAME?	#NAME?	0.0055	0.0424295	yes	#NAME?
TraesCS3B02G094100	TraesCS3B02G094100	-	3B:62964338-62972385	8_6_20	8_6_128	OK	0.807948	0	#NAME?	#NAME?	#NAME?	5e-05	0.00127164	yes	#NAME?
TraesCS3B02G094500	TraesCS3B02G094500	-	3B:63387315-63390082	8_6_20	8_6_128	OK	3.02284	0	#NAME?	#NAME?	#NAME?	5e-05	0.00127164	yes	#NAME?
TraesCS3B02G113700	TraesCS3B02G113700	-	3B:79781752-79783430	8_6_20	8_6_128	OK	0	0.587988	inf	#VALUE!	#NAME?	5e-05	0.00127164	yes	#VALUE!
TraesCS3B02G126800	TraesCS3B02G126800	-	3B:103721478-103722905	8_6_20	8_6_128	OK	0	8.04967	inf	#VALUE!	#NAME?	5e-05	0.00127164	yes	#VALUE!
TraesCS3B02G126900	TraesCS3B02G126900	-	3B:103907872-103909976	8_6_20	8_6_128	OK	0	2.99935	inf	#VALUE!	#NAME?	5e-05	0.00127164	yes	#VALUE!
TraesCS3B02G151600	TraesCS3B02G151600	-	3B:143167855-143169733	8_6_20	8_6_128	OK	2.57708	0	#NAME?	#NAME?	#NAME?	5e-05	0.00127164	yes	#NAME?
TraesCS3B02G198000	TraesCS3B02G198000	-	3B:225315463-225319953	8_6_20	8_6_128	OK	0.611184	0	#NAME?	#NAME?	#NAME?	5e-05	0.00127164	yes	#NAME?
TraesCS3B02G216700	TraesCS3B02G216700	-	3B:257547799-257548135	8_6_20	8_6_128	OK	0.796365	0	#NAME?	#NAME?	#NAME?	5e-05	0.00127164	yes	#NAME?
TraesCS3B02G217000	TraesCS3B02G217000	-	3B:257846737-257848247	8_6_20	8_6_128	OK	0	0.928258	inf	#VALUE!	#NAME?	5e-05	0.00127164	yes	#VALUE!
TraesCS3B02G226200	TraesCS3B02G226200	-	3B:313807931-313808801	8_6_20	8_6_128	OK	7.4973	0	#NAME?	#NAME?	#NAME?	5e-05	0.00127164	yes	#NAME?
TraesCS3B02G291600	TraesCS3B02G291600	-	3B:469634288-469645920	8_6_20	8_6_128	OK	1.84004	0	#NAME?	#NAME?	#NAME?	5e-05	0.00127164	yes	#NAME?
TraesCS3B02G294800	TraesCS3B02G294800	-	3B:473691568-473691859	8_6_20	8_6_128	OK	0	1.95709	inf	#VALUE!	#NAME?	0.00185	0.0198736	yes	#VALUE!
TraesCS3B02G346300	TraesCS3B02G346300	-	3B:555925465-555927416	8_6_20	8_6_128	OK	0	1.00475	inf	#VALUE!	#NAME?	5e-05	0.00127164	yes	#VALUE!
TraesCS3B02G357700	TraesCS3B02G357700	-	3B:568394529-568397445	8_6_20	8_6_128	OK	0	14.7923	inf	#VALUE!	#NAME?	5e-05	0.00127164	yes	#VALUE!
TraesCS3B02G359300	TraesCS3B02G359300	-	3B:571747968-571749111	8_6_20	8_6_128	OK	0	0.387585	inf	#VALUE!	#NAME?	5e-05	0.00127164	yes	#VALUE!
TraesCS3B02G393400	TraesCS3B02G393400	-	3B:618861493-618861742	8_6_20	8_6_128	OK	0	3.52836	inf	#VALUE!	#NAME?	0.0005	0.00781527	yes	#VALUE!
TraesCS3B02G429200	TraesCS3B02G429200	-	3B:667778491-667779373	8_6_20	8_6_128	OK	0	0.803827	inf	#VALUE!	#NAME?	0.00015	0.0031356	yes	#VALUE!
TraesCS3B02G466100	TraesCS3B02G466100	-	3B:708716901-708717699	8_6_20	8_6_128	OK	3.52697	0	#NAME?	#NAME?	#NAME?	5e-05	0.00127164	yes	#NAME?
TraesCS3B02G470000	TraesCS3B02G470000	-	3B:717278884-717310147	8_6_20	8_6_128	OK	0.456821	0	#NAME?	#NAME?	#NAME?	0.00015	0.0031356	yes	#NAME?
TraesCS3B02G522000	TraesCS3B02G522000	-	3B:765059573-765061085	8_6_20	8_6_128	OK	0	0.431256	inf	#VALUE!	#NAME?	0.00035	0.00601511	yes	#VALUE!
TraesCS3B02G529400	TraesCS3B02G529400	-	3B:771052969-771054568	8_6_20	8_6_128	OK	0	1.32521	inf	#VALUE!	#NAME?	5e-05	0.00127164	yes	#VALUE!
TraesCS3B02G554600	TraesCS3B02G554600	-	3B:788405722-788406175	8_6_20	8_6_128	OK	2.33332	0	#NAME?	#NAME?	#NAME?	5e-05	0.00127164	yes	#NAME?
TraesCS3B02G586200	TraesCS3B02G586200	-	3B:812721100-812722505	8_6_20	8_6_128	OK	0	0.643099	inf	#VALUE!	#NAME?	5e-05	0.00127164	yes	#VALUE!
TraesCS3B02G586300	TraesCS3B02G586300	-	3B:812725828-812727275	8_6_20	8_6_128	OK	0	1.03726	inf	#VALUE!	#NAME?	5e-05	0.00127164	yes	#VALUE!
TraesCS3B02G587200	TraesCS3B02G587200	-	3B:813902122-813903437	8_6_20	8_6_128	OK	0	0.468121	inf	#VALUE!	#NAME?	5e-05	0.00127164	yes	#VALUE!
TraesCS3D02G005900	TraesCS3D02G005900	-	3D:2201393-2201804	8_6_20	8_6_128	OK	0	1.57213	inf	#VALUE!	#NAME?	0.0002	0.00392654	yes	#VALUE!
TraesCS3D02G027700	TraesCS3D02G027700	-	3D:9441848-9443013	8_6_20	8_6_128	OK	0	0.722906	inf	#VALUE!	#NAME?	0.00065	0.0094284	yes	#VALUE!
TraesCS3D02G035600	TraesCS3D02G035600	-	3D:12879232-12880124	8_6_20	8_6_128	OK	0	0.776048	inf	#VALUE!	#NAME?	0.00035	0.00601511	yes	#VALUE!
TraesCS3D02G098600	TraesCS3D02G098600	-	3D:50381295-50383060	8_6_20	8_6_128	OK	0	0.532871	inf	#VALUE!	#NAME?	5e-05	0.00127164	yes	#VALUE!
TraesCS3D02G128000	TraesCS3D02G128000	-	3D:85896265-85897072	8_6_20	8_6_128	OK	0	0.704304	inf	#VALUE!	#NAME?	0.0007	0.00991571	yes	#VALUE!
TraesCS3D02G131500	TraesCS3D02G131500	-	3D:91659646-91660357	8_6_20	8_6_128	OK	0	1.75274	inf	#VALUE!	#NAME?	0.0001	0.00226092	yes	#VALUE!
TraesCS3D02G274800	TraesCS3D02G274800	-	3D:380979344-380980022	8_6_20	8_6_128	OK	0	2.00658	inf	#VALUE!	#NAME?	0.0006	0.00890316	yes	#VALUE!
TraesCS3D02G353700	TraesCS3D02G353700	-	3D:464316241-464317335	8_6_20	8_6_128	OK	0	0.481921	inf	#VALUE!	#NAME?	0.00135	0.0159102	yes	#VALUE!
TraesCS3D02G354800	TraesCS3D02G354800	-	3D:465460680-465460932	8_6_20	8_6_128	OK	0	1.64756	inf	#VALUE!	#NAME?	0.0058	0.0439619	yes	#VALUE!
TraesCS3D02G380000	TraesCS3D02G380000	-	3D:496682612-496683592	8_6_20	8_6_128	OK	1.28142	0	#NAME?	#NAME?	#NAME?	5e-05	0.00127164	yes	#NAME?
TraesCS3D02G391100	TraesCS3D02G391100	-	3D:506061001-506061942	8_6_20	8_6_128	OK	0	3.15922	inf	#VALUE!	#NAME?	5e-05	0.00127164	yes	#VALUE!
TraesCS3D02G477300	TraesCS3D02G477300	-	3D:577413523-577414983	8_6_20	8_6_128	OK	0	9.67298	inf	#VALUE!	#NAME?	5e-05	0.00127164	yes	#VALUE!
TraesCS3D02G526000	TraesCS3D02G526000	-	3D:604967116-604968552	8_6_20	8_6_128	OK	0	0.67441	inf	#VALUE!	#NAME?	5e-05	0.00127164	yes	#VALUE!
TraesCS3D02G531300	TraesCS3D02G531300	-	3D:607379707-607379983	8_6_20	8_6_128	OK	0.627083	0	#NAME?	#NAME?	#NAME?	0.0061	0.0455252	yes	#NAME?
TraesCS3D02G545000	TraesCS3D02G545000	-	3D:614365902-614368974	8_6_20	8_6_128	OK	0	1.20995	inf	#VALUE!	#NAME?	5e-05	0.00127164	yes	#VALUE!
TraesCS4A02G021500	TraesCS4A02G021500	-	4A:15125707-15127833	8_6_20	8_6_128	OK	0.356025	0	#NAME?	#NAME?	#NAME?	0.0051	0.0401561	yes	#NAME?
TraesCS4A02G035000	TraesCS4A02G035000	-	4A:26644867-26645485	8_6_20	8_6_128	OK	0.676159	0	#NAME?	#NAME?	#NAME?	0.0046	0.0373796	yes	#NAME?
TraesCS4A02G069500	TraesCS4A02G069500	-	4A:67520498-67520690	8_6_20	8_6_128	OK	0	8.51394	inf	#VALUE!	#NAME?	0.00025	0.00466784	yes	#VALUE!
TraesCS4A02G172300	TraesCS4A02G172300	-	4A:437489657-437491090	8_6_20	8_6_128	OK	0.424824	0	#NAME?	#NAME?	#NAME?	0.00345	0.0308205	yes	#NAME?
TraesCS4A02G309200	TraesCS4A02G309200	-	4A:602613351-602653722	8_6_20	8_6_128	OK	0	1.70539	inf	#VALUE!	#NAME?	5e-05	0.00127164	yes	#VALUE!
TraesCS4A02G309300	TraesCS4A02G309300	-	4A:602797610-602798738	8_6_20	8_6_128	OK	0	1.05592	inf	#VALUE!	#NAME?	0.00025	0.00466784	yes	#VALUE!
TraesCS4A02G344900	TraesCS4A02G344900	-	4A:624614705-624618058	8_6_20	8_6_128	OK	0	0.467994	inf	#VALUE!	#NAME?	5e-05	0.00127164	yes	#VALUE!
TraesCS4A02G422500	TraesCS4A02G422500	-	4A:692655479-692655758	8_6_20	8_6_128	OK	5.13773	0	#NAME?	#NAME?	#NAME?	5e-05	0.00127164	yes	#NAME?
TraesCS4A02G437300	TraesCS4A02G437300	-	4A:707247718-707248556	8_6_20	8_6_128	OK	0	0.833392	inf	#VALUE!	#NAME?	0.0004	0.00663556	yes	#VALUE!
TraesCS4A02G475300	TraesCS4A02G475300	-	4A:734287520-734289666	8_6_20	8_6_128	OK	0	0.486066	inf	#VALUE!	#NAME?	0.0002	0.00392654	yes	#VALUE!
TraesCS4B02G004300	TraesCS4B02G004300	-	4B:2775239-2776105	8_6_20	8_6_128	OK	0.466243	0	#NAME?	#NAME?	#NAME?	0.00015	0.0031356	yes	#NAME?
TraesCS4B02G033600	TraesCS4B02G033600	-	4B:24759436-24760111	8_6_20	8_6_128	OK	0	7.15508	inf	#VALUE!	#NAME?	5e-05	0.00127164	yes	#VALUE!
TraesCS4B02G170600	TraesCS4B02G170600	-	4B:373780207-373786616	8_6_20	8_6_128	OK	0	2.12418	inf	#VALUE!	#NAME?	5e-05	0.00127164	yes	#VALUE!
TraesCS4B02G271400	TraesCS4B02G271400	-	4B:547408725-547409163	8_6_20	8_6_128	OK	0	1.03141	inf	#VALUE!	#NAME?	0.00075	0.0104494	yes	#VALUE!
TraesCS4B02G297700	TraesCS4B02G297700	-	4B:582956587-582956863	8_6_20	8_6_128	OK	0	2.84568	inf	#VALUE!	#NAME?	0.00055	0.00834206	yes	#VALUE!
TraesCS4B02G308800	TraesCS4B02G308800	-	4B:599399569-599399905	8_6_20	8_6_128	OK	0	1.30088	inf	#VALUE!	#NAME?	0.00045	0.00723476	yes	#VALUE!
TraesCS4B02G313300	TraesCS4B02G313300	-	4B:603144551-603144977	8_6_20	8_6_128	OK	0	1.3265	inf	#VALUE!	#NAME?	0.00045	0.00723476	yes	#VALUE!
TraesCS4B02G313400	TraesCS4B02G313400	-	4B:603148472-603148898	8_6_20	8_6_128	OK	0	3.86786	inf	#VALUE!	#NAME?	5e-05	0.00127164	yes	#VALUE!
TraesCS4B02G327900	TraesCS4B02G327900	-	4B:618614355-618614751	8_6_20	8_6_128	OK	0.845299	0	#NAME?	#NAME?	#NAME?	0.0013	0.0154847	yes	#NAME?
TraesCS4B02G369300	TraesCS4B02G369300	-	4B:654924852-654925540	8_6_20	8_6_128	OK	0	1.83907	inf	#VALUE!	#NAME?	5e-05	0.00127164	yes	#VALUE!
TraesCS4B02G390000	TraesCS4B02G390000	-	4B:666331640-666332396	8_6_20	8_6_128	OK	0	2.53699	inf	#VALUE!	#NAME?	5e-05	0.00127164	yes	#VALUE!
TraesCS4D02G004400	TraesCS4D02G004400	-	4D:2020227-2021352	8_6_20	8_6_128	OK	0	4.7636	inf	#VALUE!	#NAME?	5e-05	0.00127164	yes	#VALUE!
TraesCS4D02G041900	TraesCS4D02G041900	-	4D:19641555-19643537	8_6_20	8_6_128	OK	0	0.485838	inf	#VALUE!	#NAME?	0.0007	0.00991571	yes	#VALUE!
TraesCS4D02G063400	TraesCS4D02G063400	-	4D:39336119-39336712	8_6_20	8_6_128	OK	0.488301	0	#NAME?	#NAME?	#NAME?	0.00295	0.0275629	yes	#NAME?
TraesCS4D02G355200	TraesCS4D02G355200	-	4D:504508068-504508389	8_6_20	8_6_128	OK	1.17999	0	#NAME?	#NAME?	#NAME?	0.0044	0.0362784	yes	#NAME?
TraesCS5A02G003500	TraesCS5A02G003500	-	5A:2426487-2428137	8_6_20	8_6_128	OK	0	1.3306	inf	#VALUE!	#NAME?	5e-05	0.00127164	yes	#VALUE!
TraesCS5A02G004800	TraesCS5A02G004800	-	5A:3215099-3218868	8_6_20	8_6_128	OK	0	0.326751	inf	#VALUE!	#NAME?	5e-05	0.00127164	yes	#VALUE!
TraesCS5A02G015200	TraesCS5A02G015200	-	5A:10835188-10837140	8_6_20	8_6_128	OK	0	0.504844	inf	#VALUE!	#NAME?	0.0003	0.00536685	yes	#VALUE!
TraesCS5A02G056800	TraesCS5A02G056800	-	5A:53218950-53220206	8_6_20	8_6_128	OK	0	1.01208	inf	#VALUE!	#NAME?	5e-05	0.00127164	yes	#VALUE!
TraesCS5A02G094800	TraesCS5A02G094800	-	5A:131802902-131803214	8_6_20	8_6_128	OK	0.647611	0	#NAME?	#NAME?	#NAME?	0.00425	0.0354585	yes	#NAME?
TraesCS5A02G107000	TraesCS5A02G107000	-	5A:178776434-178780371	8_6_20	8_6_128	OK	0	0.314274	inf	#VALUE!	#NAME?	0.0004	0.00663556	yes	#VALUE!
TraesCS5A02G181600	TraesCS5A02G181600	-	5A:380269292-380289821	8_6_20	8_6_128	OK	0	0.566226	inf	#VALUE!	#NAME?	5e-05	0.00127164	yes	#VALUE!
TraesCS5A02G225600	TraesCS5A02G225600	-	5A:441193879-441195385	8_6_20	8_6_128	OK	0	0.555534	inf	#VALUE!	#NAME?	5e-05	0.00127164	yes	#VALUE!
TraesCS5A02G235000	TraesCS5A02G235000	-	5A:451247914-451249378	8_6_20	8_6_128	OK	0.521231	0	#NAME?	#NAME?	#NAME?	0.0007	0.00991571	yes	#NAME?
TraesCS5A02G262700	TraesCS5A02G262700	-	5A:475749395-475751408	8_6_20	8_6_128	OK	0.355249	0	#NAME?	#NAME?	#NAME?	5e-05	0.00127164	yes	#NAME?
TraesCS5A02G470500	TraesCS5A02G470500	-	5A:647360962-647367294	8_6_20	8_6_128	OK	0	0.855563	inf	#VALUE!	#NAME?	5e-05	0.00127164	yes	#VALUE!
TraesCS5A02G506900	TraesCS5A02G506900	-	5A:671551270-671552788	8_6_20	8_6_128	OK	0.586533	0	#NAME?	#NAME?	#NAME?	5e-05	0.00127164	yes	#NAME?
TraesCS5A02G530200	TraesCS5A02G530200	-	5A:689155442-689156097	8_6_20	8_6_128	OK	0.472649	0	#NAME?	#NAME?	#NAME?	5e-05	0.00127164	yes	#NAME?
TraesCS5B02G010100	TraesCS5B02G010100	-	5B:9807725-9816838	8_6_20	8_6_128	OK	0	3.19334	inf	#VALUE!	#NAME?	5e-05	0.00127164	yes	#VALUE!
TraesCS5B02G076100	TraesCS5B02G076100	-	5B:91108880-91109198	8_6_20	8_6_128	OK	0.475222	0	#NAME?	#NAME?	#NAME?	0.00295	0.0275629	yes	#NAME?
TraesCS5B02G120000	TraesCS5B02G120000	-	5B:212634916-212636332	8_6_20	8_6_128	OK	0.34384	0	#NAME?	#NAME?	#NAME?	0.00075	0.0104494	yes	#NAME?
TraesCS5B02G154200	TraesCS5B02G154200	-	5B:283986865-283988973	8_6_20	8_6_128	OK	0	0.64265	inf	#VALUE!	#NAME?	5e-05	0.00127164	yes	#VALUE!
TraesCS5B02G276100	TraesCS5B02G276100	-	5B:461695525-461695879	8_6_20	8_6_128	OK	2.56703	0	#NAME?	#NAME?	#NAME?	5e-05	0.00127164	yes	#NAME?
TraesCS5B02G283200	TraesCS5B02G283200	-	5B:468639372-468640497	8_6_20	8_6_128	OK	0.460632	0	#NAME?	#NAME?	#NAME?	0.0001	0.00226092	yes	#NAME?
TraesCS5B02G284100	TraesCS5B02G284100	-	5B:469971242-469974589	8_6_20	8_6_128	OK	0	3.58723	inf	#VALUE!	#NAME?	5e-05	0.00127164	yes	#VALUE!
TraesCS5B02G451600	TraesCS5B02G451600	-	5B:623108551-623118146	8_6_20	8_6_128	OK	0.672502	0	#NAME?	#NAME?	#NAME?	5e-05	0.00127164	yes	#NAME?
TraesCS5B02G451800	TraesCS5B02G451800	-	5B:623207202-623225760	8_6_20	8_6_128	OK	0.929041	0	#NAME?	#NAME?	#NAME?	5e-05	0.00127164	yes	#NAME?
TraesCS5B02G452100	TraesCS5B02G452100	-	5B:625036457-625038104	8_6_20	8_6_128	OK	2.883	0	#NAME?	#NAME?	#NAME?	5e-05	0.00127164	yes	#NAME?
TraesCS5B02G491200	TraesCS5B02G491200	-	5B:659739542-659744135	8_6_20	8_6_128	OK	0.890604	0	#NAME?	#NAME?	#NAME?	0.00015	0.0031356	yes	#NAME?
TraesCS5B02G512900	TraesCS5B02G512900	-	5B:678315327-678318194	8_6_20	8_6_128	OK	1.91441	0	#NAME?	#NAME?	#NAME?	5e-05	0.00127164	yes	#NAME?
TraesCS5B02G513000	TraesCS5B02G513000	-	5B:678313114-678315191	8_6_20	8_6_128	OK	1.63481	0	#NAME?	#NAME?	#NAME?	5e-05	0.00127164	yes	#NAME?
TraesCS5B02G520400	TraesCS5B02G520400	-	5B:682696263-682697785	8_6_20	8_6_128	OK	0	1.82754	inf	#VALUE!	#NAME?	5e-05	0.00127164	yes	#VALUE!
TraesCS5B02G523700	TraesCS5B02G523700	-	5B:684603085-684606412	8_6_20	8_6_128	OK	0	0.471057	inf	#VALUE!	#NAME?	5e-05	0.00127164	yes	#VALUE!
TraesCS5B02G528000	TraesCS5B02G528000	-	5B:686841670-686842617	8_6_20	8_6_128	OK	0	0.483512	inf	#VALUE!	#NAME?	0.0005	0.00781527	yes	#VALUE!
TraesCS5B02G536700	TraesCS5B02G536700	-	5B:692678493-692679887	8_6_20	8_6_128	OK	3.25772	0	#NAME?	#NAME?	#NAME?	5e-05	0.00127164	yes	#NAME?
TraesCS5B02G546200	TraesCS5B02G546200	-	5B:698452134-698467804	8_6_20	8_6_128	OK	0	1.34453	inf	#VALUE!	#NAME?	5e-05	0.00127164	yes	#VALUE!
TraesCS5B02G550800	TraesCS5B02G550800	-	5B:702368163-702375863	8_6_20	8_6_128	OK	2.03585	0	#NAME?	#NAME?	#NAME?	5e-05	0.00127164	yes	#NAME?
TraesCS5B02G550900	TraesCS5B02G550900	-	5B:702376309-702376841	8_6_20	8_6_128	OK	25.6974	0	#NAME?	#NAME?	#NAME?	5e-05	0.00127164	yes	#NAME?
TraesCS5B02G551200	TraesCS5B02G551200	-	5B:702556679-702558043	8_6_20	8_6_128	OK	0	0.449987	inf	#VALUE!	#NAME?	5e-05	0.00127164	yes	#VALUE!
TraesCS5D02G012200	TraesCS5D02G012200	-	5D:6480922-6481459	8_6_20	8_6_128	OK	0	0.296942	inf	#VALUE!	#NAME?	0.0004	0.00663556	yes	#VALUE!
TraesCS5D02G246100	TraesCS5D02G246100	-	5D:354262794-354263106	8_6_20	8_6_128	OK	0.848224	0	#NAME?	#NAME?	#NAME?	0.00375	0.0326085	yes	#NAME?
TraesCS5D02G345500	TraesCS5D02G345500	-	5D:432404370-432404589	8_6_20	8_6_128	OK	1.99717	0	#NAME?	#NAME?	#NAME?	0.0008	0.0109316	yes	#NAME?
TraesCS5D02G371400	TraesCS5D02G371400	-	5D:445732536-445735966	8_6_20	8_6_128	OK	0.647658	0	#NAME?	#NAME?	#NAME?	5e-05	0.00127164	yes	#NAME?
TraesCS5D02G372100	TraesCS5D02G372100	-	5D:446177238-446177592	8_6_20	8_6_128	OK	0.446404	0	#NAME?	#NAME?	#NAME?	0.00625	0.0463041	yes	#NAME?
TraesCS5D02G446800	TraesCS5D02G446800	-	5D:496956858-496957660	8_6_20	8_6_128	OK	0	3.39795	inf	#VALUE!	#NAME?	5e-05	0.00127164	yes	#VALUE!
TraesCS5D02G446900	TraesCS5D02G446900	-	5D:496978544-496979616	8_6_20	8_6_128	OK	0	0.317416	inf	#VALUE!	#NAME?	5e-05	0.00127164	yes	#VALUE!
TraesCS5D02G482700	TraesCS5D02G482700	-	5D:519910475-519911072	8_6_20	8_6_128	OK	0	1.78705	inf	#VALUE!	#NAME?	0.00055	0.00834206	yes	#VALUE!
TraesCS5D02G495300	TraesCS5D02G495300	-	5D:526824391-526824943	8_6_20	8_6_128	OK	0	1.33499	inf	#VALUE!	#NAME?	0.00035	0.00601511	yes	#VALUE!
TraesCS5D02G513100	TraesCS5D02G513100	-	5D:537221654-537225469	8_6_20	8_6_128	OK	0	5.45003	inf	#VALUE!	#NAME?	5e-05	0.00127164	yes	#VALUE!
TraesCS5D02G538000	TraesCS5D02G538000	-	5D:550400968-550402526	8_6_20	8_6_128	OK	0	0.885417	inf	#VALUE!	#NAME?	5e-05	0.00127164	yes	#VALUE!
TraesCS5D02G546500	TraesCS5D02G546500	-	5D:555049089-555049407	8_6_20	8_6_128	OK	1.03596	0	#NAME?	#NAME?	#NAME?	0.00015	0.0031356	yes	#NAME?
TraesCS6A02G002800	TraesCS6A02G002800	-	6A:1056979-1057585	8_6_20	8_6_128	OK	0	0.727971	inf	#VALUE!	#NAME?	0.00045	0.00723476	yes	#VALUE!
TraesCS6A02G012500	TraesCS6A02G012500	-	6A:5856593-5857535	8_6_20	8_6_128	OK	0.461771	0	#NAME?	#NAME?	#NAME?	0.0046	0.0373796	yes	#NAME?
TraesCS6A02G039700	TraesCS6A02G039700	-	6A:20506870-20507713	8_6_20	8_6_128	OK	0	1.04029	inf	#VALUE!	#NAME?	5e-05	0.00127164	yes	#VALUE!
TraesCS6A02G120500	TraesCS6A02G120500	-	6A:91976471-91978412	8_6_20	8_6_128	OK	0	2.58706	inf	#VALUE!	#NAME?	5e-05	0.00127164	yes	#VALUE!
TraesCS6A02G126500	TraesCS6A02G126500	-	6A:99967075-99969007	8_6_20	8_6_128	OK	0	1.6428	inf	#VALUE!	#NAME?	5e-05	0.00127164	yes	#VALUE!
TraesCS6A02G303400	TraesCS6A02G303400	-	6A:536575911-536576637	8_6_20	8_6_128	OK	0	1.64967	inf	#VALUE!	#NAME?	5e-05	0.00127164	yes	#VALUE!
TraesCS6A02G381000	TraesCS6A02G381000	-	6A:601005066-601006146	8_6_20	8_6_128	OK	0.344742	0	#NAME?	#NAME?	#NAME?	0.00235	0.0234988	yes	#NAME?
TraesCS6B02G000600	TraesCS6B02G000600	-	6B:260455-260755	8_6_20	8_6_128	OK	4.64565	0	#NAME?	#NAME?	#NAME?	5e-05	0.00127164	yes	#NAME?
TraesCS6B02G002300	TraesCS6B02G002300	-	6B:1603856-1616068	8_6_20	8_6_128	OK	0.675345	0	#NAME?	#NAME?	#NAME?	5e-05	0.00127164	yes	#NAME?
TraesCS6B02G007700	TraesCS6B02G007700	-	6B:4943132-4944595	8_6_20	8_6_128	OK	0	4.39825	inf	#VALUE!	#NAME?	5e-05	0.00127164	yes	#VALUE!
TraesCS6B02G025300	TraesCS6B02G025300	-	6B:15263145-15263607	8_6_20	8_6_128	OK	0.469766	0	#NAME?	#NAME?	#NAME?	0.0001	0.00226092	yes	#NAME?
TraesCS6B02G034700	TraesCS6B02G034700	-	6B:20777581-20786187	8_6_20	8_6_128	OK	0	0.88316	inf	#VALUE!	#NAME?	5e-05	0.00127164	yes	#VALUE!
TraesCS6B02G184700	TraesCS6B02G184700	-	6B:207720205-207735459	8_6_20	8_6_128	OK	1.31541	0	#NAME?	#NAME?	#NAME?	5e-05	0.00127164	yes	#NAME?
TraesCS6B02G342800	TraesCS6B02G342800	-	6B:603771437-603773129	8_6_20	8_6_128	OK	0	0.924127	inf	#VALUE!	#NAME?	5e-05	0.00127164	yes	#VALUE!
TraesCS6B02G351000	TraesCS6B02G351000	-	6B:616426336-616428825	8_6_20	8_6_128	OK	0	0.563572	inf	#VALUE!	#NAME?	5e-05	0.00127164	yes	#VALUE!
TraesCS6B02G359000	TraesCS6B02G359000	-	6B:630504674-630504998	8_6_20	8_6_128	OK	1.02416	0	#NAME?	#NAME?	#NAME?	0.00435	0.036002	yes	#NAME?
TraesCS6B02G431100	TraesCS6B02G431100	-	6B:699017844-699018714	8_6_20	8_6_128	OK	0.35138	0	#NAME?	#NAME?	#NAME?	0.006	0.0450273	yes	#NAME?
TraesCS6B02G435900	TraesCS6B02G435900	-	6B:703447900-703448899	8_6_20	8_6_128	OK	0	0.367927	inf	#VALUE!	#NAME?	5e-05	0.00127164	yes	#VALUE!
TraesCS6B02G451400	TraesCS6B02G451400	-	6B:710147769-710148556	8_6_20	8_6_128	OK	1.52977	0	#NAME?	#NAME?	#NAME?	0.00435	0.036002	yes	#NAME?
TraesCS6B02G451600	TraesCS6B02G451600	-	6B:710200149-710202013	8_6_20	8_6_128	OK	0	0.841209	inf	#VALUE!	#NAME?	5e-05	0.00127164	yes	#VALUE!
TraesCS6B02G473800	TraesCS6B02G473800	-	6B:720805006-720805537	8_6_20	8_6_128	OK	0	2.79186	inf	#VALUE!	#NAME?	0.00035	0.00601511	yes	#VALUE!
TraesCS6D02G011900	TraesCS6D02G011900	-	6D:4677192-4678250	8_6_20	8_6_128	OK	0	0.343449	inf	#VALUE!	#NAME?	5e-05	0.00127164	yes	#VALUE!
TraesCS6D02G148400	TraesCS6D02G148400	-	6D:121344670-121346466	8_6_20	8_6_128	OK	0.460629	0	#NAME?	#NAME?	#NAME?	5e-05	0.00127164	yes	#NAME?
TraesCS6D02G164100	TraesCS6D02G164100	-	6D:143375496-143378990	8_6_20	8_6_128	OK	0	0.825316	inf	#VALUE!	#NAME?	5e-05	0.00127164	yes	#VALUE!
TraesCS6D02G204100	TraesCS6D02G204100	-	6D:289218831-289219836	8_6_20	8_6_128	OK	0	1.21269	inf	#VALUE!	#NAME?	0.00035	0.00601511	yes	#VALUE!
TraesCS6D02G280600	TraesCS6D02G280600	-	6D:388136874-388137396	8_6_20	8_6_128	OK	0.823924	0	#NAME?	#NAME?	#NAME?	0.006	0.0450273	yes	#NAME?
TraesCS6D02G300800	TraesCS6D02G300800	-	6D:410175486-410175777	8_6_20	8_6_128	OK	0	2.66166	inf	#VALUE!	#NAME?	0.0004	0.00663556	yes	#VALUE!
TraesCS6D02G370100	TraesCS6D02G370100	-	6D:456431935-456433533	8_6_20	8_6_128	OK	0	0.936068	inf	#VALUE!	#NAME?	5e-05	0.00127164	yes	#VALUE!
TraesCS7A02G017200	TraesCS7A02G017200	-	7A:7511276-7514600	8_6_20	8_6_128	OK	0	0.984371	inf	#VALUE!	#NAME?	0.00025	0.00466784	yes	#VALUE!
TraesCS7A02G164100	TraesCS7A02G164100	-	7A:120793467-120794348	8_6_20	8_6_128	OK	0	2.77257	inf	#VALUE!	#NAME?	5e-05	0.00127164	yes	#VALUE!
TraesCS7A02G207800	TraesCS7A02G207800	-	7A:170585180-170585716	8_6_20	8_6_128	OK	0.591397	0	#NAME?	#NAME?	#NAME?	0.006	0.0450273	yes	#NAME?
TraesCS7A02G243900	TraesCS7A02G243900	-	7A:220094067-220100422	8_6_20	8_6_128	OK	0	0.839824	inf	#VALUE!	#NAME?	5e-05	0.00127164	yes	#VALUE!
TraesCS7A02G277800	TraesCS7A02G277800	-	7A:292782286-292782577	8_6_20	8_6_128	OK	0	2.25107	inf	#VALUE!	#NAME?	5e-05	0.00127164	yes	#VALUE!
TraesCS7A02G293000	TraesCS7A02G293000	-	7A:370553994-370555111	8_6_20	8_6_128	OK	0	0.933705	inf	#VALUE!	#NAME?	0.00585	0.0442288	yes	#VALUE!
TraesCS7A02G297100	TraesCS7A02G297100	-	7A:398575214-398575568	8_6_20	8_6_128	OK	0	0.637261	inf	#VALUE!	#NAME?	0.00055	0.00834206	yes	#VALUE!
TraesCS7A02G323100	TraesCS7A02G323100	-	7A:469984180-469984678	8_6_20	8_6_128	OK	0.773029	0	#NAME?	#NAME?	#NAME?	5e-05	0.00127164	yes	#NAME?
TraesCS7A02G327400	TraesCS7A02G327400	-	7A:475804357-475804990	8_6_20	8_6_128	OK	0	2.04549	inf	#VALUE!	#NAME?	0.0005	0.00781527	yes	#VALUE!
TraesCS7A02G368100	TraesCS7A02G368100	-	7A:541359349-541360294	8_6_20	8_6_128	OK	0.514417	0	#NAME?	#NAME?	#NAME?	0.0001	0.00226092	yes	#NAME?
TraesCS7A02G482900	TraesCS7A02G482900	-	7A:674796418-674796820	8_6_20	8_6_128	OK	0	1.64308	inf	#VALUE!	#NAME?	0.0007	0.00991571	yes	#VALUE!
TraesCS7A02G520700	TraesCS7A02G520700	-	7A:704890869-704904163	8_6_20	8_6_128	OK	0	1.81909	inf	#VALUE!	#NAME?	5e-05	0.00127164	yes	#VALUE!
TraesCS7B02G002000	TraesCS7B02G002000	-	7B:781957-782812	8_6_20	8_6_128	OK	0	0.830677	inf	#VALUE!	#NAME?	0.00235	0.0234988	yes	#VALUE!
TraesCS7B02G016200	TraesCS7B02G016200	-	7B:13809256-13810555	8_6_20	8_6_128	OK	0	0.416124	inf	#VALUE!	#NAME?	5e-05	0.00127164	yes	#VALUE!
TraesCS7B02G024000	TraesCS7B02G024000	-	7B:22892817-22894168	8_6_20	8_6_128	OK	0	0.419672	inf	#VALUE!	#NAME?	5e-05	0.00127164	yes	#VALUE!
TraesCS7B02G038400	TraesCS7B02G038400	-	7B:37419989-37421473	8_6_20	8_6_128	OK	0	1.24373	inf	#VALUE!	#NAME?	5e-05	0.00127164	yes	#VALUE!
TraesCS7B02G060300	TraesCS7B02G060300	-	7B:62945980-62953312	8_6_20	8_6_128	OK	0	0.787219	inf	#VALUE!	#NAME?	5e-05	0.00127164	yes	#VALUE!
TraesCS7B02G078100	TraesCS7B02G078100	-	7B:88052114-88053119	8_6_20	8_6_128	OK	0	0.64546	inf	#VALUE!	#NAME?	5e-05	0.00127164	yes	#VALUE!
TraesCS7B02G084100	TraesCS7B02G084100	-	7B:94809778-94811008	8_6_20	8_6_128	OK	3.19249	0	#NAME?	#NAME?	#NAME?	5e-05	0.00127164	yes	#NAME?
TraesCS7B02G084800	TraesCS7B02G084800	-	7B:96599991-96600258	8_6_20	8_6_128	OK	1.70658	0	#NAME?	#NAME?	#NAME?	5e-05	0.00127164	yes	#NAME?
TraesCS7B02G105100	TraesCS7B02G105100	-	7B:121242520-121243386	8_6_20	8_6_128	OK	0	3.51524	inf	#VALUE!	#NAME?	5e-05	0.00127164	yes	#VALUE!
TraesCS7B02G212600	TraesCS7B02G212600	-	7B:388611835-388612099	8_6_20	8_6_128	OK	4.15306	0	#NAME?	#NAME?	#NAME?	5e-05	0.00127164	yes	#NAME?
TraesCS7B02G241600	TraesCS7B02G241600	-	7B:449546346-449548684	8_6_20	8_6_128	OK	0	0.822839	inf	#VALUE!	#NAME?	5e-05	0.00127164	yes	#VALUE!
TraesCS7B02G243100	TraesCS7B02G243100	-	7B:451298059-451299276	8_6_20	8_6_128	OK	0	1.42921	inf	#VALUE!	#NAME?	5e-05	0.00127164	yes	#VALUE!
TraesCS7B02G318500	TraesCS7B02G318500	-	7B:568496777-568497960	8_6_20	8_6_128	OK	0	1.10767	inf	#VALUE!	#NAME?	5e-05	0.00127164	yes	#VALUE!
TraesCS7B02G366200	TraesCS7B02G366200	-	7B:630107196-630110084	8_6_20	8_6_128	OK	0	1.04599	inf	#VALUE!	#NAME?	5e-05	0.00127164	yes	#VALUE!
TraesCS7B02G446400	TraesCS7B02G446400	-	7B:709520208-709522006	8_6_20	8_6_128	OK	0	0.702564	inf	#VALUE!	#NAME?	5e-05	0.00127164	yes	#VALUE!
TraesCS7B02G452700	TraesCS7B02G452700	-	7B:714314919-714317444	8_6_20	8_6_128	OK	0	0.779231	inf	#VALUE!	#NAME?	5e-05	0.00127164	yes	#VALUE!
TraesCS7B02G478400	TraesCS7B02G478400	-	7B:733595905-733597577	8_6_20	8_6_128	OK	0	0.565515	inf	#VALUE!	#NAME?	5e-05	0.00127164	yes	#VALUE!
TraesCS7B02G481400	TraesCS7B02G481400	-	7B:735304018-735306108	8_6_20	8_6_128	OK	0	13.0886	inf	#VALUE!	#NAME?	5e-05	0.00127164	yes	#VALUE!
TraesCS7B02G492700	TraesCS7B02G492700	-	7B:744604477-744605419	8_6_20	8_6_128	OK	0	1.61011	inf	#VALUE!	#NAME?	5e-05	0.00127164	yes	#VALUE!
TraesCS7D02G057300	TraesCS7D02G057300	-	7D:30759580-30761306	8_6_20	8_6_128	OK	0	0.724812	inf	#VALUE!	#NAME?	5e-05	0.00127164	yes	#VALUE!
TraesCS7D02G099600	TraesCS7D02G099600	-	7D:59873069-59873910	8_6_20	8_6_128	OK	0	0.944275	inf	#VALUE!	#NAME?	5e-05	0.00127164	yes	#VALUE!
TraesCS7D02G134500	TraesCS7D02G134500	-	7D:85931233-85931947	8_6_20	8_6_128	OK	0	0.771291	inf	#VALUE!	#NAME?	0.00035	0.00601511	yes	#VALUE!
TraesCS7D02G170800	TraesCS7D02G170800	-	7D:123162647-123163855	8_6_20	8_6_128	OK	0.776256	0	#NAME?	#NAME?	#NAME?	5e-05	0.00127164	yes	#NAME?
TraesCS7D02G219300	TraesCS7D02G219300	-	7D:179996226-179996760	8_6_20	8_6_128	OK	0	0.936829	inf	#VALUE!	#NAME?	0.00055	0.00834206	yes	#VALUE!
TraesCS7D02G295600	TraesCS7D02G295600	-	7D:370515888-370517875	8_6_20	8_6_128	OK	0	1.80369	inf	#VALUE!	#NAME?	5e-05	0.00127164	yes	#VALUE!
TraesCS7D02G331000	TraesCS7D02G331000	-	7D:422571220-422571760	8_6_20	8_6_128	OK	0	2.81458	inf	#VALUE!	#NAME?	5e-05	0.00127164	yes	#VALUE!
TraesCS7D02G339700	TraesCS7D02G339700	-	7D:433892236-433893451	8_6_20	8_6_128	OK	0	1.92787	inf	#VALUE!	#NAME?	5e-05	0.00127164	yes	#VALUE!
TraesCS7D02G354200	TraesCS7D02G354200	-	7D:458156365-458156879	8_6_20	8_6_128	OK	0	4.44828	inf	#VALUE!	#NAME?	5e-05	0.00127164	yes	#VALUE!
TraesCS7D02G369700	TraesCS7D02G369700	-	7D:478370056-478371603	8_6_20	8_6_128	OK	0	0.916116	inf	#VALUE!	#NAME?	5e-05	0.00127164	yes	#VALUE!
TraesCS7D02G378700	TraesCS7D02G378700	-	7D:490214137-490222436	8_6_20	8_6_128	OK	0	3.52629	inf	#VALUE!	#NAME?	5e-05	0.00127164	yes	#VALUE!
TraesCS7D02G391200	TraesCS7D02G391200	-	7D:506663041-506663416	8_6_20	8_6_128	OK	0.666809	0	#NAME?	#NAME?	#NAME?	0.0001	0.00226092	yes	#NAME?
TraesCS7D02G402600	TraesCS7D02G402600	-	7D:520272157-520272923	8_6_20	8_6_128	OK	0	3.88436	inf	#VALUE!	#NAME?	5e-05	0.00127164	yes	#VALUE!
TraesCS7D02G402700	TraesCS7D02G402700	-	7D:520279914-520280481	8_6_20	8_6_128	OK	0	1.00042	inf	#VALUE!	#NAME?	5e-05	0.00127164	yes	#VALUE!
TraesCS7D02G469200	TraesCS7D02G469200	-	7D:582458438-582458942	8_6_20	8_6_128	OK	0.644604	0	#NAME?	#NAME?	#NAME?	0.005	0.0396158	yes	#NAME?
TraesCS7D02G473400	TraesCS7D02G473400	-	7D:586497988-586498557	8_6_20	8_6_128	OK	0	3.24312	inf	#VALUE!	#NAME?	0.0005	0.00781527	yes	#VALUE!
TraesCS7D02G488100	TraesCS7D02G488100	-	7D:598335589-598336123	8_6_20	8_6_128	OK	0.425921	0	#NAME?	#NAME?	#NAME?	0.0017	0.0186393	yes	#NAME?
TraesCS7D02G509900	TraesCS7D02G509900	-	7D:613103583-613104698	8_6_20	8_6_128	OK	1.60551	0	#NAME?	#NAME?	#NAME?	0.00215	0.0220938	yes	#NAME?
TraesCS7D02G511100	TraesCS7D02G511100	-	7D:613634448-613638399	8_6_20	8_6_128	OK	0.479978	0	#NAME?	#NAME?	#NAME?	5e-05	0.00127164	yes	#NAME?
TraesCS7D02G539400	TraesCS7D02G539400	-	7D:629781758-629782221	8_6_20	8_6_128	OK	3.05128	0	#NAME?	#NAME?	#NAME?	5e-05	0.00127164	yes	#NAME?
TraesCSU02G059000	TraesCSU02G059000	-	Un:46203388-46204883	8_6_20	8_6_128	OK	0	0.658511	inf	#VALUE!	#NAME?	5e-05	0.00127164	yes	#VALUE!
TraesCSU02G065000	TraesCSU02G065000	-	Un:50772802-50773459	8_6_20	8_6_128	OK	0	0.733498	inf	#VALUE!	#NAME?	0.00145	0.0167755	yes	#VALUE!
TraesCSU02G066600	TraesCSU02G066600	-	Un:51486528-51487294	8_6_20	8_6_128	OK	0	0.429099	inf	#VALUE!	#NAME?	0.0004	0.00663556	yes	#VALUE!
TraesCSU02G072900	TraesCSU02G072900	-	Un:64206602-64211825	8_6_20	8_6_128	OK	0	1.37079	inf	#VALUE!	#NAME?	5e-05	0.00127164	yes	#VALUE!
TraesCSU02G079000	TraesCSU02G079000	-	Un:71237431-71239297	8_6_20	8_6_128	OK	0	5.59937	inf	#VALUE!	#NAME?	5e-05	0.00127164	yes	#VALUE!
TraesCSU02G146900	TraesCSU02G146900	-	Un:162978846-162979861	8_6_20	8_6_128	OK	0	0.872531	inf	#VALUE!	#NAME?	0.00055	0.00834206	yes	#VALUE!
TraesCSU02G149300	TraesCSU02G149300	-	Un:178181302-178182942	8_6_20	8_6_128	OK	0	9.97482	inf	#VALUE!	#NAME?	5e-05	0.00127164	yes	#VALUE!
TraesCSU02G149400	TraesCSU02G149400	-	Un:178187272-178189784	8_6_20	8_6_128	OK	0	4.56341	inf	#VALUE!	#NAME?	5e-05	0.00127164	yes	#VALUE!
TraesCSU02G171400	TraesCSU02G171400	-	Un:252681685-252684252	8_6_20	8_6_128	OK	0	0.524752	inf	#VALUE!	#NAME?	5e-05	0.00127164	yes	#VALUE!
TraesCSU02G178800	TraesCSU02G178800	-	Un:269322460-269323573	8_6_20	8_6_128	OK	0	3.06958	inf	#VALUE!	#NAME?	5e-05	0.00127164	yes	#VALUE!
TraesCSU02G181100	TraesCSU02G181100	-	Un:271848354-271848902	8_6_20	8_6_128	OK	2.58567	0	#NAME?	#NAME?	#NAME?	5e-05	0.00127164	yes	#NAME?
TraesCSU02G213600	TraesCSU02G213600	-	Un:316653086-316653786	8_6_20	8_6_128	OK	0	1.39558	inf	#VALUE!	#NAME?	5e-05	0.00127164	yes	#VALUE!
TraesCSU02G243400	TraesCSU02G243400	-	Un:364538549-364539104	8_6_20	8_6_128	OK	0	1.83741	inf	#VALUE!	#NAME?	0.0001	0.00226092	yes	#VALUE!
TraesCSU02G272100	TraesCSU02G272100	-	Un:461942211-461942475	8_6_20	8_6_128	OK	2.15519	0	#NAME?	#NAME?	#NAME?	5e-05	0.00127164	yes	#NAME?
TraesCS3A02G085200	TraesCS3A02G085200	-	3A:54938811-54944347	8_6_20	8_6_128	OK	0.00909266	6.20546	9.41462	682.469	5.19694	0.0059	0.0444825	yes	9.41462
TraesCS3B02G116500	TraesCS3B02G116500	-	3B:82851228-82854496	8_6_20	8_6_128	OK	0.0494316	8.29408	7.3905	167.788	4.04197	0.00475	0.038243	yes	7.3905
TraesCS3D02G475200	TraesCS3D02G475200	-	3D:575758466-575760020	8_6_20	8_6_128	OK	0.140873	20.54	7.1879	145.805	5.32309	0.0018	0.0194616	yes	7.1879
TraesCS4D02G050200	TraesCS4D02G050200	-	4D:25986915-25991603	8_6_20	8_6_128	OK	0.0237488	2.47962	6.70612	104.41	4.37117	0.00455	0.037138	yes	6.70612
TraesCSU02G146600	TraesCSU02G146600	-	Un:162315705-162316486	8_6_20	8_6_128	OK	0.796067	80.4254	6.65862	101.029	5.73357	5e-05	0.00127164	yes	6.65862
TraesCSU02G095700	TraesCSU02G095700	-	Un:84316511-84317959	8_6_20	8_6_128	OK	0.0918965	8.829	6.5861	96.0757	5.67634	0.0013	0.0154847	yes	6.5861
TraesCS4B02G086900	TraesCS4B02G086900	-	4B:86997298-87012097	8_6_20	8_6_128	OK	0.0159297	1.49655	6.55378	93.9473	4.5037	5e-05	0.00127164	yes	6.55378
TraesCS6A02G018600	TraesCS6A02G018600	-	6A:9049097-9053672	8_6_20	8_6_128	OK	0.0821525	7.16051	6.44561	87.1609	5.96242	0.0001	0.00226092	yes	6.44561
TraesCS5A02G090600	TraesCS5A02G090600	-	5A:122997116-122997986	8_6_20	8_6_128	OK	0.159033	13.7056	6.4293	86.1811	4.05403	0.00585	0.0442288	yes	6.4293
TraesCS7A02G368800	TraesCS7A02G368800	-	7A:542627301-542628020	8_6_20	8_6_128	OK	0.812419	66.7896	6.36126	82.211	4.36497	0.00195	0.0206357	yes	6.36126
TraesCS1A02G136000	TraesCS1A02G136000	-	1A:212021776-212025958	8_6_20	8_6_128	OK	0.0495552	3.11284	5.97305	62.8156	3.48048	0.00115	0.0141888	yes	5.97305
TraesCS5D02G049200	TraesCS5D02G049200	-	5D:46980594-46981118	8_6_20	8_6_128	OK	1.1292	63.7635	5.81936	56.4679	4.62807	0.0002	0.00392654	yes	5.81936
TraesCS2A02G558300	TraesCS2A02G558300	-	2A:761856302-761859395	8_6_20	8_6_128	OK	0.0731671	4.13015	5.81885	56.448	4.90063	0.0002	0.00392654	yes	5.81885
TraesCS2D02G573400	TraesCS2D02G573400	-	2D:638504935-638507131	8_6_20	8_6_128	OK	0.107508	5.92322	5.78387	55.0958	3.42275	0.0003	0.00536685	yes	5.78387
TraesCS3A02G483000	TraesCS3A02G483000	-	3A:713534310-713536049	8_6_20	8_6_128	OK	0.410606	21.3606	5.70106	52.0224	4.75559	5e-05	0.00127164	yes	5.70106
TraesCS5D02G487900	TraesCS5D02G487900	-	5D:522758804-522761728	8_6_20	8_6_128	OK	0.0604052	2.90775	5.58909	48.1375	4.09546	0.002	0.0210122	yes	5.58909
TraesCS7D02G233900	TraesCS7D02G233900	-	7D:195629625-195635061	8_6_20	8_6_128	OK	0.260976	11.9616	5.51835	45.8341	5.60878	5e-05	0.00127164	yes	5.51835
TraesCS7B02G483400	TraesCS7B02G483400	-	7B:741352829-741353351	8_6_20	8_6_128	OK	1.02362	41.4231	5.33868	40.4672	3.63247	0.00535	0.0415886	yes	5.33868
TraesCS2A02G239900	TraesCS2A02G239900	-	2A:333724199-333771117	8_6_20	8_6_128	OK	0.0332031	1.3327	5.32689	40.1378	3.72352	0.00015	0.0031356	yes	5.32689
TraesCS6A02G028700	TraesCS6A02G028700	-	6A:14602987-14604026	8_6_20	8_6_128	OK	0.396573	15.2299	5.26318	38.4039	3.14765	0.00375	0.0326085	yes	5.26318
TraesCS3A02G297100	TraesCS3A02G297100	-	3A:531701235-531702644	8_6_20	8_6_128	OK	0.0936967	3.37112	5.16909	35.9792	3.34264	0.0037	0.0323122	yes	5.16909
TraesCS2A02G123000	TraesCS2A02G123000	-	2A:72740386-72741633	8_6_20	8_6_128	OK	0.385811	12.6534	5.03549	32.797	3.82133	0.0015	0.0171549	yes	5.03549
TraesCS4B02G278200	TraesCS4B02G278200	-	4B:560021067-560024394	8_6_20	8_6_128	OK	0.360956	11.821	5.03338	32.749	3.91595	5e-05	0.00127164	yes	5.03338
TraesCS4A02G472600	TraesCS4A02G472600	-	4A:732778802-732781271	8_6_20	8_6_128	OK	0.135904	4.38524	5.01199	32.2671	3.49808	0.00275	0.0261851	yes	5.01199
TraesCS7D02G272100	TraesCS7D02G272100	-	7D:262285425-262287653	8_6_20	8_6_128	OK	0.136624	4.09213	4.90457	29.9518	3.78251	0.0006	0.00890316	yes	4.90457
TraesCS2B02G486900	TraesCS2B02G486900	-	2B:683173678-683176334	8_6_20	8_6_128	OK	0.120325	3.58317	4.89623	29.7791	4.16944	0.00015	0.0031356	yes	4.89623
TraesCS7D02G475300	TraesCS7D02G475300	-	7D:587301871-587303607	8_6_20	8_6_128	OK	0.307238	9.08945	4.88676	29.5843	5.33875	0.00415	0.0348493	yes	4.88676
TraesCS2B02G613900	TraesCS2B02G613900	-	2B:793033780-793035166	8_6_20	8_6_128	OK	1.97934	55.9426	4.82085	28.2631	5.19514	5e-05	0.00127164	yes	4.82085
TraesCS1B02G277100	TraesCS1B02G277100	-	1B:484690297-484692949	8_6_20	8_6_128	OK	0.16803	4.59472	4.77319	27.3447	3.12424	0.0025	0.0245578	yes	4.77319
TraesCS3B02G293200	TraesCS3B02G293200	-	3B:472305788-472306984	8_6_20	8_6_128	OK	1.27445	33.2635	4.70599	26.1002	4.79534	5e-05	0.00127164	yes	4.70599
TraesCS2B02G599800	TraesCS2B02G599800	GLU1B	2B:782533510-782538118	8_6_20	8_6_128	OK	0.104457	2.71374	4.6993	25.9795	4.66986	5e-05	0.00127164	yes	4.6993
TraesCS2A02G051700	TraesCS2A02G051700	-	2A:20329163-20330991	8_6_20	8_6_128	OK	0.198139	5.10328	4.68684	25.7561	3.70907	0.00325	0.0296017	yes	4.68684
TraesCS7D02G246600	TraesCS7D02G246600	-	7D:215927073-215928899	8_6_20	8_6_128	OK	2.79112	71.6841	4.68273	25.6828	7.6717	5e-05	0.00127164	yes	4.68273
TraesCS5D02G050200	TraesCS5D02G050200	-	5D:47793490-47794115	8_6_20	8_6_128	OK	2.75826	69.2436	4.64985	25.1041	4.43281	5e-05	0.00127164	yes	4.64985
TraesCS7A02G198900	TraesCS7A02G198900	-	7A:161650539-161651403	8_6_20	8_6_128	OK	0.335007	8.2087	4.61489	24.5031	2.72721	0.0051	0.0401561	yes	4.61489
TraesCS3A02G481500	TraesCS3A02G481500	-	3A:712545115-712546522	8_6_20	8_6_128	OK	0.379973	9.01308	4.56805	23.7203	3.67734	0.00025	0.00466784	yes	4.56805
TraesCS5B02G448400	TraesCS5B02G448400	-	5B:620669348-620670561	8_6_20	8_6_128	OK	14.4781	342.965	4.56612	23.6886	8.343	5e-05	0.00127164	yes	4.56612
TraesCS6B02G427200	TraesCS6B02G427200	-	6B:695936834-695938753	8_6_20	8_6_128	OK	5.13451	121.432	4.56378	23.6502	7.16722	5e-05	0.00127164	yes	4.56378
TraesCS7A02G051300	TraesCS7A02G051300	-	7A:24858892-24860761	8_6_20	8_6_128	OK	0.331969	7.84913	4.56341	23.6441	2.80979	0.00635	0.0467705	yes	4.56341
TraesCS3A02G480300	TraesCS3A02G480300	-	3A:711285220-711286569	8_6_20	8_6_128	OK	0.351008	8.23961	4.553	23.4741	4.86715	0.0001	0.00226092	yes	4.553
TraesCS1A02G203700	TraesCS1A02G203700	-	1A:365507409-365508980	8_6_20	8_6_128	OK	0.61171	14.2756	4.54456	23.3372	4.24611	5e-05	0.00127164	yes	4.54456
TraesCS3A02G480400	TraesCS3A02G480400	-	3A:711296438-711297528	8_6_20	8_6_128	OK	0.76052	17.049	4.48656	22.4176	3.63498	0.0002	0.00392654	yes	4.48656
TraesCS4B02G003600	TraesCS4B02G003600	-	4B:2148324-2150431	8_6_20	8_6_128	OK	0.173975	3.89942	4.48631	22.4137	2.74018	0.00665	0.048193	yes	4.48631
TraesCS7B02G195400	TraesCS7B02G195400	-	7B:336256850-336260908	8_6_20	8_6_128	OK	0.236441	5.28085	4.48122	22.3348	4.54702	5e-05	0.00127164	yes	4.48122
TraesCSU02G219500	TraesCSU02G219500	-	Un:324023408-324025675	8_6_20	8_6_128	OK	0.468469	10.2391	4.44999	21.8565	4.86733	5e-05	0.00127164	yes	4.44999
TraesCS5D02G488500	TraesCS5D02G488500	-	5D:523451904-523454959	8_6_20	8_6_128	OK	0.100514	2.19639	4.44966	21.8515	3.43442	0.0001	0.00226092	yes	4.44966
TraesCS7D02G161200	TraesCS7D02G161200	-	7D:111114486-111115253	8_6_20	8_6_128	OK	0.528827	11.5223	4.44549	21.7884	3.58313	0.00025	0.00466784	yes	4.44549
TraesCS3A02G260100	TraesCS3A02G260100	-	3A:482927579-482928835	8_6_20	8_6_128	OK	0.536843	11.0487	4.36324	20.581	3.6014	0.00025	0.00466784	yes	4.36324
TraesCS2B02G369100	TraesCS2B02G369100	-	2B:526733267-526734441	8_6_20	8_6_128	OK	0.658694	13.5199	4.35933	20.5253	3.7856	0.00025	0.00466784	yes	4.35933
TraesCS5D02G488900	TraesCS5D02G488900	-	5D:524259451-524261298	8_6_20	8_6_128	OK	0.195051	3.9982	4.35742	20.4981	3.50098	0.00025	0.00466784	yes	4.35742
TraesCS2A02G044600	TraesCS2A02G044600	-	2A:17610326-17611274	8_6_20	8_6_128	OK	1.3992	28.3722	4.3418	20.2774	4.96739	5e-05	0.00127164	yes	4.3418
TraesCS3B02G526000	TraesCS3B02G526000	-	3B:768341222-768342654	8_6_20	8_6_128	OK	0.287153	5.66747	4.30281	19.7367	3.31453	0.0004	0.00663556	yes	4.30281
TraesCS2B02G489700	TraesCS2B02G489700	-	2B:687205210-687207726	8_6_20	8_6_128	OK	0.0392082	0.770761	4.29706	19.6582	3.39886	0.0009	0.0118864	yes	4.29706
TraesCS2A02G350700	TraesCS2A02G350700	-	2A:590816544-590817869	8_6_20	8_6_128	OK	2.47743	47.1935	4.25167	19.0494	5.75441	5e-05	0.00127164	yes	4.25167
TraesCS5D02G014100	TraesCS5D02G014100	-	5D:7964210-7966925	8_6_20	8_6_128	OK	0.0481591	0.874106	4.18193	18.1504	2.35562	0.0065	0.0474814	yes	4.18193
TraesCS5A02G012300	TraesCS5A02G012300	-	5A:8062228-8070059	8_6_20	8_6_128	OK	0.602071	10.9106	4.17966	18.1219	4.05815	5e-05	0.00127164	yes	4.17966
TraesCS2B02G056700	TraesCS2B02G056700	-	2B:27636109-27637107	8_6_20	8_6_128	OK	2.7686	49.6997	4.16601	17.9512	5.54788	5e-05	0.00127164	yes	4.16601
TraesCS1A02G291700	TraesCS1A02G291700	-	1A:487604482-487605044	8_6_20	8_6_128	OK	9.79414	169.334	4.11181	17.2893	5.19779	5e-05	0.00127164	yes	4.11181
TraesCS5B02G382600	TraesCS5B02G382600	-	5B:561061499-561065007	8_6_20	8_6_128	OK	0.0976211	1.66425	4.09153	17.048	3.05791	0.00115	0.0141888	yes	4.09153
TraesCS2B02G613500	TraesCS2B02G613500	-	2B:792876484-792878155	8_6_20	8_6_128	OK	0.174719	2.88687	4.0464	16.523	3.14922	0.00675	0.0486941	yes	4.0464
TraesCS3B02G578600	TraesCS3B02G578600	-	3B:807975871-807977196	8_6_20	8_6_128	OK	3.1748	50.4467	3.99002	15.8897	4.63671	5e-05	0.00127164	yes	3.99002
TraesCS1A02G160200	TraesCS1A02G160200	-	1A:287681549-287684692	8_6_20	8_6_128	OK	0.460249	7.2753	3.98252	15.8073	5.32063	5e-05	0.00127164	yes	3.98252
TraesCS4D02G015600	TraesCS4D02G015600	-	4D:6981722-6982845	8_6_20	8_6_128	OK	0.238672	3.74262	3.97095	15.681	3.05957	0.0009	0.0118864	yes	3.97095
TraesCS3B02G295000	TraesCS3B02G295000	-	3B:473694772-473709342	8_6_20	8_6_128	OK	0.0495812	0.770349	3.95765	15.5372	2.56171	0.00015	0.0031356	yes	3.95765
TraesCS1B02G143800	TraesCS1B02G143800	-	1B:195552667-195560543	8_6_20	8_6_128	OK	0.213343	3.28813	3.94602	15.4124	5.40662	5e-05	0.00127164	yes	3.94602
TraesCS7A02G558500	TraesCS7A02G558500	-	7A:730749197-730749974	8_6_20	8_6_128	OK	3.33145	51.2983	3.94469	15.3982	4.80047	5e-05	0.00127164	yes	3.94469
TraesCS7D02G542700	TraesCS7D02G542700	-	7D:631686752-631688750	8_6_20	8_6_128	OK	0.0248122	0.377057	3.92566	15.1964	2.56479	0.00385	0.0331784	yes	3.92566
TraesCS5B02G506300	TraesCS5B02G506300	-	5B:671709904-671714387	8_6_20	8_6_128	OK	0.0521096	0.774946	3.89447	14.8714	2.8805	0.00045	0.00723476	yes	3.89447
TraesCS7B02G010000	TraesCS7B02G010000	-	7B:6150030-6154160	8_6_20	8_6_128	OK	0.458167	6.67912	3.86571	14.5779	4.41989	5e-05	0.00127164	yes	3.86571
TraesCS1A02G250000	TraesCS1A02G250000	-	1A:441841791-441843417	8_6_20	8_6_128	OK	1.23432	17.9667	3.86353	14.5559	4.4754	5e-05	0.00127164	yes	3.86353
TraesCS1B02G227400	TraesCS1B02G227400	-	1B:408655935-408660806	8_6_20	8_6_128	OK	0.134227	1.91325	3.83328	14.2539	3.52489	5e-05	0.00127164	yes	3.83328
TraesCS6D02G283000	TraesCS6D02G283000	-	6D:390024587-390025350	8_6_20	8_6_128	OK	0.864807	12.2816	3.82798	14.2016	3.00303	0.0004	0.00663556	yes	3.82798
TraesCS7D02G463700	TraesCS7D02G463700	-	7D:578802507-578806014	8_6_20	8_6_128	OK	0.0790698	1.11091	3.81247	14.0497	3.06985	0.00055	0.00834206	yes	3.81247
TraesCS3B02G282300	TraesCS3B02G282300	-	3B:452716268-452716944	8_6_20	8_6_128	OK	1.36748	19.0292	3.79863	13.9156	3.69294	5e-05	0.00127164	yes	3.79863
TraesCS1B02G376100	TraesCS1B02G376100	-	1B:607137187-607137694	8_6_20	8_6_128	OK	10.7947	148.209	3.77924	13.7298	4.82993	5e-05	0.00127164	yes	3.77924
TraesCS2D02G348900	TraesCS2D02G348900	-	2D:446696121-446697252	8_6_20	8_6_128	OK	0.585109	7.61582	3.70222	13.0161	3.2409	0.00115	0.0141888	yes	3.70222
TraesCS4A02G181900	TraesCS4A02G181900	-	4A:456459673-456460330	8_6_20	8_6_128	OK	1.76934	22.7434	3.68417	12.8542	3.38148	0.0008	0.0109316	yes	3.68417
TraesCS2A02G395500	TraesCS2A02G395500	-	2A:648341210-648342133	8_6_20	8_6_128	OK	0.618797	7.9202	3.678	12.7994	2.52124	0.0043	0.0357131	yes	3.678
TraesCS5B02G181500	TraesCS5B02G181500	-	5B:331247620-331248115	8_6_20	8_6_128	OK	0.543591	6.9514	3.67671	12.7879	2.62242	0.00155	0.0175152	yes	3.67671
TraesCS6A02G147000	TraesCS6A02G147000	-	6A:126911782-126915966	8_6_20	8_6_128	OK	0.182771	2.32556	3.66947	12.7239	3.31132	0.00015	0.0031356	yes	3.66947
TraesCS7B02G022000	TraesCS7B02G022000	-	7B:20834657-20838443	8_6_20	8_6_128	OK	0.173558	2.18577	3.65465	12.5939	3.04266	0.00105	0.0133463	yes	3.65465
TraesCS4B02G366400	TraesCS4B02G366400	-	4B:653968698-653972299	8_6_20	8_6_128	OK	0.0793467	0.983004	3.63096	12.3888	2.59087	0.00175	0.0190333	yes	3.63096
TraesCS2D02G348800	TraesCS2D02G348800	-	2D:446651953-446653265	8_6_20	8_6_128	OK	4.86697	59.6676	3.61585	12.2597	5.46666	5e-05	0.00127164	yes	3.61585
TraesCS2A02G479000	TraesCS2A02G479000	-	2A:717384512-717390707	8_6_20	8_6_128	OK	0.272976	3.31336	3.60145	12.1379	4.56207	5e-05	0.00127164	yes	3.60145
TraesCS3B02G369600	TraesCS3B02G369600	-	3B:581663323-581665291	8_6_20	8_6_128	OK	2.23298	26.8751	3.58923	12.0355	5.81056	5e-05	0.00127164	yes	3.58923
TraesCS4B02G157900	TraesCS4B02G157900	-	4B:300934376-300940214	8_6_20	8_6_128	OK	0.105797	1.26892	3.58423	11.9939	3.29683	5e-05	0.00127164	yes	3.58423
TraesCS1B02G382900	TraesCS1B02G382900	-	1B:614970170-614971437	8_6_20	8_6_128	OK	0.594019	7.02132	3.56316	11.82	2.90081	0.00225	0.0228732	yes	3.56316
TraesCS5D02G014300	TraesCS5D02G014300	-	5D:8033201-8035560	8_6_20	8_6_128	OK	0.0666741	0.781465	3.55098	11.7206	2.50368	0.0014	0.0163569	yes	3.55098
TraesCSU02G078600	TraesCSU02G078600	-	Un:71180841-71182749	8_6_20	8_6_128	OK	2.73092	31.8548	3.54406	11.6646	6.59087	5e-05	0.00127164	yes	3.54406
TraesCS7D02G299800	TraesCS7D02G299800	-	7D:379825365-379826526	8_6_20	8_6_128	OK	0.139953	1.62628	3.53856	11.6202	2.9012	0.0016	0.0179304	yes	3.53856
TraesCS1B02G243000	TraesCS1B02G243000	-	1B:431403261-431407836	8_6_20	8_6_128	OK	0.1546	1.77906	3.52451	11.5076	2.70492	0.00185	0.0198736	yes	3.52451
TraesCS7D02G513400	TraesCS7D02G513400	-	7D:614535165-614536520	8_6_20	8_6_128	OK	0.330059	3.79256	3.52238	11.4906	2.69273	0.00475	0.038243	yes	3.52238
TraesCS6A02G001200	TraesCS6A02G001200	-	6A:734213-735473	8_6_20	8_6_128	OK	0.594052	6.81056	3.51911	11.4646	2.75592	0.0011	0.0137632	yes	3.51911
TraesCS2B02G113600	TraesCS2B02G113600	-	2B:76921537-76930843	8_6_20	8_6_128	OK	0.125841	1.43732	3.51371	11.4217	3.47931	5e-05	0.00127164	yes	3.51371
TraesCS2D02G474200	TraesCS2D02G474200	-	2D:577440620-577443620	8_6_20	8_6_128	OK	0.0911333	1.03812	3.50985	11.3912	2.89861	0.0018	0.0194616	yes	3.50985
TraesCS7B02G417700	TraesCS7B02G417700	-	7B:685478266-685479217	8_6_20	8_6_128	OK	0.449517	5.08083	3.49862	11.3029	2.57646	0.00085	0.0114279	yes	3.49862
TraesCS7A02G489000	TraesCS7A02G489000	-	7A:679229756-679231428	8_6_20	8_6_128	OK	0.992521	11.1674	3.49205	11.2515	3.54833	0.0001	0.00226092	yes	3.49205
TraesCS6A02G117200	TraesCS6A02G117200	-	6A:87653275-87653743	8_6_20	8_6_128	OK	4.37922	47.5266	3.43999	10.8528	3.12641	5e-05	0.00127164	yes	3.43999
TraesCS6A02G023300	TraesCS6A02G023300	-	6A:11587721-11591011	8_6_20	8_6_128	OK	0.140754	1.51853	3.43143	10.7886	2.74234	0.00025	0.00466784	yes	3.43143
TraesCS1B02G243200	TraesCS1B02G243200	-	1B:432116598-432117724	8_6_20	8_6_128	OK	0.368443	3.91724	3.41032	10.6318	2.5182	0.00435	0.036002	yes	3.41032
TraesCS2B02G489800	TraesCS2B02G489800	-	2B:687227078-687228505	8_6_20	8_6_128	OK	0.950092	9.85277	3.37439	10.3703	3.31698	0.0001	0.00226092	yes	3.37439
TraesCS4D02G004200	TraesCS4D02G004200	-	4D:1871231-1878072	8_6_20	8_6_128	OK	0.0439581	0.455667	3.37378	10.3659	3.44044	5e-05	0.00127164	yes	3.37378
TraesCS6A02G028800	TraesCS6A02G028800	-	6A:14606553-14610239	8_6_20	8_6_128	OK	0.626232	6.4728	3.36962	10.3361	4.64025	5e-05	0.00127164	yes	3.36962
TraesCS7B02G016500	TraesCS7B02G016500	-	7B:14063106-14072046	8_6_20	8_6_128	OK	0.197074	2.03083	3.36526	10.3049	5.1869	5e-05	0.00127164	yes	3.36526
TraesCS1B02G263100	TraesCS1B02G263100	-	1B:462798355-462800057	8_6_20	8_6_128	OK	3.20349	32.7992	3.35594	10.2386	4.3918	5e-05	0.00127164	yes	3.35594
TraesCS2A02G557700	TraesCS2A02G557700	-	2A:761249344-761252060	8_6_20	8_6_128	OK	0.418348	4.20147	3.32812	10.043	3.35698	0.00015	0.0031356	yes	3.32812
TraesCS4D02G062900	TraesCS4D02G062900	-	4D:38591079-38594552	8_6_20	8_6_128	OK	0.403702	4.04099	3.32335	10.0099	2.777	0.0004	0.00663556	yes	3.32335
TraesCS1D02G249600	TraesCS1D02G249600	-	1D:342170233-342171480	8_6_20	8_6_128	OK	1.64411	16.3111	3.31048	9.92096	3.5077	5e-05	0.00127164	yes	3.31048
TraesCS1D02G261500	TraesCS1D02G261500	-	1D:355507644-355508805	8_6_20	8_6_128	OK	0.102742	1.01711	3.30738	9.89967	2.35324	0.0041	0.0345571	yes	3.30738
TraesCS2B02G422300	TraesCS2B02G422300	-	2B:607535902-607541606	8_6_20	8_6_128	OK	0.151118	1.47824	3.29013	9.782	2.54153	0.00135	0.0159102	yes	3.29013
TraesCS2B02G143600	TraesCS2B02G143600	-	2B:110042898-110044459	8_6_20	8_6_128	OK	0.399894	3.90156	3.28636	9.75648	2.69251	0.00215	0.0220938	yes	3.28636
TraesCS2D02G583000	TraesCS2D02G583000	-	2D:643435026-643436437	8_6_20	8_6_128	OK	8.97471	87.1402	3.2794	9.70952	5.30968	5e-05	0.00127164	yes	3.2794
TraesCS7D02G498500	TraesCS7D02G498500	-	7D:605144855-605151271	8_6_20	8_6_128	OK	0.0605722	0.581126	3.26212	9.59392	2.29304	0.0024	0.0238643	yes	3.26212
TraesCS4D02G042100	TraesCS4D02G042100	-	4D:19685441-19686339	8_6_20	8_6_128	OK	0.736682	7.01693	3.25173	9.52507	2.48371	0.00315	0.0289414	yes	3.25173
TraesCS1D02G430700	TraesCS1D02G430700	-	1D:481451708-481453931	8_6_20	8_6_128	OK	0.538585	5.12684	3.25082	9.51907	3.21548	5e-05	0.00127164	yes	3.25082
TraesCS4A02G486100	TraesCS4A02G486100	-	4A:739520988-739525939	8_6_20	8_6_128	OK	0.365198	3.4668	3.24685	9.49291	3.4397	5e-05	0.00127164	yes	3.24685
TraesCS3A02G135600	TraesCS3A02G135600	-	3A:112961348-112961994	8_6_20	8_6_128	OK	1.41212	13.3852	3.2447	9.47877	2.70596	0.00125	0.0151173	yes	3.2447
TraesCS2B02G483100	TraesCS2B02G483100	-	2B:680521969-680522596	8_6_20	8_6_128	OK	8.88543	84.1796	3.24396	9.47391	4.15556	5e-05	0.00127164	yes	3.24396
TraesCS4B02G092700	TraesCS4B02G092700	-	4B:95365208-95369681	8_6_20	8_6_128	OK	0.109267	1.03074	3.23775	9.43322	2.68375	0.00205	0.0213441	yes	3.23775
TraesCS3D02G063900	TraesCS3D02G063900	-	3D:28215194-28218346	8_6_20	8_6_128	OK	0.0920854	0.86367	3.22944	9.37904	2.77244	0.00485	0.0388061	yes	3.22944
TraesCS3B02G524800	TraesCS3B02G524800	-	3B:766660396-766661758	8_6_20	8_6_128	OK	4.05403	37.4295	3.20675	9.23268	4.75206	5e-05	0.00127164	yes	3.20675
TraesCS4A02G392500	TraesCS4A02G392500	-	4A:668336860-668337733	8_6_20	8_6_128	OK	0.401683	3.69164	3.20013	9.19041	2.40146	0.00335	0.0301978	yes	3.20013
TraesCS6A02G333700	TraesCS6A02G333700	-	6A:564723495-564725018	8_6_20	8_6_128	OK	0.855765	7.82884	3.19351	9.14834	3.48093	5e-05	0.00127164	yes	3.19351
TraesCS5A02G227000	TraesCS5A02G227000	-	5A:442723258-442724222	8_6_20	8_6_128	OK	0.551526	5.0306	3.18923	9.12124	2.55024	0.0019	0.0202537	yes	3.18923
TraesCS3B02G171700	TraesCS3B02G171700	-	3B:172703278-172704341	8_6_20	8_6_128	OK	0.141751	1.2912	3.18728	9.10892	2.40831	0.0041	0.0345571	yes	3.18728
TraesCS4A02G269500	TraesCS4A02G269500	-	4A:581274102-581275005	8_6_20	8_6_128	OK	1.55137	14.0448	3.17843	9.05321	2.99877	5e-05	0.00127164	yes	3.17843
TraesCS5B02G559500	TraesCS5B02G559500	-	5B:706349653-706353019	8_6_20	8_6_128	OK	4.3945	39.6717	3.17434	9.02758	5.00801	5e-05	0.00127164	yes	3.17434
TraesCS4A02G430100	TraesCS4A02G430100	-	4A:701479922-701482700	8_6_20	8_6_128	OK	1.39994	12.5952	3.16943	8.99691	4.99496	5e-05	0.00127164	yes	3.16943
TraesCS7B02G016700	TraesCS7B02G016700	-	7B:14696997-14697672	8_6_20	8_6_128	OK	8.54486	76.1956	3.15658	8.91713	4.35289	5e-05	0.00127164	yes	3.15658
TraesCS5A02G018200	TraesCS5A02G018200	-	5A:14266257-14266988	8_6_20	8_6_128	OK	1.39004	12.2358	3.13791	8.80248	3.28587	5e-05	0.00127164	yes	3.13791
TraesCS6D02G346800	TraesCS6D02G346800	-	6D:445851894-445855229	8_6_20	8_6_128	OK	0.0793066	0.697247	3.13616	8.79181	2.43497	0.0031	0.0285791	yes	3.13616
TraesCS4D02G109600	TraesCS4D02G109600	-	4D:88904433-88907002	8_6_20	8_6_128	OK	0.170965	1.49811	3.13137	8.76267	2.36375	0.0043	0.0357131	yes	3.13137
TraesCS4B02G088200	TraesCS4B02G088200	-	4B:89285871-89294859	8_6_20	8_6_128	OK	1.13365	9.81155	3.11351	8.65486	4.83129	5e-05	0.00127164	yes	3.11351
TraesCS7A02G396100	TraesCS7A02G396100	-	7A:574678089-574680665	8_6_20	8_6_128	OK	0.0766112	0.661144	3.10934	8.62988	2.27979	0.0033	0.0298941	yes	3.10934
TraesCS1B02G311000	TraesCS1B02G311000	-	1B:534171196-534173981	8_6_20	8_6_128	OK	0.21181	1.82528	3.10728	8.61756	2.34957	0.0033	0.0298941	yes	3.10728
TraesCS4D02G089200	TraesCS4D02G089200	-	4D:64615082-64617745	8_6_20	8_6_128	OK	0.0608701	0.518589	3.09079	8.51963	2.19481	0.00145	0.0167755	yes	3.09079
TraesCS5B02G523600	TraesCS5B02G523600	-	5B:684576556-684580251	8_6_20	8_6_128	OK	0.3511	2.98618	3.08835	8.50523	3.84389	5e-05	0.00127164	yes	3.08835
TraesCS7D02G117100	TraesCS7D02G117100	-	7D:72216362-72216773	8_6_20	8_6_128	OK	8.53969	72.1571	3.07889	8.44964	3.61066	5e-05	0.00127164	yes	3.07889
TraesCS1D02G318700	TraesCS1D02G318700	-	1D:413061623-413063056	8_6_20	8_6_128	OK	0.730771	6.1724	3.07834	8.44642	2.58768	0.0014	0.0163569	yes	3.07834
TraesCS2B02G503400	TraesCS2B02G503400	-	2B:697707262-697714188	8_6_20	8_6_128	OK	0.400766	3.37878	3.07567	8.4308	4.05042	5e-05	0.00127164	yes	3.07567
TraesCS5B02G545100	TraesCS5B02G545100	-	5B:697668066-697672904	8_6_20	8_6_128	OK	6.38448	53.6891	3.07199	8.40932	5.50914	5e-05	0.00127164	yes	3.07199
TraesCS4B02G390200	TraesCS4B02G390200	-	4B:666410612-666412113	8_6_20	8_6_128	OK	0.147904	1.21132	3.03384	8.18987	2.13115	0.00495	0.0393348	yes	3.03384
TraesCS2D02G043200	TraesCS2D02G043200	-	2D:15583181-15583813	8_6_20	8_6_128	OK	1.62071	13.2032	3.02619	8.14655	2.90587	5e-05	0.00127164	yes	3.02619
TraesCS4D02G249300	TraesCS4D02G249300	-	4D:418531371-418533093	8_6_20	8_6_128	OK	1.27829	10.3295	3.01449	8.08075	2.92707	0.00025	0.00466784	yes	3.01449
TraesCS4B02G224100	TraesCS4B02G224100	-	4B:468663171-468671188	8_6_20	8_6_128	OK	0.0927241	0.743273	3.00288	8.01599	2.52244	0.0026	0.0251831	yes	3.00288
TraesCS5D02G133900	TraesCS5D02G133900	-	5D:213945050-213945860	8_6_20	8_6_128	OK	0.634959	5.03765	2.98802	7.93384	2.2404	0.003	0.0278925	yes	2.98802
TraesCS3D02G524700	TraesCS3D02G524700	PR4B	3D:604447773-604448529	8_6_20	8_6_128	OK	1.36408	10.756	2.97914	7.88516	2.82601	0.00025	0.00466784	yes	2.97914
TraesCS1B02G035100	TraesCS1B02G035100	-	1B:16693068-16693803	8_6_20	8_6_128	OK	2.70434	21.2245	2.97238	7.8483	3.37554	5e-05	0.00127164	yes	2.97238
TraesCS7B02G256000	TraesCS7B02G256000	-	7B:474434322-474435312	8_6_20	8_6_128	OK	0.484807	3.80466	2.97228	7.84775	2.32101	0.00205	0.0213441	yes	2.97228
TraesCS2B02G111100	TraesCS2B02G111100	-	2B:72895028-72896639	8_6_20	8_6_128	OK	0.749547	5.86513	2.96807	7.82489	3.47888	5e-05	0.00127164	yes	2.96807
TraesCS1A02G265600	TraesCS1A02G265600	-	1A:461337577-461338417	8_6_20	8_6_128	OK	4.27029	32.9875	2.94951	7.72487	3.55699	5e-05	0.00127164	yes	2.94951
TraesCS7B02G000300	TraesCS7B02G000300	-	7B:113160-115194	8_6_20	8_6_128	OK	0.65736	5.04903	2.94125	7.68076	3.35118	5e-05	0.00127164	yes	2.94125
TraesCS7B02G439100	TraesCS7B02G439100	-	7B:704667965-704672613	8_6_20	8_6_128	OK	0.736459	5.63674	2.93618	7.65382	4.40115	5e-05	0.00127164	yes	2.93618
TraesCS5B02G505300	TraesCS5B02G505300	-	5B:671126013-671129257	8_6_20	8_6_128	OK	1.13293	8.65123	2.93284	7.63612	3.64223	5e-05	0.00127164	yes	2.93284
TraesCS4B02G033400	TraesCS4B02G033400	-	4B:24741644-24742318	8_6_20	8_6_128	OK	1.4749	11.1921	2.92379	7.58837	2.90637	0.00015	0.0031356	yes	2.92379
TraesCS4A02G066600	TraesCS4A02G066600	-	4A:63814666-63819342	8_6_20	8_6_128	OK	0.250542	1.88978	2.91509	7.54275	2.73622	0.00145	0.0167755	yes	2.91509
TraesCS4A02G405500	TraesCS4A02G405500	-	4A:678408301-678408957	8_6_20	8_6_128	OK	2.60104	19.579	2.91215	7.52739	2.24135	0.0029	0.0272121	yes	2.91215
TraesCS3B02G201700	TraesCS3B02G201700	-	3B:235919324-235919699	8_6_20	8_6_128	OK	37.1968	278.621	2.90505	7.49044	4.89244	5e-05	0.00127164	yes	2.90505
TraesCSU02G207700	TraesCSU02G207700	-	Un:308271763-308273387	8_6_20	8_6_128	OK	4.46479	33.2183	2.89532	7.44009	4.77947	5e-05	0.00127164	yes	2.89532
TraesCS4D02G195100	TraesCS4D02G195100	-	4D:338823036-338827058	8_6_20	8_6_128	OK	0.146556	1.08038	2.88201	7.37176	2.26595	0.004	0.0340018	yes	2.88201
TraesCS4D02G030700	TraesCS4D02G030700	-	4D:14459061-14459736	8_6_20	8_6_128	OK	2.67688	19.7254	2.88143	7.3688	3.24594	5e-05	0.00127164	yes	2.88143
TraesCS1D02G431200	TraesCS1D02G431200	-	1D:481498168-481502060	8_6_20	8_6_128	OK	0.370395	2.71159	2.87201	7.32084	2.70028	0.0001	0.00226092	yes	2.87201
TraesCS7A02G161300	TraesCS7A02G161300	-	7A:117822242-117823777	8_6_20	8_6_128	OK	0.97195	7.10388	2.86965	7.30888	3.38538	0.00195	0.0206357	yes	2.86965
TraesCS1D02G086800	TraesCS1D02G086800	-	1D:71287491-71288455	8_6_20	8_6_128	OK	0.314748	2.2691	2.84985	7.20925	2.21862	0.0015	0.0171549	yes	2.84985
TraesCS6D02G151000	TraesCS6D02G151000	-	6D:124520195-124520427	8_6_20	8_6_128	OK	18.9149	135.949	2.84547	7.1874	4.10297	5e-05	0.00127164	yes	2.84547
TraesCS7B02G394500	TraesCS7B02G394500	-	7B:661999015-661999432	8_6_20	8_6_128	OK	2.63059	18.8071	2.83782	7.14939	2.40532	0.0026	0.0251831	yes	2.83782
TraesCS2D02G583100	TraesCS2D02G583100	-	2D:643467341-643468713	8_6_20	8_6_128	OK	8.84183	62.985	2.83259	7.12352	4.58842	5e-05	0.00127164	yes	2.83259
TraesCS3B02G092500	TraesCS3B02G092500	-	3B:61560636-61564731	8_6_20	8_6_128	OK	0.18847	1.32531	2.81392	7.03193	2.41809	0.00235	0.0234988	yes	2.81392
TraesCS2D02G580400	TraesCS2D02G580400	-	2D:642332359-642335092	8_6_20	8_6_128	OK	0.292848	2.04848	2.80633	6.99503	2.15963	0.0056	0.0429386	yes	2.80633
TraesCS6B02G006400	TraesCS6B02G006400	-	6B:4489897-4495887	8_6_20	8_6_128	OK	0.835672	5.80201	2.79554	6.94291	4.57074	5e-05	0.00127164	yes	2.79554
TraesCS2B02G534000	TraesCS2B02G534000	-	2B:730298364-730302983	8_6_20	8_6_128	OK	0.233907	1.61607	2.78849	6.90906	2.65318	0.0004	0.00663556	yes	2.78849
TraesCS6A02G078400	TraesCS6A02G078400	-	6A:48193116-48193962	8_6_20	8_6_128	OK	5.64453	38.8204	2.78189	6.87753	3.83467	5e-05	0.00127164	yes	2.78189
TraesCS6B02G443800	TraesCS6B02G443800	-	6B:706746591-706747262	8_6_20	8_6_128	OK	26.2676	180.23	2.77848	6.86129	4.50807	5e-05	0.00127164	yes	2.77848
TraesCS2A02G267600	TraesCS2A02G267600	-	2A:428908058-428911931	8_6_20	8_6_128	OK	0.220097	1.50669	2.77517	6.84557	2.09442	0.00235	0.0234988	yes	2.77517
TraesCSU02G098300	TraesCSU02G098300	-	Un:87200659-87208012	8_6_20	8_6_128	OK	0.389357	2.64348	2.76327	6.78933	2.4717	0.0005	0.00781527	yes	2.76327
TraesCS5D02G094300	TraesCS5D02G094300	-	5D:103984785-103985680	8_6_20	8_6_128	OK	6.16381	41.5474	2.75286	6.74052	4.66735	5e-05	0.00127164	yes	2.75286
TraesCS4B02G275500	TraesCS4B02G275500	-	4B:553866640-553867524	8_6_20	8_6_128	OK	22.1795	149.349	2.75139	6.73366	4.92029	5e-05	0.00127164	yes	2.75139
TraesCS2B02G134700	TraesCS2B02G134700	-	2B:101234123-101236998	8_6_20	8_6_128	OK	0.0986177	0.661712	2.74628	6.70985	2.57766	0.00045	0.00723476	yes	2.74628
TraesCS7D02G190900	TraesCS7D02G190900	-	7D:146234801-146235907	8_6_20	8_6_128	OK	0.631632	4.21906	2.73976	6.67959	1.9138	0.0066	0.0479898	yes	2.73976
TraesCS6B02G327200	TraesCS6B02G327200	-	6B:576826072-576827367	8_6_20	8_6_128	OK	0.516105	3.44458	2.73859	6.67418	2.06355	0.0059	0.0444825	yes	2.73859
TraesCS5A02G465500	TraesCS5A02G465500	-	5A:644310387-644311056	8_6_20	8_6_128	OK	1.96118	13.0785	2.7374	6.66867	3.55955	0.0025	0.0245578	yes	2.7374
TraesCS5B02G088100	TraesCS5B02G088100	-	5B:113086225-113087079	8_6_20	8_6_128	OK	9.03209	60.1627	2.73574	6.66101	4.80896	5e-05	0.00127164	yes	2.73574
TraesCS2D02G435400	TraesCS2D02G435400	-	2D:546447374-546453600	8_6_20	8_6_128	OK	0.203136	1.35192	2.73449	6.65524	1.99057	0.00595	0.0447645	yes	2.73449
TraesCS4B02G364000	TraesCS4B02G364000	-	4B:652398012-652400195	8_6_20	8_6_128	OK	0.49918	3.32193	2.73439	6.65478	2.64694	0.0005	0.00781527	yes	2.73439
TraesCS5A02G195100	TraesCS5A02G195100	-	5A:398286819-398290961	8_6_20	8_6_128	OK	0.0906443	0.602899	2.73363	6.65127	2.2809	0.00115	0.0141888	yes	2.73363
TraesCS3B02G376900	TraesCS3B02G376900	-	3B:593540966-593542658	8_6_20	8_6_128	OK	0.32852	2.18014	2.73037	6.63626	2.40735	0.0003	0.00536685	yes	2.73037
TraesCS1A02G157600	TraesCS1A02G157600	-	1A:279824793-279831261	8_6_20	8_6_128	OK	0.305628	2.0192	2.72393	6.6067	3.59782	5e-05	0.00127164	yes	2.72393
TraesCS7D02G551400	TraesCS7D02G551400	-	7D:634805046-634806021	8_6_20	8_6_128	OK	1.14206	7.51573	2.71828	6.58088	2.73603	0.0001	0.00226092	yes	2.71828
TraesCS1D02G090000	TraesCS1D02G090000	-	1D:76450819-76454383	8_6_20	8_6_128	OK	0.123495	0.809065	2.7118	6.55139	2.41291	0.0001	0.00226092	yes	2.7118
TraesCS5B02G464900	TraesCS5B02G464900	-	5B:639670368-639671174	8_6_20	8_6_128	OK	2.61277	17.097	2.71009	6.54362	4.07217	0.00035	0.00601511	yes	2.71009
TraesCS2B02G530200	TraesCS2B02G530200	-	2B:725107209-725111521	8_6_20	8_6_128	OK	0.709439	4.63975	2.70929	6.54	3.35694	0.0029	0.0272121	yes	2.70929
TraesCS6D02G385500	TraesCS6D02G385500	-	6D:463478359-463479050	8_6_20	8_6_128	OK	14.1268	92.3547	2.70875	6.53755	4.01959	5e-05	0.00127164	yes	2.70875
TraesCS5A02G552800	TraesCS5A02G552800	-	5A:705569731-705573755	8_6_20	8_6_128	OK	0.196849	1.28468	2.70624	6.52619	2.77509	0.00035	0.00601511	yes	2.70624
TraesCS7B02G433300	TraesCS7B02G433300	-	7B:700813904-700818960	8_6_20	8_6_128	OK	1.66614	10.8293	2.70035	6.4996	4.31005	5e-05	0.00127164	yes	2.70035
TraesCS5A02G338400	TraesCS5A02G338400	-	5A:546262129-546264245	8_6_20	8_6_128	OK	1.53318	9.90598	2.69177	6.46106	3.28503	5e-05	0.00127164	yes	2.69177
TraesCS4A02G293900	TraesCS4A02G293900	-	4A:595549814-595550786	8_6_20	8_6_128	OK	1.67671	10.8031	2.68773	6.44299	2.68805	0.00025	0.00466784	yes	2.68773
TraesCS5B02G262600	TraesCS5B02G262600	-	5B:447278044-447278684	8_6_20	8_6_128	OK	1.48925	9.58446	2.68611	6.43576	2.62729	0.00025	0.00466784	yes	2.68611
TraesCS1D02G075700	TraesCS1D02G075700	-	1D:57954253-57961058	8_6_20	8_6_128	OK	0.254777	1.63909	2.68559	6.43344	2.43492	0.0019	0.0202537	yes	2.68559
TraesCS4D02G056100	TraesCS4D02G056100	-	4D:31435595-31437598	8_6_20	8_6_128	OK	1.87781	12.0798	2.68547	6.4329	3.42559	0.00015	0.0031356	yes	2.68547
TraesCS2B02G489500	TraesCS2B02G489500	-	2B:686817702-686820112	8_6_20	8_6_128	OK	0.252015	1.62017	2.68456	6.42885	2.71202	0.0002	0.00392654	yes	2.68456
TraesCS6B02G374000	TraesCS6B02G374000	-	6B:646741270-646745692	8_6_20	8_6_128	OK	0.27799	1.78588	2.68353	6.42426	2.62684	0.00055	0.00834206	yes	2.68353
TraesCS3B02G142200	TraesCS3B02G142200	-	3B:129436118-129441744	8_6_20	8_6_128	OK	0.388529	2.4951	2.68301	6.42194	3.6433	5e-05	0.00127164	yes	2.68301
TraesCS7B02G455700	TraesCS7B02G455700	-	7B:716306558-716308446	8_6_20	8_6_128	OK	0.274179	1.75628	2.67933	6.40558	2.27288	0.00035	0.00601511	yes	2.67933
TraesCS2B02G114000	TraesCS2B02G114000	-	2B:77171259-77177473	8_6_20	8_6_128	OK	0.386846	2.46881	2.67398	6.38187	2.18463	0.0036	0.0317118	yes	2.67398
TraesCS5A02G183300	TraesCS5A02G183300	-	5A:382777719-382778535	8_6_20	8_6_128	OK	0.778255	4.95409	2.6703	6.36562	2.30024	0.0056	0.0429386	yes	2.6703
TraesCS5B02G477300	TraesCS5B02G477300	-	5B:649498491-649499157	8_6_20	8_6_128	OK	2.22924	14.1461	2.66578	6.3457	2.16459	0.005	0.0396158	yes	2.66578
TraesCS7D02G511600	TraesCS7D02G511600	-	7D:613715166-613717674	8_6_20	8_6_128	OK	0.194672	1.23365	2.66381	6.33704	2.055	0.00595	0.0447645	yes	2.66381
TraesCS5D02G473000	TraesCS5D02G473000	-	5D:513467947-513471573	8_6_20	8_6_128	OK	0.114429	0.724828	2.66319	6.33432	1.96589	0.0048	0.0385254	yes	2.66319
TraesCS7A02G048800	TraesCS7A02G048800	-	7A:22897250-22898420	8_6_20	8_6_128	OK	1.71648	10.8529	2.66056	6.32278	3.1052	5e-05	0.00127164	yes	2.66056
TraesCS3B02G149000	TraesCS3B02G149000	-	3B:140426281-140427939	8_6_20	8_6_128	OK	0.340277	2.1405	2.65317	6.29048	2.13987	0.0057	0.0435175	yes	2.65317
TraesCS4A02G269400	TraesCS4A02G269400	-	4A:581269933-581271030	8_6_20	8_6_128	OK	2.21854	13.8759	2.6449	6.25452	2.61145	0.0005	0.00781527	yes	2.6449
TraesCS6D02G040600	TraesCS6D02G040600	-	6D:16514548-16515345	8_6_20	8_6_128	OK	2.04435	12.7771	2.64385	6.24997	3.29774	5e-05	0.00127164	yes	2.64385
TraesCS5A02G385200	TraesCS5A02G385200	-	5A:582957728-582959635	8_6_20	8_6_128	OK	0.924141	5.74836	2.63697	6.22024	2.46869	0.0003	0.00536685	yes	2.63697
ENSRNA050013867	ENSRNA050013867	SSU_rRNA_eukarya	1A:138370-140180	8_6_20	8_6_128	OK	0.4629	2.85486	2.62465	6.16735	3.03267	0.0001	0.00226092	yes	2.62465
TraesCS6A02G176400	TraesCS6A02G176400	-	6A:193834647-193842156	8_6_20	8_6_128	OK	5.09497	31.402	2.62371	6.16333	4.1859	5e-05	0.00127164	yes	2.62371
TraesCS5D02G367400	TraesCS5D02G367400	-	5D:443640336-443646522	8_6_20	8_6_128	OK	0.250225	1.53638	2.61823	6.13996	2.52654	0.00085	0.0114279	yes	2.61823
TraesCS6D02G040400	TraesCS6D02G040400	-	6D:16502831-16503645	8_6_20	8_6_128	OK	26.2069	160.69	2.61627	6.13163	4.34625	5e-05	0.00127164	yes	2.61627
TraesCS1A02G365200	TraesCS1A02G365200	-	1A:544486924-544489217	8_6_20	8_6_128	OK	0.480702	2.94405	2.61459	6.12449	2.00212	0.00375	0.0326085	yes	2.61459
TraesCS5A02G004700	TraesCS5A02G004700	-	5A:3194779-3197691	8_6_20	8_6_128	OK	0.147333	0.897317	2.60654	6.09041	2.11377	0.0004	0.00663556	yes	2.60654
TraesCS3B02G398400	TraesCS3B02G398400	-	3B:629192975-629195271	8_6_20	8_6_128	OK	1.04828	6.35697	2.60032	6.06421	2.51534	0.0007	0.00991571	yes	2.60032
TraesCS6A02G022500	TraesCS6A02G022500	-	6A:11249999-11252434	8_6_20	8_6_128	OK	1.67486	10.1542	2.59996	6.0627	3.53051	5e-05	0.00127164	yes	2.59996
TraesCS3D02G413500	TraesCS3D02G413500	-	3D:525750807-525752533	8_6_20	8_6_128	OK	1.10124	6.66372	2.5972	6.05111	2.55572	0.0005	0.00781527	yes	2.5972
TraesCS2A02G315600	TraesCS2A02G315600	-	2A:541200446-541201838	8_6_20	8_6_128	OK	5.64778	34.1482	2.59605	6.04629	4.06372	5e-05	0.00127164	yes	2.59605
TraesCS2B02G111000	TraesCS2B02G111000	-	2B:72811060-72817327	8_6_20	8_6_128	OK	0.174819	1.05248	2.58986	6.0204	3.38601	5e-05	0.00127164	yes	2.58986
TraesCS3D02G034000	TraesCS3D02G034000	-	3D:12453839-12455012	8_6_20	8_6_128	OK	13.1298	78.0892	2.57228	5.94749	4.84956	5e-05	0.00127164	yes	2.57228
TraesCS5A02G299500	TraesCS5A02G299500	-	5A:509043585-509044132	8_6_20	8_6_128	OK	35.8762	212.433	2.56591	5.92128	4.46125	5e-05	0.00127164	yes	2.56591
TraesCS4B02G130100	TraesCS4B02G130100	-	4B:170926809-170929710	8_6_20	8_6_128	OK	0.289311	1.71135	2.56445	5.91529	2.08707	0.00615	0.0458202	yes	2.56445
TraesCS2B02G051600	TraesCS2B02G051600	-	2B:25246678-25251560	8_6_20	8_6_128	OK	0.115401	0.681956	2.56302	5.90943	1.84993	0.00375	0.0326085	yes	2.56302
TraesCS2B02G483000	TraesCS2B02G483000	-	2B:680446022-680446607	8_6_20	8_6_128	OK	11.1842	65.6453	2.55322	5.86943	4.16039	5e-05	0.00127164	yes	2.55322
TraesCS1B02G346600	TraesCS1B02G346600	-	1B:575724409-575728197	8_6_20	8_6_128	OK	1.21517	7.13103	2.55296	5.86837	3.86382	5e-05	0.00127164	yes	2.55296
TraesCS2B02G114500	TraesCS2B02G114500	-	2B:77779907-77785015	8_6_20	8_6_128	OK	0.139111	0.814693	2.55002	5.85642	2.49983	0.00045	0.00723476	yes	2.55002
TraesCS7A02G131600	TraesCS7A02G131600	-	7A:85030809-85033630	8_6_20	8_6_128	OK	0.623508	3.64644	2.54801	5.84827	2.83198	0.00015	0.0031356	yes	2.54801
TraesCS5B02G421600	TraesCS5B02G421600	-	5B:596982347-596983166	8_6_20	8_6_128	OK	1.5221	8.89761	2.54735	5.8456	2.60062	0.0005	0.00781527	yes	2.54735
TraesCS3A02G357400	TraesCS3A02G357400	-	3A:605179628-605180276	8_6_20	8_6_128	OK	12.7356	74.3558	2.54557	5.83839	3.96628	5e-05	0.00127164	yes	2.54557
TraesCS5D02G526300	TraesCS5D02G526300	-	5D:544231276-544233104	8_6_20	8_6_128	OK	1.04533	6.10219	2.54537	5.83758	3.79643	5e-05	0.00127164	yes	2.54537
TraesCS3B02G453200	TraesCS3B02G453200	-	3B:694174206-694176046	8_6_20	8_6_128	OK	0.227223	1.32405	2.54277	5.82707	1.86824	0.0026	0.0251831	yes	2.54277
TraesCS2D02G579000	TraesCS2D02G579000	-	2D:641607183-641608551	8_6_20	8_6_128	OK	2.18391	12.7162	2.54168	5.82267	2.45973	0.0008	0.0109316	yes	2.54168
TraesCS3A02G449000	TraesCS3A02G449000	-	3A:688677132-688678659	8_6_20	8_6_128	OK	2.30986	13.4478	2.5415	5.82194	2.83507	0.00025	0.00466784	yes	2.5415
TraesCS3A02G260200	TraesCS3A02G260200	-	3A:482935817-482937066	8_6_20	8_6_128	OK	3.75256	21.7584	2.53562	5.79826	3.37978	5e-05	0.00127164	yes	2.53562
TraesCS7B02G079000	TraesCS7B02G079000	-	7B:89001003-89002923	8_6_20	8_6_128	OK	3.60445	20.7398	2.52455	5.75394	3.48554	5e-05	0.00127164	yes	2.52455
TraesCS4A02G256400	TraesCS4A02G256400	-	4A:567706619-567708386	8_6_20	8_6_128	OK	1.11008	6.38609	2.52427	5.75282	2.5433	0.0006	0.00890316	yes	2.52427
TraesCS5B02G354800	TraesCS5B02G354800	-	5B:533748098-533750330	8_6_20	8_6_128	OK	12.3813	71.1551	2.5228	5.74696	4.58023	5e-05	0.00127164	yes	2.5228
TraesCS4A02G498400	TraesCS4A02G498400	-	4A:743919789-743924068	8_6_20	8_6_128	OK	0.177214	1.01809	2.5223	5.74497	2.12963	0.0009	0.0118864	yes	2.5223
TraesCS5D02G516900	TraesCS5D02G516900	-	5D:539051294-539052602	8_6_20	8_6_128	OK	1.27159	7.27888	2.51709	5.72426	2.41785	0.00055	0.00834206	yes	2.51709
TraesCS7B02G158500	TraesCS7B02G158500	-	7B:214070641-214075881	8_6_20	8_6_128	OK	0.335136	1.91792	2.51672	5.7228	2.10939	0.0059	0.0444825	yes	2.51672
TraesCS5D02G209700	TraesCS5D02G209700	-	5D:317451573-317453789	8_6_20	8_6_128	OK	6.24422	35.5873	2.51077	5.69924	3.70086	5e-05	0.00127164	yes	2.51077
TraesCS4A02G250600	TraesCS4A02G250600	-	4A:561367836-561371062	8_6_20	8_6_128	OK	0.68548	3.89384	2.50601	5.68047	2.20315	0.00345	0.0308205	yes	2.50601
TraesCS7B02G483000	TraesCS7B02G483000	-	7B:741242446-741246369	8_6_20	8_6_128	OK	0.63778	3.61058	2.5011	5.66117	3.45495	5e-05	0.00127164	yes	2.5011
TraesCS6B02G088800	TraesCS6B02G088800	-	6B:64329774-64331605	8_6_20	8_6_128	OK	1.52289	8.61726	2.50042	5.6585	3.24153	5e-05	0.00127164	yes	2.50042
TraesCS3B02G178800	TraesCS3B02G178800	-	3B:183542578-183543914	8_6_20	8_6_128	OK	1.33335	7.53195	2.49797	5.6489	2.45561	0.00065	0.0094284	yes	2.49797
TraesCS7D02G043600	TraesCS7D02G043600	-	7D:22521046-22522994	8_6_20	8_6_128	OK	4.1081	23.201	2.49764	5.64761	3.01624	5e-05	0.00127164	yes	2.49764
TraesCS7A02G173900	TraesCS7A02G173900	-	7A:127995267-128000602	8_6_20	8_6_128	OK	0.265565	1.49798	2.49588	5.64072	2.16257	0.0012	0.014631	yes	2.49588
TraesCS3B02G566100	TraesCS3B02G566100	-	3B:798392142-798396062	8_6_20	8_6_128	OK	1.36225	7.68394	2.49586	5.64064	3.07099	5e-05	0.00127164	yes	2.49586
TraesCS2B02G142000	TraesCS2B02G142000	-	2B:108795497-108797770	8_6_20	8_6_128	OK	1.69014	9.46585	2.48559	5.60063	3.17713	5e-05	0.00127164	yes	2.48559
TraesCS2B02G415700	TraesCS2B02G415700	-	2B:594204780-594205713	8_6_20	8_6_128	OK	56.9368	318.232	2.48264	5.58919	4.72148	5e-05	0.00127164	yes	2.48264
TraesCS5D02G550100	TraesCS5D02G550100	-	5D:556874873-556878041	8_6_20	8_6_128	OK	0.465223	2.59802	2.48142	5.58447	2.54875	0.00035	0.00601511	yes	2.48142
TraesCS6D02G271100	TraesCS6D02G271100	-	6D:380495403-380497530	8_6_20	8_6_128	OK	0.146383	0.816791	2.48022	5.57983	1.8012	0.0067	0.048475	yes	2.48022
TraesCSU02G206500	TraesCSU02G206500	-	Un:306904476-306906518	8_6_20	8_6_128	OK	0.447421	2.48959	2.4762	5.5643	2.35846	0.00065	0.0094284	yes	2.4762
TraesCSU02G065800	TraesCSU02G065800	-	Un:51203180-51206295	8_6_20	8_6_128	OK	0.212911	1.18098	2.47166	5.54682	2.27299	0.00065	0.0094284	yes	2.47166
TraesCS3B02G114400	TraesCS3B02G114400	TH153	3B:80200802-80201492	8_6_20	8_6_128	OK	8.72991	48.278	2.46733	5.53019	3.70329	5e-05	0.00127164	yes	2.46733
TraesCS3A02G377400	TraesCS3A02G377400	-	3A:627269391-627270074	8_6_20	8_6_128	OK	56.4036	311.337	2.46462	5.51982	4.61627	5e-05	0.00127164	yes	2.46462
TraesCS4A02G434200	TraesCS4A02G434200	-	4A:704806859-704807984	8_6_20	8_6_128	OK	2.79645	15.386	2.45994	5.50194	4.03328	5e-05	0.00127164	yes	2.45994
TraesCS1A02G262900	TraesCS1A02G262900	-	1A:458394133-458397267	8_6_20	8_6_128	OK	8.13702	44.7396	2.45898	5.49828	4.27044	5e-05	0.00127164	yes	2.45898
TraesCS2B02G574100	TraesCS2B02G574100	-	2B:763630628-763633988	8_6_20	8_6_128	OK	0.624344	3.43089	2.45817	5.49519	3.04373	5e-05	0.00127164	yes	2.45817
TraesCS1B02G379700	TraesCS1B02G379700	-	1B:612893036-612894939	8_6_20	8_6_128	OK	0.413493	2.26751	2.45518	5.48382	2.29812	0.00065	0.0094284	yes	2.45518
TraesCS1B02G335100	TraesCS1B02G335100	-	1B:562432801-562433838	8_6_20	8_6_128	OK	3.26443	17.8741	2.45297	5.47542	3.32111	5e-05	0.00127164	yes	2.45297
TraesCS3D02G266000	TraesCS3D02G266000	-	3D:368950869-368951520	8_6_20	8_6_128	OK	12.6932	69.3493	2.44982	5.46348	3.41886	5e-05	0.00127164	yes	2.44982
TraesCS6B02G225400	TraesCS6B02G225400	-	6B:346785013-346790226	8_6_20	8_6_128	OK	0.462163	2.52339	2.44889	5.45996	2.43092	0.0007	0.00991571	yes	2.44889
TraesCS7B02G003900	TraesCS7B02G003900	-	7B:1482227-1483396	8_6_20	8_6_128	OK	32.9984	180.143	2.44867	5.45913	4.96253	5e-05	0.00127164	yes	2.44867
TraesCS5A02G237600	TraesCS5A02G237600	-	5A:453875572-453877456	8_6_20	8_6_128	OK	1.97426	10.7498	2.44493	5.44499	2.87869	5e-05	0.00127164	yes	2.44493
TraesCS4A02G434500	TraesCS4A02G434500	-	4A:705169481-705170548	8_6_20	8_6_128	OK	10.9027	59.1347	2.43932	5.42386	3.84057	5e-05	0.00127164	yes	2.43932
TraesCS7A02G119900	TraesCS7A02G119900	-	7A:77194850-77195477	8_6_20	8_6_128	OK	4.51895	24.4783	2.43744	5.4168	3.83171	5e-05	0.00127164	yes	2.43744
TraesCS7B02G016900	TraesCS7B02G016900	-	7B:14787944-14788571	8_6_20	8_6_128	OK	35.2153	189.535	2.42819	5.38218	4.11754	5e-05	0.00127164	yes	2.42819
TraesCS3B02G335100	TraesCS3B02G335100	-	3B:541202825-541207216	8_6_20	8_6_128	OK	0.790681	4.25034	2.42641	5.37554	3.23065	5e-05	0.00127164	yes	2.42641
TraesCS2A02G110600	TraesCS2A02G110600	-	2A:62291392-62295693	8_6_20	8_6_128	OK	0.501116	2.69287	2.42593	5.37375	3.03782	5e-05	0.00127164	yes	2.42593
TraesCS3B02G101500	TraesCS3B02G101500	-	3B:68442259-68445404	8_6_20	8_6_128	OK	0.151958	0.816127	2.42512	5.37074	2.39198	0.0016	0.0179304	yes	2.42512
TraesCS7D02G218300	TraesCS7D02G218300	-	7D:178937198-178942435	8_6_20	8_6_128	OK	0.0986108	0.528954	2.42332	5.36404	2.68316	0.0002	0.00392654	yes	2.42332
TraesCS2A02G573300	TraesCS2A02G573300	-	2A:768996828-768998744	8_6_20	8_6_128	OK	1.42074	7.61771	2.42271	5.36177	2.7972	5e-05	0.00127164	yes	2.42271
TraesCS2B02G079600	TraesCS2B02G079600	-	2B:44402873-44404731	8_6_20	8_6_128	OK	1.59848	8.55478	2.42003	5.35182	2.70441	0.0003	0.00536685	yes	2.42003
TraesCS6A02G055000	TraesCS6A02G055000	-	6A:28640967-28641532	8_6_20	8_6_128	OK	38.657	206.261	2.41567	5.33567	4.37848	5e-05	0.00127164	yes	2.41567
TraesCS1D02G261900	TraesCS1D02G261900	-	1D:355825228-355825897	8_6_20	8_6_128	OK	48.4696	257.794	2.41107	5.31869	4.51286	5e-05	0.00127164	yes	2.41107
TraesCS2B02G417700	TraesCS2B02G417700	-	2B:597545201-597550951	8_6_20	8_6_128	OK	0.368103	1.95683	2.41033	5.31596	2.18341	0.0013	0.0154847	yes	2.41033
TraesCSU02G020000	TraesCSU02G020000	-	Un:22046442-22051510	8_6_20	8_6_128	OK	0.238271	1.26383	2.40713	5.30418	1.74721	0.00405	0.034273	yes	2.40713
TraesCS1D02G207100	TraesCS1D02G207100	-	1D:293523904-293525500	8_6_20	8_6_128	OK	8.01723	42.4808	2.40564	5.29871	3.54553	5e-05	0.00127164	yes	2.40564
TraesCS3B02G301800	TraesCS3B02G301800	-	3B:485387521-485389151	8_6_20	8_6_128	OK	2.51895	13.3444	2.40533	5.29757	4.16383	5e-05	0.00127164	yes	2.40533
TraesCS4A02G345900	TraesCS4A02G345900	-	4A:625076016-625077814	8_6_20	8_6_128	OK	1.49955	7.93639	2.40395	5.2925	3.77489	5e-05	0.00127164	yes	2.40395
TraesCS1B02G354600	TraesCS1B02G354600	-	1B:584324451-584327112	8_6_20	8_6_128	OK	6.3358	33.5098	2.40299	5.28898	3.62636	5e-05	0.00127164	yes	2.40299
TraesCS4B02G064000	TraesCS4B02G064000	-	4B:56272538-56275848	8_6_20	8_6_128	OK	0.380112	2.00616	2.39994	5.27781	1.8503	0.0054	0.0418913	yes	2.39994
TraesCS5D02G388700	TraesCS5D02G388700	-	5D:458094425-458098176	8_6_20	8_6_128	OK	1.17848	6.21869	2.39968	5.27686	3.25897	5e-05	0.00127164	yes	2.39968
TraesCS6B02G079000	TraesCS6B02G079000	-	6B:55650743-55651309	8_6_20	8_6_128	OK	59.5403	313.271	2.39547	5.26148	4.43202	5e-05	0.00127164	yes	2.39547
TraesCS6B02G082100	TraesCS6B02G082100	-	6B:58812297-58813153	8_6_20	8_6_128	OK	4.40601	23.1587	2.39401	5.25616	2.72902	0.00015	0.0031356	yes	2.39401
TraesCS5A02G130900	TraesCS5A02G130900	-	5A:294868800-294871508	8_6_20	8_6_128	OK	0.925542	4.86172	2.39309	5.25281	2.55385	0.0001	0.00226092	yes	2.39309
TraesCS2D02G587200	TraesCS2D02G587200	-	2D:645044190-645045319	8_6_20	8_6_128	OK	3.02851	15.8845	2.39094	5.24499	2.7453	0.0001	0.00226092	yes	2.39094
TraesCS2A02G461700	TraesCS2A02G461700	-	2A:707567477-707569231	8_6_20	8_6_128	OK	0.234266	1.22517	2.38676	5.22982	1.71072	0.0039	0.0334571	yes	2.38676
TraesCS6B02G048500	TraesCS6B02G048500	-	6B:28512823-28513472	8_6_20	8_6_128	OK	11.6188	60.7372	2.38612	5.2275	3.72281	5e-05	0.00127164	yes	2.38612
TraesCS1D02G342500	TraesCS1D02G342500	-	1D:432201534-432202564	8_6_20	8_6_128	OK	1.328	6.93366	2.38436	5.22112	2.29064	0.00095	0.0123685	yes	2.38436
TraesCS2A02G477600	TraesCS2A02G477600	-	2A:716544461-716544799	8_6_20	8_6_128	OK	5.5587	29.0185	2.38415	5.22036	2.35747	0.00135	0.0159102	yes	2.38415
TraesCS4A02G057500	TraesCS4A02G057500	-	4A:48275372-48276006	8_6_20	8_6_128	OK	24.0911	125.465	2.38072	5.20797	3.7692	5e-05	0.00127164	yes	2.38072
TraesCS6D02G107000	TraesCS6D02G107000	-	6D:70634235-70634939	8_6_20	8_6_128	OK	37.4248	193.554	2.37067	5.17181	4.31987	5e-05	0.00127164	yes	2.37067
TraesCSU02G142200	TraesCSU02G142200	-	Un:137920231-137920808	8_6_20	8_6_128	OK	24.1809	125.029	2.37032	5.17056	3.74122	5e-05	0.00127164	yes	2.37032
TraesCS7A02G249400	TraesCS7A02G249400	-	7A:232280214-232284173	8_6_20	8_6_128	OK	0.421734	2.17624	2.36743	5.16021	2.29408	0.00155	0.0175152	yes	2.36743
TraesCS1A02G229000	TraesCS1A02G229000	-	1A:400974761-400975411	8_6_20	8_6_128	OK	62.8285	323.762	2.36544	5.1531	4.52916	5e-05	0.00127164	yes	2.36544
TraesCS7B02G258200	TraesCS7B02G258200	-	7B:478832927-478835708	8_6_20	8_6_128	OK	0.246638	1.26748	2.3615	5.13904	2.21923	0.001	0.01284	yes	2.3615
TraesCS5D02G252700	TraesCS5D02G252700	-	5D:358798313-358798998	8_6_20	8_6_128	OK	90.9119	466.499	2.35933	5.13132	4.52375	5e-05	0.00127164	yes	2.35933
TraesCS6A02G040500	TraesCS6A02G040500	-	6A:21137210-21137839	8_6_20	8_6_128	OK	9.53977	48.7378	2.35302	5.10893	3.51193	5e-05	0.00127164	yes	2.35302
TraesCS2D02G192200	TraesCS2D02G192200	-	2D:136466017-136467500	8_6_20	8_6_128	OK	3.49026	17.7741	2.34837	5.09249	2.92055	5e-05	0.00127164	yes	2.34837
TraesCS6D02G062900	TraesCS6D02G062900	-	6D:29384763-29385282	8_6_20	8_6_128	OK	17.5921	89.5609	2.34794	5.09097	3.50228	5e-05	0.00127164	yes	2.34794
TraesCS4A02G042900	TraesCS4A02G042900	-	4A:36101008-36101850	8_6_20	8_6_128	OK	9.3415	47.4627	2.34507	5.08085	2.93303	5e-05	0.00127164	yes	2.34507
TraesCS1B02G245300	TraesCS1B02G245300	-	1B:434429182-434429838	8_6_20	8_6_128	OK	7.89251	40.0811	2.34437	5.07839	3.46836	5e-05	0.00127164	yes	2.34437
TraesCS7D02G428300	TraesCS7D02G428300	-	7D:548775949-548776692	8_6_20	8_6_128	OK	8.49894	43.1429	2.34377	5.07627	3.42849	5e-05	0.00127164	yes	2.34377
TraesCS5A02G077500	TraesCS5A02G077500	-	5A:94689951-94690948	8_6_20	8_6_128	OK	1.13032	5.73113	2.34209	5.07037	3.18782	5e-05	0.00127164	yes	2.34209
TraesCS1B02G333100	TraesCS1B02G333100	-	1B:559574500-559579478	8_6_20	8_6_128	OK	0.953317	4.8214	2.33843	5.05752	3.7556	5e-05	0.00127164	yes	2.33843
TraesCS1B02G357600	TraesCS1B02G357600	-	1B:587500742-587501373	8_6_20	8_6_128	OK	29.4979	149.113	2.33772	5.05503	4.24549	5e-05	0.00127164	yes	2.33772
TraesCS4B02G204100	TraesCS4B02G204100	-	4B:436098390-436099118	8_6_20	8_6_128	OK	69.9916	353.73	2.33739	5.05388	4.49939	5e-05	0.00127164	yes	2.33739
TraesCS4D02G205000	TraesCS4D02G205000	-	4D:352524951-352525630	8_6_20	8_6_128	OK	59.6065	300.845	2.33548	5.04719	4.57426	5e-05	0.00127164	yes	2.33548
TraesCS6A02G061600	TraesCS6A02G061600	-	6A:33008102-33008662	8_6_20	8_6_128	OK	10.7521	54.2196	2.3342	5.04271	3.15758	5e-05	0.00127164	yes	2.3342
TraesCS2B02G366500	TraesCS2B02G366500	-	2B:522200675-522204996	8_6_20	8_6_128	OK	0.181809	0.916534	2.33376	5.04117	2.10426	0.0018	0.0194616	yes	2.33376
TraesCS7B02G078900	TraesCS7B02G078900	-	7B:88973962-88974982	8_6_20	8_6_128	OK	1.44974	7.30122	2.33234	5.03622	2.20502	0.0006	0.00890316	yes	2.33234
TraesCS6B02G048300	TraesCS6B02G048300	-	6B:28255901-28256707	8_6_20	8_6_128	OK	4.86388	24.4944	2.33227	5.03597	3.82636	0.00015	0.0031356	yes	2.33227
TraesCS1A02G190400	TraesCS1A02G190400	-	1A:344189325-344189787	8_6_20	8_6_128	OK	9.58375	48.2448	2.33171	5.03402	3.25461	5e-05	0.00127164	yes	2.33171
TraesCS7A02G204800	TraesCS7A02G204800	-	7A:166987470-166989080	8_6_20	8_6_128	OK	14.2468	71.5164	2.32764	5.01984	4.36868	5e-05	0.00127164	yes	2.32764
TraesCS5A02G090000	TraesCS5A02G090000	-	5A:121113312-121119263	8_6_20	8_6_128	OK	0.289614	1.4519	2.32574	5.01323	2.87736	5e-05	0.00127164	yes	2.32574
TraesCS5B02G390200	TraesCS5B02G390200	-	5B:569544365-569546011	8_6_20	8_6_128	OK	1.21613	6.08908	2.32393	5.00694	2.28805	0.0014	0.0163569	yes	2.32393
TraesCS3A02G000300	TraesCS3A02G000300	-	3A:84560-87232	8_6_20	8_6_128	OK	1.67167	8.36081	2.32235	5.00146	2.42548	0.0001	0.00226092	yes	2.32235
TraesCS5B02G503200	TraesCS5B02G503200	-	5B:669895599-669898631	8_6_20	8_6_128	OK	5.6577	28.2474	2.31983	4.99273	4.91866	5e-05	0.00127164	yes	2.31983
TraesCS7A02G331300	TraesCS7A02G331300	-	7A:484524521-484525981	8_6_20	8_6_128	OK	4.1841	20.8692	2.31839	4.98775	3.87521	5e-05	0.00127164	yes	2.31839
TraesCS2A02G539400	TraesCS2A02G539400	-	2A:751844737-751846122	8_6_20	8_6_128	OK	0.6521	3.25056	2.31753	4.98478	2.11378	0.00155	0.0175152	yes	2.31753
TraesCS1A02G039100	TraesCS1A02G039100	-	1A:21281531-21285458	8_6_20	8_6_128	OK	0.281459	1.39458	2.30884	4.95485	2.74908	5e-05	0.00127164	yes	2.30884
TraesCS6A02G055200	TraesCS6A02G055200	-	6A:28666034-28666585	8_6_20	8_6_128	OK	23.7533	117.641	2.30819	4.95261	3.83426	5e-05	0.00127164	yes	2.30819
TraesCS5A02G347900	TraesCS5A02G347900	-	5A:550801993-550802529	8_6_20	8_6_128	OK	77.4157	382.877	2.30618	4.94572	4.86584	5e-05	0.00127164	yes	2.30618
TraesCS5D02G183200	TraesCS5D02G183200	-	5D:285022921-285024055	8_6_20	8_6_128	OK	2.32983	11.5178	2.30557	4.94363	2.76555	0.0002	0.00392654	yes	2.30557
TraesCS4D02G042200	TraesCS4D02G042200	-	4D:19687919-19688976	8_6_20	8_6_128	OK	3.32004	16.3961	2.30408	4.93852	2.38687	0.0019	0.0202537	yes	2.30408
TraesCS2A02G510800	TraesCS2A02G510800	-	2A:735761319-735764009	8_6_20	8_6_128	OK	4.08229	20.1499	2.30333	4.93596	3.50424	5e-05	0.00127164	yes	2.30333
TraesCS4B02G392400	TraesCS4B02G392400	-	4B:667603995-667605368	8_6_20	8_6_128	OK	1.2866	6.3421	2.3014	4.92936	2.36518	0.0003	0.00536685	yes	2.3014
TraesCS2B02G616300	TraesCS2B02G616300	-	2B:793582053-793585867	8_6_20	8_6_128	OK	2.70668	13.3345	2.30057	4.92652	3.75067	5e-05	0.00127164	yes	2.30057
TraesCS2A02G478500	TraesCS2A02G478500	-	2A:717169667-717175216	8_6_20	8_6_128	OK	0.361581	1.77914	2.29879	4.92045	2.91969	5e-05	0.00127164	yes	2.29879
TraesCS5D02G165900	TraesCS5D02G165900	-	5D:257693662-257695660	8_6_20	8_6_128	OK	0.979039	4.80723	2.29577	4.91016	2.35671	0.0011	0.0137632	yes	2.29577
TraesCS2A02G469300	TraesCS2A02G469300	-	2A:712794750-712799600	8_6_20	8_6_128	OK	0.236812	1.16231	2.29518	4.90815	2.33393	0.00085	0.0114279	yes	2.29518
TraesCS5B02G400400	TraesCS5B02G400400	-	5B:577374328-577375698	8_6_20	8_6_128	OK	2.4744	12.1254	2.29288	4.90033	2.88629	5e-05	0.00127164	yes	2.29288
TraesCS1B02G034100	TraesCS1B02G034100	-	1B:16478349-16479064	8_6_20	8_6_128	OK	12.3253	60.3857	2.29259	4.89935	3.91276	5e-05	0.00127164	yes	2.29259
TraesCS5D02G242300	TraesCS5D02G242300	-	5D:350980277-350980933	8_6_20	8_6_128	OK	7.76557	37.992	2.29053	4.89236	2.84933	5e-05	0.00127164	yes	2.29053
TraesCS4A02G388700	TraesCS4A02G388700	-	4A:666482411-666484666	8_6_20	8_6_128	OK	0.775184	3.7851	2.28772	4.88284	2.36962	0.0003	0.00536685	yes	2.28772
TraesCS3B02G207600	TraesCS3B02G207600	-	3B:243244034-243246864	8_6_20	8_6_128	OK	1.56103	7.57689	2.27911	4.85378	3.02323	5e-05	0.00127164	yes	2.27911
TraesCS4A02G252500	TraesCS4A02G252500	-	4A:564951239-564953182	8_6_20	8_6_128	OK	2.903	14.085	2.27854	4.85187	3.0992	5e-05	0.00127164	yes	2.27854
TraesCS6B02G198500	TraesCS6B02G198500	-	6B:237416279-237416979	8_6_20	8_6_128	OK	18.0893	87.53	2.27464	4.83877	3.65856	5e-05	0.00127164	yes	2.27464
TraesCS2B02G287100	TraesCS2B02G287100	-	2B:396190508-396193317	8_6_20	8_6_128	OK	0.303926	1.46781	2.27187	4.82949	2.30269	0.00155	0.0175152	yes	2.27187
TraesCS7D02G326200	TraesCS7D02G326200	-	7D:416412323-416413797	8_6_20	8_6_128	OK	14.7938	71.3835	2.2706	4.82524	4.39556	5e-05	0.00127164	yes	2.2706
TraesCS6A02G305600	TraesCS6A02G305600	-	6A:538494388-538497202	8_6_20	8_6_128	OK	0.93678	4.51213	2.26803	4.81665	2.19752	0.0021	0.0217254	yes	2.26803
TraesCS5D02G400200	TraesCS5D02G400200	-	5D:465373458-465376541	8_6_20	8_6_128	OK	1.21027	5.82148	2.26606	4.81008	2.41383	0.0003	0.00536685	yes	2.26606
TraesCS4A02G457400	TraesCS4A02G457400	-	4A:722837843-722839786	8_6_20	8_6_128	OK	0.889301	4.27683	2.2658	4.80921	2.26297	0.00055	0.00834206	yes	2.2658
TraesCS1B02G346500	TraesCS1B02G346500	-	1B:575717519-575722596	8_6_20	8_6_128	OK	0.218738	1.04935	2.26222	4.79729	2.23072	0.00185	0.0198736	yes	2.26222
TraesCS2B02G183200	TraesCS2B02G183200	-	2B:158430991-158433551	8_6_20	8_6_128	OK	0.460531	2.20756	2.26108	4.7935	2.34721	0.00015	0.0031356	yes	2.26108
TraesCS5A02G233400	TraesCS5A02G233400	-	5A:448628373-448630697	8_6_20	8_6_128	OK	1.16781	5.58854	2.25866	4.78547	1.73191	0.0053	0.041296	yes	2.25866
TraesCSU02G066000	TraesCSU02G066000	-	Un:51233914-51237421	8_6_20	8_6_128	OK	0.184928	0.884682	2.2582	4.78394	2.76127	0.0004	0.00663556	yes	2.2582
TraesCS7A02G442800	TraesCS7A02G442800	-	7A:637288922-637289825	8_6_20	8_6_128	OK	1.3112	6.25607	2.25437	4.77126	2.46529	0.0004	0.00663556	yes	2.25437
TraesCS6B02G048600	TraesCS6B02G048600	-	6B:28516615-28517411	8_6_20	8_6_128	OK	37.0527	176.769	2.25421	4.77073	4.14792	5e-05	0.00127164	yes	2.25421
TraesCS1A02G010400	TraesCS1A02G010400	-	1A:6332191-6345966	8_6_20	8_6_128	OK	0.218991	1.04379	2.25289	4.76637	3.36365	5e-05	0.00127164	yes	2.25289
TraesCS1D02G262900	TraesCS1D02G262900	-	1D:357211836-357215344	8_6_20	8_6_128	OK	10.932	52.0973	2.25266	4.76561	4.18569	5e-05	0.00127164	yes	2.25266
TraesCS1B02G300900	TraesCS1B02G300900	-	1B:521740740-521741468	8_6_20	8_6_128	OK	3.15824	15.0424	2.25184	4.7629	2.8506	5e-05	0.00127164	yes	2.25184
TraesCS4D02G020300	TraesCS4D02G020300	-	4D:8777204-8779937	8_6_20	8_6_128	OK	1.41807	6.7484	2.25062	4.75887	3.55147	5e-05	0.00127164	yes	2.25062
TraesCS5B02G485200	TraesCS5B02G485200	-	5B:656726110-656728449	8_6_20	8_6_128	OK	0.316343	1.50501	2.25021	4.75752	2.24078	0.00055	0.00834206	yes	2.25021
TraesCS6A02G024900	TraesCS6A02G024900	-	6A:12385670-12393820	8_6_20	8_6_128	OK	0.786578	3.74184	2.25009	4.75713	4.73923	5e-05	0.00127164	yes	2.25009
TraesCS5B02G321000	TraesCS5B02G321000	-	5B:506514517-506515816	8_6_20	8_6_128	OK	2.34642	11.1386	2.24703	4.74705	2.45164	0.0002	0.00392654	yes	2.24703
TraesCS7A02G393500	TraesCS7A02G393500	-	7A:571648836-571649214	8_6_20	8_6_128	OK	1.35206	6.41619	2.24656	4.7455	2.0451	0.00165	0.018278	yes	2.24656
TraesCS3D02G467300	TraesCS3D02G467300	-	3D:570280981-570282418	8_6_20	8_6_128	OK	0.751427	3.5645	2.24599	4.74363	1.89717	0.0029	0.0272121	yes	2.24599
TraesCS7D02G346300	TraesCS7D02G346300	-	7D:445458259-445460669	8_6_20	8_6_128	OK	1.19316	5.64873	2.24313	4.73423	2.03516	0.0018	0.0194616	yes	2.24313
TraesCS5A02G203300	TraesCS5A02G203300	-	5A:412102793-412104977	8_6_20	8_6_128	OK	4.6491	22.0028	2.24266	4.73269	3.07641	5e-05	0.00127164	yes	2.24266
TraesCS4D02G017900	TraesCS4D02G017900	-	4D:7842265-7843453	8_6_20	8_6_128	OK	1.54005	7.25384	2.23576	4.71011	2.8567	0.0001	0.00226092	yes	2.23576
TraesCS1B02G333400	TraesCS1B02G333400	-	1B:560015634-560017859	8_6_20	8_6_128	OK	0.93267	4.38808	2.23415	4.70485	2.04029	0.0013	0.0154847	yes	2.23415
TraesCS7A02G119400	TraesCS7A02G119400	-	7A:76953569-76954235	8_6_20	8_6_128	OK	47.9403	225.471	2.23363	4.70316	4.08363	5e-05	0.00127164	yes	2.23363
TraesCS6B02G144900	TraesCS6B02G144900	-	6B:144920264-144920732	8_6_20	8_6_128	OK	9.38611	44.1062	2.23238	4.69909	3.90324	0.0002	0.00392654	yes	2.23238
TraesCS4D02G132100	TraesCS4D02G132100	-	4D:118817970-118820780	8_6_20	8_6_128	OK	1.17493	5.51979	2.23203	4.69795	2.64982	0.0001	0.00226092	yes	2.23203
TraesCS1B02G242600	TraesCS1B02G242600	-	1B:430346838-430347783	8_6_20	8_6_128	OK	5.20241	24.4169	2.23063	4.69339	2.80551	0.00015	0.0031356	yes	2.23063
TraesCS2D02G123200	TraesCS2D02G123200	-	2D:72162502-72164748	8_6_20	8_6_128	OK	1.49864	7.02935	2.22974	4.69049	2.76472	0.00015	0.0031356	yes	2.22974
TraesCS3A02G534100	TraesCS3A02G534100	-	3A:746261332-746262307	8_6_20	8_6_128	OK	17.8436	83.5677	2.22754	4.68335	3.63426	5e-05	0.00127164	yes	2.22754
TraesCS2A02G467700	TraesCS2A02G467700	-	2A:711968041-711971766	8_6_20	8_6_128	OK	0.268613	1.25669	2.22603	4.67845	2.01122	0.0023	0.0231906	yes	2.22603
TraesCS6D02G106200	TraesCS6D02G106200	-	6D:69298242-69299155	8_6_20	8_6_128	OK	0.589348	2.75513	2.22493	4.67488	2.04322	0.00305	0.0282372	yes	2.22493
TraesCS1B02G297100	TraesCS1B02G297100	-	1B:516961005-516961638	8_6_20	8_6_128	OK	27.387	127.991	2.22448	4.67342	3.70162	5e-05	0.00127164	yes	2.22448
TraesCS7B02G436600	TraesCS7B02G436600	-	7B:702645497-702646791	8_6_20	8_6_128	OK	0.633532	2.95786	2.22306	4.66883	2.43296	0.00215	0.0220938	yes	2.22306
TraesCS2A02G259500	TraesCS2A02G259500	-	2A:407739278-407742701	8_6_20	8_6_128	OK	1.27716	5.96188	2.22283	4.66808	2.49834	0.0005	0.00781527	yes	2.22283
TraesCS5B02G176400	TraesCS5B02G176400	-	5B:322289194-322290157	8_6_20	8_6_128	OK	2.55996	11.8855	2.215	4.64282	2.50024	0.0006	0.00890316	yes	2.215
TraesCS3D02G034200	TraesCS3D02G034200	-	3D:12462716-12463585	8_6_20	8_6_128	OK	3.04596	14.1253	2.21331	4.63738	2.36743	0.0004	0.00663556	yes	2.21331
TraesCS1D02G257800	TraesCS1D02G257800	-	1D:350652788-350654171	8_6_20	8_6_128	OK	2.1228	9.83127	2.21141	4.63128	2.51806	0.00035	0.00601511	yes	2.21141
TraesCS5A02G353600	TraesCS5A02G353600	-	5A:556533815-556534377	8_6_20	8_6_128	OK	106.593	493.524	2.211	4.62996	4.26918	5e-05	0.00127164	yes	2.211
TraesCS1B02G448000	TraesCS1B02G448000	-	1B:667487784-667490447	8_6_20	8_6_128	OK	0.652304	3.02002	2.21094	4.62977	2.50181	0.00035	0.00601511	yes	2.21094
TraesCS2D02G166100	TraesCS2D02G166100	-	2D:110060754-110064451	8_6_20	8_6_128	OK	0.703485	3.25321	2.20927	4.62441	1.96945	0.00235	0.0234988	yes	2.20927
TraesCS2D02G347000	TraesCS2D02G347000	-	2D:445059566-445061395	8_6_20	8_6_128	OK	0.915308	4.23102	2.20867	4.62249	2.07938	0.00215	0.0220938	yes	2.20867
TraesCS7B02G016000	TraesCS7B02G016000	-	7B:13328908-13329655	8_6_20	8_6_128	OK	28.6064	131.975	2.20585	4.61346	4.16068	5e-05	0.00127164	yes	2.20585
TraesCS6A02G119700	TraesCS6A02G119700	-	6A:91422758-91424781	8_6_20	8_6_128	OK	9.93214	45.8182	2.20574	4.61311	3.4223	5e-05	0.00127164	yes	2.20574
TraesCS6B02G049400	TraesCS6B02G049400	H2A-9	6B:29059857-29060676	8_6_20	8_6_128	OK	63.7757	293.991	2.20469	4.60975	4.39914	5e-05	0.00127164	yes	2.20469
TraesCS3D02G107700	TraesCS3D02G107700	-	3D:61311366-61314011	8_6_20	8_6_128	OK	1.01502	4.67576	2.2037	4.60659	2.66106	0.0001	0.00226092	yes	2.2037
TraesCS4A02G402000	TraesCS4A02G402000	-	4A:675854877-675855520	8_6_20	8_6_128	OK	61.4976	282.842	2.20139	4.59922	4.16149	5e-05	0.00127164	yes	2.20139
TraesCS6B02G146900	TraesCS6B02G146900	-	6B:147878632-147881585	8_6_20	8_6_128	OK	0.214255	0.984713	2.20038	4.596	1.96931	0.0027	0.0258346	yes	2.20038
TraesCS1A02G038100	TraesCS1A02G038100	-	1A:20998068-20998918	8_6_20	8_6_128	OK	38.0325	174.548	2.19832	4.58945	4.23175	5e-05	0.00127164	yes	2.19832
TraesCS5D02G478400	TraesCS5D02G478400	-	5D:517213390-517214112	8_6_20	8_6_128	OK	2.80255	12.8369	2.19548	4.58042	2.20421	0.00205	0.0213441	yes	2.19548
TraesCS5D02G444000	TraesCS5D02G444000	-	5D:495199904-495200607	8_6_20	8_6_128	OK	3.19275	14.6142	2.1945	4.57731	2.11691	0.0022	0.0224977	yes	2.1945
TraesCS3D02G047800	TraesCS3D02G047800	-	3D:17776940-17778568	8_6_20	8_6_128	OK	0.551276	2.52255	2.19404	4.57585	2.48462	0.00145	0.0167755	yes	2.19404
TraesCS3D02G090900	TraesCS3D02G090900	-	3D:46101644-46104860	8_6_20	8_6_128	OK	0.39388	1.8011	2.19305	4.57271	2.17772	0.0026	0.0251831	yes	2.19305
TraesCS6B02G324900	TraesCS6B02G324900	-	6B:574521328-574521862	8_6_20	8_6_128	OK	2.41946	11.0507	2.19137	4.56739	2.06233	0.0024	0.0238643	yes	2.19137
TraesCS3B02G256900	TraesCS3B02G256900	-	3B:414209495-414213548	8_6_20	8_6_128	OK	3.41857	15.6048	2.19052	4.5647	3.80142	5e-05	0.00127164	yes	2.19052
TraesCS4A02G067800	TraesCS4A02G067800	-	4A:66147705-66148263	8_6_20	8_6_128	OK	46.7415	213.296	2.19008	4.56331	3.9525	5e-05	0.00127164	yes	2.19008
TraesCS2D02G350700	TraesCS2D02G350700	-	2D:448689208-448690083	8_6_20	8_6_128	OK	20.6455	93.844	2.18444	4.5455	3.67947	5e-05	0.00127164	yes	2.18444
TraesCS3A02G134000	TraesCS3A02G134000	-	3A:111105592-111106257	8_6_20	8_6_128	OK	84.8036	385.215	2.18347	4.54245	4.2799	5e-05	0.00127164	yes	2.18347
TraesCS4A02G407900	TraesCS4A02G407900	-	4A:680451110-680453753	8_6_20	8_6_128	OK	0.787264	3.57366	2.18248	4.53933	2.11458	0.00235	0.0234988	yes	2.18248
TraesCS6D02G246000	TraesCS6D02G246000	-	6D:348083344-348085723	8_6_20	8_6_128	OK	0.68765	3.11372	2.17889	4.52805	2.33358	5e-05	0.00127164	yes	2.17889
TraesCS6B02G144700	TraesCS6B02G144700	-	6B:144371641-144372265	8_6_20	8_6_128	OK	1.70703	7.71175	2.17557	4.51764	1.95478	0.00345	0.0308205	yes	2.17557
TraesCS2A02G573900	TraesCS2A02G573900	-	2A:769144843-769146212	8_6_20	8_6_128	OK	5.54135	25.0274	2.1752	4.51648	2.82492	5e-05	0.00127164	yes	2.1752
TraesCS5A02G185600	TraesCS5A02G185600	-	5A:385955279-385957147	8_6_20	8_6_128	OK	0.397279	1.79404	2.17498	4.5158	2.0049	0.00205	0.0213441	yes	2.17498
TraesCS5D02G316200	TraesCS5D02G316200	-	5D:410200494-410202372	8_6_20	8_6_128	OK	1.7104	7.7206	2.17438	4.51392	2.34565	0.0003	0.00536685	yes	2.17438
TraesCS5D02G032200	TraesCS5D02G032200	-	5D:29601817-29604882	8_6_20	8_6_128	OK	0.76126	3.43591	2.17423	4.51345	2.88003	0.00015	0.0031356	yes	2.17423
TraesCS2B02G211000	TraesCS2B02G211000	-	2B:194857149-194858861	8_6_20	8_6_128	OK	9.77415	44.0947	2.17356	4.51135	3.34188	5e-05	0.00127164	yes	2.17356
TraesCS6A02G149400	TraesCS6A02G149400	-	6A:131443173-131445420	8_6_20	8_6_128	OK	0.468513	2.11152	2.17212	4.50685	1.85888	0.0022	0.0224977	yes	2.17212
TraesCS4B02G051500	TraesCS4B02G051500	-	4B:40074249-40078403	8_6_20	8_6_128	OK	0.481631	2.16948	2.17135	4.50445	2.11002	0.0033	0.0298941	yes	2.17135
TraesCS7D02G043200	TraesCS7D02G043200	-	7D:22269154-22270312	8_6_20	8_6_128	OK	1.53865	6.93034	2.17126	4.50417	2.86955	0.00105	0.0133463	yes	2.17126
TraesCS2B02G551700	TraesCS2B02G551700	-	2B:747820902-747821580	8_6_20	8_6_128	OK	15.3113	68.942	2.17078	4.50267	4.39624	5e-05	0.00127164	yes	2.17078
TraesCS4B02G002900	TraesCS4B02G002900	-	4B:1768548-1772568	8_6_20	8_6_128	OK	0.371152	1.66512	2.16554	4.48634	1.91012	0.0032	0.0292494	yes	2.16554
TraesCS7A02G541000	TraesCS7A02G541000	-	7A:717743922-717746621	8_6_20	8_6_128	OK	0.150609	0.675324	2.16477	4.48395	1.98443	0.003	0.0278925	yes	2.16477
TraesCS7B02G112000	TraesCS7B02G112000	-	7B:128445083-128446658	8_6_20	8_6_128	OK	16.4712	73.8356	2.16437	4.48271	4.13667	5e-05	0.00127164	yes	2.16437
TraesCS6B02G321400	TraesCS6B02G321400	-	6B:569367521-569370614	8_6_20	8_6_128	OK	0.450191	2.01736	2.16386	4.48112	2.02422	0.00225	0.0228732	yes	2.16386
TraesCS5B02G439500	TraesCS5B02G439500	-	5B:611677694-611678422	8_6_20	8_6_128	OK	4.03054	18.0598	2.16374	4.48075	3.46412	0.0001	0.00226092	yes	2.16374
TraesCS3B02G114600	TraesCS3B02G114600	-	3B:80658279-80659001	8_6_20	8_6_128	OK	21.1026	94.4943	2.16281	4.47786	4.00375	5e-05	0.00127164	yes	2.16281
TraesCS6A02G062600	TraesCS6A02G062600	-	6A:33534733-33535752	8_6_20	8_6_128	OK	5.84467	26.1484	2.16153	4.47389	3.4658	0.00025	0.00466784	yes	2.16153
TraesCS6A02G086400	TraesCS6A02G086400	-	6A:55032481-55033094	8_6_20	8_6_128	OK	69.181	309.402	2.16103	4.47234	4.3769	5e-05	0.00127164	yes	2.16103
TraesCS7D02G175000	TraesCS7D02G175000	-	7D:127289562-127292379	8_6_20	8_6_128	OK	0.450446	2.01319	2.16006	4.46933	2.12473	0.00235	0.0234988	yes	2.16006
TraesCS4D02G024900	TraesCS4D02G024900	-	4D:10927754-10942048	8_6_20	8_6_128	OK	24.2699	108.393	2.15902	4.46611	3.31362	5e-05	0.00127164	yes	2.15902
TraesCS3D02G284200	TraesCS3D02G284200	-	3D:393524474-393526973	8_6_20	8_6_128	OK	1.00889	4.4934	2.15504	4.45381	2.37957	0.00065	0.0094284	yes	2.15504
TraesCS3B02G431100	TraesCS3B02G431100	-	3B:669950933-669951443	8_6_20	8_6_128	OK	5.30092	23.59	2.15386	4.45017	1.86877	0.0021	0.0217254	yes	2.15386
TraesCS2A02G151800	TraesCS2A02G151800	-	2A:99792061-99794208	8_6_20	8_6_128	OK	2.41989	10.7636	2.15314	4.44795	4.13924	5e-05	0.00127164	yes	2.15314
TraesCS4A02G100100	TraesCS4A02G100100	-	4A:112846444-112847117	8_6_20	8_6_128	OK	24.2106	107.414	2.14947	4.43665	3.49778	5e-05	0.00127164	yes	2.14947
TraesCS5B02G243500	TraesCS5B02G243500	-	5B:423796114-423796808	8_6_20	8_6_128	OK	39.95	177.225	2.14932	4.43619	3.91057	5e-05	0.00127164	yes	2.14932
TraesCS3D02G475100	TraesCS3D02G475100	-	3D:575739376-575740827	8_6_20	8_6_128	OK	0.747431	3.31432	2.1487	4.43428	1.91735	0.0035	0.0310912	yes	2.1487
TraesCS5B02G418300	TraesCS5B02G418300	-	5B:594732755-594733799	8_6_20	8_6_128	OK	1.52084	6.73162	2.14609	4.42627	1.95201	0.00295	0.0275629	yes	2.14609
TraesCS7B02G408400	TraesCS7B02G408400	-	7B:677667279-677668032	8_6_20	8_6_128	OK	29.8102	131.942	2.14603	4.42608	3.74651	5e-05	0.00127164	yes	2.14603
TraesCS7D02G116600	TraesCS7D02G116600	-	7D:71812504-71813150	8_6_20	8_6_128	OK	57.692	255.289	2.14569	4.42504	4.04114	5e-05	0.00127164	yes	2.14569
TraesCS3B02G280900	TraesCS3B02G280900	-	3B:451530156-451532598	8_6_20	8_6_128	OK	0.479721	2.12191	2.14509	4.4232	2.10593	0.0032	0.0292494	yes	2.14509
TraesCS6D02G061700	TraesCS6D02G061700	-	6D:28707571-28708138	8_6_20	8_6_128	OK	41.778	184.656	2.14402	4.41992	3.85815	5e-05	0.00127164	yes	2.14402
TraesCS6B02G390200	TraesCS6B02G390200	-	6B:664520379-664521961	8_6_20	8_6_128	OK	1.23794	5.46431	2.1421	4.41404	2.05733	0.00395	0.0337383	yes	2.1421
TraesCS5D02G325000	TraesCS5D02G325000	-	5D:416596301-416600065	8_6_20	8_6_128	OK	0.402035	1.77336	2.14109	4.41095	2.70548	0.0001	0.00226092	yes	2.14109
TraesCS4D02G062500	TraesCS4D02G062500	-	4D:38344233-38345364	8_6_20	8_6_128	OK	2.09079	9.21496	2.13993	4.40741	2.75805	0.0002	0.00392654	yes	2.13993
TraesCS2B02G145500	TraesCS2B02G145500	-	2B:111359517-111361392	8_6_20	8_6_128	OK	10.2242	45.0327	2.13899	4.40454	4.08123	5e-05	0.00127164	yes	2.13899
TraesCS2A02G146600	TraesCS2A02G146600	-	2A:92315912-92318492	8_6_20	8_6_128	OK	1.1991	5.27729	2.13784	4.40103	2.44686	0.00035	0.00601511	yes	2.13784
TraesCS7B02G230000	TraesCS7B02G230000	-	7B:432187134-432188495	8_6_20	8_6_128	OK	13.3085	58.5363	2.13698	4.3984	4.13172	5e-05	0.00127164	yes	2.13698
TraesCSU02G077200	TraesCSU02G077200	-	Un:69362273-69362890	8_6_20	8_6_128	OK	49.4365	217.248	2.1357	4.3945	4.13723	5e-05	0.00127164	yes	2.1357
TraesCS6B02G049000	TraesCS6B02G049000	-	6B:28925953-28926757	8_6_20	8_6_128	OK	50.6415	222.535	2.13564	4.39432	4.09671	5e-05	0.00127164	yes	2.13564
TraesCS6B02G116900	TraesCS6B02G116900	-	6B:106467327-106470092	8_6_20	8_6_128	OK	0.673324	2.95857	2.13553	4.39399	2.03558	0.00425	0.0354585	yes	2.13553
TraesCS4A02G341500	TraesCS4A02G341500	-	4A:621813066-621816042	8_6_20	8_6_128	OK	44.9752	197.515	2.13476	4.39164	4.47923	5e-05	0.00127164	yes	2.13476
TraesCS2D02G395400	TraesCS2D02G395400	-	2D:506758083-506759084	8_6_20	8_6_128	OK	89.6158	393.319	2.13388	4.38896	4.3347	5e-05	0.00127164	yes	2.13388
TraesCS5B02G543200	TraesCS5B02G543200	-	5B:696390944-696397989	8_6_20	8_6_128	OK	0.417414	1.82911	2.13159	4.382	2.50853	0.00065	0.0094284	yes	2.13159
TraesCS2D02G337000	TraesCS2D02G337000	-	2D:430454868-430460617	8_6_20	8_6_128	OK	0.386556	1.69098	2.12911	4.37448	2.58324	0.001	0.01284	yes	2.12911
TraesCS5B02G457600	TraesCS5B02G457600	-	5B:632146127-632150134	8_6_20	8_6_128	OK	5.35529	23.4177	2.12857	4.37284	3.86351	5e-05	0.00127164	yes	2.12857
TraesCS3A02G273000	TraesCS3A02G273000	-	3A:502165491-502168171	8_6_20	8_6_128	OK	1.48515	6.49379	2.12845	4.37247	2.53189	5e-05	0.00127164	yes	2.12845
TraesCS5D02G327400	TraesCS5D02G327400	-	5D:420281395-420282626	8_6_20	8_6_128	OK	2.72447	11.8987	2.12675	4.36733	2.04737	0.00345	0.0308205	yes	2.12675
TraesCS3D02G251800	TraesCS3D02G251800	-	3D:352612820-352615240	8_6_20	8_6_128	OK	0.720422	3.1451	2.12619	4.36563	2.5835	0.0002	0.00392654	yes	2.12619
TraesCS5A02G320700	TraesCS5A02G320700	-	5A:533948215-533949581	8_6_20	8_6_128	OK	1.86225	8.12607	2.12551	4.36357	2.30124	0.00055	0.00834206	yes	2.12551
TraesCS6D02G040500	TraesCS6D02G040500	-	6D:16510677-16511506	8_6_20	8_6_128	OK	22.3316	96.9712	2.11847	4.34233	3.40732	5e-05	0.00127164	yes	2.11847
TraesCS5A02G246800	TraesCS5A02G246800	-	5A:461007492-461009828	8_6_20	8_6_128	OK	0.981695	4.25896	2.11715	4.33836	2.57367	0.00015	0.0031356	yes	2.11715
TraesCS6D02G040700	TraesCS6D02G040700	H2A-9	6D:16522412-16523266	8_6_20	8_6_128	OK	36.9894	160.394	2.11644	4.33623	4.03427	5e-05	0.00127164	yes	2.11644
TraesCS7A02G455400	TraesCS7A02G455400	-	7A:651709839-651712508	8_6_20	8_6_128	OK	3.13869	13.61	2.11643	4.3362	2.93024	5e-05	0.00127164	yes	2.11643
TraesCS6D02G046200	TraesCS6D02G046200	-	6D:20780581-20781971	8_6_20	8_6_128	OK	6.91993	29.9873	2.11552	4.33346	2.87219	0.0001	0.00226092	yes	2.11552
TraesCS1B02G297200	TraesCS1B02G297200	-	1B:516971104-516971724	8_6_20	8_6_128	OK	94.4303	409.161	2.11535	4.33295	4.10765	5e-05	0.00127164	yes	2.11535
TraesCS5A02G487200	TraesCS5A02G487200	-	5A:657496901-657498825	8_6_20	8_6_128	OK	1.93361	8.36194	2.11254	4.32452	2.2108	0.0006	0.00890316	yes	2.11254
TraesCS2B02G130000	TraesCS2B02G130000	-	2B:97394141-97397308	8_6_20	8_6_128	OK	4.41661	19.0739	2.11059	4.31868	3.57114	5e-05	0.00127164	yes	2.11059
TraesCS5A02G272900	TraesCS5A02G272900	-	5A:482358949-482360378	8_6_20	8_6_128	OK	1.65691	7.14637	2.10872	4.31308	2.82766	5e-05	0.00127164	yes	2.10872
TraesCS3D02G137100	TraesCS3D02G137100	-	3D:95839190-95840522	8_6_20	8_6_128	OK	2.56272	11.0507	2.10839	4.3121	2.01649	0.0027	0.0258346	yes	2.10839
TraesCS1B02G133300	TraesCS1B02G133300	-	1B:168415888-168419069	8_6_20	8_6_128	OK	0.228976	0.987223	2.10818	4.31147	2.25298	0.00065	0.0094284	yes	2.10818
TraesCS6B02G082500	TraesCS6B02G082500	-	6B:59294862-59295674	8_6_20	8_6_128	OK	24.3221	104.832	2.10774	4.31016	3.69502	5e-05	0.00127164	yes	2.10774
TraesCS2B02G241600	TraesCS2B02G241600	-	2B:245686726-245691716	8_6_20	8_6_128	OK	0.260397	1.12099	2.10598	4.3049	2.11825	0.0011	0.0137632	yes	2.10598
TraesCS7D02G485700	TraesCS7D02G485700	-	7D:596092829-596093313	8_6_20	8_6_128	OK	4.51652	19.4228	2.10447	4.3004	2.66402	5e-05	0.00127164	yes	2.10447
TraesCS6B02G145200	TraesCS6B02G145200	-	6B:145043555-145044245	8_6_20	8_6_128	OK	12.6015	53.9987	2.09933	4.2851	3.01085	5e-05	0.00127164	yes	2.09933
TraesCS7D02G216300	TraesCS7D02G216300	-	7D:176159047-176161198	8_6_20	8_6_128	OK	0.743048	3.18134	2.09811	4.28148	1.88689	0.00295	0.0275629	yes	2.09811
TraesCS7A02G147200	TraesCS7A02G147200	-	7A:100063713-100064420	8_6_20	8_6_128	OK	21.0263	89.9853	2.0975	4.27967	3.37766	5e-05	0.00127164	yes	2.0975
TraesCS3A02G406900	TraesCS3A02G406900	-	3A:651962189-651963834	8_6_20	8_6_128	OK	0.659002	2.81634	2.09547	4.27365	1.79962	0.0044	0.0362784	yes	2.09547
TraesCS5A02G508900	TraesCS5A02G508900	-	5A:673238119-673239890	8_6_20	8_6_128	OK	0.448992	1.91879	2.09543	4.27354	1.81149	0.00295	0.0275629	yes	2.09543
TraesCS3B02G091800	TraesCS3B02G091800	-	3B:60863813-60868553	8_6_20	8_6_128	OK	3.6227	15.4782	2.0951	4.27256	4.04978	5e-05	0.00127164	yes	2.0951
TraesCS6A02G034900	TraesCS6A02G034900	-	6A:16700897-16701729	8_6_20	8_6_128	OK	59.3079	253	2.09284	4.26587	4.12281	5e-05	0.00127164	yes	2.09284
TraesCS1B02G060300	TraesCS1B02G060300	-	1B:43638732-43639957	8_6_20	8_6_128	OK	1.76499	7.51914	2.09091	4.26017	2.24701	0.00065	0.0094284	yes	2.09091
TraesCS7D02G097600	TraesCS7D02G097600	-	7D:58863078-58863690	8_6_20	8_6_128	OK	19.257	82.0319	2.09081	4.25987	3.1669	5e-05	0.00127164	yes	2.09081
TraesCS3B02G390000	TraesCS3B02G390000	-	3B:613811304-613811952	8_6_20	8_6_128	OK	8.8844	37.8346	2.09036	4.25854	2.85189	5e-05	0.00127164	yes	2.09036
TraesCS3D02G184400	TraesCS3D02G184400	-	3D:170234329-170238172	8_6_20	8_6_128	OK	8.10066	34.482	2.08973	4.25668	3.60819	5e-05	0.00127164	yes	2.08973
TraesCS4D02G125300	TraesCS4D02G125300	-	4D:109469532-109472292	8_6_20	8_6_128	OK	0.774252	3.29144	2.08784	4.25111	2.37101	0.00075	0.0104494	yes	2.08784
TraesCS4D02G357200	TraesCS4D02G357200	-	4D:505498000-505500622	8_6_20	8_6_128	OK	20.573	87.4338	2.08744	4.24993	4.21778	5e-05	0.00127164	yes	2.08744
TraesCS6B02G277100	TraesCS6B02G277100	-	6B:501128172-501128553	8_6_20	8_6_128	OK	9.52144	40.4647	2.08741	4.24984	2.3225	0.0008	0.0109316	yes	2.08741
[truncated: 7,110 more rows]

## Sheet: Trimmed DEGs
test_id	gene_id	gene	locus	sample_1	sample_2	status	value_1	value_2	log2(fold_change)	FoldChange	test_stat	p_value	q_value	significant	abs(log2(FC))
[truncated: 1,421 more rows]
