# Supplementary material for: Carbohydrate Accumulation and Differential Transcript Expression in Winter Wheat Lines with Different Levels of Snow Mold and Freezing Tolerance after Cold Treatment
Source: Plants (Basel). 2020 Oct 23;9(11):1416. doi: 10.3390/plants9111416 (PMC7690702; doi:10.3390/plants9111416)
Supplement: Supplementary file 1 [file plants-09-01416-s001.zip › supplementalFiles/expressionData/originalData/8_6_20_vs_8_6_74_gene_exp.diff.xlsx]

## Sheet: All_genes_detected
test_id	gene_id	gene	locus	sample_1	sample_2	status	value_1	value_2	log2(fold_change)	test_stat	p_value	q_value	significant
ENSRNA050013746	ENSRNA050013746	snoZ279_R105_R108	7A:133640722-133640827	8_6_20	8_6_74	OK	0	59.7397	inf	#NAME?	0.00215	0.0232683	yes
ENSRNA050013793	ENSRNA050013793	U1	1A:480753989-480754149	8_6_20	8_6_74	OK	0	1.81715	inf	#NAME?	0.01595	0.0908445	no
ENSRNA050013802	ENSRNA050013802	SSU_rRNA_eukarya	1A:197259346-197259507	8_6_20	8_6_74	OK	0.634441	4.18213	2.72068	1.85909	0.16955	0.391624	no
ENSRNA050013810	ENSRNA050013810	LSU_rRNA_eukarya	7B:49401523-49401925	8_6_20	8_6_74	OK	7.11258	13.5517	0.930032	1.23939	0.03185	0.142478	no
ENSRNA050013826	ENSRNA050013826	5_8S_rRNA	1A:582237609-582237765	8_6_20	8_6_74	OK	0	3.05107	inf	#NAME?	0.0025	0.0257534	yes
ENSRNA050013832	ENSRNA050013832	SSU_rRNA_eukarya	1A:40097-89349	8_6_20	8_6_74	OK	0.316228	0.536431	0.762427	0.09189	0.57755	0.772171	no
ENSRNA050013833	ENSRNA050013833	SSU_rRNA_eukarya	1A:327377-329188	8_6_20	8_6_74	OK	0.189372	0.328417	0.794304	0.865718	0.12825	0.33549	no
ENSRNA050013835	ENSRNA050013835	SSU_rRNA_eukarya	1A:196011-197820	8_6_20	8_6_74	OK	0.665875	1.11033	0.737667	1.00608	0.0784	0.24957	no
ENSRNA050013837	ENSRNA050013837	SSU_rRNA_eukarya	1A:40097-89349	8_6_20	8_6_74	OK	0.327268	0.704563	1.10626	0.14883	0.4474	0.675458	no
ENSRNA050013838	ENSRNA050013838	SSU_rRNA_eukarya	1A:40097-89349	8_6_20	8_6_74	OK	0.307079	0.592587	0.948418	0.124126	0.53315	0.741552	no
ENSRNA050013842	ENSRNA050013842	SSU_rRNA_eukarya	1A:233817-245051	8_6_20	8_6_74	OK	0.21836	0.409228	0.906196	0.191486	0.5838	0.775806	no
ENSRNA050013850	ENSRNA050013850	SSU_rRNA_eukarya	1A:416368-418178	8_6_20	8_6_74	OK	0.216481	0.567077	1.3893	1.62601	0.008	0.0575599	no
ENSRNA050013853	ENSRNA050013853	SSU_rRNA_eukarya	1A:28455-30266	8_6_20	8_6_74	OK	0.211472	0.416746	0.9787	1.11022	0.06065	0.212866	no
ENSRNA050013855	ENSRNA050013855	SSU_rRNA_eukarya	1A:166922-168732	8_6_20	8_6_74	OK	0.101004	0.338449	1.74453	1.56662	0.00835	0.0592939	no
ENSRNA050013860	ENSRNA050013860	SSU_rRNA_eukarya	1A:37092-38903	8_6_20	8_6_74	OK	0.0700636	0.530562	2.92078	2.64494	0.00035	0.0063147	yes
ENSRNA050013867	ENSRNA050013867	SSU_rRNA_eukarya	1A:138370-140180	8_6_20	8_6_74	OK	0.454046	1.50646	1.73026	2.10408	0.00015	0.00331456	yes
ENSRNA050013870	ENSRNA050013870	SSU_rRNA_eukarya	1A:92115-93923	8_6_20	8_6_74	OK	0.0985516	0.365775	1.89201	1.6181	0.0062	0.0483812	yes
ENSRNA050013871	ENSRNA050013871	SSU_rRNA_eukarya	1A:342084-343857	8_6_20	8_6_74	OK	0.142395	0.37001	1.37767	1.40375	0.0226	0.114607	no
ENSRNA050013875	ENSRNA050013875	LSU_rRNA_eukarya	1A:199-1683	8_6_20	8_6_74	OK	0.396494	1.11629	1.49334	1.67837	0.0052	0.0427134	yes
ENSRNA050013891	ENSRNA050013891	LSU_rRNA_eukarya	1A:149489-154559	8_6_20	8_6_74	OK	0.0889434	0.821684	3.20762	1.20804	0.3966	0.632304	no
ENSRNA050013904	ENSRNA050013904	5_8S_rRNA	1A:140406-140562	8_6_20	8_6_74	OK	1.55831	0.480486	-1.69741	-1.55875	0.3549	0.594581	no
ENSRNA050013905	ENSRNA050013905	5_8S_rRNA	1A:233817-245051	8_6_20	8_6_74	OK	1.77366	0	#NAME?	#NAME?	0.1322	0.341522	no
ENSRNA050013913	ENSRNA050013913	5_8S_rRNA	1A:7059-7215	8_6_20	8_6_74	OK	0	1.65905	inf	#NAME?	0.02835	0.132617	no
ENSRNA050013946	ENSRNA050013946	Plant_SRP	4D:472346404-472346710	8_6_20	8_6_74	OK	4.09076	6.09622	0.575545	0.583538	0.31135	0.551806	no
ENSRNA050013959	ENSRNA050013959	Plant_SRP	4D:453324325-453324630	8_6_20	8_6_74	OK	8.1709	13.2132	0.693418	0.890051	0.11025	0.30693	no
ENSRNA050014024	ENSRNA050014024	U4	7B:22062389-22062540	8_6_20	8_6_74	OK	1.75833	0.688494	-1.35269	-1.70544	0.51645	0.729425	no
ENSRNA050014049	ENSRNA050014049	snoR86	4D:3585893-3588718	8_6_20	8_6_74	OK	2.94807	4.61566	0.646768	0.222146	0.725	0.864025	no
ENSRNA050014051	ENSRNA050014051	snoR86	4D:3585893-3588718	8_6_20	8_6_74	OK	12.0558	9.77977	-0.301855	-0.0188271	0.8701	0.941021	no
ENSRNA050014053	ENSRNA050014053	snoR86	4D:3585893-3588718	8_6_20	8_6_74	OK	11.9837	5.09611	-1.2336	-0.925008	0.63545	0.809599	no
ENSRNA050014054	ENSRNA050014054	snoR86	4D:3585893-3588718	8_6_20	8_6_74	OK	0	15.2969	inf	#NAME?	0.23815	0.476559	no
ENSRNA050014060	ENSRNA050014060	snoR134	7B:620995799-620995955	8_6_20	8_6_74	OK	1.7631	2.60383	0.56252	1.18865	0.73665	0.870805	no
ENSRNA050014065	ENSRNA050014065	snoR80	7B:608907070-608907201	8_6_20	8_6_74	OK	0	4.83198	inf	#NAME?	0.0194	0.103517	no
ENSRNA050014478	ENSRNA050014478	LSU_rRNA_eukarya	Un:260643887-260645398	8_6_20	8_6_74	OK	0.771381	1.45021	0.910744	1.20358	0.03115	0.140524	no
ENSRNA050014870	ENSRNA050014870	U5	2D:181440466-181440577	8_6_20	8_6_74	OK	0	23.1365	inf	#NAME?	0.00545	0.0441574	yes
ENSRNA050014873	ENSRNA050014873	SSU_rRNA_eukarya	Un:220755330-220757055	8_6_20	8_6_74	OK	1.41684	1.91313	0.433256	0.676717	0.24385	0.483124	no
ENSRNA050015109	ENSRNA050015109	LSU_rRNA_eukarya	Un:355155634-355156641	8_6_20	8_6_74	OK	0.196173	0.646819	1.72123	1.62514	0.0077	0.0560367	no
ENSRNA050015111	ENSRNA050015111	LSU_rRNA_eukarya	Un:356983402-356983795	8_6_20	8_6_74	OK	0.446463	3.86865	3.11522	2.81882	0.01785	0.0978512	no
ENSRNA050015113	ENSRNA050015113	5_8S_rRNA	Un:359782640-359782796	8_6_20	8_6_74	OK	2.71725	0.463886	-2.5503	-2.64031	0.2264	0.462558	no
ENSRNA050015189	ENSRNA050015189	U2	7B:490675236-490675450	8_6_20	8_6_74	OK	1.434	0.20257	-2.82356	-1.34231	0.1124	0.310735	no
ENSRNA050015219	ENSRNA050015219	SSU_rRNA_eukarya	Un:274343155-274343620	8_6_20	8_6_74	OK	0.40682	0.49752	0.290363	0.20932	0.70005	0.849631	no
ENSRNA050015240	ENSRNA050015240	LSU_rRNA_eukarya	1A:85185877-85185957	8_6_20	8_6_74	OK	0	202.889	inf	#NAME?	0.04045	0.165417	no
ENSRNA050015244	ENSRNA050015244	U5	2D:103147577-103147696	8_6_20	8_6_74	OK	0	13.2296	inf	#NAME?	0.0079	0.0570127	no
ENSRNA050015249	ENSRNA050015249	Plant_SRP	7A:704620481-704620752	8_6_20	8_6_74	OK	0.332342	0.590965	0.830403	0.516518	0.57785	0.772319	no
ENSRNA050015615	ENSRNA050015615	Plant_SRP	7A:8205632-8205936	8_6_20	8_6_74	OK	1.00111	0	#NAME?	#NAME?	5e-05	0.0013523	yes
ENSRNA050015629	ENSRNA050015629	Plant_SRP	7A:7907405-7907704	8_6_20	8_6_74	OK	0.624206	0.233034	-1.42148	-0.813799	0.30325	0.54398	no
ENSRNA050015631	ENSRNA050015631	Plant_SRP	7A:7911644-7911961	8_6_20	8_6_74	OK	0.554367	0.0628099	-3.14178	-1.09454	0.18015	0.405339	no
ENSRNA050015653	ENSRNA050015653	LSU_rRNA_eukarya	1A:532086501-532087445	8_6_20	8_6_74	OK	0.265919	0.884891	1.73451	1.53621	0.0164	0.0926684	no
ENSRNA050015656	ENSRNA050015656	snoZ279_R105_R108	1A:535449393-535449499	8_6_20	8_6_74	OK	8.85918	26.4489	1.57796	1.12764	0.36155	0.600526	no
ENSRNA050015676	ENSRNA050015676	5_8S_rRNA	Un:199894635-199894791	8_6_20	8_6_74	OK	1.09665	1.0191	-0.10581	-0.135633	0.8123	0.912296	no
ENSRNA050015918	ENSRNA050015918	U5	7A:666183089-666183205	8_6_20	8_6_74	OK	11.4152	25.993	1.18717	1.055	0.36615	0.604703	no
ENSRNA050015969	ENSRNA050015969	snoZ279_R105_R108	7B:85304537-85304643	8_6_20	8_6_74	OK	0	14.4128	inf	#NAME?	0.07605	0.24497	no
ENSRNA050015978	ENSRNA050015978	LSU_rRNA_eukarya	Un:459476818-459477675	8_6_20	8_6_74	OK	9.98681	20.3369	1.026	1.8716	0.00045	0.00761613	yes
ENSRNA050015983	ENSRNA050015983	LSU_rRNA_eukarya	Un:455234776-455235277	8_6_20	8_6_74	OK	0.0663063	0.348629	2.39447	1.09071	0.1586	0.377994	no
ENSRNA050015984	ENSRNA050015984	LSU_rRNA_eukarya	Un:454461255-454461744	8_6_20	8_6_74	OK	9.51135	18.222	0.937957	1.35312	0.0192	0.102786	no
ENSRNA050015989	ENSRNA050015989	LSU_rRNA_eukarya	Un:452262896-452263642	8_6_20	8_6_74	OK	1.50107	2.4161	0.686687	0.824621	0.1325	0.341957	no
ENSRNA050015991	ENSRNA050015991	LSU_rRNA_eukarya	Un:459718453-459719138	8_6_20	8_6_74	OK	43.3112	84.361	0.961834	1.88133	0.0009	0.0125602	yes
ENSRNA050016007	ENSRNA050016007	LSU_rRNA_eukarya	Un:459608488-459608881	8_6_20	8_6_74	OK	0.307987	2.4885	3.01434	2.35011	0.0552	0.20045	no
ENSRNA050016008	ENSRNA050016008	LSU_rRNA_eukarya	Un:454825509-454825902	8_6_20	8_6_74	OK	0.22597	0.850019	1.91137	1.10459	0.1613	0.381643	no
ENSRNA050016009	ENSRNA050016009	LSU_rRNA_eukarya	Un:458104655-458105048	8_6_20	8_6_74	OK	0.373146	0.977681	1.38962	0.952963	0.2028	0.433993	no
ENSRNA050016119	ENSRNA050016119	LSU_rRNA_eukarya	Un:450312100-450312263	8_6_20	8_6_74	OK	0.5098	1.89078	1.89098	1.87098	0.2974	0.538304	no
ENSRNA050016153	ENSRNA050016153	5S_rRNA	Un:450359572-450359691	8_6_20	8_6_74	OK	0	13.7674	inf	#NAME?	0.01595	0.0908445	no
ENSRNA050016242	ENSRNA050016242	U2	7B:593016043-593016240	8_6_20	8_6_74	OK	0.318131	1.08742	1.77322	1.30304	0.27475	0.515334	no
ENSRNA050016286	ENSRNA050016286	LSU_rRNA_eukarya	Un:450279550-450279799	8_6_20	8_6_74	OK	0.138837	0.926426	2.73828	1.25051	0.1607	0.38087	no
ENSRNA050016304	ENSRNA050016304	SSU_rRNA_eukarya	Un:245702775-245704586	8_6_20	8_6_74	OK	0.579404	1.17644	1.02179	1.23261	0.03035	0.138402	no
ENSRNA050016305	ENSRNA050016305	LSU_rRNA_eukarya	Un:249837976-249838369	8_6_20	8_6_74	OK	2.01807	5.70399	1.49899	1.40547	0.02255	0.114384	no
ENSRNA050016308	ENSRNA050016308	LSU_rRNA_eukarya	Un:247550771-247551377	8_6_20	8_6_74	OK	0.271034	0.624683	1.20465	0.900774	0.1437	0.357364	no
ENSRNA050016388	ENSRNA050016388	LSU_rRNA_eukarya	Un:405069949-405070450	8_6_20	8_6_74	OK	0.281769	0.579483	1.04025	0.4201	0.47375	0.697343	no
ENSRNA050016390	ENSRNA050016390	LSU_rRNA_eukarya	Un:400146230-400147906	8_6_20	8_6_74	OK	2.57688	5.39981	1.06728	1.86654	0.0018	0.0205512	yes
ENSRNA050016391	ENSRNA050016391	LSU_rRNA_eukarya	Un:402024074-402024352	8_6_20	8_6_74	OK	0.452688	0.661209	0.546591	0.297794	0.62355	0.801282	no
ENSRNA050016392	ENSRNA050016392	LSU_rRNA_eukarya	Un:406304472-406304750	8_6_20	8_6_74	OK	0.369724	1.1955	1.6931	1.25212	0.16755	0.389382	no
ENSRNA050016400	ENSRNA050016400	LSU_rRNA_eukarya	Un:404191674-404192067	8_6_20	8_6_74	OK	0.159469	0.986847	2.62955	2.24684	0.15645	0.37503	no
ENSRNA050016401	ENSRNA050016401	LSU_rRNA_eukarya	Un:408023587-408023980	8_6_20	8_6_74	OK	10.5567	17.3858	0.719744	0.86708	0.147	0.361728	no
ENSRNA050016402	ENSRNA050016402	LSU_rRNA_eukarya	Un:408024180-408024362	8_6_20	8_6_74	OK	2.36074	6.03128	1.35322	1.05047	0.0919	0.274523	no
ENSRNA050016404	ENSRNA050016404	LSU_rRNA_eukarya	Un:401394931-401395209	8_6_20	8_6_74	OK	0.171489	0.968726	2.49797	1.27999	0.26055	0.50045	no
ENSRNA050016549	ENSRNA050016549	SSU_rRNA_eukarya	Un:282090588-282092399	8_6_20	8_6_74	OK	0.226879	0.334447	0.559856	0.606068	0.29755	0.538439	no
ENSRNA050016551	ENSRNA050016551	SSU_rRNA_eukarya	Un:282367306-282368325	8_6_20	8_6_74	OK	1.37832	2.22622	0.691685	0.931694	0.10195	0.292755	no
ENSRNA050016680	ENSRNA050016680	IsrR	5D:28034370-28034557	8_6_20	8_6_74	OK	5.65426	1.58815	-1.83199	-1.76414	0.06285	0.21787	no
ENSRNA050016784	ENSRNA050016784	LSU_rRNA_eukarya	Un:310327907-310328981	8_6_20	8_6_74	OK	0.210438	0.444642	1.07925	0.957159	0.08745	0.266242	no
ENSRNA050016785	ENSRNA050016785	SSU_rRNA_eukarya	Un:314441790-314443319	8_6_20	8_6_74	OK	0.52756	1.50945	1.51661	1.82739	0.0035	0.0326246	yes
ENSRNA050016808	ENSRNA050016808	LSU_rRNA_eukarya	Un:216042836-216043114	8_6_20	8_6_74	OK	1.70769	4.52205	1.40493	1.22009	0.0379	0.158867	no
ENSRNA050017161	ENSRNA050017161	LSU_rRNA_eukarya	7A:537208928-537209094	8_6_20	8_6_74	OK	4.89708	7.05536	0.526797	0.354317	0.53205	0.740816	no
ENSRNA050017176	ENSRNA050017176	Plant_SRP	7A:694552531-694552834	8_6_20	8_6_74	OK	0.802659	5.71742	2.8325	2.71204	0.00895	0.0621333	no
ENSRNA050017177	ENSRNA050017177	Plant_SRP	7A:691604770-691605077	8_6_20	8_6_74	OK	0.452072	0.838048	0.890481	0.670486	0.46865	0.69314	no
ENSRNA050017193	ENSRNA050017193	LSU_rRNA_eukarya	Un:345600735-345601104	8_6_20	8_6_74	OK	1.00648	1.99648	0.988138	0.954019	0.106	0.300086	no
ENSRNA050017194	ENSRNA050017194	LSU_rRNA_eukarya	Un:345599199-345599876	8_6_20	8_6_74	OK	1.98865	10.2054	2.35947	3.09053	5e-05	0.0013523	yes
ENSRNA050017196	ENSRNA050017196	LSU_rRNA_eukarya	Un:342573821-342574025	8_6_20	8_6_74	OK	14.0563	27.8466	0.986278	1.14176	0.0445	0.175254	no
ENSRNA050017201	ENSRNA050017201	LSU_rRNA_eukarya	Un:345601140-345601471	8_6_20	8_6_74	OK	20.3423	45.8255	1.17167	1.94741	0.00085	0.0120568	yes
ENSRNA050017303	ENSRNA050017303	U6	5D:113418104-113418207	8_6_20	8_6_74	OK	16.7222	19.5474	0.225218	2.82447	0.7474	0.876727	no
ENSRNA050017307	ENSRNA050017307	snoZ159	5D:116976657-116976753	8_6_20	8_6_74	OK	0	44.9565	inf	#NAME?	0.02235	0.113703	no
ENSRNA050017592	ENSRNA050017592	MIR159	5D:553856791-553856987	8_6_20	8_6_74	OK	0	0.936851	inf	#NAME?	0.0224	0.113846	no
ENSRNA050017632	ENSRNA050017632	SSU_rRNA_eukarya	2D:272554221-272554866	8_6_20	8_6_74	OK	6.20439	7.24388	0.223473	0.322419	0.57935	0.773365	no
ENSRNA050017633	ENSRNA050017633	SSU_rRNA_eukarya	2D:272553687-272554221	8_6_20	8_6_74	OK	21.1251	42.1056	0.995051	1.66637	0.00365	0.033682	yes
ENSRNA050017713	ENSRNA050017713	LSU_rRNA_eukarya	7D:88624269-88624919	8_6_20	8_6_74	OK	0.594869	1.16002	0.963503	0.955616	0.10625	0.30054	no
ENSRNA050017717	ENSRNA050017717	LSU_rRNA_eukarya	7D:88599587-88600024	8_6_20	8_6_74	OK	8.34435	14.8272	0.829373	1.27001	0.02665	0.127419	no
ENSRNA050017735	ENSRNA050017735	U1	7A:81643265-81643426	8_6_20	8_6_74	OK	0	2.34785	inf	#NAME?	0.0052	0.0427134	yes
ENSRNA050017788	ENSRNA050017788	LSU_rRNA_eukarya	5D:432337582-432338286	8_6_20	8_6_74	OK	62.204	127.517	1.03561	1.89639	0.00105	0.0140791	yes
ENSRNA050018378	ENSRNA050018378	SSU_rRNA_eukarya	4A:362903893-362904315	8_6_20	8_6_74	OK	1.1764	3.16204	1.42647	1.43814	0.0146	0.0856756	no
ENSRNA050018652	ENSRNA050018652	LSU_rRNA_eukarya	Un:421711631-421712408	8_6_20	8_6_74	OK	0.436514	0.987531	1.1778	1.27928	0.02495	0.12229	no
ENSRNA050018657	ENSRNA050018657	LSU_rRNA_eukarya	Un:424952959-424953460	8_6_20	8_6_74	OK	1.386	2.31502	0.7401	0.502896	0.3894	0.626261	no
ENSRNA050018658	ENSRNA050018658	LSU_rRNA_eukarya	Un:425722688-425726428	8_6_20	8_6_74	OK	0.173512	0.421966	1.28209	0.0469079	0.5633	0.763339	no
ENSRNA050018660	ENSRNA050018660	LSU_rRNA_eukarya	Un:427221345-427221845	8_6_20	8_6_74	OK	0.563201	0.714706	0.343699	0.270882	0.64255	0.814358	no
ENSRNA050018663	ENSRNA050018663	LSU_rRNA_eukarya	Un:428446928-428447361	8_6_20	8_6_74	OK	0.0836282	0.419887	2.32794	1.10642	0.28225	0.522962	no
ENSRNA050018665	ENSRNA050018665	LSU_rRNA_eukarya	Un:424952259-424952958	8_6_20	8_6_74	OK	25.2792	54.3984	1.10561	2.15124	0.0003	0.00562399	yes
ENSRNA050018667	ENSRNA050018667	LSU_rRNA_eukarya	Un:427443338-427444038	8_6_20	8_6_74	OK	5.19666	5.62403	0.114018	0.171619	0.76095	0.884791	no
ENSRNA050018674	ENSRNA050018674	LSU_rRNA_eukarya	Un:421394482-421394875	8_6_20	8_6_74	OK	0.0763957	1.50511	4.30024	1.9682	0.1492	0.364735	no
ENSRNA050018675	ENSRNA050018675	LSU_rRNA_eukarya	Un:420404743-420404951	8_6_20	8_6_74	OK	3.05527	5.31594	0.799025	0.604877	0.2708	0.511385	no
ENSRNA050018676	ENSRNA050018676	LSU_rRNA_eukarya	Un:422172698-422173135	8_6_20	8_6_74	OK	36.6481	89.0527	1.28092	2.23957	0.00015	0.00331456	yes
ENSRNA050018681	ENSRNA050018681	SSU_rRNA_eukarya	Un:423535774-423536361	8_6_20	8_6_74	OK	1.77354	2.70638	0.609739	0.723829	0.1927	0.421232	no
ENSRNA050018692	ENSRNA050018692	LSU_rRNA_eukarya	Un:425407784-425408564	8_6_20	8_6_74	OK	6.4459	26.2111	2.02372	2.68044	5e-05	0.0013523	yes
ENSRNA050018807	ENSRNA050018807	LSU_rRNA_eukarya	Un:424953510-424953679	8_6_20	8_6_74	OK	0.921126	3.58134	1.95903	0.80563	0.1387	0.350236	no
ENSRNA050018902	ENSRNA050018902	SSU_rRNA_eukarya	5D:357553801-357554476	8_6_20	8_6_74	OK	1.74039	4.141	1.25057	1.60706	0.0059	0.0466778	yes
ENSRNA050018916	ENSRNA050018916	LSU_rRNA_eukarya	Un:432623794-432624295	8_6_20	8_6_74	OK	0.360054	0.996226	1.46826	1.02702	0.0846	0.261354	no
ENSRNA050018922	ENSRNA050018922	LSU_rRNA_eukarya	Un:433183337-433183752	8_6_20	8_6_74	OK	0.0372227	0.596682	4.00271	1.12117	0.14265	0.35593	no
ENSRNA050018930	ENSRNA050018930	LSU_rRNA_eukarya	Un:432828631-432829155	8_6_20	8_6_74	OK	13.5254	29.5023	1.12515	1.9592	0.00095	0.0131138	yes
ENSRNA050018931	ENSRNA050018931	LSU_rRNA_eukarya	Un:430609122-430609400	8_6_20	8_6_74	OK	0.610544	0.55524	-0.136984	-0.0813951	0.90735	0.958602	no
ENSRNA050018932	ENSRNA050018932	LSU_rRNA_eukarya	Un:431370303-431370581	8_6_20	8_6_74	OK	0.434506	1.0046	1.20917	0.771935	0.29745	0.538326	no
ENSRNA050018933	ENSRNA050018933	LSU_rRNA_eukarya	Un:436195333-436195611	8_6_20	8_6_74	OK	0.52753	2.9327	2.4749	2.04973	0.03375	0.148067	no
ENSRNA050018934	ENSRNA050018934	LSU_rRNA_eukarya	Un:431954931-431955209	8_6_20	8_6_74	OK	0.0964408	0.646043	2.74391	1.13581	0.1736	0.396823	no
ENSRNA050018938	ENSRNA050018938	LSU_rRNA_eukarya	Un:436395506-436395899	8_6_20	8_6_74	OK	0.478162	2.72887	2.51273	2.08477	0.0435	0.172757	no
ENSRNA050018939	ENSRNA050018939	LSU_rRNA_eukarya	Un:438390243-438390636	8_6_20	8_6_74	OK	0.21178	0.702504	1.72994	0.691725	0.1602	0.380221	no
ENSRNA050018947	ENSRNA050018947	SSU_rRNA_eukarya	Un:432965065-432965226	8_6_20	8_6_74	OK	1.39458	2.95132	1.08153	0.710316	0.44955	0.677343	no
ENSRNA050019092	ENSRNA050019092	LSU_rRNA_eukarya	Un:439744894-439745429	8_6_20	8_6_74	OK	3.33988	4.77265	0.514992	0.668279	0.23495	0.472805	no
ENSRNA050019093	ENSRNA050019093	LSU_rRNA_eukarya	Un:432800682-432801256	8_6_20	8_6_74	OK	20.6158	40.5394	0.975576	1.79967	0.00195	0.0217508	yes
ENSRNA050019111	ENSRNA050019111	LSU_rRNA_eukarya	Un:431509564-431509914	8_6_20	8_6_74	OK	1.45669	2.25309	0.629213	0.504464	0.3677	0.606281	no
ENSRNA050019263	ENSRNA050019263	SSU_rRNA_eukarya	1B:111165047-111166117	8_6_20	8_6_74	OK	1.377	1.48098	0.105017	0.150022	0.79825	0.905184	no
ENSRNA050019297	ENSRNA050019297	SSU_rRNA_eukarya	5D:312625685-312626262	8_6_20	8_6_74	OK	9.08256	25.9244	1.51314	2.31848	5e-05	0.0013523	yes
ENSRNA050019323	ENSRNA050019323	LSU_rRNA_eukarya	Un:363111219-363112500	8_6_20	8_6_74	OK	2.75006	5.10316	0.891925	1.45608	0.0088	0.061473	no
ENSRNA050019327	ENSRNA050019327	LSU_rRNA_eukarya	Un:366252147-366253154	8_6_20	8_6_74	OK	0.175458	0.486808	1.47223	1.27029	0.03415	0.149112	no
ENSRNA050019328	ENSRNA050019328	LSU_rRNA_eukarya	Un:367833760-367834354	8_6_20	8_6_74	OK	120.599	281.477	1.22279	2.22649	5e-05	0.0013523	yes
ENSRNA050019333	ENSRNA050019333	5_8S_rRNA	Un:369752032-369752188	8_6_20	8_6_74	OK	1.25402	1.48659	0.245451	0.327185	0.82215	0.917388	no
ENSRNA050019393	ENSRNA050019393	LSU_rRNA_eukarya	Un:365941076-365941303	8_6_20	8_6_74	OK	129.418	264.129	1.0292	1.78042	0.00245	0.0254541	yes
ENSRNA050019403	ENSRNA050019403	Intron_gpII	4A:67563531-67563622	8_6_20	8_6_74	OK	0	55.2284	inf	#NAME?	0.07605	0.24497	no
ENSRNA050019411	ENSRNA050019411	snoR86	4A:601059792-601062892	8_6_20	8_6_74	OK	33.208	18.3718	-0.854036	-0.546682	0.7209	0.861674	no
ENSRNA050019441	ENSRNA050019441	LSU_rRNA_eukarya	6D:472199286-472199366	8_6_20	8_6_74	OK	211.411	0	#NAME?	#NAME?	0.08605	0.263737	no
ENSRNA050019446	ENSRNA050019446	U6	1D:356143367-356143470	8_6_20	8_6_74	OK	0	16.4857	inf	#NAME?	0.05475	0.199552	no
ENSRNA050019452	ENSRNA050019452	snoZ152	6D:125020586-125022892	8_6_20	8_6_74	OK	0	56.4344	inf	#NAME?	0.19615	0.425565	no
ENSRNA050019466	ENSRNA050019466	U1	7B:103882872-103883033	8_6_20	8_6_74	OK	8.91762	11.4026	0.354627	0.295516	0.58775	0.778844	no
ENSRNA050019467	ENSRNA050019467	U1	7B:103738091-103738251	8_6_20	8_6_74	OK	1.27474	0	#NAME?	#NAME?	0.0405	0.165562	no
ENSRNA050019479	ENSRNA050019479	LSU_rRNA_eukarya	Un:378097129-378098410	8_6_20	8_6_74	OK	0.151542	0.512786	1.75864	1.5548	0.02015	0.106111	no
ENSRNA050019571	ENSRNA050019571	SSU_rRNA_eukarya	7B:54070800-54071283	8_6_20	8_6_74	OK	2.77581	2.78998	0.00734341	0.00890602	0.9885	0.994082	no
ENSRNA050019573	ENSRNA050019573	U2	4A:6033433-6033663	8_6_20	8_6_74	OK	0.624655	0	#NAME?	#NAME?	0.049	0.185988	no
ENSRNA050019574	ENSRNA050019574	U1	6A:596540194-596540355	8_6_20	8_6_74	OK	0	1.81986	inf	#NAME?	0.0175	0.0965348	no
ENSRNA050019597	ENSRNA050019597	U1	7D:138348783-138349966	8_6_20	8_6_74	OK	1.62188	2.10332	0.375005	0.538323	0.4391	0.668706	no
ENSRNA050019598	ENSRNA050019598	U1	7D:138378611-138378773	8_6_20	8_6_74	OK	2.78505	3.67902	0.401618	0.350738	0.6807	0.838233	no
ENSRNA050019601	ENSRNA050019601	snoZ279_R105_R108	7D:134482832-134482936	8_6_20	8_6_74	OK	11.6036	22.1548	0.933048	12.5463	0.64885	0.81842	no
ENSRNA050019610	ENSRNA050019610	U1	2D:607641314-607641475	8_6_20	8_6_74	OK	1.35301	0	#NAME?	#NAME?	0.0386	0.160705	no
ENSRNA050019661	ENSRNA050019661	U1	5D:517672005-517672166	8_6_20	8_6_74	OK	3.91375	4.00454	0.0330852	0.018507	0.9117	0.96071	no
ENSRNA050019662	ENSRNA050019662	U1	5D:512894240-512894401	8_6_20	8_6_74	OK	0.519545	4.09313	2.97789	2.00105	0.14365	0.357348	no
ENSRNA050019663	ENSRNA050019663	U1	5D:513466073-513466234	8_6_20	8_6_74	OK	2.18727	3.04543	0.477518	0.729307	0.7114	0.856231	no
ENSRNA050019664	ENSRNA050019664	U1	5D:512778195-512778356	8_6_20	8_6_74	OK	1.87182	3.20854	0.777475	1.11999	0.5386	0.745285	no
ENSRNA050019668	ENSRNA050019668	Plant_SRP	7B:683562589-683562891	8_6_20	8_6_74	OK	3.15669	4.8	0.604621	0.568961	0.29645	0.537504	no
ENSRNA050019669	ENSRNA050019669	Plant_SRP	7B:683757857-683758159	8_6_20	8_6_74	OK	0.641188	1.40662	1.13341	0.808299	0.26815	0.508516	no
ENSRNA050019670	ENSRNA050019670	Plant_SRP	7B:683598927-683599174	8_6_20	8_6_74	OK	0.848068	0.657219	-0.367806	-0.230613	0.75255	0.879553	no
ENSRNA050019671	ENSRNA050019671	Plant_SRP	7B:683519569-683519739	8_6_20	8_6_74	OK	0	1.72473	inf	#NAME?	0.02825	0.132366	no
ENSRNA050019674	ENSRNA050019674	Plant_SRP	7B:683752234-683752344	8_6_20	8_6_74	OK	0	10.5215	inf	#NAME?	0.05475	0.199552	no
ENSRNA050019689	ENSRNA050019689	U5	1B:665494660-665494780	8_6_20	8_6_74	OK	2.99091	12.4125	2.05313	8.32505	0.21495	0.449601	no
ENSRNA050019699	ENSRNA050019699	SSU_rRNA_eukarya	5D:19004325-19005434	8_6_20	8_6_74	OK	0.1576	0.350246	1.1521	1.01079	0.07225	0.23747	no
ENSRNA050019710	ENSRNA050019710	SSU_rRNA_eukarya	5D:18602169-18602452	8_6_20	8_6_74	OK	0.498684	0.844214	0.759483	0.473371	0.4231	0.654726	no
ENSRNA050019777	ENSRNA050019777	LSU_rRNA_eukarya	6A:581835376-581835717	8_6_20	8_6_74	OK	0.166183	0.456693	1.45845	0.686475	0.2782	0.519129	no
ENSRNA050019778	ENSRNA050019778	U1	6A:581743763-581743950	8_6_20	8_6_74	OK	0	1.72535	inf	#NAME?	0.1015	0.29205	no
ENSRNA050019790	ENSRNA050019790	LSU_rRNA_eukarya	7D:606923310-606923737	8_6_20	8_6_74	OK	207.538	345.447	0.735087	1.38819	0.017	0.0946911	no
ENSRNA050019802	ENSRNA050019802	SNORD25	6D:292399035-292399131	8_6_20	8_6_74	OK	0	35.4121	inf	#NAME?	0.07605	0.24497	no
ENSRNA050019827	ENSRNA050019827	U5	4A:45745976-45750531	8_6_20	8_6_74	OK	0	4.90696	inf	#NAME?	0.18165	0.407191	no
ENSRNA050019834	ENSRNA050019834	mir-166	1D:254662232-254662340	8_6_20	8_6_74	OK	12.8432	0	#NAME?	#NAME?	0.1251	0.330504	no
ENSRNA050019836	ENSRNA050019836	LSU_rRNA_eukarya	1D:254379793-254380020	8_6_20	8_6_74	OK	0.243203	0.712014	1.54974	0.967156	0.32185	0.562885	no
ENSRNA050019841	ENSRNA050019841	LSU_rRNA_eukarya	6A:199251286-199251449	8_6_20	8_6_74	OK	38.7414	68.9553	0.831784	0.950792	0.0968	0.283177	no
ENSRNA050019843	ENSRNA050019843	LSU_rRNA_eukarya	5D:329134183-329134410	8_6_20	8_6_74	OK	0.78554	0.626022	-0.327472	-0.168551	0.74975	0.878077	no
ENSRNA050019869	ENSRNA050019869	snoZ279_R105_R108	1B:596116582-596116688	8_6_20	8_6_74	OK	17.7797	28.6086	0.686219	11.9191	0.68315	0.839765	no
ENSRNA050019891	ENSRNA050019891	SSU_rRNA_eukarya	1B:544602415-544604226	8_6_20	8_6_74	OK	0.635346	0.964716	0.602561	0.814379	0.1504	0.366198	no
ENSRNA050019892	ENSRNA050019892	SSU_rRNA_eukarya	1B:544606048-544607858	8_6_20	8_6_74	OK	0.22347	0.398613	0.834909	0.846068	0.1395	0.351432	no
ENSRNA050019893	ENSRNA050019893	SSU_rRNA_eukarya	1B:544620343-544622154	8_6_20	8_6_74	OK	0.223681	0.323012	0.53015	0.570757	0.326	0.566915	no
ENSRNA050019894	ENSRNA050019894	LSU_rRNA_eukarya	1B:544585434-544588113	8_6_20	8_6_74	OK	0.257216	0.349554	0.442538	0.384776	0.4983	0.71597	no
ENSRNA050019895	ENSRNA050019895	LSU_rRNA_eukarya	1B:544615944-544617455	8_6_20	8_6_74	OK	0.487891	1.01792	1.061	1.17461	0.0377	0.158413	no
ENSRNA050019896	ENSRNA050019896	LSU_rRNA_eukarya	1B:544614000-544615099	8_6_20	8_6_74	OK	0.434187	0.807941	0.895934	0.934301	0.09395	0.277885	no
ENSRNA050019899	ENSRNA050019899	LSU_rRNA_eukarya	1B:544615228-544615436	8_6_20	8_6_74	OK	0.553859	1.01537	0.87442	0.529223	0.5143	0.727737	no
ENSRNA050019909	ENSRNA050019909	LSU_rRNA_eukarya	5D:128184628-128185562	8_6_20	8_6_74	OK	6.24489	9.31889	0.577482	0.996263	0.0725	0.237936	no
ENSRNA050019911	ENSRNA050019911	U1	1B:396605615-396605774	8_6_20	8_6_74	OK	2.304	8.22464	1.83581	1.83601	0.10795	0.303291	no
ENSRNA050019914	ENSRNA050019914	U5	2D:529675228-529675344	8_6_20	8_6_74	OK	0	11.2373	inf	#NAME?	0.0407	0.166023	no
ENSRNA050019927	ENSRNA050019927	U6	2D:541479277-541479382	8_6_20	8_6_74	OK	4.92434	39.1151	2.98972	2.50046	0.15495	0.372842	no
ENSRNA050019944	ENSRNA050019944	Plant_SRP	4A:13755307-13755601	8_6_20	8_6_74	OK	2.0943	0.43214	-2.2769	-1.74662	0.09735	0.284189	no
ENSRNA050019954	ENSRNA050019954	U1	6D:445493350-445493512	8_6_20	8_6_74	OK	0	3.31709	inf	#NAME?	0.0013	0.0163779	yes
ENSRNA050019957	ENSRNA050019957	snoR86	4B:5466037-5468623	8_6_20	8_6_74	OK	0	6.84335	inf	#NAME?	0.2362	0.474285	no
ENSRNA050019959	ENSRNA050019959	snoR86	4B:5466037-5468623	8_6_20	8_6_74	OK	7.6485	21.378	1.48288	1.22658	0.6026	0.78821	no
ENSRNA050019963	ENSRNA050019963	U1	5D:528148735-528148896	8_6_20	8_6_74	OK	3.35525	6.45777	0.944614	0.931392	0.38115	0.618373	no
ENSRNA050019964	ENSRNA050019964	LSU_rRNA_eukarya	5D:523014639-523015914	8_6_20	8_6_74	OK	46.4608	98.7343	1.08754	1.87997	0.00055	0.00875113	yes
ENSRNA050019965	ENSRNA050019965	U1	5D:521373473-521373634	8_6_20	8_6_74	OK	0.990667	3.63896	1.87705	2.20481	0.3174	0.558041	no
ENSRNA050019988	ENSRNA050019988	Intron_gpI	6B:450078170-450078741	8_6_20	8_6_74	OK	120.913	212.857	0.815918	1.55494	0.0063	0.0489475	yes
ENSRNA050019996	ENSRNA050019996	U4	7A:64729123-64729274	8_6_20	8_6_74	OK	2.54954	0.708415	-1.84757	-2.38336	0.32605	0.56695	no
ENSRNA050019997	ENSRNA050019997	U4	7A:64311939-64312093	8_6_20	8_6_74	OK	5.91419	4.84754	-0.286927	-0.179892	0.7666	0.887926	no
ENSRNA050020005	ENSRNA050020005	U1	6D:429353494-429353655	8_6_20	8_6_74	OK	2.08297	0.945045	-1.14019	-1.76115	0.44665	0.674753	no
ENSRNA050020012	ENSRNA050020012	U1	6D:434450167-434450328	8_6_20	8_6_74	OK	1.71274	7.16447	2.06455	1.9062	0.1055	0.299248	no
ENSRNA050020013	ENSRNA050020013	U1	6D:434443972-434444133	8_6_20	8_6_74	OK	2.55721	2.3869	-0.0994341	-0.139374	0.89945	0.954794	no
ENSRNA050020045	ENSRNA050020045	Plant_SRP	7B:678769887-678770190	8_6_20	8_6_74	OK	0.17834	0.379766	1.09048	0.524236	0.47165	0.695704	no
ENSRNA050020048	ENSRNA050020048	U1	6A:495108314-495108476	8_6_20	8_6_74	OK	0	3.34391	inf	#NAME?	0.0006	0.00933604	yes
ENSRNA050020052	ENSRNA050020052	U1	6A:495249631-495249793	8_6_20	8_6_74	OK	1.00226	5.94973	2.56957	2.15131	0.2517	0.490544	no
ENSRNA050020180	ENSRNA050020180	U1	6B:657226308-657226469	8_6_20	8_6_74	OK	0	1.57537	inf	#NAME?	0.02235	0.113703	no
ENSRNA050020207	ENSRNA050020207	SSU_rRNA_eukarya	4A:554992253-554994050	8_6_20	8_6_74	OK	0.405381	0.614538	0.600225	0.761276	0.19605	0.425429	no
ENSRNA050020211	ENSRNA050020211	5_8S_rRNA	4A:554938574-554938730	8_6_20	8_6_74	OK	0	1.32034	inf	#NAME?	0.0246	0.121293	no
ENSRNA050020223	ENSRNA050020223	LSU_rRNA_eukarya	Un:466664930-466665736	8_6_20	8_6_74	OK	85.0477	169.397	0.994067	1.77325	0.00245	0.0254541	yes
ENSRNA050020225	ENSRNA050020225	LSU_rRNA_eukarya	Un:464675144-464675537	8_6_20	8_6_74	OK	0.429819	0.566482	0.398301	0.244011	0.74255	0.873982	no
ENSRNA050020240	ENSRNA050020240	SSU_rRNA_eukarya	Un:464266108-464266269	8_6_20	8_6_74	OK	0	3.01286	inf	#NAME?	0.00755	0.0552619	no
ENSRNA050020243	ENSRNA050020243	SSU_rRNA_eukarya	Un:464620475-464620636	8_6_20	8_6_74	OK	0.76755	1.16388	0.600615	0.732908	0.6664	0.829385	no
ENSRNA050020550	ENSRNA050020550	SSU_rRNA_eukarya	Un:462272577-462273180	8_6_20	8_6_74	OK	6.17725	12.1865	0.980246	1.53826	0.005	0.0415728	yes
ENSRNA050020613	ENSRNA050020613	SSU_rRNA_eukarya	1D:298347047-298347886	8_6_20	8_6_74	OK	3.28789	7.22966	1.13677	1.73417	0.0014	0.0172497	yes
ENSRNA050020614	ENSRNA050020614	U1	1D:295280884-295281045	8_6_20	8_6_74	OK	7.07847	9.79845	0.469116	0.347575	0.52675	0.737011	no
ENSRNA050020630	ENSRNA050020630	snoR1	6B:121783365-121783471	8_6_20	8_6_74	OK	30.7211	11.0264	-1.47826	-16.4777	0.49555	0.713742	no
ENSRNA050020646	ENSRNA050020646	LSU_rRNA_eukarya	Un:389849528-389849806	8_6_20	8_6_74	OK	0.705192	0.803534	0.188343	0.115975	0.8458	0.929309	no
ENSRNA050020647	ENSRNA050020647	LSU_rRNA_eukarya	Un:384676295-384676573	8_6_20	8_6_74	OK	0.27823	0.573788	1.04424	0.593316	0.40545	0.639718	no
ENSRNA050020650	ENSRNA050020650	LSU_rRNA_eukarya	Un:389849818-389850022	8_6_20	8_6_74	OK	0.341581	0.695009	1.0248	0.60302	0.4294	0.660218	no
ENSRNA050020748	ENSRNA050020748	snoZ279_R105_R108	5D:41116351-41116456	8_6_20	8_6_74	OK	9.38045	20.1109	1.10025	9.51844	0.45595	0.68261	no
ENSRNA050020778	ENSRNA050020778	U1	5B:657596126-657596287	8_6_20	8_6_74	OK	0	4.5288	inf	#NAME?	0.00045	0.00761613	yes
ENSRNA050020779	ENSRNA050020779	U1	5B:650165413-650165574	8_6_20	8_6_74	OK	3.14096	3.25722	0.0524392	0.0379612	0.8975	0.954001	no
ENSRNA050020797	ENSRNA050020797	LSU_rRNA_eukarya	1B:421411562-421412028	8_6_20	8_6_74	OK	18.3218	17.3712	-0.076861	-0.135086	0.8067	0.90953	no
ENSRNA050020806	ENSRNA050020806	U2	3D:501812808-501813004	8_6_20	8_6_74	OK	0.162025	1.05565	2.70385	1.25294	0.15845	0.377842	no
ENSRNA050020844	ENSRNA050020844	SSU_rRNA_eukarya	3D:427289342-427289839	8_6_20	8_6_74	OK	104.746	187.359	0.838913	1.49247	0.0101	0.0672639	no
ENSRNA050020845	ENSRNA050020845	LSU_rRNA_eukarya	3D:213405354-213406298	8_6_20	8_6_74	OK	0.11183	0.500917	2.16327	1.50838	0.02305	0.115973	no
ENSRNA050020846	ENSRNA050020846	LSU_rRNA_eukarya	3D:213377621-213378047	8_6_20	8_6_74	OK	195.404	327.865	0.746644	1.38439	0.0143	0.0843659	no
ENSRNA050020855	ENSRNA050020855	snoR134	7D:567290110-567290266	8_6_20	8_6_74	OK	0.900615	2.80243	1.6377	2.89862	0.3537	0.59372	no
ENSRNA050020857	ENSRNA050020857	snoR80	7D:561006696-561006827	8_6_20	8_6_74	OK	0	7.35883	inf	#NAME?	0.0029	0.0284135	yes
ENSRNA050020868	ENSRNA050020868	snoR134	7A:653700678-653700834	8_6_20	8_6_74	OK	2.08026	1.27244	-0.709162	-0.922215	0.6537	0.821508	no
ENSRNA050020880	ENSRNA050020880	SSU_rRNA_eukarya	Un:237317105-237318916	8_6_20	8_6_74	OK	0.293969	0.43905	0.578718	0.620471	0.27385	0.514373	no
ENSRNA050021163	ENSRNA050021163	Plant_SRP	7D:7192754-7193058	8_6_20	8_6_74	OK	0.244653	1.11406	2.18702	1.2353	0.117	0.318124	no
ENSRNA050021164	ENSRNA050021164	Plant_SRP	7D:7071275-7071579	8_6_20	8_6_74	OK	0.61725	0	#NAME?	#NAME?	0.00345	0.032322	yes
ENSRNA050021165	ENSRNA050021165	Plant_SRP	7D:7195118-7195422	8_6_20	8_6_74	OK	0.640168	2.29445	1.84163	1.45353	0.0507	0.190116	no
ENSRNA050021170	ENSRNA050021170	LSU_rRNA_eukarya	4D:240986643-240989128	8_6_20	8_6_74	OK	3.20667	9.19309	1.51947	2.80183	5e-05	0.0013523	yes
ENSRNA050021179	ENSRNA050021179	snoZ279_R105_R108	5A:29511837-29511941	8_6_20	8_6_74	OK	20.4431	64.431	1.65614	1.4002	0.26165	0.501551	no
ENSRNA050021190	ENSRNA050021190	U1	5B:643675194-643675355	8_6_20	8_6_74	OK	1.60036	0	#NAME?	#NAME?	0.04035	0.16515	no
ENSRNA050021237	ENSRNA050021237	LSU_rRNA_eukarya	Un:440636897-440637175	8_6_20	8_6_74	OK	0.173537	0.826822	2.25234	1.16432	0.2709	0.51154	no
ENSRNA050021238	ENSRNA050021238	LSU_rRNA_eukarya	Un:442882428-442882706	8_6_20	8_6_74	OK	0.345641	0.34701	0.00570248	0.00261116	0.87	0.940931	no
ENSRNA050021239	ENSRNA050021239	SSU_rRNA_eukarya	Un:441243579-441243983	8_6_20	8_6_74	OK	9.96382	8.22484	-0.27671	-0.387724	0.48655	0.707613	no
ENSRNA050021245	ENSRNA050021245	LSU_rRNA_eukarya	Un:440390434-440390827	8_6_20	8_6_74	OK	0.149549	1.48469	3.31147	1.96917	0.2491	0.487874	no
ENSRNA050021247	ENSRNA050021247	LSU_rRNA_eukarya	Un:448225742-448226135	8_6_20	8_6_74	OK	0.450763	0.992582	1.13882	0.821164	0.2564	0.495763	no
ENSRNA050021252	ENSRNA050021252	SSU_rRNA_eukarya	Un:440457580-440458167	8_6_20	8_6_74	OK	4.82165	5.93843	0.300554	0.437561	0.4338	0.664426	no
ENSRNA050021253	ENSRNA050021253	5_8S_rRNA	Un:449341339-449341495	8_6_20	8_6_74	OK	0.637572	2.07035	1.69922	2.18503	0.35325	0.593366	no
ENSRNA050021260	ENSRNA050021260	5_8S_rRNA	Un:446958168-446958324	8_6_20	8_6_74	OK	0	1.48525	inf	#NAME?	0.0309	0.139849	no
ENSRNA050021423	ENSRNA050021423	LSU_rRNA_eukarya	Un:442010356-442010501	8_6_20	8_6_74	OK	1.3789	1.27067	-0.117934	-0.170912	0.8123	0.912296	no
ENSRNA050021472	ENSRNA050021472	snoZ278	4A:34256545-34256654	8_6_20	8_6_74	OK	17.1276	17.8438	0.0591016	0.64237	0.7882	0.899574	no
ENSRNA050021503	ENSRNA050021503	MIR159	3B:6753734-6753929	8_6_20	8_6_74	OK	3.76927	1.27701	-1.56152	-1.29999	0.1657	0.387305	no
ENSRNA050021548	ENSRNA050021548	U2	6D:133211895-133212174	8_6_20	8_6_74	OK	1.00369	0.297297	-1.75534	-1.06305	0.33535	0.575777	no
ENSRNA050021553	ENSRNA050021553	snoZ118	5B:383743021-383743125	8_6_20	8_6_74	OK	18.9015	7.27467	-1.37755	-11.8562	0.5227	0.734186	no
ENSRNA050021574	ENSRNA050021574	SSU_rRNA_eukarya	4D:18320425-18320709	8_6_20	8_6_74	OK	0.159812	0.535188	1.74367	1.0665	0.3028	0.543616	no
ENSRNA050021631	ENSRNA050021631	Plant_SRP	7D:599480465-599480743	8_6_20	8_6_74	OK	1.46943	1.59401	0.117406	0.0957211	0.88485	0.948159	no
ENSRNA050021641	ENSRNA050021641	MIR159	3D:122668338-122668537	8_6_20	8_6_74	OK	5.50561	1.24551	-2.14417	-1.95325	0.03775	0.158495	no
ENSRNA050021645	ENSRNA050021645	U1	5B:620654952-620655113	8_6_20	8_6_74	OK	1.56887	0.894021	-0.811341	-0.900688	0.6518	0.820402	no
ENSRNA050021646	ENSRNA050021646	U1	5B:620767258-620767419	8_6_20	8_6_74	OK	1.09793	2.26342	1.04372	1.27882	0.45655	0.68324	no
ENSRNA050021664	ENSRNA050021664	Plant_SRP	3D:478130083-478130386	8_6_20	8_6_74	OK	1.97453	2.44837	0.310309	0.286472	0.61085	0.793279	no
ENSRNA050021715	ENSRNA050021715	SSU_rRNA_eukarya	7D:231587122-231587626	8_6_20	8_6_74	OK	99.3606	218.712	1.13829	1.99233	0.0005	0.00822595	yes
ENSRNA050021721	ENSRNA050021721	LSU_rRNA_eukarya	7D:231543454-231543567	8_6_20	8_6_74	OK	1765.86	1722.67	-0.0357264	-0.0549178	0.9234	0.966124	no
ENSRNA050021723	ENSRNA050021723	LSU_rRNA_eukarya	7D:231543682-231544148	8_6_20	8_6_74	OK	2.60916	1.92643	-0.437658	-0.504732	0.37485	0.612256	no
ENSRNA050021731	ENSRNA050021731	LSU_rRNA_eukarya	7A:560353017-560354499	8_6_20	8_6_74	OK	0.558082	1.38129	1.30747	1.68578	0.0028	0.0277575	yes
ENSRNA050021738	ENSRNA050021738	mir-166	7A:561152173-561152339	8_6_20	8_6_74	OK	1.93488	1.26543	-0.612615	-0.357751	0.6557	0.822772	no
ENSRNA050021762	ENSRNA050021762	SSU_rRNA_eukarya	Un:67493790-67495600	8_6_20	8_6_74	OK	1.1499	3.9116	1.76625	2.68791	0.0001	0.002391	yes
ENSRNA050021763	ENSRNA050021763	SSU_rRNA_eukarya	Un:67512423-67512919	8_6_20	8_6_74	OK	0.255428	1.19132	2.22157	1.61492	0.0179	0.0980783	no
ENSRNA050022733	ENSRNA050022733	snoZ43	2A:127995116-127995212	8_6_20	8_6_74	OK	0	35.6943	inf	#NAME?	0.04045	0.165417	no
ENSRNA050022736	ENSRNA050022736	LSU_rRNA_eukarya	5A:300090718-300091614	8_6_20	8_6_74	OK	0.116609	0.409415	1.81189	1.36212	0.0323	0.143692	no
ENSRNA050022766	ENSRNA050022766	LSU_rRNA_eukarya	3D:202617318-202617686	8_6_20	8_6_74	OK	0.699152	1.12246	0.682989	0.565236	0.3338	0.574324	no
ENSRNA050022790	ENSRNA050022790	SSU_rRNA_eukarya	5D:31479192-31480957	8_6_20	8_6_74	OK	0.134206	0.777271	2.53397	2.61541	0.00015	0.00331456	yes
ENSRNA050022800	ENSRNA050022800	U1	5A:655996946-655997107	8_6_20	8_6_74	OK	8.55203	4.43509	-0.947305	-0.79523	0.3216	0.562672	no
ENSRNA050022802	ENSRNA050022802	U6	5A:658600498-658600601	8_6_20	8_6_74	OK	0	61.3824	inf	#NAME?	0.00485	0.0408188	yes
ENSRNA050022805	ENSRNA050022805	snoZ159	5A:125846081-125846177	8_6_20	8_6_74	OK	0	34.0568	inf	#NAME?	0.04045	0.165417	no
ENSRNA050022826	ENSRNA050022826	SSU_rRNA_eukarya	4A:583869826-583871044	8_6_20	8_6_74	OK	2.92184	5.53471	0.921629	1.42782	0.01	0.0667769	no
ENSRNA050022840	ENSRNA050022840	LSU_rRNA_eukarya	5B:599756358-599756585	8_6_20	8_6_74	OK	1.43762	6.13538	2.09347	1.48563	0.0249	0.122097	no
ENSRNA050022870	ENSRNA050022870	MIR159	3D:6526256-6526451	8_6_20	8_6_74	OK	0	1.23547	inf	#NAME?	0.0112	0.0719716	no
ENSRNA050022871	ENSRNA050022871	U1	3B:78290783-78290943	8_6_20	8_6_74	OK	10.2183	14.3396	0.488842	0.396506	0.46345	0.688623	no
ENSRNA050022883	ENSRNA050022883	LSU_rRNA_eukarya	6A:53803809-53805009	8_6_20	8_6_74	OK	24.969	50.6494	1.02041	1.7793	0.0018	0.0205512	yes
ENSRNA050022936	ENSRNA050022936	SSU_rRNA_eukarya	6D:389246728-389247648	8_6_20	8_6_74	OK	46.4504	112.314	1.27378	2.23601	0.00015	0.00331456	yes
ENSRNA050022941	ENSRNA050022941	U1	5D:499619165-499619326	8_6_20	8_6_74	OK	0.922983	3.45414	1.90395	1.38669	0.2922	0.533234	no
ENSRNA050022998	ENSRNA050022998	LSU_rRNA_eukarya	7A:258307674-258308140	8_6_20	8_6_74	OK	1.31933	2.82824	1.1001	1.17054	0.0423	0.169977	no
ENSRNA050023002	ENSRNA050023002	LSU_rRNA_eukarya	3B:201571648-201572114	8_6_20	8_6_74	OK	15.6348	12.6392	-0.306855	-0.517342	0.3481	0.588259	no
ENSRNA050023003	ENSRNA050023003	LSU_rRNA_eukarya	3B:201547482-201547642	8_6_20	8_6_74	OK	335.045	732.718	1.1289	1.7779	0.00195	0.0217508	yes
ENSRNA050023020	ENSRNA050023020	Plant_SRP	4B:566984199-566984503	8_6_20	8_6_74	OK	0	3.03454	inf	#NAME?	5e-05	0.0013523	yes
ENSRNA050023545	ENSRNA050023545	LSU_rRNA_eukarya	6B:713016279-713016506	8_6_20	8_6_74	OK	2.75269	4.13708	0.587769	0.499008	0.3549	0.594581	no
ENSRNA050023554	ENSRNA050023554	snoZ119	3D:449113380-449116535	8_6_20	8_6_74	OK	0	28.5986	inf	#NAME?	0.24775	0.486598	no
ENSRNA050023570	ENSRNA050023570	LSU_rRNA_eukarya	3B:114147845-114148413	8_6_20	8_6_74	OK	15.0284	50.9285	1.76079	3.04568	5e-05	0.0013523	yes
ENSRNA050023598	ENSRNA050023598	SSU_rRNA_eukarya	3B:596103578-596103836	8_6_20	8_6_74	OK	0.514505	0.139983	-1.87794	-0.919411	0.2508	0.489726	no
ENSRNA050023601	ENSRNA050023601	U5	5B:573076956-573077074	8_6_20	8_6_74	OK	0	9.64426	inf	#NAME?	0.0407	0.166023	no
ENSRNA050023607	ENSRNA050023607	LSU_rRNA_eukarya	1B:673308170-673308869	8_6_20	8_6_74	OK	0.215291	0.601745	1.48287	1.24983	0.0426	0.17063	no
ENSRNA050023629	ENSRNA050023629	RNase_MRP	3B:812577430-812577670	8_6_20	8_6_74	OK	0.146022	1.4267	3.28842	1.73001	0.1428	0.356133	no
ENSRNA050023630	ENSRNA050023630	LSU_rRNA_eukarya	5A:475746378-475746791	8_6_20	8_6_74	OK	0.0790436	0.466605	2.56148	1.17524	0.26925	0.509857	no
ENSRNA050023634	ENSRNA050023634	LSU_rRNA_eukarya	2B:795451149-795452054	8_6_20	8_6_74	OK	10.4555	23.543	1.17104	2.14846	0.00015	0.00331456	yes
ENSRNA050023653	ENSRNA050023653	U2	5A:619678766-619678963	8_6_20	8_6_74	OK	0	0.749268	inf	#NAME?	0.0168	0.0939619	no
ENSRNA050023655	ENSRNA050023655	U1	5A:649710370-649710531	8_6_20	8_6_74	OK	1.35404	2.47077	0.867687	0.593406	0.5624	0.762626	no
ENSRNA050023656	ENSRNA050023656	U1	5A:645126086-645126247	8_6_20	8_6_74	OK	0	2.08999	inf	#NAME?	0.01935	0.103356	no
ENSRNA050023694	ENSRNA050023694	U1	3A:610547418-610547579	8_6_20	8_6_74	OK	0	1.61585	inf	#NAME?	0.02055	0.107455	no
ENSRNA050023705	ENSRNA050023705	Intron_gpII	3A:495101442-495101576	8_6_20	8_6_74	OK	11.6532	31.7502	1.44604	0.949143	0.0895	0.269908	no
ENSRNA050023706	ENSRNA050023706	LSU_rRNA_eukarya	2A:539295872-539296405	8_6_20	8_6_74	OK	0.808877	1.97659	1.28902	1.31418	0.02175	0.111675	no
ENSRNA050023708	ENSRNA050023708	U2	3B:495470840-495471036	8_6_20	8_6_74	OK	0.89349	4.35775	2.28606	1.78975	0.0581	0.20711	no
ENSRNA050023719	ENSRNA050023719	Plant_SRP	4A:733000915-733001219	8_6_20	8_6_74	OK	0	2.44906	inf	#NAME?	5e-05	0.0013523	yes
ENSRNA050023721	ENSRNA050023721	Plant_SRP	4A:732959544-732977556	8_6_20	8_6_74	OK	0.560334	1.90667	1.7667	0.570955	0.2229	0.458358	no
ENSRNA050023724	ENSRNA050023724	Plant_SRP	4A:732959544-732977556	8_6_20	8_6_74	OK	0.850854	1.28945	0.59977	0.35388	0.64655	0.817016	no
ENSRNA050023750	ENSRNA050023750	LSU_rRNA_eukarya	5D:562912616-562914156	8_6_20	8_6_74	OK	12.6356	31.5557	1.32041	2.52203	5e-05	0.0013523	yes
ENSRNA050023763	ENSRNA050023763	U2	3A:645540154-645540351	8_6_20	8_6_74	OK	2.84355	2.0452	-0.475452	-0.344341	0.53655	0.743746	no
ENSRNA050023800	ENSRNA050023800	U5	7D:575679245-575679367	8_6_20	8_6_74	OK	7.75542	4.35444	-0.832719	-2.64371	0.62345	0.801282	no
ENSRNA050023832	ENSRNA050023832	LSU_rRNA_eukarya	3A:650012253-650012480	8_6_20	8_6_74	OK	1.81041	3.01436	0.73554	0.686627	0.33695	0.577327	no
ENSRNA050023845	ENSRNA050023845	SSU_rRNA_eukarya	1D:53263573-53264046	8_6_20	8_6_74	OK	0.459274	0.861936	0.908226	0.752031	0.17665	0.400589	no
ENSRNA050023857	ENSRNA050023857	U2	3B:708954605-708954836	8_6_20	8_6_74	OK	1.01127	0.298461	-1.76055	-0.935099	0.21145	0.44533	no
ENSRNA050023891	ENSRNA050023891	U2	3D:544443972-544444168	8_6_20	8_6_74	OK	0.791383	0.744123	-0.0888366	-0.0517903	0.88555	0.94843	no
ENSRNA050023928	ENSRNA050023928	U5	5A:586171561-586171680	8_6_20	8_6_74	OK	0	21.3661	inf	#NAME?	0.00075	0.0109764	yes
ENSRNA050023956	ENSRNA050023956	snoZ279_R105_R108	5B:35184370-35184475	8_6_20	8_6_74	OK	18.0663	37.8269	1.06611	0.769724	0.4062	0.640318	no
ENSRNA050023981	ENSRNA050023981	U2	3B:622767083-622767280	8_6_20	8_6_74	OK	0.144684	0.634166	2.13196	0.935839	0.2552	0.49443	no
ENSRNA050023982	ENSRNA050023982	U1	3B:622394554-622400870	8_6_20	8_6_74	OK	1.49969	3.42701	1.19229	0.531372	0.5992	0.786084	no
ENSRNA050023985	ENSRNA050023985	U2	6A:172116918-172117114	8_6_20	8_6_74	OK	0.144669	1.25385	3.11553	1.24129	0.16185	0.382295	no
ENSRNA050024022	ENSRNA050024022	LSU_rRNA_eukarya	2B:521299161-521299749	8_6_20	8_6_74	OK	7.25688	25.1993	1.79596	2.64221	5e-05	0.0013523	yes
ENSRNA050024088	ENSRNA050024088	U5	2B:64954406-64954523	8_6_20	8_6_74	OK	0	11.3662	inf	#NAME?	0.0224	0.113846	no
ENSRNA050024090	ENSRNA050024090	U5	2B:64948352-64948472	8_6_20	8_6_74	OK	8.11875	15.4514	0.928409	6.55554	0.59725	0.784829	no
ENSRNA050024100	ENSRNA050024100	U5	2A:674510274-674510393	8_6_20	8_6_74	OK	11.0422	5.35933	-1.04291	-4.94223	0.50085	0.717666	no
ENSRNA050024113	ENSRNA050024113	U1	4A:675219322-675219483	8_6_20	8_6_74	OK	2.98769	14.5828	2.28717	1.49543	0.05505	0.200185	no
ENSRNA050024116	ENSRNA050024116	U1	4A:675138137-675138298	8_6_20	8_6_74	OK	0.458035	4.00215	3.12725	3.11874	0.15295	0.369727	no
ENSRNA050024150	ENSRNA050024150	U5	2B:151107794-151107914	8_6_20	8_6_74	OK	3.145	13.0813	2.05637	8.76013	0.21495	0.449601	no
ENSRNA050024172	ENSRNA050024172	U2	3B:669632861-669635941	8_6_20	8_6_74	OK	0.738778	0.565657	-0.385214	-0.0787423	0.8481	0.930476	no
ENSRNA050024207	ENSRNA050024207	LSU_rRNA_eukarya	2B:716361712-716361939	8_6_20	8_6_74	OK	10.9506	21.7253	0.988366	1.17742	0.0383	0.159957	no
ENSRNA050024212	ENSRNA050024212	U5	2B:710986177-710986296	8_6_20	8_6_74	OK	3.89039	17.021	2.12933	12.5919	0.2629	0.502833	no
ENSRNA050024236	ENSRNA050024236	SSU_rRNA_eukarya	3A:695634349-695644811	8_6_20	8_6_74	OK	0.543805	0.643836	0.243604	0.115421	0.88715	0.949217	no
ENSRNA050024285	ENSRNA050024285	LSU_rRNA_eukarya	1B:286054083-286054415	8_6_20	8_6_74	OK	1.83853	4.33644	1.23796	1.30705	0.0249	0.122097	no
ENSRNA050024296	ENSRNA050024296	SSU_rRNA_eukarya	1B:80712521-80714332	8_6_20	8_6_74	OK	0.175525	0.377035	1.10302	1.12607	0.06125	0.214195	no
ENSRNA050024297	ENSRNA050024297	SSU_rRNA_eukarya	1B:80741407-80743218	8_6_20	8_6_74	OK	0.321282	0.585284	0.865298	1.01063	0.0786	0.24997	no
ENSRNA050024309	ENSRNA050024309	LSU_rRNA_eukarya	1B:80688821-80689774	8_6_20	8_6_74	OK	0.29775	0.842499	1.50057	1.43854	0.01105	0.0713528	no
ENSRNA050024310	ENSRNA050024310	LSU_rRNA_eukarya	1B:80682428-80683226	8_6_20	8_6_74	OK	0.291495	0.76672	1.39523	1.19141	0.05195	0.193104	no
ENSRNA050024315	ENSRNA050024315	LSU_rRNA_eukarya	1B:80679812-80680090	8_6_20	8_6_74	OK	1.40065	2.1315	0.605765	0.469046	0.42795	0.659302	no
ENSRNA050024324	ENSRNA050024324	5_8S_rRNA	1B:80722418-80722574	8_6_20	8_6_74	OK	0.645088	6.34181	3.29733	2.53494	0.1442	0.358108	no
ENSRNA050024359	ENSRNA050024359	LSU_rRNA_eukarya	Un:393806880-393807887	8_6_20	8_6_74	OK	0.138133	0.400354	1.53522	1.20491	0.0356	0.152723	no
ENSRNA050024360	ENSRNA050024360	LSU_rRNA_eukarya	Un:395717251-395718258	8_6_20	8_6_74	OK	23.0735	51.7069	1.16412	2.16447	0.0002	0.00412575	yes
ENSRNA050024361	ENSRNA050024361	LSU_rRNA_eukarya	Un:394611864-394612871	8_6_20	8_6_74	OK	0.212117	0.781552	1.88148	1.66405	0.0087	0.0609758	no
ENSRNA050024362	ENSRNA050024362	LSU_rRNA_eukarya	Un:391530456-391531463	8_6_20	8_6_74	OK	0.19215	0.714516	1.89473	1.68014	0.01145	0.0731256	no
ENSRNA050024363	ENSRNA050024363	SSU_rRNA_eukarya	Un:395820599-395821287	8_6_20	8_6_74	OK	0.112486	0.699341	2.63625	1.82135	0.0128	0.0786604	no
ENSRNA050024369	ENSRNA050024369	LSU_rRNA_eukarya	Un:398202465-398202966	8_6_20	8_6_74	OK	1.55067	3.52281	1.18383	1.20879	0.0387	0.160957	no
ENSRNA050024370	ENSRNA050024370	LSU_rRNA_eukarya	Un:391437770-391438271	8_6_20	8_6_74	OK	0.10378	0.477722	2.20264	0.927705	0.13175	0.34093	no
ENSRNA050024373	ENSRNA050024373	LSU_rRNA_eukarya	Un:394928647-394929372	8_6_20	8_6_74	OK	9.90005	19.1379	0.950922	1.63737	0.0035	0.0326246	yes
ENSRNA050024376	ENSRNA050024376	LSU_rRNA_eukarya	Un:398086632-398086910	8_6_20	8_6_74	OK	0.719406	1.79398	1.31828	0.907319	0.1409	0.353587	no
ENSRNA050024377	ENSRNA050024377	LSU_rRNA_eukarya	Un:394595340-394595618	8_6_20	8_6_74	OK	0.441224	1.30676	1.56641	1.12587	0.20365	0.435095	no
ENSRNA050024378	ENSRNA050024378	LSU_rRNA_eukarya	Un:397072627-397072905	8_6_20	8_6_74	OK	1.49359	2.96098	0.987293	0.79929	0.17935	0.404176	no
ENSRNA050024379	ENSRNA050024379	LSU_rRNA_eukarya	Un:392724253-392724531	8_6_20	8_6_74	OK	0.261233	0.810535	1.63354	0.866267	0.2063	0.438493	no
ENSRNA050024384	ENSRNA050024384	LSU_rRNA_eukarya	Un:396813593-396813986	8_6_20	8_6_74	OK	15.5397	43.6132	1.4888	2.12723	0.0004	0.00698087	yes
ENSRNA050024385	ENSRNA050024385	LSU_rRNA_eukarya	Un:390956596-390956989	8_6_20	8_6_74	OK	0.564909	1.43643	1.3464	1.08523	0.17365	0.396889	no
ENSRNA050024391	ENSRNA050024391	SSU_rRNA_eukarya	Un:391910570-391910731	8_6_20	8_6_74	OK	0	1.06693	inf	#NAME?	0.05475	0.199552	no
ENSRNA050024396	ENSRNA050024396	5_8S_rRNA	Un:391910965-391911121	8_6_20	8_6_74	OK	1.64213	20.693	3.6555	4.0835	0.0987	0.286855	no
ENSRNA050024397	ENSRNA050024397	5_8S_rRNA	Un:394594297-394594453	8_6_20	8_6_74	OK	0.527754	0.956274	0.857559	0.786795	0.64875	0.818384	no
ENSRNA050024520	ENSRNA050024520	SSU_rRNA_eukarya	6B:111717389-111719197	8_6_20	8_6_74	OK	0.7951	1.67012	1.07074	1.52419	0.00595	0.0469628	yes
ENSRNA050024539	ENSRNA050024539	5_8S_rRNA	6B:111701623-111701779	8_6_20	8_6_74	OK	1.19252	2.53088	1.08563	0.695181	0.45715	0.683762	no
ENSRNA050024540	ENSRNA050024540	5_8S_rRNA	6B:111687888-111688044	8_6_20	8_6_74	OK	0	1.49312	inf	#NAME?	0.0308	0.139673	no
ENSRNA050024555	ENSRNA050024555	snoR80	6B:118046470-118046604	8_6_20	8_6_74	OK	4.61192	1.09448	-2.07512	-4.15746	0.307	0.547594	no
ENSRNA050024566	ENSRNA050024566	LSU_rRNA_eukarya	Un:410429647-410430654	8_6_20	8_6_74	OK	2.18813	4.8636	1.15232	1.64212	0.00465	0.0397267	yes
ENSRNA050024567	ENSRNA050024567	LSU_rRNA_eukarya	Un:414445659-414446666	8_6_20	8_6_74	OK	1.69183	3.60211	1.09026	1.55485	0.00915	0.0630467	no
ENSRNA050024579	ENSRNA050024579	LSU_rRNA_eukarya	Un:417535750-417536165	8_6_20	8_6_74	OK	1.33955	1.96307	0.551358	0.497023	0.37335	0.611134	no
ENSRNA050024590	ENSRNA050024590	LSU_rRNA_eukarya	Un:416933320-416933713	8_6_20	8_6_74	OK	3.76959	17.1037	2.18183	2.39777	0.00045	0.00761613	yes
ENSRNA050024591	ENSRNA050024591	LSU_rRNA_eukarya	Un:416252390-416252598	8_6_20	8_6_74	OK	9.23762	19.283	1.06174	1.19218	0.04415	0.174465	no
ENSRNA050024592	ENSRNA050024592	LSU_rRNA_eukarya	Un:414709257-414709629	8_6_20	8_6_74	OK	78.4299	151.759	0.952305	1.81106	0.0019	0.0213473	yes
ENSRNA050024593	ENSRNA050024593	LSU_rRNA_eukarya	Un:416168751-416169144	8_6_20	8_6_74	OK	0.158537	1.04813	2.72493	1.92283	0.1554	0.373484	no
ENSRNA050024602	ENSRNA050024602	5_8S_rRNA	Un:412305035-412305191	8_6_20	8_6_74	OK	2.19324	4.09913	0.902252	1.61785	0.50725	0.722433	no
ENSRNA050024721	ENSRNA050024721	LSU_rRNA_eukarya	Un:414708526-414708691	8_6_20	8_6_74	OK	103.97	139.074	0.419682	0.563818	0.30905	0.549671	no
ENSRNA050024732	ENSRNA050024732	LSU_rRNA_eukarya	Un:414708789-414709255	8_6_20	8_6_74	OK	4.8609	6.75448	0.474622	0.637449	0.2405	0.479464	no
ENSRNA050024740	ENSRNA050024740	SSU_rRNA_eukarya	2A:726897276-726897611	8_6_20	8_6_74	OK	0.425404	1.12982	1.40918	0.953541	0.24575	0.484785	no
ENSRNA050024741	ENSRNA050024741	SSU_rRNA_eukarya	2A:726899403-726899941	8_6_20	8_6_74	OK	18.9305	40.5471	1.09888	1.90327	0.0008	0.0115105	yes
ENSRNA050024749	ENSRNA050024749	SSU_rRNA_eukarya	2B:449195438-449195866	8_6_20	8_6_74	OK	4.25286	9.46037	1.15346	1.58192	0.0057	0.045537	yes
ENSRNA050024765	ENSRNA050024765	LSU_rRNA_eukarya	7D:74058652-74059131	8_6_20	8_6_74	OK	0.181159	0.674628	1.89684	1.27331	0.07445	0.241931	no
ENSRNA050024768	ENSRNA050024768	Plant_SRP	7D:78626006-78626310	8_6_20	8_6_74	OK	1.38421	1.36216	-0.0231613	-0.0157223	0.96095	0.982678	no
ENSRNA050024769	ENSRNA050024769	LSU_rRNA_eukarya	7D:74083643-74083921	8_6_20	8_6_74	OK	0.354784	0.872497	1.29821	0.671898	0.2594	0.49903	no
ENSRNA050024792	ENSRNA050024792	SSU_rRNA_eukarya	4D:389455845-389456349	8_6_20	8_6_74	OK	0.363883	0.468386	0.364223	0.310397	0.59225	0.781616	no
TraesCS1A02G000100	TraesCS1A02G000100	-	1A:40097-89349	8_6_20	8_6_74	OK	9.68549	35.2397	1.86331	0.84507	0.55165	0.754732	no
TraesCS1A02G000200	TraesCS1A02G000200	-	1A:40097-89349	8_6_20	8_6_74	OK	57.3784	132.228	1.20445	1.82371	0.00155	0.0184954	yes
TraesCS1A02G000300	TraesCS1A02G000300	-	1A:95905-122504	8_6_20	8_6_74	OK	5.45894	14.3801	1.39738	0.260723	0.36105	0.60001	no
TraesCS1A02G000400	TraesCS1A02G000400	-	1A:95905-122504	8_6_20	8_6_74	OK	68.7265	141.667	1.04356	1.62411	0.00495	0.0413255	yes
TraesCS1A02G000500	TraesCS1A02G000500	-	1A:149489-154559	8_6_20	8_6_74	OK	0.113464	2.21259	4.28543	2.26463	0.22595	0.462052	no
TraesCS1A02G000800	TraesCS1A02G000800	-	1A:180174-180552	8_6_20	8_6_74	OK	1.08829	1.74943	0.68482	0.493304	0.40665	0.64062	no
TraesCS1A02G000900	TraesCS1A02G000900	-	1A:233817-245051	8_6_20	8_6_74	OK	13.7871	36.4263	1.40166	2.70972	5e-05	0.0013523	yes
TraesCS1A02G001000	TraesCS1A02G001000	-	1A:269471-289649	8_6_20	8_6_74	OK	5.16447	17.6523	1.77317	1.60108	0.0059	0.0466778	yes
TraesCS1A02G001100	TraesCS1A02G001100	-	1A:269471-289649	8_6_20	8_6_74	OK	7.061	18.9979	1.4279	2.23792	0.00025	0.00490393	yes
TraesCS1A02G001300	TraesCS1A02G001300	-	1A:294610-305428	8_6_20	8_6_74	OK	1.08779	1.02634	-0.0838888	-0.0157235	0.9128	0.96132	no
TraesCS1A02G001400	TraesCS1A02G001400	-	1A:294610-305428	8_6_20	8_6_74	OK	0.884186	2.21932	1.3277	1.83307	0.00185	0.0209837	yes
TraesCS1A02G001500	TraesCS1A02G001500	-	1A:326098-326518	8_6_20	8_6_74	OK	88.1108	519.319	2.55923	4.75085	5e-05	0.0013523	yes
TraesCS1A02G001800	TraesCS1A02G001800	-	1A:1144332-1145934	8_6_20	8_6_74	OK	203.6	180.02	-0.177574	-0.350551	0.5285	0.738555	no
TraesCS1A02G001900	TraesCS1A02G001900	-	1A:1159193-1162830	8_6_20	8_6_74	OK	17.8037	20.6039	0.210738	0.432772	0.46095	0.68639	no
TraesCS1A02G002000	TraesCS1A02G002000	-	1A:1163484-1167878	8_6_20	8_6_74	OK	3.05381	2.38825	-0.354657	-0.659769	0.28025	0.520938	no
TraesCS1A02G002100	TraesCS1A02G002100	-	1A:1170355-1177383	8_6_20	8_6_74	OK	3.06568	2.56637	-0.256479	-0.487879	0.39535	0.631227	no
TraesCS1A02G002200	TraesCS1A02G002200	-	1A:1188843-1190864	8_6_20	8_6_74	OK	52.4865	73.4618	0.485047	1.02213	0.08105	0.254587	no
TraesCS1A02G002300	TraesCS1A02G002300	-	1A:1209720-1212812	8_6_20	8_6_74	OK	2.33058	2.39412	0.0388092	0.0685912	0.9022	0.956114	no
TraesCS1A02G002500	TraesCS1A02G002500	-	1A:1232353-1238469	8_6_20	8_6_74	OK	6.56917	5.22469	-0.330365	-0.685477	0.2246	0.460247	no
TraesCS1A02G002700	TraesCS1A02G002700	-	1A:1336840-1348326	8_6_20	8_6_74	OK	4.85567	3.59039	-0.435528	-0.926276	0.11675	0.317747	no
TraesCS1A02G004200	TraesCS1A02G004200	-	1A:2540490-2540958	8_6_20	8_6_74	OK	0.647361	0	#NAME?	#NAME?	5e-05	0.0013523	yes
TraesCS1A02G005100	TraesCS1A02G005100	-	1A:2978902-2981121	8_6_20	8_6_74	OK	0.745709	1.23977	0.733387	0.833922	0.15405	0.371443	no
TraesCS1A02G005400	TraesCS1A02G005400	-	1A:3117193-3118502	8_6_20	8_6_74	OK	0.493636	0.300636	-0.715429	-0.605082	0.2991	0.540131	no
TraesCS1A02G005500	TraesCS1A02G005500	-	1A:3119377-3122276	8_6_20	8_6_74	OK	6.6801	5.71519	-0.225069	-0.399563	0.46045	0.686039	no
TraesCS1A02G005600	TraesCS1A02G005600	-	1A:3255617-3262577	8_6_20	8_6_74	OK	3.82075	3.59793	-0.0866891	-0.160535	0.7795	0.894704	no
TraesCS1A02G005700	TraesCS1A02G005700	-	1A:3377837-3383699	8_6_20	8_6_74	OK	3.3429	9.97679	1.57747	2.91588	5e-05	0.0013523	yes
TraesCS1A02G005800	TraesCS1A02G005800	-	1A:3386286-3391808	8_6_20	8_6_74	OK	5.50283	4.19856	-0.390278	-0.807945	0.17185	0.394528	no
TraesCS1A02G005900	TraesCS1A02G005900	-	1A:3446930-3450200	8_6_20	8_6_74	OK	5.2961	4.33196	-0.289909	-0.547647	0.34935	0.589449	no
TraesCS1A02G007500	TraesCS1A02G007500	-	1A:4045712-4048684	8_6_20	8_6_74	OK	102.83	146.776	0.513354	0.961098	0.09325	0.276588	no
TraesCS1A02G007600	TraesCS1A02G007600	-	1A:4045712-4048684	8_6_20	8_6_74	OK	17.8837	26.1118	0.546055	0.101003	0.71615	0.858908	no
TraesCS1A02G007800	TraesCS1A02G007800	-	1A:4054741-4054960	8_6_20	8_6_74	OK	1.40998	0.159525	-3.14382	-1.65763	0.145	0.359189	no
TraesCS1A02G007900	TraesCS1A02G007900	-	1A:4063196-4063406	8_6_20	8_6_74	OK	21.2126	9.61127	-1.14212	-1.61852	0.0552	0.20045	no
TraesCS1A02G008100	TraesCS1A02G008100	-	1A:4497199-4504697	8_6_20	8_6_74	OK	0.739621	0.310409	-1.25262	-2.09738	0.0011	0.0145413	yes
TraesCS1A02G009000	TraesCS1A02G009000	-	1A:5491026-5495112	8_6_20	8_6_74	OK	2.8869	5.72847	0.98863	1.79644	0.0017	0.019673	yes
TraesCS1A02G009100	TraesCS1A02G009100	-	1A:5496527-5499983	8_6_20	8_6_74	OK	0.926437	0.905092	-0.0336284	-0.0332912	0.9527	0.978796	no
TraesCS1A02G009700	TraesCS1A02G009700	-	1A:6022741-6023437	8_6_20	8_6_74	OK	0	0.893622	inf	#NAME?	5e-05	0.0013523	yes
TraesCS1A02G009900	TraesCS1A02G009900	-	1A:6151747-6159140	8_6_20	8_6_74	OK	0.00412546	0.573514	7.11913	2.13171	0.11585	0.316353	no
TraesCS1A02G010300	TraesCS1A02G010300	-	1A:6332191-6345966	8_6_20	8_6_74	OK	0	0.583881	inf	#NAME?	0.157	0.375749	no
TraesCS1A02G010400	TraesCS1A02G010400	-	1A:6332191-6345966	8_6_20	8_6_74	OK	0.214379	0.363783	0.76292	1.01278	0.0739	0.240828	no
TraesCS1A02G010700	TraesCS1A02G010700	-	1A:6472646-6475129	8_6_20	8_6_74	OK	0.580731	0.193801	-1.5833	-1.37498	0.0317	0.142074	no
TraesCS1A02G011100	TraesCS1A02G011100	-	1A:6566138-6567972	8_6_20	8_6_74	OK	2.73851	4.47263	0.707731	1.00542	0.08325	0.258864	no
TraesCS1A02G011200	TraesCS1A02G011200	-	1A:6569387-6576401	8_6_20	8_6_74	OK	1.38075	1.42497	0.0454833	0.0706443	0.9037	0.95671	no
TraesCS1A02G011600	TraesCS1A02G011600	-	1A:6766339-6766555	8_6_20	8_6_74	OK	7.22619	11.1351	0.623808	0.666808	0.23015	0.467295	no
TraesCS1A02G011800	TraesCS1A02G011800	-	1A:6788570-6793542	8_6_20	8_6_74	OK	3.6775	7.85703	1.09526	1.81689	0.00155	0.0184954	yes
TraesCS1A02G011900	TraesCS1A02G011900	-	1A:6883651-6887141	8_6_20	8_6_74	OK	0.505744	0.231494	-1.12743	-1.369	0.0242	0.119931	no
TraesCS1A02G012500	TraesCS1A02G012500	-	1A:7178199-7184960	8_6_20	8_6_74	OK	3.28477	3.36322	0.034051	0.0686195	0.90575	0.957744	no
TraesCS1A02G013200	TraesCS1A02G013200	-	1A:7315100-7325769	8_6_20	8_6_74	OK	0.606756	0.498781	-0.282712	-0.360236	0.54415	0.749353	no
TraesCS1A02G013600	TraesCS1A02G013600	-	1A:7642613-7643473	8_6_20	8_6_74	OK	281.357	487.513	0.793038	1.37482	0.01545	0.0890714	no
TraesCS1A02G013700	TraesCS1A02G013700	-	1A:7651463-7654123	8_6_20	8_6_74	OK	2.58083	2.29386	-0.170057	-0.257118	0.6554	0.822595	no
TraesCS1A02G013800	TraesCS1A02G013800	-	1A:7657144-7669998	8_6_20	8_6_74	OK	5.34465	5.45448	0.0293461	0.0623728	0.9187	0.964085	no
TraesCS1A02G014300	TraesCS1A02G014300	-	1A:7811030-7813406	8_6_20	8_6_74	OK	2.18614	0.0503717	-5.43963	-4.289	0.00845	0.0597515	no
TraesCS1A02G014800	TraesCS1A02G014800	-	1A:7962374-7963154	8_6_20	8_6_74	OK	92.7617	189.876	1.03345	2.00459	0.00055	0.00875113	yes
TraesCS1A02G015100	TraesCS1A02G015100	-	1A:8238256-8239411	8_6_20	8_6_74	OK	4.7189	3.78211	-0.319261	-0.462909	0.3977	0.632962	no
TraesCS1A02G015200	TraesCS1A02G015200	-	1A:8239468-8244826	8_6_20	8_6_74	OK	7.36944	6.51806	-0.177113	-0.378125	0.52275	0.734202	no
TraesCS1A02G015300	TraesCS1A02G015300	-	1A:8247216-8251270	8_6_20	8_6_74	OK	12.5364	8.15243	-0.620824	-1.28681	0.03785	0.158728	no
TraesCS1A02G015400	TraesCS1A02G015400	-	1A:8264165-8266341	8_6_20	8_6_74	OK	25.9066	43.0643	0.733175	1.45659	0.01375	0.0822423	no
TraesCS1A02G015900	TraesCS1A02G015900	-	1A:8325714-8329799	8_6_20	8_6_74	OK	0.468961	0.19879	-1.23822	-1.61767	0.0103	0.0681745	no
TraesCS1A02G016200	TraesCS1A02G016200	-	1A:8628132-8633964	8_6_20	8_6_74	OK	0.651414	0.42479	-0.616824	-1.04127	0.08515	0.262132	no
TraesCS1A02G016900	TraesCS1A02G016900	-	1A:9104840-9110639	8_6_20	8_6_74	OK	7.84196	6.4875	-0.273552	-0.583275	0.32965	0.570414	no
TraesCS1A02G017000	TraesCS1A02G017000	-	1A:9119142-9123202	8_6_20	8_6_74	OK	4.41113	3.86083	-0.19224	-0.315554	0.58945	0.779921	no
TraesCS1A02G018900	TraesCS1A02G018900	-	1A:9579533-9583651	8_6_20	8_6_74	OK	2.62028	4.00273	0.611262	1.00566	0.07505	0.243189	no
TraesCS1A02G019000	TraesCS1A02G019000	-	1A:9586485-9589430	8_6_20	8_6_74	OK	45.6478	52.7507	0.208644	0.417801	0.47705	0.699766	no
TraesCS1A02G019200	TraesCS1A02G019200	-	1A:9642194-9644901	8_6_20	8_6_74	OK	1.8229	2.02246	0.149875	0.254256	0.65205	0.820517	no
TraesCS1A02G020000	TraesCS1A02G020000	-	1A:9979713-9980736	8_6_20	8_6_74	OK	3.48674	15.9941	2.19759	2.78322	0.0001	0.002391	yes
TraesCS1A02G020400	TraesCS1A02G020400	-	1A:10051719-10058221	8_6_20	8_6_74	OK	0.929981	0.572309	-0.700406	-1.12766	0.06675	0.226187	no
TraesCS1A02G020500	TraesCS1A02G020500	-	1A:10066112-10069211	8_6_20	8_6_74	OK	49.035	42.9846	-0.189989	-0.390559	0.4995	0.716793	no
TraesCS1A02G020600	TraesCS1A02G020600	-	1A:10069497-10072370	8_6_20	8_6_74	OK	2.13373	2.98752	0.485572	0.752678	0.187	0.414113	no
TraesCS1A02G020900	TraesCS1A02G020900	-	1A:10132631-10133075	8_6_20	8_6_74	OK	11.1295	13.4277	0.270827	0.35297	0.55445	0.75684	no
TraesCS1A02G021000	TraesCS1A02G021000	-	1A:10135658-10136038	8_6_20	8_6_74	OK	0	0.72883	inf	#NAME?	0.01025	0.0679854	no
TraesCS1A02G021100	TraesCS1A02G021100	-	1A:10150817-10152476	8_6_20	8_6_74	OK	2.63897	2.11934	-0.316359	-0.364407	0.5252	0.73587	no
TraesCS1A02G021200	TraesCS1A02G021200	-	1A:10155550-10160312	8_6_20	8_6_74	OK	5.5644	4.32162	-0.364653	-0.726112	0.2104	0.443855	no
TraesCS1A02G023400	TraesCS1A02G023400	-	1A:11564199-11572148	8_6_20	8_6_74	OK	0.947329	1.09141	0.204256	0.365755	0.5299	0.739499	no
TraesCS1A02G023700	TraesCS1A02G023700	-	1A:11643653-11644753	8_6_20	8_6_74	OK	2.75797	1.12586	-1.29257	-1.53686	0.01065	0.0696199	no
TraesCS1A02G023800	TraesCS1A02G023800	-	1A:11661681-11665443	8_6_20	8_6_74	OK	6.78208	5.39998	-0.328775	-0.678709	0.2516	0.490399	no
TraesCS1A02G024300	TraesCS1A02G024300	-	1A:11894090-11895818	8_6_20	8_6_74	OK	0.0963145	0.381259	1.98495	1.78287	0.00655	0.0502677	no
TraesCS1A02G024400	TraesCS1A02G024400	-	1A:12002938-12006839	8_6_20	8_6_74	OK	1.73331	0.889278	-0.962826	-1.66468	0.00445	0.0385251	yes
TraesCS1A02G024500	TraesCS1A02G024500	-	1A:12089717-12093423	8_6_20	8_6_74	OK	3.15857	3.28693	0.0574686	0.0670217	0.9057	0.957744	no
TraesCS1A02G024600	TraesCS1A02G024600	-	1A:12096370-12098518	8_6_20	8_6_74	OK	2.50021	4.5662	0.868946	1.31039	0.02405	0.119478	no
TraesCS1A02G024700	TraesCS1A02G024700	-	1A:12098617-12103881	8_6_20	8_6_74	OK	5.50616	7.64985	0.474386	0.916448	0.10785	0.303189	no
TraesCS1A02G025100	TraesCS1A02G025100	-	1A:12141980-12144556	8_6_20	8_6_74	OK	4.65253	7.39955	0.669424	1.26693	0.0309	0.139849	no
TraesCS1A02G025200	TraesCS1A02G025200	-	1A:12157063-12161869	8_6_20	8_6_74	OK	11.3152	7.95266	-0.508751	-1.06078	0.0695	0.23182	no
TraesCS1A02G025600	TraesCS1A02G025600	-	1A:12303353-12311465	8_6_20	8_6_74	OK	0.356313	0.357545	0.004978	0.00668872	0.9928	0.996059	no
TraesCS1A02G025700	TraesCS1A02G025700	-	1A:12312968-12318272	8_6_20	8_6_74	OK	0.525522	0.760472	0.533145	0.753369	0.20475	0.436416	no
TraesCS1A02G025900	TraesCS1A02G025900	-	1A:12363665-12369892	8_6_20	8_6_74	OK	2.0168	2.01743	0.000449138	0.000845925	0.998	0.998402	no
TraesCS1A02G026000	TraesCS1A02G026000	-	1A:12371104-12372554	8_6_20	8_6_74	OK	2.1006	2.8197	0.424738	0.474201	0.41795	0.650599	no
TraesCS1A02G026200	TraesCS1A02G026200	-	1A:12502525-12507052	8_6_20	8_6_74	OK	0.314913	0.382143	0.27916	0.40357	0.51525	0.728431	no
TraesCS1A02G026300	TraesCS1A02G026300	-	1A:12567298-12573055	8_6_20	8_6_74	OK	0.350551	0.203496	-0.784627	-1.01432	0.10835	0.303907	no
TraesCS1A02G026400	TraesCS1A02G026400	-	1A:12585034-12592665	8_6_20	8_6_74	OK	9.66306	7.62255	-0.342207	-0.735653	0.2159	0.450697	no
TraesCS1A02G026600	TraesCS1A02G026600	-	1A:12669533-12669800	8_6_20	8_6_74	OK	0.301833	0.664218	1.13791	0.663902	0.30685	0.547429	no
TraesCS1A02G026900	TraesCS1A02G026900	-	1A:12734162-12739704	8_6_20	8_6_74	OK	0.369664	0.230475	-0.681606	-0.687341	0.24675	0.485751	no
TraesCS1A02G027200	TraesCS1A02G027200	-	1A:12915086-12917028	8_6_20	8_6_74	OK	2.66318	2.87038	0.10809	0.170492	0.77225	0.890857	no
TraesCS1A02G027300	TraesCS1A02G027300	-	1A:12918574-12920144	8_6_20	8_6_74	OK	17.3215	25.3323	0.548414	1.10117	0.06495	0.222436	no
TraesCS1A02G027600	TraesCS1A02G027600	-	1A:13081412-13086602	8_6_20	8_6_74	OK	0.162167	1.03797	2.67821	3.72772	5e-05	0.0013523	yes
TraesCS1A02G028600	TraesCS1A02G028600	-	1A:13412736-13418606	8_6_20	8_6_74	OK	0.441647	0.250766	-0.816553	-1.15118	0.0717	0.236315	no
TraesCS1A02G029200	TraesCS1A02G029200	-	1A:13669901-13676212	8_6_20	8_6_74	OK	1.82955	3.28494	0.844379	1.62483	0.0082	0.058615	no
TraesCS1A02G029300	TraesCS1A02G029300	-	1A:13762565-13768572	8_6_20	8_6_74	OK	8.08657	5.64476	-0.518614	-1.09032	0.0664	0.225469	no
TraesCS1A02G029800	TraesCS1A02G029800	-	1A:13861190-13862962	8_6_20	8_6_74	OK	10.1337	4.22183	-1.26321	-2.14212	0.00025	0.00490393	yes
TraesCS1A02G030000	TraesCS1A02G030000	-	1A:13979249-13980335	8_6_20	8_6_74	OK	83.4484	38.9736	-1.09839	-2.16681	0.00015	0.00331456	yes
TraesCS1A02G030100	TraesCS1A02G030100	-	1A:14045677-14056197	8_6_20	8_6_74	OK	16.6208	22.4283	0.432329	0.888408	0.1337	0.343533	no
TraesCS1A02G030500	TraesCS1A02G030500	-	1A:14139690-14145914	8_6_20	8_6_74	OK	3.26613	6.43873	0.979193	1.32563	0.02595	0.125426	no
TraesCS1A02G030600	TraesCS1A02G030600	-	1A:14139690-14145914	8_6_20	8_6_74	OK	22.6641	26.1094	0.20416	0.288875	0.60345	0.788635	no
TraesCS1A02G030700	TraesCS1A02G030700	-	1A:14160321-14163255	8_6_20	8_6_74	OK	7.74032	7.62043	-0.02252	-0.0429553	0.9398	0.973209	no
TraesCS1A02G031200	TraesCS1A02G031200	-	1A:14504223-14507920	8_6_20	8_6_74	OK	6.24547	4.06696	-0.618859	-1.17797	0.0415	0.168003	no
TraesCS1A02G032500	TraesCS1A02G032500	-	1A:14988540-14988944	8_6_20	8_6_74	OK	4.20388	6.18057	0.55602	0.639836	0.2489	0.487716	no
TraesCS1A02G033000	TraesCS1A02G033000	-	1A:15430219-15437374	8_6_20	8_6_74	OK	1.24969	1.51245	0.275311	0.403658	0.47865	0.701266	no
TraesCS1A02G033100	TraesCS1A02G033100	-	1A:15438124-15441465	8_6_20	8_6_74	OK	12.0462	13.7473	0.190574	0.370209	0.5147	0.727961	no
TraesCS1A02G033300	TraesCS1A02G033300	-	1A:16038483-16040057	8_6_20	8_6_74	OK	1.65444	5.02069	1.60154	1.48184	0.01675	0.0937924	no
TraesCS1A02G033500	TraesCS1A02G033500	-	1A:16388444-16391082	8_6_20	8_6_74	OK	239.034	279.911	0.227749	0.421193	0.44435	0.673023	no
TraesCS1A02G033600	TraesCS1A02G033600	-	1A:16407007-16410201	8_6_20	8_6_74	OK	17.5814	19.1333	0.122034	0.247	0.66965	0.831292	no
TraesCS1A02G033800	TraesCS1A02G033800	-	1A:16432375-16436883	8_6_20	8_6_74	OK	1.58552	1.26064	-0.330795	-0.487311	0.40255	0.637007	no
TraesCS1A02G034100	TraesCS1A02G034100	-	1A:16913590-16919361	8_6_20	8_6_74	OK	0.334581	0.72039	1.10642	1.57886	0.016	0.0910295	no
TraesCS1A02G034300	TraesCS1A02G034300	-	1A:16931433-16934477	8_6_20	8_6_74	OK	18.7036	24.9548	0.416005	0.842011	0.14155	0.354486	no
TraesCS1A02G034600	TraesCS1A02G034600	-	1A:17246749-17248420	8_6_20	8_6_74	OK	1.06576	0.265965	-2.00258	-2.20887	0.00035	0.0063147	yes
TraesCS1A02G035000	TraesCS1A02G035000	-	1A:18289936-18293936	8_6_20	8_6_74	OK	1.94316	4.68816	1.27061	1.85181	0.0027	0.0271096	yes
TraesCS1A02G035200	TraesCS1A02G035200	-	1A:18460512-18462491	8_6_20	8_6_74	OK	1.49773	2.23351	0.576531	0.791436	0.16745	0.389229	no
TraesCS1A02G035300	TraesCS1A02G035300	-	1A:18486338-18489620	8_6_20	8_6_74	OK	0.739571	1.59307	1.10705	1.30192	0.0283	0.13248	no
TraesCS1A02G035500	TraesCS1A02G035500	-	1A:18989912-18994414	8_6_20	8_6_74	OK	21.658	21.1357	-0.0352213	-0.0595105	0.9163	0.962716	no
TraesCS1A02G035600	TraesCS1A02G035600	-	1A:19062156-19063423	8_6_20	8_6_74	OK	2.7714	3.73076	0.428855	0.549006	0.34035	0.580592	no
TraesCS1A02G035800	TraesCS1A02G035800	-	1A:19895296-19897721	8_6_20	8_6_74	OK	124.476	143.414	0.204318	0.429927	0.45375	0.680565	no
TraesCS1A02G035900	TraesCS1A02G035900	-	1A:19929935-19933705	8_6_20	8_6_74	OK	1.70272	2.04723	0.265831	0.504213	0.39225	0.628526	no
TraesCS1A02G036100	TraesCS1A02G036100	-	1A:20091098-20094848	8_6_20	8_6_74	OK	7.70937	5.18517	-0.572222	-1.16438	0.04665	0.180608	no
TraesCS1A02G036200	TraesCS1A02G036200	-	1A:20156564-20158534	8_6_20	8_6_74	OK	9.42065	8.84826	-0.090433	-0.161292	0.7785	0.894131	no
TraesCS1A02G036300	TraesCS1A02G036300	-	1A:20179710-20183942	8_6_20	8_6_74	OK	1.22719	1.24907	0.0254954	0.0413572	0.9424	0.974508	no
TraesCS1A02G036500	TraesCS1A02G036500	-	1A:20244456-20246289	8_6_20	8_6_74	OK	0.167603	0.358832	1.09826	1.13799	0.0668	0.226343	no
TraesCS1A02G037300	TraesCS1A02G037300	-	1A:20888600-20889881	8_6_20	8_6_74	OK	2.47084	1.39641	-0.82328	-1.01636	0.0865	0.264591	no
TraesCS1A02G037400	TraesCS1A02G037400	-	1A:20893784-20898393	8_6_20	8_6_74	OK	4.91692	1.79881	-1.45071	-1.86706	0.0017	0.019673	yes
TraesCS1A02G037900	TraesCS1A02G037900	-	1A:20977275-20980680	8_6_20	8_6_74	OK	33.3832	22.3578	-0.578345	-1.19366	0.03855	0.160567	no
TraesCS1A02G038100	TraesCS1A02G038100	-	1A:20998068-20998918	8_6_20	8_6_74	OK	37.1971	193.536	2.37934	4.20151	5e-05	0.0013523	yes
TraesCS1A02G038200	TraesCS1A02G038200	-	1A:21022730-21023627	8_6_20	8_6_74	OK	117.229	369.694	1.657	2.93023	5e-05	0.0013523	yes
TraesCS1A02G038400	TraesCS1A02G038400	-	1A:21034868-21049127	8_6_20	8_6_74	OK	0.961111	1.74041	0.856651	1.59847	0.00805	0.0578104	no
TraesCS1A02G039100	TraesCS1A02G039100	-	1A:21281531-21285458	8_6_20	8_6_74	OK	0.276196	1.2282	2.15278	2.91249	5e-05	0.0013523	yes
TraesCS1A02G039200	TraesCS1A02G039200	-	1A:21322245-21335307	8_6_20	8_6_74	OK	1.58242	2.24445	0.50423	0.945413	0.11535	0.315485	no
TraesCS1A02G039400	TraesCS1A02G039400	-	1A:21618183-21626991	8_6_20	8_6_74	OK	3.42004	4.06442	0.249039	0.463566	0.4275	0.658875	no
TraesCS1A02G039800	TraesCS1A02G039800	-	1A:21985329-21987056	8_6_20	8_6_74	OK	1.01901	1.00768	-0.0161326	-0.016953	0.98115	0.991	no
TraesCS1A02G039900	TraesCS1A02G039900	-	1A:22038187-22047331	8_6_20	8_6_74	OK	2.28613	0.763283	-1.58262	-1.85425	0.0025	0.0257534	yes
TraesCS1A02G040000	TraesCS1A02G040000	-	1A:22055421-22056147	8_6_20	8_6_74	OK	0.847917	0.169586	-2.32191	-1.67045	0.03505	0.151353	no
TraesCS1A02G040400	TraesCS1A02G040400	-	1A:22287726-22291553	8_6_20	8_6_74	OK	2.38954	2.86583	0.26222	0.483462	0.3994	0.634237	no
TraesCS1A02G040500	TraesCS1A02G040500	-	1A:22291725-22293776	8_6_20	8_6_74	OK	12.7033	24.5817	0.952386	1.81894	0.00135	0.0168113	yes
TraesCS1A02G040600	TraesCS1A02G040600	-	1A:22294834-22301515	8_6_20	8_6_74	OK	10.6048	6.20577	-0.773041	-1.61388	0.00645	0.0497073	yes
TraesCS1A02G040700	TraesCS1A02G040700	-	1A:22329071-22332422	8_6_20	8_6_74	OK	1.42215	1.2189	-0.222491	-0.362206	0.5173	0.729922	no
TraesCS1A02G040900	TraesCS1A02G040900	-	1A:22534634-22536459	8_6_20	8_6_74	OK	4.64891	2.76181	-0.751277	-1.14398	0.0517	0.192576	no
TraesCS1A02G041100	TraesCS1A02G041100	-	1A:22612226-22614080	8_6_20	8_6_74	OK	2.01328	1.22589	-0.715719	-1.28231	0.0315	0.1415	no
TraesCS1A02G041300	TraesCS1A02G041300	-	1A:22633430-22634135	8_6_20	8_6_74	OK	0.0728076	0.578031	2.98898	1.36878	0.2467	0.485738	no
TraesCS1A02G041400	TraesCS1A02G041400	-	1A:22656560-22657221	8_6_20	8_6_74	OK	0.45458	1.23921	1.44682	1.05038	0.08335	0.259048	no
TraesCS1A02G042500	TraesCS1A02G042500	-	1A:23130034-23134088	8_6_20	8_6_74	OK	0.208499	0.37786	0.85781	1.23962	0.04195	0.169118	no
TraesCS1A02G042700	TraesCS1A02G042700	-	1A:23339465-23340670	8_6_20	8_6_74	OK	13.2024	13.0573	-0.0159434	-0.0283728	0.96285	0.983422	no
TraesCS1A02G042900	TraesCS1A02G042900	-	1A:23816231-23818172	8_6_20	8_6_74	OK	0.352951	0.867398	1.29723	1.08907	0.0675	0.227782	no
TraesCS1A02G043200	TraesCS1A02G043200	-	1A:23966032-23970147	8_6_20	8_6_74	OK	10.7133	9.89916	-0.114022	-0.224283	0.6919	0.844993	no
TraesCS1A02G043300	TraesCS1A02G043300	-	1A:24077189-24078148	8_6_20	8_6_74	OK	0.480701	0.14139	-1.76546	-1.19537	0.0797	0.252135	no
TraesCS1A02G043400	TraesCS1A02G043400	-	1A:24132680-24140137	8_6_20	8_6_74	OK	1.38574	1.3496	-0.0381189	-0.0544127	0.92685	0.967554	no
TraesCS1A02G043600	TraesCS1A02G043600	-	1A:24319201-24321534	8_6_20	8_6_74	OK	6.40177	6.61242	0.0467069	0.0871335	0.8763	0.944062	no
TraesCS1A02G043900	TraesCS1A02G043900	-	1A:24336653-24340722	8_6_20	8_6_74	OK	0.734037	1.11964	0.609105	0.626224	0.27135	0.512119	no
TraesCS1A02G044000	TraesCS1A02G044000	-	1A:24767087-24771266	8_6_20	8_6_74	OK	0.486531	0.360715	-0.431675	-0.518671	0.391	0.627633	no
TraesCS1A02G044200	TraesCS1A02G044200	-	1A:24943571-24946478	8_6_20	8_6_74	OK	7.34199	9.22369	0.329173	0.610847	0.2794	0.520111	no
TraesCS1A02G044500	TraesCS1A02G044500	-	1A:25539195-25545141	8_6_20	8_6_74	OK	9.23291	7.63821	-0.273552	-0.564642	0.33045	0.571054	no
TraesCS1A02G044600	TraesCS1A02G044600	-	1A:25545345-25546110	8_6_20	8_6_74	OK	18.2391	23.9836	0.395019	0.668156	0.24715	0.486038	no
TraesCS1A02G044800	TraesCS1A02G044800	-	1A:25701412-25709229	8_6_20	8_6_74	OK	4.92837	4.45854	-0.144539	-0.288177	0.61725	0.797846	no
TraesCS1A02G045300	TraesCS1A02G045300	-	1A:26958794-26962687	8_6_20	8_6_74	OK	2.60416	2.10322	-0.308217	-0.586825	0.3255	0.566338	no
TraesCS1A02G045400	TraesCS1A02G045400	-	1A:26965565-26971307	8_6_20	8_6_74	OK	7.91657	9.61198	0.279959	0.582054	0.30445	0.545173	no
TraesCS1A02G045700	TraesCS1A02G045700	-	1A:27249155-27253937	8_6_20	8_6_74	OK	121.092	147.108	0.280771	0.555346	0.33655	0.576988	no
TraesCS1A02G045800	TraesCS1A02G045800	-	1A:27258230-27261032	8_6_20	8_6_74	OK	38.5775	30.7158	-0.328776	-0.685504	0.245	0.484177	no
TraesCS1A02G046300	TraesCS1A02G046300	-	1A:27752742-27757377	8_6_20	8_6_74	OK	0.427482	0.3086	-0.470127	-0.569904	0.32445	0.565459	no
TraesCS1A02G046400	TraesCS1A02G046400	-	1A:28360780-28364801	8_6_20	8_6_74	OK	1.88984	0.63351	-1.57682	-2.39109	0.00035	0.0063147	yes
TraesCS1A02G046500	TraesCS1A02G046500	-	1A:28610240-28620653	8_6_20	8_6_74	OK	1.60603	1.18485	-0.43879	-0.764399	0.1911	0.419162	no
TraesCS1A02G046600	TraesCS1A02G046600	-	1A:28623295-28626864	8_6_20	8_6_74	OK	15.493	11.5948	-0.418139	-0.82355	0.16325	0.38433	no
TraesCS1A02G046800	TraesCS1A02G046800	-	1A:28708158-28710773	8_6_20	8_6_74	OK	1.61202	1.27472	-0.338691	-0.496117	0.41035	0.643945	no
TraesCS1A02G046900	TraesCS1A02G046900	-	1A:28716138-28717569	8_6_20	8_6_74	OK	1.15428	1.60629	0.476737	0.510136	0.37795	0.615138	no
TraesCS1A02G047000	TraesCS1A02G047000	-	1A:28757073-28763216	8_6_20	8_6_74	OK	5.41409	4.74483	-0.190363	-0.390894	0.5143	0.727737	no
TraesCS1A02G047200	TraesCS1A02G047200	-	1A:29186382-29192077	8_6_20	8_6_74	OK	1.48541	1.11488	-0.413967	-0.718298	0.21485	0.449546	no
TraesCS1A02G047500	TraesCS1A02G047500	-	1A:29607627-29612226	8_6_20	8_6_74	OK	2.17944	2.38445	0.129697	0.219998	0.693	0.845613	no
TraesCS1A02G048600	TraesCS1A02G048600	-	1A:30179973-30190054	8_6_20	8_6_74	OK	1.52971	1.06973	-0.516007	-0.742417	0.21085	0.444591	no
TraesCS1A02G048700	TraesCS1A02G048700	-	1A:30196595-30197675	8_6_20	8_6_74	OK	26.896	21.1288	-0.348177	-0.627315	0.2822	0.522954	no
TraesCS1A02G048900	TraesCS1A02G048900	-	1A:30294165-30295059	8_6_20	8_6_74	OK	2.65273	3.5392	0.415947	0.472381	0.40735	0.641281	no
TraesCS1A02G049000	TraesCS1A02G049000	-	1A:30636156-30638406	8_6_20	8_6_74	OK	0.226172	0.46012	1.02459	0.793172	0.1826	0.408359	no
TraesCS1A02G049300	TraesCS1A02G049300	-	1A:30793887-30805600	8_6_20	8_6_74	OK	1.87404	2.19229	0.226286	0.456545	0.445	0.673454	no
TraesCS1A02G049600	TraesCS1A02G049600	-	1A:31252423-31254526	8_6_20	8_6_74	OK	6.86716	1.40726	-2.28683	-2.57802	0.00035	0.0063147	yes
TraesCS1A02G049700	TraesCS1A02G049700	-	1A:31778439-31781938	8_6_20	8_6_74	OK	17.9077	22.281	0.315237	0.634394	0.27295	0.513611	no
TraesCS1A02G050100	TraesCS1A02G050100	-	1A:32084706-32089178	8_6_20	8_6_74	OK	5.47358	3.5141	-0.63933	-1.13097	0.05165	0.19244	no
TraesCS1A02G050400	TraesCS1A02G050400	-	1A:32260042-32262299	8_6_20	8_6_74	OK	1.2161	0.691076	-0.815341	-0.949669	0.10865	0.304375	no
TraesCS1A02G050900	TraesCS1A02G050900	-	1A:32454116-32455183	8_6_20	8_6_74	OK	3.87865	7.63604	0.97727	1.33704	0.02145	0.110682	no
TraesCS1A02G051300	TraesCS1A02G051300	-	1A:32890599-32894593	8_6_20	8_6_74	OK	11.8162	8.20965	-0.525367	-1.10658	0.05375	0.19719	no
TraesCS1A02G051500	TraesCS1A02G051500	-	1A:33019232-33022457	8_6_20	8_6_74	OK	11.8448	11.4518	-0.048685	-0.0970742	0.85955	0.936045	no
TraesCS1A02G051600	TraesCS1A02G051600	-	1A:33226676-33229752	8_6_20	8_6_74	OK	0.425184	0.578985	0.445436	0.438022	0.44285	0.671659	no
TraesCS1A02G051700	TraesCS1A02G051700	-	1A:33370766-33373330	8_6_20	8_6_74	OK	19.9178	20.0947	0.0127533	0.025203	0.9667	0.985154	no
TraesCS1A02G051800	TraesCS1A02G051800	-	1A:33373635-33374973	8_6_20	8_6_74	OK	1.08695	0.670314	-0.69737	-0.513384	0.3884	0.625216	no
TraesCS1A02G051900	TraesCS1A02G051900	-	1A:33375412-33377767	8_6_20	8_6_74	OK	30.6177	44.2487	0.531268	0.964691	0.0971	0.283735	no
TraesCS1A02G052000	TraesCS1A02G052000	-	1A:33397500-33398955	8_6_20	8_6_74	OK	0.179758	0.411862	1.19611	0.814913	0.148	0.363031	no
TraesCS1A02G052100	TraesCS1A02G052100	-	1A:34146865-34149852	8_6_20	8_6_74	OK	4.92843	5.21891	0.0826202	0.128171	0.81965	0.916176	no
TraesCS1A02G052200	TraesCS1A02G052200	-	1A:34158621-34174068	8_6_20	8_6_74	OK	5.6322	5.86572	0.0586095	0.124135	0.8294	0.920981	no
TraesCS1A02G052300	TraesCS1A02G052300	-	1A:34406138-34410005	8_6_20	8_6_74	OK	10.3757	12.4789	0.26629	0.536741	0.35675	0.596264	no
TraesCS1A02G053600	TraesCS1A02G053600	-	1A:35528836-35533934	8_6_20	8_6_74	OK	0.383532	0.372443	-0.0423267	-0.0346392	0.95465	0.979532	no
TraesCS1A02G054000	TraesCS1A02G054000	-	1A:35542717-35543825	8_6_20	8_6_74	OK	2.80636	4.17182	0.571977	0.732564	0.2143	0.448866	no
TraesCS1A02G054300	TraesCS1A02G054300	-	1A:35931963-35936127	8_6_20	8_6_74	OK	1.3277	0.876161	-0.599659	-1.04712	0.0708	0.234512	no
TraesCS1A02G054400	TraesCS1A02G054400	-	1A:35937733-35944326	8_6_20	8_6_74	OK	5.61025	6.46902	0.205483	0.435712	0.4508	0.678296	no
TraesCS1A02G054900	TraesCS1A02G054900	-	1A:36267234-36271054	8_6_20	8_6_74	OK	3.16023	2.22687	-0.505013	-0.902496	0.12755	0.334348	no
TraesCS1A02G055000	TraesCS1A02G055000	-	1A:36271324-36278335	8_6_20	8_6_74	OK	3.41511	3.26107	-0.0665876	-0.120731	0.8461	0.929407	no
TraesCS1A02G055100	TraesCS1A02G055100	-	1A:36271324-36278335	8_6_20	8_6_74	OK	1.64463	2.4365	0.56705	0.175543	0.8261	0.919461	no
TraesCS1A02G055200	TraesCS1A02G055200	-	1A:36278600-36281199	8_6_20	8_6_74	OK	7.44412	4.78865	-0.636481	-1.13687	0.0561	0.202598	no
TraesCS1A02G055400	TraesCS1A02G055400	-	1A:36561932-36569908	8_6_20	8_6_74	OK	5.42751	6.83537	0.332728	0.707543	0.2201	0.455091	no
TraesCS1A02G056100	TraesCS1A02G056100	-	1A:36761838-36763635	8_6_20	8_6_74	OK	7.57914	5.45335	-0.474892	-0.757455	0.1887	0.416473	no
TraesCS1A02G056200	TraesCS1A02G056200	-	1A:36765923-36766338	8_6_20	8_6_74	OK	4.08194	3.25351	-0.327259	-0.309648	0.59315	0.782298	no
TraesCS1A02G056400	TraesCS1A02G056400	-	1A:36769723-36770407	8_6_20	8_6_74	OK	7.61113	3.57943	-1.08838	-1.30136	0.03625	0.154375	no
TraesCS1A02G056500	TraesCS1A02G056500	-	1A:36772139-36774424	8_6_20	8_6_74	OK	8.51112	5.87589	-0.534541	-0.995584	0.08435	0.260963	no
TraesCS1A02G056600	TraesCS1A02G056600	-	1A:36776372-36780640	8_6_20	8_6_74	OK	3.7348	3.42162	-0.126351	-0.148738	0.78635	0.89854	no
TraesCS1A02G056900	TraesCS1A02G056900	-	1A:36839919-36840861	8_6_20	8_6_74	OK	2.57386	2.6445	0.0390605	0.0436716	0.93915	0.97282	no
TraesCS1A02G057100	TraesCS1A02G057100	-	1A:37465849-37468260	8_6_20	8_6_74	OK	0.606759	0.372814	-0.702667	-0.958098	0.1121	0.310251	no
TraesCS1A02G057200	TraesCS1A02G057200	-	1A:37478205-37481881	8_6_20	8_6_74	OK	26.9206	18.0587	-0.576018	-1.12472	0.05195	0.193104	no
TraesCS1A02G057900	TraesCS1A02G057900	-	1A:38366743-38368653	8_6_20	8_6_74	OK	0.858988	1.10045	0.357378	0.410864	0.4707	0.694984	no
TraesCS1A02G058200	TraesCS1A02G058200	-	1A:38711993-38715061	8_6_20	8_6_74	OK	0.263187	0.754037	1.51855	1.80422	0.0047	0.0399804	yes
TraesCS1A02G058300	TraesCS1A02G058300	-	1A:38717932-38718693	8_6_20	8_6_74	OK	7.1305	27.4463	1.94453	2.51904	5e-05	0.0013523	yes
TraesCS1A02G058400	TraesCS1A02G058400	-	1A:38728806-38733500	8_6_20	8_6_74	OK	44.0655	38.1718	-0.207143	-0.427978	0.45145	0.678845	no
TraesCS1A02G058500	TraesCS1A02G058500	-	1A:39348699-39357763	8_6_20	8_6_74	OK	0.364374	0.712735	0.967946	1.03453	0.08345	0.259231	no
TraesCS1A02G058600	TraesCS1A02G058600	-	1A:39402526-39410027	8_6_20	8_6_74	OK	0.890442	2.38761	1.42298	1.72865	0.02965	0.136375	no
TraesCS1A02G058700	TraesCS1A02G058700	-	1A:39402526-39410027	8_6_20	8_6_74	OK	0.68806	0.283354	-1.27993	-0.579689	0.297	0.537938	no
TraesCS1A02G058900	TraesCS1A02G058900	-	1A:39649613-39651876	8_6_20	8_6_74	OK	0.897877	0.83766	-0.100152	-0.102862	0.85855	0.935455	no
TraesCS1A02G059100	TraesCS1A02G059100	-	1A:39870473-39872241	8_6_20	8_6_74	OK	4.02252	4.8163	0.259826	0.402808	0.50105	0.717827	no
TraesCS1A02G059200	TraesCS1A02G059200	-	1A:39892911-39894955	8_6_20	8_6_74	OK	0.76549	0.660333	-0.213191	-0.201989	0.73775	0.87133	no
TraesCS1A02G060100	TraesCS1A02G060100	-	1A:41357283-41362423	8_6_20	8_6_74	OK	2.86338	3.68155	0.362591	0.678408	0.24035	0.479282	no
TraesCS1A02G060500	TraesCS1A02G060500	-	1A:41712134-41714118	8_6_20	8_6_74	OK	3.57197	3.90485	0.128547	0.213822	0.7154	0.858513	no
TraesCS1A02G060600	TraesCS1A02G060600	-	1A:41740300-41745063	8_6_20	8_6_74	OK	1.93595	4.29213	1.14865	1.95681	0.00055	0.00875113	yes
TraesCS1A02G060700	TraesCS1A02G060700	-	1A:41747500-41750050	8_6_20	8_6_74	OK	4.9551	14.1694	1.51579	2.85756	5e-05	0.0013523	yes
TraesCS1A02G061600	TraesCS1A02G061600	-	1A:42217456-42220780	8_6_20	8_6_74	OK	0.596375	0.191496	-1.6389	-1.39422	0.07665	0.246195	no
TraesCS1A02G061700	TraesCS1A02G061700	-	1A:42251605-42256435	8_6_20	8_6_74	OK	18.4094	9.33045	-0.980427	-1.67693	0.0043	0.0376776	yes
TraesCS1A02G061900	TraesCS1A02G061900	-	1A:42475681-42476283	8_6_20	8_6_74	OK	2.26934	0	#NAME?	#NAME?	5e-05	0.0013523	yes
TraesCS1A02G062100	TraesCS1A02G062100	-	1A:42546062-42550350	8_6_20	8_6_74	OK	46.6916	50.1557	0.103252	0.196453	0.7206	0.861459	no
TraesCS1A02G062200	TraesCS1A02G062200	-	1A:42603253-42603901	8_6_20	8_6_74	OK	1.41515	0.146812	-3.26892	-2.80155	0.16575	0.387311	no
TraesCS1A02G062400	TraesCS1A02G062400	-	1A:42643125-42668396	8_6_20	8_6_74	OK	3.49078	4.46971	0.35663	0.640637	0.2504	0.489313	no
TraesCS1A02G063300	TraesCS1A02G063300	-	1A:44363598-44367067	8_6_20	8_6_74	OK	0.426702	0.233661	-0.86881	-0.922377	0.11505	0.314951	no
TraesCS1A02G063500	TraesCS1A02G063500	-	1A:44406438-44407943	8_6_20	8_6_74	OK	3.14511	3.242	0.0437737	0.0602684	0.91575	0.962594	no
TraesCS1A02G063600	TraesCS1A02G063600	-	1A:44408100-44412013	8_6_20	8_6_74	OK	2.0326	1.66135	-0.290969	-0.538349	0.3545	0.594382	no
TraesCS1A02G064000	TraesCS1A02G064000	-	1A:45543087-45548553	8_6_20	8_6_74	OK	28.338	22.0118	-0.364461	-0.709339	0.2013	0.432078	no
TraesCS1A02G064100	TraesCS1A02G064100	-	1A:45793605-45797826	8_6_20	8_6_74	OK	21.6408	13.0164	-0.733428	-1.48813	0.00945	0.0644145	no
TraesCS1A02G064900	TraesCS1A02G064900	-	1A:47201866-47207696	8_6_20	8_6_74	OK	0.751253	0.526778	-0.512105	-0.560471	0.3313	0.571797	no
TraesCS1A02G065300	TraesCS1A02G065300	-	1A:47578259-47587723	8_6_20	8_6_74	OK	2.36787	1.99234	-0.249126	-0.440332	0.44745	0.675515	no
TraesCS1A02G065500	TraesCS1A02G065500	-	1A:47799452-47806227	8_6_20	8_6_74	OK	1.78335	1.35126	-0.400285	-0.177855	0.85035	0.931442	no
TraesCS1A02G065600	TraesCS1A02G065600	-	1A:47823748-47827916	8_6_20	8_6_74	OK	0.281904	0.499739	0.825972	1.12897	0.06455	0.221664	no
TraesCS1A02G065700	TraesCS1A02G065700	-	1A:48575893-48591514	8_6_20	8_6_74	OK	5.67346	3.78778	-0.582876	-1.23834	0.03935	0.16276	no
TraesCS1A02G065800	TraesCS1A02G065800	-	1A:48592863-48594183	8_6_20	8_6_74	OK	3.878	5.42762	0.485005	0.651396	0.273	0.513671	no
TraesCS1A02G065900	TraesCS1A02G065900	-	1A:48703229-48707143	8_6_20	8_6_74	OK	0.813837	0.794125	-0.0353741	-0.0230822	0.93785	0.972426	no
TraesCS1A02G066200	TraesCS1A02G066200	-	1A:48783667-48786472	8_6_20	8_6_74	OK	29.127	39.3752	0.434931	0.891864	0.1311	0.339972	no
TraesCS1A02G066300	TraesCS1A02G066300	-	1A:48966061-48979283	8_6_20	8_6_74	OK	0.503767	0.339521	-0.569256	-0.729593	0.20955	0.442814	no
TraesCS1A02G066700	TraesCS1A02G066700	-	1A:49096240-49103221	8_6_20	8_6_74	OK	0.7233	0.929416	0.361731	0.332114	0.57055	0.767772	no
TraesCS1A02G066800	TraesCS1A02G066800	-	1A:49096240-49103221	8_6_20	8_6_74	OK	5.52647	4.37556	-0.336889	-0.411861	0.4786	0.701211	no
TraesCS1A02G066900	TraesCS1A02G066900	-	1A:49149509-49154022	8_6_20	8_6_74	OK	6.89197	5.14146	-0.422737	-0.849188	0.15965	0.379547	no
TraesCS1A02G067200	TraesCS1A02G067200	-	1A:49251326-49254104	8_6_20	8_6_74	OK	1.81024	1.56727	-0.207927	-0.341408	0.5506	0.754072	no
TraesCS1A02G067300	TraesCS1A02G067300	-	1A:49269258-49288855	8_6_20	8_6_74	OK	1.60593	2.10097	0.387648	0.824265	0.176	0.399765	no
TraesCS1A02G067900	TraesCS1A02G067900	-	1A:49361010-49363692	8_6_20	8_6_74	OK	0.353847	0.249688	-0.502998	-0.492186	0.3588	0.598133	no
TraesCS1A02G068000	TraesCS1A02G068000	-	1A:49365310-49367228	8_6_20	8_6_74	OK	6.82991	9.30779	0.446573	0.770977	0.16715	0.388864	no
TraesCS1A02G068300	TraesCS1A02G068300	-	1A:49526824-49535943	8_6_20	8_6_74	OK	3.322	1.60655	-1.04809	-1.81493	0.00285	0.028102	yes
TraesCS1A02G068400	TraesCS1A02G068400	-	1A:49896640-49897878	8_6_20	8_6_74	OK	0.827486	0.555827	-0.5741	-0.54483	0.3587	0.598053	no
TraesCS1A02G068500	TraesCS1A02G068500	-	1A:49960687-49961536	8_6_20	8_6_74	OK	0.723295	2.58591	1.83802	1.46918	0.0233	0.116891	no
TraesCS1A02G069300	TraesCS1A02G069300	-	1A:51700020-51707185	8_6_20	8_6_74	OK	9.44788	7.10913	-0.410316	-0.810395	0.15805	0.37714	no
TraesCS1A02G069400	TraesCS1A02G069400	-	1A:52056089-52060042	8_6_20	8_6_74	OK	6.47445	5.68823	-0.186778	-0.364698	0.51715	0.729871	no
TraesCS1A02G069500	TraesCS1A02G069500	-	1A:52228529-52232086	8_6_20	8_6_74	OK	0.219032	0.521291	1.25095	1.21588	0.0469	0.181195	no
TraesCS1A02G069600	TraesCS1A02G069600	-	1A:52235910-52238246	8_6_20	8_6_74	OK	20.3918	16.1509	-0.336376	-0.667132	0.24805	0.486836	no
TraesCS1A02G069700	TraesCS1A02G069700	-	1A:52453834-52459566	8_6_20	8_6_74	OK	1.71674	2.56803	0.580986	0.883129	0.13175	0.34093	no
TraesCS1A02G069900	TraesCS1A02G069900	-	1A:52519640-52520791	8_6_20	8_6_74	OK	12.235	11.165	-0.132036	-0.260965	0.66005	0.825565	no
TraesCS1A02G070300	TraesCS1A02G070300	-	1A:53032273-53037595	8_6_20	8_6_74	OK	4.1713	7.50096	0.846579	1.49535	0.0088	0.061473	no
TraesCS1A02G070400	TraesCS1A02G070400	-	1A:53187273-53189460	8_6_20	8_6_74	OK	2.61876	2.74026	0.0654262	0.0899799	0.8742	0.94317	no
TraesCS1A02G070600	TraesCS1A02G070600	-	1A:53454197-53457285	8_6_20	8_6_74	OK	2.49638	2.09009	-0.256276	-0.34958	0.53575	0.743232	no
TraesCS1A02G070900	TraesCS1A02G070900	-	1A:53674141-53677477	8_6_20	8_6_74	OK	2.65685	1.42475	-0.899013	-1.32067	0.0209	0.108678	no
TraesCS1A02G071100	TraesCS1A02G071100	-	1A:53850044-53859233	8_6_20	8_6_74	OK	1.10114	1.76511	0.680766	1.2134	0.03175	0.142153	no
TraesCS1A02G071300	TraesCS1A02G071300	-	1A:53903908-53912680	8_6_20	8_6_74	OK	0.857519	0.765885	-0.163042	-0.278126	0.634	0.808617	no
TraesCS1A02G071400	TraesCS1A02G071400	-	1A:53993671-53997512	8_6_20	8_6_74	OK	1.22707	2.06998	0.754401	0.852751	0.137	0.347834	no
TraesCS1A02G071500	TraesCS1A02G071500	-	1A:54000805-54002679	8_6_20	8_6_74	OK	4.2504	3.07439	-0.4673	-0.604415	0.30215	0.543081	no
TraesCS1A02G071600	TraesCS1A02G071600	-	1A:54008576-54009363	8_6_20	8_6_74	OK	1.0388	0.181751	-2.51488	-1.3561	0.1988	0.428952	no
TraesCS1A02G071700	TraesCS1A02G071700	-	1A:54022013-54027441	8_6_20	8_6_74	OK	1.67004	1.5858	-0.0746689	-0.132098	0.82005	0.916352	no
TraesCS1A02G071800	TraesCS1A02G071800	-	1A:54074820-54077829	8_6_20	8_6_74	OK	26.9276	18.7406	-0.522914	-1.115	0.05865	0.208433	no
TraesCS1A02G072000	TraesCS1A02G072000	-	1A:54349174-54355250	8_6_20	8_6_74	OK	18.632	19.8263	0.0896349	0.185454	0.74575	0.875799	no
TraesCS1A02G072200	TraesCS1A02G072200	-	1A:54458834-54463277	8_6_20	8_6_74	OK	5.13961	6.17858	0.265618	0.463164	0.41165	0.644887	no
TraesCS1A02G072600	TraesCS1A02G072600	-	1A:56617367-56618763	8_6_20	8_6_74	OK	64.9473	53.0384	-0.292233	-0.631538	0.28225	0.522962	no
TraesCS1A02G072800	TraesCS1A02G072800	-	1A:56917863-56924080	8_6_20	8_6_74	OK	0.367159	3.2407	3.14183	3.04825	5e-05	0.0013523	yes
TraesCS1A02G073000	TraesCS1A02G073000	-	1A:57189793-57192224	8_6_20	8_6_74	OK	2.15533	1.56789	-0.459081	-0.66894	0.2377	0.476025	no
TraesCS1A02G073100	TraesCS1A02G073100	-	1A:57192367-57194346	8_6_20	8_6_74	OK	1.11499	0.756974	-0.558712	-0.544755	0.32695	0.567703	no
TraesCS1A02G073300	TraesCS1A02G073300	-	1A:57209811-57212757	8_6_20	8_6_74	OK	1.1585	1.09719	-0.078436	-0.0924736	0.8698	0.940875	no
TraesCS1A02G073400	TraesCS1A02G073400	-	1A:57302733-57307922	8_6_20	8_6_74	OK	1.85248	2.55048	0.461307	0.794858	0.17395	0.397225	no
TraesCS1A02G073500	TraesCS1A02G073500	-	1A:57390210-57394799	8_6_20	8_6_74	OK	1.55047	1.3547	-0.194735	-0.260973	0.6584	0.824512	no
TraesCS1A02G073900	TraesCS1A02G073900	-	1A:57634277-57635926	8_6_20	8_6_74	OK	7.51174	7.82461	0.0588729	0.0943713	0.8668	0.93948	no
TraesCS1A02G074100	TraesCS1A02G074100	-	1A:57680536-57681868	8_6_20	8_6_74	OK	0.199654	0.447725	1.16511	0.803037	0.188	0.415506	no
TraesCS1A02G074400	TraesCS1A02G074400	-	1A:57763650-57769710	8_6_20	8_6_74	OK	4.95248	4.33449	-0.192288	-0.385464	0.5044	0.72035	no
TraesCS1A02G074800	TraesCS1A02G074800	-	1A:58123310-58125910	8_6_20	8_6_74	OK	14.6558	13.5729	-0.110744	-0.226289	0.6851	0.841239	no
TraesCS1A02G075000	TraesCS1A02G075000	-	1A:58170680-58178010	8_6_20	8_6_74	OK	5.85084	6.22017	0.0883095	0.180476	0.75435	0.880684	no
TraesCS1A02G075100	TraesCS1A02G075100	-	1A:58199788-58204396	8_6_20	8_6_74	OK	4.56895	5.63756	0.303207	0.568117	0.31955	0.560338	no
TraesCS1A02G075200	TraesCS1A02G075200	-	1A:58287901-58291029	8_6_20	8_6_74	OK	1.54	0.800226	-0.944449	-1.12768	0.0437	0.173298	no
TraesCS1A02G075600	TraesCS1A02G075600	-	1A:58701489-58716429	8_6_20	8_6_74	OK	2.08174	2.25883	0.117787	0.232498	0.69055	0.844428	no
TraesCS1A02G075700	TraesCS1A02G075700	-	1A:58748069-58753312	8_6_20	8_6_74	OK	13.8534	11.8162	-0.229481	-0.473344	0.4209	0.652718	no
TraesCS1A02G076000	TraesCS1A02G076000	-	1A:58902276-58908361	8_6_20	8_6_74	OK	3.15543	3.21388	0.0264797	0.0530839	0.92415	0.966377	no
TraesCS1A02G076100	TraesCS1A02G076100	-	1A:58931327-58934940	8_6_20	8_6_74	OK	11.5451	9.54079	-0.275099	-0.506183	0.3864	0.623508	no
TraesCS1A02G076400	TraesCS1A02G076400	-	1A:59130570-59138769	8_6_20	8_6_74	OK	2.67159	1.86829	-0.515981	-0.876316	0.1437	0.357364	no
TraesCS1A02G076700	TraesCS1A02G076700	-	1A:59507511-59510257	8_6_20	8_6_74	OK	0.450761	0.331509	-0.443315	-0.424199	0.47725	0.699933	no
TraesCS1A02G076800	TraesCS1A02G076800	-	1A:59510802-59511117	8_6_20	8_6_74	OK	0.332654	0.598798	0.848044	0.459774	0.46765	0.692396	no
TraesCS1A02G076900	TraesCS1A02G076900	-	1A:59613356-59616276	8_6_20	8_6_74	OK	13.0666	12.1123	-0.10941	-0.22708	0.6951	0.847054	no
TraesCS1A02G077200	TraesCS1A02G077200	-	1A:59856966-59860644	8_6_20	8_6_74	OK	11.5175	10.3932	-0.148183	-0.305488	0.59625	0.784105	no
TraesCS1A02G077500	TraesCS1A02G077500	-	1A:60351392-60353968	8_6_20	8_6_74	OK	10.8219	11.2852	0.0604775	0.115578	0.8399	0.926444	no
TraesCS1A02G077600	TraesCS1A02G077600	-	1A:60354402-60358841	8_6_20	8_6_74	OK	1.95549	2.14264	0.131856	0.2421	0.67175	0.832442	no
TraesCS1A02G077700	TraesCS1A02G077700	-	1A:60537166-60540748	8_6_20	8_6_74	OK	244.694	198.394	-0.302606	-0.547966	0.33425	0.574666	no
TraesCS1A02G077800	TraesCS1A02G077800	-	1A:60735129-60738949	8_6_20	8_6_74	OK	1.01795	2.05056	1.01035	1.00871	0.0856	0.262837	no
TraesCS1A02G078100	TraesCS1A02G078100	-	1A:60954700-60956424	8_6_20	8_6_74	OK	32.1082	25.2749	-0.345236	-0.705874	0.2173	0.452149	no
TraesCS1A02G078200	TraesCS1A02G078200	-	1A:61008915-61010405	8_6_20	8_6_74	OK	3.8416	0.973699	-1.98016	-2.47776	0.0001	0.002391	yes
TraesCS1A02G078700	TraesCS1A02G078700	-	1A:61384568-61391833	8_6_20	8_6_74	OK	7.8077	9.73921	0.318908	0.543735	0.34775	0.587948	no
TraesCS1A02G078800	TraesCS1A02G078800	-	1A:61575767-61577009	8_6_20	8_6_74	OK	131.142	109.319	-0.262592	-0.528271	0.35435	0.59427	no
TraesCS1A02G078900	TraesCS1A02G078900	-	1A:61713577-61714898	8_6_20	8_6_74	OK	3.72295	4.79946	0.366424	0.529612	0.33595	0.576391	no
TraesCS1A02G079300	TraesCS1A02G079300	-	1A:62014081-62014939	8_6_20	8_6_74	OK	0.788587	2.09436	1.40917	1.03322	0.09215	0.275025	no
TraesCS1A02G079400	TraesCS1A02G079400	-	1A:62021322-62024237	8_6_20	8_6_74	OK	7.92103	3.25338	-1.28375	-2.03629	0.0011	0.0145413	yes
TraesCS1A02G079700	TraesCS1A02G079700	-	1A:62609728-62614089	8_6_20	8_6_74	OK	7.24515	6.33292	-0.194144	-0.392074	0.5127	0.72659	no
TraesCS1A02G079800	TraesCS1A02G079800	-	1A:62614212-62617255	8_6_20	8_6_74	OK	0.676399	1.09654	0.697011	0.966862	0.09495	0.279814	no
TraesCS1A02G079900	TraesCS1A02G079900	-	1A:62794171-62794483	8_6_20	8_6_74	OK	3.64832	9.97229	1.45069	1.88575	0.0199	0.10527	no
TraesCS1A02G080000	TraesCS1A02G080000	-	1A:63004798-63005566	8_6_20	8_6_74	OK	2.17818	2.25056	0.0471579	0.0457579	0.93705	0.972232	no
TraesCS1A02G080100	TraesCS1A02G080100	-	1A:63045955-63047438	8_6_20	8_6_74	OK	4.04143	5.62326	0.476542	0.720324	0.19285	0.421334	no
TraesCS1A02G080200	TraesCS1A02G080200	-	1A:63050621-63053515	8_6_20	8_6_74	OK	0.662877	0.923586	0.478505	0.749411	0.1891	0.416889	no
TraesCS1A02G080300	TraesCS1A02G080300	-	1A:63057502-63062305	8_6_20	8_6_74	OK	0.609501	1.05853	0.796357	1.09746	0.0607	0.212989	no
TraesCS1A02G080600	TraesCS1A02G080600	-	1A:63475811-63481063	8_6_20	8_6_74	OK	0.408473	0.264964	-0.624444	-0.740274	0.2092	0.442336	no
TraesCS1A02G080700	TraesCS1A02G080700	-	1A:63741494-63747947	8_6_20	8_6_74	OK	5.03254	3.18415	-0.660378	-1.22669	0.0346	0.150124	no
TraesCS1A02G081200	TraesCS1A02G081200	-	1A:64404584-64414503	8_6_20	8_6_74	OK	12.6332	5.78702	-1.12633	-1.82438	0.001	0.0135679	yes
TraesCS1A02G081300	TraesCS1A02G081300	-	1A:64593509-64600216	8_6_20	8_6_74	OK	11.0072	10.6397	-0.0489897	-0.101715	0.8591	0.935822	no
TraesCS1A02G081400	TraesCS1A02G081400	-	1A:64692228-64694087	8_6_20	8_6_74	OK	6.34688	5.15679	-0.299575	-0.538543	0.33385	0.574375	no
TraesCS1A02G081600	TraesCS1A02G081600	-	1A:64835536-64837007	8_6_20	8_6_74	OK	0.678547	0.701698	0.0484008	0.0464686	0.9316	0.969818	no
TraesCS1A02G081700	TraesCS1A02G081700	-	1A:64838563-64839988	8_6_20	8_6_74	OK	0.591355	0.32052	-0.883613	-0.860165	0.1381	0.349307	no
TraesCS1A02G082000	TraesCS1A02G082000	-	1A:65261476-65265780	8_6_20	8_6_74	OK	18.2485	9.31774	-0.969728	-1.92176	0.00055	0.00875113	yes
TraesCS1A02G082100	TraesCS1A02G082100	-	1A:65266306-65268355	8_6_20	8_6_74	OK	3.15216	1.94238	-0.698518	-0.908365	0.10895	0.304781	no
TraesCS1A02G082200	TraesCS1A02G082200	-	1A:65391962-65393451	8_6_20	8_6_74	OK	5.50955	4.97268	-0.147911	-0.225964	0.6891	0.843694	no
TraesCS1A02G082300	TraesCS1A02G082300	-	1A:65615816-65616636	8_6_20	8_6_74	OK	30.3549	29.9482	-0.019458	-0.0379395	0.9487	0.977166	no
TraesCS1A02G082500	TraesCS1A02G082500	-	1A:65758590-65759654	8_6_20	8_6_74	OK	6.62496	6.38024	-0.0543027	-0.116593	0.8584	0.935381	no
TraesCS1A02G082600	TraesCS1A02G082600	-	1A:65790412-65795583	8_6_20	8_6_74	OK	5.15546	6.36504	0.304068	0.543853	0.34145	0.58172	no
TraesCS1A02G082700	TraesCS1A02G082700	-	1A:65798875-65800185	8_6_20	8_6_74	OK	5.27344	5.89867	0.161645	0.239862	0.6737	0.833602	no
TraesCS1A02G083000	TraesCS1A02G083000	-	1A:66174939-66177799	8_6_20	8_6_74	OK	11.8919	12.3577	0.0554319	0.105785	0.8534	0.93294	no
TraesCS1A02G083100	TraesCS1A02G083100	-	1A:66892109-66894637	8_6_20	8_6_74	OK	15.4464	8.31415	-0.893632	-1.85167	0.0015	0.0180877	yes
TraesCS1A02G083300	TraesCS1A02G083300	-	1A:67467267-67469443	8_6_20	8_6_74	OK	1.42355	0.55137	-1.3684	-1.4069	0.0206	0.107578	no
TraesCS1A02G083400	TraesCS1A02G083400	-	1A:67683224-67687269	8_6_20	8_6_74	OK	18.9563	31.1136	0.714865	1.44083	0.012	0.0753907	no
TraesCS1A02G083500	TraesCS1A02G083500	-	1A:67689153-67698715	8_6_20	8_6_74	OK	4.81751	3.09564	-0.638052	-1.13949	0.05645	0.203373	no
TraesCS1A02G084100	TraesCS1A02G084100	-	1A:69188850-69193336	8_6_20	8_6_74	OK	5.86576	9.06072	0.627307	1.10815	0.0524	0.194196	no
TraesCS1A02G084200	TraesCS1A02G084200	-	1A:69390435-69394941	8_6_20	8_6_74	OK	3.12965	2.86319	-0.128374	-0.243192	0.6748	0.834168	no
TraesCS1A02G084300	TraesCS1A02G084300	-	1A:70040013-70041337	8_6_20	8_6_74	OK	12.046	8.59899	-0.486315	-0.867915	0.1348	0.344925	no
TraesCS1A02G084400	TraesCS1A02G084400	-	1A:70695359-70705174	8_6_20	8_6_74	OK	0.295044	0.473705	0.683058	0.283142	0.7347	0.869436	no
TraesCS1A02G084500	TraesCS1A02G084500	-	1A:70695359-70705174	8_6_20	8_6_74	OK	1.75188	1.0781	-0.700422	-1.21617	0.0366	0.155414	no
TraesCS1A02G084800	TraesCS1A02G084800	-	1A:71059896-71060199	8_6_20	8_6_74	OK	0.671578	0.34434	-0.963723	-0.488551	0.42135	0.653115	no
TraesCS1A02G084900	TraesCS1A02G084900	-	1A:71075741-71076608	8_6_20	8_6_74	OK	0.725219	0.197287	-1.87812	-1.80688	0.0071	0.0530628	no
TraesCS1A02G085000	TraesCS1A02G085000	-	1A:71087175-71095753	8_6_20	8_6_74	OK	0.227157	0.614173	1.43495	1.83764	0.0028	0.0277575	yes
TraesCS1A02G085300	TraesCS1A02G085300	-	1A:71444520-71445104	8_6_20	8_6_74	OK	1.90102	0.94616	-1.00662	-1.13503	0.0517	0.192576	no
TraesCS1A02G085400	TraesCS1A02G085400	-	1A:71548288-71548949	8_6_20	8_6_74	OK	3.9139	3.40238	-0.202059	-0.23921	0.68435	0.840741	no
TraesCS1A02G085500	TraesCS1A02G085500	-	1A:71558242-71561228	8_6_20	8_6_74	OK	1.09982	0.82695	-0.411393	-0.438441	0.47085	0.695098	no
TraesCS1A02G085600	TraesCS1A02G085600	-	1A:71689759-71695155	8_6_20	8_6_74	OK	4.26971	7.88684	0.885309	1.82231	0.00135	0.0168113	yes
TraesCS1A02G085700	TraesCS1A02G085700	-	1A:71723318-71725161	8_6_20	8_6_74	OK	0.763695	0.529329	-0.528833	-0.660951	0.2506	0.489536	no
TraesCS1A02G085900	TraesCS1A02G085900	-	1A:71786597-71790263	8_6_20	8_6_74	OK	3.69232	1.95372	-0.918306	-1.44115	0.0159	0.0906773	no
TraesCS1A02G086100	TraesCS1A02G086100	-	1A:72782625-72785888	8_6_20	8_6_74	OK	3.51533	2.4563	-0.517171	-0.723915	0.1952	0.424488	no
TraesCS1A02G086200	TraesCS1A02G086200	-	1A:72785991-72791062	8_6_20	8_6_74	OK	10.3489	7.58358	-0.44852	-0.969077	0.10665	0.301224	no
TraesCS1A02G086500	TraesCS1A02G086500	-	1A:73295475-73300550	8_6_20	8_6_74	OK	18.548	16.0464	-0.209016	-0.436208	0.4371	0.667368	no
TraesCS1A02G086600	TraesCS1A02G086600	-	1A:73302086-73306610	8_6_20	8_6_74	OK	7.43762	12.6124	0.76193	1.5754	0.00695	0.05227	no
TraesCS1A02G086800	TraesCS1A02G086800	-	1A:73312929-73322282	8_6_20	8_6_74	OK	4.66642	2.80576	-0.733923	-1.41134	0.0185	0.100231	no
TraesCS1A02G086900	TraesCS1A02G086900	-	1A:73322507-73330054	8_6_20	8_6_74	OK	3.85437	3.69285	-0.0617599	-0.125187	0.8285	0.920536	no
TraesCS1A02G087100	TraesCS1A02G087100	-	1A:73352033-73356144	8_6_20	8_6_74	OK	2.59076	2.44143	-0.0856474	-0.0912531	0.8754	0.943502	no
TraesCS1A02G087400	TraesCS1A02G087400	-	1A:74271560-74274802	8_6_20	8_6_74	OK	0.432203	0.20929	-1.04621	-1.0114	0.1081	0.303459	no
TraesCS1A02G087500	TraesCS1A02G087500	-	1A:74431374-74444306	8_6_20	8_6_74	OK	6.34353	9.88138	0.639427	1.34271	0.02165	0.111321	no
TraesCS1A02G087900	TraesCS1A02G087900	-	1A:75715900-75722755	8_6_20	8_6_74	OK	1.21661	1.03243	-0.236824	-0.43656	0.47215	0.696173	no
TraesCS1A02G088000	TraesCS1A02G088000	-	1A:76022645-76031768	8_6_20	8_6_74	OK	4.54107	4.18323	-0.118414	-0.253679	0.6644	0.82852	no
TraesCS1A02G088100	TraesCS1A02G088100	-	1A:76485955-76492268	8_6_20	8_6_74	OK	10.3175	7.49282	-0.46151	-0.957676	0.1041	0.296751	no
TraesCS1A02G088200	TraesCS1A02G088200	-	1A:76495319-76501435	8_6_20	8_6_74	OK	0.812204	0.885458	0.12458	0.194209	0.73845	0.871706	no
TraesCS1A02G088900	TraesCS1A02G088900	-	1A:77103809-77107960	8_6_20	8_6_74	OK	2.86649	2.00748	-0.513899	-0.93314	0.1232	0.328003	no
TraesCS1A02G089100	TraesCS1A02G089100	-	1A:78323460-78331744	8_6_20	8_6_74	OK	4.12677	7.80992	0.920293	1.62387	0.0059	0.0466778	yes
TraesCS1A02G089500	TraesCS1A02G089500	-	1A:78962469-78964533	8_6_20	8_6_74	OK	3.21928	3.90882	0.279994	0.469649	0.398	0.633193	no
TraesCS1A02G089600	TraesCS1A02G089600	-	1A:79107176-79108103	8_6_20	8_6_74	OK	5.09905	3.72189	-0.454191	-0.480326	0.38595	0.623028	no
TraesCS1A02G089800	TraesCS1A02G089800	-	1A:79167081-79169605	8_6_20	8_6_74	OK	4.63848	5.30124	0.192678	0.318067	0.5808	0.774106	no
TraesCS1A02G089900	TraesCS1A02G089900	-	1A:79688775-79694804	8_6_20	8_6_74	OK	6.19621	6.64962	0.101886	0.222131	0.70565	0.852743	no
TraesCS1A02G090000	TraesCS1A02G090000	-	1A:79697669-79705374	8_6_20	8_6_74	OK	9.67307	7.47373	-0.372145	-0.795538	0.17865	0.403155	no
TraesCS1A02G090100	TraesCS1A02G090100	-	1A:80190103-80195903	8_6_20	8_6_74	OK	7.10369	7.56353	0.09049	0.186992	0.74465	0.875119	no
TraesCS1A02G090300	TraesCS1A02G090300	-	1A:80297143-80309314	8_6_20	8_6_74	OK	0.855952	1.18807	0.473013	0.757167	0.1876	0.414943	no
TraesCS1A02G090600	TraesCS1A02G090600	-	1A:80683273-80687060	8_6_20	8_6_74	OK	6.05484	5.00151	-0.275726	-0.524298	0.3703	0.608303	no
TraesCS1A02G091000	TraesCS1A02G091000	-	1A:82127356-82129287	8_6_20	8_6_74	OK	5.26397	4.54111	-0.213105	-0.318262	0.5742	0.770144	no
TraesCS1A02G091100	TraesCS1A02G091100	-	1A:82517367-82528033	8_6_20	8_6_74	OK	4.8225	5.53601	0.199066	0.418841	0.46835	0.692965	no
TraesCS1A02G091200	TraesCS1A02G091200	-	1A:82530924-82535170	8_6_20	8_6_74	OK	3.44383	3.65334	0.085201	0.160037	0.78055	0.895283	no
TraesCS1A02G091300	TraesCS1A02G091300	-	1A:82947326-82952587	8_6_20	8_6_74	OK	7.11986	7.02049	-0.0202787	-0.0398337	0.9462	0.975981	no
TraesCS1A02G091400	TraesCS1A02G091400	-	1A:83822448-83835952	8_6_20	8_6_74	OK	0.426843	0.422853	-0.0135494	-0.0201141	0.9714	0.987231	no
TraesCS1A02G091600	TraesCS1A02G091600	-	1A:84022444-84024415	8_6_20	8_6_74	OK	0.101481	0.35736	1.81617	1.17134	0.04985	0.188114	no
TraesCS1A02G092200	TraesCS1A02G092200	-	1A:84793973-84795298	8_6_20	8_6_74	OK	4.50652	8.66465	0.943127	1.21459	0.04085	0.166409	no
TraesCS1A02G092700	TraesCS1A02G092700	-	1A:85032414-85035322	8_6_20	8_6_74	OK	37.5498	50.6184	0.430858	0.875565	0.12305	0.327787	no
TraesCS1A02G092800	TraesCS1A02G092800	-	1A:85337309-85338552	8_6_20	8_6_74	OK	0	0.364696	inf	#NAME?	0.0019	0.0213473	yes
TraesCS1A02G092900	TraesCS1A02G092900	-	1A:85344048-85346466	8_6_20	8_6_74	OK	202.36	367.94	0.862546	1.47443	0.0106	0.0694202	no
TraesCS1A02G093800	TraesCS1A02G093800	-	1A:86638819-86641089	8_6_20	8_6_74	OK	55.7554	44.8907	-0.312693	-0.677136	0.2525	0.491533	no
TraesCS1A02G093900	TraesCS1A02G093900	-	1A:86644141-86649260	8_6_20	8_6_74	OK	13.3539	12.5635	-0.0880322	-0.17633	0.77265	0.891049	no
TraesCS1A02G094000	TraesCS1A02G094000	-	1A:87198151-87201062	8_6_20	8_6_74	OK	4.17795	4.44592	0.0896838	0.168489	0.76875	0.889208	no
TraesCS1A02G094200	TraesCS1A02G094200	-	1A:88345836-88351710	8_6_20	8_6_74	OK	1.14097	0.468277	-1.28483	-1.95787	0.0022	0.0236749	yes
TraesCS1A02G094700	TraesCS1A02G094700	-	1A:90106134-90110560	8_6_20	8_6_74	OK	3.66608	11.7895	1.68519	2.56597	0.0001	0.002391	yes
TraesCS1A02G095000	TraesCS1A02G095000	-	1A:90759664-90768599	8_6_20	8_6_74	OK	19.7387	19.8845	0.0106175	0.0213127	0.96775	0.985661	no
TraesCS1A02G095100	TraesCS1A02G095100	-	1A:91043143-91048307	8_6_20	8_6_74	OK	16.2003	12.6275	-0.359445	-0.71719	0.22045	0.455419	no
TraesCS1A02G095200	TraesCS1A02G095200	-	1A:91052072-91059825	8_6_20	8_6_74	OK	0.704865	0.514999	-0.452778	-0.454905	0.4285	0.659651	no
TraesCS1A02G095300	TraesCS1A02G095300	-	1A:91052072-91059825	8_6_20	8_6_74	OK	1.77275	3.45797	0.963938	0.857873	0.1514	0.367489	no
TraesCS1A02G095500	TraesCS1A02G095500	-	1A:91158449-91162767	8_6_20	8_6_74	OK	3.50457	2.71561	-0.367961	-0.654214	0.2559	0.495148	no
TraesCS1A02G095600	TraesCS1A02G095600	-	1A:91174550-91176315	8_6_20	8_6_74	OK	0.434507	0.817264	0.911422	0.911816	0.1257	0.331507	no
TraesCS1A02G095800	TraesCS1A02G095800	-	1A:91410868-91414181	8_6_20	8_6_74	OK	0.998464	1.17327	0.232753	0.32879	0.5712	0.768086	no
TraesCS1A02G096000	TraesCS1A02G096000	-	1A:91498964-91502453	8_6_20	8_6_74	OK	7.81724	8.54741	0.128827	0.250841	0.66345	0.827878	no
TraesCS1A02G096100	TraesCS1A02G096100	-	1A:91502766-91505217	8_6_20	8_6_74	OK	9.87266	14.2689	0.531361	0.963785	0.08755	0.266433	no
TraesCS1A02G096200	TraesCS1A02G096200	-	1A:91590456-91595995	8_6_20	8_6_74	OK	2.41967	1.39199	-0.797658	-1.21857	0.0343	0.149413	no
TraesCS1A02G096500	TraesCS1A02G096500	-	1A:92564926-92567805	8_6_20	8_6_74	OK	120.064	177.127	0.560984	1.16457	0.04205	0.169306	no
TraesCS1A02G096600	TraesCS1A02G096600	-	1A:92570551-92575558	8_6_20	8_6_74	OK	2.7693	2.15116	-0.364411	-0.685172	0.2359	0.473849	no
TraesCS1A02G097000	TraesCS1A02G097000	-	1A:93367122-93367842	8_6_20	8_6_74	OK	17.9275	12.3841	-0.533685	-0.776909	0.16825	0.390215	no
TraesCS1A02G097100	TraesCS1A02G097100	-	1A:93392090-93401378	8_6_20	8_6_74	OK	0.526238	0.372113	-0.499977	-0.221191	0.7641	0.886666	no
TraesCS1A02G097200	TraesCS1A02G097200	-	1A:93392090-93401378	8_6_20	8_6_74	OK	8.24879	10.0554	0.285718	0.576219	0.32285	0.563857	no
TraesCS1A02G097300	TraesCS1A02G097300	-	1A:93401938-93403931	8_6_20	8_6_74	OK	7.187	3.41385	-1.07399	-1.29892	0.01945	0.103696	no
TraesCS1A02G097400	TraesCS1A02G097400	-	1A:93693502-93698187	8_6_20	8_6_74	OK	29.6313	27.2612	-0.120272	-0.247372	0.66755	0.829966	no
TraesCS1A02G097500	TraesCS1A02G097500	-	1A:94101331-94106484	8_6_20	8_6_74	OK	1.45215	1.68585	0.215286	0.32875	0.5725	0.769037	no
TraesCS1A02G097600	TraesCS1A02G097600	-	1A:94109873-94114153	8_6_20	8_6_74	OK	3.8546	4.00544	0.0553785	0.0951952	0.8731	0.9425	no
TraesCS1A02G097700	TraesCS1A02G097700	-	1A:94244912-94249051	8_6_20	8_6_74	OK	38.8527	58.2045	0.583117	1.15559	0.04425	0.174691	no
TraesCS1A02G099000	TraesCS1A02G099000	-	1A:95183260-95185789	8_6_20	8_6_74	OK	23.4695	16.4854	-0.5096	-1.04103	0.0771	0.247154	no
TraesCS1A02G099300	TraesCS1A02G099300	-	1A:95820620-95826073	8_6_20	8_6_74	OK	9.13742	9.7464	0.0930827	0.196984	0.7364	0.8706	no
TraesCS1A02G099400	TraesCS1A02G099400	-	1A:95848237-95853644	8_6_20	8_6_74	OK	3.87778	3.8819	0.00153523	0.00301804	0.9957	0.997184	no
TraesCS1A02G099500	TraesCS1A02G099500	-	1A:95854752-95860989	8_6_20	8_6_74	OK	6.74277	9.99157	0.56737	1.21257	0.042	0.169224	no
TraesCS1A02G099700	TraesCS1A02G099700	-	1A:96364460-96365555	8_6_20	8_6_74	OK	0.422628	0.423174	0.00186211	0.00197682	0.9783	0.989911	no
TraesCS1A02G099800	TraesCS1A02G099800	-	1A:96423241-96423996	8_6_20	8_6_74	OK	2.68696	2.44404	-0.136709	-0.11747	0.83655	0.924964	no
TraesCS1A02G099900	TraesCS1A02G099900	-	1A:96438027-96439746	8_6_20	8_6_74	OK	1.21084	1.25849	0.0556831	0.0651485	0.90915	0.95967	no
TraesCS1A02G100000	TraesCS1A02G100000	-	1A:96446460-96447320	8_6_20	8_6_74	OK	0.140709	0.446332	1.6654	1.07368	0.07695	0.246839	no
TraesCS1A02G100100	TraesCS1A02G100100	-	1A:96449468-96451542	8_6_20	8_6_74	OK	2.38618	1.49475	-0.674798	-0.927251	0.11345	0.312307	no
TraesCS1A02G100200	TraesCS1A02G100200	-	1A:96453203-96455187	8_6_20	8_6_74	OK	5.2295	4.59062	-0.187986	-0.274689	0.6251	0.802498	no
TraesCS1A02G100400	TraesCS1A02G100400	-	1A:96470433-96473287	8_6_20	8_6_74	OK	3.32659	2.09849	-0.664694	-1.23686	0.0382	0.159703	no
TraesCS1A02G100600	TraesCS1A02G100600	-	1A:96480552-96489250	8_6_20	8_6_74	OK	23.5956	28.2737	0.260941	0.538025	0.3531	0.593253	no
TraesCS1A02G101000	TraesCS1A02G101000	-	1A:97643034-97647138	8_6_20	8_6_74	OK	2.38564	2.14985	-0.150139	-0.158097	0.78735	0.899197	no
TraesCS1A02G101200	TraesCS1A02G101200	-	1A:97802664-97810182	8_6_20	8_6_74	OK	5.02351	1.62446	-1.62874	-1.00082	0.17215	0.395042	no
TraesCS1A02G101300	TraesCS1A02G101300	-	1A:97802664-97810182	8_6_20	8_6_74	OK	2.48028	1.29846	-0.933709	-1.83898	0.00365	0.033682	yes
TraesCS1A02G101500	TraesCS1A02G101500	-	1A:97935424-97941195	8_6_20	8_6_74	OK	0.949026	0.729641	-0.379259	-0.556085	0.33025	0.570882	no
TraesCS1A02G101600	TraesCS1A02G101600	-	1A:97952309-97954682	8_6_20	8_6_74	OK	0.353036	0.195113	-0.855504	-1.0015	0.1074	0.302326	no
TraesCS1A02G101700	TraesCS1A02G101700	-	1A:97954953-97957149	8_6_20	8_6_74	OK	0.414373	0.184817	-1.16483	-1.52948	0.0195	0.103837	no
TraesCS1A02G101900	TraesCS1A02G101900	-	1A:98019573-98021697	8_6_20	8_6_74	OK	6.55448	15.3843	1.23091	1.92319	0.0016	0.0188752	yes
TraesCS1A02G102100	TraesCS1A02G102100	-	1A:98022870-98023878	8_6_20	8_6_74	OK	0.441142	1.71958	1.96274	1.3093	0.0578	0.206401	no
TraesCS1A02G102300	TraesCS1A02G102300	-	1A:98242494-98247975	8_6_20	8_6_74	OK	6.34454	4.39325	-0.530228	-1.11042	0.0674	0.227606	no
TraesCS1A02G102400	TraesCS1A02G102400	-	1A:98584807-98591722	8_6_20	8_6_74	OK	0.493142	0.882174	0.839061	0.990379	0.08635	0.264302	no
TraesCS1A02G102500	TraesCS1A02G102500	-	1A:99001418-99010088	8_6_20	8_6_74	OK	3.0759	6.53738	1.0877	2.17926	0.0002	0.00412575	yes
TraesCS1A02G102600	TraesCS1A02G102600	-	1A:99014195-99018288	8_6_20	8_6_74	OK	5.79953	6.25653	0.109426	0.230832	0.6896	0.84379	no
TraesCS1A02G102700	TraesCS1A02G102700	-	1A:99018551-99019580	8_6_20	8_6_74	OK	0.222396	0.395232	0.829567	0.524111	0.3917	0.628015	no
TraesCS1A02G102800	TraesCS1A02G102800	-	1A:99071007-99072331	8_6_20	8_6_74	OK	0.0718621	0.405341	2.49583	1.72878	0.01705	0.0948955	no
TraesCS1A02G103100	TraesCS1A02G103100	-	1A:99292071-99293625	8_6_20	8_6_74	OK	0.500238	1.14395	1.19334	1.34762	0.0493	0.186816	no
TraesCS1A02G103900	TraesCS1A02G103900	-	1A:99868031-99871106	8_6_20	8_6_74	OK	3.78601	2.56091	-0.564019	-0.783482	0.1802	0.405404	no
TraesCS1A02G104000	TraesCS1A02G104000	-	1A:99892262-99906810	8_6_20	8_6_74	OK	1.09908	0.955055	-0.202641	-0.301229	0.5937	0.782728	no
TraesCS1A02G104300	TraesCS1A02G104300	-	1A:100099706-100104633	8_6_20	8_6_74	OK	4.36258	7.89726	0.856172	1.45109	0.0116	0.0737127	no
TraesCS1A02G104500	TraesCS1A02G104500	-	1A:100267211-100272922	8_6_20	8_6_74	OK	0.123992	0.475541	1.93932	2.28238	0.00075	0.0109764	yes
TraesCS1A02G104600	TraesCS1A02G104600	-	1A:100289594-100291148	8_6_20	8_6_74	OK	0.985993	0.752454	-0.389975	-0.383511	0.46535	0.690458	no
TraesCS1A02G104700	TraesCS1A02G104700	-	1A:100291938-100297147	8_6_20	8_6_74	OK	1.1543	1.06745	-0.112855	-0.197501	0.7416	0.873565	no
TraesCS1A02G105300	TraesCS1A02G105300	-	1A:101320829-101324110	8_6_20	8_6_74	OK	2.15278	1.59871	-0.429297	-0.704611	0.2145	0.449071	no
TraesCS1A02G105400	TraesCS1A02G105400	-	1A:101334863-101335739	8_6_20	8_6_74	OK	176.646	416.997	1.23918	2.31674	5e-05	0.0013523	yes
TraesCS1A02G105500	TraesCS1A02G105500	-	1A:101377423-101382058	8_6_20	8_6_74	OK	12.1115	14.5182	0.261485	0.523017	0.355	0.594679	no
TraesCS1A02G105600	TraesCS1A02G105600	-	1A:101763921-101767798	8_6_20	8_6_74	OK	12.3422	12.5576	0.0249652	0.053222	0.9244	0.966568	no
TraesCS1A02G105800	TraesCS1A02G105800	-	1A:102359663-102365134	8_6_20	8_6_74	OK	47.9318	47.5132	-0.0126551	-0.026962	0.9606	0.982496	no
TraesCS1A02G105900	TraesCS1A02G105900	-	1A:102366709-102370939	8_6_20	8_6_74	OK	11.4209	8.99846	-0.343929	-0.714232	0.23265	0.470115	no
TraesCS1A02G106000	TraesCS1A02G106000	-	1A:102371396-102375203	8_6_20	8_6_74	OK	17.4342	16.53	-0.0768278	-0.16265	0.77615	0.892742	no
TraesCS1A02G106100	TraesCS1A02G106100	-	1A:103311703-103326325	8_6_20	8_6_74	OK	4.38541	3.60836	-0.281367	-0.603503	0.3023	0.543162	no
TraesCS1A02G106200	TraesCS1A02G106200	-	1A:103631842-103636595	8_6_20	8_6_74	OK	1.88642	1.25224	-0.591143	-0.746697	0.19655	0.42598	no
TraesCS1A02G106300	TraesCS1A02G106300	-	1A:104208686-104219859	8_6_20	8_6_74	OK	0.986069	1.1383	0.207116	0.396584	0.50005	0.717114	no
TraesCS1A02G106500	TraesCS1A02G106500	-	1A:104225641-104230111	8_6_20	8_6_74	OK	3.76512	2.99713	-0.329114	-0.586835	0.3133	0.553542	no
TraesCS1A02G106600	TraesCS1A02G106600	-	1A:104377539-104379785	8_6_20	8_6_74	OK	125.952	115.483	-0.125199	-0.249253	0.65605	0.822886	no
TraesCS1A02G106700	TraesCS1A02G106700	-	1A:104432548-104433415	8_6_20	8_6_74	OK	22.5685	32.2728	0.516011	0.903446	0.1185	0.320525	no
TraesCS1A02G107300	TraesCS1A02G107300	-	1A:104937223-104949835	8_6_20	8_6_74	OK	4.7687	3.86083	-0.304687	-0.660325	0.27045	0.51096	no
TraesCS1A02G107500	TraesCS1A02G107500	-	1A:105885702-105887086	8_6_20	8_6_74	OK	21.3273	16.9306	-0.333069	-0.644253	0.25285	0.491963	no
TraesCS1A02G107600	TraesCS1A02G107600	-	1A:105903501-105906285	8_6_20	8_6_74	OK	5.13868	2.84656	-0.852177	-1.53585	0.0094	0.0642039	no
TraesCS1A02G107800	TraesCS1A02G107800	-	1A:106219614-106230486	8_6_20	8_6_74	OK	10.2421	13.749	0.424825	0.898756	0.1322	0.341522	no
TraesCS1A02G107900	TraesCS1A02G107900	-	1A:107093814-107096344	8_6_20	8_6_74	OK	7.58936	9.49113	0.322601	0.549037	0.33795	0.578312	no
TraesCS1A02G108100	TraesCS1A02G108100	-	1A:107107555-107110090	8_6_20	8_6_74	OK	1.01817	0.807277	-0.334848	-0.499236	0.38135	0.618609	no
TraesCS1A02G108300	TraesCS1A02G108300	-	1A:107466470-107482160	8_6_20	8_6_74	OK	1.32008	1.05041	-0.329672	-0.567998	0.34715	0.587453	no
TraesCS1A02G108400	TraesCS1A02G108400	-	1A:107484215-107485732	8_6_20	8_6_74	OK	0.526039	1.37216	1.38321	1.36048	0.0275	0.130089	no
TraesCS1A02G108900	TraesCS1A02G108900	-	1A:108076849-108081795	8_6_20	8_6_74	OK	1.3528	1.01093	-0.42026	-0.773028	0.19065	0.418497	no
TraesCS1A02G109200	TraesCS1A02G109200	-	1A:108687043-108691586	8_6_20	8_6_74	OK	2.34362	2.48537	0.08472	0.151085	0.7947	0.903274	no
TraesCS1A02G109300	TraesCS1A02G109300	-	1A:108692882-108697532	8_6_20	8_6_74	OK	1.8163	2.88268	0.666405	1.19244	0.04565	0.178052	no
TraesCS1A02G109400	TraesCS1A02G109400	-	1A:108760476-108766530	8_6_20	8_6_74	OK	0.21903	0.438122	1.00021	1.37113	0.02165	0.111321	no
TraesCS1A02G109500	TraesCS1A02G109500	-	1A:108769535-108775742	8_6_20	8_6_74	OK	1.34719	1.54659	0.199141	0.328123	0.57375	0.76992	no
TraesCS1A02G109600	TraesCS1A02G109600	-	1A:108769535-108775742	8_6_20	8_6_74	OK	2.1654	1.15144	-0.911195	-0.57258	0.32165	0.562725	no
TraesCS1A02G110000	TraesCS1A02G110000	-	1A:108921600-108924502	8_6_20	8_6_74	OK	0.453697	0.358639	-0.339197	-0.377864	0.5039	0.719888	no
TraesCS1A02G110100	TraesCS1A02G110100	-	1A:109428844-109429628	8_6_20	8_6_74	OK	2.57543	2.25351	-0.192635	-0.127054	0.8366	0.925002	no
TraesCS1A02G110200	TraesCS1A02G110200	-	1A:109573739-109578560	8_6_20	8_6_74	OK	13.7447	19.324	0.491523	0.947492	0.10225	0.293336	no
TraesCS1A02G110300	TraesCS1A02G110300	-	1A:109982663-109986523	8_6_20	8_6_74	OK	19.3629	9.65178	-1.00443	-2.05596	0.0003	0.00562399	yes
TraesCS1A02G110700	TraesCS1A02G110700	-	1A:110279385-110282081	8_6_20	8_6_74	OK	1.35348	0.664115	-1.02717	-1.37589	0.0156	0.0896376	no
TraesCS1A02G110800	TraesCS1A02G110800	-	1A:110282477-110284392	8_6_20	8_6_74	OK	1.24581	0.775581	-0.683731	-0.876335	0.14135	0.354265	no
TraesCS1A02G110900	TraesCS1A02G110900	-	1A:111122760-111132907	8_6_20	8_6_74	OK	2.60963	1.90677	-0.45272	-0.806011	0.16385	0.385187	no
TraesCS1A02G111000	TraesCS1A02G111000	-	1A:111150790-111153945	8_6_20	8_6_74	OK	4.68494	3.47919	-0.429281	-0.688368	0.22085	0.455849	no
TraesCS1A02G111100	TraesCS1A02G111100	-	1A:111534403-111538376	8_6_20	8_6_74	OK	6.35053	6.9154	0.122936	0.239426	0.6796	0.837492	no
TraesCS1A02G111500	TraesCS1A02G111500	-	1A:112927733-112928544	8_6_20	8_6_74	OK	6.52407	4.11014	-0.666584	-0.927221	0.11475	0.314567	no
TraesCS1A02G111600	TraesCS1A02G111600	-	1A:112934975-112942003	8_6_20	8_6_74	OK	1.37423	1.28604	-0.0956913	-0.126909	0.8245	0.918701	no
TraesCS1A02G111800	TraesCS1A02G111800	-	1A:113251083-113252461	8_6_20	8_6_74	OK	4.57307	3.93677	-0.216149	-0.363494	0.53065	0.739874	no
TraesCS1A02G111900	TraesCS1A02G111900	-	1A:113538202-113541509	8_6_20	8_6_74	OK	6.47835	6.59485	0.0257145	0.0506778	0.9298	0.968951	no
TraesCS1A02G112000	TraesCS1A02G112000	-	1A:113850567-113861587	8_6_20	8_6_74	OK	5.70041	6.927	0.281164	0.276123	0.6413	0.813649	no
TraesCS1A02G112100	TraesCS1A02G112100	-	1A:113850567-113861587	8_6_20	8_6_74	OK	17.531	14.4342	-0.280416	-0.529978	0.36775	0.606346	no
TraesCS1A02G112200	TraesCS1A02G112200	-	1A:113877740-113880731	8_6_20	8_6_74	OK	3.12867	2.27019	-0.462734	-0.864389	0.12665	0.332829	no
TraesCS1A02G112400	TraesCS1A02G112400	-	1A:114060493-114063211	8_6_20	8_6_74	OK	12.6377	10.1108	-0.321837	-0.614691	0.2835	0.524258	no
TraesCS1A02G112500	TraesCS1A02G112500	-	1A:114544595-114546676	8_6_20	8_6_74	OK	187.494	268.992	0.520719	0.952673	0.09495	0.279814	no
TraesCS1A02G112600	TraesCS1A02G112600	-	1A:114547941-114552217	8_6_20	8_6_74	OK	8.51875	6.99025	-0.285296	-0.545564	0.34205	0.582344	no
TraesCS1A02G112700	TraesCS1A02G112700	-	1A:115357678-115363324	8_6_20	8_6_74	OK	1.97745	1.7595	-0.168472	-0.277351	0.61435	0.795693	no
TraesCS1A02G112800	TraesCS1A02G112800	-	1A:115364415-115368103	8_6_20	8_6_74	OK	3.35493	4.55433	0.440957	0.681526	0.22135	0.456535	no
TraesCS1A02G113100	TraesCS1A02G113100	-	1A:115939761-115940521	8_6_20	8_6_74	OK	15.456	27.225	0.816759	1.43292	0.01345	0.0811532	no
TraesCS1A02G113300	TraesCS1A02G113300	-	1A:115975500-115978707	8_6_20	8_6_74	OK	0.984715	0.986415	0.00248828	0.00353281	0.9941	0.99656	no
TraesCS1A02G113700	TraesCS1A02G113700	-	1A:117194226-117198243	8_6_20	8_6_74	OK	2.18972	2.89544	0.403035	0.66341	0.2519	0.490817	no
TraesCS1A02G113800	TraesCS1A02G113800	-	1A:117244234-117248380	8_6_20	8_6_74	OK	1.63168	3.09459	0.923385	1.31237	0.02225	0.113345	no
TraesCS1A02G113900	TraesCS1A02G113900	-	1A:117888526-117890940	8_6_20	8_6_74	OK	8.10842	11.3437	0.484398	0.851096	0.13165	0.340764	no
TraesCS1A02G114000	TraesCS1A02G114000	-	1A:117906704-117912166	8_6_20	8_6_74	OK	4.48453	3.34573	-0.422635	-0.786828	0.1771	0.401099	no
TraesCS1A02G114300	TraesCS1A02G114300	-	1A:118504063-118509582	8_6_20	8_6_74	OK	7.63691	6.73548	-0.181207	-0.378594	0.52085	0.732723	no
TraesCS1A02G114400	TraesCS1A02G114400	-	1A:118557582-118559476	8_6_20	8_6_74	OK	1.05685	1.79116	0.761119	0.67803	0.24475	0.484014	no
TraesCS1A02G114600	TraesCS1A02G114600	-	1A:118809203-118815557	8_6_20	8_6_74	OK	1.0889	0.670066	-0.700504	-1.1489	0.0474	0.18235	no
TraesCS1A02G114700	TraesCS1A02G114700	-	1A:118847400-118850726	8_6_20	8_6_74	OK	4.2127	4.31784	0.0355637	0.0638977	0.9069	0.958393	no
TraesCS1A02G114800	TraesCS1A02G114800	-	1A:118877091-118877385	8_6_20	8_6_74	OK	0.261042	0.774092	1.56822	1.12789	0.3972	0.632802	no
TraesCS1A02G115000	TraesCS1A02G115000	-	1A:119148849-119152242	8_6_20	8_6_74	OK	7.79789	5.49544	-0.504849	-0.924613	0.09995	0.289149	no
TraesCS1A02G115100	TraesCS1A02G115100	-	1A:119493398-119496915	8_6_20	8_6_74	OK	6.09284	6.28886	0.0456836	0.0891008	0.87895	0.945295	no
TraesCS1A02G115200	TraesCS1A02G115200	-	1A:119703454-119708196	8_6_20	8_6_74	OK	2.20094	1.55729	-0.499082	-0.778784	0.1853	0.411945	no
TraesCS1A02G115400	TraesCS1A02G115400	-	1A:119739448-119740541	8_6_20	8_6_74	OK	33.8668	73.0241	1.1085	2.07804	0.0003	0.00562399	yes
TraesCS1A02G115500	TraesCS1A02G115500	-	1A:120002302-120011148	8_6_20	8_6_74	OK	2.23351	2.13642	-0.0641191	-0.104813	0.85155	0.931899	no
TraesCS1A02G115700	TraesCS1A02G115700	-	1A:120363801-120365499	8_6_20	8_6_74	OK	4.01558	5.73049	0.51305	0.735212	0.20795	0.440623	no
TraesCS1A02G115900	TraesCS1A02G115900	ALI1	1A:121129147-121129901	8_6_20	8_6_74	OK	216.122	185.394	-0.221249	-0.452704	0.42535	0.656731	no
TraesCS1A02G116000	TraesCS1A02G116000	-	1A:121133251-121137773	8_6_20	8_6_74	OK	8.22982	9.27416	0.172356	0.359251	0.5325	0.741099	no
TraesCS1A02G116200	TraesCS1A02G116200	-	1A:121740031-121746242	8_6_20	8_6_74	OK	9.69569	5.02863	-0.947178	-2.01818	0.00065	0.00991419	yes
TraesCS1A02G116500	TraesCS1A02G116500	-	1A:123549114-123552588	8_6_20	8_6_74	OK	2.752	4.06145	0.561517	0.89853	0.11845	0.320496	no
TraesCS1A02G116600	TraesCS1A02G116600	-	1A:123552797-123554818	8_6_20	8_6_74	OK	32.0562	31.7615	-0.0133218	-0.0171431	0.97245	0.987824	no
TraesCS1A02G116700	TraesCS1A02G116700	-	1A:124011290-124011803	8_6_20	8_6_74	OK	17.0466	15.2523	-0.160459	-0.218435	0.6981	0.848689	no
TraesCS1A02G116800	TraesCS1A02G116800	-	1A:124013825-124014422	8_6_20	8_6_74	OK	0.452185	0.148693	-1.60457	-0.95306	0.20245	0.433569	no
TraesCS1A02G116900	TraesCS1A02G116900	-	1A:124180827-124181726	8_6_20	8_6_74	OK	9.75378	10.1166	0.0526983	0.0882827	0.8727	0.942352	no
TraesCS1A02G117000	TraesCS1A02G117000	-	1A:124189772-124190159	8_6_20	8_6_74	OK	2.93398	4.13522	0.495109	0.427679	0.4461	0.674226	no
TraesCS1A02G117100	TraesCS1A02G117100	-	1A:124189772-124190159	8_6_20	8_6_74	OK	0.783482	1.19097	0.604162	0.256603	0.64035	0.813049	no
TraesCS1A02G117400	TraesCS1A02G117400	-	1A:124786601-124787399	8_6_20	8_6_74	OK	61.6469	84.4346	0.453807	0.912953	0.1052	0.298813	no
TraesCS1A02G117500	TraesCS1A02G117500	-	1A:124885856-124891820	8_6_20	8_6_74	OK	0.343113	0.677523	0.981588	1.24759	0.0348	0.150649	no
TraesCS1A02G117700	TraesCS1A02G117700	-	1A:125108750-125110785	8_6_20	8_6_74	OK	5.51163	3.91996	-0.491641	-0.737607	0.19455	0.423493	no
TraesCS1A02G118100	TraesCS1A02G118100	-	1A:126511804-126516201	8_6_20	8_6_74	OK	0.914477	1.40782	0.622442	0.63471	0.25465	0.493884	no
TraesCS1A02G118200	TraesCS1A02G118200	-	1A:126853150-126854907	8_6_20	8_6_74	OK	6.93682	2.06638	-1.74717	-1.74232	0.1473	0.362185	no
TraesCS1A02G118300	TraesCS1A02G118300	-	1A:126856105-126858676	8_6_20	8_6_74	OK	2.17068	2.08178	-0.0603306	-0.100378	0.8639	0.938368	no
TraesCS1A02G118400	TraesCS1A02G118400	-	1A:127075150-127077797	8_6_20	8_6_74	OK	20.3183	17.6629	-0.202063	-0.382357	0.501	0.717791	no
TraesCS1A02G118700	TraesCS1A02G118700	-	1A:127352104-127355810	8_6_20	8_6_74	OK	5.92875	5.33728	-0.151624	-0.291415	0.6078	0.791189	no
TraesCS1A02G118800	TraesCS1A02G118800	-	1A:127756736-127761052	8_6_20	8_6_74	OK	2.60178	1.87542	-0.472281	-0.82287	0.15815	0.377284	no
TraesCS1A02G119000	TraesCS1A02G119000	-	1A:128634283-128634541	8_6_20	8_6_74	OK	3.00783	2.10063	-0.517905	-0.391551	0.4941	0.712804	no
TraesCS1A02G119100	TraesCS1A02G119100	-	1A:129003619-129005020	8_6_20	8_6_74	OK	7.07399	4.03303	-0.810661	-0.992294	0.081	0.254542	no
TraesCS1A02G119300	TraesCS1A02G119300	-	1A:130149159-130151093	8_6_20	8_6_74	OK	4.18534	2.38203	-0.813152	-1.14664	0.0509	0.190678	no
TraesCS1A02G119500	TraesCS1A02G119500	-	1A:130909357-130913217	8_6_20	8_6_74	OK	4.29187	5.46655	0.349023	0.640209	0.26245	0.502427	no
TraesCS1A02G119600	TraesCS1A02G119600	-	1A:131520068-131521683	8_6_20	8_6_74	OK	25.5647	24.4676	-0.0632847	-0.108767	0.8486	0.930578	no
TraesCS1A02G119700	TraesCS1A02G119700	-	1A:131963408-131971449	8_6_20	8_6_74	OK	2.18355	2.58775	0.245019	0.477511	0.4277	0.65913	no
TraesCS1A02G119800	TraesCS1A02G119800	-	1A:132133544-132135498	8_6_20	8_6_74	OK	4.10313	4.31591	0.0729384	0.123583	0.828	0.92032	no
TraesCS1A02G120000	TraesCS1A02G120000	-	1A:132414458-132416227	8_6_20	8_6_74	OK	5.197	4.47431	-0.216016	-0.325987	0.5532	0.756037	no
TraesCS1A02G120100	TraesCS1A02G120100	-	1A:132481069-132485645	8_6_20	8_6_74	OK	1.1058	1.33621	0.273063	0.445329	0.4418	0.671065	no
TraesCS1A02G120200	TraesCS1A02G120200	-	1A:132783824-132791382	8_6_20	8_6_74	OK	28.8862	32.359	0.163786	0.311815	0.60265	0.788221	no
TraesCS1A02G120400	TraesCS1A02G120400	-	1A:132797899-132800842	8_6_20	8_6_74	OK	1.58037	1.88716	0.255962	0.378859	0.5037	0.719728	no
TraesCS1A02G120500	TraesCS1A02G120500	-	1A:133126430-133127187	8_6_20	8_6_74	OK	10.0987	12.7623	0.337722	0.575084	0.3072	0.547745	no
TraesCS1A02G120800	TraesCS1A02G120800	-	1A:133163922-133166640	8_6_20	8_6_74	OK	3.99705	2.84083	-0.492622	-0.598384	0.22905	0.465989	no
TraesCS1A02G120900	TraesCS1A02G120900	-	1A:133170777-133174000	8_6_20	8_6_74	OK	3.85034	3.32353	-0.21227	-0.339329	0.5633	0.763339	no
TraesCS1A02G121000	TraesCS1A02G121000	-	1A:133412307-133418388	8_6_20	8_6_74	OK	4.63224	5.79142	0.322205	0.664175	0.2481	0.486898	no
TraesCS1A02G121200	TraesCS1A02G121200	-	1A:134000567-134004799	8_6_20	8_6_74	OK	0.272529	0.345462	0.342116	0.500758	0.39885	0.633768	no
TraesCS1A02G121300	TraesCS1A02G121300	-	1A:134943520-134949297	8_6_20	8_6_74	OK	14.3187	12.9578	-0.144072	-0.29792	0.6077	0.791189	no
TraesCS1A02G121400	TraesCS1A02G121400	-	1A:134956635-134964000	8_6_20	8_6_74	OK	5.34761	3.7808	-0.5002	-0.974545	0.0922	0.275073	no
TraesCS1A02G121700	TraesCS1A02G121700	-	1A:135508960-135523923	8_6_20	8_6_74	OK	2.50088	1.87021	-0.419237	-0.787025	0.1802	0.405404	no
TraesCS1A02G122000	TraesCS1A02G122000	-	1A:135968663-135971664	8_6_20	8_6_74	OK	7.84533	7.56705	-0.0521029	-0.0934728	0.86885	0.940453	no
TraesCS1A02G122100	TraesCS1A02G122100	-	1A:136923916-136959905	8_6_20	8_6_74	OK	0.99062	0.67622	-0.550839	-1.01405	0.08745	0.266242	no
TraesCS1A02G122200	TraesCS1A02G122200	-	1A:137231688-137235117	8_6_20	8_6_74	OK	0.628246	0.377412	-0.735188	-0.997564	0.08495	0.261826	no
TraesCS1A02G122500	TraesCS1A02G122500	-	1A:138225346-138228929	8_6_20	8_6_74	OK	12.4492	7.39983	-0.750492	-1.18752	0.0269	0.128271	no
TraesCS1A02G122600	TraesCS1A02G122600	-	1A:139552791-139554589	8_6_20	8_6_74	OK	0.246471	0.574413	1.22067	0.843832	0.1577	0.376698	no
TraesCS1A02G122700	TraesCS1A02G122700	-	1A:139558032-139561261	8_6_20	8_6_74	OK	15.5585	17.0799	0.134593	0.282926	0.62905	0.805451	no
TraesCS1A02G122800	TraesCS1A02G122800	-	1A:139637057-139641051	8_6_20	8_6_74	OK	0.25856	0.367495	0.507225	0.500538	0.40325	0.637709	no
TraesCS1A02G122900	TraesCS1A02G122900	-	1A:140960644-140962849	8_6_20	8_6_74	OK	5.16834	10.2952	0.9942	1.48484	0.01035	0.0683629	no
TraesCS1A02G123000	TraesCS1A02G123000	-	1A:141432856-141437604	8_6_20	8_6_74	OK	10.5485	14.3659	0.445613	0.914519	0.12305	0.327787	no
TraesCS1A02G123100	TraesCS1A02G123100	-	1A:142101441-142102131	8_6_20	8_6_74	OK	36.6558	50.7344	0.468921	0.932588	0.1048	0.298107	no
TraesCS1A02G123200	TraesCS1A02G123200	-	1A:142887335-142888649	8_6_20	8_6_74	OK	4.03767	5.36676	0.410528	0.52183	0.37105	0.608904	no
TraesCS1A02G123600	TraesCS1A02G123600	-	1A:143810248-143819031	8_6_20	8_6_74	OK	0.647705	0.874127	0.432506	0.561961	0.34195	0.582226	no
TraesCS1A02G123900	TraesCS1A02G123900	-	1A:145370881-145380980	8_6_20	8_6_74	OK	1.83949	1.14997	-0.677704	-1.23516	0.0381	0.159437	no
TraesCS1A02G124100	TraesCS1A02G124100	-	1A:145988651-145989569	8_6_20	8_6_74	OK	1.26688	1.01601	-0.318358	-0.25793	0.6458	0.816574	no
TraesCS1A02G124200	TraesCS1A02G124200	-	1A:146630195-146634893	8_6_20	8_6_74	OK	13.2161	21.9952	0.734886	1.33919	0.02135	0.110295	no
TraesCS1A02G124300	TraesCS1A02G124300	-	1A:146944160-146946921	8_6_20	8_6_74	OK	0.25416	0.590767	1.21685	1.22999	0.0353	0.151961	no
TraesCS1A02G124400	TraesCS1A02G124400	-	1A:146947224-146952752	8_6_20	8_6_74	OK	9.15449	9.40161	0.0384282	0.0740037	0.8995	0.954812	no
TraesCS1A02G124600	TraesCS1A02G124600	-	1A:147353058-147357065	8_6_20	8_6_74	OK	40.6737	50.8382	0.321816	0.683011	0.2468	0.485751	no
TraesCS1A02G124700	TraesCS1A02G124700	-	1A:147674770-147682838	8_6_20	8_6_74	OK	0.524825	1.72172	1.71395	2.15136	0.00045	0.00761613	yes
TraesCS1A02G124800	TraesCS1A02G124800	-	1A:147689966-147691695	8_6_20	8_6_74	OK	19.0884	15.8794	-0.265542	-0.511268	0.3717	0.609481	no
TraesCS1A02G125000	TraesCS1A02G125000	-	1A:148267039-148271421	8_6_20	8_6_74	OK	8.41114	10.048	0.256538	0.530413	0.3564	0.595853	no
TraesCS1A02G125100	TraesCS1A02G125100	-	1A:148608793-148610939	8_6_20	8_6_74	OK	59.1489	104.724	0.824166	1.72285	0.00305	0.0294438	yes
TraesCS1A02G125200	TraesCS1A02G125200	-	1A:148744426-148745985	8_6_20	8_6_74	OK	11.5697	4.99177	-1.21272	-2.16536	0.0045	0.0388402	yes
TraesCS1A02G125300	TraesCS1A02G125300	-	1A:148953746-148959478	8_6_20	8_6_74	OK	4.42358	3.38005	-0.388173	-0.77189	0.19475	0.423751	no
TraesCS1A02G125500	TraesCS1A02G125500	-	1A:149510429-149514777	8_6_20	8_6_74	OK	2.14247	1.05228	-1.02575	-1.12232	0.06085	0.213305	no
TraesCS1A02G125600	TraesCS1A02G125600	-	1A:149864847-149874041	8_6_20	8_6_74	OK	1.34852	1.03385	-0.383355	-0.544441	0.3794	0.616619	no
TraesCS1A02G125700	TraesCS1A02G125700	-	1A:150006604-150008006	8_6_20	8_6_74	OK	4.73341	3.06533	-0.626834	-1.03272	0.07925	0.251198	no
TraesCS1A02G125900	TraesCS1A02G125900	-	1A:150860541-150861336	8_6_20	8_6_74	OK	1.54281	0.458748	-1.74979	-1.34561	0.0498	0.187987	no
TraesCS1A02G126000	TraesCS1A02G126000	-	1A:150890797-150895231	8_6_20	8_6_74	OK	5.04166	5.63365	0.160172	0.280645	0.633	0.807937	no
TraesCS1A02G126100	TraesCS1A02G126100	-	1A:150899370-150902341	8_6_20	8_6_74	OK	22.3222	15.503	-0.525928	-1.03604	0.0695	0.23182	no
TraesCS1A02G126300	TraesCS1A02G126300	-	1A:151771127-151778538	8_6_20	8_6_74	OK	2.79855	2.13529	-0.390249	-0.680558	0.26515	0.505528	no
TraesCS1A02G126400	TraesCS1A02G126400	-	1A:151873013-151877402	8_6_20	8_6_74	OK	1.8987	3.09473	0.704805	0.897244	0.1207	0.32402	no
TraesCS1A02G126800	TraesCS1A02G126800	-	1A:153337576-153339354	8_6_20	8_6_74	OK	3.70412	2.47976	-0.57893	-0.650097	0.2354	0.473344	no
TraesCS1A02G126900	TraesCS1A02G126900	-	1A:153580811-153586698	8_6_20	8_6_74	OK	53.3648	31.2354	-0.772707	-1.56369	0.00755	0.0552619	no
TraesCS1A02G127000	TraesCS1A02G127000	-	1A:154007783-154015107	8_6_20	8_6_74	OK	6.96756	9.22146	0.404341	0.803949	0.16365	0.384939	no
TraesCS1A02G127400	TraesCS1A02G127400	-	1A:154574635-154577511	8_6_20	8_6_74	OK	4.06833	3.75807	-0.114445	-0.210551	0.7337	0.8689	no
TraesCS1A02G127700	TraesCS1A02G127700	-	1A:155138717-155139587	8_6_20	8_6_74	OK	3.23295	4.96348	0.618499	0.840198	0.14205	0.355209	no
TraesCS1A02G127800	TraesCS1A02G127800	-	1A:155143533-155144069	8_6_20	8_6_74	OK	0.577141	2.64283	2.19508	2.0255	0.01215	0.0759737	no
TraesCS1A02G127900	TraesCS1A02G127900	-	1A:155692287-155696863	8_6_20	8_6_74	OK	6.11884	4.23713	-0.53017	-1.02507	0.07905	0.250731	no
TraesCS1A02G128100	TraesCS1A02G128100	-	1A:155840660-155858856	8_6_20	8_6_74	OK	3.45754	2.42241	-0.513301	-0.907419	0.1244	0.329585	no
TraesCS1A02G128300	TraesCS1A02G128300	-	1A:157311795-157316818	8_6_20	8_6_74	OK	3.71364	3.22627	-0.202966	-0.372854	0.5157	0.728744	no
TraesCS1A02G128600	TraesCS1A02G128600	-	1A:157829157-157834887	8_6_20	8_6_74	OK	6.45384	10.1484	0.653016	1.29466	0.0259	0.125259	no
TraesCS1A02G128900	TraesCS1A02G128900	-	1A:159516848-159528490	8_6_20	8_6_74	OK	6.52132	4.86482	-0.42278	-0.787598	0.1807	0.405969	no
TraesCS1A02G129100	TraesCS1A02G129100	-	1A:163382072-163383979	8_6_20	8_6_74	OK	22.9629	43.6172	0.925591	1.93816	0.0009	0.0125602	yes
TraesCS1A02G129200	TraesCS1A02G129200	-	1A:163392856-163397306	8_6_20	8_6_74	OK	5.44103	6.81621	0.325089	0.616595	0.29165	0.532707	no
TraesCS1A02G129300	TraesCS1A02G129300	-	1A:164456206-164469307	8_6_20	8_6_74	OK	1.08831	2.73682	1.33041	2.32947	0.0004	0.00698087	yes
TraesCS1A02G129400	TraesCS1A02G129400	-	1A:165171991-165179858	8_6_20	8_6_74	OK	4.12858	10.9471	1.40683	2.75028	0.0001	0.002391	yes
TraesCS1A02G129500	TraesCS1A02G129500	-	1A:166315707-166322599	8_6_20	8_6_74	OK	2.05864	1.87262	-0.136629	-0.245235	0.67285	0.833146	no
TraesCS1A02G129600	TraesCS1A02G129600	-	1A:167150356-167152680	8_6_20	8_6_74	OK	0.33107	1.49088	2.17095	2.11607	0.001	0.0135679	yes
TraesCS1A02G129700	TraesCS1A02G129700	-	1A:167800392-167802344	8_6_20	8_6_74	OK	0.518688	0.799157	0.623611	0.633212	0.28305	0.523697	no
TraesCS1A02G129800	TraesCS1A02G129800	-	1A:167802985-167804865	8_6_20	8_6_74	OK	4.69878	6.13878	0.385666	0.609397	0.2979	0.538765	no
TraesCS1A02G130000	TraesCS1A02G130000	-	1A:168443691-168444026	8_6_20	8_6_74	OK	0.840682	5.61729	2.74024	2.37743	0.00115	0.0150594	yes
TraesCS1A02G130600	TraesCS1A02G130600	-	1A:168548236-168549847	8_6_20	8_6_74	OK	1.79355	0.81734	-1.13381	-1.01478	0.0739	0.240828	no
TraesCS1A02G130700	TraesCS1A02G130700	-	1A:168553547-168590194	8_6_20	8_6_74	OK	0.604787	0.972489	0.685255	1.3016	0.03115	0.140524	no
TraesCS1A02G130800	TraesCS1A02G130800	-	1A:169643888-169654254	8_6_20	8_6_74	OK	7.22923	8.27355	0.194665	0.408224	0.47335	0.697005	no
TraesCS1A02G130900	TraesCS1A02G130900	-	1A:171006668-171034612	8_6_20	8_6_74	OK	3.62969	4.64886	0.357031	0.716984	0.2119	0.445883	no
TraesCS1A02G131000	TraesCS1A02G131000	-	1A:171453437-171469888	8_6_20	8_6_74	OK	3.83867	3.13048	-0.294222	-0.617841	0.28875	0.529577	no
TraesCS1A02G131200	TraesCS1A02G131200	-	1A:172185037-172193682	8_6_20	8_6_74	OK	6.98411	6.51527	-0.100251	-0.197	0.73495	0.869647	no
TraesCS1A02G131300	TraesCS1A02G131300	-	1A:173960779-173978959	8_6_20	8_6_74	OK	3.76661	2.09537	-0.846059	-1.50051	0.0111	0.0715786	no
TraesCS1A02G131500	TraesCS1A02G131500	-	1A:175173229-175178988	8_6_20	8_6_74	OK	18.349	18.3619	0.00101809	0.00205297	0.9966	0.997595	no
TraesCS1A02G131600	TraesCS1A02G131600	-	1A:176449532-176462644	8_6_20	8_6_74	OK	0.723315	0.518299	-0.480838	-0.787384	0.1689	0.390786	no
TraesCS1A02G131900	TraesCS1A02G131900	-	1A:177465417-177472573	8_6_20	8_6_74	OK	5.21623	2.76625	-0.915075	-1.40337	0.0147	0.0861121	no
TraesCS1A02G132400	TraesCS1A02G132400	-	1A:179535749-179537296	8_6_20	8_6_74	OK	55.1311	176.844	1.68154	3.16489	5e-05	0.0013523	yes
TraesCS1A02G132600	TraesCS1A02G132600	-	1A:181753576-181778463	8_6_20	8_6_74	OK	7.0375	5.90623	-0.252825	-0.551979	0.3563	0.595805	no
TraesCS1A02G133100	TraesCS1A02G133100	-	1A:185141231-185146180	8_6_20	8_6_74	OK	25.2887	34.923	0.465684	0.914254	0.11455	0.314139	no
TraesCS1A02G133300	TraesCS1A02G133300	-	1A:186717494-186718766	8_6_20	8_6_74	OK	1.44677	1.73023	0.258127	0.266505	0.6522	0.820634	no
TraesCS1A02G133400	TraesCS1A02G133400	-	1A:186988725-186996675	8_6_20	8_6_74	OK	9.52795	11.1222	0.22321	0.310955	0.59705	0.78467	no
TraesCS1A02G133500	TraesCS1A02G133500	-	1A:188132554-188151899	8_6_20	8_6_74	OK	6.85165	6.24788	-0.133084	-0.284034	0.6332	0.808066	no
TraesCS1A02G133700	TraesCS1A02G133700	-	1A:189710003-189722289	8_6_20	8_6_74	OK	6.71652	5.87218	-0.193817	-0.399577	0.52735	0.737562	no
TraesCS1A02G133800	TraesCS1A02G133800	-	1A:189958445-189965406	8_6_20	8_6_74	OK	1.99206	1.5394	-0.371892	-0.746125	0.20965	0.44296	no
TraesCS1A02G133900	TraesCS1A02G133900	-	1A:191855621-191862578	8_6_20	8_6_74	OK	2.89897	2.56285	-0.177791	-0.319934	0.5679	0.7663	no
TraesCS1A02G134000	TraesCS1A02G134000	-	1A:193517324-193519141	8_6_20	8_6_74	OK	0.891835	0.887097	-0.00768553	-0.0113688	0.9835	0.991817	no
TraesCS1A02G134200	TraesCS1A02G134200	-	1A:200578385-200579212	8_6_20	8_6_74	OK	0.270991	0.387694	0.516673	0.35392	0.54995	0.753507	no
TraesCS1A02G134300	TraesCS1A02G134300	-	1A:201744534-201747147	8_6_20	8_6_74	OK	12.5925	9.54425	-0.399858	-0.850917	0.15785	0.376852	no
TraesCS1A02G134500	TraesCS1A02G134500	-	1A:201853520-201865435	8_6_20	8_6_74	OK	4.14516	3.89854	-0.088497	-0.155882	0.7884	0.899694	no
TraesCS1A02G134600	TraesCS1A02G134600	-	1A:202071607-202101947	8_6_20	8_6_74	OK	2.08224	2.21274	0.0876978	0.167259	0.773	0.891183	no
TraesCS1A02G134800	TraesCS1A02G134800	-	1A:204826279-204828720	8_6_20	8_6_74	OK	2.5419	1.5249	-0.737193	-1.10172	0.06645	0.225571	no
TraesCS1A02G135100	TraesCS1A02G135100	-	1A:206792053-206805538	8_6_20	8_6_74	OK	0.434514	0.496462	0.19228	0.306185	0.60835	0.791508	no
TraesCS1A02G135300	TraesCS1A02G135300	-	1A:208208303-208219356	8_6_20	8_6_74	OK	6.30924	3.88728	-0.698704	-1.47834	0.01185	0.0748186	no
TraesCS1A02G135600	TraesCS1A02G135600	-	1A:208881363-208913608	8_6_20	8_6_74	OK	3.40671	2.8629	-0.2509	-0.517782	0.36885	0.607318	no
TraesCS1A02G135700	TraesCS1A02G135700	-	1A:209353871-209363066	8_6_20	8_6_74	OK	11.4103	12.1113	0.0860226	0.170719	0.77015	0.889906	no
TraesCS1A02G135800	TraesCS1A02G135800	-	1A:212017042-212018086	8_6_20	8_6_74	OK	0	1.73671	inf	#NAME?	0.00535	0.0435945	yes
TraesCS1A02G136000	TraesCS1A02G136000	-	1A:212021776-212025958	8_6_20	8_6_74	OK	0.0484517	1.55407	5.00336	3.74866	0.0001	0.002391	yes
TraesCS1A02G136100	TraesCS1A02G136100	-	1A:213253115-213255931	8_6_20	8_6_74	OK	0.0249815	4.57996	7.51833	4.3123	0.14755	0.362519	no
TraesCS1A02G136200	TraesCS1A02G136200	-	1A:213902549-213933580	8_6_20	8_6_74	OK	2.85818	1.72106	-0.731804	-1.47789	0.01965	0.104441	no
TraesCS1A02G136400	TraesCS1A02G136400	-	1A:216414923-216456832	8_6_20	8_6_74	OK	6.03811	6.35179	0.0730659	0.124308	0.83	0.921306	no
TraesCS1A02G136500	TraesCS1A02G136500	-	1A:217610379-217613638	8_6_20	8_6_74	OK	8.87095	8.61908	-0.0415539	-0.0896289	0.8789	0.945277	no
TraesCS1A02G136800	TraesCS1A02G136800	-	1A:218522814-218529362	8_6_20	8_6_74	OK	5.90007	7.43963	0.334499	0.615666	0.2968	0.537763	no
TraesCS1A02G136900	TraesCS1A02G136900	-	1A:219381069-219386762	8_6_20	8_6_74	OK	7.51699	8.41815	0.163349	0.253762	0.6571	0.823624	no
TraesCS1A02G137000	TraesCS1A02G137000	-	1A:219894325-219900551	8_6_20	8_6_74	OK	3.38518	5.40484	0.675017	1.35395	0.0203	0.106704	no
TraesCS1A02G137200	TraesCS1A02G137200	-	1A:221695703-221708351	8_6_20	8_6_74	OK	2.73749	2.13633	-0.357723	-0.652967	0.2699	0.510461	no
TraesCS1A02G137300	TraesCS1A02G137300	-	1A:221708688-221709738	8_6_20	8_6_74	OK	1.52954	1.43414	-0.0929173	-0.0939751	0.86835	0.940232	no
TraesCS1A02G137400	TraesCS1A02G137400	-	1A:222347194-222369765	8_6_20	8_6_74	OK	3.36716	2.31108	-0.542966	-0.98965	0.09105	0.272854	no
TraesCS1A02G137500	TraesCS1A02G137500	-	1A:223443861-223455182	8_6_20	8_6_74	OK	9.17057	12.1314	0.403659	0.553844	0.3406	0.580897	no
TraesCS1A02G137600	TraesCS1A02G137600	-	1A:223826569-223828312	8_6_20	8_6_74	OK	0.9679	0.652892	-0.568014	-0.424492	0.45845	0.684523	no
TraesCS1A02G137700	TraesCS1A02G137700	-	1A:223937888-223949190	8_6_20	8_6_74	OK	13.7837	13.0694	-0.0767743	-0.15975	0.7819	0.896216	no
TraesCS1A02G137800	TraesCS1A02G137800	-	1A:224802355-224827275	8_6_20	8_6_74	OK	3.74944	2.6763	-0.486436	-1.03037	0.086	0.263598	no
TraesCS1A02G137900	TraesCS1A02G137900	-	1A:225507557-225517408	8_6_20	8_6_74	OK	2.90032	3.53288	0.284633	0.564742	0.32825	0.569095	no
TraesCS1A02G138000	TraesCS1A02G138000	-	1A:227257401-227268703	8_6_20	8_6_74	OK	2.83442	2.8931	0.0295632	0.044231	0.93885	0.97265	no
TraesCS1A02G138100	TraesCS1A02G138100	-	1A:229168840-229171503	8_6_20	8_6_74	OK	3.03736	1.20797	-1.33023	-1.84681	0.0022	0.0236749	yes
TraesCS1A02G138200	TraesCS1A02G138200	-	1A:230132868-230165911	8_6_20	8_6_74	OK	1.36778	1.71452	0.325974	0.561424	0.3315	0.5719	no
TraesCS1A02G138300	TraesCS1A02G138300	-	1A:230469021-230472733	8_6_20	8_6_74	OK	0.337235	0.547762	0.699798	0.866524	0.15285	0.369579	no
TraesCS1A02G138400	TraesCS1A02G138400	-	1A:232066556-232074920	8_6_20	8_6_74	OK	2.81867	1.7679	-0.672975	-1.41674	0.01585	0.0905187	no
TraesCS1A02G138500	TraesCS1A02G138500	-	1A:232086426-232105328	8_6_20	8_6_74	OK	2.54792	2.97725	0.224663	0.429286	0.4733	0.697003	no
TraesCS1A02G138600	TraesCS1A02G138600	-	1A:232333422-232344048	8_6_20	8_6_74	OK	4.3243	5.29203	0.291355	0.505298	0.39145	0.627843	no
TraesCS1A02G138800	TraesCS1A02G138800	-	1A:233920830-233925580	8_6_20	8_6_74	OK	24.3615	29.0306	0.252975	0.521791	0.37065	0.608662	no
TraesCS1A02G139100	TraesCS1A02G139100	-	1A:234210118-234258109	8_6_20	8_6_74	OK	13.6763	10.251	-0.415921	-0.874926	0.12925	0.336949	no
TraesCS1A02G139200	TraesCS1A02G139200	-	1A:234796294-234799699	8_6_20	8_6_74	OK	2.49788	4.0512	0.697644	0.923844	0.1035	0.295646	no
TraesCS1A02G139300	TraesCS1A02G139300	-	1A:234806286-234816413	8_6_20	8_6_74	OK	11.3369	15.7509	0.474403	0.939961	0.0931	0.276344	no
TraesCS1A02G139400	TraesCS1A02G139400	-	1A:235652143-235689004	8_6_20	8_6_74	OK	1.54657	1.25832	-0.297574	-0.544505	0.34335	0.583757	no
TraesCS1A02G139500	TraesCS1A02G139500	-	1A:236715735-236722781	8_6_20	8_6_74	OK	2.21936	1.90776	-0.218264	-0.434585	0.45485	0.681571	no
TraesCS1A02G139600	TraesCS1A02G139600	TBP1	1A:237327510-237330121	8_6_20	8_6_74	OK	16.3127	16.7299	0.0364333	0.0761884	0.89425	0.952834	no
TraesCS1A02G139700	TraesCS1A02G139700	-	1A:237509578-237520090	8_6_20	8_6_74	OK	1.03166	0.986383	-0.0647492	-0.0930148	0.87395	0.943025	no
TraesCS1A02G139900	TraesCS1A02G139900	-	1A:237744623-237746433	8_6_20	8_6_74	OK	33.0682	32.9684	-0.00436227	-0.0093258	0.98725	0.993442	no
TraesCS1A02G140600	TraesCS1A02G140600	-	1A:238647817-238652541	8_6_20	8_6_74	OK	0.488338	0.342759	-0.510682	-0.883924	0.1477	0.362638	no
TraesCS1A02G140700	TraesCS1A02G140700	-	1A:238656183-238670642	8_6_20	8_6_74	OK	1.70639	1.36893	-0.317905	-0.370846	0.51185	0.725926	no
TraesCS1A02G140900	TraesCS1A02G140900	-	1A:238677152-238690883	8_6_20	8_6_74	OK	3.14431	3.32287	0.0796902	0.161025	0.7774	0.893496	no
TraesCS1A02G141100	TraesCS1A02G141100	-	1A:238999840-239002573	8_6_20	8_6_74	OK	21.3816	11.5851	-0.884098	-1.52515	0.00775	0.0562858	no
TraesCS1A02G141300	TraesCS1A02G141300	-	1A:239099767-239106130	8_6_20	8_6_74	OK	1.80775	0.644825	-1.48722	-1.53967	0.0107	0.0698508	no
TraesCS1A02G141400	TraesCS1A02G141400	-	1A:239889250-239903200	8_6_20	8_6_74	OK	3.15387	1.24855	-1.33687	-2.26172	0.0006	0.00933604	yes
TraesCS1A02G141700	TraesCS1A02G141700	-	1A:241312952-241320936	8_6_20	8_6_74	OK	11.77	8.42343	-0.48264	-1.04489	0.08125	0.255047	no
TraesCS1A02G141900	TraesCS1A02G141900	-	1A:241677701-241679636	8_6_20	8_6_74	OK	6.53609	5.15412	-0.342701	-0.562709	0.33395	0.574375	no
TraesCS1A02G142000	TraesCS1A02G142000	-	1A:241983246-241984668	8_6_20	8_6_74	OK	28.7423	35.2411	0.294083	0.525683	0.3475	0.587717	no
TraesCS1A02G142200	TraesCS1A02G142200	-	1A:241993074-242013226	8_6_20	8_6_74	OK	1.00533	0.996352	-0.0129417	-0.0231445	0.96805	0.985686	no
TraesCS1A02G142300	TraesCS1A02G142300	-	1A:242779678-242804845	8_6_20	8_6_74	OK	2.05282	3.05508	0.573607	0.929339	0.1114	0.308912	no
TraesCS1A02G142400	TraesCS1A02G142400	-	1A:243160581-243163169	8_6_20	8_6_74	OK	33.6457	17.6454	-0.931127	-1.77953	0.0032	0.0304899	yes
TraesCS1A02G142500	TraesCS1A02G142500	-	1A:243619555-243624661	8_6_20	8_6_74	OK	7.69021	7.37243	-0.060884	-0.123551	0.83445	0.923912	no
TraesCS1A02G142600	TraesCS1A02G142600	-	1A:243862628-243866339	8_6_20	8_6_74	OK	10.0993	7.11176	-0.505984	-1.01001	0.0869	0.265274	no
TraesCS1A02G142700	TraesCS1A02G142700	-	1A:244500834-244503810	8_6_20	8_6_74	OK	2.44147	2.21779	-0.138627	-0.183876	0.74605	0.875981	no
TraesCS1A02G142800	TraesCS1A02G142800	-	1A:244506827-244512895	8_6_20	8_6_74	OK	0.51483	0.398759	-0.36858	-0.543609	0.37625	0.61363	no
TraesCS1A02G142900	TraesCS1A02G142900	-	1A:245115338-245118643	8_6_20	8_6_74	OK	9.78044	9.68588	-0.0140168	-0.0283659	0.9595	0.982074	no
TraesCS1A02G143000	TraesCS1A02G143000	-	1A:245518572-245536774	8_6_20	8_6_74	OK	3.43098	3.22783	-0.0880552	-0.174008	0.7667	0.88797	no
TraesCS1A02G143100	TraesCS1A02G143100	-	1A:245518572-245536774	8_6_20	8_6_74	OK	2.16613	1.52788	-0.503589	-0.333226	0.5748	0.770364	no
TraesCS1A02G143200	TraesCS1A02G143200	-	1A:246127689-246130525	8_6_20	8_6_74	OK	0.638809	0.770487	0.270387	0.410667	0.4782	0.700769	no
TraesCS1A02G143300	TraesCS1A02G143300	-	1A:246689895-246693276	8_6_20	8_6_74	OK	25.1259	23.8976	-0.0723117	-0.141252	0.8024	0.90726	no
TraesCS1A02G143400	TraesCS1A02G143400	-	1A:247311661-247347178	8_6_20	8_6_74	OK	0.696339	0.589658	-0.239912	-0.503992	0.4192	0.651674	no
TraesCS1A02G143500	TraesCS1A02G143500	-	1A:248422287-248426924	8_6_20	8_6_74	OK	2.16937	2.77139	0.353335	0.542877	0.35	0.590076	no
TraesCS1A02G143600	TraesCS1A02G143600	-	1A:248428942-248435410	8_6_20	8_6_74	OK	1.40985	2.93095	1.05583	1.40206	0.0173	0.095783	no
TraesCS1A02G143700	TraesCS1A02G143700	-	1A:248611975-248616991	8_6_20	8_6_74	OK	1.90434	6.68817	1.81232	1.64407	0.03255	0.144433	no
TraesCS1A02G143800	TraesCS1A02G143800	-	1A:248611975-248616991	8_6_20	8_6_74	OK	5.31699	5.25891	-0.0158439	-0.020973	0.97135	0.987216	no
TraesCS1A02G143900	TraesCS1A02G143900	-	1A:248877652-248881699	8_6_20	8_6_74	OK	12.9121	12.6865	-0.025431	-0.0542212	0.9271	0.967638	no
TraesCS1A02G144000	TraesCS1A02G144000	-	1A:249042635-249057221	8_6_20	8_6_74	OK	1.5486	0.925385	-0.742842	-1.49627	0.00885	0.0617091	no
TraesCS1A02G144500	TraesCS1A02G144500	-	1A:250442553-250444366	8_6_20	8_6_74	OK	0.377219	0.561782	0.574608	0.601129	0.42815	0.659396	no
TraesCS1A02G144700	TraesCS1A02G144700	-	1A:250550785-250554286	8_6_20	8_6_74	OK	1.76195	2.12546	0.270599	0.383424	0.4944	0.713039	no
TraesCS1A02G144800	TraesCS1A02G144800	-	1A:251009016-251018858	8_6_20	8_6_74	OK	4.02021	5.33354	0.407825	0.869176	0.1358	0.346033	no
TraesCS1A02G145000	TraesCS1A02G145000	-	1A:251334627-251341814	8_6_20	8_6_74	OK	6.86605	15.8365	1.2057	2.49323	5e-05	0.0013523	yes
TraesCS1A02G145300	TraesCS1A02G145300	-	1A:251376252-251377963	8_6_20	8_6_74	OK	0.800772	0.19147	-2.06428	-1.93906	0.2388	0.477424	no
TraesCS1A02G145500	TraesCS1A02G145500	-	1A:251558740-251564045	8_6_20	8_6_74	OK	1.44164	1.12155	-0.362219	-0.70498	0.22975	0.466881	no
TraesCS1A02G145600	TraesCS1A02G145600	-	1A:251691124-251692365	8_6_20	8_6_74	OK	0.244969	0.560241	1.19345	0.8051	0.17455	0.398118	no
TraesCS1A02G145800	TraesCS1A02G145800	-	1A:252281926-252286168	8_6_20	8_6_74	OK	1.36387	1.64746	0.272533	0.436214	0.4573	0.683861	no
TraesCS1A02G145900	TraesCS1A02G145900	-	1A:252321625-252322000	8_6_20	8_6_74	OK	2.38002	2.6797	0.1711	0.142432	0.8024	0.90726	no
TraesCS1A02G146200	TraesCS1A02G146200	-	1A:252502422-252518151	8_6_20	8_6_74	OK	2.55651	3.55014	0.473698	0.933067	0.1069	0.301639	no
TraesCS1A02G146600	TraesCS1A02G146600	-	1A:252824561-252828693	8_6_20	8_6_74	OK	13.2257	11.2938	-0.227817	-0.468622	0.41105	0.644495	no
TraesCS1A02G146800	TraesCS1A02G146800	-	1A:253371506-253372209	8_6_20	8_6_74	OK	3.76379	3.64021	-0.0481675	-0.0586886	0.913	0.961402	no
TraesCS1A02G146900	TraesCS1A02G146900	-	1A:253378318-253384498	8_6_20	8_6_74	OK	1.67753	1.31653	-0.349602	-0.61125	0.29625	0.537312	no
TraesCS1A02G147000	TraesCS1A02G147000	-	1A:253720396-253722229	8_6_20	8_6_74	OK	107.594	173.939	0.692987	1.34204	0.02155	0.110997	no
TraesCS1A02G147400	TraesCS1A02G147400	-	1A:254375409-254383101	8_6_20	8_6_74	OK	2.51332	2.11706	-0.247529	-0.40692	0.47545	0.698675	no
TraesCS1A02G147500	TraesCS1A02G147500	-	1A:254383243-254386910	8_6_20	8_6_74	OK	2.52799	1.72461	-0.551724	-1.05492	0.0709	0.234626	no
TraesCS1A02G147600	TraesCS1A02G147600	-	1A:254993095-254995496	8_6_20	8_6_74	OK	0.504638	0.913505	0.856164	0.980309	0.0922	0.275073	no
TraesCS1A02G147700	TraesCS1A02G147700	-	1A:254995704-254997527	8_6_20	8_6_74	OK	1.88116	2.56725	0.448602	0.690761	0.24045	0.479464	no
TraesCS1A02G148000	TraesCS1A02G148000	-	1A:255478888-255488313	8_6_20	8_6_74	OK	10.2811	17.9204	0.80161	1.57827	0.00635	0.0492489	yes
TraesCS1A02G148300	TraesCS1A02G148300	-	1A:255872276-255874488	8_6_20	8_6_74	OK	0.283048	0.366556	0.372988	0.275786	0.632	0.807183	no
TraesCS1A02G148400	TraesCS1A02G148400	-	1A:255898221-255900059	8_6_20	8_6_74	OK	88.5038	237.286	1.42281	2.79908	5e-05	0.0013523	yes
TraesCS1A02G149100	TraesCS1A02G149100	-	1A:256810437-256816746	8_6_20	8_6_74	OK	2.53494	1.8435	-0.459502	-0.80036	0.1809	0.406259	no
TraesCS1A02G149200	TraesCS1A02G149200	-	1A:256819204-256822875	8_6_20	8_6_74	OK	26.1299	31.2955	0.260255	0.556173	0.34	0.580168	no
TraesCS1A02G149300	TraesCS1A02G149300	-	1A:256823680-256827995	8_6_20	8_6_74	OK	64.6738	19.1629	-1.75486	-3.35218	5e-05	0.0013523	yes
TraesCS1A02G149800	TraesCS1A02G149800	-	1A:257551796-257558525	8_6_20	8_6_74	OK	3.7136	2.56137	-0.535905	-1.01226	0.0787	0.250121	no
TraesCS1A02G150000	TraesCS1A02G150000	-	1A:257565002-257566520	8_6_20	8_6_74	OK	0.136319	0.377301	1.46873	0.84536	0.2327	0.470182	no
TraesCS1A02G150100	TraesCS1A02G150100	-	1A:257573020-257574803	8_6_20	8_6_74	OK	0.866543	0.713854	-0.279643	-0.426371	0.50505	0.72081	no
TraesCS1A02G150200	TraesCS1A02G150200	-	1A:257960003-257969311	8_6_20	8_6_74	OK	3.73774	2.573	-0.538714	-0.78894	0.1673	0.389039	no
TraesCS1A02G150400	TraesCS1A02G150400	-	1A:258157062-258162400	8_6_20	8_6_74	OK	1.37726	2.08179	0.596022	0.74876	0.2152	0.449811	no
TraesCS1A02G150500	TraesCS1A02G150500	-	1A:258180020-258181423	8_6_20	8_6_74	OK	0.699604	0.960855	0.457781	0.481829	0.4028	0.637332	no
TraesCS1A02G150600	TraesCS1A02G150600	-	1A:258738360-258743663	8_6_20	8_6_74	OK	10.9196	9.31056	-0.229978	-0.478403	0.41765	0.650309	no
TraesCS1A02G150800	TraesCS1A02G150800	-	1A:258857614-258862764	8_6_20	8_6_74	OK	2.52013	0.321864	-2.96897	-3.82382	5e-05	0.0013523	yes
TraesCS1A02G150900	TraesCS1A02G150900	-	1A:258870777-258881439	8_6_20	8_6_74	OK	6.60292	13.7662	1.05995	2.02991	0.00045	0.00761613	yes
TraesCS1A02G151000	TraesCS1A02G151000	-	1A:259049083-259051454	8_6_20	8_6_74	OK	3.32722	3.68165	0.146037	0.240126	0.6713	0.832165	no
TraesCS1A02G151100	TraesCS1A02G151100	-	1A:259052025-259066025	8_6_20	8_6_74	OK	0.521041	0.421969	-0.304258	-0.492428	0.41485	0.647839	no
TraesCS1A02G151200	TraesCS1A02G151200	-	1A:259069860-259073887	8_6_20	8_6_74	OK	0.771845	0.456712	-0.757025	-1.11086	0.0735	0.239949	no
TraesCS1A02G151400	TraesCS1A02G151400	-	1A:259994474-259997900	8_6_20	8_6_74	OK	0.786301	0.524387	-0.58445	-0.516727	0.36215	0.601103	no
TraesCS1A02G151500	TraesCS1A02G151500	-	1A:260834118-260835657	8_6_20	8_6_74	OK	2.81531	3.30833	0.232806	0.366876	0.52165	0.733451	no
TraesCS1A02G151600	TraesCS1A02G151600	-	1A:260836560-260840054	8_6_20	8_6_74	OK	2.64864	1.4717	-0.847768	-1.15997	0.03525	0.151792	no
TraesCS1A02G151700	TraesCS1A02G151700	-	1A:260840506-260841094	8_6_20	8_6_74	OK	4.13938	3.86721	-0.0981233	-0.106298	0.8502	0.931421	no
TraesCS1A02G152000	TraesCS1A02G152000	-	1A:261130526-261136858	8_6_20	8_6_74	OK	2.51179	2.45379	-0.0337049	-0.0641983	0.9111	0.96052	no
TraesCS1A02G152100	TraesCS1A02G152100	-	1A:261247063-261250437	8_6_20	8_6_74	OK	12.3692	10.7652	-0.20038	-0.379511	0.5194	0.731602	no
TraesCS1A02G152200	TraesCS1A02G152200	-	1A:261815433-261826427	8_6_20	8_6_74	OK	6.17927	4.78228	-0.369739	-0.74494	0.19655	0.42598	no
TraesCS1A02G152500	TraesCS1A02G152500	-	1A:262819172-262841620	8_6_20	8_6_74	OK	3.76423	4.07418	0.114155	0.248027	0.6727	0.833069	no
TraesCS1A02G152600	TraesCS1A02G152600	-	1A:262944344-262948015	8_6_20	8_6_74	OK	0	1.06969	inf	#NAME?	5e-05	0.0013523	yes
TraesCS1A02G152900	TraesCS1A02G152900	-	1A:265020364-265029656	8_6_20	8_6_74	OK	0.377505	0.415201	0.137317	0.224453	0.7088	0.85488	no
TraesCS1A02G153000	TraesCS1A02G153000	-	1A:265032749-265041635	8_6_20	8_6_74	OK	5.40251	1.10713	-2.28681	-3.08488	5e-05	0.0013523	yes
TraesCS1A02G153100	TraesCS1A02G153100	-	1A:265645441-265650746	8_6_20	8_6_74	OK	44.4169	47.6498	0.101362	0.205094	0.72605	0.864771	no
TraesCS1A02G153300	TraesCS1A02G153300	-	1A:267141926-267145892	8_6_20	8_6_74	OK	19.6132	20.4543	0.0605777	0.125505	0.8229	0.917795	no
TraesCS1A02G153600	TraesCS1A02G153600	-	1A:267177689-267181184	8_6_20	8_6_74	OK	8.73114	5.51139	-0.663753	-1.19992	0.03825	0.15983	no
TraesCS1A02G153900	TraesCS1A02G153900	-	1A:267794535-267804564	8_6_20	8_6_74	OK	7.74509	7.14346	-0.11666	-0.252258	0.6751	0.834359	no
TraesCS1A02G154100	TraesCS1A02G154100	-	1A:268121932-268123732	8_6_20	8_6_74	OK	0.343214	0.428088	0.318798	0.424331	0.49535	0.713652	no
TraesCS1A02G154300	TraesCS1A02G154300	-	1A:268914712-268929936	8_6_20	8_6_74	OK	2.80368	2.46864	-0.183605	-0.385127	0.5084	0.723169	no
TraesCS1A02G154400	TraesCS1A02G154400	-	1A:268932111-268937108	8_6_20	8_6_74	OK	26.9514	35.4218	0.394275	0.76489	0.1908	0.418713	no
TraesCS1A02G154500	TraesCS1A02G154500	-	1A:269567620-269575789	8_6_20	8_6_74	OK	0.541834	0.587033	0.11559	0.146865	0.80255	0.907286	no
TraesCS1A02G154600	TraesCS1A02G154600	-	1A:269579981-269582738	8_6_20	8_6_74	OK	0.975859	0.834263	-0.22617	-0.379488	0.5331	0.741552	no
TraesCS1A02G154700	TraesCS1A02G154700	-	1A:269993957-270008325	8_6_20	8_6_74	OK	4.754	3.40428	-0.481791	-1.03504	0.08395	0.260204	no
TraesCS1A02G154900	TraesCS1A02G154900	-	1A:271619746-271621923	8_6_20	8_6_74	OK	0.636654	0.207475	-1.61757	-1.23489	0.22365	0.459322	no
TraesCS1A02G155000	TraesCS1A02G155000	-	1A:271882591-271891529	8_6_20	8_6_74	OK	2.94237	2.93389	-0.00416431	-0.00702084	0.9901	0.994557	no
TraesCS1A02G155200	TraesCS1A02G155200	-	1A:272611171-272613645	8_6_20	8_6_74	OK	78.9119	78.2716	-0.0117548	-0.0222166	0.96975	0.9865	no
TraesCS1A02G155500	TraesCS1A02G155500	-	1A:274108133-274109975	8_6_20	8_6_74	OK	2.0355	1.72354	-0.240011	-0.366237	0.52435	0.735328	no
TraesCS1A02G155600	TraesCS1A02G155600	-	1A:274781283-274782385	8_6_20	8_6_74	OK	1.52089	0.944183	-0.687774	-0.484475	0.33855	0.578853	no
TraesCS1A02G155900	TraesCS1A02G155900	-	1A:276323724-276325756	8_6_20	8_6_74	OK	1.02658	0.725328	-0.501143	-0.444397	0.43045	0.661209	no
TraesCS1A02G156100	TraesCS1A02G156100	-	1A:276802345-276805966	8_6_20	8_6_74	OK	8.78117	7.93323	-0.146505	-0.274311	0.62515	0.802526	no
TraesCS1A02G156200	TraesCS1A02G156200	-	1A:276862984-276864470	8_6_20	8_6_74	OK	0.550622	0.266025	-1.0495	-0.845234	0.1784	0.40275	no
TraesCS1A02G156300	TraesCS1A02G156300	-	1A:276967791-276972330	8_6_20	8_6_74	OK	3.02246	2.37834	-0.34577	-0.499526	0.37025	0.608291	no
TraesCS1A02G156400	TraesCS1A02G156400	-	1A:277074050-277078322	8_6_20	8_6_74	OK	8.48617	8.93305	0.0740392	0.133732	0.8166	0.914465	no
TraesCS1A02G156500	TraesCS1A02G156500	-	1A:277629408-277642793	8_6_20	8_6_74	OK	2.16002	1.36777	-0.659216	-1.16233	0.0529	0.195339	no
TraesCS1A02G156600	TraesCS1A02G156600	-	1A:278141902-278145724	8_6_20	8_6_74	OK	6.75431	4.46714	-0.596456	-1.09334	0.05665	0.203837	no
TraesCS1A02G157100	TraesCS1A02G157100	-	1A:278527010-278527579	8_6_20	8_6_74	OK	1.10188	0.593326	-0.893069	-0.900914	0.12835	0.335644	no
TraesCS1A02G157500	TraesCS1A02G157500	-	1A:279732250-279742732	8_6_20	8_6_74	OK	10.5735	10.1873	-0.053682	-0.112877	0.84565	0.929271	no
TraesCS1A02G157600	TraesCS1A02G157600	-	1A:279824793-279831261	8_6_20	8_6_74	OK	0.299351	1.73802	2.53754	3.65672	5e-05	0.0013523	yes
TraesCS1A02G157700	TraesCS1A02G157700	-	1A:279903220-279908684	8_6_20	8_6_74	OK	4.57697	6.06442	0.405978	0.695775	0.2206	0.455564	no
TraesCS1A02G157800	TraesCS1A02G157800	-	1A:280274429-280276096	8_6_20	8_6_74	OK	2.20631	1.69731	-0.378387	-0.466991	0.4008	0.635488	no
TraesCS1A02G157900	TraesCS1A02G157900	-	1A:280602663-280604294	8_6_20	8_6_74	OK	0.829544	0.988535	0.252972	0.330762	0.557	0.75878	no
TraesCS1A02G158200	TraesCS1A02G158200	-	1A:281650039-281650769	8_6_20	8_6_74	OK	6.87644	12.7127	0.886536	1.16681	0.04385	0.173628	no
TraesCS1A02G158300	TraesCS1A02G158300	-	1A:281656688-281659441	8_6_20	8_6_74	OK	21.1024	26.1702	0.310519	0.584089	0.29345	0.534576	no
TraesCS1A02G158400	TraesCS1A02G158400	-	1A:281887393-281895008	8_6_20	8_6_74	OK	7.17623	8.04885	0.165556	0.310293	0.58345	0.775606	no
TraesCS1A02G158500	TraesCS1A02G158500	-	1A:282545206-282551529	8_6_20	8_6_74	OK	2.75881	3.93708	0.513079	0.980481	0.1092	0.305197	no
TraesCS1A02G158600	TraesCS1A02G158600	-	1A:282552836-282554807	8_6_20	8_6_74	OK	20.7731	19.9714	-0.0567787	-0.111724	0.84545	0.929229	no
TraesCS1A02G158700	TraesCS1A02G158700	-	1A:282695073-282702388	8_6_20	8_6_74	OK	16.4528	14.9981	-0.133554	-0.282505	0.6422	0.814185	no
TraesCS1A02G158800	TraesCS1A02G158800	-	1A:283842906-283859515	8_6_20	8_6_74	OK	4.85715	3.98723	-0.284723	-0.57017	0.31685	0.5574	no
TraesCS1A02G158900	TraesCS1A02G158900	-	1A:284143662-284151783	8_6_20	8_6_74	OK	2.65659	3.01569	0.182912	0.353751	0.5428	0.748359	no
TraesCS1A02G159100	TraesCS1A02G159100	-	1A:284336840-284337272	8_6_20	8_6_74	OK	76.9769	156.697	1.02548	2.02118	0.00085	0.0120568	yes
TraesCS1A02G159300	TraesCS1A02G159300	-	1A:284912308-284913734	8_6_20	8_6_74	OK	69.46	125.446	0.852815	1.67517	0.0021	0.022892	yes
TraesCS1A02G159400	TraesCS1A02G159400	-	1A:285353557-285356244	8_6_20	8_6_74	OK	0.935606	0.740247	-0.337896	-0.512158	0.39025	0.626799	no
TraesCS1A02G159500	TraesCS1A02G159500	-	1A:285980869-285986701	8_6_20	8_6_74	OK	1.64399	1.17816	-0.480675	-0.776828	0.2005	0.431057	no
TraesCS1A02G159600	TraesCS1A02G159600	-	1A:286006368-286010711	8_6_20	8_6_74	OK	3.77156	2.99897	-0.330696	-0.559353	0.33795	0.578312	no
TraesCS1A02G160100	TraesCS1A02G160100	-	1A:287542003-287544129	8_6_20	8_6_74	OK	0.852236	0.524013	-0.701649	-0.909934	0.11495	0.314843	no
TraesCS1A02G160200	TraesCS1A02G160200	-	1A:287681549-287684692	8_6_20	8_6_74	OK	0.451218	3.4413	2.93106	3.77241	5e-05	0.0013523	yes
TraesCS1A02G160400	TraesCS1A02G160400	-	1A:287689088-287690564	8_6_20	8_6_74	OK	2.20781	3.63016	0.717418	1.19983	0.0394	0.162837	no
TraesCS1A02G160500	TraesCS1A02G160500	-	1A:287691563-287702194	8_6_20	8_6_74	OK	2.66606	3.47687	0.383083	0.763835	0.18855	0.416222	no
TraesCS1A02G160600	TraesCS1A02G160600	-	1A:288510415-288520871	8_6_20	8_6_74	OK	1.59828	1.38199	-0.209772	-0.423794	0.4771	0.699785	no
TraesCS1A02G160700	TraesCS1A02G160700	-	1A:288862056-288872048	8_6_20	8_6_74	OK	8.67159	8.20196	-0.0803273	-0.170135	0.7741	0.891677	no
TraesCS1A02G160800	TraesCS1A02G160800	-	1A:289329783-289332889	8_6_20	8_6_74	OK	4.07064	3.65361	-0.155931	-0.273738	0.6356	0.809681	no
TraesCS1A02G161200	TraesCS1A02G161200	-	1A:290123277-290127360	8_6_20	8_6_74	OK	3.23043	1.69765	-0.928188	-1.55201	0.0083	0.0590784	no
TraesCS1A02G161300	TraesCS1A02G161300	-	1A:290198892-290201928	8_6_20	8_6_74	OK	4.95499	7.46297	0.590868	1.08022	0.0541	0.197902	no
TraesCS1A02G161400	TraesCS1A02G161400	-	1A:290202032-290205001	8_6_20	8_6_74	OK	17.2436	12.8671	-0.422382	-0.825785	0.15625	0.374802	no
TraesCS1A02G161800	TraesCS1A02G161800	-	1A:290549554-290551786	8_6_20	8_6_74	OK	1.46219	2.80247	0.938569	1.05016	0.0835	0.259316	no
TraesCS1A02G161900	TraesCS1A02G161900	-	1A:290554419-290556043	8_6_20	8_6_74	OK	5.11981	5.11257	-0.00204204	-0.00335236	0.99595	0.997242	no
TraesCS1A02G162200	TraesCS1A02G162200	-	1A:291242008-291246278	8_6_20	8_6_74	OK	0.846966	1.22567	0.533193	0.857347	0.13015	0.338492	no
TraesCS1A02G162300	TraesCS1A02G162300	-	1A:291248716-291256425	8_6_20	8_6_74	OK	1.26161	1.12781	-0.161735	-0.249933	0.6674	0.82987	no
TraesCS1A02G162400	TraesCS1A02G162400	-	1A:291561114-291565971	8_6_20	8_6_74	OK	1.77412	2.6262	0.565869	0.830979	0.14595	0.360369	no
TraesCS1A02G162800	TraesCS1A02G162800	-	1A:292077983-292090267	8_6_20	8_6_74	OK	5.87931	4.54104	-0.372623	-0.805848	0.17315	0.396302	no
TraesCS1A02G163200	TraesCS1A02G163200	-	1A:292878942-292881794	8_6_20	8_6_74	OK	11.7111	19.9163	0.766073	1.4611	0.01085	0.0704837	no
TraesCS1A02G163400	TraesCS1A02G163400	-	1A:293707855-293722849	8_6_20	8_6_74	OK	0.874322	1.50645	0.78492	1.4295	0.0151	0.0876463	no
TraesCS1A02G163500	TraesCS1A02G163500	-	1A:293728800-293730405	8_6_20	8_6_74	OK	0.945192	0.57429	-0.718828	-1.03698	0.0895	0.269908	no
TraesCS1A02G163600	TraesCS1A02G163600	-	1A:293731110-293738149	8_6_20	8_6_74	OK	0.10614	0.506273	2.25395	1.68971	0.01385	0.0825982	no
TraesCS1A02G163700	TraesCS1A02G163700	-	1A:294037987-294042332	8_6_20	8_6_74	OK	0.433899	0.865707	0.996519	1.28939	0.02765	0.130561	no
TraesCS1A02G163900	TraesCS1A02G163900	-	1A:295227959-295232820	8_6_20	8_6_74	OK	1.43402	3.19181	1.15431	2.15196	0.0002	0.00412575	yes
TraesCS1A02G164000	TraesCS1A02G164000	-	1A:295458804-295464502	8_6_20	8_6_74	OK	7.11839	8.04002	0.175649	0.362959	0.5106	0.724944	no
TraesCS1A02G164200	TraesCS1A02G164200	-	1A:295584872-295590785	8_6_20	8_6_74	OK	5.0163	5.19734	0.0511499	0.106348	0.85755	0.934972	no
TraesCS1A02G164400	TraesCS1A02G164400	-	1A:296212248-296215494	8_6_20	8_6_74	OK	4.44381	4.65591	0.0672675	0.117091	0.83625	0.924758	no
TraesCS1A02G164500	TraesCS1A02G164500	-	1A:296237958-296242886	8_6_20	8_6_74	OK	0.0929788	0.414867	2.15768	1.63803	0.011	0.0711345	no
TraesCS1A02G164600	TraesCS1A02G164600	-	1A:297376880-297381017	8_6_20	8_6_74	OK	5.2724	5.44113	0.0454476	0.0794817	0.88355	0.947513	no
TraesCS1A02G164700	TraesCS1A02G164700	-	1A:297696461-297700859	8_6_20	8_6_74	OK	4.05511	3.95497	-0.0360748	-0.0680079	0.9047	0.957236	no
TraesCS1A02G164800	TraesCS1A02G164800	-	1A:297744934-297751007	8_6_20	8_6_74	OK	37.3628	35.6561	-0.0674541	-0.14329	0.80675	0.909532	no
TraesCS1A02G164900	TraesCS1A02G164900	-	1A:297872018-297874932	8_6_20	8_6_74	OK	10.0788	7.83729	-0.362898	-0.643739	0.25805	0.497622	no
TraesCS1A02G165300	TraesCS1A02G165300	-	1A:298034052-298037445	8_6_20	8_6_74	OK	6.82081	4.65579	-0.550918	-0.96467	0.09895	0.287333	no
TraesCS1A02G165500	TraesCS1A02G165500	-	1A:298108441-298116154	8_6_20	8_6_74	OK	11.9056	12.8928	0.114925	0.245006	0.66235	0.827137	no
TraesCS1A02G165600	TraesCS1A02G165600	-	1A:298152316-298155073	8_6_20	8_6_74	OK	1.09179	0.721405	-0.597817	-0.706637	0.21325	0.447586	no
TraesCS1A02G165700	TraesCS1A02G165700	-	1A:298557742-298566718	8_6_20	8_6_74	OK	2.82114	1.87661	-0.588153	-0.970093	0.09635	0.282294	no
TraesCS1A02G165800	TraesCS1A02G165800	-	1A:298601922-298610934	8_6_20	8_6_74	OK	15.2905	17.3646	0.183513	0.374159	0.5312	0.740336	no
TraesCS1A02G165900	TraesCS1A02G165900	-	1A:298613621-298615547	8_6_20	8_6_74	OK	5.06108	4.29405	-0.237106	-0.356997	0.53345	0.741771	no
TraesCS1A02G166100	TraesCS1A02G166100	-	1A:298635519-298636647	8_6_20	8_6_74	OK	0.868204	0.978159	0.172036	0.187447	0.763	0.885984	no
TraesCS1A02G166900	TraesCS1A02G166900	-	1A:299624484-299657841	8_6_20	8_6_74	OK	1.28798	0.941282	-0.452413	-0.900345	0.13515	0.345178	no
TraesCS1A02G167100	TraesCS1A02G167100	-	1A:300003983-300004745	8_6_20	8_6_74	OK	1.04026	0.60999	-0.770079	-0.461109	0.4327	0.663452	no
TraesCS1A02G167200	TraesCS1A02G167200	-	1A:300100763-300102768	8_6_20	8_6_74	OK	12.9065	16.6129	0.364202	0.68077	0.22745	0.463807	no
TraesCS1A02G167300	TraesCS1A02G167300	-	1A:300105515-300106916	8_6_20	8_6_74	OK	0.860352	0.396658	-1.11703	-1.06233	0.0766	0.246076	no
TraesCS1A02G167400	TraesCS1A02G167400	-	1A:300107114-300111644	8_6_20	8_6_74	OK	2.2283	4.62132	1.05236	2.04915	0.00045	0.00761613	yes
TraesCS1A02G167600	TraesCS1A02G167600	-	1A:300395390-300396164	8_6_20	8_6_74	OK	4.88136	3.6489	-0.419822	-0.537772	0.36115	0.600124	no
TraesCS1A02G168100	TraesCS1A02G168100	-	1A:300856553-300860113	8_6_20	8_6_74	OK	17.7378	20.1034	0.180614	0.365296	0.5203	0.7324	no
TraesCS1A02G168400	TraesCS1A02G168400	-	1A:301128321-301134198	8_6_20	8_6_74	OK	5.23796	6.7633	0.368723	0.690034	0.2384	0.476909	no
TraesCS1A02G168500	TraesCS1A02G168500	-	1A:301158123-301162597	8_6_20	8_6_74	OK	4.23901	3.29424	-0.36378	-0.510159	0.36015	0.599334	no
TraesCS1A02G168600	TraesCS1A02G168600	-	1A:301196753-301200037	8_6_20	8_6_74	OK	35.2292	58.6924	0.736404	1.47136	0.00995	0.066591	no
TraesCS1A02G168700	TraesCS1A02G168700	-	1A:301628583-301631797	8_6_20	8_6_74	OK	0.424715	0.437479	0.0427173	0.0533523	0.92665	0.967538	no
TraesCS1A02G168800	TraesCS1A02G168800	-	1A:301773019-301775767	8_6_20	8_6_74	OK	0.648927	1.36976	1.0778	1.53813	0.0105	0.0688916	no
TraesCS1A02G168900	TraesCS1A02G168900	-	1A:301776168-301779892	8_6_20	8_6_74	OK	3.85274	4.31074	0.162049	0.325729	0.57235	0.76898	no
TraesCS1A02G169000	TraesCS1A02G169000	-	1A:301781000-301784189	8_6_20	8_6_74	OK	8.78864	5.96841	-0.558293	-1.18632	0.04485	0.176062	no
TraesCS1A02G169100	TraesCS1A02G169100	-	1A:301857602-301864368	8_6_20	8_6_74	OK	4.66119	8.33778	0.838965	1.50234	0.0104	0.0684951	no
TraesCS1A02G169200	TraesCS1A02G169200	-	1A:301894090-301894885	8_6_20	8_6_74	OK	3.0256	5.95252	0.976277	1.13074	0.0606	0.212795	no
TraesCS1A02G169300	TraesCS1A02G169300	-	1A:301895908-301899325	8_6_20	8_6_74	OK	7.71432	5.79883	-0.411776	-0.777807	0.1769	0.400933	no
TraesCS1A02G169500	TraesCS1A02G169500	-	1A:302198138-302200788	8_6_20	8_6_74	OK	10.4563	9.92908	-0.0746354	-0.134674	0.8161	0.914299	no
TraesCS1A02G169600	TraesCS1A02G169600	-	1A:302628522-302639166	8_6_20	8_6_74	OK	3.06694	2.92599	-0.0678733	-0.1095	0.8542	0.933406	no
TraesCS1A02G170000	TraesCS1A02G170000	-	1A:303727690-303730110	8_6_20	8_6_74	OK	25.2378	22.3846	-0.173079	-0.346303	0.53675	0.743894	no
TraesCS1A02G170100	TraesCS1A02G170100	-	1A:303849554-303852175	8_6_20	8_6_74	OK	3.63752	12.0971	1.73363	2.8533	5e-05	0.0013523	yes
TraesCS1A02G170200	TraesCS1A02G170200	-	1A:303853526-303858626	8_6_20	8_6_74	OK	3.2602	3.18515	-0.033597	-0.0612613	0.91545	0.962531	no
TraesCS1A02G170300	TraesCS1A02G170300	-	1A:304029763-304036570	8_6_20	8_6_74	OK	1.6572	1.83305	0.145501	0.257039	0.6546	0.82206	no
TraesCS1A02G170400	TraesCS1A02G170400	-	1A:304036914-304047086	8_6_20	8_6_74	OK	3.89071	3.09684	-0.329234	-0.690964	0.2437	0.482995	no
TraesCS1A02G170500	TraesCS1A02G170500	-	1A:304996059-304998794	8_6_20	8_6_74	OK	1.44995	1.24967	-0.214458	-0.330624	0.56165	0.762183	no
TraesCS1A02G170600	TraesCS1A02G170600	-	1A:305004104-305006483	8_6_20	8_6_74	OK	15.6815	13.1395	-0.255154	-0.489636	0.40765	0.641488	no
TraesCS1A02G170700	TraesCS1A02G170700	-	1A:305326593-305329046	8_6_20	8_6_74	OK	1.01062	1.06387	0.0740792	0.0727244	0.90685	0.958357	no
TraesCS1A02G170900	TraesCS1A02G170900	-	1A:305363882-305368036	8_6_20	8_6_74	OK	3.04424	4.67248	0.618108	1.02096	0.0775	0.247921	no
TraesCS1A02G171000	TraesCS1A02G171000	-	1A:305606260-305608388	8_6_20	8_6_74	OK	186.819	311.935	0.739603	1.423	0.0138	0.0824464	no
TraesCS1A02G171100	TraesCS1A02G171100	-	1A:306106801-306115293	8_6_20	8_6_74	OK	3.49805	3.40655	-0.0382381	-0.0710867	0.906	0.957902	no
TraesCS1A02G171200	TraesCS1A02G171200	-	1A:306117844-306120605	8_6_20	8_6_74	OK	3.35264	2.85138	-0.233639	-0.408052	0.4878	0.708439	no
TraesCS1A02G171300	TraesCS1A02G171300	-	1A:306149737-306151032	8_6_20	8_6_74	OK	2.3263	1.87439	-0.311617	-0.319397	0.57945	0.773438	no
TraesCS1A02G171400	TraesCS1A02G171400	-	1A:306550346-306553305	8_6_20	8_6_74	OK	9.95079	21.3791	1.10332	1.64827	0.0047	0.0399804	yes
TraesCS1A02G171500	TraesCS1A02G171500	-	1A:306637418-306644050	8_6_20	8_6_74	OK	1.01574	0.813501	-0.320314	-0.467708	0.41075	0.644219	no
TraesCS1A02G171600	TraesCS1A02G171600	-	1A:306684327-306684652	8_6_20	8_6_74	OK	3.39308	2.69277	-0.333503	-0.253313	0.6609	0.826212	no
TraesCS1A02G171700	TraesCS1A02G171700	-	1A:307033683-307041155	8_6_20	8_6_74	OK	1.46333	2.01094	0.458621	0.777779	0.18155	0.407126	no
TraesCS1A02G171800	TraesCS1A02G171800	-	1A:307043473-307044677	8_6_20	8_6_74	OK	1.03682	0.266276	-1.96117	-1.58366	0.01385	0.0825982	no
TraesCS1A02G172100	TraesCS1A02G172100	-	1A:307700420-307707523	8_6_20	8_6_74	OK	2.36662	3.53171	0.57754	1.15775	0.0571	0.204836	no
TraesCS1A02G172300	TraesCS1A02G172300	-	1A:308202619-308211209	8_6_20	8_6_74	OK	4.52859	3.91109	-0.211491	-0.404658	0.4763	0.69924	no
TraesCS1A02G172700	TraesCS1A02G172700	-	1A:308571440-308576188	8_6_20	8_6_74	OK	37.9207	27.8472	-0.445455	-0.890089	0.1083	0.303841	no
TraesCS1A02G172800	TraesCS1A02G172800	-	1A:308786781-308787045	8_6_20	8_6_74	OK	1.87391	0.757482	-1.30677	-0.968668	0.17815	0.402472	no
TraesCS1A02G173000	TraesCS1A02G173000	-	1A:308810894-308811509	8_6_20	8_6_74	OK	3.00749	2.56023	-0.232283	-0.274328	0.64245	0.814303	no
TraesCS1A02G173100	TraesCS1A02G173100	-	1A:308812573-308816474	8_6_20	8_6_74	OK	65.6969	40.1342	-0.710993	-1.22569	0.0359	0.153537	no
TraesCS1A02G173200	TraesCS1A02G173200	-	1A:308950730-308953133	8_6_20	8_6_74	OK	17.3441	13.6621	-0.344267	-0.707035	0.22285	0.458272	no
TraesCS1A02G173400	TraesCS1A02G173400	-	1A:309401614-309403447	8_6_20	8_6_74	OK	93.9627	70.3189	-0.418177	-0.827475	0.1446	0.358681	no
TraesCS1A02G173500	TraesCS1A02G173500	-	1A:309457555-309466082	8_6_20	8_6_74	OK	1.89179	1.97963	0.0654754	0.104823	0.8529	0.932572	no
TraesCS1A02G173600	TraesCS1A02G173600	-	1A:309740230-309741734	8_6_20	8_6_74	OK	0.621746	0.733566	0.238601	0.231121	0.69895	0.849101	no
TraesCS1A02G173700	TraesCS1A02G173700	-	1A:309742788-309758319	8_6_20	8_6_74	OK	3.49284	3.16732	-0.141138	-0.271078	0.6309	0.806528	no
TraesCS1A02G173800	TraesCS1A02G173800	-	1A:309789691-309791565	8_6_20	8_6_74	OK	0.827153	0.823532	-0.00632902	-0.00643146	0.98005	0.990717	no
TraesCS1A02G174000	TraesCS1A02G174000	-	1A:310130104-310255049	8_6_20	8_6_74	OK	8.10678	8.98534	0.148444	0.285948	0.6221	0.800499	no
TraesCS1A02G174100	TraesCS1A02G174100	-	1A:311059508-311060627	8_6_20	8_6_74	OK	0.717257	0.773065	0.108101	0.0981412	0.8682	0.940106	no
TraesCS1A02G174500	TraesCS1A02G174500	-	1A:311812455-311816565	8_6_20	8_6_74	OK	0.969146	2.40433	1.31085	1.74968	0.00235	0.0247209	yes
TraesCS1A02G174600	TraesCS1A02G174600	-	1A:311846859-311852943	8_6_20	8_6_74	OK	6.31631	6.56371	0.0554292	0.118576	0.8425	0.927648	no
TraesCS1A02G174700	TraesCS1A02G174700	-	1A:312159892-312161436	8_6_20	8_6_74	OK	73.8013	38.8871	-0.924353	-1.94096	0.00075	0.0109764	yes
TraesCS1A02G174900	TraesCS1A02G174900	-	1A:312583633-312607067	8_6_20	8_6_74	OK	1.02919	0.529821	-0.957926	-0.829484	0.1595	0.379427	no
TraesCS1A02G175000	TraesCS1A02G175000	-	1A:312772249-312777623	8_6_20	8_6_74	OK	12.8177	10.4088	-0.300341	-0.628386	0.27915	0.519917	no
TraesCS1A02G175200	TraesCS1A02G175200	-	1A:313161459-313162228	8_6_20	8_6_74	OK	484.047	310.404	-0.640999	-1.20973	0.03465	0.150239	no
TraesCS1A02G175500	TraesCS1A02G175500	-	1A:313489230-313491849	8_6_20	8_6_74	OK	13.6364	13.3179	-0.0340946	-0.0671593	0.90865	0.959408	no
TraesCS1A02G175700	TraesCS1A02G175700	-	1A:313738700-313751739	8_6_20	8_6_74	OK	1.17747	0.92476	-0.348535	-0.519995	0.38255	0.619623	no
TraesCS1A02G175800	TraesCS1A02G175800	-	1A:313738700-313751739	8_6_20	8_6_74	OK	6.0443	5.05078	-0.259068	-0.293659	0.6193	0.799002	no
TraesCS1A02G175900	TraesCS1A02G175900	-	1A:313903530-313912668	8_6_20	8_6_74	OK	2.53015	3.18587	0.332468	0.651978	0.2644	0.504638	no
TraesCS1A02G176000	TraesCS1A02G176000	-	1A:314428209-314432375	8_6_20	8_6_74	OK	1.3265	3.34282	1.33344	1.73664	0.00335	0.031629	yes
TraesCS1A02G176200	TraesCS1A02G176200	-	1A:314511389-314513466	8_6_20	8_6_74	OK	2.92787	2.33418	-0.326935	-0.536849	0.34945	0.589549	no
TraesCS1A02G176300	TraesCS1A02G176300	-	1A:314620482-314624358	8_6_20	8_6_74	OK	0.113806	0.829369	2.86544	2.09501	0.00675	0.0513199	no
TraesCS1A02G176500	TraesCS1A02G176500	-	1A:315834150-315840625	8_6_20	8_6_74	OK	14.5304	16.7037	0.201094	0.392406	0.5027	0.718965	no
TraesCS1A02G176700	TraesCS1A02G176700	-	1A:317810557-317815516	8_6_20	8_6_74	OK	21.5021	19.4783	-0.142611	-0.299065	0.59825	0.785451	no
TraesCS1A02G176800	TraesCS1A02G176800	-	1A:319077589-319079046	8_6_20	8_6_74	OK	10.9121	12.3617	0.179949	0.3285	0.5683	0.766623	no
TraesCS1A02G176900	TraesCS1A02G176900	-	1A:319079822-319087554	8_6_20	8_6_74	OK	2.23658	1.8657	-0.261582	-0.46557	0.4174	0.65015	no
TraesCS1A02G177000	TraesCS1A02G177000	-	1A:319319607-319321634	8_6_20	8_6_74	OK	32.3472	27.8522	-0.215846	-0.43588	0.445	0.673454	no
TraesCS1A02G177100	TraesCS1A02G177100	-	1A:319445758-319447575	8_6_20	8_6_74	OK	5.779	4.73125	-0.288597	-0.449161	0.42465	0.656147	no
TraesCS1A02G177300	TraesCS1A02G177300	-	1A:319887493-319889455	8_6_20	8_6_74	OK	3.66902	1.79857	-1.02854	-1.46544	0.01305	0.0796569	no
TraesCS1A02G177400	TraesCS1A02G177400	-	1A:320222698-320224716	8_6_20	8_6_74	OK	4.30232	3.79574	-0.180732	-0.340851	0.5355	0.743011	no
TraesCS1A02G177500	TraesCS1A02G177500	-	1A:320333953-320338598	8_6_20	8_6_74	OK	5.89283	17.0537	1.53306	2.67156	5e-05	0.0013523	yes
TraesCS1A02G177600	TraesCS1A02G177600	-	1A:320479859-320494972	8_6_20	8_6_74	OK	4.07365	3.02947	-0.427257	-0.877863	0.13775	0.348855	no
TraesCS1A02G177700	TraesCS1A02G177700	-	1A:320891333-320895519	8_6_20	8_6_74	OK	7.15229	8.44355	0.239444	0.480955	0.3959	0.631664	no
TraesCS1A02G177800	TraesCS1A02G177800	-	1A:321110254-321114846	8_6_20	8_6_74	OK	7.36872	6.08893	-0.275225	-0.496819	0.3734	0.611163	no
TraesCS1A02G178100	TraesCS1A02G178100	-	1A:321402668-321412297	8_6_20	8_6_74	OK	2.69107	1.81708	-0.566555	-1.17581	0.0425	0.170445	no
TraesCS1A02G178200	TraesCS1A02G178200	-	1A:321875569-321880525	8_6_20	8_6_74	OK	5.78686	5.55833	-0.0581308	-0.101996	0.8574	0.934915	no
TraesCS1A02G178300	TraesCS1A02G178300	-	1A:321882665-321888083	8_6_20	8_6_74	OK	4.36904	6.20109	0.505208	0.995116	0.08635	0.264302	no
TraesCS1A02G178400	TraesCS1A02G178400	-	1A:322572274-322577295	8_6_20	8_6_74	OK	1.02368	1.5233	0.573426	0.8845	0.11425	0.313784	no
TraesCS1A02G178600	TraesCS1A02G178600	-	1A:323189042-323192810	8_6_20	8_6_74	OK	0.287637	0.340061	0.241546	0.296964	0.61575	0.796509	no
TraesCS1A02G178700	TraesCS1A02G178700	-	1A:323204776-323205142	8_6_20	8_6_74	OK	1.60156	1.76481	0.140034	0.101983	0.8584	0.935381	no
TraesCS1A02G179000	TraesCS1A02G179000	-	1A:323642133-323645469	8_6_20	8_6_74	OK	38.0687	49.0067	0.364373	0.758032	0.19	0.417822	no
TraesCS1A02G179400	TraesCS1A02G179400	-	1A:324490253-324490897	8_6_20	8_6_74	OK	22.4648	29.1654	0.376591	0.658178	0.25085	0.48974	no
TraesCS1A02G179500	TraesCS1A02G179500	-	1A:324494214-324498371	8_6_20	8_6_74	OK	3.55952	3.01704	-0.238551	-0.351707	0.5435	0.748855	no
TraesCS1A02G179600	TraesCS1A02G179600	-	1A:324498892-324501933	8_6_20	8_6_74	OK	9.44951	9.71529	0.0400185	0.0833203	0.8846	0.948087	no
TraesCS1A02G179700	TraesCS1A02G179700	-	1A:324609924-324619770	8_6_20	8_6_74	OK	3.80928	3.65017	-0.0615551	-0.123764	0.82285	0.917795	no
TraesCS1A02G180000	TraesCS1A02G180000	-	1A:325032421-325033066	8_6_20	8_6_74	OK	5.22189	5.52482	0.0813569	0.0890788	0.8787	0.945204	no
TraesCS1A02G180100	TraesCS1A02G180100	-	1A:325036710-325049320	8_6_20	8_6_74	OK	11.1042	13.503	0.282175	0.359908	0.5407	0.746834	no
TraesCS1A02G180200	TraesCS1A02G180200	-	1A:325036710-325049320	8_6_20	8_6_74	OK	1.67543	1.61915	-0.0492964	-0.066694	0.9088	0.959442	no
TraesCS1A02G180300	TraesCS1A02G180300	-	1A:325049786-325054523	8_6_20	8_6_74	OK	3.42283	4.24974	0.312182	0.600106	0.3076	0.548168	no
TraesCS1A02G180400	TraesCS1A02G180400	-	1A:325782119-325788800	8_6_20	8_6_74	OK	0.798225	0.494239	-0.691588	-0.976032	0.11015	0.306741	no
TraesCS1A02G180500	TraesCS1A02G180500	-	1A:326199376-326214529	8_6_20	8_6_74	OK	2.70712	1.83084	-0.564256	-1.11147	0.05705	0.20476	no
TraesCS1A02G180800	TraesCS1A02G180800	-	1A:327005243-327018031	8_6_20	8_6_74	OK	11.2874	10.3478	-0.125398	-0.211992	0.7139	0.857686	no
TraesCS1A02G181000	TraesCS1A02G181000	-	1A:327005243-327018031	8_6_20	8_6_74	OK	10.5166	12.8433	0.288354	0.24115	0.67095	0.831948	no
TraesCS1A02G181100	TraesCS1A02G181100	-	1A:327271127-327271956	8_6_20	8_6_74	OK	105.86	67.6106	-0.646833	-1.34547	0.0185	0.100231	no
TraesCS1A02G181400	TraesCS1A02G181400	-	1A:327525811-327531391	8_6_20	8_6_74	OK	3.30772	2.72506	-0.279551	-0.36491	0.53765	0.744439	no
TraesCS1A02G181500	TraesCS1A02G181500	-	1A:327525811-327531391	8_6_20	8_6_74	OK	19.5318	18.1136	-0.108756	-0.183364	0.7592	0.883691	no
TraesCS1A02G181600	TraesCS1A02G181600	-	1A:327531616-327537648	8_6_20	8_6_74	OK	1.83688	0.823061	-1.15819	-1.61771	0.00825	0.0588545	no
TraesCS1A02G181700	TraesCS1A02G181700	-	1A:327712387-327713606	8_6_20	8_6_74	OK	3.83747	2.39392	-0.680782	-1.02974	0.17045	0.392956	no
TraesCS1A02G181900	TraesCS1A02G181900	-	1A:328244900-328253761	8_6_20	8_6_74	OK	4.18552	4.03802	-0.0517603	-0.108503	0.84925	0.930954	no
TraesCS1A02G182000	TraesCS1A02G182000	-	1A:328254104-328257572	8_6_20	8_6_74	OK	3.63852	3.33202	-0.126955	-0.222961	0.6993	0.849237	no
TraesCS1A02G182100	TraesCS1A02G182100	-	1A:328713962-328716840	8_6_20	8_6_74	OK	2.29895	2.22926	-0.044407	-0.0679675	0.90575	0.957744	no
TraesCS1A02G182200	TraesCS1A02G182200	-	1A:328840892-328842295	8_6_20	8_6_74	OK	0.65153	0.39618	-0.717674	-0.629406	0.27435	0.514956	no
TraesCS1A02G182300	TraesCS1A02G182300	-	1A:329246840-329249014	8_6_20	8_6_74	OK	3.70526	2.13158	-0.797653	-1.13793	0.05015	0.188772	no
TraesCS1A02G182400	TraesCS1A02G182400	-	1A:330082864-330086356	8_6_20	8_6_74	OK	26.5924	34.6707	0.3827	0.798814	0.1674	0.389192	no
TraesCS1A02G182500	TraesCS1A02G182500	-	1A:330087478-330088533	8_6_20	8_6_74	OK	2.85186	3.91429	0.456847	0.609871	0.2763	0.517121	no
TraesCS1A02G182600	TraesCS1A02G182600	-	1A:330686906-330688311	8_6_20	8_6_74	OK	0.866109	0.602481	-0.523634	-0.428582	0.43825	0.668183	no
TraesCS1A02G182700	TraesCS1A02G182700	-	1A:330765991-330771472	8_6_20	8_6_74	OK	3.06291	3.24137	0.0817005	0.1484	0.80005	0.906164	no
TraesCS1A02G182800	TraesCS1A02G182800	-	1A:331233349-331237174	8_6_20	8_6_74	OK	1.07212	1.29754	0.275306	0.384082	0.4884	0.708716	no
TraesCS1A02G182900	TraesCS1A02G182900	-	1A:331269458-331273223	8_6_20	8_6_74	OK	18.8316	9.11315	-1.04714	-2.06949	0.00035	0.0063147	yes
TraesCS1A02G183000	TraesCS1A02G183000	-	1A:331318065-331323293	8_6_20	8_6_74	OK	3.35336	2.95515	-0.182375	-0.345876	0.5487	0.752823	no
TraesCS1A02G183300	TraesCS1A02G183300	-	1A:332382633-332384185	8_6_20	8_6_74	OK	0.323173	0.222987	-0.535346	-0.326287	0.55265	0.755593	no
TraesCS1A02G183400	TraesCS1A02G183400	-	1A:333134460-333139522	8_6_20	8_6_74	OK	14.684	5.52954	-1.40901	-2.36722	5e-05	0.0013523	yes
TraesCS1A02G183800	TraesCS1A02G183800	-	1A:333613053-333627407	8_6_20	8_6_74	OK	2.93783	2.47271	-0.248662	-0.534173	0.38205	0.6192	no
TraesCS1A02G183900	TraesCS1A02G183900	-	1A:333868547-333886602	8_6_20	8_6_74	OK	1.83167	1.0509	-0.801528	-1.41745	0.01475	0.0862811	no
TraesCS1A02G184000	TraesCS1A02G184000	-	1A:333913244-333914392	8_6_20	8_6_74	OK	1.87821	0.595626	-1.65688	-1.66813	0.0075	0.0550369	no
TraesCS1A02G184100	TraesCS1A02G184100	-	1A:333917301-333922150	8_6_20	8_6_74	OK	5.0478	5.495	0.122465	0.242676	0.6752	0.83441	no
TraesCS1A02G184300	TraesCS1A02G184300	-	1A:334200700-334205333	8_6_20	8_6_74	OK	20.263	27.8891	0.460855	0.935386	0.1077	0.302842	no
TraesCS1A02G184500	TraesCS1A02G184500	-	1A:334446533-334452739	8_6_20	8_6_74	OK	6.39906	5.478	-0.224211	-0.474871	0.4123	0.645445	no
TraesCS1A02G184600	TraesCS1A02G184600	-	1A:335012316-335034601	8_6_20	8_6_74	OK	5.15759	4.82412	-0.0964328	-0.199097	0.7247	0.863902	no
TraesCS1A02G184800	TraesCS1A02G184800	-	1A:335542105-335543221	8_6_20	8_6_74	OK	0.864801	1.20468	0.478207	0.633161	0.27105	0.511705	no
TraesCS1A02G184900	TraesCS1A02G184900	-	1A:335545265-335546654	8_6_20	8_6_74	OK	3.75298	2.70916	-0.470193	-0.607228	0.27545	0.516139	no
TraesCS1A02G185100	TraesCS1A02G185100	-	1A:335825933-335829117	8_6_20	8_6_74	OK	2.5359	1.54335	-0.716436	-0.954775	0.1005	0.290211	no
TraesCS1A02G185300	TraesCS1A02G185300	-	1A:335830803-335836281	8_6_20	8_6_74	OK	2.89752	4.78055	0.722357	1.37582	0.01665	0.0934799	no
TraesCS1A02G185400	TraesCS1A02G185400	-	1A:336213580-336214675	8_6_20	8_6_74	OK	1.7288	1.96079	0.181668	0.187443	0.76115	0.884897	no
TraesCS1A02G185500	TraesCS1A02G185500	-	1A:336237671-336240333	8_6_20	8_6_74	OK	0.526157	0.492255	-0.0960875	-0.129528	0.83065	0.921723	no
TraesCS1A02G185800	TraesCS1A02G185800	-	1A:336607632-336611079	8_6_20	8_6_74	OK	1.92181	0.927747	-1.05066	-1.15336	0.04105	0.16695	no
TraesCS1A02G185900	TraesCS1A02G185900	-	1A:337007360-337017141	8_6_20	8_6_74	OK	3.71749	3.07728	-0.272672	-0.554175	0.34015	0.580338	no
TraesCS1A02G186000	TraesCS1A02G186000	-	1A:337150070-337152543	8_6_20	8_6_74	OK	0.160182	0.35199	1.13582	0.859141	0.15935	0.379228	no
TraesCS1A02G186100	TraesCS1A02G186100	-	1A:337300646-337301870	8_6_20	8_6_74	OK	2.3856	3.98944	0.741838	1.24616	0.06175	0.215298	no
TraesCS1A02G186200	TraesCS1A02G186200	-	1A:337628886-337629897	8_6_20	8_6_74	OK	1.58143	2.07898	0.394644	0.440084	0.4602	0.685881	no
TraesCS1A02G186500	TraesCS1A02G186500	-	1A:337657365-337658581	8_6_20	8_6_74	OK	4.06465	3.19418	-0.347687	-0.569952	0.32045	0.561296	no
TraesCS1A02G186700	TraesCS1A02G186700	-	1A:337703102-337704240	8_6_20	8_6_74	OK	0.246906	0.5872	1.24989	0.972557	0.11335	0.312137	no
TraesCS1A02G186800	TraesCS1A02G186800	-	1A:337775913-337777000	8_6_20	8_6_74	OK	3.21161	2.52185	-0.348812	-0.447582	0.4421	0.671275	no
TraesCS1A02G187000	TraesCS1A02G187000	-	1A:337947842-337949587	8_6_20	8_6_74	OK	0.373775	0.346372	-0.109846	-0.104066	0.86475	0.93854	no
TraesCS1A02G187100	TraesCS1A02G187100	-	1A:337981556-337987708	8_6_20	8_6_74	OK	0.507938	3.41378	2.74864	3.3278	5e-05	0.0013523	yes
TraesCS1A02G187300	TraesCS1A02G187300	-	1A:338214691-338217213	8_6_20	8_6_74	OK	18.9784	51.7028	1.44588	2.9613	5e-05	0.0013523	yes
TraesCS1A02G187400	TraesCS1A02G187400	-	1A:338581947-338590787	8_6_20	8_6_74	OK	0.90118	0.618984	-0.541914	-0.440573	0.4647	0.689816	no
TraesCS1A02G187500	TraesCS1A02G187500	-	1A:338581947-338590787	8_6_20	8_6_74	OK	2.62677	2.76828	0.0756987	0.0867388	0.8806	0.946179	no
TraesCS1A02G187600	TraesCS1A02G187600	-	1A:338593152-338597314	8_6_20	8_6_74	OK	0.60593	1.00676	0.732493	0.959738	0.10035	0.28988	no
TraesCS1A02G187700	TraesCS1A02G187700	-	1A:338600465-338600819	8_6_20	8_6_74	OK	4.89209	4.63528	-0.0777951	-0.0696282	0.89365	0.952567	no
TraesCS1A02G187800	TraesCS1A02G187800	-	1A:338833036-338836486	8_6_20	8_6_74	OK	3.20243	4.17263	0.381789	0.524311	0.3594	0.598696	no
TraesCS1A02G188000	TraesCS1A02G188000	-	1A:339483295-339484492	8_6_20	8_6_74	OK	2.79451	3.05934	0.130625	0.141792	0.8059	0.909148	no
TraesCS1A02G188200	TraesCS1A02G188200	-	1A:340010732-340014644	8_6_20	8_6_74	OK	5.13651	4.73724	-0.116742	-0.205458	0.7202	0.861432	no
TraesCS1A02G188400	TraesCS1A02G188400	-	1A:340249594-340250151	8_6_20	8_6_74	OK	7.30101	5.61972	-0.377599	-0.574544	0.30805	0.54861	no
TraesCS1A02G188500	TraesCS1A02G188500	-	1A:340409311-340413789	8_6_20	8_6_74	OK	11.931	9.55913	-0.31977	-0.566918	0.3254	0.566268	no
TraesCS1A02G188600	TraesCS1A02G188600	-	1A:340415025-340428765	8_6_20	8_6_74	OK	5.53683	5.48911	-0.0124868	-0.0225417	0.9688	0.986115	no
TraesCS1A02G188700	TraesCS1A02G188700	-	1A:341015025-341017660	8_6_20	8_6_74	OK	12.3333	9.55747	-0.367854	-0.713105	0.2147	0.449342	no
TraesCS1A02G188800	TraesCS1A02G188800	-	1A:341867720-341871890	8_6_20	8_6_74	OK	3.42285	5.83217	0.768834	1.40725	0.017	0.0946911	no
TraesCS1A02G188900	TraesCS1A02G188900	-	1A:341872093-341873949	8_6_20	8_6_74	OK	5.28609	3.925	-0.429509	-0.614901	0.28785	0.528538	no
TraesCS1A02G189000	TraesCS1A02G189000	-	1A:342379979-342384645	8_6_20	8_6_74	OK	2.23784	1.83717	-0.284622	-0.499581	0.39335	0.629371	no
TraesCS1A02G189100	TraesCS1A02G189100	-	1A:342387314-342391668	8_6_20	8_6_74	OK	13.7886	6.56952	-1.06962	-2.12059	0.00065	0.00991419	yes
TraesCS1A02G189200	TraesCS1A02G189200	-	1A:342391688-342393474	8_6_20	8_6_74	OK	3.94078	2.98376	-0.401351	-0.544565	0.3366	0.577039	no
TraesCS1A02G189300	TraesCS1A02G189300	-	1A:342433544-342435218	8_6_20	8_6_74	OK	0.657103	0.379263	-0.79292	-0.754142	0.2055	0.437493	no
TraesCS1A02G189500	TraesCS1A02G189500	-	1A:342875130-342878854	8_6_20	8_6_74	OK	0.628996	0.387601	-0.698479	-0.8235	0.1858	0.412655	no
TraesCS1A02G189600	TraesCS1A02G189600	-	1A:343389703-343395042	8_6_20	8_6_74	OK	3.29076	6.00165	0.866936	1.64923	0.0047	0.0399804	yes
TraesCS1A02G189700	TraesCS1A02G189700	-	1A:343395335-343397180	8_6_20	8_6_74	OK	0.364418	0.364595	0.000701556	0.000533803	0.96475	0.984308	no
TraesCS1A02G189900	TraesCS1A02G189900	-	1A:343614781-343621756	8_6_20	8_6_74	OK	0.441617	0.14961	-1.56159	-1.37846	0.02755	0.130207	no
TraesCS1A02G190100	TraesCS1A02G190100	-	1A:343673958-343676434	8_6_20	8_6_74	OK	0.668788	0.318522	-1.07015	-1.13428	0.05345	0.196468	no
TraesCS1A02G190200	TraesCS1A02G190200	-	1A:343680836-343685974	8_6_20	8_6_74	OK	4.24283	7.14161	0.751224	1.45073	0.01275	0.0784883	no
TraesCS1A02G190400	TraesCS1A02G190400	-	1A:344189325-344189787	8_6_20	8_6_74	OK	9.37245	51.3515	2.45391	3.54659	5e-05	0.0013523	yes
TraesCS1A02G190500	TraesCS1A02G190500	-	1A:344290257-344294613	8_6_20	8_6_74	OK	3.15149	2.47339	-0.349544	-0.644104	0.27585	0.5166	no
TraesCS1A02G190700	TraesCS1A02G190700	-	1A:344480198-344488546	8_6_20	8_6_74	OK	2.33699	1.54534	-0.596732	-1.228	0.03755	0.158015	no
TraesCS1A02G190800	TraesCS1A02G190800	-	1A:345108252-345116586	8_6_20	8_6_74	OK	7.36715	5.6102	-0.393054	-0.83913	0.1607	0.38087	no
TraesCS1A02G190900	TraesCS1A02G190900	-	1A:345167844-345172017	8_6_20	8_6_74	OK	7.07438	14.1407	0.999176	1.82085	0.00175	0.020109	yes
TraesCS1A02G191000	TraesCS1A02G191000	-	1A:345299959-345304595	8_6_20	8_6_74	OK	1.18736	1.38678	0.223972	0.293783	0.6088	0.791895	no
TraesCS1A02G191300	TraesCS1A02G191300	-	1A:345783581-345786960	8_6_20	8_6_74	OK	10.0223	8.03969	-0.318	-0.629696	0.28445	0.525097	no
TraesCS1A02G191400	TraesCS1A02G191400	-	1A:345787884-345790279	8_6_20	8_6_74	OK	15.8313	11.6464	-0.442895	-0.909637	0.11985	0.322785	no
TraesCS1A02G191700	TraesCS1A02G191700	-	1A:346681496-346682748	8_6_20	8_6_74	OK	9.50916	10.5545	0.150474	0.265055	0.6516	0.820313	no
TraesCS1A02G191800	TraesCS1A02G191800	-	1A:347319839-347322090	8_6_20	8_6_74	OK	26.2828	16.1562	-0.702033	-1.31224	0.02535	0.123477	no
TraesCS1A02G191900	TraesCS1A02G191900	-	1A:347322209-347325380	8_6_20	8_6_74	OK	8.33045	14.1374	0.763047	1.33113	0.02195	0.112278	no
TraesCS1A02G192200	TraesCS1A02G192200	-	1A:347619019-347621797	8_6_20	8_6_74	OK	30.1908	35.2543	0.223688	0.430757	0.45325	0.680173	no
TraesCS1A02G192300	TraesCS1A02G192300	-	1A:347633898-347635924	8_6_20	8_6_74	OK	4.7543	7.17452	0.59365	1.17104	0.0378	0.158623	no
TraesCS1A02G192400	TraesCS1A02G192400	-	1A:347640296-347646899	8_6_20	8_6_74	OK	1.25397	1.37459	0.132496	0.222896	0.69785	0.848595	no
TraesCS1A02G192500	TraesCS1A02G192500	-	1A:347918470-347920800	8_6_20	8_6_74	OK	2.35946	2.46206	0.061409	0.0928559	0.8714	0.941803	no
TraesCS1A02G192600	TraesCS1A02G192600	-	1A:347922419-347923294	8_6_20	8_6_74	OK	22.7069	14.8849	-0.609284	-0.912052	0.11655	0.317369	no
TraesCS1A02G192800	TraesCS1A02G192800	-	1A:348398565-348400900	8_6_20	8_6_74	OK	9.69566	5.68585	-0.769963	-1.27128	0.02265	0.114789	no
TraesCS1A02G193000	TraesCS1A02G193000	-	1A:348717272-348721726	8_6_20	8_6_74	OK	5.38509	3.10705	-0.793424	-1.43956	0.01385	0.0825982	no
TraesCS1A02G193200	TraesCS1A02G193200	-	1A:349358464-349360851	8_6_20	8_6_74	OK	5.90764	4.24549	-0.476652	-0.657124	0.23735	0.475658	no
TraesCS1A02G193300	TraesCS1A02G193300	-	1A:349997362-350018551	8_6_20	8_6_74	OK	1.81642	1.02926	-0.819483	-1.65855	0.0074	0.0545625	no
TraesCS1A02G193400	TraesCS1A02G193400	-	1A:350395520-350401398	8_6_20	8_6_74	OK	1.50064	2.45084	0.707697	1.09224	0.05265	0.194693	no
TraesCS1A02G193500	TraesCS1A02G193500	-	1A:350749389-350752293	8_6_20	8_6_74	OK	24.3622	26.2103	0.105492	0.216853	0.70165	0.850578	no
TraesCS1A02G193600	TraesCS1A02G193600	-	1A:350752533-350763077	8_6_20	8_6_74	OK	1.09167	0.942545	-0.211904	-0.411108	0.48745	0.708256	no
TraesCS1A02G193800	TraesCS1A02G193800	-	1A:351340624-351340980	8_6_20	8_6_74	OK	1.47529	2.826	0.937759	0.634385	0.2888	0.529635	no
TraesCS1A02G193900	TraesCS1A02G193900	-	1A:351343638-351347996	8_6_20	8_6_74	OK	5.26083	8.79446	0.741305	0.299565	0.71005	0.855454	no
TraesCS1A02G194000	TraesCS1A02G194000	-	1A:351343638-351347996	8_6_20	8_6_74	OK	59.9164	58.8938	-0.0248355	-0.0525995	0.9282	0.968114	no
TraesCS1A02G194100	TraesCS1A02G194100	-	1A:351349022-351350790	8_6_20	8_6_74	OK	5.14117	5.68281	0.144506	0.261292	0.64605	0.816691	no
TraesCS1A02G194200	TraesCS1A02G194200	-	1A:351474704-351476085	8_6_20	8_6_74	OK	1.21776	2.26965	0.898244	1.05568	0.0644	0.221362	no
TraesCS1A02G194400	TraesCS1A02G194400	-	1A:351604601-351608182	8_6_20	8_6_74	OK	9.39573	8.99692	-0.0625731	-0.111888	0.84765	0.930233	no
TraesCS1A02G194500	TraesCS1A02G194500	-	1A:351856639-351859473	8_6_20	8_6_74	OK	2.24698	2.07784	-0.112905	-0.0422299	0.94395	0.975157	no
TraesCS1A02G194600	TraesCS1A02G194600	-	1A:351856639-351859473	8_6_20	8_6_74	OK	2.50065	2.77819	0.151842	0.194757	0.732	0.868111	no
TraesCS1A02G194800	TraesCS1A02G194800	-	1A:351878372-351882317	8_6_20	8_6_74	OK	4.99561	4.18961	-0.253846	-0.436572	0.44925	0.677141	no
TraesCS1A02G194900	TraesCS1A02G194900	-	1A:351882935-351886581	8_6_20	8_6_74	OK	18.8418	11.951	-0.656814	-1.29821	0.02105	0.109249	no
TraesCS1A02G195000	TraesCS1A02G195000	-	1A:352013036-352016495	8_6_20	8_6_74	OK	9.07584	7.01531	-0.371523	-0.784035	0.16785	0.389826	no
TraesCS1A02G195100	TraesCS1A02G195100	-	1A:352136860-352140961	8_6_20	8_6_74	OK	3.521	2.69755	-0.384332	-0.676703	0.23805	0.476475	no
TraesCS1A02G195200	TraesCS1A02G195200	-	1A:352173115-352180076	8_6_20	8_6_74	OK	5.0637	5.09622	0.00923571	0.0183952	0.9744	0.988344	no
TraesCS1A02G195300	TraesCS1A02G195300	-	1A:352852083-352862015	8_6_20	8_6_74	OK	3.35219	3.66774	0.129789	0.275734	0.63515	0.809361	no
TraesCS1A02G195400	TraesCS1A02G195400	-	1A:353251751-353256652	8_6_20	8_6_74	OK	17.4356	15.4426	-0.175118	-0.373031	0.5284	0.738452	no
TraesCS1A02G195500	TraesCS1A02G195500	-	1A:353256783-353259995	8_6_20	8_6_74	OK	33.6329	43.2841	0.363963	0.757557	0.18525	0.411898	no
TraesCS1A02G195700	TraesCS1A02G195700	-	1A:353625763-353631621	8_6_20	8_6_74	OK	2.84422	1.87075	-0.604419	-1.18865	0.04375	0.173472	no
TraesCS1A02G195900	TraesCS1A02G195900	-	1A:353913628-353917286	8_6_20	8_6_74	OK	1.59741	1.56315	-0.0312769	-0.0449154	0.9374	0.972277	no
TraesCS1A02G196000	TraesCS1A02G196000	-	1A:354189073-354191293	8_6_20	8_6_74	OK	1.27721	4.73392	1.89004	2.63743	0.0002	0.00412575	yes
TraesCS1A02G196300	TraesCS1A02G196300	-	1A:354303688-354308075	8_6_20	8_6_74	OK	12.5995	22.2076	0.817686	1.65704	0.0042	0.0371203	yes
TraesCS1A02G196400	TraesCS1A02G196400	-	1A:354823587-354824724	8_6_20	8_6_74	OK	3.43659	3.64762	0.085979	0.0949507	0.87185	0.941969	no
TraesCS1A02G196500	TraesCS1A02G196500	-	1A:354934936-354937526	8_6_20	8_6_74	OK	28.3976	13.3296	-1.09114	-1.86767	0.002	0.0221614	yes
TraesCS1A02G196600	TraesCS1A02G196600	-	1A:354937758-354940442	8_6_20	8_6_74	OK	8.2776	6.84438	-0.274294	-0.567691	0.3327	0.573088	no
TraesCS1A02G196700	TraesCS1A02G196700	-	1A:354943356-354948394	8_6_20	8_6_74	OK	0.167866	0.324785	0.952175	0.947105	0.1045	0.297535	no
TraesCS1A02G196800	TraesCS1A02G196800	-	1A:354950049-354955890	8_6_20	8_6_74	OK	1.63864	1.38515	-0.242458	-0.40396	0.48835	0.708697	no
TraesCS1A02G197000	TraesCS1A02G197000	-	1A:355320320-355334094	8_6_20	8_6_74	OK	0.453579	0.295715	-0.617148	-0.450948	0.4424	0.671405	no
TraesCS1A02G197100	TraesCS1A02G197100	-	1A:355320320-355334094	8_6_20	8_6_74	OK	0.165157	0.597143	1.85424	0.763498	0.38045	0.617535	no
TraesCS1A02G197200	TraesCS1A02G197200	-	1A:355320320-355334094	8_6_20	8_6_74	OK	3.50931	2.94441	-0.253207	-0.419145	0.49465	0.713165	no
TraesCS1A02G197300	TraesCS1A02G197300	-	1A:355335879-355338713	8_6_20	8_6_74	OK	30.7654	41.084	0.417267	0.871189	0.1291	0.336696	no
TraesCS1A02G197400	TraesCS1A02G197400	-	1A:355342844-355344381	8_6_20	8_6_74	OK	0	0.779393	inf	#NAME?	5e-05	0.0013523	yes
TraesCS1A02G197500	TraesCS1A02G197500	-	1A:355345019-355348510	8_6_20	8_6_74	OK	6.53395	10.8845	0.736246	1.30127	0.0233	0.116891	no
TraesCS1A02G197600	TraesCS1A02G197600	-	1A:355624055-355628073	8_6_20	8_6_74	OK	24.0255	17.5348	-0.454341	-0.95292	0.101	0.291184	no
TraesCS1A02G197700	TraesCS1A02G197700	-	1A:355629144-355631608	8_6_20	8_6_74	OK	7.70329	5.79422	-0.41086	-0.694504	0.2256	0.461584	no
TraesCS1A02G197800	TraesCS1A02G197800	-	1A:355714312-355716842	8_6_20	8_6_74	OK	8.61739	9.02331	0.0664048	0.129027	0.8189	0.915801	no
TraesCS1A02G197900	TraesCS1A02G197900	-	1A:355718259-355719087	8_6_20	8_6_74	OK	54.9884	68.3103	0.312976	0.629665	0.2807	0.521376	no
TraesCS1A02G198000	TraesCS1A02G198000	-	1A:355720784-355722734	8_6_20	8_6_74	OK	4.33057	4.95835	0.195302	0.341635	0.5567	0.758606	no
TraesCS1A02G198100	TraesCS1A02G198100	-	1A:355730242-355735445	8_6_20	8_6_74	OK	5.08518	4.53403	-0.165503	-0.320365	0.5735	0.769747	no
TraesCS1A02G198200	TraesCS1A02G198200	-	1A:356389926-356392775	8_6_20	8_6_74	OK	3.40993	3.89346	0.19131	0.352501	0.55095	0.754316	no
TraesCS1A02G198300	TraesCS1A02G198300	-	1A:356427949-356430605	8_6_20	8_6_74	OK	1.3408	1.56055	0.218956	0.263191	0.6467	0.817133	no
TraesCS1A02G198400	TraesCS1A02G198400	-	1A:356471269-356474267	8_6_20	8_6_74	OK	43.2017	50.5801	0.227483	0.477333	0.39665	0.632348	no
TraesCS1A02G198500	TraesCS1A02G198500	-	1A:356474336-356476835	8_6_20	8_6_74	OK	9.35285	7.45776	-0.326662	-0.614169	0.2848	0.525539	no
TraesCS1A02G198600	TraesCS1A02G198600	-	1A:357062028-357077269	8_6_20	8_6_74	OK	112.694	117.348	0.0583915	0.107406	0.85715	0.934696	no
TraesCS1A02G198700	TraesCS1A02G198700	-	1A:357062028-357077269	8_6_20	8_6_74	OK	0.875174	0.988418	0.175552	0.0937761	0.91255	0.961198	no
TraesCS1A02G198800	TraesCS1A02G198800	-	1A:357121053-357123995	8_6_20	8_6_74	OK	4.16635	2.26007	-0.882418	-1.12238	0.0552	0.20045	no
TraesCS1A02G198900	TraesCS1A02G198900	-	1A:357414941-357418373	8_6_20	8_6_74	OK	7.9465	24.3926	1.61805	2.61615	5e-05	0.0013523	yes
TraesCS1A02G199000	TraesCS1A02G199000	-	1A:357763071-357781554	8_6_20	8_6_74	OK	1.39886	1.52372	0.123354	0.238589	0.693	0.845613	no
TraesCS1A02G199500	TraesCS1A02G199500	-	1A:358176328-358179493	8_6_20	8_6_74	OK	7.10902	11.984	0.753387	1.34365	0.019	0.102098	no
TraesCS1A02G200000	TraesCS1A02G200000	-	1A:359689253-359690781	8_6_20	8_6_74	OK	31.1167	21.0741	-0.56222	-1.03246	0.07065	0.234301	no
TraesCS1A02G200200	TraesCS1A02G200200	-	1A:360009366-360011036	8_6_20	8_6_74	OK	2.93153	4.8468	0.725377	0.94721	0.09305	0.276224	no
TraesCS1A02G200800	TraesCS1A02G200800	-	1A:361352159-361359053	8_6_20	8_6_74	OK	6.06231	5.14047	-0.237968	-0.460498	0.4093	0.642951	no
TraesCS1A02G200900	TraesCS1A02G200900	-	1A:361509861-361517115	8_6_20	8_6_74	OK	0.880173	0.684424	-0.362898	-0.674311	0.25585	0.495102	no
TraesCS1A02G201100	TraesCS1A02G201100	-	1A:362190903-362192389	8_6_20	8_6_74	OK	0.422219	0.0295499	-3.83677	-1.41719	0.13555	0.345659	no
TraesCS1A02G201200	TraesCS1A02G201200	-	1A:362193526-362195887	8_6_20	8_6_74	OK	6.61865	2.91994	-1.1806	-1.54735	0.0091	0.062869	no
TraesCS1A02G201300	TraesCS1A02G201300	-	1A:362209634-362210289	8_6_20	8_6_74	OK	59.4461	162.096	1.4472	2.79932	5e-05	0.0013523	yes
TraesCS1A02G201400	TraesCS1A02G201400	-	1A:362403113-362405555	8_6_20	8_6_74	OK	2.91224	1.38852	-1.06858	-1.27686	0.019	0.102098	no
TraesCS1A02G201500	TraesCS1A02G201500	-	1A:362620172-362622906	8_6_20	8_6_74	OK	0.677093	0.557478	-0.280438	-0.383124	0.51965	0.731791	no
TraesCS1A02G201600	TraesCS1A02G201600	-	1A:362861942-362866378	8_6_20	8_6_74	OK	45.5132	40.1557	-0.180679	-0.359116	0.5407	0.746834	no
TraesCS1A02G201700	TraesCS1A02G201700	-	1A:363006017-363007340	8_6_20	8_6_74	OK	10.7898	4.93209	-1.12939	-1.84381	0.00075	0.0109764	yes
TraesCS1A02G202000	TraesCS1A02G202000	-	1A:363047772-363052288	8_6_20	8_6_74	OK	2.06631	2.30593	0.158292	0.25824	0.6518	0.820402	no
TraesCS1A02G202200	TraesCS1A02G202200	-	1A:363423830-363426660	8_6_20	8_6_74	OK	0.485194	0.493374	0.02412	0.0192611	0.9566	0.980617	no
TraesCS1A02G202300	TraesCS1A02G202300	-	1A:363451668-363455323	8_6_20	8_6_74	OK	14.1803	10.8051	-0.392182	-0.807178	0.16055	0.380641	no
TraesCS1A02G203000	TraesCS1A02G203000	-	1A:364226063-364230622	8_6_20	8_6_74	OK	11.9536	13.0285	0.12422	0.253156	0.6617	0.826723	no
TraesCS1A02G203200	TraesCS1A02G203200	-	1A:364655696-364656832	8_6_20	8_6_74	OK	5.26036	4.25744	-0.305176	-0.35863	0.5518	0.754901	no
TraesCS1A02G203300	TraesCS1A02G203300	-	1A:364935625-364936558	8_6_20	8_6_74	OK	0.967767	1.51456	0.64617	0.473503	0.39305	0.629173	no
TraesCS1A02G203400	TraesCS1A02G203400	-	1A:365064926-365071233	8_6_20	8_6_74	OK	5.63846	4.11686	-0.453755	-0.882578	0.1227	0.327221	no
TraesCS1A02G203600	TraesCS1A02G203600	-	1A:365492203-365493755	8_6_20	8_6_74	OK	0.146749	1.10788	2.91637	2.27315	0.0027	0.0271096	yes
TraesCS1A02G203700	TraesCS1A02G203700	-	1A:365507409-365508980	8_6_20	8_6_74	OK	0.600227	3.98665	2.7316	2.80657	0.0001	0.002391	yes
TraesCS1A02G203800	TraesCS1A02G203800	-	1A:365536061-365536994	8_6_20	8_6_74	OK	4.26804	3.05549	-0.482171	-0.606409	0.29335	0.534496	no
TraesCS1A02G203900	TraesCS1A02G203900	-	1A:365617808-365619048	8_6_20	8_6_74	OK	17.3007	35.7616	1.04758	1.91395	0.00105	0.0140791	yes
TraesCS1A02G204200	TraesCS1A02G204200	-	1A:366265076-366268189	8_6_20	8_6_74	OK	5.6205	4.92301	-0.191156	-0.385641	0.5006	0.717506	no
TraesCS1A02G204300	TraesCS1A02G204300	-	1A:366268843-366273867	8_6_20	8_6_74	OK	3.90766	3.20412	-0.286376	-0.476215	0.39695	0.632668	no
TraesCS1A02G204700	TraesCS1A02G204700	-	1A:366543062-366544672	8_6_20	8_6_74	OK	15.0888	35.6612	1.24088	2.2801	5e-05	0.0013523	yes
TraesCS1A02G205000	TraesCS1A02G205000	-	1A:367010701-367011813	8_6_20	8_6_74	OK	0.655824	0.625318	-0.0687174	-0.0839986	0.8795	0.945495	no
TraesCS1A02G205100	TraesCS1A02G205100	-	1A:367381193-367383318	8_6_20	8_6_74	OK	2.15937	0.849245	-1.34636	-1.30308	0.03405	0.148835	no
TraesCS1A02G205300	TraesCS1A02G205300	-	1A:367870092-367874461	8_6_20	8_6_74	OK	6.72917	6.58725	-0.0307524	-0.0620042	0.9126	0.961233	no
TraesCS1A02G205400	TraesCS1A02G205400	-	1A:367874523-367877340	8_6_20	8_6_74	OK	3.52907	2.82244	-0.322345	-0.540209	0.3319	0.572296	no
TraesCS1A02G205600	TraesCS1A02G205600	-	1A:368196475-368198581	8_6_20	8_6_74	OK	5.92084	6.0583	0.0331107	0.0582803	0.91875	0.964102	no
TraesCS1A02G205700	TraesCS1A02G205700	-	1A:368358195-368360794	8_6_20	8_6_74	OK	7.95002	10.3856	0.385552	0.715622	0.2015	0.43229	no
TraesCS1A02G206000	TraesCS1A02G206000	-	1A:368366470-368375959	8_6_20	8_6_74	OK	1.26406	2.73982	1.11601	1.68939	0.0038	0.034663	yes
TraesCS1A02G206100	TraesCS1A02G206100	-	1A:368711527-368714085	8_6_20	8_6_74	OK	1.01362	0.625133	-0.697288	-0.713409	0.19995	0.430247	no
TraesCS1A02G206200	TraesCS1A02G206200	-	1A:368745827-368747034	8_6_20	8_6_74	OK	1.65946	2.34164	0.496807	0.640186	0.2818	0.522569	no
TraesCS1A02G206300	TraesCS1A02G206300	-	1A:368797509-368799818	8_6_20	8_6_74	OK	2.38992	2.81203	0.234649	0.354461	0.5417	0.747546	no
TraesCS1A02G206400	TraesCS1A02G206400	-	1A:368799976-368802673	8_6_20	8_6_74	OK	3.77833	3.16203	-0.256897	-0.409589	0.47415	0.697626	no
TraesCS1A02G206500	TraesCS1A02G206500	-	1A:368802964-368803839	8_6_20	8_6_74	OK	1.20842	1.59731	0.40252	0.372705	0.52395	0.734948	no
TraesCS1A02G206600	TraesCS1A02G206600	-	1A:368807836-368816199	8_6_20	8_6_74	OK	3.29671	3.21671	-0.0354426	-0.072823	0.8975	0.954001	no
TraesCS1A02G206700	TraesCS1A02G206700	-	1A:368819738-368830138	8_6_20	8_6_74	OK	5.05473	3.95451	-0.354137	-0.764595	0.19265	0.421187	no
TraesCS1A02G206800	TraesCS1A02G206800	-	1A:368831472-368832558	8_6_20	8_6_74	OK	0.791621	1.77999	1.16899	1.28836	0.0287	0.133565	no
TraesCS1A02G206900	TraesCS1A02G206900	-	1A:369048986-369054383	8_6_20	8_6_74	OK	11.462	10.602	-0.112524	-0.240585	0.6906	0.844471	no
TraesCS1A02G207000	TraesCS1A02G207000	-	1A:369083036-369085306	8_6_20	8_6_74	OK	3.34125	3.52566	0.0775032	0.104635	0.85125	0.931749	no
TraesCS1A02G207200	TraesCS1A02G207200	-	1A:369272607-369273234	8_6_20	8_6_74	OK	0.53846	0.884171	0.715487	0.515074	0.51765	0.730145	no
TraesCS1A02G207500	TraesCS1A02G207500	-	1A:369494316-369496446	8_6_20	8_6_74	OK	4.34504	2.57997	-0.752014	-1.25756	0.02785	0.131169	no
TraesCS1A02G207600	TraesCS1A02G207600	-	1A:369496595-369497847	8_6_20	8_6_74	OK	0.457721	1.97806	2.11154	1.71434	0.01365	0.0819531	no
TraesCS1A02G207700	TraesCS1A02G207700	-	1A:369502936-369513884	8_6_20	8_6_74	OK	1.62055	1.28703	-0.332439	-0.622907	0.27495	0.515591	no
TraesCS1A02G208000	TraesCS1A02G208000	-	1A:369694639-369698406	8_6_20	8_6_74	OK	0.925983	1.00613	0.119763	0.200089	0.7281	0.865949	no
TraesCS1A02G208400	TraesCS1A02G208400	-	1A:370021550-370025217	8_6_20	8_6_74	OK	7.2157	8.66348	0.263807	0.531711	0.36385	0.602594	no
TraesCS1A02G208500	TraesCS1A02G208500	-	1A:370092548-370097701	8_6_20	8_6_74	OK	7.01709	8.27788	0.238389	0.505573	0.393	0.629173	no
TraesCS1A02G208600	TraesCS1A02G208600	-	1A:370102575-370108219	8_6_20	8_6_74	OK	5.14123	3.94955	-0.380426	-0.818761	0.16585	0.387338	no
TraesCS1A02G208700	TraesCS1A02G208700	-	1A:370108508-370111042	8_6_20	8_6_74	OK	0.233569	0.554237	1.24666	1.08857	0.07545	0.244028	no
TraesCS1A02G208900	TraesCS1A02G208900	-	1A:371079271-371082258	8_6_20	8_6_74	OK	2.8704	1.63789	-0.809409	-1.18489	0.04325	0.172171	no
TraesCS1A02G209100	TraesCS1A02G209100	-	1A:371219823-371221463	8_6_20	8_6_74	OK	2.91916	2.83966	-0.0398357	-0.0427688	0.94025	0.97343	no
TraesCS1A02G209400	TraesCS1A02G209400	-	1A:372067593-372070231	8_6_20	8_6_74	OK	5.30885	4.71691	-0.170559	-0.271417	0.6288	0.805293	no
TraesCS1A02G209600	TraesCS1A02G209600	-	1A:372236292-372240822	8_6_20	8_6_74	OK	29.165	35.6782	0.290808	0.552554	0.3177	0.558294	no
TraesCS1A02G209700	TraesCS1A02G209700	-	1A:372241196-372241757	8_6_20	8_6_74	OK	1.48466	2.6556	0.838901	0.769375	0.1675	0.389329	no
TraesCS1A02G210000	TraesCS1A02G210000	-	1A:372467567-372467930	8_6_20	8_6_74	OK	1.32829	0.414551	-1.67995	-1.27168	0.1459	0.360369	no
TraesCS1A02G210200	TraesCS1A02G210200	-	1A:372549787-372554767	8_6_20	8_6_74	OK	10.5326	8.12396	-0.374605	-0.769286	0.18185	0.407367	no
TraesCS1A02G210300	TraesCS1A02G210300	-	1A:372624793-372637165	8_6_20	8_6_74	OK	2.92681	5.36607	0.874537	1.61758	0.0048	0.0405413	yes
TraesCS1A02G210400	TraesCS1A02G210400	-	1A:372639120-372643307	8_6_20	8_6_74	OK	0.45213	0.256643	-0.816974	-1.00451	0.10205	0.292939	no
TraesCS1A02G210500	TraesCS1A02G210500	-	1A:372909546-372911213	8_6_20	8_6_74	OK	3.77823	4.02331	0.0906732	0.122922	0.83005	0.921326	no
TraesCS1A02G210600	TraesCS1A02G210600	-	1A:372942514-372944762	8_6_20	8_6_74	OK	1.65269	1.17673	-0.490033	-0.637237	0.28535	0.526214	no
TraesCS1A02G210700	TraesCS1A02G210700	-	1A:373263228-373264110	8_6_20	8_6_74	OK	0.711924	1.47925	1.05507	0.700387	0.23775	0.476058	no
TraesCS1A02G210800	TraesCS1A02G210800	-	1A:373313407-373320576	8_6_20	8_6_74	OK	1.9611	1.22422	-0.679807	-1.23191	0.0386	0.160705	no
TraesCS1A02G211000	TraesCS1A02G211000	-	1A:373770845-373774884	8_6_20	8_6_74	OK	10.3853	10.566	0.0248982	0.0385201	0.94365	0.975124	no
TraesCS1A02G211100	TraesCS1A02G211100	-	1A:374054708-374056961	8_6_20	8_6_74	OK	2.36389	2.52863	0.0971958	0.145039	0.7994	0.905841	no
TraesCS1A02G211300	TraesCS1A02G211300	-	1A:374167246-374169463	8_6_20	8_6_74	OK	25.7346	7.77385	-1.72701	-3.05968	5e-05	0.0013523	yes
TraesCS1A02G211500	TraesCS1A02G211500	-	1A:374214038-374217445	8_6_20	8_6_74	OK	0.536453	0.458487	-0.226569	-0.240966	0.68315	0.839765	no
TraesCS1A02G211600	TraesCS1A02G211600	-	1A:374217712-374219255	8_6_20	8_6_74	OK	6.74585	7.39118	0.131805	0.229693	0.6913	0.844802	no
TraesCS1A02G211800	TraesCS1A02G211800	-	1A:374277932-374278937	8_6_20	8_6_74	OK	2.65876	0.989202	-1.42641	-1.3211	0.03405	0.148835	no
TraesCS1A02G211900	TraesCS1A02G211900	-	1A:374566585-374570315	8_6_20	8_6_74	OK	1.0148	0.895116	-0.181056	-0.299941	0.6107	0.793156	no
TraesCS1A02G212000	TraesCS1A02G212000	-	1A:374689235-374690910	8_6_20	8_6_74	OK	26.4877	33.8068	0.351992	0.703114	0.2083	0.441168	no
TraesCS1A02G212300	TraesCS1A02G212300	-	1A:375014695-375016345	8_6_20	8_6_74	OK	1.44131	2.66205	0.885155	1.12503	0.06715	0.227165	no
TraesCS1A02G212400	TraesCS1A02G212400	-	1A:375112040-375113726	8_6_20	8_6_74	OK	38.803	39.9221	0.0410183	0.0832733	0.8833	0.947476	no
TraesCS1A02G212600	TraesCS1A02G212600	-	1A:375467612-375469315	8_6_20	8_6_74	OK	87.6347	93.0206	0.0860488	0.166484	0.75715	0.882636	no
TraesCS1A02G212700	TraesCS1A02G212700	-	1A:375471251-375477408	8_6_20	8_6_74	OK	8.26103	3.54728	-1.21961	-1.94062	0.0009	0.0125602	yes
TraesCS1A02G212800	TraesCS1A02G212800	-	1A:376135406-376155653	8_6_20	8_6_74	OK	4.17256	3.62505	-0.202935	-0.437794	0.4582	0.684418	no
TraesCS1A02G212900	TraesCS1A02G212900	-	1A:376476401-376480121	8_6_20	8_6_74	OK	6.51543	5.34216	-0.286435	-0.50834	0.37385	0.611514	no
TraesCS1A02G213000	TraesCS1A02G213000	-	1A:376501861-376506945	8_6_20	8_6_74	OK	5.85012	6.69891	0.195459	0.408461	0.4891	0.709137	no
TraesCS1A02G213100	TraesCS1A02G213100	-	1A:376509120-376512953	8_6_20	8_6_74	OK	11.5683	15.2317	0.396902	0.748997	0.1899	0.417765	no
TraesCS1A02G213300	TraesCS1A02G213300	-	1A:376513007-376515549	8_6_20	8_6_74	OK	1.32365	1.40074	0.0816697	0.110857	0.8444	0.928557	no
TraesCS1A02G213400	TraesCS1A02G213400	-	1A:376670248-376674535	8_6_20	8_6_74	OK	3.91249	2.28063	-0.778655	-1.49824	0.01085	0.0704837	no
TraesCS1A02G213600	TraesCS1A02G213600	-	1A:376784996-376786845	8_6_20	8_6_74	OK	48.8073	51.3779	0.074052	0.15441	0.78685	0.898841	no
TraesCS1A02G213900	TraesCS1A02G213900	-	1A:377023379-377028566	8_6_20	8_6_74	OK	1.12686	0.630801	-0.837051	-1.24417	0.03385	0.148335	no
TraesCS1A02G214100	TraesCS1A02G214100	-	1A:377212730-377216328	8_6_20	8_6_74	OK	0.347148	0.394932	0.186052	0.23859	0.6776	0.836135	no
TraesCS1A02G214200	TraesCS1A02G214200	-	1A:377223059-377228588	8_6_20	8_6_74	OK	0.518162	0.594344	0.197897	0.281579	0.6128	0.794709	no
TraesCS1A02G214300	TraesCS1A02G214300	-	1A:377426420-377429880	8_6_20	8_6_74	OK	1.8832	1.28413	-0.552392	-0.873509	0.1313	0.340243	no
TraesCS1A02G214400	TraesCS1A02G214400	-	1A:377443895-377446587	8_6_20	8_6_74	OK	0.134922	0.479815	1.83035	1.76403	0.00835	0.0592939	no
TraesCS1A02G214600	TraesCS1A02G214600	-	1A:377499762-377502642	8_6_20	8_6_74	OK	92.6804	95.0746	0.0367959	0.0766888	0.89485	0.953011	no
TraesCS1A02G214700	TraesCS1A02G214700	-	1A:377613068-377615762	8_6_20	8_6_74	OK	1.00983	1.22355	0.276956	0.380023	0.5068	0.722152	no
TraesCS1A02G215100	TraesCS1A02G215100	-	1A:380261963-380264364	8_6_20	8_6_74	OK	0.719025	0.783162	0.123268	0.145551	0.8027	0.907438	no
TraesCS1A02G215300	TraesCS1A02G215300	-	1A:380889643-380890816	8_6_20	8_6_74	OK	1.84817	2.05759	0.15486	0.14029	0.80145	0.90685	no
TraesCS1A02G215400	TraesCS1A02G215400	-	1A:380939667-380973697	8_6_20	8_6_74	OK	2.96999	1.77693	-0.741073	-1.61257	0.0078	0.0565698	no
TraesCS1A02G215500	TraesCS1A02G215500	-	1A:381096099-381098610	8_6_20	8_6_74	OK	32.8936	13.2249	-1.31455	-2.55048	5e-05	0.0013523	yes
TraesCS1A02G215600	TraesCS1A02G215600	-	1A:381274138-381277555	8_6_20	8_6_74	OK	4.96802	3.29384	-0.592903	-1.06004	0.0687	0.23024	no
TraesCS1A02G215700	TraesCS1A02G215700	-	1A:381304832-381312507	8_6_20	8_6_74	OK	7.60225	11.2277	0.562558	1.13712	0.0466	0.1805	no
TraesCS1A02G215800	TraesCS1A02G215800	-	1A:381313931-381318932	8_6_20	8_6_74	OK	3.84521	2.52389	-0.607416	-1.10976	0.05355	0.196722	no
TraesCS1A02G215900	TraesCS1A02G215900	-	1A:381819325-381822599	8_6_20	8_6_74	OK	1.33553	0.74494	-0.842216	-0.926502	0.1032	0.295128	no
TraesCS1A02G216100	TraesCS1A02G216100	-	1A:382101016-382101526	8_6_20	8_6_74	OK	0.155629	0.359489	1.20783	0.749718	0.17565	0.399335	no
TraesCS1A02G216300	TraesCS1A02G216300	-	1A:382252187-382253147	8_6_20	8_6_74	OK	8.8345	9.8065	0.150589	0.205917	0.7167	0.859279	no
TraesCS1A02G216700	TraesCS1A02G216700	-	1A:384307868-384313432	8_6_20	8_6_74	OK	2.51799	2.73823	0.120974	0.136977	0.819	0.915841	no
TraesCS1A02G216800	TraesCS1A02G216800	-	1A:384324129-384326787	8_6_20	8_6_74	OK	3.37292	4.65258	0.464032	0.770278	0.17615	0.399915	no
TraesCS1A02G216900	TraesCS1A02G216900	-	1A:384331725-384336431	8_6_20	8_6_74	OK	4.14326	5.25434	0.342744	0.679527	0.2338	0.471554	no
TraesCS1A02G217000	TraesCS1A02G217000	-	1A:384774594-384776285	8_6_20	8_6_74	OK	7.18917	14.2767	0.989763	1.56259	0.0053	0.0433106	yes
TraesCS1A02G217200	TraesCS1A02G217200	-	1A:385274609-385277432	8_6_20	8_6_74	OK	142.269	198.751	0.48234	0.967288	0.09235	0.275248	no
TraesCS1A02G217300	TraesCS1A02G217300	-	1A:385350139-385353160	8_6_20	8_6_74	OK	60.9957	62.5179	0.0355613	0.0719248	0.90435	0.957061	no
TraesCS1A02G217400	TraesCS1A02G217400	-	1A:385354479-385359921	8_6_20	8_6_74	OK	0.958834	1.39653	0.542492	0.922071	0.1235	0.328419	no
TraesCS1A02G217500	TraesCS1A02G217500	-	1A:385650059-385653052	8_6_20	8_6_74	OK	0.967428	0.976348	0.0132418	0.0177785	0.97705	0.989363	no
TraesCS1A02G217600	TraesCS1A02G217600	-	1A:385656975-385660312	8_6_20	8_6_74	OK	2.01944	2.52679	0.323347	0.451044	0.4376	0.667811	no
TraesCS1A02G217800	TraesCS1A02G217800	-	1A:385664686-385669262	8_6_20	8_6_74	OK	0.907433	0.958943	0.0796541	0.116034	0.83735	0.925304	no
TraesCS1A02G217900	TraesCS1A02G217900	-	1A:385887491-385900007	8_6_20	8_6_74	OK	7.78792	7.08701	-0.136061	-0.286648	0.6189	0.798739	no
TraesCS1A02G218000	TraesCS1A02G218000	-	1A:386425624-386435664	8_6_20	8_6_74	OK	5.43719	4.4222	-0.298097	-0.556821	0.3265	0.567318	no
TraesCS1A02G218100	TraesCS1A02G218100	-	1A:386479231-386480418	8_6_20	8_6_74	OK	0.362534	0.37276	0.0401312	0.030457	0.9554	0.980055	no
TraesCS1A02G218200	TraesCS1A02G218200	-	1A:386719857-386724132	8_6_20	8_6_74	OK	4.18402	4.71525	0.172447	0.321214	0.5714	0.768228	no
TraesCS1A02G218300	TraesCS1A02G218300	-	1A:386869892-386871162	8_6_20	8_6_74	OK	1.09908	1.66796	0.601789	0.592719	0.29915	0.540187	no
TraesCS1A02G218500	TraesCS1A02G218500	-	1A:387028440-387031046	8_6_20	8_6_74	OK	1.84589	2.86423	0.633829	0.875649	0.1342	0.344276	no
TraesCS1A02G218700	TraesCS1A02G218700	-	1A:387359859-387363581	8_6_20	8_6_74	OK	5.19432	10.0679	0.95475	1.87838	0.001	0.0135679	yes
TraesCS1A02G218800	TraesCS1A02G218800	-	1A:387515312-387517299	8_6_20	8_6_74	OK	31.2304	30.1969	-0.0485505	-0.0983757	0.8664	0.939207	no
TraesCS1A02G218900	TraesCS1A02G218900	-	1A:387520023-387524441	8_6_20	8_6_74	OK	24.4849	21.3303	-0.19899	-0.397342	0.4694	0.693728	no
TraesCS1A02G219000	TraesCS1A02G219000	-	1A:387811366-387813490	8_6_20	8_6_74	OK	0.6505	0.686255	0.0771944	0.0939856	0.87045	0.941186	no
TraesCS1A02G219200	TraesCS1A02G219200	-	1A:387840337-387841862	8_6_20	8_6_74	OK	34.2667	22.2427	-0.623479	-1.19058	0.03625	0.154375	no
TraesCS1A02G219400	TraesCS1A02G219400	-	1A:388156745-388159972	8_6_20	8_6_74	OK	5.7986	5.2475	-0.144075	-0.273869	0.63565	0.809709	no
TraesCS1A02G219800	TraesCS1A02G219800	-	1A:388833591-388837249	8_6_20	8_6_74	OK	2.75745	4.23213	0.618052	1.16931	0.052	0.193215	no
TraesCS1A02G220000	TraesCS1A02G220000	-	1A:388849046-388850291	8_6_20	8_6_74	OK	2.08827	1.54981	-0.430217	-0.581462	0.32535	0.566215	no
TraesCS1A02G220200	TraesCS1A02G220200	-	1A:389061316-389064998	8_6_20	8_6_74	OK	12.5947	13.2338	0.0714177	0.149872	0.7954	0.903657	no
TraesCS1A02G220300	TraesCS1A02G220300	-	1A:389129280-389131767	8_6_20	8_6_74	OK	3.49521	2.66993	-0.388578	-0.512219	0.36555	0.604218	no
TraesCS1A02G220800	TraesCS1A02G220800	-	1A:389823427-389828026	8_6_20	8_6_74	OK	1.73522	2.14932	0.308763	0.387395	0.488	0.708532	no
TraesCS1A02G220900	TraesCS1A02G220900	-	1A:389829661-389833845	8_6_20	8_6_74	OK	3.83315	5.12127	0.417971	0.755754	0.1892	0.416996	no
TraesCS1A02G221000	TraesCS1A02G221000	-	1A:389869225-389875163	8_6_20	8_6_74	OK	7.14748	3.24046	-1.14123	-1.83354	0.0023	0.0243745	yes
TraesCS1A02G221100	TraesCS1A02G221100	-	1A:390085666-390097150	8_6_20	8_6_74	OK	6.03131	5.30976	-0.183825	-0.388178	0.5069	0.722241	no
TraesCS1A02G221200	TraesCS1A02G221200	-	1A:390097716-390102128	8_6_20	8_6_74	OK	5.73569	6.15151	0.100973	0.170281	0.76545	0.887332	no
TraesCS1A02G221400	TraesCS1A02G221400	-	1A:390638794-390640183	8_6_20	8_6_74	OK	0.518228	0.428332	-0.274857	-0.19054	0.7421	0.87384	no
TraesCS1A02G221500	TraesCS1A02G221500	-	1A:390640333-390642901	8_6_20	8_6_74	OK	3.9301	5.80695	0.563214	0.714426	0.2196	0.4546	no
TraesCS1A02G221600	TraesCS1A02G221600	-	1A:390708276-390710135	8_6_20	8_6_74	OK	25.7769	37.6133	0.545163	1.02912	0.0707	0.234385	no
TraesCS1A02G221700	TraesCS1A02G221700	-	1A:391235428-391237088	8_6_20	8_6_74	OK	0.709352	0.787538	0.150847	0.140462	0.79995	0.906122	no
TraesCS1A02G221800	TraesCS1A02G221800	-	1A:391249412-391255585	8_6_20	8_6_74	OK	3.04535	3.70967	0.284682	0.506839	0.37885	0.616059	no
TraesCS1A02G221900	TraesCS1A02G221900	-	1A:391256778-391260253	8_6_20	8_6_74	OK	6.52471	5.51147	-0.243475	-0.451322	0.43875	0.668405	no
TraesCS1A02G222000	TraesCS1A02G222000	-	1A:391669901-391674913	8_6_20	8_6_74	OK	11.5699	14.7885	0.354102	0.648737	0.24685	0.485766	no
TraesCS1A02G222200	TraesCS1A02G222200	-	1A:391846314-391851191	8_6_20	8_6_74	OK	1.80281	1.63465	-0.141271	-0.255146	0.65245	0.82075	no
TraesCS1A02G222500	TraesCS1A02G222500	-	1A:392084287-392085142	8_6_20	8_6_74	OK	3.33012	5.61089	0.752654	0.8544	0.1646	0.386092	no
TraesCS1A02G222700	TraesCS1A02G222700	-	1A:392523766-392531051	8_6_20	8_6_74	OK	8.35819	3.79163	-1.14037	-0.578297	0.28685	0.527532	no
TraesCS1A02G222800	TraesCS1A02G222800	-	1A:392523766-392531051	8_6_20	8_6_74	OK	6.60244	7.6889	0.21978	0.363084	0.53045	0.739809	no
TraesCS1A02G222900	TraesCS1A02G222900	-	1A:392744231-392747376	8_6_20	8_6_74	OK	5.36035	2.48695	-1.10795	-2.009	0.001	0.0135679	yes
TraesCS1A02G223000	TraesCS1A02G223000	-	1A:392777542-392781440	8_6_20	8_6_74	OK	4.53749	4.86816	0.101481	0.151196	0.7891	0.900241	no
TraesCS1A02G223100	TraesCS1A02G223100	-	1A:392782547-392786136	8_6_20	8_6_74	OK	0.735777	0.862621	0.229459	0.311788	0.5761	0.771256	no
TraesCS1A02G223200	TraesCS1A02G223200	-	1A:393456323-393459251	8_6_20	8_6_74	OK	13.4622	14.8986	0.146258	0.22934	0.6895	0.84374	no
TraesCS1A02G223300	TraesCS1A02G223300	-	1A:393461155-393469918	8_6_20	8_6_74	OK	4.60884	3.88738	-0.245605	-0.46152	0.4259	0.657314	no
TraesCS1A02G223600	TraesCS1A02G223600	-	1A:394250150-394251608	8_6_20	8_6_74	OK	0.453482	0.208545	-1.12069	-0.949819	0.1062	0.300443	no
TraesCS1A02G223700	TraesCS1A02G223700	-	1A:394252788-394261768	8_6_20	8_6_74	OK	3.238	2.74656	-0.237478	-0.496053	0.3886	0.62538	no
TraesCS1A02G223800	TraesCS1A02G223800	-	1A:394299046-394302178	8_6_20	8_6_74	OK	26.2511	27.1541	0.0487947	0.103581	0.85815	0.935323	no
TraesCS1A02G223900	TraesCS1A02G223900	-	1A:394319587-394322386	8_6_20	8_6_74	OK	3.02966	3.19944	0.0786634	0.13405	0.80935	0.910651	no
TraesCS1A02G224000	TraesCS1A02G224000	-	1A:394325249-394328538	8_6_20	8_6_74	OK	15.9877	22.9815	0.523516	1.11333	0.05785	0.206515	no
TraesCS1A02G224700	TraesCS1A02G224700	-	1A:394588930-394607136	8_6_20	8_6_74	OK	31.9271	27.4667	-0.217098	-0.450334	0.42385	0.655354	no
TraesCS1A02G224800	TraesCS1A02G224800	-	1A:394851596-394852955	8_6_20	8_6_74	OK	1.83553	2.18284	0.250012	0.33473	0.55725	0.758976	no
TraesCS1A02G224900	TraesCS1A02G224900	-	1A:394851596-394852955	8_6_20	8_6_74	OK	2.62899	2.54319	-0.0478701	-0.0429688	0.94535	0.975598	no
TraesCS1A02G225000	TraesCS1A02G225000	-	1A:395172062-395180663	8_6_20	8_6_74	OK	6.29417	7.28002	0.209928	0.437815	0.447	0.67505	no
TraesCS1A02G225100	TraesCS1A02G225100	-	1A:395182341-395206946	8_6_20	8_6_74	OK	0.32701	0.409123	0.323203	0.518491	0.3772	0.614565	no
TraesCS1A02G225200	TraesCS1A02G225200	-	1A:395457902-395462389	8_6_20	8_6_74	OK	7.36212	5.30398	-0.473046	-0.943204	0.1037	0.29595	no
TraesCS1A02G225600	TraesCS1A02G225600	-	1A:396100621-396102750	8_6_20	8_6_74	OK	1.67507	1.72595	0.0431667	0.0729534	0.8973	0.953948	no
TraesCS1A02G225700	TraesCS1A02G225700	-	1A:396105134-396108083	8_6_20	8_6_74	OK	24.7488	17.1134	-0.532231	-1.02165	0.07185	0.236591	no
TraesCS1A02G225800	TraesCS1A02G225800	-	1A:396262415-396262722	8_6_20	8_6_74	OK	0.7679	1.14095	0.571245	0.562217	0.71615	0.858908	no
TraesCS1A02G226000	TraesCS1A02G226000	-	1A:396296933-396298607	8_6_20	8_6_74	OK	7.44435	3.69165	-1.01188	-1.48651	0.00885	0.0617091	no
TraesCS1A02G226100	TraesCS1A02G226100	-	1A:396421576-396424593	8_6_20	8_6_74	OK	0.860316	0.978051	0.185043	0.269958	0.63675	0.810622	no
TraesCS1A02G226200	TraesCS1A02G226200	-	1A:396425498-396426695	8_6_20	8_6_74	OK	7.28692	2.73266	-1.41501	-1.67089	0.00765	0.0557367	no
TraesCS1A02G226300	TraesCS1A02G226300	-	1A:396427874-396432402	8_6_20	8_6_74	OK	8.6458	8.6603	0.00241711	0.00475976	0.9927	0.995978	no
TraesCS1A02G226500	TraesCS1A02G226500	-	1A:396462672-396469872	8_6_20	8_6_74	OK	2.32073	1.83142	-0.341615	-0.638399	0.269	0.509552	no
TraesCS1A02G226600	TraesCS1A02G226600	-	1A:397053249-397053711	8_6_20	8_6_74	OK	6.12356	5.79819	-0.078769	-0.0819529	0.87485	0.943408	no
TraesCS1A02G226700	TraesCS1A02G226700	-	1A:397081987-397084196	8_6_20	8_6_74	OK	0.73872	0.488146	-0.597715	-0.678311	0.2382	0.476609	no
TraesCS1A02G226900	TraesCS1A02G226900	-	1A:397657981-397663340	8_6_20	8_6_74	OK	0.764854	0.781773	0.031565	0.03789	0.94755	0.976721	no
TraesCS1A02G227000	TraesCS1A02G227000	-	1A:397737102-397743609	8_6_20	8_6_74	OK	7.47664	7.88647	0.0769906	0.15485	0.79285	0.902285	no
TraesCS1A02G227200	TraesCS1A02G227200	-	1A:397771973-397776201	8_6_20	8_6_74	OK	10.7795	6.52093	-0.725146	-0.941515	0.1217	0.325557	no
TraesCS1A02G227300	TraesCS1A02G227300	-	1A:398050208-398053648	8_6_20	8_6_74	OK	5.87838	6.45393	0.134758	0.269587	0.6389	0.81211	no
TraesCS1A02G227400	TraesCS1A02G227400	-	1A:398131432-398133302	8_6_20	8_6_74	OK	0.257844	0.614125	1.25203	1.22782	0.04575	0.178272	no
TraesCS1A02G227600	TraesCS1A02G227600	-	1A:398447831-398478403	8_6_20	8_6_74	OK	2.61029	1.8284	-0.51363	-1.10183	0.0629	0.21799	no
TraesCS1A02G227700	TraesCS1A02G227700	-	1A:398666145-398670897	8_6_20	8_6_74	OK	0.613761	1.92028	1.64557	2.39597	0.0003	0.00562399	yes
TraesCS1A02G228000	TraesCS1A02G228000	-	1A:399229266-399232767	8_6_20	8_6_74	OK	9.90825	11.5624	0.222741	0.437244	0.45305	0.680123	no
TraesCS1A02G228100	TraesCS1A02G228100	-	1A:399242681-399246292	8_6_20	8_6_74	OK	1.69595	2.85185	0.749805	1.04801	0.07245	0.23784	no
TraesCS1A02G228200	TraesCS1A02G228200	-	1A:399471122-399474373	8_6_20	8_6_74	OK	25.1528	21.4318	-0.230964	-0.452212	0.4417	0.670984	no
TraesCS1A02G228300	TraesCS1A02G228300	-	1A:399491193-399508030	8_6_20	8_6_74	OK	5.1398	2.84658	-0.852482	-1.79237	0.0024	0.0250852	yes
TraesCS1A02G228400	TraesCS1A02G228400	-	1A:399591408-399592839	8_6_20	8_6_74	OK	1.29145	2.12908	0.72124	1.01868	0.08215	0.256715	no
TraesCS1A02G228600	TraesCS1A02G228600	-	1A:399892434-399893448	8_6_20	8_6_74	OK	0.727865	0.853927	0.230441	0.179889	0.7599	0.883988	no
TraesCS1A02G228700	TraesCS1A02G228700	-	1A:400955574-400956033	8_6_20	8_6_74	OK	8.04371	28.9102	1.84564	2.58762	5e-05	0.0013523	yes
TraesCS1A02G228800	TraesCS1A02G228800	-	1A:400960824-400962361	8_6_20	8_6_74	OK	1.80658	8.8416	2.29105	2.84346	0.0066	0.0505292	no
TraesCS1A02G228900	TraesCS1A02G228900	-	1A:400965657-400969054	8_6_20	8_6_74	OK	5.43956	11.9798	1.13905	1.81049	0.0018	0.0205512	yes
TraesCS1A02G229000	TraesCS1A02G229000	-	1A:400974761-400975411	8_6_20	8_6_74	OK	61.4708	375.383	2.61039	4.588	5e-05	0.0013523	yes
TraesCS1A02G229100	TraesCS1A02G229100	-	1A:401226675-401227405	8_6_20	8_6_74	OK	23.9893	104.177	2.11857	3.70174	5e-05	0.0013523	yes
TraesCS1A02G229400	TraesCS1A02G229400	-	1A:401770370-401776062	8_6_20	8_6_74	OK	1.0529	1.96293	0.898635	1.47948	0.01215	0.0759737	no
TraesCS1A02G229700	TraesCS1A02G229700	-	1A:402252750-402258921	8_6_20	8_6_74	OK	5.38552	7.55506	0.488357	0.946786	0.0998	0.288876	no
TraesCS1A02G229800	TraesCS1A02G229800	-	1A:402277349-402278875	8_6_20	8_6_74	OK	5.96009	4.94787	-0.268527	-0.35559	0.5537	0.756503	no
TraesCS1A02G229900	TraesCS1A02G229900	-	1A:402800674-402805290	8_6_20	8_6_74	OK	0.718226	0.404663	-0.827717	-0.917796	0.1284	0.335668	no
TraesCS1A02G230000	TraesCS1A02G230000	-	1A:402805581-402809242	8_6_20	8_6_74	OK	2.49321	2.35993	-0.0792579	-0.144295	0.8029	0.907484	no
TraesCS1A02G230100	TraesCS1A02G230100	-	1A:402920831-402930504	8_6_20	8_6_74	OK	11.4441	13.605	0.249526	0.466685	0.416	0.648801	no
TraesCS1A02G230300	TraesCS1A02G230300	-	1A:402941255-402946713	8_6_20	8_6_74	OK	3.55071	4.98249	0.48876	1.02958	0.0755	0.244093	no
TraesCS1A02G230400	TraesCS1A02G230400	-	1A:403023005-403031517	8_6_20	8_6_74	OK	58.2575	61.1508	0.0699274	0.141841	0.8009	0.906554	no
TraesCS1A02G230500	TraesCS1A02G230500	-	1A:403023005-403031517	8_6_20	8_6_74	OK	2.57095	2.44143	-0.0745745	-0.0193566	0.9477	0.976786	no
TraesCS1A02G230600	TraesCS1A02G230600	-	1A:403361806-403386327	8_6_20	8_6_74	OK	1.89042	2.74494	0.538067	0.955341	0.09885	0.287174	no
TraesCS1A02G230900	TraesCS1A02G230900	-	1A:403632276-403632940	8_6_20	8_6_74	OK	0.640521	0.83406	0.380905	0.255724	0.66345	0.827878	no
TraesCS1A02G231000	TraesCS1A02G231000	-	1A:403634443-403634938	8_6_20	8_6_74	OK	21.3978	25.6169	0.259631	0.369483	0.4949	0.713346	no
TraesCS1A02G231100	TraesCS1A02G231100	-	1A:403655014-403662722	8_6_20	8_6_74	OK	10.2251	8.08973	-0.337945	-0.726816	0.2245	0.460091	no
TraesCS1A02G231200	TraesCS1A02G231200	-	1A:403830276-403831326	8_6_20	8_6_74	OK	1.5634	1.8131	0.213766	0.233966	0.6948	0.846851	no
TraesCS1A02G231400	TraesCS1A02G231400	-	1A:404388547-404390160	8_6_20	8_6_74	OK	5.58831	7.7437	0.470611	0.519128	0.36	0.599171	no
TraesCS1A02G231500	TraesCS1A02G231500	-	1A:404625535-404628901	8_6_20	8_6_74	OK	0.687818	0.922889	0.424131	0.470144	0.41955	0.651899	no
TraesCS1A02G231900	TraesCS1A02G231900	-	1A:405515556-405516241	8_6_20	8_6_74	OK	0.908653	2.27476	1.32391	1.2377	0.03175	0.142153	no
TraesCS1A02G232000	TraesCS1A02G232000	-	1A:405517312-405522682	8_6_20	8_6_74	OK	0.410292	0.738648	0.848236	0.949713	0.09935	0.288128	no
TraesCS1A02G232200	TraesCS1A02G232200	-	1A:405681898-405682862	8_6_20	8_6_74	OK	0.558543	0.399776	-0.482474	-0.374346	0.6555	0.822612	no
TraesCS1A02G232300	TraesCS1A02G232300	-	1A:405792026-405799327	8_6_20	8_6_74	OK	1.61287	1.19837	-0.428551	-0.578254	0.3069	0.547467	no
TraesCS1A02G232600	TraesCS1A02G232600	-	1A:406142959-406143967	8_6_20	8_6_74	OK	0.358314	0.326455	-0.134341	-0.100825	0.864	0.938368	no
TraesCS1A02G232900	TraesCS1A02G232900	-	1A:406186563-406190999	8_6_20	8_6_74	OK	0.733336	0.690596	-0.0866312	-0.103197	0.85745	0.934952	no
TraesCS1A02G233200	TraesCS1A02G233200	-	1A:407114549-407117132	8_6_20	8_6_74	OK	11.245	21.7693	0.953013	1.90119	0.0008	0.0115105	yes
TraesCS1A02G233400	TraesCS1A02G233400	-	1A:407315144-407320459	8_6_20	8_6_74	OK	1.30399	2.47959	0.927167	1.55934	0.01085	0.0704837	no
TraesCS1A02G233500	TraesCS1A02G233500	-	1A:407323416-407329088	8_6_20	8_6_74	OK	1.47782	1.20217	-0.297826	-0.539084	0.3581	0.597541	no
TraesCS1A02G233600	TraesCS1A02G233600	-	1A:407330834-407335966	8_6_20	8_6_74	OK	6.10263	5.76366	-0.0824456	-0.168875	0.7746	0.891875	no
TraesCS1A02G233700	TraesCS1A02G233700	-	1A:408485599-408488677	8_6_20	8_6_74	OK	61.7682	93.8729	0.603845	1.23963	0.0305	0.138864	no
TraesCS1A02G233800	TraesCS1A02G233800	-	1A:408491114-408493891	8_6_20	8_6_74	OK	0.514753	0.802234	0.640141	0.62719	0.27185	0.512622	no
TraesCS1A02G234100	TraesCS1A02G234100	-	1A:409782352-409790410	8_6_20	8_6_74	OK	0.404602	1.05876	1.3878	1.96873	0.00335	0.031629	yes
TraesCS1A02G234200	TraesCS1A02G234200	-	1A:409827046-409833994	8_6_20	8_6_74	OK	8.74405	9.57007	0.130227	0.271125	0.63855	0.811774	no
TraesCS1A02G234400	TraesCS1A02G234400	-	1A:409835899-409838736	8_6_20	8_6_74	OK	2.87371	1.83541	-0.646811	-0.975667	0.0917	0.274212	no
TraesCS1A02G234500	TraesCS1A02G234500	-	1A:409852086-409857399	8_6_20	8_6_74	OK	1.02506	0.484882	-1.08001	-0.968283	0.0458	0.178406	no
TraesCS1A02G234600	TraesCS1A02G234600	-	1A:410152901-410157058	8_6_20	8_6_74	OK	12.0696	3.35235	-1.84813	-3.05958	5e-05	0.0013523	yes
TraesCS1A02G234900	TraesCS1A02G234900	-	1A:413782216-413798673	8_6_20	8_6_74	OK	1.87795	1.37845	-0.446112	-0.910483	0.12735	0.334069	no
TraesCS1A02G235000	TraesCS1A02G235000	-	1A:415297272-415299492	8_6_20	8_6_74	OK	0.553668	0.179886	-1.62194	-1.7168	0.00805	0.0578104	no
TraesCS1A02G235100	TraesCS1A02G235100	-	1A:415580728-415585379	8_6_20	8_6_74	OK	1.50544	0.758655	-0.988673	-1.60149	0.00645	0.0497073	yes
TraesCS1A02G235500	TraesCS1A02G235500	-	1A:416536876-416540167	8_6_20	8_6_74	OK	3.53346	2.75331	-0.359915	-0.64716	0.2509	0.489787	no
TraesCS1A02G235600	TraesCS1A02G235600	-	1A:416542612-416546310	8_6_20	8_6_74	OK	35.1206	41.2963	0.233695	0.470307	0.40555	0.63976	no
TraesCS1A02G235700	TraesCS1A02G235700	-	1A:417387136-417390440	8_6_20	8_6_74	OK	1.03496	1.88846	0.867632	1.371	0.0163	0.0922493	no
TraesCS1A02G235900	TraesCS1A02G235900	-	1A:418034033-418040242	8_6_20	8_6_74	OK	1.55588	2.50828	0.688969	1.14343	0.04985	0.188114	no
TraesCS1A02G236000	TraesCS1A02G236000	-	1A:418041085-418046903	8_6_20	8_6_74	OK	7.78709	10.4276	0.421245	0.865592	0.1343	0.344393	no
TraesCS1A02G236100	TraesCS1A02G236100	-	1A:418049850-418057245	8_6_20	8_6_74	OK	0.985756	0.584038	-0.755168	-1.12527	0.05335	0.196303	no
TraesCS1A02G236300	TraesCS1A02G236300	-	1A:418917934-418918084	8_6_20	8_6_74	OK	16.5984	7.01047	-1.24346	-0.91535	0.14925	0.364735	no
TraesCS1A02G236400	TraesCS1A02G236400	-	1A:418933737-418936268	8_6_20	8_6_74	OK	2.84092	1.95919	-0.536104	-0.761401	0.18245	0.408279	no
TraesCS1A02G236500	TraesCS1A02G236500	-	1A:418936643-418939887	8_6_20	8_6_74	OK	2.18355	1.36784	-0.674775	-1.09656	0.06195	0.21585	no
TraesCS1A02G236600	TraesCS1A02G236600	-	1A:419028887-419037606	8_6_20	8_6_74	OK	3.27973	3.32695	0.0206224	0.0391682	0.94625	0.975998	no
TraesCS1A02G236700	TraesCS1A02G236700	-	1A:419479084-419481573	8_6_20	8_6_74	OK	5.61834	6.8034	0.276112	0.505393	0.3704	0.608415	no
TraesCS1A02G236900	TraesCS1A02G236900	-	1A:420064777-420068159	8_6_20	8_6_74	OK	3.71321	5.57874	0.58727	1.02683	0.07545	0.244028	no
TraesCS1A02G237100	TraesCS1A02G237100	-	1A:420394345-420397136	8_6_20	8_6_74	OK	0.705436	1.06102	0.588869	0.765204	0.18435	0.410648	no
TraesCS1A02G237200	TraesCS1A02G237200	-	1A:420509961-420520292	8_6_20	8_6_74	OK	1.0476	0.653762	-0.680245	-1.28249	0.03225	0.143526	no
TraesCS1A02G237800	TraesCS1A02G237800	-	1A:423675498-423676890	8_6_20	8_6_74	OK	14.8406	12.3915	-0.260197	-0.50395	0.37485	0.612256	no
TraesCS1A02G238100	TraesCS1A02G238100	-	1A:423948294-423949193	8_6_20	8_6_74	OK	0.700412	1.89258	1.43408	1.19907	0.06145	0.214632	no
TraesCS1A02G238600	TraesCS1A02G238600	-	1A:425252498-425265407	8_6_20	8_6_74	OK	1.76491	1.11827	-0.65832	-0.778557	0.1932	0.421776	no
TraesCS1A02G238700	TraesCS1A02G238700	-	1A:425252498-425265407	8_6_20	8_6_74	OK	18.6931	16.4361	-0.185643	-0.321764	0.57545	0.770608	no
TraesCS1A02G238800	TraesCS1A02G238800	-	1A:425680687-425681800	8_6_20	8_6_74	OK	1.12835	0.493573	-1.19288	-0.886716	0.13565	0.345805	no
TraesCS1A02G238900	TraesCS1A02G238900	-	1A:425713177-425734042	8_6_20	8_6_74	OK	5.48626	4.68954	-0.226379	-0.478477	0.416	0.648801	no
TraesCS1A02G239000	TraesCS1A02G239000	-	1A:426299170-426304342	8_6_20	8_6_74	OK	4.06496	3.43407	-0.243322	-0.440662	0.4446	0.673134	no
TraesCS1A02G239100	TraesCS1A02G239100	-	1A:426518617-426523264	8_6_20	8_6_74	OK	2.67187	1.82647	-0.548793	-1.1028	0.0593	0.209738	no
TraesCS1A02G239300	TraesCS1A02G239300	-	1A:426533369-426537081	8_6_20	8_6_74	OK	0.823665	0.309079	-1.41408	-1.14373	0.0626	0.21728	no
TraesCS1A02G239600	TraesCS1A02G239600	-	1A:426880666-426882655	8_6_20	8_6_74	OK	0.618121	0.203133	-1.60546	-1.6302	0.0178	0.0976334	no
TraesCS1A02G239700	TraesCS1A02G239700	-	1A:426886833-426892014	8_6_20	8_6_74	OK	1.77632	1.83881	0.0498849	0.0303539	0.955	0.979751	no
TraesCS1A02G239800	TraesCS1A02G239800	-	1A:426886833-426892014	8_6_20	8_6_74	OK	10.778	12.5498	0.219586	0.4043	0.47805	0.700639	no
TraesCS1A02G240000	TraesCS1A02G240000	-	1A:426929585-426933776	8_6_20	8_6_74	OK	2.3858	1.7352	-0.459368	-0.835671	0.1546	0.372392	no
TraesCS1A02G240100	TraesCS1A02G240100	-	1A:427037673-427041154	8_6_20	8_6_74	OK	0.318393	0.595331	0.902886	1.21034	0.0393	0.162612	no
TraesCS1A02G240200	TraesCS1A02G240200	-	1A:427048239-427049359	8_6_20	8_6_74	OK	2.39252	1.48226	-0.690735	-0.769117	0.1837	0.409808	no
TraesCS1A02G240300	TraesCS1A02G240300	-	1A:427482372-427485361	8_6_20	8_6_74	OK	2.90485	3.85731	0.409132	0.740352	0.2039	0.435417	no
TraesCS1A02G240500	TraesCS1A02G240500	-	1A:427811333-427813937	8_6_20	8_6_74	OK	2.29012	0.534408	-2.09941	-2.62594	5e-05	0.0013523	yes
TraesCS1A02G240600	TraesCS1A02G240600	-	1A:427814328-427823554	8_6_20	8_6_74	OK	3.29072	2.78939	-0.238455	-0.501657	0.3901	0.626734	no
TraesCS1A02G241000	TraesCS1A02G241000	-	1A:428546383-428550024	8_6_20	8_6_74	OK	11.1969	8.24709	-0.441138	-0.892255	0.12395	0.328988	no
TraesCS1A02G241100	TraesCS1A02G241100	-	1A:428663705-428664650	8_6_20	8_6_74	OK	0.47389	1.00889	1.09015	0.841959	0.17215	0.395042	no
TraesCS1A02G241300	TraesCS1A02G241300	-	1A:428972916-428979705	8_6_20	8_6_74	OK	5.97469	5.76363	-0.0518841	-0.107596	0.85465	0.933538	no
TraesCS1A02G241400	TraesCS1A02G241400	-	1A:429002154-429003928	8_6_20	8_6_74	OK	0.420571	1.61624	1.94222	1.27083	0.06065	0.212866	no
TraesCS1A02G241500	TraesCS1A02G241500	-	1A:429483214-429484117	8_6_20	8_6_74	OK	0.657617	0.715661	0.122029	0.0982039	0.9013	0.955604	no
TraesCS1A02G241700	TraesCS1A02G241700	-	1A:430002490-430006423	8_6_20	8_6_74	OK	1.37886	1.51413	0.135009	0.182667	0.75315	0.87993	no
TraesCS1A02G241800	TraesCS1A02G241800	-	1A:430006817-430008755	8_6_20	8_6_74	OK	3.56513	2.51993	-0.500571	-0.649753	0.24605	0.485077	no
TraesCS1A02G241900	TraesCS1A02G241900	-	1A:430177936-430181778	8_6_20	8_6_74	OK	11.9443	12.1871	0.029041	0.0615867	0.9174	0.963375	no
TraesCS1A02G242000	TraesCS1A02G242000	-	1A:430188371-430190090	8_6_20	8_6_74	OK	0.280622	0.434644	0.631205	0.500152	0.37435	0.611789	no
TraesCS1A02G242100	TraesCS1A02G242100	-	1A:430231588-430234732	8_6_20	8_6_74	OK	3.44571	2.21853	-0.635198	-1.13785	0.05685	0.204312	no
TraesCS1A02G242200	TraesCS1A02G242200	-	1A:430236533-430240368	8_6_20	8_6_74	OK	0.374689	0.441189	0.235706	0.25821	0.66705	0.829747	no
TraesCS1A02G242300	TraesCS1A02G242300	-	1A:430334088-430339310	8_6_20	8_6_74	OK	0.499441	0.576844	0.207865	0.292056	0.60335	0.788635	no
TraesCS1A02G242400	TraesCS1A02G242400	-	1A:430342572-430344319	8_6_20	8_6_74	OK	0.691322	0.604445	-0.193746	-0.187714	0.747	0.876456	no
TraesCS1A02G242500	TraesCS1A02G242500	-	1A:430584229-430591637	8_6_20	8_6_74	OK	3.46894	2.71015	-0.35612	-0.679559	0.25155	0.490386	no
TraesCS1A02G242600	TraesCS1A02G242600	-	1A:430605349-430611761	8_6_20	8_6_74	OK	26.8176	26.8482	0.00164575	0.00341397	0.99515	0.997088	no
TraesCS1A02G242800	TraesCS1A02G242800	-	1A:430617267-430622212	8_6_20	8_6_74	OK	1.18328	1.85942	0.652054	0.948041	0.1103	0.306979	no
TraesCS1A02G242900	TraesCS1A02G242900	-	1A:430624437-430626106	8_6_20	8_6_74	OK	2.92052	3.3607	0.202535	0.191568	0.7473	0.876628	no
TraesCS1A02G243000	TraesCS1A02G243000	-	1A:431013710-431016801	8_6_20	8_6_74	OK	16.2235	10.2538	-0.661925	-1.38239	0.01915	0.102643	no
TraesCS1A02G243100	TraesCS1A02G243100	-	1A:431017430-431031404	8_6_20	8_6_74	OK	2.4983	2.50881	0.00605453	0.0107133	0.98475	0.992569	no
TraesCS1A02G243200	TraesCS1A02G243200	-	1A:431431126-431435660	8_6_20	8_6_74	OK	3.91753	5.21373	0.412371	0.805574	0.16895	0.390855	no
TraesCS1A02G243300	TraesCS1A02G243300	-	1A:431776448-431780693	8_6_20	8_6_74	OK	4.40048	5.72426	0.379429	0.720186	0.19865	0.428758	no
TraesCS1A02G243700	TraesCS1A02G243700	-	1A:432193617-432202573	8_6_20	8_6_74	OK	4.66149	4.26861	-0.127027	-0.267705	0.6322	0.807349	no
TraesCS1A02G244100	TraesCS1A02G244100	-	1A:432530983-432536229	8_6_20	8_6_74	OK	0.420221	0.287123	-0.549479	-0.664306	0.24015	0.47905	no
TraesCS1A02G244200	TraesCS1A02G244200	-	1A:432537249-432541306	8_6_20	8_6_74	OK	0.428699	0.148737	-1.5272	-1.66824	0.00915	0.0630467	no
TraesCS1A02G244300	TraesCS1A02G244300	-	1A:432559099-432560254	8_6_20	8_6_74	OK	9.15653	9.11905	-0.00591674	-0.00781829	0.9932	0.996252	no
TraesCS1A02G244400	TraesCS1A02G244400	-	1A:432589951-432592978	8_6_20	8_6_74	OK	0.597213	0.362671	-0.719582	-0.682422	0.223	0.458531	no
TraesCS1A02G244600	TraesCS1A02G244600	-	1A:432759698-432760295	8_6_20	8_6_74	OK	1.67934	0.725817	-1.21022	-0.918065	0.1132	0.31183	no
TraesCS1A02G244700	TraesCS1A02G244700	-	1A:432765220-432771742	8_6_20	8_6_74	OK	3.42763	3.71813	0.117368	0.242743	0.6698	0.831424	no
TraesCS1A02G244900	TraesCS1A02G244900	-	1A:432951798-432959237	8_6_20	8_6_74	OK	24.5498	25.7211	0.0672441	0.131934	0.8206	0.916697	no
TraesCS1A02G245000	TraesCS1A02G245000	-	1A:432973059-432987608	8_6_20	8_6_74	OK	4.96633	4.07683	-0.284735	-0.614898	0.29875	0.539755	no
TraesCS1A02G245100	TraesCS1A02G245100	-	1A:433526137-433533407	8_6_20	8_6_74	OK	0.507177	0.460802	-0.138343	-0.0970673	0.8617	0.937011	no
TraesCS1A02G245200	TraesCS1A02G245200	-	1A:434046756-434047173	8_6_20	8_6_74	OK	4.42294	1.07949	-2.03466	-1.52397	0.02175	0.111675	no
TraesCS1A02G245300	TraesCS1A02G245300	-	1A:434419690-434428750	8_6_20	8_6_74	OK	4.76832	4.36101	-0.128819	-0.260118	0.65955	0.825245	no
TraesCS1A02G245500	TraesCS1A02G245500	-	1A:434638558-434641445	8_6_20	8_6_74	OK	0.485256	0.778497	0.681945	0.777785	0.15875	0.378163	no
TraesCS1A02G245600	TraesCS1A02G245600	-	1A:434871479-434878257	8_6_20	8_6_74	OK	3.45348	4.36861	0.339126	0.656592	0.252	0.490928	no
TraesCS1A02G246300	TraesCS1A02G246300	-	1A:436421137-436426639	8_6_20	8_6_74	OK	0.267411	0.361924	0.436625	0.0908935	0.8078	0.91	no
TraesCS1A02G246400	TraesCS1A02G246400	-	1A:436421137-436426639	8_6_20	8_6_74	OK	11.058	11.2449	0.0241751	0.0499267	0.9325	0.970186	no
TraesCS1A02G246500	TraesCS1A02G246500	-	1A:436429224-436435467	8_6_20	8_6_74	OK	1.78675	1.43116	-0.320145	-0.566451	0.32585	0.566775	no
TraesCS1A02G246600	TraesCS1A02G246600	-	1A:436435965-436440510	8_6_20	8_6_74	OK	8.99482	10.6054	0.237637	0.511408	0.38315	0.620068	no
TraesCS1A02G246700	TraesCS1A02G246700	-	1A:437227744-437232712	8_6_20	8_6_74	OK	2.20002	2.431	0.144034	0.188152	0.73455	0.869366	no
TraesCS1A02G246800	TraesCS1A02G246800	-	1A:437582683-437587434	8_6_20	8_6_74	OK	6.72027	7.53185	0.164486	0.33157	0.55755	0.759113	no
TraesCS1A02G246900	TraesCS1A02G246900	-	1A:438295339-438300885	8_6_20	8_6_74	OK	10.7888	11.3737	0.0761635	0.165131	0.7766	0.892954	no
TraesCS1A02G247100	TraesCS1A02G247100	-	1A:438365794-438368421	8_6_20	8_6_74	OK	1.78046	1.20345	-0.565077	-0.936974	0.1169	0.317958	no
TraesCS1A02G247200	TraesCS1A02G247200	-	1A:438684368-438688797	8_6_20	8_6_74	OK	4.98829	6.22166	0.318754	0.560253	0.3258	0.566722	no
TraesCS1A02G247500	TraesCS1A02G247500	-	1A:439066056-439074664	8_6_20	8_6_74	OK	3.54226	10.0188	1.49997	2.85726	5e-05	0.0013523	yes
TraesCS1A02G247700	TraesCS1A02G247700	-	1A:439723132-439727622	8_6_20	8_6_74	OK	0.508416	0.590161	0.215097	0.288057	0.61965	0.799093	no
TraesCS1A02G247800	TraesCS1A02G247800	-	1A:439930513-439932376	8_6_20	8_6_74	OK	6.52193	11.2962	0.792469	1.23367	0.02945	0.135783	no
TraesCS1A02G247900	TraesCS1A02G247900	-	1A:440019651-440029391	8_6_20	8_6_74	OK	1.94326	1.68801	-0.203158	-0.347232	0.554	0.756642	no
TraesCS1A02G248100	TraesCS1A02G248100	-	1A:440072479-440074799	8_6_20	8_6_74	OK	2.98845	3.35684	0.167706	0.232992	0.67405	0.833746	no
TraesCS1A02G248200	TraesCS1A02G248200	-	1A:440183809-440187326	8_6_20	8_6_74	OK	1.98387	2.36027	0.250635	0.353914	0.53735	0.744241	no
TraesCS1A02G248300	TraesCS1A02G248300	-	1A:440412864-440416040	8_6_20	8_6_74	OK	7.77817	5.54088	-0.489315	-0.826876	0.16415	0.385512	no
TraesCS1A02G248400	TraesCS1A02G248400	-	1A:440440918-440457450	8_6_20	8_6_74	OK	4.79069	7.10904	0.569422	1.17953	0.03675	0.155842	no
TraesCS1A02G248600	TraesCS1A02G248600	-	1A:440783362-440796745	8_6_20	8_6_74	OK	2.50649	3.26435	0.381127	0.729795	0.1963	0.425697	no
TraesCS1A02G248700	TraesCS1A02G248700	-	1A:440800854-440802058	8_6_20	8_6_74	OK	0.626474	0.639601	0.0299179	0.0257012	0.96205	0.983187	no
TraesCS1A02G248800	TraesCS1A02G248800	-	1A:440886441-440891002	8_6_20	8_6_74	OK	1.4558	1.25214	-0.217414	-0.371284	0.5157	0.728744	no
TraesCS1A02G248900	TraesCS1A02G248900	-	1A:441020192-441023416	8_6_20	8_6_74	OK	0.570196	0.456728	-0.320123	-0.381029	0.48305	0.704748	no
TraesCS1A02G249000	TraesCS1A02G249000	-	1A:441031692-441033979	8_6_20	8_6_74	OK	6.2284	7.43327	0.255135	0.426358	0.46155	0.686943	no
TraesCS1A02G249100	TraesCS1A02G249100	-	1A:441107311-441111912	8_6_20	8_6_74	OK	1.20845	3.34204	1.46758	2.59354	5e-05	0.0013523	yes
TraesCS1A02G249300	TraesCS1A02G249300	-	1A:441183587-441185735	8_6_20	8_6_74	OK	6.34124	6.48955	0.0333522	0.0661647	0.9094	0.959774	no
TraesCS1A02G249400	TraesCS1A02G249400	-	1A:441235401-441245178	8_6_20	8_6_74	OK	4.61739	4.33855	-0.0898639	-0.179703	0.75415	0.880558	no
TraesCS1A02G249500	TraesCS1A02G249500	-	1A:441751924-441756669	8_6_20	8_6_74	OK	11.3602	17.7917	0.647213	1.17353	0.0385	0.160523	no
TraesCS1A02G249600	TraesCS1A02G249600	-	1A:441763843-441766750	8_6_20	8_6_74	OK	22.2647	24.3792	0.130892	0.275887	0.62495	0.802359	no
TraesCS1A02G250000	TraesCS1A02G250000	-	1A:441841791-441843417	8_6_20	8_6_74	OK	1.21029	3.85472	1.67128	2.19741	0.00075	0.0109764	yes
TraesCS1A02G250100	TraesCS1A02G250100	-	1A:441927240-441929536	8_6_20	8_6_74	OK	13.6449	11.1809	-0.28733	-0.537447	0.34095	0.581217	no
TraesCS1A02G250200	TraesCS1A02G250200	-	1A:441931205-441932559	8_6_20	8_6_74	OK	0.964061	0.484287	-0.993261	-1.01353	0.0959	0.281553	no
TraesCS1A02G250300	TraesCS1A02G250300	-	1A:441954666-441957069	8_6_20	8_6_74	OK	25.6602	24.6053	-0.0605649	-0.124182	0.83025	0.921405	no
TraesCS1A02G250400	TraesCS1A02G250400	-	1A:442124886-442126086	8_6_20	8_6_74	OK	1.65019	1.3851	-0.252644	-0.346967	0.5476	0.752	no
TraesCS1A02G250500	TraesCS1A02G250500	-	1A:442154861-442155978	8_6_20	8_6_74	OK	7.13822	6.22816	-0.19676	-0.290596	0.62355	0.801282	no
TraesCS1A02G250700	TraesCS1A02G250700	-	1A:442470887-442476407	8_6_20	8_6_74	OK	2.47195	1.67714	-0.55965	-0.939046	0.09405	0.278037	no
TraesCS1A02G250800	TraesCS1A02G250800	-	1A:442553711-442563195	8_6_20	8_6_74	OK	2.41586	4.11838	0.769539	1.13122	0.0545	0.198983	no
TraesCS1A02G250900	TraesCS1A02G250900	-	1A:442553711-442563195	8_6_20	8_6_74	OK	6.98571	7.69716	0.139918	0.119559	0.8277	0.920238	no
TraesCS1A02G251000	TraesCS1A02G251000	-	1A:442563511-442567349	8_6_20	8_6_74	OK	3.49038	3.05829	-0.190657	-0.334598	0.57775	0.772319	no
TraesCS1A02G251100	TraesCS1A02G251100	-	1A:442606329-442613294	8_6_20	8_6_74	OK	9.69573	9.54873	-0.0220401	-0.0452703	0.93755	0.972357	no
TraesCS1A02G251200	TraesCS1A02G251200	-	1A:442613330-442614743	8_6_20	8_6_74	OK	94.2768	83.7005	-0.171668	-0.350703	0.5473	0.751823	no
TraesCS1A02G251400	TraesCS1A02G251400	-	1A:442800490-442808502	8_6_20	8_6_74	OK	19.8	15.4798	-0.355117	-0.728402	0.2105	0.444017	no
TraesCS1A02G251500	TraesCS1A02G251500	-	1A:443125060-443133281	8_6_20	8_6_74	OK	1.18298	1.25993	0.0909168	0.121797	0.8342	0.923778	no
TraesCS1A02G251600	TraesCS1A02G251600	-	1A:443193548-443198146	8_6_20	8_6_74	OK	94.664	77.7384	-0.284188	-0.576319	0.3053	0.545874	no
TraesCS1A02G251700	TraesCS1A02G251700	-	1A:443198966-443211104	8_6_20	8_6_74	OK	3.94214	4.72901	0.262559	0.554314	0.34475	0.585058	no
TraesCS1A02G251800	TraesCS1A02G251800	-	1A:443659414-443660791	8_6_20	8_6_74	OK	0.858079	0.796782	-0.106927	-0.128005	0.82465	0.918778	no
TraesCS1A02G251900	TraesCS1A02G251900	-	1A:443703297-443704605	8_6_20	8_6_74	OK	8.8992	7.2108	-0.303515	-0.410808	0.46195	0.687306	no
TraesCS1A02G252000	TraesCS1A02G252000	-	1A:443708368-443712092	8_6_20	8_6_74	OK	7.74206	5.57245	-0.474405	-0.819201	0.14995	0.365663	no
TraesCS1A02G252300	TraesCS1A02G252300	-	1A:444122389-444123580	8_6_20	8_6_74	OK	3.44472	3.95975	0.201023	0.305472	0.60165	0.787761	no
TraesCS1A02G252400	TraesCS1A02G252400	-	1A:444124495-444127602	8_6_20	8_6_74	OK	19.3212	12.2961	-0.651984	-1.32529	0.02595	0.125426	no
TraesCS1A02G252500	TraesCS1A02G252500	-	1A:444127612-444129639	8_6_20	8_6_74	OK	2.63299	4.38031	0.734333	0.912141	0.11355	0.312507	no
TraesCS1A02G252700	TraesCS1A02G252700	-	1A:444144689-444146823	8_6_20	8_6_74	OK	19.6426	16.8806	-0.21862	-0.435862	0.45975	0.685568	no
TraesCS1A02G253000	TraesCS1A02G253000	-	1A:444255167-444257615	8_6_20	8_6_74	OK	8.48508	8.88827	0.0669751	0.125901	0.82185	0.917215	no
TraesCS1A02G253400	TraesCS1A02G253400	-	1A:445257709-445277310	8_6_20	8_6_74	OK	1.84087	1.78937	-0.0409349	-0.07378	0.89785	0.954195	no
TraesCS1A02G253900	TraesCS1A02G253900	-	1A:445541462-445544679	8_6_20	8_6_74	OK	0.365232	0.498397	0.448484	0.553545	0.3208	0.56172	no
TraesCS1A02G254100	TraesCS1A02G254100	-	1A:445653715-445656457	8_6_20	8_6_74	OK	0.836789	1.17476	0.489427	0.705053	0.2032	0.434556	no
TraesCS1A02G254200	TraesCS1A02G254200	-	1A:445878771-445885091	8_6_20	8_6_74	OK	9.49212	5.31772	-0.835922	-1.7678	0.0043	0.0376776	yes
TraesCS1A02G254400	TraesCS1A02G254400	-	1A:445914780-445917729	8_6_20	8_6_74	OK	22.8511	15.7153	-0.540095	-1.12757	0.0589	0.208958	no
TraesCS1A02G254500	TraesCS1A02G254500	-	1A:445934352-445938890	8_6_20	8_6_74	OK	1.08707	0.188493	-2.52786	-2.99814	0.0001	0.002391	yes
TraesCS1A02G254800	TraesCS1A02G254800	-	1A:446236431-446237616	8_6_20	8_6_74	OK	8.50772	7.51411	-0.17917	-0.231804	0.6734	0.83352	no
TraesCS1A02G255000	TraesCS1A02G255000	-	1A:446541861-446549281	8_6_20	8_6_74	OK	3.6637	1.59237	-1.20213	-2.32278	0.0002	0.00412575	yes
TraesCS1A02G255100	TraesCS1A02G255100	-	1A:447005331-447007022	8_6_20	8_6_74	OK	11.7914	8.85931	-0.412473	-0.556706	0.318	0.55858	no
TraesCS1A02G255200	TraesCS1A02G255200	-	1A:447112677-447120162	8_6_20	8_6_74	OK	0.536359	0.919507	0.777661	1.11535	0.059	0.209118	no
TraesCS1A02G255300	TraesCS1A02G255300	-	1A:447623203-447635025	8_6_20	8_6_74	OK	1.87036	1.41287	-0.404684	-0.751866	0.1959	0.425281	no
TraesCS1A02G255400	TraesCS1A02G255400	-	1A:447640538-447644424	8_6_20	8_6_74	OK	5.29582	5.13024	-0.0458278	-0.0921783	0.8723	0.942116	no
TraesCS1A02G255600	TraesCS1A02G255600	-	1A:447747679-447749014	8_6_20	8_6_74	OK	3.61989	2.03094	-0.833802	-1.03072	0.0797	0.252135	no
TraesCS1A02G255800	TraesCS1A02G255800	-	1A:448033491-448037889	8_6_20	8_6_74	OK	50.5149	48.6958	-0.0529114	-0.111356	0.84485	0.928855	no
TraesCS1A02G255900	TraesCS1A02G255900	-	1A:448627006-448629624	8_6_20	8_6_74	OK	1.53538	1.15164	-0.414903	-0.703884	0.23695	0.475089	no
TraesCS1A02G256000	TraesCS1A02G256000	-	1A:448814632-448816127	8_6_20	8_6_74	OK	2.27448	4.80501	1.079	1.28163	0.03335	0.14691	no
TraesCS1A02G256100	TraesCS1A02G256100	-	1A:448897529-448912063	8_6_20	8_6_74	OK	0.788793	0.657203	-0.263306	-0.44156	0.4654	0.690496	no
TraesCS1A02G256200	TraesCS1A02G256200	-	1A:448912373-448915764	8_6_20	8_6_74	OK	0.75056	1.06433	0.503904	0.7443	0.20075	0.431319	no
TraesCS1A02G256300	TraesCS1A02G256300	-	1A:448918313-448924958	8_6_20	8_6_74	OK	6.09134	4.55029	-0.420803	-0.880001	0.138	0.34924	no
TraesCS1A02G256400	TraesCS1A02G256400	-	1A:448926774-448930744	8_6_20	8_6_74	OK	38.2496	32.2393	-0.246622	-0.490239	0.38825	0.625133	no
TraesCS1A02G256800	TraesCS1A02G256800	-	1A:449195770-449201684	8_6_20	8_6_74	OK	1.06515	3.90494	1.87424	3.16966	5e-05	0.0013523	yes
TraesCS1A02G257100	TraesCS1A02G257100	-	1A:449511676-449512442	8_6_20	8_6_74	OK	1.82519	2.02358	0.148858	0.124794	0.82025	0.916468	no
TraesCS1A02G257300	TraesCS1A02G257300	-	1A:449555197-449558720	8_6_20	8_6_74	OK	6.87711	5.09738	-0.432047	-0.766882	0.1785	0.402896	no
TraesCS1A02G257400	TraesCS1A02G257400	-	1A:449623116-449626157	8_6_20	8_6_74	OK	12.5707	12.9348	0.0411923	0.0772063	0.8903	0.950753	no
TraesCS1A02G257900	TraesCS1A02G257900	-	1A:449820374-449831326	8_6_20	8_6_74	OK	1.17553	1.9589	0.73673	0.935867	0.10175	0.292445	no
TraesCS1A02G258000	TraesCS1A02G258000	-	1A:449843794-449853848	8_6_20	8_6_74	OK	5.44154	5.919	0.121337	0.251056	0.67495	0.834289	no
TraesCS1A02G258100	TraesCS1A02G258100	-	1A:449853941-449857196	8_6_20	8_6_74	OK	2.20483	2.65459	0.267824	0.442997	0.44215	0.671275	no
TraesCS1A02G258200	TraesCS1A02G258200	-	1A:449934515-449938594	8_6_20	8_6_74	OK	15.4618	18.8876	0.288729	0.610795	0.292	0.533022	no
TraesCS1A02G258300	TraesCS1A02G258300	-	1A:450092811-450097229	8_6_20	8_6_74	OK	1.91725	1.45645	-0.396588	-0.569867	0.3033	0.543984	no
TraesCS1A02G258400	TraesCS1A02G258400	-	1A:451280507-451282597	8_6_20	8_6_74	OK	4.12905	4.36714	0.0808786	0.132099	0.81395	0.913126	no
TraesCS1A02G258500	TraesCS1A02G258500	-	1A:451617711-451619073	8_6_20	8_6_74	OK	7.23846	13.0542	0.850755	1.30033	0.0197	0.1046	no
TraesCS1A02G258700	TraesCS1A02G258700	-	1A:451849957-451851112	8_6_20	8_6_74	OK	1.197	1.08339	-0.143869	-0.143046	0.79945	0.905843	no
TraesCS1A02G258800	TraesCS1A02G258800	-	1A:452018320-452021152	8_6_20	8_6_74	OK	69.8384	54.4605	-0.35881	-0.720477	0.2051	0.436869	no
TraesCS1A02G259000	TraesCS1A02G259000	-	1A:452042145-452046460	8_6_20	8_6_74	OK	9.33464	10.2887	0.140399	0.273358	0.6306	0.806387	no
TraesCS1A02G259200	TraesCS1A02G259200	-	1A:452280748-452284447	8_6_20	8_6_74	OK	6.9946	5.9366	-0.236606	-0.464326	0.42085	0.652712	no
TraesCS1A02G259400	TraesCS1A02G259400	-	1A:452452677-452455333	8_6_20	8_6_74	OK	0.822459	0.488835	-0.750596	-1.00209	0.0757	0.24438	no
TraesCS1A02G259600	TraesCS1A02G259600	-	1A:452758833-452761870	8_6_20	8_6_74	OK	3.32376	2.60047	-0.354043	-0.676484	0.23025	0.467331	no
TraesCS1A02G259700	TraesCS1A02G259700	-	1A:452784056-452786582	8_6_20	8_6_74	OK	162.7	171.494	0.0759436	0.151801	0.79255	0.902087	no
TraesCS1A02G259800	TraesCS1A02G259800	-	1A:452857081-452865313	8_6_20	8_6_74	OK	19.6255	22.831	0.218262	0.471001	0.4167	0.649379	no
TraesCS1A02G259900	TraesCS1A02G259900	-	1A:453071837-453075356	8_6_20	8_6_74	OK	1.14296	0.710723	-0.685412	-0.905698	0.10175	0.292445	no
TraesCS1A02G260000	TraesCS1A02G260000	-	1A:453520441-453524428	8_6_20	8_6_74	OK	3.44938	1.82739	-0.916555	-1.01035	0.07185	0.236591	no
TraesCS1A02G260100	TraesCS1A02G260100	-	1A:454033521-454037971	8_6_20	8_6_74	OK	7.57952	6.37473	-0.249741	-0.479155	0.4159	0.648769	no
TraesCS1A02G260200	TraesCS1A02G260200	-	1A:454329422-454334823	8_6_20	8_6_74	OK	1.30638	2.14074	0.712536	1.2361	0.0317	0.142074	no
TraesCS1A02G260300	TraesCS1A02G260300	-	1A:454335484-454339778	8_6_20	8_6_74	OK	2.96817	4.49087	0.597422	0.987593	0.08495	0.261826	no
TraesCS1A02G260400	TraesCS1A02G260400	-	1A:454341616-454345142	8_6_20	8_6_74	OK	0.842942	0.776311	-0.118798	-0.163777	0.7705	0.889917	no
TraesCS1A02G260500	TraesCS1A02G260500	-	1A:454516008-454523565	8_6_20	8_6_74	OK	2.85721	6.74274	1.23873	2.36526	0.0001	0.002391	yes
TraesCS1A02G260700	TraesCS1A02G260700	-	1A:454533587-454534849	8_6_20	8_6_74	OK	1.65595	1.04493	-0.664253	-0.981842	0.10475	0.298024	no
TraesCS1A02G260900	TraesCS1A02G260900	-	1A:455022756-455029126	8_6_20	8_6_74	OK	16.3322	12.6711	-0.366182	-0.78474	0.2066	0.438869	no
TraesCS1A02G261000	TraesCS1A02G261000	-	1A:455031000-455038358	8_6_20	8_6_74	OK	9.7888	9.37422	-0.0624336	-0.132368	0.82035	0.916508	no
TraesCS1A02G261400	TraesCS1A02G261400	-	1A:455818470-455822929	8_6_20	8_6_74	OK	0.890132	0.880745	-0.0152952	-0.022298	0.96785	0.985674	no
TraesCS1A02G261500	TraesCS1A02G261500	-	1A:456231387-456232538	8_6_20	8_6_74	OK	0.168747	0.352904	1.06442	0.902551	0.12755	0.334348	no
TraesCS1A02G261800	TraesCS1A02G261800	-	1A:456321203-456323812	8_6_20	8_6_74	OK	1.55074	3.29406	1.08691	1.35225	0.01965	0.104441	no
TraesCS1A02G261900	TraesCS1A02G261900	-	1A:456650947-456652182	8_6_20	8_6_74	OK	8.71825	40.3762	2.21139	3.81761	5e-05	0.0013523	yes
TraesCS1A02G262000	TraesCS1A02G262000	-	1A:456653630-456654382	8_6_20	8_6_74	OK	10.1671	23.4532	1.20587	1.90202	0.0019	0.0213473	yes
TraesCS1A02G262100	TraesCS1A02G262100	-	1A:456655322-456657426	8_6_20	8_6_74	OK	8.53329	9.29783	0.123792	0.219714	0.7014	0.850462	no
TraesCS1A02G262200	TraesCS1A02G262200	-	1A:456924748-456931844	8_6_20	8_6_74	OK	1.50003	1.46612	-0.0329921	-0.0638024	0.91765	0.963496	no
TraesCS1A02G262300	TraesCS1A02G262300	-	1A:456940069-456944304	8_6_20	8_6_74	OK	26.2123	22.4715	-0.222148	-0.462367	0.41785	0.650479	no
TraesCS1A02G262400	TraesCS1A02G262400	-	1A:457372179-457373172	8_6_20	8_6_74	OK	98.5538	119.641	0.279728	0.515422	0.3568	0.59633	no
TraesCS1A02G262500	TraesCS1A02G262500	-	1A:457945324-457945945	8_6_20	8_6_74	OK	23.6446	46.1391	0.96448	1.50816	0.0095	0.0646473	no
TraesCS1A02G262600	TraesCS1A02G262600	-	1A:457956310-457961244	8_6_20	8_6_74	OK	3.88959	4.24509	0.126176	0.244046	0.665	0.828706	no
TraesCS1A02G262700	TraesCS1A02G262700	-	1A:458216683-458220843	8_6_20	8_6_74	OK	0.995099	0.689292	-0.529724	-0.52061	0.3447	0.585058	no
TraesCS1A02G262800	TraesCS1A02G262800	-	1A:458227679-458230027	8_6_20	8_6_74	OK	11.2878	7.35084	-0.618777	-0.879139	0.12605	0.332077	no
TraesCS1A02G262900	TraesCS1A02G262900	-	1A:458394133-458397267	8_6_20	8_6_74	OK	7.95874	30.6311	1.94439	3.2238	5e-05	0.0013523	yes
TraesCS1A02G263000	TraesCS1A02G263000	-	1A:458504527-458507240	8_6_20	8_6_74	OK	6.79667	5.81157	-0.225899	-0.403863	0.4851	0.70644	no
TraesCS1A02G263200	TraesCS1A02G263200	-	1A:458557064-458562511	8_6_20	8_6_74	OK	19.9257	14.2887	-0.479763	-0.990167	0.0874	0.266189	no
TraesCS1A02G263300	TraesCS1A02G263300	-	1A:458564116-458566532	8_6_20	8_6_74	OK	66.0283	88.9184	0.429397	0.860083	0.13255	0.342024	no
TraesCS1A02G263400	TraesCS1A02G263400	-	1A:458896288-458908694	8_6_20	8_6_74	OK	1.9369	2.98755	0.625211	1.23265	0.0363	0.154485	no
TraesCS1A02G263600	TraesCS1A02G263600	-	1A:459097179-459100473	8_6_20	8_6_74	OK	0.425172	0.135119	-1.65382	-1.27816	0.10305	0.294847	no
TraesCS1A02G263700	TraesCS1A02G263700	-	1A:459186661-459188632	8_6_20	8_6_74	OK	2.44255	2.07396	-0.235997	-0.289908	0.61635	0.796997	no
TraesCS1A02G263800	TraesCS1A02G263800	-	1A:459269856-459275619	8_6_20	8_6_74	OK	1.17982	0.829981	-0.507415	-0.881397	0.15485	0.372806	no
TraesCS1A02G264000	TraesCS1A02G264000	-	1A:459307639-459313757	8_6_20	8_6_74	OK	4.13375	9.98078	1.2717	2.48566	0.0001	0.002391	yes
TraesCS1A02G264100	TraesCS1A02G264100	-	1A:459514098-459523796	8_6_20	8_6_74	OK	2.96088	2.66424	-0.152301	-0.290772	0.61935	0.799005	no
TraesCS1A02G264200	TraesCS1A02G264200	-	1A:459524186-459527766	8_6_20	8_6_74	OK	1.41839	1.53089	0.110117	0.166878	0.7691	0.889397	no
TraesCS1A02G264300	TraesCS1A02G264300	-	1A:459946839-459948904	8_6_20	8_6_74	OK	1.53888	3.90621	1.34389	1.82044	0.0028	0.0277575	yes
TraesCS1A02G264400	TraesCS1A02G264400	-	1A:459948921-459951051	8_6_20	8_6_74	OK	1.15475	0.734295	-0.653144	-0.806155	0.1572	0.376054	no
TraesCS1A02G264500	TraesCS1A02G264500	-	1A:460280711-460282491	8_6_20	8_6_74	OK	4.64539	3.81817	-0.282917	-0.310047	0.5565	0.758406	no
TraesCS1A02G264700	TraesCS1A02G264700	-	1A:460330400-460334595	8_6_20	8_6_74	OK	10.8718	11.4583	0.075799	0.158418	0.77955	0.894707	no
TraesCS1A02G264900	TraesCS1A02G264900	-	1A:460639088-460641864	8_6_20	8_6_74	OK	1.9369	1.43843	-0.429252	-0.62916	0.2864	0.527078	no
TraesCS1A02G265000	TraesCS1A02G265000	-	1A:460669776-460676972	8_6_20	8_6_74	OK	3.97484	4.41845	0.152642	0.311571	0.5886	0.779483	no
TraesCS1A02G265300	TraesCS1A02G265300	-	1A:460967357-460968123	8_6_20	8_6_74	OK	10.5812	42.4097	2.00289	3.68958	5e-05	0.0013523	yes
TraesCS1A02G265500	TraesCS1A02G265500	-	1A:461047825-461048232	8_6_20	8_6_74	OK	0	0.766339	inf	#NAME?	0.00115	0.0150594	yes
TraesCS1A02G265600	TraesCS1A02G265600	-	1A:461337577-461338417	8_6_20	8_6_74	OK	4.19019	8.76119	1.06411	1.6034	0.00575	0.0458339	yes
TraesCS1A02G265700	TraesCS1A02G265700	-	1A:461351278-461352000	8_6_20	8_6_74	OK	0.191093	0.995251	2.38079	1.8014	0.0391	0.162078	no
TraesCS1A02G265800	TraesCS1A02G265800	-	1A:461356734-461357498	8_6_20	8_6_74	OK	8.05119	31.2922	1.95853	2.67013	5e-05	0.0013523	yes
TraesCS1A02G266000	TraesCS1A02G266000	-	1A:461521742-461524132	8_6_20	8_6_74	OK	5.9313	14.6295	1.30246	2.32701	5e-05	0.0013523	yes
TraesCS1A02G266300	TraesCS1A02G266300	-	1A:461775746-461779782	8_6_20	8_6_74	OK	14.6033	10.6095	-0.460945	-1.00021	0.104	0.29657	no
TraesCS1A02G266500	TraesCS1A02G266500	-	1A:461995981-462000591	8_6_20	8_6_74	OK	3.2676	1.65354	-0.982673	-1.67707	0.00635	0.0492489	yes
TraesCS1A02G266600	TraesCS1A02G266600	-	1A:462000811-462006133	8_6_20	8_6_74	OK	15.2743	8.72447	-0.807967	-1.60944	0.0057	0.045537	yes
TraesCS1A02G266700	TraesCS1A02G266700	-	1A:462122730-462124931	8_6_20	8_6_74	OK	1.36374	4.22366	1.63093	2.06717	0.0019	0.0213473	yes
TraesCS1A02G266800	TraesCS1A02G266800	-	1A:462136939-462137443	8_6_20	8_6_74	OK	0.534075	0.797356	0.57818	0.346348	0.5737	0.769871	no
TraesCS1A02G266900	TraesCS1A02G266900	-	1A:462333926-462336501	8_6_20	8_6_74	OK	12.6293	11.2841	-0.162482	-0.289683	0.6118	0.793953	no
TraesCS1A02G267300	TraesCS1A02G267300	-	1A:462435596-462438015	8_6_20	8_6_74	OK	6.51998	4.42221	-0.560103	-0.944443	0.1287	0.336113	no
TraesCS1A02G267600	TraesCS1A02G267600	-	1A:462617028-462619649	8_6_20	8_6_74	OK	18.353	18.5805	0.0177789	0.032909	0.95595	0.980301	no
TraesCS1A02G267700	TraesCS1A02G267700	-	1A:462742534-462750420	8_6_20	8_6_74	OK	0.397621	0.245943	-0.693074	-0.909652	0.1147	0.31446	no
TraesCS1A02G267800	TraesCS1A02G267800	-	1A:462776184-462778584	8_6_20	8_6_74	OK	9.4204	13.4199	0.510513	0.684988	0.2118	0.445771	no
TraesCS1A02G267900	TraesCS1A02G267900	-	1A:462793391-462799930	8_6_20	8_6_74	OK	9.06286	5.97463	-0.601118	-1.11731	0.05565	0.20152	no
TraesCS1A02G268200	TraesCS1A02G268200	-	1A:463155410-463156061	8_6_20	8_6_74	OK	17.1375	27.3202	0.672807	1.15406	0.0419	0.168987	no
TraesCS1A02G268400	TraesCS1A02G268400	-	1A:463246852-463248232	8_6_20	8_6_74	OK	5.72469	8.22229	0.522344	0.719581	0.22025	0.455203	no
TraesCS1A02G268500	TraesCS1A02G268500	-	1A:463288262-463291701	8_6_20	8_6_74	OK	17.0819	21.2839	0.317289	0.666169	0.2472	0.486086	no
TraesCS1A02G268600	TraesCS1A02G268600	-	1A:463356637-463358483	8_6_20	8_6_74	OK	11.1383	7.37612	-0.594593	-0.986259	0.0928	0.275812	no
TraesCS1A02G268700	TraesCS1A02G268700	-	1A:463400233-463403089	8_6_20	8_6_74	OK	3.22171	7.15534	1.15119	2.05134	0.00045	0.00761613	yes
TraesCS1A02G268800	TraesCS1A02G268800	-	1A:463460247-463461876	8_6_20	8_6_74	OK	2.54535	2.24362	-0.182032	-0.263055	0.63905	0.812175	no
TraesCS1A02G268900	TraesCS1A02G268900	-	1A:463521477-463523392	8_6_20	8_6_74	OK	0.676111	0.966054	0.514844	0.555195	0.3506	0.590738	no
TraesCS1A02G269000	TraesCS1A02G269000	-	1A:463810369-463813906	8_6_20	8_6_74	OK	1.33162	2.62006	0.976419	1.67964	0.00545	0.0441574	yes
TraesCS1A02G269100	TraesCS1A02G269100	-	1A:463820154-463827474	8_6_20	8_6_74	OK	7.36918	5.65733	-0.381381	-0.786432	0.17565	0.399335	no
TraesCS1A02G269200	TraesCS1A02G269200	-	1A:463827547-463830330	8_6_20	8_6_74	OK	14.1116	18.4617	0.387653	0.809568	0.1523	0.368718	no
TraesCS1A02G269300	TraesCS1A02G269300	-	1A:463921286-463928925	8_6_20	8_6_74	OK	0.335803	0.314672	-0.0937676	-0.0732847	0.9014	0.955692	no
TraesCS1A02G269400	TraesCS1A02G269400	-	1A:463921286-463928925	8_6_20	8_6_74	OK	0.370412	0.425508	0.200055	0.107729	0.8438	0.928275	no
TraesCS1A02G269500	TraesCS1A02G269500	-	1A:463929755-463932776	8_6_20	8_6_74	OK	3.75401	4.22806	0.171563	0.265961	0.6432	0.814748	no
TraesCS1A02G269600	TraesCS1A02G269600	-	1A:463958196-463963550	8_6_20	8_6_74	OK	5.02855	5.94825	0.242324	0.392875	0.5009	0.717702	no
TraesCS1A02G269700	TraesCS1A02G269700	-	1A:463958196-463963550	8_6_20	8_6_74	OK	3.07703	4.11582	0.41964	0.12735	0.84665	0.929653	no
TraesCS1A02G269800	TraesCS1A02G269800	-	1A:463958196-463963550	8_6_20	8_6_74	OK	1.45177	1.43892	-0.0128289	-0.00471274	0.86465	0.938539	no
TraesCS1A02G270000	TraesCS1A02G270000	-	1A:464087219-464089077	8_6_20	8_6_74	OK	6.94775	10.7122	0.624642	1.10979	0.04955	0.187378	no
TraesCS1A02G270200	TraesCS1A02G270200	-	1A:464247355-464249467	8_6_20	8_6_74	OK	6.73723	5.91837	-0.186956	-0.302382	0.59605	0.783987	no
TraesCS1A02G270300	TraesCS1A02G270300	-	1A:464249663-464253896	8_6_20	8_6_74	OK	5.12702	3.42827	-0.580639	-1.01499	0.08925	0.269595	no
TraesCS1A02G270400	TraesCS1A02G270400	-	1A:464790699-464793947	8_6_20	8_6_74	OK	20.6973	28.7679	0.475016	0.996319	0.0779	0.248644	no
TraesCS1A02G270500	TraesCS1A02G270500	-	1A:464794578-464796552	8_6_20	8_6_74	OK	6.56675	8.53195	0.377696	0.638725	0.2554	0.494616	no
TraesCS1A02G270600	TraesCS1A02G270600	-	1A:464797146-464805227	8_6_20	8_6_74	OK	5.30219	3.75354	-0.498338	-0.984454	0.0923	0.275185	no
TraesCS1A02G270700	TraesCS1A02G270700	-	1A:464809425-464811387	8_6_20	8_6_74	OK	44.437	70.0833	0.65731	1.28922	0.022	0.112463	no
TraesCS1A02G270800	TraesCS1A02G270800	-	1A:464837011-464840398	8_6_20	8_6_74	OK	0.480535	0.384496	-0.321672	-0.324136	0.5724	0.768993	no
TraesCS1A02G271700	TraesCS1A02G271700	-	1A:465281933-465283274	8_6_20	8_6_74	OK	3.41589	3.34093	-0.0320113	-0.0423926	0.94375	0.975124	no
TraesCS1A02G272000	TraesCS1A02G272000	-	1A:465340923-465343552	8_6_20	8_6_74	OK	67.102	41.3369	-0.698924	-1.2382	0.0324	0.14398	no
TraesCS1A02G272100	TraesCS1A02G272100	-	1A:465451852-465455447	8_6_20	8_6_74	OK	9.92652	17.3024	0.801615	1.48616	0.01065	0.0696199	no
TraesCS1A02G272200	TraesCS1A02G272200	-	1A:465464899-465470830	8_6_20	8_6_74	OK	7.92665	8.53449	0.106594	0.213542	0.7127	0.856995	no
TraesCS1A02G272400	TraesCS1A02G272400	-	1A:465501522-465505875	8_6_20	8_6_74	OK	5.1368	4.70127	-0.12782	-0.240491	0.6776	0.836135	no
TraesCS1A02G272600	TraesCS1A02G272600	-	1A:465522812-465524805	8_6_20	8_6_74	OK	0.640208	0.926201	0.532784	0.438286	0.44435	0.673023	no
TraesCS1A02G272700	TraesCS1A02G272700	-	1A:466036874-466039350	8_6_20	8_6_74	OK	1.8139	1.38156	-0.392791	-0.600008	0.2818	0.522569	no
TraesCS1A02G272800	TraesCS1A02G272800	-	1A:466341016-466341241	8_6_20	8_6_74	OK	0.662651	1.52771	1.20505	0.672138	0.2625	0.502455	no
TraesCS1A02G272900	TraesCS1A02G272900	-	1A:466348840-466351191	8_6_20	8_6_74	OK	2.26728	3.01792	0.412596	0.489805	0.4154	0.648375	no
TraesCS1A02G273000	TraesCS1A02G273000	-	1A:466896601-466899623	8_6_20	8_6_74	OK	8.15647	8.49368	0.0584442	0.109902	0.84305	0.927841	no
TraesCS1A02G273100	TraesCS1A02G273100	-	1A:466926988-466930294	8_6_20	8_6_74	OK	10.717	8.0901	-0.405676	-0.807357	0.16455	0.386007	no
TraesCS1A02G273200	TraesCS1A02G273200	-	1A:467156433-467160032	8_6_20	8_6_74	OK	6.8226	1.23847	-2.46176	-2.93125	5e-05	0.0013523	yes
TraesCS1A02G273400	TraesCS1A02G273400	-	1A:467181437-467183931	8_6_20	8_6_74	OK	7.85118	9.54423	0.28172	0.491793	0.39475	0.630657	no
TraesCS1A02G273500	TraesCS1A02G273500	-	1A:467184517-467186314	8_6_20	8_6_74	OK	8.56089	7.39681	-0.210858	-0.390296	0.51535	0.728448	no
TraesCS1A02G273900	TraesCS1A02G273900	-	1A:467255798-467260124	8_6_20	8_6_74	OK	0.358497	0.646414	0.850498	0.826693	0.20885	0.441907	no
TraesCS1A02G274300	TraesCS1A02G274300	-	1A:468598784-468599195	8_6_20	8_6_74	OK	8.76429	28.7488	1.71379	2.00973	0.00175	0.020109	yes
TraesCS1A02G274400	TraesCS1A02G274400	-	1A:468605611-468609080	8_6_20	8_6_74	OK	3.26529	3.23537	-0.0132847	-0.0236731	0.9676	0.985544	no
TraesCS1A02G274700	TraesCS1A02G274700	-	1A:468822145-468823783	8_6_20	8_6_74	OK	0	1.32404	inf	#NAME?	0.124	0.329044	no
TraesCS1A02G274800	TraesCS1A02G274800	-	1A:468847621-468849139	8_6_20	8_6_74	OK	2.01132	1.96725	-0.031958	-0.035021	0.94775	0.976786	no
TraesCS1A02G275000	TraesCS1A02G275000	-	1A:469309602-469310929	8_6_20	8_6_74	OK	2.37621	1.09658	-1.11565	-1.2622	0.03555	0.1526	no
TraesCS1A02G275200	TraesCS1A02G275200	-	1A:469369454-469371619	8_6_20	8_6_74	OK	23.5067	14.4549	-0.701518	-1.44309	0.01375	0.0822423	no
TraesCS1A02G275300	TraesCS1A02G275300	-	1A:469374579-469377056	8_6_20	8_6_74	OK	1.93893	1.53677	-0.335362	-0.463636	0.4294	0.660218	no
TraesCS1A02G275400	TraesCS1A02G275400	-	1A:469587132-469593624	8_6_20	8_6_74	OK	16.603	5.1541	-1.68765	-3.2641	5e-05	0.0013523	yes
TraesCS1A02G275600	TraesCS1A02G275600	-	1A:469662813-469663861	8_6_20	8_6_74	OK	4.87266	5.26463	0.111622	0.141676	0.8065	0.909448	no
TraesCS1A02G275700	TraesCS1A02G275700	-	1A:470300055-470301243	8_6_20	8_6_74	OK	3.98827	7.4676	0.904881	1.23644	0.0316	0.141771	no
TraesCS1A02G276100	TraesCS1A02G276100	-	1A:471320623-471326066	8_6_20	8_6_74	OK	4.12117	4.49536	0.125382	0.255133	0.671	0.831992	no
TraesCS1A02G276200	TraesCS1A02G276200	-	1A:471480701-471483149	8_6_20	8_6_74	OK	3.17468	3.12366	-0.0233761	-0.0295789	0.95775	0.981145	no
TraesCS1A02G276300	TraesCS1A02G276300	-	1A:471488204-471489387	8_6_20	8_6_74	OK	3.41366	2.54467	-0.423841	-0.454934	0.4194	0.65179	no
TraesCS1A02G276400	TraesCS1A02G276400	-	1A:471489978-471494342	8_6_20	8_6_74	OK	4.08326	4.06268	-0.00728899	-0.0142799	0.9796	0.990577	no
TraesCS1A02G276500	TraesCS1A02G276500	-	1A:471503707-471507782	8_6_20	8_6_74	OK	5.05243	7.88866	0.642804	1.29062	0.028	0.131637	no
TraesCS1A02G277000	TraesCS1A02G277000	-	1A:472140796-472143555	8_6_20	8_6_74	OK	9.46407	7.47309	-0.340756	-0.668223	0.2458	0.484785	no
TraesCS1A02G277400	TraesCS1A02G277400	-	1A:472550276-472552563	8_6_20	8_6_74	OK	2.08948	1.89701	-0.13942	-0.193476	0.72805	0.865949	no
TraesCS1A02G277500	TraesCS1A02G277500	-	1A:473009757-473011782	8_6_20	8_6_74	OK	109.843	229.394	1.06238	2.16311	0.00035	0.0063147	yes
TraesCS1A02G277600	TraesCS1A02G277600	-	1A:473032237-473034750	8_6_20	8_6_74	OK	32.865	58.1874	0.824155	1.69132	0.0038	0.034663	yes
TraesCS1A02G277700	TraesCS1A02G277700	-	1A:473037522-473042364	8_6_20	8_6_74	OK	2.38838	3.12621	0.388378	0.734143	0.19845	0.42844	no
TraesCS1A02G278000	TraesCS1A02G278000	-	1A:473630542-473641488	8_6_20	8_6_74	OK	0.792128	1.57084	0.987733	1.83608	0.00165	0.0192661	yes
TraesCS1A02G278100	TraesCS1A02G278100	-	1A:474189094-474196288	8_6_20	8_6_74	OK	1.93746	2.14769	0.14862	0.281222	0.6309	0.806528	no
TraesCS1A02G278200	TraesCS1A02G278200	-	1A:474197440-474201439	8_6_20	8_6_74	OK	6.21104	8.56734	0.464012	0.943198	0.1068	0.301528	no
TraesCS1A02G278300	TraesCS1A02G278300	-	1A:474217693-474220455	8_6_20	8_6_74	OK	6.17361	5.3768	-0.199367	-0.263802	0.6477	0.817673	no
TraesCS1A02G278400	TraesCS1A02G278400	-	1A:474225385-474229138	8_6_20	8_6_74	OK	0.503456	0.30046	-0.744696	-0.511392	0.3511	0.59125	no
TraesCS1A02G278500	TraesCS1A02G278500	-	1A:474260218-474260633	8_6_20	8_6_74	OK	0.320779	1.0832	1.75565	1.73011	0.3101	0.550819	no
TraesCS1A02G278600	TraesCS1A02G278600	-	1A:474291360-474293659	8_6_20	8_6_74	OK	3.06722	6.1204	0.996695	1.55379	0.00885	0.0617091	no
TraesCS1A02G278700	TraesCS1A02G278700	-	1A:474421054-474428708	8_6_20	8_6_74	OK	2.69882	5.98326	1.1486	1.64009	0.00495	0.0413255	yes
TraesCS1A02G278800	TraesCS1A02G278800	-	1A:474430832-474432419	8_6_20	8_6_74	OK	28.3511	14.404	-0.976935	-1.56811	0.006	0.0472204	yes
TraesCS1A02G278900	TraesCS1A02G278900	-	1A:474449754-474451774	8_6_20	8_6_74	OK	20.4316	17.447	-0.227828	-0.437291	0.44375	0.672417	no
TraesCS1A02G279000	TraesCS1A02G279000	-	1A:474640544-474644247	8_6_20	8_6_74	OK	1.40965	1.65755	0.233715	0.407324	0.5172	0.729871	no
TraesCS1A02G279100	TraesCS1A02G279100	-	1A:474699334-474703163	8_6_20	8_6_74	OK	51.9877	53.2798	0.035419	0.0729962	0.89845	0.954407	no
TraesCS1A02G279200	TraesCS1A02G279200	-	1A:474791493-474793789	8_6_20	8_6_74	OK	3.58191	11.7817	1.71775	2.56522	5e-05	0.0013523	yes
TraesCS1A02G279300	TraesCS1A02G279300	-	1A:475309489-475313192	8_6_20	8_6_74	OK	2.20252	1.81566	-0.278664	-0.45486	0.4324	0.663188	no
TraesCS1A02G279500	TraesCS1A02G279500	-	1A:476908621-476911179	8_6_20	8_6_74	OK	60.9617	80.7902	0.406277	0.82617	0.1442	0.358108	no
TraesCS1A02G279800	TraesCS1A02G279800	-	1A:477014827-477019580	8_6_20	8_6_74	OK	1.11735	0.554845	-1.00992	-1.4696	0.0131	0.0798597	no
TraesCS1A02G280200	TraesCS1A02G280200	-	1A:477655112-477667230	8_6_20	8_6_74	OK	0.590302	0.57321	-0.0423905	-0.0497312	0.9272	0.967671	no
TraesCS1A02G280300	TraesCS1A02G280300	-	1A:477730921-477734715	8_6_20	8_6_74	OK	10.951	10.7627	-0.025023	-0.0479902	0.9352	0.971458	no
TraesCS1A02G280400	TraesCS1A02G280400	-	1A:477735711-477739169	8_6_20	8_6_74	OK	6.14548	4.43199	-0.47157	-0.857571	0.15745	0.376353	no
TraesCS1A02G280500	TraesCS1A02G280500	-	1A:478256373-478258875	8_6_20	8_6_74	OK	31.1627	30.3512	-0.0380681	-0.0726802	0.89495	0.953011	no
TraesCS1A02G280600	TraesCS1A02G280600	-	1A:478350772-478355542	8_6_20	8_6_74	OK	23.2685	10.3071	-1.17474	-2.45363	5e-05	0.0013523	yes
TraesCS1A02G280700	TraesCS1A02G280700	-	1A:478450778-478452828	8_6_20	8_6_74	OK	25.4427	27.0759	0.0897601	0.158356	0.77525	0.892138	no
TraesCS1A02G280800	TraesCS1A02G280800	-	1A:478535518-478538442	8_6_20	8_6_74	OK	0.422578	1.53963	1.8653	2.35809	0.0002	0.00412575	yes
TraesCS1A02G280900	TraesCS1A02G280900	-	1A:478566905-478570715	8_6_20	8_6_74	OK	16.4845	22.4092	0.442978	0.889124	0.13145	0.340524	no
TraesCS1A02G281000	TraesCS1A02G281000	-	1A:478625936-478628984	8_6_20	8_6_74	OK	1.59918	0.677268	-1.23953	-1.38639	0.00685	0.0517839	no
TraesCS1A02G281100	TraesCS1A02G281100	-	1A:479540488-479545436	8_6_20	8_6_74	OK	5.66855	5.51976	-0.0383756	-0.0681352	0.9066	0.958182	no
TraesCS1A02G281200	TraesCS1A02G281200	-	1A:479711766-479713481	8_6_20	8_6_74	OK	11.8917	16.4627	0.469244	0.81236	0.1647	0.386247	no
TraesCS1A02G281300	TraesCS1A02G281300	-	1A:479817766-479820086	8_6_20	8_6_74	OK	13.3861	6.41097	-1.06212	-1.91742	0.0012	0.0154939	yes
TraesCS1A02G281400	TraesCS1A02G281400	-	1A:479827960-479840208	8_6_20	8_6_74	OK	3.89941	4.1534	0.0910372	0.187246	0.76125	0.884995	no
TraesCS1A02G281600	TraesCS1A02G281600	-	1A:480424580-480428658	8_6_20	8_6_74	OK	16.8924	18.65	0.142801	0.286972	0.61405	0.795499	no
TraesCS1A02G281700	TraesCS1A02G281700	-	1A:480429131-480432551	8_6_20	8_6_74	OK	12.9169	10.5368	-0.293819	-0.577754	0.3105	0.551186	no
TraesCS1A02G281800	TraesCS1A02G281800	-	1A:480546649-480549947	8_6_20	8_6_74	OK	7.44725	5.97461	-0.317865	-0.652146	0.25555	0.494823	no
TraesCS1A02G282000	TraesCS1A02G282000	-	1A:480571079-480574092	8_6_20	8_6_74	OK	1.36225	1.34412	-0.0193232	-0.0275392	0.96285	0.983422	no
TraesCS1A02G282200	TraesCS1A02G282200	-	1A:480592130-480593673	8_6_20	8_6_74	OK	1.20071	0.314506	-1.93273	-2.07411	0.0015	0.0180877	yes
TraesCS1A02G282300	TraesCS1A02G282300	-	1A:480595189-480598675	8_6_20	8_6_74	OK	3.33902	0	#NAME?	#NAME?	5e-05	0.0013523	yes
TraesCS1A02G282400	TraesCS1A02G282400	-	1A:480599129-480602337	8_6_20	8_6_74	OK	0.382936	0	#NAME?	#NAME?	5e-05	0.0013523	yes
TraesCS1A02G282500	TraesCS1A02G282500	-	1A:480602851-480604031	8_6_20	8_6_74	OK	1.92835	0	#NAME?	#NAME?	5e-05	0.0013523	yes
TraesCS1A02G282600	TraesCS1A02G282600	-	1A:480604084-480605860	8_6_20	8_6_74	OK	251.421	0	#NAME?	#NAME?	5e-05	0.0013523	yes
TraesCS1A02G282700	TraesCS1A02G282700	-	1A:480746316-480749274	8_6_20	8_6_74	OK	8.2577	6.16117	-0.422536	-0.824643	0.1586	0.377994	no
TraesCS1A02G282800	TraesCS1A02G282800	-	1A:480750171-480750864	8_6_20	8_6_74	OK	1.22956	0.383607	-1.68044	-1.45996	0.0823	0.256987	no
TraesCS1A02G283000	TraesCS1A02G283000	-	1A:480755305-480759476	8_6_20	8_6_74	OK	1.65394	2.54674	0.622742	0.974667	0.08485	0.261743	no
TraesCS1A02G283100	TraesCS1A02G283100	-	1A:480808719-480811836	8_6_20	8_6_74	OK	3.40444	2.62998	-0.372365	-0.520178	0.3557	0.595363	no
TraesCS1A02G283200	TraesCS1A02G283200	-	1A:480826952-480831360	8_6_20	8_6_74	OK	7.23493	7.02434	-0.0426165	-0.0842589	0.8856	0.94843	no
TraesCS1A02G283400	TraesCS1A02G283400	-	1A:480933517-480936043	8_6_20	8_6_74	OK	1.07763	1.69449	0.652989	0.824202	0.15165	0.367815	no
TraesCS1A02G283600	TraesCS1A02G283600	-	1A:481289052-481292772	8_6_20	8_6_74	OK	7.16708	20.1591	1.49198	2.42254	5e-05	0.0013523	yes
TraesCS1A02G283700	TraesCS1A02G283700	-	1A:481627860-481631319	8_6_20	8_6_74	OK	0.191971	0.350358	0.867943	0.987702	0.09715	0.283794	no
TraesCS1A02G283800	TraesCS1A02G283800	-	1A:481648098-481655318	8_6_20	8_6_74	OK	6.19557	6.05855	-0.0322644	-0.0700711	0.90435	0.957061	no
TraesCS1A02G283900	TraesCS1A02G283900	-	1A:481673551-481675855	8_6_20	8_6_74	OK	5.70185	0.536179	-3.41064	-5.21135	0.0006	0.00933604	yes
TraesCS1A02G284000	TraesCS1A02G284000	-	1A:481690846-481703225	8_6_20	8_6_74	OK	4.50626	4.65949	0.0482407	0.0981679	0.8641	0.938389	no
TraesCS1A02G284100	TraesCS1A02G284100	-	1A:481754146-481758368	8_6_20	8_6_74	OK	1.11825	0.867482	-0.366341	-0.450029	0.44015	0.669716	no
TraesCS1A02G284200	TraesCS1A02G284200	-	1A:481754146-481758368	8_6_20	8_6_74	OK	4.09285	1.81124	-1.17613	-0.761174	0.1609	0.381107	no
TraesCS1A02G284300	TraesCS1A02G284300	-	1A:481880421-481884082	8_6_20	8_6_74	OK	1.30041	2.91362	1.16384	1.93509	0.00135	0.0168113	yes
TraesCS1A02G284400	TraesCS1A02G284400	-	1A:481921986-481930381	8_6_20	8_6_74	OK	0.859468	0.75962	-0.178166	-0.274855	0.635	0.809224	no
TraesCS1A02G284500	TraesCS1A02G284500	-	1A:481932928-481934524	8_6_20	8_6_74	OK	3.76215	4.38762	0.221884	0.272873	0.63075	0.806452	no
TraesCS1A02G284800	TraesCS1A02G284800	-	1A:482277205-482278965	8_6_20	8_6_74	OK	42.5191	80.0541	0.912863	1.70817	0.0031	0.0297805	yes
TraesCS1A02G284900	TraesCS1A02G284900	-	1A:482328443-482329898	8_6_20	8_6_74	OK	10.3275	10.2467	-0.0113392	-0.0198687	0.9739	0.988207	no
TraesCS1A02G285000	TraesCS1A02G285000	-	1A:482335685-482339114	8_6_20	8_6_74	OK	1.41667	1.69315	0.257203	0.35845	0.5232	0.734473	no
TraesCS1A02G285200	TraesCS1A02G285200	-	1A:482758865-482761946	8_6_20	8_6_74	OK	22.2326	20.5712	-0.112052	-0.229056	0.68755	0.842888	no
TraesCS1A02G285400	TraesCS1A02G285400	-	1A:482767937-482771537	8_6_20	8_6_74	OK	2.81172	1.33024	-1.07976	-1.63173	0.0054	0.0438518	yes
TraesCS1A02G285500	TraesCS1A02G285500	-	1A:482777473-482780309	8_6_20	8_6_74	OK	2.45831	2.94513	0.260666	0.30938	0.59835	0.785511	no
TraesCS1A02G285600	TraesCS1A02G285600	-	1A:482780625-482783275	8_6_20	8_6_74	OK	6.44061	7.63506	0.245443	0.437418	0.4303	0.661103	no
TraesCS1A02G285900	TraesCS1A02G285900	-	1A:482963666-482964392	8_6_20	8_6_74	OK	8.40067	9.79837	0.222037	0.284336	0.60965	0.792495	no
TraesCS1A02G286000	TraesCS1A02G286000	-	1A:482966427-482969358	8_6_20	8_6_74	OK	12.4857	11.8057	-0.0807938	-0.167987	0.77395	0.891612	no
TraesCS1A02G286200	TraesCS1A02G286200	-	1A:483026578-483029884	8_6_20	8_6_74	OK	34.6885	36.3469	0.0673747	0.142614	0.80455	0.908576	no
TraesCS1A02G286300	TraesCS1A02G286300	-	1A:483033162-483035128	8_6_20	8_6_74	OK	48.2943	107.64	1.15629	2.32859	0.0002	0.00412575	yes
TraesCS1A02G286500	TraesCS1A02G286500	-	1A:483195164-483197070	8_6_20	8_6_74	OK	1.00024	0.332721	-1.58796	-1.51659	0.0182	0.0992081	no
TraesCS1A02G286900	TraesCS1A02G286900	-	1A:483678246-483679340	8_6_20	8_6_74	OK	194.665	169.902	-0.196284	-0.397467	0.47935	0.701788	no
TraesCS1A02G287000	TraesCS1A02G287000	-	1A:483861631-483862357	8_6_20	8_6_74	OK	43.5614	37.0189	-0.234788	-0.414644	0.45505	0.681746	no
TraesCS1A02G287100	TraesCS1A02G287100	-	1A:483920342-483924559	8_6_20	8_6_74	OK	0.475381	0.415673	-0.193636	-0.219539	0.6982	0.848713	no
TraesCS1A02G287200	TraesCS1A02G287200	-	1A:483928063-483928857	8_6_20	8_6_74	OK	1.88811	1.16787	-0.693067	-0.573913	0.3139	0.554088	no
TraesCS1A02G287400	TraesCS1A02G287400	-	1A:484328734-484337743	8_6_20	8_6_74	OK	2.67942	2.5976	-0.0447416	-0.0917914	0.875	0.943481	no
TraesCS1A02G287500	TraesCS1A02G287500	-	1A:484998885-485000259	8_6_20	8_6_74	OK	13.4714	13.1946	-0.0299593	-0.0498054	0.9318	0.969956	no
TraesCS1A02G287600	TraesCS1A02G287600	-	1A:485002246-485010324	8_6_20	8_6_74	OK	2.96758	2.5582	-0.214159	-0.418552	0.4645	0.689627	no
TraesCS1A02G287700	TraesCS1A02G287700	-	1A:485010537-485011160	8_6_20	8_6_74	OK	29.5091	129.383	2.13242	3.48435	5e-05	0.0013523	yes
TraesCS1A02G287800	TraesCS1A02G287800	-	1A:485012382-485012973	8_6_20	8_6_74	OK	87.559	385.064	2.13677	3.82015	5e-05	0.0013523	yes
TraesCS1A02G288200	TraesCS1A02G288200	-	1A:485340568-485343951	8_6_20	8_6_74	OK	1.56896	1.36577	-0.200092	-0.360426	0.5292	0.7391	no
TraesCS1A02G288300	TraesCS1A02G288300	-	1A:485344774-485349821	8_6_20	8_6_74	OK	0.265427	0.920791	1.79456	2.32958	0.0003	0.00562399	yes
TraesCS1A02G288400	TraesCS1A02G288400	-	1A:485353186-485357741	8_6_20	8_6_74	OK	4.54727	4.74145	0.0603256	0.126021	0.8392	0.926102	no
TraesCS1A02G288500	TraesCS1A02G288500	-	1A:485359630-485363435	8_6_20	8_6_74	OK	3.64561	6.94884	0.930614	1.44218	0.0113	0.0724186	no
TraesCS1A02G288600	TraesCS1A02G288600	-	1A:485557977-485566303	8_6_20	8_6_74	OK	2.08711	1.42333	-0.552233	-1.13925	0.05395	0.197632	no
TraesCS1A02G288700	TraesCS1A02G288700	-	1A:486042158-486050391	8_6_20	8_6_74	OK	1.21458	1.00311	-0.275981	-0.479169	0.4044	0.638926	no
TraesCS1A02G288800	TraesCS1A02G288800	-	1A:486052172-486054559	8_6_20	8_6_74	OK	94.876	167.267	0.818042	1.63522	0.0049	0.0411063	yes
TraesCS1A02G288900	TraesCS1A02G288900	-	1A:486329613-486334243	8_6_20	8_6_74	OK	2.60358	2.29356	-0.182907	-0.327264	0.5742	0.770144	no
TraesCS1A02G289000	TraesCS1A02G289000	-	1A:486338881-486343058	8_6_20	8_6_74	OK	2.50166	5.95988	1.2524	2.19597	0.0001	0.002391	yes
TraesCS1A02G289600	TraesCS1A02G289600	-	1A:486743601-486743796	8_6_20	8_6_74	OK	1.67672	0	#NAME?	#NAME?	0.0042	0.0371203	yes
TraesCS1A02G289700	TraesCS1A02G289700	-	1A:486746812-486747007	8_6_20	8_6_74	OK	9.47478	1.09033	-3.11933	-3.08751	0.04165	0.168419	no
TraesCS1A02G289800	TraesCS1A02G289800	-	1A:486750893-486751073	8_6_20	8_6_74	OK	177.569	121.274	-0.550109	-0.88735	0.1155	0.315669	no
TraesCS1A02G289900	TraesCS1A02G289900	-	1A:486816907-486817108	8_6_20	8_6_74	OK	41.6571	26.1004	-0.67449	-0.879685	0.1264	0.332524	no
TraesCS1A02G290100	TraesCS1A02G290100	-	1A:486896764-486897070	8_6_20	8_6_74	OK	20.2265	17.5086	-0.20818	-0.328347	0.57775	0.772319	no
TraesCS1A02G290200	TraesCS1A02G290200	-	1A:486953458-486953967	8_6_20	8_6_74	OK	1.38679	1.73602	0.32403	0.293079	0.59155	0.781324	no
TraesCS1A02G290500	TraesCS1A02G290500	-	1A:487010512-487019246	8_6_20	8_6_74	OK	2.81344	2.78111	-0.0166713	-0.0334828	0.95335	0.979078	no
TraesCS1A02G290700	TraesCS1A02G290700	-	1A:487088735-487093379	8_6_20	8_6_74	OK	0.381742	0.205278	-0.895019	-1.05082	0.0651	0.222709	no
TraesCS1A02G290800	TraesCS1A02G290800	-	1A:487100406-487103619	8_6_20	8_6_74	OK	3.97876	2.30217	-0.789324	-1.12772	0.05585	0.202014	no
TraesCS1A02G291200	TraesCS1A02G291200	-	1A:487463044-487466385	8_6_20	8_6_74	OK	0.527617	0.827147	0.648653	0.832445	0.16845	0.390552	no
TraesCS1A02G291400	TraesCS1A02G291400	-	1A:487485916-487492936	8_6_20	8_6_74	OK	1.67927	1.07042	-0.649664	-0.83354	0.16135	0.381698	no
TraesCS1A02G291500	TraesCS1A02G291500	-	1A:487568657-487569222	8_6_20	8_6_74	OK	56.9164	139.093	1.28913	2.24269	0.00015	0.00331456	yes
TraesCS1A02G291600	TraesCS1A02G291600	-	1A:487571245-487571856	8_6_20	8_6_74	OK	43.5261	140.789	1.69358	3.04342	5e-05	0.0013523	yes
TraesCS1A02G291700	TraesCS1A02G291700	-	1A:487604482-487605044	8_6_20	8_6_74	OK	9.57413	208.798	4.44682	6.20023	5e-05	0.0013523	yes
TraesCS1A02G291800	TraesCS1A02G291800	-	1A:487607236-487609138	8_6_20	8_6_74	OK	1.66877	0.845436	-0.981016	-1.15581	0.0477	0.18306	no
TraesCS1A02G292000	TraesCS1A02G292000	-	1A:487725419-487727833	8_6_20	8_6_74	OK	1.28648	0.937137	-0.457096	-0.564776	0.33475	0.575145	no
TraesCS1A02G292100	TraesCS1A02G292100	-	1A:487728611-487734607	8_6_20	8_6_74	OK	8.99944	7.0599	-0.350187	-0.739395	0.21405	0.448507	no
TraesCS1A02G292200	TraesCS1A02G292200	-	1A:487735996-487741826	8_6_20	8_6_74	OK	8.08696	7.16166	-0.175304	-0.367884	0.5263	0.736688	no
TraesCS1A02G292300	TraesCS1A02G292300	-	1A:488065307-488071060	8_6_20	8_6_74	OK	52.8476	47.7799	-0.145433	-0.281613	0.6014	0.787625	no
TraesCS1A02G292400	TraesCS1A02G292400	-	1A:488071385-488074461	8_6_20	8_6_74	OK	1.11919	3.17954	1.50636	2.29317	0.0002	0.00412575	yes
TraesCS1A02G293200	TraesCS1A02G293200	-	1A:488235810-488239201	8_6_20	8_6_74	OK	0.00919246	0.755016	6.35991	1.83608	0.1426	0.355899	no
TraesCS1A02G293400	TraesCS1A02G293400	-	1A:488619058-488620361	8_6_20	8_6_74	OK	0.430235	0.12163	-1.82263	-1.14048	0.04525	0.17706	no
TraesCS1A02G294700	TraesCS1A02G294700	-	1A:489600056-489601234	8_6_20	8_6_74	OK	0.271066	1.1823	2.12488	1.65268	0.02215	0.113007	no
TraesCS1A02G295200	TraesCS1A02G295200	-	1A:490306426-490313978	8_6_20	8_6_74	OK	8.53637	8.21804	-0.0548276	-0.116866	0.84285	0.927728	no
TraesCS1A02G295300	TraesCS1A02G295300	-	1A:490411508-490414419	8_6_20	8_6_74	OK	2.93733	2.77449	-0.0822816	-0.111314	0.8455	0.92923	no
TraesCS1A02G295400	TraesCS1A02G295400	-	1A:490418246-490418875	8_6_20	8_6_74	OK	43.0474	188.851	2.13325	3.71099	5e-05	0.0013523	yes
[truncated: 55,122 more rows]

## Sheet: Genes_significantly_regulated
test_id	gene_id	gene	locus	sample_1	sample_2	status	value_1	value_2	log2(fold_change)	FoldChange	test_stat	p_value	q_value	significant
ENSRNA050015615	ENSRNA050015615	Plant_SRP	7A:8205632-8205936	8_6_20	8_6_74	OK	1.00111	0	#NAME?	#NAME?	#NAME?	5e-05	0.0013523	yes
ENSRNA050021164	ENSRNA050021164	Plant_SRP	7D:7071275-7071579	8_6_20	8_6_74	OK	0.61725	0	#NAME?	#NAME?	#NAME?	0.00345	0.032322	yes
TraesCS1A02G004200	TraesCS1A02G004200	-	1A:2540490-2540958	8_6_20	8_6_74	OK	0.647361	0	#NAME?	#NAME?	#NAME?	5e-05	0.0013523	yes
TraesCS1A02G061900	TraesCS1A02G061900	-	1A:42475681-42476283	8_6_20	8_6_74	OK	2.26934	0	#NAME?	#NAME?	#NAME?	5e-05	0.0013523	yes
TraesCS1A02G282300	TraesCS1A02G282300	-	1A:480595189-480598675	8_6_20	8_6_74	OK	3.33902	0	#NAME?	#NAME?	#NAME?	5e-05	0.0013523	yes
TraesCS1A02G282400	TraesCS1A02G282400	-	1A:480599129-480602337	8_6_20	8_6_74	OK	0.382936	0	#NAME?	#NAME?	#NAME?	5e-05	0.0013523	yes
TraesCS1A02G282500	TraesCS1A02G282500	-	1A:480602851-480604031	8_6_20	8_6_74	OK	1.92835	0	#NAME?	#NAME?	#NAME?	5e-05	0.0013523	yes
TraesCS1A02G282600	TraesCS1A02G282600	-	1A:480604084-480605860	8_6_20	8_6_74	OK	251.421	0	#NAME?	#NAME?	#NAME?	5e-05	0.0013523	yes
TraesCS1A02G289600	TraesCS1A02G289600	-	1A:486743601-486743796	8_6_20	8_6_74	OK	1.67672	0	#NAME?	#NAME?	#NAME?	0.0042	0.0371203	yes
TraesCS1A02G376800	TraesCS1A02G376800	-	1A:550655471-550655788	8_6_20	8_6_74	OK	1.20863	0	#NAME?	#NAME?	#NAME?	5e-05	0.0013523	yes
TraesCS1A02G409300	TraesCS1A02G409300	-	1A:570877341-570878229	8_6_20	8_6_74	OK	0.588246	0	#NAME?	#NAME?	#NAME?	5e-05	0.0013523	yes
TraesCS1B02G080300	TraesCS1B02G080300	-	1B:62681662-62681947	8_6_20	8_6_74	OK	3.03678	0	#NAME?	#NAME?	#NAME?	0.00635	0.0492489	yes
TraesCS1B02G211600	TraesCS1B02G211600	-	1B:385157767-385162726	8_6_20	8_6_74	OK	0.508434	0	#NAME?	#NAME?	#NAME?	5e-05	0.0013523	yes
TraesCS1B02G220100	TraesCS1B02G220100	-	1B:397057619-397058246	8_6_20	8_6_74	OK	0.805602	0	#NAME?	#NAME?	#NAME?	5e-05	0.0013523	yes
TraesCS1B02G434900	TraesCS1B02G434900	-	1B:659033816-659034558	8_6_20	8_6_74	OK	0.976038	0	#NAME?	#NAME?	#NAME?	0.00085	0.0120568	yes
TraesCS1D02G119300	TraesCS1D02G119300	-	1D:115571161-115574421	8_6_20	8_6_74	OK	5.88146	0	#NAME?	#NAME?	#NAME?	5e-05	0.0013523	yes
TraesCS1D02G164400	TraesCS1D02G164400	-	1D:235546944-235547247	8_6_20	8_6_74	OK	0.432707	0	#NAME?	#NAME?	#NAME?	0.00105	0.0140791	yes
TraesCS2A02G021800	TraesCS2A02G021800	-	2A:10485179-10486891	8_6_20	8_6_74	OK	0.375093	0	#NAME?	#NAME?	#NAME?	5e-05	0.0013523	yes
TraesCS2A02G222200	TraesCS2A02G222200	-	2A:213097360-213097663	8_6_20	8_6_74	OK	0.656726	0	#NAME?	#NAME?	#NAME?	0.00465	0.0397267	yes
TraesCS2A02G228500	TraesCS2A02G228500	-	2A:251255159-251255460	8_6_20	8_6_74	OK	2.92963	0	#NAME?	#NAME?	#NAME?	0.0001	0.002391	yes
TraesCS2A02G234500	TraesCS2A02G234500	-	2A:284783264-284783748	8_6_20	8_6_74	OK	1.14255	0	#NAME?	#NAME?	#NAME?	5e-05	0.0013523	yes
TraesCS2A02G237700	TraesCS2A02G237700	-	2A:313770243-313778042	8_6_20	8_6_74	OK	3.03498	0	#NAME?	#NAME?	#NAME?	5e-05	0.0013523	yes
TraesCS2A02G254700	TraesCS2A02G254700	-	2A:388468812-388469595	8_6_20	8_6_74	OK	0.340615	0	#NAME?	#NAME?	#NAME?	0.0035	0.0326246	yes
TraesCS2A02G550500	TraesCS2A02G550500	-	2A:757918094-757918562	8_6_20	8_6_74	OK	0.450451	0	#NAME?	#NAME?	#NAME?	5e-05	0.0013523	yes
TraesCS2B02G256400	TraesCS2B02G256400	-	2B:298180258-298181122	8_6_20	8_6_74	OK	0.353073	0	#NAME?	#NAME?	#NAME?	0.00095	0.0131138	yes
TraesCS2D02G441600	TraesCS2D02G441600	-	2D:552069076-552070297	8_6_20	8_6_74	OK	2.31865	0	#NAME?	#NAME?	#NAME?	5e-05	0.0013523	yes
TraesCS2D02G441700	TraesCS2D02G441700	-	2D:552072098-552073340	8_6_20	8_6_74	OK	0.509811	0	#NAME?	#NAME?	#NAME?	5e-05	0.0013523	yes
TraesCS2D02G478400	TraesCS2D02G478400	-	2D:579821984-579823718	8_6_20	8_6_74	OK	1.25242	0	#NAME?	#NAME?	#NAME?	5e-05	0.0013523	yes
TraesCS2D02G494000	TraesCS2D02G494000	-	2D:591300808-591301636	8_6_20	8_6_74	OK	0.384627	0	#NAME?	#NAME?	#NAME?	0.0035	0.0326246	yes
TraesCS2D02G494800	TraesCS2D02G494800	-	2D:591704123-591705120	8_6_20	8_6_74	OK	0.648841	0	#NAME?	#NAME?	#NAME?	5e-05	0.0013523	yes
TraesCS2D02G495500	TraesCS2D02G495500	-	2D:592274138-592274597	8_6_20	8_6_74	OK	4.78039	0	#NAME?	#NAME?	#NAME?	5e-05	0.0013523	yes
TraesCS2D02G502200	TraesCS2D02G502200	-	2D:596193372-596193659	8_6_20	8_6_74	OK	2.54571	0	#NAME?	#NAME?	#NAME?	0.0008	0.0115105	yes
TraesCS2D02G504700	TraesCS2D02G504700	-	2D:598931060-598931810	8_6_20	8_6_74	OK	1.33388	0	#NAME?	#NAME?	#NAME?	5e-05	0.0013523	yes
TraesCS2D02G506900	TraesCS2D02G506900	-	2D:600433914-600434879	8_6_20	8_6_74	OK	0.771495	0	#NAME?	#NAME?	#NAME?	5e-05	0.0013523	yes
TraesCS2D02G514700	TraesCS2D02G514700	-	2D:606596755-606597303	8_6_20	8_6_74	OK	1.10476	0	#NAME?	#NAME?	#NAME?	5e-05	0.0013523	yes
TraesCS3A02G014100	TraesCS3A02G014100	-	3A:9932942-9934366	8_6_20	8_6_74	OK	0.369244	0	#NAME?	#NAME?	#NAME?	5e-05	0.0013523	yes
TraesCS3A02G220100	TraesCS3A02G220100	-	3A:405831515-405842048	8_6_20	8_6_74	OK	2.87332	0	#NAME?	#NAME?	#NAME?	5e-05	0.0013523	yes
TraesCS3A02G375000	TraesCS3A02G375000	-	3A:624528442-624530139	8_6_20	8_6_74	OK	0.357437	0	#NAME?	#NAME?	#NAME?	5e-05	0.0013523	yes
TraesCS3B02G063600	TraesCS3B02G063600	-	3B:35697821-35698169	8_6_20	8_6_74	OK	2.93367	0	#NAME?	#NAME?	#NAME?	5e-05	0.0013523	yes
TraesCS3B02G216700	TraesCS3B02G216700	-	3B:257547799-257548135	8_6_20	8_6_74	OK	0.781805	0	#NAME?	#NAME?	#NAME?	5e-05	0.0013523	yes
TraesCS3B02G285300	TraesCS3B02G285300	-	3B:456862830-456863595	8_6_20	8_6_74	OK	1.08002	0	#NAME?	#NAME?	#NAME?	5e-05	0.0013523	yes
TraesCS3B02G466100	TraesCS3B02G466100	-	3B:708716901-708717699	8_6_20	8_6_74	OK	3.4657	0	#NAME?	#NAME?	#NAME?	5e-05	0.0013523	yes
TraesCS3B02G554600	TraesCS3B02G554600	-	3B:788405722-788406175	8_6_20	8_6_74	OK	2.29047	0	#NAME?	#NAME?	#NAME?	5e-05	0.0013523	yes
TraesCS3B02G606800	TraesCS3B02G606800	-	3B:825771352-825779457	8_6_20	8_6_74	OK	0.377031	0	#NAME?	#NAME?	#NAME?	5e-05	0.0013523	yes
TraesCS3D02G045700	TraesCS3D02G045700	-	3D:17413453-17413909	8_6_20	8_6_74	OK	0.736068	0	#NAME?	#NAME?	#NAME?	5e-05	0.0013523	yes
TraesCS3D02G156800	TraesCS3D02G156800	-	3D:124494340-124494744	8_6_20	8_6_74	OK	0.796678	0	#NAME?	#NAME?	#NAME?	0.00195	0.0217508	yes
TraesCS4A02G004200	TraesCS4A02G004200	-	4A:2974256-2974595	8_6_20	8_6_74	OK	0.650695	0	#NAME?	#NAME?	#NAME?	0.0002	0.00412575	yes
TraesCS4A02G172300	TraesCS4A02G172300	-	4A:437489657-437491090	8_6_20	8_6_74	OK	0.417939	0	#NAME?	#NAME?	#NAME?	0.00015	0.00331456	yes
TraesCS4B02G004300	TraesCS4B02G004300	-	4B:2775239-2776105	8_6_20	8_6_74	OK	0.457905	0	#NAME?	#NAME?	#NAME?	5e-05	0.0013523	yes
TraesCS4D02G339900	TraesCS4D02G339900	-	4D:497240034-497241124	8_6_20	8_6_74	OK	0.4843	0	#NAME?	#NAME?	#NAME?	5e-05	0.0013523	yes
TraesCS5A02G275400	TraesCS5A02G275400	-	5A:484833469-484836027	8_6_20	8_6_74	OK	1.58641	0	#NAME?	#NAME?	#NAME?	5e-05	0.0013523	yes
TraesCS5A02G342200	TraesCS5A02G342200	-	5A:547639942-547640158	8_6_20	8_6_74	OK	1.30875	0	#NAME?	#NAME?	#NAME?	0.0036	0.0333391	yes
TraesCS5A02G368200	TraesCS5A02G368200	-	5A:568890469-568891386	8_6_20	8_6_74	OK	2.5465	0	#NAME?	#NAME?	#NAME?	5e-05	0.0013523	yes
TraesCS5A02G368300	TraesCS5A02G368300	-	5A:569066601-569068232	8_6_20	8_6_74	OK	0.941037	0	#NAME?	#NAME?	#NAME?	5e-05	0.0013523	yes
TraesCS5B02G283200	TraesCS5B02G283200	-	5B:468639372-468640497	8_6_20	8_6_74	OK	0.450899	0	#NAME?	#NAME?	#NAME?	5e-05	0.0013523	yes
TraesCS5B02G314300	TraesCS5B02G314300	-	5B:496569669-496570086	8_6_20	8_6_74	OK	0.540648	0	#NAME?	#NAME?	#NAME?	0.00465	0.0397267	yes
TraesCS5B02G525700	TraesCS5B02G525700	-	5B:685499375-685502322	8_6_20	8_6_74	OK	0.336504	0	#NAME?	#NAME?	#NAME?	5e-05	0.0013523	yes
TraesCS5D02G317600	TraesCS5D02G317600	-	5D:410679527-410679968	8_6_20	8_6_74	OK	6.975	0	#NAME?	#NAME?	#NAME?	5e-05	0.0013523	yes
TraesCS5D02G329000	TraesCS5D02G329000	-	5D:421171446-421174183	8_6_20	8_6_74	OK	0.565968	0	#NAME?	#NAME?	#NAME?	5e-05	0.0013523	yes
TraesCS5D02G341100	TraesCS5D02G341100	-	5D:429304292-429305209	8_6_20	8_6_74	OK	4.61914	0	#NAME?	#NAME?	#NAME?	5e-05	0.0013523	yes
TraesCS5D02G371300	TraesCS5D02G371300	-	5D:445718813-445720707	8_6_20	8_6_74	OK	1.92381	0	#NAME?	#NAME?	#NAME?	5e-05	0.0013523	yes
TraesCS5D02G371400	TraesCS5D02G371400	-	5D:445732536-445735966	8_6_20	8_6_74	OK	0.634722	0	#NAME?	#NAME?	#NAME?	5e-05	0.0013523	yes
TraesCS5D02G377700	TraesCS5D02G377700	-	5D:449667214-449667879	8_6_20	8_6_74	OK	8.48567	0	#NAME?	#NAME?	#NAME?	5e-05	0.0013523	yes
TraesCS6A02G012500	TraesCS6A02G012500	-	6A:5856593-5857535	8_6_20	8_6_74	OK	0.454938	0	#NAME?	#NAME?	#NAME?	0.00055	0.00875113	yes
TraesCS6A02G292100	TraesCS6A02G292100	-	6A:524074055-524075470	8_6_20	8_6_74	OK	0.951158	0	#NAME?	#NAME?	#NAME?	5e-05	0.0013523	yes
TraesCS6A02G381000	TraesCS6A02G381000	-	6A:601005066-601006146	8_6_20	8_6_74	OK	0.339346	0	#NAME?	#NAME?	#NAME?	0.00025	0.00490393	yes
TraesCS6A02G421300	TraesCS6A02G421300	-	6A:617760180-617760999	8_6_20	8_6_74	OK	0.379117	0	#NAME?	#NAME?	#NAME?	0.00465	0.0397267	yes
TraesCS6B02G080100	TraesCS6B02G080100	-	6B:56200682-56202005	8_6_20	8_6_74	OK	0.353729	0	#NAME?	#NAME?	#NAME?	0.0028	0.0277575	yes
TraesCS6B02G085000	TraesCS6B02G085000	-	6B:62001283-62001967	8_6_20	8_6_74	OK	1.04341	0	#NAME?	#NAME?	#NAME?	5e-05	0.0013523	yes
TraesCS6B02G127100	TraesCS6B02G127100	-	6B:122956022-122957287	8_6_20	8_6_74	OK	0.365227	0	#NAME?	#NAME?	#NAME?	5e-05	0.0013523	yes
TraesCS6B02G190000	TraesCS6B02G190000	-	6B:222424483-222424753	8_6_20	8_6_74	OK	1.15189	0	#NAME?	#NAME?	#NAME?	0.001	0.0135679	yes
TraesCS6B02G196300	TraesCS6B02G196300	-	6B:232743055-232744406	8_6_20	8_6_74	OK	0.853742	0	#NAME?	#NAME?	#NAME?	0.0004	0.00698087	yes
TraesCS6B02G309300	TraesCS6B02G309300	-	6B:554122561-554124012	8_6_20	8_6_74	OK	0.595397	0	#NAME?	#NAME?	#NAME?	5e-05	0.0013523	yes
TraesCS6B02G320600	TraesCS6B02G320600	-	6B:567768310-567769345	8_6_20	8_6_74	OK	0.362459	0	#NAME?	#NAME?	#NAME?	5e-05	0.0013523	yes
TraesCS6B02G326300	TraesCS6B02G326300	-	6B:575925379-575926982	8_6_20	8_6_74	OK	0.38554	0	#NAME?	#NAME?	#NAME?	5e-05	0.0013523	yes
TraesCS6B02G330400	TraesCS6B02G330400	-	6B:579549898-579550629	8_6_20	8_6_74	OK	2.65082	0	#NAME?	#NAME?	#NAME?	5e-05	0.0013523	yes
TraesCS6B02G401600	TraesCS6B02G401600	-	6B:678092151-678092688	8_6_20	8_6_74	OK	2.55878	0	#NAME?	#NAME?	#NAME?	5e-05	0.0013523	yes
TraesCS6B02G419900	TraesCS6B02G419900	-	6B:691617351-691627658	8_6_20	8_6_74	OK	0.379126	0	#NAME?	#NAME?	#NAME?	5e-05	0.0013523	yes
TraesCS6B02G433100	TraesCS6B02G433100	-	6B:702143689-702144247	8_6_20	8_6_74	OK	0.452213	0	#NAME?	#NAME?	#NAME?	0.0054	0.0438518	yes
TraesCS6B02G451400	TraesCS6B02G451400	-	6B:710147769-710148556	8_6_20	8_6_74	OK	1.50034	0	#NAME?	#NAME?	#NAME?	0.0025	0.0257534	yes
TraesCS7A02G136900	TraesCS7A02G136900	-	7A:89809074-89827252	8_6_20	8_6_74	OK	0.568779	0	#NAME?	#NAME?	#NAME?	5e-05	0.0013523	yes
TraesCS7A02G368100	TraesCS7A02G368100	-	7A:541359349-541360294	8_6_20	8_6_74	OK	0.505338	0	#NAME?	#NAME?	#NAME?	5e-05	0.0013523	yes
TraesCS7A02G503100	TraesCS7A02G503100	-	7A:692054603-692056548	8_6_20	8_6_74	OK	0.482996	0	#NAME?	#NAME?	#NAME?	0.00035	0.0063147	yes
TraesCS7B02G041300	TraesCS7B02G041300	-	7B:41044652-41054474	8_6_20	8_6_74	OK	0.770988	0	#NAME?	#NAME?	#NAME?	5e-05	0.0013523	yes
TraesCS7B02G108600	TraesCS7B02G108600	-	7B:124692077-124692692	8_6_20	8_6_74	OK	0.374102	0	#NAME?	#NAME?	#NAME?	0.00225	0.0240363	yes
TraesCS7B02G372800	TraesCS7B02G372800	-	7B:638610202-638610652	8_6_20	8_6_74	OK	0.41161	0	#NAME?	#NAME?	#NAME?	5e-05	0.0013523	yes
TraesCS7B02G444800	TraesCS7B02G444800	-	7B:709047923-709049408	8_6_20	8_6_74	OK	0.436553	0	#NAME?	#NAME?	#NAME?	5e-05	0.0013523	yes
TraesCS7D02G111226	TraesCS7D02G111226	-	7D:66961966-66962395	8_6_20	8_6_74	OK	0.811523	0	#NAME?	#NAME?	#NAME?	0.0008	0.0115105	yes
TraesCS7D02G488100	TraesCS7D02G488100	-	7D:598335589-598336123	8_6_20	8_6_74	OK	0.417502	0	#NAME?	#NAME?	#NAME?	0.0007	0.0104481	yes
TraesCSU02G176800	TraesCSU02G176800	-	Un:266536725-266539161	8_6_20	8_6_74	OK	1.69374	0	#NAME?	#NAME?	#NAME?	5e-05	0.0013523	yes
TraesCSU02G181100	TraesCSU02G181100	-	Un:271848354-271848902	8_6_20	8_6_74	OK	2.53136	0	#NAME?	#NAME?	#NAME?	5e-05	0.0013523	yes
TraesCSU02G201000	TraesCSU02G201000	-	Un:298962360-298963138	8_6_20	8_6_74	OK	0.580341	0	#NAME?	#NAME?	#NAME?	0.00045	0.00761613	yes
TraesCSU02G242600	TraesCSU02G242600	-	Un:363576024-363577111	8_6_20	8_6_74	OK	25.9465	0	#NAME?	#NAME?	#NAME?	5e-05	0.0013523	yes
ENSRNA050013746	ENSRNA050013746	snoZ279_R105_R108	7A:133640722-133640827	8_6_20	8_6_74	OK	0	59.7397	inf	#VALUE!	#NAME?	0.00215	0.0232683	yes
ENSRNA050013826	ENSRNA050013826	5_8S_rRNA	1A:582237609-582237765	8_6_20	8_6_74	OK	0	3.05107	inf	#VALUE!	#NAME?	0.0025	0.0257534	yes
ENSRNA050014870	ENSRNA050014870	U5	2D:181440466-181440577	8_6_20	8_6_74	OK	0	23.1365	inf	#VALUE!	#NAME?	0.00545	0.0441574	yes
ENSRNA050017735	ENSRNA050017735	U1	7A:81643265-81643426	8_6_20	8_6_74	OK	0	2.34785	inf	#VALUE!	#NAME?	0.0052	0.0427134	yes
ENSRNA050019954	ENSRNA050019954	U1	6D:445493350-445493512	8_6_20	8_6_74	OK	0	3.31709	inf	#VALUE!	#NAME?	0.0013	0.0163779	yes
ENSRNA050020048	ENSRNA050020048	U1	6A:495108314-495108476	8_6_20	8_6_74	OK	0	3.34391	inf	#VALUE!	#NAME?	0.0006	0.00933604	yes
ENSRNA050020778	ENSRNA050020778	U1	5B:657596126-657596287	8_6_20	8_6_74	OK	0	4.5288	inf	#VALUE!	#NAME?	0.00045	0.00761613	yes
ENSRNA050020857	ENSRNA050020857	snoR80	7D:561006696-561006827	8_6_20	8_6_74	OK	0	7.35883	inf	#VALUE!	#NAME?	0.0029	0.0284135	yes
ENSRNA050022802	ENSRNA050022802	U6	5A:658600498-658600601	8_6_20	8_6_74	OK	0	61.3824	inf	#VALUE!	#NAME?	0.00485	0.0408188	yes
ENSRNA050023020	ENSRNA050023020	Plant_SRP	4B:566984199-566984503	8_6_20	8_6_74	OK	0	3.03454	inf	#VALUE!	#NAME?	5e-05	0.0013523	yes
ENSRNA050023719	ENSRNA050023719	Plant_SRP	4A:733000915-733001219	8_6_20	8_6_74	OK	0	2.44906	inf	#VALUE!	#NAME?	5e-05	0.0013523	yes
ENSRNA050023928	ENSRNA050023928	U5	5A:586171561-586171680	8_6_20	8_6_74	OK	0	21.3661	inf	#VALUE!	#NAME?	0.00075	0.0109764	yes
TraesCS1A02G009700	TraesCS1A02G009700	-	1A:6022741-6023437	8_6_20	8_6_74	OK	0	0.893622	inf	#VALUE!	#NAME?	5e-05	0.0013523	yes
TraesCS1A02G092800	TraesCS1A02G092800	-	1A:85337309-85338552	8_6_20	8_6_74	OK	0	0.364696	inf	#VALUE!	#NAME?	0.0019	0.0213473	yes
TraesCS1A02G135800	TraesCS1A02G135800	-	1A:212017042-212018086	8_6_20	8_6_74	OK	0	1.73671	inf	#VALUE!	#NAME?	0.00535	0.0435945	yes
TraesCS1A02G152600	TraesCS1A02G152600	-	1A:262944344-262948015	8_6_20	8_6_74	OK	0	1.06969	inf	#VALUE!	#NAME?	5e-05	0.0013523	yes
TraesCS1A02G197400	TraesCS1A02G197400	-	1A:355342844-355344381	8_6_20	8_6_74	OK	0	0.779393	inf	#VALUE!	#NAME?	5e-05	0.0013523	yes
TraesCS1A02G265500	TraesCS1A02G265500	-	1A:461047825-461048232	8_6_20	8_6_74	OK	0	0.766339	inf	#VALUE!	#NAME?	0.00115	0.0150594	yes
TraesCS1A02G379200	TraesCS1A02G379200	-	1A:551479528-551482223	8_6_20	8_6_74	OK	0	1.00287	inf	#VALUE!	#NAME?	5e-05	0.0013523	yes
TraesCS1B02G009300	TraesCS1B02G009300	-	1B:4595786-4597245	8_6_20	8_6_74	OK	0	0.477492	inf	#VALUE!	#NAME?	5e-05	0.0013523	yes
TraesCS1B02G103100	TraesCS1B02G103100	-	1B:113213105-113213960	8_6_20	8_6_74	OK	0	1.51046	inf	#VALUE!	#NAME?	5e-05	0.0013523	yes
TraesCS1B02G103400	TraesCS1B02G103400	-	1B:113497253-113498241	8_6_20	8_6_74	OK	0	0.765098	inf	#VALUE!	#NAME?	5e-05	0.0013523	yes
TraesCS1B02G361800	TraesCS1B02G361800	-	1B:590412006-590412775	8_6_20	8_6_74	OK	0	1.54412	inf	#VALUE!	#NAME?	5e-05	0.0013523	yes
TraesCS1B02G377100	TraesCS1B02G377100	-	1B:608949598-608952138	8_6_20	8_6_74	OK	0	1.62657	inf	#VALUE!	#NAME?	5e-05	0.0013523	yes
TraesCS1B02G395800	TraesCS1B02G395800	-	1B:627841324-627841753	8_6_20	8_6_74	OK	0	1.87715	inf	#VALUE!	#NAME?	5e-05	0.0013523	yes
TraesCS1B02G396700	TraesCS1B02G396700	-	1B:628498211-628499590	8_6_20	8_6_74	OK	0	0.348127	inf	#VALUE!	#NAME?	0.00015	0.00331456	yes
TraesCS1D02G073700	TraesCS1D02G073700	-	1D:54925824-54927301	8_6_20	8_6_74	OK	0	0.543239	inf	#VALUE!	#NAME?	0.00055	0.00875113	yes
TraesCS1D02G160400	TraesCS1D02G160400	-	1D:226955219-226959052	8_6_20	8_6_74	OK	0	0.521796	inf	#VALUE!	#NAME?	5e-05	0.0013523	yes
TraesCS1D02G241300	TraesCS1D02G241300	-	1D:332070596-332072359	8_6_20	8_6_74	OK	0	1.23582	inf	#VALUE!	#NAME?	5e-05	0.0013523	yes
TraesCS1D02G447400	TraesCS1D02G447400	-	1D:490104629-490105888	8_6_20	8_6_74	OK	0	0.9194	inf	#VALUE!	#NAME?	0.00025	0.00490393	yes
TraesCS2A02G107300	TraesCS2A02G107300	-	2A:59717394-59719244	8_6_20	8_6_74	OK	0	2.7066	inf	#VALUE!	#NAME?	5e-05	0.0013523	yes
TraesCS2A02G108600	TraesCS2A02G108600	-	2A:60710671-60711807	8_6_20	8_6_74	OK	0	1.31244	inf	#VALUE!	#NAME?	5e-05	0.0013523	yes
TraesCS2A02G122300	TraesCS2A02G122300	-	2A:71665768-71671190	8_6_20	8_6_74	OK	0	0.691101	inf	#VALUE!	#NAME?	5e-05	0.0013523	yes
TraesCS2A02G122900	TraesCS2A02G122900	-	2A:72735024-72736332	8_6_20	8_6_74	OK	0	3.11994	inf	#VALUE!	#NAME?	5e-05	0.0013523	yes
TraesCS2A02G123400	TraesCS2A02G123400	-	2A:72931105-72933177	8_6_20	8_6_74	OK	0	17.7202	inf	#VALUE!	#NAME?	5e-05	0.0013523	yes
TraesCS2A02G138500	TraesCS2A02G138500	-	2A:83855766-83857441	8_6_20	8_6_74	OK	0	0.682409	inf	#VALUE!	#NAME?	5e-05	0.0013523	yes
TraesCS2A02G140700	TraesCS2A02G140700	-	2A:85809963-85811055	8_6_20	8_6_74	OK	0	3.00817	inf	#VALUE!	#NAME?	5e-05	0.0013523	yes
TraesCS2A02G148500	TraesCS2A02G148500	-	2A:95024199-95024533	8_6_20	8_6_74	OK	0	23.1252	inf	#VALUE!	#NAME?	5e-05	0.0013523	yes
TraesCS2A02G339100	TraesCS2A02G339100	-	2A:572840772-572842262	8_6_20	8_6_74	OK	0	0.716443	inf	#VALUE!	#NAME?	5e-05	0.0013523	yes
TraesCS2A02G482900	TraesCS2A02G482900	-	2A:718982064-718982451	8_6_20	8_6_74	OK	0	1.31149	inf	#VALUE!	#NAME?	5e-05	0.0013523	yes
TraesCS2A02G485100	TraesCS2A02G485100	-	2A:720059492-720062716	8_6_20	8_6_74	OK	0	0.447024	inf	#VALUE!	#NAME?	5e-05	0.0013523	yes
TraesCS2A02G513400	TraesCS2A02G513400	-	2A:738202604-738202865	8_6_20	8_6_74	OK	0	2.16771	inf	#VALUE!	#NAME?	0.0001	0.002391	yes
TraesCS2A02G531800	TraesCS2A02G531800	-	2A:748558309-748558576	8_6_20	8_6_74	OK	0	0.993558	inf	#VALUE!	#NAME?	0.00195	0.0217508	yes
TraesCS2A02G564100	TraesCS2A02G564100	-	2A:764494169-764494541	8_6_20	8_6_74	OK	0	0.343501	inf	#VALUE!	#NAME?	0.00545	0.0441574	yes
TraesCS2A02G567700	TraesCS2A02G567700	-	2A:766445620-766447304	8_6_20	8_6_74	OK	0	0.480052	inf	#VALUE!	#NAME?	5e-05	0.0013523	yes
TraesCS2B02G051500	TraesCS2B02G051500	-	2B:25233728-25243382	8_6_20	8_6_74	OK	0	0.607699	inf	#VALUE!	#NAME?	5e-05	0.0013523	yes
TraesCS2B02G113100	TraesCS2B02G113100	-	2B:76486291-76489168	8_6_20	8_6_74	OK	0	0.593178	inf	#VALUE!	#NAME?	5e-05	0.0013523	yes
TraesCS2B02G128000	TraesCS2B02G128000	-	2B:95858741-95860915	8_6_20	8_6_74	OK	0	1.29098	inf	#VALUE!	#NAME?	5e-05	0.0013523	yes
TraesCS2B02G141300	TraesCS2B02G141300	-	2B:107789127-107791936	8_6_20	8_6_74	OK	0	0.76823	inf	#VALUE!	#NAME?	5e-05	0.0013523	yes
TraesCS2B02G411400	TraesCS2B02G411400	-	2B:584893391-584894873	8_6_20	8_6_74	OK	0	0.760701	inf	#VALUE!	#NAME?	5e-05	0.0013523	yes
TraesCS2B02G436500	TraesCS2B02G436500	-	2B:627317695-627318272	8_6_20	8_6_74	OK	0	1.61812	inf	#VALUE!	#NAME?	5e-05	0.0013523	yes
TraesCS2B02G460500	TraesCS2B02G460500	-	2B:654545863-654546184	8_6_20	8_6_74	OK	0	0.593387	inf	#VALUE!	#NAME?	0.0009	0.0125602	yes
TraesCS2B02G483900	TraesCS2B02G483900	-	2B:681217903-681219592	8_6_20	8_6_74	OK	0	1.16364	inf	#VALUE!	#NAME?	5e-05	0.0013523	yes
TraesCS2B02G488800	TraesCS2B02G488800	-	2B:686055834-686056474	8_6_20	8_6_74	OK	0	0.593858	inf	#VALUE!	#NAME?	5e-05	0.0013523	yes
TraesCS2B02G491300	TraesCS2B02G491300	-	2B:689713614-689715922	8_6_20	8_6_74	OK	0	0.909372	inf	#VALUE!	#NAME?	5e-05	0.0013523	yes
TraesCS2B02G491800	TraesCS2B02G491800	-	2B:690039146-690039548	8_6_20	8_6_74	OK	0	1.04175	inf	#VALUE!	#NAME?	0.00545	0.0441574	yes
TraesCS2B02G510700	TraesCS2B02G510700	-	2B:706699127-706699824	8_6_20	8_6_74	OK	0	1.03286	inf	#VALUE!	#NAME?	5e-05	0.0013523	yes
TraesCS2B02G625900	TraesCS2B02G625900	-	2B:798390411-798393269	8_6_20	8_6_74	OK	0	0.461827	inf	#VALUE!	#NAME?	5e-05	0.0013523	yes
TraesCS2B02G627000	TraesCS2B02G627000	-	2B:798956420-798958863	8_6_20	8_6_74	OK	0	0.505073	inf	#VALUE!	#NAME?	5e-05	0.0013523	yes
TraesCS2D02G155000	TraesCS2D02G155000	-	2D:98672355-98673614	8_6_20	8_6_74	OK	0	0.538453	inf	#VALUE!	#NAME?	5e-05	0.0013523	yes
TraesCS2D02G485400	TraesCS2D02G485400	-	2D:586151502-586154707	8_6_20	8_6_74	OK	0	2.2556	inf	#VALUE!	#NAME?	5e-05	0.0013523	yes
TraesCS2D02G514300	TraesCS2D02G514300	-	2D:606155333-606156431	8_6_20	8_6_74	OK	0	0.347098	inf	#VALUE!	#NAME?	5e-05	0.0013523	yes
TraesCS2D02G533100	TraesCS2D02G533100	-	2D:617941886-617942162	8_6_20	8_6_74	OK	0	0.848144	inf	#VALUE!	#NAME?	0.0052	0.0427134	yes
TraesCS2D02G579400	TraesCS2D02G579400	-	2D:641957328-641959009	8_6_20	8_6_74	OK	0	0.668205	inf	#VALUE!	#NAME?	5e-05	0.0013523	yes
TraesCS2D02G579900	TraesCS2D02G579900	-	2D:642100271-642101692	8_6_20	8_6_74	OK	0	0.34214	inf	#VALUE!	#NAME?	5e-05	0.0013523	yes
TraesCS2D02G587500	TraesCS2D02G587500	-	2D:645357354-645357949	8_6_20	8_6_74	OK	0	0.702445	inf	#VALUE!	#NAME?	0.0001	0.002391	yes
TraesCS2D02G587700	TraesCS2D02G587700	-	2D:645429149-645430196	8_6_20	8_6_74	OK	0	5.11819	inf	#VALUE!	#NAME?	5e-05	0.0013523	yes
TraesCS2D02G588400	TraesCS2D02G588400	-	2D:645730684-645730936	8_6_20	8_6_74	OK	0	2.99508	inf	#VALUE!	#NAME?	5e-05	0.0013523	yes
TraesCS2D02G588600	TraesCS2D02G588600	-	2D:645757210-645759171	8_6_20	8_6_74	OK	0	3.65774	inf	#VALUE!	#NAME?	5e-05	0.0013523	yes
TraesCS2D02G590000	TraesCS2D02G590000	-	2D:646084347-646085236	8_6_20	8_6_74	OK	0	1.37887	inf	#VALUE!	#NAME?	5e-05	0.0013523	yes
TraesCS3A02G379600	TraesCS3A02G379600	-	3A:629106152-629107247	8_6_20	8_6_74	OK	0	1.19348	inf	#VALUE!	#NAME?	5e-05	0.0013523	yes
TraesCS3A02G414900	TraesCS3A02G414900	-	3A:658292042-658293424	8_6_20	8_6_74	OK	0	2.00152	inf	#VALUE!	#NAME?	5e-05	0.0013523	yes
TraesCS3A02G464000	TraesCS3A02G464000	-	3A:698296939-698297897	8_6_20	8_6_74	OK	0	0.369647	inf	#VALUE!	#NAME?	0.0006	0.00933604	yes
TraesCS3B02G044400	TraesCS3B02G044400	-	3B:22524390-22525008	8_6_20	8_6_74	OK	0	0.571555	inf	#VALUE!	#NAME?	5e-05	0.0013523	yes
TraesCS3B02G126800	TraesCS3B02G126800	-	3B:103721478-103722905	8_6_20	8_6_74	OK	0	5.64644	inf	#VALUE!	#NAME?	5e-05	0.0013523	yes
TraesCS3B02G126900	TraesCS3B02G126900	-	3B:103907872-103909976	8_6_20	8_6_74	OK	0	3.74295	inf	#VALUE!	#NAME?	5e-05	0.0013523	yes
TraesCS3B02G220100	TraesCS3B02G220100	-	3B:267430504-267431832	8_6_20	8_6_74	OK	0	0.618233	inf	#VALUE!	#NAME?	5e-05	0.0013523	yes
TraesCS3B02G322200	TraesCS3B02G322200	-	3B:521688077-521689059	8_6_20	8_6_74	OK	0	0.478935	inf	#VALUE!	#NAME?	0.0008	0.0115105	yes
TraesCS3B02G346300	TraesCS3B02G346300	-	3B:555925465-555927416	8_6_20	8_6_74	OK	0	0.701379	inf	#VALUE!	#NAME?	5e-05	0.0013523	yes
TraesCS3B02G357700	TraesCS3B02G357700	-	3B:568394529-568397445	8_6_20	8_6_74	OK	0	5.54174	inf	#VALUE!	#NAME?	5e-05	0.0013523	yes
TraesCS3B02G393400	TraesCS3B02G393400	-	3B:618861493-618861742	8_6_20	8_6_74	OK	0	2.40014	inf	#VALUE!	#NAME?	0.0004	0.00698087	yes
TraesCS3B02G417900	TraesCS3B02G417900	-	3B:654655815-654658054	8_6_20	8_6_74	OK	0	1.29501	inf	#VALUE!	#NAME?	5e-05	0.0013523	yes
TraesCS3B02G448200	TraesCS3B02G448200	-	3B:688392585-688395051	8_6_20	8_6_74	OK	0	3.52928	inf	#VALUE!	#NAME?	5e-05	0.0013523	yes
TraesCS3D02G128000	TraesCS3D02G128000	-	3D:85896265-85897072	8_6_20	8_6_74	OK	0	1.39397	inf	#VALUE!	#NAME?	5e-05	0.0013523	yes
TraesCS3D02G354800	TraesCS3D02G354800	-	3D:465460680-465460932	8_6_20	8_6_74	OK	0	3.26677	inf	#VALUE!	#NAME?	5e-05	0.0013523	yes
TraesCS3D02G530900	TraesCS3D02G530900	-	3D:607205678-607207863	8_6_20	8_6_74	OK	0	1.10422	inf	#VALUE!	#NAME?	5e-05	0.0013523	yes
TraesCS4A02G069500	TraesCS4A02G069500	-	4A:67520498-67520690	8_6_20	8_6_74	OK	0	3.88887	inf	#VALUE!	#NAME?	0.0001	0.002391	yes
TraesCS4A02G309200	TraesCS4A02G309200	-	4A:602613351-602653722	8_6_20	8_6_74	OK	0	2.59025	inf	#VALUE!	#NAME?	5e-05	0.0013523	yes
TraesCS4A02G344900	TraesCS4A02G344900	-	4A:624614705-624618058	8_6_20	8_6_74	OK	0	0.731831	inf	#VALUE!	#NAME?	5e-05	0.0013523	yes
TraesCS4A02G364000	TraesCS4A02G364000	-	4A:636978481-636981509	8_6_20	8_6_74	OK	0	0.743056	inf	#VALUE!	#NAME?	5e-05	0.0013523	yes
TraesCS4A02G475300	TraesCS4A02G475300	-	4A:734287520-734289666	8_6_20	8_6_74	OK	0	1.11188	inf	#VALUE!	#NAME?	5e-05	0.0013523	yes
TraesCS4A02G498000	TraesCS4A02G498000	-	4A:743680276-743680807	8_6_20	8_6_74	OK	0	0.797984	inf	#VALUE!	#NAME?	0.0001	0.002391	yes
TraesCS4A02G499928	TraesCS4A02G499928	-	4A:744536043-744539773	8_6_20	8_6_74	OK	0	0.364754	inf	#VALUE!	#NAME?	5e-05	0.0013523	yes
TraesCS4B02G058200	TraesCS4B02G058200	-	4B:48991436-48993796	8_6_20	8_6_74	OK	0	0.545539	inf	#VALUE!	#NAME?	5e-05	0.0013523	yes
TraesCS4B02G148400	TraesCS4B02G148400	-	4B:214008628-214009219	8_6_20	8_6_74	OK	0	0.416906	inf	#VALUE!	#NAME?	5e-05	0.0013523	yes
TraesCS4B02G170600	TraesCS4B02G170600	-	4B:373780207-373786616	8_6_20	8_6_74	OK	0	3.07183	inf	#VALUE!	#NAME?	5e-05	0.0013523	yes
TraesCS4B02G308800	TraesCS4B02G308800	-	4B:599399569-599399905	8_6_20	8_6_74	OK	0	3.61758	inf	#VALUE!	#NAME?	5e-05	0.0013523	yes
TraesCS4D02G053100	TraesCS4D02G053100	-	4D:29176584-29177517	8_6_20	8_6_74	OK	0	0.564418	inf	#VALUE!	#NAME?	5e-05	0.0013523	yes
TraesCS4D02G102900	TraesCS4D02G102900	-	4D:81917166-81917726	8_6_20	8_6_74	OK	0	0.396809	inf	#VALUE!	#NAME?	5e-05	0.0013523	yes
TraesCS4D02G309700	TraesCS4D02G309700	-	4D:477164259-477165998	8_6_20	8_6_74	OK	0	0.782293	inf	#VALUE!	#NAME?	5e-05	0.0013523	yes
TraesCS4D02G324200	TraesCS4D02G324200	-	4D:484934094-484934418	8_6_20	8_6_74	OK	0	0.623607	inf	#VALUE!	#NAME?	0.0039	0.035327	yes
TraesCS4D02G358000	TraesCS4D02G358000	-	4D:506029863-506030373	8_6_20	8_6_74	OK	0	0.610904	inf	#VALUE!	#NAME?	0.00155	0.0184954	yes
TraesCS5A02G015200	TraesCS5A02G015200	-	5A:10835188-10837140	8_6_20	8_6_74	OK	0	0.466166	inf	#VALUE!	#NAME?	5e-05	0.0013523	yes
TraesCS5A02G068800	TraesCS5A02G068800	-	5A:77091853-77095931	8_6_20	8_6_74	OK	0	0.307526	inf	#VALUE!	#NAME?	5e-05	0.0013523	yes
TraesCS5A02G273100	TraesCS5A02G273100	-	5A:482375541-482376227	8_6_20	8_6_74	OK	0	2.95019	inf	#VALUE!	#NAME?	5e-05	0.0013523	yes
TraesCS5A02G275700	TraesCS5A02G275700	-	5A:484881953-484882352	8_6_20	8_6_74	OK	0	0.423687	inf	#VALUE!	#NAME?	0.00525	0.0430066	yes
TraesCS5A02G410000	TraesCS5A02G410000	-	5A:599388358-599390487	8_6_20	8_6_74	OK	0	0.393908	inf	#VALUE!	#NAME?	5e-05	0.0013523	yes
TraesCS5A02G459300	TraesCS5A02G459300	-	5A:640094828-640096986	8_6_20	8_6_74	OK	0	0.80993	inf	#VALUE!	#NAME?	0.00545	0.0441574	yes
TraesCS5A02G470500	TraesCS5A02G470500	-	5A:647360962-647367294	8_6_20	8_6_74	OK	0	1.31199	inf	#VALUE!	#NAME?	5e-05	0.0013523	yes
TraesCS5B02G010100	TraesCS5B02G010100	-	5B:9807725-9816838	8_6_20	8_6_74	OK	0	0.961453	inf	#VALUE!	#NAME?	5e-05	0.0013523	yes
TraesCS5B02G050900	TraesCS5B02G050900	-	5B:55533905-55534323	8_6_20	8_6_74	OK	0	0.745027	inf	#VALUE!	#NAME?	0.00395	0.0355936	yes
TraesCS5B02G284100	TraesCS5B02G284100	-	5B:469971242-469974589	8_6_20	8_6_74	OK	0	2.77485	inf	#VALUE!	#NAME?	5e-05	0.0013523	yes
TraesCS5B02G290800	TraesCS5B02G290800	-	5B:476791505-476793024	8_6_20	8_6_74	OK	0	1.8903	inf	#VALUE!	#NAME?	5e-05	0.0013523	yes
TraesCS5B02G332600	TraesCS5B02G332600	-	5B:516543289-516543921	8_6_20	8_6_74	OK	0	1.11848	inf	#VALUE!	#NAME?	5e-05	0.0013523	yes
TraesCS5B02G503400	TraesCS5B02G503400	-	5B:670019123-670020503	8_6_20	8_6_74	OK	0	0.538271	inf	#VALUE!	#NAME?	5e-05	0.0013523	yes
TraesCS5B02G506400	TraesCS5B02G506400	-	5B:671717626-671721260	8_6_20	8_6_74	OK	0	0.341413	inf	#VALUE!	#NAME?	5e-05	0.0013523	yes
TraesCS5B02G546200	TraesCS5B02G546200	-	5B:698452134-698467804	8_6_20	8_6_74	OK	0	2.10383	inf	#VALUE!	#NAME?	5e-05	0.0013523	yes
TraesCS5B02G546300	TraesCS5B02G546300	-	5B:699213896-699215683	8_6_20	8_6_74	OK	0	0.481116	inf	#VALUE!	#NAME?	5e-05	0.0013523	yes
TraesCS5D02G110700	TraesCS5D02G110700	-	5D:125738669-125739336	8_6_20	8_6_74	OK	0	0.785877	inf	#VALUE!	#NAME?	5e-05	0.0013523	yes
TraesCS5D02G350200	TraesCS5D02G350200	-	5D:434569393-434569681	8_6_20	8_6_74	OK	0	0.52592	inf	#VALUE!	#NAME?	0.0025	0.0257534	yes
TraesCS5D02G423700	TraesCS5D02G423700	-	5D:483643355-483643580	8_6_20	8_6_74	OK	0	2.15844	inf	#VALUE!	#NAME?	0.0005	0.00822595	yes
TraesCS6A02G017600	TraesCS6A02G017600	-	6A:8712253-8712775	8_6_20	8_6_74	OK	0	0.8581	inf	#VALUE!	#NAME?	0.00125	0.0159094	yes
TraesCS6A02G120500	TraesCS6A02G120500	-	6A:91976471-91978412	8_6_20	8_6_74	OK	0	2.89662	inf	#VALUE!	#NAME?	5e-05	0.0013523	yes
TraesCS6A02G262800	TraesCS6A02G262800	-	6A:485881114-485881597	8_6_20	8_6_74	OK	0	0.55211	inf	#VALUE!	#NAME?	0.00405	0.0362035	yes
TraesCS6A02G282600	TraesCS6A02G282600	-	6A:513764074-513764665	8_6_20	8_6_74	OK	0	1.06765	inf	#VALUE!	#NAME?	0.0008	0.0115105	yes
TraesCS6A02G283300	TraesCS6A02G283300	-	6A:514352831-514353618	8_6_20	8_6_74	OK	0	1.47843	inf	#VALUE!	#NAME?	0.00195	0.0217508	yes
TraesCS6A02G294900	TraesCS6A02G294900	-	6A:528948891-528949428	8_6_20	8_6_74	OK	0	0.444682	inf	#VALUE!	#NAME?	0.003	0.0291087	yes
TraesCS6B02G007700	TraesCS6B02G007700	-	6B:4943132-4944595	8_6_20	8_6_74	OK	0	2.05318	inf	#VALUE!	#NAME?	5e-05	0.0013523	yes
TraesCS6B02G034700	TraesCS6B02G034700	-	6B:20777581-20786187	8_6_20	8_6_74	OK	0	0.382782	inf	#VALUE!	#NAME?	5e-05	0.0013523	yes
TraesCS6B02G060800	TraesCS6B02G060800	-	6B:40432898-40433330	8_6_20	8_6_74	OK	0	1.0254	inf	#VALUE!	#NAME?	0.0009	0.0125602	yes
TraesCS6D02G031400	TraesCS6D02G031400	-	6D:13097022-13101588	8_6_20	8_6_74	OK	0	0.331488	inf	#VALUE!	#NAME?	5e-05	0.0013523	yes
TraesCS6D02G164100	TraesCS6D02G164100	-	6D:143375496-143378990	8_6_20	8_6_74	OK	0	1.2587	inf	#VALUE!	#NAME?	5e-05	0.0013523	yes
TraesCS7A02G010900	TraesCS7A02G010900	-	7A:4898067-4899812	8_6_20	8_6_74	OK	0	0.874443	inf	#VALUE!	#NAME?	5e-05	0.0013523	yes
TraesCS7A02G017200	TraesCS7A02G017200	-	7A:7511276-7514600	8_6_20	8_6_74	OK	0	1.48034	inf	#VALUE!	#NAME?	5e-05	0.0013523	yes
TraesCS7A02G270900	TraesCS7A02G270900	-	7A:282368204-282369933	8_6_20	8_6_74	OK	0	1.18923	inf	#VALUE!	#NAME?	5e-05	0.0013523	yes
TraesCS7A02G440600	TraesCS7A02G440600	-	7A:634976599-634977033	8_6_20	8_6_74	OK	0	0.820583	inf	#VALUE!	#NAME?	0.0017	0.019673	yes
TraesCS7A02G444000	TraesCS7A02G444000	-	7A:638519051-638519511	8_6_20	8_6_74	OK	0	1.3593	inf	#VALUE!	#NAME?	5e-05	0.0013523	yes
TraesCS7A02G466400	TraesCS7A02G466400	-	7A:663494581-663495181	8_6_20	8_6_74	OK	0	0.621588	inf	#VALUE!	#NAME?	5e-05	0.0013523	yes
TraesCS7A02G520700	TraesCS7A02G520700	-	7A:704890869-704904163	8_6_20	8_6_74	OK	0	2.18219	inf	#VALUE!	#NAME?	5e-05	0.0013523	yes
TraesCS7A02G540500	TraesCS7A02G540500	-	7A:717394531-717396425	8_6_20	8_6_74	OK	0	2.10223	inf	#VALUE!	#NAME?	5e-05	0.0013523	yes
TraesCS7B02G002000	TraesCS7B02G002000	-	7B:781957-782812	8_6_20	8_6_74	OK	0	0.910433	inf	#VALUE!	#NAME?	0.00025	0.00490393	yes
TraesCS7B02G016200	TraesCS7B02G016200	-	7B:13809256-13810555	8_6_20	8_6_74	OK	0	0.655703	inf	#VALUE!	#NAME?	5e-05	0.0013523	yes
TraesCS7B02G038400	TraesCS7B02G038400	-	7B:37419989-37421473	8_6_20	8_6_74	OK	0	1.21585	inf	#VALUE!	#NAME?	5e-05	0.0013523	yes
TraesCS7B02G060300	TraesCS7B02G060300	-	7B:62945980-62953312	8_6_20	8_6_74	OK	0	1.78442	inf	#VALUE!	#NAME?	5e-05	0.0013523	yes
TraesCS7B02G169200	TraesCS7B02G169200	-	7B:239362301-239365703	8_6_20	8_6_74	OK	0	0.348396	inf	#VALUE!	#NAME?	5e-05	0.0013523	yes
TraesCS7B02G366200	TraesCS7B02G366200	-	7B:630107196-630110084	8_6_20	8_6_74	OK	0	1.80338	inf	#VALUE!	#NAME?	5e-05	0.0013523	yes
TraesCS7B02G481400	TraesCS7B02G481400	-	7B:735304018-735306108	8_6_20	8_6_74	OK	0	12.4222	inf	#VALUE!	#NAME?	5e-05	0.0013523	yes
TraesCS7B02G481600	TraesCS7B02G481600	-	7B:736134861-736142475	8_6_20	8_6_74	OK	0	0.378876	inf	#VALUE!	#NAME?	5e-05	0.0013523	yes
TraesCS7D02G095400	TraesCS7D02G095400	-	7D:58130654-58131337	8_6_20	8_6_74	OK	0	0.803977	inf	#VALUE!	#NAME?	5e-05	0.0013523	yes
TraesCS7D02G168700	TraesCS7D02G168700	-	7D:119565538-119569115	8_6_20	8_6_74	OK	0	1.34719	inf	#VALUE!	#NAME?	5e-05	0.0013523	yes
TraesCS7D02G295600	TraesCS7D02G295600	-	7D:370515888-370517875	8_6_20	8_6_74	OK	0	1.10399	inf	#VALUE!	#NAME?	5e-05	0.0013523	yes
TraesCS7D02G378700	TraesCS7D02G378700	-	7D:490214137-490222436	8_6_20	8_6_74	OK	0	1.60281	inf	#VALUE!	#NAME?	5e-05	0.0013523	yes
TraesCSU02G032900	TraesCSU02G032900	-	Un:29798591-29798881	8_6_20	8_6_74	OK	0	1.53117	inf	#VALUE!	#NAME?	0.0001	0.002391	yes
TraesCSU02G066600	TraesCSU02G066600	-	Un:51486528-51487294	8_6_20	8_6_74	OK	0	0.364294	inf	#VALUE!	#NAME?	5e-05	0.0013523	yes
TraesCSU02G072900	TraesCSU02G072900	-	Un:64206602-64211825	8_6_20	8_6_74	OK	0	1.43343	inf	#VALUE!	#NAME?	5e-05	0.0013523	yes
TraesCSU02G079000	TraesCSU02G079000	-	Un:71237431-71239297	8_6_20	8_6_74	OK	0	1.3806	inf	#VALUE!	#NAME?	5e-05	0.0013523	yes
TraesCSU02G149300	TraesCSU02G149300	-	Un:178181302-178182942	8_6_20	8_6_74	OK	0	7.78271	inf	#VALUE!	#NAME?	5e-05	0.0013523	yes
TraesCSU02G149400	TraesCSU02G149400	-	Un:178187272-178189784	8_6_20	8_6_74	OK	0	5.3374	inf	#VALUE!	#NAME?	5e-05	0.0013523	yes
TraesCSU02G178800	TraesCSU02G178800	-	Un:269322460-269323573	8_6_20	8_6_74	OK	0	2.11962	inf	#VALUE!	#NAME?	5e-05	0.0013523	yes
TraesCSU02G213600	TraesCSU02G213600	-	Un:316653086-316653786	8_6_20	8_6_74	OK	0	0.817672	inf	#VALUE!	#NAME?	5e-05	0.0013523	yes
TraesCSU02G266600	TraesCSU02G266600	-	Un:439417895-439418453	8_6_20	8_6_74	OK	0	0.501209	inf	#VALUE!	#NAME?	0.0002	0.00412575	yes
TraesCS3A02G085200	TraesCS3A02G085200	-	3A:54938811-54944347	8_6_20	8_6_74	OK	0.00891946	7.38772	9.69396	828.272	5.6211	0.00315	0.0301594	yes
TraesCS1A02G409200	TraesCS1A02G409200	-	1A:570859447-570861748	8_6_20	8_6_74	OK	0.0151615	4.79926	8.30626	316.544	6.95161	0.0042	0.0371203	yes
TraesCS3B02G116500	TraesCS3B02G116500	-	3B:82851228-82854496	8_6_20	8_6_74	OK	0.048626	8.59909	7.46631	176.841	5.41915	0.0005	0.00822595	yes
TraesCS4B02G086900	TraesCS4B02G086900	-	4B:86997298-87012097	8_6_20	8_6_74	OK	0.0156219	2.51212	7.32919	160.807	5.86147	5e-05	0.0013523	yes
TraesCS4D02G050200	TraesCS4D02G050200	-	4D:25986915-25991603	8_6_20	8_6_74	OK	0.0233213	3.05453	7.03316	130.976	5.65365	0.002	0.0221614	yes
TraesCSU02G095700	TraesCSU02G095700	-	Un:84316511-84317959	8_6_20	8_6_74	OK	0.0898977	8.80854	6.61447	97.9837	6.7315	0.00035	0.0063147	yes
TraesCS2A02G558300	TraesCS2A02G558300	-	2A:761856302-761859395	8_6_20	8_6_74	OK	0.0716006	6.44321	6.49167	89.9886	6.763	5e-05	0.0013523	yes
TraesCS7B02G038300	TraesCS7B02G038300	-	7B:37359519-37361954	8_6_20	8_6_74	OK	0.233317	19.2091	6.36336	82.3308	7.15793	5e-05	0.0013523	yes
TraesCS2D02G587800	TraesCS2D02G587800	-	2D:645611546-645614424	8_6_20	8_6_74	OK	0.0477917	3.45608	6.17623	72.3153	6.0434	5e-05	0.0013523	yes
TraesCS3B02G252700	TraesCS3B02G252700	-	3B:405817422-405826808	8_6_20	8_6_74	OK	0.0251694	1.54713	5.94178	61.4687	3.94232	0.003	0.0291087	yes
TraesCS2A02G239900	TraesCS2A02G239900	-	2A:333724199-333771117	8_6_20	8_6_74	OK	0.0326264	1.826	5.8065	55.9668	5.12716	0.0001	0.002391	yes
TraesCS2D02G573400	TraesCS2D02G573400	-	2D:638504935-638507131	8_6_20	8_6_74	OK	0.105528	5.63881	5.73969	53.4341	3.82589	0.00045	0.00761613	yes
TraesCS7A02G544600	TraesCS7A02G544600	-	7A:721064201-721075033	8_6_20	8_6_74	OK	0.0171515	0.833409	5.60262	48.5911	5.8286	5e-05	0.0013523	yes
TraesCS4A02G472600	TraesCS4A02G472600	-	4A:732778802-732781271	8_6_20	8_6_74	OK	0.133023	6.34752	5.57644	47.7173	4.55929	0.0009	0.0125602	yes
TraesCS2A02G123000	TraesCS2A02G123000	-	2A:72740386-72741633	8_6_20	8_6_74	OK	0.37834	16.9766	5.48772	44.8713	5.01268	0.0001	0.002391	yes
TraesCS4B02G278200	TraesCS4B02G278200	-	4B:560021067-560024394	8_6_20	8_6_74	OK	0.354455	13.9279	5.29623	39.2938	5.26459	5e-05	0.0013523	yes
TraesCS5D02G102800	TraesCS5D02G102800	-	5D:116026073-116027863	8_6_20	8_6_74	OK	0.115937	4.42849	5.2554	38.1973	4.25609	0.00075	0.0109764	yes
TraesCS4A02G473600	TraesCS4A02G473600	-	4A:733604167-733606057	8_6_20	8_6_74	OK	0.210459	7.46308	5.14816	35.461	3.50779	0.00625	0.0486583	yes
TraesCS2B02G486900	TraesCS2B02G486900	-	2B:683173678-683176334	8_6_20	8_6_74	OK	0.117975	4.02273	5.09162	34.0981	5.55053	5e-05	0.0013523	yes
TraesCS2D02G582900	TraesCS2D02G582900	-	2D:643330242-643331607	8_6_20	8_6_74	OK	0.430479	14.2185	5.04568	33.0294	6.75179	5e-05	0.0013523	yes
TraesCS5A02G012300	TraesCS5A02G012300	-	5A:8062228-8070059	8_6_20	8_6_74	OK	0.589781	19.4092	5.04042	32.9092	5.908	5e-05	0.0013523	yes
TraesCS2B02G483100	TraesCS2B02G483100	-	2B:680521969-680522596	8_6_20	8_6_74	OK	8.70806	282.948	5.02204	32.4926	5.37146	5e-05	0.0013523	yes
TraesCS1A02G136000	TraesCS1A02G136000	-	1A:212021776-212025958	8_6_20	8_6_74	OK	0.0484517	1.55407	5.00336	32.0746	3.74866	0.0001	0.002391	yes
TraesCS4A02G472500	TraesCS4A02G472500	-	4A:732769816-732774321	8_6_20	8_6_74	OK	0.547294	17.1031	4.9658	31.2503	4.69753	0.00025	0.00490393	yes
TraesCS7D02G008100	TraesCS7D02G008100	-	7D:3954847-3955836	8_6_20	8_6_74	OK	0.117823	3.5844	4.92704	30.4219	4.40598	0.00115	0.0150594	yes
TraesCS2A02G444900	TraesCS2A02G444900	-	2A:694905982-694909467	8_6_20	8_6_74	OK	0.0623648	1.82021	4.86723	29.1865	3.05165	0.00045	0.00761613	yes
TraesCS1B02G143800	TraesCS1B02G143800	-	1B:195552667-195560543	8_6_20	8_6_74	OK	0.208969	5.3233	4.67096	25.4741	6.76683	5e-05	0.0013523	yes
TraesCS2B02G489700	TraesCS2B02G489700	-	2B:687205210-687207726	8_6_20	8_6_74	OK	0.0383803	0.975201	4.66726	25.4089	4.53503	5e-05	0.0013523	yes
TraesCS6A02G147000	TraesCS6A02G147000	-	6A:126911782-126915966	8_6_20	8_6_74	OK	0.178442	4.39795	4.6233	24.6463	4.86701	5e-05	0.0013523	yes
TraesCS7D02G233900	TraesCS7D02G233900	-	7D:195629625-195635061	8_6_20	8_6_74	OK	0.256483	6.30291	4.61908	24.5743	5.23836	5e-05	0.0013523	yes
TraesCS1A02G291700	TraesCS1A02G291700	-	1A:487604482-487605044	8_6_20	8_6_74	OK	9.57413	208.798	4.44682	21.8085	6.20023	5e-05	0.0013523	yes
TraesCS1B02G277100	TraesCS1B02G277100	-	1B:484690297-484692949	8_6_20	8_6_74	OK	0.164616	3.55589	4.43303	21.6011	3.42996	0.00075	0.0109764	yes
TraesCS2B02G483000	TraesCS2B02G483000	-	2B:680446022-680446607	8_6_20	8_6_74	OK	10.98	219.952	4.32424	20.0321	6.23949	5e-05	0.0013523	yes
TraesCS2A02G479000	TraesCS2A02G479000	-	2A:717384512-717390707	8_6_20	8_6_74	OK	0.267199	5.00025	4.22602	18.7137	5.35706	5e-05	0.0013523	yes
TraesCS4B02G157800	TraesCS4B02G157800	-	4B:300800064-300812855	8_6_20	8_6_74	OK	0.0311905	0.576603	4.2084	18.4865	3.01644	0.00015	0.00331456	yes
TraesCS7B02G045700	TraesCS7B02G045700	-	7B:44871582-44872261	8_6_20	8_6_74	OK	0.199149	3.59697	4.17486	18.0617	2.83728	0.004	0.0358575	yes
TraesCS3B02G452500	TraesCS3B02G452500	-	3B:693644761-693649712	8_6_20	8_6_74	OK	0.121102	2.17561	4.16713	17.9652	4.22902	5e-05	0.0013523	yes
TraesCS3B02G143600	TraesCS3B02G143600	-	3B:132393015-132395769	8_6_20	8_6_74	OK	0.0638215	1.14144	4.16067	17.8849	3.75086	0.00035	0.0063147	yes
TraesCS1B02G227400	TraesCS1B02G227400	-	1B:408655935-408660806	8_6_20	8_6_74	OK	0.131811	2.31061	4.13173	17.5297	4.45833	5e-05	0.0013523	yes
TraesCS7D02G498500	TraesCS7D02G498500	-	7D:605144855-605151271	8_6_20	8_6_74	OK	0.0594259	1.01836	4.09901	17.1366	3.58695	0.00015	0.00331456	yes
TraesCS3D02G519600	TraesCS3D02G519600	-	3D:602274001-602277166	8_6_20	8_6_74	OK	0.0329995	0.563923	4.09498	17.0888	2.72486	0.0057	0.045537	yes
TraesCS4D02G058000	TraesCS4D02G058000	-	4D:32939485-32947358	8_6_20	8_6_74	OK	0.128808	2.18902	4.08699	16.9944	4.00852	0.0007	0.0104481	yes
TraesCS4B02G003600	TraesCS4B02G003600	-	4B:2148324-2150431	8_6_20	8_6_74	OK	0.170577	2.82191	4.04818	16.5434	3.34796	0.0004	0.00698087	yes
TraesCS6A02G018600	TraesCS6A02G018600	-	6A:9049097-9053672	8_6_20	8_6_74	OK	0.0803353	1.31462	4.03247	16.3642	3.77593	5e-05	0.0013523	yes
TraesCS1B02G296400	TraesCS1B02G296400	-	1B:515050823-515051485	8_6_20	8_6_74	OK	0.584371	9.34038	3.99853	15.9837	3.20683	0.00195	0.0217508	yes
TraesCS4A02G256700	TraesCS4A02G256700	-	4A:569477139-569484723	8_6_20	8_6_74	OK	0.124766	1.98449	3.99147	15.9057	3.17029	0.0017	0.019673	yes
TraesCS7D02G246600	TraesCS7D02G246600	-	7D:215927073-215928899	8_6_20	8_6_74	OK	2.72843	43.2722	3.9873	15.8598	5.29241	5e-05	0.0013523	yes
TraesCS2B02G111100	TraesCS2B02G111100	-	2B:72895028-72896639	8_6_20	8_6_74	OK	0.735514	11.4581	3.96148	15.5785	5.33055	5e-05	0.0013523	yes
TraesCS6A02G333700	TraesCS6A02G333700	-	6A:564723495-564725018	8_6_20	8_6_74	OK	0.840539	12.8301	3.93207	15.2641	4.92974	5e-05	0.0013523	yes
TraesCS2D02G413100	TraesCS2D02G413100	-	2D:527646714-527648297	8_6_20	8_6_74	OK	0.482756	7.3621	3.93075	15.2501	4.2246	0.00295	0.0287653	yes
TraesCS2D02G474200	TraesCS2D02G474200	-	2D:577440620-577443620	8_6_20	8_6_74	OK	0.0893236	1.33898	3.90595	14.9902	4.05619	5e-05	0.0013523	yes
TraesCS1B02G222200	TraesCS1B02G222200	-	1B:399792184-399795920	8_6_20	8_6_74	OK	0.0640587	0.956174	3.89981	14.9266	3.00299	0.00065	0.00991419	yes
TraesCS2B02G051600	TraesCS2B02G051600	-	2B:25246678-25251560	8_6_20	8_6_74	OK	0.113504	1.68147	3.88891	14.8142	3.49887	5e-05	0.0013523	yes
TraesCS7B02G016500	TraesCS7B02G016500	-	7B:14063106-14072046	8_6_20	8_6_74	OK	0.192722	2.84196	3.8823	14.7465	6.3549	5e-05	0.0013523	yes
TraesCS5D02G388700	TraesCS5D02G388700	-	5D:458094425-458098176	8_6_20	8_6_74	OK	1.15725	16.9238	3.87029	14.6242	5.48819	5e-05	0.0013523	yes
TraesCS1D02G367300	TraesCS1D02G367300	-	1D:447254642-447257768	8_6_20	8_6_74	OK	0.0425576	0.621961	3.86934	14.6146	2.17405	0.0031	0.0297805	yes
TraesCS5B02G448400	TraesCS5B02G448400	-	5B:620669348-620670561	8_6_20	8_6_74	OK	14.175	206.785	3.86671	14.588	6.72448	5e-05	0.0013523	yes
TraesCS6A02G001200	TraesCS6A02G001200	-	6A:734213-735473	8_6_20	8_6_74	OK	0.581961	8.41981	3.85479	14.468	4.02353	5e-05	0.0013523	yes
TraesCS6A02G117200	TraesCS6A02G117200	-	6A:87653275-87653743	8_6_20	8_6_74	OK	4.27767	61.6922	3.85019	14.4219	4.1102	5e-05	0.0013523	yes
TraesCS7B02G195400	TraesCS7B02G195400	-	7B:336256850-336260908	8_6_20	8_6_74	OK	0.231863	3.32739	3.84305	14.3507	4.41981	5e-05	0.0013523	yes
TraesCS2D02G016600	TraesCS2D02G016600	-	2D:7995682-7997461	8_6_20	8_6_74	OK	0.207496	2.96999	3.8393	14.3135	2.89343	0.00055	0.00875113	yes
TraesCS5B02G506300	TraesCS5B02G506300	-	5B:671709904-671714387	8_6_20	8_6_74	OK	0.0510875	0.730617	3.83807	14.3013	3.36134	5e-05	0.0013523	yes
TraesCS1B02G035100	TraesCS1B02G035100	-	1B:16693068-16693803	8_6_20	8_6_74	OK	2.65721	37.2888	3.81076	14.0331	5.02706	5e-05	0.0013523	yes
TraesCS1A02G365200	TraesCS1A02G365200	-	1A:544486924-544489217	8_6_20	8_6_74	OK	0.470329	6.55979	3.80191	13.9473	3.34494	0.0001	0.002391	yes
TraesCS2D02G583000	TraesCS2D02G583000	-	2D:643435026-643436437	8_6_20	8_6_74	OK	8.80509	121.416	3.78548	13.7893	6.60821	5e-05	0.0013523	yes
TraesCSU02G029100	TraesCSU02G029100	-	Un:27941499-27946276	8_6_20	8_6_74	OK	0.0315148	0.432284	3.77788	13.7169	2.61042	0.0054	0.0438518	yes
TraesCS2B02G366500	TraesCS2B02G366500	-	2B:522200675-522204996	8_6_20	8_6_74	OK	0.178275	2.43439	3.77138	13.6552	4.11053	5e-05	0.0013523	yes
TraesCS1B02G376100	TraesCS1B02G376100	-	1B:607137187-607137694	8_6_20	8_6_74	OK	10.5496	140.682	3.73717	13.3352	5.10612	5e-05	0.0013523	yes
TraesCSU02G025500	TraesCSU02G025500	-	Un:26264972-26268297	8_6_20	8_6_74	OK	0.154556	1.963	3.66686	12.7009	3.93298	0.0003	0.00562399	yes
TraesCS3B02G084700	TraesCS3B02G084700	-	3B:53350407-53359592	8_6_20	8_6_74	OK	0.0424449	0.537733	3.66323	12.669	3.315	0.0001	0.002391	yes
TraesCS4B02G157900	TraesCS4B02G157900	-	4B:300934376-300940214	8_6_20	8_6_74	OK	0.103491	1.30132	3.6524	12.5742	4.14206	5e-05	0.0013523	yes
TraesCS3D02G475200	TraesCS3D02G475200	-	3D:575758466-575760020	8_6_20	8_6_74	OK	0.138427	1.73941	3.6514	12.5655	2.88787	0.0013	0.0163779	yes
TraesCS3B02G295000	TraesCS3B02G295000	-	3B:473694772-473709342	8_6_20	8_6_74	OK	0.0486168	0.600685	3.62708	12.3555	2.80485	5e-05	0.0013523	yes
TraesCS3B02G181300	TraesCS3B02G181300	-	3B:189488440-189490699	8_6_20	8_6_74	OK	4.87451	59.9625	3.62073	12.3012	5.64443	5e-05	0.0013523	yes
TraesCS2A02G557700	TraesCS2A02G557700	-	2A:761249344-761252060	8_6_20	8_6_74	OK	0.410025	4.95193	3.59421	12.0772	4.42856	5e-05	0.0013523	yes
TraesCS7A02G131600	TraesCS7A02G131600	-	7A:85030809-85033630	8_6_20	8_6_74	OK	0.61274	7.37343	3.58899	12.0335	4.6349	5e-05	0.0013523	yes
TraesCS6A02G084100	TraesCS6A02G084100	-	6A:52388094-52393446	8_6_20	8_6_74	OK	0.0288532	0.344465	3.57756	11.9386	2.71661	0.006	0.0472204	yes
TraesCS4A02G486100	TraesCS4A02G486100	-	4A:739520988-739525939	8_6_20	8_6_74	OK	0.357319	4.22656	3.5642	11.8285	4.47251	5e-05	0.0013523	yes
TraesCS5B02G265500	TraesCS5B02G265500	-	5B:449844192-449848443	8_6_20	8_6_74	OK	0.225043	2.64112	3.55288	11.7361	4.28181	5e-05	0.0013523	yes
TraesCS3D02G031800	TraesCS3D02G031800	-	3D:11731895-11733355	8_6_20	8_6_74	OK	0.139167	1.62615	3.54657	11.6849	3.49912	0.0057	0.045537	yes
TraesCS7D02G272100	TraesCS7D02G272100	-	7D:262285425-262287653	8_6_20	8_6_74	OK	0.134033	1.56382	3.54441	11.6674	2.82604	0.0009	0.0125602	yes
TraesCS6A02G151400	TraesCS6A02G151400	-	6A:135433119-135433942	8_6_20	8_6_74	OK	0.0836613	0.966561	3.53023	11.5533	2.66321	0.00195	0.0217508	yes
TraesCS2B02G599900	TraesCS2B02G599900	-	2B:782684220-782688388	8_6_20	8_6_74	OK	0.106972	1.23331	3.52724	11.5294	3.71074	5e-05	0.0013523	yes
TraesCS1B02G170200	TraesCS1B02G170200	-	1B:302033115-302037366	8_6_20	8_6_74	OK	0.176953	1.99583	3.49555	11.2789	2.78795	0.0009	0.0125602	yes
TraesCS7B02G382000	TraesCS7B02G382000	-	7B:647751458-647754258	8_6_20	8_6_74	OK	0.17225	1.93629	3.49072	11.2412	2.93616	0.00075	0.0109764	yes
TraesCS3A02G135600	TraesCS3A02G135600	-	3A:112961348-112961994	8_6_20	8_6_74	OK	1.38306	15.4684	3.48339	11.1842	3.56042	5e-05	0.0013523	yes
TraesCS5A02G490200	TraesCS5A02G490200	-	5A:659720576-659727259	8_6_20	8_6_74	OK	0.24479	2.72394	3.47607	11.1276	4.18678	5e-05	0.0013523	yes
TraesCS3D02G162500	TraesCS3D02G162500	-	3D:133106415-133108717	8_6_20	8_6_74	OK	0.176385	1.93654	3.45668	10.979	2.67885	0.003	0.0291087	yes
TraesCS6A02G157400	TraesCS6A02G157400	-	6A:147252769-147254054	8_6_20	8_6_74	OK	0.831811	9.11866	3.45449	10.9624	3.72696	5e-05	0.0013523	yes
TraesCS3A02G512400	TraesCS3A02G512400	-	3A:732042209-732045097	8_6_20	8_6_74	OK	0.235792	2.53769	3.42793	10.7624	4.16073	5e-05	0.0013523	yes
TraesCSU02G103000	TraesCSU02G103000	-	Un:90139321-90141167	8_6_20	8_6_74	OK	0.157973	1.69484	3.4234	10.7287	2.56178	0.00565	0.0452515	yes
TraesCS5D02G526300	TraesCS5D02G526300	-	5D:544231276-544233104	8_6_20	8_6_74	OK	1.02361	10.9538	3.4197	10.7012	4.77129	5e-05	0.0013523	yes
TraesCS7B02G022000	TraesCS7B02G022000	-	7B:20834657-20838443	8_6_20	8_6_74	OK	0.170083	1.81644	3.41681	10.6798	3.42532	5e-05	0.0013523	yes
TraesCS7A02G051300	TraesCS7A02G051300	-	7A:24858892-24860761	8_6_20	8_6_74	OK	0.324351	3.44946	3.41074	10.6349	2.75994	0.001	0.0135679	yes
TraesCS7B02G016700	TraesCS7B02G016700	-	7B:14696997-14697672	8_6_20	8_6_74	OK	8.35942	88.1836	3.39903	10.549	4.77824	5e-05	0.0013523	yes
TraesCS7B02G010000	TraesCS7B02G010000	-	7B:6150030-6154160	8_6_20	8_6_74	OK	0.449564	4.72964	3.39513	10.5205	4.22014	5e-05	0.0013523	yes
TraesCS4D02G195100	TraesCS4D02G195100	-	4D:338823036-338827058	8_6_20	8_6_74	OK	0.143998	1.51404	3.39429	10.5144	3.21439	0.0001	0.002391	yes
TraesCS6B02G132400	TraesCS6B02G132400	-	6B:129296511-129297167	8_6_20	8_6_74	OK	0.798835	8.37864	3.39075	10.4886	5.33626	0.0016	0.0188752	yes
TraesCS5B02G509400	TraesCS5B02G509400	-	5B:674658566-674661600	8_6_20	8_6_74	OK	0.0392338	0.40697	3.37475	10.3729	2.08136	0.0035	0.0326246	yes
TraesCS1D02G075700	TraesCS1D02G075700	-	1D:57954253-57961058	8_6_20	8_6_74	OK	0.249384	2.57834	3.37	10.3388	3.42139	0.0001	0.002391	yes
TraesCS2A02G518000	TraesCS2A02G518000	-	2A:741373089-741373646	8_6_20	8_6_74	OK	0.522377	5.36996	3.36175	10.2799	2.55877	0.00575	0.0458339	yes
TraesCS3D02G427300	TraesCS3D02G427300	-	3D:540555495-540581417	8_6_20	8_6_74	OK	0.132475	1.36103	3.36091	10.2739	5.12942	5e-05	0.0013523	yes
TraesCS2A02G350700	TraesCS2A02G350700	-	2A:590816544-590817869	8_6_20	8_6_74	OK	2.4296	24.8678	3.35548	10.2353	5.05295	5e-05	0.0013523	yes
TraesCS2B02G489800	TraesCS2B02G489800	-	2B:687227078-687228505	8_6_20	8_6_74	OK	0.932745	9.50504	3.34914	10.1904	3.87596	5e-05	0.0013523	yes
TraesCS6A02G325400	TraesCS6A02G325400	-	6A:559001886-559003647	8_6_20	8_6_74	OK	0.101007	1.02137	3.33797	10.1118	2.42858	0.0044	0.0382895	yes
TraesCS4B02G088200	TraesCS4B02G088200	-	4B:89285871-89294859	8_6_20	8_6_74	OK	1.11206	11.2438	3.33782	10.1108	5.34166	5e-05	0.0013523	yes
TraesCSU02G206500	TraesCSU02G206500	-	Un:306904476-306906518	8_6_20	8_6_74	OK	0.438427	4.42871	3.33648	10.1014	3.71088	5e-05	0.0013523	yes
TraesCS1A02G347900	TraesCS1A02G347900	-	1A:533462402-533467428	8_6_20	8_6_74	OK	0.428218	4.32138	3.33507	10.0915	3.68896	5e-05	0.0013523	yes
TraesCS1B02G042200	TraesCS1B02G042200	-	1B:22069089-22069961	8_6_20	8_6_74	OK	111.839	1122.99	3.32784	10.0411	5.04545	5e-05	0.0013523	yes
TraesCS5D02G180000	TraesCS5D02G180000	-	5D:280305267-280309755	8_6_20	8_6_74	OK	0.0973856	0.974695	3.32317	10.0086	2.87994	0.0008	0.0115105	yes
TraesCS2D02G147900	TraesCS2D02G147900	-	2D:89214922-89216305	8_6_20	8_6_74	OK	0.507312	5.06184	3.31872	9.97779	3.97626	5e-05	0.0013523	yes
TraesCS2D02G583100	TraesCS2D02G583100	-	2D:643467341-643468713	8_6_20	8_6_74	OK	8.65807	85.9226	3.31092	9.92399	5.47756	5e-05	0.0013523	yes
TraesCS3D02G048300	TraesCS3D02G048300	-	3D:18433686-18434946	8_6_20	8_6_74	OK	0.237192	2.32105	3.29065	9.78553	2.59019	0.00425	0.0374347	yes
TraesCS4A02G494000	TraesCS4A02G494000	-	4A:742163272-742165522	8_6_20	8_6_74	OK	0.0647494	0.626414	3.27418	9.67445	2.38602	0.00305	0.0294438	yes
TraesCS4A02G293900	TraesCS4A02G293900	-	4A:595549814-595550786	8_6_20	8_6_74	OK	1.6392	15.7721	3.26631	9.62182	3.59913	5e-05	0.0013523	yes
TraesCS4A02G470700	TraesCS4A02G470700	-	4A:731489178-731490730	8_6_20	8_6_74	OK	0.123154	1.17898	3.25901	9.57326	2.66065	0.0025	0.0257534	yes
TraesCS2B02G503400	TraesCS2B02G503400	-	2B:697707262-697714188	8_6_20	8_6_74	OK	0.392636	3.75628	3.25804	9.56682	4.60126	5e-05	0.0013523	yes
TraesCS2B02G489500	TraesCS2B02G489500	-	2B:686817702-686820112	8_6_20	8_6_74	OK	0.246688	2.31512	3.23033	9.38483	3.72467	5e-05	0.0013523	yes
TraesCS1A02G340500	TraesCS1A02G340500	-	1A:530726270-530727004	8_6_20	8_6_74	OK	1.36831	12.6993	3.21429	9.28106	2.94305	0.00035	0.0063147	yes
TraesCS4A02G397800	TraesCS4A02G397800	-	4A:673066956-673071513	8_6_20	8_6_74	OK	0.127089	1.17315	3.20647	9.23089	3.37096	0.0001	0.002391	yes
TraesCS4D02G004200	TraesCS4D02G004200	-	4D:1871231-1878072	8_6_20	8_6_74	OK	0.0429993	0.395979	3.20304	9.20897	3.84262	5e-05	0.0013523	yes
TraesCSU02G207700	TraesCSU02G207700	-	Un:308271763-308273387	8_6_20	8_6_74	OK	4.3781	39.8735	3.18705	9.10747	4.3713	5e-05	0.0013523	yes
TraesCS6A02G028700	TraesCS6A02G028700	-	6A:14602987-14604026	8_6_20	8_6_74	OK	0.390477	3.55091	3.18488	9.09378	2.44009	0.00145	0.0176977	yes
TraesCS3A02G025300	TraesCS3A02G025300	-	3A:13409566-13411244	8_6_20	8_6_74	OK	0.921681	8.31981	3.17421	9.02677	4.39137	5e-05	0.0013523	yes
TraesCS4A02G345900	TraesCS4A02G345900	-	4A:625076016-625077814	8_6_20	8_6_74	OK	1.46871	13.1228	3.15946	8.93495	4.64534	5e-05	0.0013523	yes
TraesCS6B02G048300	TraesCS6B02G048300	-	6B:28255901-28256707	8_6_20	8_6_74	OK	4.75734	42.1954	3.14886	8.86954	5.61607	5e-05	0.0013523	yes
TraesCS2D02G579000	TraesCS2D02G579000	-	2D:641607183-641608551	8_6_20	8_6_74	OK	2.14084	18.9811	3.14832	8.86623	3.94308	5e-05	0.0013523	yes
TraesCS1A02G372700	TraesCS1A02G372700	-	1A:549061550-549064179	8_6_20	8_6_74	OK	0.110523	0.976231	3.14288	8.83286	2.5362	0.0023	0.0243745	yes
TraesCS1A02G072800	TraesCS1A02G072800	-	1A:56917863-56924080	8_6_20	8_6_74	OK	0.367159	3.2407	3.14183	8.82643	3.04825	5e-05	0.0013523	yes
TraesCS4A02G494400	TraesCS4A02G494400	-	4A:742280558-742290286	8_6_20	8_6_74	OK	0.868516	7.65686	3.14013	8.81604	5.5153	5e-05	0.0013523	yes
TraesCS7D02G117100	TraesCS7D02G117100	-	7D:72216362-72216773	8_6_20	8_6_74	OK	8.35545	73.5946	3.13881	8.80797	3.90078	5e-05	0.0013523	yes
TraesCS2B02G599800	TraesCS2B02G599800	GLU1B	2B:782533510-782538118	8_6_20	8_6_74	OK	0.102302	0.89661	3.13164	8.76431	3.51826	5e-05	0.0013523	yes
TraesCS1D02G265700	TraesCS1D02G265700	-	1D:361358150-361358858	8_6_20	8_6_74	OK	0.41611	3.62089	3.12131	8.70178	2.58862	0.0032	0.0304899	yes
TraesCS5D02G273700	TraesCS5D02G273700	-	5D:376698645-376702952	8_6_20	8_6_74	OK	0.36692	3.184	3.1173	8.67762	3.97672	5e-05	0.0013523	yes
TraesCS4B02G384000	TraesCS4B02G384000	-	4B:663520685-663522249	8_6_20	8_6_74	OK	0.0846173	0.731989	3.1128	8.6506	2.47881	0.0007	0.0104481	yes
TraesCS4B02G129200	TraesCS4B02G129200	-	4B:168994366-168996714	8_6_20	8_6_74	OK	0.0840318	0.726324	3.1116	8.64341	2.76768	0.0013	0.0163779	yes
TraesCS2D02G580400	TraesCS2D02G580400	-	2D:642332359-642335092	8_6_20	8_6_74	OK	0.286806	2.47705	3.11048	8.6367	2.89849	0.00025	0.00490393	yes
TraesCS7B02G381300	TraesCS7B02G381300	-	7B:646063707-646074390	8_6_20	8_6_74	OK	0.814326	7.01817	3.10742	8.6184	4.71953	5e-05	0.0013523	yes
TraesCS3B02G101500	TraesCS3B02G101500	-	3B:68442259-68445404	8_6_20	8_6_74	OK	0.148715	1.25288	3.07462	8.42467	3.61375	5e-05	0.0013523	yes
TraesCS5B02G523600	TraesCS5B02G523600	-	5B:684576556-684580251	8_6_20	8_6_74	OK	0.343874	2.8914	3.07182	8.40833	4.1938	5e-05	0.0013523	yes
TraesCS1B02G473200	TraesCS1B02G473200	-	1B:681452539-681464271	8_6_20	8_6_74	OK	0.0847755	0.712103	3.07037	8.39989	2.62991	0.00055	0.00875113	yes
TraesCS7B02G000300	TraesCS7B02G000300	-	7B:113160-115194	8_6_20	8_6_74	OK	0.643703	5.40559	3.06999	8.39768	3.936	5e-05	0.0013523	yes
TraesCS4D02G042100	TraesCS4D02G042100	-	4D:19685441-19686339	8_6_20	8_6_74	OK	0.721594	6.01909	3.06029	8.3414	2.74237	0.0005	0.00822595	yes
TraesCS4A02G430100	TraesCS4A02G430100	-	4A:701479922-701482700	8_6_20	8_6_74	OK	1.36871	11.3512	3.05196	8.29338	4.93314	5e-05	0.0013523	yes
TraesCS5D02G415900	TraesCS5D02G415900	-	5D:478449154-478454431	8_6_20	8_6_74	OK	0.310827	2.56721	3.04602	8.2593	2.85838	0.00035	0.0063147	yes
TraesCS2A02G496700	TraesCS2A02G496700	-	2A:727914333-727918774	8_6_20	8_6_74	OK	0.0548917	0.447933	3.02862	8.16029	2.73766	0.00105	0.0140791	yes
TraesCS2B02G255800	TraesCS2B02G255800	-	2B:296002397-296005751	8_6_20	8_6_74	OK	0.153889	1.23725	3.00717	8.03986	3.23516	0.00015	0.00331456	yes
TraesCS3B02G335100	TraesCS3B02G335100	-	3B:541202825-541207216	8_6_20	8_6_74	OK	0.773799	6.22114	3.00715	8.03975	4.50947	5e-05	0.0013523	yes
TraesCS4A02G457400	TraesCS4A02G457400	-	4A:722837843-722839786	8_6_20	8_6_74	OK	0.872606	6.97189	2.99815	7.98975	3.67081	5e-05	0.0013523	yes
TraesCS6D02G040400	TraesCS6D02G040400	-	6D:16502831-16503645	8_6_20	8_6_74	OK	25.5928	204.063	2.99521	7.97348	4.64025	5e-05	0.0013523	yes
TraesCS3A02G481500	TraesCS3A02G481500	-	3A:712545115-712546522	8_6_20	8_6_74	OK	0.37265	2.96843	2.9938	7.96569	2.54561	0.0005	0.00822595	yes
TraesCS2D02G348800	TraesCS2D02G348800	-	2D:446651953-446653265	8_6_20	8_6_74	OK	4.77182	37.7265	2.98297	7.90612	4.76693	5e-05	0.0013523	yes
TraesCS5B02G545100	TraesCS5B02G545100	-	5B:697668066-697672904	8_6_20	8_6_74	OK	6.26184	49.4927	2.98256	7.90387	5.2224	5e-05	0.0013523	yes
TraesCS5B02G142100	TraesCS5B02G142100	-	5B:267777722-267779485	8_6_20	8_6_74	OK	0.34846	2.73013	2.9699	7.83482	2.89619	5e-05	0.0013523	yes
TraesCS6B02G048500	TraesCS6B02G048500	-	6B:28512823-28513472	8_6_20	8_6_74	OK	11.3655	88.4105	2.95955	7.77881	4.48355	5e-05	0.0013523	yes
TraesCS4B02G261600	TraesCS4B02G261600	-	4B:530519679-530521181	8_6_20	8_6_74	OK	0.622743	4.84309	2.95922	7.77703	3.25039	5e-05	0.0013523	yes
TraesCS6A02G305600	TraesCS6A02G305600	-	6A:538494388-538497202	8_6_20	8_6_74	OK	0.919602	7.14939	2.95874	7.77445	3.46394	5e-05	0.0013523	yes
TraesCS5B02G477300	TraesCS5B02G477300	-	5B:649498491-649499157	8_6_20	8_6_74	OK	2.18003	16.8375	2.94926	7.72353	3.06431	5e-05	0.0013523	yes
TraesCS1B02G382700	TraesCS1B02G382700	-	1B:614942461-614945048	8_6_20	8_6_74	OK	0.580681	4.47021	2.94453	7.69825	3.10246	5e-05	0.0013523	yes
TraesCS3D02G475800	TraesCS3D02G475800	-	3D:576755406-576758217	8_6_20	8_6_74	OK	0.0748159	0.572695	2.93635	7.65472	2.34566	0.0031	0.0297805	yes
TraesCS4D02G361800	TraesCS4D02G361800	-	4D:508479233-508480543	8_6_20	8_6_74	OK	0.119232	0.910519	2.93291	7.63649	2.16636	0.00365	0.033682	yes
TraesCS1A02G160200	TraesCS1A02G160200	-	1A:287681549-287684692	8_6_20	8_6_74	OK	0.451218	3.4413	2.93106	7.62671	3.77241	5e-05	0.0013523	yes
TraesCS7A02G444500	TraesCS7A02G444500	-	7A:638853331-638854844	8_6_20	8_6_74	OK	0.0864309	0.658432	2.92942	7.61804	2.32876	0.0015	0.0180877	yes
ENSRNA050013860	ENSRNA050013860	SSU_rRNA_eukarya	1A:37092-38903	8_6_20	8_6_74	OK	0.0700636	0.530562	2.92078	7.57255	2.64494	0.00035	0.0063147	yes
TraesCS5A02G465500	TraesCS5A02G465500	-	5A:644310387-644311056	8_6_20	8_6_74	OK	1.91816	14.4845	2.91671	7.55122	4.21725	5e-05	0.0013523	yes
TraesCS1A02G203600	TraesCS1A02G203600	-	1A:365492203-365493755	8_6_20	8_6_74	OK	0.146749	1.10788	2.91637	7.54944	2.27315	0.0027	0.0271096	yes
TraesCS6A02G257600	TraesCS6A02G257600	-	6A:479833650-479834702	8_6_20	8_6_74	OK	0.568727	4.27956	2.91165	7.52478	2.25507	0.00465	0.0397267	yes
TraesCS1B02G091700	TraesCS1B02G091700	-	1B:93290064-93296250	8_6_20	8_6_74	OK	0.300524	2.24485	2.90106	7.46975	2.79851	0.00015	0.00331456	yes
TraesCS5B02G464900	TraesCS5B02G464900	-	5B:639670368-639671174	8_6_20	8_6_74	OK	2.55321	19.0082	2.89624	7.44484	4.63196	5e-05	0.0013523	yes
TraesCSU02G146600	TraesCSU02G146600	-	Un:162315705-162316486	8_6_20	8_6_74	OK	0.778109	5.74214	2.88354	7.37959	2.88898	0.00025	0.00490393	yes
TraesCSU02G066000	TraesCSU02G066000	-	Un:51233914-51237421	8_6_20	8_6_74	OK	0.180967	1.33208	2.87989	7.36094	4.1329	5e-05	0.0013523	yes
TraesCS5D02G014300	TraesCS5D02G014300	-	5D:8033201-8035560	8_6_20	8_6_74	OK	0.065523	0.479879	2.8726	7.32384	2.34678	0.0019	0.0213473	yes
TraesCS2A02G478500	TraesCS2A02G478500	-	2A:717169667-717175216	8_6_20	8_6_74	OK	0.355081	2.59814	2.87126	7.31704	4.01797	5e-05	0.0013523	yes
TraesCS1D02G026700	TraesCS1D02G026700	-	1D:10773657-10777079	8_6_20	8_6_74	OK	0.0975796	0.710985	2.86517	7.28622	2.92627	5e-05	0.0013523	yes
TraesCS4D02G062900	TraesCS4D02G062900	-	4D:38591079-38594552	8_6_20	8_6_74	OK	0.393999	2.8331	2.84612	7.19064	2.62033	0.00025	0.00490393	yes
TraesCS3B02G580500	TraesCS3B02G580500	-	3B:809539301-809541866	8_6_20	8_6_74	OK	0.16155	1.15864	2.84239	7.17207	2.77716	0.0004	0.00698087	yes
TraesCS4A02G474000	TraesCS4A02G474000	-	4A:733693079-733695651	8_6_20	8_6_74	OK	0.256986	1.84128	2.84095	7.16492	2.00209	0.0027	0.0271096	yes
TraesCS1D02G162600	TraesCS1D02G162600	-	1D:233307157-233311289	8_6_20	8_6_74	OK	0.126223	0.904279	2.84079	7.16412	1.99249	0.00305	0.0294438	yes
TraesCS6B02G427200	TraesCS6B02G427200	-	6B:695936834-695938753	8_6_20	8_6_74	OK	5.02417	35.9396	2.83862	7.15335	4.16915	5e-05	0.0013523	yes
TraesCS3D02G516900	TraesCS3D02G516900	-	3D:600423388-600424645	8_6_20	8_6_74	OK	0.433139	3.07691	2.82858	7.10375	3.24912	0.00455	0.0391475	yes
TraesCS4B02G067100	TraesCS4B02G067100	-	4B:60026832-60027324	8_6_20	8_6_74	OK	0.616984	4.36222	2.82176	7.07024	2.90033	0.00555	0.0447013	yes
TraesCS2B02G417700	TraesCS2B02G417700	-	2B:597545201-597550951	8_6_20	8_6_74	OK	0.360812	2.54159	2.81641	7.04407	3.06277	0.0002	0.00412575	yes
TraesCS7A02G501100	TraesCS7A02G501100	-	7A:690929757-690930261	8_6_20	8_6_74	OK	2.92475	20.5629	2.81366	7.03066	4.20925	5e-05	0.0013523	yes
TraesCS5D02G159100	TraesCS5D02G159100	-	5D:247610357-247613753	8_6_20	8_6_74	OK	0.676996	4.75771	2.81305	7.02769	4.159	5e-05	0.0013523	yes
TraesCS4D02G249300	TraesCS4D02G249300	-	4D:418531371-418533093	8_6_20	8_6_74	OK	1.25358	8.75073	2.80335	6.98059	3.2823	5e-05	0.0013523	yes
TraesCS7A02G198900	TraesCS7A02G198900	-	7A:161650539-161651403	8_6_20	8_6_74	OK	0.329225	2.29341	2.80035	6.96609	2.38972	0.00285	0.028102	yes
TraesCSU02G262700	TraesCSU02G262700	-	Un:418197344-418198578	8_6_20	8_6_74	OK	0.443014	3.08352	2.79915	6.9603	2.64178	0.0012	0.0154939	yes
TraesCS4A02G459400	TraesCS4A02G459400	-	4A:724853529-724855831	8_6_20	8_6_74	OK	0.301939	2.08812	2.78988	6.91572	3.51087	5e-05	0.0013523	yes
TraesCS3B02G037400	TraesCS3B02G037400	-	3B:18155734-18156633	8_6_20	8_6_74	OK	0.766954	5.30207	2.78934	6.91313	2.52892	0.0005	0.00822595	yes
TraesCS5A02G374600	TraesCS5A02G374600	-	5A:572863939-572865508	8_6_20	8_6_74	OK	0.588251	4.06088	2.78729	6.90332	2.49891	5e-05	0.0013523	yes
TraesCS3B02G207600	TraesCS3B02G207600	-	3B:243244034-243246864	8_6_20	8_6_74	OK	1.52965	10.497	2.7787	6.86234	3.96204	5e-05	0.0013523	yes
TraesCS5D02G423600	TraesCS5D02G423600	-	5D:483641130-483642087	8_6_20	8_6_74	OK	1.13644	7.77481	2.77429	6.84139	2.69668	0.0006	0.00933604	yes
TraesCS6D02G385500	TraesCS6D02G385500	-	6D:463478359-463479050	8_6_20	8_6_74	OK	13.8106	94.3132	2.77169	6.82907	4.08857	5e-05	0.0013523	yes
TraesCS2D02G048000	TraesCS2D02G048000	-	2D:17606310-17608433	8_6_20	8_6_74	OK	0.11015	0.752037	2.77133	6.82737	1.36813	0.0058	0.0461359	yes
TraesCS3D02G284200	TraesCS3D02G284200	-	3D:393524474-393526973	8_6_20	8_6_74	OK	0.988273	6.74135	2.77006	6.82136	3.52942	5e-05	0.0013523	yes
TraesCS6A02G176400	TraesCS6A02G176400	-	6A:193834647-193842156	8_6_20	8_6_74	OK	4.98564	33.9653	2.76821	6.81262	4.3681	5e-05	0.0013523	yes
TraesCS4A02G498400	TraesCS4A02G498400	-	4A:743919789-743924068	8_6_20	8_6_74	OK	0.173496	1.18036	2.76626	6.80342	3.09944	5e-05	0.0013523	yes
TraesCS5D02G327400	TraesCS5D02G327400	-	5D:420281395-420282626	8_6_20	8_6_74	OK	2.6634	18.0985	2.76453	6.79527	3.18659	5e-05	0.0013523	yes
TraesCSU02G219500	TraesCSU02G219500	-	Un:324023408-324025675	8_6_20	8_6_74	OK	0.45851	3.10822	2.76106	6.77894	2.78234	0.0001	0.002391	yes
TraesCS4B02G064000	TraesCS4B02G064000	-	4B:56272538-56275848	8_6_20	8_6_74	OK	0.37126	2.51264	2.7587	6.76786	2.47783	0.001	0.0135679	yes
TraesCS2A02G477600	TraesCS2A02G477600	-	2A:716544461-716544799	8_6_20	8_6_74	OK	5.44078	36.8125	2.75831	6.76603	3.15577	5e-05	0.0013523	yes
TraesCS3B02G390000	TraesCS3B02G390000	-	3B:613811304-613811952	8_6_20	8_6_74	OK	8.68733	58.7007	2.75639	6.75703	4.02991	5e-05	0.0013523	yes
TraesCS1A02G389300	TraesCS1A02G389300	-	1A:557423812-557426714	8_6_20	8_6_74	OK	0.133722	0.902718	2.75504	6.75071	2.73189	0.00445	0.0385251	yes
TraesCSU02G063600	TraesCSU02G063600	-	Un:50263517-50266185	8_6_20	8_6_74	OK	0.123375	0.83243	2.75428	6.74716	2.2798	0.00105	0.0140791	yes
TraesCS4A02G066600	TraesCS4A02G066600	-	4A:63814666-63819342	8_6_20	8_6_74	OK	0.244631	1.64854	2.75251	6.73889	2.98605	0.0014	0.0172497	yes
TraesCS4B02G366400	TraesCS4B02G366400	-	4B:653968698-653972299	8_6_20	8_6_74	OK	0.0777343	0.523806	2.75241	6.73842	2.20405	0.00305	0.0294438	yes
TraesCS3D02G034200	TraesCS3D02G034200	-	3D:12462716-12463585	8_6_20	8_6_74	OK	2.9936	20.1398	2.75009	6.72759	3.44946	5e-05	0.0013523	yes
TraesCS1A02G187100	TraesCS1A02G187100	-	1A:337981556-337987708	8_6_20	8_6_74	OK	0.507938	3.41378	2.74864	6.72083	3.3278	5e-05	0.0013523	yes
TraesCS3B02G092500	TraesCS3B02G092500	-	3B:61560636-61564731	8_6_20	8_6_74	OK	0.184159	1.23688	2.74768	6.71636	2.68055	0.0004	0.00698087	yes
TraesCS4B02G392400	TraesCS4B02G392400	-	4B:667603995-667605368	8_6_20	8_6_74	OK	1.26369	8.45713	2.74252	6.69238	3.36962	5e-05	0.0013523	yes
TraesCS1A02G130000	TraesCS1A02G130000	-	1A:168443691-168444026	8_6_20	8_6_74	OK	0.840682	5.61729	2.74024	6.68181	2.37743	0.00115	0.0150594	yes
TraesCS3B02G114400	TraesCS3B02G114400	TH153	3B:80200802-80201492	8_6_20	8_6_74	OK	8.53933	56.8239	2.7343	6.65436	4.1154	5e-05	0.0013523	yes
TraesCS1A02G203700	TraesCS1A02G203700	-	1A:365507409-365508980	8_6_20	8_6_74	OK	0.600227	3.98665	2.7316	6.64192	2.80657	0.0001	0.002391	yes
TraesCS5A02G143200	TraesCS5A02G143200	-	5A:317246616-317248367	8_6_20	8_6_74	OK	0.438998	2.90541	2.72646	6.6183	2.7204	0.00015	0.00331456	yes
TraesCS2D02G583200	TraesCS2D02G583200	-	2D:643640301-643641597	8_6_20	8_6_74	OK	2.46338	16.0735	2.70597	6.52496	3.66551	5e-05	0.0013523	yes
TraesCS3B02G142200	TraesCS3B02G142200	-	3B:129436118-129441744	8_6_20	8_6_74	OK	0.380417	2.47685	2.70285	6.51087	3.83303	5e-05	0.0013523	yes
TraesCS6A02G119700	TraesCS6A02G119700	-	6A:91422758-91424781	8_6_20	8_6_74	OK	9.73531	63.3598	2.70227	6.50825	4.35996	5e-05	0.0013523	yes
TraesCS5B02G371700	TraesCS5B02G371700	-	5B:550215807-550217222	8_6_20	8_6_74	OK	0.12959	0.841831	2.69958	6.49613	1.89277	0.00385	0.0350184	yes
TraesCS2A02G294900	TraesCS2A02G294900	-	2A:507601826-507603004	8_6_20	8_6_74	OK	0.267313	1.73494	2.69829	6.49032	2.3658	0.0022	0.0236749	yes
TraesCS2B02G422300	TraesCS2B02G422300	-	2B:607535902-607541606	8_6_20	8_6_74	OK	0.147771	0.957627	2.6961	6.48048	2.42693	0.001	0.0135679	yes
TraesCS3B02G171700	TraesCS3B02G171700	-	3B:172703278-172704341	8_6_20	8_6_74	OK	0.138716	0.898522	2.69542	6.47742	2.36672	0.00415	0.0368551	yes
TraesCS4B02G275500	TraesCS4B02G275500	-	4B:553866640-553867524	8_6_20	8_6_74	OK	21.695	139.911	2.68907	6.44898	4.39419	5e-05	0.0013523	yes
TraesCS3A02G114800	TraesCS3A02G114800	-	3A:82395602-82396551	8_6_20	8_6_74	OK	0.630139	4.06363	2.68903	6.4488	2.46356	0.0016	0.0188752	yes
TraesCS7D02G043600	TraesCS7D02G043600	-	7D:22521046-22522994	8_6_20	8_6_74	OK	4.01699	25.831	2.68492	6.43045	3.49055	5e-05	0.0013523	yes
TraesCS2B02G111000	TraesCS2B02G111000	-	2B:72811060-72817327	8_6_20	8_6_74	OK	0.171361	1.09812	2.67992	6.4082	3.86248	5e-05	0.0013523	yes
TraesCS7B02G380100	TraesCS7B02G380100	-	7B:644545333-644555458	8_6_20	8_6_74	OK	0.144896	0.928344	2.67964	6.40696	3.0691	5e-05	0.0013523	yes
TraesCS2A02G469400	TraesCS2A02G469400	-	2A:712804552-712804864	8_6_20	8_6_74	OK	1.7299	11.0791	2.67908	6.40447	3.23617	0.0036	0.0333391	yes
TraesCS1A02G027600	TraesCS1A02G027600	-	1A:13081412-13086602	8_6_20	8_6_74	OK	0.162167	1.03797	2.67821	6.40061	3.72772	5e-05	0.0013523	yes
TraesCS2A02G110600	TraesCS2A02G110600	-	2A:62291392-62295693	8_6_20	8_6_74	OK	0.490354	3.13375	2.676	6.39082	3.84823	5e-05	0.0013523	yes
TraesCS2A02G461300	TraesCS2A02G461300	-	2A:707234931-707235478	8_6_20	8_6_74	OK	35.475	225.277	2.66683	6.35032	3.91121	5e-05	0.0013523	yes
TraesCS1D02G370700	TraesCS1D02G370700	-	1D:449281654-449284027	8_6_20	8_6_74	OK	0.259591	1.6465	2.66509	6.34267	1.95063	0.00255	0.026071	yes
TraesCS5D02G148800	TraesCS5D02G148800	-	5D:238066016-238067741	8_6_20	8_6_74	OK	0.843484	5.34526	2.66383	6.33713	3.05871	5e-05	0.0013523	yes
TraesCS5A02G385200	TraesCS5A02G385200	-	5A:582957728-582959635	8_6_20	8_6_74	OK	0.904947	5.72329	2.66094	6.32445	2.88646	5e-05	0.0013523	yes
TraesCS3B02G293200	TraesCS3B02G293200	-	3B:472305788-472306984	8_6_20	8_6_74	OK	1.25029	7.86904	2.65393	6.29379	2.90676	5e-05	0.0013523	yes
TraesCS3B02G198300	TraesCS3B02G198300	-	3B:225797212-225800358	8_6_20	8_6_74	OK	0.105153	0.657769	2.64509	6.25535	2.49707	0.00055	0.00875113	yes
TraesCS2B02G415700	TraesCS2B02G415700	-	2B:594204780-594205713	8_6_20	8_6_74	OK	55.6903	348.142	2.64418	6.2514	4.56625	5e-05	0.0013523	yes
TraesCS1D02G059600	TraesCS1D02G059600	-	1D:39868259-39872735	8_6_20	8_6_74	OK	0.0697846	0.435772	2.64259	6.24452	2.12721	0.0014	0.0172497	yes
TraesCS7D02G339600	TraesCS7D02G339600	-	7D:433875781-433877353	8_6_20	8_6_74	OK	18.1819	113.349	2.64019	6.23414	4.04954	5e-05	0.0013523	yes
TraesCS3A02G357400	TraesCS3A02G357400	-	3A:605179628-605180276	8_6_20	8_6_74	OK	12.4523	77.162	2.63148	6.19661	4.12995	5e-05	0.0013523	yes
TraesCS3B02G288800	TraesCS3B02G288800	-	3B:463232553-463235535	8_6_20	8_6_74	OK	0.479261	2.96795	2.63058	6.19275	3.13524	5e-05	0.0013523	yes
TraesCS7A02G544000	TraesCS7A02G544000	-	7A:720861943-720863185	8_6_20	8_6_74	OK	0.0636388	0.39338	2.62795	6.18147	2.26872	0.00185	0.0209837	yes
TraesCS7A02G331300	TraesCS7A02G331300	-	7A:484524521-484525981	8_6_20	8_6_74	OK	4.10078	25.2811	2.62409	6.16495	4.21792	5e-05	0.0013523	yes
TraesCS1B02G245300	TraesCS1B02G245300	-	1B:434429182-434429838	8_6_20	8_6_74	OK	7.73135	47.4841	2.61865	6.14175	4.06567	5e-05	0.0013523	yes
TraesCS1A02G229000	TraesCS1A02G229000	-	1A:400974761-400975411	8_6_20	8_6_74	OK	61.4708	375.383	2.61039	6.10669	4.588	5e-05	0.0013523	yes
TraesCS7A02G565200	TraesCS7A02G565200	-	7A:734686117-734688652	8_6_20	8_6_74	OK	0.31466	1.92055	2.60965	6.10356	3.44628	5e-05	0.0013523	yes
TraesCS2A02G108100	TraesCS2A02G108100	-	2A:60077973-60079508	8_6_20	8_6_74	OK	0.528646	3.2231	2.60807	6.09688	2.64175	0.00045	0.00761613	yes
TraesCS6A02G055000	TraesCS6A02G055000	-	6A:28640967-28641532	8_6_20	8_6_74	OK	37.8407	230.353	2.60584	6.08746	4.52876	5e-05	0.0013523	yes
TraesCS5D02G252700	TraesCS5D02G252700	-	5D:358798313-358798998	8_6_20	8_6_74	OK	88.9161	540.49	2.60375	6.07865	4.70257	5e-05	0.0013523	yes
TraesCS4A02G392500	TraesCS4A02G392500	-	4A:668336860-668337733	8_6_20	8_6_74	OK	0.393831	2.38822	2.60029	6.06409	2.22385	0.0031	0.0297805	yes
TraesCS4D02G205000	TraesCS4D02G205000	-	4D:352524951-352525630	8_6_20	8_6_74	OK	58.2992	353.185	2.59888	6.05816	4.7287	5e-05	0.0013523	yes
TraesCS3B02G452300	TraesCS3B02G452300	-	3B:693467298-693470467	8_6_20	8_6_74	OK	0.196762	1.19058	2.59715	6.0509	2.85929	5e-05	0.0013523	yes
TraesCS3B02G318300	TraesCS3B02G318300	-	3B:513254001-513256449	8_6_20	8_6_74	OK	0.882991	5.33815	2.59587	6.04553	3.30185	5e-05	0.0013523	yes
TraesCS1B02G204900	TraesCS1B02G204900	-	1B:368708322-368710900	8_6_20	8_6_74	OK	0.161138	0.973307	2.59459	6.04017	2.162	0.0048	0.0405413	yes
TraesCS4A02G184800	TraesCS4A02G184800	-	4A:464110626-464112520	8_6_20	8_6_74	OK	0.273091	1.64585	2.59138	6.02675	2.41029	0.0005	0.00822595	yes
TraesCS5B02G505300	TraesCS5B02G505300	-	5B:671126013-671129257	8_6_20	8_6_74	OK	1.11149	6.6835	2.5881	6.01306	3.42369	5e-05	0.0013523	yes
TraesCS6D02G107000	TraesCS6D02G107000	-	6D:70634235-70634939	8_6_20	8_6_74	OK	36.5907	219.243	2.58298	5.99176	4.46195	5e-05	0.0013523	yes
TraesCS2D02G587200	TraesCS2D02G587200	-	2D:645044190-645045319	8_6_20	8_6_74	OK	2.9676	17.764	2.58158	5.98595	3.39995	5e-05	0.0013523	yes
TraesCS3A02G024100	TraesCS3A02G024100	-	3A:13079780-13083318	8_6_20	8_6_74	OK	0.222316	1.33027	2.58103	5.98367	2.90862	5e-05	0.0013523	yes
TraesCS4A02G434500	TraesCS4A02G434500	-	4A:705169481-705170548	8_6_20	8_6_74	OK	10.6632	63.7282	2.57929	5.97646	4.02318	5e-05	0.0013523	yes
TraesCS7B02G253300	TraesCS7B02G253300	-	7B:467252364-467254559	8_6_20	8_6_74	OK	0.126706	0.756822	2.57847	5.97306	2.35083	0.0012	0.0154939	yes
TraesCSU02G098300	TraesCSU02G098300	-	Un:87200659-87208012	8_6_20	8_6_74	OK	0.381781	2.27603	2.5757	5.9616	2.74211	0.00035	0.0063147	yes
TraesCS5A02G455900	TraesCS5A02G455900	-	5A:636311760-636312503	8_6_20	8_6_74	OK	3.12105	18.5063	2.56791	5.9295	2.94243	5e-05	0.0013523	yes
TraesCS4D02G327400	TraesCS4D02G327400	-	4D:486773017-486775640	8_6_20	8_6_74	OK	0.240292	1.42478	2.56788	5.92937	1.91488	0.00355	0.0330045	yes
TraesCS1D02G034800	TraesCS1D02G034800	-	1D:15321413-15322306	8_6_20	8_6_74	OK	331.985	1957.51	2.55983	5.89638	4.18451	5e-05	0.0013523	yes
TraesCS1A02G001500	TraesCS1A02G001500	-	1A:326098-326518	8_6_20	8_6_74	OK	88.1108	519.319	2.55923	5.89393	4.75085	5e-05	0.0013523	yes
TraesCS4D02G350100	TraesCS4D02G350100	-	4D:502570667-502571027	8_6_20	8_6_74	OK	1.06354	6.26314	2.55801	5.88895	2.03514	0.0059	0.0466778	yes
TraesCS4A02G269500	TraesCS4A02G269500	-	4A:581274102-581275005	8_6_20	8_6_74	OK	1.51646	8.89673	2.55257	5.86678	2.60398	0.0002	0.00412575	yes
TraesCS7D02G513400	TraesCS7D02G513400	-	7D:614535165-614536520	8_6_20	8_6_74	OK	0.323529	1.89511	2.55031	5.8576	2.19478	0.00365	0.033682	yes
TraesCS6D02G077600	TraesCS6D02G077600	-	6D:41869655-41887468	8_6_20	8_6_74	OK	0.0840385	0.491405	2.54779	5.84738	2.28246	0.00075	0.0109764	yes
TraesCS7B02G101300	TraesCS7B02G101300	-	7B:115516929-115521984	8_6_20	8_6_74	OK	0.0738735	0.431915	2.54762	5.84669	2.29437	0.00265	0.0268008	yes
TraesCS3B02G442300	TraesCS3B02G442300	-	3B:681568412-681570632	8_6_20	8_6_74	OK	0.291786	1.70043	2.54292	5.82767	2.34916	0.0013	0.0163779	yes
TraesCS2A02G267600	TraesCS2A02G267600	-	2A:428908058-428911931	8_6_20	8_6_74	OK	0.215147	1.25045	2.53905	5.81206	2.32152	0.00055	0.00875113	yes
TraesCS6D02G151000	TraesCS6D02G151000	-	6D:124520195-124520427	8_6_20	8_6_74	OK	18.5613	107.846	2.53861	5.81029	3.73391	5e-05	0.0013523	yes
TraesCS1A02G157600	TraesCS1A02G157600	-	1A:279824793-279831261	8_6_20	8_6_74	OK	0.299351	1.73802	2.53754	5.80598	3.65672	5e-05	0.0013523	yes
ENSRNA050022790	ENSRNA050022790	SSU_rRNA_eukarya	5D:31479192-31480957	8_6_20	8_6_74	OK	0.134206	0.777271	2.53397	5.79163	2.61541	0.00015	0.00331456	yes
TraesCS5A02G299500	TraesCS5A02G299500	-	5A:509043585-509044132	8_6_20	8_6_74	OK	35.0949	203.103	2.53288	5.78726	4.28707	5e-05	0.0013523	yes
TraesCS1B02G382900	TraesCS1B02G382900	-	1B:614970170-614971437	8_6_20	8_6_74	OK	0.582685	3.35075	2.5237	5.75055	2.3205	0.00105	0.0140791	yes
TraesCS2B02G512800	TraesCS2B02G512800	-	2B:708183391-708186508	8_6_20	8_6_74	OK	0.396983	2.2806	2.52226	5.74481	3.02089	5e-05	0.0013523	yes
TraesCS2A02G377500	TraesCS2A02G377500	-	2A:619760446-619761089	8_6_20	8_6_74	OK	2.53124	14.5302	2.52114	5.74036	3.95693	0.0001	0.002391	yes
TraesCS6D02G040500	TraesCS6D02G040500	-	6D:16510677-16511506	8_6_20	8_6_74	OK	21.8125	125.102	2.51988	5.73534	3.83729	5e-05	0.0013523	yes
TraesCS4A02G100100	TraesCS4A02G100100	-	4A:112846444-112847117	8_6_20	8_6_74	OK	23.6783	135.397	2.51556	5.7182	4.17634	5e-05	0.0013523	yes
TraesCS1B02G034100	TraesCS1B02G034100	-	1B:16478349-16479064	8_6_20	8_6_74	OK	12.112	68.8518	2.50706	5.6846	4.21201	5e-05	0.0013523	yes
TraesCS4D02G164700	TraesCS4D02G164700	-	4D:266783513-266785811	8_6_20	8_6_74	OK	0.0707332	0.401897	2.50637	5.68189	2.055	0.00525	0.0430066	yes
TraesCS3B02G201700	TraesCS3B02G201700	-	3B:235919324-235919699	8_6_20	8_6_74	OK	36.3731	206.339	2.50407	5.67284	4.03367	5e-05	0.0013523	yes
TraesCS7A02G147800	TraesCS7A02G147800	-	7A:100722430-100724208	8_6_20	8_6_74	OK	0.459502	2.60253	2.50177	5.6638	3.11664	0.0033	0.0312706	yes
TraesCS6B02G304000	TraesCS6B02G304000	-	6B:544924274-544925848	8_6_20	8_6_74	OK	0.576003	3.2587	2.50015	5.65744	2.81178	5e-05	0.0013523	yes
TraesCS1D02G261900	TraesCS1D02G261900	-	1D:355825228-355825897	8_6_20	8_6_74	OK	47.434	267.99	2.49819	5.64976	4.36561	5e-05	0.0013523	yes
TraesCS7A02G048800	TraesCS7A02G048800	-	7A:22897250-22898420	8_6_20	8_6_74	OK	1.67878	9.47608	2.49687	5.64459	3.07043	5e-05	0.0013523	yes
TraesCS2A02G151800	TraesCS2A02G151800	-	2A:99792061-99794208	8_6_20	8_6_74	OK	2.36829	13.367	2.49675	5.64413	4.5229	5e-05	0.0013523	yes
TraesCS5B02G354800	TraesCS5B02G354800	-	5B:533748098-533750330	8_6_20	8_6_74	OK	12.1137	68.3279	2.49584	5.64057	4.25369	5e-05	0.0013523	yes
TraesCS1D02G342500	TraesCS1D02G342500	-	1D:432201534-432202564	8_6_20	8_6_74	OK	1.29876	7.31187	2.4931	5.62986	2.575	0.00065	0.00991419	yes
TraesCS4A02G067500	TraesCS4A02G067500	-	4A:65466128-65467525	8_6_20	8_6_74	OK	0.341441	1.92	2.49139	5.62319	2.34088	0.0011	0.0145413	yes
TraesCS5D02G094300	TraesCS5D02G094300	-	5D:103984785-103985680	8_6_20	8_6_74	OK	6.02732	33.8425	2.48925	5.61486	3.89217	5e-05	0.0013523	yes
TraesCS4A02G434200	TraesCS4A02G434200	-	4A:704806859-704807984	8_6_20	8_6_74	OK	2.73368	15.3362	2.48802	5.61007	4.24643	5e-05	0.0013523	yes
TraesCS7A02G204800	TraesCS7A02G204800	-	7A:166987470-166989080	8_6_20	8_6_74	OK	13.9482	78.1561	2.48628	5.60331	4.45923	5e-05	0.0013523	yes
TraesCS7A02G119400	TraesCS7A02G119400	-	7A:76953569-76954235	8_6_20	8_6_74	OK	46.8951	262.573	2.48521	5.59916	4.33541	5e-05	0.0013523	yes
TraesCS4B02G307400	TraesCS4B02G307400	-	4B:596773987-596776721	8_6_20	8_6_74	OK	0.30835	1.72616	2.48492	5.59803	3.10104	0.00045	0.00761613	yes
TraesCS2B02G479700	TraesCS2B02G479700	-	2B:677020596-677023319	8_6_20	8_6_74	OK	0.101455	0.566151	2.48035	5.58033	2.44342	0.0013	0.0163779	yes
TraesCS7D02G043200	TraesCS7D02G043200	-	7D:22269154-22270312	8_6_20	8_6_74	OK	1.50505	8.38423	2.47787	5.57074	3.63977	0.0002	0.00412575	yes
TraesCS3B02G593300	TraesCS3B02G593300	-	3B:816798962-816801938	8_6_20	8_6_74	OK	0.121093	0.674534	2.47778	5.5704	1.98997	0.00495	0.0413255	yes
TraesCS7B02G083400	TraesCS7B02G083400	-	7B:94185187-94186312	8_6_20	8_6_74	OK	2.058	11.4516	2.47623	5.56441	3.2324	5e-05	0.0013523	yes
TraesCS4D02G302700	TraesCS4D02G302700	-	4D:470506567-470509154	8_6_20	8_6_74	OK	0.237431	1.31748	2.4722	5.54889	2.00809	0.00535	0.0435945	yes
TraesCS5D02G466700	TraesCS5D02G466700	-	5D:509023843-509024550	8_6_20	8_6_74	OK	2.60271	14.3578	2.46375	5.51649	2.64465	0.0001	0.002391	yes
TraesCS7D02G428300	TraesCS7D02G428300	-	7D:548775949-548776692	8_6_20	8_6_74	OK	8.31103	45.7943	2.46207	5.51007	3.62706	5e-05	0.0013523	yes
TraesCS2B02G240100	TraesCS2B02G240100	-	2B:244569320-244572562	8_6_20	8_6_74	OK	0.0903368	0.496902	2.45957	5.50053	2.33489	0.00035	0.0063147	yes
TraesCS2B02G013200	TraesCS2B02G013200	-	2B:6376659-6383282	8_6_20	8_6_74	OK	0.0648339	0.356346	2.45846	5.4963	2.33916	0.00175	0.020109	yes
TraesCS7A02G396100	TraesCS7A02G396100	-	7A:574678089-574680665	8_6_20	8_6_74	OK	0.0750913	0.411836	2.45535	5.48446	2.03917	0.0043	0.0376776	yes
TraesCS1A02G190400	TraesCS1A02G190400	-	1A:344189325-344189787	8_6_20	8_6_74	OK	9.37245	51.3515	2.45391	5.47899	3.54659	5e-05	0.0013523	yes
TraesCS1D02G286600	TraesCS1D02G286600	-	1D:384844505-384845112	8_6_20	8_6_74	OK	44.3578	242.868	2.45291	5.47519	4.22118	5e-05	0.0013523	yes
TraesCS4A02G402000	TraesCS4A02G402000	-	4A:675854877-675855520	8_6_20	8_6_74	OK	60.1541	329.348	2.45288	5.47508	4.26894	5e-05	0.0013523	yes
TraesCS7B02G016900	TraesCS7B02G016900	-	7B:14787944-14788571	8_6_20	8_6_74	OK	34.4391	188.188	2.45006	5.46439	4.1331	5e-05	0.0013523	yes
TraesCS6A02G062600	TraesCS6A02G062600	-	6A:33534733-33535752	8_6_20	8_6_74	OK	5.71672	31.1597	2.44642	5.45062	4.44447	5e-05	0.0013523	yes
TraesCS2D02G581300	TraesCS2D02G581300	-	2D:642988369-642990684	8_6_20	8_6_74	OK	0.909744	4.9529	2.44474	5.44428	3.42551	5e-05	0.0013523	yes
TraesCS4B02G394400	TraesCS4B02G394400	-	4B:668445453-668447440	8_6_20	8_6_74	OK	0.366539	1.99428	2.44383	5.44084	2.45539	0.00025	0.00490393	yes
TraesCS3A02G377400	TraesCS3A02G377400	-	3A:627269391-627270074	8_6_20	8_6_74	OK	55.1713	300.165	2.44377	5.44062	4.3019	5e-05	0.0013523	yes
TraesCS1B02G353400	TraesCS1B02G353400	-	1B:583684569-583685357	8_6_20	8_6_74	OK	3.21582	17.4551	2.4404	5.42792	2.8114	5e-05	0.0013523	yes
TraesCS1B02G243200	TraesCS1B02G243200	-	1B:432116598-432117724	8_6_20	8_6_74	OK	0.360968	1.95905	2.44021	5.42721	1.95065	0.00535	0.0435945	yes
TraesCS7A02G165600	TraesCS7A02G165600	-	7A:121056089-121057606	8_6_20	8_6_74	OK	0.776929	4.21421	2.43941	5.4242	2.30195	0.00095	0.0131138	yes
TraesCS7B02G298100	TraesCS7B02G298100	-	7B:535449103-535451531	8_6_20	8_6_74	OK	2.8007	15.1787	2.43819	5.41961	4.26724	5e-05	0.0013523	yes
TraesCS2D02G343900	TraesCS2D02G343900	-	2D:440178791-440181066	8_6_20	8_6_74	OK	0.17826	0.965429	2.43719	5.41586	2.16095	0.00395	0.0355936	yes
TraesCS2A02G275000	TraesCS2A02G275000	-	2A:451553927-451567861	8_6_20	8_6_74	OK	0.386171	2.08967	2.43596	5.41124	3.44769	5e-05	0.0013523	yes
TraesCS5B02G358400	TraesCS5B02G358400	-	5B:538037437-538039204	8_6_20	8_6_74	OK	0.227558	1.22383	2.4271	5.37811	2.73753	5e-05	0.0013523	yes
TraesCS1B02G024200	TraesCS1B02G024200	-	1B:11633553-11634917	8_6_20	8_6_74	OK	1.40345	7.50308	2.4185	5.34615	3.62672	5e-05	0.0013523	yes
TraesCS5B02G382200	TraesCS5B02G382200	-	5B:560441117-560444838	8_6_20	8_6_74	OK	0.67071	3.57984	2.41614	5.33741	3.60099	5e-05	0.0013523	yes
TraesCS3D02G266000	TraesCS3D02G266000	-	3D:368950869-368951520	8_6_20	8_6_74	OK	12.4155	66.1851	2.41437	5.33087	3.46684	5e-05	0.0013523	yes
TraesCS4A02G057500	TraesCS4A02G057500	-	4A:48275372-48276006	8_6_20	8_6_74	OK	23.5627	125.511	2.41324	5.32669	3.78041	5e-05	0.0013523	yes
TraesCS5A02G347900	TraesCS5A02G347900	-	5A:550801993-550802529	8_6_20	8_6_74	OK	75.9142	403.659	2.41069	5.31729	4.71108	5e-05	0.0013523	yes
TraesCS2A02G475700	TraesCS2A02G475700	-	2A:716163621-716170066	8_6_20	8_6_74	OK	1.64373	8.71064	2.40581	5.29933	4.06129	5e-05	0.0013523	yes
TraesCS4B02G204100	TraesCS4B02G204100	-	4B:436098390-436099118	8_6_20	8_6_74	OK	68.4349	362.065	2.40344	5.29063	4.38713	5e-05	0.0013523	yes
TraesCS1A02G404600	TraesCS1A02G404600	-	1A:568025207-568028524	8_6_20	8_6_74	OK	0.0781569	0.412906	2.40137	5.28305	1.98846	0.00565	0.0452515	yes
TraesCS2A02G461700	TraesCS2A02G461700	-	2A:707567477-707569231	8_6_20	8_6_74	OK	0.229393	1.211	2.4003	5.27913	2.0222	0.001	0.0135679	yes
TraesCS7A02G147200	TraesCS7A02G147200	-	7A:100063713-100064420	8_6_20	8_6_74	OK	20.5611	108.335	2.39751	5.26893	3.92114	5e-05	0.0013523	yes
TraesCS5B02G418300	TraesCS5B02G418300	-	5B:594732755-594733799	8_6_20	8_6_74	OK	1.49087	7.85168	2.39685	5.26652	2.56367	0.00035	0.0063147	yes
TraesCS1B02G243000	TraesCS1B02G243000	-	1B:431403261-431407836	8_6_20	8_6_74	OK	0.151856	0.798693	2.39493	5.25952	2.09976	0.0042	0.0371203	yes
TraesCS5B02G125600	TraesCS5B02G125600	-	5B:228496728-228497669	8_6_20	8_6_74	OK	0.356202	1.87172	2.3936	5.25467	2.1255	0.0031	0.0297805	yes
TraesCS4B02G367800	TraesCS4B02G367800	-	4B:654592595-654593027	8_6_20	8_6_74	OK	8.97718	47.1628	2.39332	5.25365	3.20406	5e-05	0.0013523	yes
TraesCS6D02G084300	TraesCS6D02G084300	-	6D:49218042-49221583	8_6_20	8_6_74	OK	0.407796	2.13993	2.39165	5.24757	2.89796	5e-05	0.0013523	yes
TraesCS3A02G155000	TraesCS3A02G155000	-	3A:146772725-146780121	8_6_20	8_6_74	OK	1.03304	5.40392	2.38712	5.23112	2.63261	0.00025	0.00490393	yes
TraesCS3D02G137100	TraesCS3D02G137100	-	3D:95839190-95840522	8_6_20	8_6_74	OK	2.50698	13.097	2.38521	5.2242	2.48078	0.0003	0.00562399	yes
TraesCSU02G142200	TraesCSU02G142200	-	Un:137920231-137920808	8_6_20	8_6_74	OK	23.647	123.492	2.38469	5.22232	3.72914	5e-05	0.0013523	yes
TraesCS5B02G559500	TraesCS5B02G559500	-	5B:706349653-706353019	8_6_20	8_6_74	OK	4.29966	22.4393	2.38373	5.21884	3.13943	5e-05	0.0013523	yes
TraesCS1B02G143700	TraesCS1B02G143700	-	1B:195373938-195382825	8_6_20	8_6_74	OK	0.225996	1.17846	2.38253	5.2145	2.60332	0.0007	0.0104481	yes
TraesCS4D02G062500	TraesCS4D02G062500	-	4D:38344233-38345364	8_6_20	8_6_74	OK	2.04555	10.6608	2.38176	5.21172	3.26764	5e-05	0.0013523	yes
TraesCS7A02G442800	TraesCS7A02G442800	-	7A:637288922-637289825	8_6_20	8_6_74	OK	1.28698	6.69927	2.38001	5.2054	3.05031	5e-05	0.0013523	yes
TraesCS1A02G038100	TraesCS1A02G038100	-	1A:20998068-20998918	8_6_20	8_6_74	OK	37.1971	193.536	2.37934	5.20299	4.20151	5e-05	0.0013523	yes
TraesCS5D02G360900	TraesCS5D02G360900	-	5D:440374922-440375514	8_6_20	8_6_74	OK	97.7904	506.901	2.37394	5.18355	4.30941	5e-05	0.0013523	yes
TraesCS5D02G444000	TraesCS5D02G444000	-	5D:495199904-495200607	8_6_20	8_6_74	OK	3.12477	16.1957	2.37378	5.18297	2.76937	5e-05	0.0013523	yes
TraesCS7D02G116600	TraesCS7D02G116600	-	7D:71812504-71813150	8_6_20	8_6_74	OK	56.4248	292.095	2.37203	5.17669	4.20902	5e-05	0.0013523	yes
TraesCS3B02G114600	TraesCS3B02G114600	-	3B:80658279-80659001	8_6_20	8_6_74	OK	20.6391	106.709	2.37024	5.17027	4.19671	5e-05	0.0013523	yes
TraesCS6A02G153100	TraesCS6A02G153100	-	6A:139127656-139148600	8_6_20	8_6_74	OK	0.761444	3.93377	2.3691	5.16619	3.37974	5e-05	0.0013523	yes
TraesCS4A02G067800	TraesCS4A02G067800	-	4A:66147705-66148263	8_6_20	8_6_74	OK	45.7166	235.681	2.36604	5.15524	4.12309	5e-05	0.0013523	yes
TraesCS5B02G243500	TraesCS5B02G243500	-	5B:423796114-423796808	8_6_20	8_6_74	OK	39.0742	201.294	2.36502	5.1516	4.06574	5e-05	0.0013523	yes
TraesCS5B02G088100	TraesCS5B02G088100	-	5B:113086225-113087079	8_6_20	8_6_74	OK	8.83684	45.51	2.36458	5.15003	3.80876	5e-05	0.0013523	yes
TraesCS7B02G061300	TraesCS7B02G061300	-	7B:63934912-63935548	8_6_20	8_6_74	OK	10.6187	54.6754	2.36428	5.14896	3.21606	5e-05	0.0013523	yes
TraesCS5D02G316200	TraesCS5D02G316200	-	5D:410200494-410202372	8_6_20	8_6_74	OK	1.67212	8.60911	2.36418	5.1486	2.74837	0.00015	0.00331456	yes
TraesCSU02G120100	TraesCSU02G120100	-	Un:103135101-103136584	8_6_20	8_6_74	OK	1.42629	7.34323	2.36415	5.14849	3.39287	0.0002	0.00412575	yes
TraesCS7B02G017600	TraesCS7B02G017600	-	7B:15018128-15018775	8_6_20	8_6_74	OK	6.28327	32.3204	2.36286	5.14389	3.09197	5e-05	0.0013523	yes
TraesCS6A02G040500	TraesCS6A02G040500	-	6A:21137210-21137839	8_6_20	8_6_74	OK	9.33432	47.9205	2.36003	5.13381	3.55239	5e-05	0.0013523	yes
ENSRNA050017194	ENSRNA050017194	LSU_rRNA_eukarya	Un:345599199-345599876	8_6_20	8_6_74	OK	1.98865	10.2054	2.35947	5.13182	3.09053	5e-05	0.0013523	yes
TraesCS5B02G543100	TraesCS5B02G543100	-	5B:696384940-696388562	8_6_20	8_6_74	OK	0.213469	1.09187	2.35471	5.11491	1.96739	0.00495	0.0413255	yes
TraesCS5D02G336800	TraesCS5D02G336800	-	5D:426010718-426014069	8_6_20	8_6_74	OK	0.714895	3.65154	2.3527	5.10779	2.87837	5e-05	0.0013523	yes
TraesCS5A02G405900	TraesCS5A02G405900	-	5A:597498966-597505578	8_6_20	8_6_74	OK	0.293348	1.496	2.35043	5.09976	2.17011	0.00115	0.0150594	yes
TraesCS6A02G055200	TraesCS6A02G055200	-	6A:28666034-28666585	8_6_20	8_6_74	OK	23.2617	118.041	2.34325	5.07444	3.87862	5e-05	0.0013523	yes
TraesCS7B02G436600	TraesCS7B02G436600	-	7B:702645497-702646791	8_6_20	8_6_74	OK	0.619713	3.14284	2.3424	5.07146	2.75556	0.00025	0.00490393	yes
TraesCS2A02G398300	TraesCS2A02G398300	-	2A:651752443-651753590	8_6_20	8_6_74	OK	0.882535	4.46999	2.34055	5.06496	1.97337	0.00235	0.0247209	yes
TraesCS7D02G326200	TraesCS7D02G326200	-	7D:416412323-416413797	8_6_20	8_6_74	OK	14.4618	73.2263	2.34012	5.06345	4.20042	5e-05	0.0013523	yes
TraesCS3B02G458500	TraesCS3B02G458500	-	3B:700926857-700931959	8_6_20	8_6_74	OK	0.334778	1.69063	2.33628	5.04999	2.62941	0.0009	0.0125602	yes
TraesCS1D02G154600	TraesCS1D02G154600	-	1D:216128011-216128527	8_6_20	8_6_74	OK	0.24997	1.25866	2.33206	5.03524	2.01183	0.0048	0.0405413	yes
TraesCS5D02G501000	TraesCS5D02G501000	-	5D:529256617-529258506	8_6_20	8_6_74	OK	0.190926	0.961181	2.33179	5.0343	2.08149	0.0034	0.0319848	yes
TraesCS2D02G052200	TraesCS2D02G052200	-	2D:20060182-20062259	8_6_20	8_6_74	OK	0.86334	4.34488	2.33132	5.03266	2.67705	0.00015	0.00331456	yes
TraesCS4B02G225000	TraesCS4B02G225000	-	4B:471337869-471338390	8_6_20	8_6_74	OK	24.3065	122.216	2.33003	5.02816	3.63897	5e-05	0.0013523	yes
TraesCS7B02G112000	TraesCS7B02G112000	-	7B:128445083-128446658	8_6_20	8_6_74	OK	16.1148	80.88	2.3274	5.019	4.22439	5e-05	0.0013523	yes
TraesCS2A02G320000	TraesCS2A02G320000	-	2A:549287798-549289425	8_6_20	8_6_74	OK	0.615186	3.08621	2.32674	5.0167	2.38536	0.0007	0.0104481	yes
TraesCS2A02G404400	TraesCS2A02G404400	-	2A:659890274-659895645	8_6_20	8_6_74	OK	0.331394	1.66207	2.32636	5.01538	2.54331	0.00035	0.0063147	yes
TraesCS2B02G066100	TraesCS2B02G066100	-	2B:33351098-33353072	8_6_20	8_6_74	OK	5.51412	27.6513	2.32614	5.01462	4.34446	5e-05	0.0013523	yes
TraesCS3B02G251200	TraesCS3B02G251200	-	3B:401803617-401810273	8_6_20	8_6_74	OK	0.303748	1.52312	2.32608	5.01441	3.44889	5e-05	0.0013523	yes
TraesCS6A02G065800	TraesCS6A02G065800	-	6A:35185513-35187424	8_6_20	8_6_74	OK	0.409085	2.04891	2.32439	5.00854	2.3514	0.0008	0.0115105	yes
TraesCS1B02G297100	TraesCS1B02G297100	-	1B:516961005-516961638	8_6_20	8_6_74	OK	26.7817	133.648	2.31912	4.99028	3.77168	5e-05	0.0013523	yes
TraesCS6D02G039900	TraesCS6D02G039900	-	6D:16306515-16307330	8_6_20	8_6_74	OK	61.8473	308.44	2.31821	4.98713	4.23239	5e-05	0.0013523	yes
TraesCSU02G077200	TraesCSU02G077200	-	Un:69362273-69362890	8_6_20	8_6_74	OK	48.3414	240.997	2.31768	4.9853	4.35275	5e-05	0.0013523	yes
TraesCS1A02G361900	TraesCS1A02G361900	-	1A:542355613-542371373	8_6_20	8_6_74	OK	41.4654	206.498	2.31615	4.98001	4.18347	5e-05	0.0013523	yes
TraesCS6D02G061700	TraesCS6D02G061700	-	6D:28707571-28708138	8_6_20	8_6_74	OK	40.8695	203.343	2.31482	4.97543	3.96231	5e-05	0.0013523	yes
TraesCS3A02G534100	TraesCS3A02G534100	-	3A:746261332-746262307	8_6_20	8_6_74	OK	17.4541	86.7357	2.31306	4.96936	3.65857	5e-05	0.0013523	yes
TraesCS5D02G478400	TraesCS5D02G478400	-	5D:517213390-517214112	8_6_20	8_6_74	OK	2.74013	13.6157	2.31296	4.96902	2.69723	0.0001	0.002391	yes
TraesCS2D02G395400	TraesCS2D02G395400	-	2D:506758083-506759084	8_6_20	8_6_74	OK	87.6878	435.648	2.31272	4.96819	4.15296	5e-05	0.0013523	yes
TraesCS2B02G113600	TraesCS2B02G113600	-	2B:76921537-76930843	8_6_20	8_6_74	OK	0.123154	0.611119	2.31099	4.96223	2.46569	0.0004	0.00698087	yes
TraesCS5A02G353600	TraesCS5A02G353600	-	5A:556533815-556534377	8_6_20	8_6_74	OK	104.244	516.263	2.30815	4.95248	4.20262	5e-05	0.0013523	yes
TraesCS6B02G079000	TraesCS6B02G079000	-	6B:55650743-55651309	8_6_20	8_6_74	OK	58.2398	288.337	2.30768	4.95086	4.03659	5e-05	0.0013523	yes
TraesCS6B02G145200	TraesCS6B02G145200	-	6B:145043555-145044245	8_6_20	8_6_74	OK	12.3278	61.0088	2.30711	4.94891	3.35603	5e-05	0.0013523	yes
TraesCS5B02G042400	TraesCS5B02G042400	-	5B:47108708-47118802	8_6_20	8_6_74	OK	0.0950532	0.467324	2.29762	4.91646	2.28127	0.0034	0.0319848	yes
TraesCS6B02G082100	TraesCS6B02G082100	-	6B:58812297-58813153	8_6_20	8_6_74	OK	4.31171	21.1384	2.29353	4.90254	2.92213	5e-05	0.0013523	yes
TraesCS4D02G334400	TraesCS4D02G334400	-	4D:491720850-491722634	8_6_20	8_6_74	OK	2.13777	10.4743	2.29268	4.89965	3.17876	5e-05	0.0013523	yes
TraesCS7D02G299800	TraesCS7D02G299800	-	7D:379825365-379826526	8_6_20	8_6_74	OK	0.136988	0.670308	2.29077	4.89317	1.93197	0.005	0.0415728	yes
TraesCS7B02G051500	TraesCS7B02G051500	-	7B:54048214-54049159	8_6_20	8_6_74	OK	0.180461	0.882924	2.2906	4.8926	2.30484	0.00055	0.00875113	yes
TraesCS3D02G539300	TraesCS3D02G539300	-	3D:611407243-611408153	8_6_20	8_6_74	OK	18.9874	92.7895	2.28892	4.8869	3.69907	5e-05	0.0013523	yes
TraesCS6D02G062900	TraesCS6D02G062900	-	6D:29384763-29385282	8_6_20	8_6_74	OK	17.204	83.9572	2.28691	4.8801	3.40012	5e-05	0.0013523	yes
TraesCS3A02G134000	TraesCS3A02G134000	-	3A:111105592-111106257	8_6_20	8_6_74	OK	82.9526	404.523	2.28586	4.87655	4.09638	5e-05	0.0013523	yes
TraesCS2B02G482900	TraesCS2B02G482900	-	2B:680408987-680409227	8_6_20	8_6_74	OK	10.6613	51.9812	2.2856	4.87567	2.79541	5e-05	0.0013523	yes
TraesCS4B02G338100	TraesCS4B02G338100	-	4B:630638173-630639491	8_6_20	8_6_74	OK	1.52592	7.42418	2.28255	4.86537	2.78259	5e-05	0.0013523	yes
TraesCS4B02G092200	TraesCS4B02G092200	-	4B:95106658-95109728	8_6_20	8_6_74	OK	0.456779	2.22059	2.28138	4.86143	3.31634	5e-05	0.0013523	yes
TraesCS1B02G297200	TraesCS1B02G297200	-	1B:516971104-516971724	8_6_20	8_6_74	OK	92.3477	448.507	2.27998	4.85671	4.12279	5e-05	0.0013523	yes
TraesCS6A02G086400	TraesCS6A02G086400	-	6A:55032481-55033094	8_6_20	8_6_74	OK	67.6692	328.577	2.27966	4.85564	4.34357	5e-05	0.0013523	yes
TraesCS5B02G439500	TraesCS5B02G439500	-	5B:611677694-611678422	8_6_20	8_6_74	OK	3.9385	19.1195	2.27933	4.85452	3.86329	0.00015	0.00331456	yes
TraesCS4B02G224100	TraesCS4B02G224100	-	4B:468663171-468671188	8_6_20	8_6_74	OK	0.0907477	0.440329	2.27865	4.85224	2.21549	0.00115	0.0150594	yes
TraesCS1A02G361200	TraesCS1A02G361200	-	1A:541993158-541997451	8_6_20	8_6_74	OK	2.4706	11.987	2.27853	4.85183	3.98384	5e-05	0.0013523	yes
TraesCS2A02G419600	TraesCS2A02G419600	-	2A:675301837-675307082	8_6_20	8_6_74	OK	0.117485	0.56971	2.27776	4.84924	2.00912	0.003	0.0291087	yes
TraesCS4B02G137400	TraesCS4B02G137400	-	4B:181251035-181253476	8_6_20	8_6_74	OK	0.712765	3.45422	2.27686	4.84622	2.30725	0.00055	0.00875113	yes
TraesCS7A02G249500	TraesCS7A02G249500	-	7A:232345765-232346972	8_6_20	8_6_74	OK	2.50133	12.083	2.27221	4.83063	3.08781	5e-05	0.0013523	yes
TraesCS1B02G357600	TraesCS1B02G357600	-	1B:587500742-587501373	8_6_20	8_6_74	OK	28.8368	139.275	2.27195	4.82975	4.01352	5e-05	0.0013523	yes
TraesCS4B02G100500	TraesCS4B02G100500	-	4B:106057323-106060426	8_6_20	8_6_74	OK	0.115878	0.559421	2.27133	4.82768	2.14612	0.00195	0.0217508	yes
TraesCS4D02G246800	TraesCS4D02G246800	-	4D:415583168-415583807	8_6_20	8_6_74	OK	19.9771	96.301	2.2692	4.82056	3.46979	5e-05	0.0013523	yes
TraesCS3D02G441700	TraesCS3D02G441700	-	3D:551984646-551986185	8_6_20	8_6_74	OK	2.53855	12.2047	2.26536	4.80774	3.04938	5e-05	0.0013523	yes
TraesCS2D02G192200	TraesCS2D02G192200	-	2D:136466017-136467500	8_6_20	8_6_74	OK	3.41428	16.4056	2.26454	4.80501	2.99438	5e-05	0.0013523	yes
TraesCS6A02G144100	TraesCS6A02G144100	-	6A:121650454-121653230	8_6_20	8_6_74	OK	0.179613	0.862171	2.26308	4.80015	2.49364	0.00065	0.00991419	yes
TraesCS7A02G119900	TraesCS7A02G119900	-	7A:77194850-77195477	8_6_20	8_6_74	OK	4.41866	21.2101	2.26307	4.80012	3.69074	5e-05	0.0013523	yes
TraesCS3B02G369600	TraesCS3B02G369600	-	3B:581663323-581665291	8_6_20	8_6_74	OK	2.18424	10.4833	2.2629	4.79955	3.48788	5e-05	0.0013523	yes
TraesCS1B02G188100	TraesCS1B02G188100	-	1B:336273430-336276227	8_6_20	8_6_74	OK	0.279054	1.33891	2.26244	4.79802	2.8721	5e-05	0.0013523	yes
TraesCS3B02G486700	TraesCS3B02G486700	-	3B:733064474-733064830	8_6_20	8_6_74	OK	27.4651	131.752	2.26215	4.79706	3.77638	5e-05	0.0013523	yes
TraesCS2B02G183200	TraesCS2B02G183200	-	2B:158430991-158433551	8_6_20	8_6_74	OK	0.450085	2.15751	2.2611	4.79357	2.55206	5e-05	0.0013523	yes
TraesCS5D02G119700	TraesCS5D02G119700	-	5D:166628132-166634916	8_6_20	8_6_74	OK	0.825117	3.95514	2.26106	4.79344	3.13415	5e-05	0.0013523	yes
TraesCS5D02G159800	TraesCS5D02G159800	-	5D:249530506-249532884	8_6_20	8_6_74	OK	0.0898941	0.430877	2.26098	4.79317	1.90267	0.0041	0.0365076	yes
TraesCS7B02G382200	TraesCS7B02G382200	-	7B:648042286-648045080	8_6_20	8_6_74	OK	1.56243	7.48673	2.26054	4.79171	3.13182	5e-05	0.0013523	yes
TraesCS2A02G067400	TraesCS2A02G067400	-	2A:30130885-30132706	8_6_20	8_6_74	OK	2.81853	13.4939	2.25929	4.78756	3.03826	5e-05	0.0013523	yes
TraesCS7D02G428400	TraesCS7D02G428400	-	7D:548781403-548782109	8_6_20	8_6_74	OK	12.4684	59.6668	2.25865	4.78543	3.48888	5e-05	0.0013523	yes
TraesCS2D02G136500	TraesCS2D02G136500	-	2D:80036300-80039122	8_6_20	8_6_74	OK	0.647614	3.08994	2.25437	4.77126	3.21169	5e-05	0.0013523	yes
TraesCS1A02G295700	TraesCS1A02G295700	-	1A:490759998-490760520	8_6_20	8_6_74	OK	63.8485	303.657	2.24972	4.75591	4.02164	5e-05	0.0013523	yes
TraesCS7A02G214400	TraesCS7A02G214400	-	7A:178615533-178618009	8_6_20	8_6_74	OK	0.525091	2.49525	2.24855	4.75205	2.43323	0.0001	0.002391	yes
TraesCS2B02G079600	TraesCS2B02G079600	-	2B:44402873-44404731	8_6_20	8_6_74	OK	1.56391	7.42888	2.24798	4.75017	2.74115	5e-05	0.0013523	yes
TraesCS3A02G357500	TraesCS3A02G357500	-	3A:605240683-605241332	8_6_20	8_6_74	OK	27.3731	129.809	2.24556	4.74221	3.94179	5e-05	0.0013523	yes
TraesCS2B02G613800	TraesCS2B02G613800	-	2B:792989379-792993260	8_6_20	8_6_74	OK	1.51672	7.18205	2.24344	4.73525	3.79842	5e-05	0.0013523	yes
TraesCS4B02G092700	TraesCS4B02G092700	-	4B:95365208-95369681	8_6_20	8_6_74	OK	0.10703	0.506523	2.24261	4.73252	2.36611	0.0004	0.00698087	yes
TraesCS1A02G363000	TraesCS1A02G363000	-	1A:543928299-543928828	8_6_20	8_6_74	OK	52.0775	245.731	2.23835	4.71857	3.95015	5e-05	0.0013523	yes
TraesCS5B02G390200	TraesCS5B02G390200	-	5B:569544365-569546011	8_6_20	8_6_74	OK	1.18918	5.60448	2.23661	4.71288	2.46717	0.00015	0.00331456	yes
TraesCS3A02G274300	TraesCS3A02G274300	-	3A:503703423-503707155	8_6_20	8_6_74	OK	0.184802	0.870883	2.2365	4.71252	1.89571	0.00335	0.031629	yes
TraesCS3A02G449000	TraesCS3A02G449000	-	3A:688677132-688678659	8_6_20	8_6_74	OK	2.2585	10.6345	2.23531	4.70864	2.80511	5e-05	0.0013523	yes
TraesCS4D02G140700	TraesCS4D02G140700	-	4D:123779223-123781623	8_6_20	8_6_74	OK	2.95093	13.8809	2.23387	4.70394	3.34479	5e-05	0.0013523	yes
TraesCS4A02G269400	TraesCS4A02G269400	-	4A:581269933-581271030	8_6_20	8_6_74	OK	2.16971	10.1653	2.22809	4.68513	2.5415	0.0001	0.002391	yes
TraesCS3B02G301800	TraesCS3B02G301800	-	3B:485387521-485389151	8_6_20	8_6_74	OK	2.46754	11.555	2.22738	4.68283	3.65205	5e-05	0.0013523	yes
TraesCS6A02G098500	TraesCS6A02G098500	-	6A:65681324-65684847	8_6_20	8_6_74	OK	0.447241	2.09403	2.22716	4.68211	2.87342	5e-05	0.0013523	yes
TraesCS7A02G393500	TraesCS7A02G393500	-	7A:571648836-571649214	8_6_20	8_6_74	OK	1.32658	6.21052	2.22701	4.68163	2.37478	0.00035	0.0063147	yes
TraesCS2B02G430800	TraesCS2B02G430800	-	2B:619749284-619753864	8_6_20	8_6_74	OK	0.787734	3.6827	2.22498	4.67504	3.13131	5e-05	0.0013523	yes
TraesCS1B02G376700	TraesCS1B02G376700	-	1B:608462301-608462955	8_6_20	8_6_74	OK	58.4718	273.285	2.22459	4.67378	3.99233	5e-05	0.0013523	yes
TraesCS7A02G491100	TraesCS7A02G491100	-	7A:680325222-680325942	8_6_20	8_6_74	OK	46.2322	216.071	2.22454	4.67362	4.14318	5e-05	0.0013523	yes
TraesCS5B02G176400	TraesCS5B02G176400	-	5B:322289194-322290157	8_6_20	8_6_74	OK	2.50865	11.7159	2.22349	4.67022	2.79239	0.00015	0.00331456	yes
TraesCS5B02G543200	TraesCS5B02G543200	-	5B:696390944-696397989	8_6_20	8_6_74	OK	0.407915	1.90482	2.22331	4.66964	2.74808	0.0003	0.00562399	yes
TraesCS2A02G473800	TraesCS2A02G473800	-	2A:715299783-715301878	8_6_20	8_6_74	OK	0.083971	0.39192	2.2226	4.66734	2.3447	0.0006	0.00933604	yes
TraesCS4A02G349800	TraesCS4A02G349800	-	4A:626307386-626329052	8_6_20	8_6_74	OK	0.132124	0.616508	2.22223	4.66614	3.53345	5e-05	0.0013523	yes
TraesCS5D02G400200	TraesCS5D02G400200	-	5D:465373458-465376541	8_6_20	8_6_74	OK	1.18405	5.51164	2.21875	4.6549	2.60182	0.00015	0.00331456	yes
TraesCS2B02G534000	TraesCS2B02G534000	-	2B:730298364-730302983	8_6_20	8_6_74	OK	0.228948	1.06369	2.21599	4.646	2.36867	0.00065	0.00991419	yes
TraesCS1D02G396600	TraesCS1D02G396600	-	1D:464801852-464802597	8_6_20	8_6_74	OK	36.8979	171.315	2.21504	4.64294	4.01785	5e-05	0.0013523	yes
TraesCS3B02G282300	TraesCS3B02G282300	-	3B:452716268-452716944	8_6_20	8_6_74	OK	1.34052	6.21583	2.21316	4.6369	2.30573	0.001	0.0135679	yes
TraesCS5B02G321000	TraesCS5B02G321000	-	5B:506514517-506515816	8_6_20	8_6_74	OK	2.29414	10.6373	2.21311	4.63674	2.61159	5e-05	0.0013523	yes
TraesCS1A02G261900	TraesCS1A02G261900	-	1A:456650947-456652182	8_6_20	8_6_74	OK	8.71825	40.3762	2.21139	4.63121	3.81761	5e-05	0.0013523	yes
TraesCS1B02G192500	TraesCS1B02G192500	-	1B:344374969-344375715	8_6_20	8_6_74	OK	13.3176	61.6649	2.21111	4.63031	3.64761	5e-05	0.0013523	yes
TraesCS1A02G356800	TraesCS1A02G356800	-	1A:539754422-539758138	8_6_20	8_6_74	OK	0.258271	1.1957	2.21089	4.62961	2.38501	0.00035	0.0063147	yes
TraesCS3B02G280900	TraesCS3B02G280900	-	3B:451530156-451532598	8_6_20	8_6_74	OK	0.469192	2.16883	2.20867	4.62249	2.61785	0.0002	0.00412575	yes
TraesCS6A02G034900	TraesCS6A02G034900	-	6A:16700897-16701729	8_6_20	8_6_74	OK	58.0038	268.038	2.20822	4.62105	3.99677	5e-05	0.0013523	yes
TraesCS3D02G090900	TraesCS3D02G090900	-	3D:46101644-46104860	8_6_20	8_6_74	OK	0.385219	1.77931	2.20757	4.61897	2.50734	5e-05	0.0013523	yes
TraesCS2D02G580900	TraesCS2D02G580900	-	2D:642870816-642873283	8_6_20	8_6_74	OK	0.109825	0.506295	2.20477	4.61001	2.49552	0.00035	0.0063147	yes
TraesCS2A02G464300	TraesCS2A02G464300	-	2A:709841941-709847720	8_6_20	8_6_74	OK	1.37111	6.31576	2.20361	4.60631	4.12617	5e-05	0.0013523	yes
TraesCS3B02G161400	TraesCS3B02G161400	-	3B:157919236-157921997	8_6_20	8_6_74	OK	0.789006	3.63146	2.20244	4.60257	2.68671	5e-05	0.0013523	yes
TraesCS6D02G123500	TraesCS6D02G123500	-	6D:88701459-88703534	8_6_20	8_6_74	OK	0.969524	4.45928	2.20146	4.59945	2.88298	5e-05	0.0013523	yes
TraesCS2D02G415000	TraesCS2D02G415000	-	2D:528998895-528999200	8_6_20	8_6_74	OK	13.7289	63.0676	2.19968	4.59377	2.66679	0.0002	0.00412575	yes
TraesCS7B02G394500	TraesCS7B02G394500	-	7B:661999015-661999432	8_6_20	8_6_74	OK	2.57262	11.8101	2.19871	4.59069	2.21448	0.0017	0.019673	yes
TraesCS1A02G020000	TraesCS1A02G020000	-	1A:9979713-9980736	8_6_20	8_6_74	OK	3.48674	15.9941	2.19759	4.58712	2.78322	0.0001	0.002391	yes
TraesCS7B02G126700	TraesCS7B02G126700	-	7B:150818532-150823517	8_6_20	8_6_74	OK	0.192455	0.880996	2.19462	4.57769	2.50371	0.0003	0.00562399	yes
TraesCS2A02G070200	TraesCS2A02G070200	-	2A:30868911-30870531	8_6_20	8_6_74	OK	0.411647	1.88358	2.194	4.57572	1.92412	0.0058	0.0461359	yes
TraesCS2D02G579500	TraesCS2D02G579500	-	2D:641960700-641963851	8_6_20	8_6_74	OK	3.76484	17.2262	2.19395	4.57557	3.61924	5e-05	0.0013523	yes
TraesCS5B02G473100	TraesCS5B02G473100	-	5B:647386485-647387406	8_6_20	8_6_74	OK	20.5855	94.1566	2.19344	4.57395	3.86638	5e-05	0.0013523	yes
TraesCS5A02G237600	TraesCS5A02G237600	-	5A:453875572-453877456	8_6_20	8_6_74	OK	1.9318	8.8245	2.19157	4.56802	2.6437	0.00015	0.00331456	yes
TraesCS3A02G108100	TraesCS3A02G108100	-	3A:73512377-73514437	8_6_20	8_6_74	OK	1.07886	4.92097	2.18944	4.56128	2.46816	0.0004	0.00698087	yes
TraesCS5A02G246800	TraesCS5A02G246800	-	5A:461007492-461009828	8_6_20	8_6_74	OK	0.961642	4.37938	2.18716	4.55408	2.68582	5e-05	0.0013523	yes
TraesCS3A02G532400	TraesCS3A02G532400	-	3A:745504701-745505231	8_6_20	8_6_74	OK	3.38368	15.387	2.18504	4.54739	2.58557	0.0002	0.00412575	yes
TraesCS2A02G072700	TraesCS2A02G072700	-	2A:32266420-32272626	8_6_20	8_6_74	OK	0.285806	1.29853	2.18377	4.54339	3.20838	5e-05	0.0013523	yes
TraesCS2A02G315000	TraesCS2A02G315000	-	2A:540048197-540053466	8_6_20	8_6_74	OK	0.345091	1.56732	2.18325	4.54176	2.59092	0.0004	0.00698087	yes
ENSRNA050024590	ENSRNA050024590	LSU_rRNA_eukarya	Un:416933320-416933713	8_6_20	8_6_74	OK	3.76959	17.1037	2.18183	4.53729	2.39777	0.00045	0.00761613	yes
TraesCS6D02G046200	TraesCS6D02G046200	-	6D:20780581-20781971	8_6_20	8_6_74	OK	6.76479	30.6431	2.17944	4.52978	3.14609	5e-05	0.0013523	yes
TraesCS7B02G016000	TraesCS7B02G016000	-	7B:13328908-13329655	8_6_20	8_6_74	OK	27.9786	126.586	2.17772	4.52438	3.73328	5e-05	0.0013523	yes
TraesCS7B02G230000	TraesCS7B02G230000	-	7B:432187134-432188495	8_6_20	8_6_74	OK	13.0111	58.8308	2.17683	4.52159	3.95248	5e-05	0.0013523	yes
TraesCS7B02G401700	TraesCS7B02G401700	-	7B:668023267-668029437	8_6_20	8_6_74	OK	0.261851	1.18385	2.17667	4.52109	2.54569	5e-05	0.0013523	yes
TraesCS7A02G261700	TraesCS7A02G261700	-	7A:256212901-256215662	8_6_20	8_6_74	OK	0.593684	2.68402	2.17663	4.52096	2.55939	0.0002	0.00412575	yes
TraesCS4B02G120900	TraesCS4B02G120900	-	4B:142541427-142541793	8_6_20	8_6_74	OK	37.1119	167.742	2.17629	4.5199	3.66012	5e-05	0.0013523	yes
TraesCS7B02G483000	TraesCS7B02G483000	-	7B:741242446-741246369	8_6_20	8_6_74	OK	0.624823	2.82338	2.1759	4.51868	3.14613	5e-05	0.0013523	yes
TraesCS3B02G091800	TraesCS3B02G091800	-	3B:60863813-60868553	8_6_20	8_6_74	OK	3.54692	16.0249	2.17567	4.51796	4.02339	5e-05	0.0013523	yes
TraesCS5A02G130900	TraesCS5A02G130900	-	5A:294868800-294871508	8_6_20	8_6_74	OK	0.906007	4.09244	2.17537	4.51702	2.59773	5e-05	0.0013523	yes
TraesCS2A02G510800	TraesCS2A02G510800	-	2A:735761319-735764009	8_6_20	8_6_74	OK	3.99828	18.0265	2.17267	4.50857	3.37705	5e-05	0.0013523	yes
TraesCS1B02G273500	TraesCS1B02G273500	-	1B:480653384-480657030	8_6_20	8_6_74	OK	8.37617	37.7408	2.17176	4.50573	3.70214	5e-05	0.0013523	yes
TraesCS1A02G129600	TraesCS1A02G129600	-	1A:167150356-167152680	8_6_20	8_6_74	OK	0.33107	1.49088	2.17095	4.5032	2.11607	0.001	0.0135679	yes
TraesCS5D02G032200	TraesCS5D02G032200	-	5D:29601817-29604882	8_6_20	8_6_74	OK	0.744149	3.35022	2.17059	4.50207	3.04262	5e-05	0.0013523	yes
TraesCS6D02G284700	TraesCS6D02G284700	-	6D:392513167-392516312	8_6_20	8_6_74	OK	2.05528	9.25175	2.17039	4.50145	3.05296	5e-05	0.0013523	yes
TraesCS7B02G335600	TraesCS7B02G335600	-	7B:590500106-590501362	8_6_20	8_6_74	OK	8.08545	36.3806	2.16977	4.49952	3.46656	5e-05	0.0013523	yes
TraesCS4D02G020300	TraesCS4D02G020300	-	4D:8777204-8779937	8_6_20	8_6_74	OK	1.38748	6.24161	2.16945	4.49852	3.41034	5e-05	0.0013523	yes
TraesCS1A02G325500	TraesCS1A02G325500	-	1A:516375690-516378593	8_6_20	8_6_74	OK	0.226559	1.01761	2.16723	4.4916	2.10309	0.00245	0.0254541	yes
TraesCS7D02G179600	TraesCS7D02G179600	-	7D:133193640-133194785	8_6_20	8_6_74	OK	0.544052	2.43648	2.16298	4.47839	2.42381	0.00155	0.0184954	yes
TraesCS5A02G077400	TraesCS5A02G077400	-	5A:94310800-94311280	8_6_20	8_6_74	OK	151.947	679.117	2.16009	4.46943	3.89463	5e-05	0.0013523	yes
TraesCS2B02G211000	TraesCS2B02G211000	-	2B:194857149-194858861	8_6_20	8_6_74	OK	9.56607	42.685	2.15773	4.46212	3.33584	5e-05	0.0013523	yes
TraesCS5A02G203300	TraesCS5A02G203300	-	5A:412102793-412104977	8_6_20	8_6_74	OK	4.5477	20.2915	2.15767	4.46194	3.00248	5e-05	0.0013523	yes
TraesCS2A02G544800	TraesCS2A02G544800	-	2A:753980102-753993554	8_6_20	8_6_74	OK	0.0903688	0.403173	2.1575	4.46141	2.40774	5e-05	0.0013523	yes
TraesCS6A02G075200	TraesCS6A02G075200	-	6A:45346664-45347350	8_6_20	8_6_74	OK	5.03093	22.444	2.15744	4.46123	2.96754	5e-05	0.0013523	yes
TraesCS5A02G117100	TraesCS5A02G117100	-	5A:238822946-238830497	8_6_20	8_6_74	OK	0.253825	1.12998	2.1544	4.45183	2.94606	5e-05	0.0013523	yes
TraesCS1A02G039100	TraesCS1A02G039100	-	1A:21281531-21285458	8_6_20	8_6_74	OK	0.276196	1.2282	2.15278	4.44684	2.91249	5e-05	0.0013523	yes
TraesCS3D02G328300	TraesCS3D02G328300	-	3D:441144918-441149482	8_6_20	8_6_74	OK	2.56742	11.4117	2.15212	4.4448	3.06022	5e-05	0.0013523	yes
TraesCS5A02G318800	TraesCS5A02G318800	-	5A:529364879-529368462	8_6_20	8_6_74	OK	0.195256	0.867737	2.15189	4.4441	2.3451	0.0006	0.00933604	yes
TraesCS5D02G209700	TraesCS5D02G209700	-	5D:317451573-317453789	8_6_20	8_6_74	OK	6.10648	27.0895	2.14932	4.43619	3.0924	5e-05	0.0013523	yes
TraesCS6D02G346800	TraesCS6D02G346800	-	6D:445851894-445855229	8_6_20	8_6_74	OK	0.0775712	0.34411	2.14928	4.43606	1.88687	0.00615	0.0481027	yes
TraesCS3B02G370300	TraesCS3B02G370300	-	3B:582404570-582408901	8_6_20	8_6_74	OK	0.197769	0.874442	2.14455	4.42154	2.19125	0.0013	0.0163779	yes
TraesCS5B02G312400	TraesCS5B02G312400	-	5B:493986412-493986751	8_6_20	8_6_74	OK	70.1253	309.976	2.14415	4.42032	3.14933	5e-05	0.0013523	yes
TraesCS5D02G183200	TraesCS5D02G183200	-	5D:285022921-285024055	8_6_20	8_6_74	OK	2.27892	10.0687	2.14346	4.4182	2.61986	5e-05	0.0013523	yes
TraesCS7D02G115400	TraesCS7D02G115400	-	7D:70904737-70905401	8_6_20	8_6_74	OK	46.8766	206.922	2.14215	4.41419	3.77316	5e-05	0.0013523	yes
TraesCS5A02G233400	TraesCS5A02G233400	-	5A:448628373-448630697	8_6_20	8_6_74	OK	1.14448	5.04828	2.1411	4.41098	2.05432	0.0008	0.0115105	yes
TraesCS5A02G320700	TraesCS5A02G320700	-	5A:533948215-533949581	8_6_20	8_6_74	OK	1.82248	8.03414	2.14024	4.40835	2.50533	0.00025	0.00490393	yes
TraesCS4D02G017900	TraesCS4D02G017900	-	4D:7842265-7843453	8_6_20	8_6_74	OK	1.50685	6.64171	2.14002	4.40768	3.00209	5e-05	0.0013523	yes
TraesCS2A02G070400	TraesCS2A02G070400	-	2A:31072384-31083109	8_6_20	8_6_74	OK	1.72532	7.60089	2.1393	4.40548	3.18371	5e-05	0.0013523	yes
TraesCS1A02G287800	TraesCS1A02G287800	-	1A:485012382-485012973	8_6_20	8_6_74	OK	87.559	385.064	2.13677	4.39776	3.82015	5e-05	0.0013523	yes
TraesCS5B02G503200	TraesCS5B02G503200	-	5B:669895599-669898631	8_6_20	8_6_74	OK	5.54783	24.379	2.13565	4.39435	4.28383	5e-05	0.0013523	yes
TraesCS5B02G472900	TraesCS5B02G472900	-	5B:646477019-646479561	8_6_20	8_6_74	OK	0.219315	0.963037	2.13459	4.39112	2.16968	0.00135	0.0168113	yes
TraesCS4B02G019800	TraesCS4B02G019800	-	4B:14108913-14110130	8_6_20	8_6_74	OK	1.0299	4.51956	2.13368	4.38835	2.38071	0.0005	0.00822595	yes
TraesCS1A02G295400	TraesCS1A02G295400	-	1A:490418246-490418875	8_6_20	8_6_74	OK	43.0474	188.851	2.13325	4.38705	3.71099	5e-05	0.0013523	yes
TraesCS1A02G287700	TraesCS1A02G287700	-	1A:485010537-485011160	8_6_20	8_6_74	OK	29.5091	129.383	2.13242	4.38452	3.48435	5e-05	0.0013523	yes
TraesCS6D02G146600	TraesCS6D02G146600	-	6D:118267323-118271220	8_6_20	8_6_74	OK	0.252558	1.10589	2.13052	4.37875	2.34035	0.00045	0.00761613	yes
TraesCS7B02G078900	TraesCS7B02G078900	-	7B:88973962-88974982	8_6_20	8_6_74	OK	1.41883	6.20873	2.1296	4.37596	2.21556	0.00065	0.00991419	yes
TraesCS2D02G370200	TraesCS2D02G370200	-	2D:474676138-474678993	8_6_20	8_6_74	OK	0.62533	2.73589	2.12932	4.37511	2.32223	0.00035	0.0063147	yes
TraesCS4A02G495600	TraesCS4A02G495600	-	4A:742554339-742559621	8_6_20	8_6_74	OK	1.25504	5.47627	2.12546	4.36342	3.79922	5e-05	0.0013523	yes
TraesCS1D02G086800	TraesCS1D02G086800	-	1D:71287491-71288455	8_6_20	8_6_74	OK	0.308645	1.34477	2.12333	4.35698	1.76517	0.0021	0.022892	yes
TraesCS2A02G240500	TraesCS2A02G240500	-	2A:335818511-335823693	8_6_20	8_6_74	OK	2.22038	9.65811	2.12094	4.34977	2.13392	0.0011	0.0145413	yes
TraesCS1A02G360100	TraesCS1A02G360100	-	1A:541460216-541460850	8_6_20	8_6_74	OK	25.7198	111.875	2.12093	4.34974	3.62353	5e-05	0.0013523	yes
TraesCS3B02G256900	TraesCS3B02G256900	-	3B:414209495-414213548	8_6_20	8_6_74	OK	3.35946	14.6066	2.12032	4.3479	3.52352	5e-05	0.0013523	yes
TraesCS1D02G167800	TraesCS1D02G167800	-	1D:239802382-239804835	8_6_20	8_6_74	OK	3.48024	15.1226	2.11945	4.34528	3.48393	5e-05	0.0013523	yes
TraesCS3B02G403600	TraesCS3B02G403600	-	3B:637645165-637648751	8_6_20	8_6_74	OK	0.0988339	0.429258	2.11877	4.34323	1.99536	0.00595	0.0469628	yes
TraesCS1A02G229100	TraesCS1A02G229100	-	1A:401226675-401227405	8_6_20	8_6_74	OK	23.9893	104.177	2.11857	4.34263	3.70174	5e-05	0.0013523	yes
TraesCS3D02G342400	TraesCS3D02G342400	-	3D:455036988-455037405	8_6_20	8_6_74	OK	12.9624	56.2839	2.11839	4.34209	3.48842	5e-05	0.0013523	yes
TraesCS1B02G376500	TraesCS1B02G376500	-	1B:608053229-608054037	8_6_20	8_6_74	OK	37.3007	161.614	2.11528	4.33274	3.69583	5e-05	0.0013523	yes
TraesCS7D02G216300	TraesCS7D02G216300	-	7D:176159047-176161198	8_6_20	8_6_74	OK	0.726623	3.14513	2.11384	4.32842	2.13054	0.00185	0.0209837	yes
TraesCS7A02G549500	TraesCS7A02G549500	-	7A:723304677-723308315	8_6_20	8_6_74	OK	3.02646	13.0865	2.11238	4.32404	3.56898	5e-05	0.0013523	yes
TraesCS3A02G300600	TraesCS3A02G300600	-	3A:534531412-534534349	8_6_20	8_6_74	OK	0.560697	2.42156	2.11064	4.31883	3.0586	5e-05	0.0013523	yes
TraesCS1B02G048900	TraesCS1B02G048900	-	1B:28626100-28626916	8_6_20	8_6_74	OK	91.2905	393.631	2.10831	4.31186	3.76017	5e-05	0.0013523	yes
TraesCSU02G121200	TraesCSU02G121200	-	Un:103670529-103671121	8_6_20	8_6_74	OK	74.1819	319.829	2.10816	4.31141	3.89492	5e-05	0.0013523	yes
TraesCS3B02G162900	TraesCS3B02G162900	-	3B:160621234-160622923	8_6_20	8_6_74	OK	0.430656	1.85653	2.108	4.31093	1.92976	0.0025	0.0257534	yes
TraesCS2B02G415900	TraesCS2B02G415900	-	2B:594683186-594684129	8_6_20	8_6_74	OK	52.2189	225.029	2.10747	4.30935	3.98852	5e-05	0.0013523	yes
TraesCS2D02G256600	TraesCS2D02G256600	-	2D:311715446-311719061	8_6_20	8_6_74	OK	0.51164	2.20369	2.10672	4.30711	2.27725	0.0004	0.00698087	yes
TraesCS5B02G186900	TraesCS5B02G186900	-	5B:339100189-339100979	8_6_20	8_6_74	OK	14.2476	61.341	2.10613	4.30535	3.02784	5e-05	0.0013523	yes
TraesCS6B02G443800	TraesCS6B02G443800	-	6B:706746591-706747262	8_6_20	8_6_74	OK	25.6926	110.516	2.10483	4.30147	3.14276	5e-05	0.0013523	yes
TraesCS5D02G270100	TraesCS5D02G270100	-	5D:373774957-373776575	8_6_20	8_6_74	OK	0.214232	0.921489	2.10479	4.30135	2.11426	0.0029	0.0284135	yes
TraesCS2B02G311500	TraesCS2B02G311500	-	2B:445496658-445498281	8_6_20	8_6_74	OK	0.567688	2.4406	2.10407	4.29921	2.05819	0.00195	0.0217508	yes
TraesCS5B02G309900	TraesCS5B02G309900	-	5B:491952098-491954009	8_6_20	8_6_74	OK	2.37977	10.2201	2.10251	4.29456	2.70762	5e-05	0.0013523	yes
TraesCS3A02G102400	TraesCS3A02G102400	-	3A:66249911-66250726	8_6_20	8_6_74	OK	57.7761	247.975	2.10165	4.292	3.88566	5e-05	0.0013523	yes
TraesCS1A02G303400	TraesCS1A02G303400	-	1A:497083210-497084830	8_6_20	8_6_74	OK	0.473705	2.03251	2.1012	4.29066	2.05944	0.0029	0.0284135	yes
TraesCS3B02G174100	TraesCS3B02G174100	-	3B:175090366-175103164	8_6_20	8_6_74	OK	1.35003	5.78198	2.09857	4.28285	3.62911	5e-05	0.0013523	yes
TraesCS2A02G552700	TraesCS2A02G552700	-	2A:758530104-758533279	8_6_20	8_6_74	OK	0.321304	1.37597	2.09844	4.28246	2.7103	5e-05	0.0013523	yes
TraesCS6A02G086200	TraesCS6A02G086200	-	6A:54778137-54778834	8_6_20	8_6_74	OK	34.892	149.407	2.09828	4.28199	3.80556	5e-05	0.0013523	yes
TraesCS5B02G202000	TraesCS5B02G202000	-	5B:367211154-367213437	8_6_20	8_6_74	OK	4.60047	19.6634	2.09566	4.27422	3.01128	5e-05	0.0013523	yes
TraesCS4D02G140800	TraesCS4D02G140800	-	4D:124259675-124263391	8_6_20	8_6_74	OK	0.776916	3.31969	2.09522	4.27291	3.11507	5e-05	0.0013523	yes
TraesCS5A02G291700	TraesCS5A02G291700	-	5A:502367261-502369181	8_6_20	8_6_74	OK	2.85165	12.1534	2.0915	4.26191	2.68241	0.0001	0.002391	yes
TraesCS6A02G354500	TraesCS6A02G354500	-	6A:585963388-585964070	8_6_20	8_6_74	OK	8.74223	37.1972	2.08912	4.25488	2.69594	5e-05	0.0013523	yes
TraesCS7B02G220200	TraesCS7B02G220200	-	7B:411493386-411495817	8_6_20	8_6_74	OK	0.104428	0.444238	2.08882	4.254	1.72994	0.00605	0.0475027	yes
TraesCS3B02G455900	TraesCS3B02G455900	-	3B:697470522-697475245	8_6_20	8_6_74	OK	0.993324	4.21719	2.08594	4.24552	1.98061	0.0024	0.0250852	yes
TraesCS4B02G090800	TraesCS4B02G090800	-	4B:93407868-93412677	8_6_20	8_6_74	OK	0.137432	0.58322	2.08532	4.24369	2.11476	0.00195	0.0217508	yes
TraesCS1B02G053200	TraesCS1B02G053200	-	1B:33945959-33947286	8_6_20	8_6_74	OK	0.203148	0.862091	2.08531	4.24366	1.686	0.0055	0.0444113	yes
TraesCS5A02G352100	TraesCS5A02G352100	-	5A:554285727-554287967	8_6_20	8_6_74	OK	24.8402	105.305	2.08383	4.23931	3.70669	5e-05	0.0013523	yes
TraesCS7B02G314900	TraesCS7B02G314900	-	7B:562407331-562409560	8_6_20	8_6_74	OK	16.3561	69.3252	2.08355	4.23849	3.88506	5e-05	0.0013523	yes
TraesCS6A02G117300	TraesCS6A02G117300	-	6A:87752960-87761558	8_6_20	8_6_74	OK	0.489087	2.07108	2.08222	4.23458	3.17234	5e-05	0.0013523	yes
TraesCS3B02G124000	TraesCS3B02G124000	-	3B:97076189-97078793	8_6_20	8_6_74	OK	0.647708	2.74114	2.08136	4.23206	2.21205	0.0012	0.0154939	yes
TraesCS4B02G051500	TraesCS4B02G051500	-	4B:40074249-40078403	8_6_20	8_6_74	OK	0.47113	1.99309	2.08081	4.23045	2.34576	0.0004	0.00698087	yes
TraesCS7B02G439100	TraesCS7B02G439100	-	7B:704667965-704672613	8_6_20	8_6_74	OK	0.721467	3.04862	2.07915	4.22558	3.18328	5e-05	0.0013523	yes
TraesCS4A02G366700	TraesCS4A02G366700	-	4A:640002356-640006923	8_6_20	8_6_74	OK	0.115956	0.489964	2.0791	4.22544	1.87769	0.00225	0.0240363	yes
TraesCS3D02G392800	TraesCS3D02G392800	-	3D:508072523-508073033	8_6_20	8_6_74	OK	6.40187	27.0063	2.07673	4.2185	3.46982	0.0014	0.0172497	yes
TraesCS7A02G232500	TraesCS7A02G232500	-	7A:203695191-203697934	8_6_20	8_6_74	OK	1.62476	6.84964	2.07581	4.21581	2.45411	0.00025	0.00490393	yes
TraesCS5D02G211400	TraesCS5D02G211400	-	5D:319733124-319734282	8_6_20	8_6_74	OK	93.1509	392.379	2.07461	4.21231	3.79428	5e-05	0.0013523	yes
TraesCS1D02G290000	TraesCS1D02G290000	-	1D:388024541-388025154	8_6_20	8_6_74	OK	62.02	261.115	2.07388	4.21017	3.71676	5e-05	0.0013523	yes
TraesCSU02G264700	TraesCSU02G264700	-	Un:430608714-430609091	8_6_20	8_6_74	OK	12.6973	53.3033	2.0697	4.19799	2.58283	0.0001	0.002391	yes
TraesCS6D02G062100	TraesCS6D02G062100	-	6D:28992099-28992730	8_6_20	8_6_74	OK	60.2538	252.773	2.06872	4.19514	3.78542	5e-05	0.0013523	yes
TraesCS1A02G380700	TraesCS1A02G380700	-	1A:551744255-551746623	8_6_20	8_6_74	OK	1.42598	5.97958	2.06809	4.19331	2.69304	5e-05	0.0013523	yes
TraesCSU02G065800	TraesCSU02G065800	-	Un:51203180-51206295	8_6_20	8_6_74	OK	0.208523	0.873773	2.06705	4.19029	2.21135	0.00095	0.0131138	yes
TraesCS6A02G034600	TraesCS6A02G034600	-	6A:16657957-16658772	8_6_20	8_6_74	OK	53.5668	224.136	2.06496	4.18422	3.78634	5e-05	0.0013523	yes
TraesCS5D02G021400	TraesCS5D02G021400	-	5D:13928596-13929915	8_6_20	8_6_74	OK	2.6718	11.1749	2.06438	4.18254	2.62741	0.0001	0.002391	yes
TraesCS5A02G347800	TraesCS5A02G347800	-	5A:550718921-550721627	8_6_20	8_6_74	OK	2.93424	12.2716	2.06426	4.18219	2.64184	0.0002	0.00412575	yes
TraesCS5A02G348000	TraesCS5A02G348000	-	5A:551041409-551041930	8_6_20	8_6_74	OK	92.9871	388.5	2.06281	4.17799	4.14543	5e-05	0.0013523	yes
TraesCS5A02G195100	TraesCS5A02G195100	-	5A:398286819-398290961	8_6_20	8_6_74	OK	0.0886682	0.370163	2.06167	4.17469	1.96519	0.0007	0.0104481	yes
TraesCS5B02G349000	TraesCS5B02G349000	-	5B:530609395-530609905	8_6_20	8_6_74	OK	76.2639	318.315	2.06139	4.17388	4.02858	5e-05	0.0013523	yes
TraesCS2B02G613900	TraesCS2B02G613900	-	2B:793033780-793035166	8_6_20	8_6_74	OK	1.94361	8.10822	2.06065	4.17174	2.78409	5e-05	0.0013523	yes
TraesCS5B02G236100	TraesCS5B02G236100	-	5B:416849554-416851332	8_6_20	8_6_74	OK	1.3415	5.5909	2.05924	4.16767	2.42826	0.0002	0.00412575	yes
TraesCS3D02G253600	TraesCS3D02G253600	-	3D:355173488-355176303	8_6_20	8_6_74	OK	0.999446	4.16419	2.05883	4.16648	2.79167	5e-05	0.0013523	yes
TraesCS7D02G391700	TraesCS7D02G391700	-	7D:506811458-506814449	8_6_20	8_6_74	OK	0.747659	3.11117	2.05701	4.16123	2.84282	5e-05	0.0013523	yes
TraesCS6B02G267500	TraesCS6B02G267500	-	6B:481089082-481090143	8_6_20	8_6_74	OK	1.50353	6.24428	2.05418	4.15308	2.22523	0.00425	0.0374347	yes
TraesCS3D02G260500	TraesCS3D02G260500	-	3D:362855418-362856635	8_6_20	8_6_74	OK	3.62846	15.0567	2.05297	4.14959	2.741	5e-05	0.0013523	yes
TraesCS1D02G290200	TraesCS1D02G290200	-	1D:388603564-388604136	8_6_20	8_6_74	OK	40.746	169.016	2.05243	4.14804	3.54093	5e-05	0.0013523	yes
TraesCS4B02G078300	TraesCS4B02G078300	-	4B:75519158-75521365	8_6_20	8_6_74	OK	1.2867	5.33661	2.05225	4.14752	2.82795	5e-05	0.0013523	yes
TraesCS4A02G434300	TraesCS4A02G434300	-	4A:705054167-705055215	8_6_20	8_6_74	OK	2.64589	10.9728	2.0521	4.14709	2.37768	0.0004	0.00698087	yes
TraesCS6B02G048600	TraesCS6B02G048600	-	6B:28516615-28517411	8_6_20	8_6_74	OK	36.2375	150.204	2.05137	4.14499	3.54798	5e-05	0.0013523	yes
TraesCS4A02G231200	TraesCS4A02G231200	-	4A:540441197-540444718	8_6_20	8_6_74	OK	0.245133	1.01562	2.05073	4.14316	2.30089	0.0007	0.0104481	yes
TraesCS7A02G353300	TraesCS7A02G353300	-	7A:516996837-516998267	8_6_20	8_6_74	OK	0.416723	1.72638	2.05059	4.14275	1.9996	0.0057	0.045537	yes
TraesCS3B02G376900	TraesCS3B02G376900	-	3B:593540966-593542658	8_6_20	8_6_74	OK	0.322958	1.33743	2.05005	4.1412	1.95619	0.00185	0.0209837	yes
TraesCS1B02G366900	TraesCS1B02G366900	-	1B:597667403-597668158	8_6_20	8_6_74	OK	0.916066	3.79268	2.04969	4.14017	1.92925	0.0029	0.0284135	yes
TraesCS2D02G337000	TraesCS2D02G337000	-	2D:430454868-430460617	8_6_20	8_6_74	OK	0.377819	1.56372	2.04921	4.13879	2.69952	0.0001	0.002391	yes
TraesCS7B02G305200	TraesCS7B02G305200	-	7B:546894781-546895843	8_6_20	8_6_74	OK	1.30387	5.39446	2.04868	4.13727	2.00339	0.00205	0.0225622	yes
TraesCS3B02G191000	TraesCS3B02G191000	-	3B:203694847-203703221	8_6_20	8_6_74	OK	0.447524	1.85005	2.04753	4.13398	2.14616	0.00125	0.0159094	yes
TraesCS2B02G530200	TraesCS2B02G530200	-	2B:725107209-725111521	8_6_20	8_6_74	OK	0.693642	2.86722	2.04739	4.13357	2.69538	0.0023	0.0243745	yes
TraesCS1D02G366300	TraesCS1D02G366300	-	1D:446434728-446435510	8_6_20	8_6_74	OK	151.768	626.877	2.04631	4.13048	3.58077	5e-05	0.0013523	yes
TraesCS3B02G267200	TraesCS3B02G267200	-	3B:428432203-428434152	8_6_20	8_6_74	OK	0.221012	0.91237	2.0455	4.12816	1.9831	0.00225	0.0240363	yes
TraesCS2A02G353400	TraesCS2A02G353400	-	2A:593838175-593838977	8_6_20	8_6_74	OK	18.2243	75.2098	2.04506	4.1269	3.17235	5e-05	0.0013523	yes
TraesCSU02G093400	TraesCSU02G093400	-	Un:82604486-82605139	8_6_20	8_6_74	OK	33.2458	137.18	2.04482	4.12622	3.48223	5e-05	0.0013523	yes
TraesCS2B02G329300	TraesCS2B02G329300	-	2B:473299923-473300382	8_6_20	8_6_74	OK	22.4926	92.5572	2.04089	4.11499	3.48574	5e-05	0.0013523	yes
TraesCS3A02G102500	TraesCS3A02G102500	-	3A:66254048-66254624	8_6_20	8_6_74	OK	39.2826	161.401	2.03869	4.10872	3.72313	5e-05	0.0013523	yes
TraesCS2B02G003200	TraesCS2B02G003200	-	2B:1768191-1770540	8_6_20	8_6_74	OK	0.253049	1.03885	2.03749	4.10531	2.21831	0.0022	0.0236749	yes
TraesCS7D02G477400	TraesCS7D02G477400	-	7D:588540888-588541576	8_6_20	8_6_74	OK	34.8276	142.971	2.03742	4.10511	3.77046	5e-05	0.0013523	yes
TraesCS3B02G203200	TraesCS3B02G203200	-	3B:237334771-237337271	8_6_20	8_6_74	OK	1.67717	6.87802	2.03596	4.10096	2.82096	5e-05	0.0013523	yes
TraesCS4D02G076900	TraesCS4D02G076900	-	4D:51286598-51288866	8_6_20	8_6_74	OK	1.34384	5.50934	2.03551	4.09968	2.79685	0.00015	0.00331456	yes
TraesCS3A02G090700	TraesCS3A02G090700	-	3A:57611062-57614383	8_6_20	8_6_74	OK	0.156264	0.640433	2.03506	4.0984	1.87063	0.0062	0.0483812	yes
TraesCS7A02G520100	TraesCS7A02G520100	-	7A:704609408-704610329	8_6_20	8_6_74	OK	6.16995	25.2582	2.03342	4.09374	2.46624	0.0002	0.00412575	yes
TraesCS1B02G376600	TraesCS1B02G376600	-	1B:608335178-608335695	8_6_20	8_6_74	OK	38.1505	156.138	2.03305	4.09269	3.42905	5e-05	0.0013523	yes
TraesCS4A02G252500	TraesCS4A02G252500	-	4A:564951239-564953182	8_6_20	8_6_74	OK	2.84705	11.6518	2.03302	4.09261	3.00632	5e-05	0.0013523	yes
TraesCS5A02G246200	TraesCS5A02G246200	-	5A:459542679-459543159	8_6_20	8_6_74	OK	30.5078	124.728	2.03154	4.08841	3.18866	5e-05	0.0013523	yes
TraesCS2D02G481500	TraesCS2D02G481500	-	2D:584530216-584532022	8_6_20	8_6_74	OK	0.72616	2.96538	2.02986	4.08365	2.33755	0.00045	0.00761613	yes
TraesCS3B02G453200	TraesCS3B02G453200	-	3B:694174206-694176046	8_6_20	8_6_74	OK	0.222425	0.906136	2.02641	4.0739	1.69344	0.0057	0.045537	yes
TraesCS6B02G049400	TraesCS6B02G049400	H2A-9	6B:29059857-29060676	8_6_20	8_6_74	OK	62.3801	253.814	2.02461	4.06882	3.56345	5e-05	0.0013523	yes
ENSRNA050018692	ENSRNA050018692	LSU_rRNA_eukarya	Un:425407784-425408564	8_6_20	8_6_74	OK	6.4459	26.2111	2.02372	4.06631	2.68044	5e-05	0.0013523	yes
TraesCS3A02G000300	TraesCS3A02G000300	-	3A:84560-87232	8_6_20	8_6_74	OK	1.63474	6.638	2.02169	4.06059	2.34335	0.00025	0.00490393	yes
TraesCS4A02G291500	TraesCS4A02G291500	-	4A:594532828-594535533	8_6_20	8_6_74	OK	1.4127	5.73607	2.02161	4.06037	3.13282	5e-05	0.0013523	yes
TraesCS6D02G106800	TraesCS6D02G106800	-	6D:69932328-69932796	8_6_20	8_6_74	OK	20.6556	83.8587	2.02143	4.05986	2.87723	5e-05	0.0013523	yes
TraesCS1B02G414300	TraesCS1B02G414300	-	1B:639414914-639419046	8_6_20	8_6_74	OK	0.185985	0.754574	2.02048	4.05719	1.82102	0.00535	0.0435945	yes
TraesCS2B02G551700	TraesCS2B02G551700	-	2B:747820902-747821580	8_6_20	8_6_74	OK	14.9861	60.6901	2.01784	4.04977	3.89117	5e-05	0.0013523	yes
TraesCS2A02G312400	TraesCS2A02G312400	-	2A:537003401-537003860	8_6_20	8_6_74	OK	16.4984	66.7638	2.01674	4.04668	3.21257	5e-05	0.0013523	yes
TraesCS7A02G541100	TraesCS7A02G541100	-	7A:717811405-717821962	8_6_20	8_6_74	OK	2.04259	8.26314	2.01629	4.04542	3.88867	5e-05	0.0013523	yes
TraesCS2A02G469300	TraesCS2A02G469300	-	2A:712794750-712799600	8_6_20	8_6_74	OK	0.231562	0.936547	2.01595	4.04447	2.35984	0.00045	0.00761613	yes
TraesCS4A02G042900	TraesCS4A02G042900	-	4A:36101008-36101850	8_6_20	8_6_74	OK	9.1475	36.9755	2.01512	4.04214	2.74472	5e-05	0.0013523	yes
TraesCS6B02G198500	TraesCS6B02G198500	-	6B:237416279-237416979	8_6_20	8_6_74	OK	17.6918	71.5044	2.01496	4.04169	3.12641	5e-05	0.0013523	yes
TraesCS1D02G309300	TraesCS1D02G309300	-	1D:405164063-405166732	8_6_20	8_6_74	OK	2.75193	11.1146	2.01394	4.03884	2.95845	5e-05	0.0013523	yes
TraesCS4D02G188300	TraesCS4D02G188300	-	4D:327718955-327720993	8_6_20	8_6_74	OK	0.53071	2.14004	2.01164	4.0324	1.65555	0.0064	0.0494889	yes
TraesCS3A02G305000	TraesCS3A02G305000	-	3A:541099542-541103882	8_6_20	8_6_74	OK	0.286968	1.15516	2.00914	4.02542	2.09369	0.00175	0.020109	yes
TraesCS4A02G242400	TraesCS4A02G242400	-	4A:552407748-552409504	8_6_20	8_6_74	OK	0.27145	1.09249	2.00885	4.02461	2.02921	0.0012	0.0154939	yes
TraesCS3A02G007100	TraesCS3A02G007100	-	3A:7436856-7439060	8_6_20	8_6_74	OK	1.31916	5.30413	2.00749	4.02082	2.43129	5e-05	0.0013523	yes
TraesCS1A02G389600	TraesCS1A02G389600	-	1A:557491430-557495243	8_6_20	8_6_74	OK	1.02142	4.10466	2.00669	4.01859	2.91639	5e-05	0.0013523	yes
TraesCS7A02G329300	TraesCS7A02G329300	-	7A:479344080-479345712	8_6_20	8_6_74	OK	12.7384	51.1684	2.00607	4.01687	3.68337	5e-05	0.0013523	yes
TraesCS7B02G408400	TraesCS7B02G408400	-	7B:677667279-677668032	8_6_20	8_6_74	OK	29.158	117.048	2.00513	4.01425	3.36496	5e-05	0.0013523	yes
TraesCS5B02G331700	TraesCS5B02G331700	-	5B:516030668-516033559	8_6_20	8_6_74	OK	2.13612	8.57245	2.00471	4.01308	2.74035	5e-05	0.0013523	yes
TraesCS1A02G265300	TraesCS1A02G265300	-	1A:460967357-460968123	8_6_20	8_6_74	OK	10.5812	42.4097	2.00289	4.00802	3.68958	5e-05	0.0013523	yes
TraesCS5B02G486700	TraesCS5B02G486700	-	5B:658067168-658070910	8_6_20	8_6_74	OK	4.55432	18.2457	2.00225	4.00624	3.2908	5e-05	0.0013523	yes
TraesCS7B02G297100	TraesCS7B02G297100	-	7B:534018476-534021542	8_6_20	8_6_74	OK	0.369971	1.48118	2.00126	4.00349	2.60204	0.0002	0.00412575	yes
TraesCS2B02G492200	TraesCS2B02G492200	-	2B:690589389-690594121	8_6_20	8_6_74	OK	0.221588	0.886875	2.00085	4.00236	2.47684	0.0003	0.00562399	yes
TraesCS5A02G161000	TraesCS5A02G161000	-	5A:342355417-342357440	8_6_20	8_6_74	OK	1.27122	5.08671	2.00052	4.00144	2.32247	0.00035	0.0063147	yes
TraesCS6A02G304300	TraesCS6A02G304300	-	6A:537313153-537315503	8_6_20	8_6_74	OK	0.75927	3.0362	1.99958	3.99884	2.51267	0.00045	0.00761613	yes
TraesCS5A02G216600	TraesCS5A02G216600	-	5A:433377802-433378505	8_6_20	8_6_74	OK	6.52346	26.0565	1.99793	3.99426	3.22424	0.0003	0.00562399	yes
TraesCS7D02G097600	TraesCS7D02G097600	-	7D:58863078-58863690	8_6_20	8_6_74	OK	18.8326	75.1811	1.99714	3.99208	3.04359	5e-05	0.0013523	yes
TraesCS4A02G359200	TraesCS4A02G359200	-	4A:632150158-632155407	8_6_20	8_6_74	OK	0.215311	0.859292	1.99673	3.99094	2.15112	0.0007	0.0104481	yes
TraesCS4B02G008300	TraesCS4B02G008300	-	4B:5458307-5460603	8_6_20	8_6_74	OK	2.24364	8.94289	1.9949	3.98588	2.83957	5e-05	0.0013523	yes
TraesCS1B02G130600	TraesCS1B02G130600	-	1B:162279217-162285525	8_6_20	8_6_74	OK	0.235655	0.939281	1.99488	3.98583	2.24489	0.00045	0.00761613	yes
TraesCS4A02G250600	TraesCS4A02G250600	-	4A:561367836-561371062	8_6_20	8_6_74	OK	0.669527	2.66721	1.99412	3.98373	1.89312	0.0061	0.0477705	yes
TraesCS4D02G261600	TraesCS4D02G261600	-	4D:432748324-432749808	8_6_20	8_6_74	OK	0.607678	2.42065	1.99401	3.98343	2.16913	0.0003	0.00562399	yes
TraesCS7B02G314600	TraesCS7B02G314600	-	7B:562158510-562165718	8_6_20	8_6_74	OK	0.259068	1.0319	1.99391	3.98315	2.85944	0.00015	0.00331456	yes
TraesCS6B02G082500	TraesCS6B02G082500	-	6B:59294862-59295674	8_6_20	8_6_74	OK	23.7919	94.7395	1.9935	3.98202	3.2969	5e-05	0.0013523	yes
TraesCS7B02G258200	TraesCS7B02G258200	-	7B:478832927-478835708	8_6_20	8_6_74	OK	0.241099	0.959503	1.99266	3.9797	2.05672	0.00305	0.0294438	yes
TraesCS6A02G084000	TraesCS6A02G084000	-	6A:52316617-52322286	8_6_20	8_6_74	OK	0.141605	0.562796	1.99074	3.97441	1.89883	0.004	0.0358575	yes
TraesCS5B02G215500	TraesCS5B02G215500	-	5B:388481000-388481701	8_6_20	8_6_74	OK	8.18628	32.5059	1.98942	3.97077	3.12253	5e-05	0.0013523	yes
TraesCS1B02G332400	TraesCS1B02G332400	-	1B:558550246-558552802	8_6_20	8_6_74	OK	0.251814	0.996719	1.98483	3.95816	1.95269	0.00185	0.0209837	yes
TraesCS7B02G472800	TraesCS7B02G472800	-	7B:728834623-728838440	8_6_20	8_6_74	OK	3.3154	13.1228	1.98483	3.95816	3.39276	5e-05	0.0013523	yes
TraesCS3B02G515800	TraesCS3B02G515800	-	3B:757887583-757891419	8_6_20	8_6_74	OK	0.280261	1.1089	1.98429	3.95668	2.31938	0.0004	0.00698087	yes
TraesCS7D02G551400	TraesCS7D02G551400	-	7D:634805046-634806021	8_6_20	8_6_74	OK	1.1195	4.42812	1.98385	3.95547	2.53933	0.0001	0.002391	yes
TraesCS3A02G188600	TraesCS3A02G188600	-	3A:229177380-229182173	8_6_20	8_6_74	OK	0.334908	1.32401	1.98308	3.95336	2.48777	0.00025	0.00490393	yes
TraesCS3B02G127100	TraesCS3B02G127100	-	3B:104970380-104972481	8_6_20	8_6_74	OK	0.403863	1.59549	1.98206	3.95057	2.48398	0.00305	0.0294438	yes
TraesCS7A02G438400	TraesCS7A02G438400	-	7A:632550383-632551201	8_6_20	8_6_74	OK	18.1319	71.5865	1.98116	3.9481	3.48616	5e-05	0.0013523	yes
TraesCS1D02G286700	TraesCS1D02G286700	-	1D:384846537-384847143	8_6_20	8_6_74	OK	120.234	474.586	1.98082	3.94717	3.61297	5e-05	0.0013523	yes
TraesCS3D02G107700	TraesCS3D02G107700	-	3D:61311366-61314011	8_6_20	8_6_74	OK	0.993916	3.92246	1.98056	3.94646	2.50651	0.0001	0.002391	yes
TraesCS6A02G277800	TraesCS6A02G277800	-	6A:505438447-505442753	8_6_20	8_6_74	OK	0.0910902	0.359364	1.98008	3.94515	1.80597	0.0065	0.0499645	yes
TraesCS3D02G351300	TraesCS3D02G351300	-	3D:462246217-462246628	8_6_20	8_6_74	OK	3.26348	12.8697	1.97949	3.94354	2.36499	0.0002	0.00412575	yes
TraesCS4A02G180100	TraesCS4A02G180100	-	4A:454121253-454124066	8_6_20	8_6_74	OK	1.68798	6.65079	1.97823	3.94009	2.56545	5e-05	0.0013523	yes
TraesCS6D02G145800	TraesCS6D02G145800	-	6D:116344862-116345490	8_6_20	8_6_74	OK	29.6054	116.607	1.97773	3.93873	3.20108	5e-05	0.0013523	yes
TraesCS2B02G163100	TraesCS2B02G163100	-	2B:135520453-135527858	8_6_20	8_6_74	OK	0.13398	0.526962	1.97568	3.93314	1.99142	0.00315	0.0301594	yes
TraesCS3A02G172400	TraesCS3A02G172400	-	3A:187250390-187252714	8_6_20	8_6_74	OK	0.632214	2.48596	1.97532	3.93215	2.2252	0.00085	0.0120568	yes
TraesCS7A02G010300	TraesCS7A02G010300	-	7A:4685332-4687935	8_6_20	8_6_74	OK	1.31878	5.18429	1.97494	3.93112	2.52292	0.0002	0.00412575	yes
TraesCS3A02G238300	TraesCS3A02G238300	-	3A:445279608-445281322	8_6_20	8_6_74	OK	0.936681	3.68212	1.97491	3.93104	2.16541	0.00075	0.0109764	yes
TraesCS6A02G055400	TraesCS6A02G055400	-	6A:29081895-29082554	8_6_20	8_6_74	OK	5.76885	22.6776	1.97491	3.93104	2.43798	0.00045	0.00761613	yes
TraesCS3A02G338700	TraesCS3A02G338700	-	3A:585473919-585478204	8_6_20	8_6_74	OK	0.905194	3.55802	1.97477	3.93066	2.90611	5e-05	0.0013523	yes
TraesCS5B02G013800	TraesCS5B02G013800	-	5B:13361010-13361762	8_6_20	8_6_74	OK	4.25289	16.7102	1.97421	3.92913	2.10218	0.001	0.0135679	yes
TraesCS4A02G202200	TraesCS4A02G202200	-	4A:491914926-491917719	8_6_20	8_6_74	OK	0.209283	0.821753	1.97325	3.92652	1.91153	0.0026	0.0264261	yes
TraesCS3A02G144800	TraesCS3A02G144800	-	3A:127271680-127274649	8_6_20	8_6_74	OK	2.45997	9.65723	1.97297	3.92575	2.93344	5e-05	0.0013523	yes
TraesCS6A02G061500	TraesCS6A02G061500	-	6A:33001499-33002199	8_6_20	8_6_74	OK	24.5784	96.4843	1.9729	3.92556	3.37991	5e-05	0.0013523	yes
[truncated: 6,501 more rows]

## Sheet: Trimmed DEGs
test_id	gene_id	gene	locus	sample_1	sample_2	status	value_1	value_2	log2(fold_change)	FoldChange	test_stat	p_value	q_value	significant	abs(log2FC)
[truncated: 1,598 more rows]
