# Supplementary material for: Carbohydrate Accumulation and Differential Transcript Expression in Winter Wheat Lines with Different Levels of Snow Mold and Freezing Tolerance after Cold Treatment
Source: Plants (Basel). 2020 Oct 23;9(11):1416. doi: 10.3390/plants9111416 (PMC7690702; doi:10.3390/plants9111416)
Supplement: Supplementary file 1 [file plants-09-01416-s001.zip › supplementalFiles/expressionData/originalData/8_6_20_vs_8_6_94__gene_exp.diff.xlsx]

## Sheet: All_genes_detected
test_id	gene_id	gene	locus	sample_1	sample_2	status	value_1	value_2	log2(fold_change)	test_stat	p_value	q_value	significant
ENSRNA050013743	ENSRNA050013743	U1	7A:138381324-138381485	8_6_20	8_6_94	OK	0.838873	2.61873	1.64234	2.21852	0.3162	0.746103	no
ENSRNA050013744	ENSRNA050013744	U1	7A:138535923-138536082	8_6_20	8_6_94	OK	0	4.62529	inf	#NAME?	0.00215	0.0876314	no
ENSRNA050013774	ENSRNA050013774	LSU_rRNA_eukarya	1A:575586597-575586920	8_6_20	8_6_94	OK	0.0637421	0.922143	3.85467	1.32944	0.14775	0.588021	no
ENSRNA050013802	ENSRNA050013802	SSU_rRNA_eukarya	1A:197259346-197259507	8_6_20	8_6_94	OK	0.638582	3.37247	2.40086	3.10206	0.21125	0.661308	no
ENSRNA050013810	ENSRNA050013810	LSU_rRNA_eukarya	7B:49401523-49401925	8_6_20	8_6_94	OK	7.11781	11.8627	0.736926	0.799921	0.1553	0.596904	no
ENSRNA050013832	ENSRNA050013832	SSU_rRNA_eukarya	1A:40097-89349	8_6_20	8_6_94	OK	0.316245	0.651946	1.04371	0.0851966	0.4393	0.820558	no
ENSRNA050013835	ENSRNA050013835	SSU_rRNA_eukarya	1A:196011-197820	8_6_20	8_6_94	OK	0.664898	1.15884	0.801482	0.926021	0.09455	0.507158	no
ENSRNA050013837	ENSRNA050013837	SSU_rRNA_eukarya	1A:40097-89349	8_6_20	8_6_94	OK	0.327287	0.581316	0.828768	0.0714958	0.56585	0.877852	no
ENSRNA050013838	ENSRNA050013838	SSU_rRNA_eukarya	1A:40097-89349	8_6_20	8_6_94	OK	0.306207	0.773635	1.33715	0.114712	0.3684	0.779628	no
ENSRNA050013849	ENSRNA050013849	SSU_rRNA_eukarya	1A:269471-289649	8_6_20	8_6_94	OK	0.129927	0.451044	1.79556	0.253872	0.2931	0.72924	no
ENSRNA050013850	ENSRNA050013850	SSU_rRNA_eukarya	1A:416368-418178	8_6_20	8_6_94	OK	0.216129	0.62205	1.52514	1.53819	0.0073	0.167058	no
ENSRNA050013860	ENSRNA050013860	SSU_rRNA_eukarya	1A:37092-38903	8_6_20	8_6_94	OK	0.0699877	0.545925	2.96353	2.16873	0.00275	0.100864	no
ENSRNA050013867	ENSRNA050013867	SSU_rRNA_eukarya	1A:138370-140180	8_6_20	8_6_94	OK	0.453417	2.12531	2.22876	2.29341	0.00025	0.0205416	yes
ENSRNA050013870	ENSRNA050013870	SSU_rRNA_eukarya	1A:92115-93923	8_6_20	8_6_94	OK	0.098731	0.362155	1.87503	1.36806	0.0129	0.220609	no
ENSRNA050013871	ENSRNA050013871	SSU_rRNA_eukarya	1A:342084-343857	8_6_20	8_6_94	OK	0.142024	0.604733	2.09017	1.90768	0.0024	0.0928867	no
ENSRNA050013875	ENSRNA050013875	LSU_rRNA_eukarya	1A:199-1683	8_6_20	8_6_94	OK	0.397193	1.43718	1.85533	1.77254	0.00155	0.0717232	no
ENSRNA050013895	ENSRNA050013895	5_8S_rRNA	1A:95905-122504	8_6_20	8_6_94	OK	1.17293	1.65203	0.494121	0.0162834	0.7839	0.949877	no
ENSRNA050013904	ENSRNA050013904	5_8S_rRNA	1A:140406-140562	8_6_20	8_6_94	OK	1.56315	0.610073	-1.3574	-1.43496	0.48575	0.844977	no
ENSRNA050013905	ENSRNA050013905	5_8S_rRNA	1A:233817-245051	8_6_20	8_6_94	OK	1.7632	2.36414	0.423117	0.0405862	0.8241	0.96139	no
ENSRNA050013907	ENSRNA050013907	5_8S_rRNA	1A:392761-392917	8_6_20	8_6_94	OK	1.10373	7.64419	2.79197	5.88311	0.1902	0.63769	no
ENSRNA050013913	ENSRNA050013913	5_8S_rRNA	1A:7059-7215	8_6_20	8_6_94	OK	0	1.22374	inf	#NAME?	0.06005	0.429112	no
ENSRNA050013946	ENSRNA050013946	Plant_SRP	4D:472346404-472346710	8_6_20	8_6_94	OK	4.09295	3.78737	-0.111944	-0.100759	0.86345	0.970773	no
ENSRNA050013959	ENSRNA050013959	Plant_SRP	4D:453324325-453324630	8_6_20	8_6_94	OK	8.1753	14.6235	0.838943	0.953548	0.09845	0.513595	no
ENSRNA050014024	ENSRNA050014024	U4	7B:22062389-22062540	8_6_20	8_6_94	OK	1.75657	1.26328	-0.475584	-0.82794	0.7338	0.935784	no
ENSRNA050014048	ENSRNA050014048	snoR86	4D:3585893-3588718	8_6_20	8_6_94	OK	4.25449	20.6518	2.2792	1.85049	0.5519	0.873206	no
ENSRNA050014051	ENSRNA050014051	snoR86	4D:3585893-3588718	8_6_20	8_6_94	OK	12.0694	6.9446	-0.797393	-0.377328	0.70795	0.929542	no
ENSRNA050014053	ENSRNA050014053	snoR86	4D:3585893-3588718	8_6_20	8_6_94	OK	12.0283	4.85919	-1.30765	-0.806588	0.6342	0.903685	no
ENSRNA050014060	ENSRNA050014060	snoR134	7B:620995799-620995955	8_6_20	8_6_94	OK	1.7511	5.5093	1.65361	3.99133	0.3074	0.739383	no
ENSRNA050014478	ENSRNA050014478	LSU_rRNA_eukarya	Un:260643887-260645398	8_6_20	8_6_94	OK	0.770648	1.86592	1.27574	1.41103	0.0141	0.231441	no
ENSRNA050014873	ENSRNA050014873	SSU_rRNA_eukarya	Un:220755330-220757055	8_6_20	8_6_94	OK	1.41504	2.36118	0.738666	0.893856	0.1104	0.534053	no
ENSRNA050015109	ENSRNA050015109	LSU_rRNA_eukarya	Un:355155634-355156641	8_6_20	8_6_94	OK	0.19613	0.509236	1.37653	1.02811	0.085	0.489606	no
ENSRNA050015111	ENSRNA050015111	LSU_rRNA_eukarya	Un:356983402-356983795	8_6_20	8_6_94	OK	0.446462	3.66576	3.0375	2.162	0.0289	0.315671	no
ENSRNA050015113	ENSRNA050015113	5_8S_rRNA	Un:359782640-359782796	8_6_20	8_6_94	OK	2.73498	0	#NAME?	#NAME?	0.01595	0.245418	no
ENSRNA050015189	ENSRNA050015189	U2	7B:490675236-490675450	8_6_20	8_6_94	OK	1.42904	0.996206	-0.520533	-0.332992	0.57645	0.881925	no
ENSRNA050015219	ENSRNA050015219	SSU_rRNA_eukarya	Un:274343155-274343620	8_6_20	8_6_94	OK	0.407059	0.971889	1.25555	0.823688	0.1597	0.602878	no
ENSRNA050015244	ENSRNA050015244	U5	2D:103147577-103147696	8_6_20	8_6_94	OK	0	15.1152	inf	#NAME?	0.01095	0.204442	no
ENSRNA050015249	ENSRNA050015249	Plant_SRP	7A:704620481-704620752	8_6_20	8_6_94	OK	0.331412	0.723007	1.12538	0.744053	0.4247	0.812343	no
ENSRNA050015612	ENSRNA050015612	Plant_SRP	7A:8076982-8077286	8_6_20	8_6_94	OK	0	0.562621	inf	#NAME?	0.00465	0.130248	no
ENSRNA050015615	ENSRNA050015615	Plant_SRP	7A:8205632-8205936	8_6_20	8_6_94	OK	1.00091	0	#NAME?	#NAME?	5e-05	0.00573505	yes
ENSRNA050015629	ENSRNA050015629	Plant_SRP	7A:7907405-7907704	8_6_20	8_6_94	OK	0.626774	0.0721998	-3.11788	-1.10473	0.1485	0.588733	no
ENSRNA050015631	ENSRNA050015631	Plant_SRP	7A:7911644-7911961	8_6_20	8_6_94	OK	0.555557	0.684582	0.30129	0.189137	0.7798	0.948778	no
ENSRNA050015653	ENSRNA050015653	LSU_rRNA_eukarya	1A:532086501-532087445	8_6_20	8_6_94	OK	0.265866	1.73901	2.7095	2.07613	0.0016	0.0730838	no
ENSRNA050015656	ENSRNA050015656	snoZ279_R105_R108	1A:535449393-535449499	8_6_20	8_6_94	OK	8.82573	13.1391	0.574083	4.6638	0.7308	0.935066	no
ENSRNA050015676	ENSRNA050015676	5_8S_rRNA	Un:199894635-199894791	8_6_20	8_6_94	OK	1.10381	2.01441	0.867868	0.561302	0.60485	0.893079	no
ENSRNA050015677	ENSRNA050015677	5_8S_rRNA	Un:199873568-199873724	8_6_20	8_6_94	OK	0.528663	1.6565	1.64772	1.65591	0.33945	0.762643	no
ENSRNA050015918	ENSRNA050015918	U5	7A:666183089-666183205	8_6_20	8_6_94	OK	11.4897	23.2196	1.015	7.65318	0.4305	0.815715	no
ENSRNA050015960	ENSRNA050015960	U2	4D:428985574-428985788	8_6_20	8_6_94	OK	0.273518	1.97554	2.85254	1.9172	0.1917	0.639191	no
ENSRNA050015978	ENSRNA050015978	LSU_rRNA_eukarya	Un:459476818-459477675	8_6_20	8_6_94	OK	9.98445	16.3682	0.713139	0.984707	0.0747	0.466019	no
ENSRNA050015984	ENSRNA050015984	LSU_rRNA_eukarya	Un:454461255-454461744	8_6_20	8_6_94	OK	9.52501	16.9331	0.830049	0.988702	0.0844	0.48847	no
ENSRNA050015989	ENSRNA050015989	LSU_rRNA_eukarya	Un:452262896-452263642	8_6_20	8_6_94	OK	1.49961	1.68541	0.168517	0.163449	0.7792	0.948555	no
ENSRNA050015991	ENSRNA050015991	LSU_rRNA_eukarya	Un:459718453-459719138	8_6_20	8_6_94	OK	43.2839	69.7708	0.688792	0.924074	0.08345	0.485953	no
ENSRNA050016003	ENSRNA050016003	LSU_rRNA_eukarya	Un:451427027-451427305	8_6_20	8_6_94	OK	0.175644	0.360136	1.03589	0.50394	0.4572	0.830192	no
ENSRNA050016007	ENSRNA050016007	LSU_rRNA_eukarya	Un:459608488-459608881	8_6_20	8_6_94	OK	0.309286	1.47689	2.25555	1.39421	0.10195	0.518257	no
ENSRNA050016008	ENSRNA050016008	LSU_rRNA_eukarya	Un:454825509-454825902	8_6_20	8_6_94	OK	0.22674	1.07013	2.23867	1.41028	0.18185	0.627332	no
ENSRNA050016009	ENSRNA050016009	LSU_rRNA_eukarya	Un:458104655-458105048	8_6_20	8_6_94	OK	0.373418	1.3341	1.837	1.40182	0.2017	0.65101	no
ENSRNA050016010	ENSRNA050016010	LSU_rRNA_eukarya	Un:451695850-451696243	8_6_20	8_6_94	OK	0.139535	0.565893	2.0199	1.03213	0.2933	0.729326	no
ENSRNA050016028	ENSRNA050016028	5_8S_rRNA	Un:458434295-458434451	8_6_20	8_6_94	OK	0.534883	2.54817	2.25216	2.56857	0.2366	0.683184	no
ENSRNA050016032	ENSRNA050016032	LSU_rRNA_eukarya	Un:455234542-455234740	8_6_20	8_6_94	OK	0	0.58665	inf	#NAME?	0.02675	0.306392	no
ENSRNA050016304	ENSRNA050016304	SSU_rRNA_eukarya	Un:245702775-245704586	8_6_20	8_6_94	OK	0.579253	0.934258	0.689629	0.733117	0.16575	0.610482	no
ENSRNA050016305	ENSRNA050016305	LSU_rRNA_eukarya	Un:249837976-249838369	8_6_20	8_6_94	OK	2.02099	7.49784	1.89141	1.53823	0.01275	0.219233	no
ENSRNA050016308	ENSRNA050016308	LSU_rRNA_eukarya	Un:247550771-247551377	8_6_20	8_6_94	OK	0.270539	0.971592	1.84451	1.28977	0.04165	0.368458	no
ENSRNA050016388	ENSRNA050016388	LSU_rRNA_eukarya	Un:405069949-405070450	8_6_20	8_6_94	OK	0.280399	0.569413	1.02199	0.453288	0.45795	0.830491	no
ENSRNA050016390	ENSRNA050016390	LSU_rRNA_eukarya	Un:400146230-400147906	8_6_20	8_6_94	OK	2.57633	5.04731	0.970201	1.32217	0.0194	0.265607	no
ENSRNA050016391	ENSRNA050016391	LSU_rRNA_eukarya	Un:402024074-402024352	8_6_20	8_6_94	OK	0.453503	0.697974	0.622061	0.330302	0.5741	0.880869	no
ENSRNA050016400	ENSRNA050016400	LSU_rRNA_eukarya	Un:404191674-404192067	8_6_20	8_6_94	OK	0.16051	0.785726	2.29136	1.48638	0.2194	0.668368	no
ENSRNA050016401	ENSRNA050016401	LSU_rRNA_eukarya	Un:408023587-408023980	8_6_20	8_6_94	OK	10.5663	15.9471	0.593821	0.616301	0.3069	0.739209	no
ENSRNA050016402	ENSRNA050016402	LSU_rRNA_eukarya	Un:408024180-408024362	8_6_20	8_6_94	OK	2.35549	2.32339	-0.0197984	-0.0113218	0.9372	0.986438	no
ENSRNA050016404	ENSRNA050016404	LSU_rRNA_eukarya	Un:401394931-401395209	8_6_20	8_6_94	OK	0.171762	0.994479	2.53353	1.29533	0.257	0.700614	no
ENSRNA050016551	ENSRNA050016551	SSU_rRNA_eukarya	Un:282367306-282368325	8_6_20	8_6_94	OK	1.37795	1.62243	0.235632	0.269058	0.6222	0.899239	no
ENSRNA050016680	ENSRNA050016680	IsrR	5D:28034370-28034557	8_6_20	8_6_94	OK	5.64755	2.81099	-1.00655	-0.924789	0.2323	0.679692	no
ENSRNA050016784	ENSRNA050016784	LSU_rRNA_eukarya	Un:310327907-310328981	8_6_20	8_6_94	OK	0.210704	0.413216	0.971678	0.708655	0.1721	0.617227	no
ENSRNA050016785	ENSRNA050016785	SSU_rRNA_eukarya	Un:314441790-314443319	8_6_20	8_6_94	OK	0.527832	1.07348	1.02414	1.0618	0.058	0.423545	no
ENSRNA050016808	ENSRNA050016808	LSU_rRNA_eukarya	Un:216042836-216043114	8_6_20	8_6_94	OK	1.70729	2.19527	0.362696	0.257818	0.64695	0.908048	no
ENSRNA050017158	ENSRNA050017158	U2	7A:533597546-533597777	8_6_20	8_6_94	OK	0.181896	3.16767	4.12224	2.04781	0.08295	0.484831	no
ENSRNA050017159	ENSRNA050017159	U2	7A:533585095-533585326	8_6_20	8_6_94	OK	0.317208	0.901576	1.50702	1.19093	0.3641	0.777308	no
ENSRNA050017161	ENSRNA050017161	LSU_rRNA_eukarya	7A:537208928-537209094	8_6_20	8_6_94	OK	4.89762	8.59493	0.811405	0.63155	0.3751	0.783787	no
ENSRNA050017170	ENSRNA050017170	Intron_gpI	2D:55014633-55014888	8_6_20	8_6_94	OK	0	0.518333	inf	#NAME?	0.0147	0.237041	no
ENSRNA050017176	ENSRNA050017176	Plant_SRP	7A:694552531-694552834	8_6_20	8_6_94	OK	0.805331	1.54601	0.940895	0.650182	0.3796	0.787066	no
ENSRNA050017177	ENSRNA050017177	Plant_SRP	7A:691604770-691605077	8_6_20	8_6_94	OK	0.454176	1.9894	2.13101	1.31201	0.13205	0.567426	no
ENSRNA050017193	ENSRNA050017193	LSU_rRNA_eukarya	Un:345600735-345601104	8_6_20	8_6_94	OK	1.00451	1.40307	0.482104	0.388504	0.49085	0.847529	no
ENSRNA050017194	ENSRNA050017194	LSU_rRNA_eukarya	Un:345599199-345599876	8_6_20	8_6_94	OK	1.99322	10.4926	2.3962	2.35774	0.0001	0.0101027	yes
ENSRNA050017196	ENSRNA050017196	LSU_rRNA_eukarya	Un:342573821-342574025	8_6_20	8_6_94	OK	14.0493	34.9979	1.31677	1.31538	0.0234	0.288885	no
ENSRNA050017201	ENSRNA050017201	LSU_rRNA_eukarya	Un:345601140-345601471	8_6_20	8_6_94	OK	20.3441	36.7857	0.854531	1.11074	0.0427	0.373096	no
ENSRNA050017274	ENSRNA050017274	U6	4A:640938775-640938878	8_6_20	8_6_94	OK	0	21.1311	inf	#NAME?	0.12485	0.556672	no
ENSRNA050017603	ENSRNA050017603	LSU_rRNA_eukarya	4D:322005704-322006141	8_6_20	8_6_94	OK	0.0346775	0.543992	3.97151	1.08262	0.1329	0.56854	no
ENSRNA050017632	ENSRNA050017632	SSU_rRNA_eukarya	2D:272554221-272554866	8_6_20	8_6_94	OK	6.20763	6.22705	0.0045071	0.00548442	0.9943	0.99815	no
ENSRNA050017633	ENSRNA050017633	SSU_rRNA_eukarya	2D:272553687-272554221	8_6_20	8_6_94	OK	21.1676	44.0657	1.0578	1.33201	0.01515	0.24081	no
ENSRNA050017664	ENSRNA050017664	U2	7A:634798444-634798641	8_6_20	8_6_94	OK	0	0.535899	inf	#NAME?	0.0283	0.312483	no
ENSRNA050017681	ENSRNA050017681	U5	7A:631882338-631882458	8_6_20	8_6_94	OK	0	8.36278	inf	#NAME?	0.049	0.3949	no
ENSRNA050017713	ENSRNA050017713	LSU_rRNA_eukarya	7D:88624269-88624919	8_6_20	8_6_94	OK	0.595443	1.18641	0.994572	0.747643	0.20045	0.6495	no
ENSRNA050017717	ENSRNA050017717	LSU_rRNA_eukarya	7D:88599587-88600024	8_6_20	8_6_94	OK	8.34886	14.2863	0.774984	0.978553	0.08855	0.496015	no
ENSRNA050017720	ENSRNA050017720	U4	7D:84796252-84796403	8_6_20	8_6_94	OK	0	2.40729	inf	#NAME?	0.03	0.321926	no
ENSRNA050017726	ENSRNA050017726	SSU_rRNA_eukarya	1D:403674809-403676025	8_6_20	8_6_94	OK	0.156712	0.400404	1.35334	0.965384	0.1002	0.516646	no
ENSRNA050017735	ENSRNA050017735	U1	7A:81643265-81643426	8_6_20	8_6_94	OK	0	8.50174	inf	#NAME?	5e-05	0.00573505	yes
ENSRNA050017740	ENSRNA050017740	U4	7A:85957935-85958086	8_6_20	8_6_94	OK	0	4.78582	inf	#NAME?	0.00345	0.11277	no
ENSRNA050017788	ENSRNA050017788	LSU_rRNA_eukarya	5D:432337582-432338286	8_6_20	8_6_94	OK	62.2765	149.94	1.26763	1.39274	0.02555	0.300778	no
ENSRNA050018378	ENSRNA050018378	SSU_rRNA_eukarya	4A:362903893-362904315	8_6_20	8_6_94	OK	1.17661	2.34337	0.993953	0.841834	0.1174	0.545915	no
ENSRNA050018652	ENSRNA050018652	LSU_rRNA_eukarya	Un:421711631-421712408	8_6_20	8_6_94	OK	0.436139	0.951105	1.12482	0.958778	0.10005	0.516366	no
ENSRNA050018657	ENSRNA050018657	LSU_rRNA_eukarya	Un:424952959-424953460	8_6_20	8_6_94	OK	1.38048	1.73484	0.329626	0.179044	0.77115	0.945874	no
ENSRNA050018660	ENSRNA050018660	LSU_rRNA_eukarya	Un:427221345-427221845	8_6_20	8_6_94	OK	0.562856	0.339553	-0.729132	-0.48715	0.43775	0.819781	no
ENSRNA050018665	ENSRNA050018665	LSU_rRNA_eukarya	Un:424952259-424952958	8_6_20	8_6_94	OK	25.2616	49.3276	0.965453	1.27735	0.0261	0.303664	no
ENSRNA050018666	ENSRNA050018666	LSU_rRNA_eukarya	Un:420405459-420405913	8_6_20	8_6_94	OK	1.59672e-06	0.406332	17.9572	0.000222524	0.2492	0.692348	no
ENSRNA050018667	ENSRNA050018667	LSU_rRNA_eukarya	Un:427443338-427444038	8_6_20	8_6_94	OK	5.1916	4.30928	-0.268734	-0.34209	0.5418	0.869149	no
ENSRNA050018674	ENSRNA050018674	LSU_rRNA_eukarya	Un:421394482-421394875	8_6_20	8_6_94	OK	0.0768945	1.2553	4.029	1.79118	0.1525	0.593744	no
ENSRNA050018675	ENSRNA050018675	LSU_rRNA_eukarya	Un:420404743-420404951	8_6_20	8_6_94	OK	3.06443	2.71933	-0.172371	-0.109576	0.84175	0.965671	no
ENSRNA050018676	ENSRNA050018676	LSU_rRNA_eukarya	Un:422172698-422173135	8_6_20	8_6_94	OK	36.6933	153.109	2.06097	2.43745	0.00015	0.0139159	yes
ENSRNA050018681	ENSRNA050018681	SSU_rRNA_eukarya	Un:423535774-423536361	8_6_20	8_6_94	OK	1.77325	2.67683	0.594131	0.583462	0.3022	0.735868	no
ENSRNA050018692	ENSRNA050018692	LSU_rRNA_eukarya	Un:425407784-425408564	8_6_20	8_6_94	OK	6.45568	67.8281	3.39324	3.46714	5e-05	0.00573505	yes
ENSRNA050018807	ENSRNA050018807	LSU_rRNA_eukarya	Un:424953510-424953679	8_6_20	8_6_94	OK	0.919386	5.30909	2.52972	1.02836	0.08995	0.498758	no
ENSRNA050018902	ENSRNA050018902	SSU_rRNA_eukarya	5D:357553801-357554476	8_6_20	8_6_94	OK	1.74031	3.90847	1.16726	1.27289	0.02155	0.279157	no
ENSRNA050018908	ENSRNA050018908	LSU_rRNA_eukarya	Un:439372951-439374252	8_6_20	8_6_94	OK	0.127979	0.316188	1.30488	1.02462	0.08285	0.484496	no
ENSRNA050018916	ENSRNA050018916	LSU_rRNA_eukarya	Un:432623794-432624295	8_6_20	8_6_94	OK	0.360687	0.776078	1.10546	0.699469	0.2222	0.670877	no
ENSRNA050018921	ENSRNA050018921	LSU_rRNA_eukarya	Un:433183775-433184276	8_6_20	8_6_94	OK	0.0684453	0.49019	2.84032	1.35809	0.4177	0.808556	no
ENSRNA050018922	ENSRNA050018922	LSU_rRNA_eukarya	Un:433183337-433183752	8_6_20	8_6_94	OK	0.0369692	0.351282	3.24823	0.884255	0.148	0.588198	no
ENSRNA050018930	ENSRNA050018930	LSU_rRNA_eukarya	Un:432828631-432829155	8_6_20	8_6_94	OK	13.5175	24.0423	0.830752	1.06804	0.0548	0.414023	no
ENSRNA050018931	ENSRNA050018931	LSU_rRNA_eukarya	Un:430609122-430609400	8_6_20	8_6_94	OK	0.612469	0.573778	-0.0941427	-0.052991	0.91595	0.982706	no
ENSRNA050018932	ENSRNA050018932	LSU_rRNA_eukarya	Un:431370303-431370581	8_6_20	8_6_94	OK	0.436508	0.474781	0.121252	0.0611352	0.91015	0.981449	no
ENSRNA050018933	ENSRNA050018933	LSU_rRNA_eukarya	Un:436195333-436195611	8_6_20	8_6_94	OK	0.528391	1.45871	1.46501	0.924473	0.2143	0.664263	no
ENSRNA050018934	ENSRNA050018934	LSU_rRNA_eukarya	Un:431954931-431955209	8_6_20	8_6_94	OK	0.0957841	0.48216	2.33165	0.867957	0.20255	0.651975	no
ENSRNA050018938	ENSRNA050018938	LSU_rRNA_eukarya	Un:436395506-436395899	8_6_20	8_6_94	OK	0.480561	1.143	1.25003	0.839115	0.30225	0.735868	no
ENSRNA050018939	ENSRNA050018939	LSU_rRNA_eukarya	Un:438390243-438390636	8_6_20	8_6_94	OK	0.21154	0.93868	2.1497	0.940531	0.1535	0.595102	no
ENSRNA050018947	ENSRNA050018947	SSU_rRNA_eukarya	Un:432965065-432965226	8_6_20	8_6_94	OK	1.3935	0.75012	-0.893522	-1.1745	0.6817	0.921135	no
ENSRNA050019092	ENSRNA050019092	LSU_rRNA_eukarya	Un:439744894-439745429	8_6_20	8_6_94	OK	3.34335	4.8034	0.52276	0.523045	0.361	0.776088	no
ENSRNA050019093	ENSRNA050019093	LSU_rRNA_eukarya	Un:432800682-432801256	8_6_20	8_6_94	OK	20.6256	36.6947	0.831135	1.1708	0.0395	0.360561	no
ENSRNA050019111	ENSRNA050019111	LSU_rRNA_eukarya	Un:431509564-431509914	8_6_20	8_6_94	OK	1.46189	1.21566	-0.266095	-0.178429	0.75365	0.940998	no
ENSRNA050019263	ENSRNA050019263	SSU_rRNA_eukarya	1B:111165047-111166117	8_6_20	8_6_94	OK	1.37436	1.20968	-0.184128	-0.207559	0.7106	0.930161	no
ENSRNA050019297	ENSRNA050019297	SSU_rRNA_eukarya	5D:312625685-312626262	8_6_20	8_6_94	OK	9.09798	25.8407	1.50603	1.68999	0.00275	0.100864	no
ENSRNA050019323	ENSRNA050019323	LSU_rRNA_eukarya	Un:363111219-363112500	8_6_20	8_6_94	OK	2.75107	4.01478	0.545331	0.698593	0.2053	0.654764	no
ENSRNA050019328	ENSRNA050019328	LSU_rRNA_eukarya	Un:367833760-367834354	8_6_20	8_6_94	OK	120.64	224.464	0.895771	1.0807	0.0662	0.444914	no
ENSRNA050019393	ENSRNA050019393	LSU_rRNA_eukarya	Un:365941076-365941303	8_6_20	8_6_94	OK	129.58	390.686	1.59216	1.82795	0.00365	0.115581	no
ENSRNA050019411	ENSRNA050019411	snoR86	4A:601059792-601062892	8_6_20	8_6_94	OK	33.0197	40.7259	0.30262	0.275292	0.88465	0.976218	no
ENSRNA050019428	ENSRNA050019428	U2	6D:83283068-83283265	8_6_20	8_6_94	OK	0.460232	1.90534	2.04962	1.11825	0.1501	0.590714	no
ENSRNA050019441	ENSRNA050019441	LSU_rRNA_eukarya	6D:472199286-472199366	8_6_20	8_6_94	OK	210.613	125.01	-0.752552	-92.3162	0.70055	0.927159	no
ENSRNA050019466	ENSRNA050019466	U1	7B:103882872-103883033	8_6_20	8_6_94	OK	8.93174	11.4658	0.360319	0.266403	0.64255	0.906184	no
ENSRNA050019467	ENSRNA050019467	U1	7B:103738091-103738251	8_6_20	8_6_94	OK	1.27428	1.14625	-0.152762	-0.138014	0.84085	0.965394	no
ENSRNA050019479	ENSRNA050019479	LSU_rRNA_eukarya	Un:378097129-378098410	8_6_20	8_6_94	OK	0.151776	0.431601	1.50775	1.11441	0.05415	0.412404	no
ENSRNA050019571	ENSRNA050019571	SSU_rRNA_eukarya	7B:54070800-54071283	8_6_20	8_6_94	OK	2.77379	2.8487	0.0384457	0.0399017	0.9467	0.988134	no
ENSRNA050019573	ENSRNA050019573	U2	4A:6033433-6033663	8_6_20	8_6_94	OK	0.625334	0.323424	-0.951199	-0.596869	0.3567	0.772598	no
ENSRNA050019597	ENSRNA050019597	U1	7D:138348783-138349966	8_6_20	8_6_94	OK	1.62832	0	#NAME?	#NAME?	0.10295	0.51964	no
ENSRNA050019598	ENSRNA050019598	U1	7D:138378611-138378773	8_6_20	8_6_94	OK	2.78884	6.01417	1.1087	0.992416	0.2644	0.707438	no
ENSRNA050019601	ENSRNA050019601	snoZ279_R105_R108	7D:134482832-134482936	8_6_20	8_6_94	OK	11.5598	118.61	3.35904	53.9461	0.146	0.585944	no
ENSRNA050019610	ENSRNA050019610	U1	2D:607641314-607641475	8_6_20	8_6_94	OK	1.35733	0	#NAME?	#NAME?	0.04355	0.375724	no
ENSRNA050019661	ENSRNA050019661	U1	5D:517672005-517672166	8_6_20	8_6_94	OK	3.91988	5.20591	0.409342	0.231875	0.6966	0.925859	no
ENSRNA050019662	ENSRNA050019662	U1	5D:512894240-512894401	8_6_20	8_6_94	OK	0.517584	3.16471	2.61221	3.04869	0.1814	0.627332	no
ENSRNA050019663	ENSRNA050019663	U1	5D:513466073-513466234	8_6_20	8_6_94	OK	2.19077	2.18507	-0.00376105	-0.00216256	0.8719	0.97303	no
ENSRNA050019664	ENSRNA050019664	U1	5D:512778195-512778356	8_6_20	8_6_94	OK	1.86066	2.31869	0.317494	0.422764	0.83105	0.963047	no
ENSRNA050019668	ENSRNA050019668	Plant_SRP	7B:683562589-683562891	8_6_20	8_6_94	OK	3.15967	3.57366	0.177628	0.135798	0.81715	0.959928	no
ENSRNA050019669	ENSRNA050019669	Plant_SRP	7B:683757857-683758159	8_6_20	8_6_94	OK	0.643636	0.723206	0.168161	0.111229	0.8908	0.977691	no
ENSRNA050019670	ENSRNA050019670	Plant_SRP	7B:683598927-683599174	8_6_20	8_6_94	OK	0.848082	1.84638	1.12243	0.676093	0.2675	0.709116	no
ENSRNA050019671	ENSRNA050019671	Plant_SRP	7B:683519569-683519739	8_6_20	8_6_94	OK	0	1.24825	inf	#NAME?	0.06005	0.429112	no
ENSRNA050019710	ENSRNA050019710	SSU_rRNA_eukarya	5D:18602169-18602452	8_6_20	8_6_94	OK	0.497037	2.61491	2.39533	1.38583	0.03355	0.336787	no
ENSRNA050019778	ENSRNA050019778	U1	6A:581743763-581743950	8_6_20	8_6_94	OK	0	1.51543	inf	#NAME?	0.1251	0.557126	no
ENSRNA050019790	ENSRNA050019790	LSU_rRNA_eukarya	7D:606923310-606923737	8_6_20	8_6_94	OK	207.716	344.665	0.730583	0.889668	0.12815	0.562068	no
ENSRNA050019834	ENSRNA050019834	mir-166	1D:254662232-254662340	8_6_20	8_6_94	OK	12.8544	29.3883	1.19298	10.8741	0.4978	0.85121	no
ENSRNA050019836	ENSRNA050019836	LSU_rRNA_eukarya	1D:254379793-254380020	8_6_20	8_6_94	OK	0.244791	1.10842	2.17889	1.41377	0.2556	0.698714	no
ENSRNA050019841	ENSRNA050019841	LSU_rRNA_eukarya	6A:199251286-199251449	8_6_20	8_6_94	OK	38.7481	67.6331	0.803603	0.740532	0.20285	0.652201	no
ENSRNA050019843	ENSRNA050019843	LSU_rRNA_eukarya	5D:329134183-329134410	8_6_20	8_6_94	OK	0.785623	0.526107	-0.578481	-0.268703	0.6656	0.915496	no
ENSRNA050019848	ENSRNA050019848	U4	7D:60440303-60440454	8_6_20	8_6_94	OK	0	4.04476	inf	#NAME?	0.0079	0.173382	no
ENSRNA050019869	ENSRNA050019869	snoZ279_R105_R108	1B:596116582-596116688	8_6_20	8_6_94	OK	17.7126	60.177	1.76444	36.4987	0.33155	0.757187	no
ENSRNA050019891	ENSRNA050019891	SSU_rRNA_eukarya	1B:544602415-544604226	8_6_20	8_6_94	OK	0.634722	0.659305	0.0548217	0.0622655	0.90705	0.980776	no
ENSRNA050019892	ENSRNA050019892	SSU_rRNA_eukarya	1B:544606048-544607858	8_6_20	8_6_94	OK	0.223672	0.343573	0.619235	0.510355	0.35445	0.771847	no
ENSRNA050019893	ENSRNA050019893	SSU_rRNA_eukarya	1B:544620343-544622154	8_6_20	8_6_94	OK	0.223249	0.534599	1.2598	1.06934	0.0655	0.443697	no
ENSRNA050019894	ENSRNA050019894	LSU_rRNA_eukarya	1B:544585434-544588113	8_6_20	8_6_94	OK	0.257388	0.351847	0.451002	0.26786	0.59045	0.887418	no
ENSRNA050019895	ENSRNA050019895	LSU_rRNA_eukarya	1B:544615944-544617455	8_6_20	8_6_94	OK	0.489095	0.880617	0.8484	0.769707	0.16695	0.611938	no
ENSRNA050019896	ENSRNA050019896	LSU_rRNA_eukarya	1B:544614000-544615099	8_6_20	8_6_94	OK	0.434906	1.11493	1.35818	1.19697	0.0246	0.295914	no
ENSRNA050019899	ENSRNA050019899	LSU_rRNA_eukarya	1B:544615228-544615436	8_6_20	8_6_94	OK	0.554756	0.801409	0.530686	0.337692	0.75855	0.942452	no
ENSRNA050019909	ENSRNA050019909	LSU_rRNA_eukarya	5D:128184628-128185562	8_6_20	8_6_94	OK	6.24858	11.836	0.921576	1.24561	0.0261	0.303664	no
ENSRNA050019911	ENSRNA050019911	U1	1B:396605615-396605774	8_6_20	8_6_94	OK	2.3118	10.9512	2.244	1.9473	0.11935	0.548602	no
ENSRNA050019914	ENSRNA050019914	U5	2D:529675228-529675344	8_6_20	8_6_94	OK	0	10.2326	inf	#NAME?	0.05695	0.420584	no
ENSRNA050019927	ENSRNA050019927	U6	2D:541479277-541479382	8_6_20	8_6_94	OK	4.95649	12.3118	1.31265	8.5514	0.50275	0.852995	no
ENSRNA050019944	ENSRNA050019944	Plant_SRP	4A:13755307-13755601	8_6_20	8_6_94	OK	2.095	0	#NAME?	#NAME?	5e-05	0.00573505	yes
ENSRNA050019957	ENSRNA050019957	snoR86	4B:5466037-5468623	8_6_20	8_6_94	OK	0	12.3568	inf	#NAME?	0.157	0.599139	no
ENSRNA050019959	ENSRNA050019959	snoR86	4B:5466037-5468623	8_6_20	8_6_94	OK	7.60644	0	#NAME?	#NAME?	0.1683	0.614032	no
ENSRNA050019963	ENSRNA050019963	U1	5D:528148735-528148896	8_6_20	8_6_94	OK	3.37716	10.6232	1.65334	3.55821	0.2236	0.671889	no
ENSRNA050019964	ENSRNA050019964	LSU_rRNA_eukarya	5D:523014639-523015914	8_6_20	8_6_94	OK	46.5151	118.641	1.35083	1.42694	0.0168	0.25029	no
ENSRNA050019988	ENSRNA050019988	Intron_gpI	6B:450078170-450078741	8_6_20	8_6_94	OK	121.02	202.558	0.743084	1.01931	0.06975	0.453735	no
ENSRNA050019996	ENSRNA050019996	U4	7A:64729123-64729274	8_6_20	8_6_94	OK	2.5368	2.60387	0.0376506	0.0610576	0.8523	0.968115	no
ENSRNA050019997	ENSRNA050019997	U4	7A:64311939-64312093	8_6_20	8_6_94	OK	5.89752	3.76539	-0.647308	-0.555613	0.5769	0.882095	no
ENSRNA050020005	ENSRNA050020005	U1	6D:429353494-429353655	8_6_20	8_6_94	OK	2.08616	1.82654	-0.191731	-0.312986	0.8703	0.972506	no
ENSRNA050020012	ENSRNA050020012	U1	6D:434450167-434450328	8_6_20	8_6_94	OK	1.71961	8.78335	2.35269	2.90892	0.0777	0.472888	no
ENSRNA050020013	ENSRNA050020013	U1	6D:434443972-434444133	8_6_20	8_6_94	OK	2.56093	0	#NAME?	#NAME?	0.0092	0.18803	no
ENSRNA050020028	ENSRNA050020028	U2	6D:57897844-57901350	8_6_20	8_6_94	OK	0.187318	0.820007	2.13015	0.529333	0.4917	0.848059	no
ENSRNA050020180	ENSRNA050020180	U1	6B:657226308-657226469	8_6_20	8_6_94	OK	0	1.86933	inf	#NAME?	0.01665	0.249759	no
ENSRNA050020184	ENSRNA050020184	U1	6B:657166803-657166964	8_6_20	8_6_94	OK	0.435581	1.5024	1.78625	1.6036	0.3309	0.75692	no
ENSRNA050020207	ENSRNA050020207	SSU_rRNA_eukarya	4A:554992253-554994050	8_6_20	8_6_94	OK	0.4051	0.660418	0.7051	0.72851	0.20325	0.652576	no
ENSRNA050020211	ENSRNA050020211	5_8S_rRNA	4A:554938574-554938730	8_6_20	8_6_94	OK	0	1.56176	inf	#NAME?	0.0283	0.312483	no
ENSRNA050020223	ENSRNA050020223	LSU_rRNA_eukarya	Un:466664930-466665736	8_6_20	8_6_94	OK	85.0168	137.348	0.692014	0.79223	0.1235	0.554875	no
ENSRNA050020225	ENSRNA050020225	LSU_rRNA_eukarya	Un:464675144-464675537	8_6_20	8_6_94	OK	0.429029	0.341219	-0.33038	-0.179601	0.8015	0.955138	no
ENSRNA050020243	ENSRNA050020243	SSU_rRNA_eukarya	Un:464620475-464620636	8_6_20	8_6_94	OK	0.762324	1.32042	0.792524	1.0297	0.6692	0.916651	no
ENSRNA050020254	ENSRNA050020254	5_8S_rRNA	Un:466541463-466541619	8_6_20	8_6_94	OK	0	6.51701	inf	#NAME?	0.00215	0.0876314	no
ENSRNA050020550	ENSRNA050020550	SSU_rRNA_eukarya	Un:462272577-462273180	8_6_20	8_6_94	OK	6.17963	11.7499	0.927052	1.12984	0.0358	0.346095	no
ENSRNA050020612	ENSRNA050020612	U2	4B:604141379-604141609	8_6_20	8_6_94	OK	0.527697	0.568839	0.108311	0.0672188	0.43855	0.820075	no
ENSRNA050020613	ENSRNA050020613	SSU_rRNA_eukarya	1D:298347047-298347886	8_6_20	8_6_94	OK	3.2879	5.94787	0.855208	1.04727	0.0637	0.440523	no
ENSRNA050020614	ENSRNA050020614	U1	1D:295280884-295281045	8_6_20	8_6_94	OK	7.07542	2.65292	-1.41524	-1.15782	0.20465	0.654209	no
ENSRNA050020630	ENSRNA050020630	snoR1	6B:121783365-121783471	8_6_20	8_6_94	OK	30.5119	0	#NAME?	#NAME?	0.05555	0.416805	no
ENSRNA050020646	ENSRNA050020646	LSU_rRNA_eukarya	Un:389849528-389849806	8_6_20	8_6_94	OK	0.704731	0.476628	-0.564208	-0.282155	0.62785	0.901258	no
ENSRNA050020661	ENSRNA050020661	SSU_rRNA_eukarya	Un:382161258-382161386	8_6_20	8_6_94	OK	1.61901	3.13016	0.951123	2.08884	0.65615	0.911307	no
ENSRNA050020778	ENSRNA050020778	U1	5B:657596126-657596287	8_6_20	8_6_94	OK	0	4.88844	inf	#NAME?	0.0023	0.0909381	no
ENSRNA050020779	ENSRNA050020779	U1	5B:650165413-650165574	8_6_20	8_6_94	OK	3.13089	0	#NAME?	#NAME?	0.00925	0.188442	no
ENSRNA050020797	ENSRNA050020797	LSU_rRNA_eukarya	1B:421411562-421412028	8_6_20	8_6_94	OK	18.3225	16.2676	-0.171612	-0.252287	0.6578	0.912104	no
ENSRNA050020806	ENSRNA050020806	U2	3D:501812808-501813004	8_6_20	8_6_94	OK	0.161413	0.740576	2.19789	1.03155	0.23835	0.68472	no
ENSRNA050020807	ENSRNA050020807	U2	3D:507446372-507449256	8_6_20	8_6_94	OK	0	0.63595	inf	#NAME?	0.14255	0.581972	no
ENSRNA050020808	ENSRNA050020808	U2	3D:507483514-507483711	8_6_20	8_6_94	OK	0.17973	1.09739	2.61018	1.37425	0.18765	0.634708	no
ENSRNA050020844	ENSRNA050020844	SSU_rRNA_eukarya	3D:427289342-427289839	8_6_20	8_6_94	OK	104.933	165.698	0.659084	0.816663	0.1235	0.554875	no
ENSRNA050020845	ENSRNA050020845	LSU_rRNA_eukarya	3D:213405354-213406298	8_6_20	8_6_94	OK	0.111779	0.907547	3.02133	1.86025	0.00885	0.184192	no
ENSRNA050020846	ENSRNA050020846	LSU_rRNA_eukarya	3D:213377621-213378047	8_6_20	8_6_94	OK	195.622	439.719	1.16851	1.26278	0.03935	0.359944	no
ENSRNA050020855	ENSRNA050020855	snoR134	7D:567290110-567290266	8_6_20	8_6_94	OK	0.894482	3.76308	2.07279	3.30536	0.23155	0.678996	no
ENSRNA050020858	ENSRNA050020858	snoZ223	7D:567289810-567289907	8_6_20	8_6_94	OK	0	63.0433	inf	#NAME?	0.02775	0.310211	no
ENSRNA050020868	ENSRNA050020868	snoR134	7A:653700678-653700834	8_6_20	8_6_94	OK	2.08683	3.13729	0.588206	0.986811	0.657	0.911662	no
ENSRNA050020880	ENSRNA050020880	SSU_rRNA_eukarya	Un:237317105-237318916	8_6_20	8_6_94	OK	0.294352	0.442982	0.589705	0.534447	0.32885	0.755274	no
ENSRNA050020886	ENSRNA050020886	5_8S_rRNA	Un:237310453-237310609	8_6_20	8_6_94	OK	0	1.7333	inf	#NAME?	0.0283	0.312483	no
ENSRNA050021164	ENSRNA050021164	Plant_SRP	7D:7071275-7071579	8_6_20	8_6_94	OK	0.617498	0.0760816	-3.02082	-1.12908	0.15685	0.598969	no
ENSRNA050021165	ENSRNA050021165	Plant_SRP	7D:7195118-7195422	8_6_20	8_6_94	OK	0.641547	0.344442	-0.897296	-0.597494	0.4658	0.835293	no
ENSRNA050021170	ENSRNA050021170	LSU_rRNA_eukarya	4D:240986643-240989128	8_6_20	8_6_94	OK	3.20589	8.79954	1.4567	1.85823	0.00265	0.0993129	no
ENSRNA050021179	ENSRNA050021179	snoZ279_R105_R108	5A:29511837-29511941	8_6_20	8_6_94	OK	20.366	37.7567	0.890573	12.9397	0.6273	0.901106	no
ENSRNA050021186	ENSRNA050021186	U5	5D:465897390-465897508	8_6_20	8_6_94	OK	3.4265	11.5743	1.75611	7.99588	0.3381	0.761607	no
ENSRNA050021190	ENSRNA050021190	U1	5B:643675194-643675355	8_6_20	8_6_94	OK	1.59241	2.74159	0.783807	0.972334	0.57275	0.88032	no
ENSRNA050021237	ENSRNA050021237	LSU_rRNA_eukarya	Un:440636897-440637175	8_6_20	8_6_94	OK	0.173818	0.964475	2.47217	1.23579	0.2673	0.70905	no
ENSRNA050021238	ENSRNA050021238	LSU_rRNA_eukarya	Un:442882428-442882706	8_6_20	8_6_94	OK	0.345839	0.202972	-0.768818	-0.356352	0.6136	0.895465	no
ENSRNA050021239	ENSRNA050021239	SSU_rRNA_eukarya	Un:441243579-441243983	8_6_20	8_6_94	OK	9.96973	10.1613	0.0274632	0.0319539	0.95595	0.990492	no
ENSRNA050021245	ENSRNA050021245	LSU_rRNA_eukarya	Un:440390434-440390827	8_6_20	8_6_94	OK	0.149813	2.33948	3.96496	2.38655	0.25405	0.696855	no
ENSRNA050021247	ENSRNA050021247	LSU_rRNA_eukarya	Un:448225742-448226135	8_6_20	8_6_94	OK	0.452306	1.66551	1.88059	1.65073	0.1001	0.516483	no
ENSRNA050021252	ENSRNA050021252	SSU_rRNA_eukarya	Un:440457580-440458167	8_6_20	8_6_94	OK	4.81985	4.68141	-0.042047	-0.0506017	0.92605	0.984226	no
ENSRNA050021423	ENSRNA050021423	LSU_rRNA_eukarya	Un:442010356-442010501	8_6_20	8_6_94	OK	1.3879	1.41534	0.0282385	0.0437265	0.8148	0.959133	no
ENSRNA050021472	ENSRNA050021472	snoZ278	4A:34256545-34256654	8_6_20	8_6_94	OK	17.1021	5.78536	-1.5637	-11.7881	0.51765	0.858747	no
ENSRNA050021503	ENSRNA050021503	MIR159	3B:6753734-6753929	8_6_20	8_6_94	OK	3.75809	2.45553	-0.61397	-0.38673	0.516	0.857613	no
ENSRNA050021522	ENSRNA050021522	SSU_rRNA_eukarya	6B:707186112-707186410	8_6_20	8_6_94	OK	0.170443	0.472448	1.47087	0.764571	0.32435	0.752272	no
ENSRNA050021548	ENSRNA050021548	U2	6D:133211895-133212174	8_6_20	8_6_94	OK	1.00792	1.28712	0.352765	0.274352	0.41725	0.808319	no
ENSRNA050021553	ENSRNA050021553	snoZ118	5B:383743021-383743125	8_6_20	8_6_94	OK	18.919	21.9535	0.214613	2.61359	0.78035	0.948999	no
ENSRNA050021574	ENSRNA050021574	SSU_rRNA_eukarya	4D:18320425-18320709	8_6_20	8_6_94	OK	0.159209	0.648089	2.02527	1.30361	0.27795	0.717163	no
ENSRNA050021631	ENSRNA050021631	Plant_SRP	7D:599480465-599480743	8_6_20	8_6_94	OK	1.47089	0.597611	-1.29941	-0.777775	0.205	0.654591	no
ENSRNA050021641	ENSRNA050021641	MIR159	3D:122668338-122668537	8_6_20	8_6_94	OK	5.51198	2.16979	-1.34502	-1.15923	0.13215	0.567684	no
ENSRNA050021645	ENSRNA050021645	U1	5B:620654952-620655113	8_6_20	8_6_94	OK	1.5711	0.408974	-1.94169	-1.65094	0.3417	0.764018	no
ENSRNA050021646	ENSRNA050021646	U1	5B:620767258-620767419	8_6_20	8_6_94	OK	1.09702	4.81617	2.13429	2.5151	0.3249	0.752727	no
ENSRNA050021663	ENSRNA050021663	U11	6A:520395302-520395430	8_6_20	8_6_94	OK	2.70789	3.2757	0.274635	0.752924	0.76545	0.944658	no
ENSRNA050021664	ENSRNA050021664	Plant_SRP	3D:478130083-478130386	8_6_20	8_6_94	OK	1.97308	2.1314	0.111353	0.092591	0.8677	0.971835	no
ENSRNA050021715	ENSRNA050021715	SSU_rRNA_eukarya	7D:231587122-231587626	8_6_20	8_6_94	OK	99.5378	246.239	1.30674	1.39626	0.0254	0.299945	no
ENSRNA050021721	ENSRNA050021721	LSU_rRNA_eukarya	7D:231543454-231543567	8_6_20	8_6_94	OK	1763.71	1828.99	0.0524402	0.0670081	0.91085	0.981595	no
ENSRNA050021723	ENSRNA050021723	LSU_rRNA_eukarya	7D:231543682-231544148	8_6_20	8_6_94	OK	2.60944	2.05689	-0.343277	-0.353563	0.53415	0.865954	no
ENSRNA050021731	ENSRNA050021731	LSU_rRNA_eukarya	7A:560353017-560354499	8_6_20	8_6_94	OK	0.558372	1.32733	1.24923	1.31819	0.021	0.275744	no
ENSRNA050021738	ENSRNA050021738	mir-166	7A:561152173-561152339	8_6_20	8_6_94	OK	1.93082	0	#NAME?	#NAME?	0.02015	0.270463	no
ENSRNA050021761	ENSRNA050021761	SSU_rRNA_eukarya	Un:67502489-67504300	8_6_20	8_6_94	OK	0.207304	0.374203	0.852074	0.711514	0.2125	0.662357	no
ENSRNA050021762	ENSRNA050021762	SSU_rRNA_eukarya	Un:67493790-67495600	8_6_20	8_6_94	OK	1.14895	5.158	2.16649	2.57737	5e-05	0.00573505	yes
ENSRNA050021763	ENSRNA050021763	SSU_rRNA_eukarya	Un:67512423-67512919	8_6_20	8_6_94	OK	0.254391	0.713789	1.48845	0.917505	0.1127	0.538844	no
ENSRNA050022184	ENSRNA050022184	SSU_rRNA_eukarya	5A:706863057-706873238	8_6_20	8_6_94	OK	0.0929264	0.423465	2.18808	1.11371	0.313	0.743938	no
ENSRNA050022766	ENSRNA050022766	LSU_rRNA_eukarya	3D:202617318-202617686	8_6_20	8_6_94	OK	0.699444	0.711949	0.0255641	0.0177094	0.96025	0.991266	no
ENSRNA050022776	ENSRNA050022776	RNase_MRP	3A:735888339-735888580	8_6_20	8_6_94	OK	0	2.21068	inf	#NAME?	0.0018	0.0786143	no
ENSRNA050022790	ENSRNA050022790	SSU_rRNA_eukarya	5D:31479192-31480957	8_6_20	8_6_94	OK	0.134263	0.37318	1.47481	1.21612	0.0353	0.344014	no
ENSRNA050022800	ENSRNA050022800	U1	5A:655996946-655997107	8_6_20	8_6_94	OK	8.58191	5.9636	-0.525116	-0.327689	0.5735	0.880565	no
ENSRNA050022826	ENSRNA050022826	SSU_rRNA_eukarya	4A:583869826-583871044	8_6_20	8_6_94	OK	2.92579	5.30681	0.859018	1.06672	0.0575	0.422066	no
ENSRNA050022840	ENSRNA050022840	LSU_rRNA_eukarya	5B:599756358-599756585	8_6_20	8_6_94	OK	1.43995	6.00397	2.0599	1.47716	0.02895	0.315974	no
ENSRNA050022871	ENSRNA050022871	U1	3B:78290783-78290943	8_6_20	8_6_94	OK	10.2305	5.55584	-0.880801	-0.595449	0.30805	0.739818	no
ENSRNA050022878	ENSRNA050022878	U1	5A:623928787-623928947	8_6_20	8_6_94	OK	0	1.25344	inf	#NAME?	0.0391	0.359046	no
ENSRNA050022883	ENSRNA050022883	LSU_rRNA_eukarya	6A:53803809-53805009	8_6_20	8_6_94	OK	24.9853	79.3902	1.66788	1.44426	0.0201	0.270463	no
ENSRNA050022906	ENSRNA050022906	U2	7D:467041192-467041387	8_6_20	8_6_94	OK	0.348716	0.778694	1.159	0.667573	0.5339	0.865834	no
ENSRNA050022936	ENSRNA050022936	SSU_rRNA_eukarya	6D:389246728-389247648	8_6_20	8_6_94	OK	46.5414	147.854	1.66758	1.77103	0.0041	0.122133	no
ENSRNA050022941	ENSRNA050022941	U1	5D:499619165-499619326	8_6_20	8_6_94	OK	0.924391	5.09307	2.46196	1.66775	0.2607	0.703339	no
ENSRNA050022998	ENSRNA050022998	LSU_rRNA_eukarya	7A:258307674-258308140	8_6_20	8_6_94	OK	1.32198	1.83618	0.474009	0.377482	0.514	0.856697	no
ENSRNA050023002	ENSRNA050023002	LSU_rRNA_eukarya	3B:201571648-201572114	8_6_20	8_6_94	OK	15.6303	15.1711	-0.0430247	-0.0632298	0.91445	0.982468	no
ENSRNA050023003	ENSRNA050023003	LSU_rRNA_eukarya	3B:201547482-201547642	8_6_20	8_6_94	OK	335.743	826.976	1.30049	1.51627	0.0077	0.171109	no
ENSRNA050023020	ENSRNA050023020	Plant_SRP	4B:566984199-566984503	8_6_20	8_6_94	OK	0	3.52824	inf	#NAME?	5e-05	0.00573505	yes
ENSRNA050023035	ENSRNA050023035	U5	2D:37250635-37250753	8_6_20	8_6_94	OK	0	14.8437	inf	#NAME?	0.01405	0.231021	no
ENSRNA050023545	ENSRNA050023545	LSU_rRNA_eukarya	6B:713016279-713016506	8_6_20	8_6_94	OK	2.74764	5.43706	0.984632	0.693221	0.2326	0.679828	no
ENSRNA050023570	ENSRNA050023570	LSU_rRNA_eukarya	3B:114147845-114148413	8_6_20	8_6_94	OK	15.0332	45.6656	1.60296	1.93454	0.0012	0.0614359	no
ENSRNA050023593	ENSRNA050023593	snoZ119	3B:590291502-590294894	8_6_20	8_6_94	OK	10.9273	25.4403	1.21919	2.57482	0.65145	0.909697	no
ENSRNA050023598	ENSRNA050023598	SSU_rRNA_eukarya	3B:596103578-596103836	8_6_20	8_6_94	OK	0.513842	0.0749474	-2.77737	-0.878286	0.17	0.614587	no
ENSRNA050023601	ENSRNA050023601	U5	5B:573076956-573077074	8_6_20	8_6_94	OK	0	8.68279	inf	#NAME?	0.05695	0.420584	no
ENSRNA050023607	ENSRNA050023607	LSU_rRNA_eukarya	1B:673308170-673308869	8_6_20	8_6_94	OK	0.215188	0.806389	1.90587	1.27529	0.0372	0.351256	no
ENSRNA050023629	ENSRNA050023629	RNase_MRP	3B:812577430-812577670	8_6_20	8_6_94	OK	0.145471	1.41163	3.27856	1.76286	0.14865	0.588733	no
ENSRNA050023634	ENSRNA050023634	LSU_rRNA_eukarya	2B:795451149-795452054	8_6_20	8_6_94	OK	10.4644	20.0727	0.939745	1.26235	0.02755	0.309928	no
ENSRNA050023655	ENSRNA050023655	U1	5A:649710370-649710531	8_6_20	8_6_94	OK	1.34482	1.83419	0.44773	0.907758	0.7661	0.944803	no
ENSRNA050023679	ENSRNA050023679	U2	6B:159133401-159133598	8_6_20	8_6_94	OK	0.316943	1.03268	1.7041	1.14958	0.3576	0.773367	no
ENSRNA050023705	ENSRNA050023705	Intron_gpII	3A:495101442-495101576	8_6_20	8_6_94	OK	11.6784	25.2944	1.11497	0.810967	0.26345	0.706294	no
ENSRNA050023706	ENSRNA050023706	LSU_rRNA_eukarya	2A:539295872-539296405	8_6_20	8_6_94	OK	0.80994	1.35751	0.745072	0.575015	0.3168	0.746625	no
ENSRNA050023708	ENSRNA050023708	U2	3B:495470840-495471036	8_6_20	8_6_94	OK	0.897633	2.59373	1.53083	1.00516	0.2081	0.658124	no
ENSRNA050023719	ENSRNA050023719	Plant_SRP	4A:733000915-733001219	8_6_20	8_6_94	OK	0	5.62551	inf	#NAME?	5e-05	0.00573505	yes
ENSRNA050023720	ENSRNA050023720	Plant_SRP	4A:732959544-732977556	8_6_20	8_6_94	OK	0.257483	1.24759	2.27659	0.907203	0.35215	0.770453	no
ENSRNA050023721	ENSRNA050023721	Plant_SRP	4A:732959544-732977556	8_6_20	8_6_94	OK	0.561769	2.05047	1.8679	0.523151	0.32585	0.75332	no
ENSRNA050023724	ENSRNA050023724	Plant_SRP	4A:732959544-732977556	8_6_20	8_6_94	OK	0.85342	2.1143	1.30885	0.811197	0.44115	0.821434	no
ENSRNA050023750	ENSRNA050023750	LSU_rRNA_eukarya	5D:562912616-562914156	8_6_20	8_6_94	OK	12.638	30.252	1.25926	1.63229	0.0063	0.154046	no
ENSRNA050023763	ENSRNA050023763	U2	3A:645540154-645540351	8_6_20	8_6_94	OK	2.8439	2.14215	-0.408816	-0.277208	0.63015	0.901959	no
ENSRNA050023800	ENSRNA050023800	U5	7D:575679245-575679367	8_6_20	8_6_94	OK	7.75182	6.1552	-0.332729	-1.41051	0.80945	0.957574	no
ENSRNA050023832	ENSRNA050023832	LSU_rRNA_eukarya	3A:650012253-650012480	8_6_20	8_6_94	OK	1.81719	3.78589	1.05893	0.808617	0.25085	0.694012	no
ENSRNA050023845	ENSRNA050023845	SSU_rRNA_eukarya	1D:53263573-53264046	8_6_20	8_6_94	OK	0.459065	1.34275	1.54842	1.12826	0.0436	0.37587	no
ENSRNA050023857	ENSRNA050023857	U2	3B:708954605-708954836	8_6_20	8_6_94	OK	1.00876	0.677219	-0.574885	-0.377143	0.5291	0.864431	no
ENSRNA050023891	ENSRNA050023891	U2	3D:544443972-544444168	8_6_20	8_6_94	OK	0.791427	0.754086	-0.0697262	-0.0537919	0.89725	0.979315	no
ENSRNA050023956	ENSRNA050023956	snoZ279_R105_R108	5B:35184370-35184475	8_6_20	8_6_94	OK	17.9981	20.5423	0.190754	3.24689	0.82375	0.961373	no
ENSRNA050023982	ENSRNA050023982	U1	3B:622394554-622400870	8_6_20	8_6_94	OK	1.49082	1.70118	0.190427	0.0799202	0.8753	0.974526	no
ENSRNA050023985	ENSRNA050023985	U2	6A:172116918-172117114	8_6_20	8_6_94	OK	0.145614	0.500382	1.78088	0.753641	0.3381	0.761607	no
ENSRNA050024022	ENSRNA050024022	LSU_rRNA_eukarya	2B:521299161-521299749	8_6_20	8_6_94	OK	7.27246	61.9922	3.09157	3.24266	5e-05	0.00573505	yes
ENSRNA050024090	ENSRNA050024090	U5	2B:64948352-64948472	8_6_20	8_6_94	OK	8.17175	3.45311	-1.24275	-6.40799	0.5161	0.857629	no
ENSRNA050024100	ENSRNA050024100	U5	2A:674510274-674510393	8_6_20	8_6_94	OK	11.054	12.2989	0.153968	0.928684	0.8678	0.971835	no
ENSRNA050024113	ENSRNA050024113	U1	4A:675219322-675219483	8_6_20	8_6_94	OK	2.98401	8.56842	1.52178	0.944453	0.17175	0.617063	no
ENSRNA050024116	ENSRNA050024116	U1	4A:675138137-675138298	8_6_20	8_6_94	OK	0.461025	3.57081	2.95333	2.92504	0.16505	0.609499	no
ENSRNA050024207	ENSRNA050024207	LSU_rRNA_eukarya	2B:716361712-716361939	8_6_20	8_6_94	OK	10.9458	25.0436	1.19406	1.18994	0.03495	0.342662	no
ENSRNA050024214	ENSRNA050024214	U6atac	2A:586888224-586895446	8_6_20	8_6_94	OK	0	42.5075	inf	#NAME?	0.21445	0.664339	no
ENSRNA050024236	ENSRNA050024236	SSU_rRNA_eukarya	3A:695634349-695644811	8_6_20	8_6_94	OK	0.544597	0.460243	-0.242794	-0.0583473	0.89915	0.979712	no
ENSRNA050024285	ENSRNA050024285	LSU_rRNA_eukarya	1B:286054083-286054415	8_6_20	8_6_94	OK	1.83492	3.54222	0.948938	0.875644	0.1448	0.584606	no
ENSRNA050024297	ENSRNA050024297	SSU_rRNA_eukarya	1B:80741407-80743218	8_6_20	8_6_94	OK	0.321166	0.426224	0.408293	0.393792	0.4755	0.840362	no
ENSRNA050024309	ENSRNA050024309	LSU_rRNA_eukarya	1B:80688821-80689774	8_6_20	8_6_94	OK	0.298051	0.584438	0.971491	0.747464	0.20185	0.651124	no
ENSRNA050024310	ENSRNA050024310	LSU_rRNA_eukarya	1B:80682428-80683226	8_6_20	8_6_94	OK	0.29139	0.750244	1.36441	1.02709	0.09005	0.498758	no
ENSRNA050024312	ENSRNA050024312	SSU_rRNA_eukarya	1B:80767035-80767505	8_6_20	8_6_94	OK	0.168507	1.02583	2.60592	1.52445	0.0375	0.353208	no
ENSRNA050024315	ENSRNA050024315	LSU_rRNA_eukarya	1B:80679812-80680090	8_6_20	8_6_94	OK	1.39916	1.70428	0.284604	0.19669	0.72555	0.934138	no
ENSRNA050024324	ENSRNA050024324	5_8S_rRNA	1B:80722418-80722574	8_6_20	8_6_94	OK	0.640696	12.1286	4.24262	5.19444	0.1472	0.587197	no
ENSRNA050024359	ENSRNA050024359	LSU_rRNA_eukarya	Un:393806880-393807887	8_6_20	8_6_94	OK	0.138366	0.318774	1.20404	0.826562	0.11705	0.545324	no
ENSRNA050024360	ENSRNA050024360	LSU_rRNA_eukarya	Un:395717251-395718258	8_6_20	8_6_94	OK	23.0833	51.8201	1.16666	1.4948	0.0114	0.208255	no
ENSRNA050024361	ENSRNA050024361	LSU_rRNA_eukarya	Un:394611864-394612871	8_6_20	8_6_94	OK	0.212162	0.562143	1.40577	1.04543	0.06675	0.446181	no
ENSRNA050024362	ENSRNA050024362	LSU_rRNA_eukarya	Un:391530456-391531463	8_6_20	8_6_94	OK	0.191908	0.753852	1.97387	1.48543	0.0161	0.246192	no
ENSRNA050024363	ENSRNA050024363	SSU_rRNA_eukarya	Un:395820599-395821287	8_6_20	8_6_94	OK	0.112585	1.11163	3.3036	1.91185	0.00785	0.172752	no
ENSRNA050024368	ENSRNA050024368	LSU_rRNA_eukarya	Un:391437188-391437753	8_6_20	8_6_94	OK	0.171545	0.35768	1.06008	0.635934	0.2436	0.689166	no
ENSRNA050024369	ENSRNA050024369	LSU_rRNA_eukarya	Un:398202465-398202966	8_6_20	8_6_94	OK	1.55204	3.55133	1.1942	1.00417	0.08795	0.494985	no
ENSRNA050024370	ENSRNA050024370	LSU_rRNA_eukarya	Un:391437770-391438271	8_6_20	8_6_94	OK	0.10398	0.539777	2.37606	0.994371	0.11715	0.545333	no
ENSRNA050024373	ENSRNA050024373	LSU_rRNA_eukarya	Un:394928647-394929372	8_6_20	8_6_94	OK	9.89648	14.8683	0.587256	0.770224	0.14105	0.580655	no
ENSRNA050024376	ENSRNA050024376	LSU_rRNA_eukarya	Un:398086632-398086910	8_6_20	8_6_94	OK	0.718592	1.26666	0.817781	0.496856	0.3977	0.796933	no
ENSRNA050024377	ENSRNA050024377	LSU_rRNA_eukarya	Un:394595340-394595618	8_6_20	8_6_94	OK	0.438973	0.913342	1.05702	0.610629	0.3599	0.775221	no
ENSRNA050024378	ENSRNA050024378	LSU_rRNA_eukarya	Un:397072627-397072905	8_6_20	8_6_94	OK	1.49394	1.26021	-0.245455	-0.15656	0.7829	0.949476	no
ENSRNA050024379	ENSRNA050024379	LSU_rRNA_eukarya	Un:392724253-392724531	8_6_20	8_6_94	OK	0.262099	0.689162	1.39473	0.78175	0.31455	0.745004	no
ENSRNA050024384	ENSRNA050024384	LSU_rRNA_eukarya	Un:396813593-396813986	8_6_20	8_6_94	OK	15.5565	32.5368	1.06456	1.2913	0.0284	0.313222	no
ENSRNA050024385	ENSRNA050024385	LSU_rRNA_eukarya	Un:390956596-390956989	8_6_20	8_6_94	OK	0.567618	2.15045	1.92164	1.29655	0.1433	0.583278	no
ENSRNA050024386	ENSRNA050024386	LSU_rRNA_eukarya	Un:398203475-398203683	8_6_20	8_6_94	OK	0.374679	1.19382	1.67186	1.16468	0.34325	0.764983	no
ENSRNA050024396	ENSRNA050024396	5_8S_rRNA	Un:391910965-391911121	8_6_20	8_6_94	OK	1.65285	89.5513	5.75969	12.678	0.09075	0.50005	no
ENSRNA050024397	ENSRNA050024397	5_8S_rRNA	Un:394594297-394594453	8_6_20	8_6_94	OK	0.525761	1.34702	1.35729	1.24191	0.4225	0.811525	no
ENSRNA050024400	ENSRNA050024400	SSU_rRNA_eukarya	Un:390519677-390519795	8_6_20	8_6_94	OK	0	12.7485	inf	#NAME?	0.0283	0.312483	no
ENSRNA050024520	ENSRNA050024520	SSU_rRNA_eukarya	6B:111717389-111719197	8_6_20	8_6_94	OK	0.794222	1.49912	0.916497	1.04653	0.0592	0.426494	no
ENSRNA050024539	ENSRNA050024539	5_8S_rRNA	6B:111701623-111701779	8_6_20	8_6_94	OK	1.18607	1.942	0.711356	0.974337	0.67065	0.917353	no
ENSRNA050024555	ENSRNA050024555	snoR80	6B:118046470-118046604	8_6_20	8_6_94	OK	4.64202	6.14404	0.404433	1.04604	0.8157	0.959496	no
ENSRNA050024566	ENSRNA050024566	LSU_rRNA_eukarya	Un:410429647-410430654	8_6_20	8_6_94	OK	2.18949	5.71907	1.38519	1.60041	0.0045	0.12839	no
ENSRNA050024567	ENSRNA050024567	LSU_rRNA_eukarya	Un:414445659-414446666	8_6_20	8_6_94	OK	1.69089	4.25713	1.3321	1.5571	0.0062	0.152653	no
ENSRNA050024579	ENSRNA050024579	LSU_rRNA_eukarya	Un:417535750-417536165	8_6_20	8_6_94	OK	1.33877	2.08808	0.641267	0.472023	0.4025	0.800237	no
ENSRNA050024585	ENSRNA050024585	LSU_rRNA_eukarya	Un:412935607-412935815	8_6_20	8_6_94	OK	0	0.557801	inf	#NAME?	0.03	0.321926	no
ENSRNA050024590	ENSRNA050024590	LSU_rRNA_eukarya	Un:416933320-416933713	8_6_20	8_6_94	OK	3.77099	14.5416	1.94717	1.86135	0.00285	0.103067	no
ENSRNA050024591	ENSRNA050024591	LSU_rRNA_eukarya	Un:416252390-416252598	8_6_20	8_6_94	OK	9.21965	30.4531	1.7238	1.60271	0.00805	0.175117	no
ENSRNA050024592	ENSRNA050024592	LSU_rRNA_eukarya	Un:414709257-414709629	8_6_20	8_6_94	OK	78.517	119.412	0.604865	0.863064	0.12365	0.555022	no
ENSRNA050024593	ENSRNA050024593	LSU_rRNA_eukarya	Un:416168751-416169144	8_6_20	8_6_94	OK	0.159572	0.555853	1.8005	1.40535	0.3004	0.734875	no
ENSRNA050024602	ENSRNA050024602	5_8S_rRNA	Un:412305035-412305191	8_6_20	8_6_94	OK	2.20756	5.38399	1.28622	0.948828	0.31835	0.747486	no
ENSRNA050024721	ENSRNA050024721	LSU_rRNA_eukarya	Un:414708526-414708691	8_6_20	8_6_94	OK	104.058	97.8899	-0.0881537	-0.0980471	0.85885	0.969779	no
ENSRNA050024727	ENSRNA050024727	LSU_rRNA_eukarya	Un:411551549-411551830	8_6_20	8_6_94	OK	0.187926	0.897835	2.25629	1.10184	0.1343	0.570531	no
ENSRNA050024732	ENSRNA050024732	LSU_rRNA_eukarya	Un:414708789-414709255	8_6_20	8_6_94	OK	4.86671	7.98955	0.715169	0.788725	0.1513	0.592503	no
ENSRNA050024740	ENSRNA050024740	SSU_rRNA_eukarya	2A:726897276-726897611	8_6_20	8_6_94	OK	0.428181	0.454621	0.0864417	0.0559895	0.93155	0.985276	no
ENSRNA050024741	ENSRNA050024741	SSU_rRNA_eukarya	2A:726899403-726899941	8_6_20	8_6_94	OK	18.9448	42.9191	1.17982	1.50826	0.00595	0.149347	no
ENSRNA050024749	ENSRNA050024749	SSU_rRNA_eukarya	2B:449195438-449195866	8_6_20	8_6_94	OK	4.25179	9.28444	1.12674	1.23487	0.029	0.316094	no
ENSRNA050024752	ENSRNA050024752	SSU_rRNA_eukarya	7D:74035428-74037239	8_6_20	8_6_94	OK	0.0274887	0.355202	3.69173	2.20755	0.0101	0.197061	no
ENSRNA050024765	ENSRNA050024765	LSU_rRNA_eukarya	7D:74058652-74059131	8_6_20	8_6_94	OK	0.181123	1.07221	2.56555	1.57225	0.04885	0.3947	no
ENSRNA050024768	ENSRNA050024768	Plant_SRP	7D:78626006-78626310	8_6_20	8_6_94	OK	1.39146	2.45724	0.820439	0.528339	0.3178	0.747078	no
ENSRNA050024769	ENSRNA050024769	LSU_rRNA_eukarya	7D:74083643-74083921	8_6_20	8_6_94	OK	0.353784	0.0773334	-2.1937	-0.705062	0.2391	0.685422	no
ENSRNA050024771	ENSRNA050024771	5_8S_rRNA	7D:73824983-73825139	8_6_20	8_6_94	OK	0.542946	1.13728	1.06671	1.067	0.4864	0.845338	no
ENSRNA050024792	ENSRNA050024792	SSU_rRNA_eukarya	4D:389455845-389456349	8_6_20	8_6_94	OK	0.362759	0.402315	0.149314	0.112742	0.84195	0.965745	no
TraesCS1A02G000100	TraesCS1A02G000100	-	1A:40097-89349	8_6_20	8_6_94	OK	9.68883	23.1718	1.25797	0.335825	0.54595	0.870714	no
TraesCS1A02G000200	TraesCS1A02G000200	-	1A:40097-89349	8_6_20	8_6_94	OK	57.4139	112.333	0.968315	0.81878	0.1335	0.569391	no
TraesCS1A02G000300	TraesCS1A02G000300	-	1A:95905-122504	8_6_20	8_6_94	OK	5.46023	11.0649	1.01896	0.112437	0.4549	0.828719	no
TraesCS1A02G000400	TraesCS1A02G000400	-	1A:95905-122504	8_6_20	8_6_94	OK	68.7454	117.028	0.767521	0.660526	0.20955	0.659872	no
TraesCS1A02G000500	TraesCS1A02G000500	-	1A:149489-154559	8_6_20	8_6_94	OK	0.114204	1.0776	3.23814	2.11465	0.31145	0.742492	no
TraesCS1A02G000800	TraesCS1A02G000800	-	1A:180174-180552	8_6_20	8_6_94	OK	1.09095	1.74378	0.676641	0.43815	0.47845	0.841838	no
TraesCS1A02G000900	TraesCS1A02G000900	-	1A:233817-245051	8_6_20	8_6_94	OK	13.7829	32.4032	1.23326	1.48942	0.0178	0.257291	no
TraesCS1A02G001000	TraesCS1A02G001000	-	1A:269471-289649	8_6_20	8_6_94	OK	5.16709	13.3674	1.37129	0.879578	0.1071	0.527894	no
TraesCS1A02G001100	TraesCS1A02G001100	-	1A:269471-289649	8_6_20	8_6_94	OK	7.06828	16.9947	1.26565	1.32688	0.03315	0.335321	no
TraesCS1A02G001300	TraesCS1A02G001300	-	1A:294610-305428	8_6_20	8_6_94	OK	1.08994	0.324545	-1.74776	-0.310341	0.46625	0.835414	no
TraesCS1A02G001400	TraesCS1A02G001400	-	1A:294610-305428	8_6_20	8_6_94	OK	0.884367	1.50796	0.769877	0.812269	0.1619	0.605574	no
TraesCS1A02G001500	TraesCS1A02G001500	-	1A:326098-326518	8_6_20	8_6_94	OK	88.2122	330.46	1.90543	2.57423	5e-05	0.00573505	yes
TraesCS1A02G001800	TraesCS1A02G001800	-	1A:1144332-1145934	8_6_20	8_6_94	OK	203.503	236.187	0.214877	0.323595	0.56055	0.876069	no
TraesCS1A02G001900	TraesCS1A02G001900	-	1A:1159193-1162830	8_6_20	8_6_94	OK	17.7836	21.184	0.25243	0.4463	0.4508	0.826325	no
TraesCS1A02G002000	TraesCS1A02G002000	-	1A:1163484-1167878	8_6_20	8_6_94	OK	3.04736	2.86492	-0.0890662	-0.13916	0.80615	0.956546	no
TraesCS1A02G002100	TraesCS1A02G002100	-	1A:1170355-1177383	8_6_20	8_6_94	OK	3.05844	3.13067	0.0336743	0.0562562	0.92265	0.983614	no
TraesCS1A02G002200	TraesCS1A02G002200	-	1A:1188843-1190864	8_6_20	8_6_94	OK	52.432	72.4052	0.465644	0.803901	0.1608	0.604499	no
TraesCS1A02G002300	TraesCS1A02G002300	-	1A:1209720-1212812	8_6_20	8_6_94	OK	2.3273	2.58044	0.148961	0.227741	0.67815	0.919438	no
TraesCS1A02G002500	TraesCS1A02G002500	-	1A:1232353-1238469	8_6_20	8_6_94	OK	6.55361	4.54051	-0.529436	-0.910405	0.11005	0.533451	no
TraesCS1A02G002700	TraesCS1A02G002700	-	1A:1336840-1348326	8_6_20	8_6_94	OK	4.84077	3.88369	-0.317811	-0.562146	0.3363	0.760328	no
TraesCS1A02G004200	TraesCS1A02G004200	-	1A:2540490-2540958	8_6_20	8_6_94	OK	0.64513	0.0979334	-2.71972	-1.41263	0.1925	0.640505	no
TraesCS1A02G005100	TraesCS1A02G005100	-	1A:2978902-2981121	8_6_20	8_6_94	OK	0.743282	0.905957	0.285533	0.267087	0.655	0.911108	no
TraesCS1A02G005400	TraesCS1A02G005400	-	1A:3117193-3118502	8_6_20	8_6_94	OK	0.491934	0.123301	-1.99628	-1.23056	0.11855	0.547496	no
TraesCS1A02G005500	TraesCS1A02G005500	-	1A:3119377-3122276	8_6_20	8_6_94	OK	6.67073	6.72039	0.0107008	0.0174493	0.97585	0.994359	no
TraesCS1A02G005600	TraesCS1A02G005600	-	1A:3255617-3262577	8_6_20	8_6_94	OK	3.81222	3.77059	-0.0158411	-0.025901	0.96425	0.992305	no
TraesCS1A02G005700	TraesCS1A02G005700	-	1A:3377837-3383699	8_6_20	8_6_94	OK	3.32722	7.69853	1.21027	1.76449	0.00285	0.103067	no
TraesCS1A02G005800	TraesCS1A02G005800	-	1A:3386286-3391808	8_6_20	8_6_94	OK	5.48602	3.92779	-0.482045	-0.825425	0.16635	0.611357	no
TraesCS1A02G005900	TraesCS1A02G005900	-	1A:3446930-3450200	8_6_20	8_6_94	OK	5.28654	4.72484	-0.162058	-0.264097	0.63635	0.9044	no
TraesCS1A02G007500	TraesCS1A02G007500	-	1A:4045712-4048684	8_6_20	8_6_94	OK	102.785	156.83	0.609575	0.792756	0.1421	0.581898	no
TraesCS1A02G007600	TraesCS1A02G007600	-	1A:4045712-4048684	8_6_20	8_6_94	OK	17.8832	32.6414	0.868095	0.11594	0.53325	0.865582	no
TraesCS1A02G007800	TraesCS1A02G007800	-	1A:4054741-4054960	8_6_20	8_6_94	OK	1.40199	0	#NAME?	#NAME?	0.00375	0.117243	no
TraesCS1A02G007900	TraesCS1A02G007900	-	1A:4063196-4063406	8_6_20	8_6_94	OK	21.1898	10.8527	-0.965313	-0.76101	0.1883	0.635354	no
TraesCS1A02G008100	TraesCS1A02G008100	-	1A:4497199-4504697	8_6_20	8_6_94	OK	0.736589	0.428993	-0.779907	-1.1445	0.05555	0.416805	no
TraesCS1A02G009000	TraesCS1A02G009000	-	1A:5491026-5495112	8_6_20	8_6_94	OK	2.87916	5.79333	1.00875	1.55453	0.0089	0.184691	no
TraesCS1A02G009100	TraesCS1A02G009100	-	1A:5496527-5499983	8_6_20	8_6_94	OK	0.922189	0.408217	-1.17573	-0.931859	0.1088	0.531292	no
TraesCS1A02G009400	TraesCS1A02G009400	-	1A:5645210-5650510	8_6_20	8_6_94	OK	0	0.344027	inf	#NAME?	5e-05	0.00573505	yes
TraesCS1A02G009900	TraesCS1A02G009900	-	1A:6151747-6159140	8_6_20	8_6_94	OK	0.00409736	0.718375	7.4539	2.13646	0.108	0.529526	no
TraesCS1A02G010200	TraesCS1A02G010200	-	1A:6317836-6324253	8_6_20	8_6_94	OK	0.101134	0.384563	1.92695	1.62775	0.0104	0.199419	no
TraesCS1A02G010300	TraesCS1A02G010300	-	1A:6332191-6345966	8_6_20	8_6_94	OK	0	0.643908	inf	#NAME?	0.2403	0.686264	no
TraesCS1A02G010400	TraesCS1A02G010400	-	1A:6332191-6345966	8_6_20	8_6_94	OK	0.213653	0.482942	1.17658	1.26703	0.02635	0.304761	no
TraesCS1A02G010700	TraesCS1A02G010700	-	1A:6472646-6475129	8_6_20	8_6_94	OK	0.57874	0.11399	-2.344	-1.19126	0.06225	0.436126	no
TraesCS1A02G011100	TraesCS1A02G011100	-	1A:6566138-6567972	8_6_20	8_6_94	OK	2.73165	3.55335	0.379408	0.452979	0.43365	0.817766	no
TraesCS1A02G011200	TraesCS1A02G011200	-	1A:6569387-6576401	8_6_20	8_6_94	OK	1.37743	1.51126	0.133781	0.18145	0.76	0.943099	no
TraesCS1A02G011600	TraesCS1A02G011600	-	1A:6766339-6766555	8_6_20	8_6_94	OK	7.2118	10.0091	0.472874	0.403425	0.48585	0.844977	no
TraesCS1A02G011800	TraesCS1A02G011800	-	1A:6788570-6793542	8_6_20	8_6_94	OK	3.67364	6.92169	0.913915	1.32674	0.02045	0.272428	no
TraesCS1A02G011900	TraesCS1A02G011900	-	1A:6883651-6887141	8_6_20	8_6_94	OK	0.504564	0.370474	-0.445667	-0.396934	0.44675	0.8244	no
TraesCS1A02G012400	TraesCS1A02G012400	-	1A:7109887-7115465	8_6_20	8_6_94	OK	0.158287	0.379368	1.26106	1.11388	0.06235	0.436127	no
TraesCS1A02G012500	TraesCS1A02G012500	-	1A:7178199-7184960	8_6_20	8_6_94	OK	3.27822	3.18776	-0.0403714	-0.0702479	0.9022	0.979926	no
TraesCS1A02G013200	TraesCS1A02G013200	-	1A:7315100-7325769	8_6_20	8_6_94	OK	0.605166	0.540606	-0.162753	-0.18166	0.7507	0.940126	no
TraesCS1A02G013600	TraesCS1A02G013600	-	1A:7642613-7643473	8_6_20	8_6_94	OK	280.573	385.105	0.456876	0.558621	0.3015	0.735474	no
TraesCS1A02G013700	TraesCS1A02G013700	-	1A:7651463-7654123	8_6_20	8_6_94	OK	2.58046	2.32874	-0.148078	-0.197869	0.71815	0.932071	no
TraesCS1A02G013800	TraesCS1A02G013800	-	1A:7657144-7669998	8_6_20	8_6_94	OK	5.32925	4.61896	-0.206364	-0.374746	0.52555	0.863202	no
TraesCS1A02G014300	TraesCS1A02G014300	-	1A:7811030-7813406	8_6_20	8_6_94	OK	2.18996	0.171698	-3.67296	-3.45817	0.00095	0.053141	no
TraesCS1A02G014800	TraesCS1A02G014800	-	1A:7962374-7963154	8_6_20	8_6_94	OK	92.5656	120.886	0.385102	0.641831	0.2479	0.691613	no
TraesCS1A02G015100	TraesCS1A02G015100	-	1A:8238256-8239411	8_6_20	8_6_94	OK	4.72397	3.5207	-0.424137	-0.515217	0.36285	0.776799	no
TraesCS1A02G015200	TraesCS1A02G015200	-	1A:8239468-8244826	8_6_20	8_6_94	OK	7.35347	7.17323	-0.0358012	-0.0637672	0.9136	0.982309	no
TraesCS1A02G015300	TraesCS1A02G015300	-	1A:8247216-8251270	8_6_20	8_6_94	OK	12.5025	7.76338	-0.68746	-1.19274	0.0476	0.390265	no
TraesCS1A02G015400	TraesCS1A02G015400	-	1A:8264165-8266341	8_6_20	8_6_94	OK	25.8595	40.2102	0.636865	1.07806	0.0614	0.433164	no
TraesCS1A02G015900	TraesCS1A02G015900	-	1A:8325714-8329799	8_6_20	8_6_94	OK	0.468077	0.235362	-0.991867	-1.15459	0.05085	0.401322	no
TraesCS1A02G016200	TraesCS1A02G016200	-	1A:8628132-8633964	8_6_20	8_6_94	OK	0.649299	0.530132	-0.292531	-0.430797	0.46365	0.833698	no
TraesCS1A02G016900	TraesCS1A02G016900	-	1A:9104840-9110639	8_6_20	8_6_94	OK	7.83003	6.88684	-0.185175	-0.328852	0.57075	0.879604	no
TraesCS1A02G017000	TraesCS1A02G017000	-	1A:9119142-9123202	8_6_20	8_6_94	OK	4.40352	3.67485	-0.260971	-0.372303	0.51455	0.857135	no
TraesCS1A02G018900	TraesCS1A02G018900	-	1A:9579533-9583651	8_6_20	8_6_94	OK	2.61682	4.034	0.624398	0.903206	0.11085	0.534726	no
TraesCS1A02G019000	TraesCS1A02G019000	-	1A:9586485-9589430	8_6_20	8_6_94	OK	45.5748	65.2308	0.517317	0.886647	0.12185	0.552225	no
TraesCS1A02G019200	TraesCS1A02G019200	-	1A:9642194-9644901	8_6_20	8_6_94	OK	1.81902	2.21343	0.283117	0.414557	0.4552	0.828893	no
TraesCS1A02G020000	TraesCS1A02G020000	-	1A:9979713-9980736	8_6_20	8_6_94	OK	3.47052	11.3683	1.7118	1.78064	0.0037	0.116514	no
TraesCS1A02G020400	TraesCS1A02G020400	-	1A:10051719-10058221	8_6_20	8_6_94	OK	0.926349	0.708299	-0.387197	-0.535657	0.37185	0.781685	no
TraesCS1A02G020500	TraesCS1A02G020500	-	1A:10066112-10069211	8_6_20	8_6_94	OK	48.892	47.9928	-0.0267787	-0.0426015	0.94	0.987029	no
TraesCS1A02G020600	TraesCS1A02G020600	-	1A:10069497-10072370	8_6_20	8_6_94	OK	2.13043	2.80994	0.399394	0.532483	0.35845	0.773947	no
TraesCS1A02G020900	TraesCS1A02G020900	-	1A:10132631-10133075	8_6_20	8_6_94	OK	11.0963	10.9493	-0.0192466	-0.0205613	0.9726	0.9937	no
TraesCS1A02G021100	TraesCS1A02G021100	-	1A:10150817-10152476	8_6_20	8_6_94	OK	2.63356	2.20085	-0.258956	-0.26736	0.6537	0.910667	no
TraesCS1A02G021200	TraesCS1A02G021200	-	1A:10155550-10160312	8_6_20	8_6_94	OK	5.55679	4.66974	-0.250911	-0.422522	0.46695	0.836051	no
TraesCS1A02G023400	TraesCS1A02G023400	-	1A:11564199-11572148	8_6_20	8_6_94	OK	0.94507	1.14126	0.272134	0.414464	0.4813	0.843116	no
TraesCS1A02G023700	TraesCS1A02G023700	-	1A:11643653-11644753	8_6_20	8_6_94	OK	2.75735	1.47713	-0.900482	-0.916556	0.0998	0.515638	no
TraesCS1A02G023800	TraesCS1A02G023800	-	1A:11661681-11665443	8_6_20	8_6_94	OK	6.77012	6.14913	-0.138799	-0.245584	0.67555	0.918832	no
TraesCS1A02G024300	TraesCS1A02G024300	-	1A:11894090-11895818	8_6_20	8_6_94	OK	0.0961248	0.337683	1.81269	1.29471	0.0377	0.353742	no
TraesCS1A02G024400	TraesCS1A02G024400	-	1A:12002938-12006839	8_6_20	8_6_94	OK	1.73211	1.4615	-0.245078	-0.356946	0.5423	0.869381	no
TraesCS1A02G024500	TraesCS1A02G024500	-	1A:12089717-12093423	8_6_20	8_6_94	OK	3.15294	3.13119	-0.00998359	-0.00984799	0.9867	0.996334	no
TraesCS1A02G024600	TraesCS1A02G024600	-	1A:12096370-12098518	8_6_20	8_6_94	OK	2.49859	3.83611	0.618532	0.813649	0.14885	0.588733	no
TraesCS1A02G024700	TraesCS1A02G024700	-	1A:12098617-12103881	8_6_20	8_6_94	OK	5.50241	9.01346	0.712018	1.19254	0.0407	0.365463	no
TraesCS1A02G025100	TraesCS1A02G025100	-	1A:12141980-12144556	8_6_20	8_6_94	OK	4.64128	7.03203	0.599419	0.917619	0.1085	0.530466	no
TraesCS1A02G025200	TraesCS1A02G025200	-	1A:12157063-12161869	8_6_20	8_6_94	OK	11.2957	8.48946	-0.412033	-0.716967	0.21745	0.667369	no
TraesCS1A02G025600	TraesCS1A02G025600	-	1A:12303353-12311465	8_6_20	8_6_94	OK	0.355329	0.470302	0.404431	0.504012	0.38925	0.793097	no
TraesCS1A02G025700	TraesCS1A02G025700	-	1A:12312968-12318272	8_6_20	8_6_94	OK	0.523632	0.609011	0.217914	0.264395	0.6509	0.909578	no
TraesCS1A02G025900	TraesCS1A02G025900	-	1A:12363665-12369892	8_6_20	8_6_94	OK	2.01065	2.01662	0.00427284	0.00701795	0.9909	0.997362	no
TraesCS1A02G026000	TraesCS1A02G026000	-	1A:12371104-12372554	8_6_20	8_6_94	OK	2.09492	3.15656	0.591461	0.605443	0.2927	0.729015	no
TraesCS1A02G026100	TraesCS1A02G026100	-	1A:12404234-12405320	8_6_20	8_6_94	OK	0.121181	0.342926	1.50074	1.12308	0.0688	0.451747	no
TraesCS1A02G026200	TraesCS1A02G026200	-	1A:12502525-12507052	8_6_20	8_6_94	OK	0.313802	0.575529	0.875034	1.05195	0.09015	0.499068	no
TraesCS1A02G026300	TraesCS1A02G026300	-	1A:12567298-12573055	8_6_20	8_6_94	OK	0.350006	0.253901	-0.463115	-0.549471	0.3285	0.754958	no
TraesCS1A02G026400	TraesCS1A02G026400	-	1A:12585034-12592665	8_6_20	8_6_94	OK	9.63544	8.53793	-0.174465	-0.302685	0.6123	0.89524	no
TraesCS1A02G026600	TraesCS1A02G026600	-	1A:12669533-12669800	8_6_20	8_6_94	OK	0.300495	1.95109	2.69887	1.61	0.0484	0.393078	no
TraesCS1A02G026900	TraesCS1A02G026900	-	1A:12734162-12739704	8_6_20	8_6_94	OK	0.36929	0.489751	0.407294	0.376408	0.5317	0.865133	no
TraesCS1A02G027200	TraesCS1A02G027200	-	1A:12915086-12917028	8_6_20	8_6_94	OK	2.65664	2.58344	-0.0403118	-0.0526355	0.92745	0.984571	no
TraesCS1A02G027300	TraesCS1A02G027300	-	1A:12918574-12920144	8_6_20	8_6_94	OK	17.2897	23.8117	0.461755	0.784412	0.1847	0.630894	no
TraesCS1A02G027600	TraesCS1A02G027600	-	1A:13081412-13086602	8_6_20	8_6_94	OK	0.161884	0.769206	2.24841	2.38358	0.00035	0.0264255	yes
TraesCS1A02G027800	TraesCS1A02G027800	-	1A:13228921-13230974	8_6_20	8_6_94	OK	0.116727	0.350175	1.58493	1.1821	0.0384	0.35677	no
TraesCS1A02G028600	TraesCS1A02G028600	-	1A:13412736-13418606	8_6_20	8_6_94	OK	0.439734	0.302222	-0.54102	-0.710837	0.21135	0.661402	no
TraesCS1A02G029200	TraesCS1A02G029200	-	1A:13669901-13676212	8_6_20	8_6_94	OK	1.82189	2.55382	0.487216	0.771672	0.1751	0.62019	no
TraesCS1A02G029300	TraesCS1A02G029300	-	1A:13762565-13768572	8_6_20	8_6_94	OK	8.06945	6.58032	-0.294313	-0.512426	0.3784	0.786199	no
TraesCS1A02G029800	TraesCS1A02G029800	-	1A:13861190-13862962	8_6_20	8_6_94	OK	10.1306	6.58378	-0.621728	-0.948131	0.10095	0.516969	no
TraesCS1A02G030000	TraesCS1A02G030000	-	1A:13979249-13980335	8_6_20	8_6_94	OK	83.507	59.9756	-0.477522	-0.766216	0.17395	0.618897	no
TraesCS1A02G030100	TraesCS1A02G030100	-	1A:14045677-14056197	8_6_20	8_6_94	OK	16.5959	21.4349	0.369133	0.619262	0.26525	0.707778	no
TraesCS1A02G030500	TraesCS1A02G030500	-	1A:14139690-14145914	8_6_20	8_6_94	OK	3.25717	5.33389	0.711567	0.768824	0.19825	0.646862	no
TraesCS1A02G030600	TraesCS1A02G030600	-	1A:14139690-14145914	8_6_20	8_6_94	OK	22.6336	27.2931	0.27007	0.318387	0.5743	0.88089	no
TraesCS1A02G030700	TraesCS1A02G030700	-	1A:14160321-14163255	8_6_20	8_6_94	OK	7.7314	7.32088	-0.0787138	-0.128486	0.81755	0.959943	no
TraesCS1A02G031200	TraesCS1A02G031200	-	1A:14504223-14507920	8_6_20	8_6_94	OK	6.23773	4.53558	-0.459732	-0.75926	0.18485	0.631026	no
TraesCS1A02G032500	TraesCS1A02G032500	-	1A:14988540-14988944	8_6_20	8_6_94	OK	4.21055	6.01823	0.51533	0.510004	0.3874	0.791679	no
TraesCS1A02G033000	TraesCS1A02G033000	-	1A:15430219-15437374	8_6_20	8_6_94	OK	1.24729	1.69857	0.445522	0.569341	0.3155	0.745542	no
TraesCS1A02G033100	TraesCS1A02G033100	-	1A:15438124-15441465	8_6_20	8_6_94	OK	12.0263	14.1215	0.2317	0.39491	0.491	0.847572	no
TraesCS1A02G033300	TraesCS1A02G033300	-	1A:16038483-16040057	8_6_20	8_6_94	OK	1.65191	2.76237	0.741768	0.571238	0.33025	0.756317	no
TraesCS1A02G033500	TraesCS1A02G033500	-	1A:16388444-16391082	8_6_20	8_6_94	OK	239.258	299.542	0.32419	0.432497	0.4457	0.823866	no
TraesCS1A02G033600	TraesCS1A02G033600	-	1A:16407007-16410201	8_6_20	8_6_94	OK	17.5696	21.674	0.302886	0.5096	0.3558	0.772566	no
TraesCS1A02G033800	TraesCS1A02G033800	-	1A:16432375-16436883	8_6_20	8_6_94	OK	1.58246	1.39539	-0.181492	-0.235419	0.68695	0.922557	no
TraesCS1A02G034100	TraesCS1A02G034100	-	1A:16913590-16919361	8_6_20	8_6_94	OK	0.332817	0.545847	0.713766	0.774001	0.1879	0.635062	no
TraesCS1A02G034300	TraesCS1A02G034300	-	1A:16931433-16934477	8_6_20	8_6_94	OK	18.6753	24.6347	0.399559	0.696412	0.229	0.676233	no
TraesCS1A02G034600	TraesCS1A02G034600	-	1A:17246749-17248420	8_6_20	8_6_94	OK	1.06699	0.319285	-1.74062	-1.69266	0.006	0.150137	no
TraesCS1A02G035000	TraesCS1A02G035000	-	1A:18289936-18293936	8_6_20	8_6_94	OK	1.93752	4.34037	1.16361	1.45132	0.01605	0.246156	no
TraesCS1A02G035200	TraesCS1A02G035200	-	1A:18460512-18462491	8_6_20	8_6_94	OK	1.49396	1.65826	0.150528	0.179006	0.7619	0.943456	no
TraesCS1A02G035300	TraesCS1A02G035300	-	1A:18486338-18489620	8_6_20	8_6_94	OK	0.737279	1.42278	0.948433	0.879572	0.13795	0.575868	no
TraesCS1A02G035500	TraesCS1A02G035500	-	1A:18989912-18994414	8_6_20	8_6_94	OK	21.6385	24.5695	0.183265	0.259813	0.66035	0.912986	no
TraesCS1A02G035600	TraesCS1A02G035600	-	1A:19062156-19063423	8_6_20	8_6_94	OK	2.77323	2.69366	-0.0420009	-0.0438283	0.9421	0.98731	no
TraesCS1A02G035800	TraesCS1A02G035800	-	1A:19895296-19897721	8_6_20	8_6_94	OK	124.275	151.111	0.282063	0.479994	0.40695	0.802817	no
TraesCS1A02G035900	TraesCS1A02G035900	-	1A:19929935-19933705	8_6_20	8_6_94	OK	1.69603	1.84115	0.118443	0.192848	0.7359	0.936338	no
TraesCS1A02G036100	TraesCS1A02G036100	-	1A:20091098-20094848	8_6_20	8_6_94	OK	7.70497	6.68413	-0.205049	-0.352588	0.53895	0.867961	no
TraesCS1A02G036200	TraesCS1A02G036200	-	1A:20156564-20158534	8_6_20	8_6_94	OK	9.41696	10.1013	0.101212	0.156016	0.778	0.948213	no
TraesCS1A02G036300	TraesCS1A02G036300	-	1A:20179710-20183942	8_6_20	8_6_94	OK	1.22313	1.21123	-0.0141037	-0.0200722	0.97375	0.993845	no
TraesCS1A02G036500	TraesCS1A02G036500	-	1A:20244456-20246289	8_6_20	8_6_94	OK	0.166973	0.403353	1.27243	1.04744	0.0734	0.46346	no
TraesCS1A02G036700	TraesCS1A02G036700	-	1A:20415991-20419223	8_6_20	8_6_94	OK	0.316395	0.606946	0.939842	0.751116	0.2084	0.658486	no
TraesCS1A02G037300	TraesCS1A02G037300	-	1A:20888600-20889881	8_6_20	8_6_94	OK	2.46267	2.55165	0.0512062	0.0572723	0.92075	0.983354	no
TraesCS1A02G037400	TraesCS1A02G037400	-	1A:20893784-20898393	8_6_20	8_6_94	OK	4.92578	3.44377	-0.516362	-0.610598	0.29245	0.729015	no
TraesCS1A02G037900	TraesCS1A02G037900	-	1A:20977275-20980680	8_6_20	8_6_94	OK	33.3567	26.489	-0.332585	-0.56559	0.3168	0.746625	no
TraesCS1A02G038100	TraesCS1A02G038100	-	1A:20998068-20998918	8_6_20	8_6_94	OK	37.0201	138.437	1.90285	2.69813	5e-05	0.00573505	yes
TraesCS1A02G038200	TraesCS1A02G038200	-	1A:21022730-21023627	8_6_20	8_6_94	OK	116.657	288.9	1.3083	1.75215	0.00405	0.121472	no
TraesCS1A02G038400	TraesCS1A02G038400	-	1A:21034868-21049127	8_6_20	8_6_94	OK	0.958339	1.69069	0.819004	1.28822	0.02795	0.311221	no
TraesCS1A02G039100	TraesCS1A02G039100	-	1A:21281531-21285458	8_6_20	8_6_94	OK	0.275943	1.46529	2.40875	2.74367	5e-05	0.00573505	yes
TraesCS1A02G039200	TraesCS1A02G039200	-	1A:21322245-21335307	8_6_20	8_6_94	OK	1.57783	1.84639	0.226768	0.357884	0.5298	0.864704	no
TraesCS1A02G039400	TraesCS1A02G039400	-	1A:21618183-21626991	8_6_20	8_6_94	OK	3.41242	3.9964	0.227906	0.354108	0.54025	0.868429	no
TraesCS1A02G039800	TraesCS1A02G039800	-	1A:21985329-21987056	8_6_20	8_6_94	OK	1.02134	1.19254	0.223563	0.202199	0.71195	0.930579	no
TraesCS1A02G039900	TraesCS1A02G039900	-	1A:22038187-22047331	8_6_20	8_6_94	OK	2.28414	1.20114	-0.927242	-1.08698	0.0573	0.421579	no
TraesCS1A02G040000	TraesCS1A02G040000	-	1A:22055421-22056147	8_6_20	8_6_94	OK	0.848077	0.580885	-0.545943	-0.4434	0.4375	0.819611	no
TraesCS1A02G040400	TraesCS1A02G040400	-	1A:22287726-22291553	8_6_20	8_6_94	OK	2.38165	2.29913	-0.0508741	-0.0798922	0.8876	0.976747	no
TraesCS1A02G040500	TraesCS1A02G040500	-	1A:22291725-22293776	8_6_20	8_6_94	OK	12.6823	22.3247	0.815819	1.32801	0.01925	0.264895	no
TraesCS1A02G040600	TraesCS1A02G040600	-	1A:22294834-22301515	8_6_20	8_6_94	OK	10.5827	7.27068	-0.541544	-0.931517	0.11485	0.54234	no
TraesCS1A02G040700	TraesCS1A02G040700	-	1A:22329071-22332422	8_6_20	8_6_94	OK	1.41899	1.91047	0.429066	0.6229	0.26045	0.703266	no
TraesCS1A02G040900	TraesCS1A02G040900	-	1A:22534634-22536459	8_6_20	8_6_94	OK	4.63024	3.08361	-0.586465	-0.725962	0.22425	0.672703	no
TraesCS1A02G041100	TraesCS1A02G041100	-	1A:22612226-22614080	8_6_20	8_6_94	OK	2.00676	1.48823	-0.431271	-0.674425	0.25195	0.694888	no
TraesCS1A02G041400	TraesCS1A02G041400	-	1A:22656560-22657221	8_6_20	8_6_94	OK	0.456292	0.623146	0.449614	0.302412	0.65015	0.909439	no
TraesCS1A02G042700	TraesCS1A02G042700	-	1A:23339465-23340670	8_6_20	8_6_94	OK	13.2028	7.79927	-0.759437	-1.04964	0.0634	0.439861	no
TraesCS1A02G042900	TraesCS1A02G042900	-	1A:23816231-23818172	8_6_20	8_6_94	OK	0.351991	0.394454	0.164318	0.122064	0.8265	0.961996	no
TraesCS1A02G043200	TraesCS1A02G043200	-	1A:23966032-23970147	8_6_20	8_6_94	OK	10.7006	11.0957	0.0523092	0.0898327	0.8749	0.974526	no
TraesCS1A02G043300	TraesCS1A02G043300	-	1A:24077189-24078148	8_6_20	8_6_94	OK	0.481488	0.273641	-0.815214	-0.597185	0.35685	0.772696	no
TraesCS1A02G043400	TraesCS1A02G043400	-	1A:24132680-24140137	8_6_20	8_6_94	OK	1.38381	1.41081	0.0278776	0.0357225	0.9511	0.988913	no
TraesCS1A02G043600	TraesCS1A02G043600	-	1A:24319201-24321534	8_6_20	8_6_94	OK	6.39347	6.79812	0.0885365	0.143174	0.79565	0.953896	no
TraesCS1A02G043900	TraesCS1A02G043900	-	1A:24336653-24340722	8_6_20	8_6_94	OK	0.731441	0.278458	-1.39328	-1.08411	0.0546	0.413881	no
TraesCS1A02G044000	TraesCS1A02G044000	-	1A:24767087-24771266	8_6_20	8_6_94	OK	0.485204	0.401599	-0.272835	-0.276875	0.63765	0.904802	no
TraesCS1A02G044200	TraesCS1A02G044200	-	1A:24943571-24946478	8_6_20	8_6_94	OK	7.33107	9.20423	0.328273	0.527582	0.36315	0.776799	no
TraesCS1A02G044500	TraesCS1A02G044500	-	1A:25539195-25545141	8_6_20	8_6_94	OK	9.21471	8.0329	-0.198017	-0.344452	0.55225	0.873213	no
TraesCS1A02G044600	TraesCS1A02G044600	-	1A:25545345-25546110	8_6_20	8_6_94	OK	18.238	22.9543	0.331811	0.481434	0.41095	0.804799	no
TraesCS1A02G044800	TraesCS1A02G044800	-	1A:25701412-25709229	8_6_20	8_6_94	OK	4.91771	4.70438	-0.0639808	-0.110089	0.84725	0.967154	no
TraesCS1A02G045300	TraesCS1A02G045300	-	1A:26958794-26962687	8_6_20	8_6_94	OK	2.59807	2.32872	-0.157903	-0.259254	0.65995	0.91291	no
TraesCS1A02G045400	TraesCS1A02G045400	-	1A:26965565-26971307	8_6_20	8_6_94	OK	7.90355	8.99986	0.187402	0.330082	0.5527	0.873553	no
TraesCS1A02G045700	TraesCS1A02G045700	-	1A:27249155-27253937	8_6_20	8_6_94	OK	120.915	123.796	0.0339693	0.0522941	0.92935	0.984727	no
TraesCS1A02G045800	TraesCS1A02G045800	-	1A:27258230-27261032	8_6_20	8_6_94	OK	38.5177	28.5881	-0.430108	-0.760342	0.18855	0.635556	no
TraesCS1A02G046300	TraesCS1A02G046300	-	1A:27752742-27757377	8_6_20	8_6_94	OK	0.426752	0.275768	-0.629946	-0.681482	0.22175	0.67041	no
TraesCS1A02G046400	TraesCS1A02G046400	-	1A:28360780-28364801	8_6_20	8_6_94	OK	1.8881	0.559735	-1.75412	-2.05631	0.00225	0.090154	no
TraesCS1A02G046500	TraesCS1A02G046500	-	1A:28610240-28620653	8_6_20	8_6_94	OK	1.60013	1.09282	-0.550131	-0.810705	0.172	0.61718	no
TraesCS1A02G046600	TraesCS1A02G046600	-	1A:28623295-28626864	8_6_20	8_6_94	OK	15.4607	11.4698	-0.430769	-0.726614	0.2016	0.650835	no
TraesCS1A02G046800	TraesCS1A02G046800	-	1A:28708158-28710773	8_6_20	8_6_94	OK	1.60774	1.74351	0.116955	0.145574	0.7969	0.954426	no
TraesCS1A02G046900	TraesCS1A02G046900	-	1A:28716138-28717569	8_6_20	8_6_94	OK	1.15066	2.63127	1.1933	1.16885	0.0535	0.410261	no
TraesCS1A02G047000	TraesCS1A02G047000	-	1A:28757073-28763216	8_6_20	8_6_94	OK	5.39919	4.16024	-0.376077	-0.655797	0.2552	0.698154	no
TraesCS1A02G047200	TraesCS1A02G047200	-	1A:29186382-29192077	8_6_20	8_6_94	OK	1.48126	1.42063	-0.0602872	-0.0889093	0.87945	0.975605	no
TraesCS1A02G047500	TraesCS1A02G047500	-	1A:29607627-29612226	8_6_20	8_6_94	OK	2.17523	2.13339	-0.0280188	-0.0405164	0.9415	0.987205	no
TraesCS1A02G048200	TraesCS1A02G048200	-	1A:29993437-29996447	8_6_20	8_6_94	OK	0.22105	0.353198	0.676104	0.624176	0.29015	0.72729	no
TraesCS1A02G048600	TraesCS1A02G048600	-	1A:30179973-30190054	8_6_20	8_6_94	OK	1.52377	1.09287	-0.479524	-0.601281	0.30835	0.740168	no
TraesCS1A02G048700	TraesCS1A02G048700	-	1A:30196595-30197675	8_6_20	8_6_94	OK	26.8583	17.9445	-0.581822	-0.884029	0.12225	0.552847	no
TraesCS1A02G048900	TraesCS1A02G048900	-	1A:30294165-30295059	8_6_20	8_6_94	OK	2.64818	4.65827	0.814793	0.823814	0.14235	0.581946	no
TraesCS1A02G049000	TraesCS1A02G049000	-	1A:30636156-30638406	8_6_20	8_6_94	OK	0.225077	0.398475	0.824073	0.584424	0.30745	0.739383	no
TraesCS1A02G049300	TraesCS1A02G049300	-	1A:30793887-30805600	8_6_20	8_6_94	OK	1.86822	1.9375	0.0525311	0.0901518	0.87905	0.975447	no
TraesCS1A02G049600	TraesCS1A02G049600	-	1A:31252423-31254526	8_6_20	8_6_94	OK	6.86526	2.29153	-1.583	-1.82405	0.0031	0.107061	no
TraesCS1A02G049700	TraesCS1A02G049700	-	1A:31778439-31781938	8_6_20	8_6_94	OK	17.8952	22.8812	0.354594	0.622402	0.27635	0.715832	no
TraesCS1A02G050100	TraesCS1A02G050100	-	1A:32084706-32089178	8_6_20	8_6_94	OK	5.46279	4.93485	-0.146631	-0.231362	0.68405	0.922107	no
TraesCS1A02G050400	TraesCS1A02G050400	-	1A:32260042-32262299	8_6_20	8_6_94	OK	1.2141	0.629455	-0.947707	-0.875451	0.1407	0.580262	no
TraesCS1A02G050900	TraesCS1A02G050900	-	1A:32454116-32455183	8_6_20	8_6_94	OK	3.86195	12.1832	1.65749	1.95791	0.00115	0.0599573	no
TraesCS1A02G051300	TraesCS1A02G051300	-	1A:32890599-32894593	8_6_20	8_6_94	OK	11.7988	9.06791	-0.379794	-0.657128	0.25135	0.694448	no
TraesCS1A02G051500	TraesCS1A02G051500	-	1A:33019232-33022457	8_6_20	8_6_94	OK	11.8261	11.6424	-0.0225835	-0.0379337	0.94665	0.988134	no
TraesCS1A02G051600	TraesCS1A02G051600	-	1A:33226676-33229752	8_6_20	8_6_94	OK	0.424274	0.48725	0.199666	0.194514	0.72895	0.934721	no
TraesCS1A02G051700	TraesCS1A02G051700	-	1A:33370766-33373330	8_6_20	8_6_94	OK	19.8789	18.4447	-0.108036	-0.179923	0.7473	0.939038	no
TraesCS1A02G051800	TraesCS1A02G051800	-	1A:33373635-33374973	8_6_20	8_6_94	OK	1.08878	0.32099	-1.76211	-1.4456	0.10565	0.525262	no
TraesCS1A02G051900	TraesCS1A02G051900	-	1A:33375412-33377767	8_6_20	8_6_94	OK	30.6449	43.7344	0.513121	0.790931	0.17135	0.616641	no
TraesCS1A02G052100	TraesCS1A02G052100	-	1A:34146865-34149852	8_6_20	8_6_94	OK	4.91768	5.34325	0.11974	0.153691	0.7871	0.950934	no
TraesCS1A02G052200	TraesCS1A02G052200	-	1A:34158621-34174068	8_6_20	8_6_94	OK	5.6168	5.88858	0.0681715	0.120244	0.83775	0.964532	no
TraesCS1A02G052300	TraesCS1A02G052300	-	1A:34406138-34410005	8_6_20	8_6_94	OK	10.3508	12.0138	0.214951	0.369279	0.5176	0.858714	no
TraesCS1A02G053600	TraesCS1A02G053600	-	1A:35528836-35533934	8_6_20	8_6_94	OK	0.382275	0.289477	-0.401163	-0.315503	0.60645	0.893433	no
TraesCS1A02G054000	TraesCS1A02G054000	-	1A:35542717-35543825	8_6_20	8_6_94	OK	2.80436	4.12592	0.557044	0.615104	0.3008	0.735251	no
TraesCS1A02G054300	TraesCS1A02G054300	-	1A:35931963-35936127	8_6_20	8_6_94	OK	1.32466	1.0231	-0.372679	-0.572031	0.33095	0.756943	no
TraesCS1A02G054400	TraesCS1A02G054400	-	1A:35937733-35944326	8_6_20	8_6_94	OK	5.59508	6.72464	0.265299	0.462682	0.4308	0.816025	no
TraesCS1A02G054900	TraesCS1A02G054900	-	1A:36267234-36271054	8_6_20	8_6_94	OK	3.15644	2.47425	-0.351306	-0.542592	0.35115	0.769837	no
TraesCS1A02G055000	TraesCS1A02G055000	-	1A:36271324-36278335	8_6_20	8_6_94	OK	3.40719	2.89815	-0.23345	-0.366918	0.52875	0.864431	no
TraesCS1A02G055100	TraesCS1A02G055100	-	1A:36271324-36278335	8_6_20	8_6_94	OK	1.63823	1.4302	-0.195922	-0.0500497	0.90625	0.980592	no
TraesCS1A02G055200	TraesCS1A02G055200	-	1A:36278600-36281199	8_6_20	8_6_94	OK	7.43559	6.3883	-0.219016	-0.344168	0.53945	0.8682	no
TraesCS1A02G055400	TraesCS1A02G055400	-	1A:36561932-36569908	8_6_20	8_6_94	OK	5.41962	7.27515	0.424786	0.712196	0.2152	0.665247	no
TraesCS1A02G056100	TraesCS1A02G056100	-	1A:36761838-36763635	8_6_20	8_6_94	OK	7.5733	4.7114	-0.684767	-0.903895	0.0959	0.510301	no
TraesCS1A02G056200	TraesCS1A02G056200	-	1A:36765923-36766338	8_6_20	8_6_94	OK	4.081	1.53209	-1.41342	-1.23384	0.0998	0.515638	no
TraesCS1A02G056400	TraesCS1A02G056400	-	1A:36769723-36770407	8_6_20	8_6_94	OK	7.63559	7.12265	-0.100326	-0.114092	0.8384	0.964713	no
TraesCS1A02G056500	TraesCS1A02G056500	-	1A:36772139-36774424	8_6_20	8_6_94	OK	8.49526	6.75014	-0.331742	-0.529051	0.36935	0.780367	no
TraesCS1A02G056600	TraesCS1A02G056600	-	1A:36776372-36780640	8_6_20	8_6_94	OK	3.72523	2.74916	-0.438337	-0.499717	0.3665	0.778684	no
TraesCS1A02G056900	TraesCS1A02G056900	-	1A:36839919-36840861	8_6_20	8_6_94	OK	2.57567	2.04018	-0.336253	-0.323418	0.55655	0.874689	no
TraesCS1A02G057100	TraesCS1A02G057100	-	1A:37465849-37468260	8_6_20	8_6_94	OK	0.605123	0.539389	-0.165904	-0.202028	0.7398	0.937669	no
TraesCS1A02G057200	TraesCS1A02G057200	-	1A:37478205-37481881	8_6_20	8_6_94	OK	26.9101	20.7496	-0.37506	-0.60316	0.29695	0.731986	no
TraesCS1A02G057900	TraesCS1A02G057900	-	1A:38366743-38368653	8_6_20	8_6_94	OK	0.85565	0.512285	-0.740074	-0.699124	0.2126	0.662357	no
TraesCS1A02G058200	TraesCS1A02G058200	-	1A:38711993-38715061	8_6_20	8_6_94	OK	0.262502	0.807342	1.62085	1.67962	0.0043	0.125393	no
TraesCS1A02G058300	TraesCS1A02G058300	-	1A:38717932-38718693	8_6_20	8_6_94	OK	7.1265	24.9485	1.80768	2.0352	0.0005	0.0342856	yes
TraesCS1A02G058400	TraesCS1A02G058400	-	1A:38728806-38733500	8_6_20	8_6_94	OK	44.068	31.0835	-0.503583	-0.845984	0.1369	0.574439	no
TraesCS1A02G058500	TraesCS1A02G058500	-	1A:39348699-39357763	8_6_20	8_6_94	OK	0.363371	0.407026	0.163679	0.146282	0.7961	0.954134	no
TraesCS1A02G058600	TraesCS1A02G058600	-	1A:39402526-39410027	8_6_20	8_6_94	OK	0.886461	1.76879	0.996637	1.02973	0.14675	0.586638	no
TraesCS1A02G058700	TraesCS1A02G058700	-	1A:39402526-39410027	8_6_20	8_6_94	OK	0.688224	0.334958	-1.0389	-0.228296	0.4947	0.849671	no
TraesCS1A02G058900	TraesCS1A02G058900	-	1A:39649613-39651876	8_6_20	8_6_94	OK	0.900137	1.02883	0.192783	0.193333	0.72965	0.934866	no
TraesCS1A02G059100	TraesCS1A02G059100	-	1A:39870473-39872241	8_6_20	8_6_94	OK	4.01739	2.76841	-0.5372	-0.696506	0.2075	0.657508	no
TraesCS1A02G059200	TraesCS1A02G059200	-	1A:39892911-39894955	8_6_20	8_6_94	OK	0.765959	0.637783	-0.264202	-0.221384	0.70505	0.928742	no
TraesCS1A02G060100	TraesCS1A02G060100	-	1A:41357283-41362423	8_6_20	8_6_94	OK	2.85515	3.56045	0.318497	0.499757	0.3851	0.7898	no
TraesCS1A02G060500	TraesCS1A02G060500	-	1A:41712134-41714118	8_6_20	8_6_94	OK	3.56922	4.16138	0.221456	0.329311	0.54855	0.87175	no
TraesCS1A02G060600	TraesCS1A02G060600	-	1A:41740300-41745063	8_6_20	8_6_94	OK	1.92941	3.49797	0.858361	1.19285	0.03885	0.35814	no
TraesCS1A02G060700	TraesCS1A02G060700	-	1A:41747500-41750050	8_6_20	8_6_94	OK	4.94344	13.6579	1.46615	2.28484	0.0001	0.0101027	yes
TraesCS1A02G061600	TraesCS1A02G061600	-	1A:42217456-42220780	8_6_20	8_6_94	OK	0.596063	0.258035	-1.2079	-1.0039	0.1948	0.643145	no
TraesCS1A02G061700	TraesCS1A02G061700	-	1A:42251605-42256435	8_6_20	8_6_94	OK	18.4131	10.9293	-0.752536	-1.07639	0.05585	0.417566	no
TraesCS1A02G061900	TraesCS1A02G061900	-	1A:42475681-42476283	8_6_20	8_6_94	OK	2.26785	0.344484	-2.71882	-2.11191	0.0282	0.312351	no
TraesCS1A02G062100	TraesCS1A02G062100	-	1A:42546062-42550350	8_6_20	8_6_94	OK	46.7048	44.3092	-0.075964	-0.125401	0.8233	0.961285	no
TraesCS1A02G062200	TraesCS1A02G062200	-	1A:42603253-42603901	8_6_20	8_6_94	OK	1.41273	0.730766	-0.951003	-0.781585	0.34885	0.768564	no
TraesCS1A02G062400	TraesCS1A02G062400	-	1A:42643125-42668396	8_6_20	8_6_94	OK	3.48688	4.30384	0.303689	0.46753	0.40905	0.803997	no
TraesCS1A02G063300	TraesCS1A02G063300	-	1A:44363598-44367067	8_6_20	8_6_94	OK	0.42618	0.33823	-0.333457	-0.329678	0.57645	0.881925	no
TraesCS1A02G063500	TraesCS1A02G063500	-	1A:44406438-44407943	8_6_20	8_6_94	OK	3.14229	5.33788	0.764451	0.927575	0.10965	0.53277	no
TraesCS1A02G063600	TraesCS1A02G063600	-	1A:44408100-44412013	8_6_20	8_6_94	OK	2.02839	1.86847	-0.118473	-0.187086	0.7499	0.939996	no
TraesCS1A02G064000	TraesCS1A02G064000	-	1A:45543087-45548553	8_6_20	8_6_94	OK	28.3495	21.2849	-0.413498	-0.675741	0.23985	0.685905	no
TraesCS1A02G064100	TraesCS1A02G064100	-	1A:45793605-45797826	8_6_20	8_6_94	OK	21.6012	14.752	-0.550201	-0.929789	0.10345	0.520707	no
TraesCS1A02G064900	TraesCS1A02G064900	-	1A:47201866-47207696	8_6_20	8_6_94	OK	0.748915	0.530422	-0.497662	-0.436901	0.43265	0.817156	no
TraesCS1A02G065300	TraesCS1A02G065300	-	1A:47578259-47587723	8_6_20	8_6_94	OK	2.36385	2.09152	-0.176581	-0.273993	0.6357	0.904182	no
TraesCS1A02G065500	TraesCS1A02G065500	-	1A:47799452-47806227	8_6_20	8_6_94	OK	1.7824	1.9846	0.155032	0.0634494	0.92325	0.983695	no
TraesCS1A02G065600	TraesCS1A02G065600	-	1A:47823748-47827916	8_6_20	8_6_94	OK	0.280789	0.644643	1.19901	1.35639	0.02275	0.285769	no
TraesCS1A02G065700	TraesCS1A02G065700	-	1A:48575893-48591514	8_6_20	8_6_94	OK	5.65942	4.03438	-0.488309	-0.824348	0.17295	0.617934	no
TraesCS1A02G065800	TraesCS1A02G065800	-	1A:48592863-48594183	8_6_20	8_6_94	OK	3.87281	4.38015	0.177599	0.209883	0.71605	0.931603	no
TraesCS1A02G065900	TraesCS1A02G065900	-	1A:48703229-48707143	8_6_20	8_6_94	OK	0.813375	1.02377	0.3319	0.200677	0.7244	0.933758	no
TraesCS1A02G066200	TraesCS1A02G066200	-	1A:48783667-48786472	8_6_20	8_6_94	OK	29.1131	35.8549	0.300501	0.521725	0.36215	0.776356	no
TraesCS1A02G066300	TraesCS1A02G066300	-	1A:48966061-48979283	8_6_20	8_6_94	OK	0.502052	0.360195	-0.479059	-0.533448	0.3587	0.774193	no
TraesCS1A02G066700	TraesCS1A02G066700	-	1A:49096240-49103221	8_6_20	8_6_94	OK	0.722804	0.773738	0.098242	0.0843813	0.8792	0.975461	no
TraesCS1A02G066800	TraesCS1A02G066800	-	1A:49096240-49103221	8_6_20	8_6_94	OK	5.51175	3.59429	-0.616804	-0.698634	0.225	0.673316	no
TraesCS1A02G066900	TraesCS1A02G066900	-	1A:49149509-49154022	8_6_20	8_6_94	OK	6.88058	4.80538	-0.51788	-0.885746	0.12385	0.555179	no
TraesCS1A02G067200	TraesCS1A02G067200	-	1A:49251326-49254104	8_6_20	8_6_94	OK	1.80768	1.75967	-0.0388298	-0.0561751	0.9189	0.983127	no
TraesCS1A02G067300	TraesCS1A02G067300	-	1A:49269258-49288855	8_6_20	8_6_94	OK	1.59967	1.66922	0.0613979	0.105987	0.86205	0.970497	no
TraesCS1A02G067900	TraesCS1A02G067900	-	1A:49361010-49363692	8_6_20	8_6_94	OK	0.353983	0.205229	-0.786445	-0.662539	0.2079	0.657968	no
TraesCS1A02G068000	TraesCS1A02G068000	-	1A:49365310-49367228	8_6_20	8_6_94	OK	6.81462	7.77662	0.190509	0.279657	0.62355	0.899611	no
TraesCS1A02G068300	TraesCS1A02G068300	-	1A:49526824-49535943	8_6_20	8_6_94	OK	3.31018	1.89018	-0.808383	-1.22064	0.03545	0.344648	no
TraesCS1A02G068400	TraesCS1A02G068400	-	1A:49896640-49897878	8_6_20	8_6_94	OK	0.827731	0.85532	0.0473018	0.0401862	0.9466	0.988134	no
TraesCS1A02G068500	TraesCS1A02G068500	-	1A:49960687-49961536	8_6_20	8_6_94	OK	0.723139	0.71756	-0.0111723	-0.00819313	0.94815	0.988326	no
TraesCS1A02G069300	TraesCS1A02G069300	-	1A:51700020-51707185	8_6_20	8_6_94	OK	9.42679	6.96658	-0.436315	-0.72382	0.20035	0.649496	no
TraesCS1A02G069400	TraesCS1A02G069400	-	1A:52056089-52060042	8_6_20	8_6_94	OK	6.46217	5.71212	-0.17799	-0.29946	0.5996	0.891223	no
TraesCS1A02G069500	TraesCS1A02G069500	-	1A:52228529-52232086	8_6_20	8_6_94	OK	0.218772	0.607299	1.47298	1.28897	0.03105	0.32677	no
TraesCS1A02G069600	TraesCS1A02G069600	-	1A:52235910-52238246	8_6_20	8_6_94	OK	20.3788	15.5722	-0.388093	-0.642994	0.2528	0.69561	no
TraesCS1A02G069700	TraesCS1A02G069700	-	1A:52453834-52459566	8_6_20	8_6_94	OK	1.71145	2.28612	0.417685	0.540832	0.34915	0.768897	no
TraesCS1A02G069900	TraesCS1A02G069900	-	1A:52519640-52520791	8_6_20	8_6_94	OK	12.2292	14.2134	0.216924	0.361227	0.5162	0.857676	no
TraesCS1A02G070300	TraesCS1A02G070300	-	1A:53032273-53037595	8_6_20	8_6_94	OK	4.1647	6.82883	0.713426	1.07746	0.0579	0.423414	no
TraesCS1A02G070400	TraesCS1A02G070400	-	1A:53187273-53189460	8_6_20	8_6_94	OK	2.61637	1.84717	-0.502249	-0.491986	0.36075	0.775815	no
TraesCS1A02G070600	TraesCS1A02G070600	-	1A:53454197-53457285	8_6_20	8_6_94	OK	2.49445	1.69492	-0.557501	-0.617979	0.27215	0.712461	no
TraesCS1A02G070900	TraesCS1A02G070900	-	1A:53674141-53677477	8_6_20	8_6_94	OK	2.65319	1.24452	-1.09215	-1.33872	0.0172	0.252734	no
TraesCS1A02G071100	TraesCS1A02G071100	-	1A:53850044-53859233	8_6_20	8_6_94	OK	1.09666	1.60221	0.546948	0.814143	0.1507	0.591672	no
TraesCS1A02G071300	TraesCS1A02G071300	-	1A:53903908-53912680	8_6_20	8_6_94	OK	0.854813	0.72409	-0.239439	-0.346727	0.54665	0.871096	no
TraesCS1A02G071400	TraesCS1A02G071400	-	1A:53993671-53997512	8_6_20	8_6_94	OK	1.22524	1.14272	-0.100591	-0.0955731	0.86475	0.971022	no
TraesCS1A02G071500	TraesCS1A02G071500	-	1A:54000805-54002679	8_6_20	8_6_94	OK	4.2471	3.08489	-0.461258	-0.517114	0.36635	0.778588	no
TraesCS1A02G071600	TraesCS1A02G071600	-	1A:54008576-54009363	8_6_20	8_6_94	OK	1.03286	0	#NAME?	#NAME?	0.01665	0.249759	no
TraesCS1A02G071700	TraesCS1A02G071700	-	1A:54022013-54027441	8_6_20	8_6_94	OK	1.66799	1.62337	-0.0391144	-0.0605598	0.91365	0.982309	no
TraesCS1A02G071800	TraesCS1A02G071800	-	1A:54074820-54077829	8_6_20	8_6_94	OK	26.8795	21.6782	-0.310259	-0.537247	0.3425	0.764602	no
TraesCS1A02G072000	TraesCS1A02G072000	-	1A:54349174-54355250	8_6_20	8_6_94	OK	18.6091	20.8217	0.162081	0.270258	0.63855	0.904944	no
TraesCS1A02G072200	TraesCS1A02G072200	-	1A:54458834-54463277	8_6_20	8_6_94	OK	5.12846	5.65524	0.141061	0.206766	0.71765	0.931849	no
TraesCS1A02G072600	TraesCS1A02G072600	-	1A:56617367-56618763	8_6_20	8_6_94	OK	64.8365	54.696	-0.24537	-0.431102	0.45265	0.827259	no
TraesCS1A02G072800	TraesCS1A02G072800	-	1A:56917863-56924080	8_6_20	8_6_94	OK	0.366234	0.713952	0.96306	0.69647	0.2352	0.682159	no
TraesCS1A02G073000	TraesCS1A02G073000	-	1A:57189793-57192224	8_6_20	8_6_94	OK	2.15296	1.85808	-0.212508	-0.268158	0.63645	0.9044	no
TraesCS1A02G073100	TraesCS1A02G073100	-	1A:57192367-57194346	8_6_20	8_6_94	OK	1.11407	0.778553	-0.516973	-0.433179	0.4264	0.813143	no
TraesCS1A02G073300	TraesCS1A02G073300	-	1A:57209811-57212757	8_6_20	8_6_94	OK	1.15698	0.943892	-0.293669	-0.303103	0.56575	0.877852	no
TraesCS1A02G073400	TraesCS1A02G073400	-	1A:57302733-57307922	8_6_20	8_6_94	OK	1.84871	2.31017	0.321482	0.459079	0.43275	0.817156	no
TraesCS1A02G073500	TraesCS1A02G073500	-	1A:57390210-57394799	8_6_20	8_6_94	OK	1.54827	1.23356	-0.327832	-0.381029	0.50635	0.853771	no
TraesCS1A02G073900	TraesCS1A02G073900	-	1A:57634277-57635926	8_6_20	8_6_94	OK	7.51008	3.78358	-0.989075	-1.17197	0.03895	0.358422	no
TraesCS1A02G074100	TraesCS1A02G074100	-	1A:57680536-57681868	8_6_20	8_6_94	OK	0.199121	0.678625	1.76897	1.04894	0.0867	0.492503	no
TraesCS1A02G074400	TraesCS1A02G074400	-	1A:57763650-57769710	8_6_20	8_6_94	OK	4.94159	4.62134	-0.0966641	-0.164524	0.7737	0.947018	no
TraesCS1A02G074800	TraesCS1A02G074800	-	1A:58123310-58125910	8_6_20	8_6_94	OK	14.6381	11.7214	-0.320577	-0.556176	0.32575	0.75332	no
TraesCS1A02G075000	TraesCS1A02G075000	-	1A:58170680-58178010	8_6_20	8_6_94	OK	5.82742	6.53127	0.164506	0.276513	0.63425	0.903685	no
TraesCS1A02G075100	TraesCS1A02G075100	-	1A:58199788-58204396	8_6_20	8_6_94	OK	4.55855	6.02213	0.401699	0.632596	0.2768	0.716279	no
TraesCS1A02G075200	TraesCS1A02G075200	-	1A:58287901-58291029	8_6_20	8_6_94	OK	1.54312	0.867218	-0.831381	-0.83317	0.148	0.588198	no
TraesCS1A02G075600	TraesCS1A02G075600	-	1A:58701489-58716429	8_6_20	8_6_94	OK	2.07427	2.22765	0.102922	0.176251	0.76345	0.944016	no
TraesCS1A02G075700	TraesCS1A02G075700	-	1A:58748069-58753312	8_6_20	8_6_94	OK	13.8318	14.2875	0.0467669	0.0820736	0.88815	0.976872	no
TraesCS1A02G075900	TraesCS1A02G075900	-	1A:58860236-58860653	8_6_20	8_6_94	OK	0.133782	0.806836	2.59239	1.45919	0.1797	0.625674	no
TraesCS1A02G076000	TraesCS1A02G076000	-	1A:58902276-58908361	8_6_20	8_6_94	OK	3.14833	3.49271	0.149762	0.258811	0.64855	0.90853	no
TraesCS1A02G076100	TraesCS1A02G076100	-	1A:58931327-58934940	8_6_20	8_6_94	OK	11.5292	10.583	-0.123531	-0.189394	0.741	0.937929	no
TraesCS1A02G076400	TraesCS1A02G076400	-	1A:59130570-59138769	8_6_20	8_6_94	OK	2.66911	2.40548	-0.150033	-0.217263	0.7109	0.930194	no
TraesCS1A02G076700	TraesCS1A02G076700	-	1A:59507511-59510257	8_6_20	8_6_94	OK	0.451153	0.476697	0.0794562	0.067794	0.89825	0.979544	no
TraesCS1A02G076800	TraesCS1A02G076800	-	1A:59510802-59511117	8_6_20	8_6_94	OK	0.331814	0.154785	-1.10011	-0.483231	0.49265	0.848546	no
TraesCS1A02G076900	TraesCS1A02G076900	-	1A:59613356-59616276	8_6_20	8_6_94	OK	13.0521	10.8818	-0.262361	-0.460326	0.4169	0.808054	no
TraesCS1A02G077200	TraesCS1A02G077200	-	1A:59856966-59860644	8_6_20	8_6_94	OK	11.5055	10.3804	-0.148457	-0.257875	0.65025	0.909439	no
TraesCS1A02G077500	TraesCS1A02G077500	-	1A:60351392-60353968	8_6_20	8_6_94	OK	10.8102	10.4265	-0.0521496	-0.0855777	0.88125	0.975716	no
TraesCS1A02G077600	TraesCS1A02G077600	-	1A:60354402-60358841	8_6_20	8_6_94	OK	1.95242	2.03724	0.0613494	0.0962366	0.8677	0.971835	no
TraesCS1A02G077700	TraesCS1A02G077700	-	1A:60537166-60540748	8_6_20	8_6_94	OK	244.535	207.873	-0.234336	-0.337741	0.5518	0.873206	no
TraesCS1A02G077800	TraesCS1A02G077800	-	1A:60735129-60738949	8_6_20	8_6_94	OK	1.01421	1.74719	0.784676	0.677894	0.2551	0.698116	no
TraesCS1A02G078100	TraesCS1A02G078100	-	1A:60954700-60956424	8_6_20	8_6_94	OK	32.0707	30.3975	-0.0773003	-0.134282	0.8118	0.958381	no
TraesCS1A02G078200	TraesCS1A02G078200	-	1A:61008915-61010405	8_6_20	8_6_94	OK	3.82887	1.34195	-1.51259	-1.58314	0.0105	0.20012	no
TraesCS1A02G078300	TraesCS1A02G078300	-	1A:61026063-61028089	8_6_20	8_6_94	OK	0.0806748	0.396761	2.29808	0.945595	0.10565	0.525262	no
TraesCS1A02G078700	TraesCS1A02G078700	-	1A:61384568-61391833	8_6_20	8_6_94	OK	7.79517	8.95814	0.20062	0.297561	0.59615	0.889626	no
TraesCS1A02G078800	TraesCS1A02G078800	-	1A:61575767-61577009	8_6_20	8_6_94	OK	131.254	104.203	-0.332961	-0.557722	0.33285	0.757861	no
TraesCS1A02G078900	TraesCS1A02G078900	-	1A:61713577-61714898	8_6_20	8_6_94	OK	3.72531	2.87001	-0.376306	-0.446788	0.44335	0.822886	no
TraesCS1A02G079300	TraesCS1A02G079300	-	1A:62014081-62014939	8_6_20	8_6_94	OK	0.785495	1.91865	1.28842	0.854499	0.14515	0.585168	no
TraesCS1A02G079400	TraesCS1A02G079400	-	1A:62021322-62024237	8_6_20	8_6_94	OK	7.92607	3.28186	-1.27209	-1.67062	0.00515	0.138579	no
TraesCS1A02G079700	TraesCS1A02G079700	-	1A:62609728-62614089	8_6_20	8_6_94	OK	7.22684	6.74801	-0.0989036	-0.170351	0.76765	0.945175	no
TraesCS1A02G079800	TraesCS1A02G079800	-	1A:62614212-62617255	8_6_20	8_6_94	OK	0.673321	0.898434	0.416117	0.458006	0.4378	0.819821	no
TraesCS1A02G079900	TraesCS1A02G079900	-	1A:62794171-62794483	8_6_20	8_6_94	OK	3.6303	10.0825	1.4737	1.66862	0.03225	0.331593	no
TraesCS1A02G080000	TraesCS1A02G080000	-	1A:63004798-63005566	8_6_20	8_6_94	OK	2.17269	1.37965	-0.655185	-0.561418	0.3141	0.744838	no
TraesCS1A02G080100	TraesCS1A02G080100	-	1A:63045955-63047438	8_6_20	8_6_94	OK	4.03792	5.55862	0.461115	0.613699	0.2806	0.718612	no
TraesCS1A02G080200	TraesCS1A02G080200	-	1A:63050621-63053515	8_6_20	8_6_94	OK	0.661005	0.723332	0.129997	0.171833	0.77005	0.945547	no
TraesCS1A02G080300	TraesCS1A02G080300	-	1A:63057502-63062305	8_6_20	8_6_94	OK	0.608167	0.846616	0.477241	0.561648	0.33145	0.757171	no
TraesCS1A02G080600	TraesCS1A02G080600	-	1A:63475811-63481063	8_6_20	8_6_94	OK	0.407179	0.29532	-0.463384	-0.463193	0.43175	0.816705	no
TraesCS1A02G080700	TraesCS1A02G080700	-	1A:63741494-63747947	8_6_20	8_6_94	OK	5.02744	3.46659	-0.536308	-0.843365	0.14505	0.585074	no
TraesCS1A02G081200	TraesCS1A02G081200	-	1A:64404584-64414503	8_6_20	8_6_94	OK	12.6474	6.53894	-0.951707	-1.31112	0.0217	0.279887	no
TraesCS1A02G081300	TraesCS1A02G081300	-	1A:64593509-64600216	8_6_20	8_6_94	OK	10.97	8.47308	-0.372602	-0.647291	0.25495	0.698042	no
TraesCS1A02G081400	TraesCS1A02G081400	-	1A:64692228-64694087	8_6_20	8_6_94	OK	6.33569	5.7056	-0.151122	-0.237719	0.6717	0.917794	no
TraesCS1A02G081600	TraesCS1A02G081600	-	1A:64835536-64837007	8_6_20	8_6_94	OK	0.677414	0.974072	0.52399	0.469919	0.4184	0.809056	no
TraesCS1A02G081700	TraesCS1A02G081700	-	1A:64838563-64839988	8_6_20	8_6_94	OK	0.590395	0.490907	-0.266229	-0.232054	0.67825	0.91947	no
TraesCS1A02G082000	TraesCS1A02G082000	-	1A:65261476-65265780	8_6_20	8_6_94	OK	18.2446	9.08925	-1.00524	-1.59532	0.006	0.150138	no
TraesCS1A02G082100	TraesCS1A02G082100	-	1A:65266306-65268355	8_6_20	8_6_94	OK	3.14785	2.31776	-0.441635	-0.518862	0.36525	0.777979	no
TraesCS1A02G082200	TraesCS1A02G082200	-	1A:65391962-65393451	8_6_20	8_6_94	OK	5.49515	3.82909	-0.521156	-0.644657	0.2703	0.711028	no
TraesCS1A02G082300	TraesCS1A02G082300	-	1A:65615816-65616636	8_6_20	8_6_94	OK	30.3223	35.031	0.208251	0.348054	0.53525	0.866451	no
TraesCS1A02G082500	TraesCS1A02G082500	-	1A:65758590-65759654	8_6_20	8_6_94	OK	6.6124	5.56632	-0.248449	-0.425226	0.47805	0.841672	no
TraesCS1A02G082600	TraesCS1A02G082600	-	1A:65790412-65795583	8_6_20	8_6_94	OK	5.15009	5.53112	0.102976	0.159539	0.77425	0.947078	no
TraesCS1A02G082700	TraesCS1A02G082700	-	1A:65798875-65800185	8_6_20	8_6_94	OK	5.27822	9.08126	0.782841	1.03972	0.08945	0.49801	no
TraesCS1A02G083000	TraesCS1A02G083000	-	1A:66174939-66177799	8_6_20	8_6_94	OK	11.8846	12.6225	0.086911	0.143961	0.80455	0.955927	no
TraesCS1A02G083100	TraesCS1A02G083100	-	1A:66892109-66894637	8_6_20	8_6_94	OK	15.427	12.1146	-0.348707	-0.559579	0.32505	0.752727	no
TraesCS1A02G083300	TraesCS1A02G083300	-	1A:67467267-67469443	8_6_20	8_6_94	OK	1.42456	1.26329	-0.173333	-0.169155	0.76495	0.94439	no
TraesCS1A02G083400	TraesCS1A02G083400	-	1A:67683224-67687269	8_6_20	8_6_94	OK	18.917	30.2965	0.679469	1.10807	0.04525	0.381351	no
TraesCS1A02G083500	TraesCS1A02G083500	-	1A:67689153-67698715	8_6_20	8_6_94	OK	4.80849	3.45315	-0.477669	-0.74681	0.1906	0.637921	no
TraesCS1A02G084100	TraesCS1A02G084100	-	1A:69188850-69193336	8_6_20	8_6_94	OK	5.85636	9.74231	0.73426	1.08319	0.06	0.429112	no
TraesCS1A02G084200	TraesCS1A02G084200	-	1A:69390435-69394941	8_6_20	8_6_94	OK	3.12343	2.93262	-0.0909428	-0.149365	0.78995	0.951765	no
TraesCS1A02G084300	TraesCS1A02G084300	-	1A:70040013-70041337	8_6_20	8_6_94	OK	12.0399	11.4802	-0.0686792	-0.105952	0.84865	0.9674	no
TraesCS1A02G084500	TraesCS1A02G084500	-	1A:70695359-70705174	8_6_20	8_6_94	OK	1.75002	1.155	-0.599474	-0.912052	0.1182	0.546903	no
TraesCS1A02G084800	TraesCS1A02G084800	-	1A:71059896-71060199	8_6_20	8_6_94	OK	0.671766	0	#NAME?	#NAME?	0.0017	0.0759409	no
TraesCS1A02G084900	TraesCS1A02G084900	-	1A:71075741-71076608	8_6_20	8_6_94	OK	0.725068	0.350123	-1.05026	-0.965618	0.11205	0.53741	no
TraesCS1A02G085000	TraesCS1A02G085000	-	1A:71087175-71095753	8_6_20	8_6_94	OK	0.226068	0.429278	0.925154	0.956111	0.10775	0.529077	no
TraesCS1A02G085300	TraesCS1A02G085300	-	1A:71444520-71445104	8_6_20	8_6_94	OK	1.89888	0.87937	-1.11061	-1.01653	0.09355	0.505423	no
TraesCS1A02G085400	TraesCS1A02G085400	-	1A:71548288-71548949	8_6_20	8_6_94	OK	3.91392	2.06064	-0.925523	-0.79501	0.1337	0.569816	no
TraesCS1A02G085500	TraesCS1A02G085500	-	1A:71558242-71561228	8_6_20	8_6_94	OK	1.09733	0.827127	-0.407814	-0.371265	0.5245	0.862633	no
TraesCS1A02G085600	TraesCS1A02G085600	-	1A:71689759-71695155	8_6_20	8_6_94	OK	4.25778	6.61846	0.636395	1.04369	0.0697	0.453721	no
TraesCS1A02G085700	TraesCS1A02G085700	-	1A:71723318-71725161	8_6_20	8_6_94	OK	0.762261	0.377067	-1.01547	-1.09256	0.05765	0.422675	no
TraesCS1A02G085900	TraesCS1A02G085900	-	1A:71786597-71790263	8_6_20	8_6_94	OK	3.68488	2.71062	-0.442996	-0.632433	0.26115	0.703683	no
TraesCS1A02G086100	TraesCS1A02G086100	-	1A:72782625-72785888	8_6_20	8_6_94	OK	3.51746	1.68599	-1.06094	-1.18404	0.04115	0.366778	no
TraesCS1A02G086200	TraesCS1A02G086200	-	1A:72785991-72791062	8_6_20	8_6_94	OK	10.3346	8.12454	-0.347124	-0.604178	0.2943	0.73022	no
TraesCS1A02G086500	TraesCS1A02G086500	-	1A:73295475-73300550	8_6_20	8_6_94	OK	18.5186	18.43	-0.0069159	-0.0117029	0.9853	0.996099	no
TraesCS1A02G086600	TraesCS1A02G086600	-	1A:73302086-73306610	8_6_20	8_6_94	OK	7.41952	11.3676	0.615531	1.04524	0.0779	0.473344	no
TraesCS1A02G086800	TraesCS1A02G086800	-	1A:73312929-73322282	8_6_20	8_6_94	OK	4.65615	3.05118	-0.609774	-1.00847	0.091	0.500456	no
TraesCS1A02G086900	TraesCS1A02G086900	-	1A:73322507-73330054	8_6_20	8_6_94	OK	3.84401	3.69976	-0.055181	-0.0953525	0.8682	0.972053	no
TraesCS1A02G087100	TraesCS1A02G087100	-	1A:73352033-73356144	8_6_20	8_6_94	OK	2.59038	3.25196	0.328148	0.336255	0.558	0.875496	no
TraesCS1A02G087400	TraesCS1A02G087400	-	1A:74271560-74274802	8_6_20	8_6_94	OK	0.4314	0.207759	-1.05412	-0.897245	0.1386	0.576928	no
TraesCS1A02G087500	TraesCS1A02G087500	-	1A:74431374-74444306	8_6_20	8_6_94	OK	6.32563	10.1953	0.688619	1.15841	0.0472	0.388726	no
TraesCS1A02G087900	TraesCS1A02G087900	-	1A:75715900-75722755	8_6_20	8_6_94	OK	1.21272	1.25782	0.0526694	0.0830924	0.88625	0.976454	no
TraesCS1A02G088000	TraesCS1A02G088000	-	1A:76022645-76031768	8_6_20	8_6_94	OK	4.52995	4.47354	-0.0180782	-0.0326144	0.95465	0.990263	no
TraesCS1A02G088100	TraesCS1A02G088100	-	1A:76485955-76492268	8_6_20	8_6_94	OK	10.3023	7.53311	-0.451653	-0.78561	0.17565	0.620651	no
TraesCS1A02G088200	TraesCS1A02G088200	-	1A:76495319-76501435	8_6_20	8_6_94	OK	0.809613	0.787081	-0.0407202	-0.0536921	0.93115	0.985126	no
TraesCS1A02G088900	TraesCS1A02G088900	-	1A:77103809-77107960	8_6_20	8_6_94	OK	2.86088	2.35797	-0.278914	-0.444449	0.44235	0.822293	no
TraesCS1A02G089100	TraesCS1A02G089100	-	1A:78323460-78331744	8_6_20	8_6_94	OK	4.12123	6.76727	0.715501	1.04394	0.07285	0.462818	no
TraesCS1A02G089500	TraesCS1A02G089500	-	1A:78962469-78964533	8_6_20	8_6_94	OK	3.21158	3.85892	0.264912	0.385865	0.4896	0.84701	no
TraesCS1A02G089600	TraesCS1A02G089600	-	1A:79107176-79108103	8_6_20	8_6_94	OK	5.10253	4.81551	-0.0835233	-0.0813876	0.88745	0.97673	no
TraesCS1A02G089800	TraesCS1A02G089800	-	1A:79167081-79169605	8_6_20	8_6_94	OK	4.63497	5.52902	0.254463	0.36055	0.52775	0.863991	no
TraesCS1A02G089900	TraesCS1A02G089900	-	1A:79688775-79694804	8_6_20	8_6_94	OK	6.17678	6.62245	0.10051	0.173876	0.76505	0.944391	no
TraesCS1A02G090000	TraesCS1A02G090000	-	1A:79697669-79705374	8_6_20	8_6_94	OK	9.64996	8.1318	-0.246949	-0.439335	0.45835	0.830739	no
TraesCS1A02G090100	TraesCS1A02G090100	-	1A:80190103-80195903	8_6_20	8_6_94	OK	7.0895	7.61154	0.102506	0.180295	0.7496	0.939868	no
TraesCS1A02G090300	TraesCS1A02G090300	-	1A:80297143-80309314	8_6_20	8_6_94	OK	0.853668	0.931706	0.1262	0.17197	0.7548	0.94146	no
TraesCS1A02G090600	TraesCS1A02G090600	-	1A:80683273-80687060	8_6_20	8_6_94	OK	6.04178	4.91376	-0.298147	-0.484572	0.40075	0.79943	no
TraesCS1A02G091000	TraesCS1A02G091000	-	1A:82127356-82129287	8_6_20	8_6_94	OK	5.25407	5.27387	0.00542546	0.00713137	0.9888	0.99681	no
TraesCS1A02G091100	TraesCS1A02G091100	-	1A:82517367-82528033	8_6_20	8_6_94	OK	4.81155	5.43586	0.176006	0.308355	0.5775	0.882271	no
TraesCS1A02G091200	TraesCS1A02G091200	-	1A:82530924-82535170	8_6_20	8_6_94	OK	3.43807	3.96199	0.204625	0.333148	0.5587	0.875668	no
TraesCS1A02G091300	TraesCS1A02G091300	-	1A:82947326-82952587	8_6_20	8_6_94	OK	7.10339	6.70652	-0.0829435	-0.139823	0.8035	0.95568	no
TraesCS1A02G091400	TraesCS1A02G091400	-	1A:83822448-83835952	8_6_20	8_6_94	OK	0.425373	0.326858	-0.380065	-0.462438	0.4244	0.812098	no
TraesCS1A02G092200	TraesCS1A02G092200	-	1A:84793973-84795298	8_6_20	8_6_94	OK	4.50115	7.31816	0.701188	0.77482	0.1818	0.627332	no
TraesCS1A02G092700	TraesCS1A02G092700	-	1A:85032414-85035322	8_6_20	8_6_94	OK	37.5295	50.3171	0.423023	0.721579	0.2058	0.655266	no
TraesCS1A02G092900	TraesCS1A02G092900	-	1A:85344048-85346466	8_6_20	8_6_94	OK	201.89	347.65	0.784064	0.922439	0.09775	0.512414	no
TraesCS1A02G093800	TraesCS1A02G093800	-	1A:86638819-86641089	8_6_20	8_6_94	OK	55.6541	46.1364	-0.270582	-0.481806	0.4135	0.806032	no
TraesCS1A02G093900	TraesCS1A02G093900	-	1A:86644141-86649260	8_6_20	8_6_94	OK	13.3218	12.2584	-0.120012	-0.196195	0.7426	0.938181	no
TraesCS1A02G094000	TraesCS1A02G094000	-	1A:87198151-87201062	8_6_20	8_6_94	OK	4.1732	4.71671	0.176627	0.287699	0.6138	0.895465	no
TraesCS1A02G094200	TraesCS1A02G094200	-	1A:88345836-88351710	8_6_20	8_6_94	OK	1.13687	0.652712	-0.800552	-1.09379	0.0675	0.44908	no
TraesCS1A02G094700	TraesCS1A02G094700	-	1A:90106134-90110560	8_6_20	8_6_94	OK	3.67445	9.28825	1.33788	1.79241	0.0036	0.114894	no
TraesCS1A02G095000	TraesCS1A02G095000	-	1A:90759664-90768599	8_6_20	8_6_94	OK	19.7054	20.3435	0.0459816	0.0718993	0.90085	0.979853	no
TraesCS1A02G095100	TraesCS1A02G095100	-	1A:91043143-91048307	8_6_20	8_6_94	OK	16.1773	13.1026	-0.304119	-0.517651	0.36185	0.776269	no
TraesCS1A02G095200	TraesCS1A02G095200	-	1A:91052072-91059825	8_6_20	8_6_94	OK	0.702515	0.498657	-0.49448	-0.495563	0.3955	0.795554	no
TraesCS1A02G095300	TraesCS1A02G095300	-	1A:91052072-91059825	8_6_20	8_6_94	OK	1.76955	3.34662	0.91932	0.813423	0.1665	0.611603	no
TraesCS1A02G095500	TraesCS1A02G095500	-	1A:91158449-91162767	8_6_20	8_6_94	OK	3.49997	2.84659	-0.298108	-0.457613	0.42775	0.813695	no
TraesCS1A02G095600	TraesCS1A02G095600	-	1A:91174550-91176315	8_6_20	8_6_94	OK	0.434224	0.207134	-1.06788	-0.864221	0.1992	0.648396	no
TraesCS1A02G095800	TraesCS1A02G095800	-	1A:91410868-91414181	8_6_20	8_6_94	OK	0.99644	0.702117	-0.505071	-0.58584	0.30415	0.736815	no
TraesCS1A02G096000	TraesCS1A02G096000	-	1A:91498964-91502453	8_6_20	8_6_94	OK	7.79926	9.49301	0.283529	0.47416	0.39715	0.796547	no
TraesCS1A02G096100	TraesCS1A02G096100	-	1A:91502766-91505217	8_6_20	8_6_94	OK	9.86931	16.3669	0.729763	1.10086	0.0569	0.420434	no
TraesCS1A02G096200	TraesCS1A02G096200	-	1A:91590456-91595995	8_6_20	8_6_94	OK	2.41544	2.41638	0.000560184	0.000783138	0.99925	0.999356	no
TraesCS1A02G096500	TraesCS1A02G096500	-	1A:92564926-92567805	8_6_20	8_6_94	OK	119.826	181.293	0.597382	0.986045	0.08995	0.498758	no
TraesCS1A02G096600	TraesCS1A02G096600	-	1A:92570551-92575558	8_6_20	8_6_94	OK	2.7657	2.33557	-0.243867	-0.394315	0.4889	0.846624	no
TraesCS1A02G097000	TraesCS1A02G097000	-	1A:93367122-93367842	8_6_20	8_6_94	OK	17.9392	12.3951	-0.533348	-0.662201	0.2397	0.685822	no
TraesCS1A02G097100	TraesCS1A02G097100	-	1A:93392090-93401378	8_6_20	8_6_94	OK	0.525036	0.42381	-0.308998	-0.124955	0.7473	0.939038	no
TraesCS1A02G097200	TraesCS1A02G097200	-	1A:93392090-93401378	8_6_20	8_6_94	OK	8.23358	9.43268	0.196148	0.332021	0.56525	0.877583	no
TraesCS1A02G097300	TraesCS1A02G097300	-	1A:93401938-93403931	8_6_20	8_6_94	OK	7.19048	4.24882	-0.759025	-0.853469	0.1265	0.559238	no
TraesCS1A02G097400	TraesCS1A02G097400	-	1A:93693502-93698187	8_6_20	8_6_94	OK	29.5713	29.3151	-0.0125538	-0.0205202	0.96925	0.992901	no
TraesCS1A02G097500	TraesCS1A02G097500	-	1A:94101331-94106484	8_6_20	8_6_94	OK	1.44871	1.56185	0.108482	0.144544	0.806	0.956429	no
TraesCS1A02G097600	TraesCS1A02G097600	-	1A:94109873-94114153	8_6_20	8_6_94	OK	3.85028	4.02262	0.0631708	0.0933017	0.8717	0.972921	no
TraesCS1A02G097700	TraesCS1A02G097700	-	1A:94244912-94249051	8_6_20	8_6_94	OK	38.7704	53.0353	0.451995	0.707427	0.2115	0.661507	no
TraesCS1A02G099000	TraesCS1A02G099000	-	1A:95183260-95185789	8_6_20	8_6_94	OK	23.4496	19.2444	-0.285128	-0.470984	0.4176	0.808445	no
TraesCS1A02G099300	TraesCS1A02G099300	-	1A:95820620-95826073	8_6_20	8_6_94	OK	9.11553	9.73573	0.0949623	0.169379	0.77005	0.945547	no
TraesCS1A02G099400	TraesCS1A02G099400	-	1A:95848237-95853644	8_6_20	8_6_94	OK	3.86422	4.14163	0.100019	0.164398	0.7752	0.947302	no
TraesCS1A02G099500	TraesCS1A02G099500	-	1A:95854752-95860989	8_6_20	8_6_94	OK	6.72339	9.84759	0.550581	0.951629	0.10205	0.51837	no
TraesCS1A02G099600	TraesCS1A02G099600	-	1A:96358564-96362192	8_6_20	8_6_94	OK	0.219575	0.322988	0.556765	0.585625	0.3342	0.758934	no
TraesCS1A02G099700	TraesCS1A02G099700	-	1A:96364460-96365555	8_6_20	8_6_94	OK	0.421143	0.260992	-0.6903	-0.59248	0.3186	0.747826	no
TraesCS1A02G099800	TraesCS1A02G099800	-	1A:96423241-96423996	8_6_20	8_6_94	OK	2.68352	0.56059	-2.25911	-1.89005	0.0923	0.503847	no
TraesCS1A02G099900	TraesCS1A02G099900	-	1A:96438027-96439746	8_6_20	8_6_94	OK	1.20771	1.1749	-0.0397341	-0.0408458	0.9416	0.987205	no
TraesCS1A02G100100	TraesCS1A02G100100	-	1A:96449468-96451542	8_6_20	8_6_94	OK	2.38309	1.88254	-0.340148	-0.41786	0.47235	0.839183	no
TraesCS1A02G100200	TraesCS1A02G100200	-	1A:96453203-96455187	8_6_20	8_6_94	OK	5.22747	4.51917	-0.210055	-0.279589	0.61355	0.895465	no
TraesCS1A02G100400	TraesCS1A02G100400	-	1A:96470433-96473287	8_6_20	8_6_94	OK	3.32072	2.9029	-0.194002	-0.317161	0.57505	0.881326	no
TraesCS1A02G100600	TraesCS1A02G100600	-	1A:96480552-96489250	8_6_20	8_6_94	OK	23.5606	28.5436	0.276788	0.453154	0.4397	0.820788	no
TraesCS1A02G101000	TraesCS1A02G101000	-	1A:97643034-97647138	8_6_20	8_6_94	OK	2.38219	2.65329	0.155497	0.145719	0.7999	0.954878	no
TraesCS1A02G101200	TraesCS1A02G101200	-	1A:97802664-97810182	8_6_20	8_6_94	OK	5.00916	2.80032	-0.838976	-0.52633	0.45445	0.828511	no
TraesCS1A02G101300	TraesCS1A02G101300	-	1A:97802664-97810182	8_6_20	8_6_94	OK	2.47119	1.62534	-0.604467	-0.936568	0.11835	0.54724	no
TraesCS1A02G101500	TraesCS1A02G101500	-	1A:97935424-97941195	8_6_20	8_6_94	OK	0.948169	0.784715	-0.272974	-0.348909	0.5465	0.87101	no
TraesCS1A02G101600	TraesCS1A02G101600	-	1A:97952309-97954682	8_6_20	8_6_94	OK	0.351793	0.220408	-0.67455	-0.681599	0.2557	0.698714	no
TraesCS1A02G101700	TraesCS1A02G101700	-	1A:97954953-97957149	8_6_20	8_6_94	OK	0.4129	0.29279	-0.495927	-0.562882	0.36935	0.780367	no
TraesCS1A02G101900	TraesCS1A02G101900	-	1A:98019573-98021697	8_6_20	8_6_94	OK	6.5407	15.7935	1.27182	1.57546	0.00465	0.130248	no
TraesCS1A02G102100	TraesCS1A02G102100	-	1A:98022870-98023878	8_6_20	8_6_94	OK	0.440695	1.41378	1.68171	0.989953	0.09645	0.511359	no
TraesCS1A02G102300	TraesCS1A02G102300	-	1A:98242494-98247975	8_6_20	8_6_94	OK	6.32999	4.78958	-0.402305	-0.705796	0.22545	0.673613	no
TraesCS1A02G102400	TraesCS1A02G102400	-	1A:98584807-98591722	8_6_20	8_6_94	OK	0.492339	0.651892	0.404981	0.418831	0.4617	0.832664	no
TraesCS1A02G102500	TraesCS1A02G102500	-	1A:99001418-99010088	8_6_20	8_6_94	OK	3.06559	5.98792	0.96589	1.45311	0.01085	0.203781	no
TraesCS1A02G102600	TraesCS1A02G102600	-	1A:99014195-99018288	8_6_20	8_6_94	OK	5.78372	6.40046	0.146177	0.251894	0.66315	0.914524	no
TraesCS1A02G102800	TraesCS1A02G102800	-	1A:99071007-99072331	8_6_20	8_6_94	OK	0.0718281	0.345384	2.26558	1.52317	0.03755	0.353327	no
TraesCS1A02G103100	TraesCS1A02G103100	-	1A:99292071-99293625	8_6_20	8_6_94	OK	0.497759	0.864567	0.79653	0.838371	0.28035	0.718581	no
TraesCS1A02G103900	TraesCS1A02G103900	-	1A:99868031-99871106	8_6_20	8_6_94	OK	3.77823	2.08598	-0.856988	-0.94985	0.08855	0.496015	no
TraesCS1A02G104000	TraesCS1A02G104000	-	1A:99892262-99906810	8_6_20	8_6_94	OK	1.09805	1.1479	0.0640512	0.0839344	0.888	0.976872	no
TraesCS1A02G104300	TraesCS1A02G104300	-	1A:100099706-100104633	8_6_20	8_6_94	OK	4.36154	5.0475	0.210731	0.298414	0.5951	0.888947	no
TraesCS1A02G104500	TraesCS1A02G104500	-	1A:100267211-100272922	8_6_20	8_6_94	OK	0.123394	0.665056	2.4302	2.42857	0.0001	0.0101027	yes
TraesCS1A02G104600	TraesCS1A02G104600	-	1A:100289594-100291148	8_6_20	8_6_94	OK	0.982958	0.522846	-0.910744	-0.763707	0.16095	0.604622	no
TraesCS1A02G104700	TraesCS1A02G104700	-	1A:100291938-100297147	8_6_20	8_6_94	OK	1.14952	0.938974	-0.291876	-0.423652	0.4867	0.845454	no
TraesCS1A02G105300	TraesCS1A02G105300	-	1A:101320829-101324110	8_6_20	8_6_94	OK	2.15212	2.11079	-0.027979	-0.0407838	0.94185	0.987269	no
TraesCS1A02G105400	TraesCS1A02G105400	-	1A:101334863-101335739	8_6_20	8_6_94	OK	176.399	414.333	1.23195	1.63818	0.0103	0.19871	no
TraesCS1A02G105500	TraesCS1A02G105500	-	1A:101377423-101382058	8_6_20	8_6_94	OK	12.1014	12.5541	0.0529795	0.0909555	0.8698	0.972426	no
TraesCS1A02G105600	TraesCS1A02G105600	-	1A:101763921-101767798	8_6_20	8_6_94	OK	12.3152	11.5802	-0.0887797	-0.156144	0.7833	0.949577	no
TraesCS1A02G105800	TraesCS1A02G105800	-	1A:102359663-102365134	8_6_20	8_6_94	OK	47.8972	46.6919	-0.0367711	-0.0648806	0.90785	0.981062	no
TraesCS1A02G105900	TraesCS1A02G105900	-	1A:102366709-102370939	8_6_20	8_6_94	OK	11.4043	9.26695	-0.299405	-0.519432	0.3684	0.779628	no
TraesCS1A02G106000	TraesCS1A02G106000	-	1A:102371396-102375203	8_6_20	8_6_94	OK	17.4038	16.0985	-0.112482	-0.199941	0.7169	0.931772	no
TraesCS1A02G106100	TraesCS1A02G106100	-	1A:103311703-103326325	8_6_20	8_6_94	OK	4.3759	3.8807	-0.173265	-0.309521	0.60275	0.892117	no
TraesCS1A02G106200	TraesCS1A02G106200	-	1A:103631842-103636595	8_6_20	8_6_94	OK	1.88597	1.22562	-0.621791	-0.67658	0.22025	0.668974	no
TraesCS1A02G106300	TraesCS1A02G106300	-	1A:104208686-104219859	8_6_20	8_6_94	OK	0.982803	1.03309	0.0719901	0.115024	0.84505	0.966353	no
TraesCS1A02G106500	TraesCS1A02G106500	-	1A:104225641-104230111	8_6_20	8_6_94	OK	3.76024	3.72391	-0.0140082	-0.0224323	0.9707	0.993411	no
TraesCS1A02G106600	TraesCS1A02G106600	-	1A:104377539-104379785	8_6_20	8_6_94	OK	125.894	128.344	0.0278149	0.0432658	0.93585	0.986146	no
TraesCS1A02G106700	TraesCS1A02G106700	-	1A:104432548-104433415	8_6_20	8_6_94	OK	22.5149	27.1705	0.271162	0.40801	0.466	0.835414	no
TraesCS1A02G107300	TraesCS1A02G107300	-	1A:104937223-104949835	8_6_20	8_6_94	OK	4.75939	4.40023	-0.113199	-0.206216	0.7332	0.935608	no
TraesCS1A02G107500	TraesCS1A02G107500	-	1A:105885702-105887086	8_6_20	8_6_94	OK	21.3226	17.6796	-0.270298	-0.448319	0.44145	0.821535	no
TraesCS1A02G107600	TraesCS1A02G107600	-	1A:105903501-105906285	8_6_20	8_6_94	OK	5.13167	3.57508	-0.521453	-0.812537	0.1592	0.602272	no
TraesCS1A02G107800	TraesCS1A02G107800	-	1A:106219614-106230486	8_6_20	8_6_94	OK	10.2174	12.5639	0.298248	0.519602	0.37505	0.783787	no
TraesCS1A02G107900	TraesCS1A02G107900	-	1A:107093814-107096344	8_6_20	8_6_94	OK	7.57616	9.01662	0.251121	0.372358	0.51785	0.858928	no
TraesCS1A02G108100	TraesCS1A02G108100	-	1A:107107555-107110090	8_6_20	8_6_94	OK	1.01485	0.809272	-0.326566	-0.428184	0.4641	0.833788	no
TraesCS1A02G108300	TraesCS1A02G108300	-	1A:107466470-107482160	8_6_20	8_6_94	OK	1.31582	1.14309	-0.203019	-0.305229	0.6066	0.893433	no
TraesCS1A02G108400	TraesCS1A02G108400	-	1A:107484215-107485732	8_6_20	8_6_94	OK	0.525864	0.247347	-1.08815	-0.913112	0.20635	0.655877	no
TraesCS1A02G108900	TraesCS1A02G108900	-	1A:108076849-108081795	8_6_20	8_6_94	OK	1.34955	1.10201	-0.292346	-0.462345	0.4304	0.815675	no
TraesCS1A02G109200	TraesCS1A02G109200	-	1A:108687043-108691586	8_6_20	8_6_94	OK	2.33787	2.41051	0.0441458	0.067839	0.90115	0.979853	no
TraesCS1A02G109300	TraesCS1A02G109300	-	1A:108692882-108697532	8_6_20	8_6_94	OK	1.80856	2.54285	0.491605	0.715021	0.20765	0.657616	no
TraesCS1A02G109400	TraesCS1A02G109400	-	1A:108760476-108766530	8_6_20	8_6_94	OK	0.218123	0.340068	0.640683	0.726683	0.2083	0.658426	no
TraesCS1A02G109500	TraesCS1A02G109500	-	1A:108769535-108775742	8_6_20	8_6_94	OK	1.34425	1.52818	0.185018	0.269003	0.6319	0.902621	no
TraesCS1A02G109600	TraesCS1A02G109600	-	1A:108769535-108775742	8_6_20	8_6_94	OK	2.16596	1.19433	-0.858802	-0.4298	0.50435	0.853423	no
TraesCS1A02G110000	TraesCS1A02G110000	-	1A:108921600-108924502	8_6_20	8_6_94	OK	0.453659	0.290111	-0.645005	-0.613507	0.27705	0.716632	no
TraesCS1A02G110100	TraesCS1A02G110100	-	1A:109428844-109429628	8_6_20	8_6_94	OK	2.57669	1.9758	-0.383083	-0.275683	0.7205	0.932417	no
TraesCS1A02G110200	TraesCS1A02G110200	-	1A:109573739-109578560	8_6_20	8_6_94	OK	13.7358	17.3314	0.335443	0.560146	0.32025	0.749131	no
TraesCS1A02G110300	TraesCS1A02G110300	-	1A:109982663-109986523	8_6_20	8_6_94	OK	19.3406	11.2951	-0.775934	-1.28566	0.0219	0.280815	no
TraesCS1A02G110700	TraesCS1A02G110700	-	1A:110279385-110282081	8_6_20	8_6_94	OK	1.35318	1.00605	-0.427644	-0.519409	0.3434	0.765021	no
TraesCS1A02G110800	TraesCS1A02G110800	-	1A:110282477-110284392	8_6_20	8_6_94	OK	1.24349	0.697316	-0.834513	-0.892322	0.12695	0.560224	no
TraesCS1A02G110900	TraesCS1A02G110900	-	1A:111122760-111132907	8_6_20	8_6_94	OK	2.60711	1.70631	-0.611569	-0.93269	0.1127	0.538844	no
TraesCS1A02G111000	TraesCS1A02G111000	-	1A:111150790-111153945	8_6_20	8_6_94	OK	4.68152	3.44353	-0.443089	-0.597564	0.28815	0.725188	no
TraesCS1A02G111100	TraesCS1A02G111100	-	1A:111534403-111538376	8_6_20	8_6_94	OK	6.34138	7.8678	0.311163	0.501755	0.36205	0.776308	no
TraesCS1A02G111500	TraesCS1A02G111500	-	1A:112927733-112928544	8_6_20	8_6_94	OK	6.51115	4.69463	-0.471901	-0.548324	0.34335	0.765021	no
TraesCS1A02G111600	TraesCS1A02G111600	-	1A:112934975-112942003	8_6_20	8_6_94	OK	1.37232	1.126	-0.285416	-0.331458	0.5713	0.87996	no
TraesCS1A02G111800	TraesCS1A02G111800	-	1A:113251083-113252461	8_6_20	8_6_94	OK	4.56556	4.19222	-0.123076	-0.177874	0.7573	0.942137	no
TraesCS1A02G111900	TraesCS1A02G111900	-	1A:113538202-113541509	8_6_20	8_6_94	OK	6.46416	6.7598	0.064518	0.108944	0.84885	0.9674	no
TraesCS1A02G112000	TraesCS1A02G112000	-	1A:113850567-113861587	8_6_20	8_6_94	OK	5.68455	6.72057	0.241536	0.180932	0.76185	0.943456	no
TraesCS1A02G112100	TraesCS1A02G112100	-	1A:113850567-113861587	8_6_20	8_6_94	OK	17.4824	14.2472	-0.295222	-0.434579	0.46575	0.835246	no
TraesCS1A02G112200	TraesCS1A02G112200	-	1A:113877740-113880731	8_6_20	8_6_94	OK	3.12369	2.70795	-0.206047	-0.331853	0.5663	0.87794	no
TraesCS1A02G112400	TraesCS1A02G112400	-	1A:114060493-114063211	8_6_20	8_6_94	OK	12.6262	10.738	-0.233693	-0.381655	0.5019	0.852674	no
TraesCS1A02G112500	TraesCS1A02G112500	-	1A:114544595-114546676	8_6_20	8_6_94	OK	187.082	254.235	0.442494	0.589957	0.30505	0.73761	no
TraesCS1A02G112600	TraesCS1A02G112600	-	1A:114547941-114552217	8_6_20	8_6_94	OK	8.51799	6.78116	-0.328982	-0.537179	0.34255	0.764623	no
TraesCS1A02G112700	TraesCS1A02G112700	-	1A:115357678-115363324	8_6_20	8_6_94	OK	1.97556	1.64246	-0.2664	-0.377758	0.50605	0.853722	no
TraesCS1A02G112800	TraesCS1A02G112800	-	1A:115364415-115368103	8_6_20	8_6_94	OK	3.35222	4.0273	0.264694	0.341005	0.55385	0.873844	no
TraesCS1A02G113100	TraesCS1A02G113100	-	1A:115939761-115940521	8_6_20	8_6_94	OK	15.4262	28.6049	0.890882	1.37587	0.01685	0.250706	no
TraesCS1A02G113300	TraesCS1A02G113300	-	1A:115975500-115978707	8_6_20	8_6_94	OK	0.982979	0.618198	-0.669093	-0.780238	0.18055	0.626403	no
TraesCS1A02G113700	TraesCS1A02G113700	-	1A:117194226-117198243	8_6_20	8_6_94	OK	2.18479	2.71304	0.312415	0.445509	0.4299	0.815436	no
TraesCS1A02G113800	TraesCS1A02G113800	-	1A:117244234-117248380	8_6_20	8_6_94	OK	1.62647	3.91767	1.26825	1.6329	0.00615	0.152148	no
TraesCS1A02G113900	TraesCS1A02G113900	-	1A:117888526-117890940	8_6_20	8_6_94	OK	8.08494	12.0665	0.577692	0.910392	0.1167	0.544945	no
TraesCS1A02G114000	TraesCS1A02G114000	-	1A:117906704-117912166	8_6_20	8_6_94	OK	4.47719	4.35571	-0.0396872	-0.064291	0.9103	0.981449	no
TraesCS1A02G114300	TraesCS1A02G114300	-	1A:118504063-118509582	8_6_20	8_6_94	OK	7.61951	6.8471	-0.154205	-0.270585	0.6417	0.905753	no
TraesCS1A02G114400	TraesCS1A02G114400	-	1A:118557582-118559476	8_6_20	8_6_94	OK	1.05439	1.00517	-0.0689708	-0.0634499	0.93285	0.985502	no
TraesCS1A02G114600	TraesCS1A02G114600	-	1A:118809203-118815557	8_6_20	8_6_94	OK	1.08737	0.995295	-0.127642	-0.188179	0.741	0.937929	no
TraesCS1A02G114700	TraesCS1A02G114700	-	1A:118847400-118850726	8_6_20	8_6_94	OK	4.19733	3.93482	-0.093174	-0.143536	0.80495	0.956022	no
TraesCS1A02G114800	TraesCS1A02G114800	-	1A:118877091-118877385	8_6_20	8_6_94	OK	0.26151	0.95133	1.86308	1.10658	0.3093	0.74097	no
TraesCS1A02G115000	TraesCS1A02G115000	-	1A:119148849-119152242	8_6_20	8_6_94	OK	7.80346	6.51877	-0.259513	-0.412995	0.46105	0.832137	no
TraesCS1A02G115100	TraesCS1A02G115100	-	1A:119493398-119496915	8_6_20	8_6_94	OK	6.0852	5.32986	-0.191207	-0.315148	0.58075	0.883622	no
TraesCS1A02G115200	TraesCS1A02G115200	-	1A:119703454-119708196	8_6_20	8_6_94	OK	2.19384	1.44141	-0.60598	-0.809946	0.15055	0.591419	no
TraesCS1A02G115400	TraesCS1A02G115400	-	1A:119739448-119740541	8_6_20	8_6_94	OK	33.8565	72.6446	1.10142	1.6772	0.00275	0.100864	no
TraesCS1A02G115500	TraesCS1A02G115500	-	1A:120002302-120011148	8_6_20	8_6_94	OK	2.22866	1.70957	-0.382543	-0.535221	0.32225	0.750436	no
TraesCS1A02G115700	TraesCS1A02G115700	-	1A:120363801-120365499	8_6_20	8_6_94	OK	4.00055	4.07312	0.025936	0.031535	0.95655	0.990571	no
TraesCS1A02G115900	TraesCS1A02G115900	ALI1	1A:121129147-121129901	8_6_20	8_6_94	OK	215.989	131.883	-0.711703	-1.12561	0.05155	0.403593	no
TraesCS1A02G116000	TraesCS1A02G116000	-	1A:121133251-121137773	8_6_20	8_6_94	OK	8.21437	9.72518	0.243576	0.432684	0.45735	0.830296	no
TraesCS1A02G116200	TraesCS1A02G116200	-	1A:121740031-121746242	8_6_20	8_6_94	OK	9.6787	6.15175	-0.653817	-1.12563	0.0583	0.424209	no
TraesCS1A02G116500	TraesCS1A02G116500	-	1A:123549114-123552588	8_6_20	8_6_94	OK	2.74545	3.25169	0.244147	0.335589	0.5536	0.873771	no
TraesCS1A02G116600	TraesCS1A02G116600	-	1A:123552797-123554818	8_6_20	8_6_94	OK	32.0024	40.1491	0.327185	0.378108	0.50955	0.85496	no
TraesCS1A02G116700	TraesCS1A02G116700	-	1A:124011290-124011803	8_6_20	8_6_94	OK	17.0134	13.515	-0.332107	-0.402389	0.47185	0.838741	no
TraesCS1A02G116800	TraesCS1A02G116800	-	1A:124013825-124014422	8_6_20	8_6_94	OK	0.451469	0.154006	-1.55164	-0.904438	0.2371	0.683619	no
TraesCS1A02G116900	TraesCS1A02G116900	-	1A:124180827-124181726	8_6_20	8_6_94	OK	9.74814	15.5392	0.672713	1.00696	0.07655	0.46997	no
TraesCS1A02G117000	TraesCS1A02G117000	-	1A:124189772-124190159	8_6_20	8_6_94	OK	2.92611	4.57423	0.644545	0.511535	0.36985	0.780573	no
TraesCS1A02G117100	TraesCS1A02G117100	-	1A:124189772-124190159	8_6_20	8_6_94	OK	0.781799	1.38121	0.821062	0.321343	0.70965	0.929882	no
TraesCS1A02G117400	TraesCS1A02G117400	-	1A:124786601-124787399	8_6_20	8_6_94	OK	61.5687	91.4839	0.571321	0.988847	0.08805	0.495119	no
TraesCS1A02G117500	TraesCS1A02G117500	-	1A:124885856-124891820	8_6_20	8_6_94	OK	0.341536	0.580932	0.76633	0.883605	0.13665	0.573859	no
TraesCS1A02G117700	TraesCS1A02G117700	-	1A:125108750-125110785	8_6_20	8_6_94	OK	5.50769	4.90158	-0.168202	-0.233332	0.6838	0.922107	no
TraesCS1A02G118100	TraesCS1A02G118100	-	1A:126511804-126516201	8_6_20	8_6_94	OK	0.910755	1.86536	1.03432	0.887816	0.14655	0.586582	no
TraesCS1A02G118200	TraesCS1A02G118200	-	1A:126853150-126854907	8_6_20	8_6_94	OK	6.91319	0.579311	-3.57694	-2.55306	0.2497	0.692619	no
TraesCS1A02G118300	TraesCS1A02G118300	-	1A:126856105-126858676	8_6_20	8_6_94	OK	2.16545	2.18775	0.014779	0.0215005	0.9706	0.993344	no
TraesCS1A02G118400	TraesCS1A02G118400	-	1A:127075150-127077797	8_6_20	8_6_94	OK	20.3031	20.7623	0.0322634	0.0525695	0.92075	0.983354	no
TraesCS1A02G118700	TraesCS1A02G118700	-	1A:127352104-127355810	8_6_20	8_6_94	OK	5.92597	6.4454	0.121219	0.203347	0.72445	0.93378	no
TraesCS1A02G118800	TraesCS1A02G118800	-	1A:127756736-127761052	8_6_20	8_6_94	OK	2.59663	1.91447	-0.439699	-0.673145	0.2547	0.697833	no
TraesCS1A02G119000	TraesCS1A02G119000	-	1A:128634283-128634541	8_6_20	8_6_94	OK	2.99857	3.7506	0.322848	0.222352	0.70295	0.928107	no
TraesCS1A02G119100	TraesCS1A02G119100	-	1A:129003619-129005020	8_6_20	8_6_94	OK	7.06717	4.80456	-0.556728	-0.624909	0.24855	0.691931	no
TraesCS1A02G119300	TraesCS1A02G119300	-	1A:130149159-130151093	8_6_20	8_6_94	OK	4.18455	3.66759	-0.190241	-0.244117	0.6741	0.91851	no
TraesCS1A02G119500	TraesCS1A02G119500	-	1A:130909357-130913217	8_6_20	8_6_94	OK	4.28894	4.51832	0.0751664	0.11478	0.84	0.965204	no
TraesCS1A02G119600	TraesCS1A02G119600	-	1A:131520068-131521683	8_6_20	8_6_94	OK	25.5271	25.4031	-0.00702462	-0.0107484	0.98395	0.995928	no
TraesCS1A02G119700	TraesCS1A02G119700	-	1A:131963408-131971449	8_6_20	8_6_94	OK	2.17657	2.22722	0.0331924	0.0564112	0.92095	0.983367	no
TraesCS1A02G119800	TraesCS1A02G119800	-	1A:132133544-132135498	8_6_20	8_6_94	OK	4.0989	4.87279	0.24951	0.365562	0.50125	0.852488	no
TraesCS1A02G120000	TraesCS1A02G120000	-	1A:132414458-132416227	8_6_20	8_6_94	OK	5.19521	5.18378	-0.00317937	-0.00430235	0.99565	0.998428	no
TraesCS1A02G120100	TraesCS1A02G120100	-	1A:132481069-132485645	8_6_20	8_6_94	OK	1.10115	1.0968	-0.00571099	-0.00790172	0.989	0.99681	no
TraesCS1A02G120200	TraesCS1A02G120200	-	1A:132783824-132791382	8_6_20	8_6_94	OK	28.8046	29.1921	0.0192752	0.0289595	0.9594	0.991005	no
TraesCS1A02G120400	TraesCS1A02G120400	-	1A:132797899-132800842	8_6_20	8_6_94	OK	1.57563	2.05241	0.381394	0.474567	0.423	0.811525	no
TraesCS1A02G120500	TraesCS1A02G120500	-	1A:133126430-133127187	8_6_20	8_6_94	OK	10.0871	11.7389	0.21879	0.318338	0.56895	0.878809	no
TraesCS1A02G120800	TraesCS1A02G120800	-	1A:133163922-133166640	8_6_20	8_6_94	OK	3.99373	2.90701	-0.458201	-0.583225	0.25365	0.696498	no
TraesCS1A02G120900	TraesCS1A02G120900	-	1A:133170777-133174000	8_6_20	8_6_94	OK	3.84293	3.93948	0.0357976	0.0494828	0.93355	0.985666	no
TraesCS1A02G121000	TraesCS1A02G121000	-	1A:133412307-133418388	8_6_20	8_6_94	OK	4.62084	5.32765	0.205342	0.353929	0.5394	0.868193	no
TraesCS1A02G121300	TraesCS1A02G121300	-	1A:134943520-134949297	8_6_20	8_6_94	OK	14.2876	12.8965	-0.147786	-0.256206	0.6541	0.910933	no
TraesCS1A02G121400	TraesCS1A02G121400	-	1A:134956635-134964000	8_6_20	8_6_94	OK	5.33929	4.11857	-0.374505	-0.623002	0.2659	0.70848	no
TraesCS1A02G121700	TraesCS1A02G121700	-	1A:135508960-135523923	8_6_20	8_6_94	OK	2.49638	2.26557	-0.139966	-0.227654	0.69725	0.925924	no
TraesCS1A02G122000	TraesCS1A02G122000	-	1A:135968663-135971664	8_6_20	8_6_94	OK	7.8438	8.30881	0.0830889	0.130408	0.8122	0.958398	no
TraesCS1A02G122100	TraesCS1A02G122100	-	1A:136923916-136959905	8_6_20	8_6_94	OK	0.988631	0.690637	-0.517504	-0.824482	0.13915	0.577608	no
TraesCS1A02G122200	TraesCS1A02G122200	-	1A:137231688-137235117	8_6_20	8_6_94	OK	0.627574	0.583407	-0.105284	-0.132342	0.8125	0.958493	no
TraesCS1A02G122500	TraesCS1A02G122500	-	1A:138225346-138228929	8_6_20	8_6_94	OK	12.426	5.84028	-1.08925	-1.54723	0.0038	0.117448	no
TraesCS1A02G122600	TraesCS1A02G122600	-	1A:139552791-139554589	8_6_20	8_6_94	OK	0.246936	0.747682	1.59829	1.12425	0.0653	0.443592	no
TraesCS1A02G122700	TraesCS1A02G122700	-	1A:139558032-139561261	8_6_20	8_6_94	OK	15.5122	14.2435	-0.123098	-0.214276	0.71315	0.930859	no
TraesCS1A02G122800	TraesCS1A02G122800	-	1A:139637057-139641051	8_6_20	8_6_94	OK	0.257197	0.426397	0.729325	0.609454	0.295	0.73045	no
TraesCS1A02G122900	TraesCS1A02G122900	-	1A:140960644-140962849	8_6_20	8_6_94	OK	5.15709	7.82231	0.601037	0.770291	0.18155	0.627332	no
TraesCS1A02G123000	TraesCS1A02G123000	-	1A:141432856-141437604	8_6_20	8_6_94	OK	10.5231	14.5445	0.466915	0.759737	0.1815	0.627332	no
TraesCS1A02G123100	TraesCS1A02G123100	-	1A:142101441-142102131	8_6_20	8_6_94	OK	36.6023	40.542	0.147482	0.242586	0.67475	0.918636	no
TraesCS1A02G123200	TraesCS1A02G123200	-	1A:142887335-142888649	8_6_20	8_6_94	OK	4.02625	4.26604	0.0834624	0.0958527	0.86205	0.970497	no
TraesCS1A02G123600	TraesCS1A02G123600	-	1A:143810248-143819031	8_6_20	8_6_94	OK	0.645383	0.826787	0.35736	0.379368	0.52425	0.862489	no
TraesCS1A02G123900	TraesCS1A02G123900	-	1A:145370881-145380980	8_6_20	8_6_94	OK	1.83588	1.48467	-0.306333	-0.491711	0.4189	0.809292	no
TraesCS1A02G124100	TraesCS1A02G124100	-	1A:145988651-145989569	8_6_20	8_6_94	OK	1.26521	1.5571	0.299487	0.245064	0.65855	0.912208	no
TraesCS1A02G124200	TraesCS1A02G124200	-	1A:146630195-146634893	8_6_20	8_6_94	OK	13.1915	21.3184	0.692486	1.12245	0.05275	0.408092	no
TraesCS1A02G124300	TraesCS1A02G124300	-	1A:146944160-146946921	8_6_20	8_6_94	OK	0.253899	0.493006	0.957352	0.821201	0.1862	0.632592	no
TraesCS1A02G124400	TraesCS1A02G124400	-	1A:146947224-146952752	8_6_20	8_6_94	OK	9.14996	10.3036	0.171313	0.281924	0.6149	0.89585	no
TraesCS1A02G124600	TraesCS1A02G124600	-	1A:147353058-147357065	8_6_20	8_6_94	OK	40.5697	50.1914	0.30704	0.503899	0.38325	0.78877	no
TraesCS1A02G124700	TraesCS1A02G124700	-	1A:147674770-147682838	8_6_20	8_6_94	OK	0.522418	1.5301	1.55035	1.64359	0.00925	0.188442	no
TraesCS1A02G124800	TraesCS1A02G124800	-	1A:147689966-147691695	8_6_20	8_6_94	OK	19.0752	16.5973	-0.200749	-0.331774	0.5602	0.876069	no
TraesCS1A02G125000	TraesCS1A02G125000	-	1A:148267039-148271421	8_6_20	8_6_94	OK	8.38931	8.60829	0.0371747	0.0646556	0.9114	0.98174	no
TraesCS1A02G125100	TraesCS1A02G125100	-	1A:148608793-148610939	8_6_20	8_6_94	OK	59.0188	90.2579	0.612878	0.972489	0.0824	0.483508	no
TraesCS1A02G125200	TraesCS1A02G125200	-	1A:148744426-148745985	8_6_20	8_6_94	OK	11.5704	7.70456	-0.586651	-0.9379	0.18175	0.627332	no
TraesCS1A02G125300	TraesCS1A02G125300	-	1A:148953746-148959478	8_6_20	8_6_94	OK	4.41383	3.04856	-0.533902	-0.896767	0.11015	0.53348	no
TraesCS1A02G125500	TraesCS1A02G125500	-	1A:149510429-149514777	8_6_20	8_6_94	OK	2.14191	1.49677	-0.517044	-0.558742	0.31165	0.742751	no
TraesCS1A02G125600	TraesCS1A02G125600	-	1A:149864847-149874041	8_6_20	8_6_94	OK	1.34397	1.11305	-0.271988	-0.335333	0.5747	0.881028	no
TraesCS1A02G125700	TraesCS1A02G125700	-	1A:150006604-150008006	8_6_20	8_6_94	OK	4.72161	3.25389	-0.537113	-0.753425	0.2192	0.668288	no
TraesCS1A02G125900	TraesCS1A02G125900	-	1A:150860541-150861336	8_6_20	8_6_94	OK	1.5452	0.731932	-1.07801	-0.820464	0.18105	0.627065	no
TraesCS1A02G126000	TraesCS1A02G126000	-	1A:150890797-150895231	8_6_20	8_6_94	OK	5.03143	6.13279	0.285577	0.420386	0.46855	0.837114	no
TraesCS1A02G126100	TraesCS1A02G126100	-	1A:150899370-150902341	8_6_20	8_6_94	OK	22.327	16.99	-0.394102	-0.656672	0.24975	0.692622	no
TraesCS1A02G126300	TraesCS1A02G126300	-	1A:151771127-151778538	8_6_20	8_6_94	OK	2.78867	1.9943	-0.483696	-0.768372	0.20215	0.651426	no
TraesCS1A02G126400	TraesCS1A02G126400	-	1A:151873013-151877402	8_6_20	8_6_94	OK	1.89374	2.85078	0.590119	0.69879	0.20065	0.649652	no
TraesCS1A02G126800	TraesCS1A02G126800	-	1A:153337576-153339354	8_6_20	8_6_94	OK	3.69536	2.46151	-0.586173	-0.637525	0.25915	0.702327	no
TraesCS1A02G126900	TraesCS1A02G126900	-	1A:153580811-153586698	8_6_20	8_6_94	OK	53.3565	29.4294	-0.858405	-1.44555	0.01145	0.208498	no
TraesCS1A02G127000	TraesCS1A02G127000	-	1A:154007783-154015107	8_6_20	8_6_94	OK	6.95621	8.45986	0.282331	0.478971	0.39465	0.79514	no
TraesCS1A02G127400	TraesCS1A02G127400	-	1A:154574635-154577511	8_6_20	8_6_94	OK	4.0571	4.44844	0.132852	0.211671	0.71345	0.930951	no
TraesCS1A02G127700	TraesCS1A02G127700	-	1A:155138717-155139587	8_6_20	8_6_94	OK	3.22447	3.68817	0.193843	0.225599	0.686	0.922154	no
TraesCS1A02G127800	TraesCS1A02G127800	-	1A:155143533-155144069	8_6_20	8_6_94	OK	0.574266	2.1831	1.92659	1.5949	0.04405	0.377115	no
TraesCS1A02G127900	TraesCS1A02G127900	-	1A:155692287-155696863	8_6_20	8_6_94	OK	6.10034	5.09053	-0.261073	-0.438218	0.458	0.830503	no
TraesCS1A02G128100	TraesCS1A02G128100	-	1A:155840660-155858856	8_6_20	8_6_94	OK	3.45335	2.75017	-0.328476	-0.501731	0.37205	0.781871	no
TraesCS1A02G128300	TraesCS1A02G128300	-	1A:157311795-157316818	8_6_20	8_6_94	OK	3.70652	3.57513	-0.0520709	-0.0824247	0.8884	0.976889	no
TraesCS1A02G128600	TraesCS1A02G128600	-	1A:157829157-157834887	8_6_20	8_6_94	OK	6.44288	9.09498	0.497363	0.837246	0.14535	0.58528	no
TraesCS1A02G128900	TraesCS1A02G128900	-	1A:159516848-159528490	8_6_20	8_6_94	OK	6.51241	4.82074	-0.433936	-0.688974	0.23385	0.680817	no
TraesCS1A02G129100	TraesCS1A02G129100	-	1A:163382072-163383979	8_6_20	8_6_94	OK	22.9131	38.1086	0.733945	1.21664	0.03515	0.343512	no
TraesCS1A02G129200	TraesCS1A02G129200	-	1A:163392856-163397306	8_6_20	8_6_94	OK	5.42953	7.40676	0.448015	0.739103	0.2084	0.658486	no
TraesCS1A02G129300	TraesCS1A02G129300	-	1A:164456206-164469307	8_6_20	8_6_94	OK	1.08341	1.97459	0.865971	1.25012	0.02525	0.299795	no
TraesCS1A02G129400	TraesCS1A02G129400	-	1A:165171991-165179858	8_6_20	8_6_94	OK	4.10793	8.00616	0.962698	1.4433	0.0172	0.252734	no
TraesCS1A02G129500	TraesCS1A02G129500	-	1A:166315707-166322599	8_6_20	8_6_94	OK	2.05399	1.91893	-0.0981237	-0.155162	0.78885	0.951268	no
TraesCS1A02G129600	TraesCS1A02G129600	-	1A:167150356-167152680	8_6_20	8_6_94	OK	0.330461	0.210001	-0.654084	-0.527346	0.36305	0.776799	no
TraesCS1A02G129700	TraesCS1A02G129700	-	1A:167800392-167802344	8_6_20	8_6_94	OK	0.51762	0.399612	-0.373295	-0.332119	0.56825	0.878624	no
TraesCS1A02G129800	TraesCS1A02G129800	-	1A:167802985-167804865	8_6_20	8_6_94	OK	4.69393	4.49225	-0.0633574	-0.0839056	0.8864	0.976476	no
TraesCS1A02G130000	TraesCS1A02G130000	-	1A:168443691-168444026	8_6_20	8_6_94	OK	0.844456	3.545	2.06969	1.51815	0.01615	0.246624	no
TraesCS1A02G130600	TraesCS1A02G130600	-	1A:168548236-168549847	8_6_20	8_6_94	OK	1.78833	1.33481	-0.421977	-0.37632	0.49525	0.850024	no
TraesCS1A02G130700	TraesCS1A02G130700	-	1A:168553547-168590194	8_6_20	8_6_94	OK	0.601788	0.726679	0.272062	0.407769	0.4692	0.837281	no
TraesCS1A02G130800	TraesCS1A02G130800	-	1A:169643888-169654254	8_6_20	8_6_94	OK	7.2138	7.93922	0.138239	0.240852	0.6652	0.915372	no
TraesCS1A02G130900	TraesCS1A02G130900	-	1A:171006668-171034612	8_6_20	8_6_94	OK	3.6262	4.91998	0.440192	0.729593	0.19445	0.642902	no
TraesCS1A02G131000	TraesCS1A02G131000	-	1A:171453437-171469888	8_6_20	8_6_94	OK	3.83164	3.39174	-0.175937	-0.32022	0.58635	0.885875	no
TraesCS1A02G131200	TraesCS1A02G131200	-	1A:172185037-172193682	8_6_20	8_6_94	OK	6.96882	6.55257	-0.0888538	-0.156001	0.7799	0.948818	no
TraesCS1A02G131300	TraesCS1A02G131300	-	1A:173960779-173978959	8_6_20	8_6_94	OK	3.76216	2.1376	-0.815569	-1.25167	0.02615	0.303934	no
TraesCS1A02G131500	TraesCS1A02G131500	-	1A:175173229-175178988	8_6_20	8_6_94	OK	18.2955	20.5627	0.168539	0.290354	0.62425	0.899912	no
TraesCS1A02G131600	TraesCS1A02G131600	-	1A:176449532-176462644	8_6_20	8_6_94	OK	0.721417	0.625498	-0.205827	-0.296093	0.6028	0.892117	no
TraesCS1A02G131900	TraesCS1A02G131900	-	1A:177465417-177472573	8_6_20	8_6_94	OK	5.2143	3.94386	-0.402867	-0.542679	0.32925	0.755703	no
TraesCS1A02G132000	TraesCS1A02G132000	-	1A:177483604-177485389	8_6_20	8_6_94	OK	0.289618	0.295489	0.0289538	0.0224183	0.97255	0.9937	no
TraesCS1A02G132400	TraesCS1A02G132400	-	1A:179535749-179537296	8_6_20	8_6_94	OK	54.8655	127.017	1.21105	1.81646	0.00115	0.0599573	no
TraesCS1A02G132600	TraesCS1A02G132600	-	1A:181753576-181778463	8_6_20	8_6_94	OK	7.01891	6.25504	-0.166229	-0.297102	0.6229	0.899336	no
TraesCS1A02G133100	TraesCS1A02G133100	-	1A:185141231-185146180	8_6_20	8_6_94	OK	25.2625	36.2097	0.519377	0.738366	0.20555	0.655095	no
TraesCS1A02G133300	TraesCS1A02G133300	-	1A:186717494-186718766	8_6_20	8_6_94	OK	1.44253	1.42037	-0.0223387	-0.0214047	0.9727	0.9937	no
TraesCS1A02G133400	TraesCS1A02G133400	-	1A:186988725-186996675	8_6_20	8_6_94	OK	9.51737	12.5509	0.399162	0.556701	0.33	0.756202	no
TraesCS1A02G133500	TraesCS1A02G133500	-	1A:188132554-188151899	8_6_20	8_6_94	OK	6.84013	6.76395	-0.0161569	-0.0281002	0.9621	0.991688	no
TraesCS1A02G133700	TraesCS1A02G133700	-	1A:189710003-189722289	8_6_20	8_6_94	OK	6.68857	4.56501	-0.551079	-0.989963	0.10225	0.518597	no
TraesCS1A02G133800	TraesCS1A02G133800	-	1A:189958445-189965406	8_6_20	8_6_94	OK	1.98676	1.95316	-0.0246113	-0.0425417	0.94115	0.987184	no
TraesCS1A02G133900	TraesCS1A02G133900	-	1A:191855621-191862578	8_6_20	8_6_94	OK	2.89703	3.10779	0.101315	0.160852	0.776	0.947708	no
TraesCS1A02G134000	TraesCS1A02G134000	-	1A:193517324-193519141	8_6_20	8_6_94	OK	0.890325	0.967178	0.11945	0.156166	0.7858	0.950537	no
TraesCS1A02G134300	TraesCS1A02G134300	-	1A:201744534-201747147	8_6_20	8_6_94	OK	12.5667	10.4774	-0.262334	-0.467032	0.42105	0.810811	no
TraesCS1A02G134500	TraesCS1A02G134500	-	1A:201853520-201865435	8_6_20	8_6_94	OK	4.14223	4.74215	0.195133	0.305138	0.589	0.886741	no
TraesCS1A02G134600	TraesCS1A02G134600	-	1A:202071607-202101947	8_6_20	8_6_94	OK	2.07827	2.14741	0.0472103	0.0767724	0.8957	0.979034	no
TraesCS1A02G134800	TraesCS1A02G134800	-	1A:204826279-204828720	8_6_20	8_6_94	OK	2.53698	2.30719	-0.136975	-0.184174	0.7495	0.939846	no
TraesCS1A02G135100	TraesCS1A02G135100	-	1A:206792053-206805538	8_6_20	8_6_94	OK	0.432994	0.437146	0.0137681	0.0180377	0.9753	0.99423	no
TraesCS1A02G135300	TraesCS1A02G135300	-	1A:208208303-208219356	8_6_20	8_6_94	OK	6.29728	5.02916	-0.324413	-0.549716	0.3488	0.768564	no
TraesCS1A02G135600	TraesCS1A02G135600	-	1A:208881363-208913608	8_6_20	8_6_94	OK	3.40222	2.97691	-0.192661	-0.332993	0.5733	0.880474	no
TraesCS1A02G135700	TraesCS1A02G135700	-	1A:209353871-209363066	8_6_20	8_6_94	OK	11.4079	13.0704	0.196277	0.317429	0.5815	0.883942	no
TraesCS1A02G135800	TraesCS1A02G135800	-	1A:212017042-212018086	8_6_20	8_6_94	OK	0	1.73204	inf	#NAME?	0.0033	0.110149	no
TraesCS1A02G136000	TraesCS1A02G136000	-	1A:212021776-212025958	8_6_20	8_6_94	OK	0.0482324	1.13476	4.55625	2.95254	0.0001	0.0101027	yes
TraesCS1A02G136100	TraesCS1A02G136100	-	1A:213253115-213255931	8_6_20	8_6_94	OK	0.0251445	5.20356	7.69311	4.39772	0.1626	0.606208	no
TraesCS1A02G136200	TraesCS1A02G136200	-	1A:213902549-213933580	8_6_20	8_6_94	OK	2.84809	1.89066	-0.591107	-1.00684	0.0985	0.513595	no
TraesCS1A02G136400	TraesCS1A02G136400	-	1A:216414923-216456832	8_6_20	8_6_94	OK	6.03526	6.20568	0.0401735	0.0610003	0.91735	0.98291	no
TraesCS1A02G136500	TraesCS1A02G136500	-	1A:217610379-217613638	8_6_20	8_6_94	OK	8.85718	9.29442	0.0695181	0.119507	0.83455	0.964015	no
TraesCS1A02G136800	TraesCS1A02G136800	-	1A:218522814-218529362	8_6_20	8_6_94	OK	5.88834	7.00962	0.251475	0.407289	0.4866	0.845436	no
TraesCS1A02G136900	TraesCS1A02G136900	-	1A:219381069-219386762	8_6_20	8_6_94	OK	7.50229	7.38295	-0.0231329	-0.0314834	0.95555	0.990385	no
TraesCS1A02G137000	TraesCS1A02G137000	-	1A:219894325-219900551	8_6_20	8_6_94	OK	3.37657	4.73166	0.486788	0.821619	0.15905	0.601985	no
TraesCS1A02G137200	TraesCS1A02G137200	-	1A:221695703-221708351	8_6_20	8_6_94	OK	2.73216	2.58103	-0.0820946	-0.129354	0.8208	0.960798	no
TraesCS1A02G137300	TraesCS1A02G137300	-	1A:221708688-221709738	8_6_20	8_6_94	OK	1.52554	0.974418	-0.646711	-0.545712	0.3092	0.74083	no
TraesCS1A02G137400	TraesCS1A02G137400	-	1A:222347194-222369765	8_6_20	8_6_94	OK	3.36183	2.50569	-0.424037	-0.658329	0.26255	0.70538	no
TraesCS1A02G137500	TraesCS1A02G137500	-	1A:223443861-223455182	8_6_20	8_6_94	OK	9.16017	14.8056	0.692696	0.854587	0.1396	0.578334	no
TraesCS1A02G137600	TraesCS1A02G137600	-	1A:223826569-223828312	8_6_20	8_6_94	OK	0.967014	0.134635	-2.84448	-1.66879	0.0823	0.483221	no
TraesCS1A02G137700	TraesCS1A02G137700	-	1A:223937888-223949190	8_6_20	8_6_94	OK	13.7602	14.3455	0.060097	0.106974	0.8529	0.968115	no
TraesCS1A02G137800	TraesCS1A02G137800	-	1A:224802355-224827275	8_6_20	8_6_94	OK	3.73756	2.90809	-0.362021	-0.629816	0.29465	0.73022	no
TraesCS1A02G137900	TraesCS1A02G137900	-	1A:225507557-225517408	8_6_20	8_6_94	OK	2.89321	3.16607	0.130022	0.215478	0.70255	0.92786	no
TraesCS1A02G138000	TraesCS1A02G138000	-	1A:227257401-227268703	8_6_20	8_6_94	OK	2.83027	3.02464	0.0958234	0.129636	0.82095	0.960815	no
TraesCS1A02G138100	TraesCS1A02G138100	-	1A:229168840-229171503	8_6_20	8_6_94	OK	3.04095	1.77451	-0.777105	-0.917877	0.1177	0.546334	no
TraesCS1A02G138200	TraesCS1A02G138200	-	1A:230132868-230165911	8_6_20	8_6_94	OK	1.36403	1.67337	0.294879	0.428694	0.45015	0.825896	no
TraesCS1A02G138300	TraesCS1A02G138300	-	1A:230469021-230472733	8_6_20	8_6_94	OK	0.33627	0.395499	0.234052	0.242444	0.69275	0.92434	no
TraesCS1A02G138400	TraesCS1A02G138400	-	1A:232066556-232074920	8_6_20	8_6_94	OK	2.8109	1.90671	-0.559943	-0.983833	0.0918	0.502907	no
TraesCS1A02G138500	TraesCS1A02G138500	-	1A:232086426-232105328	8_6_20	8_6_94	OK	2.54049	3.00874	0.244054	0.385431	0.51085	0.855515	no
TraesCS1A02G138600	TraesCS1A02G138600	-	1A:232333422-232344048	8_6_20	8_6_94	OK	4.31861	5.55226	0.362508	0.560649	0.3357	0.759848	no
TraesCS1A02G138800	TraesCS1A02G138800	-	1A:233920830-233925580	8_6_20	8_6_94	OK	24.3121	29.2994	0.269197	0.44257	0.44105	0.821422	no
TraesCS1A02G139100	TraesCS1A02G139100	-	1A:234210118-234258109	8_6_20	8_6_94	OK	13.6545	11.4518	-0.253803	-0.452595	0.4235	0.811757	no
TraesCS1A02G139200	TraesCS1A02G139200	-	1A:234796294-234799699	8_6_20	8_6_94	OK	2.48843	4.09843	0.719834	0.824974	0.16115	0.604933	no
TraesCS1A02G139300	TraesCS1A02G139300	-	1A:234806286-234816413	8_6_20	8_6_94	OK	11.3269	15.0586	0.410829	0.697401	0.21385	0.663774	no
TraesCS1A02G139400	TraesCS1A02G139400	-	1A:235652143-235689004	8_6_20	8_6_94	OK	1.54203	1.34091	-0.201623	-0.320671	0.5751	0.881355	no
TraesCS1A02G139500	TraesCS1A02G139500	-	1A:236715735-236722781	8_6_20	8_6_94	OK	2.21413	1.70448	-0.377407	-0.640932	0.26815	0.709217	no
TraesCS1A02G139600	TraesCS1A02G139600	TBP1	1A:237327510-237330121	8_6_20	8_6_94	OK	16.2817	18.2113	0.16159	0.287582	0.61065	0.894571	no
TraesCS1A02G139700	TraesCS1A02G139700	-	1A:237509578-237520090	8_6_20	8_6_94	OK	1.02906	1.09684	0.0920224	0.118928	0.8324	0.963409	no
TraesCS1A02G139900	TraesCS1A02G139900	-	1A:237744623-237746433	8_6_20	8_6_94	OK	33.0607	28.9499	-0.191559	-0.320624	0.5681	0.878624	no
TraesCS1A02G140600	TraesCS1A02G140600	-	1A:238647817-238652541	8_6_20	8_6_94	OK	0.486808	0.406434	-0.260329	-0.382876	0.53075	0.865	no
TraesCS1A02G140700	TraesCS1A02G140700	-	1A:238656183-238670642	8_6_20	8_6_94	OK	1.70502	2.17071	0.348376	0.377494	0.4952	0.850016	no
TraesCS1A02G140900	TraesCS1A02G140900	-	1A:238677152-238690883	8_6_20	8_6_94	OK	3.13872	3.72019	0.245198	0.416868	0.468	0.836797	no
TraesCS1A02G141100	TraesCS1A02G141100	-	1A:238999840-239002573	8_6_20	8_6_94	OK	21.4192	12.224	-0.809186	-1.13837	0.03845	0.35677	no
TraesCS1A02G141300	TraesCS1A02G141300	-	1A:239099767-239106130	8_6_20	8_6_94	OK	1.81037	0.805492	-1.16835	-1.08679	0.08115	0.481196	no
TraesCS1A02G141400	TraesCS1A02G141400	-	1A:239889250-239903200	8_6_20	8_6_94	OK	3.1497	1.80315	-0.804691	-1.16341	0.0487	0.394397	no
TraesCS1A02G141700	TraesCS1A02G141700	-	1A:241312952-241320936	8_6_20	8_6_94	OK	11.737	9.78555	-0.262342	-0.473484	0.41885	0.809264	no
TraesCS1A02G141900	TraesCS1A02G141900	-	1A:241677701-241679636	8_6_20	8_6_94	OK	6.5326	4.56008	-0.518598	-0.73774	0.19725	0.645617	no
TraesCS1A02G142000	TraesCS1A02G142000	-	1A:241983246-241984668	8_6_20	8_6_94	OK	28.7256	35.6941	0.31335	0.512983	0.3563	0.772566	no
TraesCS1A02G142200	TraesCS1A02G142200	-	1A:241993074-242013226	8_6_20	8_6_94	OK	1.00309	1.03384	0.043565	0.0662362	0.90965	0.981399	no
TraesCS1A02G142300	TraesCS1A02G142300	-	1A:242779678-242804845	8_6_20	8_6_94	OK	2.04723	3.40305	0.733154	1.01486	0.07895	0.47545	no
TraesCS1A02G142400	TraesCS1A02G142400	-	1A:243160581-243163169	8_6_20	8_6_94	OK	33.6561	22.8905	-0.556116	-0.811669	0.1467	0.586638	no
TraesCS1A02G142500	TraesCS1A02G142500	-	1A:243619555-243624661	8_6_20	8_6_94	OK	7.67588	7.92109	0.0453667	0.0779105	0.8943	0.978652	no
TraesCS1A02G142600	TraesCS1A02G142600	-	1A:243862628-243866339	8_6_20	8_6_94	OK	10.0873	8.74458	-0.206083	-0.352119	0.5444	0.870271	no
TraesCS1A02G142700	TraesCS1A02G142700	-	1A:244500834-244503810	8_6_20	8_6_94	OK	2.4422	2.53453	0.0535339	0.0627879	0.91225	0.982023	no
TraesCS1A02G142800	TraesCS1A02G142800	-	1A:244506827-244512895	8_6_20	8_6_94	OK	0.513377	0.443811	-0.210075	-0.291454	0.634	0.903598	no
TraesCS1A02G142900	TraesCS1A02G142900	-	1A:245115338-245118643	8_6_20	8_6_94	OK	9.75446	9.96712	0.0311145	0.0542556	0.92355	0.983779	no
TraesCS1A02G143000	TraesCS1A02G143000	-	1A:245518572-245536774	8_6_20	8_6_94	OK	3.4234	3.60799	0.0757664	0.124961	0.82595	0.961905	no
TraesCS1A02G143100	TraesCS1A02G143100	-	1A:245518572-245536774	8_6_20	8_6_94	OK	2.16192	1.55892	-0.471767	-0.237987	0.71	0.930067	no
TraesCS1A02G143200	TraesCS1A02G143200	-	1A:246127689-246130525	8_6_20	8_6_94	OK	0.637397	0.829981	0.380886	0.505567	0.3805	0.787448	no
TraesCS1A02G143300	TraesCS1A02G143300	-	1A:246689895-246693276	8_6_20	8_6_94	OK	25.105	24.4834	-0.0361728	-0.059874	0.91945	0.983174	no
TraesCS1A02G143400	TraesCS1A02G143400	-	1A:247311661-247347178	8_6_20	8_6_94	OK	0.693096	0.557264	-0.314694	-0.530024	0.37185	0.781685	no
TraesCS1A02G143500	TraesCS1A02G143500	-	1A:248422287-248426924	8_6_20	8_6_94	OK	2.16183	2.47076	0.192702	0.25514	0.6413	0.905552	no
TraesCS1A02G143600	TraesCS1A02G143600	-	1A:248428942-248435410	8_6_20	8_6_94	OK	1.40773	2.5338	0.847929	0.950141	0.10265	0.519142	no
TraesCS1A02G143700	TraesCS1A02G143700	-	1A:248611975-248616991	8_6_20	8_6_94	OK	1.89591	5.19776	1.455	0.984732	0.25175	0.694708	no
TraesCS1A02G143800	TraesCS1A02G143800	-	1A:248611975-248616991	8_6_20	8_6_94	OK	5.30044	4.9759	-0.0911562	-0.0823879	0.86715	0.971662	no
TraesCS1A02G143900	TraesCS1A02G143900	-	1A:248877652-248881699	8_6_20	8_6_94	OK	12.8776	12.5761	-0.034171	-0.0609044	0.91775	0.982911	no
TraesCS1A02G144000	TraesCS1A02G144000	-	1A:249042635-249057221	8_6_20	8_6_94	OK	1.54554	1.06739	-0.534023	-0.92913	0.1136	0.540416	no
TraesCS1A02G144700	TraesCS1A02G144700	-	1A:250550785-250554286	8_6_20	8_6_94	OK	1.76016	2.10659	0.259202	0.324504	0.56265	0.876794	no
TraesCS1A02G144800	TraesCS1A02G144800	-	1A:251009016-251018858	8_6_20	8_6_94	OK	4.01245	5.09889	0.345699	0.605882	0.28695	0.724316	no
TraesCS1A02G145000	TraesCS1A02G145000	-	1A:251334627-251341814	8_6_20	8_6_94	OK	6.84188	12.8683	0.911358	1.40872	0.0146	0.235831	no
TraesCS1A02G145300	TraesCS1A02G145300	-	1A:251376252-251377963	8_6_20	8_6_94	OK	0.800607	0.270723	-1.56428	-1.2857	0.2912	0.727894	no
TraesCS1A02G145500	TraesCS1A02G145500	-	1A:251558740-251564045	8_6_20	8_6_94	OK	1.43799	1.15315	-0.318481	-0.525969	0.36755	0.779319	no
TraesCS1A02G145600	TraesCS1A02G145600	-	1A:251691124-251692365	8_6_20	8_6_94	OK	0.244911	0.884563	1.85271	1.18469	0.05615	0.418102	no
TraesCS1A02G145800	TraesCS1A02G145800	-	1A:252281926-252286168	8_6_20	8_6_94	OK	1.36035	1.5636	0.2009	0.275593	0.62795	0.901264	no
TraesCS1A02G145900	TraesCS1A02G145900	-	1A:252321625-252322000	8_6_20	8_6_94	OK	2.37584	1.92705	-0.302045	-0.22607	0.68845	0.923241	no
TraesCS1A02G146200	TraesCS1A02G146200	-	1A:252502422-252518151	8_6_20	8_6_94	OK	2.55207	3.26017	0.353276	0.577783	0.32815	0.754758	no
TraesCS1A02G146600	TraesCS1A02G146600	-	1A:252824561-252828693	8_6_20	8_6_94	OK	13.2145	13.2641	0.00541045	0.00934088	0.9878	0.996609	no
TraesCS1A02G146800	TraesCS1A02G146800	-	1A:253371506-253372209	8_6_20	8_6_94	OK	3.76219	4.21258	0.163132	0.187321	0.72935	0.934834	no
TraesCS1A02G146900	TraesCS1A02G146900	-	1A:253378318-253384498	8_6_20	8_6_94	OK	1.67461	1.43246	-0.225339	-0.341055	0.5503	0.872577	no
TraesCS1A02G147000	TraesCS1A02G147000	-	1A:253720396-253722229	8_6_20	8_6_94	OK	107.377	169.435	0.658044	0.996293	0.0735	0.463679	no
TraesCS1A02G147400	TraesCS1A02G147400	-	1A:254375409-254383101	8_6_20	8_6_94	OK	2.50872	2.48903	-0.011365	-0.0164831	0.97625	0.99443	no
TraesCS1A02G147500	TraesCS1A02G147500	-	1A:254383243-254386910	8_6_20	8_6_94	OK	2.52335	2.19387	-0.201866	-0.344346	0.5536	0.873771	no
TraesCS1A02G147600	TraesCS1A02G147600	-	1A:254993095-254995496	8_6_20	8_6_94	OK	0.504068	0.627042	0.314943	0.313741	0.5863	0.885875	no
TraesCS1A02G147700	TraesCS1A02G147700	-	1A:254995704-254997527	8_6_20	8_6_94	OK	1.87664	2.26725	0.272792	0.352464	0.53555	0.866638	no
TraesCS1A02G148000	TraesCS1A02G148000	-	1A:255478888-255488313	8_6_20	8_6_94	OK	10.2575	16.3199	0.669955	1.02957	0.07295	0.462832	no
TraesCS1A02G148300	TraesCS1A02G148300	-	1A:255872276-255874488	8_6_20	8_6_94	OK	0.283046	0.473451	0.742177	0.540108	0.34955	0.768954	no
TraesCS1A02G148400	TraesCS1A02G148400	-	1A:255898221-255900059	8_6_20	8_6_94	OK	88.408	210.431	1.2511	1.78629	0.0043	0.125393	no
TraesCS1A02G149100	TraesCS1A02G149100	-	1A:256810437-256816746	8_6_20	8_6_94	OK	2.53036	2.36898	-0.0950728	-0.143903	0.81295	0.958685	no
TraesCS1A02G149200	TraesCS1A02G149200	-	1A:256819204-256822875	8_6_20	8_6_94	OK	26.0723	30.061	0.205375	0.361925	0.5399	0.868259	no
TraesCS1A02G149300	TraesCS1A02G149300	-	1A:256823680-256827995	8_6_20	8_6_94	OK	64.7172	27.263	-1.24721	-1.72008	0.0029	0.104079	no
TraesCS1A02G149800	TraesCS1A02G149800	-	1A:257551796-257558525	8_6_20	8_6_94	OK	3.71177	2.83928	-0.386584	-0.617892	0.2759	0.715609	no
TraesCS1A02G150100	TraesCS1A02G150100	-	1A:257573020-257574803	8_6_20	8_6_94	OK	0.863658	0.662728	-0.382043	-0.472701	0.45975	0.831339	no
TraesCS1A02G150200	TraesCS1A02G150200	-	1A:257960003-257969311	8_6_20	8_6_94	OK	3.73204	1.80202	-1.05035	-1.20671	0.0413	0.367595	no
TraesCS1A02G150400	TraesCS1A02G150400	-	1A:258157062-258162400	8_6_20	8_6_94	OK	1.3747	0.849602	-0.694258	-0.600273	0.27605	0.715609	no
TraesCS1A02G150500	TraesCS1A02G150500	-	1A:258180020-258181423	8_6_20	8_6_94	OK	0.697659	0.735845	0.0768794	0.0703206	0.9078	0.981062	no
TraesCS1A02G150600	TraesCS1A02G150600	-	1A:258738360-258743663	8_6_20	8_6_94	OK	10.8874	9.30555	-0.226499	-0.400119	0.48565	0.844977	no
TraesCS1A02G150800	TraesCS1A02G150800	-	1A:258857614-258862764	8_6_20	8_6_94	OK	2.52382	0.316923	-2.9934	-3.25825	5e-05	0.00573505	yes
TraesCS1A02G150900	TraesCS1A02G150900	-	1A:258870777-258881439	8_6_20	8_6_94	OK	6.58186	9.00249	0.451828	0.71837	0.2152	0.665247	no
TraesCS1A02G151000	TraesCS1A02G151000	-	1A:259049083-259051454	8_6_20	8_6_94	OK	3.32472	4.32721	0.380205	0.535237	0.34595	0.766727	no
TraesCS1A02G151100	TraesCS1A02G151100	-	1A:259052025-259066025	8_6_20	8_6_94	OK	0.519317	0.338236	-0.618585	-0.84677	0.14585	0.585928	no
TraesCS1A02G151200	TraesCS1A02G151200	-	1A:259069860-259073887	8_6_20	8_6_94	OK	0.769591	0.429684	-0.840818	-1.0754	0.0664	0.445573	no
TraesCS1A02G151400	TraesCS1A02G151400	-	1A:259994474-259997900	8_6_20	8_6_94	OK	0.786616	1.02014	0.375032	0.333891	0.552	0.873206	no
TraesCS1A02G151500	TraesCS1A02G151500	-	1A:260834118-260835657	8_6_20	8_6_94	OK	2.80915	2.51192	-0.161343	-0.225087	0.69515	0.925363	no
TraesCS1A02G151600	TraesCS1A02G151600	-	1A:260836560-260840054	8_6_20	8_6_94	OK	2.65011	1.70065	-0.639969	-0.73198	0.19915	0.648382	no
TraesCS1A02G151700	TraesCS1A02G151700	-	1A:260840506-260841094	8_6_20	8_6_94	OK	4.13482	2.46032	-0.74898	-0.710309	0.22535	0.673547	no
TraesCS1A02G152000	TraesCS1A02G152000	-	1A:261130526-261136858	8_6_20	8_6_94	OK	2.50744	2.77329	0.145385	0.238455	0.6778	0.919337	no
TraesCS1A02G152100	TraesCS1A02G152100	-	1A:261247063-261250437	8_6_20	8_6_94	OK	12.3258	12.6801	0.0408856	0.0676747	0.90835	0.981227	no
TraesCS1A02G152200	TraesCS1A02G152200	-	1A:261815433-261826427	8_6_20	8_6_94	OK	6.16924	5.03288	-0.293708	-0.502865	0.3845	0.789539	no
TraesCS1A02G152500	TraesCS1A02G152500	-	1A:262819172-262841620	8_6_20	8_6_94	OK	3.75456	3.93834	0.0689433	0.123846	0.8328	0.96348	no
TraesCS1A02G152900	TraesCS1A02G152900	-	1A:265020364-265029656	8_6_20	8_6_94	OK	0.376347	0.426613	0.180866	0.252803	0.6637	0.914744	no
TraesCS1A02G153000	TraesCS1A02G153000	-	1A:265032749-265041635	8_6_20	8_6_94	OK	5.41276	1.00142	-2.43431	-2.72939	5e-05	0.00573505	yes
TraesCS1A02G153100	TraesCS1A02G153100	-	1A:265645441-265650746	8_6_20	8_6_94	OK	44.3931	46.8103	0.0764899	0.127807	0.82325	0.961285	no
TraesCS1A02G153300	TraesCS1A02G153300	-	1A:267141926-267145892	8_6_20	8_6_94	OK	19.5861	20.7477	0.0831219	0.146745	0.7886	0.951188	no
TraesCS1A02G153600	TraesCS1A02G153600	-	1A:267177689-267181184	8_6_20	8_6_94	OK	8.72871	6.40518	-0.446529	-0.697674	0.20355	0.652936	no
TraesCS1A02G153900	TraesCS1A02G153900	-	1A:267794535-267804564	8_6_20	8_6_94	OK	7.72789	7.58444	-0.0270325	-0.0481344	0.9356	0.986015	no
TraesCS1A02G154100	TraesCS1A02G154100	-	1A:268121932-268123732	8_6_20	8_6_94	OK	0.341963	0.332884	-0.0388173	-0.0418107	0.94285	0.987442	no
TraesCS1A02G154300	TraesCS1A02G154300	-	1A:268914712-268929936	8_6_20	8_6_94	OK	2.7979	2.66989	-0.0675672	-0.119752	0.83455	0.964015	no
TraesCS1A02G154400	TraesCS1A02G154400	-	1A:268932111-268937108	8_6_20	8_6_94	OK	26.8972	35.8859	0.415958	0.646947	0.26925	0.710273	no
TraesCS1A02G154500	TraesCS1A02G154500	-	1A:269567620-269575789	8_6_20	8_6_94	OK	0.540269	0.679321	0.330416	0.388879	0.50855	0.854461	no
TraesCS1A02G154600	TraesCS1A02G154600	-	1A:269579981-269582738	8_6_20	8_6_94	OK	0.972793	0.994002	0.0311157	0.0453384	0.93505	0.985983	no
TraesCS1A02G154700	TraesCS1A02G154700	-	1A:269993957-270008325	8_6_20	8_6_94	OK	4.74241	3.97715	-0.253884	-0.461076	0.43805	0.81984	no
TraesCS1A02G154900	TraesCS1A02G154900	-	1A:271619746-271621923	8_6_20	8_6_94	OK	0.633719	0.211848	-1.58081	-1.01661	0.26985	0.710799	no
TraesCS1A02G155000	TraesCS1A02G155000	-	1A:271882591-271891529	8_6_20	8_6_94	OK	2.94066	3.36908	0.196214	0.281048	0.625	0.900376	no
TraesCS1A02G155200	TraesCS1A02G155200	-	1A:272611171-272613645	8_6_20	8_6_94	OK	78.6175	63.9008	-0.299016	-0.469446	0.43055	0.815715	no
TraesCS1A02G155500	TraesCS1A02G155500	-	1A:274108133-274109975	8_6_20	8_6_94	OK	2.03252	2.25982	0.152935	0.207497	0.7095	0.929836	no
TraesCS1A02G155600	TraesCS1A02G155600	-	1A:274781283-274782385	8_6_20	8_6_94	OK	1.51691	1.70929	0.172268	0.132742	0.8074	0.956829	no
TraesCS1A02G155900	TraesCS1A02G155900	-	1A:276323724-276325756	8_6_20	8_6_94	OK	1.02526	0.898585	-0.190256	-0.154131	0.7793	0.948555	no
TraesCS1A02G156100	TraesCS1A02G156100	-	1A:276802345-276805966	8_6_20	8_6_94	OK	8.77141	9.81785	0.1626	0.265216	0.64065	0.905123	no
TraesCS1A02G156200	TraesCS1A02G156200	-	1A:276862984-276864470	8_6_20	8_6_94	OK	0.549393	0.354674	-0.631347	-0.41661	0.4591	0.831156	no
TraesCS1A02G156300	TraesCS1A02G156300	-	1A:276967791-276972330	8_6_20	8_6_94	OK	3.02052	2.58363	-0.2254	-0.288817	0.6177	0.897419	no
TraesCS1A02G156400	TraesCS1A02G156400	-	1A:277074050-277078322	8_6_20	8_6_94	OK	8.49112	5.8839	-0.529182	-0.784432	0.14945	0.590037	no
TraesCS1A02G156500	TraesCS1A02G156500	-	1A:277629408-277642793	8_6_20	8_6_94	OK	2.15533	1.43568	-0.586171	-0.892383	0.1246	0.556296	no
TraesCS1A02G156600	TraesCS1A02G156600	-	1A:278141902-278145724	8_6_20	8_6_94	OK	6.74191	5.56207	-0.277537	-0.445185	0.44045	0.820912	no
TraesCS1A02G157100	TraesCS1A02G157100	-	1A:278527010-278527579	8_6_20	8_6_94	OK	1.10153	0.585656	-0.911382	-0.800229	0.15105	0.592236	no
TraesCS1A02G157500	TraesCS1A02G157500	-	1A:279732250-279742732	8_6_20	8_6_94	OK	10.5583	9.57621	-0.140849	-0.246003	0.6722	0.917925	no
TraesCS1A02G157600	TraesCS1A02G157600	-	1A:279824793-279831261	8_6_20	8_6_94	OK	0.298506	2.08627	2.8051	3.46694	5e-05	0.00573505	yes
TraesCS1A02G157700	TraesCS1A02G157700	-	1A:279903220-279908684	8_6_20	8_6_94	OK	4.56959	6.16298	0.431564	0.657612	0.2555	0.698605	no
TraesCS1A02G157800	TraesCS1A02G157800	-	1A:280274429-280276096	8_6_20	8_6_94	OK	2.2036	1.7045	-0.37051	-0.387273	0.49385	0.849273	no
TraesCS1A02G157900	TraesCS1A02G157900	-	1A:280602663-280604294	8_6_20	8_6_94	OK	0.827657	0.740633	-0.160275	-0.186365	0.73995	0.937669	no
TraesCS1A02G158200	TraesCS1A02G158200	-	1A:281650039-281650769	8_6_20	8_6_94	OK	6.86263	11.6655	0.76542	0.861029	0.1239	0.555179	no
TraesCS1A02G158300	TraesCS1A02G158300	-	1A:281656688-281659441	8_6_20	8_6_94	OK	21.0843	24.9819	0.244714	0.396715	0.4777	0.841535	no
TraesCS1A02G158400	TraesCS1A02G158400	-	1A:281887393-281895008	8_6_20	8_6_94	OK	7.16624	7.44712	0.0554663	0.0910705	0.8726	0.973409	no
TraesCS1A02G158500	TraesCS1A02G158500	-	1A:282545206-282551529	8_6_20	8_6_94	OK	2.74993	3.4084	0.309698	0.48663	0.3924	0.794412	no
TraesCS1A02G158600	TraesCS1A02G158600	-	1A:282552836-282554807	8_6_20	8_6_94	OK	20.7804	18.5956	-0.160259	-0.265343	0.6413	0.905552	no
TraesCS1A02G158700	TraesCS1A02G158700	-	1A:282695073-282702388	8_6_20	8_6_94	OK	16.3924	14.402	-0.186762	-0.314851	0.5902	0.88723	no
TraesCS1A02G158800	TraesCS1A02G158800	-	1A:283842906-283859515	8_6_20	8_6_94	OK	4.85371	5.4386	0.164149	0.275309	0.63395	0.903572	no
TraesCS1A02G158900	TraesCS1A02G158900	-	1A:284143662-284151783	8_6_20	8_6_94	OK	2.65145	3.3176	0.323359	0.529012	0.36	0.775299	no
TraesCS1A02G159100	TraesCS1A02G159100	-	1A:284336840-284337272	8_6_20	8_6_94	OK	76.8468	141.745	0.883236	1.46985	0.0115	0.208606	no
TraesCS1A02G159300	TraesCS1A02G159300	-	1A:284912308-284913734	8_6_20	8_6_94	OK	69.4102	132.364	0.931288	1.36393	0.0187	0.262091	no
TraesCS1A02G159400	TraesCS1A02G159400	-	1A:285353557-285356244	8_6_20	8_6_94	OK	0.933598	0.821372	-0.184766	-0.247504	0.66545	0.915492	no
TraesCS1A02G159500	TraesCS1A02G159500	-	1A:285980869-285986701	8_6_20	8_6_94	OK	1.6397	1.0956	-0.581706	-0.807826	0.1695	0.614587	no
TraesCS1A02G159600	TraesCS1A02G159600	-	1A:286006368-286010711	8_6_20	8_6_94	OK	3.76944	3.07065	-0.295806	-0.414849	0.4563	0.829471	no
TraesCS1A02G160100	TraesCS1A02G160100	-	1A:287542003-287544129	8_6_20	8_6_94	OK	0.851268	0.548192	-0.634932	-0.730803	0.2046	0.654209	no
TraesCS1A02G160200	TraesCS1A02G160200	-	1A:287681549-287684692	8_6_20	8_6_94	OK	0.450426	3.11656	2.79059	2.96612	5e-05	0.00573505	yes
TraesCS1A02G160400	TraesCS1A02G160400	-	1A:287689088-287690564	8_6_20	8_6_94	OK	2.20242	3.04337	0.466577	0.668076	0.2462	0.690671	no
TraesCS1A02G160500	TraesCS1A02G160500	-	1A:287691563-287702194	8_6_20	8_6_94	OK	2.66076	3.30731	0.31382	0.520453	0.3699	0.78062	no
TraesCS1A02G160600	TraesCS1A02G160600	-	1A:288510415-288520871	8_6_20	8_6_94	OK	1.59423	1.37373	-0.214759	-0.365227	0.52625	0.863452	no
TraesCS1A02G160700	TraesCS1A02G160700	-	1A:288862056-288872048	8_6_20	8_6_94	OK	8.65958	8.69064	0.00516493	0.00862617	0.98835	0.996721	no
TraesCS1A02G160800	TraesCS1A02G160800	-	1A:289329783-289332889	8_6_20	8_6_94	OK	4.06555	3.68601	-0.141391	-0.212897	0.70345	0.928315	no
TraesCS1A02G161200	TraesCS1A02G161200	-	1A:290123277-290127360	8_6_20	8_6_94	OK	3.22955	2.75175	-0.230986	-0.344598	0.54855	0.87175	no
TraesCS1A02G161300	TraesCS1A02G161300	-	1A:290198892-290201928	8_6_20	8_6_94	OK	4.94784	7.10023	0.521066	0.810385	0.15405	0.59577	no
TraesCS1A02G161400	TraesCS1A02G161400	-	1A:290202032-290205001	8_6_20	8_6_94	OK	17.215	11.0619	-0.638064	-1.06999	0.0596	0.427801	no
TraesCS1A02G161800	TraesCS1A02G161800	-	1A:290549554-290551786	8_6_20	8_6_94	OK	1.46147	4.18381	1.5174	1.59541	0.0098	0.194347	no
TraesCS1A02G161900	TraesCS1A02G161900	-	1A:290554419-290556043	8_6_20	8_6_94	OK	5.11053	4.54745	-0.168418	-0.237901	0.67025	0.91721	no
TraesCS1A02G162200	TraesCS1A02G162200	-	1A:291242008-291246278	8_6_20	8_6_94	OK	0.844865	1.23081	0.542821	0.741208	0.19285	0.641031	no
TraesCS1A02G162300	TraesCS1A02G162300	-	1A:291248716-291256425	8_6_20	8_6_94	OK	1.25837	1.20733	-0.0597333	-0.0811173	0.88665	0.976476	no
TraesCS1A02G162400	TraesCS1A02G162400	-	1A:291561114-291565971	8_6_20	8_6_94	OK	1.77254	3.29527	0.894578	1.14389	0.0455	0.382266	no
TraesCS1A02G162800	TraesCS1A02G162800	-	1A:292077983-292090267	8_6_20	8_6_94	OK	5.86109	4.6929	-0.320691	-0.571354	0.32795	0.75458	no
TraesCS1A02G163200	TraesCS1A02G163200	-	1A:292878942-292881794	8_6_20	8_6_94	OK	11.6945	19.5058	0.738072	1.17147	0.0389	0.358252	no
TraesCS1A02G163400	TraesCS1A02G163400	-	1A:293707855-293722849	8_6_20	8_6_94	OK	0.870857	1.32723	0.607914	0.903763	0.1166	0.544945	no
TraesCS1A02G163500	TraesCS1A02G163500	-	1A:293728800-293730405	8_6_20	8_6_94	OK	0.943182	0.959151	0.0242229	0.0310008	0.9582	0.990881	no
TraesCS1A02G163600	TraesCS1A02G163600	-	1A:293731110-293738149	8_6_20	8_6_94	OK	0.105853	0.654879	2.62917	1.93943	0.00895	0.185052	no
TraesCS1A02G163700	TraesCS1A02G163700	-	1A:294037987-294042332	8_6_20	8_6_94	OK	0.43364	0.587853	0.438956	0.452859	0.4469	0.824516	no
TraesCS1A02G163900	TraesCS1A02G163900	-	1A:295227959-295232820	8_6_20	8_6_94	OK	1.43007	2.46727	0.78683	1.20036	0.0353	0.344014	no
TraesCS1A02G164000	TraesCS1A02G164000	-	1A:295458804-295464502	8_6_20	8_6_94	OK	7.10789	7.07264	-0.00717217	-0.0126427	0.9819	0.995628	no
TraesCS1A02G164200	TraesCS1A02G164200	-	1A:295584872-295590785	8_6_20	8_6_94	OK	5.00345	4.74479	-0.0765809	-0.133485	0.82145	0.960866	no
TraesCS1A02G164400	TraesCS1A02G164400	-	1A:296212248-296215494	8_6_20	8_6_94	OK	4.43756	5.06292	0.190204	0.286633	0.61265	0.895329	no
TraesCS1A02G164600	TraesCS1A02G164600	-	1A:297376880-297381017	8_6_20	8_6_94	OK	5.27297	4.31421	-0.289517	-0.426252	0.4501	0.825884	no
TraesCS1A02G164700	TraesCS1A02G164700	-	1A:297696461-297700859	8_6_20	8_6_94	OK	4.05174	4.2961	0.0844857	0.1373	0.808	0.957082	no
TraesCS1A02G164800	TraesCS1A02G164800	-	1A:297744934-297751007	8_6_20	8_6_94	OK	37.3559	35.2242	-0.084769	-0.147277	0.7959	0.954055	no
TraesCS1A02G164900	TraesCS1A02G164900	-	1A:297872018-297874932	8_6_20	8_6_94	OK	10.0728	6.84589	-0.557151	-0.808062	0.1526	0.593744	no
TraesCS1A02G165300	TraesCS1A02G165300	-	1A:298034052-298037445	8_6_20	8_6_94	OK	6.81274	5.03233	-0.43701	-0.667823	0.2463	0.69072	no
TraesCS1A02G165500	TraesCS1A02G165500	-	1A:298108441-298116154	8_6_20	8_6_94	OK	11.8828	12.3975	0.0611768	0.104516	0.85545	0.968761	no
TraesCS1A02G165600	TraesCS1A02G165600	-	1A:298152316-298155073	8_6_20	8_6_94	OK	1.09158	0.44157	-1.3057	-1.16269	0.05245	0.407325	no
TraesCS1A02G165700	TraesCS1A02G165700	-	1A:298557742-298566718	8_6_20	8_6_94	OK	2.81949	2.32924	-0.275576	-0.392228	0.4884	0.84643	no
TraesCS1A02G165800	TraesCS1A02G165800	-	1A:298601922-298610934	8_6_20	8_6_94	OK	15.2602	16.5136	0.113887	0.189595	0.73845	0.93723	no
TraesCS1A02G165900	TraesCS1A02G165900	-	1A:298613621-298615547	8_6_20	8_6_94	OK	5.05127	4.21739	-0.260298	-0.35083	0.5407	0.868611	no
TraesCS1A02G166100	TraesCS1A02G166100	-	1A:298635519-298636647	8_6_20	8_6_94	OK	0.866644	0.416828	-1.05599	-0.874016	0.1619	0.605574	no
TraesCS1A02G166900	TraesCS1A02G166900	-	1A:299624484-299657841	8_6_20	8_6_94	OK	1.28449	1.13643	-0.176694	-0.305194	0.59755	0.890288	no
TraesCS1A02G167100	TraesCS1A02G167100	-	1A:300003983-300004745	8_6_20	8_6_94	OK	1.03609	1.0484	0.0170383	0.0112902	0.95055	0.9889	no
TraesCS1A02G167200	TraesCS1A02G167200	-	1A:300100763-300102768	8_6_20	8_6_94	OK	12.8853	17.0309	0.402429	0.622423	0.26495	0.707543	no
TraesCS1A02G167300	TraesCS1A02G167300	-	1A:300105515-300106916	8_6_20	8_6_94	OK	0.857593	0.869579	0.0200232	0.0196126	0.98005	0.995337	no
TraesCS1A02G167400	TraesCS1A02G167400	-	1A:300107114-300111644	8_6_20	8_6_94	OK	2.22154	3.95365	0.831625	1.29277	0.0295	0.319154	no
TraesCS1A02G167600	TraesCS1A02G167600	-	1A:300395390-300396164	8_6_20	8_6_94	OK	4.87071	3.26795	-0.575744	-0.644153	0.2686	0.709547	no
TraesCS1A02G168100	TraesCS1A02G168100	-	1A:300856553-300860113	8_6_20	8_6_94	OK	17.7126	19.6516	0.149867	0.26097	0.6487	0.908583	no
TraesCS1A02G168400	TraesCS1A02G168400	-	1A:301128321-301134198	8_6_20	8_6_94	OK	5.23581	7.48516	0.515621	0.802859	0.15835	0.600778	no
TraesCS1A02G168500	TraesCS1A02G168500	-	1A:301158123-301162597	8_6_20	8_6_94	OK	4.22933	5.14405	0.282478	0.360516	0.5203	0.860293	no
TraesCS1A02G168600	TraesCS1A02G168600	-	1A:301196753-301200037	8_6_20	8_6_94	OK	35.1735	55.7656	0.664888	1.15182	0.0464	0.385661	no
TraesCS1A02G168700	TraesCS1A02G168700	-	1A:301628583-301631797	8_6_20	8_6_94	OK	0.423092	0.365058	-0.212843	-0.231766	0.69785	0.926176	no
TraesCS1A02G168800	TraesCS1A02G168800	-	1A:301773019-301775767	8_6_20	8_6_94	OK	0.646867	1.2346	0.9325	1.11003	0.06085	0.43159	no
TraesCS1A02G168900	TraesCS1A02G168900	-	1A:301776168-301779892	8_6_20	8_6_94	OK	3.84233	3.91674	0.0276705	0.0467662	0.93415	0.985832	no
TraesCS1A02G169000	TraesCS1A02G169000	-	1A:301781000-301784189	8_6_20	8_6_94	OK	8.77469	6.24078	-0.491623	-0.870015	0.12665	0.559596	no
TraesCS1A02G169100	TraesCS1A02G169100	-	1A:301857602-301864368	8_6_20	8_6_94	OK	4.64664	7.79668	0.746671	1.11743	0.04375	0.376363	no
TraesCS1A02G169200	TraesCS1A02G169200	-	1A:301894090-301894885	8_6_20	8_6_94	OK	3.02133	5.67181	0.908627	0.947583	0.10235	0.518619	no
TraesCS1A02G169300	TraesCS1A02G169300	-	1A:301895908-301899325	8_6_20	8_6_94	OK	7.71268	6.96901	-0.146278	-0.236893	0.67805	0.919391	no
TraesCS1A02G169500	TraesCS1A02G169500	-	1A:302198138-302200788	8_6_20	8_6_94	OK	10.46	8.85771	-0.239876	-0.367216	0.5315	0.865133	no
TraesCS1A02G169600	TraesCS1A02G169600	-	1A:302628522-302639166	8_6_20	8_6_94	OK	3.06067	3.54357	0.211356	0.302566	0.5968	0.889824	no
TraesCS1A02G170000	TraesCS1A02G170000	-	1A:303727690-303730110	8_6_20	8_6_94	OK	25.2002	22.1099	-0.188741	-0.32584	0.5696	0.879125	no
TraesCS1A02G170100	TraesCS1A02G170100	-	1A:303849554-303852175	8_6_20	8_6_94	OK	3.6208	8.80299	1.28169	1.75014	0.00305	0.106632	no
TraesCS1A02G170200	TraesCS1A02G170200	-	1A:303853526-303858626	8_6_20	8_6_94	OK	3.2546	4.0785	0.325558	0.501016	0.38085	0.787685	no
TraesCS1A02G170300	TraesCS1A02G170300	-	1A:304029763-304036570	8_6_20	8_6_94	OK	1.65349	1.90579	0.204873	0.316496	0.5726	0.880309	no
TraesCS1A02G170400	TraesCS1A02G170400	-	1A:304036914-304047086	8_6_20	8_6_94	OK	3.88128	3.20997	-0.273971	-0.495383	0.3942	0.795039	no
TraesCS1A02G170500	TraesCS1A02G170500	-	1A:304996059-304998794	8_6_20	8_6_94	OK	1.44328	0.857114	-0.751789	-0.990628	0.09065	0.499984	no
TraesCS1A02G170600	TraesCS1A02G170600	-	1A:305004104-305006483	8_6_20	8_6_94	OK	15.6844	15.4155	-0.0249563	-0.0409894	0.9443	0.987667	no
TraesCS1A02G170700	TraesCS1A02G170700	-	1A:305326593-305329046	8_6_20	8_6_94	OK	1.01095	1.46363	0.533844	0.485291	0.40935	0.804182	no
TraesCS1A02G170900	TraesCS1A02G170900	-	1A:305363882-305368036	8_6_20	8_6_94	OK	3.04186	4.67654	0.620487	0.893282	0.1103	0.533888	no
TraesCS1A02G171000	TraesCS1A02G171000	-	1A:305606260-305608388	8_6_20	8_6_94	OK	186.863	304.357	0.703785	1.03382	0.07585	0.468458	no
TraesCS1A02G171100	TraesCS1A02G171100	-	1A:306106801-306115293	8_6_20	8_6_94	OK	3.49016	3.66455	0.0703393	0.114814	0.844	0.966105	no
TraesCS1A02G171200	TraesCS1A02G171200	-	1A:306117844-306120605	8_6_20	8_6_94	OK	3.34525	2.4224	-0.465676	-0.678994	0.248	0.69162	no
TraesCS1A02G171300	TraesCS1A02G171300	-	1A:306149737-306151032	8_6_20	8_6_94	OK	2.32465	2.40555	0.0493563	0.0488381	0.93105	0.985126	no
TraesCS1A02G171400	TraesCS1A02G171400	-	1A:306550346-306553305	8_6_20	8_6_94	OK	9.94017	17.484	0.814692	1.06294	0.05615	0.418102	no
TraesCS1A02G171500	TraesCS1A02G171500	-	1A:306637418-306644050	8_6_20	8_6_94	OK	1.01395	0.837762	-0.275376	-0.338414	0.55755	0.875128	no
TraesCS1A02G171600	TraesCS1A02G171600	-	1A:306684327-306684652	8_6_20	8_6_94	OK	3.39197	1.82378	-0.895188	-0.600471	0.2994	0.734078	no
TraesCS1A02G171700	TraesCS1A02G171700	-	1A:307033683-307041155	8_6_20	8_6_94	OK	1.45981	1.98208	0.441231	0.63982	0.2792	0.718039	no
TraesCS1A02G171800	TraesCS1A02G171800	-	1A:307043473-307044677	8_6_20	8_6_94	OK	1.03489	0.318008	-1.70234	-1.48129	0.0128	0.219561	no
TraesCS1A02G172100	TraesCS1A02G172100	-	1A:307700420-307707523	8_6_20	8_6_94	OK	2.35745	2.94284	0.319983	0.521813	0.3664	0.778588	no
TraesCS1A02G172300	TraesCS1A02G172300	-	1A:308202619-308211209	8_6_20	8_6_94	OK	4.52383	3.97084	-0.188102	-0.307184	0.59965	0.891223	no
TraesCS1A02G172700	TraesCS1A02G172700	-	1A:308571440-308576188	8_6_20	8_6_94	OK	37.9286	31.5319	-0.266471	-0.428506	0.44505	0.823842	no
TraesCS1A02G172800	TraesCS1A02G172800	-	1A:308786781-308787045	8_6_20	8_6_94	OK	1.86904	2.10199	0.169458	0.113361	0.84095	0.965394	no
TraesCS1A02G173000	TraesCS1A02G173000	-	1A:308810894-308811509	8_6_20	8_6_94	OK	3.00229	2.42157	-0.310117	-0.307978	0.602	0.891797	no
TraesCS1A02G173100	TraesCS1A02G173100	-	1A:308812573-308816474	8_6_20	8_6_94	OK	65.7231	39.2984	-0.741931	-0.998342	0.08335	0.485861	no
TraesCS1A02G173200	TraesCS1A02G173200	-	1A:308950730-308953133	8_6_20	8_6_94	OK	17.3301	13.3234	-0.379315	-0.666787	0.2506	0.693658	no
TraesCS1A02G173400	TraesCS1A02G173400	-	1A:309401614-309403447	8_6_20	8_6_94	OK	93.8261	72.9793	-0.362503	-0.620031	0.27725	0.71679	no
TraesCS1A02G173500	TraesCS1A02G173500	-	1A:309457555-309466082	8_6_20	8_6_94	OK	1.89095	2.1636	0.194319	0.268143	0.639	0.904944	no
TraesCS1A02G173600	TraesCS1A02G173600	-	1A:309740230-309741734	8_6_20	8_6_94	OK	0.621779	0.945312	0.604388	0.573612	0.3172	0.746874	no
TraesCS1A02G173700	TraesCS1A02G173700	-	1A:309742788-309758319	8_6_20	8_6_94	OK	3.48892	3.54668	0.02369	0.0378251	0.9477	0.988265	no
TraesCS1A02G173800	TraesCS1A02G173800	-	1A:309789691-309791565	8_6_20	8_6_94	OK	0.827705	0.908351	0.134134	0.122007	0.83435	0.963901	no
TraesCS1A02G174000	TraesCS1A02G174000	-	1A:310130104-310255049	8_6_20	8_6_94	OK	8.08711	8.46682	0.0661947	0.109757	0.85045	0.967786	no
TraesCS1A02G174100	TraesCS1A02G174100	-	1A:311059508-311060627	8_6_20	8_6_94	OK	0.716333	0.67317	-0.0896604	-0.0738801	0.89665	0.979191	no
TraesCS1A02G174500	TraesCS1A02G174500	-	1A:311812455-311816565	8_6_20	8_6_94	OK	0.966882	1.94948	1.01168	1.20764	0.03055	0.325063	no
TraesCS1A02G174600	TraesCS1A02G174600	-	1A:311846859-311852943	8_6_20	8_6_94	OK	6.29661	6.30962	0.00297756	0.00526284	0.9929	0.997783	no
TraesCS1A02G174700	TraesCS1A02G174700	-	1A:312159892-312161436	8_6_20	8_6_94	OK	73.7539	37.8049	-0.964144	-1.61839	0.0061	0.151505	no
TraesCS1A02G174900	TraesCS1A02G174900	-	1A:312583633-312607067	8_6_20	8_6_94	OK	1.02942	0.737616	-0.480891	-0.379416	0.5161	0.857629	no
TraesCS1A02G175000	TraesCS1A02G175000	-	1A:312772249-312777623	8_6_20	8_6_94	OK	12.794	11.5058	-0.153101	-0.262023	0.65045	0.909444	no
TraesCS1A02G175200	TraesCS1A02G175200	-	1A:313161459-313162228	8_6_20	8_6_94	OK	483.613	302.403	-0.67738	-1.00243	0.0711	0.457277	no
TraesCS1A02G175500	TraesCS1A02G175500	-	1A:313489230-313491849	8_6_20	8_6_94	OK	13.6338	7.06692	-0.948029	-1.54748	0.00835	0.178095	no
TraesCS1A02G175700	TraesCS1A02G175700	-	1A:313738700-313751739	8_6_20	8_6_94	OK	1.1747	0.905675	-0.37523	-0.480927	0.413	0.80586	no
TraesCS1A02G175800	TraesCS1A02G175800	-	1A:313738700-313751739	8_6_20	8_6_94	OK	6.0413	4.72869	-0.353418	-0.362526	0.5277	0.863984	no
TraesCS1A02G175900	TraesCS1A02G175900	-	1A:313903530-313912668	8_6_20	8_6_94	OK	2.52314	2.90989	0.205745	0.341155	0.54945	0.87218	no
TraesCS1A02G176000	TraesCS1A02G176000	-	1A:314428209-314432375	8_6_20	8_6_94	OK	1.32209	3.94888	1.57862	1.82539	0.00335	0.11123	no
TraesCS1A02G176200	TraesCS1A02G176200	-	1A:314511389-314513466	8_6_20	8_6_94	OK	2.92416	3.0184	0.0457603	0.0666525	0.9053	0.980424	no
TraesCS1A02G176300	TraesCS1A02G176300	-	1A:314620482-314624358	8_6_20	8_6_94	OK	0.113328	0.659335	2.5405	1.7623	0.01835	0.260009	no
TraesCS1A02G176500	TraesCS1A02G176500	-	1A:315834150-315840625	8_6_20	8_6_94	OK	14.5146	16.8931	0.218926	0.37378	0.51675	0.857805	no
TraesCS1A02G176700	TraesCS1A02G176700	-	1A:317810557-317815516	8_6_20	8_6_94	OK	21.478	23.1859	0.110389	0.183241	0.7564	0.942008	no
TraesCS1A02G176800	TraesCS1A02G176800	-	1A:319077589-319079046	8_6_20	8_6_94	OK	10.8898	13.4571	0.305389	0.486088	0.38345	0.788895	no
TraesCS1A02G176900	TraesCS1A02G176900	-	1A:319079822-319087554	8_6_20	8_6_94	OK	2.23343	2.13215	-0.0669556	-0.10367	0.8561	0.969149	no
TraesCS1A02G177000	TraesCS1A02G177000	-	1A:319319607-319321634	8_6_20	8_6_94	OK	32.3584	24.8188	-0.382707	-0.653946	0.24455	0.689723	no
TraesCS1A02G177100	TraesCS1A02G177100	-	1A:319445758-319447575	8_6_20	8_6_94	OK	5.77584	5.26159	-0.134534	-0.185598	0.7471	0.939038	no
TraesCS1A02G177300	TraesCS1A02G177300	-	1A:319887493-319889455	8_6_20	8_6_94	OK	3.67013	1.99658	-0.878296	-1.077	0.0635	0.439861	no
TraesCS1A02G177400	TraesCS1A02G177400	-	1A:320222698-320224716	8_6_20	8_6_94	OK	4.29631	3.6664	-0.228737	-0.377388	0.51615	0.857662	no
TraesCS1A02G177500	TraesCS1A02G177500	-	1A:320333953-320338598	8_6_20	8_6_94	OK	5.86978	9.70619	0.7256	1.0507	0.0649	0.442569	no
TraesCS1A02G177600	TraesCS1A02G177600	-	1A:320479859-320494972	8_6_20	8_6_94	OK	4.06429	3.43449	-0.242908	-0.422759	0.46375	0.833698	no
TraesCS1A02G177700	TraesCS1A02G177700	-	1A:320891333-320895519	8_6_20	8_6_94	OK	7.13917	9.16062	0.359688	0.620957	0.28035	0.718581	no
TraesCS1A02G177800	TraesCS1A02G177800	-	1A:321110254-321114846	8_6_20	8_6_94	OK	7.36518	5.45882	-0.432133	-0.657451	0.254	0.696785	no
TraesCS1A02G178100	TraesCS1A02G178100	-	1A:321402668-321412297	8_6_20	8_6_94	OK	2.68464	2.06841	-0.376209	-0.659106	0.24305	0.688923	no
TraesCS1A02G178200	TraesCS1A02G178200	-	1A:321875569-321880525	8_6_20	8_6_94	OK	5.78141	5.2943	-0.126983	-0.192608	0.73555	0.936186	no
TraesCS1A02G178300	TraesCS1A02G178300	-	1A:321882665-321888083	8_6_20	8_6_94	OK	4.36144	5.61865	0.36542	0.61183	0.28695	0.724316	no
TraesCS1A02G178400	TraesCS1A02G178400	-	1A:322572274-322577295	8_6_20	8_6_94	OK	1.02065	1.61274	0.660029	0.893182	0.1276	0.56148	no
TraesCS1A02G178600	TraesCS1A02G178600	-	1A:323189042-323192810	8_6_20	8_6_94	OK	0.286786	0.38459	0.423345	0.449321	0.4342	0.817908	no
TraesCS1A02G178700	TraesCS1A02G178700	-	1A:323204776-323205142	8_6_20	8_6_94	OK	1.59783	1.44509	-0.144957	-0.0954074	0.86935	0.972305	no
TraesCS1A02G179000	TraesCS1A02G179000	-	1A:323642133-323645469	8_6_20	8_6_94	OK	37.9816	43.721	0.203026	0.339638	0.5461	0.870819	no
TraesCS1A02G179400	TraesCS1A02G179400	-	1A:324490253-324490897	8_6_20	8_6_94	OK	22.453	32.9011	0.551228	0.848917	0.1324	0.56807	no
TraesCS1A02G179500	TraesCS1A02G179500	-	1A:324494214-324498371	8_6_20	8_6_94	OK	3.55569	3.21873	-0.143638	-0.184009	0.75395	0.941104	no
TraesCS1A02G179600	TraesCS1A02G179600	-	1A:324498892-324501933	8_6_20	8_6_94	OK	9.42837	10.1763	0.110139	0.19481	0.73	0.934866	no
TraesCS1A02G179700	TraesCS1A02G179700	-	1A:324609924-324619770	8_6_20	8_6_94	OK	3.80627	3.8481	0.0157655	0.0270009	0.96065	0.991266	no
TraesCS1A02G180000	TraesCS1A02G180000	-	1A:325032421-325033066	8_6_20	8_6_94	OK	5.22114	2.95158	-0.822879	-0.710498	0.20005	0.649042	no
TraesCS1A02G180100	TraesCS1A02G180100	-	1A:325036710-325049320	8_6_20	8_6_94	OK	11.0871	14.2489	0.361967	0.384774	0.5081	0.854388	no
TraesCS1A02G180200	TraesCS1A02G180200	-	1A:325036710-325049320	8_6_20	8_6_94	OK	1.67061	1.73823	0.0572472	0.067511	0.90495	0.980279	no
TraesCS1A02G180300	TraesCS1A02G180300	-	1A:325049786-325054523	8_6_20	8_6_94	OK	3.41376	4.25279	0.317051	0.512122	0.37965	0.787066	no
TraesCS1A02G180400	TraesCS1A02G180400	-	1A:325782119-325788800	8_6_20	8_6_94	OK	0.796286	0.767362	-0.0533783	-0.0670558	0.9103	0.981449	no
TraesCS1A02G180500	TraesCS1A02G180500	-	1A:326199376-326214529	8_6_20	8_6_94	OK	2.70364	2.19995	-0.297434	-0.50905	0.3785	0.786199	no
TraesCS1A02G180800	TraesCS1A02G180800	-	1A:327005243-327018031	8_6_20	8_6_94	OK	11.2847	12.7148	0.172139	0.248803	0.6663	0.915727	no
TraesCS1A02G181000	TraesCS1A02G181000	-	1A:327005243-327018031	8_6_20	8_6_94	OK	10.493	14.0474	0.420872	0.296993	0.6107	0.894579	no
TraesCS1A02G181100	TraesCS1A02G181100	-	1A:327271127-327271956	8_6_20	8_6_94	OK	105.735	67.4683	-0.648168	-1.12806	0.04345	0.375489	no
TraesCS1A02G181400	TraesCS1A02G181400	-	1A:327525811-327531391	8_6_20	8_6_94	OK	3.29902	2.75386	-0.260582	-0.274472	0.6373	0.904622	no
TraesCS1A02G181500	TraesCS1A02G181500	-	1A:327525811-327531391	8_6_20	8_6_94	OK	19.4925	18.0542	-0.110584	-0.154305	0.78605	0.950657	no
TraesCS1A02G181600	TraesCS1A02G181600	-	1A:327531616-327537648	8_6_20	8_6_94	OK	1.83496	1.07577	-0.770371	-0.919881	0.1073	0.528055	no
TraesCS1A02G181700	TraesCS1A02G181700	-	1A:327712387-327713606	8_6_20	8_6_94	OK	3.83805	3.33074	-0.204528	-0.216856	0.70425	0.928534	no
TraesCS1A02G181900	TraesCS1A02G181900	-	1A:328244900-328253761	8_6_20	8_6_94	OK	4.17467	4.3874	0.0717045	0.127773	0.82385	0.961373	no
TraesCS1A02G182000	TraesCS1A02G182000	-	1A:328254104-328257572	8_6_20	8_6_94	OK	3.63306	3.6985	0.0257548	0.0399341	0.946	0.987953	no
TraesCS1A02G182100	TraesCS1A02G182100	-	1A:328713962-328716840	8_6_20	8_6_94	OK	2.29613	2.16534	-0.084608	-0.113205	0.8338	0.963716	no
TraesCS1A02G182200	TraesCS1A02G182200	-	1A:328840892-328842295	8_6_20	8_6_94	OK	0.651493	0.270875	-1.26612	-1.04143	0.1827	0.628372	no
TraesCS1A02G182300	TraesCS1A02G182300	-	1A:329246840-329249014	8_6_20	8_6_94	OK	3.70652	2.14342	-0.790155	-0.977501	0.0904	0.499706	no
TraesCS1A02G182400	TraesCS1A02G182400	-	1A:330082864-330086356	8_6_20	8_6_94	OK	26.5165	33.3529	0.330921	0.545341	0.3407	0.763276	no
TraesCS1A02G182500	TraesCS1A02G182500	-	1A:330087478-330088533	8_6_20	8_6_94	OK	2.84712	4.35	0.611511	0.70957	0.213	0.662985	no
TraesCS1A02G182600	TraesCS1A02G182600	-	1A:330686906-330688311	8_6_20	8_6_94	OK	0.863574	0.725417	-0.25151	-0.19314	0.73515	0.936077	no
TraesCS1A02G182700	TraesCS1A02G182700	-	1A:330765991-330771472	8_6_20	8_6_94	OK	3.05733	3.71903	0.282654	0.431301	0.4321	0.816825	no
TraesCS1A02G182800	TraesCS1A02G182800	-	1A:331233349-331237174	8_6_20	8_6_94	OK	1.07068	1.42418	0.411601	0.513859	0.3506	0.769523	no
TraesCS1A02G182900	TraesCS1A02G182900	-	1A:331269458-331273223	8_6_20	8_6_94	OK	18.8055	12.5782	-0.580231	-0.916307	0.1107	0.534457	no
TraesCS1A02G183000	TraesCS1A02G183000	-	1A:331318065-331323293	8_6_20	8_6_94	OK	3.34869	4.17182	0.317082	0.521705	0.36815	0.779535	no
TraesCS1A02G183300	TraesCS1A02G183300	-	1A:332382633-332384185	8_6_20	8_6_94	OK	0.321803	0.118258	-1.44424	-0.828196	0.22655	0.674402	no
TraesCS1A02G183400	TraesCS1A02G183400	-	1A:333134460-333139522	8_6_20	8_6_94	OK	14.7034	6.67758	-1.13875	-1.64558	0.0035	0.113554	no
TraesCS1A02G183800	TraesCS1A02G183800	-	1A:333613053-333627407	8_6_20	8_6_94	OK	2.92956	2.48852	-0.235399	-0.426966	0.46615	0.835414	no
TraesCS1A02G183900	TraesCS1A02G183900	-	1A:333868547-333886602	8_6_20	8_6_94	OK	1.8296	1.35263	-0.435755	-0.678355	0.2475	0.691483	no
TraesCS1A02G184000	TraesCS1A02G184000	-	1A:333913244-333914392	8_6_20	8_6_94	OK	1.87919	0.515471	-1.86614	-1.75287	0.0275	0.309734	no
TraesCS1A02G184100	TraesCS1A02G184100	-	1A:333917301-333922150	8_6_20	8_6_94	OK	5.03731	5.18645	0.0420931	0.0721962	0.902	0.979926	no
TraesCS1A02G184300	TraesCS1A02G184300	-	1A:334200700-334205333	8_6_20	8_6_94	OK	20.237	25.5772	0.337862	0.575548	0.31285	0.743862	no
TraesCS1A02G184500	TraesCS1A02G184500	-	1A:334446533-334452739	8_6_20	8_6_94	OK	6.38757	5.21861	-0.291601	-0.518802	0.36075	0.775815	no
TraesCS1A02G184600	TraesCS1A02G184600	-	1A:335012316-335034601	8_6_20	8_6_94	OK	5.15062	4.98637	-0.0467578	-0.0825827	0.88495	0.976248	no
TraesCS1A02G184800	TraesCS1A02G184800	-	1A:335542105-335543221	8_6_20	8_6_94	OK	0.862199	1.01641	0.237384	0.264218	0.657	0.911662	no
TraesCS1A02G184900	TraesCS1A02G184900	-	1A:335545265-335546654	8_6_20	8_6_94	OK	3.75389	3.00422	-0.321394	-0.369967	0.50565	0.853571	no
TraesCS1A02G185100	TraesCS1A02G185100	-	1A:335825933-335829117	8_6_20	8_6_94	OK	2.53517	1.78963	-0.502418	-0.59807	0.2776	0.717132	no
TraesCS1A02G185300	TraesCS1A02G185300	-	1A:335830803-335836281	8_6_20	8_6_94	OK	2.89139	4.65334	0.686501	1.11222	0.05365	0.410524	no
TraesCS1A02G185400	TraesCS1A02G185400	-	1A:336213580-336214675	8_6_20	8_6_94	OK	1.73222	1.35673	-0.352483	-0.31081	0.58555	0.885491	no
TraesCS1A02G185500	TraesCS1A02G185500	-	1A:336237671-336240333	8_6_20	8_6_94	OK	0.525596	0.628149	0.257154	0.305114	0.6037	0.892546	no
TraesCS1A02G185800	TraesCS1A02G185800	-	1A:336607632-336611079	8_6_20	8_6_94	OK	1.92003	1.1087	-0.792256	-0.7675	0.1955	0.643809	no
TraesCS1A02G185900	TraesCS1A02G185900	-	1A:337007360-337017141	8_6_20	8_6_94	OK	3.71056	3.36557	-0.140785	-0.245094	0.66815	0.916318	no
TraesCS1A02G186000	TraesCS1A02G186000	-	1A:337150070-337152543	8_6_20	8_6_94	OK	0.160224	0.369385	1.20504	0.851354	0.15325	0.594783	no
TraesCS1A02G186100	TraesCS1A02G186100	-	1A:337300646-337301870	8_6_20	8_6_94	OK	2.37697	1.47864	-0.684855	-0.798266	0.18115	0.627258	no
TraesCS1A02G186200	TraesCS1A02G186200	-	1A:337628886-337629897	8_6_20	8_6_94	OK	1.58019	1.32504	-0.254064	-0.242438	0.67155	0.9177	no
TraesCS1A02G186500	TraesCS1A02G186500	-	1A:337657365-337658581	8_6_20	8_6_94	OK	4.05088	2.61233	-0.632901	-0.87197	0.1436	0.583645	no
TraesCS1A02G186800	TraesCS1A02G186800	-	1A:337775913-337777000	8_6_20	8_6_94	OK	3.20536	2.91065	-0.139146	-0.155445	0.78095	0.949116	no
TraesCS1A02G187000	TraesCS1A02G187000	-	1A:337947842-337949587	8_6_20	8_6_94	OK	0.371935	0.17035	-1.12655	-0.857456	0.1745	0.619595	no
TraesCS1A02G187100	TraesCS1A02G187100	-	1A:337981556-337987708	8_6_20	8_6_94	OK	0.506538	3.34469	2.72313	2.7493	0.0002	0.0175509	yes
TraesCS1A02G187300	TraesCS1A02G187300	-	1A:338214691-338217213	8_6_20	8_6_94	OK	18.9625	37.7385	0.992882	1.71065	0.0045	0.12839	no
TraesCS1A02G187400	TraesCS1A02G187400	-	1A:338581947-338590787	8_6_20	8_6_94	OK	0.897779	0.633175	-0.503756	-0.4507	0.46335	0.833654	no
TraesCS1A02G187500	TraesCS1A02G187500	-	1A:338581947-338590787	8_6_20	8_6_94	OK	2.62476	3.26408	0.314492	0.353887	0.53195	0.86515	no
TraesCS1A02G187600	TraesCS1A02G187600	-	1A:338593152-338597314	8_6_20	8_6_94	OK	0.604432	0.987382	0.708028	0.784222	0.17485	0.619846	no
TraesCS1A02G187700	TraesCS1A02G187700	-	1A:338600465-338600819	8_6_20	8_6_94	OK	4.87778	2.93482	-0.732951	-0.575508	0.2874	0.724555	no
TraesCS1A02G187800	TraesCS1A02G187800	-	1A:338833036-338836486	8_6_20	8_6_94	OK	3.1969	6.05412	0.921245	1.14933	0.05035	0.399654	no
TraesCS1A02G188000	TraesCS1A02G188000	-	1A:339483295-339484492	8_6_20	8_6_94	OK	2.78761	2.2669	-0.298312	-0.249208	0.63875	0.904944	no
TraesCS1A02G188200	TraesCS1A02G188200	-	1A:340010732-340014644	8_6_20	8_6_94	OK	5.12831	5.37162	0.0668747	0.103388	0.85395	0.968318	no
TraesCS1A02G188400	TraesCS1A02G188400	-	1A:340249594-340250151	8_6_20	8_6_94	OK	7.29496	5.39167	-0.436167	-0.568275	0.3513	0.769928	no
TraesCS1A02G188500	TraesCS1A02G188500	-	1A:340409311-340413789	8_6_20	8_6_94	OK	11.9353	8.77468	-0.443811	-0.660782	0.23275	0.679916	no
TraesCS1A02G188600	TraesCS1A02G188600	-	1A:340415025-340428765	8_6_20	8_6_94	OK	5.53421	6.61007	0.256287	0.39994	0.4858	0.844977	no
TraesCS1A02G188700	TraesCS1A02G188700	-	1A:341015025-341017660	8_6_20	8_6_94	OK	12.3235	8.89423	-0.470477	-0.791466	0.1713	0.616539	no
TraesCS1A02G188800	TraesCS1A02G188800	-	1A:341867720-341871890	8_6_20	8_6_94	OK	3.41584	4.92919	0.529113	0.824147	0.14225	0.581946	no
TraesCS1A02G188900	TraesCS1A02G188900	-	1A:341872093-341873949	8_6_20	8_6_94	OK	5.28931	4.7921	-0.142421	-0.18219	0.7503	0.940102	no
TraesCS1A02G189000	TraesCS1A02G189000	-	1A:342379979-342384645	8_6_20	8_6_94	OK	2.22897	1.79718	-0.310646	-0.45131	0.45845	0.830788	no
TraesCS1A02G189100	TraesCS1A02G189100	-	1A:342387314-342391668	8_6_20	8_6_94	OK	13.7802	8.19691	-0.749441	-1.23147	0.03535	0.344206	no
TraesCS1A02G189200	TraesCS1A02G189200	-	1A:342391688-342393474	8_6_20	8_6_94	OK	3.9331	2.78558	-0.497691	-0.579557	0.31325	0.744252	no
TraesCS1A02G189300	TraesCS1A02G189300	-	1A:342433544-342435218	8_6_20	8_6_94	OK	0.657486	0.245311	-1.42235	-1.12708	0.06405	0.441063	no
TraesCS1A02G189500	TraesCS1A02G189500	-	1A:342875130-342878854	8_6_20	8_6_94	OK	0.626398	0.501168	-0.321785	-0.343428	0.55365	0.873771	no
TraesCS1A02G189600	TraesCS1A02G189600	-	1A:343389703-343395042	8_6_20	8_6_94	OK	3.28332	4.99173	0.604384	0.939671	0.09735	0.51207	no
TraesCS1A02G189700	TraesCS1A02G189700	-	1A:343395335-343397180	8_6_20	8_6_94	OK	0.363658	0.62024	0.770245	0.61075	0.2869	0.724316	no
TraesCS1A02G189900	TraesCS1A02G189900	-	1A:343614781-343621756	8_6_20	8_6_94	OK	0.441191	0.214329	-1.04158	-0.924533	0.1423	0.581946	no
TraesCS1A02G190100	TraesCS1A02G190100	-	1A:343673958-343676434	8_6_20	8_6_94	OK	0.666993	0.325918	-1.03316	-0.951693	0.1182	0.546903	no
TraesCS1A02G190200	TraesCS1A02G190200	-	1A:343680836-343685974	8_6_20	8_6_94	OK	4.22999	6.66648	0.65627	1.07292	0.0641	0.44114	no
TraesCS1A02G190400	TraesCS1A02G190400	-	1A:344189325-344189787	8_6_20	8_6_94	OK	9.32714	31.2745	1.74548	2.09944	0.0007	0.0434835	yes
TraesCS1A02G190500	TraesCS1A02G190500	-	1A:344290257-344294613	8_6_20	8_6_94	OK	3.1427	2.86836	-0.131776	-0.209528	0.71665	0.931765	no
TraesCS1A02G190700	TraesCS1A02G190700	-	1A:344480198-344488546	8_6_20	8_6_94	OK	2.32977	1.658	-0.490744	-0.851168	0.15435	0.595815	no
TraesCS1A02G190800	TraesCS1A02G190800	-	1A:345108252-345116586	8_6_20	8_6_94	OK	7.35105	6.14399	-0.258774	-0.452865	0.4325	0.817037	no
TraesCS1A02G190900	TraesCS1A02G190900	-	1A:345167844-345172017	8_6_20	8_6_94	OK	7.05914	11.6787	0.726313	1.14566	0.0501	0.398728	no
TraesCS1A02G191000	TraesCS1A02G191000	-	1A:345299959-345304595	8_6_20	8_6_94	OK	1.18627	1.89793	0.677994	0.795756	0.16555	0.610392	no
TraesCS1A02G191300	TraesCS1A02G191300	-	1A:345783581-345786960	8_6_20	8_6_94	OK	10.0183	9.05456	-0.145929	-0.247933	0.6569	0.911662	no
TraesCS1A02G191400	TraesCS1A02G191400	-	1A:345787884-345790279	8_6_20	8_6_94	OK	15.8065	11.7858	-0.423463	-0.740651	0.1971	0.645558	no
TraesCS1A02G191700	TraesCS1A02G191700	-	1A:346681496-346682748	8_6_20	8_6_94	OK	9.49835	10.7649	0.180588	0.27363	0.63535	0.904053	no
TraesCS1A02G191800	TraesCS1A02G191800	-	1A:347319839-347322090	8_6_20	8_6_94	OK	26.3133	22.5451	-0.222975	-0.346604	0.547	0.871104	no
TraesCS1A02G191900	TraesCS1A02G191900	-	1A:347322209-347325380	8_6_20	8_6_94	OK	8.31247	12.4368	0.58127	0.877222	0.11825	0.547089	no
TraesCS1A02G192200	TraesCS1A02G192200	-	1A:347619019-347621797	8_6_20	8_6_94	OK	30.1823	35.8056	0.246484	0.407619	0.4695	0.837511	no
TraesCS1A02G192300	TraesCS1A02G192300	-	1A:347633898-347635924	8_6_20	8_6_94	OK	4.74604	7.60216	0.679684	1.15167	0.04975	0.397391	no
TraesCS1A02G192400	TraesCS1A02G192400	-	1A:347640296-347646899	8_6_20	8_6_94	OK	1.25187	1.2504	-0.00169376	-0.00238282	0.9971	0.998786	no
TraesCS1A02G192500	TraesCS1A02G192500	-	1A:347918470-347920800	8_6_20	8_6_94	OK	2.35611	2.52797	0.101575	0.134024	0.8139	0.958928	no
TraesCS1A02G192600	TraesCS1A02G192600	-	1A:347922419-347923294	8_6_20	8_6_94	OK	22.751	14.7642	-0.62383	-0.813972	0.1571	0.599319	no
TraesCS1A02G192800	TraesCS1A02G192800	-	1A:348398565-348400900	8_6_20	8_6_94	OK	9.70192	6.11829	-0.665144	-0.934583	0.0938	0.505763	no
TraesCS1A02G193000	TraesCS1A02G193000	-	1A:348717272-348721726	8_6_20	8_6_94	OK	5.3806	3.59753	-0.580759	-0.91318	0.11415	0.541354	no
TraesCS1A02G193200	TraesCS1A02G193200	-	1A:349358464-349360851	8_6_20	8_6_94	OK	5.89856	4.28862	-0.45985	-0.507113	0.3543	0.771796	no
TraesCS1A02G193300	TraesCS1A02G193300	-	1A:349997362-350018551	8_6_20	8_6_94	OK	1.80969	1.03252	-0.809566	-1.39966	0.0238	0.290726	no
TraesCS1A02G193400	TraesCS1A02G193400	-	1A:350395520-350401398	8_6_20	8_6_94	OK	1.49393	3.08533	1.04631	1.36069	0.02205	0.281144	no
TraesCS1A02G193500	TraesCS1A02G193500	-	1A:350749389-350752293	8_6_20	8_6_94	OK	24.3468	28.393	0.221799	0.376023	0.50065	0.852183	no
TraesCS1A02G193600	TraesCS1A02G193600	-	1A:350752533-350763077	8_6_20	8_6_94	OK	1.08889	1.06403	-0.0333292	-0.0558292	0.9228	0.983636	no
TraesCS1A02G193800	TraesCS1A02G193800	-	1A:351340624-351340980	8_6_20	8_6_94	OK	1.47083	3.39701	1.20763	0.762122	0.1871	0.634132	no
TraesCS1A02G193900	TraesCS1A02G193900	-	1A:351343638-351347996	8_6_20	8_6_94	OK	5.25489	6.11014	0.217545	0.067952	0.91835	0.982924	no
TraesCS1A02G194000	TraesCS1A02G194000	-	1A:351343638-351347996	8_6_20	8_6_94	OK	59.7926	60.586	0.0190186	0.0329449	0.95725	0.990692	no
TraesCS1A02G194100	TraesCS1A02G194100	-	1A:351349022-351350790	8_6_20	8_6_94	OK	5.13364	6.86361	0.418985	0.668434	0.23665	0.6832	no
TraesCS1A02G194200	TraesCS1A02G194200	-	1A:351474704-351476085	8_6_20	8_6_94	OK	1.21343	5.11567	2.07584	2.09505	0.001	0.0550165	no
TraesCS1A02G194400	TraesCS1A02G194400	-	1A:351604601-351608182	8_6_20	8_6_94	OK	9.37827	9.90788	0.079254	0.122297	0.8289	0.962613	no
TraesCS1A02G194500	TraesCS1A02G194500	-	1A:351856639-351859473	8_6_20	8_6_94	OK	2.23911	2.97872	0.411766	0.164283	0.84485	0.966299	no
TraesCS1A02G194600	TraesCS1A02G194600	-	1A:351856639-351859473	8_6_20	8_6_94	OK	2.49824	2.50189	0.00210647	0.00228722	0.9928	0.997756	no
TraesCS1A02G194800	TraesCS1A02G194800	-	1A:351878372-351882317	8_6_20	8_6_94	OK	4.98647	4.84257	-0.0422463	-0.0635388	0.9102	0.981449	no
TraesCS1A02G194900	TraesCS1A02G194900	-	1A:351882935-351886581	8_6_20	8_6_94	OK	18.8266	14.8845	-0.338959	-0.56982	0.3147	0.745004	no
TraesCS1A02G195000	TraesCS1A02G195000	-	1A:352013036-352016495	8_6_20	8_6_94	OK	9.06361	9.52487	0.0716133	0.124327	0.82715	0.96218	no
TraesCS1A02G195100	TraesCS1A02G195100	-	1A:352136860-352140961	8_6_20	8_6_94	OK	3.51355	2.83331	-0.310441	-0.468832	0.40475	0.801636	no
TraesCS1A02G195200	TraesCS1A02G195200	-	1A:352173115-352180076	8_6_20	8_6_94	OK	5.0571	4.96477	-0.0265844	-0.0458946	0.9383	0.986699	no
TraesCS1A02G195300	TraesCS1A02G195300	-	1A:352852083-352862015	8_6_20	8_6_94	OK	3.34289	3.77668	0.176023	0.310469	0.6019	0.891785	no
TraesCS1A02G195400	TraesCS1A02G195400	-	1A:353251751-353256652	8_6_20	8_6_94	OK	17.4009	15.779	-0.141156	-0.23374	0.6911	0.924263	no
TraesCS1A02G195500	TraesCS1A02G195500	-	1A:353256783-353259995	8_6_20	8_6_94	OK	33.6144	49.0575	0.545397	0.934679	0.104	0.521811	no
TraesCS1A02G195700	TraesCS1A02G195700	-	1A:353625763-353631621	8_6_20	8_6_94	OK	2.83772	2.2955	-0.305926	-0.51089	0.3891	0.792962	no
TraesCS1A02G195900	TraesCS1A02G195900	-	1A:353913628-353917286	8_6_20	8_6_94	OK	1.59787	1.22552	-0.38276	-0.460412	0.403	0.800431	no
TraesCS1A02G196000	TraesCS1A02G196000	-	1A:354189073-354191293	8_6_20	8_6_94	OK	1.27086	4.06098	1.67602	1.92414	0.0017	0.0759409	no
TraesCS1A02G196300	TraesCS1A02G196300	-	1A:354303688-354308075	8_6_20	8_6_94	OK	12.5768	19.4205	0.626809	1.0571	0.0681	0.45017	no
TraesCS1A02G196400	TraesCS1A02G196400	-	1A:354823587-354824724	8_6_20	8_6_94	OK	3.43464	3.43778	0.00131988	0.00127916	0.9853	0.996099	no
TraesCS1A02G196500	TraesCS1A02G196500	-	1A:354934936-354937526	8_6_20	8_6_94	OK	28.3951	16.653	-0.76986	-1.11022	0.0526	0.407765	no
TraesCS1A02G196600	TraesCS1A02G196600	-	1A:354937758-354940442	8_6_20	8_6_94	OK	8.25604	7.57307	-0.12457	-0.21936	0.71055	0.930139	no
TraesCS1A02G196700	TraesCS1A02G196700	-	1A:354943356-354948394	8_6_20	8_6_94	OK	0.16774	0.319518	0.929667	0.810573	0.1441	0.583855	no
TraesCS1A02G196800	TraesCS1A02G196800	-	1A:354950049-354955890	8_6_20	8_6_94	OK	1.63515	1.45191	-0.17148	-0.247062	0.66715	0.915853	no
TraesCS1A02G197000	TraesCS1A02G197000	-	1A:355320320-355334094	8_6_20	8_6_94	OK	0.453642	0.413263	-0.134492	-0.0919206	0.86975	0.972389	no
TraesCS1A02G197200	TraesCS1A02G197200	-	1A:355320320-355334094	8_6_20	8_6_94	OK	3.49934	2.45394	-0.511984	-0.711226	0.23135	0.678655	no
TraesCS1A02G197300	TraesCS1A02G197300	-	1A:355335879-355338713	8_6_20	8_6_94	OK	30.7243	40.5587	0.400629	0.685701	0.22245	0.6709	no
TraesCS1A02G197500	TraesCS1A02G197500	-	1A:355345019-355348510	8_6_20	8_6_94	OK	6.52282	9.66934	0.567922	0.854998	0.13025	0.565167	no
TraesCS1A02G197600	TraesCS1A02G197600	-	1A:355624055-355628073	8_6_20	8_6_94	OK	23.9921	17.1395	-0.485237	-0.834508	0.1454	0.58528	no
TraesCS1A02G197700	TraesCS1A02G197700	-	1A:355629144-355631608	8_6_20	8_6_94	OK	7.7091	6.15763	-0.324188	-0.479151	0.4014	0.799743	no
TraesCS1A02G197800	TraesCS1A02G197800	-	1A:355714312-355716842	8_6_20	8_6_94	OK	8.60181	9.31686	0.115205	0.194305	0.7287	0.934675	no
TraesCS1A02G197900	TraesCS1A02G197900	-	1A:355718259-355719087	8_6_20	8_6_94	OK	54.9919	80.0504	0.541691	0.929651	0.1046	0.522972	no
TraesCS1A02G198000	TraesCS1A02G198000	-	1A:355720784-355722734	8_6_20	8_6_94	OK	4.32524	4.43128	0.0349428	0.0517547	0.9322	0.985376	no
TraesCS1A02G198100	TraesCS1A02G198100	-	1A:355730242-355735445	8_6_20	8_6_94	OK	5.07728	4.86981	-0.0601907	-0.100768	0.8625	0.970533	no
TraesCS1A02G198200	TraesCS1A02G198200	-	1A:356389926-356392775	8_6_20	8_6_94	OK	3.40045	3.73053	0.133655	0.205073	0.72335	0.933528	no
TraesCS1A02G198300	TraesCS1A02G198300	-	1A:356427949-356430605	8_6_20	8_6_94	OK	1.33899	1.01622	-0.397934	-0.410175	0.4679	0.836749	no
TraesCS1A02G198400	TraesCS1A02G198400	-	1A:356471269-356474267	8_6_20	8_6_94	OK	43.1628	52.8899	0.293205	0.492483	0.3848	0.789755	no
TraesCS1A02G198500	TraesCS1A02G198500	-	1A:356474336-356476835	8_6_20	8_6_94	OK	9.33823	5.9596	-0.647933	-1.02338	0.0683	0.450758	no
TraesCS1A02G198600	TraesCS1A02G198600	-	1A:357062028-357077269	8_6_20	8_6_94	OK	112.554	123.982	0.139516	0.194488	0.7309	0.93511	no
TraesCS1A02G198700	TraesCS1A02G198700	-	1A:357062028-357077269	8_6_20	8_6_94	OK	0.87284	0.977156	0.162872	0.0641555	0.90255	0.979926	no
TraesCS1A02G198800	TraesCS1A02G198800	-	1A:357121053-357123995	8_6_20	8_6_94	OK	4.16579	2.74996	-0.59918	-0.677129	0.2492	0.692348	no
TraesCS1A02G198900	TraesCS1A02G198900	-	1A:357414941-357418373	8_6_20	8_6_94	OK	7.92234	23.7045	1.58116	2.2329	5e-05	0.00573505	yes
TraesCS1A02G199000	TraesCS1A02G199000	-	1A:357763071-357781554	8_6_20	8_6_94	OK	1.39431	1.53861	0.142076	0.235858	0.6869	0.922557	no
TraesCS1A02G199500	TraesCS1A02G199500	-	1A:358176328-358179493	8_6_20	8_6_94	OK	7.10815	12.4745	0.811436	1.2137	0.03555	0.34497	no
TraesCS1A02G200000	TraesCS1A02G200000	-	1A:359689253-359690781	8_6_20	8_6_94	OK	31.1549	24.8341	-0.327137	-0.524357	0.3592	0.774565	no
TraesCS1A02G200200	TraesCS1A02G200200	-	1A:360009366-360011036	8_6_20	8_6_94	OK	2.92283	5.87162	1.00639	1.18499	0.04465	0.379108	no
TraesCS1A02G200800	TraesCS1A02G200800	-	1A:361352159-361359053	8_6_20	8_6_94	OK	6.05495	5.09024	-0.250381	-0.415431	0.4747	0.840217	no
TraesCS1A02G200900	TraesCS1A02G200900	-	1A:361509861-361517115	8_6_20	8_6_94	OK	0.877447	0.737418	-0.250829	-0.401877	0.49295	0.848745	no
TraesCS1A02G201100	TraesCS1A02G201100	-	1A:362190903-362192389	8_6_20	8_6_94	OK	0.422395	0.0924598	-2.1917	-1.39798	0.15405	0.59577	no
TraesCS1A02G201200	TraesCS1A02G201200	-	1A:362193526-362195887	8_6_20	8_6_94	OK	6.61571	3.5224	-0.909337	-1.0334	0.05955	0.427659	no
TraesCS1A02G201300	TraesCS1A02G201300	-	1A:362209634-362210289	8_6_20	8_6_94	OK	59.2456	129.761	1.13108	1.74911	0.00245	0.0939255	no
TraesCS1A02G201400	TraesCS1A02G201400	-	1A:362403113-362405555	8_6_20	8_6_94	OK	2.90843	1.12063	-1.37593	-1.38139	0.01185	0.211243	no
TraesCS1A02G201500	TraesCS1A02G201500	-	1A:362620172-362622906	8_6_20	8_6_94	OK	0.67645	0.635251	-0.090655	-0.108544	0.85295	0.968151	no
TraesCS1A02G201600	TraesCS1A02G201600	-	1A:362861942-362866378	8_6_20	8_6_94	OK	45.4035	39.7829	-0.190656	-0.285525	0.6315	0.902491	no
TraesCS1A02G201700	TraesCS1A02G201700	-	1A:363006017-363007340	8_6_20	8_6_94	OK	10.7934	6.54279	-0.722174	-1.03686	0.069	0.452224	no
TraesCS1A02G202000	TraesCS1A02G202000	-	1A:363047772-363052288	8_6_20	8_6_94	OK	2.06361	2.46302	0.255261	0.361446	0.5229	0.861591	no
TraesCS1A02G202200	TraesCS1A02G202200	-	1A:363423830-363426660	8_6_20	8_6_94	OK	0.484105	0.260035	-0.896616	-0.612524	0.28665	0.724316	no
TraesCS1A02G202300	TraesCS1A02G202300	-	1A:363451668-363455323	8_6_20	8_6_94	OK	14.173	11.0379	-0.36068	-0.619144	0.2697	0.710668	no
TraesCS1A02G203000	TraesCS1A02G203000	-	1A:364226063-364230622	8_6_20	8_6_94	OK	11.9338	12.4663	0.0629872	0.112798	0.8489	0.9674	no
TraesCS1A02G203200	TraesCS1A02G203200	-	1A:364655696-364656832	8_6_20	8_6_94	OK	5.26984	3.52023	-0.582089	-0.553447	0.3535	0.771237	no
TraesCS1A02G203300	TraesCS1A02G203300	-	1A:364935625-364936558	8_6_20	8_6_94	OK	0.965918	1.75014	0.8575	0.596187	0.30345	0.736528	no
TraesCS1A02G203400	TraesCS1A02G203400	-	1A:365064926-365071233	8_6_20	8_6_94	OK	5.63343	4.6058	-0.290561	-0.478717	0.40025	0.798982	no
TraesCS1A02G203700	TraesCS1A02G203700	-	1A:365507409-365508980	8_6_20	8_6_94	OK	0.599872	0.715958	0.25522	0.23272	0.7048	0.928628	no
TraesCS1A02G203800	TraesCS1A02G203800	-	1A:365536061-365536994	8_6_20	8_6_94	OK	4.26026	3.10068	-0.458357	-0.508673	0.37865	0.786199	no
TraesCS1A02G203900	TraesCS1A02G203900	-	1A:365617808-365619048	8_6_20	8_6_94	OK	17.245	30.9904	0.845645	1.28436	0.02955	0.319452	no
TraesCS1A02G204200	TraesCS1A02G204200	-	1A:366265076-366268189	8_6_20	8_6_94	OK	5.61139	4.74702	-0.241338	-0.415647	0.46885	0.837114	no
TraesCS1A02G204300	TraesCS1A02G204300	-	1A:366268843-366273867	8_6_20	8_6_94	OK	3.9087	2.72918	-0.518219	-0.73262	0.1884	0.635428	no
TraesCS1A02G204700	TraesCS1A02G204700	-	1A:366543062-366544672	8_6_20	8_6_94	OK	15.0397	34.5737	1.2009	1.85635	0.0016	0.0730838	no
TraesCS1A02G205000	TraesCS1A02G205000	-	1A:367010701-367011813	8_6_20	8_6_94	OK	0.654517	0.608209	-0.105863	-0.111166	0.84865	0.9674	no
TraesCS1A02G205100	TraesCS1A02G205100	-	1A:367381193-367383318	8_6_20	8_6_94	OK	2.16576	0.825161	-1.39213	-1.09721	0.07485	0.466391	no
TraesCS1A02G205300	TraesCS1A02G205300	-	1A:367870092-367874461	8_6_20	8_6_94	OK	6.71549	6.53548	-0.0391982	-0.0668133	0.9096	0.981399	no
TraesCS1A02G205400	TraesCS1A02G205400	-	1A:367874523-367877340	8_6_20	8_6_94	OK	3.52503	3.39013	-0.0562966	-0.0833771	0.88915	0.977276	no
TraesCS1A02G205600	TraesCS1A02G205600	-	1A:368196475-368198581	8_6_20	8_6_94	OK	5.9186	7.05778	0.253958	0.392826	0.4691	0.837155	no
TraesCS1A02G205700	TraesCS1A02G205700	-	1A:368358195-368360794	8_6_20	8_6_94	OK	7.93762	10.5114	0.405179	0.663606	0.2271	0.674693	no
TraesCS1A02G206000	TraesCS1A02G206000	-	1A:368366470-368375959	8_6_20	8_6_94	OK	1.25993	2.29181	0.863137	1.11647	0.0505	0.400061	no
TraesCS1A02G206100	TraesCS1A02G206100	-	1A:368711527-368714085	8_6_20	8_6_94	OK	1.01282	1.08618	0.100897	0.0951933	0.86465	0.971022	no
TraesCS1A02G206200	TraesCS1A02G206200	-	1A:368745827-368747034	8_6_20	8_6_94	OK	1.65481	2.59076	0.646713	0.742067	0.1994	0.648527	no
TraesCS1A02G206300	TraesCS1A02G206300	-	1A:368797509-368799818	8_6_20	8_6_94	OK	2.38537	2.61354	0.131794	0.164317	0.7764	0.947728	no
TraesCS1A02G206400	TraesCS1A02G206400	-	1A:368799976-368802673	8_6_20	8_6_94	OK	3.77654	2.65812	-0.506657	-0.677302	0.2378	0.684386	no
TraesCS1A02G206500	TraesCS1A02G206500	-	1A:368802964-368803839	8_6_20	8_6_94	OK	1.20989	1.31093	0.115718	0.0896495	0.88095	0.975716	no
TraesCS1A02G206600	TraesCS1A02G206600	-	1A:368807836-368816199	8_6_20	8_6_94	OK	3.29044	3.55486	0.111511	0.196739	0.7339	0.935806	no
TraesCS1A02G206700	TraesCS1A02G206700	-	1A:368819738-368830138	8_6_20	8_6_94	OK	5.04155	4.15831	-0.277869	-0.501486	0.38475	0.789755	no
TraesCS1A02G206800	TraesCS1A02G206800	-	1A:368831472-368832558	8_6_20	8_6_94	OK	0.78993	1.22428	0.632144	0.603504	0.29745	0.732332	no
TraesCS1A02G206900	TraesCS1A02G206900	-	1A:369048986-369054383	8_6_20	8_6_94	OK	11.4373	11.1761	-0.0333336	-0.0592505	0.91705	0.982895	no
TraesCS1A02G207000	TraesCS1A02G207000	-	1A:369083036-369085306	8_6_20	8_6_94	OK	3.34628	2.57346	-0.37885	-0.43479	0.4276	0.813695	no
TraesCS1A02G207200	TraesCS1A02G207200	-	1A:369272607-369273234	8_6_20	8_6_94	OK	0.535842	0.664993	0.311532	0.217477	0.79695	0.954426	no
TraesCS1A02G207500	TraesCS1A02G207500	-	1A:369494316-369496446	8_6_20	8_6_94	OK	4.3444	3.56891	-0.283671	-0.416487	0.4698	0.837667	no
TraesCS1A02G207600	TraesCS1A02G207600	-	1A:369496595-369497847	8_6_20	8_6_94	OK	0.458126	0.977301	1.09306	0.776343	0.1906	0.637921	no
TraesCS1A02G207700	TraesCS1A02G207700	-	1A:369502936-369513884	8_6_20	8_6_94	OK	1.61716	1.48709	-0.120977	-0.199764	0.7269	0.934325	no
TraesCS1A02G208000	TraesCS1A02G208000	-	1A:369694639-369698406	8_6_20	8_6_94	OK	0.92313	1.03127	0.15982	0.229376	0.68725	0.922722	no
TraesCS1A02G208400	TraesCS1A02G208400	-	1A:370021550-370025217	8_6_20	8_6_94	OK	7.20526	8.4988	0.238208	0.410701	0.4753	0.840306	no
TraesCS1A02G208500	TraesCS1A02G208500	-	1A:370092548-370097701	8_6_20	8_6_94	OK	7.00003	8.81614	0.332785	0.58123	0.32225	0.750436	no
TraesCS1A02G208600	TraesCS1A02G208600	-	1A:370102575-370108219	8_6_20	8_6_94	OK	5.12493	4.05578	-0.337554	-0.602457	0.29845	0.733328	no
TraesCS1A02G208900	TraesCS1A02G208900	-	1A:371079271-371082258	8_6_20	8_6_94	OK	2.87014	1.86088	-0.625138	-0.782826	0.1684	0.614081	no
TraesCS1A02G209100	TraesCS1A02G209100	-	1A:371219823-371221463	8_6_20	8_6_94	OK	2.92351	1.95222	-0.582586	-0.533147	0.3532	0.770958	no
TraesCS1A02G209400	TraesCS1A02G209400	-	1A:372067593-372070231	8_6_20	8_6_94	OK	5.301	3.20362	-0.726559	-0.963092	0.09425	0.50663	no
TraesCS1A02G209600	TraesCS1A02G209600	-	1A:372236292-372240822	8_6_20	8_6_94	OK	29.1691	37.2957	0.35457	0.583972	0.2933	0.729326	no
TraesCS1A02G209700	TraesCS1A02G209700	-	1A:372241196-372241757	8_6_20	8_6_94	OK	1.48098	2.26664	0.614007	0.481647	0.39275	0.794498	no
TraesCS1A02G210000	TraesCS1A02G210000	-	1A:372467567-372467930	8_6_20	8_6_94	OK	1.32367	2.10779	0.671195	0.455282	0.41685	0.808054	no
TraesCS1A02G210200	TraesCS1A02G210200	-	1A:372549787-372554767	8_6_20	8_6_94	OK	10.5172	8.39889	-0.324484	-0.564012	0.3267	0.753583	no
TraesCS1A02G210300	TraesCS1A02G210300	-	1A:372624793-372637165	8_6_20	8_6_94	OK	2.92194	4.8292	0.724857	1.12272	0.04385	0.376709	no
TraesCS1A02G210400	TraesCS1A02G210400	-	1A:372639120-372643307	8_6_20	8_6_94	OK	0.450519	0.521848	0.212044	0.233336	0.69295	0.92434	no
TraesCS1A02G210500	TraesCS1A02G210500	-	1A:372909546-372911213	8_6_20	8_6_94	OK	3.77424	4.35486	0.206441	0.249478	0.65545	0.911108	no
TraesCS1A02G210600	TraesCS1A02G210600	-	1A:372942514-372944762	8_6_20	8_6_94	OK	1.65132	1.18173	-0.48272	-0.546178	0.34905	0.768796	no
TraesCS1A02G210700	TraesCS1A02G210700	-	1A:373263228-373264110	8_6_20	8_6_94	OK	0.710745	1.87492	1.39943	0.929593	0.1274	0.561032	no
TraesCS1A02G210800	TraesCS1A02G210800	-	1A:373313407-373320576	8_6_20	8_6_94	OK	1.95711	1.18869	-0.719352	-1.08736	0.06805	0.450102	no
TraesCS1A02G211000	TraesCS1A02G211000	-	1A:373770845-373774884	8_6_20	8_6_94	OK	10.3799	8.73859	-0.24832	-0.353026	0.538	0.867563	no
TraesCS1A02G211100	TraesCS1A02G211100	-	1A:374054708-374056961	8_6_20	8_6_94	OK	2.36126	2.13872	-0.142813	-0.183378	0.7505	0.940126	no
TraesCS1A02G211200	TraesCS1A02G211200	-	1A:374136781-374137647	8_6_20	8_6_94	OK	0.183177	1.19866	2.71011	1.96941	0.08145	0.481617	no
TraesCS1A02G211300	TraesCS1A02G211300	-	1A:374167246-374169463	8_6_20	8_6_94	OK	25.7648	10.7369	-1.26282	-1.7775	0.00395	0.119866	no
TraesCS1A02G211500	TraesCS1A02G211500	-	1A:374214038-374217445	8_6_20	8_6_94	OK	0.535126	0.443197	-0.27193	-0.238638	0.68325	0.92182	no
TraesCS1A02G211600	TraesCS1A02G211600	-	1A:374217712-374219255	8_6_20	8_6_94	OK	6.74212	6.94865	0.0435316	0.0635433	0.9119	0.981925	no
TraesCS1A02G211800	TraesCS1A02G211800	-	1A:374277932-374278937	8_6_20	8_6_94	OK	2.6545	1.1586	-1.19606	-0.964306	0.10035	0.516646	no
TraesCS1A02G211900	TraesCS1A02G211900	-	1A:374566585-374570315	8_6_20	8_6_94	OK	1.01202	0.875785	-0.208586	-0.291577	0.6193	0.898044	no
TraesCS1A02G212000	TraesCS1A02G212000	-	1A:374689235-374690910	8_6_20	8_6_94	OK	26.4047	29.6395	0.166729	0.278976	0.62365	0.899641	no
TraesCS1A02G212300	TraesCS1A02G212300	-	1A:375014695-375016345	8_6_20	8_6_94	OK	1.43512	1.48945	0.0536128	0.0577355	0.91945	0.983174	no
TraesCS1A02G212400	TraesCS1A02G212400	-	1A:375112040-375113726	8_6_20	8_6_94	OK	38.705	35.0269	-0.144059	-0.249615	0.6531	0.910492	no
TraesCS1A02G212600	TraesCS1A02G212600	-	1A:375467612-375469315	8_6_20	8_6_94	OK	87.3892	76.0897	-0.199755	-0.336645	0.5396	0.868226	no
TraesCS1A02G212700	TraesCS1A02G212700	-	1A:375471251-375477408	8_6_20	8_6_94	OK	8.27241	7.0519	-0.230294	-0.288734	0.601	0.891422	no
TraesCS1A02G212800	TraesCS1A02G212800	-	1A:376135406-376155653	8_6_20	8_6_94	OK	4.16108	3.49857	-0.250195	-0.455899	0.44	0.820827	no
TraesCS1A02G212900	TraesCS1A02G212900	-	1A:376476401-376480121	8_6_20	8_6_94	OK	6.50667	5.16818	-0.332263	-0.505569	0.3848	0.789755	no
TraesCS1A02G213000	TraesCS1A02G213000	-	1A:376501861-376506945	8_6_20	8_6_94	OK	5.83007	6.71607	0.204103	0.355075	0.5379	0.867563	no
TraesCS1A02G213100	TraesCS1A02G213100	-	1A:376509120-376512953	8_6_20	8_6_94	OK	11.5594	16.0873	0.476851	0.76854	0.1768	0.622175	no
TraesCS1A02G213300	TraesCS1A02G213300	-	1A:376513007-376515549	8_6_20	8_6_94	OK	1.32225	1.82559	0.465366	0.563643	0.32575	0.75332	no
TraesCS1A02G213400	TraesCS1A02G213400	-	1A:376670248-376674535	8_6_20	8_6_94	OK	3.90776	2.37909	-0.715932	-1.16991	0.0405	0.36504	no
TraesCS1A02G213600	TraesCS1A02G213600	-	1A:376784996-376786845	8_6_20	8_6_94	OK	48.7716	46.9344	-0.0553951	-0.0957862	0.8588	0.969779	no
TraesCS1A02G213900	TraesCS1A02G213900	-	1A:377023379-377028566	8_6_20	8_6_94	OK	1.12503	0.522564	-1.10628	-1.39954	0.0208	0.274387	no
TraesCS1A02G214100	TraesCS1A02G214100	-	1A:377212730-377216328	8_6_20	8_6_94	OK	0.345842	0.399232	0.207114	0.232693	0.6941	0.924875	no
TraesCS1A02G214200	TraesCS1A02G214200	-	1A:377223059-377228588	8_6_20	8_6_94	OK	0.516639	0.653455	0.338932	0.39798	0.48465	0.844805	no
TraesCS1A02G214300	TraesCS1A02G214300	-	1A:377426420-377429880	8_6_20	8_6_94	OK	1.88212	1.31429	-0.518075	-0.701886	0.23315	0.680314	no
TraesCS1A02G214600	TraesCS1A02G214600	-	1A:377499762-377502642	8_6_20	8_6_94	OK	92.6126	107.596	0.216349	0.363049	0.5244	0.862585	no
TraesCS1A02G214700	TraesCS1A02G214700	-	1A:377613068-377615762	8_6_20	8_6_94	OK	1.0097	0.92538	-0.12581	-0.14765	0.7916	0.952419	no
TraesCS1A02G215100	TraesCS1A02G215100	-	1A:380261963-380264364	8_6_20	8_6_94	OK	0.718179	0.788857	0.135421	0.140347	0.8069	0.956717	no
TraesCS1A02G215300	TraesCS1A02G215300	-	1A:380889643-380890816	8_6_20	8_6_94	OK	1.84237	1.71913	-0.0998846	-0.0841538	0.87995	0.975605	no
TraesCS1A02G215400	TraesCS1A02G215400	-	1A:380939667-380973697	8_6_20	8_6_94	OK	2.96192	2.12002	-0.482451	-0.836171	0.1625	0.606074	no
TraesCS1A02G215500	TraesCS1A02G215500	-	1A:381096099-381098610	8_6_20	8_6_94	OK	32.8904	19.0606	-0.787074	-1.19097	0.03815	0.355322	no
TraesCS1A02G215600	TraesCS1A02G215600	-	1A:381274138-381277555	8_6_20	8_6_94	OK	4.96	3.7058	-0.420558	-0.653743	0.25185	0.694747	no
TraesCS1A02G215700	TraesCS1A02G215700	-	1A:381304832-381312507	8_6_20	8_6_94	OK	7.58771	10.6741	0.492375	0.816669	0.1512	0.592374	no
TraesCS1A02G215800	TraesCS1A02G215800	-	1A:381313931-381318932	8_6_20	8_6_94	OK	3.84049	2.87827	-0.416087	-0.661007	0.2325	0.67971	no
TraesCS1A02G215900	TraesCS1A02G215900	-	1A:381819325-381822599	8_6_20	8_6_94	OK	1.33796	0.670366	-0.997011	-0.912325	0.11525	0.542538	no
TraesCS1A02G216300	TraesCS1A02G216300	-	1A:382252187-382253147	8_6_20	8_6_94	OK	8.82363	10.3501	0.230199	0.281506	0.622	0.899239	no
TraesCS1A02G216700	TraesCS1A02G216700	-	1A:384307868-384313432	8_6_20	8_6_94	OK	2.51907	3.29038	0.385362	0.395953	0.4933	0.84891	no
TraesCS1A02G216800	TraesCS1A02G216800	-	1A:384324129-384326787	8_6_20	8_6_94	OK	3.36554	4.25792	0.339308	0.478575	0.4011	0.799526	no
TraesCS1A02G216900	TraesCS1A02G216900	-	1A:384331725-384336431	8_6_20	8_6_94	OK	4.13408	5.42459	0.391947	0.661174	0.23455	0.681388	no
TraesCS1A02G217000	TraesCS1A02G217000	-	1A:384774594-384776285	8_6_20	8_6_94	OK	7.1769	13.7631	0.939371	1.29574	0.0252	0.299452	no
TraesCS1A02G217200	TraesCS1A02G217200	-	1A:385274609-385277432	8_6_20	8_6_94	OK	141.923	188.673	0.410785	0.610055	0.2602	0.703193	no
TraesCS1A02G217300	TraesCS1A02G217300	-	1A:385350139-385353160	8_6_20	8_6_94	OK	61.0467	63.7224	0.0618871	0.105826	0.85875	0.969779	no
TraesCS1A02G217400	TraesCS1A02G217400	-	1A:385354479-385359921	8_6_20	8_6_94	OK	0.954044	1.21864	0.353139	0.48807	0.4027	0.800413	no
TraesCS1A02G217500	TraesCS1A02G217500	-	1A:385650059-385653052	8_6_20	8_6_94	OK	0.966858	1.13117	0.226434	0.273491	0.6207	0.898696	no
TraesCS1A02G217600	TraesCS1A02G217600	-	1A:385656975-385660312	8_6_20	8_6_94	OK	2.01327	2.72539	0.43692	0.537998	0.3556	0.772553	no
TraesCS1A02G217800	TraesCS1A02G217800	-	1A:385664686-385669262	8_6_20	8_6_94	OK	0.905804	1.18221	0.384216	0.491072	0.39095	0.794099	no
TraesCS1A02G217900	TraesCS1A02G217900	-	1A:385887491-385900007	8_6_20	8_6_94	OK	7.77277	7.52808	-0.0461477	-0.082233	0.88435	0.976218	no
TraesCS1A02G218000	TraesCS1A02G218000	-	1A:386425624-386435664	8_6_20	8_6_94	OK	5.42927	4.45783	-0.284416	-0.470346	0.41345	0.806032	no
TraesCS1A02G218100	TraesCS1A02G218100	-	1A:386479231-386480418	8_6_20	8_6_94	OK	0.361585	0.230846	-0.647402	-0.484504	0.49305	0.848798	no
TraesCS1A02G218200	TraesCS1A02G218200	-	1A:386719857-386724132	8_6_20	8_6_94	OK	4.17683	5.26821	0.334905	0.544993	0.3305	0.756493	no
TraesCS1A02G218300	TraesCS1A02G218300	-	1A:386869892-386871162	8_6_20	8_6_94	OK	1.09563	0.566227	-0.952311	-0.742363	0.1932	0.641405	no
TraesCS1A02G218500	TraesCS1A02G218500	-	1A:387028440-387031046	8_6_20	8_6_94	OK	1.84161	2.35673	0.355823	0.422823	0.4657	0.835246	no
TraesCS1A02G218700	TraesCS1A02G218700	-	1A:387359859-387363581	8_6_20	8_6_94	OK	5.18731	9.96863	0.942408	1.48294	0.00985	0.194726	no
TraesCS1A02G218800	TraesCS1A02G218800	-	1A:387515312-387517299	8_6_20	8_6_94	OK	31.2485	27.6852	-0.174676	-0.298731	0.59325	0.888357	no
TraesCS1A02G218900	TraesCS1A02G218900	-	1A:387520023-387524441	8_6_20	8_6_94	OK	24.4808	19.3638	-0.338289	-0.570474	0.3234	0.751173	no
TraesCS1A02G219000	TraesCS1A02G219000	-	1A:387811366-387813490	8_6_20	8_6_94	OK	0.648961	0.513751	-0.337061	-0.354366	0.5431	0.869717	no
TraesCS1A02G219200	TraesCS1A02G219200	-	1A:387840337-387841862	8_6_20	8_6_94	OK	34.264	24.8879	-0.461249	-0.777073	0.16345	0.607422	no
TraesCS1A02G219400	TraesCS1A02G219400	-	1A:388156745-388159972	8_6_20	8_6_94	OK	5.78924	4.70923	-0.297881	-0.480639	0.40985	0.804218	no
TraesCS1A02G219800	TraesCS1A02G219800	-	1A:388833591-388837249	8_6_20	8_6_94	OK	2.74859	4.07761	0.569031	0.890051	0.12155	0.55157	no
TraesCS1A02G220000	TraesCS1A02G220000	-	1A:388849046-388850291	8_6_20	8_6_94	OK	2.08577	1.91994	-0.119522	-0.142127	0.806	0.956429	no
TraesCS1A02G220200	TraesCS1A02G220200	-	1A:389061316-389064998	8_6_20	8_6_94	OK	12.5723	13.7896	0.133335	0.235097	0.67835	0.91947	no
TraesCS1A02G220300	TraesCS1A02G220300	-	1A:389129280-389131767	8_6_20	8_6_94	OK	3.49674	2.16364	-0.692551	-0.767336	0.1686	0.614377	no
TraesCS1A02G220800	TraesCS1A02G220800	-	1A:389823427-389828026	8_6_20	8_6_94	OK	1.73093	2.05287	0.246095	0.272601	0.63235	0.902904	no
TraesCS1A02G220900	TraesCS1A02G220900	-	1A:389829661-389833845	8_6_20	8_6_94	OK	3.81829	4.03075	0.0781195	0.117056	0.83715	0.964447	no
TraesCS1A02G221000	TraesCS1A02G221000	-	1A:389869225-389875163	8_6_20	8_6_94	OK	7.14839	3.51724	-1.02317	-1.37373	0.02035	0.27199	no
TraesCS1A02G221100	TraesCS1A02G221100	-	1A:390085666-390097150	8_6_20	8_6_94	OK	6.01476	5.39736	-0.156255	-0.266013	0.63715	0.904545	no
TraesCS1A02G221200	TraesCS1A02G221200	-	1A:390097716-390102128	8_6_20	8_6_94	OK	5.71945	5.00419	-0.19274	-0.274286	0.6311	0.902341	no
TraesCS1A02G221400	TraesCS1A02G221400	-	1A:390638794-390640183	8_6_20	8_6_94	OK	0.518067	0.671373	0.373976	0.23834	0.67795	0.919343	no
TraesCS1A02G221500	TraesCS1A02G221500	-	1A:390640333-390642901	8_6_20	8_6_94	OK	3.92511	5.25081	0.419807	0.454198	0.41855	0.809071	no
TraesCS1A02G221600	TraesCS1A02G221600	-	1A:390708276-390710135	8_6_20	8_6_94	OK	25.7007	36.9381	0.523304	0.842958	0.1493	0.589773	no
TraesCS1A02G221700	TraesCS1A02G221700	-	1A:391235428-391237088	8_6_20	8_6_94	OK	0.708734	1.3461	0.925466	0.859945	0.12945	0.563547	no
TraesCS1A02G221800	TraesCS1A02G221800	-	1A:391249412-391255585	8_6_20	8_6_94	OK	3.04055	3.87265	0.348989	0.532986	0.3314	0.757171	no
TraesCS1A02G221900	TraesCS1A02G221900	-	1A:391256778-391260253	8_6_20	8_6_94	OK	6.51981	5.72383	-0.187847	-0.298306	0.60965	0.894514	no
TraesCS1A02G222000	TraesCS1A02G222000	-	1A:391669901-391674913	8_6_20	8_6_94	OK	11.5647	14.612	0.337429	0.53105	0.34705	0.767469	no
TraesCS1A02G222200	TraesCS1A02G222200	-	1A:391846314-391851191	8_6_20	8_6_94	OK	1.80046	1.62307	-0.149645	-0.232795	0.6759	0.919001	no
TraesCS1A02G222500	TraesCS1A02G222500	-	1A:392084287-392085142	8_6_20	8_6_94	OK	3.3266	3.54601	0.092152	0.0875796	0.88125	0.975716	no
TraesCS1A02G222700	TraesCS1A02G222700	-	1A:392523766-392531051	8_6_20	8_6_94	OK	8.35249	5.67279	-0.558149	-0.318059	0.56065	0.876069	no
TraesCS1A02G222800	TraesCS1A02G222800	-	1A:392523766-392531051	8_6_20	8_6_94	OK	6.60101	7.3291	0.150949	0.210212	0.71745	0.931845	no
TraesCS1A02G222900	TraesCS1A02G222900	-	1A:392744231-392747376	8_6_20	8_6_94	OK	5.35597	3.31005	-0.694295	-1.10146	0.0635	0.439861	no
TraesCS1A02G223000	TraesCS1A02G223000	-	1A:392777542-392781440	8_6_20	8_6_94	OK	4.53386	4.81121	0.0856608	0.109448	0.85175	0.968038	no
TraesCS1A02G223100	TraesCS1A02G223100	-	1A:392782547-392786136	8_6_20	8_6_94	OK	0.73536	0.829171	0.173219	0.207902	0.7084	0.929732	no
TraesCS1A02G223200	TraesCS1A02G223200	-	1A:393456323-393459251	8_6_20	8_6_94	OK	13.4543	14.0244	0.0598724	0.0822596	0.88265	0.976	no
TraesCS1A02G223300	TraesCS1A02G223300	-	1A:393461155-393469918	8_6_20	8_6_94	OK	4.60597	4.04621	-0.186935	-0.305053	0.5999	0.89131	no
TraesCS1A02G223600	TraesCS1A02G223600	-	1A:394250150-394251608	8_6_20	8_6_94	OK	0.453186	0.404968	-0.162295	-0.137678	0.80635	0.956564	no
TraesCS1A02G223700	TraesCS1A02G223700	-	1A:394252788-394261768	8_6_20	8_6_94	OK	3.23295	2.95004	-0.132118	-0.233033	0.6829	0.921653	no
TraesCS1A02G223800	TraesCS1A02G223800	-	1A:394299046-394302178	8_6_20	8_6_94	OK	26.1881	28.4971	0.121906	0.216512	0.6965	0.925836	no
TraesCS1A02G223900	TraesCS1A02G223900	-	1A:394319587-394322386	8_6_20	8_6_94	OK	3.02553	2.92523	-0.0486376	-0.0710193	0.89945	0.979721	no
TraesCS1A02G224000	TraesCS1A02G224000	-	1A:394325249-394328538	8_6_20	8_6_94	OK	15.9332	19.255	0.273197	0.456843	0.4156	0.807589	no
TraesCS1A02G224700	TraesCS1A02G224700	-	1A:394588930-394607136	8_6_20	8_6_94	OK	31.9007	31.9453	0.00201821	0.00335177	0.99595	0.998606	no
TraesCS1A02G224800	TraesCS1A02G224800	-	1A:394851596-394852955	8_6_20	8_6_94	OK	1.82943	2.11439	0.208843	0.250026	0.6641	0.914918	no
TraesCS1A02G224900	TraesCS1A02G224900	-	1A:394851596-394852955	8_6_20	8_6_94	OK	2.61768	2.24455	-0.221866	-0.1731	0.77215	0.946467	no
TraesCS1A02G225000	TraesCS1A02G225000	-	1A:395172062-395180663	8_6_20	8_6_94	OK	6.28464	7.33358	0.222688	0.38542	0.4982	0.851356	no
TraesCS1A02G225100	TraesCS1A02G225100	-	1A:395182341-395206946	8_6_20	8_6_94	OK	0.325629	0.373039	0.196095	0.257928	0.65335	0.910492	no
TraesCS1A02G225200	TraesCS1A02G225200	-	1A:395457902-395462389	8_6_20	8_6_94	OK	7.34735	6.11981	-0.263738	-0.436012	0.4485	0.825063	no
TraesCS1A02G225600	TraesCS1A02G225600	-	1A:396100621-396102750	8_6_20	8_6_94	OK	1.67148	1.96733	0.235111	0.345185	0.5373	0.867494	no
TraesCS1A02G225700	TraesCS1A02G225700	-	1A:396105134-396108083	8_6_20	8_6_94	OK	24.7393	16.8844	-0.551113	-0.902322	0.10185	0.518257	no
TraesCS1A02G225800	TraesCS1A02G225800	-	1A:396262415-396262722	8_6_20	8_6_94	OK	0.765088	0.155905	-2.29496	-1.18959	0.2596	0.702574	no
TraesCS1A02G226000	TraesCS1A02G226000	-	1A:396296933-396298607	8_6_20	8_6_94	OK	7.43689	4.83987	-0.619729	-0.819029	0.1496	0.590219	no
TraesCS1A02G226100	TraesCS1A02G226100	-	1A:396421576-396424593	8_6_20	8_6_94	OK	0.858447	0.885709	0.0451048	0.057292	0.91755	0.982911	no
TraesCS1A02G226200	TraesCS1A02G226200	-	1A:396425498-396426695	8_6_20	8_6_94	OK	7.27447	3.45573	-1.07385	-1.10393	0.063	0.438567	no
TraesCS1A02G226300	TraesCS1A02G226300	-	1A:396427874-396432402	8_6_20	8_6_94	OK	8.63946	7.96511	-0.117247	-0.198674	0.72025	0.932417	no
TraesCS1A02G226500	TraesCS1A02G226500	-	1A:396462672-396469872	8_6_20	8_6_94	OK	2.31472	2.01844	-0.197599	-0.323798	0.5759	0.881748	no
TraesCS1A02G226600	TraesCS1A02G226600	-	1A:397053249-397053711	8_6_20	8_6_94	OK	6.11381	4.56775	-0.420589	-0.426359	0.45795	0.830491	no
TraesCS1A02G226700	TraesCS1A02G226700	-	1A:397081987-397084196	8_6_20	8_6_94	OK	0.73749	0.652629	-0.176359	-0.184404	0.7561	0.94182	no
TraesCS1A02G226900	TraesCS1A02G226900	-	1A:397657981-397663340	8_6_20	8_6_94	OK	0.764085	0.693571	-0.139689	-0.148638	0.80085	0.954988	no
TraesCS1A02G227000	TraesCS1A02G227000	-	1A:397737102-397743609	8_6_20	8_6_94	OK	7.46333	7.46027	-0.00059136	-0.000976302	0.9983	0.999092	no
TraesCS1A02G227200	TraesCS1A02G227200	-	1A:397771973-397776201	8_6_20	8_6_94	OK	10.7577	7.6607	-0.48982	-0.620408	0.29685	0.731986	no
TraesCS1A02G227300	TraesCS1A02G227300	-	1A:398050208-398053648	8_6_20	8_6_94	OK	5.86155	6.02748	0.0402715	0.0689428	0.9037	0.979934	no
TraesCS1A02G227600	TraesCS1A02G227600	-	1A:398447831-398478403	8_6_20	8_6_94	OK	2.60343	2.03098	-0.358235	-0.647866	0.2549	0.698006	no
TraesCS1A02G227700	TraesCS1A02G227700	-	1A:398666145-398670897	8_6_20	8_6_94	OK	0.610657	1.53091	1.32595	1.43075	0.01055	0.200535	no
TraesCS1A02G228000	TraesCS1A02G228000	-	1A:399229266-399232767	8_6_20	8_6_94	OK	9.89747	8.92483	-0.149235	-0.248329	0.6585	0.912208	no
TraesCS1A02G228100	TraesCS1A02G228100	-	1A:399242681-399246292	8_6_20	8_6_94	OK	1.69453	0.880026	-0.945266	-0.959288	0.0997	0.51545	no
TraesCS1A02G228200	TraesCS1A02G228200	-	1A:399471122-399474373	8_6_20	8_6_94	OK	25.1582	19.1836	-0.391156	-0.614569	0.28915	0.726258	no
TraesCS1A02G228300	TraesCS1A02G228300	-	1A:399491193-399508030	8_6_20	8_6_94	OK	5.13305	3.40819	-0.590813	-1.0336	0.06975	0.453735	no
TraesCS1A02G228400	TraesCS1A02G228400	-	1A:399591408-399592839	8_6_20	8_6_94	OK	1.28849	1.63257	0.341464	0.420234	0.4586	0.830848	no
TraesCS1A02G228600	TraesCS1A02G228600	-	1A:399892434-399893448	8_6_20	8_6_94	OK	0.727191	0.102792	-2.82261	-1.27151	0.11855	0.547496	no
TraesCS1A02G228700	TraesCS1A02G228700	-	1A:400955574-400956033	8_6_20	8_6_94	OK	8.00324	17.7811	1.15169	1.34239	0.0236	0.289654	no
TraesCS1A02G228800	TraesCS1A02G228800	-	1A:400960824-400962361	8_6_20	8_6_94	OK	1.79756	2.76597	0.621747	0.579892	0.4608	0.831966	no
TraesCS1A02G228900	TraesCS1A02G228900	-	1A:400965657-400969054	8_6_20	8_6_94	OK	5.43462	11.119	1.03277	1.38315	0.0184	0.260328	no
TraesCS1A02G229000	TraesCS1A02G229000	-	1A:400974761-400975411	8_6_20	8_6_94	OK	61.1996	263.487	2.10614	3.01712	5e-05	0.00573505	yes
TraesCS1A02G229100	TraesCS1A02G229100	-	1A:401226675-401227405	8_6_20	8_6_94	OK	23.8709	78.7243	1.72156	2.38189	0.0001	0.0101027	yes
TraesCS1A02G229400	TraesCS1A02G229400	-	1A:401770370-401776062	8_6_20	8_6_94	OK	1.04993	1.75503	0.741206	1.00754	0.0855	0.490297	no
TraesCS1A02G229700	TraesCS1A02G229700	-	1A:402252750-402258921	8_6_20	8_6_94	OK	5.37204	7.9707	0.569237	0.933934	0.107	0.52786	no
TraesCS1A02G229800	TraesCS1A02G229800	-	1A:402277349-402278875	8_6_20	8_6_94	OK	5.95811	3.72267	-0.678518	-0.687064	0.231	0.678188	no
TraesCS1A02G229900	TraesCS1A02G229900	-	1A:402800674-402805290	8_6_20	8_6_94	OK	0.716893	0.568879	-0.333636	-0.358635	0.5448	0.870322	no
TraesCS1A02G230000	TraesCS1A02G230000	-	1A:402805581-402809242	8_6_20	8_6_94	OK	2.49073	2.78467	0.160941	0.256921	0.64815	0.908418	no
TraesCS1A02G230100	TraesCS1A02G230100	-	1A:402920831-402930504	8_6_20	8_6_94	OK	11.4291	14.7117	0.364253	0.598927	0.27965	0.71835	no
TraesCS1A02G230300	TraesCS1A02G230300	-	1A:402941255-402946713	8_6_20	8_6_94	OK	3.53977	5.43995	0.619936	1.08654	0.06505	0.443006	no
TraesCS1A02G230400	TraesCS1A02G230400	-	1A:403023005-403031517	8_6_20	8_6_94	OK	58.179	60.5818	0.0583873	0.0962359	0.8617	0.970455	no
TraesCS1A02G230500	TraesCS1A02G230500	-	1A:403023005-403031517	8_6_20	8_6_94	OK	2.56948	2.43758	-0.076025	-0.0162959	0.9426	0.987442	no
TraesCS1A02G230600	TraesCS1A02G230600	-	1A:403361806-403386327	8_6_20	8_6_94	OK	1.88317	2.34396	0.315783	0.47211	0.4129	0.805858	no
TraesCS1A02G230900	TraesCS1A02G230900	-	1A:403632276-403632940	8_6_20	8_6_94	OK	0.638938	0.605847	-0.0767228	-0.0546687	0.94085	0.987184	no
TraesCS1A02G231000	TraesCS1A02G231000	-	1A:403634443-403634938	8_6_20	8_6_94	OK	21.3434	25.2326	0.241503	0.304619	0.5901	0.88723	no
TraesCS1A02G231100	TraesCS1A02G231100	-	1A:403655014-403662722	8_6_20	8_6_94	OK	10.2027	8.3021	-0.297396	-0.530579	0.3561	0.772566	no
TraesCS1A02G231200	TraesCS1A02G231200	-	1A:403830276-403831326	8_6_20	8_6_94	OK	1.56119	1.85186	0.246331	0.243758	0.65575	0.911108	no
TraesCS1A02G231400	TraesCS1A02G231400	-	1A:404388547-404390160	8_6_20	8_6_94	OK	5.58967	5.9159	0.0818345	0.0834238	0.88165	0.97576	no
TraesCS1A02G231500	TraesCS1A02G231500	-	1A:404625535-404628901	8_6_20	8_6_94	OK	0.687171	1.34312	0.966848	0.966302	0.09745	0.51207	no
TraesCS1A02G231900	TraesCS1A02G231900	-	1A:405515556-405516241	8_6_20	8_6_94	OK	0.909054	2.05424	1.17616	0.933522	0.11395	0.540948	no
TraesCS1A02G232000	TraesCS1A02G232000	-	1A:405517312-405522682	8_6_20	8_6_94	OK	0.409061	0.624137	0.609546	0.56289	0.3504	0.769471	no
TraesCS1A02G232200	TraesCS1A02G232200	-	1A:405681898-405682862	8_6_20	8_6_94	OK	0.558804	0.184168	-1.60132	-1.03728	0.2342	0.681033	no
TraesCS1A02G232300	TraesCS1A02G232300	-	1A:405792026-405799327	8_6_20	8_6_94	OK	1.61159	1.62778	0.0144178	0.017345	0.97825	0.994825	no
TraesCS1A02G232600	TraesCS1A02G232600	-	1A:406142959-406143967	8_6_20	8_6_94	OK	0.357378	0.61588	0.785199	0.567263	0.3376	0.761326	no
TraesCS1A02G232900	TraesCS1A02G232900	-	1A:406186563-406190999	8_6_20	8_6_94	OK	0.733038	0.581255	-0.334718	-0.345099	0.55545	0.8744	no
TraesCS1A02G233200	TraesCS1A02G233200	-	1A:407114549-407117132	8_6_20	8_6_94	OK	11.2163	20.2096	0.849439	1.37746	0.0155	0.242838	no
TraesCS1A02G233400	TraesCS1A02G233400	-	1A:407315144-407320459	8_6_20	8_6_94	OK	1.3003	2.10304	0.693633	0.957873	0.09655	0.511395	no
TraesCS1A02G233500	TraesCS1A02G233500	-	1A:407323416-407329088	8_6_20	8_6_94	OK	1.47431	1.42023	-0.0539117	-0.0845065	0.88125	0.975716	no
TraesCS1A02G233600	TraesCS1A02G233600	-	1A:407330834-407335966	8_6_20	8_6_94	OK	6.0883	6.28284	0.0453779	0.0788481	0.8925	0.978194	no
TraesCS1A02G233700	TraesCS1A02G233700	-	1A:408485599-408488677	8_6_20	8_6_94	OK	61.7716	89.523	0.535315	0.921391	0.1052	0.524448	no
TraesCS1A02G233800	TraesCS1A02G233800	-	1A:408491114-408493891	8_6_20	8_6_94	OK	0.513113	0.694383	0.436454	0.391798	0.49885	0.851416	no
TraesCS1A02G234100	TraesCS1A02G234100	-	1A:409782352-409790410	8_6_20	8_6_94	OK	0.402478	0.856337	1.08927	1.26481	0.03105	0.32677	no
TraesCS1A02G234200	TraesCS1A02G234200	-	1A:409827046-409833994	8_6_20	8_6_94	OK	8.7267	9.42417	0.110929	0.195787	0.7413	0.937975	no
TraesCS1A02G234400	TraesCS1A02G234400	-	1A:409835899-409838736	8_6_20	8_6_94	OK	2.8691	2.27711	-0.333399	-0.463931	0.41845	0.809071	no
TraesCS1A02G234500	TraesCS1A02G234500	-	1A:409852086-409857399	8_6_20	8_6_94	OK	1.02136	1.12203	0.135619	0.102562	0.84285	0.965937	no
TraesCS1A02G234600	TraesCS1A02G234600	-	1A:410152901-410157058	8_6_20	8_6_94	OK	12.0728	3.92195	-1.62211	-2.29036	0.0001	0.0101027	yes
TraesCS1A02G234900	TraesCS1A02G234900	-	1A:413782216-413798673	8_6_20	8_6_94	OK	1.87256	1.45815	-0.360876	-0.626457	0.29125	0.727894	no
TraesCS1A02G235000	TraesCS1A02G235000	-	1A:415297272-415299492	8_6_20	8_6_94	OK	0.552706	0.129149	-2.09748	-1.64873	0.02095	0.275406	no
TraesCS1A02G235100	TraesCS1A02G235100	-	1A:415580728-415585379	8_6_20	8_6_94	OK	1.50337	0.664188	-1.17853	-1.60639	0.00675	0.159685	no
TraesCS1A02G235500	TraesCS1A02G235500	-	1A:416536876-416540167	8_6_20	8_6_94	OK	3.53202	2.74088	-0.365856	-0.565582	0.3105	0.741811	no
TraesCS1A02G235600	TraesCS1A02G235600	-	1A:416542612-416546310	8_6_20	8_6_94	OK	35.0658	38.3623	0.129625	0.222563	0.6924	0.92434	no
TraesCS1A02G235700	TraesCS1A02G235700	-	1A:417387136-417390440	8_6_20	8_6_94	OK	1.03342	1.95508	0.919808	1.28976	0.02125	0.277359	no
TraesCS1A02G235900	TraesCS1A02G235900	-	1A:418034033-418040242	8_6_20	8_6_94	OK	1.55126	2.40314	0.631482	0.921353	0.11925	0.54832	no
TraesCS1A02G236000	TraesCS1A02G236000	-	1A:418041085-418046903	8_6_20	8_6_94	OK	7.76781	9.19627	0.24354	0.429656	0.4504	0.826087	no
TraesCS1A02G236100	TraesCS1A02G236100	-	1A:418049850-418057245	8_6_20	8_6_94	OK	0.983756	0.607717	-0.694901	-0.896326	0.12825	0.562159	no
TraesCS1A02G236300	TraesCS1A02G236300	-	1A:418917934-418918084	8_6_20	8_6_94	OK	16.5527	3.24372	-2.35134	-2.15796	0.073	0.462942	no
TraesCS1A02G236400	TraesCS1A02G236400	-	1A:418933737-418936268	8_6_20	8_6_94	OK	2.8403	1.68323	-0.754812	-0.926586	0.10745	0.528335	no
TraesCS1A02G236500	TraesCS1A02G236500	-	1A:418936643-418939887	8_6_20	8_6_94	OK	2.18101	1.3968	-0.642878	-0.883605	0.1239	0.555179	no
TraesCS1A02G236600	TraesCS1A02G236600	-	1A:419028887-419037606	8_6_20	8_6_94	OK	3.27481	3.11041	-0.0743046	-0.119494	0.8363	0.96427	no
TraesCS1A02G236700	TraesCS1A02G236700	-	1A:419479084-419481573	8_6_20	8_6_94	OK	5.6103	6.38941	0.187605	0.293653	0.61185	0.895155	no
TraesCS1A02G236900	TraesCS1A02G236900	-	1A:420064777-420068159	8_6_20	8_6_94	OK	3.70552	5.75545	0.63525	0.97033	0.0953	0.508997	no
TraesCS1A02G237100	TraesCS1A02G237100	-	1A:420394345-420397136	8_6_20	8_6_94	OK	0.704358	0.761181	0.111931	0.129293	0.8273	0.962237	no
TraesCS1A02G237200	TraesCS1A02G237200	-	1A:420509961-420520292	8_6_20	8_6_94	OK	1.04429	0.813001	-0.361189	-0.58987	0.3154	0.745461	no
TraesCS1A02G237800	TraesCS1A02G237800	-	1A:423675498-423676890	8_6_20	8_6_94	OK	14.8428	14.6923	-0.0147049	-0.0240366	0.9638	0.992305	no
TraesCS1A02G238100	TraesCS1A02G238100	-	1A:423948294-423949193	8_6_20	8_6_94	OK	0.701271	0.38432	-0.867663	-0.696731	0.3716	0.781593	no
TraesCS1A02G238600	TraesCS1A02G238600	-	1A:425252498-425265407	8_6_20	8_6_94	OK	1.76167	1.39481	-0.336875	-0.313902	0.5926	0.888054	no
TraesCS1A02G238700	TraesCS1A02G238700	-	1A:425252498-425265407	8_6_20	8_6_94	OK	18.6694	18.382	-0.0223851	-0.0314483	0.9557	0.990431	no
TraesCS1A02G238800	TraesCS1A02G238800	-	1A:425680687-425681800	8_6_20	8_6_94	OK	1.13037	0.677174	-0.73919	-0.654686	0.38105	0.787783	no
TraesCS1A02G238900	TraesCS1A02G238900	-	1A:425713177-425734042	8_6_20	8_6_94	OK	5.4751	5.00135	-0.13057	-0.238668	0.6781	0.919415	no
TraesCS1A02G239000	TraesCS1A02G239000	-	1A:426299170-426304342	8_6_20	8_6_94	OK	4.06077	4.00484	-0.0200109	-0.0314344	0.95775	0.990797	no
TraesCS1A02G239100	TraesCS1A02G239100	-	1A:426518617-426523264	8_6_20	8_6_94	OK	2.66562	1.74307	-0.612841	-1.04332	0.0741	0.46463	no
TraesCS1A02G239300	TraesCS1A02G239300	-	1A:426533369-426537081	8_6_20	8_6_94	OK	0.823463	0.0558359	-3.88244	-2.85837	0.0477	0.390634	no
TraesCS1A02G239600	TraesCS1A02G239600	-	1A:426880666-426882655	8_6_20	8_6_94	OK	0.616825	0.277605	-1.15183	-1.07197	0.0743	0.465159	no
TraesCS1A02G239700	TraesCS1A02G239700	-	1A:426886833-426892014	8_6_20	8_6_94	OK	1.7761	2.06891	0.220156	0.120068	0.836	0.964215	no
TraesCS1A02G239800	TraesCS1A02G239800	-	1A:426886833-426892014	8_6_20	8_6_94	OK	10.7662	11.5	0.0951302	0.14583	0.7936	0.953089	no
TraesCS1A02G240000	TraesCS1A02G240000	-	1A:426929585-426933776	8_6_20	8_6_94	OK	2.38118	1.98499	-0.262544	-0.399498	0.49345	0.849065	no
TraesCS1A02G240100	TraesCS1A02G240100	-	1A:427037673-427041154	8_6_20	8_6_94	OK	0.317418	0.578846	0.866799	1.01066	0.08465	0.488929	no
TraesCS1A02G240200	TraesCS1A02G240200	-	1A:427048239-427049359	8_6_20	8_6_94	OK	2.39127	1.41318	-0.758837	-0.723328	0.20765	0.657616	no
TraesCS1A02G240300	TraesCS1A02G240300	-	1A:427482372-427485361	8_6_20	8_6_94	OK	2.8977	3.51873	0.280148	0.435117	0.43735	0.819573	no
TraesCS1A02G240400	TraesCS1A02G240400	-	1A:427520650-427528030	8_6_20	8_6_94	OK	0.23235	0.34397	0.565984	0.620209	0.2766	0.71599	no
TraesCS1A02G240500	TraesCS1A02G240500	-	1A:427811333-427813937	8_6_20	8_6_94	OK	2.28474	0.861966	-1.40633	-1.55396	0.01305	0.222171	no
TraesCS1A02G240600	TraesCS1A02G240600	-	1A:427814328-427823554	8_6_20	8_6_94	OK	3.28352	2.96762	-0.145937	-0.260565	0.6514	0.909697	no
TraesCS1A02G241000	TraesCS1A02G241000	-	1A:428546383-428550024	8_6_20	8_6_94	OK	11.1914	9.98204	-0.164978	-0.282619	0.6216	0.899128	no
TraesCS1A02G241100	TraesCS1A02G241100	-	1A:428663705-428664650	8_6_20	8_6_94	OK	0.473843	0.0857475	-2.46624	-1.68698	0.1378	0.575539	no
TraesCS1A02G241300	TraesCS1A02G241300	-	1A:428972916-428979705	8_6_20	8_6_94	OK	5.95941	6.1719	0.0505467	0.0897699	0.87655	0.974807	no
TraesCS1A02G241400	TraesCS1A02G241400	-	1A:429002154-429003928	8_6_20	8_6_94	OK	0.41908	0.596801	0.510024	0.369563	0.6649	0.91531	no
TraesCS1A02G241500	TraesCS1A02G241500	-	1A:429483214-429484117	8_6_20	8_6_94	OK	0.655005	0.626581	-0.0640038	-0.0382641	0.94815	0.988326	no
TraesCS1A02G241700	TraesCS1A02G241700	-	1A:430002490-430006423	8_6_20	8_6_94	OK	1.37573	1.84549	0.423807	0.520771	0.3646	0.777789	no
TraesCS1A02G241800	TraesCS1A02G241800	-	1A:430006817-430008755	8_6_20	8_6_94	OK	3.55439	2.36146	-0.589919	-0.702068	0.2006	0.649602	no
TraesCS1A02G241900	TraesCS1A02G241900	-	1A:430177936-430181778	8_6_20	8_6_94	OK	11.9138	10.8532	-0.134518	-0.23606	0.68415	0.922107	no
TraesCS1A02G242100	TraesCS1A02G242100	-	1A:430231588-430234732	8_6_20	8_6_94	OK	3.43615	2.21753	-0.631837	-0.985101	0.0824	0.483508	no
TraesCS1A02G242200	TraesCS1A02G242200	-	1A:430236533-430240368	8_6_20	8_6_94	OK	0.373504	0.406951	0.123729	0.120615	0.8385	0.964769	no
TraesCS1A02G242300	TraesCS1A02G242300	-	1A:430334088-430339310	8_6_20	8_6_94	OK	0.498509	0.616695	0.306937	0.374322	0.50955	0.85496	no
TraesCS1A02G242400	TraesCS1A02G242400	-	1A:430342572-430344319	8_6_20	8_6_94	OK	0.691641	0.695339	0.00769363	0.00714093	0.98125	0.995487	no
TraesCS1A02G242500	TraesCS1A02G242500	-	1A:430584229-430591637	8_6_20	8_6_94	OK	3.46101	2.97621	-0.21772	-0.357529	0.52165	0.86102	no
TraesCS1A02G242600	TraesCS1A02G242600	-	1A:430605349-430611761	8_6_20	8_6_94	OK	26.7929	28.3595	0.0819809	0.139902	0.80295	0.955626	no
TraesCS1A02G242800	TraesCS1A02G242800	-	1A:430617267-430622212	8_6_20	8_6_94	OK	1.17897	1.75514	0.574052	0.72092	0.2092	0.659582	no
TraesCS1A02G242900	TraesCS1A02G242900	-	1A:430624437-430626106	8_6_20	8_6_94	OK	2.91419	1.83863	-0.664465	-0.538635	0.3372	0.760938	no
TraesCS1A02G243000	TraesCS1A02G243000	-	1A:431013710-431016801	8_6_20	8_6_94	OK	16.197	12.1822	-0.410948	-0.726249	0.20475	0.654308	no
TraesCS1A02G243100	TraesCS1A02G243100	-	1A:431017430-431031404	8_6_20	8_6_94	OK	2.49115	2.72157	0.127626	0.191408	0.73615	0.936362	no
TraesCS1A02G243200	TraesCS1A02G243200	-	1A:431431126-431435660	8_6_20	8_6_94	OK	3.90487	4.73291	0.277453	0.450782	0.4321	0.816825	no
TraesCS1A02G243300	TraesCS1A02G243300	-	1A:431776448-431780693	8_6_20	8_6_94	OK	4.3912	5.13749	0.22645	0.36873	0.50615	0.853738	no
TraesCS1A02G243700	TraesCS1A02G243700	-	1A:432193617-432202573	8_6_20	8_6_94	OK	4.65288	4.611	-0.0130428	-0.0230414	0.96965	0.992927	no
TraesCS1A02G244100	TraesCS1A02G244100	-	1A:432530983-432536229	8_6_20	8_6_94	OK	0.419658	0.378816	-0.147714	-0.154368	0.783	0.949476	no
TraesCS1A02G244200	TraesCS1A02G244200	-	1A:432537249-432541306	8_6_20	8_6_94	OK	0.428559	0.232093	-0.884792	-0.872135	0.13265	0.568327	no
TraesCS1A02G244300	TraesCS1A02G244300	-	1A:432559099-432560254	8_6_20	8_6_94	OK	9.13657	8.41704	-0.118341	-0.138166	0.8136	0.958928	no
TraesCS1A02G244400	TraesCS1A02G244400	-	1A:432589951-432592978	8_6_20	8_6_94	OK	0.597258	0.505693	-0.240093	-0.211125	0.705	0.928742	no
TraesCS1A02G244600	TraesCS1A02G244600	-	1A:432759698-432760295	8_6_20	8_6_94	OK	1.67236	1.57229	-0.0890217	-0.0721349	0.89805	0.979438	no
TraesCS1A02G244700	TraesCS1A02G244700	-	1A:432765220-432771742	8_6_20	8_6_94	OK	3.42154	3.49187	0.0293524	0.0505726	0.9271	0.984543	no
TraesCS1A02G244900	TraesCS1A02G244900	-	1A:432951798-432959237	8_6_20	8_6_94	OK	24.5418	24.792	0.0146342	0.0251837	0.96375	0.992305	no
TraesCS1A02G245000	TraesCS1A02G245000	-	1A:432973059-432987608	8_6_20	8_6_94	OK	4.95312	4.33924	-0.190896	-0.345689	0.5551	0.874377	no
TraesCS1A02G245100	TraesCS1A02G245100	-	1A:433526137-433533407	8_6_20	8_6_94	OK	0.505236	0.262236	-0.946091	-0.551022	0.3411	0.763578	no
TraesCS1A02G245200	TraesCS1A02G245200	-	1A:434046756-434047173	8_6_20	8_6_94	OK	4.4337	3.47442	-0.351738	-0.28272	0.60555	0.893339	no
TraesCS1A02G245300	TraesCS1A02G245300	-	1A:434419690-434428750	8_6_20	8_6_94	OK	4.76068	4.50774	-0.0787659	-0.135648	0.817	0.959928	no
TraesCS1A02G245500	TraesCS1A02G245500	-	1A:434638558-434641445	8_6_20	8_6_94	OK	0.484607	0.64412	0.410515	0.398168	0.48465	0.844805	no
TraesCS1A02G245600	TraesCS1A02G245600	-	1A:434871479-434878257	8_6_20	8_6_94	OK	3.44565	3.84584	0.158524	0.258392	0.64395	0.906919	no
TraesCS1A02G246300	TraesCS1A02G246300	-	1A:436421137-436426639	8_6_20	8_6_94	OK	0.267974	0.373018	0.47715	0.0845613	0.80015	0.95495	no
TraesCS1A02G246400	TraesCS1A02G246400	-	1A:436421137-436426639	8_6_20	8_6_94	OK	11.04	11.9777	0.11762	0.206574	0.7131	0.930837	no
TraesCS1A02G246500	TraesCS1A02G246500	-	1A:436429224-436435467	8_6_20	8_6_94	OK	1.78396	1.79298	0.0072814	0.0114042	0.983	0.995701	no
TraesCS1A02G246600	TraesCS1A02G246600	-	1A:436435965-436440510	8_6_20	8_6_94	OK	8.97585	10.1714	0.180391	0.307567	0.58775	0.886156	no
TraesCS1A02G246700	TraesCS1A02G246700	-	1A:437227744-437232712	8_6_20	8_6_94	OK	2.19777	2.47839	0.17336	0.203249	0.7201	0.932417	no
TraesCS1A02G246800	TraesCS1A02G246800	-	1A:437582683-437587434	8_6_20	8_6_94	OK	6.71332	8.25493	0.298231	0.5085	0.3705	0.780958	no
TraesCS1A02G246900	TraesCS1A02G246900	-	1A:438295339-438300885	8_6_20	8_6_94	OK	10.7539	11.7577	0.128742	0.224621	0.69545	0.925504	no
TraesCS1A02G247100	TraesCS1A02G247100	-	1A:438365794-438368421	8_6_20	8_6_94	OK	1.77563	1.42554	-0.316826	-0.462747	0.4275	0.813695	no
TraesCS1A02G247200	TraesCS1A02G247200	-	1A:438684368-438688797	8_6_20	8_6_94	OK	4.97489	5.07512	0.0287772	0.0427189	0.9442	0.987667	no
TraesCS1A02G247500	TraesCS1A02G247500	-	1A:439066056-439074664	8_6_20	8_6_94	OK	3.52939	8.48636	1.26573	1.99329	0.00065	0.041327	yes
TraesCS1A02G247700	TraesCS1A02G247700	-	1A:439723132-439727622	8_6_20	8_6_94	OK	0.507852	0.333252	-0.607794	-0.66716	0.2518	0.694744	no
TraesCS1A02G247800	TraesCS1A02G247800	-	1A:439930513-439932376	8_6_20	8_6_94	OK	6.50082	8.88239	0.450327	0.61048	0.29265	0.729015	no
TraesCS1A02G247900	TraesCS1A02G247900	-	1A:440019651-440029391	8_6_20	8_6_94	OK	1.93985	1.9676	0.0204921	0.0302767	0.959	0.991005	no
TraesCS1A02G248100	TraesCS1A02G248100	-	1A:440072479-440074799	8_6_20	8_6_94	OK	2.98374	2.23241	-0.418516	-0.510004	0.37145	0.781539	no
TraesCS1A02G248200	TraesCS1A02G248200	-	1A:440183809-440187326	8_6_20	8_6_94	OK	1.98134	2.44016	0.300504	0.377393	0.4981	0.851347	no
TraesCS1A02G248300	TraesCS1A02G248300	-	1A:440412864-440416040	8_6_20	8_6_94	OK	7.76138	6.21159	-0.32135	-0.474732	0.42475	0.812343	no
TraesCS1A02G248400	TraesCS1A02G248400	-	1A:440440918-440457450	8_6_20	8_6_94	OK	4.78261	6.48911	0.440222	0.7481	0.19575	0.644109	no
TraesCS1A02G248600	TraesCS1A02G248600	-	1A:440783362-440796745	8_6_20	8_6_94	OK	2.50283	3.07088	0.295093	0.479017	0.399	0.798211	no
TraesCS1A02G248700	TraesCS1A02G248700	-	1A:440800854-440802058	8_6_20	8_6_94	OK	0.62517	0.433196	-0.529227	-0.365137	0.6027	0.892117	no
TraesCS1A02G248800	TraesCS1A02G248800	-	1A:440886441-440891002	8_6_20	8_6_94	OK	1.45393	1.78634	0.297051	0.457193	0.4111	0.804799	no
TraesCS1A02G248900	TraesCS1A02G248900	-	1A:441020192-441023416	8_6_20	8_6_94	OK	0.57027	0.435337	-0.389512	-0.406194	0.4841	0.844624	no
TraesCS1A02G249000	TraesCS1A02G249000	-	1A:441031692-441033979	8_6_20	8_6_94	OK	6.23091	5.82552	-0.0970575	-0.13841	0.8041	0.955811	no
TraesCS1A02G249100	TraesCS1A02G249100	-	1A:441107311-441111912	8_6_20	8_6_94	OK	1.20249	2.47585	1.0419	1.42925	0.01705	0.252096	no
TraesCS1A02G249300	TraesCS1A02G249300	-	1A:441183587-441185735	8_6_20	8_6_94	OK	6.32862	7.4125	0.22807	0.388047	0.49035	0.847249	no
TraesCS1A02G249400	TraesCS1A02G249400	-	1A:441235401-441245178	8_6_20	8_6_94	OK	4.61082	4.35567	-0.0821285	-0.1422	0.80505	0.95606	no
TraesCS1A02G249500	TraesCS1A02G249500	-	1A:441751924-441756669	8_6_20	8_6_94	OK	11.3467	21.6765	0.933858	1.47569	0.01115	0.20621	no
TraesCS1A02G249600	TraesCS1A02G249600	-	1A:441763843-441766750	8_6_20	8_6_94	OK	22.2309	22.6739	0.0284647	0.0490896	0.9332	0.985516	no
TraesCS1A02G250000	TraesCS1A02G250000	-	1A:441841791-441843417	8_6_20	8_6_94	OK	1.20839	1.9103	0.660707	0.697244	0.23565	0.68243	no
TraesCS1A02G250100	TraesCS1A02G250100	-	1A:441927240-441929536	8_6_20	8_6_94	OK	13.6502	15.6188	0.19436	0.312678	0.57295	0.880323	no
TraesCS1A02G250200	TraesCS1A02G250200	-	1A:441931205-441932559	8_6_20	8_6_94	OK	0.964145	0.575175	-0.74525	-0.711715	0.23365	0.680514	no
TraesCS1A02G250300	TraesCS1A02G250300	-	1A:441954666-441957069	8_6_20	8_6_94	OK	25.612	27.3656	0.0955443	0.164721	0.77085	0.945772	no
TraesCS1A02G250400	TraesCS1A02G250400	-	1A:442124886-442126086	8_6_20	8_6_94	OK	1.64869	1.73617	0.074589	0.0915137	0.87085	0.972718	no
TraesCS1A02G250500	TraesCS1A02G250500	-	1A:442154861-442155978	8_6_20	8_6_94	OK	7.11466	4.18071	-0.767049	-0.904082	0.1248	0.55662	no
TraesCS1A02G250700	TraesCS1A02G250700	-	1A:442470887-442476407	8_6_20	8_6_94	OK	2.47204	1.75519	-0.494077	-0.74716	0.18885	0.63585	no
TraesCS1A02G250800	TraesCS1A02G250800	-	1A:442553711-442563195	8_6_20	8_6_94	OK	2.41244	3.87144	0.682373	0.874848	0.13395	0.570153	no
TraesCS1A02G250900	TraesCS1A02G250900	-	1A:442553711-442563195	8_6_20	8_6_94	OK	6.96357	7.23012	0.0541926	0.0419903	0.9409	0.987184	no
TraesCS1A02G251000	TraesCS1A02G251000	-	1A:442563511-442567349	8_6_20	8_6_94	OK	3.47979	3.35463	-0.0528448	-0.0798628	0.8923	0.978146	no
TraesCS1A02G251100	TraesCS1A02G251100	-	1A:442606329-442613294	8_6_20	8_6_94	OK	9.6773	9.01559	-0.102184	-0.175165	0.7559	0.941819	no
TraesCS1A02G251200	TraesCS1A02G251200	-	1A:442613330-442614743	8_6_20	8_6_94	OK	94.3423	97.2948	0.044458	0.0733776	0.89905	0.979712	no
TraesCS1A02G251400	TraesCS1A02G251400	-	1A:442800490-442808502	8_6_20	8_6_94	OK	19.7823	15.8964	-0.315516	-0.538903	0.3485	0.768299	no
TraesCS1A02G251500	TraesCS1A02G251500	-	1A:443125060-443133281	8_6_20	8_6_94	OK	1.17885	1.00112	-0.235764	-0.26714	0.64645	0.907898	no
TraesCS1A02G251600	TraesCS1A02G251600	-	1A:443193548-443198146	8_6_20	8_6_94	OK	94.6088	85.3896	-0.147913	-0.240508	0.6742	0.918558	no
TraesCS1A02G251700	TraesCS1A02G251700	-	1A:443198966-443211104	8_6_20	8_6_94	OK	3.93078	4.47684	0.187664	0.338812	0.5618	0.876547	no
TraesCS1A02G251800	TraesCS1A02G251800	-	1A:443659414-443660791	8_6_20	8_6_94	OK	0.855776	0.936575	0.130161	0.136901	0.81905	0.960294	no
TraesCS1A02G251900	TraesCS1A02G251900	-	1A:443703297-443704605	8_6_20	8_6_94	OK	8.89274	5.06353	-0.812485	-0.925572	0.1055	0.525041	no
TraesCS1A02G252000	TraesCS1A02G252000	-	1A:443708368-443712092	8_6_20	8_6_94	OK	7.73495	6.00893	-0.364284	-0.546293	0.3403	0.763141	no
TraesCS1A02G252300	TraesCS1A02G252300	-	1A:444122389-444123580	8_6_20	8_6_94	OK	3.43598	3.21684	-0.0950793	-0.131465	0.81835	0.960127	no
TraesCS1A02G252400	TraesCS1A02G252400	-	1A:444124495-444127602	8_6_20	8_6_94	OK	19.3187	15.2871	-0.337684	-0.561507	0.31355	0.744511	no
TraesCS1A02G252500	TraesCS1A02G252500	-	1A:444127612-444129639	8_6_20	8_6_94	OK	2.62811	4.86355	0.887985	0.983479	0.09495	0.508199	no
TraesCS1A02G252700	TraesCS1A02G252700	-	1A:444144689-444146823	8_6_20	8_6_94	OK	19.6266	20.8812	0.0893948	0.152044	0.7941	0.953367	no
TraesCS1A02G253000	TraesCS1A02G253000	-	1A:444255167-444257615	8_6_20	8_6_94	OK	8.48052	9.2972	0.132644	0.215798	0.6988	0.926529	no
TraesCS1A02G253400	TraesCS1A02G253400	-	1A:445257709-445277310	8_6_20	8_6_94	OK	1.83761	1.71229	-0.101909	-0.158235	0.77725	0.948052	no
TraesCS1A02G253900	TraesCS1A02G253900	-	1A:445541462-445544679	8_6_20	8_6_94	OK	0.364303	0.418258	0.199253	0.210058	0.72245	0.933194	no
TraesCS1A02G254100	TraesCS1A02G254100	-	1A:445653715-445656457	8_6_20	8_6_94	OK	0.834859	1.07132	0.359782	0.454512	0.4192	0.809431	no
TraesCS1A02G254200	TraesCS1A02G254200	-	1A:445878771-445885091	8_6_20	8_6_94	OK	9.47101	5.66406	-0.741681	-1.27888	0.02815	0.312163	no
TraesCS1A02G254400	TraesCS1A02G254400	-	1A:445914780-445917729	8_6_20	8_6_94	OK	22.8286	20.6449	-0.145056	-0.248173	0.6676	0.916117	no
TraesCS1A02G254500	TraesCS1A02G254500	-	1A:445934352-445938890	8_6_20	8_6_94	OK	1.08687	0.270175	-2.00822	-2.28348	0.00055	0.0367381	yes
TraesCS1A02G254800	TraesCS1A02G254800	-	1A:446236431-446237616	8_6_20	8_6_94	OK	8.48677	12.2985	0.535192	0.664717	0.25725	0.700858	no
TraesCS1A02G255000	TraesCS1A02G255000	-	1A:446541861-446549281	8_6_20	8_6_94	OK	3.66019	2.32781	-0.652945	-1.06969	0.07105	0.457277	no
TraesCS1A02G255100	TraesCS1A02G255100	-	1A:447005331-447007022	8_6_20	8_6_94	OK	11.7673	9.6976	-0.279089	-0.311064	0.5683	0.878624	no
TraesCS1A02G255200	TraesCS1A02G255200	-	1A:447112677-447120162	8_6_20	8_6_94	OK	0.534674	0.921343	0.785077	0.980457	0.09855	0.513761	no
TraesCS1A02G255300	TraesCS1A02G255300	-	1A:447623203-447635025	8_6_20	8_6_94	OK	1.86609	1.51487	-0.300822	-0.485626	0.39605	0.795871	no
TraesCS1A02G255400	TraesCS1A02G255400	-	1A:447640538-447644424	8_6_20	8_6_94	OK	5.28849	4.42862	-0.255999	-0.437287	0.44025	0.820912	no
TraesCS1A02G255600	TraesCS1A02G255600	-	1A:447747679-447749014	8_6_20	8_6_94	OK	3.623	2.32209	-0.641762	-0.700436	0.2377	0.684168	no
TraesCS1A02G255800	TraesCS1A02G255800	-	1A:448033491-448037889	8_6_20	8_6_94	OK	50.5214	52.442	0.0538262	0.0937232	0.87075	0.972702	no
TraesCS1A02G255900	TraesCS1A02G255900	-	1A:448627006-448629624	8_6_20	8_6_94	OK	1.53074	1.21925	-0.328239	-0.488971	0.3949	0.795164	no
TraesCS1A02G256000	TraesCS1A02G256000	-	1A:448814632-448816127	8_6_20	8_6_94	OK	2.26904	3.14426	0.470639	0.485615	0.3961	0.795906	no
TraesCS1A02G256100	TraesCS1A02G256100	-	1A:448897529-448912063	8_6_20	8_6_94	OK	0.785761	0.664039	-0.242821	-0.348203	0.55415	0.874044	no
TraesCS1A02G256200	TraesCS1A02G256200	-	1A:448912373-448915764	8_6_20	8_6_94	OK	0.748585	1.15515	0.62584	0.81	0.1604	0.603834	no
TraesCS1A02G256300	TraesCS1A02G256300	-	1A:448918313-448924958	8_6_20	8_6_94	OK	6.08337	4.39823	-0.467946	-0.811935	0.1629	0.60653	no
TraesCS1A02G256400	TraesCS1A02G256400	-	1A:448926774-448930744	8_6_20	8_6_94	OK	38.2406	32.8348	-0.219881	-0.374246	0.50325	0.853087	no
TraesCS1A02G256800	TraesCS1A02G256800	-	1A:449195770-449201684	8_6_20	8_6_94	OK	1.05999	2.58634	1.28686	1.78862	0.00255	0.0964566	no
TraesCS1A02G257100	TraesCS1A02G257100	-	1A:449511676-449512442	8_6_20	8_6_94	OK	1.82457	1.34232	-0.442827	-0.309527	0.60785	0.893605	no
TraesCS1A02G257300	TraesCS1A02G257300	-	1A:449555197-449558720	8_6_20	8_6_94	OK	6.87779	4.33559	-0.665716	-0.988485	0.07345	0.463621	no
TraesCS1A02G257400	TraesCS1A02G257400	-	1A:449623116-449626157	8_6_20	8_6_94	OK	12.5507	9.85373	-0.349024	-0.55534	0.32055	0.749131	no
TraesCS1A02G257900	TraesCS1A02G257900	-	1A:449820374-449831326	8_6_20	8_6_94	OK	1.17588	1.1493	-0.0329808	-0.0353544	0.9526	0.989492	no
TraesCS1A02G258000	TraesCS1A02G258000	-	1A:449843794-449853848	8_6_20	8_6_94	OK	5.43208	5.90369	0.120114	0.207242	0.7202	0.932417	no
TraesCS1A02G258100	TraesCS1A02G258100	-	1A:449853941-449857196	8_6_20	8_6_94	OK	2.19724	2.15111	-0.0306136	-0.0425459	0.94115	0.987184	no
TraesCS1A02G258200	TraesCS1A02G258200	-	1A:449934515-449938594	8_6_20	8_6_94	OK	15.429	19.1251	0.309817	0.532216	0.34955	0.768954	no
TraesCS1A02G258300	TraesCS1A02G258300	-	1A:450092811-450097229	8_6_20	8_6_94	OK	1.91383	1.48547	-0.365546	-0.476427	0.39	0.793515	no
TraesCS1A02G258400	TraesCS1A02G258400	-	1A:451280507-451282597	8_6_20	8_6_94	OK	4.12492	4.84569	0.232335	0.337357	0.547	0.871104	no
TraesCS1A02G258500	TraesCS1A02G258500	-	1A:451617711-451619073	8_6_20	8_6_94	OK	7.22908	11.6497	0.688406	0.883255	0.1167	0.544945	no
TraesCS1A02G258700	TraesCS1A02G258700	-	1A:451849957-451851112	8_6_20	8_6_94	OK	1.19508	1.17814	-0.0206032	-0.0179479	0.9795	0.99517	no
TraesCS1A02G258800	TraesCS1A02G258800	-	1A:452018320-452021152	8_6_20	8_6_94	OK	69.8747	57.4846	-0.281596	-0.443423	0.4334	0.817731	no
TraesCS1A02G259000	TraesCS1A02G259000	-	1A:452042145-452046460	8_6_20	8_6_94	OK	9.3265	9.79753	0.0710822	0.116933	0.841	0.965394	no
TraesCS1A02G259200	TraesCS1A02G259200	-	1A:452280748-452284447	8_6_20	8_6_94	OK	6.98521	5.31714	-0.393651	-0.660466	0.2519	0.694784	no
TraesCS1A02G259400	TraesCS1A02G259400	-	1A:452452677-452455333	8_6_20	8_6_94	OK	0.821816	0.657173	-0.322542	-0.377649	0.50375	0.853239	no
TraesCS1A02G259600	TraesCS1A02G259600	-	1A:452758833-452761870	8_6_20	8_6_94	OK	3.32058	2.60314	-0.351183	-0.567331	0.3277	0.754402	no
TraesCS1A02G259700	TraesCS1A02G259700	-	1A:452784056-452786582	8_6_20	8_6_94	OK	162.858	209.725	0.364886	0.567396	0.31775	0.747035	no
TraesCS1A02G259800	TraesCS1A02G259800	-	1A:452857081-452865313	8_6_20	8_6_94	OK	19.5759	22.0128	0.169266	0.298121	0.61425	0.89557	no
TraesCS1A02G259900	TraesCS1A02G259900	-	1A:453071837-453075356	8_6_20	8_6_94	OK	1.14184	0.875371	-0.383395	-0.453283	0.43735	0.819573	no
TraesCS1A02G260000	TraesCS1A02G260000	-	1A:453520441-453524428	8_6_20	8_6_94	OK	3.44467	3.62573	0.073905	0.0748949	0.89045	0.977587	no
TraesCS1A02G260100	TraesCS1A02G260100	-	1A:454033521-454037971	8_6_20	8_6_94	OK	7.55535	7.46102	-0.0181259	-0.0302555	0.95975	0.99106	no
TraesCS1A02G260200	TraesCS1A02G260200	-	1A:454329422-454334823	8_6_20	8_6_94	OK	1.30327	1.76422	0.436892	0.630619	0.25865	0.701978	no
TraesCS1A02G260300	TraesCS1A02G260300	-	1A:454335484-454339778	8_6_20	8_6_94	OK	2.96221	4.07318	0.459481	0.644581	0.2666	0.708816	no
TraesCS1A02G260400	TraesCS1A02G260400	-	1A:454341616-454345142	8_6_20	8_6_94	OK	0.841633	0.780916	-0.108023	-0.130443	0.82285	0.961215	no
TraesCS1A02G260500	TraesCS1A02G260500	-	1A:454516008-454523565	8_6_20	8_6_94	OK	2.84195	5.10504	0.845039	1.23422	0.0331	0.335114	no
TraesCS1A02G260700	TraesCS1A02G260700	-	1A:454533587-454534849	8_6_20	8_6_94	OK	1.65344	1.29435	-0.353241	-0.463204	0.44655	0.8244	no
TraesCS1A02G260900	TraesCS1A02G260900	-	1A:455022756-455029126	8_6_20	8_6_94	OK	16.2754	10.5654	-0.623344	-1.09145	0.07075	0.456422	no
TraesCS1A02G261000	TraesCS1A02G261000	-	1A:455031000-455038358	8_6_20	8_6_94	OK	9.77107	8.91759	-0.131862	-0.235384	0.6791	0.919806	no
TraesCS1A02G261400	TraesCS1A02G261400	-	1A:455818470-455822929	8_6_20	8_6_94	OK	0.888812	0.566374	-0.650125	-0.791961	0.1658	0.610482	no
TraesCS1A02G261800	TraesCS1A02G261800	-	1A:456321203-456323812	8_6_20	8_6_94	OK	1.55074	4.36312	1.4924	1.68705	0.0051	0.137625	no
TraesCS1A02G261900	TraesCS1A02G261900	-	1A:456650947-456652182	8_6_20	8_6_94	OK	8.67567	28.1457	1.69787	2.3255	0.00015	0.0139159	yes
TraesCS1A02G262000	TraesCS1A02G262000	-	1A:456653630-456654382	8_6_20	8_6_94	OK	10.1169	16.3589	0.693305	0.883725	0.12985	0.564252	no
TraesCS1A02G262100	TraesCS1A02G262100	-	1A:456655322-456657426	8_6_20	8_6_94	OK	8.53144	10.366	0.281001	0.424569	0.45795	0.830491	no
TraesCS1A02G262200	TraesCS1A02G262200	-	1A:456924748-456931844	8_6_20	8_6_94	OK	1.49719	1.55388	0.0536214	0.0873503	0.87465	0.974452	no
TraesCS1A02G262300	TraesCS1A02G262300	-	1A:456940069-456944304	8_6_20	8_6_94	OK	26.1742	25.0006	-0.0661813	-0.110945	0.84675	0.966914	no
TraesCS1A02G262400	TraesCS1A02G262400	-	1A:457372179-457373172	8_6_20	8_6_94	OK	98.1918	103.941	0.0820893	0.133384	0.81145	0.958169	no
TraesCS1A02G262500	TraesCS1A02G262500	-	1A:457945324-457945945	8_6_20	8_6_94	OK	23.5428	36.3005	0.624704	0.836671	0.14445	0.58419	no
TraesCS1A02G262600	TraesCS1A02G262600	-	1A:457956310-457961244	8_6_20	8_6_94	OK	3.88155	4.58975	0.241782	0.39832	0.48875	0.846623	no
TraesCS1A02G262700	TraesCS1A02G262700	-	1A:458216683-458220843	8_6_20	8_6_94	OK	0.99476	0.492977	-1.01283	-0.695164	0.2035	0.652923	no
TraesCS1A02G262800	TraesCS1A02G262800	-	1A:458227679-458230027	8_6_20	8_6_94	OK	11.2734	7.63405	-0.562401	-0.700147	0.2292	0.676366	no
TraesCS1A02G262900	TraesCS1A02G262900	-	1A:458394133-458397267	8_6_20	8_6_94	OK	7.92182	26.7426	1.75524	2.39305	5e-05	0.00573505	yes
TraesCS1A02G263000	TraesCS1A02G263000	-	1A:458504527-458507240	8_6_20	8_6_94	OK	6.79557	5.50511	-0.303822	-0.458766	0.4141	0.806482	no
TraesCS1A02G263200	TraesCS1A02G263200	-	1A:458557064-458562511	8_6_20	8_6_94	OK	19.9106	14.4707	-0.460407	-0.774747	0.16995	0.614587	no
TraesCS1A02G263300	TraesCS1A02G263300	-	1A:458564116-458566532	8_6_20	8_6_94	OK	65.9528	92.3221	0.485244	0.777321	0.16605	0.610966	no
TraesCS1A02G263400	TraesCS1A02G263400	-	1A:458896288-458908694	8_6_20	8_6_94	OK	1.93186	2.79648	0.53362	0.891242	0.1152	0.542482	no
TraesCS1A02G263600	TraesCS1A02G263600	-	1A:459097179-459100473	8_6_20	8_6_94	OK	0.424125	0.190929	-1.15145	-0.885446	0.24365	0.68917	no
TraesCS1A02G263700	TraesCS1A02G263700	-	1A:459186661-459188632	8_6_20	8_6_94	OK	2.44629	1.5644	-0.644991	-0.644215	0.27465	0.714818	no
TraesCS1A02G263800	TraesCS1A02G263800	-	1A:459269856-459275619	8_6_20	8_6_94	OK	1.17665	0.808871	-0.5407	-0.806824	0.19135	0.638474	no
TraesCS1A02G264000	TraesCS1A02G264000	-	1A:459307639-459313757	8_6_20	8_6_94	OK	4.11135	6.93722	0.754745	1.08149	0.0671	0.447415	no
TraesCS1A02G264100	TraesCS1A02G264100	-	1A:459514098-459523796	8_6_20	8_6_94	OK	2.95522	2.67669	-0.142815	-0.232199	0.6954	0.925504	no
TraesCS1A02G264200	TraesCS1A02G264200	-	1A:459524186-459527766	8_6_20	8_6_94	OK	1.41521	1.68743	0.253809	0.334681	0.55115	0.872944	no
TraesCS1A02G264300	TraesCS1A02G264300	-	1A:459946839-459948904	8_6_20	8_6_94	OK	1.53487	3.24106	1.07835	1.20496	0.0475	0.389896	no
TraesCS1A02G264400	TraesCS1A02G264400	-	1A:459948921-459951051	8_6_20	8_6_94	OK	1.15245	0.978734	-0.235715	-0.25455	0.6564	0.911498	no
TraesCS1A02G264500	TraesCS1A02G264500	-	1A:460280711-460282491	8_6_20	8_6_94	OK	4.65017	3.15087	-0.561532	-0.610703	0.2575	0.700967	no
TraesCS1A02G264600	TraesCS1A02G264600	-	1A:460325308-460329830	8_6_20	8_6_94	OK	0.0782263	0.36987	2.24129	1.15325	0.0923	0.503847	no
TraesCS1A02G264700	TraesCS1A02G264700	-	1A:460330400-460334595	8_6_20	8_6_94	OK	10.8528	10.8432	-0.00127245	-0.00226241	0.9965	0.998786	no
TraesCS1A02G264800	TraesCS1A02G264800	-	1A:460553634-460557686	8_6_20	8_6_94	OK	0.283628	0.432396	0.608353	0.628375	0.2876	0.724668	no
TraesCS1A02G264900	TraesCS1A02G264900	-	1A:460639088-460641864	8_6_20	8_6_94	OK	1.93073	0.989766	-0.96399	-1.13406	0.06445	0.442116	no
TraesCS1A02G265000	TraesCS1A02G265000	-	1A:460669776-460676972	8_6_20	8_6_94	OK	3.96568	3.58885	-0.144046	-0.246894	0.668	0.916311	no
TraesCS1A02G265300	TraesCS1A02G265300	-	1A:460967357-460968123	8_6_20	8_6_94	OK	10.5679	30.6424	1.53584	2.10586	0.00015	0.0139159	yes
TraesCS1A02G265600	TraesCS1A02G265600	-	1A:461337577-461338417	8_6_20	8_6_94	OK	4.18659	3.27594	-0.353865	-0.381689	0.48205	0.843425	no
TraesCS1A02G265700	TraesCS1A02G265700	-	1A:461351278-461352000	8_6_20	8_6_94	OK	0.191085	1.25714	2.71786	1.85504	0.0375	0.353208	no
TraesCS1A02G265800	TraesCS1A02G265800	-	1A:461356734-461357498	8_6_20	8_6_94	OK	8.01528	14.7864	0.883449	0.989006	0.10015	0.516506	no
TraesCS1A02G266000	TraesCS1A02G266000	-	1A:461521742-461524132	8_6_20	8_6_94	OK	5.91628	9.64705	0.705397	1.0482	0.068	0.450102	no
TraesCS1A02G266300	TraesCS1A02G266300	-	1A:461775746-461779782	8_6_20	8_6_94	OK	14.5696	10.8821	-0.421011	-0.720233	0.22895	0.676226	no
TraesCS1A02G266500	TraesCS1A02G266500	-	1A:461995981-462000591	8_6_20	8_6_94	OK	3.2601	2.32335	-0.488709	-0.73186	0.2069	0.65667	no
TraesCS1A02G266600	TraesCS1A02G266600	-	1A:462000811-462006133	8_6_20	8_6_94	OK	15.272	8.89537	-0.779762	-1.27469	0.0297	0.320159	no
TraesCS1A02G266700	TraesCS1A02G266700	-	1A:462122730-462124931	8_6_20	8_6_94	OK	1.35999	2.56479	0.91524	1.00493	0.07485	0.466391	no
TraesCS1A02G266800	TraesCS1A02G266800	-	1A:462136939-462137443	8_6_20	8_6_94	OK	0.532626	1.05421	0.984961	0.658342	0.3419	0.764104	no
TraesCS1A02G266900	TraesCS1A02G266900	-	1A:462333926-462336501	8_6_20	8_6_94	OK	12.6118	11.4163	-0.143681	-0.222694	0.69175	0.92434	no
TraesCS1A02G267300	TraesCS1A02G267300	-	1A:462435596-462438015	8_6_20	8_6_94	OK	6.49734	3.97016	-0.710653	-1.00366	0.09805	0.512992	no
TraesCS1A02G267600	TraesCS1A02G267600	-	1A:462617028-462619649	8_6_20	8_6_94	OK	18.3721	17.0022	-0.111788	-0.178052	0.75435	0.941272	no
TraesCS1A02G267700	TraesCS1A02G267700	-	1A:462742534-462750420	8_6_20	8_6_94	OK	0.397056	0.328652	-0.272782	-0.313529	0.56915	0.878975	no
TraesCS1A02G267800	TraesCS1A02G267800	-	1A:462776184-462778584	8_6_20	8_6_94	OK	9.39788	14.2703	0.602607	0.731059	0.1957	0.644109	no
TraesCS1A02G267900	TraesCS1A02G267900	-	1A:462793391-462799930	8_6_20	8_6_94	OK	9.0671	6.31807	-0.521159	-0.800977	0.15635	0.597904	no
TraesCS1A02G268200	TraesCS1A02G268200	-	1A:463155410-463156061	8_6_20	8_6_94	OK	17.0798	30.717	0.846741	1.25631	0.03195	0.33076	no
TraesCS1A02G268400	TraesCS1A02G268400	-	1A:463246852-463248232	8_6_20	8_6_94	OK	5.71776	5.87636	0.0394723	0.0473362	0.93565	0.986047	no
TraesCS1A02G268500	TraesCS1A02G268500	-	1A:463288262-463291701	8_6_20	8_6_94	OK	17.0506	19.2876	0.177849	0.312327	0.59845	0.890717	no
TraesCS1A02G268600	TraesCS1A02G268600	-	1A:463356637-463358483	8_6_20	8_6_94	OK	11.1403	10.1294	-0.137239	-0.20381	0.7189	0.932071	no
TraesCS1A02G268700	TraesCS1A02G268700	-	1A:463400233-463403089	8_6_20	8_6_94	OK	3.2097	5.94506	0.889253	1.33691	0.0171	0.252441	no
TraesCS1A02G268800	TraesCS1A02G268800	-	1A:463460247-463461876	8_6_20	8_6_94	OK	2.54114	2.36015	-0.106601	-0.1392	0.81015	0.957591	no
TraesCS1A02G268900	TraesCS1A02G268900	-	1A:463521477-463523392	8_6_20	8_6_94	OK	0.674314	1.18685	0.815642	0.78815	0.17735	0.622974	no
TraesCS1A02G269000	TraesCS1A02G269000	-	1A:463810369-463813906	8_6_20	8_6_94	OK	1.32815	2.45075	0.883801	1.27451	0.0303	0.323312	no
TraesCS1A02G269100	TraesCS1A02G269100	-	1A:463820154-463827474	8_6_20	8_6_94	OK	7.35805	6.02523	-0.288307	-0.511613	0.37495	0.783762	no
TraesCS1A02G269200	TraesCS1A02G269200	-	1A:463827547-463830330	8_6_20	8_6_94	OK	14.0986	18.4991	0.391904	0.677098	0.24105	0.686881	no
TraesCS1A02G269300	TraesCS1A02G269300	-	1A:463921286-463928925	8_6_20	8_6_94	OK	0.334348	0.249062	-0.424846	-0.240395	0.6463	0.907898	no
TraesCS1A02G269400	TraesCS1A02G269400	-	1A:463921286-463928925	8_6_20	8_6_94	OK	0.369363	0.284724	-0.375475	-0.234583	0.8114	0.958151	no
TraesCS1A02G269500	TraesCS1A02G269500	-	1A:463929755-463932776	8_6_20	8_6_94	OK	3.74943	3.37565	-0.151507	-0.19897	0.72105	0.932576	no
TraesCS1A02G269600	TraesCS1A02G269600	-	1A:463958196-463963550	8_6_20	8_6_94	OK	5.02469	6.21956	0.30778	0.4324	0.4509	0.826337	no
TraesCS1A02G269700	TraesCS1A02G269700	-	1A:463958196-463963550	8_6_20	8_6_94	OK	3.07403	4.95507	0.688774	0.186586	0.74145	0.938039	no
TraesCS1A02G269800	TraesCS1A02G269800	-	1A:463958196-463963550	8_6_20	8_6_94	OK	1.4475	0.957663	-0.595978	-0.174796	0.8182	0.960127	no
TraesCS1A02G270000	TraesCS1A02G270000	-	1A:464087219-464089077	8_6_20	8_6_94	OK	6.92281	9.94606	0.522767	0.781563	0.16885	0.614587	no
TraesCS1A02G270200	TraesCS1A02G270200	-	1A:464247355-464249467	8_6_20	8_6_94	OK	6.73467	6.60709	-0.0275916	-0.0391596	0.9426	0.987442	no
TraesCS1A02G270300	TraesCS1A02G270300	-	1A:464249663-464253896	8_6_20	8_6_94	OK	5.11648	3.47861	-0.556643	-0.854513	0.1263	0.559094	no
TraesCS1A02G270400	TraesCS1A02G270400	-	1A:464790699-464793947	8_6_20	8_6_94	OK	20.6711	28.2295	0.449588	0.7614	0.1688	0.614587	no
TraesCS1A02G270500	TraesCS1A02G270500	-	1A:464794578-464796552	8_6_20	8_6_94	OK	6.5553	7.48358	0.191068	0.280802	0.6206	0.898666	no
TraesCS1A02G270600	TraesCS1A02G270600	-	1A:464797146-464805227	8_6_20	8_6_94	OK	5.29454	4.1528	-0.350422	-0.593375	0.3114	0.742435	no
TraesCS1A02G270700	TraesCS1A02G270700	-	1A:464809425-464811387	8_6_20	8_6_94	OK	44.4109	64.3294	0.534565	0.895353	0.10655	0.527105	no
TraesCS1A02G270800	TraesCS1A02G270800	-	1A:464837011-464840398	8_6_20	8_6_94	OK	0.480653	0.229234	-1.06818	-0.754742	0.1912	0.638253	no
TraesCS1A02G271700	TraesCS1A02G271700	-	1A:465281933-465283274	8_6_20	8_6_94	OK	3.40939	3.09823	-0.138071	-0.158971	0.776	0.947708	no
TraesCS1A02G272000	TraesCS1A02G272000	-	1A:465340923-465343552	8_6_20	8_6_94	OK	67.1961	44.5929	-0.591563	-0.853944	0.133	0.568754	no
TraesCS1A02G272100	TraesCS1A02G272100	-	1A:465451852-465455447	8_6_20	8_6_94	OK	9.89841	17.7907	0.845857	1.29424	0.02545	0.300161	no
TraesCS1A02G272200	TraesCS1A02G272200	-	1A:465464899-465470830	8_6_20	8_6_94	OK	7.91196	8.10783	0.0352797	0.0590455	0.9167	0.982895	no
TraesCS1A02G272400	TraesCS1A02G272400	-	1A:465501522-465505875	8_6_20	8_6_94	OK	5.13052	5.40661	0.0756207	0.126077	0.82195	0.961032	no
TraesCS1A02G272600	TraesCS1A02G272600	-	1A:465522812-465524805	8_6_20	8_6_94	OK	0.641083	1.18554	0.886963	0.665385	0.265	0.70761	no
TraesCS1A02G272700	TraesCS1A02G272700	-	1A:466036874-466039350	8_6_20	8_6_94	OK	1.81179	1.9321	0.0927608	0.127976	0.8232	0.961285	no
TraesCS1A02G272800	TraesCS1A02G272800	-	1A:466341016-466341241	8_6_20	8_6_94	OK	0.662502	0.821388	0.31014	0.164034	0.8057	0.956333	no
TraesCS1A02G272900	TraesCS1A02G272900	-	1A:466348840-466351191	8_6_20	8_6_94	OK	2.26465	2.99292	0.402265	0.407228	0.49645	0.850516	no
TraesCS1A02G273000	TraesCS1A02G273000	-	1A:466896601-466899623	8_6_20	8_6_94	OK	8.14717	8.46242	0.0547713	0.0894473	0.87685	0.974894	no
TraesCS1A02G273100	TraesCS1A02G273100	-	1A:466926988-466930294	8_6_20	8_6_94	OK	10.7048	8.68385	-0.301853	-0.50865	0.38085	0.787685	no
TraesCS1A02G273200	TraesCS1A02G273200	-	1A:467156433-467160032	8_6_20	8_6_94	OK	6.81894	1.4892	-2.195	-2.31631	0.00105	0.0565615	no
TraesCS1A02G273400	TraesCS1A02G273400	-	1A:467181437-467183931	8_6_20	8_6_94	OK	7.83353	11.2356	0.52034	0.791374	0.1748	0.619846	no
TraesCS1A02G273500	TraesCS1A02G273500	-	1A:467184517-467186314	8_6_20	8_6_94	OK	8.54379	10.3408	0.275403	0.443389	0.44385	0.823356	no
TraesCS1A02G273900	TraesCS1A02G273900	-	1A:467255798-467260124	8_6_20	8_6_94	OK	0.357929	0.228766	-0.645802	-0.493988	0.42405	0.81188	no
TraesCS1A02G274300	TraesCS1A02G274300	-	1A:468598784-468599195	8_6_20	8_6_94	OK	8.71928	17.2221	0.98198	0.99734	0.08385	0.486884	no
TraesCS1A02G274400	TraesCS1A02G274400	-	1A:468605611-468609080	8_6_20	8_6_94	OK	3.25796	2.1346	-0.610004	-0.909377	0.10365	0.521206	no
TraesCS1A02G274800	TraesCS1A02G274800	-	1A:468847621-468849139	8_6_20	8_6_94	OK	2.00816	2.24163	0.158671	0.158643	0.77515	0.947302	no
TraesCS1A02G275000	TraesCS1A02G275000	-	1A:469309602-469310929	8_6_20	8_6_94	OK	2.37148	1.66789	-0.507759	-0.498723	0.40315	0.800617	no
TraesCS1A02G275200	TraesCS1A02G275200	-	1A:469369454-469371619	8_6_20	8_6_94	OK	23.4847	15.5115	-0.59838	-1.02787	0.07455	0.4658	no
TraesCS1A02G275300	TraesCS1A02G275300	-	1A:469374579-469377056	8_6_20	8_6_94	OK	1.93388	1.64197	-0.236071	-0.299524	0.59165	0.887764	no
TraesCS1A02G275400	TraesCS1A02G275400	-	1A:469587132-469593624	8_6_20	8_6_94	OK	16.6073	8.20768	-1.01677	-1.47592	0.0104	0.199419	no
TraesCS1A02G275600	TraesCS1A02G275600	-	1A:469662813-469663861	8_6_20	8_6_94	OK	4.86649	6.96123	0.516461	0.62192	0.26955	0.710503	no
TraesCS1A02G275700	TraesCS1A02G275700	-	1A:470300055-470301243	8_6_20	8_6_94	OK	3.97281	6.00248	0.595401	0.675463	0.2531	0.695997	no
TraesCS1A02G276100	TraesCS1A02G276100	-	1A:471320623-471326066	8_6_20	8_6_94	OK	4.11163	4.08079	-0.0108654	-0.0186087	0.9732	0.993712	no
TraesCS1A02G276200	TraesCS1A02G276200	-	1A:471480701-471483149	8_6_20	8_6_94	OK	3.17335	2.00452	-0.662753	-0.710398	0.19395	0.64258	no
TraesCS1A02G276300	TraesCS1A02G276300	-	1A:471488204-471489387	8_6_20	8_6_94	OK	3.40428	2.18639	-0.638802	-0.65661	0.25025	0.693196	no
TraesCS1A02G276400	TraesCS1A02G276400	-	1A:471489978-471494342	8_6_20	8_6_94	OK	4.07558	3.59176	-0.182316	-0.302249	0.5983	0.890634	no
TraesCS1A02G276500	TraesCS1A02G276500	-	1A:471503707-471507782	8_6_20	8_6_94	OK	5.0381	7.21891	0.518902	0.83736	0.1464	0.58623	no
TraesCS1A02G277000	TraesCS1A02G277000	-	1A:472140796-472143555	8_6_20	8_6_94	OK	9.45585	8.74104	-0.113403	-0.19303	0.73515	0.936077	no
TraesCS1A02G277400	TraesCS1A02G277400	-	1A:472550276-472552563	8_6_20	8_6_94	OK	2.08409	1.07358	-0.956988	-1.06663	0.0727	0.46259	no
TraesCS1A02G277500	TraesCS1A02G277500	-	1A:473009757-473011782	8_6_20	8_6_94	OK	109.751	214.152	0.964405	1.45709	0.0144	0.233931	no
TraesCS1A02G277600	TraesCS1A02G277600	-	1A:473032237-473034750	8_6_20	8_6_94	OK	32.8259	52.7841	0.685267	1.11164	0.05465	0.413881	no
TraesCS1A02G277700	TraesCS1A02G277700	-	1A:473037522-473042364	8_6_20	8_6_94	OK	2.38091	3.43875	0.530373	0.865662	0.14075	0.580262	no
TraesCS1A02G278000	TraesCS1A02G278000	-	1A:473630542-473641488	8_6_20	8_6_94	OK	0.78975	1.31135	0.731582	1.13935	0.05335	0.409774	no
TraesCS1A02G278100	TraesCS1A02G278100	-	1A:474189094-474196288	8_6_20	8_6_94	OK	1.93273	2.12857	0.139249	0.217059	0.7035	0.928315	no
TraesCS1A02G278200	TraesCS1A02G278200	-	1A:474197440-474201439	8_6_20	8_6_94	OK	6.19627	7.43485	0.262904	0.467528	0.42545	0.812587	no
TraesCS1A02G278300	TraesCS1A02G278300	-	1A:474217693-474220455	8_6_20	8_6_94	OK	6.17313	7.74548	0.327354	0.401642	0.4827	0.843668	no
TraesCS1A02G278400	TraesCS1A02G278400	-	1A:474225385-474229138	8_6_20	8_6_94	OK	0.502092	0.382457	-0.392655	-0.264732	0.63545	0.904053	no
TraesCS1A02G278500	TraesCS1A02G278500	-	1A:474260218-474260633	8_6_20	8_6_94	OK	0.318594	1.4666	2.20268	1.34502	0.2195	0.668377	no
TraesCS1A02G278600	TraesCS1A02G278600	-	1A:474291360-474293659	8_6_20	8_6_94	OK	3.05827	4.84355	0.663348	0.87585	0.12045	0.550317	no
TraesCS1A02G278700	TraesCS1A02G278700	-	1A:474421054-474428708	8_6_20	8_6_94	OK	2.69436	5.22251	0.954802	1.18553	0.0442	0.377602	no
TraesCS1A02G278800	TraesCS1A02G278800	-	1A:474430832-474432419	8_6_20	8_6_94	OK	28.3134	13.1725	-1.10395	-1.49692	0.00715	0.165291	no
TraesCS1A02G278900	TraesCS1A02G278900	-	1A:474449754-474451774	8_6_20	8_6_94	OK	20.4387	18.5905	-0.136737	-0.2276	0.68615	0.922181	no
TraesCS1A02G279000	TraesCS1A02G279000	-	1A:474640544-474644247	8_6_20	8_6_94	OK	1.40417	1.5179	0.112365	0.162471	0.7824	0.949317	no
TraesCS1A02G279100	TraesCS1A02G279100	-	1A:474699334-474703163	8_6_20	8_6_94	OK	51.9078	50.3858	-0.0429367	-0.0708588	0.90085	0.979853	no
TraesCS1A02G279200	TraesCS1A02G279200	-	1A:474791493-474793789	8_6_20	8_6_94	OK	3.5719	8.53744	1.25711	1.60423	0.0093	0.188851	no
TraesCS1A02G279300	TraesCS1A02G279300	-	1A:475309489-475313192	8_6_20	8_6_94	OK	2.19688	1.5465	-0.50645	-0.703666	0.2185	0.667722	no
TraesCS1A02G279500	TraesCS1A02G279500	-	1A:476908621-476911179	8_6_20	8_6_94	OK	60.9716	81.469	0.418116	0.70212	0.2056	0.655119	no
TraesCS1A02G279800	TraesCS1A02G279800	-	1A:477014827-477019580	8_6_20	8_6_94	OK	1.11685	0.438169	-1.34988	-1.58975	0.0085	0.18048	no
TraesCS1A02G280200	TraesCS1A02G280200	-	1A:477655112-477667230	8_6_20	8_6_94	OK	0.588645	0.400275	-0.556409	-0.54189	0.3586	0.774094	no
TraesCS1A02G280300	TraesCS1A02G280300	-	1A:477730921-477734715	8_6_20	8_6_94	OK	10.9277	12.6323	0.209129	0.353207	0.5375	0.867563	no
TraesCS1A02G280400	TraesCS1A02G280400	-	1A:477735711-477739169	8_6_20	8_6_94	OK	6.12915	4.36891	-0.488413	-0.750491	0.1825	0.62814	no
TraesCS1A02G280500	TraesCS1A02G280500	-	1A:478256373-478258875	8_6_20	8_6_94	OK	31.1028	32.0047	0.0412366	0.072454	0.9044	0.980001	no
TraesCS1A02G280600	TraesCS1A02G280600	-	1A:478350772-478355542	8_6_20	8_6_94	OK	23.2246	17.5424	-0.404808	-0.685641	0.2404	0.686337	no
TraesCS1A02G280700	TraesCS1A02G280700	-	1A:478450778-478452828	8_6_20	8_6_94	OK	25.428	21.1448	-0.266111	-0.401469	0.47785	0.841581	no
TraesCS1A02G280800	TraesCS1A02G280800	-	1A:478535518-478538442	8_6_20	8_6_94	OK	0.421377	1.03211	1.29241	1.36039	0.01985	0.268915	no
TraesCS1A02G280900	TraesCS1A02G280900	-	1A:478566905-478570715	8_6_20	8_6_94	OK	16.4714	18.8213	0.192405	0.331285	0.5649	0.877506	no
TraesCS1A02G281000	TraesCS1A02G281000	-	1A:478625936-478628984	8_6_20	8_6_94	OK	1.5982	0.831734	-0.942257	-0.951124	0.06245	0.436343	no
TraesCS1A02G281100	TraesCS1A02G281100	-	1A:479540488-479545436	8_6_20	8_6_94	OK	5.66568	4.38661	-0.369144	-0.547798	0.31845	0.747659	no
TraesCS1A02G281200	TraesCS1A02G281200	-	1A:479711766-479713481	8_6_20	8_6_94	OK	11.8528	15.5457	0.391287	0.584499	0.3103	0.741806	no
TraesCS1A02G281300	TraesCS1A02G281300	-	1A:479817766-479820086	8_6_20	8_6_94	OK	13.3685	8.33918	-0.68086	-1.04466	0.078	0.473698	no
TraesCS1A02G281400	TraesCS1A02G281400	-	1A:479827960-479840208	8_6_20	8_6_94	OK	3.88502	3.74093	-0.0545261	-0.0937401	0.87565	0.974606	no
TraesCS1A02G281600	TraesCS1A02G281600	-	1A:480424580-480428658	8_6_20	8_6_94	OK	16.8676	17.6431	0.0648444	0.111672	0.84745	0.967207	no
TraesCS1A02G281700	TraesCS1A02G281700	-	1A:480429131-480432551	8_6_20	8_6_94	OK	12.9093	12.6709	-0.026888	-0.044269	0.9397	0.986983	no
TraesCS1A02G281800	TraesCS1A02G281800	-	1A:480546649-480549947	8_6_20	8_6_94	OK	7.43183	6.40601	-0.21429	-0.375339	0.52485	0.862633	no
TraesCS1A02G282000	TraesCS1A02G282000	-	1A:480571079-480574092	8_6_20	8_6_94	OK	1.35979	1.67981	0.304919	0.400968	0.4672	0.836288	no
TraesCS1A02G282200	TraesCS1A02G282200	-	1A:480592130-480593673	8_6_20	8_6_94	OK	1.19883	0.698391	-0.77952	-0.747033	0.2023	0.651687	no
TraesCS1A02G282300	TraesCS1A02G282300	-	1A:480595189-480598675	8_6_20	8_6_94	OK	3.33429	0.961257	-1.79439	-1.55594	0.32215	0.750419	no
TraesCS1A02G282400	TraesCS1A02G282400	-	1A:480599129-480602337	8_6_20	8_6_94	OK	0.381561	0.0579859	-2.71814	-1.34783	0.03705	0.350715	no
TraesCS1A02G282500	TraesCS1A02G282500	-	1A:480602851-480604031	8_6_20	8_6_94	OK	1.9267	0.36564	-2.39764	-1.88601	0.0429	0.373464	no
TraesCS1A02G282600	TraesCS1A02G282600	-	1A:480604084-480605860	8_6_20	8_6_94	OK	251.139	82.0329	-1.61421	-1.84419	0.0034	0.112103	no
TraesCS1A02G282700	TraesCS1A02G282700	-	1A:480746316-480749274	8_6_20	8_6_94	OK	8.2463	6.3067	-0.386863	-0.665001	0.25335	0.696348	no
TraesCS1A02G282800	TraesCS1A02G282800	-	1A:480750171-480750864	8_6_20	8_6_94	OK	1.22684	0.485327	-1.33791	-0.879511	0.13665	0.573859	no
TraesCS1A02G283000	TraesCS1A02G283000	-	1A:480755305-480759476	8_6_20	8_6_94	OK	1.65051	2.32498	0.494306	0.647192	0.25685	0.700306	no
TraesCS1A02G283100	TraesCS1A02G283100	-	1A:480808719-480811836	8_6_20	8_6_94	OK	3.39895	2.2523	-0.593693	-0.712981	0.197	0.645543	no
TraesCS1A02G283200	TraesCS1A02G283200	-	1A:480826952-480831360	8_6_20	8_6_94	OK	7.22766	7.79743	0.109471	0.185458	0.74545	0.938603	no
TraesCS1A02G283400	TraesCS1A02G283400	-	1A:480933517-480936043	8_6_20	8_6_94	OK	1.07798	1.17837	0.128464	0.139235	0.7984	0.954734	no
TraesCS1A02G283600	TraesCS1A02G283600	-	1A:481289052-481292772	8_6_20	8_6_94	OK	7.15811	22.1516	1.62976	2.33396	0.00035	0.0264255	yes
TraesCS1A02G283800	TraesCS1A02G283800	-	1A:481648098-481655318	8_6_20	8_6_94	OK	6.17952	5.75298	-0.103186	-0.185559	0.74285	0.938181	no
TraesCS1A02G283900	TraesCS1A02G283900	-	1A:481673551-481675855	8_6_20	8_6_94	OK	5.69702	2.08015	-1.45352	-1.33664	0.021	0.275744	no
TraesCS1A02G284000	TraesCS1A02G284000	-	1A:481690846-481703225	8_6_20	8_6_94	OK	4.50019	4.94908	0.137173	0.235961	0.67935	0.919835	no
TraesCS1A02G284100	TraesCS1A02G284100	-	1A:481754146-481758368	8_6_20	8_6_94	OK	1.11745	0.978219	-0.191987	-0.202182	0.7322	0.935492	no
TraesCS1A02G284200	TraesCS1A02G284200	-	1A:481754146-481758368	8_6_20	8_6_94	OK	4.08508	2.85695	-0.515889	-0.385088	0.49765	0.851133	no
TraesCS1A02G284300	TraesCS1A02G284300	-	1A:481880421-481884082	8_6_20	8_6_94	OK	1.29425	2.55564	0.98157	1.32993	0.01985	0.268915	no
TraesCS1A02G284400	TraesCS1A02G284400	-	1A:481921986-481930381	8_6_20	8_6_94	OK	0.857351	0.685538	-0.32265	-0.417102	0.46715	0.836225	no
TraesCS1A02G284500	TraesCS1A02G284500	-	1A:481932928-481934524	8_6_20	8_6_94	OK	3.74976	4.00112	0.0936076	0.10367	0.85665	0.969421	no
TraesCS1A02G284800	TraesCS1A02G284800	-	1A:482277205-482278965	8_6_20	8_6_94	OK	42.4804	81.7179	0.943856	1.46836	0.0104	0.199419	no
TraesCS1A02G284900	TraesCS1A02G284900	-	1A:482328443-482329898	8_6_20	8_6_94	OK	10.3112	5.69166	-0.857295	-1.26213	0.0328	0.333803	no
TraesCS1A02G285000	TraesCS1A02G285000	-	1A:482335685-482339114	8_6_20	8_6_94	OK	1.41208	1.37518	-0.0381987	-0.0454426	0.93785	0.986662	no
TraesCS1A02G285200	TraesCS1A02G285200	-	1A:482758865-482761946	8_6_20	8_6_94	OK	22.2101	21.8132	-0.0260132	-0.0447697	0.93835	0.986715	no
TraesCS1A02G285400	TraesCS1A02G285400	-	1A:482767937-482771537	8_6_20	8_6_94	OK	2.81245	1.68141	-0.742159	-0.96785	0.0963	0.511089	no
TraesCS1A02G285500	TraesCS1A02G285500	-	1A:482777473-482780309	8_6_20	8_6_94	OK	2.45469	3.25245	0.405984	0.406662	0.48635	0.845338	no
TraesCS1A02G285600	TraesCS1A02G285600	-	1A:482780625-482783275	8_6_20	8_6_94	OK	6.44121	7.52822	0.224978	0.344554	0.53605	0.866683	no
TraesCS1A02G285900	TraesCS1A02G285900	-	1A:482963666-482964392	8_6_20	8_6_94	OK	8.39975	5.14867	-0.706147	-0.765668	0.1781	0.623734	no
TraesCS1A02G286000	TraesCS1A02G286000	-	1A:482966427-482969358	8_6_20	8_6_94	OK	12.4546	12.8145	0.0410967	0.0720796	0.9006	0.979853	no
TraesCS1A02G286200	TraesCS1A02G286200	-	1A:483026578-483029884	8_6_20	8_6_94	OK	34.6024	36.0412	0.0587764	0.104117	0.85855	0.969779	no
TraesCS1A02G286300	TraesCS1A02G286300	-	1A:483033162-483035128	8_6_20	8_6_94	OK	48.1714	97.2448	1.01344	1.40694	0.01485	0.238444	no
TraesCS1A02G286500	TraesCS1A02G286500	-	1A:483195164-483197070	8_6_20	8_6_94	OK	0.999463	0.793074	-0.333698	-0.29489	0.5909	0.887507	no
TraesCS1A02G286900	TraesCS1A02G286900	-	1A:483678246-483679340	8_6_20	8_6_94	OK	194.558	198.128	0.026236	0.0436556	0.9415	0.987205	no
TraesCS1A02G287000	TraesCS1A02G287000	-	1A:483861631-483862357	8_6_20	8_6_94	OK	43.4426	48.5161	0.159354	0.251717	0.64725	0.908053	no
TraesCS1A02G287100	TraesCS1A02G287100	-	1A:483920342-483924559	8_6_20	8_6_94	OK	0.473912	0.630053	0.410855	0.425536	0.46205	0.832925	no
TraesCS1A02G287200	TraesCS1A02G287200	-	1A:483928063-483928857	8_6_20	8_6_94	OK	1.88505	1.52945	-0.30159	-0.252557	0.6977	0.926107	no
TraesCS1A02G287400	TraesCS1A02G287400	-	1A:484328734-484337743	8_6_20	8_6_94	OK	2.67204	2.18348	-0.291309	-0.50979	0.3845	0.789539	no
TraesCS1A02G287500	TraesCS1A02G287500	-	1A:484998885-485000259	8_6_20	8_6_94	OK	13.4552	11.0061	-0.289866	-0.413004	0.46735	0.836425	no
TraesCS1A02G287600	TraesCS1A02G287600	-	1A:485002246-485010324	8_6_20	8_6_94	OK	2.96258	2.48401	-0.254188	-0.431168	0.46335	0.833654	no
TraesCS1A02G287700	TraesCS1A02G287700	-	1A:485010537-485011160	8_6_20	8_6_94	OK	29.3731	99.1356	1.75491	2.38556	0.0001	0.0101027	yes
TraesCS1A02G287800	TraesCS1A02G287800	-	1A:485012382-485012973	8_6_20	8_6_94	OK	87.1565	265.221	1.60551	2.31262	0.00015	0.0139159	yes
TraesCS1A02G288200	TraesCS1A02G288200	-	1A:485340568-485343951	8_6_20	8_6_94	OK	1.56597	1.37596	-0.186613	-0.291451	0.6088	0.894029	no
TraesCS1A02G288300	TraesCS1A02G288300	-	1A:485344774-485349821	8_6_20	8_6_94	OK	0.264467	0.685562	1.3742	1.46446	0.01315	0.223071	no
TraesCS1A02G288400	TraesCS1A02G288400	-	1A:485353186-485357741	8_6_20	8_6_94	OK	4.53387	4.69804	0.0513181	0.0903858	0.8777	0.975075	no
TraesCS1A02G288500	TraesCS1A02G288500	-	1A:485359630-485363435	8_6_20	8_6_94	OK	3.63724	7.04174	0.953089	1.22852	0.0296	0.319566	no
TraesCS1A02G288600	TraesCS1A02G288600	-	1A:485557977-485566303	8_6_20	8_6_94	OK	2.08137	1.55183	-0.423565	-0.733172	0.20445	0.654159	no
TraesCS1A02G288700	TraesCS1A02G288700	-	1A:486042158-486050391	8_6_20	8_6_94	OK	1.21186	1.28823	0.0881728	0.134219	0.8126	0.958531	no
TraesCS1A02G288800	TraesCS1A02G288800	-	1A:486052172-486054559	8_6_20	8_6_94	OK	94.6648	148.468	0.649253	0.950338	0.103	0.51964	no
TraesCS1A02G288900	TraesCS1A02G288900	-	1A:486329613-486334243	8_6_20	8_6_94	OK	2.59811	2.78297	0.0991618	0.159598	0.78405	0.949877	no
TraesCS1A02G289000	TraesCS1A02G289000	-	1A:486338881-486343058	8_6_20	8_6_94	OK	2.49846	4.90992	0.974659	1.41486	0.01155	0.209112	no
TraesCS1A02G289600	TraesCS1A02G289600	-	1A:486743601-486743796	8_6_20	8_6_94	OK	1.68409	0.575641	-1.54873	-1.38111	0.3852	0.789811	no
TraesCS1A02G289700	TraesCS1A02G289700	-	1A:486746812-486747007	8_6_20	8_6_94	OK	9.45356	2.50445	-1.91636	-1.70472	0.09695	0.511573	no
TraesCS1A02G289800	TraesCS1A02G289800	-	1A:486750893-486751073	8_6_20	8_6_94	OK	177.487	139.248	-0.350051	-0.489592	0.3775	0.785696	no
TraesCS1A02G289900	TraesCS1A02G289900	-	1A:486816907-486817108	8_6_20	8_6_94	OK	41.5979	24.0909	-0.788024	-0.807784	0.1575	0.599878	no
TraesCS1A02G290100	TraesCS1A02G290100	-	1A:486896764-486897070	8_6_20	8_6_94	OK	20.1969	13.6342	-0.566903	-0.701738	0.2015	0.650809	no
TraesCS1A02G290200	TraesCS1A02G290200	-	1A:486953458-486953967	8_6_20	8_6_94	OK	1.38738	2.3887	0.783863	0.732101	0.174	0.61892	no
TraesCS1A02G290500	TraesCS1A02G290500	-	1A:487010512-487019246	8_6_20	8_6_94	OK	2.80551	2.67702	-0.0676336	-0.116519	0.8374	0.964481	no
TraesCS1A02G290700	TraesCS1A02G290700	-	1A:487088735-487093379	8_6_20	8_6_94	OK	0.380777	0.244965	-0.636374	-0.673052	0.22515	0.673374	no
TraesCS1A02G290800	TraesCS1A02G290800	-	1A:487100406-487103619	8_6_20	8_6_94	OK	3.97848	3.19073	-0.318331	-0.38593	0.49665	0.850679	no
TraesCS1A02G291200	TraesCS1A02G291200	-	1A:487463044-487466385	8_6_20	8_6_94	OK	0.525025	0.669911	0.351584	0.365361	0.53905	0.868048	no
TraesCS1A02G291400	TraesCS1A02G291400	-	1A:487485916-487492936	8_6_20	8_6_94	OK	1.67586	1.21584	-0.462954	-0.5353	0.3434	0.765021	no
TraesCS1A02G291500	TraesCS1A02G291500	-	1A:487568657-487569222	8_6_20	8_6_94	OK	56.6445	100.103	0.821481	1.16563	0.0451	0.380765	no
TraesCS1A02G291600	TraesCS1A02G291600	-	1A:487571245-487571856	8_6_20	8_6_94	OK	43.3433	88.7995	1.03474	1.5078	0.0109	0.20418	no
TraesCS1A02G291700	TraesCS1A02G291700	-	1A:487604482-487605044	8_6_20	8_6_94	OK	9.52575	125.823	3.72342	4.04184	5e-05	0.00573505	yes
TraesCS1A02G291800	TraesCS1A02G291800	-	1A:487607236-487609138	8_6_20	8_6_94	OK	1.66948	0.898848	-0.893252	-0.951151	0.0815	0.481812	no
TraesCS1A02G292000	TraesCS1A02G292000	-	1A:487725419-487727833	8_6_20	8_6_94	OK	1.28451	1.15089	-0.158469	-0.168624	0.7668	0.94501	no
TraesCS1A02G292100	TraesCS1A02G292100	-	1A:487728611-487734607	8_6_20	8_6_94	OK	8.97407	7.4785	-0.263014	-0.469689	0.42305	0.811525	no
TraesCS1A02G292200	TraesCS1A02G292200	-	1A:487735996-487741826	8_6_20	8_6_94	OK	8.06578	7.51863	-0.101343	-0.180702	0.74955	0.939868	no
TraesCS1A02G292300	TraesCS1A02G292300	-	1A:488065307-488071060	8_6_20	8_6_94	OK	52.858	48.125	-0.135335	-0.221729	0.69545	0.925504	no
TraesCS1A02G292400	TraesCS1A02G292400	-	1A:488071385-488074461	8_6_20	8_6_94	OK	1.11643	2.40045	1.10441	1.39045	0.01865	0.261713	no
TraesCS1A02G293200	TraesCS1A02G293200	-	1A:488235810-488239201	8_6_20	8_6_94	OK	0.00912986	0.660657	6.17716	1.75857	0.1424	0.581946	no
TraesCS1A02G293400	TraesCS1A02G293400	-	1A:488619058-488620361	8_6_20	8_6_94	OK	0.428776	0.188216	-1.18784	-0.817956	0.387	0.791353	no
TraesCS1A02G294700	TraesCS1A02G294700	-	1A:489600056-489601234	8_6_20	8_6_94	OK	0.270382	1.14333	2.08017	1.42865	0.0343	0.339379	no
TraesCS1A02G295200	TraesCS1A02G295200	-	1A:490306426-490313978	8_6_20	8_6_94	OK	8.525	8.6915	0.0279062	0.0490718	0.92825	0.984727	no
TraesCS1A02G295300	TraesCS1A02G295300	-	1A:490411508-490414419	8_6_20	8_6_94	OK	2.93663	2.7028	-0.119706	-0.142294	0.8093	0.957543	no
TraesCS1A02G295400	TraesCS1A02G295400	-	1A:490418246-490418875	8_6_20	8_6_94	OK	42.8525	134.32	1.64822	2.3638	0.0001	0.0101027	yes
TraesCS1A02G295600	TraesCS1A02G295600	-	1A:490509792-490525089	8_6_20	8_6_94	OK	0.782357	0.606239	-0.367942	-0.448159	0.4309	0.816105	no
TraesCS1A02G295700	TraesCS1A02G295700	-	1A:490759998-490760520	8_6_20	8_6_94	OK	63.5444	191.479	1.59135	2.32551	0.0002	0.0175509	yes
TraesCS1A02G295800	TraesCS1A02G295800	-	1A:490794343-490797100	8_6_20	8_6_94	OK	43.59	9.75422	-2.1599	-2.59494	5e-05	0.00573505	yes
TraesCS1A02G295900	TraesCS1A02G295900	-	1A:490893556-490894966	8_6_20	8_6_94	OK	4.4935	4.85823	0.112591	0.134532	0.8137	0.958928	no
TraesCS1A02G296100	TraesCS1A02G296100	-	1A:491128109-491130587	8_6_20	8_6_94	OK	4.52679	3.53976	-0.354836	-0.535117	0.3392	0.762421	no
TraesCS1A02G296200	TraesCS1A02G296200	-	1A:491135032-491139363	8_6_20	8_6_94	OK	2.5363	4.7229	0.896946	1.25527	0.03275	0.333713	no
TraesCS1A02G296300	TraesCS1A02G296300	-	1A:491148417-491153457	8_6_20	8_6_94	OK	0.390927	0.28811	-0.440282	-0.486131	0.39575	0.795666	no
TraesCS1A02G296600	TraesCS1A02G296600	-	1A:491646959-491651680	8_6_20	8_6_94	OK	0.296266	0.535822	0.85486	0.859325	0.1156	0.543105	no
TraesCS1A02G296800	TraesCS1A02G296800	-	1A:492000008-492000377	8_6_20	8_6_94	OK	1.69892	1.21756	-0.480623	-0.368898	0.5124	0.856107	no
TraesCS1A02G296900	TraesCS1A02G296900	-	1A:492045922-492046657	8_6_20	8_6_94	OK	1.699	0.709027	-1.26077	-0.77738	0.2367	0.6832	no
TraesCS1A02G297000	TraesCS1A02G297000	-	1A:492123582-492128662	8_6_20	8_6_94	OK	3.12627	1.8143	-0.78503	-1.26139	0.027	0.307272	no
TraesCS1A02G297100	TraesCS1A02G297100	-	1A:492193058-492194873	8_6_20	8_6_94	OK	0.286738	0.340773	0.24908	0.260892	0.65105	0.909608	no
TraesCS1A02G297200	TraesCS1A02G297200	-	1A:492196185-492200627	8_6_20	8_6_94	OK	1.13977	2.04503	0.843381	1.12975	0.05195	0.404882	no
TraesCS1A02G297500	TraesCS1A02G297500	-	1A:492273998-492276991	8_6_20	8_6_94	OK	0.925337	0.453762	-1.02804	-1.23866	0.0535	0.410261	no
TraesCS1A02G297600	TraesCS1A02G297600	-	1A:492652070-492652999	8_6_20	8_6_94	OK	2.83985	2.374	-0.258494	-0.220444	0.6997	0.926835	no
TraesCS1A02G297800	TraesCS1A02G297800	-	1A:492807459-492809424	8_6_20	8_6_94	OK	3.12218	2.78385	-0.16547	-0.225177	0.6832	0.92182	no
TraesCS1A02G297900	TraesCS1A02G297900	-	1A:493201601-493202834	8_6_20	8_6_94	OK	19.2881	17.4293	-0.146203	-0.245629	0.66555	0.915494	no
TraesCS1A02G298000	TraesCS1A02G298000	-	1A:493205774-493211109	8_6_20	8_6_94	OK	1.50369	1.56859	0.0609595	0.0847027	0.8851	0.976248	no
TraesCS1A02G298100	TraesCS1A02G298100	-	1A:493211556-493216752	8_6_20	8_6_94	OK	3.34396	2.83812	-0.23662	-0.400823	0.48085	0.842978	no
TraesCS1A02G298700	TraesCS1A02G298700	-	1A:493509746-493513131	8_6_20	8_6_94	OK	4.24242	3.70756	-0.194418	-0.328617	0.5607	0.876069	no
TraesCS1A02G298800	TraesCS1A02G298800	-	1A:493736792-493737676	8_6_20	8_6_94	OK	22.5733	20.9055	-0.110732	-0.149507	0.7871	0.950934	no
TraesCS1A02G298900	TraesCS1A02G298900	-	1A:493815618-493820587	8_6_20	8_6_94	OK	2.51716	2.06515	-0.285551	-0.448442	0.41665	0.808054	no
TraesCS1A02G299100	TraesCS1A02G299100	-	1A:493919420-493923356	8_6_20	8_6_94	OK	10.2884	8.43396	-0.286733	-0.50458	0.39155	0.794107	no
TraesCS1A02G299200	TraesCS1A02G299200	-	1A:494024031-494026393	8_6_20	8_6_94	OK	0.872331	0.568266	-0.618309	-0.520109	0.3634	0.776894	no
TraesCS1A02G299300	TraesCS1A02G299300	-	1A:494391591-494392287	8_6_20	8_6_94	OK	0.666274	0.232101	-1.52136	-0.948792	0.2973	0.732277	no
[truncated: 54,778 more rows]

## Sheet: Genes_significantly_regulated
test_id	gene_id	gene	locus	sample_1	sample_2	status	value_1	value_2	log2(fold_change)	Foldchange	test_stat	p_value	q_value	significant
ENSRNA050015615	ENSRNA050015615	Plant_SRP	7A:8205632-8205936	8_6_20	8_6_94	OK	1.00091	0	#NAME?	#NAME?	#NAME?	5e-05	0.00573505	yes
ENSRNA050017735	ENSRNA050017735	U1	7A:81643265-81643426	8_6_20	8_6_94	OK	0	8.50174	inf	#VALUE!	#NAME?	5e-05	0.00573505	yes
ENSRNA050019944	ENSRNA050019944	Plant_SRP	4A:13755307-13755601	8_6_20	8_6_94	OK	2.095	0	#NAME?	#NAME?	#NAME?	5e-05	0.00573505	yes
ENSRNA050023020	ENSRNA050023020	Plant_SRP	4B:566984199-566984503	8_6_20	8_6_94	OK	0	3.52824	inf	#VALUE!	#NAME?	5e-05	0.00573505	yes
ENSRNA050023719	ENSRNA050023719	Plant_SRP	4A:733000915-733001219	8_6_20	8_6_94	OK	0	5.62551	inf	#VALUE!	#NAME?	5e-05	0.00573505	yes
TraesCS1A02G009400	TraesCS1A02G009400	-	1A:5645210-5650510	8_6_20	8_6_94	OK	0	0.344027	inf	#VALUE!	#NAME?	5e-05	0.00573505	yes
TraesCS1A02G379200	TraesCS1A02G379200	-	1A:551479528-551482223	8_6_20	8_6_94	OK	0	0.891561	inf	#VALUE!	#NAME?	5e-05	0.00573505	yes
TraesCS1A02G409300	TraesCS1A02G409300	-	1A:570877341-570878229	8_6_20	8_6_94	OK	0.585711	0	#NAME?	#NAME?	#NAME?	5e-05	0.00573505	yes
TraesCS1B02G009300	TraesCS1B02G009300	-	1B:4595786-4597245	8_6_20	8_6_94	OK	0	0.370595	inf	#VALUE!	#NAME?	5e-05	0.00573505	yes
TraesCS1B02G038100	TraesCS1B02G038100	-	1B:17889739-17892524	8_6_20	8_6_94	OK	0	1.06661	inf	#VALUE!	#NAME?	5e-05	0.00573505	yes
TraesCS1B02G047700	TraesCS1B02G047700	-	1B:27674855-27678226	8_6_20	8_6_94	OK	0	0.379596	inf	#VALUE!	#NAME?	5e-05	0.00573505	yes
TraesCS1B02G103100	TraesCS1B02G103100	-	1B:113213105-113213960	8_6_20	8_6_94	OK	0	1.65181	inf	#VALUE!	#NAME?	5e-05	0.00573505	yes
TraesCS1B02G103400	TraesCS1B02G103400	-	1B:113497253-113498241	8_6_20	8_6_94	OK	0	0.395112	inf	#VALUE!	#NAME?	5e-05	0.00573505	yes
TraesCS1B02G175100	TraesCS1B02G175100	-	1B:315615281-315617913	8_6_20	8_6_94	OK	5.24261	0	#NAME?	#NAME?	#NAME?	5e-05	0.00573505	yes
TraesCS1B02G211600	TraesCS1B02G211600	-	1B:385157767-385162726	8_6_20	8_6_94	OK	0.50848	0	#NAME?	#NAME?	#NAME?	5e-05	0.00573505	yes
TraesCS1B02G351200	TraesCS1B02G351200	-	1B:581595585-581596299	8_6_20	8_6_94	OK	0	2.02282	inf	#VALUE!	#NAME?	5e-05	0.00573505	yes
TraesCS1B02G357300	TraesCS1B02G357300	-	1B:587268014-587274397	8_6_20	8_6_94	OK	0	0.506029	inf	#VALUE!	#NAME?	5e-05	0.00573505	yes
TraesCS1B02G361800	TraesCS1B02G361800	-	1B:590412006-590412775	8_6_20	8_6_94	OK	0	1.58071	inf	#VALUE!	#NAME?	5e-05	0.00573505	yes
TraesCS1B02G377100	TraesCS1B02G377100	-	1B:608949598-608952138	8_6_20	8_6_94	OK	0	2.1395	inf	#VALUE!	#NAME?	5e-05	0.00573505	yes
TraesCS1B02G395800	TraesCS1B02G395800	-	1B:627841324-627841753	8_6_20	8_6_94	OK	0	2.24228	inf	#VALUE!	#NAME?	5e-05	0.00573505	yes
TraesCS1D02G160400	TraesCS1D02G160400	-	1D:226955219-226959052	8_6_20	8_6_94	OK	0	3.0158	inf	#VALUE!	#NAME?	5e-05	0.00573505	yes
TraesCS1D02G315000	TraesCS1D02G315000	-	1D:410471428-410472367	8_6_20	8_6_94	OK	0	14.3927	inf	#VALUE!	#NAME?	5e-05	0.00573505	yes
TraesCS1D02G447400	TraesCS1D02G447400	-	1D:490104629-490105888	8_6_20	8_6_94	OK	0	0.929216	inf	#VALUE!	#NAME?	0.00075	0.0456407	yes
TraesCS2A02G021800	TraesCS2A02G021800	-	2A:10485179-10486891	8_6_20	8_6_94	OK	0.375194	0	#NAME?	#NAME?	#NAME?	5e-05	0.00573505	yes
TraesCS2A02G021900	TraesCS2A02G021900	-	2A:10506079-10508765	8_6_20	8_6_94	OK	1.94829	0	#NAME?	#NAME?	#NAME?	5e-05	0.00573505	yes
TraesCS2A02G123400	TraesCS2A02G123400	-	2A:72931105-72933177	8_6_20	8_6_94	OK	0	10.2819	inf	#VALUE!	#NAME?	5e-05	0.00573505	yes
TraesCS2A02G138500	TraesCS2A02G138500	-	2A:83855766-83857441	8_6_20	8_6_94	OK	0	0.591614	inf	#VALUE!	#NAME?	5e-05	0.00573505	yes
TraesCS2A02G148500	TraesCS2A02G148500	-	2A:95024199-95024533	8_6_20	8_6_94	OK	0	8.07762	inf	#VALUE!	#NAME?	5e-05	0.00573505	yes
TraesCS2A02G305900	TraesCS2A02G305900	-	2A:526097835-526100325	8_6_20	8_6_94	OK	0	0.346284	inf	#VALUE!	#NAME?	5e-05	0.00573505	yes
TraesCS2A02G333300	TraesCS2A02G333300	-	2A:566454171-566459706	8_6_20	8_6_94	OK	0	0.794118	inf	#VALUE!	#NAME?	5e-05	0.00573505	yes
TraesCS2A02G339100	TraesCS2A02G339100	-	2A:572840772-572842262	8_6_20	8_6_94	OK	0	0.501766	inf	#VALUE!	#NAME?	5e-05	0.00573505	yes
TraesCS2A02G420200	TraesCS2A02G420200	-	2A:676238236-676242398	8_6_20	8_6_94	OK	0	1.99432	inf	#VALUE!	#NAME?	5e-05	0.00573505	yes
TraesCS2A02G420400	TraesCS2A02G420400	-	2A:676243345-676244202	8_6_20	8_6_94	OK	0	1.05366	inf	#VALUE!	#NAME?	5e-05	0.00573505	yes
TraesCS2A02G482900	TraesCS2A02G482900	-	2A:718982064-718982451	8_6_20	8_6_94	OK	0	0.650911	inf	#VALUE!	#NAME?	0.0007	0.0434835	yes
TraesCS2A02G485100	TraesCS2A02G485100	-	2A:720059492-720062716	8_6_20	8_6_94	OK	0	0.537881	inf	#VALUE!	#NAME?	5e-05	0.00573505	yes
TraesCS2A02G564100	TraesCS2A02G564100	-	2A:764494169-764494541	8_6_20	8_6_94	OK	0	1.38931	inf	#VALUE!	#NAME?	0.0004	0.0291913	yes
TraesCS2B02G023600	TraesCS2B02G023600	-	2B:11006767-11011894	8_6_20	8_6_94	OK	0.390375	0	#NAME?	#NAME?	#NAME?	5e-05	0.00573505	yes
TraesCS2B02G059800	TraesCS2B02G059800	-	2B:28998516-28999127	8_6_20	8_6_94	OK	0.336307	0	#NAME?	#NAME?	#NAME?	0.0008	0.0477619	yes
TraesCS2B02G061900	TraesCS2B02G061900	-	2B:29553645-29555689	8_6_20	8_6_94	OK	0.702981	0	#NAME?	#NAME?	#NAME?	5e-05	0.00573505	yes
TraesCS2B02G113100	TraesCS2B02G113100	-	2B:76486291-76489168	8_6_20	8_6_94	OK	0	1.29148	inf	#VALUE!	#NAME?	5e-05	0.00573505	yes
TraesCS2B02G126600	TraesCS2B02G126600	-	2B:94928533-94932821	8_6_20	8_6_94	OK	0.583234	0	#NAME?	#NAME?	#NAME?	0.00015	0.0139159	yes
TraesCS2B02G128000	TraesCS2B02G128000	-	2B:95858741-95860915	8_6_20	8_6_94	OK	0	0.72773	inf	#VALUE!	#NAME?	5e-05	0.00573505	yes
TraesCS2B02G349400	TraesCS2B02G349400	-	2B:496087384-496088070	8_6_20	8_6_94	OK	0.503024	0	#NAME?	#NAME?	#NAME?	5e-05	0.00573505	yes
TraesCS2B02G428300	TraesCS2B02G428300	-	2B:615577452-615579403	8_6_20	8_6_94	OK	0.325488	0	#NAME?	#NAME?	#NAME?	5e-05	0.00573505	yes
TraesCS2B02G491300	TraesCS2B02G491300	-	2B:689713614-689715922	8_6_20	8_6_94	OK	0	0.760816	inf	#VALUE!	#NAME?	5e-05	0.00573505	yes
TraesCS2B02G549000	TraesCS2B02G549000	-	2B:745034232-745035324	8_6_20	8_6_94	OK	0	2.56832	inf	#VALUE!	#NAME?	5e-05	0.00573505	yes
TraesCS2B02G625900	TraesCS2B02G625900	-	2B:798390411-798393269	8_6_20	8_6_94	OK	0	0.278207	inf	#VALUE!	#NAME?	5e-05	0.00573505	yes
TraesCS2D02G419200	TraesCS2D02G419200	-	2D:533165114-533166761	8_6_20	8_6_94	OK	0	0.445462	inf	#VALUE!	#NAME?	5e-05	0.00573505	yes
TraesCS2D02G587700	TraesCS2D02G587700	-	2D:645429149-645430196	8_6_20	8_6_94	OK	0	1.27847	inf	#VALUE!	#NAME?	0.00045	0.0315428	yes
TraesCS2D02G588600	TraesCS2D02G588600	-	2D:645757210-645759171	8_6_20	8_6_94	OK	0	0.495117	inf	#VALUE!	#NAME?	5e-05	0.00573505	yes
TraesCS2D02G590000	TraesCS2D02G590000	-	2D:646084347-646085236	8_6_20	8_6_94	OK	0	1.15503	inf	#VALUE!	#NAME?	5e-05	0.00573505	yes
TraesCS3A02G014100	TraesCS3A02G014100	-	3A:9932942-9934366	8_6_20	8_6_94	OK	0.370273	0	#NAME?	#NAME?	#NAME?	5e-05	0.00573505	yes
TraesCS3A02G102700	TraesCS3A02G102700	-	3A:66297953-66298580	8_6_20	8_6_94	OK	0.445622	0	#NAME?	#NAME?	#NAME?	0.0004	0.0291913	yes
TraesCS3A02G231600	TraesCS3A02G231600	-	3A:432374304-432377868	8_6_20	8_6_94	OK	0	1.44951	inf	#VALUE!	#NAME?	5e-05	0.00573505	yes
TraesCS3A02G414900	TraesCS3A02G414900	-	3A:658292042-658293424	8_6_20	8_6_94	OK	0	0.853303	inf	#VALUE!	#NAME?	5e-05	0.00573505	yes
TraesCS3B02G063600	TraesCS3B02G063600	-	3B:35697821-35698169	8_6_20	8_6_94	OK	2.95282	0	#NAME?	#NAME?	#NAME?	0.0004	0.0291913	yes
TraesCS3B02G063700	TraesCS3B02G063700	-	3B:35701445-35701793	8_6_20	8_6_94	OK	1.23209	0	#NAME?	#NAME?	#NAME?	0.00015	0.0139159	yes
TraesCS3B02G126800	TraesCS3B02G126800	-	3B:103721478-103722905	8_6_20	8_6_94	OK	0	2.5004	inf	#VALUE!	#NAME?	5e-05	0.00573505	yes
TraesCS3B02G126900	TraesCS3B02G126900	-	3B:103907872-103909976	8_6_20	8_6_94	OK	0	2.5649	inf	#VALUE!	#NAME?	5e-05	0.00573505	yes
TraesCS3B02G220100	TraesCS3B02G220100	-	3B:267430504-267431832	8_6_20	8_6_94	OK	0	0.739494	inf	#VALUE!	#NAME?	5e-05	0.00573505	yes
TraesCS3B02G359300	TraesCS3B02G359300	-	3B:571747968-571749111	8_6_20	8_6_94	OK	0	0.487178	inf	#VALUE!	#NAME?	5e-05	0.00573505	yes
TraesCS3B02G417900	TraesCS3B02G417900	-	3B:654655815-654658054	8_6_20	8_6_94	OK	0	0.401249	inf	#VALUE!	#NAME?	5e-05	0.00573505	yes
TraesCS3B02G586700	TraesCS3B02G586700	-	3B:813306815-813307268	8_6_20	8_6_94	OK	8.50594	0	#NAME?	#NAME?	#NAME?	5e-05	0.00573505	yes
TraesCS3D02G128000	TraesCS3D02G128000	-	3D:85896265-85897072	8_6_20	8_6_94	OK	0	0.966252	inf	#VALUE!	#NAME?	5e-05	0.00573505	yes
TraesCS4A02G309200	TraesCS4A02G309200	-	4A:602613351-602653722	8_6_20	8_6_94	OK	0	2.22622	inf	#VALUE!	#NAME?	5e-05	0.00573505	yes
TraesCS4A02G344900	TraesCS4A02G344900	-	4A:624614705-624618058	8_6_20	8_6_94	OK	0	0.754025	inf	#VALUE!	#NAME?	5e-05	0.00573505	yes
TraesCS4A02G390200	TraesCS4A02G390200	-	4A:667344887-667346497	8_6_20	8_6_94	OK	0	9.38207	inf	#VALUE!	#NAME?	5e-05	0.00573505	yes
TraesCS4A02G455300	TraesCS4A02G455300	-	4A:718936185-718938590	8_6_20	8_6_94	OK	0.650087	0	#NAME?	#NAME?	#NAME?	5e-05	0.00573505	yes
TraesCS4A02G461200	TraesCS4A02G461200	-	4A:725938476-725943555	8_6_20	8_6_94	OK	0	7.0379	inf	#VALUE!	#NAME?	5e-05	0.00573505	yes
TraesCS4A02G462700	TraesCS4A02G462700	-	4A:726695822-726698169	8_6_20	8_6_94	OK	0.525388	0	#NAME?	#NAME?	#NAME?	5e-05	0.00573505	yes
TraesCS4A02G472800	TraesCS4A02G472800	-	4A:732813571-732815242	8_6_20	8_6_94	OK	0	0.655806	inf	#VALUE!	#NAME?	5e-05	0.00573505	yes
TraesCS4A02G475300	TraesCS4A02G475300	-	4A:734287520-734289666	8_6_20	8_6_94	OK	0	2.27825	inf	#VALUE!	#NAME?	5e-05	0.00573505	yes
TraesCS4A02G475400	TraesCS4A02G475400	-	4A:734384797-734389060	8_6_20	8_6_94	OK	0.354945	0	#NAME?	#NAME?	#NAME?	5e-05	0.00573505	yes
TraesCS4A02G475500	TraesCS4A02G475500	-	4A:734432378-734434565	8_6_20	8_6_94	OK	0	0.390478	inf	#VALUE!	#NAME?	5e-05	0.00573505	yes
TraesCS4A02G484100	TraesCS4A02G484100	-	4A:738742090-738743500	8_6_20	8_6_94	OK	4.78398	0	#NAME?	#NAME?	#NAME?	5e-05	0.00573505	yes
TraesCS4A02G490600	TraesCS4A02G490600	-	4A:740589872-740590493	8_6_20	8_6_94	OK	0.467153	0	#NAME?	#NAME?	#NAME?	5e-05	0.00573505	yes
TraesCS4A02G492300	TraesCS4A02G492300	-	4A:741480914-741482160	8_6_20	8_6_94	OK	0	0.357361	inf	#VALUE!	#NAME?	5e-05	0.00573505	yes
TraesCS4A02G497800	TraesCS4A02G497800	-	4A:743552933-743565036	8_6_20	8_6_94	OK	0	0.504644	inf	#VALUE!	#NAME?	5e-05	0.00573505	yes
TraesCS4A02G498900	TraesCS4A02G498900	-	4A:743986438-743987373	8_6_20	8_6_94	OK	47.2048	0	#NAME?	#NAME?	#NAME?	5e-05	0.00573505	yes
TraesCS4A02G499928	TraesCS4A02G499928	-	4A:744536043-744539773	8_6_20	8_6_94	OK	0	0.522648	inf	#VALUE!	#NAME?	5e-05	0.00573505	yes
TraesCS4B02G004300	TraesCS4B02G004300	-	4B:2775239-2776105	8_6_20	8_6_94	OK	0.458159	0	#NAME?	#NAME?	#NAME?	5e-05	0.00573505	yes
TraesCS4B02G005200	TraesCS4B02G005200	-	4B:3776931-3784177	8_6_20	8_6_94	OK	0	2.23489	inf	#VALUE!	#NAME?	5e-05	0.00573505	yes
TraesCS4B02G170600	TraesCS4B02G170600	-	4B:373780207-373786616	8_6_20	8_6_94	OK	0	2.43725	inf	#VALUE!	#NAME?	5e-05	0.00573505	yes
TraesCS4B02G308800	TraesCS4B02G308800	-	4B:599399569-599399905	8_6_20	8_6_94	OK	0	1.75449	inf	#VALUE!	#NAME?	0.00015	0.0139159	yes
TraesCS4D02G309700	TraesCS4D02G309700	-	4D:477164259-477165998	8_6_20	8_6_94	OK	0	0.627679	inf	#VALUE!	#NAME?	5e-05	0.00573505	yes
TraesCS5A02G015200	TraesCS5A02G015200	-	5A:10835188-10837140	8_6_20	8_6_94	OK	0	1.05727	inf	#VALUE!	#NAME?	5e-05	0.00573505	yes
TraesCS5A02G410000	TraesCS5A02G410000	-	5A:599388358-599390487	8_6_20	8_6_94	OK	0	0.676368	inf	#VALUE!	#NAME?	5e-05	0.00573505	yes
TraesCS5A02G470500	TraesCS5A02G470500	-	5A:647360962-647367294	8_6_20	8_6_94	OK	0	2.16681	inf	#VALUE!	#NAME?	5e-05	0.00573505	yes
TraesCS5A02G482600	TraesCS5A02G482600	-	5A:654094035-654098791	8_6_20	8_6_94	OK	1.55943	0	#NAME?	#NAME?	#NAME?	5e-05	0.00573505	yes
TraesCS5B02G010100	TraesCS5B02G010100	-	5B:9807725-9816838	8_6_20	8_6_94	OK	0	1.57682	inf	#VALUE!	#NAME?	5e-05	0.00573505	yes
TraesCS5B02G085300	TraesCS5B02G085300	-	5B:108050406-108053038	8_6_20	8_6_94	OK	0	0.233819	inf	#VALUE!	#NAME?	5e-05	0.00573505	yes
TraesCS5B02G093800	TraesCS5B02G093800	-	5B:123214199-123216907	8_6_20	8_6_94	OK	0	3.39806	inf	#VALUE!	#NAME?	5e-05	0.00573505	yes
TraesCS5B02G140300	TraesCS5B02G140300	-	5B:264912404-264913728	8_6_20	8_6_94	OK	0	13.8506	inf	#VALUE!	#NAME?	5e-05	0.00573505	yes
TraesCS5B02G224600	TraesCS5B02G224600	-	5B:400104687-400107115	8_6_20	8_6_94	OK	0	2.32844	inf	#VALUE!	#NAME?	5e-05	0.00573505	yes
TraesCS5B02G225100	TraesCS5B02G225100	-	5B:400562566-400566481	8_6_20	8_6_94	OK	0	4.14375	inf	#VALUE!	#NAME?	5e-05	0.00573505	yes
TraesCS5B02G276100	TraesCS5B02G276100	-	5B:461695525-461695879	8_6_20	8_6_94	OK	2.50914	0	#NAME?	#NAME?	#NAME?	5e-05	0.00573505	yes
TraesCS5B02G283200	TraesCS5B02G283200	-	5B:468639372-468640497	8_6_20	8_6_94	OK	0.449411	0	#NAME?	#NAME?	#NAME?	5e-05	0.00573505	yes
TraesCS5B02G284100	TraesCS5B02G284100	-	5B:469971242-469974589	8_6_20	8_6_94	OK	0	3.20574	inf	#VALUE!	#NAME?	5e-05	0.00573505	yes
TraesCS5B02G451600	TraesCS5B02G451600	-	5B:623108551-623118146	8_6_20	8_6_94	OK	0.657265	0	#NAME?	#NAME?	#NAME?	5e-05	0.00573505	yes
TraesCS5B02G451800	TraesCS5B02G451800	-	5B:623207202-623225760	8_6_20	8_6_94	OK	0.910376	0	#NAME?	#NAME?	#NAME?	5e-05	0.00573505	yes
TraesCS5B02G491200	TraesCS5B02G491200	-	5B:659739542-659744135	8_6_20	8_6_94	OK	0.872268	0	#NAME?	#NAME?	#NAME?	5e-05	0.00573505	yes
TraesCS5B02G506400	TraesCS5B02G506400	-	5B:671717626-671721260	8_6_20	8_6_94	OK	0	0.597439	inf	#VALUE!	#NAME?	5e-05	0.00573505	yes
TraesCS5B02G546200	TraesCS5B02G546200	-	5B:698452134-698467804	8_6_20	8_6_94	OK	0	0.923846	inf	#VALUE!	#NAME?	5e-05	0.00573505	yes
TraesCS5D02G110700	TraesCS5D02G110700	-	5D:125738669-125739336	8_6_20	8_6_94	OK	0	1.16757	inf	#VALUE!	#NAME?	5e-05	0.00573505	yes
TraesCS5D02G371300	TraesCS5D02G371300	-	5D:445718813-445720707	8_6_20	8_6_94	OK	1.92658	0	#NAME?	#NAME?	#NAME?	5e-05	0.00573505	yes
TraesCS5D02G371400	TraesCS5D02G371400	-	5D:445732536-445735966	8_6_20	8_6_94	OK	0.633536	0	#NAME?	#NAME?	#NAME?	5e-05	0.00573505	yes
TraesCS5D02G423700	TraesCS5D02G423700	-	5D:483643355-483643580	8_6_20	8_6_94	OK	0	2.24395	inf	#VALUE!	#NAME?	0.00045	0.0315428	yes
TraesCS5D02G504500	TraesCS5D02G504500	-	5D:530851199-530852278	8_6_20	8_6_94	OK	0	0.844115	inf	#VALUE!	#NAME?	5e-05	0.00573505	yes
TraesCS6A02G039700	TraesCS6A02G039700	-	6A:20506870-20507713	8_6_20	8_6_94	OK	0	0.727793	inf	#VALUE!	#NAME?	5e-05	0.00573505	yes
TraesCS6A02G120500	TraesCS6A02G120500	-	6A:91976471-91978412	8_6_20	8_6_94	OK	0	1.91425	inf	#VALUE!	#NAME?	5e-05	0.00573505	yes
TraesCS6A02G284500	TraesCS6A02G284500	-	6A:516154648-516157014	8_6_20	8_6_94	OK	0.537376	0	#NAME?	#NAME?	#NAME?	5e-05	0.00573505	yes
TraesCS6B02G000600	TraesCS6B02G000600	-	6B:260455-260755	8_6_20	8_6_94	OK	4.55119	0	#NAME?	#NAME?	#NAME?	5e-05	0.00573505	yes
TraesCS6B02G007700	TraesCS6B02G007700	-	6B:4943132-4944595	8_6_20	8_6_94	OK	0	3.22037	inf	#VALUE!	#NAME?	5e-05	0.00573505	yes
TraesCS6B02G034700	TraesCS6B02G034700	-	6B:20777581-20786187	8_6_20	8_6_94	OK	0	1.20411	inf	#VALUE!	#NAME?	5e-05	0.00573505	yes
TraesCS6B02G083500	TraesCS6B02G083500	-	6B:60603272-60604573	8_6_20	8_6_94	OK	0	0.371706	inf	#VALUE!	#NAME?	5e-05	0.00573505	yes
TraesCS6B02G208600	TraesCS6B02G208600	-	6B:270734185-270736666	8_6_20	8_6_94	OK	0	0.930127	inf	#VALUE!	#NAME?	5e-05	0.00573505	yes
TraesCS6B02G424400	TraesCS6B02G424400	-	6B:694097532-694098185	8_6_20	8_6_94	OK	0.715412	0	#NAME?	#NAME?	#NAME?	5e-05	0.00573505	yes
TraesCS6B02G451600	TraesCS6B02G451600	-	6B:710200149-710202013	8_6_20	8_6_94	OK	0	0.887144	inf	#VALUE!	#NAME?	5e-05	0.00573505	yes
TraesCS6B02G458300	TraesCS6B02G458300	-	6B:713483370-713489978	8_6_20	8_6_94	OK	1.14118	0	#NAME?	#NAME?	#NAME?	5e-05	0.00573505	yes
TraesCS6B02G464200	TraesCS6B02G464200	-	6B:715941114-715953703	8_6_20	8_6_94	OK	0	0.453904	inf	#VALUE!	#NAME?	5e-05	0.00573505	yes
TraesCS6D02G019600	TraesCS6D02G019600	-	6D:7899809-7900100	8_6_20	8_6_94	OK	1.61608	0	#NAME?	#NAME?	#NAME?	5e-05	0.00573505	yes
TraesCS6D02G164100	TraesCS6D02G164100	-	6D:143375496-143378990	8_6_20	8_6_94	OK	0	1.9419	inf	#VALUE!	#NAME?	5e-05	0.00573505	yes
TraesCS6D02G390900	TraesCS6D02G390900	-	6D:465982456-465983421	8_6_20	8_6_94	OK	0	1.34743	inf	#VALUE!	#NAME?	5e-05	0.00573505	yes
TraesCS6D02G396700	TraesCS6D02G396700	-	6D:468910371-468914734	8_6_20	8_6_94	OK	0	1.89395	inf	#VALUE!	#NAME?	5e-05	0.00573505	yes
TraesCS7A02G010900	TraesCS7A02G010900	-	7A:4898067-4899812	8_6_20	8_6_94	OK	0	1.04702	inf	#VALUE!	#NAME?	5e-05	0.00573505	yes
TraesCS7A02G013100	TraesCS7A02G013100	-	7A:5768730-5769856	8_6_20	8_6_94	OK	0	0.349837	inf	#VALUE!	#NAME?	5e-05	0.00573505	yes
TraesCS7A02G015700	TraesCS7A02G015700	-	7A:6755751-6756326	8_6_20	8_6_94	OK	2.08962	0	#NAME?	#NAME?	#NAME?	5e-05	0.00573505	yes
TraesCS7A02G017200	TraesCS7A02G017200	-	7A:7511276-7514600	8_6_20	8_6_94	OK	0	2.81715	inf	#VALUE!	#NAME?	5e-05	0.00573505	yes
TraesCS7A02G188700	TraesCS7A02G188700	-	7A:144695562-144697246	8_6_20	8_6_94	OK	0.348787	0	#NAME?	#NAME?	#NAME?	0.00045	0.0315428	yes
TraesCS7A02G226200	TraesCS7A02G226200	-	7A:195550194-195550927	8_6_20	8_6_94	OK	1.30007	0	#NAME?	#NAME?	#NAME?	5e-05	0.00573505	yes
TraesCS7A02G243900	TraesCS7A02G243900	-	7A:220094067-220100422	8_6_20	8_6_94	OK	0	1.60282	inf	#VALUE!	#NAME?	5e-05	0.00573505	yes
TraesCS7A02G368100	TraesCS7A02G368100	-	7A:541359349-541360294	8_6_20	8_6_94	OK	0.505706	0	#NAME?	#NAME?	#NAME?	5e-05	0.00573505	yes
TraesCS7A02G520700	TraesCS7A02G520700	-	7A:704890869-704904163	8_6_20	8_6_94	OK	0	1.93779	inf	#VALUE!	#NAME?	5e-05	0.00573505	yes
TraesCS7A02G526700	TraesCS7A02G526700	-	7A:708361476-708365723	8_6_20	8_6_94	OK	0	0.446392	inf	#VALUE!	#NAME?	5e-05	0.00573505	yes
TraesCS7A02G540500	TraesCS7A02G540500	-	7A:717394531-717396425	8_6_20	8_6_94	OK	0	3.80789	inf	#VALUE!	#NAME?	5e-05	0.00573505	yes
TraesCS7B02G016200	TraesCS7B02G016200	-	7B:13809256-13810555	8_6_20	8_6_94	OK	0	0.507143	inf	#VALUE!	#NAME?	5e-05	0.00573505	yes
TraesCS7B02G038400	TraesCS7B02G038400	-	7B:37419989-37421473	8_6_20	8_6_94	OK	0	1.23488	inf	#VALUE!	#NAME?	5e-05	0.00573505	yes
TraesCS7B02G060300	TraesCS7B02G060300	-	7B:62945980-62953312	8_6_20	8_6_94	OK	0	0.994776	inf	#VALUE!	#NAME?	5e-05	0.00573505	yes
TraesCS7B02G078100	TraesCS7B02G078100	-	7B:88052114-88053119	8_6_20	8_6_94	OK	0	0.648973	inf	#VALUE!	#NAME?	5e-05	0.00573505	yes
TraesCS7B02G121300	TraesCS7B02G121300	-	7B:141804835-141806070	8_6_20	8_6_94	OK	0	0.459435	inf	#VALUE!	#NAME?	5e-05	0.00573505	yes
TraesCS7B02G366200	TraesCS7B02G366200	-	7B:630107196-630110084	8_6_20	8_6_94	OK	0	2.10702	inf	#VALUE!	#NAME?	5e-05	0.00573505	yes
TraesCS7B02G444800	TraesCS7B02G444800	-	7B:709047923-709049408	8_6_20	8_6_94	OK	0.434826	0	#NAME?	#NAME?	#NAME?	0.00025	0.0205416	yes
TraesCS7B02G446400	TraesCS7B02G446400	-	7B:709520208-709522006	8_6_20	8_6_94	OK	0	1.32617	inf	#VALUE!	#NAME?	5e-05	0.00573505	yes
TraesCS7B02G452700	TraesCS7B02G452700	-	7B:714314919-714317444	8_6_20	8_6_94	OK	0	0.629997	inf	#VALUE!	#NAME?	5e-05	0.00573505	yes
TraesCS7B02G481400	TraesCS7B02G481400	-	7B:735304018-735306108	8_6_20	8_6_94	OK	0	10.4703	inf	#VALUE!	#NAME?	5e-05	0.00573505	yes
TraesCS7D02G017200	TraesCS7D02G017200	-	7D:7534825-7536394	8_6_20	8_6_94	OK	2.71611	0	#NAME?	#NAME?	#NAME?	5e-05	0.00573505	yes
TraesCS7D02G104300	TraesCS7D02G104300	-	7D:63468786-63470350	8_6_20	8_6_94	OK	1.92288	0	#NAME?	#NAME?	#NAME?	5e-05	0.00573505	yes
TraesCS7D02G168700	TraesCS7D02G168700	-	7D:119565538-119569115	8_6_20	8_6_94	OK	0	1.63264	inf	#VALUE!	#NAME?	5e-05	0.00573505	yes
TraesCS7D02G295600	TraesCS7D02G295600	-	7D:370515888-370517875	8_6_20	8_6_94	OK	0	0.495047	inf	#VALUE!	#NAME?	0.0002	0.0175509	yes
TraesCSU02G066600	TraesCSU02G066600	-	Un:51486528-51487294	8_6_20	8_6_94	OK	0	1.48615	inf	#VALUE!	#NAME?	5e-05	0.00573505	yes
TraesCSU02G079000	TraesCSU02G079000	-	Un:71237431-71239297	8_6_20	8_6_94	OK	0	2.66413	inf	#VALUE!	#NAME?	5e-05	0.00573505	yes
TraesCSU02G149300	TraesCSU02G149300	-	Un:178181302-178182942	8_6_20	8_6_94	OK	0	5.37983	inf	#VALUE!	#NAME?	5e-05	0.00573505	yes
TraesCSU02G178800	TraesCSU02G178800	-	Un:269322460-269323573	8_6_20	8_6_94	OK	0	4.97995	inf	#VALUE!	#NAME?	5e-05	0.00573505	yes
TraesCSU02G213600	TraesCSU02G213600	-	Un:316653086-316653786	8_6_20	8_6_94	OK	0	2.23273	inf	#VALUE!	#NAME?	5e-05	0.00573505	yes
TraesCSU02G266600	TraesCSU02G266600	-	Un:439417895-439418453	8_6_20	8_6_94	OK	0	0.830322	inf	#VALUE!	#NAME?	0.0001	0.0101027	yes
TraesCS4B02G086900	TraesCS4B02G086900	-	4B:86997298-87012097	8_6_20	8_6_94	OK	0.015599	2.59068	7.37573	166.079	5.34364	0.0001	0.0101027	yes
TraesCS5B02G028300	TraesCS5B02G028300	-	5B:27459703-27461856	8_6_20	8_6_94	OK	0.0876572	6.88247	6.29491	78.5157	4.58712	0.00025	0.0205416	yes
TraesCSU02G095700	TraesCSU02G095700	-	Un:84316511-84317959	8_6_20	8_6_94	OK	0.0895589	6.02704	6.07247	67.297	5.47084	0.0002	0.0175509	yes
TraesCS7B02G038300	TraesCS7B02G038300	-	7B:37359519-37361954	8_6_20	8_6_94	OK	0.232943	15.0045	6.00927	64.4126	5.79926	5e-05	0.00573505	yes
TraesCS2A02G558300	TraesCS2A02G558300	-	2A:761856302-761859395	8_6_20	8_6_94	OK	0.0713735	4.48874	5.97478	62.8909	5.31789	5e-05	0.00573505	yes
TraesCS4A02G472500	TraesCS4A02G472500	-	4A:732769816-732774321	8_6_20	8_6_94	OK	0.545473	32.1082	5.87929	58.863	5.71813	5e-05	0.00573505	yes
TraesCS5A02G012300	TraesCS5A02G012300	-	5A:8062228-8070059	8_6_20	8_6_94	OK	0.588319	34.5761	5.87703	58.7709	6.40934	5e-05	0.00573505	yes
TraesCS5B02G225500	TraesCS5B02G225500	-	5B:401008376-401012394	8_6_20	8_6_94	OK	0.0603375	3.286	5.76713	54.4602	4.66503	5e-05	0.00573505	yes
TraesCS6A02G018600	TraesCS6A02G018600	-	6A:9049097-9053672	8_6_20	8_6_94	OK	0.0799693	4.21106	5.71859	52.6583	5.09024	5e-05	0.00573505	yes
TraesCS4B02G278200	TraesCS4B02G278200	-	4B:560021067-560024394	8_6_20	8_6_94	OK	0.354355	17.3336	5.61223	48.9158	4.68567	5e-05	0.00573505	yes
TraesCS7A02G544600	TraesCS7A02G544600	-	7A:721064201-721075033	8_6_20	8_6_94	OK	0.0171091	0.827183	5.59537	48.3475	5.20191	5e-05	0.00573505	yes
TraesCS6B02G462400	TraesCS6B02G462400	-	6B:715628120-715629825	8_6_20	8_6_94	OK	0.108487	4.30449	5.31025	39.6775	3.71648	0.0004	0.0291913	yes
TraesCS1B02G296400	TraesCS1B02G296400	-	1B:515050823-515051485	8_6_20	8_6_94	OK	0.585624	22.7905	5.28232	38.9168	4.11133	0.00055	0.0367381	yes
TraesCS6B02G427200	TraesCS6B02G427200	-	6B:695936834-695938753	8_6_20	8_6_94	OK	5.00524	186.841	5.22223	37.3291	6.63641	5e-05	0.00573505	yes
TraesCS5B02G351900	TraesCS5B02G351900	-	5B:531703706-531709297	8_6_20	8_6_94	OK	0.0726325	2.54254	5.12951	35.0055	4.84704	5e-05	0.00573505	yes
TraesCS2D02G587800	TraesCS2D02G587800	-	2D:645611546-645614424	8_6_20	8_6_94	OK	0.0476599	1.49043	4.9668	31.272	3.79858	0.00035	0.0264255	yes
TraesCS7B02G195400	TraesCS7B02G195400	-	7B:336256850-336260908	8_6_20	8_6_94	OK	0.231524	6.65134	4.84441	28.7285	5.17314	5e-05	0.00573505	yes
TraesCS1A02G136000	TraesCS1A02G136000	-	1A:212021776-212025958	8_6_20	8_6_94	OK	0.0482324	1.13476	4.55625	23.5271	2.95254	0.0001	0.0101027	yes
TraesCS6A02G151400	TraesCS6A02G151400	-	6A:135433119-135433942	8_6_20	8_6_94	OK	0.0836089	1.90409	4.5093	22.7738	3.23763	0.00065	0.041327	yes
TraesCS3B02G037400	TraesCS3B02G037400	-	3B:18155734-18156633	8_6_20	8_6_94	OK	0.767209	15.8487	4.3686	20.6576	3.68637	5e-05	0.00573505	yes
TraesCS2A02G239900	TraesCS2A02G239900	-	2A:333724199-333771117	8_6_20	8_6_94	OK	0.0326489	0.671806	4.36294	20.5767	2.94437	0.0002	0.0175509	yes
TraesCS4B02G157800	TraesCS4B02G157800	-	4B:300800064-300812855	8_6_20	8_6_94	OK	0.0311476	0.637233	4.35463	20.4585	2.88104	0.00015	0.0139159	yes
TraesCS6A02G147000	TraesCS6A02G147000	-	6A:126911782-126915966	8_6_20	8_6_94	OK	0.177466	3.56856	4.32973	20.1085	4.00613	5e-05	0.00573505	yes
TraesCS1B02G227400	TraesCS1B02G227400	-	1B:408655935-408660806	8_6_20	8_6_94	OK	0.131825	2.62192	4.31393	19.8894	4.28951	5e-05	0.00573505	yes
TraesCS7D02G233900	TraesCS7D02G233900	-	7D:195629625-195635061	8_6_20	8_6_94	OK	0.256693	4.69169	4.19199	18.2774	4.31847	5e-05	0.00573505	yes
TraesCS4D02G004200	TraesCS4D02G004200	-	4D:1871231-1878072	8_6_20	8_6_94	OK	0.0428238	0.750403	4.13118	17.523	4.14885	5e-05	0.00573505	yes
TraesCS6A02G333700	TraesCS6A02G333700	-	6A:564723495-564725018	8_6_20	8_6_94	OK	0.840684	14.5261	4.11094	17.2789	4.4187	5e-05	0.00573505	yes
TraesCS4A02G486100	TraesCS4A02G486100	-	4A:739520988-739525939	8_6_20	8_6_94	OK	0.355938	5.81065	4.029	16.3249	4.51031	5e-05	0.00573505	yes
TraesCS5B02G448400	TraesCS5B02G448400	-	5B:620669348-620670561	8_6_20	8_6_94	OK	14.1267	213.001	3.91436	15.0779	5.55341	5e-05	0.00573505	yes
TraesCS5A02G490200	TraesCS5A02G490200	-	5A:659720576-659727259	8_6_20	8_6_94	OK	0.243868	3.61562	3.89007	14.8261	4.31705	5e-05	0.00573505	yes
TraesCS5B02G506300	TraesCS5B02G506300	-	5B:671709904-671714387	8_6_20	8_6_94	OK	0.050993	0.748586	3.8758	14.6802	3.2182	5e-05	0.00573505	yes
TraesCS3B02G143600	TraesCS3B02G143600	-	3B:132393015-132395769	8_6_20	8_6_94	OK	0.0635174	0.90653	3.83513	14.2721	3.07597	0.0007	0.0434835	yes
TraesCS4B02G157900	TraesCS4B02G157900	-	4B:300934376-300940214	8_6_20	8_6_94	OK	0.103062	1.467	3.83128	14.2341	3.54269	5e-05	0.00573505	yes
TraesCS1B02G143800	TraesCS1B02G143800	-	1B:195552667-195560543	8_6_20	8_6_94	OK	0.208409	2.95359	3.82498	14.1721	4.63281	5e-05	0.00573505	yes
TraesCS4A02G474000	TraesCS4A02G474000	-	4A:733693079-733695651	8_6_20	8_6_94	OK	0.257012	3.51817	3.77492	13.6888	2.72146	0.0005	0.0342856	yes
TraesCS1B02G035100	TraesCS1B02G035100	-	1B:16693068-16693803	8_6_20	8_6_94	OK	2.65925	35.4559	3.73693	13.333	3.95586	5e-05	0.00573505	yes
TraesCS1A02G291700	TraesCS1A02G291700	-	1A:487604482-487605044	8_6_20	8_6_94	OK	9.52575	125.823	3.72342	13.2087	4.04184	5e-05	0.00573505	yes
TraesCS6B02G189800	TraesCS6B02G189800	-	6B:221402025-221408687	8_6_20	8_6_94	OK	0.0325428	0.429017	3.72062	13.1831	2.50404	0.0008	0.0477619	yes
TraesCS7B02G010000	TraesCS7B02G010000	-	7B:6150030-6154160	8_6_20	8_6_94	OK	0.449169	5.84413	3.70166	13.011	4.19914	5e-05	0.00573505	yes
TraesCS5B02G225200	TraesCS5B02G225200	-	5B:400665552-400671324	8_6_20	8_6_94	OK	0.0636996	0.827373	3.69918	12.9887	3.42394	5e-05	0.00573505	yes
TraesCS4A02G457400	TraesCS4A02G457400	-	4A:722837843-722839786	8_6_20	8_6_94	OK	0.871981	11.0198	3.65965	12.6376	3.89523	5e-05	0.00573505	yes
TraesCS4A02G494400	TraesCS4A02G494400	-	4A:742280558-742290286	8_6_20	8_6_94	OK	0.864946	10.8823	3.65323	12.5815	5.81486	5e-05	0.00573505	yes
TraesCS6A02G117200	TraesCS6A02G117200	-	6A:87653275-87653743	8_6_20	8_6_94	OK	4.25405	53.0767	3.64117	12.4767	3.48624	5e-05	0.00573505	yes
TraesCS2D02G474200	TraesCS2D02G474200	-	2D:577440620-577443620	8_6_20	8_6_94	OK	0.0891263	1.04367	3.54967	11.71	3.07151	0.00025	0.0205416	yes
TraesCS2B02G366500	TraesCS2B02G366500	-	2B:522200675-522204996	8_6_20	8_6_94	OK	0.177971	2.06908	3.53928	11.626	3.30395	5e-05	0.00573505	yes
TraesCSU02G262700	TraesCSU02G262700	-	Un:418197344-418198578	8_6_20	8_6_94	OK	0.441483	5.09172	3.52773	11.5333	2.75845	0.00035	0.0264255	yes
TraesCS5D02G388700	TraesCS5D02G388700	-	5D:458094425-458098176	8_6_20	8_6_94	OK	1.15749	13.2443	3.5163	11.4423	3.83801	5e-05	0.00573505	yes
TraesCS2B02G111100	TraesCS2B02G111100	-	2B:72895028-72896639	8_6_20	8_6_94	OK	0.735153	8.39724	3.5138	11.4224	3.91725	5e-05	0.00573505	yes
TraesCS4D02G195100	TraesCS4D02G195100	-	4D:338823036-338827058	8_6_20	8_6_94	OK	0.144058	1.64267	3.51132	11.4028	3.03448	0.00025	0.0205416	yes
TraesCS3D02G328300	TraesCS3D02G328300	-	3D:441144918-441149482	8_6_20	8_6_94	OK	2.57231	29.1901	3.50434	11.3478	4.08534	5e-05	0.00573505	yes
TraesCS2B02G486900	TraesCS2B02G486900	-	2B:683173678-683176334	8_6_20	8_6_94	OK	0.117791	1.33627	3.50391	11.3444	3.20056	5e-05	0.00573505	yes
TraesCS3B02G486700	TraesCS3B02G486700	-	3B:733064474-733064830	8_6_20	8_6_94	OK	27.5035	310.734	3.49799	11.298	3.7285	5e-05	0.00573505	yes
TraesCS4A02G498400	TraesCS4A02G498400	-	4A:743919789-743924068	8_6_20	8_6_94	OK	0.172963	1.94518	3.49137	11.2462	3.69096	5e-05	0.00573505	yes
TraesCS6A02G157400	TraesCS6A02G157400	-	6A:147252769-147254054	8_6_20	8_6_94	OK	0.83056	9.13434	3.45914	10.9978	3.58097	0.00015	0.0139159	yes
TraesCSU02G066000	TraesCSU02G066000	-	Un:51233914-51237421	8_6_20	8_6_94	OK	0.180265	1.97066	3.45049	10.932	4.26692	5e-05	0.00573505	yes
TraesCS4D02G062900	TraesCS4D02G062900	-	4D:38591079-38594552	8_6_20	8_6_94	OK	0.391625	4.24635	3.43868	10.8429	2.92047	0.0006	0.0391566	yes
TraesCS6B02G312200	TraesCS6B02G312200	-	6B:559355446-559357265	8_6_20	8_6_94	OK	0.500806	5.38714	3.4272	10.757	2.80564	5e-05	0.00573505	yes
TraesCS4D02G042100	TraesCS4D02G042100	-	4D:19685441-19686339	8_6_20	8_6_94	OK	0.719785	7.63551	3.40709	10.6081	3.10229	0.00075	0.0456407	yes
TraesCS3B02G181300	TraesCS3B02G181300	-	3B:189488440-189490699	8_6_20	8_6_94	OK	4.87366	51.6808	3.40655	10.6041	4.00811	5e-05	0.00573505	yes
TraesCS4B02G088200	TraesCS4B02G088200	-	4B:89285871-89294859	8_6_20	8_6_94	OK	1.11078	11.6894	3.39556	10.5236	4.53831	5e-05	0.00573505	yes
ENSRNA050018692	ENSRNA050018692	LSU_rRNA_eukarya	Un:425407784-425408564	8_6_20	8_6_94	OK	6.45568	67.8281	3.39324	10.5067	3.46714	5e-05	0.00573505	yes
TraesCS4B02G002900	TraesCS4B02G002900	-	4B:1768548-1772568	8_6_20	8_6_94	OK	0.363461	3.81499	3.39181	10.4963	3.44585	5e-05	0.00573505	yes
TraesCS4A02G397800	TraesCS4A02G397800	-	4A:673066956-673071513	8_6_20	8_6_94	OK	0.126526	1.29189	3.35198	10.2105	3.15782	0.0002	0.0175509	yes
TraesCS1D02G026700	TraesCS1D02G026700	-	1D:10773657-10777079	8_6_20	8_6_94	OK	0.0973969	0.944417	3.27748	9.69661	2.48399	0.00025	0.0205416	yes
TraesCS2B02G255800	TraesCS2B02G255800	-	2B:296002397-296005751	8_6_20	8_6_94	OK	0.153578	1.48822	3.27654	9.69029	2.99344	5e-05	0.00573505	yes
TraesCS6D02G346800	TraesCS6D02G346800	-	6D:445851894-445855229	8_6_20	8_6_94	OK	0.0772442	0.746245	3.27215	9.66085	2.67006	0.00055	0.0367381	yes
TraesCSU02G219500	TraesCSU02G219500	-	Un:324023408-324025675	8_6_20	8_6_94	OK	0.457044	4.31201	3.23796	9.43459	3.016	5e-05	0.00573505	yes
TraesCS4B02G307400	TraesCS4B02G307400	-	4B:596773987-596776721	8_6_20	8_6_94	OK	0.306732	2.89316	3.23759	9.43217	3.86066	0.0002	0.0175509	yes
TraesCS4B02G003400	TraesCS4B02G003400	-	4B:1981181-1985634	8_6_20	8_6_94	OK	0.198689	1.84956	3.2186	9.30883	2.96152	0.0002	0.0175509	yes
TraesCS1A02G347900	TraesCS1A02G347900	-	1A:533462402-533467428	8_6_20	8_6_94	OK	0.426154	3.96594	3.21822	9.30638	3.0117	5e-05	0.00573505	yes
TraesCS5D02G159100	TraesCS5D02G159100	-	5D:247610357-247613753	8_6_20	8_6_94	OK	0.67612	6.20601	3.19832	9.17889	3.72685	5e-05	0.00573505	yes
TraesCS1B02G376100	TraesCS1B02G376100	-	1B:607137187-607137694	8_6_20	8_6_94	OK	10.4937	93.8812	3.16131	8.94642	3.50617	5e-05	0.00573505	yes
TraesCS1B02G024200	TraesCS1B02G024200	-	1B:11633553-11634917	8_6_20	8_6_94	OK	1.39711	12.473	3.15829	8.92771	4.07701	5e-05	0.00573505	yes
ENSRNA050024022	ENSRNA050024022	LSU_rRNA_eukarya	2B:521299161-521299749	8_6_20	8_6_94	OK	7.27246	61.9922	3.09157	8.52423	3.24266	5e-05	0.00573505	yes
TraesCS4A02G293900	TraesCS4A02G293900	-	4A:595549814-595550786	8_6_20	8_6_94	OK	1.63124	13.7415	3.07451	8.42403	2.75848	0.0001	0.0101027	yes
TraesCS2B02G599900	TraesCS2B02G599900	-	2B:782684220-782688388	8_6_20	8_6_94	OK	0.106807	0.878002	3.03922	8.22046	2.7804	5e-05	0.00573505	yes
TraesCS3B02G288800	TraesCS3B02G288800	-	3B:463232553-463235535	8_6_20	8_6_94	OK	0.478019	3.90279	3.02937	8.16453	3.06456	5e-05	0.00573505	yes
TraesCS3B02G452500	TraesCS3B02G452500	-	3B:693644761-693649712	8_6_20	8_6_94	OK	0.12055	0.983951	3.02895	8.16215	2.48908	0.0003	0.0235264	yes
TraesCS5B02G421600	TraesCS5B02G421600	-	5B:596982347-596983166	8_6_20	8_6_94	OK	1.48168	12.059	3.0248	8.13871	2.86619	0.0003	0.0235264	yes
TraesCS6A02G119700	TraesCS6A02G119700	-	6A:91422758-91424781	8_6_20	8_6_94	OK	9.71781	77.8865	3.00267	8.01482	4.14458	5e-05	0.00573505	yes
TraesCS4B02G000500	TraesCS4B02G000500	-	4B:536858-540040	8_6_20	8_6_94	OK	0.658403	5.20592	2.98311	7.90689	3.6213	5e-05	0.00573505	yes
TraesCS4B02G392400	TraesCS4B02G392400	-	4B:667603995-667605368	8_6_20	8_6_94	OK	1.26383	9.36685	2.88976	7.41147	3.10145	5e-05	0.00573505	yes
TraesCS5B02G545100	TraesCS5B02G545100	-	5B:697668066-697672904	8_6_20	8_6_94	OK	6.25447	45.9281	2.87642	7.34326	3.92599	5e-05	0.00573505	yes
TraesCS2B02G111000	TraesCS2B02G111000	-	2B:72811060-72817327	8_6_20	8_6_94	OK	0.171037	1.25483	2.87511	7.33659	3.55559	5e-05	0.00573505	yes
TraesCS3B02G335100	TraesCS3B02G335100	-	3B:541202825-541207216	8_6_20	8_6_94	OK	0.771144	5.56409	2.85107	7.21535	3.74155	5e-05	0.00573505	yes
TraesCSU02G065800	TraesCSU02G065800	-	Un:51203180-51206295	8_6_20	8_6_94	OK	0.207894	1.49909	2.85017	7.21085	2.90966	5e-05	0.00573505	yes
TraesCS2A02G478500	TraesCS2A02G478500	-	2A:717169667-717175216	8_6_20	8_6_94	OK	0.355186	2.53291	2.83415	7.13123	3.16209	5e-05	0.00573505	yes
TraesCS1A02G157600	TraesCS1A02G157600	-	1A:279824793-279831261	8_6_20	8_6_94	OK	0.298506	2.08627	2.8051	6.98907	3.46694	5e-05	0.00573505	yes
TraesCS3A02G024100	TraesCS3A02G024100	-	3A:13079780-13083318	8_6_20	8_6_94	OK	0.222222	1.54158	2.79434	6.93714	2.68615	5e-05	0.00573505	yes
TraesCS7B02G381300	TraesCS7B02G381300	-	7B:646063707-646074390	8_6_20	8_6_94	OK	0.813104	5.63449	2.79277	6.92959	3.52357	5e-05	0.00573505	yes
TraesCS1A02G160200	TraesCS1A02G160200	-	1A:287681549-287684692	8_6_20	8_6_94	OK	0.450426	3.11656	2.79059	6.91913	2.96612	5e-05	0.00573505	yes
TraesCS5B02G505300	TraesCS5B02G505300	-	5B:671126013-671129257	8_6_20	8_6_94	OK	1.11044	7.68228	2.7904	6.91822	3.38777	5e-05	0.00573505	yes
TraesCS4B02G003500	TraesCS4B02G003500	-	4B:2035617-2039760	8_6_20	8_6_94	OK	0.243207	1.67489	2.78381	6.88669	3.22851	5e-05	0.00573505	yes
TraesCS4B02G394400	TraesCS4B02G394400	-	4B:668445453-668447440	8_6_20	8_6_94	OK	0.366489	2.52189	2.78267	6.88125	2.50452	0.00015	0.0139159	yes
TraesCS7B02G016700	TraesCS7B02G016700	-	7B:14696997-14697672	8_6_20	8_6_94	OK	8.32103	56.8842	2.77319	6.83618	3.12233	5e-05	0.00573505	yes
TraesCS3A02G025300	TraesCS3A02G025300	-	3A:13409566-13411244	8_6_20	8_6_94	OK	0.919114	6.24552	2.76451	6.79517	3.24631	5e-05	0.00573505	yes
TraesCS5B02G523600	TraesCS5B02G523600	-	5B:684576556-684580251	8_6_20	8_6_94	OK	0.342832	2.29753	2.74451	6.70162	3.15489	5e-05	0.00573505	yes
TraesCS2D02G274900	TraesCS2D02G274900	-	2D:344303050-344303637	8_6_20	8_6_94	OK	2.36588	15.7072	2.73098	6.63906	2.76896	0.0001	0.0101027	yes
TraesCS1A02G187100	TraesCS1A02G187100	-	1A:337981556-337987708	8_6_20	8_6_94	OK	0.506538	3.34469	2.72313	6.60304	2.7493	0.0002	0.0175509	yes
TraesCS4A02G269500	TraesCS4A02G269500	-	4A:581274102-581275005	8_6_20	8_6_94	OK	1.50878	9.95934	2.72267	6.60093	2.49704	0.00045	0.0315428	yes
TraesCS1B02G130600	TraesCS1B02G130600	-	1B:162279217-162285525	8_6_20	8_6_94	OK	0.235949	1.55271	2.71825	6.58074	2.66344	5e-05	0.00573505	yes
TraesCS6B02G116900	TraesCS6B02G116900	-	6B:106467327-106470092	8_6_20	8_6_94	OK	0.657522	4.32669	2.71815	6.58028	2.59072	0.00025	0.0205416	yes
TraesCSU02G065700	TraesCSU02G065700	-	Un:51198718-51201251	8_6_20	8_6_94	OK	1.53761	9.92212	2.68996	6.45296	3.62962	5e-05	0.00573505	yes
TraesCS2A02G557700	TraesCS2A02G557700	-	2A:761249344-761252060	8_6_20	8_6_94	OK	0.409178	2.62339	2.68063	6.41136	2.37668	5e-05	0.00573505	yes
TraesCS7B02G016500	TraesCS7B02G016500	-	7B:14063106-14072046	8_6_20	8_6_94	OK	0.191891	1.22066	2.66931	6.36125	3.52334	5e-05	0.00573505	yes
TraesCS4A02G459400	TraesCS4A02G459400	-	4A:724853529-724855831	8_6_20	8_6_94	OK	0.301131	1.90641	2.66239	6.33081	3.03664	5e-05	0.00573505	yes
TraesCS4B02G003100	TraesCS4B02G003100	-	4B:1780941-1785316	8_6_20	8_6_94	OK	0.248204	1.55728	2.64943	6.27419	3.13149	5e-05	0.00573505	yes
TraesCS2D02G147900	TraesCS2D02G147900	-	2D:89214922-89216305	8_6_20	8_6_94	OK	0.506915	3.17409	2.64653	6.26159	2.50564	0.00015	0.0139159	yes
TraesCS5B02G503200	TraesCS5B02G503200	-	5B:669895599-669898631	8_6_20	8_6_94	OK	5.54012	34.6073	2.64309	6.24668	4.14248	5e-05	0.00573505	yes
TraesCS2B02G113600	TraesCS2B02G113600	-	2B:76921537-76930843	8_6_20	8_6_94	OK	0.1227	0.763654	2.63778	6.22373	2.7852	5e-05	0.00573505	yes
TraesCS4A02G484800	TraesCS4A02G484800	-	4A:738886425-738890686	8_6_20	8_6_94	OK	0.463225	2.87246	2.6325	6.201	2.78619	0.00015	0.0139159	yes
TraesCS4A02G495600	TraesCS4A02G495600	-	4A:742554339-742559621	8_6_20	8_6_94	OK	1.25136	7.73929	2.6287	6.18468	4.11048	5e-05	0.00573505	yes
TraesCS5B02G464900	TraesCS5B02G464900	-	5B:639670368-639671174	8_6_20	8_6_94	OK	2.53942	15.6977	2.62798	6.1816	3.37633	0.00045	0.0315428	yes
TraesCS3B02G101500	TraesCS3B02G101500	-	3B:68442259-68445404	8_6_20	8_6_94	OK	0.14816	0.906209	2.61269	6.11643	2.50251	0.0002	0.0175509	yes
TraesCS6B02G006400	TraesCS6B02G006400	-	6B:4489897-4495887	8_6_20	8_6_94	OK	0.816659	4.97682	2.60742	6.09413	3.51701	5e-05	0.00573505	yes
TraesCS2B02G574100	TraesCS2B02G574100	-	2B:763630628-763633988	8_6_20	8_6_94	OK	0.60861	3.70382	2.60542	6.08569	2.9169	5e-05	0.00573505	yes
TraesCS1B02G143700	TraesCS1B02G143700	-	1B:195373938-195382825	8_6_20	8_6_94	OK	0.22477	1.36513	2.60251	6.07342	2.47762	0.0006	0.0391566	yes
TraesCSU02G078600	TraesCSU02G078600	-	Un:71180841-71182749	8_6_20	8_6_94	OK	2.65891	16.1273	2.6006	6.06539	3.02786	5e-05	0.00573505	yes
TraesCS4A02G458400	TraesCS4A02G458400	-	4A:723636967-723640228	8_6_20	8_6_94	OK	0.354176	2.13852	2.59407	6.038	3.15526	5e-05	0.00573505	yes
TraesCS7B02G433300	TraesCS7B02G433300	-	7B:700813904-700818960	8_6_20	8_6_94	OK	1.63044	9.80407	2.58812	6.01315	3.22181	5e-05	0.00573505	yes
TraesCS2B02G599800	TraesCS2B02G599800	GLU1B	2B:782533510-782538118	8_6_20	8_6_94	OK	0.102007	0.604722	2.56761	5.92827	2.47722	0.00055	0.0367381	yes
TraesCS2A02G044600	TraesCS2A02G044600	-	2A:17610326-17611274	8_6_20	8_6_94	OK	1.36366	8.05366	2.56217	5.90595	2.76411	0.0002	0.0175509	yes
TraesCS3B02G390000	TraesCS3B02G390000	-	3B:613811304-613811952	8_6_20	8_6_94	OK	8.64534	51.0583	2.56215	5.90587	3.05645	5e-05	0.00573505	yes
TraesCS1A02G356800	TraesCS1A02G356800	-	1A:539754422-539758138	8_6_20	8_6_94	OK	0.258268	1.51503	2.55241	5.86613	2.52755	0.00015	0.0139159	yes
TraesCS7D02G117100	TraesCS7D02G117100	-	7D:72216362-72216773	8_6_20	8_6_94	OK	8.31891	48.7	2.54946	5.85415	2.80985	5e-05	0.00573505	yes
TraesCS3B02G207600	TraesCS3B02G207600	-	3B:243244034-243246864	8_6_20	8_6_94	OK	1.52593	8.87862	2.54065	5.81851	2.92858	5e-05	0.00573505	yes
TraesCS6A02G153100	TraesCS6A02G153100	-	6A:139127656-139148600	8_6_20	8_6_94	OK	0.759502	4.39529	2.53283	5.78706	3.16186	5e-05	0.00573505	yes
TraesCS5A02G077500	TraesCS5A02G077500	-	5A:94689951-94690948	8_6_20	8_6_94	OK	1.10181	6.22644	2.49854	5.65113	2.65123	5e-05	0.00573505	yes
TraesCS6B02G034600	TraesCS6B02G034600	-	6B:20761457-20762852	8_6_20	8_6_94	OK	0.11618	0.652694	2.49005	5.61797	2.47733	0.00065	0.041327	yes
TraesCS4B02G261600	TraesCS4B02G261600	-	4B:530519679-530521181	8_6_20	8_6_94	OK	0.622324	3.48987	2.48743	5.60778	2.4104	0.00015	0.0139159	yes
TraesCS3D02G034200	TraesCS3D02G034200	-	3D:12462716-12463585	8_6_20	8_6_94	OK	2.99618	16.7238	2.4807	5.58168	2.48835	0.0003	0.0235264	yes
TraesCS4A02G269400	TraesCS4A02G269400	-	4A:581269933-581271030	8_6_20	8_6_94	OK	2.16002	11.8745	2.45875	5.4974	2.23661	0.0001	0.0101027	yes
TraesCS2B02G026200	TraesCS2B02G026200	-	2B:12075222-12077814	8_6_20	8_6_94	OK	0.364012	1.99144	2.45175	5.47079	2.46567	0.00025	0.0205416	yes
TraesCS2B02G056700	TraesCS2B02G056700	-	2B:27636109-27637107	8_6_20	8_6_94	OK	2.70202	14.7276	2.44641	5.45058	3.22372	5e-05	0.00573505	yes
TraesCS3A02G513700	TraesCS3A02G513700	-	3A:732769616-732780010	8_6_20	8_6_94	OK	0.953482	5.15474	2.43462	5.40622	3.53148	5e-05	0.00573505	yes
TraesCS1A02G104500	TraesCS1A02G104500	-	1A:100267211-100272922	8_6_20	8_6_94	OK	0.123394	0.665056	2.4302	5.38968	2.42857	0.0001	0.0101027	yes
TraesCS4B02G092700	TraesCS4B02G092700	-	4B:95365208-95369681	8_6_20	8_6_94	OK	0.106709	0.574139	2.42772	5.38042	2.29588	0.0005	0.0342856	yes
TraesCS4B02G005300	TraesCS4B02G005300	-	4B:3784813-3786198	8_6_20	8_6_94	OK	2.42339	13.001	2.42352	5.36478	2.95599	5e-05	0.00573505	yes
TraesCS4A02G382000	TraesCS4A02G382000	-	4A:659124949-659129756	8_6_20	8_6_94	OK	0.161315	0.858457	2.41186	5.3216	2.27697	0.00055	0.0367381	yes
TraesCS3D02G284200	TraesCS3D02G284200	-	3D:393524474-393526973	8_6_20	8_6_94	OK	0.985575	5.24078	2.41074	5.31747	2.5319	5e-05	0.00573505	yes
TraesCS1A02G039100	TraesCS1A02G039100	-	1A:21281531-21285458	8_6_20	8_6_94	OK	0.275943	1.46529	2.40875	5.31014	2.74367	5e-05	0.00573505	yes
TraesCS7B02G000300	TraesCS7B02G000300	-	7B:113160-115194	8_6_20	8_6_94	OK	0.641955	3.38112	2.39696	5.26692	2.46769	0.00015	0.0139159	yes
ENSRNA050017194	ENSRNA050017194	LSU_rRNA_eukarya	Un:345599199-345599876	8_6_20	8_6_94	OK	1.99322	10.4926	2.3962	5.26415	2.35774	0.0001	0.0101027	yes
TraesCS4B02G092200	TraesCS4B02G092200	-	4B:95106658-95109728	8_6_20	8_6_94	OK	0.454871	2.39292	2.39524	5.26065	2.96641	5e-05	0.00573505	yes
TraesCS4B02G367800	TraesCS4B02G367800	-	4B:654592595-654593027	8_6_20	8_6_94	OK	8.98097	46.734	2.37953	5.20367	2.7981	5e-05	0.00573505	yes
TraesCS3B02G142200	TraesCS3B02G142200	-	3B:129436118-129441744	8_6_20	8_6_94	OK	0.379149	1.9657	2.37421	5.18452	2.80681	5e-05	0.00573505	yes
TraesCS7D02G031100	TraesCS7D02G031100	-	7D:16321820-16337274	8_6_20	8_6_94	OK	0.167898	0.868692	2.37126	5.17393	2.38479	0.00045	0.0315428	yes
TraesCS3B02G191000	TraesCS3B02G191000	-	3B:203694847-203703221	8_6_20	8_6_94	OK	0.446849	2.31025	2.37019	5.17009	2.40043	0.00055	0.0367381	yes
TraesCS6B02G189700	TraesCS6B02G189700	-	6B:220573484-220576509	8_6_20	8_6_94	OK	0.306348	1.57301	2.36029	5.13474	2.70328	0.0001	0.0101027	yes
TraesCS7B02G126700	TraesCS7B02G126700	-	7B:150818532-150823517	8_6_20	8_6_94	OK	0.192364	0.984592	2.35569	5.11839	2.1274	0.00075	0.0456407	yes
TraesCS5B02G502600	TraesCS5B02G502600	-	5B:669670173-669673109	8_6_20	8_6_94	OK	0.336794	1.71262	2.34627	5.08508	2.4414	0.00045	0.0315428	yes
TraesCS7B02G439100	TraesCS7B02G439100	-	7B:704667965-704672613	8_6_20	8_6_94	OK	0.719703	3.64167	2.33913	5.05997	2.88261	5e-05	0.00573505	yes
TraesCS2D02G583000	TraesCS2D02G583000	-	2D:643435026-643436437	8_6_20	8_6_94	OK	8.79646	44.1851	2.32856	5.02304	2.87867	5e-05	0.00573505	yes
TraesCS5A02G272900	TraesCS5A02G272900	-	5A:482358949-482360378	8_6_20	8_6_94	OK	1.62267	8.105	2.32045	4.99488	3.01431	5e-05	0.00573505	yes
TraesCS1A02G341900	TraesCS1A02G341900	-	1A:531281088-531283948	8_6_20	8_6_94	OK	0.806906	4.02334	2.31792	4.98613	2.17922	0.00085	0.0498044	yes
TraesCS5B02G354800	TraesCS5B02G354800	-	5B:533748098-533750330	8_6_20	8_6_94	OK	12.0608	59.5994	2.30497	4.94157	3.26757	5e-05	0.00573505	yes
TraesCS4A02G495000	TraesCS4A02G495000	-	4A:742371317-742376135	8_6_20	8_6_94	OK	0.256438	1.26578	2.30334	4.93599	2.97835	0.0001	0.0101027	yes
TraesCS3A02G532400	TraesCS3A02G532400	-	3A:745504701-745505231	8_6_20	8_6_94	OK	3.37915	16.669	2.30244	4.93291	2.24708	0.00065	0.041327	yes
TraesCS6B02G082100	TraesCS6B02G082100	-	6B:58812297-58813153	8_6_20	8_6_94	OK	4.29382	21.1663	2.30144	4.9295	2.48323	0.00015	0.0139159	yes
TraesCS4B02G003200	TraesCS4B02G003200	-	4B:1786159-1790191	8_6_20	8_6_94	OK	0.553278	2.72499	2.30018	4.92519	2.94392	5e-05	0.00573505	yes
TraesCS2A02G350700	TraesCS2A02G350700	-	2A:590816544-590817869	8_6_20	8_6_94	OK	2.42565	11.9072	2.29539	4.90887	2.85762	5e-05	0.00573505	yes
TraesCS1D02G137200	TraesCS1D02G137200	-	1D:185763554-185763812	8_6_20	8_6_94	OK	5.47583	26.7828	2.29016	4.8911	2.23412	0.00055	0.0367381	yes
TraesCS6A02G305600	TraesCS6A02G305600	-	6A:538494388-538497202	8_6_20	8_6_94	OK	0.918806	4.4839	2.28692	4.88013	2.15161	0.00015	0.0139159	yes
TraesCS6B02G471500	TraesCS6B02G471500	-	6B:719508576-719512868	8_6_20	8_6_94	OK	0.673199	3.26043	2.27596	4.8432	2.52787	5e-05	0.00573505	yes
TraesCS2D02G587200	TraesCS2D02G587200	-	2D:645044190-645045319	8_6_20	8_6_94	OK	2.95962	14.3018	2.27272	4.83233	2.58921	5e-05	0.00573505	yes
TraesCS6B02G169200	TraesCS6B02G169200	-	6B:179987523-179991786	8_6_20	8_6_94	OK	0.248629	1.19738	2.26781	4.81592	2.25587	0.00055	0.0367381	yes
TraesCS4B02G009800	TraesCS4B02G009800	-	4B:6139621-6141614	8_6_20	8_6_94	OK	0.935164	4.48564	2.26202	4.79663	2.41316	0.0003	0.0235264	yes
TraesCS1A02G027600	TraesCS1A02G027600	-	1A:13081412-13086602	8_6_20	8_6_94	OK	0.161884	0.769206	2.24841	4.75159	2.38358	0.00035	0.0264255	yes
TraesCS2D02G348800	TraesCS2D02G348800	-	2D:446651953-446653265	8_6_20	8_6_94	OK	4.76173	22.6238	2.24829	4.75119	2.76192	5e-05	0.00573505	yes
TraesCS5D02G226900	TraesCS5D02G226900	-	5D:334969092-334969881	8_6_20	8_6_94	OK	2.28862	10.851	2.24527	4.74126	2.19444	0.00045	0.0315428	yes
TraesCS3B02G201700	TraesCS3B02G201700	-	3B:235919324-235919699	8_6_20	8_6_94	OK	36.2046	171.19	2.24135	4.72839	3.07888	5e-05	0.00573505	yes
TraesCS3A02G155000	TraesCS3A02G155000	-	3A:146772725-146780121	8_6_20	8_6_94	OK	1.03055	4.8501	2.2346	4.70632	2.17241	0.00065	0.041327	yes
TraesCS4A02G474300	TraesCS4A02G474300	-	4A:733712294-733714594	8_6_20	8_6_94	OK	1.55371	7.30596	2.23336	4.70228	2.74185	5e-05	0.00573505	yes
ENSRNA050013867	ENSRNA050013867	SSU_rRNA_eukarya	1A:138370-140180	8_6_20	8_6_94	OK	0.453417	2.12531	2.22876	4.68731	2.29341	0.00025	0.0205416	yes
TraesCS5B02G486700	TraesCS5B02G486700	-	5B:658067168-658070910	8_6_20	8_6_94	OK	4.54147	21.2383	2.22544	4.67654	2.92066	5e-05	0.00573505	yes
TraesCS7B02G083400	TraesCS7B02G083400	-	7B:94185187-94186312	8_6_20	8_6_94	OK	2.04978	9.5577	2.2212	4.66281	2.50623	5e-05	0.00573505	yes
TraesCS7B02G483000	TraesCS7B02G483000	-	7B:741242446-741246369	8_6_20	8_6_94	OK	0.623202	2.90515	2.22084	4.66165	2.7785	5e-05	0.00573505	yes
TraesCS1B02G326900	TraesCS1B02G326900	-	1B:553135285-553136285	8_6_20	8_6_94	OK	26.9795	125.24	2.21476	4.64204	2.87939	5e-05	0.00573505	yes
TraesCS6B02G048500	TraesCS6B02G048500	-	6B:28512823-28513472	8_6_20	8_6_94	OK	11.3131	52.2554	2.20759	4.61903	2.86101	5e-05	0.00573505	yes
TraesCS3D02G427300	TraesCS3D02G427300	-	3D:540555495-540581417	8_6_20	8_6_94	OK	0.132094	0.608534	2.20377	4.60682	2.69671	5e-05	0.00573505	yes
TraesCS2A02G070400	TraesCS2A02G070400	-	2A:31072384-31083109	8_6_20	8_6_94	OK	1.72224	7.91061	2.1995	4.5932	2.86057	5e-05	0.00573505	yes
TraesCS5D02G094300	TraesCS5D02G094300	-	5D:103984785-103985680	8_6_20	8_6_94	OK	6.00026	27.5419	2.19853	4.59011	2.57537	5e-05	0.00573505	yes
TraesCS6B02G048300	TraesCS6B02G048300	-	6B:28255901-28256707	8_6_20	8_6_94	OK	4.73437	21.714	2.19738	4.58646	3.21661	0.00025	0.0205416	yes
TraesCS5B02G382200	TraesCS5B02G382200	-	5B:560441117-560444838	8_6_20	8_6_94	OK	0.669848	3.06379	2.19341	4.57385	2.4869	5e-05	0.00573505	yes
TraesCS2B02G066100	TraesCS2B02G066100	-	2B:33351098-33353072	8_6_20	8_6_94	OK	5.49013	25.1096	2.19333	4.5736	2.92464	5e-05	0.00573505	yes
TraesCS7D02G055000	TraesCS7D02G055000	-	7D:29549952-29552899	8_6_20	8_6_94	OK	0.566996	2.58458	2.18852	4.55838	2.25099	0.0002	0.0175509	yes
TraesCS6B02G079000	TraesCS6B02G079000	-	6B:55650743-55651309	8_6_20	8_6_94	OK	57.9709	263.311	2.18337	4.54213	3.15291	5e-05	0.00573505	yes
TraesCS4B02G275500	TraesCS4B02G275500	-	4B:553866640-553867524	8_6_20	8_6_94	OK	21.5935	97.9856	2.18197	4.53773	2.989	5e-05	0.00573505	yes
TraesCS5B02G088100	TraesCS5B02G088100	-	5B:113086225-113087079	8_6_20	8_6_94	OK	8.80183	39.9211	2.18128	4.53556	2.81965	5e-05	0.00573505	yes
TraesCS1D02G261900	TraesCS1D02G261900	-	1D:355825228-355825897	8_6_20	8_6_94	OK	47.2379	212.197	2.16739	4.4921	3.09548	5e-05	0.00573505	yes
TraesCS3A02G188600	TraesCS3A02G188600	-	3A:229177380-229182173	8_6_20	8_6_94	OK	0.333796	1.4988	2.16677	4.49017	2.2565	0.0003	0.0235264	yes
ENSRNA050021762	ENSRNA050021762	SSU_rRNA_eukarya	Un:67493790-67495600	8_6_20	8_6_94	OK	1.14895	5.158	2.16649	4.4893	2.57737	5e-05	0.00573505	yes
TraesCS3B02G566100	TraesCS3B02G566100	-	3B:798392142-798396062	8_6_20	8_6_94	OK	1.33066	5.97287	2.16629	4.48868	2.44901	0.0002	0.0175509	yes
TraesCS3B02G515800	TraesCS3B02G515800	-	3B:757887583-757891419	8_6_20	8_6_94	OK	0.279697	1.24388	2.15291	4.44724	2.0831	0.00045	0.0315428	yes
TraesCS1A02G361200	TraesCS1A02G361200	-	1A:541993158-541997451	8_6_20	8_6_94	OK	2.46265	10.8443	2.13866	4.40353	2.93637	5e-05	0.00573505	yes
TraesCS3B02G318300	TraesCS3B02G318300	-	3B:513254001-513256449	8_6_20	8_6_94	OK	0.882685	3.88677	2.1386	4.40335	2.23523	0.00025	0.0205416	yes
TraesCS6D02G397800	TraesCS6D02G397800	-	6D:469391148-469392725	8_6_20	8_6_94	OK	1.26482	5.56892	2.13846	4.40292	1.9926	0.00065	0.041327	yes
TraesCS1B02G335100	TraesCS1B02G335100	-	1B:562432801-562433838	8_6_20	8_6_94	OK	3.21197	14.0901	2.13315	4.38674	2.50011	0.0001	0.0101027	yes
TraesCS4A02G434200	TraesCS4A02G434200	-	4A:704806859-704807984	8_6_20	8_6_94	OK	2.71954	11.885	2.12771	4.37023	2.80155	0.00065	0.041327	yes
TraesCS7D02G043600	TraesCS7D02G043600	-	7D:22521046-22522994	8_6_20	8_6_94	OK	3.99708	17.4303	2.12458	4.36076	2.31875	0.00025	0.0205416	yes
TraesCS3D02G087800	TraesCS3D02G087800	-	3D:44822742-44824282	8_6_20	8_6_94	OK	1.30166	5.67378	2.12396	4.35889	2.43921	0.00015	0.0139159	yes
TraesCS2A02G571500	TraesCS2A02G571500	-	2A:768305510-768306879	8_6_20	8_6_94	OK	7.53043	32.7929	2.12258	4.35472	2.72585	5e-05	0.00573505	yes
TraesCS7A02G048800	TraesCS7A02G048800	-	7A:22897250-22898420	8_6_20	8_6_94	OK	1.67072	7.25589	2.11869	4.34299	2.21855	0.0005	0.0342856	yes
TraesCS5B02G331700	TraesCS5B02G331700	-	5B:516030668-516033559	8_6_20	8_6_94	OK	2.13285	9.26047	2.1183	4.34182	2.39923	0.00045	0.0315428	yes
TraesCS7D02G246600	TraesCS7D02G246600	-	7D:215927073-215928899	8_6_20	8_6_94	OK	2.71472	11.7821	2.11773	4.34011	2.51392	0.0001	0.0101027	yes
TraesCS4D02G205000	TraesCS4D02G205000	-	4D:352524951-352525630	8_6_20	8_6_94	OK	58.0268	251.508	2.11581	4.33433	3.02001	5e-05	0.00573505	yes
TraesCS2B02G183200	TraesCS2B02G183200	-	2B:158430991-158433551	8_6_20	8_6_94	OK	0.447686	1.93886	2.11465	4.33085	1.95848	0.0008	0.0477619	yes
TraesCS4D02G334400	TraesCS4D02G334400	-	4D:491720850-491722634	8_6_20	8_6_94	OK	2.12801	9.1775	2.10859	4.3127	2.49066	0.0001	0.0101027	yes
TraesCS2A02G315000	TraesCS2A02G315000	-	2A:540048197-540053466	8_6_20	8_6_94	OK	0.343332	1.4796	2.10753	4.30953	2.14084	0.0007	0.0434835	yes
TraesCS1A02G229000	TraesCS1A02G229000	-	1A:400974761-400975411	8_6_20	8_6_94	OK	61.1996	263.487	2.10614	4.30538	3.01712	5e-05	0.00573505	yes
TraesCS7A02G541100	TraesCS7A02G541100	-	7A:717811405-717821962	8_6_20	8_6_94	OK	2.03805	8.76266	2.10418	4.29953	3.14173	5e-05	0.00573505	yes
TraesCS4A02G434500	TraesCS4A02G434500	-	4A:705169481-705170548	8_6_20	8_6_94	OK	10.6134	45.4946	2.09982	4.28656	2.75415	5e-05	0.00573505	yes
TraesCS6B02G231900	TraesCS6B02G231900	-	6B:387076840-387162160	8_6_20	8_6_94	OK	0.390728	1.67137	2.0968	4.2776	2.48142	0.0001	0.0101027	yes
TraesCS4D02G062500	TraesCS4D02G062500	-	4D:38344233-38345364	8_6_20	8_6_94	OK	2.03705	8.68726	2.09242	4.26463	2.20062	0.00025	0.0205416	yes
TraesCS2B02G415700	TraesCS2B02G415700	-	2B:594204780-594205713	8_6_20	8_6_94	OK	55.431	235.694	2.08815	4.25202	2.9623	5e-05	0.00573505	yes
TraesCS1B02G212600	TraesCS1B02G212600	-	1B:386162388-386163139	8_6_20	8_6_94	OK	17.4642	74.0821	2.08472	4.24193	3.14014	5e-05	0.00573505	yes
TraesCS7A02G264700	TraesCS7A02G264700	-	7A:264171789-264176344	8_6_20	8_6_94	OK	0.3239	1.3632	2.07337	4.20869	2.96214	5e-05	0.00573505	yes
TraesCS4A02G494700	TraesCS4A02G494700	-	4A:742332886-742338384	8_6_20	8_6_94	OK	4.21714	17.7284	2.07173	4.2039	3.53181	5e-05	0.00573505	yes
TraesCS1D02G286600	TraesCS1D02G286600	-	1D:384844505-384845112	8_6_20	8_6_94	OK	44.1575	185.068	2.06732	4.19107	2.84267	5e-05	0.00573505	yes
ENSRNA050018676	ENSRNA050018676	LSU_rRNA_eukarya	Un:422172698-422173135	8_6_20	8_6_94	OK	36.6933	153.109	2.06097	4.17267	2.43745	0.00015	0.0139159	yes
TraesCSU02G207700	TraesCSU02G207700	-	Un:308271763-308273387	8_6_20	8_6_94	OK	4.37271	18.2261	2.05941	4.16816	2.36623	0.00025	0.0205416	yes
TraesCS2D02G256600	TraesCS2D02G256600	-	2D:311715446-311719061	8_6_20	8_6_94	OK	0.509979	2.12013	2.05564	4.15728	2.0408	0.0008	0.0477619	yes
TraesCS4A02G402000	TraesCS4A02G402000	-	4A:675854877-675855520	8_6_20	8_6_94	OK	59.8775	248.422	2.05271	4.14885	2.93402	5e-05	0.00573505	yes
TraesCS6A02G055000	TraesCS6A02G055000	-	6A:28640967-28641532	8_6_20	8_6_94	OK	37.6934	155.678	2.04618	4.13011	2.88085	5e-05	0.00573505	yes
TraesCS5B02G457600	TraesCS5B02G457600	-	5B:632146127-632150134	8_6_20	8_6_94	OK	5.25833	21.5954	2.03805	4.1069	2.94883	5e-05	0.00573505	yes
TraesCS2D02G583100	TraesCS2D02G583100	-	2D:643467341-643468713	8_6_20	8_6_94	OK	8.62977	35.4283	2.03751	4.10536	2.60206	5e-05	0.00573505	yes
TraesCS2B02G542400	TraesCS2B02G542400	-	2B:740215358-740218373	8_6_20	8_6_94	OK	3.58535	14.7081	2.03642	4.10226	2.43238	0.0001	0.0101027	yes
TraesCS5A02G299500	TraesCS5A02G299500	-	5A:509043585-509044132	8_6_20	8_6_94	OK	34.9351	142.467	2.02787	4.07802	2.84779	5e-05	0.00573505	yes
TraesCS3B02G114600	TraesCS3B02G114600	-	3B:80658279-80659001	8_6_20	8_6_94	OK	20.5412	83.7075	2.02684	4.07511	2.9146	5e-05	0.00573505	yes
TraesCS4B02G204100	TraesCS4B02G204100	-	4B:436098390-436099118	8_6_20	8_6_94	OK	68.0952	277.41	2.0264	4.07387	2.88954	0.0001	0.0101027	yes
TraesCS1B02G333100	TraesCS1B02G333100	-	1B:559574500-559579478	8_6_20	8_6_94	OK	0.932847	3.78752	2.02154	4.06017	2.81315	5e-05	0.00573505	yes
TraesCS2B02G435100	TraesCS2B02G435100	-	2B:625008566-625009094	8_6_20	8_6_94	OK	11.2008	45.4379	2.0203	4.05668	2.77934	0.0001	0.0101027	yes
TraesCS6D02G385500	TraesCS6D02G385500	-	6D:463478359-463479050	8_6_20	8_6_94	OK	13.7403	55.5661	2.01579	4.04402	2.47866	5e-05	0.00573505	yes
TraesCS4A02G462300	TraesCS4A02G462300	-	4A:726446202-726447490	8_6_20	8_6_94	OK	1.9697	7.93855	2.0109	4.03034	2.47804	5e-05	0.00573505	yes
TraesCS6B02G198500	TraesCS6B02G198500	-	6B:237416279-237416979	8_6_20	8_6_94	OK	17.6079	70.8398	2.00834	4.02319	2.66511	5e-05	0.00573505	yes
TraesCS2A02G067400	TraesCS2A02G067400	-	2A:30130885-30132706	8_6_20	8_6_94	OK	2.80626	11.2662	2.00528	4.01467	2.3253	0.0002	0.0175509	yes
TraesCS6B02G145200	TraesCS6B02G145200	-	6B:145043555-145044245	8_6_20	8_6_94	OK	12.2727	49.1109	2.00059	4.00164	2.41316	0.00025	0.0205416	yes
TraesCS7B02G298100	TraesCS7B02G298100	-	7B:535449103-535451531	8_6_20	8_6_94	OK	2.78833	11.1442	1.99882	3.99673	2.64109	5e-05	0.00573505	yes
TraesCS3A02G377400	TraesCS3A02G377400	-	3A:627269391-627270074	8_6_20	8_6_94	OK	54.9173	219.246	1.99722	3.9923	2.88677	5e-05	0.00573505	yes
TraesCS4B02G005900	TraesCS4B02G005900	-	4B:3859572-3861588	8_6_20	8_6_94	OK	1.37681	5.48876	1.99515	3.98658	2.57012	5e-05	0.00573505	yes
TraesCS1A02G361900	TraesCS1A02G361900	-	1A:542355613-542371373	8_6_20	8_6_94	OK	41.2738	164.333	1.99333	3.98155	2.76717	5e-05	0.00573505	yes
TraesCS5D02G252700	TraesCS5D02G252700	-	5D:358798313-358798998	8_6_20	8_6_94	OK	88.4934	352.261	1.993	3.98064	2.78976	5e-05	0.00573505	yes
TraesCS4A02G454800	TraesCS4A02G454800	-	4A:718848585-718850423	8_6_20	8_6_94	OK	9.96762	39.5147	1.98707	3.96431	2.93701	5e-05	0.00573505	yes
TraesCS2A02G479000	TraesCS2A02G479000	-	2A:717384512-717390707	8_6_20	8_6_94	OK	0.266149	1.053	1.9842	3.95643	2.07389	0.0007	0.0434835	yes
TraesCS6D02G151000	TraesCS6D02G151000	-	6D:124520195-124520427	8_6_20	8_6_94	OK	18.5452	73.3571	1.98389	3.95558	2.48193	0.0001	0.0101027	yes
TraesCS4D02G261600	TraesCS4D02G261600	-	4D:432748324-432749808	8_6_20	8_6_94	OK	0.6065	2.3928	1.98012	3.94526	1.92233	0.0007	0.0434835	yes
TraesCS3B02G114400	TraesCS3B02G114400	TH153	3B:80200802-80201492	8_6_20	8_6_94	OK	8.49946	33.437	1.976	3.93401	2.42508	0.00015	0.0139159	yes
TraesCS1B02G192500	TraesCS1B02G192500	-	1B:344374969-344375715	8_6_20	8_6_94	OK	13.2497	51.8414	1.96814	3.91263	2.64671	5e-05	0.00573505	yes
TraesCS6B02G048600	TraesCS6B02G048600	-	6B:28516615-28517411	8_6_20	8_6_94	OK	36.0648	140.726	1.96423	3.90204	2.80504	5e-05	0.00573505	yes
TraesCS6A02G022500	TraesCS6A02G022500	-	6A:11249999-11252434	8_6_20	8_6_94	OK	1.63768	6.36525	1.95856	3.88674	2.36984	5e-05	0.00573505	yes
TraesCS5B02G348800	TraesCS5B02G348800	-	5B:530262149-530264999	8_6_20	8_6_94	OK	2.4823	9.60754	1.95249	3.87042	2.24373	0.0001	0.0101027	yes
TraesCS6D02G107000	TraesCS6D02G107000	-	6D:70634235-70634939	8_6_20	8_6_94	OK	36.4089	140.879	1.9521	3.86937	2.75654	5e-05	0.00573505	yes
TraesCS3A02G357400	TraesCS3A02G357400	-	3A:605179628-605180276	8_6_20	8_6_94	OK	12.3904	47.8357	1.94886	3.86069	2.53984	5e-05	0.00573505	yes
TraesCS1B02G245300	TraesCS1B02G245300	-	1B:434429182-434429838	8_6_20	8_6_94	OK	7.70795	29.7282	1.94741	3.85682	2.50698	5e-05	0.00573505	yes
TraesCSU02G142200	TraesCSU02G142200	-	Un:137920231-137920808	8_6_20	8_6_94	OK	23.5323	90.651	1.94568	3.85219	2.53106	0.0001	0.0101027	yes
TraesCS5A02G203300	TraesCS5A02G203300	-	5A:412102793-412104977	8_6_20	8_6_94	OK	4.52747	17.4257	1.94444	3.84888	2.32878	0.0001	0.0101027	yes
TraesCS6B02G463000	TraesCS6B02G463000	-	6B:715703875-715709632	8_6_20	8_6_94	OK	0.942927	3.62018	1.94085	3.83932	2.73427	5e-05	0.00573505	yes
TraesCS5B02G243500	TraesCS5B02G243500	-	5B:423796114-423796808	8_6_20	8_6_94	OK	38.8904	148.271	1.93076	3.81256	2.74971	5e-05	0.00573505	yes
TraesCS2B02G211000	TraesCS2B02G211000	-	2B:194857149-194858861	8_6_20	8_6_94	OK	9.52796	36.3126	1.93023	3.81116	2.45785	5e-05	0.00573505	yes
TraesCS5D02G360900	TraesCS5D02G360900	-	5D:440374922-440375514	8_6_20	8_6_94	OK	97.352	369.775	1.92536	3.79832	2.75855	5e-05	0.00573505	yes
TraesCS2A02G151800	TraesCS2A02G151800	-	2A:99792061-99794208	8_6_20	8_6_94	OK	2.35934	8.95622	1.92451	3.79608	2.82659	5e-05	0.00573505	yes
TraesCS7D02G010200	TraesCS7D02G010200	-	7D:4877182-4879021	8_6_20	8_6_94	OK	4.09256	15.5318	1.92415	3.79513	2.19413	0.00045	0.0315428	yes
TraesCS7A02G550500	TraesCS7A02G550500	-	7A:724257705-724262982	8_6_20	8_6_94	OK	0.825576	3.12848	1.92199	3.78945	2.30747	0.00015	0.0139159	yes
TraesCS3B02G251200	TraesCS3B02G251200	-	3B:401803617-401810273	8_6_20	8_6_94	OK	0.303059	1.14553	1.91835	3.77991	2.34623	5e-05	0.00573505	yes
TraesCS7A02G119400	TraesCS7A02G119400	-	7A:76953569-76954235	8_6_20	8_6_94	OK	46.6753	176.395	1.91808	3.7792	2.65183	5e-05	0.00573505	yes
TraesCS6A02G040500	TraesCS6A02G040500	-	6A:21137210-21137839	8_6_20	8_6_94	OK	9.29191	35.0147	1.91392	3.76832	2.41235	0.00025	0.0205416	yes
TraesCS6D02G123500	TraesCS6D02G123500	-	6D:88701459-88703534	8_6_20	8_6_94	OK	0.967574	3.64337	1.91283	3.76547	2.08948	0.00075	0.0456407	yes
TraesCS7B02G016900	TraesCS7B02G016900	-	7B:14787944-14788571	8_6_20	8_6_94	OK	34.2721	128.78	1.9098	3.75757	2.64852	5e-05	0.00573505	yes
TraesCS4A02G100100	TraesCS4A02G100100	-	4A:112846444-112847117	8_6_20	8_6_94	OK	23.5649	88.4081	1.90754	3.75169	2.56791	5e-05	0.00573505	yes
TraesCS1B02G034100	TraesCS1B02G034100	-	1B:16478349-16479064	8_6_20	8_6_94	OK	12.1234	45.4344	1.90599	3.74766	2.49793	0.00025	0.0205416	yes
TraesCS1A02G001500	TraesCS1A02G001500	-	1A:326098-326518	8_6_20	8_6_94	OK	88.2122	330.46	1.90543	3.74621	2.57423	5e-05	0.00573505	yes
TraesCS6A02G176400	TraesCS6A02G176400	-	6A:193834647-193842156	8_6_20	8_6_94	OK	4.96541	18.5856	1.9042	3.74301	2.58081	5e-05	0.00573505	yes
TraesCS1A02G038100	TraesCS1A02G038100	-	1A:20998068-20998918	8_6_20	8_6_94	OK	37.0201	138.437	1.90285	3.73951	2.69813	5e-05	0.00573505	yes
TraesCS3B02G331500	TraesCS3B02G331500	-	3B:536884646-536886980	8_6_20	8_6_94	OK	0.882849	3.29309	1.8992	3.73006	2.16961	0.0005	0.0342856	yes
TraesCS6B02G084900	TraesCS6B02G084900	-	6B:61799291-61799950	8_6_20	8_6_94	OK	8.24524	30.7092	1.89704	3.72448	2.30208	0.00045	0.0315428	yes
TraesCS6B02G049400	TraesCS6B02G049400	H2A-9	6B:29059857-29060676	8_6_20	8_6_94	OK	62.0897	231.248	1.89702	3.72443	2.66605	5e-05	0.00573505	yes
TraesCS3D02G048200	TraesCS3D02G048200	-	3D:18298098-18299587	8_6_20	8_6_94	OK	2.76979	10.2714	1.89079	3.70838	2.39891	0.0001	0.0101027	yes
TraesCS7A02G147200	TraesCS7A02G147200	-	7A:100063713-100064420	8_6_20	8_6_94	OK	20.4626	75.7602	1.88845	3.70237	2.45087	0.0001	0.0101027	yes
TraesCS2A02G353400	TraesCS2A02G353400	-	2A:593838175-593838977	8_6_20	8_6_94	OK	18.1512	67.1557	1.88744	3.69978	2.47737	5e-05	0.00573505	yes
TraesCS7B02G382200	TraesCS7B02G382200	-	7B:648042286-648045080	8_6_20	8_6_94	OK	1.55621	5.74383	1.88398	3.69092	2.10427	0.0006	0.0391566	yes
TraesCS6B02G082500	TraesCS6B02G082500	-	6B:59294862-59295674	8_6_20	8_6_94	OK	23.6822	87.0444	1.87795	3.67552	2.63958	5e-05	0.00573505	yes
TraesCS2D02G395400	TraesCS2D02G395400	-	2D:506758083-506759084	8_6_20	8_6_94	OK	87.3197	320.304	1.87506	3.66817	2.60841	5e-05	0.00573505	yes
TraesCS2A02G510800	TraesCS2A02G510800	-	2A:735761319-735764009	8_6_20	8_6_94	OK	3.98733	14.6212	1.87457	3.66692	2.46081	5e-05	0.00573505	yes
TraesCS7A02G549500	TraesCS7A02G549500	-	7A:723304677-723308315	8_6_20	8_6_94	OK	3.01157	11.0213	1.8717	3.65964	2.49737	5e-05	0.00573505	yes
TraesCSU02G167000	TraesCSU02G167000	-	Un:244919576-244922621	8_6_20	8_6_94	OK	0.705689	2.5824	1.87161	3.65941	2.13002	0.00035	0.0264255	yes
TraesCS3A02G338700	TraesCS3A02G338700	-	3A:585473919-585478204	8_6_20	8_6_94	OK	0.903478	3.2892	1.86417	3.64058	2.21659	0.00025	0.0205416	yes
TraesCS3A02G357500	TraesCS3A02G357500	-	3A:605240683-605241332	8_6_20	8_6_94	OK	27.2404	98.8258	1.85914	3.62791	2.60381	0.00015	0.0139159	yes
TraesCS7B02G112000	TraesCS7B02G112000	-	7B:128445083-128446658	8_6_20	8_6_94	OK	16.0461	58.046	1.85497	3.61744	2.65241	5e-05	0.00573505	yes
TraesCS6B02G079200	TraesCS6B02G079200	-	6B:55694762-55695328	8_6_20	8_6_94	OK	67.6276	244.521	1.85428	3.61571	2.68967	5e-05	0.00573505	yes
TraesCS5A02G347900	TraesCS5A02G347900	-	5A:550801993-550802529	8_6_20	8_6_94	OK	75.7745	271.952	1.84357	3.58897	2.93041	5e-05	0.00573505	yes
TraesCS3D02G167600	TraesCS3D02G167600	-	3D:141736922-141752426	8_6_20	8_6_94	OK	1.97139	7.06421	1.84131	3.58335	2.38412	0.00025	0.0205416	yes
TraesCS6A02G075200	TraesCS6A02G075200	-	6A:45346664-45347350	8_6_20	8_6_94	OK	5.00662	17.9114	1.83897	3.57755	2.15202	0.00035	0.0264255	yes
TraesCS4A02G401200	TraesCS4A02G401200	-	4A:675279341-675281109	8_6_20	8_6_94	OK	4.52181	16.1281	1.8346	3.56673	2.28002	5e-05	0.00573505	yes
TraesCS3B02G256900	TraesCS3B02G256900	-	3B:414209495-414213548	8_6_20	8_6_94	OK	3.36226	11.9767	1.83273	3.5621	2.51549	5e-05	0.00573505	yes
TraesCS7B02G234300	TraesCS7B02G234300	-	7B:438421489-438424256	8_6_20	8_6_94	OK	0.573209	2.04097	1.83212	3.5606	2.17506	0.0006	0.0391566	yes
TraesCS5D02G211400	TraesCS5D02G211400	-	5D:319733124-319734282	8_6_20	8_6_94	OK	92.8999	329.538	1.8267	3.54725	2.56365	5e-05	0.00573505	yes
TraesCS4B02G225000	TraesCS4B02G225000	-	4B:471337869-471338390	8_6_20	8_6_94	OK	24.1926	85.8082	1.82655	3.54688	2.39131	0.00015	0.0139159	yes
TraesCS4A02G252500	TraesCS4A02G252500	-	4A:564951239-564953182	8_6_20	8_6_94	OK	2.84251	10.0597	1.82335	3.53902	2.22774	0.00035	0.0264255	yes
TraesCS1A02G360700	TraesCS1A02G360700	-	1A:541769875-541772932	8_6_20	8_6_94	OK	3.09163	10.9299	1.82185	3.53534	2.51045	5e-05	0.00573505	yes
TraesCS2B02G575600	TraesCS2B02G575600	-	2B:764900303-764913418	8_6_20	8_6_94	OK	1.76109	6.19981	1.81575	3.52043	2.48832	5e-05	0.00573505	yes
TraesCS4A02G067800	TraesCS4A02G067800	-	4A:66147705-66148263	8_6_20	8_6_94	OK	45.5046	160.135	1.81521	3.51911	2.60687	5e-05	0.00573505	yes
TraesCS5A02G353600	TraesCS5A02G353600	-	5A:556533815-556534377	8_6_20	8_6_94	OK	103.747	365.057	1.81506	3.51874	2.65469	5e-05	0.00573505	yes
TraesCS4D02G164400	TraesCS4D02G164400	-	4D:264485854-264489762	8_6_20	8_6_94	OK	1.28784	4.5238	1.81258	3.5127	2.14963	0.00085	0.0498044	yes
TraesCS7D02G116600	TraesCS7D02G116600	-	7D:71812504-71813150	8_6_20	8_6_94	OK	56.1585	197.133	1.81159	3.51029	2.60876	5e-05	0.00573505	yes
TraesCS5A02G347800	TraesCS5A02G347800	-	5A:550718921-550721627	8_6_20	8_6_94	OK	2.92437	10.2649	1.81153	3.51014	2.00421	0.0006	0.0391566	yes
TraesCS1B02G376500	TraesCS1B02G376500	-	1B:608053229-608054037	8_6_20	8_6_94	OK	37.1282	130.173	1.80985	3.50606	2.55761	5e-05	0.00573505	yes
TraesCS4B02G142400	TraesCS4B02G142400	-	4B:188191144-188197382	8_6_20	8_6_94	OK	0.504644	1.76685	1.80784	3.50118	2.12019	0.0007	0.0434835	yes
TraesCS1A02G058300	TraesCS1A02G058300	-	1A:38717932-38718693	8_6_20	8_6_94	OK	7.1265	24.9485	1.80768	3.50079	2.0352	0.0005	0.0342856	yes
TraesCS1B02G273500	TraesCS1B02G273500	-	1B:480653384-480657030	8_6_20	8_6_94	OK	8.33712	29.1403	1.80539	3.49524	2.41923	5e-05	0.00573505	yes
TraesCS1B02G297200	TraesCS1B02G297200	-	1B:516971104-516971724	8_6_20	8_6_94	OK	91.9048	320.862	1.80374	3.49124	2.55606	5e-05	0.00573505	yes
TraesCS3B02G071700	TraesCS3B02G071700	-	3B:43274512-43278009	8_6_20	8_6_94	OK	4.48206	15.6364	1.80268	3.48868	2.51509	5e-05	0.00573505	yes
TraesCS7B02G016000	TraesCS7B02G016000	-	7B:13328908-13329655	8_6_20	8_6_94	OK	27.848	97.1451	1.80257	3.48841	2.53267	5e-05	0.00573505	yes
TraesCS3B02G091800	TraesCS3B02G091800	-	3B:60863813-60868553	8_6_20	8_6_94	OK	3.53591	12.3316	1.80221	3.48754	2.76302	5e-05	0.00573505	yes
TraesCS1A02G361400	TraesCS1A02G361400	-	1A:541999825-542004979	8_6_20	8_6_94	OK	0.964307	3.36037	1.80106	3.48476	2.43486	5e-05	0.00573505	yes
TraesCS3B02G335200	TraesCS3B02G335200	-	3B:541207451-541211989	8_6_20	8_6_94	OK	1.55087	5.39971	1.7998	3.48172	2.44647	0.00025	0.0205416	yes
TraesCS7A02G204800	TraesCS7A02G204800	-	7A:166987470-166989080	8_6_20	8_6_94	OK	13.898	48.383	1.79962	3.48129	2.66294	5e-05	0.00573505	yes
TraesCS1B02G376700	TraesCS1B02G376700	-	1B:608462301-608462955	8_6_20	8_6_94	OK	58.1999	202.062	1.79571	3.47186	2.56685	5e-05	0.00573505	yes
TraesCS7B02G335600	TraesCS7B02G335600	-	7B:590500106-590501362	8_6_20	8_6_94	OK	8.06088	27.8861	1.79054	3.45944	2.32552	5e-05	0.00573505	yes
TraesCS1B02G048900	TraesCS1B02G048900	-	1B:28626100-28626916	8_6_20	8_6_94	OK	90.8325	312.846	1.78417	3.4442	2.39591	0.0002	0.0175509	yes
TraesCSU02G077200	TraesCSU02G077200	-	Un:69362273-69362890	8_6_20	8_6_94	OK	48.1099	165.089	1.77884	3.4315	2.6561	5e-05	0.00573505	yes
TraesCS1A02G363000	TraesCS1A02G363000	-	1A:543928299-543928828	8_6_20	8_6_94	OK	51.8379	177.439	1.77524	3.42295	2.53356	5e-05	0.00573505	yes
TraesCS1D02G262900	TraesCS1D02G262900	-	1D:357211836-357215344	8_6_20	8_6_94	OK	10.6451	36.4231	1.77467	3.4216	2.52405	5e-05	0.00573505	yes
TraesCS7D02G428300	TraesCS7D02G428300	-	7D:548775949-548776692	8_6_20	8_6_94	OK	8.27111	28.2288	1.77101	3.41293	2.15921	0.00075	0.0456407	yes
TraesCS7B02G061300	TraesCS7B02G061300	-	7B:63934912-63935548	8_6_20	8_6_94	OK	10.5696	36.0442	1.76984	3.41016	2.04856	0.00065	0.041327	yes
TraesCS1B02G362500	TraesCS1B02G362500	-	1B:591228659-591233733	8_6_20	8_6_94	OK	1.22613	4.17872	1.76895	3.40806	2.06876	0.00085	0.0498044	yes
TraesCS5A02G117100	TraesCS5A02G117100	-	5A:238822946-238830497	8_6_20	8_6_94	OK	0.253497	0.863585	1.76837	3.40669	1.99707	0.00055	0.0367381	yes
TraesCS6A02G055200	TraesCS6A02G055200	-	6A:28666034-28666585	8_6_20	8_6_94	OK	23.1836	78.9408	1.76767	3.40504	2.40949	5e-05	0.00573505	yes
TraesCS6B02G195800	TraesCS6B02G195800	-	6B:231682267-231685746	8_6_20	8_6_94	OK	0.687348	2.33924	1.76693	3.40329	2.00014	0.0005	0.0342856	yes
TraesCS5A02G267100	TraesCS5A02G267100	-	5A:478816501-478821070	8_6_20	8_6_94	OK	4.21244	14.3014	1.76343	3.39504	2.53721	5e-05	0.00573505	yes
TraesCS5D02G110600	TraesCS5D02G110600	-	5D:125737253-125738059	8_6_20	8_6_94	OK	13.3805	45.3695	1.76159	3.39072	2.2795	5e-05	0.00573505	yes
TraesCS6D02G062900	TraesCS6D02G062900	-	6D:29384763-29385282	8_6_20	8_6_94	OK	17.1204	57.9774	1.75978	3.38646	2.11254	0.0006	0.0391566	yes
TraesCS7D02G536000	TraesCS7D02G536000	-	7D:627431555-627435179	8_6_20	8_6_94	OK	2.52715	8.55214	1.75877	3.38409	2.39903	5e-05	0.00573505	yes
TraesCS4A02G430100	TraesCS4A02G430100	-	4A:701479922-701482700	8_6_20	8_6_94	OK	1.36251	4.60706	1.75758	3.3813	2.23368	0.0002	0.0175509	yes
TraesCS5A02G352100	TraesCS5A02G352100	-	5A:554285727-554287967	8_6_20	8_6_94	OK	24.7185	83.5746	1.75747	3.38105	2.51216	5e-05	0.00573505	yes
TraesCS3A02G534100	TraesCS3A02G534100	-	3A:746261332-746262307	8_6_20	8_6_94	OK	17.3734	58.7212	1.757	3.37995	2.36233	0.00025	0.0205416	yes
TraesCS1A02G262900	TraesCS1A02G262900	-	1A:458394133-458397267	8_6_20	8_6_94	OK	7.92182	26.7426	1.75524	3.37582	2.39305	5e-05	0.00573505	yes
TraesCS1A02G287700	TraesCS1A02G287700	-	1A:485010537-485011160	8_6_20	8_6_94	OK	29.3731	99.1356	1.75491	3.37505	2.38556	0.0001	0.0101027	yes
TraesCS7B02G437600	TraesCS7B02G437600	-	7B:704037324-704040948	8_6_20	8_6_94	OK	5.06146	17.0494	1.7521	3.36849	2.37798	5e-05	0.00573505	yes
TraesCS4D02G357200	TraesCS4D02G357200	-	4D:505498000-505500622	8_6_20	8_6_94	OK	20.1383	67.8254	1.75188	3.36797	2.59649	5e-05	0.00573505	yes
TraesCS1A02G389600	TraesCS1A02G389600	-	1A:557491430-557495243	8_6_20	8_6_94	OK	1.01846	3.42809	1.75101	3.36594	2.15823	0.00025	0.0205416	yes
TraesCS2D02G395200	TraesCS2D02G395200	-	2D:506523935-506524899	8_6_20	8_6_94	OK	46.3589	156.007	1.75069	3.36519	2.47644	5e-05	0.00573505	yes
TraesCS6A02G183400	TraesCS6A02G183400	-	6A:213868495-213881210	8_6_20	8_6_94	OK	0.489773	1.64771	1.75028	3.36424	2.06265	0.0007	0.0434835	yes
TraesCS1A02G190400	TraesCS1A02G190400	-	1A:344189325-344189787	8_6_20	8_6_94	OK	9.32714	31.2745	1.74548	3.35306	2.09944	0.0007	0.0434835	yes
TraesCS2B02G551700	TraesCS2B02G551700	-	2B:747820902-747821580	8_6_20	8_6_94	OK	14.9343	50.0538	1.74485	3.3516	2.44511	5e-05	0.00573505	yes
TraesCS2A02G445000	TraesCS2A02G445000	-	2A:694910417-694913115	8_6_20	8_6_94	OK	1.80176	6.03569	1.74411	3.34988	2.23864	0.00015	0.0139159	yes
TraesCS2B02G371300	TraesCS2B02G371300	-	2B:529592881-529593762	8_6_20	8_6_94	OK	9.21782	30.8358	1.74211	3.34524	2.1503	0.00035	0.0264255	yes
TraesCS1A02G360100	TraesCS1A02G360100	-	1A:541460216-541460850	8_6_20	8_6_94	OK	25.5932	85.5532	1.74106	3.34281	2.35584	5e-05	0.00573505	yes
TraesCS6B02G049000	TraesCS6B02G049000	-	6B:28925953-28926757	8_6_20	8_6_94	OK	49.2921	164.37	1.73752	3.33461	2.54938	5e-05	0.00573505	yes
TraesCS7D02G326200	TraesCS7D02G326200	-	7D:416412323-416413797	8_6_20	8_6_94	OK	14.3878	47.8365	1.73327	3.32481	2.48657	5e-05	0.00573505	yes
TraesCS4D02G246800	TraesCS4D02G246800	-	4D:415583168-415583807	8_6_20	8_6_94	OK	19.8798	66.0745	1.73279	3.3237	2.2044	0.00015	0.0139159	yes
TraesCS5A02G246200	TraesCS5A02G246200	-	5A:459542679-459543159	8_6_20	8_6_94	OK	30.361	100.535	1.72741	3.31133	2.26266	5e-05	0.00573505	yes
TraesCS6D02G039900	TraesCS6D02G039900	-	6D:16306515-16307330	8_6_20	8_6_94	OK	61.5675	203.865	1.72737	3.31124	2.55833	0.0001	0.0101027	yes
TraesCS1A02G229100	TraesCS1A02G229100	-	1A:401226675-401227405	8_6_20	8_6_94	OK	23.8709	78.7243	1.72156	3.29793	2.38189	0.0001	0.0101027	yes
TraesCS4A02G486000	TraesCS4A02G486000	-	4A:739415333-739419007	8_6_20	8_6_94	OK	32.7282	107.921	1.72137	3.29749	2.68424	5e-05	0.00573505	yes
TraesCS1B02G297100	TraesCS1B02G297100	-	1B:516961005-516961638	8_6_20	8_6_94	OK	26.6533	87.6771	1.71789	3.28955	2.22989	0.00035	0.0264255	yes
TraesCS1B02G357600	TraesCS1B02G357600	-	1B:587500742-587501373	8_6_20	8_6_94	OK	28.6897	94.3004	1.71673	3.28691	2.4808	5e-05	0.00573505	yes
TraesCS6D02G046200	TraesCS6D02G046200	-	6D:20780581-20781971	8_6_20	8_6_94	OK	6.73049	22.0038	1.70897	3.26927	2.06876	0.0007	0.0434835	yes
TraesCS3B02G209200	TraesCS3B02G209200	-	3B:245506232-245509697	8_6_20	8_6_94	OK	8.47919	27.7153	1.70869	3.26864	2.31249	0.0001	0.0101027	yes
TraesCS4D02G020300	TraesCS4D02G020300	-	4D:8777204-8779937	8_6_20	8_6_94	OK	1.38168	4.51596	1.70861	3.26846	2.26988	0.0002	0.0175509	yes
TraesCS6B02G462100	TraesCS6B02G462100	-	6B:715448936-715450031	8_6_20	8_6_94	OK	4.13403	13.5098	1.70838	3.26794	2.22884	0.00015	0.0139159	yes
TraesCS4A02G056700	TraesCS4A02G056700	-	4A:47626865-47630890	8_6_20	8_6_94	OK	1.09786	3.58526	1.70739	3.26569	2.23174	0.0004	0.0291913	yes
TraesCSU02G102700	TraesCSU02G102700	-	Un:90081876-90089310	8_6_20	8_6_94	OK	0.501815	1.6305	1.70009	3.24921	2.10821	0.00065	0.041327	yes
TraesCS7A02G491100	TraesCS7A02G491100	-	7A:680325222-680325942	8_6_20	8_6_94	OK	46.0166	149.506	1.69997	3.24894	2.56986	5e-05	0.00573505	yes
TraesCS6B02G192700	TraesCS6B02G192700	-	6B:227070196-227073335	8_6_20	8_6_94	OK	2.41477	7.84377	1.69966	3.24824	2.40142	5e-05	0.00573505	yes
TraesCS1B02G272600	TraesCS1B02G272600	-	1B:478581634-478583970	8_6_20	8_6_94	OK	2.35226	7.63909	1.69935	3.24755	2.09596	0.0008	0.0477619	yes
TraesCS7B02G230000	TraesCS7B02G230000	-	7B:432187134-432188495	8_6_20	8_6_94	OK	12.9459	42.022	1.69865	3.24597	2.4363	0.0001	0.0101027	yes
TraesCS1A02G261900	TraesCS1A02G261900	-	1A:456650947-456652182	8_6_20	8_6_94	OK	8.67567	28.1457	1.69787	3.24422	2.3255	0.00015	0.0139159	yes
TraesCS4D02G076900	TraesCS4D02G076900	-	4D:51286598-51288866	8_6_20	8_6_94	OK	1.33743	4.33587	1.69686	3.24195	2.00702	0.00085	0.0498044	yes
TraesCSU02G121200	TraesCSU02G121200	-	Un:103670529-103671121	8_6_20	8_6_94	OK	73.8336	239.059	1.69502	3.23781	2.50741	5e-05	0.00573505	yes
TraesCS4A02G349800	TraesCS4A02G349800	-	4A:626307386-626329052	8_6_20	8_6_94	OK	0.13154	0.424962	1.69184	3.23068	2.25433	0.0003	0.0235264	yes
TraesCS4A02G165700	TraesCS4A02G165700	-	4A:396752228-396754973	8_6_20	8_6_94	OK	4.42578	14.2792	1.68991	3.22637	2.18129	0.0004	0.0291913	yes
TraesCS5B02G352900	TraesCS5B02G352900	-	5B:532600503-532606342	8_6_20	8_6_94	OK	0.7912	2.55035	1.68858	3.22339	2.13207	0.0007	0.0434835	yes
TraesCS6A02G086200	TraesCS6A02G086200	-	6A:54778137-54778834	8_6_20	8_6_94	OK	34.7165	111.807	1.68731	3.22056	2.3796	0.00015	0.0139159	yes
TraesCS3A02G134000	TraesCS3A02G134000	-	3A:111105592-111106257	8_6_20	8_6_94	OK	82.569	265.543	1.68527	3.21601	2.40865	5e-05	0.00573505	yes
TraesCS1D02G061600	TraesCS1D02G061600	-	1D:41749542-41752035	8_6_20	8_6_94	OK	2.8247	9.04192	1.67853	3.20102	2.35825	5e-05	0.00573505	yes
TraesCS1B02G245000	TraesCS1B02G245000	-	1B:434409016-434411291	8_6_20	8_6_94	OK	12.5068	39.9688	1.67616	3.19576	2.30559	0.00015	0.0139159	yes
TraesCS4B02G035700	TraesCS4B02G035700	-	4B:25944822-25946741	8_6_20	8_6_94	OK	4.22286	13.4729	1.67376	3.19045	2.17824	0.0007	0.0434835	yes
TraesCS4A02G057500	TraesCS4A02G057500	-	4A:48275372-48276006	8_6_20	8_6_94	OK	23.4502	74.8081	1.67359	3.19007	2.18024	0.00035	0.0264255	yes
TraesCS6B02G209100	TraesCS6B02G209100	-	6B:274984748-274992066	8_6_20	8_6_94	OK	4.72572	15.055	1.67164	3.18577	2.03728	0.00045	0.0315428	yes
TraesCS6D02G062100	TraesCS6D02G062100	-	6D:28992099-28992730	8_6_20	8_6_94	OK	60.0037	190.789	1.66886	3.17963	2.46158	5e-05	0.00573505	yes
TraesCS5B02G505200	TraesCS5B02G505200	-	5B:671091331-671095375	8_6_20	8_6_94	OK	4.61061	14.6469	1.66757	3.17679	2.80956	5e-05	0.00573505	yes
TraesCS7D02G477400	TraesCS7D02G477400	-	7D:588540888-588541576	8_6_20	8_6_94	OK	34.6742	110.014	1.66575	3.17279	2.50462	5e-05	0.00573505	yes
TraesCS4B02G363800	TraesCS4B02G363800	-	4B:652371030-652373935	8_6_20	8_6_94	OK	1.73954	5.51553	1.6648	3.1707	1.92261	0.0007	0.0434835	yes
TraesCS6B02G049100	TraesCS6B02G049100	-	6B:28942488-28943199	8_6_20	8_6_94	OK	68.9839	218.478	1.66316	3.16709	2.44046	5e-05	0.00573505	yes
TraesCS2B02G130000	TraesCS2B02G130000	-	2B:97394141-97397308	8_6_20	8_6_94	OK	4.31957	13.6338	1.65823	3.15629	2.30329	0.0003	0.0235264	yes
TraesCS2D02G409900	TraesCS2D02G409900	-	2D:524563782-524565816	8_6_20	8_6_94	OK	21.8575	68.7167	1.65253	3.14384	2.47422	5e-05	0.00573505	yes
TraesCS1D02G396600	TraesCS1D02G396600	-	1D:464801852-464802597	8_6_20	8_6_94	OK	36.7126	115.343	1.65158	3.14178	2.40227	0.0001	0.0101027	yes
TraesCS1A02G295400	TraesCS1A02G295400	-	1A:490418246-490418875	8_6_20	8_6_94	OK	42.8525	134.32	1.64822	3.13447	2.3638	0.0001	0.0101027	yes
TraesCS7B02G070900	TraesCS7B02G070900	-	7B:78064858-78069025	8_6_20	8_6_94	OK	1.00651	3.15473	1.64815	3.13431	2.24636	0.00025	0.0205416	yes
TraesCS6B02G078400	TraesCS6B02G078400	-	6B:54876474-54877029	8_6_20	8_6_94	OK	38.3704	119.951	1.64438	3.12613	2.37778	5e-05	0.00573505	yes
TraesCS7B02G408400	TraesCS7B02G408400	-	7B:677667279-677668032	8_6_20	8_6_94	OK	29.0242	90.6316	1.64276	3.12263	2.24688	0.00035	0.0264255	yes
TraesCS6A02G268900	TraesCS6A02G268900	-	6A:495450494-495453418	8_6_20	8_6_94	OK	2.8764	8.97959	1.64238	3.1218	2.25034	0.0001	0.0101027	yes
TraesCS7B02G472800	TraesCS7B02G472800	-	7B:728834623-728838440	8_6_20	8_6_94	OK	3.29947	10.2644	1.63734	3.11092	2.24099	0.0002	0.0175509	yes
TraesCS2B02G186000	TraesCS2B02G186000	-	2B:161026405-161027144	8_6_20	8_6_94	OK	17.318	53.8083	1.63555	3.10706	2.21693	0.0001	0.0101027	yes
TraesCS3B02G602700	TraesCS3B02G602700	-	3B:822674874-822683402	8_6_20	8_6_94	OK	1.4886	4.61022	1.63088	3.09702	2.30111	0.0003	0.0235264	yes
TraesCS1A02G283600	TraesCS1A02G283600	-	1A:481289052-481292772	8_6_20	8_6_94	OK	7.15811	22.1516	1.62976	3.09462	2.33396	0.00035	0.0264255	yes
TraesCS7D02G428400	TraesCS7D02G428400	-	7D:548781403-548782109	8_6_20	8_6_94	OK	12.4147	38.4165	1.62968	3.09444	2.10709	0.00045	0.0315428	yes
TraesCS2B02G466000	TraesCS2B02G466000	-	2B:661459327-661461967	8_6_20	8_6_94	OK	1.73102	5.35403	1.629	3.09299	2.08445	0.00085	0.0498044	yes
TraesCS3B02G390200	TraesCS3B02G390200	-	3B:614265647-614266386	8_6_20	8_6_94	OK	11.1737	34.5435	1.62831	3.09151	2.14461	0.0005	0.0342856	yes
TraesCS6B02G049300	TraesCS6B02G049300	-	6B:29044688-29045348	8_6_20	8_6_94	OK	36.0073	111.255	1.6275	3.08977	2.36408	0.0001	0.0101027	yes
TraesCS5D02G069500	TraesCS5D02G069500	-	5D:66765218-66769762	8_6_20	8_6_94	OK	1.35053	4.17058	1.62672	3.0881	2.13193	0.0005	0.0342856	yes
TraesCS4A02G106300	TraesCS4A02G106300	-	4A:120569613-120572791	8_6_20	8_6_94	OK	11.8697	36.5533	1.62272	3.07955	2.0389	0.0004	0.0291913	yes
TraesCS1D02G167800	TraesCS1D02G167800	-	1D:239802382-239804835	8_6_20	8_6_94	OK	3.46369	10.6555	1.62121	3.07633	2.14997	0.0007	0.0434835	yes
TraesCS2A02G518600	TraesCS2A02G518600	-	2A:742144649-742152939	8_6_20	8_6_94	OK	0.935816	2.87142	1.61747	3.06836	2.24976	5e-05	0.00573505	yes
TraesCS3D02G150300	TraesCS3D02G150300	-	3D:114882433-114883167	8_6_20	8_6_94	OK	44.7438	137.181	1.61632	3.06592	2.31065	0.00015	0.0139159	yes
TraesCS2B02G329300	TraesCS2B02G329300	-	2B:473299923-473300382	8_6_20	8_6_94	OK	22.3787	68.4882	1.61373	3.06042	2.26108	0.0003	0.0235264	yes
TraesCS6A02G034900	TraesCS6A02G034900	-	6A:16700897-16701729	8_6_20	8_6_94	OK	57.7273	176.518	1.61249	3.05779	2.33654	0.00015	0.0139159	yes
TraesCS6D02G046400	TraesCS6D02G046400	-	6D:20813073-20813763	8_6_20	8_6_94	OK	34.8874	106.518	1.61031	3.05317	2.31244	5e-05	0.00573505	yes
TraesCS3B02G258300	TraesCS3B02G258300	-	3B:416124368-416129860	8_6_20	8_6_94	OK	1.17441	3.58376	1.60953	3.05152	2.00089	0.00045	0.0315428	yes
TraesCS5B02G538900	TraesCS5B02G538900	-	5B:694156522-694161558	8_6_20	8_6_94	OK	2.46402	7.50678	1.60718	3.04656	2.1556	0.0003	0.0235264	yes
TraesCS1B02G154500	TraesCS1B02G154500	-	1B:257501202-257502892	8_6_20	8_6_94	OK	31.626	96.2882	1.60625	3.04459	2.21828	0.00025	0.0205416	yes
TraesCS1A02G287800	TraesCS1A02G287800	-	1A:485012382-485012973	8_6_20	8_6_94	OK	87.1565	265.221	1.60551	3.04303	2.31262	0.00015	0.0139159	yes
TraesCS5B02G349000	TraesCS5B02G349000	-	5B:530609395-530609905	8_6_20	8_6_94	OK	76.0352	231.03	1.60334	3.03846	2.53472	5e-05	0.00573505	yes
TraesCS2B02G415900	TraesCS2B02G415900	-	2B:594683186-594684129	8_6_20	8_6_94	OK	52.0218	157.647	1.59951	3.0304	2.45084	5e-05	0.00573505	yes
TraesCS1B02G221600	TraesCS1B02G221600	-	1B:398836611-398837190	8_6_20	8_6_94	OK	17.0909	51.6891	1.59663	3.02436	2.08716	0.00065	0.041327	yes
TraesCS2D02G572300	TraesCS2D02G572300	-	2D:638309702-638310137	8_6_20	8_6_94	OK	49.4839	149.625	1.59632	3.02371	2.35692	0.0001	0.0101027	yes
TraesCS6A02G086400	TraesCS6A02G086400	-	6A:55032481-55033094	8_6_20	8_6_94	OK	67.3607	203.398	1.59433	3.01954	2.40833	5e-05	0.00573505	yes
TraesCS4D02G078900	TraesCS4D02G078900	-	4D:52775739-52779092	8_6_20	8_6_94	OK	2.81794	8.49549	1.59206	3.0148	2.10197	0.00025	0.0205416	yes
TraesCS1A02G295700	TraesCS1A02G295700	-	1A:490759998-490760520	8_6_20	8_6_94	OK	63.5444	191.479	1.59135	3.01331	2.32551	0.0002	0.0175509	yes
TraesCS6D02G061700	TraesCS6D02G061700	-	6D:28707571-28708138	8_6_20	8_6_94	OK	40.6846	122.019	1.58456	2.99916	2.19818	0.00025	0.0205416	yes
TraesCS2A02G464300	TraesCS2A02G464300	-	2A:709841941-709847720	8_6_20	8_6_94	OK	1.36832	4.10215	1.58398	2.99796	2.20317	0.0002	0.0175509	yes
TraesCS1A02G198900	TraesCS1A02G198900	-	1A:357414941-357418373	8_6_20	8_6_94	OK	7.92234	23.7045	1.58116	2.9921	2.2329	5e-05	0.00573505	yes
TraesCS1D02G290000	TraesCS1D02G290000	-	1D:388024541-388025154	8_6_20	8_6_94	OK	61.7221	184.461	1.57946	2.98858	2.26385	0.0001	0.0101027	yes
TraesCS2D02G350700	TraesCS2D02G350700	-	2D:448689208-448690083	8_6_20	8_6_94	OK	20.1181	60.0611	1.57793	2.98541	2.15092	0.0001	0.0101027	yes
TraesCS5D02G408400	TraesCS5D02G408400	-	5D:472996149-472998177	8_6_20	8_6_94	OK	25.3879	75.7015	1.57618	2.98179	2.29994	5e-05	0.00573505	yes
TraesCS5D02G486500	TraesCS5D02G486500	-	5D:521673547-521677277	8_6_20	8_6_94	OK	14.7124	43.7467	1.57214	2.97345	2.39606	5e-05	0.00573505	yes
TraesCS1B02G375900	TraesCS1B02G375900	-	1B:606839842-606840545	8_6_20	8_6_94	OK	42.5184	126.255	1.57018	2.96942	2.21151	0.0002	0.0175509	yes
TraesCS2A02G417900	TraesCS2A02G417900	-	2A:673505290-673512683	8_6_20	8_6_94	OK	1.15801	3.43517	1.56873	2.96643	2.16257	0.00025	0.0205416	yes
TraesCS5A02G348000	TraesCS5A02G348000	-	5A:551041409-551041930	8_6_20	8_6_94	OK	92.8317	275.294	1.56828	2.96551	2.57528	5e-05	0.00573505	yes
TraesCS6D02G040700	TraesCS6D02G040700	H2A-9	6D:16522412-16523266	8_6_20	8_6_94	OK	35.991	106.43	1.56419	2.95711	2.30518	0.00015	0.0139159	yes
TraesCS6B02G082400	TraesCS6B02G082400	-	6B:59232715-59233465	8_6_20	8_6_94	OK	17.4492	51.397	1.55852	2.94552	2.01659	0.0004	0.0291913	yes
TraesCS4A02G498600	TraesCS4A02G498600	-	4A:743948593-743955168	8_6_20	8_6_94	OK	2.93156	8.62735	1.55725	2.94292	2.69126	5e-05	0.00573505	yes
TraesCS7D02G419600	TraesCS7D02G419600	-	7D:538894417-538896685	8_6_20	8_6_94	OK	6.23255	18.2908	1.55322	2.93471	2.01055	0.0008	0.0477619	yes
TraesCS7A02G438400	TraesCS7A02G438400	-	7A:632550383-632551201	8_6_20	8_6_94	OK	18.0704	52.9073	1.54984	2.92785	2.26512	0.00025	0.0205416	yes
TraesCS5B02G395400	TraesCS5B02G395400	-	5B:572854835-572855958	8_6_20	8_6_94	OK	16.221	47.4849	1.54961	2.92738	2.09387	0.0003	0.0235264	yes
TraesCS7D02G167000	TraesCS7D02G167000	-	7D:117524258-117527911	8_6_20	8_6_94	OK	1.35633	3.96771	1.5486	2.92533	2.14864	0.00025	0.0205416	yes
TraesCS7A02G329300	TraesCS7A02G329300	-	7A:479344080-479345712	8_6_20	8_6_94	OK	12.6759	36.9545	1.54366	2.91533	2.17274	0.00055	0.0367381	yes
TraesCS7B02G314900	TraesCS7B02G314900	-	7B:562407331-562409560	8_6_20	8_6_94	OK	16.3296	47.5747	1.5427	2.91339	2.34175	0.00015	0.0139159	yes
TraesCS2B02G075000	TraesCS2B02G075000	-	2B:40889019-40894473	8_6_20	8_6_94	OK	4.95194	14.3975	1.53975	2.90744	2.19576	0.0001	0.0101027	yes
TraesCS3A02G102400	TraesCS3A02G102400	-	3A:66249911-66250726	8_6_20	8_6_94	OK	57.5017	166.89	1.53722	2.90235	2.22637	0.0002	0.0175509	yes
TraesCS2A02G151900	TraesCS2A02G151900	-	2A:100113980-100117432	8_6_20	8_6_94	OK	1.61662	4.68798	1.53598	2.89985	2.09504	0.00055	0.0367381	yes
TraesCS1A02G265300	TraesCS1A02G265300	-	1A:460967357-460968123	8_6_20	8_6_94	OK	10.5679	30.6424	1.53584	2.89957	2.10586	0.00015	0.0139159	yes
TraesCS2D02G157000	TraesCS2D02G157000	-	2D:100311218-100313264	8_6_20	8_6_94	OK	2.26418	6.56348	1.53547	2.89883	2.27752	5e-05	0.00573505	yes
TraesCS5A02G532200	TraesCS5A02G532200	-	5A:689933098-689935992	8_6_20	8_6_94	OK	3.84783	11.1313	1.53251	2.89289	1.96987	0.00075	0.0456407	yes
TraesCS7B02G336900	TraesCS7B02G336900	-	7B:591949436-591950284	8_6_20	8_6_94	OK	12.7629	36.8853	1.53109	2.89004	2.19637	0.0003	0.0235264	yes
TraesCS6A02G061500	TraesCS6A02G061500	-	6A:33001499-33002199	8_6_20	8_6_94	OK	24.4596	70.6242	1.52977	2.8874	2.13053	0.00015	0.0139159	yes
TraesCS3B02G272100	TraesCS3B02G272100	-	3B:437908828-437915002	8_6_20	8_6_94	OK	4.02458	11.5836	1.52518	2.87823	2.17578	5e-05	0.00573505	yes
TraesCS2D02G156900	TraesCS2D02G156900	-	2D:100190006-100191599	8_6_20	8_6_94	OK	5.91272	16.9971	1.5234	2.87468	2.25422	0.00015	0.0139159	yes
TraesCS5B02G473100	TraesCS5B02G473100	-	5B:647386485-647387406	8_6_20	8_6_94	OK	20.4853	58.2513	1.5077	2.84356	2.15731	0.0001	0.0101027	yes
TraesCS4A02G260400	TraesCS4A02G260400	-	4A:572845555-572846014	8_6_20	8_6_94	OK	37.8182	107.412	1.506	2.84021	2.17815	0.00035	0.0264255	yes
TraesCS2A02G412600	TraesCS2A02G412600	-	2A:670218849-670221089	8_6_20	8_6_94	OK	15.481	43.8129	1.50085	2.83009	2.20755	0.00025	0.0205416	yes
TraesCS4D02G319600	TraesCS4D02G319600	-	4D:483179207-483179934	8_6_20	8_6_94	OK	7.52106	21.2773	1.5003	2.82902	2.02252	0.0005	0.0342856	yes
TraesCS3B02G548700	TraesCS3B02G548700	-	3B:784060966-784062672	8_6_20	8_6_94	OK	1.19661	3.38122	1.4986	2.82568	1.92446	0.00075	0.0456407	yes
TraesCS6A02G034600	TraesCS6A02G034600	-	6A:16657957-16658772	8_6_20	8_6_94	OK	53.3152	150.175	1.49402	2.81673	2.20408	0.0003	0.0235264	yes
TraesCS4B02G399500	TraesCS4B02G399500	-	4B:673534551-673535148	8_6_20	8_6_94	OK	40.8461	115.051	1.49401	2.81671	2.30508	0.00015	0.0139159	yes
TraesCS1B02G378700	TraesCS1B02G378700	-	1B:611131387-611132172	8_6_20	8_6_94	OK	31.0446	87.4151	1.49354	2.81579	2.11959	0.0002	0.0175509	yes
TraesCS1D02G366300	TraesCS1D02G366300	-	1D:446434728-446435510	8_6_20	8_6_94	OK	151.038	425.03	1.49266	2.81407	2.01454	0.00065	0.041327	yes
TraesCS5B02G412000	TraesCS5B02G412000	-	5B:586874986-586876527	8_6_20	8_6_94	OK	111.371	311.902	1.48572	2.80057	2.19223	0.00025	0.0205416	yes
TraesCS6B02G048700	TraesCS6B02G048700	-	6B:28713974-28714781	8_6_20	8_6_94	OK	56.64	158.515	1.48473	2.79865	2.19924	0.00015	0.0139159	yes
TraesCS5A02G378100	TraesCS5A02G378100	-	5A:575603648-575609924	8_6_20	8_6_94	OK	5.64505	15.7871	1.48369	2.79663	2.16198	0.0002	0.0175509	yes
TraesCS3A02G498200	TraesCS3A02G498200	-	3A:724052936-724057279	8_6_20	8_6_94	OK	3.70149	10.2789	1.47351	2.77697	2.35051	5e-05	0.00573505	yes
TraesCS5A02G473700	TraesCS5A02G473700	-	5A:650023705-650027348	8_6_20	8_6_94	OK	13.2639	36.7641	1.4708	2.77176	2.20513	0.00035	0.0264255	yes
TraesCS1B02G283700	TraesCS1B02G283700	-	1B:492368376-492369112	8_6_20	8_6_94	OK	16.107	44.5548	1.46789	2.76617	2.05091	0.0004	0.0291913	yes
TraesCS1A02G060700	TraesCS1A02G060700	-	1A:41747500-41750050	8_6_20	8_6_94	OK	4.94344	13.6579	1.46615	2.76284	2.28484	0.0001	0.0101027	yes
TraesCS6D02G384500	TraesCS6D02G384500	-	6D:462701337-462704773	8_6_20	8_6_94	OK	16.9514	46.8167	1.46562	2.76182	2.24424	0.0001	0.0101027	yes
TraesCS4B02G204400	TraesCS4B02G204400	-	4B:436311668-436312387	8_6_20	8_6_94	OK	70.0805	193.513	1.46535	2.7613	2.39056	0.00015	0.0139159	yes
TraesCS2B02G341100	TraesCS2B02G341100	-	2B:486767715-486771748	8_6_20	8_6_94	OK	10.8979	30.0245	1.46209	2.75507	2.15435	0.00035	0.0264255	yes
TraesCS1D02G290200	TraesCS1D02G290200	-	1D:388603564-388604136	8_6_20	8_6_94	OK	40.5622	111.644	1.46069	2.7524	2.07395	0.0002	0.0175509	yes
TraesCS3D02G184400	TraesCS3D02G184400	-	3D:170234329-170238172	8_6_20	8_6_94	OK	7.90619	21.6018	1.4501	2.73227	2.05912	0.00035	0.0264255	yes
TraesCS5B02G083600	TraesCS5B02G083600	-	5B:105710161-105713902	8_6_20	8_6_94	OK	1.53362	4.17924	1.4463	2.72508	2.19535	0.00015	0.0139159	yes
TraesCS3A02G354300	TraesCS3A02G354300	-	3A:602012257-602012891	8_6_20	8_6_94	OK	80.3626	218.825	1.44518	2.72297	2.12878	0.0004	0.0291913	yes
TraesCS5B02G058200	TraesCS5B02G058200	-	5B:63850273-63851024	8_6_20	8_6_94	OK	19.2326	52.3676	1.44512	2.72285	2.01336	0.0007	0.0434835	yes
TraesCS7D02G115400	TraesCS7D02G115400	-	7D:70904737-70905401	8_6_20	8_6_94	OK	46.6527	126.887	1.44351	2.71982	2.08087	0.0005	0.0342856	yes
TraesCS4A02G203900	TraesCS4A02G203900	-	4A:494639937-494643799	8_6_20	8_6_94	OK	1.67385	4.54282	1.44041	2.71398	2.0011	0.00035	0.0264255	yes
TraesCS3A02G278300	TraesCS3A02G278300	-	3A:507769498-507771633	8_6_20	8_6_94	OK	9.39131	25.4322	1.43725	2.70804	1.94469	0.0007	0.0434835	yes
TraesCS1B02G376600	TraesCS1B02G376600	-	1B:608335178-608335695	8_6_20	8_6_94	OK	37.9637	102.764	1.43664	2.7069	1.96032	0.0008	0.0477619	yes
TraesCS5A02G299800	TraesCS5A02G299800	-	5A:509111000-509113441	8_6_20	8_6_94	OK	3.14421	8.49763	1.43436	2.70262	2.02098	0.00065	0.041327	yes
TraesCS1B02G351000	TraesCS1B02G351000	-	1B:581412111-581413204	8_6_20	8_6_94	OK	6.64058	17.9385	1.43368	2.70135	1.96573	0.00055	0.0367381	yes
TraesCS2A02G363500	TraesCS2A02G363500	-	2A:607820262-607827519	8_6_20	8_6_94	OK	5.51137	14.8738	1.43229	2.69875	2.45268	5e-05	0.00573505	yes
TraesCS6B02G470700	TraesCS6B02G470700	-	6B:718765353-718775528	8_6_20	8_6_94	OK	3.58268	9.66118	1.43116	2.69663	2.17462	0.0002	0.0175509	yes
TraesCS2A02G484100	TraesCS2A02G484100	-	2A:719526372-719528337	8_6_20	8_6_94	OK	21.6678	58.3574	1.42937	2.69329	2.03761	0.0005	0.0342856	yes
TraesCS1D02G365600	TraesCS1D02G365600	-	1D:446267406-446271677	8_6_20	8_6_94	OK	3.74659	10.0474	1.42317	2.68174	2.12232	0.00045	0.0315428	yes
TraesCS2A02G072400	TraesCS2A02G072400	-	2A:32139541-32143165	8_6_20	8_6_94	OK	9.71313	25.9728	1.419	2.674	2.20992	0.00015	0.0139159	yes
TraesCS1D02G366600	TraesCS1D02G366600	-	1D:446558412-446559198	8_6_20	8_6_94	OK	23.2038	61.8655	1.41477	2.66617	2.01882	0.00025	0.0205416	yes
TraesCS6A02G034800	TraesCS6A02G034800	-	6A:16683310-16684237	8_6_20	8_6_94	OK	39.5715	105.425	1.41368	2.66416	2.03014	0.00045	0.0315428	yes
TraesCS4D02G205100	TraesCS4D02G205100	-	4D:352579904-352580574	8_6_20	8_6_94	OK	23.4261	62.3992	1.41341	2.66366	1.90414	0.00085	0.0498044	yes
TraesCS2A02G199600	TraesCS2A02G199600	-	2A:171966412-171967874	8_6_20	8_6_94	OK	34.0388	90.5607	1.4117	2.6605	2.14032	0.0004	0.0291913	yes
TraesCS3A02G102500	TraesCS3A02G102500	-	3A:66254048-66254624	8_6_20	8_6_94	OK	39.0875	103.827	1.4094	2.65627	2.08516	0.00065	0.041327	yes
TraesCS7D02G426600	TraesCS7D02G426600	-	7D:547457150-547458296	8_6_20	8_6_94	OK	12.7043	33.6504	1.40531	2.64875	2.03936	0.0004	0.0291913	yes
TraesCS5B02G356200	TraesCS5B02G356200	-	5B:535714905-535715481	8_6_20	8_6_94	OK	179.515	475.177	1.40436	2.647	2.2065	0.0002	0.0175509	yes
TraesCS5D02G359600	TraesCS5D02G359600	-	5D:438777199-438779483	8_6_20	8_6_94	OK	20.0288	52.8264	1.39918	2.63752	2.02403	0.00065	0.041327	yes
TraesCS1D02G286700	TraesCS1D02G286700	-	1D:384846537-384847143	8_6_20	8_6_94	OK	119.655	315.554	1.399	2.63719	2.0665	0.0004	0.0291913	yes
TraesCS1D02G211700	TraesCS1D02G211700	-	1D:297521484-297526693	8_6_20	8_6_94	OK	1.5419	4.05195	1.39391	2.6279	2.05144	0.00045	0.0315428	yes
TraesCS1A02G388600	TraesCS1A02G388600	-	1A:557098845-557099720	8_6_20	8_6_94	OK	24.1104	63.2288	1.39093	2.62248	2.03216	0.00075	0.0456407	yes
TraesCS1B02G304700	TraesCS1B02G304700	-	1B:527288243-527288898	8_6_20	8_6_94	OK	65.3437	170.667	1.38506	2.61183	2.0419	0.00045	0.0315428	yes
TraesCS6A02G158600	TraesCS6A02G158600	-	6A:150222146-150225283	8_6_20	8_6_94	OK	2.30799	6.02431	1.38416	2.6102	1.99474	0.0004	0.0291913	yes
TraesCS2D02G128600	TraesCS2D02G128600	-	2D:74965822-74969046	8_6_20	8_6_94	OK	7.96709	20.7572	1.38149	2.60537	2.00886	0.00025	0.0205416	yes
TraesCS6B02G178600	TraesCS6B02G178600	-	6B:198914734-198918059	8_6_20	8_6_94	OK	2.4297	6.31321	1.3776	2.59836	1.95918	0.00055	0.0367381	yes
TraesCS4A02G002200	TraesCS4A02G002200	-	4A:1908588-1911496	8_6_20	8_6_94	OK	8.40641	21.7416	1.3709	2.58632	2.02379	0.00085	0.0498044	yes
TraesCS1D02G140600	TraesCS1D02G140600	-	1D:193500467-193508714	8_6_20	8_6_94	OK	3.73592	9.64936	1.36897	2.58286	1.92683	0.00075	0.0456407	yes
TraesCSU02G081100	TraesCSU02G081100	-	Un:74602108-74602883	8_6_20	8_6_94	OK	22.1728	57.2533	1.36857	2.58214	1.97687	0.00065	0.041327	yes
TraesCSU02G137700	TraesCSU02G137700	-	Un:124957537-124961693	8_6_20	8_6_94	OK	7.81044	20.1154	1.36482	2.57544	2.34882	0.0001	0.0101027	yes
TraesCS5D02G354100	TraesCS5D02G354100	-	5D:436349478-436350094	8_6_20	8_6_94	OK	58.4554	150.43	1.36368	2.57341	2.09196	0.00035	0.0264255	yes
TraesCS7A02G166500	TraesCS7A02G166500	-	7A:121922226-121925896	8_6_20	8_6_94	OK	2.23386	5.74284	1.36222	2.5708	1.99696	0.0003	0.0235264	yes
TraesCS7B02G010200	TraesCS7B02G010200	-	7B:6233305-6237005	8_6_20	8_6_94	OK	15.1665	38.9749	1.36166	2.56981	2.29598	0.00015	0.0139159	yes
TraesCS2B02G145500	TraesCS2B02G145500	-	2B:111359517-111361392	8_6_20	8_6_94	OK	9.97968	25.6025	1.35922	2.56546	2.08536	0.00025	0.0205416	yes
TraesCS4A02G485300	TraesCS4A02G485300	-	4A:739027363-739039243	8_6_20	8_6_94	OK	0.874058	2.23924	1.35721	2.56189	2.21367	0.0002	0.0175509	yes
TraesCS6A02G235800	TraesCS6A02G235800	-	6A:445411703-445415952	8_6_20	8_6_94	OK	20.5089	52.3446	1.35179	2.55229	2.27836	5e-05	0.00573505	yes
TraesCS2B02G232100	TraesCS2B02G232100	-	2B:229787252-229789893	8_6_20	8_6_94	OK	13.4331	34.2459	1.35014	2.54937	2.04232	0.00085	0.0498044	yes
TraesCS5A02G398800	TraesCS5A02G398800	-	5A:592621871-592623611	8_6_20	8_6_94	OK	20.712	52.7109	1.34764	2.54495	2.02791	0.0004	0.0291913	yes
TraesCS4A02G457500	TraesCS4A02G457500	-	4A:722841515-722845182	8_6_20	8_6_94	OK	3.09984	7.88558	1.34702	2.54386	2.16756	0.00035	0.0264255	yes
TraesCS5D02G469800	TraesCS5D02G469800	-	5D:510833705-510835843	8_6_20	8_6_94	OK	18.9182	48.0238	1.34398	2.53851	2.0174	0.00055	0.0367381	yes
TraesCS1D02G364600	TraesCS1D02G364600	-	1D:445386254-445387047	8_6_20	8_6_94	OK	62.5078	158.428	1.34172	2.53453	1.83515	0.00085	0.0498044	yes
TraesCS2A02G343500	TraesCS2A02G343500	-	2A:580321540-580325224	8_6_20	8_6_94	OK	28.8057	72.7185	1.33597	2.52445	2.14185	0.00045	0.0315428	yes
TraesCS2D02G310800	TraesCS2D02G310800	-	2D:399347547-399348299	8_6_20	8_6_94	OK	17.6053	44.3129	1.33172	2.51703	1.93865	0.0006	0.0391566	yes
TraesCS1B02G079000	TraesCS1B02G079000	-	1B:61899372-61902035	8_6_20	8_6_94	OK	8.53246	21.3963	1.32632	2.50762	2.16726	0.00035	0.0264255	yes
TraesCS7B02G003900	TraesCS7B02G003900	-	7B:1482227-1483396	8_6_20	8_6_94	OK	32.1934	80.4377	1.32111	2.49858	2.1726	0.0004	0.0291913	yes
TraesCS5D02G354700	TraesCS5D02G354700	-	5D:436823653-436824090	8_6_20	8_6_94	OK	121.685	303.272	1.31746	2.49227	2.05732	0.0005	0.0342856	yes
TraesCS1B02G386200	TraesCS1B02G386200	-	1B:620129120-620129908	8_6_20	8_6_94	OK	67.3492	167.642	1.31565	2.48914	1.91451	0.00055	0.0367381	yes
TraesCS1D02G094400	TraesCS1D02G094400	-	1D:80018836-80038223	8_6_20	8_6_94	OK	3.93643	9.79519	1.31518	2.48833	1.91857	0.0003	0.0235264	yes
TraesCS2D02G321800	TraesCS2D02G321800	-	2D:413287558-413291416	8_6_20	8_6_94	OK	16.3866	40.7398	1.31392	2.48616	2.09791	0.0003	0.0235264	yes
TraesCS6A02G185600	TraesCS6A02G185600	-	6A:217769393-217771884	8_6_20	8_6_94	OK	12.3665	30.736	1.31349	2.48542	1.92227	0.00065	0.041327	yes
TraesCS1B02G377800	TraesCS1B02G377800	-	1B:610165214-610169464	8_6_20	8_6_94	OK	3.30685	8.2042	1.3109	2.48096	1.97471	0.0004	0.0291913	yes
TraesCS4B02G197500	TraesCS4B02G197500	-	4B:426104631-426109609	8_6_20	8_6_94	OK	26.6206	65.9349	1.3085	2.47684	2.09636	0.0003	0.0235264	yes
TraesCS2A02G061600	TraesCS2A02G061600	-	2A:27555022-27561447	8_6_20	8_6_94	OK	3.18122	7.84217	1.30167	2.46514	2.01585	0.00065	0.041327	yes
TraesCS3B02G258600	TraesCS3B02G258600	-	3B:416275602-416280269	8_6_20	8_6_94	OK	7.36856	18.1603	1.30134	2.46458	2.20176	0.00015	0.0139159	yes
TraesCS5A02G215000	TraesCS5A02G215000	-	5A:430246069-430248738	8_6_20	8_6_94	OK	8.77205	21.6166	1.30116	2.46427	2.00818	0.0008	0.0477619	yes
TraesCS5A02G300400	TraesCS5A02G300400	-	5A:509654113-509657771	8_6_20	8_6_94	OK	11.2861	27.7996	1.30052	2.46318	2.19311	0.00025	0.0205416	yes
TraesCS4B02G009200	TraesCS4B02G009200	-	4B:6008014-6011995	8_6_20	8_6_94	OK	42.6485	105.025	1.30016	2.46256	2.19795	0.00025	0.0205416	yes
TraesCS7B02G003800	TraesCS7B02G003800	-	7B:1436944-1438038	8_6_20	8_6_94	OK	24.4971	59.9778	1.29182	2.44837	1.98674	0.0004	0.0291913	yes
TraesCS2B02G492000	TraesCS2B02G492000	-	2B:690217213-690221401	8_6_20	8_6_94	OK	4.02715	9.85917	1.29171	2.44818	2.10177	0.0004	0.0291913	yes
TraesCS6D02G062300	TraesCS6D02G062300	-	6D:29089611-29090570	8_6_20	8_6_94	OK	36.4708	89.2093	1.29045	2.44604	1.89808	0.00075	0.0456407	yes
TraesCS5A02G357700	TraesCS5A02G357700	-	5A:559744951-559746381	8_6_20	8_6_94	OK	17.4231	42.5881	1.28945	2.44435	2.03628	0.0006	0.0391566	yes
TraesCS1A02G371900	TraesCS1A02G371900	-	1A:548674142-548676077	8_6_20	8_6_94	OK	8.58502	20.9556	1.28744	2.44095	2.02235	0.0002	0.0175509	yes
TraesCS5D02G115900	TraesCS5D02G115900	-	5D:135641872-135645286	8_6_20	8_6_94	OK	57.8699	141.094	1.28578	2.43814	1.97178	0.00035	0.0264255	yes
TraesCS2B02G239700	TraesCS2B02G239700	-	2B:243829800-243830873	8_6_20	8_6_94	OK	38.0036	92.325	1.28058	2.42937	1.9234	0.00075	0.0456407	yes
TraesCS4B02G003000	TraesCS4B02G003000	-	4B:1774014-1778545	8_6_20	8_6_94	OK	6.65135	16.1379	1.27873	2.42625	2.19882	0.0001	0.0101027	yes
TraesCS6B02G051100	TraesCS6B02G051100	-	6B:30323824-30324913	8_6_20	8_6_94	OK	13.3799	32.4464	1.27799	2.42501	1.88808	0.00085	0.0498044	yes
TraesCS7A02G245400	TraesCS7A02G245400	-	7A:223522174-223524637	8_6_20	8_6_94	OK	12.94	31.3729	1.27767	2.42447	2.02869	0.00085	0.0498044	yes
TraesCS6D02G326800	TraesCS6D02G326800	-	6D:431856316-431857239	8_6_20	8_6_94	OK	9.77916	23.7064	1.27749	2.42417	1.82458	0.00075	0.0456407	yes
TraesCS4B02G398000	TraesCS4B02G398000	-	4B:672110643-672117065	8_6_20	8_6_94	OK	1.96872	4.73818	1.26708	2.40674	1.96528	0.00055	0.0367381	yes
TraesCS1A02G247500	TraesCS1A02G247500	-	1A:439066056-439074664	8_6_20	8_6_94	OK	3.52939	8.48636	1.26573	2.40449	1.99329	0.00065	0.041327	yes
TraesCS2B02G517500	TraesCS2B02G517500	-	2B:712597399-712600683	8_6_20	8_6_94	OK	6.7903	16.2627	1.26002	2.39499	1.91795	0.0008	0.0477619	yes
TraesCS5D02G161400	TraesCS5D02G161400	-	5D:251954572-251956377	8_6_20	8_6_94	OK	49.9498	119.628	1.26	2.39496	1.93743	0.00085	0.0498044	yes
TraesCS5B02G284500	TraesCS5B02G284500	-	5B:470205045-470210977	8_6_20	8_6_94	OK	2.14239	5.08433	1.24683	2.37319	2.03337	0.0004	0.0291913	yes
TraesCS2D02G378700	TraesCS2D02G378700	-	2D:483074182-483076518	8_6_20	8_6_94	OK	6.74715	16.0076	1.24641	2.3725	1.81111	0.0008	0.0477619	yes
TraesCS1B02G379200	TraesCS1B02G379200	-	1B:611926953-611930729	8_6_20	8_6_94	OK	5.6605	13.4125	1.24458	2.3695	1.9384	0.0008	0.0477619	yes
TraesCS2A02G119400	TraesCS2A02G119400	-	2A:69351617-69355642	8_6_20	8_6_94	OK	6.12462	14.4938	1.24275	2.36649	1.94094	0.0005	0.0342856	yes
TraesCS4D02G198000	TraesCS4D02G198000	-	4D:344109740-344112229	8_6_20	8_6_94	OK	30.2128	71.3494	1.23974	2.36156	2.04308	0.0006	0.0391566	yes
TraesCS6D02G198100	TraesCS6D02G198100	-	6D:276129425-276131997	8_6_20	8_6_94	OK	15.0805	35.557	1.23746	2.35783	1.892	0.0004	0.0291913	yes
TraesCS4A02G481800	TraesCS4A02G481800	-	4A:737407728-737412951	8_6_20	8_6_94	OK	6.23928	14.3937	1.20599	2.30696	2.05829	0.00085	0.0498044	yes
TraesCS4A02G472200	TraesCS4A02G472200	-	4A:732515393-732517349	8_6_20	8_6_94	OK	29.642	67.8923	1.1956	2.2904	2.04607	0.00055	0.0367381	yes
TraesCS2A02G337300	TraesCS2A02G337300	-	2A:570782628-570785964	8_6_20	8_6_94	OK	7.50475	17.1472	1.1921	2.28485	1.95961	0.00065	0.041327	yes
TraesCS5D02G354200	TraesCS5D02G354200	-	5D:436578425-436578936	8_6_20	8_6_94	OK	111.92	255.018	1.18813	2.27857	1.97188	0.0006	0.0391566	yes
TraesCS4A02G445000	TraesCS4A02G445000	-	4A:713114837-713118412	8_6_20	8_6_94	OK	19.6136	44.643	1.18658	2.27613	2.10386	0.00045	0.0315428	yes
TraesCS4A02G456300	TraesCS4A02G456300	-	4A:721380649-721386377	8_6_20	8_6_94	OK	2.04613	4.60984	1.17182	2.25296	1.91635	0.00085	0.0498044	yes
TraesCS3D02G464800	TraesCS3D02G464800	-	3D:568610949-568612096	8_6_20	8_6_94	OK	12.1006	27.1949	1.16826	2.2474	1.89677	0.00075	0.0456407	yes
TraesCS3B02G235100	TraesCS3B02G235100	-	3B:367835720-367844295	8_6_20	8_6_94	OK	12.9195	5.9363	-1.12191	0.459485	-1.95248	0.00075	0.0456407	yes
TraesCS7B02G103800	TraesCS7B02G103800	-	7B:119213705-119216518	8_6_20	8_6_94	OK	26.1532	11.8891	-1.13735	0.454594	-1.76226	0.00085	0.0498044	yes
TraesCS4D02G346600	TraesCS4D02G346600	-	4D:500414665-500448460	8_6_20	8_6_94	OK	3.58071	1.62125	-1.14313	0.452776	-2.03073	0.0007	0.0434835	yes
TraesCS2A02G065000	TraesCS2A02G065000	-	2A:29285159-29290489	8_6_20	8_6_94	OK	14.9813	6.63722	-1.17451	0.443034	-2.02337	0.0007	0.0434835	yes
TraesCS5D02G459900	TraesCS5D02G459900	-	5D:503669583-503673987	8_6_20	8_6_94	OK	33.0129	14.4714	-1.18983	0.438355	-2.09518	0.0003	0.0235264	yes
TraesCS1D02G052000	TraesCS1D02G052000	-	1D:32737865-32740293	8_6_20	8_6_94	OK	28.4901	12.2661	-1.21578	0.43054	-1.92609	0.0008	0.0477619	yes
TraesCS3D02G158600	TraesCS3D02G158600	-	3D:127329026-127329819	8_6_20	8_6_94	OK	254.143	108.913	-1.22247	0.428548	-2.10425	0.0001	0.0101027	yes
TraesCS7A02G158900	TraesCS7A02G158900	-	7A:115203633-115208689	8_6_20	8_6_94	OK	22.3702	9.42137	-1.24757	0.421157	-2.01317	0.00055	0.0367381	yes
TraesCS4B02G332500	TraesCS4B02G332500	-	4B:623061193-623063414	8_6_20	8_6_94	OK	27.3397	11.4818	-1.25165	0.419968	-2.01849	0.0003	0.0235264	yes
TraesCS1D02G029200	TraesCS1D02G029200	-	1D:11493626-11499140	8_6_20	8_6_94	OK	3.27114	1.3716	-1.25393	0.419304	-2.01654	0.0007	0.0434835	yes
TraesCS3B02G578400	TraesCS3B02G578400	-	3B:807881861-807882931	8_6_20	8_6_94	OK	43.822	18.3356	-1.25701	0.41841	-1.93117	0.00075	0.0456407	yes
TraesCS6D02G226100	TraesCS6D02G226100	-	6D:317852064-317854956	8_6_20	8_6_94	OK	35.3508	14.765	-1.25956	0.417671	-2.05815	0.0002	0.0175509	yes
TraesCS4B02G097200	TraesCS4B02G097200	-	4B:101774879-101779259	8_6_20	8_6_94	OK	36.1783	15.0359	-1.26671	0.415606	-2.03586	0.0007	0.0434835	yes
TraesCS5A02G306900	TraesCS5A02G306900	-	5A:519879043-519885776	8_6_20	8_6_94	OK	8.6125	3.53335	-1.28539	0.41026	-2.14166	0.0002	0.0175509	yes
TraesCS5A02G310500	TraesCS5A02G310500	-	5A:522223636-522224855	8_6_20	8_6_94	OK	35.7102	14.5176	-1.29853	0.40654	-2.11654	0.00055	0.0367381	yes
TraesCS6D02G112000	TraesCS6D02G112000	-	6D:78538891-78544993	8_6_20	8_6_94	OK	4.09854	1.66126	-1.30283	0.40533	-2.11435	0.0006	0.0391566	yes
TraesCS1D02G123400	TraesCS1D02G123400	-	1D:125067982-125080769	8_6_20	8_6_94	OK	26.7892	10.8539	-1.30343	0.405162	-2.08797	0.0001	0.0101027	yes
TraesCS5A02G295200	TraesCS5A02G295200	-	5A:503782807-503788574	8_6_20	8_6_94	OK	7.75491	3.11173	-1.31739	0.40126	-2.0174	0.0003	0.0235264	yes
TraesCS2D02G496100	TraesCS2D02G496100	-	2D:592627720-592632175	8_6_20	8_6_94	OK	11.0545	4.42888	-1.31962	0.40064	-2.13688	0.0003	0.0235264	yes
TraesCS2B02G216400	TraesCS2B02G216400	-	2B:202482105-202485783	8_6_20	8_6_94	OK	11.4987	4.56966	-1.33131	0.397407	-1.91903	0.0006	0.0391566	yes
TraesCS6D02G303900	TraesCS6D02G303900	-	6D:412313971-412317694	8_6_20	8_6_94	OK	78.3289	31.122	-1.33161	0.397325	-2.00576	0.00065	0.041327	yes
TraesCS6B02G468200	TraesCS6B02G468200	-	6B:717861511-717874664	8_6_20	8_6_94	OK	1.87502	0.742574	-1.3363	0.396035	-2.12614	0.0008	0.0477619	yes
TraesCS6B02G354600	TraesCS6B02G354600	-	6B:620707010-620710511	8_6_20	8_6_94	OK	131.418	51.169	-1.36082	0.389361	-1.96465	0.0005	0.0342856	yes
TraesCS5A02G378300	TraesCS5A02G378300	-	5A:575657010-575659289	8_6_20	8_6_94	OK	13.2073	5.08012	-1.3784	0.384645	-2.01567	0.0005	0.0342856	yes
TraesCS1B02G095800	TraesCS1B02G095800	-	1B:99709604-99713603	8_6_20	8_6_94	OK	190.825	73.1548	-1.38323	0.38336	-2.25489	0.00015	0.0139159	yes
TraesCS3D02G484000	TraesCS3D02G484000	-	3D:581092849-581093702	8_6_20	8_6_94	OK	35.6432	13.6631	-1.38334	0.38333	-2.0807	0.0006	0.0391566	yes
TraesCS5A02G012400	TraesCS5A02G012400	-	5A:8072192-8074870	8_6_20	8_6_94	OK	45.6651	17.3593	-1.39539	0.380142	-2.32711	5e-05	0.00573505	yes
TraesCS6B02G098300	TraesCS6B02G098300	-	6B:75914979-75919135	8_6_20	8_6_94	OK	12.3748	4.69784	-1.39733	0.379631	-2.33434	0.0003	0.0235264	yes
TraesCS6D02G332500	TraesCS6D02G332500	-	6D:434811673-434812738	8_6_20	8_6_94	OK	427.316	160.576	-1.41205	0.375777	-2.21767	0.0001	0.0101027	yes
TraesCS1D02G001600	TraesCS1D02G001600	-	1D:415384-418153	8_6_20	8_6_94	OK	8.81644	3.29605	-1.41946	0.373852	-1.99665	0.00075	0.0456407	yes
TraesCS7D02G351000	TraesCS7D02G351000	-	7D:451966052-451969797	8_6_20	8_6_94	OK	5.01545	1.86275	-1.42895	0.371401	-2.09278	0.00045	0.0315428	yes
TraesCS7A02G560000	TraesCS7A02G560000	-	7A:731882427-731883023	8_6_20	8_6_94	OK	231.093	85.5526	-1.43359	0.370209	-2.4123	5e-05	0.00573505	yes
TraesCS6B02G460100	TraesCS6B02G460100	-	6B:713971066-713976790	8_6_20	8_6_94	OK	3.99753	1.46262	-1.45056	0.365879	-2.2782	0.00045	0.0315428	yes
TraesCS7D02G199900	TraesCS7D02G199900	-	7D:156809420-156812935	8_6_20	8_6_94	OK	8.84535	3.22632	-1.45503	0.364748	-2.30533	5e-05	0.00573505	yes
TraesCS1D02G096400	TraesCS1D02G096400	-	1D:81725605-81727388	8_6_20	8_6_94	OK	67.018	24.4146	-1.45681	0.364298	-2.43446	5e-05	0.00573505	yes
TraesCS7D02G404900	TraesCS7D02G404900	-	7D:522502275-522504250	8_6_20	8_6_94	OK	20.3019	7.34774	-1.46624	0.361924	-2.0822	0.00045	0.0315428	yes
TraesCS4B02G301200	TraesCS4B02G301200	-	4B:587898206-587904308	8_6_20	8_6_94	OK	16.1157	5.78163	-1.47892	0.358757	-2.13278	0.00015	0.0139159	yes
TraesCS3A02G060200	TraesCS3A02G060200	-	3A:36299882-36303256	8_6_20	8_6_94	OK	1.31134	0.467993	-1.48648	0.356882	-1.98719	0.00055	0.0367381	yes
TraesCS2B02G057100	TraesCS2B02G057100	-	2B:27735580-27737791	8_6_20	8_6_94	OK	19.4133	6.90961	-1.49037	0.355921	-2.0575	0.0005	0.0342856	yes
TraesCS5B02G461500	TraesCS5B02G461500	-	5B:637143707-637145686	8_6_20	8_6_94	OK	47.0827	16.7503	-1.49101	0.355763	-2.10177	0.0002	0.0175509	yes
TraesCS5A02G428200	TraesCS5A02G428200	-	5A:613011646-613019891	8_6_20	8_6_94	OK	3.15798	1.11064	-1.50761	0.351693	-2.20655	0.00035	0.0264255	yes
TraesCS1B02G412100	TraesCS1B02G412100	-	1B:638013347-638015987	8_6_20	8_6_94	OK	81.4936	28.6381	-1.50875	0.351416	-2.44636	0.0001	0.0101027	yes
TraesCS3A02G528800	TraesCS3A02G528800	-	3A:742611711-742617285	8_6_20	8_6_94	OK	36.8989	12.9396	-1.51178	0.350678	-2.3773	0.0001	0.0101027	yes
TraesCS2B02G241200	TraesCS2B02G241200	-	2B:245128908-245131359	8_6_20	8_6_94	OK	5.70783	1.99917	-1.51354	0.350251	-2.02065	0.00065	0.041327	yes
TraesCS7D02G549900	TraesCS7D02G549900	-	7D:634439605-634440272	8_6_20	8_6_94	OK	458.377	159.81	-1.52018	0.348642	-2.12232	0.00065	0.041327	yes
TraesCS5A02G452600	TraesCS5A02G452600	-	5A:634077293-634079427	8_6_20	8_6_94	OK	79.1051	27.5732	-1.52051	0.348563	-2.23731	5e-05	0.00573505	yes
TraesCS4B02G245400	TraesCS4B02G245400	-	4B:507245676-507250797	8_6_20	8_6_94	OK	4.39256	1.52861	-1.52284	0.348	-2.24627	0.00035	0.0264255	yes
TraesCS7D02G488800	TraesCS7D02G488800	-	7D:598622779-598626944	8_6_20	8_6_94	OK	12.837	4.45524	-1.52674	0.347061	-2.15095	0.00045	0.0315428	yes
TraesCSU02G251500	TraesCSU02G251500	-	Un:386578188-386578651	8_6_20	8_6_94	OK	860.042	296.482	-1.53646	0.34473	-2.08329	0.0008	0.0477619	yes
TraesCS2D02G287000	TraesCS2D02G287000	-	2D:367223115-367224593	8_6_20	8_6_94	OK	15.1959	5.23474	-1.53749	0.344484	-2.11877	0.00045	0.0315428	yes
TraesCS4D02G005600	TraesCS4D02G005600	-	4D:3256287-3260868	8_6_20	8_6_94	OK	2.1569	0.741832	-1.5398	0.343933	-2.25083	0.00025	0.0205416	yes
TraesCS1D02G040000	TraesCS1D02G040000	-	1D:19186620-19189028	8_6_20	8_6_94	OK	8.33856	2.85507	-1.54627	0.342394	-2.17954	0.00085	0.0498044	yes
TraesCS2D02G473400	TraesCS2D02G473400	-	2D:577108684-577113142	8_6_20	8_6_94	OK	3.70617	1.26861	-1.54668	0.342297	-2.1489	0.00065	0.041327	yes
TraesCS6A02G242600	TraesCS6A02G242600	-	6A:454385996-454390682	8_6_20	8_6_94	OK	22.2597	7.58851	-1.55254	0.340909	-2.35161	0.0001	0.0101027	yes
TraesCS1A02G403800	TraesCS1A02G403800	-	1A:566688720-566689723	8_6_20	8_6_94	OK	107.366	36.5132	-1.55605	0.340081	-2.28132	5e-05	0.00573505	yes
TraesCS6A02G350300	TraesCS6A02G350300	-	6A:582092080-582096138	8_6_20	8_6_94	OK	156.565	52.966	-1.56362	0.338301	-1.99785	0.00065	0.041327	yes
TraesCS5A02G483300	TraesCS5A02G483300	-	5A:654395206-654405386	8_6_20	8_6_94	OK	7.78939	2.63237	-1.56515	0.337943	-2.70721	5e-05	0.00573505	yes
TraesCS2D02G473700	TraesCS2D02G473700	-	2D:577152323-577158993	8_6_20	8_6_94	OK	11.7969	3.983	-1.56649	0.337629	-2.1478	0.00025	0.0205416	yes
TraesCS2D02G220600	TraesCS2D02G220600	-	2D:188280331-188281379	8_6_20	8_6_94	OK	45.5492	15.3642	-1.56785	0.337311	-2.20825	0.0004	0.0291913	yes
TraesCSU02G047800	TraesCSU02G047800	-	Un:37811052-37813077	8_6_20	8_6_94	OK	10.6616	3.59592	-1.568	0.337276	-2.01291	0.00045	0.0315428	yes
TraesCS6B02G304700	TraesCS6B02G304700	-	6B:545278567-545279354	8_6_20	8_6_94	OK	55.03	18.3395	-1.58526	0.333265	-2.82783	0.0002	0.0175509	yes
TraesCSU02G033900	TraesCSU02G033900	-	Un:29992228-29995857	8_6_20	8_6_94	OK	25.8114	8.5848	-1.58815	0.332598	-2.39711	0.0001	0.0101027	yes
TraesCS5D02G463000	TraesCS5D02G463000	-	5D:506269794-506272111	8_6_20	8_6_94	OK	61.7261	20.5116	-1.58944	0.3323	-2.19373	0.0003	0.0235264	yes
TraesCS2D02G515800	TraesCS2D02G515800	-	2D:606752468-606756015	8_6_20	8_6_94	OK	54.4777	18.0914	-1.59036	0.332089	-2.27413	5e-05	0.00573505	yes
TraesCS2A02G551000	TraesCS2A02G551000	-	2A:758055389-758056137	8_6_20	8_6_94	OK	24.927	8.23103	-1.59856	0.330206	-2.21044	0.0003	0.0235264	yes
TraesCS1D02G047300	TraesCS1D02G047300	-	1D:27575703-27579707	8_6_20	8_6_94	OK	4.45928	1.47174	-1.59928	0.330042	-2.23143	0.0005	0.0342856	yes
TraesCS3A02G021800	TraesCS3A02G021800	-	3A:12438508-12441455	8_6_20	8_6_94	OK	20.1761	6.65085	-1.60104	0.329639	-2.37872	5e-05	0.00573505	yes
TraesCSU02G035700	TraesCSU02G035700	-	Un:30529643-30531887	8_6_20	8_6_94	OK	27.1422	8.94181	-1.6019	0.329443	-2.14487	0.00075	0.0456407	yes
TraesCS7D02G498100	TraesCS7D02G498100	-	7D:604889374-604903648	8_6_20	8_6_94	OK	6.77353	2.22228	-1.60787	0.328082	-2.19288	0.0004	0.0291913	yes
TraesCS7D02G508100	TraesCS7D02G508100	-	7D:611814382-611822635	8_6_20	8_6_94	OK	4.34881	1.41375	-1.62109	0.32509	-2.62749	5e-05	0.00573505	yes
TraesCS1A02G234600	TraesCS1A02G234600	-	1A:410152901-410157058	8_6_20	8_6_94	OK	12.0728	3.92195	-1.62211	0.32486	-2.29036	0.0001	0.0101027	yes
TraesCS5B02G010600	TraesCS5B02G010600	-	5B:10429377-10432090	8_6_20	8_6_94	OK	13.9818	4.53685	-1.62379	0.324482	-2.1839	0.0001	0.0101027	yes
TraesCS5A02G295100	TraesCS5A02G295100	-	5A:503775963-503781830	8_6_20	8_6_94	OK	7.8385	2.5396	-1.62598	0.32399	-2.4661	0.0001	0.0101027	yes
TraesCS3A02G132600	TraesCS3A02G132600	-	3A:109341954-109342970	8_6_20	8_6_94	OK	16.8214	5.44444	-1.62745	0.32366	-2.13674	0.0008	0.0477619	yes
TraesCS5B02G407200	TraesCS5B02G407200	-	5B:582974771-582976510	8_6_20	8_6_94	OK	30.7691	9.9217	-1.63282	0.322457	-1.91072	0.00035	0.0264255	yes
TraesCS2A02G002900	TraesCS2A02G002900	-	2A:1783498-1785409	8_6_20	8_6_94	OK	15.9128	5.07276	-1.64934	0.318786	-2.1199	0.0001	0.0101027	yes
TraesCS5D02G536400	TraesCS5D02G536400	-	5D:549655744-549657737	8_6_20	8_6_94	OK	28.1777	8.96665	-1.65191	0.318219	-2.62535	5e-05	0.00573505	yes
TraesCS5D02G538600	TraesCS5D02G538600	-	5D:550610874-550612488	8_6_20	8_6_94	OK	112.269	35.708	-1.65264	0.318058	-1.9964	0.00075	0.0456407	yes
TraesCS2D02G095800	TraesCS2D02G095800	-	2D:48026788-48028431	8_6_20	8_6_94	OK	42.1476	13.3611	-1.65741	0.317008	-2.49588	0.00025	0.0205416	yes
TraesCS1D02G141400	TraesCS1D02G141400	-	1D:194924950-194927797	8_6_20	8_6_94	OK	20.8875	6.62056	-1.65761	0.316964	-2.65065	5e-05	0.00573505	yes
TraesCS2D02G477200	TraesCS2D02G477200	-	2D:579201648-579206099	8_6_20	8_6_94	OK	2.7172	0.857869	-1.66329	0.315718	-2.23864	0.00085	0.0498044	yes
TraesCS4A02G346100	TraesCS4A02G346100	-	4A:625164710-625166308	8_6_20	8_6_94	OK	8.38547	2.64658	-1.66376	0.315616	-2.32611	0.00035	0.0264255	yes
TraesCS2B02G546000	TraesCS2B02G546000	-	2B:742813857-742822299	8_6_20	8_6_94	OK	2.51859	0.794734	-1.66407	0.315548	-2.22788	0.0005	0.0342856	yes
TraesCS5A02G295400	TraesCS5A02G295400	-	5A:503871851-503875067	8_6_20	8_6_94	OK	11.7335	3.69926	-1.66532	0.315274	-2.35682	5e-05	0.00573505	yes
TraesCS2D02G009200	TraesCS2D02G009200	-	2D:5097756-5100568	8_6_20	8_6_94	OK	9.40653	2.96386	-1.66619	0.315084	-2.23747	0.0003	0.0235264	yes
TraesCS2A02G062700	TraesCS2A02G062700	-	2A:27746807-27747974	8_6_20	8_6_94	OK	58.8988	18.5184	-1.66928	0.31441	-2.68033	5e-05	0.00573505	yes
TraesCS6D02G128600	TraesCS6D02G128600	-	6D:93527942-93535874	8_6_20	8_6_94	OK	12.4326	3.9013	-1.6721	0.313796	-2.65346	5e-05	0.00573505	yes
TraesCS2A02G097400	TraesCS2A02G097400	-	2A:51040750-51042375	8_6_20	8_6_94	OK	44.3022	13.8805	-1.67432	0.313314	-2.62078	0.0001	0.0101027	yes
TraesCS5A02G054900	TraesCS5A02G054900	-	5A:51671397-51675034	8_6_20	8_6_94	OK	43.5085	13.6072	-1.67693	0.312747	-2.4689	5e-05	0.00573505	yes
TraesCS7B02G008900	TraesCS7B02G008900	-	7B:5316875-5322937	8_6_20	8_6_94	OK	1.9801	0.61538	-1.68602	0.310783	-2.04523	0.0006	0.0391566	yes
TraesCS3D02G091900	TraesCS3D02G091900	-	3D:46477313-46478621	8_6_20	8_6_94	OK	16.002	4.95801	-1.69042	0.309837	-2.41604	0.0001	0.0101027	yes
TraesCS1B02G227500	TraesCS1B02G227500	-	1B:408661918-408668934	8_6_20	8_6_94	OK	2.22612	0.688824	-1.69233	0.309427	-2.33083	0.00045	0.0315428	yes
TraesCS5B02G527000	TraesCS5B02G527000	-	5B:686201107-686202400	8_6_20	8_6_94	OK	7.7659	2.39833	-1.69512	0.308829	-2.17269	0.0006	0.0391566	yes
TraesCS1B02G207900	TraesCS1B02G207900	-	1B:375817341-375821572	8_6_20	8_6_94	OK	1.95561	0.603288	-1.6967	0.308491	-2.17667	0.00045	0.0315428	yes
TraesCS5D02G017700	TraesCS5D02G017700	-	5D:10468036-10472310	8_6_20	8_6_94	OK	16.1039	4.95732	-1.69978	0.307833	-2.43774	5e-05	0.00573505	yes
TraesCS7D02G546400	TraesCS7D02G546400	-	7D:633147740-633152123	8_6_20	8_6_94	OK	2.94233	0.903426	-1.70348	0.307045	-2.76654	5e-05	0.00573505	yes
TraesCS5B02G010900	TraesCS5B02G010900	-	5B:10524696-10527179	8_6_20	8_6_94	OK	18.8401	5.78093	-1.70443	0.306842	-2.43879	5e-05	0.00573505	yes
TraesCS4A02G345700	TraesCS4A02G345700	-	4A:624991444-624992966	8_6_20	8_6_94	OK	23.7269	7.27117	-1.70626	0.306453	-2.57618	5e-05	0.00573505	yes
TraesCS1B02G422900	TraesCS1B02G422900	-	1B:645571034-645572095	8_6_20	8_6_94	OK	15.1	4.608	-1.71234	0.305165	-2.49146	5e-05	0.00573505	yes
TraesCS3B02G612000	TraesCS3B02G612000	-	3B:829391594-829393455	8_6_20	8_6_94	OK	75.9635	23.1632	-1.71347	0.304926	-2.50493	0.0001	0.0101027	yes
TraesCS6A02G111400	TraesCS6A02G111400	-	6A:80697362-80706921	8_6_20	8_6_94	OK	2.20482	0.66927	-1.72	0.303549	-2.29035	0.0004	0.0291913	yes
TraesCS4A02G347100	TraesCS4A02G347100	-	4A:625321426-625322251	8_6_20	8_6_94	OK	16.9224	5.0952	-1.73172	0.301093	-2.45433	5e-05	0.00573505	yes
TraesCS1D02G163800	TraesCS1D02G163800	-	1D:233928255-233930798	8_6_20	8_6_94	OK	3.96366	1.18314	-1.74422	0.298495	-2.14771	0.00075	0.0456407	yes
TraesCS5A02G310600	TraesCS5A02G310600	-	5A:522356754-522357704	8_6_20	8_6_94	OK	17.6479	5.25656	-1.74731	0.297857	-2.39357	5e-05	0.00573505	yes
TraesCS5B02G505800	TraesCS5B02G505800	-	5B:671353306-671357236	8_6_20	8_6_94	OK	4.1318	1.21501	-1.7658	0.294064	-2.46774	0.00015	0.0139159	yes
TraesCS5A02G311300	TraesCS5A02G311300	-	5A:523015456-523016095	8_6_20	8_6_94	OK	60.6801	17.7765	-1.77125	0.292955	-2.46399	5e-05	0.00573505	yes
TraesCS2D02G506800	TraesCS2D02G506800	-	2D:600406426-600411804	8_6_20	8_6_94	OK	21.6705	6.33264	-1.77485	0.292225	-2.45758	0.0003	0.0235264	yes
TraesCS4A02G309600	TraesCS4A02G309600	-	4A:602873143-602875409	8_6_20	8_6_94	OK	8.87744	2.58364	-1.78074	0.291034	-2.58759	0.0002	0.0175509	yes
TraesCS4A02G480900	TraesCS4A02G480900	-	4A:737094088-737097918	8_6_20	8_6_94	OK	21.2189	6.12602	-1.79233	0.288705	-2.55785	5e-05	0.00573505	yes
TraesCS5B02G160700	TraesCS5B02G160700	-	5B:296375794-296379161	8_6_20	8_6_94	OK	8.32102	2.37645	-1.80795	0.285596	-2.34481	0.0003	0.0235264	yes
TraesCS4A02G022700	TraesCS4A02G022700	-	4A:16245464-16249343	8_6_20	8_6_94	OK	11.1277	3.14598	-1.82257	0.282717	-2.39953	0.0001	0.0101027	yes
TraesCS5D02G017400	TraesCS5D02G017400	-	5D:9948737-9956680	8_6_20	8_6_94	OK	0.895358	0.252219	-1.82779	0.281696	-2.33934	5e-05	0.00573505	yes
TraesCS5B02G061600	TraesCS5B02G061600	-	5B:68926294-68930490	8_6_20	8_6_94	OK	32.7087	9.17686	-1.8336	0.280564	-2.67607	5e-05	0.00573505	yes
TraesCS3B02G062700	TraesCS3B02G062700	-	3B:34522060-34522513	8_6_20	8_6_94	OK	182.339	51.0205	-1.83747	0.279812	-2.50882	5e-05	0.00573505	yes
TraesCS7D02G548400	TraesCS7D02G548400	-	7D:633873932-633876166	8_6_20	8_6_94	OK	81.747	22.2699	-1.87607	0.272425	-3.09953	5e-05	0.00573505	yes
TraesCS3A02G307900	TraesCS3A02G307900	-	3A:546417024-546418212	8_6_20	8_6_94	OK	17.25	4.68532	-1.88037	0.271614	-2.47759	0.0001	0.0101027	yes
TraesCS1B02G279200	TraesCS1B02G279200	-	1B:487489191-487496862	8_6_20	8_6_94	OK	10.6575	2.88582	-1.88482	0.270778	-2.41104	5e-05	0.00573505	yes
TraesCS2B02G075800	TraesCS2B02G075800	-	2B:41123813-41125063	8_6_20	8_6_94	OK	173.288	46.7171	-1.89115	0.269592	-2.19201	0.0008	0.0477619	yes
TraesCS5B02G552300	TraesCS5B02G552300	-	5B:703172242-703173992	8_6_20	8_6_94	OK	63.254	16.94	-1.90072	0.26781	-2.52374	5e-05	0.00573505	yes
TraesCS4B02G260900	TraesCS4B02G260900	-	4B:529296849-529298585	8_6_20	8_6_94	OK	16.3871	4.35305	-1.91246	0.265639	-2.40984	5e-05	0.00573505	yes
TraesCS1D02G254000	TraesCS1D02G254000	-	1D:345721246-345725622	8_6_20	8_6_94	OK	1.58067	0.418031	-1.91886	0.264463	-2.39174	0.0003	0.0235264	yes
TraesCS4B02G005100	TraesCS4B02G005100	-	4B:3732150-3736538	8_6_20	8_6_94	OK	1.75942	0.463798	-1.92353	0.263609	-2.38665	0.0001	0.0101027	yes
TraesCS5B02G549400	TraesCS5B02G549400	-	5B:701195181-701197517	8_6_20	8_6_94	OK	11.5982	3.03117	-1.93595	0.261349	-2.36936	0.0003	0.0235264	yes
TraesCS6A02G180600	TraesCS6A02G180600	-	6A:204738948-204744921	8_6_20	8_6_94	OK	1.71738	0.443573	-1.95297	0.258284	-2.06671	0.0006	0.0391566	yes
TraesCS3B02G568100	TraesCS3B02G568100	-	3B:799810447-799812760	8_6_20	8_6_94	OK	7.60299	1.95682	-1.95806	0.257374	-2.396	5e-05	0.00573505	yes
TraesCSU02G033600	TraesCSU02G033600	-	Un:29911970-29914205	8_6_20	8_6_94	OK	30.8661	7.8634	-1.9728	0.254758	-2.51674	0.0007	0.0434835	yes
TraesCS2D02G481700	TraesCS2D02G481700	-	2D:584539291-584541224	8_6_20	8_6_94	OK	23.9552	6.06633	-1.98144	0.253237	-2.36203	5e-05	0.00573505	yes
TraesCS7B02G360800	TraesCS7B02G360800	-	7B:622828113-622828927	8_6_20	8_6_94	OK	12.5686	3.17843	-1.98343	0.252888	-2.36768	0.00035	0.0264255	yes
TraesCS7D02G013200	TraesCS7D02G013200	-	7D:5510345-5518574	8_6_20	8_6_94	OK	0.947319	0.239264	-1.98525	0.252569	-2.84209	5e-05	0.00573505	yes
TraesCS6D02G399500	TraesCS6D02G399500	-	6D:469962715-469969487	8_6_20	8_6_94	OK	6.35245	1.5988	-1.99032	0.251683	-2.97456	5e-05	0.00573505	yes
TraesCS6B02G424800	TraesCS6B02G424800	-	6B:694125435-694127831	8_6_20	8_6_94	OK	230.226	57.8991	-1.99144	0.251488	-3.0986	5e-05	0.00573505	yes
TraesCS2D02G512000	TraesCS2D02G512000	-	2D:603500388-603502983	8_6_20	8_6_94	OK	10.0565	2.52753	-1.99233	0.251333	-2.25253	0.00025	0.0205416	yes
TraesCS1A02G254500	TraesCS1A02G254500	-	1A:445934352-445938890	8_6_20	8_6_94	OK	1.08687	0.270175	-2.00822	0.24858	-2.28348	0.00055	0.0367381	yes
TraesCS3D02G148700	TraesCS3D02G148700	-	3D:113819204-113820006	8_6_20	8_6_94	OK	33.2629	8.25139	-2.01121	0.248065	-2.82934	5e-05	0.00573505	yes
TraesCS2B02G075300	TraesCS2B02G075300	-	2B:40919214-40920221	8_6_20	8_6_94	OK	150.403	37.1198	-2.01858	0.246801	-2.54271	0.00025	0.0205416	yes
TraesCS1B02G189500	TraesCS1B02G189500	-	1B:339905543-339906875	8_6_20	8_6_94	OK	2.63182	0.647211	-2.02375	0.245918	-2.43567	0.00035	0.0264255	yes
TraesCS5A02G313000	TraesCS5A02G313000	-	5A:524217289-524218809	8_6_20	8_6_94	OK	216.046	52.9308	-2.02916	0.244998	-2.78544	5e-05	0.00573505	yes
TraesCS6A02G240000	TraesCS6A02G240000	-	6A:450089381-450095360	8_6_20	8_6_94	OK	5.68228	1.38591	-2.03564	0.2439	-2.62685	5e-05	0.00573505	yes
TraesCS5A02G142500	TraesCS5A02G142500	-	5A:316084972-316086547	8_6_20	8_6_94	OK	2.90067	0.704096	-2.04254	0.242736	-2.24918	0.0008	0.0477619	yes
TraesCS7D02G546100	TraesCS7D02G546100	-	7D:633029651-633041676	8_6_20	8_6_94	OK	12.8704	3.10151	-2.05302	0.240979	-3.08678	5e-05	0.00573505	yes
TraesCS3B02G167000	TraesCS3B02G167000	-	3B:166754018-166754498	8_6_20	8_6_94	OK	15.7856	3.78234	-2.06125	0.239608	-2.09457	0.0006	0.0391566	yes
TraesCS6B02G095200	TraesCS6B02G095200	-	6B:71308234-71309436	8_6_20	8_6_94	OK	5.0482	1.20587	-2.06569	0.238872	-2.3147	0.00045	0.0315428	yes
TraesCS5B02G355800	TraesCS5B02G355800	-	5B:535139325-535140958	8_6_20	8_6_94	OK	15.3945	3.6574	-2.07352	0.237579	-2.5597	5e-05	0.00573505	yes
TraesCS5B02G219400	TraesCS5B02G219400	-	5B:393666736-393670928	8_6_20	8_6_94	OK	19.5914	4.61453	-2.08597	0.235538	-2.66676	5e-05	0.00573505	yes
TraesCS5B02G009000	TraesCS5B02G009000	-	5B:9284414-9286096	8_6_20	8_6_94	OK	20.9429	4.9308	-2.08657	0.23544	-2.50954	0.00015	0.0139159	yes
TraesCSU02G072000	TraesCSU02G072000	-	Un:62916953-62919880	8_6_20	8_6_94	OK	25.4943	5.96892	-2.09463	0.234128	-2.76048	0.0001	0.0101027	yes
TraesCS6D02G218900	TraesCS6D02G218900	-	6D:308922072-308925367	8_6_20	8_6_94	OK	3.05516	0.711665	-2.10198	0.232938	-2.31713	0.0006	0.0391566	yes
TraesCS6D02G224600	TraesCS6D02G224600	-	6D:316426960-316429840	8_6_20	8_6_94	OK	24.0631	5.59926	-2.10351	0.232691	-3.03952	5e-05	0.00573505	yes
TraesCS7D02G544600	TraesCS7D02G544600	-	7D:632141215-632145257	8_6_20	8_6_94	OK	1.042	0.240499	-2.11525	0.230806	-2.56152	0.00015	0.0139159	yes
TraesCS1D02G296500	TraesCS1D02G296500	-	1D:394466709-394467566	8_6_20	8_6_94	OK	204.033	46.9251	-2.12037	0.229988	-3.28578	5e-05	0.00573505	yes
TraesCS6B02G472900	TraesCS6B02G472900	-	6B:720491274-720499464	8_6_20	8_6_94	OK	0.35791	0.0822978	-2.12067	0.22994	-2.6039	0.0001	0.0101027	yes
TraesCS2A02G461200	TraesCS2A02G461200	-	2A:707222122-707222374	8_6_20	8_6_94	OK	84.0602	19.0889	-2.13869	0.227086	-2.56654	0.0001	0.0101027	yes
TraesCS1A02G295800	TraesCS1A02G295800	-	1A:490794343-490797100	8_6_20	8_6_94	OK	43.59	9.75422	-2.1599	0.223772	-2.59494	5e-05	0.00573505	yes
TraesCS7D02G483900	TraesCS7D02G483900	-	7D:593682842-593684634	8_6_20	8_6_94	OK	42.1365	9.40038	-2.16428	0.223093	-3.20202	5e-05	0.00573505	yes
TraesCSU02G084300	TraesCSU02G084300	-	Un:75460411-75472643	8_6_20	8_6_94	OK	1.58087	0.348333	-2.18218	0.220343	-2.29198	0.00035	0.0264255	yes
TraesCS1B02G132400	TraesCS1B02G132400	-	1B:166592046-166594588	8_6_20	8_6_94	OK	13.6665	2.95831	-2.2078	0.216464	-3.34504	5e-05	0.00573505	yes
TraesCS5A02G147000	TraesCS5A02G147000	-	5A:324403094-324403903	8_6_20	8_6_94	OK	79.255	17.1293	-2.21004	0.216128	-2.61807	0.00015	0.0139159	yes
TraesCS5B02G498200	TraesCS5B02G498200	-	5B:664998105-664998750	8_6_20	8_6_94	OK	129.911	27.7533	-2.2268	0.213632	-3.29848	5e-05	0.00573505	yes
TraesCS2A02G514200	TraesCS2A02G514200	-	2A:738436439-738439082	8_6_20	8_6_94	OK	25.0695	5.34267	-2.2303	0.213114	-3.00876	5e-05	0.00573505	yes
TraesCS4B02G010100	TraesCS4B02G010100	-	4B:6636540-6642101	8_6_20	8_6_94	OK	12.1583	2.57763	-2.23783	0.212005	-3.09678	5e-05	0.00573505	yes
TraesCSU02G115700	TraesCSU02G115700	-	Un:100174902-100181162	8_6_20	8_6_94	OK	1.52743	0.32191	-2.24638	0.210752	-2.99449	5e-05	0.00573505	yes
TraesCS2A02G433500	TraesCS2A02G433500	-	2A:686700694-686703339	8_6_20	8_6_94	OK	24.0339	5.05544	-2.24916	0.210347	-2.79043	5e-05	0.00573505	yes
TraesCS2B02G545100	TraesCS2B02G545100	-	2B:742077688-742082097	8_6_20	8_6_94	OK	9.21452	1.93132	-2.25432	0.209596	-2.99124	5e-05	0.00573505	yes
TraesCS6D02G284100	TraesCS6D02G284100	-	6D:391562792-391565428	8_6_20	8_6_94	OK	3.48652	0.719897	-2.27592	0.206481	-2.39095	0.0002	0.0175509	yes
TraesCS1A02G407600	TraesCS1A02G407600	-	1A:570131663-570140605	8_6_20	8_6_94	OK	4.15749	0.85649	-2.2792	0.206012	-2.60363	0.0001	0.0101027	yes
TraesCS7D02G542200	TraesCS7D02G542200	-	7D:631424254-631428465	8_6_20	8_6_94	OK	0.443875	0.0914109	-2.27971	0.205939	-2.64522	0.0004	0.0291913	yes
TraesCS6D02G164500	TraesCS6D02G164500	-	6D:143641433-143647754	8_6_20	8_6_94	OK	1.90508	0.392231	-2.28008	0.205886	-2.44852	0.0003	0.0235264	yes
TraesCS4A02G333500	TraesCS4A02G333500	-	4A:617001137-617002756	8_6_20	8_6_94	OK	75.8894	15.5168	-2.29007	0.204466	-3.03762	5e-05	0.00573505	yes
TraesCS5A02G312800	TraesCS5A02G312800	-	5A:524052047-524054463	8_6_20	8_6_94	OK	16.8537	3.38081	-2.31763	0.200597	-3.15399	5e-05	0.00573505	yes
TraesCS2A02G288800	TraesCS2A02G288800	-	2A:496588463-496590281	8_6_20	8_6_94	OK	29.4693	5.88643	-2.32375	0.199748	-2.59932	5e-05	0.00573505	yes
TraesCS1A02G314600	TraesCS1A02G314600	-	1A:506308065-506308961	8_6_20	8_6_94	OK	250.12	49.7982	-2.32846	0.199097	-3.14545	5e-05	0.00573505	yes
TraesCS5D02G066100	TraesCS5D02G066100	-	5D:61642695-61647245	8_6_20	8_6_94	OK	33.0884	6.55266	-2.33618	0.198034	-3.28237	5e-05	0.00573505	yes
TraesCS5D02G228300	TraesCS5D02G228300	-	5D:335770712-335774902	8_6_20	8_6_94	OK	14.2272	2.7716	-2.35986	0.19481	-3.04329	5e-05	0.00573505	yes
TraesCS6D02G332600	TraesCS6D02G332600	-	6D:435012399-435012681	8_6_20	8_6_94	OK	358.405	69.4304	-2.36795	0.193721	-3.67292	5e-05	0.00573505	yes
TraesCSU02G242600	TraesCSU02G242600	-	Un:363576024-363577111	8_6_20	8_6_94	OK	25.9488	5.02249	-2.36919	0.193554	-3.46431	0.00035	0.0264255	yes
TraesCS5B02G500500	TraesCS5B02G500500	-	5B:667672054-667676402	8_6_20	8_6_94	OK	3.9421	0.757673	-2.37932	0.1922	-2.8195	5e-05	0.00573505	yes
TraesCS7B02G502000	TraesCS7B02G502000	-	7B:750569157-750570709	8_6_20	8_6_94	OK	13.0134	2.49344	-2.38379	0.191605	-3.05035	5e-05	0.00573505	yes
TraesCS5B02G498000	TraesCS5B02G498000	-	5B:664949926-664954139	8_6_20	8_6_94	OK	4.01555	0.768274	-2.38591	0.191324	-3.3135	5e-05	0.00573505	yes
TraesCS6D02G067900	TraesCS6D02G067900	-	6D:34080009-34085216	8_6_20	8_6_94	OK	5.39764	1.01802	-2.40656	0.188605	-2.68729	0.0002	0.0175509	yes
TraesCS2A02G520900	TraesCS2A02G520900	-	2A:743551222-743568224	8_6_20	8_6_94	OK	1.43414	0.268167	-2.41898	0.186988	-2.61895	0.0001	0.0101027	yes
TraesCS7A02G034600	TraesCS7A02G034600	-	7A:15085179-15090586	8_6_20	8_6_94	OK	0.710039	0.131614	-2.43158	0.185362	-3.12134	5e-05	0.00573505	yes
TraesCS1A02G153000	TraesCS1A02G153000	-	1A:265032749-265041635	8_6_20	8_6_94	OK	5.41276	1.00142	-2.43431	0.185012	-2.72939	5e-05	0.00573505	yes
TraesCS6A02G047500	TraesCS6A02G047500	-	6A:24029934-24031509	8_6_20	8_6_94	OK	5.94969	1.08189	-2.45925	0.181841	-2.85816	0.00055	0.0367381	yes
TraesCS6D02G090500	TraesCS6D02G090500	-	6D:56292708-56296236	8_6_20	8_6_94	OK	7.63316	1.34442	-2.5053	0.176128	-3.34964	5e-05	0.00573505	yes
TraesCS2A02G046500	TraesCS2A02G046500	-	2A:18156440-18165690	8_6_20	8_6_94	OK	2.49121	0.438235	-2.50707	0.175913	-2.63199	0.00015	0.0139159	yes
TraesCS1A02G408900	TraesCS1A02G408900	-	1A:570448982-570453239	8_6_20	8_6_94	OK	6.05448	1.06159	-2.51177	0.17534	-3.40858	5e-05	0.00573505	yes
TraesCS2D02G516200	TraesCS2D02G516200	-	2D:607651366-607657784	8_6_20	8_6_94	OK	0.481656	0.0843768	-2.51308	0.175181	-2.47044	0.00045	0.0315428	yes
TraesCS4A02G010000	TraesCS4A02G010000	-	4A:5835052-5839914	8_6_20	8_6_94	OK	3.76353	0.657586	-2.51684	0.174725	-2.76333	0.00025	0.0205416	yes
TraesCS5B02G552200	TraesCS5B02G552200	-	5B:703168084-703169730	8_6_20	8_6_94	OK	27.3975	4.77834	-2.51946	0.174408	-3.1597	5e-05	0.00573505	yes
TraesCS1B02G252100	TraesCS1B02G252100	-	1B:444786816-444791445	8_6_20	8_6_94	OK	2.52931	0.437026	-2.53296	0.172784	-2.49206	0.00015	0.0139159	yes
TraesCS1D02G042300	TraesCS1D02G042300	-	1D:20826033-20827727	8_6_20	8_6_94	OK	6.87486	1.16516	-2.5608	0.169482	-2.82705	5e-05	0.00573505	yes
TraesCS4A02G447900	TraesCS4A02G447900	-	4A:714564379-714569033	8_6_20	8_6_94	OK	0.448111	0.0746975	-2.58473	0.166694	-2.6702	0.0003	0.0235264	yes
TraesCS2A02G395100	TraesCS2A02G395100	-	2A:646844853-646845959	8_6_20	8_6_94	OK	3.91615	0.652644	-2.58507	0.166654	-2.22256	0.0004	0.0291913	yes
TraesCS7B02G484900	TraesCS7B02G484900	-	7B:741668509-741668887	8_6_20	8_6_94	OK	309.497	51.2288	-2.5949	0.165523	-3.88445	5e-05	0.00573505	yes
TraesCS5B02G141200	TraesCS5B02G141200	-	5B:266501314-266502752	8_6_20	8_6_94	OK	2.65184	0.429956	-2.62473	0.162135	-2.30095	0.00085	0.0498044	yes
TraesCSU02G029800	TraesCSU02G029800	-	Un:28410164-28412192	8_6_20	8_6_94	OK	6.46073	1.04695	-2.6255	0.162049	-2.6699	0.0001	0.0101027	yes
TraesCS7A02G561400	TraesCS7A02G561400	-	7A:732586984-732588583	8_6_20	8_6_94	OK	28.2982	4.49905	-2.65302	0.158987	-4.02806	5e-05	0.00573505	yes
TraesCSU02G166000	TraesCSU02G166000	-	Un:241845138-241847135	8_6_20	8_6_94	OK	22.8049	3.58927	-2.66758	0.15739	-3.15259	5e-05	0.00573505	yes
TraesCS5A02G220200	TraesCS5A02G220200	-	5A:436888201-436892483	8_6_20	8_6_94	OK	31.6121	4.91109	-2.68636	0.155355	-3.49119	5e-05	0.00573505	yes
TraesCS7D02G089200	TraesCS7D02G089200	-	7D:53808555-53810387	8_6_20	8_6_94	OK	7.47047	1.1502	-2.69932	0.153966	-2.82292	5e-05	0.00573505	yes
TraesCS7B02G485300	TraesCS7B02G485300	-	7B:741999636-742000927	8_6_20	8_6_94	OK	47.3104	7.26014	-2.70409	0.153457	-4.05435	5e-05	0.00573505	yes
TraesCS5D02G042700	TraesCS5D02G042700	-	5D:42205802-42206024	8_6_20	8_6_94	OK	70.8406	10.7188	-2.72443	0.151309	-3.94429	0.00025	0.0205416	yes
TraesCS2D02G515400	TraesCS2D02G515400	-	2D:606689942-606690766	8_6_20	8_6_94	OK	750.342	111.271	-2.75347	0.148294	-2.78005	5e-05	0.00573505	yes
TraesCS2A02G573400	TraesCS2A02G573400	-	2A:769002933-769004935	8_6_20	8_6_94	OK	3.32548	0.489867	-2.7631	0.147307	-3.0383	0.00045	0.0315428	yes
TraesCS2A02G460500	TraesCS2A02G460500	-	2A:706919367-706919598	8_6_20	8_6_94	OK	23.5311	3.44877	-2.77042	0.146562	-2.28352	0.0006	0.0391566	yes
[truncated: 52 more rows]

## Sheet: Trimmed DEGs
test_id	gene_id	gene	locus	sample_1	sample_2	status	value_1	value_2	log2(fold_change)	Foldchange	test_stat	p_value	q_value	significant	abs(log2(FC))
[truncated: 517 more rows]
