# Supplementary material for: Carbohydrate Accumulation and Differential Transcript Expression in Winter Wheat Lines with Different Levels of Snow Mold and Freezing Tolerance after Cold Treatment
Source: Plants (Basel). 2020 Oct 23;9(11):1416. doi: 10.3390/plants9111416 (PMC7690702; doi:10.3390/plants9111416)
Supplement: Supplementary file 1 [file plants-09-01416-s001.zip › supplementalFiles/expressionData/originalData/8_6_74_vs_10_1_74_gene_exp.diff.xlsx]

## Sheet: All_genes_detected
test_id	gene_id	gene	locus	sample_1	sample_2	status	value_1	value_2	log2(fold_change)	test_stat	p_value	q_value	significant
ENSRNA050013743	ENSRNA050013743	U1	7A:138381324-138381485	8_6_74	10_1_74	OK	1.31324	0	#NAME?	#NAME?	0.0318	0.155803	no
ENSRNA050013746	ENSRNA050013746	snoZ279_R105_R108	7A:133640722-133640827	8_6_74	10_1_74	OK	62.3181	0	#NAME?	#NAME?	0.00165	0.0230576	yes
ENSRNA050013783	ENSRNA050013783	U5	1A:574488902-574489022	8_6_74	10_1_74	OK	5.03602	5.28012	0.0682853	0.282155	0.77555	0.893891	no
ENSRNA050013793	ENSRNA050013793	U1	1A:480753989-480754149	8_6_74	10_1_74	OK	1.94523	1.8809	-0.0485176	-0.0627926	0.9044	0.958003	no
ENSRNA050013802	ENSRNA050013802	SSU_rRNA_eukarya	1A:197259346-197259507	8_6_74	10_1_74	OK	4.44587	1.76551	-1.33238	-0.960684	0.3059	0.556508	no
ENSRNA050013810	ENSRNA050013810	LSU_rRNA_eukarya	7B:49401523-49401925	8_6_74	10_1_74	OK	14.4625	6.47689	-1.15894	-1.65326	0.00485	0.0480096	yes
ENSRNA050013826	ENSRNA050013826	5_8S_rRNA	1A:582237609-582237765	8_6_74	10_1_74	OK	3.21389	2.1626	-0.571555	-0.838678	0.68465	0.844306	no
ENSRNA050013832	ENSRNA050013832	SSU_rRNA_eukarya	1A:40097-89349	8_6_74	10_1_74	OK	0.570155	0.315029	-0.855867	-0.139958	0.5872	0.782463	no
ENSRNA050013833	ENSRNA050013833	SSU_rRNA_eukarya	1A:327377-329188	8_6_74	10_1_74	OK	0.350139	0.362976	0.0519478	0.0618334	0.91265	0.961914	no
ENSRNA050013835	ENSRNA050013835	SSU_rRNA_eukarya	1A:196011-197820	8_6_74	10_1_74	OK	1.17924	0.555931	-1.08488	-1.52586	0.00845	0.0687485	no
ENSRNA050013837	ENSRNA050013837	SSU_rRNA_eukarya	1A:40097-89349	8_6_74	10_1_74	OK	0.748734	0.411238	-0.864481	-0.164513	0.59975	0.790953	no
ENSRNA050013838	ENSRNA050013838	SSU_rRNA_eukarya	1A:40097-89349	8_6_74	10_1_74	OK	0.628704	0.450811	-0.479859	-0.0855033	0.76135	0.885975	no
ENSRNA050013842	ENSRNA050013842	SSU_rRNA_eukarya	1A:233817-245051	8_6_74	10_1_74	OK	0.435055	0.203092	-1.09906	-0.276042	0.5659	0.767906	no
ENSRNA050013850	ENSRNA050013850	SSU_rRNA_eukarya	1A:416368-418178	8_6_74	10_1_74	OK	0.602713	0.291773	-1.04663	-1.2935	0.02455	0.133462	no
ENSRNA050013853	ENSRNA050013853	SSU_rRNA_eukarya	1A:28455-30266	8_6_74	10_1_74	OK	0.444738	0.292497	-0.604533	-0.719305	0.2206	0.467044	no
ENSRNA050013855	ENSRNA050013855	SSU_rRNA_eukarya	1A:166922-168732	8_6_74	10_1_74	OK	0.357857	0.137505	-1.3799	-1.40548	0.01785	0.11003	no
ENSRNA050013860	ENSRNA050013860	SSU_rRNA_eukarya	1A:37092-38903	8_6_74	10_1_74	OK	0.557183	0.180168	-1.62881	-1.71613	0.0057	0.0533328	no
ENSRNA050013867	ENSRNA050013867	SSU_rRNA_eukarya	1A:138370-140180	8_6_74	10_1_74	OK	1.60479	0.181175	-3.14693	-3.5208	5e-05	0.00157846	yes
ENSRNA050013870	ENSRNA050013870	SSU_rRNA_eukarya	1A:92115-93923	8_6_74	10_1_74	OK	0.389016	0.075945	-2.3568	-1.93493	0.0069	0.0603258	no
ENSRNA050013871	ENSRNA050013871	SSU_rRNA_eukarya	1A:342084-343857	8_6_74	10_1_74	OK	0.392869	0.199222	-0.979672	-1.0556	0.0563	0.217569	no
ENSRNA050013875	ENSRNA050013875	LSU_rRNA_eukarya	1A:199-1683	8_6_74	10_1_74	OK	1.18779	0.376223	-1.65862	-2.02013	0.00175	0.0239832	yes
ENSRNA050013891	ENSRNA050013891	LSU_rRNA_eukarya	1A:149489-154559	8_6_74	10_1_74	OK	0.855683	0.407129	-1.07159	-0.587418	0.55215	0.758142	no
ENSRNA050013913	ENSRNA050013913	5_8S_rRNA	1A:7059-7215	8_6_74	10_1_74	OK	1.73778	0.690213	-1.33213	-1.54826	0.43125	0.667007	no
ENSRNA050013946	ENSRNA050013946	Plant_SRP	4D:472346404-472346710	8_6_74	10_1_74	OK	6.48313	3.32673	-0.962586	-1.00358	0.0864	0.278832	no
ENSRNA050013959	ENSRNA050013959	Plant_SRP	4D:453324325-453324630	8_6_74	10_1_74	OK	14.0198	11.7771	-0.251492	-0.363518	0.5199	0.734811	no
ENSRNA050014048	ENSRNA050014048	snoR86	4D:3585893-3588718	8_6_74	10_1_74	OK	0	9.2366	inf	#NAME?	0.15545	0.385104	no
ENSRNA050014049	ENSRNA050014049	snoR86	4D:3585893-3588718	8_6_74	10_1_74	OK	4.90884	13.7972	1.49092	0.675998	0.5952	0.788057	no
ENSRNA050014051	ENSRNA050014051	snoR86	4D:3585893-3588718	8_6_74	10_1_74	OK	10.4824	17.3816	0.729601	0.0448079	0.72935	0.869336	no
ENSRNA050014054	ENSRNA050014054	snoR86	4D:3585893-3588718	8_6_74	10_1_74	OK	15.8476	3.49319	-2.18165	-1.55861	0.52935	0.742171	no
ENSRNA050014059	ENSRNA050014059	snoZ223	7B:620995505-620995600	8_6_74	10_1_74	OK	0	38.0641	inf	#NAME?	0.1219	0.337584	no
ENSRNA050014060	ENSRNA050014060	snoR134	7B:620995799-620995955	8_6_74	10_1_74	OK	2.76656	6.70345	1.27681	2.31472	0.3354	0.585032	no
ENSRNA050014065	ENSRNA050014065	snoR80	7B:608907070-608907201	8_6_74	10_1_74	OK	5.12636	1.92237	-1.41505	-3.32833	0.39355	0.635636	no
ENSRNA050014478	ENSRNA050014478	LSU_rRNA_eukarya	Un:260643887-260645398	8_6_74	10_1_74	OK	1.53858	0.998761	-0.623389	-0.896015	0.1047	0.309933	no
ENSRNA050014870	ENSRNA050014870	U5	2D:181440466-181440577	8_6_74	10_1_74	OK	24.2576	0	#NAME?	#NAME?	0.00875	0.0701506	no
ENSRNA050014873	ENSRNA050014873	SSU_rRNA_eukarya	Un:220755330-220757055	8_6_74	10_1_74	OK	2.04357	2.16011	0.0800143	0.145945	0.7982	0.905925	no
ENSRNA050015109	ENSRNA050015109	LSU_rRNA_eukarya	Un:355155634-355156641	8_6_74	10_1_74	OK	0.687299	0.210271	-1.70869	-1.58326	0.01215	0.0865342	no
ENSRNA050015111	ENSRNA050015111	LSU_rRNA_eukarya	Un:356983402-356983795	8_6_74	10_1_74	OK	4.07105	0.55529	-2.87409	-1.85709	0.024	0.13164	no
ENSRNA050015189	ENSRNA050015189	U2	7B:490675236-490675450	8_6_74	10_1_74	OK	0.209863	1.29833	2.62914	1.4572	0.28295	0.533883	no
ENSRNA050015219	ENSRNA050015219	SSU_rRNA_eukarya	Un:274343155-274343620	8_6_74	10_1_74	OK	0.524064	0.303531	-0.7879	-0.515582	0.4173	0.655563	no
ENSRNA050015240	ENSRNA050015240	LSU_rRNA_eukarya	1A:85185877-85185957	8_6_74	10_1_74	OK	217.189	0	#NAME?	#NAME?	0.0318	0.155803	no
ENSRNA050015244	ENSRNA050015244	U5	2D:103147577-103147696	8_6_74	10_1_74	OK	13.9776	19.1875	0.457046	2.64973	0.737	0.87361	no
ENSRNA050015249	ENSRNA050015249	Plant_SRP	7A:704620481-704620752	8_6_74	10_1_74	OK	0.61224	0.0878226	-2.80143	-1.03561	0.1765	0.413792	no
ENSRNA050015653	ENSRNA050015653	LSU_rRNA_eukarya	1A:532086501-532087445	8_6_74	10_1_74	OK	0.938151	0.143142	-2.71237	-2.01929	0.01325	0.0914825	no
ENSRNA050015656	ENSRNA050015656	snoZ279_R105_R108	1A:535449393-535449499	8_6_74	10_1_74	OK	27.9512	11.3782	-1.29664	-0.78708	0.4136	0.652319	no
ENSRNA050015676	ENSRNA050015676	5_8S_rRNA	Un:199894635-199894791	8_6_74	10_1_74	OK	1.07349	0	#NAME?	#NAME?	0.05	0.203412	no
ENSRNA050015677	ENSRNA050015677	5_8S_rRNA	Un:199873568-199873724	8_6_74	10_1_74	OK	0.49271	1.51671	1.62213	1.47209	0.36145	0.608652	no
ENSRNA050015918	ENSRNA050015918	U5	7A:666183089-666183205	8_6_74	10_1_74	OK	27.4753	4.51091	-2.60665	-2.18932	0.21695	0.462731	no
ENSRNA050015969	ENSRNA050015969	snoZ279_R105_R108	7B:85304537-85304643	8_6_74	10_1_74	OK	14.9317	0	#NAME?	#NAME?	0.06775	0.242092	no
ENSRNA050015978	ENSRNA050015978	LSU_rRNA_eukarya	Un:459476818-459477675	8_6_74	10_1_74	OK	21.6055	8.28362	-1.38307	-2.91908	5e-05	0.00157846	yes
ENSRNA050015983	ENSRNA050015983	LSU_rRNA_eukarya	Un:455234776-455235277	8_6_74	10_1_74	OK	0.371439	0.617504	0.733323	0.482362	0.40745	0.64714	no
ENSRNA050015984	ENSRNA050015984	LSU_rRNA_eukarya	Un:454461255-454461744	8_6_74	10_1_74	OK	19.3306	8.76154	-1.14163	-1.92033	0.0017	0.0235026	yes
ENSRNA050015989	ENSRNA050015989	LSU_rRNA_eukarya	Un:452262896-452263642	8_6_74	10_1_74	OK	2.57551	1.26947	-1.02063	-1.1939	0.03475	0.164034	no
ENSRNA050015991	ENSRNA050015991	LSU_rRNA_eukarya	Un:459718453-459719138	8_6_74	10_1_74	OK	89.6792	39.8595	-1.16985	-2.79584	5e-05	0.00157846	yes
ENSRNA050016007	ENSRNA050016007	LSU_rRNA_eukarya	Un:459608488-459608881	8_6_74	10_1_74	OK	2.63473	0.502958	-2.38914	-1.99793	0.05195	0.207846	no
ENSRNA050016008	ENSRNA050016008	LSU_rRNA_eukarya	Un:454825509-454825902	8_6_74	10_1_74	OK	0.898104	0.31373	-1.51736	-1.04806	0.2379	0.486022	no
ENSRNA050016009	ENSRNA050016009	LSU_rRNA_eukarya	Un:458104655-458105048	8_6_74	10_1_74	OK	1.03094	0.227221	-2.18179	-1.12095	0.1637	0.396833	no
ENSRNA050016028	ENSRNA050016028	5_8S_rRNA	Un:458434295-458434451	8_6_74	10_1_74	OK	0.508933	1.34136	1.39815	1.22354	0.4431	0.676391	no
ENSRNA050016119	ENSRNA050016119	LSU_rRNA_eukarya	Un:450312100-450312263	8_6_74	10_1_74	OK	1.98392	0	#NAME?	#NAME?	0.01715	0.107247	no
ENSRNA050016153	ENSRNA050016153	5S_rRNA	Un:450359572-450359691	8_6_74	10_1_74	OK	14.7377	4.20736	-1.80853	-10.7912	0.308	0.558444	no
ENSRNA050016242	ENSRNA050016242	U2	7B:593016043-593016240	8_6_74	10_1_74	OK	1.15407	0	#NAME?	#NAME?	0.00155	0.0220625	yes
ENSRNA050016286	ENSRNA050016286	LSU_rRNA_eukarya	Un:450279550-450279799	8_6_74	10_1_74	OK	0.970754	0.543058	-0.838	-0.513115	0.52465	0.738657	no
ENSRNA050016304	ENSRNA050016304	SSU_rRNA_eukarya	Un:245702775-245704586	8_6_74	10_1_74	OK	1.2511	0.739788	-0.758016	-1.01649	0.0682	0.242866	no
ENSRNA050016305	ENSRNA050016305	LSU_rRNA_eukarya	Un:249837976-249838369	8_6_74	10_1_74	OK	6.05956	3.45255	-0.811549	-0.718304	0.21185	0.456416	no
ENSRNA050016308	ENSRNA050016308	LSU_rRNA_eukarya	Un:247550771-247551377	8_6_74	10_1_74	OK	0.664013	0.29539	-1.16859	-0.834273	0.1689	0.403875	no
ENSRNA050016388	ENSRNA050016388	LSU_rRNA_eukarya	Un:405069949-405070450	8_6_74	10_1_74	OK	0.614135	0.429149	-0.517077	-0.232298	0.68425	0.844135	no
ENSRNA050016390	ENSRNA050016390	LSU_rRNA_eukarya	Un:400146230-400147906	8_6_74	10_1_74	OK	5.71905	4.85554	-0.236143	-0.519115	0.36225	0.609339	no
ENSRNA050016391	ENSRNA050016391	LSU_rRNA_eukarya	Un:402024074-402024352	8_6_74	10_1_74	OK	0.695006	0.339584	-1.03326	-0.512089	0.3814	0.625817	no
ENSRNA050016392	ENSRNA050016392	LSU_rRNA_eukarya	Un:406304472-406304750	8_6_74	10_1_74	OK	1.28653	0.26627	-2.27252	-1.25442	0.17085	0.406054	no
ENSRNA050016400	ENSRNA050016400	LSU_rRNA_eukarya	Un:404191674-404192067	8_6_74	10_1_74	OK	1.03282	0	#NAME?	#NAME?	0.00085	0.0143544	yes
ENSRNA050016401	ENSRNA050016401	LSU_rRNA_eukarya	Un:408023587-408023980	8_6_74	10_1_74	OK	18.5671	4.82125	-1.94526	-2.22381	0.00045	0.00903179	yes
ENSRNA050016402	ENSRNA050016402	LSU_rRNA_eukarya	Un:408024180-408024362	8_6_74	10_1_74	OK	6.44274	1.15103	-2.48475	-1.43324	0.04095	0.181076	no
ENSRNA050016404	ENSRNA050016404	LSU_rRNA_eukarya	Un:401394931-401395209	8_6_74	10_1_74	OK	1.03889	0.944909	-0.136801	-0.0950694	0.8917	0.952589	no
ENSRNA050016549	ENSRNA050016549	SSU_rRNA_eukarya	Un:282090588-282092399	8_6_74	10_1_74	OK	0.355365	0.274081	-0.374701	-0.41353	0.4602	0.689607	no
ENSRNA050016551	ENSRNA050016551	SSU_rRNA_eukarya	Un:282367306-282368325	8_6_74	10_1_74	OK	2.36805	1.12598	-1.07252	-1.48184	0.00885	0.0706218	no
ENSRNA050016680	ENSRNA050016680	IsrR	5D:28034370-28034557	8_6_74	10_1_74	OK	1.70535	4.7825	1.48769	1.31983	0.1413	0.366185	no
ENSRNA050016784	ENSRNA050016784	LSU_rRNA_eukarya	Un:310327907-310328981	8_6_74	10_1_74	OK	0.46948	0.189956	-1.3054	-1.1868	0.04885	0.200852	no
ENSRNA050016785	ENSRNA050016785	SSU_rRNA_eukarya	Un:314441790-314443319	8_6_74	10_1_74	OK	1.60042	0.455722	-1.81222	-2.35349	0.00035	0.0075058	yes
ENSRNA050016808	ENSRNA050016808	LSU_rRNA_eukarya	Un:216042836-216043114	8_6_74	10_1_74	OK	4.77749	0.780483	-2.61381	-1.83289	0.01595	0.102381	no
ENSRNA050017161	ENSRNA050017161	LSU_rRNA_eukarya	7A:537208928-537209094	8_6_74	10_1_74	OK	7.49859	4.94162	-0.601635	-0.383196	0.50445	0.723402	no
ENSRNA050017169	ENSRNA050017169	U1	2D:57272846-57273006	8_6_74	10_1_74	OK	0.943884	0.565439	-0.739237	-0.709729	0.6471	0.821874	no
ENSRNA050017176	ENSRNA050017176	Plant_SRP	7A:694552531-694552834	8_6_74	10_1_74	OK	6.06718	3.89535	-0.639273	-0.630896	0.2525	0.501958	no
ENSRNA050017177	ENSRNA050017177	Plant_SRP	7A:691604770-691605077	8_6_74	10_1_74	OK	0.878	1.29142	0.556666	0.403839	0.5667	0.768365	no
ENSRNA050017193	ENSRNA050017193	LSU_rRNA_eukarya	Un:345600735-345601104	8_6_74	10_1_74	OK	2.11472	1.90394	-0.151473	-0.154468	0.7886	0.90091	no
ENSRNA050017194	ENSRNA050017194	LSU_rRNA_eukarya	Un:345599199-345599876	8_6_74	10_1_74	OK	10.7944	3.72351	-1.53555	-2.51335	5e-05	0.00157846	yes
ENSRNA050017196	ENSRNA050017196	LSU_rRNA_eukarya	Un:342573821-342574025	8_6_74	10_1_74	OK	29.282	1.99243	-3.87741	-3.03147	0.00205	0.0268019	yes
ENSRNA050017201	ENSRNA050017201	LSU_rRNA_eukarya	Un:345601140-345601471	8_6_74	10_1_74	OK	48.5192	45.5705	-0.0904533	-0.190275	0.73915	0.874426	no
ENSRNA050017303	ENSRNA050017303	U6	5D:113418104-113418207	8_6_74	10_1_74	OK	20.7482	0	#NAME?	#NAME?	0.12385	0.340379	no
ENSRNA050017307	ENSRNA050017307	snoZ159	5D:116976657-116976753	8_6_74	10_1_74	OK	48.1252	0	#NAME?	#NAME?	0.0208	0.120451	no
ENSRNA050017592	ENSRNA050017592	MIR159	5D:553856791-553856987	8_6_74	10_1_74	OK	0.970578	0	#NAME?	#NAME?	0.019	0.114112	no
ENSRNA050017603	ENSRNA050017603	LSU_rRNA_eukarya	4D:322005704-322006141	8_6_74	10_1_74	OK	0.331396	0	#NAME?	#NAME?	0.00085	0.0143544	yes
ENSRNA050017613	ENSRNA050017613	snoZ279_R105_R108	1D:439309081-439309187	8_6_74	10_1_74	OK	0	24.6187	inf	#NAME?	0.0314	0.154663	no
ENSRNA050017632	ENSRNA050017632	SSU_rRNA_eukarya	2D:272554221-272554866	8_6_74	10_1_74	OK	7.69901	3.62214	-1.08783	-1.59687	0.0064	0.0573754	no
ENSRNA050017633	ENSRNA050017633	SSU_rRNA_eukarya	2D:272553687-272554221	8_6_74	10_1_74	OK	44.6826	8.74439	-2.35328	-4.42347	5e-05	0.00157846	yes
ENSRNA050017713	ENSRNA050017713	LSU_rRNA_eukarya	7D:88624269-88624919	8_6_74	10_1_74	OK	1.23763	0.228694	-2.43608	-2.12293	0.003	0.034933	yes
ENSRNA050017717	ENSRNA050017717	LSU_rRNA_eukarya	7D:88599587-88600024	8_6_74	10_1_74	OK	15.727	4.24673	-1.88882	-2.95247	5e-05	0.00157846	yes
ENSRNA050017735	ENSRNA050017735	U1	7A:81643265-81643426	8_6_74	10_1_74	OK	2.45342	1.47107	-0.737936	-0.827726	0.55695	0.761385	no
ENSRNA050017788	ENSRNA050017788	LSU_rRNA_eukarya	5D:432337582-432338286	8_6_74	10_1_74	OK	135.3	30.0373	-2.17133	-5.11361	5e-05	0.00157846	yes
ENSRNA050018378	ENSRNA050018378	SSU_rRNA_eukarya	4A:362903893-362904315	8_6_74	10_1_74	OK	3.34438	0.528872	-2.66075	-2.29993	0.0018	0.0244784	yes
ENSRNA050018652	ENSRNA050018652	LSU_rRNA_eukarya	Un:421711631-421712408	8_6_74	10_1_74	OK	1.04817	0.30127	-1.79874	-1.64974	0.01515	0.099192	no
ENSRNA050018657	ENSRNA050018657	LSU_rRNA_eukarya	Un:424952959-424953460	8_6_74	10_1_74	OK	2.45555	2.69864	0.136183	0.124557	0.82425	0.919432	no
ENSRNA050018658	ENSRNA050018658	LSU_rRNA_eukarya	Un:425722688-425726428	8_6_74	10_1_74	OK	0.449658	0.0670638	-2.74522	-0.104487	0.3083	0.558727	no
ENSRNA050018660	ENSRNA050018660	LSU_rRNA_eukarya	Un:427221345-427221845	8_6_74	10_1_74	OK	0.753957	0.277822	-1.44032	-0.931671	0.12225	0.338071	no
ENSRNA050018663	ENSRNA050018663	LSU_rRNA_eukarya	Un:428446928-428447361	8_6_74	10_1_74	OK	0.438629	0.0861182	-2.34861	-1.10327	0.2702	0.520654	no
ENSRNA050018665	ENSRNA050018665	LSU_rRNA_eukarya	Un:424952259-424952958	8_6_74	10_1_74	OK	57.8504	21.2197	-1.44692	-3.3734	5e-05	0.00157846	yes
ENSRNA050018667	ENSRNA050018667	LSU_rRNA_eukarya	Un:427443338-427444038	8_6_74	10_1_74	OK	6.00559	4.33888	-0.468984	-0.759113	0.187	0.426645	no
ENSRNA050018674	ENSRNA050018674	LSU_rRNA_eukarya	Un:421394482-421394875	8_6_74	10_1_74	OK	1.60388	0.128688	-3.63962	-2.39966	0.2006	0.44301	no
ENSRNA050018675	ENSRNA050018675	LSU_rRNA_eukarya	Un:420404743-420404951	8_6_74	10_1_74	OK	5.61113	0.761057	-2.88222	-2.19389	0.055	0.214897	no
ENSRNA050018676	ENSRNA050018676	LSU_rRNA_eukarya	Un:422172698-422173135	8_6_74	10_1_74	OK	94.4063	19.2744	-2.2922	-4.59088	5e-05	0.00157846	yes
ENSRNA050018681	ENSRNA050018681	SSU_rRNA_eukarya	Un:423535774-423536361	8_6_74	10_1_74	OK	2.86133	1.56319	-0.87219	-1.05472	0.06455	0.235527	no
ENSRNA050018692	ENSRNA050018692	LSU_rRNA_eukarya	Un:425407784-425408564	8_6_74	10_1_74	OK	27.6857	2.31621	-3.5793	-4.27097	5e-05	0.00157846	yes
ENSRNA050018807	ENSRNA050018807	LSU_rRNA_eukarya	Un:424953510-424953679	8_6_74	10_1_74	OK	3.76711	0	#NAME?	#NAME?	0.00015	0.00386582	yes
ENSRNA050018902	ENSRNA050018902	SSU_rRNA_eukarya	5D:357553801-357554476	8_6_74	10_1_74	OK	4.39556	1.3575	-1.6951	-2.33556	0.0002	0.00487814	yes
ENSRNA050018916	ENSRNA050018916	LSU_rRNA_eukarya	Un:432623794-432624295	8_6_74	10_1_74	OK	1.06186	0.510739	-1.05594	-0.750845	0.16665	0.400765	no
ENSRNA050018921	ENSRNA050018921	LSU_rRNA_eukarya	Un:433183775-433184276	8_6_74	10_1_74	OK	0.400818	0.0962996	-2.05734	-0.93836	0.2553	0.504905	no
ENSRNA050018922	ENSRNA050018922	LSU_rRNA_eukarya	Un:433183337-433183752	8_6_74	10_1_74	OK	0.629854	0.218573	-1.5269	-0.850886	0.20915	0.453265	no
ENSRNA050018930	ENSRNA050018930	LSU_rRNA_eukarya	Un:432828631-432829155	8_6_74	10_1_74	OK	31.2748	10.9319	-1.51646	-2.99129	5e-05	0.00157846	yes
ENSRNA050018931	ENSRNA050018931	LSU_rRNA_eukarya	Un:430609122-430609400	8_6_74	10_1_74	OK	0.591256	0.237298	-1.31708	-0.658995	0.35655	0.604261	no
ENSRNA050018932	ENSRNA050018932	LSU_rRNA_eukarya	Un:431370303-431370581	8_6_74	10_1_74	OK	1.05816	0.829397	-0.351426	-0.211904	0.70725	0.857114	no
ENSRNA050018933	ENSRNA050018933	LSU_rRNA_eukarya	Un:436195333-436195611	8_6_74	10_1_74	OK	3.11069	0.850057	-1.8716	-1.26123	0.04945	0.202262	no
ENSRNA050018934	ENSRNA050018934	LSU_rRNA_eukarya	Un:431954931-431955209	8_6_74	10_1_74	OK	0.694959	0.46275	-0.586695	-0.314703	0.581	0.777957	no
ENSRNA050018938	ENSRNA050018938	LSU_rRNA_eukarya	Un:436395506-436395899	8_6_74	10_1_74	OK	2.89959	0.0784797	-5.20739	-2.44399	0.15115	0.379471	no
ENSRNA050018939	ENSRNA050018939	LSU_rRNA_eukarya	Un:438390243-438390636	8_6_74	10_1_74	OK	0.74103	0.508929	-0.542068	-0.337058	0.65545	0.827177	no
ENSRNA050018947	ENSRNA050018947	SSU_rRNA_eukarya	Un:432965065-432965226	8_6_74	10_1_74	OK	3.14973	1.24713	-1.33662	-0.795462	0.4126	0.651695	no
ENSRNA050019092	ENSRNA050019092	LSU_rRNA_eukarya	Un:439744894-439745429	8_6_74	10_1_74	OK	5.05607	3.21746	-0.652095	-0.897754	0.12385	0.340379	no
ENSRNA050019093	ENSRNA050019093	LSU_rRNA_eukarya	Un:432800682-432801256	8_6_74	10_1_74	OK	42.9894	28.3925	-0.598471	-1.38576	0.01645	0.104428	no
ENSRNA050019111	ENSRNA050019111	LSU_rRNA_eukarya	Un:431509564-431509914	8_6_74	10_1_74	OK	2.38101	0.876816	-1.44123	-1.0667	0.07925	0.265069	no
ENSRNA050019263	ENSRNA050019263	SSU_rRNA_eukarya	1B:111165047-111166117	8_6_74	10_1_74	OK	1.57822	1.382	-0.191535	-0.290405	0.6124	0.799526	no
ENSRNA050019297	ENSRNA050019297	SSU_rRNA_eukarya	5D:312625685-312626262	8_6_74	10_1_74	OK	27.5142	4.71652	-2.54438	-4.54871	5e-05	0.00157846	yes
ENSRNA050019323	ENSRNA050019323	LSU_rRNA_eukarya	Un:363111219-363112500	8_6_74	10_1_74	OK	5.42864	2.82314	-0.943293	-1.80878	0.00225	0.0285639	yes
ENSRNA050019327	ENSRNA050019327	LSU_rRNA_eukarya	Un:366252147-366253154	8_6_74	10_1_74	OK	0.515978	0.243259	-1.08481	-1.01701	0.07025	0.246995	no
ENSRNA050019328	ENSRNA050019328	LSU_rRNA_eukarya	Un:367833760-367834354	8_6_74	10_1_74	OK	299.041	108.31	-1.46517	-3.3882	5e-05	0.00157846	yes
ENSRNA050019333	ENSRNA050019333	5_8S_rRNA	Un:369752032-369752188	8_6_74	10_1_74	OK	1.60106	0	#NAME?	#NAME?	0.0341	0.162334	no
ENSRNA050019393	ENSRNA050019393	LSU_rRNA_eukarya	Un:365941076-365941303	8_6_74	10_1_74	OK	279.664	43.5933	-2.68151	-4.93516	5e-05	0.00157846	yes
ENSRNA050019403	ENSRNA050019403	Intron_gpII	4A:67563531-67563622	8_6_74	10_1_74	OK	57.2167	0	#NAME?	#NAME?	0.06775	0.242092	no
ENSRNA050019411	ENSRNA050019411	snoR86	4A:601059792-601062892	8_6_74	10_1_74	OK	19.1667	89.3779	2.22131	0.443076	0.2993	0.550484	no
ENSRNA050019446	ENSRNA050019446	U6	1D:356143367-356143470	8_6_74	10_1_74	OK	17.333	0	#NAME?	#NAME?	0.05	0.203412	no
ENSRNA050019452	ENSRNA050019452	snoZ152	6D:125020586-125022892	8_6_74	10_1_74	OK	60.4121	0	#NAME?	#NAME?	0.2126	0.457372	no
ENSRNA050019466	ENSRNA050019466	U1	7B:103882872-103883033	8_6_74	10_1_74	OK	12.0687	1.94283	-2.63504	-2.73655	0.0469	0.196087	no
ENSRNA050019479	ENSRNA050019479	LSU_rRNA_eukarya	Un:378097129-378098410	8_6_74	10_1_74	OK	0.544665	0.227112	-1.26197	-1.26678	0.036	0.167504	no
ENSRNA050019571	ENSRNA050019571	SSU_rRNA_eukarya	7B:54070800-54071283	8_6_74	10_1_74	OK	2.96592	1.91594	-0.630426	-0.76579	0.1734	0.409242	no
ENSRNA050019574	ENSRNA050019574	U1	6A:596540194-596540355	8_6_74	10_1_74	OK	1.93417	0	#NAME?	#NAME?	0.02115	0.121836	no
ENSRNA050019597	ENSRNA050019597	U1	7D:138348783-138349966	8_6_74	10_1_74	OK	2.17904	0.306494	-2.82976	-2.02015	0.28915	0.540157	no
ENSRNA050019598	ENSRNA050019598	U1	7D:138378611-138378773	8_6_74	10_1_74	OK	3.94669	2.72499	-0.534392	-0.330579	0.56165	0.764848	no
ENSRNA050019601	ENSRNA050019601	snoZ279_R105_R108	7D:134482832-134482936	8_6_74	10_1_74	OK	23.7163	0	#NAME?	#NAME?	0.0318	0.155803	no
ENSRNA050019661	ENSRNA050019661	U1	5D:517672005-517672166	8_6_74	10_1_74	OK	4.28042	3.73779	-0.195569	-0.154744	0.849	0.931543	no
ENSRNA050019662	ENSRNA050019662	U1	5D:512894240-512894401	8_6_74	10_1_74	OK	4.31161	0	#NAME?	#NAME?	0.00075	0.0131697	yes
ENSRNA050019663	ENSRNA050019663	U1	5D:513466073-513466234	8_6_74	10_1_74	OK	3.20836	1.64443	-0.964243	-1.22081	0.55125	0.757555	no
ENSRNA050019664	ENSRNA050019664	U1	5D:512778195-512778356	8_6_74	10_1_74	OK	3.36148	0.846463	-1.98958	-2.94246	0.30605	0.556589	no
ENSRNA050019668	ENSRNA050019668	Plant_SRP	7B:683562589-683562891	8_6_74	10_1_74	OK	5.07993	4.45182	-0.190411	-0.185226	0.7353	0.872714	no
ENSRNA050019669	ENSRNA050019669	Plant_SRP	7B:683757857-683758159	8_6_74	10_1_74	OK	1.46863	0.0827888	-4.14889	-1.51647	0.1251	0.341991	no
ENSRNA050019670	ENSRNA050019670	Plant_SRP	7B:683598927-683599174	8_6_74	10_1_74	OK	0.702569	1.11096	0.661096	0.415646	0.5778	0.775973	no
ENSRNA050019671	ENSRNA050019671	Plant_SRP	7B:683519569-683519739	8_6_74	10_1_74	OK	1.82567	2.22033	0.282354	0.484665	0.84385	0.928621	no
ENSRNA050019674	ENSRNA050019674	Plant_SRP	7B:683752234-683752344	8_6_74	10_1_74	OK	11.0676	9.18727	-0.268639	-2.0185	0.81795	0.916042	no
ENSRNA050019689	ENSRNA050019689	U5	1B:665494660-665494780	8_6_74	10_1_74	OK	13.114	0	#NAME?	#NAME?	0.0113	0.0829764	no
ENSRNA050019699	ENSRNA050019699	SSU_rRNA_eukarya	5D:19004325-19005434	8_6_74	10_1_74	OK	0.370385	0.174066	-1.08939	-0.979336	0.09405	0.292422	no
ENSRNA050019710	ENSRNA050019710	SSU_rRNA_eukarya	5D:18602169-18602452	8_6_74	10_1_74	OK	0.893489	0.764861	-0.224252	-0.162651	0.82835	0.921276	no
ENSRNA050019777	ENSRNA050019777	LSU_rRNA_eukarya	6A:581835376-581835717	8_6_74	10_1_74	OK	0.487688	0.0618189	-2.97984	-0.988339	0.16895	0.403945	no
ENSRNA050019778	ENSRNA050019778	U1	6A:581743763-581743950	8_6_74	10_1_74	OK	1.78746	0	#NAME?	#NAME?	0.10225	0.305962	no
ENSRNA050019790	ENSRNA050019790	LSU_rRNA_eukarya	7D:606923310-606923737	8_6_74	10_1_74	OK	366.714	102.848	-1.83414	-4.46413	5e-05	0.00157846	yes
ENSRNA050019802	ENSRNA050019802	SNORD25	6D:292399035-292399131	8_6_74	10_1_74	OK	36.687	0	#NAME?	#NAME?	0.06775	0.242092	no
ENSRNA050019827	ENSRNA050019827	U5	4A:45745976-45750531	8_6_74	10_1_74	OK	5.21102	1.71849	-1.60043	-1.36366	0.45965	0.689191	no
ENSRNA050019836	ENSRNA050019836	LSU_rRNA_eukarya	1D:254379793-254380020	8_6_74	10_1_74	OK	0.760911	0.134984	-2.49494	-1.04569	0.18705	0.426675	no
ENSRNA050019841	ENSRNA050019841	LSU_rRNA_eukarya	6A:199251286-199251449	8_6_74	10_1_74	OK	73.2888	20.8335	-1.81469	-1.95096	0.00225	0.0285639	yes
ENSRNA050019843	ENSRNA050019843	LSU_rRNA_eukarya	5D:329134183-329134410	8_6_74	10_1_74	OK	0.668113	0	#NAME?	#NAME?	0.0054	0.0514347	no
ENSRNA050019869	ENSRNA050019869	snoZ279_R105_R108	1B:596116582-596116688	8_6_74	10_1_74	OK	29.6385	4.92373	-2.58965	-18.0487	0.1925	0.433186	no
ENSRNA050019891	ENSRNA050019891	SSU_rRNA_eukarya	1B:544602415-544604226	8_6_74	10_1_74	OK	1.0293	0.56169	-0.87382	-1.22688	0.0354	0.165919	no
ENSRNA050019892	ENSRNA050019892	SSU_rRNA_eukarya	1B:544606048-544607858	8_6_74	10_1_74	OK	0.421053	0.246806	-0.770626	-0.852005	0.12865	0.347423	no
ENSRNA050019893	ENSRNA050019893	SSU_rRNA_eukarya	1B:544620343-544622154	8_6_74	10_1_74	OK	0.341045	0.258146	-0.401776	-0.425985	0.44485	0.677872	no
ENSRNA050019894	ENSRNA050019894	LSU_rRNA_eukarya	1B:544585434-544588113	8_6_74	10_1_74	OK	0.368841	0.130827	-1.49534	-1.10439	0.17075	0.406048	no
ENSRNA050019895	ENSRNA050019895	LSU_rRNA_eukarya	1B:544615944-544617455	8_6_74	10_1_74	OK	1.08348	0.357734	-1.59872	-1.87719	0.00145	0.0210349	yes
ENSRNA050019896	ENSRNA050019896	LSU_rRNA_eukarya	1B:544614000-544615099	8_6_74	10_1_74	OK	0.858677	0.351103	-1.29022	-1.35874	0.01965	0.116585	no
ENSRNA050019899	ENSRNA050019899	LSU_rRNA_eukarya	1B:544615228-544615436	8_6_74	10_1_74	OK	1.09466	0.139308	-2.97413	-1.17846	0.1408	0.365426	no
ENSRNA050019909	ENSRNA050019909	LSU_rRNA_eukarya	5D:128184628-128185562	8_6_74	10_1_74	OK	9.91597	3.37538	-1.5547	-2.85373	5e-05	0.00157846	yes
ENSRNA050019911	ENSRNA050019911	U1	1B:396605615-396605774	8_6_74	10_1_74	OK	8.78824	2.8996	-1.59972	-0.932137	0.13485	0.356821	no
ENSRNA050019914	ENSRNA050019914	U5	2D:529675228-529675344	8_6_74	10_1_74	OK	11.6418	5.16358	-1.17288	-7.86006	0.4822	0.706275	no
ENSRNA050019927	ENSRNA050019927	U6	2D:541479277-541479382	8_6_74	10_1_74	OK	41.5207	35.2744	-0.23521	-0.195595	0.8272	0.920753	no
ENSRNA050019954	ENSRNA050019954	U1	6D:445493350-445493512	8_6_74	10_1_74	OK	3.45791	0	#NAME?	#NAME?	0.00085	0.0143544	yes
ENSRNA050019957	ENSRNA050019957	snoR86	4B:5466037-5468623	8_6_74	10_1_74	OK	7.32568	0	#NAME?	#NAME?	0.2339	0.481839	no
ENSRNA050019959	ENSRNA050019959	snoR86	4B:5466037-5468623	8_6_74	10_1_74	OK	22.8848	1.87039	-3.61298	-2.2678	0.4471	0.679611	no
ENSRNA050019961	ENSRNA050019961	snoR86	4B:5466037-5468623	8_6_74	10_1_74	OK	2.72996	17.5324	2.68307	2.07639	0.36435	0.611009	no
ENSRNA050019963	ENSRNA050019963	U1	5D:528148735-528148896	8_6_74	10_1_74	OK	6.83531	2.83789	-1.26819	-0.750681	0.20395	0.447002	no
ENSRNA050019964	ENSRNA050019964	LSU_rRNA_eukarya	5D:523014639-523015914	8_6_74	10_1_74	OK	104.725	23.4376	-2.1597	-4.77014	5e-05	0.00157846	yes
ENSRNA050019965	ENSRNA050019965	U1	5D:521373473-521373634	8_6_74	10_1_74	OK	3.87966	0.972234	-1.99656	-2.27115	0.30325	0.554214	no
ENSRNA050019988	ENSRNA050019988	Intron_gpI	6B:450078170-450078741	8_6_74	10_1_74	OK	226.002	64.658	-1.80544	-4.25554	5e-05	0.00157846	yes
ENSRNA050019996	ENSRNA050019996	U4	7A:64729123-64729274	8_6_74	10_1_74	OK	0.773006	3.63738	2.23435	3.3415	0.2522	0.501653	no
ENSRNA050019997	ENSRNA050019997	U4	7A:64311939-64312093	8_6_74	10_1_74	OK	5.17773	6.68407	0.368408	0.303492	0.72635	0.867945	no
ENSRNA050020012	ENSRNA050020012	U1	6D:434450167-434450328	8_6_74	10_1_74	OK	7.5685	2.12162	-1.83484	-1.69344	0.12205	0.337791	no
ENSRNA050020013	ENSRNA050020013	U1	6D:434443972-434444133	8_6_74	10_1_74	OK	2.55981	0.648126	-1.98169	-2.41793	0.31365	0.564105	no
ENSRNA050020045	ENSRNA050020045	Plant_SRP	7B:678769887-678770190	8_6_74	10_1_74	OK	0.404997	0.479073	0.242336	0.103155	0.85265	0.933209	no
ENSRNA050020048	ENSRNA050020048	U1	6A:495108314-495108476	8_6_74	10_1_74	OK	3.52104	0	#NAME?	#NAME?	0.0003	0.00667182	yes
ENSRNA050020052	ENSRNA050020052	U1	6A:495249631-495249793	8_6_74	10_1_74	OK	6.31067	2.34282	-1.42955	-1.30655	0.18825	0.427938	no
ENSRNA050020180	ENSRNA050020180	U1	6B:657226308-657226469	8_6_74	10_1_74	OK	1.68641	0	#NAME?	#NAME?	0.0208	0.120451	no
ENSRNA050020207	ENSRNA050020207	SSU_rRNA_eukarya	4A:554992253-554994050	8_6_74	10_1_74	OK	0.657447	0.438372	-0.584719	-0.788325	0.157	0.387609	no
ENSRNA050020211	ENSRNA050020211	5_8S_rRNA	4A:554938574-554938730	8_6_74	10_1_74	OK	1.40649	0	#NAME?	#NAME?	0.0228	0.127556	no
ENSRNA050020223	ENSRNA050020223	LSU_rRNA_eukarya	Un:466664930-466665736	8_6_74	10_1_74	OK	180.084	72.062	-1.32136	-3.02609	5e-05	0.00157846	yes
ENSRNA050020225	ENSRNA050020225	LSU_rRNA_eukarya	Un:464675144-464675537	8_6_74	10_1_74	OK	0.594267	0.225685	-1.3968	-0.653722	0.29435	0.545618	no
ENSRNA050020240	ENSRNA050020240	SSU_rRNA_eukarya	Un:464266108-464266269	8_6_74	10_1_74	OK	3.20364	1.52989	-1.06629	-1.60067	0.47275	0.699328	no
ENSRNA050020243	ENSRNA050020243	SSU_rRNA_eukarya	Un:464620475-464620636	8_6_74	10_1_74	OK	1.25774	0	#NAME?	#NAME?	0.06095	0.227698	no
ENSRNA050020540	ENSRNA050020540	5_8S_rRNA	Un:461907136-461907270	8_6_74	10_1_74	OK	0	3.98911	inf	#NAME?	0.0491	0.201482	no
ENSRNA050020550	ENSRNA050020550	SSU_rRNA_eukarya	Un:462272577-462273180	8_6_74	10_1_74	OK	12.9375	4.42065	-1.54923	-2.66469	5e-05	0.00157846	yes
ENSRNA050020613	ENSRNA050020613	SSU_rRNA_eukarya	1D:298347047-298347886	8_6_74	10_1_74	OK	7.67161	2.20093	-1.80141	-2.95046	5e-05	0.00157846	yes
ENSRNA050020614	ENSRNA050020614	U1	1D:295280884-295281045	8_6_74	10_1_74	OK	10.4092	10.1257	-0.0398382	-0.0302107	0.9586	0.980759	no
ENSRNA050020625	ENSRNA050020625	snoR134	6B:121782192-121782348	8_6_74	10_1_74	OK	0	1.99301	inf	#NAME?	0.0491	0.201482	no
ENSRNA050020630	ENSRNA050020630	snoR1	6B:121783365-121783471	8_6_74	10_1_74	OK	11.4234	68.7648	2.58968	27.7483	0.1678	0.402335	no
ENSRNA050020646	ENSRNA050020646	LSU_rRNA_eukarya	Un:389849528-389849806	8_6_74	10_1_74	OK	0.855685	0.949781	0.150516	0.0948866	0.8857	0.949418	no
ENSRNA050020647	ENSRNA050020647	LSU_rRNA_eukarya	Un:384676295-384676573	8_6_74	10_1_74	OK	0.611036	0.196268	-1.63843	-1.0697	0.2947	0.54603	no
ENSRNA050020650	ENSRNA050020650	LSU_rRNA_eukarya	Un:389849818-389850022	8_6_74	10_1_74	OK	0.741054	0.47063	-0.654984	-0.302222	0.6266	0.808578	no
ENSRNA050020658	ENSRNA050020658	5_8S_rRNA	Un:384675252-384675408	8_6_74	10_1_74	OK	0	1.20473	inf	#NAME?	0.12645	0.344114	no
ENSRNA050020747	ENSRNA050020747	snoZ152	6B:223257984-223258078	8_6_74	10_1_74	OK	0	53.1526	inf	#NAME?	0.1219	0.337584	no
ENSRNA050020748	ENSRNA050020748	snoZ279_R105_R108	5D:41116351-41116456	8_6_74	10_1_74	OK	21.0336	21.6009	0.0383974	0.309119	0.84985	0.932001	no
ENSRNA050020778	ENSRNA050020778	U1	5B:657596126-657596287	8_6_74	10_1_74	OK	4.76154	0	#NAME?	#NAME?	0.00075	0.0131697	yes
ENSRNA050020779	ENSRNA050020779	U1	5B:650165413-650165574	8_6_74	10_1_74	OK	3.40278	1.80262	-0.916622	-1.60711	0.53335	0.745443	no
ENSRNA050020797	ENSRNA050020797	LSU_rRNA_eukarya	1B:421411562-421412028	8_6_74	10_1_74	OK	18.549	10.2892	-0.850207	-1.59003	0.00745	0.0632729	no
ENSRNA050020806	ENSRNA050020806	U2	3D:501812808-501813004	8_6_74	10_1_74	OK	1.10243	0.575157	-0.938654	-0.456543	0.47475	0.700844	no
ENSRNA050020808	ENSRNA050020808	U2	3D:507483514-507483711	8_6_74	10_1_74	OK	0.152135	1.54804	3.34702	1.47335	0.1746	0.410958	no
ENSRNA050020844	ENSRNA050020844	SSU_rRNA_eukarya	3D:427289342-427289839	8_6_74	10_1_74	OK	198.718	48.1042	-2.04649	-4.6766	5e-05	0.00157846	yes
ENSRNA050020845	ENSRNA050020845	LSU_rRNA_eukarya	3D:213405354-213406298	8_6_74	10_1_74	OK	0.531073	0.0386482	-3.78044	-1.65882	0.09815	0.299384	no
ENSRNA050020846	ENSRNA050020846	LSU_rRNA_eukarya	3D:213377621-213378047	8_6_74	10_1_74	OK	347.626	98.8833	-1.81373	-4.30877	5e-05	0.00157846	yes
ENSRNA050020855	ENSRNA050020855	snoR134	7D:567290110-567290266	8_6_74	10_1_74	OK	2.90332	5.11045	0.815744	1.89092	0.53225	0.74457	no
ENSRNA050020857	ENSRNA050020857	snoR80	7D:561006696-561006827	8_6_74	10_1_74	OK	7.81392	4.73687	-0.722112	-0.357748	0.41595	0.654413	no
ENSRNA050020868	ENSRNA050020868	snoR134	7A:653700678-653700834	8_6_74	10_1_74	OK	1.33995	0	#NAME?	#NAME?	0.05	0.203412	no
ENSRNA050020880	ENSRNA050020880	SSU_rRNA_eukarya	Un:237317105-237318916	8_6_74	10_1_74	OK	0.46871	0.278338	-0.75186	-0.872781	0.13115	0.35134	no
ENSRNA050021161	ENSRNA050021161	Plant_SRP	7D:7191078-7191381	8_6_74	10_1_74	OK	0.478678	0.0769175	-2.63767	-0.941299	0.16695	0.401188	no
ENSRNA050021163	ENSRNA050021163	Plant_SRP	7D:7192754-7193058	8_6_74	10_1_74	OK	1.18858	0.505181	-1.23437	-0.708049	0.24065	0.48893	no
ENSRNA050021165	ENSRNA050021165	Plant_SRP	7D:7195118-7195422	8_6_74	10_1_74	OK	2.4382	0.144934	-4.07235	-2.08856	0.23955	0.487631	no
ENSRNA050021170	ENSRNA050021170	LSU_rRNA_eukarya	4D:240986643-240989128	8_6_74	10_1_74	OK	9.72205	3.40962	-1.51165	-3.34066	5e-05	0.00157846	yes
ENSRNA050021179	ENSRNA050021179	snoZ279_R105_R108	5A:29511837-29511941	8_6_74	10_1_74	OK	67.7924	5.242	-3.69293	-3.22441	0.12585	0.343203	no
ENSRNA050021190	ENSRNA050021190	U1	5B:643675194-643675355	8_6_74	10_1_74	OK	0	2.16541	inf	#NAME?	0.02415	0.132139	no
ENSRNA050021237	ENSRNA050021237	LSU_rRNA_eukarya	Un:440636897-440637175	8_6_74	10_1_74	OK	0.878875	0.262173	-1.74514	-0.91295	0.21835	0.464272	no
ENSRNA050021238	ENSRNA050021238	LSU_rRNA_eukarya	Un:442882428-442882706	8_6_74	10_1_74	OK	0.370111	0.251787	-0.555754	-0.242985	0.7265	0.868018	no
ENSRNA050021239	ENSRNA050021239	SSU_rRNA_eukarya	Un:441243579-441243983	8_6_74	10_1_74	OK	8.78897	5.54199	-0.665289	-0.957198	0.08835	0.282387	no
ENSRNA050021245	ENSRNA050021245	LSU_rRNA_eukarya	Un:440390434-440390827	8_6_74	10_1_74	OK	1.58151	0.302285	-2.38732	-1.24204	0.0673	0.241283	no
ENSRNA050021247	ENSRNA050021247	LSU_rRNA_eukarya	Un:448225742-448226135	8_6_74	10_1_74	OK	1.05685	0.236177	-2.16183	-1.50977	0.15485	0.384272	no
ENSRNA050021252	ENSRNA050021252	SSU_rRNA_eukarya	Un:440457580-440458167	8_6_74	10_1_74	OK	6.31264	3.30127	-0.935221	-1.40951	0.01785	0.11003	no
ENSRNA050021253	ENSRNA050021253	5_8S_rRNA	Un:449341339-449341495	8_6_74	10_1_74	OK	2.21628	0	#NAME?	#NAME?	0.0208	0.120451	no
ENSRNA050021260	ENSRNA050021260	5_8S_rRNA	Un:446958168-446958324	8_6_74	10_1_74	OK	1.56461	0.607661	-1.36446	-1.41658	0.44085	0.674778	no
ENSRNA050021423	ENSRNA050021423	LSU_rRNA_eukarya	Un:442010356-442010501	8_6_74	10_1_74	OK	1.33743	0.869692	-0.620883	-0.777942	0.67645	0.83958	no
ENSRNA050021472	ENSRNA050021472	snoZ278	4A:34256545-34256654	8_6_74	10_1_74	OK	18.4862	0	#NAME?	#NAME?	0.0334	0.160312	no
ENSRNA050021503	ENSRNA050021503	MIR159	3B:6753734-6753929	8_6_74	10_1_74	OK	1.37539	1.85973	0.435249	0.432614	0.70515	0.85578	no
ENSRNA050021548	ENSRNA050021548	U2	6D:133211895-133212174	8_6_74	10_1_74	OK	0.316487	1.52164	2.26541	1.32562	0.1799	0.418261	no
ENSRNA050021574	ENSRNA050021574	SSU_rRNA_eukarya	4D:18320425-18320709	8_6_74	10_1_74	OK	0.576259	0	#NAME?	#NAME?	0.0056	0.0527274	no
ENSRNA050021631	ENSRNA050021631	Plant_SRP	7D:599480465-599480743	8_6_74	10_1_74	OK	1.67684	0.718821	-1.22204	-0.773712	0.22885	0.476185	no
ENSRNA050021641	ENSRNA050021641	MIR159	3D:122668338-122668537	8_6_74	10_1_74	OK	1.32571	5.92572	2.16023	1.95195	0.0549	0.214665	no
ENSRNA050021646	ENSRNA050021646	U1	5B:620767258-620767419	8_6_74	10_1_74	OK	2.3763	2.52304	0.0864452	0.117028	0.90795	0.959687	no
ENSRNA050021664	ENSRNA050021664	Plant_SRP	3D:478130083-478130386	8_6_74	10_1_74	OK	2.60859	1.17298	-1.15309	-0.880725	0.14	0.364405	no
ENSRNA050021712	ENSRNA050021712	MIR159	3A:13738822-13739563	8_6_74	10_1_74	OK	0	1.28244	inf	#NAME?	0.1886	0.428462	no
ENSRNA050021715	ENSRNA050021715	SSU_rRNA_eukarya	7D:231587122-231587626	8_6_74	10_1_74	OK	232.087	44.7483	-2.37476	-5.34982	5e-05	0.00157846	yes
ENSRNA050021721	ENSRNA050021721	LSU_rRNA_eukarya	7D:231543454-231543567	8_6_74	10_1_74	OK	1823.71	750.736	-1.2805	-2.01719	0.0013	0.0194799	yes
ENSRNA050021723	ENSRNA050021723	LSU_rRNA_eukarya	7D:231543682-231544148	8_6_74	10_1_74	OK	2.07574	1.6781	-0.3068	-0.341645	0.5623	0.765321	no
ENSRNA050021731	ENSRNA050021731	LSU_rRNA_eukarya	7A:560353017-560354499	8_6_74	10_1_74	OK	1.4679	0.567171	-1.3719	-1.95317	0.0011	0.0173161	yes
ENSRNA050021761	ENSRNA050021761	SSU_rRNA_eukarya	Un:67502489-67504300	8_6_74	10_1_74	OK	0.338308	0.223409	-0.598646	-0.632224	0.27155	0.522098	no
ENSRNA050021762	ENSRNA050021762	SSU_rRNA_eukarya	Un:67493790-67495600	8_6_74	10_1_74	OK	4.13198	2.0186	-1.03347	-1.92772	0.00125	0.0190045	yes
ENSRNA050021763	ENSRNA050021763	SSU_rRNA_eukarya	Un:67512423-67512919	8_6_74	10_1_74	OK	1.25487	0.243792	-2.36381	-1.67606	0.03195	0.156236	no
ENSRNA050022694	ENSRNA050022694	snoZ155	1B:436665882-436665961	8_6_74	10_1_74	OK	0	404.817	inf	#NAME?	0.0817	0.269732	no
ENSRNA050022708	ENSRNA050022708	U5	1D:478273907-478274025	8_6_74	10_1_74	OK	3.81009	15.6787	2.04091	12.2766	0.3249	0.575104	no
ENSRNA050022733	ENSRNA050022733	snoZ43	2A:127995116-127995212	8_6_74	10_1_74	OK	38.2102	0	#NAME?	#NAME?	0.0318	0.155803	no
ENSRNA050022736	ENSRNA050022736	LSU_rRNA_eukarya	5A:300090718-300091614	8_6_74	10_1_74	OK	0.432167	0.234705	-0.880742	-0.694281	0.2225	0.469072	no
ENSRNA050022766	ENSRNA050022766	LSU_rRNA_eukarya	3D:202617318-202617686	8_6_74	10_1_74	OK	1.19496	0.897498	-0.41298	-0.354691	0.5431	0.751928	no
ENSRNA050022768	ENSRNA050022768	U1	6B:529736072-529736234	8_6_74	10_1_74	OK	1.24733	0	#NAME?	#NAME?	0.0318	0.155803	no
ENSRNA050022790	ENSRNA050022790	SSU_rRNA_eukarya	5D:31479192-31480957	8_6_74	10_1_74	OK	0.820465	0.265178	-1.62948	-1.97539	0.0027	0.0325256	yes
ENSRNA050022800	ENSRNA050022800	U1	5A:655996946-655997107	8_6_74	10_1_74	OK	4.71722	3.64445	-0.372236	-0.276074	0.7145	0.860921	no
ENSRNA050022802	ENSRNA050022802	U6	5A:658600498-658600601	8_6_74	10_1_74	OK	63.8871	0	#NAME?	#NAME?	0.0039	0.0417182	yes
ENSRNA050022805	ENSRNA050022805	snoZ159	5A:125846081-125846177	8_6_74	10_1_74	OK	36.4572	0	#NAME?	#NAME?	0.0318	0.155803	no
ENSRNA050022821	ENSRNA050022821	MIR159	3A:130583925-130584120	8_6_74	10_1_74	OK	0.941384	4.45187	2.24156	1.99208	0.1116	0.321106	no
ENSRNA050022826	ENSRNA050022826	SSU_rRNA_eukarya	4A:583869826-583871044	8_6_74	10_1_74	OK	5.86102	1.22515	-2.2582	-3.58098	5e-05	0.00157846	yes
ENSRNA050022840	ENSRNA050022840	LSU_rRNA_eukarya	5B:599756358-599756585	8_6_74	10_1_74	OK	6.50437	1.52817	-2.0896	-1.49368	0.0203	0.118641	no
ENSRNA050022870	ENSRNA050022870	MIR159	3D:6526256-6526451	8_6_74	10_1_74	OK	1.32255	0.703661	-0.910372	-0.999454	0.58175	0.778406	no
ENSRNA050022871	ENSRNA050022871	U1	3B:78290783-78290943	8_6_74	10_1_74	OK	15.1306	1.073	-3.81774	-3.81892	0.13595	0.358331	no
ENSRNA050022878	ENSRNA050022878	U1	5A:623928787-623928947	8_6_74	10_1_74	OK	0.962818	0.748802	-0.362678	-0.400184	0.7075	0.857293	no
ENSRNA050022883	ENSRNA050022883	LSU_rRNA_eukarya	6A:53803809-53805009	8_6_74	10_1_74	OK	53.778	12.2745	-2.13135	-4.77855	5e-05	0.00157846	yes
ENSRNA050022904	ENSRNA050022904	snoR103	2A:522843607-522846461	8_6_74	10_1_74	OK	0	48.9299	inf	#NAME?	0.1704	0.405696	no
ENSRNA050022936	ENSRNA050022936	SSU_rRNA_eukarya	6D:389246728-389247648	8_6_74	10_1_74	OK	119.09	20.8925	-2.51099	-5.66184	5e-05	0.00157846	yes
ENSRNA050022941	ENSRNA050022941	U1	5D:499619165-499619326	8_6_74	10_1_74	OK	3.67799	1.7506	-1.07107	-0.866353	0.32895	0.579053	no
ENSRNA050022942	ENSRNA050022942	U2	5D:495614838-495615035	8_6_74	10_1_74	OK	0.494152	0.65666	0.410192	0.27426	0.8017	0.907722	no
ENSRNA050022960	ENSRNA050022960	SSU_rRNA_eukarya	2A:384684625-384684956	8_6_74	10_1_74	OK	0.285884	0.390396	0.44951	0.22703	0.7226	0.865827	no
ENSRNA050022998	ENSRNA050022998	LSU_rRNA_eukarya	7A:258307674-258308140	8_6_74	10_1_74	OK	2.9948	0.924893	-1.6951	-1.82354	0.00535	0.0511256	no
ENSRNA050023002	ENSRNA050023002	LSU_rRNA_eukarya	3B:201571648-201572114	8_6_74	10_1_74	OK	13.5425	7.75397	-0.804485	-1.39272	0.01455	0.0971418	no
ENSRNA050023003	ENSRNA050023003	LSU_rRNA_eukarya	3B:201547482-201547642	8_6_74	10_1_74	OK	776.586	144.587	-2.42521	-4.26571	5e-05	0.00157846	yes
ENSRNA050023020	ENSRNA050023020	Plant_SRP	4B:566984199-566984503	8_6_74	10_1_74	OK	3.19241	2.48809	-0.359607	-0.36357	0.56515	0.767389	no
ENSRNA050023545	ENSRNA050023545	LSU_rRNA_eukarya	6B:713016279-713016506	8_6_74	10_1_74	OK	4.39504	0.926704	-2.2457	-1.42386	0.0385	0.174671	no
ENSRNA050023554	ENSRNA050023554	snoZ119	3D:449113380-449116535	8_6_74	10_1_74	OK	29.6281	0	#NAME?	#NAME?	0.2335	0.481457	no
ENSRNA050023570	ENSRNA050023570	LSU_rRNA_eukarya	3B:114147845-114148413	8_6_74	10_1_74	OK	53.7121	31.992	-0.747538	-1.66822	0.0031	0.0356485	yes
ENSRNA050023595	ENSRNA050023595	snoZ119	3B:590291502-590294894	8_6_74	10_1_74	OK	0	39.0895	inf	#NAME?	0.2021	0.444536	no
ENSRNA050023601	ENSRNA050023601	U5	5B:573076956-573077074	8_6_74	10_1_74	OK	9.99146	2.06987	-2.27116	-7.41357	0.2628	0.512842	no
ENSRNA050023607	ENSRNA050023607	LSU_rRNA_eukarya	1B:673308170-673308869	8_6_74	10_1_74	OK	0.634827	0.0646301	-3.29608	-1.84551	0.02735	0.142563	no
ENSRNA050023611	ENSRNA050023611	snoR77	1B:670433987-670434123	8_6_74	10_1_74	OK	0	4.1706	inf	#NAME?	0.04765	0.19793	no
ENSRNA050023612	ENSRNA050023612	snoR77	1B:670433801-670433937	8_6_74	10_1_74	OK	0	6.5039	inf	#NAME?	0.0114	0.0833011	no
ENSRNA050023629	ENSRNA050023629	RNase_MRP	3B:812577430-812577670	8_6_74	10_1_74	OK	1.52122	0	#NAME?	#NAME?	0.001	0.0161612	yes
ENSRNA050023630	ENSRNA050023630	LSU_rRNA_eukarya	5A:475746378-475746791	8_6_74	10_1_74	OK	0.49776	0.0348607	-3.83578	-0.965082	0.1263	0.343899	no
ENSRNA050023634	ENSRNA050023634	LSU_rRNA_eukarya	2B:795451149-795452054	8_6_74	10_1_74	OK	24.913	13.8325	-0.848842	-1.94036	0.0008	0.0137817	yes
ENSRNA050023653	ENSRNA050023653	U2	5A:619678766-619678963	8_6_74	10_1_74	OK	0.776242	0	#NAME?	#NAME?	0.0143	0.096023	no
ENSRNA050023655	ENSRNA050023655	U1	5A:649710370-649710531	8_6_74	10_1_74	OK	2.64741	1.46599	-0.852701	-0.559186	0.53095	0.743537	no
ENSRNA050023656	ENSRNA050023656	U1	5A:645126086-645126247	8_6_74	10_1_74	OK	2.18348	0	#NAME?	#NAME?	0.0135	0.0924306	no
ENSRNA050023694	ENSRNA050023694	U1	3A:610547418-610547579	8_6_74	10_1_74	OK	1.69399	1.22832	-0.463739	-0.449575	0.7491	0.879664	no
ENSRNA050023705	ENSRNA050023705	Intron_gpII	3A:495101442-495101576	8_6_74	10_1_74	OK	33.3919	7.58481	-2.13832	-1.33124	0.04935	0.202137	no
ENSRNA050023706	ENSRNA050023706	LSU_rRNA_eukarya	2A:539295872-539296405	8_6_74	10_1_74	OK	2.09514	0.82309	-1.34792	-1.44506	0.0187	0.113162	no
ENSRNA050023708	ENSRNA050023708	U2	3B:495470840-495471036	8_6_74	10_1_74	OK	4.67102	2.96847	-0.65402	-0.534694	0.35395	0.60208	no
ENSRNA050023719	ENSRNA050023719	Plant_SRP	4A:733000915-733001219	8_6_74	10_1_74	OK	2.61009	3.07418	0.236104	0.244401	0.70965	0.858522	no
ENSRNA050023721	ENSRNA050023721	Plant_SRP	4A:732959544-732977556	8_6_74	10_1_74	OK	2.00646	0.528022	-1.92598	-1.0175	0.1957	0.437178	no
ENSRNA050023724	ENSRNA050023724	Plant_SRP	4A:732959544-732977556	8_6_74	10_1_74	OK	1.37177	0.623842	-1.13679	-0.668679	0.4037	0.644259	no
ENSRNA050023750	ENSRNA050023750	LSU_rRNA_eukarya	5D:562912616-562914156	8_6_74	10_1_74	OK	33.3545	14.754	-1.17677	-2.78774	5e-05	0.00157846	yes
ENSRNA050023763	ENSRNA050023763	U2	3A:645540154-645540351	8_6_74	10_1_74	OK	2.19226	2.8212	0.363891	0.261132	0.646	0.821132	no
ENSRNA050023772	ENSRNA050023772	MIR159	3A:129166197-129166340	8_6_74	10_1_74	OK	0	3.02907	inf	#NAME?	0.05155	0.207142	no
ENSRNA050023785	ENSRNA050023785	U6	2B:38065409-38065512	8_6_74	10_1_74	OK	10.1279	54.2017	2.42001	34.2352	0.26905	0.519434	no
ENSRNA050023800	ENSRNA050023800	U5	7D:575679245-575679367	8_6_74	10_1_74	OK	4.62431	12.3313	1.41501	5.27067	0.45935	0.68899	no
ENSRNA050023832	ENSRNA050023832	LSU_rRNA_eukarya	3A:650012253-650012480	8_6_74	10_1_74	OK	3.20896	1.08242	-1.56784	-1.00277	0.10285	0.307032	no
ENSRNA050023845	ENSRNA050023845	SSU_rRNA_eukarya	1D:53263573-53264046	8_6_74	10_1_74	OK	0.914544	0.14531	-2.65392	-1.60182	0.03555	0.166434	no
ENSRNA050023857	ENSRNA050023857	U2	3B:708954605-708954836	8_6_74	10_1_74	OK	0.32285	0.578258	0.840849	0.382368	0.43115	0.666906	no
ENSRNA050023891	ENSRNA050023891	U2	3D:544443972-544444168	8_6_74	10_1_74	OK	0.789472	0.48417	-0.705373	-0.37547	0.61545	0.801549	no
ENSRNA050023928	ENSRNA050023928	U5	5A:586171561-586171680	8_6_74	10_1_74	OK	22.475	0	#NAME?	#NAME?	0.002	0.0263433	yes
ENSRNA050023956	ENSRNA050023956	snoZ279_R105_R108	5B:35184370-35184475	8_6_74	10_1_74	OK	40.1397	0	#NAME?	#NAME?	0.00325	0.0368496	yes
ENSRNA050023981	ENSRNA050023981	U2	3B:622767083-622767280	8_6_74	10_1_74	OK	0.683787	0.184332	-1.89124	-0.933591	0.31145	0.561831	no
ENSRNA050023982	ENSRNA050023982	U1	3B:622394554-622400870	8_6_74	10_1_74	OK	3.63876	3.89926	0.0997529	0.0274989	0.9192	0.964959	no
ENSRNA050023985	ENSRNA050023985	U2	6A:172116918-172117114	8_6_74	10_1_74	OK	1.34045	0.687351	-0.963601	-0.553453	0.4705	0.697896	no
ENSRNA050024022	ENSRNA050024022	LSU_rRNA_eukarya	2B:521299161-521299749	8_6_74	10_1_74	OK	26.6139	3.95527	-2.75033	-4.15964	5e-05	0.00157846	yes
ENSRNA050024088	ENSRNA050024088	U5	2B:64954406-64954523	8_6_74	10_1_74	OK	11.7754	0	#NAME?	#NAME?	0.019	0.114112	no
ENSRNA050024090	ENSRNA050024090	U5	2B:64948352-64948472	8_6_74	10_1_74	OK	16.0077	10.1795	-0.653103	-3.56883	0.65135	0.824459	no
ENSRNA050024113	ENSRNA050024113	U1	4A:675219322-675219483	8_6_74	10_1_74	OK	15.4326	4.95625	-1.63866	-1.08049	0.06965	0.24573	no
ENSRNA050024116	ENSRNA050024116	U1	4A:675138137-675138298	8_6_74	10_1_74	OK	4.19152	0.879035	-2.25348	-2.42485	0.28135	0.53207	no
ENSRNA050024150	ENSRNA050024150	U5	2B:151107794-151107914	8_6_74	10_1_74	OK	13.8191	1.77101	-2.96402	-8.05863	0.16085	0.393082	no
ENSRNA050024169	ENSRNA050024169	snoZ119	3A:591576950-591580166	8_6_74	10_1_74	OK	36.9251	0	#NAME?	#NAME?	0.22555	0.472577	no
ENSRNA050024172	ENSRNA050024172	U2	3B:669632861-669635941	8_6_74	10_1_74	OK	0.608836	0.387409	-0.652196	-0.131471	0.74595	0.877935	no
ENSRNA050024207	ENSRNA050024207	LSU_rRNA_eukarya	2B:716361712-716361939	8_6_74	10_1_74	OK	23.0436	4.72025	-2.28743	-2.53404	0.00045	0.00903179	yes
ENSRNA050024212	ENSRNA050024212	U5	2B:710986177-710986296	8_6_74	10_1_74	OK	17.6338	0	#NAME?	#NAME?	0.0143	0.096023	no
ENSRNA050024236	ENSRNA050024236	SSU_rRNA_eukarya	3A:695634349-695644811	8_6_74	10_1_74	OK	0.687917	0.158743	-2.11555	-0.952847	0.2705	0.520922	no
ENSRNA050024255	ENSRNA050024255	snoZ221_snoR21b	2A:747622851-747627064	8_6_74	10_1_74	OK	23.1137	139.376	2.59216	27.569	0.35525	0.603252	no
ENSRNA050024285	ENSRNA050024285	LSU_rRNA_eukarya	1B:286054083-286054415	8_6_74	10_1_74	OK	4.57359	2.18142	-1.06806	-1.14057	0.0544	0.213484	no
ENSRNA050024296	ENSRNA050024296	SSU_rRNA_eukarya	1B:80712521-80714332	8_6_74	10_1_74	OK	0.403534	0.26463	-0.608715	-0.68361	0.2319	0.479857	no
ENSRNA050024297	ENSRNA050024297	SSU_rRNA_eukarya	1B:80741407-80743218	8_6_74	10_1_74	OK	0.620874	0.459466	-0.434343	-0.555039	0.32765	0.57769	no
ENSRNA050024309	ENSRNA050024309	LSU_rRNA_eukarya	1B:80688821-80689774	8_6_74	10_1_74	OK	0.891953	0.228912	-1.96217	-1.80421	0.006	0.0550433	no
ENSRNA050024310	ENSRNA050024310	LSU_rRNA_eukarya	1B:80682428-80683226	8_6_74	10_1_74	OK	0.809705	0.244923	-1.72507	-1.33543	0.03825	0.174025	no
ENSRNA050024315	ENSRNA050024315	LSU_rRNA_eukarya	1B:80679812-80680090	8_6_74	10_1_74	OK	2.26133	1.89809	-0.252625	-0.219735	0.75375	0.88197	no
ENSRNA050024324	ENSRNA050024324	5_8S_rRNA	1B:80722418-80722574	8_6_74	10_1_74	OK	6.72454	1.38223	-2.28244	-1.74677	0.1341	0.355855	no
ENSRNA050024346	ENSRNA050024346	MIR159	3B:174450512-174450712	8_6_74	10_1_74	OK	0.191377	0.888368	2.21474	1.17045	0.2524	0.50193	no
ENSRNA050024359	ENSRNA050024359	LSU_rRNA_eukarya	Un:393806880-393807887	8_6_74	10_1_74	OK	0.42426	0.0521186	-3.02508	-1.66341	0.02145	0.122992	no
ENSRNA050024360	ENSRNA050024360	LSU_rRNA_eukarya	Un:395717251-395718258	8_6_74	10_1_74	OK	54.8413	21.7534	-1.33402	-3.12429	5e-05	0.00157846	yes
ENSRNA050024361	ENSRNA050024361	LSU_rRNA_eukarya	Un:394611864-394612871	8_6_74	10_1_74	OK	0.828803	0.188014	-2.14019	-1.92955	0.00445	0.045472	yes
ENSRNA050024362	ENSRNA050024362	LSU_rRNA_eukarya	Un:391530456-391531463	8_6_74	10_1_74	OK	0.757695	0.236573	-1.67933	-1.57623	0.0153	0.099681	no
ENSRNA050024363	ENSRNA050024363	SSU_rRNA_eukarya	Un:395820599-395821287	8_6_74	10_1_74	OK	0.744101	0.173781	-2.09822	-1.56215	0.01675	0.105539	no
ENSRNA050024369	ENSRNA050024369	LSU_rRNA_eukarya	Un:398202465-398202966	8_6_74	10_1_74	OK	3.72482	1.49714	-1.31496	-1.38096	0.0226	0.126876	no
ENSRNA050024370	ENSRNA050024370	LSU_rRNA_eukarya	Un:391437770-391438271	8_6_74	10_1_74	OK	0.504562	0.274497	-0.878238	-0.542363	0.3444	0.593093	no
ENSRNA050024373	ENSRNA050024373	LSU_rRNA_eukarya	Un:394928647-394929372	8_6_74	10_1_74	OK	20.3744	7.33749	-1.4734	-2.85753	5e-05	0.00157846	yes
ENSRNA050024376	ENSRNA050024376	LSU_rRNA_eukarya	Un:398086632-398086910	8_6_74	10_1_74	OK	1.91782	0.314385	-2.60886	-1.67553	0.0843	0.274734	no
ENSRNA050024377	ENSRNA050024377	LSU_rRNA_eukarya	Un:394595340-394595618	8_6_74	10_1_74	OK	1.36046	0.33607	-2.01726	-1.39966	0.1112	0.32062	no
ENSRNA050024378	ENSRNA050024378	LSU_rRNA_eukarya	Un:397072627-397072905	8_6_74	10_1_74	OK	3.15958	0.977425	-1.69267	-1.53015	0.0758	0.258201	no
ENSRNA050024379	ENSRNA050024379	LSU_rRNA_eukarya	Un:392724253-392724531	8_6_74	10_1_74	OK	0.869487	0.237516	-1.87214	-0.925527	0.18805	0.427667	no
ENSRNA050024384	ENSRNA050024384	LSU_rRNA_eukarya	Un:396813593-396813986	8_6_74	10_1_74	OK	46.1658	8.48512	-2.44382	-3.44032	5e-05	0.00157846	yes
ENSRNA050024385	ENSRNA050024385	LSU_rRNA_eukarya	Un:390956596-390956989	8_6_74	10_1_74	OK	1.52485	0.622144	-1.29335	-0.914587	0.252	0.501426	no
ENSRNA050024391	ENSRNA050024391	SSU_rRNA_eukarya	Un:391910570-391910731	8_6_74	10_1_74	OK	1.12323	0.677888	-0.72853	-0.829634	0.67745	0.840141	no
ENSRNA050024396	ENSRNA050024396	5_8S_rRNA	Un:391910965-391911121	8_6_74	10_1_74	OK	21.6659	4.58879	-2.23924	-1.55218	0.02785	0.14424	no
ENSRNA050024397	ENSRNA050024397	5_8S_rRNA	Un:394594297-394594453	8_6_74	10_1_74	OK	1.0331	0.587356	-0.814675	-0.807343	0.6643	0.832089	no
ENSRNA050024400	ENSRNA050024400	SSU_rRNA_eukarya	Un:390519677-390519795	8_6_74	10_1_74	OK	3.69355	15.6396	2.08212	10.7671	0.2517	0.501171	no
ENSRNA050024520	ENSRNA050024520	SSU_rRNA_eukarya	6B:111717389-111719197	8_6_74	10_1_74	OK	1.776	1.01	-0.814275	-1.30787	0.02005	0.117806	no
ENSRNA050024539	ENSRNA050024539	5_8S_rRNA	6B:111701623-111701779	8_6_74	10_1_74	OK	2.71132	0.993037	-1.44907	-0.937929	0.3943	0.636318	no
ENSRNA050024540	ENSRNA050024540	5_8S_rRNA	6B:111687888-111688044	8_6_74	10_1_74	OK	1.60801	0.599581	-1.42325	-1.48438	0.435	0.670032	no
ENSRNA050024566	ENSRNA050024566	LSU_rRNA_eukarya	Un:410429647-410430654	8_6_74	10_1_74	OK	5.1646	2.29793	-1.16832	-1.90854	0.0016	0.0225701	yes
ENSRNA050024567	ENSRNA050024567	LSU_rRNA_eukarya	Un:414445659-414446666	8_6_74	10_1_74	OK	3.82986	1.49137	-1.36065	-2.10865	0.0003	0.00667182	yes
ENSRNA050024579	ENSRNA050024579	LSU_rRNA_eukarya	Un:417535750-417536165	8_6_74	10_1_74	OK	2.0954	0.634977	-1.72245	-1.40817	0.02285	0.127738	no
ENSRNA050024582	ENSRNA050024582	SSU_rRNA_eukarya	Un:418544430-418544934	8_6_74	10_1_74	OK	0.333599	0.154675	-1.10888	-0.719744	0.2186	0.464668	no
ENSRNA050024590	ENSRNA050024590	LSU_rRNA_eukarya	Un:416933320-416933713	8_6_74	10_1_74	OK	17.9803	7.1047	-1.33957	-1.72216	0.0042	0.0437384	yes
ENSRNA050024591	ENSRNA050024591	LSU_rRNA_eukarya	Un:416252390-416252598	8_6_74	10_1_74	OK	20.4789	11.1238	-0.880494	-1.02378	0.07755	0.261819	no
ENSRNA050024592	ENSRNA050024592	LSU_rRNA_eukarya	Un:414709257-414709629	8_6_74	10_1_74	OK	161.113	36.7866	-2.13082	-4.68216	5e-05	0.00157846	yes
ENSRNA050024593	ENSRNA050024593	LSU_rRNA_eukarya	Un:416168751-416169144	8_6_74	10_1_74	OK	1.10004	0.234172	-2.23192	-1.33414	0.1419	0.367006	no
ENSRNA050024602	ENSRNA050024602	5_8S_rRNA	Un:412305035-412305191	8_6_74	10_1_74	OK	4.3706	1.34136	-1.70414	-1.90983	0.2167	0.462469	no
ENSRNA050024721	ENSRNA050024721	LSU_rRNA_eukarya	Un:414708526-414708691	8_6_74	10_1_74	OK	148.02	53.7801	-1.46065	-2.05438	0.0008	0.0137817	yes
ENSRNA050024727	ENSRNA050024727	LSU_rRNA_eukarya	Un:411551549-411551830	8_6_74	10_1_74	OK	0.295161	0.406751	0.462641	0.239969	0.7056	0.856094	no
ENSRNA050024732	ENSRNA050024732	LSU_rRNA_eukarya	Un:414708789-414709255	8_6_74	10_1_74	OK	7.1809	2.40443	-1.57847	-2.10851	0.00075	0.0131697	yes
ENSRNA050024740	ENSRNA050024740	SSU_rRNA_eukarya	2A:726897276-726897611	8_6_74	10_1_74	OK	1.2115	0.0543061	-4.47953	-1.40796	0.15135	0.379744	no
ENSRNA050024741	ENSRNA050024741	SSU_rRNA_eukarya	2A:726899403-726899941	8_6_74	10_1_74	OK	43.0276	9.71509	-2.14696	-4.36775	5e-05	0.00157846	yes
ENSRNA050024749	ENSRNA050024749	SSU_rRNA_eukarya	2B:449195438-449195866	8_6_74	10_1_74	OK	10.0186	3.42953	-1.54659	-2.23431	0.0007	0.0125567	yes
ENSRNA050024765	ENSRNA050024765	LSU_rRNA_eukarya	7D:74058652-74059131	8_6_74	10_1_74	OK	0.710462	0.20441	-1.79729	-1.14305	0.0948	0.293719	no
ENSRNA050024768	ENSRNA050024768	Plant_SRP	7D:78626006-78626310	8_6_74	10_1_74	OK	1.45225	1.17764	-0.302391	-0.216819	0.71475	0.861133	no
ENSRNA050024769	ENSRNA050024769	LSU_rRNA_eukarya	7D:74083643-74083921	8_6_74	10_1_74	OK	0.934321	0.163644	-2.51336	-1.22982	0.2549	0.504525	no
ENSRNA050024792	ENSRNA050024792	SSU_rRNA_eukarya	4D:389455845-389456349	8_6_74	10_1_74	OK	0.502315	0.579648	0.206585	0.177607	0.761	0.885871	no
TraesCS1A02G000100	TraesCS1A02G000100	-	1A:40097-89349	8_6_74	10_1_74	OK	37.3738	11.1656	-1.74297	-1.01443	0.09025	0.285856	no
TraesCS1A02G000200	TraesCS1A02G000200	-	1A:40097-89349	8_6_74	10_1_74	OK	140.612	50.1223	-1.4882	-3.07231	5e-05	0.00157846	yes
TraesCS1A02G000300	TraesCS1A02G000300	-	1A:95905-122504	8_6_74	10_1_74	OK	15.2632	4.69767	-1.70004	-0.417211	0.36265	0.609562	no
TraesCS1A02G000400	TraesCS1A02G000400	-	1A:95905-122504	8_6_74	10_1_74	OK	150.689	60.3928	-1.31913	-2.80425	5e-05	0.00157846	yes
TraesCS1A02G000500	TraesCS1A02G000500	-	1A:149489-154559	8_6_74	10_1_74	OK	2.31127	0.205105	-3.49425	-1.68074	0.1587	0.390143	no
TraesCS1A02G000800	TraesCS1A02G000800	-	1A:180174-180552	8_6_74	10_1_74	OK	1.85676	1.08166	-0.779537	-0.690832	0.3872	0.630715	no
TraesCS1A02G000900	TraesCS1A02G000900	-	1A:233817-245051	8_6_74	10_1_74	OK	38.6352	14.6608	-1.39796	-3.37225	5e-05	0.00157846	yes
TraesCS1A02G001000	TraesCS1A02G001000	-	1A:269471-289649	8_6_74	10_1_74	OK	18.7571	4.85148	-1.95094	-2.3507	5e-05	0.00157846	yes
TraesCS1A02G001100	TraesCS1A02G001100	-	1A:269471-289649	8_6_74	10_1_74	OK	20.1283	6.19422	-1.70024	-3.35134	5e-05	0.00157846	yes
TraesCS1A02G001300	TraesCS1A02G001300	-	1A:294610-305428	8_6_74	10_1_74	OK	1.09543	0.131602	-3.05724	-0.692499	0.31265	0.563106	no
TraesCS1A02G001400	TraesCS1A02G001400	-	1A:294610-305428	8_6_74	10_1_74	OK	2.35603	0.806339	-1.5469	-2.36741	0.00015	0.00386582	yes
TraesCS1A02G001500	TraesCS1A02G001500	-	1A:326098-326518	8_6_74	10_1_74	OK	546.986	128.817	-2.08618	-4.83993	5e-05	0.00157846	yes
TraesCS1A02G001800	TraesCS1A02G001800	-	1A:1144332-1145934	8_6_74	10_1_74	OK	192.493	138.69	-0.472937	-1.21763	0.0342	0.162677	no
TraesCS1A02G001900	TraesCS1A02G001900	-	1A:1159193-1162830	8_6_74	10_1_74	OK	21.9258	21.1125	-0.0545382	-0.129681	0.81935	0.916922	no
TraesCS1A02G002000	TraesCS1A02G002000	-	1A:1163484-1167878	8_6_74	10_1_74	OK	2.55928	2.97742	0.218325	0.450859	0.44965	0.68169	no
TraesCS1A02G002100	TraesCS1A02G002100	-	1A:1170355-1177383	8_6_74	10_1_74	OK	2.74563	3.15646	0.201169	0.445517	0.4389	0.673137	no
TraesCS1A02G002200	TraesCS1A02G002200	-	1A:1188843-1190864	8_6_74	10_1_74	OK	78.1578	53.5427	-0.5457	-1.38946	0.0164	0.104327	no
TraesCS1A02G002300	TraesCS1A02G002300	-	1A:1209720-1212812	8_6_74	10_1_74	OK	2.56475	1.96745	-0.382495	-0.741962	0.20505	0.448467	no
TraesCS1A02G002500	TraesCS1A02G002500	-	1A:1232353-1238469	8_6_74	10_1_74	OK	5.57966	4.75889	-0.229552	-0.562095	0.3275	0.577582	no
TraesCS1A02G002700	TraesCS1A02G002700	-	1A:1336840-1348326	8_6_74	10_1_74	OK	3.84984	5.87736	0.610371	1.55312	0.0082	0.0674875	no
TraesCS1A02G005100	TraesCS1A02G005100	-	1A:2978902-2981121	8_6_74	10_1_74	OK	1.3199	0.997351	-0.404253	-0.462631	0.4345	0.669616	no
TraesCS1A02G005500	TraesCS1A02G005500	-	1A:3119377-3122276	8_6_74	10_1_74	OK	6.08308	5.04981	-0.268575	-0.537629	0.32805	0.578115	no
TraesCS1A02G005600	TraesCS1A02G005600	-	1A:3255617-3262577	8_6_74	10_1_74	OK	3.83754	4.84525	0.336387	0.752445	0.18625	0.425935	no
TraesCS1A02G005700	TraesCS1A02G005700	-	1A:3377837-3383699	8_6_74	10_1_74	OK	10.5633	12.9022	0.288559	0.711356	0.2231	0.46964	no
TraesCS1A02G005800	TraesCS1A02G005800	-	1A:3386286-3391808	8_6_74	10_1_74	OK	4.49149	6.32736	0.494411	1.2148	0.0339	0.161699	no
TraesCS1A02G005900	TraesCS1A02G005900	-	1A:3446930-3450200	8_6_74	10_1_74	OK	4.63943	5.32425	0.19863	0.430711	0.46445	0.693016	no
TraesCS1A02G007500	TraesCS1A02G007500	-	1A:4045712-4048684	8_6_74	10_1_74	OK	156.778	82.4602	-0.926956	-2.27167	0.0001	0.00279219	yes
TraesCS1A02G007600	TraesCS1A02G007600	-	1A:4045712-4048684	8_6_74	10_1_74	OK	27.7901	12.8269	-1.1154	-0.263953	0.52675	0.740307	no
TraesCS1A02G007800	TraesCS1A02G007800	-	1A:4054741-4054960	8_6_74	10_1_74	OK	0.17407	3.15072	4.17794	2.20539	0.1448	0.370441	no
TraesCS1A02G007900	TraesCS1A02G007900	-	1A:4063196-4063406	8_6_74	10_1_74	OK	10.4042	16.65	0.67836	0.904294	0.25425	0.503786	no
TraesCS1A02G008100	TraesCS1A02G008100	-	1A:4497199-4504697	8_6_74	10_1_74	OK	0.333857	0.94581	1.50232	2.85641	5e-05	0.00157846	yes
TraesCS1A02G008400	TraesCS1A02G008400	-	1A:4804100-4805663	8_6_74	10_1_74	OK	0.109896	0.618737	2.49319	1.96072	0.04905	0.201404	no
TraesCS1A02G009000	TraesCS1A02G009000	-	1A:5491026-5495112	8_6_74	10_1_74	OK	6.0925	4.9492	-0.299839	-0.658938	0.2528	0.502263	no
TraesCS1A02G009100	TraesCS1A02G009100	-	1A:5496527-5499983	8_6_74	10_1_74	OK	0.972031	0.533971	-0.864242	-0.818316	0.17755	0.415001	no
TraesCS1A02G009700	TraesCS1A02G009700	-	1A:6022741-6023437	8_6_74	10_1_74	OK	0.95148	0.0269148	-5.1437	-1.61172	0.1242	0.340714	no
TraesCS1A02G009900	TraesCS1A02G009900	-	1A:6151747-6159140	8_6_74	10_1_74	OK	0.606924	0	#NAME?	#NAME?	5e-05	0.00157846	yes
TraesCS1A02G010300	TraesCS1A02G010300	-	1A:6332191-6345966	8_6_74	10_1_74	OK	0.622357	0	#NAME?	#NAME?	0.1642	0.397433	no
TraesCS1A02G010400	TraesCS1A02G010400	-	1A:6332191-6345966	8_6_74	10_1_74	OK	0.38631	0.253394	-0.608374	-0.898276	0.1028	0.306977	no
TraesCS1A02G010700	TraesCS1A02G010700	-	1A:6472646-6475129	8_6_74	10_1_74	OK	0.206575	0.443503	1.10228	0.873151	0.14525	0.370943	no
TraesCS1A02G011100	TraesCS1A02G011100	-	1A:6566138-6567972	8_6_74	10_1_74	OK	4.76556	3.43739	-0.471332	-0.756996	0.18425	0.42369	no
TraesCS1A02G011200	TraesCS1A02G011200	-	1A:6569387-6576401	8_6_74	10_1_74	OK	1.52543	1.6695	0.130198	0.217176	0.7088	0.858171	no
TraesCS1A02G011600	TraesCS1A02G011600	-	1A:6766339-6766555	8_6_74	10_1_74	OK	11.8279	12.0668	0.0288424	0.0326388	0.954	0.978821	no
TraesCS1A02G011800	TraesCS1A02G011800	-	1A:6788570-6793542	8_6_74	10_1_74	OK	8.31251	7.09683	-0.228109	-0.464793	0.413	0.651867	no
TraesCS1A02G011900	TraesCS1A02G011900	-	1A:6883651-6887141	8_6_74	10_1_74	OK	0.247913	0.737029	1.57189	2.02507	0.00235	0.0293536	yes
TraesCS1A02G012400	TraesCS1A02G012400	-	1A:7109887-7115465	8_6_74	10_1_74	OK	0.24843	0.350171	0.495218	0.531502	0.3609	0.608148	no
TraesCS1A02G012500	TraesCS1A02G012500	-	1A:7178199-7184960	8_6_74	10_1_74	OK	3.58188	3.27341	-0.12992	-0.30189	0.59955	0.790761	no
TraesCS1A02G013200	TraesCS1A02G013200	-	1A:7315100-7325769	8_6_74	10_1_74	OK	0.538955	0.202165	-1.41463	-1.62274	0.0078	0.0651903	no
TraesCS1A02G013600	TraesCS1A02G013600	-	1A:7642613-7643473	8_6_74	10_1_74	OK	518.144	233.247	-1.1515	-2.58665	5e-05	0.00157846	yes
TraesCS1A02G013700	TraesCS1A02G013700	-	1A:7651463-7654123	8_6_74	10_1_74	OK	2.43609	2.80337	0.202594	0.344736	0.54415	0.752755	no
TraesCS1A02G013800	TraesCS1A02G013800	-	1A:7657144-7669998	8_6_74	10_1_74	OK	5.84044	5.22363	-0.161024	-0.407881	0.4898	0.712017	no
TraesCS1A02G014300	TraesCS1A02G014300	-	1A:7811030-7813406	8_6_74	10_1_74	OK	0.0537369	0.740267	3.78406	3.01891	0.0152	0.099363	no
TraesCS1A02G014800	TraesCS1A02G014800	-	1A:7962374-7963154	8_6_74	10_1_74	OK	201.749	56.2941	-1.8415	-4.26135	5e-05	0.00157846	yes
TraesCS1A02G015100	TraesCS1A02G015100	-	1A:8238256-8239411	8_6_74	10_1_74	OK	4.05277	6.07296	0.583493	0.992045	0.0865	0.278954	no
TraesCS1A02G015200	TraesCS1A02G015200	-	1A:8239468-8244826	8_6_74	10_1_74	OK	6.96518	7.22494	0.0528234	0.130288	0.82625	0.920347	no
TraesCS1A02G015300	TraesCS1A02G015300	-	1A:8247216-8251270	8_6_74	10_1_74	OK	8.75633	8.50414	-0.0421621	-0.0987574	0.8701	0.941484	no
TraesCS1A02G015400	TraesCS1A02G015400	-	1A:8264165-8266341	8_6_74	10_1_74	OK	45.7201	25.8028	-0.825299	-1.94706	0.0009	0.0150202	yes
TraesCS1A02G015600	TraesCS1A02G015600	-	1A:8295507-8297343	8_6_74	10_1_74	OK	0.0985627	0.338537	1.7802	1.11997	0.06885	0.244195	no
TraesCS1A02G015800	TraesCS1A02G015800	-	1A:8320694-8322586	8_6_74	10_1_74	OK	0.180209	0.571795	1.66583	1.28037	0.03625	0.168291	no
TraesCS1A02G015900	TraesCS1A02G015900	-	1A:8325714-8329799	8_6_74	10_1_74	OK	0.213918	0.487288	1.18771	1.63624	0.0063	0.0567936	no
TraesCS1A02G016200	TraesCS1A02G016200	-	1A:8628132-8633964	8_6_74	10_1_74	OK	0.456929	0.69554	0.606161	1.11279	0.06345	0.23309	no
TraesCS1A02G016900	TraesCS1A02G016900	-	1A:9104840-9110639	8_6_74	10_1_74	OK	6.93677	11.0704	0.67437	1.72333	0.0035	0.0387194	yes
TraesCS1A02G017000	TraesCS1A02G017000	-	1A:9119142-9123202	8_6_74	10_1_74	OK	4.12597	4.12584	-4.53365e-05	-8.21076e-05	0.9955	0.997056	no
TraesCS1A02G018900	TraesCS1A02G018900	-	1A:9579533-9583651	8_6_74	10_1_74	OK	4.23701	3.94261	-0.103894	-0.202932	0.71915	0.863576	no
TraesCS1A02G019000	TraesCS1A02G019000	-	1A:9586485-9589430	8_6_74	10_1_74	OK	56.0487	44.0452	-0.347697	-0.850227	0.14065	0.365281	no
TraesCS1A02G019200	TraesCS1A02G019200	-	1A:9642194-9644901	8_6_74	10_1_74	OK	2.15803	2.66483	0.304329	0.60452	0.2838	0.53469	no
TraesCS1A02G020000	TraesCS1A02G020000	-	1A:9979713-9980736	8_6_74	10_1_74	OK	17.2223	3.77931	-2.18808	-3.07451	5e-05	0.00157846	yes
TraesCS1A02G020400	TraesCS1A02G020400	-	1A:10051719-10058221	8_6_74	10_1_74	OK	0.61495	1.1315	0.879702	1.61959	0.0071	0.0614289	no
TraesCS1A02G020500	TraesCS1A02G020500	-	1A:10066112-10069211	8_6_74	10_1_74	OK	45.929	43.3315	-0.0839883	-0.215351	0.7107	0.859043	no
TraesCS1A02G020600	TraesCS1A02G020600	-	1A:10069497-10072370	8_6_74	10_1_74	OK	3.17243	2.74883	-0.206767	-0.358655	0.5342	0.745972	no
TraesCS1A02G020700	TraesCS1A02G020700	-	1A:10074019-10085175	8_6_74	10_1_74	OK	0.288882	0.366618	0.343798	0.466914	0.42295	0.660395	no
TraesCS1A02G020900	TraesCS1A02G020900	-	1A:10132631-10133075	8_6_74	10_1_74	OK	14.413	21.9722	0.608315	0.905298	0.1201	0.334988	no
TraesCS1A02G021000	TraesCS1A02G021000	-	1A:10135658-10136038	8_6_74	10_1_74	OK	0.770231	0	#NAME?	#NAME?	0.00915	0.0722045	no
TraesCS1A02G021100	TraesCS1A02G021100	-	1A:10150817-10152476	8_6_74	10_1_74	OK	2.27433	1.60779	-0.500361	-0.554166	0.3212	0.571525	no
TraesCS1A02G021200	TraesCS1A02G021200	-	1A:10155550-10160312	8_6_74	10_1_74	OK	4.63211	2.57847	-0.845154	-1.84529	0.00145	0.0210349	yes
TraesCS1A02G023400	TraesCS1A02G023400	-	1A:11564199-11572148	8_6_74	10_1_74	OK	1.16576	0.990057	-0.235688	-0.465344	0.4175	0.655753	no
TraesCS1A02G023700	TraesCS1A02G023700	-	1A:11643653-11644753	8_6_74	10_1_74	OK	1.20756	1.89387	0.64924	0.741454	0.2038	0.446791	no
TraesCS1A02G023800	TraesCS1A02G023800	-	1A:11661681-11665443	8_6_74	10_1_74	OK	5.76722	5.55835	-0.053218	-0.12771	0.82555	0.919992	no
TraesCS1A02G024300	TraesCS1A02G024300	-	1A:11894090-11895818	8_6_74	10_1_74	OK	0.410464	0.819838	0.998083	1.19534	0.0443	0.189641	no
TraesCS1A02G024400	TraesCS1A02G024400	-	1A:12002938-12006839	8_6_74	10_1_74	OK	0.951155	2.68273	1.49595	3.06525	5e-05	0.00157846	yes
TraesCS1A02G024500	TraesCS1A02G024500	-	1A:12089717-12093423	8_6_74	10_1_74	OK	3.51894	2.67883	-0.393538	-0.447948	0.4452	0.678157	no
TraesCS1A02G024600	TraesCS1A02G024600	-	1A:12096370-12098518	8_6_74	10_1_74	OK	4.84101	3.57031	-0.439259	-0.755197	0.1935	0.434363	no
TraesCS1A02G024700	TraesCS1A02G024700	-	1A:12098617-12103881	8_6_74	10_1_74	OK	8.13359	5.7879	-0.490853	-1.13523	0.04765	0.19793	no
TraesCS1A02G025100	TraesCS1A02G025100	-	1A:12141980-12144556	8_6_74	10_1_74	OK	7.87093	9.63834	0.292251	0.672452	0.24155	0.489939	no
TraesCS1A02G025200	TraesCS1A02G025200	-	1A:12157063-12161869	8_6_74	10_1_74	OK	8.50588	7.77358	-0.129881	-0.31852	0.5742	0.773511	no
TraesCS1A02G025600	TraesCS1A02G025600	-	1A:12303353-12311465	8_6_74	10_1_74	OK	0.385459	0.581419	0.592999	0.906855	0.1314	0.351654	no
TraesCS1A02G025700	TraesCS1A02G025700	-	1A:12312968-12318272	8_6_74	10_1_74	OK	0.805357	1.26214	0.648171	1.09129	0.0555	0.215938	no
TraesCS1A02G025900	TraesCS1A02G025900	-	1A:12363665-12369892	8_6_74	10_1_74	OK	2.15192	2.66542	0.308739	0.691975	0.2352	0.483167	no
TraesCS1A02G026000	TraesCS1A02G026000	-	1A:12371104-12372554	8_6_74	10_1_74	OK	2.97683	4.13942	0.475651	0.59288	0.2977	0.548806	no
TraesCS1A02G026200	TraesCS1A02G026200	-	1A:12502525-12507052	8_6_74	10_1_74	OK	0.410615	0.812348	0.98431	1.70039	0.0062	0.0562491	no
TraesCS1A02G026400	TraesCS1A02G026400	-	1A:12585034-12592665	8_6_74	10_1_74	OK	8.1637	9.96153	0.287144	0.747132	0.1959	0.437424	no
TraesCS1A02G026600	TraesCS1A02G026600	-	1A:12669533-12669800	8_6_74	10_1_74	OK	0.715176	0.517827	-0.465828	-0.29203	0.6304	0.810848	no
TraesCS1A02G027200	TraesCS1A02G027200	-	1A:12915086-12917028	8_6_74	10_1_74	OK	3.06737	3.69976	0.27043	0.478729	0.40015	0.64137	no
TraesCS1A02G027300	TraesCS1A02G027300	-	1A:12918574-12920144	8_6_74	10_1_74	OK	26.8759	11.682	-1.20202	-2.75513	5e-05	0.00157846	yes
TraesCS1A02G027600	TraesCS1A02G027600	-	1A:13081412-13086602	8_6_74	10_1_74	OK	1.11285	1.83301	0.719957	1.47862	0.01665	0.105182	no
TraesCS1A02G027800	TraesCS1A02G027800	-	1A:13228921-13230974	8_6_74	10_1_74	OK	0.361612	0.395524	0.129323	0.143819	0.8067	0.910022	no
TraesCS1A02G028600	TraesCS1A02G028600	-	1A:13412736-13418606	8_6_74	10_1_74	OK	0.270824	0.396087	0.548461	0.838001	0.16795	0.402529	no
TraesCS1A02G029200	TraesCS1A02G029200	-	1A:13669901-13676212	8_6_74	10_1_74	OK	3.48694	4.31293	0.306708	0.73168	0.2026	0.445283	no
TraesCS1A02G029300	TraesCS1A02G029300	-	1A:13762565-13768572	8_6_74	10_1_74	OK	6.05675	6.23169	0.0410797	0.101466	0.85945	0.936551	no
TraesCS1A02G029800	TraesCS1A02G029800	-	1A:13861190-13862962	8_6_74	10_1_74	OK	4.51081	5.95649	0.401078	0.72751	0.20825	0.452172	no
TraesCS1A02G030000	TraesCS1A02G030000	-	1A:13979249-13980335	8_6_74	10_1_74	OK	41.8081	42.5321	0.0247685	0.0608249	0.91645	0.963913	no
TraesCS1A02G030100	TraesCS1A02G030100	-	1A:14045677-14056197	8_6_74	10_1_74	OK	24.1025	11.7821	-1.03259	-2.57563	5e-05	0.00157846	yes
TraesCS1A02G030500	TraesCS1A02G030500	-	1A:14139690-14145914	8_6_74	10_1_74	OK	6.83487	6.53316	-0.0651323	-0.119648	0.836	0.924857	no
TraesCS1A02G030600	TraesCS1A02G030600	-	1A:14139690-14145914	8_6_74	10_1_74	OK	27.7424	22.6519	-0.29246	-0.462997	0.41905	0.656841	no
TraesCS1A02G030700	TraesCS1A02G030700	-	1A:14160321-14163255	8_6_74	10_1_74	OK	8.15906	8.45991	0.0522396	0.117306	0.8416	0.927722	no
TraesCS1A02G031200	TraesCS1A02G031200	-	1A:14504223-14507920	8_6_74	10_1_74	OK	4.35457	4.89849	0.169805	0.36899	0.52115	0.735739	no
TraesCS1A02G032500	TraesCS1A02G032500	-	1A:14988540-14988944	8_6_74	10_1_74	OK	6.55559	4.69399	-0.481913	-0.6101	0.27225	0.522891	no
TraesCS1A02G033000	TraesCS1A02G033000	-	1A:15430219-15437374	8_6_74	10_1_74	OK	1.61448	1.45406	-0.150984	-0.241867	0.6752	0.838672	no
TraesCS1A02G033100	TraesCS1A02G033100	-	1A:15438124-15441465	8_6_74	10_1_74	OK	14.5935	15.2211	0.0607514	0.140731	0.8054	0.909348	no
TraesCS1A02G033300	TraesCS1A02G033300	-	1A:16038483-16040057	8_6_74	10_1_74	OK	5.29971	4.22046	-0.328513	-0.348544	0.5395	0.749402	no
TraesCS1A02G033500	TraesCS1A02G033500	-	1A:16388444-16391082	8_6_74	10_1_74	OK	298.252	128.524	-1.2145	-3.02058	5e-05	0.00157846	yes
TraesCS1A02G033600	TraesCS1A02G033600	-	1A:16407007-16410201	8_6_74	10_1_74	OK	20.4267	11.2068	-0.866083	-2.07415	0.0005	0.00977265	yes
TraesCS1A02G033800	TraesCS1A02G033800	-	1A:16432375-16436883	8_6_74	10_1_74	OK	1.34384	1.55236	0.208108	0.329527	0.55915	0.76296	no
TraesCS1A02G034100	TraesCS1A02G034100	-	1A:16913590-16919361	8_6_74	10_1_74	OK	0.769637	1.08095	0.490049	0.874371	0.13875	0.362383	no
TraesCS1A02G034300	TraesCS1A02G034300	-	1A:16931433-16934477	8_6_74	10_1_74	OK	26.4576	21.3072	-0.31234	-0.748879	0.1914	0.431891	no
TraesCS1A02G034600	TraesCS1A02G034600	-	1A:17246749-17248420	8_6_74	10_1_74	OK	0.282764	0.549017	0.957251	1.05091	0.06575	0.238115	no
TraesCS1A02G034700	TraesCS1A02G034700	-	1A:17257515-17258211	8_6_74	10_1_74	OK	0.164807	0.39217	1.2507	0.779085	0.3466	0.595069	no
TraesCS1A02G035000	TraesCS1A02G035000	-	1A:18289936-18293936	8_6_74	10_1_74	OK	4.97178	6.49019	0.384499	0.716176	0.2136	0.458727	no
TraesCS1A02G035100	TraesCS1A02G035100	-	1A:18310848-18312699	8_6_74	10_1_74	OK	0	0.371609	inf	#NAME?	5e-05	0.00157846	yes
TraesCS1A02G035200	TraesCS1A02G035200	-	1A:18460512-18462491	8_6_74	10_1_74	OK	2.3767	1.72586	-0.461638	-0.701315	0.2076	0.451333	no
TraesCS1A02G035300	TraesCS1A02G035300	-	1A:18486338-18489620	8_6_74	10_1_74	OK	1.68943	1.90186	0.170869	0.229737	0.68935	0.847179	no
TraesCS1A02G035500	TraesCS1A02G035500	-	1A:18989912-18994414	8_6_74	10_1_74	OK	22.4282	20.5173	-0.128472	-0.251182	0.66005	0.829835	no
TraesCS1A02G035600	TraesCS1A02G035600	-	1A:19062156-19063423	8_6_74	10_1_74	OK	3.98768	1.71898	-1.214	-1.55655	0.0089	0.0708945	no
TraesCS1A02G035800	TraesCS1A02G035800	-	1A:19895296-19897721	8_6_74	10_1_74	OK	152.888	131.239	-0.220279	-0.565908	0.3203	0.570675	no
TraesCS1A02G035900	TraesCS1A02G035900	-	1A:19929935-19933705	8_6_74	10_1_74	OK	2.17746	3.51723	0.691789	1.59766	0.0047	0.0470687	yes
TraesCS1A02G036100	TraesCS1A02G036100	-	1A:20091098-20094848	8_6_74	10_1_74	OK	5.55554	6.93309	0.319571	0.77178	0.18395	0.423351	no
TraesCS1A02G036200	TraesCS1A02G036200	-	1A:20156564-20158534	8_6_74	10_1_74	OK	9.47507	6.00435	-0.658128	-1.28001	0.0281	0.145006	no
TraesCS1A02G036300	TraesCS1A02G036300	-	1A:20179710-20183942	8_6_74	10_1_74	OK	1.32543	1.86184	0.490273	0.915703	0.10285	0.307032	no
TraesCS1A02G036500	TraesCS1A02G036500	-	1A:20244456-20246289	8_6_74	10_1_74	OK	0.38398	0.43857	0.191776	0.223297	0.70265	0.854455	no
TraesCS1A02G036700	TraesCS1A02G036700	-	1A:20415991-20419223	8_6_74	10_1_74	OK	0.307873	0.366587	0.251822	0.209775	0.7124	0.859849	no
TraesCS1A02G036800	TraesCS1A02G036800	-	1A:20434464-20437173	8_6_74	10_1_74	OK	0.144446	0.337891	1.22602	1.17253	0.03995	0.178552	no
TraesCS1A02G037300	TraesCS1A02G037300	-	1A:20888600-20889881	8_6_74	10_1_74	OK	1.49275	1.52236	0.0283352	0.0329067	0.9538	0.978668	no
TraesCS1A02G037400	TraesCS1A02G037400	-	1A:20893784-20898393	8_6_74	10_1_74	OK	1.92718	2.164	0.167207	0.2042	0.72065	0.864771	no
TraesCS1A02G037900	TraesCS1A02G037900	-	1A:20977275-20980680	8_6_74	10_1_74	OK	23.8654	29.2042	0.29125	0.713471	0.21135	0.455743	no
TraesCS1A02G038100	TraesCS1A02G038100	-	1A:20998068-20998918	8_6_74	10_1_74	OK	204.738	145.189	-0.495841	-1.2063	0.0345	0.16329	no
TraesCS1A02G038200	TraesCS1A02G038200	-	1A:21022730-21023627	8_6_74	10_1_74	OK	391.622	348.504	-0.168287	-0.395299	0.4814	0.7056	no
TraesCS1A02G038400	TraesCS1A02G038400	-	1A:21034868-21049127	8_6_74	10_1_74	OK	1.84771	2.51912	0.447179	1.04127	0.0659	0.238362	no
TraesCS1A02G039100	TraesCS1A02G039100	-	1A:21281531-21285458	8_6_74	10_1_74	OK	1.31517	1.13159	-0.216905	-0.386403	0.4999	0.719766	no
TraesCS1A02G039200	TraesCS1A02G039200	-	1A:21322245-21335307	8_6_74	10_1_74	OK	2.39408	1.97173	-0.280011	-0.611713	0.28035	0.531222	no
TraesCS1A02G039400	TraesCS1A02G039400	-	1A:21618183-21626991	8_6_74	10_1_74	OK	4.33846	5.98566	0.464328	1.03072	0.0767	0.26005	no
TraesCS1A02G039800	TraesCS1A02G039800	-	1A:21985329-21987056	8_6_74	10_1_74	OK	1.07155	1.08145	0.0132588	0.0139173	0.9818	0.990438	no
TraesCS1A02G039900	TraesCS1A02G039900	-	1A:22038187-22047331	8_6_74	10_1_74	OK	0.826965	0.618779	-0.4184	-0.471079	0.38685	0.630462	no
TraesCS1A02G040300	TraesCS1A02G040300	-	1A:22282322-22283710	8_6_74	10_1_74	OK	0.333101	0.410715	0.302181	0.243835	0.67125	0.83603	no
TraesCS1A02G040400	TraesCS1A02G040400	-	1A:22287726-22291553	8_6_74	10_1_74	OK	3.06862	4.56795	0.573958	1.28427	0.02565	0.137	no
TraesCS1A02G040500	TraesCS1A02G040500	-	1A:22291725-22293776	8_6_74	10_1_74	OK	26.1678	21.2849	-0.297962	-0.692295	0.2253	0.472274	no
TraesCS1A02G040600	TraesCS1A02G040600	-	1A:22294834-22301515	8_6_74	10_1_74	OK	6.64124	5.83936	-0.185642	-0.448924	0.4329	0.66837	no
TraesCS1A02G040700	TraesCS1A02G040700	-	1A:22329071-22332422	8_6_74	10_1_74	OK	1.29523	2.61747	1.01497	1.96015	0.00165	0.0230576	yes
TraesCS1A02G040900	TraesCS1A02G040900	-	1A:22534634-22536459	8_6_74	10_1_74	OK	2.92435	3.30618	0.17705	0.289263	0.6112	0.798657	no
TraesCS1A02G041100	TraesCS1A02G041100	-	1A:22612226-22614080	8_6_74	10_1_74	OK	1.31427	2.55905	0.961345	1.95345	0.00155	0.0220625	yes
TraesCS1A02G041300	TraesCS1A02G041300	-	1A:22633430-22634135	8_6_74	10_1_74	OK	0.612751	4.85908	2.98731	2.67897	0.0012	0.0184807	yes
TraesCS1A02G041400	TraesCS1A02G041400	-	1A:22656560-22657221	8_6_74	10_1_74	OK	1.30864	1.34841	0.0431851	0.0372396	0.95795	0.980525	no
TraesCS1A02G042500	TraesCS1A02G042500	-	1A:23130034-23134088	8_6_74	10_1_74	OK	0.403407	0.64882	0.685583	1.23947	0.0339	0.161699	no
TraesCS1A02G042700	TraesCS1A02G042700	-	1A:23339465-23340670	8_6_74	10_1_74	OK	13.9199	20.6638	0.569956	1.20712	0.039	0.175926	no
TraesCS1A02G042800	TraesCS1A02G042800	-	1A:23420850-23422572	8_6_74	10_1_74	OK	0	0.333601	inf	#NAME?	0.0122	0.0867524	no
TraesCS1A02G042900	TraesCS1A02G042900	-	1A:23816231-23818172	8_6_74	10_1_74	OK	0.929694	0.87774	-0.0829614	-0.0798408	0.88625	0.949658	no
TraesCS1A02G043100	TraesCS1A02G043100	-	1A:23856567-23858030	8_6_74	10_1_74	OK	0.162243	0.416129	1.35887	0.829942	0.1395	0.36364	no
TraesCS1A02G043200	TraesCS1A02G043200	-	1A:23966032-23970147	8_6_74	10_1_74	OK	10.5383	11.2103	0.089187	0.208882	0.7071	0.85704	no
TraesCS1A02G043400	TraesCS1A02G043400	-	1A:24132680-24140137	8_6_74	10_1_74	OK	1.44201	2.45891	0.769939	1.28257	0.0291	0.147809	no
TraesCS1A02G043600	TraesCS1A02G043600	-	1A:24319201-24321534	8_6_74	10_1_74	OK	7.03121	5.78597	-0.281216	-0.596399	0.29645	0.547663	no
TraesCS1A02G043900	TraesCS1A02G043900	-	1A:24336653-24340722	8_6_74	10_1_74	OK	1.19341	0.325435	-1.87465	-1.77155	0.00755	0.0637781	no
TraesCS1A02G044000	TraesCS1A02G044000	-	1A:24767087-24771266	8_6_74	10_1_74	OK	0.387323	0.710735	0.875776	1.07486	0.0764	0.25944	no
TraesCS1A02G044200	TraesCS1A02G044200	-	1A:24943571-24946478	8_6_74	10_1_74	OK	9.80009	8.4389	-0.21574	-0.468711	0.4093	0.648734	no
TraesCS1A02G044300	TraesCS1A02G044300	-	1A:25269423-25269891	8_6_74	10_1_74	OK	0.167893	0.418463	1.31756	0.784506	0.1693	0.404366	no
TraesCS1A02G044500	TraesCS1A02G044500	-	1A:25539195-25545141	8_6_74	10_1_74	OK	8.16167	8.41799	0.0446105	0.11095	0.8486	0.931332	no
TraesCS1A02G044600	TraesCS1A02G044600	-	1A:25545345-25546110	8_6_74	10_1_74	OK	25.5141	21.7629	-0.229427	-0.442951	0.43625	0.670963	no
TraesCS1A02G044800	TraesCS1A02G044800	-	1A:25701412-25709229	8_6_74	10_1_74	OK	4.76178	7.23039	0.602573	1.43522	0.01465	0.0974631	no
TraesCS1A02G045300	TraesCS1A02G045300	-	1A:26958794-26962687	8_6_74	10_1_74	OK	2.25182	2.85087	0.340312	0.745476	0.20175	0.444219	no
TraesCS1A02G045400	TraesCS1A02G045400	-	1A:26965565-26971307	8_6_74	10_1_74	OK	10.2342	7.11583	-0.524295	-1.29275	0.0254	0.136252	no
TraesCS1A02G045700	TraesCS1A02G045700	-	1A:27249155-27253937	8_6_74	10_1_74	OK	156.956	104.598	-0.585511	-1.44269	0.01305	0.0905417	no
TraesCS1A02G045800	TraesCS1A02G045800	-	1A:27258230-27261032	8_6_74	10_1_74	OK	32.9187	17.919	-0.877419	-2.11618	0.00015	0.00386582	yes
TraesCS1A02G046100	TraesCS1A02G046100	-	1A:27359180-27363332	8_6_74	10_1_74	OK	0.259319	0.413635	0.673627	0.906654	0.11515	0.326848	no
TraesCS1A02G046300	TraesCS1A02G046300	-	1A:27752742-27757377	8_6_74	10_1_74	OK	0.328235	0.644832	0.974194	1.27116	0.0343	0.162926	no
TraesCS1A02G046400	TraesCS1A02G046400	-	1A:28360780-28364801	8_6_74	10_1_74	OK	0.679235	1.10876	0.706958	1.11538	0.0573	0.219785	no
TraesCS1A02G046500	TraesCS1A02G046500	-	1A:28610240-28620653	8_6_74	10_1_74	OK	1.2719	1.84106	0.533549	1.08078	0.063	0.23214	no
TraesCS1A02G046600	TraesCS1A02G046600	-	1A:28623295-28626864	8_6_74	10_1_74	OK	12.4335	8.73878	-0.508725	-1.13248	0.04705	0.19646	no
TraesCS1A02G046800	TraesCS1A02G046800	-	1A:28708158-28710773	8_6_74	10_1_74	OK	1.36917	1.78354	0.381443	0.58059	0.34415	0.592855	no
TraesCS1A02G046900	TraesCS1A02G046900	-	1A:28716138-28717569	8_6_74	10_1_74	OK	1.69824	2.979	0.810788	0.979198	0.10105	0.304215	no
TraesCS1A02G047000	TraesCS1A02G047000	-	1A:28757073-28763216	8_6_74	10_1_74	OK	5.09013	4.89414	-0.0566478	-0.137016	0.80895	0.911342	no
TraesCS1A02G047200	TraesCS1A02G047200	-	1A:29186382-29192077	8_6_74	10_1_74	OK	1.19125	2.1177	0.830025	1.67093	0.00505	0.0492692	yes
TraesCS1A02G047500	TraesCS1A02G047500	-	1A:29607627-29612226	8_6_74	10_1_74	OK	2.5452	3.00484	0.239509	0.473809	0.4114	0.650575	no
TraesCS1A02G048200	TraesCS1A02G048200	-	1A:29993437-29996447	8_6_74	10_1_74	OK	0.309486	0.507195	0.712664	0.838818	0.14375	0.369086	no
TraesCS1A02G048600	TraesCS1A02G048600	-	1A:30179973-30190054	8_6_74	10_1_74	OK	1.14814	2.33091	1.0216	1.69677	0.0055	0.0520045	no
TraesCS1A02G048700	TraesCS1A02G048700	-	1A:30196595-30197675	8_6_74	10_1_74	OK	22.5071	9.34171	-1.26862	-2.265	5e-05	0.00157846	yes
TraesCS1A02G048900	TraesCS1A02G048900	-	1A:30294165-30295059	8_6_74	10_1_74	OK	3.76117	3.00151	-0.325494	-0.374513	0.51025	0.727492	no
TraesCS1A02G049000	TraesCS1A02G049000	-	1A:30636156-30638406	8_6_74	10_1_74	OK	0.484883	0.401727	-0.271422	-0.231357	0.6858	0.845027	no
TraesCS1A02G049300	TraesCS1A02G049300	-	1A:30793887-30805600	8_6_74	10_1_74	OK	2.34284	2.43662	0.0566209	0.13633	0.8125	0.913028	no
TraesCS1A02G049600	TraesCS1A02G049600	-	1A:31252423-31254526	8_6_74	10_1_74	OK	1.51375	3.58351	1.24325	1.48127	0.0116	0.0841188	no
TraesCS1A02G049700	TraesCS1A02G049700	-	1A:31778439-31781938	8_6_74	10_1_74	OK	23.6528	23.2313	-0.0259409	-0.0636782	0.90775	0.959615	no
TraesCS1A02G050100	TraesCS1A02G050100	-	1A:32084706-32089178	8_6_74	10_1_74	OK	3.76451	2.11403	-0.832469	-1.46185	0.01185	0.0852418	no
TraesCS1A02G050400	TraesCS1A02G050400	-	1A:32260042-32262299	8_6_74	10_1_74	OK	0.744028	0.832703	0.162446	0.17126	0.7707	0.890981	no
TraesCS1A02G050900	TraesCS1A02G050900	-	1A:32454116-32455183	8_6_74	10_1_74	OK	8.07243	6.83717	-0.239605	-0.393528	0.47955	0.704223	no
TraesCS1A02G051300	TraesCS1A02G051300	-	1A:32890599-32894593	8_6_74	10_1_74	OK	8.7753	7.28708	-0.268107	-0.671437	0.2365	0.484675	no
TraesCS1A02G051500	TraesCS1A02G051500	-	1A:33019232-33022457	8_6_74	10_1_74	OK	12.2025	13.3685	0.131667	0.316636	0.58465	0.780529	no
TraesCS1A02G051600	TraesCS1A02G051600	-	1A:33226676-33229752	8_6_74	10_1_74	OK	0.618426	0.217182	-1.5097	-1.46827	0.0148	0.0979241	no
TraesCS1A02G051700	TraesCS1A02G051700	-	1A:33370766-33373330	8_6_74	10_1_74	OK	21.4851	22.2303	0.0491932	0.115642	0.8354	0.92465	no
TraesCS1A02G051800	TraesCS1A02G051800	-	1A:33373635-33374973	8_6_74	10_1_74	OK	0.72137	0.849494	0.235864	0.156802	0.7921	0.902537	no
TraesCS1A02G051900	TraesCS1A02G051900	-	1A:33375412-33377767	8_6_74	10_1_74	OK	46.9535	22.7235	-1.04705	-2.13065	0.00035	0.0075058	yes
TraesCS1A02G052000	TraesCS1A02G052000	-	1A:33397500-33398955	8_6_74	10_1_74	OK	0.433172	0.722616	0.738289	0.62997	0.2645	0.514711	no
TraesCS1A02G052100	TraesCS1A02G052100	-	1A:34146865-34149852	8_6_74	10_1_74	OK	5.56615	6.5275	0.229851	0.398931	0.4818	0.705956	no
TraesCS1A02G052200	TraesCS1A02G052200	-	1A:34158621-34174068	8_6_74	10_1_74	OK	6.24814	6.85019	0.132718	0.338473	0.55195	0.757998	no
TraesCS1A02G052300	TraesCS1A02G052300	-	1A:34406138-34410005	8_6_74	10_1_74	OK	13.3091	9.841	-0.435538	-1.02066	0.0789	0.264476	no
TraesCS1A02G053600	TraesCS1A02G053600	-	1A:35528836-35533934	8_6_74	10_1_74	OK	0.399568	0.506929	0.343342	0.305415	0.601	0.791669	no
TraesCS1A02G054000	TraesCS1A02G054000	-	1A:35542717-35543825	8_6_74	10_1_74	OK	4.46698	5.65474	0.340159	0.503682	0.37625	0.621711	no
TraesCS1A02G054300	TraesCS1A02G054300	-	1A:35931963-35936127	8_6_74	10_1_74	OK	0.936963	1.21476	0.37461	0.730905	0.1982	0.440432	no
TraesCS1A02G054400	TraesCS1A02G054400	-	1A:35937733-35944326	8_6_74	10_1_74	OK	6.89138	4.69862	-0.552558	-1.40723	0.01465	0.0974631	no
TraesCS1A02G054900	TraesCS1A02G054900	-	1A:36267234-36271054	8_6_74	10_1_74	OK	2.38075	4.28562	0.848089	1.80884	0.0031	0.0356485	yes
TraesCS1A02G055000	TraesCS1A02G055000	-	1A:36271324-36278335	8_6_74	10_1_74	OK	3.52531	2.33787	-0.592554	-1.17121	0.05995	0.225816	no
TraesCS1A02G055100	TraesCS1A02G055100	-	1A:36271324-36278335	8_6_74	10_1_74	OK	2.61237	1.00385	-1.37982	-0.437541	0.6583	0.82878	no
TraesCS1A02G055200	TraesCS1A02G055200	-	1A:36278600-36281199	8_6_74	10_1_74	OK	5.12378	7.06712	0.463913	0.950245	0.1045	0.309609	no
TraesCS1A02G055400	TraesCS1A02G055400	-	1A:36561932-36569908	8_6_74	10_1_74	OK	7.29085	4.59295	-0.666665	-1.6846	0.00375	0.0405832	yes
TraesCS1A02G056100	TraesCS1A02G056100	-	1A:36761838-36763635	8_6_74	10_1_74	OK	5.80881	2.22375	-1.38525	-2.04407	0.0008	0.0137817	yes
TraesCS1A02G056200	TraesCS1A02G056200	-	1A:36765923-36766338	8_6_74	10_1_74	OK	3.5076	1.64843	-1.08939	-0.850618	0.157	0.387609	no
TraesCS1A02G056400	TraesCS1A02G056400	-	1A:36769723-36770407	8_6_74	10_1_74	OK	3.78423	1.93309	-0.969087	-1.03556	0.0771	0.260859	no
TraesCS1A02G056500	TraesCS1A02G056500	-	1A:36772139-36774424	8_6_74	10_1_74	OK	6.27549	7.83219	0.319687	0.66937	0.2516	0.501092	no
TraesCS1A02G056600	TraesCS1A02G056600	-	1A:36776372-36780640	8_6_74	10_1_74	OK	3.68089	3.73233	0.0200192	0.0248346	0.9641	0.983052	no
TraesCS1A02G056900	TraesCS1A02G056900	-	1A:36839919-36840861	8_6_74	10_1_74	OK	2.84038	1.45572	-0.964344	-1.07339	0.0672	0.241088	no
TraesCS1A02G057100	TraesCS1A02G057100	-	1A:37465849-37468260	8_6_74	10_1_74	OK	0.39829	0.764974	0.941592	1.37806	0.01865	0.113059	no
TraesCS1A02G057200	TraesCS1A02G057200	-	1A:37478205-37481881	8_6_74	10_1_74	OK	19.3954	14.9978	-0.370962	-0.894627	0.1236	0.340077	no
TraesCS1A02G057900	TraesCS1A02G057900	-	1A:38366743-38368653	8_6_74	10_1_74	OK	1.18203	0.358687	-1.72048	-1.85596	0.00415	0.0433962	yes
TraesCS1A02G058200	TraesCS1A02G058200	-	1A:38711993-38715061	8_6_74	10_1_74	OK	0.802639	3.65944	2.1888	3.56187	5e-05	0.00157846	yes
TraesCS1A02G058300	TraesCS1A02G058300	-	1A:38717932-38718693	8_6_74	10_1_74	OK	28.9645	15.4957	-0.902422	-1.36397	0.02245	0.126399	no
TraesCS1A02G058400	TraesCS1A02G058400	-	1A:38728806-38733500	8_6_74	10_1_74	OK	40.748	21.2378	-0.940093	-2.31636	5e-05	0.00157846	yes
TraesCS1A02G058500	TraesCS1A02G058500	-	1A:39348699-39357763	8_6_74	10_1_74	OK	0.756285	0.991142	0.390162	0.479104	0.39565	0.637578	no
TraesCS1A02G058600	TraesCS1A02G058600	-	1A:39402526-39410027	8_6_74	10_1_74	OK	2.53277	2.26386	-0.161935	-0.351481	0.5464	0.754131	no
TraesCS1A02G058700	TraesCS1A02G058700	-	1A:39402526-39410027	8_6_74	10_1_74	OK	0.305742	0.614151	1.00628	0.547921	0.32465	0.574976	no
TraesCS1A02G058900	TraesCS1A02G058900	-	1A:39649613-39651876	8_6_74	10_1_74	OK	0.89925	1.12599	0.324403	0.378499	0.50095	0.720796	no
TraesCS1A02G059100	TraesCS1A02G059100	-	1A:39870473-39872241	8_6_74	10_1_74	OK	5.12982	6.50777	0.343256	0.616206	0.2987	0.549867	no
TraesCS1A02G059200	TraesCS1A02G059200	-	1A:39892911-39894955	8_6_74	10_1_74	OK	0.706099	3.04169	2.10693	2.30087	0.00105	0.0167417	yes
TraesCS1A02G060100	TraesCS1A02G060100	-	1A:41357283-41362423	8_6_74	10_1_74	OK	3.91125	3.17676	-0.300076	-0.647965	0.24655	0.495987	no
TraesCS1A02G060500	TraesCS1A02G060500	-	1A:41712134-41714118	8_6_74	10_1_74	OK	4.1909	2.17697	-0.944939	-1.66437	0.0057	0.0533328	no
TraesCS1A02G060600	TraesCS1A02G060600	-	1A:41740300-41745063	8_6_74	10_1_74	OK	4.54143	4.24688	-0.0967409	-0.210672	0.71575	0.861785	no
TraesCS1A02G060700	TraesCS1A02G060700	-	1A:41747500-41750050	8_6_74	10_1_74	OK	14.9896	13.3542	-0.166674	-0.400483	0.488	0.71082	no
TraesCS1A02G061600	TraesCS1A02G061600	-	1A:42217456-42220780	8_6_74	10_1_74	OK	0.207535	0.420336	1.01819	0.788156	0.2375	0.48575	no
TraesCS1A02G061700	TraesCS1A02G061700	-	1A:42251605-42256435	8_6_74	10_1_74	OK	9.99325	14.4636	0.533402	1.04479	0.0716	0.249557	no
TraesCS1A02G062100	TraesCS1A02G062100	-	1A:42546062-42550350	8_6_74	10_1_74	OK	53.2619	46.2983	-0.202146	-0.482733	0.3821	0.62649	no
TraesCS1A02G062200	TraesCS1A02G062200	-	1A:42603253-42603901	8_6_74	10_1_74	OK	0.160197	0.634328	1.98538	1.30887	0.26565	0.515811	no
TraesCS1A02G062400	TraesCS1A02G062400	-	1A:42643125-42668396	8_6_74	10_1_74	OK	4.75241	4.11782	-0.206776	-0.436883	0.43785	0.672235	no
TraesCS1A02G063500	TraesCS1A02G063500	-	1A:44406438-44407943	8_6_74	10_1_74	OK	3.45064	3.6135	0.0665302	0.102417	0.86385	0.938589	no
TraesCS1A02G063600	TraesCS1A02G063600	-	1A:44408100-44412013	8_6_74	10_1_74	OK	1.77536	2.24747	0.340188	0.719785	0.20845	0.452387	no
TraesCS1A02G064000	TraesCS1A02G064000	-	1A:45543087-45548553	8_6_74	10_1_74	OK	23.4577	15.8689	-0.563863	-1.37511	0.01695	0.106442	no
TraesCS1A02G064100	TraesCS1A02G064100	-	1A:45793605-45797826	8_6_74	10_1_74	OK	13.9578	13.0486	-0.097178	-0.234333	0.68415	0.844083	no
TraesCS1A02G064900	TraesCS1A02G064900	-	1A:47201866-47207696	8_6_74	10_1_74	OK	0.566468	0.846066	0.578776	0.64096	0.2715	0.522036	no
TraesCS1A02G065300	TraesCS1A02G065300	-	1A:47578259-47587723	8_6_74	10_1_74	OK	2.1213	2.96024	0.480764	0.991958	0.0828	0.271655	no
TraesCS1A02G065400	TraesCS1A02G065400	-	1A:47799452-47806227	8_6_74	10_1_74	OK	0.306121	0.446223	0.543664	0.672994	0.2478	0.497385	no
TraesCS1A02G065500	TraesCS1A02G065500	-	1A:47799452-47806227	8_6_74	10_1_74	OK	1.45716	2.33685	0.681409	0.342568	0.71665	0.86218	no
TraesCS1A02G065600	TraesCS1A02G065600	-	1A:47823748-47827916	8_6_74	10_1_74	OK	0.529983	0.845134	0.673234	1.12135	0.0482	0.199319	no
TraesCS1A02G065700	TraesCS1A02G065700	-	1A:48575893-48591514	8_6_74	10_1_74	OK	4.06083	5.62957	0.47125	1.15686	0.05205	0.208061	no
TraesCS1A02G065800	TraesCS1A02G065800	-	1A:48592863-48594183	8_6_74	10_1_74	OK	5.76359	6.26269	0.119813	0.178661	0.75675	0.883499	no
TraesCS1A02G065900	TraesCS1A02G065900	-	1A:48703229-48707143	8_6_74	10_1_74	OK	0.835119	0.573592	-0.541956	-0.324057	0.558	0.762134	no
TraesCS1A02G066000	TraesCS1A02G066000	-	1A:48725006-48730230	8_6_74	10_1_74	OK	0.275277	0.46834	0.766676	1.12117	0.0516	0.207243	no
TraesCS1A02G066200	TraesCS1A02G066200	-	1A:48783667-48786472	8_6_74	10_1_74	OK	41.7991	26.2674	-0.670197	-1.58679	0.0068	0.0597114	no
TraesCS1A02G066300	TraesCS1A02G066300	-	1A:48966061-48979283	8_6_74	10_1_74	OK	0.362892	0.542467	0.579996	0.768681	0.17265	0.408266	no
TraesCS1A02G066400	TraesCS1A02G066400	-	1A:48979588-48982811	8_6_74	10_1_74	OK	0.0740125	0.668487	3.17506	2.72819	0.00135	0.0200027	yes
TraesCS1A02G066700	TraesCS1A02G066700	-	1A:49096240-49103221	8_6_74	10_1_74	OK	0.985608	0.626323	-0.654106	-0.73123	0.2112	0.455605	no
TraesCS1A02G066800	TraesCS1A02G066800	-	1A:49096240-49103221	8_6_74	10_1_74	OK	4.69505	5.70364	0.280743	0.395511	0.4723	0.699112	no
TraesCS1A02G066900	TraesCS1A02G066900	-	1A:49149509-49154022	8_6_74	10_1_74	OK	5.53413	6.4988	0.231818	0.563114	0.33985	0.589054	no
TraesCS1A02G067200	TraesCS1A02G067200	-	1A:49251326-49254104	8_6_74	10_1_74	OK	1.6761	1.51636	-0.144497	-0.257686	0.64655	0.821516	no
TraesCS1A02G067300	TraesCS1A02G067300	-	1A:49269258-49288855	8_6_74	10_1_74	OK	2.24239	3.85056	0.780033	2.01827	0.00025	0.00578746	yes
TraesCS1A02G067900	TraesCS1A02G067900	-	1A:49361010-49363692	8_6_74	10_1_74	OK	0.263871	0.373923	0.502906	0.507568	0.35295	0.601151	no
TraesCS1A02G068000	TraesCS1A02G068000	-	1A:49365310-49367228	8_6_74	10_1_74	OK	9.90857	10.0638	0.0224333	0.0458468	0.93375	0.97101	no
TraesCS1A02G068300	TraesCS1A02G068300	-	1A:49526824-49535943	8_6_74	10_1_74	OK	1.73829	2.7926	0.683942	1.43278	0.01965	0.116585	no
TraesCS1A02G068400	TraesCS1A02G068400	-	1A:49896640-49897878	8_6_74	10_1_74	OK	0.597103	0.832225	0.478994	0.458663	0.43595	0.670768	no
TraesCS1A02G068500	TraesCS1A02G068500	-	1A:49960687-49961536	8_6_74	10_1_74	OK	2.7497	1.91421	-0.522523	-0.469939	0.42515	0.662126	no
TraesCS1A02G069300	TraesCS1A02G069300	-	1A:51700020-51707185	8_6_74	10_1_74	OK	7.59531	8.37743	0.1414	0.328346	0.5645	0.766793	no
TraesCS1A02G069400	TraesCS1A02G069400	-	1A:52056089-52060042	8_6_74	10_1_74	OK	6.0653	6.05725	-0.00191756	-0.00432113	0.99405	0.996239	no
TraesCS1A02G069500	TraesCS1A02G069500	-	1A:52228529-52232086	8_6_74	10_1_74	OK	0.55393	1.09091	0.97776	1.16019	0.05155	0.207142	no
TraesCS1A02G069600	TraesCS1A02G069600	-	1A:52235910-52238246	8_6_74	10_1_74	OK	17.2768	30.0466	0.798363	1.94676	0.00075	0.0131697	yes
TraesCS1A02G069700	TraesCS1A02G069700	-	1A:52453834-52459566	8_6_74	10_1_74	OK	2.73168	4.41241	0.691777	1.29786	0.0274	0.142696	no
TraesCS1A02G069900	TraesCS1A02G069900	-	1A:52519640-52520791	8_6_74	10_1_74	OK	11.9626	9.48037	-0.335521	-0.786363	0.19105	0.431474	no
TraesCS1A02G070100	TraesCS1A02G070100	-	1A:52559622-52563522	8_6_74	10_1_74	OK	0.289834	0.437544	0.594201	0.967934	0.0918	0.288584	no
TraesCS1A02G070300	TraesCS1A02G070300	-	1A:53032273-53037595	8_6_74	10_1_74	OK	7.96468	6.708	-0.247733	-0.526732	0.34505	0.593668	no
TraesCS1A02G070400	TraesCS1A02G070400	-	1A:53187273-53189460	8_6_74	10_1_74	OK	2.92508	4.61312	0.657267	1.01289	0.07805	0.262867	no
TraesCS1A02G070600	TraesCS1A02G070600	-	1A:53454197-53457285	8_6_74	10_1_74	OK	2.23272	2.42669	0.120185	0.170196	0.76195	0.886294	no
TraesCS1A02G070900	TraesCS1A02G070900	-	1A:53674141-53677477	8_6_74	10_1_74	OK	1.52214	0.87419	-0.800087	-1.05647	0.05395	0.212477	no
TraesCS1A02G071100	TraesCS1A02G071100	-	1A:53850044-53859233	8_6_74	10_1_74	OK	1.87342	2.66141	0.506519	1.13339	0.0462	0.194248	no
TraesCS1A02G071300	TraesCS1A02G071300	-	1A:53903908-53912680	8_6_74	10_1_74	OK	0.819629	1.22027	0.574153	1.12514	0.05415	0.212933	no
TraesCS1A02G071400	TraesCS1A02G071400	-	1A:53993671-53997512	8_6_74	10_1_74	OK	2.22138	3.40166	0.614784	0.852446	0.14095	0.365604	no
TraesCS1A02G071500	TraesCS1A02G071500	-	1A:54000805-54002679	8_6_74	10_1_74	OK	3.30756	4.92063	0.573077	0.77974	0.1808	0.419466	no
TraesCS1A02G071600	TraesCS1A02G071600	-	1A:54008576-54009363	8_6_74	10_1_74	OK	0.198322	1.02056	2.36344	1.34439	0.20945	0.453628	no
TraesCS1A02G071700	TraesCS1A02G071700	-	1A:54022013-54027441	8_6_74	10_1_74	OK	1.68834	1.70175	0.0114165	0.0233493	0.96635	0.984108	no
TraesCS1A02G071800	TraesCS1A02G071800	-	1A:54074820-54077829	8_6_74	10_1_74	OK	20.0144	10.3282	-0.954456	-2.43134	5e-05	0.00157846	yes
TraesCS1A02G072000	TraesCS1A02G072000	-	1A:54349174-54355250	8_6_74	10_1_74	OK	21.1641	17.3045	-0.290472	-0.750647	0.19075	0.43103	no
TraesCS1A02G072200	TraesCS1A02G072200	-	1A:54458834-54463277	8_6_74	10_1_74	OK	6.6205	5.01891	-0.399566	-0.792168	0.16185	0.394268	no
TraesCS1A02G072600	TraesCS1A02G072600	-	1A:56617367-56618763	8_6_74	10_1_74	OK	56.6955	75.2047	0.407588	1.07213	0.0711	0.248617	no
TraesCS1A02G072800	TraesCS1A02G072800	-	1A:56917863-56924080	8_6_74	10_1_74	OK	3.43185	2.51313	-0.449497	-0.630057	0.27815	0.52899	no
TraesCS1A02G073000	TraesCS1A02G073000	-	1A:57189793-57192224	8_6_74	10_1_74	OK	1.67673	1.95447	0.221128	0.349181	0.54715	0.754594	no
TraesCS1A02G073100	TraesCS1A02G073100	-	1A:57192367-57194346	8_6_74	10_1_74	OK	0.811864	0.840524	0.0500513	0.04643	0.9325	0.97049	no
TraesCS1A02G073300	TraesCS1A02G073300	-	1A:57209811-57212757	8_6_74	10_1_74	OK	1.16911	2.86493	1.29309	1.74033	0.00215	0.0277173	yes
TraesCS1A02G073400	TraesCS1A02G073400	-	1A:57302733-57307922	8_6_74	10_1_74	OK	2.7042	2.5377	-0.0916837	-0.178038	0.75935	0.884868	no
TraesCS1A02G073500	TraesCS1A02G073500	-	1A:57390210-57394799	8_6_74	10_1_74	OK	1.45544	1.46795	0.012347	0.0175087	0.97835	0.989116	no
TraesCS1A02G073900	TraesCS1A02G073900	-	1A:57634277-57635926	8_6_74	10_1_74	OK	8.40226	6.20554	-0.437221	-0.767103	0.18625	0.425935	no
TraesCS1A02G074100	TraesCS1A02G074100	-	1A:57680536-57681868	8_6_74	10_1_74	OK	0.474425	0.684697	0.529284	0.424476	0.4637	0.692397	no
TraesCS1A02G074400	TraesCS1A02G074400	-	1A:57763650-57769710	8_6_74	10_1_74	OK	4.62881	5.44913	0.235387	0.559474	0.3278	0.577902	no
TraesCS1A02G074800	TraesCS1A02G074800	-	1A:58123310-58125910	8_6_74	10_1_74	OK	14.4545	11.6691	-0.308823	-0.731674	0.1979	0.440118	no
TraesCS1A02G075000	TraesCS1A02G075000	-	1A:58170680-58178010	8_6_74	10_1_74	OK	6.63398	7.56671	0.189791	0.475121	0.40445	0.644819	no
TraesCS1A02G075100	TraesCS1A02G075100	-	1A:58199788-58204396	8_6_74	10_1_74	OK	6.00399	7.2752	0.277066	0.623197	0.2667	0.516954	no
TraesCS1A02G075200	TraesCS1A02G075200	-	1A:58287901-58291029	8_6_74	10_1_74	OK	0.856822	1.6345	0.931785	1.20113	0.0429	0.185874	no
TraesCS1A02G075500	TraesCS1A02G075500	-	1A:58481571-58484867	8_6_74	10_1_74	OK	0.202281	0.357221	0.820459	0.838465	0.1548	0.384229	no
TraesCS1A02G075600	TraesCS1A02G075600	-	1A:58701489-58716429	8_6_74	10_1_74	OK	2.40133	2.35594	-0.0275282	-0.0650636	0.91005	0.960686	no
TraesCS1A02G075700	TraesCS1A02G075700	-	1A:58748069-58753312	8_6_74	10_1_74	OK	12.63	10.8354	-0.221096	-0.538139	0.3602	0.60753	no
TraesCS1A02G076000	TraesCS1A02G076000	-	1A:58902276-58908361	8_6_74	10_1_74	OK	3.42702	3.24548	-0.0785198	-0.184793	0.748	0.879046	no
TraesCS1A02G076100	TraesCS1A02G076100	-	1A:58931327-58934940	8_6_74	10_1_74	OK	10.1859	9.81447	-0.0535859	-0.110653	0.849	0.931543	no
TraesCS1A02G076400	TraesCS1A02G076400	-	1A:59130570-59138769	8_6_74	10_1_74	OK	2.00022	2.31593	0.211433	0.392243	0.50225	0.721775	no
TraesCS1A02G076500	TraesCS1A02G076500	-	1A:59212222-59215118	8_6_74	10_1_74	OK	0.0866572	0.372169	2.10257	1.49648	0.0392	0.176473	no
TraesCS1A02G076700	TraesCS1A02G076700	-	1A:59507511-59510257	8_6_74	10_1_74	OK	0.356049	2.59701	2.8667	3.30565	5e-05	0.00157846	yes
TraesCS1A02G076800	TraesCS1A02G076800	-	1A:59510802-59511117	8_6_74	10_1_74	OK	0.634402	0.156107	-2.02286	-1.08229	0.30555	0.556166	no
TraesCS1A02G076900	TraesCS1A02G076900	-	1A:59613356-59616276	8_6_74	10_1_74	OK	12.9056	13.9916	0.116568	0.288541	0.6145	0.801064	no
TraesCS1A02G077100	TraesCS1A02G077100	-	1A:59849304-59849712	8_6_74	10_1_74	OK	0	0.549924	inf	#NAME?	0.005	0.0489865	yes
TraesCS1A02G077200	TraesCS1A02G077200	-	1A:59856966-59860644	8_6_74	10_1_74	OK	11.0747	9.70426	-0.190571	-0.472866	0.4093	0.648734	no
TraesCS1A02G077500	TraesCS1A02G077500	-	1A:60351392-60353968	8_6_74	10_1_74	OK	12.0215	9.91692	-0.277656	-0.612892	0.2801	0.530982	no
TraesCS1A02G077600	TraesCS1A02G077600	-	1A:60354402-60358841	8_6_74	10_1_74	OK	2.28621	2.83748	0.311654	0.68361	0.2243	0.471025	no
TraesCS1A02G077700	TraesCS1A02G077700	-	1A:60537166-60540748	8_6_74	10_1_74	OK	211.291	104.752	-1.01226	-2.42498	5e-05	0.00157846	yes
TraesCS1A02G077800	TraesCS1A02G077800	-	1A:60735129-60738949	8_6_74	10_1_74	OK	2.1766	1.77412	-0.294974	-0.338725	0.56835	0.769528	no
TraesCS1A02G078100	TraesCS1A02G078100	-	1A:60954700-60956424	8_6_74	10_1_74	OK	26.9234	11.1816	-1.26773	-2.87702	5e-05	0.00157846	yes
TraesCS1A02G078200	TraesCS1A02G078200	-	1A:61008915-61010405	8_6_74	10_1_74	OK	1.03881	0.384851	-1.43256	-1.32922	0.02535	0.136134	no
TraesCS1A02G078700	TraesCS1A02G078700	-	1A:61384568-61391833	8_6_74	10_1_74	OK	10.4562	5.91785	-0.821207	-1.61754	0.00645	0.0576197	no
TraesCS1A02G078800	TraesCS1A02G078800	-	1A:61575767-61577009	8_6_74	10_1_74	OK	116.746	78.4198	-0.574089	-1.41984	0.01365	0.0931074	no
TraesCS1A02G078900	TraesCS1A02G078900	-	1A:61713577-61714898	8_6_74	10_1_74	OK	5.13285	2.55056	-1.00894	-1.51045	0.0091	0.0719367	no
TraesCS1A02G079300	TraesCS1A02G079300	-	1A:62014081-62014939	8_6_74	10_1_74	OK	2.2222	1.3397	-0.730078	-0.580683	0.3297	0.57983	no
TraesCS1A02G079400	TraesCS1A02G079400	-	1A:62021322-62024237	8_6_74	10_1_74	OK	3.50313	5.14051	0.553267	0.982621	0.0942	0.292717	no
TraesCS1A02G079700	TraesCS1A02G079700	-	1A:62609728-62614089	8_6_74	10_1_74	OK	6.77812	6.60085	-0.0382329	-0.0896365	0.88045	0.946805	no
TraesCS1A02G079800	TraesCS1A02G079800	-	1A:62614212-62617255	8_6_74	10_1_74	OK	1.16479	1.67357	0.522861	0.885327	0.1224	0.338309	no
TraesCS1A02G079900	TraesCS1A02G079900	-	1A:62794171-62794483	8_6_74	10_1_74	OK	10.5686	14.8101	0.486793	0.606609	0.30735	0.557734	no
TraesCS1A02G080000	TraesCS1A02G080000	-	1A:63004798-63005566	8_6_74	10_1_74	OK	2.38248	1.63044	-0.547201	-0.516468	0.3609	0.608148	no
TraesCS1A02G080100	TraesCS1A02G080100	-	1A:63045955-63047438	8_6_74	10_1_74	OK	5.96965	4.6345	-0.365231	-0.616656	0.2786	0.529327	no
TraesCS1A02G080200	TraesCS1A02G080200	-	1A:63050621-63053515	8_6_74	10_1_74	OK	0.986427	1.5309	0.634093	1.18466	0.0413	0.181837	no
TraesCS1A02G080300	TraesCS1A02G080300	-	1A:63057502-63062305	8_6_74	10_1_74	OK	1.12395	1.16749	0.0548367	0.0864817	0.87505	0.944118	no
TraesCS1A02G080700	TraesCS1A02G080700	-	1A:63741494-63747947	8_6_74	10_1_74	OK	3.41104	3.72884	0.128515	0.270708	0.62935	0.810196	no
TraesCS1A02G081200	TraesCS1A02G081200	-	1A:64404584-64414503	8_6_74	10_1_74	OK	6.1948	8.59103	0.471772	0.869872	0.131	0.351164	no
TraesCS1A02G081300	TraesCS1A02G081300	-	1A:64593509-64600216	8_6_74	10_1_74	OK	11.394	8.81003	-0.371054	-0.935982	0.107	0.313665	no
TraesCS1A02G081400	TraesCS1A02G081400	-	1A:64692228-64694087	8_6_74	10_1_74	OK	5.52182	4.86501	-0.1827	-0.365851	0.50615	0.724484	no
TraesCS1A02G081600	TraesCS1A02G081600	-	1A:64835536-64837007	8_6_74	10_1_74	OK	0.745728	0.426717	-0.805369	-0.744663	0.17195	0.407471	no
TraesCS1A02G082000	TraesCS1A02G082000	-	1A:65261476-65265780	8_6_74	10_1_74	OK	9.99749	14.4564	0.53207	1.31159	0.0251	0.135316	no
TraesCS1A02G082100	TraesCS1A02G082100	-	1A:65266306-65268355	8_6_74	10_1_74	OK	2.06539	2.9323	0.505615	0.693259	0.22745	0.474747	no
TraesCS1A02G082200	TraesCS1A02G082200	-	1A:65391962-65393451	8_6_74	10_1_74	OK	5.32039	5.25737	-0.0171912	-0.0281634	0.9592	0.981063	no
TraesCS1A02G082300	TraesCS1A02G082300	-	1A:65615816-65616636	8_6_74	10_1_74	OK	31.853	17.6379	-0.852748	-1.84325	0.00155	0.0220625	yes
TraesCS1A02G082500	TraesCS1A02G082500	-	1A:65758590-65759654	8_6_74	10_1_74	OK	6.85887	3.97729	-0.786186	-1.82968	0.00505	0.0492692	yes
TraesCS1A02G082600	TraesCS1A02G082600	-	1A:65790412-65795583	8_6_74	10_1_74	OK	6.75905	5.94172	-0.18594	-0.390458	0.4892	0.711571	no
TraesCS1A02G082700	TraesCS1A02G082700	-	1A:65798875-65800185	8_6_74	10_1_74	OK	6.27767	5.0557	-0.312319	-0.507886	0.37545	0.62097	no
TraesCS1A02G083000	TraesCS1A02G083000	-	1A:66174939-66177799	8_6_74	10_1_74	OK	13.1406	8.8571	-0.56912	-1.21777	0.03415	0.162466	no
TraesCS1A02G083100	TraesCS1A02G083100	-	1A:66892109-66894637	8_6_74	10_1_74	OK	8.90518	6.99395	-0.348536	-0.836834	0.14265	0.36777	no
TraesCS1A02G083300	TraesCS1A02G083300	-	1A:67467267-67469443	8_6_74	10_1_74	OK	0.588782	0.533521	-0.14219	-0.131912	0.8119	0.912723	no
TraesCS1A02G083400	TraesCS1A02G083400	-	1A:67683224-67687269	8_6_74	10_1_74	OK	33.0457	31.5316	-0.0676641	-0.165585	0.7718	0.891775	no
TraesCS1A02G083500	TraesCS1A02G083500	-	1A:67689153-67698715	8_6_74	10_1_74	OK	3.31463	4.92494	0.571259	1.17124	0.04425	0.189538	no
TraesCS1A02G084100	TraesCS1A02G084100	-	1A:69188850-69193336	8_6_74	10_1_74	OK	9.61079	9.77198	0.0239948	0.0517086	0.9267	0.968051	no
TraesCS1A02G084200	TraesCS1A02G084200	-	1A:69390435-69394941	8_6_74	10_1_74	OK	3.0568	2.8468	-0.102681	-0.223106	0.69475	0.850352	no
TraesCS1A02G084300	TraesCS1A02G084300	-	1A:70040013-70041337	8_6_74	10_1_74	OK	9.20194	8.96243	-0.0380478	-0.0756381	0.89575	0.954238	no
TraesCS1A02G084400	TraesCS1A02G084400	-	1A:70695359-70705174	8_6_74	10_1_74	OK	0.502907	0.420883	-0.256874	-0.140809	0.83575	0.924742	no
TraesCS1A02G084500	TraesCS1A02G084500	-	1A:70695359-70705174	8_6_74	10_1_74	OK	1.15175	1.30667	0.182065	0.353371	0.53925	0.749233	no
TraesCS1A02G084800	TraesCS1A02G084800	-	1A:71059896-71060199	8_6_74	10_1_74	OK	0.368508	0.23303	-0.661176	-0.306842	0.63005	0.810595	no
TraesCS1A02G084900	TraesCS1A02G084900	-	1A:71075741-71076608	8_6_74	10_1_74	OK	0.21251	0.485033	1.19056	1.10444	0.0587	0.222822	no
TraesCS1A02G085000	TraesCS1A02G085000	-	1A:71087175-71095753	8_6_74	10_1_74	OK	0.652206	0.754706	0.210588	0.340178	0.54315	0.751979	no
TraesCS1A02G085300	TraesCS1A02G085300	-	1A:71444520-71445104	8_6_74	10_1_74	OK	1.01446	1.04049	0.036558	0.0370316	0.9445	0.975155	no
TraesCS1A02G085400	TraesCS1A02G085400	-	1A:71548288-71548949	8_6_74	10_1_74	OK	3.64153	4.02195	0.143352	0.173293	0.76695	0.888932	no
TraesCS1A02G085500	TraesCS1A02G085500	-	1A:71558242-71561228	8_6_74	10_1_74	OK	0.89195	0.542532	-0.717255	-0.651908	0.2719	0.522495	no
TraesCS1A02G085600	TraesCS1A02G085600	-	1A:71689759-71695155	8_6_74	10_1_74	OK	8.40256	6.7807	-0.309395	-0.766869	0.17655	0.413859	no
TraesCS1A02G085700	TraesCS1A02G085700	-	1A:71723318-71725161	8_6_74	10_1_74	OK	0.562347	0.887995	0.659092	0.837811	0.1469	0.373274	no
TraesCS1A02G085800	TraesCS1A02G085800	-	1A:71784545-71785643	8_6_74	10_1_74	OK	0.285188	0.538261	0.916394	0.730176	0.36095	0.608214	no
TraesCS1A02G085900	TraesCS1A02G085900	-	1A:71786597-71790263	8_6_74	10_1_74	OK	2.09651	2.86014	0.448099	0.742769	0.2018	0.444279	no
TraesCS1A02G086100	TraesCS1A02G086100	-	1A:72782625-72785888	8_6_74	10_1_74	OK	2.64627	2.98033	0.171509	0.257919	0.64955	0.823424	no
TraesCS1A02G086200	TraesCS1A02G086200	-	1A:72785991-72791062	8_6_74	10_1_74	OK	8.1475	6.51393	-0.322829	-0.83667	0.169	0.403998	no
TraesCS1A02G086500	TraesCS1A02G086500	-	1A:73295475-73300550	8_6_74	10_1_74	OK	17.0919	17.1115	0.00164673	0.00421184	0.99355	0.996115	no
TraesCS1A02G086600	TraesCS1A02G086600	-	1A:73302086-73306610	8_6_74	10_1_74	OK	13.4027	14.728	0.136042	0.341227	0.5423	0.751428	no
TraesCS1A02G086800	TraesCS1A02G086800	-	1A:73312929-73322282	8_6_74	10_1_74	OK	3.00835	4.7425	0.656676	1.4642	0.0141	0.0952069	no
TraesCS1A02G086900	TraesCS1A02G086900	-	1A:73322507-73330054	8_6_74	10_1_74	OK	3.94326	4.53394	0.201374	0.473566	0.41295	0.651867	no
TraesCS1A02G087100	TraesCS1A02G087100	-	1A:73352033-73356144	8_6_74	10_1_74	OK	2.60598	2.14138	-0.28328	-0.295441	0.5936	0.786994	no
TraesCS1A02G087500	TraesCS1A02G087500	-	1A:74431374-74444306	8_6_74	10_1_74	OK	10.5486	4.74186	-1.15353	-2.87966	5e-05	0.00157846	yes
TraesCS1A02G087900	TraesCS1A02G087900	-	1A:75715900-75722755	8_6_74	10_1_74	OK	1.10529	1.84056	0.735717	1.59531	0.0063	0.0567936	no
TraesCS1A02G088000	TraesCS1A02G088000	-	1A:76022645-76031768	8_6_74	10_1_74	OK	4.46328	4.40979	-0.0173941	-0.0428153	0.94435	0.975069	no
TraesCS1A02G088100	TraesCS1A02G088100	-	1A:76485955-76492268	8_6_74	10_1_74	OK	8.02823	8.52563	0.0867237	0.214375	0.7149	0.861242	no
TraesCS1A02G088200	TraesCS1A02G088200	-	1A:76495319-76501435	8_6_74	10_1_74	OK	0.946251	1.20015	0.342915	0.607815	0.3011	0.552156	no
TraesCS1A02G088600	TraesCS1A02G088600	-	1A:77069780-77072982	8_6_74	10_1_74	OK	0.30402	0.696456	1.19587	1.50513	0.01125	0.0827657	no
TraesCS1A02G088800	TraesCS1A02G088800	-	1A:77096837-77099287	8_6_74	10_1_74	OK	0.330456	0.343544	0.0560387	0.0518619	0.92385	0.96686	no
TraesCS1A02G088900	TraesCS1A02G088900	-	1A:77103809-77107960	8_6_74	10_1_74	OK	2.15459	3.71901	0.78751	1.66014	0.0053	0.0508564	no
TraesCS1A02G089100	TraesCS1A02G089100	-	1A:78323460-78331744	8_6_74	10_1_74	OK	8.29116	8.03682	-0.0449489	-0.0965181	0.86885	0.941037	no
TraesCS1A02G089500	TraesCS1A02G089500	-	1A:78962469-78964533	8_6_74	10_1_74	OK	4.19571	3.04409	-0.462904	-0.848623	0.14755	0.374289	no
TraesCS1A02G089600	TraesCS1A02G089600	-	1A:79107176-79108103	8_6_74	10_1_74	OK	4.008	3.63249	-0.141922	-0.148376	0.76945	0.8902	no
TraesCS1A02G089800	TraesCS1A02G089800	-	1A:79167081-79169605	8_6_74	10_1_74	OK	5.64878	4.09854	-0.46283	-0.844913	0.14345	0.368885	no
TraesCS1A02G089900	TraesCS1A02G089900	-	1A:79688775-79694804	8_6_74	10_1_74	OK	7.0987	10.103	0.509154	1.30485	0.02505	0.135096	no
TraesCS1A02G090000	TraesCS1A02G090000	-	1A:79697669-79705374	8_6_74	10_1_74	OK	7.99394	8.79324	0.137487	0.357194	0.53765	0.748188	no
TraesCS1A02G090100	TraesCS1A02G090100	-	1A:80190103-80195903	8_6_74	10_1_74	OK	8.05888	7.70095	-0.0655436	-0.16089	0.7827	0.898063	no
TraesCS1A02G090300	TraesCS1A02G090300	-	1A:80297143-80309314	8_6_74	10_1_74	OK	1.2674	1.61675	0.351221	0.66577	0.2432	0.492102	no
TraesCS1A02G090600	TraesCS1A02G090600	-	1A:80683273-80687060	8_6_74	10_1_74	OK	5.35847	6.46965	0.271868	0.59662	0.2977	0.548806	no
TraesCS1A02G091000	TraesCS1A02G091000	-	1A:82127356-82129287	8_6_74	10_1_74	OK	4.84592	6.25467	0.368164	0.607441	0.27915	0.529992	no
TraesCS1A02G091100	TraesCS1A02G091100	-	1A:82517367-82528033	8_6_74	10_1_74	OK	5.89062	6.49565	0.141053	0.357694	0.52865	0.741689	no
TraesCS1A02G091200	TraesCS1A02G091200	-	1A:82530924-82535170	8_6_74	10_1_74	OK	3.89094	3.81629	-0.0279495	-0.061197	0.91235	0.961842	no
TraesCS1A02G091300	TraesCS1A02G091300	-	1A:82947326-82952587	8_6_74	10_1_74	OK	7.4944	9.42402	0.33053	0.778863	0.17535	0.412091	no
TraesCS1A02G091400	TraesCS1A02G091400	-	1A:83822448-83835952	8_6_74	10_1_74	OK	0.450164	0.745978	0.728683	1.2252	0.0318	0.155803	no
TraesCS1A02G091600	TraesCS1A02G091600	-	1A:84022444-84024415	8_6_74	10_1_74	OK	0.380232	0.446145	0.230634	0.188942	0.74655	0.878281	no
TraesCS1A02G092200	TraesCS1A02G092200	-	1A:84793973-84795298	8_6_74	10_1_74	OK	9.20161	3.15042	-1.54634	-2.02106	0.00115	0.0178904	yes
TraesCS1A02G092700	TraesCS1A02G092700	-	1A:85032414-85035322	8_6_74	10_1_74	OK	53.7692	49.6707	-0.114385	-0.288844	0.6138	0.800564	no
TraesCS1A02G092800	TraesCS1A02G092800	-	1A:85337309-85338552	8_6_74	10_1_74	OK	0.381586	0	#NAME?	#NAME?	0.00315	0.0360385	yes
TraesCS1A02G092900	TraesCS1A02G092900	-	1A:85344048-85346466	8_6_74	10_1_74	OK	390.935	358.059	-0.126731	-0.267088	0.63125	0.811386	no
TraesCS1A02G093800	TraesCS1A02G093800	-	1A:86638819-86641089	8_6_74	10_1_74	OK	48.002	56.9417	0.246392	0.644079	0.27285	0.523595	no
TraesCS1A02G093900	TraesCS1A02G093900	-	1A:86644141-86649260	8_6_74	10_1_74	OK	13.4828	10.9281	-0.303077	-0.744024	0.21105	0.455434	no
TraesCS1A02G094000	TraesCS1A02G094000	-	1A:87198151-87201062	8_6_74	10_1_74	OK	4.7287	4.31443	-0.132274	-0.288727	0.61205	0.799302	no
TraesCS1A02G094200	TraesCS1A02G094200	-	1A:88345836-88351710	8_6_74	10_1_74	OK	0.50474	0.715361	0.503132	0.793975	0.1716	0.407006	no
TraesCS1A02G094700	TraesCS1A02G094700	-	1A:90106134-90110560	8_6_74	10_1_74	OK	12.3793	5.96314	-1.05378	-2.03254	0.0005	0.00977265	yes
TraesCS1A02G094800	TraesCS1A02G094800	-	1A:90157680-90159471	8_6_74	10_1_74	OK	0.245965	0.369675	0.587804	0.711123	0.20335	0.446224	no
TraesCS1A02G095000	TraesCS1A02G095000	-	1A:90759664-90768599	8_6_74	10_1_74	OK	21.1808	19.4715	-0.121388	-0.299135	0.59525	0.788088	no
TraesCS1A02G095100	TraesCS1A02G095100	-	1A:91043143-91048307	8_6_74	10_1_74	OK	13.4847	14.4474	0.0994844	0.234566	0.67875	0.840714	no
TraesCS1A02G095200	TraesCS1A02G095200	-	1A:91052072-91059825	8_6_74	10_1_74	OK	0.552436	1.04884	0.924914	1.04299	0.0903	0.285999	no
TraesCS1A02G095300	TraesCS1A02G095300	-	1A:91052072-91059825	8_6_74	10_1_74	OK	3.66185	3.02147	-0.277325	-0.303757	0.60005	0.791169	no
TraesCS1A02G095500	TraesCS1A02G095500	-	1A:91158449-91162767	8_6_74	10_1_74	OK	2.90283	3.88516	0.420515	0.871053	0.13105	0.351185	no
TraesCS1A02G095600	TraesCS1A02G095600	-	1A:91174550-91176315	8_6_74	10_1_74	OK	0.872293	0.641494	-0.443376	-0.454296	0.43775	0.672134	no
TraesCS1A02G095800	TraesCS1A02G095800	-	1A:91410868-91414181	8_6_74	10_1_74	OK	1.25932	2.82476	1.16548	2.03657	0.00075	0.0131697	yes
TraesCS1A02G096000	TraesCS1A02G096000	-	1A:91498964-91502453	8_6_74	10_1_74	OK	9.12533	11.2235	0.298573	0.690569	0.23815	0.486328	no
TraesCS1A02G096100	TraesCS1A02G096100	-	1A:91502766-91505217	8_6_74	10_1_74	OK	15.127	11.6483	-0.377012	-0.818425	0.15085	0.37911	no
TraesCS1A02G096200	TraesCS1A02G096200	-	1A:91590456-91595995	8_6_74	10_1_74	OK	1.48926	2.08168	0.483154	0.793679	0.16515	0.398821	no
TraesCS1A02G096400	TraesCS1A02G096400	-	1A:91671395-91672331	8_6_74	10_1_74	OK	0.13469	0.352458	1.38781	0.945347	0.158	0.389072	no
TraesCS1A02G096500	TraesCS1A02G096500	-	1A:92564926-92567805	8_6_74	10_1_74	OK	188.473	194.725	0.0470755	0.117963	0.8347	0.924367	no
TraesCS1A02G096600	TraesCS1A02G096600	-	1A:92570551-92575558	8_6_74	10_1_74	OK	2.29318	2.83376	0.305367	0.66687	0.24255	0.491317	no
TraesCS1A02G097000	TraesCS1A02G097000	-	1A:93367122-93367842	8_6_74	10_1_74	OK	13.2427	12.7964	-0.049461	-0.0757096	0.8919	0.952664	no
TraesCS1A02G097100	TraesCS1A02G097100	-	1A:93392090-93401378	8_6_74	10_1_74	OK	0.39956	0.448282	0.165997	0.0792505	0.9032	0.957464	no
TraesCS1A02G097200	TraesCS1A02G097200	-	1A:93392090-93401378	8_6_74	10_1_74	OK	10.7201	8.43562	-0.345756	-0.82762	0.14635	0.372462	no
TraesCS1A02G097300	TraesCS1A02G097300	-	1A:93401938-93403931	8_6_74	10_1_74	OK	3.65953	4.10411	0.165412	0.202357	0.69755	0.851918	no
TraesCS1A02G097400	TraesCS1A02G097400	-	1A:93693502-93698187	8_6_74	10_1_74	OK	29.0619	33.0823	0.186931	0.471629	0.4107	0.649945	no
TraesCS1A02G097500	TraesCS1A02G097500	-	1A:94101331-94106484	8_6_74	10_1_74	OK	1.79781	2.08912	0.216656	0.379825	0.5119	0.72865	no
TraesCS1A02G097600	TraesCS1A02G097600	-	1A:94109873-94114153	8_6_74	10_1_74	OK	4.27829	5.60128	0.388721	0.790952	0.1672	0.401441	no
TraesCS1A02G097700	TraesCS1A02G097700	-	1A:94244912-94249051	8_6_74	10_1_74	OK	61.8039	42.5174	-0.539642	-1.32597	0.01865	0.113059	no
TraesCS1A02G099000	TraesCS1A02G099000	-	1A:95183260-95185789	8_6_74	10_1_74	OK	17.7009	26.5259	0.58358	1.46474	0.0146	0.0973194	no
TraesCS1A02G099100	TraesCS1A02G099100	-	1A:95311462-95315612	8_6_74	10_1_74	OK	0.29785	0.438462	0.557867	0.529624	0.37235	0.618195	no
TraesCS1A02G099300	TraesCS1A02G099300	-	1A:95820620-95826073	8_6_74	10_1_74	OK	10.411	8.32776	-0.322108	-0.808122	0.1536	0.382555	no
TraesCS1A02G099400	TraesCS1A02G099400	-	1A:95848237-95853644	8_6_74	10_1_74	OK	4.13434	6.32237	0.612808	1.44257	0.0115	0.0836958	no
TraesCS1A02G099500	TraesCS1A02G099500	-	1A:95854752-95860989	8_6_74	10_1_74	OK	10.6671	7.89875	-0.433468	-1.08627	0.06485	0.236222	no
TraesCS1A02G099600	TraesCS1A02G099600	-	1A:96358564-96362192	8_6_74	10_1_74	OK	0.193895	0.339646	0.808758	0.930299	0.10765	0.314636	no
TraesCS1A02G099700	TraesCS1A02G099700	-	1A:96364460-96365555	8_6_74	10_1_74	OK	0.453247	0.812182	0.841506	0.946803	0.1035	0.307946	no
TraesCS1A02G099800	TraesCS1A02G099800	-	1A:96423241-96423996	8_6_74	10_1_74	OK	2.57839	3.24637	0.332359	0.284574	0.60475	0.794453	no
TraesCS1A02G099900	TraesCS1A02G099900	-	1A:96438027-96439746	8_6_74	10_1_74	OK	1.34148	2.0153	0.587169	0.730584	0.2034	0.446266	no
TraesCS1A02G100000	TraesCS1A02G100000	-	1A:96446460-96447320	8_6_74	10_1_74	OK	0.470696	0.416765	-0.175562	-0.132034	0.81015	0.912041	no
TraesCS1A02G100100	TraesCS1A02G100100	-	1A:96449468-96451542	8_6_74	10_1_74	OK	1.60001	0.76485	-1.06483	-1.33766	0.0205	0.119378	no
TraesCS1A02G100200	TraesCS1A02G100200	-	1A:96453203-96455187	8_6_74	10_1_74	OK	4.89777	6.07	0.309571	0.532224	0.3468	0.595184	no
TraesCS1A02G100400	TraesCS1A02G100400	-	1A:96470433-96473287	8_6_74	10_1_74	OK	2.25341	2.97889	0.402665	0.858214	0.14415	0.369592	no
TraesCS1A02G100600	TraesCS1A02G100600	-	1A:96480552-96489250	8_6_74	10_1_74	OK	30.3205	15.131	-1.00279	-2.54479	5e-05	0.00157846	yes
TraesCS1A02G101000	TraesCS1A02G101000	-	1A:97643034-97647138	8_6_74	10_1_74	OK	2.29944	2.87195	0.320746	0.375871	0.51275	0.729289	no
TraesCS1A02G101200	TraesCS1A02G101200	-	1A:97802664-97810182	8_6_74	10_1_74	OK	1.75418	4.37699	1.31914	0.926913	0.1416	0.366588	no
TraesCS1A02G101300	TraesCS1A02G101300	-	1A:97802664-97810182	8_6_74	10_1_74	OK	1.39586	1.81043	0.375177	0.831426	0.1709	0.406057	no
TraesCS1A02G101500	TraesCS1A02G101500	-	1A:97935424-97941195	8_6_74	10_1_74	OK	0.779709	0.816269	0.0661083	0.103395	0.85775	0.935662	no
TraesCS1A02G101900	TraesCS1A02G101900	-	1A:98019573-98021697	8_6_74	10_1_74	OK	16.3542	17.6135	0.107015	0.2105	0.70315	0.854617	no
TraesCS1A02G102100	TraesCS1A02G102100	-	1A:98022870-98023878	8_6_74	10_1_74	OK	1.81578	0.401004	-2.1789	-1.35666	0.04875	0.200568	no
TraesCS1A02G102300	TraesCS1A02G102300	-	1A:98242494-98247975	8_6_74	10_1_74	OK	4.70819	6.7968	0.529682	1.28251	0.03045	0.15169	no
TraesCS1A02G102400	TraesCS1A02G102400	-	1A:98584807-98591722	8_6_74	10_1_74	OK	0.93561	1.0425	0.15607	0.205332	0.7131	0.860184	no
TraesCS1A02G102500	TraesCS1A02G102500	-	1A:99001418-99010088	8_6_74	10_1_74	OK	6.98809	5.40226	-0.371333	-0.896528	0.1293	0.3485	no
TraesCS1A02G102600	TraesCS1A02G102600	-	1A:99014195-99018288	8_6_74	10_1_74	OK	6.69483	8.11289	0.277168	0.6926	0.2385	0.486838	no
TraesCS1A02G102700	TraesCS1A02G102700	-	1A:99018551-99019580	8_6_74	10_1_74	OK	0.417639	0.910854	1.12496	0.840431	0.17385	0.409839	no
TraesCS1A02G102800	TraesCS1A02G102800	-	1A:99071007-99072331	8_6_74	10_1_74	OK	0.43204	0.657815	0.606516	0.63795	0.26445	0.514682	no
TraesCS1A02G103100	TraesCS1A02G103100	-	1A:99292071-99293625	8_6_74	10_1_74	OK	1.21015	1.91549	0.662524	0.811677	0.14765	0.374363	no
TraesCS1A02G103900	TraesCS1A02G103900	-	1A:99868031-99871106	8_6_74	10_1_74	OK	2.73735	4.70741	0.782154	1.18914	0.04435	0.189785	no
TraesCS1A02G104000	TraesCS1A02G104000	-	1A:99892262-99906810	8_6_74	10_1_74	OK	1.01671	1.38427	0.445216	0.73214	0.2079	0.451749	no
TraesCS1A02G104300	TraesCS1A02G104300	-	1A:100099706-100104633	8_6_74	10_1_74	OK	8.40452	5.05449	-0.7336	-1.43715	0.01195	0.0856333	no
TraesCS1A02G104500	TraesCS1A02G104500	-	1A:100267211-100272922	8_6_74	10_1_74	OK	0.508368	0.9999	0.97591	1.54063	0.0119	0.0854327	no
TraesCS1A02G104600	TraesCS1A02G104600	-	1A:100289594-100291148	8_6_74	10_1_74	OK	0.810755	0.47575	-0.769063	-0.728897	0.19925	0.44167	no
TraesCS1A02G104700	TraesCS1A02G104700	-	1A:100291938-100297147	8_6_74	10_1_74	OK	1.14411	2.16425	0.919638	1.94549	0.00105	0.0167417	yes
TraesCS1A02G105300	TraesCS1A02G105300	-	1A:101320829-101324110	8_6_74	10_1_74	OK	1.71586	1.37647	-0.317959	-0.556249	0.32985	0.580023	no
TraesCS1A02G105400	TraesCS1A02G105400	-	1A:101334863-101335739	8_6_74	10_1_74	OK	441.895	346.751	-0.349803	-0.813119	0.155	0.384513	no
TraesCS1A02G105500	TraesCS1A02G105500	-	1A:101377423-101382058	8_6_74	10_1_74	OK	15.4277	14.7343	-0.0663511	-0.159703	0.78495	0.898944	no
TraesCS1A02G105600	TraesCS1A02G105600	-	1A:101763921-101767798	8_6_74	10_1_74	OK	13.4195	11.1033	-0.273336	-0.689229	0.23055	0.478219	no
TraesCS1A02G105800	TraesCS1A02G105800	-	1A:102359663-102365134	8_6_74	10_1_74	OK	50.5091	27.4815	-0.878084	-2.22624	0.00015	0.00386582	yes
TraesCS1A02G105900	TraesCS1A02G105900	-	1A:102366709-102370939	8_6_74	10_1_74	OK	9.62918	9.33328	-0.0450287	-0.10856	0.85805	0.935796	no
TraesCS1A02G106000	TraesCS1A02G106000	-	1A:102371396-102375203	8_6_74	10_1_74	OK	17.649	15.4342	-0.19346	-0.492673	0.3897	0.632646	no
TraesCS1A02G106100	TraesCS1A02G106100	-	1A:103311703-103326325	8_6_74	10_1_74	OK	3.85355	4.33818	0.170902	0.430165	0.45365	0.684902	no
TraesCS1A02G106200	TraesCS1A02G106200	-	1A:103631842-103636595	8_6_74	10_1_74	OK	1.32939	0.694904	-0.935879	-1.06169	0.0628	0.231667	no
TraesCS1A02G106300	TraesCS1A02G106300	-	1A:104208686-104219859	8_6_74	10_1_74	OK	1.214	1.3538	0.157244	0.356733	0.532	0.744417	no
TraesCS1A02G106500	TraesCS1A02G106500	-	1A:104225641-104230111	8_6_74	10_1_74	OK	3.20563	3.05311	-0.0703302	-0.145226	0.8037	0.908326	no
TraesCS1A02G106600	TraesCS1A02G106600	-	1A:104377539-104379785	8_6_74	10_1_74	OK	123.154	123.289	0.00158333	0.00401894	0.9947	0.996479	no
TraesCS1A02G106700	TraesCS1A02G106700	-	1A:104432548-104433415	8_6_74	10_1_74	OK	34.3185	39.3438	0.197149	0.421296	0.4557	0.686183	no
TraesCS1A02G107300	TraesCS1A02G107300	-	1A:104937223-104949835	8_6_74	10_1_74	OK	4.12885	5.59262	0.437785	1.11996	0.0567	0.218433	no
TraesCS1A02G107500	TraesCS1A02G107500	-	1A:105885702-105887086	8_6_74	10_1_74	OK	18.0101	9.42034	-0.934954	-2.08364	0.00045	0.00903179	yes
TraesCS1A02G107600	TraesCS1A02G107600	-	1A:105903501-105906285	8_6_74	10_1_74	OK	3.04156	5.38197	0.823323	1.697	0.00405	0.0427728	yes
TraesCS1A02G107800	TraesCS1A02G107800	-	1A:106219614-106230486	8_6_74	10_1_74	OK	14.682	13.2454	-0.148552	-0.384435	0.51245	0.72913	no
TraesCS1A02G107900	TraesCS1A02G107900	-	1A:107093814-107096344	8_6_74	10_1_74	OK	10.0858	8.25181	-0.289546	-0.55113	0.33225	0.582187	no
TraesCS1A02G108100	TraesCS1A02G108100	-	1A:107107555-107110090	8_6_74	10_1_74	OK	0.864093	0.989607	0.195669	0.316161	0.58075	0.777819	no
TraesCS1A02G108300	TraesCS1A02G108300	-	1A:107466470-107482160	8_6_74	10_1_74	OK	1.1299	1.7532	0.633792	1.29884	0.0279	0.144383	no
TraesCS1A02G108400	TraesCS1A02G108400	-	1A:107484215-107485732	8_6_74	10_1_74	OK	1.46153	0.0819894	-4.1559	-3.62724	0.06135	0.22862	no
TraesCS1A02G108600	TraesCS1A02G108600	-	1A:107777231-107778839	8_6_74	10_1_74	OK	0.0776502	0.329651	2.08588	1.09436	0.10995	0.318466	no
TraesCS1A02G108800	TraesCS1A02G108800	-	1A:108070587-108074862	8_6_74	10_1_74	OK	0.298696	0.573387	0.940832	1.31544	0.02445	0.133142	no
TraesCS1A02G108900	TraesCS1A02G108900	-	1A:108076849-108081795	8_6_74	10_1_74	OK	1.07849	1.81855	0.753774	1.61424	0.00595	0.0547398	no
TraesCS1A02G109200	TraesCS1A02G109200	-	1A:108687043-108691586	8_6_74	10_1_74	OK	2.64301	2.8459	0.106705	0.220983	0.69565	0.850757	no
TraesCS1A02G109300	TraesCS1A02G109300	-	1A:108692882-108697532	8_6_74	10_1_74	OK	3.08096	3.42914	0.154467	0.333191	0.55805	0.762134	no
TraesCS1A02G109400	TraesCS1A02G109400	-	1A:108760476-108766530	8_6_74	10_1_74	OK	0.463825	0.783876	0.757046	1.31072	0.02055	0.119574	no
TraesCS1A02G109500	TraesCS1A02G109500	-	1A:108769535-108775742	8_6_74	10_1_74	OK	1.64822	1.88856	0.196379	0.402709	0.4899	0.712074	no
TraesCS1A02G109600	TraesCS1A02G109600	-	1A:108769535-108775742	8_6_74	10_1_74	OK	1.23399	1.03997	-0.246797	-0.156938	0.7775	0.894988	no
TraesCS1A02G110000	TraesCS1A02G110000	-	1A:108921600-108924502	8_6_74	10_1_74	OK	0.380618	0.36071	-0.0775041	-0.0843834	0.8865	0.949734	no
TraesCS1A02G110100	TraesCS1A02G110100	-	1A:109428844-109429628	8_6_74	10_1_74	OK	2.37195	5.03422	1.0857	0.72419	0.21955	0.465803	no
TraesCS1A02G110200	TraesCS1A02G110200	-	1A:109573739-109578560	8_6_74	10_1_74	OK	20.5139	13.6316	-0.589649	-1.33873	0.02145	0.122992	no
TraesCS1A02G110300	TraesCS1A02G110300	-	1A:109982663-109986523	8_6_74	10_1_74	OK	10.3443	21.1521	1.03196	2.52349	5e-05	0.00157846	yes
TraesCS1A02G110700	TraesCS1A02G110700	-	1A:110279385-110282081	8_6_74	10_1_74	OK	0.707581	1.04083	0.556774	0.76935	0.17815	0.415952	no
TraesCS1A02G110800	TraesCS1A02G110800	-	1A:110282477-110284392	8_6_74	10_1_74	OK	0.83675	0.964203	0.20454	0.260644	0.6708	0.83572	no
TraesCS1A02G110900	TraesCS1A02G110900	-	1A:111122760-111132907	8_6_74	10_1_74	OK	2.04525	2.15864	0.0778485	0.154229	0.79065	0.901678	no
TraesCS1A02G111000	TraesCS1A02G111000	-	1A:111150790-111153945	8_6_74	10_1_74	OK	3.71838	4.98854	0.423945	0.755613	0.1954	0.436776	no
TraesCS1A02G111100	TraesCS1A02G111100	-	1A:111534403-111538376	8_6_74	10_1_74	OK	7.36684	6.33782	-0.21706	-0.499893	0.38585	0.629731	no
TraesCS1A02G111300	TraesCS1A02G111300	-	1A:112035815-112042777	8_6_74	10_1_74	OK	0.267587	0.518083	0.953173	1.41907	0.0155	0.100445	no
TraesCS1A02G111500	TraesCS1A02G111500	-	1A:112927733-112928544	8_6_74	10_1_74	OK	4.40651	14.3094	1.69926	2.68912	5e-05	0.00157846	yes
TraesCS1A02G111600	TraesCS1A02G111600	-	1A:112934975-112942003	8_6_74	10_1_74	OK	1.37075	1.60801	0.230309	0.319219	0.58215	0.778727	no
TraesCS1A02G111800	TraesCS1A02G111800	-	1A:113251083-113252461	8_6_74	10_1_74	OK	4.20772	3.81521	-0.141276	-0.255292	0.6628	0.831462	no
TraesCS1A02G111900	TraesCS1A02G111900	-	1A:113538202-113541509	8_6_74	10_1_74	OK	7.07097	5.266	-0.425199	-0.949498	0.1066	0.313028	no
TraesCS1A02G112000	TraesCS1A02G112000	-	1A:113850567-113861587	8_6_74	10_1_74	OK	7.38521	6.79435	-0.120303	-0.160461	0.78345	0.898375	no
TraesCS1A02G112100	TraesCS1A02G112100	-	1A:113850567-113861587	8_6_74	10_1_74	OK	15.4235	12.8683	-0.261309	-0.571649	0.32855	0.578646	no
TraesCS1A02G112200	TraesCS1A02G112200	-	1A:113877740-113880731	8_6_74	10_1_74	OK	2.42504	2.72859	0.170148	0.36338	0.5273	0.740687	no
TraesCS1A02G112400	TraesCS1A02G112400	-	1A:114060493-114063211	8_6_74	10_1_74	OK	10.8071	15.2059	0.492646	1.111	0.05085	0.205264	no
TraesCS1A02G112500	TraesCS1A02G112500	-	1A:114544595-114546676	8_6_74	10_1_74	OK	286.825	286.387	-0.00220414	-0.00497969	0.9935	0.996082	no
TraesCS1A02G112600	TraesCS1A02G112600	-	1A:114547941-114552217	8_6_74	10_1_74	OK	7.45277	8.01728	0.105335	0.242279	0.6653	0.832715	no
TraesCS1A02G112700	TraesCS1A02G112700	-	1A:115357678-115363324	8_6_74	10_1_74	OK	1.87978	2.21704	0.238072	0.444898	0.4302	0.666286	no
TraesCS1A02G112800	TraesCS1A02G112800	-	1A:115364415-115368103	8_6_74	10_1_74	OK	4.8317	3.63674	-0.409883	-0.701866	0.22615	0.473289	no
TraesCS1A02G113100	TraesCS1A02G113100	-	1A:115939761-115940521	8_6_74	10_1_74	OK	28.9151	14.0033	-1.04606	-2.0959	0.0003	0.00667182	yes
TraesCS1A02G113300	TraesCS1A02G113300	-	1A:115975500-115978707	8_6_74	10_1_74	OK	1.05952	1.51038	0.511509	0.831436	0.1564	0.386767	no
TraesCS1A02G113600	TraesCS1A02G113600	-	1A:117192082-117193881	8_6_74	10_1_74	OK	0.288543	1.28859	2.15894	1.52385	0.03695	0.170198	no
TraesCS1A02G113700	TraesCS1A02G113700	-	1A:117194226-117198243	8_6_74	10_1_74	OK	3.08097	3.4338	0.156422	0.30319	0.5956	0.788246	no
TraesCS1A02G113800	TraesCS1A02G113800	-	1A:117244234-117248380	8_6_74	10_1_74	OK	3.29803	1.36005	-1.27795	-1.93513	0.00145	0.0210349	yes
TraesCS1A02G113900	TraesCS1A02G113900	-	1A:117888526-117890940	8_6_74	10_1_74	OK	12.0239	7.31081	-0.717797	-1.44868	0.0117	0.0845912	no
TraesCS1A02G114000	TraesCS1A02G114000	-	1A:117906704-117912166	8_6_74	10_1_74	OK	3.57272	3.31925	-0.106167	-0.220433	0.7024	0.854312	no
TraesCS1A02G114300	TraesCS1A02G114300	-	1A:118504063-118509582	8_6_74	10_1_74	OK	7.20422	8.59167	0.254095	0.641084	0.2705	0.520922	no
TraesCS1A02G114400	TraesCS1A02G114400	-	1A:118557582-118559476	8_6_74	10_1_74	OK	1.90801	1.92501	0.0127974	0.0122557	0.9742	0.987371	no
TraesCS1A02G114600	TraesCS1A02G114600	-	1A:118809203-118815557	8_6_74	10_1_74	OK	0.716695	0.863254	0.268426	0.47223	0.41285	0.651867	no
TraesCS1A02G114700	TraesCS1A02G114700	-	1A:118847400-118850726	8_6_74	10_1_74	OK	4.59678	2.01312	-1.19119	-2.3004	0.00025	0.00578746	yes
TraesCS1A02G114800	TraesCS1A02G114800	-	1A:118877091-118877385	8_6_74	10_1_74	OK	0.812952	0.62254	-0.385003	-0.326213	0.7856	0.899282	no
TraesCS1A02G115000	TraesCS1A02G115000	-	1A:119148849-119152242	8_6_74	10_1_74	OK	5.86758	5.86448	-0.000760299	-0.00165304	0.99825	0.998523	no
TraesCS1A02G115100	TraesCS1A02G115100	-	1A:119493398-119496915	8_6_74	10_1_74	OK	6.71341	7.80742	0.2178	0.511006	0.37035	0.616403	no
TraesCS1A02G115200	TraesCS1A02G115200	-	1A:119703454-119708196	8_6_74	10_1_74	OK	1.66447	2.28121	0.454737	0.767987	0.18825	0.427938	no
TraesCS1A02G115400	TraesCS1A02G115400	-	1A:119739448-119740541	8_6_74	10_1_74	OK	77.2861	38.1609	-1.01811	-2.24523	0.00015	0.00386582	yes
TraesCS1A02G115500	TraesCS1A02G115500	-	1A:120002302-120011148	8_6_74	10_1_74	OK	2.2681	2.84901	0.32898	0.614966	0.2818	0.532593	no
TraesCS1A02G115700	TraesCS1A02G115700	-	1A:120363801-120365499	8_6_74	10_1_74	OK	6.11586	4.51273	-0.438554	-0.682574	0.22335	0.469877	no
TraesCS1A02G115900	TraesCS1A02G115900	ALI1	1A:121129147-121129901	8_6_74	10_1_74	OK	198.935	261.594	0.395031	0.992498	0.0823	0.270869	no
TraesCS1A02G116000	TraesCS1A02G116000	-	1A:121133251-121137773	8_6_74	10_1_74	OK	9.87012	11.8011	0.257783	0.635896	0.26495	0.515156	no
TraesCS1A02G116200	TraesCS1A02G116200	-	1A:121740031-121746242	8_6_74	10_1_74	OK	5.40793	5.67527	0.0696131	0.177269	0.76205	0.886294	no
TraesCS1A02G116300	TraesCS1A02G116300	-	1A:121880231-121881650	8_6_74	10_1_74	OK	0.0815905	0.629769	2.94835	1.11624	0.1657	0.399635	no
TraesCS1A02G116500	TraesCS1A02G116500	-	1A:123549114-123552588	8_6_74	10_1_74	OK	4.3238	4.59807	0.0887279	0.167453	0.7668	0.888907	no
TraesCS1A02G116600	TraesCS1A02G116600	-	1A:123552797-123554818	8_6_74	10_1_74	OK	33.7111	34.8658	0.0485882	0.066294	0.9044	0.958003	no
TraesCS1A02G116700	TraesCS1A02G116700	-	1A:124011290-124011803	8_6_74	10_1_74	OK	16.3125	20.1128	0.302129	0.449186	0.4252	0.662151	no
TraesCS1A02G116900	TraesCS1A02G116900	-	1A:124180827-124181726	8_6_74	10_1_74	OK	10.7666	6.06397	-0.828225	-1.46354	0.0109	0.0810301	no
TraesCS1A02G117000	TraesCS1A02G117000	-	1A:124189772-124190159	8_6_74	10_1_74	OK	4.40667	2.07372	-1.08747	-0.874543	0.1381	0.361495	no
TraesCS1A02G117100	TraesCS1A02G117100	-	1A:124189772-124190159	8_6_74	10_1_74	OK	1.25774	0.307034	-2.03437	-1.02305	0.5114	0.728258	no
TraesCS1A02G117400	TraesCS1A02G117400	-	1A:124786601-124787399	8_6_74	10_1_74	OK	89.5795	54.4589	-0.717999	-1.70929	0.00325	0.0368496	yes
TraesCS1A02G117500	TraesCS1A02G117500	-	1A:124885856-124891820	8_6_74	10_1_74	OK	0.716796	0.868825	0.277504	0.432668	0.43685	0.671283	no
TraesCS1A02G117600	TraesCS1A02G117600	-	1A:124896095-124897910	8_6_74	10_1_74	OK	0.18846	0.419714	1.15515	1.25783	0.0499	0.203176	no
TraesCS1A02G117700	TraesCS1A02G117700	-	1A:125108750-125110785	8_6_74	10_1_74	OK	4.18582	3.48129	-0.265886	-0.408748	0.46485	0.693418	no
TraesCS1A02G118100	TraesCS1A02G118100	-	1A:126511804-126516201	8_6_74	10_1_74	OK	1.49388	3.44022	1.20344	1.47458	0.01475	0.0977933	no
TraesCS1A02G118200	TraesCS1A02G118200	-	1A:126853150-126854907	8_6_74	10_1_74	OK	2.25479	0.965458	-1.22371	-1.21172	0.4358	0.670661	no
TraesCS1A02G118300	TraesCS1A02G118300	-	1A:126856105-126858676	8_6_74	10_1_74	OK	2.21999	1.85592	-0.258424	-0.459715	0.41765	0.655759	no
TraesCS1A02G118400	TraesCS1A02G118400	-	1A:127075150-127077797	8_6_74	10_1_74	OK	18.7647	19.9173	0.0859977	0.192411	0.73935	0.87445	no
TraesCS1A02G118700	TraesCS1A02G118700	-	1A:127352104-127355810	8_6_74	10_1_74	OK	5.68967	6.79911	0.257002	0.594553	0.2989	0.550078	no
TraesCS1A02G118800	TraesCS1A02G118800	-	1A:127756736-127761052	8_6_74	10_1_74	OK	2.0027	2.67323	0.416639	0.800296	0.1701	0.405413	no
TraesCS1A02G119000	TraesCS1A02G119000	-	1A:128634283-128634541	8_6_74	10_1_74	OK	2.23685	2.43518	0.12256	0.0871761	0.87995	0.946617	no
TraesCS1A02G119100	TraesCS1A02G119100	-	1A:129003619-129005020	8_6_74	10_1_74	OK	4.34291	8.39877	0.951517	1.25862	0.0281	0.145006	no
TraesCS1A02G119300	TraesCS1A02G119300	-	1A:130149159-130151093	8_6_74	10_1_74	OK	2.54459	3.14417	0.305244	0.458877	0.41905	0.656841	no
TraesCS1A02G119500	TraesCS1A02G119500	-	1A:130909357-130913217	8_6_74	10_1_74	OK	5.81042	4.12569	-0.494006	-1.04089	0.06545	0.237531	no
TraesCS1A02G119600	TraesCS1A02G119600	-	1A:131520068-131521683	8_6_74	10_1_74	OK	26.0937	17.6596	-0.563247	-1.06021	0.06435	0.235077	no
TraesCS1A02G119700	TraesCS1A02G119700	-	1A:131963408-131971449	8_6_74	10_1_74	OK	2.78181	2.24114	-0.311791	-0.711877	0.2276	0.474839	no
TraesCS1A02G119800	TraesCS1A02G119800	-	1A:132133544-132135498	8_6_74	10_1_74	OK	4.60425	5.73414	0.316612	0.636728	0.26275	0.51283	no
TraesCS1A02G120000	TraesCS1A02G120000	-	1A:132414458-132416227	8_6_74	10_1_74	OK	4.75664	5.39326	0.181214	0.305892	0.5931	0.786672	no
TraesCS1A02G120100	TraesCS1A02G120100	-	1A:132481069-132485645	8_6_74	10_1_74	OK	1.42459	1.99884	0.488616	0.970045	0.09245	0.289643	no
TraesCS1A02G120200	TraesCS1A02G120200	-	1A:132783824-132791382	8_6_74	10_1_74	OK	34.5077	25.9048	-0.413694	-0.991363	0.08815	0.282089	no
TraesCS1A02G120400	TraesCS1A02G120400	-	1A:132797899-132800842	8_6_74	10_1_74	OK	2.00586	1.98004	-0.0186935	-0.0301054	0.96105	0.981696	no
TraesCS1A02G120500	TraesCS1A02G120500	-	1A:133126430-133127187	8_6_74	10_1_74	OK	13.6282	14.258	0.065174	0.131442	0.81855	0.916485	no
TraesCS1A02G120800	TraesCS1A02G120800	-	1A:133163922-133166640	8_6_74	10_1_74	OK	3.04784	2.65639	-0.198319	-0.315072	0.5336	0.745545	no
TraesCS1A02G120900	TraesCS1A02G120900	-	1A:133170777-133174000	8_6_74	10_1_74	OK	3.5587	3.57375	0.00608593	0.0104227	0.9852	0.991773	no
TraesCS1A02G121000	TraesCS1A02G121000	-	1A:133412307-133418388	8_6_74	10_1_74	OK	6.16732	5.88801	-0.0668632	-0.164914	0.76835	0.88966	no
TraesCS1A02G121200	TraesCS1A02G121200	-	1A:134000567-134004799	8_6_74	10_1_74	OK	0.369087	0.393405	0.0920524	0.149715	0.7962	0.905034	no
TraesCS1A02G121300	TraesCS1A02G121300	-	1A:134943520-134949297	8_6_74	10_1_74	OK	13.8698	16.5338	0.253473	0.623516	0.2809	0.531633	no
TraesCS1A02G121400	TraesCS1A02G121400	-	1A:134956635-134964000	8_6_74	10_1_74	OK	4.04586	4.62195	0.192057	0.429777	0.45425	0.685275	no
TraesCS1A02G121500	TraesCS1A02G121500	-	1A:135182593-135183536	8_6_74	10_1_74	OK	0.260224	0.580321	1.1571	0.855793	0.1577	0.388711	no
TraesCS1A02G121700	TraesCS1A02G121700	-	1A:135508960-135523923	8_6_74	10_1_74	OK	1.99763	2.70475	0.437209	0.950579	0.1004	0.303136	no
TraesCS1A02G122000	TraesCS1A02G122000	-	1A:135968663-135971664	8_6_74	10_1_74	OK	8.06238	7.33996	-0.135433	-0.286257	0.6109	0.798498	no
TraesCS1A02G122100	TraesCS1A02G122100	-	1A:136923916-136959905	8_6_74	10_1_74	OK	0.722488	0.966268	0.41945	0.87531	0.12905	0.348116	no
TraesCS1A02G122200	TraesCS1A02G122200	-	1A:137231688-137235117	8_6_74	10_1_74	OK	0.402877	0.821932	1.02868	1.51971	0.0084	0.0685427	no
TraesCS1A02G122500	TraesCS1A02G122500	-	1A:138225346-138228929	8_6_74	10_1_74	OK	7.97781	12.2967	0.624206	1.1667	0.02945	0.14886	no
TraesCS1A02G122600	TraesCS1A02G122600	-	1A:139552791-139554589	8_6_74	10_1_74	OK	0.60399	2.93822	2.28235	2.39324	0.00045	0.00903179	yes
TraesCS1A02G122700	TraesCS1A02G122700	-	1A:139558032-139561261	8_6_74	10_1_74	OK	18.2552	19.462	0.0923556	0.234254	0.69035	0.847897	no
TraesCS1A02G122800	TraesCS1A02G122800	-	1A:139637057-139641051	8_6_74	10_1_74	OK	0.390631	0.611248	0.645952	0.725397	0.2116	0.456012	no
TraesCS1A02G122900	TraesCS1A02G122900	-	1A:140960644-140962849	8_6_74	10_1_74	OK	10.9115	7.72196	-0.498805	-0.916257	0.1095	0.317526	no
TraesCS1A02G123000	TraesCS1A02G123000	-	1A:141432856-141437604	8_6_74	10_1_74	OK	15.2975	11.8291	-0.370947	-0.908127	0.11025	0.318955	no
TraesCS1A02G123100	TraesCS1A02G123100	-	1A:142101441-142102131	8_6_74	10_1_74	OK	53.9882	40.7776	-0.404867	-0.955388	0.09385	0.292065	no
TraesCS1A02G123200	TraesCS1A02G123200	-	1A:142887335-142888649	8_6_74	10_1_74	OK	5.68938	3.11081	-0.870982	-1.16744	0.03915	0.176316	no
TraesCS1A02G123300	TraesCS1A02G123300	-	1A:143276249-143278888	8_6_74	10_1_74	OK	0.139241	0.368271	1.40319	1.04927	0.11575	0.327943	no
TraesCS1A02G123600	TraesCS1A02G123600	-	1A:143810248-143819031	8_6_74	10_1_74	OK	0.935356	1.04406	0.158621	0.220741	0.7037	0.854947	no
TraesCS1A02G123900	TraesCS1A02G123900	-	1A:145370881-145380980	8_6_74	10_1_74	OK	1.23005	1.8918	0.621036	1.28049	0.0292	0.148123	no
TraesCS1A02G124100	TraesCS1A02G124100	-	1A:145988651-145989569	8_6_74	10_1_74	OK	1.08888	1.52455	0.485533	0.366283	0.52195	0.736458	no
TraesCS1A02G124200	TraesCS1A02G124200	-	1A:146630195-146634893	8_6_74	10_1_74	OK	23.2242	15.5915	-0.574873	-1.21991	0.0322	0.15701	no
TraesCS1A02G124300	TraesCS1A02G124300	-	1A:146944160-146946921	8_6_74	10_1_74	OK	0.627305	0.532193	-0.237217	-0.293355	0.60545	0.794745	no
TraesCS1A02G124400	TraesCS1A02G124400	-	1A:146947224-146952752	8_6_74	10_1_74	OK	10.0452	6.99715	-0.521671	-1.18963	0.0445	0.190176	no
TraesCS1A02G124500	TraesCS1A02G124500	-	1A:146958997-146959708	8_6_74	10_1_74	OK	0.393964	0.948968	1.2683	0.990704	0.23905	0.48726	no
TraesCS1A02G124600	TraesCS1A02G124600	-	1A:147353058-147357065	8_6_74	10_1_74	OK	54.4191	44.0806	-0.303971	-0.784398	0.17965	0.417913	no
TraesCS1A02G124700	TraesCS1A02G124700	-	1A:147674770-147682838	8_6_74	10_1_74	OK	1.81431	3.20246	0.819761	1.37191	0.0182	0.111304	no
TraesCS1A02G124800	TraesCS1A02G124800	-	1A:147689966-147691695	8_6_74	10_1_74	OK	16.8787	13.2192	-0.352572	-0.754695	0.183	0.422132	no
TraesCS1A02G125000	TraesCS1A02G125000	-	1A:148267039-148271421	8_6_74	10_1_74	OK	10.7041	10.0659	-0.0886886	-0.217643	0.7003	0.853183	no
TraesCS1A02G125100	TraesCS1A02G125100	-	1A:148608793-148610939	8_6_74	10_1_74	OK	111.691	86.5202	-0.368409	-0.931395	0.10925	0.317085	no
TraesCS1A02G125200	TraesCS1A02G125200	-	1A:148744426-148745985	8_6_74	10_1_74	OK	5.30355	10.9099	1.04061	2.00302	0.01095	0.0812773	no
TraesCS1A02G125300	TraesCS1A02G125300	-	1A:148953746-148959478	8_6_74	10_1_74	OK	3.61568	4.74154	0.391089	0.895858	0.12455	0.341175	no
TraesCS1A02G125500	TraesCS1A02G125500	-	1A:149510429-149514777	8_6_74	10_1_74	OK	1.12989	1.57162	0.476072	0.542171	0.35345	0.601669	no
TraesCS1A02G125600	TraesCS1A02G125600	-	1A:149864847-149874041	8_6_74	10_1_74	OK	1.11013	0.929699	-0.255887	-0.357467	0.5518	0.757973	no
TraesCS1A02G125700	TraesCS1A02G125700	-	1A:150006604-150008006	8_6_74	10_1_74	OK	3.26503	6.01996	0.882657	1.63899	0.00415	0.0433962	yes
TraesCS1A02G125900	TraesCS1A02G125900	-	1A:150860541-150861336	8_6_74	10_1_74	OK	0.489174	1.07464	1.13543	0.824422	0.17585	0.412833	no
TraesCS1A02G126000	TraesCS1A02G126000	-	1A:150890797-150895231	8_6_74	10_1_74	OK	6.01649	5.69342	-0.0796263	-0.15827	0.7819	0.897675	no
TraesCS1A02G126100	TraesCS1A02G126100	-	1A:150899370-150902341	8_6_74	10_1_74	OK	16.5282	17.8942	0.11457	0.269613	0.63705	0.814975	no
TraesCS1A02G126300	TraesCS1A02G126300	-	1A:151771127-151778538	8_6_74	10_1_74	OK	2.29167	2.22942	-0.0397322	-0.0748968	0.89885	0.955604	no
TraesCS1A02G126400	TraesCS1A02G126400	-	1A:151873013-151877402	8_6_74	10_1_74	OK	3.27	1.70081	-0.943072	-1.28535	0.0205	0.119378	no
TraesCS1A02G126800	TraesCS1A02G126800	-	1A:153337576-153339354	8_6_74	10_1_74	OK	2.67397	2.93403	0.133896	0.152672	0.7825	0.897957	no
TraesCS1A02G126900	TraesCS1A02G126900	-	1A:153580811-153586698	8_6_74	10_1_74	OK	33.3442	33.4086	0.00278383	0.0069572	0.98995	0.994406	no
TraesCS1A02G127000	TraesCS1A02G127000	-	1A:154007783-154015107	8_6_74	10_1_74	OK	9.80891	7.48865	-0.389387	-0.911029	0.1064	0.312678	no
TraesCS1A02G127400	TraesCS1A02G127400	-	1A:154574635-154577511	8_6_74	10_1_74	OK	4.05371	2.92815	-0.469253	-0.922173	0.13185	0.352469	no
TraesCS1A02G127700	TraesCS1A02G127700	-	1A:155138717-155139587	8_6_74	10_1_74	OK	5.26126	6.64505	0.336871	0.537021	0.34185	0.590777	no
TraesCS1A02G127800	TraesCS1A02G127800	-	1A:155143533-155144069	8_6_74	10_1_74	OK	2.80475	3.86661	0.463197	0.528662	0.3552	0.603202	no
TraesCS1A02G127900	TraesCS1A02G127900	-	1A:155692287-155696863	8_6_74	10_1_74	OK	4.54274	5.09616	0.165849	0.366054	0.53575	0.746936	no
TraesCS1A02G128100	TraesCS1A02G128100	-	1A:155840660-155858856	8_6_74	10_1_74	OK	2.59579	3.25453	0.326276	0.651378	0.26565	0.515811	no
TraesCS1A02G128300	TraesCS1A02G128300	-	1A:157311795-157316818	8_6_74	10_1_74	OK	3.44567	4.04726	0.232163	0.492637	0.38205	0.62649	no
TraesCS1A02G128600	TraesCS1A02G128600	-	1A:157829157-157834887	8_6_74	10_1_74	OK	10.7707	11.4186	0.08427	0.202147	0.72405	0.866584	no
TraesCS1A02G128900	TraesCS1A02G128900	-	1A:159516848-159528490	8_6_74	10_1_74	OK	5.18703	4.48285	-0.210492	-0.438416	0.44575	0.678515	no
TraesCS1A02G129100	TraesCS1A02G129100	-	1A:163382072-163383979	8_6_74	10_1_74	OK	46.4395	46.6826	0.00753254	0.0191369	0.97165	0.98621	no
TraesCS1A02G129200	TraesCS1A02G129200	-	1A:163392856-163397306	8_6_74	10_1_74	OK	7.2573	5.15087	-0.494616	-1.09283	0.0557	0.216283	no
TraesCS1A02G129300	TraesCS1A02G129300	-	1A:164456206-164469307	8_6_74	10_1_74	OK	2.90434	3.15428	0.119101	0.273668	0.63625	0.814345	no
TraesCS1A02G129400	TraesCS1A02G129400	-	1A:165171991-165179858	8_6_74	10_1_74	OK	11.614	15.916	0.454609	1.1322	0.04605	0.193925	no
TraesCS1A02G129500	TraesCS1A02G129500	-	1A:166315707-166322599	8_6_74	10_1_74	OK	1.99408	3.02309	0.600299	1.26882	0.02885	0.147065	no
TraesCS1A02G129600	TraesCS1A02G129600	-	1A:167150356-167152680	8_6_74	10_1_74	OK	1.59495	1.11031	-0.52255	-0.616957	0.2578	0.50742	no
TraesCS1A02G129700	TraesCS1A02G129700	-	1A:167800392-167802344	8_6_74	10_1_74	OK	0.851462	0.590065	-0.529069	-0.559191	0.33425	0.583812	no
TraesCS1A02G129800	TraesCS1A02G129800	-	1A:167802985-167804865	8_6_74	10_1_74	OK	6.52411	4.80018	-0.442693	-0.758622	0.19665	0.438443	no
TraesCS1A02G130000	TraesCS1A02G130000	-	1A:168443691-168444026	8_6_74	10_1_74	OK	5.91808	0.386733	-3.93572	-2.96405	0.00635	0.0570941	no
TraesCS1A02G130600	TraesCS1A02G130600	-	1A:168548236-168549847	8_6_74	10_1_74	OK	0.877203	1.71472	0.966987	0.891524	0.1083	0.315539	no
TraesCS1A02G130700	TraesCS1A02G130700	-	1A:168553547-168590194	8_6_74	10_1_74	OK	1.03449	1.35054	0.384614	0.922078	0.10785	0.314952	no
TraesCS1A02G130800	TraesCS1A02G130800	-	1A:169643888-169654254	8_6_74	10_1_74	OK	8.81608	11.1846	0.343302	0.864212	0.1326	0.353679	no
TraesCS1A02G130900	TraesCS1A02G130900	-	1A:171006668-171034612	8_6_74	10_1_74	OK	4.96172	3.29906	-0.588786	-1.39263	0.0179	0.110233	no
TraesCS1A02G131000	TraesCS1A02G131000	-	1A:171453437-171469888	8_6_74	10_1_74	OK	3.34536	3.74429	0.16253	0.405957	0.48075	0.705144	no
TraesCS1A02G131200	TraesCS1A02G131200	-	1A:172185037-172193682	8_6_74	10_1_74	OK	6.96012	7.53888	0.115237	0.271167	0.6393	0.816705	no
TraesCS1A02G131300	TraesCS1A02G131300	-	1A:173960779-173978959	8_6_74	10_1_74	OK	2.23619	2.37722	0.0882322	0.168507	0.7685	0.889692	no
TraesCS1A02G131500	TraesCS1A02G131500	-	1A:175173229-175178988	8_6_74	10_1_74	OK	19.5941	23.1465	0.240373	0.584441	0.3054	0.556015	no
TraesCS1A02G131600	TraesCS1A02G131600	-	1A:176449532-176462644	8_6_74	10_1_74	OK	0.552597	0.742294	0.425764	0.755872	0.1922	0.432779	no
TraesCS1A02G131900	TraesCS1A02G131900	-	1A:177465417-177472573	8_6_74	10_1_74	OK	2.96629	3.41724	0.204174	0.331159	0.57325	0.772839	no
TraesCS1A02G132400	TraesCS1A02G132400	-	1A:179535749-179537296	8_6_74	10_1_74	OK	187.83	175.527	-0.097737	-0.248373	0.6619	0.830852	no
TraesCS1A02G132600	TraesCS1A02G132600	-	1A:181753576-181778463	8_6_74	10_1_74	OK	6.30988	6.6209	0.0694146	0.178939	0.75505	0.882541	no
TraesCS1A02G133100	TraesCS1A02G133100	-	1A:185141231-185146180	8_6_74	10_1_74	OK	37.3026	19.0915	-0.966345	-2.42337	5e-05	0.00157846	yes
TraesCS1A02G133300	TraesCS1A02G133300	-	1A:186717494-186718766	8_6_74	10_1_74	OK	1.85106	3.30374	0.835752	0.965302	0.1016	0.305177	no
TraesCS1A02G133400	TraesCS1A02G133400	-	1A:186988725-186996675	8_6_74	10_1_74	OK	11.828	9.86192	-0.262267	-0.456542	0.41225	0.65146	no
TraesCS1A02G133500	TraesCS1A02G133500	-	1A:188132554-188151899	8_6_74	10_1_74	OK	6.69839	4.67448	-0.519008	-1.31771	0.02495	0.134819	no
TraesCS1A02G133700	TraesCS1A02G133700	-	1A:189710003-189722289	8_6_74	10_1_74	OK	6.32385	5.7558	-0.135786	-0.341835	0.57605	0.774749	no
TraesCS1A02G133800	TraesCS1A02G133800	-	1A:189958445-189965406	8_6_74	10_1_74	OK	1.64501	2.20127	0.42024	0.971819	0.10005	0.302566	no
TraesCS1A02G133900	TraesCS1A02G133900	-	1A:191855621-191862578	8_6_74	10_1_74	OK	2.73018	2.15869	-0.338841	-0.680785	0.2296	0.476962	no
TraesCS1A02G134000	TraesCS1A02G134000	-	1A:193517324-193519141	8_6_74	10_1_74	OK	0.947226	1.12475	0.247826	0.39684	0.49	0.71213	no
TraesCS1A02G134200	TraesCS1A02G134200	-	1A:200578385-200579212	8_6_74	10_1_74	OK	0.415132	0.701739	0.757367	0.580937	0.32205	0.572338	no
TraesCS1A02G134300	TraesCS1A02G134300	-	1A:201744534-201747147	8_6_74	10_1_74	OK	10.2463	10.6398	0.0543717	0.135066	0.816	0.91499	no
TraesCS1A02G134500	TraesCS1A02G134500	-	1A:201853520-201865435	8_6_74	10_1_74	OK	4.16197	3.89746	-0.0947355	-0.198552	0.73275	0.871374	no
TraesCS1A02G134600	TraesCS1A02G134600	-	1A:202071607-202101947	8_6_74	10_1_74	OK	2.35678	2.22206	-0.0849191	-0.193945	0.7391	0.874426	no
TraesCS1A02G134800	TraesCS1A02G134800	-	1A:204826279-204828720	8_6_74	10_1_74	OK	1.63623	2.45007	0.582446	0.951833	0.1059	0.311759	no
TraesCS1A02G135100	TraesCS1A02G135100	-	1A:206792053-206805538	8_6_74	10_1_74	OK	0.52992	0.550272	0.0543697	0.0953569	0.86985	0.941368	no
TraesCS1A02G135300	TraesCS1A02G135300	-	1A:208208303-208219356	8_6_74	10_1_74	OK	4.16061	5.43825	0.386345	1.00348	0.0867	0.279336	no
TraesCS1A02G135600	TraesCS1A02G135600	-	1A:208881363-208913608	8_6_74	10_1_74	OK	3.06846	3.49555	0.188004	0.464405	0.43275	0.668227	no
TraesCS1A02G135700	TraesCS1A02G135700	-	1A:209353871-209363066	8_6_74	10_1_74	OK	12.8936	10.1706	-0.342246	-0.811854	0.15645	0.386825	no
TraesCS1A02G135800	TraesCS1A02G135800	-	1A:212017042-212018086	8_6_74	10_1_74	OK	1.85912	0	#NAME?	#NAME?	0.0044	0.0451353	yes
TraesCS1A02G136000	TraesCS1A02G136000	-	1A:212021776-212025958	8_6_74	10_1_74	OK	1.64465	0.119942	-3.77738	-3.59466	5e-05	0.00157846	yes
TraesCS1A02G136100	TraesCS1A02G136100	-	1A:213253115-213255931	8_6_74	10_1_74	OK	4.87052	0.0140079	-8.44169	-2.68411	0.15115	0.379471	no
TraesCS1A02G136200	TraesCS1A02G136200	-	1A:213902549-213933580	8_6_74	10_1_74	OK	1.85882	2.76253	0.571603	1.32566	0.03745	0.171538	no
TraesCS1A02G136400	TraesCS1A02G136400	-	1A:216414923-216456832	8_6_74	10_1_74	OK	6.73758	4.90771	-0.457182	-0.867868	0.13325	0.354617	no
TraesCS1A02G136500	TraesCS1A02G136500	-	1A:217610379-217613638	8_6_74	10_1_74	OK	9.2291	7.82208	-0.238638	-0.613768	0.30325	0.554214	no
TraesCS1A02G136600	TraesCS1A02G136600	-	1A:218214941-218219934	8_6_74	10_1_74	OK	0.20861	0.466196	1.16013	1.39555	0.02315	0.128809	no
TraesCS1A02G136800	TraesCS1A02G136800	-	1A:218522814-218529362	8_6_74	10_1_74	OK	7.96499	6.24037	-0.352041	-0.769026	0.1844	0.423784	no
TraesCS1A02G136900	TraesCS1A02G136900	-	1A:219381069-219386762	8_6_74	10_1_74	OK	8.95523	8.89696	-0.00941782	-0.0166589	0.9753	0.987902	no
TraesCS1A02G137000	TraesCS1A02G137000	-	1A:219894325-219900551	8_6_74	10_1_74	OK	5.73859	5.83917	0.0250676	0.0618378	0.91685	0.964038	no
TraesCS1A02G137200	TraesCS1A02G137200	-	1A:221695703-221708351	8_6_74	10_1_74	OK	2.28371	2.48732	0.123216	0.265063	0.65145	0.824487	no
TraesCS1A02G137300	TraesCS1A02G137300	-	1A:221708688-221709738	8_6_74	10_1_74	OK	1.53878	0.665348	-1.20961	-1.06646	0.071	0.248462	no
TraesCS1A02G137400	TraesCS1A02G137400	-	1A:222347194-222369765	8_6_74	10_1_74	OK	2.47334	3.33955	0.433193	0.896097	0.1235	0.339994	no
TraesCS1A02G137500	TraesCS1A02G137500	-	1A:223443861-223455182	8_6_74	10_1_74	OK	12.9026	15.3744	0.25287	0.383469	0.5048	0.72353	no
TraesCS1A02G137600	TraesCS1A02G137600	-	1A:223826569-223828312	8_6_74	10_1_74	OK	0.696165	0.987682	0.504616	0.356253	0.5487	0.75553	no
TraesCS1A02G137700	TraesCS1A02G137700	-	1A:223937888-223949190	8_6_74	10_1_74	OK	13.9194	12.8395	-0.116515	-0.287983	0.61755	0.803027	no
TraesCS1A02G137800	TraesCS1A02G137800	-	1A:224802355-224827275	8_6_74	10_1_74	OK	2.86224	4.17601	0.544983	1.34896	0.0201	0.117981	no
TraesCS1A02G137900	TraesCS1A02G137900	-	1A:225507557-225517408	8_6_74	10_1_74	OK	3.75875	3.39926	-0.145032	-0.33873	0.5499	0.756559	no
TraesCS1A02G138000	TraesCS1A02G138000	-	1A:227257401-227268703	8_6_74	10_1_74	OK	3.08753	2.59209	-0.252337	-0.424741	0.45785	0.687749	no
TraesCS1A02G138100	TraesCS1A02G138100	-	1A:229168840-229171503	8_6_74	10_1_74	OK	1.30281	2.37028	0.863427	1.28447	0.0347	0.163891	no
TraesCS1A02G138200	TraesCS1A02G138200	-	1A:230132868-230165911	8_6_74	10_1_74	OK	1.82778	2.43924	0.416343	0.85467	0.13305	0.354198	no
TraesCS1A02G138300	TraesCS1A02G138300	-	1A:230469021-230472733	8_6_74	10_1_74	OK	0.58213	0.710675	0.287849	0.395478	0.49235	0.714014	no
TraesCS1A02G138400	TraesCS1A02G138400	-	1A:232066556-232074920	8_6_74	10_1_74	OK	1.89403	2.29457	0.276768	0.691791	0.2251	0.472007	no
TraesCS1A02G138500	TraesCS1A02G138500	-	1A:232086426-232105328	8_6_74	10_1_74	OK	3.18345	3.55246	0.158228	0.352313	0.54225	0.751394	no
TraesCS1A02G138600	TraesCS1A02G138600	-	1A:232333422-232344048	8_6_74	10_1_74	OK	5.6267	6.38521	0.182444	0.393783	0.49985	0.719747	no
TraesCS1A02G138800	TraesCS1A02G138800	-	1A:233920830-233925580	8_6_74	10_1_74	OK	30.9569	27.3457	-0.178946	-0.451076	0.43505	0.670055	no
TraesCS1A02G139100	TraesCS1A02G139100	-	1A:234210118-234258109	8_6_74	10_1_74	OK	10.9408	17.0211	0.637598	1.61224	0.00605	0.0553538	no
TraesCS1A02G139200	TraesCS1A02G139200	-	1A:234796294-234799699	8_6_74	10_1_74	OK	4.29117	4.38011	0.029596	0.0476531	0.93295	0.970698	no
TraesCS1A02G139300	TraesCS1A02G139300	-	1A:234806286-234816413	8_6_74	10_1_74	OK	16.7208	11.5262	-0.536726	-1.27224	0.0256	0.136821	no
TraesCS1A02G139400	TraesCS1A02G139400	-	1A:235652143-235689004	8_6_74	10_1_74	OK	1.35101	1.59795	0.242181	0.502613	0.38695	0.630572	no
TraesCS1A02G139500	TraesCS1A02G139500	-	1A:236715735-236722781	8_6_74	10_1_74	OK	2.03706	2.75486	0.43549	0.999064	0.0864	0.278832	no
TraesCS1A02G139600	TraesCS1A02G139600	TBP1	1A:237327510-237330121	8_6_74	10_1_74	OK	17.8186	27.1463	0.607371	1.53187	0.00795	0.0660836	no
TraesCS1A02G139700	TraesCS1A02G139700	-	1A:237509578-237520090	8_6_74	10_1_74	OK	1.05253	1.33922	0.347534	0.536877	0.34545	0.594058	no
TraesCS1A02G139900	TraesCS1A02G139900	-	1A:237744623-237746433	8_6_74	10_1_74	OK	35.0527	43.2326	0.302593	0.767739	0.19395	0.43497	no
TraesCS1A02G140600	TraesCS1A02G140600	-	1A:238647817-238652541	8_6_74	10_1_74	OK	0.367344	0.47495	0.370642	0.67898	0.26545	0.515629	no
TraesCS1A02G140700	TraesCS1A02G140700	-	1A:238656183-238670642	8_6_74	10_1_74	OK	1.45762	1.53162	0.0714457	0.0825189	0.88265	0.947998	no
TraesCS1A02G140900	TraesCS1A02G140900	-	1A:238677152-238690883	8_6_74	10_1_74	OK	3.53794	3.69111	0.0611486	0.146444	0.79225	0.902566	no
TraesCS1A02G141100	TraesCS1A02G141100	-	1A:238999840-239002573	8_6_74	10_1_74	OK	12.4351	11.3235	-0.135101	-0.266683	0.649	0.823157	no
TraesCS1A02G141300	TraesCS1A02G141300	-	1A:239099767-239106130	8_6_74	10_1_74	OK	0.696584	0.903361	0.375006	0.386741	0.50485	0.72353	no
TraesCS1A02G141400	TraesCS1A02G141400	-	1A:239889250-239903200	8_6_74	10_1_74	OK	1.34179	3.75067	1.48299	3.03589	5e-05	0.00157846	yes
TraesCS1A02G141700	TraesCS1A02G141700	-	1A:241312952-241320936	8_6_74	10_1_74	OK	9.01871	9.31631	0.0468377	0.119899	0.837	0.925524	no
TraesCS1A02G141900	TraesCS1A02G141900	-	1A:241677701-241679636	8_6_74	10_1_74	OK	5.50871	5.42866	-0.0211185	-0.0380627	0.94795	0.976483	no
TraesCS1A02G142000	TraesCS1A02G142000	-	1A:241983246-241984668	8_6_74	10_1_74	OK	37.7656	19.3321	-0.966075	-1.89396	0.0009	0.0150202	yes
TraesCS1A02G142200	TraesCS1A02G142200	-	1A:241993074-242013226	8_6_74	10_1_74	OK	1.06272	1.36973	0.366135	0.763177	0.1901	0.430296	no
TraesCS1A02G142300	TraesCS1A02G142300	-	1A:242779678-242804845	8_6_74	10_1_74	OK	3.24004	4.83788	0.578364	1.14317	0.05095	0.205497	no
TraesCS1A02G142400	TraesCS1A02G142400	-	1A:243160581-243163169	8_6_74	10_1_74	OK	18.9505	34.7533	0.874912	2.05364	0.0006	0.0111795	yes
TraesCS1A02G142500	TraesCS1A02G142500	-	1A:243619555-243624661	8_6_74	10_1_74	OK	7.86097	7.61133	-0.0465598	-0.109405	0.85085	0.932396	no
TraesCS1A02G142600	TraesCS1A02G142600	-	1A:243862628-243866339	8_6_74	10_1_74	OK	7.61125	9.73683	0.355319	0.836048	0.1598	0.391617	no
TraesCS1A02G142700	TraesCS1A02G142700	-	1A:244500834-244503810	8_6_74	10_1_74	OK	2.35344	1.73645	-0.438633	-0.587941	0.31645	0.56697	no
TraesCS1A02G142800	TraesCS1A02G142800	-	1A:244506827-244512895	8_6_74	10_1_74	OK	0.426966	0.557442	0.384701	0.580457	0.32475	0.574978	no
TraesCS1A02G142900	TraesCS1A02G142900	-	1A:245115338-245118643	8_6_74	10_1_74	OK	10.3318	8.69742	-0.248427	-0.593006	0.2974	0.548444	no
TraesCS1A02G143000	TraesCS1A02G143000	-	1A:245518572-245536774	8_6_74	10_1_74	OK	3.45521	2.87068	-0.267382	-0.591776	0.31425	0.564766	no
TraesCS1A02G143100	TraesCS1A02G143100	-	1A:245518572-245536774	8_6_74	10_1_74	OK	1.6391	3.34222	1.0279	0.945003	0.11645	0.329078	no
TraesCS1A02G143200	TraesCS1A02G143200	-	1A:246127689-246130525	8_6_74	10_1_74	OK	0.819987	1.20412	0.554309	0.984257	0.0896	0.284758	no
TraesCS1A02G143300	TraesCS1A02G143300	-	1A:246689895-246693276	8_6_74	10_1_74	OK	25.4909	21.0293	-0.277577	-0.656641	0.25595	0.505761	no
TraesCS1A02G143400	TraesCS1A02G143400	-	1A:247311661-247347178	8_6_74	10_1_74	OK	0.631245	1.28779	1.02863	2.64621	5e-05	0.00157846	yes
TraesCS1A02G143500	TraesCS1A02G143500	-	1A:248422287-248426924	8_6_74	10_1_74	OK	2.96414	3.05401	0.0430917	0.0745856	0.89855	0.955598	no
TraesCS1A02G143600	TraesCS1A02G143600	-	1A:248428942-248435410	8_6_74	10_1_74	OK	3.10757	1.95694	-0.667187	-0.98374	0.09165	0.288284	no
TraesCS1A02G143700	TraesCS1A02G143700	-	1A:248611975-248616991	8_6_74	10_1_74	OK	7.07938	5.43488	-0.381375	-0.531574	0.36375	0.610513	no
TraesCS1A02G143800	TraesCS1A02G143800	-	1A:248611975-248616991	8_6_74	10_1_74	OK	5.61275	9.48311	0.756654	1.21625	0.03835	0.174276	no
TraesCS1A02G143900	TraesCS1A02G143900	-	1A:248877652-248881699	8_6_74	10_1_74	OK	13.5401	9.28996	-0.543493	-1.34666	0.02	0.117655	no
TraesCS1A02G144000	TraesCS1A02G144000	-	1A:249042635-249057221	8_6_74	10_1_74	OK	0.989602	1.25945	0.34787	0.788729	0.17305	0.408797	no
TraesCS1A02G144500	TraesCS1A02G144500	-	1A:250442553-250444366	8_6_74	10_1_74	OK	0.595902	0.816569	0.454498	0.42492	0.46205	0.691277	no
TraesCS1A02G144700	TraesCS1A02G144700	-	1A:250550785-250554286	8_6_74	10_1_74	OK	2.26463	2.79127	0.301647	0.508224	0.35265	0.600922	no
TraesCS1A02G144800	TraesCS1A02G144800	-	1A:251009016-251018858	8_6_74	10_1_74	OK	5.70052	3.56745	-0.676202	-1.70022	0.0043	0.044383	yes
TraesCS1A02G145000	TraesCS1A02G145000	-	1A:251334627-251341814	8_6_74	10_1_74	OK	16.8422	16.8723	0.00257949	0.00651538	0.99105	0.994841	no
TraesCS1A02G145300	TraesCS1A02G145300	-	1A:251376252-251377963	8_6_74	10_1_74	OK	0.206377	1.23915	2.586	2.44206	0.25515	0.504728	no
TraesCS1A02G145500	TraesCS1A02G145500	-	1A:251558740-251564045	8_6_74	10_1_74	OK	1.19916	1.72025	0.520587	1.17061	0.0471	0.196599	no
TraesCS1A02G145600	TraesCS1A02G145600	-	1A:251691124-251692365	8_6_74	10_1_74	OK	0.593481	0.461399	-0.363185	-0.259927	0.6509	0.824284	no
TraesCS1A02G145800	TraesCS1A02G145800	-	1A:252281926-252286168	8_6_74	10_1_74	OK	1.76247	1.29868	-0.440558	-0.756153	0.19625	0.437937	no
TraesCS1A02G145900	TraesCS1A02G145900	-	1A:252321625-252322000	8_6_74	10_1_74	OK	2.83775	5.29228	0.899143	0.804181	0.17855	0.416435	no
TraesCS1A02G146200	TraesCS1A02G146200	-	1A:252502422-252518151	8_6_74	10_1_74	OK	3.78367	3.62742	-0.0608419	-0.143624	0.80325	0.908294	no
TraesCS1A02G146600	TraesCS1A02G146600	-	1A:252824561-252828693	8_6_74	10_1_74	OK	12.0622	8.74885	-0.463328	-1.13353	0.0519	0.207746	no
TraesCS1A02G146800	TraesCS1A02G146800	-	1A:253371506-253372209	8_6_74	10_1_74	OK	3.86828	2.91648	-0.407465	-0.527084	0.3563	0.603996	no
TraesCS1A02G146900	TraesCS1A02G146900	-	1A:253378318-253384498	8_6_74	10_1_74	OK	1.40474	1.77015	0.333568	0.657795	0.2659	0.515987	no
TraesCS1A02G147000	TraesCS1A02G147000	-	1A:253720396-253722229	8_6_74	10_1_74	OK	184.937	182.996	-0.0152237	-0.0365097	0.9497	0.977181	no
TraesCS1A02G147400	TraesCS1A02G147400	-	1A:254375409-254383101	8_6_74	10_1_74	OK	2.2631	2.17425	-0.0577829	-0.10226	0.85845	0.936022	no
TraesCS1A02G147500	TraesCS1A02G147500	-	1A:254383243-254386910	8_6_74	10_1_74	OK	1.84327	2.51192	0.446524	1.00188	0.08485	0.275879	no
TraesCS1A02G147600	TraesCS1A02G147600	-	1A:254993095-254995496	8_6_74	10_1_74	OK	0.97297	1.35831	0.481346	0.635007	0.27855	0.529284	no
TraesCS1A02G147700	TraesCS1A02G147700	-	1A:254995704-254997527	8_6_74	10_1_74	OK	2.73783	4.18999	0.613913	1.14959	0.0525	0.209342	no
TraesCS1A02G148000	TraesCS1A02G148000	-	1A:255478888-255488313	8_6_74	10_1_74	OK	19.0366	15.9889	-0.251706	-0.620498	0.27745	0.528314	no
TraesCS1A02G148300	TraesCS1A02G148300	-	1A:255872276-255874488	8_6_74	10_1_74	OK	0.391403	0.371427	-0.0755788	-0.0546257	0.93455	0.9712	no
TraesCS1A02G148400	TraesCS1A02G148400	-	1A:255898221-255900059	8_6_74	10_1_74	OK	251.315	150.838	-0.7365	-1.79047	0.0017	0.0235026	yes
TraesCS1A02G149100	TraesCS1A02G149100	-	1A:256810437-256816746	8_6_74	10_1_74	OK	1.9793	3.0603	0.628688	1.25773	0.0344	0.163122	no
TraesCS1A02G149200	TraesCS1A02G149200	-	1A:256819204-256822875	8_6_74	10_1_74	OK	33.3783	30.4863	-0.13075	-0.33862	0.56075	0.764319	no
TraesCS1A02G149300	TraesCS1A02G149300	-	1A:256823680-256827995	8_6_74	10_1_74	OK	20.5855	19.9181	-0.047544	-0.111813	0.8432	0.928484	no
TraesCS1A02G149800	TraesCS1A02G149800	-	1A:257551796-257558525	8_6_74	10_1_74	OK	2.73301	3.22782	0.240068	0.530795	0.34605	0.594563	no
TraesCS1A02G150000	TraesCS1A02G150000	-	1A:257565002-257566520	8_6_74	10_1_74	OK	0.396317	0.283478	-0.483419	-0.298293	0.59985	0.790995	no
TraesCS1A02G150100	TraesCS1A02G150100	-	1A:257573020-257574803	8_6_74	10_1_74	OK	0.76703	1.04494	0.446068	0.739314	0.24755	0.497123	no
TraesCS1A02G150200	TraesCS1A02G150200	-	1A:257960003-257969311	8_6_74	10_1_74	OK	2.74157	1.67592	-0.710044	-0.999209	0.0818	0.269925	no
TraesCS1A02G150400	TraesCS1A02G150400	-	1A:258157062-258162400	8_6_74	10_1_74	OK	2.21494	2.285	0.0449281	0.0622352	0.917	0.964126	no
TraesCS1A02G150500	TraesCS1A02G150500	-	1A:258180020-258181423	8_6_74	10_1_74	OK	1.02047	1.4998	0.555531	0.623854	0.2745	0.525204	no
TraesCS1A02G150600	TraesCS1A02G150600	-	1A:258738360-258743663	8_6_74	10_1_74	OK	9.97178	12.3129	0.304243	0.751091	0.1945	0.435634	no
TraesCS1A02G150800	TraesCS1A02G150800	-	1A:258857614-258862764	8_6_74	10_1_74	OK	0.343402	0.705542	1.03884	1.28222	0.03245	0.15778	no
TraesCS1A02G150900	TraesCS1A02G150900	-	1A:258870777-258881439	8_6_74	10_1_74	OK	14.5722	7.67974	-0.924091	-2.13057	0.00025	0.00578746	yes
TraesCS1A02G151000	TraesCS1A02G151000	-	1A:259049083-259051454	8_6_74	10_1_74	OK	3.92813	3.08703	-0.347623	-0.643253	0.25735	0.507048	no
TraesCS1A02G151100	TraesCS1A02G151100	-	1A:259052025-259066025	8_6_74	10_1_74	OK	0.453263	0.601202	0.407502	0.725716	0.2311	0.478814	no
TraesCS1A02G151200	TraesCS1A02G151200	-	1A:259069860-259073887	8_6_74	10_1_74	OK	0.492868	0.499714	0.0198999	0.0301522	0.96095	0.981681	no
TraesCS1A02G151400	TraesCS1A02G151400	-	1A:259994474-259997900	8_6_74	10_1_74	OK	0.552418	1.28843	1.22178	1.15852	0.0438	0.188289	no
TraesCS1A02G151500	TraesCS1A02G151500	-	1A:260834118-260835657	8_6_74	10_1_74	OK	3.56348	2.29827	-0.632738	-1.09794	0.0597	0.225194	no
TraesCS1A02G151600	TraesCS1A02G151600	-	1A:260836560-260840054	8_6_74	10_1_74	OK	1.5747	2.77618	0.818021	1.21552	0.02875	0.146864	no
TraesCS1A02G151700	TraesCS1A02G151700	-	1A:260840506-260841094	8_6_74	10_1_74	OK	4.11452	4.02806	-0.0306395	-0.0341667	0.9512	0.977773	no
TraesCS1A02G152000	TraesCS1A02G152000	-	1A:261130526-261136858	8_6_74	10_1_74	OK	2.60769	2.93106	0.16865	0.371956	0.51725	0.732862	no
TraesCS1A02G152100	TraesCS1A02G152100	-	1A:261247063-261250437	8_6_74	10_1_74	OK	11.417	13.9115	0.285096	0.661124	0.24265	0.491417	no
TraesCS1A02G152200	TraesCS1A02G152200	-	1A:261815433-261826427	8_6_74	10_1_74	OK	5.11117	5.04223	-0.0195909	-0.0460131	0.9338	0.971027	no
TraesCS1A02G152500	TraesCS1A02G152500	-	1A:262819172-262841620	8_6_74	10_1_74	OK	4.34566	4.70657	0.115101	0.301163	0.6042	0.794035	no
TraesCS1A02G152600	TraesCS1A02G152600	-	1A:262944344-262948015	8_6_74	10_1_74	OK	1.12856	0.325425	-1.79408	-1.50756	0.0191	0.1145	no
TraesCS1A02G152900	TraesCS1A02G152900	-	1A:265020364-265029656	8_6_74	10_1_74	OK	0.443789	0.66044	0.573554	1.09817	0.0607	0.227288	no
TraesCS1A02G153000	TraesCS1A02G153000	-	1A:265032749-265041635	8_6_74	10_1_74	OK	1.18349	1.94276	0.71506	0.9438	0.09745	0.298092	no
TraesCS1A02G153100	TraesCS1A02G153100	-	1A:265645441-265650746	8_6_74	10_1_74	OK	50.6158	43.5135	-0.218124	-0.532932	0.3591	0.606501	no
TraesCS1A02G153300	TraesCS1A02G153300	-	1A:267141926-267145892	8_6_74	10_1_74	OK	21.7446	17.9353	-0.277853	-0.680213	0.2351	0.483063	no
TraesCS1A02G153600	TraesCS1A02G153600	-	1A:267177689-267181184	8_6_74	10_1_74	OK	5.87861	7.21806	0.296137	0.609403	0.2762	0.526812	no
TraesCS1A02G153900	TraesCS1A02G153900	-	1A:267794535-267804564	8_6_74	10_1_74	OK	7.63105	8.40692	0.139695	0.362617	0.5401	0.749788	no
TraesCS1A02G154100	TraesCS1A02G154100	-	1A:268121932-268123732	8_6_74	10_1_74	OK	0.460397	0.507261	0.13985	0.200236	0.74125	0.875405	no
TraesCS1A02G154300	TraesCS1A02G154300	-	1A:268914712-268929936	8_6_74	10_1_74	OK	2.63584	3.72621	0.499446	1.26646	0.02915	0.147947	no
TraesCS1A02G154400	TraesCS1A02G154400	-	1A:268932111-268937108	8_6_74	10_1_74	OK	37.645	22.3741	-0.750628	-1.83881	0.00125	0.0190045	yes
TraesCS1A02G154500	TraesCS1A02G154500	-	1A:269567620-269575789	8_6_74	10_1_74	OK	0.620774	0.876161	0.497128	0.711999	0.21775	0.463656	no
TraesCS1A02G154600	TraesCS1A02G154600	-	1A:269579981-269582738	8_6_74	10_1_74	OK	0.896194	1.14591	0.354615	0.657577	0.275	0.525591	no
TraesCS1A02G154700	TraesCS1A02G154700	-	1A:269993957-270008325	8_6_74	10_1_74	OK	3.64383	5.62847	0.627286	1.60438	0.00685	0.0600328	no
TraesCS1A02G154900	TraesCS1A02G154900	-	1A:271619746-271621923	8_6_74	10_1_74	OK	0.214945	4.96564	4.52994	4.82992	0.068	0.242539	no
TraesCS1A02G155000	TraesCS1A02G155000	-	1A:271882591-271891529	8_6_74	10_1_74	OK	3.14023	1.94792	-0.688938	-1.20942	0.03865	0.175011	no
TraesCS1A02G155200	TraesCS1A02G155200	-	1A:272611171-272613645	8_6_74	10_1_74	OK	84.2481	66.2474	-0.34678	-0.833634	0.16125	0.393432	no
TraesCS1A02G155500	TraesCS1A02G155500	-	1A:274108133-274109975	8_6_74	10_1_74	OK	1.83963	2.28621	0.313545	0.52581	0.3651	0.611738	no
TraesCS1A02G155600	TraesCS1A02G155600	-	1A:274781283-274782385	8_6_74	10_1_74	OK	1.01508	2.08776	1.04037	0.743079	0.1419	0.367006	no
TraesCS1A02G155900	TraesCS1A02G155900	-	1A:276323724-276325756	8_6_74	10_1_74	OK	0.776006	1.33475	0.782433	0.698729	0.2438	0.492735	no
TraesCS1A02G156100	TraesCS1A02G156100	-	1A:276802345-276805966	8_6_74	10_1_74	OK	8.45685	11.5975	0.455616	1.01665	0.0729	0.252531	no
TraesCS1A02G156200	TraesCS1A02G156200	-	1A:276862984-276864470	8_6_74	10_1_74	OK	0.283981	0.336247	0.243729	0.162605	0.78325	0.898322	no
TraesCS1A02G156300	TraesCS1A02G156300	-	1A:276967791-276972330	8_6_74	10_1_74	OK	2.53171	3.01077	0.250022	0.393182	0.4883	0.711044	no
TraesCS1A02G156400	TraesCS1A02G156400	-	1A:277074050-277078322	8_6_74	10_1_74	OK	9.58224	11.3713	0.246962	0.546202	0.3386	0.587814	no
TraesCS1A02G156500	TraesCS1A02G156500	-	1A:277629408-277642793	8_6_74	10_1_74	OK	1.47286	1.94832	0.403612	0.821558	0.16635	0.400424	no
TraesCS1A02G156600	TraesCS1A02G156600	-	1A:278141902-278145724	8_6_74	10_1_74	OK	4.7841	6.82103	0.511743	1.07814	0.05745	0.220114	no
TraesCS1A02G157100	TraesCS1A02G157100	-	1A:278527010-278527579	8_6_74	10_1_74	OK	0.63585	0.893228	0.490342	0.476744	0.4252	0.662151	no
TraesCS1A02G157500	TraesCS1A02G157500	-	1A:279732250-279742732	8_6_74	10_1_74	OK	10.8627	10.334	-0.0719855	-0.183942	0.7503	0.880345	no
TraesCS1A02G157600	TraesCS1A02G157600	-	1A:279824793-279831261	8_6_74	10_1_74	OK	1.85036	3.06797	0.729476	1.52573	0.00655	0.0582361	no
TraesCS1A02G157700	TraesCS1A02G157700	-	1A:279903220-279908684	8_6_74	10_1_74	OK	6.44266	5.61437	-0.198532	-0.394857	0.4925	0.714089	no
TraesCS1A02G157800	TraesCS1A02G157800	-	1A:280274429-280276096	8_6_74	10_1_74	OK	1.82425	1.3859	-0.396481	-0.473555	0.40455	0.64482	no
TraesCS1A02G157900	TraesCS1A02G157900	-	1A:280602663-280604294	8_6_74	10_1_74	OK	1.05294	0.903761	-0.220416	-0.304153	0.56785	0.76928	no
TraesCS1A02G158200	TraesCS1A02G158200	-	1A:281650039-281650769	8_6_74	10_1_74	OK	13.4513	7.60698	-0.822352	-1.22122	0.0344	0.163122	no
TraesCS1A02G158300	TraesCS1A02G158300	-	1A:281656688-281659441	8_6_74	10_1_74	OK	27.8267	22.2218	-0.324493	-0.715835	0.21025	0.454532	no
TraesCS1A02G158400	TraesCS1A02G158400	-	1A:281887393-281895008	8_6_74	10_1_74	OK	8.55881	6.1154	-0.484963	-1.05754	0.06235	0.230606	no
TraesCS1A02G158500	TraesCS1A02G158500	-	1A:282545206-282551529	8_6_74	10_1_74	OK	4.21203	4.88885	0.214981	0.494494	0.39155	0.633953	no
TraesCS1A02G158600	TraesCS1A02G158600	-	1A:282552836-282554807	8_6_74	10_1_74	OK	21.316	28.7262	0.430431	1.05335	0.07135	0.249043	no
TraesCS1A02G158700	TraesCS1A02G158700	-	1A:282695073-282702388	8_6_74	10_1_74	OK	16.0915	15.1077	-0.0910118	-0.235363	0.69145	0.848435	no
TraesCS1A02G158800	TraesCS1A02G158800	-	1A:283842906-283859515	8_6_74	10_1_74	OK	4.25455	4.62757	0.121248	0.289494	0.6022	0.792569	no
TraesCS1A02G158900	TraesCS1A02G158900	-	1A:284143662-284151783	8_6_74	10_1_74	OK	3.22126	3.14215	-0.0358709	-0.0824437	0.88225	0.947813	no
TraesCS1A02G159100	TraesCS1A02G159100	-	1A:284336840-284337272	8_6_74	10_1_74	OK	166.39	132.236	-0.331459	-0.799439	0.15995	0.391852	no
TraesCS1A02G159300	TraesCS1A02G159300	-	1A:284912308-284913734	8_6_74	10_1_74	OK	133.097	87.2477	-0.609291	-1.48886	0.0095	0.0740039	no
TraesCS1A02G159400	TraesCS1A02G159400	-	1A:285353557-285356244	8_6_74	10_1_74	OK	0.793475	0.820004	0.0474454	0.0773282	0.8935	0.953148	no
TraesCS1A02G159500	TraesCS1A02G159500	-	1A:285980869-285986701	8_6_74	10_1_74	OK	1.25497	1.92316	0.615824	1.11539	0.0603	0.226402	no
TraesCS1A02G159600	TraesCS1A02G159600	-	1A:286006368-286010711	8_6_74	10_1_74	OK	3.22338	5.89863	0.871806	1.75915	0.0031	0.0356485	yes
TraesCS1A02G160100	TraesCS1A02G160100	-	1A:287542003-287544129	8_6_74	10_1_74	OK	0.55759	0.785083	0.49364	0.664537	0.25705	0.506714	no
TraesCS1A02G160200	TraesCS1A02G160200	-	1A:287681549-287684692	8_6_74	10_1_74	OK	3.66184	0.32178	-3.50842	-4.44454	5e-05	0.00157846	yes
TraesCS1A02G160400	TraesCS1A02G160400	-	1A:287689088-287690564	8_6_74	10_1_74	OK	3.85255	4.36812	0.181196	0.370335	0.5076	0.725508	no
TraesCS1A02G160500	TraesCS1A02G160500	-	1A:287691563-287702194	8_6_74	10_1_74	OK	3.69165	3.68899	-0.00104244	-0.00249467	0.99695	0.997858	no
TraesCS1A02G160600	TraesCS1A02G160600	-	1A:288510415-288520871	8_6_74	10_1_74	OK	1.47768	1.74509	0.239965	0.558427	0.3359	0.585448	no
TraesCS1A02G160700	TraesCS1A02G160700	-	1A:288862056-288872048	8_6_74	10_1_74	OK	8.77404	7.40178	-0.245368	-0.616454	0.2828	0.533738	no
TraesCS1A02G160800	TraesCS1A02G160800	-	1A:289329783-289332889	8_6_74	10_1_74	OK	3.88907	4.12618	0.085379	0.170612	0.76045	0.885494	no
TraesCS1A02G161200	TraesCS1A02G161200	-	1A:290123277-290127360	8_6_74	10_1_74	OK	1.81733	4.3185	1.24871	2.51601	5e-05	0.00157846	yes
TraesCS1A02G161300	TraesCS1A02G161300	-	1A:290198892-290201928	8_6_74	10_1_74	OK	7.90996	7.78344	-0.0232613	-0.0513779	0.92655	0.967947	no
TraesCS1A02G161400	TraesCS1A02G161400	-	1A:290202032-290205001	8_6_74	10_1_74	OK	13.6901	6.21126	-1.14018	-2.34194	0.00015	0.00386582	yes
TraesCS1A02G161800	TraesCS1A02G161800	-	1A:290549554-290551786	8_6_74	10_1_74	OK	2.96058	1.42928	-1.05059	-1.20352	0.04245	0.184653	no
TraesCS1A02G161900	TraesCS1A02G161900	-	1A:290554419-290556043	8_6_74	10_1_74	OK	5.45245	4.36645	-0.320444	-0.570028	0.32465	0.574976	no
TraesCS1A02G162200	TraesCS1A02G162200	-	1A:291242008-291246278	8_6_74	10_1_74	OK	1.30204	1.88149	0.531107	1.0397	0.07105	0.248547	no
TraesCS1A02G162300	TraesCS1A02G162300	-	1A:291248716-291256425	8_6_74	10_1_74	OK	1.20552	1.55976	0.371669	0.631565	0.27775	0.528609	no
TraesCS1A02G162400	TraesCS1A02G162400	-	1A:291561114-291565971	8_6_74	10_1_74	OK	2.79019	1.63527	-0.770837	-1.21612	0.03695	0.170198	no
TraesCS1A02G162800	TraesCS1A02G162800	-	1A:292077983-292090267	8_6_74	10_1_74	OK	4.86186	5.67083	0.222051	0.572435	0.32465	0.574976	no
TraesCS1A02G163200	TraesCS1A02G163200	-	1A:292878942-292881794	8_6_74	10_1_74	OK	21.1234	13.9785	-0.595627	-1.34955	0.0165	0.104655	no
TraesCS1A02G163400	TraesCS1A02G163400	-	1A:293707855-293722849	8_6_74	10_1_74	OK	1.59964	2.676	0.74233	1.7047	0.0033	0.0372425	yes
TraesCS1A02G163500	TraesCS1A02G163500	-	1A:293728800-293730405	8_6_74	10_1_74	OK	0.618034	0.764258	0.306373	0.448237	0.46375	0.692397	no
TraesCS1A02G163600	TraesCS1A02G163600	-	1A:293731110-293738149	8_6_74	10_1_74	OK	0.538226	0.15665	-1.78067	-1.4593	0.01955	0.116228	no
TraesCS1A02G163700	TraesCS1A02G163700	-	1A:294037987-294042332	8_6_74	10_1_74	OK	0.921244	4.03674	2.13153	3.80448	5e-05	0.00157846	yes
TraesCS1A02G163900	TraesCS1A02G163900	-	1A:295227959-295232820	8_6_74	10_1_74	OK	3.38333	3.26768	-0.0501749	-0.11606	0.8378	0.925917	no
TraesCS1A02G164000	TraesCS1A02G164000	-	1A:295458804-295464502	8_6_74	10_1_74	OK	8.561	5.8848	-0.540786	-1.32412	0.021	0.12126	no
TraesCS1A02G164200	TraesCS1A02G164200	-	1A:295584872-295590785	8_6_74	10_1_74	OK	5.54173	5.96306	0.105715	0.261261	0.65325	0.825742	no
TraesCS1A02G164300	TraesCS1A02G164300	-	1A:296204791-296210638	8_6_74	10_1_74	OK	0.217333	0.46516	1.09782	1.55037	0.00905	0.0716679	no
TraesCS1A02G164400	TraesCS1A02G164400	-	1A:296212248-296215494	8_6_74	10_1_74	OK	4.95547	6.09741	0.299174	0.609677	0.2792	0.530052	no
TraesCS1A02G164500	TraesCS1A02G164500	-	1A:296237958-296242886	8_6_74	10_1_74	OK	0.434178	0.986651	1.18425	1.25616	0.0416	0.182633	no
TraesCS1A02G164600	TraesCS1A02G164600	-	1A:297376880-297381017	8_6_74	10_1_74	OK	5.80892	5.78027	-0.00713294	-0.0145887	0.9775	0.988721	no
TraesCS1A02G164700	TraesCS1A02G164700	-	1A:297696461-297700859	8_6_74	10_1_74	OK	4.2283	3.49581	-0.274453	-0.600619	0.30285	0.553848	no
TraesCS1A02G164800	TraesCS1A02G164800	-	1A:297744934-297751007	8_6_74	10_1_74	OK	37.925	19.6839	-0.946133	-2.40932	5e-05	0.00157846	yes
TraesCS1A02G164900	TraesCS1A02G164900	-	1A:297872018-297874932	8_6_74	10_1_74	OK	8.37227	12.2901	0.553801	1.14892	0.0395	0.177234	no
TraesCS1A02G165300	TraesCS1A02G165300	-	1A:298034052-298037445	8_6_74	10_1_74	OK	5.00241	3.65103	-0.454319	-0.834943	0.1455	0.371223	no
TraesCS1A02G165500	TraesCS1A02G165500	-	1A:298108441-298116154	8_6_74	10_1_74	OK	13.7494	13.6636	-0.00902952	-0.0232015	0.96765	0.984777	no
TraesCS1A02G165600	TraesCS1A02G165600	-	1A:298152316-298155073	8_6_74	10_1_74	OK	0.771288	0.652346	-0.241632	-0.272871	0.6355	0.813939	no
TraesCS1A02G165700	TraesCS1A02G165700	-	1A:298557742-298566718	8_6_74	10_1_74	OK	2.01479	2.84125	0.495896	0.934508	0.1165	0.329124	no
TraesCS1A02G165800	TraesCS1A02G165800	-	1A:298601922-298610934	8_6_74	10_1_74	OK	18.6334	11.0396	-0.7552	-1.89701	0.0014	0.0205605	yes
TraesCS1A02G165900	TraesCS1A02G165900	-	1A:298613621-298615547	8_6_74	10_1_74	OK	4.58703	5.25185	0.195265	0.32499	0.57305	0.772766	no
TraesCS1A02G166100	TraesCS1A02G166100	-	1A:298635519-298636647	8_6_74	10_1_74	OK	1.05859	1.20898	0.191649	0.229065	0.709	0.858235	no
TraesCS1A02G166900	TraesCS1A02G166900	-	1A:299624484-299657841	8_6_74	10_1_74	OK	1.00786	1.42036	0.494958	1.14961	0.0542	0.213087	no
TraesCS1A02G167100	TraesCS1A02G167100	-	1A:300003983-300004745	8_6_74	10_1_74	OK	0.65694	0.885847	0.431297	0.253631	0.64015	0.817343	no
TraesCS1A02G167200	TraesCS1A02G167200	-	1A:300100763-300102768	8_6_74	10_1_74	OK	17.7021	20.4791	0.210233	0.474548	0.402	0.642849	no
TraesCS1A02G167300	TraesCS1A02G167300	-	1A:300105515-300106916	8_6_74	10_1_74	OK	0.421258	1.15416	1.45407	1.42388	0.01955	0.116228	no
TraesCS1A02G167400	TraesCS1A02G167400	-	1A:300107114-300111644	8_6_74	10_1_74	OK	4.91309	5.67867	0.20892	0.50841	0.3811	0.625519	no
TraesCS1A02G167600	TraesCS1A02G167600	-	1A:300395390-300396164	8_6_74	10_1_74	OK	3.90951	7.93515	1.02127	1.41629	0.0167	0.105384	no
TraesCS1A02G168100	TraesCS1A02G168100	-	1A:300856553-300860113	8_6_74	10_1_74	OK	21.3291	12.6972	-0.748314	-1.74747	0.0027	0.0325256	yes
TraesCS1A02G168400	TraesCS1A02G168400	-	1A:301128321-301134198	8_6_74	10_1_74	OK	7.21233	3.13891	-1.2002	-2.55889	5e-05	0.00157846	yes
TraesCS1A02G168500	TraesCS1A02G168500	-	1A:301158123-301162597	8_6_74	10_1_74	OK	3.49637	2.6781	-0.384646	-0.545146	0.34245	0.591343	no
TraesCS1A02G168600	TraesCS1A02G168600	-	1A:301196753-301200037	8_6_74	10_1_74	OK	62.298	48.0024	-0.376078	-0.917252	0.10465	0.309896	no
TraesCS1A02G168700	TraesCS1A02G168700	-	1A:301628583-301631797	8_6_74	10_1_74	OK	0.468833	0.735633	0.649912	0.88016	0.1329	0.353944	no
TraesCS1A02G168800	TraesCS1A02G168800	-	1A:301773019-301775767	8_6_74	10_1_74	OK	1.4514	1.53886	0.0844163	0.14376	0.8054	0.909348	no
TraesCS1A02G168900	TraesCS1A02G168900	-	1A:301776168-301779892	8_6_74	10_1_74	OK	4.60145	6.30519	0.45445	1.09959	0.0594	0.224616	no
TraesCS1A02G169000	TraesCS1A02G169000	-	1A:301781000-301784189	8_6_74	10_1_74	OK	6.39102	7.36219	0.204089	0.516483	0.37315	0.618747	no
TraesCS1A02G169100	TraesCS1A02G169100	-	1A:301857602-301864368	8_6_74	10_1_74	OK	8.87284	10.3655	0.224325	0.504458	0.37715	0.62265	no
TraesCS1A02G169200	TraesCS1A02G169200	-	1A:301894090-301894885	8_6_74	10_1_74	OK	6.2887	5.15553	-0.286644	-0.360713	0.53715	0.74785	no
TraesCS1A02G169300	TraesCS1A02G169300	-	1A:301895908-301899325	8_6_74	10_1_74	OK	6.19321	6.24509	0.0120349	0.0262955	0.9648	0.98332	no
TraesCS1A02G169500	TraesCS1A02G169500	-	1A:302198138-302200788	8_6_74	10_1_74	OK	10.5614	8.01282	-0.398416	-0.802259	0.16975	0.40496	no
TraesCS1A02G169600	TraesCS1A02G169600	-	1A:302628522-302639166	8_6_74	10_1_74	OK	3.13924	2.84555	-0.141707	-0.251858	0.66345	0.831668	no
TraesCS1A02G170000	TraesCS1A02G170000	-	1A:303727690-303730110	8_6_74	10_1_74	OK	23.819	19.917	-0.258113	-0.609464	0.28335	0.534239	no
TraesCS1A02G170100	TraesCS1A02G170100	-	1A:303849554-303852175	8_6_74	10_1_74	OK	12.8115	13.4108	0.0659626	0.152533	0.78505	0.898971	no
TraesCS1A02G170200	TraesCS1A02G170200	-	1A:303853526-303858626	8_6_74	10_1_74	OK	3.3928	3.115	-0.123246	-0.253247	0.65205	0.824977	no
TraesCS1A02G170300	TraesCS1A02G170300	-	1A:304029763-304036570	8_6_74	10_1_74	OK	1.94963	1.6436	-0.246339	-0.491714	0.39215	0.63429	no
TraesCS1A02G170400	TraesCS1A02G170400	-	1A:304036914-304047086	8_6_74	10_1_74	OK	3.30947	3.80942	0.20297	0.50627	0.38	0.624929	no
TraesCS1A02G170500	TraesCS1A02G170500	-	1A:304996059-304998794	8_6_74	10_1_74	OK	1.34672	1.69968	0.335816	0.6073	0.2804	0.531222	no
TraesCS1A02G170600	TraesCS1A02G170600	-	1A:305004104-305006483	8_6_74	10_1_74	OK	14.0042	17.3622	0.310089	0.697425	0.225	0.471917	no
TraesCS1A02G170700	TraesCS1A02G170700	-	1A:305326593-305329046	8_6_74	10_1_74	OK	1.13222	0.609184	-0.8942	-0.803599	0.18035	0.418973	no
TraesCS1A02G170900	TraesCS1A02G170900	-	1A:305363882-305368036	8_6_74	10_1_74	OK	4.96963	3.11232	-0.675146	-1.28086	0.02475	0.134149	no
TraesCS1A02G171000	TraesCS1A02G171000	-	1A:305606260-305608388	8_6_74	10_1_74	OK	332.393	116.47	-1.51294	-3.72579	5e-05	0.00157846	yes
TraesCS1A02G171100	TraesCS1A02G171100	-	1A:306106801-306115293	8_6_74	10_1_74	OK	3.63575	4.6235	0.346731	0.783391	0.1752	0.411821	no
TraesCS1A02G171200	TraesCS1A02G171200	-	1A:306117844-306120605	8_6_74	10_1_74	OK	3.06311	2.55278	-0.262928	-0.494897	0.4053	0.64545	no
TraesCS1A02G171300	TraesCS1A02G171300	-	1A:306149737-306151032	8_6_74	10_1_74	OK	1.98209	1.38864	-0.513353	-0.490474	0.3925	0.634574	no
TraesCS1A02G171400	TraesCS1A02G171400	-	1A:306550346-306553305	8_6_74	10_1_74	OK	22.6072	18.3802	-0.298635	-0.525062	0.36805	0.614384	no
TraesCS1A02G171500	TraesCS1A02G171500	-	1A:306637418-306644050	8_6_74	10_1_74	OK	0.86638	1.41895	0.711752	1.15707	0.04355	0.187741	no
TraesCS1A02G171600	TraesCS1A02G171600	-	1A:306684327-306684652	8_6_74	10_1_74	OK	2.88017	3.75935	0.384331	0.290608	0.6136	0.800375	no
TraesCS1A02G171700	TraesCS1A02G171700	-	1A:307033683-307041155	8_6_74	10_1_74	OK	2.13975	2.80751	0.391848	0.805576	0.15455	0.38392	no
TraesCS1A02G172100	TraesCS1A02G172100	-	1A:307700420-307707523	8_6_74	10_1_74	OK	3.76976	4.69571	0.316873	0.773164	0.18475	0.424134	no
TraesCS1A02G172300	TraesCS1A02G172300	-	1A:308202619-308211209	8_6_74	10_1_74	OK	4.16814	3.74845	-0.153111	-0.340267	0.56065	0.764236	no
TraesCS1A02G172700	TraesCS1A02G172700	-	1A:308571440-308576188	8_6_74	10_1_74	OK	29.8272	19.9245	-0.582085	-1.44609	0.01255	0.0883246	no
TraesCS1A02G172800	TraesCS1A02G172800	-	1A:308786781-308787045	8_6_74	10_1_74	OK	0.80949	1.00506	0.312191	0.207117	0.76885	0.889814	no
TraesCS1A02G173000	TraesCS1A02G173000	-	1A:308810894-308811509	8_6_74	10_1_74	OK	2.74514	1.69263	-0.697615	-0.768886	0.19345	0.434363	no
TraesCS1A02G173100	TraesCS1A02G173100	-	1A:308812573-308816474	8_6_74	10_1_74	OK	43.1336	36.9424	-0.223532	-0.531109	0.3626	0.609562	no
TraesCS1A02G173200	TraesCS1A02G173200	-	1A:308950730-308953133	8_6_74	10_1_74	OK	14.5932	13.3886	-0.124287	-0.297618	0.60695	0.795835	no
TraesCS1A02G173400	TraesCS1A02G173400	-	1A:309401614-309403447	8_6_74	10_1_74	OK	75.1884	72.0207	-0.0620978	-0.145216	0.80345	0.908294	no
TraesCS1A02G173500	TraesCS1A02G173500	-	1A:309457555-309466082	8_6_74	10_1_74	OK	2.1077	2.09567	-0.0082569	-0.0148778	0.9797	0.989571	no
TraesCS1A02G173600	TraesCS1A02G173600	-	1A:309740230-309741734	8_6_74	10_1_74	OK	0.77953	0.506413	-0.622291	-0.584258	0.3341	0.58369	no
TraesCS1A02G173700	TraesCS1A02G173700	-	1A:309742788-309758319	8_6_74	10_1_74	OK	3.39342	3.58221	0.0781101	0.175688	0.75285	0.881544	no
TraesCS1A02G173800	TraesCS1A02G173800	-	1A:309789691-309791565	8_6_74	10_1_74	OK	0.880371	1.98838	1.17541	1.38516	0.02065	0.119928	no
TraesCS1A02G174000	TraesCS1A02G174000	-	1A:310130104-310255049	8_6_74	10_1_74	OK	9.58772	10.6572	0.152573	0.363132	0.5344	0.746103	no
TraesCS1A02G174100	TraesCS1A02G174100	-	1A:311059508-311060627	8_6_74	10_1_74	OK	0.82347	1.05305	0.354779	0.331312	0.5663	0.768127	no
TraesCS1A02G174500	TraesCS1A02G174500	-	1A:311812455-311816565	8_6_74	10_1_74	OK	2.55521	3.94046	0.624925	1.06651	0.06325	0.232693	no
TraesCS1A02G174600	TraesCS1A02G174600	-	1A:311846859-311852943	8_6_74	10_1_74	OK	7.01654	8.27889	0.238677	0.602437	0.2989	0.550078	no
TraesCS1A02G174700	TraesCS1A02G174700	-	1A:312159892-312161436	8_6_74	10_1_74	OK	41.7683	62.3481	0.577936	1.47443	0.0132	0.0912563	no
TraesCS1A02G174900	TraesCS1A02G174900	-	1A:312583633-312607067	8_6_74	10_1_74	OK	0.567502	0.972269	0.77673	0.651584	0.28085	0.531625	no
TraesCS1A02G175000	TraesCS1A02G175000	-	1A:312772249-312777623	8_6_74	10_1_74	OK	11.1029	8.08115	-0.458307	-1.16548	0.04175	0.182961	no
TraesCS1A02G175200	TraesCS1A02G175200	-	1A:313161459-313162228	8_6_74	10_1_74	OK	330.689	232.873	-0.505935	-1.2566	0.0303	0.151279	no
TraesCS1A02G175500	TraesCS1A02G175500	-	1A:313489230-313491849	8_6_74	10_1_74	OK	14.178	11.2447	-0.334402	-0.771931	0.17495	0.411516	no
TraesCS1A02G175600	TraesCS1A02G175600	-	1A:313590609-313592112	8_6_74	10_1_74	OK	0.259039	0.408324	0.656545	0.732062	0.19985	0.442411	no
TraesCS1A02G175700	TraesCS1A02G175700	-	1A:313738700-313751739	8_6_74	10_1_74	OK	0.989588	1.23794	0.323046	0.566776	0.3297	0.57983	no
TraesCS1A02G175800	TraesCS1A02G175800	-	1A:313738700-313751739	8_6_74	10_1_74	OK	5.40089	5.76842	0.0949799	0.12558	0.82655	0.920434	no
TraesCS1A02G175900	TraesCS1A02G175900	-	1A:313903530-313912668	8_6_74	10_1_74	OK	3.39413	3.53811	0.0599336	0.138219	0.81375	0.913622	no
TraesCS1A02G176000	TraesCS1A02G176000	-	1A:314428209-314432375	8_6_74	10_1_74	OK	3.53206	3.8472	0.123297	0.201707	0.7262	0.867908	no
TraesCS1A02G176200	TraesCS1A02G176200	-	1A:314511389-314513466	8_6_74	10_1_74	OK	2.4957	3.78084	0.599266	1.11993	0.0583	0.221969	no
TraesCS1A02G176300	TraesCS1A02G176300	-	1A:314620482-314624358	8_6_74	10_1_74	OK	0.871512	1.02874	0.239288	0.257331	0.67415	0.837868	no
TraesCS1A02G176500	TraesCS1A02G176500	-	1A:315834150-315840625	8_6_74	10_1_74	OK	17.7439	18.9649	0.0960019	0.227159	0.69205	0.848839	no
TraesCS1A02G176700	TraesCS1A02G176700	-	1A:317810557-317815516	8_6_74	10_1_74	OK	20.7711	18.1933	-0.19117	-0.479071	0.4057	0.645752	no
TraesCS1A02G176800	TraesCS1A02G176800	-	1A:319077589-319079046	8_6_74	10_1_74	OK	13.1599	12.168	-0.113057	-0.242566	0.66975	0.835055	no
TraesCS1A02G176900	TraesCS1A02G176900	-	1A:319079822-319087554	8_6_74	10_1_74	OK	1.9889	2.0869	0.0693914	0.138367	0.80725	0.91036	no
TraesCS1A02G177000	TraesCS1A02G177000	-	1A:319319607-319321634	8_6_74	10_1_74	OK	29.6127	22.5597	-0.392464	-0.947902	0.0987	0.300182	no
TraesCS1A02G177100	TraesCS1A02G177100	-	1A:319445758-319447575	8_6_74	10_1_74	OK	5.05818	4.30186	-0.233656	-0.381637	0.504	0.723024	no
TraesCS1A02G177300	TraesCS1A02G177300	-	1A:319887493-319889455	8_6_74	10_1_74	OK	1.9206	3.07866	0.680747	1.05249	0.06665	0.240046	no
TraesCS1A02G177400	TraesCS1A02G177400	-	1A:320222698-320224716	8_6_74	10_1_74	OK	4.03882	3.74483	-0.109036	-0.237161	0.6783	0.84047	no
TraesCS1A02G177500	TraesCS1A02G177500	-	1A:320333953-320338598	8_6_74	10_1_74	OK	18.0597	12.4113	-0.541122	-1.20087	0.0332	0.15976	no
TraesCS1A02G177600	TraesCS1A02G177600	-	1A:320479859-320494972	8_6_74	10_1_74	OK	3.25391	3.36941	0.0503216	0.122514	0.83135	0.922728	no
TraesCS1A02G177700	TraesCS1A02G177700	-	1A:320891333-320895519	8_6_74	10_1_74	OK	8.97399	6.13409	-0.548901	-1.27596	0.0276	0.143379	no
TraesCS1A02G177800	TraesCS1A02G177800	-	1A:321110254-321114846	8_6_74	10_1_74	OK	6.52187	4.97496	-0.3906	-0.773585	0.17155	0.40692	no
TraesCS1A02G178100	TraesCS1A02G178100	-	1A:321402668-321412297	8_6_74	10_1_74	OK	1.94549	3.07501	0.660453	1.62099	0.00525	0.0505181	no
TraesCS1A02G178200	TraesCS1A02G178200	-	1A:321875569-321880525	8_6_74	10_1_74	OK	5.89922	6.57594	0.156673	0.324177	0.57745	0.775861	no
TraesCS1A02G178300	TraesCS1A02G178300	-	1A:321882665-321888083	8_6_74	10_1_74	OK	6.59016	3.75903	-0.809955	-1.86343	0.00125	0.0190045	yes
TraesCS1A02G178400	TraesCS1A02G178400	-	1A:322572274-322577295	8_6_74	10_1_74	OK	1.61411	2.01795	0.322153	0.590711	0.2923	0.543184	no
TraesCS1A02G178600	TraesCS1A02G178600	-	1A:323189042-323192810	8_6_74	10_1_74	OK	0.360932	0.375377	0.0566132	0.0742528	0.89465	0.953781	no
TraesCS1A02G178700	TraesCS1A02G178700	-	1A:323204776-323205142	8_6_74	10_1_74	OK	1.86616	3.13418	0.748015	0.577951	0.3222	0.572517	no
TraesCS1A02G179000	TraesCS1A02G179000	-	1A:323642133-323645469	8_6_74	10_1_74	OK	52.0982	33.1741	-0.651176	-1.66082	0.0032	0.0364672	yes
TraesCS1A02G179400	TraesCS1A02G179400	-	1A:324490253-324490897	8_6_74	10_1_74	OK	31.0824	26.4623	-0.232161	-0.472523	0.3919	0.634132	no
TraesCS1A02G179500	TraesCS1A02G179500	-	1A:324494214-324498371	8_6_74	10_1_74	OK	3.2192	3.19067	-0.0128439	-0.020631	0.97135	0.986181	no
TraesCS1A02G179600	TraesCS1A02G179600	-	1A:324498892-324501933	8_6_74	10_1_74	OK	10.3537	10.5124	0.021952	0.0544239	0.9226	0.966264	no
TraesCS1A02G179700	TraesCS1A02G179700	-	1A:324609924-324619770	8_6_74	10_1_74	OK	3.90049	3.06262	-0.348889	-0.822974	0.1537	0.382591	no
TraesCS1A02G180000	TraesCS1A02G180000	-	1A:325032421-325033066	8_6_74	10_1_74	OK	5.913	16.025	1.43836	1.76666	0.00375	0.0405832	yes
TraesCS1A02G180100	TraesCS1A02G180100	-	1A:325036710-325049320	8_6_74	10_1_74	OK	14.3311	12.9984	-0.140816	-0.213357	0.7167	0.86218	no
TraesCS1A02G180200	TraesCS1A02G180200	-	1A:325036710-325049320	8_6_74	10_1_74	OK	1.72893	1.96528	0.184853	0.293114	0.60915	0.797135	no
TraesCS1A02G180300	TraesCS1A02G180300	-	1A:325049786-325054523	8_6_74	10_1_74	OK	4.52665	5.22027	0.205681	0.474269	0.4075	0.647184	no
TraesCS1A02G180400	TraesCS1A02G180400	-	1A:325782119-325788800	8_6_74	10_1_74	OK	0.532478	0.796658	0.581238	0.855751	0.16075	0.393002	no
TraesCS1A02G180500	TraesCS1A02G180500	-	1A:326199376-326214529	8_6_74	10_1_74	OK	1.95717	2.45423	0.326499	0.764669	0.1859	0.425519	no
TraesCS1A02G180800	TraesCS1A02G180800	-	1A:327005243-327018031	8_6_74	10_1_74	OK	11.0453	9.43339	-0.227586	-0.452428	0.4284	0.66493	no
TraesCS1A02G181000	TraesCS1A02G181000	-	1A:327005243-327018031	8_6_74	10_1_74	OK	13.6109	10.5782	-0.363673	-0.392111	0.4962	0.716937	no
TraesCS1A02G181100	TraesCS1A02G181100	-	1A:327271127-327271956	8_6_74	10_1_74	OK	72.0993	34.7429	-1.05327	-2.47086	5e-05	0.00157846	yes
TraesCS1A02G181400	TraesCS1A02G181400	-	1A:327525811-327531391	8_6_74	10_1_74	OK	2.911	3.02216	0.0540669	0.0791787	0.8923	0.952741	no
TraesCS1A02G181500	TraesCS1A02G181500	-	1A:327525811-327531391	8_6_74	10_1_74	OK	19.3237	22.4848	0.218577	0.45197	0.42725	0.66403	no
TraesCS1A02G181600	TraesCS1A02G181600	-	1A:327531616-327537648	8_6_74	10_1_74	OK	0.875963	2.51686	1.52268	2.34417	0.0007	0.0125567	yes
TraesCS1A02G181700	TraesCS1A02G181700	-	1A:327712387-327713606	8_6_74	10_1_74	OK	2.5279	2.42576	-0.0595021	-0.0859322	0.90425	0.957932	no
TraesCS1A02G181900	TraesCS1A02G181900	-	1A:328244900-328253761	8_6_74	10_1_74	OK	4.31403	4.83046	0.163123	0.402974	0.4796	0.704223	no
TraesCS1A02G182000	TraesCS1A02G182000	-	1A:328254104-328257572	8_6_74	10_1_74	OK	3.54563	4.75067	0.422087	0.868736	0.1273	0.345363	no
TraesCS1A02G182100	TraesCS1A02G182100	-	1A:328713962-328716840	8_6_74	10_1_74	OK	2.38334	1.877	-0.344555	-0.56386	0.3341	0.58369	no
TraesCS1A02G182200	TraesCS1A02G182200	-	1A:328840892-328842295	8_6_74	10_1_74	OK	0.424788	0.422082	-0.00921651	-0.00749909	0.9655	0.983724	no
TraesCS1A02G182300	TraesCS1A02G182300	-	1A:329246840-329249014	8_6_74	10_1_74	OK	2.27629	3.1694	0.477523	0.735188	0.206	0.449634	no
TraesCS1A02G182400	TraesCS1A02G182400	-	1A:330082864-330086356	8_6_74	10_1_74	OK	36.9105	25.4837	-0.534453	-1.35723	0.01815	0.111162	no
TraesCS1A02G182500	TraesCS1A02G182500	-	1A:330087478-330088533	8_6_74	10_1_74	OK	4.18313	9.21292	1.13908	1.82544	0.0026	0.0315823	yes
TraesCS1A02G182600	TraesCS1A02G182600	-	1A:330686906-330688311	8_6_74	10_1_74	OK	0.633429	0.488003	-0.376294	-0.265598	0.66445	0.832188	no
TraesCS1A02G182700	TraesCS1A02G182700	-	1A:330765991-330771472	8_6_74	10_1_74	OK	3.46049	2.84365	-0.283234	-0.5693	0.3199	0.570327	no
TraesCS1A02G182800	TraesCS1A02G182800	-	1A:331233349-331237174	8_6_74	10_1_74	OK	1.38685	1.38548	-0.00142794	-0.00219436	0.99345	0.996082	no
TraesCS1A02G182900	TraesCS1A02G182900	-	1A:331269458-331273223	8_6_74	10_1_74	OK	9.71839	19.8866	1.03301	2.46162	5e-05	0.00157846	yes
TraesCS1A02G183000	TraesCS1A02G183000	-	1A:331318065-331323293	8_6_74	10_1_74	OK	3.15745	3.12212	-0.0162341	-0.0353467	0.9488	0.976755	no
TraesCS1A02G183100	TraesCS1A02G183100	-	1A:331517065-331518993	8_6_74	10_1_74	OK	0.0893061	0.388858	2.12241	1.12738	0.22895	0.476206	no
TraesCS1A02G183300	TraesCS1A02G183300	-	1A:332382633-332384185	8_6_74	10_1_74	OK	0.233537	0.37328	0.676605	0.402274	0.49835	0.718742	no
TraesCS1A02G183400	TraesCS1A02G183400	-	1A:333134460-333139522	8_6_74	10_1_74	OK	5.92586	8.2688	0.480654	0.897696	0.11265	0.322629	no
TraesCS1A02G183800	TraesCS1A02G183800	-	1A:333613053-333627407	8_6_74	10_1_74	OK	2.65444	2.56448	-0.049739	-0.125476	0.82815	0.921195	no
TraesCS1A02G183900	TraesCS1A02G183900	-	1A:333868547-333886602	8_6_74	10_1_74	OK	1.12621	1.89813	0.753098	1.58003	0.00725	0.0622459	no
TraesCS1A02G184000	TraesCS1A02G184000	-	1A:333913244-333914392	8_6_74	10_1_74	OK	0.631056	1.27411	1.01365	0.972571	0.10225	0.305962	no
TraesCS1A02G184100	TraesCS1A02G184100	-	1A:333917301-333922150	8_6_74	10_1_74	OK	5.84708	4.92263	-0.248286	-0.580772	0.3124	0.562848	no
TraesCS1A02G184300	TraesCS1A02G184300	-	1A:334200700-334205333	8_6_74	10_1_74	OK	29.6328	19.8661	-0.576887	-1.37619	0.0188	0.113402	no
TraesCS1A02G184400	TraesCS1A02G184400	-	1A:334446533-334452739	8_6_74	10_1_74	OK	0.266526	0.51048	0.937577	0.219091	0.63965	0.816955	no
TraesCS1A02G184500	TraesCS1A02G184500	-	1A:334446533-334452739	8_6_74	10_1_74	OK	5.85579	6.79823	0.215297	0.538528	0.3522	0.600629	no
TraesCS1A02G184600	TraesCS1A02G184600	-	1A:335012316-335034601	8_6_74	10_1_74	OK	5.14185	4.55781	-0.173949	-0.427157	0.45385	0.685084	no
TraesCS1A02G184800	TraesCS1A02G184800	-	1A:335542105-335543221	8_6_74	10_1_74	OK	1.28472	1.32121	0.0404131	0.0588465	0.91765	0.964357	no
TraesCS1A02G184900	TraesCS1A02G184900	-	1A:335545265-335546654	8_6_74	10_1_74	OK	2.89754	3.68196	0.345645	0.46394	0.4217	0.659292	no
TraesCS1A02G185100	TraesCS1A02G185100	-	1A:335825933-335829117	8_6_74	10_1_74	OK	1.65146	1.77306	0.102498	0.136762	0.8078	0.910663	no
TraesCS1A02G185300	TraesCS1A02G185300	-	1A:335830803-335836281	8_6_74	10_1_74	OK	5.0776	4.80164	-0.0806211	-0.187882	0.74265	0.876099	no
TraesCS1A02G185400	TraesCS1A02G185400	-	1A:336213580-336214675	8_6_74	10_1_74	OK	2.09678	1.30336	-0.685932	-0.640411	0.30135	0.55244	no
TraesCS1A02G185500	TraesCS1A02G185500	-	1A:336237671-336240333	8_6_74	10_1_74	OK	0.529539	0.473442	-0.16155	-0.229781	0.68945	0.847266	no
TraesCS1A02G185700	TraesCS1A02G185700	-	1A:336475939-336477065	8_6_74	10_1_74	OK	0.150069	0.336758	1.16608	0.739171	0.25615	0.506019	no
TraesCS1A02G185800	TraesCS1A02G185800	-	1A:336607632-336611079	8_6_74	10_1_74	OK	0.991286	0.867297	-0.192775	-0.195176	0.72175	0.865378	no
TraesCS1A02G185900	TraesCS1A02G185900	-	1A:337007360-337017141	8_6_74	10_1_74	OK	3.28124	4.06145	0.307754	0.758299	0.1909	0.431269	no
TraesCS1A02G186000	TraesCS1A02G186000	-	1A:337150070-337152543	8_6_74	10_1_74	OK	0.375814	0.238502	-0.656017	-0.49759	0.36985	0.615976	no
TraesCS1A02G186100	TraesCS1A02G186100	-	1A:337300646-337301870	8_6_74	10_1_74	OK	4.29725	3.96443	-0.116299	-0.217685	0.73145	0.870652	no
TraesCS1A02G186200	TraesCS1A02G186200	-	1A:337628886-337629897	8_6_74	10_1_74	OK	2.22925	0.975803	-1.19189	-1.2398	0.04015	0.179075	no
TraesCS1A02G186500	TraesCS1A02G186500	-	1A:337657365-337658581	8_6_74	10_1_74	OK	3.4203	2.20751	-0.631701	-1.01275	0.0839	0.27406	no
TraesCS1A02G186700	TraesCS1A02G186700	-	1A:337703102-337704240	8_6_74	10_1_74	OK	0.626239	1.95767	1.64435	1.67728	0.00705	0.0611234	no
TraesCS1A02G186800	TraesCS1A02G186800	-	1A:337775913-337777000	8_6_74	10_1_74	OK	2.71064	3.89827	0.524201	0.723674	0.20995	0.454288	no
TraesCS1A02G187000	TraesCS1A02G187000	-	1A:337947842-337949587	8_6_74	10_1_74	OK	0.367686	0.564967	0.619691	0.612507	0.28475	0.535717	no
TraesCS1A02G187100	TraesCS1A02G187100	-	1A:337981556-337987708	8_6_74	10_1_74	OK	3.64744	0.913723	-1.99706	-2.77836	0.00015	0.00386582	yes
TraesCS1A02G187300	TraesCS1A02G187300	-	1A:338214691-338217213	8_6_74	10_1_74	OK	54.6683	41.9375	-0.382462	-0.966647	0.10975	0.318093	no
TraesCS1A02G187400	TraesCS1A02G187400	-	1A:338581947-338590787	8_6_74	10_1_74	OK	0.665393	0.941828	0.501256	0.463082	0.3994	0.640732	no
TraesCS1A02G187500	TraesCS1A02G187500	-	1A:338581947-338590787	8_6_74	10_1_74	OK	2.94361	3.18404	0.113268	0.161519	0.7662	0.888513	no
TraesCS1A02G187600	TraesCS1A02G187600	-	1A:338593152-338597314	8_6_74	10_1_74	OK	1.07435	1.55748	0.535749	0.795504	0.16545	0.399247	no
TraesCS1A02G187700	TraesCS1A02G187700	-	1A:338600465-338600819	8_6_74	10_1_74	OK	4.94967	2.1653	-1.19277	-0.961778	0.116	0.328332	no
TraesCS1A02G187800	TraesCS1A02G187800	-	1A:338833036-338836486	8_6_74	10_1_74	OK	4.43891	2.25781	-0.975282	-1.28926	0.03135	0.154456	no
TraesCS1A02G188000	TraesCS1A02G188000	-	1A:339483295-339484492	8_6_74	10_1_74	OK	3.24402	3.3941	0.0652479	0.0723611	0.9036	0.957713	no
TraesCS1A02G188200	TraesCS1A02G188200	-	1A:340010732-340014644	8_6_74	10_1_74	OK	5.05197	5.07747	0.00726268	0.0148479	0.97885	0.989209	no
TraesCS1A02G188400	TraesCS1A02G188400	-	1A:340249594-340250151	8_6_74	10_1_74	OK	6.03188	10.1918	0.756733	1.31477	0.0271	0.141742	no
TraesCS1A02G188500	TraesCS1A02G188500	-	1A:340409311-340413789	8_6_74	10_1_74	OK	10.1817	15.2591	0.583688	1.20172	0.03395	0.161831	no
TraesCS1A02G188600	TraesCS1A02G188600	-	1A:340415025-340428765	8_6_74	10_1_74	OK	5.85161	3.81452	-0.61733	-1.23282	0.03115	0.15377	no
TraesCS1A02G188700	TraesCS1A02G188700	-	1A:341015025-341017660	8_6_74	10_1_74	OK	10.1888	8.54346	-0.254098	-0.572211	0.314	0.564491	no
TraesCS1A02G188800	TraesCS1A02G188800	-	1A:341867720-341871890	8_6_74	10_1_74	OK	6.19607	6.63407	0.0985393	0.221079	0.69415	0.850072	no
TraesCS1A02G188900	TraesCS1A02G188900	-	1A:341872093-341873949	8_6_74	10_1_74	OK	4.16931	5.26869	0.337635	0.522021	0.36015	0.60753	no
TraesCS1A02G189000	TraesCS1A02G189000	-	1A:342379979-342384645	8_6_74	10_1_74	OK	1.96941	3.44474	0.806629	1.64712	0.00735	0.0627346	no
TraesCS1A02G189100	TraesCS1A02G189100	-	1A:342387314-342391668	8_6_74	10_1_74	OK	7.0649	10.3051	0.544625	1.2856	0.0327	0.158559	no
TraesCS1A02G189200	TraesCS1A02G189200	-	1A:342391688-342393474	8_6_74	10_1_74	OK	3.1769	1.5382	-1.04638	-1.31244	0.02465	0.133819	no
TraesCS1A02G189300	TraesCS1A02G189300	-	1A:342433544-342435218	8_6_74	10_1_74	OK	0.408014	0.331801	-0.2983	-0.257667	0.6511	0.82433	no
TraesCS1A02G189500	TraesCS1A02G189500	-	1A:342875130-342878854	8_6_74	10_1_74	OK	0.417416	0.772239	0.887561	1.06442	0.07305	0.25275	no
TraesCS1A02G189600	TraesCS1A02G189600	-	1A:343389703-343395042	8_6_74	10_1_74	OK	6.38224	6.41759	0.00796769	0.0186788	0.97365	0.987088	no
TraesCS1A02G189700	TraesCS1A02G189700	-	1A:343395335-343397180	8_6_74	10_1_74	OK	0.380903	0.839258	1.13969	0.938894	0.085	0.276027	no
TraesCS1A02G190000	TraesCS1A02G190000	-	1A:343614781-343621756	8_6_74	10_1_74	OK	0.184144	0.405646	1.13939	0.902098	0.06495	0.236364	no
TraesCS1A02G190100	TraesCS1A02G190100	-	1A:343673958-343676434	8_6_74	10_1_74	OK	0.343378	0.511228	0.574167	0.568557	0.3411	0.590202	no
TraesCS1A02G190200	TraesCS1A02G190200	-	1A:343680836-343685974	8_6_74	10_1_74	OK	7.56844	7.25276	-0.0614667	-0.144232	0.80195	0.907775	no
TraesCS1A02G190400	TraesCS1A02G190400	-	1A:344189325-344189787	8_6_74	10_1_74	OK	54.2973	42.1654	-0.364821	-0.784541	0.18175	0.420765	no
TraesCS1A02G190500	TraesCS1A02G190500	-	1A:344290257-344294613	8_6_74	10_1_74	OK	2.64452	5.19343	0.973684	2.14116	0.0005	0.00977265	yes
TraesCS1A02G190700	TraesCS1A02G190700	-	1A:344480198-344488546	8_6_74	10_1_74	OK	1.65753	2.34563	0.50094	1.2131	0.0381	0.173573	no
TraesCS1A02G190800	TraesCS1A02G190800	-	1A:345108252-345116586	8_6_74	10_1_74	OK	6.01039	6.91243	0.201733	0.500872	0.3962	0.637971	no
TraesCS1A02G190900	TraesCS1A02G190900	-	1A:345167844-345172017	8_6_74	10_1_74	OK	14.9477	18.6578	0.319856	0.740469	0.19165	0.432108	no
TraesCS1A02G191000	TraesCS1A02G191000	-	1A:345299959-345304595	8_6_74	10_1_74	OK	1.47346	1.24567	-0.242294	-0.331572	0.55795	0.762134	no
TraesCS1A02G191300	TraesCS1A02G191300	-	1A:345783581-345786960	8_6_74	10_1_74	OK	8.61616	5.45527	-0.659392	-1.51707	0.0102	0.0773869	no
TraesCS1A02G191400	TraesCS1A02G191400	-	1A:345787884-345790279	8_6_74	10_1_74	OK	12.4548	15.1044	0.278264	0.675842	0.2481	0.497575	no
TraesCS1A02G191700	TraesCS1A02G191700	-	1A:346681496-346682748	8_6_74	10_1_74	OK	11.2515	15.9328	0.501882	1.069	0.06745	0.241583	no
TraesCS1A02G191800	TraesCS1A02G191800	-	1A:347319839-347322090	8_6_74	10_1_74	OK	17.2425	19.9324	0.209143	0.47155	0.4151	0.653746	no
TraesCS1A02G191900	TraesCS1A02G191900	-	1A:347322209-347325380	8_6_74	10_1_74	OK	15.0434	12.4192	-0.276565	-0.57868	0.3142	0.564728	no
TraesCS1A02G192200	TraesCS1A02G192200	-	1A:347619019-347621797	8_6_74	10_1_74	OK	37.4982	35.3948	-0.083283	-0.193177	0.73765	0.873758	no
TraesCS1A02G192300	TraesCS1A02G192300	-	1A:347633898-347635924	8_6_74	10_1_74	OK	7.63637	9.75815	0.353721	0.856492	0.1438	0.369149	no
TraesCS1A02G192400	TraesCS1A02G192400	-	1A:347640296-347646899	8_6_74	10_1_74	OK	1.46667	1.68011	0.196016	0.377452	0.51145	0.728258	no
TraesCS1A02G192500	TraesCS1A02G192500	-	1A:347918470-347920800	8_6_74	10_1_74	OK	2.62022	3.30868	0.336568	0.580792	0.3006	0.55176	no
TraesCS1A02G192600	TraesCS1A02G192600	-	1A:347922419-347923294	8_6_74	10_1_74	OK	15.8194	12.509	-0.338732	-0.527044	0.3557	0.603661	no
TraesCS1A02G192800	TraesCS1A02G192800	-	1A:348398565-348400900	8_6_74	10_1_74	OK	6.06165	10.8909	0.845344	1.65056	0.00485	0.0480096	yes
TraesCS1A02G193000	TraesCS1A02G193000	-	1A:348717272-348721726	8_6_74	10_1_74	OK	3.32105	3.69905	0.155515	0.316172	0.5826	0.779132	no
TraesCS1A02G193200	TraesCS1A02G193200	-	1A:349358464-349360851	8_6_74	10_1_74	OK	4.54052	6.86629	0.596673	0.910578	0.1002	0.30283	no
TraesCS1A02G193300	TraesCS1A02G193300	-	1A:349997362-350018551	8_6_74	10_1_74	OK	1.10562	1.15882	0.0677918	0.159587	0.7858	0.899427	no
TraesCS1A02G193400	TraesCS1A02G193400	-	1A:350395520-350401398	8_6_74	10_1_74	OK	2.59661	4.38633	0.756385	1.54047	0.0086	0.0693681	no
TraesCS1A02G193500	TraesCS1A02G193500	-	1A:350749389-350752293	8_6_74	10_1_74	OK	27.9669	16.1894	-0.788677	-1.95755	0.0007	0.0125567	yes
TraesCS1A02G193600	TraesCS1A02G193600	-	1A:350752533-350763077	8_6_74	10_1_74	OK	1.006	1.57048	0.642581	1.46952	0.0127	0.0889611	no
TraesCS1A02G193800	TraesCS1A02G193800	-	1A:351340624-351340980	8_6_74	10_1_74	OK	3.00197	2.29013	-0.390479	-0.273327	0.6333	0.812622	no
TraesCS1A02G193900	TraesCS1A02G193900	-	1A:351343638-351347996	8_6_74	10_1_74	OK	9.34886	8.09588	-0.207603	-0.113975	0.86985	0.941368	no
TraesCS1A02G194000	TraesCS1A02G194000	-	1A:351343638-351347996	8_6_74	10_1_74	OK	62.9442	58.9429	-0.0947563	-0.24169	0.6792	0.840986	no
TraesCS1A02G194100	TraesCS1A02G194100	-	1A:351349022-351350790	8_6_74	10_1_74	OK	6.04592	6.29551	0.0583629	0.124128	0.8236	0.919118	no
TraesCS1A02G194200	TraesCS1A02G194200	-	1A:351474704-351476085	8_6_74	10_1_74	OK	2.40935	3.38779	0.491702	0.672419	0.23115	0.478867	no
TraesCS1A02G194400	TraesCS1A02G194400	-	1A:351604601-351608182	8_6_74	10_1_74	OK	9.62553	10.9524	0.186303	0.383575	0.50685	0.724969	no
TraesCS1A02G194500	TraesCS1A02G194500	-	1A:351856639-351859473	8_6_74	10_1_74	OK	2.2258	2.8966	0.380038	0.167877	0.76785	0.889434	no
TraesCS1A02G194600	TraesCS1A02G194600	-	1A:351856639-351859473	8_6_74	10_1_74	OK	2.94967	2.29664	-0.36103	-0.483717	0.4056	0.645708	no
TraesCS1A02G194800	TraesCS1A02G194800	-	1A:351878372-351882317	8_6_74	10_1_74	OK	4.48857	4.37215	-0.0379149	-0.0723231	0.9026	0.957141	no
TraesCS1A02G194900	TraesCS1A02G194900	-	1A:351882935-351886581	8_6_74	10_1_74	OK	12.7559	16.1163	0.337354	0.780583	0.17265	0.408266	no
TraesCS1A02G195000	TraesCS1A02G195000	-	1A:352013036-352016495	8_6_74	10_1_74	OK	7.49845	9.51894	0.344208	0.873351	0.13675	0.359367	no
TraesCS1A02G195100	TraesCS1A02G195100	-	1A:352136860-352140961	8_6_74	10_1_74	OK	2.88867	2.94582	0.0282624	0.0559207	0.9238	0.966843	no
TraesCS1A02G195200	TraesCS1A02G195200	-	1A:352173115-352180076	8_6_74	10_1_74	OK	5.45534	4.46132	-0.290197	-0.67769	0.2496	0.499106	no
TraesCS1A02G195300	TraesCS1A02G195300	-	1A:352852083-352862015	8_6_74	10_1_74	OK	3.92439	4.0383	0.0412817	0.102746	0.86105	0.937295	no
TraesCS1A02G195400	TraesCS1A02G195400	-	1A:353251751-353256652	8_6_74	10_1_74	OK	16.4763	17.3063	0.0709012	0.181032	0.75085	0.880494	no
TraesCS1A02G195500	TraesCS1A02G195500	-	1A:353256783-353259995	8_6_74	10_1_74	OK	46.2888	21.9901	-1.07381	-2.67847	5e-05	0.00157846	yes
TraesCS1A02G195700	TraesCS1A02G195700	-	1A:353625763-353631621	8_6_74	10_1_74	OK	2.00638	2.2077	0.137947	0.308375	0.60165	0.792185	no
TraesCS1A02G195900	TraesCS1A02G195900	-	1A:353913628-353917286	8_6_74	10_1_74	OK	1.67184	1.77696	0.0879816	0.140686	0.8076	0.910578	no
TraesCS1A02G196000	TraesCS1A02G196000	-	1A:354189073-354191293	8_6_74	10_1_74	OK	5.02564	4.40638	-0.189714	-0.354465	0.53775	0.748274	no
TraesCS1A02G196300	TraesCS1A02G196300	-	1A:354303688-354308075	8_6_74	10_1_74	OK	23.571	14.8314	-0.668358	-1.63241	0.0037	0.0401989	yes
TraesCS1A02G196400	TraesCS1A02G196400	-	1A:354823587-354824724	8_6_74	10_1_74	OK	3.88161	2.30779	-0.750146	-0.770573	0.1926	0.433294	no
TraesCS1A02G196500	TraesCS1A02G196500	-	1A:354934936-354937526	8_6_74	10_1_74	OK	14.3651	16.7237	0.219322	0.435794	0.43445	0.669592	no
TraesCS1A02G196600	TraesCS1A02G196600	-	1A:354937758-354940442	8_6_74	10_1_74	OK	7.30369	7.34218	0.00758255	0.0182371	0.9728	0.986708	no
TraesCS1A02G196700	TraesCS1A02G196700	-	1A:354943356-354948394	8_6_74	10_1_74	OK	0.346635	0.182424	-0.926116	-0.952136	0.09535	0.294655	no
TraesCS1A02G196800	TraesCS1A02G196800	-	1A:354950049-354955890	8_6_74	10_1_74	OK	1.48558	1.1419	-0.379595	-0.663629	0.2505	0.500098	no
TraesCS1A02G197000	TraesCS1A02G197000	-	1A:355320320-355334094	8_6_74	10_1_74	OK	0.317414	0.397848	0.325853	0.278044	0.63635	0.814347	no
TraesCS1A02G197100	TraesCS1A02G197100	-	1A:355320320-355334094	8_6_74	10_1_74	OK	0.634582	0.291687	-1.12138	-0.60684	0.3199	0.570327	no
TraesCS1A02G197200	TraesCS1A02G197200	-	1A:355320320-355334094	8_6_74	10_1_74	OK	3.1583	3.36594	0.091862	0.17722	0.7688	0.889809	no
TraesCS1A02G197300	TraesCS1A02G197300	-	1A:355335879-355338713	8_6_74	10_1_74	OK	43.6567	28.4973	-0.61538	-1.53253	0.00885	0.0706218	no
TraesCS1A02G197400	TraesCS1A02G197400	-	1A:355342844-355344381	8_6_74	10_1_74	OK	0.830397	0.447854	-0.890775	-0.751738	0.2321	0.480032	no
TraesCS1A02G197500	TraesCS1A02G197500	-	1A:355345019-355348510	8_6_74	10_1_74	OK	11.5814	9.75356	-0.247808	-0.521705	0.3558	0.603728	no
TraesCS1A02G197600	TraesCS1A02G197600	-	1A:355624055-355628073	8_6_74	10_1_74	OK	18.7182	19.5282	0.0611198	0.156316	0.7853	0.899186	no
TraesCS1A02G197700	TraesCS1A02G197700	-	1A:355629144-355631608	8_6_74	10_1_74	OK	6.17051	6.44441	0.0626574	0.118836	0.83665	0.925225	no
TraesCS1A02G197800	TraesCS1A02G197800	-	1A:355714312-355716842	8_6_74	10_1_74	OK	9.5973	11.1516	0.216547	0.500136	0.3806	0.625397	no
TraesCS1A02G197900	TraesCS1A02G197900	-	1A:355718259-355719087	8_6_74	10_1_74	OK	72.6866	38.1992	-0.928146	-2.1333	0.00025	0.00578746	yes
TraesCS1A02G198000	TraesCS1A02G198000	-	1A:355720784-355722734	8_6_74	10_1_74	OK	5.27679	4.89523	-0.108282	-0.216629	0.70595	0.856376	no
TraesCS1A02G198100	TraesCS1A02G198100	-	1A:355730242-355735445	8_6_74	10_1_74	OK	4.84569	6.76021	0.480364	1.08692	0.064	0.234195	no
TraesCS1A02G198200	TraesCS1A02G198200	-	1A:356389926-356392775	8_6_74	10_1_74	OK	4.14235	6.78019	0.710877	1.60441	0.00595	0.0547398	no
TraesCS1A02G198300	TraesCS1A02G198300	-	1A:356427949-356430605	8_6_74	10_1_74	OK	1.6704	3.27087	0.969478	1.30579	0.0232	0.128989	no
TraesCS1A02G198400	TraesCS1A02G198400	-	1A:356471269-356474267	8_6_74	10_1_74	OK	54.1197	29.2447	-0.887978	-2.24678	0.00015	0.00386582	yes
TraesCS1A02G198500	TraesCS1A02G198500	-	1A:356474336-356476835	8_6_74	10_1_74	OK	7.97051	5.65904	-0.494113	-1.01717	0.07645	0.259534	no
TraesCS1A02G198600	TraesCS1A02G198600	-	1A:357062028-357077269	8_6_74	10_1_74	OK	124.899	66.7667	-0.903565	-2.10538	0.00015	0.00386582	yes
TraesCS1A02G198700	TraesCS1A02G198700	-	1A:357062028-357077269	8_6_74	10_1_74	OK	1.05758	1.00375	-0.0753568	-0.0536537	0.9383	0.972824	no
TraesCS1A02G198800	TraesCS1A02G198800	-	1A:357121053-357123995	8_6_74	10_1_74	OK	2.42065	4.0593	0.745838	1.00927	0.08435	0.27482	no
TraesCS1A02G198900	TraesCS1A02G198900	-	1A:357414941-357418373	8_6_74	10_1_74	OK	25.8956	14.0152	-0.885721	-1.81406	0.00215	0.0277173	yes
TraesCS1A02G199000	TraesCS1A02G199000	-	1A:357763071-357781554	8_6_74	10_1_74	OK	1.63053	2.33994	0.521131	1.21294	0.0376	0.171981	no
TraesCS1A02G199500	TraesCS1A02G199500	-	1A:358176328-358179493	8_6_74	10_1_74	OK	12.7217	9.0223	-0.495727	-1.08208	0.0544	0.213484	no
TraesCS1A02G200000	TraesCS1A02G200000	-	1A:359689253-359690781	8_6_74	10_1_74	OK	22.5675	22.0367	-0.0343405	-0.0761858	0.8968	0.954745	no
TraesCS1A02G200200	TraesCS1A02G200200	-	1A:360009366-360011036	8_6_74	10_1_74	OK	5.12884	2.77286	-0.887257	-1.25834	0.03315	0.159664	no
TraesCS1A02G200400	TraesCS1A02G200400	-	1A:360455272-360459181	8_6_74	10_1_74	OK	0.237291	0.00831175	-4.83536	-1.2797	0.1359	0.358248	no
TraesCS1A02G200800	TraesCS1A02G200800	-	1A:361352159-361359053	8_6_74	10_1_74	OK	5.47928	5.25205	-0.0611052	-0.137771	0.8097	0.911728	no
TraesCS1A02G200900	TraesCS1A02G200900	-	1A:361509861-361517115	8_6_74	10_1_74	OK	0.731101	0.973977	0.413816	0.874049	0.1339	0.355616	no
TraesCS1A02G201000	TraesCS1A02G201000	-	1A:362059731-362063167	8_6_74	10_1_74	OK	0.324562	0.379049	0.22389	0.314225	0.578	0.776063	no
TraesCS1A02G201200	TraesCS1A02G201200	-	1A:362193526-362195887	8_6_74	10_1_74	OK	3.13271	2.62634	-0.254357	-0.312552	0.5763	0.774959	no
TraesCS1A02G201300	TraesCS1A02G201300	-	1A:362209634-362210289	8_6_74	10_1_74	OK	171.776	152.457	-0.172124	-0.418921	0.4572	0.687305	no
TraesCS1A02G201400	TraesCS1A02G201400	-	1A:362403113-362405555	8_6_74	10_1_74	OK	1.49159	1.89953	0.348794	0.422266	0.42245	0.660057	no
TraesCS1A02G201500	TraesCS1A02G201500	-	1A:362620172-362622906	8_6_74	10_1_74	OK	0.596212	0.762235	0.354411	0.535156	0.36205	0.609116	no
TraesCS1A02G201600	TraesCS1A02G201600	-	1A:362861942-362866378	8_6_74	10_1_74	OK	42.9328	38.8368	-0.144658	-0.353099	0.54735	0.754709	no
TraesCS1A02G201700	TraesCS1A02G201700	-	1A:363006017-363007340	8_6_74	10_1_74	OK	5.26028	7.10141	0.432966	0.770558	0.1804	0.418989	no
TraesCS1A02G202000	TraesCS1A02G202000	-	1A:363047772-363052288	8_6_74	10_1_74	OK	2.45037	4.90717	1.00189	2.01341	0.00055	0.0104723	yes
TraesCS1A02G202200	TraesCS1A02G202200	-	1A:363423830-363426660	8_6_74	10_1_74	OK	0.523286	0.180842	-1.53287	-0.98504	0.1178	0.331334	no
TraesCS1A02G202300	TraesCS1A02G202300	-	1A:363451668-363455323	8_6_74	10_1_74	OK	11.5647	13.4705	0.220074	0.548588	0.33855	0.587798	no
TraesCS1A02G203000	TraesCS1A02G203000	-	1A:364226063-364230622	8_6_74	10_1_74	OK	13.8966	12.5811	-0.143475	-0.360347	0.5272	0.740672	no
TraesCS1A02G203200	TraesCS1A02G203200	-	1A:364655696-364656832	8_6_74	10_1_74	OK	4.54689	2.4103	-0.915667	-0.968226	0.1059	0.311759	no
TraesCS1A02G203300	TraesCS1A02G203300	-	1A:364935625-364936558	8_6_74	10_1_74	OK	1.60556	1.86297	0.214531	0.167523	0.7767	0.894562	no
TraesCS1A02G203400	TraesCS1A02G203400	-	1A:365064926-365071233	8_6_74	10_1_74	OK	4.40118	4.96884	0.17502	0.396856	0.49215	0.71383	no
TraesCS1A02G203600	TraesCS1A02G203600	-	1A:365492203-365493755	8_6_74	10_1_74	OK	1.19976	0.339055	-1.82316	-1.66064	0.01645	0.104428	no
TraesCS1A02G203700	TraesCS1A02G203700	-	1A:365507409-365508980	8_6_74	10_1_74	OK	4.30117	1.79727	-1.25892	-1.50075	0.009	0.0713787	no
TraesCS1A02G203800	TraesCS1A02G203800	-	1A:365536061-365536994	8_6_74	10_1_74	OK	3.25912	5.0429	0.62977	0.827882	0.14245	0.367628	no
TraesCS1A02G203900	TraesCS1A02G203900	-	1A:365617808-365619048	8_6_74	10_1_74	OK	37.9679	12.6977	-1.58022	-3.25466	5e-05	0.00157846	yes
TraesCS1A02G204200	TraesCS1A02G204200	-	1A:366265076-366268189	8_6_74	10_1_74	OK	5.2541	5.28701	0.00900888	0.0213236	0.97045	0.985784	no
TraesCS1A02G204300	TraesCS1A02G204300	-	1A:366268843-366273867	8_6_74	10_1_74	OK	3.42185	5.95987	0.800506	1.62479	0.00575	0.0536799	no
TraesCS1A02G204400	TraesCS1A02G204400	-	1A:366275289-366277543	8_6_74	10_1_74	OK	0.211726	0.497496	1.23249	1.08556	0.0671	0.240863	no
TraesCS1A02G204500	TraesCS1A02G204500	-	1A:366295999-366297002	8_6_74	10_1_74	OK	0.336698	0.411836	0.290615	0.267658	0.6493	0.82334	no
TraesCS1A02G204700	TraesCS1A02G204700	-	1A:366543062-366544672	8_6_74	10_1_74	OK	37.7329	25.5296	-0.563651	-1.31725	0.02175	0.123907	no
TraesCS1A02G205000	TraesCS1A02G205000	-	1A:367010701-367011813	8_6_74	10_1_74	OK	0.672068	0.846327	0.332607	0.42258	0.4696	0.697076	no
TraesCS1A02G205100	TraesCS1A02G205100	-	1A:367381193-367383318	8_6_74	10_1_74	OK	0.90309	1.07058	0.245449	0.213029	0.7109	0.85916	no
TraesCS1A02G205300	TraesCS1A02G205300	-	1A:367870092-367874461	8_6_74	10_1_74	OK	7.03463	6.55873	-0.101057	-0.240392	0.67945	0.84109	no
TraesCS1A02G205400	TraesCS1A02G205400	-	1A:367874523-367877340	8_6_74	10_1_74	OK	3.00818	3.93692	0.388178	0.735448	0.20055	0.442933	no
TraesCS1A02G205600	TraesCS1A02G205600	-	1A:368196475-368198581	8_6_74	10_1_74	OK	6.44251	6.60068	0.0349911	0.0720026	0.9037	0.95775	no
TraesCS1A02G205700	TraesCS1A02G205700	-	1A:368358195-368360794	8_6_74	10_1_74	OK	11.0279	9.58943	-0.201643	-0.441444	0.4247	0.661797	no
TraesCS1A02G206000	TraesCS1A02G206000	-	1A:368366470-368375959	8_6_74	10_1_74	OK	2.90533	3.09194	0.089811	0.167908	0.76595	0.888399	no
TraesCS1A02G206100	TraesCS1A02G206100	-	1A:368711527-368714085	8_6_74	10_1_74	OK	0.666599	0.974382	0.547668	0.545371	0.3354	0.585032	no
TraesCS1A02G206200	TraesCS1A02G206200	-	1A:368745827-368747034	8_6_74	10_1_74	OK	2.49288	2.36422	-0.0764479	-0.108992	0.84875	0.931374	no
TraesCS1A02G206300	TraesCS1A02G206300	-	1A:368797509-368799818	8_6_74	10_1_74	OK	2.99504	3.65693	0.28806	0.495561	0.3859	0.629777	no
TraesCS1A02G206400	TraesCS1A02G206400	-	1A:368799976-368802673	8_6_74	10_1_74	OK	3.36666	3.18431	-0.0803376	-0.13899	0.80365	0.908326	no
TraesCS1A02G206500	TraesCS1A02G206500	-	1A:368802964-368803839	8_6_74	10_1_74	OK	1.70802	0.711229	-1.26394	-1.04045	0.08005	0.266566	no
TraesCS1A02G206600	TraesCS1A02G206600	-	1A:368807836-368816199	8_6_74	10_1_74	OK	3.43169	3.12698	-0.134151	-0.323258	0.57075	0.771039	no
TraesCS1A02G206700	TraesCS1A02G206700	-	1A:368819738-368830138	8_6_74	10_1_74	OK	4.23624	4.34884	0.0378459	0.0960419	0.8666	0.940034	no
TraesCS1A02G206800	TraesCS1A02G206800	-	1A:368831472-368832558	8_6_74	10_1_74	OK	1.89112	2.43388	0.364013	0.464901	0.4083	0.647925	no
TraesCS1A02G206900	TraesCS1A02G206900	-	1A:369048986-369054383	8_6_74	10_1_74	OK	11.389	8.78889	-0.373885	-0.949358	0.1148	0.326252	no
TraesCS1A02G207000	TraesCS1A02G207000	-	1A:369083036-369085306	8_6_74	10_1_74	OK	3.76941	3.59267	-0.0692831	-0.101925	0.8638	0.938589	no
TraesCS1A02G207200	TraesCS1A02G207200	-	1A:369272607-369273234	8_6_74	10_1_74	OK	0.948298	0.201769	-2.23264	-1.43053	0.27365	0.524491	no
TraesCS1A02G207500	TraesCS1A02G207500	-	1A:369494316-369496446	8_6_74	10_1_74	OK	2.75828	5.11319	0.890453	1.75664	0.0031	0.0356485	yes
TraesCS1A02G207600	TraesCS1A02G207600	-	1A:369496595-369497847	8_6_74	10_1_74	OK	2.1137	0.984774	-1.10191	-1.00037	0.0954	0.294763	no
TraesCS1A02G207700	TraesCS1A02G207700	-	1A:369502936-369513884	8_6_74	10_1_74	OK	1.37616	1.89074	0.458297	0.975869	0.0823	0.270869	no
TraesCS1A02G208000	TraesCS1A02G208000	-	1A:369694639-369698406	8_6_74	10_1_74	OK	1.07229	1.5336	0.516228	1.01973	0.07605	0.258719	no
TraesCS1A02G208400	TraesCS1A02G208400	-	1A:370021550-370025217	8_6_74	10_1_74	OK	9.28919	5.0271	-0.885825	-2.06941	0.00045	0.00903179	yes
TraesCS1A02G208500	TraesCS1A02G208500	-	1A:370092548-370097701	8_6_74	10_1_74	OK	8.851	8.31926	-0.0893852	-0.223205	0.70515	0.85578	no
TraesCS1A02G208600	TraesCS1A02G208600	-	1A:370102575-370108219	8_6_74	10_1_74	OK	4.22562	4.42514	0.0665609	0.169907	0.7725	0.892212	no
TraesCS1A02G208700	TraesCS1A02G208700	-	1A:370108508-370111042	8_6_74	10_1_74	OK	0.590174	0.286252	-1.04385	-0.944322	0.12235	0.338251	no
TraesCS1A02G208900	TraesCS1A02G208900	-	1A:371079271-371082258	8_6_74	10_1_74	OK	1.74654	2.43348	0.478521	0.761961	0.18365	0.423062	no
TraesCS1A02G209000	TraesCS1A02G209000	-	1A:371084065-371088390	8_6_74	10_1_74	OK	0.189383	0.332819	0.813435	1.01908	0.07035	0.247182	no
TraesCS1A02G209100	TraesCS1A02G209100	-	1A:371219823-371221463	8_6_74	10_1_74	OK	3.0387	2.19892	-0.466657	-0.462426	0.4229	0.66037	no
TraesCS1A02G209400	TraesCS1A02G209400	-	1A:372067593-372070231	8_6_74	10_1_74	OK	5.01147	5.75089	0.19855	0.35123	0.54295	0.751881	no
TraesCS1A02G209600	TraesCS1A02G209600	-	1A:372236292-372240822	8_6_74	10_1_74	OK	37.8468	29.2712	-0.37069	-0.853712	0.13445	0.356313	no
TraesCS1A02G209700	TraesCS1A02G209700	-	1A:372241196-372241757	8_6_74	10_1_74	OK	2.82655	0.93994	-1.5884	-1.28477	0.0326	0.158245	no
TraesCS1A02G210000	TraesCS1A02G210000	-	1A:372467567-372467930	8_6_74	10_1_74	OK	0.447374	0.652408	0.544294	0.438589	0.6936	0.84973	no
TraesCS1A02G210200	TraesCS1A02G210200	-	1A:372549787-372554767	8_6_74	10_1_74	OK	8.69364	8.94929	0.0418136	0.100182	0.86185	0.937728	no
TraesCS1A02G210300	TraesCS1A02G210300	-	1A:372624793-372637165	8_6_74	10_1_74	OK	5.69561	5.1033	-0.158419	-0.360818	0.5226	0.737125	no
TraesCS1A02G210400	TraesCS1A02G210400	-	1A:372639120-372643307	8_6_74	10_1_74	OK	0.276601	0.5161	0.899842	1.14421	0.0587	0.222822	no
TraesCS1A02G210500	TraesCS1A02G210500	-	1A:372909546-372911213	8_6_74	10_1_74	OK	4.27808	5.11243	0.257046	0.379678	0.5128	0.729307	no
TraesCS1A02G210600	TraesCS1A02G210600	-	1A:372942514-372944762	8_6_74	10_1_74	OK	1.26461	1.94735	0.622825	0.889368	0.12195	0.337626	no
TraesCS1A02G210700	TraesCS1A02G210700	-	1A:373263228-373264110	8_6_74	10_1_74	OK	1.58358	1.92847	0.284269	0.221696	0.7137	0.860544	no
TraesCS1A02G210800	TraesCS1A02G210800	-	1A:373313407-373320576	8_6_74	10_1_74	OK	1.31193	2.63359	1.00534	2.11186	0.00065	0.0118905	yes
TraesCS1A02G211000	TraesCS1A02G211000	-	1A:373770845-373774884	8_6_74	10_1_74	OK	11.3225	33.8993	1.58206	3.0318	5e-05	0.00157846	yes
TraesCS1A02G211100	TraesCS1A02G211100	-	1A:374054708-374056961	8_6_74	10_1_74	OK	2.69096	1.93171	-0.478243	-0.745037	0.19265	0.433306	no
TraesCS1A02G211200	TraesCS1A02G211200	-	1A:374136781-374137647	8_6_74	10_1_74	OK	0.126008	1.55056	3.6212	2.35441	0.13565	0.357946	no
TraesCS1A02G211300	TraesCS1A02G211300	-	1A:374167246-374169463	8_6_74	10_1_74	OK	8.36578	12.5618	0.586468	1.28031	0.0308	0.152689	no
TraesCS1A02G211500	TraesCS1A02G211500	-	1A:374214038-374217445	8_6_74	10_1_74	OK	0.492854	0.796503	0.692519	0.771956	0.1936	0.434503	no
TraesCS1A02G211600	TraesCS1A02G211600	-	1A:374217712-374219255	8_6_74	10_1_74	OK	7.89973	6.45798	-0.290719	-0.565582	0.33505	0.584754	no
TraesCS1A02G211800	TraesCS1A02G211800	-	1A:374277932-374278937	8_6_74	10_1_74	OK	1.04777	1.06168	0.0190178	0.0153535	0.95595	0.979597	no
TraesCS1A02G211900	TraesCS1A02G211900	-	1A:374566585-374570315	8_6_74	10_1_74	OK	0.955584	1.10465	0.209139	0.382042	0.5072	0.725256	no
TraesCS1A02G212000	TraesCS1A02G212000	-	1A:374689235-374690910	8_6_74	10_1_74	OK	35.9821	29.2653	-0.298088	-0.719517	0.2103	0.454573	no
TraesCS1A02G212300	TraesCS1A02G212300	-	1A:375014695-375016345	8_6_74	10_1_74	OK	2.85043	21.5004	2.91512	5.33459	5e-05	0.00157846	yes
TraesCS1A02G212400	TraesCS1A02G212400	-	1A:375112040-375113726	8_6_74	10_1_74	OK	42.4269	22.5129	-0.914224	-2.15186	0.0001	0.00279219	yes
TraesCS1A02G212600	TraesCS1A02G212600	-	1A:375467612-375469315	8_6_74	10_1_74	OK	99.3545	39.8295	-1.31875	-2.98647	5e-05	0.00157846	yes
TraesCS1A02G212700	TraesCS1A02G212700	-	1A:375471251-375477408	8_6_74	10_1_74	OK	3.7836	6.48397	0.777118	1.35517	0.02055	0.119574	no
TraesCS1A02G212800	TraesCS1A02G212800	-	1A:376135406-376155653	8_6_74	10_1_74	OK	3.87541	4.04021	0.0600825	0.155355	0.7869	0.900045	no
TraesCS1A02G212900	TraesCS1A02G212900	-	1A:376476401-376480121	8_6_74	10_1_74	OK	5.69704	7.03738	0.304826	0.616413	0.2799	0.530931	no
TraesCS1A02G213000	TraesCS1A02G213000	-	1A:376501861-376506945	8_6_74	10_1_74	OK	7.16194	8.07465	0.17305	0.434421	0.4548	0.685484	no
TraesCS1A02G213100	TraesCS1A02G213100	-	1A:376509120-376512953	8_6_74	10_1_74	OK	16.1556	12.6912	-0.348205	-0.782707	0.16605	0.400115	no
TraesCS1A02G213300	TraesCS1A02G213300	-	1A:376513007-376515549	8_6_74	10_1_74	OK	1.49405	1.86503	0.319964	0.479387	0.3997	0.640931	no
TraesCS1A02G213400	TraesCS1A02G213400	-	1A:376670248-376674535	8_6_74	10_1_74	OK	2.44591	3.294	0.429466	0.973026	0.0935	0.291443	no
TraesCS1A02G213600	TraesCS1A02G213600	-	1A:376784996-376786845	8_6_74	10_1_74	OK	54.7398	40.938	-0.41915	-1.03617	0.0766	0.259786	no
TraesCS1A02G213700	TraesCS1A02G213700	-	1A:377002275-377006045	8_6_74	10_1_74	OK	0.196602	0.667487	1.76346	1.47488	0.02795	0.144552	no
TraesCS1A02G213900	TraesCS1A02G213900	-	1A:377023379-377028566	8_6_74	10_1_74	OK	0.675619	1.29085	0.934037	1.57698	0.00715	0.0616509	no
TraesCS1A02G214100	TraesCS1A02G214100	-	1A:377212730-377216328	8_6_74	10_1_74	OK	0.418919	0.672931	0.683786	0.966731	0.0904	0.286145	no
TraesCS1A02G214200	TraesCS1A02G214200	-	1A:377223059-377228588	8_6_74	10_1_74	OK	0.631816	1.2931	1.03325	1.71538	0.0036	0.0394956	yes
TraesCS1A02G214300	TraesCS1A02G214300	-	1A:377426420-377429880	8_6_74	10_1_74	OK	1.37616	2.28441	0.731171	1.29076	0.03085	0.152781	no
TraesCS1A02G214400	TraesCS1A02G214400	-	1A:377443895-377446587	8_6_74	10_1_74	OK	0.508904	0.37333	-0.446943	-0.499355	0.38145	0.625847	no
TraesCS1A02G214600	TraesCS1A02G214600	-	1A:377499762-377502642	8_6_74	10_1_74	OK	101.911	57.0745	-0.836392	-2.09241	0.0002	0.00487814	yes
TraesCS1A02G214700	TraesCS1A02G214700	-	1A:377613068-377615762	8_6_74	10_1_74	OK	1.30358	1.21281	-0.10412	-0.157334	0.7843	0.898712	no
TraesCS1A02G215100	TraesCS1A02G215100	-	1A:380261963-380264364	8_6_74	10_1_74	OK	0.835503	0.960631	0.201338	0.244558	0.6648	0.832447	no
TraesCS1A02G215300	TraesCS1A02G215300	-	1A:380889643-380890816	8_6_74	10_1_74	OK	2.19526	1.76673	-0.313311	-0.288282	0.6046	0.794381	no
TraesCS1A02G215400	TraesCS1A02G215400	-	1A:380939667-380973697	8_6_74	10_1_74	OK	1.90608	2.1225	0.155152	0.406466	0.49075	0.712651	no
TraesCS1A02G215500	TraesCS1A02G215500	-	1A:381096099-381098610	8_6_74	10_1_74	OK	14.1416	28.0839	0.989794	2.23398	0.0002	0.00487814	yes
TraesCS1A02G215600	TraesCS1A02G215600	-	1A:381274138-381277555	8_6_74	10_1_74	OK	3.516	3.65116	0.0544179	0.106198	0.8521	0.932978	no
TraesCS1A02G215700	TraesCS1A02G215700	-	1A:381304832-381312507	8_6_74	10_1_74	OK	11.9442	12.0053	0.00736951	0.0180433	0.97425	0.987371	no
TraesCS1A02G215800	TraesCS1A02G215800	-	1A:381313931-381318932	8_6_74	10_1_74	OK	2.69179	3.31641	0.301053	0.622402	0.276	0.526552	no
TraesCS1A02G215900	TraesCS1A02G215900	-	1A:381819325-381822599	8_6_74	10_1_74	OK	0.802786	0.68121	-0.236916	-0.269971	0.634	0.81293	no
TraesCS1A02G216100	TraesCS1A02G216100	-	1A:382101016-382101526	8_6_74	10_1_74	OK	0.382785	0.475212	0.312036	0.236482	0.68285	0.843229	no
TraesCS1A02G216300	TraesCS1A02G216300	-	1A:382252187-382253147	8_6_74	10_1_74	OK	10.4171	11.5305	0.146502	0.218866	0.71135	0.859365	no
TraesCS1A02G216700	TraesCS1A02G216700	-	1A:384307868-384313432	8_6_74	10_1_74	OK	2.90196	2.49981	-0.215209	-0.250249	0.65455	0.826704	no
TraesCS1A02G216800	TraesCS1A02G216800	-	1A:384324129-384326787	8_6_74	10_1_74	OK	4.94456	5.40163	0.127552	0.251207	0.65885	0.82915	no
TraesCS1A02G216900	TraesCS1A02G216900	-	1A:384331725-384336431	8_6_74	10_1_74	OK	5.59282	6.54954	0.227817	0.543228	0.33805	0.587349	no
TraesCS1A02G217000	TraesCS1A02G217000	-	1A:384774594-384776285	8_6_74	10_1_74	OK	15.1075	5.04009	-1.58375	-2.62678	5e-05	0.00157846	yes
TraesCS1A02G217200	TraesCS1A02G217200	-	1A:385274609-385277432	8_6_74	10_1_74	OK	212.108	221.273	0.0610258	0.14836	0.79545	0.904637	no
TraesCS1A02G217300	TraesCS1A02G217300	-	1A:385350139-385353160	8_6_74	10_1_74	OK	66.5781	44.2601	-0.589042	-1.42003	0.01415	0.0954118	no
TraesCS1A02G217400	TraesCS1A02G217400	-	1A:385354479-385359921	8_6_74	10_1_74	OK	1.48738	2.20061	0.565124	1.2125	0.03905	0.176015	no
TraesCS1A02G217500	TraesCS1A02G217500	-	1A:385650059-385653052	8_6_74	10_1_74	OK	1.04828	1.60289	0.612656	0.959072	0.09095	0.287308	no
TraesCS1A02G217600	TraesCS1A02G217600	-	1A:385656975-385660312	8_6_74	10_1_74	OK	2.68897	1.42356	-0.917553	-1.33433	0.02515	0.135435	no
TraesCS1A02G217800	TraesCS1A02G217800	-	1A:385664686-385669262	8_6_74	10_1_74	OK	1.0223	1.32512	0.374301	0.61863	0.26915	0.519576	no
TraesCS1A02G217900	TraesCS1A02G217900	-	1A:385887491-385900007	8_6_74	10_1_74	OK	7.55889	8.50454	0.170059	0.431386	0.453	0.684364	no
TraesCS1A02G218000	TraesCS1A02G218000	-	1A:386425624-386435664	8_6_74	10_1_74	OK	4.70401	4.03983	-0.219598	-0.466732	0.4132	0.652006	no
TraesCS1A02G218100	TraesCS1A02G218100	-	1A:386479231-386480418	8_6_74	10_1_74	OK	0.397413	0.513247	0.369015	0.287841	0.61185	0.799094	no
TraesCS1A02G218200	TraesCS1A02G218200	-	1A:386719857-386724132	8_6_74	10_1_74	OK	5.02574	4.78091	-0.0720523	-0.156971	0.7828	0.898142	no
TraesCS1A02G218300	TraesCS1A02G218300	-	1A:386869892-386871162	8_6_74	10_1_74	OK	1.76836	1.49767	-0.239688	-0.250695	0.65975	0.829655	no
TraesCS1A02G218500	TraesCS1A02G218500	-	1A:387028440-387031046	8_6_74	10_1_74	OK	3.04035	3.76922	0.310029	0.500551	0.38995	0.632738	no
TraesCS1A02G218700	TraesCS1A02G218700	-	1A:387359859-387363581	8_6_74	10_1_74	OK	10.722	9.75234	-0.136756	-0.32688	0.56845	0.769538	no
TraesCS1A02G218800	TraesCS1A02G218800	-	1A:387515312-387517299	8_6_74	10_1_74	OK	32.1796	40.1025	0.317545	0.768844	0.18955	0.429518	no
TraesCS1A02G218900	TraesCS1A02G218900	-	1A:387520023-387524441	8_6_74	10_1_74	OK	22.7298	17.6	-0.369015	-0.915156	0.1101	0.318726	no
TraesCS1A02G219000	TraesCS1A02G219000	-	1A:387811366-387813490	8_6_74	10_1_74	OK	0.734112	0.507723	-0.531958	-0.623556	0.2718	0.522406	no
TraesCS1A02G219200	TraesCS1A02G219200	-	1A:387840337-387841862	8_6_74	10_1_74	OK	23.5936	26.4699	0.165959	0.374956	0.5135	0.729982	no
TraesCS1A02G219400	TraesCS1A02G219400	-	1A:388156745-388159972	8_6_74	10_1_74	OK	5.60228	6.64207	0.245618	0.546108	0.3407	0.589842	no
TraesCS1A02G219800	TraesCS1A02G219800	-	1A:388833591-388837249	8_6_74	10_1_74	OK	4.50702	4.81643	0.0957898	0.219871	0.70395	0.854983	no
TraesCS1A02G220000	TraesCS1A02G220000	-	1A:388849046-388850291	8_6_74	10_1_74	OK	1.66622	2.28949	0.458446	0.643334	0.2891	0.540098	no
TraesCS1A02G220200	TraesCS1A02G220200	-	1A:389061316-389064998	8_6_74	10_1_74	OK	14.0932	10.8792	-0.373434	-0.914717	0.11405	0.324881	no
TraesCS1A02G220300	TraesCS1A02G220300	-	1A:389129280-389131767	8_6_74	10_1_74	OK	2.83655	3.02101	0.0908914	0.126335	0.82445	0.919432	no
TraesCS1A02G220800	TraesCS1A02G220800	-	1A:389823427-389828026	8_6_74	10_1_74	OK	2.27745	3.43108	0.591244	0.853111	0.13385	0.355596	no
TraesCS1A02G220900	TraesCS1A02G220900	-	1A:389829661-389833845	8_6_74	10_1_74	OK	5.4454	6.60177	0.277816	0.620066	0.27555	0.526193	no
TraesCS1A02G221000	TraesCS1A02G221000	-	1A:389869225-389875163	8_6_74	10_1_74	OK	3.4775	3.68205	0.0824576	0.139008	0.80975	0.911767	no
TraesCS1A02G221100	TraesCS1A02G221100	-	1A:390085666-390097150	8_6_74	10_1_74	OK	5.67175	6.68314	0.23673	0.607393	0.29425	0.545554	no
TraesCS1A02G221200	TraesCS1A02G221200	-	1A:390097716-390102128	8_6_74	10_1_74	OK	6.57413	6.74785	0.0376292	0.0730763	0.8955	0.954216	no
TraesCS1A02G221400	TraesCS1A02G221400	-	1A:390638794-390640183	8_6_74	10_1_74	OK	0.461691	1.01807	1.14084	0.831249	0.1292	0.348343	no
TraesCS1A02G221500	TraesCS1A02G221500	-	1A:390640333-390642901	8_6_74	10_1_74	OK	6.16158	4.8452	-0.346744	-0.467832	0.4182	0.65618	no
TraesCS1A02G221600	TraesCS1A02G221600	-	1A:390708276-390710135	8_6_74	10_1_74	OK	39.9323	29.641	-0.429962	-1.00529	0.08495	0.275942	no
TraesCS1A02G221700	TraesCS1A02G221700	-	1A:391235428-391237088	8_6_74	10_1_74	OK	0.834499	0.726471	-0.200005	-0.186599	0.7378	0.873793	no
TraesCS1A02G221800	TraesCS1A02G221800	-	1A:391249412-391255585	8_6_74	10_1_74	OK	3.9441	3.68005	-0.0999696	-0.206898	0.71995	0.864234	no
TraesCS1A02G221900	TraesCS1A02G221900	-	1A:391256778-391260253	8_6_74	10_1_74	OK	5.86971	8.48302	0.531289	1.1559	0.0523	0.208773	no
TraesCS1A02G222000	TraesCS1A02G222000	-	1A:391669901-391674913	8_6_74	10_1_74	OK	15.7172	10.923	-0.524979	-1.15991	0.04205	0.183791	no
TraesCS1A02G222200	TraesCS1A02G222200	-	1A:391846314-391851191	8_6_74	10_1_74	OK	1.74571	1.61534	-0.111981	-0.228023	0.68945	0.847266	no
TraesCS1A02G222500	TraesCS1A02G222500	-	1A:392084287-392085142	8_6_74	10_1_74	OK	5.9822	5.64313	-0.0841808	-0.101087	0.8735	0.943302	no
TraesCS1A02G222700	TraesCS1A02G222700	-	1A:392523766-392531051	8_6_74	10_1_74	OK	4.09091	3.54094	-0.208291	-0.115227	0.8143	0.91401	no
TraesCS1A02G222800	TraesCS1A02G222800	-	1A:392523766-392531051	8_6_74	10_1_74	OK	8.17877	7.58882	-0.108008	-0.226293	0.6861	0.8452	no
TraesCS1A02G222900	TraesCS1A02G222900	-	1A:392744231-392747376	8_6_74	10_1_74	OK	2.66551	3.14001	0.236357	0.474927	0.4051	0.645326	no
TraesCS1A02G223000	TraesCS1A02G223000	-	1A:392777542-392781440	8_6_74	10_1_74	OK	5.17749	5.40405	0.0617871	0.102044	0.8583	0.935928	no
TraesCS1A02G223100	TraesCS1A02G223100	-	1A:392782547-392786136	8_6_74	10_1_74	OK	0.921866	1.13958	0.305871	0.474549	0.4016	0.642562	no
TraesCS1A02G223200	TraesCS1A02G223200	-	1A:393456323-393459251	8_6_74	10_1_74	OK	15.8421	18.2743	0.206052	0.373009	0.514	0.730265	no
TraesCS1A02G223300	TraesCS1A02G223300	-	1A:393461155-393469918	8_6_74	10_1_74	OK	4.14345	3.43348	-0.271158	-0.581745	0.31305	0.563444	no
TraesCS1A02G223600	TraesCS1A02G223600	-	1A:394250150-394251608	8_6_74	10_1_74	OK	0.221999	0.361971	0.705324	0.529311	0.3696	0.615789	no
TraesCS1A02G223700	TraesCS1A02G223700	-	1A:394252788-394261768	8_6_74	10_1_74	OK	2.92946	3.20192	0.128298	0.318384	0.56975	0.770438	no
TraesCS1A02G223800	TraesCS1A02G223800	-	1A:394299046-394302178	8_6_74	10_1_74	OK	28.9842	36.2876	0.324211	0.828183	0.1523	0.380963	no
TraesCS1A02G223900	TraesCS1A02G223900	-	1A:394319587-394322386	8_6_74	10_1_74	OK	3.41466	3.70622	0.118208	0.232005	0.68185	0.842574	no
TraesCS1A02G224000	TraesCS1A02G224000	-	1A:394325249-394328538	8_6_74	10_1_74	OK	24.5639	29.7715	0.27739	0.711758	0.21805	0.463956	no
TraesCS1A02G224700	TraesCS1A02G224700	-	1A:394588930-394607136	8_6_74	10_1_74	OK	29.3557	23.9841	-0.291562	-0.756626	0.19045	0.43067	no
TraesCS1A02G224800	TraesCS1A02G224800	-	1A:394851596-394852955	8_6_74	10_1_74	OK	2.32664	3.09517	0.411771	0.668112	0.2448	0.493899	no
TraesCS1A02G224900	TraesCS1A02G224900	-	1A:394851596-394852955	8_6_74	10_1_74	OK	2.72716	3.7924	0.475711	0.510701	0.382	0.626449	no
TraesCS1A02G225000	TraesCS1A02G225000	-	1A:395172062-395180663	8_6_74	10_1_74	OK	7.75868	5.54677	-0.484164	-1.21451	0.0332	0.15976	no
TraesCS1A02G225100	TraesCS1A02G225100	-	1A:395182341-395206946	8_6_74	10_1_74	OK	0.436058	0.860204	0.980158	1.93165	0.0008	0.0137817	yes
TraesCS1A02G225200	TraesCS1A02G225200	-	1A:395457902-395462389	8_6_74	10_1_74	OK	5.66146	4.83732	-0.226965	-0.511936	0.36955	0.615789	no
TraesCS1A02G225600	TraesCS1A02G225600	-	1A:396100621-396102750	8_6_74	10_1_74	OK	1.84472	1.8312	-0.0106173	-0.0200635	0.9734	0.986956	no
TraesCS1A02G225700	TraesCS1A02G225700	-	1A:396105134-396108083	8_6_74	10_1_74	OK	18.3066	11.3634	-0.687967	-1.42378	0.0138	0.0938229	no
TraesCS1A02G225800	TraesCS1A02G225800	-	1A:396262415-396262722	8_6_74	10_1_74	OK	1.22137	0	#NAME?	#NAME?	0.00865	0.0696171	no
TraesCS1A02G226000	TraesCS1A02G226000	-	1A:396296933-396298607	8_6_74	10_1_74	OK	3.93328	1.50515	-1.38583	-1.72603	0.0067	0.0591903	no
TraesCS1A02G226100	TraesCS1A02G226100	-	1A:396421576-396424593	8_6_74	10_1_74	OK	1.04158	1.58159	0.602602	0.998781	0.0839	0.27406	no
TraesCS1A02G226200	TraesCS1A02G226200	-	1A:396425498-396426695	8_6_74	10_1_74	OK	2.92423	1.67268	-0.805895	-0.83222	0.14445	0.370035	no
TraesCS1A02G226300	TraesCS1A02G226300	-	1A:396427874-396432402	8_6_74	10_1_74	OK	9.22215	7.4658	-0.304807	-0.715671	0.21125	0.455646	no
TraesCS1A02G226500	TraesCS1A02G226500	-	1A:396462672-396469872	8_6_74	10_1_74	OK	1.95126	3.03322	0.636445	1.39034	0.0148	0.0979241	no
TraesCS1A02G226600	TraesCS1A02G226600	-	1A:397053249-397053711	8_6_74	10_1_74	OK	6.26574	8.8958	0.505639	0.540742	0.33285	0.582625	no
TraesCS1A02G226700	TraesCS1A02G226700	-	1A:397081987-397084196	8_6_74	10_1_74	OK	0.519847	0.329435	-0.658093	-0.654957	0.2503	0.499836	no
TraesCS1A02G226900	TraesCS1A02G226900	-	1A:397657981-397663340	8_6_74	10_1_74	OK	0.831356	1.0059	0.274944	0.353285	0.5363	0.747345	no
TraesCS1A02G227000	TraesCS1A02G227000	-	1A:397737102-397743609	8_6_74	10_1_74	OK	8.42921	7.97507	-0.0799006	-0.188811	0.74465	0.877162	no
TraesCS1A02G227200	TraesCS1A02G227200	-	1A:397771973-397776201	8_6_74	10_1_74	OK	7.00944	11.875	0.760563	1.17004	0.05815	0.22163	no
TraesCS1A02G227300	TraesCS1A02G227300	-	1A:398050208-398053648	8_6_74	10_1_74	OK	6.88491	6.86235	-0.00473494	-0.0113227	0.9836	0.991134	no
TraesCS1A02G227400	TraesCS1A02G227400	-	1A:398131432-398133302	8_6_74	10_1_74	OK	0.646864	0.560315	-0.207225	-0.232599	0.68405	0.844049	no
TraesCS1A02G227600	TraesCS1A02G227600	-	1A:398447831-398478403	8_6_74	10_1_74	OK	1.95479	2.48946	0.348821	0.883526	0.12515	0.342015	no
TraesCS1A02G227700	TraesCS1A02G227700	-	1A:398666145-398670897	8_6_74	10_1_74	OK	2.0342	2.53901	0.319809	0.624077	0.26845	0.518654	no
TraesCS1A02G228000	TraesCS1A02G228000	-	1A:399229266-399232767	8_6_74	10_1_74	OK	12.3329	7.46477	-0.724338	-1.61739	0.00555	0.0524092	no
TraesCS1A02G228100	TraesCS1A02G228100	-	1A:399242681-399246292	8_6_74	10_1_74	OK	3.04417	1.79817	-0.759519	-1.11046	0.0529	0.210146	no
TraesCS1A02G228200	TraesCS1A02G228200	-	1A:399471122-399474373	8_6_74	10_1_74	OK	22.8689	17.8858	-0.354572	-0.817097	0.15415	0.383269	no
TraesCS1A02G228300	TraesCS1A02G228300	-	1A:399491193-399508030	8_6_74	10_1_74	OK	3.0461	4.15519	0.447948	1.11622	0.05475	0.214294	no
TraesCS1A02G228400	TraesCS1A02G228400	-	1A:399591408-399592839	8_6_74	10_1_74	OK	2.26088	1.96329	-0.203608	-0.332469	0.5473	0.754675	no
TraesCS1A02G228600	TraesCS1A02G228600	-	1A:399892434-399893448	8_6_74	10_1_74	OK	0.900829	0.383693	-1.2313	-0.862771	0.18075	0.419383	no
TraesCS1A02G228700	TraesCS1A02G228700	-	1A:400955574-400956033	8_6_74	10_1_74	OK	30.6166	26.806	-0.191758	-0.373122	0.5177	0.733143	no
TraesCS1A02G228800	TraesCS1A02G228800	-	1A:400960824-400962361	8_6_74	10_1_74	OK	9.32695	4.94676	-0.914921	-0.984807	0.1074	0.314237	no
TraesCS1A02G228900	TraesCS1A02G228900	-	1A:400965657-400969054	8_6_74	10_1_74	OK	12.6718	10.3993	-0.285137	-0.557754	0.31935	0.569887	no
TraesCS1A02G229000	TraesCS1A02G229000	-	1A:400974761-400975411	8_6_74	10_1_74	OK	396.487	235.62	-0.750813	-1.83071	0.00135	0.0200027	yes
TraesCS1A02G229100	TraesCS1A02G229100	-	1A:401226675-401227405	8_6_74	10_1_74	OK	110.306	101.742	-0.116596	-0.29058	0.6121	0.799331	no
TraesCS1A02G229400	TraesCS1A02G229400	-	1A:401770370-401776062	8_6_74	10_1_74	OK	2.08316	2.92387	0.489109	0.99529	0.0843	0.274734	no
TraesCS1A02G229700	TraesCS1A02G229700	-	1A:402252750-402258921	8_6_74	10_1_74	OK	8.03407	8.53154	0.0866758	0.199587	0.72805	0.868782	no
TraesCS1A02G229800	TraesCS1A02G229800	-	1A:402277349-402278875	8_6_74	10_1_74	OK	5.2835	6.79853	0.363727	0.499101	0.392	0.634223	no
TraesCS1A02G229900	TraesCS1A02G229900	-	1A:402800674-402805290	8_6_74	10_1_74	OK	0.429647	0.902551	1.07086	1.20797	0.03605	0.167657	no
TraesCS1A02G230000	TraesCS1A02G230000	-	1A:402805581-402809242	8_6_74	10_1_74	OK	2.51239	2.68644	0.0966346	0.205096	0.71195	0.859644	no
TraesCS1A02G230100	TraesCS1A02G230100	-	1A:402920831-402930504	8_6_74	10_1_74	OK	14.4496	15.5114	0.102307	0.231426	0.6843	0.844143	no
TraesCS1A02G230300	TraesCS1A02G230300	-	1A:402941255-402946713	8_6_74	10_1_74	OK	5.33221	2.86443	-0.896483	-2.18634	5e-05	0.00157846	yes
TraesCS1A02G230400	TraesCS1A02G230400	-	1A:403023005-403031517	8_6_74	10_1_74	OK	65.0021	51.7358	-0.329323	-0.818807	0.14535	0.371068	no
TraesCS1A02G230500	TraesCS1A02G230500	-	1A:403023005-403031517	8_6_74	10_1_74	OK	2.61166	1.21882	-1.09948	-0.296303	0.38075	0.625397	no
TraesCS1A02G230600	TraesCS1A02G230600	-	1A:403361806-403386327	8_6_74	10_1_74	OK	2.91944	3.14746	0.108495	0.234298	0.6815	0.84242	no
TraesCS1A02G230900	TraesCS1A02G230900	-	1A:403632276-403632940	8_6_74	10_1_74	OK	0.895632	0.269238	-1.73402	-1.31928	0.1431	0.368424	no
TraesCS1A02G231000	TraesCS1A02G231000	-	1A:403634443-403634938	8_6_74	10_1_74	OK	27.3635	17.1763	-0.671831	-1.02102	0.07355	0.253697	no
TraesCS1A02G231100	TraesCS1A02G231100	-	1A:403655014-403662722	8_6_74	10_1_74	OK	8.63595	8.49862	-0.0231262	-0.0597483	0.9186	0.964833	no
TraesCS1A02G231200	TraesCS1A02G231200	-	1A:403830276-403831326	8_6_74	10_1_74	OK	1.93985	4.95159	1.35195	1.72013	0.00415	0.0433962	yes
TraesCS1A02G231400	TraesCS1A02G231400	-	1A:404388547-404390160	8_6_74	10_1_74	OK	8.21102	3.95433	-1.05413	-1.07378	0.0576	0.220486	no
TraesCS1A02G231500	TraesCS1A02G231500	-	1A:404625535-404628901	8_6_74	10_1_74	OK	0.990603	0.831596	-0.252425	-0.283775	0.6183	0.803393	no
TraesCS1A02G231800	TraesCS1A02G231800	-	1A:405514151-405515175	8_6_74	10_1_74	OK	0.168084	0.439194	1.38568	1.03623	0.06585	0.23824	no
TraesCS1A02G231900	TraesCS1A02G231900	-	1A:405515556-405516241	8_6_74	10_1_74	OK	2.41611	1.47364	-0.713303	-0.715382	0.2201	0.46646	no
TraesCS1A02G232000	TraesCS1A02G232000	-	1A:405517312-405522682	8_6_74	10_1_74	OK	0.782295	0.764979	-0.0322923	-0.0386807	0.9499	0.977266	no
TraesCS1A02G232300	TraesCS1A02G232300	-	1A:405792026-405799327	8_6_74	10_1_74	OK	1.27531	2.34423	0.878268	1.30327	0.028	0.14467	no
TraesCS1A02G232600	TraesCS1A02G232600	-	1A:406142959-406143967	8_6_74	10_1_74	OK	0.350301	0.524927	0.583522	0.445665	0.4418	0.675575	no
TraesCS1A02G232800	TraesCS1A02G232800	-	1A:406174892-406176309	8_6_74	10_1_74	OK	0.188287	0.626818	1.73511	1.42011	0.09215	0.289263	no
TraesCS1A02G232900	TraesCS1A02G232900	-	1A:406186563-406190999	8_6_74	10_1_74	OK	0.732967	1.0029	0.452364	0.565045	0.3324	0.582292	no
TraesCS1A02G233200	TraesCS1A02G233200	-	1A:407114549-407117132	8_6_74	10_1_74	OK	23.139	14.8747	-0.637468	-1.51344	0.00795	0.0660836	no
TraesCS1A02G233400	TraesCS1A02G233400	-	1A:407315144-407320459	8_6_74	10_1_74	OK	2.64028	3.11054	0.236477	0.497022	0.38535	0.629267	no
TraesCS1A02G233500	TraesCS1A02G233500	-	1A:407323416-407329088	8_6_74	10_1_74	OK	1.28392	1.62178	0.337029	0.695947	0.2392	0.487344	no
TraesCS1A02G233600	TraesCS1A02G233600	-	1A:407330834-407335966	8_6_74	10_1_74	OK	6.15213	5.21662	-0.23797	-0.562012	0.3301	0.580288	no
TraesCS1A02G233700	TraesCS1A02G233700	-	1A:408485599-408488677	8_6_74	10_1_74	OK	99.6763	71.214	-0.48509	-1.21361	0.03675	0.16976	no
TraesCS1A02G233800	TraesCS1A02G233800	-	1A:408491114-408493891	8_6_74	10_1_74	OK	0.844486	0.493909	-0.773829	-0.747614	0.18895	0.42886	no
TraesCS1A02G234100	TraesCS1A02G234100	-	1A:409782352-409790410	8_6_74	10_1_74	OK	1.12177	1.15874	0.046784	0.0834618	0.88445	0.948969	no
TraesCS1A02G234200	TraesCS1A02G234200	-	1A:409827046-409833994	8_6_74	10_1_74	OK	10.2046	10.3609	0.0219333	0.0549359	0.92395	0.966861	no
TraesCS1A02G234400	TraesCS1A02G234400	-	1A:409835899-409838736	8_6_74	10_1_74	OK	1.96728	1.77246	-0.150446	-0.254501	0.6569	0.828011	no
TraesCS1A02G234500	TraesCS1A02G234500	-	1A:409852086-409857399	8_6_74	10_1_74	OK	0.523493	1.67836	1.68081	1.4991	0.01195	0.0856333	no
TraesCS1A02G234600	TraesCS1A02G234600	-	1A:410152901-410157058	8_6_74	10_1_74	OK	3.61111	2.8596	-0.336632	-0.548661	0.35135	0.599706	no
TraesCS1A02G234900	TraesCS1A02G234900	-	1A:413782216-413798673	8_6_74	10_1_74	OK	1.47572	2.16351	0.551959	1.32102	0.0235	0.130011	no
TraesCS1A02G235100	TraesCS1A02G235100	-	1A:415580728-415585379	8_6_74	10_1_74	OK	0.813288	0.996376	0.292925	0.515414	0.3669	0.613343	no
TraesCS1A02G235500	TraesCS1A02G235500	-	1A:416536876-416540167	8_6_74	10_1_74	OK	2.93785	3.96961	0.434237	0.930056	0.09805	0.299221	no
TraesCS1A02G235600	TraesCS1A02G235600	-	1A:416542612-416546310	8_6_74	10_1_74	OK	43.9624	49.4358	0.169286	0.411985	0.46855	0.696298	no
TraesCS1A02G235700	TraesCS1A02G235700	-	1A:417387136-417390440	8_6_74	10_1_74	OK	1.99815	2.12389	0.0880474	0.16865	0.76435	0.887321	no
TraesCS1A02G235900	TraesCS1A02G235900	-	1A:418034033-418040242	8_6_74	10_1_74	OK	2.65783	1.78865	-0.571378	-1.05548	0.06655	0.239805	no
TraesCS1A02G236000	TraesCS1A02G236000	-	1A:418041085-418046903	8_6_74	10_1_74	OK	11.0939	8.21666	-0.433145	-1.04845	0.07185	0.250024	no
TraesCS1A02G236100	TraesCS1A02G236100	-	1A:418049850-418057245	8_6_74	10_1_74	OK	0.62358	0.588612	-0.0832594	-0.125271	0.8261	0.920215	no
TraesCS1A02G236300	TraesCS1A02G236300	-	1A:418917934-418918084	8_6_74	10_1_74	OK	7.54118	14.1613	0.909093	0.627416	0.31455	0.565113	no
TraesCS1A02G236400	TraesCS1A02G236400	-	1A:418933737-418936268	8_6_74	10_1_74	OK	2.10012	2.93076	0.480807	0.749319	0.1945	0.435634	no
TraesCS1A02G236500	TraesCS1A02G236500	-	1A:418936643-418939887	8_6_74	10_1_74	OK	1.46487	2.5608	0.805818	1.4795	0.0125	0.0880579	no
TraesCS1A02G236600	TraesCS1A02G236600	-	1A:419028887-419037606	8_6_74	10_1_74	OK	3.53639	2.92342	-0.274621	-0.594057	0.2965	0.547669	no
TraesCS1A02G236700	TraesCS1A02G236700	-	1A:419479084-419481573	8_6_74	10_1_74	OK	7.25904	6.45253	-0.169913	-0.363878	0.5229	0.73737	no
TraesCS1A02G236900	TraesCS1A02G236900	-	1A:420064777-420068159	8_6_74	10_1_74	OK	5.94884	4.19542	-0.503793	-1.03586	0.07125	0.248888	no
TraesCS1A02G237100	TraesCS1A02G237100	-	1A:420394345-420397136	8_6_74	10_1_74	OK	1.13457	1.26768	0.160047	0.238547	0.67775	0.840281	no
TraesCS1A02G237200	TraesCS1A02G237200	-	1A:420509961-420520292	8_6_74	10_1_74	OK	0.702836	1.08681	0.628838	1.34869	0.02255	0.126681	no
TraesCS1A02G237800	TraesCS1A02G237800	-	1A:423675498-423676890	8_6_74	10_1_74	OK	13.2499	11.621	-0.189248	-0.431721	0.4519	0.683505	no
TraesCS1A02G238100	TraesCS1A02G238100	-	1A:423948294-423949193	8_6_74	10_1_74	OK	2.02492	0.707921	-1.5162	-1.18104	0.05985	0.225541	no
TraesCS1A02G238600	TraesCS1A02G238600	-	1A:425252498-425265407	8_6_74	10_1_74	OK	1.19755	1.9333	0.690984	0.966797	0.10365	0.308251	no
TraesCS1A02G238700	TraesCS1A02G238700	-	1A:425252498-425265407	8_6_74	10_1_74	OK	17.535	18.2874	0.0606114	0.124607	0.82765	0.92094	no
TraesCS1A02G238800	TraesCS1A02G238800	-	1A:425680687-425681800	8_6_74	10_1_74	OK	0.528528	0.66241	0.325743	0.221341	0.68845	0.846555	no
TraesCS1A02G238900	TraesCS1A02G238900	-	1A:425713177-425734042	8_6_74	10_1_74	OK	5.00623	5.66992	0.179603	0.456443	0.43075	0.666659	no
TraesCS1A02G239000	TraesCS1A02G239000	-	1A:426299170-426304342	8_6_74	10_1_74	OK	3.65936	3.35334	-0.125989	-0.255544	0.6546	0.826704	no
TraesCS1A02G239100	TraesCS1A02G239100	-	1A:426518617-426523264	8_6_74	10_1_74	OK	1.95351	2.72906	0.482336	1.12983	0.05315	0.210651	no
TraesCS1A02G239300	TraesCS1A02G239300	-	1A:426533369-426537081	8_6_74	10_1_74	OK	0.332082	0.293557	-0.177898	-0.126486	0.8313	0.922728	no
TraesCS1A02G239600	TraesCS1A02G239600	-	1A:426880666-426882655	8_6_74	10_1_74	OK	0.218511	0.340636	0.640529	0.594913	0.33335	0.58308	no
TraesCS1A02G239700	TraesCS1A02G239700	-	1A:426886833-426892014	8_6_74	10_1_74	OK	1.96003	2.29102	0.225116	0.18458	0.7438	0.876751	no
TraesCS1A02G239800	TraesCS1A02G239800	-	1A:426886833-426892014	8_6_74	10_1_74	OK	13.3632	9.94693	-0.425943	-0.909197	0.11185	0.321587	no
TraesCS1A02G240000	TraesCS1A02G240000	-	1A:426929585-426933776	8_6_74	10_1_74	OK	1.85361	1.96727	0.0858566	0.170153	0.76825	0.88966	no
TraesCS1A02G240100	TraesCS1A02G240100	-	1A:427037673-427041154	8_6_74	10_1_74	OK	0.632504	0.904052	0.515332	0.825933	0.1404	0.365071	no
TraesCS1A02G240200	TraesCS1A02G240200	-	1A:427048239-427049359	8_6_74	10_1_74	OK	1.58245	2.05375	0.376103	0.404099	0.491	0.71289	no
TraesCS1A02G240300	TraesCS1A02G240300	-	1A:427482372-427485361	8_6_74	10_1_74	OK	4.10245	4.35664	0.0867268	0.187808	0.733	0.871564	no
TraesCS1A02G240400	TraesCS1A02G240400	-	1A:427520650-427528030	8_6_74	10_1_74	OK	0.26743	0.508134	0.926048	1.19172	0.04365	0.187991	no
TraesCS1A02G240500	TraesCS1A02G240500	-	1A:427811333-427813937	8_6_74	10_1_74	OK	0.57561	0.383576	-0.58558	-0.59568	0.29645	0.547663	no
TraesCS1A02G240600	TraesCS1A02G240600	-	1A:427814328-427823554	8_6_74	10_1_74	OK	2.97915	3.61736	0.280036	0.695822	0.2178	0.463678	no
TraesCS1A02G241000	TraesCS1A02G241000	-	1A:428546383-428550024	8_6_74	10_1_74	OK	8.80872	8.01445	-0.136329	-0.326749	0.5712	0.771342	no
TraesCS1A02G241100	TraesCS1A02G241100	-	1A:428663705-428664650	8_6_74	10_1_74	OK	1.08081	0.446708	-1.2747	-0.925057	0.1314	0.351654	no
TraesCS1A02G241300	TraesCS1A02G241300	-	1A:428972916-428979705	8_6_74	10_1_74	OK	6.16627	7.21916	0.227434	0.554635	0.33765	0.58704	no
TraesCS1A02G241400	TraesCS1A02G241400	-	1A:429002154-429003928	8_6_74	10_1_74	OK	1.72858	1.10555	-0.644818	-0.494635	0.42585	0.662632	no
TraesCS1A02G241500	TraesCS1A02G241500	-	1A:429483214-429484117	8_6_74	10_1_74	OK	0.753604	1.04031	0.465136	0.4409	0.5683	0.769478	no
TraesCS1A02G241700	TraesCS1A02G241700	-	1A:430002490-430006423	8_6_74	10_1_74	OK	1.61653	2.21846	0.456661	0.693601	0.22015	0.466464	no
TraesCS1A02G241800	TraesCS1A02G241800	-	1A:430006817-430008755	8_6_74	10_1_74	OK	2.71247	1.56009	-0.797979	-1.05413	0.0619	0.22967	no
TraesCS1A02G241900	TraesCS1A02G241900	-	1A:430177936-430181778	8_6_74	10_1_74	OK	13.118	6.36683	-1.0429	-2.57944	5e-05	0.00157846	yes
TraesCS1A02G242000	TraesCS1A02G242000	-	1A:430188371-430190090	8_6_74	10_1_74	OK	0.464583	0.139416	-1.73654	-1.26134	0.0427	0.185366	no
TraesCS1A02G242100	TraesCS1A02G242100	-	1A:430231588-430234732	8_6_74	10_1_74	OK	2.3863	3.22048	0.432499	0.889894	0.1197	0.334449	no
TraesCS1A02G242200	TraesCS1A02G242200	-	1A:430236533-430240368	8_6_74	10_1_74	OK	0.468686	0.733822	0.646807	0.775348	0.16545	0.399247	no
TraesCS1A02G242300	TraesCS1A02G242300	-	1A:430334088-430339310	8_6_74	10_1_74	OK	0.613229	0.45288	-0.437297	-0.639123	0.25925	0.508932	no
TraesCS1A02G242400	TraesCS1A02G242400	-	1A:430342572-430344319	8_6_74	10_1_74	OK	0.649374	0.813329	0.32479	0.335896	0.5719	0.771948	no
TraesCS1A02G242500	TraesCS1A02G242500	-	1A:430584229-430591637	8_6_74	10_1_74	OK	2.89953	2.31311	-0.325983	-0.676459	0.2387	0.486973	no
TraesCS1A02G242600	TraesCS1A02G242600	-	1A:430605349-430611761	8_6_74	10_1_74	OK	28.6414	24.5133	-0.224537	-0.579973	0.3159	0.566577	no
TraesCS1A02G242800	TraesCS1A02G242800	-	1A:430617267-430622212	8_6_74	10_1_74	OK	1.98087	2.12264	0.0997242	0.170089	0.7699	0.890445	no
TraesCS1A02G242900	TraesCS1A02G242900	-	1A:430624437-430626106	8_6_74	10_1_74	OK	3.6052	2.27946	-0.661391	-0.58555	0.31965	0.570143	no
TraesCS1A02G243000	TraesCS1A02G243000	-	1A:431013710-431016801	8_6_74	10_1_74	OK	10.9728	10.467	-0.0680806	-0.166176	0.76825	0.88966	no
TraesCS1A02G243100	TraesCS1A02G243100	-	1A:431017430-431031404	8_6_74	10_1_74	OK	2.6857	3.19214	0.249224	0.515483	0.3697	0.615849	no
TraesCS1A02G243200	TraesCS1A02G243200	-	1A:431431126-431435660	8_6_74	10_1_74	OK	5.54683	7.12765	0.361762	0.857528	0.14245	0.367628	no
TraesCS1A02G243300	TraesCS1A02G243300	-	1A:431776448-431780693	8_6_74	10_1_74	OK	6.08919	6.85614	0.171148	0.390234	0.4929	0.714295	no
TraesCS1A02G243700	TraesCS1A02G243700	-	1A:432193617-432202573	8_6_74	10_1_74	OK	4.55718	4.15867	-0.132017	-0.327256	0.5699	0.77057	no
TraesCS1A02G244100	TraesCS1A02G244100	-	1A:432530983-432536229	8_6_74	10_1_74	OK	0.307207	0.410904	0.419589	0.511585	0.3761	0.621586	no
TraesCS1A02G244200	TraesCS1A02G244200	-	1A:432537249-432541306	8_6_74	10_1_74	OK	0.160095	0.663948	2.05214	2.37495	0.0007	0.0125567	yes
TraesCS1A02G244300	TraesCS1A02G244300	-	1A:432559099-432560254	8_6_74	10_1_74	OK	9.69939	12.4447	0.359565	0.54537	0.33835	0.587538	no
TraesCS1A02G244400	TraesCS1A02G244400	-	1A:432589951-432592978	8_6_74	10_1_74	OK	0.385319	0.498679	0.372059	0.338556	0.535	0.746498	no
TraesCS1A02G244600	TraesCS1A02G244600	-	1A:432759698-432760295	8_6_74	10_1_74	OK	0.783716	1.33659	0.770159	0.567647	0.33085	0.580852	no
TraesCS1A02G244700	TraesCS1A02G244700	-	1A:432765220-432771742	8_6_74	10_1_74	OK	3.95773	3.40015	-0.219074	-0.536693	0.34865	0.597005	no
TraesCS1A02G244900	TraesCS1A02G244900	-	1A:432951798-432959237	8_6_74	10_1_74	OK	27.2753	16.8894	-0.691474	-1.57561	0.0055	0.0520045	no
TraesCS1A02G245000	TraesCS1A02G245000	-	1A:432973059-432987608	8_6_74	10_1_74	OK	4.35628	4.1047	-0.0858194	-0.218587	0.71055	0.858898	no
TraesCS1A02G245100	TraesCS1A02G245100	-	1A:433526137-433533407	8_6_74	10_1_74	OK	0.486829	0.871262	0.839691	0.594505	0.3129	0.563313	no
TraesCS1A02G245200	TraesCS1A02G245200	-	1A:434046756-434047173	8_6_74	10_1_74	OK	1.14776	0.492863	-1.21956	-0.824411	0.30375	0.554658	no
TraesCS1A02G245300	TraesCS1A02G245300	-	1A:434419690-434428750	8_6_74	10_1_74	OK	4.6488	5.21179	0.16492	0.390723	0.4948	0.715909	no
TraesCS1A02G245500	TraesCS1A02G245500	-	1A:434638558-434641445	8_6_74	10_1_74	OK	0.828443	0.787448	-0.0732171	-0.0878635	0.8765	0.944913	no
TraesCS1A02G245600	TraesCS1A02G245600	-	1A:434871479-434878257	8_6_74	10_1_74	OK	4.65611	5.89234	0.339717	0.790841	0.16805	0.402718	no
TraesCS1A02G245700	TraesCS1A02G245700	-	1A:435057159-435064141	8_6_74	10_1_74	OK	0.251838	0.414342	0.718327	1.22911	0.04675	0.195685	no
TraesCS1A02G246300	TraesCS1A02G246300	-	1A:436421137-436426639	8_6_74	10_1_74	OK	0.385539	0.537297	0.478845	0.140321	0.82225	0.918482	no
TraesCS1A02G246400	TraesCS1A02G246400	-	1A:436421137-436426639	8_6_74	10_1_74	OK	11.9877	10.3546	-0.211282	-0.512891	0.37095	0.616873	no
TraesCS1A02G246500	TraesCS1A02G246500	-	1A:436429224-436435467	8_6_74	10_1_74	OK	1.52661	1.81864	0.252525	0.507642	0.37325	0.61886	no
TraesCS1A02G246600	TraesCS1A02G246600	-	1A:436435965-436440510	8_6_74	10_1_74	OK	11.3522	11.2127	-0.0178479	-0.0458531	0.93615	0.97165	no
TraesCS1A02G246700	TraesCS1A02G246700	-	1A:437227744-437232712	8_6_74	10_1_74	OK	2.58493	2.18357	-0.243433	-0.337575	0.5364	0.747395	no
TraesCS1A02G246800	TraesCS1A02G246800	-	1A:437582683-437587434	8_6_74	10_1_74	OK	8.05111	6.72909	-0.258776	-0.626298	0.27825	0.529059	no
TraesCS1A02G246900	TraesCS1A02G246900	-	1A:438295339-438300885	8_6_74	10_1_74	OK	12.1456	11.336	-0.0995213	-0.257909	0.65735	0.828211	no
TraesCS1A02G247100	TraesCS1A02G247100	-	1A:438365794-438368421	8_6_74	10_1_74	OK	1.28743	1.52366	0.243043	0.436929	0.46245	0.691538	no
TraesCS1A02G247200	TraesCS1A02G247200	-	1A:438684368-438688797	8_6_74	10_1_74	OK	6.63532	7.72015	0.218461	0.456245	0.4178	0.655853	no
TraesCS1A02G247500	TraesCS1A02G247500	-	1A:439066056-439074664	8_6_74	10_1_74	OK	10.6144	8.30146	-0.354581	-0.855975	0.12815	0.346732	no
TraesCS1A02G247700	TraesCS1A02G247700	-	1A:439723132-439727622	8_6_74	10_1_74	OK	0.633491	0.471689	-0.425488	-0.607574	0.2907	0.541697	no
TraesCS1A02G247800	TraesCS1A02G247800	-	1A:439930513-439932376	8_6_74	10_1_74	OK	12.0159	8.84809	-0.441508	-0.826357	0.14115	0.365894	no
TraesCS1A02G247900	TraesCS1A02G247900	-	1A:440019651-440029391	8_6_74	10_1_74	OK	1.79682	2.15001	0.2589	0.500545	0.38345	0.627713	no
TraesCS1A02G248100	TraesCS1A02G248100	-	1A:440072479-440074799	8_6_74	10_1_74	OK	3.58857	3.45262	-0.0557163	-0.0840428	0.8764	0.944892	no
TraesCS1A02G248200	TraesCS1A02G248200	-	1A:440183809-440187326	8_6_74	10_1_74	OK	2.51669	2.30636	-0.125907	-0.196461	0.72365	0.866354	no
TraesCS1A02G248300	TraesCS1A02G248300	-	1A:440412864-440416040	8_6_74	10_1_74	OK	5.91992	6.33375	0.097484	0.178816	0.75515	0.882587	no
TraesCS1A02G248400	TraesCS1A02G248400	-	1A:440440918-440457450	8_6_74	10_1_74	OK	7.54959	6.38051	-0.242727	-0.605177	0.28975	0.540705	no
TraesCS1A02G248600	TraesCS1A02G248600	-	1A:440783362-440796745	8_6_74	10_1_74	OK	3.47866	2.84805	-0.288556	-0.653249	0.24795	0.497514	no
TraesCS1A02G248700	TraesCS1A02G248700	-	1A:440800854-440802058	8_6_74	10_1_74	OK	0.684964	1.20585	0.815945	0.727355	0.2122	0.456798	no
TraesCS1A02G248800	TraesCS1A02G248800	-	1A:440886441-440891002	8_6_74	10_1_74	OK	1.33847	1.05695	-0.340672	-0.623676	0.2759	0.526508	no
TraesCS1A02G248900	TraesCS1A02G248900	-	1A:441020192-441023416	8_6_74	10_1_74	OK	0.486338	0.706149	0.538013	0.704252	0.2428	0.491686	no
TraesCS1A02G249000	TraesCS1A02G249000	-	1A:441031692-441033979	8_6_74	10_1_74	OK	7.88821	4.75176	-0.731236	-1.33677	0.02265	0.127022	no
TraesCS1A02G249100	TraesCS1A02G249100	-	1A:441107311-441111912	8_6_74	10_1_74	OK	3.54875	3.21763	-0.141312	-0.328269	0.55855	0.762427	no
TraesCS1A02G249300	TraesCS1A02G249300	-	1A:441183587-441185735	8_6_74	10_1_74	OK	6.92329	7.17004	0.0505229	0.118052	0.83875	0.926228	no
TraesCS1A02G249400	TraesCS1A02G249400	-	1A:441235401-441245178	8_6_74	10_1_74	OK	4.62487	5.10886	0.143587	0.347328	0.54305	0.751895	no
TraesCS1A02G249500	TraesCS1A02G249500	-	1A:441751924-441756669	8_6_74	10_1_74	OK	18.9129	9.86347	-0.939205	-1.93482	0.00115	0.0178904	yes
TraesCS1A02G249600	TraesCS1A02G249600	-	1A:441763843-441766750	8_6_74	10_1_74	OK	26.0653	22.3614	-0.22112	-0.554587	0.34275	0.59158	no
TraesCS1A02G250000	TraesCS1A02G250000	-	1A:441841791-441843417	8_6_74	10_1_74	OK	4.09688	2.54056	-0.689376	-1.0243	0.07935	0.265221	no
TraesCS1A02G250100	TraesCS1A02G250100	-	1A:441927240-441929536	8_6_74	10_1_74	OK	11.9105	9.02913	-0.399576	-0.856821	0.13215	0.35298	no
TraesCS1A02G250200	TraesCS1A02G250200	-	1A:441931205-441932559	8_6_74	10_1_74	OK	0.514141	0.471017	-0.126385	-0.118817	0.83575	0.924742	no
TraesCS1A02G250300	TraesCS1A02G250300	-	1A:441954666-441957069	8_6_74	10_1_74	OK	26.2887	29.713	0.176651	0.427503	0.4678	0.695716	no
TraesCS1A02G250400	TraesCS1A02G250400	-	1A:442124886-442126086	8_6_74	10_1_74	OK	1.47714	1.76402	0.256059	0.388639	0.5082	0.725991	no
TraesCS1A02G250500	TraesCS1A02G250500	-	1A:442154861-442155978	8_6_74	10_1_74	OK	6.68813	3.22055	-1.0543	-1.51426	0.01335	0.0918354	no
TraesCS1A02G250700	TraesCS1A02G250700	-	1A:442470887-442476407	8_6_74	10_1_74	OK	1.78549	3.04043	0.76795	1.56501	0.0056	0.0527274	no
TraesCS1A02G250800	TraesCS1A02G250800	-	1A:442553711-442563195	8_6_74	10_1_74	OK	4.37448	3.25231	-0.427647	-0.763015	0.18885	0.428716	no
TraesCS1A02G250900	TraesCS1A02G250900	-	1A:442553711-442563195	8_6_74	10_1_74	OK	8.21653	9.20335	0.16363	0.165919	0.75355	0.881849	no
TraesCS1A02G251000	TraesCS1A02G251000	-	1A:442563511-442567349	8_6_74	10_1_74	OK	3.27016	3.37026	0.043502	0.0851976	0.885	0.949314	no
TraesCS1A02G251100	TraesCS1A02G251100	-	1A:442606329-442613294	8_6_74	10_1_74	OK	10.1936	6.21858	-0.713	-1.66781	0.0053	0.0508564	no
TraesCS1A02G251200	TraesCS1A02G251200	-	1A:442613330-442614743	8_6_74	10_1_74	OK	89.3276	59.4125	-0.588338	-1.47047	0.00945	0.0737427	no
TraesCS1A02G251400	TraesCS1A02G251400	-	1A:442800490-442808502	8_6_74	10_1_74	OK	16.4849	16.2432	-0.0213096	-0.0513009	0.92635	0.967946	no
TraesCS1A02G251500	TraesCS1A02G251500	-	1A:443125060-443133281	8_6_74	10_1_74	OK	1.35226	1.71333	0.34143	0.499409	0.39845	0.639701	no
TraesCS1A02G251600	TraesCS1A02G251600	-	1A:443193548-443198146	8_6_74	10_1_74	OK	82.9224	75.3109	-0.138902	-0.354322	0.52835	0.741447	no
TraesCS1A02G251700	TraesCS1A02G251700	-	1A:443198966-443211104	8_6_74	10_1_74	OK	5.04136	4.97212	-0.0199506	-0.0506046	0.9334	0.970906	no
TraesCS1A02G251800	TraesCS1A02G251800	-	1A:443659414-443660791	8_6_74	10_1_74	OK	0.851961	0.988086	0.213849	0.257024	0.6691	0.834638	no
TraesCS1A02G251900	TraesCS1A02G251900	-	1A:443703297-443704605	8_6_74	10_1_74	OK	7.65481	2.24155	-1.77187	-1.98008	0.0018	0.0244784	yes
TraesCS1A02G252000	TraesCS1A02G252000	-	1A:443708368-443712092	8_6_74	10_1_74	OK	5.93084	5.36633	-0.144301	-0.273884	0.6306	0.810944	no
TraesCS1A02G252300	TraesCS1A02G252300	-	1A:444122389-444123580	8_6_74	10_1_74	OK	4.2744	2.28355	-0.904441	-1.46706	0.01425	0.0958419	no
TraesCS1A02G252400	TraesCS1A02G252400	-	1A:444124495-444127602	8_6_74	10_1_74	OK	13.2216	12.3477	-0.0986528	-0.244272	0.6917	0.848581	no
TraesCS1A02G252500	TraesCS1A02G252500	-	1A:444127612-444129639	8_6_74	10_1_74	OK	4.64719	4.98919	0.102448	0.141312	0.80345	0.908294	no
TraesCS1A02G252700	TraesCS1A02G252700	-	1A:444144689-444146823	8_6_74	10_1_74	OK	18.1051	17.1546	-0.0777965	-0.183623	0.753	0.881595	no
TraesCS1A02G253000	TraesCS1A02G253000	-	1A:444255167-444257615	8_6_74	10_1_74	OK	9.46345	8.6825	-0.124256	-0.273493	0.6378	0.815468	no
TraesCS1A02G253200	TraesCS1A02G253200	-	1A:444768025-444776770	8_6_74	10_1_74	OK	0.166314	0.355918	1.09763	1.37297	0.02035	0.118814	no
TraesCS1A02G253400	TraesCS1A02G253400	-	1A:445257709-445277310	8_6_74	10_1_74	OK	1.90942	2.49532	0.386095	0.823641	0.15325	0.382108	no
TraesCS1A02G253900	TraesCS1A02G253900	-	1A:445541462-445544679	8_6_74	10_1_74	OK	0.532035	0.866799	0.704177	0.976835	0.09285	0.290474	no
TraesCS1A02G254100	TraesCS1A02G254100	-	1A:445653715-445656457	8_6_74	10_1_74	OK	1.2495	2.1293	0.769034	1.31714	0.02065	0.119928	no
TraesCS1A02G254200	TraesCS1A02G254200	-	1A:445878771-445885091	8_6_74	10_1_74	OK	5.71399	6.82647	0.256643	0.648948	0.2647	0.514893	no
TraesCS1A02G254400	TraesCS1A02G254400	-	1A:445914780-445917729	8_6_74	10_1_74	OK	16.8501	17.5269	0.0568113	0.143974	0.8103	0.912104	no
TraesCS1A02G254500	TraesCS1A02G254500	-	1A:445934352-445938890	8_6_74	10_1_74	OK	0.203974	0.362001	0.827605	1.01025	0.09055	0.286479	no
TraesCS1A02G254600	TraesCS1A02G254600	-	1A:446123317-446132512	8_6_74	10_1_74	OK	0.341118	0.340097	-0.00432232	-0.00641035	0.98985	0.99439	no
TraesCS1A02G254800	TraesCS1A02G254800	-	1A:446236431-446237616	8_6_74	10_1_74	OK	8.01137	9.68865	0.274247	0.391762	0.48405	0.707792	no
TraesCS1A02G255000	TraesCS1A02G255000	-	1A:446541861-446549281	8_6_74	10_1_74	OK	1.7051	2.82931	0.730597	1.63573	0.00545	0.0517333	no
TraesCS1A02G255100	TraesCS1A02G255100	-	1A:447005331-447007022	8_6_74	10_1_74	OK	9.46269	14.3425	0.599975	0.882423	0.1175	0.330889	no
TraesCS1A02G255200	TraesCS1A02G255200	-	1A:447112677-447120162	8_6_74	10_1_74	OK	0.977681	1.19687	0.291828	0.505245	0.37865	0.624012	no
TraesCS1A02G255300	TraesCS1A02G255300	-	1A:447623203-447635025	8_6_74	10_1_74	OK	1.51302	2.17724	0.525076	1.12862	0.0534	0.211225	no
TraesCS1A02G255400	TraesCS1A02G255400	-	1A:447640538-447644424	8_6_74	10_1_74	OK	5.46511	4.92662	-0.149652	-0.351508	0.53905	0.749204	no
TraesCS1A02G255600	TraesCS1A02G255600	-	1A:447747679-447749014	8_6_74	10_1_74	OK	2.15857	2.77315	0.361451	0.488128	0.40225	0.643072	no
TraesCS1A02G255800	TraesCS1A02G255800	-	1A:448033491-448037889	8_6_74	10_1_74	OK	51.9411	34.1468	-0.605129	-1.50432	0.00945	0.0737427	no
TraesCS1A02G255900	TraesCS1A02G255900	-	1A:448627006-448629624	8_6_74	10_1_74	OK	1.23637	1.57047	0.34509	0.654588	0.26385	0.514041	no
TraesCS1A02G256000	TraesCS1A02G256000	-	1A:448814632-448816127	8_6_74	10_1_74	OK	5.09586	2.03952	-1.3211	-1.5958	0.0091	0.0719367	no
TraesCS1A02G256100	TraesCS1A02G256100	-	1A:448897529-448912063	8_6_74	10_1_74	OK	0.704113	1.42303	1.01509	1.99946	0.00095	0.0155473	yes
TraesCS1A02G256200	TraesCS1A02G256200	-	1A:448912373-448915764	8_6_74	10_1_74	OK	1.1285	1.59167	0.496144	0.877841	0.1283	0.346928	no
TraesCS1A02G256300	TraesCS1A02G256300	-	1A:448918313-448924958	8_6_74	10_1_74	OK	4.87751	7.17803	0.557442	1.42482	0.0156	0.100812	no
TraesCS1A02G256400	TraesCS1A02G256400	-	1A:448926774-448930744	8_6_74	10_1_74	OK	34.3435	37.814	0.138883	0.350186	0.54615	0.754	no
TraesCS1A02G256800	TraesCS1A02G256800	-	1A:449195770-449201684	8_6_74	10_1_74	OK	4.13574	3.69375	-0.163058	-0.373931	0.50775	0.725633	no
TraesCS1A02G257000	TraesCS1A02G257000	-	1A:449507067-449508523	8_6_74	10_1_74	OK	0.432553	0.702236	0.69908	0.687652	0.3824	0.62677	no
TraesCS1A02G257100	TraesCS1A02G257100	-	1A:449511676-449512442	8_6_74	10_1_74	OK	2.14828	1.30295	-0.721403	-0.518718	0.35245	0.600809	no
TraesCS1A02G257300	TraesCS1A02G257300	-	1A:449555197-449558720	8_6_74	10_1_74	OK	5.43786	5.05507	-0.105308	-0.205737	0.724	0.866559	no
TraesCS1A02G257400	TraesCS1A02G257400	-	1A:449623116-449626157	8_6_74	10_1_74	OK	13.7337	6.16589	-1.15534	-2.27084	0.0002	0.00487814	yes
TraesCS1A02G257900	TraesCS1A02G257900	-	1A:449820374-449831326	8_6_74	10_1_74	OK	2.09176	1.92096	-0.122895	-0.172603	0.7709	0.891142	no
TraesCS1A02G258000	TraesCS1A02G258000	-	1A:449843794-449853848	8_6_74	10_1_74	OK	6.36922	3.64562	-0.804951	-1.93534	0.00125	0.0190045	yes
TraesCS1A02G258100	TraesCS1A02G258100	-	1A:449853941-449857196	8_6_74	10_1_74	OK	2.83714	3.7556	0.404603	0.796718	0.16425	0.397455	no
TraesCS1A02G258200	TraesCS1A02G258200	-	1A:449934515-449938594	8_6_74	10_1_74	OK	20.143	21.522	0.0955309	0.242261	0.6777	0.840255	no
TraesCS1A02G258300	TraesCS1A02G258300	-	1A:450092811-450097229	8_6_74	10_1_74	OK	1.56221	0.647204	-1.2713	-1.70264	0.00525	0.0505181	no
TraesCS1A02G258400	TraesCS1A02G258400	-	1A:451280507-451282597	8_6_74	10_1_74	OK	4.64271	6.13379	0.401811	0.777116	0.1682	0.402912	no
TraesCS1A02G258500	TraesCS1A02G258500	-	1A:451617711-451619073	8_6_74	10_1_74	OK	13.7847	20.7508	0.590104	1.11454	0.05125	0.206307	no
TraesCS1A02G258700	TraesCS1A02G258700	-	1A:451849957-451851112	8_6_74	10_1_74	OK	1.16536	0.774971	-0.588556	-0.556294	0.3248	0.575014	no
TraesCS1A02G258800	TraesCS1A02G258800	-	1A:452018320-452021152	8_6_74	10_1_74	OK	58.0699	60.3672	0.055974	0.14302	0.80025	0.906979	no
TraesCS1A02G259000	TraesCS1A02G259000	-	1A:452042145-452046460	8_6_74	10_1_74	OK	10.9787	6.73319	-0.70534	-1.56495	0.0073	0.0625185	no
TraesCS1A02G259100	TraesCS1A02G259100	-	1A:452051194-452052750	8_6_74	10_1_74	OK	0.255021	0.379464	0.573348	0.458779	0.45145	0.683126	no
TraesCS1A02G259200	TraesCS1A02G259200	-	1A:452280748-452284447	8_6_74	10_1_74	OK	6.34674	6.95532	0.132101	0.305042	0.5915	0.785605	no
TraesCS1A02G259400	TraesCS1A02G259400	-	1A:452452677-452455333	8_6_74	10_1_74	OK	0.52226	1.09547	1.06871	1.52887	0.01355	0.0926423	no
TraesCS1A02G259500	TraesCS1A02G259500	-	1A:452753442-452757351	8_6_74	10_1_74	OK	0.235759	0.50006	1.08479	1.51082	0.00945	0.0737427	no
TraesCS1A02G259600	TraesCS1A02G259600	-	1A:452758833-452761870	8_6_74	10_1_74	OK	2.77258	3.81035	0.458696	1.04379	0.0728	0.252275	no
TraesCS1A02G259700	TraesCS1A02G259700	-	1A:452784056-452786582	8_6_74	10_1_74	OK	182.565	104.011	-0.811677	-2.07508	0.0004	0.00826757	yes
TraesCS1A02G259800	TraesCS1A02G259800	-	1A:452857081-452865313	8_6_74	10_1_74	OK	24.4195	13.5808	-0.846469	-2.1673	0.0002	0.00487814	yes
TraesCS1A02G259900	TraesCS1A02G259900	-	1A:453071837-453075356	8_6_74	10_1_74	OK	0.756147	1.30021	0.782001	1.08338	0.06685	0.240365	no
TraesCS1A02G260000	TraesCS1A02G260000	-	1A:453520441-453524428	8_6_74	10_1_74	OK	1.96106	4.23942	1.11223	1.28356	0.02325	0.129156	no
TraesCS1A02G260100	TraesCS1A02G260100	-	1A:454033521-454037971	8_6_74	10_1_74	OK	6.82953	7.48223	0.131682	0.290624	0.6183	0.803393	no
TraesCS1A02G260200	TraesCS1A02G260200	-	1A:454329422-454334823	8_6_74	10_1_74	OK	2.28256	2.14688	-0.088411	-0.183587	0.7472	0.878661	no
TraesCS1A02G260300	TraesCS1A02G260300	-	1A:454335484-454339778	8_6_74	10_1_74	OK	4.78875	3.80733	-0.330871	-0.622494	0.283	0.533908	no
TraesCS1A02G260400	TraesCS1A02G260400	-	1A:454341616-454345142	8_6_74	10_1_74	OK	0.825535	1.10797	0.424524	0.629695	0.27495	0.525591	no
TraesCS1A02G260500	TraesCS1A02G260500	-	1A:454516008-454523565	8_6_74	10_1_74	OK	7.16156	8.67314	0.276281	0.696671	0.2223	0.46882	no
TraesCS1A02G260600	TraesCS1A02G260600	-	1A:454524208-454526612	8_6_74	10_1_74	OK	0.325746	0.462363	0.505278	0.44571	0.4324	0.667952	no
TraesCS1A02G260700	TraesCS1A02G260700	-	1A:454533587-454534849	8_6_74	10_1_74	OK	1.11878	0.81891	-0.450152	-0.649043	0.28625	0.537272	no
TraesCS1A02G260900	TraesCS1A02G260900	-	1A:455022756-455029126	8_6_74	10_1_74	OK	13.6381	15.8941	0.220843	0.554437	0.3497	0.598152	no
TraesCS1A02G261000	TraesCS1A02G261000	-	1A:455031000-455038358	8_6_74	10_1_74	OK	10.0381	14.0726	0.487408	1.24635	0.03135	0.154456	no
TraesCS1A02G261400	TraesCS1A02G261400	-	1A:455818470-455822929	8_6_74	10_1_74	OK	0.944689	0.54832	-0.784821	-1.1356	0.0572	0.21959	no
TraesCS1A02G261500	TraesCS1A02G261500	-	1A:456231387-456232538	8_6_74	10_1_74	OK	0.377958	0.618365	0.710233	0.710809	0.2069	0.450467	no
TraesCS1A02G261800	TraesCS1A02G261800	-	1A:456321203-456323812	8_6_74	10_1_74	OK	3.49792	1.53207	-1.19102	-1.53694	0.0094	0.0734706	no
TraesCS1A02G261900	TraesCS1A02G261900	-	1A:456650947-456652182	8_6_74	10_1_74	OK	42.6919	31.9805	-0.416772	-0.948507	0.0864	0.278832	no
TraesCS1A02G262000	TraesCS1A02G262000	-	1A:456653630-456654382	8_6_74	10_1_74	OK	24.9704	34.1458	0.451486	0.97414	0.0858	0.277573	no
TraesCS1A02G262100	TraesCS1A02G262100	-	1A:456655322-456657426	8_6_74	10_1_74	OK	9.92458	8.24802	-0.266958	-0.537841	0.34865	0.597005	no
TraesCS1A02G262200	TraesCS1A02G262200	-	1A:456924748-456931844	8_6_74	10_1_74	OK	1.56636	1.47622	-0.0855127	-0.189797	0.74845	0.879326	no
TraesCS1A02G262300	TraesCS1A02G262300	-	1A:456940069-456944304	8_6_74	10_1_74	OK	23.9671	21.421	-0.16203	-0.416879	0.4739	0.700228	no
TraesCS1A02G262400	TraesCS1A02G262400	-	1A:457372179-457373172	8_6_74	10_1_74	OK	127.709	169.221	0.406044	0.952021	0.09195	0.288869	no
TraesCS1A02G262500	TraesCS1A02G262500	-	1A:457945324-457945945	8_6_74	10_1_74	OK	49.0404	56.2799	0.198648	0.411731	0.4725	0.699189	no
TraesCS1A02G262600	TraesCS1A02G262600	-	1A:457956310-457961244	8_6_74	10_1_74	OK	4.52186	4.23633	-0.0941012	-0.211586	0.7142	0.860798	no
TraesCS1A02G262700	TraesCS1A02G262700	-	1A:458216683-458220843	8_6_74	10_1_74	OK	0.727687	0.211343	-1.78373	-1.26181	0.02875	0.146864	no
TraesCS1A02G262800	TraesCS1A02G262800	-	1A:458227679-458230027	8_6_74	10_1_74	OK	7.87205	8.41255	0.0958037	0.141171	0.80115	0.907487	no
TraesCS1A02G262900	TraesCS1A02G262900	-	1A:458394133-458397267	8_6_74	10_1_74	OK	32.3215	27.3002	-0.243585	-0.572196	0.32925	0.579423	no
TraesCS1A02G263000	TraesCS1A02G263000	-	1A:458504527-458507240	8_6_74	10_1_74	OK	6.21292	6.20853	-0.00101869	-0.00207965	0.99675	0.997778	no
TraesCS1A02G263200	TraesCS1A02G263200	-	1A:458557064-458562511	8_6_74	10_1_74	OK	15.2376	13.8481	-0.137949	-0.351897	0.5403	0.749977	no
TraesCS1A02G263300	TraesCS1A02G263300	-	1A:458564116-458566532	8_6_74	10_1_74	OK	94.5921	75.3395	-0.328314	-0.82244	0.14785	0.374691	no
TraesCS1A02G263400	TraesCS1A02G263400	-	1A:458896288-458908694	8_6_74	10_1_74	OK	3.17124	2.98435	-0.0876299	-0.207973	0.70925	0.858306	no
TraesCS1A02G263600	TraesCS1A02G263600	-	1A:459097179-459100473	8_6_74	10_1_74	OK	0.146215	0.525701	1.84615	1.4356	0.10795	0.315055	no
TraesCS1A02G263700	TraesCS1A02G263700	-	1A:459186661-459188632	8_6_74	10_1_74	OK	2.21805	2.18663	-0.020581	-0.0263954	0.9638	0.982937	no
TraesCS1A02G263800	TraesCS1A02G263800	-	1A:459269856-459275619	8_6_74	10_1_74	OK	0.890567	1.07655	0.273616	0.505024	0.3995	0.640786	no
TraesCS1A02G264000	TraesCS1A02G264000	-	1A:459307639-459313757	8_6_74	10_1_74	OK	10.6115	16.2969	0.618972	1.54445	0.0064	0.0573754	no
TraesCS1A02G264100	TraesCS1A02G264100	-	1A:459514098-459523796	8_6_74	10_1_74	OK	2.84551	3.05978	0.10474	0.241544	0.6718	0.836322	no
TraesCS1A02G264200	TraesCS1A02G264200	-	1A:459524186-459527766	8_6_74	10_1_74	OK	1.62825	2.16156	0.408753	0.706079	0.2176	0.46354	no
TraesCS1A02G264300	TraesCS1A02G264300	-	1A:459946839-459948904	8_6_74	10_1_74	OK	4.12896	2.13103	-0.954228	-1.44	0.0164	0.104327	no
TraesCS1A02G264400	TraesCS1A02G264400	-	1A:459948921-459951051	8_6_74	10_1_74	OK	0.78187	0.806437	0.0446322	0.0538148	0.9275	0.968453	no
TraesCS1A02G264500	TraesCS1A02G264500	-	1A:460280711-460282491	8_6_74	10_1_74	OK	4.1297	5.60321	0.440218	0.550478	0.2939	0.545166	no
TraesCS1A02G264600	TraesCS1A02G264600	-	1A:460325308-460329830	8_6_74	10_1_74	OK	0.0907335	0.453405	2.32109	1.67862	0.1107	0.319891	no
TraesCS1A02G264700	TraesCS1A02G264700	-	1A:460330400-460334595	8_6_74	10_1_74	OK	12.2067	9.91805	-0.299544	-0.744703	0.19375	0.434673	no
TraesCS1A02G264800	TraesCS1A02G264800	-	1A:460553634-460557686	8_6_74	10_1_74	OK	0.337017	0.864206	1.35856	1.85059	0.0027	0.0325256	yes
TraesCS1A02G264900	TraesCS1A02G264900	-	1A:460639088-460641864	8_6_74	10_1_74	OK	1.53837	2.74467	0.835228	1.35898	0.01955	0.116228	no
TraesCS1A02G265000	TraesCS1A02G265000	-	1A:460669776-460676972	8_6_74	10_1_74	OK	4.70058	3.02615	-0.635355	-1.51972	0.00685	0.0600328	no
TraesCS1A02G265300	TraesCS1A02G265300	-	1A:460967357-460968123	8_6_74	10_1_74	OK	45.1848	6.80544	-2.73108	-5.29043	5e-05	0.00157846	yes
TraesCS1A02G265500	TraesCS1A02G265500	-	1A:461047825-461048232	8_6_74	10_1_74	OK	0.821967	0.259829	-1.66152	-1.0183	0.22175	0.468219	no
TraesCS1A02G265600	TraesCS1A02G265600	-	1A:461337577-461338417	8_6_74	10_1_74	OK	9.38599	5.38851	-0.800623	-1.31191	0.0265	0.139898	no
TraesCS1A02G265700	TraesCS1A02G265700	-	1A:461351278-461352000	8_6_74	10_1_74	OK	1.06044	0.476104	-1.15531	-0.897725	0.13005	0.349631	no
TraesCS1A02G265800	TraesCS1A02G265800	-	1A:461356734-461357498	8_6_74	10_1_74	OK	32.7019	2.49995	-3.7094	-4.5637	5e-05	0.00157846	yes
TraesCS1A02G266000	TraesCS1A02G266000	-	1A:461521742-461524132	8_6_74	10_1_74	OK	15.6382	3.82289	-2.03234	-3.87546	5e-05	0.00157846	yes
TraesCS1A02G266300	TraesCS1A02G266300	-	1A:461775746-461779782	8_6_74	10_1_74	OK	11.3968	13.7506	0.270868	0.70496	0.24235	0.4911	no
TraesCS1A02G266500	TraesCS1A02G266500	-	1A:461995981-462000591	8_6_74	10_1_74	OK	1.77482	2.4364	0.457082	0.834017	0.1603	0.392347	no
TraesCS1A02G266600	TraesCS1A02G266600	-	1A:462000811-462006133	8_6_74	10_1_74	OK	9.34176	6.80936	-0.456174	-1.09231	0.06125	0.228437	no
TraesCS1A02G266700	TraesCS1A02G266700	-	1A:462122730-462124931	8_6_74	10_1_74	OK	4.46702	2.74269	-0.703718	-1.09468	0.0558	0.216426	no
TraesCS1A02G266800	TraesCS1A02G266800	-	1A:462136939-462137443	8_6_74	10_1_74	OK	0.843813	1.13612	0.429124	0.298146	0.6302	0.810756	no
TraesCS1A02G266900	TraesCS1A02G266900	-	1A:462333926-462336501	8_6_74	10_1_74	OK	12.0394	9.56153	-0.332448	-0.65125	0.25655	0.506345	no
TraesCS1A02G267300	TraesCS1A02G267300	-	1A:462435596-462438015	8_6_74	10_1_74	OK	4.76449	6.501	0.448339	0.829385	0.18065	0.419335	no
TraesCS1A02G267600	TraesCS1A02G267600	-	1A:462617028-462619649	8_6_74	10_1_74	OK	19.6972	14.8297	-0.409499	-0.848877	0.14585	0.37166	no
TraesCS1A02G267700	TraesCS1A02G267700	-	1A:462742534-462750420	8_6_74	10_1_74	OK	0.264256	0.378378	0.517895	0.697154	0.22285	0.469487	no
TraesCS1A02G267800	TraesCS1A02G267800	-	1A:462776184-462778584	8_6_74	10_1_74	OK	14.251	22.826	0.679614	1.10568	0.05705	0.219187	no
TraesCS1A02G267900	TraesCS1A02G267900	-	1A:462793391-462799930	8_6_74	10_1_74	OK	6.39379	5.89796	-0.116456	-0.24491	0.66875	0.834478	no
TraesCS1A02G268200	TraesCS1A02G268200	-	1A:463155410-463156061	8_6_74	10_1_74	OK	28.9786	39.4325	0.444397	0.981126	0.0804	0.267121	no
TraesCS1A02G268400	TraesCS1A02G268400	-	1A:463246852-463248232	8_6_74	10_1_74	OK	8.77803	9.11085	0.053689	0.0832684	0.88335	0.948435	no
TraesCS1A02G268500	TraesCS1A02G268500	-	1A:463288262-463291701	8_6_74	10_1_74	OK	22.5641	15.3944	-0.551626	-1.34654	0.01795	0.110448	no
TraesCS1A02G268600	TraesCS1A02G268600	-	1A:463356637-463358483	8_6_74	10_1_74	OK	7.90497	11.2174	0.504911	0.962155	0.10065	0.303513	no
TraesCS1A02G268700	TraesCS1A02G268700	-	1A:463400233-463403089	8_6_74	10_1_74	OK	7.57726	5.17159	-0.551069	-1.23036	0.0323	0.15734	no
TraesCS1A02G268800	TraesCS1A02G268800	-	1A:463460247-463461876	8_6_74	10_1_74	OK	2.38536	1.50213	-0.667199	-1.00179	0.0705	0.2475	no
TraesCS1A02G268900	TraesCS1A02G268900	-	1A:463521477-463523392	8_6_74	10_1_74	OK	1.03198	0.760334	-0.440706	-0.48979	0.3881	0.631527	no
TraesCS1A02G269000	TraesCS1A02G269000	-	1A:463810369-463813906	8_6_74	10_1_74	OK	2.78704	3.51242	0.333736	0.720706	0.2021	0.444536	no
TraesCS1A02G269100	TraesCS1A02G269100	-	1A:463820154-463827474	8_6_74	10_1_74	OK	6.03612	6.27964	0.0570609	0.143396	0.79995	0.906904	no
TraesCS1A02G269200	TraesCS1A02G269200	-	1A:463827547-463830330	8_6_74	10_1_74	OK	19.7221	12.091	-0.705883	-1.78737	0.002	0.0263433	yes
TraesCS1A02G269300	TraesCS1A02G269300	-	1A:463921286-463928925	8_6_74	10_1_74	OK	0.336797	0.633138	0.910638	0.729576	0.2084	0.452363	no
TraesCS1A02G269400	TraesCS1A02G269400	-	1A:463921286-463928925	8_6_74	10_1_74	OK	0.453454	1.06679	1.23426	0.825238	0.15845	0.389768	no
TraesCS1A02G269500	TraesCS1A02G269500	-	1A:463929755-463932776	8_6_74	10_1_74	OK	4.4994	5.35413	0.250921	0.442748	0.43635	0.671011	no
TraesCS1A02G269600	TraesCS1A02G269600	-	1A:463958196-463963550	8_6_74	10_1_74	OK	6.37011	4.40035	-0.533701	-0.945222	0.10475	0.309987	no
TraesCS1A02G269700	TraesCS1A02G269700	-	1A:463958196-463963550	8_6_74	10_1_74	OK	4.40606	3.4213	-0.364946	-0.130673	0.81085	0.912265	no
TraesCS1A02G269800	TraesCS1A02G269800	-	1A:463958196-463963550	8_6_74	10_1_74	OK	1.55881	1.49261	-0.0626049	-0.0258457	0.96895	0.98524	no
TraesCS1A02G270000	TraesCS1A02G270000	-	1A:464087219-464089077	8_6_74	10_1_74	OK	11.4011	8.17304	-0.480228	-1.03036	0.0766	0.259786	no
TraesCS1A02G270200	TraesCS1A02G270200	-	1A:464247355-464249467	8_6_74	10_1_74	OK	6.30369	6.77654	0.104352	0.193928	0.7325	0.871219	no
TraesCS1A02G270300	TraesCS1A02G270300	-	1A:464249663-464253896	8_6_74	10_1_74	OK	3.68347	3.3229	-0.148627	-0.283638	0.63375	0.812852	no
TraesCS1A02G270400	TraesCS1A02G270400	-	1A:464790699-464793947	8_6_74	10_1_74	OK	30.5968	19.5285	-0.647798	-1.64339	0.00425	0.0440857	yes
TraesCS1A02G270500	TraesCS1A02G270500	-	1A:464794578-464796552	8_6_74	10_1_74	OK	9.07102	9.48016	0.0636455	0.127135	0.81815	0.916178	no
TraesCS1A02G270600	TraesCS1A02G270600	-	1A:464797146-464805227	8_6_74	10_1_74	OK	4.02569	5.07878	0.335246	0.776703	0.1843	0.423721	no
TraesCS1A02G270700	TraesCS1A02G270700	-	1A:464809425-464811387	8_6_74	10_1_74	OK	74.3817	58.8461	-0.338002	-0.815112	0.14985	0.377542	no
TraesCS1A02G270800	TraesCS1A02G270800	-	1A:464837011-464840398	8_6_74	10_1_74	OK	0.405471	0.537656	0.407084	0.414789	0.47325	0.699676	no
TraesCS1A02G271000	TraesCS1A02G271000	-	1A:464911386-464912944	8_6_74	10_1_74	OK	0.0925562	0.672049	2.86016	1.98204	0.02515	0.135435	no
TraesCS1A02G271700	TraesCS1A02G271700	-	1A:465281933-465283274	8_6_74	10_1_74	OK	3.54212	8.43763	1.25223	1.91094	0.00175	0.0239832	yes
TraesCS1A02G272000	TraesCS1A02G272000	-	1A:465340923-465343552	8_6_74	10_1_74	OK	44.3271	34.4817	-0.362358	-0.803532	0.1483	0.375293	no
TraesCS1A02G272100	TraesCS1A02G272100	-	1A:465451852-465455447	8_6_74	10_1_74	OK	18.3543	16.1348	-0.185943	-0.437886	0.43435	0.669508	no
TraesCS1A02G272200	TraesCS1A02G272200	-	1A:465464899-465470830	8_6_74	10_1_74	OK	9.08	6.86099	-0.404275	-0.946273	0.1018	0.3054	no
TraesCS1A02G272400	TraesCS1A02G272400	-	1A:465501522-465505875	8_6_74	10_1_74	OK	5.00528	4.98536	-0.00575415	-0.0127209	0.9805	0.98988	no
TraesCS1A02G272500	TraesCS1A02G272500	-	1A:465507376-465512105	8_6_74	10_1_74	OK	0.32901	0.604643	0.877954	0.946542	0.10395	0.308812	no
TraesCS1A02G272600	TraesCS1A02G272600	-	1A:465522812-465524805	8_6_74	10_1_74	OK	0.984671	0.981345	-0.00488056	-0.00432051	0.96565	0.983825	no
TraesCS1A02G272700	TraesCS1A02G272700	-	1A:466036874-466039350	8_6_74	10_1_74	OK	1.47341	2.02341	0.457629	0.772936	0.17255	0.408162	no
TraesCS1A02G272800	TraesCS1A02G272800	-	1A:466341016-466341241	8_6_74	10_1_74	OK	1.6355	0.956803	-0.773436	-0.404831	0.49805	0.718434	no
TraesCS1A02G272900	TraesCS1A02G272900	-	1A:466348840-466351191	8_6_74	10_1_74	OK	3.20802	2.2227	-0.529368	-0.635705	0.26825	0.518423	no
TraesCS1A02G273000	TraesCS1A02G273000	-	1A:466896601-466899623	8_6_74	10_1_74	OK	9.02106	9.59659	0.0892252	0.196861	0.72765	0.868625	no
TraesCS1A02G273100	TraesCS1A02G273100	-	1A:466926988-466930294	8_6_74	10_1_74	OK	8.64093	11.4293	0.403484	0.950871	0.1019	0.305558	no
TraesCS1A02G273200	TraesCS1A02G273200	-	1A:467156433-467160032	8_6_74	10_1_74	OK	1.32359	3.23077	1.28742	1.4713	0.0107	0.0800028	no
TraesCS1A02G273400	TraesCS1A02G273400	-	1A:467181437-467183931	8_6_74	10_1_74	OK	10.1499	11.5808	0.190269	0.394698	0.47605	0.701927	no
TraesCS1A02G273500	TraesCS1A02G273500	-	1A:467184517-467186314	8_6_74	10_1_74	OK	7.9301	7.92482	-0.00095953	-0.00199775	0.99745	0.998118	no
TraesCS1A02G273900	TraesCS1A02G273900	-	1A:467255798-467260124	8_6_74	10_1_74	OK	0.700455	1.23694	0.820408	0.945413	0.1648	0.398289	no
TraesCS1A02G274300	TraesCS1A02G274300	-	1A:468598784-468599195	8_6_74	10_1_74	OK	30.4619	30.0575	-0.0192808	-0.0306707	0.95885	0.980877	no
TraesCS1A02G274400	TraesCS1A02G274400	-	1A:468605611-468609080	8_6_74	10_1_74	OK	3.46178	4.05619	0.22861	0.470598	0.4002	0.641415	no
TraesCS1A02G274700	TraesCS1A02G274700	-	1A:468822145-468823783	8_6_74	10_1_74	OK	1.39206	0.476999	-1.54517	-0.787963	0.237	0.48517	no
TraesCS1A02G274800	TraesCS1A02G274800	-	1A:468847621-468849139	8_6_74	10_1_74	OK	2.10477	2.50942	0.253695	0.287264	0.6178	0.803173	no
TraesCS1A02G275000	TraesCS1A02G275000	-	1A:469309602-469310929	8_6_74	10_1_74	OK	1.16855	2.7141	1.21575	1.36959	0.0217	0.123768	no
TraesCS1A02G275200	TraesCS1A02G275200	-	1A:469369454-469371619	8_6_74	10_1_74	OK	15.4356	17.8652	0.210892	0.5112	0.36445	0.611089	no
TraesCS1A02G275300	TraesCS1A02G275300	-	1A:469374579-469377056	8_6_74	10_1_74	OK	1.65937	2.25421	0.441989	0.660978	0.2522	0.501653	no
TraesCS1A02G275400	TraesCS1A02G275400	-	1A:469587132-469593624	8_6_74	10_1_74	OK	5.52641	8.38562	0.601575	1.49327	0.01105	0.0817798	no
TraesCS1A02G275600	TraesCS1A02G275600	-	1A:469662813-469663861	8_6_74	10_1_74	OK	5.65753	3.7333	-0.599721	-0.768706	0.1759	0.412884	no
TraesCS1A02G275700	TraesCS1A02G275700	-	1A:470300055-470301243	8_6_74	10_1_74	OK	7.92611	5.16648	-0.61743	-0.992227	0.07545	0.257566	no
TraesCS1A02G276100	TraesCS1A02G276100	-	1A:471320623-471326066	8_6_74	10_1_74	OK	4.80368	5.37702	0.162668	0.393924	0.4996	0.719565	no
TraesCS1A02G276200	TraesCS1A02G276200	-	1A:471480701-471483149	8_6_74	10_1_74	OK	3.34866	3.64684	0.123061	0.162794	0.7766	0.8945	no
TraesCS1A02G276300	TraesCS1A02G276300	-	1A:471488204-471489387	8_6_74	10_1_74	OK	2.74193	5.13718	0.905786	1.08223	0.05595	0.216705	no
TraesCS1A02G276400	TraesCS1A02G276400	-	1A:471489978-471494342	8_6_74	10_1_74	OK	4.33342	4.09844	-0.0804324	-0.182468	0.74925	0.879716	no
TraesCS1A02G276500	TraesCS1A02G276500	-	1A:471503707-471507782	8_6_74	10_1_74	OK	8.40212	6.22407	-0.432896	-1.03129	0.07555	0.257741	no
TraesCS1A02G276600	TraesCS1A02G276600	-	1A:471695007-471701095	8_6_74	10_1_74	OK	0.294314	0.396006	0.428167	0.457868	0.41585	0.654344	no
TraesCS1A02G276800	TraesCS1A02G276800	-	1A:471728743-471730911	8_6_74	10_1_74	OK	0.191	0.391278	1.03462	0.886101	0.12475	0.34137	no
TraesCS1A02G277000	TraesCS1A02G277000	-	1A:472140796-472143555	8_6_74	10_1_74	OK	7.96351	7.71624	-0.0455072	-0.103678	0.8537	0.933681	no
TraesCS1A02G277400	TraesCS1A02G277400	-	1A:472550276-472552563	8_6_74	10_1_74	OK	2.01518	0.713427	-1.49807	-1.84393	0.0042	0.0437384	yes
TraesCS1A02G277500	TraesCS1A02G277500	-	1A:473009757-473011782	8_6_74	10_1_74	OK	243.355	175.999	-0.467493	-1.16304	0.043	0.186211	no
TraesCS1A02G277600	TraesCS1A02G277600	-	1A:473032237-473034750	8_6_74	10_1_74	OK	61.7172	43.2211	-0.513939	-1.2852	0.02615	0.138603	no
TraesCS1A02G277700	TraesCS1A02G277700	-	1A:473037522-473042364	8_6_74	10_1_74	OK	3.33683	3.08026	-0.115426	-0.258279	0.6529	0.825461	no
TraesCS1A02G278000	TraesCS1A02G278000	-	1A:473630542-473641488	8_6_74	10_1_74	OK	1.6673	2.07846	0.318	0.737685	0.19445	0.435605	no
TraesCS1A02G278100	TraesCS1A02G278100	-	1A:474189094-474196288	8_6_74	10_1_74	OK	2.29042	2.59689	0.181173	0.392626	0.49175	0.713499	no
TraesCS1A02G278200	TraesCS1A02G278200	-	1A:474197440-474201439	8_6_74	10_1_74	OK	9.12532	7.20047	-0.341785	-0.831813	0.1504	0.378486	no
TraesCS1A02G278300	TraesCS1A02G278300	-	1A:474217693-474220455	8_6_74	10_1_74	OK	5.73344	5.83217	0.0246317	0.0339414	0.95095	0.977707	no
TraesCS1A02G278400	TraesCS1A02G278400	-	1A:474225385-474229138	8_6_74	10_1_74	OK	0.323867	0.422083	0.382125	0.244365	0.6604	0.830114	no
TraesCS1A02G278500	TraesCS1A02G278500	-	1A:474260218-474260633	8_6_74	10_1_74	OK	1.16468	2.7638	1.24672	1.6066	0.3385	0.587746	no
TraesCS1A02G278600	TraesCS1A02G278600	-	1A:474291360-474293659	8_6_74	10_1_74	OK	6.51712	6.84776	0.0713975	0.138609	0.80605	0.909697	no
TraesCS1A02G278700	TraesCS1A02G278700	-	1A:474421054-474428708	8_6_74	10_1_74	OK	6.36471	1.91705	-1.7312	-2.44137	0.0004	0.00826757	yes
TraesCS1A02G278800	TraesCS1A02G278800	-	1A:474430832-474432419	8_6_74	10_1_74	OK	15.417	16.0715	0.0599852	0.10325	0.85125	0.932518	no
TraesCS1A02G278900	TraesCS1A02G278900	-	1A:474449754-474451774	8_6_74	10_1_74	OK	18.568	12.1552	-0.61124	-1.36818	0.016	0.102612	no
TraesCS1A02G279000	TraesCS1A02G279000	-	1A:474640544-474644247	8_6_74	10_1_74	OK	1.77995	2.33304	0.390378	0.807484	0.17815	0.415952	no
TraesCS1A02G279100	TraesCS1A02G279100	-	1A:474699334-474703163	8_6_74	10_1_74	OK	56.8555	59.7737	0.0722119	0.182771	0.75485	0.882449	no
TraesCS1A02G279200	TraesCS1A02G279200	-	1A:474791493-474793789	8_6_74	10_1_74	OK	12.4527	8.16975	-0.608092	-1.1611	0.0533	0.210972	no
TraesCS1A02G279300	TraesCS1A02G279300	-	1A:475309489-475313192	8_6_74	10_1_74	OK	1.94117	2.47972	0.353255	0.629016	0.2893	0.540246	no
TraesCS1A02G279500	TraesCS1A02G279500	-	1A:476908621-476911179	8_6_74	10_1_74	OK	85.949	58.6252	-0.55196	-1.38071	0.01595	0.102381	no
TraesCS1A02G279600	TraesCS1A02G279600	-	1A:476972556-476981741	8_6_74	10_1_74	OK	0	0.466158	inf	#NAME?	0.10275	0.306891	no
TraesCS1A02G279800	TraesCS1A02G279800	-	1A:477014827-477019580	8_6_74	10_1_74	OK	0.596069	0.991731	0.734469	1.15982	0.0449	0.191086	no
TraesCS1A02G280200	TraesCS1A02G280200	-	1A:477655112-477667230	8_6_74	10_1_74	OK	0.608973	0.958399	0.654248	0.814189	0.16115	0.393359	no
TraesCS1A02G280300	TraesCS1A02G280300	-	1A:477730921-477734715	8_6_74	10_1_74	OK	11.4259	9.41375	-0.279465	-0.63344	0.25995	0.509705	no
TraesCS1A02G280400	TraesCS1A02G280400	-	1A:477735711-477739169	8_6_74	10_1_74	OK	4.75788	6.2013	0.382254	0.779656	0.1788	0.416668	no
TraesCS1A02G280500	TraesCS1A02G280500	-	1A:478256373-478258875	8_6_74	10_1_74	OK	32.1967	37.3719	0.21504	0.503613	0.3559	0.603775	no
TraesCS1A02G280600	TraesCS1A02G280600	-	1A:478350772-478355542	8_6_74	10_1_74	OK	11.0206	10.2874	-0.0993218	-0.242016	0.67275	0.837075	no
TraesCS1A02G280700	TraesCS1A02G280700	-	1A:478450778-478452828	8_6_74	10_1_74	OK	28.9853	30.0372	0.0514293	0.105651	0.8527	0.933229	no
TraesCS1A02G280800	TraesCS1A02G280800	-	1A:478535518-478538442	8_6_74	10_1_74	OK	1.62788	1.26597	-0.362749	-0.54202	0.33855	0.587798	no
TraesCS1A02G280900	TraesCS1A02G280900	-	1A:478566905-478570715	8_6_74	10_1_74	OK	23.8523	19.2715	-0.307659	-0.742748	0.2005	0.442933	no
TraesCS1A02G281000	TraesCS1A02G281000	-	1A:478625936-478628984	8_6_74	10_1_74	OK	0.7304	1.73259	1.24617	1.54004	0.0034	0.0379374	yes
TraesCS1A02G281100	TraesCS1A02G281100	-	1A:479540488-479545436	8_6_74	10_1_74	OK	5.87152	7.59319	0.370971	0.768922	0.1776	0.415067	no
TraesCS1A02G281200	TraesCS1A02G281200	-	1A:479711766-479713481	8_6_74	10_1_74	OK	17.4004	13.8474	-0.329507	-0.698612	0.2185	0.464523	no
TraesCS1A02G281300	TraesCS1A02G281300	-	1A:479817766-479820086	8_6_74	10_1_74	OK	6.88605	11.9127	0.790752	1.58986	0.0085	0.0688667	no
TraesCS1A02G281400	TraesCS1A02G281400	-	1A:479827960-479840208	8_6_74	10_1_74	OK	4.46216	5.45274	0.28924	0.708673	0.2289	0.476187	no
TraesCS1A02G281600	TraesCS1A02G281600	-	1A:480424580-480428658	8_6_74	10_1_74	OK	19.8322	15.8549	-0.322914	-0.769754	0.1738	0.409804	no
TraesCS1A02G281700	TraesCS1A02G281700	-	1A:480429131-480432551	8_6_74	10_1_74	OK	11.277	8.83474	-0.352126	-0.798911	0.1702	0.405502	no
TraesCS1A02G281800	TraesCS1A02G281800	-	1A:480546649-480549947	8_6_74	10_1_74	OK	6.38603	8.50832	0.413956	1.00002	0.08845	0.282552	no
TraesCS1A02G282000	TraesCS1A02G282000	-	1A:480571079-480574092	8_6_74	10_1_74	OK	1.43242	2.27867	0.669738	1.1027	0.0568	0.21863	no
TraesCS1A02G282200	TraesCS1A02G282200	-	1A:480592130-480593673	8_6_74	10_1_74	OK	0.337907	0.652515	0.949385	0.943754	0.1056	0.311269	no
TraesCS1A02G282700	TraesCS1A02G282700	-	1A:480746316-480749274	8_6_74	10_1_74	OK	6.58641	5.65092	-0.221005	-0.498962	0.38705	0.630576	no
TraesCS1A02G282800	TraesCS1A02G282800	-	1A:480750171-480750864	8_6_74	10_1_74	OK	0.415449	0.55351	0.413938	0.289077	0.72305	0.866045	no
TraesCS1A02G283000	TraesCS1A02G283000	-	1A:480755305-480759476	8_6_74	10_1_74	OK	2.71464	3.24384	0.256944	0.47445	0.4018	0.642759	no
TraesCS1A02G283100	TraesCS1A02G283100	-	1A:480808719-480811836	8_6_74	10_1_74	OK	2.80529	1.40409	-0.99851	-1.30221	0.02705	0.141608	no
TraesCS1A02G283200	TraesCS1A02G283200	-	1A:480826952-480831360	8_6_74	10_1_74	OK	7.47895	5.43112	-0.461586	-1.07418	0.05765	0.220518	no
TraesCS1A02G283400	TraesCS1A02G283400	-	1A:480933517-480936043	8_6_74	10_1_74	OK	1.81535	0.980861	-0.888123	-1.10344	0.0616	0.229024	no
TraesCS1A02G283600	TraesCS1A02G283600	-	1A:481289052-481292772	8_6_74	10_1_74	OK	21.3738	11.6031	-0.881336	-1.72888	0.00385	0.0413733	yes
TraesCS1A02G283700	TraesCS1A02G283700	-	1A:481627860-481631319	8_6_74	10_1_74	OK	0.374804	0.457665	0.288156	0.341465	0.5641	0.766657	no
TraesCS1A02G283800	TraesCS1A02G283800	-	1A:481648098-481655318	8_6_74	10_1_74	OK	6.48722	6.94021	0.0973785	0.25126	0.66325	0.831606	no
[truncated: 56,246 more rows]

## Sheet: Genes_significantly_regulated
test_id	gene_id	gene	locus	sample_1	sample_2	status	value_1	value_2	log2(fold_change)	FoldChange	test_stat	p_value	q_value	significant
ENSRNA050013746	ENSRNA050013746	snoZ279_R105_R108	7A:133640722-133640827	8_6_74	10_1_74	OK	62.3181	0	#NAME?	#NAME?	#NAME?	0.00165	0.0230576	yes
ENSRNA050016242	ENSRNA050016242	U2	7B:593016043-593016240	8_6_74	10_1_74	OK	1.15407	0	#NAME?	#NAME?	#NAME?	0.00155	0.0220625	yes
ENSRNA050016400	ENSRNA050016400	LSU_rRNA_eukarya	Un:404191674-404192067	8_6_74	10_1_74	OK	1.03282	0	#NAME?	#NAME?	#NAME?	0.00085	0.0143544	yes
ENSRNA050017603	ENSRNA050017603	LSU_rRNA_eukarya	4D:322005704-322006141	8_6_74	10_1_74	OK	0.331396	0	#NAME?	#NAME?	#NAME?	0.00085	0.0143544	yes
ENSRNA050018807	ENSRNA050018807	LSU_rRNA_eukarya	Un:424953510-424953679	8_6_74	10_1_74	OK	3.76711	0	#NAME?	#NAME?	#NAME?	0.00015	0.00386582	yes
ENSRNA050019662	ENSRNA050019662	U1	5D:512894240-512894401	8_6_74	10_1_74	OK	4.31161	0	#NAME?	#NAME?	#NAME?	0.00075	0.0131697	yes
ENSRNA050019954	ENSRNA050019954	U1	6D:445493350-445493512	8_6_74	10_1_74	OK	3.45791	0	#NAME?	#NAME?	#NAME?	0.00085	0.0143544	yes
ENSRNA050020048	ENSRNA050020048	U1	6A:495108314-495108476	8_6_74	10_1_74	OK	3.52104	0	#NAME?	#NAME?	#NAME?	0.0003	0.00667182	yes
ENSRNA050020778	ENSRNA050020778	U1	5B:657596126-657596287	8_6_74	10_1_74	OK	4.76154	0	#NAME?	#NAME?	#NAME?	0.00075	0.0131697	yes
ENSRNA050022802	ENSRNA050022802	U6	5A:658600498-658600601	8_6_74	10_1_74	OK	63.8871	0	#NAME?	#NAME?	#NAME?	0.0039	0.0417182	yes
ENSRNA050023629	ENSRNA050023629	RNase_MRP	3B:812577430-812577670	8_6_74	10_1_74	OK	1.52122	0	#NAME?	#NAME?	#NAME?	0.001	0.0161612	yes
ENSRNA050023928	ENSRNA050023928	U5	5A:586171561-586171680	8_6_74	10_1_74	OK	22.475	0	#NAME?	#NAME?	#NAME?	0.002	0.0263433	yes
ENSRNA050023956	ENSRNA050023956	snoZ279_R105_R108	5B:35184370-35184475	8_6_74	10_1_74	OK	40.1397	0	#NAME?	#NAME?	#NAME?	0.00325	0.0368496	yes
TraesCS1A02G009900	TraesCS1A02G009900	-	1A:6151747-6159140	8_6_74	10_1_74	OK	0.606924	0	#NAME?	#NAME?	#NAME?	5e-05	0.00157846	yes
TraesCS1A02G092800	TraesCS1A02G092800	-	1A:85337309-85338552	8_6_74	10_1_74	OK	0.381586	0	#NAME?	#NAME?	#NAME?	0.00315	0.0360385	yes
TraesCS1A02G135800	TraesCS1A02G135800	-	1A:212017042-212018086	8_6_74	10_1_74	OK	1.85912	0	#NAME?	#NAME?	#NAME?	0.0044	0.0451353	yes
TraesCS1A02G361700	TraesCS1A02G361700	-	1A:542170381-542170792	8_6_74	10_1_74	OK	103.316	0	#NAME?	#NAME?	#NAME?	5e-05	0.00157846	yes
TraesCS1A02G432700	TraesCS1A02G432700	-	1A:584356659-584358253	8_6_74	10_1_74	OK	0.574025	0	#NAME?	#NAME?	#NAME?	5e-05	0.00157846	yes
TraesCS1A02G440900	TraesCS1A02G440900	-	1A:589627585-589634401	8_6_74	10_1_74	OK	3.08653	0	#NAME?	#NAME?	#NAME?	5e-05	0.00157846	yes
TraesCS1B02G155900	TraesCS1B02G155900	-	1B:263571620-263572490	8_6_74	10_1_74	OK	0.396339	0	#NAME?	#NAME?	#NAME?	0.00085	0.0143544	yes
TraesCS1B02G345700	TraesCS1B02G345700	-	1B:573937232-573938229	8_6_74	10_1_74	OK	0.340474	0	#NAME?	#NAME?	#NAME?	5e-05	0.00157846	yes
TraesCS1B02G350700	TraesCS1B02G350700	-	1B:581207057-581211481	8_6_74	10_1_74	OK	3.89027	0	#NAME?	#NAME?	#NAME?	5e-05	0.00157846	yes
TraesCS1B02G361800	TraesCS1B02G361800	-	1B:590412006-590412775	8_6_74	10_1_74	OK	1.63414	0	#NAME?	#NAME?	#NAME?	5e-05	0.00157846	yes
TraesCS1B02G373100	TraesCS1B02G373100	-	1B:603298684-603302561	8_6_74	10_1_74	OK	6.36366	0	#NAME?	#NAME?	#NAME?	5e-05	0.00157846	yes
TraesCS1B02G377100	TraesCS1B02G377100	-	1B:608949598-608952138	8_6_74	10_1_74	OK	1.73266	0	#NAME?	#NAME?	#NAME?	5e-05	0.00157846	yes
TraesCS1B02G395800	TraesCS1B02G395800	-	1B:627841324-627841753	8_6_74	10_1_74	OK	1.99527	0	#NAME?	#NAME?	#NAME?	5e-05	0.00157846	yes
TraesCS1B02G435300	TraesCS1B02G435300	-	1B:659316865-659317132	8_6_74	10_1_74	OK	0.674014	0	#NAME?	#NAME?	#NAME?	0.0046	0.0464104	yes
TraesCS1D02G040500	TraesCS1D02G040500	-	1D:19763057-19767244	8_6_74	10_1_74	OK	1.43866	0	#NAME?	#NAME?	#NAME?	5e-05	0.00157846	yes
TraesCS1D02G086500	TraesCS1D02G086500	-	1D:70892464-70892692	8_6_74	10_1_74	OK	0.997994	0	#NAME?	#NAME?	#NAME?	0.00385	0.0413733	yes
TraesCS1D02G188000	TraesCS1D02G188000	-	1D:260402176-260402374	8_6_74	10_1_74	OK	3.47008	0	#NAME?	#NAME?	#NAME?	0.00045	0.00903179	yes
TraesCS2A02G054000	TraesCS2A02G054000	-	2A:22120304-22120718	8_6_74	10_1_74	OK	0.536638	0	#NAME?	#NAME?	#NAME?	0.0021	0.0272598	yes
TraesCS2A02G178400	TraesCS2A02G178400	-	2A:137256391-137256691	8_6_74	10_1_74	OK	1.01574	0	#NAME?	#NAME?	#NAME?	0.00355	0.0391017	yes
TraesCS2B02G013200	TraesCS2B02G013200	-	2B:6376659-6383282	8_6_74	10_1_74	OK	0.382395	0	#NAME?	#NAME?	#NAME?	5e-05	0.00157846	yes
TraesCS2B02G113100	TraesCS2B02G113100	-	2B:76486291-76489168	8_6_74	10_1_74	OK	0.628507	0	#NAME?	#NAME?	#NAME?	5e-05	0.00157846	yes
TraesCS2B02G184300	TraesCS2B02G184300	-	2B:159299696-159300526	8_6_74	10_1_74	OK	0.591056	0	#NAME?	#NAME?	#NAME?	0.00025	0.00578746	yes
TraesCS2B02G436400	TraesCS2B02G436400	-	2B:627151300-627152231	8_6_74	10_1_74	OK	0.568327	0	#NAME?	#NAME?	#NAME?	5e-05	0.00157846	yes
TraesCS2B02G460500	TraesCS2B02G460500	-	2B:654545863-654546184	8_6_74	10_1_74	OK	0.636442	0	#NAME?	#NAME?	#NAME?	0.00095	0.0155473	yes
TraesCS2B02G541900	TraesCS2B02G541900	-	2B:738338192-738338689	8_6_74	10_1_74	OK	6.50814	0	#NAME?	#NAME?	#NAME?	5e-05	0.00157846	yes
TraesCS2D02G397400	TraesCS2D02G397400	-	2D:508405754-508408361	8_6_74	10_1_74	OK	2.94349	0	#NAME?	#NAME?	#NAME?	5e-05	0.00157846	yes
TraesCS2D02G432000	TraesCS2D02G432000	-	2D:544565633-544566528	8_6_74	10_1_74	OK	0.455929	0	#NAME?	#NAME?	#NAME?	0.0004	0.00826757	yes
TraesCS3B02G005200	TraesCS3B02G005200	-	3B:3067425-3067795	8_6_74	10_1_74	OK	1.16865	0	#NAME?	#NAME?	#NAME?	5e-05	0.00157846	yes
TraesCS3B02G005300	TraesCS3B02G005300	-	3B:3078081-3079527	8_6_74	10_1_74	OK	0.523249	0	#NAME?	#NAME?	#NAME?	5e-05	0.00157846	yes
TraesCS3B02G005500	TraesCS3B02G005500	-	3B:3100463-3101152	8_6_74	10_1_74	OK	1.1695	0	#NAME?	#NAME?	#NAME?	5e-05	0.00157846	yes
TraesCS3B02G044400	TraesCS3B02G044400	-	3B:22524390-22525008	8_6_74	10_1_74	OK	0.598862	0	#NAME?	#NAME?	#NAME?	5e-05	0.00157846	yes
TraesCS3B02G188300	TraesCS3B02G188300	-	3B:201543012-201543252	8_6_74	10_1_74	OK	1.77006	0	#NAME?	#NAME?	#NAME?	5e-05	0.00157846	yes
TraesCS3B02G322200	TraesCS3B02G322200	-	3B:521688077-521689059	8_6_74	10_1_74	OK	0.509375	0	#NAME?	#NAME?	#NAME?	0.0005	0.00977265	yes
TraesCS3B02G456400	TraesCS3B02G456400	-	3B:697909993-697911195	8_6_74	10_1_74	OK	1.4062	0	#NAME?	#NAME?	#NAME?	5e-05	0.00157846	yes
TraesCS3D02G046300	TraesCS3D02G046300	-	3D:17556375-17557140	8_6_74	10_1_74	OK	0.488774	0	#NAME?	#NAME?	#NAME?	5e-05	0.00157846	yes
TraesCS3D02G428000	TraesCS3D02G428000	-	3D:541598383-541632751	8_6_74	10_1_74	OK	1.05464	0	#NAME?	#NAME?	#NAME?	5e-05	0.00157846	yes
TraesCS4A02G094200	TraesCS4A02G094200	-	4A:102387583-102388031	8_6_74	10_1_74	OK	1.44834	0	#NAME?	#NAME?	#NAME?	5e-05	0.00157846	yes
TraesCS4A02G201900	TraesCS4A02G201900	-	4A:491709685-491710078	8_6_74	10_1_74	OK	0.497341	0	#NAME?	#NAME?	#NAME?	0.0004	0.00826757	yes
TraesCS4A02G340300	TraesCS4A02G340300	-	4A:621506610-621509442	8_6_74	10_1_74	OK	0.521768	0	#NAME?	#NAME?	#NAME?	0.0023	0.0289651	yes
TraesCS4A02G484100	TraesCS4A02G484100	-	4A:738742090-738743500	8_6_74	10_1_74	OK	1.77919	0	#NAME?	#NAME?	#NAME?	5e-05	0.00157846	yes
TraesCS4A02G498900	TraesCS4A02G498900	-	4A:743986438-743987373	8_6_74	10_1_74	OK	27.2509	0	#NAME?	#NAME?	#NAME?	5e-05	0.00157846	yes
TraesCS4B02G171500	TraesCS4B02G171500	-	4B:375415073-375416485	8_6_74	10_1_74	OK	0.565202	0	#NAME?	#NAME?	#NAME?	5e-05	0.00157846	yes
TraesCS4B02G342100	TraesCS4B02G342100	-	4B:635029923-635030493	8_6_74	10_1_74	OK	1.29553	0	#NAME?	#NAME?	#NAME?	5e-05	0.00157846	yes
TraesCS4B02G384000	TraesCS4B02G384000	-	4B:663520685-663522249	8_6_74	10_1_74	OK	0.785766	0	#NAME?	#NAME?	#NAME?	5e-05	0.00157846	yes
TraesCS4D02G030700	TraesCS4D02G030700	-	4D:14459061-14459736	8_6_74	10_1_74	OK	2.88271	0	#NAME?	#NAME?	#NAME?	5e-05	0.00157846	yes
TraesCS4D02G134400	TraesCS4D02G134400	-	4D:121181559-121183872	8_6_74	10_1_74	OK	1.16476	0	#NAME?	#NAME?	#NAME?	5e-05	0.00157846	yes
TraesCS4D02G360000	TraesCS4D02G360000	-	4D:507124729-507125155	8_6_74	10_1_74	OK	1.4999	0	#NAME?	#NAME?	#NAME?	5e-05	0.00157846	yes
TraesCS5A02G279900	TraesCS5A02G279900	-	5A:489494520-489499027	8_6_74	10_1_74	OK	1.24441	0	#NAME?	#NAME?	#NAME?	5e-05	0.00157846	yes
TraesCS5A02G285900	TraesCS5A02G285900	-	5A:493810141-493813033	8_6_74	10_1_74	OK	0.37191	0	#NAME?	#NAME?	#NAME?	5e-05	0.00157846	yes
TraesCS5A02G482100	TraesCS5A02G482100	-	5A:654073757-654075373	8_6_74	10_1_74	OK	1.5694	0	#NAME?	#NAME?	#NAME?	5e-05	0.00157846	yes
TraesCS5A02G482600	TraesCS5A02G482600	-	5A:654094035-654098791	8_6_74	10_1_74	OK	1.45233	0	#NAME?	#NAME?	#NAME?	5e-05	0.00157846	yes
TraesCS5A02G493300	TraesCS5A02G493300	-	5A:662358285-662362451	8_6_74	10_1_74	OK	1.41282	0	#NAME?	#NAME?	#NAME?	5e-05	0.00157846	yes
TraesCS5B02G096400	TraesCS5B02G096400	-	5B:127702527-127702830	8_6_74	10_1_74	OK	0.716673	0	#NAME?	#NAME?	#NAME?	0.00095	0.0155473	yes
TraesCS5B02G217900	TraesCS5B02G217900	-	5B:391825951-391826470	8_6_74	10_1_74	OK	1.34137	0	#NAME?	#NAME?	#NAME?	5e-05	0.00157846	yes
TraesCS5B02G262600	TraesCS5B02G262600	-	5B:447278044-447278684	8_6_74	10_1_74	OK	3.18843	0	#NAME?	#NAME?	#NAME?	5e-05	0.00157846	yes
TraesCS5B02G273000	TraesCS5B02G273000	-	5B:458634162-458634954	8_6_74	10_1_74	OK	1.06778	0	#NAME?	#NAME?	#NAME?	5e-05	0.00157846	yes
TraesCS5B02G333600	TraesCS5B02G333600	-	5B:517503558-517504102	8_6_74	10_1_74	OK	0.405161	0	#NAME?	#NAME?	#NAME?	0.0035	0.0387194	yes
TraesCS5B02G368300	TraesCS5B02G368300	-	5B:546703872-546705896	8_6_74	10_1_74	OK	0.971503	0	#NAME?	#NAME?	#NAME?	5e-05	0.00157846	yes
TraesCS5B02G550900	TraesCS5B02G550900	-	5B:702376309-702376841	8_6_74	10_1_74	OK	1.85117	0	#NAME?	#NAME?	#NAME?	5e-05	0.00157846	yes
TraesCS5D02G214200	TraesCS5D02G214200	-	5D:323907196-323910030	8_6_74	10_1_74	OK	1.70205	0	#NAME?	#NAME?	#NAME?	5e-05	0.00157846	yes
TraesCS5D02G246100	TraesCS5D02G246100	-	5D:354262794-354263106	8_6_74	10_1_74	OK	0.793437	0	#NAME?	#NAME?	#NAME?	0.00475	0.0473739	yes
TraesCS5D02G348700	TraesCS5D02G348700	-	5D:434331339-434331765	8_6_74	10_1_74	OK	0.433852	0	#NAME?	#NAME?	#NAME?	0.00015	0.00386582	yes
TraesCS6A02G017600	TraesCS6A02G017600	-	6A:8712253-8712775	8_6_74	10_1_74	OK	0.927076	0	#NAME?	#NAME?	#NAME?	0.003	0.034933	yes
TraesCS6A02G028100	TraesCS6A02G028100	-	6A:14373124-14377288	8_6_74	10_1_74	OK	0.333773	0	#NAME?	#NAME?	#NAME?	5e-05	0.00157846	yes
TraesCS6A02G039700	TraesCS6A02G039700	-	6A:20506870-20507713	8_6_74	10_1_74	OK	0.245965	0	#NAME?	#NAME?	#NAME?	5e-05	0.00157846	yes
TraesCS6A02G261400	TraesCS6A02G261400	-	6A:484848037-484848550	8_6_74	10_1_74	OK	0.823001	0	#NAME?	#NAME?	#NAME?	0.00335	0.0376028	yes
TraesCS6A02G294900	TraesCS6A02G294900	-	6A:528948891-528949428	8_6_74	10_1_74	OK	0.466623	0	#NAME?	#NAME?	#NAME?	0.0043	0.044383	yes
TraesCS6A02G311100	TraesCS6A02G311100	-	6A:547278449-547280025	8_6_74	10_1_74	OK	1.34552	0	#NAME?	#NAME?	#NAME?	5e-05	0.00157846	yes
TraesCS6B02G120000	TraesCS6B02G120000	-	6B:114879591-114880826	8_6_74	10_1_74	OK	0.665447	0	#NAME?	#NAME?	#NAME?	5e-05	0.00157846	yes
TraesCS6B02G244900	TraesCS6B02G244900	-	6B:437458857-437459166	8_6_74	10_1_74	OK	3.07253	0	#NAME?	#NAME?	#NAME?	5e-05	0.00157846	yes
TraesCS6B02G246800	TraesCS6B02G246800	-	6B:439076177-439077250	8_6_74	10_1_74	OK	1.39915	0	#NAME?	#NAME?	#NAME?	5e-05	0.00157846	yes
TraesCS6B02G302800	TraesCS6B02G302800	-	6B:542368707-542369085	8_6_74	10_1_74	OK	1.45597	0	#NAME?	#NAME?	#NAME?	0.0042	0.0437384	yes
TraesCS6B02G341200	TraesCS6B02G341200	-	6B:600597249-600597957	8_6_74	10_1_74	OK	0.618466	0	#NAME?	#NAME?	#NAME?	5e-05	0.00157846	yes
TraesCS6B02G383800	TraesCS6B02G383800	-	6B:658577561-658578499	8_6_74	10_1_74	OK	0.560334	0	#NAME?	#NAME?	#NAME?	5e-05	0.00157846	yes
TraesCS6B02G389400	TraesCS6B02G389400	-	6B:664256174-664267824	8_6_74	10_1_74	OK	0.863474	0	#NAME?	#NAME?	#NAME?	5e-05	0.00157846	yes
TraesCS6B02G393200	TraesCS6B02G393200	-	6B:668029156-668030185	8_6_74	10_1_74	OK	1.16579	0	#NAME?	#NAME?	#NAME?	5e-05	0.00157846	yes
TraesCS6B02G401000	TraesCS6B02G401000	-	6B:676864929-676865881	8_6_74	10_1_74	OK	0.791363	0	#NAME?	#NAME?	#NAME?	5e-05	0.00157846	yes
TraesCS6B02G420700	TraesCS6B02G420700	-	6B:691944848-691945827	8_6_74	10_1_74	OK	1.63516	0	#NAME?	#NAME?	#NAME?	5e-05	0.00157846	yes
TraesCS6B02G458300	TraesCS6B02G458300	-	6B:713483370-713489978	8_6_74	10_1_74	OK	0.291613	0	#NAME?	#NAME?	#NAME?	5e-05	0.00157846	yes
TraesCS6B02G468300	TraesCS6B02G468300	-	6B:717891357-717892813	8_6_74	10_1_74	OK	0.613768	0	#NAME?	#NAME?	#NAME?	5e-05	0.00157846	yes
TraesCS6D02G040600	TraesCS6D02G040600	-	6D:16514548-16515345	8_6_74	10_1_74	OK	8.22284	0	#NAME?	#NAME?	#NAME?	5e-05	0.00157846	yes
TraesCS7A02G021700	TraesCS7A02G021700	-	7A:8774655-8781215	8_6_74	10_1_74	OK	0.296501	0	#NAME?	#NAME?	#NAME?	5e-05	0.00157846	yes
TraesCS7A02G114100	TraesCS7A02G114100	-	7A:70182638-70184134	8_6_74	10_1_74	OK	0.444754	0	#NAME?	#NAME?	#NAME?	5e-05	0.00157846	yes
TraesCS7A02G124100	TraesCS7A02G124100	-	7A:80082332-80082752	8_6_74	10_1_74	OK	0.413783	0	#NAME?	#NAME?	#NAME?	0.0028	0.0333851	yes
TraesCS7A02G288500	TraesCS7A02G288500	-	7A:347283076-347285809	8_6_74	10_1_74	OK	1.29209	0	#NAME?	#NAME?	#NAME?	0.00355	0.0391017	yes
TraesCS7A02G402900	TraesCS7A02G402900	-	7A:582633264-582637058	8_6_74	10_1_74	OK	0.420018	0	#NAME?	#NAME?	#NAME?	5e-05	0.00157846	yes
TraesCS7B02G050300	TraesCS7B02G050300	-	7B:51764859-51765618	8_6_74	10_1_74	OK	3.95196	0	#NAME?	#NAME?	#NAME?	5e-05	0.00157846	yes
TraesCS7B02G379100	TraesCS7B02G379100	-	7B:643462227-643463424	8_6_74	10_1_74	OK	0.663062	0	#NAME?	#NAME?	#NAME?	5e-05	0.00157846	yes
TraesCS7B02G446500	TraesCS7B02G446500	-	7B:709522166-709526472	8_6_74	10_1_74	OK	0.271306	0	#NAME?	#NAME?	#NAME?	5e-05	0.00157846	yes
TraesCS7D02G095400	TraesCS7D02G095400	-	7D:58130654-58131337	8_6_74	10_1_74	OK	0.860644	0	#NAME?	#NAME?	#NAME?	5e-05	0.00157846	yes
TraesCS7D02G295600	TraesCS7D02G295600	-	7D:370515888-370517875	8_6_74	10_1_74	OK	1.18096	0	#NAME?	#NAME?	#NAME?	5e-05	0.00157846	yes
TraesCS7D02G333300	TraesCS7D02G333300	-	7D:424644555-424644915	8_6_74	10_1_74	OK	1.17892	0	#NAME?	#NAME?	#NAME?	0.00095	0.0155473	yes
TraesCS7D02G375700	TraesCS7D02G375700	-	7D:486056770-486062383	8_6_74	10_1_74	OK	1.40544	0	#NAME?	#NAME?	#NAME?	5e-05	0.00157846	yes
TraesCS7D02G378700	TraesCS7D02G378700	-	7D:490214137-490222436	8_6_74	10_1_74	OK	1.71449	0	#NAME?	#NAME?	#NAME?	5e-05	0.00157846	yes
TraesCSU02G029500	TraesCSU02G029500	-	Un:28320662-28323862	8_6_74	10_1_74	OK	0.376779	0	#NAME?	#NAME?	#NAME?	5e-05	0.00157846	yes
TraesCSU02G030800	TraesCSU02G030800	-	Un:28897260-28898594	8_6_74	10_1_74	OK	11.4932	0	#NAME?	#NAME?	#NAME?	5e-05	0.00157846	yes
TraesCSU02G031200	TraesCSU02G031200	-	Un:29220394-29224486	8_6_74	10_1_74	OK	1.2017	0	#NAME?	#NAME?	#NAME?	5e-05	0.00157846	yes
TraesCSU02G033800	TraesCSU02G033800	-	Un:29989883-29990534	8_6_74	10_1_74	OK	1.92352	0	#NAME?	#NAME?	#NAME?	5e-05	0.00157846	yes
TraesCSU02G037700	TraesCSU02G037700	-	Un:31518016-31520165	8_6_74	10_1_74	OK	0.370167	0	#NAME?	#NAME?	#NAME?	5e-05	0.00157846	yes
TraesCSU02G057600	TraesCSU02G057600	-	Un:45488300-45489022	8_6_74	10_1_74	OK	0.420148	0	#NAME?	#NAME?	#NAME?	0.0005	0.00977265	yes
TraesCSU02G079000	TraesCSU02G079000	-	Un:71237431-71239297	8_6_74	10_1_74	OK	1.47702	0	#NAME?	#NAME?	#NAME?	5e-05	0.00157846	yes
TraesCSU02G114600	TraesCSU02G114600	-	Un:99490931-99496217	8_6_74	10_1_74	OK	16.5384	0	#NAME?	#NAME?	#NAME?	5e-05	0.00157846	yes
TraesCSU02G115600	TraesCSU02G115600	-	Un:100171255-100173429	8_6_74	10_1_74	OK	5.76088	0	#NAME?	#NAME?	#NAME?	5e-05	0.00157846	yes
TraesCSU02G115900	TraesCSU02G115900	-	Un:100209022-100211013	8_6_74	10_1_74	OK	0.559329	0	#NAME?	#NAME?	#NAME?	5e-05	0.00157846	yes
TraesCSU02G116200	TraesCSU02G116200	-	Un:100283342-100290011	8_6_74	10_1_74	OK	1.06871	0	#NAME?	#NAME?	#NAME?	5e-05	0.00157846	yes
TraesCSU02G144800	TraesCSU02G144800	-	Un:154629666-154630185	8_6_74	10_1_74	OK	1.81412	0	#NAME?	#NAME?	#NAME?	5e-05	0.00157846	yes
TraesCS1A02G035100	TraesCS1A02G035100	-	1A:18310848-18312699	8_6_74	10_1_74	OK	0	0.371609	inf	#VALUE!	#NAME?	5e-05	0.00157846	yes
TraesCS1A02G077100	TraesCS1A02G077100	-	1A:59849304-59849712	8_6_74	10_1_74	OK	0	0.549924	inf	#VALUE!	#NAME?	0.005	0.0489865	yes
TraesCS1A02G326800	TraesCS1A02G326800	-	1A:516739313-516740335	8_6_74	10_1_74	OK	0	1.37025	inf	#VALUE!	#NAME?	5e-05	0.00157846	yes
TraesCS1B02G080300	TraesCS1B02G080300	-	1B:62681662-62681947	8_6_74	10_1_74	OK	0	5.20697	inf	#VALUE!	#NAME?	0.00155	0.0220625	yes
TraesCS1B02G392000	TraesCS1B02G392000	-	1B:624970744-624972482	8_6_74	10_1_74	OK	0	0.335001	inf	#VALUE!	#NAME?	5e-05	0.00157846	yes
TraesCS1D02G022800	TraesCS1D02G022800	-	1D:9744684-9746256	8_6_74	10_1_74	OK	0	0.563552	inf	#VALUE!	#NAME?	5e-05	0.00157846	yes
TraesCS1D02G159500	TraesCS1D02G159500	-	1D:225431686-225433087	8_6_74	10_1_74	OK	0	0.384279	inf	#VALUE!	#NAME?	5e-05	0.00157846	yes
TraesCS1D02G233800	TraesCS1D02G233800	-	1D:322165111-322165588	8_6_74	10_1_74	OK	0	0.58921	inf	#VALUE!	#NAME?	0.00095	0.0155473	yes
TraesCS2A02G299300	TraesCS2A02G299300	-	2A:514864307-514865363	8_6_74	10_1_74	OK	0	1.04659	inf	#VALUE!	#NAME?	5e-05	0.00157846	yes
TraesCS2A02G484500	TraesCS2A02G484500	-	2A:719565498-719566884	8_6_74	10_1_74	OK	0	1.05587	inf	#VALUE!	#NAME?	5e-05	0.00157846	yes
TraesCS2A02G513600	TraesCS2A02G513600	-	2A:738213690-738213996	8_6_74	10_1_74	OK	0	1.01157	inf	#VALUE!	#NAME?	0.00515	0.0498524	yes
TraesCS2B02G522400	TraesCS2B02G522400	-	2B:717237257-717238278	8_6_74	10_1_74	OK	0	0.632032	inf	#VALUE!	#NAME?	5e-05	0.00157846	yes
TraesCS2B02G522500	TraesCS2B02G522500	-	2B:717328035-717328434	8_6_74	10_1_74	OK	0	0.840985	inf	#VALUE!	#NAME?	0.00105	0.0167417	yes
TraesCS2D02G022700	TraesCS2D02G022700	-	2D:10309951-10311664	8_6_74	10_1_74	OK	0	1.02303	inf	#VALUE!	#NAME?	5e-05	0.00157846	yes
TraesCS2D02G043900	TraesCS2D02G043900	-	2D:15926132-15926985	8_6_74	10_1_74	OK	0	0.654767	inf	#VALUE!	#NAME?	5e-05	0.00157846	yes
TraesCS2D02G059200	TraesCS2D02G059200	-	2D:24557012-24557527	8_6_74	10_1_74	OK	0	0.967216	inf	#VALUE!	#NAME?	0.003	0.034933	yes
TraesCS2D02G122200	TraesCS2D02G122200	-	2D:71404516-71411525	8_6_74	10_1_74	OK	0	0.328413	inf	#VALUE!	#NAME?	5e-05	0.00157846	yes
TraesCS2D02G181200	TraesCS2D02G181200	-	2D:125512417-125512897	8_6_74	10_1_74	OK	0	2.17996	inf	#VALUE!	#NAME?	5e-05	0.00157846	yes
TraesCS2D02G431100	TraesCS2D02G431100	-	2D:543530550-543532023	8_6_74	10_1_74	OK	0	0.616543	inf	#VALUE!	#NAME?	5e-05	0.00157846	yes
TraesCS2D02G461300	TraesCS2D02G461300	-	2D:567642045-567642285	8_6_74	10_1_74	OK	0	1.82596	inf	#VALUE!	#NAME?	0.0006	0.0111795	yes
TraesCS3A02G143100	TraesCS3A02G143100	-	3A:124172880-124176487	8_6_74	10_1_74	OK	0	1.72805	inf	#VALUE!	#NAME?	5e-05	0.00157846	yes
TraesCS3A02G474800	TraesCS3A02G474800	-	3A:706257306-706259822	8_6_74	10_1_74	OK	0	0.448084	inf	#VALUE!	#NAME?	5e-05	0.00157846	yes
TraesCS3A02G479700	TraesCS3A02G479700	-	3A:711115386-711116920	8_6_74	10_1_74	OK	0	0.492499	inf	#VALUE!	#NAME?	5e-05	0.00157846	yes
TraesCS3B02G118400	TraesCS3B02G118400	-	3B:85103980-85108448	8_6_74	10_1_74	OK	0	0.570432	inf	#VALUE!	#NAME?	5e-05	0.00157846	yes
TraesCS3B02G217000	TraesCS3B02G217000	-	3B:257846737-257848247	8_6_74	10_1_74	OK	0	0.668321	inf	#VALUE!	#NAME?	5e-05	0.00157846	yes
TraesCS3B02G318400	TraesCS3B02G318400	-	3B:513489489-513490559	8_6_74	10_1_74	OK	0	0.446027	inf	#VALUE!	#NAME?	5e-05	0.00157846	yes
TraesCS3B02G326900	TraesCS3B02G326900	-	3B:527375782-527377101	8_6_74	10_1_74	OK	0	0.380214	inf	#VALUE!	#NAME?	5e-05	0.00157846	yes
TraesCS3B02G420100	TraesCS3B02G420100	-	3B:656739686-656740801	8_6_74	10_1_74	OK	0	0.406822	inf	#VALUE!	#NAME?	5e-05	0.00157846	yes
TraesCS3B02G580400	TraesCS3B02G580400	-	3B:809479668-809483886	8_6_74	10_1_74	OK	0	0.403338	inf	#VALUE!	#NAME?	0.00045	0.00903179	yes
TraesCS3D02G051100	TraesCS3D02G051100	-	3D:20205422-20206327	8_6_74	10_1_74	OK	0	0.368062	inf	#VALUE!	#NAME?	0.00015	0.00386582	yes
TraesCS3D02G156800	TraesCS3D02G156800	-	3D:124494340-124494744	8_6_74	10_1_74	OK	0	1.33802	inf	#VALUE!	#NAME?	0.0004	0.00826757	yes
TraesCS3D02G414100	TraesCS3D02G414100	-	3D:526068780-526069803	8_6_74	10_1_74	OK	0	0.363839	inf	#VALUE!	#NAME?	0.00085	0.0143544	yes
TraesCS4A02G400600	TraesCS4A02G400600	-	4A:674907091-674910162	8_6_74	10_1_74	OK	0	0.425911	inf	#VALUE!	#NAME?	5e-05	0.00157846	yes
TraesCS4B02G004300	TraesCS4B02G004300	-	4B:2775239-2776105	8_6_74	10_1_74	OK	0	0.805167	inf	#VALUE!	#NAME?	5e-05	0.00157846	yes
TraesCS4B02G369300	TraesCS4B02G369300	-	4B:654924852-654925540	8_6_74	10_1_74	OK	0	3.01899	inf	#VALUE!	#NAME?	5e-05	0.00157846	yes
TraesCS4B02G380600	TraesCS4B02G380600	-	4B:660683395-660684953	8_6_74	10_1_74	OK	0	0.722161	inf	#VALUE!	#NAME?	5e-05	0.00157846	yes
TraesCS4D02G014900	TraesCS4D02G014900	-	4D:6663819-6664131	8_6_74	10_1_74	OK	0	1.22617	inf	#VALUE!	#NAME?	0.0018	0.0244784	yes
TraesCS4D02G278900	TraesCS4D02G278900	-	4D:450211894-450212263	8_6_74	10_1_74	OK	0	1.13553	inf	#VALUE!	#NAME?	0.00095	0.0155473	yes
TraesCS5A02G023600	TraesCS5A02G023600	-	5A:18795383-18797642	8_6_74	10_1_74	OK	0	0.751092	inf	#VALUE!	#NAME?	5e-05	0.00157846	yes
TraesCS5A02G258900	TraesCS5A02G258900	-	5A:473407491-473408118	8_6_74	10_1_74	OK	0	0.60822	inf	#VALUE!	#NAME?	0.00095	0.0155473	yes
TraesCS5A02G292800	TraesCS5A02G292800	-	5A:502679359-502680908	8_6_74	10_1_74	OK	0	0.484364	inf	#VALUE!	#NAME?	5e-05	0.00157846	yes
TraesCS5A02G306700	TraesCS5A02G306700	-	5A:519693114-519693939	8_6_74	10_1_74	OK	0	1.6125	inf	#VALUE!	#NAME?	5e-05	0.00157846	yes
TraesCS5A02G368200	TraesCS5A02G368200	-	5A:568890469-568891386	8_6_74	10_1_74	OK	0	0.709652	inf	#VALUE!	#NAME?	5e-05	0.00157846	yes
TraesCS5A02G426000	TraesCS5A02G426000	-	5A:611331011-611331818	8_6_74	10_1_74	OK	0	0.656304	inf	#VALUE!	#NAME?	5e-05	0.00157846	yes
TraesCS5B02G452400	TraesCS5B02G452400	-	5B:625130882-625133695	8_6_74	10_1_74	OK	0	0.798099	inf	#VALUE!	#NAME?	0.00045	0.00903179	yes
TraesCS5B02G520400	TraesCS5B02G520400	-	5B:682696263-682697785	8_6_74	10_1_74	OK	0	0.349026	inf	#VALUE!	#NAME?	0.0003	0.00667182	yes
TraesCS5D02G111300	TraesCS5D02G111300	-	5D:126261087-126262349	8_6_74	10_1_74	OK	0	0.476431	inf	#VALUE!	#NAME?	5e-05	0.00157846	yes
TraesCS5D02G191700	TraesCS5D02G191700	-	5D:294589152-294589365	8_6_74	10_1_74	OK	0	0.972995	inf	#VALUE!	#NAME?	0.00435	0.0447959	yes
TraesCS5D02G234400	TraesCS5D02G234400	-	5D:341578534-341579368	8_6_74	10_1_74	OK	0	0.941319	inf	#VALUE!	#NAME?	5e-05	0.00157846	yes
TraesCS5D02G341100	TraesCS5D02G341100	-	5D:429304292-429305209	8_6_74	10_1_74	OK	0	2.18186	inf	#VALUE!	#NAME?	5e-05	0.00157846	yes
TraesCS5D02G371300	TraesCS5D02G371300	-	5D:445718813-445720707	8_6_74	10_1_74	OK	0	0.422657	inf	#VALUE!	#NAME?	5e-05	0.00157846	yes
TraesCS5D02G377700	TraesCS5D02G377700	-	5D:449667214-449667879	8_6_74	10_1_74	OK	0	7.17289	inf	#VALUE!	#NAME?	5e-05	0.00157846	yes
TraesCS6A02G012500	TraesCS6A02G012500	-	6A:5856593-5857535	8_6_74	10_1_74	OK	0	0.842492	inf	#VALUE!	#NAME?	5e-05	0.00157846	yes
TraesCS6A02G292100	TraesCS6A02G292100	-	6A:524074055-524075470	8_6_74	10_1_74	OK	0	0.725059	inf	#VALUE!	#NAME?	5e-05	0.00157846	yes
TraesCS6A02G395400	TraesCS6A02G395400	-	6A:608279157-608279739	8_6_74	10_1_74	OK	0	0.680572	inf	#VALUE!	#NAME?	0.0002	0.00487814	yes
TraesCS6B02G014200	TraesCS6B02G014200	-	6B:8773329-8773830	8_6_74	10_1_74	OK	0	1.16968	inf	#VALUE!	#NAME?	5e-05	0.00157846	yes
TraesCS6B02G085000	TraesCS6B02G085000	-	6B:62001283-62001967	8_6_74	10_1_74	OK	0	0.979989	inf	#VALUE!	#NAME?	0.00055	0.0104723	yes
TraesCS7A02G265600	TraesCS7A02G265600	-	7A:266975433-266976969	8_6_74	10_1_74	OK	0	0.588617	inf	#VALUE!	#NAME?	5e-05	0.00157846	yes
TraesCS7A02G538100	TraesCS7A02G538100	-	7A:715333047-715333889	8_6_74	10_1_74	OK	0	0.448659	inf	#VALUE!	#NAME?	0.00015	0.00386582	yes
TraesCS7A02G542300	TraesCS7A02G542300	-	7A:719037034-719037391	8_6_74	10_1_74	OK	0	0.880648	inf	#VALUE!	#NAME?	0.00385	0.0413733	yes
TraesCS7A02G542400	TraesCS7A02G542400	-	7A:719271244-719271601	8_6_74	10_1_74	OK	0	1.5455	inf	#VALUE!	#NAME?	0.0001	0.00279219	yes
TraesCS7D02G254300	TraesCS7D02G254300	-	7D:231259459-231260567	8_6_74	10_1_74	OK	0	0.542326	inf	#VALUE!	#NAME?	5e-05	0.00157846	yes
TraesCS7D02G368600	TraesCS7D02G368600	-	7D:477641653-477643225	8_6_74	10_1_74	OK	0	0.343001	inf	#VALUE!	#NAME?	5e-05	0.00157846	yes
TraesCS7D02G388000	TraesCS7D02G388000	-	7D:501842121-501842322	8_6_74	10_1_74	OK	0	1.90471	inf	#VALUE!	#NAME?	0.002	0.0263433	yes
TraesCS7D02G434300	TraesCS7D02G434300	-	7D:554239082-554240906	8_6_74	10_1_74	OK	0	0.395991	inf	#VALUE!	#NAME?	5e-05	0.00157846	yes
TraesCS7D02G434400	TraesCS7D02G434400	-	7D:554316390-554318412	8_6_74	10_1_74	OK	0	0.49434	inf	#VALUE!	#NAME?	5e-05	0.00157846	yes
TraesCS7D02G461500	TraesCS7D02G461500	-	7D:577703426-577705372	8_6_74	10_1_74	OK	0	0.438065	inf	#VALUE!	#NAME?	5e-05	0.00157846	yes
TraesCS7D02G550200	TraesCS7D02G550200	-	7D:634592256-634594854	8_6_74	10_1_74	OK	0	0.485147	inf	#VALUE!	#NAME?	5e-05	0.00157846	yes
TraesCSU02G008500	TraesCSU02G008500	-	Un:12287118-12288489	8_6_74	10_1_74	OK	0	1.42027	inf	#VALUE!	#NAME?	5e-05	0.00157846	yes
TraesCS2A02G371200	TraesCS2A02G371200	-	2A:613699278-613700927	8_6_74	10_1_74	OK	0.143091	4.38664	4.93811	30.6563	4.11217	0.003	0.034933	yes
TraesCS5D02G513100	TraesCS5D02G513100	-	5D:537221654-537225469	8_6_74	10_1_74	OK	0.0993392	3.00262	4.91771	30.2258	5.48562	0.0004	0.00826757	yes
TraesCS6B02G051200	TraesCS6B02G051200	-	6B:30353364-30357571	8_6_74	10_1_74	OK	0.0569329	1.53657	4.75431	26.9892	3.21012	0.00125	0.0190045	yes
TraesCS7A02G555400	TraesCS7A02G555400	-	7A:727230904-727232545	8_6_74	10_1_74	OK	0.123662	2.44321	4.3043	19.7571	3.13657	0.0001	0.00279219	yes
TraesCS5D02G517900	TraesCS5D02G517900	-	5D:539673605-539676094	8_6_74	10_1_74	OK	0.0943837	1.84518	4.28908	19.5498	3.16946	0.00315	0.0360385	yes
TraesCS7B02G193300	TraesCS7B02G193300	-	7B:332171867-332172775	8_6_74	10_1_74	OK	0.145487	2.75025	4.2406	18.9037	4.3425	5e-05	0.00157846	yes
TraesCS6B02G001300	TraesCS6B02G001300	-	6B:728446-731986	8_6_74	10_1_74	OK	0.0418808	0.781081	4.22111	18.6501	3.70348	0.00035	0.0075058	yes
TraesCS1B02G349100	TraesCS1B02G349100	-	1B:579777408-579778842	8_6_74	10_1_74	OK	0.0821589	1.48059	4.17161	18.021	3.24376	0.00035	0.0075058	yes
TraesCS7A02G226300	TraesCS7A02G226300	-	7A:195567948-195569016	8_6_74	10_1_74	OK	0.44051	7.7866	4.14375	17.6764	5.97608	5e-05	0.00157846	yes
TraesCS5D02G233800	TraesCS5D02G233800	-	5D:341053421-341054840	8_6_74	10_1_74	OK	0.164993	2.61362	3.98557	15.8408	3.09176	0.0019	0.0254053	yes
TraesCS5B02G526800	TraesCS5B02G526800	-	5B:685991204-685994463	8_6_74	10_1_74	OK	0.0305551	0.480385	3.9747	15.7219	2.60935	0.00505	0.0492692	yes
TraesCS3B02G594700	TraesCS3B02G594700	-	3B:818052276-818052967	8_6_74	10_1_74	OK	0.313796	4.76913	3.92583	15.1982	3.50876	0.00325	0.0368496	yes
TraesCS5A02G090600	TraesCS5A02G090600	-	5A:122997116-122997986	8_6_74	10_1_74	OK	0.263916	3.95346	3.90497	14.98	3.06054	0.0023	0.0289651	yes
TraesCS2B02G590100	TraesCS2B02G590100	-	2B:776410079-776411476	8_6_74	10_1_74	OK	0.0910238	1.25205	3.78191	13.7552	2.55855	0.004	0.0423369	yes
TraesCSU02G036600	TraesCSU02G036600	GLU1D	Un:31204474-31209405	8_6_74	10_1_74	OK	0.254994	3.4127	3.74238	13.3835	4.46832	5e-05	0.00157846	yes
TraesCS5D02G377800	TraesCS5D02G377800	-	5D:449687134-449688790	8_6_74	10_1_74	OK	0.189377	2.46537	3.70247	13.0183	3.75757	0.00425	0.0440857	yes
TraesCS5D02G145800	TraesCS5D02G145800	-	5D:232453696-232455753	8_6_74	10_1_74	OK	0.165928	2.14803	3.69438	12.9455	3.40883	0.0031	0.0356485	yes
TraesCS4B02G356700	TraesCS4B02G356700	-	4B:647029966-647035594	8_6_74	10_1_74	OK	0.0775736	0.973984	3.65026	12.5556	3.78791	5e-05	0.00157846	yes
TraesCS6B02G018500	TraesCS6B02G018500	-	6B:11537906-11540117	8_6_74	10_1_74	OK	2.75028	33.6511	3.61301	12.2356	6.98484	5e-05	0.00157846	yes
TraesCS3A02G393200	TraesCS3A02G393200	-	3A:641012140-641013235	8_6_74	10_1_74	OK	0.597684	7.19132	3.5888	12.032	3.45253	0.00025	0.00578746	yes
TraesCS6B02G060000	TraesCS6B02G060000	-	6B:39674857-39677958	8_6_74	10_1_74	OK	0.0430603	0.517604	3.58742	12.0205	2.7939	0.00015	0.00386582	yes
TraesCS5A02G391700	TraesCS5A02G391700	-	5A:587411453-587423416	8_6_74	10_1_74	OK	9.11433	107.49	3.55992	11.7935	8.21604	5e-05	0.00157846	yes
TraesCS5A02G486800	TraesCS5A02G486800	-	5A:657394481-657396507	8_6_74	10_1_74	OK	0.0843908	0.991608	3.55461	11.7502	3.24349	0.00045	0.00903179	yes
TraesCS5A02G365400	TraesCS5A02G365400	-	5A:565496485-565499129	8_6_74	10_1_74	OK	0.0361304	0.419417	3.5371	11.6084	3.10338	0.0003	0.00667182	yes
TraesCS5D02G401500	TraesCS5D02G401500	-	5D:467176608-467184508	8_6_74	10_1_74	OK	1.30487	14.3993	3.46403	11.0351	5.85906	5e-05	0.00157846	yes
TraesCS5A02G527100	TraesCS5A02G527100	-	5A:687690946-687694872	8_6_74	10_1_74	OK	0.0892663	0.978642	3.45459	10.9631	2.81469	0.0021	0.0272598	yes
TraesCSU02G243200	TraesCSU02G243200	-	Un:364044818-364045572	8_6_74	10_1_74	OK	1.44585	15.1622	3.39049	10.4867	4.76073	5e-05	0.00157846	yes
TraesCS7D02G228100	TraesCS7D02G228100	-	7D:188318140-188319203	8_6_74	10_1_74	OK	0.866113	8.95806	3.37056	10.3428	5.307	5e-05	0.00157846	yes
TraesCS3D02G440900	TraesCS3D02G440900	-	3D:551271725-551273867	8_6_74	10_1_74	OK	0.190786	1.89228	3.31009	9.91828	3.66624	5e-05	0.00157846	yes
TraesCS3D02G144500	TraesCS3D02G144500	-	3D:107678183-107682447	8_6_74	10_1_74	OK	0.123833	1.22623	3.30777	9.90234	2.82664	0.0005	0.00977265	yes
TraesCS2B02G003400	TraesCS2B02G003400	-	2B:1792603-1794942	8_6_74	10_1_74	OK	0.573583	5.59416	3.28585	9.75303	5.01258	5e-05	0.00157846	yes
TraesCS3D02G478700	TraesCS3D02G478700	-	3D:578104982-578109272	8_6_74	10_1_74	OK	0.115619	1.12418	3.28143	9.72319	3.26196	5e-05	0.00157846	yes
TraesCS5D02G488900	TraesCS5D02G488900	-	5D:524259451-524261298	8_6_74	10_1_74	OK	0.138357	1.32552	3.26008	9.58036	2.80225	0.00115	0.0178904	yes
TraesCS6B02G014300	TraesCS6B02G014300	-	6B:8780942-8782484	8_6_74	10_1_74	OK	0.414791	3.92816	3.2434	9.47023	3.75236	5e-05	0.00157846	yes
TraesCS5D02G041100	TraesCS5D02G041100	-	5D:41603824-41608396	8_6_74	10_1_74	OK	0.34586	3.23688	3.22634	9.35891	4.67194	5e-05	0.00157846	yes
TraesCS6B02G188300	TraesCS6B02G188300	-	6B:216690134-216692992	8_6_74	10_1_74	OK	0.559482	5.20811	3.2186	9.30883	4.63403	5e-05	0.00157846	yes
TraesCS4A02G354100	TraesCS4A02G354100	-	4A:628848652-628851161	8_6_74	10_1_74	OK	0.164524	1.50344	3.1919	9.13814	2.71026	0.0025	0.0306682	yes
TraesCS1A02G066400	TraesCS1A02G066400	-	1A:48979588-48982811	8_6_74	10_1_74	OK	0.0740125	0.668487	3.17506	9.03209	2.72819	0.00135	0.0200027	yes
TraesCS6A02G106000	TraesCS6A02G106000	-	6A:74106397-74108541	8_6_74	10_1_74	OK	0.241446	2.12508	3.13774	8.80144	3.61704	5e-05	0.00157846	yes
TraesCS2A02G288800	TraesCS2A02G288800	-	2A:496588463-496590281	8_6_74	10_1_74	OK	1.91088	16.5157	3.11154	8.64305	3.68706	5e-05	0.00157846	yes
TraesCS2B02G137500	TraesCS2B02G137500	-	2B:104301506-104309496	8_6_74	10_1_74	OK	0.341552	2.94673	3.10894	8.62748	4.19994	5e-05	0.00157846	yes
TraesCS1A02G314800	TraesCS1A02G314800	-	1A:506473338-506474271	8_6_74	10_1_74	OK	1.13065	9.74406	3.10737	8.6181	3.16194	0.00015	0.00386582	yes
TraesCS7B02G374100	TraesCS7B02G374100	-	7B:639491732-639506453	8_6_74	10_1_74	OK	0.113907	0.981573	3.10723	8.61726	4.16367	5e-05	0.00157846	yes
TraesCS5B02G569400	TraesCS5B02G569400	-	5B:711830748-711832617	8_6_74	10_1_74	OK	0.156896	1.35015	3.10524	8.60539	3.94958	5e-05	0.00157846	yes
TraesCS7A02G125400	TraesCS7A02G125400	-	7A:80752833-80754505	8_6_74	10_1_74	OK	0.141083	1.21129	3.10192	8.58561	2.80019	0.0006	0.0111795	yes
TraesCS2A02G071800	TraesCS2A02G071800	-	2A:31952803-31957974	8_6_74	10_1_74	OK	0.415061	3.54538	3.09455	8.54186	4.30008	5e-05	0.00157846	yes
TraesCS1D02G276200	TraesCS1D02G276200	-	1D:372359192-372361477	8_6_74	10_1_74	OK	0.110003	0.935301	3.08788	8.50246	2.53911	0.00285	0.0338013	yes
TraesCS3B02G555800	TraesCS3B02G555800	-	3B:789226670-789230631	8_6_74	10_1_74	OK	0.0755359	0.639073	3.08075	8.46054	3.46035	5e-05	0.00157846	yes
TraesCS3B02G003600	TraesCS3B02G003600	-	3B:2344023-2346291	8_6_74	10_1_74	OK	0.239325	2.00728	3.06819	8.3872	2.81897	0.00075	0.0131697	yes
TraesCS3A02G070500	TraesCS3A02G070500	-	3A:42377593-42383947	8_6_74	10_1_74	OK	0.0502455	0.418095	3.05676	8.32102	3.11447	0.00055	0.0104723	yes
TraesCS7D02G491200	TraesCS7D02G491200	-	7D:600701613-600703713	8_6_74	10_1_74	OK	0.104328	0.865311	3.05209	8.29413	2.2598	0.0041	0.0430977	yes
TraesCS7A02G178600	TraesCS7A02G178600	-	7A:133045614-133047796	8_6_74	10_1_74	OK	0.31549	2.61556	3.05145	8.29045	3.87906	0.00095	0.0155473	yes
TraesCS7D02G204900	TraesCS7D02G204900	-	7D:162788791-162790826	8_6_74	10_1_74	OK	0.27353	2.25304	3.0421	8.23689	3.77322	0.0019	0.0254053	yes
TraesCS5A02G363200	TraesCS5A02G363200	-	5A:563839403-563843716	8_6_74	10_1_74	OK	0.575432	4.7289	3.03879	8.21802	4.78676	5e-05	0.00157846	yes
TraesCS7B02G024400	TraesCS7B02G024400	-	7B:23410986-23412625	8_6_74	10_1_74	OK	0.259571	2.12405	3.03261	8.18289	2.47315	0.00035	0.0075058	yes
TraesCS2B02G000600	TraesCS2B02G000600	-	2B:303825-305394	8_6_74	10_1_74	OK	0.429428	3.49963	3.02672	8.14955	3.54691	0.0005	0.00977265	yes
TraesCS2D02G154900	TraesCS2D02G154900	-	2D:98658406-98659639	8_6_74	10_1_74	OK	0.139993	1.13987	3.02544	8.14232	2.21488	0.00255	0.0311242	yes
TraesCS3A02G015600	TraesCS3A02G015600	-	3A:10340217-10351347	8_6_74	10_1_74	OK	0.582972	4.69651	3.01009	8.05615	5.55254	5e-05	0.00157846	yes
TraesCS7B02G318400	TraesCS7B02G318400	-	7B:568488182-568490598	8_6_74	10_1_74	OK	0.0597277	0.476794	2.99689	7.98277	2.36388	0.00315	0.0360385	yes
TraesCS2A02G170300	TraesCS2A02G170300	-	2A:125457443-125459448	8_6_74	10_1_74	OK	0.191261	1.5259	2.99605	7.97813	2.66621	0.0009	0.0150202	yes
TraesCS5A02G547700	TraesCS5A02G547700	-	5A:701962990-701965551	8_6_74	10_1_74	OK	0.566702	4.50258	2.99009	7.94524	3.96652	5e-05	0.00157846	yes
TraesCS1A02G041300	TraesCS1A02G041300	-	1A:22633430-22634135	8_6_74	10_1_74	OK	0.612751	4.85908	2.98731	7.92994	2.67897	0.0012	0.0184807	yes
TraesCS5B02G327400	TraesCS5B02G327400	-	5B:511306216-511310896	8_6_74	10_1_74	OK	0.0801431	0.620013	2.95165	7.73633	3.12301	0.0001	0.00279219	yes
TraesCS5A02G171600	TraesCS5A02G171600	-	5A:364961258-364962328	8_6_74	10_1_74	OK	1.71062	13.2321	2.95146	7.73531	3.95256	5e-05	0.00157846	yes
TraesCS4A02G303900	TraesCS4A02G303900	-	4A:599611872-599613711	8_6_74	10_1_74	OK	0.580805	4.48845	2.95009	7.72797	3.58794	5e-05	0.00157846	yes
TraesCS2A02G432800	TraesCS2A02G432800	-	2A:686170577-686172742	8_6_74	10_1_74	OK	2.62413	20.2617	2.94884	7.72128	5.50106	5e-05	0.00157846	yes
TraesCS2B02G093100	TraesCS2B02G093100	-	2B:53582992-53585064	8_6_74	10_1_74	OK	0.659936	5.09452	2.94855	7.71973	3.93157	5e-05	0.00157846	yes
TraesCS5B02G535100	TraesCS5B02G535100	-	5B:691150841-691153902	8_6_74	10_1_74	OK	0.0556726	0.427151	2.93971	7.67257	2.5693	0.00085	0.0143544	yes
TraesCS6B02G160500	TraesCS6B02G160500	-	6B:164362923-164364966	8_6_74	10_1_74	OK	0.32981	2.5291	2.93892	7.66837	3.22828	5e-05	0.00157846	yes
TraesCS4A02G420200	TraesCS4A02G420200	-	4A:690936083-690938246	8_6_74	10_1_74	OK	1.03393	7.9045	2.93454	7.64512	3.51897	5e-05	0.00157846	yes
TraesCS5B02G569300	TraesCS5B02G569300	-	5B:711821936-711830615	8_6_74	10_1_74	OK	0.0707448	0.534079	2.91636	7.54939	2.88573	0.00065	0.0118905	yes
TraesCS1A02G212300	TraesCS1A02G212300	-	1A:375014695-375016345	8_6_74	10_1_74	OK	2.85043	21.5004	2.91512	7.5429	5.33459	5e-05	0.00157846	yes
TraesCS2A02G190500	TraesCS2A02G190500	-	2A:157112790-157115835	8_6_74	10_1_74	OK	0.0626565	0.471842	2.91277	7.53063	2.03842	0.00175	0.0239832	yes
TraesCS7D02G041300	TraesCS7D02G041300	-	7D:20598399-20600778	8_6_74	10_1_74	OK	0.200383	1.49417	2.89851	7.45656	4.57949	5e-05	0.00157846	yes
TraesCS6B02G158300	TraesCS6B02G158300	-	6B:160898972-160902898	8_6_74	10_1_74	OK	0.498549	3.71037	2.89576	7.44236	3.57897	5e-05	0.00157846	yes
TraesCS5B02G423700	TraesCS5B02G423700	-	5B:600054196-600056737	8_6_74	10_1_74	OK	0.234372	1.7344	2.88756	7.40018	3.19648	5e-05	0.00157846	yes
TraesCS1A02G346500	TraesCS1A02G346500	-	1A:532967312-532968546	8_6_74	10_1_74	OK	0.323186	2.38809	2.88542	7.38921	2.56309	0.00245	0.0302203	yes
TraesCS1B02G225900	TraesCS1B02G225900	-	1B:405710408-405711985	8_6_74	10_1_74	OK	3.3918	24.8724	2.87442	7.33308	4.5171	5e-05	0.00157846	yes
TraesCS5A02G379800	TraesCS5A02G379800	-	5A:577707759-577709656	8_6_74	10_1_74	OK	0.826702	6.0387	2.8688	7.30457	3.35656	5e-05	0.00157846	yes
TraesCS1A02G076700	TraesCS1A02G076700	-	1A:59507511-59510257	8_6_74	10_1_74	OK	0.356049	2.59701	2.8667	7.29395	3.30565	5e-05	0.00157846	yes
TraesCS5D02G436000	TraesCS5D02G436000	-	5D:490772354-490783563	8_6_74	10_1_74	OK	0.153904	1.12247	2.86657	7.29329	3.40565	5e-05	0.00157846	yes
TraesCS7B02G066400	TraesCS7B02G066400	-	7B:72255295-72256808	8_6_74	10_1_74	OK	0.972187	7.07967	2.86438	7.28223	3.80316	5e-05	0.00157846	yes
TraesCS6B02G206000	TraesCS6B02G206000	-	6B:258234356-258235177	8_6_74	10_1_74	OK	3.09077	22.4803	2.86262	7.27335	4.19434	5e-05	0.00157846	yes
TraesCS6B02G182600	TraesCS6B02G182600	-	6B:204450428-204452669	8_6_74	10_1_74	OK	0.0783653	0.565317	2.85077	7.21385	1.65064	0.0023	0.0289651	yes
TraesCS6B02G113100	TraesCS6B02G113100	-	6B:95442099-95447158	8_6_74	10_1_74	OK	0.0793809	0.571842	2.84875	7.20376	2.23789	0.0023	0.0289651	yes
TraesCS5B02G272400	TraesCS5B02G272400	-	5B:457960830-457965148	8_6_74	10_1_74	OK	0.0758226	0.537102	2.8245	7.08368	2.69722	0.00085	0.0143544	yes
TraesCS2A02G067100	TraesCS2A02G067100	-	2A:30085404-30086867	8_6_74	10_1_74	OK	0.329105	2.31704	2.81567	7.04046	2.68964	0.00095	0.0155473	yes
TraesCS4B02G073600	TraesCS4B02G073600	-	4B:68890828-68895752	8_6_74	10_1_74	OK	0.0960221	0.672963	2.80909	7.00842	2.91159	0.00055	0.0104723	yes
TraesCS5B02G500700	TraesCS5B02G500700	-	5B:667838312-667840235	8_6_74	10_1_74	OK	0.483637	3.37673	2.80363	6.98195	3.23802	5e-05	0.00157846	yes
TraesCS6D02G233800	TraesCS6D02G233800	-	6D:327635652-327639592	8_6_74	10_1_74	OK	2.24922	15.6125	2.7952	6.94127	6.1398	5e-05	0.00157846	yes
TraesCS5D02G403700	TraesCS5D02G403700	-	5D:469244576-469246429	8_6_74	10_1_74	OK	0.170774	1.17868	2.78702	6.90203	2.80344	0.00015	0.00386582	yes
TraesCS5A02G508500	TraesCS5A02G508500	-	5A:672835752-672841738	8_6_74	10_1_74	OK	1.06285	7.3066	2.78126	6.87452	3.93433	5e-05	0.00157846	yes
TraesCS3A02G040500	TraesCS3A02G040500	-	3A:21213338-21216022	8_6_74	10_1_74	OK	0.148333	1.01679	2.77712	6.85483	2.92864	0.0008	0.0137817	yes
TraesCS1D02G013700	TraesCS1D02G013700	-	1D:6864264-6866168	8_6_74	10_1_74	OK	2.17669	14.916	2.77665	6.85259	4.77932	5e-05	0.00157846	yes
TraesCS6B02G116500	TraesCS6B02G116500	-	6B:103668445-103669759	8_6_74	10_1_74	OK	0.126012	0.863022	2.77584	6.84875	2.75598	0.00015	0.00386582	yes
TraesCS4A02G252700	TraesCS4A02G252700	-	4A:564971276-564974497	8_6_74	10_1_74	OK	0.227887	1.55994	2.77511	6.84528	2.96492	0.0002	0.00487814	yes
TraesCS6D02G015100	TraesCS6D02G015100	-	6D:6314768-6316761	8_6_74	10_1_74	OK	0.107875	0.729761	2.75806	6.76486	2.37021	0.0034	0.0379374	yes
TraesCS4A02G446600	TraesCS4A02G446600	-	4A:714099683-714103815	8_6_74	10_1_74	OK	0.251722	1.69847	2.75433	6.74739	4.61844	5e-05	0.00157846	yes
TraesCS5B02G259100	TraesCS5B02G259100	-	5B:441532327-441539514	8_6_74	10_1_74	OK	0.0679484	0.457829	2.7523	6.7379	2.49678	0.0029	0.0342063	yes
TraesCS6A02G288600	TraesCS6A02G288600	-	6A:520771377-520773255	8_6_74	10_1_74	OK	0.107134	0.720554	2.74969	6.72573	2.89669	0.0002	0.00487814	yes
TraesCS3B02G605800	TraesCS3B02G605800	-	3B:824379569-824380028	8_6_74	10_1_74	OK	1.15469	7.73638	2.74415	6.69995	2.55954	0.00065	0.0118905	yes
TraesCS3D02G169500	TraesCS3D02G169500	-	3D:147461002-147461725	8_6_74	10_1_74	OK	0.355198	2.36188	2.73324	6.64947	2.26339	0.00455	0.0461698	yes
TraesCS2A02G572000	TraesCS2A02G572000	-	2A:768541319-768546773	8_6_74	10_1_74	OK	0.0872475	0.579898	2.73261	6.64657	2.2601	0.00425	0.0440857	yes
TraesCS5D02G372300	TraesCS5D02G372300	-	5D:446275226-446279682	8_6_74	10_1_74	OK	0.748247	4.94246	2.72364	6.60537	4.41658	5e-05	0.00157846	yes
TraesCS3B02G100000	TraesCS3B02G100000	-	3B:66712695-66714756	8_6_74	10_1_74	OK	0.592687	3.90501	2.71999	6.58868	3.19585	5e-05	0.00157846	yes
TraesCS2A02G022500	TraesCS2A02G022500	-	2A:10911041-10914681	8_6_74	10_1_74	OK	0.187479	1.23504	2.71976	6.58763	3.46403	5e-05	0.00157846	yes
TraesCS6B02G160600	TraesCS6B02G160600	-	6B:164371929-164374339	8_6_74	10_1_74	OK	0.296831	1.94588	2.7127	6.55547	3.40405	5e-05	0.00157846	yes
TraesCS6B02G091500	TraesCS6B02G091500	-	6B:67320329-67324582	8_6_74	10_1_74	OK	0.0888748	0.581595	2.71017	6.54399	2.91703	5e-05	0.00157846	yes
TraesCS7B02G474800	TraesCS7B02G474800	-	7B:730907563-730911541	8_6_74	10_1_74	OK	0.235742	1.53896	2.70667	6.52813	4.49972	5e-05	0.00157846	yes
TraesCS6B02G217200	TraesCS6B02G217200	-	6B:298824633-298827251	8_6_74	10_1_74	OK	0.162128	1.04959	2.69462	6.47383	3.07386	5e-05	0.00157846	yes
TraesCS3A02G392800	TraesCS3A02G392800	-	3A:640679083-640702807	8_6_74	10_1_74	OK	8.8037	56.4543	2.6809	6.41256	5.14447	5e-05	0.00157846	yes
TraesCS1D02G215300	TraesCS1D02G215300	-	1D:300707408-300709038	8_6_74	10_1_74	OK	2.76137	17.656	2.6767	6.39392	4.61897	5e-05	0.00157846	yes
TraesCS6B02G007400	TraesCS6B02G007400	-	6B:4873124-4877529	8_6_74	10_1_74	OK	0.949437	6.06937	2.6764	6.39259	4.24791	5e-05	0.00157846	yes
TraesCS4A02G327100	TraesCS4A02G327100	-	4A:613740670-613742242	8_6_74	10_1_74	OK	0.158272	1.01076	2.67495	6.38617	2.76357	0.00035	0.0075058	yes
TraesCS5D02G256700	TraesCS5D02G256700	-	5D:362885594-362890154	8_6_74	10_1_74	OK	0.0715552	0.455314	2.66973	6.3631	2.61825	0.0006	0.0111795	yes
TraesCS6A02G046600	TraesCS6A02G046600	-	6A:23796434-23797916	8_6_74	10_1_74	OK	0.460765	2.92972	2.66866	6.35838	3.2596	5e-05	0.00157846	yes
TraesCS2B02G427800	TraesCS2B02G427800	-	2B:615256110-615257696	8_6_74	10_1_74	OK	0.21825	1.38753	2.66847	6.35755	2.35472	0.00205	0.0268019	yes
TraesCS5B02G396600	TraesCS5B02G396600	-	5B:573802882-573816070	8_6_74	10_1_74	OK	2.78329	17.594	2.66023	6.32134	5.11539	5e-05	0.00157846	yes
TraesCS6B02G018900	TraesCS6B02G018900	-	6B:11584757-11586346	8_6_74	10_1_74	OK	0.218549	1.37861	2.65719	6.30803	2.39676	0.00065	0.0118905	yes
TraesCS7D02G173700	TraesCS7D02G173700	-	7D:126048809-126050809	8_6_74	10_1_74	OK	0.940078	5.92958	2.65708	6.30755	3.37842	5e-05	0.00157846	yes
TraesCS6A02G014300	TraesCS6A02G014300	-	6A:6972973-6977676	8_6_74	10_1_74	OK	0.095266	0.596438	2.64634	6.26077	2.85643	5e-05	0.00157846	yes
TraesCS6B02G200000	TraesCS6B02G200000	-	6B:239868185-239871759	8_6_74	10_1_74	OK	0.172348	1.07735	2.64409	6.25101	2.87521	0.00015	0.00386582	yes
TraesCS2B02G569000	TraesCS2B02G569000	-	2B:759735212-759736252	8_6_74	10_1_74	OK	0.64578	4.02999	2.64166	6.24049	2.80415	0.00085	0.0143544	yes
TraesCS6D02G047500	TraesCS6D02G047500	-	6D:21987247-21995439	8_6_74	10_1_74	OK	0.0583795	0.363632	2.63895	6.22878	2.72102	0.00015	0.00386582	yes
TraesCSU02G025000	TraesCSU02G025000	-	Un:24900232-24902095	8_6_74	10_1_74	OK	1.03304	6.40425	2.63214	6.19945	3.88934	5e-05	0.00157846	yes
TraesCS5D02G176400	TraesCS5D02G176400	-	5D:276467040-276468195	8_6_74	10_1_74	OK	3.06575	18.8349	2.6191	6.14367	4.90238	5e-05	0.00157846	yes
TraesCS3D02G325400	TraesCS3D02G325400	-	3D:438264167-438266378	8_6_74	10_1_74	OK	0.183447	1.12702	2.61908	6.14358	2.14031	0.005	0.0489865	yes
TraesCS6B02G152700	TraesCS6B02G152700	-	6B:156529803-156533267	8_6_74	10_1_74	OK	0.0775061	0.471526	2.60495	6.0837	3.02375	0.0001	0.00279219	yes
TraesCS6D02G300600	TraesCS6D02G300600	-	6D:410152068-410154021	8_6_74	10_1_74	OK	0.0660468	0.400861	2.60154	6.06934	2.28336	0.0023	0.0289651	yes
TraesCS2A02G382500	TraesCS2A02G382500	-	2A:626589153-626590457	8_6_74	10_1_74	OK	5.37628	32.6159	2.60089	6.06661	3.93972	5e-05	0.00157846	yes
TraesCS2B02G034600	TraesCS2B02G034600	-	2B:16855024-16857737	8_6_74	10_1_74	OK	0.343341	2.08053	2.59924	6.05967	3.6321	5e-05	0.00157846	yes
TraesCS2B02G602449	TraesCS2B02G602449	-	2B:784714507-784720317	8_6_74	10_1_74	OK	0.270758	1.64043	2.599	6.05867	2.25836	0.0027	0.0325256	yes
TraesCS7A02G005700	TraesCS7A02G005700	-	7A:2826624-2830659	8_6_74	10_1_74	OK	0.0627411	0.37903	2.59483	6.04118	2.49149	0.00105	0.0167417	yes
TraesCS4B02G358700	TraesCS4B02G358700	-	4B:649359373-649361289	8_6_74	10_1_74	OK	0.824389	4.95635	2.58788	6.01215	3.70295	5e-05	0.00157846	yes
TraesCS4D02G042300	TraesCS4D02G042300	-	4D:19752189-19755893	8_6_74	10_1_74	OK	0.072413	0.435094	2.58701	6.00852	2.42639	0.0031	0.0356485	yes
TraesCS1D02G043000	TraesCS1D02G043000	-	1D:21885423-21888853	8_6_74	10_1_74	OK	0.225115	1.35082	2.58511	6.00061	3.6271	5e-05	0.00157846	yes
TraesCS2B02G510700	TraesCS2B02G510700	-	2B:706699127-706699824	8_6_74	10_1_74	OK	1.11794	6.70507	2.58441	5.9977	2.05971	0.0023	0.0289651	yes
TraesCS2D02G525900	TraesCS2D02G525900	-	2D:614643667-614645049	8_6_74	10_1_74	OK	0.691717	4.10894	2.57051	5.94019	3.56486	5e-05	0.00157846	yes
TraesCS1B02G003200	TraesCS1B02G003200	-	1B:2052843-2065416	8_6_74	10_1_74	OK	0.187097	1.10734	2.56524	5.91853	4.23269	5e-05	0.00157846	yes
TraesCS2B02G506300	TraesCS2B02G506300	-	2B:701757688-701764255	8_6_74	10_1_74	OK	0.0637407	0.375399	2.55814	5.88948	2.54267	0.001	0.0161612	yes
TraesCS4B02G019200	TraesCS4B02G019200	-	4B:13993784-13995620	8_6_74	10_1_74	OK	1.15921	6.77668	2.54744	5.84596	3.89096	5e-05	0.00157846	yes
TraesCS5A02G011900	TraesCS5A02G011900	-	5A:7654993-7655785	8_6_74	10_1_74	OK	0.30921	1.79904	2.54057	5.81819	2.16801	0.00475	0.0473739	yes
TraesCS4B02G387200	TraesCS4B02G387200	-	4B:665301132-665302847	8_6_74	10_1_74	OK	0.945589	5.48786	2.53696	5.80365	2.62559	0.0001	0.00279219	yes
TraesCS2D02G155000	TraesCS2D02G155000	-	2D:98672355-98673614	8_6_74	10_1_74	OK	0.559669	3.2474	2.53664	5.80236	2.78037	5e-05	0.00157846	yes
TraesCS5B02G102700	TraesCS5B02G102700	-	5B:136430861-136434473	8_6_74	10_1_74	OK	0.127623	0.740225	2.53608	5.80011	2.16863	0.0016	0.0225701	yes
TraesCS1B02G392800	TraesCS1B02G392800	-	1B:626067575-626069657	8_6_74	10_1_74	OK	0.244826	1.41699	2.533	5.78774	2.15496	0.00415	0.0433962	yes
TraesCS1B02G348900	TraesCS1B02G348900	-	1B:579001005-579002114	8_6_74	10_1_74	OK	1.45909	8.41957	2.52867	5.77039	4.59191	5e-05	0.00157846	yes
TraesCS7D02G035800	TraesCS7D02G035800	-	7D:18383696-18386830	8_6_74	10_1_74	OK	0.154095	0.886296	2.52397	5.75163	2.60606	0.00055	0.0104723	yes
TraesCS6B02G082900	TraesCS6B02G082900	-	6B:59735720-59746326	8_6_74	10_1_74	OK	0.379155	2.17612	2.5209	5.7394	3.89295	5e-05	0.00157846	yes
TraesCS2B02G399800	TraesCS2B02G399800	-	2B:568274356-568276130	8_6_74	10_1_74	OK	3.27099	18.6353	2.51024	5.69715	4.39557	5e-05	0.00157846	yes
TraesCS2A02G396400	TraesCS2A02G396400	-	2A:650243367-650246266	8_6_74	10_1_74	OK	0.579871	3.29436	2.50619	5.68118	2.95354	0.0001	0.00279219	yes
TraesCS2D02G009200	TraesCS2D02G009200	-	2D:5097756-5100568	8_6_74	10_1_74	OK	1.70057	9.65348	2.50503	5.67661	4.47727	5e-05	0.00157846	yes
TraesCS1B02G438600	TraesCS1B02G438600	-	1B:660743866-660749610	8_6_74	10_1_74	OK	0.108995	0.613078	2.49181	5.62483	3.36396	5e-05	0.00157846	yes
TraesCS3B02G573600	TraesCS3B02G573600	-	3B:804228866-804230317	8_6_74	10_1_74	OK	0.239985	1.34194	2.48331	5.59179	3.17965	5e-05	0.00157846	yes
TraesCS6A02G047500	TraesCS6A02G047500	-	6A:24029934-24031509	8_6_74	10_1_74	OK	0.19973	1.11402	2.47965	5.57762	2.32623	0.00485	0.0480096	yes
TraesCS7B02G107300	TraesCS7B02G107300	-	7B:123809894-123818098	8_6_74	10_1_74	OK	0.0603879	0.335943	2.47589	5.5631	2.27333	0.0023	0.0289651	yes
TraesCS1D02G271100	TraesCS1D02G271100	-	1D:365790509-365791965	8_6_74	10_1_74	OK	0.611404	3.37072	2.46286	5.51309	2.69142	0.00035	0.0075058	yes
TraesCSU02G066700	TraesCSU02G066700	-	Un:51895597-51903317	8_6_74	10_1_74	OK	0.444724	2.44064	2.45628	5.488	3.51787	5e-05	0.00157846	yes
TraesCS5B02G184600	TraesCS5B02G184600	-	5B:335747173-335749359	8_6_74	10_1_74	OK	0.119377	0.653587	2.45286	5.475	2.13146	0.0048	0.0477418	yes
TraesCS7A02G096300	TraesCS7A02G096300	-	7A:59228623-59233309	8_6_74	10_1_74	OK	0.20493	1.12068	2.45117	5.46859	2.36718	0.00055	0.0104723	yes
TraesCS5D02G488800	TraesCS5D02G488800	-	5D:524249355-524251095	8_6_74	10_1_74	OK	0.204026	1.11566	2.45108	5.46825	2.2082	0.0026	0.0315823	yes
TraesCS5B02G264700	TraesCS5B02G264700	-	5B:448657076-448660463	8_6_74	10_1_74	OK	0.432423	2.35216	2.44347	5.43948	2.61188	0.0001	0.00279219	yes
TraesCS6B02G080000	TraesCS6B02G080000	-	6B:56066573-56068676	8_6_74	10_1_74	OK	1.1168	5.97161	2.41875	5.34708	3.43966	5e-05	0.00157846	yes
TraesCS7D02G553800	TraesCS7D02G553800	-	7D:638187207-638188861	8_6_74	10_1_74	OK	0.173727	0.928898	2.4187	5.34689	2.46362	0.00075	0.0131697	yes
TraesCS7B02G008900	TraesCS7B02G008900	-	7B:5316875-5322937	8_6_74	10_1_74	OK	0.274892	1.46943	2.41832	5.34548	3.72164	5e-05	0.00157846	yes
TraesCS4B02G010000	TraesCS4B02G010000	-	4B:6535969-6541370	8_6_74	10_1_74	OK	0.572782	3.05938	2.41718	5.34126	4.31647	5e-05	0.00157846	yes
TraesCS4B02G278100	TraesCS4B02G278100	-	4B:560012593-560015080	8_6_74	10_1_74	OK	0.521079	2.76483	2.40762	5.30598	3.20596	5e-05	0.00157846	yes
TraesCS5B02G501300	TraesCS5B02G501300	-	5B:668516796-668519308	8_6_74	10_1_74	OK	0.209908	1.11127	2.40438	5.29408	2.28391	0.001	0.0161612	yes
TraesCS4B02G397800	TraesCS4B02G397800	-	4B:671764898-671776128	8_6_74	10_1_74	OK	0.159551	0.843111	2.4017	5.28425	2.17854	0.0033	0.0372425	yes
TraesCS5A02G391500	TraesCS5A02G391500	-	5A:586668111-586670038	8_6_74	10_1_74	OK	12.4902	65.5635	2.3921	5.24921	5.83343	5e-05	0.00157846	yes
TraesCS2D02G377100	TraesCS2D02G377100	-	2D:481574748-481575553	8_6_74	10_1_74	OK	0.823973	4.32256	2.39122	5.24601	2.47941	0.0006	0.0111795	yes
TraesCS2B02G272700	TraesCS2B02G272700	-	2B:373998049-374000502	8_6_74	10_1_74	OK	0.144503	0.756378	2.38801	5.23435	2.35108	0.00095	0.0155473	yes
TraesCS6D02G187700	TraesCS6D02G187700	-	6D:254236305-254237574	8_6_74	10_1_74	OK	2.92602	15.2987	2.38639	5.22847	3.41598	5e-05	0.00157846	yes
TraesCS6D02G002200	TraesCS6D02G002200	-	6D:1411738-1415945	8_6_74	10_1_74	OK	0.100996	0.527475	2.3848	5.22272	3.15652	5e-05	0.00157846	yes
TraesCS2B02G517400	TraesCS2B02G517400	-	2B:712318147-712319762	8_6_74	10_1_74	OK	2.08819	10.8898	2.38265	5.21494	3.90729	5e-05	0.00157846	yes
TraesCS3B02G055700	TraesCS3B02G055700	-	3B:29415738-29418921	8_6_74	10_1_74	OK	0.0832147	0.433128	2.37988	5.20493	2.11162	0.0033	0.0372425	yes
TraesCS1B02G062500	TraesCS1B02G062500	-	1B:47507188-47510483	8_6_74	10_1_74	OK	0.100729	0.523921	2.37887	5.20129	2.543	0.00105	0.0167417	yes
TraesCS2D02G221500	TraesCS2D02G221500	-	2D:188836110-188839341	8_6_74	10_1_74	OK	0.583762	3.03262	2.37711	5.19495	2.97177	5e-05	0.00157846	yes
TraesCS6B02G036100	TraesCS6B02G036100	-	6B:21132062-21138076	8_6_74	10_1_74	OK	0.0986664	0.512566	2.37711	5.19495	2.79062	5e-05	0.00157846	yes
TraesCS7D02G173600	TraesCS7D02G173600	-	7D:126014766-126027892	8_6_74	10_1_74	OK	3.53622	18.3489	2.37542	5.18887	5.85432	5e-05	0.00157846	yes
TraesCS5A02G549600	TraesCS5A02G549600	-	5A:703381919-703385698	8_6_74	10_1_74	OK	0.225278	1.16792	2.37416	5.18434	2.42942	0.00055	0.0104723	yes
TraesCS1A02G352200	TraesCS1A02G352200	-	1A:536613452-536615497	8_6_74	10_1_74	OK	0.563617	2.90602	2.36626	5.15603	2.65789	5e-05	0.00157846	yes
TraesCS1A02G301000	TraesCS1A02G301000	-	1A:495487231-495490176	8_6_74	10_1_74	OK	0.371223	1.91166	2.36446	5.1496	2.53544	0.00025	0.00578746	yes
TraesCS6D02G402500	TraesCS6D02G402500	-	6D:470902210-470908141	8_6_74	10_1_74	OK	0.366993	1.888	2.36303	5.1445	3.31565	5e-05	0.00157846	yes
TraesCS3D02G330900	TraesCS3D02G330900	-	3D:443426217-443431244	8_6_74	10_1_74	OK	0.110585	0.568045	2.36085	5.13673	2.32541	0.00275	0.0330051	yes
TraesCS4A02G064800	TraesCS4A02G064800	-	4A:61615533-61618087	8_6_74	10_1_74	OK	0.478148	2.45483	2.36009	5.13402	2.51865	5e-05	0.00157846	yes
TraesCS5D02G176500	TraesCS5D02G176500	-	5D:276546053-276547151	8_6_74	10_1_74	OK	0.545089	2.7851	2.35317	5.10946	2.54486	0.00045	0.00903179	yes
TraesCS4D02G134800	TraesCS4D02G134800	-	4D:121473916-121475043	8_6_74	10_1_74	OK	0.285713	1.45826	2.35161	5.10394	2.36011	0.00035	0.0075058	yes
TraesCS5B02G239700	TraesCS5B02G239700	-	5B:419947415-419948937	8_6_74	10_1_74	OK	0.717497	3.6534	2.34819	5.09185	2.67439	0.0002	0.00487814	yes
TraesCS3B02G160800	TraesCS3B02G160800	-	3B:156864423-156869383	8_6_74	10_1_74	OK	0.1781	0.906813	2.34811	5.09157	2.11133	0.00345	0.0382899	yes
TraesCS1B02G281200	TraesCS1B02G281200	-	1B:489545100-489546521	8_6_74	10_1_74	OK	0.662545	3.35668	2.34094	5.06633	2.53403	0.0002	0.00487814	yes
TraesCS7A02G146400	TraesCS7A02G146400	-	7A:98097918-98103085	8_6_74	10_1_74	OK	0.0873422	0.440947	2.33586	5.04852	2.09115	0.0039	0.0417182	yes
TraesCS7D02G365300	TraesCS7D02G365300	-	7D:471866238-471870201	8_6_74	10_1_74	OK	0.289465	1.46103	2.33552	5.04733	2.46112	0.00315	0.0360385	yes
TraesCS3D02G526800	TraesCS3D02G526800	-	3D:605521879-605524364	8_6_74	10_1_74	OK	0.138818	0.700299	2.33478	5.04474	2.09979	0.00455	0.0461698	yes
TraesCS4A02G447600	TraesCS4A02G447600	-	4A:714437042-714442330	8_6_74	10_1_74	OK	0.188563	0.950696	2.33394	5.0418	3.24394	5e-05	0.00157846	yes
TraesCS4D02G276500	TraesCS4D02G276500	-	4D:447638790-447641580	8_6_74	10_1_74	OK	0.160479	0.807385	2.33087	5.03109	2.58134	0.00025	0.00578746	yes
TraesCS5D02G059300	TraesCS5D02G059300	-	5D:56121158-56124917	8_6_74	10_1_74	OK	0.649465	3.26309	2.32891	5.02426	3.51351	5e-05	0.00157846	yes
TraesCS6D02G015400	TraesCS6D02G015400	-	6D:6342581-6344284	8_6_74	10_1_74	OK	0.900823	4.50924	2.32357	5.00569	3.33681	5e-05	0.00157846	yes
TraesCS5B02G532700	TraesCS5B02G532700	-	5B:689995196-689997720	8_6_74	10_1_74	OK	0.182965	0.914147	2.32086	4.9963	3.06871	5e-05	0.00157846	yes
TraesCS2A02G029900	TraesCS2A02G029900	-	2A:13435300-13438975	8_6_74	10_1_74	OK	0.101427	0.506387	2.3198	4.99263	2.27733	0.00235	0.0293536	yes
TraesCS2B02G045300	TraesCS2B02G045300	-	2B:22306813-22310421	8_6_74	10_1_74	OK	0.152964	0.763531	2.31949	4.99156	2.5136	0.00025	0.00578746	yes
TraesCS5D02G401300	TraesCS5D02G401300	-	5D:466568806-466570746	8_6_74	10_1_74	OK	15.38	76.35	2.31157	4.96423	5.64218	5e-05	0.00157846	yes
TraesCS7B02G193400	TraesCS7B02G193400	-	7B:332255153-332256030	8_6_74	10_1_74	OK	0.224405	1.11305	2.31034	4.96	2.23244	0.00145	0.0210349	yes
TraesCS5D02G501000	TraesCS5D02G501000	-	5D:529256617-529258506	8_6_74	10_1_74	OK	1.01592	5.037	2.30978	4.95807	3.18775	5e-05	0.00157846	yes
TraesCS3B02G579600	TraesCS3B02G579600	-	3B:809058689-809059142	8_6_74	10_1_74	OK	1.12796	5.59218	2.3097	4.9578	2.50135	0.0034	0.0379374	yes
TraesCS6B02G169200	TraesCS6B02G169200	-	6B:179987523-179991786	8_6_74	10_1_74	OK	0.412248	2.04158	2.3081	4.9523	3.2002	5e-05	0.00157846	yes
TraesCS1D02G019000	TraesCS1D02G019000	-	1D:8259961-8261206	8_6_74	10_1_74	OK	0.544822	2.68067	2.29874	4.92028	2.35342	0.00175	0.0239832	yes
TraesCS7A02G464100	TraesCS7A02G464100	-	7A:660495081-660499083	8_6_74	10_1_74	OK	1.04988	5.14968	2.29426	4.90502	4.08345	5e-05	0.00157846	yes
TraesCS3D02G501400	TraesCS3D02G501400	-	3D:590305937-590309917	8_6_74	10_1_74	OK	0.10793	0.529393	2.29424	4.90496	2.63018	0.00015	0.00386582	yes
TraesCS5B02G366800	TraesCS5B02G366800	-	5B:545427569-545430190	8_6_74	10_1_74	OK	0.164992	0.808586	2.29301	4.90078	2.15916	0.0044	0.0451353	yes
TraesCS5D02G179300	TraesCS5D02G179300	-	5D:278441302-278442180	8_6_74	10_1_74	OK	2.64094	12.9204	2.29053	4.89236	4.003	5e-05	0.00157846	yes
TraesCS3A02G113900	TraesCS3A02G113900	-	3A:81475904-81479675	8_6_74	10_1_74	OK	5.53664	27.0544	2.28878	4.88643	4.44406	5e-05	0.00157846	yes
TraesCS3A02G029800	TraesCS3A02G029800	-	3A:15688384-15692321	8_6_74	10_1_74	OK	0.0961737	0.469494	2.28739	4.88172	2.01051	0.0027	0.0325256	yes
TraesCS1B02G476400	TraesCS1B02G476400	-	1B:685231429-685233522	8_6_74	10_1_74	OK	2.23256	10.8953	2.28694	4.8802	3.05908	5e-05	0.00157846	yes
TraesCS3D02G436900	TraesCS3D02G436900	-	3D:548544217-548551048	8_6_74	10_1_74	OK	0.077292	0.37652	2.28433	4.87138	2.19635	0.0028	0.0333851	yes
TraesCS5D02G266200	TraesCS5D02G266200	-	5D:370462170-370466106	8_6_74	10_1_74	OK	0.15032	0.731498	2.28282	4.86628	2.81525	0.00015	0.00386582	yes
TraesCS1A02G122600	TraesCS1A02G122600	-	1A:139552791-139554589	8_6_74	10_1_74	OK	0.60399	2.93822	2.28235	4.8647	2.39324	0.00045	0.00903179	yes
TraesCS5B02G535400	TraesCS5B02G535400	-	5B:691459197-691481047	8_6_74	10_1_74	OK	0.578907	2.81248	2.28044	4.85826	5.23507	5e-05	0.00157846	yes
TraesCS4B02G181900	TraesCS4B02G181900	-	4B:399035806-399037763	8_6_74	10_1_74	OK	1.38259	6.71607	2.28024	4.85759	2.21105	0.00115	0.0178904	yes
TraesCS6A02G397400	TraesCS6A02G397400	-	6A:608900483-608902871	8_6_74	10_1_74	OK	0.160439	0.778744	2.27912	4.85382	2.65738	0.00035	0.0075058	yes
TraesCS5B02G378900	TraesCS5B02G378900	-	5B:557108347-557111982	8_6_74	10_1_74	OK	0.106244	0.515502	2.27859	4.85204	2.3506	0.0013	0.0194799	yes
TraesCS4A02G202300	TraesCS4A02G202300	-	4A:492029964-492032871	8_6_74	10_1_74	OK	0.216181	1.04735	2.27643	4.84478	2.24025	0.0046	0.0464104	yes
TraesCS7D02G459100	TraesCS7D02G459100	-	7D:576606694-576608092	8_6_74	10_1_74	OK	0.262454	1.26579	2.26991	4.82293	2.43427	0.00035	0.0075058	yes
TraesCS5D02G142300	TraesCS5D02G142300	-	5D:228248641-228263676	8_6_74	10_1_74	OK	2.00682	9.67045	2.26867	4.81879	4.97798	5e-05	0.00157846	yes
TraesCS3B02G547700	TraesCS3B02G547700	-	3B:783413488-783414580	8_6_74	10_1_74	OK	1.23702	5.95383	2.26695	4.81305	2.39829	0.00045	0.00903179	yes
TraesCS1D02G370700	TraesCS1D02G370700	-	1D:449281654-449284027	8_6_74	10_1_74	OK	1.71882	8.24985	2.26295	4.79972	3.08409	5e-05	0.00157846	yes
TraesCS5D02G564500	TraesCS5D02G564500	-	5D:563398685-563403034	8_6_74	10_1_74	OK	0.448082	2.14613	2.2599	4.78958	2.74758	0.0001	0.00279219	yes
TraesCS5B02G133600	TraesCS5B02G133600	-	5B:249711887-249714643	8_6_74	10_1_74	OK	0.316664	1.51476	2.25806	4.78348	2.73437	0.00105	0.0167417	yes
TraesCS2A02G368000	TraesCS2A02G368000	-	2A:611745490-611746956	8_6_74	10_1_74	OK	0.308292	1.47467	2.25802	4.78335	2.0705	0.00505	0.0492692	yes
TraesCS2B02G186600	TraesCS2B02G186600	-	2B:161414229-161419333	8_6_74	10_1_74	OK	0.123808	0.592023	2.25755	4.78179	2.92407	5e-05	0.00157846	yes
TraesCS3B02G032400	TraesCS3B02G032400	-	3B:14983252-14986446	8_6_74	10_1_74	OK	0.217558	1.04009	2.25724	4.78076	3.18498	5e-05	0.00157846	yes
TraesCS6B02G166600	TraesCS6B02G166600	-	6B:173795773-173804482	8_6_74	10_1_74	OK	0.250121	1.19524	2.2566	4.77864	2.36898	0.00145	0.0210349	yes
TraesCS3B02G281600	TraesCS3B02G281600	-	3B:452461164-452463665	8_6_74	10_1_74	OK	0.301296	1.43944	2.25625	4.77748	2.16009	0.0021	0.0272598	yes
TraesCS1B02G168400	TraesCS1B02G168400	-	1B:298073339-298089510	8_6_74	10_1_74	OK	0.220041	1.04685	2.25021	4.75752	2.66541	0.00025	0.00578746	yes
TraesCS2A02G365000	TraesCS2A02G365000	-	2A:608871056-608872541	8_6_74	10_1_74	OK	0.712707	3.38693	2.2486	4.75221	2.12565	0.00335	0.0376028	yes
TraesCS3D02G300700	TraesCS3D02G300700	-	3D:415538336-415542761	8_6_74	10_1_74	OK	1.68847	8.01976	2.24784	4.74971	4.9039	5e-05	0.00157846	yes
TraesCS5B02G544900	TraesCS5B02G544900	-	5B:697377145-697381642	8_6_74	10_1_74	OK	0.202825	0.961362	2.24485	4.73988	2.95328	5e-05	0.00157846	yes
TraesCS3D02G140900	TraesCS3D02G140900	-	3D:103231516-103233856	8_6_74	10_1_74	OK	1.49636	7.09062	2.24445	4.73856	2.46359	0.0003	0.00667182	yes
TraesCS3A02G386700	TraesCS3A02G386700	-	3A:636125917-636128855	8_6_74	10_1_74	OK	0.123626	0.584957	2.24235	4.73167	2.34271	0.0008	0.0137817	yes
TraesCS2B02G351600	TraesCS2B02G351600	-	2B:500589978-500593827	8_6_74	10_1_74	OK	0.306585	1.44619	2.2379	4.7171	2.2291	0.00185	0.0249602	yes
TraesCS4D02G006800	TraesCS4D02G006800	-	4D:3568240-3573786	8_6_74	10_1_74	OK	0.211296	0.995442	2.23607	4.71112	2.22383	0.00105	0.0167417	yes
TraesCS3D02G059100	TraesCS3D02G059100	-	3D:25965404-25971781	8_6_74	10_1_74	OK	0.0858822	0.404597	2.23605	4.71105	2.51303	0.00035	0.0075058	yes
TraesCSU02G207900	TraesCSU02G207900	-	Un:308428532-308430235	8_6_74	10_1_74	OK	0.302388	1.42348	2.23495	4.70746	2.38752	0.0003	0.00667182	yes
TraesCS4D02G310800	TraesCS4D02G310800	-	4D:477746424-477750478	8_6_74	10_1_74	OK	1.49638	7.03736	2.23356	4.70293	2.87833	5e-05	0.00157846	yes
TraesCS7A02G544600	TraesCS7A02G544600	-	7A:721064201-721075033	8_6_74	10_1_74	OK	0.885963	4.15322	2.22891	4.6878	5.13659	5e-05	0.00157846	yes
TraesCS1D02G161500	TraesCS1D02G161500	-	1D:228439891-228444585	8_6_74	10_1_74	OK	0.187099	0.873766	2.22344	4.67006	2.28391	0.00165	0.0230576	yes
TraesCS7B02G364600	TraesCS7B02G364600	-	7B:627610785-627614742	8_6_74	10_1_74	OK	2.50056	11.6549	2.22061	4.6609	4.48989	5e-05	0.00157846	yes
TraesCS5B02G158400	TraesCS5B02G158400	-	5B:292001464-292003472	8_6_74	10_1_74	OK	2.08444	9.69033	2.21688	4.64887	3.31485	5e-05	0.00157846	yes
TraesCS2A02G024700	TraesCS2A02G024700	-	2A:11909065-11911836	8_6_74	10_1_74	OK	0.141772	0.659074	2.21687	4.64884	2.51991	0.0004	0.00826757	yes
TraesCS6B02G073600	TraesCS6B02G073600	-	6B:49984315-49986442	8_6_74	10_1_74	OK	1.14969	5.33212	2.21347	4.63789	3.13982	5e-05	0.00157846	yes
TraesCS5D02G530600	TraesCS5D02G530600	-	5D:546687752-546690173	8_6_74	10_1_74	OK	0.0796319	0.368777	2.21133	4.63102	2.44137	0.00135	0.0200027	yes
TraesCS7A02G381800	TraesCS7A02G381800	-	7A:556479057-556481205	8_6_74	10_1_74	OK	0.440518	2.03831	2.2101	4.62707	2.43085	0.00015	0.00386582	yes
TraesCS2D02G522600	TraesCS2D02G522600	-	2D:611222030-611227269	8_6_74	10_1_74	OK	0.104449	0.479698	2.19933	4.59266	2.21466	0.00175	0.0239832	yes
TraesCS2B02G414800	TraesCS2B02G414800	-	2B:592801834-592804641	8_6_74	10_1_74	OK	0.497182	2.28115	2.19792	4.58817	2.50719	0.0004	0.00826757	yes
TraesCSU02G262700	TraesCSU02G262700	-	Un:418197344-418198578	8_6_74	10_1_74	OK	3.28708	15.0739	2.19718	4.58582	3.44563	5e-05	0.00157846	yes
TraesCS2D02G533300	TraesCS2D02G533300	-	2D:617965027-617967864	8_6_74	10_1_74	OK	0.113563	0.520735	2.19705	4.58541	2.03865	0.00335	0.0376028	yes
TraesCS3B02G323100	TraesCS3B02G323100	-	3B:522783920-522790829	8_6_74	10_1_74	OK	0.117966	0.540845	2.19684	4.58474	2.69976	5e-05	0.00157846	yes
TraesCS5B02G191400	TraesCS5B02G191400	-	5B:345047698-345049036	8_6_74	10_1_74	OK	0.370183	1.6969	2.19659	4.58395	2.21117	0.00235	0.0293536	yes
TraesCS2A02G003200	TraesCS2A02G003200	-	2A:2226934-2231232	8_6_74	10_1_74	OK	15.4192	70.6341	2.19564	4.58093	5.2314	5e-05	0.00157846	yes
TraesCS5B02G536400	TraesCS5B02G536400	-	5B:692508667-692511732	8_6_74	10_1_74	OK	0.18811	0.861628	2.19549	4.58045	2.77501	5e-05	0.00157846	yes
TraesCS6D02G007900	TraesCS6D02G007900	-	6D:3160180-3164060	8_6_74	10_1_74	OK	0.17138	0.782026	2.19002	4.56312	2.54839	0.0004	0.00826757	yes
TraesCS1A02G058200	TraesCS1A02G058200	-	1A:38711993-38715061	8_6_74	10_1_74	OK	0.802639	3.65944	2.1888	4.55926	3.56187	5e-05	0.00157846	yes
TraesCS2B02G394400	TraesCS2B02G394400	-	2B:559188329-559193538	8_6_74	10_1_74	OK	0.790716	3.6034	2.18813	4.55714	3.42602	5e-05	0.00157846	yes
TraesCS7D02G166500	TraesCS7D02G166500	-	7D:117242812-117245836	8_6_74	10_1_74	OK	0.69184	3.14855	2.18618	4.55099	2.47971	0.00475	0.0473739	yes
TraesCS2D02G406800	TraesCS2D02G406800	-	2D:522323993-522329757	8_6_74	10_1_74	OK	1.08138	4.89613	2.17877	4.52767	2.92761	0.00015	0.00386582	yes
TraesCS7D02G129500	TraesCS7D02G129500	-	7D:81776407-81784661	8_6_74	10_1_74	OK	0.0765867	0.345914	2.17525	4.51664	2.31487	0.00155	0.0220625	yes
TraesCS5D02G014200	TraesCS5D02G014200	-	5D:8020015-8022015	8_6_74	10_1_74	OK	0.43017	1.94182	2.17443	4.51407	2.22272	0.00285	0.0338013	yes
TraesCS3D02G385600	TraesCS3D02G385600	-	3D:501077348-501087247	8_6_74	10_1_74	OK	2.04299	9.21041	2.17258	4.50829	3.22199	5e-05	0.00157846	yes
TraesCS3A02G013200	TraesCS3A02G013200	-	3A:9730085-9746758	8_6_74	10_1_74	OK	1.1535	5.19845	2.17206	4.50666	3.90548	5e-05	0.00157846	yes
TraesCS2D02G430800	TraesCS2D02G430800	-	2D:543316671-543320084	8_6_74	10_1_74	OK	1.16454	5.24031	2.1699	4.49992	2.77704	5e-05	0.00157846	yes
TraesCS4A02G000600	TraesCS4A02G000600	-	4A:469192-478687	8_6_74	10_1_74	OK	1.22599	5.51192	2.1686	4.49587	4.82355	5e-05	0.00157846	yes
TraesCS3B02G292600	TraesCS3B02G292600	-	3B:470861828-470865223	8_6_74	10_1_74	OK	0.129229	0.58046	2.16727	4.49173	2.58052	0.0006	0.0111795	yes
TraesCS2D02G044000	TraesCS2D02G044000	-	2D:15933474-15937228	8_6_74	10_1_74	OK	1.00286	4.49107	2.16293	4.47823	3.35607	5e-05	0.00157846	yes
TraesCS5B02G555500	TraesCS5B02G555500	-	5B:704722187-704725669	8_6_74	10_1_74	OK	0.0746701	0.334259	2.16237	4.4765	2.44536	0.0009	0.0150202	yes
TraesCS1A02G314500	TraesCS1A02G314500	-	1A:506288258-506294277	8_6_74	10_1_74	OK	24.2913	108.648	2.16115	4.47271	3.77338	5e-05	0.00157846	yes
TraesCS6B02G011800	TraesCS6B02G011800	-	6B:6848476-6853318	8_6_74	10_1_74	OK	0.500001	2.23361	2.15937	4.4672	3.4729	5e-05	0.00157846	yes
TraesCS2A02G409400	TraesCS2A02G409400	-	2A:667010725-667015774	8_6_74	10_1_74	OK	4.78495	21.3749	2.15934	4.4671	4.8454	5e-05	0.00157846	yes
TraesCS6A02G318600	TraesCS6A02G318600	-	6A:554521042-554522290	8_6_74	10_1_74	OK	0.474355	2.10685	2.15105	4.44151	2.38257	0.0018	0.0244784	yes
TraesCS6B02G217000	TraesCS6B02G217000	-	6B:298486886-298487955	8_6_74	10_1_74	OK	5.20506	23.1179	2.15102	4.44142	3.90089	5e-05	0.00157846	yes
TraesCS7A02G203100	TraesCS7A02G203100	-	7A:164742345-164745053	8_6_74	10_1_74	OK	0.82231	3.64312	2.14742	4.43035	2.81731	0.0001	0.00279219	yes
TraesCS4A02G447800	TraesCS4A02G447800	-	4A:714526477-714527702	8_6_74	10_1_74	OK	0.14323	0.633067	2.14403	4.41995	2.10682	0.0024	0.0297865	yes
TraesCS3D02G497600	TraesCS3D02G497600	-	3D:588781820-588788092	8_6_74	10_1_74	OK	0.106224	0.469456	2.14387	4.41946	2.58019	0.0001	0.00279219	yes
TraesCS3D02G080100	TraesCS3D02G080100	-	3D:39992758-39995896	8_6_74	10_1_74	OK	2.09581	9.25984	2.14348	4.41827	3.26364	5e-05	0.00157846	yes
TraesCS7B02G196100	TraesCS7B02G196100	-	7B:337125650-337158885	8_6_74	10_1_74	OK	0.494083	2.18198	2.14281	4.41621	2.11472	0.0028	0.0333851	yes
TraesCS2D02G489700	TraesCS2D02G489700	-	2D:588676151-588677693	8_6_74	10_1_74	OK	0.630961	2.77846	2.13867	4.40356	2.15755	0.00225	0.0285639	yes
TraesCS5D02G532500	TraesCS5D02G532500	-	5D:547501181-547528872	8_6_74	10_1_74	OK	0.122769	0.538336	2.13256	4.38495	3.32181	5e-05	0.00157846	yes
TraesCS1A02G163700	TraesCS1A02G163700	-	1A:294037987-294042332	8_6_74	10_1_74	OK	0.921244	4.03674	2.13153	4.38182	3.80448	5e-05	0.00157846	yes
TraesCS2D02G002600	TraesCS2D02G002600	-	2D:2045569-2048979	8_6_74	10_1_74	OK	0.653661	2.8639	2.13136	4.3813	3.62156	5e-05	0.00157846	yes
TraesCS7D02G526700	TraesCS7D02G526700	-	7D:621979529-621988369	8_6_74	10_1_74	OK	0.419757	1.83507	2.12821	4.37175	3.57559	5e-05	0.00157846	yes
TraesCS6D02G210200	TraesCS6D02G210200	-	6D:296824052-296826571	8_6_74	10_1_74	OK	0.512896	2.2401	2.12682	4.36754	2.62743	5e-05	0.00157846	yes
TraesCS6A02G325900	TraesCS6A02G325900	-	6A:559401372-559402857	8_6_74	10_1_74	OK	1.43256	6.23383	2.12152	4.35152	2.29509	0.0013	0.0194799	yes
TraesCS6B02G203700	TraesCS6B02G203700	-	6B:250589761-250592829	8_6_74	10_1_74	OK	0.223121	0.970004	2.12016	4.34742	2.57263	0.0002	0.00487814	yes
TraesCS4B02G310000	TraesCS4B02G310000	-	4B:600520645-600521017	8_6_74	10_1_74	OK	1.14043	4.95682	2.11984	4.34646	2.37335	0.00065	0.0118905	yes
TraesCS2B02G079400	TraesCS2B02G079400	-	2B:44346179-44347892	8_6_74	10_1_74	OK	4.10629	17.8322	2.11858	4.34266	3.96866	5e-05	0.00157846	yes
TraesCS2B02G454100	TraesCS2B02G454100	-	2B:648479660-648483203	8_6_74	10_1_74	OK	1.05204	4.56774	2.11828	4.34176	3.11578	5e-05	0.00157846	yes
TraesCS2B02G175000	TraesCS2B02G175000	-	2B:150200199-150201442	8_6_74	10_1_74	OK	0.35348	1.53406	2.11765	4.33986	2.1976	0.0013	0.0194799	yes
TraesCS5D02G176600	TraesCS5D02G176600	-	5D:276552975-276554020	8_6_74	10_1_74	OK	4.5071	19.5343	2.11574	4.33412	3.94136	5e-05	0.00157846	yes
TraesCS6B02G136700	TraesCS6B02G136700	-	6B:134467934-134469095	8_6_74	10_1_74	OK	0.913432	3.95673	2.11494	4.33172	2.79978	0.00015	0.00386582	yes
TraesCS2A02G443000	TraesCS2A02G443000	-	2A:692933774-692938085	8_6_74	10_1_74	OK	0.124969	0.540821	2.11358	4.32764	2.38224	0.0012	0.0184807	yes
TraesCS6B02G084600	TraesCS6B02G084600	-	6B:61789849-61794440	8_6_74	10_1_74	OK	0.119537	0.516468	2.11122	4.32057	1.98528	0.0014	0.0205605	yes
TraesCS3D02G022600	TraesCS3D02G022600	-	3D:7230581-7242955	8_6_74	10_1_74	OK	1.11634	4.82242	2.11098	4.31985	4.03362	5e-05	0.00157846	yes
TraesCS5B02G388000	TraesCS5B02G388000	-	5B:567018066-567021814	8_6_74	10_1_74	OK	0.370399	1.59808	2.10919	4.31449	2.326	0.00105	0.0167417	yes
TraesCS6B02G211300	TraesCS6B02G211300	-	6B:279077146-279082288	8_6_74	10_1_74	OK	0.192227	0.829257	2.10901	4.31395	2.78924	5e-05	0.00157846	yes
TraesCS1A02G059200	TraesCS1A02G059200	-	1A:39892911-39894955	8_6_74	10_1_74	OK	0.706099	3.04169	2.10693	4.30774	2.30087	0.00105	0.0167417	yes
TraesCS6A02G396100	TraesCS6A02G396100	-	6A:608491069-608493863	8_6_74	10_1_74	OK	0.113075	0.486794	2.10603	4.30505	2.88007	0.0002	0.00487814	yes
TraesCS5A02G263700	TraesCS5A02G263700	-	5A:476435046-476439364	8_6_74	10_1_74	OK	1.49607	6.43962	2.10579	4.30433	3.37987	5e-05	0.00157846	yes
TraesCS2B02G335000	TraesCS2B02G335000	-	2B:478467147-478472004	8_6_74	10_1_74	OK	0.291421	1.25123	2.10217	4.29355	2.6027	0.0001	0.00279219	yes
TraesCS2B02G394500	TraesCS2B02G394500	-	2B:559306001-559310070	8_6_74	10_1_74	OK	0.761265	3.26654	2.10129	4.29093	3.72364	5e-05	0.00157846	yes
TraesCS5A02G059200	TraesCS5A02G059200	-	5A:59617191-59618315	8_6_74	10_1_74	OK	0.284842	1.22153	2.10045	4.28843	2.18303	0.00265	0.0320493	yes
TraesCS2A02G276000	TraesCS2A02G276000	-	2A:455492814-455494985	8_6_74	10_1_74	OK	0.273977	1.1745	2.09992	4.28686	1.90891	0.00335	0.0376028	yes
TraesCS5D02G415500	TraesCS5D02G415500	-	5D:477983622-477987069	8_6_74	10_1_74	OK	0.387234	1.65975	2.09969	4.28617	2.04847	0.00415	0.0433962	yes
TraesCS2A02G574400	TraesCS2A02G574400	-	2A:769472596-769474043	8_6_74	10_1_74	OK	0.435253	1.85996	2.09534	4.27327	2.53405	0.005	0.0489865	yes
TraesCS3A02G019300	TraesCS3A02G019300	-	3A:11779749-11785529	8_6_74	10_1_74	OK	0.0998821	0.426359	2.09377	4.26862	2.25716	0.0002	0.00487814	yes
TraesCS6B02G128500	TraesCS6B02G128500	-	6B:124083996-124087349	8_6_74	10_1_74	OK	0.483206	2.06009	2.092	4.26339	2.66241	5e-05	0.00157846	yes
TraesCS2A02G412400	TraesCS2A02G412400	-	2A:669878991-669889629	8_6_74	10_1_74	OK	0.158659	0.674527	2.08795	4.25144	2.56317	0.0001	0.00279219	yes
TraesCS7A02G173900	TraesCS7A02G173900	-	7A:127995267-128000602	8_6_74	10_1_74	OK	0.392146	1.66148	2.08301	4.2369	2.35097	0.00105	0.0167417	yes
TraesCS6A02G318700	TraesCS6A02G318700	-	6A:554691643-554693293	8_6_74	10_1_74	OK	0.787401	3.33359	2.08191	4.23367	2.34181	0.00075	0.0131697	yes
TraesCS4A02G494000	TraesCS4A02G494000	-	4A:742163272-742165522	8_6_74	10_1_74	OK	0.674293	2.84114	2.07502	4.2135	2.68708	0.0005	0.00977265	yes
TraesCS2D02G378900	TraesCS2D02G378900	-	2D:483255312-483257114	8_6_74	10_1_74	OK	4.97704	20.9256	2.07191	4.20443	4.02505	5e-05	0.00157846	yes
TraesCS4D02G263000	TraesCS4D02G263000	-	4D:434145386-434147748	8_6_74	10_1_74	OK	6.48376	27.2469	2.07119	4.20233	4.54959	5e-05	0.00157846	yes
TraesCS7D02G001100	TraesCS7D02G001100	-	7D:1088626-1091627	8_6_74	10_1_74	OK	0.11307	0.474538	2.06931	4.19686	2.73352	5e-05	0.00157846	yes
TraesCS7D02G531000	TraesCS7D02G531000	-	7D:625463372-625472005	8_6_74	10_1_74	OK	1.00078	4.19911	2.06896	4.19584	3.45207	5e-05	0.00157846	yes
TraesCS4B02G174300	TraesCS4B02G174300	-	4B:382206178-382210813	8_6_74	10_1_74	OK	0.193017	0.809438	2.06819	4.1936	2.7198	5e-05	0.00157846	yes
TraesCS4D02G335100	TraesCS4D02G335100	-	4D:493328184-493337394	8_6_74	10_1_74	OK	1.54238	6.46313	2.06708	4.19038	2.94188	5e-05	0.00157846	yes
TraesCS4B02G173600	TraesCS4B02G173600	-	4B:380653173-380655594	8_6_74	10_1_74	OK	0.312616	1.30988	2.06697	4.19006	2.85594	0.0001	0.00279219	yes
TraesCS5B02G237800	TraesCS5B02G237800	-	5B:418558022-418559592	8_6_74	10_1_74	OK	0.74637	3.12726	2.06693	4.18994	2.36387	0.00015	0.00386582	yes
TraesCS4B02G092500	TraesCS4B02G092500	-	4B:95316155-95319053	8_6_74	10_1_74	OK	0.243598	1.01921	2.06487	4.18396	2.3254	0.00055	0.0104723	yes
TraesCS2A02G348600	TraesCS2A02G348600	-	2A:587404637-587406468	8_6_74	10_1_74	OK	0.860388	3.59638	2.06349	4.17996	1.94872	0.00125	0.0190045	yes
TraesCS6D02G082300	TraesCS6D02G082300	-	6D:47660441-47668166	8_6_74	10_1_74	OK	0.542703	2.26304	2.06003	4.16995	3.88189	5e-05	0.00157846	yes
TraesCS2D02G320200	TraesCS2D02G320200	-	2D:411416486-411417559	8_6_74	10_1_74	OK	0.228297	0.950566	2.05787	4.16371	2.05692	0.0034	0.0379374	yes
TraesCS5A02G100400	TraesCS5A02G100400	-	5A:144705563-144708502	8_6_74	10_1_74	OK	0.323632	1.34356	2.05364	4.15152	2.31877	0.0006	0.0111795	yes
TraesCS7D02G008000	TraesCS7D02G008000	-	7D:3855195-3859065	8_6_74	10_1_74	OK	0.818697	3.39789	2.05324	4.15037	3.48368	5e-05	0.00157846	yes
TraesCS3B02G453200	TraesCS3B02G453200	-	3B:694174206-694176046	8_6_74	10_1_74	OK	0.949961	3.94223	2.05307	4.14988	2.41597	0.00055	0.0104723	yes
TraesCS3D02G011900	TraesCS3D02G011900	-	3D:4166847-4172874	8_6_74	10_1_74	OK	0.213443	0.885294	2.05231	4.1477	2.50642	0.00165	0.0230576	yes
TraesCS1A02G244200	TraesCS1A02G244200	-	1A:432537249-432541306	8_6_74	10_1_74	OK	0.160095	0.663948	2.05214	4.14721	2.37495	0.0007	0.0125567	yes
TraesCS1B02G157900	TraesCS1B02G157900	-	1B:268106181-268118478	8_6_74	10_1_74	OK	0.311696	1.28913	2.04818	4.13584	2.71219	0.00015	0.00386582	yes
TraesCS7A02G526700	TraesCS7A02G526700	-	7A:708361476-708365723	8_6_74	10_1_74	OK	0.270632	1.11828	2.04688	4.13211	3.63985	5e-05	0.00157846	yes
TraesCS6B02G141300	TraesCS6B02G141300	-	6B:140597260-140605112	8_6_74	10_1_74	OK	2.21279	9.11257	2.04199	4.11813	4.78516	5e-05	0.00157846	yes
TraesCS5B02G246900	TraesCS5B02G246900	-	5B:428960272-428963597	8_6_74	10_1_74	OK	0.695045	2.86219	2.04194	4.11799	1.97815	0.00515	0.0498524	yes
TraesCS3B02G002000	TraesCS3B02G002000	-	3B:1783887-1789415	8_6_74	10_1_74	OK	0.370716	1.52598	2.04134	4.11628	2.14333	0.001	0.0161612	yes
TraesCS4B02G284300	TraesCS4B02G284300	-	4B:567678982-567680605	8_6_74	10_1_74	OK	0.0825408	0.338405	2.03557	4.09985	2.14845	0.00305	0.0353175	yes
TraesCS3B02G006600	TraesCS3B02G006600	-	3B:3410633-3412172	8_6_74	10_1_74	OK	0.382382	1.56723	2.03513	4.0986	2.55198	0.0001	0.00279219	yes
TraesCSU02G102700	TraesCSU02G102700	-	Un:90081876-90089310	8_6_74	10_1_74	OK	0.603806	2.46662	2.03038	4.08512	2.94616	5e-05	0.00157846	yes
TraesCS2B02G553600	TraesCS2B02G553600	-	2B:749027708-749029028	8_6_74	10_1_74	OK	0.472072	1.92755	2.02969	4.08317	2.39881	0.00075	0.0131697	yes
TraesCS4A02G444700	TraesCS4A02G444700	-	4A:713014958-713016104	8_6_74	10_1_74	OK	0.422291	1.72339	2.02894	4.08105	2.95788	5e-05	0.00157846	yes
TraesCS3D02G283500	TraesCS3D02G283500	-	3D:392026523-392032382	8_6_74	10_1_74	OK	1.64947	6.72684	2.02792	4.07816	3.07007	5e-05	0.00157846	yes
TraesCS7B02G008600	TraesCS7B02G008600	-	7B:5215472-5220053	8_6_74	10_1_74	OK	0.12656	0.515434	2.02597	4.07266	2.16425	0.00045	0.00903179	yes
TraesCS6B02G128200	TraesCS6B02G128200	-	6B:123829735-123836519	8_6_74	10_1_74	OK	0.695526	2.83024	2.02475	4.06921	3.71625	5e-05	0.00157846	yes
TraesCS4B02G091500	TraesCS4B02G091500	-	4B:94761494-94767232	8_6_74	10_1_74	OK	0.342802	1.39114	2.02082	4.05814	2.3006	0.0004	0.00826757	yes
TraesCS7B02G441700	TraesCS7B02G441700	-	7B:706811896-706816722	8_6_74	10_1_74	OK	0.266381	1.07842	2.01735	4.04839	3.25194	5e-05	0.00157846	yes
TraesCS5B02G555000	TraesCS5B02G555000	-	5B:704310041-704313094	8_6_74	10_1_74	OK	0.382484	1.54828	2.01719	4.04795	3.41227	5e-05	0.00157846	yes
TraesCS2D02G361600	TraesCS2D02G361600	-	2D:466722877-466725936	8_6_74	10_1_74	OK	0.186911	0.75319	2.01066	4.02967	2.20396	0.00185	0.0249602	yes
TraesCS6A02G230100	TraesCS6A02G230100	-	6A:432877203-432882619	8_6_74	10_1_74	OK	0.876143	3.5284	2.00978	4.02721	2.76009	0.0001	0.00279219	yes
TraesCS7B02G070200	TraesCS7B02G070200	-	7B:76903836-76905287	8_6_74	10_1_74	OK	1.72733	6.95228	2.00895	4.02489	2.37964	0.0012	0.0184807	yes
TraesCS1D02G330200	TraesCS1D02G330200	-	1D:420846086-420853296	8_6_74	10_1_74	OK	0.561808	2.26106	2.00885	4.02461	2.22297	0.00075	0.0131697	yes
TraesCS6B02G187700	TraesCS6B02G187700	-	6B:215139306-215149570	8_6_74	10_1_74	OK	0.706353	2.84052	2.00769	4.02138	2.45366	0.0003	0.00667182	yes
TraesCS3D02G047700	TraesCS3D02G047700	-	3D:17746250-17747970	8_6_74	10_1_74	OK	1.68357	6.76923	2.00747	4.02076	3.63769	5e-05	0.00157846	yes
TraesCS5A02G008800	TraesCS5A02G008800	-	5A:6411077-6413189	8_6_74	10_1_74	OK	0.333645	1.34085	2.00677	4.01881	2.12349	0.00085	0.0143544	yes
TraesCS4D02G208900	TraesCS4D02G208900	-	4D:360450737-360453463	8_6_74	10_1_74	OK	0.291617	1.16997	2.00432	4.012	2.29814	0.0018	0.0244784	yes
TraesCS4B02G081200	TraesCS4B02G081200	-	4B:78817795-78819652	8_6_74	10_1_74	OK	0.567442	2.2739	2.00263	4.0073	2.79207	0.0001	0.00279219	yes
TraesCS2B02G045600	TraesCS2B02G045600	-	2B:22724085-22727561	8_6_74	10_1_74	OK	0.107725	0.431392	2.00165	4.00458	2.13932	0.00085	0.0143544	yes
TraesCS7B02G441600	TraesCS7B02G441600	-	7B:706808370-706811012	8_6_74	10_1_74	OK	0.142634	0.566875	1.99071	3.97433	2.19811	0.00175	0.0239832	yes
TraesCS7D02G545900	TraesCS7D02G545900	-	7D:632857506-632860030	8_6_74	10_1_74	OK	0.319243	1.26718	1.9889	3.96934	2.59333	5e-05	0.00157846	yes
TraesCS2A02G117600	TraesCS2A02G117600	-	2A:67969845-67979486	8_6_74	10_1_74	OK	0.123708	0.489806	1.98528	3.95939	1.9078	0.0029	0.0342063	yes
TraesCS3D02G403600	TraesCS3D02G403600	-	3D:517536131-517547132	8_6_74	10_1_74	OK	0.114748	0.452643	1.97991	3.94468	2.60256	0.00135	0.0200027	yes
TraesCS2D02G096700	TraesCS2D02G096700	-	2D:49182961-49186654	8_6_74	10_1_74	OK	0.195788	0.772137	1.97956	3.94373	1.78393	0.0036	0.0394956	yes
TraesCS6B02G016700	TraesCS6B02G016700	-	6B:10744851-10746514	8_6_74	10_1_74	OK	0.0938946	0.370267	1.97945	3.94343	1.87412	0.0043	0.044383	yes
TraesCS7A02G569900	TraesCS7A02G569900	-	7A:736688690-736692766	8_6_74	10_1_74	OK	0.550061	2.16798	1.97869	3.94135	4.14403	5e-05	0.00157846	yes
TraesCS6B02G205000	TraesCS6B02G205000	-	6B:255665331-255673360	8_6_74	10_1_74	OK	0.387497	1.52369	1.97532	3.93215	2.73858	5e-05	0.00157846	yes
TraesCS4A02G076100	TraesCS4A02G076100	-	4A:75418581-75422486	8_6_74	10_1_74	OK	0.821067	3.22508	1.97376	3.9279	3.38157	5e-05	0.00157846	yes
TraesCS3B02G378100	TraesCS3B02G378100	-	3B:596047453-596049013	8_6_74	10_1_74	OK	2.16742	8.51107	1.97336	3.92682	2.7828	5e-05	0.00157846	yes
TraesCS5A02G376900	TraesCS5A02G376900	-	5A:574482067-574485628	8_6_74	10_1_74	OK	0.896281	3.51845	1.97291	3.92559	3.23643	5e-05	0.00157846	yes
TraesCS7D02G134400	TraesCS7D02G134400	-	7D:85915277-85917599	8_6_74	10_1_74	OK	0.111796	0.438851	1.97286	3.92546	1.92969	0.00305	0.0353175	yes
TraesCS2D02G381300	TraesCS2D02G381300	-	2D:485468450-485488430	8_6_74	10_1_74	OK	0.481662	1.88987	1.97219	3.92363	2.79324	0.00035	0.0075058	yes
TraesCS6B02G116900	TraesCS6B02G116900	-	6B:106467327-106470092	8_6_74	10_1_74	OK	1.09671	4.29982	1.9711	3.92067	2.51531	0.00015	0.00386582	yes
TraesCS6B02G156000	TraesCS6B02G156000	-	6B:158858584-158859659	8_6_74	10_1_74	OK	1.37076	5.36975	1.96988	3.91736	3.0603	5e-05	0.00157846	yes
TraesCS1B02G323100	TraesCS1B02G323100	-	1B:548197358-548200022	8_6_74	10_1_74	OK	0.123468	0.483658	1.96985	3.91727	2.22893	0.0025	0.0306682	yes
TraesCS1B02G336700	TraesCS1B02G336700	-	1B:563672979-563676512	8_6_74	10_1_74	OK	0.0897685	0.351446	1.96902	3.91502	2.49608	0.00075	0.0131697	yes
TraesCS2D02G316800	TraesCS2D02G316800	-	2D:406148931-406151209	8_6_74	10_1_74	OK	0.392063	1.53444	1.96855	3.91375	2.05665	0.003	0.034933	yes
TraesCS4A02G250600	TraesCS4A02G250600	-	4A:561367836-561371062	8_6_74	10_1_74	OK	2.79919	10.921	1.96402	3.90148	2.83931	5e-05	0.00157846	yes
TraesCS2B02G597700	TraesCS2B02G597700	-	2B:780861285-780870182	8_6_74	10_1_74	OK	0.569589	2.22059	1.96295	3.89858	3.63408	5e-05	0.00157846	yes
TraesCS5B02G134600	TraesCS5B02G134600	-	5B:251905835-251919677	8_6_74	10_1_74	OK	4.15179	16.1585	1.96049	3.89194	4.25277	5e-05	0.00157846	yes
TraesCS6B02G067200	TraesCS6B02G067200	-	6B:45542057-45543640	8_6_74	10_1_74	OK	1.60691	6.24856	1.95923	3.88854	2.42317	0.0002	0.00487814	yes
TraesCS2D02G315200	TraesCS2D02G315200	-	2D:404794301-404799102	8_6_74	10_1_74	OK	0.597339	2.32063	1.95789	3.88493	2.56265	0.00055	0.0104723	yes
TraesCS6B02G104700	TraesCS6B02G104700	-	6B:84131664-84134013	8_6_74	10_1_74	OK	0.257335	0.998838	1.9566	3.88146	2.35241	0.0002	0.00487814	yes
TraesCS3D02G322700	TraesCS3D02G322700	-	3D:435645535-435648887	8_6_74	10_1_74	OK	0.471299	1.82833	1.95581	3.87934	2.93624	5e-05	0.00157846	yes
TraesCS5A02G239200	TraesCS5A02G239200	-	5A:455280586-455282130	8_6_74	10_1_74	OK	0.880438	3.41542	1.95577	3.87923	2.25599	0.0006	0.0111795	yes
TraesCS3D02G370700	TraesCS3D02G370700	-	3D:484345503-484348010	8_6_74	10_1_74	OK	2.66905	10.3395	1.95376	3.87383	3.33828	5e-05	0.00157846	yes
TraesCS7B02G345300	TraesCS7B02G345300	-	7B:601115142-601117242	8_6_74	10_1_74	OK	0.0966442	0.374232	1.95318	3.87227	2.34096	0.0011	0.0173161	yes
TraesCS1B02G228600	TraesCS1B02G228600	-	1B:409836677-409838495	8_6_74	10_1_74	OK	0.367736	1.42047	1.94963	3.86275	2.01351	0.00205	0.0268019	yes
TraesCS4D02G352000	TraesCS4D02G352000	-	4D:503596852-503599004	8_6_74	10_1_74	OK	1.04551	4.03583	1.94866	3.86016	2.69754	0.0001	0.00279219	yes
TraesCS6B02G191400	TraesCS6B02G191400	-	6B:225860003-225866408	8_6_74	10_1_74	OK	0.270817	1.04414	1.94692	3.85551	2.15588	0.0016	0.0225701	yes
TraesCS5D02G218700	TraesCS5D02G218700	-	5D:327631370-327634216	8_6_74	10_1_74	OK	3.83692	14.7886	1.94646	3.85428	4.08469	5e-05	0.00157846	yes
TraesCS3A02G484600	TraesCS3A02G484600	-	3A:714289918-714291827	8_6_74	10_1_74	OK	0.860238	3.30562	1.94211	3.84267	1.90479	0.00335	0.0376028	yes
TraesCS5A02G268600	TraesCS5A02G268600	-	5A:479236387-479239870	8_6_74	10_1_74	OK	0.424907	1.63109	1.94062	3.83871	2.49703	0.00075	0.0131697	yes
TraesCS2D02G019600	TraesCS2D02G019600	-	2D:9392390-9402702	8_6_74	10_1_74	OK	0.708058	2.71148	1.93714	3.82946	3.75712	5e-05	0.00157846	yes
TraesCS6B02G173100	TraesCS6B02G173100	-	6B:186589407-186596139	8_6_74	10_1_74	OK	0.749695	2.86854	1.93594	3.82627	3.48359	5e-05	0.00157846	yes
TraesCS3D02G048300	TraesCS3D02G048300	-	3D:18433686-18434946	8_6_74	10_1_74	OK	2.4929	9.53597	1.93556	3.82527	2.73931	0.00015	0.00386582	yes
TraesCS6A02G206700	TraesCS6A02G206700	-	6A:364625254-364626249	8_6_74	10_1_74	OK	1.89879	7.25858	1.9346	3.82272	2.07009	0.00295	0.0345442	yes
TraesCS2B02G360300	TraesCS2B02G360300	-	2B:513479140-513481277	8_6_74	10_1_74	OK	0.566645	2.16505	1.93388	3.82081	2.72957	0.00015	0.00386582	yes
TraesCS6B02G191600	TraesCS6B02G191600	-	6B:225868997-225871894	8_6_74	10_1_74	OK	0.166989	0.637659	1.93304	3.81859	2.05831	0.0014	0.0205605	yes
TraesCS5B02G292000	TraesCS5B02G292000	-	5B:477512641-477518372	8_6_74	10_1_74	OK	0.205116	0.781762	1.93029	3.81132	2.90417	5e-05	0.00157846	yes
TraesCS7A02G044800	TraesCS7A02G044800	-	7A:20588776-20592064	8_6_74	10_1_74	OK	0.149713	0.570248	1.92939	3.80894	2.84378	5e-05	0.00157846	yes
TraesCS2D02G097900	TraesCS2D02G097900	-	2D:50103203-50106109	8_6_74	10_1_74	OK	0.334613	1.27439	1.92925	3.80857	2.36451	0.00025	0.00578746	yes
TraesCS3B02G016100	TraesCS3B02G016100	-	3B:6638064-6649949	8_6_74	10_1_74	OK	1.6305	6.20803	1.92882	3.80744	3.72726	5e-05	0.00157846	yes
TraesCS7D02G321000	TraesCS7D02G321000	-	7D:411024533-411028751	8_6_74	10_1_74	OK	0.128199	0.487901	1.9282	3.8058	2.16698	0.0009	0.0150202	yes
TraesCS4D02G209700	TraesCS4D02G209700	-	4D:360953250-360956001	8_6_74	10_1_74	OK	0.259098	0.985691	1.92764	3.80432	1.90584	0.004	0.0423369	yes
TraesCS7B02G441000	TraesCS7B02G441000	-	7B:706118203-706130510	8_6_74	10_1_74	OK	0.358415	1.36264	1.9267	3.80185	2.34588	5e-05	0.00157846	yes
TraesCS5D02G050000	TraesCS5D02G050000	-	5D:47530842-47539173	8_6_74	10_1_74	OK	0.239358	0.909837	1.92644	3.80116	2.05204	0.00275	0.0330051	yes
TraesCSU02G000500	TraesCSU02G000500	-	Un:285806-289101	8_6_74	10_1_74	OK	0.113389	0.430663	1.92528	3.79811	2.05829	0.0046	0.0464104	yes
TraesCS6A02G153100	TraesCS6A02G153100	-	6A:139127656-139148600	8_6_74	10_1_74	OK	4.20321	15.937	1.92281	3.79161	4.20173	5e-05	0.00157846	yes
TraesCS5D02G406900	TraesCS5D02G406900	-	5D:472367708-472370190	8_6_74	10_1_74	OK	1.39369	5.28238	1.92228	3.79022	2.23283	0.00045	0.00903179	yes
TraesCS5B02G135200	TraesCS5B02G135200	-	5B:254573178-254579274	8_6_74	10_1_74	OK	0.415324	1.57071	1.91911	3.7819	3.82064	5e-05	0.00157846	yes
TraesCS5B02G169100	TraesCS5B02G169100	-	5B:313212233-313213174	8_6_74	10_1_74	OK	2.60024	9.81553	1.91642	3.77485	2.72852	5e-05	0.00157846	yes
TraesCS6B02G117100	TraesCS6B02G117100	-	6B:106506093-106512307	8_6_74	10_1_74	OK	0.295563	1.11569	1.9164	3.7748	3.17788	5e-05	0.00157846	yes
TraesCS1B02G131700	TraesCS1B02G131700	-	1B:165064560-165065394	8_6_74	10_1_74	OK	2.124	8.01652	1.91619	3.77425	2.62402	5e-05	0.00157846	yes
TraesCS2A02G070100	TraesCS2A02G070100	-	2A:30864682-30866134	8_6_74	10_1_74	OK	0.967856	3.64693	1.91382	3.76805	2.07519	0.00145	0.0210349	yes
TraesCS5D02G250700	TraesCS5D02G250700	-	5D:356900731-356902078	8_6_74	10_1_74	OK	0.717162	2.70194	1.91362	3.76753	2.21108	0.00115	0.0178904	yes
TraesCS1D02G300700	TraesCS1D02G300700	-	1D:398851877-398853228	8_6_74	10_1_74	OK	0.545757	2.05058	1.9097	3.75731	1.932	0.002	0.0263433	yes
TraesCS5B02G526700	TraesCS5B02G526700	-	5B:685949740-685952365	8_6_74	10_1_74	OK	0.354173	1.33019	1.9091	3.75575	2.51365	0.00055	0.0104723	yes
TraesCS5A02G289400	TraesCS5A02G289400	-	5A:496134407-496135719	8_6_74	10_1_74	OK	1.38068	5.17812	1.90705	3.75041	2.32584	0.00035	0.0075058	yes
TraesCS1A02G294700	TraesCS1A02G294700	-	1A:489600056-489601234	8_6_74	10_1_74	OK	1.26098	4.72718	1.90643	3.7488	2.19236	0.0008	0.0137817	yes
TraesCS2A02G067200	TraesCS2A02G067200	-	2A:30090305-30091759	8_6_74	10_1_74	OK	8.81097	33.0031	1.90523	3.74569	3.69655	5e-05	0.00157846	yes
TraesCS2B02G595300	TraesCS2B02G595300	-	2B:779344296-779348015	8_6_74	10_1_74	OK	1.24412	4.6592	1.90495	3.74496	3.32744	5e-05	0.00157846	yes
TraesCS6A02G240000	TraesCS6A02G240000	-	6A:450089381-450095360	8_6_74	10_1_74	OK	1.08881	4.07383	1.90363	3.74153	3.09752	5e-05	0.00157846	yes
TraesCS5A02G381100	TraesCS5A02G381100	-	5A:578836064-578838464	8_6_74	10_1_74	OK	0.692269	2.58633	1.9015	3.73601	2.10162	0.00175	0.0239832	yes
TraesCS6B02G020900	TraesCS6B02G020900	-	6B:12666213-12673718	8_6_74	10_1_74	OK	0.957924	3.5735	1.89936	3.73048	3.43473	5e-05	0.00157846	yes
TraesCS2D02G540400	TraesCS2D02G540400	-	2D:620198939-620199481	8_6_74	10_1_74	OK	2.84587	10.6034	1.89758	3.72588	2.16283	0.0012	0.0184807	yes
TraesCS5A02G533500	TraesCS5A02G533500	-	5A:690786434-690813684	8_6_74	10_1_74	OK	0.413121	1.53712	1.89559	3.72074	2.14657	0.00165	0.0230576	yes
TraesCS6B02G013400	TraesCS6B02G013400	-	6B:8399892-8410107	8_6_74	10_1_74	OK	0.955325	3.53536	1.88779	3.70068	3.76299	5e-05	0.00157846	yes
TraesCS3B02G515800	TraesCS3B02G515800	-	3B:757887583-757891419	8_6_74	10_1_74	OK	1.18304	4.3776	1.88765	3.70032	3.37798	5e-05	0.00157846	yes
TraesCS5D02G076400	TraesCS5D02G076400	-	5D:75918990-75920969	8_6_74	10_1_74	OK	0.281786	1.04218	1.88694	3.6985	2.13152	0.0029	0.0342063	yes
TraesCS5B02G086300	TraesCS5B02G086300	-	5B:109769958-109774024	8_6_74	10_1_74	OK	0.378567	1.39876	1.88553	3.69489	2.69122	5e-05	0.00157846	yes
TraesCS2A02G489500	TraesCS2A02G489500	-	2A:723358545-723360224	8_6_74	10_1_74	OK	3.93928	14.5512	1.88513	3.69386	3.50539	5e-05	0.00157846	yes
TraesCS6D02G346800	TraesCS6D02G346800	-	6D:445851894-445855229	8_6_74	10_1_74	OK	0.365705	1.34762	1.88166	3.68499	2.43448	0.0004	0.00826757	yes
TraesCS7B02G288100	TraesCS7B02G288100	-	7B:524047174-524048415	8_6_74	10_1_74	OK	2.80925	10.3337	1.87909	3.67843	2.60977	5e-05	0.00157846	yes
TraesCS2D02G099700	TraesCS2D02G099700	-	2D:51417294-51420359	8_6_74	10_1_74	OK	0.138768	0.510288	1.87864	3.67728	1.82537	0.0032	0.0364672	yes
TraesCS3A02G370800	TraesCS3A02G370800	-	3A:621226875-621228546	8_6_74	10_1_74	OK	0.164543	0.604424	1.87709	3.67333	2.00607	0.0044	0.0451353	yes
TraesCS5D02G007100	TraesCS5D02G007100	-	5D:5816381-5825369	8_6_74	10_1_74	OK	0.468083	1.71767	1.87562	3.66959	2.38034	0.0004	0.00826757	yes
TraesCS7B02G260800	TraesCS7B02G260800	-	7B:481297580-481306591	8_6_74	10_1_74	OK	0.143216	0.524959	1.87401	3.6655	2.63357	0.00015	0.00386582	yes
TraesCS3D02G320500	TraesCS3D02G320500	-	3D:433613223-433616444	8_6_74	10_1_74	OK	0.600494	2.20063	1.87369	3.66469	2.1221	0.00195	0.0258896	yes
TraesCS1B02G302100	TraesCS1B02G302100	-	1B:522754031-522757643	8_6_74	10_1_74	OK	0.352378	1.29094	1.87323	3.66352	2.13799	0.0008	0.0137817	yes
TraesCS5D02G550100	TraesCS5D02G550100	-	5D:556874873-556878041	8_6_74	10_1_74	OK	1.3652	4.99904	1.87253	3.66174	2.94038	0.00015	0.00386582	yes
TraesCS5A02G460300	TraesCS5A02G460300	-	5A:640724646-640726263	8_6_74	10_1_74	OK	5.74167	21.0078	1.87138	3.65882	2.72201	5e-05	0.00157846	yes
TraesCS3A02G301100	TraesCS3A02G301100	-	3A:534998410-535002929	8_6_74	10_1_74	OK	0.695298	2.54304	1.87085	3.65748	3.24922	5e-05	0.00157846	yes
TraesCS5B02G169300	TraesCS5B02G169300	-	5B:313349376-313350489	8_6_74	10_1_74	OK	7.15182	26.12	1.86877	3.65221	3.86261	5e-05	0.00157846	yes
TraesCS2B02G471300	TraesCS2B02G471300	-	2B:668011584-668012451	8_6_74	10_1_74	OK	0.467909	1.70649	1.86673	3.64705	1.74962	0.0039	0.0417182	yes
TraesCS7A02G230500	TraesCS7A02G230500	-	7A:200902313-200908486	8_6_74	10_1_74	OK	3.23915	11.811	1.86644	3.64632	3.34907	5e-05	0.00157846	yes
TraesCS3D02G046000	TraesCS3D02G046000	-	3D:17513599-17538118	8_6_74	10_1_74	OK	0.31312	1.14103	1.86555	3.64407	1.95839	0.00045	0.00903179	yes
TraesCS2A02G317300	TraesCS2A02G317300	-	2A:542686654-542691641	8_6_74	10_1_74	OK	0.53301	1.93984	1.8637	3.6394	2.4959	0.0001	0.00279219	yes
TraesCS3A02G346300	TraesCS3A02G346300	-	3A:595643967-595645484	8_6_74	10_1_74	OK	1.0543	3.83671	1.86359	3.63912	1.99155	0.00295	0.0345442	yes
TraesCS4B02G092400	TraesCS4B02G092400	-	4B:95214749-95219050	8_6_74	10_1_74	OK	0.331856	1.20699	1.86278	3.63708	2.55325	0.0005	0.00977265	yes
TraesCS3B02G156300	TraesCS3B02G156300	-	3B:148998828-149001574	8_6_74	10_1_74	OK	0.733788	2.66529	1.86085	3.63222	2.10213	0.00155	0.0220625	yes
TraesCS5D02G541300	TraesCS5D02G541300	-	5D:552049621-552051718	8_6_74	10_1_74	OK	0.215784	0.783061	1.85954	3.62892	1.8497	0.00495	0.0487015	yes
TraesCS2A02G377400	TraesCS2A02G377400	-	2A:619756473-619758222	8_6_74	10_1_74	OK	0.550493	1.99648	1.85866	3.62671	2.44929	0.00135	0.0200027	yes
TraesCS6B02G040600	TraesCS6B02G040600	-	6B:25248279-25251772	8_6_74	10_1_74	OK	0.0949765	0.343873	1.85623	3.6206	1.93842	0.00235	0.0293536	yes
TraesCS2B02G507700	TraesCS2B02G507700	-	2B:704291231-704293317	8_6_74	10_1_74	OK	1.67915	6.07068	1.85413	3.61534	2.66534	5e-05	0.00157846	yes
TraesCS3B02G571400	TraesCS3B02G571400	-	3B:802998104-802999707	8_6_74	10_1_74	OK	1.83949	6.64794	1.8536	3.61401	1.85633	0.00345	0.0382899	yes
TraesCS5B02G093300	TraesCS5B02G093300	-	5B:122435418-122438715	8_6_74	10_1_74	OK	0.29644	1.07129	1.85354	3.61386	2.96917	5e-05	0.00157846	yes
TraesCS2B02G433100	TraesCS2B02G433100	-	2B:622638222-622641650	8_6_74	10_1_74	OK	0.139738	0.504543	1.85225	3.61063	1.9852	0.00215	0.0277173	yes
TraesCS5D02G165900	TraesCS5D02G165900	-	5D:257693662-257695660	8_6_74	10_1_74	OK	3.19266	11.522	1.85156	3.6089	3.00355	5e-05	0.00157846	yes
TraesCS6D02G382800	TraesCS6D02G382800	-	6D:462317118-462324790	8_6_74	10_1_74	OK	0.389513	1.40564	1.85149	3.60873	2.73935	0.00025	0.00578746	yes
TraesCS5A02G531300	TraesCS5A02G531300	-	5A:689609139-689612018	8_6_74	10_1_74	OK	0.200957	0.725129	1.85135	3.60838	1.93667	0.00465	0.0467528	yes
TraesCS6B02G123300	TraesCS6B02G123300	-	6B:118189659-118192723	8_6_74	10_1_74	OK	0.092928	0.335072	1.85029	3.60573	2.13888	0.0019	0.0254053	yes
TraesCS2D02G359600	TraesCS2D02G359600	-	2D:461536879-461537376	8_6_74	10_1_74	OK	1.67858	6.04872	1.84939	3.60348	1.91101	0.00445	0.045472	yes
TraesCS3B02G451800	TraesCS3B02G451800	-	3B:692127827-692128362	8_6_74	10_1_74	OK	4.44688	16.0215	1.84914	3.60285	2.83501	5e-05	0.00157846	yes
TraesCS1D02G370300	TraesCS1D02G370300	-	1D:448786643-448790864	8_6_74	10_1_74	OK	2.94737	10.6026	1.84692	3.59731	2.73335	5e-05	0.00157846	yes
TraesCS5B02G522000	TraesCS5B02G522000	-	5B:684009755-684010525	8_6_74	10_1_74	OK	1.36337	4.90274	1.84641	3.59604	1.87045	0.00205	0.0268019	yes
TraesCS6B02G040700	TraesCS6B02G040700	-	6B:25254294-25257306	8_6_74	10_1_74	OK	0.15212	0.546645	1.84539	3.5935	2.11547	0.0013	0.0194799	yes
TraesCS3A02G362500	TraesCS3A02G362500	-	3A:610541070-610547238	8_6_74	10_1_74	OK	0.211349	0.759376	1.84519	3.593	2.52134	5e-05	0.00157846	yes
TraesCS4B02G085200	TraesCS4B02G085200	-	4B:85695747-85701883	8_6_74	10_1_74	OK	0.293884	1.05206	1.8399	3.57985	3.06669	5e-05	0.00157846	yes
TraesCS2B02G413800	TraesCS2B02G413800	-	2B:590918734-590920136	8_6_74	10_1_74	OK	1.69138	6.05387	1.83966	3.57926	2.80252	5e-05	0.00157846	yes
TraesCS6A02G183200	TraesCS6A02G183200	-	6A:212801702-212808511	8_6_74	10_1_74	OK	0.421879	1.50812	1.83785	3.57477	3.27245	5e-05	0.00157846	yes
TraesCS3D02G022700	TraesCS3D02G022700	-	3D:7243597-7244977	8_6_74	10_1_74	OK	0.535707	1.91458	1.83751	3.57393	2.25669	0.00235	0.0293536	yes
TraesCS3B02G399000	TraesCS3B02G399000	-	3B:630297196-630299332	8_6_74	10_1_74	OK	0.198717	0.709708	1.83651	3.57145	2.44885	0.0011	0.0173161	yes
TraesCS2B02G091500	TraesCS2B02G091500	-	2B:52716927-52718817	8_6_74	10_1_74	OK	1.47203	5.25541	1.836	3.57019	3.0921	5e-05	0.00157846	yes
TraesCS4B02G398800	TraesCS4B02G398800	-	4B:672956834-672958388	8_6_74	10_1_74	OK	1.47729	5.26062	1.83228	3.56099	1.81477	0.0031	0.0356485	yes
TraesCS6D02G361900	TraesCS6D02G361900	-	6D:452720979-452722875	8_6_74	10_1_74	OK	1.88468	6.70506	1.83093	3.55766	3.07984	5e-05	0.00157846	yes
TraesCS6B02G051000	TraesCS6B02G051000	-	6B:30293701-30298101	8_6_74	10_1_74	OK	0.119137	0.423742	1.83057	3.55678	2.04861	0.00155	0.0220625	yes
TraesCS2B02G027000	TraesCS2B02G027000	-	2B:12875421-12881979	8_6_74	10_1_74	OK	1.51428	5.38528	1.83039	3.55633	4.01779	5e-05	0.00157846	yes
TraesCS5B02G558100	TraesCS5B02G558100	-	5B:705617248-705621945	8_6_74	10_1_74	OK	0.526618	1.87094	1.82894	3.55276	2.14894	0.00015	0.00386582	yes
TraesCS7B02G365300	TraesCS7B02G365300	-	7B:628732664-628736836	8_6_74	10_1_74	OK	0.641126	2.27651	1.82815	3.55081	2.40564	0.00045	0.00903179	yes
TraesCS2B02G456100	TraesCS2B02G456100	-	2B:650789376-650791283	8_6_74	10_1_74	OK	1.28727	4.55468	1.82304	3.53826	2.65757	5e-05	0.00157846	yes
TraesCS6A02G311600	TraesCS6A02G311600	-	6A:547815083-547817594	8_6_74	10_1_74	OK	0.116553	0.412281	1.82264	3.53728	2.17288	0.0024	0.0297865	yes
TraesCS4A02G373800	TraesCS4A02G373800	-	4A:648894103-648897077	8_6_74	10_1_74	OK	0.549904	1.94247	1.82064	3.53238	2.05527	0.00205	0.0268019	yes
TraesCS3B02G372300	TraesCS3B02G372300	-	3B:584984258-584985270	8_6_74	10_1_74	OK	0.972985	3.43609	1.82028	3.5315	2.26224	0.00255	0.0311242	yes
TraesCSU02G206500	TraesCSU02G206500	-	Un:306904476-306906518	8_6_74	10_1_74	OK	4.76843	16.8295	1.8194	3.52934	3.37457	5e-05	0.00157846	yes
TraesCS5D02G008200	TraesCS5D02G008200	-	5D:6181928-6182994	8_6_74	10_1_74	OK	5.40608	19.0776	1.81923	3.52893	2.43154	0.00085	0.0143544	yes
TraesCS6B02G069400	TraesCS6B02G069400	-	6B:46762446-46769803	8_6_74	10_1_74	OK	0.283888	1.00174	1.81912	3.52866	2.9445	5e-05	0.00157846	yes
TraesCS3A02G154800	TraesCS3A02G154800	-	3A:146562235-146563107	8_6_74	10_1_74	OK	1.64575	5.80656	1.81893	3.52819	1.83739	0.00285	0.0338013	yes
TraesCS3B02G047700	TraesCS3B02G047700	-	3B:24055095-24055989	8_6_74	10_1_74	OK	1.30639	4.60763	1.81844	3.527	2.02107	0.00235	0.0293536	yes
TraesCS3A02G252200	TraesCS3A02G252200	-	3A:472789942-472792606	8_6_74	10_1_74	OK	0.52724	1.85916	1.81812	3.52621	2.26099	0.0005	0.00977265	yes
TraesCS3A02G013300	TraesCS3A02G013300	-	3A:9770500-9773686	8_6_74	10_1_74	OK	1.53184	5.40104	1.81797	3.52585	3.23194	5e-05	0.00157846	yes
TraesCS4A02G442600	TraesCS4A02G442600	-	4A:710663077-710668546	8_6_74	10_1_74	OK	0.189713	0.66871	1.81756	3.52485	1.86753	0.00165	0.0230576	yes
TraesCS6B02G197400	TraesCS6B02G197400	-	6B:234679180-234692651	8_6_74	10_1_74	OK	0.175951	0.619634	1.81625	3.52165	3.01026	5e-05	0.00157846	yes
TraesCS7D02G542200	TraesCS7D02G542200	-	7D:631424254-631428465	8_6_74	10_1_74	OK	0.172506	0.606198	1.81314	3.51406	2.14262	0.00185	0.0249602	yes
TraesCS2D02G301000	TraesCS2D02G301000	-	2D:383298532-383302093	8_6_74	10_1_74	OK	0.698255	2.45124	1.81168	3.51051	2.50455	0.00015	0.00386582	yes
TraesCS4A02G083900	TraesCS4A02G083900	-	4A:88427961-88432958	8_6_74	10_1_74	OK	0.787664	2.76452	1.81138	3.50978	2.52528	0.00015	0.00386582	yes
TraesCS2B02G007600	TraesCS2B02G007600	-	2B:4644214-4645528	8_6_74	10_1_74	OK	0.252704	0.886814	1.81118	3.50929	2.22335	0.002	0.0263433	yes
TraesCS1B02G231900	TraesCS1B02G231900	-	1B:416815986-416821700	8_6_74	10_1_74	OK	0.174118	0.611021	1.81115	3.50922	2.41812	0.0001	0.00279219	yes
TraesCS2B02G004700	TraesCS2B02G004700	-	2B:2525897-2529167	8_6_74	10_1_74	OK	0.202827	0.710068	1.80771	3.50086	1.90916	0.00195	0.0258896	yes
TraesCS3D02G540600	TraesCS3D02G540600	-	3D:611918052-611919686	8_6_74	10_1_74	OK	6.06258	21.2097	1.80672	3.49846	3.94674	5e-05	0.00157846	yes
TraesCS1B02G398600	TraesCS1B02G398600	-	1B:629702738-629704071	8_6_74	10_1_74	OK	2.84559	9.95392	1.80653	3.498	3.32166	5e-05	0.00157846	yes
TraesCSU02G003000	TraesCSU02G003000	-	Un:3915341-3920677	8_6_74	10_1_74	OK	0.136654	0.477878	1.80612	3.49701	2.01878	0.00245	0.0302203	yes
TraesCS6B02G170100	TraesCS6B02G170100	-	6B:182579725-182584329	8_6_74	10_1_74	OK	0.630165	2.20238	1.80526	3.49492	3.13712	5e-05	0.00157846	yes
TraesCS3B02G005100	TraesCS3B02G005100	-	3B:3036945-3039505	8_6_74	10_1_74	OK	0.334613	1.16572	1.80065	3.48377	1.98051	0.0023	0.0289651	yes
TraesCS3D02G031800	TraesCS3D02G031800	-	3D:11731895-11733355	8_6_74	10_1_74	OK	1.71351	5.96939	1.80063	3.48372	3.29553	0.00035	0.0075058	yes
TraesCS5A02G126400	TraesCS5A02G126400	-	5A:279100789-279101694	8_6_74	10_1_74	OK	1.12735	3.92294	1.79901	3.47981	1.99702	0.00175	0.0239832	yes
TraesCS4D02G052500	TraesCS4D02G052500	-	4D:28836684-28841108	8_6_74	10_1_74	OK	7.2981	25.3879	1.79855	3.4787	3.59696	5e-05	0.00157846	yes
TraesCS5A02G171700	TraesCS5A02G171700	-	5A:364969657-364970710	8_6_74	10_1_74	OK	1.3017	4.52526	1.7976	3.47641	2.48803	0.0001	0.00279219	yes
TraesCS6B02G030900	TraesCS6B02G030900	-	6B:18381078-18384455	8_6_74	10_1_74	OK	0.297831	1.03531	1.7975	3.47617	2.65787	5e-05	0.00157846	yes
TraesCS3A02G056300	TraesCS3A02G056300	-	3A:32414572-32417008	8_6_74	10_1_74	OK	0.294394	1.02325	1.79734	3.47579	2.23569	0.00065	0.0118905	yes
TraesCS2D02G579300	TraesCS2D02G579300	-	2D:641948127-641951116	8_6_74	10_1_74	OK	1.06527	3.69994	1.79628	3.47323	2.83086	5e-05	0.00157846	yes
TraesCS6B02G146400	TraesCS6B02G146400	-	6B:147011061-147014048	8_6_74	10_1_74	OK	0.486135	1.68803	1.79591	3.47234	2.23883	0.0007	0.0125567	yes
TraesCS6B02G012100	TraesCS6B02G012100	-	6B:7151214-7156609	8_6_74	10_1_74	OK	0.113857	0.395265	1.7956	3.4716	1.90231	0.00095	0.0155473	yes
TraesCS5A02G087400	TraesCS5A02G087400	-	5A:116584701-116587352	8_6_74	10_1_74	OK	0.182647	0.633827	1.79503	3.47023	2.45256	0.0002	0.00487814	yes
TraesCS4B02G010100	TraesCS4B02G010100	-	4B:6636540-6642101	8_6_74	10_1_74	OK	1.66259	5.76523	1.79394	3.46761	3.93763	5e-05	0.00157846	yes
TraesCS1A02G314600	TraesCS1A02G314600	-	1A:506308065-506308961	8_6_74	10_1_74	OK	47.2503	163.13	1.78762	3.45245	3.96579	5e-05	0.00157846	yes
TraesCS5D02G284500	TraesCS5D02G284500	-	5D:385128630-385143180	8_6_74	10_1_74	OK	0.224121	0.772688	1.78561	3.44764	2.1636	0.0011	0.0173161	yes
TraesCS4A02G131000	TraesCS4A02G131000	-	4A:174155318-174157653	8_6_74	10_1_74	OK	0.743494	2.56314	1.78552	3.44743	2.69	5e-05	0.00157846	yes
TraesCS7A02G089900	TraesCS7A02G089900	-	7A:54852821-54854492	8_6_74	10_1_74	OK	0.170685	0.588235	1.78505	3.4463	2.36058	0.0022	0.0281872	yes
TraesCS3B02G429600	TraesCS3B02G429600	-	3B:668888200-668893406	8_6_74	10_1_74	OK	0.754991	2.5987	1.78326	3.44203	1.95205	0.00215	0.0277173	yes
TraesCS6B02G058500	TraesCS6B02G058500	-	6B:38883712-38885502	8_6_74	10_1_74	OK	0.24019	0.825987	1.78195	3.43891	2.10397	0.0004	0.00826757	yes
TraesCS6B02G076400	TraesCS6B02G076400	-	6B:52357514-52361368	8_6_74	10_1_74	OK	0.408592	1.40395	1.78076	3.43607	1.82177	0.0037	0.0401989	yes
TraesCS2D02G478300	TraesCS2D02G478300	-	2D:579756890-579761097	8_6_74	10_1_74	OK	1.24107	4.26028	1.77936	3.43274	3.29495	5e-05	0.00157846	yes
TraesCS3D02G078900	TraesCS3D02G078900	-	3D:39324083-39326004	8_6_74	10_1_74	OK	2.06313	7.07982	1.77888	3.4316	3.17793	5e-05	0.00157846	yes
TraesCS1B02G077600	TraesCS1B02G077600	-	1B:60255632-60257987	8_6_74	10_1_74	OK	0.596442	2.0459	1.77829	3.43019	2.22989	0.00065	0.0118905	yes
TraesCS7D02G188800	TraesCS7D02G188800	-	7D:141185114-141188913	8_6_74	10_1_74	OK	3.08166	10.5693	1.77811	3.42977	3.31482	5e-05	0.00157846	yes
TraesCS2A02G335300	TraesCS2A02G335300	-	2A:569210785-569216004	8_6_74	10_1_74	OK	0.372102	1.27514	1.77689	3.42687	2.44972	0.00025	0.00578746	yes
TraesCS6A02G225400	TraesCS6A02G225400	-	6A:423533077-423535555	8_6_74	10_1_74	OK	0.337998	1.15793	1.77646	3.42585	1.89953	0.00245	0.0302203	yes
TraesCS7A02G564900	TraesCS7A02G564900	-	7A:734353853-734365963	8_6_74	10_1_74	OK	0.657871	2.25087	1.77461	3.42146	3.79665	5e-05	0.00157846	yes
TraesCS5B02G430100	TraesCS5B02G430100	-	5B:605477273-605486410	8_6_74	10_1_74	OK	0.161988	0.553703	1.77323	3.41818	2.01068	0.0028	0.0333851	yes
TraesCS1B02G034600	TraesCS1B02G034600	-	1B:16530029-16530854	8_6_74	10_1_74	OK	0.928433	3.16752	1.77048	3.41167	2.28824	0.0003	0.00667182	yes
TraesCS2B02G031600	TraesCS2B02G031600	-	2B:14617244-14619673	8_6_74	10_1_74	OK	0.357098	1.21817	1.77032	3.4113	2.09561	0.002	0.0263433	yes
TraesCS5B02G552400	TraesCS5B02G552400	-	5B:703227014-703231597	8_6_74	10_1_74	OK	0.514258	1.75376	1.76989	3.41028	2.02777	0.0025	0.0306682	yes
TraesCS6B02G035900	TraesCS6B02G035900	-	6B:21064172-21071297	8_6_74	10_1_74	OK	0.132271	0.450966	1.76953	3.40943	2.41275	0.0001	0.00279219	yes
TraesCS5B02G227600	TraesCS5B02G227600	-	5B:404143196-404145379	8_6_74	10_1_74	OK	13.1978	44.9819	1.76905	3.40829	4.2494	5e-05	0.00157846	yes
TraesCS6B02G074500	TraesCS6B02G074500	-	6B:51137081-51140364	8_6_74	10_1_74	OK	0.26474	0.901983	1.76852	3.40704	1.95694	0.00235	0.0293536	yes
TraesCS7A02G216300	TraesCS7A02G216300	-	7A:182717577-182722038	8_6_74	10_1_74	OK	0.119925	0.408394	1.76783	3.40541	2.21444	0.0008	0.0137817	yes
TraesCS1B02G046000	TraesCS1B02G046000	-	1B:25942902-25945792	8_6_74	10_1_74	OK	0.245202	0.834669	1.76723	3.404	2.69017	5e-05	0.00157846	yes
TraesCS7D02G037700	TraesCS7D02G037700	-	7D:19049651-19053785	8_6_74	10_1_74	OK	0.140007	0.475893	1.76514	3.39907	2.60997	0.0001	0.00279219	yes
TraesCS2D02G091400	TraesCS2D02G091400	-	2D:43369632-43377942	8_6_74	10_1_74	OK	0.451615	1.53436	1.76447	3.39749	3.0402	5e-05	0.00157846	yes
TraesCS6D02G219500	TraesCS6D02G219500	-	6D:309718431-309720364	8_6_74	10_1_74	OK	1.07142	3.63748	1.76342	3.39502	1.94587	0.00295	0.0345442	yes
TraesCS2D02G442900	TraesCS2D02G442900	-	2D:553385992-553388423	8_6_74	10_1_74	OK	1.11441	3.78158	1.76271	3.39335	2.30285	0.0002	0.00487814	yes
TraesCS7D02G162600	TraesCS7D02G162600	-	7D:112432586-112433952	8_6_74	10_1_74	OK	1.34175	4.54643	1.76062	3.38844	2.39029	0.0047	0.0470687	yes
TraesCS5B02G318100	TraesCS5B02G318100	-	5B:502264690-502266908	8_6_74	10_1_74	OK	1.02356	3.46809	1.76054	3.38825	2.81674	5e-05	0.00157846	yes
TraesCS3D02G498000	TraesCS3D02G498000	-	3D:588999141-589009043	8_6_74	10_1_74	OK	0.369139	1.2496	1.75922	3.38515	2.27643	0.0005	0.00977265	yes
TraesCS1D02G273800	TraesCS1D02G273800	-	1D:368278444-368281075	8_6_74	10_1_74	OK	0.539707	1.82606	1.75848	3.38341	1.87362	0.00235	0.0293536	yes
TraesCS7D02G511300	TraesCS7D02G511300	-	7D:613692593-613694422	8_6_74	10_1_74	OK	4.8529	16.4148	1.75808	3.38248	2.72389	5e-05	0.00157846	yes
TraesCS5D02G238800	TraesCS5D02G238800	-	5D:346876334-346878209	8_6_74	10_1_74	OK	29.1215	98.4661	1.75754	3.38121	3.93833	5e-05	0.00157846	yes
TraesCS2B02G335800	TraesCS2B02G335800	-	2B:479984796-479986094	8_6_74	10_1_74	OK	3.82839	12.9319	1.75613	3.37791	2.78624	5e-05	0.00157846	yes
TraesCS6D02G346400	TraesCS6D02G346400	-	6D:445809928-445813091	8_6_74	10_1_74	OK	0.268224	0.905537	1.75534	3.37606	2.07795	0.00125	0.0190045	yes
TraesCS3D02G245200	TraesCS3D02G245200	-	3D:340888175-340890826	8_6_74	10_1_74	OK	0.154621	0.521828	1.75484	3.37489	2.30255	0.0005	0.00977265	yes
TraesCS7D02G532100	TraesCS7D02G532100	-	7D:626145541-626147422	8_6_74	10_1_74	OK	1.81272	6.11319	1.75377	3.37239	2.60321	5e-05	0.00157846	yes
TraesCS7D02G530500	TraesCS7D02G530500	-	7D:625250442-625253169	8_6_74	10_1_74	OK	0.186748	0.62873	1.75134	3.36671	2.6336	0.0004	0.00826757	yes
TraesCS3A02G416800	TraesCS3A02G416800	-	3A:659039618-659040569	8_6_74	10_1_74	OK	1.56404	5.26091	1.75004	3.36368	3.01026	5e-05	0.00157846	yes
TraesCS5A02G233200	TraesCS5A02G233200	-	5A:448602857-448607957	8_6_74	10_1_74	OK	0.188866	0.635101	1.74962	3.3627	2.30823	0.0008	0.0137817	yes
TraesCS6B02G039441	TraesCS6B02G039441	-	6B:23650795-23654812	8_6_74	10_1_74	OK	0.288645	0.970119	1.74887	3.36095	2.33048	0.00015	0.00386582	yes
TraesCS2D02G387600	TraesCS2D02G387600	-	2D:493003709-493008356	8_6_74	10_1_74	OK	0.492007	1.65198	1.74744	3.35762	2.94605	5e-05	0.00157846	yes
TraesCS7B02G228200	TraesCS7B02G228200	-	7B:428482794-428484290	8_6_74	10_1_74	OK	1.09403	3.67247	1.7471	3.35683	2.43338	0.00035	0.0075058	yes
TraesCS5A02G220200	TraesCS5A02G220200	-	5A:436888201-436892483	8_6_74	10_1_74	OK	4.53314	15.2129	1.74671	3.35592	3.15262	5e-05	0.00157846	yes
TraesCS5D02G139700	TraesCS5D02G139700	-	5D:223229426-223232332	8_6_74	10_1_74	OK	1.26369	4.23919	1.74614	3.3546	2.76059	0.0001	0.00279219	yes
TraesCS7A02G320000	TraesCS7A02G320000	-	7A:461804356-461809559	8_6_74	10_1_74	OK	0.598126	1.99941	1.74105	3.34278	2.15392	0.0004	0.00826757	yes
TraesCS6A02G178600	TraesCS6A02G178600	-	6A:200447267-200447808	8_6_74	10_1_74	OK	4.73642	15.8304	1.74083	3.34227	2.073	0.0011	0.0173161	yes
TraesCSU02G103000	TraesCSU02G103000	-	Un:90139321-90141167	8_6_74	10_1_74	OK	1.7649	5.89459	1.7398	3.33989	2.81098	0.00355	0.0391017	yes
TraesCS5B02G410200	TraesCS5B02G410200	-	5B:585472765-585476384	8_6_74	10_1_74	OK	0.824969	2.75293	1.73856	3.33702	2.07067	0.0027	0.0325256	yes
TraesCS2A02G186600	TraesCS2A02G186600	-	2A:148592798-148600314	8_6_74	10_1_74	OK	0.672805	2.24234	1.73675	3.33284	2.69307	5e-05	0.00157846	yes
TraesCS4D02G088500	TraesCS4D02G088500	-	4D:64185174-64191035	8_6_74	10_1_74	OK	0.486413	1.62004	1.73577	3.33057	2.20174	0.0008	0.0137817	yes
TraesCS7B02G326100	TraesCS7B02G326100	-	7B:579482146-579487089	8_6_74	10_1_74	OK	0.430717	1.43412	1.73535	3.3296	2.57155	0.0002	0.00487814	yes
TraesCS3A02G104100	TraesCS3A02G104100	-	3A:67359580-67360435	8_6_74	10_1_74	OK	1.96486	6.53874	1.73459	3.32785	2.65761	0.00065	0.0118905	yes
TraesCS6B02G184400	TraesCS6B02G184400	-	6B:207154366-207155776	8_6_74	10_1_74	OK	0.585271	1.94712	1.73416	3.32686	2.10619	0.00035	0.0075058	yes
TraesCS1D02G259200	TraesCS1D02G259200	-	1D:351915232-351916706	8_6_74	10_1_74	OK	0.498913	1.65974	1.73409	3.3267	2.60778	0.0002	0.00487814	yes
TraesCS4D02G132300	TraesCS4D02G132300	-	4D:119228594-119235472	8_6_74	10_1_74	OK	0.775238	2.57683	1.73289	3.32393	2.58219	0.0001	0.00279219	yes
TraesCS7D02G525100	TraesCS7D02G525100	-	7D:620989955-620992337	8_6_74	10_1_74	OK	0.153008	0.508225	1.73186	3.32156	1.97057	0.00265	0.0320493	yes
TraesCS5B02G215200	TraesCS5B02G215200	-	5B:387952321-387956855	8_6_74	10_1_74	OK	0.277098	0.919963	1.73118	3.31999	1.7915	0.00435	0.0447959	yes
TraesCS1D02G147800	TraesCS1D02G147800	-	1D:203866614-203874177	8_6_74	10_1_74	OK	0.582784	1.93206	1.72911	3.31523	2.55274	5e-05	0.00157846	yes
TraesCS6B02G203200	TraesCS6B02G203200	-	6B:248504901-248509575	8_6_74	10_1_74	OK	0.460169	1.52371	1.72735	3.31119	2.06884	0.00075	0.0131697	yes
TraesCS4D02G076600	TraesCS4D02G076600	-	4D:50990221-51006711	8_6_74	10_1_74	OK	0.154759	0.512258	1.72685	3.31004	2.33751	0.0006	0.0111795	yes
TraesCS7D02G527100	TraesCS7D02G527100	-	7D:622186157-622188669	8_6_74	10_1_74	OK	7.92203	26.2219	1.72683	3.31	4.27178	5e-05	0.00157846	yes
TraesCS2A02G521500	TraesCS2A02G521500	-	2A:744408403-744409772	8_6_74	10_1_74	OK	2.49089	8.24443	1.72676	3.30984	3.2696	5e-05	0.00157846	yes
TraesCS1B02G359500	TraesCS1B02G359500	-	1B:588497322-588498502	8_6_74	10_1_74	OK	0.693334	2.29295	1.72558	3.30713	2.1538	0.00315	0.0360385	yes
TraesCS4B02G055900	TraesCS4B02G055900	-	4B:44951072-44953032	8_6_74	10_1_74	OK	1.69186	5.58749	1.72359	3.30257	2.23852	0.00015	0.00386582	yes
TraesCS4A02G347800	TraesCS4A02G347800	-	4A:625531178-625534896	8_6_74	10_1_74	OK	0.10782	0.355767	1.72231	3.29964	1.55424	0.0029	0.0342063	yes
TraesCS6B02G128000	TraesCS6B02G128000	-	6B:123738175-123746779	8_6_74	10_1_74	OK	2.33849	7.70461	1.72014	3.29468	2.1408	0.00205	0.0268019	yes
TraesCS6A02G336700	TraesCS6A02G336700	-	6A:570725711-570727399	8_6_74	10_1_74	OK	0.318265	1.04752	1.71868	3.29135	1.88242	0.003	0.034933	yes
TraesCS2B02G532100	TraesCS2B02G532100	-	2B:727679755-727682262	8_6_74	10_1_74	OK	0.951024	3.12616	1.71684	3.28716	2.14421	0.00115	0.0178904	yes
TraesCS4B02G396500	TraesCS4B02G396500	-	4B:670849507-670850903	8_6_74	10_1_74	OK	7.05909	23.1318	1.71232	3.27687	2.72602	5e-05	0.00157846	yes
TraesCS5D02G373700	TraesCS5D02G373700	-	5D:447140898-447143332	8_6_74	10_1_74	OK	0.631233	2.0674	1.71157	3.27517	2.32706	0.0001	0.00279219	yes
TraesCS3A02G485000	TraesCS3A02G485000	-	3A:714424956-714430052	8_6_74	10_1_74	OK	0.204065	0.668193	1.71124	3.27442	1.79292	0.00165	0.0230576	yes
TraesCS3D02G253800	TraesCS3D02G253800	-	3D:355414785-355420719	8_6_74	10_1_74	OK	0.27803	0.909603	1.71	3.27161	2.64029	0.0003	0.00667182	yes
TraesCS1B02G075700	TraesCS1B02G075700	-	1B:58552821-58558289	8_6_74	10_1_74	OK	0.685468	2.24208	1.70967	3.27086	2.87404	5e-05	0.00157846	yes
TraesCS6B02G097500	TraesCS6B02G097500	-	6B:75029369-75035714	8_6_74	10_1_74	OK	1.13222	3.70227	1.70925	3.26991	2.65156	5e-05	0.00157846	yes
TraesCS7D02G048400	TraesCS7D02G048400	-	7D:24945329-24950054	8_6_74	10_1_74	OK	0.211624	0.691731	1.70871	3.26868	2.02351	0.00185	0.0249602	yes
TraesCS4B02G131700	TraesCS4B02G131700	-	4B:171815541-171825534	8_6_74	10_1_74	OK	3.48669	11.3902	1.70786	3.26676	4.17144	5e-05	0.00157846	yes
TraesCS2B02G588500	TraesCS2B02G588500	-	2B:775327431-775331058	8_6_74	10_1_74	OK	0.646234	2.10808	1.7058	3.2621	3.06516	5e-05	0.00157846	yes
TraesCS6D02G042800	TraesCS6D02G042800	-	6D:17499473-17503927	8_6_74	10_1_74	OK	0.273369	0.891148	1.70482	3.25988	2.77722	0.0002	0.00487814	yes
TraesCS7D02G452500	TraesCS7D02G452500	-	7D:571972938-571977461	8_6_74	10_1_74	OK	0.496478	1.61789	1.70431	3.25873	2.24846	0.00085	0.0143544	yes
TraesCS7D02G527200	TraesCS7D02G527200	-	7D:622215596-622222787	8_6_74	10_1_74	OK	0.389776	1.26885	1.70281	3.25534	2.96991	5e-05	0.00157846	yes
TraesCS1A02G362100	TraesCS1A02G362100	-	1A:542825361-542826549	8_6_74	10_1_74	OK	2.15032	6.99191	1.70113	3.25156	1.9924	0.00095	0.0155473	yes
TraesCS5B02G552200	TraesCS5B02G552200	-	5B:703168084-703169730	8_6_74	10_1_74	OK	2.1382	6.9514	1.70091	3.25106	2.72267	5e-05	0.00157846	yes
TraesCS5A02G428000	TraesCS5A02G428000	-	5A:612968420-612980162	8_6_74	10_1_74	OK	0.585057	1.90129	1.70033	3.24975	2.7804	0.00015	0.00386582	yes
TraesCS1B02G274200	TraesCS1B02G274200	-	1B:481294443-481299692	8_6_74	10_1_74	OK	0.614736	1.99673	1.6996	3.24811	1.86103	0.0051	0.0495743	yes
TraesCS2A02G268400	TraesCS2A02G268400	-	2A:431042936-431046356	8_6_74	10_1_74	OK	5.41594	17.59	1.69947	3.24782	3.88506	5e-05	0.00157846	yes
TraesCS1A02G111500	TraesCS1A02G111500	-	1A:112927733-112928544	8_6_74	10_1_74	OK	4.40651	14.3094	1.69926	3.24734	2.68912	5e-05	0.00157846	yes
TraesCS4A02G050000	TraesCS4A02G050000	-	4A:40859985-40861748	8_6_74	10_1_74	OK	0.711982	2.31185	1.69913	3.24705	1.98482	0.00155	0.0220625	yes
TraesCS7B02G268100	TraesCS7B02G268100	-	7B:491123422-491125986	8_6_74	10_1_74	OK	0.207049	0.671701	1.69784	3.24415	1.4446	0.00515	0.0498524	yes
TraesCS2A02G338300	TraesCS2A02G338300	-	2A:572614555-572616351	8_6_74	10_1_74	OK	8.10508	26.2751	1.6968	3.24181	3.35755	5e-05	0.00157846	yes
TraesCS1B02G364600	TraesCS1B02G364600	-	1B:594491882-594493557	8_6_74	10_1_74	OK	0.302917	0.981753	1.69644	3.241	1.90455	0.0035	0.0387194	yes
TraesCS5A02G268400	TraesCS5A02G268400	-	5A:479200117-479205257	8_6_74	10_1_74	OK	1.62316	5.25012	1.69354	3.23449	2.47004	0.0001	0.00279219	yes
TraesCS1B02G286900	TraesCS1B02G286900	-	1B:498862238-498872297	8_6_74	10_1_74	OK	0.585419	1.89248	1.69274	3.2327	3.53172	5e-05	0.00157846	yes
TraesCS5A02G410000	TraesCS5A02G410000	-	5A:599388358-599390487	8_6_74	10_1_74	OK	0.421305	1.36092	1.69164	3.23024	2.04805	0.0008	0.0137817	yes
TraesCS5A02G266000	TraesCS5A02G266000	-	5A:477715006-477716356	8_6_74	10_1_74	OK	0.516342	1.66742	1.69122	3.2293	2.01119	0.0013	0.0194799	yes
TraesCS3D02G418900	TraesCS3D02G418900	-	3D:531369582-531373296	8_6_74	10_1_74	OK	7.97508	25.7497	1.69099	3.22878	4.03625	5e-05	0.00157846	yes
TraesCS5A02G171800	TraesCS5A02G171800	-	5A:364977809-364978837	8_6_74	10_1_74	OK	7.05931	22.7756	1.68989	3.22632	3.34627	5e-05	0.00157846	yes
TraesCS3A02G311300	TraesCS3A02G311300	-	3A:550413904-550422755	8_6_74	10_1_74	OK	0.482866	1.55583	1.68799	3.22207	2.58454	5e-05	0.00157846	yes
TraesCS7B02G154100	TraesCS7B02G154100	-	7B:205351642-205355068	8_6_74	10_1_74	OK	0.948748	3.05658	1.68782	3.2217	2.61374	5e-05	0.00157846	yes
TraesCS3A02G535100	TraesCS3A02G535100	-	3A:746633407-746634658	8_6_74	10_1_74	OK	66.5979	214.551	1.68777	3.22158	4.11497	5e-05	0.00157846	yes
TraesCS4B02G395400	TraesCS4B02G395400	-	4B:669575995-669577692	8_6_74	10_1_74	OK	2.35079	7.56529	1.68625	3.21819	2.08692	0.0017	0.0235026	yes
TraesCS4A02G237000	TraesCS4A02G237000	-	4A:545770347-545777493	8_6_74	10_1_74	OK	0.126573	0.40693	1.68481	3.21498	2.27533	0.00065	0.0118905	yes
TraesCS6D02G379200	TraesCS6D02G379200	-	6D:460846524-460847862	8_6_74	10_1_74	OK	1.27142	4.0869	1.68457	3.21445	1.91695	0.0038	0.0410024	yes
TraesCS7D02G553600	TraesCS7D02G553600	-	7D:636965892-636968642	8_6_74	10_1_74	OK	0.271168	0.871645	1.68455	3.2144	1.92283	0.00395	0.0420138	yes
TraesCS3B02G410400	TraesCS3B02G410400	-	3B:647177550-647180459	8_6_74	10_1_74	OK	3.8652	12.4093	1.68281	3.21053	3.2806	5e-05	0.00157846	yes
TraesCS2A02G587900	TraesCS2A02G587900	-	2A:777512897-777516658	8_6_74	10_1_74	OK	1.60501	5.14945	1.68183	3.20835	3.02932	5e-05	0.00157846	yes
TraesCS2A02G200300	TraesCS2A02G200300	-	2A:173127596-173131602	8_6_74	10_1_74	OK	0.786277	2.52243	1.68171	3.20808	2.56665	0.00025	0.00578746	yes
TraesCS7B02G340500	TraesCS7B02G340500	-	7B:595007302-595008880	8_6_74	10_1_74	OK	1.22719	3.93675	1.68164	3.20792	2.69075	0.0001	0.00279219	yes
TraesCS1D02G434300	TraesCS1D02G434300	-	1D:483520813-483530254	8_6_74	10_1_74	OK	2.50627	8.03898	1.68147	3.20755	2.30057	0.00025	0.00578746	yes
TraesCS4D02G056100	TraesCS4D02G056100	-	4D:31435595-31437598	8_6_74	10_1_74	OK	6.72567	21.5701	1.68128	3.20712	3.06753	5e-05	0.00157846	yes
TraesCS6A02G241000	TraesCS6A02G241000	-	6A:452276714-452280082	8_6_74	10_1_74	OK	0.197655	0.632627	1.67837	3.20066	1.91845	0.0049	0.048332	yes
TraesCS1B02G131600	TraesCS1B02G131600	-	1B:164708814-164715859	8_6_74	10_1_74	OK	0.211906	0.677091	1.67593	3.19525	2.58762	0.00015	0.00386582	yes
TraesCS6B02G062400	TraesCS6B02G062400	-	6B:41702442-41707428	8_6_74	10_1_74	OK	0.318074	1.01595	1.67539	3.19406	2.26416	0.0003	0.00667182	yes
TraesCS3D02G171000	TraesCS3D02G171000	-	3D:150799027-150802384	8_6_74	10_1_74	OK	0.561144	1.78536	1.66977	3.18164	2.21791	0.0011	0.0173161	yes
TraesCS2B02G034200	TraesCS2B02G034200	-	2B:16813612-16816571	8_6_74	10_1_74	OK	0.873736	2.77851	1.66904	3.18003	2.67185	5e-05	0.00157846	yes
TraesCS5A02G154300	TraesCS5A02G154300	-	5A:331874463-331879200	8_6_74	10_1_74	OK	0.248946	0.790644	1.6672	3.17598	2.01582	0.0013	0.0194799	yes
TraesCS3B02G335400	TraesCS3B02G335400	-	3B:541519036-541523571	8_6_74	10_1_74	OK	3.79255	12.0444	1.66712	3.1758	3.92737	5e-05	0.00157846	yes
TraesCS7B02G092900	TraesCS7B02G092900	-	7B:106339618-106343414	8_6_74	10_1_74	OK	6.03055	19.1439	1.66652	3.17448	3.64317	5e-05	0.00157846	yes
TraesCS4B02G242200	TraesCS4B02G242200	-	4B:500868124-500871590	8_6_74	10_1_74	OK	0.329726	1.0467	1.6665	3.17444	2.34319	0.00045	0.00903179	yes
TraesCS7A02G119000	TraesCS7A02G119000	-	7A:76511028-76518387	8_6_74	10_1_74	OK	0.115127	0.365282	1.66578	3.17285	2.38069	0.0004	0.00826757	yes
TraesCS1D02G161300	TraesCS1D02G161300	-	1D:228294169-228299971	8_6_74	10_1_74	OK	0.142193	0.450484	1.66363	3.16813	2.19476	0.00045	0.00903179	yes
TraesCS7D02G350100	TraesCS7D02G350100	-	7D:451027921-451030054	8_6_74	10_1_74	OK	0.442447	1.40106	1.66294	3.16661	1.89615	0.00455	0.0461698	yes
TraesCS2B02G250900	TraesCS2B02G250900	-	2B:260765426-260768180	8_6_74	10_1_74	OK	1.22565	3.88026	1.6626	3.16587	1.99881	0.00115	0.0178904	yes
TraesCS7D02G324200	TraesCS7D02G324200	-	7D:414086516-414088122	8_6_74	10_1_74	OK	1.2831	4.06172	1.66246	3.16556	2.59579	0.00015	0.00386582	yes
TraesCS4B02G250000	TraesCS4B02G250000	-	4B:515560720-515564663	8_6_74	10_1_74	OK	0.3697	1.17028	1.66242	3.16547	2.36243	0.0001	0.00279219	yes
TraesCS1B02G055100	TraesCS1B02G055100	-	1B:37568903-37572363	8_6_74	10_1_74	OK	0.34184	1.08006	1.65971	3.15953	2.20392	0.00055	0.0104723	yes
TraesCS7D02G222700	TraesCS7D02G222700	-	7D:184096963-184101807	8_6_74	10_1_74	OK	0.221274	0.698947	1.65935	3.15874	1.94876	0.00325	0.0368496	yes
TraesCS6B02G135800	TraesCS6B02G135800	-	6B:133116839-133127600	8_6_74	10_1_74	OK	0.320049	1.01035	1.6585	3.15688	3.09993	5e-05	0.00157846	yes
TraesCS4A02G336400	TraesCS4A02G336400	-	4A:618619930-618627981	8_6_74	10_1_74	OK	0.274257	0.865014	1.6572	3.15404	2.228	0.00075	0.0131697	yes
TraesCS6B02G168800	TraesCS6B02G168800	-	6B:179458562-179467058	8_6_74	10_1_74	OK	1.79844	5.66908	1.65637	3.15222	3.26071	5e-05	0.00157846	yes
TraesCS1D02G118700	TraesCS1D02G118700	-	1D:114364239-114366044	8_6_74	10_1_74	OK	0.156599	0.493581	1.65621	3.15187	1.83292	0.00395	0.0420138	yes
TraesCS5B02G213500	TraesCS5B02G213500	-	5B:386528600-386537342	8_6_74	10_1_74	OK	0.201503	0.634897	1.65572	3.1508	2.24219	0.00065	0.0118905	yes
TraesCS2B02G056700	TraesCS2B02G056700	-	2B:27636109-27637107	8_6_74	10_1_74	OK	9.65808	30.4212	1.65527	3.14982	3.38172	5e-05	0.00157846	yes
TraesCS5D02G160500	TraesCS5D02G160500	-	5D:250072672-250075968	8_6_74	10_1_74	OK	0.23424	0.737809	1.65526	3.1498	1.83354	0.004	0.0423369	yes
TraesCS7A02G492400	TraesCS7A02G492400	-	7A:681011335-681015619	8_6_74	10_1_74	OK	0.175174	0.5509	1.653	3.14487	1.85161	0.0019	0.0254053	yes
TraesCS4A02G320800	TraesCS4A02G320800	-	4A:609080115-609084711	8_6_74	10_1_74	OK	0.382561	1.20278	1.65261	3.14402	1.96474	0.001	0.0161612	yes
TraesCS3B02G093300	TraesCS3B02G093300	-	3B:62313201-62315456	8_6_74	10_1_74	OK	2.31447	7.26604	1.65049	3.1394	2.2421	0.0004	0.00826757	yes
TraesCS1B02G227600	TraesCS1B02G227600	-	1B:409246024-409251070	8_6_74	10_1_74	OK	0.143921	0.451435	1.64924	3.13668	1.82137	0.00515	0.0498524	yes
TraesCS6B02G074700	TraesCS6B02G074700	-	6B:51349731-51353277	8_6_74	10_1_74	OK	0.169927	0.532962	1.64912	3.13642	1.8107	0.005	0.0489865	yes
TraesCS2D02G257500	TraesCS2D02G257500	-	2D:313462792-313466846	8_6_74	10_1_74	OK	0.535767	1.67888	1.64782	3.1336	2.14757	0.00015	0.00386582	yes
TraesCS2B02G503400	TraesCS2B02G503400	-	2B:697707262-697714188	8_6_74	10_1_74	OK	4.01174	12.5694	1.64762	3.13316	3.74862	5e-05	0.00157846	yes
TraesCS6B02G186600	TraesCS6B02G186600	-	6B:212624769-212631175	8_6_74	10_1_74	OK	0.211011	0.661129	1.64761	3.13314	2.10394	0.0021	0.0272598	yes
TraesCS7A02G217100	TraesCS7A02G217100	-	7A:183652136-183657948	8_6_74	10_1_74	OK	0.292168	0.914876	1.64678	3.13134	2.7449	5e-05	0.00157846	yes
TraesCS2B02G385200	TraesCS2B02G385200	-	2B:548910630-548912320	8_6_74	10_1_74	OK	1.75414	5.48532	1.64482	3.12709	2.80748	5e-05	0.00157846	yes
TraesCS2D02G452100	TraesCS2D02G452100	-	2D:561844248-561847208	8_6_74	10_1_74	OK	0.596868	1.86382	1.64278	3.12267	2.2868	0.0006	0.0111795	yes
TraesCS5D02G059700	TraesCS5D02G059700	-	5D:56454913-56459926	8_6_74	10_1_74	OK	1.91682	5.98444	1.6425	3.12206	2.8741	5e-05	0.00157846	yes
TraesCS6B02G032300	TraesCS6B02G032300	-	6B:18853706-18857920	8_6_74	10_1_74	OK	0.189956	0.592829	1.64195	3.12087	2.18774	0.0006	0.0111795	yes
TraesCS4B02G262900	TraesCS4B02G262900	-	4B:532718661-532721014	8_6_74	10_1_74	OK	35.5382	110.854	1.64122	3.1193	4.12311	5e-05	0.00157846	yes
TraesCS3B02G290300	TraesCS3B02G290300	-	3B:465928341-465935315	8_6_74	10_1_74	OK	0.156735	0.488888	1.64118	3.11921	2.47942	0.00035	0.0075058	yes
TraesCS3A02G516200	TraesCS3A02G516200	-	3A:733922303-733925895	8_6_74	10_1_74	OK	2.63047	8.19254	1.63899	3.11448	2.4127	0.00025	0.00578746	yes
TraesCS1B02G401600	TraesCS1B02G401600	-	1B:631829399-631834179	8_6_74	10_1_74	OK	1.66726	5.18961	1.63815	3.11266	3.26913	5e-05	0.00157846	yes
TraesCS7B02G360800	TraesCS7B02G360800	-	7B:622828113-622828927	8_6_74	10_1_74	OK	2.18262	6.79293	1.63797	3.11228	2.46747	0.0007	0.0125567	yes
TraesCS4B02G299400	TraesCS4B02G299400	-	4B:585821389-585823024	8_6_74	10_1_74	OK	2.79131	8.6845	1.6375	3.11126	2.86457	5e-05	0.00157846	yes
TraesCS1D02G112900	TraesCS1D02G112900	-	1D:109454816-109455690	8_6_74	10_1_74	OK	3.71419	11.5546	1.63734	3.11092	2.56697	0.0001	0.00279219	yes
TraesCS1D02G123500	TraesCS1D02G123500	-	1D:125822443-125824153	8_6_74	10_1_74	OK	1.05961	3.29129	1.63512	3.10613	1.96381	0.00245	0.0302203	yes
TraesCS3A02G133100	TraesCS3A02G133100	-	3A:110069450-110071298	8_6_74	10_1_74	OK	6.31057	19.5925	1.63446	3.10471	2.48796	5e-05	0.00157846	yes
TraesCS6D02G310500	TraesCS6D02G310500	-	6D:420559175-420561230	8_6_74	10_1_74	OK	1.29593	4.02196	1.63391	3.10353	2.39128	0.00015	0.00386582	yes
TraesCS7D02G201500	TraesCS7D02G201500	-	7D:160548937-160554317	8_6_74	10_1_74	OK	0.474299	1.47166	1.63358	3.10282	2.82892	5e-05	0.00157846	yes
TraesCS7D02G013400	TraesCS7D02G013400	-	7D:5645811-5648607	8_6_74	10_1_74	OK	0.167307	0.519037	1.63334	3.1023	2.41572	0.0009	0.0150202	yes
TraesCS6B02G139500	TraesCS6B02G139500	-	6B:136521269-136531143	8_6_74	10_1_74	OK	0.388532	1.2052	1.63317	3.10194	2.5016	0.00025	0.00578746	yes
TraesCS4D02G125700	TraesCS4D02G125700	-	4D:109920288-109927854	8_6_74	10_1_74	OK	0.493355	1.52847	1.63139	3.09811	2.66264	0.00055	0.0104723	yes
TraesCS6B02G204100	TraesCS6B02G204100	-	6B:252094254-252100111	8_6_74	10_1_74	OK	1.20785	3.73756	1.62966	3.0944	3.39035	5e-05	0.00157846	yes
TraesCS3A02G194900	TraesCS3A02G194900	-	3A:276474876-276476382	8_6_74	10_1_74	OK	0.839891	2.59835	1.62932	3.09367	2.03063	0.0018	0.0244784	yes
TraesCS7D02G310900	TraesCS7D02G310900	-	7D:394352820-394354912	8_6_74	10_1_74	OK	0.90118	2.78748	1.62907	3.09314	1.93945	0.00215	0.0277173	yes
TraesCS2A02G039400	TraesCS2A02G039400	-	2A:16432752-16434643	8_6_74	10_1_74	OK	1.71244	5.29666	1.62903	3.09305	2.78863	0.0001	0.00279219	yes
TraesCS5A02G552800	TraesCS5A02G552800	-	5A:705569731-705573755	8_6_74	10_1_74	OK	0.56514	1.74759	1.62869	3.09232	2.4051	5e-05	0.00157846	yes
TraesCS5D02G527500	TraesCS5D02G527500	-	5D:544695876-544698087	8_6_74	10_1_74	OK	0.813249	2.51436	1.62842	3.09174	2.75151	5e-05	0.00157846	yes
TraesCS2D02G352400	TraesCS2D02G352400	-	2D:450528031-450534369	8_6_74	10_1_74	OK	0.176768	0.546475	1.6283	3.09148	2.20387	0.0006	0.0111795	yes
TraesCS6A02G362600	TraesCS6A02G362600	-	6A:592434906-592440494	8_6_74	10_1_74	OK	0.151889	0.46938	1.62774	3.09029	1.85935	0.005	0.0489865	yes
TraesCS1B02G018700	TraesCS1B02G018700	-	1B:8913932-8916204	8_6_74	10_1_74	OK	0.572349	1.76824	1.62735	3.08945	1.8132	0.0046	0.0464104	yes
TraesCS6B02G050600	TraesCS6B02G050600	-	6B:30035169-30038813	8_6_74	10_1_74	OK	0.500319	1.54269	1.62453	3.08342	1.84926	0.0031	0.0356485	yes
TraesCS7B02G296800	TraesCS7B02G296800	-	7B:533567059-533571641	8_6_74	10_1_74	OK	0.557393	1.71636	1.62258	3.07925	2.32911	0.00025	0.00578746	yes
TraesCS6B02G098300	TraesCS6B02G098300	-	6B:75914979-75919135	8_6_74	10_1_74	OK	1.803	5.55099	1.62235	3.07876	2.92242	5e-05	0.00157846	yes
TraesCS5A02G312700	TraesCS5A02G312700	-	5A:524047409-524050088	8_6_74	10_1_74	OK	5.24599	16.1363	1.62103	3.07595	3.68637	5e-05	0.00157846	yes
TraesCSU02G063800	TraesCSU02G063800	-	Un:50424013-50425645	8_6_74	10_1_74	OK	1.68263	5.17375	1.6205	3.07482	3.25338	5e-05	0.00157846	yes
TraesCS1D02G119100	TraesCS1D02G119100	-	1D:115366468-115370445	8_6_74	10_1_74	OK	1.94814	5.98793	1.61996	3.07367	2.1727	0.0009	0.0150202	yes
TraesCS2B02G031100	TraesCS2B02G031100	-	2B:14404447-14407354	8_6_74	10_1_74	OK	5.70911	17.536	1.61899	3.0716	3.9188	5e-05	0.00157846	yes
TraesCS4A02G189700	TraesCS4A02G189700	-	4A:468603184-468604647	8_6_74	10_1_74	OK	0.468567	1.43864	1.61837	3.07028	1.77466	0.00505	0.0492692	yes
TraesCS7D02G353700	TraesCS7D02G353700	-	7D:457184624-457186946	8_6_74	10_1_74	OK	0.397329	1.2193	1.61764	3.06873	2.43278	0.0003	0.00667182	yes
TraesCS2B02G172400	TraesCS2B02G172400	-	2B:146732955-146737241	8_6_74	10_1_74	OK	0.296144	0.908729	1.61755	3.06853	1.94179	0.0024	0.0297865	yes
TraesCS1D02G156600	TraesCS1D02G156600	-	1D:220878356-220884395	8_6_74	10_1_74	OK	0.52162	1.60004	1.61704	3.06745	1.89048	0.0029	0.0342063	yes
TraesCSU02G166100	TraesCSU02G166100	-	Un:241848253-241850080	8_6_74	10_1_74	OK	0.580074	1.77738	1.61544	3.06405	1.79992	0.00425	0.0440857	yes
TraesCS7A02G464800	TraesCS7A02G464800	-	7A:661277483-661281454	8_6_74	10_1_74	OK	1.00486	3.07563	1.61389	3.06076	2.23599	0.0002	0.00487814	yes
TraesCS5A02G500100	TraesCS5A02G500100	-	5A:666306986-666309995	8_6_74	10_1_74	OK	0.261845	0.800882	1.61288	3.05862	1.78952	0.0044	0.0451353	yes
TraesCS3A02G178100	TraesCS3A02G178100	-	3A:202634325-202636245	8_6_74	10_1_74	OK	1.51617	4.63715	1.6128	3.05845	3.09173	5e-05	0.00157846	yes
TraesCS7D02G036700	TraesCS7D02G036700	-	7D:18691484-18695264	8_6_74	10_1_74	OK	0.639482	1.95184	1.60986	3.05222	3.14794	5e-05	0.00157846	yes
TraesCS3D02G194600	TraesCS3D02G194600	-	3D:186608395-186614841	8_6_74	10_1_74	OK	0.338574	1.03289	1.60915	3.05072	2.11993	0.00075	0.0131697	yes
TraesCS7A02G540400	TraesCS7A02G540400	-	7A:717388823-717394340	8_6_74	10_1_74	OK	0.62808	1.91387	1.60747	3.04717	2.24107	0.002	0.0263433	yes
TraesCS5A02G185600	TraesCS5A02G185600	-	5A:385955279-385957147	8_6_74	10_1_74	OK	0.711095	2.16655	1.60729	3.04679	1.99124	0.002	0.0263433	yes
TraesCS7A02G379700	TraesCS7A02G379700	-	7A:555473885-555475920	8_6_74	10_1_74	OK	0.40023	1.21928	1.60713	3.04645	1.93019	0.0025	0.0306682	yes
[truncated: 5,122 more rows]

## Sheet: Trimmed DEGs
test_id	gene_id	gene	locus	sample_1	sample_2	status	value_1	value_2	log2(fold_change)	FoldChange	test_stat	p_value	q_value	significant	abs(log2(FC))
[truncated: 1,195 more rows]
