# Supplementary material for: Carbohydrate Accumulation and Differential Transcript Expression in Winter Wheat Lines with Different Levels of Snow Mold and Freezing Tolerance after Cold Treatment
Source: Plants (Basel). 2020 Oct 23;9(11):1416. doi: 10.3390/plants9111416 (PMC7690702; doi:10.3390/plants9111416)
Supplement: Supplementary file 1 [file plants-09-01416-s001.zip › supplementalFiles/expressionData/originalData/8_6_74_vs_8_6_128_gene_exp.diff.xlsx]

## Sheet: All_genes_detected
test_id	gene_id	gene	locus	sample_1	sample_2	status	value_1	value_2	log2(fold_change)	test_stat	p_value	q_value	significant
ENSRNA050013743	ENSRNA050013743	U1	7A:138381324-138381485	8_6_74	8_6_128	OK	1.21499	1.94555	0.679232	0.689962	0.3674	0.999322	no
ENSRNA050013746	ENSRNA050013746	snoZ279_R105_R108	7A:133640722-133640827	8_6_74	8_6_128	OK	58.2834	0	#NAME?	#NAME?	0.004	0.21947	no
ENSRNA050013756	ENSRNA050013756	SNORD25	4D:432942980-432943076	8_6_74	8_6_128	OK	0	95.5393	inf	#NAME?	0.12715	0.999322	no
ENSRNA050013793	ENSRNA050013793	U1	1A:480753989-480754149	8_6_74	8_6_128	OK	1.7997	1.69977	-0.0824183	-0.0799257	0.3929	0.999322	no
ENSRNA050013802	ENSRNA050013802	SSU_rRNA_eukarya	1A:197259346-197259507	8_6_74	8_6_128	OK	4.14176	0.736993	-2.49052	-1.45172	0.17555	0.999322	no
ENSRNA050013810	ENSRNA050013810	LSU_rRNA_eukarya	7B:49401523-49401925	8_6_74	8_6_128	OK	13.5054	7.92871	-0.768379	-0.892411	0.12825	0.999322	no
ENSRNA050013826	ENSRNA050013826	5_8S_rRNA	1A:582237609-582237765	8_6_74	8_6_128	OK	2.99352	10.2608	1.77723	2.59534	0.17475	0.999322	no
ENSRNA050013832	ENSRNA050013832	SSU_rRNA_eukarya	1A:40097-89349	8_6_74	8_6_128	OK	0.53283	0.25994	-1.0355	-0.119439	0.4617	0.999322	no
ENSRNA050013835	ENSRNA050013835	SSU_rRNA_eukarya	1A:196011-197820	8_6_74	8_6_128	OK	1.10126	1.07551	-0.0341333	-0.0403749	0.93985	0.999322	no
ENSRNA050013837	ENSRNA050013837	SSU_rRNA_eukarya	1A:40097-89349	8_6_74	8_6_128	OK	0.698991	0.388769	-0.846361	-0.120695	0.57195	0.999322	no
ENSRNA050013838	ENSRNA050013838	SSU_rRNA_eukarya	1A:40097-89349	8_6_74	8_6_128	OK	0.587872	0.279374	-1.0733	-0.137782	0.47315	0.999322	no
ENSRNA050013842	ENSRNA050013842	SSU_rRNA_eukarya	1A:233817-245051	8_6_74	8_6_128	OK	0.406697	0.137479	-1.56474	-0.264799	0.35705	0.999322	no
ENSRNA050013850	ENSRNA050013850	SSU_rRNA_eukarya	1A:416368-418178	8_6_74	8_6_128	OK	0.563531	0.311368	-0.855875	-0.831016	0.16865	0.999322	no
ENSRNA050013853	ENSRNA050013853	SSU_rRNA_eukarya	1A:28455-30266	8_6_74	8_6_128	OK	0.41692	0.391233	-0.0917448	-0.0855361	0.87855	0.999322	no
ENSRNA050013860	ENSRNA050013860	SSU_rRNA_eukarya	1A:37092-38903	8_6_74	8_6_128	OK	0.520994	0.110179	-2.24142	-1.75708	0.00835	0.337685	no
ENSRNA050013867	ENSRNA050013867	SSU_rRNA_eukarya	1A:138370-140180	8_6_74	8_6_128	OK	1.48957	2.82154	0.921587	1.08002	0.0387	0.763631	no
ENSRNA050013870	ENSRNA050013870	SSU_rRNA_eukarya	1A:92115-93923	8_6_74	8_6_128	OK	0.361854	0.17695	-1.03206	-0.802604	0.14095	0.999322	no
ENSRNA050013871	ENSRNA050013871	SSU_rRNA_eukarya	1A:342084-343857	8_6_74	8_6_128	OK	0.36627	0.254369	-0.525985	-0.457783	0.41775	0.999322	no
ENSRNA050013875	ENSRNA050013875	LSU_rRNA_eukarya	1A:199-1683	8_6_74	8_6_128	OK	1.11155	0.693122	-0.681389	-0.743394	0.17465	0.999322	no
ENSRNA050013891	ENSRNA050013891	LSU_rRNA_eukarya	1A:149489-154559	8_6_74	8_6_128	OK	0.803186	0.201854	-1.99242	-0.665437	0.541	0.999322	no
ENSRNA050013907	ENSRNA050013907	5_8S_rRNA	1A:392761-392917	8_6_74	8_6_128	OK	0	2.3688	inf	#NAME?	0.02815	0.648571	no
ENSRNA050013913	ENSRNA050013913	5_8S_rRNA	1A:7059-7215	8_6_74	8_6_128	OK	1.62246	0.608245	-1.41546	-1.3772	0.27355	0.999322	no
ENSRNA050013946	ENSRNA050013946	Plant_SRP	4D:472346404-472346710	8_6_74	8_6_128	OK	6.04917	4.10296	-0.560073	-0.451559	0.42855	0.999322	no
ENSRNA050013959	ENSRNA050013959	Plant_SRP	4D:453324325-453324630	8_6_74	8_6_128	OK	13.116	13.5598	0.0480103	0.056332	0.9217	0.999322	no
ENSRNA050013961	ENSRNA050013961	U2	4D:456124209-456124439	8_6_74	8_6_128	OK	0	0.962693	inf	#NAME?	0.1221	0.999322	no
ENSRNA050014024	ENSRNA050014024	U4	7B:22062389-22062540	8_6_74	8_6_128	OK	0.709578	16.2206	4.51472	5.67026	0.13045	0.999322	no
ENSRNA050014048	ENSRNA050014048	snoR86	4D:3585893-3588718	8_6_74	8_6_128	OK	0	25.8649	inf	#NAME?	0.1739	0.999322	no
ENSRNA050014049	ENSRNA050014049	snoR86	4D:3585893-3588718	8_6_74	8_6_128	OK	4.62079	0	#NAME?	#NAME?	0.1898	0.999322	no
ENSRNA050014051	ENSRNA050014051	snoR86	4D:3585893-3588718	8_6_74	8_6_128	OK	9.83847	12.7926	0.378801	0.0244797	0.84775	0.999322	no
ENSRNA050014053	ENSRNA050014053	snoR86	4D:3585893-3588718	8_6_74	8_6_128	OK	5.25217	14.2699	1.44199	0.918966	0.5803	0.999322	no
ENSRNA050014054	ENSRNA050014054	snoR86	4D:3585893-3588718	8_6_74	8_6_128	OK	14.8648	10.7035	-0.473819	-0.388033	0.79685	0.999322	no
ENSRNA050014060	ENSRNA050014060	snoR134	7B:620995799-620995955	8_6_74	8_6_128	OK	2.60388	1.52269	-0.774045	-0.984468	0.65835	0.999322	no
ENSRNA050014065	ENSRNA050014065	snoR80	7B:608907070-608907201	8_6_74	8_6_128	OK	4.76059	1.48944	-1.67637	-2.88188	0.06925	0.957772	no
ENSRNA050014478	ENSRNA050014478	LSU_rRNA_eukarya	Un:260643887-260645398	8_6_74	8_6_128	OK	1.43658	1.48264	0.0455363	0.0525786	0.92585	0.999322	no
ENSRNA050014870	ENSRNA050014870	U5	2D:181440466-181440577	8_6_74	8_6_128	OK	22.6387	0	#NAME?	#NAME?	0.01485	0.468501	no
ENSRNA050014873	ENSRNA050014873	SSU_rRNA_eukarya	Un:220755330-220757055	8_6_74	8_6_128	OK	1.91377	0.973139	-0.975703	-1.2941	0.0289	0.657665	no
ENSRNA050015106	ENSRNA050015106	snoZ279_R105_R108	7A:126750575-126750681	8_6_74	8_6_128	OK	0	41.1087	inf	#NAME?	0.1288	0.999322	no
ENSRNA050015109	ENSRNA050015109	LSU_rRNA_eukarya	Un:355155634-355156641	8_6_74	8_6_128	OK	0.64269	0.268248	-1.26056	-0.928874	0.12195	0.999322	no
ENSRNA050015111	ENSRNA050015111	LSU_rRNA_eukarya	Un:356983402-356983795	8_6_74	8_6_128	OK	3.81005	1.27005	-1.58492	-0.881536	0.1738	0.999322	no
ENSRNA050015189	ENSRNA050015189	U2	7B:490675236-490675450	8_6_74	8_6_128	OK	0.196848	1.40746	2.83794	1.39835	0.30755	0.999322	no
ENSRNA050015219	ENSRNA050015219	SSU_rRNA_eukarya	Un:274343155-274343620	8_6_74	8_6_128	OK	0.490542	0.412961	-0.248373	-0.122004	0.8426	0.999322	no
ENSRNA050015240	ENSRNA050015240	LSU_rRNA_eukarya	1A:85185877-85185957	8_6_74	8_6_128	OK	200.94	0	#NAME?	#NAME?	0.1311	0.999322	no
ENSRNA050015244	ENSRNA050015244	U5	2D:103147577-103147696	8_6_74	8_6_128	OK	13.1458	3.80626	-1.78816	-7.10762	0.24635	0.999322	no
ENSRNA050015653	ENSRNA050015653	LSU_rRNA_eukarya	1A:532086501-532087445	8_6_74	8_6_128	OK	0.874953	0.717029	-0.287173	-0.22971	0.68045	0.999322	no
ENSRNA050015656	ENSRNA050015656	snoZ279_R105_R108	1A:535449393-535449499	8_6_74	8_6_128	OK	26.1855	7.61641	-1.78158	-0.932023	0.22915	0.999322	no
ENSRNA050015676	ENSRNA050015676	5_8S_rRNA	Un:199894635-199894791	8_6_74	8_6_128	OK	0.99988	2.27216	1.18424	1.18147	0.493	0.999322	no
ENSRNA050015918	ENSRNA050015918	U5	7A:666183089-666183205	8_6_74	8_6_128	OK	25.7319	9.60823	-1.42121	-0.907425	0.42765	0.999322	no
ENSRNA050015960	ENSRNA050015960	U2	4D:428985574-428985788	8_6_74	8_6_128	OK	0.191422	1.05922	2.46817	1.15237	0.3437	0.999322	no
ENSRNA050015978	ENSRNA050015978	LSU_rRNA_eukarya	Un:459476818-459477675	8_6_74	8_6_128	OK	20.1733	14.4553	-0.480847	-0.861968	0.12355	0.999322	no
ENSRNA050015984	ENSRNA050015984	LSU_rRNA_eukarya	Un:454461255-454461744	8_6_74	8_6_128	OK	18.0346	11.8922	-0.600757	-0.848561	0.1183	0.999322	no
ENSRNA050015989	ENSRNA050015989	LSU_rRNA_eukarya	Un:452262896-452263642	8_6_74	8_6_128	OK	2.4063	0.88606	-1.44134	-1.24989	0.05445	0.886761	no
ENSRNA050015991	ENSRNA050015991	LSU_rRNA_eukarya	Un:459718453-459719138	8_6_74	8_6_128	OK	83.8343	50.4509	-0.732661	-1.43048	0.01045	0.384524	no
ENSRNA050016007	ENSRNA050016007	LSU_rRNA_eukarya	Un:459608488-459608881	8_6_74	8_6_128	OK	2.45082	1.59697	-0.617927	-0.299545	0.6295	0.999322	no
ENSRNA050016008	ENSRNA050016008	LSU_rRNA_eukarya	Un:454825509-454825902	8_6_74	8_6_128	OK	0.837464	4.21616	2.33183	1.32921	0.0582	0.907308	no
ENSRNA050016009	ENSRNA050016009	LSU_rRNA_eukarya	Un:458104655-458105048	8_6_74	8_6_128	OK	0.961876	3.71354	1.94887	1.11449	0.0886	0.999322	no
ENSRNA050016010	ENSRNA050016010	LSU_rRNA_eukarya	Un:451695850-451696243	8_6_74	8_6_128	OK	0.477722	1.17154	1.29417	1.17362	0.41	0.999322	no
ENSRNA050016028	ENSRNA050016028	5_8S_rRNA	Un:458434295-458434451	8_6_74	8_6_128	OK	0.48069	1.76455	1.87612	1.51151	0.333	0.999322	no
ENSRNA050016119	ENSRNA050016119	LSU_rRNA_eukarya	Un:450312100-450312263	8_6_74	8_6_128	OK	1.86411	0.600185	-1.63501	-1.60823	0.19275	0.999322	no
ENSRNA050016153	ENSRNA050016153	5S_rRNA	Un:450359572-450359691	8_6_74	8_6_128	OK	13.6351	0	#NAME?	#NAME?	0.12615	0.999322	no
ENSRNA050016242	ENSRNA050016242	U2	7B:593016043-593016240	8_6_74	8_6_128	OK	1.07157	0.165199	-2.69745	-1.13548	0.09555	0.999322	no
ENSRNA050016286	ENSRNA050016286	LSU_rRNA_eukarya	Un:450279550-450279799	8_6_74	8_6_128	OK	0.909539	0.526157	-0.789641	-0.311267	0.6001	0.999322	no
ENSRNA050016304	ENSRNA050016304	SSU_rRNA_eukarya	Un:245702775-245704586	8_6_74	8_6_128	OK	1.16322	0.965943	-0.268112	-0.308076	0.5739	0.999322	no
ENSRNA050016305	ENSRNA050016305	LSU_rRNA_eukarya	Un:249837976-249838369	8_6_74	8_6_128	OK	5.64832	8.65328	0.615426	0.539536	0.37275	0.999322	no
ENSRNA050016308	ENSRNA050016308	LSU_rRNA_eukarya	Un:247550771-247551377	8_6_74	8_6_128	OK	0.616639	0.531517	-0.214312	-0.115457	0.8252	0.999322	no
ENSRNA050016388	ENSRNA050016388	LSU_rRNA_eukarya	Un:405069949-405070450	8_6_74	8_6_128	OK	0.577827	0.354526	-0.704746	-0.259478	0.64415	0.999322	no
ENSRNA050016390	ENSRNA050016390	LSU_rRNA_eukarya	Un:400146230-400147906	8_6_74	8_6_128	OK	5.34623	3.0073	-0.830056	-1.38079	0.0141	0.454655	no
ENSRNA050016391	ENSRNA050016391	LSU_rRNA_eukarya	Un:402024074-402024352	8_6_74	8_6_128	OK	0.647933	0.604013	-0.101266	-0.0498507	0.9195	0.999322	no
ENSRNA050016392	ENSRNA050016392	LSU_rRNA_eukarya	Un:406304472-406304750	8_6_74	8_6_128	OK	1.19716	0.606225	-0.981694	-0.620015	0.4671	0.999322	no
ENSRNA050016399	ENSRNA050016399	LSU_rRNA_eukarya	Un:409984709-409985102	8_6_74	8_6_128	OK	0.199597	0.982587	2.2995	1.44894	0.23305	0.999322	no
ENSRNA050016400	ENSRNA050016400	LSU_rRNA_eukarya	Un:404191674-404192067	8_6_74	8_6_128	OK	0.964616	0.176035	-2.45409	-1.48502	0.20945	0.999322	no
ENSRNA050016401	ENSRNA050016401	LSU_rRNA_eukarya	Un:408023587-408023980	8_6_74	8_6_128	OK	17.2065	22.5378	0.389393	0.429295	0.4632	0.999322	no
ENSRNA050016402	ENSRNA050016402	LSU_rRNA_eukarya	Un:408024180-408024362	8_6_74	8_6_128	OK	6.02034	1.27191	-2.24285	-1.1008	0.11345	0.999322	no
ENSRNA050016404	ENSRNA050016404	LSU_rRNA_eukarya	Un:401394931-401395209	8_6_74	8_6_128	OK	0.967478	0.0944922	-3.35596	-1.19144	0.1325	0.999322	no
ENSRNA050016551	ENSRNA050016551	SSU_rRNA_eukarya	Un:282367306-282368325	8_6_74	8_6_128	OK	2.21444	1.133	-0.9668	-1.01917	0.08315	0.999322	no
ENSRNA050016680	ENSRNA050016680	IsrR	5D:28034370-28034557	8_6_74	8_6_128	OK	1.60734	0.247528	-2.69901	-1.57039	0.1089	0.999322	no
ENSRNA050016784	ENSRNA050016784	LSU_rRNA_eukarya	Un:310327907-310328981	8_6_74	8_6_128	OK	0.438655	0.395543	-0.149252	-0.0964166	0.8442	0.999322	no
ENSRNA050016785	ENSRNA050016785	SSU_rRNA_eukarya	Un:314441790-314443319	8_6_74	8_6_128	OK	1.49233	0.65845	-1.18042	-1.23717	0.0365	0.739066	no
ENSRNA050016808	ENSRNA050016808	LSU_rRNA_eukarya	Un:216042836-216043114	8_6_74	8_6_128	OK	4.46337	0.665532	-2.74555	-1.7032	0.1053	0.999322	no
ENSRNA050017158	ENSRNA050017158	U2	7A:533597546-533597777	8_6_74	8_6_128	OK	0.309259	1.40603	2.18474	1.12201	0.48845	0.999322	no
ENSRNA050017161	ENSRNA050017161	LSU_rRNA_eukarya	7A:537208928-537209094	8_6_74	8_6_128	OK	6.99448	4.57778	-0.611567	-0.269623	0.642	0.999322	no
ENSRNA050017176	ENSRNA050017176	Plant_SRP	7A:694552531-694552834	8_6_74	8_6_128	OK	5.66467	5.7446	0.0202123	0.0146479	0.9813	0.999322	no
ENSRNA050017177	ENSRNA050017177	Plant_SRP	7A:691604770-691605077	8_6_74	8_6_128	OK	0.824811	0.181199	-2.18649	-1.09261	0.2962	0.999322	no
ENSRNA050017193	ENSRNA050017193	LSU_rRNA_eukarya	Un:345600735-345601104	8_6_74	8_6_128	OK	1.97837	1.90063	-0.0578319	-0.0418068	0.93615	0.999322	no
ENSRNA050017194	ENSRNA050017194	LSU_rRNA_eukarya	Un:345599199-345599876	8_6_74	8_6_128	OK	10.0629	4.97828	-1.01533	-1.34392	0.02205	0.573197	no
ENSRNA050017196	ENSRNA050017196	LSU_rRNA_eukarya	Un:342573821-342574025	8_6_74	8_6_128	OK	27.4843	16.7824	-0.711664	-0.631983	0.278	0.999322	no
ENSRNA050017201	ENSRNA050017201	LSU_rRNA_eukarya	Un:345601140-345601471	8_6_74	8_6_128	OK	45.3503	26.2614	-0.788168	-1.23001	0.0286	0.653785	no
ENSRNA050017255	ENSRNA050017255	snoR44_J54	Un:344042268-344042370	8_6_74	8_6_128	OK	0	45.0283	inf	#NAME?	0.1288	0.999322	no
ENSRNA050017303	ENSRNA050017303	U6	5D:113418104-113418207	8_6_74	8_6_128	OK	19.5256	0	#NAME?	#NAME?	0.0901	0.999322	no
ENSRNA050017307	ENSRNA050017307	snoZ159	5D:116976657-116976753	8_6_74	8_6_128	OK	44.5246	0	#NAME?	#NAME?	0.1291	0.999322	no
ENSRNA050017603	ENSRNA050017603	LSU_rRNA_eukarya	4D:322005704-322006141	8_6_74	8_6_128	OK	0.30971	1.55431	2.32728	1.07648	0.09745	0.999322	no
ENSRNA050017613	ENSRNA050017613	snoZ279_R105_R108	1D:439309081-439309187	8_6_74	8_6_128	OK	0	132.748	inf	#NAME?	0.00025	0.0379276	yes
ENSRNA050017632	ENSRNA050017632	SSU_rRNA_eukarya	2D:272554221-272554866	8_6_74	8_6_128	OK	7.18388	5.38931	-0.414663	-0.510205	0.36855	0.999322	no
ENSRNA050017633	ENSRNA050017633	SSU_rRNA_eukarya	2D:272553687-272554221	8_6_74	8_6_128	OK	41.6167	27.5443	-0.595409	-0.973904	0.07175	0.967366	no
ENSRNA050017713	ENSRNA050017713	LSU_rRNA_eukarya	7D:88624269-88624919	8_6_74	8_6_128	OK	1.15181	0.999766	-0.204241	-0.154162	0.7901	0.999322	no
ENSRNA050017717	ENSRNA050017717	LSU_rRNA_eukarya	7D:88599587-88600024	8_6_74	8_6_128	OK	14.6814	6.39523	-1.19892	-1.47477	0.0183	0.521625	no
ENSRNA050017732	ENSRNA050017732	U2	7A:86111904-86112100	8_6_74	8_6_128	OK	0	2.6664	inf	#NAME?	0.0002	0.0329531	yes
ENSRNA050017735	ENSRNA050017735	U1	7A:81643265-81643426	8_6_74	8_6_128	OK	2.30399	1.75794	-0.390243	-0.33637	0.19725	0.999322	no
ENSRNA050017740	ENSRNA050017740	U4	7A:85957935-85958086	8_6_74	8_6_128	OK	0	13.4925	inf	#NAME?	0.0011	0.0983552	no
ENSRNA050017788	ENSRNA050017788	LSU_rRNA_eukarya	5D:432337582-432338286	8_6_74	8_6_128	OK	126.212	76.9614	-0.713637	-1.28785	0.02445	0.604188	no
ENSRNA050018378	ENSRNA050018378	SSU_rRNA_eukarya	4A:362903893-362904315	8_6_74	8_6_128	OK	3.12614	1.82474	-0.776686	-0.57297	0.2755	0.999322	no
ENSRNA050018652	ENSRNA050018652	LSU_rRNA_eukarya	Un:421711631-421712408	8_6_74	8_6_128	OK	0.979904	0.594521	-0.720912	-0.624404	0.2616	0.999322	no
ENSRNA050018657	ENSRNA050018657	LSU_rRNA_eukarya	Un:424952959-424953460	8_6_74	8_6_128	OK	2.30144	1.44727	-0.669206	-0.404905	0.54315	0.999322	no
ENSRNA050018658	ENSRNA050018658	LSU_rRNA_eukarya	Un:425722688-425726428	8_6_74	8_6_128	OK	0.417721	0.195779	-1.09331	-0.0379209	0.55	0.999322	no
ENSRNA050018660	ENSRNA050018660	LSU_rRNA_eukarya	Un:427221345-427221845	8_6_74	8_6_128	OK	0.706996	0.220945	-1.67801	-0.736673	0.2293	0.999322	no
ENSRNA050018665	ENSRNA050018665	LSU_rRNA_eukarya	Un:424952259-424952958	8_6_74	8_6_128	OK	54.0773	41.6519	-0.376642	-0.713335	0.19375	0.999322	no
ENSRNA050018667	ENSRNA050018667	LSU_rRNA_eukarya	Un:427443338-427444038	8_6_74	8_6_128	OK	5.61895	4.86543	-0.207732	-0.276649	0.6225	0.999322	no
ENSRNA050018674	ENSRNA050018674	LSU_rRNA_eukarya	Un:421394482-421394875	8_6_74	8_6_128	OK	1.49452	1.13246	-0.400215	-0.190972	0.7556	0.999322	no
ENSRNA050018675	ENSRNA050018675	LSU_rRNA_eukarya	Un:420404743-420404951	8_6_74	8_6_128	OK	5.24128	1.21691	-2.1067	-1.05154	0.08715	0.999322	no
ENSRNA050018676	ENSRNA050018676	LSU_rRNA_eukarya	Un:422172698-422173135	8_6_74	8_6_128	OK	87.9733	65.273	-0.430579	-0.735161	0.18965	0.999322	no
ENSRNA050018681	ENSRNA050018681	SSU_rRNA_eukarya	Un:423535774-423536361	8_6_74	8_6_128	OK	2.67291	3.14755	0.235821	0.238167	0.6438	0.999322	no
ENSRNA050018692	ENSRNA050018692	LSU_rRNA_eukarya	Un:425407784-425408564	8_6_74	8_6_128	OK	25.7882	20.2966	-0.345474	-0.439142	0.44805	0.999322	no
ENSRNA050018807	ENSRNA050018807	LSU_rRNA_eukarya	Un:424953510-424953679	8_6_74	8_6_128	OK	3.51901	0	#NAME?	#NAME?	0.0015	0.118645	no
ENSRNA050018902	ENSRNA050018902	SSU_rRNA_eukarya	5D:357553801-357554476	8_6_74	8_6_128	OK	4.0955	3.91715	-0.0642335	-0.0760242	0.8876	0.999322	no
ENSRNA050018916	ENSRNA050018916	LSU_rRNA_eukarya	Un:432623794-432624295	8_6_74	8_6_128	OK	0.986864	0.180378	-2.45182	-1.20171	0.26715	0.999322	no
ENSRNA050018922	ENSRNA050018922	LSU_rRNA_eukarya	Un:433183337-433183752	8_6_74	8_6_128	OK	0.589066	0.667392	0.180104	0.0830192	0.8887	0.999322	no
ENSRNA050018930	ENSRNA050018930	LSU_rRNA_eukarya	Un:432828631-432829155	8_6_74	8_6_128	OK	29.2164	16.8311	-0.795648	-1.36332	0.0139	0.451616	no
ENSRNA050018931	ENSRNA050018931	LSU_rRNA_eukarya	Un:430609122-430609400	8_6_74	8_6_128	OK	0.548219	0.0904283	-2.59991	-0.904937	0.16775	0.999322	no
ENSRNA050018932	ENSRNA050018932	LSU_rRNA_eukarya	Un:431370303-431370581	8_6_74	8_6_128	OK	0.987952	0.477726	-1.04826	-0.448486	0.44805	0.999322	no
ENSRNA050018933	ENSRNA050018933	LSU_rRNA_eukarya	Un:436195333-436195611	8_6_74	8_6_128	OK	2.89857	1.01984	-1.507	-1.01786	0.16445	0.999322	no
ENSRNA050018934	ENSRNA050018934	LSU_rRNA_eukarya	Un:431954931-431955209	8_6_74	8_6_128	OK	0.646409	0.0940181	-2.78144	-1.01922	0.0984	0.999322	no
ENSRNA050018938	ENSRNA050018938	LSU_rRNA_eukarya	Un:436395506-436395899	8_6_74	8_6_128	OK	2.69914	4.59812	0.768544	0.52128	0.38265	0.999322	no
ENSRNA050018939	ENSRNA050018939	LSU_rRNA_eukarya	Un:438390243-438390636	8_6_74	8_6_128	OK	0.691783	2.34505	1.76123	1.01194	0.1711	0.999322	no
ENSRNA050018947	ENSRNA050018947	SSU_rRNA_eukarya	Un:432965065-432965226	8_6_74	8_6_128	OK	2.93423	1.42148	-1.04558	-0.524651	0.4879	0.999322	no
ENSRNA050018950	ENSRNA050018950	5_8S_rRNA	Un:432964675-432964831	8_6_74	8_6_128	OK	0	1.84679	inf	#NAME?	0.0468	0.832623	no
ENSRNA050019092	ENSRNA050019092	LSU_rRNA_eukarya	Un:439744894-439745429	8_6_74	8_6_128	OK	4.72841	1.53503	-1.62309	-1.54867	0.0127	0.427641	no
ENSRNA050019093	ENSRNA050019093	LSU_rRNA_eukarya	Un:432800682-432801256	8_6_74	8_6_128	OK	40.2011	19.4421	-1.04805	-1.87752	0.0013	0.109869	no
ENSRNA050019111	ENSRNA050019111	LSU_rRNA_eukarya	Un:431509564-431509914	8_6_74	8_6_128	OK	2.22374	0.551868	-2.01059	-1.04239	0.08015	0.999322	no
ENSRNA050019258	ENSRNA050019258	snoZ279_R105_R108	7D:123774126-123774232	8_6_74	8_6_128	OK	7.02376	40.8645	2.54053	22.8599	0.34945	0.999322	no
ENSRNA050019263	ENSRNA050019263	SSU_rRNA_eukarya	1B:111165047-111166117	8_6_74	8_6_128	OK	1.47793	0.763162	-0.953517	-1.07317	0.08585	0.999322	no
ENSRNA050019266	ENSRNA050019266	SSU_rRNA_eukarya	1B:111155960-111156200	8_6_74	8_6_128	OK	0	1.83374	inf	#NAME?	0.0001	0.0213562	yes
ENSRNA050019297	ENSRNA050019297	SSU_rRNA_eukarya	5D:312625685-312626262	8_6_74	8_6_128	OK	25.6325	10.433	-1.29681	-1.89031	0.0004	0.0508247	no
ENSRNA050019323	ENSRNA050019323	LSU_rRNA_eukarya	Un:363111219-363112500	8_6_74	8_6_128	OK	5.07576	3.85841	-0.39562	-0.643948	0.26495	0.999322	no
ENSRNA050019327	ENSRNA050019327	LSU_rRNA_eukarya	Un:366252147-366253154	8_6_74	8_6_128	OK	0.481366	0.373743	-0.365087	-0.258154	0.6374	0.999322	no
ENSRNA050019328	ENSRNA050019328	LSU_rRNA_eukarya	Un:367833760-367834354	8_6_74	8_6_128	OK	278.988	195.311	-0.514429	-0.942473	0.09325	0.999322	no
ENSRNA050019333	ENSRNA050019333	5_8S_rRNA	Un:369752032-369752188	8_6_74	8_6_128	OK	1.49115	0.551621	-1.43467	-1.2785	0.2834	0.999322	no
ENSRNA050019393	ENSRNA050019393	LSU_rRNA_eukarya	Un:365941076-365941303	8_6_74	8_6_128	OK	260.832	136.845	-0.930579	-1.51826	0.0072	0.312578	no
ENSRNA050019403	ENSRNA050019403	Intron_gpII	4A:67563531-67563622	8_6_74	8_6_128	OK	53.6683	0	#NAME?	#NAME?	0.12375	0.999322	no
ENSRNA050019411	ENSRNA050019411	snoR86	4A:601059792-601062892	8_6_74	8_6_128	OK	17.9953	49.2076	1.45126	0.913103	0.56005	0.999322	no
ENSRNA050019412	ENSRNA050019412	snoR86	4A:601059792-601062892	8_6_74	8_6_128	OK	5.33745	15.0832	1.49872	0.965325	0.6255	0.999322	no
ENSRNA050019446	ENSRNA050019446	U6	1D:356143367-356143470	8_6_74	8_6_128	OK	16.1573	0	#NAME?	#NAME?	0.08205	0.999322	no
ENSRNA050019452	ENSRNA050019452	snoZ152	6D:125020586-125022892	8_6_74	8_6_128	OK	55.8923	0	#NAME?	#NAME?	0.19355	0.999322	no
ENSRNA050019466	ENSRNA050019466	U1	7B:103882872-103883033	8_6_74	8_6_128	OK	11.315	7.88053	-0.521875	-0.292604	0.6137	0.999322	no
ENSRNA050019479	ENSRNA050019479	LSU_rRNA_eukarya	Un:378097129-378098410	8_6_74	8_6_128	OK	0.50899	0.211167	-1.26926	-0.935426	0.1116	0.999322	no
ENSRNA050019571	ENSRNA050019571	SSU_rRNA_eukarya	7B:54070800-54071283	8_6_74	8_6_128	OK	2.77246	3.51104	0.340734	0.317336	0.58255	0.999322	no
ENSRNA050019574	ENSRNA050019574	U1	6A:596540194-596540355	8_6_74	8_6_128	OK	1.82052	1.49965	-0.279725	-0.318223	0.7563	0.999322	no
ENSRNA050019597	ENSRNA050019597	U1	7D:138348783-138349966	8_6_74	8_6_128	OK	2.04391	0	#NAME?	#NAME?	0.10575	0.999322	no
ENSRNA050019598	ENSRNA050019598	U1	7D:138378611-138378773	8_6_74	8_6_128	OK	3.69485	10.9819	1.57155	0.943863	0.24	0.999322	no
ENSRNA050019601	ENSRNA050019601	snoZ279_R105_R108	7D:134482832-134482936	8_6_74	8_6_128	OK	21.9419	87.4414	1.99463	29.4362	0.49085	0.999322	no
ENSRNA050019661	ENSRNA050019661	U1	5D:517672005-517672166	8_6_74	8_6_128	OK	4.00359	6.57258	0.715166	0.4138	0.59125	0.999322	no
ENSRNA050019662	ENSRNA050019662	U1	5D:512894240-512894401	8_6_74	8_6_128	OK	4.04378	1.60407	-1.33397	-0.787348	0.4496	0.999322	no
ENSRNA050019663	ENSRNA050019663	U1	5D:513466073-513466234	8_6_74	8_6_128	OK	3.01626	4.55084	0.593374	0.831098	0.59975	0.999322	no
ENSRNA050019664	ENSRNA050019664	U1	5D:512778195-512778356	8_6_74	8_6_128	OK	3.13814	15.9217	2.34301	3.21158	0.09255	0.999322	no
ENSRNA050019668	ENSRNA050019668	Plant_SRP	7B:683562589-683562891	8_6_74	8_6_128	OK	4.74683	2.16116	-1.13516	-0.820027	0.2308	0.999322	no
ENSRNA050019669	ENSRNA050019669	Plant_SRP	7B:683757857-683758159	8_6_74	8_6_128	OK	1.37567	1.57305	0.193425	0.110709	0.86535	0.999322	no
ENSRNA050019670	ENSRNA050019670	Plant_SRP	7B:683598927-683599174	8_6_74	8_6_128	OK	0.661795	0.264438	-1.32346	-0.723425	0.441	0.999322	no
ENSRNA050019671	ENSRNA050019671	Plant_SRP	7B:683519569-683519739	8_6_74	8_6_128	OK	1.69701	1.24996	-0.441115	-0.562678	0.6735	0.999322	no
ENSRNA050019674	ENSRNA050019674	Plant_SRP	7B:683752234-683752344	8_6_74	8_6_128	OK	10.3148	0	#NAME?	#NAME?	0.08205	0.999322	no
ENSRNA050019689	ENSRNA050019689	U5	1B:665494660-665494780	8_6_74	8_6_128	OK	12.3336	40.3916	1.71146	6.94382	0.20445	0.999322	no
ENSRNA050019710	ENSRNA050019710	SSU_rRNA_eukarya	5D:18602169-18602452	8_6_74	8_6_128	OK	0.830575	0.437572	-0.92459	-0.50254	0.47805	0.999322	no
ENSRNA050019777	ENSRNA050019777	LSU_rRNA_eukarya	6A:581835376-581835717	8_6_74	8_6_128	OK	0.453206	0.0671795	-2.75407	-0.876678	0.1573	0.999322	no
ENSRNA050019778	ENSRNA050019778	U1	6A:581743763-581743950	8_6_74	8_6_128	OK	1.67661	0.452615	-1.88919	-1.63706	0.28125	0.999322	no
ENSRNA050019790	ENSRNA050019790	LSU_rRNA_eukarya	7D:606923310-606923737	8_6_74	8_6_128	OK	342.143	205.54	-0.735179	-1.39373	0.0181	0.518052	no
ENSRNA050019802	ENSRNA050019802	SNORD25	6D:292399035-292399131	8_6_74	8_6_128	OK	34.4118	20.9106	-0.718672	-14.1027	0.36155	0.999322	no
ENSRNA050019827	ENSRNA050019827	U5	4A:45745976-45750531	8_6_74	8_6_128	OK	4.90429	2.74264	-0.838476	-0.66908	0.70015	0.999322	no
ENSRNA050019836	ENSRNA050019836	LSU_rRNA_eukarya	1D:254379793-254380020	8_6_74	8_6_128	OK	0.714558	0.368937	-0.953678	-0.396863	0.5878	0.999322	no
ENSRNA050019841	ENSRNA050019841	LSU_rRNA_eukarya	6A:199251286-199251449	8_6_74	8_6_128	OK	68.3739	38.0642	-0.845012	-0.761219	0.15905	0.999322	no
ENSRNA050019843	ENSRNA050019843	LSU_rRNA_eukarya	5D:329134183-329134410	8_6_74	8_6_128	OK	0.622351	0.129887	-2.26047	-0.799855	0.2364	0.999322	no
ENSRNA050019869	ENSRNA050019869	snoZ279_R105_R108	1B:596116582-596116688	8_6_74	8_6_128	OK	27.8005	7.61967	-1.86731	-16.6433	0.349	0.999322	no
ENSRNA050019891	ENSRNA050019891	SSU_rRNA_eukarya	1B:544602415-544604226	8_6_74	8_6_128	OK	0.962746	0.449989	-1.09727	-1.18524	0.0469	0.832801	no
ENSRNA050019892	ENSRNA050019892	SSU_rRNA_eukarya	1B:544606048-544607858	8_6_74	8_6_128	OK	0.393514	0.198888	-0.984457	-0.762678	0.1874	0.999322	no
ENSRNA050019895	ENSRNA050019895	LSU_rRNA_eukarya	1B:544615944-544617455	8_6_74	8_6_128	OK	1.01068	1.1534	0.190558	0.198329	0.7274	0.999322	no
ENSRNA050019896	ENSRNA050019896	LSU_rRNA_eukarya	1B:544614000-544615099	8_6_74	8_6_128	OK	0.801672	0.83222	0.0539525	0.0503024	0.929	0.999322	no
ENSRNA050019899	ENSRNA050019899	LSU_rRNA_eukarya	1B:544615228-544615436	8_6_74	8_6_128	OK	1.02917	0.410212	-1.32704	-0.652382	0.44675	0.999322	no
ENSRNA050019909	ENSRNA050019909	LSU_rRNA_eukarya	5D:128184628-128185562	8_6_74	8_6_128	OK	9.2773	6.58428	-0.49468	-0.811709	0.1446	0.999322	no
ENSRNA050019911	ENSRNA050019911	U1	1B:396605615-396605774	8_6_74	8_6_128	OK	8.21731	5.21119	-0.657055	-0.522023	0.5205	0.999322	no
ENSRNA050019914	ENSRNA050019914	U5	2D:529675228-529675344	8_6_74	8_6_128	OK	10.9199	8.0472	-0.440396	-2.80891	0.6266	0.999322	no
ENSRNA050019927	ENSRNA050019927	U6	2D:541479277-541479382	8_6_74	8_6_128	OK	38.6665	0	#NAME?	#NAME?	0.00315	0.191155	no
ENSRNA050019944	ENSRNA050019944	Plant_SRP	4A:13755307-13755601	8_6_74	8_6_128	OK	0.419933	2.03414	2.27619	1.55587	0.2946	0.999322	no
ENSRNA050019954	ENSRNA050019954	U1	6D:445493350-445493512	8_6_74	8_6_128	OK	3.24623	0	#NAME?	#NAME?	0.05815	0.907308	no
ENSRNA050019957	ENSRNA050019957	snoR86	4B:5466037-5468623	8_6_74	8_6_128	OK	6.7776	8.42855	0.31451	0.215671	0.82865	0.999322	no
ENSRNA050019959	ENSRNA050019959	snoR86	4B:5466037-5468623	8_6_74	8_6_128	OK	21.1727	0	#NAME?	#NAME?	0.20645	0.999322	no
ENSRNA050019963	ENSRNA050019963	U1	5D:528148735-528148896	8_6_74	8_6_128	OK	6.391	2.33985	-1.44962	-0.880319	0.448	0.999322	no
ENSRNA050019964	ENSRNA050019964	LSU_rRNA_eukarya	5D:523014639-523015914	8_6_74	8_6_128	OK	97.6737	57.5443	-0.763296	-1.24555	0.02305	0.584417	no
ENSRNA050019965	ENSRNA050019965	U1	5D:521373473-521373634	8_6_74	8_6_128	OK	3.59547	3.09609	-0.215732	-0.233594	0.1824	0.999322	no
ENSRNA050019988	ENSRNA050019988	Intron_gpI	6B:450078170-450078741	8_6_74	8_6_128	OK	210.847	99.6141	-1.08177	-2.04093	0.0009	0.086161	no
ENSRNA050019996	ENSRNA050019996	U4	7A:64729123-64729274	8_6_74	8_6_128	OK	0.730109	5.24201	2.84394	3.88851	0.3885	0.999322	no
ENSRNA050019997	ENSRNA050019997	U4	7A:64311939-64312093	8_6_74	8_6_128	OK	4.86648	2.56401	-0.924477	-0.60355	0.59425	0.999322	no
ENSRNA050020012	ENSRNA050020012	U1	6D:434450167-434450328	8_6_74	8_6_128	OK	7.07531	3.45874	-1.03255	-0.63543	0.5049	0.999322	no
ENSRNA050020013	ENSRNA050020013	U1	6D:434443972-434444133	8_6_74	8_6_128	OK	2.41228	2.16883	-0.153477	-0.183309	0.80345	0.999322	no
ENSRNA050020045	ENSRNA050020045	Plant_SRP	7B:678769887-678770190	8_6_74	8_6_128	OK	0.377871	0	#NAME?	#NAME?	0.031	0.681435	no
ENSRNA050020048	ENSRNA050020048	U1	6A:495108314-495108476	8_6_74	8_6_128	OK	3.29022	0	#NAME?	#NAME?	0.00435	0.229817	no
ENSRNA050020052	ENSRNA050020052	U1	6A:495249631-495249793	8_6_74	8_6_128	OK	5.90785	8.84428	0.582112	0.274405	0.66475	0.999322	no
ENSRNA050020180	ENSRNA050020180	U1	6B:657226308-657226469	8_6_74	8_6_128	OK	1.56024	2.16883	0.475148	0.587758	0.6969	0.999322	no
ENSRNA050020207	ENSRNA050020207	SSU_rRNA_eukarya	4A:554992253-554994050	8_6_74	8_6_128	OK	0.615847	0.324679	-0.923559	-0.830097	0.14275	0.999322	no
ENSRNA050020211	ENSRNA050020211	5_8S_rRNA	4A:554938574-554938730	8_6_74	8_6_128	OK	1.31597	0	#NAME?	#NAME?	0.04675	0.832534	no
ENSRNA050020223	ENSRNA050020223	LSU_rRNA_eukarya	Un:466664930-466665736	8_6_74	8_6_128	OK	168.18	119.849	-0.488788	-0.860202	0.1148	0.999322	no
ENSRNA050020225	ENSRNA050020225	LSU_rRNA_eukarya	Un:464675144-464675537	8_6_74	8_6_128	OK	0.556504	0.293169	-0.92466	-0.428332	0.57175	0.999322	no
ENSRNA050020240	ENSRNA050020240	SSU_rRNA_eukarya	Un:464266108-464266269	8_6_74	8_6_128	OK	2.97225	0	#NAME?	#NAME?	0.0406	0.781677	no
ENSRNA050020540	ENSRNA050020540	5_8S_rRNA	Un:461907136-461907270	8_6_74	8_6_128	OK	0	4.65675	inf	#NAME?	0.12715	0.999322	no
ENSRNA050020550	ENSRNA050020550	SSU_rRNA_eukarya	Un:462272577-462273180	8_6_74	8_6_128	OK	12.0668	7.80501	-0.628573	-0.933446	0.0881	0.999322	no
ENSRNA050020613	ENSRNA050020613	SSU_rRNA_eukarya	1D:298347047-298347886	8_6_74	8_6_128	OK	7.14976	4.9489	-0.530787	-0.734793	0.16455	0.999322	no
ENSRNA050020614	ENSRNA050020614	U1	1D:295280884-295281045	8_6_74	8_6_128	OK	9.74209	3.27586	-1.57236	-1.19635	0.16175	0.999322	no
ENSRNA050020646	ENSRNA050020646	LSU_rRNA_eukarya	Un:389849528-389849806	8_6_74	8_6_128	OK	0.800421	0.480648	-0.735778	-0.313443	0.6285	0.999322	no
ENSRNA050020647	ENSRNA050020647	LSU_rRNA_eukarya	Un:384676295-384676573	8_6_74	8_6_128	OK	0.566548	0.0951747	-2.57355	-0.940196	0.221	0.999322	no
ENSRNA050020650	ENSRNA050020650	LSU_rRNA_eukarya	Un:389849818-389850022	8_6_74	8_6_128	OK	0.691512	0.563218	-0.29606	-0.129149	0.7679	0.999322	no
ENSRNA050020658	ENSRNA050020658	5_8S_rRNA	Un:384675252-384675408	8_6_74	8_6_128	OK	0	1.16717	inf	#NAME?	0.07835	0.990542	no
ENSRNA050020748	ENSRNA050020748	snoZ279_R105_R108	5D:41116351-41116456	8_6_74	8_6_128	OK	19.6502	15.643	-0.329027	-2.68458	0.69945	0.999322	no
ENSRNA050020778	ENSRNA050020778	U1	5B:657596126-657596287	8_6_74	8_6_128	OK	4.43855	0.526374	-3.07593	-3.04638	0.08805	0.999322	no
ENSRNA050020779	ENSRNA050020779	U1	5B:650165413-650165574	8_6_74	8_6_128	OK	3.1954	1.21947	-1.38974	-1.68078	0.41905	0.999322	no
ENSRNA050020797	ENSRNA050020797	LSU_rRNA_eukarya	1B:421411562-421412028	8_6_74	8_6_128	OK	17.3644	9.45885	-0.876398	-1.30735	0.0239	0.596973	no
ENSRNA050020806	ENSRNA050020806	U2	3D:501812808-501813004	8_6_74	8_6_128	OK	1.03519	0	#NAME?	#NAME?	0.0736	0.974187	no
ENSRNA050020844	ENSRNA050020844	SSU_rRNA_eukarya	3D:427289342-427289839	8_6_74	8_6_128	OK	185.191	99.6495	-0.894083	-1.577	0.00625	0.289198	no
ENSRNA050020845	ENSRNA050020845	LSU_rRNA_eukarya	3D:213405354-213406298	8_6_74	8_6_128	OK	0.493671	0.475881	-0.0529506	-0.0295135	0.95755	0.999322	no
ENSRNA050020846	ENSRNA050020846	LSU_rRNA_eukarya	3D:213377621-213378047	8_6_74	8_6_128	OK	324.398	218.412	-0.570711	-1.02857	0.06935	0.957772	no
ENSRNA050020855	ENSRNA050020855	snoR134	7D:567290110-567290266	8_6_74	8_6_128	OK	2.72327	0.743567	-1.87281	-2.50408	0.349	0.999322	no
ENSRNA050020857	ENSRNA050020857	snoR80	7D:561006696-561006827	8_6_74	8_6_128	OK	7.29168	8.77026	0.266369	0.152037	0.523	0.999322	no
ENSRNA050020868	ENSRNA050020868	snoR134	7A:653700678-653700834	8_6_74	8_6_128	OK	1.24823	0	#NAME?	#NAME?	0.08205	0.999322	no
ENSRNA050020880	ENSRNA050020880	SSU_rRNA_eukarya	Un:237317105-237318916	8_6_74	8_6_128	OK	0.438255	0.211193	-1.05321	-0.89423	0.1534	0.999322	no
ENSRNA050021163	ENSRNA050021163	Plant_SRP	7D:7192754-7193058	8_6_74	8_6_128	OK	1.10829	0.705867	-0.650867	-0.308103	0.6207	0.999322	no
ENSRNA050021165	ENSRNA050021165	Plant_SRP	7D:7195118-7195422	8_6_74	8_6_128	OK	2.26701	0.372119	-2.60696	-1.46458	0.26305	0.999322	no
ENSRNA050021170	ENSRNA050021170	LSU_rRNA_eukarya	4D:240986643-240989128	8_6_74	8_6_128	OK	9.07543	4.18575	-1.11648	-1.97886	0.0006	0.0659715	no
ENSRNA050021179	ENSRNA050021179	snoZ279_R105_R108	5A:29511837-29511941	8_6_74	8_6_128	OK	63.3878	99.7747	0.654468	0.424372	0.57285	0.999322	no
ENSRNA050021237	ENSRNA050021237	LSU_rRNA_eukarya	Un:440636897-440637175	8_6_74	8_6_128	OK	0.820241	0.6303	-0.38001	-0.183401	0.48	0.999322	no
ENSRNA050021239	ENSRNA050021239	SSU_rRNA_eukarya	Un:441243579-441243983	8_6_74	8_6_128	OK	8.22756	6.58397	-0.321506	-0.360201	0.54555	0.999322	no
ENSRNA050021245	ENSRNA050021245	LSU_rRNA_eukarya	Un:440390434-440390827	8_6_74	8_6_128	OK	1.47426	0.678431	-1.11972	-0.522343	0.40585	0.999322	no
ENSRNA050021247	ENSRNA050021247	LSU_rRNA_eukarya	Un:448225742-448226135	8_6_74	8_6_128	OK	0.985982	0.73623	-0.421404	-0.189094	0.7494	0.999322	no
ENSRNA050021252	ENSRNA050021252	SSU_rRNA_eukarya	Un:440457580-440458167	8_6_74	8_6_128	OK	5.90718	3.90299	-0.597891	-0.729861	0.2035	0.999322	no
ENSRNA050021253	ENSRNA050021253	5_8S_rRNA	Un:449341339-449341495	8_6_74	8_6_128	OK	2.05046	0	#NAME?	#NAME?	0.1291	0.999322	no
ENSRNA050021260	ENSRNA050021260	5_8S_rRNA	Un:446958168-446958324	8_6_74	8_6_128	OK	1.47091	0	#NAME?	#NAME?	0.04935	0.854446	no
ENSRNA050021423	ENSRNA050021423	LSU_rRNA_eukarya	Un:442010356-442010501	8_6_74	8_6_128	OK	1.24613	0	#NAME?	#NAME?	0.08205	0.999322	no
ENSRNA050021472	ENSRNA050021472	snoZ278	4A:34256545-34256654	8_6_74	8_6_128	OK	17.3398	6.89641	-1.33017	-10.6665	0.35865	0.999322	no
ENSRNA050021503	ENSRNA050021503	MIR159	3B:6753734-6753929	8_6_74	8_6_128	OK	1.28103	2.31923	0.856347	0.681689	0.50365	0.999322	no
ENSRNA050021507	ENSRNA050021507	SSU_rRNA_eukarya	5D:109048864-109049020	8_6_74	8_6_128	OK	0.521024	3.17175	2.60586	2.5997	0.3954	0.999322	no
ENSRNA050021548	ENSRNA050021548	U2	6D:133211895-133212174	8_6_74	8_6_128	OK	0.297955	1.46482	2.29755	1.2784	0.4855	0.999322	no
ENSRNA050021574	ENSRNA050021574	SSU_rRNA_eukarya	4D:18320425-18320709	8_6_74	8_6_128	OK	0.536557	0.0916521	-2.54949	-0.914607	0.124	0.999322	no
ENSRNA050021631	ENSRNA050021631	Plant_SRP	7D:599480465-599480743	8_6_74	8_6_128	OK	1.56274	1.09088	-0.518583	-0.372646	0.66605	0.999322	no
ENSRNA050021641	ENSRNA050021641	MIR159	3D:122668338-122668537	8_6_74	8_6_128	OK	1.24805	2.04047	0.709226	0.550659	0.58445	0.999322	no
ENSRNA050021645	ENSRNA050021645	U1	5B:620654952-620655113	8_6_74	8_6_128	OK	0.885432	3.4806	1.97488	2.37987	0.53305	0.999322	no
ENSRNA050021646	ENSRNA050021646	U1	5B:620767258-620767419	8_6_74	8_6_128	OK	2.21646	1.50017	-0.563129	-0.629445	0.69035	0.999322	no
ENSRNA050021664	ENSRNA050021664	Plant_SRP	3D:478130083-478130386	8_6_74	8_6_128	OK	2.44224	2.61047	0.096104	0.0646006	0.9123	0.999322	no
ENSRNA050021715	ENSRNA050021715	SSU_rRNA_eukarya	7D:231587122-231587626	8_6_74	8_6_128	OK	216.157	129.639	-0.737586	-1.29063	0.02345	0.588646	no
ENSRNA050021721	ENSRNA050021721	LSU_rRNA_eukarya	7D:231543454-231543567	8_6_74	8_6_128	OK	1705.29	956.346	-0.834414	-1.05588	0.056	0.894807	no
ENSRNA050021723	ENSRNA050021723	LSU_rRNA_eukarya	7D:231543682-231544148	8_6_74	8_6_128	OK	1.94989	0.388775	-2.32639	-1.45942	0.0343	0.719238	no
ENSRNA050021731	ENSRNA050021731	LSU_rRNA_eukarya	7A:560353017-560354499	8_6_74	8_6_128	OK	1.37115	1.09047	-0.330433	-0.407002	0.46975	0.999322	no
ENSRNA050021762	ENSRNA050021762	SSU_rRNA_eukarya	Un:67493790-67495600	8_6_74	8_6_128	OK	3.85904	2.03736	-0.92154	-1.3611	0.012	0.415406	no
ENSRNA050021763	ENSRNA050021763	SSU_rRNA_eukarya	Un:67512423-67512919	8_6_74	8_6_128	OK	1.17108	0.297508	-1.97684	-1.06933	0.08775	0.999322	no
ENSRNA050022733	ENSRNA050022733	snoZ43	2A:127995116-127995212	8_6_74	8_6_128	OK	35.3514	0	#NAME?	#NAME?	0.1311	0.999322	no
ENSRNA050022736	ENSRNA050022736	LSU_rRNA_eukarya	5A:300090718-300091614	8_6_74	8_6_128	OK	0.403425	0.497109	0.301263	0.198215	0.71215	0.999322	no
ENSRNA050022759	ENSRNA050022759	U2	3D:536440277-536440473	8_6_74	8_6_128	OK	0.49907	2.17939	2.12661	1.51808	0.30025	0.999322	no
ENSRNA050022766	ENSRNA050022766	LSU_rRNA_eukarya	3D:202617318-202617686	8_6_74	8_6_128	OK	1.11658	1.64375	0.557903	0.370849	0.52585	0.999322	no
ENSRNA050022790	ENSRNA050022790	SSU_rRNA_eukarya	5D:31479192-31480957	8_6_74	8_6_128	OK	0.767046	0.407064	-0.914055	-0.882184	0.08385	0.999322	no
ENSRNA050022800	ENSRNA050022800	U1	5A:655996946-655997107	8_6_74	8_6_128	OK	4.37601	0.477021	-3.19749	-2.84021	0.08095	0.999322	no
ENSRNA050022802	ENSRNA050022802	U6	5A:658600498-658600601	8_6_74	8_6_128	OK	59.8078	0	#NAME?	#NAME?	0.04775	0.84037	no
ENSRNA050022805	ENSRNA050022805	snoZ159	5A:125846081-125846177	8_6_74	8_6_128	OK	33.7296	0	#NAME?	#NAME?	0.1311	0.999322	no
ENSRNA050022826	ENSRNA050022826	SSU_rRNA_eukarya	4A:583869826-583871044	8_6_74	8_6_128	OK	5.46292	2.89147	-0.917867	-1.30651	0.01905	0.533419	no
ENSRNA050022840	ENSRNA050022840	LSU_rRNA_eukarya	5B:599756358-599756585	8_6_74	8_6_128	OK	6.05288	1.29882	-2.22042	-1.52167	0.05705	0.901253	no
ENSRNA050022870	ENSRNA050022870	MIR159	3D:6526256-6526451	8_6_74	8_6_128	OK	1.2236	0	#NAME?	#NAME?	0.126	0.999322	no
ENSRNA050022871	ENSRNA050022871	U1	3B:78290783-78290943	8_6_74	8_6_128	OK	14.1333	17.5796	0.314806	0.275623	0.6998	0.999322	no
ENSRNA050022883	ENSRNA050022883	LSU_rRNA_eukarya	6A:53803809-53805009	8_6_74	8_6_128	OK	50.1925	28.7822	-0.802296	-1.24926	0.01955	0.540874	no
ENSRNA050022906	ENSRNA050022906	U2	7D:467041192-467041387	8_6_74	8_6_128	OK	0.166521	1.68702	3.3407	1.46299	0.0978	0.999322	no
ENSRNA050022936	ENSRNA050022936	SSU_rRNA_eukarya	6D:389246728-389247648	8_6_74	8_6_128	OK	110.962	61.66	-0.847655	-1.49036	0.00895	0.352953	no
ENSRNA050022941	ENSRNA050022941	U1	5D:499619165-499619326	8_6_74	8_6_128	OK	3.44676	5.03236	0.545995	0.316226	0.67465	0.999322	no
ENSRNA050022998	ENSRNA050022998	LSU_rRNA_eukarya	7A:258307674-258308140	8_6_74	8_6_128	OK	2.79637	1.18084	-1.24374	-0.987706	0.09575	0.999322	no
ENSRNA050023002	ENSRNA050023002	LSU_rRNA_eukarya	3B:201571648-201572114	8_6_74	8_6_128	OK	12.703	6.87357	-0.886038	-1.21239	0.03685	0.742698	no
ENSRNA050023003	ENSRNA050023003	LSU_rRNA_eukarya	3B:201547482-201547642	8_6_74	8_6_128	OK	723.442	503.82	-0.52197	-0.813445	0.1363	0.999322	no
ENSRNA050023020	ENSRNA050023020	Plant_SRP	4B:566984199-566984503	8_6_74	8_6_128	OK	3.00069	0.211261	-3.8282	-2.09279	0.24995	0.999322	no
ENSRNA050023545	ENSRNA050023545	LSU_rRNA_eukarya	6B:713016279-713016506	8_6_74	8_6_128	OK	4.09683	3.62684	-0.175794	-0.120492	0.8584	0.999322	no
ENSRNA050023550	ENSRNA050023550	SSU_rRNA_eukarya	3D:565654730-565668806	8_6_74	8_6_128	OK	0	1.24975	inf	#NAME?	0.131	0.999322	no
ENSRNA050023554	ENSRNA050023554	snoZ119	3D:449113380-449116535	8_6_74	8_6_128	OK	27.7907	0	#NAME?	#NAME?	0.23645	0.999322	no
ENSRNA050023570	ENSRNA050023570	LSU_rRNA_eukarya	3B:114147845-114148413	8_6_74	8_6_128	OK	50.2011	34.2837	-0.550196	-0.906211	0.0909	0.999322	no
ENSRNA050023601	ENSRNA050023601	U5	5B:573076956-573077074	8_6_74	8_6_128	OK	9.37183	39.0279	2.0581	11.21	0.31305	0.999322	no
ENSRNA050023607	ENSRNA050023607	LSU_rRNA_eukarya	1B:673308170-673308869	8_6_74	8_6_128	OK	0.593609	0.465545	-0.350591	-0.221633	0.6932	0.999322	no
ENSRNA050023629	ENSRNA050023629	RNase_MRP	3B:812577430-812577670	8_6_74	8_6_128	OK	1.40973	0.5119	-1.46149	-1.07714	0.3525	0.999322	no
ENSRNA050023630	ENSRNA050023630	LSU_rRNA_eukarya	5A:475746378-475746791	8_6_74	8_6_128	OK	0.461185	0.779392	0.757002	0.443499	0.2471	0.999322	no
ENSRNA050023634	ENSRNA050023634	LSU_rRNA_eukarya	2B:795451149-795452054	8_6_74	8_6_128	OK	23.2863	13.4366	-0.793311	-1.38719	0.0156	0.480691	no
ENSRNA050023653	ENSRNA050023653	U2	5A:619678766-619678963	8_6_74	8_6_128	OK	0.728103	0	#NAME?	#NAME?	0.12675	0.999322	no
ENSRNA050023655	ENSRNA050023655	U1	5A:649710370-649710531	8_6_74	8_6_128	OK	2.47617	0	#NAME?	#NAME?	0.0254	0.615609	no
ENSRNA050023656	ENSRNA050023656	U1	5A:645126086-645126247	8_6_74	8_6_128	OK	2.04082	0.533614	-1.93528	-1.7241	0.1897	0.999322	no
ENSRNA050023694	ENSRNA050023694	U1	3A:610547418-610547579	8_6_74	8_6_128	OK	1.59151	9.05095	2.50767	2.95664	0.09	0.999322	no
ENSRNA050023705	ENSRNA050023705	Intron_gpII	3A:495101442-495101576	8_6_74	8_6_128	OK	31.2066	1.07592	-4.85821	-4.06497	0.14325	0.999322	no
ENSRNA050023706	ENSRNA050023706	LSU_rRNA_eukarya	2A:539295872-539296405	8_6_74	8_6_128	OK	1.96125	1.15691	-0.7615	-0.633588	0.2252	0.999322	no
ENSRNA050023708	ENSRNA050023708	U2	3B:495470840-495471036	8_6_74	8_6_128	OK	4.35691	7.42268	0.768635	0.487542	0.3736	0.999322	no
ENSRNA050023719	ENSRNA050023719	Plant_SRP	4A:733000915-733001219	8_6_74	8_6_128	OK	2.45762	1.80244	-0.447309	-0.39643	0.6273	0.999322	no
ENSRNA050023720	ENSRNA050023720	Plant_SRP	4A:732959544-732977556	8_6_74	8_6_128	OK	0.339511	0.719178	1.08289	0.365308	0.61325	0.999322	no
ENSRNA050023721	ENSRNA050023721	Plant_SRP	4A:732959544-732977556	8_6_74	8_6_128	OK	1.8773	2.54504	0.439026	0.229872	0.76985	0.999322	no
ENSRNA050023724	ENSRNA050023724	Plant_SRP	4A:732959544-732977556	8_6_74	8_6_128	OK	1.28841	1.72059	0.417317	0.155434	0.83355	0.999322	no
ENSRNA050023745	ENSRNA050023745	U4	2B:58665518-58665675	8_6_74	8_6_128	OK	0	4.3282	inf	#NAME?	0.12525	0.999322	no
ENSRNA050023750	ENSRNA050023750	LSU_rRNA_eukarya	5D:562912616-562914156	8_6_74	8_6_128	OK	31.1505	21.2475	-0.551962	-0.962324	0.09325	0.999322	no
ENSRNA050023763	ENSRNA050023763	U2	3A:645540154-645540351	8_6_74	8_6_128	OK	2.04486	4.134	1.01554	0.529196	0.32215	0.999322	no
ENSRNA050023770	ENSRNA050023770	U5	2A:42150322-42150441	8_6_74	8_6_128	OK	4.59947	13.0169	1.50085	5.86179	0.45845	0.999322	no
ENSRNA050023800	ENSRNA050023800	U5	7D:575679245-575679367	8_6_74	8_6_128	OK	4.35212	56.4078	3.6961	11.8238	0.18315	0.999322	no
ENSRNA050023832	ENSRNA050023832	LSU_rRNA_eukarya	3A:650012253-650012480	8_6_74	8_6_128	OK	2.99707	1.25058	-1.26095	-0.785792	0.21535	0.999322	no
ENSRNA050023845	ENSRNA050023845	SSU_rRNA_eukarya	1D:53263573-53264046	8_6_74	8_6_128	OK	0.852764	0.162163	-2.3947	-1.01597	0.27025	0.999322	no
ENSRNA050023891	ENSRNA050023891	U2	3D:544443972-544444168	8_6_74	8_6_128	OK	0.737876	0.970042	0.39467	0.183913	0.79895	0.999322	no
ENSRNA050023928	ENSRNA050023928	U5	5A:586171561-586171680	8_6_74	8_6_128	OK	20.9462	0	#NAME?	#NAME?	0.0041	0.221888	no
ENSRNA050023956	ENSRNA050023956	snoZ279_R105_R108	5B:35184370-35184475	8_6_74	8_6_128	OK	37.4614	21.0218	-0.833519	-0.482634	0.582	0.999322	no
ENSRNA050023981	ENSRNA050023981	U2	3B:622767083-622767280	8_6_74	8_6_128	OK	0.644836	0.336276	-0.939286	-0.50045	0.5844	0.999322	no
ENSRNA050023982	ENSRNA050023982	U1	3B:622394554-622400870	8_6_74	8_6_128	OK	3.4245	2.82119	-0.279588	-0.164246	0.87575	0.999322	no
ENSRNA050023985	ENSRNA050023985	U2	6A:172116918-172117114	8_6_74	8_6_128	OK	1.24549	0.210845	-2.56247	-1.06522	0.1544	0.999322	no
ENSRNA050024007	ENSRNA050024007	U5	5A:10860592-10860712	8_6_74	8_6_128	OK	0	6.28888	inf	#NAME?	0.07835	0.990542	no
ENSRNA050024022	ENSRNA050024022	LSU_rRNA_eukarya	2B:521299161-521299749	8_6_74	8_6_128	OK	24.802	24.1371	-0.0392039	-0.0574899	0.9168	0.999322	no
ENSRNA050024088	ENSRNA050024088	U5	2B:64954406-64954523	8_6_74	8_6_128	OK	11.0451	0	#NAME?	#NAME?	0.1292	0.999322	no
ENSRNA050024090	ENSRNA050024090	U5	2B:64948352-64948472	8_6_74	8_6_128	OK	15.0149	7.92935	-0.921125	-5.01629	0.6457	0.999322	no
ENSRNA050024113	ENSRNA050024113	U1	4A:675219322-675219483	8_6_74	8_6_128	OK	14.4293	19.025	0.398897	0.269667	0.6346	0.999322	no
ENSRNA050024116	ENSRNA050024116	U1	4A:675138137-675138298	8_6_74	8_6_128	OK	3.91358	0	#NAME?	#NAME?	0.00325	0.193626	no
ENSRNA050024150	ENSRNA050024150	U5	2B:151107794-151107914	8_6_74	8_6_128	OK	12.9965	0	#NAME?	#NAME?	0.01925	0.536315	no
ENSRNA050024172	ENSRNA050024172	U2	3B:669632861-669635941	8_6_74	8_6_128	OK	0.566658	1.054	0.895327	0.176115	0.72825	0.999322	no
ENSRNA050024207	ENSRNA050024207	LSU_rRNA_eukarya	2B:716361712-716361939	8_6_74	8_6_128	OK	21.4756	11.5456	-0.895355	-0.826214	0.1489	0.999322	no
ENSRNA050024212	ENSRNA050024212	U5	2B:710986177-710986296	8_6_74	8_6_128	OK	16.5402	0	#NAME?	#NAME?	0.12675	0.999322	no
ENSRNA050024236	ENSRNA050024236	SSU_rRNA_eukarya	3A:695634349-695644811	8_6_74	8_6_128	OK	0.643807	0.260873	-1.30328	-0.476432	0.6097	0.999322	no
ENSRNA050024285	ENSRNA050024285	LSU_rRNA_eukarya	1B:286054083-286054415	8_6_74	8_6_128	OK	4.27625	1.01196	-2.07919	-1.36236	0.05995	0.916768	no
ENSRNA050024296	ENSRNA050024296	SSU_rRNA_eukarya	1B:80712521-80714332	8_6_74	8_6_128	OK	0.376812	0.185672	-1.02109	-0.8512	0.1157	0.999322	no
ENSRNA050024297	ENSRNA050024297	SSU_rRNA_eukarya	1B:80741407-80743218	8_6_74	8_6_128	OK	0.580508	0.259168	-1.16343	-1.10558	0.06875	0.956266	no
ENSRNA050024309	ENSRNA050024309	LSU_rRNA_eukarya	1B:80688821-80689774	8_6_74	8_6_128	OK	0.83184	0.623044	-0.416973	-0.331877	0.54635	0.999322	no
ENSRNA050024310	ENSRNA050024310	LSU_rRNA_eukarya	1B:80682428-80683226	8_6_74	8_6_128	OK	0.755439	0.496251	-0.606244	-0.393799	0.48255	0.999322	no
ENSRNA050024312	ENSRNA050024312	SSU_rRNA_eukarya	1B:80767035-80767505	8_6_74	8_6_128	OK	0.193924	0.584041	1.59058	0.717505	0.24725	0.999322	no
ENSRNA050024315	ENSRNA050024315	LSU_rRNA_eukarya	1B:80679812-80680090	8_6_74	8_6_128	OK	2.10707	1.53396	-0.457982	-0.249967	0.65645	0.999322	no
ENSRNA050024322	ENSRNA050024322	5_8S_rRNA	1B:80731756-80731912	8_6_74	8_6_128	OK	0	1.15867	inf	#NAME?	0.08715	0.999322	no
ENSRNA050024324	ENSRNA050024324	5_8S_rRNA	1B:80722418-80722574	8_6_74	8_6_128	OK	6.26019	9.59512	0.616094	0.379347	0.60965	0.999322	no
ENSRNA050024359	ENSRNA050024359	LSU_rRNA_eukarya	Un:393806880-393807887	8_6_74	8_6_128	OK	0.395978	0.238361	-0.73227	-0.471426	0.41355	0.999322	no
ENSRNA050024360	ENSRNA050024360	LSU_rRNA_eukarya	Un:395717251-395718258	8_6_74	8_6_128	OK	51.2171	57.6437	0.170539	0.321563	0.5615	0.999322	no
ENSRNA050024361	ENSRNA050024361	LSU_rRNA_eukarya	Un:394611864-394612871	8_6_74	8_6_128	OK	0.771624	0.402273	-0.939721	-0.666878	0.2332	0.999322	no
ENSRNA050024362	ENSRNA050024362	LSU_rRNA_eukarya	Un:391530456-391531463	8_6_74	8_6_128	OK	0.708379	0.529808	-0.419052	-0.341106	0.5503	0.999322	no
ENSRNA050024363	ENSRNA050024363	SSU_rRNA_eukarya	Un:395820599-395821287	8_6_74	8_6_128	OK	0.691904	0.116158	-2.57448	-1.30215	0.0513	0.86897	no
ENSRNA050024369	ENSRNA050024369	LSU_rRNA_eukarya	Un:398202465-398202966	8_6_74	8_6_128	OK	3.47557	1.83806	-0.919065	-0.790857	0.1591	0.999322	no
ENSRNA050024370	ENSRNA050024370	LSU_rRNA_eukarya	Un:391437770-391438271	8_6_74	8_6_128	OK	0.47156	0.169212	-1.47861	-0.590364	0.36445	0.999322	no
ENSRNA050024373	ENSRNA050024373	LSU_rRNA_eukarya	Un:394928647-394929372	8_6_74	8_6_128	OK	19.0123	10.2099	-0.896957	-1.44851	0.00855	0.341791	no
ENSRNA050024376	ENSRNA050024376	LSU_rRNA_eukarya	Un:398086632-398086910	8_6_74	8_6_128	OK	1.78944	0.57405	-1.64026	-0.817094	0.1694	0.999322	no
ENSRNA050024377	ENSRNA050024377	LSU_rRNA_eukarya	Un:394595340-394595618	8_6_74	8_6_128	OK	1.27344	0.404143	-1.6558	-0.913158	0.23165	0.999322	no
ENSRNA050024378	ENSRNA050024378	LSU_rRNA_eukarya	Un:397072627-397072905	8_6_74	8_6_128	OK	2.95792	3.83374	0.374169	0.257503	0.6627	0.999322	no
ENSRNA050024379	ENSRNA050024379	LSU_rRNA_eukarya	Un:392724253-392724531	8_6_74	8_6_128	OK	0.810733	0.399204	-1.0221	-0.488374	0.4349	0.999322	no
ENSRNA050024384	ENSRNA050024384	LSU_rRNA_eukarya	Un:396813593-396813986	8_6_74	8_6_128	OK	42.9309	60.4167	0.492932	0.713963	0.22125	0.999322	no
ENSRNA050024385	ENSRNA050024385	LSU_rRNA_eukarya	Un:390956596-390956989	8_6_74	8_6_128	OK	1.4219	0.698009	-1.0265	-0.475804	0.4354	0.999322	no
ENSRNA050024396	ENSRNA050024396	5_8S_rRNA	Un:391910965-391911121	8_6_74	8_6_128	OK	20.2587	32.6065	0.686619	0.463531	0.4155	0.999322	no
ENSRNA050024520	ENSRNA050024520	SSU_rRNA_eukarya	6B:111717389-111719197	8_6_74	8_6_128	OK	1.65703	0.851419	-0.960662	-1.20906	0.0369	0.742897	no
ENSRNA050024539	ENSRNA050024539	5_8S_rRNA	6B:111701623-111701779	8_6_74	8_6_128	OK	2.5355	0	#NAME?	#NAME?	0.0254	0.615609	no
ENSRNA050024540	ENSRNA050024540	5_8S_rRNA	6B:111687888-111688044	8_6_74	8_6_128	OK	1.49754	1.71622	0.19664	0.201274	0.8588	0.999322	no
ENSRNA050024566	ENSRNA050024566	LSU_rRNA_eukarya	Un:410429647-410430654	8_6_74	8_6_128	OK	4.82159	5.21591	0.113411	0.169488	0.76105	0.999322	no
ENSRNA050024567	ENSRNA050024567	LSU_rRNA_eukarya	Un:414445659-414446666	8_6_74	8_6_128	OK	3.57935	2.37541	-0.591517	-0.793788	0.15435	0.999322	no
ENSRNA050024579	ENSRNA050024579	LSU_rRNA_eukarya	Un:417535750-417536165	8_6_74	8_6_128	OK	1.945	3.75862	0.950435	0.745573	0.195	0.999322	no
ENSRNA050024590	ENSRNA050024590	LSU_rRNA_eukarya	Un:416933320-416933713	8_6_74	8_6_128	OK	16.7943	12.0088	-0.483875	-0.511843	0.3872	0.999322	no
ENSRNA050024591	ENSRNA050024591	LSU_rRNA_eukarya	Un:416252390-416252598	8_6_74	8_6_128	OK	19.1646	11.0997	-0.787928	-0.686355	0.2303	0.999322	no
ENSRNA050024592	ENSRNA050024592	LSU_rRNA_eukarya	Un:414709257-414709629	8_6_74	8_6_128	OK	150.311	73.5619	-1.03092	-1.91147	0.0015	0.118645	no
ENSRNA050024593	ENSRNA050024593	LSU_rRNA_eukarya	Un:416168751-416169144	8_6_74	8_6_128	OK	1.02819	0.822074	-0.322763	-0.156401	0.7851	0.999322	no
ENSRNA050024602	ENSRNA050024602	5_8S_rRNA	Un:412305035-412305191	8_6_74	8_6_128	OK	4.05032	8.96839	1.14681	1.47579	0.2247	0.999322	no
ENSRNA050024721	ENSRNA050024721	LSU_rRNA_eukarya	Un:414708526-414708691	8_6_74	8_6_128	OK	138.062	97.6782	-0.499206	-0.572594	0.3124	0.999322	no
ENSRNA050024727	ENSRNA050024727	LSU_rRNA_eukarya	Un:411551549-411551830	8_6_74	8_6_128	OK	0.277311	0.467946	0.754835	0.361977	0.35465	0.999322	no
ENSRNA050024732	ENSRNA050024732	LSU_rRNA_eukarya	Un:414708789-414709255	8_6_74	8_6_128	OK	6.69986	4.76705	-0.491034	-0.507184	0.37295	0.999322	no
ENSRNA050024740	ENSRNA050024740	SSU_rRNA_eukarya	2A:726897276-726897611	8_6_74	8_6_128	OK	1.12294	0.0555851	-4.33644	-1.27266	0.0673	0.951329	no
ENSRNA050024741	ENSRNA050024741	SSU_rRNA_eukarya	2A:726899403-726899941	8_6_74	8_6_128	OK	40.1161	21.8213	-0.878444	-1.42049	0.00865	0.344795	no
ENSRNA050024743	ENSRNA050024743	U5	2A:722749575-722749694	8_6_74	8_6_128	OK	3.03631	10.5636	1.79871	7.57839	0.45135	0.999322	no
ENSRNA050024749	ENSRNA050024749	SSU_rRNA_eukarya	2B:449195438-449195866	8_6_74	8_6_128	OK	9.34534	7.8351	-0.254296	-0.326254	0.5485	0.999322	no
ENSRNA050024765	ENSRNA050024765	LSU_rRNA_eukarya	7D:74058652-74059131	8_6_74	8_6_128	OK	0.665427	0.339486	-0.970929	-0.447983	0.46295	0.999322	no
ENSRNA050024768	ENSRNA050024768	Plant_SRP	7D:78626006-78626310	8_6_74	8_6_128	OK	1.35842	1.37362	0.0160542	0.0100769	0.9656	0.999322	no
ENSRNA050024769	ENSRNA050024769	LSU_rRNA_eukarya	7D:74083643-74083921	8_6_74	8_6_128	OK	0.87355	0.496112	-0.816226	-0.365211	0.5636	0.999322	no
ENSRNA050024792	ENSRNA050024792	SSU_rRNA_eukarya	4D:389455845-389456349	8_6_74	8_6_128	OK	0.471106	0.301348	-0.64462	-0.342887	0.54115	0.999322	no
TraesCS1A02G000100	TraesCS1A02G000100	-	1A:40097-89349	8_6_74	8_6_128	OK	34.8677	14.6397	-1.252	-0.628207	0.425	0.999322	no
TraesCS1A02G000200	TraesCS1A02G000200	-	1A:40097-89349	8_6_74	8_6_128	OK	131.25	78.1624	-0.747769	-1.25953	0.0262	0.62437	no
TraesCS1A02G000300	TraesCS1A02G000300	-	1A:95905-122504	8_6_74	8_6_128	OK	14.231	8.12776	-0.808103	-0.168186	0.6093	0.999322	no
TraesCS1A02G000400	TraesCS1A02G000400	-	1A:95905-122504	8_6_74	8_6_128	OK	140.689	83.2716	-0.756614	-1.30333	0.0242	0.60149	no
TraesCS1A02G000500	TraesCS1A02G000500	-	1A:149489-154559	8_6_74	8_6_128	OK	2.16542	0.618044	-1.80886	-0.868158	0.4432	0.999322	no
TraesCS1A02G000800	TraesCS1A02G000800	-	1A:180174-180552	8_6_74	8_6_128	OK	1.73582	0.743377	-1.22345	-0.624103	0.27545	0.999322	no
TraesCS1A02G000900	TraesCS1A02G000900	-	1A:233817-245051	8_6_74	8_6_128	OK	36.0753	24.8881	-0.535553	-1.02145	0.07005	0.961106	no
TraesCS1A02G001000	TraesCS1A02G001000	-	1A:269471-289649	8_6_74	8_6_128	OK	17.4955	11.2825	-0.632891	-0.563944	0.32605	0.999322	no
TraesCS1A02G001100	TraesCS1A02G001100	-	1A:269471-289649	8_6_74	8_6_128	OK	18.7795	14.144	-0.408964	-0.638278	0.268	0.999322	no
TraesCS1A02G001300	TraesCS1A02G001300	-	1A:294610-305428	8_6_74	8_6_128	OK	1.01861	0.324248	-1.65143	-0.290661	0.429	0.999322	no
TraesCS1A02G001400	TraesCS1A02G001400	-	1A:294610-305428	8_6_74	8_6_128	OK	2.19913	1.47179	-0.57936	-0.77363	0.1731	0.999322	no
TraesCS1A02G001500	TraesCS1A02G001500	-	1A:326098-326518	8_6_74	8_6_128	OK	510.597	323.509	-0.658378	-1.26245	0.0356	0.730227	no
TraesCS1A02G001800	TraesCS1A02G001800	-	1A:1144332-1145934	8_6_74	8_6_128	OK	180.466	226.835	0.329917	0.668766	0.24285	0.999322	no
TraesCS1A02G001900	TraesCS1A02G001900	-	1A:1159193-1162830	8_6_74	8_6_128	OK	20.5114	20.0377	-0.0337146	-0.0664156	0.91	0.999322	no
TraesCS1A02G002000	TraesCS1A02G002000	-	1A:1163484-1167878	8_6_74	8_6_128	OK	2.4021	2.8104	0.226479	0.393722	0.52185	0.999322	no
TraesCS1A02G002100	TraesCS1A02G002100	-	1A:1170355-1177383	8_6_74	8_6_128	OK	2.57197	2.83055	0.138211	0.247281	0.6708	0.999322	no
TraesCS1A02G002200	TraesCS1A02G002200	-	1A:1188843-1190864	8_6_74	8_6_128	OK	73.1112	66.4339	-0.138173	-0.290202	0.613	0.999322	no
TraesCS1A02G002300	TraesCS1A02G002300	-	1A:1209720-1212812	8_6_74	8_6_128	OK	2.40608	2.13339	-0.173535	-0.276436	0.6308	0.999322	no
TraesCS1A02G002500	TraesCS1A02G002500	-	1A:1232353-1238469	8_6_74	8_6_128	OK	5.22657	4.89077	-0.0958014	-0.190744	0.7344	0.999322	no
TraesCS1A02G002700	TraesCS1A02G002700	-	1A:1336840-1348326	8_6_74	8_6_128	OK	3.61178	3.30608	-0.127591	-0.26577	0.64435	0.999322	no
TraesCS1A02G004200	TraesCS1A02G004200	-	1A:2540490-2540958	8_6_74	8_6_128	OK	0	1.08858	inf	#NAME?	0.0003	0.0431549	yes
TraesCS1A02G005100	TraesCS1A02G005100	-	1A:2978902-2981121	8_6_74	8_6_128	OK	1.23587	0.240178	-2.36335	-1.12307	0.02085	0.559014	no
TraesCS1A02G005500	TraesCS1A02G005500	-	1A:3119377-3122276	8_6_74	8_6_128	OK	5.68088	6.4041	0.172881	0.309297	0.59745	0.999322	no
TraesCS1A02G005600	TraesCS1A02G005600	-	1A:3255617-3262577	8_6_74	8_6_128	OK	3.59176	3.50643	-0.0346856	-0.0610694	0.9137	0.999322	no
TraesCS1A02G005700	TraesCS1A02G005700	-	1A:3377837-3383699	8_6_74	8_6_128	OK	9.87203	8.36517	-0.238952	-0.452617	0.42345	0.999322	no
TraesCS1A02G005800	TraesCS1A02G005800	-	1A:3386286-3391808	8_6_74	8_6_128	OK	4.20775	3.53463	-0.251487	-0.473518	0.41595	0.999322	no
TraesCS1A02G005900	TraesCS1A02G005900	-	1A:3446930-3450200	8_6_74	8_6_128	OK	4.35057	4.61855	0.0862356	0.148765	0.7937	0.999322	no
TraesCS1A02G007500	TraesCS1A02G007500	-	1A:4045712-4048684	8_6_74	8_6_128	OK	146.944	110.219	-0.414894	-0.814801	0.1494	0.999322	no
TraesCS1A02G007600	TraesCS1A02G007600	-	1A:4045712-4048684	8_6_74	8_6_128	OK	26.0156	22.7332	-0.194577	-0.0392751	0.90665	0.999322	no
TraesCS1A02G007900	TraesCS1A02G007900	-	1A:4063196-4063406	8_6_74	8_6_128	OK	9.74341	12.1926	0.323512	0.324102	0.6677	0.999322	no
TraesCS1A02G009000	TraesCS1A02G009000	-	1A:5491026-5495112	8_6_74	8_6_128	OK	5.69742	6.43159	0.174865	0.32475	0.57005	0.999322	no
TraesCS1A02G009100	TraesCS1A02G009100	-	1A:5496527-5499983	8_6_74	8_6_128	OK	0.91618	0.412409	-1.15156	-0.790259	0.25915	0.999322	no
TraesCS1A02G009300	TraesCS1A02G009300	-	1A:5501534-5507742	8_6_74	8_6_128	OK	0.202493	0.384079	0.923532	1.07565	0.0589	0.911759	no
TraesCS1A02G009400	TraesCS1A02G009400	-	1A:5645210-5650510	8_6_74	8_6_128	OK	0.181917	0.714186	1.97302	2.17594	0.001	0.0920829	no
TraesCS1A02G009700	TraesCS1A02G009700	-	1A:6022741-6023437	8_6_74	8_6_128	OK	0.882265	1.80598	1.0335	0.832409	0.3094	0.999322	no
TraesCS1A02G009900	TraesCS1A02G009900	-	1A:6151747-6159140	8_6_74	8_6_128	OK	0.564213	1.60125	1.50488	1.98617	0.0001	0.0213562	yes
TraesCS1A02G010200	TraesCS1A02G010200	-	1A:6317836-6324253	8_6_74	8_6_128	OK	0.224213	0.483431	1.10844	0.852235	0.17845	0.999322	no
TraesCS1A02G010300	TraesCS1A02G010300	-	1A:6332191-6345966	8_6_74	8_6_128	OK	0.576824	1.40743	1.28686	0.615928	0.5413	0.999322	no
TraesCS1A02G010400	TraesCS1A02G010400	-	1A:6332191-6345966	8_6_74	8_6_128	OK	0.360091	1.02996	1.51615	2.04058	0.0005	0.0588199	no
TraesCS1A02G011100	TraesCS1A02G011100	-	1A:6566138-6567972	8_6_74	8_6_128	OK	4.45548	4.55936	0.0332504	0.0441549	0.9343	0.999322	no
TraesCS1A02G011200	TraesCS1A02G011200	-	1A:6569387-6576401	8_6_74	8_6_128	OK	1.42942	1.63574	0.194518	0.255529	0.67155	0.999322	no
TraesCS1A02G011600	TraesCS1A02G011600	-	1A:6766339-6766555	8_6_74	8_6_128	OK	11.0644	6.42475	-0.784209	-0.579908	0.3346	0.999322	no
TraesCS1A02G011800	TraesCS1A02G011800	-	1A:6788570-6793542	8_6_74	8_6_128	OK	7.7605	7.64905	-0.0208697	-0.0343504	0.95	0.999322	no
TraesCS1A02G012500	TraesCS1A02G012500	-	1A:7178199-7184960	8_6_74	8_6_128	OK	3.34935	2.94597	-0.185135	-0.356346	0.54205	0.999322	no
TraesCS1A02G013200	TraesCS1A02G013200	-	1A:7315100-7325769	8_6_74	8_6_128	OK	0.505888	0.356089	-0.506578	-0.498451	0.3919	0.999322	no
TraesCS1A02G013600	TraesCS1A02G013600	-	1A:7642613-7643473	8_6_74	8_6_128	OK	484.622	479.628	-0.0149449	-0.0268901	0.9579	0.999322	no
TraesCS1A02G013700	TraesCS1A02G013700	-	1A:7651463-7654123	8_6_74	8_6_128	OK	2.2825	1.87696	-0.282217	-0.351085	0.52455	0.999322	no
TraesCS1A02G013800	TraesCS1A02G013800	-	1A:7657144-7669998	8_6_74	8_6_128	OK	5.47686	4.3702	-0.325649	-0.679211	0.25175	0.999322	no
TraesCS1A02G014800	TraesCS1A02G014800	-	1A:7962374-7963154	8_6_74	8_6_128	OK	188.212	174.687	-0.107582	-0.213361	0.7013	0.999322	no
TraesCS1A02G015100	TraesCS1A02G015100	-	1A:8238256-8239411	8_6_74	8_6_128	OK	3.80834	4.09285	0.103943	0.132884	0.8147	0.999322	no
TraesCS1A02G015200	TraesCS1A02G015200	-	1A:8239468-8244826	8_6_74	8_6_128	OK	6.52729	5.94004	-0.136011	-0.278946	0.63195	0.999322	no
TraesCS1A02G015300	TraesCS1A02G015300	-	1A:8247216-8251270	8_6_74	8_6_128	OK	8.22143	8.53677	0.0543011	0.104203	0.85735	0.999322	no
TraesCS1A02G015400	TraesCS1A02G015400	-	1A:8264165-8266341	8_6_74	8_6_128	OK	42.7292	41.4211	-0.0448552	-0.0895339	0.87865	0.999322	no
TraesCS1A02G016200	TraesCS1A02G016200	-	1A:8628132-8633964	8_6_74	8_6_128	OK	0.429107	0.213984	-1.00383	-1.00797	0.06005	0.917055	no
TraesCS1A02G016900	TraesCS1A02G016900	-	1A:9104840-9110639	8_6_74	8_6_128	OK	6.50283	5.14015	-0.339257	-0.729462	0.2381	0.999322	no
TraesCS1A02G017000	TraesCS1A02G017000	-	1A:9119142-9123202	8_6_74	8_6_128	OK	3.868	3.52647	-0.133362	-0.190672	0.7378	0.999322	no
TraesCS1A02G018900	TraesCS1A02G018900	-	1A:9579533-9583651	8_6_74	8_6_128	OK	3.96046	3.67907	-0.106327	-0.168915	0.75695	0.999322	no
TraesCS1A02G019000	TraesCS1A02G019000	-	1A:9586485-9589430	8_6_74	8_6_128	OK	52.5125	40.4135	-0.377824	-0.761591	0.18625	0.999322	no
TraesCS1A02G019200	TraesCS1A02G019200	-	1A:9642194-9644901	8_6_74	8_6_128	OK	2.01885	1.87209	-0.108888	-0.167867	0.76865	0.999322	no
TraesCS1A02G020000	TraesCS1A02G020000	-	1A:9979713-9980736	8_6_74	8_6_128	OK	16.2295	6.49297	-1.32167	-1.63882	0.00915	0.358043	no
TraesCS1A02G020400	TraesCS1A02G020400	-	1A:10051719-10058221	8_6_74	8_6_128	OK	0.578212	0.50173	-0.204685	-0.275036	0.64195	0.999322	no
TraesCS1A02G020500	TraesCS1A02G020500	-	1A:10066112-10069211	8_6_74	8_6_128	OK	43.0449	38.7479	-0.151722	-0.32806	0.57765	0.999322	no
TraesCS1A02G020600	TraesCS1A02G020600	-	1A:10069497-10072370	8_6_74	8_6_128	OK	2.96465	2.13982	-0.470374	-0.634993	0.2552	0.999322	no
TraesCS1A02G020900	TraesCS1A02G020900	-	1A:10132631-10133075	8_6_74	8_6_128	OK	13.5177	7.54434	-0.841385	-0.847209	0.1406	0.999322	no
TraesCS1A02G021000	TraesCS1A02G021000	-	1A:10135658-10136038	8_6_74	8_6_128	OK	0.720894	0	#NAME?	#NAME?	0.0335	0.708888	no
TraesCS1A02G021100	TraesCS1A02G021100	-	1A:10150817-10152476	8_6_74	8_6_128	OK	2.13121	0.885498	-1.26711	-1.20486	0.1067	0.999322	no
TraesCS1A02G021200	TraesCS1A02G021200	-	1A:10155550-10160312	8_6_74	8_6_128	OK	4.34192	3.17237	-0.452772	-0.822212	0.15315	0.999322	no
TraesCS1A02G023400	TraesCS1A02G023400	-	1A:11564199-11572148	8_6_74	8_6_128	OK	1.09109	0.986254	-0.145733	-0.237609	0.6847	0.999322	no
TraesCS1A02G023700	TraesCS1A02G023700	-	1A:11643653-11644753	8_6_74	8_6_128	OK	1.13221	1.01829	-0.15299	-0.125363	0.8407	0.999322	no
TraesCS1A02G023800	TraesCS1A02G023800	-	1A:11661681-11665443	8_6_74	8_6_128	OK	5.40344	5.57315	0.0446131	0.0897229	0.87755	0.999322	no
TraesCS1A02G024300	TraesCS1A02G024300	-	1A:11894090-11895818	8_6_74	8_6_128	OK	0.384134	0.176946	-1.1183	-0.605763	0.2463	0.999322	no
TraesCS1A02G024400	TraesCS1A02G024400	-	1A:12002938-12006839	8_6_74	8_6_128	OK	0.891541	0.777571	-0.197326	-0.290695	0.62815	0.999322	no
TraesCS1A02G024500	TraesCS1A02G024500	-	1A:12089717-12093423	8_6_74	8_6_128	OK	3.29266	2.43494	-0.435369	-0.376107	0.4929	0.999322	no
TraesCS1A02G024600	TraesCS1A02G024600	-	1A:12096370-12098518	8_6_74	8_6_128	OK	4.51951	3.69301	-0.291367	-0.388887	0.49995	0.999322	no
TraesCS1A02G024700	TraesCS1A02G024700	-	1A:12098617-12103881	8_6_74	8_6_128	OK	7.61393	8.10998	0.0910561	0.169596	0.7641	0.999322	no
TraesCS1A02G025100	TraesCS1A02G025100	-	1A:12141980-12144556	8_6_74	8_6_128	OK	7.36813	7.08868	-0.0557817	-0.101494	0.8584	0.999322	no
TraesCS1A02G025200	TraesCS1A02G025200	-	1A:12157063-12161869	8_6_74	8_6_128	OK	7.9789	8.39747	0.0737659	0.14641	0.8002	0.999322	no
TraesCS1A02G025700	TraesCS1A02G025700	-	1A:12312968-12318272	8_6_74	8_6_128	OK	0.753592	0.813935	0.111129	0.143609	0.80195	0.999322	no
TraesCS1A02G025900	TraesCS1A02G025900	-	1A:12363665-12369892	8_6_74	8_6_128	OK	2.01441	2.11446	0.0699319	0.123307	0.828	0.999322	no
TraesCS1A02G026000	TraesCS1A02G026000	-	1A:12371104-12372554	8_6_74	8_6_128	OK	2.79044	5.69928	1.03029	0.950548	0.1126	0.999322	no
TraesCS1A02G026100	TraesCS1A02G026100	-	1A:12404234-12405320	8_6_74	8_6_128	OK	0.0908354	0.66588	2.87394	1.43774	0.02345	0.588646	no
TraesCS1A02G026200	TraesCS1A02G026200	-	1A:12502525-12507052	8_6_74	8_6_128	OK	0.386134	0.502054	0.378741	0.440577	0.423	0.999322	no
TraesCS1A02G026400	TraesCS1A02G026400	-	1A:12585034-12592665	8_6_74	8_6_128	OK	7.6557	6.72585	-0.186818	-0.408661	0.4941	0.999322	no
TraesCS1A02G026600	TraesCS1A02G026600	-	1A:12669533-12669800	8_6_74	8_6_128	OK	0.672187	0.333426	-1.0115	-0.470767	0.51985	0.999322	no
TraesCS1A02G027200	TraesCS1A02G027200	-	1A:12915086-12917028	8_6_74	8_6_128	OK	2.87326	2.4487	-0.230672	-0.306167	0.5935	0.999322	no
TraesCS1A02G027300	TraesCS1A02G027300	-	1A:12918574-12920144	8_6_74	8_6_128	OK	25.0742	29.5021	0.234614	0.473785	0.43095	0.999322	no
TraesCS1A02G027600	TraesCS1A02G027600	-	1A:13081412-13086602	8_6_74	8_6_128	OK	1.04715	0.0752175	-3.79926	-2.94846	0.0001	0.0213562	yes
TraesCS1A02G027800	TraesCS1A02G027800	-	1A:13228921-13230974	8_6_74	8_6_128	OK	0.339871	0.310402	-0.13085	-0.0853214	0.85435	0.999322	no
TraesCS1A02G029200	TraesCS1A02G029200	-	1A:13669901-13676212	8_6_74	8_6_128	OK	3.26643	2.81893	-0.212571	-0.40789	0.48405	0.999322	no
TraesCS1A02G029300	TraesCS1A02G029300	-	1A:13762565-13768572	8_6_74	8_6_128	OK	5.68874	3.85158	-0.56266	-1.10891	0.06785	0.953782	no
TraesCS1A02G029800	TraesCS1A02G029800	-	1A:13861190-13862962	8_6_74	8_6_128	OK	4.2237	5.15469	0.287381	0.433011	0.45015	0.999322	no
TraesCS1A02G030000	TraesCS1A02G030000	-	1A:13979249-13980335	8_6_74	8_6_128	OK	39.2195	38.5537	-0.0247054	-0.0500078	0.93015	0.999322	no
TraesCS1A02G030100	TraesCS1A02G030100	-	1A:14045677-14056197	8_6_74	8_6_128	OK	22.6513	15.6811	-0.530561	-1.1086	0.06065	0.917866	no
TraesCS1A02G030500	TraesCS1A02G030500	-	1A:14139690-14145914	8_6_74	8_6_128	OK	6.39685	5.61284	-0.18863	-0.266926	0.6498	0.999322	no
TraesCS1A02G030600	TraesCS1A02G030600	-	1A:14139690-14145914	8_6_74	8_6_128	OK	25.976	21.8637	-0.248642	-0.317414	0.5742	0.999322	no
TraesCS1A02G030700	TraesCS1A02G030700	-	1A:14160321-14163255	8_6_74	8_6_128	OK	7.6528	5.10719	-0.583458	-1.02243	0.08205	0.999322	no
TraesCS1A02G031200	TraesCS1A02G031200	-	1A:14504223-14507920	8_6_74	8_6_128	OK	4.07455	4.04712	-0.0097459	-0.0176731	0.97625	0.999322	no
TraesCS1A02G032500	TraesCS1A02G032500	-	1A:14988540-14988944	8_6_74	8_6_128	OK	6.11013	8.51873	0.479436	0.485008	0.39965	0.999322	no
TraesCS1A02G033000	TraesCS1A02G033000	-	1A:15430219-15437374	8_6_74	8_6_128	OK	1.50978	1.63662	0.116383	0.149713	0.7948	0.999322	no
TraesCS1A02G033100	TraesCS1A02G033100	-	1A:15438124-15441465	8_6_74	8_6_128	OK	13.6436	11.4665	-0.250802	-0.478382	0.41285	0.999322	no
TraesCS1A02G033300	TraesCS1A02G033300	-	1A:16038483-16040057	8_6_74	8_6_128	OK	4.95108	5.16379	0.0606871	0.0497939	0.92795	0.999322	no
TraesCS1A02G033500	TraesCS1A02G033500	-	1A:16388444-16391082	8_6_74	8_6_128	OK	279.083	250.047	-0.158499	-0.321967	0.5767	0.999322	no
TraesCS1A02G033600	TraesCS1A02G033600	-	1A:16407007-16410201	8_6_74	8_6_128	OK	19.1413	14.232	-0.42755	-0.862543	0.13845	0.999322	no
TraesCS1A02G033800	TraesCS1A02G033800	-	1A:16432375-16436883	8_6_74	8_6_128	OK	1.25829	1.44924	0.203833	0.259616	0.64895	0.999322	no
TraesCS1A02G034100	TraesCS1A02G034100	-	1A:16913590-16919361	8_6_74	8_6_128	OK	0.72247	0.585035	-0.304415	-0.403409	0.50015	0.999322	no
TraesCS1A02G034300	TraesCS1A02G034300	-	1A:16931433-16934477	8_6_74	8_6_128	OK	24.7238	23.8329	-0.0529491	-0.106223	0.8538	0.999322	no
TraesCS1A02G035000	TraesCS1A02G035000	-	1A:18289936-18293936	8_6_74	8_6_128	OK	4.64461	4.32977	-0.101267	-0.143716	0.80015	0.999322	no
TraesCS1A02G035200	TraesCS1A02G035200	-	1A:18460512-18462491	8_6_74	8_6_128	OK	2.2171	2.47482	0.158649	0.204154	0.70355	0.999322	no
TraesCS1A02G035300	TraesCS1A02G035300	-	1A:18486338-18489620	8_6_74	8_6_128	OK	1.57964	1.07703	-0.552531	-0.489226	0.39605	0.999322	no
TraesCS1A02G035500	TraesCS1A02G035500	-	1A:18989912-18994414	8_6_74	8_6_128	OK	20.9737	25.6698	0.291495	0.497383	0.3922	0.999322	no
TraesCS1A02G035600	TraesCS1A02G035600	-	1A:19062156-19063423	8_6_74	8_6_128	OK	3.72222	6.86559	0.88322	0.977389	0.0916	0.999322	no
TraesCS1A02G035800	TraesCS1A02G035800	-	1A:19895296-19897721	8_6_74	8_6_128	OK	143.185	147.378	0.0416417	0.0886496	0.8786	0.999322	no
TraesCS1A02G035900	TraesCS1A02G035900	-	1A:19929935-19933705	8_6_74	8_6_128	OK	2.03571	2.20823	0.117362	0.21441	0.70945	0.999322	no
TraesCS1A02G036100	TraesCS1A02G036100	-	1A:20091098-20094848	8_6_74	8_6_128	OK	5.21131	4.33615	-0.265231	-0.514721	0.3831	0.999322	no
TraesCS1A02G036200	TraesCS1A02G036200	-	1A:20156564-20158534	8_6_74	8_6_128	OK	8.89226	6.91856	-0.362078	-0.584347	0.3102	0.999322	no
TraesCS1A02G036300	TraesCS1A02G036300	-	1A:20179710-20183942	8_6_74	8_6_128	OK	1.24073	1.47518	0.249697	0.368844	0.5046	0.999322	no
TraesCS1A02G036700	TraesCS1A02G036700	-	1A:20415991-20419223	8_6_74	8_6_128	OK	0.286731	0.390266	0.44476	0.295063	0.60215	0.999322	no
TraesCS1A02G037300	TraesCS1A02G037300	-	1A:20888600-20889881	8_6_74	8_6_128	OK	1.3975	2.51278	0.84643	0.84543	0.1296	0.999322	no
TraesCS1A02G037400	TraesCS1A02G037400	-	1A:20893784-20898393	8_6_74	8_6_128	OK	1.80512	3.82363	1.08285	1.10294	0.0556	0.892812	no
TraesCS1A02G037900	TraesCS1A02G037900	-	1A:20977275-20980680	8_6_74	8_6_128	OK	22.3609	21.7502	-0.039949	-0.0783005	0.89145	0.999322	no
TraesCS1A02G038100	TraesCS1A02G038100	-	1A:20998068-20998918	8_6_74	8_6_128	OK	191.111	172.219	-0.150167	-0.294205	0.60205	0.999322	no
TraesCS1A02G038200	TraesCS1A02G038200	-	1A:21022730-21023627	8_6_74	8_6_128	OK	365.864	356.781	-0.0362689	-0.0679986	0.9024	0.999322	no
TraesCS1A02G038400	TraesCS1A02G038400	-	1A:21034868-21049127	8_6_74	8_6_128	OK	1.7288	1.61317	-0.0998706	-0.180856	0.75455	0.999322	no
TraesCS1A02G039100	TraesCS1A02G039100	-	1A:21281531-21285458	8_6_74	8_6_128	OK	1.23215	1.37614	0.159449	0.232839	0.68375	0.999322	no
TraesCS1A02G039200	TraesCS1A02G039200	-	1A:21322245-21335307	8_6_74	8_6_128	OK	2.24283	1.86538	-0.265853	-0.472162	0.39675	0.999322	no
TraesCS1A02G039400	TraesCS1A02G039400	-	1A:21618183-21626991	8_6_74	8_6_128	OK	4.06493	4.32492	0.0894436	0.157232	0.78045	0.999322	no
TraesCS1A02G039800	TraesCS1A02G039800	-	1A:21985329-21987056	8_6_74	8_6_128	OK	1.00565	0.729802	-0.462551	-0.357498	0.55095	0.999322	no
TraesCS1A02G039900	TraesCS1A02G039900	-	1A:22038187-22047331	8_6_74	8_6_128	OK	0.777861	0.930442	0.258403	0.226934	0.68545	0.999322	no
TraesCS1A02G040400	TraesCS1A02G040400	-	1A:22287726-22291553	8_6_74	8_6_128	OK	2.87969	2.07852	-0.470358	-0.770131	0.18095	0.999322	no
TraesCS1A02G040500	TraesCS1A02G040500	-	1A:22291725-22293776	8_6_74	8_6_128	OK	24.4555	24.4985	0.00253567	0.00471664	0.99375	0.999322	no
TraesCS1A02G040600	TraesCS1A02G040600	-	1A:22294834-22301515	8_6_74	8_6_128	OK	6.2163	7.2443	0.220789	0.447636	0.4384	0.999322	no
TraesCS1A02G040700	TraesCS1A02G040700	-	1A:22329071-22332422	8_6_74	8_6_128	OK	1.21124	1.27662	0.0758361	0.10071	0.862	0.999322	no
TraesCS1A02G040900	TraesCS1A02G040900	-	1A:22534634-22536459	8_6_74	8_6_128	OK	2.74165	4.00327	0.546136	0.751337	0.184	0.999322	no
TraesCS1A02G041100	TraesCS1A02G041100	-	1A:22612226-22614080	8_6_74	8_6_128	OK	1.23177	1.17586	-0.0670229	-0.103822	0.8647	0.999322	no
TraesCS1A02G041300	TraesCS1A02G041300	-	1A:22633430-22634135	8_6_74	8_6_128	OK	0.572225	2.88154	2.33219	1.3576	0.0602	0.917055	no
TraesCS1A02G041400	TraesCS1A02G041400	-	1A:22656560-22657221	8_6_74	8_6_128	OK	1.22274	1.07985	-0.179288	-0.116314	0.8324	0.999322	no
TraesCS1A02G042500	TraesCS1A02G042500	-	1A:23130034-23134088	8_6_74	8_6_128	OK	0.377306	0.31025	-0.282307	-0.369992	0.52175	0.999322	no
TraesCS1A02G042700	TraesCS1A02G042700	-	1A:23339465-23340670	8_6_74	8_6_128	OK	12.9576	10.425	-0.313751	-0.495749	0.3872	0.999322	no
TraesCS1A02G042900	TraesCS1A02G042900	-	1A:23816231-23818172	8_6_74	8_6_128	OK	0.869601	0.781416	-0.154263	-0.0996827	0.85305	0.999322	no
TraesCS1A02G043200	TraesCS1A02G043200	-	1A:23966032-23970147	8_6_74	8_6_128	OK	9.85639	9.60276	-0.0376107	-0.0707121	0.9037	0.999322	no
TraesCS1A02G043400	TraesCS1A02G043400	-	1A:24132680-24140137	8_6_74	8_6_128	OK	1.34939	1.22601	-0.138333	-0.171498	0.76605	0.999322	no
TraesCS1A02G043600	TraesCS1A02G043600	-	1A:24319201-24321534	8_6_74	8_6_128	OK	6.57673	5.64183	-0.221207	-0.370933	0.51505	0.999322	no
TraesCS1A02G043900	TraesCS1A02G043900	-	1A:24336653-24340722	8_6_74	8_6_128	OK	1.1192	0.553214	-1.01655	-0.778925	0.19105	0.999322	no
TraesCS1A02G044200	TraesCS1A02G044200	-	1A:24943571-24946478	8_6_74	8_6_128	OK	9.15402	9.51852	0.056333	0.100151	0.86295	0.999322	no
TraesCS1A02G044500	TraesCS1A02G044500	-	1A:25539195-25545141	8_6_74	8_6_128	OK	7.64508	7.80605	0.0300609	0.061152	0.91735	0.999322	no
TraesCS1A02G044600	TraesCS1A02G044600	-	1A:25545345-25546110	8_6_74	8_6_128	OK	23.8637	23.1854	-0.041598	-0.0655913	0.91155	0.999322	no
TraesCS1A02G044800	TraesCS1A02G044800	-	1A:25701412-25709229	8_6_74	8_6_128	OK	4.45811	4.29174	-0.0548702	-0.106664	0.8565	0.999322	no
TraesCS1A02G045300	TraesCS1A02G045300	-	1A:26958794-26962687	8_6_74	8_6_128	OK	2.11068	1.73943	-0.279092	-0.474928	0.4175	0.999322	no
TraesCS1A02G045400	TraesCS1A02G045400	-	1A:26965565-26971307	8_6_74	8_6_128	OK	9.58085	8.97629	-0.0940343	-0.189897	0.7355	0.999322	no
TraesCS1A02G045700	TraesCS1A02G045700	-	1A:27249155-27253937	8_6_74	8_6_128	OK	147.017	120.118	-0.29153	-0.600317	0.2963	0.999322	no
TraesCS1A02G045800	TraesCS1A02G045800	-	1A:27258230-27261032	8_6_74	8_6_128	OK	30.9142	22.3024	-0.471069	-0.951484	0.10075	0.999322	no
TraesCS1A02G046300	TraesCS1A02G046300	-	1A:27752742-27757377	8_6_74	8_6_128	OK	0.307857	0.409255	0.41074	0.386093	0.4977	0.999322	no
TraesCS1A02G046400	TraesCS1A02G046400	-	1A:28360780-28364801	8_6_74	8_6_128	OK	0.637791	0.361634	-0.818552	-0.8467	0.15735	0.999322	no
TraesCS1A02G046500	TraesCS1A02G046500	-	1A:28610240-28620653	8_6_74	8_6_128	OK	1.1936	1.00262	-0.251547	-0.38603	0.5006	0.999322	no
TraesCS1A02G046600	TraesCS1A02G046600	-	1A:28623295-28626864	8_6_74	8_6_128	OK	11.6668	7.96396	-0.55085	-0.991726	0.08785	0.999322	no
TraesCS1A02G046800	TraesCS1A02G046800	-	1A:28708158-28710773	8_6_74	8_6_128	OK	1.28713	1.39299	0.11403	0.135923	0.8399	0.999322	no
TraesCS1A02G046900	TraesCS1A02G046900	-	1A:28716138-28717569	8_6_74	8_6_128	OK	1.58581	1.29519	-0.292063	-0.244585	0.67905	0.999322	no
TraesCS1A02G047000	TraesCS1A02G047000	-	1A:28757073-28763216	8_6_74	8_6_128	OK	4.77622	3.94399	-0.276213	-0.532893	0.3654	0.999322	no
TraesCS1A02G047200	TraesCS1A02G047200	-	1A:29186382-29192077	8_6_74	8_6_128	OK	1.11588	1.13618	0.0260081	0.0403472	0.94615	0.999322	no
TraesCS1A02G047500	TraesCS1A02G047500	-	1A:29607627-29612226	8_6_74	8_6_128	OK	2.3821	2.27119	-0.0687869	-0.107497	0.85165	0.999322	no
TraesCS1A02G048600	TraesCS1A02G048600	-	1A:30179973-30190054	8_6_74	8_6_128	OK	1.07852	0.950846	-0.181767	-0.209862	0.7167	0.999322	no
TraesCS1A02G048700	TraesCS1A02G048700	-	1A:30196595-30197675	8_6_74	8_6_128	OK	21.0691	19.5187	-0.110274	-0.17722	0.7506	0.999322	no
TraesCS1A02G048900	TraesCS1A02G048900	-	1A:30294165-30295059	8_6_74	8_6_128	OK	3.51728	4.81831	0.454068	0.45651	0.42915	0.999322	no
TraesCS1A02G049000	TraesCS1A02G049000	-	1A:30636156-30638406	8_6_74	8_6_128	OK	0.454641	0.168605	-1.43108	-0.80654	0.1791	0.999322	no
TraesCS1A02G049300	TraesCS1A02G049300	-	1A:30793887-30805600	8_6_74	8_6_128	OK	2.19572	1.68993	-0.377726	-0.712391	0.2254	0.999322	no
TraesCS1A02G049600	TraesCS1A02G049600	-	1A:31252423-31254526	8_6_74	8_6_128	OK	1.42053	2.06981	0.543067	0.482967	0.6206	0.999322	no
TraesCS1A02G049700	TraesCS1A02G049700	-	1A:31778439-31781938	8_6_74	8_6_128	OK	22.1057	24.3201	0.13773	0.274582	0.6315	0.999322	no
TraesCS1A02G050100	TraesCS1A02G050100	-	1A:32084706-32089178	8_6_74	8_6_128	OK	3.5319	2.66421	-0.406736	-0.614776	0.28865	0.999322	no
TraesCS1A02G050400	TraesCS1A02G050400	-	1A:32260042-32262299	8_6_74	8_6_128	OK	0.697653	0.323502	-1.10874	-0.839318	0.1464	0.999322	no
TraesCS1A02G050900	TraesCS1A02G050900	-	1A:32454116-32455183	8_6_74	8_6_128	OK	7.56016	7.55035	-0.00187332	-0.00255795	0.99645	0.999322	no
TraesCS1A02G051300	TraesCS1A02G051300	-	1A:32890599-32894593	8_6_74	8_6_128	OK	8.22177	8.71394	0.0838752	0.177616	0.7579	0.999322	no
TraesCS1A02G051500	TraesCS1A02G051500	-	1A:33019232-33022457	8_6_74	8_6_128	OK	11.4144	10.7649	-0.0845198	-0.163843	0.7782	0.999322	no
TraesCS1A02G051600	TraesCS1A02G051600	-	1A:33226676-33229752	8_6_74	8_6_128	OK	0.574312	0.484692	-0.244767	-0.204196	0.72155	0.999322	no
TraesCS1A02G051700	TraesCS1A02G051700	-	1A:33370766-33373330	8_6_74	8_6_128	OK	20.1266	15.0353	-0.420747	-0.786311	0.1805	0.999322	no
TraesCS1A02G051800	TraesCS1A02G051800	-	1A:33373635-33374973	8_6_74	8_6_128	OK	0.674548	0.891337	0.402051	0.238726	0.74065	0.999322	no
TraesCS1A02G051900	TraesCS1A02G051900	-	1A:33375412-33377767	8_6_74	8_6_128	OK	43.8214	37.5411	-0.223164	-0.387069	0.4947	0.999322	no
TraesCS1A02G052000	TraesCS1A02G052000	-	1A:33397500-33398955	8_6_74	8_6_128	OK	0.405652	0.721077	0.829912	0.454047	0.43955	0.999322	no
TraesCS1A02G052100	TraesCS1A02G052100	-	1A:34146865-34149852	8_6_74	8_6_128	OK	5.21377	5.98331	0.198615	0.269855	0.62965	0.999322	no
TraesCS1A02G052200	TraesCS1A02G052200	-	1A:34158621-34174068	8_6_74	8_6_128	OK	5.84709	6.82916	0.223989	0.456897	0.42555	0.999322	no
TraesCS1A02G052300	TraesCS1A02G052300	-	1A:34406138-34410005	8_6_74	8_6_128	OK	12.4688	12.2709	-0.0230813	-0.0450118	0.93165	0.999322	no
TraesCS1A02G053600	TraesCS1A02G053600	-	1A:35528836-35533934	8_6_74	8_6_128	OK	0.375047	0.0783558	-2.25896	-1.03499	0.281	0.999322	no
TraesCS1A02G054000	TraesCS1A02G054000	-	1A:35542717-35543825	8_6_74	8_6_128	OK	4.19032	3.04372	-0.461224	-0.475841	0.42435	0.999322	no
TraesCS1A02G054300	TraesCS1A02G054300	-	1A:35931963-35936127	8_6_74	8_6_128	OK	0.878262	1.07529	0.292001	0.440017	0.44785	0.999322	no
TraesCS1A02G054400	TraesCS1A02G054400	-	1A:35937733-35944326	8_6_74	8_6_128	OK	6.44328	7.34304	0.188581	0.402182	0.48895	0.999322	no
TraesCS1A02G054900	TraesCS1A02G054900	-	1A:36267234-36271054	8_6_74	8_6_128	OK	2.232	2.77724	0.315318	0.536519	0.3795	0.999322	no
TraesCS1A02G055000	TraesCS1A02G055000	-	1A:36271324-36278335	8_6_74	8_6_128	OK	3.32	1.71656	-0.951665	-1.53279	0.0178	0.514772	no
TraesCS1A02G055100	TraesCS1A02G055100	-	1A:36271324-36278335	8_6_74	8_6_128	OK	2.46173	0.817076	-1.59113	-0.673691	0.6285	0.999322	no
TraesCS1A02G055200	TraesCS1A02G055200	-	1A:36278600-36281199	8_6_74	8_6_128	OK	4.8077	5.46078	0.183761	0.302569	0.61595	0.999322	no
TraesCS1A02G055400	TraesCS1A02G055400	-	1A:36561932-36569908	8_6_74	8_6_128	OK	6.82692	5.56304	-0.295361	-0.599964	0.2987	0.999322	no
TraesCS1A02G056100	TraesCS1A02G056100	-	1A:36761838-36763635	8_6_74	8_6_128	OK	5.43836	4.97638	-0.128077	-0.167334	0.76095	0.999322	no
TraesCS1A02G056200	TraesCS1A02G056200	-	1A:36765923-36766338	8_6_74	8_6_128	OK	3.29632	1.33756	-1.30126	-0.924723	0.20295	0.999322	no
TraesCS1A02G056400	TraesCS1A02G056400	-	1A:36769723-36770407	8_6_74	8_6_128	OK	3.53371	5.06236	0.518626	0.472295	0.4254	0.999322	no
TraesCS1A02G056500	TraesCS1A02G056500	-	1A:36772139-36774424	8_6_74	8_6_128	OK	5.88278	6.15472	0.0651962	0.109771	0.8538	0.999322	no
TraesCS1A02G056600	TraesCS1A02G056600	-	1A:36776372-36780640	8_6_74	8_6_128	OK	3.46216	2.30019	-0.589917	-0.497766	0.36205	0.999322	no
TraesCS1A02G056900	TraesCS1A02G056900	-	1A:36839919-36840861	8_6_74	8_6_128	OK	2.64467	1.37323	-0.945516	-0.696898	0.2451	0.999322	no
TraesCS1A02G057100	TraesCS1A02G057100	-	1A:37465849-37468260	8_6_74	8_6_128	OK	0.373217	0.451067	0.273327	0.309813	0.5982	0.999322	no
TraesCS1A02G057200	TraesCS1A02G057200	-	1A:37478205-37481881	8_6_74	8_6_128	OK	18.2122	14.3971	-0.339131	-0.683012	0.24665	0.999322	no
TraesCS1A02G057900	TraesCS1A02G057900	-	1A:38366743-38368653	8_6_74	8_6_128	OK	1.10767	0.267427	-2.05031	-1.30061	0.0508	0.865783	no
TraesCS1A02G058200	TraesCS1A02G058200	-	1A:38711993-38715061	8_6_74	8_6_128	OK	0.748487	0.927018	0.308621	0.337595	0.54375	0.999322	no
TraesCS1A02G058300	TraesCS1A02G058300	-	1A:38717932-38718693	8_6_74	8_6_128	OK	27.0415	27.9384	0.0470718	0.0614179	0.921	0.999322	no
TraesCS1A02G058400	TraesCS1A02G058400	-	1A:38728806-38733500	8_6_74	8_6_128	OK	38.1379	32.3291	-0.238391	-0.491539	0.3923	0.999322	no
TraesCS1A02G058500	TraesCS1A02G058500	-	1A:39348699-39357763	8_6_74	8_6_128	OK	0.709187	0.782845	0.14256	0.12485	0.828	0.999322	no
TraesCS1A02G058600	TraesCS1A02G058600	-	1A:39402526-39410027	8_6_74	8_6_128	OK	2.36801	2.03893	-0.215858	-0.373879	0.51695	0.999322	no
TraesCS1A02G058900	TraesCS1A02G058900	-	1A:39649613-39651876	8_6_74	8_6_128	OK	0.845547	0.21584	-1.96992	-1.38557	0.24505	0.999322	no
TraesCS1A02G059100	TraesCS1A02G059100	-	1A:39870473-39872241	8_6_74	8_6_128	OK	4.77656	3.52325	-0.439066	-0.565914	0.34885	0.999322	no
TraesCS1A02G059200	TraesCS1A02G059200	-	1A:39892911-39894955	8_6_74	8_6_128	OK	0.661987	1.01687	0.619268	0.437978	0.4737	0.999322	no
TraesCS1A02G060100	TraesCS1A02G060100	-	1A:41357283-41362423	8_6_74	8_6_128	OK	3.65967	3.74368	0.0327439	0.0578952	0.9184	0.999322	no
TraesCS1A02G060500	TraesCS1A02G060500	-	1A:41712134-41714118	8_6_74	8_6_128	OK	3.93856	2.899	-0.442111	-0.651915	0.259	0.999322	no
TraesCS1A02G060600	TraesCS1A02G060600	-	1A:41740300-41745063	8_6_74	8_6_128	OK	4.23977	5.39105	0.346583	0.62223	0.28625	0.999322	no
TraesCS1A02G060700	TraesCS1A02G060700	-	1A:41747500-41750050	8_6_74	8_6_128	OK	14.0074	11.4517	-0.290627	-0.549935	0.34785	0.999322	no
TraesCS1A02G061700	TraesCS1A02G061700	-	1A:42251605-42256435	8_6_74	8_6_128	OK	9.36588	9.31879	-0.00727132	-0.0109137	0.98395	0.999322	no
TraesCS1A02G062100	TraesCS1A02G062100	-	1A:42546062-42550350	8_6_74	8_6_128	OK	49.6999	49.0796	-0.0181182	-0.0352421	0.94615	0.999322	no
TraesCS1A02G062400	TraesCS1A02G062400	-	1A:42643125-42668396	8_6_74	8_6_128	OK	4.4463	4.31222	-0.0441742	-0.0752485	0.894	0.999322	no
TraesCS1A02G063500	TraesCS1A02G063500	-	1A:44406438-44407943	8_6_74	8_6_128	OK	3.23576	3.37962	0.0627534	0.0768003	0.90305	0.999322	no
TraesCS1A02G063600	TraesCS1A02G063600	-	1A:44408100-44412013	8_6_74	8_6_128	OK	1.66201	1.56033	-0.0910765	-0.151689	0.79	0.999322	no
TraesCS1A02G064000	TraesCS1A02G064000	-	1A:45543087-45548553	8_6_74	8_6_128	OK	21.933	19.4101	-0.176294	-0.35892	0.53715	0.999322	no
TraesCS1A02G064100	TraesCS1A02G064100	-	1A:45793605-45797826	8_6_74	8_6_128	OK	13.0945	13.2246	0.0142587	0.0281571	0.96185	0.999322	no
TraesCS1A02G064900	TraesCS1A02G064900	-	1A:47201866-47207696	8_6_74	8_6_128	OK	0.531094	0.938504	0.821396	0.728101	0.1904	0.999322	no
TraesCS1A02G065300	TraesCS1A02G065300	-	1A:47578259-47587723	8_6_74	8_6_128	OK	1.98494	2.01119	0.0189536	0.0303971	0.95775	0.999322	no
TraesCS1A02G065500	TraesCS1A02G065500	-	1A:47799452-47806227	8_6_74	8_6_128	OK	1.359	1.7913	0.398458	0.195355	0.8641	0.999322	no
TraesCS1A02G065600	TraesCS1A02G065600	-	1A:47823748-47827916	8_6_74	8_6_128	OK	0.495724	0.48325	-0.0367678	-0.0462039	0.93135	0.999322	no
TraesCS1A02G065700	TraesCS1A02G065700	-	1A:48575893-48591514	8_6_74	8_6_128	OK	3.81049	3.60553	-0.0797665	-0.158835	0.79715	0.999322	no
TraesCS1A02G065800	TraesCS1A02G065800	-	1A:48592863-48594183	8_6_74	8_6_128	OK	5.38636	4.98594	-0.111446	-0.119015	0.8374	0.999322	no
TraesCS1A02G065900	TraesCS1A02G065900	-	1A:48703229-48707143	8_6_74	8_6_128	OK	0.783414	0	#NAME?	#NAME?	0.0025	0.165256	no
TraesCS1A02G066200	TraesCS1A02G066200	-	1A:48783667-48786472	8_6_74	8_6_128	OK	39.0456	36.5977	-0.0934073	-0.185792	0.75495	0.999322	no
TraesCS1A02G066300	TraesCS1A02G066300	-	1A:48966061-48979283	8_6_74	8_6_128	OK	0.339638	0.397255	0.226067	0.229679	0.6852	0.999322	no
TraesCS1A02G066700	TraesCS1A02G066700	-	1A:49096240-49103221	8_6_74	8_6_128	OK	0.920271	0.603266	-0.609265	-0.598942	0.2864	0.999322	no
TraesCS1A02G066800	TraesCS1A02G066800	-	1A:49096240-49103221	8_6_74	8_6_128	OK	4.40415	3.12166	-0.496551	-0.547392	0.36175	0.999322	no
TraesCS1A02G066900	TraesCS1A02G066900	-	1A:49149509-49154022	8_6_74	8_6_128	OK	5.19985	3.2948	-0.65828	-1.23981	0.03645	0.738658	no
TraesCS1A02G067200	TraesCS1A02G067200	-	1A:49251326-49254104	8_6_74	8_6_128	OK	1.56946	1.5462	-0.0215414	-0.0301117	0.95745	0.999322	no
TraesCS1A02G067300	TraesCS1A02G067300	-	1A:49269258-49288855	8_6_74	8_6_128	OK	2.10217	2.06397	-0.0264574	-0.055795	0.92585	0.999322	no
TraesCS1A02G068000	TraesCS1A02G068000	-	1A:49365310-49367228	8_6_74	8_6_128	OK	9.27298	9.08264	-0.0299198	-0.0493047	0.9302	0.999322	no
TraesCS1A02G068200	TraesCS1A02G068200	-	1A:49516729-49518411	8_6_74	8_6_128	OK	0.206394	1.14655	2.47383	1.93669	0.0916	0.999322	no
TraesCS1A02G068300	TraesCS1A02G068300	-	1A:49526824-49535943	8_6_74	8_6_128	OK	1.63576	1.15091	-0.507184	-0.750767	0.1995	0.999322	no
TraesCS1A02G068400	TraesCS1A02G068400	-	1A:49896640-49897878	8_6_74	8_6_128	OK	0.559833	0.298092	-0.90924	-0.61231	0.38615	0.999322	no
TraesCS1A02G068500	TraesCS1A02G068500	-	1A:49960687-49961536	8_6_74	8_6_128	OK	2.56201	0.586612	-2.1268	-1.73898	0.07545	0.979413	no
TraesCS1A02G069300	TraesCS1A02G069300	-	1A:51700020-51707185	8_6_74	8_6_128	OK	7.11434	5.75951	-0.304784	-0.561872	0.3186	0.999322	no
TraesCS1A02G069400	TraesCS1A02G069400	-	1A:52056089-52060042	8_6_74	8_6_128	OK	5.67741	4.79195	-0.244618	-0.443668	0.44155	0.999322	no
TraesCS1A02G069500	TraesCS1A02G069500	-	1A:52228529-52232086	8_6_74	8_6_128	OK	0.517565	0.598034	0.208488	0.174309	0.7649	0.999322	no
TraesCS1A02G069600	TraesCS1A02G069600	-	1A:52235910-52238246	8_6_74	8_6_128	OK	16.1799	14.7152	-0.136903	-0.265697	0.6571	0.999322	no
TraesCS1A02G069700	TraesCS1A02G069700	-	1A:52453834-52459566	8_6_74	8_6_128	OK	2.55575	2.86572	0.16515	0.225979	0.6958	0.999322	no
TraesCS1A02G069900	TraesCS1A02G069900	-	1A:52519640-52520791	8_6_74	8_6_128	OK	11.2256	11.1556	-0.0090249	-0.0171182	0.9748	0.999322	no
TraesCS1A02G070300	TraesCS1A02G070300	-	1A:53032273-53037595	8_6_74	8_6_128	OK	7.45387	6.39524	-0.220991	-0.380513	0.50085	0.999322	no
TraesCS1A02G070400	TraesCS1A02G070400	-	1A:53187273-53189460	8_6_74	8_6_128	OK	2.73939	2.45185	-0.159986	-0.191786	0.741	0.999322	no
TraesCS1A02G070600	TraesCS1A02G070600	-	1A:53454197-53457285	8_6_74	8_6_128	OK	2.0855	2.17508	0.0606747	0.0646921	0.9136	0.999322	no
TraesCS1A02G070900	TraesCS1A02G070900	-	1A:53674141-53677477	8_6_74	8_6_128	OK	1.41968	1.71872	0.275776	0.3115	0.58505	0.999322	no
TraesCS1A02G071100	TraesCS1A02G071100	-	1A:53850044-53859233	8_6_74	8_6_128	OK	1.75164	1.6327	-0.101445	-0.176378	0.75975	0.999322	no
TraesCS1A02G071300	TraesCS1A02G071300	-	1A:53903908-53912680	8_6_74	8_6_128	OK	0.768178	0.685559	-0.164158	-0.244252	0.68755	0.999322	no
TraesCS1A02G071400	TraesCS1A02G071400	-	1A:53993671-53997512	8_6_74	8_6_128	OK	2.08223	1.40067	-0.572016	-0.407396	0.41805	0.999322	no
TraesCS1A02G071500	TraesCS1A02G071500	-	1A:54000805-54002679	8_6_74	8_6_128	OK	3.10356	1.21242	-1.35604	-1.08257	0.0792	0.995621	no
TraesCS1A02G071700	TraesCS1A02G071700	-	1A:54022013-54027441	8_6_74	8_6_128	OK	1.58149	1.46979	-0.105682	-0.171918	0.76285	0.999322	no
TraesCS1A02G071800	TraesCS1A02G071800	-	1A:54074820-54077829	8_6_74	8_6_128	OK	18.7515	20.5209	0.13009	0.275937	0.63235	0.999322	no
TraesCS1A02G072000	TraesCS1A02G072000	-	1A:54349174-54355250	8_6_74	8_6_128	OK	19.82	20.0875	0.0193391	0.0411645	0.94045	0.999322	no
TraesCS1A02G072200	TraesCS1A02G072200	-	1A:54458834-54463277	8_6_74	8_6_128	OK	6.21562	4.48396	-0.471125	-0.740968	0.202	0.999322	no
TraesCS1A02G072600	TraesCS1A02G072600	-	1A:56617367-56618763	8_6_74	8_6_128	OK	53.1602	51.8633	-0.0356317	-0.0769304	0.8983	0.999322	no
TraesCS1A02G072800	TraesCS1A02G072800	-	1A:56917863-56924080	8_6_74	8_6_128	OK	3.19109	1.32027	-1.27322	-1.1931	0.0461	0.82813	no
TraesCS1A02G073000	TraesCS1A02G073000	-	1A:57189793-57192224	8_6_74	8_6_128	OK	1.57143	1.57185	0.000385061	0.000450987	0.9987	0.999322	no
TraesCS1A02G073100	TraesCS1A02G073100	-	1A:57192367-57194346	8_6_74	8_6_128	OK	0.762421	0.895265	0.231726	0.159445	0.7912	0.999322	no
TraesCS1A02G073300	TraesCS1A02G073300	-	1A:57209811-57212757	8_6_74	8_6_128	OK	1.09626	0.417059	-1.39426	-1.06102	0.06765	0.9531	no
TraesCS1A02G073400	TraesCS1A02G073400	-	1A:57302733-57307922	8_6_74	8_6_128	OK	2.52771	2.18813	-0.208128	-0.322242	0.5826	0.999322	no
TraesCS1A02G073500	TraesCS1A02G073500	-	1A:57390210-57394799	8_6_74	8_6_128	OK	1.36217	1.26211	-0.110059	-0.117099	0.8386	0.999322	no
TraesCS1A02G073900	TraesCS1A02G073900	-	1A:57634277-57635926	8_6_74	8_6_128	OK	7.84556	2.13983	-1.87438	-1.99421	0.0013	0.109869	no
TraesCS1A02G074100	TraesCS1A02G074100	-	1A:57680536-57681868	8_6_74	8_6_128	OK	0.444017	1.36136	1.61636	1.07608	0.0499	0.859946	no
TraesCS1A02G074400	TraesCS1A02G074400	-	1A:57763650-57769710	8_6_74	8_6_128	OK	4.33782	3.6626	-0.244102	-0.452946	0.43255	0.999322	no
TraesCS1A02G074800	TraesCS1A02G074800	-	1A:58123310-58125910	8_6_74	8_6_128	OK	13.5369	11.5197	-0.232791	-0.454063	0.4226	0.999322	no
TraesCS1A02G075000	TraesCS1A02G075000	-	1A:58170680-58178010	8_6_74	8_6_128	OK	6.21625	7.42718	0.256771	0.526905	0.35295	0.999322	no
TraesCS1A02G075100	TraesCS1A02G075100	-	1A:58199788-58204396	8_6_74	8_6_128	OK	5.6165	5.59136	-0.0064703	-0.0114806	0.9839	0.999322	no
TraesCS1A02G075200	TraesCS1A02G075200	-	1A:58287901-58291029	8_6_74	8_6_128	OK	0.80306	0.617449	-0.379188	-0.334208	0.55065	0.999322	no
TraesCS1A02G075600	TraesCS1A02G075600	-	1A:58701489-58716429	8_6_74	8_6_128	OK	2.24932	2.29115	0.0265805	0.0506007	0.9279	0.999322	no
TraesCS1A02G075700	TraesCS1A02G075700	-	1A:58748069-58753312	8_6_74	8_6_128	OK	11.8326	12.66	0.0975152	0.198342	0.73985	0.999322	no
TraesCS1A02G076000	TraesCS1A02G076000	-	1A:58902276-58908361	8_6_74	8_6_128	OK	3.20972	3.31493	0.0465287	0.0898979	0.87515	0.999322	no
TraesCS1A02G076100	TraesCS1A02G076100	-	1A:58931327-58934940	8_6_74	8_6_128	OK	9.5435	9.40612	-0.020919	-0.0363335	0.95115	0.999322	no
TraesCS1A02G076400	TraesCS1A02G076400	-	1A:59130570-59138769	8_6_74	8_6_128	OK	1.87511	1.7386	-0.109056	-0.168335	0.7651	0.999322	no
TraesCS1A02G076800	TraesCS1A02G076800	-	1A:59510802-59511117	8_6_74	8_6_128	OK	0.589477	0.365299	-0.690357	-0.408236	0.63135	0.999322	no
TraesCS1A02G076900	TraesCS1A02G076900	-	1A:59613356-59616276	8_6_74	8_6_128	OK	12.0772	10.8276	-0.157579	-0.317436	0.57435	0.999322	no
TraesCS1A02G077200	TraesCS1A02G077200	-	1A:59856966-59860644	8_6_74	8_6_128	OK	10.3614	9.1471	-0.179826	-0.376851	0.51935	0.999322	no
TraesCS1A02G077500	TraesCS1A02G077500	-	1A:60351392-60353968	8_6_74	8_6_128	OK	11.2469	8.92634	-0.333385	-0.599946	0.29315	0.999322	no
TraesCS1A02G077600	TraesCS1A02G077600	-	1A:60354402-60358841	8_6_74	8_6_128	OK	2.13671	2.09527	-0.028253	-0.0485795	0.9302	0.999322	no
TraesCS1A02G077700	TraesCS1A02G077700	-	1A:60537166-60540748	8_6_74	8_6_128	OK	197.752	217.894	0.139938	0.26241	0.6469	0.999322	no
TraesCS1A02G077800	TraesCS1A02G077800	-	1A:60735129-60738949	8_6_74	8_6_128	OK	2.03308	3.69285	0.86107	0.815093	0.1994	0.999322	no
TraesCS1A02G078100	TraesCS1A02G078100	-	1A:60954700-60956424	8_6_74	8_6_128	OK	25.1746	27.5724	0.131256	0.26018	0.6392	0.999322	no
TraesCS1A02G078200	TraesCS1A02G078200	-	1A:61008915-61010405	8_6_74	8_6_128	OK	0.97368	1.54113	0.662467	0.582211	0.31135	0.999322	no
TraesCS1A02G078700	TraesCS1A02G078700	-	1A:61384568-61391833	8_6_74	8_6_128	OK	9.81795	7.77877	-0.33588	-0.575847	0.32105	0.999322	no
TraesCS1A02G078800	TraesCS1A02G078800	-	1A:61575767-61577009	8_6_74	8_6_128	OK	109.32	92.042	-0.248194	-0.509188	0.367	0.999322	no
TraesCS1A02G078900	TraesCS1A02G078900	-	1A:61713577-61714898	8_6_74	8_6_128	OK	4.80233	3.32204	-0.531667	-0.632452	0.28325	0.999322	no
TraesCS1A02G079300	TraesCS1A02G079300	-	1A:62014081-62014939	8_6_74	8_6_128	OK	2.06897	0.90045	-1.20019	-0.994662	0.24765	0.999322	no
TraesCS1A02G079400	TraesCS1A02G079400	-	1A:62021322-62024237	8_6_74	8_6_128	OK	3.29282	2.1935	-0.586086	-0.756917	0.20525	0.999322	no
TraesCS1A02G079700	TraesCS1A02G079700	-	1A:62609728-62614089	8_6_74	8_6_128	OK	6.35694	5.41299	-0.231907	-0.453071	0.45755	0.999322	no
TraesCS1A02G079800	TraesCS1A02G079800	-	1A:62614212-62617255	8_6_74	8_6_128	OK	1.08863	1.06988	-0.025066	-0.0322695	0.95285	0.999322	no
TraesCS1A02G079900	TraesCS1A02G079900	-	1A:62794171-62794483	8_6_74	8_6_128	OK	9.8911	13.5227	0.451185	0.425182	0.4505	0.999322	no
TraesCS1A02G080000	TraesCS1A02G080000	-	1A:63004798-63005566	8_6_74	8_6_128	OK	2.23545	1.75552	-0.348666	-0.284131	0.6832	0.999322	no
TraesCS1A02G080100	TraesCS1A02G080100	-	1A:63045955-63047438	8_6_74	8_6_128	OK	5.5766	5.30496	-0.0720441	-0.0982953	0.8657	0.999322	no
TraesCS1A02G080200	TraesCS1A02G080200	-	1A:63050621-63053515	8_6_74	8_6_128	OK	0.922588	0.730645	-0.336515	-0.46961	0.41175	0.999322	no
TraesCS1A02G080300	TraesCS1A02G080300	-	1A:63057502-63062305	8_6_74	8_6_128	OK	1.0493	1.31108	0.321327	0.412786	0.44835	0.999322	no
TraesCS1A02G080700	TraesCS1A02G080700	-	1A:63741494-63747947	8_6_74	8_6_128	OK	3.19555	2.79533	-0.193049	-0.319291	0.5675	0.999322	no
TraesCS1A02G081200	TraesCS1A02G081200	-	1A:64404584-64414503	8_6_74	8_6_128	OK	5.78441	5.18404	-0.158091	-0.218381	0.7049	0.999322	no
TraesCS1A02G081300	TraesCS1A02G081300	-	1A:64593509-64600216	8_6_74	8_6_128	OK	10.691	7.74364	-0.465313	-0.971662	0.0927	0.999322	no
TraesCS1A02G081400	TraesCS1A02G081400	-	1A:64692228-64694087	8_6_74	8_6_128	OK	5.17857	4.4764	-0.210217	-0.335533	0.5491	0.999322	no
TraesCS1A02G081600	TraesCS1A02G081600	-	1A:64835536-64837007	8_6_74	8_6_128	OK	0.695902	0.764055	0.134793	0.112474	0.8594	0.999322	no
TraesCS1A02G081700	TraesCS1A02G081700	-	1A:64838563-64839988	8_6_74	8_6_128	OK	0.323656	0.528749	0.708121	0.469364	0.4271	0.999322	no
TraesCS1A02G082000	TraesCS1A02G082000	-	1A:65261476-65265780	8_6_74	8_6_128	OK	9.39302	7.2783	-0.367988	-0.727582	0.21315	0.999322	no
TraesCS1A02G082100	TraesCS1A02G082100	-	1A:65266306-65268355	8_6_74	8_6_128	OK	1.93337	2.91526	0.592509	0.614268	0.27025	0.999322	no
TraesCS1A02G082200	TraesCS1A02G082200	-	1A:65391962-65393451	8_6_74	8_6_128	OK	4.98669	4.03529	-0.30541	-0.38743	0.51025	0.999322	no
TraesCS1A02G082300	TraesCS1A02G082300	-	1A:65615816-65616636	8_6_74	8_6_128	OK	29.8055	31.549	0.0820161	0.154031	0.7855	0.999322	no
TraesCS1A02G082500	TraesCS1A02G082500	-	1A:65758590-65759654	8_6_74	8_6_128	OK	6.45349	4.12734	-0.644867	-1.29493	0.0486	0.847805	no
TraesCS1A02G082600	TraesCS1A02G082600	-	1A:65790412-65795583	8_6_74	8_6_128	OK	6.3188	6.17792	-0.0325291	-0.0554044	0.92065	0.999322	no
TraesCS1A02G082700	TraesCS1A02G082700	-	1A:65798875-65800185	8_6_74	8_6_128	OK	5.87327	8.47341	0.52878	0.706038	0.22745	0.999322	no
TraesCS1A02G083000	TraesCS1A02G083000	-	1A:66174939-66177799	8_6_74	8_6_128	OK	12.3051	12.3507	0.0053427	0.00964328	0.987	0.999322	no
TraesCS1A02G083100	TraesCS1A02G083100	-	1A:66892109-66894637	8_6_74	8_6_128	OK	8.35047	9.35247	0.16349	0.323837	0.5674	0.999322	no
TraesCS1A02G083300	TraesCS1A02G083300	-	1A:67467267-67469443	8_6_74	8_6_128	OK	0.552034	0.639491	0.212167	0.145645	0.8092	0.999322	no
TraesCS1A02G083400	TraesCS1A02G083400	-	1A:67683224-67687269	8_6_74	8_6_128	OK	30.8964	28.7954	-0.1016	-0.202144	0.71365	0.999322	no
TraesCS1A02G083500	TraesCS1A02G083500	-	1A:67689153-67698715	8_6_74	8_6_128	OK	3.10767	2.94097	-0.0795399	-0.124947	0.832	0.999322	no
TraesCS1A02G084100	TraesCS1A02G084100	-	1A:69188850-69193336	8_6_74	8_6_128	OK	8.97959	9.08855	0.0174008	0.0300459	0.956	0.999322	no
TraesCS1A02G084200	TraesCS1A02G084200	-	1A:69390435-69394941	8_6_74	8_6_128	OK	2.86223	2.77722	-0.0434973	-0.0757289	0.8904	0.999322	no
TraesCS1A02G084300	TraesCS1A02G084300	-	1A:70040013-70041337	8_6_74	8_6_128	OK	8.62981	9.13151	0.0815254	0.136976	0.817	0.999322	no
TraesCS1A02G084400	TraesCS1A02G084400	-	1A:70695359-70705174	8_6_74	8_6_128	OK	0.470498	0.358018	-0.394156	-0.163061	0.8148	0.999322	no
TraesCS1A02G084500	TraesCS1A02G084500	-	1A:70695359-70705174	8_6_74	8_6_128	OK	1.07858	1.13578	0.0745542	0.115566	0.8397	0.999322	no
TraesCS1A02G085000	TraesCS1A02G085000	-	1A:71087175-71095753	8_6_74	8_6_128	OK	0.609758	0.521823	-0.224677	-0.274065	0.6158	0.999322	no
TraesCS1A02G085300	TraesCS1A02G085300	-	1A:71444520-71445104	8_6_74	8_6_128	OK	0.952635	0.605651	-0.653437	-0.390345	0.52635	0.999322	no
TraesCS1A02G085400	TraesCS1A02G085400	-	1A:71548288-71548949	8_6_74	8_6_128	OK	3.39638	2.34986	-0.531426	-0.455722	0.44015	0.999322	no
TraesCS1A02G085500	TraesCS1A02G085500	-	1A:71558242-71561228	8_6_74	8_6_128	OK	0.838498	0.668779	-0.326278	-0.241267	0.70505	0.999322	no
TraesCS1A02G085600	TraesCS1A02G085600	-	1A:71689759-71695155	8_6_74	8_6_128	OK	7.85954	6.41799	-0.292324	-0.584095	0.31425	0.999322	no
TraesCS1A02G085700	TraesCS1A02G085700	-	1A:71723318-71725161	8_6_74	8_6_128	OK	0.526325	0.483433	-0.122638	-0.106738	0.8469	0.999322	no
TraesCS1A02G085900	TraesCS1A02G085900	-	1A:71786597-71790263	8_6_74	8_6_128	OK	1.9663	1.84403	-0.0926168	-0.116946	0.8429	0.999322	no
TraesCS1A02G086100	TraesCS1A02G086100	-	1A:72782625-72785888	8_6_74	8_6_128	OK	2.48704	1.50823	-0.721571	-0.787052	0.14785	0.999322	no
TraesCS1A02G086200	TraesCS1A02G086200	-	1A:72785991-72791062	8_6_74	8_6_128	OK	7.64961	5.26927	-0.537785	-1.17536	0.0574	0.902887	no
TraesCS1A02G086500	TraesCS1A02G086500	-	1A:73295475-73300550	8_6_74	8_6_128	OK	15.9978	16.8724	0.0767939	0.163939	0.77605	0.999322	no
TraesCS1A02G086600	TraesCS1A02G086600	-	1A:73302086-73306610	8_6_74	8_6_128	OK	12.538	12.0927	-0.0521698	-0.105305	0.8561	0.999322	no
TraesCS1A02G086800	TraesCS1A02G086800	-	1A:73312929-73322282	8_6_74	8_6_128	OK	2.82369	3.44207	0.285692	0.503372	0.3866	0.999322	no
TraesCS1A02G086900	TraesCS1A02G086900	-	1A:73322507-73330054	8_6_74	8_6_128	OK	3.69216	3.26978	-0.175275	-0.337621	0.56965	0.999322	no
TraesCS1A02G087100	TraesCS1A02G087100	-	1A:73352033-73356144	8_6_74	8_6_128	OK	2.4426	1.50129	-0.70221	-0.695372	0.3588	0.999322	no
TraesCS1A02G087500	TraesCS1A02G087500	-	1A:74431374-74444306	8_6_74	8_6_128	OK	9.86424	10.8766	0.140944	0.288991	0.60945	0.999322	no
TraesCS1A02G087900	TraesCS1A02G087900	-	1A:75715900-75722755	8_6_74	8_6_128	OK	1.03615	0.971718	-0.0926293	-0.153006	0.80095	0.999322	no
TraesCS1A02G088000	TraesCS1A02G088000	-	1A:76022645-76031768	8_6_74	8_6_128	OK	4.17875	3.93184	-0.0878671	-0.181686	0.7595	0.999322	no
TraesCS1A02G088100	TraesCS1A02G088100	-	1A:76485955-76492268	8_6_74	8_6_128	OK	7.52924	6.87999	-0.130097	-0.255019	0.65675	0.999322	no
TraesCS1A02G088200	TraesCS1A02G088200	-	1A:76495319-76501435	8_6_74	8_6_128	OK	0.887527	0.746846	-0.24898	-0.32916	0.5823	0.999322	no
TraesCS1A02G088600	TraesCS1A02G088600	-	1A:77069780-77072982	8_6_74	8_6_128	OK	0.28427	0.359663	0.339381	0.270576	0.61885	0.999322	no
TraesCS1A02G088800	TraesCS1A02G088800	-	1A:77096837-77099287	8_6_74	8_6_128	OK	0.309304	0.565731	0.871092	0.654846	0.2652	0.999322	no
TraesCS1A02G088900	TraesCS1A02G088900	-	1A:77103809-77107960	8_6_74	8_6_128	OK	2.01746	1.90944	-0.0793893	-0.128173	0.8342	0.999322	no
TraesCS1A02G089100	TraesCS1A02G089100	-	1A:78323460-78331744	8_6_74	8_6_128	OK	7.73523	8.92649	0.206648	0.353497	0.5395	0.999322	no
TraesCS1A02G089500	TraesCS1A02G089500	-	1A:78962469-78964533	8_6_74	8_6_128	OK	3.93842	2.72169	-0.533115	-0.757179	0.1898	0.999322	no
TraesCS1A02G089600	TraesCS1A02G089600	-	1A:79107176-79108103	8_6_74	8_6_128	OK	3.76489	4.64105	0.301844	0.252723	0.6597	0.999322	no
TraesCS1A02G089800	TraesCS1A02G089800	-	1A:79167081-79169605	8_6_74	8_6_128	OK	5.28801	4.90784	-0.107634	-0.16851	0.7737	0.999322	no
TraesCS1A02G089900	TraesCS1A02G089900	-	1A:79688775-79694804	8_6_74	8_6_128	OK	6.64928	6.27787	-0.0829215	-0.174611	0.76225	0.999322	no
TraesCS1A02G090000	TraesCS1A02G090000	-	1A:79697669-79705374	8_6_74	8_6_128	OK	7.49457	6.71107	-0.159304	-0.338891	0.57035	0.999322	no
TraesCS1A02G090100	TraesCS1A02G090100	-	1A:80190103-80195903	8_6_74	8_6_128	OK	7.53674	6.9893	-0.108792	-0.222458	0.69895	0.999322	no
TraesCS1A02G090300	TraesCS1A02G090300	-	1A:80297143-80309314	8_6_74	8_6_128	OK	1.18462	1.05165	-0.171771	-0.249745	0.6758	0.999322	no
TraesCS1A02G090600	TraesCS1A02G090600	-	1A:80683273-80687060	8_6_74	8_6_128	OK	5.02955	3.98524	-0.335764	-0.570909	0.3257	0.999322	no
TraesCS1A02G091000	TraesCS1A02G091000	-	1A:82127356-82129287	8_6_74	8_6_128	OK	4.5316	4.00241	-0.179152	-0.225773	0.69305	0.999322	no
TraesCS1A02G091100	TraesCS1A02G091100	-	1A:82517367-82528033	8_6_74	8_6_128	OK	5.50967	5.41938	-0.023837	-0.0491514	0.9315	0.999322	no
TraesCS1A02G091200	TraesCS1A02G091200	-	1A:82530924-82535170	8_6_74	8_6_128	OK	3.64296	3.81877	0.0679984	0.12057	0.8406	0.999322	no
TraesCS1A02G091300	TraesCS1A02G091300	-	1A:82947326-82952587	8_6_74	8_6_128	OK	7.01279	6.22878	-0.171039	-0.320463	0.57105	0.999322	no
TraesCS1A02G091400	TraesCS1A02G091400	-	1A:83822448-83835952	8_6_74	8_6_128	OK	0.421539	0.271968	-0.632228	-0.733721	0.20825	0.999322	no
TraesCS1A02G092200	TraesCS1A02G092200	-	1A:84793973-84795298	8_6_74	8_6_128	OK	8.57372	7.34214	-0.223721	-0.257405	0.6742	0.999322	no
TraesCS1A02G092700	TraesCS1A02G092700	-	1A:85032414-85035322	8_6_74	8_6_128	OK	50.3099	50.0266	-0.00814552	-0.0168983	0.9758	0.999322	no
TraesCS1A02G092900	TraesCS1A02G092900	-	1A:85344048-85346466	8_6_74	8_6_128	OK	365.689	366.406	0.00282502	0.00486482	0.99335	0.999322	no
TraesCS1A02G093800	TraesCS1A02G093800	-	1A:86638819-86641089	8_6_74	8_6_128	OK	44.9777	43.2758	-0.055649	-0.121571	0.83835	0.999322	no
TraesCS1A02G093900	TraesCS1A02G093900	-	1A:86644141-86649260	8_6_74	8_6_128	OK	12.657	10.0955	-0.326219	-0.664179	0.26585	0.999322	no
TraesCS1A02G094000	TraesCS1A02G094000	-	1A:87198151-87201062	8_6_74	8_6_128	OK	4.42636	3.575	-0.308177	-0.545629	0.3395	0.999322	no
TraesCS1A02G094200	TraesCS1A02G094200	-	1A:88345836-88351710	8_6_74	8_6_128	OK	0.47354	0.48844	0.0446931	0.051773	0.9286	0.999322	no
TraesCS1A02G094700	TraesCS1A02G094700	-	1A:90106134-90110560	8_6_74	8_6_128	OK	11.6024	4.89949	-1.24373	-1.86886	0.00105	0.0955775	no
TraesCS1A02G095000	TraesCS1A02G095000	-	1A:90759664-90768599	8_6_74	8_6_128	OK	19.8228	19.393	-0.0316274	-0.0649082	0.91025	0.999322	no
TraesCS1A02G095100	TraesCS1A02G095100	-	1A:91043143-91048307	8_6_74	8_6_128	OK	12.6388	10.3541	-0.287653	-0.537938	0.3447	0.999322	no
TraesCS1A02G095200	TraesCS1A02G095200	-	1A:91052072-91059825	8_6_74	8_6_128	OK	0.518879	0.473622	-0.131661	-0.105399	0.87015	0.999322	no
TraesCS1A02G095300	TraesCS1A02G095300	-	1A:91052072-91059825	8_6_74	8_6_128	OK	3.41929	3.31779	-0.0434713	-0.0407596	0.9455	0.999322	no
TraesCS1A02G095500	TraesCS1A02G095500	-	1A:91158449-91162767	8_6_74	8_6_128	OK	2.71947	2.66307	-0.0302347	-0.0482307	0.9322	0.999322	no
TraesCS1A02G095600	TraesCS1A02G095600	-	1A:91174550-91176315	8_6_74	8_6_128	OK	0.814887	0.31966	-1.35006	-0.9256	0.1748	0.999322	no
TraesCS1A02G095800	TraesCS1A02G095800	-	1A:91410868-91414181	8_6_74	8_6_128	OK	1.18011	0.617625	-0.934123	-1.01056	0.0831	0.999322	no
TraesCS1A02G096000	TraesCS1A02G096000	-	1A:91498964-91502453	8_6_74	8_6_128	OK	8.54817	9.54413	0.158998	0.296774	0.60415	0.999322	no
TraesCS1A02G096100	TraesCS1A02G096100	-	1A:91502766-91505217	8_6_74	8_6_128	OK	14.1453	15.5909	0.140378	0.246546	0.66255	0.999322	no
TraesCS1A02G096200	TraesCS1A02G096200	-	1A:91590456-91595995	8_6_74	8_6_128	OK	1.39637	1.45674	0.0610651	0.0767153	0.89025	0.999322	no
TraesCS1A02G096500	TraesCS1A02G096500	-	1A:92564926-92567805	8_6_74	8_6_128	OK	176.399	185.426	0.0720036	0.146774	0.79955	0.999322	no
TraesCS1A02G096600	TraesCS1A02G096600	-	1A:92570551-92575558	8_6_74	8_6_128	OK	2.14947	1.8782	-0.194631	-0.333149	0.55935	0.999322	no
TraesCS1A02G097000	TraesCS1A02G097000	-	1A:93367122-93367842	8_6_74	8_6_128	OK	12.4208	11.0705	-0.166037	-0.196418	0.7329	0.999322	no
TraesCS1A02G097100	TraesCS1A02G097100	-	1A:93392090-93401378	8_6_74	8_6_128	OK	0.374398	0.296588	-0.33611	-0.126718	0.85935	0.999322	no
TraesCS1A02G097200	TraesCS1A02G097200	-	1A:93392090-93401378	8_6_74	8_6_128	OK	10.0339	7.70921	-0.380228	-0.756198	0.1877	0.999322	no
TraesCS1A02G097300	TraesCS1A02G097300	-	1A:93401938-93403931	8_6_74	8_6_128	OK	3.44121	2.04588	-0.750194	-0.607146	0.29415	0.999322	no
TraesCS1A02G097400	TraesCS1A02G097400	-	1A:93693502-93698187	8_6_74	8_6_128	OK	27.2081	28.0611	0.0445339	0.0941629	0.86885	0.999322	no
TraesCS1A02G097500	TraesCS1A02G097500	-	1A:94101331-94106484	8_6_74	8_6_128	OK	1.6817	1.43502	-0.22885	-0.301213	0.60465	0.999322	no
TraesCS1A02G097600	TraesCS1A02G097600	-	1A:94109873-94114153	8_6_74	8_6_128	OK	4.00469	4.09567	0.0324107	0.0518466	0.9232	0.999322	no
TraesCS1A02G097700	TraesCS1A02G097700	-	1A:94244912-94249051	8_6_74	8_6_128	OK	57.8132	60.8718	0.0743737	0.143671	0.7993	0.999322	no
TraesCS1A02G099000	TraesCS1A02G099000	-	1A:95183260-95185789	8_6_74	8_6_128	OK	16.6142	12.6789	-0.38998	-0.773964	0.18655	0.999322	no
TraesCS1A02G099300	TraesCS1A02G099300	-	1A:95820620-95826073	8_6_74	8_6_128	OK	9.75437	10.7303	0.137563	0.283438	0.62075	0.999322	no
TraesCS1A02G099400	TraesCS1A02G099400	-	1A:95848237-95853644	8_6_74	8_6_128	OK	3.8678	4.0057	0.0505389	0.0970794	0.86495	0.999322	no
TraesCS1A02G099500	TraesCS1A02G099500	-	1A:95854752-95860989	8_6_74	8_6_128	OK	9.99748	8.72346	-0.196665	-0.412998	0.47795	0.999322	no
TraesCS1A02G099700	TraesCS1A02G099700	-	1A:96364460-96365555	8_6_74	8_6_128	OK	0.424393	0.388517	-0.127422	-0.092744	0.8673	0.999322	no
TraesCS1A02G099800	TraesCS1A02G099800	-	1A:96423241-96423996	8_6_74	8_6_128	OK	2.42233	1.34993	-0.843513	-0.606918	0.38695	0.999322	no
TraesCS1A02G099900	TraesCS1A02G099900	-	1A:96438027-96439746	8_6_74	8_6_128	OK	1.25769	1.44065	0.195938	0.19159	0.7236	0.999322	no
TraesCS1A02G100000	TraesCS1A02G100000	-	1A:96446460-96447320	8_6_74	8_6_128	OK	0.438706	0.20218	-1.11762	-0.513135	0.36705	0.999322	no
TraesCS1A02G100100	TraesCS1A02G100100	-	1A:96449468-96451542	8_6_74	8_6_128	OK	1.49828	1.98146	0.403261	0.45671	0.43075	0.999322	no
TraesCS1A02G100200	TraesCS1A02G100200	-	1A:96453203-96455187	8_6_74	8_6_128	OK	4.5846	2.8577	-0.681942	-0.839646	0.14815	0.999322	no
TraesCS1A02G100400	TraesCS1A02G100400	-	1A:96470433-96473287	8_6_74	8_6_128	OK	2.11453	2.18067	0.0444345	0.0742734	0.90175	0.999322	no
TraesCS1A02G100600	TraesCS1A02G100600	-	1A:96480552-96489250	8_6_74	8_6_128	OK	28.4562	21.8715	-0.37969	-0.800712	0.17775	0.999322	no
TraesCS1A02G101000	TraesCS1A02G101000	-	1A:97643034-97647138	8_6_74	8_6_128	OK	2.15522	3.12873	0.537741	0.542023	0.34585	0.999322	no
TraesCS1A02G101200	TraesCS1A02G101200	-	1A:97802664-97810182	8_6_74	8_6_128	OK	1.64907	1.91167	0.213179	0.105312	0.89995	0.999322	no
TraesCS1A02G101300	TraesCS1A02G101300	-	1A:97802664-97810182	8_6_74	8_6_128	OK	1.31177	1.18384	-0.148039	-0.271531	0.6654	0.999322	no
TraesCS1A02G101500	TraesCS1A02G101500	-	1A:97935424-97941195	8_6_74	8_6_128	OK	0.729414	0.570235	-0.355181	-0.415355	0.46265	0.999322	no
TraesCS1A02G101900	TraesCS1A02G101900	-	1A:98019573-98021697	8_6_74	8_6_128	OK	15.297	11.8492	-0.368461	-0.584667	0.301	0.999322	no
TraesCS1A02G102100	TraesCS1A02G102100	-	1A:98022870-98023878	8_6_74	8_6_128	OK	1.69235	0.249229	-2.76348	-2.22053	0.25935	0.999322	no
TraesCS1A02G102300	TraesCS1A02G102300	-	1A:98242494-98247975	8_6_74	8_6_128	OK	4.41984	3.70645	-0.253956	-0.498184	0.42155	0.999322	no
TraesCS1A02G102400	TraesCS1A02G102400	-	1A:98584807-98591722	8_6_74	8_6_128	OK	0.876715	0.588282	-0.575601	-0.497648	0.3827	0.999322	no
TraesCS1A02G102500	TraesCS1A02G102500	-	1A:99001418-99010088	8_6_74	8_6_128	OK	6.55661	4.56754	-0.521535	-1.05665	0.08895	0.999322	no
TraesCS1A02G102600	TraesCS1A02G102600	-	1A:99014195-99018288	8_6_74	8_6_128	OK	6.2759	6.53433	0.0582174	0.118335	0.84285	0.999322	no
TraesCS1A02G102700	TraesCS1A02G102700	-	1A:99018551-99019580	8_6_74	8_6_128	OK	0.389881	2.0777	2.41388	1.44565	0.0511	0.867965	no
TraesCS1A02G102800	TraesCS1A02G102800	-	1A:99071007-99072331	8_6_74	8_6_128	OK	0.403737	0.417883	0.0496818	0.0339399	0.9474	0.999322	no
TraesCS1A02G103100	TraesCS1A02G103100	-	1A:99292071-99293625	8_6_74	8_6_128	OK	1.13136	1.34444	0.24894	0.228445	0.6705	0.999322	no
TraesCS1A02G103900	TraesCS1A02G103900	-	1A:99868031-99871106	8_6_74	8_6_128	OK	2.55785	2.31697	-0.142694	-0.15568	0.78655	0.999322	no
TraesCS1A02G104000	TraesCS1A02G104000	-	1A:99892262-99906810	8_6_74	8_6_128	OK	0.95107	1.33936	0.493924	0.64832	0.251	0.999322	no
TraesCS1A02G104300	TraesCS1A02G104300	-	1A:100099706-100104633	8_6_74	8_6_128	OK	7.87156	8.72227	0.148053	0.239279	0.67805	0.999322	no
TraesCS1A02G104500	TraesCS1A02G104500	-	1A:100267211-100272922	8_6_74	8_6_128	OK	0.477834	0.188358	-1.34303	-1.29418	0.04255	0.798456	no
TraesCS1A02G104600	TraesCS1A02G104600	-	1A:100289594-100291148	8_6_74	8_6_128	OK	0.761436	0.55207	-0.463873	-0.325938	0.5417	0.999322	no
TraesCS1A02G104700	TraesCS1A02G104700	-	1A:100291938-100297147	8_6_74	8_6_128	OK	1.07309	0.893885	-0.263608	-0.410832	0.49525	0.999322	no
TraesCS1A02G105300	TraesCS1A02G105300	-	1A:101320829-101324110	8_6_74	8_6_128	OK	1.60934	1.72697	0.101779	0.144547	0.8067	0.999322	no
TraesCS1A02G105400	TraesCS1A02G105400	-	1A:101334863-101335739	8_6_74	8_6_128	OK	412.976	461.006	0.158728	0.287522	0.6152	0.999322	no
TraesCS1A02G105500	TraesCS1A02G105500	-	1A:101377423-101382058	8_6_74	8_6_128	OK	14.418	13.1852	-0.128951	-0.251968	0.6568	0.999322	no
TraesCS1A02G105600	TraesCS1A02G105600	-	1A:101763921-101767798	8_6_74	8_6_128	OK	12.5648	12.9493	0.0434912	0.090669	0.8725	0.999322	no
TraesCS1A02G105800	TraesCS1A02G105800	-	1A:102359663-102365134	8_6_74	8_6_128	OK	47.1843	46.4886	-0.0214288	-0.0455668	0.93485	0.999322	no
TraesCS1A02G105900	TraesCS1A02G105900	-	1A:102366709-102370939	8_6_74	8_6_128	OK	9.03444	8.63422	-0.0653701	-0.120249	0.8305	0.999322	no
TraesCS1A02G106000	TraesCS1A02G106000	-	1A:102371396-102375203	8_6_74	8_6_128	OK	16.5169	16.6936	0.0153489	0.0321555	0.95405	0.999322	no
TraesCS1A02G106100	TraesCS1A02G106100	-	1A:103311703-103326325	8_6_74	8_6_128	OK	3.6079	3.96089	0.134668	0.278879	0.6333	0.999322	no
TraesCS1A02G106200	TraesCS1A02G106200	-	1A:103631842-103636595	8_6_74	8_6_128	OK	1.24512	0.902585	-0.464148	-0.410045	0.47475	0.999322	no
TraesCS1A02G106300	TraesCS1A02G106300	-	1A:104208686-104219859	8_6_74	8_6_128	OK	1.13669	0.946027	-0.264887	-0.482384	0.40835	0.999322	no
TraesCS1A02G106500	TraesCS1A02G106500	-	1A:104225641-104230111	8_6_74	8_6_128	OK	3.00393	3.36326	0.16301	0.273367	0.6492	0.999322	no
TraesCS1A02G106600	TraesCS1A02G106600	-	1A:104377539-104379785	8_6_74	8_6_128	OK	115.296	110.11	-0.0663999	-0.137506	0.81115	0.999322	no
TraesCS1A02G106700	TraesCS1A02G106700	-	1A:104432548-104433415	8_6_74	8_6_128	OK	32.0408	30.1247	-0.0889646	-0.150141	0.78785	0.999322	no
TraesCS1A02G107300	TraesCS1A02G107300	-	1A:104937223-104949835	8_6_74	8_6_128	OK	3.87148	3.57127	-0.116447	-0.244844	0.6832	0.999322	no
TraesCS1A02G107500	TraesCS1A02G107500	-	1A:105885702-105887086	8_6_74	8_6_128	OK	16.8719	16.6701	-0.017361	-0.0325947	0.95605	0.999322	no
TraesCS1A02G107600	TraesCS1A02G107600	-	1A:105903501-105906285	8_6_74	8_6_128	OK	2.84997	2.06742	-0.463114	-0.682398	0.2466	0.999322	no
TraesCS1A02G107800	TraesCS1A02G107800	-	1A:106219614-106230486	8_6_74	8_6_128	OK	13.7488	11.5192	-0.255264	-0.528587	0.362	0.999322	no
TraesCS1A02G107900	TraesCS1A02G107900	-	1A:107093814-107096344	8_6_74	8_6_128	OK	9.43378	8.60532	-0.132607	-0.205039	0.717	0.999322	no
TraesCS1A02G108100	TraesCS1A02G108100	-	1A:107107555-107110090	8_6_74	8_6_128	OK	0.812036	0.500925	-0.696949	-0.753112	0.2066	0.999322	no
TraesCS1A02G108300	TraesCS1A02G108300	-	1A:107466470-107482160	8_6_74	8_6_128	OK	1.06029	1.05593	-0.00594506	-0.00908774	0.9877	0.999322	no
TraesCS1A02G108400	TraesCS1A02G108400	-	1A:107484215-107485732	8_6_74	8_6_128	OK	1.36383	0.186656	-2.86921	-2.3106	0.23575	0.999322	no
TraesCS1A02G108900	TraesCS1A02G108900	-	1A:108076849-108081795	8_6_74	8_6_128	OK	1.01108	1.04376	0.0458853	0.07608	0.8962	0.999322	no
TraesCS1A02G109200	TraesCS1A02G109200	-	1A:108687043-108691586	8_6_74	8_6_128	OK	2.4711	2.87696	0.219393	0.36518	0.526	0.999322	no
TraesCS1A02G109300	TraesCS1A02G109300	-	1A:108692882-108697532	8_6_74	8_6_128	OK	2.88895	2.72816	-0.0826202	-0.142527	0.8067	0.999322	no
TraesCS1A02G109400	TraesCS1A02G109400	-	1A:108760476-108766530	8_6_74	8_6_128	OK	0.432876	0.372912	-0.21512	-0.265374	0.6455	0.999322	no
TraesCS1A02G109500	TraesCS1A02G109500	-	1A:108769535-108775742	8_6_74	8_6_128	OK	1.54194	1.2947	-0.252132	-0.405606	0.4824	0.999322	no
TraesCS1A02G109600	TraesCS1A02G109600	-	1A:108769535-108775742	8_6_74	8_6_128	OK	1.15598	0.871487	-0.407561	-0.207878	0.71265	0.999322	no
TraesCS1A02G110100	TraesCS1A02G110100	-	1A:109428844-109429628	8_6_74	8_6_128	OK	2.22583	1.27586	-0.802877	-0.490756	0.5961	0.999322	no
TraesCS1A02G110200	TraesCS1A02G110200	-	1A:109573739-109578560	8_6_74	8_6_128	OK	19.1666	14.6652	-0.386203	-0.71937	0.20295	0.999322	no
TraesCS1A02G110300	TraesCS1A02G110300	-	1A:109982663-109986523	8_6_74	8_6_128	OK	9.70113	7.12966	-0.44432	-0.836235	0.1564	0.999322	no
TraesCS1A02G110700	TraesCS1A02G110700	-	1A:110279385-110282081	8_6_74	8_6_128	OK	0.663339	0.789917	0.251954	0.257856	0.664	0.999322	no
TraesCS1A02G110800	TraesCS1A02G110800	-	1A:110282477-110284392	8_6_74	8_6_128	OK	0.787572	0.741404	-0.0871513	-0.0816562	0.897	0.999322	no
TraesCS1A02G110900	TraesCS1A02G110900	-	1A:111122760-111132907	8_6_74	8_6_128	OK	1.92071	1.17551	-0.70836	-1.04816	0.07465	0.978059	no
TraesCS1A02G111000	TraesCS1A02G111000	-	1A:111150790-111153945	8_6_74	8_6_128	OK	3.48184	4.10996	0.239274	0.326653	0.55855	0.999322	no
TraesCS1A02G111100	TraesCS1A02G111100	-	1A:111534403-111538376	8_6_74	8_6_128	OK	6.89371	7.0132	0.0247922	0.0476762	0.9337	0.999322	no
TraesCS1A02G111500	TraesCS1A02G111500	-	1A:112927733-112928544	8_6_74	8_6_128	OK	4.12513	2.7897	-0.564331	-0.593934	0.32285	0.999322	no
TraesCS1A02G111600	TraesCS1A02G111600	-	1A:112934975-112942003	8_6_74	8_6_128	OK	1.28006	1.08053	-0.244473	-0.259108	0.65785	0.999322	no
TraesCS1A02G111800	TraesCS1A02G111800	-	1A:113251083-113252461	8_6_74	8_6_128	OK	3.94547	3.02564	-0.382957	-0.600915	0.34205	0.999322	no
TraesCS1A02G111900	TraesCS1A02G111900	-	1A:113538202-113541509	8_6_74	8_6_128	OK	6.63583	4.9582	-0.420461	-0.77012	0.18305	0.999322	no
TraesCS1A02G112000	TraesCS1A02G112000	-	1A:113850567-113861587	8_6_74	8_6_128	OK	6.91747	6.33018	-0.127997	-0.130662	0.8212	0.999322	no
TraesCS1A02G112100	TraesCS1A02G112100	-	1A:113850567-113861587	8_6_74	8_6_128	OK	14.4506	16.3768	0.180516	0.335507	0.5606	0.999322	no
TraesCS1A02G112200	TraesCS1A02G112200	-	1A:113877740-113880731	8_6_74	8_6_128	OK	2.27328	1.92348	-0.241058	-0.39657	0.47675	0.999322	no
TraesCS1A02G112400	TraesCS1A02G112400	-	1A:114060493-114063211	8_6_74	8_6_128	OK	10.1211	12.9928	0.360347	0.636747	0.27055	0.999322	no
TraesCS1A02G112500	TraesCS1A02G112500	-	1A:114544595-114546676	8_6_74	8_6_128	OK	268.52	257.693	-0.0593745	-0.110868	0.8486	0.999322	no
TraesCS1A02G112600	TraesCS1A02G112600	-	1A:114547941-114552217	8_6_74	8_6_128	OK	6.97684	5.25694	-0.408349	-0.746203	0.20335	0.999322	no
TraesCS1A02G112700	TraesCS1A02G112700	-	1A:115357678-115363324	8_6_74	8_6_128	OK	1.75894	1.20308	-0.547977	-0.747775	0.1984	0.999322	no
TraesCS1A02G112800	TraesCS1A02G112800	-	1A:115364415-115368103	8_6_74	8_6_128	OK	4.52051	3.0326	-0.575931	-0.755479	0.1796	0.999322	no
TraesCS1A02G113100	TraesCS1A02G113100	-	1A:115939761-115940521	8_6_74	8_6_128	OK	27.0167	27.766	0.0394679	0.0671593	0.89935	0.999322	no
TraesCS1A02G113300	TraesCS1A02G113300	-	1A:115975500-115978707	8_6_74	8_6_128	OK	0.995935	0.746683	-0.415555	-0.465406	0.41625	0.999322	no
TraesCS1A02G113700	TraesCS1A02G113700	-	1A:117194226-117198243	8_6_74	8_6_128	OK	2.88058	3.8905	0.433595	0.685317	0.2294	0.999322	no
TraesCS1A02G113800	TraesCS1A02G113800	-	1A:117244234-117248380	8_6_74	8_6_128	OK	3.07382	3.44536	0.16462	0.224118	0.69185	0.999322	no
TraesCS1A02G113900	TraesCS1A02G113900	-	1A:117888526-117890940	8_6_74	8_6_128	OK	11.2553	13.9696	0.311696	0.558075	0.3192	0.999322	no
TraesCS1A02G114000	TraesCS1A02G114000	-	1A:117906704-117912166	8_6_74	8_6_128	OK	3.34848	3.46049	0.0474721	0.0820596	0.89075	0.999322	no
TraesCS1A02G114300	TraesCS1A02G114300	-	1A:118504063-118509582	8_6_74	8_6_128	OK	6.7504	6.44259	-0.067333	-0.142538	0.7993	0.999322	no
TraesCS1A02G114400	TraesCS1A02G114400	-	1A:118557582-118559476	8_6_74	8_6_128	OK	1.78555	3.09385	0.793031	0.605679	0.3147	0.999322	no
TraesCS1A02G114600	TraesCS1A02G114600	-	1A:118809203-118815557	8_6_74	8_6_128	OK	0.67146	0.714611	0.0898573	0.126726	0.82735	0.999322	no
TraesCS1A02G114700	TraesCS1A02G114700	-	1A:118847400-118850726	8_6_74	8_6_128	OK	4.30428	4.40773	0.0342624	0.0596722	0.9154	0.999322	no
TraesCS1A02G114800	TraesCS1A02G114800	-	1A:118877091-118877385	8_6_74	8_6_128	OK	0.758167	3.23058	2.09121	1.69572	0.12745	0.999322	no
TraesCS1A02G115000	TraesCS1A02G115000	-	1A:119148849-119152242	8_6_74	8_6_128	OK	5.49177	5.8443	0.0897593	0.157092	0.7772	0.999322	no
TraesCS1A02G115100	TraesCS1A02G115100	-	1A:119493398-119496915	8_6_74	8_6_128	OK	6.28381	5.05186	-0.314824	-0.589048	0.3016	0.999322	no
TraesCS1A02G115200	TraesCS1A02G115200	-	1A:119703454-119708196	8_6_74	8_6_128	OK	1.56174	1.37549	-0.183205	-0.227889	0.7086	0.999322	no
TraesCS1A02G115400	TraesCS1A02G115400	-	1A:119739448-119740541	8_6_74	8_6_128	OK	72.2284	64.1673	-0.170727	-0.32018	0.5725	0.999322	no
TraesCS1A02G115500	TraesCS1A02G115500	-	1A:120002302-120011148	8_6_74	8_6_128	OK	2.12497	1.90192	-0.159987	-0.226497	0.6904	0.999322	no
TraesCS1A02G115700	TraesCS1A02G115700	-	1A:120363801-120365499	8_6_74	8_6_128	OK	5.72564	4.16146	-0.460345	-0.565062	0.3341	0.999322	no
TraesCS1A02G115900	TraesCS1A02G115900	ALI1	1A:121129147-121129901	8_6_74	8_6_128	OK	186.232	96.5445	-0.947836	-1.94091	0.0015	0.118645	no
TraesCS1A02G116000	TraesCS1A02G116000	-	1A:121133251-121137773	8_6_74	8_6_128	OK	9.23388	8.2507	-0.162422	-0.326836	0.56535	0.999322	no
TraesCS1A02G116200	TraesCS1A02G116200	-	1A:121740031-121746242	8_6_74	8_6_128	OK	5.07826	4.40334	-0.205737	-0.432146	0.46785	0.999322	no
TraesCS1A02G116500	TraesCS1A02G116500	-	1A:123549114-123552588	8_6_74	8_6_128	OK	4.04415	3.74612	-0.110437	-0.164039	0.7737	0.999322	no
TraesCS1A02G116600	TraesCS1A02G116600	-	1A:123552797-123554818	8_6_74	8_6_128	OK	31.598	40.2847	0.350398	0.38416	0.48195	0.999322	no
TraesCS1A02G116700	TraesCS1A02G116700	-	1A:124011290-124011803	8_6_74	8_6_128	OK	15.2979	15.9376	0.0590955	0.0647154	0.9052	0.999322	no
TraesCS1A02G116900	TraesCS1A02G116900	-	1A:124180827-124181726	8_6_74	8_6_128	OK	10.0665	13.039	0.373271	0.594836	0.2859	0.999322	no
TraesCS1A02G117000	TraesCS1A02G117000	-	1A:124189772-124190159	8_6_74	8_6_128	OK	4.13035	3.25297	-0.344509	-0.232362	0.6836	0.999322	no
TraesCS1A02G117100	TraesCS1A02G117100	-	1A:124189772-124190159	8_6_74	8_6_128	OK	1.18283	0.536511	-1.14056	-0.664291	0.62845	0.999322	no
TraesCS1A02G117400	TraesCS1A02G117400	-	1A:124786601-124787399	8_6_74	8_6_128	OK	83.7542	93.2739	0.155312	0.311978	0.5755	0.999322	no
TraesCS1A02G117500	TraesCS1A02G117500	-	1A:124885856-124891820	8_6_74	8_6_128	OK	0.670299	0.843065	0.330838	0.430706	0.44755	0.999322	no
TraesCS1A02G117700	TraesCS1A02G117700	-	1A:125108750-125110785	8_6_74	8_6_128	OK	3.93005	4.99157	0.344945	0.44847	0.4088	0.999322	no
TraesCS1A02G118100	TraesCS1A02G118100	-	1A:126511804-126516201	8_6_74	8_6_128	OK	1.3922	2.41299	0.793458	0.695907	0.2337	0.999322	no
TraesCS1A02G118200	TraesCS1A02G118200	-	1A:126853150-126854907	8_6_74	8_6_128	OK	2.12966	1.04963	-1.02074	-1.12298	0.5966	0.999322	no
TraesCS1A02G118300	TraesCS1A02G118300	-	1A:126856105-126858676	8_6_74	8_6_128	OK	2.07933	1.70688	-0.284757	-0.400418	0.4881	0.999322	no
TraesCS1A02G118400	TraesCS1A02G118400	-	1A:127075150-127077797	8_6_74	8_6_128	OK	17.5646	21.4058	0.285327	0.532634	0.34315	0.999322	no
TraesCS1A02G118700	TraesCS1A02G118700	-	1A:127352104-127355810	8_6_74	8_6_128	OK	5.32051	6.04338	0.183791	0.344942	0.54515	0.999322	no
TraesCS1A02G118800	TraesCS1A02G118800	-	1A:127756736-127761052	8_6_74	8_6_128	OK	1.87576	1.42489	-0.396629	-0.592403	0.32285	0.999322	no
TraesCS1A02G119000	TraesCS1A02G119000	-	1A:128634283-128634541	8_6_74	8_6_128	OK	2.09665	2.19807	0.0681511	0.0389054	0.9583	0.999322	no
TraesCS1A02G119100	TraesCS1A02G119100	-	1A:129003619-129005020	8_6_74	8_6_128	OK	4.07231	2.63018	-0.630685	-0.537618	0.32485	0.999322	no
TraesCS1A02G119300	TraesCS1A02G119300	-	1A:130149159-130151093	8_6_74	8_6_128	OK	2.38643	1.89199	-0.334954	-0.374843	0.49485	0.999322	no
TraesCS1A02G119500	TraesCS1A02G119500	-	1A:130909357-130913217	8_6_74	8_6_128	OK	5.43426	2.70467	-1.00663	-1.60546	0.0069	0.306995	no
TraesCS1A02G119600	TraesCS1A02G119600	-	1A:131520068-131521683	8_6_74	8_6_128	OK	24.4629	22.4105	-0.126425	-0.195444	0.73755	0.999322	no
TraesCS1A02G119700	TraesCS1A02G119700	-	1A:131963408-131971449	8_6_74	8_6_128	OK	2.61381	1.94174	-0.428805	-0.78682	0.1836	0.999322	no
TraesCS1A02G119800	TraesCS1A02G119800	-	1A:132133544-132135498	8_6_74	8_6_128	OK	4.31165	4.53149	0.0717441	0.11567	0.8359	0.999322	no
TraesCS1A02G120000	TraesCS1A02G120000	-	1A:132414458-132416227	8_6_74	8_6_128	OK	4.44407	4.37033	-0.0241411	-0.0332672	0.9527	0.999322	no
TraesCS1A02G120100	TraesCS1A02G120100	-	1A:132481069-132485645	8_6_74	8_6_128	OK	1.33387	1.36306	0.031235	0.0480245	0.93105	0.999322	no
TraesCS1A02G120200	TraesCS1A02G120200	-	1A:132783824-132791382	8_6_74	8_6_128	OK	32.3153	26.0108	-0.313109	-0.622321	0.2958	0.999322	no
TraesCS1A02G120400	TraesCS1A02G120400	-	1A:132797899-132800842	8_6_74	8_6_128	OK	1.88033	1.96244	0.0616621	0.0798402	0.8916	0.999322	no
TraesCS1A02G120500	TraesCS1A02G120500	-	1A:133126430-133127187	8_6_74	8_6_128	OK	12.7501	13.067	0.0354223	0.057745	0.9183	0.999322	no
TraesCS1A02G120800	TraesCS1A02G120800	-	1A:133163922-133166640	8_6_74	8_6_128	OK	2.85909	2.26289	-0.337388	-0.420402	0.41525	0.999322	no
TraesCS1A02G120900	TraesCS1A02G120900	-	1A:133170777-133174000	8_6_74	8_6_128	OK	3.33256	4.01488	0.268726	0.389643	0.5072	0.999322	no
TraesCS1A02G121000	TraesCS1A02G121000	-	1A:133412307-133418388	8_6_74	8_6_128	OK	5.76846	4.77245	-0.273456	-0.543862	0.3388	0.999322	no
TraesCS1A02G121300	TraesCS1A02G121300	-	1A:134943520-134949297	8_6_74	8_6_128	OK	12.9913	14.3951	0.148038	0.289916	0.6082	0.999322	no
TraesCS1A02G121400	TraesCS1A02G121400	-	1A:134956635-134964000	8_6_74	8_6_128	OK	3.79083	4.17198	0.138219	0.252859	0.66505	0.999322	no
TraesCS1A02G121700	TraesCS1A02G121700	-	1A:135508960-135523923	8_6_74	8_6_128	OK	1.87227	1.91313	0.031145	0.0537021	0.92635	0.999322	no
TraesCS1A02G122000	TraesCS1A02G122000	-	1A:135968663-135971664	8_6_74	8_6_128	OK	7.54998	6.56186	-0.202367	-0.341981	0.55785	0.999322	no
TraesCS1A02G122100	TraesCS1A02G122100	-	1A:136923916-136959905	8_6_74	8_6_128	OK	0.676896	0.524673	-0.367515	-0.594762	0.3307	0.999322	no
TraesCS1A02G122200	TraesCS1A02G122200	-	1A:137231688-137235117	8_6_74	8_6_128	OK	0.376924	0.612591	0.700652	0.776937	0.1681	0.999322	no
TraesCS1A02G122500	TraesCS1A02G122500	-	1A:138225346-138228929	8_6_74	8_6_128	OK	7.4979	5.5137	-0.443467	-0.614643	0.25205	0.999322	no
TraesCS1A02G122600	TraesCS1A02G122600	-	1A:139552791-139554589	8_6_74	8_6_128	OK	0.564222	0.782426	0.471691	0.33017	0.54225	0.999322	no
TraesCS1A02G122700	TraesCS1A02G122700	-	1A:139558032-139561261	8_6_74	8_6_128	OK	17.113	16.7993	-0.0266951	-0.0545081	0.929	0.999322	no
TraesCS1A02G122800	TraesCS1A02G122800	-	1A:139637057-139641051	8_6_74	8_6_128	OK	0.365443	0.37379	0.0325831	0.026285	0.96305	0.999322	no
TraesCS1A02G122900	TraesCS1A02G122900	-	1A:140960644-140962849	8_6_74	8_6_128	OK	10.1941	8.03758	-0.342902	-0.501495	0.37985	0.999322	no
TraesCS1A02G123000	TraesCS1A02G123000	-	1A:141432856-141437604	8_6_74	8_6_128	OK	14.3162	15.4489	0.109854	0.206582	0.71535	0.999322	no
TraesCS1A02G123100	TraesCS1A02G123100	-	1A:142101441-142102131	8_6_74	8_6_128	OK	50.5066	43.9753	-0.199781	-0.383584	0.50925	0.999322	no
TraesCS1A02G123200	TraesCS1A02G123200	-	1A:142887335-142888649	8_6_74	8_6_128	OK	5.32461	5.81637	0.127441	0.144686	0.7983	0.999322	no
TraesCS1A02G123600	TraesCS1A02G123600	-	1A:143810248-143819031	8_6_74	8_6_128	OK	0.875545	1.04542	0.255823	0.273947	0.63705	0.999322	no
TraesCS1A02G123900	TraesCS1A02G123900	-	1A:145370881-145380980	8_6_74	8_6_128	OK	1.15324	1.65707	0.522948	0.867567	0.1505	0.999322	no
TraesCS1A02G124100	TraesCS1A02G124100	-	1A:145988651-145989569	8_6_74	8_6_128	OK	1.02382	0.226414	-2.17693	-1.20028	0.1634	0.999322	no
TraesCS1A02G124200	TraesCS1A02G124200	-	1A:146630195-146634893	8_6_74	8_6_128	OK	21.7404	22.4642	0.0472462	0.0827801	0.89055	0.999322	no
TraesCS1A02G124300	TraesCS1A02G124300	-	1A:146944160-146946921	8_6_74	8_6_128	OK	0.586259	0.665668	0.183263	0.175046	0.76495	0.999322	no
TraesCS1A02G124400	TraesCS1A02G124400	-	1A:146947224-146952752	8_6_74	8_6_128	OK	9.4139	8.19387	-0.200248	-0.392676	0.5105	0.999322	no
TraesCS1A02G124600	TraesCS1A02G124600	-	1A:147353058-147357065	8_6_74	8_6_128	OK	51.0396	48.6857	-0.0681182	-0.141451	0.80865	0.999322	no
TraesCS1A02G124700	TraesCS1A02G124700	-	1A:147674770-147682838	8_6_74	8_6_128	OK	1.69659	1.94533	0.197375	0.247414	0.6525	0.999322	no
TraesCS1A02G124800	TraesCS1A02G124800	-	1A:147689966-147691695	8_6_74	8_6_128	OK	15.7867	14.7146	-0.101465	-0.174136	0.7592	0.999322	no
TraesCS1A02G125000	TraesCS1A02G125000	-	1A:148267039-148271421	8_6_74	8_6_128	OK	10.0178	9.58076	-0.0643483	-0.128168	0.8276	0.999322	no
TraesCS1A02G125100	TraesCS1A02G125100	-	1A:148608793-148610939	8_6_74	8_6_128	OK	104.603	96.7243	-0.112972	-0.233271	0.67785	0.999322	no
TraesCS1A02G125200	TraesCS1A02G125200	-	1A:148744426-148745985	8_6_74	8_6_128	OK	4.99168	0	#NAME?	#NAME?	5e-05	0.0130958	yes
TraesCS1A02G125300	TraesCS1A02G125300	-	1A:148953746-148959478	8_6_74	8_6_128	OK	3.3878	3.58598	0.0820177	0.153624	0.79185	0.999322	no
TraesCS1A02G125500	TraesCS1A02G125500	-	1A:149510429-149514777	8_6_74	8_6_128	OK	1.06191	1.43877	0.438183	0.385368	0.48825	0.999322	no
TraesCS1A02G125600	TraesCS1A02G125600	-	1A:149864847-149874041	8_6_74	8_6_128	OK	1.04156	0.724044	-0.524595	-0.582356	0.35225	0.999322	no
TraesCS1A02G125700	TraesCS1A02G125700	-	1A:150006604-150008006	8_6_74	8_6_128	OK	3.0597	3.23674	0.0811511	0.120909	0.8447	0.999322	no
TraesCS1A02G125900	TraesCS1A02G125900	-	1A:150860541-150861336	8_6_74	8_6_128	OK	0.455136	0.313596	-0.537389	-0.307475	0.6653	0.999322	no
TraesCS1A02G126000	TraesCS1A02G126000	-	1A:150890797-150895231	8_6_74	8_6_128	OK	5.63348	5.72657	0.023645	0.0388904	0.94845	0.999322	no
TraesCS1A02G126100	TraesCS1A02G126100	-	1A:150899370-150902341	8_6_74	8_6_128	OK	15.4819	14.8874	-0.0564927	-0.108049	0.85355	0.999322	no
TraesCS1A02G126300	TraesCS1A02G126300	-	1A:151771127-151778538	8_6_74	8_6_128	OK	2.15196	1.87455	-0.199107	-0.328208	0.5907	0.999322	no
TraesCS1A02G126400	TraesCS1A02G126400	-	1A:151873013-151877402	8_6_74	8_6_128	OK	3.06274	2.33424	-0.391869	-0.458113	0.41425	0.999322	no
TraesCS1A02G126800	TraesCS1A02G126800	-	1A:153337576-153339354	8_6_74	8_6_128	OK	2.5167	1.30987	-0.942112	-0.787507	0.20165	0.999322	no
TraesCS1A02G126900	TraesCS1A02G126900	-	1A:153580811-153586698	8_6_74	8_6_128	OK	31.2446	30.835	-0.0190375	-0.0391411	0.9456	0.999322	no
TraesCS1A02G127000	TraesCS1A02G127000	-	1A:154007783-154015107	8_6_74	8_6_128	OK	9.17263	7.71949	-0.248831	-0.472925	0.398	0.999322	no
TraesCS1A02G127400	TraesCS1A02G127400	-	1A:154574635-154577511	8_6_74	8_6_128	OK	3.8128	3.36874	-0.178645	-0.294485	0.64135	0.999322	no
TraesCS1A02G127700	TraesCS1A02G127700	-	1A:155138717-155139587	8_6_74	8_6_128	OK	4.91683	6.0433	0.297608	0.359702	0.52875	0.999322	no
TraesCS1A02G127800	TraesCS1A02G127800	-	1A:155143533-155144069	8_6_74	8_6_128	OK	2.62043	2.23208	-0.231415	-0.189892	0.73905	0.999322	no
TraesCS1A02G127900	TraesCS1A02G127900	-	1A:155692287-155696863	8_6_74	8_6_128	OK	4.26461	4.01806	-0.0859151	-0.151867	0.80385	0.999322	no
TraesCS1A02G128100	TraesCS1A02G128100	-	1A:155840660-155858856	8_6_74	8_6_128	OK	2.4334	2.15979	-0.172083	-0.271087	0.64445	0.999322	no
TraesCS1A02G128300	TraesCS1A02G128300	-	1A:157311795-157316818	8_6_74	8_6_128	OK	3.22891	3.41882	0.082452	0.139789	0.80455	0.999322	no
TraesCS1A02G128600	TraesCS1A02G128600	-	1A:157829157-157834887	8_6_74	8_6_128	OK	10.0565	10.4591	0.0566246	0.111518	0.84275	0.999322	no
TraesCS1A02G128900	TraesCS1A02G128900	-	1A:159516848-159528490	8_6_74	8_6_128	OK	4.85276	3.86518	-0.328271	-0.542276	0.34995	0.999322	no
TraesCS1A02G129100	TraesCS1A02G129100	-	1A:163382072-163383979	8_6_74	8_6_128	OK	43.4535	46.5287	0.0986488	0.202827	0.721	0.999322	no
TraesCS1A02G129200	TraesCS1A02G129200	-	1A:163392856-163397306	8_6_74	8_6_128	OK	6.78723	7.49209	0.142545	0.262375	0.64775	0.999322	no
TraesCS1A02G129300	TraesCS1A02G129300	-	1A:164456206-164469307	8_6_74	8_6_128	OK	2.71703	1.97636	-0.459183	-0.814726	0.15935	0.999322	no
TraesCS1A02G129400	TraesCS1A02G129400	-	1A:165171991-165179858	8_6_74	8_6_128	OK	10.8637	10.0304	-0.115134	-0.229521	0.6898	0.999322	no
TraesCS1A02G129500	TraesCS1A02G129500	-	1A:166315707-166322599	8_6_74	8_6_128	OK	1.86868	1.91105	0.0323442	0.0521083	0.93075	0.999322	no
TraesCS1A02G129600	TraesCS1A02G129600	-	1A:167150356-167152680	8_6_74	8_6_128	OK	1.47872	0.220678	-2.74434	-1.53922	0.0264	0.628058	no
TraesCS1A02G129700	TraesCS1A02G129700	-	1A:167800392-167802344	8_6_74	8_6_128	OK	0.796151	0.883242	0.149767	0.120628	0.8307	0.999322	no
TraesCS1A02G129800	TraesCS1A02G129800	-	1A:167802985-167804865	8_6_74	8_6_128	OK	6.09851	3.75423	-0.699942	-0.898738	0.1121	0.999322	no
TraesCS1A02G130000	TraesCS1A02G130000	-	1A:168443691-168444026	8_6_74	8_6_128	OK	5.51427	4.46932	-0.303114	-0.223248	0.6615	0.999322	no
TraesCS1A02G130600	TraesCS1A02G130600	-	1A:168548236-168549847	8_6_74	8_6_128	OK	0.823926	0.974111	0.241573	0.170267	0.8033	0.999322	no
TraesCS1A02G130700	TraesCS1A02G130700	-	1A:168553547-168590194	8_6_74	8_6_128	OK	0.968374	0.839253	-0.206458	-0.394734	0.4927	0.999322	no
TraesCS1A02G130800	TraesCS1A02G130800	-	1A:169643888-169654254	8_6_74	8_6_128	OK	8.25205	8.26344	0.00198961	0.00408552	0.99445	0.999322	no
TraesCS1A02G130900	TraesCS1A02G130900	-	1A:171006668-171034612	8_6_74	8_6_128	OK	4.64776	4.0665	-0.192748	-0.378075	0.5146	0.999322	no
TraesCS1A02G131000	TraesCS1A02G131000	-	1A:171453437-171469888	8_6_74	8_6_128	OK	3.13024	2.91857	-0.101016	-0.200476	0.73425	0.999322	no
TraesCS1A02G131200	TraesCS1A02G131200	-	1A:172185037-172193682	8_6_74	8_6_128	OK	6.51688	5.52629	-0.237871	-0.442154	0.4397	0.999322	no
TraesCS1A02G131300	TraesCS1A02G131300	-	1A:173960779-173978959	8_6_74	8_6_128	OK	2.09229	3.1966	0.611458	0.990272	0.08325	0.999322	no
TraesCS1A02G131500	TraesCS1A02G131500	-	1A:175173229-175178988	8_6_74	8_6_128	OK	18.3539	18.6606	0.0239091	0.0444331	0.93705	0.999322	no
TraesCS1A02G131600	TraesCS1A02G131600	-	1A:176449532-176462644	8_6_74	8_6_128	OK	0.517622	0.473134	-0.12965	-0.178358	0.7551	0.999322	no
TraesCS1A02G131900	TraesCS1A02G131900	-	1A:177465417-177472573	8_6_74	8_6_128	OK	2.7838	2.66809	-0.0612449	-0.0728103	0.89575	0.999322	no
TraesCS1A02G132400	TraesCS1A02G132400	-	1A:179535749-179537296	8_6_74	8_6_128	OK	175.67	150.056	-0.227372	-0.462501	0.42235	0.999322	no
TraesCS1A02G132600	TraesCS1A02G132600	-	1A:181753576-181778463	8_6_74	8_6_128	OK	5.90866	5.69327	-0.0535723	-0.115114	0.8433	0.999322	no
TraesCS1A02G133100	TraesCS1A02G133100	-	1A:185141231-185146180	8_6_74	8_6_128	OK	34.9587	27.6944	-0.33606	-0.708429	0.2202	0.999322	no
TraesCS1A02G133300	TraesCS1A02G133300	-	1A:186717494-186718766	8_6_74	8_6_128	OK	1.73299	1.78403	0.0418685	0.0328783	0.9613	0.999322	no
TraesCS1A02G133400	TraesCS1A02G133400	-	1A:186988725-186996675	8_6_74	8_6_128	OK	11.0576	11.9371	0.110417	0.171803	0.75885	0.999322	no
TraesCS1A02G133500	TraesCS1A02G133500	-	1A:188132554-188151899	8_6_74	8_6_128	OK	6.28725	5.15679	-0.285955	-0.59378	0.3158	0.999322	no
TraesCS1A02G133700	TraesCS1A02G133700	-	1A:189710003-189722289	8_6_74	8_6_128	OK	5.94668	4.00665	-0.569688	-1.20939	0.05685	0.899331	no
TraesCS1A02G133800	TraesCS1A02G133800	-	1A:189958445-189965406	8_6_74	8_6_128	OK	1.5417	1.56851	0.0248814	0.0465853	0.94015	0.999322	no
TraesCS1A02G133900	TraesCS1A02G133900	-	1A:191855621-191862578	8_6_74	8_6_128	OK	2.55484	2.98583	0.224903	0.384328	0.49025	0.999322	no
TraesCS1A02G134000	TraesCS1A02G134000	-	1A:193517324-193519141	8_6_74	8_6_128	OK	0.887147	0.924356	0.0592759	0.0733126	0.89315	0.999322	no
TraesCS1A02G134200	TraesCS1A02G134200	-	1A:200578385-200579212	8_6_74	8_6_128	OK	0.391125	0.221247	-0.82197	-0.378142	0.5047	0.999322	no
TraesCS1A02G134300	TraesCS1A02G134300	-	1A:201744534-201747147	8_6_74	8_6_128	OK	9.62059	7.58235	-0.343479	-0.692689	0.26285	0.999322	no
TraesCS1A02G134500	TraesCS1A02G134500	-	1A:201853520-201865435	8_6_74	8_6_128	OK	3.89838	3.85578	-0.0158512	-0.0269295	0.96565	0.999322	no
TraesCS1A02G134600	TraesCS1A02G134600	-	1A:202071607-202101947	8_6_74	8_6_128	OK	2.20669	1.8647	-0.24294	-0.445683	0.44425	0.999322	no
TraesCS1A02G134800	TraesCS1A02G134800	-	1A:204826279-204828720	8_6_74	8_6_128	OK	1.53724	1.8337	0.254412	0.323703	0.57855	0.999322	no
TraesCS1A02G135100	TraesCS1A02G135100	-	1A:206792053-206805538	8_6_74	8_6_128	OK	0.496058	0.457548	-0.116586	-0.164681	0.78575	0.999322	no
TraesCS1A02G135300	TraesCS1A02G135300	-	1A:208208303-208219356	8_6_74	8_6_128	OK	3.8985	3.88853	-0.0036919	-0.00803484	0.9895	0.999322	no
TraesCS1A02G135600	TraesCS1A02G135600	-	1A:208881363-208913608	8_6_74	8_6_128	OK	2.87704	2.16415	-0.410786	-0.817484	0.15975	0.999322	no
TraesCS1A02G135700	TraesCS1A02G135700	-	1A:209353871-209363066	8_6_74	8_6_128	OK	12.0558	11.4291	-0.0770213	-0.150255	0.7969	0.999322	no
TraesCS1A02G135800	TraesCS1A02G135800	-	1A:212017042-212018086	8_6_74	8_6_128	OK	1.72003	1.28322	-0.422664	-0.416083	0.62205	0.999322	no
TraesCS1A02G135900	TraesCS1A02G135900	-	1A:212018426-212020840	8_6_74	8_6_128	OK	0.181827	1.05641	2.53853	1.95649	0.02185	0.571207	no
TraesCS1A02G136000	TraesCS1A02G136000	-	1A:212021776-212025958	8_6_74	8_6_128	OK	1.52952	3.0738	1.00695	1.29047	0.02835	0.651288	no
TraesCS1A02G136100	TraesCS1A02G136100	-	1A:213253115-213255931	8_6_74	8_6_128	OK	4.51853	14.8474	1.71628	2.5744	0.00035	0.0475161	yes
TraesCS1A02G136200	TraesCS1A02G136200	-	1A:213902549-213933580	8_6_74	8_6_128	OK	1.74899	1.34494	-0.378985	-0.690354	0.2909	0.999322	no
TraesCS1A02G136400	TraesCS1A02G136400	-	1A:216414923-216456832	8_6_74	8_6_128	OK	6.28899	7.07555	0.170014	0.27682	0.62375	0.999322	no
TraesCS1A02G136500	TraesCS1A02G136500	-	1A:217610379-217613638	8_6_74	8_6_128	OK	8.65984	5.65911	-0.613765	-1.28494	0.0282	0.649185	no
TraesCS1A02G136800	TraesCS1A02G136800	-	1A:218522814-218529362	8_6_74	8_6_128	OK	7.47655	5.32911	-0.488478	-0.827112	0.15305	0.999322	no
TraesCS1A02G136900	TraesCS1A02G136900	-	1A:219381069-219386762	8_6_74	8_6_128	OK	8.38159	9.89245	0.239103	0.340412	0.555	0.999322	no
TraesCS1A02G137000	TraesCS1A02G137000	-	1A:219894325-219900551	8_6_74	8_6_128	OK	5.36293	4.55133	-0.236731	-0.47225	0.409	0.999322	no
TraesCS1A02G137200	TraesCS1A02G137200	-	1A:221695703-221708351	8_6_74	8_6_128	OK	2.13835	2.03287	-0.0729786	-0.129975	0.82335	0.999322	no
TraesCS1A02G137300	TraesCS1A02G137300	-	1A:221708688-221709738	8_6_74	8_6_128	OK	1.44669	0.289625	-2.32049	-1.45928	0.0465	0.830746	no
TraesCS1A02G137400	TraesCS1A02G137400	-	1A:222347194-222369765	8_6_74	8_6_128	OK	2.32047	2.84095	0.291959	0.483668	0.4073	0.999322	no
TraesCS1A02G137500	TraesCS1A02G137500	-	1A:223443861-223455182	8_6_74	8_6_128	OK	12.0619	12.8443	0.0906744	0.106798	0.8416	0.999322	no
TraesCS1A02G137600	TraesCS1A02G137600	-	1A:223826569-223828312	8_6_74	8_6_128	OK	0.65232	0.781727	0.261086	0.142818	0.8407	0.999322	no
TraesCS1A02G137700	TraesCS1A02G137700	-	1A:223937888-223949190	8_6_74	8_6_128	OK	13.032	13.8567	0.0885273	0.174818	0.7592	0.999322	no
TraesCS1A02G137800	TraesCS1A02G137800	-	1A:224802355-224827275	8_6_74	8_6_128	OK	2.68197	2.85028	0.0878065	0.176791	0.76745	0.999322	no
TraesCS1A02G137900	TraesCS1A02G137900	-	1A:225507557-225517408	8_6_74	8_6_128	OK	3.51617	3.33827	-0.074903	-0.141212	0.8002	0.999322	no
TraesCS1A02G138000	TraesCS1A02G138000	-	1A:227257401-227268703	8_6_74	8_6_128	OK	2.887	3.45411	0.25874	0.343725	0.5498	0.999322	no
TraesCS1A02G138100	TraesCS1A02G138100	-	1A:229168840-229171503	8_6_74	8_6_128	OK	1.2229	1.10281	-0.149126	-0.165583	0.7831	0.999322	no
TraesCS1A02G138200	TraesCS1A02G138200	-	1A:230132868-230165911	8_6_74	8_6_128	OK	1.71249	1.76988	0.0475545	0.0765154	0.89395	0.999322	no
TraesCS1A02G138300	TraesCS1A02G138300	-	1A:230469021-230472733	8_6_74	8_6_128	OK	0.545914	0.478425	-0.190382	-0.178257	0.8109	0.999322	no
TraesCS1A02G138400	TraesCS1A02G138400	-	1A:232066556-232074920	8_6_74	8_6_128	OK	1.776	1.5882	-0.161242	-0.32492	0.58215	0.999322	no
TraesCS1A02G138500	TraesCS1A02G138500	-	1A:232086426-232105328	8_6_74	8_6_128	OK	2.98102	3.18539	0.0956667	0.175018	0.77175	0.999322	no
TraesCS1A02G138600	TraesCS1A02G138600	-	1A:232333422-232344048	8_6_74	8_6_128	OK	5.25642	7.00327	0.413947	0.724701	0.21785	0.999322	no
TraesCS1A02G138800	TraesCS1A02G138800	-	1A:233920830-233925580	8_6_74	8_6_128	OK	28.9866	30.0481	0.0518898	0.10665	0.8514	0.999322	no
TraesCS1A02G139100	TraesCS1A02G139100	-	1A:234210118-234258109	8_6_74	8_6_128	OK	10.2412	9.98936	-0.0359158	-0.0747718	0.8953	0.999322	no
TraesCS1A02G139200	TraesCS1A02G139200	-	1A:234796294-234799699	8_6_74	8_6_128	OK	4.01837	5.63033	0.48661	0.637051	0.2484	0.999322	no
TraesCS1A02G139300	TraesCS1A02G139300	-	1A:234806286-234816413	8_6_74	8_6_128	OK	15.6265	16.0138	0.0353238	0.068165	0.9039	0.999322	no
TraesCS1A02G139400	TraesCS1A02G139400	-	1A:235652143-235689004	8_6_74	8_6_128	OK	1.26594	1.11042	-0.189108	-0.301881	0.59825	0.999322	no
TraesCS1A02G139500	TraesCS1A02G139500	-	1A:236715735-236722781	8_6_74	8_6_128	OK	1.90841	1.86004	-0.0370384	-0.0680043	0.9099	0.999322	no
TraesCS1A02G139600	TraesCS1A02G139600	TBP1	1A:237327510-237330121	8_6_74	8_6_128	OK	16.68	19.4609	0.22246	0.455098	0.43555	0.999322	no
TraesCS1A02G139700	TraesCS1A02G139700	-	1A:237509578-237520090	8_6_74	8_6_128	OK	0.984081	1.22724	0.318565	0.392195	0.49145	0.999322	no
TraesCS1A02G139900	TraesCS1A02G139900	-	1A:237744623-237746433	8_6_74	8_6_128	OK	32.7554	27.6599	-0.243938	-0.501827	0.39965	0.999322	no
TraesCS1A02G140700	TraesCS1A02G140700	-	1A:238656183-238670642	8_6_74	8_6_128	OK	1.36656	1.43063	0.0661074	0.0552036	0.92535	0.999322	no
TraesCS1A02G140900	TraesCS1A02G140900	-	1A:238677152-238690883	8_6_74	8_6_128	OK	3.31055	3.27906	-0.013788	-0.0270226	0.9598	0.999322	no
TraesCS1A02G141000	TraesCS1A02G141000	-	1A:238869543-238870542	8_6_74	8_6_128	OK	0.0505722	0.364967	2.85135	1.29903	0.07605	0.980174	no
TraesCS1A02G141100	TraesCS1A02G141100	-	1A:238999840-239002573	8_6_74	8_6_128	OK	11.6546	7.71235	-0.59566	-0.922144	0.10755	0.999322	no
TraesCS1A02G141300	TraesCS1A02G141300	-	1A:239099767-239106130	8_6_74	8_6_128	OK	0.654926	0.531487	-0.301297	-0.209958	0.72115	0.999322	no
TraesCS1A02G141400	TraesCS1A02G141400	-	1A:239889250-239903200	8_6_74	8_6_128	OK	1.26238	0.649678	-0.958351	-1.23649	0.0331	0.705803	no
TraesCS1A02G141700	TraesCS1A02G141700	-	1A:241312952-241320936	8_6_74	8_6_128	OK	8.46019	8.49844	0.00650833	0.0137759	0.9799	0.999322	no
TraesCS1A02G141900	TraesCS1A02G141900	-	1A:241677701-241679636	8_6_74	8_6_128	OK	5.14948	4.63137	-0.152989	-0.215029	0.70325	0.999322	no
TraesCS1A02G142000	TraesCS1A02G142000	-	1A:241983246-241984668	8_6_74	8_6_128	OK	35.4599	30.7079	-0.207577	-0.35711	0.5293	0.999322	no
TraesCS1A02G142200	TraesCS1A02G142200	-	1A:241993074-242013226	8_6_74	8_6_128	OK	0.994404	0.801943	-0.310333	-0.515585	0.38185	0.999322	no
TraesCS1A02G142300	TraesCS1A02G142300	-	1A:242779678-242804845	8_6_74	8_6_128	OK	3.03356	2.80664	-0.112169	-0.168618	0.7713	0.999322	no
TraesCS1A02G142400	TraesCS1A02G142400	-	1A:243160581-243163169	8_6_74	8_6_128	OK	17.8027	14.8555	-0.261097	-0.485072	0.39475	0.999322	no
TraesCS1A02G142500	TraesCS1A02G142500	-	1A:243619555-243624661	8_6_74	8_6_128	OK	7.3619	7.5144	0.0295799	0.0564297	0.92005	0.999322	no
TraesCS1A02G142600	TraesCS1A02G142600	-	1A:243862628-243866339	8_6_74	8_6_128	OK	7.13848	8.09557	0.181515	0.351919	0.5594	0.999322	no
TraesCS1A02G142700	TraesCS1A02G142700	-	1A:244500834-244503810	8_6_74	8_6_128	OK	2.19951	2.73327	0.313447	0.347899	0.54115	0.999322	no
TraesCS1A02G142800	TraesCS1A02G142800	-	1A:244506827-244512895	8_6_74	8_6_128	OK	0.399842	0.295837	-0.434626	-0.501347	0.4297	0.999322	no
TraesCS1A02G142900	TraesCS1A02G142900	-	1A:245115338-245118643	8_6_74	8_6_128	OK	9.68164	9.42672	-0.038495	-0.0761077	0.8956	0.999322	no
TraesCS1A02G143000	TraesCS1A02G143000	-	1A:245518572-245536774	8_6_74	8_6_128	OK	3.24174	3.13824	-0.0468142	-0.088827	0.88125	0.999322	no
TraesCS1A02G143100	TraesCS1A02G143100	-	1A:245518572-245536774	8_6_74	8_6_128	OK	1.53813	0.92576	-0.732471	-0.361201	0.5399	0.999322	no
TraesCS1A02G143200	TraesCS1A02G143200	-	1A:246127689-246130525	8_6_74	8_6_128	OK	0.768592	0.863163	0.167415	0.229335	0.67735	0.999322	no
TraesCS1A02G143300	TraesCS1A02G143300	-	1A:246689895-246693276	8_6_74	8_6_128	OK	23.8401	21.0355	-0.180562	-0.357341	0.53385	0.999322	no
TraesCS1A02G143400	TraesCS1A02G143400	-	1A:247311661-247347178	8_6_74	8_6_128	OK	0.592407	0.554427	-0.0955917	-0.198942	0.7431	0.999322	no
TraesCS1A02G143500	TraesCS1A02G143500	-	1A:248422287-248426924	8_6_74	8_6_128	OK	2.77908	1.90795	-0.542584	-0.704703	0.2108	0.999322	no
TraesCS1A02G143600	TraesCS1A02G143600	-	1A:248428942-248435410	8_6_74	8_6_128	OK	2.90192	1.60199	-0.857142	-0.963436	0.0991	0.999322	no
TraesCS1A02G143700	TraesCS1A02G143700	-	1A:248611975-248616991	8_6_74	8_6_128	OK	6.62563	5.48548	-0.272441	-0.292298	0.60515	0.999322	no
TraesCS1A02G143800	TraesCS1A02G143800	-	1A:248611975-248616991	8_6_74	8_6_128	OK	5.25732	7.34256	0.481957	0.575479	0.31575	0.999322	no
TraesCS1A02G143900	TraesCS1A02G143900	-	1A:248877652-248881699	8_6_74	8_6_128	OK	12.685	11.7932	-0.105164	-0.219206	0.7079	0.999322	no
TraesCS1A02G144000	TraesCS1A02G144000	-	1A:249042635-249057221	8_6_74	8_6_128	OK	0.925832	0.853588	-0.11721	-0.216758	0.7065	0.999322	no
TraesCS1A02G144500	TraesCS1A02G144500	-	1A:250442553-250444366	8_6_74	8_6_128	OK	0.557581	0.439871	-0.342099	-0.253771	0.7401	0.999322	no
TraesCS1A02G144700	TraesCS1A02G144700	-	1A:250550785-250554286	8_6_74	8_6_128	OK	2.11463	2.29438	0.117702	0.152151	0.78655	0.999322	no
TraesCS1A02G144800	TraesCS1A02G144800	-	1A:251009016-251018858	8_6_74	8_6_128	OK	5.34452	4.46894	-0.258127	-0.538042	0.35655	0.999322	no
TraesCS1A02G145000	TraesCS1A02G145000	-	1A:251334627-251341814	8_6_74	8_6_128	OK	15.7612	12.1921	-0.370437	-0.766338	0.178	0.999322	no
TraesCS1A02G145500	TraesCS1A02G145500	-	1A:251558740-251564045	8_6_74	8_6_128	OK	1.1231	1.07606	-0.0617345	-0.113197	0.85255	0.999322	no
TraesCS1A02G145600	TraesCS1A02G145600	-	1A:251691124-251692365	8_6_74	8_6_128	OK	0.554397	0.614458	0.148395	0.0902316	0.8877	0.999322	no
TraesCS1A02G145800	TraesCS1A02G145800	-	1A:252281926-252286168	8_6_74	8_6_128	OK	1.6495	1.00573	-0.713794	-0.965125	0.08105	0.999322	no
TraesCS1A02G145900	TraesCS1A02G145900	-	1A:252321625-252322000	8_6_74	8_6_128	OK	2.66299	1.90946	-0.479885	-0.348794	0.63465	0.999322	no
TraesCS1A02G146200	TraesCS1A02G146200	-	1A:252502422-252518151	8_6_74	8_6_128	OK	3.53799	2.78163	-0.347003	-0.667817	0.24795	0.999322	no
TraesCS1A02G146600	TraesCS1A02G146600	-	1A:252824561-252828693	8_6_74	8_6_128	OK	11.3009	10.3894	-0.12132	-0.248245	0.66295	0.999322	no
TraesCS1A02G146800	TraesCS1A02G146800	-	1A:253371506-253372209	8_6_74	8_6_128	OK	3.59981	5.85549	0.70187	0.745784	0.2095	0.999322	no
TraesCS1A02G146900	TraesCS1A02G146900	-	1A:253378318-253384498	8_6_74	8_6_128	OK	1.31634	1.14063	-0.2067	-0.315089	0.5877	0.999322	no
TraesCS1A02G147000	TraesCS1A02G147000	-	1A:253720396-253722229	8_6_74	8_6_128	OK	172.997	184.762	0.0949166	0.183765	0.7466	0.999322	no
TraesCS1A02G147400	TraesCS1A02G147400	-	1A:254375409-254383101	8_6_74	8_6_128	OK	2.11909	1.8767	-0.175244	-0.248269	0.65555	0.999322	no
TraesCS1A02G147500	TraesCS1A02G147500	-	1A:254383243-254386910	8_6_74	8_6_128	OK	1.72769	1.64133	-0.0739794	-0.132132	0.82635	0.999322	no
TraesCS1A02G147600	TraesCS1A02G147600	-	1A:254993095-254995496	8_6_74	8_6_128	OK	0.912284	1.05301	0.206961	0.204463	0.7283	0.999322	no
TraesCS1A02G147700	TraesCS1A02G147700	-	1A:254995704-254997527	8_6_74	8_6_128	OK	2.56715	3.11076	0.277098	0.40199	0.49685	0.999322	no
TraesCS1A02G148000	TraesCS1A02G148000	-	1A:255478888-255488313	8_6_74	8_6_128	OK	17.7972	17.2148	-0.0480042	-0.0953273	0.8652	0.999322	no
TraesCS1A02G148300	TraesCS1A02G148300	-	1A:255872276-255874488	8_6_74	8_6_128	OK	0.366385	0.159968	-1.19557	-0.608108	0.3722	0.999322	no
TraesCS1A02G148400	TraesCS1A02G148400	-	1A:255898221-255900059	8_6_74	8_6_128	OK	234.832	219.915	-0.0946825	-0.184411	0.74025	0.999322	no
TraesCS1A02G149100	TraesCS1A02G149100	-	1A:256810437-256816746	8_6_74	8_6_128	OK	1.85699	1.7581	-0.0789476	-0.123681	0.83815	0.999322	no
TraesCS1A02G149200	TraesCS1A02G149200	-	1A:256819204-256822875	8_6_74	8_6_128	OK	31.2536	31.6758	0.0193585	0.0404366	0.9451	0.999322	no
TraesCS1A02G149300	TraesCS1A02G149300	-	1A:256823680-256827995	8_6_74	8_6_128	OK	19.3006	20.4316	0.0821529	0.15395	0.7813	0.999322	no
TraesCS1A02G149800	TraesCS1A02G149800	-	1A:257551796-257558525	8_6_74	8_6_128	OK	2.56252	2.45992	-0.0589506	-0.104778	0.8527	0.999322	no
TraesCS1A02G150000	TraesCS1A02G150000	-	1A:257565002-257566520	8_6_74	8_6_128	OK	0.371106	0.352786	-0.0730412	-0.0395672	0.71045	0.999322	no
TraesCS1A02G150100	TraesCS1A02G150100	-	1A:257573020-257574803	8_6_74	8_6_128	OK	0.720794	0.521402	-0.467191	-0.495384	0.3381	0.999322	no
TraesCS1A02G150200	TraesCS1A02G150200	-	1A:257960003-257969311	8_6_74	8_6_128	OK	2.56633	1.9642	-0.385768	-0.439658	0.4412	0.999322	no
TraesCS1A02G150400	TraesCS1A02G150400	-	1A:258157062-258162400	8_6_74	8_6_128	OK	2.06474	3.2373	0.648829	0.710195	0.2577	0.999322	no
TraesCS1A02G150500	TraesCS1A02G150500	-	1A:258180020-258181423	8_6_74	8_6_128	OK	0.954196	0.664643	-0.521706	-0.41411	0.49635	0.999322	no
TraesCS1A02G150600	TraesCS1A02G150600	-	1A:258738360-258743663	8_6_74	8_6_128	OK	9.3537	8.42542	-0.150789	-0.298588	0.6137	0.999322	no
TraesCS1A02G150800	TraesCS1A02G150800	-	1A:258857614-258862764	8_6_74	8_6_128	OK	0.322618	0.719267	1.1567	1.08621	0.0687	0.956266	no
TraesCS1A02G150900	TraesCS1A02G150900	-	1A:258870777-258881439	8_6_74	8_6_128	OK	13.5874	12.1977	-0.155655	-0.293209	0.61405	0.999322	no
TraesCS1A02G151000	TraesCS1A02G151000	-	1A:259049083-259051454	8_6_74	8_6_128	OK	3.68201	3.36539	-0.129719	-0.193184	0.7399	0.999322	no
TraesCS1A02G151100	TraesCS1A02G151100	-	1A:259052025-259066025	8_6_74	8_6_128	OK	0.425392	0.335553	-0.342253	-0.457981	0.4392	0.999322	no
TraesCS1A02G151200	TraesCS1A02G151200	-	1A:259069860-259073887	8_6_74	8_6_128	OK	0.463239	0.344104	-0.428913	-0.478972	0.4294	0.999322	no
TraesCS1A02G151400	TraesCS1A02G151400	-	1A:259994474-259997900	8_6_74	8_6_128	OK	0.51718	0.563075	0.122661	0.0796153	0.88435	0.999322	no
TraesCS1A02G151500	TraesCS1A02G151500	-	1A:260834118-260835657	8_6_74	8_6_128	OK	3.35213	1.77111	-0.920424	-1.23375	0.0348	0.722627	no
TraesCS1A02G151600	TraesCS1A02G151600	-	1A:260836560-260840054	8_6_74	8_6_128	OK	1.47827	0.714699	-1.0485	-0.943801	0.08995	0.999322	no
TraesCS1A02G151700	TraesCS1A02G151700	-	1A:260840506-260841094	8_6_74	8_6_128	OK	3.84181	1.86183	-1.04506	-0.949931	0.1802	0.999322	no
TraesCS1A02G152000	TraesCS1A02G152000	-	1A:261130526-261136858	8_6_74	8_6_128	OK	2.43819	2.21866	-0.136121	-0.244214	0.6679	0.999322	no
TraesCS1A02G152100	TraesCS1A02G152100	-	1A:261247063-261250437	8_6_74	8_6_128	OK	10.6932	13.6665	0.353958	0.675773	0.24765	0.999322	no
TraesCS1A02G152200	TraesCS1A02G152200	-	1A:261815433-261826427	8_6_74	8_6_128	OK	4.78805	4.33082	-0.144798	-0.285886	0.6234	0.999322	no
TraesCS1A02G152500	TraesCS1A02G152500	-	1A:262819172-262841620	8_6_74	8_6_128	OK	4.0725	3.89614	-0.0638681	-0.133982	0.8205	0.999322	no
TraesCS1A02G152600	TraesCS1A02G152600	-	1A:262944344-262948015	8_6_74	8_6_128	OK	1.05888	0.0213753	-5.63046	-1.88663	0.06565	0.948497	no
TraesCS1A02G152900	TraesCS1A02G152900	-	1A:265020364-265029656	8_6_74	8_6_128	OK	0.416462	0.320787	-0.376568	-0.542431	0.3391	0.999322	no
TraesCS1A02G153000	TraesCS1A02G153000	-	1A:265032749-265041635	8_6_74	8_6_128	OK	1.10821	1.25336	0.177573	0.171924	0.76845	0.999322	no
TraesCS1A02G153100	TraesCS1A02G153100	-	1A:265645441-265650746	8_6_74	8_6_128	OK	47.3247	44.8654	-0.0769891	-0.146429	0.8039	0.999322	no
TraesCS1A02G153300	TraesCS1A02G153300	-	1A:267141926-267145892	8_6_74	8_6_128	OK	20.3411	21.0106	0.0467243	0.0940656	0.86855	0.999322	no
TraesCS1A02G153600	TraesCS1A02G153600	-	1A:267177689-267181184	8_6_74	8_6_128	OK	5.5001	5.39642	-0.0274545	-0.0432618	0.93615	0.999322	no
TraesCS1A02G153900	TraesCS1A02G153900	-	1A:267794535-267804564	8_6_74	8_6_128	OK	7.14795	6.78544	-0.0750877	-0.161685	0.782	0.999322	no
TraesCS1A02G154100	TraesCS1A02G154100	-	1A:268121932-268123732	8_6_74	8_6_128	OK	0.432714	0.241708	-0.840148	-0.686097	0.19295	0.999322	no
TraesCS1A02G154300	TraesCS1A02G154300	-	1A:268914712-268929936	8_6_74	8_6_128	OK	2.46732	2.28548	-0.110446	-0.224484	0.70385	0.999322	no
TraesCS1A02G154400	TraesCS1A02G154400	-	1A:268932111-268937108	8_6_74	8_6_128	OK	35.2204	36.1707	0.0384083	0.0764257	0.898	0.999322	no
TraesCS1A02G154500	TraesCS1A02G154500	-	1A:269567620-269575789	8_6_74	8_6_128	OK	0.580607	0.907531	0.644385	0.742514	0.22115	0.999322	no
TraesCS1A02G154600	TraesCS1A02G154600	-	1A:269579981-269582738	8_6_74	8_6_128	OK	0.841986	0.685486	-0.29667	-0.422267	0.4611	0.999322	no
TraesCS1A02G154700	TraesCS1A02G154700	-	1A:269993957-270008325	8_6_74	8_6_128	OK	3.41606	3.32972	-0.0369333	-0.0778938	0.89825	0.999322	no
TraesCS1A02G154900	TraesCS1A02G154900	-	1A:271619746-271621923	8_6_74	8_6_128	OK	0.201614	0.972129	2.26955	1.99341	0.2969	0.999322	no
TraesCS1A02G155000	TraesCS1A02G155000	-	1A:271882591-271891529	8_6_74	8_6_128	OK	2.93846	3.07651	0.0662364	0.105861	0.8636	0.999322	no
TraesCS1A02G155200	TraesCS1A02G155200	-	1A:272611171-272613645	8_6_74	8_6_128	OK	79.1876	50.2191	-0.657037	-1.31799	0.02945	0.666086	no
TraesCS1A02G155500	TraesCS1A02G155500	-	1A:274108133-274109975	8_6_74	8_6_128	OK	1.72296	1.80657	0.0683611	0.0891218	0.882	0.999322	no
TraesCS1A02G155600	TraesCS1A02G155600	-	1A:274781283-274782385	8_6_74	8_6_128	OK	0.955249	0.719682	-0.408518	-0.22197	0.73015	0.999322	no
TraesCS1A02G155900	TraesCS1A02G155900	-	1A:276323724-276325756	8_6_74	8_6_128	OK	0.72424	0.583757	-0.311101	-0.190558	0.762	0.999322	no
TraesCS1A02G156100	TraesCS1A02G156100	-	1A:276802345-276805966	8_6_74	8_6_128	OK	7.91123	7.92796	0.0030477	0.00548169	0.99285	0.999322	no
TraesCS1A02G156300	TraesCS1A02G156300	-	1A:276967791-276972330	8_6_74	8_6_128	OK	2.36551	2.72238	0.202717	0.247796	0.6565	0.999322	no
TraesCS1A02G156400	TraesCS1A02G156400	-	1A:277074050-277078322	8_6_74	8_6_128	OK	8.9797	6.71148	-0.420037	-0.707903	0.21065	0.999322	no
TraesCS1A02G156500	TraesCS1A02G156500	-	1A:277629408-277642793	8_6_74	8_6_128	OK	1.3835	1.04127	-0.409979	-0.6263	0.28775	0.999322	no
TraesCS1A02G156600	TraesCS1A02G156600	-	1A:278141902-278145724	8_6_74	8_6_128	OK	4.48852	4.86048	0.11486	0.187273	0.7407	0.999322	no
TraesCS1A02G157100	TraesCS1A02G157100	-	1A:278527010-278527579	8_6_74	8_6_128	OK	0.595413	0.350243	-0.765535	-0.416391	0.4555	0.999322	no
TraesCS1A02G157500	TraesCS1A02G157500	-	1A:279732250-279742732	8_6_74	8_6_128	OK	10.1643	8.86858	-0.196734	-0.414243	0.4716	0.999322	no
TraesCS1A02G157600	TraesCS1A02G157600	-	1A:279824793-279831261	8_6_74	8_6_128	OK	1.73178	1.99384	0.203292	0.331605	0.5662	0.999322	no
TraesCS1A02G157700	TraesCS1A02G157700	-	1A:279903220-279908684	8_6_74	8_6_128	OK	6.02173	5.95747	-0.0154774	-0.0257354	0.96535	0.999322	no
TraesCS1A02G157800	TraesCS1A02G157800	-	1A:280274429-280276096	8_6_74	8_6_128	OK	1.71046	1.4745	-0.214162	-0.192939	0.7324	0.999322	no
TraesCS1A02G157900	TraesCS1A02G157900	-	1A:280602663-280604294	8_6_74	8_6_128	OK	0.982934	0.990277	0.0107379	0.0117579	0.983	0.999322	no
TraesCS1A02G158200	TraesCS1A02G158200	-	1A:281650039-281650769	8_6_74	8_6_128	OK	12.5601	11.3053	-0.151841	-0.193652	0.7322	0.999322	no
TraesCS1A02G158300	TraesCS1A02G158300	-	1A:281656688-281659441	8_6_74	8_6_128	OK	26.0228	22.3995	-0.21631	-0.387608	0.4973	0.999322	no
TraesCS1A02G158400	TraesCS1A02G158400	-	1A:281887393-281895008	8_6_74	8_6_128	OK	7.99881	7.49668	-0.0935351	-0.168914	0.76405	0.999322	no
TraesCS1A02G158500	TraesCS1A02G158500	-	1A:282545206-282551529	8_6_74	8_6_128	OK	3.9486	3.36334	-0.231446	-0.421522	0.4589	0.999322	no
TraesCS1A02G158600	TraesCS1A02G158600	-	1A:282552836-282554807	8_6_74	8_6_128	OK	19.9524	12.514	-0.673018	-1.26645	0.02865	0.65412	no
TraesCS1A02G158700	TraesCS1A02G158700	-	1A:282695073-282702388	8_6_74	8_6_128	OK	15.1083	14.4446	-0.0648109	-0.141327	0.8078	0.999322	no
TraesCS1A02G158800	TraesCS1A02G158800	-	1A:283842906-283859515	8_6_74	8_6_128	OK	3.97932	6.5064	0.70934	1.4568	0.01175	0.413192	no
TraesCS1A02G158900	TraesCS1A02G158900	-	1A:284143662-284151783	8_6_74	8_6_128	OK	3.01529	2.64119	-0.191112	-0.356206	0.54205	0.999322	no
TraesCS1A02G159100	TraesCS1A02G159100	-	1A:284336840-284337272	8_6_74	8_6_128	OK	155.608	163.439	0.0708326	0.140266	0.8083	0.999322	no
TraesCS1A02G159300	TraesCS1A02G159300	-	1A:284912308-284913734	8_6_74	8_6_128	OK	124.405	118.583	-0.069156	-0.135505	0.81165	0.999322	no
TraesCS1A02G159400	TraesCS1A02G159400	-	1A:285353557-285356244	8_6_74	8_6_128	OK	0.744383	0.536868	-0.471477	-0.561993	0.3422	0.999322	no
TraesCS1A02G159500	TraesCS1A02G159500	-	1A:285980869-285986701	8_6_74	8_6_128	OK	1.17932	0.347348	-1.7635	-1.61821	0.1669	0.999322	no
TraesCS1A02G159600	TraesCS1A02G159600	-	1A:286006368-286010711	8_6_74	8_6_128	OK	3.02455	3.04932	0.011765	0.01785	0.9753	0.999322	no
TraesCS1A02G160100	TraesCS1A02G160100	-	1A:287542003-287544129	8_6_74	8_6_128	OK	0.522799	0.336698	-0.634801	-0.565218	0.31875	0.999322	no
TraesCS1A02G160200	TraesCS1A02G160200	-	1A:287681549-287684692	8_6_74	8_6_128	OK	3.40147	7.18121	1.07807	1.70463	0.00475	0.242862	no
TraesCS1A02G160400	TraesCS1A02G160400	-	1A:287689088-287690564	8_6_74	8_6_128	OK	3.6023	4.66643	0.373403	0.583318	0.2794	0.999322	no
TraesCS1A02G160500	TraesCS1A02G160500	-	1A:287691563-287702194	8_6_74	8_6_128	OK	3.45108	2.80961	-0.296676	-0.558726	0.3315	0.999322	no
TraesCS1A02G160600	TraesCS1A02G160600	-	1A:288510415-288520871	8_6_74	8_6_128	OK	1.38509	1.50657	0.121288	0.226285	0.6923	0.999322	no
TraesCS1A02G160700	TraesCS1A02G160700	-	1A:288862056-288872048	8_6_74	8_6_128	OK	8.22298	8.12351	-0.0175577	-0.0359755	0.95245	0.999322	no
TraesCS1A02G160800	TraesCS1A02G160800	-	1A:289329783-289332889	8_6_74	8_6_128	OK	3.63824	3.64963	0.00450978	0.00725311	0.9911	0.999322	no
TraesCS1A02G161200	TraesCS1A02G161200	-	1A:290123277-290127360	8_6_74	8_6_128	OK	1.70488	1.9219	0.17286	0.252366	0.668	0.999322	no
TraesCS1A02G161300	TraesCS1A02G161300	-	1A:290198892-290201928	8_6_74	8_6_128	OK	7.4021	6.73391	-0.13649	-0.241115	0.67735	0.999322	no
TraesCS1A02G161400	TraesCS1A02G161400	-	1A:290202032-290205001	8_6_74	8_6_128	OK	12.805	13.769	0.104713	0.19384	0.73535	0.999322	no
TraesCS1A02G161800	TraesCS1A02G161800	-	1A:290549554-290551786	8_6_74	8_6_128	OK	2.77898	2.04223	-0.444412	-0.389651	0.48955	0.999322	no
TraesCS1A02G161900	TraesCS1A02G161900	-	1A:290554419-290556043	8_6_74	8_6_128	OK	5.09986	4.85218	-0.0718259	-0.101666	0.8598	0.999322	no
TraesCS1A02G162200	TraesCS1A02G162200	-	1A:291242008-291246278	8_6_74	8_6_128	OK	1.21884	0.581854	-1.06678	-1.43795	0.0185	0.525707	no
TraesCS1A02G162300	TraesCS1A02G162300	-	1A:291248716-291256425	8_6_74	8_6_128	OK	1.12874	0.849618	-0.409833	-0.526703	0.3485	0.999322	no
TraesCS1A02G162400	TraesCS1A02G162400	-	1A:291561114-291565971	8_6_74	8_6_128	OK	2.60839	2.86944	0.137612	0.186119	0.7363	0.999322	no
TraesCS1A02G162800	TraesCS1A02G162800	-	1A:292077983-292090267	8_6_74	8_6_128	OK	4.55952	4.62791	0.0214778	0.0459749	0.938	0.999322	no
TraesCS1A02G163200	TraesCS1A02G163200	-	1A:292878942-292881794	8_6_74	8_6_128	OK	19.7463	17.1027	-0.207358	-0.375059	0.4971	0.999322	no
TraesCS1A02G163400	TraesCS1A02G163400	-	1A:293707855-293722849	8_6_74	8_6_128	OK	1.49668	1.70936	0.191692	0.35258	0.54225	0.999322	no
TraesCS1A02G163500	TraesCS1A02G163500	-	1A:293728800-293730405	8_6_74	8_6_128	OK	0.581243	0.542363	-0.0998837	-0.115433	0.844	0.999322	no
TraesCS1A02G163600	TraesCS1A02G163600	-	1A:293731110-293738149	8_6_74	8_6_128	OK	0.500555	0.647188	0.370658	0.230346	0.67625	0.999322	no
TraesCS1A02G163700	TraesCS1A02G163700	-	1A:294037987-294042332	8_6_74	8_6_128	OK	0.862203	0.387857	-1.1525	-1.22469	0.03615	0.736611	no
TraesCS1A02G163900	TraesCS1A02G163900	-	1A:295227959-295232820	8_6_74	8_6_128	OK	3.16216	2.18164	-0.535497	-0.969495	0.0841	0.999322	no
TraesCS1A02G164000	TraesCS1A02G164000	-	1A:295458804-295464502	8_6_74	8_6_128	OK	8.0034	7.00577	-0.192069	-0.390667	0.49075	0.999322	no
TraesCS1A02G164200	TraesCS1A02G164200	-	1A:295584872-295590785	8_6_74	8_6_128	OK	5.18866	4.92168	-0.0762087	-0.150988	0.80175	0.999322	no
TraesCS1A02G164400	TraesCS1A02G164400	-	1A:296212248-296215494	8_6_74	8_6_128	OK	4.6366	5.32537	0.199814	0.323221	0.5701	0.999322	no
TraesCS1A02G164500	TraesCS1A02G164500	-	1A:296237958-296242886	8_6_74	8_6_128	OK	0.407021	0.21697	-0.907605	-0.587145	0.38005	0.999322	no
TraesCS1A02G164600	TraesCS1A02G164600	-	1A:297376880-297381017	8_6_74	8_6_128	OK	5.43328	3.69064	-0.557952	-0.859518	0.1354	0.999322	no
TraesCS1A02G164700	TraesCS1A02G164700	-	1A:297696461-297700859	8_6_74	8_6_128	OK	3.95942	3.38645	-0.225514	-0.400497	0.48545	0.999322	no
TraesCS1A02G164800	TraesCS1A02G164800	-	1A:297744934-297751007	8_6_74	8_6_128	OK	35.4835	34.0019	-0.0615331	-0.131637	0.8209	0.999322	no
TraesCS1A02G164900	TraesCS1A02G164900	-	1A:297872018-297874932	8_6_74	8_6_128	OK	7.84193	9.77759	0.31827	0.509204	0.36525	0.999322	no
TraesCS1A02G165300	TraesCS1A02G165300	-	1A:298034052-298037445	8_6_74	8_6_128	OK	4.70319	3.17778	-0.565621	-0.838832	0.1584	0.999322	no
TraesCS1A02G165500	TraesCS1A02G165500	-	1A:298108441-298116154	8_6_74	8_6_128	OK	12.8719	10.9874	-0.22838	-0.489041	0.4126	0.999322	no
TraesCS1A02G165600	TraesCS1A02G165600	-	1A:298152316-298155073	8_6_74	8_6_128	OK	0.723388	0.288929	-1.32406	-0.987618	0.18355	0.999322	no
TraesCS1A02G165700	TraesCS1A02G165700	-	1A:298557742-298566718	8_6_74	8_6_128	OK	1.89069	1.06458	-0.828622	-1.0646	0.0882	0.999322	no
TraesCS1A02G165800	TraesCS1A02G165800	-	1A:298601922-298610934	8_6_74	8_6_128	OK	17.4837	15.6146	-0.163122	-0.336626	0.55625	0.999322	no
TraesCS1A02G165900	TraesCS1A02G165900	-	1A:298613621-298615547	8_6_74	8_6_128	OK	4.28749	5.93101	0.468144	0.632162	0.28435	0.999322	no
TraesCS1A02G166100	TraesCS1A02G166100	-	1A:298635519-298636647	8_6_74	8_6_128	OK	0.997955	2.64674	1.40717	1.26216	0.0265	0.629358	no
TraesCS1A02G166900	TraesCS1A02G166900	-	1A:299624484-299657841	8_6_74	8_6_128	OK	0.945155	1.07954	0.191797	0.353123	0.5451	0.999322	no
TraesCS1A02G167100	TraesCS1A02G167100	-	1A:300003983-300004745	8_6_74	8_6_128	OK	0.615945	0.468804	-0.393817	-0.231193	0.71245	0.999322	no
TraesCS1A02G167200	TraesCS1A02G167200	-	1A:300100763-300102768	8_6_74	8_6_128	OK	16.5689	18.2738	0.141304	0.262358	0.6497	0.999322	no
TraesCS1A02G167300	TraesCS1A02G167300	-	1A:300105515-300106916	8_6_74	8_6_128	OK	0.395929	0.810511	1.03359	0.71489	0.2357	0.999322	no
TraesCS1A02G167400	TraesCS1A02G167400	-	1A:300107114-300111644	8_6_74	8_6_128	OK	4.59795	4.62845	0.00953994	0.0179382	0.97605	0.999322	no
TraesCS1A02G167600	TraesCS1A02G167600	-	1A:300395390-300396164	8_6_74	8_6_128	OK	3.66603	3.39935	-0.108961	-0.105479	0.85915	0.999322	no
TraesCS1A02G168100	TraesCS1A02G168100	-	1A:300856553-300860113	8_6_74	8_6_128	OK	19.9394	19.7701	-0.0123023	-0.0241993	0.96685	0.999322	no
TraesCS1A02G168400	TraesCS1A02G168400	-	1A:301128321-301134198	8_6_74	8_6_128	OK	6.75314	5.24992	-0.363263	-0.6595	0.26505	0.999322	no
TraesCS1A02G168500	TraesCS1A02G168500	-	1A:301158123-301162597	8_6_74	8_6_128	OK	3.27245	5.37157	0.714972	0.870468	0.1264	0.999322	no
TraesCS1A02G168600	TraesCS1A02G168600	-	1A:301196753-301200037	8_6_74	8_6_128	OK	58.1942	58.0214	-0.00428971	-0.00854054	0.98865	0.999322	no
TraesCS1A02G168700	TraesCS1A02G168700	-	1A:301628583-301631797	8_6_74	8_6_128	OK	0.43897	0.373895	-0.231492	-0.225157	0.70185	0.999322	no
TraesCS1A02G168800	TraesCS1A02G168800	-	1A:301773019-301775767	8_6_74	8_6_128	OK	1.3577	1.04307	-0.38033	-0.475926	0.39755	0.999322	no
TraesCS1A02G168900	TraesCS1A02G168900	-	1A:301776168-301779892	8_6_74	8_6_128	OK	4.31254	3.85864	-0.160446	-0.300952	0.60605	0.999322	no
TraesCS1A02G169000	TraesCS1A02G169000	-	1A:301781000-301784189	8_6_74	8_6_128	OK	5.9897	5.54053	-0.11246	-0.233441	0.6931	0.999322	no
TraesCS1A02G169100	TraesCS1A02G169100	-	1A:301857602-301864368	8_6_74	8_6_128	OK	8.30481	6.5166	-0.349827	-0.598551	0.28265	0.999322	no
TraesCS1A02G169200	TraesCS1A02G169200	-	1A:301894090-301894885	8_6_74	8_6_128	OK	5.87789	6.63616	0.175051	0.172612	0.76915	0.999322	no
TraesCS1A02G169300	TraesCS1A02G169300	-	1A:301895908-301899325	8_6_74	8_6_128	OK	5.80032	5.44361	-0.0915668	-0.162124	0.78075	0.999322	no
TraesCS1A02G169500	TraesCS1A02G169500	-	1A:302198138-302200788	8_6_74	8_6_128	OK	9.86946	10.9199	0.145912	0.247427	0.6725	0.999322	no
TraesCS1A02G169600	TraesCS1A02G169600	-	1A:302628522-302639166	8_6_74	8_6_128	OK	2.94877	2.36677	-0.317191	-0.447525	0.4369	0.999322	no
TraesCS1A02G170000	TraesCS1A02G170000	-	1A:303727690-303730110	8_6_74	8_6_128	OK	22.2886	21.2707	-0.0674397	-0.134918	0.80955	0.999322	no
TraesCS1A02G170100	TraesCS1A02G170100	-	1A:303849554-303852175	8_6_74	8_6_128	OK	11.9699	12.4102	0.0521165	0.0948941	0.86765	0.999322	no
TraesCS1A02G170200	TraesCS1A02G170200	-	1A:303853526-303858626	8_6_74	8_6_128	OK	3.17535	3.54227	0.157759	0.272596	0.63765	0.999322	no
TraesCS1A02G170300	TraesCS1A02G170300	-	1A:304029763-304036570	8_6_74	8_6_128	OK	1.82374	1.79825	-0.0203059	-0.034988	0.95435	0.999322	no
TraesCS1A02G170400	TraesCS1A02G170400	-	1A:304036914-304047086	8_6_74	8_6_128	OK	3.10182	2.74507	-0.176274	-0.363781	0.5378	0.999322	no
TraesCS1A02G170500	TraesCS1A02G170500	-	1A:304996059-304998794	8_6_74	8_6_128	OK	1.26501	0.67526	-0.905634	-1.15818	0.04255	0.798456	no
TraesCS1A02G170600	TraesCS1A02G170600	-	1A:305004104-305006483	8_6_74	8_6_128	OK	13.1085	10.4163	-0.331656	-0.566481	0.32295	0.999322	no
TraesCS1A02G170700	TraesCS1A02G170700	-	1A:305326593-305329046	8_6_74	8_6_128	OK	1.05667	0.621985	-0.764576	-0.552785	0.4661	0.999322	no
TraesCS1A02G170900	TraesCS1A02G170900	-	1A:305363882-305368036	8_6_74	8_6_128	OK	4.64025	4.46615	-0.0551712	-0.090027	0.8721	0.999322	no
TraesCS1A02G171000	TraesCS1A02G171000	-	1A:305606260-305608388	8_6_74	8_6_128	OK	310.697	355.923	0.196057	0.388087	0.5061	0.999322	no
TraesCS1A02G171100	TraesCS1A02G171100	-	1A:306106801-306115293	8_6_74	8_6_128	OK	3.4029	3.72256	0.129529	0.237672	0.68625	0.999322	no
TraesCS1A02G171200	TraesCS1A02G171200	-	1A:306117844-306120605	8_6_74	8_6_128	OK	2.87745	2.1478	-0.421932	-0.641882	0.2757	0.999322	no
TraesCS1A02G171300	TraesCS1A02G171300	-	1A:306149737-306151032	8_6_74	8_6_128	OK	1.86186	2.06303	0.14802	0.108064	0.8505	0.999322	no
TraesCS1A02G171400	TraesCS1A02G171400	-	1A:306550346-306553305	8_6_74	8_6_128	OK	21.1412	19.2359	-0.136261	-0.193559	0.7299	0.999322	no
TraesCS1A02G171500	TraesCS1A02G171500	-	1A:306637418-306644050	8_6_74	8_6_128	OK	0.812559	0.603801	-0.428399	-0.486997	0.4079	0.999322	no
TraesCS1A02G171600	TraesCS1A02G171600	-	1A:306684327-306684652	8_6_74	8_6_128	OK	2.67777	2.88319	0.106637	0.0652121	0.93395	0.999322	no
TraesCS1A02G171700	TraesCS1A02G171700	-	1A:307033683-307041155	8_6_74	8_6_128	OK	2.00424	2.16002	0.107994	0.174107	0.7583	0.999322	no
TraesCS1A02G172100	TraesCS1A02G172100	-	1A:307700420-307707523	8_6_74	8_6_128	OK	3.53313	3.4475	-0.0353938	-0.0699701	0.9044	0.999322	no
TraesCS1A02G172300	TraesCS1A02G172300	-	1A:308202619-308211209	8_6_74	8_6_128	OK	3.90234	3.25345	-0.26237	-0.486995	0.4116	0.999322	no
TraesCS1A02G172700	TraesCS1A02G172700	-	1A:308571440-308576188	8_6_74	8_6_128	OK	27.9569	22.4953	-0.313577	-0.645478	0.26885	0.999322	no
TraesCS1A02G172800	TraesCS1A02G172800	-	1A:308786781-308787045	8_6_74	8_6_128	OK	0.76248	1.82652	1.26033	0.820793	0.3289	0.999322	no
TraesCS1A02G173000	TraesCS1A02G173000	-	1A:308810894-308811509	8_6_74	8_6_128	OK	2.57974	2.55373	-0.0146223	-0.0136634	0.9836	0.999322	no
TraesCS1A02G173100	TraesCS1A02G173100	-	1A:308812573-308816474	8_6_74	8_6_128	OK	40.5372	23.7984	-0.768383	-1.55886	0.0114	0.403697	no
TraesCS1A02G173200	TraesCS1A02G173200	-	1A:308950730-308953133	8_6_74	8_6_128	OK	13.6883	11.4508	-0.257494	-0.494511	0.406	0.999322	no
TraesCS1A02G173400	TraesCS1A02G173400	-	1A:309401614-309403447	8_6_74	8_6_128	OK	70.5078	67.9652	-0.0529872	-0.101218	0.85875	0.999322	no
TraesCS1A02G173500	TraesCS1A02G173500	-	1A:309457555-309466082	8_6_74	8_6_128	OK	1.97025	1.55497	-0.34149	-0.472465	0.40835	0.999322	no
TraesCS1A02G173600	TraesCS1A02G173600	-	1A:309740230-309741734	8_6_74	8_6_128	OK	0.726679	0.744307	0.0345804	0.0249877	0.96555	0.999322	no
TraesCS1A02G173700	TraesCS1A02G173700	-	1A:309742788-309758319	8_6_74	8_6_128	OK	3.1836	2.14706	-0.568294	-0.983465	0.0925	0.999322	no
TraesCS1A02G173800	TraesCS1A02G173800	-	1A:309789691-309791565	8_6_74	8_6_128	OK	0.824421	0.388709	-1.08469	-0.795338	0.16675	0.999322	no
TraesCS1A02G174000	TraesCS1A02G174000	-	1A:310130104-310255049	8_6_74	8_6_128	OK	8.97771	8.80342	-0.0282834	-0.0553215	0.92435	0.999322	no
TraesCS1A02G174100	TraesCS1A02G174100	-	1A:311059508-311060627	8_6_74	8_6_128	OK	0.770373	1.12208	0.542547	0.367548	0.54575	0.999322	no
TraesCS1A02G174200	TraesCS1A02G174200	-	1A:311525111-311526359	8_6_74	8_6_128	OK	0.197877	0.684285	1.78999	1.43016	0.02145	0.568241	no
TraesCS1A02G174500	TraesCS1A02G174500	-	1A:311812455-311816565	8_6_74	8_6_128	OK	2.38373	2.29914	-0.0521324	-0.0655474	0.91245	0.999322	no
TraesCS1A02G174600	TraesCS1A02G174600	-	1A:311846859-311852943	8_6_74	8_6_128	OK	6.57417	8.17721	0.314799	0.632631	0.27465	0.999322	no
TraesCS1A02G174700	TraesCS1A02G174700	-	1A:312159892-312161436	8_6_74	8_6_128	OK	39.2152	27.1232	-0.531889	-1.08459	0.0689	0.95689	no
TraesCS1A02G174900	TraesCS1A02G174900	-	1A:312583633-312607067	8_6_74	8_6_128	OK	0.534248	1.26034	1.23823	0.683058	0.2645	0.999322	no
TraesCS1A02G175000	TraesCS1A02G175000	-	1A:312772249-312777623	8_6_74	8_6_128	OK	10.3963	10.9951	0.0807923	0.17073	0.7637	0.999322	no
TraesCS1A02G175200	TraesCS1A02G175200	-	1A:313161459-313162228	8_6_74	8_6_128	OK	309.759	305.239	-0.0212069	-0.0436484	0.94385	0.999322	no
TraesCS1A02G175500	TraesCS1A02G175500	-	1A:313489230-313491849	8_6_74	8_6_128	OK	13.2459	9.96421	-0.410722	-0.767992	0.1876	0.999322	no
TraesCS1A02G175700	TraesCS1A02G175700	-	1A:313738700-313751739	8_6_74	8_6_128	OK	0.927803	0.685469	-0.436727	-0.587032	0.3276	0.999322	no
TraesCS1A02G175800	TraesCS1A02G175800	-	1A:313738700-313751739	8_6_74	8_6_128	OK	5.05983	4.25574	-0.24968	-0.268848	0.64015	0.999322	no
TraesCS1A02G175900	TraesCS1A02G175900	-	1A:313903530-313912668	8_6_74	8_6_128	OK	3.17827	2.91226	-0.126104	-0.234595	0.67935	0.999322	no
TraesCS1A02G176000	TraesCS1A02G176000	-	1A:314428209-314432375	8_6_74	8_6_128	OK	3.30367	2.68725	-0.29794	-0.366058	0.52385	0.999322	no
TraesCS1A02G176200	TraesCS1A02G176200	-	1A:314511389-314513466	8_6_74	8_6_128	OK	2.33795	1.99813	-0.22659	-0.327991	0.5642	0.999322	no
TraesCS1A02G176300	TraesCS1A02G176300	-	1A:314620482-314624358	8_6_74	8_6_128	OK	0.814215	0.735375	-0.146931	-0.101279	0.86825	0.999322	no
TraesCS1A02G176500	TraesCS1A02G176500	-	1A:315834150-315840625	8_6_74	8_6_128	OK	16.587	19.4359	0.228671	0.45155	0.4445	0.999322	no
TraesCS1A02G176700	TraesCS1A02G176700	-	1A:317810557-317815516	8_6_74	8_6_128	OK	19.436	21.4373	0.141396	0.295224	0.61	0.999322	no
TraesCS1A02G176800	TraesCS1A02G176800	-	1A:319077589-319079046	8_6_74	8_6_128	OK	12.322	12.1904	-0.0154895	-0.0273395	0.96255	0.999322	no
TraesCS1A02G176900	TraesCS1A02G176900	-	1A:319079822-319087554	8_6_74	8_6_128	OK	1.85824	2.23586	0.266891	0.432777	0.45325	0.999322	no
TraesCS1A02G177000	TraesCS1A02G177000	-	1A:319319607-319321634	8_6_74	8_6_128	OK	27.6533	37.2955	0.43155	0.866733	0.1363	0.999322	no
TraesCS1A02G177100	TraesCS1A02G177100	-	1A:319445758-319447575	8_6_74	8_6_128	OK	4.72295	6.11206	0.371969	0.508211	0.39245	0.999322	no
TraesCS1A02G177300	TraesCS1A02G177300	-	1A:319887493-319889455	8_6_74	8_6_128	OK	1.80248	1.83797	0.0281322	0.0307482	0.9559	0.999322	no
TraesCS1A02G177400	TraesCS1A02G177400	-	1A:320222698-320224716	8_6_74	8_6_128	OK	3.77454	3.66376	-0.0429753	-0.0765722	0.8952	0.999322	no
TraesCS1A02G177500	TraesCS1A02G177500	-	1A:320333953-320338598	8_6_74	8_6_128	OK	16.8591	13.1638	-0.356954	-0.648747	0.25115	0.999322	no
TraesCS1A02G177600	TraesCS1A02G177600	-	1A:320479859-320494972	8_6_74	8_6_128	OK	3.05486	2.40575	-0.344618	-0.660859	0.26965	0.999322	no
TraesCS1A02G177700	TraesCS1A02G177700	-	1A:320891333-320895519	8_6_74	8_6_128	OK	8.39525	9.44336	0.169728	0.327985	0.5537	0.999322	no
TraesCS1A02G177800	TraesCS1A02G177800	-	1A:321110254-321114846	8_6_74	8_6_128	OK	6.10607	6.715	0.137145	0.222987	0.69495	0.999322	no
TraesCS1A02G178100	TraesCS1A02G178100	-	1A:321402668-321412297	8_6_74	8_6_128	OK	1.82356	1.58231	-0.204728	-0.391333	0.50715	0.999322	no
TraesCS1A02G178200	TraesCS1A02G178200	-	1A:321875569-321880525	8_6_74	8_6_128	OK	5.51514	5.52456	0.00246274	0.00405232	0.99295	0.999322	no
TraesCS1A02G178300	TraesCS1A02G178300	-	1A:321882665-321888083	8_6_74	8_6_128	OK	6.1634	4.92599	-0.323314	-0.617833	0.2814	0.999322	no
TraesCS1A02G178400	TraesCS1A02G178400	-	1A:322572274-322577295	8_6_74	8_6_128	OK	1.50888	1.53242	0.0223304	0.0319355	0.9539	0.999322	no
TraesCS1A02G178700	TraesCS1A02G178700	-	1A:323204776-323205142	8_6_74	8_6_128	OK	1.7439	1.96288	0.170652	0.100911	0.88895	0.999322	no
TraesCS1A02G179000	TraesCS1A02G179000	-	1A:323642133-323645469	8_6_74	8_6_128	OK	48.7535	41.1665	-0.244035	-0.509583	0.3755	0.999322	no
TraesCS1A02G179400	TraesCS1A02G179400	-	1A:324490253-324490897	8_6_74	8_6_128	OK	29.0789	30.371	0.0627185	0.106602	0.85115	0.999322	no
TraesCS1A02G179500	TraesCS1A02G179500	-	1A:324494214-324498371	8_6_74	8_6_128	OK	3.01938	3.0418	0.010676	0.01375	0.98075	0.999322	no
TraesCS1A02G179600	TraesCS1A02G179600	-	1A:324498892-324501933	8_6_74	8_6_128	OK	9.68302	11.899	0.297314	0.615137	0.2796	0.999322	no
TraesCS1A02G179700	TraesCS1A02G179700	-	1A:324609924-324619770	8_6_74	8_6_128	OK	3.65264	3.41508	-0.0970199	-0.18663	0.74475	0.999322	no
TraesCS1A02G180000	TraesCS1A02G180000	-	1A:325032421-325033066	8_6_74	8_6_128	OK	5.55465	4.40881	-0.333306	-0.279281	0.6313	0.999322	no
TraesCS1A02G180100	TraesCS1A02G180100	-	1A:325036710-325049320	8_6_74	8_6_128	OK	13.4025	12.4438	-0.107077	-0.143936	0.80605	0.999322	no
TraesCS1A02G180200	TraesCS1A02G180200	-	1A:325036710-325049320	8_6_74	8_6_128	OK	1.6207	1.43659	-0.173974	-0.222198	0.7035	0.999322	no
TraesCS1A02G180300	TraesCS1A02G180300	-	1A:325049786-325054523	8_6_74	8_6_128	OK	4.24039	4.69194	0.145991	0.270961	0.6386	0.999322	no
TraesCS1A02G180400	TraesCS1A02G180400	-	1A:325782119-325788800	8_6_74	8_6_128	OK	0.500812	0.480997	-0.0582397	-0.0646112	0.9162	0.999322	no
TraesCS1A02G180500	TraesCS1A02G180500	-	1A:326199376-326214529	8_6_74	8_6_128	OK	1.83365	2.03501	0.150311	0.281374	0.627	0.999322	no
TraesCS1A02G180800	TraesCS1A02G180800	-	1A:327005243-327018031	8_6_74	8_6_128	OK	10.3404	10.8962	0.0755337	0.129943	0.8181	0.999322	no
TraesCS1A02G181000	TraesCS1A02G181000	-	1A:327005243-327018031	8_6_74	8_6_128	OK	12.7553	6.27542	-1.02331	-0.813246	0.1594	0.999322	no
TraesCS1A02G181100	TraesCS1A02G181100	-	1A:327271127-327271956	8_6_74	8_6_128	OK	67.5294	61.1486	-0.143197	-0.285654	0.61485	0.999322	no
TraesCS1A02G181400	TraesCS1A02G181400	-	1A:327525811-327531391	8_6_74	8_6_128	OK	2.72751	2.55328	-0.0952347	-0.123441	0.83735	0.999322	no
TraesCS1A02G181500	TraesCS1A02G181500	-	1A:327525811-327531391	8_6_74	8_6_128	OK	18.0997	15.3618	-0.236613	-0.400932	0.4997	0.999322	no
TraesCS1A02G181600	TraesCS1A02G181600	-	1A:327531616-327537648	8_6_74	8_6_128	OK	0.823522	0.0695562	-3.56556	-2.11117	0.0091	0.356841	no
TraesCS1A02G181700	TraesCS1A02G181700	-	1A:327712387-327713606	8_6_74	8_6_128	OK	2.3773	0	#NAME?	#NAME?	5e-05	0.0130958	yes
TraesCS1A02G181900	TraesCS1A02G181900	-	1A:328244900-328253761	8_6_74	8_6_128	OK	4.03846	3.94603	-0.0334038	-0.0673685	0.90705	0.999322	no
TraesCS1A02G182000	TraesCS1A02G182000	-	1A:328254104-328257572	8_6_74	8_6_128	OK	3.31766	3.30208	-0.00678803	-0.0111321	0.9851	0.999322	no
TraesCS1A02G182100	TraesCS1A02G182100	-	1A:328713962-328716840	8_6_74	8_6_128	OK	2.22923	0.989315	-1.17204	-1.36425	0.03045	0.677119	no
TraesCS1A02G182200	TraesCS1A02G182200	-	1A:328840892-328842295	8_6_74	8_6_128	OK	0.398912	0.36537	-0.126714	-0.0797525	0.89705	0.999322	no
TraesCS1A02G182300	TraesCS1A02G182300	-	1A:329246840-329249014	8_6_74	8_6_128	OK	2.13533	2.11563	-0.013377	-0.0162044	0.9773	0.999322	no
TraesCS1A02G182400	TraesCS1A02G182400	-	1A:330082864-330086356	8_6_74	8_6_128	OK	34.5538	31.1379	-0.150176	-0.31906	0.5838	0.999322	no
TraesCS1A02G182500	TraesCS1A02G182500	-	1A:330087478-330088533	8_6_74	8_6_128	OK	3.91779	4.67231	0.254096	0.29735	0.597	0.999322	no
TraesCS1A02G182600	TraesCS1A02G182600	-	1A:330686906-330688311	8_6_74	8_6_128	OK	0.593831	0.812877	0.452985	0.251391	0.66025	0.999322	no
TraesCS1A02G182700	TraesCS1A02G182700	-	1A:330765991-330771472	8_6_74	8_6_128	OK	3.24335	3.2994	0.0247165	0.0414476	0.9388	0.999322	no
TraesCS1A02G182800	TraesCS1A02G182800	-	1A:331233349-331237174	8_6_74	8_6_128	OK	1.29469	0.812861	-0.671522	-0.755727	0.1893	0.999322	no
TraesCS1A02G182900	TraesCS1A02G182900	-	1A:331269458-331273223	8_6_74	8_6_128	OK	9.1403	2.00148	-2.19117	-3.55709	5e-05	0.0130958	yes
TraesCS1A02G183000	TraesCS1A02G183000	-	1A:331318065-331323293	8_6_74	8_6_128	OK	2.95653	3.44984	0.222624	0.396882	0.4747	0.999322	no
TraesCS1A02G183400	TraesCS1A02G183400	-	1A:333134460-333139522	8_6_74	8_6_128	OK	5.563	4.48378	-0.31115	-0.425718	0.42575	0.999322	no
TraesCS1A02G183800	TraesCS1A02G183800	-	1A:333613053-333627407	8_6_74	8_6_128	OK	2.48923	1.93093	-0.366407	-0.752141	0.2017	0.999322	no
TraesCS1A02G183900	TraesCS1A02G183900	-	1A:333868547-333886602	8_6_74	8_6_128	OK	1.05456	1.01717	-0.0520798	-0.0831784	0.88635	0.999322	no
TraesCS1A02G184000	TraesCS1A02G184000	-	1A:333913244-333914392	8_6_74	8_6_128	OK	0.591011	0.87797	0.570987	0.381369	0.5238	0.999322	no
TraesCS1A02G184100	TraesCS1A02G184100	-	1A:333917301-333922150	8_6_74	8_6_128	OK	5.46917	4.79674	-0.189268	-0.362113	0.5298	0.999322	no
TraesCS1A02G184300	TraesCS1A02G184300	-	1A:334200700-334205333	8_6_74	8_6_128	OK	27.7158	22.8418	-0.279034	-0.548467	0.34295	0.999322	no
TraesCS1A02G184500	TraesCS1A02G184500	-	1A:334446533-334452739	8_6_74	8_6_128	OK	5.48385	5.3967	-0.0231134	-0.0456283	0.93595	0.999322	no
TraesCS1A02G184600	TraesCS1A02G184600	-	1A:335012316-335034601	8_6_74	8_6_128	OK	4.81019	5.17576	0.105676	0.214618	0.7093	0.999322	no
TraesCS1A02G184800	TraesCS1A02G184800	-	1A:335542105-335543221	8_6_74	8_6_128	OK	1.2036	1.15314	-0.0617902	-0.0663735	0.90965	0.999322	no
TraesCS1A02G184900	TraesCS1A02G184900	-	1A:335545265-335546654	8_6_74	8_6_128	OK	2.71024	3.66457	0.435228	0.42014	0.47055	0.999322	no
TraesCS1A02G185100	TraesCS1A02G185100	-	1A:335825933-335829117	8_6_74	8_6_128	OK	1.54014	2.01959	0.391004	0.406394	0.49685	0.999322	no
TraesCS1A02G185300	TraesCS1A02G185300	-	1A:335830803-335836281	8_6_74	8_6_128	OK	4.74686	3.61364	-0.393521	-0.726881	0.20425	0.999322	no
TraesCS1A02G185400	TraesCS1A02G185400	-	1A:336213580-336214675	8_6_74	8_6_128	OK	1.95345	1.07634	-0.859896	-0.673022	0.42295	0.999322	no
TraesCS1A02G185500	TraesCS1A02G185500	-	1A:336237671-336240333	8_6_74	8_6_128	OK	0.496556	0.552662	0.154439	0.174266	0.77665	0.999322	no
TraesCS1A02G185800	TraesCS1A02G185800	-	1A:336607632-336611079	8_6_74	8_6_128	OK	0.929827	2.29751	1.30504	1.11683	0.0469	0.832801	no
TraesCS1A02G185900	TraesCS1A02G185900	-	1A:337007360-337017141	8_6_74	8_6_128	OK	3.07049	3.13912	0.0318881	0.0623414	0.91635	0.999322	no
TraesCS1A02G186000	TraesCS1A02G186000	-	1A:337150070-337152543	8_6_74	8_6_128	OK	0.35191	0.923544	1.39197	1.00301	0.08255	0.999322	no
TraesCS1A02G186100	TraesCS1A02G186100	-	1A:337300646-337301870	8_6_74	8_6_128	OK	4.03879	4.054	0.00542378	0.00684762	0.98865	0.999322	no
TraesCS1A02G186200	TraesCS1A02G186200	-	1A:337628886-337629897	8_6_74	8_6_128	OK	2.07757	1.95661	-0.0865404	-0.0738641	0.9069	0.999322	no
TraesCS1A02G186500	TraesCS1A02G186500	-	1A:337657365-337658581	8_6_74	8_6_128	OK	3.20494	3.02001	-0.0857437	-0.120746	0.83465	0.999322	no
TraesCS1A02G186700	TraesCS1A02G186700	-	1A:337703102-337704240	8_6_74	8_6_128	OK	0.585603	0.699601	0.25661	0.173494	0.7675	0.999322	no
TraesCS1A02G186800	TraesCS1A02G186800	-	1A:337775913-337777000	8_6_74	8_6_128	OK	2.54272	2.34877	-0.114466	-0.109148	0.8485	0.999322	no
TraesCS1A02G187000	TraesCS1A02G187000	-	1A:337947842-337949587	8_6_74	8_6_128	OK	0.343909	0.7897	1.19928	0.846502	0.1358	0.999322	no
TraesCS1A02G187100	TraesCS1A02G187100	-	1A:337981556-337987708	8_6_74	8_6_128	OK	3.41091	1.90426	-0.840927	-0.980025	0.08085	0.999322	no
TraesCS1A02G187300	TraesCS1A02G187300	-	1A:338214691-338217213	8_6_74	8_6_128	OK	51.0311	45.6933	-0.159394	-0.338428	0.58935	0.999322	no
TraesCS1A02G187400	TraesCS1A02G187400	-	1A:338581947-338590787	8_6_74	8_6_128	OK	0.625749	0.470787	-0.410508	-0.292632	0.61685	0.999322	no
TraesCS1A02G187500	TraesCS1A02G187500	-	1A:338581947-338590787	8_6_74	8_6_128	OK	2.74975	3.00169	0.126473	0.15803	0.77245	0.999322	no
TraesCS1A02G187600	TraesCS1A02G187600	-	1A:338593152-338597314	8_6_74	8_6_128	OK	1.00487	1.0934	0.121812	0.135482	0.81215	0.999322	no
TraesCS1A02G187700	TraesCS1A02G187700	-	1A:338600465-338600819	8_6_74	8_6_128	OK	4.63012	12.4111	1.42251	1.11188	0.07375	0.975242	no
TraesCS1A02G187800	TraesCS1A02G187800	-	1A:338833036-338836486	8_6_74	8_6_128	OK	4.1514	4.43751	0.0961511	0.116142	0.83995	0.999322	no
TraesCS1A02G188000	TraesCS1A02G188000	-	1A:339483295-339484492	8_6_74	8_6_128	OK	3.03729	2.50256	-0.279377	-0.224158	0.68415	0.999322	no
TraesCS1A02G188200	TraesCS1A02G188200	-	1A:340010732-340014644	8_6_74	8_6_128	OK	4.72135	4.62459	-0.0298756	-0.0485752	0.931	0.999322	no
TraesCS1A02G188400	TraesCS1A02G188400	-	1A:340249594-340250151	8_6_74	8_6_128	OK	5.64589	7.11871	0.334416	0.501142	0.4333	0.999322	no
TraesCS1A02G188500	TraesCS1A02G188500	-	1A:340409311-340413789	8_6_74	8_6_128	OK	9.5205	10.1711	0.0953711	0.151178	0.7909	0.999322	no
TraesCS1A02G188600	TraesCS1A02G188600	-	1A:340415025-340428765	8_6_74	8_6_128	OK	5.47426	5.81633	0.0874463	0.149896	0.7931	0.999322	no
TraesCS1A02G188700	TraesCS1A02G188700	-	1A:341015025-341017660	8_6_74	8_6_128	OK	9.52578	8.89695	-0.0985272	-0.1854	0.74455	0.999322	no
TraesCS1A02G188800	TraesCS1A02G188800	-	1A:341867720-341871890	8_6_74	8_6_128	OK	5.79473	4.81726	-0.266529	-0.476547	0.3995	0.999322	no
TraesCS1A02G188900	TraesCS1A02G188900	-	1A:341872093-341873949	8_6_74	8_6_128	OK	3.89855	4.97304	0.351191	0.418447	0.47755	0.999322	no
TraesCS1A02G189000	TraesCS1A02G189000	-	1A:342379979-342384645	8_6_74	8_6_128	OK	1.8483	1.49244	-0.308523	-0.458936	0.44905	0.999322	no
TraesCS1A02G189100	TraesCS1A02G189100	-	1A:342387314-342391668	8_6_74	8_6_128	OK	6.63435	6.68528	0.0110313	0.0208527	0.97025	0.999322	no
TraesCS1A02G189200	TraesCS1A02G189200	-	1A:342391688-342393474	8_6_74	8_6_128	OK	2.96709	2.04384	-0.537767	-0.547361	0.3501	0.999322	no
TraesCS1A02G189300	TraesCS1A02G189300	-	1A:342433544-342435218	8_6_74	8_6_128	OK	0.382693	0.099371	-1.94529	-1.24189	0.29725	0.999322	no
TraesCS1A02G189500	TraesCS1A02G189500	-	1A:342875130-342878854	8_6_74	8_6_128	OK	0.391654	0.427911	0.127733	0.112913	0.85315	0.999322	no
TraesCS1A02G189600	TraesCS1A02G189600	-	1A:343389703-343395042	8_6_74	8_6_128	OK	5.97308	6.0352	0.0149266	0.0280251	0.96235	0.999322	no
TraesCS1A02G189700	TraesCS1A02G189700	-	1A:343395335-343397180	8_6_74	8_6_128	OK	0.357394	0.828778	1.21347	0.690835	0.2185	0.999322	no
TraesCS1A02G190200	TraesCS1A02G190200	-	1A:343680836-343685974	8_6_74	8_6_128	OK	7.07161	7.35518	0.0567213	0.108664	0.84775	0.999322	no
TraesCS1A02G190400	TraesCS1A02G190400	-	1A:344189325-344189787	8_6_74	8_6_128	OK	50.7075	47.5665	-0.0922532	-0.155427	0.7884	0.999322	no
TraesCS1A02G190500	TraesCS1A02G190500	-	1A:344290257-344294613	8_6_74	8_6_128	OK	2.47957	3.01594	0.282522	0.484988	0.42105	0.999322	no
TraesCS1A02G190700	TraesCS1A02G190700	-	1A:344480198-344488546	8_6_74	8_6_128	OK	1.55597	1.1415	-0.446881	-0.837199	0.1597	0.999322	no
TraesCS1A02G190800	TraesCS1A02G190800	-	1A:345108252-345116586	8_6_74	8_6_128	OK	5.64339	4.3912	-0.361948	-0.727578	0.23505	0.999322	no
TraesCS1A02G190900	TraesCS1A02G190900	-	1A:345167844-345172017	8_6_74	8_6_128	OK	13.9503	13.2544	-0.0738202	-0.13692	0.8107	0.999322	no
TraesCS1A02G191000	TraesCS1A02G191000	-	1A:345299959-345304595	8_6_74	8_6_128	OK	1.37701	1.44095	0.0654898	0.0703201	0.9051	0.999322	no
TraesCS1A02G191300	TraesCS1A02G191300	-	1A:345783581-345786960	8_6_74	8_6_128	OK	8.08165	6.41459	-0.333294	-0.638071	0.26345	0.999322	no
TraesCS1A02G191400	TraesCS1A02G191400	-	1A:345787884-345790279	8_6_74	8_6_128	OK	11.6893	10.2143	-0.194593	-0.372433	0.5185	0.999322	no
TraesCS1A02G191700	TraesCS1A02G191700	-	1A:346681496-346682748	8_6_74	8_6_128	OK	10.5519	9.82951	-0.102312	-0.170651	0.76555	0.999322	no
TraesCS1A02G191800	TraesCS1A02G191800	-	1A:347319839-347322090	8_6_74	8_6_128	OK	16.1727	8.75691	-0.885065	-1.48557	0.0096	0.366357	no
TraesCS1A02G191900	TraesCS1A02G191900	-	1A:347322209-347325380	8_6_74	8_6_128	OK	14.0875	14.7359	0.0649273	0.112285	0.84805	0.999322	no
TraesCS1A02G192200	TraesCS1A02G192200	-	1A:347619019-347621797	8_6_74	8_6_128	OK	35.0728	32.0358	-0.130666	-0.246457	0.66895	0.999322	no
TraesCS1A02G192300	TraesCS1A02G192300	-	1A:347633898-347635924	8_6_74	8_6_128	OK	7.15453	6.63434	-0.108903	-0.212245	0.71465	0.999322	no
TraesCS1A02G192400	TraesCS1A02G192400	-	1A:347640296-347646899	8_6_74	8_6_128	OK	1.37478	1.24322	-0.145123	-0.219201	0.6998	0.999322	no
TraesCS1A02G192500	TraesCS1A02G192500	-	1A:347918470-347920800	8_6_74	8_6_128	OK	2.45136	3.03679	0.308965	0.427642	0.4353	0.999322	no
TraesCS1A02G192600	TraesCS1A02G192600	-	1A:347922419-347923294	8_6_74	8_6_128	OK	14.7754	14.0385	-0.073805	-0.0914233	0.87815	0.999322	no
TraesCS1A02G192800	TraesCS1A02G192800	-	1A:348398565-348400900	8_6_74	8_6_128	OK	5.67259	6.15967	0.118846	0.173592	0.76525	0.999322	no
TraesCS1A02G193000	TraesCS1A02G193000	-	1A:348717272-348721726	8_6_74	8_6_128	OK	3.10634	2.72941	-0.18663	-0.296753	0.6046	0.999322	no
TraesCS1A02G193200	TraesCS1A02G193200	-	1A:349358464-349360851	8_6_74	8_6_128	OK	4.26084	3.11582	-0.451527	-0.490847	0.3693	0.999322	no
TraesCS1A02G193300	TraesCS1A02G193300	-	1A:349997362-350018551	8_6_74	8_6_128	OK	1.03907	0.800838	-0.37571	-0.714712	0.2368	0.999322	no
TraesCS1A02G193400	TraesCS1A02G193400	-	1A:350395520-350401398	8_6_74	8_6_128	OK	2.42603	5.43531	1.16377	1.87919	0.0022	0.152316	no
TraesCS1A02G193500	TraesCS1A02G193500	-	1A:350749389-350752293	8_6_74	8_6_128	OK	26.1704	26.1791	0.000480868	0.000978294	0.99815	0.999322	no
TraesCS1A02G193600	TraesCS1A02G193600	-	1A:350752533-350763077	8_6_74	8_6_128	OK	0.942391	1.05631	0.164637	0.299676	0.6022	0.999322	no
TraesCS1A02G193800	TraesCS1A02G193800	-	1A:351340624-351340980	8_6_74	8_6_128	OK	2.81471	1.45363	-0.953321	-0.539432	0.46925	0.999322	no
TraesCS1A02G193900	TraesCS1A02G193900	-	1A:351343638-351347996	8_6_74	8_6_128	OK	8.73246	7.33043	-0.25249	-0.0982193	0.7773	0.999322	no
TraesCS1A02G194000	TraesCS1A02G194000	-	1A:351343638-351347996	8_6_74	8_6_128	OK	58.9875	63.5309	0.107048	0.228811	0.69705	0.999322	no
TraesCS1A02G194100	TraesCS1A02G194100	-	1A:351349022-351350790	8_6_74	8_6_128	OK	5.65749	6.6282	0.228454	0.398876	0.4936	0.999322	no
TraesCS1A02G194200	TraesCS1A02G194200	-	1A:351474704-351476085	8_6_74	8_6_128	OK	2.25021	1.21554	-0.888462	-0.931928	0.14165	0.999322	no
TraesCS1A02G194400	TraesCS1A02G194400	-	1A:351604601-351608182	8_6_74	8_6_128	OK	9.02165	13.4338	0.574405	0.946283	0.09475	0.999322	no
TraesCS1A02G194500	TraesCS1A02G194500	-	1A:351856639-351859473	8_6_74	8_6_128	OK	2.08148	6.29373	1.59631	0.686975	0.2768	0.999322	no
TraesCS1A02G194600	TraesCS1A02G194600	-	1A:351856639-351859473	8_6_74	8_6_128	OK	2.75817	2.40737	-0.196258	-0.204824	0.73	0.999322	no
TraesCS1A02G194800	TraesCS1A02G194800	-	1A:351878372-351882317	8_6_74	8_6_128	OK	4.20833	3.9538	-0.0900067	-0.133874	0.80915	0.999322	no
TraesCS1A02G194900	TraesCS1A02G194900	-	1A:351882935-351886581	8_6_74	8_6_128	OK	11.9312	17.1259	0.521445	0.993316	0.079	0.994683	no
TraesCS1A02G195000	TraesCS1A02G195000	-	1A:352013036-352016495	8_6_74	8_6_128	OK	7.02739	8.2908	0.238521	0.500042	0.3869	0.999322	no
TraesCS1A02G195100	TraesCS1A02G195100	-	1A:352136860-352140961	8_6_74	8_6_128	OK	2.70313	2.17856	-0.311255	-0.4742	0.41375	0.999322	no
TraesCS1A02G195200	TraesCS1A02G195200	-	1A:352173115-352180076	8_6_74	8_6_128	OK	5.11413	4.09476	-0.320713	-0.615476	0.2996	0.999322	no
TraesCS1A02G195300	TraesCS1A02G195300	-	1A:352852083-352862015	8_6_74	8_6_128	OK	3.67861	3.64435	-0.0135008	-0.0268588	0.96255	0.999322	no
TraesCS1A02G195400	TraesCS1A02G195400	-	1A:353251751-353256652	8_6_74	8_6_128	OK	15.4281	13.6082	-0.181088	-0.391707	0.5021	0.999322	no
TraesCS1A02G195500	TraesCS1A02G195500	-	1A:353256783-353259995	8_6_74	8_6_128	OK	43.3643	48.1752	0.151783	0.318598	0.57865	0.999322	no
TraesCS1A02G195700	TraesCS1A02G195700	-	1A:353625763-353631621	8_6_74	8_6_128	OK	1.88245	1.9224	0.0302978	0.0550353	0.9203	0.999322	no
TraesCS1A02G195900	TraesCS1A02G195900	-	1A:353913628-353917286	8_6_74	8_6_128	OK	1.56657	0.966707	-0.696463	-0.79549	0.1524	0.999322	no
TraesCS1A02G196000	TraesCS1A02G196000	-	1A:354189073-354191293	8_6_74	8_6_128	OK	4.70315	4.01977	-0.226515	-0.340341	0.54645	0.999322	no
TraesCS1A02G196300	TraesCS1A02G196300	-	1A:354303688-354308075	8_6_74	8_6_128	OK	22.0295	20.5768	-0.098416	-0.19967	0.732	0.999322	no
TraesCS1A02G196400	TraesCS1A02G196400	-	1A:354823587-354824724	8_6_74	8_6_128	OK	3.62276	3.74951	0.049611	0.0431363	0.94325	0.999322	no
TraesCS1A02G196500	TraesCS1A02G196500	-	1A:354934936-354937526	8_6_74	8_6_128	OK	13.5136	9.57819	-0.496588	-0.739011	0.19015	0.999322	no
TraesCS1A02G196600	TraesCS1A02G196600	-	1A:354937758-354940442	8_6_74	8_6_128	OK	6.84109	7.17222	0.0681948	0.136214	0.81525	0.999322	no
TraesCS1A02G196700	TraesCS1A02G196700	-	1A:354943356-354948394	8_6_74	8_6_128	OK	0.323932	0.38674	0.255672	0.215129	0.7174	0.999322	no
TraesCS1A02G196800	TraesCS1A02G196800	-	1A:354950049-354955890	8_6_74	8_6_128	OK	1.39311	1.05594	-0.399779	-0.559866	0.30895	0.999322	no
TraesCS1A02G197100	TraesCS1A02G197100	-	1A:355320320-355334094	8_6_74	8_6_128	OK	0.590894	0.234564	-1.33292	-0.570127	0.50475	0.999322	no
TraesCS1A02G197200	TraesCS1A02G197200	-	1A:355320320-355334094	8_6_74	8_6_128	OK	2.96385	2.97222	0.00406909	0.00663642	0.9914	0.999322	no
TraesCS1A02G197300	TraesCS1A02G197300	-	1A:355335879-355338713	8_6_74	8_6_128	OK	40.8163	38.4218	-0.0872182	-0.1803	0.7446	0.999322	no
TraesCS1A02G197400	TraesCS1A02G197400	-	1A:355342844-355344381	8_6_74	8_6_128	OK	0.770155	0.217467	-1.82436	-1.22588	0.0798	0.998993	no
TraesCS1A02G197500	TraesCS1A02G197500	-	1A:355345019-355348510	8_6_74	8_6_128	OK	10.838	12.4683	0.202168	0.35615	0.5403	0.999322	no
TraesCS1A02G197600	TraesCS1A02G197600	-	1A:355624055-355628073	8_6_74	8_6_128	OK	17.5412	14.3398	-0.290722	-0.59609	0.29835	0.999322	no
TraesCS1A02G197700	TraesCS1A02G197700	-	1A:355629144-355631608	8_6_74	8_6_128	OK	5.78611	5.72746	-0.0146995	-0.0223944	0.96805	0.999322	no
TraesCS1A02G197800	TraesCS1A02G197800	-	1A:355714312-355716842	8_6_74	8_6_128	OK	8.98161	8.9892	0.00121885	0.00226682	0.99565	0.999322	no
TraesCS1A02G197900	TraesCS1A02G197900	-	1A:355718259-355719087	8_6_74	8_6_128	OK	67.948	78.8311	0.214335	0.426446	0.46905	0.999322	no
TraesCS1A02G198000	TraesCS1A02G198000	-	1A:355720784-355722734	8_6_74	8_6_128	OK	4.93639	3.89989	-0.340022	-0.529148	0.3458	0.999322	no
TraesCS1A02G198100	TraesCS1A02G198100	-	1A:355730242-355735445	8_6_74	8_6_128	OK	4.53772	4.41674	-0.0389882	-0.0701952	0.9019	0.999322	no
TraesCS1A02G198200	TraesCS1A02G198200	-	1A:356389926-356392775	8_6_74	8_6_128	OK	3.87933	3.70887	-0.0648258	-0.112794	0.8481	0.999322	no
TraesCS1A02G198300	TraesCS1A02G198300	-	1A:356427949-356430605	8_6_74	8_6_128	OK	1.56386	0.448708	-1.80126	-1.81385	0.0187	0.528215	no
TraesCS1A02G198400	TraesCS1A02G198400	-	1A:356471269-356474267	8_6_74	8_6_128	OK	50.7423	41.0188	-0.306904	-0.644283	0.2546	0.999322	no
TraesCS1A02G198500	TraesCS1A02G198500	-	1A:356474336-356476835	8_6_74	8_6_128	OK	7.46732	8.52418	0.190972	0.33253	0.56815	0.999322	no
TraesCS1A02G198600	TraesCS1A02G198600	-	1A:357062028-357077269	8_6_74	8_6_128	OK	116.966	112.498	-0.0561919	-0.107059	0.8548	0.999322	no
TraesCS1A02G198700	TraesCS1A02G198700	-	1A:357062028-357077269	8_6_74	8_6_128	OK	0.991306	0.85019	-0.221544	-0.128207	0.86615	0.999322	no
TraesCS1A02G198800	TraesCS1A02G198800	-	1A:357121053-357123995	8_6_74	8_6_128	OK	2.26511	2.64476	0.223556	0.215999	0.71	0.999322	no
TraesCS1A02G198900	TraesCS1A02G198900	-	1A:357414941-357418373	8_6_74	8_6_128	OK	24.1519	28.8052	0.254195	0.459568	0.4335	0.999322	no
TraesCS1A02G199000	TraesCS1A02G199000	-	1A:357763071-357781554	8_6_74	8_6_128	OK	1.52835	1.49544	-0.0314023	-0.0582905	0.92015	0.999322	no
TraesCS1A02G199500	TraesCS1A02G199500	-	1A:358176328-358179493	8_6_74	8_6_128	OK	11.8966	8.63379	-0.462484	-0.814164	0.144	0.999322	no
TraesCS1A02G200000	TraesCS1A02G200000	-	1A:359689253-359690781	8_6_74	8_6_128	OK	21.1647	16.4278	-0.365518	-0.637279	0.26635	0.999322	no
TraesCS1A02G200200	TraesCS1A02G200200	-	1A:360009366-360011036	8_6_74	8_6_128	OK	4.79844	5.22674	0.123344	0.151615	0.79325	0.999322	no
TraesCS1A02G200800	TraesCS1A02G200800	-	1A:361352159-361359053	8_6_74	8_6_128	OK	5.13115	5.03312	-0.0278286	-0.0516349	0.9265	0.999322	no
TraesCS1A02G200900	TraesCS1A02G200900	-	1A:361509861-361517115	8_6_74	8_6_128	OK	0.685047	0.883674	0.367311	0.618233	0.28945	0.999322	no
TraesCS1A02G201200	TraesCS1A02G201200	-	1A:362193526-362195887	8_6_74	8_6_128	OK	2.9363	2.93681	0.000249908	0.000241632	0.98945	0.999322	no
TraesCS1A02G201300	TraesCS1A02G201300	-	1A:362209634-362210289	8_6_74	8_6_128	OK	160.54	151.409	-0.084487	-0.166381	0.76545	0.999322	no
TraesCS1A02G201400	TraesCS1A02G201400	-	1A:362403113-362405555	8_6_74	8_6_128	OK	1.39991	1.01326	-0.466319	-0.382746	0.4655	0.999322	no
TraesCS1A02G201500	TraesCS1A02G201500	-	1A:362620172-362622906	8_6_74	8_6_128	OK	0.55931	0.887875	0.666707	0.798631	0.1826	0.999322	no
TraesCS1A02G201600	TraesCS1A02G201600	-	1A:362861942-362866378	8_6_74	8_6_128	OK	40.2405	36.0478	-0.158738	-0.320631	0.58145	0.999322	no
TraesCS1A02G201700	TraesCS1A02G201700	-	1A:363006017-363007340	8_6_74	8_6_128	OK	4.92634	4.45969	-0.143572	-0.200388	0.74185	0.999322	no
TraesCS1A02G202000	TraesCS1A02G202000	-	1A:363047772-363052288	8_6_74	8_6_128	OK	2.29126	3.33167	0.540104	0.837799	0.13235	0.999322	no
TraesCS1A02G202200	TraesCS1A02G202200	-	1A:363423830-363426660	8_6_74	8_6_128	OK	0.488889	0.681484	0.479174	0.23673	0.6349	0.999322	no
TraesCS1A02G202300	TraesCS1A02G202300	-	1A:363451668-363455323	8_6_74	8_6_128	OK	10.8406	9.80639	-0.14465	-0.293734	0.6279	0.999322	no
TraesCS1A02G203000	TraesCS1A02G203000	-	1A:364226063-364230622	8_6_74	8_6_128	OK	12.9979	12.5125	-0.0549123	-0.11237	0.84575	0.999322	no
TraesCS1A02G203200	TraesCS1A02G203200	-	1A:364655696-364656832	8_6_74	8_6_128	OK	4.23389	3.99238	-0.084737	-0.0746406	0.90195	0.999322	no
TraesCS1A02G203300	TraesCS1A02G203300	-	1A:364935625-364936558	8_6_74	8_6_128	OK	1.50115	2.19743	0.549751	0.346661	0.53655	0.999322	no
TraesCS1A02G203400	TraesCS1A02G203400	-	1A:365064926-365071233	8_6_74	8_6_128	OK	4.1231	3.63844	-0.180409	-0.325903	0.57565	0.999322	no
TraesCS1A02G203600	TraesCS1A02G203600	-	1A:365492203-365493755	8_6_74	8_6_128	OK	1.13207	1.42005	0.326989	0.263168	0.6333	0.999322	no
TraesCS1A02G203700	TraesCS1A02G203700	-	1A:365507409-365508980	8_6_74	8_6_128	OK	4.05501	14.1231	1.80028	1.92719	0.0008	0.0797501	no
TraesCS1A02G203800	TraesCS1A02G203800	-	1A:365536061-365536994	8_6_74	8_6_128	OK	3.05539	3.28578	0.104878	0.100354	0.8621	0.999322	no
TraesCS1A02G203900	TraesCS1A02G203900	-	1A:365617808-365619048	8_6_74	8_6_128	OK	35.5108	30.4835	-0.220229	-0.417975	0.46725	0.999322	no
TraesCS1A02G204200	TraesCS1A02G204200	-	1A:366265076-366268189	8_6_74	8_6_128	OK	4.91977	4.35845	-0.174778	-0.332598	0.5646	0.999322	no
TraesCS1A02G204300	TraesCS1A02G204300	-	1A:366268843-366273867	8_6_74	8_6_128	OK	3.20259	2.34142	-0.451854	-0.648966	0.25595	0.999322	no
TraesCS1A02G204700	TraesCS1A02G204700	-	1A:366543062-366544672	8_6_74	8_6_128	OK	35.2639	41.423	0.23224	0.445134	0.4408	0.999322	no
TraesCS1A02G205000	TraesCS1A02G205000	-	1A:367010701-367011813	8_6_74	8_6_128	OK	0.629084	0.500635	-0.329493	-0.303638	0.61105	0.999322	no
TraesCS1A02G205100	TraesCS1A02G205100	-	1A:367381193-367383318	8_6_74	8_6_128	OK	0.843742	1.1257	0.415944	0.282494	0.6144	0.999322	no
TraesCS1A02G205300	TraesCS1A02G205300	-	1A:367870092-367874461	8_6_74	8_6_128	OK	6.58828	5.53887	-0.250312	-0.478972	0.40915	0.999322	no
TraesCS1A02G205400	TraesCS1A02G205400	-	1A:367874523-367877340	8_6_74	8_6_128	OK	2.81735	3.03491	0.107313	0.157578	0.78445	0.999322	no
TraesCS1A02G205600	TraesCS1A02G205600	-	1A:368196475-368198581	8_6_74	8_6_128	OK	6.02811	5.45901	-0.143066	-0.232025	0.67195	0.999322	no
TraesCS1A02G205700	TraesCS1A02G205700	-	1A:368358195-368360794	8_6_74	8_6_128	OK	10.3058	13.7828	0.419407	0.725104	0.18765	0.999322	no
TraesCS1A02G206000	TraesCS1A02G206000	-	1A:368366470-368375959	8_6_74	8_6_128	OK	2.71335	2.2235	-0.287241	-0.411786	0.4792	0.999322	no
TraesCS1A02G206100	TraesCS1A02G206100	-	1A:368711527-368714085	8_6_74	8_6_128	OK	0.62299	0.628148	0.0118958	0.00780172	0.98695	0.999322	no
TraesCS1A02G206200	TraesCS1A02G206200	-	1A:368745827-368747034	8_6_74	8_6_128	OK	2.33407	1.9204	-0.281441	-0.303891	0.602	0.999322	no
TraesCS1A02G206300	TraesCS1A02G206300	-	1A:368797509-368799818	8_6_74	8_6_128	OK	2.80264	2.23196	-0.328475	-0.417534	0.45695	0.999322	no
TraesCS1A02G206400	TraesCS1A02G206400	-	1A:368799976-368802673	8_6_74	8_6_128	OK	3.14882	4.04633	0.361802	0.516265	0.36735	0.999322	no
TraesCS1A02G206500	TraesCS1A02G206500	-	1A:368802964-368803839	8_6_74	8_6_128	OK	1.595	4.50347	1.49748	1.10685	0.1001	0.999322	no
TraesCS1A02G206600	TraesCS1A02G206600	-	1A:368807836-368816199	8_6_74	8_6_128	OK	3.21209	2.58583	-0.312881	-0.611312	0.2934	0.999322	no
TraesCS1A02G206700	TraesCS1A02G206700	-	1A:368819738-368830138	8_6_74	8_6_128	OK	3.97201	3.56988	-0.153995	-0.319888	0.5893	0.999322	no
TraesCS1A02G206800	TraesCS1A02G206800	-	1A:368831472-368832558	8_6_74	8_6_128	OK	1.76713	1.12244	-0.654778	-0.570375	0.32675	0.999322	no
TraesCS1A02G206900	TraesCS1A02G206900	-	1A:369048986-369054383	8_6_74	8_6_128	OK	10.6953	7.75393	-0.463977	-0.978882	0.10775	0.999322	no
TraesCS1A02G207000	TraesCS1A02G207000	-	1A:369083036-369085306	8_6_74	8_6_128	OK	3.52454	2.55944	-0.461606	-0.513205	0.3516	0.999322	no
TraesCS1A02G207200	TraesCS1A02G207200	-	1A:369272607-369273234	8_6_74	8_6_128	OK	0.891124	0.405385	-1.13633	-0.662822	0.5043	0.999322	no
TraesCS1A02G207500	TraesCS1A02G207500	-	1A:369494316-369496446	8_6_74	8_6_128	OK	2.58707	2.7108	0.0673982	0.100949	0.8681	0.999322	no
TraesCS1A02G207600	TraesCS1A02G207600	-	1A:369496595-369497847	8_6_74	8_6_128	OK	1.96696	1.32377	-0.571313	-0.38873	0.52305	0.999322	no
TraesCS1A02G207700	TraesCS1A02G207700	-	1A:369502936-369513884	8_6_74	8_6_128	OK	1.28947	1.60844	0.318878	0.535065	0.3583	0.999322	no
TraesCS1A02G208000	TraesCS1A02G208000	-	1A:369694639-369698406	8_6_74	8_6_128	OK	1.00458	0.763585	-0.39573	-0.578068	0.3072	0.999322	no
TraesCS1A02G208400	TraesCS1A02G208400	-	1A:370021550-370025217	8_6_74	8_6_128	OK	8.71987	5.92292	-0.557999	-1.08277	0.059	0.912544	no
TraesCS1A02G208500	TraesCS1A02G208500	-	1A:370092548-370097701	8_6_74	8_6_128	OK	8.2981	8.35764	0.0103147	0.0214527	0.9695	0.999322	no
TraesCS1A02G208600	TraesCS1A02G208600	-	1A:370102575-370108219	8_6_74	8_6_128	OK	3.96284	3.71054	-0.0949061	-0.199186	0.7412	0.999322	no
TraesCS1A02G208700	TraesCS1A02G208700	-	1A:370108508-370111042	8_6_74	8_6_128	OK	0.549447	0.656193	0.256141	0.174966	0.77335	0.999322	no
TraesCS1A02G208900	TraesCS1A02G208900	-	1A:371079271-371082258	8_6_74	8_6_128	OK	1.63427	1.49712	-0.126458	-0.151016	0.7932	0.999322	no
TraesCS1A02G209100	TraesCS1A02G209100	-	1A:371219823-371221463	8_6_74	8_6_128	OK	2.8363	1.3517	-1.06923	-0.712569	0.1482	0.999322	no
TraesCS1A02G209400	TraesCS1A02G209400	-	1A:372067593-372070231	8_6_74	8_6_128	OK	4.68772	4.45629	-0.0730429	-0.10081	0.85605	0.999322	no
TraesCS1A02G209600	TraesCS1A02G209600	-	1A:372236292-372240822	8_6_74	8_6_128	OK	35.3525	45.5681	0.36621	0.679512	0.2255	0.999322	no
TraesCS1A02G209700	TraesCS1A02G209700	-	1A:372241196-372241757	8_6_74	8_6_128	OK	2.64699	5.8618	1.14699	0.860811	0.15915	0.999322	no
TraesCS1A02G210000	TraesCS1A02G210000	-	1A:372467567-372467930	8_6_74	8_6_128	OK	0.417574	1.68585	2.01337	1.43991	0.1775	0.999322	no
TraesCS1A02G210200	TraesCS1A02G210200	-	1A:372549787-372554767	8_6_74	8_6_128	OK	8.15314	6.46258	-0.335244	-0.650153	0.26195	0.999322	no
TraesCS1A02G210300	TraesCS1A02G210300	-	1A:372624793-372637165	8_6_74	8_6_128	OK	5.32515	4.82487	-0.142331	-0.265739	0.6386	0.999322	no
TraesCS1A02G210500	TraesCS1A02G210500	-	1A:372909546-372911213	8_6_74	8_6_128	OK	4.00486	7.32182	0.870452	1.06446	0.0631	0.935815	no
TraesCS1A02G210600	TraesCS1A02G210600	-	1A:372942514-372944762	8_6_74	8_6_128	OK	1.18511	0.813988	-0.541937	-0.54387	0.33	0.999322	no
TraesCS1A02G210700	TraesCS1A02G210700	-	1A:373263228-373264110	8_6_74	8_6_128	OK	1.47063	1.03153	-0.511647	-0.378654	0.674	0.999322	no
TraesCS1A02G210800	TraesCS1A02G210800	-	1A:373313407-373320576	8_6_74	8_6_128	OK	1.23161	1.03118	-0.256239	-0.39639	0.4963	0.999322	no
TraesCS1A02G211000	TraesCS1A02G211000	-	1A:373770845-373774884	8_6_74	8_6_128	OK	10.6461	3.69279	-1.52754	-1.90786	0.0007	0.0733362	no
TraesCS1A02G211100	TraesCS1A02G211100	-	1A:374054708-374056961	8_6_74	8_6_128	OK	2.51704	1.90829	-0.399447	-0.497752	0.39875	0.999322	no
TraesCS1A02G211300	TraesCS1A02G211300	-	1A:374167246-374169463	8_6_74	8_6_128	OK	7.84624	6.79461	-0.207611	-0.377213	0.5622	0.999322	no
TraesCS1A02G211500	TraesCS1A02G211500	-	1A:374214038-374217445	8_6_74	8_6_128	OK	0.463806	0.164891	-1.49201	-0.966215	0.10815	0.999322	no
TraesCS1A02G211600	TraesCS1A02G211600	-	1A:374217712-374219255	8_6_74	8_6_128	OK	7.40906	8.54268	0.205398	0.330544	0.5664	0.999322	no
TraesCS1A02G211800	TraesCS1A02G211800	-	1A:374277932-374278937	8_6_74	8_6_128	OK	0.980272	1.81899	0.891886	0.593827	0.31815	0.999322	no
TraesCS1A02G211900	TraesCS1A02G211900	-	1A:374566585-374570315	8_6_74	8_6_128	OK	0.89634	0.817107	-0.133521	-0.190012	0.748	0.999322	no
TraesCS1A02G212000	TraesCS1A02G212000	-	1A:374689235-374690910	8_6_74	8_6_128	OK	33.6956	25.2452	-0.41655	-0.831012	0.1522	0.999322	no
TraesCS1A02G212300	TraesCS1A02G212300	-	1A:375014695-375016345	8_6_74	8_6_128	OK	2.67935	0.640011	-2.06571	-1.92191	0.0103	0.381533	no
TraesCS1A02G212400	TraesCS1A02G212400	-	1A:375112040-375113726	8_6_74	8_6_128	OK	39.6479	35.6047	-0.155176	-0.313485	0.58005	0.999322	no
TraesCS1A02G212600	TraesCS1A02G212600	-	1A:375467612-375469315	8_6_74	8_6_128	OK	93.1856	93.5251	0.00524597	0.010337	0.9853	0.999322	no
TraesCS1A02G212700	TraesCS1A02G212700	-	1A:375471251-375477408	8_6_74	8_6_128	OK	3.54168	4.77074	0.429779	0.553206	0.342	0.999322	no
TraesCS1A02G212800	TraesCS1A02G212800	-	1A:376135406-376155653	8_6_74	8_6_128	OK	3.62975	3.14403	-0.207255	-0.440975	0.4572	0.999322	no
TraesCS1A02G212900	TraesCS1A02G212900	-	1A:376476401-376480121	8_6_74	8_6_128	OK	5.33471	7.43378	0.478685	0.791805	0.15385	0.999322	no
TraesCS1A02G213000	TraesCS1A02G213000	-	1A:376501861-376506945	8_6_74	8_6_128	OK	6.71555	5.41503	-0.310536	-0.63153	0.27855	0.999322	no
TraesCS1A02G213100	TraesCS1A02G213100	-	1A:376509120-376512953	8_6_74	8_6_128	OK	15.1128	15.732	0.0579342	0.106996	0.8527	0.999322	no
TraesCS1A02G213300	TraesCS1A02G213300	-	1A:376513007-376515549	8_6_74	8_6_128	OK	1.39846	1.26411	-0.145716	-0.161208	0.7768	0.999322	no
TraesCS1A02G213400	TraesCS1A02G213400	-	1A:376670248-376674535	8_6_74	8_6_128	OK	2.29376	1.95127	-0.233299	-0.404893	0.47055	0.999322	no
TraesCS1A02G213600	TraesCS1A02G213600	-	1A:376784996-376786845	8_6_74	8_6_128	OK	51.2861	42.6374	-0.266449	-0.547752	0.34005	0.999322	no
TraesCS1A02G213900	TraesCS1A02G213900	-	1A:377023379-377028566	8_6_74	8_6_128	OK	0.633347	0.455639	-0.475106	-0.532308	0.3492	0.999322	no
TraesCS1A02G214100	TraesCS1A02G214100	-	1A:377212730-377216328	8_6_74	8_6_128	OK	0.3923	0.344401	-0.187865	-0.16698	0.7529	0.999322	no
TraesCS1A02G214200	TraesCS1A02G214200	-	1A:377223059-377228588	8_6_74	8_6_128	OK	0.590962	0.729802	0.304438	0.367163	0.522	0.999322	no
TraesCS1A02G214300	TraesCS1A02G214300	-	1A:377426420-377429880	8_6_74	8_6_128	OK	1.29085	1.2842	-0.0074549	-0.0100229	0.98495	0.999322	no
TraesCS1A02G214400	TraesCS1A02G214400	-	1A:377443895-377446587	8_6_74	8_6_128	OK	0.475467	0.28661	-0.730259	-0.659745	0.25805	0.999322	no
TraesCS1A02G214600	TraesCS1A02G214600	-	1A:377499762-377502642	8_6_74	8_6_128	OK	95.6515	84.9978	-0.170362	-0.360538	0.5434	0.999322	no
TraesCS1A02G214700	TraesCS1A02G214700	-	1A:377613068-377615762	8_6_74	8_6_128	OK	1.22113	1.33978	0.133779	0.154397	0.7794	0.999322	no
TraesCS1A02G215100	TraesCS1A02G215100	-	1A:380261963-380264364	8_6_74	8_6_128	OK	0.782139	0.787871	0.0105344	0.00993767	0.9872	0.999322	no
TraesCS1A02G215300	TraesCS1A02G215300	-	1A:380889643-380890816	8_6_74	8_6_128	OK	2.05613	5.29004	1.36335	1.0316	0.12805	0.999322	no
TraesCS1A02G215400	TraesCS1A02G215400	-	1A:380939667-380973697	8_6_74	8_6_128	OK	1.78814	1.71666	-0.0588552	-0.129697	0.83325	0.999322	no
TraesCS1A02G215500	TraesCS1A02G215500	-	1A:381096099-381098610	8_6_74	8_6_128	OK	13.2346	14.1365	0.0951032	0.164931	0.7637	0.999322	no
TraesCS1A02G215600	TraesCS1A02G215600	-	1A:381274138-381277555	8_6_74	8_6_128	OK	3.29514	4.34804	0.400028	0.6516	0.2554	0.999322	no
TraesCS1A02G215700	TraesCS1A02G215700	-	1A:381304832-381312507	8_6_74	8_6_128	OK	11.1776	10.1413	-0.140363	-0.275133	0.6271	0.999322	no
TraesCS1A02G215800	TraesCS1A02G215800	-	1A:381313931-381318932	8_6_74	8_6_128	OK	2.52366	2.44137	-0.0478273	-0.0780612	0.8944	0.999322	no
TraesCS1A02G215900	TraesCS1A02G215900	-	1A:381819325-381822599	8_6_74	8_6_128	OK	0.754762	0.660177	-0.19317	-0.161159	0.78085	0.999322	no
TraesCS1A02G216300	TraesCS1A02G216300	-	1A:382252187-382253147	8_6_74	8_6_128	OK	9.74114	10.0754	0.0486721	0.0510696	0.92785	0.999322	no
TraesCS1A02G216700	TraesCS1A02G216700	-	1A:384307868-384313432	8_6_74	8_6_128	OK	2.70991	3.62655	0.420352	0.38209	0.51595	0.999322	no
TraesCS1A02G216800	TraesCS1A02G216800	-	1A:384324129-384326787	8_6_74	8_6_128	OK	4.62761	4.52238	-0.0331873	-0.0508794	0.9296	0.999322	no
TraesCS1A02G216900	TraesCS1A02G216900	-	1A:384331725-384336431	8_6_74	8_6_128	OK	5.23397	5.10815	-0.0351063	-0.0669001	0.90795	0.999322	no
TraesCS1A02G217000	TraesCS1A02G217000	-	1A:384774594-384776285	8_6_74	8_6_128	OK	14.1162	15.6275	0.146735	0.22795	0.681	0.999322	no
TraesCS1A02G217200	TraesCS1A02G217200	-	1A:385274609-385277432	8_6_74	8_6_128	OK	198.709	199.038	0.00238611	0.00479848	0.99345	0.999322	no
TraesCS1A02G217300	TraesCS1A02G217300	-	1A:385350139-385353160	8_6_74	8_6_128	OK	62.3393	49.2291	-0.34063	-0.677804	0.23725	0.999322	no
TraesCS1A02G217400	TraesCS1A02G217400	-	1A:385354479-385359921	8_6_74	8_6_128	OK	1.39425	1.432	0.0385424	0.0631487	0.91505	0.999322	no
TraesCS1A02G217500	TraesCS1A02G217500	-	1A:385650059-385653052	8_6_74	8_6_128	OK	0.983398	1.15738	0.23502	0.26832	0.64635	0.999322	no
TraesCS1A02G217600	TraesCS1A02G217600	-	1A:385656975-385660312	8_6_74	8_6_128	OK	2.51547	3.67029	0.545068	0.719685	0.21935	0.999322	no
TraesCS1A02G217800	TraesCS1A02G217800	-	1A:385664686-385669262	8_6_74	8_6_128	OK	0.956223	1.0554	0.14237	0.186025	0.74615	0.999322	no
TraesCS1A02G217900	TraesCS1A02G217900	-	1A:385887491-385900007	8_6_74	8_6_128	OK	7.07645	6.73898	-0.0704958	-0.148162	0.79665	0.999322	no
TraesCS1A02G218000	TraesCS1A02G218000	-	1A:386425624-386435664	8_6_74	8_6_128	OK	4.40017	3.68577	-0.255596	-0.44232	0.43775	0.999322	no
TraesCS1A02G218100	TraesCS1A02G218100	-	1A:386479231-386480418	8_6_74	8_6_128	OK	0.373294	0.7577	1.02131	0.546914	0.33005	0.999322	no
TraesCS1A02G218200	TraesCS1A02G218200	-	1A:386719857-386724132	8_6_74	8_6_128	OK	4.70528	4.82596	0.0365344	0.0645642	0.90785	0.999322	no
TraesCS1A02G218300	TraesCS1A02G218300	-	1A:386869892-386871162	8_6_74	8_6_128	OK	1.6541	1.8758	0.181459	0.148354	0.7953	0.999322	no
TraesCS1A02G218500	TraesCS1A02G218500	-	1A:387028440-387031046	8_6_74	8_6_128	OK	2.8401	4.55623	0.681897	0.898043	0.11475	0.999322	no
TraesCS1A02G218700	TraesCS1A02G218700	-	1A:387359859-387363581	8_6_74	8_6_128	OK	10.0391	7.55596	-0.409948	-0.780324	0.17285	0.999322	no
TraesCS1A02G218800	TraesCS1A02G218800	-	1A:387515312-387517299	8_6_74	8_6_128	OK	30.0577	32.6262	0.118299	0.230392	0.70005	0.999322	no
TraesCS1A02G218900	TraesCS1A02G218900	-	1A:387520023-387524441	8_6_74	8_6_128	OK	21.2478	18.7524	-0.180242	-0.367519	0.51565	0.999322	no
TraesCS1A02G219000	TraesCS1A02G219000	-	1A:387811366-387813490	8_6_74	8_6_128	OK	0.685512	0.791053	0.206592	0.20905	0.70735	0.999322	no
TraesCS1A02G219200	TraesCS1A02G219200	-	1A:387840337-387841862	8_6_74	8_6_128	OK	22.0341	23.0536	0.0652489	0.118123	0.8346	0.999322	no
TraesCS1A02G219400	TraesCS1A02G219400	-	1A:388156745-388159972	8_6_74	8_6_128	OK	5.24737	4.6924	-0.161271	-0.282736	0.62315	0.999322	no
TraesCS1A02G219800	TraesCS1A02G219800	-	1A:388833591-388837249	8_6_74	8_6_128	OK	4.22515	3.6774	-0.200317	-0.372348	0.5277	0.999322	no
TraesCS1A02G220000	TraesCS1A02G220000	-	1A:388849046-388850291	8_6_74	8_6_128	OK	1.56269	1.86946	0.258593	0.272818	0.6572	0.999322	no
TraesCS1A02G220200	TraesCS1A02G220200	-	1A:389061316-389064998	8_6_74	8_6_128	OK	13.1912	10.3892	-0.344494	-0.691405	0.23245	0.999322	no
TraesCS1A02G220300	TraesCS1A02G220300	-	1A:389129280-389131767	8_6_74	8_6_128	OK	2.65919	1.82334	-0.544402	-0.53918	0.3405	0.999322	no
TraesCS1A02G220800	TraesCS1A02G220800	-	1A:389823427-389828026	8_6_74	8_6_128	OK	2.12768	1.99981	-0.0894217	-0.0955444	0.86775	0.999322	no
TraesCS1A02G220900	TraesCS1A02G220900	-	1A:389829661-389833845	8_6_74	8_6_128	OK	5.09547	5.46141	0.100057	0.176827	0.7545	0.999322	no
TraesCS1A02G221000	TraesCS1A02G221000	-	1A:389869225-389875163	8_6_74	8_6_128	OK	3.26076	3.03004	-0.105875	-0.143969	0.8156	0.999322	no
TraesCS1A02G221100	TraesCS1A02G221100	-	1A:390085666-390097150	8_6_74	8_6_128	OK	5.31374	4.81526	-0.142115	-0.303775	0.59645	0.999322	no
TraesCS1A02G221200	TraesCS1A02G221200	-	1A:390097716-390102128	8_6_74	8_6_128	OK	6.15398	5.93248	-0.052885	-0.0821414	0.8832	0.999322	no
TraesCS1A02G221400	TraesCS1A02G221400	-	1A:390638794-390640183	8_6_74	8_6_128	OK	0.433873	0.427414	-0.0216394	-0.0124242	0.95995	0.999322	no
TraesCS1A02G221500	TraesCS1A02G221500	-	1A:390640333-390642901	8_6_74	8_6_128	OK	5.75753	6.07804	0.0781551	0.083818	0.88595	0.999322	no
TraesCS1A02G221600	TraesCS1A02G221600	-	1A:390708276-390710135	8_6_74	8_6_128	OK	37.2962	49.8356	0.418148	0.819679	0.16475	0.999322	no
TraesCS1A02G221700	TraesCS1A02G221700	-	1A:391235428-391237088	8_6_74	8_6_128	OK	0.778802	0.620519	-0.327782	-0.252522	0.65315	0.999322	no
TraesCS1A02G221800	TraesCS1A02G221800	-	1A:391249412-391255585	8_6_74	8_6_128	OK	3.68805	3.10714	-0.24727	-0.404581	0.46965	0.999322	no
TraesCS1A02G221900	TraesCS1A02G221900	-	1A:391256778-391260253	8_6_74	8_6_128	OK	5.49262	6.00471	0.128599	0.221768	0.70325	0.999322	no
TraesCS1A02G222000	TraesCS1A02G222000	-	1A:391669901-391674913	8_6_74	8_6_128	OK	14.6845	15.0384	0.0343571	0.0631318	0.91055	0.999322	no
TraesCS1A02G222200	TraesCS1A02G222200	-	1A:391846314-391851191	8_6_74	8_6_128	OK	1.63472	1.10111	-0.570095	-0.888541	0.12995	0.999322	no
TraesCS1A02G222500	TraesCS1A02G222500	-	1A:392084287-392085142	8_6_74	8_6_128	OK	5.57274	5.32329	-0.0660679	-0.0582043	0.92675	0.999322	no
TraesCS1A02G222700	TraesCS1A02G222700	-	1A:392523766-392531051	8_6_74	8_6_128	OK	3.84835	3.87471	0.00984718	0.00463485	0.99315	0.999322	no
TraesCS1A02G222800	TraesCS1A02G222800	-	1A:392523766-392531051	8_6_74	8_6_128	OK	7.64608	7.11455	-0.103949	-0.182509	0.747	0.999322	no
TraesCS1A02G222900	TraesCS1A02G222900	-	1A:392744231-392747376	8_6_74	8_6_128	OK	2.49899	2.28982	-0.126113	-0.200419	0.7321	0.999322	no
TraesCS1A02G223000	TraesCS1A02G223000	-	1A:392777542-392781440	8_6_74	8_6_128	OK	4.84228	4.68718	-0.0469689	-0.0597441	0.91755	0.999322	no
TraesCS1A02G223100	TraesCS1A02G223100	-	1A:392782547-392786136	8_6_74	8_6_128	OK	0.861999	0.747365	-0.205873	-0.23705	0.68865	0.999322	no
TraesCS1A02G223200	TraesCS1A02G223200	-	1A:393456323-393459251	8_6_74	8_6_128	OK	14.8023	15.1232	0.0309449	0.0436453	0.9379	0.999322	no
TraesCS1A02G223300	TraesCS1A02G223300	-	1A:393461155-393469918	8_6_74	8_6_128	OK	3.88149	2.89389	-0.423599	-0.734643	0.2017	0.999322	no
TraesCS1A02G223700	TraesCS1A02G223700	-	1A:394252788-394261768	8_6_74	8_6_128	OK	2.74004	3.23937	0.241517	0.488826	0.388	0.999322	no
TraesCS1A02G223800	TraesCS1A02G223800	-	1A:394299046-394302178	8_6_74	8_6_128	OK	27.1507	29.7159	0.130248	0.273575	0.6262	0.999322	no
TraesCS1A02G223900	TraesCS1A02G223900	-	1A:394319587-394322386	8_6_74	8_6_128	OK	3.19768	2.71297	-0.237152	-0.357652	0.5347	0.999322	no
TraesCS1A02G224000	TraesCS1A02G224000	-	1A:394325249-394328538	8_6_74	8_6_128	OK	23.0148	22.7467	-0.0169053	-0.0356666	0.95005	0.999322	no
TraesCS1A02G224700	TraesCS1A02G224700	-	1A:394588930-394607136	8_6_74	8_6_128	OK	27.4999	26.6514	-0.0452117	-0.0974454	0.8662	0.999322	no
TraesCS1A02G224800	TraesCS1A02G224800	-	1A:394851596-394852955	8_6_74	8_6_128	OK	2.17892	1.83102	-0.250961	-0.266725	0.65345	0.999322	no
TraesCS1A02G224900	TraesCS1A02G224900	-	1A:394851596-394852955	8_6_74	8_6_128	OK	2.55841	2.5545	-0.00221083	-0.001449	0.9958	0.999322	no
TraesCS1A02G225000	TraesCS1A02G225000	-	1A:395172062-395180663	8_6_74	8_6_128	OK	7.26038	7.49327	0.0455497	0.0945885	0.87055	0.999322	no
TraesCS1A02G225100	TraesCS1A02G225100	-	1A:395182341-395206946	8_6_74	8_6_128	OK	0.408003	0.50228	0.299911	0.458489	0.427	0.999322	no
TraesCS1A02G225200	TraesCS1A02G225200	-	1A:395457902-395462389	8_6_74	8_6_128	OK	5.30683	4.08824	-0.376371	-0.674522	0.24035	0.999322	no
TraesCS1A02G225600	TraesCS1A02G225600	-	1A:396100621-396102750	8_6_74	8_6_128	OK	1.72805	1.37498	-0.329727	-0.490061	0.39995	0.999322	no
TraesCS1A02G225700	TraesCS1A02G225700	-	1A:396105134-396108083	8_6_74	8_6_128	OK	17.1397	16.7129	-0.036379	-0.0644061	0.9102	0.999322	no
TraesCS1A02G225800	TraesCS1A02G225800	-	1A:396262415-396262722	8_6_74	8_6_128	OK	1.12999	0	#NAME?	#NAME?	0.126	0.999322	no
TraesCS1A02G226000	TraesCS1A02G226000	-	1A:396296933-396298607	8_6_74	8_6_128	OK	3.67743	8.88981	1.27345	1.61922	0.0048	0.244518	no
TraesCS1A02G226100	TraesCS1A02G226100	-	1A:396421576-396424593	8_6_74	8_6_128	OK	0.974692	0.674327	-0.531498	-0.631853	0.27825	0.999322	no
TraesCS1A02G226200	TraesCS1A02G226200	-	1A:396425498-396426695	8_6_74	8_6_128	OK	2.73811	4.46498	0.705473	0.624003	0.28865	0.999322	no
TraesCS1A02G226300	TraesCS1A02G226300	-	1A:396427874-396432402	8_6_74	8_6_128	OK	8.63888	7.17715	-0.267434	-0.524109	0.358	0.999322	no
TraesCS1A02G226500	TraesCS1A02G226500	-	1A:396462672-396469872	8_6_74	8_6_128	OK	1.82464	1.83826	0.0107356	0.0182311	0.97555	0.999322	no
TraesCS1A02G226600	TraesCS1A02G226600	-	1A:397053249-397053711	8_6_74	8_6_128	OK	5.88906	4.26877	-0.464218	-0.358812	0.4855	0.999322	no
TraesCS1A02G226700	TraesCS1A02G226700	-	1A:397081987-397084196	8_6_74	8_6_128	OK	0.485661	0.332013	-0.54871	-0.450393	0.47795	0.999322	no
TraesCS1A02G226900	TraesCS1A02G226900	-	1A:397657981-397663340	8_6_74	8_6_128	OK	0.776956	1.5654	1.01063	1.04228	0.07145	0.966464	no
TraesCS1A02G227000	TraesCS1A02G227000	-	1A:397737102-397743609	8_6_74	8_6_128	OK	7.90121	6.74779	-0.227659	-0.437151	0.4586	0.999322	no
TraesCS1A02G227200	TraesCS1A02G227200	-	1A:397771973-397776201	8_6_74	8_6_128	OK	6.57907	6.4204	-0.0352191	-0.0432173	0.9463	0.999322	no
TraesCS1A02G227300	TraesCS1A02G227300	-	1A:398050208-398053648	8_6_74	8_6_128	OK	6.45367	6.61179	0.0349204	0.0675371	0.90415	0.999322	no
TraesCS1A02G227400	TraesCS1A02G227400	-	1A:398131432-398133302	8_6_74	8_6_128	OK	0.605905	0.186485	-1.70003	-1.04473	0.1048	0.999322	no
TraesCS1A02G227600	TraesCS1A02G227600	-	1A:398447831-398478403	8_6_74	8_6_128	OK	1.83049	1.76727	-0.0507134	-0.105452	0.85785	0.999322	no
TraesCS1A02G227700	TraesCS1A02G227700	-	1A:398666145-398670897	8_6_74	8_6_128	OK	1.90168	2.16032	0.18397	0.28158	0.62075	0.999322	no
TraesCS1A02G228000	TraesCS1A02G228000	-	1A:399229266-399232767	8_6_74	8_6_128	OK	11.5249	8.47968	-0.44267	-0.815008	0.1589	0.999322	no
TraesCS1A02G228100	TraesCS1A02G228100	-	1A:399242681-399246292	8_6_74	8_6_128	OK	2.84019	0.833635	-1.7685	-1.99705	0.0046	0.238043	no
TraesCS1A02G228200	TraesCS1A02G228200	-	1A:399471122-399474373	8_6_74	8_6_128	OK	21.3966	20.6546	-0.0509191	-0.0951746	0.8691	0.999322	no
TraesCS1A02G228300	TraesCS1A02G228300	-	1A:399491193-399508030	8_6_74	8_6_128	OK	2.85541	2.79952	-0.0285222	-0.0588083	0.9206	0.999322	no
TraesCS1A02G228400	TraesCS1A02G228400	-	1A:399591408-399592839	8_6_74	8_6_128	OK	2.11252	1.98506	-0.0897838	-0.118745	0.82705	0.999322	no
TraesCS1A02G228600	TraesCS1A02G228600	-	1A:399892434-399893448	8_6_74	8_6_128	OK	0.842992	0.513295	-0.71573	-0.403053	0.4861	0.999322	no
TraesCS1A02G228700	TraesCS1A02G228700	-	1A:400955574-400956033	8_6_74	8_6_128	OK	28.6507	32.4108	0.177906	0.278128	0.6271	0.999322	no
TraesCS1A02G228800	TraesCS1A02G228800	-	1A:400960824-400962361	8_6_74	8_6_128	OK	8.70058	6.52145	-0.415918	-0.359914	0.5628	0.999322	no
TraesCS1A02G228900	TraesCS1A02G228900	-	1A:400965657-400969054	8_6_74	8_6_128	OK	11.8321	9.45628	-0.32336	-0.496415	0.35225	0.999322	no
TraesCS1A02G229000	TraesCS1A02G229000	-	1A:400974761-400975411	8_6_74	8_6_128	OK	369.821	319.374	-0.211581	-0.415594	0.4666	0.999322	no
TraesCS1A02G229100	TraesCS1A02G229100	-	1A:401226675-401227405	8_6_74	8_6_128	OK	102.997	75.3246	-0.451409	-0.852778	0.1457	0.999322	no
TraesCS1A02G229400	TraesCS1A02G229400	-	1A:401770370-401776062	8_6_74	8_6_128	OK	1.94787	1.88977	-0.0436904	-0.0685787	0.9062	0.999322	no
TraesCS1A02G229700	TraesCS1A02G229700	-	1A:402252750-402258921	8_6_74	8_6_128	OK	7.51879	7.16169	-0.070201	-0.129046	0.8235	0.999322	no
TraesCS1A02G229800	TraesCS1A02G229800	-	1A:402277349-402278875	8_6_74	8_6_128	OK	4.92622	5.71172	0.213444	0.210898	0.7269	0.999322	no
TraesCS1A02G229900	TraesCS1A02G229900	-	1A:402800674-402805290	8_6_74	8_6_128	OK	0.402454	0.364542	-0.142742	-0.0998147	0.88965	0.999322	no
TraesCS1A02G230000	TraesCS1A02G230000	-	1A:402805581-402809242	8_6_74	8_6_128	OK	2.35128	2.25999	-0.0571284	-0.0979185	0.8667	0.999322	no
TraesCS1A02G230100	TraesCS1A02G230100	-	1A:402920831-402930504	8_6_74	8_6_128	OK	13.529	10.0677	-0.426316	-0.777979	0.18445	0.999322	no
TraesCS1A02G230300	TraesCS1A02G230300	-	1A:402941255-402946713	8_6_74	8_6_128	OK	4.99829	4.7194	-0.0828287	-0.172134	0.76665	0.999322	no
TraesCS1A02G230400	TraesCS1A02G230400	-	1A:403023005-403031517	8_6_74	8_6_128	OK	60.7945	63.4022	0.0605919	0.121754	0.82325	0.999322	no
TraesCS1A02G230500	TraesCS1A02G230500	-	1A:403023005-403031517	8_6_74	8_6_128	OK	2.44107	1.72282	-0.502738	-0.106637	0.7288	0.999322	no
TraesCS1A02G230600	TraesCS1A02G230600	-	1A:403361806-403386327	8_6_74	8_6_128	OK	2.7279	3.68147	0.432489	0.763696	0.1704	0.999322	no
TraesCS1A02G230900	TraesCS1A02G230900	-	1A:403632276-403632940	8_6_74	8_6_128	OK	0.834463	0.438596	-0.927954	-0.531056	0.47415	0.999322	no
TraesCS1A02G231000	TraesCS1A02G231000	-	1A:403634443-403634938	8_6_74	8_6_128	OK	25.6367	22.9471	-0.159902	-0.201669	0.7293	0.999322	no
TraesCS1A02G231100	TraesCS1A02G231100	-	1A:403655014-403662722	8_6_74	8_6_128	OK	8.08993	7.71189	-0.0690435	-0.148499	0.80335	0.999322	no
TraesCS1A02G231200	TraesCS1A02G231200	-	1A:403830276-403831326	8_6_74	8_6_128	OK	1.81322	1.76192	-0.0414046	-0.034311	0.95645	0.999322	no
TraesCS1A02G231400	TraesCS1A02G231400	-	1A:404388547-404390160	8_6_74	8_6_128	OK	7.64078	5.76425	-0.406587	-0.331443	0.56935	0.999322	no
TraesCS1A02G231500	TraesCS1A02G231500	-	1A:404625535-404628901	8_6_74	8_6_128	OK	0.929487	0.628598	-0.564298	-0.459516	0.4202	0.999322	no
TraesCS1A02G231900	TraesCS1A02G231900	-	1A:405515556-405516241	8_6_74	8_6_128	OK	2.25248	1.84342	-0.289132	-0.210717	0.7098	0.999322	no
TraesCS1A02G232000	TraesCS1A02G232000	-	1A:405517312-405522682	8_6_74	8_6_128	OK	0.732255	0.655313	-0.160162	-0.13755	0.80695	0.999322	no
TraesCS1A02G232300	TraesCS1A02G232300	-	1A:405792026-405799327	8_6_74	8_6_128	OK	1.19418	1.53352	0.360822	0.404345	0.47545	0.999322	no
TraesCS1A02G232900	TraesCS1A02G232900	-	1A:406186563-406190999	8_6_74	8_6_128	OK	0.684848	1.3946	1.02599	0.942882	0.10805	0.999322	no
TraesCS1A02G233200	TraesCS1A02G233200	-	1A:407114549-407117132	8_6_74	8_6_128	OK	21.6452	20.5919	-0.0719722	-0.133939	0.8129	0.999322	no
TraesCS1A02G233400	TraesCS1A02G233400	-	1A:407315144-407320459	8_6_74	8_6_128	OK	2.47191	2.51705	0.0261126	0.0432319	0.94125	0.999322	no
TraesCS1A02G233500	TraesCS1A02G233500	-	1A:407323416-407329088	8_6_74	8_6_128	OK	1.20397	1.36066	0.176515	0.286165	0.63335	0.999322	no
TraesCS1A02G233600	TraesCS1A02G233600	-	1A:407330834-407335966	8_6_74	8_6_128	OK	5.76335	6.59857	0.195245	0.384337	0.50775	0.999322	no
TraesCS1A02G233700	TraesCS1A02G233700	-	1A:408485599-408488677	8_6_74	8_6_128	OK	93.1565	91.7029	-0.0226894	-0.0470422	0.9311	0.999322	no
TraesCS1A02G233800	TraesCS1A02G233800	-	1A:408491114-408493891	8_6_74	8_6_128	OK	0.792857	0.439235	-0.852066	-0.615063	0.2703	0.999322	no
TraesCS1A02G234100	TraesCS1A02G234100	-	1A:409782352-409790410	8_6_74	8_6_128	OK	1.05119	1.05251	0.00181225	0.00255289	0.9963	0.999322	no
TraesCS1A02G234200	TraesCS1A02G234200	-	1A:409827046-409833994	8_6_74	8_6_128	OK	9.55254	9.24257	-0.0475909	-0.0971749	0.86665	0.999322	no
TraesCS1A02G234400	TraesCS1A02G234400	-	1A:409835899-409838736	8_6_74	8_6_128	OK	1.84734	2.04944	0.149785	0.198347	0.7298	0.999322	no
TraesCS1A02G234500	TraesCS1A02G234500	-	1A:409852086-409857399	8_6_74	8_6_128	OK	0.491319	1.02553	1.06164	0.87035	0.1646	0.999322	no
TraesCS1A02G234600	TraesCS1A02G234600	-	1A:410152901-410157058	8_6_74	8_6_128	OK	3.39709	3.4577	0.0255134	0.0328774	0.95625	0.999322	no
TraesCS1A02G234900	TraesCS1A02G234900	-	1A:413782216-413798673	8_6_74	8_6_128	OK	1.38377	1.26206	-0.132816	-0.253674	0.67415	0.999322	no
TraesCS1A02G235100	TraesCS1A02G235100	-	1A:415580728-415585379	8_6_74	8_6_128	OK	0.761925	0.425007	-0.842162	-1.04529	0.0653	0.948497	no
TraesCS1A02G235500	TraesCS1A02G235500	-	1A:416536876-416540167	8_6_74	8_6_128	OK	2.75003	2.27079	-0.276255	-0.457448	0.41655	0.999322	no
TraesCS1A02G235600	TraesCS1A02G235600	-	1A:416542612-416546310	8_6_74	8_6_128	OK	41.1154	49.0926	0.255825	0.509303	0.37705	0.999322	no
TraesCS1A02G235700	TraesCS1A02G235700	-	1A:417387136-417390440	8_6_74	8_6_128	OK	1.86934	2.08806	0.159637	0.247165	0.65115	0.999322	no
TraesCS1A02G235900	TraesCS1A02G235900	-	1A:418034033-418040242	8_6_74	8_6_128	OK	2.48413	2.36765	-0.0692836	-0.10817	0.854	0.999322	no
TraesCS1A02G236000	TraesCS1A02G236000	-	1A:418041085-418046903	8_6_74	8_6_128	OK	10.3836	9.95651	-0.0605916	-0.120981	0.8371	0.999322	no
TraesCS1A02G236100	TraesCS1A02G236100	-	1A:418049850-418057245	8_6_74	8_6_128	OK	0.582979	0.663533	0.186724	0.228956	0.70105	0.999322	no
TraesCS1A02G236300	TraesCS1A02G236300	-	1A:418917934-418918084	8_6_74	8_6_128	OK	7.0851	8.84856	0.320655	0.216784	0.8097	0.999322	no
TraesCS1A02G236400	TraesCS1A02G236400	-	1A:418933737-418936268	8_6_74	8_6_128	OK	1.96541	1.40526	-0.483987	-0.562256	0.33665	0.999322	no
TraesCS1A02G236500	TraesCS1A02G236500	-	1A:418936643-418939887	8_6_74	8_6_128	OK	1.374	1.64279	0.257762	0.360168	0.5305	0.999322	no
TraesCS1A02G236600	TraesCS1A02G236600	-	1A:419028887-419037606	8_6_74	8_6_128	OK	3.30526	2.5419	-0.378857	-0.677887	0.2423	0.999322	no
TraesCS1A02G236700	TraesCS1A02G236700	-	1A:419479084-419481573	8_6_74	8_6_128	OK	6.79442	6.5478	-0.0533406	-0.0951145	0.8695	0.999322	no
TraesCS1A02G236900	TraesCS1A02G236900	-	1A:420064777-420068159	8_6_74	8_6_128	OK	5.57577	5.39655	-0.0471334	-0.0826444	0.88425	0.999322	no
TraesCS1A02G237100	TraesCS1A02G237100	-	1A:420394345-420397136	8_6_74	8_6_128	OK	1.05911	0.780311	-0.440735	-0.472344	0.4084	0.999322	no
TraesCS1A02G237200	TraesCS1A02G237200	-	1A:420509961-420520292	8_6_74	8_6_128	OK	0.659712	0.591027	-0.158611	-0.265554	0.6481	0.999322	no
TraesCS1A02G237800	TraesCS1A02G237800	-	1A:423675498-423676890	8_6_74	8_6_128	OK	12.4215	11.9825	-0.0519077	-0.0967951	0.86415	0.999322	no
TraesCS1A02G238100	TraesCS1A02G238100	-	1A:423948294-423949193	8_6_74	8_6_128	OK	1.88314	0.614081	-1.61664	-1.3144	0.1284	0.999322	no
TraesCS1A02G238600	TraesCS1A02G238600	-	1A:425252498-425265407	8_6_74	8_6_128	OK	1.12215	1.284	0.194384	0.217069	0.7145	0.999322	no
TraesCS1A02G238700	TraesCS1A02G238700	-	1A:425252498-425265407	8_6_74	8_6_128	OK	16.4303	14.3857	-0.19173	-0.309527	0.58175	0.999322	no
TraesCS1A02G238800	TraesCS1A02G238800	-	1A:425680687-425681800	8_6_74	8_6_128	OK	0.496078	0.817246	0.720204	0.402996	0.5761	0.999322	no
TraesCS1A02G238900	TraesCS1A02G238900	-	1A:425713177-425734042	8_6_74	8_6_128	OK	4.68845	4.57074	-0.0366842	-0.0769553	0.8945	0.999322	no
TraesCS1A02G239000	TraesCS1A02G239000	-	1A:426299170-426304342	8_6_74	8_6_128	OK	3.42753	3.157	-0.118619	-0.192746	0.73495	0.999322	no
TraesCS1A02G239100	TraesCS1A02G239100	-	1A:426518617-426523264	8_6_74	8_6_128	OK	1.8307	1.64191	-0.157022	-0.289556	0.61315	0.999322	no
TraesCS1A02G239400	TraesCS1A02G239400	-	1A:426728773-426730679	8_6_74	8_6_128	OK	0	0.764313	inf	#NAME?	0.0001	0.0213562	yes
TraesCS1A02G239700	TraesCS1A02G239700	-	1A:426886833-426892014	8_6_74	8_6_128	OK	1.834	2.09121	0.189344	0.097476	0.85615	0.999322	no
TraesCS1A02G239800	TraesCS1A02G239800	-	1A:426886833-426892014	8_6_74	8_6_128	OK	12.5046	12.3277	-0.020563	-0.0356484	0.94955	0.999322	no
TraesCS1A02G240000	TraesCS1A02G240000	-	1A:426929585-426933776	8_6_74	8_6_128	OK	1.73682	1.97967	0.188817	0.302777	0.6057	0.999322	no
TraesCS1A02G240100	TraesCS1A02G240100	-	1A:427037673-427041154	8_6_74	8_6_128	OK	0.591296	0.741523	0.326612	0.386209	0.4912	0.999322	no
TraesCS1A02G240200	TraesCS1A02G240200	-	1A:427048239-427049359	8_6_74	8_6_128	OK	1.47761	1.84953	0.323894	0.264589	0.63465	0.999322	no
TraesCS1A02G240300	TraesCS1A02G240300	-	1A:427482372-427485361	8_6_74	8_6_128	OK	3.83275	3.27838	-0.225399	-0.383616	0.497	0.999322	no
TraesCS1A02G240500	TraesCS1A02G240500	-	1A:427811333-427813937	8_6_74	8_6_128	OK	0.540372	0.89243	0.723786	0.656643	0.29075	0.999322	no
TraesCS1A02G240600	TraesCS1A02G240600	-	1A:427814328-427823554	8_6_74	8_6_128	OK	2.78949	2.33744	-0.255072	-0.51348	0.37825	0.999322	no
TraesCS1A02G241000	TraesCS1A02G241000	-	1A:428546383-428550024	8_6_74	8_6_128	OK	8.24996	6.48732	-0.346765	-0.675008	0.2414	0.999322	no
TraesCS1A02G241100	TraesCS1A02G241100	-	1A:428663705-428664650	8_6_74	8_6_128	OK	1.00408	0.354249	-1.50304	-0.857093	0.24015	0.999322	no
TraesCS1A02G241300	TraesCS1A02G241300	-	1A:428972916-428979705	8_6_74	8_6_128	OK	5.77936	5.80473	0.00631692	0.0121556	0.9843	0.999322	no
TraesCS1A02G241400	TraesCS1A02G241400	-	1A:429002154-429003928	8_6_74	8_6_128	OK	1.60102	0.517324	-1.62986	-1.32258	0.31575	0.999322	no
TraesCS1A02G241700	TraesCS1A02G241700	-	1A:430002490-430006423	8_6_74	8_6_128	OK	1.5179	1.03705	-0.549598	-0.569769	0.34175	0.999322	no
TraesCS1A02G241800	TraesCS1A02G241800	-	1A:430006817-430008755	8_6_74	8_6_128	OK	2.54423	1.53507	-0.728923	-0.727756	0.1924	0.999322	no
TraesCS1A02G241900	TraesCS1A02G241900	-	1A:430177936-430181778	8_6_74	8_6_128	OK	12.3221	8.75406	-0.493227	-1.01912	0.08965	0.999322	no
TraesCS1A02G242000	TraesCS1A02G242000	-	1A:430188371-430190090	8_6_74	8_6_128	OK	0.436963	0.0279169	-3.9683	-1.70945	0.2417	0.999322	no
TraesCS1A02G242100	TraesCS1A02G242100	-	1A:430231588-430234732	8_6_74	8_6_128	OK	2.24233	1.61946	-0.469487	-0.704625	0.2257	0.999322	no
TraesCS1A02G242200	TraesCS1A02G242200	-	1A:430236533-430240368	8_6_74	8_6_128	OK	0.438984	0.388497	-0.176263	-0.149229	0.80245	0.999322	no
TraesCS1A02G242300	TraesCS1A02G242300	-	1A:430334088-430339310	8_6_74	8_6_128	OK	0.573531	0.761228	0.408457	0.506044	0.376	0.999322	no
TraesCS1A02G242400	TraesCS1A02G242400	-	1A:430342572-430344319	8_6_74	8_6_128	OK	0.606433	0.327714	-0.887912	-0.531407	0.4051	0.999322	no
TraesCS1A02G242500	TraesCS1A02G242500	-	1A:430584229-430591637	8_6_74	8_6_128	OK	2.7165	2.65334	-0.0339376	-0.0593607	0.91925	0.999322	no
TraesCS1A02G242600	TraesCS1A02G242600	-	1A:430605349-430611761	8_6_74	8_6_128	OK	26.8252	26.4631	-0.0196039	-0.0417764	0.94085	0.999322	no
TraesCS1A02G242800	TraesCS1A02G242800	-	1A:430617267-430622212	8_6_74	8_6_128	OK	1.85466	1.85805	0.00263089	0.00347707	0.9965	0.999322	no
TraesCS1A02G242900	TraesCS1A02G242900	-	1A:430624437-430626106	8_6_74	8_6_128	OK	3.37044	2.38112	-0.501298	-0.333679	0.55815	0.999322	no
TraesCS1A02G243000	TraesCS1A02G243000	-	1A:431013710-431016801	8_6_74	8_6_128	OK	10.2836	11.2691	0.132022	0.267685	0.6422	0.999322	no
TraesCS1A02G243100	TraesCS1A02G243100	-	1A:431017430-431031404	8_6_74	8_6_128	OK	2.5174	2.20948	-0.188226	-0.302104	0.6087	0.999322	no
TraesCS1A02G243200	TraesCS1A02G243200	-	1A:431431126-431435660	8_6_74	8_6_128	OK	5.19224	4.93493	-0.0733256	-0.135272	0.8119	0.999322	no
TraesCS1A02G243300	TraesCS1A02G243300	-	1A:431776448-431780693	8_6_74	8_6_128	OK	5.69416	3.74898	-0.602987	-1.04955	0.0739	0.975599	no
TraesCS1A02G243700	TraesCS1A02G243700	-	1A:432193617-432202573	8_6_74	8_6_128	OK	4.26821	4.01466	-0.0883543	-0.177427	0.7634	0.999322	no
TraesCS1A02G244300	TraesCS1A02G244300	-	1A:432559099-432560254	8_6_74	8_6_128	OK	9.07214	6.61695	-0.455276	-0.452391	0.43325	0.999322	no
TraesCS1A02G244400	TraesCS1A02G244400	-	1A:432589951-432592978	8_6_74	8_6_128	OK	0.359998	0.323727	-0.15321	-0.100874	0.85705	0.999322	no
TraesCS1A02G244600	TraesCS1A02G244600	-	1A:432759698-432760295	8_6_74	8_6_128	OK	0.737057	1.22925	0.73793	0.42537	0.54505	0.999322	no
TraesCS1A02G244700	TraesCS1A02G244700	-	1A:432765220-432771742	8_6_74	8_6_128	OK	3.70219	3.43583	-0.107721	-0.218986	0.7012	0.999322	no
TraesCS1A02G244900	TraesCS1A02G244900	-	1A:432951798-432959237	8_6_74	8_6_128	OK	25.4763	30.9352	0.280092	0.537338	0.34655	0.999322	no
TraesCS1A02G245000	TraesCS1A02G245000	-	1A:432973059-432987608	8_6_74	8_6_128	OK	4.08003	3.41678	-0.25594	-0.543478	0.3576	0.999322	no
TraesCS1A02G245100	TraesCS1A02G245100	-	1A:433526137-433533407	8_6_74	8_6_128	OK	0.45514	0.741649	0.704427	0.342611	0.5804	0.999322	no
TraesCS1A02G245200	TraesCS1A02G245200	-	1A:434046756-434047173	8_6_74	8_6_128	OK	1.07644	0.397435	-1.43748	-0.714023	0.44935	0.999322	no
TraesCS1A02G245300	TraesCS1A02G245300	-	1A:434419690-434428750	8_6_74	8_6_128	OK	4.35252	3.60475	-0.271952	-0.523542	0.3613	0.999322	no
TraesCS1A02G245500	TraesCS1A02G245500	-	1A:434638558-434641445	8_6_74	8_6_128	OK	0.775079	0.808806	0.0614515	0.0595834	0.91305	0.999322	no
TraesCS1A02G245600	TraesCS1A02G245600	-	1A:434871479-434878257	8_6_74	8_6_128	OK	4.35679	4.51445	0.0512845	0.0916517	0.86735	0.999322	no
TraesCS1A02G246300	TraesCS1A02G246300	-	1A:436421137-436426639	8_6_74	8_6_128	OK	0.360671	0.564044	0.645123	0.153901	0.72915	0.999322	no
TraesCS1A02G246400	TraesCS1A02G246400	-	1A:436421137-436426639	8_6_74	8_6_128	OK	11.2303	10.0171	-0.164929	-0.328372	0.56025	0.999322	no
TraesCS1A02G246500	TraesCS1A02G246500	-	1A:436429224-436435467	8_6_74	8_6_128	OK	1.42898	1.49414	0.0643342	0.104391	0.8464	0.999322	no
TraesCS1A02G246600	TraesCS1A02G246600	-	1A:436435965-436440510	8_6_74	8_6_128	OK	10.6451	8.65516	-0.298561	-0.622288	0.27835	0.999322	no
TraesCS1A02G246700	TraesCS1A02G246700	-	1A:437227744-437232712	8_6_74	8_6_128	OK	2.41617	2.49435	0.0459474	0.0475478	0.9367	0.999322	no
TraesCS1A02G246800	TraesCS1A02G246800	-	1A:437582683-437587434	8_6_74	8_6_128	OK	7.54405	8.37455	0.150674	0.298147	0.60675	0.999322	no
TraesCS1A02G246900	TraesCS1A02G246900	-	1A:438295339-438300885	8_6_74	8_6_128	OK	11.381	11.3789	-0.000274366	-0.00058753	0.9995	0.999658	no
TraesCS1A02G247100	TraesCS1A02G247100	-	1A:438365794-438368421	8_6_74	8_6_128	OK	1.20885	0.606455	-0.995165	-1.27585	0.0276	0.643374	no
TraesCS1A02G247200	TraesCS1A02G247200	-	1A:438684368-438688797	8_6_74	8_6_128	OK	6.21605	4.52769	-0.457224	-0.718879	0.2088	0.999322	no
TraesCS1A02G247500	TraesCS1A02G247500	-	1A:439066056-439074664	8_6_74	8_6_128	OK	9.91267	9.90443	-0.00119912	-0.00234341	0.9968	0.999322	no
TraesCS1A02G247700	TraesCS1A02G247700	-	1A:439723132-439727622	8_6_74	8_6_128	OK	0.594397	0.467817	-0.345482	-0.372148	0.5265	0.999322	no
TraesCS1A02G247800	TraesCS1A02G247800	-	1A:439930513-439932376	8_6_74	8_6_128	OK	11.2537	7.69246	-0.548882	-0.772269	0.16085	0.999322	no
TraesCS1A02G247900	TraesCS1A02G247900	-	1A:440019651-440029391	8_6_74	8_6_128	OK	1.68233	1.96359	0.223034	0.345821	0.53935	0.999322	no
TraesCS1A02G248100	TraesCS1A02G248100	-	1A:440072479-440074799	8_6_74	8_6_128	OK	3.36447	2.16913	-0.633263	-0.70554	0.2148	0.999322	no
TraesCS1A02G248200	TraesCS1A02G248200	-	1A:440183809-440187326	8_6_74	8_6_128	OK	2.35669	1.80286	-0.386477	-0.471124	0.3962	0.999322	no
TraesCS1A02G248300	TraesCS1A02G248300	-	1A:440412864-440416040	8_6_74	8_6_128	OK	5.54916	4.92935	-0.17087	-0.250087	0.6812	0.999322	no
TraesCS1A02G248400	TraesCS1A02G248400	-	1A:440440918-440457450	8_6_74	8_6_128	OK	7.05621	6.5491	-0.107596	-0.220424	0.69105	0.999322	no
TraesCS1A02G248600	TraesCS1A02G248600	-	1A:440783362-440796745	8_6_74	8_6_128	OK	3.25494	2.42077	-0.427163	-0.779608	0.17055	0.999322	no
TraesCS1A02G248700	TraesCS1A02G248700	-	1A:440800854-440802058	8_6_74	8_6_128	OK	0.639534	0.221834	-1.52754	-0.960077	0.168	0.999322	no
TraesCS1A02G248800	TraesCS1A02G248800	-	1A:440886441-440891002	8_6_74	8_6_128	OK	1.25365	1.06843	-0.230638	-0.335834	0.5344	0.999322	no
TraesCS1A02G248900	TraesCS1A02G248900	-	1A:441020192-441023416	8_6_74	8_6_128	OK	0.456711	0.685664	0.58622	0.570085	0.2885	0.999322	no
TraesCS1A02G249000	TraesCS1A02G249000	-	1A:441031692-441033979	8_6_74	8_6_128	OK	7.371	6.12258	-0.26772	-0.410562	0.4803	0.999322	no
TraesCS1A02G249100	TraesCS1A02G249100	-	1A:441107311-441111912	8_6_74	8_6_128	OK	3.32031	2.96678	-0.16242	-0.300696	0.59405	0.999322	no
TraesCS1A02G249300	TraesCS1A02G249300	-	1A:441183587-441185735	8_6_74	8_6_128	OK	6.48512	6.80971	0.0704609	0.136649	0.81895	0.999322	no
TraesCS1A02G249400	TraesCS1A02G249400	-	1A:441235401-441245178	8_6_74	8_6_128	OK	4.32621	3.64325	-0.247877	-0.489107	0.4061	0.999322	no
TraesCS1A02G249500	TraesCS1A02G249500	-	1A:441751924-441756669	8_6_74	8_6_128	OK	17.6759	23.6746	0.421556	0.769999	0.1874	0.999322	no
TraesCS1A02G249600	TraesCS1A02G249600	-	1A:441763843-441766750	8_6_74	8_6_128	OK	24.4278	20.0626	-0.284017	-0.595692	0.30545	0.999322	no
TraesCS1A02G250000	TraesCS1A02G250000	-	1A:441841791-441843417	8_6_74	8_6_128	OK	3.83847	17.7766	2.21137	2.71829	5e-05	0.0130958	yes
TraesCS1A02G250100	TraesCS1A02G250100	-	1A:441927240-441929536	8_6_74	8_6_128	OK	11.1299	19.578	0.814787	1.48037	0.0133	0.439581	no
TraesCS1A02G250200	TraesCS1A02G250200	-	1A:441931205-441932559	8_6_74	8_6_128	OK	0.481124	0.229666	-1.06687	-0.658249	0.27825	0.999322	no
TraesCS1A02G250300	TraesCS1A02G250300	-	1A:441954666-441957069	8_6_74	8_6_128	OK	24.6426	32.1824	0.385121	0.751872	0.1844	0.999322	no
TraesCS1A02G250400	TraesCS1A02G250400	-	1A:442124886-442126086	8_6_74	8_6_128	OK	1.38539	1.38414	-0.00129925	-0.00156725	0.99205	0.999322	no
TraesCS1A02G250500	TraesCS1A02G250500	-	1A:442154861-442155978	8_6_74	8_6_128	OK	6.27563	2.83058	-1.14866	-1.24478	0.0434	0.805693	no
TraesCS1A02G250700	TraesCS1A02G250700	-	1A:442470887-442476407	8_6_74	8_6_128	OK	1.66709	2.36616	0.505212	0.81785	0.146	0.999322	no
TraesCS1A02G250800	TraesCS1A02G250800	-	1A:442553711-442563195	8_6_74	8_6_128	OK	4.0907	3.52102	-0.216354	-0.326283	0.57525	0.999322	no
TraesCS1A02G250900	TraesCS1A02G250900	-	1A:442553711-442563195	8_6_74	8_6_128	OK	7.69821	5.6274	-0.452054	-0.320429	0.5567	0.999322	no
TraesCS1A02G251000	TraesCS1A02G251000	-	1A:442563511-442567349	8_6_74	8_6_128	OK	3.06824	2.32317	-0.401316	-0.605986	0.31315	0.999322	no
TraesCS1A02G251100	TraesCS1A02G251100	-	1A:442606329-442613294	8_6_74	8_6_128	OK	9.55105	8.42552	-0.180893	-0.345144	0.53875	0.999322	no
TraesCS1A02G251200	TraesCS1A02G251200	-	1A:442613330-442614743	8_6_74	8_6_128	OK	83.6596	77.1713	-0.116467	-0.242701	0.6728	0.999322	no
TraesCS1A02G251400	TraesCS1A02G251400	-	1A:442800490-442808502	8_6_74	8_6_128	OK	15.3996	17.5088	0.185186	0.362173	0.5257	0.999322	no
TraesCS1A02G251500	TraesCS1A02G251500	-	1A:443125060-443133281	8_6_74	8_6_128	OK	1.2688	0.970348	-0.386892	-0.4007	0.49775	0.999322	no
TraesCS1A02G251600	TraesCS1A02G251600	-	1A:443193548-443198146	8_6_74	8_6_128	OK	77.605	84.34	0.120066	0.251746	0.65505	0.999322	no
TraesCS1A02G251700	TraesCS1A02G251700	-	1A:443198966-443211104	8_6_74	8_6_128	OK	4.72048	4.51476	-0.0642843	-0.134501	0.81765	0.999322	no
TraesCS1A02G251800	TraesCS1A02G251800	-	1A:443659414-443660791	8_6_74	8_6_128	OK	0.798091	0.661532	-0.270742	-0.238643	0.6714	0.999322	no
TraesCS1A02G251900	TraesCS1A02G251900	-	1A:443703297-443704605	8_6_74	8_6_128	OK	7.17854	20.734	1.53023	1.81069	0.00455	0.236336	no
TraesCS1A02G252000	TraesCS1A02G252000	-	1A:443708368-443712092	8_6_74	8_6_128	OK	5.54851	5.86171	0.0792209	0.1223	0.8304	0.999322	no
TraesCS1A02G252300	TraesCS1A02G252300	-	1A:444122389-444123580	8_6_74	8_6_128	OK	4.02566	1.99888	-1.01003	-1.2818	0.02815	0.648571	no
TraesCS1A02G252400	TraesCS1A02G252400	-	1A:444124495-444127602	8_6_74	8_6_128	OK	12.428	11.6456	-0.0938	-0.188556	0.76445	0.999322	no
TraesCS1A02G252500	TraesCS1A02G252500	-	1A:444127612-444129639	8_6_74	8_6_128	OK	4.34044	5.34176	0.299473	0.319506	0.57565	0.999322	no
TraesCS1A02G252700	TraesCS1A02G252700	-	1A:444144689-444146823	8_6_74	8_6_128	OK	16.9953	15.8617	-0.0995907	-0.195012	0.7426	0.999322	no
TraesCS1A02G253000	TraesCS1A02G253000	-	1A:444255167-444257615	8_6_74	8_6_128	OK	8.85355	7.91702	-0.1613	-0.281957	0.63005	0.999322	no
TraesCS1A02G253400	TraesCS1A02G253400	-	1A:445257709-445277310	8_6_74	8_6_128	OK	1.7873	1.10938	-0.688031	-1.06185	0.06315	0.936056	no
TraesCS1A02G253900	TraesCS1A02G253900	-	1A:445541462-445544679	8_6_74	8_6_128	OK	0.498641	0.452956	-0.13863	-0.129833	0.8164	0.999322	no
TraesCS1A02G254100	TraesCS1A02G254100	-	1A:445653715-445656457	8_6_74	8_6_128	OK	1.16803	1.20727	0.0476793	0.0589784	0.91735	0.999322	no
TraesCS1A02G254200	TraesCS1A02G254200	-	1A:445878771-445885091	8_6_74	8_6_128	OK	5.36385	4.23046	-0.342455	-0.711293	0.2309	0.999322	no
TraesCS1A02G254400	TraesCS1A02G254400	-	1A:445914780-445917729	8_6_74	8_6_128	OK	15.8155	14.7114	-0.104411	-0.218408	0.71685	0.999322	no
TraesCS1A02G254800	TraesCS1A02G254800	-	1A:446236431-446237616	8_6_74	8_6_128	OK	7.51876	9.37348	0.318089	0.343386	0.5291	0.999322	no
TraesCS1A02G255000	TraesCS1A02G255000	-	1A:446541861-446549281	8_6_74	8_6_128	OK	1.59786	1.55839	-0.0360848	-0.0648599	0.9139	0.999322	no
TraesCS1A02G255100	TraesCS1A02G255100	-	1A:447005331-447007022	8_6_74	8_6_128	OK	8.87037	6.81744	-0.379763	-0.382049	0.4737	0.999322	no
TraesCS1A02G255200	TraesCS1A02G255200	-	1A:447112677-447120162	8_6_74	8_6_128	OK	0.913708	1.03299	0.17702	0.241025	0.6563	0.999322	no
TraesCS1A02G255300	TraesCS1A02G255300	-	1A:447623203-447635025	8_6_74	8_6_128	OK	1.41693	1.36683	-0.0519361	-0.087493	0.88025	0.999322	no
TraesCS1A02G255400	TraesCS1A02G255400	-	1A:447640538-447644424	8_6_74	8_6_128	OK	5.11938	3.79256	-0.432798	-0.825057	0.1598	0.999322	no
TraesCS1A02G255600	TraesCS1A02G255600	-	1A:447747679-447749014	8_6_74	8_6_128	OK	2.02504	2.06933	0.0312115	0.0288621	0.9596	0.999322	no
TraesCS1A02G255800	TraesCS1A02G255800	-	1A:448033491-448037889	8_6_74	8_6_128	OK	48.6102	46.1861	-0.0738	-0.153267	0.7896	0.999322	no
TraesCS1A02G255900	TraesCS1A02G255900	-	1A:448627006-448629624	8_6_74	8_6_128	OK	1.1601	0.791403	-0.551761	-0.768957	0.1883	0.999322	no
TraesCS1A02G256000	TraesCS1A02G256000	-	1A:448814632-448816127	8_6_74	8_6_128	OK	4.76296	2.97843	-0.677306	-0.678536	0.22445	0.999322	no
TraesCS1A02G256100	TraesCS1A02G256100	-	1A:448897529-448912063	8_6_74	8_6_128	OK	0.660921	0.620935	-0.0900355	-0.131544	0.8292	0.999322	no
TraesCS1A02G256200	TraesCS1A02G256200	-	1A:448912373-448915764	8_6_74	8_6_128	OK	1.05561	1.07485	0.026063	0.0353304	0.95285	0.999322	no
TraesCS1A02G256300	TraesCS1A02G256300	-	1A:448918313-448924958	8_6_74	8_6_128	OK	4.5734	4.07435	-0.166696	-0.339502	0.5685	0.999322	no
TraesCS1A02G256400	TraesCS1A02G256400	-	1A:448926774-448930744	8_6_74	8_6_128	OK	32.1246	30.8803	-0.056993	-0.115674	0.8404	0.999322	no
TraesCS1A02G256800	TraesCS1A02G256800	-	1A:449195770-449201684	8_6_74	8_6_128	OK	3.86354	3.36362	-0.199909	-0.364605	0.52275	0.999322	no
TraesCS1A02G257100	TraesCS1A02G257100	-	1A:449511676-449512442	8_6_74	8_6_128	OK	2.00551	1.07025	-0.906017	-0.478562	0.39745	0.999322	no
TraesCS1A02G257300	TraesCS1A02G257300	-	1A:449555197-449558720	8_6_74	8_6_128	OK	5.08574	6.14465	0.272873	0.432879	0.4473	0.999322	no
TraesCS1A02G257400	TraesCS1A02G257400	-	1A:449623116-449626157	8_6_74	8_6_128	OK	12.8421	8.83845	-0.539015	-0.928161	0.10455	0.999322	no
TraesCS1A02G257900	TraesCS1A02G257900	-	1A:449820374-449831326	8_6_74	8_6_128	OK	1.95065	2.28902	0.230769	0.262134	0.6507	0.999322	no
TraesCS1A02G258000	TraesCS1A02G258000	-	1A:449843794-449853848	8_6_74	8_6_128	OK	5.98498	3.95306	-0.598376	-1.19983	0.0476	0.838527	no
TraesCS1A02G258100	TraesCS1A02G258100	-	1A:449853941-449857196	8_6_74	8_6_128	OK	2.65645	2.61523	-0.0225651	-0.0342329	0.953	0.999322	no
TraesCS1A02G258200	TraesCS1A02G258200	-	1A:449934515-449938594	8_6_74	8_6_128	OK	18.85	16.8621	-0.160781	-0.332249	0.56125	0.999322	no
TraesCS1A02G258300	TraesCS1A02G258300	-	1A:450092811-450097229	8_6_74	8_6_128	OK	1.46426	0.987428	-0.568419	-0.635606	0.2655	0.999322	no
TraesCS1A02G258400	TraesCS1A02G258400	-	1A:451280507-451282597	8_6_74	8_6_128	OK	4.33646	4.39572	0.0195815	0.0299234	0.95725	0.999322	no
TraesCS1A02G258500	TraesCS1A02G258500	-	1A:451617711-451619073	8_6_74	8_6_128	OK	12.8761	12.4499	-0.0485531	-0.0698239	0.8991	0.999322	no
TraesCS1A02G258700	TraesCS1A02G258700	-	1A:451849957-451851112	8_6_74	8_6_128	OK	1.09477	0.63863	-0.77757	-0.503413	0.4664	0.999322	no
TraesCS1A02G258800	TraesCS1A02G258800	-	1A:452018320-452021152	8_6_74	8_6_128	OK	54.3174	55.5295	0.031839	0.0672973	0.9095	0.999322	no
TraesCS1A02G259000	TraesCS1A02G259000	-	1A:452042145-452046460	8_6_74	8_6_128	OK	10.2889	8.45552	-0.283122	-0.528487	0.3574	0.999322	no
TraesCS1A02G259200	TraesCS1A02G259200	-	1A:452280748-452284447	8_6_74	8_6_128	OK	5.95609	4.32493	-0.461689	-0.818704	0.15555	0.999322	no
TraesCS1A02G259400	TraesCS1A02G259400	-	1A:452452677-452455333	8_6_74	8_6_128	OK	0.489326	0.537959	0.136701	0.140106	0.80935	0.999322	no
TraesCS1A02G259600	TraesCS1A02G259600	-	1A:452758833-452761870	8_6_74	8_6_128	OK	2.59619	3.16994	0.288063	0.498148	0.3676	0.999322	no
TraesCS1A02G259700	TraesCS1A02G259700	-	1A:452784056-452786582	8_6_74	8_6_128	OK	170.838	193.753	0.181587	0.37865	0.51245	0.999322	no
TraesCS1A02G259800	TraesCS1A02G259800	-	1A:452857081-452865313	8_6_74	8_6_128	OK	22.9028	18.4706	-0.310293	-0.67165	0.25295	0.999322	no
TraesCS1A02G259900	TraesCS1A02G259900	-	1A:453071837-453075356	8_6_74	8_6_128	OK	0.707684	0.764843	0.112058	0.111081	0.8448	0.999322	no
TraesCS1A02G260000	TraesCS1A02G260000	-	1A:453520441-453524428	8_6_74	8_6_128	OK	1.83884	1.93773	0.0755749	0.0714768	0.90835	0.999322	no
TraesCS1A02G260100	TraesCS1A02G260100	-	1A:454033521-454037971	8_6_74	8_6_128	OK	6.41211	4.5498	-0.494996	-0.83979	0.1681	0.999322	no
TraesCS1A02G260200	TraesCS1A02G260200	-	1A:454329422-454334823	8_6_74	8_6_128	OK	2.13484	2.28434	0.0976476	0.161138	0.7791	0.999322	no
TraesCS1A02G260300	TraesCS1A02G260300	-	1A:454335484-454339778	8_6_74	8_6_128	OK	4.48874	3.93093	-0.191439	-0.295352	0.61355	0.999322	no
TraesCS1A02G260400	TraesCS1A02G260400	-	1A:454341616-454345142	8_6_74	8_6_128	OK	0.772173	0.66757	-0.210004	-0.240792	0.68915	0.999322	no
TraesCS1A02G260500	TraesCS1A02G260500	-	1A:454516008-454523565	8_6_74	8_6_128	OK	6.70042	5.82286	-0.202524	-0.412607	0.4691	0.999322	no
TraesCS1A02G260700	TraesCS1A02G260700	-	1A:454533587-454534849	8_6_74	8_6_128	OK	1.04871	0.899878	-0.220813	-0.277137	0.6671	0.999322	no
TraesCS1A02G260800	TraesCS1A02G260800	-	1A:454536384-454536989	8_6_74	8_6_128	OK	0.130219	0.356672	1.45365	0.608958	0.2618	0.999322	no
TraesCS1A02G260900	TraesCS1A02G260900	-	1A:455022756-455029126	8_6_74	8_6_128	OK	12.8118	10.1708	-0.333042	-0.700549	0.2519	0.999322	no
TraesCS1A02G261000	TraesCS1A02G261000	-	1A:455031000-455038358	8_6_74	8_6_128	OK	9.40594	8.90056	-0.0796753	-0.163647	0.7747	0.999322	no
TraesCS1A02G261400	TraesCS1A02G261400	-	1A:455818470-455822929	8_6_74	8_6_128	OK	0.886487	0.697376	-0.346163	-0.401074	0.50515	0.999322	no
TraesCS1A02G261500	TraesCS1A02G261500	-	1A:456231387-456232538	8_6_74	8_6_128	OK	0.351322	0.215506	-0.705069	-0.364478	0.4938	0.999322	no
TraesCS1A02G261800	TraesCS1A02G261800	-	1A:456321203-456323812	8_6_74	8_6_128	OK	3.27488	3.65171	0.15713	0.173424	0.773	0.999322	no
TraesCS1A02G261900	TraesCS1A02G261900	-	1A:456650947-456652182	8_6_74	8_6_128	OK	39.8652	35.4822	-0.168034	-0.308027	0.57035	0.999322	no
TraesCS1A02G262000	TraesCS1A02G262000	-	1A:456653630-456654382	8_6_74	8_6_128	OK	23.3532	22.2579	-0.0693016	-0.121147	0.83385	0.999322	no
TraesCS1A02G262100	TraesCS1A02G262100	-	1A:456655322-456657426	8_6_74	8_6_128	OK	9.28187	8.40443	-0.143267	-0.23244	0.67885	0.999322	no
TraesCS1A02G262200	TraesCS1A02G262200	-	1A:456924748-456931844	8_6_74	8_6_128	OK	1.46769	1.18076	-0.313837	-0.596619	0.3301	0.999322	no
TraesCS1A02G262300	TraesCS1A02G262300	-	1A:456940069-456944304	8_6_74	8_6_128	OK	22.4487	19.8873	-0.174791	-0.375283	0.5198	0.999322	no
TraesCS1A02G262400	TraesCS1A02G262400	-	1A:457372179-457373172	8_6_74	8_6_128	OK	119.66	94.0236	-0.347849	-0.601332	0.27365	0.999322	no
TraesCS1A02G262500	TraesCS1A02G262500	-	1A:457945324-457945945	8_6_74	8_6_128	OK	45.9385	46.1016	0.00511465	0.00825715	0.98785	0.999322	no
TraesCS1A02G262600	TraesCS1A02G262600	-	1A:457956310-457961244	8_6_74	8_6_128	OK	4.23462	4.35761	0.0413069	0.0763793	0.89965	0.999322	no
TraesCS1A02G262700	TraesCS1A02G262700	-	1A:458216683-458220843	8_6_74	8_6_128	OK	0.682649	0.503884	-0.438052	-0.311633	0.6758	0.999322	no
TraesCS1A02G262800	TraesCS1A02G262800	-	1A:458227679-458230027	8_6_74	8_6_128	OK	7.38951	8.25339	0.15951	0.180705	0.75655	0.999322	no
TraesCS1A02G262900	TraesCS1A02G262900	-	1A:458394133-458397267	8_6_74	8_6_128	OK	30.1742	44.1779	0.550008	1.04873	0.07745	0.985405	no
TraesCS1A02G263000	TraesCS1A02G263000	-	1A:458504527-458507240	8_6_74	8_6_128	OK	5.82719	4.1852	-0.477504	-0.743355	0.18515	0.999322	no
TraesCS1A02G263200	TraesCS1A02G263200	-	1A:458557064-458562511	8_6_74	8_6_128	OK	14.2541	14.3285	0.0075072	0.0157962	0.97955	0.999322	no
TraesCS1A02G263300	TraesCS1A02G263300	-	1A:458564116-458566532	8_6_74	8_6_128	OK	88.5341	90.7321	0.0353801	0.0708286	0.90455	0.999322	no
TraesCS1A02G263400	TraesCS1A02G263400	-	1A:458896288-458908694	8_6_74	8_6_128	OK	2.96403	2.7933	-0.0855926	-0.166235	0.76695	0.999322	no
TraesCS1A02G263700	TraesCS1A02G263700	-	1A:459186661-459188632	8_6_74	8_6_128	OK	2.07801	1.27463	-0.705118	-0.618184	0.29685	0.999322	no
TraesCS1A02G263800	TraesCS1A02G263800	-	1A:459269856-459275619	8_6_74	8_6_128	OK	0.835827	0.661667	-0.3371	-0.495687	0.4218	0.999322	no
TraesCS1A02G264000	TraesCS1A02G264000	-	1A:459307639-459313757	8_6_74	8_6_128	OK	9.929	9.15563	-0.116989	-0.241006	0.6748	0.999322	no
TraesCS1A02G264100	TraesCS1A02G264100	-	1A:459514098-459523796	8_6_74	8_6_128	OK	2.66505	2.19337	-0.281014	-0.501891	0.39365	0.999322	no
TraesCS1A02G264200	TraesCS1A02G264200	-	1A:459524186-459527766	8_6_74	8_6_128	OK	1.52244	1.55707	0.0324482	0.0419026	0.944	0.999322	no
TraesCS1A02G264300	TraesCS1A02G264300	-	1A:459946839-459948904	8_6_74	8_6_128	OK	3.85784	2.62559	-0.555155	-0.682611	0.221	0.999322	no
TraesCS1A02G264400	TraesCS1A02G264400	-	1A:459948921-459951051	8_6_74	8_6_128	OK	0.730655	0.790854	0.11422	0.105078	0.84585	0.999322	no
TraesCS1A02G264500	TraesCS1A02G264500	-	1A:460280711-460282491	8_6_74	8_6_128	OK	3.88137	1.48644	-1.38471	-1.1731	0.0331	0.705803	no
TraesCS1A02G264700	TraesCS1A02G264700	-	1A:460330400-460334595	8_6_74	8_6_128	OK	11.426	10.2877	-0.151409	-0.314962	0.58655	0.999322	no
TraesCS1A02G264900	TraesCS1A02G264900	-	1A:460639088-460641864	8_6_74	8_6_128	OK	1.44056	1.075	-0.42229	-0.479924	0.41665	0.999322	no
TraesCS1A02G265000	TraesCS1A02G265000	-	1A:460669776-460676972	8_6_74	8_6_128	OK	4.39573	3.25246	-0.434571	-0.852485	0.1342	0.999322	no
TraesCS1A02G265300	TraesCS1A02G265300	-	1A:460967357-460968123	8_6_74	8_6_128	OK	42.2784	32.069	-0.398745	-0.761693	0.1785	0.999322	no
TraesCS1A02G265500	TraesCS1A02G265500	-	1A:461047825-461048232	8_6_74	8_6_128	OK	0.766398	0	#NAME?	#NAME?	0.00465	0.239959	no
TraesCS1A02G265600	TraesCS1A02G265600	-	1A:461337577-461338417	8_6_74	8_6_128	OK	8.81477	32.6395	1.88863	2.34254	5e-05	0.0130958	yes
TraesCS1A02G265700	TraesCS1A02G265700	-	1A:461351278-461352000	8_6_74	8_6_128	OK	0.997076	2.44011	1.29117	0.971682	0.12635	0.999322	no
TraesCS1A02G265800	TraesCS1A02G265800	-	1A:461356734-461357498	8_6_74	8_6_128	OK	30.6341	17.7373	-0.788348	-1.11834	0.05545	0.891923	no
TraesCS1A02G266000	TraesCS1A02G266000	-	1A:461521742-461524132	8_6_74	8_6_128	OK	14.6618	14.1839	-0.0478008	-0.0880802	0.8779	0.999322	no
TraesCS1A02G266300	TraesCS1A02G266300	-	1A:461775746-461779782	8_6_74	8_6_128	OK	10.7093	7.50824	-0.512323	-1.09461	0.07935	0.996958	no
TraesCS1A02G266500	TraesCS1A02G266500	-	1A:461995981-462000591	8_6_74	8_6_128	OK	1.66596	2.37256	0.51009	0.767285	0.2079	0.999322	no
TraesCS1A02G266600	TraesCS1A02G266600	-	1A:462000811-462006133	8_6_74	8_6_128	OK	8.76049	7.78917	-0.169541	-0.333648	0.5609	0.999322	no
TraesCS1A02G266700	TraesCS1A02G266700	-	1A:462122730-462124931	8_6_74	8_6_128	OK	4.17593	3.69416	-0.176851	-0.226684	0.69635	0.999322	no
TraesCS1A02G266800	TraesCS1A02G266800	-	1A:462136939-462137443	8_6_74	8_6_128	OK	0.785809	2.0599	1.39032	0.803604	0.2089	0.999322	no
TraesCS1A02G266900	TraesCS1A02G266900	-	1A:462333926-462336501	8_6_74	8_6_128	OK	11.2688	9.73106	-0.211665	-0.334345	0.5641	0.999322	no
TraesCS1A02G267300	TraesCS1A02G267300	-	1A:462435596-462438015	8_6_74	8_6_128	OK	4.47576	3.40567	-0.394195	-0.541516	0.4029	0.999322	no
TraesCS1A02G267600	TraesCS1A02G267600	-	1A:462617028-462619649	8_6_74	8_6_128	OK	18.4064	16.8519	-0.127295	-0.216682	0.7004	0.999322	no
TraesCS1A02G267800	TraesCS1A02G267800	-	1A:462776184-462778584	8_6_74	8_6_128	OK	13.3488	16.4975	0.305539	0.376473	0.5119	0.999322	no
TraesCS1A02G267900	TraesCS1A02G267900	-	1A:462793391-462799930	8_6_74	8_6_128	OK	5.98846	4.63707	-0.368973	-0.60366	0.29765	0.999322	no
TraesCS1A02G268200	TraesCS1A02G268200	-	1A:463155410-463156061	8_6_74	8_6_128	OK	27.0948	35.5043	0.389978	0.691518	0.20965	0.999322	no
TraesCS1A02G268400	TraesCS1A02G268400	-	1A:463246852-463248232	8_6_74	8_6_128	OK	8.20204	8.69667	0.0844803	0.101322	0.8593	0.999322	no
TraesCS1A02G268500	TraesCS1A02G268500	-	1A:463288262-463291701	8_6_74	8_6_128	OK	21.079	20.2286	-0.0594119	-0.120518	0.8327	0.999322	no
TraesCS1A02G268600	TraesCS1A02G268600	-	1A:463356637-463358483	8_6_74	8_6_128	OK	7.41119	7.84386	0.0818584	0.124555	0.8334	0.999322	no
TraesCS1A02G268700	TraesCS1A02G268700	-	1A:463400233-463403089	8_6_74	8_6_128	OK	7.08412	6.3605	-0.155448	-0.281364	0.6275	0.999322	no
TraesCS1A02G268800	TraesCS1A02G268800	-	1A:463460247-463461876	8_6_74	8_6_128	OK	2.22673	2.30778	0.0515774	0.066368	0.90905	0.999322	no
TraesCS1A02G268900	TraesCS1A02G268900	-	1A:463521477-463523392	8_6_74	8_6_128	OK	0.968041	1.39347	0.52554	0.46268	0.42865	0.999322	no
TraesCS1A02G269000	TraesCS1A02G269000	-	1A:463810369-463813906	8_6_74	8_6_128	OK	2.60493	2.46506	-0.0796218	-0.134919	0.81335	0.999322	no
TraesCS1A02G269100	TraesCS1A02G269100	-	1A:463820154-463827474	8_6_74	8_6_128	OK	5.64963	4.96612	-0.186039	-0.381717	0.51515	0.999322	no
TraesCS1A02G269200	TraesCS1A02G269200	-	1A:463827547-463830330	8_6_74	8_6_128	OK	18.4765	15.6186	-0.242431	-0.509458	0.3737	0.999322	no
TraesCS1A02G269300	TraesCS1A02G269300	-	1A:463921286-463928925	8_6_74	8_6_128	OK	0.315893	0.41469	0.392595	0.168312	0.73295	0.999322	no
TraesCS1A02G269400	TraesCS1A02G269400	-	1A:463921286-463928925	8_6_74	8_6_128	OK	0.424915	1.16707	1.45765	0.898656	0.4646	0.999322	no
TraesCS1A02G269500	TraesCS1A02G269500	-	1A:463929755-463932776	8_6_74	8_6_128	OK	4.20864	5.00138	0.248972	0.343257	0.5513	0.999322	no
TraesCS1A02G269600	TraesCS1A02G269600	-	1A:463958196-463963550	8_6_74	8_6_128	OK	5.97553	4.65636	-0.359865	-0.519698	0.3644	0.999322	no
TraesCS1A02G269700	TraesCS1A02G269700	-	1A:463958196-463963550	8_6_74	8_6_128	OK	4.11854	2.58007	-0.674725	-0.178158	0.77005	0.999322	no
TraesCS1A02G269800	TraesCS1A02G269800	-	1A:463958196-463963550	8_6_74	8_6_128	OK	1.46651	0.51162	-1.51925	-0.535867	0.638	0.999322	no
TraesCS1A02G270000	TraesCS1A02G270000	-	1A:464087219-464089077	8_6_74	8_6_128	OK	10.6923	14.4338	0.43288	0.799855	0.16115	0.999322	no
TraesCS1A02G270200	TraesCS1A02G270200	-	1A:464247355-464249467	8_6_74	8_6_128	OK	5.90165	5.94012	0.00937285	0.0140727	0.98205	0.999322	no
TraesCS1A02G270300	TraesCS1A02G270300	-	1A:464249663-464253896	8_6_74	8_6_128	OK	3.46042	2.61059	-0.40657	-0.604197	0.30055	0.999322	no
TraesCS1A02G270400	TraesCS1A02G270400	-	1A:464790699-464793947	8_6_74	8_6_128	OK	28.6324	26.3757	-0.11844	-0.23941	0.6716	0.999322	no
TraesCS1A02G270500	TraesCS1A02G270500	-	1A:464794578-464796552	8_6_74	8_6_128	OK	8.46791	9.93526	0.230551	0.368525	0.497	0.999322	no
TraesCS1A02G270600	TraesCS1A02G270600	-	1A:464797146-464805227	8_6_74	8_6_128	OK	3.77575	3.13401	-0.268756	-0.482721	0.416	0.999322	no
TraesCS1A02G270700	TraesCS1A02G270700	-	1A:464809425-464811387	8_6_74	8_6_128	OK	69.4871	73.0828	0.0727871	0.14402	0.7932	0.999322	no
TraesCS1A02G270800	TraesCS1A02G270800	-	1A:464837011-464840398	8_6_74	8_6_128	OK	0.379301	0.181043	-1.06701	-0.586573	0.3233	0.999322	no
TraesCS1A02G271700	TraesCS1A02G271700	-	1A:465281933-465283274	8_6_74	8_6_128	OK	3.31847	1.21713	-1.44703	-1.34879	0.02515	0.613028	no
TraesCS1A02G272000	TraesCS1A02G272000	-	1A:465340923-465343552	8_6_74	8_6_128	OK	41.6871	28.1653	-0.565681	-1.01838	0.0778	0.986734	no
TraesCS1A02G272100	TraesCS1A02G272100	-	1A:465451852-465455447	8_6_74	8_6_128	OK	17.1683	16.6332	-0.0456831	-0.0886504	0.8745	0.999322	no
TraesCS1A02G272200	TraesCS1A02G272200	-	1A:465464899-465470830	8_6_74	8_6_128	OK	8.50063	8.17562	-0.0562425	-0.109298	0.84965	0.999322	no
TraesCS1A02G272400	TraesCS1A02G272400	-	1A:465501522-465505875	8_6_74	8_6_128	OK	4.68245	5.06611	0.113612	0.208293	0.7114	0.999322	no
TraesCS1A02G272600	TraesCS1A02G272600	-	1A:465522812-465524805	8_6_74	8_6_128	OK	0.920432	0.332917	-1.46715	-1.00704	0.17645	0.999322	no
TraesCS1A02G272700	TraesCS1A02G272700	-	1A:466036874-466039350	8_6_74	8_6_128	OK	1.37795	1.64006	0.251222	0.335987	0.5563	0.999322	no
TraesCS1A02G272800	TraesCS1A02G272800	-	1A:466341016-466341241	8_6_74	8_6_128	OK	1.52022	0.533358	-1.51111	-0.805836	0.4129	0.999322	no
TraesCS1A02G272900	TraesCS1A02G272900	-	1A:466348840-466351191	8_6_74	8_6_128	OK	2.9951	4.62631	0.627257	0.63952	0.29005	0.999322	no
TraesCS1A02G273000	TraesCS1A02G273000	-	1A:466896601-466899623	8_6_74	8_6_128	OK	8.43929	8.72716	0.048389	0.08889	0.8752	0.999322	no
TraesCS1A02G273100	TraesCS1A02G273100	-	1A:466926988-466930294	8_6_74	8_6_128	OK	8.08962	7.55166	-0.0992783	-0.184821	0.74935	0.999322	no
TraesCS1A02G273200	TraesCS1A02G273200	-	1A:467156433-467160032	8_6_74	8_6_128	OK	1.23689	0.95493	-0.373256	-0.275561	0.61405	0.999322	no
TraesCS1A02G273400	TraesCS1A02G273400	-	1A:467181437-467183931	8_6_74	8_6_128	OK	9.47799	9.34567	-0.0202821	-0.0340181	0.95155	0.999322	no
TraesCS1A02G273500	TraesCS1A02G273500	-	1A:467184517-467186314	8_6_74	8_6_128	OK	7.44186	9.00285	0.274719	0.486565	0.4164	0.999322	no
TraesCS1A02G273900	TraesCS1A02G273900	-	1A:467255798-467260124	8_6_74	8_6_128	OK	0.660217	0.411364	-0.682524	-0.483709	0.54885	0.999322	no
TraesCS1A02G274300	TraesCS1A02G274300	-	1A:468598784-468599195	8_6_74	8_6_128	OK	28.5027	21.3335	-0.417977	-0.471199	0.3831	0.999322	no
TraesCS1A02G274400	TraesCS1A02G274400	-	1A:468605611-468609080	8_6_74	8_6_128	OK	3.23767	1.48466	-1.12482	-1.63069	0.0081	0.332172	no
TraesCS1A02G274700	TraesCS1A02G274700	-	1A:468822145-468823783	8_6_74	8_6_128	OK	1.30495	0	#NAME?	#NAME?	0.00075	0.0765524	no
TraesCS1A02G274800	TraesCS1A02G274800	-	1A:468847621-468849139	8_6_74	8_6_128	OK	1.96265	1.20704	-0.701329	-0.705622	0.35205	0.999322	no
TraesCS1A02G275000	TraesCS1A02G275000	-	1A:469309602-469310929	8_6_74	8_6_128	OK	1.09446	2.03679	0.896079	0.757643	0.1618	0.999322	no
TraesCS1A02G275200	TraesCS1A02G275200	-	1A:469369454-469371619	8_6_74	8_6_128	OK	14.4496	13.1989	-0.130605	-0.255454	0.6605	0.999322	no
TraesCS1A02G275300	TraesCS1A02G275300	-	1A:469374579-469377056	8_6_74	8_6_128	OK	1.55778	1.14922	-0.438832	-0.481007	0.39955	0.999322	no
TraesCS1A02G275400	TraesCS1A02G275400	-	1A:469587132-469593624	8_6_74	8_6_128	OK	5.18292	6.16983	0.251465	0.507112	0.38415	0.999322	no
TraesCS1A02G275600	TraesCS1A02G275600	-	1A:469662813-469663861	8_6_74	8_6_128	OK	5.29272	4.0115	-0.399868	-0.390599	0.46965	0.999322	no
TraesCS1A02G275700	TraesCS1A02G275700	-	1A:470300055-470301243	8_6_74	8_6_128	OK	7.38761	5.66668	-0.382605	-0.476983	0.3931	0.999322	no
TraesCS1A02G276100	TraesCS1A02G276100	-	1A:471320623-471326066	8_6_74	8_6_128	OK	4.49893	4.45389	-0.0145139	-0.0285065	0.96175	0.999322	no
TraesCS1A02G276200	TraesCS1A02G276200	-	1A:471480701-471483149	8_6_74	8_6_128	OK	3.13811	1.78028	-0.817789	-0.758166	0.18525	0.999322	no
TraesCS1A02G276300	TraesCS1A02G276300	-	1A:471488204-471489387	8_6_74	8_6_128	OK	2.57224	2.04705	-0.32948	-0.272957	0.6341	0.999322	no
TraesCS1A02G276400	TraesCS1A02G276400	-	1A:471489978-471494342	8_6_74	8_6_128	OK	4.05934	2.81364	-0.52881	-0.941076	0.10725	0.999322	no
TraesCS1A02G276500	TraesCS1A02G276500	-	1A:471503707-471507782	8_6_74	8_6_128	OK	7.87201	5.75659	-0.451518	-0.878928	0.1349	0.999322	no
TraesCS1A02G277000	TraesCS1A02G277000	-	1A:472140796-472143555	8_6_74	8_6_128	OK	7.46168	8.0104	0.102374	0.194378	0.7343	0.999322	no
TraesCS1A02G277400	TraesCS1A02G277400	-	1A:472550276-472552563	8_6_74	8_6_128	OK	1.88615	1.74139	-0.115205	-0.126516	0.823	0.999322	no
TraesCS1A02G277500	TraesCS1A02G277500	-	1A:473009757-473011782	8_6_74	8_6_128	OK	227.232	224.472	-0.0176316	-0.0359116	0.9479	0.999322	no
TraesCS1A02G277600	TraesCS1A02G277600	-	1A:473032237-473034750	8_6_74	8_6_128	OK	57.6912	51.0229	-0.177206	-0.354748	0.5405	0.999322	no
TraesCS1A02G277700	TraesCS1A02G277700	-	1A:473037522-473042364	8_6_74	8_6_128	OK	3.12618	3.47134	0.151094	0.276938	0.6327	0.999322	no
TraesCS1A02G278000	TraesCS1A02G278000	-	1A:473630542-473641488	8_6_74	8_6_128	OK	1.55645	1.57778	0.0196302	0.0363371	0.9474	0.999322	no
TraesCS1A02G278100	TraesCS1A02G278100	-	1A:474189094-474196288	8_6_74	8_6_128	OK	2.14474	1.56741	-0.452422	-0.759916	0.1879	0.999322	no
TraesCS1A02G278200	TraesCS1A02G278200	-	1A:474197440-474201439	8_6_74	8_6_128	OK	8.54737	7.1872	-0.25005	-0.498476	0.38645	0.999322	no
TraesCS1A02G278300	TraesCS1A02G278300	-	1A:474217693-474220455	8_6_74	8_6_128	OK	5.37488	6.82574	0.344752	0.382572	0.49715	0.999322	no
TraesCS1A02G278500	TraesCS1A02G278500	-	1A:474260218-474260633	8_6_74	8_6_128	OK	1.09793	1.81247	0.723171	0.725368	0.6233	0.999322	no
TraesCS1A02G278600	TraesCS1A02G278600	-	1A:474291360-474293659	8_6_74	8_6_128	OK	6.09894	6.13151	0.00768422	0.0119765	0.9828	0.999322	no
TraesCS1A02G278700	TraesCS1A02G278700	-	1A:474421054-474428708	8_6_74	8_6_128	OK	5.95045	9.41105	0.661358	0.944202	0.0977	0.999322	no
TraesCS1A02G278800	TraesCS1A02G278800	-	1A:474430832-474432419	8_6_74	8_6_128	OK	14.4748	7.48414	-0.951634	-1.12218	0.0345	0.72071	no
TraesCS1A02G278900	TraesCS1A02G278900	-	1A:474449754-474451774	8_6_74	8_6_128	OK	17.3714	16.2156	-0.0993365	-0.191672	0.7479	0.999322	no
TraesCS1A02G279000	TraesCS1A02G279000	-	1A:474640544-474644247	8_6_74	8_6_128	OK	1.67098	1.76175	0.0763147	0.12206	0.8426	0.999322	no
TraesCS1A02G279100	TraesCS1A02G279100	-	1A:474699334-474703163	8_6_74	8_6_128	OK	53.2555	44.9527	-0.244522	-0.520639	0.35585	0.999322	no
TraesCS1A02G279200	TraesCS1A02G279200	-	1A:474791493-474793789	8_6_74	8_6_128	OK	11.624	13.3466	0.199356	0.330304	0.5872	0.999322	no
TraesCS1A02G279300	TraesCS1A02G279300	-	1A:475309489-475313192	8_6_74	8_6_128	OK	1.82101	1.24615	-0.54726	-0.731846	0.2254	0.999322	no
TraesCS1A02G279500	TraesCS1A02G279500	-	1A:476908621-476911179	8_6_74	8_6_128	OK	80.2924	79.7987	-0.00889722	-0.0185793	0.9731	0.999322	no
TraesCS1A02G279800	TraesCS1A02G279800	-	1A:477014827-477019580	8_6_74	8_6_128	OK	0.558914	0.332171	-0.750699	-0.752595	0.20435	0.999322	no
TraesCS1A02G280200	TraesCS1A02G280200	-	1A:477655112-477667230	8_6_74	8_6_128	OK	0.570891	0.55473	-0.0414291	-0.0341138	0.95325	0.999322	no
TraesCS1A02G280300	TraesCS1A02G280300	-	1A:477730921-477734715	8_6_74	8_6_128	OK	10.6815	10.7633	0.0110141	0.0207221	0.9682	0.999322	no
TraesCS1A02G280400	TraesCS1A02G280400	-	1A:477735711-477739169	8_6_74	8_6_128	OK	4.46923	4.06797	-0.135718	-0.220524	0.72925	0.999322	no
TraesCS1A02G280500	TraesCS1A02G280500	-	1A:478256373-478258875	8_6_74	8_6_128	OK	30.057	37.9887	0.337871	0.650049	0.24475	0.999322	no
TraesCS1A02G280600	TraesCS1A02G280600	-	1A:478350772-478355542	8_6_74	8_6_128	OK	10.3244	10.77	0.0609562	0.124643	0.83985	0.999322	no
TraesCS1A02G280700	TraesCS1A02G280700	-	1A:478450778-478452828	8_6_74	8_6_128	OK	27.1889	15.0561	-0.852673	-1.25656	0.0301	0.674468	no
TraesCS1A02G280800	TraesCS1A02G280800	-	1A:478535518-478538442	8_6_74	8_6_128	OK	1.51886	1.13657	-0.418303	-0.496542	0.3506	0.999322	no
TraesCS1A02G280900	TraesCS1A02G280900	-	1A:478566905-478570715	8_6_74	8_6_128	OK	22.2846	23.2911	0.0637313	0.127895	0.8299	0.999322	no
TraesCS1A02G281000	TraesCS1A02G281000	-	1A:478625936-478628984	8_6_74	8_6_128	OK	0.684228	0.568461	-0.267415	-0.24874	0.6367	0.999322	no
TraesCS1A02G281100	TraesCS1A02G281100	-	1A:479540488-479545436	8_6_74	8_6_128	OK	5.48168	4.23686	-0.371621	-0.569226	0.3139	0.999322	no
TraesCS1A02G281200	TraesCS1A02G281200	-	1A:479711766-479713481	8_6_74	8_6_128	OK	16.2536	20.7072	0.349369	0.625071	0.27595	0.999322	no
TraesCS1A02G281300	TraesCS1A02G281300	-	1A:479817766-479820086	8_6_74	8_6_128	OK	6.45847	5.86683	-0.138611	-0.216267	0.7204	0.999322	no
TraesCS1A02G281400	TraesCS1A02G281400	-	1A:479827960-479840208	8_6_74	8_6_128	OK	4.19125	2.79054	-0.586839	-1.15991	0.0539	0.884151	no
TraesCS1A02G281600	TraesCS1A02G281600	-	1A:480424580-480428658	8_6_74	8_6_128	OK	18.547	17.8013	-0.0591988	-0.113764	0.83775	0.999322	no
TraesCS1A02G281700	TraesCS1A02G281700	-	1A:480429131-480432551	8_6_74	8_6_128	OK	10.5743	9.06872	-0.221591	-0.413783	0.48425	0.999322	no
TraesCS1A02G281800	TraesCS1A02G281800	-	1A:480546649-480549947	8_6_74	8_6_128	OK	5.98175	6.38055	0.0931128	0.18036	0.7624	0.999322	no
TraesCS1A02G282000	TraesCS1A02G282000	-	1A:480571079-480574092	8_6_74	8_6_128	OK	1.33922	1.46272	0.127258	0.158662	0.774	0.999322	no
TraesCS1A02G282200	TraesCS1A02G282200	-	1A:480592130-480593673	8_6_74	8_6_128	OK	0.316447	0.501253	0.663573	0.492761	0.39095	0.999322	no
TraesCS1A02G282700	TraesCS1A02G282700	-	1A:480746316-480749274	8_6_74	8_6_128	OK	6.16531	6.17516	0.00230261	0.00423051	0.99445	0.999322	no
TraesCS1A02G282800	TraesCS1A02G282800	-	1A:480750171-480750864	8_6_74	8_6_128	OK	0.389261	1.94669	2.32221	1.59021	0.0602	0.917055	no
TraesCS1A02G283000	TraesCS1A02G283000	-	1A:480755305-480759476	8_6_74	8_6_128	OK	2.53712	2.0855	-0.282798	-0.398574	0.48915	0.999322	no
TraesCS1A02G283100	TraesCS1A02G283100	-	1A:480808719-480811836	8_6_74	8_6_128	OK	2.62826	3.66156	0.47835	0.565975	0.3155	0.999322	no
TraesCS1A02G283200	TraesCS1A02G283200	-	1A:480826952-480831360	8_6_74	8_6_128	OK	6.99324	6.73485	-0.0543151	-0.107423	0.85205	0.999322	no
TraesCS1A02G283400	TraesCS1A02G283400	-	1A:480933517-480936043	8_6_74	8_6_128	OK	1.70192	1.65299	-0.0420861	-0.0455466	0.93745	0.999322	no
TraesCS1A02G283600	TraesCS1A02G283600	-	1A:481289052-481292772	8_6_74	8_6_128	OK	19.9466	23.6065	0.243042	0.419739	0.4472	0.999322	no
TraesCS1A02G283800	TraesCS1A02G283800	-	1A:481648098-481655318	8_6_74	8_6_128	OK	6.08459	5.05625	-0.267094	-0.567428	0.3482	0.999322	no
TraesCS1A02G283900	TraesCS1A02G283900	-	1A:481673551-481675855	8_6_74	8_6_128	OK	0.552598	0.739648	0.420608	0.249502	0.719	0.999322	no
TraesCS1A02G284000	TraesCS1A02G284000	-	1A:481690846-481703225	8_6_74	8_6_128	OK	4.64574	3.70348	-0.327029	-0.639667	0.27205	0.999322	no
TraesCS1A02G284100	TraesCS1A02G284100	-	1A:481754146-481758368	8_6_74	8_6_128	OK	0.865216	0.911284	0.0748394	0.0822468	0.899	0.999322	no
TraesCS1A02G284200	TraesCS1A02G284200	-	1A:481754146-481758368	8_6_74	8_6_128	OK	1.82066	2.98999	0.715675	0.375114	0.51605	0.999322	no
TraesCS1A02G284300	TraesCS1A02G284300	-	1A:481880421-481884082	8_6_74	8_6_128	OK	2.89761	3.1568	0.123602	0.210412	0.71495	0.999322	no
TraesCS1A02G284400	TraesCS1A02G284400	-	1A:481921986-481930381	8_6_74	8_6_128	OK	0.760612	0.646446	-0.234631	-0.250983	0.62555	0.999322	no
TraesCS1A02G284500	TraesCS1A02G284500	-	1A:481932928-481934524	8_6_74	8_6_128	OK	4.34891	4.22431	-0.0419389	-0.0441577	0.9349	0.999322	no
TraesCS1A02G284800	TraesCS1A02G284800	-	1A:482277205-482278965	8_6_74	8_6_128	OK	79.3257	74.4888	-0.090764	-0.164905	0.7704	0.999322	no
TraesCS1A02G284900	TraesCS1A02G284900	-	1A:482328443-482329898	8_6_74	8_6_128	OK	10.3471	8.05217	-0.36178	-0.559143	0.32115	0.999322	no
TraesCS1A02G285000	TraesCS1A02G285000	-	1A:482335685-482339114	8_6_74	8_6_128	OK	1.68677	1.95765	0.214859	0.271117	0.6425	0.999322	no
TraesCS1A02G285200	TraesCS1A02G285200	-	1A:482758865-482761946	8_6_74	8_6_128	OK	20.5215	18.3031	-0.16505	-0.332217	0.5646	0.999322	no
TraesCS1A02G285400	TraesCS1A02G285400	-	1A:482767937-482771537	8_6_74	8_6_128	OK	1.3383	0.963577	-0.473931	-0.576187	0.3156	0.999322	no
TraesCS1A02G285500	TraesCS1A02G285500	-	1A:482777473-482780309	8_6_74	8_6_128	OK	2.8978	2.41799	-0.26115	-0.251506	0.66205	0.999322	no
TraesCS1A02G285600	TraesCS1A02G285600	-	1A:482780625-482783275	8_6_74	8_6_128	OK	7.64032	8.94713	0.227791	0.390425	0.48945	0.999322	no
TraesCS1A02G285900	TraesCS1A02G285900	-	1A:482963666-482964392	8_6_74	8_6_128	OK	9.79902	8.18555	-0.259558	-0.254411	0.6473	0.999322	no
TraesCS1A02G286000	TraesCS1A02G286000	-	1A:482966427-482969358	8_6_74	8_6_128	OK	11.8774	11.6961	-0.0222017	-0.0444367	0.9434	0.999322	no
TraesCS1A02G286200	TraesCS1A02G286200	-	1A:483026578-483029884	8_6_74	8_6_128	OK	36.3577	36.4575	0.0039548	0.00838411	0.98925	0.999322	no
TraesCS1A02G286300	TraesCS1A02G286300	-	1A:483033162-483035128	8_6_74	8_6_128	OK	107.18	103.396	-0.0518675	-0.100358	0.86015	0.999322	no
TraesCS1A02G286400	TraesCS1A02G286400	-	1A:483133187-483134809	8_6_74	8_6_128	OK	0.194811	0.582673	1.58062	0.883153	0.2412	0.999322	no
TraesCS1A02G286500	TraesCS1A02G286500	-	1A:483195164-483197070	8_6_74	8_6_128	OK	0.330203	0.650151	0.977423	0.643311	0.2561	0.999322	no
TraesCS1A02G286900	TraesCS1A02G286900	-	1A:483678246-483679340	8_6_74	8_6_128	OK	168.791	153.526	-0.13675	-0.28579	0.6203	0.999322	no
TraesCS1A02G287000	TraesCS1A02G287000	-	1A:483861631-483862357	8_6_74	8_6_128	OK	36.7706	39.4985	0.103245	0.169787	0.76055	0.999322	no
TraesCS1A02G287100	TraesCS1A02G287100	-	1A:483920342-483924559	8_6_74	8_6_128	OK	0.412194	0.336357	-0.293332	-0.244092	0.67845	0.999322	no
TraesCS1A02G287200	TraesCS1A02G287200	-	1A:483928063-483928857	8_6_74	8_6_128	OK	1.18385	0.720873	-0.715668	-0.379893	0.56915	0.999322	no
TraesCS1A02G287400	TraesCS1A02G287400	-	1A:484328734-484337743	8_6_74	8_6_128	OK	2.61301	1.78405	-0.550554	-1.07169	0.0691	0.957772	no
TraesCS1A02G287500	TraesCS1A02G287500	-	1A:484998885-485000259	8_6_74	8_6_128	OK	13.198	13.1134	-0.00927738	-0.0136968	0.9788	0.999322	no
TraesCS1A02G287600	TraesCS1A02G287600	-	1A:485002246-485010324	8_6_74	8_6_128	OK	2.55142	2.88477	0.177155	0.328714	0.56505	0.999322	no
TraesCS1A02G287700	TraesCS1A02G287700	-	1A:485010537-485011160	8_6_74	8_6_128	OK	127.497	105.866	-0.268212	-0.50904	0.38365	0.999322	no
TraesCS1A02G287800	TraesCS1A02G287800	-	1A:485012382-485012973	8_6_74	8_6_128	OK	379.943	344.049	-0.143171	-0.291001	0.6229	0.999322	no
TraesCS1A02G288200	TraesCS1A02G288200	-	1A:485340568-485343951	8_6_74	8_6_128	OK	1.36663	1.20193	-0.185264	-0.299125	0.6089	0.999322	no
TraesCS1A02G288300	TraesCS1A02G288300	-	1A:485344774-485349821	8_6_74	8_6_128	OK	0.911835	0.989245	0.117555	0.154139	0.78105	0.999322	no
TraesCS1A02G288400	TraesCS1A02G288400	-	1A:485353186-485357741	8_6_74	8_6_128	OK	4.73224	4.5679	-0.0509904	-0.102248	0.8606	0.999322	no
TraesCS1A02G288500	TraesCS1A02G288500	-	1A:485359630-485363435	8_6_74	8_6_128	OK	6.89209	7.36508	0.0957589	0.146888	0.78565	0.999322	no
TraesCS1A02G288600	TraesCS1A02G288600	-	1A:485557977-485566303	8_6_74	8_6_128	OK	1.43352	1.12842	-0.345256	-0.656477	0.26465	0.999322	no
TraesCS1A02G288700	TraesCS1A02G288700	-	1A:486042158-486050391	8_6_74	8_6_128	OK	1.00232	1.19434	0.252878	0.384841	0.49595	0.999322	no
TraesCS1A02G288800	TraesCS1A02G288800	-	1A:486052172-486054559	8_6_74	8_6_128	OK	166.297	158.639	-0.0680107	-0.134824	0.8062	0.999322	no
TraesCS1A02G288900	TraesCS1A02G288900	-	1A:486329613-486334243	8_6_74	8_6_128	OK	2.2944	2.41036	0.0711302	0.125118	0.83185	0.999322	no
TraesCS1A02G289000	TraesCS1A02G289000	-	1A:486338881-486343058	8_6_74	8_6_128	OK	5.9175	4.81458	-0.297579	-0.525846	0.3404	0.999322	no
TraesCS1A02G289700	TraesCS1A02G289700	-	1A:486746812-486747007	8_6_74	8_6_128	OK	1.08895	0.272277	-1.99979	-1.25005	0.21045	0.999322	no
TraesCS1A02G289800	TraesCS1A02G289800	-	1A:486750893-486751073	8_6_74	8_6_128	OK	120.902	143.396	0.246164	0.346295	0.54625	0.999322	no
TraesCS1A02G289900	TraesCS1A02G289900	-	1A:486816907-486817108	8_6_74	8_6_128	OK	25.9093	13.5474	-0.935456	-0.829965	0.15815	0.999322	no
TraesCS1A02G290100	TraesCS1A02G290100	-	1A:486896764-486897070	8_6_74	8_6_128	OK	17.422	8.7742	-0.98957	-1.16586	0.04235	0.798069	no
TraesCS1A02G290200	TraesCS1A02G290200	-	1A:486953458-486953967	8_6_74	8_6_128	OK	1.71448	0.887247	-0.950359	-0.613123	0.2786	0.999322	no
TraesCS1A02G290500	TraesCS1A02G290500	-	1A:487010512-487019246	8_6_74	8_6_128	OK	2.77676	2.11209	-0.39473	-0.736457	0.20865	0.999322	no
TraesCS1A02G290800	TraesCS1A02G290800	-	1A:487100406-487103619	8_6_74	8_6_128	OK	2.28854	3.11181	0.443323	0.50337	0.40205	0.999322	no
TraesCS1A02G291200	TraesCS1A02G291200	-	1A:487463044-487466385	8_6_74	8_6_128	OK	0.830173	1.87757	1.17738	1.43168	0.0181	0.518052	no
TraesCS1A02G291400	TraesCS1A02G291400	-	1A:487485916-487492936	8_6_74	8_6_128	OK	1.07203	0.924794	-0.213136	-0.203497	0.71795	0.999322	no
TraesCS1A02G291500	TraesCS1A02G291500	-	1A:487568657-487569222	8_6_74	8_6_128	OK	137.24	127.567	-0.105444	-0.205235	0.7329	0.999322	no
TraesCS1A02G291600	TraesCS1A02G291600	-	1A:487571245-487571856	8_6_74	8_6_128	OK	139.253	131.851	-0.0788044	-0.15314	0.78645	0.999322	no
TraesCS1A02G291700	TraesCS1A02G291700	-	1A:487604482-487605044	8_6_74	8_6_128	OK	206.504	167.071	-0.30571	-0.61543	0.3085	0.999322	no
TraesCS1A02G291800	TraesCS1A02G291800	-	1A:487607236-487609138	8_6_74	8_6_128	OK	0.847221	0.47641	-0.830534	-0.651555	0.2755	0.999322	no
TraesCS1A02G292000	TraesCS1A02G292000	-	1A:487725419-487727833	8_6_74	8_6_128	OK	0.948212	0.909066	-0.0608239	-0.0591012	0.9177	0.999322	no
TraesCS1A02G292100	TraesCS1A02G292100	-	1A:487728611-487734607	8_6_74	8_6_128	OK	7.06903	6.53284	-0.113802	-0.23958	0.68705	0.999322	no
TraesCS1A02G292200	TraesCS1A02G292200	-	1A:487735996-487741826	8_6_74	8_6_128	OK	7.15766	6.83342	-0.0668794	-0.135403	0.81725	0.999322	no
TraesCS1A02G292300	TraesCS1A02G292300	-	1A:488065307-488071060	8_6_74	8_6_128	OK	47.4766	43.1635	-0.137406	-0.275006	0.6206	0.999322	no
TraesCS1A02G292400	TraesCS1A02G292400	-	1A:488071385-488074461	8_6_74	8_6_128	OK	3.17742	3.02097	-0.0728436	-0.111672	0.84585	0.999322	no
TraesCS1A02G293200	TraesCS1A02G293200	-	1A:488235810-488239201	8_6_74	8_6_128	OK	0.754389	0.276685	-1.44706	-1.16889	0.0513	0.86897	no
TraesCS1A02G293400	TraesCS1A02G293400	-	1A:488619058-488620361	8_6_74	8_6_128	OK	0.121228	0.758816	2.64603	1.44348	0.31565	0.999322	no
TraesCS1A02G294700	TraesCS1A02G294700	-	1A:489600056-489601234	8_6_74	8_6_128	OK	1.18108	0.433461	-1.44614	-1.05015	0.1856	0.999322	no
TraesCS1A02G294900	TraesCS1A02G294900	-	1A:490018585-490021155	8_6_74	8_6_128	OK	0.11972	0.681811	2.50971	1.34832	0.05365	0.883443	no
TraesCS1A02G295200	TraesCS1A02G295200	-	1A:490306426-490313978	8_6_74	8_6_128	OK	8.24224	6.89399	-0.257697	-0.554593	0.34295	0.999322	no
TraesCS1A02G295300	TraesCS1A02G295300	-	1A:490411508-490414419	8_6_74	8_6_128	OK	2.75819	4.91838	0.834459	0.991308	0.0851	0.999322	no
TraesCS1A02G295400	TraesCS1A02G295400	-	1A:490418246-490418875	8_6_74	8_6_128	OK	186.38	180.664	-0.0449342	-0.0878504	0.8787	0.999322	no
TraesCS1A02G295600	TraesCS1A02G295600	-	1A:490509792-490525089	8_6_74	8_6_128	OK	0.735329	0.396574	-0.8908	-0.928049	0.1064	0.999322	no
TraesCS1A02G295700	TraesCS1A02G295700	-	1A:490759998-490760520	8_6_74	8_6_128	OK	299.738	254.721	-0.234782	-0.470145	0.42555	0.999322	no
TraesCS1A02G295800	TraesCS1A02G295800	-	1A:490794343-490797100	8_6_74	8_6_128	OK	18.1286	9.11184	-0.99245	-0.986209	0.0876	0.999322	no
TraesCS1A02G295900	TraesCS1A02G295900	-	1A:490893556-490894966	8_6_74	8_6_128	OK	4.74303	2.88911	-0.715181	-0.732765	0.22475	0.999322	no
TraesCS1A02G296100	TraesCS1A02G296100	-	1A:491128109-491130587	8_6_74	8_6_128	OK	3.47394	2.89883	-0.261105	-0.384854	0.48615	0.999322	no
TraesCS1A02G296200	TraesCS1A02G296200	-	1A:491135032-491139363	8_6_74	8_6_128	OK	5.61596	5.56684	-0.0126758	-0.021855	0.968	0.999322	no
TraesCS1A02G296300	TraesCS1A02G296300	-	1A:491148417-491153457	8_6_74	8_6_128	OK	0.408572	0.243289	-0.747919	-0.763106	0.1896	0.999322	no
TraesCS1A02G296800	TraesCS1A02G296800	-	1A:492000008-492000377	8_6_74	8_6_128	OK	2.25581	0.621968	-1.85874	-1.0333	0.1016	0.999322	no
TraesCS1A02G296900	TraesCS1A02G296900	-	1A:492045922-492046657	8_6_74	8_6_128	OK	3.30518	0.797949	-2.05036	-1.70001	0.0751	0.978644	no
TraesCS1A02G297000	TraesCS1A02G297000	-	1A:492123582-492128662	8_6_74	8_6_128	OK	1.21981	0.895998	-0.445084	-0.677888	0.2594	0.999322	no
TraesCS1A02G297200	TraesCS1A02G297200	-	1A:492196185-492200627	8_6_74	8_6_128	OK	1.70886	1.64489	-0.0550425	-0.0761423	0.89425	0.999322	no
TraesCS1A02G297400	TraesCS1A02G297400	-	1A:492271767-492273128	8_6_74	8_6_128	OK	0.513943	0.0982699	-2.38679	-1.35493	0.30595	0.999322	no
TraesCS1A02G297600	TraesCS1A02G297600	-	1A:492652070-492652999	8_6_74	8_6_128	OK	2.85231	1.18383	-1.26867	-1.15123	0.19265	0.999322	no
TraesCS1A02G297800	TraesCS1A02G297800	-	1A:492807459-492809424	8_6_74	8_6_128	OK	1.86777	1.78858	-0.0625075	-0.0751357	0.90095	0.999322	no
TraesCS1A02G297900	TraesCS1A02G297900	-	1A:493201601-493202834	8_6_74	8_6_128	OK	12.9482	18.4932	0.514235	0.944075	0.10815	0.999322	no
TraesCS1A02G298000	TraesCS1A02G298000	-	1A:493205774-493211109	8_6_74	8_6_128	OK	1.36454	1.04875	-0.379746	-0.512872	0.3859	0.999322	no
TraesCS1A02G298100	TraesCS1A02G298100	-	1A:493211556-493216752	8_6_74	8_6_128	OK	2.71251	1.91114	-0.505196	-0.89697	0.1232	0.999322	no
TraesCS1A02G298700	TraesCS1A02G298700	-	1A:493509746-493513131	8_6_74	8_6_128	OK	3.45153	3.82514	0.148278	0.266871	0.62805	0.999322	no
TraesCS1A02G298800	TraesCS1A02G298800	-	1A:493736792-493737676	8_6_74	8_6_128	OK	18.978	12.6197	-0.588649	-0.729248	0.20095	0.999322	no
TraesCS1A02G298900	TraesCS1A02G298900	-	1A:493815618-493820587	8_6_74	8_6_128	OK	1.94804	1.54359	-0.335737	-0.540944	0.34185	0.999322	no
TraesCS1A02G299100	TraesCS1A02G299100	-	1A:493919420-493923356	8_6_74	8_6_128	OK	10.6666	7.28338	-0.550422	-1.12113	0.05765	0.904003	no
TraesCS1A02G299400	TraesCS1A02G299400	-	1A:494437300-494440638	8_6_74	8_6_128	OK	7.91341	7.84372	-0.0127607	-0.0242423	0.966	0.999322	no
TraesCS1A02G299500	TraesCS1A02G299500	-	1A:494442746-494448514	8_6_74	8_6_128	OK	8.97857	7.89551	-0.185452	-0.377556	0.521	0.999322	no
TraesCS1A02G299600	TraesCS1A02G299600	-	1A:494449855-494452574	8_6_74	8_6_128	OK	0.469637	0.260311	-0.851308	-0.733658	0.16365	0.999322	no
TraesCS1A02G299900	TraesCS1A02G299900	-	1A:494715223-494719483	8_6_74	8_6_128	OK	0.208897	0.493338	1.23978	0.915823	0.1137	0.999322	no
TraesCS1A02G300000	TraesCS1A02G300000	-	1A:494799445-494801844	8_6_74	8_6_128	OK	4.5252	4.43541	-0.0289139	-0.0348662	0.95155	0.999322	no
TraesCS1A02G300100	TraesCS1A02G300100	-	1A:495129372-495130893	8_6_74	8_6_128	OK	0.39302	0.418364	0.090157	0.0569631	0.94685	0.999322	no
TraesCS1A02G300200	TraesCS1A02G300200	-	1A:495191439-495193276	8_6_74	8_6_128	OK	34.8852	34.6914	-0.00803895	-0.0168301	0.9758	0.999322	no
TraesCS1A02G300800	TraesCS1A02G300800	-	1A:495444289-495447580	8_6_74	8_6_128	OK	8.33362	8.32695	-0.00115394	-0.00220773	0.99715	0.999322	no
TraesCS1A02G301000	TraesCS1A02G301000	-	1A:495487231-495490176	8_6_74	8_6_128	OK	0.34652	0.732574	1.08004	0.804951	0.1734	0.999322	no
TraesCS1A02G301300	TraesCS1A02G301300	-	1A:495695407-495697553	8_6_74	8_6_128	OK	0.494715	0.325597	-0.603509	-0.338338	0.6124	0.999322	no
TraesCS1A02G301400	TraesCS1A02G301400	-	1A:495699526-495703459	8_6_74	8_6_128	OK	16.2874	15.7926	-0.0445072	-0.0766412	0.8895	0.999322	no
TraesCS1A02G301600	TraesCS1A02G301600	-	1A:495706746-495708765	8_6_74	8_6_128	OK	30.2988	25.2549	-0.262696	-0.454646	0.41955	0.999322	no
TraesCS1A02G301800	TraesCS1A02G301800	-	1A:496042549-496048839	8_6_74	8_6_128	OK	2.23135	2.10789	-0.0821133	-0.126528	0.8263	0.999322	no
TraesCS1A02G302100	TraesCS1A02G302100	-	1A:496088754-496090179	8_6_74	8_6_128	OK	0.794128	0.614565	-0.369806	-0.297259	0.6364	0.999322	no
TraesCS1A02G302300	TraesCS1A02G302300	-	1A:496141695-496143473	8_6_74	8_6_128	OK	1.86124	1.28068	-0.539349	-0.586928	0.3844	0.999322	no
TraesCS1A02G302400	TraesCS1A02G302400	-	1A:496169400-496170869	8_6_74	8_6_128	OK	0.642777	0.689845	0.101954	0.0710002	0.92	0.999322	no
TraesCS1A02G302500	TraesCS1A02G302500	-	1A:496293432-496297006	8_6_74	8_6_128	OK	7.7318	6.37846	-0.277596	-0.491549	0.3928	0.999322	no
TraesCS1A02G302600	TraesCS1A02G302600	-	1A:496303413-496315200	8_6_74	8_6_128	OK	1.0728	1.31185	0.290216	0.432612	0.46495	0.999322	no
TraesCS1A02G302700	TraesCS1A02G302700	-	1A:496303413-496315200	8_6_74	8_6_128	OK	1.25529	1.19302	-0.0734037	-0.0510466	0.92655	0.999322	no
TraesCS1A02G302800	TraesCS1A02G302800	-	1A:496439333-496443344	8_6_74	8_6_128	OK	8.29255	10.1761	0.295304	0.519266	0.3728	0.999322	no
TraesCS1A02G302900	TraesCS1A02G302900	-	1A:496476713-496479058	8_6_74	8_6_128	OK	48.454	66.2051	0.450326	0.906791	0.1083	0.999322	no
TraesCS1A02G303300	TraesCS1A02G303300	-	1A:497072883-497077040	8_6_74	8_6_128	OK	6.63613	6.62051	-0.00340028	-0.00698363	0.9886	0.999322	no
TraesCS1A02G303400	TraesCS1A02G303400	-	1A:497083210-497084830	8_6_74	8_6_128	OK	2.00955	2.4505	0.286204	0.294886	0.6301	0.999322	no
TraesCS1A02G303600	TraesCS1A02G303600	-	1A:497192149-497192770	8_6_74	8_6_128	OK	1.06617	1.88914	0.8253	0.648364	0.4117	0.999322	no
TraesCS1A02G303700	TraesCS1A02G303700	-	1A:497225053-497225668	8_6_74	8_6_128	OK	0.705715	0.948652	0.426794	0.239648	0.6795	0.999322	no
TraesCS1A02G304200	TraesCS1A02G304200	-	1A:497503762-497509507	8_6_74	8_6_128	OK	0.720857	0.471726	-0.611766	-0.698439	0.23725	0.999322	no
TraesCS1A02G304300	TraesCS1A02G304300	-	1A:497511011-497514242	8_6_74	8_6_128	OK	18.0812	16.2537	-0.153729	-0.270933	0.63055	0.999322	no
TraesCS1A02G304400	TraesCS1A02G304400	-	1A:497516472-497522797	8_6_74	8_6_128	OK	2.06485	1.48143	-0.479041	-0.823099	0.1616	0.999322	no
TraesCS1A02G304900	TraesCS1A02G304900	-	1A:497760515-497762475	8_6_74	8_6_128	OK	2.78839	2.27792	-0.29172	-0.342366	0.53905	0.999322	no
TraesCS1A02G305300	TraesCS1A02G305300	-	1A:497902189-497902938	8_6_74	8_6_128	OK	20.0309	23.5371	0.23271	0.317268	0.57	0.999322	no
TraesCS1A02G305400	TraesCS1A02G305400	-	1A:498047044-498047740	8_6_74	8_6_128	OK	4.08367	3.53588	-0.207797	-0.185399	0.8064	0.999322	no
TraesCS1A02G305500	TraesCS1A02G305500	-	1A:498048601-498050847	8_6_74	8_6_128	OK	0.968027	0.717727	-0.431613	-0.418028	0.44615	0.999322	no
[truncated: 53,527 more rows]

## Sheet: Genes_significantly_regulated
test_id	gene_id	gene	locus	sample_1	sample_2	status	value_1	value_2	log2(fold_change)	FoldChange	test_stat	p_value	q_value	significant
ENSRNA050017613	ENSRNA050017613	snoZ279_R105_R108	1D:439309081-439309187	8_6_74	8_6_128	OK	0	132.748	inf	#VALUE!	#NAME?	0.00025	0.0379276	yes
ENSRNA050017732	ENSRNA050017732	U2	7A:86111904-86112100	8_6_74	8_6_128	OK	0	2.6664	inf	#VALUE!	#NAME?	0.0002	0.0329531	yes
ENSRNA050019266	ENSRNA050019266	SSU_rRNA_eukarya	1B:111155960-111156200	8_6_74	8_6_128	OK	0	1.83374	inf	#VALUE!	#NAME?	0.0001	0.0213562	yes
TraesCS1A02G004200	TraesCS1A02G004200	-	1A:2540490-2540958	8_6_74	8_6_128	OK	0	1.08858	inf	#VALUE!	#NAME?	0.0003	0.0431549	yes
TraesCS1A02G125200	TraesCS1A02G125200	-	1A:148744426-148745985	8_6_74	8_6_128	OK	4.99168	0	#NAME?	#NAME?	#NAME?	5e-05	0.0130958	yes
TraesCS1A02G181700	TraesCS1A02G181700	-	1A:327712387-327713606	8_6_74	8_6_128	OK	2.3773	0	#NAME?	#NAME?	#NAME?	5e-05	0.0130958	yes
TraesCS1A02G239400	TraesCS1A02G239400	-	1A:426728773-426730679	8_6_74	8_6_128	OK	0	0.764313	inf	#VALUE!	#NAME?	0.0001	0.0213562	yes
TraesCS1A02G371000	TraesCS1A02G371000	-	1A:548405014-548405913	8_6_74	8_6_128	OK	0	0.720303	inf	#VALUE!	#NAME?	5e-05	0.0130958	yes
TraesCS1A02G379200	TraesCS1A02G379200	-	1A:551479528-551482223	8_6_74	8_6_128	OK	1.02368	0	#NAME?	#NAME?	#NAME?	5e-05	0.0130958	yes
TraesCS1A02G405100	TraesCS1A02G405100	-	1A:568383492-568383795	8_6_74	8_6_128	OK	2.7898	0	#NAME?	#NAME?	#NAME?	0.0002	0.0329531	yes
TraesCS1A02G421300	TraesCS1A02G421300	-	1A:577611184-577612558	8_6_74	8_6_128	OK	0	1.08748	inf	#VALUE!	#NAME?	0.00015	0.0279493	yes
TraesCS1A02G435100	TraesCS1A02G435100	-	1A:585690524-585691316	8_6_74	8_6_128	OK	0	0.341342	inf	#VALUE!	#NAME?	5e-05	0.0130958	yes
TraesCS1B02G000700	TraesCS1B02G000700	-	1B:1201459-1203257	8_6_74	8_6_128	OK	0.922162	0	#NAME?	#NAME?	#NAME?	5e-05	0.0130958	yes
TraesCS1B02G009300	TraesCS1B02G009300	-	1B:4595786-4597245	8_6_74	8_6_128	OK	0.480145	0	#NAME?	#NAME?	#NAME?	5e-05	0.0130958	yes
TraesCS1B02G243300	TraesCS1B02G243300	-	1B:432323695-432330346	8_6_74	8_6_128	OK	0.97044	0	#NAME?	#NAME?	#NAME?	5e-05	0.0130958	yes
TraesCS1B02G339000	TraesCS1B02G339000	-	1B:566823399-566831663	8_6_74	8_6_128	OK	14.0023	0	#NAME?	#NAME?	#NAME?	5e-05	0.0130958	yes
TraesCS1B02G359500	TraesCS1B02G359500	-	1B:588497322-588498502	8_6_74	8_6_128	OK	0.652454	0	#NAME?	#NAME?	#NAME?	5e-05	0.0130958	yes
TraesCS1B02G361200	TraesCS1B02G361200	-	1B:589758941-589760063	8_6_74	8_6_128	OK	0	0.580391	inf	#VALUE!	#NAME?	5e-05	0.0130958	yes
TraesCS1B02G394300	TraesCS1B02G394300	-	1B:626587044-626589457	8_6_74	8_6_128	OK	0.560493	0	#NAME?	#NAME?	#NAME?	5e-05	0.0130958	yes
TraesCS1D02G019000	TraesCS1D02G019000	-	1D:8259961-8261206	8_6_74	8_6_128	OK	0.512442	0	#NAME?	#NAME?	#NAME?	5e-05	0.0130958	yes
TraesCS1D02G022800	TraesCS1D02G022800	-	1D:9744684-9746256	8_6_74	8_6_128	OK	0	0.845209	inf	#VALUE!	#NAME?	5e-05	0.0130958	yes
TraesCS1D02G050600	TraesCS1D02G050600	-	1D:30777763-30778854	8_6_74	8_6_128	OK	0	0.359085	inf	#VALUE!	#NAME?	0.0001	0.0213562	yes
TraesCS2A02G045500	TraesCS2A02G045500	-	2A:17869277-17871731	8_6_74	8_6_128	OK	0	0.598762	inf	#VALUE!	#NAME?	0.0001	0.0213562	yes
TraesCS2A02G047900	TraesCS2A02G047900	-	2A:18584591-18584831	8_6_74	8_6_128	OK	2.15597	0	#NAME?	#NAME?	#NAME?	0.00015	0.0279493	yes
TraesCS2A02G048400	TraesCS2A02G048400	-	2A:18645871-18646544	8_6_74	8_6_128	OK	1.05241	0	#NAME?	#NAME?	#NAME?	5e-05	0.0130958	yes
TraesCS2A02G120000	TraesCS2A02G120000	-	2A:70229684-70235175	8_6_74	8_6_128	OK	0.469903	0	#NAME?	#NAME?	#NAME?	5e-05	0.0130958	yes
TraesCS2B02G124600	TraesCS2B02G124600	-	2B:93111901-93113306	8_6_74	8_6_128	OK	0.834268	0	#NAME?	#NAME?	#NAME?	5e-05	0.0130958	yes
TraesCS2B02G124900	TraesCS2B02G124900	-	2B:93408031-93409920	8_6_74	8_6_128	OK	0	0.544303	inf	#VALUE!	#NAME?	0.00015	0.0279493	yes
TraesCS2B02G174900	TraesCS2B02G174900	-	2B:150141075-150141963	8_6_74	8_6_128	OK	0	1.22894	inf	#VALUE!	#NAME?	5e-05	0.0130958	yes
TraesCS2B02G430300	TraesCS2B02G430300	-	2B:619044573-619044969	8_6_74	8_6_128	OK	0	2.33444	inf	#VALUE!	#NAME?	0.0002	0.0329531	yes
TraesCS2B02G549000	TraesCS2B02G549000	-	2B:745034232-745035324	8_6_74	8_6_128	OK	0	0.915525	inf	#VALUE!	#NAME?	5e-05	0.0130958	yes
TraesCS2B02G553700	TraesCS2B02G553700	-	2B:749043904-749044536	8_6_74	8_6_128	OK	0	1.45369	inf	#VALUE!	#NAME?	0.00015	0.0279493	yes
TraesCS2D02G030000	TraesCS2D02G030000	-	2D:12322884-12324828	8_6_74	8_6_128	OK	0	0.867625	inf	#VALUE!	#NAME?	5e-05	0.0130958	yes
TraesCS2D02G046900	TraesCS2D02G046900	-	2D:17184185-17184804	8_6_74	8_6_128	OK	0.487013	0	#NAME?	#NAME?	#NAME?	0.0001	0.0213562	yes
TraesCS2D02G320300	TraesCS2D02G320300	-	2D:411417728-411419214	8_6_74	8_6_128	OK	0	0.969369	inf	#VALUE!	#NAME?	5e-05	0.0130958	yes
TraesCS2D02G349400	TraesCS2D02G349400	-	2D:446932069-446933116	8_6_74	8_6_128	OK	0	1.85965	inf	#VALUE!	#NAME?	5e-05	0.0130958	yes
TraesCS2D02G431100	TraesCS2D02G431100	-	2D:543530550-543532023	8_6_74	8_6_128	OK	0	0.635845	inf	#VALUE!	#NAME?	0.00015	0.0279493	yes
TraesCS2D02G594400	TraesCS2D02G594400	GLU1C	2D:648238203-648242750	8_6_74	8_6_128	OK	0	1.8088	inf	#VALUE!	#NAME?	5e-05	0.0130958	yes
TraesCS3A02G220100	TraesCS3A02G220100	-	3A:405831515-405842048	8_6_74	8_6_128	OK	0	0.829657	inf	#VALUE!	#NAME?	5e-05	0.0130958	yes
TraesCS3A02G452600	TraesCS3A02G452600	-	3A:690896265-690898607	8_6_74	8_6_128	OK	0	5.97329	inf	#VALUE!	#NAME?	5e-05	0.0130958	yes
TraesCS3A02G482200	TraesCS3A02G482200	-	3A:712728150-712729578	8_6_74	8_6_128	OK	0	0.658077	inf	#VALUE!	#NAME?	0.0001	0.0213562	yes
TraesCS3A02G518800	TraesCS3A02G518800	-	3A:735980685-735982050	8_6_74	8_6_128	OK	0	1.07512	inf	#VALUE!	#NAME?	5e-05	0.0130958	yes
TraesCS3B02G059900	TraesCS3B02G059900	-	3B:31788991-31789585	8_6_74	8_6_128	OK	0	1.08367	inf	#VALUE!	#NAME?	5e-05	0.0130958	yes
TraesCS3B02G063700	TraesCS3B02G063700	-	3B:35701445-35701793	8_6_74	8_6_128	OK	4.56378	0	#NAME?	#NAME?	#NAME?	5e-05	0.0130958	yes
TraesCS3B02G217000	TraesCS3B02G217000	-	3B:257846737-257848247	8_6_74	8_6_128	OK	0	0.92113	inf	#VALUE!	#NAME?	5e-05	0.0130958	yes
TraesCS3B02G316100	TraesCS3B02G316100	-	3B:507498214-507499294	8_6_74	8_6_128	OK	0.377312	0	#NAME?	#NAME?	#NAME?	0.0002	0.0329531	yes
TraesCS3B02G340500	TraesCS3B02G340500	-	3B:547110394-547111880	8_6_74	8_6_128	OK	0	1.01342	inf	#VALUE!	#NAME?	5e-05	0.0130958	yes
TraesCS3B02G417900	TraesCS3B02G417900	-	3B:654655815-654658054	8_6_74	8_6_128	OK	1.30839	0	#NAME?	#NAME?	#NAME?	5e-05	0.0130958	yes
TraesCS3B02G429200	TraesCS3B02G429200	-	3B:667778491-667779373	8_6_74	8_6_128	OK	0	0.797655	inf	#VALUE!	#NAME?	0.0002	0.0329531	yes
TraesCS3B02G487900	TraesCS3B02G487900	-	3B:733879486-733884400	8_6_74	8_6_128	OK	0.417555	0	#NAME?	#NAME?	#NAME?	5e-05	0.0130958	yes
TraesCS3B02G510400	TraesCS3B02G510400	-	3B:754718133-754722751	8_6_74	8_6_128	OK	0	0.477727	inf	#VALUE!	#NAME?	5e-05	0.0130958	yes
TraesCS3B02G532100	TraesCS3B02G532100	-	3B:772723489-772726572	8_6_74	8_6_128	OK	0	0.562404	inf	#VALUE!	#NAME?	5e-05	0.0130958	yes
TraesCS3B02G586200	TraesCS3B02G586200	-	3B:812721100-812722505	8_6_74	8_6_128	OK	0	0.638161	inf	#VALUE!	#NAME?	0.0001	0.0213562	yes
TraesCS3B02G586300	TraesCS3B02G586300	-	3B:812725828-812727275	8_6_74	8_6_128	OK	0	1.02929	inf	#VALUE!	#NAME?	5e-05	0.0130958	yes
TraesCS3B02G587200	TraesCS3B02G587200	-	3B:813902122-813903437	8_6_74	8_6_128	OK	0	0.464527	inf	#VALUE!	#NAME?	0.0001	0.0213562	yes
TraesCS3D02G005900	TraesCS3D02G005900	-	3D:2201393-2201804	8_6_74	8_6_128	OK	0	1.56005	inf	#VALUE!	#NAME?	0.0002	0.0329531	yes
TraesCS3D02G098600	TraesCS3D02G098600	-	3D:50381295-50383060	8_6_74	8_6_128	OK	0	0.52783	inf	#VALUE!	#NAME?	5e-05	0.0130958	yes
TraesCS3D02G526000	TraesCS3D02G526000	-	3D:604967116-604968552	8_6_74	8_6_128	OK	0	0.669231	inf	#VALUE!	#NAME?	0.00015	0.0279493	yes
TraesCS4A02G008000	TraesCS4A02G008000	-	4A:4847653-4848933	8_6_74	8_6_128	OK	0	0.530816	inf	#VALUE!	#NAME?	0.00025	0.0379276	yes
TraesCS4A02G423900	TraesCS4A02G423900	-	4A:693783397-693785810	8_6_74	8_6_128	OK	0	0.628998	inf	#VALUE!	#NAME?	0.0001	0.0213562	yes
TraesCS4B02G369300	TraesCS4B02G369300	-	4B:654924852-654925540	8_6_74	8_6_128	OK	0	1.82495	inf	#VALUE!	#NAME?	0.0001	0.0213562	yes
TraesCS4D02G004400	TraesCS4D02G004400	-	4D:2020227-2021352	8_6_74	8_6_128	OK	0	4.71327	inf	#VALUE!	#NAME?	5e-05	0.0130958	yes
TraesCS4D02G054900	TraesCS4D02G054900	-	4D:30390905-30392543	8_6_74	8_6_128	OK	0.591982	0	#NAME?	#NAME?	#NAME?	5e-05	0.0130958	yes
TraesCS4D02G309700	TraesCS4D02G309700	-	4D:477164259-477165998	8_6_74	8_6_128	OK	0.79118	0	#NAME?	#NAME?	#NAME?	5e-05	0.0130958	yes
TraesCS5A02G003500	TraesCS5A02G003500	-	5A:2426487-2428137	8_6_74	8_6_128	OK	0	1.31654	inf	#VALUE!	#NAME?	5e-05	0.0130958	yes
TraesCS5A02G275400	TraesCS5A02G275400	-	5A:484833469-484836027	8_6_74	8_6_128	OK	0	0.509751	inf	#VALUE!	#NAME?	5e-05	0.0130958	yes
TraesCS5A02G368200	TraesCS5A02G368200	-	5A:568890469-568891386	8_6_74	8_6_128	OK	0	0.797592	inf	#VALUE!	#NAME?	5e-05	0.0130958	yes
TraesCS5A02G369800	TraesCS5A02G369800	-	5A:569677388-569678193	8_6_74	8_6_128	OK	1.44616	0	#NAME?	#NAME?	#NAME?	5e-05	0.0130958	yes
TraesCS5A02G386000	TraesCS5A02G386000	-	5A:583627034-583627859	8_6_74	8_6_128	OK	0	1.18581	inf	#VALUE!	#NAME?	0.00015	0.0279493	yes
TraesCS5A02G530200	TraesCS5A02G530200	-	5A:689155442-689156097	8_6_74	8_6_128	OK	0.647712	0	#NAME?	#NAME?	#NAME?	5e-05	0.0130958	yes
TraesCS5B02G015500	TraesCS5B02G015500	-	5B:15004985-15005894	8_6_74	8_6_128	OK	0	5.91989	inf	#VALUE!	#NAME?	5e-05	0.0130958	yes
TraesCS5B02G115100	TraesCS5B02G115100	-	5B:191029573-191038231	8_6_74	8_6_128	OK	0.541198	0	#NAME?	#NAME?	#NAME?	5e-05	0.0130958	yes
TraesCS5B02G363400	TraesCS5B02G363400	-	5B:542330771-542331558	8_6_74	8_6_128	OK	0	1.68207	inf	#VALUE!	#NAME?	0.0003	0.0431549	yes
TraesCS5B02G452100	TraesCS5B02G452100	-	5B:625036457-625038104	8_6_74	8_6_128	OK	0.620463	0	#NAME?	#NAME?	#NAME?	5e-05	0.0130958	yes
TraesCS5B02G520400	TraesCS5B02G520400	-	5B:682696263-682697785	8_6_74	8_6_128	OK	0	1.80842	inf	#VALUE!	#NAME?	5e-05	0.0130958	yes
TraesCS5B02G528000	TraesCS5B02G528000	-	5B:686841670-686842617	8_6_74	8_6_128	OK	0	0.478403	inf	#VALUE!	#NAME?	0.0003	0.0431549	yes
TraesCS5B02G550900	TraesCS5B02G550900	-	5B:702376309-702376841	8_6_74	8_6_128	OK	1.73636	0	#NAME?	#NAME?	#NAME?	5e-05	0.0130958	yes
TraesCS5D02G012200	TraesCS5D02G012200	-	5D:6480922-6481459	8_6_74	8_6_128	OK	0	0.293805	inf	#VALUE!	#NAME?	0.0001	0.0213562	yes
TraesCS5D02G234400	TraesCS5D02G234400	-	5D:341578534-341579368	8_6_74	8_6_128	OK	0	0.789556	inf	#VALUE!	#NAME?	0.00035	0.0475161	yes
TraesCS5D02G317600	TraesCS5D02G317600	-	5D:410679527-410679968	8_6_74	8_6_128	OK	0	3.01845	inf	#VALUE!	#NAME?	5e-05	0.0130958	yes
TraesCS5D02G341100	TraesCS5D02G341100	-	5D:429304292-429305209	8_6_74	8_6_128	OK	0	2.5193	inf	#VALUE!	#NAME?	5e-05	0.0130958	yes
TraesCS5D02G377700	TraesCS5D02G377700	-	5D:449667214-449667879	8_6_74	8_6_128	OK	0	2.44836	inf	#VALUE!	#NAME?	5e-05	0.0130958	yes
TraesCS5D02G446900	TraesCS5D02G446900	-	5D:496978544-496979616	8_6_74	8_6_128	OK	0	0.314062	inf	#VALUE!	#NAME?	0.00015	0.0279493	yes
TraesCS5D02G482700	TraesCS5D02G482700	-	5D:519910475-519911072	8_6_74	8_6_128	OK	0	1.76817	inf	#VALUE!	#NAME?	0.00025	0.0379276	yes
TraesCS5D02G495300	TraesCS5D02G495300	-	5D:526824391-526824943	8_6_74	8_6_128	OK	0	1.32089	inf	#VALUE!	#NAME?	0.0002	0.0329531	yes
TraesCS6B02G014200	TraesCS6B02G014200	-	6B:8773329-8773830	8_6_74	8_6_128	OK	0	1.44464	inf	#VALUE!	#NAME?	0.00015	0.0279493	yes
TraesCS6B02G120000	TraesCS6B02G120000	-	6B:114879591-114880826	8_6_74	8_6_128	OK	0.622436	0	#NAME?	#NAME?	#NAME?	0.0002	0.0329531	yes
TraesCS6B02G184700	TraesCS6B02G184700	-	6B:207720205-207735459	8_6_74	8_6_128	OK	0.73858	0	#NAME?	#NAME?	#NAME?	5e-05	0.0130958	yes
TraesCS6B02G330400	TraesCS6B02G330400	-	6B:579549898-579550629	8_6_74	8_6_128	OK	0	1.77375	inf	#VALUE!	#NAME?	0.00015	0.0279493	yes
TraesCS6B02G342800	TraesCS6B02G342800	-	6B:603771437-603773129	8_6_74	8_6_128	OK	0	0.914364	inf	#VALUE!	#NAME?	5e-05	0.0130958	yes
TraesCS6B02G373100	TraesCS6B02G373100	-	6B:646258127-646261595	8_6_74	8_6_128	OK	0	0.429349	inf	#VALUE!	#NAME?	5e-05	0.0130958	yes
TraesCS6B02G422100	TraesCS6B02G422100	-	6B:692574396-692575472	8_6_74	8_6_128	OK	0	0.9654	inf	#VALUE!	#NAME?	0.00015	0.0279493	yes
TraesCS6B02G433100	TraesCS6B02G433100	-	6B:702143689-702144247	8_6_74	8_6_128	OK	0	3.01524	inf	#VALUE!	#NAME?	0.0003	0.0431549	yes
TraesCS6B02G473800	TraesCS6B02G473800	-	6B:720805006-720805537	8_6_74	8_6_128	OK	0	2.76237	inf	#VALUE!	#NAME?	5e-05	0.0130958	yes
TraesCS6D02G300800	TraesCS6D02G300800	-	6D:410175486-410175777	8_6_74	8_6_128	OK	0	2.63107	inf	#VALUE!	#NAME?	0.00025	0.0379276	yes
TraesCS7A02G069400	TraesCS7A02G069400	-	7A:35457588-35457789	8_6_74	8_6_128	OK	0	4.04465	inf	#VALUE!	#NAME?	0.00035	0.0475161	yes
TraesCS7A02G214300	TraesCS7A02G214300	-	7A:178295702-178297993	8_6_74	8_6_128	OK	0	0.507424	inf	#VALUE!	#NAME?	0.00035	0.0475161	yes
TraesCS7A02G297100	TraesCS7A02G297100	-	7A:398575214-398575568	8_6_74	8_6_128	OK	0	0.630529	inf	#VALUE!	#NAME?	0.00025	0.0379276	yes
TraesCS7A02G327400	TraesCS7A02G327400	-	7A:475804357-475804990	8_6_74	8_6_128	OK	0	2.02388	inf	#VALUE!	#NAME?	0.0003	0.0431549	yes
TraesCS7A02G397200	TraesCS7A02G397200	-	7A:576063907-576064888	8_6_74	8_6_128	OK	0.417412	0	#NAME?	#NAME?	#NAME?	5e-05	0.0130958	yes
TraesCS7A02G434800	TraesCS7A02G434800	-	7A:628524364-628524676	8_6_74	8_6_128	OK	2.29557	0	#NAME?	#NAME?	#NAME?	0.0001	0.0213562	yes
TraesCS7A02G482900	TraesCS7A02G482900	-	7A:674796418-674796820	8_6_74	8_6_128	OK	0	1.63046	inf	#VALUE!	#NAME?	0.0003	0.0431549	yes
TraesCS7B02G024000	TraesCS7B02G024000	-	7B:22892817-22894168	8_6_74	8_6_128	OK	0	0.416449	inf	#VALUE!	#NAME?	0.00015	0.0279493	yes
TraesCS7B02G104900	TraesCS7B02G104900	-	7B:121053480-121054324	8_6_74	8_6_128	OK	0	0.765421	inf	#VALUE!	#NAME?	5e-05	0.0130958	yes
TraesCS7B02G105100	TraesCS7B02G105100	-	7B:121242520-121243386	8_6_74	8_6_128	OK	0	3.47826	inf	#VALUE!	#NAME?	5e-05	0.0130958	yes
TraesCS7B02G243100	TraesCS7B02G243100	-	7B:451298059-451299276	8_6_74	8_6_128	OK	0	1.41411	inf	#VALUE!	#NAME?	0.0001	0.0213562	yes
TraesCS7B02G318500	TraesCS7B02G318500	-	7B:568496777-568497960	8_6_74	8_6_128	OK	0	1.09917	inf	#VALUE!	#NAME?	5e-05	0.0130958	yes
TraesCS7B02G456200	TraesCS7B02G456200	-	7B:716566770-716568718	8_6_74	8_6_128	OK	0	0.380455	inf	#VALUE!	#NAME?	5e-05	0.0130958	yes
TraesCS7B02G478400	TraesCS7B02G478400	-	7B:733595905-733597577	8_6_74	8_6_128	OK	0	0.561172	inf	#VALUE!	#NAME?	5e-05	0.0130958	yes
TraesCS7B02G478500	TraesCS7B02G478500	-	7B:733609030-733610906	8_6_74	8_6_128	OK	0	0.314599	inf	#VALUE!	#NAME?	5e-05	0.0130958	yes
TraesCS7D02G099600	TraesCS7D02G099600	-	7D:59873069-59873910	8_6_74	8_6_128	OK	0	0.937025	inf	#VALUE!	#NAME?	5e-05	0.0130958	yes
TraesCS7D02G180900	TraesCS7D02G180900	-	7D:134443249-134443938	8_6_74	8_6_128	OK	1.14027	0	#NAME?	#NAME?	#NAME?	5e-05	0.0130958	yes
TraesCS7D02G219300	TraesCS7D02G219300	-	7D:179996226-179996760	8_6_74	8_6_128	OK	0	0.926932	inf	#VALUE!	#NAME?	0.00025	0.0379276	yes
TraesCS7D02G331000	TraesCS7D02G331000	-	7D:422571220-422571760	8_6_74	8_6_128	OK	0	2.78527	inf	#VALUE!	#NAME?	0.00015	0.0279493	yes
TraesCS7D02G339700	TraesCS7D02G339700	-	7D:433892236-433893451	8_6_74	8_6_128	OK	0	1.9075	inf	#VALUE!	#NAME?	5e-05	0.0130958	yes
TraesCS7D02G351500	TraesCS7D02G351500	-	7D:452258951-452262513	8_6_74	8_6_128	OK	0.445997	0	#NAME?	#NAME?	#NAME?	5e-05	0.0130958	yes
TraesCS7D02G388000	TraesCS7D02G388000	-	7D:501842121-501842322	8_6_74	8_6_128	OK	0	5.10868	inf	#VALUE!	#NAME?	0.0002	0.0329531	yes
TraesCS7D02G473400	TraesCS7D02G473400	-	7D:586497988-586498557	8_6_74	8_6_128	OK	0	3.20885	inf	#VALUE!	#NAME?	0.0003	0.0431549	yes
TraesCS7D02G509900	TraesCS7D02G509900	-	7D:613103583-613104698	8_6_74	8_6_128	OK	2.15536	0	#NAME?	#NAME?	#NAME?	0.0002	0.0329531	yes
TraesCSU02G059000	TraesCSU02G059000	-	Un:46203388-46204883	8_6_74	8_6_128	OK	0	0.653454	inf	#VALUE!	#NAME?	5e-05	0.0130958	yes
TraesCSU02G146900	TraesCSU02G146900	-	Un:162978846-162979861	8_6_74	8_6_128	OK	0	0.863502	inf	#VALUE!	#NAME?	0.00025	0.0379276	yes
TraesCSU02G171400	TraesCSU02G171400	-	Un:252681685-252684252	8_6_74	8_6_128	OK	0	0.519337	inf	#VALUE!	#NAME?	5e-05	0.0130958	yes
TraesCSU02G242600	TraesCSU02G242600	-	Un:363576024-363577111	8_6_74	8_6_128	OK	0	4.05938	inf	#VALUE!	#NAME?	5e-05	0.0130958	yes
TraesCSU02G243400	TraesCSU02G243400	-	Un:364538549-364539104	8_6_74	8_6_128	OK	0	1.818	inf	#VALUE!	#NAME?	5e-05	0.0130958	yes
TraesCS2B02G075300	TraesCS2B02G075300	-	2B:40919214-40920221	8_6_74	8_6_128	OK	0.441806	22.9933	5.70166	52.044	4.4738	5e-05	0.0130958	yes
TraesCS5D02G049200	TraesCS5D02G049200	-	5D:46980594-46981118	8_6_74	8_6_128	OK	2.0193	63.0863	4.9654	31.2417	4.06986	5e-05	0.0130958	yes
TraesCS3B02G578600	TraesCS3B02G578600	-	3B:807975871-807977196	8_6_74	8_6_128	OK	1.77132	49.9165	4.81662	28.1804	4.87619	5e-05	0.0130958	yes
TraesCS7A02G368800	TraesCS7A02G368800	-	7A:542627301-542628020	8_6_74	8_6_128	OK	3.12269	66.0854	4.40347	21.163	4.04499	5e-05	0.0130958	yes
TraesCS2B02G075400	TraesCS2B02G075400	-	2B:40953787-40954893	8_6_74	8_6_128	OK	0.68119	14.1117	4.37269	20.7162	3.69467	0.0001	0.0213562	yes
TraesCS4A02G181900	TraesCS4A02G181900	-	4A:456459673-456460330	8_6_74	8_6_128	OK	1.23166	22.5037	4.19148	18.271	3.62504	0.00015	0.0279493	yes
TraesCS5D02G488500	TraesCS5D02G488500	-	5D:523451904-523454959	8_6_74	8_6_128	OK	0.137449	2.1733	3.98292	15.8117	3.05286	0.0001	0.0213562	yes
TraesCS3A02G517100	TraesCS3A02G517100	PR4A	3A:734151920-734152833	8_6_74	8_6_128	OK	2.21267	33.834	3.93462	15.2911	4.36013	5e-05	0.0130958	yes
TraesCS5D02G050200	TraesCS5D02G050200	-	5D:47793490-47794115	8_6_74	8_6_128	OK	4.68813	68.5096	3.86922	14.6134	3.77696	5e-05	0.0130958	yes
TraesCS6B02G014300	TraesCS6B02G014300	-	6B:8780942-8782484	8_6_74	8_6_128	OK	0.385694	5.46334	3.82426	14.165	3.29922	5e-05	0.0130958	yes
TraesCSU02G146600	TraesCSU02G146600	-	Un:162315705-162316486	8_6_74	8_6_128	OK	5.69215	79.5643	3.80508	13.9779	4.49739	5e-05	0.0130958	yes
TraesCS2D02G155000	TraesCS2D02G155000	-	2D:98672355-98673614	8_6_74	8_6_128	OK	0.524233	7.17287	3.77427	13.6826	3.21352	5e-05	0.0130958	yes
TraesCS3A02G483000	TraesCS3A02G483000	-	3A:713534310-713536049	8_6_74	8_6_128	OK	1.5597	21.1348	3.76028	13.5506	3.65862	5e-05	0.0130958	yes
TraesCS5D02G487900	TraesCS5D02G487900	-	5D:522758804-522761728	8_6_74	8_6_128	OK	0.216332	2.8773	3.73339	13.3003	2.82884	0.00025	0.0379276	yes
TraesCS1D02G029900	TraesCS1D02G029900	-	1D:11654672-11662254	8_6_74	8_6_128	OK	0.0557061	0.718988	3.69006	12.9068	2.65994	0.0001	0.0213562	yes
TraesCS3D02G475200	TraesCS3D02G475200	-	3D:575758466-575760020	8_6_74	8_6_128	OK	1.77049	20.323	3.52089	11.4787	3.63099	5e-05	0.0130958	yes
TraesCS3D02G031800	TraesCS3D02G031800	-	3D:11731895-11733355	8_6_74	8_6_128	OK	1.59579	17.9423	3.49102	11.2435	4.2093	5e-05	0.0130958	yes
TraesCS2A02G573900	TraesCS2A02G573900	-	2A:769144843-769146212	8_6_74	8_6_128	OK	2.37361	24.7559	3.38261	10.4296	3.87414	5e-05	0.0130958	yes
TraesCS2A02G235700	TraesCS2A02G235700	-	2A:297248157-297259504	8_6_74	8_6_128	OK	0.0850941	0.847671	3.31637	9.96155	3.66847	5e-05	0.0130958	yes
TraesCS7B02G483400	TraesCS7B02G483400	-	7B:741352829-741353351	8_6_74	8_6_128	OK	4.17453	40.9849	3.29541	9.81787	4.98139	0.00025	0.0379276	yes
TraesCS2B02G369100	TraesCS2B02G369100	-	2B:526733267-526734441	8_6_74	8_6_128	OK	1.45318	13.3761	3.20238	9.20476	3.18773	5e-05	0.0130958	yes
TraesCS7A02G558500	TraesCS7A02G558500	-	7A:730749197-730749974	8_6_74	8_6_128	OK	5.86037	50.7509	3.11437	8.66002	3.35542	5e-05	0.0130958	yes
TraesCS6A02G023300	TraesCS6A02G023300	-	6A:11587721-11591011	8_6_74	8_6_128	OK	0.17958	1.50139	3.06361	8.36062	2.3573	0.0002	0.0329531	yes
TraesCS4D02G030700	TraesCS4D02G030700	-	4D:14459061-14459736	8_6_74	8_6_128	OK	2.70224	19.5141	2.85229	7.22146	2.78342	0.0002	0.0329531	yes
TraesCS1B02G263100	TraesCS1B02G263100	-	1B:462798355-462800057	8_6_74	8_6_128	OK	4.66637	32.4522	2.79794	6.95447	3.29637	5e-05	0.0130958	yes
TraesCS2B02G613900	TraesCS2B02G613900	-	2B:793033780-793035166	8_6_74	8_6_128	OK	8.03072	55.3524	2.78504	6.89256	3.41608	5e-05	0.0130958	yes
TraesCS7D02G161200	TraesCS7D02G161200	-	7D:111114486-111115253	8_6_74	8_6_128	OK	1.68308	11.3975	2.75954	6.7718	2.52666	5e-05	0.0130958	yes
TraesCS7A02G226300	TraesCS7A02G226300	-	7A:195567948-195569016	8_6_74	8_6_128	OK	0.411898	2.77291	2.75104	6.73202	2.95525	0.0001	0.0213562	yes
TraesCS3A02G260100	TraesCS3A02G260100	-	3A:482927579-482928835	8_6_74	8_6_128	OK	1.74031	10.9315	2.65107	6.28133	2.53261	0.0001	0.0213562	yes
TraesCS7B02G446500	TraesCS7B02G446500	-	7B:709522166-709526472	8_6_74	8_6_128	OK	0.254497	1.57344	2.6282	6.18254	1.59034	5e-05	0.0130958	yes
TraesCS2B02G574100	TraesCS2B02G574100	-	2B:763630628-763633988	8_6_74	8_6_128	OK	0.577853	3.37039	2.54414	5.8326	2.77795	5e-05	0.0130958	yes
TraesCS6B02G452000	TraesCS6B02G452000	-	6B:710656931-710658290	8_6_74	8_6_128	OK	0.601248	3.46861	2.52832	5.76899	2.13884	0.00015	0.0279493	yes
TraesCS3B02G566100	TraesCS3B02G566100	-	3B:798392142-798396062	8_6_74	8_6_128	OK	1.35509	7.54976	2.47804	5.5714	2.95764	0.0001	0.0213562	yes
TraesCS2A02G044600	TraesCS2A02G044600	-	2A:17610326-17611274	8_6_74	8_6_128	OK	5.0664	28.0396	2.46843	5.53441	3.18527	5e-05	0.0130958	yes
TraesCS2B02G056700	TraesCS2B02G056700	-	2B:27636109-27637107	8_6_74	8_6_128	OK	8.99295	49.1369	2.44994	5.46393	3.25894	5e-05	0.0130958	yes
TraesCS6B02G261700	TraesCS6B02G261700	-	6B:471306773-471314023	8_6_74	8_6_128	OK	3.80231	20.6831	2.44351	5.43964	2.71404	0.00015	0.0279493	yes
TraesCSU02G243700	TraesCSU02G243700	-	Un:364950085-364951149	8_6_74	8_6_128	OK	4.91009	26.6198	2.43868	5.42145	3.04408	5e-05	0.0130958	yes
TraesCS6A02G018600	TraesCS6A02G018600	-	6A:9049097-9053672	8_6_74	8_6_128	OK	1.30228	7.05738	2.43809	5.41924	3.05784	5e-05	0.0130958	yes
TraesCS2D02G440500	TraesCS2D02G440500	-	2D:550630372-550636721	8_6_74	8_6_128	OK	0.914985	4.78386	2.38635	5.22833	2.48517	5e-05	0.0130958	yes
TraesCS6B02G345500	TraesCS6B02G345500	-	6B:609076178-609076493	8_6_74	8_6_128	OK	10.2029	52.1832	2.35461	5.11456	3.40168	0.00015	0.0279493	yes
TraesCS7D02G001800	TraesCS7D02G001800	-	7D:1357521-1362976	8_6_74	8_6_128	OK	0.484461	2.33403	2.26837	4.81778	2.43585	0.00035	0.0475161	yes
TraesCS7D02G228100	TraesCS7D02G228100	-	7D:188318140-188319203	8_6_74	8_6_128	OK	0.806979	3.81255	2.24015	4.72446	2.6106	0.0001	0.0213562	yes
TraesCS1A02G250000	TraesCS1A02G250000	-	1A:441841791-441843417	8_6_74	8_6_128	OK	3.83847	17.7766	2.21137	4.63115	2.71829	5e-05	0.0130958	yes
TraesCS6B02G339500	TraesCS6B02G339500	-	6B:599072509-599072842	8_6_74	8_6_128	OK	13.0195	59.4281	2.19047	4.56454	2.55657	0.0002	0.0329531	yes
TraesCS7A02G159200	TraesCS7A02G159200	-	7A:115502957-115504909	8_6_74	8_6_128	OK	2.13511	9.6985	2.18345	4.54239	2.33979	0.0003	0.0431549	yes
TraesCS1D02G249600	TraesCS1D02G249600	-	1D:342170233-342171480	8_6_74	8_6_128	OK	3.60388	16.138	2.16284	4.47795	2.41749	5e-05	0.0130958	yes
TraesCS6A02G078400	TraesCS6A02G078400	-	6A:48193116-48193962	8_6_74	8_6_128	OK	8.72801	38.4075	2.13766	4.40048	2.61914	5e-05	0.0130958	yes
TraesCS6B02G344600	TraesCS6B02G344600	-	6B:606982873-606984884	8_6_74	8_6_128	OK	4.71735	20.6774	2.132	4.38325	3.14082	5e-05	0.0130958	yes
TraesCS6B02G018500	TraesCS6B02G018500	-	6B:11537906-11540117	8_6_74	8_6_128	OK	2.56417	11.1164	2.11613	4.33529	2.96717	5e-05	0.0130958	yes
TraesCS6B02G235200	TraesCS6B02G235200	-	6B:398839367-398863502	8_6_74	8_6_128	OK	0.854113	3.70184	2.11574	4.33412	2.94591	5e-05	0.0130958	yes
TraesCSU02G037600	TraesCSU02G037600	-	Un:31480646-31484336	8_6_74	8_6_128	OK	1.92259	8.24171	2.09989	4.28677	2.19471	5e-05	0.0130958	yes
TraesCS6B02G389400	TraesCS6B02G389400	-	6B:664256174-664267824	8_6_74	8_6_128	OK	0.809104	3.45326	2.09356	4.268	2.2122	0.0001	0.0213562	yes
TraesCS5A02G338400	TraesCS5A02G338400	-	5A:546262129-546264245	8_6_74	8_6_128	OK	2.32631	9.79362	2.0738	4.20994	2.38614	0.00025	0.0379276	yes
TraesCSU02G122000	TraesCSU02G122000	-	Un:104009578-104012482	8_6_74	8_6_128	OK	2.64178	11.0842	2.06893	4.19575	2.59662	5e-05	0.0130958	yes
TraesCS6B02G463000	TraesCS6B02G463000	-	6B:715703875-715709632	8_6_74	8_6_128	OK	0.396907	1.66463	2.06833	4.19401	2.51149	0.0001	0.0213562	yes
TraesCS6B02G354300	TraesCS6B02G354300	-	6B:620261046-620264596	8_6_74	8_6_128	OK	0.862474	3.57512	2.05144	4.1452	2.45097	5e-05	0.0130958	yes
TraesCS3B02G293200	TraesCS3B02G293200	-	3B:472305788-472306984	8_6_74	8_6_128	OK	7.94668	32.9115	2.05017	4.14155	2.46608	5e-05	0.0130958	yes
TraesCS6B02G470700	TraesCS6B02G470700	-	6B:718765353-718775528	8_6_74	8_6_128	OK	1.47491	6.07207	2.04156	4.1169	2.64013	5e-05	0.0130958	yes
TraesCS6B02G225000	TraesCS6B02G225000	-	6B:345624148-345627415	8_6_74	8_6_128	OK	1.20179	4.9324	2.03711	4.10423	2.43401	0.00025	0.0379276	yes
TraesCS4A02G068900	TraesCS4A02G068900	-	4A:67259907-67261208	8_6_74	8_6_128	OK	3.19696	13.086	2.03325	4.09326	2.53814	0.0003	0.0431549	yes
TraesCS4D02G032000	TraesCS4D02G032000	-	4D:14862809-14863484	8_6_74	8_6_128	OK	11.457	46.4218	2.01857	4.05182	2.58948	0.00015	0.0279493	yes
TraesCSU02G079000	TraesCSU02G079000	-	Un:71237431-71239297	8_6_74	8_6_128	OK	1.36686	5.53415	2.0175	4.04882	2.32389	0.0002	0.0329531	yes
TraesCS6B02G386700	TraesCS6B02G386700	-	6B:661520373-661522332	8_6_74	8_6_128	OK	8.86746	35.703	2.00945	4.02629	2.9801	5e-05	0.0130958	yes
TraesCS6B02G280000	TraesCS6B02G280000	-	6B:506126324-506129800	8_6_74	8_6_128	OK	0.631906	2.54048	2.00732	4.02035	2.21652	5e-05	0.0130958	yes
TraesCS6B02G223200	TraesCS6B02G223200	-	6B:333502808-333533827	8_6_74	8_6_128	OK	0.48542	1.94983	2.00604	4.01678	2.88032	5e-05	0.0130958	yes
TraesCS2B02G075800	TraesCS2B02G075800	-	2B:41123813-41125063	8_6_74	8_6_128	OK	8.96401	35.961	2.00422	4.01172	3.54599	5e-05	0.0130958	yes
TraesCS6B02G275700	TraesCS6B02G275700	-	6B:498542518-498544160	8_6_74	8_6_128	OK	4.48435	17.8728	1.99479	3.98558	2.62369	0.0003	0.0431549	yes
TraesCS4B02G033100	TraesCS4B02G033100	-	4B:24689830-24690505	8_6_74	8_6_128	OK	8.91405	35.4974	1.99356	3.98218	2.56924	0.0001	0.0213562	yes
TraesCS6B02G253200	TraesCS6B02G253200	-	6B:454501702-454525655	8_6_74	8_6_128	OK	0.783659	3.04875	1.95992	3.8904	2.95371	5e-05	0.0130958	yes
TraesCS6B02G041200	TraesCS6B02G041200	-	6B:25554364-25558336	8_6_74	8_6_128	OK	1.53952	5.94934	1.95025	3.86441	2.79789	5e-05	0.0130958	yes
TraesCS6B02G294700	TraesCS6B02G294700	-	6B:528913292-528915644	8_6_74	8_6_128	OK	4.10529	15.6017	1.92615	3.8004	3.12648	5e-05	0.0130958	yes
TraesCS6A02G028800	TraesCS6A02G028800	-	6A:14606553-14610239	8_6_74	8_6_128	OK	1.70582	6.40453	1.90862	3.7545	2.67161	5e-05	0.0130958	yes
TraesCS1D02G029100	TraesCS1D02G029100	-	1D:11451422-11459353	8_6_74	8_6_128	OK	0.371718	1.39046	1.90328	3.74063	2.70094	5e-05	0.0130958	yes
TraesCS6B02G279700	TraesCS6B02G279700	-	6B:505800427-505803999	8_6_74	8_6_128	OK	0.960843	3.57023	1.89365	3.71574	2.39529	0.0001	0.0213562	yes
TraesCS1A02G265600	TraesCS1A02G265600	-	1A:461337577-461338417	8_6_74	8_6_128	OK	8.81477	32.6395	1.88863	3.70283	2.34254	5e-05	0.0130958	yes
TraesCS6B02G012400	TraesCS6B02G012400	-	6B:7553163-7555277	8_6_74	8_6_128	OK	1.9259	7.077	1.8776	3.67463	2.53494	5e-05	0.0130958	yes
TraesCS6B02G279400	TraesCS6B02G279400	-	6B:505680696-505683428	8_6_74	8_6_128	OK	5.23313	19.1499	1.87159	3.65936	2.9128	5e-05	0.0130958	yes
TraesCS6B02G297900	TraesCS6B02G297900	-	6B:534510403-534523982	8_6_74	8_6_128	OK	1.93082	7.06187	1.87083	3.65743	2.45475	5e-05	0.0130958	yes
TraesCS6B02G313900	TraesCS6B02G313900	-	6B:561700041-561703191	8_6_74	8_6_128	OK	1.99128	7.27167	1.86859	3.65176	2.68566	5e-05	0.0130958	yes
TraesCS3B02G524800	TraesCS3B02G524800	-	3B:766660396-766661758	8_6_74	8_6_128	OK	10.1542	37.0299	1.86662	3.64677	2.44053	5e-05	0.0130958	yes
TraesCS6B02G423900	TraesCS6B02G423900	-	6B:693794489-693797859	8_6_74	8_6_128	OK	8.87443	32.3148	1.86447	3.64134	3.10804	5e-05	0.0130958	yes
TraesCS6B02G335400	TraesCS6B02G335400	-	6B:590666233-590669028	8_6_74	8_6_128	OK	1.57457	5.72068	1.86123	3.63317	2.48482	5e-05	0.0130958	yes
TraesCS6B02G351300	TraesCS6B02G351300	-	6B:616865946-616869408	8_6_74	8_6_128	OK	3.53311	12.6803	1.84358	3.589	2.67067	0.00035	0.0475161	yes
TraesCS6B02G328200	TraesCS6B02G328200	-	6B:578093647-578100611	8_6_74	8_6_128	OK	1.25297	4.43778	1.82448	3.54179	2.55804	0.0002	0.0329531	yes
TraesCS6A02G015500	TraesCS6A02G015500	-	6A:7697399-7699079	8_6_74	8_6_128	OK	4.72641	16.6016	1.81251	3.51253	2.31423	0.00015	0.0279493	yes
TraesCS6B02G387400	TraesCS6B02G387400	-	6B:662256759-662268336	8_6_74	8_6_128	OK	2.34738	8.16786	1.79891	3.47957	3.01761	5e-05	0.0130958	yes
TraesCS6B02G256900	TraesCS6B02G256900	-	6B:461333252-461334812	8_6_74	8_6_128	OK	12.269	42.6412	1.79723	3.47552	2.88539	5e-05	0.0130958	yes
TraesCS6B02G381300	TraesCS6B02G381300	-	6B:656273610-656286246	8_6_74	8_6_128	OK	1.82714	6.34045	1.795	3.47015	2.56801	5e-05	0.0130958	yes
TraesCS6B02G269100	TraesCS6B02G269100	-	6B:484525879-484533886	8_6_74	8_6_128	OK	9.04893	31.3978	1.79485	3.46979	2.89182	5e-05	0.0130958	yes
TraesCS6B02G367200	TraesCS6B02G367200	-	6B:641280382-641292350	8_6_74	8_6_128	OK	1.72596	5.95042	1.78559	3.44759	2.84799	5e-05	0.0130958	yes
TraesCS2B02G042700	TraesCS2B02G042700	-	2B:19440638-19445593	8_6_74	8_6_128	OK	0.472539	1.61709	1.77489	3.42212	2.55472	5e-05	0.0130958	yes
TraesCS7B02G437300	TraesCS7B02G437300	-	7B:703714205-703718796	8_6_74	8_6_128	OK	0.478066	1.6301	1.76968	3.40978	2.54119	0.00025	0.0379276	yes
TraesCS6B02G427200	TraesCS6B02G427200	-	6B:695936834-695938753	8_6_74	8_6_128	OK	35.1493	119.346	1.76358	3.3954	2.41872	5e-05	0.0130958	yes
TraesCS6B02G339600	TraesCS6B02G339600	-	6B:599074660-599079262	8_6_74	8_6_128	OK	0.899227	3.04397	1.7592	3.3851	2.32644	0.0001	0.0213562	yes
TraesCS6B02G349300	TraesCS6B02G349300	-	6B:614130319-614133168	8_6_74	8_6_128	OK	4.17422	14.1055	1.75667	3.37917	2.78172	5e-05	0.0130958	yes
TraesCS6B02G238900	TraesCS6B02G238900	-	6B:415865526-415869184	8_6_74	8_6_128	OK	7.71188	26.0276	1.75489	3.37501	2.86501	5e-05	0.0130958	yes
TraesCS6B02G344000	TraesCS6B02G344000	-	6B:606283697-606285748	8_6_74	8_6_128	OK	9.47261	31.8837	1.75099	3.36589	2.65966	5e-05	0.0130958	yes
TraesCS6B02G333500	TraesCS6B02G333500	-	6B:585522261-585534462	8_6_74	8_6_128	OK	1.92063	6.44446	1.74648	3.35539	2.56853	5e-05	0.0130958	yes
TraesCS6B02G405200	TraesCS6B02G405200	-	6B:680539972-680550188	8_6_74	8_6_128	OK	0.618315	2.05078	1.72976	3.31673	2.3275	0.0003	0.0431549	yes
TraesCS6B02G331400	TraesCS6B02G331400	-	6B:582822875-582825060	8_6_74	8_6_128	OK	1.49697	4.9602	1.72835	3.31349	2.3474	5e-05	0.0130958	yes
TraesCS1A02G136100	TraesCS1A02G136100	-	1A:213253115-213255931	8_6_74	8_6_128	OK	4.51853	14.8474	1.71628	3.28588	2.5744	0.00035	0.0475161	yes
TraesCS6B02G280400	TraesCS6B02G280400	-	6B:506545739-506548561	8_6_74	8_6_128	OK	8.72508	28.6042	1.71299	3.2784	2.82927	0.0002	0.0329531	yes
TraesCS6B02G298000	TraesCS6B02G298000	-	6B:534921072-534927092	8_6_74	8_6_128	OK	1.9731	6.44197	1.70704	3.2649	2.49351	0.00015	0.0279493	yes
TraesCS7A02G001700	TraesCS7A02G001700	-	7A:1280348-1295461	8_6_74	8_6_128	OK	2.99868	9.72056	1.69671	3.24161	2.71423	5e-05	0.0130958	yes
TraesCS6B02G428600	TraesCS6B02G428600	-	6B:696636475-696641207	8_6_74	8_6_128	OK	1.30351	4.19242	1.68538	3.21625	2.62221	5e-05	0.0130958	yes
TraesCS1B02G326900	TraesCS1B02G326900	-	1B:553135285-553136285	8_6_74	8_6_128	OK	22.8195	73.296	1.68347	3.212	2.91498	5e-05	0.0130958	yes
TraesCS3B02G294300	TraesCS3B02G294300	-	3B:473236660-473237651	8_6_74	8_6_128	OK	1.45598	4.65461	1.67668	3.19691	2.1708	0.0001	0.0213562	yes
TraesCS6B02G249100	TraesCS6B02G249100	-	6B:446838855-446849603	8_6_74	8_6_128	OK	1.24268	3.95468	1.67011	3.18239	2.27051	0.00015	0.0279493	yes
TraesCS6B02G344900	TraesCS6B02G344900	-	6B:607131234-607136344	8_6_74	8_6_128	OK	2.94364	9.35568	1.66824	3.17827	2.61299	5e-05	0.0130958	yes
TraesCS6B02G308600	TraesCS6B02G308600	-	6B:552498113-552499054	8_6_74	8_6_128	OK	6.14593	19.5272	1.66778	3.17725	2.35957	0.0001	0.0213562	yes
TraesCS6B02G238600	TraesCS6B02G238600	-	6B:415729869-415731919	8_6_74	8_6_128	OK	10.316	32.6841	1.66371	3.1683	2.91471	5e-05	0.0130958	yes
TraesCSU02G078600	TraesCSU02G078600	-	Un:71180841-71182749	8_6_74	8_6_128	OK	9.99805	31.4587	1.65374	3.14648	2.83509	5e-05	0.0130958	yes
TraesCS6B02G294600	TraesCS6B02G294600	-	6B:528906728-528910451	8_6_74	8_6_128	OK	6.85802	21.5559	1.65222	3.14317	2.44069	5e-05	0.0130958	yes
TraesCS6B02G269400	TraesCS6B02G269400	-	6B:485291160-485294763	8_6_74	8_6_128	OK	17.1554	53.6471	1.64484	3.12713	2.96792	5e-05	0.0130958	yes
TraesCS3B02G432900	TraesCS3B02G432900	-	3B:671866378-671869374	8_6_74	8_6_128	OK	4.38469	13.7081	1.64448	3.12635	2.26218	5e-05	0.0130958	yes
TraesCS6B02G431400	TraesCS6B02G431400	-	6B:699185726-699199314	8_6_74	8_6_128	OK	0.919612	2.83357	1.62352	3.08126	2.65731	5e-05	0.0130958	yes
TraesCS6A02G013700	TraesCS6A02G013700	-	6A:6727563-6735295	8_6_74	8_6_128	OK	1.26601	3.89937	1.62295	3.08004	2.65782	5e-05	0.0130958	yes
TraesCS6B02G249700	TraesCS6B02G249700	-	6B:447892437-447895651	8_6_74	8_6_128	OK	3.47776	10.697	1.62097	3.07582	2.45503	0.0001	0.0213562	yes
TraesCS6B02G404700	TraesCS6B02G404700	-	6B:680306481-680311300	8_6_74	8_6_128	OK	2.993	9.18801	1.61816	3.06983	2.35639	0.0002	0.0329531	yes
TraesCS6B02G346500	TraesCS6B02G346500	-	6B:610233533-610241805	8_6_74	8_6_128	OK	0.970059	2.97749	1.61795	3.06939	2.28357	0.0002	0.0329531	yes
TraesCS6B02G470900	TraesCS6B02G470900	-	6B:719095382-719097583	8_6_74	8_6_128	OK	7.8025	23.9175	1.61606	3.06537	2.63767	0.0002	0.0329531	yes
TraesCS6B02G245500	TraesCS6B02G245500	-	6B:438098379-438110033	8_6_74	8_6_128	OK	1.47734	4.51186	1.61072	3.05404	2.19628	0.0002	0.0329531	yes
TraesCS6B02G454200	TraesCS6B02G454200	-	6B:712103198-712104712	8_6_74	8_6_128	OK	13.1934	40.2662	1.60975	3.05199	2.66135	5e-05	0.0130958	yes
TraesCS6B02G313400	TraesCS6B02G313400	-	6B:561284058-561286281	8_6_74	8_6_128	OK	6.31805	19.2734	1.60906	3.05053	2.28967	0.00035	0.0475161	yes
TraesCS6B02G342000	TraesCS6B02G342000	-	6B:601880290-601884370	8_6_74	8_6_128	OK	10.4168	31.7124	1.60614	3.04436	2.65784	5e-05	0.0130958	yes
TraesCS6B02G336000	TraesCS6B02G336000	-	6B:591248118-591251341	8_6_74	8_6_128	OK	1.49842	4.56029	1.60568	3.04339	2.2293	0.0001	0.0213562	yes
TraesCS6B02G374700	TraesCS6B02G374700	-	6B:648085772-648092938	8_6_74	8_6_128	OK	0.89607	2.71454	1.59903	3.0294	2.28542	0.0002	0.0329531	yes
TraesCS6B02G022500	TraesCS6B02G022500	-	6B:14126102-14127816	8_6_74	8_6_128	OK	7.75287	23.4681	1.5979	3.02702	2.44877	0.00035	0.0475161	yes
TraesCS6B02G343500	TraesCS6B02G343500	-	6B:604597857-604598550	8_6_74	8_6_128	OK	27.611	83.3875	1.59459	3.02009	3.01081	5e-05	0.0130958	yes
TraesCS6B02G244000	TraesCS6B02G244000	-	6B:434298094-434303390	8_6_74	8_6_128	OK	1.94959	5.87515	1.59146	3.01354	2.54602	0.00015	0.0279493	yes
TraesCS6B02G241600	TraesCS6B02G241600	-	6B:423403756-423411313	8_6_74	8_6_128	OK	0.57139	1.71475	1.58545	3.00101	2.29655	0.00015	0.0279493	yes
TraesCS6B02G334700	TraesCS6B02G334700	-	6B:588831558-588836560	8_6_74	8_6_128	OK	1.36872	4.09032	1.57939	2.98843	2.2689	0.00025	0.0379276	yes
TraesCS2B02G607200	TraesCS2B02G607200	-	2B:787963388-787968283	8_6_74	8_6_128	OK	2.95532	8.82409	1.57813	2.98583	2.38625	5e-05	0.0130958	yes
TraesCS6B02G291900	TraesCS6B02G291900	-	6B:525111109-525118236	8_6_74	8_6_128	OK	3.76037	11.222	1.57739	2.98429	2.6538	5e-05	0.0130958	yes
TraesCS6B02G409700	TraesCS6B02G409700	-	6B:684159681-684163255	8_6_74	8_6_128	OK	3.1381	9.36328	1.57712	2.98374	2.17437	0.00025	0.0379276	yes
TraesCS6B02G263900	TraesCS6B02G263900	-	6B:475267644-475273623	8_6_74	8_6_128	OK	1.87389	5.58344	1.57512	2.9796	2.42368	0.0001	0.0213562	yes
TraesCS6B02G245100	TraesCS6B02G245100	-	6B:437480290-437486873	8_6_74	8_6_128	OK	1.12306	3.33399	1.56982	2.96868	2.26305	0.0003	0.0431549	yes
TraesCS6B02G239000	TraesCS6B02G239000	-	6B:415869964-415873080	8_6_74	8_6_128	OK	7.70908	22.8163	1.56543	2.95966	2.59773	5e-05	0.0130958	yes
TraesCS6B02G271000	TraesCS6B02G271000	-	6B:487829120-487837779	8_6_74	8_6_128	OK	4.13247	12.1934	1.56102	2.95062	2.53704	0.0001	0.0213562	yes
TraesCS6B02G345800	TraesCS6B02G345800	-	6B:609379730-609383222	8_6_74	8_6_128	OK	1.85842	5.47275	1.55819	2.94484	2.33245	0.00015	0.0279493	yes
TraesCS6B02G348700	TraesCS6B02G348700	-	6B:613291486-613298000	8_6_74	8_6_128	OK	2.47306	7.26422	1.55451	2.93734	2.38781	0.00015	0.0279493	yes
TraesCS6B02G224800	TraesCS6B02G224800	-	6B:345205232-345239263	8_6_74	8_6_128	OK	2.39498	6.98748	1.54476	2.91756	2.57987	5e-05	0.0130958	yes
TraesCS6B02G256700	TraesCS6B02G256700	-	6B:461266248-461270159	8_6_74	8_6_128	OK	5.17913	15.1043	1.54418	2.91638	2.42615	0.0001	0.0213562	yes
TraesCS6B02G310800	TraesCS6B02G310800	-	6B:556496930-556499680	8_6_74	8_6_128	OK	6.892	20.0982	1.54407	2.91616	2.16041	0.00015	0.0279493	yes
TraesCS6B02G350800	TraesCS6B02G350800	-	6B:615978203-615995724	8_6_74	8_6_128	OK	0.612066	1.78146	1.5413	2.91057	2.20536	5e-05	0.0130958	yes
TraesCS6B02G022400	TraesCS6B02G022400	-	6B:14093433-14095106	8_6_74	8_6_128	OK	10.5076	30.5304	1.53881	2.90555	2.63106	5e-05	0.0130958	yes
TraesCS6B02G293100	TraesCS6B02G293100	-	6B:526719325-526725172	8_6_74	8_6_128	OK	2.3464	6.80772	1.53672	2.90134	2.46346	0.0002	0.0329531	yes
TraesCS6B02G415700	TraesCS6B02G415700	-	6B:688293660-688297972	8_6_74	8_6_128	OK	1.82773	5.28006	1.5305	2.88886	2.1927	0.0003	0.0431549	yes
TraesCS6B02G336800	TraesCS6B02G336800	-	6B:593070978-593072236	8_6_74	8_6_128	OK	6.32085	18.2458	1.52937	2.8866	2.30264	0.0003	0.0431549	yes
TraesCS6B02G337300	TraesCS6B02G337300	-	6B:593711769-593714658	8_6_74	8_6_128	OK	13.1877	38.0364	1.52819	2.88424	2.37006	0.00025	0.0379276	yes
TraesCS6B02G290800	TraesCS6B02G290800	-	6B:523189864-523196466	8_6_74	8_6_128	OK	3.61945	10.4296	1.52685	2.88156	2.44217	0.00025	0.0379276	yes
TraesCS6B02G267000	TraesCS6B02G267000	-	6B:480381498-480388186	8_6_74	8_6_128	OK	1.74374	5.02144	1.52591	2.87968	2.14575	0.0001	0.0213562	yes
TraesCS6B02G278200	TraesCS6B02G278200	-	6B:503528958-503550302	8_6_74	8_6_128	OK	1.17864	3.37757	1.51886	2.86565	2.55161	5e-05	0.0130958	yes
TraesCS6B02G244200	TraesCS6B02G244200	-	6B:435581446-435584376	8_6_74	8_6_128	OK	1.14496	3.27133	1.51458	2.85716	1.92205	0.00025	0.0379276	yes
TraesCS6B02G342400	TraesCS6B02G342400	-	6B:602960904-602962608	8_6_74	8_6_128	OK	44.2739	126.355	1.51295	2.85393	2.48031	5e-05	0.0130958	yes
TraesCS6B02G413000	TraesCS6B02G413000	-	6B:686365278-686370875	8_6_74	8_6_128	OK	3.80306	10.8404	1.51118	2.85043	2.5299	0.0001	0.0213562	yes
TraesCS6B02G060200	TraesCS6B02G060200	-	6B:39759419-39765724	8_6_74	8_6_128	OK	2.10434	5.99147	1.50954	2.84719	2.27906	0.00025	0.0379276	yes
TraesCS6B02G233800	TraesCS6B02G233800	-	6B:391071458-391096188	8_6_74	8_6_128	OK	0.747077	2.12686	1.5094	2.84692	2.15216	0.0003	0.0431549	yes
TraesCS6B02G231300	TraesCS6B02G231300	-	6B:379812752-379817769	8_6_74	8_6_128	OK	2.30115	6.53665	1.5062	2.84061	2.08625	0.00015	0.0279493	yes
TraesCS1A02G009900	TraesCS1A02G009900	-	1A:6151747-6159140	8_6_74	8_6_128	OK	0.564213	1.60125	1.50488	2.83801	1.98617	0.0001	0.0213562	yes
TraesCS6B02G387000	TraesCS6B02G387000	-	6B:661851159-661859891	8_6_74	8_6_128	OK	0.836592	2.36928	1.50185	2.83206	2.13004	0.00025	0.0379276	yes
TraesCS6B02G285100	TraesCS6B02G285100	-	6B:513981325-513983724	8_6_74	8_6_128	OK	4.77981	13.521	1.50017	2.82876	2.0019	0.00025	0.0379276	yes
TraesCS6B02G370300	TraesCS6B02G370300	-	6B:643896646-643899435	8_6_74	8_6_128	OK	10.3534	29.1585	1.49381	2.81632	2.60842	0.00025	0.0379276	yes
TraesCS6B02G409800	TraesCS6B02G409800	-	6B:684220071-684221496	8_6_74	8_6_128	OK	8.28254	23.267	1.49014	2.80916	2.50408	5e-05	0.0130958	yes
TraesCS3A02G513700	TraesCS3A02G513700	-	3A:732769616-732780010	8_6_74	8_6_128	OK	1.21454	3.39466	1.48286	2.79502	2.34027	0.00015	0.0279493	yes
TraesCS6B02G410900	TraesCS6B02G410900	-	6B:684930144-684942195	8_6_74	8_6_128	OK	2.89686	8.08874	1.48143	2.79225	2.38125	5e-05	0.0130958	yes
TraesCS6B02G302000	TraesCS6B02G302000	-	6B:541156964-541163053	8_6_74	8_6_128	OK	1.7909	4.9842	1.47668	2.78308	2.37622	0.00035	0.0475161	yes
TraesCS6B02G334600	TraesCS6B02G334600	-	6B:587798637-587799832	8_6_74	8_6_128	OK	6.14913	17.0844	1.47423	2.77835	2.17669	0.00035	0.0475161	yes
TraesCS6B02G309400	TraesCS6B02G309400	-	6B:554163972-554165761	8_6_74	8_6_128	OK	26.3244	72.6763	1.46508	2.76079	2.70906	5e-05	0.0130958	yes
TraesCS6B02G012700	TraesCS6B02G012700	-	6B:7937458-7944132	8_6_74	8_6_128	OK	1.02793	2.83136	1.46176	2.75444	2.22842	0.00035	0.0475161	yes
TraesCS6B02G080700	TraesCS6B02G080700	-	6B:57283366-57288151	8_6_74	8_6_128	OK	4.28196	11.7659	1.45827	2.74779	2.59618	5e-05	0.0130958	yes
TraesCS6B02G402600	TraesCS6B02G402600	-	6B:678735530-678739987	8_6_74	8_6_128	OK	8.54468	23.4452	1.4562	2.74385	2.40845	5e-05	0.0130958	yes
TraesCS6B02G377200	TraesCS6B02G377200	-	6B:652322047-652331630	8_6_74	8_6_128	OK	2.59578	7.1051	1.45269	2.73718	2.34566	0.00015	0.0279493	yes
TraesCS6B02G302700	TraesCS6B02G302700	-	6B:542232514-542235944	8_6_74	8_6_128	OK	24.0788	65.8131	1.45061	2.73324	2.42277	5e-05	0.0130958	yes
TraesCS6B02G314700	TraesCS6B02G314700	-	6B:562558231-562564015	8_6_74	8_6_128	OK	7.9352	21.6741	1.44964	2.7314	2.27024	0.0001	0.0213562	yes
TraesCS6B02G276700	TraesCS6B02G276700	-	6B:500893096-500895845	8_6_74	8_6_128	OK	52.1661	142.18	1.44653	2.72552	2.46604	0.0002	0.0329531	yes
TraesCS6B02G307200	TraesCS6B02G307200	-	6B:550316600-550322330	8_6_74	8_6_128	OK	6.24477	16.9564	1.44111	2.7153	2.22912	5e-05	0.0130958	yes
TraesCS6B02G462300	TraesCS6B02G462300	-	6B:715596814-715600708	8_6_74	8_6_128	OK	3.71586	10.0022	1.42855	2.69176	2.36227	5e-05	0.0130958	yes
TraesCS6B02G433800	TraesCS6B02G433800	-	6B:702562084-702565853	8_6_74	8_6_128	OK	2.74714	7.38469	1.42661	2.68814	2.09297	0.00035	0.0475161	yes
TraesCS1B02G350700	TraesCS1B02G350700	-	1B:581207057-581211481	8_6_74	8_6_128	OK	3.61144	9.7024	1.42577	2.68658	2.05098	0.0003	0.0431549	yes
TraesCS6B02G267300	TraesCS6B02G267300	-	6B:480833112-480836358	8_6_74	8_6_128	OK	2.94287	7.90214	1.42502	2.68518	2.1305	0.0003	0.0431549	yes
TraesCS6B02G384900	TraesCS6B02G384900	-	6B:659639553-659649179	8_6_74	8_6_128	OK	0.936143	2.50882	1.42221	2.67996	2.05624	0.0002	0.0329531	yes
TraesCS6B02G388100	TraesCS6B02G388100	-	6B:662894402-662899450	8_6_74	8_6_128	OK	7.76912	20.8188	1.42207	2.6797	2.33062	5e-05	0.0130958	yes
TraesCS6B02G262400	TraesCS6B02G262400	-	6B:472609625-472614350	8_6_74	8_6_128	OK	3.06613	8.12977	1.4068	2.65148	2.15072	0.00015	0.0279493	yes
TraesCS6B02G393800	TraesCS6B02G393800	-	6B:668776399-668778663	8_6_74	8_6_128	OK	10.2092	27.0586	1.40622	2.65042	2.49026	0.00015	0.0279493	yes
TraesCS6B02G388800	TraesCS6B02G388800	-	6B:664021497-664027063	8_6_74	8_6_128	OK	1.57533	4.15763	1.4001	2.6392	2.25666	0.00015	0.0279493	yes
TraesCS6B02G234000	TraesCS6B02G234000	-	6B:392489230-392491161	8_6_74	8_6_128	OK	16.9529	44.6572	1.39736	2.63419	2.27071	5e-05	0.0130958	yes
TraesCS5B02G021800	TraesCS5B02G021800	-	5B:20670663-20671904	8_6_74	8_6_128	OK	11.655	30.288	1.37779	2.5987	2.1775	0.0002	0.0329531	yes
TraesCS6B02G310600	TraesCS6B02G310600	-	6B:556486426-556488103	8_6_74	8_6_128	OK	40.5127	105.166	1.37623	2.59589	2.43978	5e-05	0.0130958	yes
TraesCS6B02G422600	TraesCS6B02G422600	-	6B:692774341-692783735	8_6_74	8_6_128	OK	2.50449	6.49576	1.37498	2.59364	2.2594	0.0002	0.0329531	yes
TraesCS6B02G411900	TraesCS6B02G411900	-	6B:685341132-685351349	8_6_74	8_6_128	OK	5.73873	14.8544	1.37209	2.58845	2.22725	0.0002	0.0329531	yes
TraesCS6B02G280700	TraesCS6B02G280700	-	6B:506720478-506726813	8_6_74	8_6_128	OK	8.20507	21.233	1.37172	2.58779	2.08913	0.0003	0.0431549	yes
TraesCS6B02G342500	TraesCS6B02G342500	-	6B:603135249-603144206	8_6_74	8_6_128	OK	3.90762	10.0832	1.36759	2.58039	2.21381	0.00035	0.0475161	yes
TraesCS6B02G373300	TraesCS6B02G373300	-	6B:646618357-646631119	8_6_74	8_6_128	OK	0.91489	2.34752	1.35947	2.56591	2.18606	0.00015	0.0279493	yes
TraesCS3B02G369600	TraesCS3B02G369600	-	3B:581663323-581665291	8_6_74	8_6_128	OK	10.4023	26.6343	1.35638	2.56042	2.20065	5e-05	0.0130958	yes
TraesCS6B02G289000	TraesCS6B02G289000	-	6B:520085950-520091682	8_6_74	8_6_128	OK	4.45717	11.4101	1.35611	2.55994	2.20585	0.0002	0.0329531	yes
TraesCS6B02G241000	TraesCS6B02G241000	-	6B:422653209-422655705	8_6_74	8_6_128	OK	28.9539	74.042	1.35459	2.55724	2.23496	5e-05	0.0130958	yes
TraesCS6B02G434700	TraesCS6B02G434700	-	6B:703152542-703157549	8_6_74	8_6_128	OK	2.45768	6.27233	1.3517	2.55213	2.11989	0.0002	0.0329531	yes
TraesCS6B02G231600	TraesCS6B02G231600	-	6B:382767608-382776256	8_6_74	8_6_128	OK	2.87773	7.32698	1.34829	2.5461	2.21296	5e-05	0.0130958	yes
TraesCS6B02G255800	TraesCS6B02G255800	-	6B:459804284-459810054	8_6_74	8_6_128	OK	3.94542	9.9867	1.33983	2.53121	2.13412	0.00025	0.0379276	yes
TraesCS6B02G417700	TraesCS6B02G417700	-	6B:689919227-689923507	8_6_74	8_6_128	OK	2.38006	6.0215	1.33913	2.52999	1.99202	0.0002	0.0329531	yes
TraesCS6B02G470800	TraesCS6B02G470800	-	6B:718919951-718923804	8_6_74	8_6_128	OK	4.86995	12.3036	1.3371	2.52643	2.19217	0.00025	0.0379276	yes
TraesCS6B02G226700	TraesCS6B02G226700	-	6B:348703612-348708542	8_6_74	8_6_128	OK	3.85926	9.69811	1.32938	2.51295	2.18316	0.0001	0.0213562	yes
TraesCS6B02G262800	TraesCS6B02G262800	-	6B:473067765-473070056	8_6_74	8_6_128	OK	2.5202	6.32896	1.32843	2.51129	2.31841	0.00015	0.0279493	yes
TraesCS6B02G355600	TraesCS6B02G355600	-	6B:623739702-623742959	8_6_74	8_6_128	OK	19.8375	49.5891	1.32179	2.49976	2.1915	5e-05	0.0130958	yes
TraesCS6B02G262000	TraesCS6B02G262000	-	6B:471675672-471676886	8_6_74	8_6_128	OK	30.3066	75.7116	1.32088	2.49818	2.53576	5e-05	0.0130958	yes
TraesCS6B02G321200	TraesCS6B02G321200	-	6B:569033919-569038183	8_6_74	8_6_128	OK	2.68856	6.71314	1.32015	2.49692	1.88077	0.00035	0.0475161	yes
TraesCS6B02G257900	TraesCS6B02G257900	-	6B:462157330-462162591	8_6_74	8_6_128	OK	17.3629	43.2952	1.3182	2.49355	2.31524	0.0001	0.0213562	yes
TraesCS6B02G251100	TraesCS6B02G251100	-	6B:450136493-450140594	8_6_74	8_6_128	OK	5.28202	13.1698	1.31808	2.49334	2.0334	0.00025	0.0379276	yes
TraesCS6B02G321100	TraesCS6B02G321100	-	6B:568257418-568259440	8_6_74	8_6_128	OK	49.8679	124.114	1.31548	2.48885	2.34672	5e-05	0.0130958	yes
TraesCS6B02G267600	TraesCS6B02G267600	-	6B:481266834-481273570	8_6_74	8_6_128	OK	11.2866	27.95	1.30824	2.47639	2.23697	0.0001	0.0213562	yes
TraesCS6B02G222900	TraesCS6B02G222900	-	6B:329712057-329716899	8_6_74	8_6_128	OK	4.68732	11.5813	1.30495	2.47075	2.36266	5e-05	0.0130958	yes
TraesCS6B02G036400	TraesCS6B02G036400	-	6B:21283998-21285905	8_6_74	8_6_128	OK	40.5658	99.6928	1.29723	2.45757	2.60617	5e-05	0.0130958	yes
TraesCS6B02G344300	TraesCS6B02G344300	-	6B:606427191-606437054	8_6_74	8_6_128	OK	1.51578	3.70526	1.28951	2.44445	2.19991	0.00015	0.0279493	yes
TraesCS6B02G221500	TraesCS6B02G221500	-	6B:319525196-319537512	8_6_74	8_6_128	OK	8.99796	21.8075	1.27716	2.42361	2.36047	5e-05	0.0130958	yes
TraesCS6B02G376400	TraesCS6B02G376400	-	6B:651407343-651415083	8_6_74	8_6_128	OK	4.09379	9.85539	1.26748	2.40741	2.0112	0.00035	0.0475161	yes
TraesCS6B02G169700	TraesCS6B02G169700	-	6B:181707885-181709909	8_6_74	8_6_128	OK	9.16629	21.9303	1.25852	2.3925	2.12036	0.00035	0.0475161	yes
TraesCS6B02G376800	TraesCS6B02G376800	-	6B:651987274-651988735	8_6_74	8_6_128	OK	30.9672	74.0444	1.25765	2.39106	2.12185	0.0003	0.0431549	yes
TraesCS6B02G274600	TraesCS6B02G274600	-	6B:495807865-495813770	8_6_74	8_6_128	OK	14.1636	33.8063	1.2551	2.38684	2.12443	0.00015	0.0279493	yes
TraesCS6B02G215900	TraesCS6B02G215900	-	6B:295772911-295781183	8_6_74	8_6_128	OK	1.01042	2.41126	1.25483	2.38639	2.32265	0.0001	0.0213562	yes
TraesCS6B02G338900	TraesCS6B02G338900	-	6B:597075402-597082044	8_6_74	8_6_128	OK	6.99738	16.6501	1.25065	2.37949	2.03751	0.0002	0.0329531	yes
TraesCS6B02G320900	TraesCS6B02G320900	-	6B:567896978-567899106	8_6_74	8_6_128	OK	29.749	70.6076	1.24698	2.37344	2.13338	0.00025	0.0379276	yes
TraesCS6B02G220200	TraesCS6B02G220200	-	6B:311544396-311554621	8_6_74	8_6_128	OK	4.13092	9.77959	1.24331	2.36741	2.17399	0.0002	0.0329531	yes
TraesCS6B02G331300	TraesCS6B02G331300	-	6B:582391802-582401724	8_6_74	8_6_128	OK	14.7905	34.4472	1.21971	2.329	2.3573	0.00035	0.0475161	yes
TraesCS6B02G161600	TraesCS6B02G161600	-	6B:166112158-166114033	8_6_74	8_6_128	OK	8.84541	20.3384	1.2012	2.29931	2.17609	0.00035	0.0475161	yes
TraesCS6B02G104600	TraesCS6B02G104600	-	6B:84123946-84130085	8_6_74	8_6_128	OK	12.6484	29.0304	1.19861	2.29518	2.09475	5e-05	0.0130958	yes
TraesCS2B02G031100	TraesCS2B02G031100	-	2B:14404447-14407354	8_6_74	8_6_128	OK	5.34128	12.2558	1.19821	2.29455	2.31889	0.0001	0.0213562	yes
TraesCS6B02G146200	TraesCS6B02G146200	-	6B:146696082-146700181	8_6_74	8_6_128	OK	12.0837	26.2302	1.11817	2.17071	2.07242	0.00035	0.0475161	yes
TraesCS6B02G191500	TraesCS6B02G191500	-	6B:225867205-225868316	8_6_74	8_6_128	OK	119.753	239.817	1.00188	2.00261	2.10034	0.00035	0.0475161	yes
TraesCS1B02G135800	TraesCS1B02G135800	-	1B:173121734-173122646	8_6_74	8_6_128	OK	78.171	36.4534	-1.10058	0.466329	-2.25262	0.00025	0.0379276	yes
TraesCS5D02G122900	TraesCS5D02G122900	-	5D:178550883-178554851	8_6_74	8_6_128	OK	21.8456	9.94176	-1.13577	0.455092	-2.27525	5e-05	0.0130958	yes
TraesCS6D02G325100	TraesCS6D02G325100	-	6D:431304320-431315159	8_6_74	8_6_128	OK	6.20445	2.82125	-1.13697	0.454714	-2.27447	0.0002	0.0329531	yes
TraesCS6A02G344000	TraesCS6A02G344000	-	6A:578055665-578070932	8_6_74	8_6_128	OK	6.24403	2.78913	-1.16266	0.446688	-2.3226	5e-05	0.0130958	yes
TraesCS6A02G305400	TraesCS6A02G305400	-	6A:538056533-538059287	8_6_74	8_6_128	OK	12.2547	5.45509	-1.16766	0.445143	-2.12023	0.0002	0.0329531	yes
TraesCS5B02G470100	TraesCS5B02G470100	-	5B:643459207-643462655	8_6_74	8_6_128	OK	16.8269	7.39534	-1.18608	0.439495	-2.17274	0.00025	0.0379276	yes
TraesCS4D02G137000	TraesCS4D02G137000	ALI1	4D:123140458-123141285	8_6_74	8_6_128	OK	166.221	72.6964	-1.19315	0.437347	-2.471	5e-05	0.0130958	yes
TraesCS4D02G167900	TraesCS4D02G167900	-	4D:291932334-291953371	8_6_74	8_6_128	OK	21.0349	9.05182	-1.2165	0.430325	-2.15307	0.00035	0.0475161	yes
TraesCS4A02G290200	TraesCS4A02G290200	-	4A:594162221-594167430	8_6_74	8_6_128	OK	12.6629	5.28471	-1.26071	0.417339	-2.3419	0.00025	0.0379276	yes
TraesCS3A02G509900	TraesCS3A02G509900	-	3A:730207603-730208730	8_6_74	8_6_128	OK	55.39	23.0573	-1.26441	0.41627	-2.24582	0.0001	0.0213562	yes
TraesCS4D02G063300	TraesCS4D02G063300	-	4D:39273795-39274288	8_6_74	8_6_128	OK	99.798	40.8889	-1.2873	0.409717	-2.10074	0.0002	0.0329531	yes
TraesCS3D02G517400	TraesCS3D02G517400	-	3D:600607768-600608866	8_6_74	8_6_128	OK	119.53	47.3522	-1.33587	0.396153	-2.49871	5e-05	0.0130958	yes
TraesCS1D02G034800	TraesCS1D02G034800	-	1D:15321413-15322306	8_6_74	8_6_128	OK	1929.44	738.878	-1.38478	0.382948	-2.26269	0.0003	0.0431549	yes
TraesCS5D02G509800	TraesCS5D02G509800	-	5D:534864326-534866881	8_6_74	8_6_128	OK	7.57718	2.82439	-1.42372	0.37275	-2.2898	0.0002	0.0329531	yes
TraesCS5D02G388700	TraesCS5D02G388700	-	5D:458094425-458098176	8_6_74	8_6_128	OK	17.0304	6.15017	-1.46941	0.36113	-2.31842	5e-05	0.0130958	yes
TraesCS3A02G509800	TraesCS3A02G509800	-	3A:730177398-730178426	8_6_74	8_6_128	OK	129.68	46.8237	-1.46964	0.361072	-2.66469	5e-05	0.0130958	yes
TraesCS6A02G094600	TraesCS6A02G094600	-	6A:61422516-61423317	8_6_74	8_6_128	OK	57.8511	20.8786	-1.47032	0.360902	-2.25699	5e-05	0.0130958	yes
TraesCS5B02G303700	TraesCS5B02G303700	-	5B:488014386-488016831	8_6_74	8_6_128	OK	7.0375	2.53855	-1.47106	0.360717	-2.26181	0.00035	0.0475161	yes
TraesCS3B02G578500	TraesCS3B02G578500	-	3B:807930299-807931368	8_6_74	8_6_128	OK	144.282	51.8798	-1.47565	0.359571	-2.70534	5e-05	0.0130958	yes
TraesCS1B02G390000	TraesCS1B02G390000	-	1B:623727375-623731829	8_6_74	8_6_128	OK	3.24979	1.16696	-1.47759	0.359088	-2.46115	5e-05	0.0130958	yes
TraesCS2A02G461300	TraesCS2A02G461300	-	2A:707234931-707235478	8_6_74	8_6_128	OK	222.288	79.0734	-1.49116	0.355726	-2.46019	5e-05	0.0130958	yes
TraesCS1B02G042200	TraesCS1B02G042200	-	1B:22069089-22069961	8_6_74	8_6_128	OK	1107.89	380.772	-1.54081	0.343692	-2.35217	0.0001	0.0213562	yes
TraesCS4B02G157700	TraesCS4B02G157700	-	4B:299704799-299709534	8_6_74	8_6_128	OK	15.2609	5.14215	-1.5694	0.336948	-2.55687	0.00015	0.0279493	yes
TraesCS7B02G381300	TraesCS7B02G381300	-	7B:646063707-646074390	8_6_74	8_6_128	OK	7.10192	2.29277	-1.63112	0.322837	-2.4889	5e-05	0.0130958	yes
TraesCS7A02G529900	TraesCS7A02G529900	-	7A:709404533-709410201	8_6_74	8_6_128	OK	33.1566	10.5238	-1.65564	0.317397	-2.973	5e-05	0.0130958	yes
TraesCS5D02G159100	TraesCS5D02G159100	-	5D:247610357-247613753	8_6_74	8_6_128	OK	4.81089	1.49112	-1.68991	0.309946	-2.50575	5e-05	0.0130958	yes
TraesCS4A02G347100	TraesCS4A02G347100	-	4A:625321426-625322251	8_6_74	8_6_128	OK	14.1862	4.36168	-1.70153	0.30746	-2.3065	0.0002	0.0329531	yes
TraesCS2D02G493500	TraesCS2D02G493500	-	2D:590988400-590990772	8_6_74	8_6_128	OK	54.0281	16.4446	-1.7161	0.30437	-2.95182	5e-05	0.0130958	yes
TraesCS5A02G153900	TraesCS5A02G153900	-	5A:331398337-331403028	8_6_74	8_6_128	OK	27.1904	8.27305	-1.71661	0.304263	-2.93494	5e-05	0.0130958	yes
TraesCS7A02G427100	TraesCS7A02G427100	-	7A:620369932-620371382	8_6_74	8_6_128	OK	8.40127	2.54807	-1.7212	0.303296	-2.25821	5e-05	0.0130958	yes
TraesCS7D02G510900	TraesCS7D02G510900	-	7D:613617462-613620581	8_6_74	8_6_128	OK	17.3621	5.26278	-1.72204	0.30312	-2.75568	5e-05	0.0130958	yes
TraesCS2B02G483000	TraesCS2B02G483000	-	2B:680446022-680446607	8_6_74	8_6_128	OK	217.186	65.0531	-1.73924	0.299527	-2.72722	5e-05	0.0130958	yes
TraesCS2B02G483100	TraesCS2B02G483100	-	2B:680521969-680522596	8_6_74	8_6_128	OK	279.825	83.4215	-1.74603	0.298121	-2.3427	5e-05	0.0130958	yes
TraesCS4D02G358100	TraesCS4D02G358100	-	4D:506050807-506053015	8_6_74	8_6_128	OK	8.55567	2.54403	-1.74976	0.297351	-2.2503	0.0001	0.0213562	yes
TraesCS5A02G378700	TraesCS5A02G378700	-	5A:575705508-575709396	8_6_74	8_6_128	OK	41.6423	12.128	-1.77971	0.291242	-3.19151	5e-05	0.0130958	yes
TraesCS7A02G287900	TraesCS7A02G287900	-	7A:345224357-345229059	8_6_74	8_6_128	OK	2.7302	0.790521	-1.78813	0.289547	-2.51719	0.0002	0.0329531	yes
TraesCS2D02G272400	TraesCS2D02G272400	-	2D:337134137-337137717	8_6_74	8_6_128	OK	6.0589	1.73828	-1.80139	0.286898	-2.17241	0.00025	0.0379276	yes
TraesCS3A02G022700	TraesCS3A02G022700	-	3A:12835920-12841532	8_6_74	8_6_128	OK	2.11019	0.599068	-1.81658	0.283893	-2.35645	0.0002	0.0329531	yes
TraesCS4D02G358800	TraesCS4D02G358800	-	4D:506285005-506287456	8_6_74	8_6_128	OK	29.9802	8.2715	-1.85779	0.275899	-3.25865	5e-05	0.0130958	yes
TraesCS3B02G568100	TraesCS3B02G568100	-	3B:799810447-799812760	8_6_74	8_6_128	OK	9.91409	2.71028	-1.87104	0.273376	-2.55237	5e-05	0.0130958	yes
TraesCS3B02G181300	TraesCS3B02G181300	-	3B:189488440-189490699	8_6_74	8_6_128	OK	60.3501	16.2728	-1.89089	0.269641	-3.15262	5e-05	0.0130958	yes
TraesCS4B02G381800	TraesCS4B02G381800	-	4B:661304014-661306150	8_6_74	8_6_128	OK	20.8945	5.52425	-1.91927	0.264388	-2.64063	5e-05	0.0130958	yes
TraesCS4B02G024300	TraesCS4B02G024300	-	4B:17362191-17368828	8_6_74	8_6_128	OK	2.18266	0.570331	-1.93622	0.2613	-2.28505	5e-05	0.0130958	yes
TraesCS7D02G508100	TraesCS7D02G508100	-	7D:611814382-611822635	8_6_74	8_6_128	OK	2.32334	0.58575	-1.98784	0.252116	-3.03803	5e-05	0.0130958	yes
TraesCS7A02G544600	TraesCS7A02G544600	-	7A:721064201-721075033	8_6_74	8_6_128	OK	0.831458	0.202394	-2.03848	0.24342	-2.70594	0.0001	0.0213562	yes
TraesCS5D02G273700	TraesCS5D02G273700	-	5D:376698645-376702952	8_6_74	8_6_128	OK	3.20845	0.77395	-2.05157	0.241221	-2.46755	0.0001	0.0213562	yes
TraesCS2D02G515400	TraesCS2D02G515400	-	2D:606689942-606690766	8_6_74	8_6_128	OK	40.0305	9.07661	-2.14087	0.226743	-2.34291	0.0001	0.0213562	yes
TraesCS7D02G510700	TraesCS7D02G510700	-	7D:613574975-613578776	8_6_74	8_6_128	OK	6.49888	1.43324	-2.18091	0.220537	-3.15912	5e-05	0.0130958	yes
TraesCS1A02G182900	TraesCS1A02G182900	-	1A:331269458-331273223	8_6_74	8_6_128	OK	9.1403	2.00148	-2.19117	0.218974	-3.55709	5e-05	0.0130958	yes
TraesCS7D02G511400	TraesCS7D02G511400	-	7D:613697868-613702659	8_6_74	8_6_128	OK	3.29556	0.695573	-2.24425	0.211064	-2.78326	0.00015	0.0279493	yes
TraesCS7B02G183700	TraesCS7B02G183700	-	7B:291554761-291564722	8_6_74	8_6_128	OK	3.31302	0.616448	-2.4261	0.186068	-2.57623	5e-05	0.0130958	yes
TraesCS7A02G541100	TraesCS7A02G541100	-	7A:717811405-717821962	8_6_74	8_6_128	OK	8.36915	1.42723	-2.55186	0.170535	-4.74273	5e-05	0.0130958	yes
TraesCS7D02G546100	TraesCS7D02G546100	-	7D:633029651-633041676	8_6_74	8_6_128	OK	5.66904	0.87345	-2.69831	0.154073	-3.94175	5e-05	0.0130958	yes
TraesCS5D02G119700	TraesCS5D02G119700	-	5D:166628132-166634916	8_6_74	8_6_128	OK	4.00436	0.614269	-2.70463	0.1534	-2.88822	0.00035	0.0475161	yes
TraesCS3A02G512400	TraesCS3A02G512400	-	3A:732042209-732045097	8_6_74	8_6_128	OK	2.59341	0.322166	-3.00897	0.124225	-2.9881	5e-05	0.0130958	yes
TraesCS1A02G027600	TraesCS1A02G027600	-	1A:13081412-13086602	8_6_74	8_6_128	OK	1.04715	0.0752175	-3.79926	0.0718305	-2.94846	0.0001	0.0213562	yes

## Sheet: Trimmed DEGs
test_id	gene_id	gene	locus	sample_1	sample_2	status	value_1	value_2	log2(fold_change)	FoldChange	test_stat	p_value	q_value	significant	abs(log2(FC))
ENSRNA050017613	ENSRNA050017613	snoZ279_R105_R108	1D:439309081-439309187	8_6_74	8_6_128	OK	0	132.748	inf	#VALUE!	#NAME?	0.00025	0.0379276	yes	#VALUE!
ENSRNA050017732	ENSRNA050017732	U2	7A:86111904-86112100	8_6_74	8_6_128	OK	0	2.6664	inf	#VALUE!	#NAME?	0.0002	0.0329531	yes	#VALUE!
ENSRNA050019266	ENSRNA050019266	SSU_rRNA_eukarya	1B:111155960-111156200	8_6_74	8_6_128	OK	0	1.83374	inf	#VALUE!	#NAME?	0.0001	0.0213562	yes	#VALUE!
TraesCS1A02G004200	TraesCS1A02G004200	-	1A:2540490-2540958	8_6_74	8_6_128	OK	0	1.08858	inf	#VALUE!	#NAME?	0.0003	0.0431549	yes	#VALUE!
TraesCS1A02G125200	TraesCS1A02G125200	-	1A:148744426-148745985	8_6_74	8_6_128	OK	4.99168	0	#NAME?	#NAME?	#NAME?	5e-05	0.0130958	yes	#NAME?
TraesCS1A02G181700	TraesCS1A02G181700	-	1A:327712387-327713606	8_6_74	8_6_128	OK	2.3773	0	#NAME?	#NAME?	#NAME?	5e-05	0.0130958	yes	#NAME?
TraesCS1A02G239400	TraesCS1A02G239400	-	1A:426728773-426730679	8_6_74	8_6_128	OK	0	0.764313	inf	#VALUE!	#NAME?	0.0001	0.0213562	yes	#VALUE!
TraesCS1A02G371000	TraesCS1A02G371000	-	1A:548405014-548405913	8_6_74	8_6_128	OK	0	0.720303	inf	#VALUE!	#NAME?	5e-05	0.0130958	yes	#VALUE!
TraesCS1A02G379200	TraesCS1A02G379200	-	1A:551479528-551482223	8_6_74	8_6_128	OK	1.02368	0	#NAME?	#NAME?	#NAME?	5e-05	0.0130958	yes	#NAME?
TraesCS1A02G405100	TraesCS1A02G405100	-	1A:568383492-568383795	8_6_74	8_6_128	OK	2.7898	0	#NAME?	#NAME?	#NAME?	0.0002	0.0329531	yes	#NAME?
TraesCS1A02G421300	TraesCS1A02G421300	-	1A:577611184-577612558	8_6_74	8_6_128	OK	0	1.08748	inf	#VALUE!	#NAME?	0.00015	0.0279493	yes	#VALUE!
TraesCS1A02G435100	TraesCS1A02G435100	-	1A:585690524-585691316	8_6_74	8_6_128	OK	0	0.341342	inf	#VALUE!	#NAME?	5e-05	0.0130958	yes	#VALUE!
TraesCS1B02G000700	TraesCS1B02G000700	-	1B:1201459-1203257	8_6_74	8_6_128	OK	0.922162	0	#NAME?	#NAME?	#NAME?	5e-05	0.0130958	yes	#NAME?
TraesCS1B02G009300	TraesCS1B02G009300	-	1B:4595786-4597245	8_6_74	8_6_128	OK	0.480145	0	#NAME?	#NAME?	#NAME?	5e-05	0.0130958	yes	#NAME?
TraesCS1B02G243300	TraesCS1B02G243300	-	1B:432323695-432330346	8_6_74	8_6_128	OK	0.97044	0	#NAME?	#NAME?	#NAME?	5e-05	0.0130958	yes	#NAME?
TraesCS1B02G339000	TraesCS1B02G339000	-	1B:566823399-566831663	8_6_74	8_6_128	OK	14.0023	0	#NAME?	#NAME?	#NAME?	5e-05	0.0130958	yes	#NAME?
TraesCS1B02G359500	TraesCS1B02G359500	-	1B:588497322-588498502	8_6_74	8_6_128	OK	0.652454	0	#NAME?	#NAME?	#NAME?	5e-05	0.0130958	yes	#NAME?
TraesCS1B02G361200	TraesCS1B02G361200	-	1B:589758941-589760063	8_6_74	8_6_128	OK	0	0.580391	inf	#VALUE!	#NAME?	5e-05	0.0130958	yes	#VALUE!
TraesCS1B02G394300	TraesCS1B02G394300	-	1B:626587044-626589457	8_6_74	8_6_128	OK	0.560493	0	#NAME?	#NAME?	#NAME?	5e-05	0.0130958	yes	#NAME?
TraesCS1D02G019000	TraesCS1D02G019000	-	1D:8259961-8261206	8_6_74	8_6_128	OK	0.512442	0	#NAME?	#NAME?	#NAME?	5e-05	0.0130958	yes	#NAME?
TraesCS1D02G022800	TraesCS1D02G022800	-	1D:9744684-9746256	8_6_74	8_6_128	OK	0	0.845209	inf	#VALUE!	#NAME?	5e-05	0.0130958	yes	#VALUE!
TraesCS1D02G050600	TraesCS1D02G050600	-	1D:30777763-30778854	8_6_74	8_6_128	OK	0	0.359085	inf	#VALUE!	#NAME?	0.0001	0.0213562	yes	#VALUE!
TraesCS2A02G045500	TraesCS2A02G045500	-	2A:17869277-17871731	8_6_74	8_6_128	OK	0	0.598762	inf	#VALUE!	#NAME?	0.0001	0.0213562	yes	#VALUE!
TraesCS2A02G047900	TraesCS2A02G047900	-	2A:18584591-18584831	8_6_74	8_6_128	OK	2.15597	0	#NAME?	#NAME?	#NAME?	0.00015	0.0279493	yes	#NAME?
TraesCS2A02G048400	TraesCS2A02G048400	-	2A:18645871-18646544	8_6_74	8_6_128	OK	1.05241	0	#NAME?	#NAME?	#NAME?	5e-05	0.0130958	yes	#NAME?
TraesCS2A02G120000	TraesCS2A02G120000	-	2A:70229684-70235175	8_6_74	8_6_128	OK	0.469903	0	#NAME?	#NAME?	#NAME?	5e-05	0.0130958	yes	#NAME?
TraesCS2B02G124600	TraesCS2B02G124600	-	2B:93111901-93113306	8_6_74	8_6_128	OK	0.834268	0	#NAME?	#NAME?	#NAME?	5e-05	0.0130958	yes	#NAME?
TraesCS2B02G124900	TraesCS2B02G124900	-	2B:93408031-93409920	8_6_74	8_6_128	OK	0	0.544303	inf	#VALUE!	#NAME?	0.00015	0.0279493	yes	#VALUE!
TraesCS2B02G174900	TraesCS2B02G174900	-	2B:150141075-150141963	8_6_74	8_6_128	OK	0	1.22894	inf	#VALUE!	#NAME?	5e-05	0.0130958	yes	#VALUE!
TraesCS2B02G430300	TraesCS2B02G430300	-	2B:619044573-619044969	8_6_74	8_6_128	OK	0	2.33444	inf	#VALUE!	#NAME?	0.0002	0.0329531	yes	#VALUE!
TraesCS2B02G549000	TraesCS2B02G549000	-	2B:745034232-745035324	8_6_74	8_6_128	OK	0	0.915525	inf	#VALUE!	#NAME?	5e-05	0.0130958	yes	#VALUE!
TraesCS2B02G553700	TraesCS2B02G553700	-	2B:749043904-749044536	8_6_74	8_6_128	OK	0	1.45369	inf	#VALUE!	#NAME?	0.00015	0.0279493	yes	#VALUE!
TraesCS2D02G030000	TraesCS2D02G030000	-	2D:12322884-12324828	8_6_74	8_6_128	OK	0	0.867625	inf	#VALUE!	#NAME?	5e-05	0.0130958	yes	#VALUE!
TraesCS2D02G046900	TraesCS2D02G046900	-	2D:17184185-17184804	8_6_74	8_6_128	OK	0.487013	0	#NAME?	#NAME?	#NAME?	0.0001	0.0213562	yes	#NAME?
TraesCS2D02G320300	TraesCS2D02G320300	-	2D:411417728-411419214	8_6_74	8_6_128	OK	0	0.969369	inf	#VALUE!	#NAME?	5e-05	0.0130958	yes	#VALUE!
TraesCS2D02G349400	TraesCS2D02G349400	-	2D:446932069-446933116	8_6_74	8_6_128	OK	0	1.85965	inf	#VALUE!	#NAME?	5e-05	0.0130958	yes	#VALUE!
TraesCS2D02G431100	TraesCS2D02G431100	-	2D:543530550-543532023	8_6_74	8_6_128	OK	0	0.635845	inf	#VALUE!	#NAME?	0.00015	0.0279493	yes	#VALUE!
TraesCS2D02G594400	TraesCS2D02G594400	GLU1C	2D:648238203-648242750	8_6_74	8_6_128	OK	0	1.8088	inf	#VALUE!	#NAME?	5e-05	0.0130958	yes	#VALUE!
TraesCS3A02G220100	TraesCS3A02G220100	-	3A:405831515-405842048	8_6_74	8_6_128	OK	0	0.829657	inf	#VALUE!	#NAME?	5e-05	0.0130958	yes	#VALUE!
TraesCS3A02G452600	TraesCS3A02G452600	-	3A:690896265-690898607	8_6_74	8_6_128	OK	0	5.97329	inf	#VALUE!	#NAME?	5e-05	0.0130958	yes	#VALUE!
TraesCS3A02G482200	TraesCS3A02G482200	-	3A:712728150-712729578	8_6_74	8_6_128	OK	0	0.658077	inf	#VALUE!	#NAME?	0.0001	0.0213562	yes	#VALUE!
TraesCS3A02G518800	TraesCS3A02G518800	-	3A:735980685-735982050	8_6_74	8_6_128	OK	0	1.07512	inf	#VALUE!	#NAME?	5e-05	0.0130958	yes	#VALUE!
TraesCS3B02G059900	TraesCS3B02G059900	-	3B:31788991-31789585	8_6_74	8_6_128	OK	0	1.08367	inf	#VALUE!	#NAME?	5e-05	0.0130958	yes	#VALUE!
TraesCS3B02G063700	TraesCS3B02G063700	-	3B:35701445-35701793	8_6_74	8_6_128	OK	4.56378	0	#NAME?	#NAME?	#NAME?	5e-05	0.0130958	yes	#NAME?
TraesCS3B02G217000	TraesCS3B02G217000	-	3B:257846737-257848247	8_6_74	8_6_128	OK	0	0.92113	inf	#VALUE!	#NAME?	5e-05	0.0130958	yes	#VALUE!
TraesCS3B02G316100	TraesCS3B02G316100	-	3B:507498214-507499294	8_6_74	8_6_128	OK	0.377312	0	#NAME?	#NAME?	#NAME?	0.0002	0.0329531	yes	#NAME?
TraesCS3B02G340500	TraesCS3B02G340500	-	3B:547110394-547111880	8_6_74	8_6_128	OK	0	1.01342	inf	#VALUE!	#NAME?	5e-05	0.0130958	yes	#VALUE!
TraesCS3B02G417900	TraesCS3B02G417900	-	3B:654655815-654658054	8_6_74	8_6_128	OK	1.30839	0	#NAME?	#NAME?	#NAME?	5e-05	0.0130958	yes	#NAME?
TraesCS3B02G429200	TraesCS3B02G429200	-	3B:667778491-667779373	8_6_74	8_6_128	OK	0	0.797655	inf	#VALUE!	#NAME?	0.0002	0.0329531	yes	#VALUE!
TraesCS3B02G487900	TraesCS3B02G487900	-	3B:733879486-733884400	8_6_74	8_6_128	OK	0.417555	0	#NAME?	#NAME?	#NAME?	5e-05	0.0130958	yes	#NAME?
TraesCS3B02G510400	TraesCS3B02G510400	-	3B:754718133-754722751	8_6_74	8_6_128	OK	0	0.477727	inf	#VALUE!	#NAME?	5e-05	0.0130958	yes	#VALUE!
TraesCS3B02G532100	TraesCS3B02G532100	-	3B:772723489-772726572	8_6_74	8_6_128	OK	0	0.562404	inf	#VALUE!	#NAME?	5e-05	0.0130958	yes	#VALUE!
TraesCS3B02G586200	TraesCS3B02G586200	-	3B:812721100-812722505	8_6_74	8_6_128	OK	0	0.638161	inf	#VALUE!	#NAME?	0.0001	0.0213562	yes	#VALUE!
TraesCS3B02G586300	TraesCS3B02G586300	-	3B:812725828-812727275	8_6_74	8_6_128	OK	0	1.02929	inf	#VALUE!	#NAME?	5e-05	0.0130958	yes	#VALUE!
TraesCS3B02G587200	TraesCS3B02G587200	-	3B:813902122-813903437	8_6_74	8_6_128	OK	0	0.464527	inf	#VALUE!	#NAME?	0.0001	0.0213562	yes	#VALUE!
TraesCS3D02G005900	TraesCS3D02G005900	-	3D:2201393-2201804	8_6_74	8_6_128	OK	0	1.56005	inf	#VALUE!	#NAME?	0.0002	0.0329531	yes	#VALUE!
TraesCS3D02G098600	TraesCS3D02G098600	-	3D:50381295-50383060	8_6_74	8_6_128	OK	0	0.52783	inf	#VALUE!	#NAME?	5e-05	0.0130958	yes	#VALUE!
TraesCS3D02G526000	TraesCS3D02G526000	-	3D:604967116-604968552	8_6_74	8_6_128	OK	0	0.669231	inf	#VALUE!	#NAME?	0.00015	0.0279493	yes	#VALUE!
TraesCS4A02G008000	TraesCS4A02G008000	-	4A:4847653-4848933	8_6_74	8_6_128	OK	0	0.530816	inf	#VALUE!	#NAME?	0.00025	0.0379276	yes	#VALUE!
TraesCS4A02G423900	TraesCS4A02G423900	-	4A:693783397-693785810	8_6_74	8_6_128	OK	0	0.628998	inf	#VALUE!	#NAME?	0.0001	0.0213562	yes	#VALUE!
TraesCS4B02G369300	TraesCS4B02G369300	-	4B:654924852-654925540	8_6_74	8_6_128	OK	0	1.82495	inf	#VALUE!	#NAME?	0.0001	0.0213562	yes	#VALUE!
TraesCS4D02G004400	TraesCS4D02G004400	-	4D:2020227-2021352	8_6_74	8_6_128	OK	0	4.71327	inf	#VALUE!	#NAME?	5e-05	0.0130958	yes	#VALUE!
TraesCS4D02G054900	TraesCS4D02G054900	-	4D:30390905-30392543	8_6_74	8_6_128	OK	0.591982	0	#NAME?	#NAME?	#NAME?	5e-05	0.0130958	yes	#NAME?
TraesCS4D02G309700	TraesCS4D02G309700	-	4D:477164259-477165998	8_6_74	8_6_128	OK	0.79118	0	#NAME?	#NAME?	#NAME?	5e-05	0.0130958	yes	#NAME?
TraesCS5A02G003500	TraesCS5A02G003500	-	5A:2426487-2428137	8_6_74	8_6_128	OK	0	1.31654	inf	#VALUE!	#NAME?	5e-05	0.0130958	yes	#VALUE!
TraesCS5A02G275400	TraesCS5A02G275400	-	5A:484833469-484836027	8_6_74	8_6_128	OK	0	0.509751	inf	#VALUE!	#NAME?	5e-05	0.0130958	yes	#VALUE!
TraesCS5A02G368200	TraesCS5A02G368200	-	5A:568890469-568891386	8_6_74	8_6_128	OK	0	0.797592	inf	#VALUE!	#NAME?	5e-05	0.0130958	yes	#VALUE!
TraesCS5A02G369800	TraesCS5A02G369800	-	5A:569677388-569678193	8_6_74	8_6_128	OK	1.44616	0	#NAME?	#NAME?	#NAME?	5e-05	0.0130958	yes	#NAME?
TraesCS5A02G386000	TraesCS5A02G386000	-	5A:583627034-583627859	8_6_74	8_6_128	OK	0	1.18581	inf	#VALUE!	#NAME?	0.00015	0.0279493	yes	#VALUE!
TraesCS5A02G530200	TraesCS5A02G530200	-	5A:689155442-689156097	8_6_74	8_6_128	OK	0.647712	0	#NAME?	#NAME?	#NAME?	5e-05	0.0130958	yes	#NAME?
TraesCS5B02G015500	TraesCS5B02G015500	-	5B:15004985-15005894	8_6_74	8_6_128	OK	0	5.91989	inf	#VALUE!	#NAME?	5e-05	0.0130958	yes	#VALUE!
TraesCS5B02G115100	TraesCS5B02G115100	-	5B:191029573-191038231	8_6_74	8_6_128	OK	0.541198	0	#NAME?	#NAME?	#NAME?	5e-05	0.0130958	yes	#NAME?
TraesCS5B02G363400	TraesCS5B02G363400	-	5B:542330771-542331558	8_6_74	8_6_128	OK	0	1.68207	inf	#VALUE!	#NAME?	0.0003	0.0431549	yes	#VALUE!
TraesCS5B02G452100	TraesCS5B02G452100	-	5B:625036457-625038104	8_6_74	8_6_128	OK	0.620463	0	#NAME?	#NAME?	#NAME?	5e-05	0.0130958	yes	#NAME?
TraesCS5B02G520400	TraesCS5B02G520400	-	5B:682696263-682697785	8_6_74	8_6_128	OK	0	1.80842	inf	#VALUE!	#NAME?	5e-05	0.0130958	yes	#VALUE!
TraesCS5B02G528000	TraesCS5B02G528000	-	5B:686841670-686842617	8_6_74	8_6_128	OK	0	0.478403	inf	#VALUE!	#NAME?	0.0003	0.0431549	yes	#VALUE!
TraesCS5B02G550900	TraesCS5B02G550900	-	5B:702376309-702376841	8_6_74	8_6_128	OK	1.73636	0	#NAME?	#NAME?	#NAME?	5e-05	0.0130958	yes	#NAME?
TraesCS5D02G012200	TraesCS5D02G012200	-	5D:6480922-6481459	8_6_74	8_6_128	OK	0	0.293805	inf	#VALUE!	#NAME?	0.0001	0.0213562	yes	#VALUE!
TraesCS5D02G234400	TraesCS5D02G234400	-	5D:341578534-341579368	8_6_74	8_6_128	OK	0	0.789556	inf	#VALUE!	#NAME?	0.00035	0.0475161	yes	#VALUE!
TraesCS5D02G317600	TraesCS5D02G317600	-	5D:410679527-410679968	8_6_74	8_6_128	OK	0	3.01845	inf	#VALUE!	#NAME?	5e-05	0.0130958	yes	#VALUE!
TraesCS5D02G341100	TraesCS5D02G341100	-	5D:429304292-429305209	8_6_74	8_6_128	OK	0	2.5193	inf	#VALUE!	#NAME?	5e-05	0.0130958	yes	#VALUE!
TraesCS5D02G377700	TraesCS5D02G377700	-	5D:449667214-449667879	8_6_74	8_6_128	OK	0	2.44836	inf	#VALUE!	#NAME?	5e-05	0.0130958	yes	#VALUE!
TraesCS5D02G446900	TraesCS5D02G446900	-	5D:496978544-496979616	8_6_74	8_6_128	OK	0	0.314062	inf	#VALUE!	#NAME?	0.00015	0.0279493	yes	#VALUE!
TraesCS5D02G482700	TraesCS5D02G482700	-	5D:519910475-519911072	8_6_74	8_6_128	OK	0	1.76817	inf	#VALUE!	#NAME?	0.00025	0.0379276	yes	#VALUE!
TraesCS5D02G495300	TraesCS5D02G495300	-	5D:526824391-526824943	8_6_74	8_6_128	OK	0	1.32089	inf	#VALUE!	#NAME?	0.0002	0.0329531	yes	#VALUE!
TraesCS6B02G014200	TraesCS6B02G014200	-	6B:8773329-8773830	8_6_74	8_6_128	OK	0	1.44464	inf	#VALUE!	#NAME?	0.00015	0.0279493	yes	#VALUE!
TraesCS6B02G120000	TraesCS6B02G120000	-	6B:114879591-114880826	8_6_74	8_6_128	OK	0.622436	0	#NAME?	#NAME?	#NAME?	0.0002	0.0329531	yes	#NAME?
TraesCS6B02G184700	TraesCS6B02G184700	-	6B:207720205-207735459	8_6_74	8_6_128	OK	0.73858	0	#NAME?	#NAME?	#NAME?	5e-05	0.0130958	yes	#NAME?
TraesCS6B02G330400	TraesCS6B02G330400	-	6B:579549898-579550629	8_6_74	8_6_128	OK	0	1.77375	inf	#VALUE!	#NAME?	0.00015	0.0279493	yes	#VALUE!
TraesCS6B02G342800	TraesCS6B02G342800	-	6B:603771437-603773129	8_6_74	8_6_128	OK	0	0.914364	inf	#VALUE!	#NAME?	5e-05	0.0130958	yes	#VALUE!
TraesCS6B02G373100	TraesCS6B02G373100	-	6B:646258127-646261595	8_6_74	8_6_128	OK	0	0.429349	inf	#VALUE!	#NAME?	5e-05	0.0130958	yes	#VALUE!
TraesCS6B02G422100	TraesCS6B02G422100	-	6B:692574396-692575472	8_6_74	8_6_128	OK	0	0.9654	inf	#VALUE!	#NAME?	0.00015	0.0279493	yes	#VALUE!
TraesCS6B02G433100	TraesCS6B02G433100	-	6B:702143689-702144247	8_6_74	8_6_128	OK	0	3.01524	inf	#VALUE!	#NAME?	0.0003	0.0431549	yes	#VALUE!
TraesCS6B02G473800	TraesCS6B02G473800	-	6B:720805006-720805537	8_6_74	8_6_128	OK	0	2.76237	inf	#VALUE!	#NAME?	5e-05	0.0130958	yes	#VALUE!
TraesCS6D02G300800	TraesCS6D02G300800	-	6D:410175486-410175777	8_6_74	8_6_128	OK	0	2.63107	inf	#VALUE!	#NAME?	0.00025	0.0379276	yes	#VALUE!
TraesCS7A02G069400	TraesCS7A02G069400	-	7A:35457588-35457789	8_6_74	8_6_128	OK	0	4.04465	inf	#VALUE!	#NAME?	0.00035	0.0475161	yes	#VALUE!
TraesCS7A02G214300	TraesCS7A02G214300	-	7A:178295702-178297993	8_6_74	8_6_128	OK	0	0.507424	inf	#VALUE!	#NAME?	0.00035	0.0475161	yes	#VALUE!
TraesCS7A02G297100	TraesCS7A02G297100	-	7A:398575214-398575568	8_6_74	8_6_128	OK	0	0.630529	inf	#VALUE!	#NAME?	0.00025	0.0379276	yes	#VALUE!
TraesCS7A02G327400	TraesCS7A02G327400	-	7A:475804357-475804990	8_6_74	8_6_128	OK	0	2.02388	inf	#VALUE!	#NAME?	0.0003	0.0431549	yes	#VALUE!
TraesCS7A02G397200	TraesCS7A02G397200	-	7A:576063907-576064888	8_6_74	8_6_128	OK	0.417412	0	#NAME?	#NAME?	#NAME?	5e-05	0.0130958	yes	#NAME?
TraesCS7A02G434800	TraesCS7A02G434800	-	7A:628524364-628524676	8_6_74	8_6_128	OK	2.29557	0	#NAME?	#NAME?	#NAME?	0.0001	0.0213562	yes	#NAME?
TraesCS7A02G482900	TraesCS7A02G482900	-	7A:674796418-674796820	8_6_74	8_6_128	OK	0	1.63046	inf	#VALUE!	#NAME?	0.0003	0.0431549	yes	#VALUE!
TraesCS7B02G024000	TraesCS7B02G024000	-	7B:22892817-22894168	8_6_74	8_6_128	OK	0	0.416449	inf	#VALUE!	#NAME?	0.00015	0.0279493	yes	#VALUE!
TraesCS7B02G104900	TraesCS7B02G104900	-	7B:121053480-121054324	8_6_74	8_6_128	OK	0	0.765421	inf	#VALUE!	#NAME?	5e-05	0.0130958	yes	#VALUE!
TraesCS7B02G105100	TraesCS7B02G105100	-	7B:121242520-121243386	8_6_74	8_6_128	OK	0	3.47826	inf	#VALUE!	#NAME?	5e-05	0.0130958	yes	#VALUE!
TraesCS7B02G243100	TraesCS7B02G243100	-	7B:451298059-451299276	8_6_74	8_6_128	OK	0	1.41411	inf	#VALUE!	#NAME?	0.0001	0.0213562	yes	#VALUE!
TraesCS7B02G318500	TraesCS7B02G318500	-	7B:568496777-568497960	8_6_74	8_6_128	OK	0	1.09917	inf	#VALUE!	#NAME?	5e-05	0.0130958	yes	#VALUE!
TraesCS7B02G456200	TraesCS7B02G456200	-	7B:716566770-716568718	8_6_74	8_6_128	OK	0	0.380455	inf	#VALUE!	#NAME?	5e-05	0.0130958	yes	#VALUE!
TraesCS7B02G478400	TraesCS7B02G478400	-	7B:733595905-733597577	8_6_74	8_6_128	OK	0	0.561172	inf	#VALUE!	#NAME?	5e-05	0.0130958	yes	#VALUE!
TraesCS7B02G478500	TraesCS7B02G478500	-	7B:733609030-733610906	8_6_74	8_6_128	OK	0	0.314599	inf	#VALUE!	#NAME?	5e-05	0.0130958	yes	#VALUE!
TraesCS7D02G099600	TraesCS7D02G099600	-	7D:59873069-59873910	8_6_74	8_6_128	OK	0	0.937025	inf	#VALUE!	#NAME?	5e-05	0.0130958	yes	#VALUE!
TraesCS7D02G180900	TraesCS7D02G180900	-	7D:134443249-134443938	8_6_74	8_6_128	OK	1.14027	0	#NAME?	#NAME?	#NAME?	5e-05	0.0130958	yes	#NAME?
TraesCS7D02G219300	TraesCS7D02G219300	-	7D:179996226-179996760	8_6_74	8_6_128	OK	0	0.926932	inf	#VALUE!	#NAME?	0.00025	0.0379276	yes	#VALUE!
TraesCS7D02G331000	TraesCS7D02G331000	-	7D:422571220-422571760	8_6_74	8_6_128	OK	0	2.78527	inf	#VALUE!	#NAME?	0.00015	0.0279493	yes	#VALUE!
TraesCS7D02G339700	TraesCS7D02G339700	-	7D:433892236-433893451	8_6_74	8_6_128	OK	0	1.9075	inf	#VALUE!	#NAME?	5e-05	0.0130958	yes	#VALUE!
TraesCS7D02G351500	TraesCS7D02G351500	-	7D:452258951-452262513	8_6_74	8_6_128	OK	0.445997	0	#NAME?	#NAME?	#NAME?	5e-05	0.0130958	yes	#NAME?
TraesCS7D02G388000	TraesCS7D02G388000	-	7D:501842121-501842322	8_6_74	8_6_128	OK	0	5.10868	inf	#VALUE!	#NAME?	0.0002	0.0329531	yes	#VALUE!
TraesCS7D02G473400	TraesCS7D02G473400	-	7D:586497988-586498557	8_6_74	8_6_128	OK	0	3.20885	inf	#VALUE!	#NAME?	0.0003	0.0431549	yes	#VALUE!
TraesCS7D02G509900	TraesCS7D02G509900	-	7D:613103583-613104698	8_6_74	8_6_128	OK	2.15536	0	#NAME?	#NAME?	#NAME?	0.0002	0.0329531	yes	#NAME?
TraesCSU02G059000	TraesCSU02G059000	-	Un:46203388-46204883	8_6_74	8_6_128	OK	0	0.653454	inf	#VALUE!	#NAME?	5e-05	0.0130958	yes	#VALUE!
TraesCSU02G146900	TraesCSU02G146900	-	Un:162978846-162979861	8_6_74	8_6_128	OK	0	0.863502	inf	#VALUE!	#NAME?	0.00025	0.0379276	yes	#VALUE!
TraesCSU02G171400	TraesCSU02G171400	-	Un:252681685-252684252	8_6_74	8_6_128	OK	0	0.519337	inf	#VALUE!	#NAME?	5e-05	0.0130958	yes	#VALUE!
TraesCSU02G242600	TraesCSU02G242600	-	Un:363576024-363577111	8_6_74	8_6_128	OK	0	4.05938	inf	#VALUE!	#NAME?	5e-05	0.0130958	yes	#VALUE!
TraesCSU02G243400	TraesCSU02G243400	-	Un:364538549-364539104	8_6_74	8_6_128	OK	0	1.818	inf	#VALUE!	#NAME?	5e-05	0.0130958	yes	#VALUE!
TraesCS2B02G075300	TraesCS2B02G075300	-	2B:40919214-40920221	8_6_74	8_6_128	OK	0.441806	22.9933	5.70166	52.044	4.4738	5e-05	0.0130958	yes	5.70166
TraesCS5D02G049200	TraesCS5D02G049200	-	5D:46980594-46981118	8_6_74	8_6_128	OK	2.0193	63.0863	4.9654	31.2417	4.06986	5e-05	0.0130958	yes	4.9654
TraesCS3B02G578600	TraesCS3B02G578600	-	3B:807975871-807977196	8_6_74	8_6_128	OK	1.77132	49.9165	4.81662	28.1804	4.87619	5e-05	0.0130958	yes	4.81662
TraesCS7A02G368800	TraesCS7A02G368800	-	7A:542627301-542628020	8_6_74	8_6_128	OK	3.12269	66.0854	4.40347	21.163	4.04499	5e-05	0.0130958	yes	4.40347
TraesCS2B02G075400	TraesCS2B02G075400	-	2B:40953787-40954893	8_6_74	8_6_128	OK	0.68119	14.1117	4.37269	20.7162	3.69467	0.0001	0.0213562	yes	4.37269
TraesCS4A02G181900	TraesCS4A02G181900	-	4A:456459673-456460330	8_6_74	8_6_128	OK	1.23166	22.5037	4.19148	18.271	3.62504	0.00015	0.0279493	yes	4.19148
TraesCS5D02G488500	TraesCS5D02G488500	-	5D:523451904-523454959	8_6_74	8_6_128	OK	0.137449	2.1733	3.98292	15.8117	3.05286	0.0001	0.0213562	yes	3.98292
TraesCS3A02G517100	TraesCS3A02G517100	PR4A	3A:734151920-734152833	8_6_74	8_6_128	OK	2.21267	33.834	3.93462	15.2911	4.36013	5e-05	0.0130958	yes	3.93462
TraesCS5D02G050200	TraesCS5D02G050200	-	5D:47793490-47794115	8_6_74	8_6_128	OK	4.68813	68.5096	3.86922	14.6134	3.77696	5e-05	0.0130958	yes	3.86922
TraesCS6B02G014300	TraesCS6B02G014300	-	6B:8780942-8782484	8_6_74	8_6_128	OK	0.385694	5.46334	3.82426	14.165	3.29922	5e-05	0.0130958	yes	3.82426
TraesCSU02G146600	TraesCSU02G146600	-	Un:162315705-162316486	8_6_74	8_6_128	OK	5.69215	79.5643	3.80508	13.9779	4.49739	5e-05	0.0130958	yes	3.80508
TraesCS1A02G027600	TraesCS1A02G027600	-	1A:13081412-13086602	8_6_74	8_6_128	OK	1.04715	0.0752175	-3.79926	0.0718305	-2.94846	0.0001	0.0213562	yes	3.79926
TraesCS2D02G155000	TraesCS2D02G155000	-	2D:98672355-98673614	8_6_74	8_6_128	OK	0.524233	7.17287	3.77427	13.6826	3.21352	5e-05	0.0130958	yes	3.77427
TraesCS3A02G483000	TraesCS3A02G483000	-	3A:713534310-713536049	8_6_74	8_6_128	OK	1.5597	21.1348	3.76028	13.5506	3.65862	5e-05	0.0130958	yes	3.76028
TraesCS5D02G487900	TraesCS5D02G487900	-	5D:522758804-522761728	8_6_74	8_6_128	OK	0.216332	2.8773	3.73339	13.3003	2.82884	0.00025	0.0379276	yes	3.73339
TraesCS1D02G029900	TraesCS1D02G029900	-	1D:11654672-11662254	8_6_74	8_6_128	OK	0.0557061	0.718988	3.69006	12.9068	2.65994	0.0001	0.0213562	yes	3.69006
TraesCS3D02G475200	TraesCS3D02G475200	-	3D:575758466-575760020	8_6_74	8_6_128	OK	1.77049	20.323	3.52089	11.4787	3.63099	5e-05	0.0130958	yes	3.52089
TraesCS3D02G031800	TraesCS3D02G031800	-	3D:11731895-11733355	8_6_74	8_6_128	OK	1.59579	17.9423	3.49102	11.2435	4.2093	5e-05	0.0130958	yes	3.49102
TraesCS2A02G573900	TraesCS2A02G573900	-	2A:769144843-769146212	8_6_74	8_6_128	OK	2.37361	24.7559	3.38261	10.4296	3.87414	5e-05	0.0130958	yes	3.38261
TraesCS2A02G235700	TraesCS2A02G235700	-	2A:297248157-297259504	8_6_74	8_6_128	OK	0.0850941	0.847671	3.31637	9.96155	3.66847	5e-05	0.0130958	yes	3.31637
TraesCS7B02G483400	TraesCS7B02G483400	-	7B:741352829-741353351	8_6_74	8_6_128	OK	4.17453	40.9849	3.29541	9.81787	4.98139	0.00025	0.0379276	yes	3.29541
TraesCS2B02G369100	TraesCS2B02G369100	-	2B:526733267-526734441	8_6_74	8_6_128	OK	1.45318	13.3761	3.20238	9.20476	3.18773	5e-05	0.0130958	yes	3.20238
TraesCS7A02G558500	TraesCS7A02G558500	-	7A:730749197-730749974	8_6_74	8_6_128	OK	5.86037	50.7509	3.11437	8.66002	3.35542	5e-05	0.0130958	yes	3.11437
TraesCS6A02G023300	TraesCS6A02G023300	-	6A:11587721-11591011	8_6_74	8_6_128	OK	0.17958	1.50139	3.06361	8.36062	2.3573	0.0002	0.0329531	yes	3.06361
TraesCS3A02G512400	TraesCS3A02G512400	-	3A:732042209-732045097	8_6_74	8_6_128	OK	2.59341	0.322166	-3.00897	0.124225	-2.9881	5e-05	0.0130958	yes	3.00897
TraesCS4D02G030700	TraesCS4D02G030700	-	4D:14459061-14459736	8_6_74	8_6_128	OK	2.70224	19.5141	2.85229	7.22146	2.78342	0.0002	0.0329531	yes	2.85229
TraesCS1B02G263100	TraesCS1B02G263100	-	1B:462798355-462800057	8_6_74	8_6_128	OK	4.66637	32.4522	2.79794	6.95447	3.29637	5e-05	0.0130958	yes	2.79794
TraesCS2B02G613900	TraesCS2B02G613900	-	2B:793033780-793035166	8_6_74	8_6_128	OK	8.03072	55.3524	2.78504	6.89256	3.41608	5e-05	0.0130958	yes	2.78504
TraesCS7D02G161200	TraesCS7D02G161200	-	7D:111114486-111115253	8_6_74	8_6_128	OK	1.68308	11.3975	2.75954	6.7718	2.52666	5e-05	0.0130958	yes	2.75954
TraesCS7A02G226300	TraesCS7A02G226300	-	7A:195567948-195569016	8_6_74	8_6_128	OK	0.411898	2.77291	2.75104	6.73202	2.95525	0.0001	0.0213562	yes	2.75104
TraesCS5D02G119700	TraesCS5D02G119700	-	5D:166628132-166634916	8_6_74	8_6_128	OK	4.00436	0.614269	-2.70463	0.1534	-2.88822	0.00035	0.0475161	yes	2.70463
TraesCS7D02G546100	TraesCS7D02G546100	-	7D:633029651-633041676	8_6_74	8_6_128	OK	5.66904	0.87345	-2.69831	0.154073	-3.94175	5e-05	0.0130958	yes	2.69831
TraesCS3A02G260100	TraesCS3A02G260100	-	3A:482927579-482928835	8_6_74	8_6_128	OK	1.74031	10.9315	2.65107	6.28133	2.53261	0.0001	0.0213562	yes	2.65107
TraesCS7B02G446500	TraesCS7B02G446500	-	7B:709522166-709526472	8_6_74	8_6_128	OK	0.254497	1.57344	2.6282	6.18254	1.59034	5e-05	0.0130958	yes	2.6282
TraesCS7A02G541100	TraesCS7A02G541100	-	7A:717811405-717821962	8_6_74	8_6_128	OK	8.36915	1.42723	-2.55186	0.170535	-4.74273	5e-05	0.0130958	yes	2.55186
TraesCS2B02G574100	TraesCS2B02G574100	-	2B:763630628-763633988	8_6_74	8_6_128	OK	0.577853	3.37039	2.54414	5.8326	2.77795	5e-05	0.0130958	yes	2.54414
TraesCS6B02G452000	TraesCS6B02G452000	-	6B:710656931-710658290	8_6_74	8_6_128	OK	0.601248	3.46861	2.52832	5.76899	2.13884	0.00015	0.0279493	yes	2.52832
TraesCS3B02G566100	TraesCS3B02G566100	-	3B:798392142-798396062	8_6_74	8_6_128	OK	1.35509	7.54976	2.47804	5.5714	2.95764	0.0001	0.0213562	yes	2.47804
TraesCS2A02G044600	TraesCS2A02G044600	-	2A:17610326-17611274	8_6_74	8_6_128	OK	5.0664	28.0396	2.46843	5.53441	3.18527	5e-05	0.0130958	yes	2.46843
TraesCS2B02G056700	TraesCS2B02G056700	-	2B:27636109-27637107	8_6_74	8_6_128	OK	8.99295	49.1369	2.44994	5.46393	3.25894	5e-05	0.0130958	yes	2.44994
TraesCS6B02G261700	TraesCS6B02G261700	-	6B:471306773-471314023	8_6_74	8_6_128	OK	3.80231	20.6831	2.44351	5.43964	2.71404	0.00015	0.0279493	yes	2.44351
TraesCSU02G243700	TraesCSU02G243700	-	Un:364950085-364951149	8_6_74	8_6_128	OK	4.91009	26.6198	2.43868	5.42145	3.04408	5e-05	0.0130958	yes	2.43868
TraesCS6A02G018600	TraesCS6A02G018600	-	6A:9049097-9053672	8_6_74	8_6_128	OK	1.30228	7.05738	2.43809	5.41924	3.05784	5e-05	0.0130958	yes	2.43809
TraesCS7B02G183700	TraesCS7B02G183700	-	7B:291554761-291564722	8_6_74	8_6_128	OK	3.31302	0.616448	-2.4261	0.186068	-2.57623	5e-05	0.0130958	yes	2.4261
TraesCS2D02G440500	TraesCS2D02G440500	-	2D:550630372-550636721	8_6_74	8_6_128	OK	0.914985	4.78386	2.38635	5.22833	2.48517	5e-05	0.0130958	yes	2.38635
TraesCS6B02G345500	TraesCS6B02G345500	-	6B:609076178-609076493	8_6_74	8_6_128	OK	10.2029	52.1832	2.35461	5.11456	3.40168	0.00015	0.0279493	yes	2.35461
TraesCS7D02G001800	TraesCS7D02G001800	-	7D:1357521-1362976	8_6_74	8_6_128	OK	0.484461	2.33403	2.26837	4.81778	2.43585	0.00035	0.0475161	yes	2.26837
TraesCS7D02G511400	TraesCS7D02G511400	-	7D:613697868-613702659	8_6_74	8_6_128	OK	3.29556	0.695573	-2.24425	0.211064	-2.78326	0.00015	0.0279493	yes	2.24425
TraesCS7D02G228100	TraesCS7D02G228100	-	7D:188318140-188319203	8_6_74	8_6_128	OK	0.806979	3.81255	2.24015	4.72446	2.6106	0.0001	0.0213562	yes	2.24015
TraesCS1A02G250000	TraesCS1A02G250000	-	1A:441841791-441843417	8_6_74	8_6_128	OK	3.83847	17.7766	2.21137	4.63115	2.71829	5e-05	0.0130958	yes	2.21137
TraesCS1A02G182900	TraesCS1A02G182900	-	1A:331269458-331273223	8_6_74	8_6_128	OK	9.1403	2.00148	-2.19117	0.218974	-3.55709	5e-05	0.0130958	yes	2.19117
TraesCS6B02G339500	TraesCS6B02G339500	-	6B:599072509-599072842	8_6_74	8_6_128	OK	13.0195	59.4281	2.19047	4.56454	2.55657	0.0002	0.0329531	yes	2.19047
TraesCS7A02G159200	TraesCS7A02G159200	-	7A:115502957-115504909	8_6_74	8_6_128	OK	2.13511	9.6985	2.18345	4.54239	2.33979	0.0003	0.0431549	yes	2.18345
TraesCS7D02G510700	TraesCS7D02G510700	-	7D:613574975-613578776	8_6_74	8_6_128	OK	6.49888	1.43324	-2.18091	0.220537	-3.15912	5e-05	0.0130958	yes	2.18091
TraesCS1D02G249600	TraesCS1D02G249600	-	1D:342170233-342171480	8_6_74	8_6_128	OK	3.60388	16.138	2.16284	4.47795	2.41749	5e-05	0.0130958	yes	2.16284
TraesCS2D02G515400	TraesCS2D02G515400	-	2D:606689942-606690766	8_6_74	8_6_128	OK	40.0305	9.07661	-2.14087	0.226743	-2.34291	0.0001	0.0213562	yes	2.14087
TraesCS6A02G078400	TraesCS6A02G078400	-	6A:48193116-48193962	8_6_74	8_6_128	OK	8.72801	38.4075	2.13766	4.40048	2.61914	5e-05	0.0130958	yes	2.13766
TraesCS6B02G344600	TraesCS6B02G344600	-	6B:606982873-606984884	8_6_74	8_6_128	OK	4.71735	20.6774	2.132	4.38325	3.14082	5e-05	0.0130958	yes	2.132
TraesCS6B02G018500	TraesCS6B02G018500	-	6B:11537906-11540117	8_6_74	8_6_128	OK	2.56417	11.1164	2.11613	4.33529	2.96717	5e-05	0.0130958	yes	2.11613
TraesCS6B02G235200	TraesCS6B02G235200	-	6B:398839367-398863502	8_6_74	8_6_128	OK	0.854113	3.70184	2.11574	4.33412	2.94591	5e-05	0.0130958	yes	2.11574
TraesCSU02G037600	TraesCSU02G037600	-	Un:31480646-31484336	8_6_74	8_6_128	OK	1.92259	8.24171	2.09989	4.28677	2.19471	5e-05	0.0130958	yes	2.09989
TraesCS6B02G389400	TraesCS6B02G389400	-	6B:664256174-664267824	8_6_74	8_6_128	OK	0.809104	3.45326	2.09356	4.268	2.2122	0.0001	0.0213562	yes	2.09356
TraesCS5A02G338400	TraesCS5A02G338400	-	5A:546262129-546264245	8_6_74	8_6_128	OK	2.32631	9.79362	2.0738	4.20994	2.38614	0.00025	0.0379276	yes	2.0738
TraesCSU02G122000	TraesCSU02G122000	-	Un:104009578-104012482	8_6_74	8_6_128	OK	2.64178	11.0842	2.06893	4.19575	2.59662	5e-05	0.0130958	yes	2.06893
TraesCS6B02G463000	TraesCS6B02G463000	-	6B:715703875-715709632	8_6_74	8_6_128	OK	0.396907	1.66463	2.06833	4.19401	2.51149	0.0001	0.0213562	yes	2.06833
TraesCS5D02G273700	TraesCS5D02G273700	-	5D:376698645-376702952	8_6_74	8_6_128	OK	3.20845	0.77395	-2.05157	0.241221	-2.46755	0.0001	0.0213562	yes	2.05157
TraesCS6B02G354300	TraesCS6B02G354300	-	6B:620261046-620264596	8_6_74	8_6_128	OK	0.862474	3.57512	2.05144	4.1452	2.45097	5e-05	0.0130958	yes	2.05144
TraesCS3B02G293200	TraesCS3B02G293200	-	3B:472305788-472306984	8_6_74	8_6_128	OK	7.94668	32.9115	2.05017	4.14155	2.46608	5e-05	0.0130958	yes	2.05017
TraesCS6B02G470700	TraesCS6B02G470700	-	6B:718765353-718775528	8_6_74	8_6_128	OK	1.47491	6.07207	2.04156	4.1169	2.64013	5e-05	0.0130958	yes	2.04156
TraesCS7A02G544600	TraesCS7A02G544600	-	7A:721064201-721075033	8_6_74	8_6_128	OK	0.831458	0.202394	-2.03848	0.24342	-2.70594	0.0001	0.0213562	yes	2.03848
TraesCS6B02G225000	TraesCS6B02G225000	-	6B:345624148-345627415	8_6_74	8_6_128	OK	1.20179	4.9324	2.03711	4.10423	2.43401	0.00025	0.0379276	yes	2.03711
TraesCS4A02G068900	TraesCS4A02G068900	-	4A:67259907-67261208	8_6_74	8_6_128	OK	3.19696	13.086	2.03325	4.09326	2.53814	0.0003	0.0431549	yes	2.03325
TraesCS4D02G032000	TraesCS4D02G032000	-	4D:14862809-14863484	8_6_74	8_6_128	OK	11.457	46.4218	2.01857	4.05182	2.58948	0.00015	0.0279493	yes	2.01857
TraesCSU02G079000	TraesCSU02G079000	-	Un:71237431-71239297	8_6_74	8_6_128	OK	1.36686	5.53415	2.0175	4.04882	2.32389	0.0002	0.0329531	yes	2.0175
TraesCS6B02G386700	TraesCS6B02G386700	-	6B:661520373-661522332	8_6_74	8_6_128	OK	8.86746	35.703	2.00945	4.02629	2.9801	5e-05	0.0130958	yes	2.00945
TraesCS6B02G280000	TraesCS6B02G280000	-	6B:506126324-506129800	8_6_74	8_6_128	OK	0.631906	2.54048	2.00732	4.02035	2.21652	5e-05	0.0130958	yes	2.00732
TraesCS6B02G223200	TraesCS6B02G223200	-	6B:333502808-333533827	8_6_74	8_6_128	OK	0.48542	1.94983	2.00604	4.01678	2.88032	5e-05	0.0130958	yes	2.00604
TraesCS2B02G075800	TraesCS2B02G075800	-	2B:41123813-41125063	8_6_74	8_6_128	OK	8.96401	35.961	2.00422	4.01172	3.54599	5e-05	0.0130958	yes	2.00422
