# Supplementary material for: Carbohydrate Accumulation and Differential Transcript Expression in Winter Wheat Lines with Different Levels of Snow Mold and Freezing Tolerance after Cold Treatment
Source: Plants (Basel). 2020 Oct 23;9(11):1416. doi: 10.3390/plants9111416 (PMC7690702; doi:10.3390/plants9111416)
Supplement: Supplementary file 1 [file plants-09-01416-s001.zip › supplementalFiles/expressionData/originalData/8_6_74_vs_8_6_94_gene_exp.diff.xlsx]

## Sheet: All_genes_detected
test_id	gene_id	gene	locus	sample_1	sample_2	status	value_1	value_2	log2(fold_change)	test_stat	p_value	q_value	significant
ENSRNA050013743	ENSRNA050013743	U1	7A:138381324-138381485	8_6_74	8_6_94	OK	1.20835	2.57669	1.09249	1.26794	0.3534	0.999787	no
ENSRNA050013744	ENSRNA050013744	U1	7A:138535923-138536082	8_6_74	8_6_94	OK	0.69195	4.52324	2.70862	2.86165	0.1024	0.999787	no
ENSRNA050013746	ENSRNA050013746	snoZ279_R105_R108	7A:133640722-133640827	8_6_74	8_6_94	OK	58.1356	6.76707	-3.10282	-24.7501	0.16805	0.999787	no
ENSRNA050013774	ENSRNA050013774	LSU_rRNA_eukarya	1A:575586597-575586920	8_6_74	8_6_94	OK	0.263043	0.901796	1.77751	1.00868	0.22935	0.999787	no
ENSRNA050013793	ENSRNA050013793	U1	1A:480753989-480754149	8_6_74	8_6_94	OK	1.78985	0.331177	-2.43417	-1.74149	0.2356	0.999787	no
ENSRNA050013802	ENSRNA050013802	SSU_rRNA_eukarya	1A:197259346-197259507	8_6_74	8_6_94	OK	4.10629	3.32365	-0.305068	-0.190827	0.8171	0.999787	no
ENSRNA050013810	ENSRNA050013810	LSU_rRNA_eukarya	7B:49401523-49401925	8_6_74	8_6_94	OK	13.3317	11.6298	-0.197026	-0.219913	0.68905	0.999787	no
ENSRNA050013826	ENSRNA050013826	5_8S_rRNA	1A:582237609-582237765	8_6_74	8_6_94	OK	2.98262	0	#NAME?	#NAME?	0.01405	0.911794	no
ENSRNA050013832	ENSRNA050013832	SSU_rRNA_eukarya	1A:40097-89349	8_6_74	8_6_94	OK	0.5267	0.638868	0.278536	0.020249	0.83385	0.999787	no
ENSRNA050013835	ENSRNA050013835	SSU_rRNA_eukarya	1A:196011-197820	8_6_74	8_6_94	OK	1.08977	1.13597	0.0598907	0.0622477	0.9089	0.999787	no
ENSRNA050013837	ENSRNA050013837	SSU_rRNA_eukarya	1A:40097-89349	8_6_74	8_6_94	OK	0.691709	0.570157	-0.278806	-0.0221468	0.8329	0.999787	no
ENSRNA050013838	ENSRNA050013838	SSU_rRNA_eukarya	1A:40097-89349	8_6_74	8_6_94	OK	0.581342	0.757727	0.382291	0.0287814	0.7688	0.999787	no
ENSRNA050013842	ENSRNA050013842	SSU_rRNA_eukarya	1A:233817-245051	8_6_74	8_6_94	OK	0.401852	0.267425	-0.587528	-0.0648705	0.6862	0.999787	no
ENSRNA050013849	ENSRNA050013849	SSU_rRNA_eukarya	1A:269471-289649	8_6_74	8_6_94	OK	0.239698	0.44184	0.882305	0.0999372	0.59155	0.999787	no
ENSRNA050013850	ENSRNA050013850	SSU_rRNA_eukarya	1A:416368-418178	8_6_74	8_6_94	OK	0.55679	0.61	0.131675	0.130266	0.809	0.999787	no
ENSRNA050013853	ENSRNA050013853	SSU_rRNA_eukarya	1A:28455-30266	8_6_74	8_6_94	OK	0.410013	0.227634	-0.848952	-0.752578	0.1986	0.999787	no
ENSRNA050013855	ENSRNA050013855	SSU_rRNA_eukarya	1A:166922-168732	8_6_74	8_6_94	OK	0.331488	0.30265	-0.131307	-0.111247	0.8333	0.999787	no
ENSRNA050013860	ENSRNA050013860	SSU_rRNA_eukarya	1A:37092-38903	8_6_74	8_6_94	OK	0.517962	0.534351	0.0449436	0.0367465	0.9435	0.999787	no
ENSRNA050013867	ENSRNA050013867	SSU_rRNA_eukarya	1A:138370-140180	8_6_74	8_6_94	OK	1.48048	2.08067	0.490985	0.453249	0.39955	0.999787	no
ENSRNA050013870	ENSRNA050013870	SSU_rRNA_eukarya	1A:92115-93923	8_6_74	8_6_94	OK	0.359205	0.354493	-0.0190492	-0.0138019	0.9795	0.999787	no
ENSRNA050013871	ENSRNA050013871	SSU_rRNA_eukarya	1A:342084-343857	8_6_74	8_6_94	OK	0.363097	0.592455	0.706352	0.593012	0.2603	0.999787	no
ENSRNA050013875	ENSRNA050013875	LSU_rRNA_eukarya	1A:199-1683	8_6_74	8_6_94	OK	1.09667	1.4077	0.360214	0.363772	0.5157	0.999787	no
ENSRNA050013891	ENSRNA050013891	LSU_rRNA_eukarya	1A:149489-154559	8_6_74	8_6_94	OK	0.799047	0.15436	-2.37198	-0.457499	0.44885	0.999787	no
ENSRNA050013895	ENSRNA050013895	5_8S_rRNA	1A:95905-122504	8_6_74	8_6_94	OK	0	1.61772	inf	#NAME?	0.10005	0.999787	no
ENSRNA050013905	ENSRNA050013905	5_8S_rRNA	1A:233817-245051	8_6_74	8_6_94	OK	0	2.31422	inf	#NAME?	0.1262	0.999787	no
ENSRNA050013907	ENSRNA050013907	5_8S_rRNA	1A:392761-392917	8_6_74	8_6_94	OK	0	7.47552	inf	#NAME?	0.00065	0.172547	no
ENSRNA050013913	ENSRNA050013913	5_8S_rRNA	1A:7059-7215	8_6_74	8_6_94	OK	1.61759	1.19922	-0.431743	-0.476248	0.782	0.999787	no
ENSRNA050013946	ENSRNA050013946	Plant_SRP	4D:472346404-472346710	8_6_74	8_6_94	OK	5.98701	3.71802	-0.687299	-0.590134	0.2938	0.999787	no
ENSRNA050013959	ENSRNA050013959	Plant_SRP	4D:453324325-453324630	8_6_74	8_6_94	OK	12.9632	14.3691	0.148543	0.157627	0.78205	0.999787	no
ENSRNA050014048	ENSRNA050014048	snoR86	4D:3585893-3588718	8_6_74	8_6_94	OK	0	20.1961	inf	#NAME?	0.1238	0.999787	no
ENSRNA050014049	ENSRNA050014049	snoR86	4D:3585893-3588718	8_6_74	8_6_94	OK	4.53411	0	#NAME?	#NAME?	0.1536	0.999787	no
ENSRNA050014051	ENSRNA050014051	snoR86	4D:3585893-3588718	8_6_74	8_6_94	OK	9.64232	6.79137	-0.505678	-0.0244025	0.76065	0.999787	no
ENSRNA050014054	ENSRNA050014054	snoR86	4D:3585893-3588718	8_6_74	8_6_94	OK	14.8388	0	#NAME?	#NAME?	0.1669	0.999787	no
ENSRNA050014060	ENSRNA050014060	snoR134	7B:620995799-620995955	8_6_74	8_6_94	OK	2.55664	5.42455	1.08525	1.59964	0.47815	0.999787	no
ENSRNA050014065	ENSRNA050014065	snoR80	7B:608907070-608907201	8_6_74	8_6_94	OK	4.73939	0	#NAME?	#NAME?	0.02795	0.999787	no
ENSRNA050014478	ENSRNA050014478	LSU_rRNA_eukarya	Un:260643887-260645398	8_6_74	8_6_94	OK	1.42263	1.8279	0.361627	0.364334	0.51595	0.999787	no
ENSRNA050014870	ENSRNA050014870	U5	2D:181440466-181440577	8_6_74	8_6_94	OK	22.5683	0	#NAME?	#NAME?	0.01685	0.999787	no
ENSRNA050014873	ENSRNA050014873	SSU_rRNA_eukarya	Un:220755330-220757055	8_6_74	8_6_94	OK	1.88303	2.31335	0.296929	0.349287	0.5283	0.999787	no
ENSRNA050015109	ENSRNA050015109	LSU_rRNA_eukarya	Un:355155634-355156641	8_6_74	8_6_94	OK	0.635014	0.498992	-0.347771	-0.261756	0.63025	0.999787	no
ENSRNA050015111	ENSRNA050015111	LSU_rRNA_eukarya	Un:356983402-356983795	8_6_74	8_6_94	OK	3.78054	3.59045	-0.0744241	-0.0551446	0.9184	0.999787	no
ENSRNA050015189	ENSRNA050015189	U2	7B:490675236-490675450	8_6_74	8_6_94	OK	0.196503	0.975333	2.31134	1.10803	0.35105	0.999787	no
ENSRNA050015219	ENSRNA050015219	SSU_rRNA_eukarya	Un:274343155-274343620	8_6_74	8_6_94	OK	0.486418	0.951622	0.968192	0.593261	0.26735	0.999787	no
ENSRNA050015240	ENSRNA050015240	LSU_rRNA_eukarya	1A:85185877-85185957	8_6_74	8_6_94	OK	199.841	0	#NAME?	#NAME?	0.0646	0.999787	no
ENSRNA050015244	ENSRNA050015244	U5	2D:103147577-103147696	8_6_74	8_6_94	OK	12.9547	14.8502	0.197012	0.814135	0.8871	0.999787	no
ENSRNA050015249	ENSRNA050015249	Plant_SRP	7A:704620481-704620752	8_6_74	8_6_94	OK	0.573266	0.713534	0.315777	0.232058	0.4428	0.999787	no
ENSRNA050015612	ENSRNA050015612	Plant_SRP	7A:8076982-8077286	8_6_74	8_6_94	OK	0.246149	0.553542	1.16916	0.633556	0.4766	0.999787	no
ENSRNA050015631	ENSRNA050015631	Plant_SRP	7A:7911644-7911961	8_6_74	8_6_94	OK	0.0618662	0.671098	3.4393	1.03723	0.1836	0.999787	no
ENSRNA050015653	ENSRNA050015653	LSU_rRNA_eukarya	1A:532086501-532087445	8_6_74	8_6_94	OK	0.867742	1.70164	0.97159	0.701099	0.2121	0.999787	no
ENSRNA050015656	ENSRNA050015656	snoZ279_R105_R108	1A:535449393-535449499	8_6_74	8_6_94	OK	25.8997	12.9409	-1.001	-0.641244	0.50955	0.999787	no
ENSRNA050015676	ENSRNA050015676	5_8S_rRNA	Un:199894635-199894791	8_6_74	8_6_94	OK	0.996238	1.98034	0.991183	0.563583	0.60835	0.999787	no
ENSRNA050015677	ENSRNA050015677	5_8S_rRNA	Un:199873568-199873724	8_6_74	8_6_94	OK	0.449137	1.62385	1.85419	1.56587	0.33155	0.999787	no
ENSRNA050015918	ENSRNA050015918	U5	7A:666183089-666183205	8_6_74	8_6_94	OK	25.4557	22.7505	-0.162091	-0.122646	0.9046	0.999787	no
ENSRNA050015960	ENSRNA050015960	U2	4D:428985574-428985788	8_6_74	8_6_94	OK	0.191087	1.93858	3.3427	1.67984	0.32745	0.999787	no
ENSRNA050015978	ENSRNA050015978	LSU_rRNA_eukarya	Un:459476818-459477675	8_6_74	8_6_94	OK	19.9631	16.0369	-0.315936	-0.420809	0.43075	0.999787	no
ENSRNA050015983	ENSRNA050015983	LSU_rRNA_eukarya	Un:455234776-455235277	8_6_74	8_6_94	OK	0.342651	0.166708	-1.03942	-0.472256	0.42535	0.999787	no
ENSRNA050015984	ENSRNA050015984	LSU_rRNA_eukarya	Un:454461255-454461744	8_6_74	8_6_94	OK	17.8743	16.5884	-0.107708	-0.129021	0.81805	0.999787	no
ENSRNA050015989	ENSRNA050015989	LSU_rRNA_eukarya	Un:452262896-452263642	8_6_74	8_6_94	OK	2.37559	1.65302	-0.523182	-0.458017	0.4249	0.999787	no
ENSRNA050015991	ENSRNA050015991	LSU_rRNA_eukarya	Un:459718453-459719138	8_6_74	8_6_94	OK	82.8378	68.3803	-0.276708	-0.337251	0.5122	0.999787	no
ENSRNA050016003	ENSRNA050016003	LSU_rRNA_eukarya	Un:451427027-451427305	8_6_74	8_6_94	OK	0.337435	0.353237	0.0660286	0.0288725	0.88225	0.999787	no
ENSRNA050016007	ENSRNA050016007	LSU_rRNA_eukarya	Un:459608488-459608881	8_6_74	8_6_94	OK	2.43854	1.44601	-0.753937	-0.440655	0.477	0.999787	no
ENSRNA050016008	ENSRNA050016008	LSU_rRNA_eukarya	Un:454825509-454825902	8_6_74	8_6_94	OK	0.83218	1.04719	0.331552	0.215061	0.76025	0.999787	no
ENSRNA050016009	ENSRNA050016009	LSU_rRNA_eukarya	Un:458104655-458105048	8_6_74	8_6_94	OK	0.95627	1.30502	0.448581	0.307571	0.6744	0.999787	no
ENSRNA050016010	ENSRNA050016010	LSU_rRNA_eukarya	Un:451695850-451696243	8_6_74	8_6_94	OK	0.476886	0.555117	0.21915	0.129828	0.52925	0.999787	no
ENSRNA050016028	ENSRNA050016028	5_8S_rRNA	Un:458434295-458434451	8_6_74	8_6_94	OK	0.463925	2.49194	2.42531	2.34454	0.2329	0.999787	no
ENSRNA050016032	ENSRNA050016032	LSU_rRNA_eukarya	Un:455234542-455234740	8_6_74	8_6_94	OK	0.469436	0.578305	0.300904	0.172232	0.8407	0.999787	no
ENSRNA050016119	ENSRNA050016119	LSU_rRNA_eukarya	Un:450312100-450312263	8_6_74	8_6_94	OK	1.84534	1.13001	-0.707545	-0.838433	0.4435	0.999787	no
ENSRNA050016153	ENSRNA050016153	5S_rRNA	Un:450359572-450359691	8_6_74	8_6_94	OK	13.5605	0	#NAME?	#NAME?	0.0454	0.999787	no
ENSRNA050016242	ENSRNA050016242	U2	7B:593016043-593016240	8_6_74	8_6_94	OK	1.06676	0	#NAME?	#NAME?	0.0058	0.584678	no
ENSRNA050016286	ENSRNA050016286	LSU_rRNA_eukarya	Un:450279550-450279799	8_6_74	8_6_94	OK	0.903516	0.221207	-2.03015	-0.896688	0.33755	0.999787	no
ENSRNA050016304	ENSRNA050016304	SSU_rRNA_eukarya	Un:245702775-245704586	8_6_74	8_6_94	OK	1.15526	0.916287	-0.334343	-0.309449	0.57245	0.999787	no
ENSRNA050016305	ENSRNA050016305	LSU_rRNA_eukarya	Un:249837976-249838369	8_6_74	8_6_94	OK	5.5988	7.34172	0.390999	0.301249	0.62335	0.999787	no
ENSRNA050016308	ENSRNA050016308	LSU_rRNA_eukarya	Un:247550771-247551377	8_6_74	8_6_94	OK	0.613276	0.95063	0.632347	0.349115	0.53025	0.999787	no
ENSRNA050016388	ENSRNA050016388	LSU_rRNA_eukarya	Un:405069949-405070450	8_6_74	8_6_94	OK	0.568283	0.558261	-0.0256697	-0.00984922	0.9345	0.999787	no
ENSRNA050016390	ENSRNA050016390	LSU_rRNA_eukarya	Un:400146230-400147906	8_6_74	8_6_94	OK	5.29293	4.94574	-0.0978807	-0.128603	0.8137	0.999787	no
ENSRNA050016391	ENSRNA050016391	LSU_rRNA_eukarya	Un:402024074-402024352	8_6_74	8_6_94	OK	0.645731	0.683996	0.0830546	0.050056	0.93535	0.999787	no
ENSRNA050016392	ENSRNA050016392	LSU_rRNA_eukarya	Un:406304472-406304750	8_6_74	8_6_94	OK	1.18071	0.26147	-2.17494	-1.18953	0.17	0.999787	no
ENSRNA050016400	ENSRNA050016400	LSU_rRNA_eukarya	Un:404191674-404192067	8_6_74	8_6_94	OK	0.961811	0.76977	-0.321326	-0.18155	0.8244	0.999787	no
ENSRNA050016401	ENSRNA050016401	LSU_rRNA_eukarya	Un:408023587-408023980	8_6_74	8_6_94	OK	17.1058	15.633	-0.129885	-0.117609	0.8476	0.999787	no
ENSRNA050016402	ENSRNA050016402	LSU_rRNA_eukarya	Un:408024180-408024362	8_6_74	8_6_94	OK	5.93615	2.27486	-1.38375	-0.776046	0.18415	0.999787	no
ENSRNA050016404	ENSRNA050016404	LSU_rRNA_eukarya	Un:401394931-401395209	8_6_74	8_6_94	OK	0.95517	0.975113	0.0298117	0.0143717	0.94725	0.999787	no
ENSRNA050016551	ENSRNA050016551	SSU_rRNA_eukarya	Un:282367306-282368325	8_6_74	8_6_94	OK	2.1867	1.59172	-0.458166	-0.498715	0.34675	0.999787	no
ENSRNA050016680	ENSRNA050016680	IsrR	5D:28034370-28034557	8_6_74	8_6_94	OK	1.56738	2.76754	0.820247	0.734584	0.5631	0.999787	no
ENSRNA050016784	ENSRNA050016784	LSU_rRNA_eukarya	Un:310327907-310328981	8_6_74	8_6_94	OK	0.435193	0.404697	-0.104815	-0.074403	0.88915	0.999787	no
ENSRNA050016785	ENSRNA050016785	SSU_rRNA_eukarya	Un:314441790-314443319	8_6_74	8_6_94	OK	1.48024	1.05217	-0.492464	-0.497357	0.38075	0.999787	no
ENSRNA050016808	ENSRNA050016808	LSU_rRNA_eukarya	Un:216042836-216043114	8_6_74	8_6_94	OK	4.4272	2.15163	-1.04096	-0.753548	0.19745	0.999787	no
ENSRNA050017158	ENSRNA050017158	U2	7A:533597546-533597777	8_6_74	8_6_94	OK	0.303264	3.10658	3.35668	1.81958	0.1867	0.999787	no
ENSRNA050017159	ENSRNA050017159	U2	7A:533585095-533585326	8_6_74	8_6_94	OK	0.297077	0.881684	1.56942	0.911105	0.4222	0.999787	no
ENSRNA050017161	ENSRNA050017161	LSU_rRNA_eukarya	7A:537208928-537209094	8_6_74	8_6_94	OK	6.92689	8.41093	0.280057	0.223194	0.8003	0.999787	no
ENSRNA050017170	ENSRNA050017170	Intron_gpI	2D:55014633-55014888	8_6_74	8_6_94	OK	0	0.50728	inf	#NAME?	0.01255	0.871248	no
ENSRNA050017176	ENSRNA050017176	Plant_SRP	7A:694552531-694552834	8_6_74	8_6_94	OK	5.60928	1.51935	-1.88436	-1.26722	0.03045	0.999787	no
ENSRNA050017177	ENSRNA050017177	Plant_SRP	7A:691604770-691605077	8_6_74	8_6_94	OK	0.817315	1.9482	1.25318	0.670379	0.33155	0.999787	no
ENSRNA050017193	ENSRNA050017193	LSU_rRNA_eukarya	Un:345600735-345601104	8_6_74	8_6_94	OK	1.95709	1.37481	-0.509477	-0.371364	0.51635	0.999787	no
ENSRNA050017194	ENSRNA050017194	LSU_rRNA_eukarya	Un:345599199-345599876	8_6_74	8_6_94	OK	9.99634	10.2687	0.0387784	0.0434244	0.93755	0.999787	no
ENSRNA050017196	ENSRNA050017196	LSU_rRNA_eukarya	Un:342573821-342574025	8_6_74	8_6_94	OK	27.2048	34.2738	0.333242	0.29931	0.5879	0.999787	no
ENSRNA050017201	ENSRNA050017201	LSU_rRNA_eukarya	Un:345601140-345601471	8_6_74	8_6_94	OK	44.9114	36.0499	-0.317089	-0.408316	0.4539	0.999787	no
ENSRNA050017274	ENSRNA050017274	U6	4A:640938775-640938878	8_6_74	8_6_94	OK	0	20.8115	inf	#NAME?	0.12185	0.999787	no
ENSRNA050017303	ENSRNA050017303	U6	5D:113418104-113418207	8_6_74	8_6_94	OK	19.1839	0	#NAME?	#NAME?	0.0706	0.999787	no
ENSRNA050017307	ENSRNA050017307	snoZ159	5D:116976657-116976753	8_6_74	8_6_94	OK	44.2811	0	#NAME?	#NAME?	0.0606	0.999787	no
ENSRNA050017603	ENSRNA050017603	LSU_rRNA_eukarya	4D:322005704-322006141	8_6_74	8_6_94	OK	0.306429	0.533834	0.800839	0.42712	0.5202	0.999787	no
ENSRNA050017632	ENSRNA050017632	SSU_rRNA_eukarya	2D:272554221-272554866	8_6_74	8_6_94	OK	7.11206	6.10409	-0.220491	-0.248885	0.64775	0.999787	no
ENSRNA050017633	ENSRNA050017633	SSU_rRNA_eukarya	2D:272553687-272554221	8_6_74	8_6_94	OK	41.3071	43.1425	0.0627183	0.0765848	0.89365	0.999787	no
ENSRNA050017681	ENSRNA050017681	U5	7A:631882338-631882458	8_6_74	8_6_94	OK	0	8.23038	inf	#NAME?	0.06235	0.999787	no
ENSRNA050017713	ENSRNA050017713	LSU_rRNA_eukarya	7D:88624269-88624919	8_6_74	8_6_94	OK	1.14093	1.1608	0.0249203	0.0194761	0.97275	0.999787	no
ENSRNA050017717	ENSRNA050017717	LSU_rRNA_eukarya	7D:88599587-88600024	8_6_74	8_6_94	OK	14.5435	13.9937	-0.0555933	-0.0679729	0.9069	0.999787	no
ENSRNA050017720	ENSRNA050017720	U4	7D:84796252-84796403	8_6_74	8_6_94	OK	1.36965	2.3601	0.785037	1.29563	0.34595	0.999787	no
ENSRNA050017726	ENSRNA050017726	SSU_rRNA_eukarya	1D:403674809-403676025	8_6_74	8_6_94	OK	0.235171	0.391932	0.736894	0.511559	0.32305	0.999787	no
ENSRNA050017735	ENSRNA050017735	U1	7A:81643265-81643426	8_6_74	8_6_94	OK	2.28693	8.32079	1.86331	2.03356	0.17025	0.999787	no
ENSRNA050017740	ENSRNA050017740	U4	7A:85957935-85958086	8_6_74	8_6_94	OK	0	4.68916	inf	#NAME?	0.01105	0.827948	no
ENSRNA050017788	ENSRNA050017788	LSU_rRNA_eukarya	5D:432337582-432338286	8_6_74	8_6_94	OK	125.094	146.792	0.23076	0.247644	0.63315	0.999787	no
ENSRNA050018378	ENSRNA050018378	SSU_rRNA_eukarya	4A:362903893-362904315	8_6_74	8_6_94	OK	3.09741	2.29702	-0.431298	-0.36149	0.4864	0.999787	no
ENSRNA050018652	ENSRNA050018652	LSU_rRNA_eukarya	Un:421711631-421712408	8_6_74	8_6_94	OK	0.968984	0.931489	-0.056934	-0.0433388	0.93635	0.999787	no
ENSRNA050018657	ENSRNA050018657	LSU_rRNA_eukarya	Un:424952959-424953460	8_6_74	8_6_94	OK	2.27098	1.69907	-0.418566	-0.229561	0.692	0.999787	no
ENSRNA050018658	ENSRNA050018658	LSU_rRNA_eukarya	Un:425722688-425726428	8_6_74	8_6_94	OK	0.414763	0.0631773	-2.71481	-0.0629263	0.2682	0.999787	no
ENSRNA050018660	ENSRNA050018660	LSU_rRNA_eukarya	Un:427221345-427221845	8_6_74	8_6_94	OK	0.699286	0.332867	-1.07094	-0.628195	0.34275	0.999787	no
ENSRNA050018665	ENSRNA050018665	LSU_rRNA_eukarya	Un:424952259-424952958	8_6_74	8_6_94	OK	53.4262	48.3405	-0.144313	-0.189087	0.72295	0.999787	no
ENSRNA050018666	ENSRNA050018666	LSU_rRNA_eukarya	Un:420405459-420405913	8_6_74	8_6_94	OK	0.108531	0.398141	1.87517	0.578868	0.2994	0.999787	no
ENSRNA050018667	ENSRNA050018667	LSU_rRNA_eukarya	Un:427443338-427444038	8_6_74	8_6_94	OK	5.53457	4.23292	-0.38682	-0.454728	0.41235	0.999787	no
ENSRNA050018674	ENSRNA050018674	LSU_rRNA_eukarya	Un:421394482-421394875	8_6_74	8_6_94	OK	1.47953	1.2299	-0.266605	-0.147779	0.7981	0.999787	no
ENSRNA050018675	ENSRNA050018675	LSU_rRNA_eukarya	Un:420404743-420404951	8_6_74	8_6_94	OK	5.20216	2.66847	-0.963101	-0.597828	0.31245	0.999787	no
ENSRNA050018676	ENSRNA050018676	LSU_rRNA_eukarya	Un:422172698-422173135	8_6_74	8_6_94	OK	87.3222	149.825	0.778862	0.901238	0.09095	0.999787	no
ENSRNA050018681	ENSRNA050018681	SSU_rRNA_eukarya	Un:423535774-423536361	8_6_74	8_6_94	OK	2.65053	2.62266	-0.0152513	-0.0133554	0.9801	0.999787	no
ENSRNA050018692	ENSRNA050018692	LSU_rRNA_eukarya	Un:425407784-425408564	8_6_74	8_6_94	OK	25.6567	66.346	1.37068	1.47538	0.011	0.827538	no
ENSRNA050018807	ENSRNA050018807	LSU_rRNA_eukarya	Un:424953510-424953679	8_6_74	8_6_94	OK	3.49889	5.20549	0.573136	0.331173	0.53085	0.999787	no
ENSRNA050018902	ENSRNA050018902	SSU_rRNA_eukarya	5D:357553801-357554476	8_6_74	8_6_94	OK	4.063	3.82876	-0.0856705	-0.0854318	0.8778	0.999787	no
ENSRNA050018916	ENSRNA050018916	LSU_rRNA_eukarya	Un:432623794-432624295	8_6_74	8_6_94	OK	0.979346	0.759535	-0.366701	-0.247628	0.6197	0.999787	no
ENSRNA050018921	ENSRNA050018921	LSU_rRNA_eukarya	Un:433183775-433184276	8_6_74	8_6_94	OK	0.373967	0.479374	0.358241	0.220663	0.66305	0.999787	no
ENSRNA050018922	ENSRNA050018922	LSU_rRNA_eukarya	Un:433183337-433183752	8_6_74	8_6_94	OK	0.583947	0.344133	-0.762871	-0.381726	0.50945	0.999787	no
ENSRNA050018930	ENSRNA050018930	LSU_rRNA_eukarya	Un:432828631-432829155	8_6_74	8_6_94	OK	28.9304	23.5547	-0.29657	-0.372017	0.4671	0.999787	no
ENSRNA050018931	ENSRNA050018931	LSU_rRNA_eukarya	Un:430609122-430609400	8_6_74	8_6_94	OK	0.545548	0.561855	0.0424923	0.0251632	0.9245	0.999787	no
ENSRNA050018932	ENSRNA050018932	LSU_rRNA_eukarya	Un:431370303-431370581	8_6_74	8_6_94	OK	0.982102	0.465376	-1.07748	-0.477439	0.39135	0.999787	no
ENSRNA050018933	ENSRNA050018933	LSU_rRNA_eukarya	Un:436195333-436195611	8_6_74	8_6_94	OK	2.87645	1.42949	-1.00879	-0.621908	0.26285	0.999787	no
ENSRNA050018934	ENSRNA050018934	LSU_rRNA_eukarya	Un:431954931-431955209	8_6_74	8_6_94	OK	0.637922	0.472613	-0.432721	-0.197473	0.75485	0.999787	no
ENSRNA050018938	ENSRNA050018938	LSU_rRNA_eukarya	Un:436395506-436395899	8_6_74	8_6_94	OK	2.67872	1.12267	-1.25462	-0.800664	0.20835	0.999787	no
ENSRNA050018939	ENSRNA050018939	LSU_rRNA_eukarya	Un:438390243-438390636	8_6_74	8_6_94	OK	0.687244	0.917968	0.417623	0.271525	0.6906	0.999787	no
ENSRNA050018947	ENSRNA050018947	SSU_rRNA_eukarya	Un:432965065-432965226	8_6_74	8_6_94	OK	2.90324	0.733569	-1.98466	-1.07219	0.3316	0.999787	no
ENSRNA050019092	ENSRNA050019092	LSU_rRNA_eukarya	Un:439744894-439745429	8_6_74	8_6_94	OK	4.67879	4.70463	0.00794457	0.00741768	0.989	0.999787	no
ENSRNA050019093	ENSRNA050019093	LSU_rRNA_eukarya	Un:432800682-432801256	8_6_74	8_6_94	OK	39.761	35.956	-0.14512	-0.196559	0.72855	0.999787	no
ENSRNA050019111	ENSRNA050019111	LSU_rRNA_eukarya	Un:431509564-431509914	8_6_74	8_6_94	OK	2.2061	1.19477	-0.884763	-0.602235	0.2874	0.999787	no
ENSRNA050019263	ENSRNA050019263	SSU_rRNA_eukarya	1B:111165047-111166117	8_6_74	8_6_94	OK	1.45602	1.18636	-0.295487	-0.297842	0.6047	0.999787	no
ENSRNA050019297	ENSRNA050019297	SSU_rRNA_eukarya	5D:312625685-312626262	8_6_74	8_6_94	OK	25.4343	25.2969	-0.00781823	-0.00913742	0.9859	0.999787	no
ENSRNA050019323	ENSRNA050019323	LSU_rRNA_eukarya	Un:363111219-363112500	8_6_74	8_6_94	OK	5.01271	3.93668	-0.348611	-0.445495	0.41675	0.999787	no
ENSRNA050019327	ENSRNA050019327	LSU_rRNA_eukarya	Un:366252147-366253154	8_6_74	8_6_94	OK	0.47732	0.307036	-0.636549	-0.46478	0.4212	0.999787	no
ENSRNA050019328	ENSRNA050019328	LSU_rRNA_eukarya	Un:367833760-367834354	8_6_74	8_6_94	OK	276.3	219.933	-0.329175	-0.376012	0.49465	0.999787	no
ENSRNA050019333	ENSRNA050019333	5_8S_rRNA	Un:369752032-369752188	8_6_74	8_6_94	OK	1.4688	0	#NAME?	#NAME?	0.05255	0.999787	no
ENSRNA050019393	ENSRNA050019393	LSU_rRNA_eukarya	Un:365941076-365941303	8_6_74	8_6_94	OK	258.85	382.344	0.562752	0.658701	0.2278	0.999787	no
ENSRNA050019403	ENSRNA050019403	Intron_gpII	4A:67563531-67563622	8_6_74	8_6_94	OK	53.5743	0	#NAME?	#NAME?	0.04005	0.999787	no
ENSRNA050019411	ENSRNA050019411	snoR86	4A:601059792-601062892	8_6_74	8_6_94	OK	17.8812	40.1534	1.16708	0.551893	0.6352	0.999787	no
ENSRNA050019428	ENSRNA050019428	U2	6D:83283068-83283265	8_6_74	8_6_94	OK	0.413087	1.86997	2.1785	1.14447	0.16505	0.999787	no
ENSRNA050019446	ENSRNA050019446	U6	1D:356143367-356143470	8_6_74	8_6_94	OK	16.1018	0	#NAME?	#NAME?	0.0737	0.999787	no
ENSRNA050019452	ENSRNA050019452	snoZ152	6D:125020586-125022892	8_6_74	8_6_94	OK	55.5866	0	#NAME?	#NAME?	0.18745	0.999787	no
ENSRNA050019466	ENSRNA050019466	U1	7B:103882872-103883033	8_6_74	8_6_94	OK	11.1742	11.2473	0.00941308	0.00659896	0.9741	0.999787	no
ENSRNA050019467	ENSRNA050019467	U1	7B:103738091-103738251	8_6_74	8_6_94	OK	0	1.12803	inf	#NAME?	0.06235	0.999787	no
ENSRNA050019479	ENSRNA050019479	LSU_rRNA_eukarya	Un:378097129-378098410	8_6_74	8_6_94	OK	0.503325	0.422926	-0.251083	-0.187168	0.73245	0.999787	no
ENSRNA050019571	ENSRNA050019571	SSU_rRNA_eukarya	7B:54070800-54071283	8_6_74	8_6_94	OK	2.73962	2.79577	0.029266	0.0277144	0.9642	0.999787	no
ENSRNA050019574	ENSRNA050019574	U1	6A:596540194-596540355	8_6_74	8_6_94	OK	1.78714	0	#NAME?	#NAME?	0.0344	0.999787	no
ENSRNA050019597	ENSRNA050019597	U1	7D:138348783-138349966	8_6_74	8_6_94	OK	2.04033	0	#NAME?	#NAME?	0.1059	0.999787	no
ENSRNA050019598	ENSRNA050019598	U1	7D:138378611-138378773	8_6_74	8_6_94	OK	3.62856	5.90442	0.702399	0.426038	0.47965	0.999787	no
ENSRNA050019601	ENSRNA050019601	snoZ279_R105_R108	7D:134482832-134482936	8_6_74	8_6_94	OK	21.8219	115.993	2.41019	39.557	0.15895	0.999787	no
ENSRNA050019661	ENSRNA050019661	U1	5D:517672005-517672166	8_6_74	8_6_94	OK	3.94267	5.10989	0.374119	0.204871	0.7337	0.999787	no
ENSRNA050019662	ENSRNA050019662	U1	5D:512894240-512894401	8_6_74	8_6_94	OK	4.00204	3.09489	-0.37085	-0.210454	0.45185	0.999787	no
ENSRNA050019663	ENSRNA050019663	U1	5D:513466073-513466234	8_6_74	8_6_94	OK	2.97801	2.14327	-0.474536	-0.252041	0.7491	0.999787	no
ENSRNA050019664	ENSRNA050019664	U1	5D:512778195-512778356	8_6_74	8_6_94	OK	3.12864	2.28465	-0.453564	-0.563841	0.76345	0.999787	no
ENSRNA050019668	ENSRNA050019668	Plant_SRP	7B:683562589-683562891	8_6_74	8_6_94	OK	4.70324	3.50375	-0.424754	-0.305621	0.5951	0.999787	no
ENSRNA050019669	ENSRNA050019669	Plant_SRP	7B:683757857-683758159	8_6_74	8_6_94	OK	1.36948	0.710416	-0.946891	-0.455198	0.4522	0.999787	no
ENSRNA050019670	ENSRNA050019670	Plant_SRP	7B:683598927-683599174	8_6_74	8_6_94	OK	0.647217	1.81835	1.49031	0.941757	0.2546	0.999787	no
ENSRNA050019671	ENSRNA050019671	Plant_SRP	7B:683519569-683519739	8_6_74	8_6_94	OK	1.68989	1.22328	-0.466169	-0.558884	0.7831	0.999787	no
ENSRNA050019674	ENSRNA050019674	Plant_SRP	7B:683752234-683752344	8_6_74	8_6_94	OK	10.2788	0	#NAME?	#NAME?	0.0737	0.999787	no
ENSRNA050019689	ENSRNA050019689	U5	1B:665494660-665494780	8_6_74	8_6_94	OK	12.1544	4.45741	-1.4472	-6.24041	0.2281	0.999787	no
ENSRNA050019699	ENSRNA050019699	SSU_rRNA_eukarya	5D:19004325-19005434	8_6_74	8_6_94	OK	0.343071	0.280265	-0.291717	-0.207804	0.71565	0.999787	no
ENSRNA050019710	ENSRNA050019710	SSU_rRNA_eukarya	5D:18602169-18602452	8_6_74	8_6_94	OK	0.827103	2.5581	1.62893	0.82921	0.21605	0.999787	no
ENSRNA050019777	ENSRNA050019777	LSU_rRNA_eukarya	6A:581835376-581835717	8_6_74	8_6_94	OK	0.449354	0.153639	-1.54831	-0.692193	0.26575	0.999787	no
ENSRNA050019778	ENSRNA050019778	U1	6A:581743763-581743950	8_6_74	8_6_94	OK	1.67367	1.48925	-0.168431	-0.160364	0.55265	0.999787	no
ENSRNA050019790	ENSRNA050019790	LSU_rRNA_eukarya	7D:606923310-606923737	8_6_74	8_6_94	OK	338.966	337.621	-0.00573679	-0.00697677	0.99145	0.999787	no
ENSRNA050019802	ENSRNA050019802	SNORD25	6D:292399035-292399131	8_6_74	8_6_94	OK	34.3515	0	#NAME?	#NAME?	0.04005	0.999787	no
ENSRNA050019827	ENSRNA050019827	U5	4A:45745976-45750531	8_6_74	8_6_94	OK	4.81687	2.35538	-1.03213	-0.685473	0.5759	0.999787	no
ENSRNA050019834	ENSRNA050019834	mir-166	1D:254662232-254662340	8_6_74	8_6_94	OK	0	28.7398	inf	#NAME?	0.04735	0.999787	no
ENSRNA050019836	ENSRNA050019836	LSU_rRNA_eukarya	1D:254379793-254380020	8_6_74	8_6_94	OK	0.701018	1.08494	0.630088	0.345911	0.611	0.999787	no
ENSRNA050019841	ENSRNA050019841	LSU_rRNA_eukarya	6A:199251286-199251449	8_6_74	8_6_94	OK	67.7007	66.2758	-0.0306878	-0.0288176	0.957	0.999787	no
ENSRNA050019843	ENSRNA050019843	LSU_rRNA_eukarya	5D:329134183-329134410	8_6_74	8_6_94	OK	0.615825	0.516058	-0.254987	-0.101137	0.856	0.999787	no
ENSRNA050019848	ENSRNA050019848	U4	7D:60440303-60440454	8_6_74	8_6_94	OK	2.11363	3.96767	0.908566	1.71321	0.40275	0.999787	no
ENSRNA050019869	ENSRNA050019869	snoZ279_R105_R108	1B:596116582-596116688	8_6_74	8_6_94	OK	27.7518	58.8493	1.08444	17.7853	0.31885	0.999787	no
ENSRNA050019891	ENSRNA050019891	SSU_rRNA_eukarya	1B:544602415-544604226	8_6_74	8_6_94	OK	0.94898	0.647093	-0.552406	-0.54841	0.3409	0.999787	no
ENSRNA050019892	ENSRNA050019892	SSU_rRNA_eukarya	1B:544606048-544607858	8_6_74	8_6_94	OK	0.390222	0.336642	-0.213081	-0.178002	0.7271	0.999787	no
ENSRNA050019893	ENSRNA050019893	SSU_rRNA_eukarya	1B:544620343-544622154	8_6_74	8_6_94	OK	0.316149	0.523374	0.727237	0.564596	0.2778	0.999787	no
ENSRNA050019894	ENSRNA050019894	LSU_rRNA_eukarya	1B:544585434-544588113	8_6_74	8_6_94	OK	0.342017	0.344972	0.0124084	0.00731116	0.9884	0.999787	no
ENSRNA050019895	ENSRNA050019895	LSU_rRNA_eukarya	1B:544615944-544617455	8_6_74	8_6_94	OK	1.0001	0.863098	-0.212553	-0.191261	0.7177	0.999787	no
ENSRNA050019896	ENSRNA050019896	LSU_rRNA_eukarya	1B:544614000-544615099	8_6_74	8_6_94	OK	0.793239	1.09222	0.46143	0.408824	0.46905	0.999787	no
ENSRNA050019899	ENSRNA050019899	LSU_rRNA_eukarya	1B:544615228-544615436	8_6_74	8_6_94	OK	1.00396	0.785151	-0.354656	-0.191772	0.7905	0.999787	no
ENSRNA050019909	ENSRNA050019909	LSU_rRNA_eukarya	5D:128184628-128185562	8_6_74	8_6_94	OK	9.15508	11.5975	0.341168	0.449231	0.42425	0.999787	no
ENSRNA050019911	ENSRNA050019911	U1	1B:396605615-396605774	8_6_74	8_6_94	OK	8.09617	10.7359	0.40713	0.258938	0.65985	0.999787	no
ENSRNA050019914	ENSRNA050019914	U5	2D:529675228-529675344	8_6_74	8_6_94	OK	10.9007	10.0068	-0.123444	-0.924771	0.2531	0.999787	no
ENSRNA050019927	ENSRNA050019927	U6	2D:541479277-541479382	8_6_74	8_6_94	OK	38.3784	12.0402	-1.67244	-1.18404	0.1647	0.999787	no
ENSRNA050019954	ENSRNA050019954	U1	6D:445493350-445493512	8_6_74	8_6_94	OK	3.2273	0.374565	-3.10704	-2.40438	0.15625	0.999787	no
ENSRNA050019957	ENSRNA050019957	snoR86	4B:5466037-5468623	8_6_74	8_6_94	OK	6.74053	12.1746	0.852937	0.387354	0.7061	0.999787	no
ENSRNA050019959	ENSRNA050019959	snoR86	4B:5466037-5468623	8_6_74	8_6_94	OK	21.0568	0	#NAME?	#NAME?	0.1814	0.999787	no
ENSRNA050019963	ENSRNA050019963	U1	5D:528148735-528148896	8_6_74	8_6_94	OK	6.32811	10.3888	0.715185	0.590597	0.4953	0.999787	no
ENSRNA050019964	ENSRNA050019964	LSU_rRNA_eukarya	5D:523014639-523015914	8_6_74	8_6_94	OK	96.8421	116.15	0.262278	0.264902	0.61015	0.999787	no
ENSRNA050019965	ENSRNA050019965	U1	5D:521373473-521373634	8_6_74	8_6_94	OK	3.57745	0.844643	-2.08252	-2.7161	0.08835	0.999787	no
ENSRNA050019988	ENSRNA050019988	Intron_gpI	6B:450078170-450078741	8_6_74	8_6_94	OK	208.882	198.396	-0.0743005	-0.0959077	0.8587	0.999787	no
ENSRNA050019996	ENSRNA050019996	U4	7A:64729123-64729274	8_6_74	8_6_94	OK	0.704646	2.56171	1.86214	2.16169	0.32575	0.999787	no
ENSRNA050019997	ENSRNA050019997	U4	7A:64311939-64312093	8_6_74	8_6_94	OK	4.77158	3.68231	-0.373857	-0.277439	0.41735	0.999787	no
ENSRNA050020005	ENSRNA050020005	U1	6D:429353494-429353655	8_6_74	8_6_94	OK	0.940017	1.78624	0.92617	1.49921	0.1588	0.999787	no
ENSRNA050020012	ENSRNA050020012	U1	6D:434450167-434450328	8_6_74	8_6_94	OK	7.01402	8.59306	0.292931	0.231288	0.78095	0.999787	no
ENSRNA050020013	ENSRNA050020013	U1	6D:434443972-434444133	8_6_74	8_6_94	OK	2.35424	0	#NAME?	#NAME?	0.0158	0.973245	no
ENSRNA050020028	ENSRNA050020028	U2	6D:57897844-57901350	8_6_74	8_6_94	OK	0	0.806563	inf	#NAME?	0.2383	0.999787	no
ENSRNA050020045	ENSRNA050020045	Plant_SRP	7B:678769887-678770190	8_6_74	8_6_94	OK	0.373462	0.421485	0.174522	0.0821808	0.56715	0.999787	no
ENSRNA050020048	ENSRNA050020048	U1	6A:495108314-495108476	8_6_74	8_6_94	OK	3.26859	0	#NAME?	#NAME?	0.0013	0.252508	no
ENSRNA050020052	ENSRNA050020052	U1	6A:495249631-495249793	8_6_74	8_6_94	OK	5.83626	0.783712	-2.89665	-2.21969	0.03195	0.999787	no
ENSRNA050020180	ENSRNA050020180	U1	6B:657226308-657226469	8_6_74	8_6_94	OK	1.55171	1.84176	0.247233	0.281753	0.56365	0.999787	no
ENSRNA050020184	ENSRNA050020184	U1	6B:657166803-657166964	8_6_74	8_6_94	OK	0.386477	1.48118	1.93829	1.5051	0.3584	0.999787	no
ENSRNA050020207	ENSRNA050020207	SSU_rRNA_eukarya	4A:554992253-554994050	8_6_74	8_6_94	OK	0.60532	0.64761	0.0974266	0.0989004	0.8564	0.999787	no
ENSRNA050020211	ENSRNA050020211	5_8S_rRNA	4A:554938574-554938730	8_6_74	8_6_94	OK	1.29782	1.52934	0.236817	0.108739	0.8492	0.999787	no
ENSRNA050020223	ENSRNA050020223	LSU_rRNA_eukarya	Un:466664930-466665736	8_6_74	8_6_94	OK	166.338	134.603	-0.305404	-0.325625	0.50865	0.999787	no
ENSRNA050020225	ENSRNA050020225	LSU_rRNA_eukarya	Un:464675144-464675537	8_6_74	8_6_94	OK	0.552767	0.335416	-0.720721	-0.3124	0.62435	0.999787	no
ENSRNA050020240	ENSRNA050020240	SSU_rRNA_eukarya	Un:464266108-464266269	8_6_74	8_6_94	OK	2.95826	0.741669	-1.9959	-2.47949	0.36465	0.999787	no
ENSRNA050020243	ENSRNA050020243	SSU_rRNA_eukarya	Un:464620475-464620636	8_6_74	8_6_94	OK	1.15194	1.29636	0.170402	0.196939	0.80585	0.999787	no
ENSRNA050020254	ENSRNA050020254	5_8S_rRNA	Un:466541463-466541619	8_6_74	8_6_94	OK	0.4622	6.37321	3.78543	3.76474	0.13255	0.999787	no
ENSRNA050020550	ENSRNA050020550	SSU_rRNA_eukarya	Un:462272577-462273180	8_6_74	8_6_94	OK	11.9581	11.5081	-0.0553475	-0.06534	0.9019	0.999787	no
ENSRNA050020612	ENSRNA050020612	U2	4B:604141379-604141609	8_6_74	8_6_94	OK	0.143842	0.560685	1.96271	0.805876	0.3437	0.999787	no
ENSRNA050020613	ENSRNA050020613	SSU_rRNA_eukarya	1D:298347047-298347886	8_6_74	8_6_94	OK	7.09244	5.82681	-0.283578	-0.326412	0.5494	0.999787	no
ENSRNA050020614	ENSRNA050020614	U1	1D:295280884-295281045	8_6_74	8_6_94	OK	9.61873	2.61286	-1.88021	-1.4559	0.1682	0.999787	no
ENSRNA050020646	ENSRNA050020646	LSU_rRNA_eukarya	Un:389849528-389849806	8_6_74	8_6_94	OK	0.789701	0.46719	-0.757297	-0.335315	0.56505	0.999787	no
ENSRNA050020647	ENSRNA050020647	LSU_rRNA_eukarya	Un:384676295-384676573	8_6_74	8_6_94	OK	0.563784	0.183185	-1.62185	-0.849884	0.3144	0.999787	no
ENSRNA050020650	ENSRNA050020650	LSU_rRNA_eukarya	Un:389849818-389850022	8_6_74	8_6_94	OK	0.683416	0	#NAME?	#NAME?	0.0244	0.999787	no
ENSRNA050020661	ENSRNA050020661	SSU_rRNA_eukarya	Un:382161258-382161386	8_6_74	8_6_94	OK	0	3.07247	inf	#NAME?	0.0735	0.999787	no
ENSRNA050020748	ENSRNA050020748	snoZ279_R105_R108	5D:41116351-41116456	8_6_74	8_6_94	OK	19.5946	13.989	-0.486164	-4.36832	0.41355	0.999787	no
ENSRNA050020778	ENSRNA050020778	U1	5B:657596126-657596287	8_6_74	8_6_94	OK	4.42333	4.78058	0.112052	0.174815	0.93295	0.999787	no
ENSRNA050020779	ENSRNA050020779	U1	5B:650165413-650165574	8_6_74	8_6_94	OK	3.1723	0	#NAME?	#NAME?	0.00935	0.763141	no
ENSRNA050020797	ENSRNA050020797	LSU_rRNA_eukarya	1B:421411562-421412028	8_6_74	8_6_94	OK	17.0948	15.9638	-0.0987528	-0.13648	0.8115	0.999787	no
ENSRNA050020806	ENSRNA050020806	U2	3D:501812808-501813004	8_6_74	8_6_94	OK	1.02795	0.724236	-0.505239	-0.340869	0.44835	0.999787	no
ENSRNA050020807	ENSRNA050020807	U2	3D:507446372-507449256	8_6_74	8_6_94	OK	0.284211	0.624646	1.13608	0.118843	0.55765	0.999787	no
ENSRNA050020808	ENSRNA050020808	U2	3D:507483514-507483711	8_6_74	8_6_94	OK	0.14245	1.07318	2.91336	1.24614	0.1834	0.999787	no
ENSRNA050020844	ENSRNA050020844	SSU_rRNA_eukarya	3D:427289342-427289839	8_6_74	8_6_94	OK	183.761	162.267	-0.179465	-0.206817	0.7073	0.999787	no
ENSRNA050020845	ENSRNA050020845	LSU_rRNA_eukarya	3D:213405354-213406298	8_6_74	8_6_94	OK	0.491171	0.887927	0.854215	0.596855	0.2898	0.999787	no
ENSRNA050020846	ENSRNA050020846	LSU_rRNA_eukarya	3D:213377621-213378047	8_6_74	8_6_94	OK	321.528	430.514	0.421115	0.461238	0.38005	0.999787	no
ENSRNA050020855	ENSRNA050020855	snoR134	7D:567290110-567290266	8_6_74	8_6_94	OK	2.7185	3.70345	0.446059	0.808296	0.512	0.999787	no
ENSRNA050020857	ENSRNA050020857	snoR80	7D:561006696-561006827	8_6_74	8_6_94	OK	7.22172	1.25447	-2.52527	-1.63529	0.18375	0.999787	no
ENSRNA050020858	ENSRNA050020858	snoZ223	7D:567289810-567289907	8_6_74	8_6_94	OK	11.2428	61.6523	2.45515	34.7568	0.2646	0.999787	no
ENSRNA050020868	ENSRNA050020868	snoR134	7A:653700678-653700834	8_6_74	8_6_94	OK	1.24373	3.06807	1.30266	1.8852	0.35025	0.999787	no
ENSRNA050020880	ENSRNA050020880	SSU_rRNA_eukarya	Un:237317105-237318916	8_6_74	8_6_94	OK	0.432003	0.434206	0.00733761	0.00652263	0.99125	0.999787	no
ENSRNA050020886	ENSRNA050020886	5_8S_rRNA	Un:237310453-237310609	8_6_74	8_6_94	OK	0.501048	1.69729	1.76021	1.6302	0.37865	0.999787	no
ENSRNA050021163	ENSRNA050021163	Plant_SRP	7D:7192754-7193058	8_6_74	8_6_94	OK	1.09578	0.24909	-2.13721	-1.12836	0.13355	0.999787	no
ENSRNA050021165	ENSRNA050021165	Plant_SRP	7D:7195118-7195422	8_6_74	8_6_94	OK	2.25231	0.33964	-2.72933	-1.63337	0.0693	0.999787	no
ENSRNA050021170	ENSRNA050021170	LSU_rRNA_eukarya	4D:240986643-240989128	8_6_74	8_6_94	OK	9.00436	8.61572	-0.0636525	-0.0798418	0.8842	0.999787	no
ENSRNA050021179	ENSRNA050021179	snoZ279_R105_R108	5A:29511837-29511941	8_6_74	8_6_94	OK	62.9577	37.0613	-0.76447	-0.566091	0.54765	0.999787	no
ENSRNA050021186	ENSRNA050021186	U5	5D:465897390-465897508	8_6_74	8_6_94	OK	0	11.345	inf	#NAME?	0.04105	0.999787	no
ENSRNA050021190	ENSRNA050021190	U1	5B:643675194-643675355	8_6_74	8_6_94	OK	0	2.68923	inf	#NAME?	0.0166	0.999787	no
ENSRNA050021237	ENSRNA050021237	LSU_rRNA_eukarya	Un:440636897-440637175	8_6_74	8_6_94	OK	0.811827	0.945041	0.219206	0.106135	0.8658	0.999787	no
ENSRNA050021238	ENSRNA050021238	LSU_rRNA_eukarya	Un:442882428-442882706	8_6_74	8_6_94	OK	0.341268	0.198494	-0.781812	-0.325067	0.40785	0.999787	no
ENSRNA050021239	ENSRNA050021239	SSU_rRNA_eukarya	Un:441243579-441243983	8_6_74	8_6_94	OK	8.09684	9.96561	0.299598	0.32246	0.57995	0.999787	no
ENSRNA050021245	ENSRNA050021245	LSU_rRNA_eukarya	Un:440390434-440390827	8_6_74	8_6_94	OK	1.4592	2.28854	0.64925	0.483867	0.5397	0.999787	no
ENSRNA050021247	ENSRNA050021247	LSU_rRNA_eukarya	Un:448225742-448226135	8_6_74	8_6_94	OK	0.97536	1.6298	0.740687	0.503238	0.503	0.999787	no
ENSRNA050021252	ENSRNA050021252	SSU_rRNA_eukarya	Un:440457580-440458167	8_6_74	8_6_94	OK	5.83129	4.59455	-0.343892	-0.39238	0.4871	0.999787	no
ENSRNA050021253	ENSRNA050021253	5_8S_rRNA	Un:449341339-449341495	8_6_74	8_6_94	OK	2.03925	0	#NAME?	#NAME?	0.0606	0.999787	no
ENSRNA050021260	ENSRNA050021260	5_8S_rRNA	Un:446958168-446958324	8_6_74	8_6_94	OK	1.45232	0.467855	-1.63423	-1.37876	0.37495	0.999787	no
ENSRNA050021423	ENSRNA050021423	LSU_rRNA_eukarya	Un:442010356-442010501	8_6_74	8_6_94	OK	1.24171	1.38946	0.1622	0.184732	0.8142	0.999787	no
ENSRNA050021472	ENSRNA050021472	snoZ278	4A:34256545-34256654	8_6_74	8_6_94	OK	17.3094	5.70955	-1.60011	-11.8158	0.3173	0.999787	no
ENSRNA050021503	ENSRNA050021503	MIR159	3B:6753734-6753929	8_6_74	8_6_94	OK	1.26175	2.40689	0.931743	0.501555	0.5312	0.999787	no
ENSRNA050021522	ENSRNA050021522	SSU_rRNA_eukarya	6B:707186112-707186410	8_6_74	8_6_94	OK	0.174448	0.463011	1.40825	0.622582	0.2859	0.999787	no
ENSRNA050021548	ENSRNA050021548	U2	6D:133211895-133212174	8_6_74	8_6_94	OK	0.292181	1.26756	2.11711	1.23999	0.4215	0.999787	no
ENSRNA050021553	ENSRNA050021553	snoZ118	5B:383743021-383743125	8_6_74	8_6_94	OK	7.23596	21.5742	1.57605	14.6192	0.34965	0.999787	no
ENSRNA050021574	ENSRNA050021574	SSU_rRNA_eukarya	4D:18320425-18320709	8_6_74	8_6_94	OK	0.528718	0.633789	0.261506	0.166091	0.85895	0.999787	no
ENSRNA050021631	ENSRNA050021631	Plant_SRP	7D:599480465-599480743	8_6_74	8_6_94	OK	1.55728	0.587912	-1.40536	-0.813106	0.2174	0.999787	no
ENSRNA050021641	ENSRNA050021641	MIR159	3D:122668338-122668537	8_6_74	8_6_94	OK	1.22399	2.13434	0.802197	0.625997	0.5739	0.999787	no
ENSRNA050021646	ENSRNA050021646	U1	5B:620767258-620767419	8_6_74	8_6_94	OK	2.20922	4.71361	1.09329	1.28192	0.42625	0.999787	no
ENSRNA050021663	ENSRNA050021663	U11	6A:520395302-520395430	8_6_74	8_6_94	OK	1.70475	3.226	0.920188	1.98627	0.6876	0.999787	no
ENSRNA050021664	ENSRNA050021664	Plant_SRP	3D:478130083-478130386	8_6_74	8_6_94	OK	2.40686	2.09484	-0.200311	-0.156296	0.78545	0.999787	no
ENSRNA050021715	ENSRNA050021715	SSU_rRNA_eukarya	7D:231587122-231587626	8_6_74	8_6_94	OK	214.559	241.058	0.168	0.178497	0.73655	0.999787	no
ENSRNA050021721	ENSRNA050021721	LSU_rRNA_eukarya	7D:231543454-231543567	8_6_74	8_6_94	OK	1688.23	1791.81	0.0859119	0.104072	0.84935	0.999787	no
ENSRNA050021723	ENSRNA050021723	LSU_rRNA_eukarya	7D:231543682-231544148	8_6_74	8_6_94	OK	1.90423	2.01857	0.0841274	0.0751346	0.8974	0.999787	no
ENSRNA050021731	ENSRNA050021731	LSU_rRNA_eukarya	7A:560353017-560354499	8_6_74	8_6_94	OK	1.35612	1.3006	-0.0603047	-0.0632981	0.9105	0.999787	no
ENSRNA050021761	ENSRNA050021761	SSU_rRNA_eukarya	Un:67502489-67504300	8_6_74	8_6_94	OK	0.312564	0.366731	0.230572	0.19324	0.71005	0.999787	no
ENSRNA050021762	ENSRNA050021762	SSU_rRNA_eukarya	Un:67493790-67495600	8_6_74	8_6_94	OK	3.82927	5.05105	0.399514	0.471826	0.38325	0.999787	no
ENSRNA050021763	ENSRNA050021763	SSU_rRNA_eukarya	Un:67512423-67512919	8_6_74	8_6_94	OK	1.16464	0.698584	-0.737377	-0.417715	0.4062	0.999787	no
ENSRNA050022184	ENSRNA050022184	SSU_rRNA_eukarya	5A:706863057-706873238	8_6_74	8_6_94	OK	0.261801	0.415002	0.664646	0.294311	0.7232	0.999787	no
ENSRNA050022733	ENSRNA050022733	snoZ43	2A:127995116-127995212	8_6_74	8_6_94	OK	35.1581	0	#NAME?	#NAME?	0.0646	0.999787	no
ENSRNA050022736	ENSRNA050022736	LSU_rRNA_eukarya	5A:300090718-300091614	8_6_74	8_6_94	OK	0.400653	0.264511	-0.599028	-0.390985	0.4274	0.999787	no
ENSRNA050022766	ENSRNA050022766	LSU_rRNA_eukarya	3D:202617318-202617686	8_6_74	8_6_94	OK	1.10295	0.699366	-0.657251	-0.444258	0.4233	0.999787	no
ENSRNA050022776	ENSRNA050022776	RNase_MRP	3A:735888339-735888580	8_6_74	8_6_94	OK	0.169404	2.16191	3.67377	2.18707	0.1649	0.999787	no
ENSRNA050022790	ENSRNA050022790	SSU_rRNA_eukarya	5D:31479192-31480957	8_6_74	8_6_94	OK	0.760666	0.365757	-1.05638	-0.960273	0.0825	0.999787	no
ENSRNA050022800	ENSRNA050022800	U1	5A:655996946-655997107	8_6_74	8_6_94	OK	4.35527	5.85623	0.427211	0.327704	0.7009	0.999787	no
ENSRNA050022802	ENSRNA050022802	U6	5A:658600498-658600601	8_6_74	8_6_94	OK	59.6716	0	#NAME?	#NAME?	0.01045	0.807969	no
ENSRNA050022805	ENSRNA050022805	snoZ159	5A:125846081-125846177	8_6_74	8_6_94	OK	33.5452	0	#NAME?	#NAME?	0.0646	0.999787	no
ENSRNA050022826	ENSRNA050022826	SSU_rRNA_eukarya	4A:583869826-583871044	8_6_74	8_6_94	OK	5.42435	5.1968	-0.0618267	-0.0742041	0.89195	0.999787	no
ENSRNA050022840	ENSRNA050022840	LSU_rRNA_eukarya	5B:599756358-599756585	8_6_74	8_6_94	OK	6.01601	5.87579	-0.0340235	-0.0228617	0.97505	0.999787	no
ENSRNA050022870	ENSRNA050022870	MIR159	3D:6526256-6526451	8_6_74	8_6_94	OK	1.21691	0	#NAME?	#NAME?	0.01545	0.965434	no
ENSRNA050022871	ENSRNA050022871	U1	3B:78290783-78290943	8_6_74	8_6_94	OK	14.0303	5.46499	-1.36026	-0.836347	0.1802	0.999787	no
ENSRNA050022878	ENSRNA050022878	U1	5A:623928787-623928947	8_6_74	8_6_94	OK	0.889592	1.23535	0.473698	0.417404	0.7592	0.999787	no
ENSRNA050022883	ENSRNA050022883	LSU_rRNA_eukarya	6A:53803809-53805009	8_6_74	8_6_94	OK	49.7043	77.706	0.644656	0.554192	0.26255	0.999787	no
ENSRNA050022906	ENSRNA050022906	U2	7D:467041192-467041387	8_6_74	8_6_94	OK	0.166229	0.762891	2.1983	0.97379	0.2748	0.999787	no
ENSRNA050022936	ENSRNA050022936	SSU_rRNA_eukarya	6D:389246728-389247648	8_6_74	8_6_94	OK	110.142	144.721	0.393906	0.408519	0.4347	0.999787	no
ENSRNA050022941	ENSRNA050022941	U1	5D:499619165-499619326	8_6_74	8_6_94	OK	3.39469	4.98612	0.554636	0.283268	0.64345	0.999787	no
ENSRNA050022998	ENSRNA050022998	LSU_rRNA_eukarya	7A:258307674-258308140	8_6_74	8_6_94	OK	2.77189	1.79873	-0.623893	-0.538432	0.3181	0.999787	no
ENSRNA050023002	ENSRNA050023002	LSU_rRNA_eukarya	3B:201571648-201572114	8_6_74	8_6_94	OK	12.4593	14.8891	0.257036	0.346217	0.5453	0.999787	no
ENSRNA050023003	ENSRNA050023003	LSU_rRNA_eukarya	3B:201547482-201547642	8_6_74	8_6_94	OK	718.394	809.484	0.172227	0.204184	0.69855	0.999787	no
ENSRNA050023020	ENSRNA050023020	Plant_SRP	4B:566984199-566984503	8_6_74	8_6_94	OK	2.96536	3.46189	0.223352	0.188959	0.7905	0.999787	no
ENSRNA050023035	ENSRNA050023035	U5	2D:37250635-37250753	8_6_74	8_6_94	OK	0	14.5162	inf	#NAME?	0.04735	0.999787	no
ENSRNA050023545	ENSRNA050023545	LSU_rRNA_eukarya	6B:713016279-713016506	8_6_74	8_6_94	OK	4.06082	5.32295	0.390455	0.250851	0.64505	0.999787	no
ENSRNA050023554	ENSRNA050023554	snoZ119	3D:449113380-449116535	8_6_74	8_6_94	OK	27.742	0	#NAME?	#NAME?	0.1817	0.999787	no
ENSRNA050023570	ENSRNA050023570	LSU_rRNA_eukarya	3B:114147845-114148413	8_6_74	8_6_94	OK	49.8195	44.7188	-0.15583	-0.188146	0.70685	0.999787	no
ENSRNA050023593	ENSRNA050023593	snoZ119	3B:590291502-590294894	8_6_74	8_6_94	OK	8.71268	25.0008	1.52078	2.4854	0.6375	0.999787	no
ENSRNA050023601	ENSRNA050023601	U5	5B:573076956-573077074	8_6_74	8_6_94	OK	9.35542	8.49121	-0.139832	-0.911704	0.2531	0.999787	no
ENSRNA050023607	ENSRNA050023607	LSU_rRNA_eukarya	1B:673308170-673308869	8_6_74	8_6_94	OK	0.588734	0.789262	0.422887	0.303782	0.5731	0.999787	no
ENSRNA050023629	ENSRNA050023629	RNase_MRP	3B:812577430-812577670	8_6_74	8_6_94	OK	1.40265	1.38048	-0.0229824	-0.0218322	0.9318	0.999787	no
ENSRNA050023630	ENSRNA050023630	LSU_rRNA_eukarya	5A:475746378-475746791	8_6_74	8_6_94	OK	0.458844	0.343374	-0.418223	-0.246544	0.71245	0.999787	no
ENSRNA050023634	ENSRNA050023634	LSU_rRNA_eukarya	2B:795451149-795452054	8_6_74	8_6_94	OK	23.0673	19.6614	-0.230482	-0.309614	0.56515	0.999787	no
ENSRNA050023653	ENSRNA050023653	U2	5A:619678766-619678963	8_6_74	8_6_94	OK	0.726827	0.133753	-2.44204	-0.957296	0.23635	0.999787	no
ENSRNA050023655	ENSRNA050023655	U1	5A:649710370-649710531	8_6_74	8_6_94	OK	2.43544	1.79372	-0.441227	-0.280502	0.5024	0.999787	no
ENSRNA050023656	ENSRNA050023656	U1	5A:645126086-645126247	8_6_74	8_6_94	OK	2.0353	0.617974	-1.71962	-1.87042	0.3965	0.999787	no
ENSRNA050023679	ENSRNA050023679	U2	6B:159133401-159133598	8_6_74	8_6_94	OK	0	1.01107	inf	#NAME?	0.00775	0.684677	no
ENSRNA050023694	ENSRNA050023694	U1	3A:610547418-610547579	8_6_74	8_6_94	OK	1.57637	0	#NAME?	#NAME?	0.02715	0.999787	no
ENSRNA050023705	ENSRNA050023705	Intron_gpII	3A:495101442-495101576	8_6_74	8_6_94	OK	31.0173	24.7866	-0.323512	-0.288128	0.75365	0.999787	no
ENSRNA050023706	ENSRNA050023706	LSU_rRNA_eukarya	2A:539295872-539296405	8_6_74	8_6_94	OK	1.93828	1.33012	-0.543224	-0.464847	0.3897	0.999787	no
ENSRNA050023708	ENSRNA050023708	U2	3B:495470840-495471036	8_6_74	8_6_94	OK	4.2959	2.5438	-0.755976	-0.48294	0.418	0.999787	no
ENSRNA050023719	ENSRNA050023719	Plant_SRP	4A:733000915-733001219	8_6_74	8_6_94	OK	2.40824	5.52292	1.19746	1.03983	0.1441	0.999787	no
ENSRNA050023720	ENSRNA050023720	Plant_SRP	4A:732959544-732977556	8_6_74	8_6_94	OK	0.336126	1.2264	1.86735	0.646136	0.379	0.999787	no
ENSRNA050023721	ENSRNA050023721	Plant_SRP	4A:732959544-732977556	8_6_74	8_6_94	OK	1.86325	2.01324	0.1117	0.051933	0.9274	0.999787	no
ENSRNA050023724	ENSRNA050023724	Plant_SRP	4A:732959544-732977556	8_6_74	8_6_94	OK	1.26678	2.07136	0.709408	0.335161	0.72475	0.999787	no
ENSRNA050023750	ENSRNA050023750	LSU_rRNA_eukarya	5D:562912616-562914156	8_6_74	8_6_94	OK	30.9008	29.6253	-0.0608152	-0.0748856	0.89065	0.999787	no
ENSRNA050023763	ENSRNA050023763	U2	3A:645540154-645540351	8_6_74	8_6_94	OK	2.01619	2.10327	0.0610064	0.0352635	0.95075	0.999787	no
ENSRNA050023800	ENSRNA050023800	U5	7D:575679245-575679367	8_6_74	8_6_94	OK	4.27451	6.01939	0.493859	1.66713	0.4952	0.999787	no
ENSRNA050023832	ENSRNA050023832	LSU_rRNA_eukarya	3A:650012253-650012480	8_6_74	8_6_94	OK	2.96189	3.70611	0.32339	0.173746	0.75945	0.999787	no
ENSRNA050023845	ENSRNA050023845	SSU_rRNA_eukarya	1D:53263573-53264046	8_6_74	8_6_94	OK	0.845551	1.31497	0.637063	0.42986	0.3977	0.999787	no
ENSRNA050023891	ENSRNA050023891	U2	3D:544443972-544444168	8_6_74	8_6_94	OK	0.729992	0.737448	0.0146602	0.00813552	0.5501	0.999787	no
ENSRNA050023928	ENSRNA050023928	U5	5A:586171561-586171680	8_6_74	8_6_94	OK	20.8732	0	#NAME?	#NAME?	0.0068	0.640326	no
ENSRNA050023956	ENSRNA050023956	snoZ279_R105_R108	5B:35184370-35184475	8_6_74	8_6_94	OK	37.1105	20.2731	-0.872261	-0.59006	0.3582	0.999787	no
ENSRNA050023981	ENSRNA050023981	U2	3B:622767083-622767280	8_6_74	8_6_94	OK	0.627131	0.13245	-2.24332	-0.840111	0.28545	0.999787	no
ENSRNA050023982	ENSRNA050023982	U1	3B:622394554-622400870	8_6_74	8_6_94	OK	3.36382	1.66364	-1.01576	-0.47773	0.6368	0.999787	no
ENSRNA050023985	ENSRNA050023985	U2	6A:172116918-172117114	8_6_74	8_6_94	OK	1.23436	0.490536	-1.33134	-0.64038	0.37325	0.999787	no
ENSRNA050024022	ENSRNA050024022	LSU_rRNA_eukarya	2B:521299161-521299749	8_6_74	8_6_94	OK	24.6652	60.6457	1.29793	1.3869	0.01055	0.809462	no
ENSRNA050024088	ENSRNA050024088	U5	2B:64954406-64954523	8_6_74	8_6_94	OK	11.0257	0	#NAME?	#NAME?	0.06475	0.999787	no
ENSRNA050024090	ENSRNA050024090	U5	2B:64948352-64948472	8_6_74	8_6_94	OK	14.9886	3.37692	-2.15009	-10.3254	0.2695	0.999787	no
ENSRNA050024100	ENSRNA050024100	U5	2A:674510274-674510393	8_6_74	8_6_94	OK	5.27881	12.0276	1.18806	6.41534	0.216	0.999787	no
ENSRNA050024113	ENSRNA050024113	U1	4A:675219322-675219483	8_6_74	8_6_94	OK	14.2888	8.38357	-0.769246	-0.710471	0.40625	0.999787	no
ENSRNA050024116	ENSRNA050024116	U1	4A:675138137-675138298	8_6_74	8_6_94	OK	3.90189	3.49926	-0.157126	-0.19185	0.9081	0.999787	no
ENSRNA050024150	ENSRNA050024150	U5	2B:151107794-151107914	8_6_74	8_6_94	OK	12.8086	3.62004	-1.82304	-7.43664	0.38345	0.999787	no
ENSRNA050024172	ENSRNA050024172	U2	3B:669632861-669635941	8_6_74	8_6_94	OK	0.55871	0.461096	-0.277035	-0.0376707	0.8581	0.999787	no
ENSRNA050024207	ENSRNA050024207	LSU_rRNA_eukarya	2B:716361712-716361939	8_6_74	8_6_94	OK	21.3086	24.5114	0.202015	0.182283	0.7498	0.999787	no
ENSRNA050024212	ENSRNA050024212	U5	2B:710986177-710986296	8_6_74	8_6_94	OK	16.5112	0	#NAME?	#NAME?	0.0464	0.999787	no
ENSRNA050024214	ENSRNA050024214	U6atac	2A:586888224-586895446	8_6_74	8_6_94	OK	0	41.5696	inf	#NAME?	0.21415	0.999787	no
ENSRNA050024236	ENSRNA050024236	SSU_rRNA_eukarya	3A:695634349-695644811	8_6_74	8_6_94	OK	0.633777	0.45117	-0.490305	-0.112957	0.81805	0.999787	no
ENSRNA050024285	ENSRNA050024285	LSU_rRNA_eukarya	1B:286054083-286054415	8_6_74	8_6_94	OK	4.24212	3.47352	-0.288387	-0.249775	0.6427	0.999787	no
ENSRNA050024296	ENSRNA050024296	SSU_rRNA_eukarya	1B:80712521-80714332	8_6_74	8_6_94	OK	0.371426	0.305799	-0.280491	-0.238487	0.66105	0.999787	no
ENSRNA050024297	ENSRNA050024297	SSU_rRNA_eukarya	1B:80741407-80743218	8_6_74	8_6_94	OK	0.57414	0.417787	-0.458636	-0.398404	0.4871	0.999787	no
ENSRNA050024309	ENSRNA050024309	LSU_rRNA_eukarya	1B:80688821-80689774	8_6_74	8_6_94	OK	0.825616	0.57307	-0.526759	-0.413692	0.44775	0.999787	no
ENSRNA050024310	ENSRNA050024310	LSU_rRNA_eukarya	1B:80682428-80683226	8_6_74	8_6_94	OK	0.750468	0.734853	-0.0303339	-0.0222547	0.9719	0.999787	no
ENSRNA050024312	ENSRNA050024312	SSU_rRNA_eukarya	1B:80767035-80767505	8_6_74	8_6_94	OK	0.190639	1.00359	2.39625	1.19155	0.07705	0.999787	no
ENSRNA050024315	ENSRNA050024315	LSU_rRNA_eukarya	1B:80679812-80680090	8_6_74	8_6_94	OK	2.09082	1.67168	-0.322772	-0.206194	0.723	0.999787	no
ENSRNA050024324	ENSRNA050024324	5_8S_rRNA	1B:80722418-80722574	8_6_74	8_6_94	OK	6.21907	11.8633	0.931736	0.68477	0.3752	0.999787	no
ENSRNA050024359	ENSRNA050024359	LSU_rRNA_eukarya	Un:393806880-393807887	8_6_74	8_6_94	OK	0.392519	0.31236	-0.329549	-0.234593	0.6622	0.999787	no
ENSRNA050024360	ENSRNA050024360	LSU_rRNA_eukarya	Un:395717251-395718258	8_6_74	8_6_94	OK	50.7165	50.7652	0.00138254	0.00170143	0.99715	0.999787	no
ENSRNA050024361	ENSRNA050024361	LSU_rRNA_eukarya	Un:394611864-394612871	8_6_74	8_6_94	OK	0.766465	0.55051	-0.477452	-0.351714	0.5346	0.999787	no
ENSRNA050024362	ENSRNA050024362	LSU_rRNA_eukarya	Un:391530456-391531463	8_6_74	8_6_94	OK	0.700791	0.738216	0.075059	0.0575254	0.91475	0.999787	no
ENSRNA050024363	ENSRNA050024363	SSU_rRNA_eukarya	Un:395820599-395821287	8_6_74	8_6_94	OK	0.686917	1.08744	0.66273	0.427063	0.41875	0.999787	no
ENSRNA050024368	ENSRNA050024368	LSU_rRNA_eukarya	Un:391437188-391437753	8_6_74	8_6_94	OK	0.204668	0.350006	0.774096	0.390325	0.4722	0.999787	no
ENSRNA050024369	ENSRNA050024369	LSU_rRNA_eukarya	Un:398202465-398202966	8_6_74	8_6_94	OK	3.45014	3.47811	0.0116478	0.0101429	0.987	0.999787	no
ENSRNA050024370	ENSRNA050024370	LSU_rRNA_eukarya	Un:391437770-391438271	8_6_74	8_6_94	OK	0.467642	0.52997	0.180507	0.103077	0.86675	0.999787	no
ENSRNA050024373	ENSRNA050024373	LSU_rRNA_eukarya	Un:394928647-394929372	8_6_74	8_6_94	OK	18.8048	14.5685	-0.368243	-0.459155	0.37495	0.999787	no
ENSRNA050024376	ENSRNA050024376	LSU_rRNA_eukarya	Un:398086632-398086910	8_6_74	8_6_94	OK	1.76626	1.24335	-0.506461	-0.316657	0.59225	0.999787	no
ENSRNA050024377	ENSRNA050024377	LSU_rRNA_eukarya	Un:394595340-394595618	8_6_74	8_6_94	OK	1.2705	0.894281	-0.506598	-0.276998	0.6887	0.999787	no
ENSRNA050024378	ENSRNA050024378	LSU_rRNA_eukarya	Un:397072627-397072905	8_6_74	8_6_94	OK	2.91291	1.23464	-1.23838	-0.682141	0.23565	0.999787	no
ENSRNA050024379	ENSRNA050024379	LSU_rRNA_eukarya	Un:392724253-392724531	8_6_74	8_6_94	OK	0.799326	0.675359	-0.24313	-0.136378	0.8342	0.999787	no
ENSRNA050024384	ENSRNA050024384	LSU_rRNA_eukarya	Un:396813593-396813986	8_6_74	8_6_94	OK	42.7328	31.8919	-0.422151	-0.48267	0.41985	0.999787	no
ENSRNA050024385	ENSRNA050024385	LSU_rRNA_eukarya	Un:390956596-390956989	8_6_74	8_6_94	OK	1.40946	2.10654	0.579731	0.373324	0.5337	0.999787	no
ENSRNA050024386	ENSRNA050024386	LSU_rRNA_eukarya	Un:398203475-398203683	8_6_74	8_6_94	OK	0.166048	1.17036	2.81728	1.34821	0.1696	0.999787	no
ENSRNA050024391	ENSRNA050024391	SSU_rRNA_eukarya	Un:391910570-391910731	8_6_74	8_6_94	OK	1.04272	0	#NAME?	#NAME?	0.0737	0.999787	no
ENSRNA050024396	ENSRNA050024396	5_8S_rRNA	Un:391910965-391911121	8_6_74	8_6_94	OK	20.1726	87.5777	2.11817	1.92602	0.01805	0.999787	no
ENSRNA050024397	ENSRNA050024397	5_8S_rRNA	Un:394594297-394594453	8_6_74	8_6_94	OK	0.946327	1.32743	0.488228	0.443527	0.7599	0.999787	no
ENSRNA050024400	ENSRNA050024400	SSU_rRNA_eukarya	Un:390519677-390519795	8_6_74	8_6_94	OK	3.36691	12.4827	1.89043	8.22092	0.3401	0.999787	no
ENSRNA050024520	ENSRNA050024520	SSU_rRNA_eukarya	6B:111717389-111719197	8_6_74	8_6_94	OK	1.64015	1.46898	-0.159014	-0.174064	0.7464	0.999787	no
ENSRNA050024539	ENSRNA050024539	5_8S_rRNA	6B:111701623-111701779	8_6_74	8_6_94	OK	2.49446	1.89915	-0.393374	-0.250216	0.52935	0.999787	no
ENSRNA050024540	ENSRNA050024540	5_8S_rRNA	6B:111687888-111688044	8_6_74	8_6_94	OK	1.47521	0.463948	-1.66889	-1.40857	0.3702	0.999787	no
ENSRNA050024555	ENSRNA050024555	snoR80	6B:118046470-118046604	8_6_74	8_6_94	OK	1.0617	6.05891	2.51268	4.25319	0.2333	0.999787	no
ENSRNA050024566	ENSRNA050024566	LSU_rRNA_eukarya	Un:410429647-410430654	8_6_74	8_6_94	OK	4.77314	5.6013	0.230824	0.26875	0.6301	0.999787	no
ENSRNA050024567	ENSRNA050024567	LSU_rRNA_eukarya	Un:414445659-414446666	8_6_74	8_6_94	OK	3.53734	4.17104	0.237742	0.276416	0.60655	0.999787	no
ENSRNA050024579	ENSRNA050024579	LSU_rRNA_eukarya	Un:417535750-417536165	8_6_74	8_6_94	OK	1.93107	2.04446	0.0823212	0.056321	0.92165	0.999787	no
ENSRNA050024590	ENSRNA050024590	LSU_rRNA_eukarya	Un:416933320-416933713	8_6_74	8_6_94	OK	16.7052	14.2405	-0.230292	-0.221818	0.7175	0.999787	no
ENSRNA050024591	ENSRNA050024591	LSU_rRNA_eukarya	Un:416252390-416252598	8_6_74	8_6_94	OK	18.9266	29.8271	0.656205	0.593258	0.30965	0.999787	no
ENSRNA050024592	ENSRNA050024592	LSU_rRNA_eukarya	Un:414709257-414709629	8_6_74	8_6_94	OK	148.917	116.976	-0.348293	-0.483377	0.3971	0.999787	no
ENSRNA050024593	ENSRNA050024593	LSU_rRNA_eukarya	Un:416168751-416169144	8_6_74	8_6_94	OK	1.02293	0.544637	-0.909338	-0.567099	0.4516	0.999787	no
ENSRNA050024602	ENSRNA050024602	5_8S_rRNA	Un:412305035-412305191	8_6_74	8_6_94	OK	4.02999	5.27151	0.38744	0.243157	0.758	0.999787	no
ENSRNA050024721	ENSRNA050024721	LSU_rRNA_eukarya	Un:414708526-414708691	8_6_74	8_6_94	OK	136.634	95.912	-0.510536	-0.544756	0.3231	0.999787	no
ENSRNA050024727	ENSRNA050024727	LSU_rRNA_eukarya	Un:411551549-411551830	8_6_74	8_6_94	OK	0.274645	0.880589	1.6809	0.85972	0.20925	0.999787	no
ENSRNA050024732	ENSRNA050024732	LSU_rRNA_eukarya	Un:414708789-414709255	8_6_74	8_6_94	OK	6.63246	7.82666	0.238852	0.24178	0.6715	0.999787	no
ENSRNA050024740	ENSRNA050024740	SSU_rRNA_eukarya	2A:726897276-726897611	8_6_74	8_6_94	OK	1.1138	0.445494	-1.32201	-0.753619	0.29335	0.999787	no
ENSRNA050024741	ENSRNA050024741	SSU_rRNA_eukarya	2A:726899403-726899941	8_6_74	8_6_94	OK	39.7788	42.0303	0.0794327	0.0971578	0.84995	0.999787	no
ENSRNA050024749	ENSRNA050024749	SSU_rRNA_eukarya	2B:449195438-449195866	8_6_74	8_6_94	OK	9.27211	9.09646	-0.0275925	-0.0285825	0.95545	0.999787	no
ENSRNA050024752	ENSRNA050024752	SSU_rRNA_eukarya	7D:74035428-74037239	8_6_74	8_6_94	OK	0.222037	0.347728	0.647162	0.415701	0.4634	0.999787	no
ENSRNA050024765	ENSRNA050024765	LSU_rRNA_eukarya	7D:74058652-74059131	8_6_74	8_6_94	OK	0.659514	1.05091	0.672169	0.441266	0.45895	0.999787	no
ENSRNA050024768	ENSRNA050024768	Plant_SRP	7D:78626006-78626310	8_6_74	8_6_94	OK	1.33946	2.41116	0.84808	0.53716	0.3773	0.999787	no
ENSRNA050024769	ENSRNA050024769	LSU_rRNA_eukarya	7D:74083643-74083921	8_6_74	8_6_94	OK	0.859768	0.0763201	-3.49381	-1.12914	0.1399	0.999787	no
ENSRNA050024771	ENSRNA050024771	5_8S_rRNA	7D:73824983-73825139	8_6_74	8_6_94	OK	0	1.11449	inf	#NAME?	0.07215	0.999787	no
ENSRNA050024792	ENSRNA050024792	SSU_rRNA_eukarya	4D:389455845-389456349	8_6_74	8_6_94	OK	0.461918	0.395251	-0.224867	-0.155665	0.78515	0.999787	no
TraesCS1A02G000100	TraesCS1A02G000100	-	1A:40097-89349	8_6_74	8_6_94	OK	34.5629	22.7029	-0.60635	-0.162522	0.7558	0.999787	no
TraesCS1A02G000200	TraesCS1A02G000200	-	1A:40097-89349	8_6_74	8_6_94	OK	129.857	110.077	-0.238407	-0.192677	0.71235	0.999787	no
TraesCS1A02G000300	TraesCS1A02G000300	-	1A:95905-122504	8_6_74	8_6_94	OK	14.1091	10.8392	-0.380363	-0.0404986	0.7796	0.999787	no
TraesCS1A02G000400	TraesCS1A02G000400	-	1A:95905-122504	8_6_74	8_6_94	OK	139.145	114.708	-0.278615	-0.22546	0.67805	0.999787	no
TraesCS1A02G000500	TraesCS1A02G000500	-	1A:149489-154559	8_6_74	8_6_94	OK	2.15469	1.05426	-1.03125	-0.595837	0.59415	0.999787	no
TraesCS1A02G000800	TraesCS1A02G000800	-	1A:180174-180552	8_6_74	8_6_94	OK	1.71654	1.71192	-0.00388819	-0.00245471	0.95795	0.999787	no
TraesCS1A02G000900	TraesCS1A02G000900	-	1A:233817-245051	8_6_74	8_6_94	OK	35.7288	31.7417	-0.170706	-0.19923	0.7178	0.999787	no
TraesCS1A02G001000	TraesCS1A02G001000	-	1A:269471-289649	8_6_74	8_6_94	OK	17.329	13.0968	-0.403981	-0.216638	0.64165	0.999787	no
TraesCS1A02G001100	TraesCS1A02G001100	-	1A:269471-289649	8_6_74	8_6_94	OK	18.6242	16.6468	-0.161932	-0.156764	0.7783	0.999787	no
TraesCS1A02G001300	TraesCS1A02G001300	-	1A:294610-305428	8_6_74	8_6_94	OK	1.00961	0.318011	-1.66666	-0.240461	0.466	0.999787	no
TraesCS1A02G001400	TraesCS1A02G001400	-	1A:294610-305428	8_6_74	8_6_94	OK	2.17775	1.47718	-0.559992	-0.608034	0.2674	0.999787	no
TraesCS1A02G001500	TraesCS1A02G001500	-	1A:326098-326518	8_6_74	8_6_94	OK	507.677	323.515	-0.650079	-0.84456	0.1396	0.999787	no
TraesCS1A02G001800	TraesCS1A02G001800	-	1A:1144332-1145934	8_6_74	8_6_94	OK	177.281	232.03	0.388271	0.60155	0.28105	0.999787	no
TraesCS1A02G001900	TraesCS1A02G001900	-	1A:1159193-1162830	8_6_74	8_6_94	OK	20.2425	20.8035	0.0394397	0.0628272	0.91385	0.999787	no
TraesCS1A02G002000	TraesCS1A02G002000	-	1A:1163484-1167878	8_6_74	8_6_94	OK	2.35445	2.81415	0.25731	0.377958	0.52805	0.999787	no
TraesCS1A02G002100	TraesCS1A02G002100	-	1A:1170355-1177383	8_6_74	8_6_94	OK	2.52791	3.07718	0.283665	0.435541	0.439	0.999787	no
TraesCS1A02G002200	TraesCS1A02G002200	-	1A:1188843-1190864	8_6_74	8_6_94	OK	72.1654	71.0966	-0.0215261	-0.0351858	0.95015	0.999787	no
TraesCS1A02G002300	TraesCS1A02G002300	-	1A:1209720-1212812	8_6_74	8_6_94	OK	2.35984	2.53437	0.10294	0.146526	0.8048	0.999787	no
TraesCS1A02G002500	TraesCS1A02G002500	-	1A:1232353-1238469	8_6_74	8_6_94	OK	5.14197	4.46431	-0.203884	-0.330446	0.5623	0.999787	no
TraesCS1A02G002700	TraesCS1A02G002700	-	1A:1336840-1348326	8_6_74	8_6_94	OK	3.54056	3.81892	0.109187	0.182258	0.74565	0.999787	no
TraesCS1A02G005100	TraesCS1A02G005100	-	1A:2978902-2981121	8_6_74	8_6_94	OK	1.21831	0.889815	-0.453303	-0.407685	0.48975	0.999787	no
TraesCS1A02G005500	TraesCS1A02G005500	-	1A:3119377-3122276	8_6_74	8_6_94	OK	5.61522	6.60297	0.233774	0.332111	0.54095	0.999787	no
TraesCS1A02G005600	TraesCS1A02G005600	-	1A:3255617-3262577	8_6_74	8_6_94	OK	3.53874	3.70518	0.0663051	0.0955109	0.87275	0.999787	no
TraesCS1A02G005700	TraesCS1A02G005700	-	1A:3377837-3383699	8_6_74	8_6_94	OK	9.77778	7.55751	-0.371596	-0.551487	0.32165	0.999787	no
TraesCS1A02G005800	TraesCS1A02G005800	-	1A:3386286-3391808	8_6_74	8_6_94	OK	4.1355	3.86213	-0.098665	-0.156263	0.7886	0.999787	no
TraesCS1A02G005900	TraesCS1A02G005900	-	1A:3446930-3450200	8_6_74	8_6_94	OK	4.26932	4.64299	0.121047	0.181895	0.74915	0.999787	no
TraesCS1A02G007500	TraesCS1A02G007500	-	1A:4045712-4048684	8_6_74	8_6_94	OK	144.468	153.861	0.0908783	0.110504	0.84205	0.999787	no
TraesCS1A02G007600	TraesCS1A02G007600	-	1A:4045712-4048684	8_6_74	8_6_94	OK	25.6555	32.0142	0.319442	0.0419596	0.815	0.999787	no
TraesCS1A02G007900	TraesCS1A02G007900	-	1A:4063196-4063406	8_6_74	8_6_94	OK	9.52101	10.6721	0.164652	0.145814	0.84595	0.999787	no
TraesCS1A02G008100	TraesCS1A02G008100	-	1A:4497199-4504697	8_6_74	8_6_94	OK	0.306572	0.421847	0.460491	0.572132	0.3413	0.999787	no
TraesCS1A02G009000	TraesCS1A02G009000	-	1A:5491026-5495112	8_6_74	8_6_94	OK	5.62637	5.6913	0.016553	0.0245436	0.96905	0.999787	no
TraesCS1A02G009100	TraesCS1A02G009100	-	1A:5496527-5499983	8_6_74	8_6_94	OK	0.89332	0.400692	-1.15668	-0.801478	0.21665	0.999787	no
TraesCS1A02G009400	TraesCS1A02G009400	-	1A:5645210-5650510	8_6_74	8_6_94	OK	0.181066	0.339509	0.906932	0.683893	0.1785	0.999787	no
TraesCS1A02G009700	TraesCS1A02G009700	-	1A:6022741-6023437	8_6_74	8_6_94	OK	0.877977	0.20947	-2.06744	-1.35079	0.11345	0.999787	no
TraesCS1A02G009900	TraesCS1A02G009900	-	1A:6151747-6159140	8_6_74	8_6_94	OK	0.561862	0.708962	0.335492	0.210199	0.5752	0.999787	no
TraesCS1A02G010200	TraesCS1A02G010200	-	1A:6317836-6324253	8_6_74	8_6_94	OK	0.221998	0.378876	0.771179	0.658823	0.2581	0.999787	no
TraesCS1A02G010300	TraesCS1A02G010300	-	1A:6332191-6345966	8_6_74	8_6_94	OK	0.57395	0.635471	0.146901	0.06427	0.8206	0.999787	no
TraesCS1A02G010400	TraesCS1A02G010400	-	1A:6332191-6345966	8_6_74	8_6_94	OK	0.357008	0.47615	0.41546	0.401695	0.44855	0.999787	no
TraesCS1A02G011100	TraesCS1A02G011100	-	1A:6566138-6567972	8_6_74	8_6_94	OK	4.39675	3.49253	-0.332166	-0.377278	0.50235	0.999787	no
TraesCS1A02G011200	TraesCS1A02G011200	-	1A:6569387-6576401	8_6_74	8_6_94	OK	1.40404	1.48575	0.0816083	0.100763	0.8641	0.999787	no
TraesCS1A02G011600	TraesCS1A02G011600	-	1A:6766339-6766555	8_6_74	8_6_94	OK	10.9302	9.8077	-0.156331	-0.131174	0.80125	0.999787	no
TraesCS1A02G011800	TraesCS1A02G011800	-	1A:6788570-6793542	8_6_74	8_6_94	OK	7.69726	6.80066	-0.17867	-0.254678	0.6584	0.999787	no
TraesCS1A02G011900	TraesCS1A02G011900	-	1A:6883651-6887141	8_6_74	8_6_94	OK	0.228153	0.364428	0.675631	0.534768	0.3176	0.999787	no
TraesCS1A02G012400	TraesCS1A02G012400	-	1A:7109887-7115465	8_6_74	8_6_94	OK	0.229148	0.372303	0.700198	0.577196	0.3313	0.999787	no
TraesCS1A02G012500	TraesCS1A02G012500	-	1A:7178199-7184960	8_6_74	8_6_94	OK	3.30546	3.13224	-0.0776552	-0.122815	0.8303	0.999787	no
TraesCS1A02G013200	TraesCS1A02G013200	-	1A:7315100-7325769	8_6_74	8_6_94	OK	0.493695	0.530951	0.104959	0.102086	0.8619	0.999787	no
TraesCS1A02G013600	TraesCS1A02G013600	-	1A:7642613-7643473	8_6_74	8_6_94	OK	478.672	378.111	-0.340228	-0.379489	0.46345	0.999787	no
TraesCS1A02G013700	TraesCS1A02G013700	-	1A:7651463-7654123	8_6_74	8_6_94	OK	2.25152	2.28887	0.0237328	0.0287203	0.95875	0.999787	no
TraesCS1A02G013800	TraesCS1A02G013800	-	1A:7657144-7669998	8_6_74	8_6_94	OK	5.37508	4.53737	-0.244431	-0.410271	0.48345	0.999787	no
TraesCS1A02G014800	TraesCS1A02G014800	-	1A:7962374-7963154	8_6_74	8_6_94	OK	186.394	118.761	-0.650294	-0.967896	0.0714	0.999787	no
TraesCS1A02G015100	TraesCS1A02G015100	-	1A:8238256-8239411	8_6_74	8_6_94	OK	3.7286	3.45957	-0.108043	-0.116863	0.83925	0.999787	no
TraesCS1A02G015200	TraesCS1A02G015200	-	1A:8239468-8244826	8_6_74	8_6_94	OK	6.41683	7.04851	0.135458	0.221831	0.6948	0.999787	no
TraesCS1A02G015300	TraesCS1A02G015300	-	1A:8247216-8251270	8_6_74	8_6_94	OK	8.046	7.63067	-0.0764623	-0.123273	0.83505	0.999787	no
TraesCS1A02G015400	TraesCS1A02G015400	-	1A:8264165-8266341	8_6_74	8_6_94	OK	42.2603	39.4796	-0.0981974	-0.161652	0.7799	0.999787	no
TraesCS1A02G016200	TraesCS1A02G016200	-	1A:8628132-8633964	8_6_74	8_6_94	OK	0.419545	0.521396	0.313554	0.412336	0.4853	0.999787	no
TraesCS1A02G016900	TraesCS1A02G016900	-	1A:9104840-9110639	8_6_74	8_6_94	OK	6.38868	6.76679	0.0829534	0.141657	0.81065	0.999787	no
TraesCS1A02G017000	TraesCS1A02G017000	-	1A:9119142-9123202	8_6_74	8_6_94	OK	3.80103	3.61305	-0.0731747	-0.0952049	0.87065	0.999787	no
TraesCS1A02G018900	TraesCS1A02G018900	-	1A:9579533-9583651	8_6_74	8_6_94	OK	3.92245	3.96141	0.0142577	0.0197019	0.97015	0.999787	no
TraesCS1A02G019000	TraesCS1A02G019000	-	1A:9586485-9589430	8_6_74	8_6_94	OK	51.7891	64.0744	0.307099	0.482464	0.40325	0.999787	no
TraesCS1A02G019200	TraesCS1A02G019200	-	1A:9642194-9644901	8_6_74	8_6_94	OK	1.98956	2.17304	0.127266	0.173538	0.75035	0.999787	no
TraesCS1A02G020000	TraesCS1A02G020000	-	1A:9979713-9980736	8_6_74	8_6_94	OK	15.806	11.1341	-0.50549	-0.541855	0.3576	0.999787	no
TraesCS1A02G020400	TraesCS1A02G020400	-	1A:10051719-10058221	8_6_74	8_6_94	OK	0.564968	0.696629	0.302221	0.374333	0.5145	0.999787	no
TraesCS1A02G020500	TraesCS1A02G020500	-	1A:10066112-10069211	8_6_74	8_6_94	OK	42.3152	47.1811	0.157032	0.251657	0.6603	0.999787	no
TraesCS1A02G020600	TraesCS1A02G020600	-	1A:10069497-10072370	8_6_74	8_6_94	OK	2.93203	2.76092	-0.0867537	-0.11042	0.8364	0.999787	no
TraesCS1A02G020900	TraesCS1A02G020900	-	1A:10132631-10133075	8_6_74	8_6_94	OK	13.2479	10.754	-0.300884	-0.311087	0.59185	0.999787	no
TraesCS1A02G021000	TraesCS1A02G021000	-	1A:10135658-10136038	8_6_74	8_6_94	OK	0.713679	0	#NAME?	#NAME?	0.02245	0.999787	no
TraesCS1A02G021100	TraesCS1A02G021100	-	1A:10150817-10152476	8_6_74	8_6_94	OK	2.09068	2.16105	0.0477573	0.0440288	0.93545	0.999787	no
TraesCS1A02G021200	TraesCS1A02G021200	-	1A:10155550-10160312	8_6_74	8_6_94	OK	4.26075	4.58464	0.105701	0.165478	0.7625	0.999787	no
TraesCS1A02G023400	TraesCS1A02G023400	-	1A:11564199-11572148	8_6_74	8_6_94	OK	1.07419	1.12242	0.0633608	0.0884797	0.8791	0.999787	no
TraesCS1A02G023700	TraesCS1A02G023700	-	1A:11643653-11644753	8_6_74	8_6_94	OK	1.11037	1.45386	0.388842	0.318716	0.5717	0.999787	no
TraesCS1A02G023800	TraesCS1A02G023800	-	1A:11661681-11665443	8_6_74	8_6_94	OK	5.31467	6.0446	0.185666	0.315797	0.5883	0.999787	no
TraesCS1A02G024300	TraesCS1A02G024300	-	1A:11894090-11895818	8_6_74	8_6_94	OK	0.376676	0.331061	-0.186227	-0.150694	0.78645	0.999787	no
TraesCS1A02G024400	TraesCS1A02G024400	-	1A:12002938-12006839	8_6_74	8_6_94	OK	0.875859	1.43756	0.71485	0.944245	0.10885	0.999787	no
TraesCS1A02G024500	TraesCS1A02G024500	-	1A:12089717-12093423	8_6_74	8_6_94	OK	3.23865	3.07568	-0.0744854	-0.0661043	0.90795	0.999787	no
TraesCS1A02G024600	TraesCS1A02G024600	-	1A:12096370-12098518	8_6_74	8_6_94	OK	4.47782	3.76743	-0.249217	-0.301852	0.60735	0.999787	no
TraesCS1A02G024700	TraesCS1A02G024700	-	1A:12098617-12103881	8_6_74	8_6_94	OK	7.51266	8.85033	0.236408	0.381677	0.49195	0.999787	no
TraesCS1A02G025100	TraesCS1A02G025100	-	1A:12141980-12144556	8_6_74	8_6_94	OK	7.26838	6.90542	-0.0739053	-0.109963	0.84485	0.999787	no
TraesCS1A02G025200	TraesCS1A02G025200	-	1A:12157063-12161869	8_6_74	8_6_94	OK	7.83275	8.34568	0.0915107	0.149358	0.7923	0.999787	no
TraesCS1A02G025600	TraesCS1A02G025600	-	1A:12303353-12311465	8_6_74	8_6_94	OK	0.353533	0.462455	0.387466	0.432555	0.45375	0.999787	no
TraesCS1A02G025700	TraesCS1A02G025700	-	1A:12312968-12318272	8_6_74	8_6_94	OK	0.745406	0.599436	-0.31442	-0.350647	0.5154	0.999787	no
TraesCS1A02G025900	TraesCS1A02G025900	-	1A:12363665-12369892	8_6_74	8_6_94	OK	1.98431	1.98248	-0.00133304	-0.0020003	0.99775	0.999787	no
TraesCS1A02G026000	TraesCS1A02G026000	-	1A:12371104-12372554	8_6_74	8_6_94	OK	2.75985	3.10321	0.169171	0.15047	0.80195	0.999787	no
TraesCS1A02G026200	TraesCS1A02G026200	-	1A:12502525-12507052	8_6_74	8_6_94	OK	0.377243	0.566001	0.585312	0.682816	0.2515	0.999787	no
TraesCS1A02G026400	TraesCS1A02G026400	-	1A:12585034-12592665	8_6_74	8_6_94	OK	7.51239	8.39232	0.159798	0.269949	0.63495	0.999787	no
TraesCS1A02G026600	TraesCS1A02G026600	-	1A:12669533-12669800	8_6_74	8_6_94	OK	0.656343	1.91457	1.5445	0.947165	0.137	0.999787	no
TraesCS1A02G026900	TraesCS1A02G026900	-	1A:12734162-12739704	8_6_74	8_6_94	OK	0.227096	0.480939	1.08255	0.908959	0.14945	0.999787	no
TraesCS1A02G027200	TraesCS1A02G027200	-	1A:12915086-12917028	8_6_74	8_6_94	OK	2.82581	2.53978	-0.153958	-0.187381	0.7524	0.999787	no
TraesCS1A02G027300	TraesCS1A02G027300	-	1A:12918574-12920144	8_6_74	8_6_94	OK	24.85	23.3896	-0.0873763	-0.145176	0.8039	0.999787	no
TraesCS1A02G027600	TraesCS1A02G027600	-	1A:13081412-13086602	8_6_74	8_6_94	OK	1.02359	0.753226	-0.44248	-0.485142	0.37505	0.999787	no
TraesCS1A02G027800	TraesCS1A02G027800	-	1A:13228921-13230974	8_6_74	8_6_94	OK	0.33257	0.34299	0.0445092	0.0343221	0.9523	0.999787	no
TraesCS1A02G029200	TraesCS1A02G029200	-	1A:13669901-13676212	8_6_74	8_6_94	OK	3.22355	2.50986	-0.361043	-0.546957	0.33155	0.999787	no
TraesCS1A02G029300	TraesCS1A02G029300	-	1A:13762565-13768572	8_6_74	8_6_94	OK	5.5684	6.46616	0.215647	0.351631	0.54835	0.999787	no
TraesCS1A02G029800	TraesCS1A02G029800	-	1A:13861190-13862962	8_6_74	8_6_94	OK	4.15589	6.47553	0.63984	0.851401	0.14335	0.999787	no
TraesCS1A02G030000	TraesCS1A02G030000	-	1A:13979249-13980335	8_6_74	8_6_94	OK	38.4406	58.9505	0.616872	1.02126	0.0808	0.999787	no
TraesCS1A02G030100	TraesCS1A02G030100	-	1A:14045677-14056197	8_6_74	8_6_94	OK	22.1417	21.0495	-0.0729819	-0.114388	0.8507	0.999787	no
TraesCS1A02G030500	TraesCS1A02G030500	-	1A:14139690-14145914	8_6_74	8_6_94	OK	6.31834	5.23896	-0.270265	-0.311399	0.58955	0.999787	no
TraesCS1A02G030600	TraesCS1A02G030600	-	1A:14139690-14145914	8_6_74	8_6_94	OK	25.6333	26.8228	0.0654438	0.0709588	0.9036	0.999787	no
TraesCS1A02G030700	TraesCS1A02G030700	-	1A:14160321-14163255	8_6_74	8_6_94	OK	7.50929	7.1933	-0.062022	-0.0948941	0.87365	0.999787	no
TraesCS1A02G031200	TraesCS1A02G031200	-	1A:14504223-14507920	8_6_74	8_6_94	OK	4.00746	4.45936	0.15415	0.23624	0.6823	0.999787	no
TraesCS1A02G032500	TraesCS1A02G032500	-	1A:14988540-14988944	8_6_74	8_6_94	OK	6.06204	5.9044	-0.0380121	-0.0371611	0.9519	0.999787	no
TraesCS1A02G033000	TraesCS1A02G033000	-	1A:15430219-15437374	8_6_74	8_6_94	OK	1.48811	1.66789	0.164537	0.198166	0.72645	0.999787	no
TraesCS1A02G033100	TraesCS1A02G033100	-	1A:15438124-15441465	8_6_74	8_6_94	OK	13.4901	13.875	0.0405926	0.0642227	0.91035	0.999787	no
TraesCS1A02G033300	TraesCS1A02G033300	-	1A:16038483-16040057	8_6_74	8_6_94	OK	4.91335	2.71393	-0.856322	-0.705859	0.24255	0.999787	no
TraesCS1A02G033500	TraesCS1A02G033500	-	1A:16388444-16391082	8_6_74	8_6_94	OK	275.172	293.863	0.0948115	0.130851	0.8058	0.999787	no
TraesCS1A02G033600	TraesCS1A02G033600	-	1A:16407007-16410201	8_6_74	8_6_94	OK	18.8276	21.2776	0.176485	0.290714	0.6158	0.999787	no
TraesCS1A02G033800	TraesCS1A02G033800	-	1A:16432375-16436883	8_6_74	8_6_94	OK	1.23958	1.37161	0.146017	0.172795	0.75645	0.999787	no
TraesCS1A02G034100	TraesCS1A02G034100	-	1A:16913590-16919361	8_6_74	8_6_94	OK	0.709158	0.535902	-0.404136	-0.427564	0.44915	0.999787	no
TraesCS1A02G034300	TraesCS1A02G034300	-	1A:16931433-16934477	8_6_74	8_6_94	OK	24.4728	24.2035	-0.0159674	-0.0264793	0.9657	0.999787	no
TraesCS1A02G035000	TraesCS1A02G035000	-	1A:18289936-18293936	8_6_74	8_6_94	OK	4.59815	4.26211	-0.109485	-0.136494	0.8084	0.999787	no
TraesCS1A02G035200	TraesCS1A02G035200	-	1A:18460512-18462491	8_6_74	8_6_94	OK	2.19412	1.62993	-0.428831	-0.459564	0.42975	0.999787	no
TraesCS1A02G035300	TraesCS1A02G035300	-	1A:18486338-18489620	8_6_74	8_6_94	OK	1.56251	1.39646	-0.162098	-0.143362	0.81155	0.999787	no
TraesCS1A02G035500	TraesCS1A02G035500	-	1A:18989912-18994414	8_6_74	8_6_94	OK	20.7366	24.1176	0.217907	0.286823	0.62825	0.999787	no
TraesCS1A02G035600	TraesCS1A02G035600	-	1A:19062156-19063423	8_6_74	8_6_94	OK	3.67288	2.64636	-0.472901	-0.483394	0.4011	0.999787	no
TraesCS1A02G035800	TraesCS1A02G035800	-	1A:19895296-19897721	8_6_74	8_6_94	OK	141.023	148.451	0.0740546	0.119558	0.8304	0.999787	no
TraesCS1A02G035900	TraesCS1A02G035900	-	1A:19929935-19933705	8_6_74	8_6_94	OK	2.01079	1.80967	-0.152034	-0.229513	0.6765	0.999787	no
TraesCS1A02G036100	TraesCS1A02G036100	-	1A:20091098-20094848	8_6_74	8_6_94	OK	5.11127	6.57109	0.36245	0.58358	0.3227	0.999787	no
TraesCS1A02G036200	TraesCS1A02G036200	-	1A:20156564-20158534	8_6_74	8_6_94	OK	8.71996	9.92155	0.186244	0.264925	0.65115	0.999787	no
TraesCS1A02G036300	TraesCS1A02G036300	-	1A:20179710-20183942	8_6_74	8_6_94	OK	1.2255	1.1911	-0.0410855	-0.0524981	0.92545	0.999787	no
TraesCS1A02G036500	TraesCS1A02G036500	-	1A:20244456-20246289	8_6_74	8_6_94	OK	0.353515	0.395523	0.16199	0.131485	0.8091	0.999787	no
TraesCS1A02G036700	TraesCS1A02G036700	-	1A:20415991-20419223	8_6_74	8_6_94	OK	0.284071	0.597854	1.07354	0.770442	0.1746	0.999787	no
TraesCS1A02G037300	TraesCS1A02G037300	-	1A:20888600-20889881	8_6_74	8_6_94	OK	1.37493	2.50929	0.867918	0.845275	0.15815	0.999787	no
TraesCS1A02G037400	TraesCS1A02G037400	-	1A:20893784-20898393	8_6_74	8_6_94	OK	1.77305	3.3853	0.933046	0.889164	0.10355	0.999787	no
TraesCS1A02G037900	TraesCS1A02G037900	-	1A:20977275-20980680	8_6_74	8_6_94	OK	21.9989	26.0421	0.243411	0.389098	0.48535	0.999787	no
TraesCS1A02G038100	TraesCS1A02G038100	-	1A:20998068-20998918	8_6_74	8_6_94	OK	189.592	135.926	-0.480073	-0.687692	0.2287	0.999787	no
TraesCS1A02G038200	TraesCS1A02G038200	-	1A:21022730-21023627	8_6_74	8_6_94	OK	362.403	283.932	-0.35205	-0.445767	0.4271	0.999787	no
TraesCS1A02G038400	TraesCS1A02G038400	-	1A:21034868-21049127	8_6_74	8_6_94	OK	1.70796	1.66033	-0.040799	-0.0602387	0.9171	0.999787	no
TraesCS1A02G039100	TraesCS1A02G039100	-	1A:21281531-21285458	8_6_74	8_6_94	OK	1.21032	1.43941	0.250084	0.32175	0.5752	0.999787	no
TraesCS1A02G039200	TraesCS1A02G039200	-	1A:21322245-21335307	8_6_74	8_6_94	OK	2.20765	1.8135	-0.283732	-0.430359	0.44185	0.999787	no
TraesCS1A02G039400	TraesCS1A02G039400	-	1A:21618183-21626991	8_6_74	8_6_94	OK	3.99917	3.92498	-0.027012	-0.0396431	0.94365	0.999787	no
TraesCS1A02G039800	TraesCS1A02G039800	-	1A:21985329-21987056	8_6_74	8_6_94	OK	0.989739	1.17131	0.243001	0.192846	0.72415	0.999787	no
TraesCS1A02G039900	TraesCS1A02G039900	-	1A:22038187-22047331	8_6_74	8_6_94	OK	0.756519	1.18099	0.642549	0.548883	0.299	0.999787	no
TraesCS1A02G040000	TraesCS1A02G040000	-	1A:22055421-22056147	8_6_74	8_6_94	OK	0.168427	0.570241	1.75945	0.985322	0.12605	0.999787	no
TraesCS1A02G040400	TraesCS1A02G040400	-	1A:22287726-22291553	8_6_74	8_6_94	OK	2.82417	2.26094	-0.320902	-0.461751	0.42265	0.999787	no
TraesCS1A02G040500	TraesCS1A02G040500	-	1A:22291725-22293776	8_6_74	8_6_94	OK	24.1538	21.9246	-0.139699	-0.21559	0.7076	0.999787	no
TraesCS1A02G040600	TraesCS1A02G040600	-	1A:22294834-22301515	8_6_74	8_6_94	OK	6.11353	7.15026	0.225991	0.36945	0.52075	0.999787	no
TraesCS1A02G040700	TraesCS1A02G040700	-	1A:22329071-22332422	8_6_74	8_6_94	OK	1.19667	1.87968	0.651459	0.841737	0.1368	0.999787	no
TraesCS1A02G040900	TraesCS1A02G040900	-	1A:22534634-22536459	8_6_74	8_6_94	OK	2.70702	3.03867	0.166735	0.181766	0.74675	0.999787	no
TraesCS1A02G041100	TraesCS1A02G041100	-	1A:22612226-22614080	8_6_74	8_6_94	OK	1.20875	1.46349	0.275893	0.375512	0.53325	0.999787	no
TraesCS1A02G041300	TraesCS1A02G041300	-	1A:22633430-22634135	8_6_74	8_6_94	OK	0.566817	0	#NAME?	#NAME?	0.0006	0.160036	no
TraesCS1A02G041400	TraesCS1A02G041400	-	1A:22656560-22657221	8_6_74	8_6_94	OK	1.21297	0.613219	-0.984073	-0.608585	0.3958	0.999787	no
TraesCS1A02G042500	TraesCS1A02G042500	-	1A:23130034-23134088	8_6_74	8_6_94	OK	0.371807	0.303597	-0.292399	-0.332078	0.5563	0.999787	no
TraesCS1A02G042700	TraesCS1A02G042700	-	1A:23339465-23340670	8_6_74	8_6_94	OK	12.8376	7.6697	-0.743134	-0.950286	0.1069	0.999787	no
TraesCS1A02G042900	TraesCS1A02G042900	-	1A:23816231-23818172	8_6_74	8_6_94	OK	0.855122	0.387515	-1.14188	-0.784563	0.1881	0.999787	no
TraesCS1A02G043200	TraesCS1A02G043200	-	1A:23966032-23970147	8_6_74	8_6_94	OK	9.72724	10.9017	0.164453	0.262	0.6491	0.999787	no
TraesCS1A02G043400	TraesCS1A02G043400	-	1A:24132680-24140137	8_6_74	8_6_94	OK	1.32852	1.38785	0.0630406	0.0710482	0.89945	0.999787	no
TraesCS1A02G043600	TraesCS1A02G043600	-	1A:24319201-24321534	8_6_74	8_6_94	OK	6.49399	6.67868	0.0404597	0.060901	0.91565	0.999787	no
TraesCS1A02G043900	TraesCS1A02G043900	-	1A:24336653-24340722	8_6_74	8_6_94	OK	1.10092	0.273631	-2.00841	-1.45338	0.01945	0.999787	no
TraesCS1A02G044000	TraesCS1A02G044000	-	1A:24767087-24771266	8_6_74	8_6_94	OK	0.355955	0.395086	0.150473	0.128272	0.83915	0.999787	no
TraesCS1A02G044200	TraesCS1A02G044200	-	1A:24943571-24946478	8_6_74	8_6_94	OK	9.05472	9.04123	-0.00215039	-0.00324848	0.9961	0.999787	no
TraesCS1A02G044500	TraesCS1A02G044500	-	1A:25539195-25545141	8_6_74	8_6_94	OK	7.51927	7.8989	0.071059	0.11737	0.84075	0.999787	no
TraesCS1A02G044600	TraesCS1A02G044600	-	1A:25545345-25546110	8_6_74	8_6_94	OK	23.5591	22.5277	-0.0645874	-0.0876995	0.8842	0.999787	no
TraesCS1A02G044800	TraesCS1A02G044800	-	1A:25701412-25709229	8_6_74	8_6_94	OK	4.38803	4.62399	0.0755661	0.120596	0.83655	0.999787	no
TraesCS1A02G045300	TraesCS1A02G045300	-	1A:26958794-26962687	8_6_74	8_6_94	OK	2.07248	2.28901	0.143364	0.220817	0.70695	0.999787	no
TraesCS1A02G045400	TraesCS1A02G045400	-	1A:26965565-26971307	8_6_74	8_6_94	OK	9.44599	8.83939	-0.095755	-0.158877	0.78875	0.999787	no
TraesCS1A02G045700	TraesCS1A02G045700	-	1A:27249155-27253937	8_6_74	8_6_94	OK	144.714	121.6	-0.251057	-0.35949	0.5369	0.999787	no
TraesCS1A02G045800	TraesCS1A02G045800	-	1A:27258230-27261032	8_6_74	8_6_94	OK	30.2829	28.1072	-0.107562	-0.177158	0.75625	0.999787	no
TraesCS1A02G046400	TraesCS1A02G046400	-	1A:28360780-28364801	8_6_74	8_6_94	OK	0.624708	0.550317	-0.18292	-0.181652	0.7589	0.999787	no
TraesCS1A02G046500	TraesCS1A02G046500	-	1A:28610240-28620653	8_6_74	8_6_94	OK	1.16905	1.07437	-0.121846	-0.16178	0.77835	0.999787	no
TraesCS1A02G046600	TraesCS1A02G046600	-	1A:28623295-28626864	8_6_74	8_6_94	OK	11.4343	11.2661	-0.0213869	-0.0333706	0.95135	0.999787	no
TraesCS1A02G046800	TraesCS1A02G046800	-	1A:28708158-28710773	8_6_74	8_6_94	OK	1.25813	1.71218	0.444552	0.479612	0.4471	0.999787	no
TraesCS1A02G046900	TraesCS1A02G046900	-	1A:28716138-28717569	8_6_74	8_6_94	OK	1.57312	2.58445	0.716227	0.65194	0.2788	0.999787	no
TraesCS1A02G047000	TraesCS1A02G047000	-	1A:28757073-28763216	8_6_74	8_6_94	OK	4.68008	4.08728	-0.19539	-0.312739	0.5929	0.999787	no
TraesCS1A02G047200	TraesCS1A02G047200	-	1A:29186382-29192077	8_6_74	8_6_94	OK	1.0975	1.3972	0.34831	0.4695	0.41545	0.999787	no
TraesCS1A02G047500	TraesCS1A02G047500	-	1A:29607627-29612226	8_6_74	8_6_94	OK	2.34609	2.09581	-0.162753	-0.219034	0.69505	0.999787	no
TraesCS1A02G048200	TraesCS1A02G048200	-	1A:29993437-29996447	8_6_74	8_6_94	OK	0.286541	0.347714	0.279157	0.2367	0.69235	0.999787	no
TraesCS1A02G048600	TraesCS1A02G048600	-	1A:30179973-30190054	8_6_74	8_6_94	OK	1.05541	1.07505	0.0265948	0.0293726	0.9617	0.999787	no
TraesCS1A02G048700	TraesCS1A02G048700	-	1A:30196595-30197675	8_6_74	8_6_94	OK	20.7686	17.6434	-0.235272	-0.324948	0.5605	0.999787	no
TraesCS1A02G048900	TraesCS1A02G048900	-	1A:30294165-30295059	8_6_74	8_6_94	OK	3.47482	4.57497	0.396823	0.379709	0.52155	0.999787	no
TraesCS1A02G049000	TraesCS1A02G049000	-	1A:30636156-30638406	8_6_74	8_6_94	OK	0.449967	0.391881	-0.199405	-0.141334	0.7997	0.999787	no
TraesCS1A02G049300	TraesCS1A02G049300	-	1A:30793887-30805600	8_6_74	8_6_94	OK	2.15832	1.90361	-0.181168	-0.294837	0.61275	0.999787	no
TraesCS1A02G049600	TraesCS1A02G049600	-	1A:31252423-31254526	8_6_74	8_6_94	OK	1.38986	2.25388	0.697472	0.574911	0.2881	0.999787	no
TraesCS1A02G049700	TraesCS1A02G049700	-	1A:31778439-31781938	8_6_74	8_6_94	OK	21.864	22.4747	0.0397419	0.0663179	0.9103	0.999787	no
TraesCS1A02G050100	TraesCS1A02G050100	-	1A:32084706-32089178	8_6_74	8_6_94	OK	3.46377	4.84831	0.485137	0.702856	0.21385	0.999787	no
TraesCS1A02G050400	TraesCS1A02G050400	-	1A:32260042-32262299	8_6_74	8_6_94	OK	0.68281	0.619046	-0.141437	-0.108222	0.85625	0.999787	no
TraesCS1A02G050900	TraesCS1A02G050900	-	1A:32454116-32455183	8_6_74	8_6_94	OK	7.47859	11.9458	0.675668	0.809231	0.1625	0.999787	no
TraesCS1A02G051300	TraesCS1A02G051300	-	1A:32890599-32894593	8_6_74	8_6_94	OK	8.0832	8.91477	0.14127	0.224589	0.69905	0.999787	no
TraesCS1A02G051500	TraesCS1A02G051500	-	1A:33019232-33022457	8_6_74	8_6_94	OK	11.2579	11.434	0.0223884	0.0363787	0.95035	0.999787	no
TraesCS1A02G051600	TraesCS1A02G051600	-	1A:33226676-33229752	8_6_74	8_6_94	OK	0.569736	0.479483	-0.248812	-0.20367	0.70625	0.999787	no
TraesCS1A02G051700	TraesCS1A02G051700	-	1A:33370766-33373330	8_6_74	8_6_94	OK	19.7877	18.0999	-0.128622	-0.198611	0.71775	0.999787	no
TraesCS1A02G051800	TraesCS1A02G051800	-	1A:33373635-33374973	8_6_74	8_6_94	OK	0.662114	0.315898	-1.06762	-0.688702	0.37055	0.999787	no
TraesCS1A02G051900	TraesCS1A02G051900	-	1A:33375412-33377767	8_6_74	8_6_94	OK	43.4104	42.9123	-0.0166488	-0.0248581	0.96405	0.999787	no
TraesCS1A02G052000	TraesCS1A02G052000	-	1A:33397500-33398955	8_6_74	8_6_94	OK	0.402382	0.309571	-0.378298	-0.275676	0.6782	0.999787	no
TraesCS1A02G052100	TraesCS1A02G052100	-	1A:34146865-34149852	8_6_74	8_6_94	OK	5.13302	5.24624	0.0314763	0.0377808	0.948	0.999787	no
TraesCS1A02G052200	TraesCS1A02G052200	-	1A:34158621-34174068	8_6_74	8_6_94	OK	5.76556	5.78642	0.00521037	0.00820146	0.988	0.999787	no
TraesCS1A02G052300	TraesCS1A02G052300	-	1A:34406138-34410005	8_6_74	8_6_94	OK	12.2736	11.8018	-0.0565498	-0.0903956	0.8704	0.999787	no
TraesCS1A02G053600	TraesCS1A02G053600	-	1A:35528836-35533934	8_6_74	8_6_94	OK	0.367373	0.284594	-0.36834	-0.229911	0.6973	0.999787	no
TraesCS1A02G054000	TraesCS1A02G054000	-	1A:35542717-35543825	8_6_74	8_6_94	OK	4.11111	4.05729	-0.0190132	-0.0210102	0.97215	0.999787	no
TraesCS1A02G054300	TraesCS1A02G054300	-	1A:35931963-35936127	8_6_74	8_6_94	OK	0.862868	1.00567	0.220941	0.296522	0.5998	0.999787	no
TraesCS1A02G054400	TraesCS1A02G054400	-	1A:35937733-35944326	8_6_74	8_6_94	OK	6.35869	6.60949	0.0558096	0.094205	0.8741	0.999787	no
TraesCS1A02G054900	TraesCS1A02G054900	-	1A:36267234-36271054	8_6_74	8_6_94	OK	2.1928	2.43348	0.150246	0.210329	0.72845	0.999787	no
TraesCS1A02G055000	TraesCS1A02G055000	-	1A:36271324-36278335	8_6_74	8_6_94	OK	3.2288	2.84819	-0.180955	-0.261614	0.67935	0.999787	no
TraesCS1A02G055100	TraesCS1A02G055100	-	1A:36271324-36278335	8_6_74	8_6_94	OK	2.40288	1.40587	-0.773295	-0.253034	0.7916	0.999787	no
TraesCS1A02G055200	TraesCS1A02G055200	-	1A:36278600-36281199	8_6_74	8_6_94	OK	4.71738	6.27845	0.412424	0.591306	0.31935	0.999787	no
TraesCS1A02G055400	TraesCS1A02G055400	-	1A:36561932-36569908	8_6_74	8_6_94	OK	6.72312	7.14046	0.0868864	0.140628	0.8054	0.999787	no
TraesCS1A02G056100	TraesCS1A02G056100	-	1A:36761838-36763635	8_6_74	8_6_94	OK	5.36027	4.63326	-0.210279	-0.233769	0.67615	0.999787	no
TraesCS1A02G056200	TraesCS1A02G056200	-	1A:36765923-36766338	8_6_74	8_6_94	OK	3.21691	1.508	-1.09304	-0.796611	0.228	0.999787	no
TraesCS1A02G056400	TraesCS1A02G056400	-	1A:36769723-36770407	8_6_74	8_6_94	OK	3.50546	6.9944	0.996596	1.00418	0.08155	0.999787	no
TraesCS1A02G056500	TraesCS1A02G056500	-	1A:36772139-36774424	8_6_74	8_6_94	OK	5.78314	6.63622	0.198507	0.291553	0.61025	0.999787	no
TraesCS1A02G056600	TraesCS1A02G056600	-	1A:36776372-36780640	8_6_74	8_6_94	OK	3.37969	2.70152	-0.323119	-0.270583	0.62545	0.999787	no
TraesCS1A02G056900	TraesCS1A02G056900	-	1A:36839919-36840861	8_6_74	8_6_94	OK	2.6094	2.00476	-0.380288	-0.313336	0.56665	0.999787	no
TraesCS1A02G057100	TraesCS1A02G057100	-	1A:37465849-37468260	8_6_74	8_6_94	OK	0.366979	0.530279	0.531052	0.582121	0.32115	0.999787	no
TraesCS1A02G057200	TraesCS1A02G057200	-	1A:37478205-37481881	8_6_74	8_6_94	OK	17.8225	20.3926	0.194343	0.295983	0.6103	0.999787	no
TraesCS1A02G057900	TraesCS1A02G057900	-	1A:38366743-38368653	8_6_74	8_6_94	OK	1.08606	0.50367	-1.10855	-0.95385	0.10195	0.999787	no
TraesCS1A02G058200	TraesCS1A02G058200	-	1A:38711993-38715061	8_6_74	8_6_94	OK	0.740848	0.793699	0.0994149	0.0996657	0.85135	0.999787	no
TraesCS1A02G058300	TraesCS1A02G058300	-	1A:38717932-38718693	8_6_74	8_6_94	OK	26.8559	24.466	-0.134457	-0.156481	0.79755	0.999787	no
TraesCS1A02G058400	TraesCS1A02G058400	-	1A:38728806-38733500	8_6_74	8_6_94	OK	37.559	30.5313	-0.29887	-0.480035	0.40315	0.999787	no
TraesCS1A02G058500	TraesCS1A02G058500	-	1A:39348699-39357763	8_6_74	8_6_94	OK	0.69931	0.40039	-0.804527	-0.677836	0.2122	0.999787	no
TraesCS1A02G058600	TraesCS1A02G058600	-	1A:39402526-39410027	8_6_74	8_6_94	OK	2.34214	1.73678	-0.43141	-0.553277	0.3801	0.999787	no
TraesCS1A02G058900	TraesCS1A02G058900	-	1A:39649613-39651876	8_6_74	8_6_94	OK	0.826552	1.01023	0.289503	0.263587	0.66365	0.999787	no
TraesCS1A02G059100	TraesCS1A02G059100	-	1A:39870473-39872241	8_6_74	8_6_94	OK	4.73324	2.72063	-0.798888	-0.932744	0.1123	0.999787	no
TraesCS1A02G059200	TraesCS1A02G059200	-	1A:39892911-39894955	8_6_74	8_6_94	OK	0.650292	0.627658	-0.0511101	-0.0360822	0.9496	0.999787	no
TraesCS1A02G060100	TraesCS1A02G060100	-	1A:41357283-41362423	8_6_74	8_6_94	OK	3.61411	3.49615	-0.0478699	-0.0700918	0.8964	0.999787	no
TraesCS1A02G060500	TraesCS1A02G060500	-	1A:41712134-41714118	8_6_74	8_6_94	OK	3.85255	4.08663	0.085097	0.11584	0.83665	0.999787	no
TraesCS1A02G060600	TraesCS1A02G060600	-	1A:41740300-41745063	8_6_74	8_6_94	OK	4.20506	3.43399	-0.29224	-0.418725	0.4814	0.999787	no
TraesCS1A02G060700	TraesCS1A02G060700	-	1A:41747500-41750050	8_6_74	8_6_94	OK	13.8811	13.3973	-0.0511785	-0.0786131	0.89405	0.999787	no
TraesCS1A02G061700	TraesCS1A02G061700	-	1A:42251605-42256435	8_6_74	8_6_94	OK	9.19564	10.7482	0.225074	0.276825	0.6127	0.999787	no
TraesCS1A02G062100	TraesCS1A02G062100	-	1A:42546062-42550350	8_6_74	8_6_94	OK	49.2231	43.5172	-0.17775	-0.273805	0.617	0.999787	no
TraesCS1A02G062400	TraesCS1A02G062400	-	1A:42643125-42668396	8_6_74	8_6_94	OK	4.3895	4.22734	-0.0543086	-0.0800606	0.8897	0.999787	no
TraesCS1A02G063500	TraesCS1A02G063500	-	1A:44406438-44407943	8_6_74	8_6_94	OK	3.18561	5.23864	0.717624	0.820449	0.16025	0.999787	no
TraesCS1A02G063600	TraesCS1A02G063600	-	1A:44408100-44412013	8_6_74	8_6_94	OK	1.63553	1.83692	0.167532	0.244842	0.6658	0.999787	no
TraesCS1A02G064000	TraesCS1A02G064000	-	1A:45543087-45548553	8_6_74	8_6_94	OK	21.6403	20.9085	-0.0496321	-0.081806	0.8831	0.999787	no
TraesCS1A02G064100	TraesCS1A02G064100	-	1A:45793605-45797826	8_6_74	8_6_94	OK	12.8361	14.5033	0.176179	0.27401	0.6203	0.999787	no
TraesCS1A02G064900	TraesCS1A02G064900	-	1A:47201866-47207696	8_6_74	8_6_94	OK	0.520177	0.521521	0.00372335	0.00314055	0.9953	0.999787	no
TraesCS1A02G065300	TraesCS1A02G065300	-	1A:47578259-47587723	8_6_74	8_6_94	OK	1.95791	2.0556	0.0702501	0.0955957	0.8675	0.999787	no
TraesCS1A02G065500	TraesCS1A02G065500	-	1A:47799452-47806227	8_6_74	8_6_94	OK	1.33596	1.94698	0.543366	0.240527	0.8025	0.999787	no
TraesCS1A02G065600	TraesCS1A02G065600	-	1A:47823748-47827916	8_6_74	8_6_94	OK	0.490165	0.632267	0.367266	0.402834	0.4407	0.999787	no
TraesCS1A02G065700	TraesCS1A02G065700	-	1A:48575893-48591514	8_6_74	8_6_94	OK	3.73493	3.96817	0.0873921	0.142997	0.8116	0.999787	no
TraesCS1A02G065800	TraesCS1A02G065800	-	1A:48592863-48594183	8_6_74	8_6_94	OK	5.32684	4.30595	-0.306948	-0.341458	0.56165	0.999787	no
TraesCS1A02G065900	TraesCS1A02G065900	-	1A:48703229-48707143	8_6_74	8_6_94	OK	0.775839	1.00473	0.372972	0.184776	0.7319	0.999787	no
TraesCS1A02G066200	TraesCS1A02G066200	-	1A:48783667-48786472	8_6_74	8_6_94	OK	38.6377	35.2309	-0.133169	-0.223394	0.70325	0.999787	no
TraesCS1A02G066300	TraesCS1A02G066300	-	1A:48966061-48979283	8_6_74	8_6_94	OK	0.334272	0.35421	0.08358	0.0811839	0.8905	0.999787	no
TraesCS1A02G066700	TraesCS1A02G066700	-	1A:49096240-49103221	8_6_74	8_6_94	OK	0.911544	0.75908	-0.26406	-0.229146	0.70095	0.999787	no
TraesCS1A02G066800	TraesCS1A02G066800	-	1A:49096240-49103221	8_6_74	8_6_94	OK	4.31628	3.53118	-0.28964	-0.262658	0.67485	0.999787	no
TraesCS1A02G066900	TraesCS1A02G066900	-	1A:49149509-49154022	8_6_74	8_6_94	OK	5.07967	4.72392	-0.10475	-0.165431	0.78595	0.999787	no
TraesCS1A02G067200	TraesCS1A02G067200	-	1A:49251326-49254104	8_6_74	8_6_94	OK	1.54348	1.72878	0.163569	0.213733	0.70545	0.999787	no
TraesCS1A02G067300	TraesCS1A02G067300	-	1A:49269258-49288855	8_6_74	8_6_94	OK	2.06716	1.6409	-0.333168	-0.549377	0.34925	0.999787	no
TraesCS1A02G068000	TraesCS1A02G068000	-	1A:49365310-49367228	8_6_74	8_6_94	OK	9.1462	7.63767	-0.26004	-0.365675	0.5019	0.999787	no
TraesCS1A02G068300	TraesCS1A02G068300	-	1A:49526824-49535943	8_6_74	8_6_94	OK	1.59131	1.86008	0.225147	0.281619	0.6327	0.999787	no
TraesCS1A02G068400	TraesCS1A02G068400	-	1A:49896640-49897878	8_6_74	8_6_94	OK	0.548596	0.841429	0.617098	0.486704	0.3834	0.999787	no
TraesCS1A02G068500	TraesCS1A02G068500	-	1A:49960687-49961536	8_6_74	8_6_94	OK	2.53935	0.705721	-1.84729	-1.61839	0.09155	0.999787	no
TraesCS1A02G069300	TraesCS1A02G069300	-	1A:51700020-51707185	8_6_74	8_6_94	OK	6.99797	6.85032	-0.0307653	-0.047014	0.93215	0.999787	no
TraesCS1A02G069400	TraesCS1A02G069400	-	1A:52056089-52060042	8_6_74	8_6_94	OK	5.5939	5.61318	0.0049638	0.0077466	0.9878	0.999787	no
TraesCS1A02G069500	TraesCS1A02G069500	-	1A:52228529-52232086	8_6_74	8_6_94	OK	0.511773	0.595944	0.219672	0.18251	0.75535	0.999787	no
TraesCS1A02G069600	TraesCS1A02G069600	-	1A:52235910-52238246	8_6_74	8_6_94	OK	15.9078	15.3008	-0.0561269	-0.089389	0.87355	0.999787	no
TraesCS1A02G069700	TraesCS1A02G069700	-	1A:52453834-52459566	8_6_74	8_6_94	OK	2.5225	2.24585	-0.167587	-0.208455	0.7031	0.999787	no
TraesCS1A02G069900	TraesCS1A02G069900	-	1A:52519640-52520791	8_6_74	8_6_94	OK	11.006	13.9655	0.343569	0.568025	0.35365	0.999787	no
TraesCS1A02G070300	TraesCS1A02G070300	-	1A:53032273-53037595	8_6_74	8_6_94	OK	7.36168	6.70275	-0.135283	-0.195905	0.73	0.999787	no
TraesCS1A02G070400	TraesCS1A02G070400	-	1A:53187273-53189460	8_6_74	8_6_94	OK	2.69626	1.81442	-0.57145	-0.507991	0.36235	0.999787	no
TraesCS1A02G070600	TraesCS1A02G070600	-	1A:53454197-53457285	8_6_74	8_6_94	OK	2.05712	1.6679	-0.302597	-0.304792	0.57965	0.999787	no
TraesCS1A02G070900	TraesCS1A02G070900	-	1A:53674141-53677477	8_6_74	8_6_94	OK	1.4023	1.22299	-0.197383	-0.209053	0.70945	0.999787	no
TraesCS1A02G071100	TraesCS1A02G071100	-	1A:53850044-53859233	8_6_74	8_6_94	OK	1.73193	1.5734	-0.138494	-0.198281	0.72525	0.999787	no
TraesCS1A02G071300	TraesCS1A02G071300	-	1A:53903908-53912680	8_6_74	8_6_94	OK	0.754526	0.71198	-0.0837346	-0.110646	0.8467	0.999787	no
TraesCS1A02G071400	TraesCS1A02G071400	-	1A:53993671-53997512	8_6_74	8_6_94	OK	2.04201	1.12319	-0.86239	-0.78981	0.1637	0.999787	no
TraesCS1A02G071500	TraesCS1A02G071500	-	1A:54000805-54002679	8_6_74	8_6_94	OK	3.03661	3.03252	-0.00194561	-0.00193034	0.99085	0.999787	no
TraesCS1A02G071700	TraesCS1A02G071700	-	1A:54022013-54027441	8_6_74	8_6_94	OK	1.55839	1.59499	0.0334977	0.0474949	0.9379	0.999787	no
TraesCS1A02G071800	TraesCS1A02G071800	-	1A:54074820-54077829	8_6_74	8_6_94	OK	18.4442	21.3062	0.208102	0.351518	0.5418	0.999787	no
TraesCS1A02G072000	TraesCS1A02G072000	-	1A:54349174-54355250	8_6_74	8_6_94	OK	19.5082	20.4509	0.0680863	0.10753	0.8515	0.999787	no
TraesCS1A02G072200	TraesCS1A02G072200	-	1A:54458834-54463277	8_6_74	8_6_94	OK	6.09092	5.5507	-0.133991	-0.187525	0.7403	0.999787	no
TraesCS1A02G072600	TraesCS1A02G072600	-	1A:56617367-56618763	8_6_74	8_6_94	OK	52.2237	53.7839	0.0424698	0.073114	0.89925	0.999787	no
TraesCS1A02G072800	TraesCS1A02G072800	-	1A:56917863-56924080	8_6_74	8_6_94	OK	3.17592	0.699063	-2.18368	-1.8399	0.0055	0.569894	no
TraesCS1A02G073000	TraesCS1A02G073000	-	1A:57189793-57192224	8_6_74	8_6_94	OK	1.54411	1.82502	0.241133	0.271443	0.62885	0.999787	no
TraesCS1A02G073100	TraesCS1A02G073100	-	1A:57192367-57194346	8_6_74	8_6_94	OK	0.746571	0.764322	0.0339004	0.024649	0.96325	0.999787	no
TraesCS1A02G073300	TraesCS1A02G073300	-	1A:57209811-57212757	8_6_74	8_6_94	OK	1.07869	0.927234	-0.218269	-0.186686	0.735	0.999787	no
TraesCS1A02G073400	TraesCS1A02G073400	-	1A:57302733-57307922	8_6_74	8_6_94	OK	2.50129	2.26887	-0.1407	-0.189282	0.74895	0.999787	no
TraesCS1A02G073500	TraesCS1A02G073500	-	1A:57390210-57394799	8_6_74	8_6_94	OK	1.33708	1.21195	-0.141757	-0.148152	0.8001	0.999787	no
TraesCS1A02G073900	TraesCS1A02G073900	-	1A:57634277-57635926	8_6_74	8_6_94	OK	7.72048	3.71664	-1.05469	-1.09732	0.0513	0.999787	no
TraesCS1A02G074100	TraesCS1A02G074100	-	1A:57680536-57681868	8_6_74	8_6_94	OK	0.438979	0.664287	0.597655	0.312384	0.584	0.999787	no
TraesCS1A02G074400	TraesCS1A02G074400	-	1A:57763650-57769710	8_6_74	8_6_94	OK	4.26583	4.54332	0.0909181	0.146688	0.7893	0.999787	no
TraesCS1A02G074800	TraesCS1A02G074800	-	1A:58123310-58125910	8_6_74	8_6_94	OK	13.3399	11.5128	-0.212514	-0.345667	0.53555	0.999787	no
TraesCS1A02G075000	TraesCS1A02G075000	-	1A:58170680-58178010	8_6_74	8_6_94	OK	6.11784	6.41935	0.0694038	0.112163	0.8437	0.999787	no
TraesCS1A02G075100	TraesCS1A02G075100	-	1A:58199788-58204396	8_6_74	8_6_94	OK	5.54075	5.91375	0.0939923	0.1425	0.8005	0.999787	no
TraesCS1A02G075200	TraesCS1A02G075200	-	1A:58287901-58291029	8_6_74	8_6_94	OK	0.788555	0.852273	0.112105	0.100722	0.86685	0.999787	no
TraesCS1A02G075600	TraesCS1A02G075600	-	1A:58701489-58716429	8_6_74	8_6_94	OK	2.2182	2.18955	-0.0187547	-0.0297476	0.9591	0.999787	no
TraesCS1A02G075700	TraesCS1A02G075700	-	1A:58748069-58753312	8_6_74	8_6_94	OK	11.634	14.0394	0.271136	0.449652	0.44645	0.999787	no
TraesCS1A02G075900	TraesCS1A02G075900	-	1A:58860236-58860653	8_6_74	8_6_94	OK	0	0.79221	inf	#NAME?	0.012	0.854345	no
TraesCS1A02G076000	TraesCS1A02G076000	-	1A:58902276-58908361	8_6_74	8_6_94	OK	3.16067	3.43251	0.119034	0.193511	0.73245	0.999787	no
TraesCS1A02G076100	TraesCS1A02G076100	-	1A:58931327-58934940	8_6_74	8_6_94	OK	9.38839	10.3949	0.146926	0.217693	0.6988	0.999787	no
TraesCS1A02G076400	TraesCS1A02G076400	-	1A:59130570-59138769	8_6_74	8_6_94	OK	1.84096	2.36453	0.361095	0.492899	0.40905	0.999787	no
TraesCS1A02G076700	TraesCS1A02G076700	-	1A:59507511-59510257	8_6_74	8_6_94	OK	0.3272	0.468453	0.517731	0.371555	0.54265	0.999787	no
TraesCS1A02G076800	TraesCS1A02G076800	-	1A:59510802-59511117	8_6_74	8_6_94	OK	0.586944	0.152434	-1.94503	-0.977496	0.36775	0.999787	no
TraesCS1A02G076900	TraesCS1A02G076900	-	1A:59613356-59616276	8_6_74	8_6_94	OK	11.9071	10.6914	-0.15537	-0.255203	0.6643	0.999787	no
TraesCS1A02G077200	TraesCS1A02G077200	-	1A:59856966-59860644	8_6_74	8_6_94	OK	10.2174	10.1995	-0.00253324	-0.00423947	0.99385	0.999787	no
TraesCS1A02G077500	TraesCS1A02G077500	-	1A:60351392-60353968	8_6_74	8_6_94	OK	11.0927	10.2391	-0.115522	-0.178467	0.74545	0.999787	no
TraesCS1A02G077600	TraesCS1A02G077600	-	1A:60354402-60358841	8_6_74	8_6_94	OK	2.1077	2.00166	-0.0744713	-0.109858	0.8429	0.999787	no
TraesCS1A02G077700	TraesCS1A02G077700	-	1A:60537166-60540748	8_6_74	8_6_94	OK	194.991	204.302	0.0672946	0.0930541	0.87175	0.999787	no
TraesCS1A02G077800	TraesCS1A02G077800	-	1A:60735129-60738949	8_6_74	8_6_94	OK	2.01206	1.71816	-0.227811	-0.209664	0.72625	0.999787	no
TraesCS1A02G078100	TraesCS1A02G078100	-	1A:60954700-60956424	8_6_74	8_6_94	OK	24.8431	29.8752	0.266099	0.435232	0.43735	0.999787	no
TraesCS1A02G078200	TraesCS1A02G078200	-	1A:61008915-61010405	8_6_74	8_6_94	OK	0.957836	1.31957	0.462214	0.406708	0.4659	0.999787	no
TraesCS1A02G078300	TraesCS1A02G078300	-	1A:61026063-61028089	8_6_74	8_6_94	OK	0.152548	0.390321	1.3554	0.71819	0.26225	0.999787	no
TraesCS1A02G078700	TraesCS1A02G078700	-	1A:61384568-61391833	8_6_74	8_6_94	OK	9.61009	8.79699	-0.127539	-0.188381	0.74225	0.999787	no
TraesCS1A02G078800	TraesCS1A02G078800	-	1A:61575767-61577009	8_6_74	8_6_94	OK	107.587	102.314	-0.0725004	-0.116239	0.837	0.999787	no
TraesCS1A02G078900	TraesCS1A02G078900	-	1A:61713577-61714898	8_6_74	8_6_94	OK	4.72656	2.8189	-0.745658	-0.841508	0.1396	0.999787	no
TraesCS1A02G079300	TraesCS1A02G079300	-	1A:62014081-62014939	8_6_74	8_6_94	OK	2.05448	1.88141	-0.126952	-0.089436	0.8881	0.999787	no
TraesCS1A02G079400	TraesCS1A02G079400	-	1A:62021322-62024237	8_6_74	8_6_94	OK	3.21488	3.22406	0.00411397	0.00465713	0.9948	0.999787	no
TraesCS1A02G079700	TraesCS1A02G079700	-	1A:62609728-62614089	8_6_74	8_6_94	OK	6.23947	6.63352	0.0883524	0.144064	0.80425	0.999787	no
TraesCS1A02G079800	TraesCS1A02G079800	-	1A:62614212-62617255	8_6_74	8_6_94	OK	1.07635	0.883529	-0.284792	-0.301835	0.58975	0.999787	no
TraesCS1A02G079900	TraesCS1A02G079900	-	1A:62794171-62794483	8_6_74	8_6_94	OK	9.7782	9.89989	0.0178439	0.01652	0.9778	0.999787	no
TraesCS1A02G080000	TraesCS1A02G080000	-	1A:63004798-63005566	8_6_74	8_6_94	OK	2.20572	1.35606	-0.701833	-0.530457	0.3211	0.999787	no
TraesCS1A02G080100	TraesCS1A02G080100	-	1A:63045955-63047438	8_6_74	8_6_94	OK	5.51804	5.45973	-0.0153255	-0.0192344	0.9717	0.999787	no
TraesCS1A02G080200	TraesCS1A02G080200	-	1A:63050621-63053515	8_6_74	8_6_94	OK	0.908967	0.711329	-0.353712	-0.437402	0.43265	0.999787	no
TraesCS1A02G080300	TraesCS1A02G080300	-	1A:63057502-63062305	8_6_74	8_6_94	OK	1.0388	0.831668	-0.320835	-0.357409	0.52085	0.999787	no
TraesCS1A02G080700	TraesCS1A02G080700	-	1A:63741494-63747947	8_6_74	8_6_94	OK	3.13842	3.4072	0.118546	0.170558	0.7614	0.999787	no
TraesCS1A02G081200	TraesCS1A02G081200	-	1A:64404584-64414503	8_6_74	8_6_94	OK	5.70139	6.425	0.172383	0.209546	0.72005	0.999787	no
TraesCS1A02G081300	TraesCS1A02G081300	-	1A:64593509-64600216	8_6_74	8_6_94	OK	10.4856	8.32772	-0.332419	-0.547631	0.34835	0.999787	no
TraesCS1A02G081400	TraesCS1A02G081400	-	1A:64692228-64694087	8_6_74	8_6_94	OK	5.0818	5.60621	0.141686	0.195334	0.7303	0.999787	no
TraesCS1A02G081600	TraesCS1A02G081600	-	1A:64835536-64837007	8_6_74	8_6_94	OK	0.688906	0.955844	0.472468	0.378151	0.50515	0.999787	no
TraesCS1A02G081700	TraesCS1A02G081700	-	1A:64838563-64839988	8_6_74	8_6_94	OK	0.316696	0.481507	0.60446	0.429045	0.45095	0.999787	no
TraesCS1A02G082000	TraesCS1A02G082000	-	1A:65261476-65265780	8_6_74	8_6_94	OK	9.19162	8.93242	-0.0412683	-0.0649726	0.91165	0.999787	no
TraesCS1A02G082100	TraesCS1A02G082100	-	1A:65266306-65268355	8_6_74	8_6_94	OK	1.90762	2.2795	0.256939	0.245126	0.67745	0.999787	no
TraesCS1A02G082200	TraesCS1A02G082200	-	1A:65391962-65393451	8_6_74	8_6_94	OK	4.89839	3.76465	-0.379792	-0.436784	0.45245	0.999787	no
TraesCS1A02G082300	TraesCS1A02G082300	-	1A:65615816-65616636	8_6_74	8_6_94	OK	29.4157	34.442	0.227584	0.360521	0.53735	0.999787	no
TraesCS1A02G082500	TraesCS1A02G082500	-	1A:65758590-65759654	8_6_74	8_6_94	OK	6.29996	5.46912	-0.204033	-0.364893	0.59595	0.999787	no
TraesCS1A02G082600	TraesCS1A02G082600	-	1A:65790412-65795583	8_6_74	8_6_94	OK	6.24691	5.43438	-0.201027	-0.293387	0.594	0.999787	no
TraesCS1A02G082700	TraesCS1A02G082700	-	1A:65798875-65800185	8_6_74	8_6_94	OK	5.79545	8.91513	0.621335	0.792322	0.17355	0.999787	no
TraesCS1A02G083000	TraesCS1A02G083000	-	1A:66174939-66177799	8_6_74	8_6_94	OK	12.1368	12.4019	0.031168	0.0479924	0.92935	0.999787	no
TraesCS1A02G083100	TraesCS1A02G083100	-	1A:66892109-66894637	8_6_74	8_6_94	OK	8.19432	11.9128	0.539811	0.838345	0.1438	0.999787	no
TraesCS1A02G083300	TraesCS1A02G083300	-	1A:67467267-67469443	8_6_74	8_6_94	OK	0.542632	1.24042	1.19278	0.955916	0.102	0.999787	no
TraesCS1A02G083400	TraesCS1A02G083400	-	1A:67683224-67687269	8_6_74	8_6_94	OK	30.539	29.7408	-0.038207	-0.0578857	0.91645	0.999787	no
TraesCS1A02G083500	TraesCS1A02G083500	-	1A:67689153-67698715	8_6_74	8_6_94	OK	3.05054	3.39586	0.154716	0.217273	0.69605	0.999787	no
TraesCS1A02G084100	TraesCS1A02G084100	-	1A:69188850-69193336	8_6_74	8_6_94	OK	8.88764	9.56142	0.105425	0.149468	0.79095	0.999787	no
TraesCS1A02G084200	TraesCS1A02G084200	-	1A:69390435-69394941	8_6_74	8_6_94	OK	2.81742	2.8799	0.0316407	0.0472702	0.9363	0.999787	no
TraesCS1A02G084300	TraesCS1A02G084300	-	1A:70040013-70041337	8_6_74	8_6_94	OK	8.4714	11.2796	0.41304	0.598757	0.3229	0.999787	no
TraesCS1A02G084400	TraesCS1A02G084400	-	1A:70695359-70705174	8_6_74	8_6_94	OK	0.464869	0.303803	-0.613689	-0.224956	0.7787	0.999787	no
TraesCS1A02G084500	TraesCS1A02G084500	-	1A:70695359-70705174	8_6_74	8_6_94	OK	1.0612	1.13475	0.0966767	0.133646	0.81525	0.999787	no
TraesCS1A02G085000	TraesCS1A02G085000	-	1A:71087175-71095753	8_6_74	8_6_94	OK	0.602782	0.421348	-0.516622	-0.540029	0.31885	0.999787	no
TraesCS1A02G085300	TraesCS1A02G085300	-	1A:71444520-71445104	8_6_74	8_6_94	OK	0.933018	0.865484	-0.108397	-0.0841367	0.8893	0.999787	no
TraesCS1A02G085400	TraesCS1A02G085400	-	1A:71548288-71548949	8_6_74	8_6_94	OK	3.35167	2.02598	-0.726263	-0.51028	0.38905	0.999787	no
TraesCS1A02G085500	TraesCS1A02G085500	-	1A:71558242-71561228	8_6_74	8_6_94	OK	0.81784	0.813076	-0.00842737	-0.00696216	0.97695	0.999787	no
TraesCS1A02G085600	TraesCS1A02G085600	-	1A:71689759-71695155	8_6_74	8_6_94	OK	7.75277	6.49663	-0.25502	-0.395695	0.48165	0.999787	no
TraesCS1A02G085700	TraesCS1A02G085700	-	1A:71723318-71725161	8_6_74	8_6_94	OK	0.519632	0.370627	-0.487522	-0.452605	0.41845	0.999787	no
TraesCS1A02G085900	TraesCS1A02G085900	-	1A:71786597-71790263	8_6_74	8_6_94	OK	1.9273	2.66498	0.467545	0.556809	0.32695	0.999787	no
TraesCS1A02G086100	TraesCS1A02G086100	-	1A:72782625-72785888	8_6_74	8_6_94	OK	2.42785	1.65695	-0.551151	-0.565482	0.3068	0.999787	no
TraesCS1A02G086200	TraesCS1A02G086200	-	1A:72785991-72791062	8_6_74	8_6_94	OK	7.48553	7.98247	0.0927312	0.158498	0.7909	0.999787	no
TraesCS1A02G086500	TraesCS1A02G086500	-	1A:73295475-73300550	8_6_74	8_6_94	OK	15.7722	18.1116	0.199525	0.326091	0.54865	0.999787	no
TraesCS1A02G086600	TraesCS1A02G086600	-	1A:73302086-73306610	8_6_74	8_6_94	OK	12.3828	11.1627	-0.149646	-0.242684	0.67095	0.999787	no
TraesCS1A02G086800	TraesCS1A02G086800	-	1A:73312929-73322282	8_6_74	8_6_94	OK	2.76678	2.99848	0.11602	0.175811	0.772	0.999787	no
TraesCS1A02G086900	TraesCS1A02G086900	-	1A:73322507-73330054	8_6_74	8_6_94	OK	3.63413	3.63552	0.000554921	0.000878661	0.9988	0.999787	no
TraesCS1A02G087100	TraesCS1A02G087100	-	1A:73352033-73356144	8_6_74	8_6_94	OK	2.40223	3.19302	0.410549	0.350662	0.5363	0.999787	no
TraesCS1A02G087500	TraesCS1A02G087500	-	1A:74431374-74444306	8_6_74	8_6_94	OK	9.72268	10.0102	0.0420485	0.0664996	0.90695	0.999787	no
TraesCS1A02G087900	TraesCS1A02G087900	-	1A:75715900-75722755	8_6_74	8_6_94	OK	1.01731	1.23577	0.280661	0.40574	0.4768	0.999787	no
TraesCS1A02G088000	TraesCS1A02G088000	-	1A:76022645-76031768	8_6_74	8_6_94	OK	4.1151	4.39637	0.095385	0.160168	0.7878	0.999787	no
TraesCS1A02G088100	TraesCS1A02G088100	-	1A:76485955-76492268	8_6_74	8_6_94	OK	7.38609	7.40524	0.00373676	0.00616124	0.99135	0.999787	no
TraesCS1A02G088200	TraesCS1A02G088200	-	1A:76495319-76501435	8_6_74	8_6_94	OK	0.871749	0.773682	-0.172172	-0.21137	0.71935	0.999787	no
TraesCS1A02G088900	TraesCS1A02G088900	-	1A:77103809-77107960	8_6_74	8_6_94	OK	1.98042	2.31766	0.226861	0.328414	0.575	0.999787	no
TraesCS1A02G089100	TraesCS1A02G089100	-	1A:78323460-78331744	8_6_74	8_6_94	OK	7.66358	6.64559	-0.205623	-0.29469	0.6124	0.999787	no
TraesCS1A02G089500	TraesCS1A02G089500	-	1A:78962469-78964533	8_6_74	8_6_94	OK	3.85659	3.78827	-0.025784	-0.0344215	0.9521	0.999787	no
TraesCS1A02G089600	TraesCS1A02G089600	-	1A:79107176-79108103	8_6_74	8_6_94	OK	3.67796	4.72835	0.362431	0.27444	0.6013	0.999787	no
TraesCS1A02G089800	TraesCS1A02G089800	-	1A:79167081-79169605	8_6_74	8_6_94	OK	5.21163	5.43202	0.0597553	0.0827897	0.88415	0.999787	no
TraesCS1A02G089900	TraesCS1A02G089900	-	1A:79688775-79694804	8_6_74	8_6_94	OK	6.54313	6.50542	-0.00833929	-0.0138509	0.98	0.999787	no
TraesCS1A02G090000	TraesCS1A02G090000	-	1A:79697669-79705374	8_6_74	8_6_94	OK	7.36108	7.99133	0.118519	0.198737	0.7334	0.999787	no
TraesCS1A02G090100	TraesCS1A02G090100	-	1A:80190103-80195903	8_6_74	8_6_94	OK	7.43526	7.47881	0.00842639	0.0137223	0.98065	0.999787	no
TraesCS1A02G090300	TraesCS1A02G090300	-	1A:80297143-80309314	8_6_74	8_6_94	OK	1.16858	0.915116	-0.352726	-0.439145	0.4512	0.999787	no
TraesCS1A02G090600	TraesCS1A02G090600	-	1A:80683273-80687060	8_6_74	8_6_94	OK	4.93018	4.82872	-0.0299974	-0.0451286	0.93935	0.999787	no
TraesCS1A02G091000	TraesCS1A02G091000	-	1A:82127356-82129287	8_6_74	8_6_94	OK	4.46737	5.18818	0.215804	0.258377	0.6455	0.999787	no
TraesCS1A02G091100	TraesCS1A02G091100	-	1A:82517367-82528033	8_6_74	8_6_94	OK	5.43862	5.33941	-0.0265599	-0.0436508	0.9382	0.999787	no
TraesCS1A02G091200	TraesCS1A02G091200	-	1A:82530924-82535170	8_6_74	8_6_94	OK	3.59075	3.89314	0.116648	0.18059	0.7498	0.999787	no
TraesCS1A02G091300	TraesCS1A02G091300	-	1A:82947326-82952587	8_6_74	8_6_94	OK	6.90778	6.59176	-0.0675598	-0.106105	0.85085	0.999787	no
TraesCS1A02G091400	TraesCS1A02G091400	-	1A:83822448-83835952	8_6_74	8_6_94	OK	0.415526	0.321034	-0.372212	-0.417612	0.4597	0.999787	no
TraesCS1A02G091600	TraesCS1A02G091600	-	1A:84022444-84024415	8_6_74	8_6_94	OK	0.351057	0.0144239	-4.60517	-1.48685	0.13425	0.999787	no
TraesCS1A02G092200	TraesCS1A02G092200	-	1A:84793973-84795298	8_6_74	8_6_94	OK	8.50337	7.1764	-0.244775	-0.264247	0.6528	0.999787	no
TraesCS1A02G092700	TraesCS1A02G092700	-	1A:85032414-85035322	8_6_74	8_6_94	OK	49.6878	49.448	-0.00697957	-0.0111249	0.9845	0.999787	no
TraesCS1A02G092900	TraesCS1A02G092900	-	1A:85344048-85346466	8_6_74	8_6_94	OK	361.214	341.238	-0.082075	-0.0889198	0.87375	0.999787	no
TraesCS1A02G093800	TraesCS1A02G093800	-	1A:86638819-86641089	8_6_74	8_6_94	OK	44.2075	45.348	0.0367483	0.0633139	0.9146	0.999787	no
TraesCS1A02G093900	TraesCS1A02G093900	-	1A:86644141-86649260	8_6_74	8_6_94	OK	12.3944	12.0436	-0.0414185	-0.0638883	0.9141	0.999787	no
TraesCS1A02G094000	TraesCS1A02G094000	-	1A:87198151-87201062	8_6_74	8_6_94	OK	4.3669	4.63465	0.0858518	0.131558	0.806	0.999787	no
TraesCS1A02G094200	TraesCS1A02G094200	-	1A:88345836-88351710	8_6_74	8_6_94	OK	0.462941	0.641665	0.470992	0.547058	0.33595	0.999787	no
TraesCS1A02G094700	TraesCS1A02G094700	-	1A:90106134-90110560	8_6_74	8_6_94	OK	11.5094	9.11305	-0.336811	-0.447153	0.4404	0.999787	no
TraesCS1A02G095000	TraesCS1A02G095000	-	1A:90759664-90768599	8_6_74	8_6_94	OK	19.545	19.9931	0.032704	0.0491156	0.93035	0.999787	no
TraesCS1A02G095100	TraesCS1A02G095100	-	1A:91043143-91048307	8_6_74	8_6_94	OK	12.4274	12.8768	0.0512441	0.0809865	0.8852	0.999787	no
TraesCS1A02G095200	TraesCS1A02G095200	-	1A:91052072-91059825	8_6_74	8_6_94	OK	0.507965	0.490547	-0.0503385	-0.0384611	0.949	0.999787	no
TraesCS1A02G095300	TraesCS1A02G095300	-	1A:91052072-91059825	8_6_74	8_6_94	OK	3.38918	3.28874	-0.0434012	-0.0395129	0.9431	0.999787	no
TraesCS1A02G095500	TraesCS1A02G095500	-	1A:91158449-91162767	8_6_74	8_6_94	OK	2.67382	2.7973	0.0651318	0.0915501	0.87035	0.999787	no
TraesCS1A02G095600	TraesCS1A02G095600	-	1A:91174550-91176315	8_6_74	8_6_94	OK	0.804047	0.202874	-1.98669	-1.35447	0.08485	0.999787	no
TraesCS1A02G095800	TraesCS1A02G095800	-	1A:91410868-91414181	8_6_74	8_6_94	OK	1.15751	0.690129	-0.746093	-0.779165	0.1791	0.999787	no
TraesCS1A02G096000	TraesCS1A02G096000	-	1A:91498964-91502453	8_6_74	8_6_94	OK	8.41084	9.32486	0.148832	0.234128	0.6754	0.999787	no
TraesCS1A02G096100	TraesCS1A02G096100	-	1A:91502766-91505217	8_6_74	8_6_94	OK	13.993	16.0539	0.198213	0.287501	0.61885	0.999787	no
TraesCS1A02G096200	TraesCS1A02G096200	-	1A:91590456-91595995	8_6_74	8_6_94	OK	1.37118	2.37571	0.792942	0.932355	0.11075	0.999787	no
TraesCS1A02G096500	TraesCS1A02G096500	-	1A:92564926-92567805	8_6_74	8_6_94	OK	174.014	178.009	0.0327453	0.0506824	0.92915	0.999787	no
TraesCS1A02G096600	TraesCS1A02G096600	-	1A:92570551-92575558	8_6_74	8_6_94	OK	2.11531	2.2962	0.118384	0.177851	0.75685	0.999787	no
TraesCS1A02G097000	TraesCS1A02G097000	-	1A:93367122-93367842	8_6_74	8_6_94	OK	12.1961	12.1737	-0.00264556	-0.00279327	0.9955	0.999787	no
TraesCS1A02G097100	TraesCS1A02G097100	-	1A:93392090-93401378	8_6_74	8_6_94	OK	0.367183	0.416836	0.182981	0.0606399	0.9285	0.999787	no
TraesCS1A02G097200	TraesCS1A02G097200	-	1A:93392090-93401378	8_6_74	8_6_94	OK	9.88783	9.26244	-0.0942616	-0.151318	0.7891	0.999787	no
TraesCS1A02G097300	TraesCS1A02G097300	-	1A:93401938-93403931	8_6_74	8_6_94	OK	3.36623	4.17789	0.311644	0.266452	0.6329	0.999787	no
TraesCS1A02G097400	TraesCS1A02G097400	-	1A:93693502-93698187	8_6_74	8_6_94	OK	26.8064	28.8145	0.104216	0.163281	0.7644	0.999787	no
TraesCS1A02G097500	TraesCS1A02G097500	-	1A:94101331-94106484	8_6_74	8_6_94	OK	1.65795	1.53351	-0.112563	-0.1388	0.8066	0.999787	no
TraesCS1A02G097600	TraesCS1A02G097600	-	1A:94109873-94114153	8_6_74	8_6_94	OK	3.94227	3.95417	0.00434747	0.00609594	0.9927	0.999787	no
TraesCS1A02G097700	TraesCS1A02G097700	-	1A:94244912-94249051	8_6_74	8_6_94	OK	57.1236	52.0757	-0.133476	-0.189071	0.739	0.999787	no
TraesCS1A02G099000	TraesCS1A02G099000	-	1A:95183260-95185789	8_6_74	8_6_94	OK	16.2675	18.9187	0.217821	0.344797	0.5693	0.999787	no
TraesCS1A02G099300	TraesCS1A02G099300	-	1A:95820620-95826073	8_6_74	8_6_94	OK	9.59321	9.56674	-0.00398535	-0.00667048	0.9911	0.999787	no
TraesCS1A02G099400	TraesCS1A02G099400	-	1A:95848237-95853644	8_6_74	8_6_94	OK	3.81531	4.07026	0.0933234	0.142221	0.8027	0.999787	no
TraesCS1A02G099500	TraesCS1A02G099500	-	1A:95854752-95860989	8_6_74	8_6_94	OK	9.83203	9.67083	-0.0238499	-0.0392927	0.9406	0.999787	no
TraesCS1A02G099700	TraesCS1A02G099700	-	1A:96364460-96365555	8_6_74	8_6_94	OK	0.417055	0.257029	-0.698306	-0.525475	0.37995	0.999787	no
TraesCS1A02G099800	TraesCS1A02G099800	-	1A:96423241-96423996	8_6_74	8_6_94	OK	2.39148	0.548969	-2.12311	-1.55702	0.097	0.999787	no
TraesCS1A02G099900	TraesCS1A02G099900	-	1A:96438027-96439746	8_6_74	8_6_94	OK	1.23748	1.1539	-0.100877	-0.0946469	0.86645	0.999787	no
TraesCS1A02G100000	TraesCS1A02G100000	-	1A:96446460-96447320	8_6_74	8_6_94	OK	0.436568	0.183575	-1.24984	-0.667624	0.2362	0.999787	no
TraesCS1A02G100100	TraesCS1A02G100100	-	1A:96449468-96451542	8_6_74	8_6_94	OK	1.47271	1.84821	0.327651	0.356085	0.53755	0.999787	no
TraesCS1A02G100200	TraesCS1A02G100200	-	1A:96453203-96455187	8_6_74	8_6_94	OK	4.51575	4.43974	-0.0244895	-0.0295268	0.95725	0.999787	no
TraesCS1A02G100400	TraesCS1A02G100400	-	1A:96470433-96473287	8_6_74	8_6_94	OK	2.07083	2.85572	0.463648	0.67477	0.25145	0.999787	no
TraesCS1A02G100600	TraesCS1A02G100600	-	1A:96480552-96489250	8_6_74	8_6_94	OK	27.8832	28.0295	0.00754784	0.0118845	0.98505	0.999787	no
TraesCS1A02G101000	TraesCS1A02G101000	-	1A:97643034-97647138	8_6_74	8_6_94	OK	2.11741	2.60544	0.299228	0.26171	0.66205	0.999787	no
TraesCS1A02G101200	TraesCS1A02G101200	-	1A:97802664-97810182	8_6_74	8_6_94	OK	1.60747	2.75559	0.777572	0.371208	0.69135	0.999787	no
TraesCS1A02G101300	TraesCS1A02G101300	-	1A:97802664-97810182	8_6_74	8_6_94	OK	1.28208	1.59859	0.318318	0.464963	0.44435	0.999787	no
TraesCS1A02G101500	TraesCS1A02G101500	-	1A:97935424-97941195	8_6_74	8_6_94	OK	0.718284	0.7705	0.101241	0.117933	0.82795	0.999787	no
TraesCS1A02G101900	TraesCS1A02G101900	-	1A:98019573-98021697	8_6_74	8_6_94	OK	15.1068	15.4938	0.0364972	0.0443794	0.9381	0.999787	no
TraesCS1A02G102100	TraesCS1A02G102100	-	1A:98022870-98023878	8_6_74	8_6_94	OK	1.683	1.3844	-0.281776	-0.164974	0.78995	0.999787	no
TraesCS1A02G102300	TraesCS1A02G102300	-	1A:98242494-98247975	8_6_74	8_6_94	OK	4.33123	4.709	0.120646	0.200207	0.73895	0.999787	no
TraesCS1A02G102400	TraesCS1A02G102400	-	1A:98584807-98591722	8_6_74	8_6_94	OK	0.865335	0.640144	-0.434862	-0.417181	0.47045	0.999787	no
TraesCS1A02G102500	TraesCS1A02G102500	-	1A:99001418-99010088	8_6_74	8_6_94	OK	6.43705	5.87538	-0.131716	-0.197096	0.7205	0.999787	no
TraesCS1A02G102600	TraesCS1A02G102600	-	1A:99014195-99018288	8_6_74	8_6_94	OK	6.16345	6.2863	0.0284728	0.0461344	0.9356	0.999787	no
TraesCS1A02G102700	TraesCS1A02G102700	-	1A:99018551-99019580	8_6_74	8_6_94	OK	0.38697	0.246502	-0.650625	-0.429164	0.58365	0.999787	no
TraesCS1A02G102800	TraesCS1A02G102800	-	1A:99071007-99072331	8_6_74	8_6_94	OK	0.398527	0.339371	-0.231812	-0.187078	0.7504	0.999787	no
TraesCS1A02G103100	TraesCS1A02G103100	-	1A:99292071-99293625	8_6_74	8_6_94	OK	1.12068	0.850055	-0.398747	-0.380086	0.52505	0.999787	no
TraesCS1A02G103900	TraesCS1A02G103900	-	1A:99868031-99871106	8_6_74	8_6_94	OK	2.52129	2.04919	-0.299104	-0.297089	0.5929	0.999787	no
TraesCS1A02G104000	TraesCS1A02G104000	-	1A:99892262-99906810	8_6_74	8_6_94	OK	0.938469	1.12779	0.265114	0.309751	0.59015	0.999787	no
TraesCS1A02G104300	TraesCS1A02G104300	-	1A:100099706-100104633	8_6_74	8_6_94	OK	7.75922	4.95766	-0.646252	-0.893606	0.11325	0.999787	no
TraesCS1A02G104500	TraesCS1A02G104500	-	1A:100267211-100272922	8_6_74	8_6_94	OK	0.468283	0.651953	0.477387	0.49221	0.37625	0.999787	no
TraesCS1A02G104600	TraesCS1A02G104600	-	1A:100289594-100291148	8_6_74	8_6_94	OK	0.743772	0.513819	-0.5336	-0.38807	0.42875	0.999787	no
TraesCS1A02G104700	TraesCS1A02G104700	-	1A:100291938-100297147	8_6_74	8_6_94	OK	1.05242	0.923716	-0.188186	-0.256192	0.64495	0.999787	no
TraesCS1A02G105300	TraesCS1A02G105300	-	1A:101320829-101324110	8_6_74	8_6_94	OK	1.57723	2.0727	0.394122	0.511859	0.36605	0.999787	no
TraesCS1A02G105400	TraesCS1A02G105400	-	1A:101334863-101335739	8_6_74	8_6_94	OK	408.849	406.532	-0.00820027	-0.0100383	0.98595	0.999787	no
TraesCS1A02G105500	TraesCS1A02G105500	-	1A:101377423-101382058	8_6_74	8_6_94	OK	14.2534	12.3353	-0.208516	-0.336558	0.54345	0.999787	no
TraesCS1A02G105600	TraesCS1A02G105600	-	1A:101763921-101767798	8_6_74	8_6_94	OK	12.3625	11.3748	-0.120123	-0.200465	0.7309	0.999787	no
TraesCS1A02G105800	TraesCS1A02G105800	-	1A:102359663-102365134	8_6_74	8_6_94	OK	46.6547	45.8691	-0.0244994	-0.0413971	0.9397	0.999787	no
TraesCS1A02G105900	TraesCS1A02G105900	-	1A:102366709-102370939	8_6_74	8_6_94	OK	8.86493	9.10893	0.0391724	0.0653473	0.90885	0.999787	no
TraesCS1A02G106000	TraesCS1A02G106000	-	1A:102371396-102375203	8_6_74	8_6_94	OK	16.2661	15.8232	-0.0398282	-0.0668779	0.91075	0.999787	no
TraesCS1A02G106100	TraesCS1A02G106100	-	1A:103311703-103326325	8_6_74	8_6_94	OK	3.5512	3.81542	0.103537	0.169601	0.76645	0.999787	no
TraesCS1A02G106200	TraesCS1A02G106200	-	1A:103631842-103636595	8_6_74	8_6_94	OK	1.2289	1.20578	-0.0274007	-0.0258141	0.96405	0.999787	no
TraesCS1A02G106300	TraesCS1A02G106300	-	1A:104208686-104219859	8_6_74	8_6_94	OK	1.11954	1.01502	-0.1414	-0.212695	0.7059	0.999787	no
TraesCS1A02G106500	TraesCS1A02G106500	-	1A:104225641-104230111	8_6_74	8_6_94	OK	2.95186	3.66002	0.310224	0.467364	0.43515	0.999787	no
TraesCS1A02G106600	TraesCS1A02G106600	-	1A:104377539-104379785	8_6_74	8_6_94	OK	113.575	126.046	0.150301	0.232533	0.68085	0.999787	no
TraesCS1A02G106700	TraesCS1A02G106700	-	1A:104432548-104433415	8_6_74	8_6_94	OK	31.694	26.6985	-0.247451	-0.363668	0.529	0.999787	no
TraesCS1A02G107300	TraesCS1A02G107300	-	1A:104937223-104949835	8_6_74	8_6_94	OK	3.80233	4.32495	0.185801	0.317136	0.59615	0.999787	no
TraesCS1A02G107500	TraesCS1A02G107500	-	1A:105885702-105887086	8_6_74	8_6_94	OK	16.6312	17.3676	0.0625002	0.100176	0.8631	0.999787	no
TraesCS1A02G107600	TraesCS1A02G107600	-	1A:105903501-105906285	8_6_74	8_6_94	OK	2.80222	3.51531	0.327081	0.454435	0.4316	0.999787	no
TraesCS1A02G107800	TraesCS1A02G107800	-	1A:106219614-106230486	8_6_74	8_6_94	OK	13.5307	12.3353	-0.133446	-0.212205	0.70565	0.999787	no
TraesCS1A02G107900	TraesCS1A02G107900	-	1A:107093814-107096344	8_6_74	8_6_94	OK	9.31829	8.85588	-0.0734298	-0.100601	0.8634	0.999787	no
TraesCS1A02G108100	TraesCS1A02G108100	-	1A:107107555-107110090	8_6_74	8_6_94	OK	0.795435	0.795572	0.000248381	0.000285294	0.99565	0.999787	no
TraesCS1A02G108300	TraesCS1A02G108300	-	1A:107466470-107482160	8_6_74	8_6_94	OK	1.03743	1.12424	0.115943	0.158442	0.7891	0.999787	no
TraesCS1A02G108400	TraesCS1A02G108400	-	1A:107484215-107485732	8_6_74	8_6_94	OK	1.34859	0.24347	-2.46964	-1.76355	0.04825	0.999787	no
TraesCS1A02G108900	TraesCS1A02G108900	-	1A:108076849-108081795	8_6_74	8_6_94	OK	0.994448	1.08303	0.123107	0.175947	0.76965	0.999787	no
TraesCS1A02G109200	TraesCS1A02G109200	-	1A:108687043-108691586	8_6_74	8_6_94	OK	2.44093	2.36936	-0.0429295	-0.0602348	0.9168	0.999787	no
TraesCS1A02G109300	TraesCS1A02G109300	-	1A:108692882-108697532	8_6_74	8_6_94	OK	2.83819	2.49661	-0.185002	-0.254154	0.6526	0.999787	no
TraesCS1A02G109400	TraesCS1A02G109400	-	1A:108760476-108766530	8_6_74	8_6_94	OK	0.429344	0.334096	-0.361871	-0.398954	0.45065	0.999787	no
TraesCS1A02G109500	TraesCS1A02G109500	-	1A:108769535-108775742	8_6_74	8_6_94	OK	1.52052	1.50167	-0.0180049	-0.025499	0.9643	0.999787	no
TraesCS1A02G109600	TraesCS1A02G109600	-	1A:108769535-108775742	8_6_74	8_6_94	OK	1.13512	1.17261	0.0468725	0.0219122	0.95845	0.999787	no
TraesCS1A02G110000	TraesCS1A02G110000	-	1A:108921600-108924502	8_6_74	8_6_94	OK	0.351915	0.285526	-0.301603	-0.242684	0.6714	0.999787	no
TraesCS1A02G110100	TraesCS1A02G110100	-	1A:109428844-109429628	8_6_74	8_6_94	OK	2.20257	1.94243	-0.181328	-0.101614	0.89025	0.999787	no
TraesCS1A02G110200	TraesCS1A02G110200	-	1A:109573739-109578560	8_6_74	8_6_94	OK	18.9623	17.0207	-0.155841	-0.247546	0.6709	0.999787	no
TraesCS1A02G110300	TraesCS1A02G110300	-	1A:109982663-109986523	8_6_74	8_6_94	OK	9.51554	11.1009	0.222316	0.343755	0.5485	0.999787	no
TraesCS1A02G110700	TraesCS1A02G110700	-	1A:110279385-110282081	8_6_74	8_6_94	OK	0.652881	0.989374	0.599697	0.612231	0.2883	0.999787	no
TraesCS1A02G110800	TraesCS1A02G110800	-	1A:110282477-110284392	8_6_74	8_6_94	OK	0.767153	0.68568	-0.161978	-0.147825	0.81245	0.999787	no
TraesCS1A02G110900	TraesCS1A02G110900	-	1A:111122760-111132907	8_6_74	8_6_94	OK	1.88066	1.67681	-0.165519	-0.225162	0.6966	0.999787	no
TraesCS1A02G111000	TraesCS1A02G111000	-	1A:111150790-111153945	8_6_74	8_6_94	OK	3.42531	3.3838	-0.01759	-0.0212306	0.96855	0.999787	no
TraesCS1A02G111100	TraesCS1A02G111100	-	1A:111534403-111538376	8_6_74	8_6_94	OK	6.79758	7.72455	0.184431	0.284623	0.6138	0.999787	no
TraesCS1A02G111500	TraesCS1A02G111500	-	1A:112927733-112928544	8_6_74	8_6_94	OK	4.05259	4.61293	0.18684	0.191968	0.73935	0.999787	no
TraesCS1A02G111600	TraesCS1A02G111600	-	1A:112934975-112942003	8_6_74	8_6_94	OK	1.26439	1.10784	-0.190691	-0.191737	0.73455	0.999787	no
TraesCS1A02G111800	TraesCS1A02G111800	-	1A:113251083-113252461	8_6_74	8_6_94	OK	3.87609	4.12218	0.0888069	0.122984	0.83615	0.999787	no
TraesCS1A02G111900	TraesCS1A02G111900	-	1A:113538202-113541509	8_6_74	8_6_94	OK	6.50318	6.64194	0.0304592	0.0483525	0.93185	0.999787	no
TraesCS1A02G112000	TraesCS1A02G112000	-	1A:113850567-113861587	8_6_74	8_6_94	OK	6.81181	6.59937	-0.0457101	-0.0350529	0.95385	0.999787	no
TraesCS1A02G112100	TraesCS1A02G112100	-	1A:113850567-113861587	8_6_74	8_6_94	OK	14.2095	14.0075	-0.0206554	-0.0290339	0.96015	0.999787	no
TraesCS1A02G112200	TraesCS1A02G112200	-	1A:113877740-113880731	8_6_74	8_6_94	OK	2.23456	2.66209	0.252568	0.369364	0.50365	0.999787	no
TraesCS1A02G112400	TraesCS1A02G112400	-	1A:114060493-114063211	8_6_74	8_6_94	OK	9.95481	10.553	0.0841936	0.126453	0.8264	0.999787	no
TraesCS1A02G112500	TraesCS1A02G112500	-	1A:114544595-114546676	8_6_74	8_6_94	OK	264.533	249.69	-0.0833138	-0.102686	0.85465	0.999787	no
TraesCS1A02G112600	TraesCS1A02G112600	-	1A:114547941-114552217	8_6_74	8_6_94	OK	6.87397	6.6612	-0.0453605	-0.0712728	0.9007	0.999787	no
TraesCS1A02G112700	TraesCS1A02G112700	-	1A:115357678-115363324	8_6_74	8_6_94	OK	1.73192	1.61347	-0.102211	-0.133501	0.81395	0.999787	no
TraesCS1A02G112800	TraesCS1A02G112800	-	1A:115364415-115368103	8_6_74	8_6_94	OK	4.46788	3.95042	-0.177585	-0.219556	0.69125	0.999787	no
TraesCS1A02G113100	TraesCS1A02G113100	-	1A:115939761-115940521	8_6_74	8_6_94	OK	26.7215	28.0946	0.072296	0.106941	0.84745	0.999787	no
TraesCS1A02G113300	TraesCS1A02G113300	-	1A:115975500-115978707	8_6_74	8_6_94	OK	0.973581	0.607514	-0.680385	-0.70937	0.22785	0.999787	no
TraesCS1A02G113700	TraesCS1A02G113700	-	1A:117194226-117198243	8_6_74	8_6_94	OK	2.8445	2.66548	-0.0937807	-0.125681	0.8291	0.999787	no
TraesCS1A02G113800	TraesCS1A02G113800	-	1A:117244234-117248380	8_6_74	8_6_94	OK	3.04218	3.84752	0.338825	0.429784	0.45255	0.999787	no
TraesCS1A02G113900	TraesCS1A02G113900	-	1A:117888526-117890940	8_6_74	8_6_94	OK	11.1238	11.8569	0.0920833	0.133779	0.81305	0.999787	no
TraesCS1A02G114000	TraesCS1A02G114000	-	1A:117906704-117912166	8_6_74	8_6_94	OK	3.29266	4.28125	0.378777	0.575888	0.31425	0.999787	no
TraesCS1A02G114300	TraesCS1A02G114300	-	1A:118504063-118509582	8_6_74	8_6_94	OK	6.63382	6.7328	0.0213666	0.0356696	0.9515	0.999787	no
TraesCS1A02G114400	TraesCS1A02G114400	-	1A:118557582-118559476	8_6_74	8_6_94	OK	1.76061	0.989779	-0.830899	-0.775982	0.3029	0.999787	no
TraesCS1A02G114600	TraesCS1A02G114600	-	1A:118809203-118815557	8_6_74	8_6_94	OK	0.659949	0.978106	0.567637	0.721219	0.2236	0.999787	no
TraesCS1A02G114700	TraesCS1A02G114700	-	1A:118847400-118850726	8_6_74	8_6_94	OK	4.24305	3.86771	-0.133619	-0.19916	0.729	0.999787	no
TraesCS1A02G114800	TraesCS1A02G114800	-	1A:118877091-118877385	8_6_74	8_6_94	OK	0.755666	0.934822	0.306944	0.182724	0.8306	0.999787	no
TraesCS1A02G115000	TraesCS1A02G115000	-	1A:119148849-119152242	8_6_74	8_6_94	OK	5.40777	6.40609	0.244411	0.373519	0.5144	0.999787	no
TraesCS1A02G115100	TraesCS1A02G115100	-	1A:119493398-119496915	8_6_74	8_6_94	OK	6.18796	5.23856	-0.240293	-0.377206	0.4996	0.999787	no
TraesCS1A02G115200	TraesCS1A02G115200	-	1A:119703454-119708196	8_6_74	8_6_94	OK	1.53331	1.41743	-0.113367	-0.129775	0.81865	0.999787	no
TraesCS1A02G115400	TraesCS1A02G115400	-	1A:119739448-119740541	8_6_74	8_6_94	OK	71.5538	71.2254	-0.00663612	-0.00990079	0.98555	0.999787	no
TraesCS1A02G115500	TraesCS1A02G115500	-	1A:120002302-120011148	8_6_74	8_6_94	OK	2.09663	1.67995	-0.319657	-0.398284	0.4821	0.999787	no
TraesCS1A02G115700	TraesCS1A02G115700	-	1A:120363801-120365499	8_6_74	8_6_94	OK	5.63792	3.99876	-0.49561	-0.562828	0.33305	0.999787	no
TraesCS1A02G115900	TraesCS1A02G115900	ALI1	1A:121129147-121129901	8_6_74	8_6_94	OK	182.875	129.583	-0.49698	-0.752357	0.1873	0.999787	no
TraesCS1A02G116000	TraesCS1A02G116000	-	1A:121133251-121137773	8_6_74	8_6_94	OK	9.1119	9.55629	0.0686988	0.11075	0.85465	0.999787	no
TraesCS1A02G116200	TraesCS1A02G116200	-	1A:121740031-121746242	8_6_74	8_6_94	OK	4.96601	6.04677	0.284077	0.453123	0.46025	0.999787	no
TraesCS1A02G116500	TraesCS1A02G116500	-	1A:123549114-123552588	8_6_74	8_6_94	OK	3.99097	3.19599	-0.320476	-0.409383	0.46975	0.999787	no
TraesCS1A02G116600	TraesCS1A02G116600	-	1A:123552797-123554818	8_6_74	8_6_94	OK	31.1669	39.4263	0.339144	0.341696	0.5566	0.999787	no
TraesCS1A02G116700	TraesCS1A02G116700	-	1A:124011290-124011803	8_6_74	8_6_94	OK	15.0219	13.2896	-0.176763	-0.186774	0.73085	0.999787	no
TraesCS1A02G116900	TraesCS1A02G116900	-	1A:124180827-124181726	8_6_74	8_6_94	OK	9.93941	15.2542	0.617976	0.869766	0.11815	0.999787	no
TraesCS1A02G117000	TraesCS1A02G117000	-	1A:124189772-124190159	8_6_74	8_6_94	OK	4.0656	4.49473	0.144763	0.106836	0.8482	0.999787	no
TraesCS1A02G117100	TraesCS1A02G117100	-	1A:124189772-124190159	8_6_74	8_6_94	OK	1.16597	1.3522	0.213777	0.130283	0.81865	0.999787	no
TraesCS1A02G117400	TraesCS1A02G117400	-	1A:124786601-124787399	8_6_74	8_6_94	OK	82.8316	89.8806	0.117829	0.192222	0.73125	0.999787	no
TraesCS1A02G117500	TraesCS1A02G117500	-	1A:124885856-124891820	8_6_74	8_6_94	OK	0.663772	0.570926	-0.217384	-0.226856	0.6848	0.999787	no
TraesCS1A02G117700	TraesCS1A02G117700	-	1A:125108750-125110785	8_6_74	8_6_94	OK	3.85792	4.8176	0.32049	0.35992	0.53345	0.999787	no
TraesCS1A02G118100	TraesCS1A02G118100	-	1A:126511804-126516201	8_6_74	8_6_94	OK	1.3811	1.83505	0.410001	0.349739	0.54975	0.999787	no
TraesCS1A02G118200	TraesCS1A02G118200	-	1A:126853150-126854907	8_6_74	8_6_94	OK	2.05539	0.570443	-1.84926	-1.51476	0.31145	0.999787	no
TraesCS1A02G118300	TraesCS1A02G118300	-	1A:126856105-126858676	8_6_74	8_6_94	OK	2.04739	2.14984	0.070449	0.0913265	0.87675	0.999787	no
TraesCS1A02G118400	TraesCS1A02G118400	-	1A:127075150-127077797	8_6_74	8_6_94	OK	17.3394	20.396	0.234231	0.361885	0.5142	0.999787	no
TraesCS1A02G118700	TraesCS1A02G118700	-	1A:127352104-127355810	8_6_74	8_6_94	OK	5.24801	6.33519	0.271618	0.43298	0.4397	0.999787	no
TraesCS1A02G118800	TraesCS1A02G118800	-	1A:127756736-127761052	8_6_74	8_6_94	OK	1.84566	1.88199	0.0281233	0.0387586	0.9494	0.999787	no
TraesCS1A02G119000	TraesCS1A02G119000	-	1A:128634283-128634541	8_6_74	8_6_94	OK	2.06452	3.67394	0.83152	0.509538	0.3594	0.999787	no
TraesCS1A02G119100	TraesCS1A02G119100	-	1A:129003619-129005020	8_6_74	8_6_94	OK	3.98517	4.72527	0.245754	0.222589	0.6706	0.999787	no
TraesCS1A02G119300	TraesCS1A02G119300	-	1A:130149159-130151093	8_6_74	8_6_94	OK	2.34471	3.60187	0.619336	0.703138	0.21425	0.999787	no
TraesCS1A02G119500	TraesCS1A02G119500	-	1A:130909357-130913217	8_6_74	8_6_94	OK	5.36758	4.43248	-0.276159	-0.400882	0.48665	0.999787	no
TraesCS1A02G119600	TraesCS1A02G119600	-	1A:131520068-131521683	8_6_74	8_6_94	OK	24.0646	24.9556	0.0524523	0.0717269	0.89555	0.999787	no
TraesCS1A02G119700	TraesCS1A02G119700	-	1A:131963408-131971449	8_6_74	8_6_94	OK	2.55507	2.18916	-0.222988	-0.34697	0.54585	0.999787	no
TraesCS1A02G119800	TraesCS1A02G119800	-	1A:132133544-132135498	8_6_74	8_6_94	OK	4.24538	4.7849	0.172596	0.241733	0.6766	0.999787	no
TraesCS1A02G120000	TraesCS1A02G120000	-	1A:132414458-132416227	8_6_74	8_6_94	OK	4.39357	5.09128	0.212633	0.256629	0.63505	0.999787	no
TraesCS1A02G120100	TraesCS1A02G120100	-	1A:132481069-132485645	8_6_74	8_6_94	OK	1.31398	1.07727	-0.286565	-0.37369	0.50055	0.999787	no
TraesCS1A02G120200	TraesCS1A02G120200	-	1A:132783824-132791382	8_6_74	8_6_94	OK	31.8243	28.6762	-0.150277	-0.208812	0.7157	0.999787	no
TraesCS1A02G120400	TraesCS1A02G120400	-	1A:132797899-132800842	8_6_74	8_6_94	OK	1.8531	2.01649	0.121905	0.146401	0.79685	0.999787	no
TraesCS1A02G120500	TraesCS1A02G120500	-	1A:133126430-133127187	8_6_74	8_6_94	OK	12.5593	11.54	-0.122116	-0.172061	0.76585	0.999787	no
TraesCS1A02G120800	TraesCS1A02G120800	-	1A:133163922-133166640	8_6_74	8_6_94	OK	2.80216	2.85603	0.0274717	0.0306333	0.9489	0.999787	no
TraesCS1A02G120900	TraesCS1A02G120900	-	1A:133170777-133174000	8_6_74	8_6_94	OK	3.27504	3.87161	0.241423	0.318622	0.5914	0.999787	no
TraesCS1A02G121000	TraesCS1A02G121000	-	1A:133412307-133418388	8_6_74	8_6_94	OK	5.69171	5.23336	-0.121125	-0.193724	0.72855	0.999787	no
TraesCS1A02G121300	TraesCS1A02G121300	-	1A:134943520-134949297	8_6_74	8_6_94	OK	12.7667	12.6763	-0.0102499	-0.0166823	0.9766	0.999787	no
TraesCS1A02G121400	TraesCS1A02G121400	-	1A:134956635-134964000	8_6_74	8_6_94	OK	3.72459	4.05062	0.12106	0.185	0.7477	0.999787	no
TraesCS1A02G121700	TraesCS1A02G121700	-	1A:135508960-135523923	8_6_74	8_6_94	OK	1.84078	2.22661	0.274526	0.414226	0.4774	0.999787	no
TraesCS1A02G122000	TraesCS1A02G122000	-	1A:135968663-135971664	8_6_74	8_6_94	OK	7.43886	8.16447	0.134278	0.200468	0.73	0.999787	no
TraesCS1A02G122100	TraesCS1A02G122100	-	1A:136923916-136959905	8_6_74	8_6_94	OK	0.665661	0.678892	0.0283942	0.0409946	0.94405	0.999787	no
TraesCS1A02G122200	TraesCS1A02G122200	-	1A:137231688-137235117	8_6_74	8_6_94	OK	0.371346	0.573339	0.626622	0.663438	0.2374	0.999787	no
TraesCS1A02G122500	TraesCS1A02G122500	-	1A:138225346-138228929	8_6_74	8_6_94	OK	7.31664	5.74175	-0.349691	-0.392932	0.4657	0.999787	no
TraesCS1A02G122600	TraesCS1A02G122600	-	1A:139552791-139554589	8_6_74	8_6_94	OK	0.561092	0.732981	0.385538	0.264949	0.649	0.999787	no
TraesCS1A02G122700	TraesCS1A02G122700	-	1A:139558032-139561261	8_6_74	8_6_94	OK	16.8164	13.9909	-0.265373	-0.437713	0.4512	0.999787	no
TraesCS1A02G122800	TraesCS1A02G122800	-	1A:139637057-139641051	8_6_74	8_6_94	OK	0.360852	0.420113	0.21937	0.165658	0.78255	0.999787	no
TraesCS1A02G122900	TraesCS1A02G122900	-	1A:140960644-140962849	8_6_74	8_6_94	OK	10.0946	7.69223	-0.392116	-0.4937	0.39495	0.999787	no
TraesCS1A02G123000	TraesCS1A02G123000	-	1A:141432856-141437604	8_6_74	8_6_94	OK	14.1184	14.2741	0.0158219	0.0242662	0.96545	0.999787	no
TraesCS1A02G123100	TraesCS1A02G123100	-	1A:142101441-142102131	8_6_74	8_6_94	OK	49.8439	39.8001	-0.324644	-0.520311	0.35855	0.999787	no
TraesCS1A02G123200	TraesCS1A02G123200	-	1A:142887335-142888649	8_6_74	8_6_94	OK	5.26305	4.194	-0.327575	-0.356242	0.51945	0.999787	no
TraesCS1A02G123600	TraesCS1A02G123600	-	1A:143810248-143819031	8_6_74	8_6_94	OK	0.861086	0.811302	-0.0859179	-0.0860486	0.8767	0.999787	no
TraesCS1A02G123900	TraesCS1A02G123900	-	1A:145370881-145380980	8_6_74	8_6_94	OK	1.13265	1.45995	0.366213	0.50612	0.41005	0.999787	no
TraesCS1A02G124100	TraesCS1A02G124100	-	1A:145988651-145989569	8_6_74	8_6_94	OK	1.00173	1.52911	0.610202	0.41026	0.45645	0.999787	no
TraesCS1A02G124200	TraesCS1A02G124200	-	1A:146630195-146634893	8_6_74	8_6_94	OK	21.529	20.9343	-0.0404158	-0.0629203	0.9137	0.999787	no
TraesCS1A02G124300	TraesCS1A02G124300	-	1A:146944160-146946921	8_6_74	8_6_94	OK	0.579784	0.484418	-0.259263	-0.23688	0.70955	0.999787	no
TraesCS1A02G124400	TraesCS1A02G124400	-	1A:146947224-146952752	8_6_74	8_6_94	OK	9.25502	10.1188	0.128736	0.213929	0.7063	0.999787	no
TraesCS1A02G124600	TraesCS1A02G124600	-	1A:147353058-147357065	8_6_74	8_6_94	OK	50.0912	49.3273	-0.0221686	-0.0349002	0.9493	0.999787	no
TraesCS1A02G124700	TraesCS1A02G124700	-	1A:147674770-147682838	8_6_74	8_6_94	OK	1.68358	1.50245	-0.164217	-0.173024	0.75285	0.999787	no
TraesCS1A02G124800	TraesCS1A02G124800	-	1A:147689966-147691695	8_6_74	8_6_94	OK	15.5921	16.303	0.0643207	0.0980662	0.8611	0.999787	no
TraesCS1A02G125000	TraesCS1A02G125000	-	1A:148267039-148271421	8_6_74	8_6_94	OK	9.87693	8.45538	-0.224193	-0.366363	0.51235	0.999787	no
TraesCS1A02G125100	TraesCS1A02G125100	-	1A:148608793-148610939	8_6_74	8_6_94	OK	103	88.5925	-0.217385	-0.324645	0.5639	0.999787	no
TraesCS1A02G125200	TraesCS1A02G125200	-	1A:148744426-148745985	8_6_74	8_6_94	OK	4.90122	7.55332	0.623969	1.02319	0.25145	0.999787	no
TraesCS1A02G125300	TraesCS1A02G125300	-	1A:148953746-148959478	8_6_74	8_6_94	OK	3.32921	2.99715	-0.151588	-0.235978	0.681	0.999787	no
TraesCS1A02G125500	TraesCS1A02G125500	-	1A:149510429-149514777	8_6_74	8_6_94	OK	1.03842	1.47151	0.502909	0.452753	0.4337	0.999787	no
TraesCS1A02G125600	TraesCS1A02G125600	-	1A:149864847-149874041	8_6_74	8_6_94	OK	1.0202	1.09459	0.101551	0.113197	0.8484	0.999787	no
TraesCS1A02G125700	TraesCS1A02G125700	-	1A:150006604-150008006	8_6_74	8_6_94	OK	3.01304	3.19823	0.0860532	0.10816	0.85825	0.999787	no
TraesCS1A02G125900	TraesCS1A02G125900	-	1A:150860541-150861336	8_6_74	8_6_94	OK	0.451077	0.717899	0.670408	0.41227	0.4993	0.999787	no
TraesCS1A02G126000	TraesCS1A02G126000	-	1A:150890797-150895231	8_6_74	8_6_94	OK	5.54443	6.02272	0.119376	0.167821	0.7747	0.999787	no
TraesCS1A02G126100	TraesCS1A02G126100	-	1A:150899370-150902341	8_6_74	8_6_94	OK	15.2451	16.6918	0.130795	0.208315	0.7166	0.999787	no
TraesCS1A02G126300	TraesCS1A02G126300	-	1A:151771127-151778538	8_6_74	8_6_94	OK	2.10663	1.96019	-0.103942	-0.146475	0.80805	0.999787	no
TraesCS1A02G126400	TraesCS1A02G126400	-	1A:151873013-151877402	8_6_74	8_6_94	OK	3.03022	2.79976	-0.114121	-0.12281	0.832	0.999787	no
TraesCS1A02G126800	TraesCS1A02G126800	-	1A:153337576-153339354	8_6_74	8_6_94	OK	2.45221	2.41956	-0.0193369	-0.0169283	0.9748	0.999787	no
TraesCS1A02G126900	TraesCS1A02G126900	-	1A:153580811-153586698	8_6_74	8_6_94	OK	30.7352	28.9173	-0.0879593	-0.142392	0.7946	0.999787	no
TraesCS1A02G127000	TraesCS1A02G127000	-	1A:154007783-154015107	8_6_74	8_6_94	OK	9.05775	8.31173	-0.124003	-0.196695	0.73015	0.999787	no
TraesCS1A02G127400	TraesCS1A02G127400	-	1A:154574635-154577511	8_6_74	8_6_94	OK	3.71683	4.37229	0.234318	0.34251	0.5792	0.999787	no
TraesCS1A02G127700	TraesCS1A02G127700	-	1A:155138717-155139587	8_6_74	8_6_94	OK	4.86712	3.62604	-0.424673	-0.446892	0.4198	0.999787	no
TraesCS1A02G127800	TraesCS1A02G127800	-	1A:155143533-155144069	8_6_74	8_6_94	OK	2.59299	2.14424	-0.274153	-0.222446	0.73755	0.999787	no
TraesCS1A02G127900	TraesCS1A02G127900	-	1A:155692287-155696863	8_6_74	8_6_94	OK	4.17814	5.00468	0.260416	0.399245	0.47095	0.999787	no
TraesCS1A02G128100	TraesCS1A02G128100	-	1A:155840660-155858856	8_6_74	8_6_94	OK	2.388	2.70315	0.178835	0.244438	0.6821	0.999787	no
TraesCS1A02G128300	TraesCS1A02G128300	-	1A:157311795-157316818	8_6_74	8_6_94	OK	3.17531	3.51512	0.146676	0.215198	0.7001	0.999787	no
TraesCS1A02G128600	TraesCS1A02G128600	-	1A:157829157-157834887	8_6_74	8_6_94	OK	9.95709	8.9316	-0.156806	-0.244486	0.666	0.999787	no
TraesCS1A02G128900	TraesCS1A02G128900	-	1A:159516848-159528490	8_6_74	8_6_94	OK	4.78395	4.73592	-0.0145581	-0.0210511	0.9711	0.999787	no
TraesCS1A02G129100	TraesCS1A02G129100	-	1A:163382072-163383979	8_6_74	8_6_94	OK	42.8629	37.4179	-0.195998	-0.309591	0.57495	0.999787	no
TraesCS1A02G129200	TraesCS1A02G129200	-	1A:163392856-163397306	8_6_74	8_6_94	OK	6.69826	7.27542	0.119246	0.184878	0.7495	0.999787	no
TraesCS1A02G129300	TraesCS1A02G129300	-	1A:164456206-164469307	8_6_74	8_6_94	OK	2.68523	1.93956	-0.469318	-0.665986	0.242	0.999787	no
TraesCS1A02G129400	TraesCS1A02G129400	-	1A:165171991-165179858	8_6_74	8_6_94	OK	10.7393	7.86849	-0.448747	-0.653821	0.23355	0.999787	no
TraesCS1A02G129500	TraesCS1A02G129500	-	1A:166315707-166322599	8_6_74	8_6_94	OK	1.84044	1.88537	0.0347982	0.0482273	0.9335	0.999787	no
TraesCS1A02G129600	TraesCS1A02G129600	-	1A:167150356-167152680	8_6_74	8_6_94	OK	1.46811	0.206101	-2.83254	-1.96567	0.00535	0.560604	no
TraesCS1A02G129700	TraesCS1A02G129700	-	1A:167800392-167802344	8_6_74	8_6_94	OK	0.785585	0.392638	-1.00057	-0.835615	0.136	0.999787	no
TraesCS1A02G129800	TraesCS1A02G129800	-	1A:167802985-167804865	8_6_74	8_6_94	OK	6.02719	4.41526	-0.448987	-0.562232	0.32905	0.999787	no
TraesCS1A02G130000	TraesCS1A02G130000	-	1A:168443691-168444026	8_6_74	8_6_94	OK	5.49178	3.47098	-0.661929	-0.486649	0.4007	0.999787	no
TraesCS1A02G130600	TraesCS1A02G130600	-	1A:168548236-168549847	8_6_74	8_6_94	OK	0.806376	1.31255	0.702846	0.487776	0.3653	0.999787	no
TraesCS1A02G130700	TraesCS1A02G130700	-	1A:168553547-168590194	8_6_74	8_6_94	OK	0.955273	0.714106	-0.419775	-0.598993	0.26725	0.999787	no
TraesCS1A02G130800	TraesCS1A02G130800	-	1A:169643888-169654254	8_6_74	8_6_94	OK	8.13372	7.79852	-0.0607148	-0.0992891	0.85955	0.999787	no
TraesCS1A02G130900	TraesCS1A02G130900	-	1A:171006668-171034612	8_6_74	8_6_94	OK	4.57393	4.8289	0.0782603	0.125926	0.821	0.999787	no
TraesCS1A02G131000	TraesCS1A02G131000	-	1A:171453437-171469888	8_6_74	8_6_94	OK	3.0818	3.33328	0.113171	0.18281	0.7516	0.999787	no
TraesCS1A02G131200	TraesCS1A02G131200	-	1A:172185037-172193682	8_6_74	8_6_94	OK	6.41301	6.44057	0.00618507	0.00979116	0.9861	0.999787	no
TraesCS1A02G131300	TraesCS1A02G131300	-	1A:173960779-173978959	8_6_74	8_6_94	OK	2.06145	2.10215	0.0282045	0.0376084	0.9461	0.999787	no
TraesCS1A02G131500	TraesCS1A02G131500	-	1A:175173229-175178988	8_6_74	8_6_94	OK	18.0644	20.2139	0.162202	0.253999	0.66145	0.999787	no
TraesCS1A02G131600	TraesCS1A02G131600	-	1A:176449532-176462644	8_6_74	8_6_94	OK	0.509687	0.614645	0.270143	0.337307	0.5541	0.999787	no
TraesCS1A02G131900	TraesCS1A02G131900	-	1A:177465417-177472573	8_6_74	8_6_94	OK	2.72794	3.87651	0.506943	0.579071	0.31765	0.999787	no
TraesCS1A02G132400	TraesCS1A02G132400	-	1A:179535749-179537296	8_6_74	8_6_94	OK	173.581	124.762	-0.476435	-0.747872	0.1945	0.999787	no
TraesCS1A02G132600	TraesCS1A02G132600	-	1A:181753576-181778463	8_6_74	8_6_94	OK	5.81372	6.14808	0.0806753	0.137812	0.8166	0.999787	no
TraesCS1A02G133100	TraesCS1A02G133100	-	1A:185141231-185146180	8_6_74	8_6_94	OK	34.3736	35.5271	0.0476197	0.0668275	0.9125	0.999787	no
TraesCS1A02G133300	TraesCS1A02G133300	-	1A:186717494-186718766	8_6_74	8_6_94	OK	1.70426	1.39748	-0.286323	-0.238153	0.6966	0.999787	no
TraesCS1A02G133400	TraesCS1A02G133400	-	1A:186988725-186996675	8_6_74	8_6_94	OK	10.9235	12.3267	0.174352	0.230633	0.68445	0.999787	no
TraesCS1A02G133500	TraesCS1A02G133500	-	1A:188132554-188151899	8_6_74	8_6_94	OK	6.16081	6.6442	0.108976	0.17275	0.76535	0.999787	no
TraesCS1A02G133700	TraesCS1A02G133700	-	1A:189710003-189722289	8_6_74	8_6_94	OK	5.80315	4.48648	-0.37125	-0.610017	0.32245	0.999787	no
TraesCS1A02G133800	TraesCS1A02G133800	-	1A:189958445-189965406	8_6_74	8_6_94	OK	1.5155	1.91945	0.3409	0.542736	0.36285	0.999787	no
TraesCS1A02G133900	TraesCS1A02G133900	-	1A:191855621-191862578	8_6_74	8_6_94	OK	2.5192	3.05334	0.277424	0.411199	0.459	0.999787	no
TraesCS1A02G134000	TraesCS1A02G134000	-	1A:193517324-193519141	8_6_74	8_6_94	OK	0.872985	0.950191	0.122261	0.147699	0.79585	0.999787	no
TraesCS1A02G134200	TraesCS1A02G134200	-	1A:200578385-200579212	8_6_74	8_6_94	OK	0.3821	0.193096	-0.984631	-0.556894	0.3553	0.999787	no
TraesCS1A02G134300	TraesCS1A02G134300	-	1A:201744534-201747147	8_6_74	8_6_94	OK	9.41746	10.2965	0.128747	0.218848	0.72	0.999787	no
TraesCS1A02G134500	TraesCS1A02G134500	-	1A:201853520-201865435	8_6_74	8_6_94	OK	3.83617	4.65656	0.279597	0.412246	0.48795	0.999787	no
TraesCS1A02G134600	TraesCS1A02G134600	-	1A:202071607-202101947	8_6_74	8_6_94	OK	2.17489	2.10891	-0.0444459	-0.0666217	0.90695	0.999787	no
TraesCS1A02G134800	TraesCS1A02G134800	-	1A:204826279-204828720	8_6_74	8_6_94	OK	1.5043	2.26872	0.592789	0.710345	0.24165	0.999787	no
TraesCS1A02G135100	TraesCS1A02G135100	-	1A:206792053-206805538	8_6_74	8_6_94	OK	0.488472	0.429062	-0.187091	-0.237398	0.67115	0.999787	no
TraesCS1A02G135300	TraesCS1A02G135300	-	1A:208208303-208219356	8_6_74	8_6_94	OK	3.82985	4.94475	0.368608	0.630081	0.2894	0.999787	no
TraesCS1A02G135600	TraesCS1A02G135600	-	1A:208881363-208913608	8_6_74	8_6_94	OK	2.82254	2.92408	0.0509898	0.0849253	0.88175	0.999787	no
TraesCS1A02G135700	TraesCS1A02G135700	-	1A:209353871-209363066	8_6_74	8_6_94	OK	11.901	12.8333	0.108804	0.173353	0.75985	0.999787	no
TraesCS1A02G135800	TraesCS1A02G135800	-	1A:212017042-212018086	8_6_74	8_6_94	OK	1.71062	1.70935	-0.00107492	-0.00142917	0.93635	0.999787	no
TraesCS1A02G136000	TraesCS1A02G136000	-	1A:212021776-212025958	8_6_74	8_6_94	OK	1.52253	1.11928	-0.443906	-0.431663	0.4358	0.999787	no
TraesCS1A02G136100	TraesCS1A02G136100	-	1A:213253115-213255931	8_6_74	8_6_94	OK	4.49719	5.13408	0.191083	0.206197	0.75325	0.999787	no
TraesCS1A02G136200	TraesCS1A02G136200	-	1A:213902549-213933580	8_6_74	8_6_94	OK	1.70324	1.85962	0.126729	0.196122	0.75085	0.999787	no
TraesCS1A02G136400	TraesCS1A02G136400	-	1A:216414923-216456832	8_6_74	8_6_94	OK	6.23038	6.09085	-0.0326775	-0.0454421	0.9391	0.999787	no
TraesCS1A02G136500	TraesCS1A02G136500	-	1A:217610379-217613638	8_6_74	8_6_94	OK	8.49382	9.12553	0.103495	0.174586	0.7628	0.999787	no
TraesCS1A02G136800	TraesCS1A02G136800	-	1A:218522814-218529362	8_6_74	8_6_94	OK	7.33106	6.88866	-0.0897976	-0.134196	0.8221	0.999787	no
TraesCS1A02G136900	TraesCS1A02G136900	-	1A:219381069-219386762	8_6_74	8_6_94	OK	8.26924	7.25806	-0.188171	-0.233198	0.6866	0.999787	no
TraesCS1A02G137000	TraesCS1A02G137000	-	1A:219894325-219900551	8_6_74	8_6_94	OK	5.30412	4.64419	-0.191685	-0.298226	0.60135	0.999787	no
TraesCS1A02G137200	TraesCS1A02G137200	-	1A:221695703-221708351	8_6_74	8_6_94	OK	2.10347	2.53635	0.269983	0.409989	0.4838	0.999787	no
TraesCS1A02G137300	TraesCS1A02G137300	-	1A:221708688-221709738	8_6_74	8_6_94	OK	1.41476	0.957648	-0.562987	-0.390164	0.4671	0.999787	no
TraesCS1A02G137400	TraesCS1A02G137400	-	1A:222347194-222369765	8_6_74	8_6_94	OK	2.2769	2.46415	0.114016	0.163436	0.78035	0.999787	no
TraesCS1A02G137500	TraesCS1A02G137500	-	1A:223443861-223455182	8_6_74	8_6_94	OK	11.9152	14.5381	0.287041	0.326543	0.566	0.999787	no
TraesCS1A02G137600	TraesCS1A02G137600	-	1A:223826569-223828312	8_6_74	8_6_94	OK	0.64208	0.132696	-2.27463	-1.19146	0.1471	0.999787	no
TraesCS1A02G137700	TraesCS1A02G137700	-	1A:223937888-223949190	8_6_74	8_6_94	OK	12.8455	14.0949	0.133914	0.220025	0.6977	0.999787	no
TraesCS1A02G137800	TraesCS1A02G137800	-	1A:224802355-224827275	8_6_74	8_6_94	OK	2.63577	2.85907	0.117324	0.196361	0.73405	0.999787	no
TraesCS1A02G137900	TraesCS1A02G137900	-	1A:225507557-225517408	8_6_74	8_6_94	OK	3.47055	3.10931	-0.158572	-0.247678	0.652	0.999787	no
TraesCS1A02G138000	TraesCS1A02G138000	-	1A:227257401-227268703	8_6_74	8_6_94	OK	2.84622	2.97139	0.0620898	0.0747209	0.8995	0.999787	no
TraesCS1A02G138100	TraesCS1A02G138100	-	1A:229168840-229171503	8_6_74	8_6_94	OK	1.19457	1.7438	0.545744	0.552256	0.36175	0.999787	no
TraesCS1A02G138200	TraesCS1A02G138200	-	1A:230132868-230165911	8_6_74	8_6_94	OK	1.68596	1.64387	-0.036468	-0.049979	0.93105	0.999787	no
TraesCS1A02G138300	TraesCS1A02G138300	-	1A:230469021-230472733	8_6_74	8_6_94	OK	0.537844	0.389019	-0.467347	-0.411466	0.4873	0.999787	no
TraesCS1A02G138400	TraesCS1A02G138400	-	1A:232066556-232074920	8_6_74	8_6_94	OK	1.74262	1.87459	0.105318	0.174001	0.7555	0.999787	no
TraesCS1A02G138500	TraesCS1A02G138500	-	1A:232086426-232105328	8_6_74	8_6_94	OK	2.93182	2.955	0.0113585	0.0169398	0.97575	0.999787	no
TraesCS1A02G138600	TraesCS1A02G138600	-	1A:232333422-232344048	8_6_74	8_6_94	OK	5.19685	5.45248	0.0692734	0.105095	0.85815	0.999787	no
TraesCS1A02G138800	TraesCS1A02G138800	-	1A:233920830-233925580	8_6_74	8_6_94	OK	28.5503	28.7793	0.011528	0.018082	0.9737	0.999787	no
TraesCS1A02G139100	TraesCS1A02G139100	-	1A:234210118-234258109	8_6_74	8_6_94	OK	10.0856	11.2546	0.158227	0.265082	0.65	0.999787	no
TraesCS1A02G139200	TraesCS1A02G139200	-	1A:234796294-234799699	8_6_74	8_6_94	OK	3.9714	4.02626	0.019793	0.0227555	0.9687	0.999787	no
TraesCS1A02G139300	TraesCS1A02G139300	-	1A:234806286-234816413	8_6_74	8_6_94	OK	15.4562	14.7828	-0.0642662	-0.101456	0.85465	0.999787	no
TraesCS1A02G139400	TraesCS1A02G139400	-	1A:235652143-235689004	8_6_74	8_6_94	OK	1.2416	1.31786	0.0859922	0.123051	0.8316	0.999787	no
TraesCS1A02G139500	TraesCS1A02G139500	-	1A:236715735-236722781	8_6_74	8_6_94	OK	1.87742	1.67554	-0.164128	-0.259668	0.66225	0.999787	no
TraesCS1A02G139600	TraesCS1A02G139600	TBP1	1A:237327510-237330121	8_6_74	8_6_94	OK	16.4435	17.8995	0.122399	0.204527	0.72745	0.999787	no
TraesCS1A02G139700	TraesCS1A02G139700	-	1A:237509578-237520090	8_6_74	8_6_94	OK	0.970333	1.07794	0.151726	0.169025	0.7653	0.999787	no
TraesCS1A02G139900	TraesCS1A02G139900	-	1A:237744623-237746433	8_6_74	8_6_94	OK	32.3754	28.4365	-0.187158	-0.299716	0.60755	0.999787	no
TraesCS1A02G140600	TraesCS1A02G140600	-	1A:238647817-238652541	8_6_74	8_6_94	OK	0.337919	0.399476	0.241431	0.316658	0.5983	0.999787	no
TraesCS1A02G140700	TraesCS1A02G140700	-	1A:238656183-238670642	8_6_74	8_6_94	OK	1.34537	2.13244	0.664504	0.622306	0.2769	0.999787	no
TraesCS1A02G140900	TraesCS1A02G140900	-	1A:238677152-238690883	8_6_74	8_6_94	OK	3.26543	3.65468	0.162469	0.259215	0.6549	0.999787	no
TraesCS1A02G141100	TraesCS1A02G141100	-	1A:238999840-239002573	8_6_74	8_6_94	OK	11.4297	12.0185	0.0724702	0.0982532	0.8623	0.999787	no
TraesCS1A02G141300	TraesCS1A02G141300	-	1A:239099767-239106130	8_6_74	8_6_94	OK	0.638199	0.792079	0.311637	0.234452	0.69205	0.999787	no
TraesCS1A02G141400	TraesCS1A02G141400	-	1A:239889250-239903200	8_6_74	8_6_94	OK	1.23265	1.77128	0.523027	0.682738	0.25495	0.999787	no
TraesCS1A02G141700	TraesCS1A02G141700	-	1A:241312952-241320936	8_6_74	8_6_94	OK	8.30056	9.61676	0.212342	0.366106	0.53845	0.999787	no
TraesCS1A02G141900	TraesCS1A02G141900	-	1A:241677701-241679636	8_6_74	8_6_94	OK	5.0742	4.47917	-0.179947	-0.231242	0.67725	0.999787	no
TraesCS1A02G142000	TraesCS1A02G142000	-	1A:241983246-241984668	8_6_74	8_6_94	OK	34.743	35.0204	0.0114768	0.016303	0.97655	0.999787	no
TraesCS1A02G142200	TraesCS1A02G142200	-	1A:241993074-242013226	8_6_74	8_6_94	OK	0.97996	1.01555	0.0514595	0.0759928	0.89475	0.999787	no
TraesCS1A02G142300	TraesCS1A02G142300	-	1A:242779678-242804845	8_6_74	8_6_94	OK	2.99666	3.34134	0.157075	0.207233	0.71065	0.999787	no
TraesCS1A02G142400	TraesCS1A02G142400	-	1A:243160581-243163169	8_6_74	8_6_94	OK	17.4144	22.4988	0.369562	0.486514	0.3757	0.999787	no
TraesCS1A02G142500	TraesCS1A02G142500	-	1A:243619555-243624661	8_6_74	8_6_94	OK	7.25019	7.78025	0.101798	0.16501	0.76575	0.999787	no
TraesCS1A02G142600	TraesCS1A02G142600	-	1A:243862628-243866339	8_6_74	8_6_94	OK	7.00661	8.59393	0.294602	0.491341	0.40925	0.999787	no
TraesCS1A02G142700	TraesCS1A02G142700	-	1A:244500834-244503810	8_6_74	8_6_94	OK	2.17589	2.48868	0.193776	0.210471	0.70775	0.999787	no
TraesCS1A02G142800	TraesCS1A02G142800	-	1A:244506827-244512895	8_6_74	8_6_94	OK	0.392937	0.436357	0.151214	0.168973	0.77285	0.999787	no
TraesCS1A02G142900	TraesCS1A02G142900	-	1A:245115338-245118643	8_6_74	8_6_94	OK	9.52722	9.7946	0.0399312	0.0654745	0.90645	0.999787	no
TraesCS1A02G143000	TraesCS1A02G143000	-	1A:245518572-245536774	8_6_74	8_6_94	OK	3.18044	3.54269	0.155621	0.246216	0.67655	0.999787	no
TraesCS1A02G143100	TraesCS1A02G143100	-	1A:245518572-245536774	8_6_74	8_6_94	OK	1.50705	1.53205	0.0237419	0.012048	0.9835	0.999787	no
TraesCS1A02G143200	TraesCS1A02G143200	-	1A:246127689-246130525	8_6_74	8_6_94	OK	0.757039	0.815592	0.107479	0.129209	0.826	0.999787	no
TraesCS1A02G143300	TraesCS1A02G143300	-	1A:246689895-246693276	8_6_74	8_6_94	OK	23.5048	24.0723	0.0344158	0.0521184	0.9258	0.999787	no
TraesCS1A02G143400	TraesCS1A02G143400	-	1A:247311661-247347178	8_6_74	8_6_94	OK	0.581026	0.547917	-0.0846467	-0.138677	0.81065	0.999787	no
TraesCS1A02G143500	TraesCS1A02G143500	-	1A:248422287-248426924	8_6_74	8_6_94	OK	2.72955	2.42673	-0.169651	-0.206004	0.72055	0.999787	no
TraesCS1A02G143600	TraesCS1A02G143600	-	1A:248428942-248435410	8_6_74	8_6_94	OK	2.87434	2.48644	-0.209148	-0.2285	0.69425	0.999787	no
TraesCS1A02G143700	TraesCS1A02G143700	-	1A:248611975-248616991	8_6_74	8_6_94	OK	6.55413	5.10102	-0.36162	-0.309897	0.6301	0.999787	no
TraesCS1A02G143800	TraesCS1A02G143800	-	1A:248611975-248616991	8_6_74	8_6_94	OK	5.17411	4.88809	-0.0820402	-0.067607	0.8952	0.999787	no
TraesCS1A02G143900	TraesCS1A02G143900	-	1A:248877652-248881699	8_6_74	8_6_94	OK	12.482	12.3561	-0.0146246	-0.0250052	0.966	0.999787	no
TraesCS1A02G144000	TraesCS1A02G144000	-	1A:249042635-249057221	8_6_74	8_6_94	OK	0.9113	1.04959	0.203831	0.322865	0.5765	0.999787	no
TraesCS1A02G144500	TraesCS1A02G144500	-	1A:250442553-250444366	8_6_74	8_6_94	OK	0.551078	0.283466	-0.959084	-0.774075	0.32135	0.999787	no
TraesCS1A02G144700	TraesCS1A02G144700	-	1A:250550785-250554286	8_6_74	8_6_94	OK	2.08932	2.06996	-0.0134315	-0.0159015	0.97715	0.999787	no
TraesCS1A02G144800	TraesCS1A02G144800	-	1A:251009016-251018858	8_6_74	8_6_94	OK	5.25126	5.00785	-0.0684721	-0.114455	0.84015	0.999787	no
TraesCS1A02G145000	TraesCS1A02G145000	-	1A:251334627-251341814	8_6_74	8_6_94	OK	15.5542	12.6309	-0.300356	-0.437676	0.42605	0.999787	no
TraesCS1A02G145500	TraesCS1A02G145500	-	1A:251558740-251564045	8_6_74	8_6_94	OK	1.10441	1.13441	0.0386678	0.0586836	0.9171	0.999787	no
TraesCS1A02G145600	TraesCS1A02G145600	-	1A:251691124-251692365	8_6_74	8_6_94	OK	0.549195	0.869778	0.66333	0.433098	0.4887	0.999787	no
TraesCS1A02G145800	TraesCS1A02G145800	-	1A:252281926-252286168	8_6_74	8_6_94	OK	1.6227	1.53549	-0.0797001	-0.0983912	0.8589	0.999787	no
TraesCS1A02G145900	TraesCS1A02G145900	-	1A:252321625-252322000	8_6_74	8_6_94	OK	2.62676	1.89605	-0.470289	-0.301833	0.61505	0.999787	no
TraesCS1A02G146200	TraesCS1A02G146200	-	1A:252502422-252518151	8_6_74	8_6_94	OK	3.49037	3.20029	-0.125179	-0.195705	0.73165	0.999787	no
TraesCS1A02G146600	TraesCS1A02G146600	-	1A:252824561-252828693	8_6_74	8_6_94	OK	11.1155	13.0251	0.228721	0.381832	0.50845	0.999787	no
TraesCS1A02G146800	TraesCS1A02G146800	-	1A:253371506-253372209	8_6_74	8_6_94	OK	3.57343	4.14585	0.214357	0.207502	0.7191	0.999787	no
TraesCS1A02G146900	TraesCS1A02G146900	-	1A:253378318-253384498	8_6_74	8_6_94	OK	1.29515	1.40805	0.120581	0.167939	0.76635	0.999787	no
TraesCS1A02G147000	TraesCS1A02G147000	-	1A:253720396-253722229	8_6_74	8_6_94	OK	170.816	166.429	-0.0375335	-0.0523809	0.92525	0.999787	no
TraesCS1A02G147400	TraesCS1A02G147400	-	1A:254375409-254383101	8_6_74	8_6_94	OK	2.0845	2.44503	0.230155	0.301798	0.59845	0.999787	no
TraesCS1A02G147500	TraesCS1A02G147500	-	1A:254383243-254386910	8_6_74	8_6_94	OK	1.69799	2.15683	0.345086	0.51698	0.37275	0.999787	no
TraesCS1A02G147600	TraesCS1A02G147600	-	1A:254993095-254995496	8_6_74	8_6_94	OK	0.897912	0.615844	-0.54401	-0.518374	0.3743	0.999787	no
TraesCS1A02G147700	TraesCS1A02G147700	-	1A:254995704-254997527	8_6_74	8_6_94	OK	2.52497	2.22582	-0.181928	-0.222916	0.6829	0.999787	no
TraesCS1A02G148000	TraesCS1A02G148000	-	1A:255478888-255488313	8_6_74	8_6_94	OK	17.5909	16.0164	-0.135281	-0.19458	0.7328	0.999787	no
TraesCS1A02G148300	TraesCS1A02G148300	-	1A:255872276-255874488	8_6_74	8_6_94	OK	0.36072	0.464842	0.36586	0.22716	0.7074	0.999787	no
TraesCS1A02G148400	TraesCS1A02G148400	-	1A:255898221-255900059	8_6_74	8_6_94	OK	232.587	206.422	-0.172176	-0.227526	0.685	0.999787	no
TraesCS1A02G149100	TraesCS1A02G149100	-	1A:256810437-256816746	8_6_74	8_6_94	OK	1.81906	2.3289	0.356457	0.506029	0.4006	0.999787	no
TraesCS1A02G149200	TraesCS1A02G149200	-	1A:256819204-256822875	8_6_74	8_6_94	OK	30.7804	29.5302	-0.0598214	-0.0984324	0.8677	0.999787	no
TraesCS1A02G149300	TraesCS1A02G149300	-	1A:256823680-256827995	8_6_74	8_6_94	OK	18.9134	26.7936	0.502481	0.638864	0.24995	0.999787	no
TraesCS1A02G149800	TraesCS1A02G149800	-	1A:257551796-257558525	8_6_74	8_6_94	OK	2.51982	2.78996	0.14692	0.221237	0.69315	0.999787	no
TraesCS1A02G150000	TraesCS1A02G150000	-	1A:257565002-257566520	8_6_74	8_6_94	OK	0.368392	0.245927	-0.583012	-0.309531	0.5909	0.999787	no
TraesCS1A02G150100	TraesCS1A02G150100	-	1A:257573020-257574803	8_6_74	8_6_94	OK	0.704682	0.651177	-0.113922	-0.13501	0.83895	0.999787	no
TraesCS1A02G150200	TraesCS1A02G150200	-	1A:257960003-257969311	8_6_74	8_6_94	OK	2.52945	1.77261	-0.512945	-0.518522	0.37445	0.999787	no
TraesCS1A02G150400	TraesCS1A02G150400	-	1A:258157062-258162400	8_6_74	8_6_94	OK	2.0449	0.835038	-1.29212	-0.969925	0.09805	0.999787	no
TraesCS1A02G150500	TraesCS1A02G150500	-	1A:258180020-258181423	8_6_74	8_6_94	OK	0.94309	0.723704	-0.381995	-0.309456	0.59925	0.999787	no
TraesCS1A02G150600	TraesCS1A02G150600	-	1A:258738360-258743663	8_6_74	8_6_94	OK	9.17617	9.14652	-0.00466973	-0.00779203	0.98835	0.999787	no
TraesCS1A02G150900	TraesCS1A02G150900	-	1A:258870777-258881439	8_6_74	8_6_94	OK	13.4893	8.84059	-0.609606	-0.903244	0.12015	0.999787	no
TraesCS1A02G151000	TraesCS1A02G151000	-	1A:259049083-259051454	8_6_74	8_6_94	OK	3.6218	4.24824	0.230158	0.313297	0.5744	0.999787	no
TraesCS1A02G151100	TraesCS1A02G151100	-	1A:259052025-259066025	8_6_74	8_6_94	OK	0.416472	0.33229	-0.325776	-0.402332	0.49255	0.999787	no
TraesCS1A02G151200	TraesCS1A02G151200	-	1A:259069860-259073887	8_6_74	8_6_94	OK	0.451792	0.422358	-0.0971922	-0.104737	0.85935	0.999787	no
TraesCS1A02G151400	TraesCS1A02G151400	-	1A:259994474-259997900	8_6_74	8_6_94	OK	0.512712	1.00229	0.967076	0.682245	0.2372	0.999787	no
TraesCS1A02G151500	TraesCS1A02G151500	-	1A:260834118-260835657	8_6_74	8_6_94	OK	3.26977	2.46797	-0.405861	-0.508773	0.3619	0.999787	no
TraesCS1A02G151600	TraesCS1A02G151600	-	1A:260836560-260840054	8_6_74	8_6_94	OK	1.44982	1.67072	0.204598	0.187286	0.73595	0.999787	no
TraesCS1A02G151700	TraesCS1A02G151700	-	1A:260840506-260841094	8_6_74	8_6_94	OK	3.79882	2.41864	-0.651356	-0.556388	0.32635	0.999787	no
TraesCS1A02G152000	TraesCS1A02G152000	-	1A:261130526-261136858	8_6_74	8_6_94	OK	2.40915	2.72541	0.177948	0.269308	0.6368	0.999787	no
TraesCS1A02G152100	TraesCS1A02G152100	-	1A:261247063-261250437	8_6_74	8_6_94	OK	10.5595	12.4725	0.240217	0.373722	0.5031	0.999787	no
TraesCS1A02G152200	TraesCS1A02G152200	-	1A:261815433-261826427	8_6_74	8_6_94	OK	4.70833	4.94522	0.0708195	0.114664	0.8354	0.999787	no
TraesCS1A02G152500	TraesCS1A02G152500	-	1A:262819172-262841620	8_6_74	8_6_94	OK	4.00736	3.87064	-0.05008	-0.0842236	0.8877	0.999787	no
TraesCS1A02G152600	TraesCS1A02G152600	-	1A:262944344-262948015	8_6_74	8_6_94	OK	1.04668	0.397749	-1.3959	-1.16544	0.1319	0.999787	no
TraesCS1A02G152900	TraesCS1A02G152900	-	1A:265020364-265029656	8_6_74	8_6_94	OK	0.408814	0.419216	0.0362461	0.0471961	0.93255	0.999787	no
TraesCS1A02G153000	TraesCS1A02G153000	-	1A:265032749-265041635	8_6_74	8_6_94	OK	1.09009	0.983035	-0.149138	-0.128986	0.82545	0.999787	no
TraesCS1A02G153100	TraesCS1A02G153100	-	1A:265645441-265650746	8_6_74	8_6_94	OK	46.7729	46.0125	-0.023647	-0.0371701	0.9485	0.999787	no
TraesCS1A02G153300	TraesCS1A02G153300	-	1A:267141926-267145892	8_6_74	8_6_94	OK	20.0857	20.3776	0.0208135	0.0345878	0.949	0.999787	no
TraesCS1A02G153600	TraesCS1A02G153600	-	1A:267177689-267181184	8_6_74	8_6_94	OK	5.42076	6.29474	0.215652	0.302878	0.6031	0.999787	no
TraesCS1A02G153900	TraesCS1A02G153900	-	1A:267794535-267804564	8_6_74	8_6_94	OK	7.03135	7.45311	0.0840396	0.142749	0.8058	0.999787	no
TraesCS1A02G154100	TraesCS1A02G154100	-	1A:268121932-268123732	8_6_74	8_6_94	OK	0.422776	0.326857	-0.371234	-0.371115	0.539	0.999787	no
TraesCS1A02G154300	TraesCS1A02G154300	-	1A:268914712-268929936	8_6_74	8_6_94	OK	2.42928	2.62446	0.111492	0.186968	0.73995	0.999787	no
TraesCS1A02G154400	TraesCS1A02G154400	-	1A:268932111-268937108	8_6_74	8_6_94	OK	34.7786	35.2505	0.019442	0.0285711	0.9615	0.999787	no
TraesCS1A02G154500	TraesCS1A02G154500	-	1A:269567620-269575789	8_6_74	8_6_94	OK	0.574994	0.667233	0.214644	0.214874	0.7037	0.999787	no
TraesCS1A02G154600	TraesCS1A02G154600	-	1A:269579981-269582738	8_6_74	8_6_94	OK	0.823444	0.976913	0.246559	0.327027	0.5837	0.999787	no
TraesCS1A02G154700	TraesCS1A02G154700	-	1A:269993957-270008325	8_6_74	8_6_94	OK	3.35411	3.91046	0.221408	0.380564	0.52345	0.999787	no
TraesCS1A02G155000	TraesCS1A02G155000	-	1A:271882591-271891529	8_6_74	8_6_94	OK	2.89046	3.30958	0.195346	0.259667	0.66165	0.999787	no
TraesCS1A02G155200	TraesCS1A02G155200	-	1A:272611171-272613645	8_6_74	8_6_94	OK	77.3311	62.7485	-0.301468	-0.451668	0.44005	0.999787	no
TraesCS1A02G155500	TraesCS1A02G155500	-	1A:274108133-274109975	8_6_74	8_6_94	OK	1.6958	2.21984	0.388491	0.482031	0.38385	0.999787	no
TraesCS1A02G155600	TraesCS1A02G155600	-	1A:274781283-274782385	8_6_74	8_6_94	OK	0.932334	1.68192	0.851188	0.400607	0.4417	0.999787	no
TraesCS1A02G155900	TraesCS1A02G155900	-	1A:276323724-276325756	8_6_74	8_6_94	OK	0.714395	0.884604	0.30831	0.202847	0.73895	0.999787	no
TraesCS1A02G156100	TraesCS1A02G156100	-	1A:276802345-276805966	8_6_74	8_6_94	OK	7.80054	9.64451	0.306134	0.464998	0.4121	0.999787	no
TraesCS1A02G156200	TraesCS1A02G156200	-	1A:276862984-276864470	8_6_74	8_6_94	OK	0.26178	0.349208	0.415735	0.244555	0.65355	0.999787	no
TraesCS1A02G156300	TraesCS1A02G156300	-	1A:276967791-276972330	8_6_74	8_6_94	OK	2.33689	2.53856	0.119425	0.133445	0.81105	0.999787	no
TraesCS1A02G156400	TraesCS1A02G156400	-	1A:277074050-277078322	8_6_74	8_6_94	OK	8.81044	5.77812	-0.608615	-0.86766	0.12135	0.999787	no
TraesCS1A02G156500	TraesCS1A02G156500	-	1A:277629408-277642793	8_6_74	8_6_94	OK	1.3516	1.41202	0.0630926	0.0833207	0.8877	0.999787	no
TraesCS1A02G156600	TraesCS1A02G156600	-	1A:278141902-278145724	8_6_74	8_6_94	OK	4.40256	5.46976	0.313135	0.446647	0.41885	0.999787	no
TraesCS1A02G157100	TraesCS1A02G157100	-	1A:278527010-278527579	8_6_74	8_6_94	OK	0.584907	0.576176	-0.0216985	-0.0163854	0.9773	0.999787	no
TraesCS1A02G157500	TraesCS1A02G157500	-	1A:279732250-279742732	8_6_74	8_6_94	OK	10.0183	9.40751	-0.0907534	-0.151142	0.79495	0.999787	no
TraesCS1A02G157600	TraesCS1A02G157600	-	1A:279824793-279831261	8_6_74	8_6_94	OK	1.70792	2.04887	0.262583	0.367927	0.5209	0.999787	no
TraesCS1A02G157700	TraesCS1A02G157700	-	1A:279903220-279908684	8_6_74	8_6_94	OK	5.95309	6.05621	0.024776	0.0355615	0.9523	0.999787	no
TraesCS1A02G157800	TraesCS1A02G157800	-	1A:280274429-280276096	8_6_74	8_6_94	OK	1.67563	1.67675	0.000964997	0.000857948	0.9894	0.999787	no
TraesCS1A02G157900	TraesCS1A02G157900	-	1A:280602663-280604294	8_6_74	8_6_94	OK	0.971577	0.727671	-0.417042	-0.432705	0.41825	0.999787	no
TraesCS1A02G158200	TraesCS1A02G158200	-	1A:281650039-281650769	8_6_74	8_6_94	OK	12.455	11.4523	-0.121089	-0.134797	0.80595	0.999787	no
TraesCS1A02G158300	TraesCS1A02G158300	-	1A:281656688-281659441	8_6_74	8_6_94	OK	25.7009	24.5408	-0.0666357	-0.103172	0.8545	0.999787	no
TraesCS1A02G158400	TraesCS1A02G158400	-	1A:281887393-281895008	8_6_74	8_6_94	OK	7.90459	7.31584	-0.111669	-0.169427	0.76535	0.999787	no
TraesCS1A02G158500	TraesCS1A02G158500	-	1A:282545206-282551529	8_6_74	8_6_94	OK	3.87813	3.34727	-0.212374	-0.321578	0.5642	0.999787	no
TraesCS1A02G158600	TraesCS1A02G158600	-	1A:282552836-282554807	8_6_74	8_6_94	OK	19.6494	18.2703	-0.104987	-0.168019	0.76855	0.999787	no
TraesCS1A02G158700	TraesCS1A02G158700	-	1A:282695073-282702388	8_6_74	8_6_94	OK	14.7945	14.1574	-0.0634981	-0.103626	0.85635	0.999787	no
TraesCS1A02G158800	TraesCS1A02G158800	-	1A:283842906-283859515	8_6_74	8_6_94	OK	3.92236	5.34889	0.447517	0.727062	0.21935	0.999787	no
TraesCS1A02G158900	TraesCS1A02G158900	-	1A:284143662-284151783	8_6_74	8_6_94	OK	2.96819	3.25784	0.13433	0.210343	0.7211	0.999787	no
TraesCS1A02G159100	TraesCS1A02G159100	-	1A:284336840-284337272	8_6_74	8_6_94	OK	153.787	139.09	-0.144913	-0.23632	0.6776	0.999787	no
TraesCS1A02G159300	TraesCS1A02G159300	-	1A:284912308-284913734	8_6_74	8_6_94	OK	123.067	129.855	0.0774561	0.105639	0.84505	0.999787	no
TraesCS1A02G159400	TraesCS1A02G159400	-	1A:285353557-285356244	8_6_74	8_6_94	OK	0.729856	0.807308	0.145509	0.176543	0.7518	0.999787	no
TraesCS1A02G159500	TraesCS1A02G159500	-	1A:285980869-285986701	8_6_74	8_6_94	OK	1.15817	1.07527	-0.107149	-0.128584	0.8253	0.999787	no
TraesCS1A02G159600	TraesCS1A02G159600	-	1A:286006368-286010711	8_6_74	8_6_94	OK	2.96077	3.01933	0.0282554	0.0355388	0.9506	0.999787	no
TraesCS1A02G160100	TraesCS1A02G160100	-	1A:287542003-287544129	8_6_74	8_6_94	OK	0.514832	0.538556	0.0649954	0.0625387	0.913	0.999787	no
TraesCS1A02G160200	TraesCS1A02G160200	-	1A:287681549-287684692	8_6_74	8_6_94	OK	3.3802	3.07356	-0.1372	-0.149684	0.7865	0.999787	no
TraesCS1A02G160400	TraesCS1A02G160400	-	1A:287689088-287690564	8_6_74	8_6_94	OK	3.56178	2.99087	-0.252033	-0.34247	0.531	0.999787	no
TraesCS1A02G160500	TraesCS1A02G160500	-	1A:287691563-287702194	8_6_74	8_6_94	OK	3.41215	3.2476	-0.071305	-0.111529	0.8479	0.999787	no
TraesCS1A02G160600	TraesCS1A02G160600	-	1A:288510415-288520871	8_6_74	8_6_94	OK	1.36093	1.35024	-0.0113749	-0.0181007	0.97585	0.999787	no
TraesCS1A02G160700	TraesCS1A02G160700	-	1A:288862056-288872048	8_6_74	8_6_94	OK	8.07877	8.53597	0.0794181	0.132813	0.8254	0.999787	no
TraesCS1A02G160800	TraesCS1A02G160800	-	1A:289329783-289332889	8_6_74	8_6_94	OK	3.58999	3.62407	0.0136326	0.0191869	0.97445	0.999787	no
TraesCS1A02G161200	TraesCS1A02G161200	-	1A:290123277-290127360	8_6_74	8_6_94	OK	1.67276	2.70515	0.693479	0.960179	0.11895	0.999787	no
TraesCS1A02G161300	TraesCS1A02G161300	-	1A:290198892-290201928	8_6_74	8_6_94	OK	7.31801	6.96972	-0.0703507	-0.103459	0.85155	0.999787	no
TraesCS1A02G161400	TraesCS1A02G161400	-	1A:290202032-290205001	8_6_74	8_6_94	OK	12.6402	10.878	-0.216613	-0.333028	0.56905	0.999787	no
TraesCS1A02G161800	TraesCS1A02G161800	-	1A:290549554-290551786	8_6_74	8_6_94	OK	2.74394	4.10218	0.580142	0.560892	0.335	0.999787	no
TraesCS1A02G161900	TraesCS1A02G161900	-	1A:290554419-290556043	8_6_74	8_6_94	OK	5.02812	4.47165	-0.169209	-0.218565	0.69305	0.999787	no
TraesCS1A02G162200	TraesCS1A02G162200	-	1A:291242008-291246278	8_6_74	8_6_94	OK	1.20318	1.20841	0.00625673	0.00811017	0.9896	0.999787	no
TraesCS1A02G162300	TraesCS1A02G162300	-	1A:291248716-291256425	8_6_74	8_6_94	OK	1.11042	1.18639	0.0954728	0.115338	0.84395	0.999787	no
TraesCS1A02G162400	TraesCS1A02G162400	-	1A:291561114-291565971	8_6_74	8_6_94	OK	2.57809	3.23244	0.326322	0.389918	0.49485	0.999787	no
TraesCS1A02G162800	TraesCS1A02G162800	-	1A:292077983-292090267	8_6_74	8_6_94	OK	4.47473	4.61363	0.0441043	0.0737408	0.9027	0.999787	no
TraesCS1A02G163200	TraesCS1A02G163200	-	1A:292878942-292881794	8_6_74	8_6_94	OK	19.5352	19.1419	-0.0293445	-0.0440275	0.93865	0.999787	no
TraesCS1A02G163400	TraesCS1A02G163400	-	1A:293707855-293722849	8_6_74	8_6_94	OK	1.4785	1.30348	-0.181762	-0.255175	0.64245	0.999787	no
TraesCS1A02G163500	TraesCS1A02G163500	-	1A:293728800-293730405	8_6_74	8_6_94	OK	0.567351	0.943685	0.734065	0.81712	0.19295	0.999787	no
TraesCS1A02G163600	TraesCS1A02G163600	-	1A:293731110-293738149	8_6_74	8_6_94	OK	0.497082	0.64439	0.37445	0.263634	0.6259	0.999787	no
TraesCS1A02G163700	TraesCS1A02G163700	-	1A:294037987-294042332	8_6_74	8_6_94	OK	0.850528	0.576751	-0.560411	-0.559105	0.32295	0.999787	no
TraesCS1A02G163900	TraesCS1A02G163900	-	1A:295227959-295232820	8_6_74	8_6_94	OK	3.12987	2.42113	-0.37042	-0.532974	0.3374	0.999787	no
TraesCS1A02G164000	TraesCS1A02G164000	-	1A:295458804-295464502	8_6_74	8_6_94	OK	7.90112	6.94766	-0.185531	-0.305359	0.5972	0.999787	no
TraesCS1A02G164200	TraesCS1A02G164200	-	1A:295584872-295590785	8_6_74	8_6_94	OK	5.11113	4.66218	-0.132635	-0.21937	0.7093	0.999787	no
TraesCS1A02G164400	TraesCS1A02G164400	-	1A:296212248-296215494	8_6_74	8_6_94	OK	4.57463	4.9755	0.121185	0.170713	0.77175	0.999787	no
TraesCS1A02G164500	TraesCS1A02G164500	-	1A:296237958-296242886	8_6_74	8_6_94	OK	0.404374	0.151562	-1.41578	-0.961299	0.12205	0.999787	no
TraesCS1A02G164600	TraesCS1A02G164600	-	1A:297376880-297381017	8_6_74	8_6_94	OK	5.35394	4.23558	-0.33804	-0.455623	0.4361	0.999787	no
TraesCS1A02G164700	TraesCS1A02G164700	-	1A:297696461-297700859	8_6_74	8_6_94	OK	3.89437	4.22044	0.116005	0.181384	0.74575	0.999787	no
TraesCS1A02G164800	TraesCS1A02G164800	-	1A:297744934-297751007	8_6_74	8_6_94	OK	35.0225	34.6007	-0.0174802	-0.0289673	0.9595	0.999787	no
TraesCS1A02G164900	TraesCS1A02G164900	-	1A:297872018-297874932	8_6_74	8_6_94	OK	7.7143	6.725	-0.198001	-0.258221	0.63915	0.999787	no
TraesCS1A02G165300	TraesCS1A02G165300	-	1A:298034052-298037445	8_6_74	8_6_94	OK	4.59594	4.94622	0.105967	0.14205	0.8054	0.999787	no
TraesCS1A02G165500	TraesCS1A02G165500	-	1A:298108441-298116154	8_6_74	8_6_94	OK	12.6799	12.1753	-0.0585856	-0.0947165	0.86995	0.999787	no
TraesCS1A02G165600	TraesCS1A02G165600	-	1A:298152316-298155073	8_6_74	8_6_94	OK	0.710391	0.43362	-0.712184	-0.53642	0.32785	0.999787	no
TraesCS1A02G165700	TraesCS1A02G165700	-	1A:298557742-298566718	8_6_74	8_6_94	OK	1.85171	2.28676	0.304441	0.388446	0.51605	0.999787	no
TraesCS1A02G165800	TraesCS1A02G165800	-	1A:298601922-298610934	8_6_74	8_6_94	OK	17.1299	16.2213	-0.0786212	-0.123007	0.8286	0.999787	no
TraesCS1A02G165900	TraesCS1A02G165900	-	1A:298613621-298615547	8_6_74	8_6_94	OK	4.22637	4.1441	-0.02836	-0.032324	0.95835	0.999787	no
TraesCS1A02G166100	TraesCS1A02G166100	-	1A:298635519-298636647	8_6_74	8_6_94	OK	0.969024	0.409903	-1.24125	-0.755626	0.24855	0.999787	no
TraesCS1A02G166900	TraesCS1A02G166900	-	1A:299624484-299657841	8_6_74	8_6_94	OK	0.927571	1.11694	0.268015	0.422111	0.47805	0.999787	no
TraesCS1A02G167100	TraesCS1A02G167100	-	1A:300003983-300004745	8_6_74	8_6_94	OK	0.602786	1.0286	0.770967	0.410397	0.4535	0.999787	no
TraesCS1A02G167200	TraesCS1A02G167200	-	1A:300100763-300102768	8_6_74	8_6_94	OK	16.332	16.7182	0.0337109	0.0501275	0.9301	0.999787	no
TraesCS1A02G167300	TraesCS1A02G167300	-	1A:300105515-300106916	8_6_74	8_6_94	OK	0.389371	0.854385	1.13374	0.860708	0.14255	0.999787	no
TraesCS1A02G167400	TraesCS1A02G167400	-	1A:300107114-300111644	8_6_74	8_6_94	OK	4.53821	3.88122	-0.225611	-0.350357	0.54505	0.999787	no
TraesCS1A02G167600	TraesCS1A02G167600	-	1A:300395390-300396164	8_6_74	8_6_94	OK	3.59686	3.21419	-0.162281	-0.157599	0.7886	0.999787	no
TraesCS1A02G168100	TraesCS1A02G168100	-	1A:300856553-300860113	8_6_74	8_6_94	OK	19.722	19.3107	-0.0304009	-0.049919	0.9277	0.999787	no
TraesCS1A02G168400	TraesCS1A02G168400	-	1A:301128321-301134198	8_6_74	8_6_94	OK	6.6515	7.34583	0.143245	0.220913	0.70325	0.999787	no
TraesCS1A02G168500	TraesCS1A02G168500	-	1A:301158123-301162597	8_6_74	8_6_94	OK	3.23241	5.05598	0.645382	0.734963	0.20115	0.999787	no
TraesCS1A02G168600	TraesCS1A02G168600	-	1A:301196753-301200037	8_6_74	8_6_94	OK	57.5897	54.795	-0.0717688	-0.115638	0.8412	0.999787	no
TraesCS1A02G168700	TraesCS1A02G168700	-	1A:301628583-301631797	8_6_74	8_6_94	OK	0.43127	0.359029	-0.264491	-0.255313	0.66545	0.999787	no
TraesCS1A02G168800	TraesCS1A02G168800	-	1A:301773019-301775767	8_6_74	8_6_94	OK	1.34297	1.21177	-0.148311	-0.169723	0.76585	0.999787	no
TraesCS1A02G168900	TraesCS1A02G168900	-	1A:301776168-301779892	8_6_74	8_6_94	OK	4.24159	3.84801	-0.140491	-0.221396	0.70265	0.999787	no
TraesCS1A02G169000	TraesCS1A02G169000	-	1A:301781000-301784189	8_6_74	8_6_94	OK	5.88157	6.13478	0.0608108	0.101435	0.86125	0.999787	no
TraesCS1A02G169100	TraesCS1A02G169100	-	1A:301857602-301864368	8_6_74	8_6_94	OK	8.19168	7.65257	-0.0982147	-0.142521	0.79875	0.999787	no
TraesCS1A02G169200	TraesCS1A02G169200	-	1A:301894090-301894885	8_6_74	8_6_94	OK	5.82771	5.56681	-0.0660791	-0.0666806	0.9124	0.999787	no
TraesCS1A02G169300	TraesCS1A02G169300	-	1A:301895908-301899325	8_6_74	8_6_94	OK	5.70717	6.8473	0.26276	0.398839	0.49405	0.999787	no
TraesCS1A02G169500	TraesCS1A02G169500	-	1A:302198138-302200788	8_6_74	8_6_94	OK	9.75253	8.70608	-0.163752	-0.229599	0.68315	0.999787	no
TraesCS1A02G169600	TraesCS1A02G169600	-	1A:302628522-302639166	8_6_74	8_6_94	OK	2.88628	3.48057	0.270114	0.345447	0.55475	0.999787	no
TraesCS1A02G170000	TraesCS1A02G170000	-	1A:303727690-303730110	8_6_74	8_6_94	OK	21.9913	21.7418	-0.0164622	-0.026801	0.96265	0.999787	no
TraesCS1A02G170100	TraesCS1A02G170100	-	1A:303849554-303852175	8_6_74	8_6_94	OK	11.8571	8.64208	-0.456303	-0.654001	0.2421	0.999787	no
TraesCS1A02G170200	TraesCS1A02G170200	-	1A:303853526-303858626	8_6_74	8_6_94	OK	3.13077	4.00412	0.354967	0.516211	0.34865	0.999787	no
TraesCS1A02G170300	TraesCS1A02G170300	-	1A:304029763-304036570	8_6_74	8_6_94	OK	1.80044	1.87198	0.0562213	0.080111	0.8826	0.999787	no
TraesCS1A02G170400	TraesCS1A02G170400	-	1A:304036914-304047086	8_6_74	8_6_94	OK	3.04884	3.15511	0.04943	0.0821856	0.88735	0.999787	no
TraesCS1A02G170500	TraesCS1A02G170500	-	1A:304996059-304998794	8_6_74	8_6_94	OK	1.23535	0.842528	-0.552128	-0.672865	0.2427	0.999787	no
TraesCS1A02G170600	TraesCS1A02G170600	-	1A:305004104-305006483	8_6_74	8_6_94	OK	12.9188	15.1415	0.229033	0.350981	0.5429	0.999787	no
TraesCS1A02G170700	TraesCS1A02G170700	-	1A:305326593-305329046	8_6_74	8_6_94	OK	1.04518	1.43696	0.459267	0.377064	0.5168	0.999787	no
TraesCS1A02G170900	TraesCS1A02G170900	-	1A:305363882-305368036	8_6_74	8_6_94	OK	4.58912	4.59172	0.00081619	0.00113786	0.99755	0.999787	no
TraesCS1A02G171000	TraesCS1A02G171000	-	1A:305606260-305608388	8_6_74	8_6_94	OK	306.653	298.994	-0.0364908	-0.0521691	0.9266	0.999787	no
TraesCS1A02G171100	TraesCS1A02G171100	-	1A:306106801-306115293	8_6_74	8_6_94	OK	3.35155	3.6005	0.103369	0.156999	0.7946	0.999787	no
TraesCS1A02G171200	TraesCS1A02G171200	-	1A:306117844-306120605	8_6_74	8_6_94	OK	2.81442	2.381	-0.241267	-0.328888	0.57125	0.999787	no
TraesCS1A02G171300	TraesCS1A02G171300	-	1A:306149737-306151032	8_6_74	8_6_94	OK	1.83614	2.36007	0.362154	0.299483	0.5954	0.999787	no
TraesCS1A02G171400	TraesCS1A02G171400	-	1A:306550346-306553305	8_6_74	8_6_94	OK	20.9403	17.1666	-0.286674	-0.359943	0.53015	0.999787	no
TraesCS1A02G171500	TraesCS1A02G171500	-	1A:306637418-306644050	8_6_74	8_6_94	OK	0.799587	0.822232	0.0402905	0.044002	0.9414	0.999787	no
TraesCS1A02G171600	TraesCS1A02G171600	-	1A:306684327-306684652	8_6_74	8_6_94	OK	2.65159	1.79076	-0.566281	-0.327773	0.55135	0.999787	no
TraesCS1A02G171700	TraesCS1A02G171700	-	1A:307033683-307041155	8_6_74	8_6_94	OK	1.97564	1.94789	-0.020401	-0.0283483	0.96155	0.999787	no
TraesCS1A02G172100	TraesCS1A02G172100	-	1A:307700420-307707523	8_6_74	8_6_94	OK	3.475	2.89158	-0.265157	-0.411266	0.4704	0.999787	no
TraesCS1A02G172300	TraesCS1A02G172300	-	1A:308202619-308211209	8_6_74	8_6_94	OK	3.84527	3.90269	0.0213825	0.0325811	0.9549	0.999787	no
TraesCS1A02G172700	TraesCS1A02G172700	-	1A:308571440-308576188	8_6_74	8_6_94	OK	27.4457	30.9725	0.174407	0.283542	0.617	0.999787	no
TraesCS1A02G172800	TraesCS1A02G172800	-	1A:308786781-308787045	8_6_74	8_6_94	OK	0.745838	2.06516	1.46932	0.971531	0.1987	0.999787	no
TraesCS1A02G173000	TraesCS1A02G173000	-	1A:308810894-308811509	8_6_74	8_6_94	OK	2.52477	2.38082	-0.0846917	-0.0759524	0.89765	0.999787	no
TraesCS1A02G173100	TraesCS1A02G173100	-	1A:308812573-308816474	8_6_74	8_6_94	OK	39.623	38.6209	-0.0369549	-0.0494048	0.9353	0.999787	no
TraesCS1A02G173200	TraesCS1A02G173200	-	1A:308950730-308953133	8_6_74	8_6_94	OK	13.4475	13.0962	-0.0381969	-0.0627845	0.91255	0.999787	no
TraesCS1A02G173400	TraesCS1A02G173400	-	1A:309401614-309403447	8_6_74	8_6_94	OK	69.2482	71.6875	0.0499434	0.0773589	0.8943	0.999787	no
TraesCS1A02G173500	TraesCS1A02G173500	-	1A:309457555-309466082	8_6_74	8_6_94	OK	1.94533	2.1244	0.127042	0.164133	0.7771	0.999787	no
TraesCS1A02G173600	TraesCS1A02G173600	-	1A:309740230-309741734	8_6_74	8_6_94	OK	0.720144	0.928139	0.366055	0.314913	0.57605	0.999787	no
TraesCS1A02G173700	TraesCS1A02G173700	-	1A:309742788-309758319	8_6_74	8_6_94	OK	3.12213	3.48585	0.15898	0.244817	0.6714	0.999787	no
TraesCS1A02G173800	TraesCS1A02G173800	-	1A:309789691-309791565	8_6_74	8_6_94	OK	0.81088	0.892591	0.13851	0.113471	0.84075	0.999787	no
TraesCS1A02G174000	TraesCS1A02G174000	-	1A:310130104-310255049	8_6_74	8_6_94	OK	8.83941	8.32099	-0.0871948	-0.141781	0.8055	0.999787	no
TraesCS1A02G174100	TraesCS1A02G174100	-	1A:311059508-311060627	8_6_74	8_6_94	OK	0.759862	0.66184	-0.199254	-0.148706	0.7954	0.999787	no
TraesCS1A02G174500	TraesCS1A02G174500	-	1A:311812455-311816565	8_6_74	8_6_94	OK	2.36048	1.91639	-0.300695	-0.333788	0.5452	0.999787	no
TraesCS1A02G174600	TraesCS1A02G174600	-	1A:311846859-311852943	8_6_74	8_6_94	OK	6.46288	6.19927	-0.060077	-0.0998879	0.85935	0.999787	no
TraesCS1A02G174700	TraesCS1A02G174700	-	1A:312159892-312161436	8_6_74	8_6_94	OK	38.3797	37.1553	-0.0467732	-0.076298	0.89675	0.999787	no
TraesCS1A02G174900	TraesCS1A02G174900	-	1A:312583633-312607067	8_6_74	8_6_94	OK	0.522247	0.72539	0.474026	0.318872	0.59185	0.999787	no
TraesCS1A02G175000	TraesCS1A02G175000	-	1A:312772249-312777623	8_6_74	8_6_94	OK	10.2381	11.3071	0.143276	0.233561	0.6801	0.999787	no
TraesCS1A02G175200	TraesCS1A02G175200	-	1A:313161459-313162228	8_6_74	8_6_94	OK	305.133	297.167	-0.0381671	-0.0571503	0.92005	0.999787	no
TraesCS1A02G175500	TraesCS1A02G175500	-	1A:313489230-313491849	8_6_74	8_6_94	OK	13.0863	6.94432	-0.914155	-1.38986	0.0135	0.902363	no
TraesCS1A02G175700	TraesCS1A02G175700	-	1A:313738700-313751739	8_6_74	8_6_94	OK	0.911025	0.890266	-0.0332549	-0.038827	0.94605	0.999787	no
TraesCS1A02G175800	TraesCS1A02G175800	-	1A:313738700-313751739	8_6_74	8_6_94	OK	4.97391	4.64921	-0.0973945	-0.0893337	0.87615	0.999787	no
TraesCS1A02G175900	TraesCS1A02G175900	-	1A:313903530-313912668	8_6_74	8_6_94	OK	3.13177	2.85821	-0.13187	-0.205877	0.7083	0.999787	no
TraesCS1A02G176000	TraesCS1A02G176000	-	1A:314428209-314432375	8_6_74	8_6_94	OK	3.27299	3.87628	0.244064	0.279136	0.6176	0.999787	no
TraesCS1A02G176200	TraesCS1A02G176200	-	1A:314511389-314513466	8_6_74	8_6_94	OK	2.29853	2.96701	0.368302	0.49145	0.40195	0.999787	no
TraesCS1A02G176300	TraesCS1A02G176300	-	1A:314620482-314624358	8_6_74	8_6_94	OK	0.809889	0.647238	-0.323428	-0.287627	0.66675	0.999787	no
TraesCS1A02G176500	TraesCS1A02G176500	-	1A:315834150-315840625	8_6_74	8_6_94	OK	16.3964	16.5962	0.0174707	0.0278928	0.96325	0.999787	no
TraesCS1A02G176700	TraesCS1A02G176700	-	1A:317810557-317815516	8_6_74	8_6_94	OK	19.1558	22.7897	0.2506	0.400678	0.49555	0.999787	no
TraesCS1A02G176800	TraesCS1A02G176800	-	1A:319077589-319079046	8_6_74	8_6_94	OK	12.1474	13.2341	0.123617	0.186754	0.74575	0.999787	no
TraesCS1A02G176900	TraesCS1A02G176900	-	1A:319079822-319087554	8_6_74	8_6_94	OK	1.83446	2.09575	0.192114	0.271447	0.64345	0.999787	no
TraesCS1A02G177000	TraesCS1A02G177000	-	1A:319319607-319321634	8_6_74	8_6_94	OK	27.3506	24.3993	-0.164734	-0.268133	0.62335	0.999787	no
TraesCS1A02G177100	TraesCS1A02G177100	-	1A:319445758-319447575	8_6_74	8_6_94	OK	4.65838	5.17193	0.150874	0.181738	0.7519	0.999787	no
TraesCS1A02G177300	TraesCS1A02G177300	-	1A:319887493-319889455	8_6_74	8_6_94	OK	1.77011	1.9624	0.148784	0.161817	0.7788	0.999787	no
TraesCS1A02G177400	TraesCS1A02G177400	-	1A:320222698-320224716	8_6_74	8_6_94	OK	3.72886	3.60279	-0.0496217	-0.0746628	0.8925	0.999787	no
TraesCS1A02G177500	TraesCS1A02G177500	-	1A:320333953-320338598	8_6_74	8_6_94	OK	16.7146	9.52638	-0.81111	-1.15937	0.0396	0.999787	no
TraesCS1A02G177600	TraesCS1A02G177600	-	1A:320479859-320494972	8_6_74	8_6_94	OK	2.98993	3.37601	0.175211	0.284743	0.6347	0.999787	no
TraesCS1A02G177700	TraesCS1A02G177700	-	1A:320891333-320895519	8_6_74	8_6_94	OK	8.29043	8.99855	0.118245	0.190527	0.7273	0.999787	no
TraesCS1A02G177800	TraesCS1A02G177800	-	1A:321110254-321114846	8_6_74	8_6_94	OK	6.00097	5.36158	-0.162537	-0.227386	0.69255	0.999787	no
TraesCS1A02G178100	TraesCS1A02G178100	-	1A:321402668-321412297	8_6_74	8_6_94	OK	1.79054	2.03393	0.183873	0.298129	0.60355	0.999787	no
TraesCS1A02G178200	TraesCS1A02G178200	-	1A:321875569-321880525	8_6_74	8_6_94	OK	5.45377	5.19906	-0.0690018	-0.0981767	0.8656	0.999787	no
TraesCS1A02G178300	TraesCS1A02G178300	-	1A:321882665-321888083	8_6_74	8_6_94	OK	6.08838	5.5157	-0.142513	-0.222628	0.68515	0.999787	no
TraesCS1A02G178400	TraesCS1A02G178400	-	1A:322572274-322577295	8_6_74	8_6_94	OK	1.49348	1.58463	0.0854645	0.108905	0.83995	0.999787	no
TraesCS1A02G178600	TraesCS1A02G178600	-	1A:323189042-323192810	8_6_74	8_6_94	OK	0.333701	0.377448	0.177721	0.170721	0.77235	0.999787	no
TraesCS1A02G178700	TraesCS1A02G178700	-	1A:323204776-323205142	8_6_74	8_6_94	OK	1.72854	1.42103	-0.282619	-0.170039	0.78355	0.999787	no
TraesCS1A02G179000	TraesCS1A02G179000	-	1A:323642133-323645469	8_6_74	8_6_94	OK	48.1241	42.9458	-0.164244	-0.258065	0.6508	0.999787	no
TraesCS1A02G179400	TraesCS1A02G179400	-	1A:324490253-324490897	8_6_74	8_6_94	OK	28.6741	32.3457	0.173826	0.259374	0.6511	0.999787	no
TraesCS1A02G179500	TraesCS1A02G179500	-	1A:324494214-324498371	8_6_74	8_6_94	OK	2.96812	3.16129	0.0909632	0.108884	0.84565	0.999787	no
TraesCS1A02G179600	TraesCS1A02G179600	-	1A:324498892-324501933	8_6_74	8_6_94	OK	9.55147	9.99772	0.0658758	0.106517	0.84745	0.999787	no
TraesCS1A02G179700	TraesCS1A02G179700	-	1A:324609924-324619770	8_6_74	8_6_94	OK	3.59338	3.78051	0.0732413	0.120468	0.8302	0.999787	no
TraesCS1A02G180000	TraesCS1A02G180000	-	1A:325032421-325033066	8_6_74	8_6_94	OK	5.44343	2.90215	-0.907392	-0.641184	0.2505	0.999787	no
TraesCS1A02G180100	TraesCS1A02G180100	-	1A:325036710-325049320	8_6_74	8_6_94	OK	13.2491	13.9886	0.0783647	0.082472	0.88555	0.999787	no
TraesCS1A02G180200	TraesCS1A02G180200	-	1A:325036710-325049320	8_6_74	8_6_94	OK	1.59345	1.70895	0.100964	0.102713	0.86095	0.999787	no
TraesCS1A02G180300	TraesCS1A02G180300	-	1A:325049786-325054523	8_6_74	8_6_94	OK	4.17722	4.17609	-0.000388433	-0.00059026	0.9993	0.999787	no
TraesCS1A02G180400	TraesCS1A02G180400	-	1A:325782119-325788800	8_6_74	8_6_94	OK	0.48853	0.754705	0.627465	0.708179	0.26655	0.999787	no
TraesCS1A02G180500	TraesCS1A02G180500	-	1A:326199376-326214529	8_6_74	8_6_94	OK	1.80272	2.16202	0.262206	0.41512	0.4926	0.999787	no
TraesCS1A02G180800	TraesCS1A02G180800	-	1A:327005243-327018031	8_6_74	8_6_94	OK	10.1813	12.4909	0.294952	0.392689	0.4857	0.999787	no
TraesCS1A02G181000	TraesCS1A02G181000	-	1A:327005243-327018031	8_6_74	8_6_94	OK	12.5936	13.7761	0.129472	0.10079	0.86865	0.999787	no
TraesCS1A02G181100	TraesCS1A02G181100	-	1A:327271127-327271956	8_6_74	8_6_94	OK	66.4935	66.3612	-0.00287277	-0.00464348	0.99385	0.999787	no
TraesCS1A02G181400	TraesCS1A02G181400	-	1A:327525811-327531391	8_6_74	8_6_94	OK	2.68228	2.70719	0.0133324	0.0130014	0.9839	0.999787	no
TraesCS1A02G181500	TraesCS1A02G181500	-	1A:327525811-327531391	8_6_74	8_6_94	OK	17.8177	17.7363	-0.00660015	-0.00880039	0.98725	0.999787	no
TraesCS1A02G181600	TraesCS1A02G181600	-	1A:327531616-327537648	8_6_74	8_6_94	OK	0.808769	1.05499	0.383435	0.385226	0.51015	0.999787	no
TraesCS1A02G181700	TraesCS1A02G181700	-	1A:327712387-327713606	8_6_74	8_6_94	OK	2.34356	3.26373	0.477822	0.492512	0.48895	0.999787	no
TraesCS1A02G181900	TraesCS1A02G181900	-	1A:328244900-328253761	8_6_74	8_6_94	OK	3.97476	4.31052	0.116996	0.191684	0.73755	0.999787	no
TraesCS1A02G182000	TraesCS1A02G182000	-	1A:328254104-328257572	8_6_74	8_6_94	OK	3.27351	3.63543	0.151287	0.213426	0.7187	0.999787	no
TraesCS1A02G182100	TraesCS1A02G182100	-	1A:328713962-328716840	8_6_74	8_6_94	OK	2.19504	2.12613	-0.0460195	-0.0559609	0.92695	0.999787	no
TraesCS1A02G182200	TraesCS1A02G182200	-	1A:328840892-328842295	8_6_74	8_6_94	OK	0.390682	0.266195	-0.553513	-0.388787	0.578	0.999787	no
TraesCS1A02G182300	TraesCS1A02G182300	-	1A:329246840-329249014	8_6_74	8_6_94	OK	2.09786	2.10734	0.00650285	0.00727483	0.9922	0.999787	no
TraesCS1A02G182400	TraesCS1A02G182400	-	1A:330082864-330086356	8_6_74	8_6_94	OK	34.0699	32.7593	-0.0565929	-0.087309	0.87245	0.999787	no
TraesCS1A02G182500	TraesCS1A02G182500	-	1A:330087478-330088533	8_6_74	8_6_94	OK	3.85358	4.27887	0.151028	0.166397	0.7798	0.999787	no
TraesCS1A02G182600	TraesCS1A02G182600	-	1A:330686906-330688311	8_6_74	8_6_94	OK	0.58853	0.711967	0.274692	0.173128	0.76635	0.999787	no
TraesCS1A02G182700	TraesCS1A02G182700	-	1A:330765991-330771472	8_6_74	8_6_94	OK	3.18961	3.64994	0.194493	0.279688	0.61965	0.999787	no
TraesCS1A02G182800	TraesCS1A02G182800	-	1A:331233349-331237174	8_6_74	8_6_94	OK	1.27739	1.39768	0.129829	0.14041	0.8087	0.999787	no
TraesCS1A02G182900	TraesCS1A02G182900	-	1A:331269458-331273223	8_6_74	8_6_94	OK	8.96364	12.3384	0.460995	0.669675	0.246	0.999787	no
TraesCS1A02G183000	TraesCS1A02G183000	-	1A:331318065-331323293	8_6_74	8_6_94	OK	2.90901	4.09643	0.493842	0.755983	0.18765	0.999787	no
TraesCS1A02G183400	TraesCS1A02G183400	-	1A:333134460-333139522	8_6_74	8_6_94	OK	5.45144	6.56125	0.267333	0.329331	0.5254	0.999787	no
TraesCS1A02G183800	TraesCS1A02G183800	-	1A:333613053-333627407	8_6_74	8_6_94	OK	2.43971	2.44502	0.00313484	0.00529553	0.9939	0.999787	no
TraesCS1A02G183900	TraesCS1A02G183900	-	1A:333868547-333886602	8_6_74	8_6_94	OK	1.03599	1.32985	0.36026	0.500853	0.39645	0.999787	no
TraesCS1A02G184000	TraesCS1A02G184000	-	1A:333913244-333914392	8_6_74	8_6_94	OK	0.583961	0.507137	-0.203496	-0.160827	0.7917	0.999787	no
TraesCS1A02G184100	TraesCS1A02G184100	-	1A:333917301-333922150	8_6_74	8_6_94	OK	5.39837	5.09425	-0.0836561	-0.131806	0.8181	0.999787	no
TraesCS1A02G184300	TraesCS1A02G184300	-	1A:334200700-334205333	8_6_74	8_6_94	OK	27.3795	25.1135	-0.124632	-0.201705	0.72705	0.999787	no
TraesCS1A02G184500	TraesCS1A02G184500	-	1A:334446533-334452739	8_6_74	8_6_94	OK	5.39372	5.12925	-0.072533	-0.122062	0.835	0.999787	no
TraesCS1A02G184600	TraesCS1A02G184600	-	1A:335012316-335034601	8_6_74	8_6_94	OK	4.74314	4.90081	0.0471775	0.0783139	0.89285	0.999787	no
TraesCS1A02G184800	TraesCS1A02G184800	-	1A:335542105-335543221	8_6_74	8_6_94	OK	1.18481	0.999265	-0.245713	-0.266307	0.6399	0.999787	no
TraesCS1A02G184900	TraesCS1A02G184900	-	1A:335545265-335546654	8_6_74	8_6_94	OK	2.66808	2.95221	0.145996	0.138075	0.80895	0.999787	no
TraesCS1A02G185100	TraesCS1A02G185100	-	1A:335825933-335829117	8_6_74	8_6_94	OK	1.52018	1.75982	0.211187	0.205351	0.7298	0.999787	no
TraesCS1A02G185300	TraesCS1A02G185300	-	1A:335830803-335836281	8_6_74	8_6_94	OK	4.69233	4.56875	-0.0385039	-0.0581728	0.91665	0.999787	no
TraesCS1A02G185400	TraesCS1A02G185400	-	1A:336213580-336214675	8_6_74	8_6_94	OK	1.9307	1.33116	-0.536444	-0.426346	0.4424	0.999787	no
TraesCS1A02G185500	TraesCS1A02G185500	-	1A:336237671-336240333	8_6_74	8_6_94	OK	0.486176	0.617159	0.344163	0.385612	0.51325	0.999787	no
TraesCS1A02G185800	TraesCS1A02G185800	-	1A:336607632-336611079	8_6_74	8_6_94	OK	0.913315	1.09077	0.256167	0.20942	0.7284	0.999787	no
TraesCS1A02G185900	TraesCS1A02G185900	-	1A:337007360-337017141	8_6_74	8_6_94	OK	3.02621	3.30762	0.128281	0.209578	0.71495	0.999787	no
TraesCS1A02G186000	TraesCS1A02G186000	-	1A:337150070-337152543	8_6_74	8_6_94	OK	0.346374	0.363216	0.0684969	0.0501506	0.92465	0.999787	no
TraesCS1A02G186100	TraesCS1A02G186100	-	1A:337300646-337301870	8_6_74	8_6_94	OK	3.94291	1.45124	-1.44198	-1.67539	0.01005	0.795806	no
TraesCS1A02G186200	TraesCS1A02G186200	-	1A:337628886-337629897	8_6_74	8_6_94	OK	2.04979	1.303	-0.653636	-0.554709	0.36445	0.999787	no
TraesCS1A02G186500	TraesCS1A02G186500	-	1A:337657365-337658581	8_6_74	8_6_94	OK	3.14767	2.5674	-0.293973	-0.362071	0.53985	0.999787	no
TraesCS1A02G186700	TraesCS1A02G186700	-	1A:337703102-337704240	8_6_74	8_6_94	OK	0.577498	0.245722	-1.23279	-0.8083	0.2395	0.999787	no
TraesCS1A02G186800	TraesCS1A02G186800	-	1A:337775913-337777000	8_6_74	8_6_94	OK	2.48975	2.85881	0.199414	0.193033	0.73365	0.999787	no
TraesCS1A02G187000	TraesCS1A02G187000	-	1A:337947842-337949587	8_6_74	8_6_94	OK	0.339892	0.167515	-1.02079	-0.701763	0.2361	0.999787	no
TraesCS1A02G187100	TraesCS1A02G187100	-	1A:337981556-337987708	8_6_74	8_6_94	OK	3.36035	3.27501	-0.0371089	-0.0420393	0.94525	0.999787	no
TraesCS1A02G187300	TraesCS1A02G187300	-	1A:338214691-338217213	8_6_74	8_6_94	OK	50.6372	37.0521	-0.450643	-0.765099	0.2332	0.999787	no
TraesCS1A02G187400	TraesCS1A02G187400	-	1A:338581947-338590787	8_6_74	8_6_94	OK	0.611176	0.622746	0.0270558	0.0192459	0.9739	0.999787	no
TraesCS1A02G187500	TraesCS1A02G187500	-	1A:338581947-338590787	8_6_74	8_6_94	OK	2.71861	3.20752	0.238589	0.258226	0.65425	0.999787	no
TraesCS1A02G187600	TraesCS1A02G187600	-	1A:338593152-338597314	8_6_74	8_6_94	OK	0.990422	0.970115	-0.0298885	-0.0314539	0.95455	0.999787	no
TraesCS1A02G187700	TraesCS1A02G187700	-	1A:338600465-338600819	8_6_74	8_6_94	OK	4.56149	2.88687	-0.659997	-0.514028	0.366	0.999787	no
TraesCS1A02G187800	TraesCS1A02G187800	-	1A:338833036-338836486	8_6_74	8_6_94	OK	4.09877	5.94163	0.535668	0.62223	0.28795	0.999787	no
TraesCS1A02G188000	TraesCS1A02G188000	-	1A:339483295-339484492	8_6_74	8_6_94	OK	3.0006	2.22931	-0.428653	-0.32787	0.534	0.999787	no
TraesCS1A02G188200	TraesCS1A02G188200	-	1A:340010732-340014644	8_6_74	8_6_94	OK	4.6588	5.27546	0.17934	0.263936	0.64265	0.999787	no
TraesCS1A02G188400	TraesCS1A02G188400	-	1A:340249594-340250151	8_6_74	8_6_94	OK	5.54408	5.30073	-0.0647571	-0.081239	0.89285	0.999787	no
TraesCS1A02G188500	TraesCS1A02G188500	-	1A:340409311-340413789	8_6_74	8_6_94	OK	9.39545	8.62311	-0.123754	-0.164579	0.77005	0.999787	no
TraesCS1A02G188600	TraesCS1A02G188600	-	1A:340415025-340428765	8_6_74	8_6_94	OK	5.39739	6.49313	0.266652	0.400658	0.4747	0.999787	no
TraesCS1A02G188700	TraesCS1A02G188700	-	1A:341015025-341017660	8_6_74	8_6_94	OK	9.39771	8.74384	-0.104042	-0.164039	0.7748	0.999787	no
TraesCS1A02G188800	TraesCS1A02G188800	-	1A:341867720-341871890	8_6_74	8_6_94	OK	5.72526	4.83974	-0.242414	-0.361911	0.5102	0.999787	no
TraesCS1A02G188900	TraesCS1A02G188900	-	1A:341872093-341873949	8_6_74	8_6_94	OK	3.85277	4.70884	0.289476	0.326691	0.5569	0.999787	no
TraesCS1A02G189000	TraesCS1A02G189000	-	1A:342379979-342384645	8_6_74	8_6_94	OK	1.81146	1.76776	-0.0352301	-0.0477854	0.9366	0.999787	no
TraesCS1A02G189100	TraesCS1A02G189100	-	1A:342387314-342391668	8_6_74	8_6_94	OK	6.48765	8.0585	0.312814	0.46101	0.4502	0.999787	no
TraesCS1A02G189200	TraesCS1A02G189200	-	1A:342391688-342393474	8_6_74	8_6_94	OK	2.93205	2.73807	-0.0987472	-0.104366	0.84865	0.999787	no
TraesCS1A02G189300	TraesCS1A02G189300	-	1A:342433544-342435218	8_6_74	8_6_94	OK	0.374593	0.241162	-0.635323	-0.442561	0.4481	0.999787	no
TraesCS1A02G189500	TraesCS1A02G189500	-	1A:342875130-342878854	8_6_74	8_6_94	OK	0.383023	0.492888	0.36383	0.3158	0.62185	0.999787	no
TraesCS1A02G189600	TraesCS1A02G189600	-	1A:343389703-343395042	8_6_74	8_6_94	OK	5.89445	4.90022	-0.266511	-0.39402	0.472	0.999787	no
TraesCS1A02G189700	TraesCS1A02G189700	-	1A:343395335-343397180	8_6_74	8_6_94	OK	0.355088	0.609281	0.778929	0.446131	0.40515	0.999787	no
TraesCS1A02G190200	TraesCS1A02G190200	-	1A:343680836-343685974	8_6_74	8_6_94	OK	7.00221	6.55035	-0.0962387	-0.142691	0.7987	0.999787	no
TraesCS1A02G190400	TraesCS1A02G190400	-	1A:344189325-344189787	8_6_74	8_6_94	OK	50.2939	30.708	-0.711767	-0.988185	0.099	0.999787	no
TraesCS1A02G190500	TraesCS1A02G190500	-	1A:344290257-344294613	8_6_74	8_6_94	OK	2.43565	2.82133	0.212069	0.302382	0.6105	0.999787	no
TraesCS1A02G190700	TraesCS1A02G190700	-	1A:344480198-344488546	8_6_74	8_6_94	OK	1.52415	1.63005	0.096917	0.155661	0.7876	0.999787	no
TraesCS1A02G190800	TraesCS1A02G190800	-	1A:345108252-345116586	8_6_74	8_6_94	OK	5.53015	6.03357	0.125695	0.211039	0.7127	0.999787	no
TraesCS1A02G190900	TraesCS1A02G190900	-	1A:345167844-345172017	8_6_74	8_6_94	OK	13.8474	11.4678	-0.272024	-0.402869	0.47305	0.999787	no
TraesCS1A02G191000	TraesCS1A02G191000	-	1A:345299959-345304595	8_6_74	8_6_94	OK	1.3614	1.86196	0.451728	0.486425	0.38705	0.999787	no
TraesCS1A02G191300	TraesCS1A02G191300	-	1A:345783581-345786960	8_6_74	8_6_94	OK	7.92607	8.89601	0.166553	0.265945	0.65035	0.999787	no
TraesCS1A02G191400	TraesCS1A02G191400	-	1A:345787884-345790279	8_6_74	8_6_94	OK	11.4702	11.5802	0.013775	0.0225142	0.9691	0.999787	no
TraesCS1A02G191700	TraesCS1A02G191700	-	1A:346681496-346682748	8_6_74	8_6_94	OK	10.3788	10.5813	0.0278739	0.0394437	0.94645	0.999787	no
TraesCS1A02G191800	TraesCS1A02G191800	-	1A:347319839-347322090	8_6_74	8_6_94	OK	15.8959	22.1295	0.477313	0.720818	0.20095	0.999787	no
TraesCS1A02G191900	TraesCS1A02G191900	-	1A:347322209-347325380	8_6_74	8_6_94	OK	13.8893	12.2149	-0.185335	-0.272725	0.64455	0.999787	no
TraesCS1A02G192200	TraesCS1A02G192200	-	1A:347619019-347621797	8_6_74	8_6_94	OK	34.6277	35.1605	0.0220277	0.0346143	0.95225	0.999787	no
TraesCS1A02G192300	TraesCS1A02G192300	-	1A:347633898-347635924	8_6_74	8_6_94	OK	7.04962	7.46859	0.0832908	0.135244	0.8043	0.999787	no
TraesCS1A02G192400	TraesCS1A02G192400	-	1A:347640296-347646899	8_6_74	8_6_94	OK	1.35227	1.22874	-0.138201	-0.181686	0.75925	0.999787	no
TraesCS1A02G192500	TraesCS1A02G192500	-	1A:347918470-347920800	8_6_74	8_6_94	OK	2.41896	2.48515	0.038947	0.0467164	0.93395	0.999787	no
TraesCS1A02G192600	TraesCS1A02G192600	-	1A:347922419-347923294	8_6_74	8_6_94	OK	14.6141	14.4938	-0.0119241	-0.013993	0.97915	0.999787	no
TraesCS1A02G192800	TraesCS1A02G192800	-	1A:348398565-348400900	8_6_74	8_6_94	OK	5.59103	6.01431	0.105286	0.136333	0.80815	0.999787	no
TraesCS1A02G193000	TraesCS1A02G193000	-	1A:348717272-348721726	8_6_74	8_6_94	OK	3.05903	3.53767	0.209727	0.296147	0.61205	0.999787	no
TraesCS1A02G193200	TraesCS1A02G193200	-	1A:349358464-349360851	8_6_74	8_6_94	OK	4.18139	4.22017	0.0133194	0.0127382	0.98265	0.999787	no
TraesCS1A02G193300	TraesCS1A02G193300	-	1A:349997362-350018551	8_6_74	8_6_94	OK	1.0159	1.0153	-0.000859983	-0.00137506	0.99875	0.999787	no
TraesCS1A02G193400	TraesCS1A02G193400	-	1A:350395520-350401398	8_6_74	8_6_94	OK	2.40268	3.03152	0.335396	0.451617	0.44105	0.999787	no
TraesCS1A02G193500	TraesCS1A02G193500	-	1A:350749389-350752293	8_6_74	8_6_94	OK	25.7839	27.8746	0.11248	0.185125	0.74335	0.999787	no
TraesCS1A02G193600	TraesCS1A02G193600	-	1A:350752533-350763077	8_6_74	8_6_94	OK	0.927364	1.04577	0.173356	0.266038	0.63645	0.999787	no
TraesCS1A02G193800	TraesCS1A02G193800	-	1A:351340624-351340980	8_6_74	8_6_94	OK	2.77422	3.33062	0.263707	0.16465	0.77655	0.999787	no
TraesCS1A02G193900	TraesCS1A02G193900	-	1A:351343638-351347996	8_6_74	8_6_94	OK	8.63548	6.00872	-0.523218	-0.170099	0.826	0.999787	no
TraesCS1A02G194000	TraesCS1A02G194000	-	1A:351343638-351347996	8_6_74	8_6_94	OK	57.9838	59.5427	0.0382749	0.0636365	0.90725	0.999787	no
TraesCS1A02G194100	TraesCS1A02G194100	-	1A:351349022-351350790	8_6_74	8_6_94	OK	5.5825	6.74577	0.273072	0.41001	0.4567	0.999787	no
TraesCS1A02G194200	TraesCS1A02G194200	-	1A:351474704-351476085	8_6_74	8_6_94	OK	2.22712	5.01187	1.17017	1.10526	0.0553	0.999787	no
TraesCS1A02G194400	TraesCS1A02G194400	-	1A:351604601-351608182	8_6_74	8_6_94	OK	8.86229	9.73568	0.135601	0.192701	0.74145	0.999787	no
TraesCS1A02G194500	TraesCS1A02G194500	-	1A:351856639-351859473	8_6_74	8_6_94	OK	2.04786	2.92777	0.515684	0.189347	0.76065	0.999787	no
TraesCS1A02G194600	TraesCS1A02G194600	-	1A:351856639-351859473	8_6_74	8_6_94	OK	2.72643	2.45893	-0.148978	-0.149309	0.7916	0.999787	no
TraesCS1A02G194800	TraesCS1A02G194800	-	1A:351878372-351882317	8_6_74	8_6_94	OK	4.12971	4.75858	0.204489	0.277062	0.62735	0.999787	no
TraesCS1A02G194900	TraesCS1A02G194900	-	1A:351882935-351886581	8_6_74	8_6_94	OK	11.7582	14.6466	0.316902	0.490765	0.39375	0.999787	no
TraesCS1A02G195000	TraesCS1A02G195000	-	1A:352013036-352016495	8_6_74	8_6_94	OK	6.90721	9.36539	0.439235	0.733956	0.19435	0.999787	no
TraesCS1A02G195100	TraesCS1A02G195100	-	1A:352136860-352140961	8_6_74	8_6_94	OK	2.65825	2.78173	0.0655062	0.0911327	0.87385	0.999787	no
TraesCS1A02G195200	TraesCS1A02G195200	-	1A:352173115-352180076	8_6_74	8_6_94	OK	5.02134	4.88015	-0.0411469	-0.0677148	0.9112	0.999787	no
TraesCS1A02G195300	TraesCS1A02G195300	-	1A:352852083-352862015	8_6_74	8_6_94	OK	3.61304	3.71017	0.0382717	0.064445	0.91465	0.999787	no
TraesCS1A02G195400	TraesCS1A02G195400	-	1A:353251751-353256652	8_6_74	8_6_94	OK	15.1911	15.5059	0.0295918	0.0473658	0.93515	0.999787	no
TraesCS1A02G195500	TraesCS1A02G195500	-	1A:353256783-353259995	8_6_74	8_6_94	OK	42.6272	48.1799	0.176657	0.288308	0.60775	0.999787	no
TraesCS1A02G195700	TraesCS1A02G195700	-	1A:353625763-353631621	8_6_74	8_6_94	OK	1.84499	2.25815	0.291531	0.445802	0.4375	0.999787	no
TraesCS1A02G195900	TraesCS1A02G195900	-	1A:353913628-353917286	8_6_74	8_6_94	OK	1.53952	1.2033	-0.355477	-0.407134	0.47185	0.999787	no
TraesCS1A02G196000	TraesCS1A02G196000	-	1A:354189073-354191293	8_6_74	8_6_94	OK	4.6456	3.98486	-0.221336	-0.276154	0.61045	0.999787	no
TraesCS1A02G196300	TraesCS1A02G196300	-	1A:354303688-354308075	8_6_74	8_6_94	OK	21.7903	19.0656	-0.192711	-0.307694	0.5775	0.999787	no
TraesCS1A02G196400	TraesCS1A02G196400	-	1A:354823587-354824724	8_6_74	8_6_94	OK	3.5834	3.38404	-0.0825826	-0.0692945	0.9058	0.999787	no
TraesCS1A02G196500	TraesCS1A02G196500	-	1A:354934936-354937526	8_6_74	8_6_94	OK	13.1776	16.3718	0.31313	0.369337	0.5086	0.999787	no
TraesCS1A02G196600	TraesCS1A02G196600	-	1A:354937758-354940442	8_6_74	8_6_94	OK	6.73347	7.44274	0.144483	0.239888	0.6745	0.999787	no
TraesCS1A02G196800	TraesCS1A02G196800	-	1A:354950049-354955890	8_6_74	8_6_94	OK	1.36606	1.42753	0.0635052	0.0830118	0.88345	0.999787	no
TraesCS1A02G197000	TraesCS1A02G197000	-	1A:355320320-355334094	8_6_74	8_6_94	OK	0.291741	0.406035	0.476915	0.273149	0.6408	0.999787	no
TraesCS1A02G197100	TraesCS1A02G197100	-	1A:355320320-355334094	8_6_74	8_6_94	OK	0.58621	0.167056	-1.81108	-0.655481	0.34115	0.999787	no
TraesCS1A02G197200	TraesCS1A02G197200	-	1A:355320320-355334094	8_6_74	8_6_94	OK	2.90406	2.41092	-0.268486	-0.356614	0.54765	0.999787	no
TraesCS1A02G197300	TraesCS1A02G197300	-	1A:355335879-355338713	8_6_74	8_6_94	OK	40.3347	39.8069	-0.0190043	-0.0306754	0.9576	0.999787	no
TraesCS1A02G197400	TraesCS1A02G197400	-	1A:355342844-355344381	8_6_74	8_6_94	OK	0.765992	0	#NAME?	#NAME?	5e-05	0.0273265	yes
TraesCS1A02G197500	TraesCS1A02G197500	-	1A:355345019-355348510	8_6_74	8_6_94	OK	10.693	9.49565	-0.171329	-0.246576	0.6684	0.999787	no
TraesCS1A02G197600	TraesCS1A02G197600	-	1A:355624055-355628073	8_6_74	8_6_94	OK	17.2538	16.8346	-0.0354919	-0.058225	0.91755	0.999787	no
TraesCS1A02G197700	TraesCS1A02G197700	-	1A:355629144-355631608	8_6_74	8_6_94	OK	5.69494	6.05051	0.0873758	0.116347	0.83515	0.999787	no
TraesCS1A02G197800	TraesCS1A02G197800	-	1A:355714312-355716842	8_6_74	8_6_94	OK	8.86292	9.15302	0.0464661	0.0729842	0.8986	0.999787	no
TraesCS1A02G197900	TraesCS1A02G197900	-	1A:355718259-355719087	8_6_74	8_6_94	OK	67.1079	78.5893	0.227851	0.375178	0.50395	0.999787	no
TraesCS1A02G198000	TraesCS1A02G198000	-	1A:355720784-355722734	8_6_74	8_6_94	OK	4.87151	4.3558	-0.161433	-0.225098	0.69485	0.999787	no
TraesCS1A02G198100	TraesCS1A02G198100	-	1A:355730242-355735445	8_6_74	8_6_94	OK	4.46381	4.78714	0.100888	0.155311	0.7935	0.999787	no
TraesCS1A02G198200	TraesCS1A02G198200	-	1A:356389926-356392775	8_6_74	8_6_94	OK	3.82486	3.66287	-0.0624329	-0.0877699	0.88255	0.999787	no
TraesCS1A02G198300	TraesCS1A02G198300	-	1A:356427949-356430605	8_6_74	8_6_94	OK	1.53752	0.998051	-0.623415	-0.576914	0.29715	0.999787	no
TraesCS1A02G198400	TraesCS1A02G198400	-	1A:356471269-356474267	8_6_74	8_6_94	OK	49.8262	51.9254	0.0595374	0.0965033	0.8628	0.999787	no
TraesCS1A02G198500	TraesCS1A02G198500	-	1A:356474336-356476835	8_6_74	8_6_94	OK	7.3424	5.85672	-0.326157	-0.470286	0.40765	0.999787	no
TraesCS1A02G198600	TraesCS1A02G198600	-	1A:357062028-357077269	8_6_74	8_6_94	OK	115.303	121.882	0.0800637	0.106621	0.8596	0.999787	no
TraesCS1A02G198700	TraesCS1A02G198700	-	1A:357062028-357077269	8_6_74	8_6_94	OK	0.973674	0.960641	-0.0194416	-0.00758477	0.99245	0.999787	no
TraesCS1A02G198800	TraesCS1A02G198800	-	1A:357121053-357123995	8_6_74	8_6_94	OK	2.22734	2.70445	0.280017	0.274613	0.64685	0.999787	no
TraesCS1A02G198900	TraesCS1A02G198900	-	1A:357414941-357418373	8_6_74	8_6_94	OK	23.9354	23.2687	-0.0407543	-0.0622282	0.9145	0.999787	no
TraesCS1A02G199000	TraesCS1A02G199000	-	1A:357763071-357781554	8_6_74	8_6_94	OK	1.50108	1.51194	0.0104003	0.0161012	0.97795	0.999787	no
TraesCS1A02G199500	TraesCS1A02G199500	-	1A:358176328-358179493	8_6_74	8_6_94	OK	11.7599	12.243	0.058084	0.0870705	0.87595	0.999787	no
TraesCS1A02G200000	TraesCS1A02G200000	-	1A:359689253-359690781	8_6_74	8_6_94	OK	20.7684	24.3888	0.231832	0.347752	0.5457	0.999787	no
TraesCS1A02G200200	TraesCS1A02G200200	-	1A:360009366-360011036	8_6_74	8_6_94	OK	4.74897	5.76716	0.280246	0.318586	0.5775	0.999787	no
TraesCS1A02G200800	TraesCS1A02G200800	-	1A:361352159-361359053	8_6_74	8_6_94	OK	5.05442	5.00291	-0.0147782	-0.023402	0.96935	0.999787	no
TraesCS1A02G200900	TraesCS1A02G200900	-	1A:361509861-361517115	8_6_74	8_6_94	OK	0.673671	0.724842	0.105623	0.151515	0.79425	0.999787	no
TraesCS1A02G201200	TraesCS1A02G201200	-	1A:362193526-362195887	8_6_74	8_6_94	OK	2.88013	3.46525	0.266826	0.253596	0.64955	0.999787	no
TraesCS1A02G201300	TraesCS1A02G201300	-	1A:362209634-362210289	8_6_74	8_6_94	OK	158.93	127.42	-0.318794	-0.469544	0.3982	0.999787	no
TraesCS1A02G201400	TraesCS1A02G201400	-	1A:362403113-362405555	8_6_74	8_6_94	OK	1.37047	1.10135	-0.315394	-0.24231	0.6485	0.999787	no
TraesCS1A02G201500	TraesCS1A02G201500	-	1A:362620172-362622906	8_6_74	8_6_94	OK	0.549053	0.624504	0.185765	0.214969	0.7243	0.999787	no
TraesCS1A02G201600	TraesCS1A02G201600	-	1A:362861942-362866378	8_6_74	8_6_94	OK	39.5422	39.0814	-0.0169104	-0.0248999	0.9677	0.999787	no
TraesCS1A02G201700	TraesCS1A02G201700	-	1A:363006017-363007340	8_6_74	8_6_94	OK	4.85092	6.43297	0.407226	0.529913	0.3401	0.999787	no
TraesCS1A02G202000	TraesCS1A02G202000	-	1A:363047772-363052288	8_6_74	8_6_94	OK	2.2639	2.41981	0.0960843	0.124667	0.82865	0.999787	no
TraesCS1A02G202200	TraesCS1A02G202200	-	1A:363423830-363426660	8_6_74	8_6_94	OK	0.483931	0.255237	-0.922964	-0.545945	0.36595	0.999787	no
TraesCS1A02G202300	TraesCS1A02G202300	-	1A:363451668-363455323	8_6_74	8_6_94	OK	10.6455	10.8513	0.0276248	0.0463517	0.9345	0.999787	no
TraesCS1A02G203000	TraesCS1A02G203000	-	1A:364226063-364230622	8_6_74	8_6_94	OK	12.8142	12.2512	-0.0648197	-0.108098	0.8554	0.999787	no
TraesCS1A02G203200	TraesCS1A02G203200	-	1A:364655696-364656832	8_6_74	8_6_94	OK	4.18947	3.45171	-0.279456	-0.23788	0.69325	0.999787	no
TraesCS1A02G203300	TraesCS1A02G203300	-	1A:364935625-364936558	8_6_74	8_6_94	OK	1.48524	1.71915	0.211003	0.131557	0.82905	0.999787	no
TraesCS1A02G203400	TraesCS1A02G203400	-	1A:365064926-365071233	8_6_74	8_6_94	OK	4.05374	4.52655	0.15916	0.250681	0.6684	0.999787	no
TraesCS1A02G203600	TraesCS1A02G203600	-	1A:365492203-365493755	8_6_74	8_6_94	OK	1.09791	0.132673	-3.04881	-1.86634	0.01365	0.9062	no
TraesCS1A02G203700	TraesCS1A02G203700	-	1A:365507409-365508980	8_6_74	8_6_94	OK	3.94354	0.702551	-2.48882	-2.24475	0.00285	0.399169	no
TraesCS1A02G203800	TraesCS1A02G203800	-	1A:365536061-365536994	8_6_74	8_6_94	OK	3.00542	3.05035	0.0214088	0.0205109	0.97015	0.999787	no
TraesCS1A02G203900	TraesCS1A02G203900	-	1A:365617808-365619048	8_6_74	8_6_94	OK	35.095	30.393	-0.207525	-0.320716	0.5925	0.999787	no
TraesCS1A02G204200	TraesCS1A02G204200	-	1A:366265076-366268189	8_6_74	8_6_94	OK	4.84352	4.66354	-0.0546309	-0.0866436	0.8798	0.999787	no
TraesCS1A02G204300	TraesCS1A02G204300	-	1A:366268843-366273867	8_6_74	8_6_94	OK	3.15334	2.68244	-0.233333	-0.31071	0.57405	0.999787	no
TraesCS1A02G204700	TraesCS1A02G204700	-	1A:366543062-366544672	8_6_74	8_6_94	OK	34.9389	33.9547	-0.0412236	-0.0643848	0.9103	0.999787	no
TraesCS1A02G205000	TraesCS1A02G205000	-	1A:367010701-367011813	8_6_74	8_6_94	OK	0.617296	0.597489	-0.0470483	-0.0456236	0.9394	0.999787	no
TraesCS1A02G205100	TraesCS1A02G205100	-	1A:367381193-367383318	8_6_74	8_6_94	OK	0.834035	0.811428	-0.0396443	-0.0269605	0.96535	0.999787	no
TraesCS1A02G205300	TraesCS1A02G205300	-	1A:367870092-367874461	8_6_74	8_6_94	OK	6.48285	6.42164	-0.0136869	-0.0223893	0.9664	0.999787	no
TraesCS1A02G205400	TraesCS1A02G205400	-	1A:367874523-367877340	8_6_74	8_6_94	OK	2.77507	3.33022	0.263093	0.352822	0.5279	0.999787	no
TraesCS1A02G205600	TraesCS1A02G205600	-	1A:368196475-368198581	8_6_74	8_6_94	OK	5.95007	6.93276	0.220524	0.322746	0.5588	0.999787	no
TraesCS1A02G205700	TraesCS1A02G205700	-	1A:368358195-368360794	8_6_74	8_6_94	OK	10.1925	10.3271	0.0189278	0.0288164	0.9577	0.999787	no
TraesCS1A02G206000	TraesCS1A02G206000	-	1A:368366470-368375959	8_6_74	8_6_94	OK	2.68709	2.24956	-0.256397	-0.320797	0.56755	0.999787	no
TraesCS1A02G206100	TraesCS1A02G206100	-	1A:368711527-368714085	8_6_74	8_6_94	OK	0.614753	1.06546	0.793393	0.631897	0.2636	0.999787	no
TraesCS1A02G206200	TraesCS1A02G206200	-	1A:368745827-368747034	8_6_74	8_6_94	OK	2.30106	2.54621	0.146051	0.159419	0.78355	0.999787	no
TraesCS1A02G206300	TraesCS1A02G206300	-	1A:368797509-368799818	8_6_74	8_6_94	OK	2.76387	2.56745	-0.10635	-0.130361	0.82085	0.999787	no
TraesCS1A02G206400	TraesCS1A02G206400	-	1A:368799976-368802673	8_6_74	8_6_94	OK	3.10732	2.61465	-0.249051	-0.294412	0.60285	0.999787	no
TraesCS1A02G206500	TraesCS1A02G206500	-	1A:368802964-368803839	8_6_74	8_6_94	OK	1.57287	1.29115	-0.284738	-0.206354	0.7276	0.999787	no
TraesCS1A02G206600	TraesCS1A02G206600	-	1A:368807836-368816199	8_6_74	8_6_94	OK	3.16414	3.49309	0.142692	0.233682	0.67915	0.999787	no
TraesCS1A02G206700	TraesCS1A02G206700	-	1A:368819738-368830138	8_6_74	8_6_94	OK	3.89778	4.0864	0.068179	0.113367	0.84395	0.999787	no
TraesCS1A02G206800	TraesCS1A02G206800	-	1A:368831472-368832558	8_6_74	8_6_94	OK	1.74735	1.20233	-0.539342	-0.489866	0.3688	0.999787	no
TraesCS1A02G206900	TraesCS1A02G206900	-	1A:369048986-369054383	8_6_74	8_6_94	OK	10.4644	10.9815	0.0695862	0.117535	0.84515	0.999787	no
TraesCS1A02G207000	TraesCS1A02G207000	-	1A:369083036-369085306	8_6_74	8_6_94	OK	3.47154	2.52772	-0.457741	-0.485203	0.38035	0.999787	no
TraesCS1A02G207200	TraesCS1A02G207200	-	1A:369272607-369273234	8_6_74	8_6_94	OK	0.872041	0.653701	-0.415765	-0.195259	0.6912	0.999787	no
TraesCS1A02G207500	TraesCS1A02G207500	-	1A:369494316-369496446	8_6_74	8_6_94	OK	2.54055	3.50776	0.465411	0.638193	0.27145	0.999787	no
TraesCS1A02G207600	TraesCS1A02G207600	-	1A:369496595-369497847	8_6_74	8_6_94	OK	1.94696	0.96285	-1.01584	-0.743392	0.19315	0.999787	no
TraesCS1A02G207700	TraesCS1A02G207700	-	1A:369502936-369513884	8_6_74	8_6_94	OK	1.26741	1.46133	0.205402	0.300258	0.5943	0.999787	no
TraesCS1A02G208000	TraesCS1A02G208000	-	1A:369694639-369698406	8_6_74	8_6_94	OK	0.989231	1.01326	0.0346204	0.0454315	0.9347	0.999787	no
TraesCS1A02G208400	TraesCS1A02G208400	-	1A:370021550-370025217	8_6_74	8_6_94	OK	8.54322	8.34428	-0.0339929	-0.0547564	0.9188	0.999787	no
TraesCS1A02G208500	TraesCS1A02G208500	-	1A:370092548-370097701	8_6_74	8_6_94	OK	8.15175	8.66186	0.0875674	0.147049	0.80555	0.999787	no
TraesCS1A02G208600	TraesCS1A02G208600	-	1A:370102575-370108219	8_6_74	8_6_94	OK	3.89056	3.98763	0.0355525	0.0594338	0.9215	0.999787	no
TraesCS1A02G208700	TraesCS1A02G208700	-	1A:370108508-370111042	8_6_74	8_6_94	OK	0.544614	0.163527	-1.73571	-1.20385	0.05255	0.999787	no
TraesCS1A02G208900	TraesCS1A02G208900	-	1A:371079271-371082258	8_6_74	8_6_94	OK	1.61075	1.83	0.184112	0.198852	0.7372	0.999787	no
TraesCS1A02G209100	TraesCS1A02G209100	-	1A:371219823-371221463	8_6_74	8_6_94	OK	2.79715	1.91647	-0.545504	-0.450586	0.43505	0.999787	no
TraesCS1A02G209400	TraesCS1A02G209400	-	1A:372067593-372070231	8_6_74	8_6_94	OK	4.63058	3.15017	-0.555764	-0.63849	0.25165	0.999787	no
TraesCS1A02G209600	TraesCS1A02G209600	-	1A:372236292-372240822	8_6_74	8_6_94	OK	34.9976	36.6306	0.0657918	0.101473	0.8561	0.999787	no
TraesCS1A02G209700	TraesCS1A02G209700	-	1A:372241196-372241757	8_6_74	8_6_94	OK	2.60934	2.22309	-0.231121	-0.182169	0.75065	0.999787	no
TraesCS1A02G210000	TraesCS1A02G210000	-	1A:372467567-372467930	8_6_74	8_6_94	OK	0.410013	2.07009	2.33595	1.48869	0.11565	0.999787	no
TraesCS1A02G210200	TraesCS1A02G210200	-	1A:372549787-372554767	8_6_74	8_6_94	OK	8.00343	8.25315	0.0443259	0.0725637	0.89855	0.999787	no
TraesCS1A02G210300	TraesCS1A02G210300	-	1A:372624793-372637165	8_6_74	8_6_94	OK	5.26533	4.73971	-0.151723	-0.221888	0.68375	0.999787	no
TraesCS1A02G210400	TraesCS1A02G210400	-	1A:372639120-372643307	8_6_74	8_6_94	OK	0.253716	0.51334	1.0167	0.961925	0.1202	0.999787	no
TraesCS1A02G210500	TraesCS1A02G210500	-	1A:372909546-372911213	8_6_74	8_6_94	OK	3.95132	4.28195	0.115933	0.126301	0.8295	0.999787	no
TraesCS1A02G210600	TraesCS1A02G210600	-	1A:372942514-372944762	8_6_74	8_6_94	OK	1.16163	1.16138	-0.000311355	-0.000305058	0.993	0.999787	no
TraesCS1A02G210700	TraesCS1A02G210700	-	1A:373263228-373264110	8_6_74	8_6_94	OK	1.4572	1.8416	0.337766	0.194147	0.76745	0.999787	no
TraesCS1A02G210800	TraesCS1A02G210800	-	1A:373313407-373320576	8_6_74	8_6_94	OK	1.20691	1.16908	-0.0459526	-0.0623489	0.912	0.999787	no
TraesCS1A02G211000	TraesCS1A02G211000	-	1A:373770845-373774884	8_6_74	8_6_94	OK	10.4169	8.58464	-0.279094	-0.329326	0.5365	0.999787	no
TraesCS1A02G211100	TraesCS1A02G211100	-	1A:374054708-374056961	8_6_74	8_6_94	OK	2.48431	2.10211	-0.241009	-0.288492	0.6134	0.999787	no
TraesCS1A02G211200	TraesCS1A02G211200	-	1A:374136781-374137647	8_6_74	8_6_94	OK	0.117986	1.17221	3.31254	2.06501	0.0857	0.999787	no
TraesCS1A02G211300	TraesCS1A02G211300	-	1A:374167246-374169463	8_6_74	8_6_94	OK	7.67927	10.5523	0.458513	0.649332	0.3014	0.999787	no
TraesCS1A02G211500	TraesCS1A02G211500	-	1A:374214038-374217445	8_6_74	8_6_94	OK	0.452708	0.435715	-0.0551971	-0.0404737	0.94335	0.999787	no
TraesCS1A02G211600	TraesCS1A02G211600	-	1A:374217712-374219255	8_6_74	8_6_94	OK	7.27722	6.82439	-0.0926882	-0.131333	0.8186	0.999787	no
TraesCS1A02G211800	TraesCS1A02G211800	-	1A:374277932-374278937	8_6_74	8_6_94	OK	0.969683	1.13583	0.228161	0.147269	0.8113	0.999787	no
TraesCS1A02G211900	TraesCS1A02G211900	-	1A:374566585-374570315	8_6_74	8_6_94	OK	0.880821	0.861487	-0.0320196	-0.0403344	0.94645	0.999787	no
TraesCS1A02G212000	TraesCS1A02G212000	-	1A:374689235-374690910	8_6_74	8_6_94	OK	33.2174	29.1348	-0.189198	-0.304248	0.59845	0.999787	no
TraesCS1A02G212300	TraesCS1A02G212300	-	1A:375014695-375016345	8_6_74	8_6_94	OK	2.62347	1.46138	-0.844146	-0.876973	0.13005	0.999787	no
TraesCS1A02G212400	TraesCS1A02G212400	-	1A:375112040-375113726	8_6_74	8_6_94	OK	39.1956	34.4174	-0.187554	-0.310165	0.58095	0.999787	no
TraesCS1A02G212600	TraesCS1A02G212600	-	1A:375467612-375469315	8_6_74	8_6_94	OK	91.557	74.8041	-0.291554	-0.45034	0.3996	0.999787	no
TraesCS1A02G212700	TraesCS1A02G212700	-	1A:375471251-375477408	8_6_74	8_6_94	OK	3.48898	6.93228	0.990526	1.16769	0.03785	0.999787	no
TraesCS1A02G212800	TraesCS1A02G212800	-	1A:376135406-376155653	8_6_74	8_6_94	OK	3.56944	3.43819	-0.05405	-0.0935169	0.87805	0.999787	no
TraesCS1A02G212900	TraesCS1A02G212900	-	1A:376476401-376480121	8_6_74	8_6_94	OK	5.25396	5.07668	-0.0495184	-0.0687212	0.90375	0.999787	no
TraesCS1A02G213000	TraesCS1A02G213000	-	1A:376501861-376506945	8_6_74	8_6_94	OK	6.59652	6.59839	0.000409623	0.000679574	0.99945	0.999787	no
TraesCS1A02G213100	TraesCS1A02G213100	-	1A:376509120-376512953	8_6_74	8_6_94	OK	14.9409	15.7923	0.0799623	0.122746	0.82905	0.999787	no
TraesCS1A02G213300	TraesCS1A02G213300	-	1A:376513007-376515549	8_6_74	8_6_94	OK	1.37771	1.79304	0.380132	0.407868	0.48525	0.999787	no
TraesCS1A02G213400	TraesCS1A02G213400	-	1A:376670248-376674535	8_6_74	8_6_94	OK	2.24917	2.33773	0.0557205	0.082328	0.8877	0.999787	no
TraesCS1A02G213600	TraesCS1A02G213600	-	1A:376784996-376786845	8_6_74	8_6_94	OK	50.5077	46.1054	-0.131565	-0.21637	0.69685	0.999787	no
TraesCS1A02G213900	TraesCS1A02G213900	-	1A:377023379-377028566	8_6_74	8_6_94	OK	0.621695	0.513647	-0.275428	-0.303162	0.5928	0.999787	no
TraesCS1A02G214100	TraesCS1A02G214100	-	1A:377212730-377216328	8_6_74	8_6_94	OK	0.387416	0.392115	0.017393	0.0171767	0.9756	0.999787	no
TraesCS1A02G214200	TraesCS1A02G214200	-	1A:377223059-377228588	8_6_74	8_6_94	OK	0.583623	0.641496	0.136403	0.144402	0.7956	0.999787	no
TraesCS1A02G214300	TraesCS1A02G214300	-	1A:377426420-377429880	8_6_74	8_6_94	OK	1.26596	1.29222	0.0296179	0.0367678	0.94715	0.999787	no
TraesCS1A02G214400	TraesCS1A02G214400	-	1A:377443895-377446587	8_6_74	8_6_94	OK	0.470631	0.218445	-1.10733	-0.960224	0.10595	0.999787	no
TraesCS1A02G214600	TraesCS1A02G214600	-	1A:377499762-377502642	8_6_74	8_6_94	OK	93.7411	105.619	0.172113	0.283289	0.62155	0.999787	no
TraesCS1A02G214700	TraesCS1A02G214700	-	1A:377613068-377615762	8_6_74	8_6_94	OK	1.2028	0.909416	-0.40339	-0.431623	0.4475	0.999787	no
TraesCS1A02G215100	TraesCS1A02G215100	-	1A:380261963-380264364	8_6_74	8_6_94	OK	0.770365	0.774483	0.00769246	0.00729204	0.9886	0.999787	no
TraesCS1A02G215300	TraesCS1A02G215300	-	1A:380889643-380890816	8_6_74	8_6_94	OK	2.02407	1.6889	-0.261169	-0.200206	0.7252	0.999787	no
TraesCS1A02G215400	TraesCS1A02G215400	-	1A:380939667-380973697	8_6_74	8_6_94	OK	1.7526	2.08431	0.250073	0.423879	0.46675	0.999787	no
TraesCS1A02G215500	TraesCS1A02G215500	-	1A:381096099-381098610	8_6_74	8_6_94	OK	13.0233	18.7397	0.525011	0.716848	0.20365	0.999787	no
TraesCS1A02G215600	TraesCS1A02G215600	-	1A:381274138-381277555	8_6_74	8_6_94	OK	3.24101	3.6422	0.168369	0.236478	0.67835	0.999787	no
TraesCS1A02G215700	TraesCS1A02G215700	-	1A:381304832-381312507	8_6_74	8_6_94	OK	11.0291	10.4793	-0.0737762	-0.112818	0.83945	0.999787	no
TraesCS1A02G215800	TraesCS1A02G215800	-	1A:381313931-381318932	8_6_74	8_6_94	OK	2.4824	2.82837	0.188233	0.273787	0.6306	0.999787	no
TraesCS1A02G215900	TraesCS1A02G215900	-	1A:381819325-381822599	8_6_74	8_6_94	OK	0.736422	0.658267	-0.161859	-0.13243	0.80305	0.999787	no
TraesCS1A02G216100	TraesCS1A02G216100	-	1A:382101016-382101526	8_6_74	8_6_94	OK	0.353241	0.102703	-1.78218	-0.768065	0.12875	0.999787	no
TraesCS1A02G216300	TraesCS1A02G216300	-	1A:382252187-382253147	8_6_74	8_6_94	OK	9.62613	10.1634	0.0783574	0.0877889	0.88465	0.999787	no
TraesCS1A02G216700	TraesCS1A02G216700	-	1A:384307868-384313432	8_6_74	8_6_94	OK	2.68478	3.2336	0.268338	0.254346	0.65365	0.999787	no
TraesCS1A02G216800	TraesCS1A02G216800	-	1A:384324129-384326787	8_6_74	8_6_94	OK	4.56813	4.18206	-0.127389	-0.16942	0.7655	0.999787	no
TraesCS1A02G216900	TraesCS1A02G216900	-	1A:384331725-384336431	8_6_74	8_6_94	OK	5.16282	5.32895	0.0456913	0.07085	0.8993	0.999787	no
TraesCS1A02G217000	TraesCS1A02G217000	-	1A:384774594-384776285	8_6_74	8_6_94	OK	13.9881	13.5147	-0.0496689	-0.0661462	0.9066	0.999787	no
TraesCS1A02G217200	TraesCS1A02G217200	-	1A:385274609-385277432	8_6_74	8_6_94	OK	195.54	185.324	-0.0774138	-0.103937	0.8576	0.999787	no
TraesCS1A02G217300	TraesCS1A02G217300	-	1A:385350139-385353160	8_6_74	8_6_94	OK	61.4444	62.5327	0.0253281	0.0410397	0.9416	0.999787	no
TraesCS1A02G217400	TraesCS1A02G217400	-	1A:385354479-385359921	8_6_74	8_6_94	OK	1.37266	1.19786	-0.19651	-0.262426	0.6415	0.999787	no
TraesCS1A02G217500	TraesCS1A02G217500	-	1A:385650059-385653052	8_6_74	8_6_94	OK	0.963405	1.11052	0.205023	0.225972	0.6958	0.999787	no
TraesCS1A02G217600	TraesCS1A02G217600	-	1A:385656975-385660312	8_6_74	8_6_94	OK	2.48249	2.6789	0.109855	0.122735	0.836	0.999787	no
TraesCS1A02G217800	TraesCS1A02G217800	-	1A:385664686-385669262	8_6_74	8_6_94	OK	0.942929	1.16137	0.300606	0.352773	0.51315	0.999787	no
TraesCS1A02G217900	TraesCS1A02G217900	-	1A:385887491-385900007	8_6_74	8_6_94	OK	6.97044	7.39659	0.0856105	0.144143	0.79465	0.999787	no
TraesCS1A02G218000	TraesCS1A02G218000	-	1A:386425624-386435664	8_6_74	8_6_94	OK	4.34377	4.38074	0.0122268	0.0182828	0.9734	0.999787	no
TraesCS1A02G218100	TraesCS1A02G218100	-	1A:386479231-386480418	8_6_74	8_6_94	OK	0.366586	0.227188	-0.690265	-0.437828	0.5421	0.999787	no
TraesCS1A02G218200	TraesCS1A02G218200	-	1A:386719857-386724132	8_6_74	8_6_94	OK	4.63616	5.17686	0.159147	0.241342	0.66535	0.999787	no
TraesCS1A02G218300	TraesCS1A02G218300	-	1A:386869892-386871162	8_6_74	8_6_94	OK	1.63577	0.55702	-1.55416	-1.12963	0.0739	0.999787	no
TraesCS1A02G218500	TraesCS1A02G218500	-	1A:387028440-387031046	8_6_74	8_6_94	OK	2.81049	2.31799	-0.277947	-0.320183	0.5791	0.999787	no
TraesCS1A02G218700	TraesCS1A02G218700	-	1A:387359859-387363581	8_6_74	8_6_94	OK	9.89511	9.77983	-0.0169062	-0.025869	0.9641	0.999787	no
TraesCS1A02G218800	TraesCS1A02G218800	-	1A:387515312-387517299	8_6_74	8_6_94	OK	29.6861	27.1923	-0.12659	-0.202383	0.72755	0.999787	no
TraesCS1A02G218900	TraesCS1A02G218900	-	1A:387520023-387524441	8_6_74	8_6_94	OK	20.9694	19.0222	-0.140603	-0.231688	0.6806	0.999787	no
TraesCS1A02G219000	TraesCS1A02G219000	-	1A:387811366-387813490	8_6_74	8_6_94	OK	0.67588	0.50532	-0.41957	-0.399231	0.49035	0.999787	no
TraesCS1A02G219200	TraesCS1A02G219200	-	1A:387840337-387841862	8_6_74	8_6_94	OK	21.8178	24.4506	0.164364	0.250366	0.66685	0.999787	no
TraesCS1A02G219400	TraesCS1A02G219400	-	1A:388156745-388159972	8_6_74	8_6_94	OK	5.16363	4.62858	-0.157818	-0.236394	0.68235	0.999787	no
TraesCS1A02G219800	TraesCS1A02G219800	-	1A:388833591-388837249	8_6_74	8_6_94	OK	4.15961	4.00463	-0.0547768	-0.0829771	0.88715	0.999787	no
TraesCS1A02G220000	TraesCS1A02G220000	-	1A:388849046-388850291	8_6_74	8_6_94	OK	1.53025	1.88731	0.302564	0.322628	0.58865	0.999787	no
TraesCS1A02G220200	TraesCS1A02G220200	-	1A:389061316-389064998	8_6_74	8_6_94	OK	13.0064	13.541	0.058111	0.0949569	0.8664	0.999787	no
TraesCS1A02G220300	TraesCS1A02G220300	-	1A:389129280-389131767	8_6_74	8_6_94	OK	2.62117	2.12621	-0.301927	-0.305939	0.58465	0.999787	no
TraesCS1A02G220800	TraesCS1A02G220800	-	1A:389823427-389828026	8_6_74	8_6_94	OK	2.10721	2.01756	-0.0627287	-0.0653767	0.90495	0.999787	no
TraesCS1A02G220900	TraesCS1A02G220900	-	1A:389829661-389833845	8_6_74	8_6_94	OK	5.02949	3.96466	-0.343217	-0.492889	0.38665	0.999787	no
TraesCS1A02G221000	TraesCS1A02G221000	-	1A:389869225-389875163	8_6_74	8_6_94	OK	3.19672	3.45888	0.11371	0.13352	0.82395	0.999787	no
TraesCS1A02G221100	TraesCS1A02G221100	-	1A:390085666-390097150	8_6_74	8_6_94	OK	5.22627	5.30422	0.0213609	0.0353091	0.95225	0.999787	no
TraesCS1A02G221200	TraesCS1A02G221200	-	1A:390097716-390102128	8_6_74	8_6_94	OK	6.05608	4.91685	-0.30065	-0.402688	0.47775	0.999787	no
TraesCS1A02G221400	TraesCS1A02G221400	-	1A:390638794-390640183	8_6_74	8_6_94	OK	0.423472	0.659862	0.639896	0.34931	0.4647	0.999787	no
TraesCS1A02G221500	TraesCS1A02G221500	-	1A:390640333-390642901	8_6_74	8_6_94	OK	5.69697	5.15775	-0.143453	-0.144685	0.8037	0.999787	no
TraesCS1A02G221600	TraesCS1A02G221600	-	1A:390708276-390710135	8_6_74	8_6_94	OK	36.9102	36.3147	-0.0234673	-0.0379937	0.94985	0.999787	no
TraesCS1A02G221700	TraesCS1A02G221700	-	1A:391235428-391237088	8_6_74	8_6_94	OK	0.772095	1.32291	0.776869	0.665401	0.23615	0.999787	no
TraesCS1A02G221800	TraesCS1A02G221800	-	1A:391249412-391255585	8_6_74	8_6_94	OK	3.64297	3.8011	0.0613023	0.0870188	0.87935	0.999787	no
TraesCS1A02G221900	TraesCS1A02G221900	-	1A:391256778-391260253	8_6_74	8_6_94	OK	5.41688	5.62728	0.0549749	0.0830564	0.8803	0.999787	no
TraesCS1A02G222000	TraesCS1A02G222000	-	1A:391669901-391674913	8_6_74	8_6_94	OK	14.5197	14.34	-0.0179669	-0.0265	0.9621	0.999787	no
TraesCS1A02G222200	TraesCS1A02G222200	-	1A:391846314-391851191	8_6_74	8_6_94	OK	1.60875	1.59469	-0.0126673	-0.0180041	0.9759	0.999787	no
TraesCS1A02G222500	TraesCS1A02G222500	-	1A:392084287-392085142	8_6_74	8_6_94	OK	5.51687	3.48418	-0.663032	-0.565251	0.37075	0.999787	no
TraesCS1A02G222700	TraesCS1A02G222700	-	1A:392523766-392531051	8_6_74	8_6_94	OK	3.75048	5.57637	0.572251	0.228283	0.74215	0.999787	no
TraesCS1A02G222800	TraesCS1A02G222800	-	1A:392523766-392531051	8_6_74	8_6_94	OK	7.55237	7.19714	-0.0695054	-0.0968163	0.8708	0.999787	no
TraesCS1A02G222900	TraesCS1A02G222900	-	1A:392744231-392747376	8_6_74	8_6_94	OK	2.45188	3.25387	0.40827	0.584349	0.30915	0.999787	no
TraesCS1A02G223000	TraesCS1A02G223000	-	1A:392777542-392781440	8_6_74	8_6_94	OK	4.7814	4.72619	-0.0167534	-0.020124	0.9729	0.999787	no
TraesCS1A02G223100	TraesCS1A02G223100	-	1A:392782547-392786136	8_6_74	8_6_94	OK	0.849206	0.8146	-0.0600234	-0.0640427	0.9127	0.999787	no
TraesCS1A02G223200	TraesCS1A02G223200	-	1A:393456323-393459251	8_6_74	8_6_94	OK	14.6313	13.7855	-0.0858997	-0.103462	0.8603	0.999787	no
TraesCS1A02G223300	TraesCS1A02G223300	-	1A:393461155-393469918	8_6_74	8_6_94	OK	3.82227	3.97327	0.055896	0.0874616	0.87645	0.999787	no
TraesCS1A02G223600	TraesCS1A02G223600	-	1A:394250150-394251608	8_6_74	8_6_94	OK	0.204924	0.397868	0.957203	0.643321	0.28	0.999787	no
TraesCS1A02G223700	TraesCS1A02G223700	-	1A:394252788-394261768	8_6_74	8_6_94	OK	2.70133	2.89899	0.101878	0.16371	0.7693	0.999787	no
TraesCS1A02G223800	TraesCS1A02G223800	-	1A:394299046-394302178	8_6_74	8_6_94	OK	26.7177	28.0055	0.0679154	0.113746	0.84505	0.999787	no
TraesCS1A02G223900	TraesCS1A02G223900	-	1A:394319587-394322386	8_6_74	8_6_94	OK	3.14781	2.87573	-0.13042	-0.175855	0.76385	0.999787	no
TraesCS1A02G224000	TraesCS1A02G224000	-	1A:394325249-394328538	8_6_74	8_6_94	OK	22.6271	18.9033	-0.259413	-0.415426	0.4685	0.999787	no
TraesCS1A02G224700	TraesCS1A02G224700	-	1A:394588930-394607136	8_6_74	8_6_94	OK	27.042	31.3795	0.214621	0.357563	0.52775	0.999787	no
TraesCS1A02G224800	TraesCS1A02G224800	-	1A:394851596-394852955	8_6_74	8_6_94	OK	2.14627	2.07585	-0.0481276	-0.0547066	0.92505	0.999787	no
TraesCS1A02G224900	TraesCS1A02G224900	-	1A:394851596-394852955	8_6_74	8_6_94	OK	2.50797	2.20511	-0.185676	-0.133534	0.82285	0.999787	no
TraesCS1A02G225000	TraesCS1A02G225000	-	1A:395172062-395180663	8_6_74	8_6_94	OK	7.1575	7.20266	0.0090734	0.0148051	0.97895	0.999787	no
TraesCS1A02G225100	TraesCS1A02G225100	-	1A:395182341-395206946	8_6_74	8_6_94	OK	0.402252	0.36693	-0.132597	-0.162249	0.768	0.999787	no
TraesCS1A02G225200	TraesCS1A02G225200	-	1A:395457902-395462389	8_6_74	8_6_94	OK	5.21882	6.01725	0.205381	0.31335	0.5907	0.999787	no
TraesCS1A02G225600	TraesCS1A02G225600	-	1A:396100621-396102750	8_6_74	8_6_94	OK	1.69929	1.93229	0.185378	0.248306	0.6645	0.999787	no
TraesCS1A02G225700	TraesCS1A02G225700	-	1A:396105134-396108083	8_6_74	8_6_94	OK	16.8557	16.5893	-0.0229885	-0.0340969	0.95395	0.999787	no
TraesCS1A02G225800	TraesCS1A02G225800	-	1A:396262415-396262722	8_6_74	8_6_94	OK	1.12381	0.153211	-2.8748	-1.43199	0.16915	0.999787	no
TraesCS1A02G226000	TraesCS1A02G226000	-	1A:396296933-396298607	8_6_74	8_6_94	OK	3.62895	4.75912	0.391141	0.42154	0.47525	0.999787	no
TraesCS1A02G226100	TraesCS1A02G226100	-	1A:396421576-396424593	8_6_74	8_6_94	OK	0.961247	0.870116	-0.143699	-0.159773	0.77	0.999787	no
TraesCS1A02G226200	TraesCS1A02G226200	-	1A:396425498-396426695	8_6_74	8_6_94	OK	2.69198	3.4003	0.336991	0.291404	0.60705	0.999787	no
TraesCS1A02G226300	TraesCS1A02G226300	-	1A:396427874-396432402	8_6_74	8_6_94	OK	8.51143	7.82358	-0.121572	-0.198288	0.7307	0.999787	no
TraesCS1A02G226500	TraesCS1A02G226500	-	1A:396462672-396469872	8_6_74	8_6_94	OK	1.80031	1.98358	0.139861	0.204604	0.72225	0.999787	no
TraesCS1A02G226600	TraesCS1A02G226600	-	1A:397053249-397053711	8_6_74	8_6_94	OK	5.73951	4.48808	-0.354828	-0.277217	0.6119	0.999787	no
TraesCS1A02G226700	TraesCS1A02G226700	-	1A:397081987-397084196	8_6_74	8_6_94	OK	0.479735	0.641146	0.418414	0.363063	0.52395	0.999787	no
TraesCS1A02G226900	TraesCS1A02G226900	-	1A:397657981-397663340	8_6_74	8_6_94	OK	0.767784	0.682095	-0.170728	-0.16443	0.7763	0.999787	no
TraesCS1A02G227000	TraesCS1A02G227000	-	1A:397737102-397743609	8_6_74	8_6_94	OK	7.76481	7.32521	-0.0840809	-0.134988	0.81515	0.999787	no
TraesCS1A02G227200	TraesCS1A02G227200	-	1A:397771973-397776201	8_6_74	8_6_94	OK	6.43816	7.53389	0.226745	0.254164	0.68005	0.999787	no
TraesCS1A02G227300	TraesCS1A02G227300	-	1A:398050208-398053648	8_6_74	8_6_94	OK	6.34853	5.92197	-0.100346	-0.163097	0.77035	0.999787	no
TraesCS1A02G227400	TraesCS1A02G227400	-	1A:398131432-398133302	8_6_74	8_6_94	OK	0.60042	0.200539	-1.58209	-1.13851	0.06615	0.999787	no
TraesCS1A02G227600	TraesCS1A02G227600	-	1A:398447831-398478403	8_6_74	8_6_94	OK	1.80039	1.99629	0.149009	0.252101	0.6723	0.999787	no
TraesCS1A02G227700	TraesCS1A02G227700	-	1A:398666145-398670897	8_6_74	8_6_94	OK	1.88244	1.50284	-0.324914	-0.339627	0.5112	0.999787	no
TraesCS1A02G228000	TraesCS1A02G228000	-	1A:399229266-399232767	8_6_74	8_6_94	OK	11.3719	8.76269	-0.376034	-0.583558	0.2988	0.999787	no
TraesCS1A02G228100	TraesCS1A02G228100	-	1A:399242681-399246292	8_6_74	8_6_94	OK	2.80576	0.864273	-1.69883	-1.55991	0.01295	0.884694	no
TraesCS1A02G228200	TraesCS1A02G228200	-	1A:399471122-399474373	8_6_74	8_6_94	OK	21.0834	18.8616	-0.160658	-0.249068	0.6659	0.999787	no
TraesCS1A02G228300	TraesCS1A02G228300	-	1A:399491193-399508030	8_6_74	8_6_94	OK	2.80428	3.35092	0.256929	0.427374	0.45965	0.999787	no
TraesCS1A02G228400	TraesCS1A02G228400	-	1A:399591408-399592839	8_6_74	8_6_94	OK	2.08954	1.6032	-0.382234	-0.438535	0.4226	0.999787	no
TraesCS1A02G228600	TraesCS1A02G228600	-	1A:399892434-399893448	8_6_74	8_6_94	OK	0.835461	0.101445	-3.04188	-1.27819	0.11915	0.999787	no
TraesCS1A02G228700	TraesCS1A02G228700	-	1A:400955574-400956033	8_6_74	8_6_94	OK	28.3375	17.4564	-0.698955	-0.888472	0.13125	0.999787	no
TraesCS1A02G228800	TraesCS1A02G228800	-	1A:400960824-400962361	8_6_74	8_6_94	OK	8.64958	2.72082	-1.66859	-1.3181	0.0429	0.999787	no
TraesCS1A02G228900	TraesCS1A02G228900	-	1A:400965657-400969054	8_6_74	8_6_94	OK	11.7352	10.9087	-0.105365	-0.140672	0.79855	0.999787	no
TraesCS1A02G229000	TraesCS1A02G229000	-	1A:400974761-400975411	8_6_74	8_6_94	OK	367.45	258.667	-0.50645	-0.72939	0.22425	0.999787	no
TraesCS1A02G229100	TraesCS1A02G229100	-	1A:401226675-401227405	8_6_74	8_6_94	OK	102.098	77.2902	-0.401601	-0.606713	0.31875	0.999787	no
TraesCS1A02G229400	TraesCS1A02G229400	-	1A:401770370-401776062	8_6_74	8_6_94	OK	1.92594	1.72581	-0.158291	-0.198656	0.72575	0.999787	no
TraesCS1A02G229700	TraesCS1A02G229700	-	1A:402252750-402258921	8_6_74	8_6_94	OK	7.42007	7.82711	0.0770456	0.121758	0.83235	0.999787	no
TraesCS1A02G229800	TraesCS1A02G229800	-	1A:402277349-402278875	8_6_74	8_6_94	OK	4.8687	3.66118	-0.411228	-0.366328	0.52105	0.999787	no
TraesCS1A02G229900	TraesCS1A02G229900	-	1A:402800674-402805290	8_6_74	8_6_94	OK	0.397144	0.559016	0.493226	0.404589	0.47405	0.999787	no
TraesCS1A02G230000	TraesCS1A02G230000	-	1A:402805581-402809242	8_6_74	8_6_94	OK	2.31902	2.7358	0.238446	0.353967	0.53585	0.999787	no
TraesCS1A02G230100	TraesCS1A02G230100	-	1A:402920831-402930504	8_6_74	8_6_94	OK	13.3541	14.4539	0.114176	0.177037	0.75595	0.999787	no
TraesCS1A02G230300	TraesCS1A02G230300	-	1A:402941255-402946713	8_6_74	8_6_94	OK	4.90865	5.34564	0.123036	0.205528	0.7185	0.999787	no
TraesCS1A02G230400	TraesCS1A02G230400	-	1A:403023005-403031517	8_6_74	8_6_94	OK	60.0458	59.5308	-0.0124267	-0.0196953	0.974	0.999787	no
TraesCS1A02G230500	TraesCS1A02G230500	-	1A:403023005-403031517	8_6_74	8_6_94	OK	2.40457	2.39459	-0.00600074	-0.0011511	0.9959	0.999787	no
TraesCS1A02G230600	TraesCS1A02G230600	-	1A:403361806-403386327	8_6_74	8_6_94	OK	2.69599	2.30509	-0.225994	-0.323952	0.56645	0.999787	no
TraesCS1A02G230900	TraesCS1A02G230900	-	1A:403632276-403632940	8_6_74	8_6_94	OK	0.822912	0.597374	-0.462103	-0.319112	0.67015	0.999787	no
TraesCS1A02G231000	TraesCS1A02G231000	-	1A:403634443-403634938	8_6_74	8_6_94	OK	25.2141	24.7735	-0.0254347	-0.0300904	0.9586	0.999787	no
TraesCS1A02G231100	TraesCS1A02G231100	-	1A:403655014-403662722	8_6_74	8_6_94	OK	7.96015	8.15795	0.035411	0.0597621	0.9205	0.999787	no
TraesCS1A02G231200	TraesCS1A02G231200	-	1A:403830276-403831326	8_6_74	8_6_94	OK	1.78587	1.81787	0.0256236	0.0233577	0.9624	0.999787	no
TraesCS1A02G231400	TraesCS1A02G231400	-	1A:404388547-404390160	8_6_74	8_6_94	OK	7.59374	5.81561	-0.38488	-0.339113	0.5497	0.999787	no
TraesCS1A02G231500	TraesCS1A02G231500	-	1A:404625535-404628901	8_6_74	8_6_94	OK	0.910538	1.31855	0.534164	0.4662	0.42335	0.999787	no
TraesCS1A02G231900	TraesCS1A02G231900	-	1A:405515556-405516241	8_6_74	8_6_94	OK	2.23262	2.01978	-0.144539	-0.119895	0.8414	0.999787	no
TraesCS1A02G232000	TraesCS1A02G232000	-	1A:405517312-405522682	8_6_74	8_6_94	OK	0.724043	0.613096	-0.239964	-0.210417	0.7159	0.999787	no
TraesCS1A02G232300	TraesCS1A02G232300	-	1A:405792026-405799327	8_6_74	8_6_94	OK	1.1774	1.59973	0.442222	0.477338	0.4043	0.999787	no
TraesCS1A02G232600	TraesCS1A02G232600	-	1A:406142959-406143967	8_6_74	8_6_94	OK	0.322005	0.604873	0.909548	0.562673	0.3496	0.999787	no
TraesCS1A02G232900	TraesCS1A02G232900	-	1A:406186563-406190999	8_6_74	8_6_94	OK	0.677602	0.570903	-0.247191	-0.229334	0.68565	0.999787	no
TraesCS1A02G233200	TraesCS1A02G233200	-	1A:407114549-407117132	8_6_74	8_6_94	OK	21.3754	19.8385	-0.107652	-0.163948	0.76125	0.999787	no
TraesCS1A02G233400	TraesCS1A02G233400	-	1A:407315144-407320459	8_6_74	8_6_94	OK	2.43685	2.06443	-0.239275	-0.324917	0.55845	0.999787	no
TraesCS1A02G233500	TraesCS1A02G233500	-	1A:407323416-407329088	8_6_74	8_6_94	OK	1.1832	1.39556	0.238148	0.338701	0.56015	0.999787	no
TraesCS1A02G233600	TraesCS1A02G233600	-	1A:407330834-407335966	8_6_74	8_6_94	OK	5.67104	6.1742	0.12264	0.202216	0.7259	0.999787	no
TraesCS1A02G233700	TraesCS1A02G233700	-	1A:408485599-408488677	8_6_74	8_6_94	OK	92.1267	87.8994	-0.0677665	-0.111979	0.8421	0.999787	no
TraesCS1A02G233800	TraesCS1A02G233800	-	1A:408491114-408493891	8_6_74	8_6_94	OK	0.78415	0.682286	-0.200753	-0.161797	0.7689	0.999787	no
TraesCS1A02G234100	TraesCS1A02G234100	-	1A:409782352-409790410	8_6_74	8_6_94	OK	1.03805	0.84136	-0.303087	-0.351104	0.51445	0.999787	no
TraesCS1A02G234200	TraesCS1A02G234200	-	1A:409827046-409833994	8_6_74	8_6_94	OK	9.41143	9.25755	-0.023784	-0.0397046	0.94335	0.999787	no
TraesCS1A02G234400	TraesCS1A02G234400	-	1A:409835899-409838736	8_6_74	8_6_94	OK	1.80964	2.23753	0.306202	0.388763	0.50185	0.999787	no
TraesCS1A02G234500	TraesCS1A02G234500	-	1A:409852086-409857399	8_6_74	8_6_94	OK	0.47974	1.10568	1.20461	1.06037	0.0634	0.999787	no
TraesCS1A02G234600	TraesCS1A02G234600	-	1A:410152901-410157058	8_6_74	8_6_94	OK	3.31338	3.85417	0.21812	0.269733	0.65305	0.999787	no
TraesCS1A02G234900	TraesCS1A02G234900	-	1A:413782216-413798673	8_6_74	8_6_94	OK	1.35826	1.43329	0.0775714	0.124388	0.8269	0.999787	no
TraesCS1A02G235100	TraesCS1A02G235100	-	1A:415580728-415585379	8_6_74	8_6_94	OK	0.748014	0.652545	-0.196987	-0.233554	0.68835	0.999787	no
TraesCS1A02G235500	TraesCS1A02G235500	-	1A:416536876-416540167	8_6_74	8_6_94	OK	2.70855	2.69333	-0.00813056	-0.0117767	0.98225	0.999787	no
TraesCS1A02G235600	TraesCS1A02G235600	-	1A:416542612-416546310	8_6_74	8_6_94	OK	40.5789	37.6861	-0.1067	-0.170937	0.74765	0.999787	no
TraesCS1A02G235700	TraesCS1A02G235700	-	1A:417387136-417390440	8_6_74	8_6_94	OK	1.85025	1.92013	0.0534856	0.071122	0.9033	0.999787	no
TraesCS1A02G235900	TraesCS1A02G235900	-	1A:418034033-418040242	8_6_74	8_6_94	OK	2.45918	2.36094	-0.058818	-0.0806729	0.8903	0.999787	no
TraesCS1A02G236000	TraesCS1A02G236000	-	1A:418041085-418046903	8_6_74	8_6_94	OK	10.2436	9.03747	-0.180732	-0.295672	0.61175	0.999787	no
TraesCS1A02G236100	TraesCS1A02G236100	-	1A:418049850-418057245	8_6_74	8_6_94	OK	0.574701	0.598027	0.0574011	0.0623831	0.9167	0.999787	no
TraesCS1A02G236300	TraesCS1A02G236300	-	1A:418917934-418918084	8_6_74	8_6_94	OK	6.92412	3.19636	-1.1152	-0.847068	0.3986	0.999787	no
TraesCS1A02G236400	TraesCS1A02G236400	-	1A:418933737-418936268	8_6_74	8_6_94	OK	1.93158	1.65301	-0.224685	-0.247121	0.67825	0.999787	no
TraesCS1A02G236500	TraesCS1A02G236500	-	1A:418936643-418939887	8_6_74	8_6_94	OK	1.34805	1.37323	0.026704	0.0334554	0.9556	0.999787	no
TraesCS1A02G236600	TraesCS1A02G236600	-	1A:419028887-419037606	8_6_74	8_6_94	OK	3.26673	3.05573	-0.0963304	-0.150034	0.79325	0.999787	no
TraesCS1A02G236700	TraesCS1A02G236700	-	1A:419479084-419481573	8_6_74	8_6_94	OK	6.69262	6.2812	-0.0915312	-0.136712	0.81035	0.999787	no
TraesCS1A02G236900	TraesCS1A02G236900	-	1A:420064777-420068159	8_6_74	8_6_94	OK	5.48654	5.65691	0.044116	0.0633658	0.9113	0.999787	no
TraesCS1A02G237100	TraesCS1A02G237100	-	1A:420394345-420397136	8_6_74	8_6_94	OK	1.04478	0.7479	-0.482275	-0.533126	0.35015	0.999787	no
TraesCS1A02G237200	TraesCS1A02G237200	-	1A:420509961-420520292	8_6_74	8_6_94	OK	0.645509	0.799617	0.308873	0.446035	0.44335	0.999787	no
TraesCS1A02G237800	TraesCS1A02G237800	-	1A:423675498-423676890	8_6_74	8_6_94	OK	12.2029	14.435	0.24235	0.380906	0.50125	0.999787	no
TraesCS1A02G238100	TraesCS1A02G238100	-	1A:423948294-423949193	8_6_74	8_6_94	OK	1.86393	0.37707	-2.30545	-1.77518	0.074	0.999787	no
TraesCS1A02G238600	TraesCS1A02G238600	-	1A:425252498-425265407	8_6_74	8_6_94	OK	1.10204	1.37151	0.315593	0.280267	0.6401	0.999787	no
TraesCS1A02G238700	TraesCS1A02G238700	-	1A:425252498-425265407	8_6_74	8_6_94	OK	16.1681	18.0546	0.15922	0.218442	0.70815	0.999787	no
TraesCS1A02G238800	TraesCS1A02G238800	-	1A:425680687-425681800	8_6_74	8_6_94	OK	0.486413	0.666135	0.453631	0.298403	0.6926	0.999787	no
TraesCS1A02G238900	TraesCS1A02G238900	-	1A:425713177-425734042	8_6_74	8_6_94	OK	4.61441	4.91275	0.090383	0.151176	0.7959	0.999787	no
TraesCS1A02G239000	TraesCS1A02G239000	-	1A:426299170-426304342	8_6_74	8_6_94	OK	3.37613	3.93472	0.220891	0.316512	0.57875	0.999787	no
TraesCS1A02G239100	TraesCS1A02G239100	-	1A:426518617-426523264	8_6_74	8_6_94	OK	1.79888	1.71378	-0.0699129	-0.109328	0.8448	0.999787	no
TraesCS1A02G239700	TraesCS1A02G239700	-	1A:426886833-426892014	8_6_74	8_6_94	OK	1.808	2.03257	0.168911	0.0816093	0.89095	0.999787	no
TraesCS1A02G239800	TraesCS1A02G239800	-	1A:426886833-426892014	8_6_74	8_6_94	OK	12.3334	11.2905	-0.127457	-0.186939	0.74155	0.999787	no
TraesCS1A02G240000	TraesCS1A02G240000	-	1A:426929585-426933776	8_6_74	8_6_94	OK	1.70797	1.95239	0.192956	0.277581	0.63745	0.999787	no
TraesCS1A02G240100	TraesCS1A02G240100	-	1A:427037673-427041154	8_6_74	8_6_94	OK	0.584424	0.56836	-0.0402104	-0.0431175	0.9401	0.999787	no
TraesCS1A02G240200	TraesCS1A02G240200	-	1A:427048239-427049359	8_6_74	8_6_94	OK	1.45844	1.38991	-0.0694362	-0.0561288	0.92575	0.999787	no
TraesCS1A02G240300	TraesCS1A02G240300	-	1A:427482372-427485361	8_6_74	8_6_94	OK	3.78848	3.45584	-0.132583	-0.193038	0.7251	0.999787	no
TraesCS1A02G240500	TraesCS1A02G240500	-	1A:427811333-427813937	8_6_74	8_6_94	OK	0.528145	0.847741	0.682689	0.613265	0.33425	0.999787	no
TraesCS1A02G240600	TraesCS1A02G240600	-	1A:427814328-427823554	8_6_74	8_6_94	OK	2.7453	2.91563	0.086841	0.142118	0.80555	0.999787	no
TraesCS1A02G241000	TraesCS1A02G241000	-	1A:428546383-428550024	8_6_74	8_6_94	OK	8.11706	9.80812	0.273019	0.448359	0.42545	0.999787	no
TraesCS1A02G241100	TraesCS1A02G241100	-	1A:428663705-428664650	8_6_74	8_6_94	OK	0.994198	0.0846239	-3.5544	-2.34869	0.1169	0.999787	no
TraesCS1A02G241300	TraesCS1A02G241300	-	1A:428972916-428979705	8_6_74	8_6_94	OK	5.67736	6.06423	0.0951046	0.155727	0.7908	0.999787	no
TraesCS1A02G241400	TraesCS1A02G241400	-	1A:429002154-429003928	8_6_74	8_6_94	OK	1.5913	0.583836	-1.44657	-1.11237	0.24775	0.999787	no
TraesCS1A02G241500	TraesCS1A02G241500	-	1A:429483214-429484117	8_6_74	8_6_94	OK	0.699499	0.614005	-0.18807	-0.128505	0.8731	0.999787	no
TraesCS1A02G241700	TraesCS1A02G241700	-	1A:430002490-430006423	8_6_74	8_6_94	OK	1.49004	1.8132	0.283184	0.305304	0.59745	0.999787	no
TraesCS1A02G241800	TraesCS1A02G241800	-	1A:430006817-430008755	8_6_74	8_6_94	OK	2.48957	2.31978	-0.101909	-0.0995623	0.85585	0.999787	no
TraesCS1A02G241900	TraesCS1A02G241900	-	1A:430177936-430181778	8_6_74	8_6_94	OK	12.0406	10.6566	-0.176168	-0.289436	0.62885	0.999787	no
TraesCS1A02G242000	TraesCS1A02G242000	-	1A:430188371-430190090	8_6_74	8_6_94	OK	0.427989	0.0423628	-3.3367	-1.44436	0.06665	0.999787	no
TraesCS1A02G242100	TraesCS1A02G242100	-	1A:430231588-430234732	8_6_74	8_6_94	OK	2.19113	2.18128	-0.00650292	-0.00870664	0.9883	0.999787	no
TraesCS1A02G242200	TraesCS1A02G242200	-	1A:430236533-430240368	8_6_74	8_6_94	OK	0.433105	0.399983	-0.11478	-0.103887	0.8471	0.999787	no
TraesCS1A02G242300	TraesCS1A02G242300	-	1A:430334088-430339310	8_6_74	8_6_94	OK	0.566444	0.606225	0.0979202	0.104758	0.8562	0.999787	no
TraesCS1A02G242400	TraesCS1A02G242400	-	1A:430342572-430344319	8_6_74	8_6_94	OK	0.596539	0.683223	0.19574	0.157112	0.7861	0.999787	no
TraesCS1A02G242500	TraesCS1A02G242500	-	1A:430584229-430591637	8_6_74	8_6_94	OK	2.66958	2.92625	0.132444	0.199353	0.7263	0.999787	no
TraesCS1A02G242600	TraesCS1A02G242600	-	1A:430605349-430611761	8_6_74	8_6_94	OK	26.4093	27.8652	0.0774175	0.129624	0.8267	0.999787	no
TraesCS1A02G242800	TraesCS1A02G242800	-	1A:430617267-430622212	8_6_74	8_6_94	OK	1.82779	1.72472	-0.0837439	-0.0991184	0.86005	0.999787	no
TraesCS1A02G242900	TraesCS1A02G242900	-	1A:430624437-430626106	8_6_74	8_6_94	OK	3.31449	1.80803	-0.874367	-0.603219	0.3039	0.999787	no
TraesCS1A02G243000	TraesCS1A02G243000	-	1A:431013710-431016801	8_6_74	8_6_94	OK	10.1015	11.9752	0.245482	0.410193	0.47325	0.999787	no
TraesCS1A02G243100	TraesCS1A02G243100	-	1A:431017430-431031404	8_6_74	8_6_94	OK	2.47198	2.67203	0.112268	0.156867	0.78545	0.999787	no
TraesCS1A02G243200	TraesCS1A02G243200	-	1A:431431126-431435660	8_6_74	8_6_94	OK	5.12173	4.65132	-0.138992	-0.219117	0.6977	0.999787	no
TraesCS1A02G243300	TraesCS1A02G243300	-	1A:431776448-431780693	8_6_74	8_6_94	OK	5.62275	5.04558	-0.156257	-0.237346	0.6747	0.999787	no
TraesCS1A02G243700	TraesCS1A02G243700	-	1A:432193617-432202573	8_6_74	8_6_94	OK	4.20037	4.52959	0.108865	0.181552	0.7515	0.999787	no
TraesCS1A02G244100	TraesCS1A02G244100	-	1A:432530983-432536229	8_6_74	8_6_94	OK	0.282815	0.37229	0.396571	0.394974	0.4906	0.999787	no
TraesCS1A02G244300	TraesCS1A02G244300	-	1A:432559099-432560254	8_6_74	8_6_94	OK	8.95695	8.27055	-0.115024	-0.125776	0.82565	0.999787	no
TraesCS1A02G244400	TraesCS1A02G244400	-	1A:432589951-432592978	8_6_74	8_6_94	OK	0.356022	0.497703	0.483318	0.364279	0.50025	0.999787	no
TraesCS1A02G244600	TraesCS1A02G244600	-	1A:432759698-432760295	8_6_74	8_6_94	OK	0.718204	1.54627	1.10632	0.707202	0.1782	0.999787	no
TraesCS1A02G244700	TraesCS1A02G244700	-	1A:432765220-432771742	8_6_74	8_6_94	OK	3.65337	3.42928	-0.0913222	-0.150863	0.7907	0.999787	no
TraesCS1A02G244900	TraesCS1A02G244900	-	1A:432951798-432959237	8_6_74	8_6_94	OK	25.2263	24.347	-0.0511873	-0.0825654	0.88805	0.999787	no
TraesCS1A02G245000	TraesCS1A02G245000	-	1A:432973059-432987608	8_6_74	8_6_94	OK	4.01335	4.26381	0.0873349	0.145574	0.80495	0.999787	no
TraesCS1A02G245100	TraesCS1A02G245100	-	1A:433526137-433533407	8_6_74	8_6_94	OK	0.451144	0.257847	-0.807071	-0.418878	0.4743	0.999787	no
TraesCS1A02G245200	TraesCS1A02G245200	-	1A:434046756-434047173	8_6_74	8_6_94	OK	1.06018	3.40932	1.68517	1.08214	0.08555	0.999787	no
TraesCS1A02G245300	TraesCS1A02G245300	-	1A:434419690-434428750	8_6_74	8_6_94	OK	4.28814	4.43091	0.047251	0.0777909	0.89285	0.999787	no
TraesCS1A02G245500	TraesCS1A02G245500	-	1A:434638558-434641445	8_6_74	8_6_94	OK	0.764842	0.631863	-0.27555	-0.255956	0.65585	0.999787	no
TraesCS1A02G245600	TraesCS1A02G245600	-	1A:434871479-434878257	8_6_74	8_6_94	OK	4.2952	3.77891	-0.184752	-0.280954	0.62415	0.999787	no
TraesCS1A02G246300	TraesCS1A02G246300	-	1A:436421137-436426639	8_6_74	8_6_94	OK	0.355749	0.366428	0.0426696	0.00753313	0.97505	0.999787	no
TraesCS1A02G246400	TraesCS1A02G246400	-	1A:436421137-436426639	8_6_74	8_6_94	OK	11.0575	11.7707	0.0901807	0.148247	0.7967	0.999787	no
TraesCS1A02G246500	TraesCS1A02G246500	-	1A:436429224-436435467	8_6_74	8_6_94	OK	1.40769	1.76146	0.323447	0.465868	0.40715	0.999787	no
TraesCS1A02G246600	TraesCS1A02G246600	-	1A:436435965-436440510	8_6_74	8_6_94	OK	10.4494	9.98625	-0.0654095	-0.107508	0.8571	0.999787	no
TraesCS1A02G246700	TraesCS1A02G246700	-	1A:437227744-437232712	8_6_74	8_6_94	OK	2.3874	2.43516	0.028575	0.0307776	0.95555	0.999787	no
TraesCS1A02G246800	TraesCS1A02G246800	-	1A:437582683-437587434	8_6_74	8_6_94	OK	7.416	8.10658	0.128452	0.212301	0.71215	0.999787	no
TraesCS1A02G246900	TraesCS1A02G246900	-	1A:438295339-438300885	8_6_74	8_6_94	OK	11.1933	11.5479	0.0449938	0.074744	0.8959	0.999787	no
TraesCS1A02G247100	TraesCS1A02G247100	-	1A:438365794-438368421	8_6_74	8_6_94	OK	1.18545	1.40021	0.240204	0.307818	0.5901	0.999787	no
TraesCS1A02G247200	TraesCS1A02G247200	-	1A:438684368-438688797	8_6_74	8_6_94	OK	6.11916	4.98539	-0.295629	-0.41004	0.4731	0.999787	no
TraesCS1A02G247500	TraesCS1A02G247500	-	1A:439066056-439074664	8_6_74	8_6_94	OK	9.82168	8.33131	-0.237427	-0.359801	0.5142	0.999787	no
TraesCS1A02G247700	TraesCS1A02G247700	-	1A:439723132-439727622	8_6_74	8_6_94	OK	0.582275	0.3271	-0.831969	-0.85352	0.14635	0.999787	no
TraesCS1A02G247800	TraesCS1A02G247800	-	1A:439930513-439932376	8_6_74	8_6_94	OK	11.0962	8.73435	-0.345287	-0.467294	0.40355	0.999787	no
TraesCS1A02G247900	TraesCS1A02G247900	-	1A:440019651-440029391	8_6_74	8_6_94	OK	1.65866	1.93375	0.221382	0.296435	0.6045	0.999787	no
TraesCS1A02G248100	TraesCS1A02G248100	-	1A:440072479-440074799	8_6_74	8_6_94	OK	3.30539	2.19449	-0.590936	-0.636714	0.26025	0.999787	no
TraesCS1A02G248200	TraesCS1A02G248200	-	1A:440183809-440187326	8_6_74	8_6_94	OK	2.32114	2.39598	0.045786	0.0534199	0.9204	0.999787	no
TraesCS1A02G248300	TraesCS1A02G248300	-	1A:440412864-440416040	8_6_74	8_6_94	OK	5.4544	6.10758	0.163182	0.218809	0.7071	0.999787	no
TraesCS1A02G248400	TraesCS1A02G248400	-	1A:440440918-440457450	8_6_74	8_6_94	OK	6.97727	6.36999	-0.131373	-0.208779	0.7093	0.999787	no
TraesCS1A02G248600	TraesCS1A02G248600	-	1A:440783362-440796745	8_6_74	8_6_94	OK	3.20926	3.01545	-0.089867	-0.138661	0.80795	0.999787	no
TraesCS1A02G248700	TraesCS1A02G248700	-	1A:440800854-440802058	8_6_74	8_6_94	OK	0.630266	0.425813	-0.565741	-0.377577	0.5878	0.999787	no
TraesCS1A02G248800	TraesCS1A02G248800	-	1A:440886441-440891002	8_6_74	8_6_94	OK	1.23287	1.7543	0.508877	0.692019	0.22005	0.999787	no
TraesCS1A02G248900	TraesCS1A02G248900	-	1A:441020192-441023416	8_6_74	8_6_94	OK	0.448897	0.427931	-0.0690069	-0.069511	0.9071	0.999787	no
TraesCS1A02G249000	TraesCS1A02G249000	-	1A:441031692-441033979	8_6_74	8_6_94	OK	7.29293	5.72165	-0.350067	-0.477252	0.40445	0.999787	no
TraesCS1A02G249100	TraesCS1A02G249100	-	1A:441107311-441111912	8_6_74	8_6_94	OK	3.28001	2.43006	-0.432709	-0.60728	0.28075	0.999787	no
TraesCS1A02G249300	TraesCS1A02G249300	-	1A:441183587-441185735	8_6_74	8_6_94	OK	6.38362	7.28092	0.189744	0.299949	0.60565	0.999787	no
TraesCS1A02G249400	TraesCS1A02G249400	-	1A:441235401-441245178	8_6_74	8_6_94	OK	4.26596	4.27961	0.0046077	0.00757882	0.9889	0.999787	no
TraesCS1A02G249500	TraesCS1A02G249500	-	1A:441751924-441756669	8_6_74	8_6_94	OK	17.4701	21.285	0.284945	0.446351	0.4303	0.999787	no
TraesCS1A02G249600	TraesCS1A02G249600	-	1A:441763843-441766750	8_6_74	8_6_94	OK	24.0067	22.2687	-0.108418	-0.179955	0.75245	0.999787	no
TraesCS1A02G250000	TraesCS1A02G250000	-	1A:441841791-441843417	8_6_74	8_6_94	OK	3.78497	1.87329	-1.01471	-1.08012	0.05985	0.999787	no
TraesCS1A02G250100	TraesCS1A02G250100	-	1A:441927240-441929536	8_6_74	8_6_94	OK	10.9899	15.3365	0.480797	0.737187	0.20105	0.999787	no
TraesCS1A02G250200	TraesCS1A02G250200	-	1A:441931205-441932559	8_6_74	8_6_94	OK	0.475256	0.566527	0.253441	0.19691	0.74945	0.999787	no
TraesCS1A02G250300	TraesCS1A02G250300	-	1A:441954666-441957069	8_6_74	8_6_94	OK	24.2214	26.8816	0.150336	0.246514	0.6616	0.999787	no
TraesCS1A02G250400	TraesCS1A02G250400	-	1A:442124886-442126086	8_6_74	8_6_94	OK	1.3623	1.70575	0.324365	0.367403	0.5421	0.999787	no
TraesCS1A02G250500	TraesCS1A02G250500	-	1A:442154861-442155978	8_6_74	8_6_94	OK	6.14614	4.11053	-0.580357	-0.604547	0.308	0.999787	no
TraesCS1A02G250700	TraesCS1A02G250700	-	1A:442470887-442476407	8_6_74	8_6_94	OK	1.64797	1.72554	0.0663619	0.0910745	0.86825	0.999787	no
TraesCS1A02G250800	TraesCS1A02G250800	-	1A:442553711-442563195	8_6_74	8_6_94	OK	4.04249	3.79962	-0.0893905	-0.113608	0.84065	0.999787	no
TraesCS1A02G250900	TraesCS1A02G250900	-	1A:442553711-442563195	8_6_74	8_6_94	OK	7.57374	7.10237	-0.0927051	-0.0573175	0.91145	0.999787	no
TraesCS1A02G251000	TraesCS1A02G251000	-	1A:442563511-442567349	8_6_74	8_6_94	OK	3.01181	3.29762	0.130795	0.183399	0.74605	0.999787	no
TraesCS1A02G251100	TraesCS1A02G251100	-	1A:442606329-442613294	8_6_74	8_6_94	OK	9.39587	8.85133	-0.086132	-0.139183	0.81175	0.999787	no
TraesCS1A02G251200	TraesCS1A02G251200	-	1A:442613330-442614743	8_6_74	8_6_94	OK	82.3484	95.5307	0.214223	0.345627	0.5436	0.999787	no
TraesCS1A02G251400	TraesCS1A02G251400	-	1A:442800490-442808502	8_6_74	8_6_94	OK	15.213	15.6136	0.037507	0.0607611	0.9224	0.999787	no
TraesCS1A02G251500	TraesCS1A02G251500	-	1A:443125060-443133281	8_6_74	8_6_94	OK	1.24302	0.985005	-0.335646	-0.346122	0.53885	0.999787	no
TraesCS1A02G251600	TraesCS1A02G251600	-	1A:443193548-443198146	8_6_74	8_6_94	OK	76.4625	83.9213	0.134284	0.215378	0.71125	0.999787	no
TraesCS1A02G251700	TraesCS1A02G251700	-	1A:443198966-443211104	8_6_74	8_6_94	OK	4.65013	4.39784	-0.0804749	-0.13462	0.8165	0.999787	no
TraesCS1A02G251800	TraesCS1A02G251800	-	1A:443659414-443660791	8_6_74	8_6_94	OK	0.78463	0.919717	0.229177	0.221117	0.7144	0.999787	no
TraesCS1A02G251900	TraesCS1A02G251900	-	1A:443703297-443704605	8_6_74	8_6_94	OK	7.07651	4.96788	-0.510407	-0.506216	0.35955	0.999787	no
TraesCS1A02G252000	TraesCS1A02G252000	-	1A:443708368-443712092	8_6_74	8_6_94	OK	5.47509	5.90269	0.108491	0.149817	0.7867	0.999787	no
TraesCS1A02G252300	TraesCS1A02G252300	-	1A:444122389-444123580	8_6_74	8_6_94	OK	3.91782	3.15998	-0.310137	-0.372493	0.5332	0.999787	no
TraesCS1A02G252400	TraesCS1A02G252400	-	1A:444124495-444127602	8_6_74	8_6_94	OK	12.1424	15.0201	0.306836	0.523836	0.3928	0.999787	no
TraesCS1A02G252500	TraesCS1A02G252500	-	1A:444127612-444129639	8_6_74	8_6_94	OK	4.29702	4.7758	0.152406	0.154296	0.78625	0.999787	no
TraesCS1A02G252700	TraesCS1A02G252700	-	1A:444144689-444146823	8_6_74	8_6_94	OK	16.6486	20.5172	0.30143	0.485991	0.4186	0.999787	no
TraesCS1A02G253000	TraesCS1A02G253000	-	1A:444255167-444257615	8_6_74	8_6_94	OK	8.73454	9.13273	0.0643134	0.0988685	0.8573	0.999787	no
TraesCS1A02G253400	TraesCS1A02G253400	-	1A:445257709-445277310	8_6_74	8_6_94	OK	1.76033	1.68226	-0.0654491	-0.0926566	0.86705	0.999787	no
TraesCS1A02G253900	TraesCS1A02G253900	-	1A:445541462-445544679	8_6_74	8_6_94	OK	0.490414	0.411138	-0.254377	-0.244685	0.67745	0.999787	no
TraesCS1A02G254100	TraesCS1A02G254100	-	1A:445653715-445656457	8_6_74	8_6_94	OK	1.15385	1.05227	-0.132941	-0.154753	0.7717	0.999787	no
TraesCS1A02G254200	TraesCS1A02G254200	-	1A:445878771-445885091	8_6_74	8_6_94	OK	5.24931	5.56829	0.085105	0.13918	0.81135	0.999787	no
TraesCS1A02G254400	TraesCS1A02G254400	-	1A:445914780-445917729	8_6_74	8_6_94	OK	15.497	20.2924	0.388949	0.655968	0.2684	0.999787	no
TraesCS1A02G254800	TraesCS1A02G254800	-	1A:446236431-446237616	8_6_74	8_6_94	OK	7.38963	12.0853	0.709682	0.789531	0.15175	0.999787	no
TraesCS1A02G255000	TraesCS1A02G255000	-	1A:446541861-446549281	8_6_74	8_6_94	OK	1.56918	2.28821	0.544202	0.844119	0.15275	0.999787	no
TraesCS1A02G255100	TraesCS1A02G255100	-	1A:447005331-447007022	8_6_74	8_6_94	OK	8.71986	9.5375	0.129306	0.12463	0.8124	0.999787	no
TraesCS1A02G255200	TraesCS1A02G255200	-	1A:447112677-447120162	8_6_74	8_6_94	OK	0.90299	0.905086	0.00334459	0.00394553	0.9962	0.999787	no
TraesCS1A02G255300	TraesCS1A02G255300	-	1A:447623203-447635025	8_6_74	8_6_94	OK	1.39233	1.48835	0.0962041	0.139636	0.8065	0.999787	no
TraesCS1A02G255400	TraesCS1A02G255400	-	1A:447640538-447644424	8_6_74	8_6_94	OK	5.04295	4.35057	-0.213064	-0.343996	0.5491	0.999787	no
TraesCS1A02G255600	TraesCS1A02G255600	-	1A:447747679-447749014	8_6_74	8_6_94	OK	1.99427	2.28576	0.196812	0.205075	0.74365	0.999787	no
TraesCS1A02G255800	TraesCS1A02G255800	-	1A:448033491-448037889	8_6_74	8_6_94	OK	47.8957	51.5031	0.104762	0.171429	0.75585	0.999787	no
TraesCS1A02G255900	TraesCS1A02G255900	-	1A:448627006-448629624	8_6_74	8_6_94	OK	1.13633	1.19827	0.0765708	0.101387	0.858	0.999787	no
TraesCS1A02G256000	TraesCS1A02G256000	-	1A:448814632-448816127	8_6_74	8_6_94	OK	4.71289	3.0863	-0.610733	-0.620008	0.27545	0.999787	no
TraesCS1A02G256100	TraesCS1A02G256100	-	1A:448897529-448912063	8_6_74	8_6_94	OK	0.647833	0.653259	0.012032	0.0151522	0.9808	0.999787	no
TraesCS1A02G256200	TraesCS1A02G256200	-	1A:448912373-448915764	8_6_74	8_6_94	OK	1.04383	1.13437	0.120007	0.143421	0.7969	0.999787	no
TraesCS1A02G256300	TraesCS1A02G256300	-	1A:448918313-448924958	8_6_74	8_6_94	OK	4.48637	4.32293	-0.0535388	-0.0903425	0.87895	0.999787	no
TraesCS1A02G256400	TraesCS1A02G256400	-	1A:448926774-448930744	8_6_74	8_6_94	OK	31.6895	32.2647	0.0259526	0.0422392	0.942	0.999787	no
TraesCS1A02G256800	TraesCS1A02G256800	-	1A:449195770-449201684	8_6_74	8_6_94	OK	3.82755	2.53956	-0.591843	-0.830783	0.1348	0.999787	no
TraesCS1A02G257100	TraesCS1A02G257100	-	1A:449511676-449512442	8_6_74	8_6_94	OK	1.9857	1.318	-0.591296	-0.364891	0.53855	0.999787	no
TraesCS1A02G257300	TraesCS1A02G257300	-	1A:449555197-449558720	8_6_74	8_6_94	OK	5.01388	4.25975	-0.23516	-0.317194	0.57615	0.999787	no
TraesCS1A02G257400	TraesCS1A02G257400	-	1A:449623116-449626157	8_6_74	8_6_94	OK	12.694	9.67797	-0.391375	-0.577502	0.30925	0.999787	no
TraesCS1A02G257900	TraesCS1A02G257900	-	1A:449820374-449831326	8_6_74	8_6_94	OK	1.92756	1.12792	-0.773112	-0.788655	0.1682	0.999787	no
TraesCS1A02G258000	TraesCS1A02G258000	-	1A:449843794-449853848	8_6_74	8_6_94	OK	5.84706	5.79753	-0.0122731	-0.0203957	0.9741	0.999787	no
TraesCS1A02G258100	TraesCS1A02G258100	-	1A:449853941-449857196	8_6_74	8_6_94	OK	2.6135	2.1154	-0.305057	-0.389593	0.48845	0.999787	no
TraesCS1A02G258200	TraesCS1A02G258200	-	1A:449934515-449938594	8_6_74	8_6_94	OK	18.5757	18.7806	0.0158219	0.0254001	0.96095	0.999787	no
TraesCS1A02G258300	TraesCS1A02G258300	-	1A:450092811-450097229	8_6_74	8_6_94	OK	1.43643	1.45954	0.0230251	0.025562	0.96405	0.999787	no
TraesCS1A02G258400	TraesCS1A02G258400	-	1A:451280507-451282597	8_6_74	8_6_94	OK	4.28831	4.75985	0.150505	0.199702	0.7189	0.999787	no
TraesCS1A02G258500	TraesCS1A02G258500	-	1A:451617711-451619073	8_6_74	8_6_94	OK	12.7772	11.4249	-0.161397	-0.198452	0.7079	0.999787	no
TraesCS1A02G258700	TraesCS1A02G258700	-	1A:451849957-451851112	8_6_74	8_6_94	OK	1.07002	1.15918	0.115467	0.0801302	0.87995	0.999787	no
TraesCS1A02G258800	TraesCS1A02G258800	-	1A:452018320-452021152	8_6_74	8_6_94	OK	53.556	56.4832	0.0767734	0.12355	0.82385	0.999787	no
TraesCS1A02G259000	TraesCS1A02G259000	-	1A:452042145-452046460	8_6_74	8_6_94	OK	10.1219	9.62027	-0.0733345	-0.115118	0.8369	0.999787	no
TraesCS1A02G259200	TraesCS1A02G259200	-	1A:452280748-452284447	8_6_74	8_6_94	OK	5.8459	5.22593	-0.161737	-0.25048	0.65045	0.999787	no
TraesCS1A02G259400	TraesCS1A02G259400	-	1A:452452677-452455333	8_6_74	8_6_94	OK	0.481193	0.646455	0.425936	0.428388	0.44945	0.999787	no
TraesCS1A02G259600	TraesCS1A02G259600	-	1A:452758833-452761870	8_6_74	8_6_94	OK	2.55725	2.55904	0.0010077	0.00153457	0.99875	0.999787	no
TraesCS1A02G259700	TraesCS1A02G259700	-	1A:452784056-452786582	8_6_74	8_6_94	OK	168.517	205.895	0.289017	0.448504	0.44455	0.999787	no
TraesCS1A02G259800	TraesCS1A02G259800	-	1A:452857081-452865313	8_6_74	8_6_94	OK	22.4868	21.6294	-0.0560796	-0.0938944	0.8652	0.999787	no
TraesCS1A02G259900	TraesCS1A02G259900	-	1A:453071837-453075356	8_6_74	8_6_94	OK	0.698186	0.860407	0.301408	0.302017	0.59955	0.999787	no
TraesCS1A02G260000	TraesCS1A02G260000	-	1A:453520441-453524428	8_6_74	8_6_94	OK	1.80272	3.56827	0.985048	0.837365	0.12785	0.999787	no
TraesCS1A02G260100	TraesCS1A02G260100	-	1A:454033521-454037971	8_6_74	8_6_94	OK	6.28379	7.32717	0.22162	0.33997	0.55105	0.999787	no
TraesCS1A02G260200	TraesCS1A02G260200	-	1A:454329422-454334823	8_6_74	8_6_94	OK	2.10516	1.73307	-0.280599	-0.391978	0.48155	0.999787	no
TraesCS1A02G260300	TraesCS1A02G260300	-	1A:454335484-454339778	8_6_74	8_6_94	OK	4.41664	3.99751	-0.143846	-0.192623	0.74165	0.999787	no
TraesCS1A02G260400	TraesCS1A02G260400	-	1A:454341616-454345142	8_6_74	8_6_94	OK	0.762432	0.767219	0.00903092	0.00961883	0.9881	0.999787	no
TraesCS1A02G260500	TraesCS1A02G260500	-	1A:454516008-454523565	8_6_74	8_6_94	OK	6.61837	5.01474	-0.400302	-0.562737	0.30455	0.999787	no
TraesCS1A02G260700	TraesCS1A02G260700	-	1A:454533587-454534849	8_6_74	8_6_94	OK	1.02967	1.27247	0.305446	0.367214	0.56345	0.999787	no
TraesCS1A02G260900	TraesCS1A02G260900	-	1A:455022756-455029126	8_6_74	8_6_94	OK	12.5184	10.3884	-0.269079	-0.447659	0.46215	0.999787	no
TraesCS1A02G261000	TraesCS1A02G261000	-	1A:455031000-455038358	8_6_74	8_6_94	OK	9.23783	8.76611	-0.0756166	-0.125203	0.83105	0.999787	no
TraesCS1A02G261400	TraesCS1A02G261400	-	1A:455818470-455822929	8_6_74	8_6_94	OK	0.868659	0.556933	-0.641288	-0.704591	0.2236	0.999787	no
TraesCS1A02G261500	TraesCS1A02G261500	-	1A:456231387-456232538	8_6_74	8_6_94	OK	0.347724	0.273316	-0.347372	-0.255552	0.65495	0.999787	no
TraesCS1A02G261800	TraesCS1A02G261800	-	1A:456321203-456323812	8_6_74	8_6_94	OK	3.23303	4.27906	0.404407	0.447226	0.43805	0.999787	no
TraesCS1A02G261900	TraesCS1A02G261900	-	1A:456650947-456652182	8_6_74	8_6_94	OK	39.5443	27.6359	-0.516929	-0.667825	0.2221	0.999787	no
TraesCS1A02G262000	TraesCS1A02G262000	-	1A:456653630-456654382	8_6_74	8_6_94	OK	23.0471	16.09	-0.518427	-0.690779	0.21965	0.999787	no
TraesCS1A02G262100	TraesCS1A02G262100	-	1A:456655322-456657426	8_6_74	8_6_94	OK	9.14804	10.1844	0.154832	0.224232	0.6874	0.999787	no
TraesCS1A02G262200	TraesCS1A02G262200	-	1A:456924748-456931844	8_6_74	8_6_94	OK	1.4432	1.5265	0.0809557	0.125003	0.82695	0.999787	no
TraesCS1A02G262300	TraesCS1A02G262300	-	1A:456940069-456944304	8_6_74	8_6_94	OK	22.1019	24.5642	0.152391	0.249838	0.64805	0.999787	no
TraesCS1A02G262400	TraesCS1A02G262400	-	1A:457372179-457373172	8_6_74	8_6_94	OK	117.721	102.13	-0.20496	-0.324493	0.56835	0.999787	no
TraesCS1A02G262500	TraesCS1A02G262500	-	1A:457945324-457945945	8_6_74	8_6_94	OK	45.3052	35.6445	-0.346	-0.48158	0.4188	0.999787	no
TraesCS1A02G262600	TraesCS1A02G262600	-	1A:457956310-457961244	8_6_74	8_6_94	OK	4.17269	4.50856	0.111689	0.174572	0.75425	0.999787	no
TraesCS1A02G262700	TraesCS1A02G262700	-	1A:458216683-458220843	8_6_74	8_6_94	OK	0.674667	0.484559	-0.477502	-0.312904	0.5061	0.999787	no
TraesCS1A02G262800	TraesCS1A02G262800	-	1A:458227679-458230027	8_6_74	8_6_94	OK	7.24451	7.50562	0.0510844	0.0557837	0.92365	0.999787	no
TraesCS1A02G262900	TraesCS1A02G262900	-	1A:458394133-458397267	8_6_74	8_6_94	OK	29.9704	26.2335	-0.19213	-0.281133	0.63065	0.999787	no
TraesCS1A02G263000	TraesCS1A02G263000	-	1A:458504527-458507240	8_6_74	8_6_94	OK	5.72263	5.40858	-0.0814286	-0.112923	0.8492	0.999787	no
TraesCS1A02G263200	TraesCS1A02G263200	-	1A:458557064-458562511	8_6_74	8_6_94	OK	14.0523	14.2206	0.0171809	0.0284017	0.95985	0.999787	no
TraesCS1A02G263300	TraesCS1A02G263300	-	1A:458564116-458566532	8_6_74	8_6_94	OK	87.3459	90.677	0.0539973	0.081683	0.8863	0.999787	no
TraesCS1A02G263400	TraesCS1A02G263400	-	1A:458896288-458908694	8_6_74	8_6_94	OK	2.93153	2.74534	-0.0946731	-0.145069	0.7935	0.999787	no
TraesCS1A02G263700	TraesCS1A02G263700	-	1A:459186661-459188632	8_6_74	8_6_94	OK	2.04254	1.53825	-0.409071	-0.3574	0.53195	0.999787	no
TraesCS1A02G263800	TraesCS1A02G263800	-	1A:459269856-459275619	8_6_74	8_6_94	OK	0.818741	0.79495	-0.0425427	-0.0558052	0.92765	0.999787	no
TraesCS1A02G264000	TraesCS1A02G264000	-	1A:459307639-459313757	8_6_74	8_6_94	OK	9.80146	6.81696	-0.523868	-0.742726	0.1843	0.999787	no
TraesCS1A02G264100	TraesCS1A02G264100	-	1A:459514098-459523796	8_6_74	8_6_94	OK	2.62216	2.63027	0.00445269	0.00689573	0.9895	0.999787	no
TraesCS1A02G264200	TraesCS1A02G264200	-	1A:459524186-459527766	8_6_74	8_6_94	OK	1.50363	1.65928	0.142105	0.171551	0.7678	0.999787	no
TraesCS1A02G264300	TraesCS1A02G264300	-	1A:459946839-459948904	8_6_74	8_6_94	OK	3.82522	3.18022	-0.266414	-0.303599	0.6291	0.999787	no
TraesCS1A02G264400	TraesCS1A02G264400	-	1A:459948921-459951051	8_6_74	8_6_94	OK	0.721599	0.961574	0.4142	0.395225	0.50275	0.999787	no
TraesCS1A02G264500	TraesCS1A02G264500	-	1A:460280711-460282491	8_6_74	8_6_94	OK	3.78114	3.09226	-0.290161	-0.24024	0.64095	0.999787	no
TraesCS1A02G264600	TraesCS1A02G264600	-	1A:460325308-460329830	8_6_74	8_6_94	OK	0.0844091	0.363371	2.10597	1.37937	0.17475	0.999787	no
TraesCS1A02G264700	TraesCS1A02G264700	-	1A:460330400-460334595	8_6_74	8_6_94	OK	11.2633	10.6533	-0.0803291	-0.133347	0.8196	0.999787	no
TraesCS1A02G264800	TraesCS1A02G264800	-	1A:460553634-460557686	8_6_74	8_6_94	OK	0.312399	0.424757	0.443249	0.41682	0.45265	0.999787	no
TraesCS1A02G264900	TraesCS1A02G264900	-	1A:460639088-460641864	8_6_74	8_6_94	OK	1.41662	0.973515	-0.54118	-0.55988	0.347	0.999787	no
TraesCS1A02G265000	TraesCS1A02G265000	-	1A:460669776-460676972	8_6_74	8_6_94	OK	4.3403	3.52434	-0.300441	-0.48099	0.3901	0.999787	no
TraesCS1A02G265300	TraesCS1A02G265300	-	1A:460967357-460968123	8_6_74	8_6_94	OK	41.6899	30.0205	-0.473751	-0.657836	0.23535	0.999787	no
TraesCS1A02G265500	TraesCS1A02G265500	-	1A:461047825-461048232	8_6_74	8_6_94	OK	0.755692	0.206444	-1.87205	-0.927613	0.16035	0.999787	no
TraesCS1A02G265600	TraesCS1A02G265600	-	1A:461337577-461338417	8_6_74	8_6_94	OK	8.63615	3.21001	-1.42781	-1.53903	0.0076	0.677871	no
TraesCS1A02G265700	TraesCS1A02G265700	-	1A:461351278-461352000	8_6_74	8_6_94	OK	0.978513	1.23238	0.33278	0.221998	0.71065	0.999787	no
TraesCS1A02G265800	TraesCS1A02G265800	-	1A:461356734-461357498	8_6_74	8_6_94	OK	30.4794	14.4883	-1.07295	-1.17691	0.0591	0.999787	no
TraesCS1A02G266000	TraesCS1A02G266000	-	1A:461521742-461524132	8_6_74	8_6_94	OK	14.4047	9.46249	-0.606252	-0.897688	0.1113	0.999787	no
TraesCS1A02G266300	TraesCS1A02G266300	-	1A:461775746-461779782	8_6_74	8_6_94	OK	10.4718	10.701	0.0312392	0.0522787	0.9349	0.999787	no
TraesCS1A02G266500	TraesCS1A02G266500	-	1A:461995981-462000591	8_6_74	8_6_94	OK	1.63141	2.28541	0.486337	0.636923	0.2791	0.999787	no
TraesCS1A02G266600	TraesCS1A02G266600	-	1A:462000811-462006133	8_6_74	8_6_94	OK	8.59746	8.74371	0.0243343	0.0379089	0.94875	0.999787	no
TraesCS1A02G266700	TraesCS1A02G266700	-	1A:462122730-462124931	8_6_74	8_6_94	OK	4.13725	2.51762	-0.71661	-0.75367	0.18375	0.999787	no
TraesCS1A02G266800	TraesCS1A02G266800	-	1A:462136939-462137443	8_6_74	8_6_94	OK	0.781194	1.03256	0.402478	0.28489	0.72105	0.999787	no
TraesCS1A02G266900	TraesCS1A02G266900	-	1A:462333926-462336501	8_6_74	8_6_94	OK	11.1002	11.2128	0.0145665	0.0204298	0.97265	0.999787	no
TraesCS1A02G267300	TraesCS1A02G267300	-	1A:462435596-462438015	8_6_74	8_6_94	OK	4.37105	3.9045	-0.162842	-0.208544	0.72865	0.999787	no
TraesCS1A02G267600	TraesCS1A02G267600	-	1A:462617028-462619649	8_6_74	8_6_94	OK	18.2207	16.6987	-0.125836	-0.188114	0.7327	0.999787	no
TraesCS1A02G267800	TraesCS1A02G267800	-	1A:462776184-462778584	8_6_74	8_6_94	OK	13.1717	14.0235	0.0904053	0.102164	0.8547	0.999787	no
TraesCS1A02G267900	TraesCS1A02G267900	-	1A:462793391-462799930	8_6_74	8_6_94	OK	5.88588	6.20748	0.0767502	0.110663	0.84505	0.999787	no
TraesCS1A02G268200	TraesCS1A02G268200	-	1A:463155410-463156061	8_6_74	8_6_94	OK	26.7987	30.1814	0.171494	0.248028	0.64885	0.999787	no
TraesCS1A02G268400	TraesCS1A02G268400	-	1A:463246852-463248232	8_6_74	8_6_94	OK	8.0903	5.77645	-0.48601	-0.534828	0.3631	0.999787	no
TraesCS1A02G268500	TraesCS1A02G268500	-	1A:463288262-463291701	8_6_74	8_6_94	OK	20.8719	18.9607	-0.138554	-0.227643	0.6883	0.999787	no
TraesCS1A02G268600	TraesCS1A02G268600	-	1A:463356637-463358483	8_6_74	8_6_94	OK	7.27177	9.9494	0.452301	0.627159	0.2826	0.999787	no
TraesCS1A02G268700	TraesCS1A02G268700	-	1A:463400233-463403089	8_6_74	8_6_94	OK	7.01324	5.83667	-0.264937	-0.384312	0.49085	0.999787	no
TraesCS1A02G268800	TraesCS1A02G268800	-	1A:463460247-463461876	8_6_74	8_6_94	OK	2.20317	2.32137	0.0753971	0.0891193	0.8718	0.999787	no
TraesCS1A02G268900	TraesCS1A02G268900	-	1A:463521477-463523392	8_6_74	8_6_94	OK	0.950921	1.16487	0.292772	0.27233	0.6233	0.999787	no
TraesCS1A02G269000	TraesCS1A02G269000	-	1A:463810369-463813906	8_6_74	8_6_94	OK	2.57354	2.40823	-0.0957808	-0.134002	0.80645	0.999787	no
TraesCS1A02G269100	TraesCS1A02G269100	-	1A:463820154-463827474	8_6_74	8_6_94	OK	5.56517	5.92354	0.0900348	0.147438	0.7983	0.999787	no
TraesCS1A02G269200	TraesCS1A02G269200	-	1A:463827547-463830330	8_6_74	8_6_94	OK	18.1721	18.1654	-0.000536516	-0.000892459	0.9987	0.999787	no
TraesCS1A02G269400	TraesCS1A02G269400	-	1A:463921286-463928925	8_6_74	8_6_94	OK	0.418348	0.279805	-0.580283	-0.351156	0.7547	0.999787	no
TraesCS1A02G269500	TraesCS1A02G269500	-	1A:463929755-463932776	8_6_74	8_6_94	OK	4.15391	3.3207	-0.322983	-0.391496	0.4608	0.999787	no
TraesCS1A02G269600	TraesCS1A02G269600	-	1A:463958196-463963550	8_6_74	8_6_94	OK	5.86215	6.10579	0.0587493	0.0783492	0.8923	0.999787	no
TraesCS1A02G269700	TraesCS1A02G269700	-	1A:463958196-463963550	8_6_74	8_6_94	OK	4.05513	4.8639	0.262367	0.0698635	0.89465	0.999787	no
TraesCS1A02G269800	TraesCS1A02G269800	-	1A:463958196-463963550	8_6_74	8_6_94	OK	1.4261	0.94221	-0.597958	-0.152365	0.80905	0.999787	no
TraesCS1A02G270000	TraesCS1A02G270000	-	1A:464087219-464089077	8_6_74	8_6_94	OK	10.5257	9.78754	-0.104899	-0.153281	0.79345	0.999787	no
TraesCS1A02G270200	TraesCS1A02G270200	-	1A:464247355-464249467	8_6_74	8_6_94	OK	5.81715	6.49435	0.158872	0.210244	0.7239	0.999787	no
TraesCS1A02G270300	TraesCS1A02G270300	-	1A:464249663-464253896	8_6_74	8_6_94	OK	3.38412	3.41898	0.014785	0.0194564	0.974	0.999787	no
TraesCS1A02G270400	TraesCS1A02G270400	-	1A:464790699-464793947	8_6_74	8_6_94	OK	28.256	27.7142	-0.0279306	-0.0449233	0.93685	0.999787	no
TraesCS1A02G270500	TraesCS1A02G270500	-	1A:464794578-464796552	8_6_74	8_6_94	OK	8.37813	7.35361	-0.188175	-0.255009	0.6391	0.999787	no
TraesCS1A02G270600	TraesCS1A02G270600	-	1A:464797146-464805227	8_6_74	8_6_94	OK	3.70182	4.08345	0.141552	0.221129	0.70355	0.999787	no
TraesCS1A02G270700	TraesCS1A02G270700	-	1A:464809425-464811387	8_6_74	8_6_94	OK	68.7637	63.179	-0.122202	-0.190173	0.7286	0.999787	no
TraesCS1A02G270800	TraesCS1A02G270800	-	1A:464837011-464840398	8_6_74	8_6_94	OK	0.376115	0.225615	-0.737311	-0.502495	0.32835	0.999787	no
TraesCS1A02G271700	TraesCS1A02G271700	-	1A:465281933-465283274	8_6_74	8_6_94	OK	3.27662	3.04115	-0.107592	-0.106761	0.84685	0.999787	no
TraesCS1A02G272000	TraesCS1A02G272000	-	1A:465340923-465343552	8_6_74	8_6_94	OK	40.7672	43.8006	0.103542	0.135628	0.79855	0.999787	no
TraesCS1A02G272100	TraesCS1A02G272100	-	1A:465451852-465455447	8_6_74	8_6_94	OK	16.973	17.4719	0.041791	0.0660981	0.9081	0.999787	no
TraesCS1A02G272200	TraesCS1A02G272200	-	1A:465464899-465470830	8_6_74	8_6_94	OK	8.38403	7.96617	-0.0737575	-0.117372	0.8361	0.999787	no
TraesCS1A02G272400	TraesCS1A02G272400	-	1A:465501522-465505875	8_6_74	8_6_94	OK	4.61986	5.31448	0.202082	0.314599	0.5762	0.999787	no
TraesCS1A02G272600	TraesCS1A02G272600	-	1A:465522812-465524805	8_6_74	8_6_94	OK	0.909512	1.16288	0.354542	0.247462	0.6626	0.999787	no
TraesCS1A02G272700	TraesCS1A02G272700	-	1A:466036874-466039350	8_6_74	8_6_94	OK	1.35874	1.89823	0.482387	0.597826	0.28875	0.999787	no
TraesCS1A02G272800	TraesCS1A02G272800	-	1A:466341016-466341241	8_6_74	8_6_94	OK	1.50499	0.804821	-0.903011	-0.466164	0.5259	0.999787	no
TraesCS1A02G272900	TraesCS1A02G272900	-	1A:466348840-466351191	8_6_74	8_6_94	OK	2.96326	2.94025	-0.0112464	-0.0112593	0.9859	0.999787	no
TraesCS1A02G273000	TraesCS1A02G273000	-	1A:466896601-466899623	8_6_74	8_6_94	OK	8.3369	8.31589	-0.00364	-0.00562513	0.9921	0.999787	no
TraesCS1A02G273100	TraesCS1A02G273100	-	1A:466926988-466930294	8_6_74	8_6_94	OK	7.96241	8.5365	0.100439	0.158132	0.7793	0.999787	no
TraesCS1A02G273200	TraesCS1A02G273200	-	1A:467156433-467160032	8_6_74	8_6_94	OK	1.21922	1.46414	0.264091	0.217554	0.71265	0.999787	no
TraesCS1A02G273400	TraesCS1A02G273400	-	1A:467181437-467183931	8_6_74	8_6_94	OK	9.37341	11.0395	0.236035	0.33291	0.5562	0.999787	no
TraesCS1A02G273500	TraesCS1A02G273500	-	1A:467184517-467186314	8_6_74	8_6_94	OK	7.29366	10.1686	0.479407	0.714063	0.2338	0.999787	no
TraesCS1A02G273900	TraesCS1A02G273900	-	1A:467255798-467260124	8_6_74	8_6_94	OK	0.640769	0.225388	-1.5074	-1.02842	0.14335	0.999787	no
TraesCS1A02G274300	TraesCS1A02G274300	-	1A:468598784-468599195	8_6_74	8_6_94	OK	28.1864	16.9106	-0.737066	-0.811414	0.15535	0.999787	no
TraesCS1A02G274400	TraesCS1A02G274400	-	1A:468605611-468609080	8_6_74	8_6_94	OK	3.18694	2.09677	-0.603999	-0.82331	0.15795	0.999787	no
TraesCS1A02G274700	TraesCS1A02G274700	-	1A:468822145-468823783	8_6_74	8_6_94	OK	1.29338	0	#NAME?	#NAME?	0.0006	0.160036	no
TraesCS1A02G274800	TraesCS1A02G274800	-	1A:468847621-468849139	8_6_74	8_6_94	OK	1.93758	2.2035	0.185539	0.162599	0.7715	0.999787	no
TraesCS1A02G275000	TraesCS1A02G275000	-	1A:469309602-469310929	8_6_74	8_6_94	OK	1.07809	1.64148	0.606514	0.497484	0.4033	0.999787	no
TraesCS1A02G275200	TraesCS1A02G275200	-	1A:469369454-469371619	8_6_74	8_6_94	OK	14.2252	15.2456	0.0999527	0.160898	0.78345	0.999787	no
TraesCS1A02G275300	TraesCS1A02G275300	-	1A:469374579-469377056	8_6_74	8_6_94	OK	1.52058	1.6135	0.0855706	0.0894289	0.87955	0.999787	no
TraesCS1A02G275400	TraesCS1A02G275400	-	1A:469587132-469593624	8_6_74	8_6_94	OK	5.08246	8.0718	0.667363	0.981176	0.0945	0.999787	no
TraesCS1A02G275600	TraesCS1A02G275600	-	1A:469662813-469663861	8_6_74	8_6_94	OK	5.1967	6.83787	0.395951	0.400136	0.48445	0.999787	no
TraesCS1A02G275700	TraesCS1A02G275700	-	1A:470300055-470301243	8_6_74	8_6_94	OK	7.32678	5.90616	-0.310959	-0.359202	0.5259	0.999787	no
TraesCS1A02G276100	TraesCS1A02G276100	-	1A:471320623-471326066	8_6_74	8_6_94	OK	4.42545	4.00854	-0.142746	-0.231654	0.689	0.999787	no
TraesCS1A02G276200	TraesCS1A02G276200	-	1A:471480701-471483149	8_6_74	8_6_94	OK	3.0799	1.97113	-0.643862	-0.590317	0.2842	0.999787	no
TraesCS1A02G276300	TraesCS1A02G276300	-	1A:471488204-471489387	8_6_74	8_6_94	OK	2.51528	2.14711	-0.228322	-0.197301	0.719	0.999787	no
TraesCS1A02G276400	TraesCS1A02G276400	-	1A:471489978-471494342	8_6_74	8_6_94	OK	3.99602	3.52918	-0.179233	-0.278543	0.62755	0.999787	no
TraesCS1A02G276500	TraesCS1A02G276500	-	1A:471503707-471507782	8_6_74	8_6_94	OK	7.75383	7.0848	-0.130182	-0.202888	0.71485	0.999787	no
TraesCS1A02G277000	TraesCS1A02G277000	-	1A:472140796-472143555	8_6_74	8_6_94	OK	7.34716	8.58772	0.225089	0.357459	0.5309	0.999787	no
TraesCS1A02G277400	TraesCS1A02G277400	-	1A:472550276-472552563	8_6_74	8_6_94	OK	1.86219	1.05586	-0.818579	-0.847278	0.15225	0.999787	no
TraesCS1A02G277500	TraesCS1A02G277500	-	1A:473009757-473011782	8_6_74	8_6_94	OK	225.024	210.115	-0.0988976	-0.138271	0.80615	0.999787	no
TraesCS1A02G277600	TraesCS1A02G277600	-	1A:473032237-473034750	8_6_74	8_6_94	OK	57.0754	51.7879	-0.140253	-0.213447	0.7012	0.999787	no
TraesCS1A02G277700	TraesCS1A02G277700	-	1A:473037522-473042364	8_6_74	8_6_94	OK	3.07593	3.3789	0.13553	0.209736	0.71105	0.999787	no
TraesCS1A02G278000	TraesCS1A02G278000	-	1A:473630542-473641488	8_6_74	8_6_94	OK	1.54129	1.2877	-0.259334	-0.373551	0.51275	0.999787	no
TraesCS1A02G278100	TraesCS1A02G278100	-	1A:474189094-474196288	8_6_74	8_6_94	OK	2.11225	2.091	-0.0145878	-0.021477	0.96825	0.999787	no
TraesCS1A02G278200	TraesCS1A02G278200	-	1A:474197440-474201439	8_6_74	8_6_94	OK	8.421	7.3063	-0.204852	-0.340714	0.55905	0.999787	no
TraesCS1A02G278300	TraesCS1A02G278300	-	1A:474217693-474220455	8_6_74	8_6_94	OK	5.28794	7.60505	0.524253	0.557328	0.3266	0.999787	no
TraesCS1A02G278400	TraesCS1A02G278400	-	1A:474225385-474229138	8_6_74	8_6_94	OK	0.297032	0.375631	0.338697	0.183874	0.7303	0.999787	no
TraesCS1A02G278500	TraesCS1A02G278500	-	1A:474260218-474260633	8_6_74	8_6_94	OK	1.06972	1.43907	0.427901	0.255105	0.74585	0.999787	no
TraesCS1A02G278600	TraesCS1A02G278600	-	1A:474291360-474293659	8_6_74	8_6_94	OK	6.01488	4.7574	-0.338365	-0.448184	0.41965	0.999787	no
TraesCS1A02G278700	TraesCS1A02G278700	-	1A:474421054-474428708	8_6_74	8_6_94	OK	5.87713	5.12839	-0.196607	-0.237071	0.67765	0.999787	no
TraesCS1A02G278800	TraesCS1A02G278800	-	1A:474430832-474432419	8_6_74	8_6_94	OK	14.192	12.9422	-0.133	-0.150119	0.77475	0.999787	no
TraesCS1A02G278900	TraesCS1A02G278900	-	1A:474449754-474451774	8_6_74	8_6_94	OK	17.1417	18.2698	0.0919538	0.145735	0.79915	0.999787	no
TraesCS1A02G279000	TraesCS1A02G279000	-	1A:474640544-474644247	8_6_74	8_6_94	OK	1.63573	1.49176	-0.132919	-0.187103	0.7472	0.999787	no
TraesCS1A02G279100	TraesCS1A02G279100	-	1A:474699334-474703163	8_6_74	8_6_94	OK	52.4166	49.5113	-0.0822667	-0.131016	0.8159	0.999787	no
TraesCS1A02G279200	TraesCS1A02G279200	-	1A:474791493-474793789	8_6_74	8_6_94	OK	11.5368	8.37745	-0.461656	-0.633502	0.31265	0.999787	no
TraesCS1A02G279300	TraesCS1A02G279300	-	1A:475309489-475313192	8_6_74	8_6_94	OK	1.78793	1.52017	-0.234058	-0.288253	0.6295	0.999787	no
TraesCS1A02G279500	TraesCS1A02G279500	-	1A:476908621-476911179	8_6_74	8_6_94	OK	79.3592	79.982	0.0112793	0.018285	0.9733	0.999787	no
TraesCS1A02G279800	TraesCS1A02G279800	-	1A:477014827-477019580	8_6_74	8_6_94	OK	0.547637	0.43053	-0.347108	-0.360577	0.5377	0.999787	no
TraesCS1A02G280200	TraesCS1A02G280200	-	1A:477655112-477667230	8_6_74	8_6_94	OK	0.562736	0.393592	-0.51576	-0.446867	0.435	0.999787	no
TraesCS1A02G280300	TraesCS1A02G280300	-	1A:477730921-477734715	8_6_74	8_6_94	OK	10.5616	12.4152	0.233283	0.3652	0.5095	0.999787	no
TraesCS1A02G280400	TraesCS1A02G280400	-	1A:477735711-477739169	8_6_74	8_6_94	OK	4.37311	4.29536	-0.0258824	-0.036282	0.9515	0.999787	no
TraesCS1A02G280500	TraesCS1A02G280500	-	1A:478256373-478258875	8_6_74	8_6_94	OK	29.7721	31.4602	0.0795664	0.119846	0.8189	0.999787	no
TraesCS1A02G280600	TraesCS1A02G280600	-	1A:478350772-478355542	8_6_74	8_6_94	OK	10.1498	17.2526	0.765368	1.24141	0.0365	0.999787	no
TraesCS1A02G280700	TraesCS1A02G280700	-	1A:478450778-478452828	8_6_74	8_6_94	OK	26.6791	20.7497	-0.362622	-0.496162	0.36685	0.999787	no
TraesCS1A02G280800	TraesCS1A02G280800	-	1A:478535518-478538442	8_6_74	8_6_94	OK	1.50785	1.0125	-0.574568	-0.568733	0.30015	0.999787	no
TraesCS1A02G280900	TraesCS1A02G280900	-	1A:478566905-478570715	8_6_74	8_6_94	OK	22.0177	18.5025	-0.250948	-0.412218	0.48135	0.999787	no
TraesCS1A02G281000	TraesCS1A02G281000	-	1A:478625936-478628984	8_6_74	8_6_94	OK	0.669699	0.817592	0.287868	0.291318	0.6009	0.999787	no
TraesCS1A02G281100	TraesCS1A02G281100	-	1A:479540488-479545436	8_6_74	8_6_94	OK	5.42159	4.31054	-0.330847	-0.449655	0.4313	0.999787	no
TraesCS1A02G281200	TraesCS1A02G281200	-	1A:479711766-479713481	8_6_74	8_6_94	OK	16.1208	15.2782	-0.077444	-0.114119	0.8449	0.999787	no
TraesCS1A02G281300	TraesCS1A02G281300	-	1A:479817766-479820086	8_6_74	8_6_94	OK	6.32718	8.19805	0.373718	0.514073	0.39405	0.999787	no
TraesCS1A02G281400	TraesCS1A02G281400	-	1A:479827960-479840208	8_6_74	8_6_94	OK	4.0997	3.67529	-0.157662	-0.261053	0.65695	0.999787	no
TraesCS1A02G281600	TraesCS1A02G281600	-	1A:480424580-480428658	8_6_74	8_6_94	OK	18.3163	17.3304	-0.0798222	-0.128329	0.81205	0.999787	no
TraesCS1A02G281700	TraesCS1A02G281700	-	1A:480429131-480432551	8_6_74	8_6_94	OK	10.381	12.4502	0.262214	0.421778	0.46485	0.999787	no
TraesCS1A02G281800	TraesCS1A02G281800	-	1A:480546649-480549947	8_6_74	8_6_94	OK	5.88244	6.29716	0.0982862	0.160393	0.77875	0.999787	no
TraesCS1A02G282000	TraesCS1A02G282000	-	1A:480571079-480574092	8_6_74	8_6_94	OK	1.32143	1.65017	0.320507	0.379428	0.49615	0.999787	no
TraesCS1A02G282200	TraesCS1A02G282200	-	1A:480592130-480593673	8_6_74	8_6_94	OK	0.310425	0.686685	1.1454	0.828041	0.1637	0.999787	no
TraesCS1A02G282300	TraesCS1A02G282300	-	1A:480595189-480598675	8_6_74	8_6_94	OK	0	0.944649	inf	#NAME?	0.11655	0.999787	no
TraesCS1A02G282600	TraesCS1A02G282600	-	1A:480604084-480605860	8_6_74	8_6_94	OK	0	80.6155	inf	#NAME?	5e-05	0.0273265	yes
TraesCS1A02G282700	TraesCS1A02G282700	-	1A:480746316-480749274	8_6_74	8_6_94	OK	6.06645	6.19783	0.0309094	0.0493523	0.9323	0.999787	no
TraesCS1A02G282800	TraesCS1A02G282800	-	1A:480750171-480750864	8_6_74	8_6_94	OK	0.380097	0.476609	0.32644	0.190565	0.78815	0.999787	no
TraesCS1A02G283000	TraesCS1A02G283000	-	1A:480755305-480759476	8_6_74	8_6_94	OK	2.504	2.28228	-0.133755	-0.168944	0.7629	0.999787	no
TraesCS1A02G283100	TraesCS1A02G283100	-	1A:480808719-480811836	8_6_74	8_6_94	OK	2.58686	2.21632	-0.223035	-0.229808	0.69285	0.999787	no
TraesCS1A02G283200	TraesCS1A02G283200	-	1A:480826952-480831360	8_6_74	8_6_94	OK	6.90278	7.65913	0.150003	0.2451	0.67005	0.999787	no
TraesCS1A02G283400	TraesCS1A02G283400	-	1A:480933517-480936043	8_6_74	8_6_94	OK	1.67024	1.15789	-0.528552	-0.535337	0.35175	0.999787	no
TraesCS1A02G283600	TraesCS1A02G283600	-	1A:481289052-481292772	8_6_74	8_6_94	OK	19.7694	21.7553	0.138098	0.2045	0.72485	0.999787	no
TraesCS1A02G283800	TraesCS1A02G283800	-	1A:481648098-481655318	8_6_74	8_6_94	OK	5.97038	5.65087	-0.0793498	-0.135485	0.81765	0.999787	no
TraesCS1A02G283900	TraesCS1A02G283900	-	1A:481673551-481675855	8_6_74	8_6_94	OK	0.533326	2.04276	1.93743	1.51063	0.0658	0.999787	no
TraesCS1A02G284000	TraesCS1A02G284000	-	1A:481690846-481703225	8_6_74	8_6_94	OK	4.579	4.86156	0.0863893	0.141486	0.80245	0.999787	no
TraesCS1A02G284100	TraesCS1A02G284100	-	1A:481754146-481758368	8_6_74	8_6_94	OK	0.853669	0.962559	0.173198	0.172421	0.7627	0.999787	no
TraesCS1A02G284200	TraesCS1A02G284200	-	1A:481754146-481758368	8_6_74	8_6_94	OK	1.78525	2.80879	0.653823	0.343719	0.5526	0.999787	no
TraesCS1A02G284300	TraesCS1A02G284300	-	1A:481880421-481884082	8_6_74	8_6_94	OK	2.86138	2.51145	-0.188189	-0.257935	0.64615	0.999787	no
TraesCS1A02G284400	TraesCS1A02G284400	-	1A:481921986-481930381	8_6_74	8_6_94	OK	0.747701	0.674444	-0.148761	-0.173123	0.76495	0.999787	no
TraesCS1A02G284500	TraesCS1A02G284500	-	1A:481932928-481934524	8_6_74	8_6_94	OK	4.29851	3.93088	-0.128985	-0.128057	0.81525	0.999787	no
TraesCS1A02G284800	TraesCS1A02G284800	-	1A:482277205-482278965	8_6_74	8_6_94	OK	78.5014	80.1701	0.030346	0.0448157	0.9344	0.999787	no
TraesCS1A02G284900	TraesCS1A02G284900	-	1A:482328443-482329898	8_6_74	8_6_94	OK	10.1183	5.59303	-0.855269	-1.11231	0.0536	0.999787	no
TraesCS1A02G285000	TraesCS1A02G285000	-	1A:482335685-482339114	8_6_74	8_6_94	OK	1.66423	1.35093	-0.300901	-0.337699	0.5699	0.999787	no
TraesCS1A02G285200	TraesCS1A02G285200	-	1A:482758865-482761946	8_6_74	8_6_94	OK	20.2256	21.421	0.0828413	0.136114	0.8079	0.999787	no
TraesCS1A02G285400	TraesCS1A02G285400	-	1A:482767937-482771537	8_6_74	8_6_94	OK	1.31144	1.65204	0.333099	0.382149	0.48835	0.999787	no
TraesCS1A02G285500	TraesCS1A02G285500	-	1A:482777473-482780309	8_6_74	8_6_94	OK	2.878	3.18703	0.147148	0.130971	0.81855	0.999787	no
TraesCS1A02G285600	TraesCS1A02G285600	-	1A:482780625-482783275	8_6_74	8_6_94	OK	7.51562	7.39839	-0.0226796	-0.0341831	0.95225	0.999787	no
TraesCS1A02G285900	TraesCS1A02G285900	-	1A:482963666-482964392	8_6_74	8_6_94	OK	9.64154	5.05258	-0.932244	-0.862655	0.1285	0.999787	no
TraesCS1A02G286000	TraesCS1A02G286000	-	1A:482966427-482969358	8_6_74	8_6_94	OK	11.6402	12.5947	0.1137	0.189056	0.7492	0.999787	no
TraesCS1A02G286200	TraesCS1A02G286200	-	1A:483026578-483029884	8_6_74	8_6_94	OK	35.7711	35.4264	-0.0139691	-0.0235756	0.96975	0.999787	no
TraesCS1A02G286300	TraesCS1A02G286300	-	1A:483033162-483035128	8_6_74	8_6_94	OK	105.739	95.4373	-0.147889	-0.187319	0.72555	0.999787	no
TraesCS1A02G286500	TraesCS1A02G286500	-	1A:483195164-483197070	8_6_74	8_6_94	OK	0.32704	0.778402	1.25105	0.88515	0.1218	0.999787	no
TraesCS1A02G286900	TraesCS1A02G286900	-	1A:483678246-483679340	8_6_74	8_6_94	OK	166.746	194.608	0.222923	0.353221	0.5318	0.999787	no
TraesCS1A02G287000	TraesCS1A02G287000	-	1A:483861631-483862357	8_6_74	8_6_94	OK	36.3104	47.6919	0.393359	0.572179	0.3285	0.999787	no
TraesCS1A02G287100	TraesCS1A02G287100	-	1A:483920342-483924559	8_6_74	8_6_94	OK	0.40781	0.618831	0.601648	0.553875	0.32115	0.999787	no
TraesCS1A02G287200	TraesCS1A02G287200	-	1A:483928063-483928857	8_6_74	8_6_94	OK	1.15541	1.50424	0.380632	0.231971	0.7189	0.999787	no
TraesCS1A02G287400	TraesCS1A02G287400	-	1A:484328734-484337743	8_6_74	8_6_94	OK	2.56138	2.14581	-0.255398	-0.416736	0.4767	0.999787	no
TraesCS1A02G287500	TraesCS1A02G287500	-	1A:484998885-485000259	8_6_74	8_6_94	OK	12.9817	10.8119	-0.263869	-0.337205	0.53765	0.999787	no
TraesCS1A02G287600	TraesCS1A02G287600	-	1A:485002246-485010324	8_6_74	8_6_94	OK	2.51541	2.4415	-0.0430206	-0.0632342	0.914	0.999787	no
TraesCS1A02G287700	TraesCS1A02G287700	-	1A:485010537-485011160	8_6_74	8_6_94	OK	126.583	97.3107	-0.379417	-0.552932	0.3506	0.999787	no
TraesCS1A02G287800	TraesCS1A02G287800	-	1A:485012382-485012973	8_6_74	8_6_94	OK	377.03	260.545	-0.533147	-0.832579	0.15425	0.999787	no
TraesCS1A02G288200	TraesCS1A02G288200	-	1A:485340568-485343951	8_6_74	8_6_94	OK	1.3449	1.3525	0.00813521	0.0114999	0.9841	0.999787	no
TraesCS1A02G288300	TraesCS1A02G288300	-	1A:485344774-485349821	8_6_74	8_6_94	OK	0.902547	0.672567	-0.424324	-0.454013	0.41085	0.999787	no
TraesCS1A02G288400	TraesCS1A02G288400	-	1A:485353186-485357741	8_6_74	8_6_94	OK	4.66212	4.61637	-0.0142267	-0.0227235	0.9681	0.999787	no
TraesCS1A02G288500	TraesCS1A02G288500	-	1A:485359630-485363435	8_6_74	8_6_94	OK	6.81624	6.9169	0.0211512	0.0281103	0.95815	0.999787	no
TraesCS1A02G288600	TraesCS1A02G288600	-	1A:485557977-485566303	8_6_74	8_6_94	OK	1.40409	1.52547	0.119619	0.193751	0.74715	0.999787	no
TraesCS1A02G288700	TraesCS1A02G288700	-	1A:486042158-486050391	8_6_74	8_6_94	OK	0.98704	1.26597	0.359069	0.498035	0.3715	0.999787	no
TraesCS1A02G288800	TraesCS1A02G288800	-	1A:486052172-486054559	8_6_74	8_6_94	OK	164.245	145.73	-0.172552	-0.240668	0.66045	0.999787	no
TraesCS1A02G288900	TraesCS1A02G288900	-	1A:486329613-486334243	8_6_74	8_6_94	OK	2.25671	2.73403	0.276806	0.416839	0.47295	0.999787	no
TraesCS1A02G289000	TraesCS1A02G289000	-	1A:486338881-486343058	8_6_74	8_6_94	OK	5.85054	4.81807	-0.280112	-0.399733	0.45225	0.999787	no
TraesCS1A02G289700	TraesCS1A02G289700	-	1A:486746812-486747007	8_6_74	8_6_94	OK	1.06998	2.46228	1.20241	1.05145	0.42225	0.999787	no
TraesCS1A02G289800	TraesCS1A02G289800	-	1A:486750893-486751073	8_6_74	8_6_94	OK	119.225	136.735	0.197703	0.250271	0.64345	0.999787	no
TraesCS1A02G289900	TraesCS1A02G289900	-	1A:486816907-486817108	8_6_74	8_6_94	OK	25.6314	23.6862	-0.113867	-0.100292	0.8621	0.999787	no
TraesCS1A02G290100	TraesCS1A02G290100	-	1A:486896764-486897070	8_6_74	8_6_94	OK	17.2095	13.4033	-0.360614	-0.400145	0.4635	0.999787	no
TraesCS1A02G290200	TraesCS1A02G290200	-	1A:486953458-486953967	8_6_74	8_6_94	OK	1.70479	2.34305	0.458795	0.316793	0.5552	0.999787	no
TraesCS1A02G290500	TraesCS1A02G290500	-	1A:487010512-487019246	8_6_74	8_6_94	OK	2.73529	2.62972	-0.0567871	-0.0917387	0.8709	0.999787	no
TraesCS1A02G290800	TraesCS1A02G290800	-	1A:487100406-487103619	8_6_74	8_6_94	OK	2.26285	3.13493	0.470295	0.508281	0.39325	0.999787	no
TraesCS1A02G291200	TraesCS1A02G291200	-	1A:487463044-487466385	8_6_74	8_6_94	OK	0.814771	0.659126	-0.30584	-0.312101	0.5797	0.999787	no
TraesCS1A02G291400	TraesCS1A02G291400	-	1A:487485916-487492936	8_6_74	8_6_94	OK	1.05386	1.1945	0.180724	0.172872	0.77185	0.999787	no
TraesCS1A02G291500	TraesCS1A02G291500	-	1A:487568657-487569222	8_6_74	8_6_94	OK	136.251	98.2377	-0.471923	-0.719025	0.2579	0.999787	no
TraesCS1A02G291600	TraesCS1A02G291600	-	1A:487571245-487571856	8_6_74	8_6_94	OK	137.989	87.2627	-0.661119	-1.01601	0.089	0.999787	no
TraesCS1A02G291700	TraesCS1A02G291700	-	1A:487604482-487605044	8_6_74	8_6_94	OK	204.677	123.545	-0.728315	-1.14332	0.06345	0.999787	no
TraesCS1A02G291800	TraesCS1A02G291800	-	1A:487607236-487609138	8_6_74	8_6_94	OK	0.832299	0.882994	0.0853005	0.0765512	0.88965	0.999787	no
TraesCS1A02G292000	TraesCS1A02G292000	-	1A:487725419-487727833	8_6_74	8_6_94	OK	0.926123	1.13204	0.289646	0.270759	0.6451	0.999787	no
TraesCS1A02G292100	TraesCS1A02G292100	-	1A:487728611-487734607	8_6_74	8_6_94	OK	6.95028	7.35152	0.0809728	0.139587	0.8164	0.999787	no
TraesCS1A02G292200	TraesCS1A02G292200	-	1A:487735996-487741826	8_6_74	8_6_94	OK	7.04467	7.38949	0.0689418	0.113097	0.8521	0.999787	no
TraesCS1A02G292300	TraesCS1A02G292300	-	1A:488065307-488071060	8_6_74	8_6_94	OK	46.9236	47.2768	0.0108178	0.0173976	0.9741	0.999787	no
TraesCS1A02G292400	TraesCS1A02G292400	-	1A:488071385-488074461	8_6_74	8_6_94	OK	3.12787	2.35985	-0.406486	-0.517725	0.35735	0.999787	no
TraesCS1A02G293200	TraesCS1A02G293200	-	1A:488235810-488239201	8_6_74	8_6_94	OK	0.742161	0.64743	-0.197009	-0.161107	0.7853	0.999787	no
TraesCS1A02G294700	TraesCS1A02G294700	-	1A:489600056-489601234	8_6_74	8_6_94	OK	1.16285	1.12049	-0.0535287	-0.0389713	0.94465	0.999787	no
TraesCS1A02G295200	TraesCS1A02G295200	-	1A:490306426-490313978	8_6_74	8_6_94	OK	8.09502	8.5392	0.0770659	0.131644	0.8275	0.999787	no
TraesCS1A02G295300	TraesCS1A02G295300	-	1A:490411508-490414419	8_6_74	8_6_94	OK	2.72448	2.65542	-0.0370392	-0.039912	0.9445	0.999787	no
TraesCS1A02G295400	TraesCS1A02G295400	-	1A:490418246-490418875	8_6_74	8_6_94	OK	184.933	131.909	-0.487463	-0.727379	0.19025	0.999787	no
TraesCS1A02G295600	TraesCS1A02G295600	-	1A:490509792-490525089	8_6_74	8_6_94	OK	0.724759	0.595311	-0.283858	-0.302929	0.59465	0.999787	no
TraesCS1A02G295700	TraesCS1A02G295700	-	1A:490759998-490760520	8_6_74	8_6_94	OK	297.445	188.09	-0.661197	-1.05634	0.07855	0.999787	no
TraesCS1A02G295800	TraesCS1A02G295800	-	1A:490794343-490797100	8_6_74	8_6_94	OK	17.6442	9.55662	-0.884625	-0.824089	0.12925	0.999787	no
TraesCS1A02G295900	TraesCS1A02G295900	-	1A:490893556-490894966	8_6_74	8_6_94	OK	4.69539	4.76657	0.0217039	0.0238123	0.96925	0.999787	no
TraesCS1A02G296100	TraesCS1A02G296100	-	1A:491128109-491130587	8_6_74	8_6_94	OK	3.41267	3.48048	0.0283851	0.0367949	0.94845	0.999787	no
[truncated: 53,747 more rows]

## Sheet: Genes_significantly_regulated
test_id	gene_id	gene	locus	sample_1	sample_2	status	value_1	value_2	log2(fold_change)	FoldChange	test_stat	p_value	q_value	significant
TraesCS1A02G197400	TraesCS1A02G197400	-	1A:355342844-355344381	8_6_74	8_6_94	OK	0.765992	0	#NAME?	#NAME?	#NAME?	5e-05	0.0273265	yes
TraesCS1A02G282600	TraesCS1A02G282600	-	1A:480604084-480605860	8_6_74	8_6_94	OK	0	80.6155	inf	#VALUE!	#NAME?	5e-05	0.0273265	yes
TraesCS2A02G048500	TraesCS2A02G048500	-	2A:18647880-18648468	8_6_74	8_6_94	OK	0.592122	0	#NAME?	#NAME?	#NAME?	0.0001	0.0476462	yes
TraesCS2A02G048800	TraesCS2A02G048800	-	2A:18909893-18910628	8_6_74	8_6_94	OK	0.860374	0	#NAME?	#NAME?	#NAME?	5e-05	0.0273265	yes
TraesCS2A02G049100	TraesCS2A02G049100	-	2A:19028862-19030629	8_6_74	8_6_94	OK	3.57249	0	#NAME?	#NAME?	#NAME?	5e-05	0.0273265	yes
TraesCS2A02G103800	TraesCS2A02G103800	-	2A:57445255-57447746	8_6_74	8_6_94	OK	1.84433	0	#NAME?	#NAME?	#NAME?	5e-05	0.0273265	yes
TraesCS2A02G234500	TraesCS2A02G234500	-	2A:284783264-284783748	8_6_74	8_6_94	OK	0	0.732597	inf	#VALUE!	#NAME?	5e-05	0.0273265	yes
TraesCS2A02G420400	TraesCS2A02G420400	-	2A:676243345-676244202	8_6_74	8_6_94	OK	0	1.03752	inf	#VALUE!	#NAME?	5e-05	0.0273265	yes
TraesCS2B02G059800	TraesCS2B02G059800	-	2B:28998516-28999127	8_6_74	8_6_94	OK	1.47153	0	#NAME?	#NAME?	#NAME?	5e-05	0.0273265	yes
TraesCS2B02G061300	TraesCS2B02G061300	-	2B:29263109-29264631	8_6_74	8_6_94	OK	0.547943	0	#NAME?	#NAME?	#NAME?	5e-05	0.0273265	yes
TraesCS2B02G061400	TraesCS2B02G061400	-	2B:29318425-29319827	8_6_74	8_6_94	OK	0.68368	0	#NAME?	#NAME?	#NAME?	5e-05	0.0273265	yes
TraesCS2B02G061900	TraesCS2B02G061900	-	2B:29553645-29555689	8_6_74	8_6_94	OK	3.24345	0	#NAME?	#NAME?	#NAME?	5e-05	0.0273265	yes
TraesCS2B02G062300	TraesCS2B02G062300	-	2B:29742845-29743443	8_6_74	8_6_94	OK	5.61844	0	#NAME?	#NAME?	#NAME?	5e-05	0.0273265	yes
TraesCS2B02G146000	TraesCS2B02G146000	-	2B:111668600-111669643	8_6_74	8_6_94	OK	0.758526	0	#NAME?	#NAME?	#NAME?	5e-05	0.0273265	yes
TraesCS2B02G488800	TraesCS2B02G488800	-	2B:686055834-686056474	8_6_74	8_6_94	OK	0.581458	0	#NAME?	#NAME?	#NAME?	5e-05	0.0273265	yes
TraesCS2B02G549000	TraesCS2B02G549000	-	2B:745034232-745035324	8_6_74	8_6_94	OK	0	2.52921	inf	#VALUE!	#NAME?	5e-05	0.0273265	yes
TraesCS2B02G627000	TraesCS2B02G627000	-	2B:798956420-798958863	8_6_74	8_6_94	OK	0.495402	0	#NAME?	#NAME?	#NAME?	5e-05	0.0273265	yes
TraesCS2D02G047700	TraesCS2D02G047700	-	2D:17497442-17498242	8_6_74	8_6_94	OK	0.782577	0	#NAME?	#NAME?	#NAME?	5e-05	0.0273265	yes
TraesCS2D02G048000	TraesCS2D02G048000	-	2D:17606310-17608433	8_6_74	8_6_94	OK	0.739617	0	#NAME?	#NAME?	#NAME?	5e-05	0.0273265	yes
TraesCS2D02G048500	TraesCS2D02G048500	-	2D:17773767-17775181	8_6_74	8_6_94	OK	0.615443	0	#NAME?	#NAME?	#NAME?	0.0001	0.0476462	yes
TraesCS2D02G441600	TraesCS2D02G441600	-	2D:552069076-552070297	8_6_74	8_6_94	OK	0	0.591927	inf	#VALUE!	#NAME?	5e-05	0.0273265	yes
TraesCS2D02G504700	TraesCS2D02G504700	-	2D:598931060-598931810	8_6_74	8_6_94	OK	0	0.812981	inf	#VALUE!	#NAME?	0.0001	0.0476462	yes
TraesCS3A02G220100	TraesCS3A02G220100	-	3A:405831515-405842048	8_6_74	8_6_94	OK	0	0.804556	inf	#VALUE!	#NAME?	5e-05	0.0273265	yes
TraesCS3B02G063700	TraesCS3B02G063700	-	3B:35701445-35701793	8_6_74	8_6_94	OK	4.54659	0	#NAME?	#NAME?	#NAME?	0.0001	0.0476462	yes
TraesCS3B02G357700	TraesCS3B02G357700	-	3B:568394529-568397445	8_6_74	8_6_94	OK	5.43207	0	#NAME?	#NAME?	#NAME?	5e-05	0.0273265	yes
TraesCS3B02G382300	TraesCS3B02G382300	-	3B:602352170-602353311	8_6_74	8_6_94	OK	2.09611	0	#NAME?	#NAME?	#NAME?	5e-05	0.0273265	yes
TraesCS4A02G484100	TraesCS4A02G484100	-	4A:738742090-738743500	8_6_74	8_6_94	OK	1.64521	0	#NAME?	#NAME?	#NAME?	5e-05	0.0273265	yes
TraesCS4A02G498900	TraesCS4A02G498900	-	4A:743986438-743987373	8_6_74	8_6_94	OK	25.177	0	#NAME?	#NAME?	#NAME?	5e-05	0.0273265	yes
TraesCS4D02G134400	TraesCS4D02G134400	-	4D:121181559-121183872	8_6_74	8_6_94	OK	1.07589	0	#NAME?	#NAME?	#NAME?	5e-05	0.0273265	yes
TraesCS5A02G068800	TraesCS5A02G068800	-	5A:77091853-77095931	8_6_74	8_6_94	OK	0.301878	0	#NAME?	#NAME?	#NAME?	5e-05	0.0273265	yes
TraesCS5A02G275400	TraesCS5A02G275400	-	5A:484833469-484836027	8_6_74	8_6_94	OK	0	0.51071	inf	#VALUE!	#NAME?	5e-05	0.0273265	yes
TraesCS5A02G369800	TraesCS5A02G369800	-	5A:569677388-569678193	8_6_74	8_6_94	OK	1.43937	0	#NAME?	#NAME?	#NAME?	5e-05	0.0273265	yes
TraesCS5A02G482600	TraesCS5A02G482600	-	5A:654094035-654098791	8_6_74	8_6_94	OK	1.33703	0	#NAME?	#NAME?	#NAME?	5e-05	0.0273265	yes
TraesCS5A02G502000	TraesCS5A02G502000	-	5A:667104538-667106983	8_6_74	8_6_94	OK	0.505855	0	#NAME?	#NAME?	#NAME?	5e-05	0.0273265	yes
TraesCS5B02G128800	TraesCS5B02G128800	-	5B:235443847-235447831	8_6_74	8_6_94	OK	0	0.571618	inf	#VALUE!	#NAME?	0.0001	0.0476462	yes
TraesCS5B02G140300	TraesCS5B02G140300	-	5B:264912404-264913728	8_6_74	8_6_94	OK	0	13.6113	inf	#VALUE!	#NAME?	5e-05	0.0273265	yes
TraesCS5B02G225100	TraesCS5B02G225100	-	5B:400562566-400566481	8_6_74	8_6_94	OK	0	4.07215	inf	#VALUE!	#NAME?	5e-05	0.0273265	yes
TraesCS5D02G014200	TraesCS5D02G014200	-	5D:8020015-8022015	8_6_74	8_6_94	OK	0.402102	0	#NAME?	#NAME?	#NAME?	5e-05	0.0273265	yes
TraesCS5D02G317600	TraesCS5D02G317600	-	5D:410679527-410679968	8_6_74	8_6_94	OK	0	7.95593	inf	#VALUE!	#NAME?	5e-05	0.0273265	yes
TraesCS6B02G132400	TraesCS6B02G132400	-	6B:129296511-129297167	8_6_74	8_6_94	OK	8.25276	0	#NAME?	#NAME?	#NAME?	5e-05	0.0273265	yes
TraesCSU02G176800	TraesCSU02G176800	-	Un:266536725-266539161	8_6_74	8_6_94	OK	0	0.965836	inf	#VALUE!	#NAME?	5e-05	0.0273265	yes
TraesCSU02G242600	TraesCSU02G242600	-	Un:363576024-363577111	8_6_74	8_6_94	OK	0	4.95613	inf	#VALUE!	#NAME?	5e-05	0.0273265	yes
TraesCS2B02G075300	TraesCS2B02G075300	-	2B:40919214-40920221	8_6_74	8_6_94	OK	0.436324	36.6307	6.39151	83.953	4.81064	5e-05	0.0273265	yes
TraesCS5B02G225500	TraesCS5B02G225500	-	5B:401008376-401012394	8_6_74	8_6_94	OK	0.0556477	3.22924	5.85873	58.0301	4.16175	0.0001	0.0476462	yes
TraesCS2B02G075400	TraesCS2B02G075400	-	2B:40953787-40954893	8_6_74	8_6_94	OK	0.671953	25.9151	5.26929	38.5669	4.8979	5e-05	0.0273265	yes
TraesCS6B02G002800	TraesCS6B02G002800	-	6B:2167278-2169113	8_6_74	8_6_94	OK	1.7431	53.5046	4.93994	30.6952	3.01553	5e-05	0.0273265	yes
TraesCS2A02G235700	TraesCS2A02G235700	-	2A:297248157-297259504	8_6_74	8_6_94	OK	0.0839425	1.86009	4.46983	22.1591	4.93449	5e-05	0.0273265	yes
TraesCS1D02G029900	TraesCS1D02G029900	-	1D:11654672-11662254	8_6_74	8_6_94	OK	0.0554076	1.14441	4.36837	20.6543	2.4403	5e-05	0.0273265	yes
TraesCS6B02G272300	TraesCS6B02G272300	-	6B:491620915-491624815	8_6_74	8_6_94	OK	0.190954	2.85502	3.90221	14.9514	2.92673	0.0001	0.0476462	yes
TraesCS3B02G283600	TraesCS3B02G283600	-	3B:454656824-454657602	8_6_74	8_6_94	OK	8.31497	101.596	3.61099	12.2185	3.22459	5e-05	0.0273265	yes
TraesCS4B02G003600	TraesCS4B02G003600	-	4B:2148324-2150431	8_6_74	8_6_94	OK	2.74043	30.3116	3.4674	11.0609	3.53288	5e-05	0.0273265	yes
TraesCS2D02G440500	TraesCS2D02G440500	-	2D:550630372-550636721	8_6_74	8_6_94	OK	0.906198	9.42668	3.37885	10.4024	3.58604	5e-05	0.0273265	yes
TraesCS4B02G005900	TraesCS4B02G005900	-	4B:3859572-3861588	8_6_74	8_6_94	OK	0.533238	5.39733	3.3394	10.1218	3.5372	5e-05	0.0273265	yes
TraesCS7B02G446500	TraesCS7B02G446500	-	7B:709522166-709526472	8_6_74	8_6_94	OK	0.253972	2.52539	3.31377	9.94361	1.64175	5e-05	0.0273265	yes
TraesCS6B02G463000	TraesCS6B02G463000	-	6B:715703875-715709632	8_6_74	8_6_94	OK	0.393434	3.56314	3.17896	9.05654	3.5129	5e-05	0.0273265	yes
TraesCS4B02G005300	TraesCS4B02G005300	-	4B:3784813-3786198	8_6_74	8_6_94	OK	1.45857	12.7942	3.13287	8.77178	3.25309	5e-05	0.0273265	yes
TraesCSU02G037600	TraesCSU02G037600	-	Un:31480646-31484336	8_6_74	8_6_94	OK	1.9191	16.3792	3.09337	8.53487	2.57989	5e-05	0.0273265	yes
TraesCS3B02G220000	TraesCS3B02G220000	-	3B:267226855-267239903	8_6_74	8_6_94	OK	0.186975	1.47355	2.97837	7.88095	2.66444	5e-05	0.0273265	yes
TraesCSU02G243700	TraesCSU02G243700	-	Un:364950085-364951149	8_6_74	8_6_94	OK	4.81886	36.2778	2.91232	7.52828	3.34656	5e-05	0.0273265	yes
TraesCS6B02G471700	TraesCS6B02G471700	-	6B:719709633-719725528	8_6_74	8_6_94	OK	0.0917799	0.67493	2.87849	7.3538	3.09196	5e-05	0.0273265	yes
TraesCS5B02G549400	TraesCS5B02G549400	-	5B:701195181-701197517	8_6_74	8_6_94	OK	0.411126	2.97895	2.85715	7.24583	2.55615	5e-05	0.0273265	yes
TraesCS7A02G159200	TraesCS7A02G159200	-	7A:115502957-115504909	8_6_74	8_6_94	OK	2.1126	15.1564	2.84284	7.17431	3.02108	5e-05	0.0273265	yes
TraesCS6B02G471500	TraesCS6B02G471500	-	6B:719508576-719512868	8_6_74	8_6_94	OK	0.447538	3.21014	2.84256	7.17292	2.54807	5e-05	0.0273265	yes
TraesCS4B02G003100	TraesCS4B02G003100	-	4B:1780941-1785316	8_6_74	8_6_94	OK	0.233566	1.53341	2.71484	6.5652	2.64042	5e-05	0.0273265	yes
TraesCS6B02G470700	TraesCS6B02G470700	-	6B:718765353-718775528	8_6_74	8_6_94	OK	1.46976	9.51002	2.69386	6.47042	2.91252	5e-05	0.0273265	yes
TraesCS2B02G574100	TraesCS2B02G574100	-	2B:763630628-763633988	8_6_74	8_6_94	OK	0.567493	3.65319	2.68648	6.43741	2.66605	5e-05	0.0273265	yes
TraesCS6B02G406100	TraesCS6B02G406100	-	6B:680795673-680798587	8_6_74	8_6_94	OK	0.687257	4.18355	2.60581	6.08733	2.58124	5e-05	0.0273265	yes
TraesCS6B02G018500	TraesCS6B02G018500	-	6B:11537906-11540117	8_6_74	8_6_94	OK	2.54436	15.0302	2.56249	5.90726	2.91069	5e-05	0.0273265	yes
TraesCS1B02G326900	TraesCS1B02G326900	-	1B:553135285-553136285	8_6_74	8_6_94	OK	22.5201	123.153	2.45117	5.46859	3.21762	5e-05	0.0273265	yes
TraesCS6B02G252900	TraesCS6B02G252900	-	6B:453930736-453932389	8_6_74	8_6_94	OK	1.70245	9.29552	2.44893	5.46011	2.81304	5e-05	0.0273265	yes
TraesCS2B02G604300	TraesCS2B02G604300	-	2B:786033767-786039773	8_6_74	8_6_94	OK	0.8916	4.69436	2.39646	5.2651	2.69238	5e-05	0.0273265	yes
TraesCS2B02G075800	TraesCS2B02G075800	-	2B:41123813-41125063	8_6_74	8_6_94	OK	8.75283	46.0679	2.39594	5.2632	3.06415	5e-05	0.0273265	yes
TraesCS6B02G427200	TraesCS6B02G427200	-	6B:695936834-695938753	8_6_74	8_6_94	OK	34.9875	184.069	2.39534	5.26101	2.54251	0.0001	0.0476462	yes
TraesCS6B02G294700	TraesCS6B02G294700	-	6B:528913292-528915644	8_6_74	8_6_94	OK	4.08556	20.7161	2.34215	5.07058	2.54547	5e-05	0.0273265	yes
TraesCS4A02G068900	TraesCS4A02G068900	-	4A:67259907-67261208	8_6_74	8_6_94	OK	3.16079	15.2497	2.27042	4.82464	2.65231	5e-05	0.0273265	yes
TraesCS2B02G112800	TraesCS2B02G112800	-	2B:75990470-75991985	8_6_74	8_6_94	OK	5.39633	24.6928	2.19404	4.57585	2.65286	5e-05	0.0273265	yes
TraesCS1B02G474100	TraesCS1B02G474100	-	1B:682024434-682026286	8_6_74	8_6_94	OK	3.15954	14.1782	2.16589	4.48743	2.55614	5e-05	0.0273265	yes
TraesCS2B02G042700	TraesCS2B02G042700	-	2B:19440638-19445593	8_6_74	8_6_94	OK	0.464845	2.05872	2.14693	4.42884	2.66612	5e-05	0.0273265	yes
TraesCS2B02G607200	TraesCS2B02G607200	-	2B:787963388-787968283	8_6_74	8_6_94	OK	2.92185	12.6508	2.11428	4.32974	2.85096	5e-05	0.0273265	yes
TraesCS6B02G109300	TraesCS6B02G109300	-	6B:90102006-90104256	8_6_74	8_6_94	OK	2.50994	10.8091	2.10652	4.30651	2.44582	5e-05	0.0273265	yes
TraesCS3A02G513700	TraesCS3A02G513700	-	3A:732769616-732780010	8_6_74	8_6_94	OK	1.19933	5.07293	2.0806	4.22983	2.90803	5e-05	0.0273265	yes
TraesCS6B02G387400	TraesCS6B02G387400	-	6B:662256759-662268336	8_6_74	8_6_94	OK	2.33651	9.61613	2.0411	4.11559	2.36532	5e-05	0.0273265	yes
TraesCS6B02G462300	TraesCS6B02G462300	-	6B:715596814-715600708	8_6_74	8_6_94	OK	3.68267	15.097	2.03543	4.09945	2.80333	5e-05	0.0273265	yes
TraesCS6B02G122600	TraesCS6B02G122600	-	6B:117751188-117807204	8_6_74	8_6_94	OK	19.8796	80.0903	2.01034	4.02877	2.53503	0.0001	0.0476462	yes
TraesCS7A02G264700	TraesCS7A02G264700	-	7A:264171789-264176344	8_6_74	8_6_94	OK	0.335159	1.34134	2.00076	4.00211	2.51601	0.0001	0.0476462	yes
TraesCS2B02G620600	TraesCS2B02G620600	-	2B:795045706-795048513	8_6_74	8_6_94	OK	7.06732	27.8204	1.97691	3.93649	2.85517	5e-05	0.0273265	yes
TraesCSU02G038400	TraesCSU02G038400	-	Un:31688558-31690546	8_6_74	8_6_94	OK	10.3549	38.1721	1.8822	3.68637	2.83071	5e-05	0.0273265	yes
TraesCS6B02G141300	TraesCS6B02G141300	-	6B:140597260-140605112	8_6_74	8_6_94	OK	2.03595	7.08105	1.79826	3.478	2.47158	5e-05	0.0273265	yes
TraesCS6B02G253200	TraesCS6B02G253200	-	6B:454501702-454525655	8_6_74	8_6_94	OK	0.780143	2.70371	1.79313	3.46566	2.17651	0.0001	0.0476462	yes
TraesCS6B02G194600	TraesCS6B02G194600	-	6B:229520049-229522914	8_6_74	8_6_94	OK	2.88961	9.61715	1.73473	3.32817	2.52516	5e-05	0.0273265	yes
TraesCS6B02G034200	TraesCS6B02G034200	-	6B:20689217-20696748	8_6_74	8_6_94	OK	0.400427	1.30856	1.70837	3.26791	2.16163	5e-05	0.0273265	yes
TraesCS6B02G065300	TraesCS6B02G065300	-	6B:43276243-43279681	8_6_74	8_6_94	OK	3.19541	10.2235	1.67782	3.19944	2.29904	5e-05	0.0273265	yes
TraesCS6B02G056200	TraesCS6B02G056200	-	6B:36226305-36232799	8_6_74	8_6_94	OK	1.20859	3.65461	1.59639	3.02386	2.24156	5e-05	0.0273265	yes
TraesCS4B02G009300	TraesCS4B02G009300	-	4B:6029574-6030542	8_6_74	8_6_94	OK	14.9306	44.8892	1.5881	3.00653	2.11998	0.0001	0.0476462	yes
TraesCS6B02G022400	TraesCS6B02G022400	-	6B:14093433-14095106	8_6_74	8_6_94	OK	10.4144	31.1692	1.58154	2.99289	2.12631	5e-05	0.0273265	yes
TraesCS6B02G115900	TraesCS6B02G115900	-	6B:101222128-101222833	8_6_74	8_6_94	OK	44.0909	128.808	1.54667	2.92142	2.28144	0.0001	0.0476462	yes
TraesCS6B02G161600	TraesCS6B02G161600	-	6B:166112158-166114033	8_6_74	8_6_94	OK	8.73686	25.1798	1.52708	2.88202	2.28816	0.0001	0.0476462	yes
TraesCS2B02G478700	TraesCS2B02G478700	-	2B:676023815-676026067	8_6_74	8_6_94	OK	32.7261	8.55391	-1.93578	0.26138	-2.81295	5e-05	0.0273265	yes
TraesCS7A02G001700	TraesCS7A02G001700	-	7A:1280348-1295461	8_6_74	8_6_94	OK	2.97457	0.741411	-2.00433	0.249251	-2.46048	5e-05	0.0273265	yes
TraesCS2D02G583400	TraesCS2D02G583400	-	2D:643674582-643688560	8_6_74	8_6_94	OK	2.45509	0.607304	-2.01528	0.247366	-2.60542	5e-05	0.0273265	yes
TraesCS4B02G381800	TraesCS4B02G381800	-	4B:661304014-661306150	8_6_74	8_6_94	OK	20.7249	4.63305	-2.16133	0.22355	-2.51023	5e-05	0.0273265	yes
TraesCS3B02G369600	TraesCS3B02G369600	-	3B:581663323-581665291	8_6_74	8_6_94	OK	10.3006	2.26318	-2.18631	0.219713	-2.67991	5e-05	0.0273265	yes
TraesCS2D02G579500	TraesCS2D02G579500	-	2D:641960700-641963851	8_6_74	8_6_94	OK	17.019	3.70624	-2.19911	0.217772	-2.96058	5e-05	0.0273265	yes
TraesCS2A02G479000	TraesCS2A02G479000	-	2A:717384512-717390707	8_6_74	8_6_94	OK	4.90835	1.03211	-2.24964	0.210277	-2.43372	5e-05	0.0273265	yes
TraesCS2B02G489500	TraesCS2B02G489500	-	2B:686817702-686820112	8_6_74	8_6_94	OK	2.27568	0.475629	-2.25839	0.209005	-2.34363	0.0001	0.0476462	yes
TraesCS3B02G568100	TraesCS3B02G568100	-	3B:799810447-799812760	8_6_74	8_6_94	OK	9.78628	1.92022	-2.34949	0.196215	-2.59544	5e-05	0.0273265	yes
TraesCS5B02G559500	TraesCS5B02G559500	-	5B:706349653-706353019	8_6_74	8_6_94	OK	22.0985	3.66656	-2.59145	0.165919	-2.61537	5e-05	0.0273265	yes
TraesCS2A02G461300	TraesCS2A02G461300	-	2A:707234931-707235478	8_6_74	8_6_94	OK	221.163	35.4838	-2.63988	0.160442	-2.77589	5e-05	0.0273265	yes
TraesCSU02G169600	TraesCSU02G169600	-	Un:249445981-249447623	8_6_74	8_6_94	OK	11.6523	1.75892	-2.72786	0.15095	-3.08192	5e-05	0.0273265	yes
TraesCS4D02G249300	TraesCS4D02G249300	-	4D:418531371-418533093	8_6_74	8_6_94	OK	8.5887	0.653763	-3.7156	0.076119	-2.81306	5e-05	0.0273265	yes
TraesCS2B02G489700	TraesCS2B02G489700	-	2B:687205210-687207726	8_6_74	8_6_94	OK	0.959151	0.0729131	-3.71751	0.0760183	-3.33119	5e-05	0.0273265	yes
TraesCS4A02G496600	TraesCS4A02G496600	-	4A:743110385-743112588	8_6_74	8_6_94	OK	8.20069	0.603151	-3.76515	0.073549	-3.92232	5e-05	0.0273265	yes
TraesCS6D02G040500	TraesCS6D02G040500	-	6D:16510677-16511506	8_6_74	8_6_94	OK	122.654	5.9844	-4.35724	0.048791	-5.81597	5e-05	0.0273265	yes
TraesCS4D02G070400	TraesCS4D02G070400	-	4D:45699316-45705080	8_6_74	8_6_94	OK	6.94137	0.265492	-4.70848	0.0382478	-3.83727	5e-05	0.0273265	yes
TraesCS2B02G483000	TraesCS2B02G483000	-	2B:680446022-680446607	8_6_74	8_6_94	OK	215.994	6.25936	-5.10883	0.0289794	-4.58537	5e-05	0.0273265	yes
TraesCS2B02G483100	TraesCS2B02G483100	-	2B:680521969-680522596	8_6_74	8_6_94	OK	278.343	7.3622	-5.24058	0.0264502	-4.44126	5e-05	0.0273265	yes
TraesCS6D02G040400	TraesCS6D02G040400	-	6D:16502831-16503645	8_6_74	8_6_94	OK	200.092	4.3245	-5.53199	0.0216125	-6.84128	5e-05	0.0273265	yes

## Sheet: Trimmed DEGs
test_id	gene_id	gene	locus	sample_1	sample_2	status	value_1	value_2	log2(fold_change)	FoldChange	test_stat	p_value	q_value	significant	abs(log2(FC))
TraesCS1A02G197400	TraesCS1A02G197400	-	1A:355342844-355344381	8_6_74	8_6_94	OK	0.765992	0	#NAME?	#NAME?	#NAME?	5e-05	0.0273265	yes	#NAME?
TraesCS1A02G282600	TraesCS1A02G282600	-	1A:480604084-480605860	8_6_74	8_6_94	OK	0	80.6155	inf	#VALUE!	#NAME?	5e-05	0.0273265	yes	#VALUE!
TraesCS2A02G048500	TraesCS2A02G048500	-	2A:18647880-18648468	8_6_74	8_6_94	OK	0.592122	0	#NAME?	#NAME?	#NAME?	0.0001	0.0476462	yes	#NAME?
TraesCS2A02G048800	TraesCS2A02G048800	-	2A:18909893-18910628	8_6_74	8_6_94	OK	0.860374	0	#NAME?	#NAME?	#NAME?	5e-05	0.0273265	yes	#NAME?
TraesCS2A02G049100	TraesCS2A02G049100	-	2A:19028862-19030629	8_6_74	8_6_94	OK	3.57249	0	#NAME?	#NAME?	#NAME?	5e-05	0.0273265	yes	#NAME?
TraesCS2A02G103800	TraesCS2A02G103800	-	2A:57445255-57447746	8_6_74	8_6_94	OK	1.84433	0	#NAME?	#NAME?	#NAME?	5e-05	0.0273265	yes	#NAME?
TraesCS2A02G234500	TraesCS2A02G234500	-	2A:284783264-284783748	8_6_74	8_6_94	OK	0	0.732597	inf	#VALUE!	#NAME?	5e-05	0.0273265	yes	#VALUE!
TraesCS2A02G420400	TraesCS2A02G420400	-	2A:676243345-676244202	8_6_74	8_6_94	OK	0	1.03752	inf	#VALUE!	#NAME?	5e-05	0.0273265	yes	#VALUE!
TraesCS2B02G059800	TraesCS2B02G059800	-	2B:28998516-28999127	8_6_74	8_6_94	OK	1.47153	0	#NAME?	#NAME?	#NAME?	5e-05	0.0273265	yes	#NAME?
TraesCS2B02G061300	TraesCS2B02G061300	-	2B:29263109-29264631	8_6_74	8_6_94	OK	0.547943	0	#NAME?	#NAME?	#NAME?	5e-05	0.0273265	yes	#NAME?
TraesCS2B02G061400	TraesCS2B02G061400	-	2B:29318425-29319827	8_6_74	8_6_94	OK	0.68368	0	#NAME?	#NAME?	#NAME?	5e-05	0.0273265	yes	#NAME?
TraesCS2B02G061900	TraesCS2B02G061900	-	2B:29553645-29555689	8_6_74	8_6_94	OK	3.24345	0	#NAME?	#NAME?	#NAME?	5e-05	0.0273265	yes	#NAME?
TraesCS2B02G062300	TraesCS2B02G062300	-	2B:29742845-29743443	8_6_74	8_6_94	OK	5.61844	0	#NAME?	#NAME?	#NAME?	5e-05	0.0273265	yes	#NAME?
TraesCS2B02G146000	TraesCS2B02G146000	-	2B:111668600-111669643	8_6_74	8_6_94	OK	0.758526	0	#NAME?	#NAME?	#NAME?	5e-05	0.0273265	yes	#NAME?
TraesCS2B02G488800	TraesCS2B02G488800	-	2B:686055834-686056474	8_6_74	8_6_94	OK	0.581458	0	#NAME?	#NAME?	#NAME?	5e-05	0.0273265	yes	#NAME?
TraesCS2B02G549000	TraesCS2B02G549000	-	2B:745034232-745035324	8_6_74	8_6_94	OK	0	2.52921	inf	#VALUE!	#NAME?	5e-05	0.0273265	yes	#VALUE!
TraesCS2B02G627000	TraesCS2B02G627000	-	2B:798956420-798958863	8_6_74	8_6_94	OK	0.495402	0	#NAME?	#NAME?	#NAME?	5e-05	0.0273265	yes	#NAME?
TraesCS2D02G047700	TraesCS2D02G047700	-	2D:17497442-17498242	8_6_74	8_6_94	OK	0.782577	0	#NAME?	#NAME?	#NAME?	5e-05	0.0273265	yes	#NAME?
TraesCS2D02G048000	TraesCS2D02G048000	-	2D:17606310-17608433	8_6_74	8_6_94	OK	0.739617	0	#NAME?	#NAME?	#NAME?	5e-05	0.0273265	yes	#NAME?
TraesCS2D02G048500	TraesCS2D02G048500	-	2D:17773767-17775181	8_6_74	8_6_94	OK	0.615443	0	#NAME?	#NAME?	#NAME?	0.0001	0.0476462	yes	#NAME?
TraesCS2D02G441600	TraesCS2D02G441600	-	2D:552069076-552070297	8_6_74	8_6_94	OK	0	0.591927	inf	#VALUE!	#NAME?	5e-05	0.0273265	yes	#VALUE!
TraesCS2D02G504700	TraesCS2D02G504700	-	2D:598931060-598931810	8_6_74	8_6_94	OK	0	0.812981	inf	#VALUE!	#NAME?	0.0001	0.0476462	yes	#VALUE!
TraesCS3A02G220100	TraesCS3A02G220100	-	3A:405831515-405842048	8_6_74	8_6_94	OK	0	0.804556	inf	#VALUE!	#NAME?	5e-05	0.0273265	yes	#VALUE!
TraesCS3B02G063700	TraesCS3B02G063700	-	3B:35701445-35701793	8_6_74	8_6_94	OK	4.54659	0	#NAME?	#NAME?	#NAME?	0.0001	0.0476462	yes	#NAME?
TraesCS3B02G357700	TraesCS3B02G357700	-	3B:568394529-568397445	8_6_74	8_6_94	OK	5.43207	0	#NAME?	#NAME?	#NAME?	5e-05	0.0273265	yes	#NAME?
TraesCS3B02G382300	TraesCS3B02G382300	-	3B:602352170-602353311	8_6_74	8_6_94	OK	2.09611	0	#NAME?	#NAME?	#NAME?	5e-05	0.0273265	yes	#NAME?
TraesCS4A02G484100	TraesCS4A02G484100	-	4A:738742090-738743500	8_6_74	8_6_94	OK	1.64521	0	#NAME?	#NAME?	#NAME?	5e-05	0.0273265	yes	#NAME?
TraesCS4A02G498900	TraesCS4A02G498900	-	4A:743986438-743987373	8_6_74	8_6_94	OK	25.177	0	#NAME?	#NAME?	#NAME?	5e-05	0.0273265	yes	#NAME?
TraesCS4D02G134400	TraesCS4D02G134400	-	4D:121181559-121183872	8_6_74	8_6_94	OK	1.07589	0	#NAME?	#NAME?	#NAME?	5e-05	0.0273265	yes	#NAME?
TraesCS5A02G068800	TraesCS5A02G068800	-	5A:77091853-77095931	8_6_74	8_6_94	OK	0.301878	0	#NAME?	#NAME?	#NAME?	5e-05	0.0273265	yes	#NAME?
TraesCS5A02G275400	TraesCS5A02G275400	-	5A:484833469-484836027	8_6_74	8_6_94	OK	0	0.51071	inf	#VALUE!	#NAME?	5e-05	0.0273265	yes	#VALUE!
TraesCS5A02G369800	TraesCS5A02G369800	-	5A:569677388-569678193	8_6_74	8_6_94	OK	1.43937	0	#NAME?	#NAME?	#NAME?	5e-05	0.0273265	yes	#NAME?
TraesCS5A02G482600	TraesCS5A02G482600	-	5A:654094035-654098791	8_6_74	8_6_94	OK	1.33703	0	#NAME?	#NAME?	#NAME?	5e-05	0.0273265	yes	#NAME?
TraesCS5A02G502000	TraesCS5A02G502000	-	5A:667104538-667106983	8_6_74	8_6_94	OK	0.505855	0	#NAME?	#NAME?	#NAME?	5e-05	0.0273265	yes	#NAME?
TraesCS5B02G128800	TraesCS5B02G128800	-	5B:235443847-235447831	8_6_74	8_6_94	OK	0	0.571618	inf	#VALUE!	#NAME?	0.0001	0.0476462	yes	#VALUE!
TraesCS5B02G140300	TraesCS5B02G140300	-	5B:264912404-264913728	8_6_74	8_6_94	OK	0	13.6113	inf	#VALUE!	#NAME?	5e-05	0.0273265	yes	#VALUE!
TraesCS5B02G225100	TraesCS5B02G225100	-	5B:400562566-400566481	8_6_74	8_6_94	OK	0	4.07215	inf	#VALUE!	#NAME?	5e-05	0.0273265	yes	#VALUE!
TraesCS5D02G014200	TraesCS5D02G014200	-	5D:8020015-8022015	8_6_74	8_6_94	OK	0.402102	0	#NAME?	#NAME?	#NAME?	5e-05	0.0273265	yes	#NAME?
TraesCS5D02G317600	TraesCS5D02G317600	-	5D:410679527-410679968	8_6_74	8_6_94	OK	0	7.95593	inf	#VALUE!	#NAME?	5e-05	0.0273265	yes	#VALUE!
TraesCS6B02G132400	TraesCS6B02G132400	-	6B:129296511-129297167	8_6_74	8_6_94	OK	8.25276	0	#NAME?	#NAME?	#NAME?	5e-05	0.0273265	yes	#NAME?
TraesCSU02G176800	TraesCSU02G176800	-	Un:266536725-266539161	8_6_74	8_6_94	OK	0	0.965836	inf	#VALUE!	#NAME?	5e-05	0.0273265	yes	#VALUE!
TraesCSU02G242600	TraesCSU02G242600	-	Un:363576024-363577111	8_6_74	8_6_94	OK	0	4.95613	inf	#VALUE!	#NAME?	5e-05	0.0273265	yes	#VALUE!
TraesCS2B02G075300	TraesCS2B02G075300	-	2B:40919214-40920221	8_6_74	8_6_94	OK	0.436324	36.6307	6.39151	83.953	4.81064	5e-05	0.0273265	yes	6.39151
TraesCS5B02G225500	TraesCS5B02G225500	-	5B:401008376-401012394	8_6_74	8_6_94	OK	0.0556477	3.22924	5.85873	58.0301	4.16175	0.0001	0.0476462	yes	5.85873
TraesCS6D02G040400	TraesCS6D02G040400	-	6D:16502831-16503645	8_6_74	8_6_94	OK	200.092	4.3245	-5.53199	0.0216125	-6.84128	5e-05	0.0273265	yes	5.53199
TraesCS2B02G075400	TraesCS2B02G075400	-	2B:40953787-40954893	8_6_74	8_6_94	OK	0.671953	25.9151	5.26929	38.5669	4.8979	5e-05	0.0273265	yes	5.26929
TraesCS2B02G483100	TraesCS2B02G483100	-	2B:680521969-680522596	8_6_74	8_6_94	OK	278.343	7.3622	-5.24058	0.0264502	-4.44126	5e-05	0.0273265	yes	5.24058
TraesCS2B02G483000	TraesCS2B02G483000	-	2B:680446022-680446607	8_6_74	8_6_94	OK	215.994	6.25936	-5.10883	0.0289794	-4.58537	5e-05	0.0273265	yes	5.10883
TraesCS6B02G002800	TraesCS6B02G002800	-	6B:2167278-2169113	8_6_74	8_6_94	OK	1.7431	53.5046	4.93994	30.6952	3.01553	5e-05	0.0273265	yes	4.93994
TraesCS4D02G070400	TraesCS4D02G070400	-	4D:45699316-45705080	8_6_74	8_6_94	OK	6.94137	0.265492	-4.70848	0.0382478	-3.83727	5e-05	0.0273265	yes	4.70848
TraesCS2A02G235700	TraesCS2A02G235700	-	2A:297248157-297259504	8_6_74	8_6_94	OK	0.0839425	1.86009	4.46983	22.1591	4.93449	5e-05	0.0273265	yes	4.46983
TraesCS1D02G029900	TraesCS1D02G029900	-	1D:11654672-11662254	8_6_74	8_6_94	OK	0.0554076	1.14441	4.36837	20.6543	2.4403	5e-05	0.0273265	yes	4.36837
TraesCS6D02G040500	TraesCS6D02G040500	-	6D:16510677-16511506	8_6_74	8_6_94	OK	122.654	5.9844	-4.35724	0.048791	-5.81597	5e-05	0.0273265	yes	4.35724
TraesCS6B02G272300	TraesCS6B02G272300	-	6B:491620915-491624815	8_6_74	8_6_94	OK	0.190954	2.85502	3.90221	14.9514	2.92673	0.0001	0.0476462	yes	3.90221
TraesCS4A02G496600	TraesCS4A02G496600	-	4A:743110385-743112588	8_6_74	8_6_94	OK	8.20069	0.603151	-3.76515	0.073549	-3.92232	5e-05	0.0273265	yes	3.76515
TraesCS2B02G489700	TraesCS2B02G489700	-	2B:687205210-687207726	8_6_74	8_6_94	OK	0.959151	0.0729131	-3.71751	0.0760183	-3.33119	5e-05	0.0273265	yes	3.71751
TraesCS4D02G249300	TraesCS4D02G249300	-	4D:418531371-418533093	8_6_74	8_6_94	OK	8.5887	0.653763	-3.7156	0.076119	-2.81306	5e-05	0.0273265	yes	3.7156
TraesCS3B02G283600	TraesCS3B02G283600	-	3B:454656824-454657602	8_6_74	8_6_94	OK	8.31497	101.596	3.61099	12.2185	3.22459	5e-05	0.0273265	yes	3.61099
TraesCS4B02G003600	TraesCS4B02G003600	-	4B:2148324-2150431	8_6_74	8_6_94	OK	2.74043	30.3116	3.4674	11.0609	3.53288	5e-05	0.0273265	yes	3.4674
TraesCS2D02G440500	TraesCS2D02G440500	-	2D:550630372-550636721	8_6_74	8_6_94	OK	0.906198	9.42668	3.37885	10.4024	3.58604	5e-05	0.0273265	yes	3.37885
TraesCS4B02G005900	TraesCS4B02G005900	-	4B:3859572-3861588	8_6_74	8_6_94	OK	0.533238	5.39733	3.3394	10.1218	3.5372	5e-05	0.0273265	yes	3.3394
TraesCS7B02G446500	TraesCS7B02G446500	-	7B:709522166-709526472	8_6_74	8_6_94	OK	0.253972	2.52539	3.31377	9.94361	1.64175	5e-05	0.0273265	yes	3.31377
TraesCS6B02G463000	TraesCS6B02G463000	-	6B:715703875-715709632	8_6_74	8_6_94	OK	0.393434	3.56314	3.17896	9.05654	3.5129	5e-05	0.0273265	yes	3.17896
TraesCS4B02G005300	TraesCS4B02G005300	-	4B:3784813-3786198	8_6_74	8_6_94	OK	1.45857	12.7942	3.13287	8.77178	3.25309	5e-05	0.0273265	yes	3.13287
TraesCSU02G037600	TraesCSU02G037600	-	Un:31480646-31484336	8_6_74	8_6_94	OK	1.9191	16.3792	3.09337	8.53487	2.57989	5e-05	0.0273265	yes	3.09337
TraesCS3B02G220000	TraesCS3B02G220000	-	3B:267226855-267239903	8_6_74	8_6_94	OK	0.186975	1.47355	2.97837	7.88095	2.66444	5e-05	0.0273265	yes	2.97837
TraesCSU02G243700	TraesCSU02G243700	-	Un:364950085-364951149	8_6_74	8_6_94	OK	4.81886	36.2778	2.91232	7.52828	3.34656	5e-05	0.0273265	yes	2.91232
TraesCS6B02G471700	TraesCS6B02G471700	-	6B:719709633-719725528	8_6_74	8_6_94	OK	0.0917799	0.67493	2.87849	7.3538	3.09196	5e-05	0.0273265	yes	2.87849
TraesCS5B02G549400	TraesCS5B02G549400	-	5B:701195181-701197517	8_6_74	8_6_94	OK	0.411126	2.97895	2.85715	7.24583	2.55615	5e-05	0.0273265	yes	2.85715
TraesCS7A02G159200	TraesCS7A02G159200	-	7A:115502957-115504909	8_6_74	8_6_94	OK	2.1126	15.1564	2.84284	7.17431	3.02108	5e-05	0.0273265	yes	2.84284
TraesCS6B02G471500	TraesCS6B02G471500	-	6B:719508576-719512868	8_6_74	8_6_94	OK	0.447538	3.21014	2.84256	7.17292	2.54807	5e-05	0.0273265	yes	2.84256
TraesCSU02G169600	TraesCSU02G169600	-	Un:249445981-249447623	8_6_74	8_6_94	OK	11.6523	1.75892	-2.72786	0.15095	-3.08192	5e-05	0.0273265	yes	2.72786
TraesCS4B02G003100	TraesCS4B02G003100	-	4B:1780941-1785316	8_6_74	8_6_94	OK	0.233566	1.53341	2.71484	6.5652	2.64042	5e-05	0.0273265	yes	2.71484
TraesCS6B02G470700	TraesCS6B02G470700	-	6B:718765353-718775528	8_6_74	8_6_94	OK	1.46976	9.51002	2.69386	6.47042	2.91252	5e-05	0.0273265	yes	2.69386
TraesCS2B02G574100	TraesCS2B02G574100	-	2B:763630628-763633988	8_6_74	8_6_94	OK	0.567493	3.65319	2.68648	6.43741	2.66605	5e-05	0.0273265	yes	2.68648
TraesCS2A02G461300	TraesCS2A02G461300	-	2A:707234931-707235478	8_6_74	8_6_94	OK	221.163	35.4838	-2.63988	0.160442	-2.77589	5e-05	0.0273265	yes	2.63988
TraesCS6B02G406100	TraesCS6B02G406100	-	6B:680795673-680798587	8_6_74	8_6_94	OK	0.687257	4.18355	2.60581	6.08733	2.58124	5e-05	0.0273265	yes	2.60581
TraesCS5B02G559500	TraesCS5B02G559500	-	5B:706349653-706353019	8_6_74	8_6_94	OK	22.0985	3.66656	-2.59145	0.165919	-2.61537	5e-05	0.0273265	yes	2.59145
TraesCS6B02G018500	TraesCS6B02G018500	-	6B:11537906-11540117	8_6_74	8_6_94	OK	2.54436	15.0302	2.56249	5.90726	2.91069	5e-05	0.0273265	yes	2.56249
TraesCS1B02G326900	TraesCS1B02G326900	-	1B:553135285-553136285	8_6_74	8_6_94	OK	22.5201	123.153	2.45117	5.46859	3.21762	5e-05	0.0273265	yes	2.45117
TraesCS6B02G252900	TraesCS6B02G252900	-	6B:453930736-453932389	8_6_74	8_6_94	OK	1.70245	9.29552	2.44893	5.46011	2.81304	5e-05	0.0273265	yes	2.44893
TraesCS2B02G604300	TraesCS2B02G604300	-	2B:786033767-786039773	8_6_74	8_6_94	OK	0.8916	4.69436	2.39646	5.2651	2.69238	5e-05	0.0273265	yes	2.39646
TraesCS2B02G075800	TraesCS2B02G075800	-	2B:41123813-41125063	8_6_74	8_6_94	OK	8.75283	46.0679	2.39594	5.2632	3.06415	5e-05	0.0273265	yes	2.39594
TraesCS6B02G427200	TraesCS6B02G427200	-	6B:695936834-695938753	8_6_74	8_6_94	OK	34.9875	184.069	2.39534	5.26101	2.54251	0.0001	0.0476462	yes	2.39534
TraesCS3B02G568100	TraesCS3B02G568100	-	3B:799810447-799812760	8_6_74	8_6_94	OK	9.78628	1.92022	-2.34949	0.196215	-2.59544	5e-05	0.0273265	yes	2.34949
TraesCS6B02G294700	TraesCS6B02G294700	-	6B:528913292-528915644	8_6_74	8_6_94	OK	4.08556	20.7161	2.34215	5.07058	2.54547	5e-05	0.0273265	yes	2.34215
TraesCS4A02G068900	TraesCS4A02G068900	-	4A:67259907-67261208	8_6_74	8_6_94	OK	3.16079	15.2497	2.27042	4.82464	2.65231	5e-05	0.0273265	yes	2.27042
TraesCS2B02G489500	TraesCS2B02G489500	-	2B:686817702-686820112	8_6_74	8_6_94	OK	2.27568	0.475629	-2.25839	0.209005	-2.34363	0.0001	0.0476462	yes	2.25839
TraesCS2A02G479000	TraesCS2A02G479000	-	2A:717384512-717390707	8_6_74	8_6_94	OK	4.90835	1.03211	-2.24964	0.210277	-2.43372	5e-05	0.0273265	yes	2.24964
TraesCS2D02G579500	TraesCS2D02G579500	-	2D:641960700-641963851	8_6_74	8_6_94	OK	17.019	3.70624	-2.19911	0.217772	-2.96058	5e-05	0.0273265	yes	2.19911
TraesCS2B02G112800	TraesCS2B02G112800	-	2B:75990470-75991985	8_6_74	8_6_94	OK	5.39633	24.6928	2.19404	4.57585	2.65286	5e-05	0.0273265	yes	2.19404
TraesCS3B02G369600	TraesCS3B02G369600	-	3B:581663323-581665291	8_6_74	8_6_94	OK	10.3006	2.26318	-2.18631	0.219713	-2.67991	5e-05	0.0273265	yes	2.18631
TraesCS1B02G474100	TraesCS1B02G474100	-	1B:682024434-682026286	8_6_74	8_6_94	OK	3.15954	14.1782	2.16589	4.48743	2.55614	5e-05	0.0273265	yes	2.16589
TraesCS4B02G381800	TraesCS4B02G381800	-	4B:661304014-661306150	8_6_74	8_6_94	OK	20.7249	4.63305	-2.16133	0.22355	-2.51023	5e-05	0.0273265	yes	2.16133
TraesCS2B02G042700	TraesCS2B02G042700	-	2B:19440638-19445593	8_6_74	8_6_94	OK	0.464845	2.05872	2.14693	4.42884	2.66612	5e-05	0.0273265	yes	2.14693
TraesCS2B02G607200	TraesCS2B02G607200	-	2B:787963388-787968283	8_6_74	8_6_94	OK	2.92185	12.6508	2.11428	4.32974	2.85096	5e-05	0.0273265	yes	2.11428
TraesCS6B02G109300	TraesCS6B02G109300	-	6B:90102006-90104256	8_6_74	8_6_94	OK	2.50994	10.8091	2.10652	4.30651	2.44582	5e-05	0.0273265	yes	2.10652
TraesCS3A02G513700	TraesCS3A02G513700	-	3A:732769616-732780010	8_6_74	8_6_94	OK	1.19933	5.07293	2.0806	4.22983	2.90803	5e-05	0.0273265	yes	2.0806
TraesCS6B02G387400	TraesCS6B02G387400	-	6B:662256759-662268336	8_6_74	8_6_94	OK	2.33651	9.61613	2.0411	4.11559	2.36532	5e-05	0.0273265	yes	2.0411
TraesCS6B02G462300	TraesCS6B02G462300	-	6B:715596814-715600708	8_6_74	8_6_94	OK	3.68267	15.097	2.03543	4.09945	2.80333	5e-05	0.0273265	yes	2.03543
TraesCS2D02G583400	TraesCS2D02G583400	-	2D:643674582-643688560	8_6_74	8_6_94	OK	2.45509	0.607304	-2.01528	0.247366	-2.60542	5e-05	0.0273265	yes	2.01528
TraesCS6B02G122600	TraesCS6B02G122600	-	6B:117751188-117807204	8_6_74	8_6_94	OK	19.8796	80.0903	2.01034	4.02877	2.53503	0.0001	0.0476462	yes	2.01034
TraesCS7A02G001700	TraesCS7A02G001700	-	7A:1280348-1295461	8_6_74	8_6_94	OK	2.97457	0.741411	-2.00433	0.249251	-2.46048	5e-05	0.0273265	yes	2.00433
TraesCS7A02G264700	TraesCS7A02G264700	-	7A:264171789-264176344	8_6_74	8_6_94	OK	0.335159	1.34134	2.00076	4.00211	2.51601	0.0001	0.0476462	yes	2.00076
