# Supplementary material for: Carbohydrate Accumulation and Differential Transcript Expression in Winter Wheat Lines with Different Levels of Snow Mold and Freezing Tolerance after Cold Treatment
Source: Plants (Basel). 2020 Oct 23;9(11):1416. doi: 10.3390/plants9111416 (PMC7690702; doi:10.3390/plants9111416)
Supplement: Supplementary file 1 [file plants-09-01416-s001.zip › supplementalFiles/expressionData/originalData/8_6_94_vs_10_1_94_gene_exp.diff.xlsx]

## Sheet: All_genes_detected
test_id	gene_id	gene	locus	sample_1	sample_2	status	value_1	value_2	log2(fold_change)	test_stat	p_value	q_value	significant
ENSRNA050013743	ENSRNA050013743	U1	7A:138381324-138381485	8_6_94	10_1_94	OK	2.66951	2.45852	-0.118786	-0.0790355	0.90425	0.954299	no
ENSRNA050013744	ENSRNA050013744	U1	7A:138535923-138536082	8_6_94	10_1_94	OK	4.71525	0	#NAME?	#NAME?	0.00255	0.0311144	yes
ENSRNA050013774	ENSRNA050013774	LSU_rRNA_eukarya	1A:575586597-575586920	8_6_94	10_1_94	OK	0.940077	0	#NAME?	#NAME?	0.0014	0.0212152	yes
ENSRNA050013802	ENSRNA050013802	SSU_rRNA_eukarya	1A:197259346-197259507	8_6_94	10_1_94	OK	3.43199	0.618296	-2.47267	-3.21527	0.1914	0.417262	no
ENSRNA050013810	ENSRNA050013810	LSU_rRNA_eukarya	7B:49401523-49401925	8_6_94	10_1_94	OK	12.0901	3.47975	-1.79677	-2.08672	0.0007	0.0136237	yes
ENSRNA050013832	ENSRNA050013832	SSU_rRNA_eukarya	1A:40097-89349	8_6_94	10_1_94	OK	0.664514	0.235177	-1.49855	-0.14425	0.31465	0.551073	no
ENSRNA050013833	ENSRNA050013833	SSU_rRNA_eukarya	1A:327377-329188	8_6_94	10_1_94	OK	0.266965	0.326428	0.290114	0.273426	0.6347	0.804962	no
ENSRNA050013835	ENSRNA050013835	SSU_rRNA_eukarya	1A:196011-197820	8_6_94	10_1_94	OK	1.18116	0.511884	-1.20632	-1.44321	0.0146	0.0918726	no
ENSRNA050013837	ENSRNA050013837	SSU_rRNA_eukarya	1A:40097-89349	8_6_94	10_1_94	OK	0.592394	0.387833	-0.611124	-0.0640179	0.69385	0.841067	no
ENSRNA050013838	ENSRNA050013838	SSU_rRNA_eukarya	1A:40097-89349	8_6_94	10_1_94	OK	0.788459	0.266932	-1.56256	-0.154713	0.2967	0.532885	no
ENSRNA050013849	ENSRNA050013849	SSU_rRNA_eukarya	1A:269471-289649	8_6_94	10_1_94	OK	0.45959	0.0727586	-2.65916	-0.417505	0.17125	0.392643	no
ENSRNA050013850	ENSRNA050013850	SSU_rRNA_eukarya	1A:416368-418178	8_6_94	10_1_94	OK	0.633938	0.257799	-1.2981	-1.37544	0.0221	0.118355	no
ENSRNA050013853	ENSRNA050013853	SSU_rRNA_eukarya	1A:28455-30266	8_6_94	10_1_94	OK	0.236663	0.329345	0.476766	0.451908	0.4357	0.659494	no
ENSRNA050013855	ENSRNA050013855	SSU_rRNA_eukarya	1A:166922-168732	8_6_94	10_1_94	OK	0.314558	0.143218	-1.13511	-1.0223	0.07605	0.246989	no
ENSRNA050013860	ENSRNA050013860	SSU_rRNA_eukarya	1A:37092-38903	8_6_94	10_1_94	OK	0.556524	0.0436125	-3.67363	-2.5604	0.00285	0.0334304	yes
ENSRNA050013867	ENSRNA050013867	SSU_rRNA_eukarya	1A:138370-140180	8_6_94	10_1_94	OK	2.16603	0.120793	-4.16445	-3.932	5e-05	0.00207004	yes
ENSRNA050013870	ENSRNA050013870	SSU_rRNA_eukarya	1A:92115-93923	8_6_94	10_1_94	OK	0.369103	0.0517093	-2.83553	-1.97308	0.00625	0.0548709	no
ENSRNA050013871	ENSRNA050013871	SSU_rRNA_eukarya	1A:342084-343857	8_6_94	10_1_94	OK	0.616302	0.14047	-2.13337	-1.97308	0.003	0.034543	yes
ENSRNA050013875	ENSRNA050013875	LSU_rRNA_eukarya	1A:199-1683	8_6_94	10_1_94	OK	1.46478	0.243657	-2.58776	-2.64213	5e-05	0.00207004	yes
ENSRNA050013895	ENSRNA050013895	5_8S_rRNA	1A:95905-122504	8_6_94	10_1_94	OK	1.68473	0.451099	-1.90101	-0.0674549	0.52535	0.728467	no
ENSRNA050013905	ENSRNA050013905	5_8S_rRNA	1A:233817-245051	8_6_94	10_1_94	OK	2.41072	0.420792	-2.51829	-0.26072	0.4191	0.646205	no
ENSRNA050013907	ENSRNA050013907	5_8S_rRNA	1A:392761-392917	8_6_94	10_1_94	OK	7.79286	0	#NAME?	#NAME?	0.0014	0.0212152	yes
ENSRNA050013913	ENSRNA050013913	5_8S_rRNA	1A:7059-7215	8_6_94	10_1_94	OK	1.24821	0.547867	-1.18797	-1.26379	0.4794	0.694337	no
ENSRNA050013946	ENSRNA050013946	Plant_SRP	4D:472346404-472346710	8_6_94	10_1_94	OK	3.85839	1.91587	-1.01	-0.845491	0.1462	0.360173	no
ENSRNA050013947	ENSRNA050013947	U2	4D:477914196-477914471	8_6_94	10_1_94	OK	0.38206	0.66615	0.802049	0.561979	0.35785	0.59167	no
ENSRNA050013959	ENSRNA050013959	Plant_SRP	4D:453324325-453324630	8_6_94	10_1_94	OK	14.8937	7.36354	-1.01623	-1.23695	0.0333	0.151627	no
ENSRNA050014048	ENSRNA050014048	snoR86	4D:3585893-3588718	8_6_94	10_1_94	OK	21.0534	0	#NAME?	#NAME?	0.23645	0.470132	no
ENSRNA050014049	ENSRNA050014049	snoR86	4D:3585893-3588718	8_6_94	10_1_94	OK	0	5.27052	inf	#NAME?	0.17695	0.399439	no
ENSRNA050014051	ENSRNA050014051	snoR86	4D:3585893-3588718	8_6_94	10_1_94	OK	7.07966	2.41446	-1.55198	-0.84096	0.5994	0.781146	no
ENSRNA050014053	ENSRNA050014053	snoR86	4D:3585893-3588718	8_6_94	10_1_94	OK	4.95997	27.3987	2.4657	2.13097	0.4588	0.678365	no
ENSRNA050014060	ENSRNA050014060	snoR134	7B:620995799-620995955	8_6_94	10_1_94	OK	5.61204	2.54032	-1.14351	-2.13805	0.3688	0.601208	no
ENSRNA050014065	ENSRNA050014065	snoR80	7B:608907070-608907201	8_6_94	10_1_94	OK	0	3.02574	inf	#NAME?	0.12415	0.328124	no
ENSRNA050014478	ENSRNA050014478	LSU_rRNA_eukarya	Un:260643887-260645398	8_6_94	10_1_94	OK	1.90157	0.463574	-2.03632	-2.26023	5e-05	0.00207004	yes
ENSRNA050014873	ENSRNA050014873	SSU_rRNA_eukarya	Un:220755330-220757055	8_6_94	10_1_94	OK	2.40632	1.71377	-0.489653	-0.668691	0.2204	0.452411	no
ENSRNA050015109	ENSRNA050015109	LSU_rRNA_eukarya	Un:355155634-355156641	8_6_94	10_1_94	OK	0.519097	0.146051	-1.82953	-1.42587	0.0184	0.105577	no
ENSRNA050015111	ENSRNA050015111	LSU_rRNA_eukarya	Un:356983402-356983795	8_6_94	10_1_94	OK	3.73545	0.260916	-3.83962	-2.76254	0.0609	0.216271	no
ENSRNA050015189	ENSRNA050015189	U2	7B:490675236-490675450	8_6_94	10_1_94	OK	1.01588	0.884526	-0.199754	-0.099672	0.6778	0.831456	no
ENSRNA050015219	ENSRNA050015219	SSU_rRNA_eukarya	Un:274343155-274343620	8_6_94	10_1_94	OK	0.990528	0.201636	-2.29644	-1.2439	0.09395	0.279618	no
ENSRNA050015244	ENSRNA050015244	U5	2D:103147577-103147696	8_6_94	10_1_94	OK	15.3837	0	#NAME?	#NAME?	0.00945	0.0707548	no
ENSRNA050015249	ENSRNA050015249	Plant_SRP	7A:704620481-704620752	8_6_94	10_1_94	OK	0.734668	0	#NAME?	#NAME?	0.0084	0.0658292	no
ENSRNA050015612	ENSRNA050015612	Plant_SRP	7A:8076982-8077286	8_6_94	10_1_94	OK	0.572327	0	#NAME?	#NAME?	0.00365	0.0390193	yes
ENSRNA050015631	ENSRNA050015631	Plant_SRP	7A:7911644-7911961	8_6_94	10_1_94	OK	0.697665	0	#NAME?	#NAME?	5e-05	0.00207004	yes
ENSRNA050015653	ENSRNA050015653	LSU_rRNA_eukarya	1A:532086501-532087445	8_6_94	10_1_94	OK	1.77269	0.0621545	-4.83393	-3.02826	0.02055	0.113058	no
ENSRNA050015656	ENSRNA050015656	snoZ279_R105_R108	1A:535449393-535449499	8_6_94	10_1_94	OK	13.3799	30.8753	1.20639	11.003	0.49915	0.709794	no
ENSRNA050015676	ENSRNA050015676	5_8S_rRNA	Un:199894635-199894791	8_6_94	10_1_94	OK	2.05119	0	#NAME?	#NAME?	0.0118	0.0806952	no
ENSRNA050015677	ENSRNA050015677	5_8S_rRNA	Un:199873568-199873724	8_6_94	10_1_94	OK	1.68727	0	#NAME?	#NAME?	0.02655	0.132298	no
ENSRNA050015918	ENSRNA050015918	U5	7A:666183089-666183205	8_6_94	10_1_94	OK	23.6828	6.97379	-1.76383	-13.0811	0.30345	0.539849	no
ENSRNA050015960	ENSRNA050015960	U2	4D:428985574-428985788	8_6_94	10_1_94	OK	2.01151	1.59772	-0.332263	-0.209562	0.40285	0.631735	no
ENSRNA050015978	ENSRNA050015978	LSU_rRNA_eukarya	Un:459476818-459477675	8_6_94	10_1_94	OK	16.6807	4.79612	-1.79824	-2.61882	5e-05	0.00207004	yes
ENSRNA050015983	ENSRNA050015983	LSU_rRNA_eukarya	Un:455234776-455235277	8_6_94	10_1_94	OK	0.173181	0.386434	1.15794	0.655648	0.29455	0.530939	no
ENSRNA050015984	ENSRNA050015984	LSU_rRNA_eukarya	Un:454461255-454461744	8_6_94	10_1_94	OK	17.2579	4.23444	-2.02702	-2.48869	0.0002	0.00584849	yes
ENSRNA050015989	ENSRNA050015989	LSU_rRNA_eukarya	Un:452262896-452263642	8_6_94	10_1_94	OK	1.71738	0.866403	-0.987103	-0.961146	0.09275	0.277393	no
ENSRNA050015991	ENSRNA050015991	LSU_rRNA_eukarya	Un:459718453-459719138	8_6_94	10_1_94	OK	71.1023	25.23	-1.49476	-2.20791	0.00045	0.0101483	yes
ENSRNA050016003	ENSRNA050016003	LSU_rRNA_eukarya	Un:451427027-451427305	8_6_94	10_1_94	OK	0.366986	0	#NAME?	#NAME?	0.0107	0.0760661	no
ENSRNA050016007	ENSRNA050016007	LSU_rRNA_eukarya	Un:459608488-459608881	8_6_94	10_1_94	OK	1.5052	0.18575	-3.01852	-1.95366	0.1242	0.328182	no
ENSRNA050016008	ENSRNA050016008	LSU_rRNA_eukarya	Un:454825509-454825902	8_6_94	10_1_94	OK	1.09069	0.0722463	-3.91618	-1.73934	0.155	0.37182	no
ENSRNA050016009	ENSRNA050016009	LSU_rRNA_eukarya	Un:458104655-458105048	8_6_94	10_1_94	OK	1.36014	0.0642744	-4.40337	-1.8391	0.1321	0.339847	no
ENSRNA050016010	ENSRNA050016010	LSU_rRNA_eukarya	Un:451695850-451696243	8_6_94	10_1_94	OK	0.57649	0.195819	-1.55778	-0.785166	0.2805	0.516972	no
ENSRNA050016028	ENSRNA050016028	5_8S_rRNA	Un:458434295-458434451	8_6_94	10_1_94	OK	2.59773	0	#NAME?	#NAME?	0.01525	0.0941624	no
ENSRNA050016032	ENSRNA050016032	LSU_rRNA_eukarya	Un:455234542-455234740	8_6_94	10_1_94	OK	0.596839	0.165543	-1.85014	-0.892262	0.3029	0.539216	no
ENSRNA050016304	ENSRNA050016304	SSU_rRNA_eukarya	Un:245702775-245704586	8_6_94	10_1_94	OK	0.95153	0.157659	-2.59344	-2.50349	0.00045	0.0101483	yes
ENSRNA050016305	ENSRNA050016305	LSU_rRNA_eukarya	Un:249837976-249838369	8_6_94	10_1_94	OK	7.64269	0.319257	-4.58129	-3.49173	0.03315	0.151251	no
ENSRNA050016308	ENSRNA050016308	LSU_rRNA_eukarya	Un:247550771-247551377	8_6_94	10_1_94	OK	0.990419	0.0511038	-4.27654	-1.76859	0.11555	0.315043	no
ENSRNA050016388	ENSRNA050016388	LSU_rRNA_eukarya	Un:405069949-405070450	8_6_94	10_1_94	OK	0.5802	0.268256	-1.11294	-0.58045	0.35165	0.585641	no
ENSRNA050016390	ENSRNA050016390	LSU_rRNA_eukarya	Un:400146230-400147906	8_6_94	10_1_94	OK	5.14393	2.17245	-1.24355	-1.8469	0.0016	0.0231729	yes
ENSRNA050016391	ENSRNA050016391	LSU_rRNA_eukarya	Un:402024074-402024352	8_6_94	10_1_94	OK	0.711021	0.176367	-2.01131	-1.09205	0.2902	0.526503	no
ENSRNA050016400	ENSRNA050016400	LSU_rRNA_eukarya	Un:404191674-404192067	8_6_94	10_1_94	OK	0.800945	0.199282	-2.00689	-0.977761	0.20845	0.438181	no
ENSRNA050016401	ENSRNA050016401	LSU_rRNA_eukarya	Un:408023587-408023980	8_6_94	10_1_94	OK	16.2438	0.504095	-5.01005	-3.54505	0.00565	0.0514569	no
ENSRNA050016402	ENSRNA050016402	LSU_rRNA_eukarya	Un:408024180-408024362	8_6_94	10_1_94	OK	2.36821	1.03603	-1.19274	-0.565627	0.30835	0.544921	no
ENSRNA050016404	ENSRNA050016404	LSU_rRNA_eukarya	Un:401394931-401395209	8_6_94	10_1_94	OK	1.01407	0.425115	-1.25423	-0.706362	0.2528	0.487078	no
ENSRNA050016549	ENSRNA050016549	SSU_rRNA_eukarya	Un:282090588-282092399	8_6_94	10_1_94	OK	0.30867	0.325939	0.0785357	0.0744091	0.89565	0.950405	no
ENSRNA050016551	ENSRNA050016551	SSU_rRNA_eukarya	Un:282367306-282368325	8_6_94	10_1_94	OK	1.65351	0.892299	-0.889931	-1.04725	0.06765	0.230086	no
ENSRNA050016680	ENSRNA050016680	IsrR	5D:28034370-28034557	8_6_94	10_1_94	OK	2.86364	1.71416	-0.740348	-0.827876	0.4957	0.706993	no
ENSRNA050016784	ENSRNA050016784	LSU_rRNA_eukarya	Un:310327907-310328981	8_6_94	10_1_94	OK	0.421054	0.14528	-1.53517	-1.15626	0.04435	0.179955	no
ENSRNA050016785	ENSRNA050016785	SSU_rRNA_eukarya	Un:314441790-314443319	8_6_94	10_1_94	OK	1.09387	0.30819	-1.82755	-1.95544	0.0021	0.0275511	yes
ENSRNA050016808	ENSRNA050016808	LSU_rRNA_eukarya	Un:216042836-216043114	8_6_94	10_1_94	OK	2.2379	0.528274	-2.08278	-1.23831	0.06495	0.224348	no
ENSRNA050017158	ENSRNA050017158	U2	7A:533597546-533597777	8_6_94	10_1_94	OK	3.22705	0.317955	-3.34332	-1.96069	0.16025	0.378292	no
ENSRNA050017159	ENSRNA050017159	U2	7A:533585095-533585326	8_6_94	10_1_94	OK	0.919111	0.297149	-1.62905	-1.28305	0.3609	0.594368	no
ENSRNA050017161	ENSRNA050017161	LSU_rRNA_eukarya	7A:537208928-537209094	8_6_94	10_1_94	OK	8.76362	0.403595	-4.44055	-4.33669	0.1321	0.339847	no
ENSRNA050017170	ENSRNA050017170	Intron_gpI	2D:55014633-55014888	8_6_94	10_1_94	OK	0.528518	0	#NAME?	#NAME?	0.01425	0.0904913	no
ENSRNA050017176	ENSRNA050017176	Plant_SRP	7A:694552531-694552834	8_6_94	10_1_94	OK	1.57662	1.87457	0.249719	0.182043	0.7469	0.871234	no
ENSRNA050017177	ENSRNA050017177	Plant_SRP	7A:691604770-691605077	8_6_94	10_1_94	OK	2.02785	0.279651	-2.85825	-1.57886	0.12085	0.323052	no
ENSRNA050017193	ENSRNA050017193	LSU_rRNA_eukarya	Un:345600735-345601104	8_6_94	10_1_94	OK	1.43054	0.584758	-1.29065	-0.950953	0.1109	0.307577	no
ENSRNA050017194	ENSRNA050017194	LSU_rRNA_eukarya	Un:345599199-345599876	8_6_94	10_1_94	OK	10.6947	1.49452	-2.83914	-3.32076	5e-05	0.00207004	yes
ENSRNA050017196	ENSRNA050017196	LSU_rRNA_eukarya	Un:342573821-342574025	8_6_94	10_1_94	OK	35.6682	0.515246	-6.11323	-4.51789	0.099	0.288141	no
ENSRNA050017201	ENSRNA050017201	LSU_rRNA_eukarya	Un:345601140-345601471	8_6_94	10_1_94	OK	37.4834	16.198	-1.21043	-1.73061	0.00175	0.0244459	yes
ENSRNA050017274	ENSRNA050017274	U6	4A:640938775-640938878	8_6_94	10_1_94	OK	21.5192	32.6475	0.601347	0.373395	0.50935	0.717537	no
ENSRNA050017603	ENSRNA050017603	LSU_rRNA_eukarya	4D:322005704-322006141	8_6_94	10_1_94	OK	0.553888	0.0372093	-3.89586	-1.15493	0.1456	0.359455	no
ENSRNA050017632	ENSRNA050017632	SSU_rRNA_eukarya	2D:272554221-272554866	8_6_94	10_1_94	OK	6.34729	2.06683	-1.61872	-1.9257	0.0012	0.0192195	yes
ENSRNA050017633	ENSRNA050017633	SSU_rRNA_eukarya	2D:272553687-272554221	8_6_94	10_1_94	OK	44.9185	6.23777	-2.84821	-3.84061	5e-05	0.00207004	yes
ENSRNA050017664	ENSRNA050017664	U2	7A:634798444-634798641	8_6_94	10_1_94	OK	0.546538	0	#NAME?	#NAME?	0.0248	0.127022	no
ENSRNA050017680	ENSRNA050017680	snoZ278	7A:635033421-635033536	8_6_94	10_1_94	OK	6.91169	6.11991	-0.175528	-0.866222	0.77845	0.888579	no
ENSRNA050017681	ENSRNA050017681	U5	7A:631882338-631882458	8_6_94	10_1_94	OK	8.52289	0	#NAME?	#NAME?	0.041	0.171807	no
ENSRNA050017688	ENSRNA050017688	U2	4A:21844275-21844506	8_6_94	10_1_94	OK	0.266255	0.643087	1.27221	0.877893	0.31485	0.55129	no
ENSRNA050017713	ENSRNA050017713	LSU_rRNA_eukarya	7D:88624269-88624919	8_6_94	10_1_94	OK	1.20957	0.213823	-2.5	-1.91283	0.0055	0.0507493	no
ENSRNA050017717	ENSRNA050017717	LSU_rRNA_eukarya	7D:88599587-88600024	8_6_94	10_1_94	OK	14.5635	3.50639	-2.05429	-2.66792	5e-05	0.00207004	yes
ENSRNA050017720	ENSRNA050017720	U4	7D:84796252-84796403	8_6_94	10_1_94	OK	2.45192	0.702869	-1.80258	-2.39564	0.31625	0.552596	no
ENSRNA050017726	ENSRNA050017726	SSU_rRNA_eukarya	1D:403674809-403676025	8_6_94	10_1_94	OK	0.408121	0.172268	-1.24434	-0.999952	0.08525	0.263919	no
ENSRNA050017735	ENSRNA050017735	U1	7A:81643265-81643426	8_6_94	10_1_94	OK	8.66463	0.811054	-3.41727	-3.68484	0.2406	0.474625	no
ENSRNA050017740	ENSRNA050017740	U4	7A:85957935-85958086	8_6_94	10_1_94	OK	4.87752	2.21996	-1.13562	-0.802877	0.3933	0.623642	no
ENSRNA050017788	ENSRNA050017788	LSU_rRNA_eukarya	5D:432337582-432338286	8_6_94	10_1_94	OK	152.841	22.3003	-2.7769	-3.47687	5e-05	0.00207004	yes
ENSRNA050018378	ENSRNA050018378	SSU_rRNA_eukarya	4A:362903893-362904315	8_6_94	10_1_94	OK	2.38815	0.478084	-2.32056	-1.71351	0.01565	0.0956989	no
ENSRNA050018652	ENSRNA050018652	LSU_rRNA_eukarya	Un:421711631-421712408	8_6_94	10_1_94	OK	0.96928	0.179562	-2.43243	-1.88188	0.004	0.0413861	yes
ENSRNA050018657	ENSRNA050018657	LSU_rRNA_eukarya	Un:424952959-424953460	8_6_94	10_1_94	OK	1.76865	1.56552	-0.17601	-0.119739	0.82645	0.91397	no
ENSRNA050018665	ENSRNA050018665	LSU_rRNA_eukarya	Un:424952259-424952958	8_6_94	10_1_94	OK	50.2707	13.7355	-1.87181	-2.77508	5e-05	0.00207004	yes
ENSRNA050018666	ENSRNA050018666	LSU_rRNA_eukarya	Un:420405459-420405913	8_6_94	10_1_94	OK	0.414198	0.0402534	-3.36314	-0.822162	0.23495	0.468493	no
ENSRNA050018667	ENSRNA050018667	LSU_rRNA_eukarya	Un:427443338-427444038	8_6_94	10_1_94	OK	4.38924	5.45449	0.313473	0.438267	0.4219	0.648651	no
ENSRNA050018674	ENSRNA050018674	LSU_rRNA_eukarya	Un:421394482-421394875	8_6_94	10_1_94	OK	1.27908	0	#NAME?	#NAME?	0.0002	0.00584849	yes
ENSRNA050018675	ENSRNA050018675	LSU_rRNA_eukarya	Un:420404743-420404951	8_6_94	10_1_94	OK	2.77284	1.19877	-1.20981	-0.693221	0.22855	0.461625	no
ENSRNA050018676	ENSRNA050018676	LSU_rRNA_eukarya	Un:422172698-422173135	8_6_94	10_1_94	OK	156.076	9.56327	-4.0286	-4.97363	5e-05	0.00207004	yes
ENSRNA050018681	ENSRNA050018681	SSU_rRNA_eukarya	Un:423535774-423536361	8_6_94	10_1_94	OK	2.72853	0.884405	-1.62534	-1.55185	0.0121	0.0819673	no
ENSRNA050018692	ENSRNA050018692	LSU_rRNA_eukarya	Un:425407784-425408564	8_6_94	10_1_94	OK	69.1456	1.7462	-5.30735	-5.19798	5e-05	0.00207004	yes
ENSRNA050018807	ENSRNA050018807	LSU_rRNA_eukarya	Un:424953510-424953679	8_6_94	10_1_94	OK	5.40895	0.577138	-3.22836	-2.71026	0.18565	0.410566	no
ENSRNA050018902	ENSRNA050018902	SSU_rRNA_eukarya	5D:357553801-357554476	8_6_94	10_1_94	OK	3.98338	1.23358	-1.69114	-1.92161	0.001	0.0170974	yes
ENSRNA050018908	ENSRNA050018908	LSU_rRNA_eukarya	Un:439372951-439374252	8_6_94	10_1_94	OK	0.322272	0.101041	-1.67334	-1.2226	0.0488	0.19008	no
ENSRNA050018916	ENSRNA050018916	LSU_rRNA_eukarya	Un:432623794-432624295	8_6_94	10_1_94	OK	0.791329	0.250509	-1.65941	-1.07063	0.245	0.479038	no
ENSRNA050018921	ENSRNA050018921	LSU_rRNA_eukarya	Un:433183775-433184276	8_6_94	10_1_94	OK	0.499723	0	#NAME?	#NAME?	0.12255	0.325684	no
ENSRNA050018922	ENSRNA050018922	LSU_rRNA_eukarya	Un:433183337-433183752	8_6_94	10_1_94	OK	0.358101	0.139163	-1.36359	-0.635201	0.27635	0.512697	no
ENSRNA050018930	ENSRNA050018930	LSU_rRNA_eukarya	Un:432828631-432829155	8_6_94	10_1_94	OK	24.5005	7.35539	-1.73594	-2.39755	5e-05	0.00207004	yes
ENSRNA050018931	ENSRNA050018931	LSU_rRNA_eukarya	Un:430609122-430609400	8_6_94	10_1_94	OK	0.585137	0.341528	-0.776769	-0.503914	0.5544	0.749237	no
ENSRNA050018932	ENSRNA050018932	LSU_rRNA_eukarya	Un:431370303-431370581	8_6_94	10_1_94	OK	0.483858	0.17249	-1.48807	-0.69059	0.4212	0.647934	no
ENSRNA050018933	ENSRNA050018933	LSU_rRNA_eukarya	Un:436195333-436195611	8_6_94	10_1_94	OK	1.48696	0.354295	-2.06934	-1.04161	0.0945	0.28041	no
ENSRNA050018934	ENSRNA050018934	LSU_rRNA_eukarya	Un:431954931-431955209	8_6_94	10_1_94	OK	0.491377	0	#NAME?	#NAME?	0.00865	0.0669063	no
ENSRNA050018938	ENSRNA050018938	LSU_rRNA_eukarya	Un:436395506-436395899	8_6_94	10_1_94	OK	1.16433	0.0640856	-4.18336	-1.66828	0.1322	0.339915	no
ENSRNA050018939	ENSRNA050018939	LSU_rRNA_eukarya	Un:438390243-438390636	8_6_94	10_1_94	OK	0.956936	0.133676	-2.83969	-1.7215	0.2737	0.509582	no
ENSRNA050019092	ENSRNA050019092	LSU_rRNA_eukarya	Un:439744894-439745429	8_6_94	10_1_94	OK	4.89548	1.35348	-1.85477	-1.90721	0.00245	0.0303133	yes
ENSRNA050019093	ENSRNA050019093	LSU_rRNA_eukarya	Un:432800682-432801256	8_6_94	10_1_94	OK	37.397	12.306	-1.60356	-2.48842	5e-05	0.00207004	yes
ENSRNA050019111	ENSRNA050019111	LSU_rRNA_eukarya	Un:431509564-431509914	8_6_94	10_1_94	OK	1.23912	0.722269	-0.778709	-0.505995	0.38765	0.618556	no
ENSRNA050019263	ENSRNA050019263	SSU_rRNA_eukarya	1B:111165047-111166117	8_6_94	10_1_94	OK	1.23285	1.30656	0.0837692	0.0984748	0.8595	0.931791	no
ENSRNA050019297	ENSRNA050019297	SSU_rRNA_eukarya	5D:312625685-312626262	8_6_94	10_1_94	OK	26.3417	4.02687	-2.70962	-3.52092	5e-05	0.00207004	yes
ENSRNA050019323	ENSRNA050019323	LSU_rRNA_eukarya	Un:363111219-363112500	8_6_94	10_1_94	OK	4.09071	1.54638	-1.40346	-1.94981	0.0009	0.0160275	yes
ENSRNA050019327	ENSRNA050019327	LSU_rRNA_eukarya	Un:366252147-366253154	8_6_94	10_1_94	OK	0.319203	0.0449869	-2.8269	-1.44143	0.0382	0.164707	no
ENSRNA050019328	ENSRNA050019328	LSU_rRNA_eukarya	Un:367833760-367834354	8_6_94	10_1_94	OK	228.759	57.0601	-2.00327	-2.7608	5e-05	0.00207004	yes
ENSRNA050019393	ENSRNA050019393	LSU_rRNA_eukarya	Un:365941076-365941303	8_6_94	10_1_94	OK	398.259	32.4246	-3.61855	-4.51183	5e-05	0.00207004	yes
ENSRNA050019411	ENSRNA050019411	snoR86	4A:601059792-601062892	8_6_94	10_1_94	OK	41.4257	56.032	0.435726	0.0743884	0.8139	0.907499	no
ENSRNA050019428	ENSRNA050019428	U2	6D:83283068-83283265	8_6_94	10_1_94	OK	1.94043	0.314673	-2.62445	-1.78096	0.18095	0.404689	no
ENSRNA050019466	ENSRNA050019466	U1	7B:103882872-103883033	8_6_94	10_1_94	OK	11.683	2.52571	-2.20965	-1.38802	0.04065	0.170857	no
ENSRNA050019467	ENSRNA050019467	U1	7B:103738091-103738251	8_6_94	10_1_94	OK	1.16827	0	#NAME?	#NAME?	0.041	0.171807	no
ENSRNA050019479	ENSRNA050019479	LSU_rRNA_eukarya	Un:378097129-378098410	8_6_94	10_1_94	OK	0.439776	0.0484831	-3.18121	-1.97504	0.018	0.104009	no
ENSRNA050019571	ENSRNA050019571	SSU_rRNA_eukarya	7B:54070800-54071283	8_6_94	10_1_94	OK	2.90197	1.98344	-0.549031	-0.592788	0.3074	0.543886	no
ENSRNA050019583	ENSRNA050019583	snoZ223	6A:596158387-596158486	8_6_94	10_1_94	OK	0	43.4848	inf	#NAME?	0.05825	0.210531	no
ENSRNA050019598	ENSRNA050019598	U1	7D:138378611-138378773	8_6_94	10_1_94	OK	6.12458	1.6794	-1.86667	-1.55599	0.1406	0.35202	no
ENSRNA050019601	ENSRNA050019601	snoZ279_R105_R108	7D:134482832-134482936	8_6_94	10_1_94	OK	120.917	0	#NAME?	#NAME?	0.00255	0.0311144	yes
ENSRNA050019661	ENSRNA050019661	U1	5D:517672005-517672166	8_6_94	10_1_94	OK	5.30413	2.00993	-1.39997	-0.671243	0.2548	0.489346	no
ENSRNA050019662	ENSRNA050019662	U1	5D:512894240-512894401	8_6_94	10_1_94	OK	3.22626	2.66607	-0.275152	-0.505081	0.8345	0.918565	no
ENSRNA050019663	ENSRNA050019663	U1	5D:513466073-513466234	8_6_94	10_1_94	OK	2.22654	2.05351	-0.116711	-0.0699129	0.87945	0.941984	no
ENSRNA050019664	ENSRNA050019664	U1	5D:512778195-512778356	8_6_94	10_1_94	OK	2.36013	2.1529	-0.132581	-0.198797	0.8826	0.943676	no
ENSRNA050019668	ENSRNA050019668	Plant_SRP	7B:683562589-683562891	8_6_94	10_1_94	OK	3.64144	1.65926	-1.13397	-0.88108	0.12435	0.32831	no
ENSRNA050019669	ENSRNA050019669	Plant_SRP	7B:683757857-683758159	8_6_94	10_1_94	OK	0.737133	0.205027	-1.84611	-1.00252	0.3154	0.551806	no
ENSRNA050019670	ENSRNA050019670	Plant_SRP	7B:683598927-683599174	8_6_94	10_1_94	OK	1.87943	0.739372	-1.34592	-0.691768	0.20965	0.439624	no
ENSRNA050019671	ENSRNA050019671	Plant_SRP	7B:683519569-683519739	8_6_94	10_1_94	OK	1.27322	1.31407	0.045561	0.0773146	0.8148	0.907877	no
ENSRNA050019710	ENSRNA050019710	SSU_rRNA_eukarya	5D:18602169-18602452	8_6_94	10_1_94	OK	2.66564	0.727022	-1.87441	-1.3263	0.0913	0.274905	no
ENSRNA050019778	ENSRNA050019778	U1	6A:581743763-581743950	8_6_94	10_1_94	OK	1.54687	0	#NAME?	#NAME?	0.11365	0.311834	no
ENSRNA050019790	ENSRNA050019790	LSU_rRNA_eukarya	7D:606923310-606923737	8_6_94	10_1_94	OK	351.312	73.4611	-2.2577	-3.18897	5e-05	0.00207004	yes
ENSRNA050019834	ENSRNA050019834	mir-166	1D:254662232-254662340	8_6_94	10_1_94	OK	29.9598	0	#NAME?	#NAME?	0.01525	0.0941624	no
ENSRNA050019836	ENSRNA050019836	LSU_rRNA_eukarya	1D:254379793-254380020	8_6_94	10_1_94	OK	1.12962	0	#NAME?	#NAME?	0.00465	0.0456159	yes
ENSRNA050019841	ENSRNA050019841	LSU_rRNA_eukarya	6A:199251286-199251449	8_6_94	10_1_94	OK	68.943	15.4505	-2.15776	-2.08559	0.0019	0.0258169	yes
ENSRNA050019843	ENSRNA050019843	LSU_rRNA_eukarya	5D:329134183-329134410	8_6_94	10_1_94	OK	0.536105	0	#NAME?	#NAME?	0.0107	0.0760661	no
ENSRNA050019848	ENSRNA050019848	U4	7D:60440303-60440454	8_6_94	10_1_94	OK	4.11892	0	#NAME?	#NAME?	0.0072	0.0598384	no
ENSRNA050019869	ENSRNA050019869	snoZ279_R105_R108	1B:596116582-596116688	8_6_94	10_1_94	OK	61.3474	13.9339	-2.13841	-22.4171	0.32775	0.563628	no
ENSRNA050019891	ENSRNA050019891	SSU_rRNA_eukarya	1B:544602415-544604226	8_6_94	10_1_94	OK	0.671791	0.58023	-0.211385	-0.250118	0.66265	0.822064	no
ENSRNA050019892	ENSRNA050019892	SSU_rRNA_eukarya	1B:544606048-544607858	8_6_94	10_1_94	OK	0.350232	0.185198	-0.919245	-0.824358	0.15935	0.377314	no
ENSRNA050019893	ENSRNA050019893	SSU_rRNA_eukarya	1B:544620343-544622154	8_6_94	10_1_94	OK	0.544893	0.221099	-1.30128	-1.18598	0.03975	0.168644	no
ENSRNA050019894	ENSRNA050019894	LSU_rRNA_eukarya	1B:544585434-544588113	8_6_94	10_1_94	OK	0.35856	0.14481	-1.30806	-0.852301	0.106	0.299767	no
ENSRNA050019895	ENSRNA050019895	LSU_rRNA_eukarya	1B:544615944-544617455	8_6_94	10_1_94	OK	0.89741	0.144395	-2.63575	-2.30345	0.00065	0.0129314	yes
ENSRNA050019896	ENSRNA050019896	LSU_rRNA_eukarya	1B:544614000-544615099	8_6_94	10_1_94	OK	1.13614	0.266771	-2.09046	-1.91591	0.00245	0.0303133	yes
ENSRNA050019899	ENSRNA050019899	LSU_rRNA_eukarya	1B:544615228-544615436	8_6_94	10_1_94	OK	0.816468	0.173604	-2.2336	-1.14583	0.2192	0.450981	no
ENSRNA050019909	ENSRNA050019909	LSU_rRNA_eukarya	5D:128184628-128185562	8_6_94	10_1_94	OK	12.0644	3.13873	-1.94251	-2.71294	5e-05	0.00207004	yes
ENSRNA050019911	ENSRNA050019911	U1	1B:396605615-396605774	8_6_94	10_1_94	OK	11.1579	2.6188	-2.09108	-1.26469	0.06455	0.223682	no
ENSRNA050019914	ENSRNA050019914	U5	2D:529675228-529675344	8_6_94	10_1_94	OK	10.4316	2.8918	-1.85092	-8.59392	0.35715	0.590898	no
ENSRNA050019927	ENSRNA050019927	U6	2D:541479277-541479382	8_6_94	10_1_94	OK	12.5513	4.57435	-1.45619	-9.21263	0.46115	0.68036	no
ENSRNA050019957	ENSRNA050019957	snoR86	4B:5466037-5468623	8_6_94	10_1_94	OK	12.5784	0	#NAME?	#NAME?	0.1648	0.383945	no
ENSRNA050019963	ENSRNA050019963	U1	5D:528148735-528148896	8_6_94	10_1_94	OK	10.8298	1.41417	-2.93698	-4.06787	0.1042	0.296868	no
ENSRNA050019964	ENSRNA050019964	LSU_rRNA_eukarya	5D:523014639-523015914	8_6_94	10_1_94	OK	120.935	18.3853	-2.71761	-3.24443	0.0001	0.00354325	yes
ENSRNA050019988	ENSRNA050019988	Intron_gpI	6B:450078170-450078741	8_6_94	10_1_94	OK	206.46	42.5995	-2.27696	-3.48045	5e-05	0.00207004	yes
ENSRNA050019996	ENSRNA050019996	U4	7A:64729123-64729274	8_6_94	10_1_94	OK	2.65475	8.28307	1.64159	1.24357	0.17625	0.398651	no
ENSRNA050019997	ENSRNA050019997	U4	7A:64311939-64312093	8_6_94	10_1_94	OK	3.83862	7.77905	1.01901	2.61131	0.38125	0.612386	no
ENSRNA050020005	ENSRNA050020005	U1	6D:429353494-429353655	8_6_94	10_1_94	OK	1.86207	0	#NAME?	#NAME?	0.0256	0.129447	no
ENSRNA050020012	ENSRNA050020012	U1	6D:434450167-434450328	8_6_94	10_1_94	OK	8.95512	6.78318	-0.400752	-0.348467	0.6368	0.806239	no
ENSRNA050020028	ENSRNA050020028	U2	6D:57897844-57901350	8_6_94	10_1_94	OK	0.836215	0.583553	-0.519011	-0.198397	0.75725	0.877112	no
ENSRNA050020180	ENSRNA050020180	U1	6B:657226308-657226469	8_6_94	10_1_94	OK	1.90287	0.882125	-1.10912	-1.16402	0.49655	0.707651	no
ENSRNA050020184	ENSRNA050020184	U1	6B:657166803-657166964	8_6_94	10_1_94	OK	1.52833	1.33993	-0.189797	-0.206631	0.85945	0.931784	no
ENSRNA050020207	ENSRNA050020207	SSU_rRNA_eukarya	4A:554992253-554994050	8_6_94	10_1_94	OK	0.672933	0.383078	-0.812826	-0.91365	0.11175	0.308802	no
ENSRNA050020211	ENSRNA050020211	5_8S_rRNA	4A:554938574-554938730	8_6_94	10_1_94	OK	1.59269	0	#NAME?	#NAME?	0.0248	0.127022	no
ENSRNA050020223	ENSRNA050020223	LSU_rRNA_eukarya	Un:466664930-466665736	8_6_94	10_1_94	OK	139.973	46.2934	-1.59627	-2.0799	0.00055	0.0115286	yes
ENSRNA050020225	ENSRNA050020225	LSU_rRNA_eukarya	Un:464675144-464675537	8_6_94	10_1_94	OK	0.347443	0	#NAME?	#NAME?	0.0118	0.0806952	no
ENSRNA050020243	ENSRNA050020243	SSU_rRNA_eukarya	Un:464620475-464620636	8_6_94	10_1_94	OK	1.34422	1.72663	0.361186	0.590622	0.8106	0.905901	no
ENSRNA050020254	ENSRNA050020254	5_8S_rRNA	Un:466541463-466541619	8_6_94	10_1_94	OK	6.64376	0	#NAME?	#NAME?	0.00255	0.0311144	yes
ENSRNA050020550	ENSRNA050020550	SSU_rRNA_eukarya	Un:462272577-462273180	8_6_94	10_1_94	OK	11.9751	3.73329	-1.68152	-2.15538	0.0002	0.00584849	yes
ENSRNA050020612	ENSRNA050020612	U2	4B:604141379-604141609	8_6_94	10_1_94	OK	0.578787	0	#NAME?	#NAME?	0.0997	0.289239	no
ENSRNA050020613	ENSRNA050020613	SSU_rRNA_eukarya	1D:298347047-298347886	8_6_94	10_1_94	OK	6.06205	1.92277	-1.65662	-2.12423	0.00035	0.00857714	yes
ENSRNA050020614	ENSRNA050020614	U1	1D:295280884-295281045	8_6_94	10_1_94	OK	2.70155	2.47675	-0.125338	-0.0692352	0.89475	0.9499	no
ENSRNA050020646	ENSRNA050020646	LSU_rRNA_eukarya	Un:389849528-389849806	8_6_94	10_1_94	OK	0.48574	0.3388	-0.51975	-0.22885	0.7023	0.846185	no
ENSRNA050020657	ENSRNA050020657	SSU_rRNA_eukarya	Un:389803732-389804046	8_6_94	10_1_94	OK	0.499473	0.0596993	-3.06462	-0.984072	0.16505	0.384373	no
ENSRNA050020661	ENSRNA050020661	SSU_rRNA_eukarya	Un:382161258-382161386	8_6_94	10_1_94	OK	3.18682	0	#NAME?	#NAME?	0.0557	0.205158	no
ENSRNA050020748	ENSRNA050020748	snoZ279_R105_R108	5D:41116351-41116456	8_6_94	10_1_94	OK	14.4033	21.452	0.574709	6.06283	0.76105	0.879305	no
ENSRNA050020778	ENSRNA050020778	U1	5B:657596126-657596287	8_6_94	10_1_94	OK	4.98351	0	#NAME?	#NAME?	0.00315	0.0355947	yes
ENSRNA050020779	ENSRNA050020779	U1	5B:650165413-650165574	8_6_94	10_1_94	OK	0	5.71687	inf	#NAME?	0.00075	0.0142632	yes
ENSRNA050020797	ENSRNA050020797	LSU_rRNA_eukarya	1B:421411562-421412028	8_6_94	10_1_94	OK	16.5828	7.98608	-1.05413	-1.6108	0.00565	0.0514569	no
ENSRNA050020806	ENSRNA050020806	U2	3D:501812808-501813004	8_6_94	10_1_94	OK	0.754979	0.149655	-2.33479	-1.06418	0.2133	0.443954	no
ENSRNA050020807	ENSRNA050020807	U2	3D:507446372-507449256	8_6_94	10_1_94	OK	0.648312	0	#NAME?	#NAME?	0.13745	0.347494	no
ENSRNA050020808	ENSRNA050020808	U2	3D:507483514-507483711	8_6_94	10_1_94	OK	1.11874	0	#NAME?	#NAME?	0.0068	0.057868	no
ENSRNA050020844	ENSRNA050020844	SSU_rRNA_eukarya	3D:427289342-427289839	8_6_94	10_1_94	OK	168.9	38.1784	-2.14534	-3.07869	5e-05	0.00207004	yes
ENSRNA050020845	ENSRNA050020845	LSU_rRNA_eukarya	3D:213405354-213406298	8_6_94	10_1_94	OK	0.925161	0.0118174	-6.29072	-1.42056	0.13735	0.347422	no
ENSRNA050020846	ENSRNA050020846	LSU_rRNA_eukarya	3D:213377621-213378047	8_6_94	10_1_94	OK	448.217	66.7364	-2.74765	-3.55771	5e-05	0.00207004	yes
ENSRNA050020855	ENSRNA050020855	snoR134	7D:567290110-567290266	8_6_94	10_1_94	OK	3.83518	2.24625	-0.771777	-1.67316	0.59535	0.778463	no
ENSRNA050020858	ENSRNA050020858	snoZ223	7D:567289810-567289907	8_6_94	10_1_94	OK	64.2694	0	#NAME?	#NAME?	0.0256	0.129447	no
ENSRNA050020868	ENSRNA050020868	snoR134	7A:653700678-653700834	8_6_94	10_1_94	OK	3.19831	2.06314	-0.632466	-1.55569	0.6724	0.828146	no
ENSRNA050020880	ENSRNA050020880	SSU_rRNA_eukarya	Un:237317105-237318916	8_6_94	10_1_94	OK	0.451447	0.274924	-0.715521	-0.71747	0.20275	0.431272	no
ENSRNA050020886	ENSRNA050020886	5_8S_rRNA	Un:237310453-237310609	8_6_94	10_1_94	OK	1.76761	0	#NAME?	#NAME?	0.0248	0.127022	no
ENSRNA050021165	ENSRNA050021165	Plant_SRP	7D:7195118-7195422	8_6_94	10_1_94	OK	0.350315	0.413387	0.238839	0.133714	0.85365	0.928711	no
ENSRNA050021170	ENSRNA050021170	LSU_rRNA_eukarya	4D:240986643-240989128	8_6_94	10_1_94	OK	8.96888	1.90219	-2.23726	-3.17188	5e-05	0.00207004	yes
ENSRNA050021179	ENSRNA050021179	snoZ279_R105_R108	5A:29511837-29511941	8_6_94	10_1_94	OK	38.44	6.89965	-2.47801	-22.4081	0.20555	0.434625	no
ENSRNA050021186	ENSRNA050021186	U5	5D:465897390-465897508	8_6_94	10_1_94	OK	11.7897	0	#NAME?	#NAME?	0.02655	0.132298	no
ENSRNA050021190	ENSRNA050021190	U1	5B:643675194-643675355	8_6_94	10_1_94	OK	2.7919	1.00263	-1.47746	-1.77453	0.41035	0.638119	no
ENSRNA050021237	ENSRNA050021237	LSU_rRNA_eukarya	Un:440636897-440637175	8_6_94	10_1_94	OK	0.983277	0.174707	-2.49266	-1.22956	0.26835	0.503857	no
ENSRNA050021239	ENSRNA050021239	SSU_rRNA_eukarya	Un:441243579-441243983	8_6_94	10_1_94	OK	10.3567	4.69594	-1.14107	-1.38906	0.0183	0.105221	no
ENSRNA050021245	ENSRNA050021245	LSU_rRNA_eukarya	Un:440390434-440390827	8_6_94	10_1_94	OK	2.38473	0.0634012	-5.23317	-2.17828	0.13205	0.339847	no
ENSRNA050021247	ENSRNA050021247	LSU_rRNA_eukarya	Un:448225742-448226135	8_6_94	10_1_94	OK	1.69818	0	#NAME?	#NAME?	5e-05	0.00207004	yes
ENSRNA050021252	ENSRNA050021252	SSU_rRNA_eukarya	Un:440457580-440458167	8_6_94	10_1_94	OK	4.76932	2.98408	-0.676497	-0.864255	0.1252	0.329733	no
ENSRNA050021423	ENSRNA050021423	LSU_rRNA_eukarya	Un:442010356-442010501	8_6_94	10_1_94	OK	1.44088	0	#NAME?	#NAME?	0.0557	0.205158	no
ENSRNA050021503	ENSRNA050021503	MIR159	3B:6753734-6753929	8_6_94	10_1_94	OK	2.50249	3.07472	0.297091	0.192016	0.74185	0.868666	no
ENSRNA050021522	ENSRNA050021522	SSU_rRNA_eukarya	6B:707186112-707186410	8_6_94	10_1_94	OK	0.481271	0.305279	-0.656719	-0.382964	0.57235	0.762579	no
ENSRNA050021548	ENSRNA050021548	U2	6D:133211895-133212174	8_6_94	10_1_94	OK	1.31086	0.890842	-0.55727	-0.504201	0.19525	0.422007	no
ENSRNA050021553	ENSRNA050021553	snoZ118	5B:383743021-383743125	8_6_94	10_1_94	OK	22.4088	0	#NAME?	#NAME?	0.04565	0.182634	no
ENSRNA050021574	ENSRNA050021574	SSU_rRNA_eukarya	4D:18320425-18320709	8_6_94	10_1_94	OK	0.660694	0	#NAME?	#NAME?	0.0068	0.057868	no
ENSRNA050021631	ENSRNA050021631	Plant_SRP	7D:599480465-599480743	8_6_94	10_1_94	OK	0.608516	0.467369	-0.380732	-0.241836	0.7704	0.884494	no
ENSRNA050021641	ENSRNA050021641	MIR159	3D:122668338-122668537	8_6_94	10_1_94	OK	2.21254	2.41132	0.124121	0.103897	0.89775	0.951178	no
ENSRNA050021646	ENSRNA050021646	U1	5B:620767258-620767419	8_6_94	10_1_94	OK	4.90846	0.457734	-3.42269	-3.27541	0.15795	0.375449	no
ENSRNA050021663	ENSRNA050021663	U11	6A:520395302-520395430	8_6_94	10_1_94	OK	3.33602	1.62978	-1.03345	-2.38916	0.5372	0.73749	no
ENSRNA050021664	ENSRNA050021664	Plant_SRP	3D:478130083-478130386	8_6_94	10_1_94	OK	2.17055	2.11498	-0.037418	-0.0304236	0.96525	0.982659	no
ENSRNA050021715	ENSRNA050021715	SSU_rRNA_eukarya	7D:231587122-231587626	8_6_94	10_1_94	OK	250.998	34.3956	-2.86738	-3.70229	5e-05	0.00207004	yes
ENSRNA050021721	ENSRNA050021721	LSU_rRNA_eukarya	7D:231543454-231543567	8_6_94	10_1_94	OK	1864.21	446.693	-2.06121	-2.57543	5e-05	0.00207004	yes
ENSRNA050021723	ENSRNA050021723	LSU_rRNA_eukarya	7D:231543682-231544148	8_6_94	10_1_94	OK	2.09658	1.37682	-0.606696	-0.627238	0.2629	0.497974	no
ENSRNA050021731	ENSRNA050021731	LSU_rRNA_eukarya	7A:560353017-560354499	8_6_94	10_1_94	OK	1.35266	0.377954	-1.83952	-2.08882	0.00025	0.00683697	yes
ENSRNA050021761	ENSRNA050021761	SSU_rRNA_eukarya	Un:67502489-67504300	8_6_94	10_1_94	OK	0.381299	0.249539	-0.61166	-0.576681	0.31615	0.55252	no
ENSRNA050021762	ENSRNA050021762	SSU_rRNA_eukarya	Un:67493790-67495600	8_6_94	10_1_94	OK	5.25698	0.946338	-2.47381	-3.07067	5e-05	0.00207004	yes
ENSRNA050021763	ENSRNA050021763	SSU_rRNA_eukarya	Un:67512423-67512919	8_6_94	10_1_94	OK	0.727549	0.180704	-2.00942	-1.11764	0.06935	0.233361	no
ENSRNA050022184	ENSRNA050022184	SSU_rRNA_eukarya	5A:706863057-706873238	8_6_94	10_1_94	OK	0.431399	0.0487048	-3.14689	-1.41138	0.28125	0.517682	no
ENSRNA050022766	ENSRNA050022766	LSU_rRNA_eukarya	3D:202617318-202617686	8_6_94	10_1_94	OK	0.724748	0.269446	-1.42748	-0.920726	0.18135	0.405256	no
ENSRNA050022776	ENSRNA050022776	RNase_MRP	3A:735888339-735888580	8_6_94	10_1_94	OK	2.25368	0	#NAME?	#NAME?	0.0017	0.024059	yes
ENSRNA050022790	ENSRNA050022790	SSU_rRNA_eukarya	5D:31479192-31480957	8_6_94	10_1_94	OK	0.380385	0.200207	-0.925968	-0.894593	0.10155	0.292349	no
ENSRNA050022800	ENSRNA050022800	U1	5A:655996946-655997107	8_6_94	10_1_94	OK	6.07425	2.23355	-1.44337	-1.29847	0.24305	0.477051	no
ENSRNA050022821	ENSRNA050022821	MIR159	3A:130583925-130584120	8_6_94	10_1_94	OK	0.227962	2.41416	3.40466	1.83863	0.16325	0.382214	no
ENSRNA050022826	ENSRNA050022826	SSU_rRNA_eukarya	4A:583869826-583871044	8_6_94	10_1_94	OK	5.40934	0.954034	-2.50334	-3.09228	5e-05	0.00207004	yes
ENSRNA050022840	ENSRNA050022840	LSU_rRNA_eukarya	5B:599756358-599756585	8_6_94	10_1_94	OK	6.11915	0.548102	-3.48082	-2.91438	0.0521	0.197275	no
ENSRNA050022871	ENSRNA050022871	U1	3B:78290783-78290943	8_6_94	10_1_94	OK	5.65826	4.17072	-0.440063	-0.276273	0.6204	0.795538	no
ENSRNA050022878	ENSRNA050022878	U1	5A:623928787-623928947	8_6_94	10_1_94	OK	1.2755	2.40216	0.913268	0.584438	0.55735	0.751428	no
ENSRNA050022883	ENSRNA050022883	LSU_rRNA_eukarya	6A:53803809-53805009	8_6_94	10_1_94	OK	80.9297	10.9564	-2.8849	-3.01005	5e-05	0.00207004	yes
ENSRNA050022906	ENSRNA050022906	U2	7D:467041192-467041387	8_6_94	10_1_94	OK	0.793327	0.179071	-2.14738	-1.06012	0.2211	0.453177	no
ENSRNA050022907	ENSRNA050022907	U2	7D:467156808-467164447	8_6_94	10_1_94	OK	0	3.05525	inf	#NAME?	0.19255	0.418844	no
ENSRNA050022936	ENSRNA050022936	SSU_rRNA_eukarya	6D:389246728-389247648	8_6_94	10_1_94	OK	150.716	15.2529	-3.30468	-4.03872	5e-05	0.00207004	yes
ENSRNA050022941	ENSRNA050022941	U1	5D:499619165-499619326	8_6_94	10_1_94	OK	5.19127	4.63516	-0.163469	-0.0965829	0.86845	0.936106	no
ENSRNA050022942	ENSRNA050022942	U2	5D:495614838-495615035	8_6_94	10_1_94	OK	0.135633	1.25658	3.21172	1.28753	0.15415	0.370942	no
ENSRNA050022998	ENSRNA050022998	LSU_rRNA_eukarya	7A:258307674-258308140	8_6_94	10_1_94	OK	1.87174	0.403646	-2.21321	-1.79976	0.00435	0.0436431	yes
ENSRNA050023002	ENSRNA050023002	LSU_rRNA_eukarya	3B:201571648-201572114	8_6_94	10_1_94	OK	15.461	7.10655	-1.12141	-1.68701	0.00295	0.0341767	yes
ENSRNA050023003	ENSRNA050023003	LSU_rRNA_eukarya	3B:201547482-201547642	8_6_94	10_1_94	OK	842.974	87.132	-3.27421	-4.04836	5e-05	0.00207004	yes
ENSRNA050023020	ENSRNA050023020	Plant_SRP	4B:566984199-566984503	8_6_94	10_1_94	OK	3.5926	0	#NAME?	#NAME?	5e-05	0.00207004	yes
ENSRNA050023035	ENSRNA050023035	U5	2D:37250635-37250753	8_6_94	10_1_94	OK	15.1324	0	#NAME?	#NAME?	0.01525	0.0941624	no
ENSRNA050023545	ENSRNA050023545	LSU_rRNA_eukarya	6B:713016279-713016506	8_6_94	10_1_94	OK	5.54169	1.14891	-2.27006	-1.4697	0.0279	0.13632	no
ENSRNA050023570	ENSRNA050023570	LSU_rRNA_eukarya	3B:114147845-114148413	8_6_94	10_1_94	OK	46.5393	10.9203	-2.09144	-2.88195	5e-05	0.00207004	yes
ENSRNA050023593	ENSRNA050023593	snoZ119	3B:590291502-590294894	8_6_94	10_1_94	OK	25.968	45.4798	0.80849	1.83914	0.73135	0.86284	no
ENSRNA050023595	ENSRNA050023595	snoZ119	3B:590291502-590294894	8_6_94	10_1_94	OK	0	45.9798	inf	#NAME?	0.1051	0.298163	no
ENSRNA050023598	ENSRNA050023598	SSU_rRNA_eukarya	3B:596103578-596103836	8_6_94	10_1_94	OK	0.076502	0.412847	2.43204	0.825948	0.2178	0.449275	no
ENSRNA050023601	ENSRNA050023601	U5	5B:573076956-573077074	8_6_94	10_1_94	OK	8.85166	0	#NAME?	#NAME?	0.0513	0.195593	no
ENSRNA050023607	ENSRNA050023607	LSU_rRNA_eukarya	1B:673308170-673308869	8_6_94	10_1_94	OK	0.822057	0.0271669	-4.91932	-1.86483	0.24005	0.474069	no
ENSRNA050023629	ENSRNA050023629	RNase_MRP	3B:812577430-812577670	8_6_94	10_1_94	OK	1.43909	0	#NAME?	#NAME?	0.0041	0.042003	yes
ENSRNA050023634	ENSRNA050023634	LSU_rRNA_eukarya	2B:795451149-795452054	8_6_94	10_1_94	OK	20.457	5.11338	-2.00025	-2.93146	5e-05	0.00207004	yes
ENSRNA050023655	ENSRNA050023655	U1	5A:649710370-649710531	8_6_94	10_1_94	OK	1.86986	1.49778	-0.32011	-0.42701	0.8354	0.919017	no
ENSRNA050023672	ENSRNA050023672	U2	6B:158286355-158286552	8_6_94	10_1_94	OK	0	0.938348	inf	#NAME?	0.01035	0.0745699	no
ENSRNA050023679	ENSRNA050023679	U2	6B:159133401-159133598	8_6_94	10_1_94	OK	1.05233	0	#NAME?	#NAME?	0.0086	0.0666612	no
ENSRNA050023705	ENSRNA050023705	Intron_gpII	3A:495101442-495101576	8_6_94	10_1_94	OK	25.7677	5.34488	-2.26933	-6.13704	0.08175	0.257699	no
ENSRNA050023706	ENSRNA050023706	LSU_rRNA_eukarya	2A:539295872-539296405	8_6_94	10_1_94	OK	1.38374	0.409991	-1.75491	-1.46757	0.01745	0.102169	no
ENSRNA050023708	ENSRNA050023708	U2	3B:495470840-495471036	8_6_94	10_1_94	OK	2.64459	1.14557	-1.20697	-0.706312	0.2193	0.451155	no
ENSRNA050023719	ENSRNA050023719	Plant_SRP	4A:733000915-733001219	8_6_94	10_1_94	OK	5.73071	3.62079	-0.662407	-0.632698	0.2575	0.492227	no
ENSRNA050023720	ENSRNA050023720	Plant_SRP	4A:732959544-732977556	8_6_94	10_1_94	OK	1.27044	0.626317	-1.02036	-0.354789	0.57775	0.766335	no
ENSRNA050023721	ENSRNA050023721	Plant_SRP	4A:732959544-732977556	8_6_94	10_1_94	OK	2.0886	1.22342	-0.771619	-0.435921	0.4621	0.681032	no
ENSRNA050023724	ENSRNA050023724	Plant_SRP	4A:732959544-732977556	8_6_94	10_1_94	OK	2.15472	0.256894	-3.06826	-1.00046	0.2488	0.483159	no
ENSRNA050023750	ENSRNA050023750	LSU_rRNA_eukarya	5D:562912616-562914156	8_6_94	10_1_94	OK	30.8337	7.27847	-2.0828	-3.00575	5e-05	0.00207004	yes
ENSRNA050023763	ENSRNA050023763	U2	3A:645540154-645540351	8_6_94	10_1_94	OK	2.18168	4.48666	1.0402	0.76391	0.18455	0.409143	no
ENSRNA050023770	ENSRNA050023770	U5	2A:42150322-42150441	8_6_94	10_1_94	OK	4.91011	7.46334	0.604065	2.58608	0.68915	0.8383	no
ENSRNA050023800	ENSRNA050023800	U5	7D:575679245-575679367	8_6_94	10_1_94	OK	6.27492	2.23038	-1.49231	-5.41532	0.4608	0.680011	no
ENSRNA050023832	ENSRNA050023832	LSU_rRNA_eukarya	3A:650012253-650012480	8_6_94	10_1_94	OK	3.85849	0.779908	-2.30666	-1.3007	0.05695	0.207883	no
ENSRNA050023845	ENSRNA050023845	SSU_rRNA_eukarya	1D:53263573-53264046	8_6_94	10_1_94	OK	1.36873	0.341993	-2.00081	-1.3775	0.02635	0.131651	no
ENSRNA050023891	ENSRNA050023891	U2	3D:544443972-544444168	8_6_94	10_1_94	OK	0.768752	0.161942	-2.24704	-1.09962	0.25005	0.48444	no
ENSRNA050023956	ENSRNA050023956	snoZ279_R105_R108	5B:35184370-35184475	8_6_94	10_1_94	OK	20.8736	0	#NAME?	#NAME?	0.0495	0.19159	no
ENSRNA050023957	ENSRNA050023957	U12	5B:34772124-34772280	8_6_94	10_1_94	OK	0	1.22442	inf	#NAME?	0.08195	0.257966	no
ENSRNA050023981	ENSRNA050023981	U2	3B:622767083-622767280	8_6_94	10_1_94	OK	0.136373	0.486765	1.83567	0.68161	0.35545	0.589291	no
ENSRNA050023982	ENSRNA050023982	U1	3B:622394554-622400870	8_6_94	10_1_94	OK	1.73426	1.18921	-0.544318	-0.213241	0.80925	0.905278	no
ENSRNA050023985	ENSRNA050023985	U2	6A:172116918-172117114	8_6_94	10_1_94	OK	0.50967	0.470408	-0.115652	-0.0673082	0.8484	0.925907	no
ENSRNA050024022	ENSRNA050024022	LSU_rRNA_eukarya	2B:521299161-521299749	8_6_94	10_1_94	OK	63.1938	2.09912	-4.91193	-5.1802	5e-05	0.00207004	yes
ENSRNA050024088	ENSRNA050024088	U5	2B:64954406-64954523	8_6_94	10_1_94	OK	0	7.11727	inf	#NAME?	0.04195	0.173936	no
ENSRNA050024100	ENSRNA050024100	U5	2A:674510274-674510393	8_6_94	10_1_94	OK	12.5381	0	#NAME?	#NAME?	0.0256	0.129447	no
ENSRNA050024113	ENSRNA050024113	U1	4A:675219322-675219483	8_6_94	10_1_94	OK	8.73621	3.64542	-1.26092	-0.889756	0.2216	0.453707	no
ENSRNA050024116	ENSRNA050024116	U1	4A:675138137-675138298	8_6_94	10_1_94	OK	3.63757	0	#NAME?	#NAME?	0.0015	0.0222332	yes
ENSRNA050024172	ENSRNA050024172	U2	3B:669632861-669635941	8_6_94	10_1_94	OK	0.477741	0.932456	0.964807	0.153211	0.70675	0.848808	no
ENSRNA050024207	ENSRNA050024207	LSU_rRNA_eukarya	2B:716361712-716361939	8_6_94	10_1_94	OK	25.5288	4.22296	-2.5958	-2.46608	0.00035	0.00857714	yes
ENSRNA050024214	ENSRNA050024214	U6atac	2A:586888224-586895446	8_6_94	10_1_94	OK	43.3342	0	#NAME?	#NAME?	0.22115	0.453184	no
ENSRNA050024236	ENSRNA050024236	SSU_rRNA_eukarya	3A:695634349-695644811	8_6_94	10_1_94	OK	0.46911	0.200383	-1.22717	-0.322861	0.56285	0.755376	no
ENSRNA050024285	ENSRNA050024285	LSU_rRNA_eukarya	1B:286054083-286054415	8_6_94	10_1_94	OK	3.60939	1.30788	-1.46452	-1.34294	0.02605	0.130678	no
ENSRNA050024296	ENSRNA050024296	SSU_rRNA_eukarya	1B:80712521-80714332	8_6_94	10_1_94	OK	0.317378	0.199241	-0.67169	-0.641298	0.24875	0.483111	no
ENSRNA050024297	ENSRNA050024297	SSU_rRNA_eukarya	1B:80741407-80743218	8_6_94	10_1_94	OK	0.434481	0.376604	-0.206246	-0.217978	0.69575	0.842056	no
ENSRNA050024307	ENSRNA050024307	SSU_rRNA_eukarya	1B:80655140-80655831	8_6_94	10_1_94	OK	0.301874	0.0573923	-2.39502	-1.19901	0.07325	0.241353	no
ENSRNA050024309	ENSRNA050024309	LSU_rRNA_eukarya	1B:80688821-80689774	8_6_94	10_1_94	OK	0.595417	0.210948	-1.49701	-1.25857	0.04025	0.170034	no
ENSRNA050024310	ENSRNA050024310	LSU_rRNA_eukarya	1B:80682428-80683226	8_6_94	10_1_94	OK	0.764831	0.196311	-1.962	-1.39062	0.03275	0.150061	no
ENSRNA050024312	ENSRNA050024312	SSU_rRNA_eukarya	1B:80767035-80767505	8_6_94	10_1_94	OK	1.04589	0.0815787	-3.6804	-1.89976	0.1642	0.383144	no
ENSRNA050024315	ENSRNA050024315	LSU_rRNA_eukarya	1B:80679812-80680090	8_6_94	10_1_94	OK	1.73606	0.33325	-2.38114	-1.57572	0.09125	0.274868	no
ENSRNA050024324	ENSRNA050024324	5_8S_rRNA	1B:80722418-80722574	8_6_94	10_1_94	OK	12.3651	0.481709	-4.68197	-5.06964	0.1374	0.347443	no
ENSRNA050024346	ENSRNA050024346	MIR159	3B:174450512-174450712	8_6_94	10_1_94	OK	0	1.69992	inf	#NAME?	0.0011	0.0182397	yes
ENSRNA050024359	ENSRNA050024359	LSU_rRNA_eukarya	Un:393806880-393807887	8_6_94	10_1_94	OK	0.324825	0.0919798	-1.82028	-1.27964	0.044	0.179059	no
ENSRNA050024360	ENSRNA050024360	LSU_rRNA_eukarya	Un:395717251-395718258	8_6_94	10_1_94	OK	52.8158	10.3212	-2.35536	-3.31179	5e-05	0.00207004	yes
ENSRNA050024361	ENSRNA050024361	LSU_rRNA_eukarya	Un:394611864-394612871	8_6_94	10_1_94	OK	0.572926	0.0646101	-3.14852	-1.87671	0.0256	0.129447	no
ENSRNA050024362	ENSRNA050024362	LSU_rRNA_eukarya	Un:391530456-391531463	8_6_94	10_1_94	OK	0.768258	0.126531	-2.6021	-1.94953	0.0042	0.0425856	yes
ENSRNA050024363	ENSRNA050024363	SSU_rRNA_eukarya	Un:395820599-395821287	8_6_94	10_1_94	OK	1.13327	0.0451018	-4.65116	-1.90189	0.0886	0.270042	no
ENSRNA050024368	ENSRNA050024368	LSU_rRNA_eukarya	Un:391437188-391437753	8_6_94	10_1_94	OK	0.364609	0.09115	-2.00003	-0.982658	0.08225	0.258506	no
ENSRNA050024369	ENSRNA050024369	LSU_rRNA_eukarya	Un:398202465-398202966	8_6_94	10_1_94	OK	3.61942	1.01114	-1.83977	-1.62352	0.0085	0.0662652	no
ENSRNA050024370	ENSRNA050024370	LSU_rRNA_eukarya	Un:391437770-391438271	8_6_94	10_1_94	OK	0.550082	0.063586	-3.11286	-1.12693	0.16895	0.389593	no
ENSRNA050024373	ENSRNA050024373	LSU_rRNA_eukarya	Un:394928647-394929372	8_6_94	10_1_94	OK	15.1518	5.80818	-1.38334	-1.91315	0.0009	0.0160275	yes
ENSRNA050024376	ENSRNA050024376	LSU_rRNA_eukarya	Un:398086632-398086910	8_6_94	10_1_94	OK	1.29029	0.332173	-1.95769	-1.25474	0.1547	0.371667	no
ENSRNA050024377	ENSRNA050024377	LSU_rRNA_eukarya	Un:394595340-394595618	8_6_94	10_1_94	OK	0.930944	0.342693	-1.44178	-0.667657	0.2479	0.482215	no
ENSRNA050024378	ENSRNA050024378	LSU_rRNA_eukarya	Un:397072627-397072905	8_6_94	10_1_94	OK	1.28487	0.760196	-0.757178	-0.461145	0.4077	0.635899	no
ENSRNA050024379	ENSRNA050024379	LSU_rRNA_eukarya	Un:392724253-392724531	8_6_94	10_1_94	OK	0.702045	0	#NAME?	#NAME?	0.0015	0.0222332	yes
ENSRNA050024384	ENSRNA050024384	LSU_rRNA_eukarya	Un:396813593-396813986	8_6_94	10_1_94	OK	33.1497	6.1717	-2.42526	-2.89862	5e-05	0.00207004	yes
ENSRNA050024385	ENSRNA050024385	LSU_rRNA_eukarya	Un:390956596-390956989	8_6_94	10_1_94	OK	2.19189	0.0651072	-5.07321	-2.07912	0.13735	0.347422	no
ENSRNA050024386	ENSRNA050024386	LSU_rRNA_eukarya	Un:398203475-398203683	8_6_94	10_1_94	OK	1.21597	0.1826	-2.73535	-1.5293	0.16995	0.390785	no
ENSRNA050024396	ENSRNA050024396	5_8S_rRNA	Un:391910965-391911121	8_6_94	10_1_94	OK	91.2936	1.01089	-6.49681	-13.6525	0.17225	0.393789	no
ENSRNA050024397	ENSRNA050024397	5_8S_rRNA	Un:394594297-394594453	8_6_94	10_1_94	OK	1.37089	0.864791	-0.664688	-0.625612	0.68565	0.836366	no
ENSRNA050024400	ENSRNA050024400	SSU_rRNA_eukarya	Un:390519677-390519795	8_6_94	10_1_94	OK	13.0006	0	#NAME?	#NAME?	0.0248	0.127022	no
ENSRNA050024520	ENSRNA050024520	SSU_rRNA_eukarya	6B:111717389-111719197	8_6_94	10_1_94	OK	1.52778	0.910222	-0.74715	-0.952011	0.08805	0.269098	no
ENSRNA050024524	ENSRNA050024524	SSU_rRNA_eukarya	6B:111688270-111689664	8_6_94	10_1_94	OK	0.29296	0.142296	-1.04181	-0.801476	0.14535	0.359142	no
ENSRNA050024539	ENSRNA050024539	5_8S_rRNA	6B:111701623-111701779	8_6_94	10_1_94	OK	1.97977	0	#NAME?	#NAME?	0.0256	0.129447	no
ENSRNA050024555	ENSRNA050024555	snoR80	6B:118046470-118046604	8_6_94	10_1_94	OK	6.24824	0	#NAME?	#NAME?	0.00695	0.0586561	no
ENSRNA050024566	ENSRNA050024566	LSU_rRNA_eukarya	Un:410429647-410430654	8_6_94	10_1_94	OK	5.82934	0.869993	-2.74426	-3.28752	5e-05	0.00207004	yes
ENSRNA050024567	ENSRNA050024567	LSU_rRNA_eukarya	Un:414445659-414446666	8_6_94	10_1_94	OK	4.33833	0.684448	-2.66413	-3.03173	5e-05	0.00207004	yes
ENSRNA050024579	ENSRNA050024579	LSU_rRNA_eukarya	Un:417535750-417536165	8_6_94	10_1_94	OK	2.12789	0.25364	-3.06857	-1.84731	0.0159	0.096599	no
ENSRNA050024585	ENSRNA050024585	LSU_rRNA_eukarya	Un:412935607-412935815	8_6_94	10_1_94	OK	0.568156	0.31809	-0.836853	-0.508556	0.62085	0.79594	no
ENSRNA050024590	ENSRNA050024590	LSU_rRNA_eukarya	Un:416933320-416933713	8_6_94	10_1_94	OK	14.8191	1.58897	-3.2213	-2.9	0.00015	0.00473329	yes
ENSRNA050024591	ENSRNA050024591	LSU_rRNA_eukarya	Un:416252390-416252598	8_6_94	10_1_94	OK	31.0329	7.45508	-2.0575	-2.02808	0.0004	0.00941811	yes
ENSRNA050024592	ENSRNA050024592	LSU_rRNA_eukarya	Un:414709257-414709629	8_6_94	10_1_94	OK	121.716	22.4287	-2.4401	-3.72456	5e-05	0.00207004	yes
ENSRNA050024593	ENSRNA050024593	LSU_rRNA_eukarya	Un:416168751-416169144	8_6_94	10_1_94	OK	0.566947	0.125174	-2.17928	-1.21013	0.29975	0.536	no
ENSRNA050024602	ENSRNA050024602	5_8S_rRNA	Un:412305035-412305191	8_6_94	10_1_94	OK	5.48781	0.425816	-3.68793	-2.33559	0.13465	0.343411	no
ENSRNA050024721	ENSRNA050024721	LSU_rRNA_eukarya	Un:414708526-414708691	8_6_94	10_1_94	OK	99.7732	32.4244	-1.62157	-1.75295	0.00465	0.0456159	yes
ENSRNA050024727	ENSRNA050024727	LSU_rRNA_eukarya	Un:411551549-411551830	8_6_94	10_1_94	OK	0.914937	0.129187	-2.82421	-1.5482	0.1841	0.408487	no
ENSRNA050024732	ENSRNA050024732	LSU_rRNA_eukarya	Un:414708789-414709255	8_6_94	10_1_94	OK	8.14352	2.24262	-1.86046	-2.17559	0.00025	0.00683697	yes
ENSRNA050024740	ENSRNA050024740	SSU_rRNA_eukarya	2A:726897276-726897611	8_6_94	10_1_94	OK	0.463128	0.0492253	-3.23394	-0.943799	0.1393	0.350149	no
ENSRNA050024741	ENSRNA050024741	SSU_rRNA_eukarya	2A:726899403-726899941	8_6_94	10_1_94	OK	43.7506	7.41422	-2.56094	-3.57824	5e-05	0.00207004	yes
ENSRNA050024749	ENSRNA050024749	SSU_rRNA_eukarya	2B:449195438-449195866	8_6_94	10_1_94	OK	9.46115	2.48851	-1.92673	-2.24842	0.0001	0.00354325	yes
ENSRNA050024752	ENSRNA050024752	SSU_rRNA_eukarya	7D:74035428-74037239	8_6_94	10_1_94	OK	0.362097	0.024172	-3.90497	-2.38147	0.0164	0.0984253	no
ENSRNA050024765	ENSRNA050024765	LSU_rRNA_eukarya	7D:74058652-74059131	8_6_94	10_1_94	OK	1.09301	0.0979304	-3.48041	-1.68181	0.097	0.28471	no
ENSRNA050024768	ENSRNA050024768	Plant_SRP	7D:78626006-78626310	8_6_94	10_1_94	OK	2.50305	0.309	-3.01801	-2.1095	0.0669	0.228442	no
ENSRNA050024769	ENSRNA050024769	LSU_rRNA_eukarya	7D:74083643-74083921	8_6_94	10_1_94	OK	0.0785806	0.334155	2.08827	0.676764	0.255	0.489472	no
ENSRNA050024771	ENSRNA050024771	5_8S_rRNA	7D:73824983-73825139	8_6_94	10_1_94	OK	1.16002	0	#NAME?	#NAME?	0.05345	0.200445	no
ENSRNA050024792	ENSRNA050024792	SSU_rRNA_eukarya	4D:389455845-389456349	8_6_94	10_1_94	OK	0.410073	0.492016	0.262826	0.214778	0.7147	0.853552	no
TraesCS1A02G000100	TraesCS1A02G000100	-	1A:40097-89349	8_6_94	10_1_94	OK	23.6144	6.3456	-1.89584	-0.599638	0.1881	0.413488	no
TraesCS1A02G000200	TraesCS1A02G000200	-	1A:40097-89349	8_6_94	10_1_94	OK	114.477	31.8364	-1.84631	-2.02284	0.00235	0.0295531	yes
TraesCS1A02G000300	TraesCS1A02G000300	-	1A:95905-122504	8_6_94	10_1_94	OK	11.2756	2.29802	-2.29475	-0.282848	0.131	0.338488	no
TraesCS1A02G000400	TraesCS1A02G000400	-	1A:95905-122504	8_6_94	10_1_94	OK	119.254	37.1323	-1.68328	-1.83933	0.0034	0.0373827	yes
TraesCS1A02G000500	TraesCS1A02G000500	-	1A:149489-154559	8_6_94	10_1_94	OK	1.09868	0.598812	-0.875593	-0.56927	0.50395	0.713345	no
TraesCS1A02G000800	TraesCS1A02G000800	-	1A:180174-180552	8_6_94	10_1_94	OK	1.77577	0.883345	-1.0074	-0.81293	0.28635	0.522513	no
TraesCS1A02G000900	TraesCS1A02G000900	-	1A:233817-245051	8_6_94	10_1_94	OK	33.0231	7.81531	-2.0791	-2.79828	5e-05	0.00207004	yes
TraesCS1A02G001000	TraesCS1A02G001000	-	1A:269471-289649	8_6_94	10_1_94	OK	13.6243	2.52731	-2.4305	-1.60652	0.01155	0.0796589	no
TraesCS1A02G001100	TraesCS1A02G001100	-	1A:269471-289649	8_6_94	10_1_94	OK	17.3194	3.06298	-2.49938	-2.92937	5e-05	0.00207004	yes
TraesCS1A02G001400	TraesCS1A02G001400	-	1A:294610-305428	8_6_94	10_1_94	OK	1.53682	0.439878	-1.80477	-1.99155	0.00135	0.0207381	yes
TraesCS1A02G001500	TraesCS1A02G001500	-	1A:326098-326518	8_6_94	10_1_94	OK	336.815	34.5102	-3.28686	-4.64469	5e-05	0.00207004	yes
TraesCS1A02G001800	TraesCS1A02G001800	-	1A:1144332-1145934	8_6_94	10_1_94	OK	240.709	125.642	-0.937978	-1.68031	0.00495	0.0474482	yes
TraesCS1A02G001900	TraesCS1A02G001900	-	1A:1159193-1162830	8_6_94	10_1_94	OK	21.5839	18.3443	-0.234629	-0.451218	0.44445	0.666555	no
TraesCS1A02G002000	TraesCS1A02G002000	-	1A:1163484-1167878	8_6_94	10_1_94	OK	2.91937	4.15319	0.508566	0.867528	0.13615	0.345707	no
TraesCS1A02G002100	TraesCS1A02G002100	-	1A:1170355-1177383	8_6_94	10_1_94	OK	3.18951	4.0874	0.35785	0.670739	0.2446	0.478529	no
TraesCS1A02G002200	TraesCS1A02G002200	-	1A:1188843-1190864	8_6_94	10_1_94	OK	73.7558	51.4982	-0.518235	-1.00025	0.08455	0.262561	no
TraesCS1A02G002300	TraesCS1A02G002300	-	1A:1209720-1212812	8_6_94	10_1_94	OK	2.62973	2.5156	-0.0640138	-0.107859	0.8529	0.928472	no
TraesCS1A02G002500	TraesCS1A02G002500	-	1A:1232353-1238469	8_6_94	10_1_94	OK	4.62596	7.09856	0.617774	1.19118	0.0395	0.167925	no
TraesCS1A02G002700	TraesCS1A02G002700	-	1A:1336840-1348326	8_6_94	10_1_94	OK	3.95643	7.95305	1.00731	1.95342	0.00095	0.0165833	yes
TraesCS1A02G005100	TraesCS1A02G005100	-	1A:2978902-2981121	8_6_94	10_1_94	OK	0.923699	1.91281	1.0502	1.17012	0.0415	0.173019	no
TraesCS1A02G005400	TraesCS1A02G005400	-	1A:3117193-3118502	8_6_94	10_1_94	OK	0.125833	0.376559	1.58137	1.09772	0.12405	0.328009	no
TraesCS1A02G005500	TraesCS1A02G005500	-	1A:3119377-3122276	8_6_94	10_1_94	OK	6.84649	6.82155	-0.00526502	-0.00939179	0.9864	0.992106	no
TraesCS1A02G005600	TraesCS1A02G005600	-	1A:3255617-3262577	8_6_94	10_1_94	OK	3.84123	5.4336	0.500341	0.911734	0.11125	0.308107	no
TraesCS1A02G005700	TraesCS1A02G005700	-	1A:3377837-3383699	8_6_94	10_1_94	OK	7.83814	7.84642	0.00152365	0.00267663	0.99525	0.99679	no
TraesCS1A02G005800	TraesCS1A02G005800	-	1A:3386286-3391808	8_6_94	10_1_94	OK	4.00091	9.3035	1.21745	2.38117	0.0002	0.00584849	yes
TraesCS1A02G005900	TraesCS1A02G005900	-	1A:3446930-3450200	8_6_94	10_1_94	OK	4.81464	7.4325	0.62642	1.14984	0.0462	0.1839	no
TraesCS1A02G007500	TraesCS1A02G007500	-	1A:4045712-4048684	8_6_94	10_1_94	OK	159.838	83.0966	-0.943745	-1.41239	0.01605	0.0972061	no
TraesCS1A02G007600	TraesCS1A02G007600	-	1A:4045712-4048684	8_6_94	10_1_94	OK	33.27	7.52063	-2.1453	-0.300332	0.14205	0.354189	no
TraesCS1A02G007800	TraesCS1A02G007800	-	1A:4054741-4054960	8_6_94	10_1_94	OK	0	1.78044	inf	#NAME?	0.0002	0.00584849	yes
TraesCS1A02G007900	TraesCS1A02G007900	-	1A:4063196-4063406	8_6_94	10_1_94	OK	11.0686	29.296	1.40424	1.33542	0.0288	0.138992	no
TraesCS1A02G008100	TraesCS1A02G008100	-	1A:4497199-4504697	8_6_94	10_1_94	OK	0.437014	1.59229	1.86535	3.14523	5e-05	0.00207004	yes
TraesCS1A02G008400	TraesCS1A02G008400	-	1A:4804100-4805663	8_6_94	10_1_94	OK	0.110545	0.717757	2.69887	2.2035	0.0337	0.152554	no
TraesCS1A02G009000	TraesCS1A02G009000	-	1A:5491026-5495112	8_6_94	10_1_94	OK	5.89939	4.2972	-0.457169	-0.804928	0.1527	0.369069	no
TraesCS1A02G009100	TraesCS1A02G009100	-	1A:5496527-5499983	8_6_94	10_1_94	OK	0.415987	1.64201	1.98086	1.86857	0.0052	0.0489583	yes
TraesCS1A02G009300	TraesCS1A02G009300	-	1A:5501534-5507742	8_6_94	10_1_94	OK	0.243513	0.365439	0.585631	0.706699	0.2111	0.44114	no
TraesCS1A02G009400	TraesCS1A02G009400	-	1A:5645210-5650510	8_6_94	10_1_94	OK	0.34958	0	#NAME?	#NAME?	5e-05	0.00207004	yes
TraesCS1A02G009900	TraesCS1A02G009900	-	1A:6151747-6159140	8_6_94	10_1_94	OK	0.729961	0	#NAME?	#NAME?	5e-05	0.00207004	yes
TraesCS1A02G010200	TraesCS1A02G010200	-	1A:6317836-6324253	8_6_94	10_1_94	OK	0.391234	0.14091	-1.47325	-1.45434	0.01095	0.0771933	no
TraesCS1A02G010300	TraesCS1A02G010300	-	1A:6332191-6345966	8_6_94	10_1_94	OK	0.654293	0	#NAME?	#NAME?	0.2165	0.447592	no
TraesCS1A02G010400	TraesCS1A02G010400	-	1A:6332191-6345966	8_6_94	10_1_94	OK	0.491112	0.443719	-0.146404	-0.194382	0.7204	0.857021	no
TraesCS1A02G011100	TraesCS1A02G011100	-	1A:6566138-6567972	8_6_94	10_1_94	OK	3.61667	1.62728	-1.1522	-1.38073	0.0198	0.110476	no
TraesCS1A02G011200	TraesCS1A02G011200	-	1A:6569387-6576401	8_6_94	10_1_94	OK	1.53942	1.79188	0.219082	0.314766	0.58545	0.771611	no
TraesCS1A02G011600	TraesCS1A02G011600	-	1A:6766339-6766555	8_6_94	10_1_94	OK	10.2025	11.1551	0.12879	0.124053	0.83215	0.917139	no
TraesCS1A02G011800	TraesCS1A02G011800	-	1A:6788570-6793542	8_6_94	10_1_94	OK	7.04861	4.19398	-0.749019	-1.21849	0.0395	0.167925	no
TraesCS1A02G011900	TraesCS1A02G011900	-	1A:6883651-6887141	8_6_94	10_1_94	OK	0.377765	0.718026	0.926547	0.953554	0.08365	0.260893	no
TraesCS1A02G012300	TraesCS1A02G012300	-	1A:7108622-7109053	8_6_94	10_1_94	OK	0.225487	0.601929	1.41655	1.05525	0.2943	0.530817	no
TraesCS1A02G012400	TraesCS1A02G012400	-	1A:7109887-7115465	8_6_94	10_1_94	OK	0.386502	0.366647	-0.0760853	-0.0788504	0.8855	0.945162	no
TraesCS1A02G012500	TraesCS1A02G012500	-	1A:7178199-7184960	8_6_94	10_1_94	OK	3.24743	3.76272	0.212475	0.409015	0.4803	0.694883	no
TraesCS1A02G013200	TraesCS1A02G013200	-	1A:7315100-7325769	8_6_94	10_1_94	OK	0.551155	0.822908	0.578275	0.731321	0.18505	0.409783	no
TraesCS1A02G013500	TraesCS1A02G013500	-	1A:7536154-7536445	8_6_94	10_1_94	OK	0.0846312	0.55762	2.72002	1.01378	0.1893	0.414873	no
TraesCS1A02G013600	TraesCS1A02G013600	-	1A:7642613-7643473	8_6_94	10_1_94	OK	392.193	125.829	-1.6401	-2.32449	0.00025	0.00683697	yes
TraesCS1A02G013700	TraesCS1A02G013700	-	1A:7651463-7654123	8_6_94	10_1_94	OK	2.37192	2.70159	0.187749	0.275588	0.6232	0.797338	no
TraesCS1A02G013800	TraesCS1A02G013800	-	1A:7657144-7669998	8_6_94	10_1_94	OK	4.70568	6.88827	0.549738	1.09403	0.0641	0.222786	no
TraesCS1A02G014300	TraesCS1A02G014300	-	1A:7811030-7813406	8_6_94	10_1_94	OK	0.175016	1.07343	2.61666	2.45885	0.00845	0.0660611	no
TraesCS1A02G014800	TraesCS1A02G014800	-	1A:7962374-7963154	8_6_94	10_1_94	OK	123.093	21.861	-2.49331	-4.33064	5e-05	0.00207004	yes
TraesCS1A02G015100	TraesCS1A02G015100	-	1A:8238256-8239411	8_6_94	10_1_94	OK	3.58886	2.78447	-0.366123	-0.49267	0.3916	0.622217	no
TraesCS1A02G015200	TraesCS1A02G015200	-	1A:8239468-8244826	8_6_94	10_1_94	OK	7.30811	8.04091	0.137859	0.274313	0.63315	0.804082	no
TraesCS1A02G015300	TraesCS1A02G015300	-	1A:8247216-8251270	8_6_94	10_1_94	OK	7.91102	15.4027	0.961244	1.81472	0.003	0.034543	yes
TraesCS1A02G015400	TraesCS1A02G015400	-	1A:8264165-8266341	8_6_94	10_1_94	OK	40.9616	21.9709	-0.898679	-1.71821	0.0033	0.0366428	yes
TraesCS1A02G015900	TraesCS1A02G015900	-	1A:8325714-8329799	8_6_94	10_1_94	OK	0.239891	0.429867	0.841514	1.01967	0.08415	0.261933	no
TraesCS1A02G016200	TraesCS1A02G016200	-	1A:8628132-8633964	8_6_94	10_1_94	OK	0.540041	0.982186	0.862927	1.41158	0.01785	0.103471	no
TraesCS1A02G016900	TraesCS1A02G016900	-	1A:9104840-9110639	8_6_94	10_1_94	OK	7.01822	15.669	1.15873	2.31831	5e-05	0.00207004	yes
TraesCS1A02G017000	TraesCS1A02G017000	-	1A:9119142-9123202	8_6_94	10_1_94	OK	3.74339	5.41918	0.533727	0.855191	0.1314	0.339041	no
TraesCS1A02G018900	TraesCS1A02G018900	-	1A:9579533-9583651	8_6_94	10_1_94	OK	4.11118	4.9035	0.254259	0.43546	0.4401	0.663001	no
TraesCS1A02G019000	TraesCS1A02G019000	-	1A:9586485-9589430	8_6_94	10_1_94	OK	66.4881	71.902	0.112934	0.217536	0.7045	0.847451	no
TraesCS1A02G019200	TraesCS1A02G019200	-	1A:9642194-9644901	8_6_94	10_1_94	OK	2.25506	2.91351	0.369592	0.612189	0.2835	0.519853	no
TraesCS1A02G020000	TraesCS1A02G020000	-	1A:9979713-9980736	8_6_94	10_1_94	OK	11.5877	5.43595	-1.09199	-1.30806	0.02205	0.118196	no
TraesCS1A02G020400	TraesCS1A02G020400	-	1A:10051719-10058221	8_6_94	10_1_94	OK	0.721771	1.90804	1.40248	2.29641	0.0005	0.0108515	yes
TraesCS1A02G020500	TraesCS1A02G020500	-	1A:10066112-10069211	8_6_94	10_1_94	OK	48.8926	77.216	0.659282	1.16771	0.0417	0.173468	no
TraesCS1A02G020600	TraesCS1A02G020600	-	1A:10069497-10072370	8_6_94	10_1_94	OK	2.86222	2.15723	-0.407952	-0.606936	0.2861	0.522286	no
TraesCS1A02G020700	TraesCS1A02G020700	-	1A:10074019-10085175	8_6_94	10_1_94	OK	0.315153	0.363877	0.207399	0.258169	0.642	0.809304	no
TraesCS1A02G020900	TraesCS1A02G020900	-	1A:10132631-10133075	8_6_94	10_1_94	OK	11.1642	8.55175	-0.384586	-0.444325	0.45055	0.67164	no
TraesCS1A02G021100	TraesCS1A02G021100	-	1A:10150817-10152476	8_6_94	10_1_94	OK	2.24258	1.78315	-0.330733	-0.368244	0.52275	0.726817	no
TraesCS1A02G021200	TraesCS1A02G021200	-	1A:10155550-10160312	8_6_94	10_1_94	OK	4.76035	3.21424	-0.566592	-1.02812	0.0781	0.250794	no
TraesCS1A02G023400	TraesCS1A02G023400	-	1A:11564199-11572148	8_6_94	10_1_94	OK	1.16251	1.12938	-0.0417189	-0.0700369	0.9041	0.954261	no
TraesCS1A02G023700	TraesCS1A02G023700	-	1A:11643653-11644753	8_6_94	10_1_94	OK	1.50514	1.92619	0.355858	0.36237	0.5265	0.729419	no
TraesCS1A02G023800	TraesCS1A02G023800	-	1A:11661681-11665443	8_6_94	10_1_94	OK	6.26411	7.97731	0.348793	0.684366	0.2392	0.473097	no
TraesCS1A02G024300	TraesCS1A02G024300	-	1A:11894090-11895818	8_6_94	10_1_94	OK	0.344163	0.483718	0.491074	0.462607	0.41945	0.646488	no
TraesCS1A02G024400	TraesCS1A02G024400	-	1A:12002938-12006839	8_6_94	10_1_94	OK	1.4896	2.83105	0.926415	1.56861	0.00835	0.0655167	no
TraesCS1A02G024500	TraesCS1A02G024500	-	1A:12089717-12093423	8_6_94	10_1_94	OK	3.19325	5.76064	0.851205	0.941849	0.0918	0.27567	no
TraesCS1A02G024600	TraesCS1A02G024600	-	1A:12096370-12098518	8_6_94	10_1_94	OK	3.90762	3.25905	-0.261837	-0.389082	0.48835	0.701803	no
TraesCS1A02G024700	TraesCS1A02G024700	-	1A:12098617-12103881	8_6_94	10_1_94	OK	9.18564	6.46763	-0.506144	-0.95599	0.09655	0.284004	no
TraesCS1A02G025100	TraesCS1A02G025100	-	1A:12141980-12144556	8_6_94	10_1_94	OK	7.1622	7.08028	-0.016596	-0.0289329	0.9608	0.980648	no
TraesCS1A02G025200	TraesCS1A02G025200	-	1A:12157063-12161869	8_6_94	10_1_94	OK	8.65175	11.5102	0.411845	0.794915	0.16895	0.389593	no
TraesCS1A02G025600	TraesCS1A02G025600	-	1A:12303353-12311465	8_6_94	10_1_94	OK	0.479089	0.597384	0.318365	0.442815	0.43775	0.661171	no
TraesCS1A02G025700	TraesCS1A02G025700	-	1A:12312968-12318272	8_6_94	10_1_94	OK	0.619809	0.867645	0.485283	0.655123	0.24905	0.483371	no
TraesCS1A02G025900	TraesCS1A02G025900	-	1A:12363665-12369892	8_6_94	10_1_94	OK	2.05364	2.66382	0.375311	0.667281	0.24535	0.479352	no
TraesCS1A02G026000	TraesCS1A02G026000	-	1A:12371104-12372554	8_6_94	10_1_94	OK	3.21447	1.94285	-0.726409	-0.772336	0.18785	0.413141	no
TraesCS1A02G026100	TraesCS1A02G026100	-	1A:12404234-12405320	8_6_94	10_1_94	OK	0.349142	0.124674	-1.48565	-1.17445	0.0548	0.20318	no
TraesCS1A02G026200	TraesCS1A02G026200	-	1A:12502525-12507052	8_6_94	10_1_94	OK	0.586861	1.95568	1.73658	2.7147	5e-05	0.00207004	yes
TraesCS1A02G026300	TraesCS1A02G026300	-	1A:12567298-12573055	8_6_94	10_1_94	OK	0.258831	0.462128	0.836281	1.07645	0.0682	0.231106	no
TraesCS1A02G026400	TraesCS1A02G026400	-	1A:12585034-12592665	8_6_94	10_1_94	OK	8.69922	15.2361	0.808534	1.53462	0.00855	0.0665214	no
TraesCS1A02G026600	TraesCS1A02G026600	-	1A:12669533-12669800	8_6_94	10_1_94	OK	1.98794	1.85558	-0.0994028	-0.0847618	0.88335	0.944078	no
TraesCS1A02G026900	TraesCS1A02G026900	-	1A:12734162-12739704	8_6_94	10_1_94	OK	0.499364	0.427226	-0.225093	-0.22959	0.7045	0.847451	no
TraesCS1A02G027200	TraesCS1A02G027200	-	1A:12915086-12917028	8_6_94	10_1_94	OK	2.63123	2.67867	0.02578	0.0361398	0.94945	0.975147	no
TraesCS1A02G027300	TraesCS1A02G027300	-	1A:12918574-12920144	8_6_94	10_1_94	OK	24.253	11.4367	-1.0845	-2.0644	0.00035	0.00857714	yes
TraesCS1A02G027600	TraesCS1A02G027600	-	1A:13081412-13086602	8_6_94	10_1_94	OK	0.784005	0.484999	-0.69288	-0.840657	0.12915	0.335599	no
TraesCS1A02G027800	TraesCS1A02G027800	-	1A:13228921-13230974	8_6_94	10_1_94	OK	0.356852	0.0513706	-2.79631	-1.72543	0.02505	0.127719	no
TraesCS1A02G028600	TraesCS1A02G028600	-	1A:13412736-13418606	8_6_94	10_1_94	OK	0.307899	0.569829	0.888072	1.25543	0.03735	0.162655	no
TraesCS1A02G029100	TraesCS1A02G029100	-	1A:13663299-13667800	8_6_94	10_1_94	OK	0.218186	0.830049	1.92764	2.40039	0.0008	0.0148742	yes
TraesCS1A02G029200	TraesCS1A02G029200	-	1A:13669901-13676212	8_6_94	10_1_94	OK	2.6	3.97378	0.612002	1.10812	0.05315	0.199809	no
TraesCS1A02G029300	TraesCS1A02G029300	-	1A:13762565-13768572	8_6_94	10_1_94	OK	6.70765	10.0591	0.584617	1.1308	0.0522	0.197487	no
TraesCS1A02G029800	TraesCS1A02G029800	-	1A:13861190-13862962	8_6_94	10_1_94	OK	6.70784	6.66909	-0.00835831	-0.0137076	0.98125	0.989831	no
TraesCS1A02G030000	TraesCS1A02G030000	-	1A:13979249-13980335	8_6_94	10_1_94	OK	61.1331	35.1003	-0.800472	-1.52209	0.01	0.0731062	no
TraesCS1A02G030100	TraesCS1A02G030100	-	1A:14045677-14056197	8_6_94	10_1_94	OK	21.8444	18.4116	-0.246649	-0.463747	0.41195	0.639583	no
TraesCS1A02G030500	TraesCS1A02G030500	-	1A:14139690-14145914	8_6_94	10_1_94	OK	5.43232	6.0755	0.161434	0.213889	0.71105	0.85141	no
TraesCS1A02G030600	TraesCS1A02G030600	-	1A:14139690-14145914	8_6_94	10_1_94	OK	27.8049	25.1569	-0.144384	-0.176286	0.7525	0.874497	no
TraesCS1A02G030700	TraesCS1A02G030700	-	1A:14160321-14163255	8_6_94	10_1_94	OK	7.46003	7.34429	-0.0225596	-0.0404949	0.94415	0.972704	no
TraesCS1A02G031200	TraesCS1A02G031200	-	1A:14504223-14507920	8_6_94	10_1_94	OK	4.62156	6.90917	0.580133	1.07501	0.07125	0.237124	no
TraesCS1A02G032500	TraesCS1A02G032500	-	1A:14988540-14988944	8_6_94	10_1_94	OK	6.13326	2.18621	-1.48822	-1.58742	0.0093	0.0700096	no
TraesCS1A02G033000	TraesCS1A02G033000	-	1A:15430219-15437374	8_6_94	10_1_94	OK	1.73056	3.22589	0.898461	1.38327	0.0188	0.106935	no
TraesCS1A02G033100	TraesCS1A02G033100	-	1A:15438124-15441465	8_6_94	10_1_94	OK	14.3852	13.9758	-0.0416458	-0.0800833	0.88995	0.947031	no
TraesCS1A02G033300	TraesCS1A02G033300	-	1A:16038483-16040057	8_6_94	10_1_94	OK	2.8134	2.29528	-0.293644	-0.255972	0.6652	0.823824	no
TraesCS1A02G033500	TraesCS1A02G033500	-	1A:16388444-16391082	8_6_94	10_1_94	OK	305.34	98.3064	-1.63506	-2.65665	5e-05	0.00207004	yes
TraesCS1A02G033600	TraesCS1A02G033600	-	1A:16407007-16410201	8_6_94	10_1_94	OK	22.0949	17.7238	-0.318028	-0.610503	0.2803	0.516799	no
TraesCS1A02G033800	TraesCS1A02G033800	-	1A:16432375-16436883	8_6_94	10_1_94	OK	1.42181	1.80984	0.348125	0.502095	0.3784	0.610012	no
TraesCS1A02G034100	TraesCS1A02G034100	-	1A:16913590-16919361	8_6_94	10_1_94	OK	0.555774	0.744987	0.422717	0.540396	0.3328	0.568086	no
TraesCS1A02G034300	TraesCS1A02G034300	-	1A:16931433-16934477	8_6_94	10_1_94	OK	25.0893	19.0274	-0.398991	-0.79668	0.17135	0.392795	no
TraesCS1A02G034600	TraesCS1A02G034600	-	1A:17246749-17248420	8_6_94	10_1_94	OK	0.325336	0.336886	0.0503276	0.0495171	0.93365	0.967603	no
TraesCS1A02G034700	TraesCS1A02G034700	-	1A:17257515-17258211	8_6_94	10_1_94	OK	0.312982	0.473674	0.597815	0.355124	0.5922	0.77633	no
TraesCS1A02G035000	TraesCS1A02G035000	-	1A:18289936-18293936	8_6_94	10_1_94	OK	4.41999	3.4535	-0.355987	-0.512934	0.36125	0.594625	no
TraesCS1A02G035200	TraesCS1A02G035200	-	1A:18460512-18462491	8_6_94	10_1_94	OK	1.68838	1.56561	-0.108912	-0.143287	0.79215	0.8958	no
TraesCS1A02G035300	TraesCS1A02G035300	-	1A:18486338-18489620	8_6_94	10_1_94	OK	1.4489	0.850277	-0.768949	-0.814486	0.15085	0.366559	no
TraesCS1A02G035500	TraesCS1A02G035500	-	1A:18989912-18994414	8_6_94	10_1_94	OK	25.0343	19.238	-0.379944	-0.608432	0.29785	0.534062	no
TraesCS1A02G035600	TraesCS1A02G035600	-	1A:19062156-19063423	8_6_94	10_1_94	OK	2.74612	2.24257	-0.292245	-0.334286	0.55905	0.752622	no
TraesCS1A02G035800	TraesCS1A02G035800	-	1A:19895296-19897721	8_6_94	10_1_94	OK	153.942	125.978	-0.289216	-0.554498	0.3272	0.563081	no
TraesCS1A02G035900	TraesCS1A02G035900	-	1A:19929935-19933705	8_6_94	10_1_94	OK	1.87492	3.67284	0.970066	1.8079	0.0015	0.0222332	yes
TraesCS1A02G036100	TraesCS1A02G036100	-	1A:20091098-20094848	8_6_94	10_1_94	OK	6.81082	8.86765	0.380723	0.745686	0.2036	0.432212	no
TraesCS1A02G036200	TraesCS1A02G036200	-	1A:20156564-20158534	8_6_94	10_1_94	OK	10.2967	6.8317	-0.591858	-0.991848	0.07925	0.252884	no
TraesCS1A02G036300	TraesCS1A02G036300	-	1A:20179710-20183942	8_6_94	10_1_94	OK	1.23338	1.88136	0.609162	0.958317	0.09635	0.283745	no
TraesCS1A02G036500	TraesCS1A02G036500	-	1A:20244456-20246289	8_6_94	10_1_94	OK	0.410849	0.0871854	-2.23645	-1.69847	0.0108	0.0765435	no
TraesCS1A02G036700	TraesCS1A02G036700	-	1A:20415991-20419223	8_6_94	10_1_94	OK	0.617519	0.577898	-0.0956684	-0.0924406	0.87035	0.937269	no
TraesCS1A02G036800	TraesCS1A02G036800	-	1A:20434464-20437173	8_6_94	10_1_94	OK	0.304591	0.168977	-0.850043	-0.785842	0.17475	0.396825	no
TraesCS1A02G037300	TraesCS1A02G037300	-	1A:20888600-20889881	8_6_94	10_1_94	OK	2.60005	4.50719	0.793689	1.03532	0.0741	0.242958	no
TraesCS1A02G037400	TraesCS1A02G037400	-	1A:20893784-20898393	8_6_94	10_1_94	OK	3.50921	1.60614	-1.12755	-1.29782	0.02235	0.119157	no
TraesCS1A02G037900	TraesCS1A02G037900	-	1A:20977275-20980680	8_6_94	10_1_94	OK	26.9898	30.7601	0.188644	0.359455	0.53545	0.736128	no
TraesCS1A02G038100	TraesCS1A02G038100	-	1A:20998068-20998918	8_6_94	10_1_94	OK	140.934	69.4383	-1.02122	-1.77456	0.00235	0.0295531	yes
TraesCS1A02G038200	TraesCS1A02G038200	-	1A:21022730-21023627	8_6_94	10_1_94	OK	294.011	183.33	-0.681428	-1.0828	0.0548	0.20318	no
TraesCS1A02G038300	TraesCS1A02G038300	-	1A:21024514-21026280	8_6_94	10_1_94	OK	0.211992	0.487739	1.2021	0.83286	0.15095	0.366711	no
TraesCS1A02G038400	TraesCS1A02G038400	-	1A:21034868-21049127	8_6_94	10_1_94	OK	1.72174	1.71469	-0.00591631	-0.0103448	0.98455	0.991442	no
TraesCS1A02G039100	TraesCS1A02G039100	-	1A:21281531-21285458	8_6_94	10_1_94	OK	1.49289	0.956765	-0.641866	-0.999971	0.0842	0.262047	no
TraesCS1A02G039200	TraesCS1A02G039200	-	1A:21322245-21335307	8_6_94	10_1_94	OK	1.88133	2.57841	0.454728	0.813652	0.14965	0.365029	no
TraesCS1A02G039400	TraesCS1A02G039400	-	1A:21618183-21626991	8_6_94	10_1_94	OK	4.07126	4.53251	0.154835	0.268893	0.63865	0.807335	no
TraesCS1A02G039800	TraesCS1A02G039800	-	1A:21985329-21987056	8_6_94	10_1_94	OK	1.2162	0.374325	-1.70001	-1.45332	0.01525	0.0941624	no
TraesCS1A02G039900	TraesCS1A02G039900	-	1A:22038187-22047331	8_6_94	10_1_94	OK	1.22429	1.08424	-0.175254	-0.207486	0.71545	0.854059	no
TraesCS1A02G040000	TraesCS1A02G040000	-	1A:22055421-22056147	8_6_94	10_1_94	OK	0.592428	0.377629	-0.649671	-0.493602	0.3961	0.626082	no
TraesCS1A02G040300	TraesCS1A02G040300	-	1A:22282322-22283710	8_6_94	10_1_94	OK	0.0350371	0.699209	4.31877	2.10709	0.10155	0.292349	no
TraesCS1A02G040400	TraesCS1A02G040400	-	1A:22287726-22291553	8_6_94	10_1_94	OK	2.34111	4.04029	0.787269	1.41782	0.01235	0.0828993	no
TraesCS1A02G040500	TraesCS1A02G040500	-	1A:22291725-22293776	8_6_94	10_1_94	OK	22.7402	11.3242	-1.00583	-1.75294	0.00225	0.0288054	yes
TraesCS1A02G040600	TraesCS1A02G040600	-	1A:22294834-22301515	8_6_94	10_1_94	OK	7.40756	12.5131	0.756372	1.47743	0.01185	0.0809231	no
TraesCS1A02G040700	TraesCS1A02G040700	-	1A:22329071-22332422	8_6_94	10_1_94	OK	1.9449	3.51749	0.854853	1.46822	0.0098	0.0722333	no
TraesCS1A02G040900	TraesCS1A02G040900	-	1A:22534634-22536459	8_6_94	10_1_94	OK	3.13609	4.99634	0.671902	0.928316	0.10355	0.295811	no
TraesCS1A02G041100	TraesCS1A02G041100	-	1A:22612226-22614080	8_6_94	10_1_94	OK	1.51625	4.25554	1.48883	2.64685	5e-05	0.00207004	yes
TraesCS1A02G041300	TraesCS1A02G041300	-	1A:22633430-22634135	8_6_94	10_1_94	OK	0	1.60528	inf	#NAME?	5e-05	0.00207004	yes
TraesCS1A02G041400	TraesCS1A02G041400	-	1A:22656560-22657221	8_6_94	10_1_94	OK	0.635144	1.36263	1.10123	0.898917	0.18975	0.4155	no
TraesCS1A02G042500	TraesCS1A02G042500	-	1A:23130034-23134088	8_6_94	10_1_94	OK	0.314377	0.56677	0.850269	1.19053	0.03235	0.149037	no
TraesCS1A02G042700	TraesCS1A02G042700	-	1A:23339465-23340670	8_6_94	10_1_94	OK	7.94701	12.7987	0.687508	1.07283	0.06145	0.217428	no
TraesCS1A02G042900	TraesCS1A02G042900	-	1A:23816231-23818172	8_6_94	10_1_94	OK	0.401843	0.499394	0.313546	0.26039	0.66605	0.824193	no
TraesCS1A02G043100	TraesCS1A02G043100	-	1A:23856567-23858030	8_6_94	10_1_94	OK	0.057412	0.346978	2.59542	1.92792	0.1107	0.307256	no
TraesCS1A02G043200	TraesCS1A02G043200	-	1A:23966032-23970147	8_6_94	10_1_94	OK	11.3038	10.9215	-0.049634	-0.0954346	0.86495	0.93439	no
TraesCS1A02G043300	TraesCS1A02G043300	-	1A:24077189-24078148	8_6_94	10_1_94	OK	0.278525	0.466377	0.74369	0.577073	0.4017	0.630797	no
TraesCS1A02G043400	TraesCS1A02G043400	-	1A:24132680-24140137	8_6_94	10_1_94	OK	1.43673	1.99592	0.474262	0.668448	0.24955	0.483858	no
TraesCS1A02G043600	TraesCS1A02G043600	-	1A:24319201-24321534	8_6_94	10_1_94	OK	6.92485	5.87663	-0.236793	-0.424187	0.4536	0.674064	no
TraesCS1A02G043900	TraesCS1A02G043900	-	1A:24336653-24340722	8_6_94	10_1_94	OK	0.283877	1.05595	1.8952	1.4178	0.01715	0.101124	no
TraesCS1A02G044000	TraesCS1A02G044000	-	1A:24767087-24771266	8_6_94	10_1_94	OK	0.409212	0.565909	0.467724	0.5162	0.38995	0.620797	no
TraesCS1A02G044200	TraesCS1A02G044200	-	1A:24943571-24946478	8_6_94	10_1_94	OK	9.37513	7.41201	-0.338975	-0.610123	0.2905	0.526752	no
TraesCS1A02G044500	TraesCS1A02G044500	-	1A:25539195-25545141	8_6_94	10_1_94	OK	8.18233	9.85919	0.268958	0.532982	0.36175	0.595024	no
TraesCS1A02G044600	TraesCS1A02G044600	-	1A:25545345-25546110	8_6_94	10_1_94	OK	23.3895	13.5184	-0.790939	-1.25706	0.0328	0.150172	no
TraesCS1A02G044800	TraesCS1A02G044800	-	1A:25701412-25709229	8_6_94	10_1_94	OK	4.79225	6.27103	0.388	0.740614	0.2004	0.428433	no
TraesCS1A02G045300	TraesCS1A02G045300	-	1A:26958794-26962687	8_6_94	10_1_94	OK	2.37263	4.19624	0.822608	1.51882	0.0098	0.0722333	no
TraesCS1A02G045400	TraesCS1A02G045400	-	1A:26965565-26971307	8_6_94	10_1_94	OK	9.17011	8.51793	-0.106436	-0.209386	0.71805	0.855585	no
TraesCS1A02G045700	TraesCS1A02G045700	-	1A:27249155-27253937	8_6_94	10_1_94	OK	126.114	99.5875	-0.340697	-0.593509	0.2856	0.521831	no
TraesCS1A02G045800	TraesCS1A02G045800	-	1A:27258230-27261032	8_6_94	10_1_94	OK	29.1263	25.1495	-0.211789	-0.411956	0.48165	0.695986	no
TraesCS1A02G046300	TraesCS1A02G046300	-	1A:27752742-27757377	8_6_94	10_1_94	OK	0.280894	0.57327	1.02919	1.15117	0.0453	0.181821	no
TraesCS1A02G046400	TraesCS1A02G046400	-	1A:28360780-28364801	8_6_94	10_1_94	OK	0.570791	0.879572	0.623838	0.765066	0.2032	0.431882	no
TraesCS1A02G046500	TraesCS1A02G046500	-	1A:28610240-28620653	8_6_94	10_1_94	OK	1.11309	3.09218	1.47405	2.55342	5e-05	0.00207004	yes
TraesCS1A02G046600	TraesCS1A02G046600	-	1A:28623295-28626864	8_6_94	10_1_94	OK	11.6909	17.1466	0.552535	1.04794	0.0674	0.229557	no
TraesCS1A02G046800	TraesCS1A02G046800	-	1A:28708158-28710773	8_6_94	10_1_94	OK	1.7769	2.09452	0.237255	0.321855	0.57275	0.762798	no
TraesCS1A02G046900	TraesCS1A02G046900	-	1A:28716138-28717569	8_6_94	10_1_94	OK	2.67945	2.13921	-0.324857	-0.379341	0.5245	0.727929	no
TraesCS1A02G047000	TraesCS1A02G047000	-	1A:28757073-28763216	8_6_94	10_1_94	OK	4.23977	6.99747	0.722846	1.38917	0.01835	0.105342	no
TraesCS1A02G047200	TraesCS1A02G047200	-	1A:29186382-29192077	8_6_94	10_1_94	OK	1.44665	2.21287	0.613206	1.02948	0.07205	0.23875	no
TraesCS1A02G047500	TraesCS1A02G047500	-	1A:29607627-29612226	8_6_94	10_1_94	OK	2.17313	3.38301	0.63853	1.04677	0.06565	0.225842	no
TraesCS1A02G048200	TraesCS1A02G048200	-	1A:29993437-29996447	8_6_94	10_1_94	OK	0.359411	0.344409	-0.0615095	-0.0632369	0.9149	0.958781	no
TraesCS1A02G048600	TraesCS1A02G048600	-	1A:30179973-30190054	8_6_94	10_1_94	OK	1.11314	2.71153	1.28448	1.89328	0.00165	0.023656	yes
TraesCS1A02G048700	TraesCS1A02G048700	-	1A:30196595-30197675	8_6_94	10_1_94	OK	18.2802	12.8008	-0.514043	-0.808993	0.1622	0.380827	no
TraesCS1A02G048900	TraesCS1A02G048900	-	1A:30294165-30295059	8_6_94	10_1_94	OK	4.7444	3.09614	-0.615756	-0.702456	0.20575	0.434875	no
TraesCS1A02G049000	TraesCS1A02G049000	-	1A:30636156-30638406	8_6_94	10_1_94	OK	0.405708	0.535178	0.399577	0.366149	0.5304	0.732436	no
TraesCS1A02G049300	TraesCS1A02G049300	-	1A:30793887-30805600	8_6_94	10_1_94	OK	1.97371	2.84557	0.527812	1.01385	0.08055	0.255395	no
TraesCS1A02G049600	TraesCS1A02G049600	-	1A:31252423-31254526	8_6_94	10_1_94	OK	2.33495	5.05357	1.11391	1.38286	0.01945	0.109256	no
TraesCS1A02G049700	TraesCS1A02G049700	-	1A:31778439-31781938	8_6_94	10_1_94	OK	23.3086	16.1354	-0.530634	-1.04112	0.0702	0.235161	no
TraesCS1A02G050100	TraesCS1A02G050100	-	1A:32084706-32089178	8_6_94	10_1_94	OK	5.02973	6.42409	0.353012	0.626353	0.277	0.513478	no
TraesCS1A02G050400	TraesCS1A02G050400	-	1A:32260042-32262299	8_6_94	10_1_94	OK	0.641722	0.370355	-0.793039	-0.65996	0.2688	0.504214	no
TraesCS1A02G050900	TraesCS1A02G050900	-	1A:32454116-32455183	8_6_94	10_1_94	OK	12.4135	3.14865	-1.9791	-2.61199	5e-05	0.00207004	yes
TraesCS1A02G051300	TraesCS1A02G051300	-	1A:32890599-32894593	8_6_94	10_1_94	OK	9.23907	11.7025	0.340992	0.648026	0.256	0.490519	no
TraesCS1A02G051500	TraesCS1A02G051500	-	1A:33019232-33022457	8_6_94	10_1_94	OK	11.8635	15.8369	0.416767	0.811637	0.15605	0.37311	no
TraesCS1A02G051600	TraesCS1A02G051600	-	1A:33226676-33229752	8_6_94	10_1_94	OK	0.496534	0.66878	0.429641	0.438973	0.4411	0.663769	no
TraesCS1A02G051700	TraesCS1A02G051700	-	1A:33370766-33373330	8_6_94	10_1_94	OK	18.7996	29.924	0.6706	1.26893	0.03205	0.1483	no
TraesCS1A02G051800	TraesCS1A02G051800	-	1A:33373635-33374973	8_6_94	10_1_94	OK	0.327145	0.632045	0.950095	0.768	0.34495	0.579302	no
TraesCS1A02G051900	TraesCS1A02G051900	-	1A:33375412-33377767	8_6_94	10_1_94	OK	44.5632	19.5814	-1.18637	-2.00202	0.00075	0.0142632	yes
TraesCS1A02G052000	TraesCS1A02G052000	-	1A:33397500-33398955	8_6_94	10_1_94	OK	0.320227	0.724629	1.17815	1.09563	0.12115	0.323409	no
TraesCS1A02G052100	TraesCS1A02G052100	-	1A:34146865-34149852	8_6_94	10_1_94	OK	5.44338	6.32394	0.216322	0.317046	0.57105	0.761541	no
TraesCS1A02G052200	TraesCS1A02G052200	-	1A:34158621-34174068	8_6_94	10_1_94	OK	5.99794	8.11997	0.437006	0.831749	0.14015	0.35127	no
TraesCS1A02G052300	TraesCS1A02G052300	-	1A:34406138-34410005	8_6_94	10_1_94	OK	12.2378	10.5054	-0.220213	-0.416224	0.4619	0.680909	no
TraesCS1A02G052400	TraesCS1A02G052400	-	1A:34425460-34427079	8_6_94	10_1_94	OK	0.16745	0.615142	1.87719	1.42106	0.0211	0.114955	no
TraesCS1A02G053600	TraesCS1A02G053600	-	1A:35528836-35533934	8_6_94	10_1_94	OK	0.294919	0.444968	0.593385	0.478651	0.4187	0.645999	no
TraesCS1A02G054000	TraesCS1A02G054000	-	1A:35542717-35543825	8_6_94	10_1_94	OK	4.20189	3.10376	-0.437021	-0.549527	0.3197	0.555939	no
TraesCS1A02G054300	TraesCS1A02G054300	-	1A:35931963-35936127	8_6_94	10_1_94	OK	1.04237	1.85477	0.831364	1.44527	0.01155	0.0796589	no
TraesCS1A02G054400	TraesCS1A02G054400	-	1A:35937733-35944326	8_6_94	10_1_94	OK	6.84829	5.84537	-0.22845	-0.442939	0.43225	0.656864	no
TraesCS1A02G054900	TraesCS1A02G054900	-	1A:36267234-36271054	8_6_94	10_1_94	OK	2.52055	4.01475	0.671573	1.16185	0.0488	0.19008	no
TraesCS1A02G055000	TraesCS1A02G055000	-	1A:36271324-36278335	8_6_94	10_1_94	OK	2.95365	4.56716	0.6288	1.073	0.06725	0.229288	no
TraesCS1A02G055100	TraesCS1A02G055100	-	1A:36271324-36278335	8_6_94	10_1_94	OK	1.45944	3.5479	1.28155	0.472552	0.69365	0.840964	no
TraesCS1A02G055200	TraesCS1A02G055200	-	1A:36278600-36281199	8_6_94	10_1_94	OK	6.51047	6.73425	0.0487551	0.0836709	0.8811	0.942936	no
TraesCS1A02G055400	TraesCS1A02G055400	-	1A:36561932-36569908	8_6_94	10_1_94	OK	7.41364	5.34043	-0.473226	-0.892519	0.1182	0.319028	no
TraesCS1A02G055500	TraesCS1A02G055500	-	1A:36605148-36605802	8_6_94	10_1_94	OK	0.228531	0.396458	0.794782	0.543713	0.52585	0.728848	no
TraesCS1A02G056100	TraesCS1A02G056100	-	1A:36761838-36763635	8_6_94	10_1_94	OK	4.80084	4.04232	-0.248101	-0.33312	0.55855	0.752227	no
TraesCS1A02G056200	TraesCS1A02G056200	-	1A:36765923-36766338	8_6_94	10_1_94	OK	1.56124	2.37331	0.60421	0.549584	0.4041	0.632724	no
TraesCS1A02G056400	TraesCS1A02G056400	-	1A:36769723-36770407	8_6_94	10_1_94	OK	7.25849	1.94072	-1.90308	-1.95197	0.0033	0.0366428	yes
TraesCS1A02G056500	TraesCS1A02G056500	-	1A:36772139-36774424	8_6_94	10_1_94	OK	6.87667	8.48488	0.303184	0.535615	0.35035	0.584378	no
TraesCS1A02G056600	TraesCS1A02G056600	-	1A:36776372-36780640	8_6_94	10_1_94	OK	2.80081	3.51416	0.327336	0.400239	0.47785	0.692988	no
TraesCS1A02G056900	TraesCS1A02G056900	-	1A:36839919-36840861	8_6_94	10_1_94	OK	2.08061	1.08778	-0.935614	-0.879314	0.13115	0.338726	no
TraesCS1A02G057100	TraesCS1A02G057100	-	1A:37465849-37468260	8_6_94	10_1_94	OK	0.549488	1.05678	0.943509	1.2674	0.0285	0.138139	no
TraesCS1A02G057200	TraesCS1A02G057200	-	1A:37478205-37481881	8_6_94	10_1_94	OK	21.1501	16.8334	-0.329341	-0.61784	0.2872	0.523384	no
TraesCS1A02G057900	TraesCS1A02G057900	-	1A:38366743-38368653	8_6_94	10_1_94	OK	0.521863	0.789825	0.597862	0.628122	0.2631	0.498142	no
TraesCS1A02G058200	TraesCS1A02G058200	-	1A:38711993-38715061	8_6_94	10_1_94	OK	0.821671	3.13513	1.93189	2.6953	5e-05	0.00207004	yes
TraesCS1A02G058300	TraesCS1A02G058300	-	1A:38717932-38718693	8_6_94	10_1_94	OK	25.416	4.29698	-2.56434	-2.97785	5e-05	0.00207004	yes
TraesCS1A02G058400	TraesCS1A02G058400	-	1A:38728806-38733500	8_6_94	10_1_94	OK	31.6774	14.3498	-1.14242	-2.15319	0.00015	0.00473329	yes
TraesCS1A02G058500	TraesCS1A02G058500	-	1A:39348699-39357763	8_6_94	10_1_94	OK	0.414203	0.827476	0.998381	0.986872	0.09375	0.279151	no
TraesCS1A02G058600	TraesCS1A02G058600	-	1A:39402526-39410027	8_6_94	10_1_94	OK	1.80089	1.3776	-0.386547	-0.554343	0.38025	0.611522	no
TraesCS1A02G058700	TraesCS1A02G058700	-	1A:39402526-39410027	8_6_94	10_1_94	OK	0.341601	0.445402	0.382797	0.0861172	0.78595	0.892148	no
TraesCS1A02G058900	TraesCS1A02G058900	-	1A:39649613-39651876	8_6_94	10_1_94	OK	1.04858	0.512616	-1.03249	-1.07566	0.0568	0.207622	no
TraesCS1A02G059100	TraesCS1A02G059100	-	1A:39870473-39872241	8_6_94	10_1_94	OK	2.81989	5.09563	0.853624	1.23195	0.03665	0.160712	no
TraesCS1A02G059200	TraesCS1A02G059200	-	1A:39892911-39894955	8_6_94	10_1_94	OK	0.649692	2.11467	1.70261	1.6699	0.00625	0.0548709	no
TraesCS1A02G060100	TraesCS1A02G060100	-	1A:41357283-41362423	8_6_94	10_1_94	OK	3.62647	2.93502	-0.305194	-0.52029	0.3478	0.581975	no
TraesCS1A02G060500	TraesCS1A02G060500	-	1A:41712134-41714118	8_6_94	10_1_94	OK	4.24041	3.11396	-0.445455	-0.713816	0.2148	0.445722	no
TraesCS1A02G060600	TraesCS1A02G060600	-	1A:41740300-41745063	8_6_94	10_1_94	OK	3.56191	3.29948	-0.110411	-0.188132	0.74575	0.870712	no
TraesCS1A02G060700	TraesCS1A02G060700	-	1A:41747500-41750050	8_6_94	10_1_94	OK	13.9131	7.70857	-0.851913	-1.53584	0.00905	0.0687944	no
TraesCS1A02G061600	TraesCS1A02G061600	-	1A:42217456-42220780	8_6_94	10_1_94	OK	0.262909	0.484761	0.882713	0.764709	0.3155	0.551864	no
TraesCS1A02G061700	TraesCS1A02G061700	-	1A:42251605-42256435	8_6_94	10_1_94	OK	11.1407	16.3826	0.556316	0.878313	0.11355	0.311618	no
TraesCS1A02G061900	TraesCS1A02G061900	-	1A:42475681-42476283	8_6_94	10_1_94	OK	0.351629	2.95655	3.07179	2.3806	0.0232	0.121805	no
TraesCS1A02G062100	TraesCS1A02G062100	-	1A:42546062-42550350	8_6_94	10_1_94	OK	45.1424	41.7451	-0.112874	-0.219786	0.6981	0.843515	no
TraesCS1A02G062200	TraesCS1A02G062200	-	1A:42603253-42603901	8_6_94	10_1_94	OK	0.744602	1.27809	0.779452	0.698636	0.40015	0.629279	no
TraesCS1A02G062400	TraesCS1A02G062400	-	1A:42643125-42668396	8_6_94	10_1_94	OK	4.38445	3.05302	-0.522158	-0.874211	0.12235	0.325271	no
TraesCS1A02G063300	TraesCS1A02G063300	-	1A:44363598-44367067	8_6_94	10_1_94	OK	0.344679	0.283953	-0.279599	-0.284873	0.6293	0.801184	no
TraesCS1A02G063500	TraesCS1A02G063500	-	1A:44406438-44407943	8_6_94	10_1_94	OK	5.43989	2.82984	-0.942858	-1.25727	0.0307	0.144218	no
TraesCS1A02G063600	TraesCS1A02G063600	-	1A:44408100-44412013	8_6_94	10_1_94	OK	1.90311	2.66141	0.483829	0.86249	0.1321	0.339847	no
TraesCS1A02G064000	TraesCS1A02G064000	-	1A:45543087-45548553	8_6_94	10_1_94	OK	21.6916	15.6082	-0.474833	-0.931125	0.1009	0.291342	no
TraesCS1A02G064100	TraesCS1A02G064100	-	1A:45793605-45797826	8_6_94	10_1_94	OK	15.0322	23.4392	0.640872	1.19744	0.0358	0.15838	no
TraesCS1A02G064900	TraesCS1A02G064900	-	1A:47201866-47207696	8_6_94	10_1_94	OK	0.540732	1.12103	1.05184	1.03039	0.0697	0.234079	no
TraesCS1A02G065300	TraesCS1A02G065300	-	1A:47578259-47587723	8_6_94	10_1_94	OK	2.13055	2.65978	0.320082	0.542499	0.3391	0.573862	no
TraesCS1A02G065500	TraesCS1A02G065500	-	1A:47799452-47806227	8_6_94	10_1_94	OK	2.02182	2.26384	0.163118	0.0735084	0.9201	0.961463	no
TraesCS1A02G065600	TraesCS1A02G065600	-	1A:47823748-47827916	8_6_94	10_1_94	OK	0.656609	0.73878	0.17011	0.2262	0.67665	0.83064	no
TraesCS1A02G065700	TraesCS1A02G065700	-	1A:48575893-48591514	8_6_94	10_1_94	OK	4.11016	7.77367	0.919403	1.78011	0.00225	0.0288054	yes
TraesCS1A02G065800	TraesCS1A02G065800	-	1A:48592863-48594183	8_6_94	10_1_94	OK	4.46061	3.0724	-0.537877	-0.674246	0.25125	0.485506	no
TraesCS1A02G065900	TraesCS1A02G065900	-	1A:48703229-48707143	8_6_94	10_1_94	OK	1.04427	1.30367	0.32009	0.228566	0.687	0.837223	no
TraesCS1A02G066000	TraesCS1A02G066000	-	1A:48725006-48730230	8_6_94	10_1_94	OK	0.273414	0.421049	0.622901	0.759337	0.1804	0.403862	no
TraesCS1A02G066200	TraesCS1A02G066200	-	1A:48783667-48786472	8_6_94	10_1_94	OK	36.5215	18.1278	-1.01055	-1.91752	0.0009	0.0160275	yes
TraesCS1A02G066300	TraesCS1A02G066300	-	1A:48966061-48979283	8_6_94	10_1_94	OK	0.366818	0.669183	0.867335	1.04211	0.08375	0.261037	no
TraesCS1A02G066400	TraesCS1A02G066400	-	1A:48979588-48982811	8_6_94	10_1_94	OK	0.0708505	0.45582	2.68562	2.2	0.0039	0.0407715	yes
TraesCS1A02G066521	TraesCS1A02G066521	-	1A:48993955-48998857	8_6_94	10_1_94	OK	0.0962002	0.330655	1.78122	0.820544	0.19675	0.423894	no
TraesCS1A02G066700	TraesCS1A02G066700	-	1A:49096240-49103221	8_6_94	10_1_94	OK	0.788551	0.399429	-0.981265	-0.896032	0.1296	0.336333	no
TraesCS1A02G066800	TraesCS1A02G066800	-	1A:49096240-49103221	8_6_94	10_1_94	OK	3.66301	6.10748	0.737548	0.977668	0.0926	0.277172	no
TraesCS1A02G066900	TraesCS1A02G066900	-	1A:49149509-49154022	8_6_94	10_1_94	OK	4.89787	7.84278	0.679212	1.27875	0.0303	0.14317	no
TraesCS1A02G067200	TraesCS1A02G067200	-	1A:49251326-49254104	8_6_94	10_1_94	OK	1.79315	1.7721	-0.017037	-0.0269843	0.95915	0.97996	no
TraesCS1A02G067300	TraesCS1A02G067300	-	1A:49269258-49288855	8_6_94	10_1_94	OK	1.69965	3.38524	0.994021	1.87718	0.0009	0.0160275	yes
TraesCS1A02G068000	TraesCS1A02G068000	-	1A:49365310-49367228	8_6_94	10_1_94	OK	7.92213	8.08393	0.0291698	0.0477437	0.93185	0.966924	no
TraesCS1A02G068300	TraesCS1A02G068300	-	1A:49526824-49535943	8_6_94	10_1_94	OK	1.92551	5.58138	1.53538	2.7818	5e-05	0.00207004	yes
TraesCS1A02G068400	TraesCS1A02G068400	-	1A:49896640-49897878	8_6_94	10_1_94	OK	0.87166	0.31981	-1.44655	-1.2177	0.04935	0.191314	no
TraesCS1A02G068500	TraesCS1A02G068500	-	1A:49960687-49961536	8_6_94	10_1_94	OK	0.731827	1.3271	0.858707	0.808663	0.3082	0.544739	no
TraesCS1A02G069200	TraesCS1A02G069200	-	1A:50842536-50845185	8_6_94	10_1_94	OK	0.28889	0.112156	-1.36501	-1.06375	0.06865	0.232024	no
TraesCS1A02G069300	TraesCS1A02G069300	-	1A:51700020-51707185	8_6_94	10_1_94	OK	7.09794	16.6087	1.22646	2.2819	5e-05	0.00207004	yes
TraesCS1A02G069400	TraesCS1A02G069400	-	1A:52056089-52060042	8_6_94	10_1_94	OK	5.81975	6.93082	0.252069	0.465836	0.42925	0.654578	no
TraesCS1A02G069500	TraesCS1A02G069500	-	1A:52228529-52232086	8_6_94	10_1_94	OK	0.618447	0.391926	-0.65807	-0.611457	0.30515	0.541616	no
TraesCS1A02G069600	TraesCS1A02G069600	-	1A:52235910-52238246	8_6_94	10_1_94	OK	15.872	18.8449	0.247689	0.462263	0.42465	0.651023	no
TraesCS1A02G069700	TraesCS1A02G069700	-	1A:52453834-52459566	8_6_94	10_1_94	OK	2.32799	3.07837	0.403081	0.612835	0.2811	0.517504	no
TraesCS1A02G069900	TraesCS1A02G069900	-	1A:52519640-52520791	8_6_94	10_1_94	OK	14.4856	8.6285	-0.74744	-1.36703	0.019	0.107652	no
TraesCS1A02G070100	TraesCS1A02G070100	-	1A:52559622-52563522	8_6_94	10_1_94	OK	0.270169	0.332813	0.30085	0.40232	0.4708	0.687902	no
TraesCS1A02G070300	TraesCS1A02G070300	-	1A:53032273-53037595	8_6_94	10_1_94	OK	6.95752	5.9464	-0.226557	-0.390114	0.4861	0.700089	no
TraesCS1A02G070400	TraesCS1A02G070400	-	1A:53187273-53189460	8_6_94	10_1_94	OK	1.88378	2.9588	0.651385	0.748755	0.17735	0.399784	no
TraesCS1A02G070600	TraesCS1A02G070600	-	1A:53454197-53457285	8_6_94	10_1_94	OK	1.72686	2.7099	0.650085	0.803822	0.15725	0.37461	no
TraesCS1A02G070900	TraesCS1A02G070900	-	1A:53674141-53677477	8_6_94	10_1_94	OK	1.26846	1.45033	0.1933	0.247293	0.6517	0.815374	no
TraesCS1A02G071100	TraesCS1A02G071100	-	1A:53850044-53859233	8_6_94	10_1_94	OK	1.63147	2.32514	0.511149	0.887988	0.10965	0.305579	no
TraesCS1A02G071300	TraesCS1A02G071300	-	1A:53903908-53912680	8_6_94	10_1_94	OK	0.737493	1.45418	0.979507	1.59083	0.00715	0.0596185	no
TraesCS1A02G071400	TraesCS1A02G071400	-	1A:53993671-53997512	8_6_94	10_1_94	OK	1.16447	1.86139	0.676705	0.714505	0.1968	0.423894	no
TraesCS1A02G071500	TraesCS1A02G071500	-	1A:54000805-54002679	8_6_94	10_1_94	OK	3.14425	4.02543	0.356427	0.425911	0.45275	0.673317	no
TraesCS1A02G071700	TraesCS1A02G071700	-	1A:54022013-54027441	8_6_94	10_1_94	OK	1.65428	1.49896	-0.142243	-0.238105	0.67445	0.829425	no
TraesCS1A02G071800	TraesCS1A02G071800	-	1A:54074820-54077829	8_6_94	10_1_94	OK	22.0865	13.1589	-0.747127	-1.47204	0.01215	0.0821723	no
TraesCS1A02G072000	TraesCS1A02G072000	-	1A:54349174-54355250	8_6_94	10_1_94	OK	21.2149	17.6755	-0.26333	-0.503821	0.3825	0.613768	no
TraesCS1A02G072200	TraesCS1A02G072200	-	1A:54458834-54463277	8_6_94	10_1_94	OK	5.76231	6.64471	0.205558	0.349109	0.5427	0.741267	no
TraesCS1A02G072600	TraesCS1A02G072600	-	1A:56617367-56618763	8_6_94	10_1_94	OK	55.7249	66.1399	0.247198	0.488533	0.3946	0.624598	no
TraesCS1A02G072800	TraesCS1A02G072800	-	1A:56917863-56924080	8_6_94	10_1_94	OK	0.727593	0.849076	0.222762	0.206517	0.71825	0.855651	no
TraesCS1A02G073000	TraesCS1A02G073000	-	1A:57189793-57192224	8_6_94	10_1_94	OK	1.89346	1.71501	-0.142811	-0.193984	0.7301	0.86214	no
TraesCS1A02G073100	TraesCS1A02G073100	-	1A:57192367-57194346	8_6_94	10_1_94	OK	0.793869	0.635958	-0.319969	-0.290629	0.6101	0.78907	no
TraesCS1A02G073300	TraesCS1A02G073300	-	1A:57209811-57212757	8_6_94	10_1_94	OK	0.962256	1.10917	0.204988	0.216456	0.6946	0.841546	no
TraesCS1A02G073400	TraesCS1A02G073400	-	1A:57302733-57307922	8_6_94	10_1_94	OK	2.35303	2.31544	-0.0232335	-0.0380537	0.9487	0.974737	no
TraesCS1A02G073500	TraesCS1A02G073500	-	1A:57390210-57394799	8_6_94	10_1_94	OK	1.25729	1.58389	0.333157	0.422372	0.46045	0.679787	no
TraesCS1A02G073900	TraesCS1A02G073900	-	1A:57634277-57635926	8_6_94	10_1_94	OK	3.85849	4.87066	0.336078	0.42029	0.42465	0.651023	no
TraesCS1A02G074100	TraesCS1A02G074100	-	1A:57680536-57681868	8_6_94	10_1_94	OK	0.69172	0.40672	-0.766153	-0.508589	0.3932	0.623585	no
TraesCS1A02G074400	TraesCS1A02G074400	-	1A:57763650-57769710	8_6_94	10_1_94	OK	4.70714	6.4612	0.456952	0.887144	0.1191	0.32027	no
TraesCS1A02G074800	TraesCS1A02G074800	-	1A:58123310-58125910	8_6_94	10_1_94	OK	11.9425	11.0203	-0.115944	-0.222424	0.69115	0.839453	no
TraesCS1A02G075000	TraesCS1A02G075000	-	1A:58170680-58178010	8_6_94	10_1_94	OK	6.64996	12.8882	0.954632	1.79829	0.0023	0.0292272	yes
TraesCS1A02G075100	TraesCS1A02G075100	-	1A:58199788-58204396	8_6_94	10_1_94	OK	6.13357	6.10787	-0.00605828	-0.0109941	0.98505	0.991638	no
TraesCS1A02G075200	TraesCS1A02G075200	-	1A:58287901-58291029	8_6_94	10_1_94	OK	0.884226	1.43477	0.698334	0.805829	0.16615	0.385886	no
TraesCS1A02G075500	TraesCS1A02G075500	-	1A:58481571-58484867	8_6_94	10_1_94	OK	0.186616	0.3651	0.968217	0.92905	0.10475	0.297648	no
TraesCS1A02G075600	TraesCS1A02G075600	-	1A:58701489-58716429	8_6_94	10_1_94	OK	2.26902	2.76221	0.283751	0.544473	0.34165	0.576219	no
TraesCS1A02G075700	TraesCS1A02G075700	-	1A:58748069-58753312	8_6_94	10_1_94	OK	14.5563	13.4647	-0.112467	-0.225453	0.69545	0.841867	no
TraesCS1A02G075900	TraesCS1A02G075900	-	1A:58860236-58860653	8_6_94	10_1_94	OK	0.821731	0.466459	-0.816916	-0.375026	0.52355	0.727235	no
TraesCS1A02G076000	TraesCS1A02G076000	-	1A:58902276-58908361	8_6_94	10_1_94	OK	3.55781	3.42844	-0.0534388	-0.102491	0.85275	0.928408	no
TraesCS1A02G076100	TraesCS1A02G076100	-	1A:58931327-58934940	8_6_94	10_1_94	OK	10.7842	10.7242	-0.00804249	-0.013789	0.9809	0.989735	no
TraesCS1A02G076400	TraesCS1A02G076400	-	1A:59130570-59138769	8_6_94	10_1_94	OK	2.45131	2.8938	0.239415	0.394403	0.5007	0.710922	no
TraesCS1A02G076700	TraesCS1A02G076700	-	1A:59507511-59510257	8_6_94	10_1_94	OK	0.48636	1.64337	1.75656	1.75113	0.0094	0.0705073	no
TraesCS1A02G076900	TraesCS1A02G076900	-	1A:59613356-59616276	8_6_94	10_1_94	OK	11.0879	13.5873	0.293277	0.578029	0.3123	0.548656	no
TraesCS1A02G077200	TraesCS1A02G077200	-	1A:59856966-59860644	8_6_94	10_1_94	OK	10.5762	11.4819	0.118544	0.235764	0.6824	0.834253	no
TraesCS1A02G077500	TraesCS1A02G077500	-	1A:60351392-60353968	8_6_94	10_1_94	OK	10.6244	10.0421	-0.0813227	-0.147101	0.7933	0.896473	no
TraesCS1A02G077600	TraesCS1A02G077600	-	1A:60354402-60358841	8_6_94	10_1_94	OK	2.07512	2.46677	0.249434	0.445646	0.43385	0.658199	no
TraesCS1A02G077700	TraesCS1A02G077700	-	1A:60537166-60540748	8_6_94	10_1_94	OK	211.803	171.996	-0.300346	-0.48942	0.39085	0.621579	no
TraesCS1A02G077800	TraesCS1A02G077800	-	1A:60735129-60738949	8_6_94	10_1_94	OK	1.77832	1.52139	-0.225125	-0.237307	0.6923	0.840062	no
TraesCS1A02G078100	TraesCS1A02G078100	-	1A:60954700-60956424	8_6_94	10_1_94	OK	30.9729	17.7016	-0.807123	-1.53761	0.008	0.0638455	no
TraesCS1A02G078200	TraesCS1A02G078200	-	1A:61008915-61010405	8_6_94	10_1_94	OK	1.36807	1.80041	0.396181	0.425548	0.43945	0.662553	no
TraesCS1A02G078300	TraesCS1A02G078300	-	1A:61026063-61028089	8_6_94	10_1_94	OK	0.404028	0.209749	-0.945791	-0.538161	0.34605	0.580196	no
TraesCS1A02G078700	TraesCS1A02G078700	-	1A:61384568-61391833	8_6_94	10_1_94	OK	9.12928	6.94342	-0.394855	-0.663555	0.24015	0.47417	no
TraesCS1A02G078800	TraesCS1A02G078800	-	1A:61575767-61577009	8_6_94	10_1_94	OK	106.19	79.3178	-0.420925	-0.818769	0.15225	0.368578	no
TraesCS1A02G078900	TraesCS1A02G078900	-	1A:61713577-61714898	8_6_94	10_1_94	OK	2.92509	2.79036	-0.0680288	-0.0844156	0.88495	0.9448	no
TraesCS1A02G079300	TraesCS1A02G079300	-	1A:62014081-62014939	8_6_94	10_1_94	OK	1.95504	0.89056	-1.13441	-0.793845	0.1906	0.4165	no
TraesCS1A02G079400	TraesCS1A02G079400	-	1A:62021322-62024237	8_6_94	10_1_94	OK	3.34712	5.10408	0.608732	0.885525	0.10785	0.302721	no
TraesCS1A02G079700	TraesCS1A02G079700	-	1A:62609728-62614089	8_6_94	10_1_94	OK	6.87494	11.1311	0.695182	1.32868	0.0242	0.125093	no
TraesCS1A02G079800	TraesCS1A02G079800	-	1A:62614212-62617255	8_6_94	10_1_94	OK	0.914165	1.24017	0.440008	0.580726	0.2837	0.520072	no
TraesCS1A02G079900	TraesCS1A02G079900	-	1A:62794171-62794483	8_6_94	10_1_94	OK	10.2647	8.99649	-0.190253	-0.209742	0.7152	0.853869	no
TraesCS1A02G080000	TraesCS1A02G080000	-	1A:63004798-63005566	8_6_94	10_1_94	OK	1.40579	2.04194	0.53856	0.488687	0.3938	0.623993	no
TraesCS1A02G080100	TraesCS1A02G080100	-	1A:63045955-63047438	8_6_94	10_1_94	OK	5.66231	2.95895	-0.936309	-1.32691	0.02015	0.111616	no
TraesCS1A02G080200	TraesCS1A02G080200	-	1A:63050621-63053515	8_6_94	10_1_94	OK	0.736441	1.32098	0.842971	1.26413	0.02675	0.132885	no
TraesCS1A02G080300	TraesCS1A02G080300	-	1A:63057502-63062305	8_6_94	10_1_94	OK	0.862166	0.713244	-0.273571	-0.350572	0.53875	0.738695	no
TraesCS1A02G080600	TraesCS1A02G080600	-	1A:63475811-63481063	8_6_94	10_1_94	OK	0.301079	0.348725	0.211951	0.22452	0.68975	0.838723	no
TraesCS1A02G080700	TraesCS1A02G080700	-	1A:63741494-63747947	8_6_94	10_1_94	OK	3.53385	4.3091	0.286145	0.495028	0.3992	0.628611	no
TraesCS1A02G081200	TraesCS1A02G081200	-	1A:64404584-64414503	8_6_94	10_1_94	OK	6.66723	9.47201	0.506583	0.785541	0.1792	0.40218	no
TraesCS1A02G081300	TraesCS1A02G081300	-	1A:64593509-64600216	8_6_94	10_1_94	OK	8.6321	11.8885	0.461781	0.896555	0.1126	0.310194	no
TraesCS1A02G081400	TraesCS1A02G081400	-	1A:64692228-64694087	8_6_94	10_1_94	OK	5.81472	6.29142	0.113676	0.199789	0.7187	0.85596	no
TraesCS1A02G081600	TraesCS1A02G081600	-	1A:64835536-64837007	8_6_94	10_1_94	OK	0.992546	0.279227	-1.8297	-1.47725	0.0258	0.130074	no
TraesCS1A02G081700	TraesCS1A02G081700	-	1A:64838563-64839988	8_6_94	10_1_94	OK	0.500393	0.190124	-1.39612	-1.06645	0.07085	0.236374	no
TraesCS1A02G082000	TraesCS1A02G082000	-	1A:65261476-65265780	8_6_94	10_1_94	OK	9.26675	18.2436	0.977253	1.80649	0.0024	0.0299427	yes
TraesCS1A02G082100	TraesCS1A02G082100	-	1A:65266306-65268355	8_6_94	10_1_94	OK	2.36123	1.75531	-0.42781	-0.510436	0.37375	0.605768	no
TraesCS1A02G082200	TraesCS1A02G082200	-	1A:65391962-65393451	8_6_94	10_1_94	OK	3.9016	4.53797	0.217979	0.293706	0.60785	0.787647	no
TraesCS1A02G082300	TraesCS1A02G082300	-	1A:65615816-65616636	8_6_94	10_1_94	OK	35.6735	14.9339	-1.25626	-2.24933	0.00015	0.00473329	yes
TraesCS1A02G082500	TraesCS1A02G082500	-	1A:65758590-65759654	8_6_94	10_1_94	OK	5.67376	5.05269	-0.167253	-0.293902	0.6165	0.793116	no
TraesCS1A02G082600	TraesCS1A02G082600	-	1A:65790412-65795583	8_6_94	10_1_94	OK	5.63431	5.24144	-0.104278	-0.17942	0.7585	0.877664	no
TraesCS1A02G082700	TraesCS1A02G082700	-	1A:65798875-65800185	8_6_94	10_1_94	OK	9.25311	2.73711	-1.75729	-2.49198	5e-05	0.00207004	yes
TraesCS1A02G083000	TraesCS1A02G083000	-	1A:66174939-66177799	8_6_94	10_1_94	OK	12.8599	7.92004	-0.699305	-1.25284	0.0278	0.135922	no
TraesCS1A02G083100	TraesCS1A02G083100	-	1A:66892109-66894637	8_6_94	10_1_94	OK	12.3472	17.8392	0.530864	0.94804	0.09745	0.285556	no
TraesCS1A02G083300	TraesCS1A02G083300	-	1A:67467267-67469443	8_6_94	10_1_94	OK	1.28813	0.673815	-0.934854	-0.925468	0.11065	0.307191	no
TraesCS1A02G083400	TraesCS1A02G083400	-	1A:67683224-67687269	8_6_94	10_1_94	OK	30.859	24.2665	-0.346724	-0.624209	0.2699	0.505675	no
TraesCS1A02G083500	TraesCS1A02G083500	-	1A:67689153-67698715	8_6_94	10_1_94	OK	3.51764	5.6637	0.687135	1.19048	0.03675	0.160981	no
TraesCS1A02G084100	TraesCS1A02G084100	-	1A:69188850-69193336	8_6_94	10_1_94	OK	9.92366	6.43815	-0.624227	-1.03673	0.06	0.214381	no
TraesCS1A02G084200	TraesCS1A02G084200	-	1A:69390435-69394941	8_6_94	10_1_94	OK	2.98831	3.35769	0.16814	0.307313	0.59715	0.779504	no
TraesCS1A02G084300	TraesCS1A02G084300	-	1A:70040013-70041337	8_6_94	10_1_94	OK	11.7012	8.92243	-0.39115	-0.652605	0.24865	0.483013	no
TraesCS1A02G084400	TraesCS1A02G084400	-	1A:70695359-70705174	8_6_94	10_1_94	OK	0.315439	0.316671	0.00562345	0.00207522	0.8853	0.945087	no
TraesCS1A02G084500	TraesCS1A02G084500	-	1A:70695359-70705174	8_6_94	10_1_94	OK	1.17711	1.64718	0.484749	0.792731	0.17565	0.398047	no
TraesCS1A02G084800	TraesCS1A02G084800	-	1A:71059896-71060199	8_6_94	10_1_94	OK	0	0.378494	inf	#NAME?	0.0135	0.0873959	no
TraesCS1A02G084900	TraesCS1A02G084900	-	1A:71075741-71076608	8_6_94	10_1_94	OK	0.356963	0.895967	1.32767	1.36725	0.02695	0.133458	no
TraesCS1A02G085000	TraesCS1A02G085000	-	1A:71087175-71095753	8_6_94	10_1_94	OK	0.437098	0.549008	0.328869	0.407202	0.4672	0.685323	no
TraesCS1A02G085300	TraesCS1A02G085300	-	1A:71444520-71445104	8_6_94	10_1_94	OK	0.896164	1.22845	0.455	0.406234	0.4935	0.705323	no
TraesCS1A02G085400	TraesCS1A02G085400	-	1A:71548288-71548949	8_6_94	10_1_94	OK	2.10157	1.93354	-0.120225	-0.100903	0.8466	0.925032	no
TraesCS1A02G085500	TraesCS1A02G085500	-	1A:71558242-71561228	8_6_94	10_1_94	OK	0.843136	0.405654	-1.05552	-0.878992	0.14175	0.353713	no
TraesCS1A02G085600	TraesCS1A02G085600	-	1A:71689759-71695155	8_6_94	10_1_94	OK	6.7419	5.79628	-0.218028	-0.401084	0.47665	0.692161	no
TraesCS1A02G085700	TraesCS1A02G085700	-	1A:71723318-71725161	8_6_94	10_1_94	OK	0.384084	0.838764	1.12684	1.28344	0.0219	0.11776	no
TraesCS1A02G085800	TraesCS1A02G085800	-	1A:71784545-71785643	8_6_94	10_1_94	OK	0.133793	0.444624	1.73258	1.03617	0.1163	0.316186	no
TraesCS1A02G085900	TraesCS1A02G085900	-	1A:71786597-71790263	8_6_94	10_1_94	OK	2.76131	4.48522	0.699824	1.10987	0.05245	0.198085	no
TraesCS1A02G086100	TraesCS1A02G086100	-	1A:72782625-72785888	8_6_94	10_1_94	OK	1.71881	1.96218	0.191042	0.232044	0.684	0.835236	no
TraesCS1A02G086200	TraesCS1A02G086200	-	1A:72785991-72791062	8_6_94	10_1_94	OK	8.2816	8.71056	0.0728553	0.143787	0.8008	0.900355	no
TraesCS1A02G086500	TraesCS1A02G086500	-	1A:73295475-73300550	8_6_94	10_1_94	OK	18.7758	20.6823	0.139526	0.267013	0.637	0.806334	no
TraesCS1A02G086600	TraesCS1A02G086600	-	1A:73302086-73306610	8_6_94	10_1_94	OK	11.5785	11.6275	0.00609164	0.0117262	0.98285	0.990639	no
TraesCS1A02G086800	TraesCS1A02G086800	-	1A:73312929-73322282	8_6_94	10_1_94	OK	3.10972	6.8733	1.14422	2.11382	0.00035	0.00857714	yes
TraesCS1A02G086900	TraesCS1A02G086900	-	1A:73322507-73330054	8_6_94	10_1_94	OK	3.76868	4.8864	0.37471	0.704068	0.22315	0.455376	no
TraesCS1A02G087100	TraesCS1A02G087100	-	1A:73352033-73356144	8_6_94	10_1_94	OK	3.31382	1.7513	-0.920071	-0.953856	0.09985	0.289443	no
TraesCS1A02G087500	TraesCS1A02G087500	-	1A:74431374-74444306	8_6_94	10_1_94	OK	10.3879	10.224	-0.0229426	-0.0438545	0.9392	0.970419	no
TraesCS1A02G087900	TraesCS1A02G087900	-	1A:75715900-75722755	8_6_94	10_1_94	OK	1.28114	1.85556	0.534429	0.94447	0.0921	0.276186	no
TraesCS1A02G088000	TraesCS1A02G088000	-	1A:76022645-76031768	8_6_94	10_1_94	OK	4.55723	5.87802	0.367173	0.725473	0.2077	0.437172	no
TraesCS1A02G088100	TraesCS1A02G088100	-	1A:76485955-76492268	8_6_94	10_1_94	OK	7.67572	11.6732	0.604828	1.17069	0.0448	0.180736	no
TraesCS1A02G088200	TraesCS1A02G088200	-	1A:76495319-76501435	8_6_94	10_1_94	OK	0.80171	1.43786	0.842767	1.2606	0.0308	0.144478	no
TraesCS1A02G088800	TraesCS1A02G088800	-	1A:77096837-77099287	8_6_94	10_1_94	OK	0.2464	0.3519	0.514165	0.453814	0.4286	0.654084	no
TraesCS1A02G088900	TraesCS1A02G088900	-	1A:77103809-77107960	8_6_94	10_1_94	OK	2.40283	4.66563	0.957336	1.71467	0.00365	0.0390193	yes
TraesCS1A02G089100	TraesCS1A02G089100	-	1A:78323460-78331744	8_6_94	10_1_94	OK	6.89314	4.77568	-0.529457	-0.903634	0.12005	0.321741	no
TraesCS1A02G089500	TraesCS1A02G089500	-	1A:78962469-78964533	8_6_94	10_1_94	OK	3.93376	5.93681	0.593779	0.995798	0.0787	0.252109	no
TraesCS1A02G089600	TraesCS1A02G089600	-	1A:79107176-79108103	8_6_94	10_1_94	OK	4.9101	4.17233	-0.234901	-0.24584	0.66235	0.821885	no
TraesCS1A02G089800	TraesCS1A02G089800	-	1A:79167081-79169605	8_6_94	10_1_94	OK	5.6322	3.27929	-0.780313	-1.2022	0.0355	0.157651	no
TraesCS1A02G089900	TraesCS1A02G089900	-	1A:79688775-79694804	8_6_94	10_1_94	OK	6.74537	13.1204	0.959843	1.84963	0.00125	0.0197541	yes
TraesCS1A02G090000	TraesCS1A02G090000	-	1A:79697669-79705374	8_6_94	10_1_94	OK	8.28539	12.2378	0.562707	1.08289	0.0642	0.223027	no
TraesCS1A02G090100	TraesCS1A02G090100	-	1A:80190103-80195903	8_6_94	10_1_94	OK	7.75329	8.76781	0.177408	0.348311	0.54115	0.740313	no
TraesCS1A02G090300	TraesCS1A02G090300	-	1A:80297143-80309314	8_6_94	10_1_94	OK	0.948922	1.4646	0.626147	0.962047	0.0822	0.258432	no
TraesCS1A02G090600	TraesCS1A02G090600	-	1A:80683273-80687060	8_6_94	10_1_94	OK	5.00712	6.23734	0.316949	0.568645	0.3225	0.558939	no
TraesCS1A02G091000	TraesCS1A02G091000	-	1A:82127356-82129287	8_6_94	10_1_94	OK	5.37098	6.0083	0.161773	0.235016	0.6799	0.832682	no
TraesCS1A02G091100	TraesCS1A02G091100	-	1A:82517367-82528033	8_6_94	10_1_94	OK	5.53678	7.12541	0.363926	0.7086	0.2168	0.447926	no
TraesCS1A02G091200	TraesCS1A02G091200	-	1A:82530924-82535170	8_6_94	10_1_94	OK	4.03608	4.06944	0.0118758	0.0218196	0.97	0.985067	no
TraesCS1A02G091300	TraesCS1A02G091300	-	1A:82947326-82952587	8_6_94	10_1_94	OK	6.83003	7.70299	0.173527	0.327184	0.5662	0.757974	no
TraesCS1A02G091400	TraesCS1A02G091400	-	1A:83822448-83835952	8_6_94	10_1_94	OK	0.332932	0.599983	0.849695	1.1585	0.0403	0.170159	no
TraesCS1A02G092200	TraesCS1A02G092200	-	1A:84793973-84795298	8_6_94	10_1_94	OK	7.45755	1.87222	-1.99395	-2.19271	0.00065	0.0129314	yes
TraesCS1A02G092700	TraesCS1A02G092700	-	1A:85032414-85035322	8_6_94	10_1_94	OK	51.2503	33.9631	-0.593593	-1.14618	0.04725	0.1865	no
TraesCS1A02G092900	TraesCS1A02G092900	-	1A:85344048-85346466	8_6_94	10_1_94	OK	354.123	274.746	-0.366152	-0.458313	0.4041	0.632724	no
TraesCS1A02G093200	TraesCS1A02G093200	-	1A:85901362-85904053	8_6_94	10_1_94	OK	0.10288	0.319996	1.63709	1.07059	0.08215	0.258359	no
TraesCS1A02G093400	TraesCS1A02G093400	-	1A:86560548-86567303	8_6_94	10_1_94	OK	0.409908	0.438493	0.0972528	0.0591538	0.9306	0.966316	no
TraesCS1A02G093800	TraesCS1A02G093800	-	1A:86638819-86641089	8_6_94	10_1_94	OK	47.0093	73.6374	0.647491	1.2625	0.03465	0.155166	no
TraesCS1A02G093900	TraesCS1A02G093900	-	1A:86644141-86649260	8_6_94	10_1_94	OK	12.4903	17.0521	0.449142	0.804962	0.17115	0.392491	no
TraesCS1A02G094000	TraesCS1A02G094000	-	1A:87198151-87201062	8_6_94	10_1_94	OK	4.80444	3.82683	-0.328217	-0.58497	0.302	0.538288	no
TraesCS1A02G094200	TraesCS1A02G094200	-	1A:88345836-88351710	8_6_94	10_1_94	OK	0.664976	1.36632	1.03892	1.59329	0.0066	0.0568807	no
TraesCS1A02G094700	TraesCS1A02G094700	-	1A:90106134-90110560	8_6_94	10_1_94	OK	9.4611	2.92019	-1.69595	-2.47621	0.00015	0.00473329	yes
TraesCS1A02G095000	TraesCS1A02G095000	-	1A:90759664-90768599	8_6_94	10_1_94	OK	20.7222	19.306	-0.102129	-0.180426	0.74885	0.872408	no
TraesCS1A02G095100	TraesCS1A02G095100	-	1A:91043143-91048307	8_6_94	10_1_94	OK	13.3508	16.9991	0.348532	0.670149	0.2377	0.471523	no
TraesCS1A02G095200	TraesCS1A02G095200	-	1A:91052072-91059825	8_6_94	10_1_94	OK	0.507737	1.28493	1.33954	1.53799	0.0163	0.0980778	no
TraesCS1A02G095300	TraesCS1A02G095300	-	1A:91052072-91059825	8_6_94	10_1_94	OK	3.40767	1.51191	-1.17241	-1.05423	0.0789	0.252472	no
TraesCS1A02G095500	TraesCS1A02G095500	-	1A:91158449-91162767	8_6_94	10_1_94	OK	2.90173	5.28944	0.866204	1.49244	0.01135	0.0788866	no
TraesCS1A02G095800	TraesCS1A02G095800	-	1A:91410868-91414181	8_6_94	10_1_94	OK	0.715777	2.18562	1.61046	2.02937	0.00135	0.0207381	yes
TraesCS1A02G096000	TraesCS1A02G096000	-	1A:91498964-91502453	8_6_94	10_1_94	OK	9.67021	10.5209	0.121639	0.228886	0.68505	0.836019	no
TraesCS1A02G096100	TraesCS1A02G096100	-	1A:91502766-91505217	8_6_94	10_1_94	OK	16.6769	8.16807	-1.02978	-1.72925	0.0023	0.0292272	yes
TraesCS1A02G096200	TraesCS1A02G096200	-	1A:91590456-91595995	8_6_94	10_1_94	OK	2.46149	1.92148	-0.357317	-0.553416	0.34255	0.576935	no
TraesCS1A02G096500	TraesCS1A02G096500	-	1A:92564926-92567805	8_6_94	10_1_94	OK	184.668	144.039	-0.358475	-0.671354	0.2535	0.48783	no
TraesCS1A02G096600	TraesCS1A02G096600	-	1A:92570551-92575558	8_6_94	10_1_94	OK	2.37999	2.90843	0.289289	0.517997	0.36815	0.600703	no
TraesCS1A02G097000	TraesCS1A02G097000	-	1A:93367122-93367842	8_6_94	10_1_94	OK	12.6352	8.16185	-0.630477	-0.841056	0.13405	0.34254	no
TraesCS1A02G097100	TraesCS1A02G097100	-	1A:93392090-93401378	8_6_94	10_1_94	OK	0.431619	0.502675	0.219869	0.0993286	0.85885	0.931569	no
TraesCS1A02G097200	TraesCS1A02G097200	-	1A:93392090-93401378	8_6_94	10_1_94	OK	9.61114	9.03614	-0.0890021	-0.167156	0.76685	0.88254	no
TraesCS1A02G097300	TraesCS1A02G097300	-	1A:93401938-93403931	8_6_94	10_1_94	OK	4.32941	4.01024	-0.110483	-0.13034	0.8122	0.906697	no
TraesCS1A02G097400	TraesCS1A02G097400	-	1A:93693502-93698187	8_6_94	10_1_94	OK	29.8591	34.6977	0.216671	0.393754	0.4837	0.697892	no
TraesCS1A02G097500	TraesCS1A02G097500	-	1A:94101331-94106484	8_6_94	10_1_94	OK	1.5911	2.10402	0.403121	0.607059	0.28775	0.523886	no
TraesCS1A02G097600	TraesCS1A02G097600	-	1A:94109873-94114153	8_6_94	10_1_94	OK	4.0975	4.46349	0.123429	0.203757	0.7238	0.859188	no
TraesCS1A02G097700	TraesCS1A02G097700	-	1A:94244912-94249051	8_6_94	10_1_94	OK	54.0248	35.415	-0.609262	-1.06318	0.0569	0.207791	no
TraesCS1A02G099000	TraesCS1A02G099000	-	1A:95183260-95185789	8_6_94	10_1_94	OK	19.6162	26.255	0.420547	0.797985	0.16525	0.384654	no
TraesCS1A02G099100	TraesCS1A02G099100	-	1A:95311462-95315612	8_6_94	10_1_94	OK	0.331644	0.141015	-1.23378	-0.855093	0.1628	0.381574	no
TraesCS1A02G099300	TraesCS1A02G099300	-	1A:95820620-95826073	8_6_94	10_1_94	OK	9.91771	9.70637	-0.0310752	-0.0616067	0.913	0.957858	no
TraesCS1A02G099400	TraesCS1A02G099400	-	1A:95848237-95853644	8_6_94	10_1_94	OK	4.21733	6.22658	0.562111	1.04843	0.06785	0.23043	no
TraesCS1A02G099500	TraesCS1A02G099500	-	1A:95854752-95860989	8_6_94	10_1_94	OK	10.0311	9.79646	-0.0341504	-0.0656961	0.9092	0.956473	no
TraesCS1A02G099600	TraesCS1A02G099600	-	1A:96358564-96362192	8_6_94	10_1_94	OK	0.328979	0.252907	-0.379388	-0.415655	0.47285	0.689237	no
TraesCS1A02G099700	TraesCS1A02G099700	-	1A:96364460-96365555	8_6_94	10_1_94	OK	0.265734	0.681481	1.35869	1.20066	0.0565	0.20698	no
TraesCS1A02G099900	TraesCS1A02G099900	-	1A:96438027-96439746	8_6_94	10_1_94	OK	1.19715	1.32314	0.144366	0.165487	0.76365	0.880946	no
TraesCS1A02G100000	TraesCS1A02G100000	-	1A:96446460-96447320	8_6_94	10_1_94	OK	0.189012	0.414979	1.13456	0.679108	0.26595	0.501192	no
TraesCS1A02G100100	TraesCS1A02G100100	-	1A:96449468-96451542	8_6_94	10_1_94	OK	1.91889	1.52413	-0.332286	-0.42617	0.4472	0.668871	no
TraesCS1A02G100200	TraesCS1A02G100200	-	1A:96453203-96455187	8_6_94	10_1_94	OK	4.60406	5.03357	0.128676	0.184808	0.74595	0.870771	no
TraesCS1A02G100400	TraesCS1A02G100400	-	1A:96470433-96473287	8_6_94	10_1_94	OK	2.95731	3.16022	0.0957406	0.171855	0.7631	0.880573	no
TraesCS1A02G100600	TraesCS1A02G100600	-	1A:96480552-96489250	8_6_94	10_1_94	OK	29.0882	21.0761	-0.464824	-0.865256	0.13195	0.339847	no
TraesCS1A02G101000	TraesCS1A02G101000	-	1A:97643034-97647138	8_6_94	10_1_94	OK	2.70423	2.04091	-0.406005	-0.427512	0.4582	0.677857	no
TraesCS1A02G101200	TraesCS1A02G101200	-	1A:97802664-97810182	8_6_94	10_1_94	OK	2.85438	8.10091	1.50491	0.960347	0.2158	0.446874	no
TraesCS1A02G101300	TraesCS1A02G101300	-	1A:97802664-97810182	8_6_94	10_1_94	OK	1.65619	5.41671	1.70955	2.90526	5e-05	0.00207004	yes
TraesCS1A02G101500	TraesCS1A02G101500	-	1A:97935424-97941195	8_6_94	10_1_94	OK	0.79966	0.71406	-0.163341	-0.223792	0.6812	0.833538	no
TraesCS1A02G101700	TraesCS1A02G101700	-	1A:97954953-97957149	8_6_94	10_1_94	OK	0.298474	0.444024	0.573033	0.68566	0.2637	0.498614	no
TraesCS1A02G101900	TraesCS1A02G101900	-	1A:98019573-98021697	8_6_94	10_1_94	OK	16.089	8.77459	-0.874671	-1.19826	0.0278	0.135922	no
TraesCS1A02G102100	TraesCS1A02G102100	-	1A:98022870-98023878	8_6_94	10_1_94	OK	1.44076	0.24854	-2.53527	-1.48812	0.05205	0.197214	no
TraesCS1A02G102300	TraesCS1A02G102300	-	1A:98242494-98247975	8_6_94	10_1_94	OK	4.88005	9.23901	0.920844	1.80275	0.00225	0.0288054	yes
TraesCS1A02G102400	TraesCS1A02G102400	-	1A:98584807-98591722	8_6_94	10_1_94	OK	0.664269	0.525561	-0.33791	-0.378405	0.51025	0.718095	no
TraesCS1A02G102500	TraesCS1A02G102500	-	1A:99001418-99010088	8_6_94	10_1_94	OK	6.09984	5.18374	-0.234778	-0.3949	0.4663	0.684658	no
TraesCS1A02G102600	TraesCS1A02G102600	-	1A:99014195-99018288	8_6_94	10_1_94	OK	6.51976	8.74751	0.424055	0.815909	0.15775	0.375218	no
TraesCS1A02G102700	TraesCS1A02G102700	-	1A:99018551-99019580	8_6_94	10_1_94	OK	0.254337	0.326978	0.362455	0.262108	0.7076	0.849216	no
TraesCS1A02G102800	TraesCS1A02G102800	-	1A:99071007-99072331	8_6_94	10_1_94	OK	0.351781	0.690789	0.973566	0.946217	0.10125	0.291933	no
TraesCS1A02G103100	TraesCS1A02G103100	-	1A:99292071-99293625	8_6_94	10_1_94	OK	0.87969	1.10497	0.32894	0.361622	0.58595	0.771819	no
TraesCS1A02G103900	TraesCS1A02G103900	-	1A:99868031-99871106	8_6_94	10_1_94	OK	2.12627	4.43508	1.06064	1.33667	0.022	0.118047	no
TraesCS1A02G104000	TraesCS1A02G104000	-	1A:99892262-99906810	8_6_94	10_1_94	OK	1.16967	0.943929	-0.309356	-0.433421	0.45985	0.67928	no
TraesCS1A02G104300	TraesCS1A02G104300	-	1A:100099706-100104633	8_6_94	10_1_94	OK	5.14337	1.31948	-1.96274	-2.70802	5e-05	0.00207004	yes
TraesCS1A02G104500	TraesCS1A02G104500	-	1A:100267211-100272922	8_6_94	10_1_94	OK	0.677498	0.459114	-0.561364	-0.673646	0.23765	0.471488	no
TraesCS1A02G104600	TraesCS1A02G104600	-	1A:100289594-100291148	8_6_94	10_1_94	OK	0.532985	0.736851	0.467277	0.435193	0.4534	0.67387	no
TraesCS1A02G104700	TraesCS1A02G104700	-	1A:100291938-100297147	8_6_94	10_1_94	OK	0.956022	2.54095	1.41025	2.35284	0.00015	0.00473329	yes
TraesCS1A02G105300	TraesCS1A02G105300	-	1A:101320829-101324110	8_6_94	10_1_94	OK	2.15161	1.43488	-0.584495	-0.911096	0.10595	0.299684	no
TraesCS1A02G105400	TraesCS1A02G105400	-	1A:101334863-101335739	8_6_94	10_1_94	OK	422.067	160.925	-1.39109	-2.02493	0.00305	0.0349048	yes
TraesCS1A02G105500	TraesCS1A02G105500	-	1A:101377423-101382058	8_6_94	10_1_94	OK	12.7868	13.7709	0.10696	0.208039	0.70745	0.849194	no
TraesCS1A02G105600	TraesCS1A02G105600	-	1A:101763921-101767798	8_6_94	10_1_94	OK	11.7975	13.9379	0.240527	0.473211	0.40605	0.634464	no
TraesCS1A02G105800	TraesCS1A02G105800	-	1A:102359663-102365134	8_6_94	10_1_94	OK	47.5665	30.7694	-0.628449	-1.24324	0.0327	0.149961	no
TraesCS1A02G105900	TraesCS1A02G105900	-	1A:102366709-102370939	8_6_94	10_1_94	OK	9.44389	9.24419	-0.0308337	-0.0592183	0.91985	0.961374	no
TraesCS1A02G106000	TraesCS1A02G106000	-	1A:102371396-102375203	8_6_94	10_1_94	OK	16.399	19.0554	0.216596	0.430093	0.4582	0.677857	no
TraesCS1A02G106100	TraesCS1A02G106100	-	1A:103311703-103326325	8_6_94	10_1_94	OK	3.95315	6.37194	0.688729	1.35908	0.0199	0.110801	no
TraesCS1A02G106200	TraesCS1A02G106200	-	1A:103631842-103636595	8_6_94	10_1_94	OK	1.2486	0.788543	-0.66305	-0.717185	0.18825	0.413568	no
TraesCS1A02G106300	TraesCS1A02G106300	-	1A:104208686-104219859	8_6_94	10_1_94	OK	1.05224	1.65461	0.653026	1.19556	0.0324	0.14922	no
TraesCS1A02G106500	TraesCS1A02G106500	-	1A:104225641-104230111	8_6_94	10_1_94	OK	3.79445	4.5147	0.250739	0.458378	0.4198	0.646737	no
TraesCS1A02G106600	TraesCS1A02G106600	-	1A:104377539-104379785	8_6_94	10_1_94	OK	130.785	119.544	-0.129656	-0.235306	0.68075	0.833285	no
TraesCS1A02G106700	TraesCS1A02G106700	-	1A:104432548-104433415	8_6_94	10_1_94	OK	27.669	24.3127	-0.18656	-0.32244	0.579	0.767123	no
TraesCS1A02G107300	TraesCS1A02G107300	-	1A:104937223-104949835	8_6_94	10_1_94	OK	4.48292	5.68987	0.343956	0.68737	0.23305	0.466332	no
TraesCS1A02G107500	TraesCS1A02G107500	-	1A:105885702-105887086	8_6_94	10_1_94	OK	18.0231	15.9864	-0.173003	-0.324346	0.58265	0.769784	no
TraesCS1A02G107600	TraesCS1A02G107600	-	1A:105903501-105906285	8_6_94	10_1_94	OK	3.64281	6.46953	0.828611	1.46509	0.0136	0.0878188	no
TraesCS1A02G107800	TraesCS1A02G107800	-	1A:106219614-106230486	8_6_94	10_1_94	OK	12.8009	13.6566	0.0933598	0.177481	0.7625	0.880265	no
TraesCS1A02G107900	TraesCS1A02G107900	-	1A:107093814-107096344	8_6_94	10_1_94	OK	9.18647	8.47724	-0.115916	-0.190297	0.7438	0.869871	no
TraesCS1A02G108100	TraesCS1A02G108100	-	1A:107107555-107110090	8_6_94	10_1_94	OK	0.824399	1.45083	0.815469	1.21017	0.03675	0.160981	no
TraesCS1A02G108300	TraesCS1A02G108300	-	1A:107466470-107482160	8_6_94	10_1_94	OK	1.16452	2.7365	1.23259	2.17225	0.00015	0.00473329	yes
TraesCS1A02G108600	TraesCS1A02G108600	-	1A:107777231-107778839	8_6_94	10_1_94	OK	0.271694	0.420091	0.628719	0.484314	0.4032	0.632028	no
TraesCS1A02G108800	TraesCS1A02G108800	-	1A:108070587-108074862	8_6_94	10_1_94	OK	0.2613	0.338443	0.373206	0.424964	0.45155	0.672534	no
TraesCS1A02G108900	TraesCS1A02G108900	-	1A:108076849-108081795	8_6_94	10_1_94	OK	1.12267	1.63207	0.539763	0.943697	0.09685	0.284456	no
TraesCS1A02G109200	TraesCS1A02G109200	-	1A:108687043-108691586	8_6_94	10_1_94	OK	2.45472	3.93226	0.679799	1.1997	0.0369	0.16131	no
TraesCS1A02G109300	TraesCS1A02G109300	-	1A:108692882-108697532	8_6_94	10_1_94	OK	2.58982	3.76353	0.539233	0.896528	0.1044	0.29719	no
TraesCS1A02G109400	TraesCS1A02G109400	-	1A:108760476-108766530	8_6_94	10_1_94	OK	0.346178	0.604156	0.803408	1.10682	0.05305	0.199575	no
TraesCS1A02G109500	TraesCS1A02G109500	-	1A:108769535-108775742	8_6_94	10_1_94	OK	1.55681	1.68955	0.118051	0.196796	0.73335	0.863905	no
TraesCS1A02G109600	TraesCS1A02G109600	-	1A:108769535-108775742	8_6_94	10_1_94	OK	1.21757	0.914489	-0.412964	-0.214201	0.7306	0.862532	no
TraesCS1A02G110000	TraesCS1A02G110000	-	1A:108921600-108924502	8_6_94	10_1_94	OK	0.295507	0.373057	0.336205	0.320165	0.57965	0.767635	no
TraesCS1A02G110100	TraesCS1A02G110100	-	1A:109428844-109429628	8_6_94	10_1_94	OK	2.01593	2.64464	0.391623	0.287043	0.70495	0.847608	no
TraesCS1A02G110200	TraesCS1A02G110200	-	1A:109573739-109578560	8_6_94	10_1_94	OK	17.6549	12.7402	-0.470678	-0.877091	0.1282	0.334159	no
TraesCS1A02G110300	TraesCS1A02G110300	-	1A:109982663-109986523	8_6_94	10_1_94	OK	11.5147	21.1055	0.874145	1.61621	0.0057	0.0517746	no
TraesCS1A02G110700	TraesCS1A02G110700	-	1A:110279385-110282081	8_6_94	10_1_94	OK	1.02513	1.33438	0.380362	0.504088	0.38555	0.616725	no
TraesCS1A02G110800	TraesCS1A02G110800	-	1A:110282477-110284392	8_6_94	10_1_94	OK	0.710979	1.51757	1.09388	1.19402	0.0536	0.200633	no
TraesCS1A02G110900	TraesCS1A02G110900	-	1A:111122760-111132907	8_6_94	10_1_94	OK	1.73918	2.43143	0.483402	0.786549	0.17165	0.393049	no
TraesCS1A02G111000	TraesCS1A02G111000	-	1A:111150790-111153945	8_6_94	10_1_94	OK	3.50956	3.9121	0.156652	0.23257	0.6816	0.833677	no
TraesCS1A02G111100	TraesCS1A02G111100	-	1A:111534403-111538376	8_6_94	10_1_94	OK	8.0164	5.93192	-0.434457	-0.782363	0.16625	0.38598	no
TraesCS1A02G111500	TraesCS1A02G111500	-	1A:112927733-112928544	8_6_94	10_1_94	OK	4.78658	22.0085	2.20099	3.14343	5e-05	0.00207004	yes
TraesCS1A02G111600	TraesCS1A02G111600	-	1A:112934975-112942003	8_6_94	10_1_94	OK	1.14659	1.57369	0.456799	0.571834	0.33	0.565677	no
TraesCS1A02G111800	TraesCS1A02G111800	-	1A:113251083-113252461	8_6_94	10_1_94	OK	4.27033	6.69529	0.648798	1.03008	0.07905	0.252591	no
TraesCS1A02G111900	TraesCS1A02G111900	-	1A:113538202-113541509	8_6_94	10_1_94	OK	6.8882	7.1897	0.0618043	0.116613	0.8339	0.9182	no
TraesCS1A02G112000	TraesCS1A02G112000	-	1A:113850567-113861587	8_6_94	10_1_94	OK	6.84633	6.34689	-0.109281	-0.0821198	0.8884	0.946402	no
TraesCS1A02G112100	TraesCS1A02G112100	-	1A:113850567-113861587	8_6_94	10_1_94	OK	14.5138	21.5601	0.570935	0.945333	0.10195	0.293037	no
TraesCS1A02G112200	TraesCS1A02G112200	-	1A:113877740-113880731	8_6_94	10_1_94	OK	2.75936	3.39898	0.300769	0.546509	0.3332	0.568419	no
TraesCS1A02G112400	TraesCS1A02G112400	-	1A:114060493-114063211	8_6_94	10_1_94	OK	10.9413	12.9076	0.238432	0.439602	0.43265	0.657097	no
TraesCS1A02G112500	TraesCS1A02G112500	-	1A:114544595-114546676	8_6_94	10_1_94	OK	258.971	223.496	-0.212538	-0.306197	0.5876	0.773119	no
TraesCS1A02G112600	TraesCS1A02G112600	-	1A:114547941-114552217	8_6_94	10_1_94	OK	6.91082	6.94281	0.00666264	0.0122198	0.9842	0.991295	no
TraesCS1A02G112700	TraesCS1A02G112700	-	1A:115357678-115363324	8_6_94	10_1_94	OK	1.67382	2.48278	0.568807	0.901531	0.12365	0.327338	no
TraesCS1A02G112800	TraesCS1A02G112800	-	1A:115364415-115368103	8_6_94	10_1_94	OK	4.10402	1.92257	-1.094	-1.5064	0.00755	0.0615959	no
TraesCS1A02G113100	TraesCS1A02G113100	-	1A:115939761-115940521	8_6_94	10_1_94	OK	29.1383	18.3841	-0.664463	-1.15146	0.04315	0.177097	no
TraesCS1A02G113300	TraesCS1A02G113300	-	1A:115975500-115978707	8_6_94	10_1_94	OK	0.630201	0.708106	0.168153	0.207981	0.71375	0.853064	no
TraesCS1A02G113700	TraesCS1A02G113700	-	1A:117194226-117198243	8_6_94	10_1_94	OK	2.76323	3.0294	0.132675	0.216226	0.69415	0.841255	no
TraesCS1A02G113800	TraesCS1A02G113800	-	1A:117244234-117248380	8_6_94	10_1_94	OK	3.99003	1.91137	-1.06179	-1.53103	0.00935	0.0702952	no
TraesCS1A02G113900	TraesCS1A02G113900	-	1A:117888526-117890940	8_6_94	10_1_94	OK	12.2893	8.38468	-0.551578	-0.953204	0.0998	0.289356	no
TraesCS1A02G114000	TraesCS1A02G114000	-	1A:117906704-117912166	8_6_94	10_1_94	OK	4.43677	3.88492	-0.191625	-0.332019	0.56715	0.758601	no
TraesCS1A02G114300	TraesCS1A02G114300	-	1A:118504063-118509582	8_6_94	10_1_94	OK	6.97469	10.9324	0.64841	1.28813	0.0283	0.137524	no
TraesCS1A02G114400	TraesCS1A02G114400	-	1A:118557582-118559476	8_6_94	10_1_94	OK	1.02384	2.20186	1.10474	1.27838	0.1102	0.306394	no
TraesCS1A02G114600	TraesCS1A02G114600	-	1A:118809203-118815557	8_6_94	10_1_94	OK	1.0142	1.00004	-0.0202853	-0.0321817	0.9539	0.977167	no
TraesCS1A02G114700	TraesCS1A02G114700	-	1A:118847400-118850726	8_6_94	10_1_94	OK	4.00755	3.75091	-0.0954788	-0.167826	0.76545	0.88187	no
TraesCS1A02G114800	TraesCS1A02G114800	-	1A:118877091-118877385	8_6_94	10_1_94	OK	0.968903	0.569094	-0.767686	-0.371318	0.48475	0.698767	no
TraesCS1A02G115000	TraesCS1A02G115000	-	1A:119148849-119152242	8_6_94	10_1_94	OK	6.64201	4.36969	-0.60409	-1.06466	0.0677	0.230175	no
TraesCS1A02G115100	TraesCS1A02G115100	-	1A:119493398-119496915	8_6_94	10_1_94	OK	5.42912	6.53387	0.26722	0.492777	0.40035	0.629424	no
TraesCS1A02G115200	TraesCS1A02G115200	-	1A:119703454-119708196	8_6_94	10_1_94	OK	1.46797	2.86008	0.962233	1.38363	0.0188	0.106935	no
TraesCS1A02G115400	TraesCS1A02G115400	-	1A:119739448-119740541	8_6_94	10_1_94	OK	74.0226	14.8053	-2.32185	-3.67372	5e-05	0.00207004	yes
TraesCS1A02G115500	TraesCS1A02G115500	-	1A:120002302-120011148	8_6_94	10_1_94	OK	1.741	2.07156	0.2508	0.379785	0.5009	0.711015	no
TraesCS1A02G115700	TraesCS1A02G115700	-	1A:120363801-120365499	8_6_94	10_1_94	OK	4.15106	4.23439	0.0286731	0.0387696	0.94515	0.973218	no
TraesCS1A02G115900	TraesCS1A02G115900	ALI1	1A:121129147-121129901	8_6_94	10_1_94	OK	134.46	214.377	0.672969	1.19858	0.03775	0.163614	no
TraesCS1A02G116000	TraesCS1A02G116000	-	1A:121133251-121137773	8_6_94	10_1_94	OK	9.90579	10.3038	0.0568334	0.112081	0.8445	0.923718	no
TraesCS1A02G116200	TraesCS1A02G116200	-	1A:121740031-121746242	8_6_94	10_1_94	OK	6.27099	14.9386	1.25228	2.28952	0.00025	0.00683697	yes
TraesCS1A02G116300	TraesCS1A02G116300	-	1A:121880231-121881650	8_6_94	10_1_94	OK	0.0736771	1.06745	3.85681	1.40583	0.1552	0.372024	no
TraesCS1A02G116500	TraesCS1A02G116500	-	1A:123549114-123552588	8_6_94	10_1_94	OK	3.31144	3.09033	-0.0997007	-0.148733	0.795	0.897385	no
TraesCS1A02G116600	TraesCS1A02G116600	-	1A:123552797-123554818	8_6_94	10_1_94	OK	40.909	27.0905	-0.594631	-0.755812	0.1816	0.405644	no
TraesCS1A02G116700	TraesCS1A02G116700	-	1A:124011290-124011803	8_6_94	10_1_94	OK	13.768	16.2016	0.234817	0.305676	0.599	0.780817	no
TraesCS1A02G116900	TraesCS1A02G116900	-	1A:124180827-124181726	8_6_94	10_1_94	OK	15.8361	6.53473	-1.27702	-2.01973	0.0008	0.0148742	yes
TraesCS1A02G117000	TraesCS1A02G117000	-	1A:124189772-124190159	8_6_94	10_1_94	OK	4.65838	1.9861	-1.22989	-0.958997	0.09755	0.285691	no
TraesCS1A02G117100	TraesCS1A02G117100	-	1A:124189772-124190159	8_6_94	10_1_94	OK	1.40847	0.832416	-0.75875	-0.336577	0.7494	0.872839	no
TraesCS1A02G117400	TraesCS1A02G117400	-	1A:124786601-124787399	8_6_94	10_1_94	OK	93.1759	44.6275	-1.06202	-2.02398	0.0007	0.0136237	yes
TraesCS1A02G117500	TraesCS1A02G117500	-	1A:124885856-124891820	8_6_94	10_1_94	OK	0.59139	0.629086	0.0891471	0.113113	0.8433	0.923071	no
TraesCS1A02G117600	TraesCS1A02G117600	-	1A:124896095-124897910	8_6_94	10_1_94	OK	0.15072	0.481459	1.67554	1.53724	0.02035	0.112297	no
TraesCS1A02G117700	TraesCS1A02G117700	-	1A:125108750-125110785	8_6_94	10_1_94	OK	4.9923	3.45552	-0.530802	-0.780025	0.1685	0.389094	no
TraesCS1A02G118100	TraesCS1A02G118100	-	1A:126511804-126516201	8_6_94	10_1_94	OK	1.89805	2.12402	0.162276	0.181362	0.7607	0.879058	no
TraesCS1A02G118200	TraesCS1A02G118200	-	1A:126853150-126854907	8_6_94	10_1_94	OK	0.590065	5.93358	3.32996	2.46468	0.25285	0.487078	no
TraesCS1A02G118300	TraesCS1A02G118300	-	1A:126856105-126858676	8_6_94	10_1_94	OK	2.2288	2.43221	0.125998	0.200236	0.7252	0.859781	no
TraesCS1A02G118400	TraesCS1A02G118400	-	1A:127075150-127077797	8_6_94	10_1_94	OK	21.1515	14.7869	-0.516447	-0.951235	0.0856	0.264609	no
TraesCS1A02G118700	TraesCS1A02G118700	-	1A:127352104-127355810	8_6_94	10_1_94	OK	6.56594	5.45705	-0.266883	-0.503705	0.36875	0.601177	no
TraesCS1A02G118800	TraesCS1A02G118800	-	1A:127756736-127761052	8_6_94	10_1_94	OK	1.95037	3.7059	0.926077	1.60205	0.0072	0.0598384	no
TraesCS1A02G118900	TraesCS1A02G118900	-	1A:127831991-127833434	8_6_94	10_1_94	OK	0	0.342897	inf	#NAME?	0.01135	0.0788866	no
TraesCS1A02G119000	TraesCS1A02G119000	-	1A:128634283-128634541	8_6_94	10_1_94	OK	3.82208	0.495179	-2.94834	-2.16368	0.06805	0.230799	no
TraesCS1A02G119100	TraesCS1A02G119100	-	1A:129003619-129005020	8_6_94	10_1_94	OK	4.89682	6.67117	0.446096	0.53967	0.3165	0.552817	no
TraesCS1A02G119300	TraesCS1A02G119300	-	1A:130149159-130151093	8_6_94	10_1_94	OK	3.738	3.15595	-0.244195	-0.337163	0.5483	0.745262	no
TraesCS1A02G119500	TraesCS1A02G119500	-	1A:130909357-130913217	8_6_94	10_1_94	OK	4.60529	4.15245	-0.14933	-0.255621	0.64645	0.811822	no
TraesCS1A02G119600	TraesCS1A02G119600	-	1A:131520068-131521683	8_6_94	10_1_94	OK	25.8848	23.5854	-0.134211	-0.228362	0.68145	0.833634	no
TraesCS1A02G119700	TraesCS1A02G119700	-	1A:131963408-131971449	8_6_94	10_1_94	OK	2.26858	2.86168	0.335073	0.63213	0.26985	0.505614	no
TraesCS1A02G119800	TraesCS1A02G119800	-	1A:132133544-132135498	8_6_94	10_1_94	OK	4.96509	4.59516	-0.111706	-0.18211	0.7439	0.869912	no
TraesCS1A02G120000	TraesCS1A02G120000	-	1A:132414458-132416227	8_6_94	10_1_94	OK	5.27977	4.75302	-0.151633	-0.224741	0.6944	0.841436	no
TraesCS1A02G120100	TraesCS1A02G120100	-	1A:132481069-132485645	8_6_94	10_1_94	OK	1.11714	2.30332	1.04391	1.67106	0.00415	0.0422921	yes
TraesCS1A02G120200	TraesCS1A02G120200	-	1A:132783824-132791382	8_6_94	10_1_94	OK	29.7378	42.3315	0.509431	0.792095	0.16405	0.38304	no
TraesCS1A02G120400	TraesCS1A02G120400	-	1A:132797899-132800842	8_6_94	10_1_94	OK	2.0906	2.17583	0.0576441	0.080379	0.88795	0.946303	no
TraesCS1A02G120500	TraesCS1A02G120500	-	1A:133126430-133127187	8_6_94	10_1_94	OK	11.9557	10.2072	-0.228117	-0.368316	0.52535	0.728467	no
TraesCS1A02G120800	TraesCS1A02G120800	-	1A:133163922-133166640	8_6_94	10_1_94	OK	2.96303	3.04689	0.0402638	0.0558131	0.91775	0.960282	no
TraesCS1A02G120900	TraesCS1A02G120900	-	1A:133170777-133174000	8_6_94	10_1_94	OK	4.01365	3.57655	-0.166348	-0.247283	0.6588	0.819767	no
TraesCS1A02G121000	TraesCS1A02G121000	-	1A:133412307-133418388	8_6_94	10_1_94	OK	5.4263	7.64149	0.493885	0.956951	0.09405	0.279784	no
TraesCS1A02G121200	TraesCS1A02G121200	-	1A:134000567-134004799	8_6_94	10_1_94	OK	0.313537	0.476067	0.602531	0.825962	0.1461	0.360033	no
TraesCS1A02G121300	TraesCS1A02G121300	-	1A:134943520-134949297	8_6_94	10_1_94	OK	13.1388	18.5331	0.496277	0.954583	0.09755	0.285691	no
TraesCS1A02G121400	TraesCS1A02G121400	-	1A:134956635-134964000	8_6_94	10_1_94	OK	4.19541	6.22109	0.568355	1.05483	0.06905	0.232741	no
TraesCS1A02G121700	TraesCS1A02G121700	-	1A:135508960-135523923	8_6_94	10_1_94	OK	2.3082	3.26392	0.499837	0.905849	0.11455	0.313417	no
TraesCS1A02G122000	TraesCS1A02G122000	-	1A:135968663-135971664	8_6_94	10_1_94	OK	8.46473	6.17825	-0.454264	-0.786336	0.164	0.383031	no
TraesCS1A02G122100	TraesCS1A02G122100	-	1A:136923916-136959905	8_6_94	10_1_94	OK	0.703693	0.918459	0.384269	0.653311	0.25415	0.488581	no
TraesCS1A02G122200	TraesCS1A02G122200	-	1A:137231688-137235117	8_6_94	10_1_94	OK	0.594347	0.854058	0.52303	0.730716	0.20555	0.434625	no
TraesCS1A02G122500	TraesCS1A02G122500	-	1A:138225346-138228929	8_6_94	10_1_94	OK	5.95322	15.1686	1.34935	2.1758	0.00025	0.00683697	yes
TraesCS1A02G122600	TraesCS1A02G122600	-	1A:139552791-139554589	8_6_94	10_1_94	OK	0.761877	1.19965	0.654982	0.64244	0.27205	0.507809	no
TraesCS1A02G122700	TraesCS1A02G122700	-	1A:139558032-139561261	8_6_94	10_1_94	OK	14.5092	24.4633	0.753646	1.4696	0.0095	0.0709285	no
TraesCS1A02G122800	TraesCS1A02G122800	-	1A:139637057-139641051	8_6_94	10_1_94	OK	0.433647	0.509001	0.231148	0.229792	0.67575	0.8302	no
TraesCS1A02G122900	TraesCS1A02G122900	-	1A:140960644-140962849	8_6_94	10_1_94	OK	7.96434	4.20881	-0.920142	-1.34229	0.02305	0.121323	no
TraesCS1A02G123000	TraesCS1A02G123000	-	1A:141432856-141437604	8_6_94	10_1_94	OK	14.8172	14.0566	-0.0760247	-0.138137	0.80365	0.902184	no
TraesCS1A02G123100	TraesCS1A02G123100	-	1A:142101441-142102131	8_6_94	10_1_94	OK	41.3124	31.6018	-0.386568	-0.718241	0.20855	0.438296	no
TraesCS1A02G123200	TraesCS1A02G123200	-	1A:142887335-142888649	8_6_94	10_1_94	OK	4.34356	4.54557	0.0655828	0.0859083	0.87945	0.941984	no
TraesCS1A02G123600	TraesCS1A02G123600	-	1A:143810248-143819031	8_6_94	10_1_94	OK	0.842431	1.31789	0.645601	0.775066	0.1611	0.379468	no
TraesCS1A02G123900	TraesCS1A02G123900	-	1A:145370881-145380980	8_6_94	10_1_94	OK	1.51249	2.48021	0.713536	1.2746	0.03085	0.144631	no
TraesCS1A02G124100	TraesCS1A02G124100	-	1A:145988651-145989569	8_6_94	10_1_94	OK	1.58679	1.0209	-0.636275	-0.526471	0.36125	0.594625	no
TraesCS1A02G124200	TraesCS1A02G124200	-	1A:146630195-146634893	8_6_94	10_1_94	OK	21.7122	8.72704	-1.31494	-2.26658	5e-05	0.00207004	yes
TraesCS1A02G124300	TraesCS1A02G124300	-	1A:146944160-146946921	8_6_94	10_1_94	OK	0.501942	0.315131	-0.671568	-0.658621	0.28735	0.523517	no
TraesCS1A02G124400	TraesCS1A02G124400	-	1A:146947224-146952752	8_6_94	10_1_94	OK	10.5006	7.34965	-0.514721	-0.926063	0.1066	0.300763	no
TraesCS1A02G124500	TraesCS1A02G124500	-	1A:146958997-146959708	8_6_94	10_1_94	OK	0.20093	0.75162	1.90331	1.32361	0.18355	0.40795	no
TraesCS1A02G124600	TraesCS1A02G124600	-	1A:147353058-147357065	8_6_94	10_1_94	OK	51.1233	48.5753	-0.0737571	-0.133482	0.8183	0.909845	no
TraesCS1A02G124700	TraesCS1A02G124700	-	1A:147674770-147682838	8_6_94	10_1_94	OK	1.55773	1.25589	-0.310732	-0.386688	0.477	0.692479	no
TraesCS1A02G124800	TraesCS1A02G124800	-	1A:147689966-147691695	8_6_94	10_1_94	OK	16.9103	10.2772	-0.718463	-1.26949	0.02925	0.140072	no
TraesCS1A02G125000	TraesCS1A02G125000	-	1A:148267039-148271421	8_6_94	10_1_94	OK	8.76918	10.3082	0.233284	0.448679	0.4325	0.657058	no
TraesCS1A02G125100	TraesCS1A02G125100	-	1A:148608793-148610939	8_6_94	10_1_94	OK	91.9525	74.3903	-0.305774	-0.53617	0.3408	0.575435	no
TraesCS1A02G125200	TraesCS1A02G125200	-	1A:148744426-148745985	8_6_94	10_1_94	OK	7.85947	7.6276	-0.0432031	-0.0743538	0.91145	0.957336	no
TraesCS1A02G125300	TraesCS1A02G125300	-	1A:148953746-148959478	8_6_94	10_1_94	OK	3.1055	6.55251	1.07722	1.99784	0.00115	0.0187067	yes
TraesCS1A02G125500	TraesCS1A02G125500	-	1A:149510429-149514777	8_6_94	10_1_94	OK	1.52509	1.08514	-0.491014	-0.514884	0.3749	0.606737	no
TraesCS1A02G125600	TraesCS1A02G125600	-	1A:149864847-149874041	8_6_94	10_1_94	OK	1.13366	1.97403	0.800156	1.05301	0.0795	0.253515	no
TraesCS1A02G125700	TraesCS1A02G125700	-	1A:150006604-150008006	8_6_94	10_1_94	OK	3.3165	9.13661	1.46199	2.358	0.0003	0.00774958	yes
TraesCS1A02G125900	TraesCS1A02G125900	-	1A:150860541-150861336	8_6_94	10_1_94	OK	0.745872	0.81751	0.132308	0.0998972	0.8615	0.932618	no
TraesCS1A02G126000	TraesCS1A02G126000	-	1A:150890797-150895231	8_6_94	10_1_94	OK	6.2475	5.58122	-0.1627	-0.26286	0.63345	0.8042	no
TraesCS1A02G126100	TraesCS1A02G126100	-	1A:150899370-150902341	8_6_94	10_1_94	OK	17.3135	9.85564	-0.812877	-1.49716	0.0117	0.0802185	no
TraesCS1A02G126300	TraesCS1A02G126300	-	1A:151771127-151778538	8_6_94	10_1_94	OK	2.03194	3.95224	0.959812	1.71302	0.00355	0.0383871	yes
TraesCS1A02G126400	TraesCS1A02G126400	-	1A:151873013-151877402	8_6_94	10_1_94	OK	2.90435	1.50967	-0.94398	-1.15782	0.04945	0.191485	no
TraesCS1A02G126800	TraesCS1A02G126800	-	1A:153337576-153339354	8_6_94	10_1_94	OK	2.50753	3.94662	0.654351	0.774169	0.1839	0.408292	no
TraesCS1A02G126900	TraesCS1A02G126900	-	1A:153580811-153586698	8_6_94	10_1_94	OK	29.987	35.7121	0.252076	0.481646	0.40125	0.630295	no
TraesCS1A02G127000	TraesCS1A02G127000	-	1A:154007783-154015107	8_6_94	10_1_94	OK	8.61701	6.26234	-0.460485	-0.859192	0.1378	0.347971	no
TraesCS1A02G127400	TraesCS1A02G127400	-	1A:154574635-154577511	8_6_94	10_1_94	OK	4.5331	4.76506	0.0719956	0.124155	0.8293	0.915505	no
TraesCS1A02G127700	TraesCS1A02G127700	-	1A:155138717-155139587	8_6_94	10_1_94	OK	3.7547	3.58789	-0.065562	-0.0820429	0.8866	0.945677	no
TraesCS1A02G127800	TraesCS1A02G127800	-	1A:155143533-155144069	8_6_94	10_1_94	OK	2.22211	2.26609	0.0282747	0.0280931	0.96445	0.982239	no
TraesCS1A02G127900	TraesCS1A02G127900	-	1A:155692287-155696863	8_6_94	10_1_94	OK	5.18584	9.32229	0.846107	1.60616	0.00545	0.0504719	no
TraesCS1A02G128100	TraesCS1A02G128100	-	1A:155840660-155858856	8_6_94	10_1_94	OK	2.80277	4.15031	0.56637	0.957727	0.10275	0.294421	no
TraesCS1A02G128300	TraesCS1A02G128300	-	1A:157311795-157316818	8_6_94	10_1_94	OK	3.64208	3.61864	-0.009316	-0.0162703	0.9756	0.987518	no
TraesCS1A02G128600	TraesCS1A02G128600	-	1A:157829157-157834887	8_6_94	10_1_94	OK	9.26382	8.33853	-0.151814	-0.289625	0.6062	0.786278	no
TraesCS1A02G128900	TraesCS1A02G128900	-	1A:159516848-159528490	8_6_94	10_1_94	OK	4.91256	5.46865	0.154709	0.274866	0.62895	0.800959	no
TraesCS1A02G129100	TraesCS1A02G129100	-	1A:163382072-163383979	8_6_94	10_1_94	OK	38.8155	29.5717	-0.392414	-0.727724	0.19285	0.419309	no
TraesCS1A02G129200	TraesCS1A02G129200	-	1A:163392856-163397306	8_6_94	10_1_94	OK	7.54463	5.60103	-0.429757	-0.801518	0.1614	0.379806	no
TraesCS1A02G129300	TraesCS1A02G129300	-	1A:164456206-164469307	8_6_94	10_1_94	OK	2.01011	1.85265	-0.117685	-0.197725	0.72345	0.858996	no
TraesCS1A02G129400	TraesCS1A02G129400	-	1A:165171991-165179858	8_6_94	10_1_94	OK	8.14817	10.2651	0.333193	0.573688	0.2904	0.526653	no
TraesCS1A02G129500	TraesCS1A02G129500	-	1A:166315707-166322599	8_6_94	10_1_94	OK	1.95483	3.69083	0.916901	1.63638	0.00545	0.0504719	no
TraesCS1A02G129600	TraesCS1A02G129600	-	1A:167150356-167152680	8_6_94	10_1_94	OK	0.214044	0.862954	2.01137	1.92334	0.00365	0.0390193	yes
TraesCS1A02G129700	TraesCS1A02G129700	-	1A:167800392-167802344	8_6_94	10_1_94	OK	0.407074	0.64726	0.669056	0.639537	0.26655	0.501836	no
TraesCS1A02G129800	TraesCS1A02G129800	-	1A:167802985-167804865	8_6_94	10_1_94	OK	4.57483	3.68223	-0.313138	-0.455442	0.4277	0.653481	no
TraesCS1A02G130000	TraesCS1A02G130000	-	1A:168443691-168444026	8_6_94	10_1_94	OK	3.61353	0.0834511	-5.43634	-2.39985	0.24375	0.477652	no
TraesCS1A02G130600	TraesCS1A02G130600	-	1A:168548236-168549847	8_6_94	10_1_94	OK	1.35983	2.32272	0.772386	0.760569	0.1745	0.396489	no
TraesCS1A02G130700	TraesCS1A02G130700	-	1A:168553547-168590194	8_6_94	10_1_94	OK	0.739615	1.31196	0.826873	1.42329	0.01245	0.083273	no
TraesCS1A02G130800	TraesCS1A02G130800	-	1A:169643888-169654254	8_6_94	10_1_94	OK	8.08688	9.7779	0.273942	0.530437	0.35165	0.585641	no
TraesCS1A02G130900	TraesCS1A02G130900	-	1A:171006668-171034612	8_6_94	10_1_94	OK	5.01349	3.22684	-0.635691	-1.16766	0.0427	0.175956	no
TraesCS1A02G131000	TraesCS1A02G131000	-	1A:171453437-171469888	8_6_94	10_1_94	OK	3.45569	4.74557	0.457606	0.892144	0.1254	0.330035	no
TraesCS1A02G131200	TraesCS1A02G131200	-	1A:172185037-172193682	8_6_94	10_1_94	OK	6.67513	9.0135	0.433291	0.845297	0.13875	0.349295	no
TraesCS1A02G131300	TraesCS1A02G131300	-	1A:173960779-173978959	8_6_94	10_1_94	OK	2.17716	2.23475	0.0376674	0.0607514	0.9102	0.956834	no
TraesCS1A02G131500	TraesCS1A02G131500	-	1A:175173229-175178988	8_6_94	10_1_94	OK	20.9424	25.5612	0.287528	0.537431	0.3591	0.59291	no
TraesCS1A02G131600	TraesCS1A02G131600	-	1A:176449532-176462644	8_6_94	10_1_94	OK	0.637322	0.941986	0.563682	0.890956	0.1249	0.32924	no
TraesCS1A02G131900	TraesCS1A02G131900	-	1A:177465417-177472573	8_6_94	10_1_94	OK	4.01969	4.72623	0.233606	0.349682	0.55075	0.746625	no
TraesCS1A02G132000	TraesCS1A02G132000	-	1A:177483604-177485389	8_6_94	10_1_94	OK	0.301118	0.350395	0.218654	0.174013	0.74115	0.868212	no
TraesCS1A02G132400	TraesCS1A02G132400	-	1A:179535749-179537296	8_6_94	10_1_94	OK	129.293	111.044	-0.219519	-0.400009	0.4986	0.709219	no
TraesCS1A02G132600	TraesCS1A02G132600	-	1A:181753576-181778463	8_6_94	10_1_94	OK	6.37225	8.99252	0.496924	0.976663	0.0869	0.267026	no
TraesCS1A02G133100	TraesCS1A02G133100	-	1A:185141231-185146180	8_6_94	10_1_94	OK	36.8993	20.8666	-0.822396	-1.36346	0.02155	0.116556	no
TraesCS1A02G133300	TraesCS1A02G133300	-	1A:186717494-186718766	8_6_94	10_1_94	OK	1.44663	2.02346	0.484129	0.481286	0.4246	0.651023	no
TraesCS1A02G133400	TraesCS1A02G133400	-	1A:186988725-186996675	8_6_94	10_1_94	OK	12.7864	9.67074	-0.402911	-0.699897	0.22155	0.4537	no
TraesCS1A02G133500	TraesCS1A02G133500	-	1A:188132554-188151899	8_6_94	10_1_94	OK	6.89381	5.93657	-0.215673	-0.421481	0.46975	0.687229	no
TraesCS1A02G133700	TraesCS1A02G133700	-	1A:189710003-189722289	8_6_94	10_1_94	OK	4.65101	13.4012	1.52675	2.95622	5e-05	0.00207004	yes
TraesCS1A02G133800	TraesCS1A02G133800	-	1A:189958445-189965406	8_6_94	10_1_94	OK	1.98973	2.70666	0.443942	0.848949	0.1425	0.354916	no
TraesCS1A02G133900	TraesCS1A02G133900	-	1A:191855621-191862578	8_6_94	10_1_94	OK	3.16668	2.32731	-0.444307	-0.767793	0.1719	0.393374	no
TraesCS1A02G134000	TraesCS1A02G134000	-	1A:193517324-193519141	8_6_94	10_1_94	OK	0.98585	1.483	0.589076	0.853361	0.1346	0.343313	no
TraesCS1A02G134200	TraesCS1A02G134200	-	1A:200578385-200579212	8_6_94	10_1_94	OK	0.200149	0.602405	1.58966	1.13547	0.0762	0.247297	no
TraesCS1A02G134300	TraesCS1A02G134300	-	1A:201744534-201747147	8_6_94	10_1_94	OK	10.6766	15.8283	0.568055	1.13385	0.0518	0.19674	no
TraesCS1A02G134500	TraesCS1A02G134500	-	1A:201853520-201865435	8_6_94	10_1_94	OK	4.83226	4.28956	-0.171867	-0.300033	0.60005	0.781678	no
TraesCS1A02G134600	TraesCS1A02G134600	-	1A:202071607-202101947	8_6_94	10_1_94	OK	2.18778	2.3451	0.100184	0.179595	0.75845	0.877641	no
TraesCS1A02G134800	TraesCS1A02G134800	-	1A:204826279-204828720	8_6_94	10_1_94	OK	2.35051	3.06649	0.383618	0.575158	0.32125	0.557503	no
TraesCS1A02G135100	TraesCS1A02G135100	-	1A:206792053-206805538	8_6_94	10_1_94	OK	0.445329	0.787464	0.822342	1.22821	0.0317	0.147347	no
TraesCS1A02G135300	TraesCS1A02G135300	-	1A:208208303-208219356	8_6_94	10_1_94	OK	5.12446	7.28086	0.506709	0.978193	0.09155	0.275203	no
TraesCS1A02G135600	TraesCS1A02G135600	-	1A:208881363-208913608	8_6_94	10_1_94	OK	3.03332	3.19284	0.0739433	0.142454	0.8056	0.903294	no
TraesCS1A02G135700	TraesCS1A02G135700	-	1A:209353871-209363066	8_6_94	10_1_94	OK	13.3186	9.59804	-0.472629	-0.902425	0.1185	0.319497	no
TraesCS1A02G135800	TraesCS1A02G135800	-	1A:212017042-212018086	8_6_94	10_1_94	OK	1.75997	0	#NAME?	#NAME?	0.00425	0.0429282	yes
TraesCS1A02G136000	TraesCS1A02G136000	-	1A:212021776-212025958	8_6_94	10_1_94	OK	1.15333	0.115887	-3.31501	-2.77404	5e-05	0.00207004	yes
TraesCS1A02G136100	TraesCS1A02G136100	-	1A:213253115-213255931	8_6_94	10_1_94	OK	5.28797	0.0126652	-8.7057	-2.59011	0.13735	0.347422	no
TraesCS1A02G136200	TraesCS1A02G136200	-	1A:213902549-213933580	8_6_94	10_1_94	OK	1.92656	5.37997	1.48157	2.82734	5e-05	0.00207004	yes
TraesCS1A02G136400	TraesCS1A02G136400	-	1A:216414923-216456832	8_6_94	10_1_94	OK	6.32334	5.52004	-0.19601	-0.333572	0.56445	0.756466	no
TraesCS1A02G136500	TraesCS1A02G136500	-	1A:217610379-217613638	8_6_94	10_1_94	OK	9.47327	9.83546	0.0541303	0.104412	0.8556	0.929704	no
TraesCS1A02G136600	TraesCS1A02G136600	-	1A:218214941-218219934	8_6_94	10_1_94	OK	0.297908	0.351731	0.239609	0.241048	0.676	0.83035	no
TraesCS1A02G136800	TraesCS1A02G136800	-	1A:218522814-218529362	8_6_94	10_1_94	OK	7.14171	6.14317	-0.217286	-0.39251	0.5015	0.711485	no
TraesCS1A02G136900	TraesCS1A02G136900	-	1A:219381069-219386762	8_6_94	10_1_94	OK	7.51927	7.0569	-0.0915561	-0.137749	0.80535	0.903222	no
TraesCS1A02G137000	TraesCS1A02G137000	-	1A:219894325-219900551	8_6_94	10_1_94	OK	4.81991	5.03632	0.0633633	0.119713	0.83585	0.919252	no
TraesCS1A02G137200	TraesCS1A02G137200	-	1A:221695703-221708351	8_6_94	10_1_94	OK	2.62943	2.86524	0.123905	0.231638	0.69525	0.841834	no
TraesCS1A02G137300	TraesCS1A02G137300	-	1A:221708688-221709738	8_6_94	10_1_94	OK	0.993391	0.912306	-0.122843	-0.106378	0.84865	0.926004	no
TraesCS1A02G137400	TraesCS1A02G137400	-	1A:222347194-222369765	8_6_94	10_1_94	OK	2.55256	3.78866	0.569742	0.978305	0.0823	0.258523	no
TraesCS1A02G137500	TraesCS1A02G137500	-	1A:223443861-223455182	8_6_94	10_1_94	OK	15.084	11.7024	-0.36621	-0.49892	0.39795	0.627463	no
TraesCS1A02G137600	TraesCS1A02G137600	-	1A:223826569-223828312	8_6_94	10_1_94	OK	0.136999	0.812885	2.56888	1.553	0.1166	0.316573	no
TraesCS1A02G137700	TraesCS1A02G137700	-	1A:223937888-223949190	8_6_94	10_1_94	OK	14.6163	19.0887	0.385138	0.75925	0.19325	0.419912	no
TraesCS1A02G137800	TraesCS1A02G137800	-	1A:224802355-224827275	8_6_94	10_1_94	OK	2.96165	5.8309	0.977317	1.89393	0.0009	0.0160275	yes
TraesCS1A02G137900	TraesCS1A02G137900	-	1A:225507557-225517408	8_6_94	10_1_94	OK	3.22517	4.3476	0.430846	0.810724	0.1438	0.356859	no
TraesCS1A02G138000	TraesCS1A02G138000	-	1A:227257401-227268703	8_6_94	10_1_94	OK	3.08155	2.03509	-0.598565	-0.868748	0.13945	0.35036	no
TraesCS1A02G138100	TraesCS1A02G138100	-	1A:229168840-229171503	8_6_94	10_1_94	OK	1.80953	3.64426	1.01001	1.44305	0.0143	0.0906408	no
TraesCS1A02G138200	TraesCS1A02G138200	-	1A:230132868-230165911	8_6_94	10_1_94	OK	1.70439	2.21166	0.375873	0.617471	0.2648	0.499898	no
TraesCS1A02G138300	TraesCS1A02G138300	-	1A:230469021-230472733	8_6_94	10_1_94	OK	0.402541	0.521524	0.373595	0.391452	0.48895	0.702145	no
TraesCS1A02G138400	TraesCS1A02G138400	-	1A:232066556-232074920	8_6_94	10_1_94	OK	1.94276	4.05581	1.06189	2.05902	0.00075	0.0142632	yes
TraesCS1A02G138500	TraesCS1A02G138500	-	1A:232086426-232105328	8_6_94	10_1_94	OK	3.06488	4.28621	0.48387	0.850864	0.13495	0.343784	no
TraesCS1A02G138600	TraesCS1A02G138600	-	1A:232333422-232344048	8_6_94	10_1_94	OK	5.65614	5.2293	-0.1132	-0.21015	0.7131	0.852812	no
TraesCS1A02G138800	TraesCS1A02G138800	-	1A:233920830-233925580	8_6_94	10_1_94	OK	29.8466	30.7554	0.043272	0.079969	0.8864	0.945585	no
TraesCS1A02G139100	TraesCS1A02G139100	-	1A:234210118-234258109	8_6_94	10_1_94	OK	11.6667	17.1291	0.554049	1.10479	0.05825	0.210531	no
TraesCS1A02G139200	TraesCS1A02G139200	-	1A:234796294-234799699	8_6_94	10_1_94	OK	4.17263	3.30991	-0.334166	-0.458748	0.42305	0.64975	no
TraesCS1A02G139300	TraesCS1A02G139300	-	1A:234806286-234816413	8_6_94	10_1_94	OK	15.3434	8.79257	-0.803266	-1.51485	0.0072	0.0598384	no
TraesCS1A02G139400	TraesCS1A02G139400	-	1A:235652143-235689004	8_6_94	10_1_94	OK	1.36629	3.10846	1.18594	2.15056	0.0004	0.00941811	yes
TraesCS1A02G139500	TraesCS1A02G139500	-	1A:236715735-236722781	8_6_94	10_1_94	OK	1.73641	2.86228	0.721056	1.35552	0.02015	0.111616	no
TraesCS1A02G139600	TraesCS1A02G139600	TBP1	1A:237327510-237330121	8_6_94	10_1_94	OK	18.5508	22.0096	0.24665	0.489608	0.3979	0.627452	no
TraesCS1A02G139700	TraesCS1A02G139700	-	1A:237509578-237520090	8_6_94	10_1_94	OK	1.11741	1.42688	0.352705	0.496184	0.3665	0.599304	no
TraesCS1A02G139900	TraesCS1A02G139900	-	1A:237744623-237746433	8_6_94	10_1_94	OK	29.5027	21.0127	-0.489587	-0.923891	0.1021	0.293266	no
TraesCS1A02G140600	TraesCS1A02G140600	-	1A:238647817-238652541	8_6_94	10_1_94	OK	0.414052	0.551304	0.413036	0.62242	0.2864	0.522555	no
TraesCS1A02G140700	TraesCS1A02G140700	-	1A:238656183-238670642	8_6_94	10_1_94	OK	2.21136	0.761448	-1.53812	-1.54346	0.0151	0.0936133	no
TraesCS1A02G140900	TraesCS1A02G140900	-	1A:238677152-238690883	8_6_94	10_1_94	OK	3.79005	3.7666	-0.00895264	-0.017144	0.97735	0.988019	no
TraesCS1A02G141100	TraesCS1A02G141100	-	1A:238999840-239002573	8_6_94	10_1_94	OK	12.4618	18.5352	0.572761	0.950549	0.0917	0.275483	no
TraesCS1A02G141300	TraesCS1A02G141300	-	1A:239099767-239106130	8_6_94	10_1_94	OK	0.821009	1.07753	0.392264	0.405184	0.4996	0.71007	no
TraesCS1A02G141400	TraesCS1A02G141400	-	1A:239889250-239903200	8_6_94	10_1_94	OK	1.83897	4.46959	1.28124	2.10633	0.00075	0.0142632	yes
TraesCS1A02G141700	TraesCS1A02G141700	-	1A:241312952-241320936	8_6_94	10_1_94	OK	9.97043	15.2069	0.609003	1.2041	0.0376	0.163256	no
TraesCS1A02G141900	TraesCS1A02G141900	-	1A:241677701-241679636	8_6_94	10_1_94	OK	4.64664	4.74158	0.0291809	0.044527	0.9367	0.968919	no
TraesCS1A02G142000	TraesCS1A02G142000	-	1A:241983246-241984668	8_6_94	10_1_94	OK	36.379	20.5833	-0.821634	-1.47448	0.0112	0.0782831	no
TraesCS1A02G142200	TraesCS1A02G142200	-	1A:241993074-242013226	8_6_94	10_1_94	OK	1.05333	1.37441	0.383851	0.64329	0.26525	0.500407	no
TraesCS1A02G142300	TraesCS1A02G142300	-	1A:242779678-242804845	8_6_94	10_1_94	OK	3.46528	3.26576	-0.0855533	-0.132584	0.8205	0.911005	no
TraesCS1A02G142400	TraesCS1A02G142400	-	1A:243160581-243163169	8_6_94	10_1_94	OK	23.3429	27.2002	0.220639	0.367762	0.5012	0.711198	no
TraesCS1A02G142500	TraesCS1A02G142500	-	1A:243619555-243624661	8_6_94	10_1_94	OK	8.07114	9.31989	0.207542	0.397285	0.48985	0.70271	no
TraesCS1A02G142600	TraesCS1A02G142600	-	1A:243862628-243866339	8_6_94	10_1_94	OK	8.91055	12.2935	0.464313	0.860663	0.1517	0.367842	no
TraesCS1A02G142700	TraesCS1A02G142700	-	1A:244500834-244503810	8_6_94	10_1_94	OK	2.58228	1.47634	-0.806617	-0.989788	0.09125	0.274868	no
TraesCS1A02G142800	TraesCS1A02G142800	-	1A:244506827-244512895	8_6_94	10_1_94	OK	0.452221	0.786657	0.798708	1.17285	0.05105	0.195062	no
TraesCS1A02G142900	TraesCS1A02G142900	-	1A:245115338-245118643	8_6_94	10_1_94	OK	10.1528	11.3621	0.162345	0.321324	0.5733	0.763094	no
TraesCS1A02G143000	TraesCS1A02G143000	-	1A:245518572-245536774	8_6_94	10_1_94	OK	3.67673	4.77098	0.37586	0.673173	0.245	0.479038	no
TraesCS1A02G143100	TraesCS1A02G143100	-	1A:245518572-245536774	8_6_94	10_1_94	OK	1.58864	4.31985	1.44319	0.968032	0.09595	0.283068	no
TraesCS1A02G143200	TraesCS1A02G143200	-	1A:246127689-246130525	8_6_94	10_1_94	OK	0.845347	0.778588	-0.118682	-0.175111	0.75705	0.876962	no
TraesCS1A02G143300	TraesCS1A02G143300	-	1A:246689895-246693276	8_6_94	10_1_94	OK	24.9468	19.8715	-0.328154	-0.603521	0.29325	0.529858	no
TraesCS1A02G143400	TraesCS1A02G143400	-	1A:247311661-247347178	8_6_94	10_1_94	OK	0.5674	1.80738	1.67146	3.14131	5e-05	0.00207004	yes
TraesCS1A02G143500	TraesCS1A02G143500	-	1A:248422287-248426924	8_6_94	10_1_94	OK	2.51739	3.59802	0.515277	0.765752	0.1846	0.409176	no
TraesCS1A02G143600	TraesCS1A02G143600	-	1A:248428942-248435410	8_6_94	10_1_94	OK	2.58084	1.33648	-0.949399	-1.18766	0.0396	0.168203	no
TraesCS1A02G143700	TraesCS1A02G143700	-	1A:248611975-248616991	8_6_94	10_1_94	OK	5.29237	3.33236	-0.667372	-0.53808	0.43345	0.657746	no
TraesCS1A02G143800	TraesCS1A02G143800	-	1A:248611975-248616991	8_6_94	10_1_94	OK	5.06884	8.61545	0.765272	0.740323	0.1366	0.346479	no
TraesCS1A02G143900	TraesCS1A02G143900	-	1A:248877652-248881699	8_6_94	10_1_94	OK	12.8107	18.0067	0.491182	0.945084	0.1033	0.295358	no
TraesCS1A02G144000	TraesCS1A02G144000	-	1A:249042635-249057221	8_6_94	10_1_94	OK	1.08748	1.92699	0.825362	1.58264	0.007	0.0589415	no
TraesCS1A02G144700	TraesCS1A02G144700	-	1A:250550785-250554286	8_6_94	10_1_94	OK	2.14549	2.34916	0.130834	0.186044	0.737	0.865858	no
TraesCS1A02G144800	TraesCS1A02G144800	-	1A:251009016-251018858	8_6_94	10_1_94	OK	5.19448	4.34063	-0.259075	-0.501569	0.3839	0.615116	no
TraesCS1A02G145000	TraesCS1A02G145000	-	1A:251334627-251341814	8_6_94	10_1_94	OK	13.1055	12.4507	-0.0739463	-0.126386	0.81675	0.908868	no
TraesCS1A02G145300	TraesCS1A02G145300	-	1A:251376252-251377963	8_6_94	10_1_94	OK	0.276154	0.389677	0.496804	0.400147	0.65355	0.816496	no
TraesCS1A02G145500	TraesCS1A02G145500	-	1A:251558740-251564045	8_6_94	10_1_94	OK	1.17438	2.11408	0.848131	1.53796	0.0088	0.0677158	no
TraesCS1A02G145600	TraesCS1A02G145600	-	1A:251691124-251692365	8_6_94	10_1_94	OK	0.900329	0.467678	-0.944936	-0.722749	0.2151	0.445932	no
TraesCS1A02G145800	TraesCS1A02G145800	-	1A:252281926-252286168	8_6_94	10_1_94	OK	1.59303	2.007	0.333274	0.492347	0.386	0.617157	no
TraesCS1A02G145900	TraesCS1A02G145900	-	1A:252321625-252322000	8_6_94	10_1_94	OK	1.96185	3.51262	0.840332	0.701255	0.23295	0.466292	no
TraesCS1A02G146200	TraesCS1A02G146200	-	1A:252502422-252518151	8_6_94	10_1_94	OK	3.32155	3.23678	-0.0373005	-0.068779	0.9097	0.95667	no
TraesCS1A02G146600	TraesCS1A02G146600	-	1A:252824561-252828693	8_6_94	10_1_94	OK	13.5173	10.061	-0.426036	-0.836293	0.1436	0.356679	no
TraesCS1A02G146800	TraesCS1A02G146800	-	1A:253371506-253372209	8_6_94	10_1_94	OK	4.2884	2.1565	-0.991751	-1.18003	0.04265	0.17585	no
TraesCS1A02G146900	TraesCS1A02G146900	-	1A:253378318-253384498	8_6_94	10_1_94	OK	1.45924	1.77281	0.280818	0.463029	0.4168	0.644211	no
TraesCS1A02G147000	TraesCS1A02G147000	-	1A:253720396-253722229	8_6_94	10_1_94	OK	172.57	132.075	-0.385826	-0.643522	0.25325	0.48751	no
TraesCS1A02G147300	TraesCS1A02G147300	-	1A:254350381-254352226	8_6_94	10_1_94	OK	0.337024	0.213219	-0.660517	-0.461558	0.45735	0.677098	no
TraesCS1A02G147400	TraesCS1A02G147400	-	1A:254375409-254383101	8_6_94	10_1_94	OK	2.53589	2.53689	0.000570549	0.000897126	0.9965	0.99751	no
TraesCS1A02G147500	TraesCS1A02G147500	-	1A:254383243-254386910	8_6_94	10_1_94	OK	2.23468	3.42559	0.616282	1.16151	0.0454	0.182047	no
TraesCS1A02G147600	TraesCS1A02G147600	-	1A:254993095-254995496	8_6_94	10_1_94	OK	0.638828	0.876241	0.455901	0.495453	0.38815	0.618896	no
TraesCS1A02G147700	TraesCS1A02G147700	-	1A:254995704-254997527	8_6_94	10_1_94	OK	2.30951	2.74121	0.247227	0.347266	0.5205	0.725194	no
TraesCS1A02G148000	TraesCS1A02G148000	-	1A:255478888-255488313	8_6_94	10_1_94	OK	16.6248	13.2625	-0.32599	-0.572761	0.308	0.544501	no
TraesCS1A02G148100	TraesCS1A02G148100	-	1A:255696083-255701621	8_6_94	10_1_94	OK	0.217711	0.414176	0.927827	1.42425	0.022	0.118047	no
TraesCS1A02G148300	TraesCS1A02G148300	-	1A:255872276-255874488	8_6_94	10_1_94	OK	0.482303	0.289953	-0.734122	-0.57735	0.32925	0.56504	no
TraesCS1A02G148400	TraesCS1A02G148400	-	1A:255898221-255900059	8_6_94	10_1_94	OK	214.367	69.9003	-1.61672	-2.60816	5e-05	0.00207004	yes
TraesCS1A02G149100	TraesCS1A02G149100	-	1A:256810437-256816746	8_6_94	10_1_94	OK	2.41367	3.90709	0.694866	1.1913	0.04065	0.170857	no
TraesCS1A02G149200	TraesCS1A02G149200	-	1A:256819204-256822875	8_6_94	10_1_94	OK	30.6215	29.1862	-0.0692615	-0.133095	0.8197	0.910675	no
TraesCS1A02G149300	TraesCS1A02G149300	-	1A:256823680-256827995	8_6_94	10_1_94	OK	27.7992	27.0044	-0.0418473	-0.0667551	0.8988	0.951806	no
TraesCS1A02G149700	TraesCS1A02G149700	-	1A:257415276-257420268	8_6_94	10_1_94	OK	0.181408	0.330525	0.865521	1.03748	0.07615	0.247189	no
TraesCS1A02G149800	TraesCS1A02G149800	-	1A:257551796-257558525	8_6_94	10_1_94	OK	2.89425	4.07545	0.493772	0.903065	0.11065	0.307191	no
TraesCS1A02G150100	TraesCS1A02G150100	-	1A:257573020-257574803	8_6_94	10_1_94	OK	0.675843	1.51091	1.16066	1.62166	0.0062	0.0545801	no
TraesCS1A02G150200	TraesCS1A02G150200	-	1A:257960003-257969311	8_6_94	10_1_94	OK	1.83583	2.1195	0.207292	0.260422	0.6364	0.806013	no
TraesCS1A02G150400	TraesCS1A02G150400	-	1A:258157062-258162400	8_6_94	10_1_94	OK	0.866251	1.94037	1.16347	1.16131	0.0401	0.169647	no
TraesCS1A02G150500	TraesCS1A02G150500	-	1A:258180020-258181423	8_6_94	10_1_94	OK	0.749263	0.965681	0.366075	0.359158	0.5288	0.731388	no
TraesCS1A02G150600	TraesCS1A02G150600	-	1A:258738360-258743663	8_6_94	10_1_94	OK	9.47841	20.8443	1.13693	2.25482	5e-05	0.00207004	yes
TraesCS1A02G150800	TraesCS1A02G150800	-	1A:258857614-258862764	8_6_94	10_1_94	OK	0.322735	0.471129	0.545775	0.593182	0.31315	0.549635	no
TraesCS1A02G150900	TraesCS1A02G150900	-	1A:258870777-258881439	8_6_94	10_1_94	OK	9.16515	6.30782	-0.539017	-0.958994	0.09595	0.283068	no
TraesCS1A02G151000	TraesCS1A02G151000	-	1A:259049083-259051454	8_6_94	10_1_94	OK	4.40977	2.61324	-0.754863	-1.16215	0.04545	0.182122	no
TraesCS1A02G151100	TraesCS1A02G151100	-	1A:259052025-259066025	8_6_94	10_1_94	OK	0.344746	0.886242	1.36216	2.0692	0.0004	0.00941811	yes
TraesCS1A02G151200	TraesCS1A02G151200	-	1A:259069860-259073887	8_6_94	10_1_94	OK	0.437784	1.00352	1.19677	1.70459	0.00345	0.0377259	yes
TraesCS1A02G151400	TraesCS1A02G151400	-	1A:259994474-259997900	8_6_94	10_1_94	OK	1.03884	0.813472	-0.352805	-0.348293	0.5337	0.734763	no
TraesCS1A02G151500	TraesCS1A02G151500	-	1A:260834118-260835657	8_6_94	10_1_94	OK	2.55982	2.87154	0.165786	0.257765	0.6399	0.808119	no
TraesCS1A02G151600	TraesCS1A02G151600	-	1A:260836560-260840054	8_6_94	10_1_94	OK	1.73412	2.20828	0.34872	0.451035	0.401	0.630089	no
TraesCS1A02G151700	TraesCS1A02G151700	-	1A:260840506-260841094	8_6_94	10_1_94	OK	2.50634	2.26781	-0.144285	-0.138376	0.80885	0.905039	no
TraesCS1A02G152000	TraesCS1A02G152000	-	1A:261130526-261136858	8_6_94	10_1_94	OK	2.82485	3.05278	0.111947	0.205768	0.7193	0.856237	no
TraesCS1A02G152100	TraesCS1A02G152100	-	1A:261247063-261250437	8_6_94	10_1_94	OK	12.9091	15.8574	0.296765	0.558482	0.3348	0.569847	no
TraesCS1A02G152200	TraesCS1A02G152200	-	1A:261815433-261826427	8_6_94	10_1_94	OK	5.12806	6.88946	0.425978	0.80589	0.1642	0.383144	no
TraesCS1A02G152500	TraesCS1A02G152500	-	1A:262819172-262841620	8_6_94	10_1_94	OK	4.01184	5.72661	0.513418	1.00966	0.0814	0.257069	no
TraesCS1A02G152900	TraesCS1A02G152900	-	1A:265020364-265029656	8_6_94	10_1_94	OK	0.434459	0.486894	0.16439	0.251176	0.6651	0.823735	no
TraesCS1A02G153000	TraesCS1A02G153000	-	1A:265032749-265041635	8_6_94	10_1_94	OK	1.02107	1.85509	0.8614	0.954213	0.10225	0.293523	no
TraesCS1A02G153100	TraesCS1A02G153100	-	1A:265645441-265650746	8_6_94	10_1_94	OK	47.6829	36.0043	-0.4053	-0.765343	0.17925	0.402261	no
TraesCS1A02G153300	TraesCS1A02G153300	-	1A:267141926-267145892	8_6_94	10_1_94	OK	21.1367	17.0464	-0.310282	-0.611066	0.2888	0.524993	no
TraesCS1A02G153600	TraesCS1A02G153600	-	1A:267177689-267181184	8_6_94	10_1_94	OK	6.52709	8.31612	0.349471	0.614537	0.28235	0.518822	no
TraesCS1A02G153900	TraesCS1A02G153900	-	1A:267794535-267804564	8_6_94	10_1_94	OK	7.72651	10.6195	0.458823	0.905646	0.1094	0.305131	no
TraesCS1A02G154100	TraesCS1A02G154100	-	1A:268121932-268123732	8_6_94	10_1_94	OK	0.339038	0.60827	0.843265	0.997245	0.08205	0.258142	no
TraesCS1A02G154300	TraesCS1A02G154300	-	1A:268914712-268929936	8_6_94	10_1_94	OK	2.71986	4.02583	0.565754	1.1053	0.0556	0.204946	no
TraesCS1A02G154400	TraesCS1A02G154400	-	1A:268932111-268937108	8_6_94	10_1_94	OK	36.5537	20.865	-0.808934	-1.43738	0.0147	0.0922627	no
TraesCS1A02G154500	TraesCS1A02G154500	-	1A:269567620-269575789	8_6_94	10_1_94	OK	0.691897	1.15276	0.73646	0.956588	0.0928	0.277485	no
TraesCS1A02G154600	TraesCS1A02G154600	-	1A:269579981-269582738	8_6_94	10_1_94	OK	1.01267	1.52541	0.591033	0.950141	0.0941	0.279784	no
TraesCS1A02G154700	TraesCS1A02G154700	-	1A:269993957-270008325	8_6_94	10_1_94	OK	4.05176	6.55667	0.694415	1.37016	0.0176	0.102717	no
TraesCS1A02G154900	TraesCS1A02G154900	-	1A:271619746-271621923	8_6_94	10_1_94	OK	0.215786	1.10157	2.35189	1.93081	0.07985	0.254172	no
TraesCS1A02G155000	TraesCS1A02G155000	-	1A:271882591-271891529	8_6_94	10_1_94	OK	3.43294	2.69806	-0.347526	-0.544402	0.33685	0.572049	no
TraesCS1A02G155200	TraesCS1A02G155200	-	1A:272611171-272613645	8_6_94	10_1_94	OK	65.1183	140.442	1.10884	1.97443	0.0006	0.0122677	yes
TraesCS1A02G155500	TraesCS1A02G155500	-	1A:274108133-274109975	8_6_94	10_1_94	OK	2.3024	1.96386	-0.229445	-0.333085	0.5453	0.743198	no
TraesCS1A02G155600	TraesCS1A02G155600	-	1A:274781283-274782385	8_6_94	10_1_94	OK	1.74118	1.86381	0.0981906	0.0852559	0.8741	0.939293	no
TraesCS1A02G155900	TraesCS1A02G155900	-	1A:276323724-276325756	8_6_94	10_1_94	OK	0.914993	1.45357	0.667767	0.604783	0.2872	0.523384	no
TraesCS1A02G156000	TraesCS1A02G156000	-	1A:276569287-276572247	8_6_94	10_1_94	OK	0.0994949	0.462189	2.21579	2.54556	0.0003	0.00774958	yes
TraesCS1A02G156100	TraesCS1A02G156100	-	1A:276802345-276805966	8_6_94	10_1_94	OK	10.0025	13.1216	0.391592	0.72386	0.20745	0.436804	no
TraesCS1A02G156200	TraesCS1A02G156200	-	1A:276862984-276864470	8_6_94	10_1_94	OK	0.361297	1.29553	1.84228	1.40855	0.019	0.107652	no
TraesCS1A02G156300	TraesCS1A02G156300	-	1A:276967791-276972330	8_6_94	10_1_94	OK	2.6329	2.56908	-0.0354029	-0.0487987	0.93145	0.966699	no
TraesCS1A02G156400	TraesCS1A02G156400	-	1A:277074050-277078322	8_6_94	10_1_94	OK	5.99856	9.66447	0.688074	1.18265	0.03825	0.164886	no
TraesCS1A02G156500	TraesCS1A02G156500	-	1A:277629408-277642793	8_6_94	10_1_94	OK	1.46287	2.87481	0.974664	1.65686	0.00525	0.0493175	yes
TraesCS1A02G156600	TraesCS1A02G156600	-	1A:278141902-278145724	8_6_94	10_1_94	OK	5.66624	9.11932	0.686535	1.25027	0.02645	0.13198	no
TraesCS1A02G157100	TraesCS1A02G157100	-	1A:278527010-278527579	8_6_94	10_1_94	OK	0.596964	0.70703	0.244127	0.20982	0.712	0.851969	no
TraesCS1A02G157500	TraesCS1A02G157500	-	1A:279732250-279742732	8_6_94	10_1_94	OK	9.75734	12.519	0.359559	0.707459	0.2155	0.446491	no
TraesCS1A02G157600	TraesCS1A02G157600	-	1A:279824793-279831261	8_6_94	10_1_94	OK	2.1252	2.44324	0.2012	0.344333	0.53415	0.735244	no
TraesCS1A02G157700	TraesCS1A02G157700	-	1A:279903220-279908684	8_6_94	10_1_94	OK	6.27685	5.32251	-0.237934	-0.413059	0.483	0.697349	no
TraesCS1A02G157800	TraesCS1A02G157800	-	1A:280274429-280276096	8_6_94	10_1_94	OK	1.73724	2.49253	0.520811	0.592417	0.3067	0.543308	no
TraesCS1A02G157900	TraesCS1A02G157900	-	1A:280602663-280604294	8_6_94	10_1_94	OK	0.754464	0.723925	-0.0596136	-0.0704088	0.90225	0.953466	no
TraesCS1A02G158200	TraesCS1A02G158200	-	1A:281650039-281650769	8_6_94	10_1_94	OK	11.8813	4.64835	-1.3539	-1.67622	0.00665	0.057151	no
TraesCS1A02G158300	TraesCS1A02G158300	-	1A:281656688-281659441	8_6_94	10_1_94	OK	25.4503	16.7348	-0.604828	-1.07579	0.0611	0.216703	no
TraesCS1A02G158400	TraesCS1A02G158400	-	1A:281887393-281895008	8_6_94	10_1_94	OK	7.58642	5.64441	-0.426598	-0.755346	0.19585	0.422661	no
TraesCS1A02G158500	TraesCS1A02G158500	-	1A:282545206-282551529	8_6_94	10_1_94	OK	3.47199	4.8665	0.487121	0.856527	0.1211	0.32335	no
TraesCS1A02G158600	TraesCS1A02G158600	-	1A:282552836-282554807	8_6_94	10_1_94	OK	18.9505	19.8969	0.070305	0.131788	0.8233	0.912357	no
TraesCS1A02G158700	TraesCS1A02G158700	-	1A:282695073-282702388	8_6_94	10_1_94	OK	14.6713	24.4836	0.738815	1.35863	0.0191	0.108008	no
TraesCS1A02G158800	TraesCS1A02G158800	-	1A:283842906-283859515	8_6_94	10_1_94	OK	5.53922	4.80859	-0.204068	-0.388124	0.498	0.708902	no
TraesCS1A02G158900	TraesCS1A02G158900	-	1A:284143662-284151783	8_6_94	10_1_94	OK	3.38017	3.0871	-0.130845	-0.243542	0.6681	0.825485	no
TraesCS1A02G159100	TraesCS1A02G159100	-	1A:284336840-284337272	8_6_94	10_1_94	OK	144.406	88.969	-0.698754	-1.32734	0.02485	0.127167	no
TraesCS1A02G159300	TraesCS1A02G159300	-	1A:284912308-284913734	8_6_94	10_1_94	OK	134.867	55.7928	-1.27338	-2.10542	0.0004	0.00941811	yes
TraesCS1A02G159400	TraesCS1A02G159400	-	1A:285353557-285356244	8_6_94	10_1_94	OK	0.83697	1.25386	0.583126	0.869271	0.12615	0.331201	no
TraesCS1A02G159500	TraesCS1A02G159500	-	1A:285980869-285986701	8_6_94	10_1_94	OK	1.11711	3.24068	1.53653	2.40943	0.00015	0.00473329	yes
TraesCS1A02G159600	TraesCS1A02G159600	-	1A:286006368-286010711	8_6_94	10_1_94	OK	3.13013	5.73247	0.872934	1.42084	0.01665	0.099322	no
TraesCS1A02G160000	TraesCS1A02G160000	-	1A:287313666-287316063	8_6_94	10_1_94	OK	0.130804	0.527977	2.01306	2.14285	0.001	0.0170974	yes
TraesCS1A02G160100	TraesCS1A02G160100	-	1A:287542003-287544129	8_6_94	10_1_94	OK	0.558562	0.811111	0.538182	0.66377	0.2546	0.489139	no
TraesCS1A02G160200	TraesCS1A02G160200	-	1A:287681549-287684692	8_6_94	10_1_94	OK	3.16816	0.402209	-2.97763	-3.4594	5e-05	0.00207004	yes
TraesCS1A02G160400	TraesCS1A02G160400	-	1A:287689088-287690564	8_6_94	10_1_94	OK	3.09898	3.04359	-0.0260202	-0.0412701	0.9409	0.971297	no
TraesCS1A02G160500	TraesCS1A02G160500	-	1A:287691563-287702194	8_6_94	10_1_94	OK	3.36892	3.01266	-0.161248	-0.303972	0.5977	0.77996	no
TraesCS1A02G160600	TraesCS1A02G160600	-	1A:288510415-288520871	8_6_94	10_1_94	OK	1.39942	1.99319	0.510249	0.965117	0.09145	0.275072	no
TraesCS1A02G160700	TraesCS1A02G160700	-	1A:288862056-288872048	8_6_94	10_1_94	OK	8.85586	8.73033	-0.0205958	-0.0406775	0.94495	0.973133	no
TraesCS1A02G160800	TraesCS1A02G160800	-	1A:289329783-289332889	8_6_94	10_1_94	OK	3.75473	3.60618	-0.0582402	-0.0966309	0.86505	0.934464	no
TraesCS1A02G161200	TraesCS1A02G161200	-	1A:290123277-290127360	8_6_94	10_1_94	OK	2.80484	4.85663	0.792038	1.37825	0.02015	0.111616	no
TraesCS1A02G161300	TraesCS1A02G161300	-	1A:290198892-290201928	8_6_94	10_1_94	OK	7.23331	5.68003	-0.348758	-0.602329	0.27735	0.513865	no
TraesCS1A02G161400	TraesCS1A02G161400	-	1A:290202032-290205001	8_6_94	10_1_94	OK	11.2668	7.12834	-0.660439	-1.15633	0.0402	0.169897	no
TraesCS1A02G161800	TraesCS1A02G161800	-	1A:290549554-290551786	8_6_94	10_1_94	OK	4.26465	1.09862	-1.95673	-2.20448	0.001	0.0170974	yes
TraesCS1A02G161900	TraesCS1A02G161900	-	1A:290554419-290556043	8_6_94	10_1_94	OK	4.63079	3.62859	-0.351849	-0.523951	0.36415	0.596885	no
TraesCS1A02G162200	TraesCS1A02G162200	-	1A:291242008-291246278	8_6_94	10_1_94	OK	1.25383	1.34692	0.103325	0.164996	0.76905	0.883745	no
TraesCS1A02G162300	TraesCS1A02G162300	-	1A:291248716-291256425	8_6_94	10_1_94	OK	1.23004	1.71027	0.47552	0.70571	0.2139	0.444536	no
TraesCS1A02G162400	TraesCS1A02G162400	-	1A:291561114-291565971	8_6_94	10_1_94	OK	3.35727	1.98832	-0.755738	-1.07634	0.05345	0.200445	no
TraesCS1A02G162800	TraesCS1A02G162800	-	1A:292077983-292090267	8_6_94	10_1_94	OK	4.78086	8.5043	0.830922	1.6413	0.00395	0.0410878	yes
TraesCS1A02G163200	TraesCS1A02G163200	-	1A:292878942-292881794	8_6_94	10_1_94	OK	19.8746	11.5789	-0.779423	-1.37066	0.01895	0.107484	no
TraesCS1A02G163400	TraesCS1A02G163400	-	1A:293707855-293722849	8_6_94	10_1_94	OK	1.35142	2.23825	0.727893	1.26712	0.0285	0.138139	no
TraesCS1A02G163500	TraesCS1A02G163500	-	1A:293728800-293730405	8_6_94	10_1_94	OK	0.977252	1.04562	0.0975527	0.134073	0.816	0.90845	no
TraesCS1A02G163600	TraesCS1A02G163600	-	1A:293731110-293738149	8_6_94	10_1_94	OK	0.666407	0.0571112	-3.54456	-2.18648	0.0175	0.102359	no
TraesCS1A02G163700	TraesCS1A02G163700	-	1A:294037987-294042332	8_6_94	10_1_94	OK	0.5992	1.27572	1.0902	1.44853	0.0123	0.0826875	no
TraesCS1A02G163900	TraesCS1A02G163900	-	1A:295227959-295232820	8_6_94	10_1_94	OK	2.51318	2.25663	-0.155345	-0.26731	0.62085	0.79594	no
TraesCS1A02G164000	TraesCS1A02G164000	-	1A:295458804-295464502	8_6_94	10_1_94	OK	7.20513	7.25931	0.0108088	0.0213319	0.9703	0.985182	no
TraesCS1A02G164200	TraesCS1A02G164200	-	1A:295584872-295590785	8_6_94	10_1_94	OK	4.83308	6.80083	0.492768	0.972081	0.0945	0.28041	no
TraesCS1A02G164300	TraesCS1A02G164300	-	1A:296204791-296210638	8_6_94	10_1_94	OK	0.249299	0.626877	1.33031	1.7095	0.0059	0.0528903	no
TraesCS1A02G164400	TraesCS1A02G164400	-	1A:296212248-296215494	8_6_94	10_1_94	OK	5.15679	4.86919	-0.0827894	-0.140729	0.8052	0.90321	no
TraesCS1A02G164500	TraesCS1A02G164500	-	1A:296237958-296242886	8_6_94	10_1_94	OK	0.156755	0.626327	1.99841	1.71724	0.01375	0.0885322	no
TraesCS1A02G164600	TraesCS1A02G164600	-	1A:297376880-297381017	8_6_94	10_1_94	OK	4.39553	3.27593	-0.424135	-0.671704	0.24845	0.482834	no
TraesCS1A02G164700	TraesCS1A02G164700	-	1A:297696461-297700859	8_6_94	10_1_94	OK	4.37793	3.45328	-0.34228	-0.606601	0.29445	0.53089	no
TraesCS1A02G164800	TraesCS1A02G164800	-	1A:297744934-297751007	8_6_94	10_1_94	OK	35.889	22.1191	-0.69825	-1.35954	0.01835	0.105342	no
TraesCS1A02G164900	TraesCS1A02G164900	-	1A:297872018-297874932	8_6_94	10_1_94	OK	6.97912	5.76442	-0.275869	-0.434097	0.4372	0.660683	no
TraesCS1A02G165300	TraesCS1A02G165300	-	1A:298034052-298037445	8_6_94	10_1_94	OK	5.12862	6.40931	0.321597	0.539128	0.35245	0.586387	no
TraesCS1A02G165500	TraesCS1A02G165500	-	1A:298108441-298116154	8_6_94	10_1_94	OK	12.6302	12.5545	-0.00867575	-0.0165678	0.9778	0.988216	no
TraesCS1A02G165600	TraesCS1A02G165600	-	1A:298152316-298155073	8_6_94	10_1_94	OK	0.450381	0.566335	0.330509	0.30669	0.5774	0.766136	no
TraesCS1A02G165700	TraesCS1A02G165700	-	1A:298557742-298566718	8_6_94	10_1_94	OK	2.37468	3.19437	0.427796	0.692326	0.23775	0.471574	no
TraesCS1A02G165800	TraesCS1A02G165800	-	1A:298601922-298610934	8_6_94	10_1_94	OK	16.8269	15.8564	-0.0857027	-0.16008	0.7703	0.884466	no
TraesCS1A02G165900	TraesCS1A02G165900	-	1A:298613621-298615547	8_6_94	10_1_94	OK	4.29642	5.43253	0.338489	0.495358	0.3882	0.618959	no
TraesCS1A02G166100	TraesCS1A02G166100	-	1A:298635519-298636647	8_6_94	10_1_94	OK	0.425167	0.482234	0.181704	0.143589	0.80185	0.901066	no
TraesCS1A02G166900	TraesCS1A02G166900	-	1A:299624484-299657841	8_6_94	10_1_94	OK	1.15759	1.73327	0.582377	1.12087	0.053	0.199477	no
TraesCS1A02G167100	TraesCS1A02G167100	-	1A:300003983-300004745	8_6_94	10_1_94	OK	1.06888	0.892754	-0.25976	-0.176203	0.7761	0.887457	no
TraesCS1A02G167200	TraesCS1A02G167200	-	1A:300100763-300102768	8_6_94	10_1_94	OK	17.3514	14.1574	-0.293492	-0.498009	0.3708	0.603034	no
TraesCS1A02G167300	TraesCS1A02G167300	-	1A:300105515-300106916	8_6_94	10_1_94	OK	0.885974	1.95118	1.13901	1.29867	0.0223	0.118988	no
TraesCS1A02G167400	TraesCS1A02G167400	-	1A:300107114-300111644	8_6_94	10_1_94	OK	4.02636	3.85323	-0.0634066	-0.11024	0.84475	0.923738	no
TraesCS1A02G167600	TraesCS1A02G167600	-	1A:300395390-300396164	8_6_94	10_1_94	OK	3.32929	6.04349	0.860166	1.04812	0.06715	0.229014	no
TraesCS1A02G168100	TraesCS1A02G168100	-	1A:300856553-300860113	8_6_94	10_1_94	OK	20.0173	13.1735	-0.603606	-1.16428	0.04445	0.180047	no
TraesCS1A02G168400	TraesCS1A02G168400	-	1A:301128321-301134198	8_6_94	10_1_94	OK	7.62732	3.88544	-0.973099	-1.72354	0.0035	0.0380939	yes
TraesCS1A02G168500	TraesCS1A02G168500	-	1A:301158123-301162597	8_6_94	10_1_94	OK	5.23779	3.1672	-0.725749	-0.999017	0.0778	0.250148	no
TraesCS1A02G168600	TraesCS1A02G168600	-	1A:301196753-301200037	8_6_94	10_1_94	OK	56.7962	40.9105	-0.473324	-0.926431	0.1014	0.292206	no
TraesCS1A02G168700	TraesCS1A02G168700	-	1A:301628583-301631797	8_6_94	10_1_94	OK	0.371726	0.965515	1.37706	1.70291	0.00545	0.0504719	no
TraesCS1A02G168800	TraesCS1A02G168800	-	1A:301773019-301775767	8_6_94	10_1_94	OK	1.2574	1.10637	-0.184615	-0.255171	0.6453	0.811217	no
TraesCS1A02G168900	TraesCS1A02G168900	-	1A:301776168-301779892	8_6_94	10_1_94	OK	3.98968	5.94465	0.575319	1.09731	0.05125	0.19548	no
TraesCS1A02G169000	TraesCS1A02G169000	-	1A:301781000-301784189	8_6_94	10_1_94	OK	6.35975	9.29016	0.546733	1.08271	0.06575	0.226026	no
TraesCS1A02G169100	TraesCS1A02G169100	-	1A:301857602-301864368	8_6_94	10_1_94	OK	7.94255	8.1326	0.0341133	0.0592738	0.91315	0.957947	no
TraesCS1A02G169200	TraesCS1A02G169200	-	1A:301894090-301894885	8_6_94	10_1_94	OK	5.77674	2.63756	-1.13105	-1.21473	0.044	0.179059	no
TraesCS1A02G169300	TraesCS1A02G169300	-	1A:301895908-301899325	8_6_94	10_1_94	OK	7.10308	5.93787	-0.258498	-0.466629	0.4173	0.64483	no
TraesCS1A02G169500	TraesCS1A02G169500	-	1A:302198138-302200788	8_6_94	10_1_94	OK	9.02356	6.08362	-0.568766	-0.933466	0.1058	0.299434	no
TraesCS1A02G169600	TraesCS1A02G169600	-	1A:302628522-302639166	8_6_94	10_1_94	OK	3.6113	3.08928	-0.225248	-0.354083	0.5293	0.731819	no
TraesCS1A02G170000	TraesCS1A02G170000	-	1A:303727690-303730110	8_6_94	10_1_94	OK	22.5162	17.8003	-0.339059	-0.645511	0.2644	0.499483	no
TraesCS1A02G170100	TraesCS1A02G170100	-	1A:303849554-303852175	8_6_94	10_1_94	OK	8.96225	6.229	-0.52486	-0.86924	0.1358	0.345074	no
TraesCS1A02G170200	TraesCS1A02G170200	-	1A:303853526-303858626	8_6_94	10_1_94	OK	4.1553	3.66086	-0.182769	-0.314185	0.5624	0.755056	no
TraesCS1A02G170300	TraesCS1A02G170300	-	1A:304029763-304036570	8_6_94	10_1_94	OK	1.94141	1.93669	-0.00350884	-0.00589275	0.991	0.994517	no
TraesCS1A02G170400	TraesCS1A02G170400	-	1A:304036914-304047086	8_6_94	10_1_94	OK	3.27013	5.61871	0.780889	1.5604	0.00735	0.0606609	no
TraesCS1A02G170500	TraesCS1A02G170500	-	1A:304996059-304998794	8_6_94	10_1_94	OK	0.873207	3.61326	2.04891	3.31984	5e-05	0.00207004	yes
TraesCS1A02G170600	TraesCS1A02G170600	-	1A:305004104-305006483	8_6_94	10_1_94	OK	15.7089	16.0481	0.0308252	0.0575163	0.9206	0.96166	no
TraesCS1A02G170700	TraesCS1A02G170700	-	1A:305326593-305329046	8_6_94	10_1_94	OK	1.49222	0.988978	-0.593447	-0.577793	0.30515	0.541616	no
TraesCS1A02G170900	TraesCS1A02G170900	-	1A:305363882-305368036	8_6_94	10_1_94	OK	4.76447	2.23968	-1.08902	-1.70505	0.00535	0.0498549	yes
TraesCS1A02G171000	TraesCS1A02G171000	-	1A:305606260-305608388	8_6_94	10_1_94	OK	310.006	107.621	-1.52633	-2.62856	0.0001	0.00354325	yes
TraesCS1A02G171100	TraesCS1A02G171100	-	1A:306106801-306115293	8_6_94	10_1_94	OK	3.73318	5.16523	0.468427	0.862384	0.137	0.347109	no
TraesCS1A02G171200	TraesCS1A02G171200	-	1A:306117844-306120605	8_6_94	10_1_94	OK	2.46826	3.0348	0.298107	0.462178	0.4308	0.655758	no
TraesCS1A02G171300	TraesCS1A02G171300	-	1A:306149737-306151032	8_6_94	10_1_94	OK	2.45066	1.13558	-1.10974	-1.10512	0.05955	0.21352	no
TraesCS1A02G171400	TraesCS1A02G171400	-	1A:306550346-306553305	8_6_94	10_1_94	OK	17.8092	7.87189	-1.17784	-1.62775	0.0056	0.051266	no
TraesCS1A02G171500	TraesCS1A02G171500	-	1A:306637418-306644050	8_6_94	10_1_94	OK	0.853944	1.19722	0.487475	0.673294	0.2309	0.464135	no
TraesCS1A02G171600	TraesCS1A02G171600	-	1A:306684327-306684652	8_6_94	10_1_94	OK	1.85962	6.44061	1.79219	1.36992	0.03415	0.153814	no
TraesCS1A02G171700	TraesCS1A02G171700	-	1A:307033683-307041155	8_6_94	10_1_94	OK	2.01858	2.12936	0.0770796	0.125402	0.82555	0.91346	no
TraesCS1A02G171800	TraesCS1A02G171800	-	1A:307043473-307044677	8_6_94	10_1_94	OK	0.323946	0.159522	-1.022	-0.685995	0.23355	0.466996	no
TraesCS1A02G172100	TraesCS1A02G172100	-	1A:307700420-307707523	8_6_94	10_1_94	OK	2.99656	4.68057	0.643374	1.19462	0.03515	0.156694	no
TraesCS1A02G172300	TraesCS1A02G172300	-	1A:308202619-308211209	8_6_94	10_1_94	OK	4.04608	4.16739	0.0426184	0.0779787	0.89045	0.947407	no
TraesCS1A02G172700	TraesCS1A02G172700	-	1A:308571440-308576188	8_6_94	10_1_94	OK	32.144	24.5362	-0.389636	-0.745323	0.19305	0.419634	no
TraesCS1A02G172800	TraesCS1A02G172800	-	1A:308786781-308787045	8_6_94	10_1_94	OK	2.14141	1.00032	-1.0981	-0.740042	0.19495	0.421812	no
TraesCS1A02G173000	TraesCS1A02G173000	-	1A:308810894-308811509	8_6_94	10_1_94	OK	2.46841	0.515974	-2.25821	-1.99502	0.0035	0.0380939	yes
TraesCS1A02G173100	TraesCS1A02G173100	-	1A:308812573-308816474	8_6_94	10_1_94	OK	40.0632	30.2463	-0.40552	-0.679815	0.23305	0.466332	no
TraesCS1A02G173200	TraesCS1A02G173200	-	1A:308950730-308953133	8_6_94	10_1_94	OK	13.5755	13.2149	-0.0388403	-0.0753283	0.9004	0.952567	no
TraesCS1A02G173400	TraesCS1A02G173400	-	1A:309401614-309403447	8_6_94	10_1_94	OK	74.3717	114.904	0.627601	1.21596	0.0363	0.159815	no
TraesCS1A02G173500	TraesCS1A02G173500	-	1A:309457555-309466082	8_6_94	10_1_94	OK	2.20436	1.56185	-0.497108	-0.758445	0.1882	0.413552	no
TraesCS1A02G173600	TraesCS1A02G173600	-	1A:309740230-309741734	8_6_94	10_1_94	OK	0.96326	0.317257	-1.60227	-1.43726	0.01905	0.107883	no
TraesCS1A02G173700	TraesCS1A02G173700	-	1A:309742788-309758319	8_6_94	10_1_94	OK	3.61367	3.03492	-0.251809	-0.455356	0.41835	0.645733	no
TraesCS1A02G173800	TraesCS1A02G173800	-	1A:309789691-309791565	8_6_94	10_1_94	OK	0.925853	0.954193	0.0434968	0.0439107	0.94245	0.972071	no
TraesCS1A02G174000	TraesCS1A02G174000	-	1A:310130104-310255049	8_6_94	10_1_94	OK	8.62411	10.0248	0.217126	0.420158	0.4613	0.680404	no
TraesCS1A02G174100	TraesCS1A02G174100	-	1A:311059508-311060627	8_6_94	10_1_94	OK	0.685691	0.380931	-0.848028	-0.648899	0.25675	0.491358	no
TraesCS1A02G174200	TraesCS1A02G174200	-	1A:311525111-311526359	8_6_94	10_1_94	OK	0.310969	0.181116	-0.779853	-0.661173	0.25395	0.48839	no
TraesCS1A02G174500	TraesCS1A02G174500	-	1A:311812455-311816565	8_6_94	10_1_94	OK	1.98483	2.88357	0.538844	0.752948	0.1863	0.411238	no
TraesCS1A02G174600	TraesCS1A02G174600	-	1A:311846859-311852943	8_6_94	10_1_94	OK	6.42672	9.70932	0.595287	1.149	0.049	0.190515	no
TraesCS1A02G174700	TraesCS1A02G174700	-	1A:312159892-312161436	8_6_94	10_1_94	OK	38.5394	49.969	0.374701	0.714242	0.2137	0.44431	no
TraesCS1A02G174900	TraesCS1A02G174900	-	1A:312583633-312607067	8_6_94	10_1_94	OK	0.752141	0.739287	-0.0248677	-0.0201293	0.971	0.985413	no
TraesCS1A02G175000	TraesCS1A02G175000	-	1A:312772249-312777623	8_6_94	10_1_94	OK	11.723	12.5053	0.0932014	0.178144	0.75585	0.876391	no
TraesCS1A02G175200	TraesCS1A02G175200	-	1A:313161459-313162228	8_6_94	10_1_94	OK	308.129	328.01	0.0902096	0.159228	0.77415	0.886423	no
TraesCS1A02G175500	TraesCS1A02G175500	-	1A:313489230-313491849	8_6_94	10_1_94	OK	7.19979	7.80895	0.117174	0.208565	0.7251	0.859757	no
TraesCS1A02G175600	TraesCS1A02G175600	-	1A:313590609-313592112	8_6_94	10_1_94	OK	0.171211	0.318533	0.895668	0.830498	0.1601	0.378106	no
TraesCS1A02G175700	TraesCS1A02G175700	-	1A:313738700-313751739	8_6_94	10_1_94	OK	0.922692	1.90817	1.04827	1.5493	0.00835	0.0655167	no
TraesCS1A02G175800	TraesCS1A02G175800	-	1A:313738700-313751739	8_6_94	10_1_94	OK	4.81715	5.12809	0.090243	0.095042	0.86945	0.936854	no
TraesCS1A02G175900	TraesCS1A02G175900	-	1A:313903530-313912668	8_6_94	10_1_94	OK	2.96429	3.72902	0.331108	0.612955	0.2836	0.52002	no
TraesCS1A02G176000	TraesCS1A02G176000	-	1A:314428209-314432375	8_6_94	10_1_94	OK	4.02145	2.07951	-0.951472	-1.30567	0.02915	0.139789	no
TraesCS1A02G176200	TraesCS1A02G176200	-	1A:314511389-314513466	8_6_94	10_1_94	OK	3.07558	4.20023	0.449611	0.739139	0.2134	0.444003	no
TraesCS1A02G176300	TraesCS1A02G176300	-	1A:314620482-314624358	8_6_94	10_1_94	OK	0.67125	0.796239	0.246352	0.270586	0.68565	0.836366	no
TraesCS1A02G176500	TraesCS1A02G176500	-	1A:315834150-315840625	8_6_94	10_1_94	OK	17.2067	15.5938	-0.141998	-0.271214	0.64135	0.80887	no
TraesCS1A02G176700	TraesCS1A02G176700	-	1A:317810557-317815516	8_6_94	10_1_94	OK	23.622	19.9652	-0.242643	-0.451796	0.42875	0.654176	no
TraesCS1A02G176800	TraesCS1A02G176800	-	1A:319077589-319079046	8_6_94	10_1_94	OK	13.7027	10.3977	-0.398191	-0.70608	0.2053	0.434333	no
TraesCS1A02G176900	TraesCS1A02G176900	-	1A:319079822-319087554	8_6_94	10_1_94	OK	2.17204	1.66374	-0.384619	-0.638718	0.2643	0.499343	no
TraesCS1A02G177000	TraesCS1A02G177000	-	1A:319319607-319321634	8_6_94	10_1_94	OK	25.2831	29.2241	0.208987	0.405764	0.48155	0.695911	no
TraesCS1A02G177100	TraesCS1A02G177100	-	1A:319445758-319447575	8_6_94	10_1_94	OK	5.35976	3.78266	-0.502766	-0.737455	0.1871	0.412192	no
TraesCS1A02G177300	TraesCS1A02G177300	-	1A:319887493-319889455	8_6_94	10_1_94	OK	2.03511	2.6204	0.364682	0.488564	0.3943	0.624344	no
TraesCS1A02G177400	TraesCS1A02G177400	-	1A:320222698-320224716	8_6_94	10_1_94	OK	3.73519	4.98563	0.416596	0.769629	0.1822	0.406454	no
TraesCS1A02G177500	TraesCS1A02G177500	-	1A:320333953-320338598	8_6_94	10_1_94	OK	9.88535	7.01167	-0.495535	-0.834419	0.1523	0.368653	no
TraesCS1A02G177600	TraesCS1A02G177600	-	1A:320479859-320494972	8_6_94	10_1_94	OK	3.49987	6.86679	0.972335	1.89008	0.0011	0.0182397	yes
TraesCS1A02G177700	TraesCS1A02G177700	-	1A:320891333-320895519	8_6_94	10_1_94	OK	9.33165	7.57061	-0.301722	-0.576831	0.3114	0.547918	no
TraesCS1A02G177800	TraesCS1A02G177800	-	1A:321110254-321114846	8_6_94	10_1_94	OK	5.56375	5.21114	-0.0944597	-0.155244	0.78445	0.891436	no
TraesCS1A02G178100	TraesCS1A02G178100	-	1A:321402668-321412297	8_6_94	10_1_94	OK	2.10728	3.78782	0.845985	1.64822	0.0045	0.0447091	yes
TraesCS1A02G178200	TraesCS1A02G178200	-	1A:321875569-321880525	8_6_94	10_1_94	OK	5.39353	5.65284	0.0677461	0.11904	0.8322	0.917177	no
TraesCS1A02G178300	TraesCS1A02G178300	-	1A:321882665-321888083	8_6_94	10_1_94	OK	5.72454	3.94876	-0.53576	-0.981197	0.0891	0.271083	no
TraesCS1A02G178400	TraesCS1A02G178400	-	1A:322572274-322577295	8_6_94	10_1_94	OK	1.6425	1.98625	0.274151	0.430993	0.4312	0.656126	no
TraesCS1A02G178600	TraesCS1A02G178600	-	1A:323189042-323192810	8_6_94	10_1_94	OK	0.391804	0.397244	0.0198936	0.0229995	0.96625	0.983076	no
TraesCS1A02G178700	TraesCS1A02G178700	-	1A:323204776-323205142	8_6_94	10_1_94	OK	1.47202	1.61044	0.129657	0.0900925	0.8751	0.939761	no
TraesCS1A02G179000	TraesCS1A02G179000	-	1A:323642133-323645469	8_6_94	10_1_94	OK	44.5356	48.0519	0.109635	0.201912	0.7248	0.859639	no
TraesCS1A02G179100	TraesCS1A02G179100	-	1A:323894491-323894761	8_6_94	10_1_94	OK	0.356741	1.27963	1.84277	1.20161	0.1793	0.402265	no
TraesCS1A02G179400	TraesCS1A02G179400	-	1A:324490253-324490897	8_6_94	10_1_94	OK	33.5116	25.165	-0.413241	-0.710836	0.2119	0.442035	no
TraesCS1A02G179500	TraesCS1A02G179500	-	1A:324494214-324498371	8_6_94	10_1_94	OK	3.28017	2.75796	-0.25017	-0.346711	0.5449	0.742964	no
TraesCS1A02G179600	TraesCS1A02G179600	-	1A:324498892-324501933	8_6_94	10_1_94	OK	10.3664	10.0072	-0.0508793	-0.0987749	0.86245	0.933039	no
TraesCS1A02G179700	TraesCS1A02G179700	-	1A:324609924-324619770	8_6_94	10_1_94	OK	3.92101	3.51369	-0.158237	-0.30582	0.5947	0.778032	no
TraesCS1A02G180000	TraesCS1A02G180000	-	1A:325032421-325033066	8_6_94	10_1_94	OK	3.00934	6.26985	1.05898	0.921879	0.09895	0.288053	no
TraesCS1A02G180100	TraesCS1A02G180100	-	1A:325036710-325049320	8_6_94	10_1_94	OK	14.5165	11.3116	-0.359881	-0.42061	0.4727	0.689225	no
TraesCS1A02G180200	TraesCS1A02G180200	-	1A:325036710-325049320	8_6_94	10_1_94	OK	1.77042	2.49371	0.494201	0.660156	0.23715	0.470832	no
TraesCS1A02G180300	TraesCS1A02G180300	-	1A:325049786-325054523	8_6_94	10_1_94	OK	4.33245	4.35411	0.00719575	0.0128948	0.9822	0.990344	no
TraesCS1A02G180400	TraesCS1A02G180400	-	1A:325782119-325788800	8_6_94	10_1_94	OK	0.781852	0.97555	0.31932	0.436908	0.448	0.669689	no
TraesCS1A02G180500	TraesCS1A02G180500	-	1A:326199376-326214529	8_6_94	10_1_94	OK	2.24192	2.86408	0.353337	0.682317	0.2429	0.476917	no
TraesCS1A02G180800	TraesCS1A02G180800	-	1A:327005243-327018031	8_6_94	10_1_94	OK	12.9554	9.33016	-0.473577	-0.770762	0.1706	0.391708	no
TraesCS1A02G181000	TraesCS1A02G181000	-	1A:327005243-327018031	8_6_94	10_1_94	OK	14.3149	7.60597	-0.912314	-0.738508	0.23235	0.465683	no
TraesCS1A02G181100	TraesCS1A02G181100	-	1A:327271127-327271956	8_6_94	10_1_94	OK	68.7081	58.1137	-0.241603	-0.454669	0.42995	0.6552	no
TraesCS1A02G181400	TraesCS1A02G181400	-	1A:327525811-327531391	8_6_94	10_1_94	OK	2.80526	4.32949	0.626061	0.760367	0.18175	0.405777	no
TraesCS1A02G181500	TraesCS1A02G181500	-	1A:327525811-327531391	8_6_94	10_1_94	OK	18.3935	21.2484	0.208161	0.31307	0.57935	0.767412	no
TraesCS1A02G181600	TraesCS1A02G181600	-	1A:327531616-327537648	8_6_94	10_1_94	OK	1.0973	1.89681	0.789613	1.01103	0.0787	0.252109	no
TraesCS1A02G181700	TraesCS1A02G181700	-	1A:327712387-327713606	8_6_94	10_1_94	OK	3.39712	2.26851	-0.582569	-0.643137	0.27625	0.512577	no
TraesCS1A02G181900	TraesCS1A02G181900	-	1A:328244900-328253761	8_6_94	10_1_94	OK	4.46979	5.96984	0.417486	0.812706	0.1632	0.382127	no
TraesCS1A02G182000	TraesCS1A02G182000	-	1A:328254104-328257572	8_6_94	10_1_94	OK	3.76796	4.44334	0.23786	0.409694	0.4691	0.686727	no
TraesCS1A02G182100	TraesCS1A02G182100	-	1A:328713962-328716840	8_6_94	10_1_94	OK	2.20678	3.12544	0.502121	0.746422	0.19145	0.417262	no
TraesCS1A02G182200	TraesCS1A02G182200	-	1A:328840892-328842295	8_6_94	10_1_94	OK	0.276493	0.979542	1.82486	1.52338	0.0905	0.273486	no
TraesCS1A02G182300	TraesCS1A02G182300	-	1A:329246840-329249014	8_6_94	10_1_94	OK	2.1844	3.17269	0.538471	0.715766	0.2267	0.45961	no
TraesCS1A02G182400	TraesCS1A02G182400	-	1A:330082864-330086356	8_6_94	10_1_94	OK	33.9738	31.8691	-0.0922641	-0.170726	0.762	0.880001	no
TraesCS1A02G182500	TraesCS1A02G182500	-	1A:330087478-330088533	8_6_94	10_1_94	OK	4.42965	4.33299	-0.0318284	-0.0424553	0.9433	0.972379	no
TraesCS1A02G182600	TraesCS1A02G182600	-	1A:330686906-330688311	8_6_94	10_1_94	OK	0.73954	0.582837	-0.343537	-0.277096	0.6241	0.797912	no
TraesCS1A02G182700	TraesCS1A02G182700	-	1A:330765991-330771472	8_6_94	10_1_94	OK	3.78986	3.25604	-0.219029	-0.366187	0.516	0.722155	no
TraesCS1A02G182800	TraesCS1A02G182800	-	1A:331233349-331237174	8_6_94	10_1_94	OK	1.4514	1.38123	-0.0714921	-0.0966493	0.86895	0.936506	no
TraesCS1A02G182900	TraesCS1A02G182900	-	1A:331269458-331273223	8_6_94	10_1_94	OK	12.8288	16.8826	0.396153	0.725529	0.20655	0.435759	no
TraesCS1A02G183000	TraesCS1A02G183000	-	1A:331318065-331323293	8_6_94	10_1_94	OK	4.25216	3.89988	-0.124766	-0.228652	0.6932	0.840629	no
TraesCS1A02G183300	TraesCS1A02G183300	-	1A:332382633-332384185	8_6_94	10_1_94	OK	0.12029	0.385568	1.68047	1.01048	0.16755	0.387885	no
TraesCS1A02G183400	TraesCS1A02G183400	-	1A:333134460-333139522	8_6_94	10_1_94	OK	6.80785	6.46503	-0.074542	-0.116272	0.8326	0.91734	no
TraesCS1A02G183800	TraesCS1A02G183800	-	1A:333613053-333627407	8_6_94	10_1_94	OK	2.53603	3.8109	0.587558	1.15978	0.0419	0.17384	no
TraesCS1A02G183900	TraesCS1A02G183900	-	1A:333868547-333886602	8_6_94	10_1_94	OK	1.37838	2.38749	0.792519	1.37364	0.0194	0.109059	no
TraesCS1A02G184000	TraesCS1A02G184000	-	1A:333913244-333914392	8_6_94	10_1_94	OK	0.525531	1.25393	1.25461	1.25354	0.06895	0.232579	no
TraesCS1A02G184100	TraesCS1A02G184100	-	1A:333917301-333922150	8_6_94	10_1_94	OK	5.28383	5.87351	0.152639	0.290031	0.61285	0.790959	no
TraesCS1A02G184300	TraesCS1A02G184300	-	1A:334200700-334205333	8_6_94	10_1_94	OK	26.0573	19.0231	-0.453933	-0.860645	0.13425	0.342856	no
TraesCS1A02G184500	TraesCS1A02G184500	-	1A:334446533-334452739	8_6_94	10_1_94	OK	5.3168	7.33166	0.463581	0.914018	0.11265	0.310259	no
TraesCS1A02G184600	TraesCS1A02G184600	-	1A:335012316-335034601	8_6_94	10_1_94	OK	5.07959	4.93772	-0.040869	-0.0807765	0.88895	0.946641	no
TraesCS1A02G184800	TraesCS1A02G184800	-	1A:335542105-335543221	8_6_94	10_1_94	OK	1.03528	1.3228	0.35357	0.445527	0.44265	0.664917	no
TraesCS1A02G184900	TraesCS1A02G184900	-	1A:335545265-335546654	8_6_94	10_1_94	OK	3.06116	1.73729	-0.817243	-0.944093	0.0931	0.278097	no
TraesCS1A02G185100	TraesCS1A02G185100	-	1A:335825933-335829117	8_6_94	10_1_94	OK	1.82287	1.9454	0.0938542	0.116159	0.83885	0.920816	no
TraesCS1A02G185300	TraesCS1A02G185300	-	1A:335830803-335836281	8_6_94	10_1_94	OK	4.74005	4.31837	-0.134416	-0.246365	0.66035	0.820679	no
TraesCS1A02G185400	TraesCS1A02G185400	-	1A:336213580-336214675	8_6_94	10_1_94	OK	1.38296	0.677457	-1.02956	-0.842192	0.14125	0.35301	no
TraesCS1A02G185500	TraesCS1A02G185500	-	1A:336237671-336240333	8_6_94	10_1_94	OK	0.640276	0.577696	-0.148382	-0.193555	0.73795	0.866509	no
TraesCS1A02G185800	TraesCS1A02G185800	-	1A:336607632-336611079	8_6_94	10_1_94	OK	1.12888	0.951391	-0.246779	-0.250123	0.67565	0.830165	no
TraesCS1A02G185900	TraesCS1A02G185900	-	1A:337007360-337017141	8_6_94	10_1_94	OK	3.42829	4.24202	0.307263	0.595175	0.3092	0.545728	no
TraesCS1A02G186000	TraesCS1A02G186000	-	1A:337150070-337152543	8_6_94	10_1_94	OK	0.376194	0.246186	-0.61173	-0.480823	0.40915	0.637205	no
TraesCS1A02G186100	TraesCS1A02G186100	-	1A:337300646-337301870	8_6_94	10_1_94	OK	1.50769	4.26829	1.50132	1.96992	0.0006	0.0122677	yes
TraesCS1A02G186200	TraesCS1A02G186200	-	1A:337628886-337629897	8_6_94	10_1_94	OK	1.34916	0.935191	-0.528734	-0.521392	0.3744	0.606366	no
TraesCS1A02G186500	TraesCS1A02G186500	-	1A:337657365-337658581	8_6_94	10_1_94	OK	2.66206	1.66335	-0.678449	-0.891703	0.13495	0.343784	no
TraesCS1A02G186700	TraesCS1A02G186700	-	1A:337703102-337704240	8_6_94	10_1_94	OK	0.255512	0.930904	1.86524	1.59156	0.0475	0.186992	no
TraesCS1A02G186800	TraesCS1A02G186800	-	1A:337775913-337777000	8_6_94	10_1_94	OK	2.96823	3.87962	0.386313	0.476704	0.39865	0.62804	no
TraesCS1A02G187000	TraesCS1A02G187000	-	1A:337947842-337949587	8_6_94	10_1_94	OK	0.173465	0.328964	0.923282	0.746154	0.1978	0.425027	no
TraesCS1A02G187100	TraesCS1A02G187100	-	1A:337981556-337987708	8_6_94	10_1_94	OK	3.40926	0.177505	-4.26353	-4.06288	5e-05	0.00207004	yes
TraesCS1A02G187300	TraesCS1A02G187300	-	1A:338214691-338217213	8_6_94	10_1_94	OK	38.4308	25.1119	-0.613891	-1.21443	0.04175	0.173564	no
TraesCS1A02G187400	TraesCS1A02G187400	-	1A:338581947-338590787	8_6_94	10_1_94	OK	0.644981	1.67205	1.37429	1.58204	0.01515	0.0937835	no
TraesCS1A02G187500	TraesCS1A02G187500	-	1A:338581947-338590787	8_6_94	10_1_94	OK	3.32505	2.04394	-0.702027	-0.854977	0.1386	0.349098	no
TraesCS1A02G187600	TraesCS1A02G187600	-	1A:338593152-338597314	8_6_94	10_1_94	OK	1.0054	1.16794	0.216202	0.269993	0.6383	0.807138	no
TraesCS1A02G187700	TraesCS1A02G187700	-	1A:338600465-338600819	8_6_94	10_1_94	OK	2.98836	1.44678	-1.04651	-0.769671	0.18765	0.412982	no
TraesCS1A02G187800	TraesCS1A02G187800	-	1A:338833036-338836486	8_6_94	10_1_94	OK	6.16819	1.92551	-1.67961	-2.22671	0.00025	0.00683697	yes
TraesCS1A02G188000	TraesCS1A02G188000	-	1A:339483295-339484492	8_6_94	10_1_94	OK	2.31047	5.92094	1.35764	1.37188	0.019	0.107652	no
TraesCS1A02G188200	TraesCS1A02G188200	-	1A:340010732-340014644	8_6_94	10_1_94	OK	5.473	6.19421	0.178589	0.310299	0.5834	0.770167	no
TraesCS1A02G188400	TraesCS1A02G188400	-	1A:340249594-340250151	8_6_94	10_1_94	OK	5.49665	16.5155	1.5872	2.49561	5e-05	0.00207004	yes
TraesCS1A02G188500	TraesCS1A02G188500	-	1A:340409311-340413789	8_6_94	10_1_94	OK	8.94112	12.9137	0.530376	0.889012	0.11815	0.318997	no
TraesCS1A02G188600	TraesCS1A02G188600	-	1A:340415025-340428765	8_6_94	10_1_94	OK	6.73546	3.87005	-0.799423	-1.34559	0.01735	0.10186	no
TraesCS1A02G188700	TraesCS1A02G188700	-	1A:341015025-341017660	8_6_94	10_1_94	OK	9.06221	8.10081	-0.161796	-0.294125	0.6113	0.789886	no
TraesCS1A02G188800	TraesCS1A02G188800	-	1A:341867720-341871890	8_6_94	10_1_94	OK	5.02136	4.97323	-0.0138951	-0.0244038	0.96345	0.981788	no
TraesCS1A02G188900	TraesCS1A02G188900	-	1A:341872093-341873949	8_6_94	10_1_94	OK	4.88224	4.99842	0.0339316	0.048423	0.9344	0.967846	no
TraesCS1A02G189000	TraesCS1A02G189000	-	1A:342379979-342384645	8_6_94	10_1_94	OK	1.83032	4.11218	1.1678	1.9368	0.00155	0.0226914	yes
TraesCS1A02G189100	TraesCS1A02G189100	-	1A:342387314-342391668	8_6_94	10_1_94	OK	8.35545	11.9011	0.5103	0.946155	0.1104	0.306774	no
TraesCS1A02G189200	TraesCS1A02G189200	-	1A:342391688-342393474	8_6_94	10_1_94	OK	2.83748	1.73149	-0.712598	-0.842302	0.14435	0.357566	no
TraesCS1A02G189300	TraesCS1A02G189300	-	1A:342433544-342435218	8_6_94	10_1_94	OK	0.250002	0.504741	1.0136	0.835479	0.15305	0.369485	no
TraesCS1A02G189500	TraesCS1A02G189500	-	1A:342875130-342878854	8_6_94	10_1_94	OK	0.510623	0.992802	0.959248	1.05221	0.0872	0.267637	no
TraesCS1A02G189600	TraesCS1A02G189600	-	1A:343389703-343395042	8_6_94	10_1_94	OK	5.08455	3.90056	-0.382438	-0.655509	0.23115	0.464413	no
TraesCS1A02G189700	TraesCS1A02G189700	-	1A:343395335-343397180	8_6_94	10_1_94	OK	0.63155	0.563718	-0.163923	-0.142113	0.807	0.90408	no
TraesCS1A02G189900	TraesCS1A02G189900	-	1A:343614781-343621756	8_6_94	10_1_94	OK	0.218453	0.423083	0.953619	0.87504	0.15695	0.374263	no
TraesCS1A02G190000	TraesCS1A02G190000	-	1A:343614781-343621756	8_6_94	10_1_94	OK	0.141304	0.33527	1.24652	0.762329	0.09695	0.28462	no
TraesCS1A02G190100	TraesCS1A02G190100	-	1A:343673958-343676434	8_6_94	10_1_94	OK	0.33221	0.559154	0.751151	0.704813	0.22255	0.454805	no
TraesCS1A02G190200	TraesCS1A02G190200	-	1A:343680836-343685974	8_6_94	10_1_94	OK	6.78753	6.10429	-0.153063	-0.284775	0.6153	0.79254	no
TraesCS1A02G190400	TraesCS1A02G190400	-	1A:344189325-344189787	8_6_94	10_1_94	OK	31.8381	18.1759	-0.808728	-1.2509	0.0357	0.15819	no
TraesCS1A02G190500	TraesCS1A02G190500	-	1A:344290257-344294613	8_6_94	10_1_94	OK	2.92118	6.1132	1.06538	1.92917	0.00165	0.023656	yes
TraesCS1A02G190700	TraesCS1A02G190700	-	1A:344480198-344488546	8_6_94	10_1_94	OK	1.6895	3.87362	1.19709	2.30667	0.0001	0.00354325	yes
TraesCS1A02G190800	TraesCS1A02G190800	-	1A:345108252-345116586	8_6_94	10_1_94	OK	6.26152	9.06228	0.533361	1.03841	0.0687	0.232166	no
TraesCS1A02G190900	TraesCS1A02G190900	-	1A:345167844-345172017	8_6_94	10_1_94	OK	11.8925	9.62952	-0.304519	-0.548948	0.33505	0.570206	no
TraesCS1A02G191000	TraesCS1A02G191000	-	1A:345299959-345304595	8_6_94	10_1_94	OK	1.93393	1.09156	-0.825139	-1.01674	0.0751	0.245092	no
TraesCS1A02G191300	TraesCS1A02G191300	-	1A:345783581-345786960	8_6_94	10_1_94	OK	9.22789	7.52162	-0.294957	-0.564657	0.3272	0.563081	no
TraesCS1A02G191400	TraesCS1A02G191400	-	1A:345787884-345790279	8_6_94	10_1_94	OK	12.0097	16.091	0.422058	0.82436	0.1547	0.371667	no
TraesCS1A02G191700	TraesCS1A02G191700	-	1A:346681496-346682748	8_6_94	10_1_94	OK	10.9663	10.9443	-0.00289168	-0.00493964	0.99235	0.99522	no
TraesCS1A02G191800	TraesCS1A02G191800	-	1A:347319839-347322090	8_6_94	10_1_94	OK	22.9859	15.6177	-0.557568	-0.996801	0.0828	0.259269	no
TraesCS1A02G191900	TraesCS1A02G191900	-	1A:347322209-347325380	8_6_94	10_1_94	OK	12.6655	7.97347	-0.667622	-1.12542	0.0559	0.205661	no
TraesCS1A02G192200	TraesCS1A02G192200	-	1A:347619019-347621797	8_6_94	10_1_94	OK	36.481	24.7086	-0.562133	-1.0351	0.0729	0.240649	no
TraesCS1A02G192300	TraesCS1A02G192300	-	1A:347633898-347635924	8_6_94	10_1_94	OK	7.74481	7.17492	-0.110267	-0.210135	0.7053	0.847801	no
TraesCS1A02G192400	TraesCS1A02G192400	-	1A:347640296-347646899	8_6_94	10_1_94	OK	1.27361	1.45643	0.193506	0.30004	0.59015	0.774951	no
TraesCS1A02G192500	TraesCS1A02G192500	-	1A:347918470-347920800	8_6_94	10_1_94	OK	2.57493	2.98136	0.211439	0.313033	0.588	0.773348	no
TraesCS1A02G192600	TraesCS1A02G192600	-	1A:347922419-347923294	8_6_94	10_1_94	OK	15.0491	8.58828	-0.809233	-1.08641	0.04785	0.187951	no
TraesCS1A02G192800	TraesCS1A02G192800	-	1A:348398565-348400900	8_6_94	10_1_94	OK	6.23568	6.90288	0.146652	0.230503	0.6866	0.836928	no
TraesCS1A02G193000	TraesCS1A02G193000	-	1A:348717272-348721726	8_6_94	10_1_94	OK	3.66573	4.23847	0.209443	0.364063	0.52385	0.727443	no
TraesCS1A02G193200	TraesCS1A02G193200	-	1A:349358464-349360851	8_6_94	10_1_94	OK	4.36929	8.93344	1.03182	1.41728	0.01095	0.0771933	no
TraesCS1A02G193300	TraesCS1A02G193300	-	1A:349997362-350018551	8_6_94	10_1_94	OK	1.052	2.73669	1.37929	2.63578	5e-05	0.00207004	yes
TraesCS1A02G193400	TraesCS1A02G193400	-	1A:350395520-350401398	8_6_94	10_1_94	OK	3.14058	3.36477	0.0994777	0.16718	0.76955	0.884058	no
TraesCS1A02G193500	TraesCS1A02G193500	-	1A:350749389-350752293	8_6_94	10_1_94	OK	28.934	19.0281	-0.604636	-1.17225	0.03955	0.168064	no
TraesCS1A02G193600	TraesCS1A02G193600	-	1A:350752533-350763077	8_6_94	10_1_94	OK	1.0839	1.80043	0.732106	1.37302	0.0181	0.104484	no
TraesCS1A02G193800	TraesCS1A02G193800	-	1A:351340624-351340980	8_6_94	10_1_94	OK	3.46274	3.02073	-0.197015	-0.141678	0.81375	0.907454	no
TraesCS1A02G193900	TraesCS1A02G193900	-	1A:351343638-351347996	8_6_94	10_1_94	OK	6.21975	3.84454	-0.694046	-0.233569	0.78075	0.889765	no
TraesCS1A02G194000	TraesCS1A02G194000	-	1A:351343638-351347996	8_6_94	10_1_94	OK	61.7241	63.8501	0.048855	0.0944871	0.8695	0.936891	no
TraesCS1A02G194100	TraesCS1A02G194100	-	1A:351349022-351350790	8_6_94	10_1_94	OK	6.99149	4.50558	-0.633888	-1.10129	0.04775	0.187621	no
TraesCS1A02G194200	TraesCS1A02G194200	-	1A:351474704-351476085	8_6_94	10_1_94	OK	5.21276	2.80463	-0.894238	-1.06715	0.05775	0.209438	no
TraesCS1A02G194400	TraesCS1A02G194400	-	1A:351604601-351608182	8_6_94	10_1_94	OK	10.0928	10.0165	-0.0109513	-0.0186361	0.97465	0.986967	no
TraesCS1A02G194500	TraesCS1A02G194500	-	1A:351856639-351859473	8_6_94	10_1_94	OK	3.0357	2.24204	-0.43722	-0.220631	0.67335	0.828755	no
TraesCS1A02G194600	TraesCS1A02G194600	-	1A:351856639-351859473	8_6_94	10_1_94	OK	2.54945	1.45657	-0.807606	-0.860724	0.1395	0.35041	no
TraesCS1A02G194800	TraesCS1A02G194800	-	1A:351878372-351882317	8_6_94	10_1_94	OK	4.93434	7.21888	0.548919	0.951607	0.09935	0.288712	no
TraesCS1A02G194900	TraesCS1A02G194900	-	1A:351882935-351886581	8_6_94	10_1_94	OK	15.1577	16.2783	0.102901	0.192734	0.7412	0.868236	no
TraesCS1A02G195000	TraesCS1A02G195000	-	1A:352013036-352016495	8_6_94	10_1_94	OK	9.70238	8.96961	-0.113294	-0.222119	0.70105	0.845519	no
TraesCS1A02G195100	TraesCS1A02G195100	-	1A:352136860-352140961	8_6_94	10_1_94	OK	2.88765	5.1806	0.843222	1.47506	0.01045	0.0749936	no
TraesCS1A02G195200	TraesCS1A02G195200	-	1A:352173115-352180076	8_6_94	10_1_94	OK	5.05861	4.59647	-0.138215	-0.262438	0.6467	0.812031	no
TraesCS1A02G195300	TraesCS1A02G195300	-	1A:352852083-352862015	8_6_94	10_1_94	OK	3.84791	4.28286	0.154497	0.301244	0.59695	0.779383	no
TraesCS1A02G195400	TraesCS1A02G195400	-	1A:353251751-353256652	8_6_94	10_1_94	OK	16.0761	21.0814	0.391054	0.731126	0.2121	0.442262	no
TraesCS1A02G195500	TraesCS1A02G195500	-	1A:353256783-353259995	8_6_94	10_1_94	OK	49.9947	37.0447	-0.43251	-0.836899	0.14	0.351136	no
TraesCS1A02G195700	TraesCS1A02G195700	-	1A:353625763-353631621	8_6_94	10_1_94	OK	2.33871	3.19928	0.452033	0.837874	0.15005	0.365592	no
TraesCS1A02G195900	TraesCS1A02G195900	-	1A:353913628-353917286	8_6_94	10_1_94	OK	1.24937	1.48796	0.252129	0.33605	0.55415	0.749158	no
TraesCS1A02G196000	TraesCS1A02G196000	-	1A:354189073-354191293	8_6_94	10_1_94	OK	4.13524	1.99801	-1.04941	-1.42477	0.0125	0.0834829	no
TraesCS1A02G196300	TraesCS1A02G196300	-	1A:354303688-354308075	8_6_94	10_1_94	OK	19.7822	13.4104	-0.560849	-1.06897	0.0663	0.227259	no
TraesCS1A02G196400	TraesCS1A02G196400	-	1A:354823587-354824724	8_6_94	10_1_94	OK	3.50048	4.21085	0.26656	0.285666	0.6139	0.791752	no
TraesCS1A02G196500	TraesCS1A02G196500	-	1A:354934936-354937526	8_6_94	10_1_94	OK	16.98	21.8868	0.366226	0.59341	0.2878	0.523895	no
TraesCS1A02G196600	TraesCS1A02G196600	-	1A:354937758-354940442	8_6_94	10_1_94	OK	7.71472	8.37348	0.118215	0.228368	0.68405	0.835236	no
TraesCS1A02G196700	TraesCS1A02G196700	-	1A:354943356-354948394	8_6_94	10_1_94	OK	0.325456	0.167967	-0.954288	-0.852419	0.121	0.323246	no
TraesCS1A02G196800	TraesCS1A02G196800	-	1A:354950049-354955890	8_6_94	10_1_94	OK	1.47932	2.47276	0.741189	1.20634	0.04175	0.173564	no
TraesCS1A02G197000	TraesCS1A02G197000	-	1A:355320320-355334094	8_6_94	10_1_94	OK	0.42122	0.483948	0.20028	0.145451	0.8005	0.900226	no
TraesCS1A02G197200	TraesCS1A02G197200	-	1A:355320320-355334094	8_6_94	10_1_94	OK	2.50012	5.82947	1.22137	1.98376	0.0011	0.0182397	yes
TraesCS1A02G197300	TraesCS1A02G197300	-	1A:355335879-355338713	8_6_94	10_1_94	OK	41.3226	28.5324	-0.534328	-1.02125	0.0751	0.245092	no
TraesCS1A02G197500	TraesCS1A02G197500	-	1A:355345019-355348510	8_6_94	10_1_94	OK	9.8498	6.07557	-0.697073	-1.12876	0.04535	0.181934	no
TraesCS1A02G197600	TraesCS1A02G197600	-	1A:355624055-355628073	8_6_94	10_1_94	OK	17.4694	25.5616	0.549143	1.05799	0.06795	0.230635	no
TraesCS1A02G197700	TraesCS1A02G197700	-	1A:355629144-355631608	8_6_94	10_1_94	OK	6.27395	4.88206	-0.361886	-0.575864	0.30715	0.543708	no
TraesCS1A02G197800	TraesCS1A02G197800	-	1A:355714312-355716842	8_6_94	10_1_94	OK	9.49153	10.1863	0.101911	0.192556	0.73235	0.863373	no
TraesCS1A02G197900	TraesCS1A02G197900	-	1A:355718259-355719087	8_6_94	10_1_94	OK	81.5636	37.3692	-1.12608	-2.11305	0.00045	0.0101483	yes
TraesCS1A02G198000	TraesCS1A02G198000	-	1A:355720784-355722734	8_6_94	10_1_94	OK	4.51353	3.59734	-0.327326	-0.535271	0.34215	0.576578	no
TraesCS1A02G198100	TraesCS1A02G198100	-	1A:355730242-355735445	8_6_94	10_1_94	OK	4.96059	6.11192	0.301113	0.562976	0.3371	0.57219	no
TraesCS1A02G198200	TraesCS1A02G198200	-	1A:356389926-356392775	8_6_94	10_1_94	OK	3.80025	5.74815	0.597003	1.04685	0.06805	0.230799	no
TraesCS1A02G198300	TraesCS1A02G198300	-	1A:356427949-356430605	8_6_94	10_1_94	OK	1.03559	2.19147	1.08144	1.24456	0.03015	0.142751	no
TraesCS1A02G198400	TraesCS1A02G198400	-	1A:356471269-356474267	8_6_94	10_1_94	OK	53.9008	34.3019	-0.652016	-1.24706	0.03095	0.144913	no
TraesCS1A02G198500	TraesCS1A02G198500	-	1A:356474336-356476835	8_6_94	10_1_94	OK	6.07298	7.90879	0.381051	0.66053	0.2474	0.481758	no
TraesCS1A02G198600	TraesCS1A02G198600	-	1A:357062028-357077269	8_6_94	10_1_94	OK	126.302	78.4618	-0.686811	-1.06093	0.0649	0.224282	no
TraesCS1A02G198700	TraesCS1A02G198700	-	1A:357062028-357077269	8_6_94	10_1_94	OK	0.995449	1.3459	0.435149	0.212954	0.78825	0.893471	no
TraesCS1A02G198800	TraesCS1A02G198800	-	1A:357121053-357123995	8_6_94	10_1_94	OK	2.80234	5.78985	1.0469	1.33991	0.02415	0.124923	no
TraesCS1A02G198900	TraesCS1A02G198900	-	1A:357414941-357418373	8_6_94	10_1_94	OK	24.1427	11.8332	-1.02874	-1.75464	0.0034	0.0373827	yes
TraesCS1A02G199000	TraesCS1A02G199000	-	1A:357763071-357781554	8_6_94	10_1_94	OK	1.56735	2.75464	0.813542	1.52077	0.00865	0.0669063	no
TraesCS1A02G199500	TraesCS1A02G199500	-	1A:358176328-358179493	8_6_94	10_1_94	OK	12.71	4.20026	-1.59742	-2.5842	5e-05	0.00207004	yes
TraesCS1A02G200000	TraesCS1A02G200000	-	1A:359689253-359690781	8_6_94	10_1_94	OK	25.3111	11.5646	-1.13005	-1.98061	0.00045	0.0101483	yes
TraesCS1A02G200200	TraesCS1A02G200200	-	1A:360009366-360011036	8_6_94	10_1_94	OK	5.9796	2.72924	-1.13155	-1.51956	0.0102	0.0739005	no
TraesCS1A02G200800	TraesCS1A02G200800	-	1A:361352159-361359053	8_6_94	10_1_94	OK	5.18623	6.81336	0.393681	0.737474	0.19955	0.427271	no
TraesCS1A02G200900	TraesCS1A02G200900	-	1A:361509861-361517115	8_6_94	10_1_94	OK	0.751265	1.09446	0.542831	0.9483	0.1073	0.301817	no
TraesCS1A02G201000	TraesCS1A02G201000	-	1A:362059731-362063167	8_6_94	10_1_94	OK	0.292542	0.345452	0.239841	0.278155	0.6196	0.794862	no
TraesCS1A02G201200	TraesCS1A02G201200	-	1A:362193526-362195887	8_6_94	10_1_94	OK	3.5896	4.49195	0.323518	0.388351	0.47355	0.689774	no
TraesCS1A02G201300	TraesCS1A02G201300	-	1A:362209634-362210289	8_6_94	10_1_94	OK	132.113	100.258	-0.39806	-0.699438	0.22355	0.455873	no
TraesCS1A02G201400	TraesCS1A02G201400	-	1A:362403113-362405555	8_6_94	10_1_94	OK	1.14264	2.69394	1.23735	1.27944	0.02795	0.136472	no
TraesCS1A02G201500	TraesCS1A02G201500	-	1A:362620172-362622906	8_6_94	10_1_94	OK	0.647234	1.02014	0.656409	0.892207	0.1231	0.326445	no
TraesCS1A02G201600	TraesCS1A02G201600	-	1A:362861942-362866378	8_6_94	10_1_94	OK	40.5377	65.5157	0.692576	1.12706	0.05915	0.212465	no
TraesCS1A02G201700	TraesCS1A02G201700	-	1A:363006017-363007340	8_6_94	10_1_94	OK	6.66816	7.07364	0.0851644	0.133107	0.81845	0.909908	no
TraesCS1A02G202000	TraesCS1A02G202000	-	1A:363047772-363052288	8_6_94	10_1_94	OK	2.50853	3.06608	0.289552	0.471247	0.3967	0.626492	no
TraesCS1A02G202200	TraesCS1A02G202200	-	1A:363423830-363426660	8_6_94	10_1_94	OK	0.264971	0.346234	0.385913	0.246293	0.68135	0.833599	no
TraesCS1A02G202300	TraesCS1A02G202300	-	1A:363451668-363455323	8_6_94	10_1_94	OK	11.2468	12.2294	0.120834	0.236348	0.6827	0.834497	no
TraesCS1A02G203000	TraesCS1A02G203000	-	1A:364226063-364230622	8_6_94	10_1_94	OK	12.6992	15.547	0.291897	0.575426	0.3222	0.558536	no
TraesCS1A02G203100	TraesCS1A02G203100	-	1A:364631875-364634716	8_6_94	10_1_94	OK	0.141226	0.316182	1.16274	1.26014	0.03185	0.147691	no
TraesCS1A02G203200	TraesCS1A02G203200	-	1A:364655696-364656832	8_6_94	10_1_94	OK	3.58852	1.61939	-1.14794	-1.05971	0.0731	0.241036	no
TraesCS1A02G203300	TraesCS1A02G203300	-	1A:364935625-364936558	8_6_94	10_1_94	OK	1.78298	0.826764	-1.10875	-0.789184	0.1923	0.418504	no
TraesCS1A02G203400	TraesCS1A02G203400	-	1A:365064926-365071233	8_6_94	10_1_94	OK	4.69334	6.60512	0.492971	0.913154	0.11655	0.316511	no
TraesCS1A02G203700	TraesCS1A02G203700	-	1A:365507409-365508980	8_6_94	10_1_94	OK	0.730528	0.176739	-2.04732	-1.41262	0.09505	0.281282	no
TraesCS1A02G203800	TraesCS1A02G203800	-	1A:365536061-365536994	8_6_94	10_1_94	OK	3.15833	4.72098	0.579925	0.690781	0.2303	0.463504	no
TraesCS1A02G203900	TraesCS1A02G203900	-	1A:365617808-365619048	8_6_94	10_1_94	OK	31.5745	16.0028	-0.98043	-1.72912	0.003	0.034543	yes
TraesCS1A02G204200	TraesCS1A02G204200	-	1A:366265076-366268189	8_6_94	10_1_94	OK	4.83651	5.67043	0.229494	0.434018	0.4538	0.674224	no
TraesCS1A02G204300	TraesCS1A02G204300	-	1A:366268843-366273867	8_6_94	10_1_94	OK	2.78154	4.21388	0.599267	0.96204	0.09535	0.281798	no
TraesCS1A02G204400	TraesCS1A02G204400	-	1A:366275289-366277543	8_6_94	10_1_94	OK	0.234343	0.371469	0.664619	0.577447	0.30895	0.545551	no
TraesCS1A02G204500	TraesCS1A02G204500	-	1A:366295999-366297002	8_6_94	10_1_94	OK	0.185882	0.468156	1.3326	0.921959	0.0889	0.270687	no
TraesCS1A02G204600	TraesCS1A02G204600	-	1A:366367519-366367873	8_6_94	10_1_94	OK	0.372678	0.543112	0.54332	0.340363	0.61795	0.794005	no
TraesCS1A02G204700	TraesCS1A02G204700	-	1A:366543062-366544672	8_6_94	10_1_94	OK	35.2051	16.5128	-1.0922	-1.99663	0.00045	0.0101483	yes
TraesCS1A02G205000	TraesCS1A02G205000	-	1A:367010701-367011813	8_6_94	10_1_94	OK	0.619739	0.803365	0.374395	0.423419	0.46645	0.684775	no
TraesCS1A02G205100	TraesCS1A02G205100	-	1A:367381193-367383318	8_6_94	10_1_94	OK	0.84085	1.1145	0.406476	0.349504	0.5108	0.718398	no
TraesCS1A02G205300	TraesCS1A02G205300	-	1A:367870092-367874461	8_6_94	10_1_94	OK	6.65824	8.54981	0.360751	0.694044	0.23075	0.464009	no
TraesCS1A02G205400	TraesCS1A02G205400	-	1A:367874523-367877340	8_6_94	10_1_94	OK	3.45431	4.33891	0.328937	0.543227	0.346	0.580146	no
TraesCS1A02G205600	TraesCS1A02G205600	-	1A:368196475-368198581	8_6_94	10_1_94	OK	7.19145	4.94597	-0.54003	-0.918305	0.11655	0.316511	no
TraesCS1A02G205700	TraesCS1A02G205700	-	1A:368358195-368360794	8_6_94	10_1_94	OK	10.7073	9.3768	-0.191432	-0.350977	0.5247	0.728068	no
TraesCS1A02G206000	TraesCS1A02G206000	-	1A:368366470-368375959	8_6_94	10_1_94	OK	2.33398	1.55448	-0.586356	-0.817924	0.1517	0.367842	no
TraesCS1A02G206100	TraesCS1A02G206100	-	1A:368711527-368714085	8_6_94	10_1_94	OK	1.1073	0.711674	-0.637757	-0.618876	0.2685	0.504025	no
TraesCS1A02G206200	TraesCS1A02G206200	-	1A:368745827-368747034	8_6_94	10_1_94	OK	2.6389	1.60644	-0.716065	-0.882766	0.1329	0.340858	no
TraesCS1A02G206300	TraesCS1A02G206300	-	1A:368797509-368799818	8_6_94	10_1_94	OK	2.66265	2.76458	0.0541966	0.0772706	0.8932	0.949033	no
TraesCS1A02G206400	TraesCS1A02G206400	-	1A:368799976-368802673	8_6_94	10_1_94	OK	2.70732	2.72552	0.00966553	0.0138243	0.9814	0.989948	no
TraesCS1A02G206500	TraesCS1A02G206500	-	1A:368802964-368803839	8_6_94	10_1_94	OK	1.33407	0.275489	-2.27576	-1.40618	0.03655	0.160431	no
TraesCS1A02G206600	TraesCS1A02G206600	-	1A:368807836-368816199	8_6_94	10_1_94	OK	3.62191	3.58482	-0.0148521	-0.029024	0.9606	0.980599	no
TraesCS1A02G206700	TraesCS1A02G206700	-	1A:368819738-368830138	8_6_94	10_1_94	OK	4.23652	6.4048	0.596274	1.18387	0.0385	0.165449	no
TraesCS1A02G206800	TraesCS1A02G206800	-	1A:368831472-368832558	8_6_94	10_1_94	OK	1.24722	1.9949	0.677597	0.744454	0.18705	0.412144	no
TraesCS1A02G206900	TraesCS1A02G206900	-	1A:369048986-369054383	8_6_94	10_1_94	OK	11.3891	12.4784	0.131781	0.261524	0.65485	0.817226	no
TraesCS1A02G207000	TraesCS1A02G207000	-	1A:369083036-369085306	8_6_94	10_1_94	OK	2.62295	2.63103	0.00443549	0.00552605	0.9927	0.995382	no
TraesCS1A02G207200	TraesCS1A02G207200	-	1A:369272607-369273234	8_6_94	10_1_94	OK	0.677669	1.29261	0.931639	0.548387	0.3156	0.551957	no
TraesCS1A02G207500	TraesCS1A02G207500	-	1A:369494316-369496446	8_6_94	10_1_94	OK	3.63597	3.99363	0.13536	0.222113	0.69645	0.842465	no
TraesCS1A02G207600	TraesCS1A02G207600	-	1A:369496595-369497847	8_6_94	10_1_94	OK	0.994261	0.780409	-0.349396	-0.281793	0.6355	0.805468	no
TraesCS1A02G207700	TraesCS1A02G207700	-	1A:369502936-369513884	8_6_94	10_1_94	OK	1.51511	1.86811	0.302157	0.529749	0.35585	0.589585	no
TraesCS1A02G208000	TraesCS1A02G208000	-	1A:369694639-369698406	8_6_94	10_1_94	OK	1.05025	1.67673	0.674916	1.11968	0.04625	0.184062	no
TraesCS1A02G208400	TraesCS1A02G208400	-	1A:370021550-370025217	8_6_94	10_1_94	OK	8.6599	6.09048	-0.507794	-0.961912	0.099	0.288141	no
TraesCS1A02G208500	TraesCS1A02G208500	-	1A:370092548-370097701	8_6_94	10_1_94	OK	8.98063	9.05163	0.01136	0.0221547	0.96805	0.983876	no
TraesCS1A02G208600	TraesCS1A02G208600	-	1A:370102575-370108219	8_6_94	10_1_94	OK	4.13176	6.32042	0.613264	1.21126	0.03615	0.159359	no
TraesCS1A02G208900	TraesCS1A02G208900	-	1A:371079271-371082258	8_6_94	10_1_94	OK	1.8961	1.99728	0.075002	0.102384	0.86075	0.932256	no
TraesCS1A02G209100	TraesCS1A02G209100	-	1A:371219823-371221463	8_6_94	10_1_94	OK	1.98943	2.3242	0.224382	0.211842	0.7095	0.850305	no
TraesCS1A02G209400	TraesCS1A02G209400	-	1A:372067593-372070231	8_6_94	10_1_94	OK	3.26325	4.19009	0.360669	0.507832	0.3599	0.593425	no
TraesCS1A02G209600	TraesCS1A02G209600	-	1A:372236292-372240822	8_6_94	10_1_94	OK	37.9891	17.3713	-1.12888	-2.06204	0.0007	0.0136237	yes
TraesCS1A02G209700	TraesCS1A02G209700	-	1A:372241196-372241757	8_6_94	10_1_94	OK	2.31012	3.80955	0.721656	0.689052	0.24755	0.48184	no
TraesCS1A02G210000	TraesCS1A02G210000	-	1A:372467567-372467930	8_6_94	10_1_94	OK	2.14953	2.6235	0.287473	0.222825	0.6954	0.841859	no
TraesCS1A02G210200	TraesCS1A02G210200	-	1A:372549787-372554767	8_6_94	10_1_94	OK	8.55928	13.4654	0.653696	1.25297	0.0319	0.147817	no
TraesCS1A02G210300	TraesCS1A02G210300	-	1A:372624793-372637165	8_6_94	10_1_94	OK	4.91943	3.58439	-0.456763	-0.779935	0.16205	0.380674	no
TraesCS1A02G210400	TraesCS1A02G210400	-	1A:372639120-372643307	8_6_94	10_1_94	OK	0.531894	1.57359	1.56485	2.10678	0.00095	0.0165833	yes
TraesCS1A02G210500	TraesCS1A02G210500	-	1A:372909546-372911213	8_6_94	10_1_94	OK	4.4358	3.9185	-0.178895	-0.2386	0.67105	0.82727	no
TraesCS1A02G210600	TraesCS1A02G210600	-	1A:372942514-372944762	8_6_94	10_1_94	OK	1.20466	1.75438	0.542334	0.673733	0.24305	0.477051	no
TraesCS1A02G210700	TraesCS1A02G210700	-	1A:373263228-373264110	8_6_94	10_1_94	OK	1.91001	1.94562	0.0266491	0.0221254	0.96475	0.982339	no
TraesCS1A02G210800	TraesCS1A02G210800	-	1A:373313407-373320576	8_6_94	10_1_94	OK	1.21133	4.97736	2.03878	3.56996	5e-05	0.00207004	yes
TraesCS1A02G211000	TraesCS1A02G211000	-	1A:373770845-373774884	8_6_94	10_1_94	OK	8.90662	14.603	0.713313	1.16767	0.04035	0.170284	no
TraesCS1A02G211100	TraesCS1A02G211100	-	1A:374054708-374056961	8_6_94	10_1_94	OK	2.17845	1.85592	-0.23117	-0.320101	0.5718	0.762143	no
TraesCS1A02G211200	TraesCS1A02G211200	-	1A:374136781-374137647	8_6_94	10_1_94	OK	1.22197	0.56722	-1.10723	-0.873408	0.21305	0.44364	no
TraesCS1A02G211300	TraesCS1A02G211300	-	1A:374167246-374169463	8_6_94	10_1_94	OK	10.9505	14.1552	0.370342	0.632454	0.2877	0.52386	no
TraesCS1A02G211500	TraesCS1A02G211500	-	1A:374214038-374217445	8_6_94	10_1_94	OK	0.451928	0.672507	0.573457	0.564511	0.3077	0.544235	no
TraesCS1A02G211600	TraesCS1A02G211600	-	1A:374217712-374219255	8_6_94	10_1_94	OK	7.0808	6.68319	-0.0833762	-0.135872	0.81585	0.908391	no
TraesCS1A02G211800	TraesCS1A02G211800	-	1A:374277932-374278937	8_6_94	10_1_94	OK	1.18129	2.7301	1.20858	1.01451	0.08975	0.272336	no
TraesCS1A02G211900	TraesCS1A02G211900	-	1A:374566585-374570315	8_6_94	10_1_94	OK	0.891824	1.4507	0.70192	1.09952	0.056	0.205899	no
TraesCS1A02G212000	TraesCS1A02G212000	-	1A:374689235-374690910	8_6_94	10_1_94	OK	30.1999	10.4371	-1.53282	-2.75824	5e-05	0.00207004	yes
TraesCS1A02G212300	TraesCS1A02G212300	-	1A:375014695-375016345	8_6_94	10_1_94	OK	1.5188	9.47774	2.64162	3.56697	5e-05	0.00207004	yes
TraesCS1A02G212400	TraesCS1A02G212400	-	1A:375112040-375113726	8_6_94	10_1_94	OK	35.6876	23.6257	-0.595069	-1.12526	0.0478	0.187792	no
TraesCS1A02G212600	TraesCS1A02G212600	-	1A:375467612-375469315	8_6_94	10_1_94	OK	77.5123	56.2602	-0.46231	-0.892065	0.1178	0.318347	no
TraesCS1A02G212700	TraesCS1A02G212700	-	1A:375471251-375477408	8_6_94	10_1_94	OK	7.1898	5.54501	-0.374763	-0.533953	0.3383	0.573191	no
TraesCS1A02G212800	TraesCS1A02G212800	-	1A:376135406-376155653	8_6_94	10_1_94	OK	3.56444	6.7376	0.91856	1.78784	0.0029	0.0337518	yes
TraesCS1A02G212900	TraesCS1A02G212900	-	1A:376476401-376480121	8_6_94	10_1_94	OK	5.26583	6.07826	0.206995	0.354179	0.53085	0.732744	no
TraesCS1A02G213000	TraesCS1A02G213000	-	1A:376501861-376506945	8_6_94	10_1_94	OK	6.84069	9.08597	0.409498	0.801324	0.15585	0.372815	no
TraesCS1A02G213100	TraesCS1A02G213100	-	1A:376509120-376512953	8_6_94	10_1_94	OK	16.3899	9.70402	-0.756152	-1.34003	0.02165	0.116967	no
TraesCS1A02G213300	TraesCS1A02G213300	-	1A:376513007-376515549	8_6_94	10_1_94	OK	1.85978	1.65685	-0.166693	-0.215539	0.70255	0.846257	no
TraesCS1A02G213400	TraesCS1A02G213400	-	1A:376670248-376674535	8_6_94	10_1_94	OK	2.42519	4.03845	0.735707	1.34774	0.01835	0.105342	no
TraesCS1A02G213600	TraesCS1A02G213600	-	1A:376784996-376786845	8_6_94	10_1_94	OK	47.8315	29.224	-0.710806	-1.37003	0.01765	0.102772	no
TraesCS1A02G213700	TraesCS1A02G213700	-	1A:377002275-377006045	8_6_94	10_1_94	OK	0.0801652	0.369324	2.20384	1.44194	0.0404	0.170396	no
TraesCS1A02G213900	TraesCS1A02G213900	-	1A:377023379-377028566	8_6_94	10_1_94	OK	0.532422	1.05386	0.985041	1.33935	0.0198	0.110476	no
TraesCS1A02G214100	TraesCS1A02G214100	-	1A:377212730-377216328	8_6_94	10_1_94	OK	0.406717	0.553122	0.443571	0.554947	0.3427	0.577088	no
TraesCS1A02G214200	TraesCS1A02G214200	-	1A:377223059-377228588	8_6_94	10_1_94	OK	0.665617	0.824206	0.308314	0.422802	0.4492	0.670485	no
TraesCS1A02G214300	TraesCS1A02G214300	-	1A:377426420-377429880	8_6_94	10_1_94	OK	1.33923	2.26233	0.756405	1.15385	0.0429	0.176418	no
TraesCS1A02G214600	TraesCS1A02G214600	-	1A:377499762-377502642	8_6_94	10_1_94	OK	109.666	64.8999	-0.756824	-1.43411	0.0139	0.0892121	no
TraesCS1A02G214700	TraesCS1A02G214700	-	1A:377613068-377615762	8_6_94	10_1_94	OK	0.943108	1.40809	0.57825	0.757824	0.1883	0.413568	no
TraesCS1A02G215100	TraesCS1A02G215100	-	1A:380261963-380264364	8_6_94	10_1_94	OK	0.803602	0.811493	0.0140974	0.014882	0.9835	0.990984	no
TraesCS1A02G215300	TraesCS1A02G215300	-	1A:380889643-380890816	8_6_94	10_1_94	OK	1.751	1.16911	-0.582772	-0.494072	0.412	0.639626	no
TraesCS1A02G215400	TraesCS1A02G215400	-	1A:380939667-380973697	8_6_94	10_1_94	OK	2.1602	4.21492	0.964338	1.80426	0.0022	0.0284214	yes
TraesCS1A02G215500	TraesCS1A02G215500	-	1A:381096099-381098610	8_6_94	10_1_94	OK	19.4297	36.8636	0.923933	1.60824	0.0045	0.0447091	yes
TraesCS1A02G215600	TraesCS1A02G215600	-	1A:381274138-381277555	8_6_94	10_1_94	OK	3.77577	5.64185	0.579397	1.00118	0.0825	0.258858	no
TraesCS1A02G215700	TraesCS1A02G215700	-	1A:381304832-381312507	8_6_94	10_1_94	OK	10.8733	9.77559	-0.153535	-0.280886	0.6163	0.792969	no
TraesCS1A02G215800	TraesCS1A02G215800	-	1A:381313931-381318932	8_6_94	10_1_94	OK	2.93253	3.76325	0.359834	0.628289	0.2658	0.501072	no
TraesCS1A02G215900	TraesCS1A02G215900	-	1A:381819325-381822599	8_6_94	10_1_94	OK	0.683882	0.667903	-0.0341081	-0.0346065	0.94985	0.975351	no
TraesCS1A02G216300	TraesCS1A02G216300	-	1A:382252187-382253147	8_6_94	10_1_94	OK	10.5446	9.35969	-0.171965	-0.234693	0.686	0.836547	no
TraesCS1A02G216700	TraesCS1A02G216700	-	1A:384307868-384313432	8_6_94	10_1_94	OK	3.35191	1.78548	-0.908671	-0.962244	0.10285	0.294577	no
TraesCS1A02G216800	TraesCS1A02G216800	-	1A:384324129-384326787	8_6_94	10_1_94	OK	4.33666	3.75885	-0.206292	-0.320544	0.56605	0.757878	no
TraesCS1A02G216900	TraesCS1A02G216900	-	1A:384331725-384336431	8_6_94	10_1_94	OK	5.52541	5.02192	-0.137842	-0.255424	0.65935	0.820014	no
TraesCS1A02G217000	TraesCS1A02G217000	-	1A:384774594-384776285	8_6_94	10_1_94	OK	14.0195	4.95007	-1.50192	-2.22482	0.0003	0.00774958	yes
TraesCS1A02G217200	TraesCS1A02G217200	-	1A:385274609-385277432	8_6_94	10_1_94	OK	192.175	216.426	0.171454	0.267617	0.63085	0.802333	no
TraesCS1A02G217300	TraesCS1A02G217300	-	1A:385350139-385353160	8_6_94	10_1_94	OK	64.94	34.0919	-0.929678	-1.77655	0.0028	0.0330368	yes
TraesCS1A02G217400	TraesCS1A02G217400	-	1A:385354479-385359921	8_6_94	10_1_94	OK	1.24034	1.89162	0.608884	0.984868	0.07575	0.246413	no
TraesCS1A02G217500	TraesCS1A02G217500	-	1A:385650059-385653052	8_6_94	10_1_94	OK	1.15263	1.13498	-0.0222618	-0.0297646	0.9588	0.979757	no
TraesCS1A02G217600	TraesCS1A02G217600	-	1A:385656975-385660312	8_6_94	10_1_94	OK	2.77574	2.87207	0.0492152	0.0720851	0.90015	0.952439	no
TraesCS1A02G217800	TraesCS1A02G217800	-	1A:385664686-385669262	8_6_94	10_1_94	OK	1.20384	1.35539	0.171063	0.243055	0.6552	0.817505	no
TraesCS1A02G217900	TraesCS1A02G217900	-	1A:385887491-385900007	8_6_94	10_1_94	OK	7.66941	10.2529	0.418848	0.827567	0.1486	0.363625	no
TraesCS1A02G218000	TraesCS1A02G218000	-	1A:386425624-386435664	8_6_94	10_1_94	OK	4.54179	4.26973	-0.0891164	-0.158373	0.7832	0.891098	no
TraesCS1A02G218200	TraesCS1A02G218200	-	1A:386719857-386724132	8_6_94	10_1_94	OK	5.36702	5.05311	-0.0869487	-0.159876	0.7853	0.891897	no
TraesCS1A02G218300	TraesCS1A02G218300	-	1A:386869892-386871162	8_6_94	10_1_94	OK	0.576181	0.848547	0.558472	0.45092	0.46155	0.680669	no
TraesCS1A02G218500	TraesCS1A02G218500	-	1A:387028440-387031046	8_6_94	10_1_94	OK	2.39936	3.6793	0.616783	0.885702	0.1212	0.323409	no
TraesCS1A02G218700	TraesCS1A02G218700	-	1A:387359859-387363581	8_6_94	10_1_94	OK	10.1558	5.74599	-0.821669	-1.40337	0.01605	0.0972061	no
TraesCS1A02G218800	TraesCS1A02G218800	-	1A:387515312-387517299	8_6_94	10_1_94	OK	28.2099	25.8527	-0.125886	-0.241523	0.66575	0.824032	no
TraesCS1A02G218900	TraesCS1A02G218900	-	1A:387520023-387524441	8_6_94	10_1_94	OK	19.7329	20.9366	0.0854215	0.169108	0.76765	0.882868	no
TraesCS1A02G219000	TraesCS1A02G219000	-	1A:387811366-387813490	8_6_94	10_1_94	OK	0.523113	0.473087	-0.145015	-0.157939	0.77655	0.887619	no
TraesCS1A02G219200	TraesCS1A02G219200	-	1A:387840337-387841862	8_6_94	10_1_94	OK	25.3591	18.5049	-0.454599	-0.844553	0.14025	0.351446	no
TraesCS1A02G219400	TraesCS1A02G219400	-	1A:388156745-388159972	8_6_94	10_1_94	OK	4.7978	5.70691	0.250338	0.445699	0.43655	0.660249	no
TraesCS1A02G219800	TraesCS1A02G219800	-	1A:388833591-388837249	8_6_94	10_1_94	OK	4.1533	4.25429	0.0346577	0.0608677	0.91355	0.958142	no
TraesCS1A02G220000	TraesCS1A02G220000	-	1A:388849046-388850291	8_6_94	10_1_94	OK	1.95643	3.24762	0.731158	0.962084	0.10255	0.294036	no
TraesCS1A02G220200	TraesCS1A02G220200	-	1A:389061316-389064998	8_6_94	10_1_94	OK	14.051	15.5272	0.144124	0.282105	0.62335	0.79739	no
TraesCS1A02G220300	TraesCS1A02G220300	-	1A:389129280-389131767	8_6_94	10_1_94	OK	2.20608	3.25278	0.560191	0.675127	0.23865	0.472731	no
TraesCS1A02G220800	TraesCS1A02G220800	-	1A:389823427-389828026	8_6_94	10_1_94	OK	2.09055	2.70361	0.371005	0.477065	0.39655	0.62634	no
TraesCS1A02G220900	TraesCS1A02G220900	-	1A:389829661-389833845	8_6_94	10_1_94	OK	4.10286	5.03282	0.294739	0.506823	0.37365	0.605657	no
TraesCS1A02G221000	TraesCS1A02G221000	-	1A:389869225-389875163	8_6_94	10_1_94	OK	3.58483	3.87953	0.113975	0.161456	0.7903	0.894854	no
TraesCS1A02G221100	TraesCS1A02G221100	-	1A:390085666-390097150	8_6_94	10_1_94	OK	5.49835	9.34774	0.765619	1.41436	0.0142	0.0903511	no
TraesCS1A02G221200	TraesCS1A02G221200	-	1A:390097716-390102128	8_6_94	10_1_94	OK	5.09724	7.0824	0.474523	0.760607	0.18115	0.404949	no
TraesCS1A02G221400	TraesCS1A02G221400	-	1A:390638794-390640183	8_6_94	10_1_94	OK	0.68465	0.46401	-0.56121	-0.403289	0.45095	0.671961	no
TraesCS1A02G221500	TraesCS1A02G221500	-	1A:390640333-390642901	8_6_94	10_1_94	OK	5.3474	6.00629	0.167635	0.207109	0.7123	0.852083	no
TraesCS1A02G221600	TraesCS1A02G221600	-	1A:390708276-390710135	8_6_94	10_1_94	OK	37.6072	29.1941	-0.365331	-0.702746	0.2299	0.463003	no
TraesCS1A02G221700	TraesCS1A02G221700	-	1A:391235428-391237088	8_6_94	10_1_94	OK	1.37107	0.497898	-1.46138	-1.35096	0.02435	0.125501	no
TraesCS1A02G221800	TraesCS1A02G221800	-	1A:391249412-391255585	8_6_94	10_1_94	OK	3.94583	3.30226	-0.256874	-0.434109	0.4504	0.671485	no
TraesCS1A02G221900	TraesCS1A02G221900	-	1A:391256778-391260253	8_6_94	10_1_94	OK	5.83131	5.66816	-0.0409399	-0.0718667	0.90515	0.95466	no
TraesCS1A02G222000	TraesCS1A02G222000	-	1A:391669901-391674913	8_6_94	10_1_94	OK	14.8887	10.2247	-0.542157	-0.989462	0.08295	0.259599	no
TraesCS1A02G222200	TraesCS1A02G222200	-	1A:391846314-391851191	8_6_94	10_1_94	OK	1.65406	2.17664	0.396089	0.688404	0.22565	0.458294	no
TraesCS1A02G222500	TraesCS1A02G222500	-	1A:392084287-392085142	8_6_94	10_1_94	OK	3.61168	3.78248	0.0666587	0.0696426	0.90425	0.954299	no
TraesCS1A02G222700	TraesCS1A02G222700	-	1A:392523766-392531051	8_6_94	10_1_94	OK	5.7835	7.74533	0.421384	0.276022	0.60515	0.785389	no
TraesCS1A02G222800	TraesCS1A02G222800	-	1A:392523766-392531051	8_6_94	10_1_94	OK	7.46738	6.19794	-0.268814	-0.41829	0.47505	0.690957	no
TraesCS1A02G222900	TraesCS1A02G222900	-	1A:392744231-392747376	8_6_94	10_1_94	OK	3.37382	3.82058	0.179408	0.307591	0.5942	0.777622	no
TraesCS1A02G223000	TraesCS1A02G223000	-	1A:392777542-392781440	8_6_94	10_1_94	OK	4.90089	4.60041	-0.0912839	-0.131136	0.81855	0.909967	no
TraesCS1A02G223100	TraesCS1A02G223100	-	1A:392782547-392786136	8_6_94	10_1_94	OK	0.844628	0.979691	0.21401	0.289315	0.6211	0.796138	no
TraesCS1A02G223200	TraesCS1A02G223200	-	1A:393456323-393459251	8_6_94	10_1_94	OK	14.2845	12.1169	-0.237432	-0.358256	0.52185	0.726189	no
TraesCS1A02G223300	TraesCS1A02G223300	-	1A:393461155-393469918	8_6_94	10_1_94	OK	4.12323	3.09091	-0.415742	-0.731508	0.2073	0.436693	no
TraesCS1A02G223600	TraesCS1A02G223600	-	1A:394250150-394251608	8_6_94	10_1_94	OK	0.412689	0.216258	-0.932299	-0.702909	0.2216	0.453707	no
TraesCS1A02G223700	TraesCS1A02G223700	-	1A:394252788-394261768	8_6_94	10_1_94	OK	3.00529	3.42114	0.186974	0.368316	0.52425	0.727756	no
TraesCS1A02G223800	TraesCS1A02G223800	-	1A:394299046-394302178	8_6_94	10_1_94	OK	29.026	34.4392	0.246707	0.487836	0.3953	0.625265	no
TraesCS1A02G223900	TraesCS1A02G223900	-	1A:394319587-394322386	8_6_94	10_1_94	OK	2.97928	2.45128	-0.281424	-0.438941	0.4367	0.660321	no
TraesCS1A02G224000	TraesCS1A02G224000	-	1A:394325249-394328538	8_6_94	10_1_94	OK	19.6152	30.3686	0.630609	1.15204	0.0465	0.184665	no
TraesCS1A02G224700	TraesCS1A02G224700	-	1A:394588930-394607136	8_6_94	10_1_94	OK	32.5527	30.2206	-0.107243	-0.206027	0.71355	0.853053	no
TraesCS1A02G224800	TraesCS1A02G224800	-	1A:394851596-394852955	8_6_94	10_1_94	OK	2.15434	2.94992	0.453434	0.631007	0.27565	0.511871	no
TraesCS1A02G224900	TraesCS1A02G224900	-	1A:394851596-394852955	8_6_94	10_1_94	OK	2.28673	5.7513	1.3306	1.17983	0.0479	0.188058	no
TraesCS1A02G225000	TraesCS1A02G225000	-	1A:395172062-395180663	8_6_94	10_1_94	OK	7.47115	5.74219	-0.379731	-0.741646	0.1899	0.41561	no
TraesCS1A02G225100	TraesCS1A02G225100	-	1A:395182341-395206946	8_6_94	10_1_94	OK	0.379597	0.653944	0.784699	1.14131	0.04565	0.182634	no
TraesCS1A02G225200	TraesCS1A02G225200	-	1A:395457902-395462389	8_6_94	10_1_94	OK	6.23643	8.24274	0.402405	0.741639	0.19875	0.426282	no
TraesCS1A02G225600	TraesCS1A02G225600	-	1A:396100621-396102750	8_6_94	10_1_94	OK	2.00419	1.99856	-0.00405799	-0.00654407	0.99065	0.994371	no
TraesCS1A02G225700	TraesCS1A02G225700	-	1A:396105134-396108083	8_6_94	10_1_94	OK	17.2063	16.0037	-0.104527	-0.186009	0.73595	0.865375	no
TraesCS1A02G225800	TraesCS1A02G225800	-	1A:396262415-396262722	8_6_94	10_1_94	OK	0.159138	2.54075	3.9969	1.99259	0.1555	0.37236	no
TraesCS1A02G226000	TraesCS1A02G226000	-	1A:396296933-396298607	8_6_94	10_1_94	OK	4.92962	4.23271	-0.219895	-0.294352	0.6077	0.787575	no
TraesCS1A02G226100	TraesCS1A02G226100	-	1A:396421576-396424593	8_6_94	10_1_94	OK	0.902223	0.97606	0.113486	0.153207	0.7928	0.896169	no
TraesCS1A02G226200	TraesCS1A02G226200	-	1A:396425498-396426695	8_6_94	10_1_94	OK	3.52093	4.57304	0.377196	0.408088	0.47495	0.690863	no
TraesCS1A02G226300	TraesCS1A02G226300	-	1A:396427874-396432402	8_6_94	10_1_94	OK	8.11482	6.22014	-0.383612	-0.705052	0.22015	0.452121	no
TraesCS1A02G226500	TraesCS1A02G226500	-	1A:396462672-396469872	8_6_94	10_1_94	OK	2.05631	3.90131	0.923902	1.71198	0.0032	0.0359435	yes
TraesCS1A02G226600	TraesCS1A02G226600	-	1A:397053249-397053711	8_6_94	10_1_94	OK	4.65313	6.79221	0.54568	0.575659	0.3283	0.564091	no
TraesCS1A02G226700	TraesCS1A02G226700	-	1A:397081987-397084196	8_6_94	10_1_94	OK	0.665044	0.326065	-1.02829	-1.00762	0.0925	0.277029	no
TraesCS1A02G226900	TraesCS1A02G226900	-	1A:397657981-397663340	8_6_94	10_1_94	OK	0.706643	0.925254	0.388868	0.450391	0.4415	0.664097	no
TraesCS1A02G227000	TraesCS1A02G227000	-	1A:397737102-397743609	8_6_94	10_1_94	OK	7.60215	8.37593	0.139842	0.25978	0.6417	0.809084	no
TraesCS1A02G227200	TraesCS1A02G227200	-	1A:397771973-397776201	8_6_94	10_1_94	OK	7.80541	17.6432	1.17657	1.67793	0.0071	0.0593886	no
TraesCS1A02G227300	TraesCS1A02G227300	-	1A:398050208-398053648	8_6_94	10_1_94	OK	6.14038	8.14767	0.40806	0.794787	0.16135	0.379734	no
TraesCS1A02G227400	TraesCS1A02G227400	-	1A:398131432-398133302	8_6_94	10_1_94	OK	0.207448	0.322676	0.637336	0.546753	0.3511	0.585093	no
TraesCS1A02G227600	TraesCS1A02G227600	-	1A:398447831-398478403	8_6_94	10_1_94	OK	2.06924	4.04811	0.968148	1.92785	0.0013	0.0202748	yes
TraesCS1A02G227700	TraesCS1A02G227700	-	1A:398666145-398670897	8_6_94	10_1_94	OK	1.55857	1.88196	0.272017	0.356031	0.4944	0.706038	no
TraesCS1A02G228000	TraesCS1A02G228000	-	1A:399229266-399232767	8_6_94	10_1_94	OK	9.09524	5.04421	-0.850483	-1.50352	0.01165	0.0800548	no
TraesCS1A02G228100	TraesCS1A02G228100	-	1A:399242681-399246292	8_6_94	10_1_94	OK	0.897107	0.975708	0.12117	0.129497	0.8219	0.911732	no
TraesCS1A02G228200	TraesCS1A02G228200	-	1A:399471122-399474373	8_6_94	10_1_94	OK	19.5454	11.0843	-0.818305	-1.47593	0.009	0.0686203	no
TraesCS1A02G228300	TraesCS1A02G228300	-	1A:399491193-399508030	8_6_94	10_1_94	OK	3.47278	4.19232	0.271657	0.531435	0.3587	0.592537	no
TraesCS1A02G228400	TraesCS1A02G228400	-	1A:399591408-399592839	8_6_94	10_1_94	OK	1.66312	1.20585	-0.463845	-0.595892	0.298	0.534166	no
TraesCS1A02G228600	TraesCS1A02G228600	-	1A:399892434-399893448	8_6_94	10_1_94	OK	0.104449	0.649245	2.63596	1.23897	0.11685	0.316926	no
TraesCS1A02G228700	TraesCS1A02G228700	-	1A:400955574-400956033	8_6_94	10_1_94	OK	18.1029	13.3317	-0.441365	-0.642906	0.27035	0.506144	no
TraesCS1A02G228800	TraesCS1A02G228800	-	1A:400960824-400962361	8_6_94	10_1_94	OK	2.81413	3.15751	0.166099	0.14221	0.8127	0.906908	no
TraesCS1A02G228900	TraesCS1A02G228900	-	1A:400965657-400969054	8_6_94	10_1_94	OK	11.3266	5.39904	-1.06894	-1.61498	0.00685	0.0581068	no
TraesCS1A02G229000	TraesCS1A02G229000	-	1A:400974761-400975411	8_6_94	10_1_94	OK	268.25	78.3266	-1.776	-3.0803	5e-05	0.00207004	yes
TraesCS1A02G229100	TraesCS1A02G229100	-	1A:401226675-401227405	8_6_94	10_1_94	OK	80.1453	44.1934	-0.858786	-1.54482	0.0104	0.0748191	no
TraesCS1A02G229400	TraesCS1A02G229400	-	1A:401770370-401776062	8_6_94	10_1_94	OK	1.78683	2.06307	0.207392	0.336364	0.5549	0.749686	no
TraesCS1A02G229700	TraesCS1A02G229700	-	1A:402252750-402258921	8_6_94	10_1_94	OK	8.11915	6.65025	-0.287921	-0.51576	0.36035	0.593882	no
TraesCS1A02G229800	TraesCS1A02G229800	-	1A:402277349-402278875	8_6_94	10_1_94	OK	3.79301	4.42977	0.223888	0.244795	0.65275	0.815811	no
TraesCS1A02G229900	TraesCS1A02G229900	-	1A:402800674-402805290	8_6_94	10_1_94	OK	0.579395	0.567259	-0.0305404	-0.0299074	0.95935	0.979992	no
TraesCS1A02G230000	TraesCS1A02G230000	-	1A:402805581-402809242	8_6_94	10_1_94	OK	2.83709	2.5958	-0.128233	-0.227298	0.68305	0.834785	no
TraesCS1A02G230100	TraesCS1A02G230100	-	1A:402920831-402930504	8_6_94	10_1_94	OK	14.9871	12.0243	-0.31776	-0.578087	0.31005	0.546549	no
TraesCS1A02G230300	TraesCS1A02G230300	-	1A:402941255-402946713	8_6_94	10_1_94	OK	5.54073	3.5634	-0.636823	-1.24177	0.02945	0.140649	no
TraesCS1A02G230400	TraesCS1A02G230400	-	1A:403023005-403031517	8_6_94	10_1_94	OK	61.7166	51.9499	-0.248537	-0.464893	0.4206	0.647541	no
TraesCS1A02G230500	TraesCS1A02G230500	-	1A:403023005-403031517	8_6_94	10_1_94	OK	2.48384	1.64163	-0.597441	-0.143803	0.6447	0.810865	no
TraesCS1A02G230600	TraesCS1A02G230600	-	1A:403361806-403386327	8_6_94	10_1_94	OK	2.38613	2.74577	0.202539	0.347687	0.53865	0.738661	no
TraesCS1A02G230900	TraesCS1A02G230900	-	1A:403632276-403632940	8_6_94	10_1_94	OK	0.616208	0.45718	-0.430653	-0.321811	0.6592	0.819967	no
TraesCS1A02G231000	TraesCS1A02G231000	-	1A:403634443-403634938	8_6_94	10_1_94	OK	25.7105	25.0934	-0.0350488	-0.0526892	0.9285	0.965064	no
TraesCS1A02G231100	TraesCS1A02G231100	-	1A:403655014-403662722	8_6_94	10_1_94	OK	8.45843	14.2766	0.755188	1.48159	0.0105	0.0752042	no
TraesCS1A02G231200	TraesCS1A02G231200	-	1A:403830276-403831326	8_6_94	10_1_94	OK	1.88745	0.987913	-0.933983	-0.899307	0.12265	0.325786	no
TraesCS1A02G231400	TraesCS1A02G231400	-	1A:404388547-404390160	8_6_94	10_1_94	OK	6.0255	5.24824	-0.199247	-0.217812	0.696	0.842201	no
TraesCS1A02G231500	TraesCS1A02G231500	-	1A:404625535-404628901	8_6_94	10_1_94	OK	1.36862	0.747107	-0.87334	-0.952611	0.1026	0.294151	no
TraesCS1A02G231800	TraesCS1A02G231800	-	1A:405514151-405515175	8_6_94	10_1_94	OK	0.282958	0.426644	0.592445	0.49648	0.39435	0.624372	no
TraesCS1A02G231900	TraesCS1A02G231900	-	1A:405515556-405516241	8_6_94	10_1_94	OK	2.09225	1.43867	-0.540319	-0.505402	0.4015	0.630602	no
TraesCS1A02G232000	TraesCS1A02G232000	-	1A:405517312-405522682	8_6_94	10_1_94	OK	0.635527	0.481134	-0.401514	-0.40616	0.48925	0.702386	no
TraesCS1A02G232300	TraesCS1A02G232300	-	1A:405792026-405799327	8_6_94	10_1_94	OK	1.65837	1.80614	0.123147	0.166465	0.771	0.884745	no
TraesCS1A02G232600	TraesCS1A02G232600	-	1A:406142959-406143967	8_6_94	10_1_94	OK	0.627827	0.388621	-0.692004	-0.549993	0.32715	0.563081	no
TraesCS1A02G232800	TraesCS1A02G232800	-	1A:406174892-406176309	8_6_94	10_1_94	OK	0.0484145	0.335523	2.7929	1.95674	0.17255	0.394181	no
TraesCS1A02G232900	TraesCS1A02G232900	-	1A:406186563-406190999	8_6_94	10_1_94	OK	0.592281	0.525309	-0.173118	-0.180454	0.75255	0.874497	no
TraesCS1A02G233100	TraesCS1A02G233100	-	1A:406581656-406584983	8_6_94	10_1_94	OK	0.227398	0.350947	0.626034	0.673467	0.2574	0.4921	no
TraesCS1A02G233200	TraesCS1A02G233200	-	1A:407114549-407117132	8_6_94	10_1_94	OK	20.5862	15.4132	-0.417515	-0.754469	0.1794	0.402412	no
TraesCS1A02G233400	TraesCS1A02G233400	-	1A:407315144-407320459	8_6_94	10_1_94	OK	2.14221	2.40274	0.165582	0.260974	0.6335	0.804246	no
TraesCS1A02G233500	TraesCS1A02G233500	-	1A:407323416-407329088	8_6_94	10_1_94	OK	1.44678	1.53647	0.0867706	0.146549	0.78495	0.891708	no
TraesCS1A02G233600	TraesCS1A02G233600	-	1A:407330834-407335966	8_6_94	10_1_94	OK	6.4004	5.64746	-0.18056	-0.348651	0.54755	0.744747	no
TraesCS1A02G233700	TraesCS1A02G233700	-	1A:408485599-408488677	8_6_94	10_1_94	OK	91.2014	43.4905	-1.06836	-2.07951	0.00045	0.0101483	yes
TraesCS1A02G233800	TraesCS1A02G233800	-	1A:408491114-408493891	8_6_94	10_1_94	OK	0.70712	0.458961	-0.623582	-0.605034	0.29605	0.532375	no
TraesCS1A02G234100	TraesCS1A02G234100	-	1A:409782352-409790410	8_6_94	10_1_94	OK	0.871555	0.982263	0.172517	0.234898	0.6652	0.823824	no
TraesCS1A02G234200	TraesCS1A02G234200	-	1A:409827046-409833994	8_6_94	10_1_94	OK	9.60106	10.3638	0.110283	0.21569	0.71175	0.851845	no
TraesCS1A02G234400	TraesCS1A02G234400	-	1A:409835899-409838736	8_6_94	10_1_94	OK	2.3203	2.19523	-0.0799369	-0.123095	0.8245	0.912853	no
TraesCS1A02G234500	TraesCS1A02G234500	-	1A:409852086-409857399	8_6_94	10_1_94	OK	1.14154	1.50305	0.396914	0.359894	0.5081	0.716521	no
TraesCS1A02G234600	TraesCS1A02G234600	-	1A:410152901-410157058	8_6_94	10_1_94	OK	3.9979	3.88027	-0.0430835	-0.0611719	0.91735	0.960088	no
TraesCS1A02G234900	TraesCS1A02G234900	-	1A:413782216-413798673	8_6_94	10_1_94	OK	1.48543	3.33119	1.16515	2.26473	0.00015	0.00473329	yes
TraesCS1A02G235000	TraesCS1A02G235000	-	1A:415297272-415299492	8_6_94	10_1_94	OK	0.131673	0.480617	1.86792	1.61743	0.01285	0.0849342	no
TraesCS1A02G235100	TraesCS1A02G235100	-	1A:415580728-415585379	8_6_94	10_1_94	OK	0.677153	1.61158	1.25092	1.87668	0.0017	0.024059	yes
TraesCS1A02G235300	TraesCS1A02G235300	-	1A:415642008-415642428	8_6_94	10_1_94	OK	0.104216	0.635072	2.60734	1.13855	0.16785	0.38824	no
TraesCS1A02G235500	TraesCS1A02G235500	-	1A:416536876-416540167	8_6_94	10_1_94	OK	2.79325	3.85267	0.463913	0.812788	0.1635	0.382476	no
TraesCS1A02G235600	TraesCS1A02G235600	-	1A:416542612-416546310	8_6_94	10_1_94	OK	39.0768	41.2737	0.0789128	0.151374	0.7871	0.893001	no
TraesCS1A02G235700	TraesCS1A02G235700	-	1A:417387136-417390440	8_6_94	10_1_94	OK	1.99135	1.20018	-0.730503	-1.12526	0.0549	0.203369	no
TraesCS1A02G235900	TraesCS1A02G235900	-	1A:418034033-418040242	8_6_94	10_1_94	OK	2.4477	1.74966	-0.484346	-0.766437	0.1892	0.414763	no
TraesCS1A02G236000	TraesCS1A02G236000	-	1A:418041085-418046903	8_6_94	10_1_94	OK	9.36686	9.95471	0.0878133	0.17318	0.7611	0.87931	no
TraesCS1A02G236100	TraesCS1A02G236100	-	1A:418049850-418057245	8_6_94	10_1_94	OK	0.619136	0.975039	0.655203	0.880577	0.12555	0.330341	no
TraesCS1A02G236300	TraesCS1A02G236300	-	1A:418917934-418918084	8_6_94	10_1_94	OK	3.30141	21.2859	2.68874	2.54275	0.05185	0.196853	no
TraesCS1A02G236400	TraesCS1A02G236400	-	1A:418933737-418936268	8_6_94	10_1_94	OK	1.71564	2.5393	0.565687	0.758354	0.1848	0.409432	no
TraesCS1A02G236500	TraesCS1A02G236500	-	1A:418936643-418939887	8_6_94	10_1_94	OK	1.42329	3.08993	1.11834	1.74583	0.0035	0.0380939	yes
TraesCS1A02G236600	TraesCS1A02G236600	-	1A:419028887-419037606	8_6_94	10_1_94	OK	3.16847	3.28648	0.0527563	0.0951199	0.86535	0.934563	no
TraesCS1A02G236700	TraesCS1A02G236700	-	1A:419479084-419481573	8_6_94	10_1_94	OK	6.50782	5.90235	-0.140884	-0.244154	0.6672	0.824898	no
TraesCS1A02G236900	TraesCS1A02G236900	-	1A:420064777-420068159	8_6_94	10_1_94	OK	5.86277	5.04231	-0.217498	-0.388686	0.50525	0.714283	no
TraesCS1A02G237100	TraesCS1A02G237100	-	1A:420394345-420397136	8_6_94	10_1_94	OK	0.775256	1.03987	0.423655	0.538022	0.34075	0.575434	no
TraesCS1A02G237200	TraesCS1A02G237200	-	1A:420509961-420520292	8_6_94	10_1_94	OK	0.828218	1.42866	0.786578	1.46841	0.01275	0.0845226	no
TraesCS1A02G237800	TraesCS1A02G237800	-	1A:423675498-423676890	8_6_94	10_1_94	OK	14.9736	11.5992	-0.368398	-0.682283	0.2321	0.465406	no
TraesCS1A02G238600	TraesCS1A02G238600	-	1A:425252498-425265407	8_6_94	10_1_94	OK	1.421	2.293	0.690333	0.75126	0.2014	0.429672	no
TraesCS1A02G238700	TraesCS1A02G238700	-	1A:425252498-425265407	8_6_94	10_1_94	OK	18.7286	17.039	-0.136397	-0.211047	0.71455	0.85353	no
TraesCS1A02G238800	TraesCS1A02G238800	-	1A:425680687-425681800	8_6_94	10_1_94	OK	0.69049	1.46224	1.08249	1.05914	0.1844	0.408888	no
TraesCS1A02G238900	TraesCS1A02G238900	-	1A:425713177-425734042	8_6_94	10_1_94	OK	5.09623	7.34065	0.526478	1.04748	0.0763	0.247469	no
TraesCS1A02G239000	TraesCS1A02G239000	-	1A:426299170-426304342	8_6_94	10_1_94	OK	4.08103	4.36607	0.0974019	0.17237	0.76565	0.881996	no
TraesCS1A02G239100	TraesCS1A02G239100	-	1A:426518617-426523264	8_6_94	10_1_94	OK	1.77575	3.43914	0.953621	1.81642	0.002	0.0267513	yes
TraesCS1A02G239600	TraesCS1A02G239600	-	1A:426880666-426882655	8_6_94	10_1_94	OK	0.282987	0.509855	0.849352	0.795991	0.1976	0.424754	no
TraesCS1A02G239700	TraesCS1A02G239700	-	1A:426886833-426892014	8_6_94	10_1_94	OK	2.10823	1.31313	-0.683026	-0.375903	0.4889	0.702145	no
TraesCS1A02G239800	TraesCS1A02G239800	-	1A:426886833-426892014	8_6_94	10_1_94	OK	11.7187	11.6478	-0.0087523	-0.0151423	0.9793	0.989183	no
TraesCS1A02G240000	TraesCS1A02G240000	-	1A:426929585-426933776	8_6_94	10_1_94	OK	2.02187	2.67692	0.404882	0.708908	0.2215	0.453662	no
TraesCS1A02G240100	TraesCS1A02G240100	-	1A:427037673-427041154	8_6_94	10_1_94	OK	0.589518	0.679692	0.205346	0.275252	0.6292	0.801126	no
TraesCS1A02G240200	TraesCS1A02G240200	-	1A:427048239-427049359	8_6_94	10_1_94	OK	1.43994	1.88325	0.38721	0.361699	0.52625	0.729246	no
TraesCS1A02G240300	TraesCS1A02G240300	-	1A:427482372-427485361	8_6_94	10_1_94	OK	3.58382	3.73669	0.0602633	0.105071	0.85155	0.927726	no
TraesCS1A02G240400	TraesCS1A02G240400	-	1A:427520650-427528030	8_6_94	10_1_94	OK	0.350438	0.413213	0.237726	0.293483	0.6115	0.789981	no
TraesCS1A02G240500	TraesCS1A02G240500	-	1A:427811333-427813937	8_6_94	10_1_94	OK	0.878702	1.03833	0.240818	0.264466	0.6499	0.814206	no
TraesCS1A02G240600	TraesCS1A02G240600	-	1A:427814328-427823554	8_6_94	10_1_94	OK	3.02363	4.53963	0.586291	1.15258	0.04695	0.185819	no
TraesCS1A02G241000	TraesCS1A02G241000	-	1A:428546383-428550024	8_6_94	10_1_94	OK	10.1727	9.00719	-0.175549	-0.338765	0.556	0.750581	no
TraesCS1A02G241300	TraesCS1A02G241300	-	1A:428972916-428979705	8_6_94	10_1_94	OK	6.28832	8.0749	0.360769	0.7101	0.21605	0.447074	no
TraesCS1A02G241400	TraesCS1A02G241400	-	1A:429002154-429003928	8_6_94	10_1_94	OK	0.608463	0.641091	0.0753605	0.0621204	0.94635	0.973714	no
TraesCS1A02G241500	TraesCS1A02G241500	-	1A:429483214-429484117	8_6_94	10_1_94	OK	0.638814	0.203032	-1.65369	-1.18756	0.1541	0.370898	no
TraesCS1A02G241700	TraesCS1A02G241700	-	1A:430002490-430006423	8_6_94	10_1_94	OK	1.87963	1.62344	-0.211397	-0.28166	0.6226	0.796938	no
TraesCS1A02G241800	TraesCS1A02G241800	-	1A:430006817-430008755	8_6_94	10_1_94	OK	2.40703	3.04545	0.339404	0.431105	0.4428	0.665022	no
TraesCS1A02G241900	TraesCS1A02G241900	-	1A:430177936-430181778	8_6_94	10_1_94	OK	11.0623	15.6759	0.502904	0.984577	0.08975	0.272336	no
TraesCS1A02G242100	TraesCS1A02G242100	-	1A:430231588-430234732	8_6_94	10_1_94	OK	2.25958	4.09478	0.85773	1.49598	0.0089	0.0681343	no
TraesCS1A02G242200	TraesCS1A02G242200	-	1A:430236533-430240368	8_6_94	10_1_94	OK	0.414607	0.476811	0.201673	0.201464	0.73405	0.864247	no
TraesCS1A02G242300	TraesCS1A02G242300	-	1A:430334088-430339310	8_6_94	10_1_94	OK	0.628163	0.464329	-0.435992	-0.562595	0.33375	0.568907	no
TraesCS1A02G242400	TraesCS1A02G242400	-	1A:430342572-430344319	8_6_94	10_1_94	OK	0.70832	0.610827	-0.213636	-0.199564	0.73045	0.862425	no
TraesCS1A02G242500	TraesCS1A02G242500	-	1A:430584229-430591637	8_6_94	10_1_94	OK	3.03141	4.72711	0.640967	1.16663	0.0472	0.18634	no
TraesCS1A02G242600	TraesCS1A02G242600	-	1A:430605349-430611761	8_6_94	10_1_94	OK	28.8923	22.1541	-0.38311	-0.749002	0.19235	0.41855	no
TraesCS1A02G242800	TraesCS1A02G242800	-	1A:430617267-430622212	8_6_94	10_1_94	OK	1.78695	2.25477	0.335479	0.476544	0.40035	0.629424	no
TraesCS1A02G242900	TraesCS1A02G242900	-	1A:430624437-430626106	8_6_94	10_1_94	OK	1.87248	3.86842	1.04679	0.882889	0.1419	0.353951	no
TraesCS1A02G243000	TraesCS1A02G243000	-	1A:431013710-431016801	8_6_94	10_1_94	OK	12.4117	14.5767	0.231965	0.45908	0.4261	0.652344	no
TraesCS1A02G243100	TraesCS1A02G243100	-	1A:431017430-431031404	8_6_94	10_1_94	OK	2.77303	3.40389	0.295721	0.49278	0.3861	0.617249	no
TraesCS1A02G243200	TraesCS1A02G243200	-	1A:431431126-431435660	8_6_94	10_1_94	OK	4.81969	6.95545	0.529205	1.00601	0.0774	0.249454	no
TraesCS1A02G243300	TraesCS1A02G243300	-	1A:431776448-431780693	8_6_94	10_1_94	OK	5.23358	6.39555	0.28927	0.534891	0.34915	0.583195	no
TraesCS1A02G243700	TraesCS1A02G243700	-	1A:432193617-432202573	8_6_94	10_1_94	OK	4.69758	4.30808	-0.124873	-0.244196	0.66585	0.824121	no
TraesCS1A02G244100	TraesCS1A02G244100	-	1A:432530983-432536229	8_6_94	10_1_94	OK	0.385802	0.498534	0.369832	0.436986	0.45005	0.671135	no
TraesCS1A02G244200	TraesCS1A02G244200	-	1A:432537249-432541306	8_6_94	10_1_94	OK	0.236391	0.409834	0.793866	0.812588	0.1717	0.393102	no
TraesCS1A02G244300	TraesCS1A02G244300	-	1A:432559099-432560254	8_6_94	10_1_94	OK	8.57512	9.48231	0.145081	0.190943	0.73445	0.864432	no
TraesCS1A02G244400	TraesCS1A02G244400	-	1A:432589951-432592978	8_6_94	10_1_94	OK	0.515038	0.581998	0.176334	0.162661	0.7722	0.885461	no
TraesCS1A02G244600	TraesCS1A02G244600	-	1A:432759698-432760295	8_6_94	10_1_94	OK	1.60166	1.37486	-0.220291	-0.18732	0.74615	0.870865	no
TraesCS1A02G244700	TraesCS1A02G244700	-	1A:432765220-432771742	8_6_94	10_1_94	OK	3.55731	3.89144	0.129517	0.251754	0.66215	0.821794	no
TraesCS1A02G244900	TraesCS1A02G244900	-	1A:432951798-432959237	8_6_94	10_1_94	OK	25.2578	13.4191	-0.912437	-1.6993	0.0032	0.0359435	yes
TraesCS1A02G245000	TraesCS1A02G245000	-	1A:432973059-432987608	8_6_94	10_1_94	OK	4.42067	6.6132	0.581085	1.12656	0.0485	0.189367	no
TraesCS1A02G245100	TraesCS1A02G245100	-	1A:433526137-433533407	8_6_94	10_1_94	OK	0.266935	0.697211	1.38511	0.859109	0.1446	0.357927	no
TraesCS1A02G245200	TraesCS1A02G245200	-	1A:434046756-434047173	8_6_94	10_1_94	OK	3.54178	3.1892	-0.151278	-0.121814	0.83855	0.920692	no
TraesCS1A02G245300	TraesCS1A02G245300	-	1A:434419690-434428750	8_6_94	10_1_94	OK	4.59278	5.80721	0.338479	0.663619	0.2536	0.487942	no
TraesCS1A02G245500	TraesCS1A02G245500	-	1A:434638558-434641445	8_6_94	10_1_94	OK	0.65646	0.644663	-0.0261621	-0.0272921	0.96185	0.981118	no
TraesCS1A02G245600	TraesCS1A02G245600	-	1A:434871479-434878257	8_6_94	10_1_94	OK	3.91662	4.58314	0.226727	0.409289	0.4554	0.67543	no
TraesCS1A02G245700	TraesCS1A02G245700	-	1A:435057159-435064141	8_6_94	10_1_94	OK	0.222745	0.515128	1.20953	1.79584	0.0016	0.0231729	yes
TraesCS1A02G246100	TraesCS1A02G246100	-	1A:435398527-435406621	8_6_94	10_1_94	OK	0.165366	0.347317	1.07059	1.23263	0.02795	0.136472	no
TraesCS1A02G246300	TraesCS1A02G246300	-	1A:436421137-436426639	8_6_94	10_1_94	OK	0.380249	0.204425	-0.895371	-0.16779	0.6141	0.791853	no
TraesCS1A02G246400	TraesCS1A02G246400	-	1A:436421137-436426639	8_6_94	10_1_94	OK	12.2015	13.7241	0.169649	0.33393	0.557	0.751113	no
TraesCS1A02G246500	TraesCS1A02G246500	-	1A:436429224-436435467	8_6_94	10_1_94	OK	1.82703	2.27864	0.318669	0.553556	0.33555	0.57079	no
TraesCS1A02G246600	TraesCS1A02G246600	-	1A:436435965-436440510	8_6_94	10_1_94	OK	10.3635	11.2629	0.120069	0.227177	0.69755	0.843173	no
TraesCS1A02G246700	TraesCS1A02G246700	-	1A:437227744-437232712	8_6_94	10_1_94	OK	2.52578	1.55002	-0.704444	-0.83918	0.155	0.37182	no
TraesCS1A02G246800	TraesCS1A02G246800	-	1A:437582683-437587434	8_6_94	10_1_94	OK	8.41112	6.30267	-0.416334	-0.783589	0.16755	0.387885	no
TraesCS1A02G246900	TraesCS1A02G246900	-	1A:438295339-438300885	8_6_94	10_1_94	OK	11.9784	16.998	0.504929	0.965054	0.0878	0.268587	no
TraesCS1A02G247100	TraesCS1A02G247100	-	1A:438365794-438368421	8_6_94	10_1_94	OK	1.4531	2.5844	0.830699	1.35271	0.02135	0.115775	no
TraesCS1A02G247200	TraesCS1A02G247200	-	1A:438684368-438688797	8_6_94	10_1_94	OK	5.17007	8.15648	0.657764	1.12397	0.0471	0.186122	no
TraesCS1A02G247500	TraesCS1A02G247500	-	1A:439066056-439074664	8_6_94	10_1_94	OK	8.64194	6.48956	-0.413235	-0.748155	0.1999	0.427677	no
TraesCS1A02G247700	TraesCS1A02G247700	-	1A:439723132-439727622	8_6_94	10_1_94	OK	0.339633	0.253815	-0.420197	-0.470171	0.4139	0.64143	no
TraesCS1A02G247800	TraesCS1A02G247800	-	1A:439930513-439932376	8_6_94	10_1_94	OK	9.04265	7.07362	-0.354297	-0.565442	0.3252	0.561381	no
TraesCS1A02G247900	TraesCS1A02G247900	-	1A:440019651-440029391	8_6_94	10_1_94	OK	2.00427	2.19566	0.131577	0.212299	0.7136	0.853064	no
TraesCS1A02G248100	TraesCS1A02G248100	-	1A:440072479-440074799	8_6_94	10_1_94	OK	2.2735	2.43404	0.0984407	0.127225	0.8239	0.912588	no
TraesCS1A02G248200	TraesCS1A02G248200	-	1A:440183809-440187326	8_6_94	10_1_94	OK	2.486	2.28827	-0.119568	-0.163972	0.7653	0.881819	no
TraesCS1A02G248300	TraesCS1A02G248300	-	1A:440412864-440416040	8_6_94	10_1_94	OK	6.32921	8.7973	0.475036	0.760388	0.19745	0.424541	no
TraesCS1A02G248400	TraesCS1A02G248400	-	1A:440440918-440457450	8_6_94	10_1_94	OK	6.61073	4.86367	-0.442764	-0.834972	0.14735	0.361843	no
TraesCS1A02G248600	TraesCS1A02G248600	-	1A:440783362-440796745	8_6_94	10_1_94	OK	3.12882	2.96846	-0.0759026	-0.136782	0.80965	0.905603	no
TraesCS1A02G248700	TraesCS1A02G248700	-	1A:440800854-440802058	8_6_94	10_1_94	OK	0.44207	1.5087	1.77096	1.59177	0.0291	0.139676	no
TraesCS1A02G248800	TraesCS1A02G248800	-	1A:440886441-440891002	8_6_94	10_1_94	OK	1.82035	1.58509	-0.199646	-0.344279	0.5413	0.740414	no
TraesCS1A02G248900	TraesCS1A02G248900	-	1A:441020192-441023416	8_6_94	10_1_94	OK	0.443582	0.668496	0.591718	0.688983	0.2596	0.494359	no
TraesCS1A02G249000	TraesCS1A02G249000	-	1A:441031692-441033979	8_6_94	10_1_94	OK	5.93499	2.7564	-1.10646	-1.61352	0.00815	0.0645386	no
TraesCS1A02G249100	TraesCS1A02G249100	-	1A:441107311-441111912	8_6_94	10_1_94	OK	2.52111	2.05728	-0.293317	-0.486378	0.3733	0.60541	no
TraesCS1A02G249300	TraesCS1A02G249300	-	1A:441183587-441185735	8_6_94	10_1_94	OK	7.55181	7.9469	0.0735689	0.138814	0.80345	0.902081	no
TraesCS1A02G249400	TraesCS1A02G249400	-	1A:441235401-441245178	8_6_94	10_1_94	OK	4.43738	5.44513	0.295261	0.578878	0.31135	0.547896	no
TraesCS1A02G249500	TraesCS1A02G249500	-	1A:441751924-441756669	8_6_94	10_1_94	OK	22.0849	10.5419	-1.06693	-1.89429	0.0014	0.0212152	yes
TraesCS1A02G249600	TraesCS1A02G249600	-	1A:441763843-441766750	8_6_94	10_1_94	OK	23.0975	21.4343	-0.107814	-0.209071	0.7174	0.855216	no
TraesCS1A02G250000	TraesCS1A02G250000	-	1A:441841791-441843417	8_6_94	10_1_94	OK	1.94684	0.486462	-2.00074	-1.99116	0.00285	0.0334304	yes
TraesCS1A02G250100	TraesCS1A02G250100	-	1A:441927240-441929536	8_6_94	10_1_94	OK	15.9187	7.53491	-1.07906	-1.9235	0.001	0.0170974	yes
TraesCS1A02G250200	TraesCS1A02G250200	-	1A:441931205-441932559	8_6_94	10_1_94	OK	0.585678	0.414196	-0.499794	-0.462225	0.4436	0.665743	no
TraesCS1A02G250300	TraesCS1A02G250300	-	1A:441954666-441957069	8_6_94	10_1_94	OK	27.8773	28.5961	0.0367228	0.0696526	0.90535	0.954768	no
TraesCS1A02G250400	TraesCS1A02G250400	-	1A:442124886-442126086	8_6_94	10_1_94	OK	1.76959	1.72398	-0.037677	-0.0499057	0.9346	0.967898	no
TraesCS1A02G250500	TraesCS1A02G250500	-	1A:442154861-442155978	8_6_94	10_1_94	OK	4.26155	7.19912	0.756443	0.970716	0.0946	0.280492	no
TraesCS1A02G250700	TraesCS1A02G250700	-	1A:442470887-442476407	8_6_94	10_1_94	OK	1.78859	3.3056	0.886088	1.54865	0.00675	0.0576531	no
TraesCS1A02G250800	TraesCS1A02G250800	-	1A:442553711-442563195	8_6_94	10_1_94	OK	3.94408	2.51418	-0.649599	-0.885639	0.1212	0.323409	no
TraesCS1A02G250900	TraesCS1A02G250900	-	1A:442553711-442563195	8_6_94	10_1_94	OK	7.3657	11.1671	0.600365	0.557142	0.2861	0.522286	no
TraesCS1A02G251000	TraesCS1A02G251000	-	1A:442563511-442567349	8_6_94	10_1_94	OK	3.41666	5.61466	0.716613	1.22338	0.0322	0.148651	no
TraesCS1A02G251100	TraesCS1A02G251100	-	1A:442606329-442613294	8_6_94	10_1_94	OK	9.18721	9.37833	0.0297047	0.056459	0.9219	0.962084	no
TraesCS1A02G251200	TraesCS1A02G251200	-	1A:442613330-442614743	8_6_94	10_1_94	OK	99.1671	52.0131	-0.930986	-1.77572	0.00235	0.0295531	yes
TraesCS1A02G251400	TraesCS1A02G251400	-	1A:442800490-442808502	8_6_94	10_1_94	OK	16.1986	20.2708	0.32353	0.635951	0.2737	0.509582	no
TraesCS1A02G251500	TraesCS1A02G251500	-	1A:443125060-443133281	8_6_94	10_1_94	OK	1.01999	1.80126	0.820445	1.03037	0.07475	0.244347	no
TraesCS1A02G251600	TraesCS1A02G251600	-	1A:443193548-443198146	8_6_94	10_1_94	OK	86.9937	86.1502	-0.0140562	-0.0262146	0.9632	0.98167	no
TraesCS1A02G251700	TraesCS1A02G251700	-	1A:443198966-443211104	8_6_94	10_1_94	OK	4.56047	5.60539	0.297633	0.582054	0.3121	0.54847	no
TraesCS1A02G251800	TraesCS1A02G251800	-	1A:443659414-443660791	8_6_94	10_1_94	OK	0.954525	1.07748	0.174803	0.198388	0.73935	0.867098	no
TraesCS1A02G251900	TraesCS1A02G251900	-	1A:443703297-443704605	8_6_94	10_1_94	OK	5.1623	2.24659	-1.20027	-1.27956	0.03035	0.14329	no
TraesCS1A02G252000	TraesCS1A02G252000	-	1A:443708368-443712092	8_6_94	10_1_94	OK	6.12307	7.22563	0.238868	0.404467	0.48085	0.695261	no
TraesCS1A02G252300	TraesCS1A02G252300	-	1A:444122389-444123580	8_6_94	10_1_94	OK	3.27881	3.95272	0.269672	0.411425	0.46875	0.686577	no
TraesCS1A02G252400	TraesCS1A02G252400	-	1A:444124495-444127602	8_6_94	10_1_94	OK	15.583	11.2632	-0.468357	-0.889358	0.1244	0.328383	no
TraesCS1A02G252500	TraesCS1A02G252500	-	1A:444127612-444129639	8_6_94	10_1_94	OK	4.95409	2.52567	-0.971955	-1.16125	0.04925	0.191066	no
TraesCS1A02G252700	TraesCS1A02G252700	-	1A:444144689-444146823	8_6_94	10_1_94	OK	21.2803	18.4277	-0.207643	-0.402535	0.4889	0.702145	no
TraesCS1A02G253000	TraesCS1A02G253000	-	1A:444255167-444257615	8_6_94	10_1_94	OK	9.47239	7.28439	-0.378921	-0.682875	0.2336	0.467	no
TraesCS1A02G253400	TraesCS1A02G253400	-	1A:445257709-445277310	8_6_94	10_1_94	OK	1.74483	2.10091	0.267928	0.46317	0.40875	0.636872	no
TraesCS1A02G253900	TraesCS1A02G253900	-	1A:445541462-445544679	8_6_94	10_1_94	OK	0.426054	0.587822	0.464342	0.544106	0.3439	0.578189	no
TraesCS1A02G254100	TraesCS1A02G254100	-	1A:445653715-445656457	8_6_94	10_1_94	OK	1.09127	1.94729	0.835456	1.21998	0.0286	0.138347	no
TraesCS1A02G254200	TraesCS1A02G254200	-	1A:445878771-445885091	8_6_94	10_1_94	OK	5.77259	11.6681	1.01528	1.93617	0.00095	0.0165833	yes
TraesCS1A02G254400	TraesCS1A02G254400	-	1A:445914780-445917729	8_6_94	10_1_94	OK	21.0407	20.6807	-0.0248973	-0.0489245	0.9297	0.965726	no
TraesCS1A02G254800	TraesCS1A02G254800	-	1A:446236431-446237616	8_6_94	10_1_94	OK	12.5248	9.17681	-0.448722	-0.654783	0.2577	0.492383	no
TraesCS1A02G255000	TraesCS1A02G255000	-	1A:446541861-446549281	8_6_94	10_1_94	OK	2.37258	4.85397	1.03271	1.96633	0.00145	0.0217466	yes
TraesCS1A02G255100	TraesCS1A02G255100	-	1A:447005331-447007022	8_6_94	10_1_94	OK	9.88331	27.1169	1.45613	1.97015	0.0004	0.00941811	yes
TraesCS1A02G255200	TraesCS1A02G255200	-	1A:447112677-447120162	8_6_94	10_1_94	OK	0.938253	0.925485	-0.0197674	-0.0282919	0.96085	0.980682	no
TraesCS1A02G255300	TraesCS1A02G255300	-	1A:447623203-447635025	8_6_94	10_1_94	OK	1.54374	2.86385	0.89153	1.60563	0.00505	0.0480509	yes
TraesCS1A02G255400	TraesCS1A02G255400	-	1A:447640538-447644424	8_6_94	10_1_94	OK	4.51304	4.62867	0.0364997	0.0689424	0.9025	0.953557	no
TraesCS1A02G255600	TraesCS1A02G255600	-	1A:447747679-447749014	8_6_94	10_1_94	OK	2.36488	2.62908	0.152794	0.190626	0.7486	0.872239	no
TraesCS1A02G255800	TraesCS1A02G255800	-	1A:448033491-448037889	8_6_94	10_1_94	OK	53.4374	31.6806	-0.754252	-1.47138	0.0113	0.0786517	no
TraesCS1A02G255900	TraesCS1A02G255900	-	1A:448627006-448629624	8_6_94	10_1_94	OK	1.24212	2.18247	0.81316	1.36167	0.0174	0.101938	no
TraesCS1A02G256000	TraesCS1A02G256000	-	1A:448814632-448816127	8_6_94	10_1_94	OK	3.20334	1.60558	-0.996484	-1.07659	0.07785	0.250226	no
TraesCS1A02G256100	TraesCS1A02G256100	-	1A:448897529-448912063	8_6_94	10_1_94	OK	0.676306	1.52205	1.17027	1.87662	0.00125	0.0197541	yes
TraesCS1A02G256200	TraesCS1A02G256200	-	1A:448912373-448915764	8_6_94	10_1_94	OK	1.17632	1.28229	0.124451	0.184692	0.74865	0.872262	no
TraesCS1A02G256300	TraesCS1A02G256300	-	1A:448918313-448924958	8_6_94	10_1_94	OK	4.48209	8.58711	0.938	1.83213	0.00215	0.0280116	yes
TraesCS1A02G256400	TraesCS1A02G256400	-	1A:448926774-448930744	8_6_94	10_1_94	OK	33.4556	33.6291	0.00746043	0.0149482	0.98075	0.989687	no
TraesCS1A02G256800	TraesCS1A02G256800	-	1A:449195770-449201684	8_6_94	10_1_94	OK	2.63302	2.70607	0.039484	0.0660552	0.9036	0.954027	no
TraesCS1A02G257100	TraesCS1A02G257100	-	1A:449511676-449512442	8_6_94	10_1_94	OK	1.36772	1.48559	0.119264	0.0909783	0.87025	0.937213	no
TraesCS1A02G257300	TraesCS1A02G257300	-	1A:449555197-449558720	8_6_94	10_1_94	OK	4.41865	4.81844	0.12496	0.201915	0.7132	0.85288	no
TraesCS1A02G257400	TraesCS1A02G257400	-	1A:449623116-449626157	8_6_94	10_1_94	OK	10.0378	5.52197	-0.862183	-1.4116	0.01565	0.0956989	no
TraesCS1A02G257900	TraesCS1A02G257900	-	1A:449820374-449831326	8_6_94	10_1_94	OK	1.17099	0.742358	-0.657536	-0.736684	0.2018	0.430163	no
TraesCS1A02G258000	TraesCS1A02G258000	-	1A:449843794-449853848	8_6_94	10_1_94	OK	6.01675	5.29816	-0.183493	-0.353668	0.5389	0.738796	no
TraesCS1A02G258100	TraesCS1A02G258100	-	1A:449853941-449857196	8_6_94	10_1_94	OK	2.18991	3.79833	0.794495	1.27358	0.02835	0.137698	no
TraesCS1A02G258200	TraesCS1A02G258200	-	1A:449934515-449938594	8_6_94	10_1_94	OK	19.4854	21.3532	0.132064	0.251362	0.65935	0.820014	no
TraesCS1A02G258300	TraesCS1A02G258300	-	1A:450092811-450097229	8_6_94	10_1_94	OK	1.5135	1.38753	-0.125368	-0.170724	0.7601	0.878695	no
TraesCS1A02G258400	TraesCS1A02G258400	-	1A:451280507-451282597	8_6_94	10_1_94	OK	4.93735	4.55116	-0.117503	-0.190751	0.73295	0.863696	no
TraesCS1A02G258500	TraesCS1A02G258500	-	1A:451617711-451619073	8_6_94	10_1_94	OK	11.8677	12.4971	0.0745567	0.109741	0.8499	0.926691	no
TraesCS1A02G258700	TraesCS1A02G258700	-	1A:451849957-451851112	8_6_94	10_1_94	OK	1.20083	1.26723	0.0776438	0.0743664	0.88955	0.946919	no
TraesCS1A02G258800	TraesCS1A02G258800	-	1A:452018320-452021152	8_6_94	10_1_94	OK	58.58	66.4532	0.181932	0.336073	0.54595	0.743701	no
TraesCS1A02G259000	TraesCS1A02G259000	-	1A:452042145-452046460	8_6_94	10_1_94	OK	9.986	8.91202	-0.164155	-0.302538	0.59535	0.778463	no
TraesCS1A02G259100	TraesCS1A02G259100	-	1A:452051194-452052750	8_6_94	10_1_94	OK	0.299396	0.575136	0.941848	0.817573	0.15965	0.37761	no
TraesCS1A02G259200	TraesCS1A02G259200	-	1A:452280748-452284447	8_6_94	10_1_94	OK	5.41735	4.78074	-0.180353	-0.337338	0.54785	0.744948	no
TraesCS1A02G259400	TraesCS1A02G259400	-	1A:452452677-452455333	8_6_94	10_1_94	OK	0.669321	0.896908	0.422261	0.547084	0.33745	0.572434	no
TraesCS1A02G259500	TraesCS1A02G259500	-	1A:452753442-452757351	8_6_94	10_1_94	OK	0.203316	0.384343	0.918669	1.05798	0.0577	0.209309	no
TraesCS1A02G259600	TraesCS1A02G259600	-	1A:452758833-452761870	8_6_94	10_1_94	OK	2.65265	4.71669	0.830341	1.54717	0.00765	0.0620814	no
TraesCS1A02G259700	TraesCS1A02G259700	-	1A:452784056-452786582	8_6_94	10_1_94	OK	213.723	76.7208	-1.47805	-2.72865	5e-05	0.00207004	yes
TraesCS1A02G259800	TraesCS1A02G259800	-	1A:452857081-452865313	8_6_94	10_1_94	OK	22.4262	21.389	-0.0683132	-0.133388	0.81105	0.906178	no
TraesCS1A02G259900	TraesCS1A02G259900	-	1A:453071837-453075356	8_6_94	10_1_94	OK	0.891595	0.957786	0.103315	0.129255	0.8261	0.913791	no
TraesCS1A02G260000	TraesCS1A02G260000	-	1A:453520441-453524428	8_6_94	10_1_94	OK	3.69354	4.56987	0.30715	0.357376	0.51	0.717984	no
TraesCS1A02G260100	TraesCS1A02G260100	-	1A:454033521-454037971	8_6_94	10_1_94	OK	7.60172	11.3929	0.58374	1.09151	0.0592	0.212566	no
TraesCS1A02G260200	TraesCS1A02G260200	-	1A:454329422-454334823	8_6_94	10_1_94	OK	1.79668	1.69984	-0.0799342	-0.128218	0.8182	0.909842	no
TraesCS1A02G260300	TraesCS1A02G260300	-	1A:454335484-454339778	8_6_94	10_1_94	OK	4.15023	2.41655	-0.780244	-1.1764	0.0387	0.166002	no
TraesCS1A02G260400	TraesCS1A02G260400	-	1A:454341616-454345142	8_6_94	10_1_94	OK	0.79564	0.870578	0.129859	0.165847	0.7715	0.884972	no
TraesCS1A02G260500	TraesCS1A02G260500	-	1A:454516008-454523565	8_6_94	10_1_94	OK	5.19627	6.47275	0.316902	0.535621	0.3401	0.574786	no
TraesCS1A02G260700	TraesCS1A02G260700	-	1A:454533587-454534849	8_6_94	10_1_94	OK	1.31937	1.1756	-0.166447	-0.22189	0.70865	0.849689	no
TraesCS1A02G260900	TraesCS1A02G260900	-	1A:455022756-455029126	8_6_94	10_1_94	OK	10.7641	25.949	1.26945	2.45573	0.0001	0.00354325	yes
TraesCS1A02G261000	TraesCS1A02G261000	-	1A:455031000-455038358	8_6_94	10_1_94	OK	9.08479	11.7114	0.366384	0.723052	0.2103	0.440306	no
TraesCS1A02G261400	TraesCS1A02G261400	-	1A:455818470-455822929	8_6_94	10_1_94	OK	0.576895	0.586765	0.0244737	0.0303851	0.9572	0.97905	no
TraesCS1A02G261800	TraesCS1A02G261800	-	1A:456321203-456323812	8_6_94	10_1_94	OK	4.4461	0.784625	-2.50247	-2.78549	5e-05	0.00207004	yes
TraesCS1A02G261900	TraesCS1A02G261900	-	1A:456650947-456652182	8_6_94	10_1_94	OK	28.6529	13.1462	-1.12404	-1.80497	0.0015	0.0222332	yes
TraesCS1A02G262000	TraesCS1A02G262000	-	1A:456653630-456654382	8_6_94	10_1_94	OK	16.6435	19.7972	0.250332	0.386401	0.50085	0.711015	no
TraesCS1A02G262100	TraesCS1A02G262100	-	1A:456655322-456657426	8_6_94	10_1_94	OK	10.5632	7.24308	-0.544369	-0.924112	0.10485	0.297758	no
TraesCS1A02G262200	TraesCS1A02G262200	-	1A:456924748-456931844	8_6_94	10_1_94	OK	1.58312	2.08828	0.399547	0.713788	0.21085	0.440982	no
TraesCS1A02G262300	TraesCS1A02G262300	-	1A:456940069-456944304	8_6_94	10_1_94	OK	25.4715	23.1958	-0.135016	-0.257687	0.6592	0.819967	no
TraesCS1A02G262400	TraesCS1A02G262400	-	1A:457372179-457373172	8_6_94	10_1_94	OK	105.852	200.109	0.918738	1.81597	0.00245	0.0303133	yes
TraesCS1A02G262500	TraesCS1A02G262500	-	1A:457945324-457945945	8_6_94	10_1_94	OK	36.9662	53.551	0.534707	0.923149	0.11145	0.308412	no
TraesCS1A02G262600	TraesCS1A02G262600	-	1A:457956310-457961244	8_6_94	10_1_94	OK	4.67565	5.1901	0.150595	0.277948	0.61505	0.792499	no
TraesCS1A02G262700	TraesCS1A02G262700	-	1A:458216683-458220843	8_6_94	10_1_94	OK	0.502762	0.584076	0.21628	0.169991	0.7384	0.866577	no
TraesCS1A02G262800	TraesCS1A02G262800	-	1A:458227679-458230027	8_6_94	10_1_94	OK	7.77862	16.0749	1.04722	1.43312	0.0149	0.092967	no
TraesCS1A02G262900	TraesCS1A02G262900	-	1A:458394133-458397267	8_6_94	10_1_94	OK	27.2334	13.8955	-0.97076	-1.66734	0.0056	0.051266	no
TraesCS1A02G263000	TraesCS1A02G263000	-	1A:458504527-458507240	8_6_94	10_1_94	OK	5.61031	5.25676	-0.0939062	-0.156579	0.78145	0.890128	no
TraesCS1A02G263200	TraesCS1A02G263200	-	1A:458557064-458562511	8_6_94	10_1_94	OK	14.7458	18.7212	0.344366	0.662602	0.2446	0.478529	no
TraesCS1A02G263300	TraesCS1A02G263300	-	1A:458564116-458566532	8_6_94	10_1_94	OK	94.0516	55.7451	-0.754607	-1.38052	0.0168	0.0998385	no
TraesCS1A02G263400	TraesCS1A02G263400	-	1A:458896288-458908694	8_6_94	10_1_94	OK	2.84872	2.46753	-0.207243	-0.38375	0.4944	0.706038	no
TraesCS1A02G263600	TraesCS1A02G263600	-	1A:459097179-459100473	8_6_94	10_1_94	OK	0.194576	0.658305	1.75842	1.54383	0.08055	0.255395	no
TraesCS1A02G263700	TraesCS1A02G263700	-	1A:459186661-459188632	8_6_94	10_1_94	OK	1.59434	2.02082	0.341982	0.374862	0.50315	0.712767	no
TraesCS1A02G263800	TraesCS1A02G263800	-	1A:459269856-459275619	8_6_94	10_1_94	OK	0.824316	1.60443	0.96079	1.52471	0.01225	0.0825419	no
TraesCS1A02G264000	TraesCS1A02G264000	-	1A:459307639-459313757	8_6_94	10_1_94	OK	7.06023	12.9382	0.873852	1.40199	0.0156	0.0955236	no
TraesCS1A02G264100	TraesCS1A02G264100	-	1A:459514098-459523796	8_6_94	10_1_94	OK	2.72684	3.31467	0.281636	0.527442	0.35855	0.59239	no
TraesCS1A02G264200	TraesCS1A02G264200	-	1A:459524186-459527766	8_6_94	10_1_94	OK	1.71815	2.31834	0.432234	0.647371	0.26705	0.50242	no
TraesCS1A02G264300	TraesCS1A02G264300	-	1A:459946839-459948904	8_6_94	10_1_94	OK	3.302	1.49916	-1.13919	-1.50697	0.01085	0.0768044	no
TraesCS1A02G264400	TraesCS1A02G264400	-	1A:459948921-459951051	8_6_94	10_1_94	OK	0.997289	1.25373	0.330142	0.401066	0.46425	0.682732	no
TraesCS1A02G264500	TraesCS1A02G264500	-	1A:460280711-460282491	8_6_94	10_1_94	OK	3.21317	3.02673	-0.0862392	-0.0992729	0.8606	0.932198	no
TraesCS1A02G264600	TraesCS1A02G264600	-	1A:460325308-460329830	8_6_94	10_1_94	OK	0.376663	0.125344	-1.58738	-1.02266	0.09855	0.287449	no
TraesCS1A02G264700	TraesCS1A02G264700	-	1A:460330400-460334595	8_6_94	10_1_94	OK	11.0472	11.0544	0.00093372	0.00184878	0.99765	0.998147	no
TraesCS1A02G264800	TraesCS1A02G264800	-	1A:460553634-460557686	8_6_94	10_1_94	OK	0.440174	0.572147	0.378312	0.449287	0.4192	0.646291	no
TraesCS1A02G264900	TraesCS1A02G264900	-	1A:460639088-460641864	8_6_94	10_1_94	OK	1.00836	3.3916	1.74996	2.40212	0.00015	0.00473329	yes
TraesCS1A02G265000	TraesCS1A02G265000	-	1A:460669776-460676972	8_6_94	10_1_94	OK	3.65629	5.33494	0.545089	1.03877	0.0693	0.233246	no
TraesCS1A02G265300	TraesCS1A02G265300	-	1A:460967357-460968123	8_6_94	10_1_94	OK	31.2267	0.83437	-5.22595	-5.53079	5e-05	0.00207004	yes
TraesCS1A02G265600	TraesCS1A02G265600	-	1A:461337577-461338417	8_6_94	10_1_94	OK	3.33959	1.2388	-1.43073	-1.49256	0.00885	0.0678943	no
TraesCS1A02G265700	TraesCS1A02G265700	-	1A:461351278-461352000	8_6_94	10_1_94	OK	1.28102	0	#NAME?	#NAME?	5e-05	0.00207004	yes
TraesCS1A02G265800	TraesCS1A02G265800	-	1A:461356734-461357498	8_6_94	10_1_94	OK	15.0647	0.808587	-4.21963	-3.81934	5e-05	0.00207004	yes
TraesCS1A02G266000	TraesCS1A02G266000	-	1A:461521742-461524132	8_6_94	10_1_94	OK	9.83137	4.36423	-1.17166	-1.88857	0.0016	0.0231729	yes
TraesCS1A02G266300	TraesCS1A02G266300	-	1A:461775746-461779782	8_6_94	10_1_94	OK	11.0889	18.0757	0.704939	1.35769	0.02245	0.119428	no
TraesCS1A02G266500	TraesCS1A02G266500	-	1A:461995981-462000591	8_6_94	10_1_94	OK	2.3672	4.24502	0.84259	1.39466	0.01905	0.107883	no
TraesCS1A02G266600	TraesCS1A02G266600	-	1A:462000811-462006133	8_6_94	10_1_94	OK	9.06626	9.45777	0.0609923	0.115069	0.83905	0.920911	no
TraesCS1A02G266700	TraesCS1A02G266700	-	1A:462122730-462124931	8_6_94	10_1_94	OK	2.61208	1.79013	-0.545137	-0.67557	0.2225	0.454751	no
TraesCS1A02G266800	TraesCS1A02G266800	-	1A:462136939-462137443	8_6_94	10_1_94	OK	1.07411	0.40821	-1.39576	-0.990778	0.16565	0.385201	no
TraesCS1A02G266900	TraesCS1A02G266900	-	1A:462333926-462336501	8_6_94	10_1_94	OK	11.6326	8.72244	-0.415372	-0.69006	0.2357	0.469313	no
TraesCS1A02G267100	TraesCS1A02G267100	-	1A:462390319-462395850	8_6_94	10_1_94	OK	0.126545	0.468564	1.88859	2.29658	0.00075	0.0142632	yes
TraesCS1A02G267300	TraesCS1A02G267300	-	1A:462435596-462438015	8_6_94	10_1_94	OK	4.04528	12.2331	1.59648	2.55713	0.0001	0.00354325	yes
TraesCS1A02G267600	TraesCS1A02G267600	-	1A:462617028-462619649	8_6_94	10_1_94	OK	17.3199	8.69231	-0.994623	-1.64732	0.00515	0.0486764	yes
TraesCS1A02G267700	TraesCS1A02G267700	-	1A:462742534-462750420	8_6_94	10_1_94	OK	0.334944	0.804804	1.26472	1.63666	0.0065	0.0563356	no
TraesCS1A02G267800	TraesCS1A02G267800	-	1A:462776184-462778584	8_6_94	10_1_94	OK	14.5335	16.2956	0.165102	0.239718	0.6732	0.828658	no
TraesCS1A02G267900	TraesCS1A02G267900	-	1A:462793391-462799930	8_6_94	10_1_94	OK	6.43992	4.63063	-0.475835	-0.80717	0.1529	0.369338	no
TraesCS1A02G268200	TraesCS1A02G268200	-	1A:463155410-463156061	8_6_94	10_1_94	OK	31.2771	29.4383	-0.0874123	-0.152818	0.78845	0.893558	no
TraesCS1A02G268400	TraesCS1A02G268400	-	1A:463246852-463248232	8_6_94	10_1_94	OK	5.98354	3.36854	-0.828877	-1.00999	0.09085	0.274202	no
TraesCS1A02G268500	TraesCS1A02G268500	-	1A:463288262-463291701	8_6_94	10_1_94	OK	19.6403	15.7729	-0.316372	-0.623113	0.28315	0.519538	no
TraesCS1A02G268600	TraesCS1A02G268600	-	1A:463356637-463358483	8_6_94	10_1_94	OK	10.3239	7.21218	-0.517487	-0.825328	0.15095	0.366711	no
TraesCS1A02G268700	TraesCS1A02G268700	-	1A:463400233-463403089	8_6_94	10_1_94	OK	6.05445	3.758	-0.688033	-1.17466	0.04265	0.17585	no
TraesCS1A02G268800	TraesCS1A02G268800	-	1A:463460247-463461876	8_6_94	10_1_94	OK	2.40358	2.04221	-0.235058	-0.333881	0.56095	0.754065	no
TraesCS1A02G268900	TraesCS1A02G268900	-	1A:463521477-463523392	8_6_94	10_1_94	OK	1.20913	0.640348	-0.917039	-0.955569	0.09345	0.278585	no
TraesCS1A02G269000	TraesCS1A02G269000	-	1A:463810369-463813906	8_6_94	10_1_94	OK	2.49506	2.73491	0.132415	0.220358	0.6846	0.83568	no
TraesCS1A02G269100	TraesCS1A02G269100	-	1A:463820154-463827474	8_6_94	10_1_94	OK	6.13876	8.43472	0.458394	0.910674	0.1169	0.316988	no
TraesCS1A02G269200	TraesCS1A02G269200	-	1A:463827547-463830330	8_6_94	10_1_94	OK	18.8496	10.9389	-0.785067	-1.51855	0.0098	0.0722333	no
TraesCS1A02G269400	TraesCS1A02G269400	-	1A:463921286-463928925	8_6_94	10_1_94	OK	0.29063	1.12845	1.95708	1.84551	0.1667	0.386639	no
TraesCS1A02G269500	TraesCS1A02G269500	-	1A:463929755-463932776	8_6_94	10_1_94	OK	3.4384	4.779	0.474973	0.697426	0.2175	0.448878	no
TraesCS1A02G269600	TraesCS1A02G269600	-	1A:463958196-463963550	8_6_94	10_1_94	OK	6.33991	2.41081	-1.39495	-1.97329	0.0012	0.0192195	yes
TraesCS1A02G269700	TraesCS1A02G269700	-	1A:463958196-463963550	8_6_94	10_1_94	OK	5.05117	1.65431	-1.61039	-0.471011	0.5464	0.744015	no
TraesCS1A02G269800	TraesCS1A02G269800	-	1A:463958196-463963550	8_6_94	10_1_94	OK	0.975891	0.842485	-0.212069	-0.0677822	0.8757	0.940059	no
TraesCS1A02G270000	TraesCS1A02G270000	-	1A:464087219-464089077	8_6_94	10_1_94	OK	10.1209	6.55557	-0.626545	-1.0602	0.06835	0.231453	no
TraesCS1A02G270200	TraesCS1A02G270200	-	1A:464247355-464249467	8_6_94	10_1_94	OK	6.73093	5.8721	-0.19693	-0.311296	0.5912	0.7757	no
TraesCS1A02G270300	TraesCS1A02G270300	-	1A:464249663-464253896	8_6_94	10_1_94	OK	3.5451	5.89763	0.734308	1.25093	0.0328	0.150172	no
TraesCS1A02G270400	TraesCS1A02G270400	-	1A:464790699-464793947	8_6_94	10_1_94	OK	28.7589	16.196	-0.828372	-1.57546	0.0064	0.0557343	no
TraesCS1A02G270500	TraesCS1A02G270500	-	1A:464794578-464796552	8_6_94	10_1_94	OK	7.62066	7.5273	-0.0177851	-0.0286531	0.9599	0.980262	no
TraesCS1A02G270600	TraesCS1A02G270600	-	1A:464797146-464805227	8_6_94	10_1_94	OK	4.23128	6.05107	0.516094	0.958835	0.10065	0.29098	no
TraesCS1A02G270700	TraesCS1A02G270700	-	1A:464809425-464811387	8_6_94	10_1_94	OK	65.527	30.189	-1.11807	-2.12032	0.0002	0.00584849	yes
TraesCS1A02G270800	TraesCS1A02G270800	-	1A:464837011-464840398	8_6_94	10_1_94	OK	0.233611	0.619471	1.40693	1.19494	0.0385	0.165449	no
TraesCS1A02G270900	TraesCS1A02G270900	-	1A:464901177-464908479	8_6_94	10_1_94	OK	0.461655	1.95196	2.08004	2.14456	0.07675	0.248293	no
TraesCS1A02G271700	TraesCS1A02G271700	-	1A:465281933-465283274	8_6_94	10_1_94	OK	3.15843	4.30571	0.447046	0.571208	0.3075	0.543997	no
TraesCS1A02G272000	TraesCS1A02G272000	-	1A:465340923-465343552	8_6_94	10_1_94	OK	45.4656	27.583	-0.720999	-1.25076	0.02245	0.119428	no
TraesCS1A02G272100	TraesCS1A02G272100	-	1A:465451852-465455447	8_6_94	10_1_94	OK	18.1193	10.5332	-0.782577	-1.425	0.01385	0.0889696	no
TraesCS1A02G272200	TraesCS1A02G272200	-	1A:465464899-465470830	8_6_94	10_1_94	OK	8.25863	8.85535	0.100648	0.192285	0.738	0.866509	no
TraesCS1A02G272400	TraesCS1A02G272400	-	1A:465501522-465505875	8_6_94	10_1_94	OK	5.50728	5.52498	0.00462979	0.00856925	0.988	0.993132	no
TraesCS1A02G272600	TraesCS1A02G272600	-	1A:465522812-465524805	8_6_94	10_1_94	OK	1.20796	0.739653	-0.707651	-0.594995	0.30485	0.541413	no
TraesCS1A02G272700	TraesCS1A02G272700	-	1A:466036874-466039350	8_6_94	10_1_94	OK	1.96867	1.90077	-0.0506351	-0.0759258	0.8949	0.950025	no
TraesCS1A02G272800	TraesCS1A02G272800	-	1A:466341016-466341241	8_6_94	10_1_94	OK	0.837784	1.20691	0.526663	0.442993	0.64595	0.811544	no
TraesCS1A02G272900	TraesCS1A02G272900	-	1A:466348840-466351191	8_6_94	10_1_94	OK	3.04977	2.00645	-0.604057	-0.658447	0.25315	0.487431	no
TraesCS1A02G273000	TraesCS1A02G273000	-	1A:466896601-466899623	8_6_94	10_1_94	OK	8.61971	6.91698	-0.317496	-0.566164	0.32825	0.564055	no
TraesCS1A02G273100	TraesCS1A02G273100	-	1A:466926988-466930294	8_6_94	10_1_94	OK	8.84803	13.6951	0.630233	1.19666	0.04135	0.172764	no
TraesCS1A02G273200	TraesCS1A02G273200	-	1A:467156433-467160032	8_6_94	10_1_94	OK	1.51771	3.06771	1.01527	1.0812	0.06445	0.223522	no
TraesCS1A02G273400	TraesCS1A02G273400	-	1A:467181437-467183931	8_6_94	10_1_94	OK	11.4426	9.86632	-0.213836	-0.368432	0.5121	0.719462	no
TraesCS1A02G273500	TraesCS1A02G273500	-	1A:467184517-467186314	8_6_94	10_1_94	OK	10.5314	8.67468	-0.279814	-0.500484	0.3798	0.611233	no
TraesCS1A02G273900	TraesCS1A02G273900	-	1A:467255798-467260124	8_6_94	10_1_94	OK	0.232685	0.425937	0.872259	0.725747	0.23425	0.467593	no
TraesCS1A02G274300	TraesCS1A02G274300	-	1A:468598784-468599195	8_6_94	10_1_94	OK	17.5327	20.2715	0.209409	0.269112	0.6344	0.804827	no
TraesCS1A02G274400	TraesCS1A02G274400	-	1A:468605611-468609080	8_6_94	10_1_94	OK	2.17507	4.30831	0.986062	1.6333	0.00495	0.0474482	yes
TraesCS1A02G274800	TraesCS1A02G274800	-	1A:468847621-468849139	8_6_94	10_1_94	OK	2.28388	2.82845	0.308529	0.340353	0.5441	0.742379	no
TraesCS1A02G275000	TraesCS1A02G275000	-	1A:469309602-469310929	8_6_94	10_1_94	OK	1.69861	3.00666	0.823805	0.924409	0.111	0.307737	no
TraesCS1A02G275200	TraesCS1A02G275200	-	1A:469369454-469371619	8_6_94	10_1_94	OK	15.8058	22.8114	0.529301	1.03026	0.07505	0.244998	no
TraesCS1A02G275300	TraesCS1A02G275300	-	1A:469374579-469377056	8_6_94	10_1_94	OK	1.67295	2.1472	0.360062	0.486341	0.4069	0.635213	no
TraesCS1A02G275400	TraesCS1A02G275400	-	1A:469587132-469593624	8_6_94	10_1_94	OK	8.36651	13.4946	0.689689	1.20106	0.0374	0.162824	no
TraesCS1A02G275600	TraesCS1A02G275600	-	1A:469662813-469663861	8_6_94	10_1_94	OK	7.09271	4.99705	-0.505261	-0.66885	0.2337	0.467043	no
TraesCS1A02G275700	TraesCS1A02G275700	-	1A:470300055-470301243	8_6_94	10_1_94	OK	6.10862	5.09035	-0.263084	-0.367917	0.513	0.720015	no
TraesCS1A02G276100	TraesCS1A02G276100	-	1A:471320623-471326066	8_6_94	10_1_94	OK	4.15744	4.9171	0.242113	0.463241	0.4179	0.645346	no
TraesCS1A02G276200	TraesCS1A02G276200	-	1A:471480701-471483149	8_6_94	10_1_94	OK	2.04252	1.80212	-0.180654	-0.189271	0.7336	0.864077	no
TraesCS1A02G276300	TraesCS1A02G276300	-	1A:471488204-471489387	8_6_94	10_1_94	OK	2.22735	4.94278	1.15	1.35429	0.0197	0.11015	no
TraesCS1A02G276400	TraesCS1A02G276400	-	1A:471489978-471494342	8_6_94	10_1_94	OK	3.65979	4.58788	0.326067	0.591312	0.3102	0.546681	no
TraesCS1A02G276500	TraesCS1A02G276500	-	1A:471503707-471507782	8_6_94	10_1_94	OK	7.35456	6.85996	-0.100441	-0.183457	0.74605	0.870835	no
TraesCS1A02G276800	TraesCS1A02G276800	-	1A:471728743-471730911	8_6_94	10_1_94	OK	0.313502	0.707831	1.17493	1.0895	0.05955	0.21352	no
TraesCS1A02G277000	TraesCS1A02G277000	-	1A:472140796-472143555	8_6_94	10_1_94	OK	8.90702	9.43695	0.0833787	0.158024	0.77915	0.88902	no
TraesCS1A02G277400	TraesCS1A02G277400	-	1A:472550276-472552563	8_6_94	10_1_94	OK	1.09327	0.963254	-0.182668	-0.207945	0.7248	0.859639	no
TraesCS1A02G277500	TraesCS1A02G277500	-	1A:473009757-473011782	8_6_94	10_1_94	OK	218.175	103.124	-1.0811	-1.80143	0.0028	0.0330368	yes
TraesCS1A02G277600	TraesCS1A02G277600	-	1A:473032237-473034750	8_6_94	10_1_94	OK	53.779	29.5213	-0.865286	-1.58489	0.0056	0.051266	no
TraesCS1A02G277700	TraesCS1A02G277700	-	1A:473037522-473042364	8_6_94	10_1_94	OK	3.50265	3.11798	-0.167834	-0.301737	0.5974	0.779691	no
TraesCS1A02G278000	TraesCS1A02G278000	-	1A:473630542-473641488	8_6_94	10_1_94	OK	1.33537	2.26192	0.760305	1.38493	0.0166	0.0991964	no
TraesCS1A02G278100	TraesCS1A02G278100	-	1A:474189094-474196288	8_6_94	10_1_94	OK	2.16838	2.7401	0.337609	0.607899	0.2831	0.519512	no
TraesCS1A02G278200	TraesCS1A02G278200	-	1A:474197440-474201439	8_6_94	10_1_94	OK	7.57233	6.1786	-0.293456	-0.565795	0.3264	0.562469	no
TraesCS1A02G278300	TraesCS1A02G278300	-	1A:474217693-474220455	8_6_94	10_1_94	OK	7.89322	5.6908	-0.471982	-0.629761	0.2705	0.506327	no
TraesCS1A02G278400	TraesCS1A02G278400	-	1A:474225385-474229138	8_6_94	10_1_94	OK	0.389875	0.466308	0.258273	0.17779	0.76235	0.880179	no
TraesCS1A02G278500	TraesCS1A02G278500	-	1A:474260218-474260633	8_6_94	10_1_94	OK	1.49482	1.41769	-0.076435	-0.0361199	0.8932	0.949033	no
TraesCS1A02G278600	TraesCS1A02G278600	-	1A:474291360-474293659	8_6_94	10_1_94	OK	4.93276	3.82636	-0.366424	-0.545712	0.33585	0.57115	no
TraesCS1A02G278700	TraesCS1A02G278700	-	1A:474421054-474428708	8_6_94	10_1_94	OK	5.31933	1.57582	-1.75515	-2.23168	0.0007	0.0136237	yes
TraesCS1A02G278800	TraesCS1A02G278800	-	1A:474430832-474432419	8_6_94	10_1_94	OK	13.4294	19.6828	0.551534	0.831485	0.11865	0.31971	no
TraesCS1A02G278900	TraesCS1A02G278900	-	1A:474449754-474451774	8_6_94	10_1_94	OK	18.9425	8.30526	-1.18953	-2.1345	0.00035	0.00857714	yes
TraesCS1A02G279000	TraesCS1A02G279000	-	1A:474640544-474644247	8_6_94	10_1_94	OK	1.54604	1.93661	0.32496	0.523423	0.3605	0.594045	no
TraesCS1A02G279100	TraesCS1A02G279100	-	1A:474699334-474703163	8_6_94	10_1_94	OK	51.3322	47.6716	-0.106734	-0.198142	0.72715	0.860692	no
TraesCS1A02G279200	TraesCS1A02G279200	-	1A:474791493-474793789	8_6_94	10_1_94	OK	8.69535	3.74739	-1.21436	-1.8083	0.0019	0.0258169	yes
TraesCS1A02G279300	TraesCS1A02G279300	-	1A:475309489-475313192	8_6_94	10_1_94	OK	1.57547	2.51987	0.677564	1.01162	0.086	0.265437	no
TraesCS1A02G279500	TraesCS1A02G279500	-	1A:476908621-476911179	8_6_94	10_1_94	OK	83.0063	38.2842	-1.11647	-2.14309	0.00015	0.00473329	yes
TraesCS1A02G279800	TraesCS1A02G279800	-	1A:477014827-477019580	8_6_94	10_1_94	OK	0.446698	0.493852	0.144781	0.180456	0.74925	0.872769	no
TraesCS1A02G280200	TraesCS1A02G280200	-	1A:477655112-477667230	8_6_94	10_1_94	OK	0.407633	0.878747	1.10818	1.18508	0.0494	0.191381	no
TraesCS1A02G280300	TraesCS1A02G280300	-	1A:477730921-477734715	8_6_94	10_1_94	OK	12.8658	7.70184	-0.74027	-1.3667	0.0164	0.0984253	no
TraesCS1A02G280400	TraesCS1A02G280400	-	1A:477735711-477739169	8_6_94	10_1_94	OK	4.4515	8.48715	0.930989	1.58019	0.00675	0.0576531	no
TraesCS1A02G280500	TraesCS1A02G280500	-	1A:478256373-478258875	8_6_94	10_1_94	OK	32.6	47.1661	0.532878	1.03338	0.0769	0.248516	no
TraesCS1A02G280600	TraesCS1A02G280600	-	1A:478350772-478355542	8_6_94	10_1_94	OK	17.8791	21.1631	0.243283	0.463915	0.43835	0.6617	no
TraesCS1A02G280700	TraesCS1A02G280700	-	1A:478450778-478452828	8_6_94	10_1_94	OK	21.5539	18.3349	-0.233356	-0.379843	0.5191	0.724318	no
TraesCS1A02G280800	TraesCS1A02G280800	-	1A:478535518-478538442	8_6_94	10_1_94	OK	1.05118	0.658976	-0.673718	-0.768198	0.18085	0.404543	no
TraesCS1A02G280900	TraesCS1A02G280900	-	1A:478566905-478570715	8_6_94	10_1_94	OK	19.1677	14.4494	-0.40767	-0.776249	0.1815	0.405498	no
TraesCS1A02G281000	TraesCS1A02G281000	-	1A:478625936-478628984	8_6_94	10_1_94	OK	0.847964	1.54836	0.868665	0.941247	0.07265	0.240164	no
TraesCS1A02G281100	TraesCS1A02G281100	-	1A:479540488-479545436	8_6_94	10_1_94	OK	4.46975	5.80459	0.377001	0.625096	0.2585	0.493022	no
TraesCS1A02G281200	TraesCS1A02G281200	-	1A:479711766-479713481	8_6_94	10_1_94	OK	15.8285	12.5258	-0.337627	-0.599871	0.302	0.538288	no
TraesCS1A02G281300	TraesCS1A02G281300	-	1A:479817766-479820086	8_6_94	10_1_94	OK	8.50066	18.8244	1.14696	1.96777	0.00175	0.0244459	yes
TraesCS1A02G281400	TraesCS1A02G281400	-	1A:479827960-479840208	8_6_94	10_1_94	OK	3.81146	6.10475	0.679591	1.33256	0.01995	0.110994	no
TraesCS1A02G281600	TraesCS1A02G281600	-	1A:480424580-480428658	8_6_94	10_1_94	OK	17.9732	16.9982	-0.0804671	-0.155399	0.77635	0.887547	no
TraesCS1A02G281700	TraesCS1A02G281700	-	1A:480429131-480432551	8_6_94	10_1_94	OK	12.9147	10.4705	-0.302692	-0.561739	0.33645	0.57167	no
TraesCS1A02G281800	TraesCS1A02G281800	-	1A:480546649-480549947	8_6_94	10_1_94	OK	6.52553	9.4528	0.534647	1.02324	0.08395	0.261437	no
TraesCS1A02G282000	TraesCS1A02G282000	-	1A:480571079-480574092	8_6_94	10_1_94	OK	1.71129	2.17733	0.347473	0.511044	0.37455	0.606491	no
TraesCS1A02G282200	TraesCS1A02G282200	-	1A:480592130-480593673	8_6_94	10_1_94	OK	0.712146	1.5957	1.16395	1.26818	0.03795	0.164078	no
TraesCS1A02G282300	TraesCS1A02G282300	-	1A:480595189-480598675	8_6_94	10_1_94	OK	0.981196	5.75662	2.55261	2.47413	0.29475	0.531135	no
TraesCS1A02G282400	TraesCS1A02G282400	-	1A:480599129-480602337	8_6_94	10_1_94	OK	0.0591887	2.41414	5.35005	2.71058	0.0094	0.0705073	no
TraesCS1A02G282500	TraesCS1A02G282500	-	1A:480602851-480604031	8_6_94	10_1_94	OK	0.373224	2.11559	2.50294	1.93383	0.0423	0.174865	no
TraesCS1A02G282600	TraesCS1A02G282600	-	1A:480604084-480605860	8_6_94	10_1_94	OK	83.7344	166.268	0.989615	1.2316	0.0672	0.229131	no
TraesCS1A02G282700	TraesCS1A02G282700	-	1A:480746316-480749274	8_6_94	10_1_94	OK	6.42673	7.227	0.169311	0.31813	0.58365	0.770358	no
TraesCS1A02G282800	TraesCS1A02G282800	-	1A:480750171-480750864	8_6_94	10_1_94	OK	0.494657	0.841393	0.766353	0.477544	0.4019	0.630907	no
TraesCS1A02G283000	TraesCS1A02G283000	-	1A:480755305-480759476	8_6_94	10_1_94	OK	2.36861	2.59789	0.1333	0.200121	0.725	0.859757	no
TraesCS1A02G283100	TraesCS1A02G283100	-	1A:480808719-480811836	8_6_94	10_1_94	OK	2.29358	1.30187	-0.817014	-0.952586	0.09245	0.276922	no
TraesCS1A02G283200	TraesCS1A02G283200	-	1A:480826952-480831360	8_6_94	10_1_94	OK	7.94422	5.52006	-0.525222	-1.01084	0.0782	0.250949	no
TraesCS1A02G283400	TraesCS1A02G283400	-	1A:480933517-480936043	8_6_94	10_1_94	OK	1.20072	0.674481	-0.832052	-0.902244	0.1133	0.311269	no
TraesCS1A02G283600	TraesCS1A02G283600	-	1A:481289052-481292772	8_6_94	10_1_94	OK	22.5611	9.16551	-1.29955	-2.1591	0.00035	0.00857714	yes
TraesCS1A02G283800	TraesCS1A02G283800	-	1A:481648098-481655318	8_6_94	10_1_94	OK	5.862	8.41779	0.522048	1.03619	0.0757	0.246346	no
TraesCS1A02G283900	TraesCS1A02G283900	-	1A:481673551-481675855	8_6_94	10_1_94	OK	2.12223	6.65157	1.64812	1.71006	0.00425	0.0429282	yes
TraesCS1A02G284000	TraesCS1A02G284000	-	1A:481690846-481703225	8_6_94	10_1_94	OK	5.04164	3.62497	-0.475924	-0.906812	0.10785	0.302721	no
TraesCS1A02G284100	TraesCS1A02G284100	-	1A:481754146-481758368	8_6_94	10_1_94	OK	0.996034	0.895044	-0.154236	-0.17268	0.7671	0.882671	no
TraesCS1A02G284200	TraesCS1A02G284200	-	1A:481754146-481758368	8_6_94	10_1_94	OK	2.9112	4.19827	0.528181	0.463617	0.39805	0.627536	no
TraesCS1A02G284300	TraesCS1A02G284300	-	1A:481880421-481884082	8_6_94	10_1_94	OK	2.60104	3.03555	0.222871	0.359176	0.53465	0.735567	no
TraesCS1A02G284400	TraesCS1A02G284400	-	1A:481921986-481930381	8_6_94	10_1_94	OK	0.698156	1.40166	1.00551	1.46643	0.0131	0.0857306	no
TraesCS1A02G284500	TraesCS1A02G284500	-	1A:481932928-481934524	8_6_94	10_1_94	OK	4.07651	4.18528	0.0379914	0.0469143	0.9338	0.967638	no
TraesCS1A02G284800	TraesCS1A02G284800	-	1A:482277205-482278965	8_6_94	10_1_94	OK	83.2525	36.5026	-1.18949	-2.03741	0.00045	0.0101483	yes
TraesCS1A02G284900	TraesCS1A02G284900	-	1A:482328443-482329898	8_6_94	10_1_94	OK	5.79914	7.47863	0.366935	0.576518	0.31505	0.551491	no
TraesCS1A02G285000	TraesCS1A02G285000	-	1A:482335685-482339114	8_6_94	10_1_94	OK	1.40051	0.944231	-0.568739	-0.738116	0.2042	0.432997	no
TraesCS1A02G285200	TraesCS1A02G285200	-	1A:482758865-482761946	8_6_94	10_1_94	OK	22.227	19.7796	-0.1683	-0.327333	0.5646	0.756562	no
TraesCS1A02G285400	TraesCS1A02G285400	-	1A:482767937-482771537	8_6_94	10_1_94	OK	1.71457	1.53165	-0.162758	-0.227304	0.69155	0.839659	no
TraesCS1A02G285500	TraesCS1A02G285500	-	1A:482777473-482780309	8_6_94	10_1_94	OK	3.3155	2.62722	-0.33569	-0.371379	0.53465	0.735567	no
TraesCS1A02G285600	TraesCS1A02G285600	-	1A:482780625-482783275	8_6_94	10_1_94	OK	7.66947	5.79362	-0.404661	-0.688816	0.23555	0.469159	no
TraesCS1A02G285900	TraesCS1A02G285900	-	1A:482963666-482964392	8_6_94	10_1_94	OK	5.24709	3.84801	-0.447406	-0.472194	0.40585	0.63422	no
TraesCS1A02G286000	TraesCS1A02G286000	-	1A:482966427-482969358	8_6_94	10_1_94	OK	13.0543	17.1967	0.397607	0.775325	0.17485	0.396882	no
TraesCS1A02G286200	TraesCS1A02G286200	-	1A:483026578-483029884	8_6_94	10_1_94	OK	36.7113	37.3674	0.025557	0.0506705	0.9282	0.964942	no
TraesCS1A02G286300	TraesCS1A02G286300	-	1A:483033162-483035128	8_6_94	10_1_94	OK	99.0609	63.613	-0.638996	-0.948539	0.089	0.270864	no
TraesCS1A02G286500	TraesCS1A02G286500	-	1A:483195164-483197070	8_6_94	10_1_94	OK	0.809056	1.26328	0.642869	0.649657	0.2539	0.488326	no
TraesCS1A02G286900	TraesCS1A02G286900	-	1A:483678246-483679340	8_6_94	10_1_94	OK	201.863	158.123	-0.352331	-0.673451	0.23355	0.466996	no
TraesCS1A02G287000	TraesCS1A02G287000	-	1A:483861631-483862357	8_6_94	10_1_94	OK	49.4227	45.233	-0.127799	-0.229705	0.6823	0.834183	no
TraesCS1A02G287100	TraesCS1A02G287100	-	1A:483920342-483924559	8_6_94	10_1_94	OK	0.641838	0.798826	0.315672	0.376355	0.49465	0.706187	no
TraesCS1A02G287200	TraesCS1A02G287200	-	1A:483928063-483928857	8_6_94	10_1_94	OK	1.55983	1.25257	-0.316497	-0.249354	0.70485	0.847575	no
TraesCS1A02G287400	TraesCS1A02G287400	-	1A:484328734-484337743	8_6_94	10_1_94	OK	2.22424	4.02192	0.854574	1.67931	0.00355	0.0383871	yes
TraesCS1A02G287500	TraesCS1A02G287500	-	1A:484998885-485000259	8_6_94	10_1_94	OK	11.216	10.265	-0.127832	-0.194137	0.7394	0.867139	no
TraesCS1A02G287600	TraesCS1A02G287600	-	1A:485002246-485010324	8_6_94	10_1_94	OK	2.53059	3.6294	0.520256	0.975887	0.102	0.293137	no
TraesCS1A02G287700	TraesCS1A02G287700	-	1A:485010537-485011160	8_6_94	10_1_94	OK	100.933	45.0557	-1.16362	-1.97735	0.00115	0.0187067	yes
TraesCS1A02G287800	TraesCS1A02G287800	-	1A:485012382-485012973	8_6_94	10_1_94	OK	269.952	135.797	-0.991247	-1.82186	0.00265	0.0319332	yes
TraesCS1A02G288200	TraesCS1A02G288200	-	1A:485340568-485343951	8_6_94	10_1_94	OK	1.40167	2.05403	0.55131	0.959015	0.0989	0.287979	no
TraesCS1A02G288300	TraesCS1A02G288300	-	1A:485344774-485349821	8_6_94	10_1_94	OK	0.698161	0.781344	0.162398	0.202219	0.7122	0.852016	no
TraesCS1A02G288400	TraesCS1A02G288400	-	1A:485353186-485357741	8_6_94	10_1_94	OK	4.78536	6.95233	0.538869	1.06027	0.06565	0.225842	no
TraesCS1A02G288500	TraesCS1A02G288500	-	1A:485359630-485363435	8_6_94	10_1_94	OK	7.1704	4.49095	-0.675034	-0.992773	0.07635	0.247549	no
TraesCS1A02G288600	TraesCS1A02G288600	-	1A:485557977-485566303	8_6_94	10_1_94	OK	1.58133	3.34146	1.07934	2.09193	0.00025	0.00683697	yes
[truncated: 56,252 more rows]

## Sheet: Genes_significantly_regulated
test_id	gene_id	gene	locus	sample_1	sample_2	status	value_1	value_2	log2(fold_change)	FoldChange	test_stat	p_value	q_value	significant
ENSRNA050013744	ENSRNA050013744	U1	7A:138535923-138536082	8_6_94	10_1_94	OK	4.71525	0	#NAME?	#NAME?	#NAME?	0.00255	0.0311144	yes
ENSRNA050013774	ENSRNA050013774	LSU_rRNA_eukarya	1A:575586597-575586920	8_6_94	10_1_94	OK	0.940077	0	#NAME?	#NAME?	#NAME?	0.0014	0.0212152	yes
ENSRNA050013907	ENSRNA050013907	5_8S_rRNA	1A:392761-392917	8_6_94	10_1_94	OK	7.79286	0	#NAME?	#NAME?	#NAME?	0.0014	0.0212152	yes
ENSRNA050015612	ENSRNA050015612	Plant_SRP	7A:8076982-8077286	8_6_94	10_1_94	OK	0.572327	0	#NAME?	#NAME?	#NAME?	0.00365	0.0390193	yes
ENSRNA050015631	ENSRNA050015631	Plant_SRP	7A:7911644-7911961	8_6_94	10_1_94	OK	0.697665	0	#NAME?	#NAME?	#NAME?	5e-05	0.00207004	yes
ENSRNA050018674	ENSRNA050018674	LSU_rRNA_eukarya	Un:421394482-421394875	8_6_94	10_1_94	OK	1.27908	0	#NAME?	#NAME?	#NAME?	0.0002	0.00584849	yes
ENSRNA050019601	ENSRNA050019601	snoZ279_R105_R108	7D:134482832-134482936	8_6_94	10_1_94	OK	120.917	0	#NAME?	#NAME?	#NAME?	0.00255	0.0311144	yes
ENSRNA050019836	ENSRNA050019836	LSU_rRNA_eukarya	1D:254379793-254380020	8_6_94	10_1_94	OK	1.12962	0	#NAME?	#NAME?	#NAME?	0.00465	0.0456159	yes
ENSRNA050020254	ENSRNA050020254	5_8S_rRNA	Un:466541463-466541619	8_6_94	10_1_94	OK	6.64376	0	#NAME?	#NAME?	#NAME?	0.00255	0.0311144	yes
ENSRNA050020778	ENSRNA050020778	U1	5B:657596126-657596287	8_6_94	10_1_94	OK	4.98351	0	#NAME?	#NAME?	#NAME?	0.00315	0.0355947	yes
ENSRNA050021247	ENSRNA050021247	LSU_rRNA_eukarya	Un:448225742-448226135	8_6_94	10_1_94	OK	1.69818	0	#NAME?	#NAME?	#NAME?	5e-05	0.00207004	yes
ENSRNA050022776	ENSRNA050022776	RNase_MRP	3A:735888339-735888580	8_6_94	10_1_94	OK	2.25368	0	#NAME?	#NAME?	#NAME?	0.0017	0.024059	yes
ENSRNA050023020	ENSRNA050023020	Plant_SRP	4B:566984199-566984503	8_6_94	10_1_94	OK	3.5926	0	#NAME?	#NAME?	#NAME?	5e-05	0.00207004	yes
ENSRNA050023629	ENSRNA050023629	RNase_MRP	3B:812577430-812577670	8_6_94	10_1_94	OK	1.43909	0	#NAME?	#NAME?	#NAME?	0.0041	0.042003	yes
ENSRNA050024116	ENSRNA050024116	U1	4A:675138137-675138298	8_6_94	10_1_94	OK	3.63757	0	#NAME?	#NAME?	#NAME?	0.0015	0.0222332	yes
ENSRNA050024379	ENSRNA050024379	LSU_rRNA_eukarya	Un:392724253-392724531	8_6_94	10_1_94	OK	0.702045	0	#NAME?	#NAME?	#NAME?	0.0015	0.0222332	yes
TraesCS1A02G009400	TraesCS1A02G009400	-	1A:5645210-5650510	8_6_94	10_1_94	OK	0.34958	0	#NAME?	#NAME?	#NAME?	5e-05	0.00207004	yes
TraesCS1A02G009900	TraesCS1A02G009900	-	1A:6151747-6159140	8_6_94	10_1_94	OK	0.729961	0	#NAME?	#NAME?	#NAME?	5e-05	0.00207004	yes
TraesCS1A02G135800	TraesCS1A02G135800	-	1A:212017042-212018086	8_6_94	10_1_94	OK	1.75997	0	#NAME?	#NAME?	#NAME?	0.00425	0.0429282	yes
TraesCS1A02G265700	TraesCS1A02G265700	-	1A:461351278-461352000	8_6_94	10_1_94	OK	1.28102	0	#NAME?	#NAME?	#NAME?	5e-05	0.00207004	yes
TraesCS1A02G361700	TraesCS1A02G361700	-	1A:542170381-542170792	8_6_94	10_1_94	OK	54.1511	0	#NAME?	#NAME?	#NAME?	5e-05	0.00207004	yes
TraesCS1A02G377000	TraesCS1A02G377000	-	1A:550669383-550669599	8_6_94	10_1_94	OK	1.31968	0	#NAME?	#NAME?	#NAME?	0.0014	0.0212152	yes
TraesCS1B02G024300	TraesCS1B02G024300	-	1B:11691994-11693479	8_6_94	10_1_94	OK	9.62495	0	#NAME?	#NAME?	#NAME?	5e-05	0.00207004	yes
TraesCS1B02G026700	TraesCS1B02G026700	-	1B:12975408-12976118	8_6_94	10_1_94	OK	1.08172	0	#NAME?	#NAME?	#NAME?	5e-05	0.00207004	yes
TraesCS1B02G034600	TraesCS1B02G034600	-	1B:16530029-16530854	8_6_94	10_1_94	OK	0.480861	0	#NAME?	#NAME?	#NAME?	5e-05	0.00207004	yes
TraesCS1B02G276300	TraesCS1B02G276300	-	1B:484213938-484214829	8_6_94	10_1_94	OK	0.412685	0	#NAME?	#NAME?	#NAME?	5e-05	0.00207004	yes
TraesCS1B02G377100	TraesCS1B02G377100	-	1B:608949598-608952138	8_6_94	10_1_94	OK	2.17401	0	#NAME?	#NAME?	#NAME?	5e-05	0.00207004	yes
TraesCS1B02G385200	TraesCS1B02G385200	-	1B:618697611-618698922	8_6_94	10_1_94	OK	0.35507	0	#NAME?	#NAME?	#NAME?	0.0003	0.00774958	yes
TraesCS1B02G395800	TraesCS1B02G395800	-	1B:627841324-627841753	8_6_94	10_1_94	OK	2.28037	0	#NAME?	#NAME?	#NAME?	5e-05	0.00207004	yes
TraesCS1B02G397300	TraesCS1B02G397300	-	1B:628827506-628827752	8_6_94	10_1_94	OK	2.05987	0	#NAME?	#NAME?	#NAME?	5e-05	0.00207004	yes
TraesCS1B02G407500	TraesCS1B02G407500	-	1B:634600648-634602828	8_6_94	10_1_94	OK	1.90391	0	#NAME?	#NAME?	#NAME?	5e-05	0.00207004	yes
TraesCS1B02G416000	TraesCS1B02G416000	-	1B:641022991-641035971	8_6_94	10_1_94	OK	0.494026	0	#NAME?	#NAME?	#NAME?	0.0001	0.00354325	yes
TraesCS1D02G258200	TraesCS1D02G258200	-	1D:350971600-350971891	8_6_94	10_1_94	OK	0.475991	0	#NAME?	#NAME?	#NAME?	0.0041	0.042003	yes
TraesCS2A02G119900	TraesCS2A02G119900	-	2A:70193150-70194202	8_6_94	10_1_94	OK	0.332704	0	#NAME?	#NAME?	#NAME?	5e-05	0.00207004	yes
TraesCS2A02G123400	TraesCS2A02G123400	-	2A:72931105-72933177	8_6_94	10_1_94	OK	10.4818	0	#NAME?	#NAME?	#NAME?	5e-05	0.00207004	yes
TraesCS2A02G460500	TraesCS2A02G460500	-	2A:706919367-706919598	8_6_94	10_1_94	OK	3.51767	0	#NAME?	#NAME?	#NAME?	5e-05	0.00207004	yes
TraesCS2A02G564100	TraesCS2A02G564100	-	2A:764494169-764494541	8_6_94	10_1_94	OK	1.41633	0	#NAME?	#NAME?	#NAME?	5e-05	0.00207004	yes
TraesCS2A02G573400	TraesCS2A02G573400	-	2A:769002933-769004935	8_6_94	10_1_94	OK	0.499712	0	#NAME?	#NAME?	#NAME?	5e-05	0.00207004	yes
TraesCS2B02G128000	TraesCS2B02G128000	-	2B:95858741-95860915	8_6_94	10_1_94	OK	0.741883	0	#NAME?	#NAME?	#NAME?	5e-05	0.00207004	yes
TraesCS2B02G374400	TraesCS2B02G374400	-	2B:534398121-534398737	8_6_94	10_1_94	OK	0.653332	0	#NAME?	#NAME?	#NAME?	0.005	0.0477311	yes
TraesCS2B02G542000	TraesCS2B02G542000	-	2B:738410224-738411177	8_6_94	10_1_94	OK	2.42743	0	#NAME?	#NAME?	#NAME?	5e-05	0.00207004	yes
TraesCS2B02G624400	TraesCS2B02G624400	-	2B:797537678-797539303	8_6_94	10_1_94	OK	0.643106	0	#NAME?	#NAME?	#NAME?	5e-05	0.00207004	yes
TraesCS2B02G625900	TraesCS2B02G625900	-	2B:798390411-798393269	8_6_94	10_1_94	OK	0.283617	0	#NAME?	#NAME?	#NAME?	5e-05	0.00207004	yes
TraesCS2D02G016600	TraesCS2D02G016600	-	2D:7995682-7997461	8_6_94	10_1_94	OK	0.913901	0	#NAME?	#NAME?	#NAME?	5e-05	0.00207004	yes
TraesCS2D02G580800	TraesCS2D02G580800	-	2D:642828483-642830523	8_6_94	10_1_94	OK	2.20722	0	#NAME?	#NAME?	#NAME?	5e-05	0.00207004	yes
TraesCS2D02G587500	TraesCS2D02G587500	-	2D:645357354-645357949	8_6_94	10_1_94	OK	0.579291	0	#NAME?	#NAME?	#NAME?	0.00315	0.0355947	yes
TraesCS2D02G587700	TraesCS2D02G587700	-	2D:645429149-645430196	8_6_94	10_1_94	OK	1.3034	0	#NAME?	#NAME?	#NAME?	5e-05	0.00207004	yes
TraesCS2D02G587900	TraesCS2D02G587900	-	2D:645650230-645653557	8_6_94	10_1_94	OK	0.595576	0	#NAME?	#NAME?	#NAME?	5e-05	0.00207004	yes
TraesCS2D02G588600	TraesCS2D02G588600	-	2D:645757210-645759171	8_6_94	10_1_94	OK	0.504747	0	#NAME?	#NAME?	#NAME?	5e-05	0.00207004	yes
TraesCS2D02G590000	TraesCS2D02G590000	-	2D:646084347-646085236	8_6_94	10_1_94	OK	1.17524	0	#NAME?	#NAME?	#NAME?	5e-05	0.00207004	yes
TraesCS3A02G379600	TraesCS3A02G379600	-	3A:629106152-629107247	8_6_94	10_1_94	OK	0.501783	0	#NAME?	#NAME?	#NAME?	0.0041	0.042003	yes
TraesCS3A02G414900	TraesCS3A02G414900	-	3A:658292042-658293424	8_6_94	10_1_94	OK	0.868728	0	#NAME?	#NAME?	#NAME?	5e-05	0.00207004	yes
TraesCS3A02G518200	TraesCS3A02G518200	-	3A:735715803-735717631	8_6_94	10_1_94	OK	0.71172	0	#NAME?	#NAME?	#NAME?	5e-05	0.00207004	yes
TraesCS3B02G005200	TraesCS3B02G005200	-	3B:3067425-3067795	8_6_94	10_1_94	OK	1.07367	0	#NAME?	#NAME?	#NAME?	5e-05	0.00207004	yes
TraesCS3B02G005300	TraesCS3B02G005300	-	3B:3078081-3079527	8_6_94	10_1_94	OK	0.49354	0	#NAME?	#NAME?	#NAME?	5e-05	0.00207004	yes
TraesCS3B02G126800	TraesCS3B02G126800	-	3B:103721478-103722905	8_6_94	10_1_94	OK	2.5451	0	#NAME?	#NAME?	#NAME?	5e-05	0.00207004	yes
TraesCS3B02G126900	TraesCS3B02G126900	-	3B:103907872-103909976	8_6_94	10_1_94	OK	2.60996	0	#NAME?	#NAME?	#NAME?	5e-05	0.00207004	yes
TraesCS3B02G289300	TraesCS3B02G289300	-	3B:464219119-464220848	8_6_94	10_1_94	OK	5.29236	0	#NAME?	#NAME?	#NAME?	5e-05	0.00207004	yes
TraesCS3B02G380300	TraesCS3B02G380300	-	3B:597816091-597816980	8_6_94	10_1_94	OK	0.825498	0	#NAME?	#NAME?	#NAME?	5e-05	0.00207004	yes
TraesCS3B02G417900	TraesCS3B02G417900	-	3B:654655815-654658054	8_6_94	10_1_94	OK	0.409053	0	#NAME?	#NAME?	#NAME?	5e-05	0.00207004	yes
TraesCS3D02G000900	TraesCS3D02G000900	-	3D:507596-508251	8_6_94	10_1_94	OK	0.425493	0	#NAME?	#NAME?	#NAME?	5e-05	0.00207004	yes
TraesCS3D02G046300	TraesCS3D02G046300	-	3D:17556375-17557140	8_6_94	10_1_94	OK	0.901643	0	#NAME?	#NAME?	#NAME?	5e-05	0.00207004	yes
TraesCS3D02G416400	TraesCS3D02G416400	-	3D:527674493-527675712	8_6_94	10_1_94	OK	0.894593	0	#NAME?	#NAME?	#NAME?	5e-05	0.00207004	yes
TraesCS4A02G332000	TraesCS4A02G332000	-	4A:616501028-616501661	8_6_94	10_1_94	OK	1.04991	0	#NAME?	#NAME?	#NAME?	0.00115	0.0187067	yes
TraesCS4A02G390200	TraesCS4A02G390200	-	4A:667344887-667346497	8_6_94	10_1_94	OK	9.55982	0	#NAME?	#NAME?	#NAME?	5e-05	0.00207004	yes
TraesCS4B02G103800	TraesCS4B02G103800	-	4B:109920724-109923651	8_6_94	10_1_94	OK	1.18756	0	#NAME?	#NAME?	#NAME?	5e-05	0.00207004	yes
TraesCS4B02G170600	TraesCS4B02G170600	-	4B:373780207-373786616	8_6_94	10_1_94	OK	2.48068	0	#NAME?	#NAME?	#NAME?	5e-05	0.00207004	yes
TraesCS4B02G308800	TraesCS4B02G308800	-	4B:599399569-599399905	8_6_94	10_1_94	OK	1.7859	0	#NAME?	#NAME?	#NAME?	5e-05	0.00207004	yes
TraesCS4D02G030300	TraesCS4D02G030300	-	4D:13744320-13748912	8_6_94	10_1_94	OK	1.41075	0	#NAME?	#NAME?	#NAME?	5e-05	0.00207004	yes
TraesCS4D02G030400	TraesCS4D02G030400	-	4D:13838976-13840597	8_6_94	10_1_94	OK	0.990229	0	#NAME?	#NAME?	#NAME?	5e-05	0.00207004	yes
TraesCS4D02G030500	TraesCS4D02G030500	-	4D:13928451-13933386	8_6_94	10_1_94	OK	3.7241	0	#NAME?	#NAME?	#NAME?	5e-05	0.00207004	yes
TraesCS5A02G385100	TraesCS5A02G385100	-	5A:582955527-582955993	8_6_94	10_1_94	OK	0.626504	0	#NAME?	#NAME?	#NAME?	0.00495	0.0474482	yes
TraesCS5B02G061400	TraesCS5B02G061400	-	5B:68843884-68846621	8_6_94	10_1_94	OK	7.43383	0	#NAME?	#NAME?	#NAME?	5e-05	0.00207004	yes
TraesCS5B02G189600	TraesCS5B02G189600	-	5B:341547066-341577577	8_6_94	10_1_94	OK	1.07907	0	#NAME?	#NAME?	#NAME?	5e-05	0.00207004	yes
TraesCS5B02G262600	TraesCS5B02G262600	-	5B:447278044-447278684	8_6_94	10_1_94	OK	2.63721	0	#NAME?	#NAME?	#NAME?	5e-05	0.00207004	yes
TraesCS5B02G311200	TraesCS5B02G311200	-	5B:492819503-492820187	8_6_94	10_1_94	OK	1.00001	0	#NAME?	#NAME?	#NAME?	5e-05	0.00207004	yes
TraesCS5B02G437000	TraesCS5B02G437000	-	5B:610499428-610500013	8_6_94	10_1_94	OK	0.82448	0	#NAME?	#NAME?	#NAME?	0.00155	0.0226914	yes
TraesCS5B02G476300	TraesCS5B02G476300	-	5B:648736469-648737723	8_6_94	10_1_94	OK	0.303485	0	#NAME?	#NAME?	#NAME?	5e-05	0.00207004	yes
TraesCS5B02G495300	TraesCS5B02G495300	-	5B:662968262-662970659	8_6_94	10_1_94	OK	1.77113	0	#NAME?	#NAME?	#NAME?	5e-05	0.00207004	yes
TraesCS5B02G546200	TraesCS5B02G546200	-	5B:698452134-698467804	8_6_94	10_1_94	OK	0.940361	0	#NAME?	#NAME?	#NAME?	5e-05	0.00207004	yes
TraesCS5D02G082500	TraesCS5D02G082500	-	5D:84380017-84380209	8_6_94	10_1_94	OK	1.84176	0	#NAME?	#NAME?	#NAME?	0.0015	0.0222332	yes
TraesCS5D02G110700	TraesCS5D02G110700	-	5D:125738669-125739336	8_6_94	10_1_94	OK	1.19028	0	#NAME?	#NAME?	#NAME?	5e-05	0.00207004	yes
TraesCS5D02G317900	TraesCS5D02G317900	-	5D:410866295-410867018	8_6_94	10_1_94	OK	1.98901	0	#NAME?	#NAME?	#NAME?	5e-05	0.00207004	yes
TraesCS5D02G338300	TraesCS5D02G338300	-	5D:426699403-426700035	8_6_94	10_1_94	OK	0.625381	0	#NAME?	#NAME?	#NAME?	0.0015	0.0222332	yes
TraesCS5D02G504500	TraesCS5D02G504500	-	5D:530851199-530852278	8_6_94	10_1_94	OK	0.860045	0	#NAME?	#NAME?	#NAME?	5e-05	0.00207004	yes
TraesCS5D02G558900	TraesCS5D02G558900	-	5D:560338076-560338928	8_6_94	10_1_94	OK	0.367593	0	#NAME?	#NAME?	#NAME?	0.00035	0.00857714	yes
TraesCS6A02G039700	TraesCS6A02G039700	-	6A:20506870-20507713	8_6_94	10_1_94	OK	0.73953	0	#NAME?	#NAME?	#NAME?	5e-05	0.00207004	yes
TraesCS6B02G204200	TraesCS6B02G204200	-	6B:252840966-252844255	8_6_94	10_1_94	OK	1.38114	0	#NAME?	#NAME?	#NAME?	5e-05	0.00207004	yes
TraesCS6B02G389400	TraesCS6B02G389400	-	6B:664256174-664267824	8_6_94	10_1_94	OK	3.3633	0	#NAME?	#NAME?	#NAME?	5e-05	0.00207004	yes
TraesCS7A02G114100	TraesCS7A02G114100	-	7A:70182638-70184134	8_6_94	10_1_94	OK	0.581736	0	#NAME?	#NAME?	#NAME?	5e-05	0.00207004	yes
TraesCS7A02G198900	TraesCS7A02G198900	-	7A:161650539-161651403	8_6_94	10_1_94	OK	1.2634	0	#NAME?	#NAME?	#NAME?	5e-05	0.00207004	yes
TraesCS7A02G525600	TraesCS7A02G525600	-	7A:707974469-707975734	8_6_94	10_1_94	OK	0.500243	0	#NAME?	#NAME?	#NAME?	0.00135	0.0207381	yes
TraesCS7B02G016200	TraesCS7B02G016200	-	7B:13809256-13810555	8_6_94	10_1_94	OK	0.516405	0	#NAME?	#NAME?	#NAME?	5e-05	0.00207004	yes
TraesCS7B02G358500	TraesCS7B02G358500	-	7B:620652848-620653238	8_6_94	10_1_94	OK	1.86263	0	#NAME?	#NAME?	#NAME?	0.002	0.0267513	yes
TraesCS7B02G366200	TraesCS7B02G366200	-	7B:630107196-630110084	8_6_94	10_1_94	OK	2.14389	0	#NAME?	#NAME?	#NAME?	5e-05	0.00207004	yes
TraesCS7B02G446400	TraesCS7B02G446400	-	7B:709520208-709522006	8_6_94	10_1_94	OK	1.34758	0	#NAME?	#NAME?	#NAME?	5e-05	0.00207004	yes
TraesCS7B02G446500	TraesCS7B02G446500	-	7B:709522166-709526472	8_6_94	10_1_94	OK	2.60019	0	#NAME?	#NAME?	#NAME?	5e-05	0.00207004	yes
TraesCS7B02G452700	TraesCS7B02G452700	-	7B:714314919-714317444	8_6_94	10_1_94	OK	0.640157	0	#NAME?	#NAME?	#NAME?	5e-05	0.00207004	yes
TraesCS7B02G481400	TraesCS7B02G481400	-	7B:735304018-735306108	8_6_94	10_1_94	OK	10.6527	0	#NAME?	#NAME?	#NAME?	5e-05	0.00207004	yes
TraesCS7D02G007500	TraesCS7D02G007500	-	7D:3689087-3691430	8_6_94	10_1_94	OK	0.287835	0	#NAME?	#NAME?	#NAME?	5e-05	0.00207004	yes
TraesCS7D02G119400	TraesCS7D02G119400	-	7D:74133484-74133781	8_6_94	10_1_94	OK	0.842151	0	#NAME?	#NAME?	#NAME?	0.0041	0.042003	yes
TraesCS7D02G266200	TraesCS7D02G266200	-	7D:249079757-249080357	8_6_94	10_1_94	OK	0.619319	0	#NAME?	#NAME?	#NAME?	0.0002	0.00584849	yes
TraesCS7D02G464000	TraesCS7D02G464000	-	7D:578990873-578991224	8_6_94	10_1_94	OK	0.31751	0	#NAME?	#NAME?	#NAME?	0.00315	0.0355947	yes
TraesCSU02G136900	TraesCSU02G136900	-	Un:124697175-124701239	8_6_94	10_1_94	OK	1.04393	0	#NAME?	#NAME?	#NAME?	5e-05	0.00207004	yes
TraesCSU02G149300	TraesCSU02G149300	-	Un:178181302-178182942	8_6_94	10_1_94	OK	5.47622	0	#NAME?	#NAME?	#NAME?	5e-05	0.00207004	yes
TraesCSU02G266600	TraesCSU02G266600	-	Un:439417895-439418453	8_6_94	10_1_94	OK	0.845657	0	#NAME?	#NAME?	#NAME?	5e-05	0.00207004	yes
ENSRNA050020779	ENSRNA050020779	U1	5B:650165413-650165574	8_6_94	10_1_94	OK	0	5.71687	inf	#VALUE!	#NAME?	0.00075	0.0142632	yes
ENSRNA050024346	ENSRNA050024346	MIR159	3B:174450512-174450712	8_6_94	10_1_94	OK	0	1.69992	inf	#VALUE!	#NAME?	0.0011	0.0182397	yes
TraesCS1A02G007800	TraesCS1A02G007800	-	1A:4054741-4054960	8_6_94	10_1_94	OK	0	1.78044	inf	#VALUE!	#NAME?	0.0002	0.00584849	yes
TraesCS1A02G041300	TraesCS1A02G041300	-	1A:22633430-22634135	8_6_94	10_1_94	OK	0	1.60528	inf	#VALUE!	#NAME?	5e-05	0.00207004	yes
TraesCS1B02G090000	TraesCS1B02G090000	-	1B:90877277-90879389	8_6_94	10_1_94	OK	0	0.459533	inf	#VALUE!	#NAME?	0.0002	0.00584849	yes
TraesCS1B02G416500	TraesCS1B02G416500	-	1B:641519493-641519787	8_6_94	10_1_94	OK	0	0.538541	inf	#VALUE!	#NAME?	0.0043	0.0433055	yes
TraesCS1B02G461400	TraesCS1B02G461400	-	1B:674471682-674472654	8_6_94	10_1_94	OK	0	0.467337	inf	#VALUE!	#NAME?	5e-05	0.00207004	yes
TraesCS1D02G256400	TraesCS1D02G256400	-	1D:348984761-348985838	8_6_94	10_1_94	OK	0	0.351952	inf	#VALUE!	#NAME?	0.00265	0.0319332	yes
TraesCS1D02G338100	TraesCS1D02G338100	-	1D:427478190-427486273	8_6_94	10_1_94	OK	0	0.652116	inf	#VALUE!	#NAME?	5e-05	0.00207004	yes
TraesCS1D02G414800	TraesCS1D02G414800	-	1D:474506205-474506550	8_6_94	10_1_94	OK	0	0.691015	inf	#VALUE!	#NAME?	0.00375	0.0396877	yes
TraesCS2A02G143800	TraesCS2A02G143800	-	2A:88739208-88739738	8_6_94	10_1_94	OK	0	0.383303	inf	#VALUE!	#NAME?	0.0015	0.0222332	yes
TraesCS2A02G409300	TraesCS2A02G409300	-	2A:666834697-666836282	8_6_94	10_1_94	OK	0	0.331246	inf	#VALUE!	#NAME?	5e-05	0.00207004	yes
TraesCS2A02G450800	TraesCS2A02G450800	-	2A:700236462-700237462	8_6_94	10_1_94	OK	0	0.672046	inf	#VALUE!	#NAME?	0.00335	0.0370568	yes
TraesCS2A02G562300	TraesCS2A02G562300	-	2A:763449689-763450976	8_6_94	10_1_94	OK	0	0.830053	inf	#VALUE!	#NAME?	5e-05	0.00207004	yes
TraesCS2B02G150000	TraesCS2B02G150000	-	2B:116393520-116393829	8_6_94	10_1_94	OK	0	0.754613	inf	#VALUE!	#NAME?	0.0011	0.0182397	yes
TraesCS2B02G223100	TraesCS2B02G223100	-	2B:212930774-212931476	8_6_94	10_1_94	OK	0	0.485655	inf	#VALUE!	#NAME?	0.004	0.0413861	yes
TraesCS2B02G510500	TraesCS2B02G510500	-	2B:706567824-706568436	8_6_94	10_1_94	OK	0	0.714961	inf	#VALUE!	#NAME?	0.00325	0.0363231	yes
TraesCS2D02G022700	TraesCS2D02G022700	-	2D:10309951-10311664	8_6_94	10_1_94	OK	0	1.06716	inf	#VALUE!	#NAME?	5e-05	0.00207004	yes
TraesCS2D02G342200	TraesCS2D02G342200	-	2D:437898250-437901472	8_6_94	10_1_94	OK	0	0.432524	inf	#VALUE!	#NAME?	5e-05	0.00207004	yes
TraesCS3A02G143100	TraesCS3A02G143100	-	3A:124172880-124176487	8_6_94	10_1_94	OK	0	1.12103	inf	#VALUE!	#NAME?	5e-05	0.00207004	yes
TraesCS3A02G285800	TraesCS3A02G285800	-	3A:514306460-514308189	8_6_94	10_1_94	OK	0	0.525881	inf	#VALUE!	#NAME?	5e-05	0.00207004	yes
TraesCS3A02G479700	TraesCS3A02G479700	-	3A:711115386-711116920	8_6_94	10_1_94	OK	0	0.543734	inf	#VALUE!	#NAME?	5e-05	0.00207004	yes
TraesCS3B02G063600	TraesCS3B02G063600	-	3B:35697821-35698169	8_6_94	10_1_94	OK	0	4.9848	inf	#VALUE!	#NAME?	5e-05	0.00207004	yes
TraesCS3B02G063700	TraesCS3B02G063700	-	3B:35701445-35701793	8_6_94	10_1_94	OK	0	1.31731	inf	#VALUE!	#NAME?	5e-05	0.00207004	yes
TraesCS3B02G386000	TraesCS3B02G386000	-	3B:606275471-606276079	8_6_94	10_1_94	OK	0	0.867275	inf	#VALUE!	#NAME?	5e-05	0.00207004	yes
TraesCS3B02G586700	TraesCS3B02G586700	-	3B:813306815-813307268	8_6_94	10_1_94	OK	0	2.67691	inf	#VALUE!	#NAME?	5e-05	0.00207004	yes
TraesCS3D02G163400	TraesCS3D02G163400	-	3D:134658238-134659542	8_6_94	10_1_94	OK	0	0.434434	inf	#VALUE!	#NAME?	5e-05	0.00207004	yes
TraesCS3D02G254300	TraesCS3D02G254300	-	3D:355746749-355747286	8_6_94	10_1_94	OK	0	0.387153	inf	#VALUE!	#NAME?	0.0011	0.0182397	yes
TraesCS3D02G357900	TraesCS3D02G357900	-	3D:471078165-471078372	8_6_94	10_1_94	OK	0	2.87842	inf	#VALUE!	#NAME?	0.001	0.0170974	yes
TraesCS4B02G380600	TraesCS4B02G380600	-	4B:660683395-660684953	8_6_94	10_1_94	OK	0	0.798637	inf	#VALUE!	#NAME?	5e-05	0.00207004	yes
TraesCS5A02G492700	TraesCS5A02G492700	-	5A:662052507-662053053	8_6_94	10_1_94	OK	0	0.977737	inf	#VALUE!	#NAME?	5e-05	0.00207004	yes
TraesCS5D02G014200	TraesCS5D02G014200	-	5D:8020015-8022015	8_6_94	10_1_94	OK	0	0.580895	inf	#VALUE!	#NAME?	5e-05	0.00207004	yes
TraesCS5D02G189300	TraesCS5D02G189300	-	5D:291534988-291536855	8_6_94	10_1_94	OK	0	0.324688	inf	#VALUE!	#NAME?	0.0003	0.00774958	yes
TraesCS5D02G338500	TraesCS5D02G338500	-	5D:427519721-427520141	8_6_94	10_1_94	OK	0	0.915032	inf	#VALUE!	#NAME?	0.00015	0.00473329	yes
TraesCS5D02G517900	TraesCS5D02G517900	-	5D:539673605-539676094	8_6_94	10_1_94	OK	0	0.608728	inf	#VALUE!	#NAME?	5e-05	0.00207004	yes
TraesCS6A02G282600	TraesCS6A02G282600	-	6A:513764074-513764665	8_6_94	10_1_94	OK	0	0.69714	inf	#VALUE!	#NAME?	0.00315	0.0355947	yes
TraesCS6A02G284500	TraesCS6A02G284500	-	6A:516154648-516157014	8_6_94	10_1_94	OK	0	1.12213	inf	#VALUE!	#NAME?	5e-05	0.00207004	yes
TraesCS6A02G328300	TraesCS6A02G328300	-	6A:561603114-561604168	8_6_94	10_1_94	OK	0	0.480074	inf	#VALUE!	#NAME?	0.0015	0.0222332	yes
TraesCS6B02G063500	TraesCS6B02G063500	-	6B:42210585-42212065	8_6_94	10_1_94	OK	0	0.418011	inf	#VALUE!	#NAME?	5e-05	0.00207004	yes
TraesCS6B02G132400	TraesCS6B02G132400	-	6B:129296511-129297167	8_6_94	10_1_94	OK	0	0.6437	inf	#VALUE!	#NAME?	0.00025	0.00683697	yes
TraesCS7A02G226200	TraesCS7A02G226200	-	7A:195550194-195550927	8_6_94	10_1_94	OK	0	0.399298	inf	#VALUE!	#NAME?	5e-05	0.00207004	yes
TraesCS7A02G279800	TraesCS7A02G279800	-	7A:299324250-299324916	8_6_94	10_1_94	OK	0	0.551719	inf	#VALUE!	#NAME?	0.0007	0.0136237	yes
TraesCS7A02G538200	TraesCS7A02G538200	-	7A:715435626-715436554	8_6_94	10_1_94	OK	0	0.339731	inf	#VALUE!	#NAME?	0.0002	0.00584849	yes
TraesCS7B02G084700	TraesCS7B02G084700	-	7B:96585587-96585818	8_6_94	10_1_94	OK	0	1.66491	inf	#VALUE!	#NAME?	0.0024	0.0299427	yes
TraesCS7B02G462300	TraesCS7B02G462300	-	7B:719146530-719147356	8_6_94	10_1_94	OK	0	0.367503	inf	#VALUE!	#NAME?	0.0001	0.00354325	yes
TraesCS7B02G492700	TraesCS7B02G492700	-	7B:744604477-744605419	8_6_94	10_1_94	OK	0	1.12066	inf	#VALUE!	#NAME?	5e-05	0.00207004	yes
TraesCS7D02G204200	TraesCS7D02G204200	-	7D:162114992-162115812	8_6_94	10_1_94	OK	0	1.07169	inf	#VALUE!	#NAME?	5e-05	0.00207004	yes
TraesCS7D02G204300	TraesCS7D02G204300	-	7D:162190979-162191703	8_6_94	10_1_94	OK	0	1.30997	inf	#VALUE!	#NAME?	5e-05	0.00207004	yes
TraesCS7D02G204400	TraesCS7D02G204400	-	7D:162201279-162201972	8_6_94	10_1_94	OK	0	1.14068	inf	#VALUE!	#NAME?	5e-05	0.00207004	yes
TraesCS7D02G204500	TraesCS7D02G204500	-	7D:162214522-162215259	8_6_94	10_1_94	OK	0	0.729068	inf	#VALUE!	#NAME?	5e-05	0.00207004	yes
TraesCS7D02G204700	TraesCS7D02G204700	-	7D:162629029-162629771	8_6_94	10_1_94	OK	0	1.19225	inf	#VALUE!	#NAME?	5e-05	0.00207004	yes
TraesCS7D02G254300	TraesCS7D02G254300	-	7D:231259459-231260567	8_6_94	10_1_94	OK	0	0.519719	inf	#VALUE!	#NAME?	5e-05	0.00207004	yes
TraesCS7D02G385200	TraesCS7D02G385200	-	7D:499625016-499626697	8_6_94	10_1_94	OK	0	0.370912	inf	#VALUE!	#NAME?	0.0049	0.0471785	yes
TraesCS7D02G457400	TraesCS7D02G457400	-	7D:575741271-575743835	8_6_94	10_1_94	OK	0	0.424466	inf	#VALUE!	#NAME?	5e-05	0.00207004	yes
TraesCS3D02G478700	TraesCS3D02G478700	-	3D:578104982-578109272	8_6_94	10_1_94	OK	0.0480562	4.64906	6.59607	96.742	4.94615	5e-05	0.00207004	yes
TraesCS7B02G193300	TraesCS7B02G193300	-	7B:332171867-332172775	8_6_94	10_1_94	OK	0.0946441	2.76794	4.87016	29.2458	2.05847	0.005	0.0477311	yes
TraesCS7D02G122500	TraesCS7D02G122500	-	7D:76725955-76727916	8_6_94	10_1_94	OK	0.151309	3.70829	4.61518	24.508	2.23978	0.0041	0.042003	yes
TraesCS2D02G483100	TraesCS2D02G483100	-	2D:585063653-585065529	8_6_94	10_1_94	OK	0.101749	2.282	4.48721	22.4277	3.55419	0.0012	0.0192195	yes
TraesCS5B02G423700	TraesCS5B02G423700	-	5B:600054196-600056737	8_6_94	10_1_94	OK	0.258165	5.65	4.45189	21.8853	4.97344	5e-05	0.00207004	yes
TraesCS3B02G006600	TraesCS3B02G006600	-	3B:3410633-3412172	8_6_94	10_1_94	OK	0.153882	3.27393	4.41113	21.2756	4.09843	5e-05	0.00207004	yes
TraesCS6A02G106000	TraesCS6A02G106000	-	6A:74106397-74108541	8_6_94	10_1_94	OK	0.0355211	0.71633	4.33388	20.1664	2.04175	0.00045	0.0101483	yes
TraesCS7B02G212500	TraesCS7B02G212500	-	7B:388596010-388599653	8_6_94	10_1_94	OK	0.108634	2.05767	4.24347	18.9414	3.31235	0.00265	0.0319332	yes
TraesCS7A02G226300	TraesCS7A02G226300	-	7A:195567948-195569016	8_6_94	10_1_94	OK	0.480242	8.78834	4.19376	18.2999	3.89099	5e-05	0.00207004	yes
TraesCS7D02G228100	TraesCS7D02G228100	-	7D:188318140-188319203	8_6_94	10_1_94	OK	0.721802	12.8797	4.15735	17.8438	4.32361	5e-05	0.00207004	yes
TraesCS2D02G478300	TraesCS2D02G478300	-	2D:579756890-579761097	8_6_94	10_1_94	OK	0.318109	5.66678	4.15493	17.8139	5.65987	5e-05	0.00207004	yes
TraesCS5A02G428000	TraesCS5A02G428000	-	5A:612968420-612980162	8_6_94	10_1_94	OK	0.271833	4.35202	4.00089	16.0099	5.07553	5e-05	0.00207004	yes
TraesCS1D02G266300	TraesCS1D02G266300	-	1D:362130090-362132665	8_6_94	10_1_94	OK	0.128773	2.03591	3.98277	15.81	3.39554	0.00085	0.0154295	yes
TraesCS2A02G377400	TraesCS2A02G377400	-	2A:619756473-619758222	8_6_94	10_1_94	OK	0.185397	2.86516	3.94993	15.4542	4.27185	5e-05	0.00207004	yes
TraesCS3D02G440900	TraesCS3D02G440900	-	3D:551271725-551273867	8_6_94	10_1_94	OK	0.0858528	1.26928	3.886	14.7844	2.65021	0.00245	0.0303133	yes
TraesCS4D02G346800	TraesCS4D02G346800	-	4D:500526911-500529866	8_6_94	10_1_94	OK	0.0645175	0.926673	3.8443	14.3631	2.57353	0.0001	0.00354325	yes
TraesCS7A02G555300	TraesCS7A02G555300	-	7A:727228720-727230700	8_6_94	10_1_94	OK	0.108545	1.5539	3.83954	14.3158	3.37085	5e-05	0.00207004	yes
TraesCS5A02G004700	TraesCS5A02G004700	-	5A:3194779-3197691	8_6_94	10_1_94	OK	0.0309667	0.442459	3.83675	14.2882	2.30225	0.0052	0.0489583	yes
TraesCS4B02G352200	TraesCS4B02G352200	-	4B:644366373-644368870	8_6_94	10_1_94	OK	0.161428	2.26314	3.80936	14.0195	3.02978	0.00045	0.0101483	yes
TraesCSU02G001100	TraesCSU02G001100	-	Un:1482607-1486686	8_6_94	10_1_94	OK	0.0404193	0.564945	3.80499	13.9771	2.57936	0.0002	0.00584849	yes
TraesCS1B02G018700	TraesCS1B02G018700	-	1B:8913932-8916204	8_6_94	10_1_94	OK	0.287861	4.00636	3.79885	13.9177	3.44989	5e-05	0.00207004	yes
TraesCS5A02G268600	TraesCS5A02G268600	-	5A:479236387-479239870	8_6_94	10_1_94	OK	0.206554	2.75047	3.73509	13.316	3.85751	5e-05	0.00207004	yes
TraesCS3A02G393200	TraesCS3A02G393200	-	3A:641012140-641013235	8_6_94	10_1_94	OK	0.87736	11.6297	3.7285	13.2553	3.86834	5e-05	0.00207004	yes
TraesCSU02G243200	TraesCSU02G243200	-	Un:364044818-364045572	8_6_94	10_1_94	OK	0.927988	11.7228	3.65907	12.6325	3.6402	5e-05	0.00207004	yes
TraesCS5A02G184300	TraesCS5A02G184300	-	5A:383945078-383948279	8_6_94	10_1_94	OK	0.0635497	0.794427	3.64396	12.5009	2.64142	0.00305	0.0349048	yes
TraesCS4D02G055000	TraesCS4D02G055000	-	4D:30398527-30408347	8_6_94	10_1_94	OK	0.0438473	0.544031	3.63313	12.4074	3.65392	5e-05	0.00207004	yes
TraesCS7B02G253600	TraesCS7B02G253600	-	7B:467528001-467535268	8_6_94	10_1_94	OK	0.029282	0.361696	3.62669	12.3521	2.50712	0.00105	0.0177132	yes
TraesCS2D02G516200	TraesCS2D02G516200	-	2D:607651366-607657784	8_6_94	10_1_94	OK	0.0859261	1.04591	3.60551	12.1721	3.5995	5e-05	0.00207004	yes
TraesCS5D02G436000	TraesCS5D02G436000	-	5D:490772354-490783563	8_6_94	10_1_94	OK	0.116267	1.36674	3.55522	11.7551	3.79536	5e-05	0.00207004	yes
TraesCS5A02G493200	TraesCS5A02G493200	-	5A:662347838-662351846	8_6_94	10_1_94	OK	0.371885	4.18665	3.49287	11.2579	3.80158	5e-05	0.00207004	yes
TraesCS5A02G421800	TraesCS5A02G421800	-	5A:608031536-608034219	8_6_94	10_1_94	OK	0.690116	7.67017	3.47435	11.1143	3.91567	5e-05	0.00207004	yes
TraesCS5A02G391700	TraesCS5A02G391700	-	5A:587411453-587423416	8_6_94	10_1_94	OK	11.5648	128.52	3.47418	11.113	6.15055	5e-05	0.00207004	yes
TraesCS6D02G400500	TraesCS6D02G400500	-	6D:470102302-470104546	8_6_94	10_1_94	OK	0.0517767	0.57031	3.46137	11.0148	2.67001	0.0004	0.00941811	yes
TraesCS3A02G393100	TraesCS3A02G393100	-	3A:640879611-640880640	8_6_94	10_1_94	OK	0.433046	4.75841	3.45789	10.9883	2.92352	0.00205	0.0271335	yes
TraesCS4B02G352400	TraesCS4B02G352400	-	4B:644476216-644478473	8_6_94	10_1_94	OK	0.457859	5.02378	3.4558	10.9723	4.15371	5e-05	0.00207004	yes
TraesCS7B02G017000	TraesCS7B02G017000	-	7B:14865745-14866569	8_6_94	10_1_94	OK	0.839344	9.14944	3.44635	10.9007	3.1946	5e-05	0.00207004	yes
TraesCS2A02G022500	TraesCS2A02G022500	-	2A:10911041-10914681	8_6_94	10_1_94	OK	0.132406	1.43597	3.43898	10.8452	3.75782	5e-05	0.00207004	yes
TraesCS5D02G227400	TraesCS5D02G227400	-	5D:335079403-335080447	8_6_94	10_1_94	OK	0.131785	1.42617	3.43588	10.8219	2.54146	0.0037	0.0392727	yes
TraesCS5D02G522000	TraesCS5D02G522000	-	5D:542679856-542681089	8_6_94	10_1_94	OK	0.149862	1.60049	3.4168	10.6797	2.80352	0.00025	0.00683697	yes
TraesCS5D02G377700	TraesCS5D02G377700	-	5D:449667214-449667879	8_6_94	10_1_94	OK	1.72658	18.2852	3.40469	10.5904	4.04565	0.0009	0.0160275	yes
TraesCS2D02G348600	TraesCS2D02G348600	-	2D:446599969-446605379	8_6_94	10_1_94	OK	0.0816838	0.86176	3.39916	10.5499	2.74761	0.00075	0.0142632	yes
TraesCS1D02G019000	TraesCS1D02G019000	-	1D:8259961-8261206	8_6_94	10_1_94	OK	0.300353	3.15947	3.39495	10.5192	3.19828	0.0003	0.00774958	yes
TraesCS1B02G349100	TraesCS1B02G349100	-	1B:579777408-579778842	8_6_94	10_1_94	OK	0.265114	2.75234	3.37598	10.3818	3.95254	5e-05	0.00207004	yes
TraesCS2A02G045400	TraesCS2A02G045400	-	2A:17857165-17858293	8_6_94	10_1_94	OK	0.98108	10.0206	3.35246	10.2139	3.89873	5e-05	0.00207004	yes
TraesCS3D02G386000	TraesCS3D02G386000	-	3D:501413267-501414380	8_6_94	10_1_94	OK	0.336413	3.43475	3.3519	10.2099	2.79245	0.0017	0.024059	yes
TraesCS7A02G312800	TraesCS7A02G312800	-	7A:443963035-443966892	8_6_94	10_1_94	OK	0.486308	4.80198	3.30369	9.87438	3.52881	5e-05	0.00207004	yes
TraesCS5B02G569300	TraesCS5B02G569300	-	5B:711821936-711830615	8_6_94	10_1_94	OK	0.111993	1.09892	3.2946	9.81236	3.72477	5e-05	0.00207004	yes
TraesCSU02G125000	TraesCSU02G125000	-	Un:108543479-108548198	8_6_94	10_1_94	OK	0.518938	5.07499	3.28977	9.77956	2.81565	0.0007	0.0136237	yes
TraesCS3A02G141100	TraesCS3A02G141100	-	3A:120266287-120268695	8_6_94	10_1_94	OK	0.195152	1.87183	3.26178	9.59166	2.48295	0.0017	0.024059	yes
TraesCS2A02G534300	TraesCS2A02G534300	-	2A:749913987-749915405	8_6_94	10_1_94	OK	0.0963889	0.918491	3.25233	9.52903	2.61221	0.0012	0.0192195	yes
TraesCSU02G069100	TraesCSU02G069100	-	Un:59599525-59602112	8_6_94	10_1_94	OK	0.0848434	0.805804	3.24755	9.49751	2.67713	0.0051	0.0483214	yes
TraesCS2D02G078000	TraesCS2D02G078000	-	2D:33365169-33367595	8_6_94	10_1_94	OK	0.0590998	0.553407	3.22712	9.36397	2.60233	0.00015	0.00473329	yes
TraesCS2B02G394500	TraesCS2B02G394500	-	2B:559306001-559310070	8_6_94	10_1_94	OK	0.420659	3.89729	3.21175	9.26474	4.40775	5e-05	0.00207004	yes
TraesCS3B02G290300	TraesCS3B02G290300	-	3B:465928341-465935315	8_6_94	10_1_94	OK	0.0845819	0.783631	3.21175	9.26474	3.75586	5e-05	0.00207004	yes
TraesCS1B02G025500	TraesCS1B02G025500	-	1B:12427310-12432859	8_6_94	10_1_94	OK	0.0351704	0.320535	3.18805	9.11378	2.50397	0.0003	0.00774958	yes
TraesCS5D02G430100	TraesCS5D02G430100	-	5D:487467241-487469967	8_6_94	10_1_94	OK	0.356208	3.19548	3.16524	8.97082	3.41066	5e-05	0.00207004	yes
TraesCS5D02G360600	TraesCS5D02G360600	-	5D:440247265-440248354	8_6_94	10_1_94	OK	0.371627	3.33235	3.16461	8.9669	2.49767	0.00315	0.0355947	yes
TraesCS3B02G156300	TraesCS3B02G156300	-	3B:148998828-149001574	8_6_94	10_1_94	OK	0.359588	3.18202	3.14552	8.84903	3.53058	0.0001	0.00354325	yes
TraesCS3B02G099500	TraesCS3B02G099500	-	3B:66586169-66588662	8_6_94	10_1_94	OK	0.0908421	0.799005	3.13677	8.79553	2.61427	0.00065	0.0129314	yes
TraesCS3D02G464600	TraesCS3D02G464600	-	3D:568493673-568497001	8_6_94	10_1_94	OK	0.068638	0.600898	3.13004	8.75459	2.86762	0.00055	0.0115286	yes
TraesCSU02G115700	TraesCSU02G115700	-	Un:100174902-100181162	8_6_94	10_1_94	OK	0.328267	2.86662	3.12641	8.73259	4.66304	5e-05	0.00207004	yes
TraesCS7A02G216900	TraesCS7A02G216900	-	7A:183641635-183644215	8_6_94	10_1_94	OK	0.0754863	0.647962	3.10162	8.58382	3.27981	5e-05	0.00207004	yes
TraesCS2A02G025700	TraesCS2A02G025700	-	2A:12101767-12103434	8_6_94	10_1_94	OK	0.368421	3.15531	3.09836	8.56445	2.82282	5e-05	0.00207004	yes
TraesCS5D02G509800	TraesCS5D02G509800	-	5D:534864326-534866881	8_6_94	10_1_94	OK	3.90479	33.1848	3.08721	8.49851	5.62622	5e-05	0.00207004	yes
TraesCS5D02G288900	TraesCS5D02G288900	-	5D:387960840-387961047	8_6_94	10_1_94	OK	2.94197	24.9661	3.08512	8.48621	2.22991	0.0049	0.0471785	yes
TraesCS2B02G414800	TraesCS2B02G414800	-	2B:592801834-592804641	8_6_94	10_1_94	OK	0.330938	2.80537	3.08356	8.47704	3.31014	0.00125	0.0197541	yes
TraesCS2A02G498700	TraesCS2A02G498700	-	2A:728759021-728760162	8_6_94	10_1_94	OK	10.0939	85.0622	3.07503	8.42706	3.60249	5e-05	0.00207004	yes
TraesCS5D02G401500	TraesCS5D02G401500	-	5D:467176608-467184508	8_6_94	10_1_94	OK	1.55596	13.0944	3.07307	8.41562	4.65155	5e-05	0.00207004	yes
TraesCSU02G061800	TraesCSU02G061800	-	Un:48204581-48207670	8_6_94	10_1_94	OK	0.239395	1.98562	3.05212	8.2943	3.42952	0.00275	0.0327387	yes
TraesCS2B02G497300	TraesCS2B02G497300	-	2B:693885305-693896693	8_6_94	10_1_94	OK	0.0518025	0.428625	3.04862	8.2742	2.20277	0.00095	0.0165833	yes
TraesCS2A02G365000	TraesCS2A02G365000	-	2A:608871056-608872541	8_6_94	10_1_94	OK	0.561129	4.50427	3.00489	8.02716	3.97058	0.00015	0.00473329	yes
TraesCS5D02G488900	TraesCS5D02G488900	-	5D:524259451-524261298	8_6_94	10_1_94	OK	0.0961686	0.768025	2.99751	7.9862	2.21228	0.00425	0.0429282	yes
TraesCS5B02G513700	TraesCS5B02G513700	-	5B:678618220-678622534	8_6_94	10_1_94	OK	0.344039	2.74159	2.99437	7.96884	2.64248	5e-05	0.00207004	yes
TraesCS3B02G094100	TraesCS3B02G094100	-	3B:62964338-62972385	8_6_94	10_1_94	OK	0.183963	1.46539	2.9938	7.96569	3.15159	5e-05	0.00207004	yes
TraesCS2B02G034200	TraesCS2B02G034200	-	2B:16813612-16816571	8_6_94	10_1_94	OK	0.577883	4.60017	2.99284	7.96039	3.92341	5e-05	0.00207004	yes
TraesCS3A02G057900	TraesCS3A02G057900	-	3A:34050272-34051807	8_6_94	10_1_94	OK	0.194249	1.54311	2.98986	7.94397	2.61595	0.00145	0.0217466	yes
TraesCS1A02G432600	TraesCS1A02G432600	-	1A:584345065-584355928	8_6_94	10_1_94	OK	0.214097	1.69812	2.9876	7.93153	3.80719	5e-05	0.00207004	yes
TraesCS1B02G013300	TraesCS1B02G013300	-	1B:6340631-6342219	8_6_94	10_1_94	OK	0.228658	1.76573	2.94901	7.72219	2.81456	0.0006	0.0122677	yes
TraesCS7D02G309200	TraesCS7D02G309200	-	7D:392262981-392266693	8_6_94	10_1_94	OK	0.436928	3.36758	2.94624	7.70738	2.7665	0.00015	0.00473329	yes
TraesCS7A02G562000	TraesCS7A02G562000	-	7A:732933657-732936411	8_6_94	10_1_94	OK	0.0549469	0.422955	2.9444	7.69755	2.2305	0.0018	0.02487	yes
TraesCS6A02G401500	TraesCS6A02G401500	-	6A:609972317-609973926	8_6_94	10_1_94	OK	0.497673	3.82564	2.94243	7.68705	3.06006	5e-05	0.00207004	yes
TraesCS5B02G529100	TraesCS5B02G529100	-	5B:687745232-687747467	8_6_94	10_1_94	OK	1.14725	8.80731	2.94052	7.67688	3.87714	5e-05	0.00207004	yes
TraesCS4A02G488300	TraesCS4A02G488300	-	4A:740015481-740022762	8_6_94	10_1_94	OK	0.0448601	0.344241	2.93991	7.67363	3.08254	5e-05	0.00207004	yes
TraesCS3D02G072000	TraesCS3D02G072000	-	3D:32265564-32272759	8_6_94	10_1_94	OK	0.0796965	0.610241	2.93679	7.65706	2.6979	0.0003	0.00774958	yes
TraesCS3B02G579600	TraesCS3B02G579600	-	3B:809058689-809059142	8_6_94	10_1_94	OK	0.856453	6.49089	2.92197	7.5788	2.75992	0.0031	0.0352485	yes
TraesCS7A02G067500	TraesCS7A02G067500	-	7A:33882393-33893413	8_6_94	10_1_94	OK	0.06978	0.528322	2.92053	7.57124	2.61821	0.001	0.0170974	yes
TraesCSU02G032000	TraesCSU02G032000	-	Un:29514712-29521106	8_6_94	10_1_94	OK	0.0802458	0.601465	2.90598	7.49527	3.30608	5e-05	0.00207004	yes
TraesCS3A02G015600	TraesCS3A02G015600	-	3A:10340217-10351347	8_6_94	10_1_94	OK	0.905452	6.72734	2.89333	7.42983	4.4086	5e-05	0.00207004	yes
TraesCS7A02G555400	TraesCS7A02G555400	-	7A:727230904-727232545	8_6_94	10_1_94	OK	0.379309	2.81768	2.89306	7.42844	3.11954	5e-05	0.00207004	yes
TraesCS6B02G201300	TraesCS6B02G201300	-	6B:243268239-243270605	8_6_94	10_1_94	OK	0.131959	0.97811	2.88991	7.41224	2.35885	0.0014	0.0212152	yes
TraesCS2B02G003400	TraesCS2B02G003400	-	2B:1792603-1794942	8_6_94	10_1_94	OK	0.485683	3.58082	2.8822	7.37274	3.58892	5e-05	0.00207004	yes
TraesCS2B02G602449	TraesCS2B02G602449	-	2B:784714507-784720317	8_6_94	10_1_94	OK	0.319627	2.34049	2.87235	7.32257	2.74219	0.0001	0.00354325	yes
TraesCS4A02G373800	TraesCS4A02G373800	-	4A:648894103-648897077	8_6_94	10_1_94	OK	0.362717	2.65044	2.86932	7.30721	3.01891	0.0001	0.00354325	yes
TraesCS4A02G447700	TraesCS4A02G447700	-	4A:714520132-714523356	8_6_94	10_1_94	OK	0.0586699	0.42617	2.86074	7.26388	2.38107	0.00045	0.0101483	yes
TraesCS3B02G555800	TraesCS3B02G555800	-	3B:789226670-789230631	8_6_94	10_1_94	OK	0.0655729	0.473873	2.85333	7.22666	2.8504	0.0004	0.00941811	yes
TraesCS5B02G452600	TraesCS5B02G452600	-	5B:625448783-625452238	8_6_94	10_1_94	OK	0.239679	1.71994	2.84318	7.176	2.88523	0.00015	0.00473329	yes
TraesCS6A02G342000	TraesCS6A02G342000	-	6A:574524920-574530023	8_6_94	10_1_94	OK	0.218803	1.56641	2.83976	7.15901	2.61597	0.00315	0.0355947	yes
TraesCS2A02G108100	TraesCS2A02G108100	-	2A:60077973-60079508	8_6_94	10_1_94	OK	0.374601	2.67979	2.83869	7.1537	2.77055	0.00045	0.0101483	yes
TraesCS5D02G428900	TraesCS5D02G428900	-	5D:486250056-486254710	8_6_94	10_1_94	OK	0.348862	2.49037	2.83563	7.13854	4.42876	5e-05	0.00207004	yes
TraesCS5D02G429700	TraesCS5D02G429700	-	5D:487171740-487176035	8_6_94	10_1_94	OK	0.0600332	0.428407	2.83515	7.13617	2.49289	0.00055	0.0115286	yes
TraesCSU02G063600	TraesCSU02G063600	-	Un:50263517-50266185	8_6_94	10_1_94	OK	0.3417	2.42755	2.8287	7.10434	2.52521	0.00015	0.00473329	yes
TraesCS3B02G571400	TraesCS3B02G571400	-	3B:802998104-802999707	8_6_94	10_1_94	OK	0.703976	4.99987	2.82829	7.10232	2.968	0.00395	0.0410878	yes
TraesCS2B02G383500	TraesCS2B02G383500	-	2B:547056742-547059023	8_6_94	10_1_94	OK	0.576806	4.08946	2.82575	7.08982	2.13669	0.0052	0.0489583	yes
TraesCS7B02G441000	TraesCS7B02G441000	-	7B:706118203-706130510	8_6_94	10_1_94	OK	0.306824	2.13275	2.79723	6.95105	3.0479	5e-05	0.00207004	yes
TraesCS2D02G270300	TraesCS2D02G270300	-	2D:334040935-334043454	8_6_94	10_1_94	OK	0.138009	0.95898	2.79674	6.94869	2.14205	0.0048	0.0465542	yes
TraesCS5B02G549000	TraesCS5B02G549000	-	5B:701158487-701163796	8_6_94	10_1_94	OK	0.0544757	0.3785	2.79661	6.94806	1.71776	0.00115	0.0187067	yes
TraesCS1B02G131700	TraesCS1B02G131700	-	1B:165064560-165065394	8_6_94	10_1_94	OK	2.08051	14.3456	2.7856	6.89524	3.45348	5e-05	0.00207004	yes
TraesCS7A02G067600	TraesCS7A02G067600	-	7A:33899078-33904395	8_6_94	10_1_94	OK	0.0516361	0.355125	2.78187	6.87743	2.70718	0.0005	0.0108515	yes
TraesCS7A02G057100	TraesCS7A02G057100	-	7A:27461222-27463355	8_6_94	10_1_94	OK	0.110642	0.759884	2.77988	6.86795	2.09497	0.00365	0.0390193	yes
TraesCS1D02G017600	TraesCS1D02G017600	-	1D:7868466-7872465	8_6_94	10_1_94	OK	0.301128	2.06709	2.77915	6.86448	2.79324	0.0001	0.00354325	yes
TraesCS5B02G512900	TraesCS5B02G512900	-	5B:678315327-678318194	8_6_94	10_1_94	OK	0.467388	3.16204	2.75816	6.76533	2.71927	0.00015	0.00473329	yes
TraesCS2D02G491200	TraesCS2D02G491200	-	2D:589972465-589978865	8_6_94	10_1_94	OK	0.057662	0.390098	2.75814	6.76523	2.78113	0.00025	0.00683697	yes
TraesCS7D02G043100	TraesCS7D02G043100	-	7D:22264485-22268193	8_6_94	10_1_94	OK	0.0620499	0.419598	2.75751	6.76228	2.24527	0.00235	0.0295531	yes
TraesCS5B02G511500	TraesCS5B02G511500	-	5B:676920835-676925107	8_6_94	10_1_94	OK	0.224883	1.51344	2.75058	6.72988	2.30303	0.0029	0.0337518	yes
TraesCS2B02G289900	TraesCS2B02G289900	-	2B:402217631-402220229	8_6_94	10_1_94	OK	0.120022	0.806261	2.74795	6.71762	2.10754	0.0013	0.0202748	yes
TraesCS2A02G003300	TraesCS2A02G003300	-	2A:2259875-2261721	8_6_94	10_1_94	OK	2.45447	16.252	2.72713	6.62137	4.52164	5e-05	0.00207004	yes
TraesCS1B02G398600	TraesCS1B02G398600	-	1B:629702738-629704071	8_6_94	10_1_94	OK	2.24303	14.8286	2.72486	6.61096	4.29611	5e-05	0.00207004	yes
TraesCS7A02G046800	TraesCS7A02G046800	-	7A:21204432-21206595	8_6_94	10_1_94	OK	0.328823	2.14273	2.70407	6.51638	2.59657	0.00015	0.00473329	yes
TraesCS5B02G085300	TraesCS5B02G085300	-	5B:108050406-108053038	8_6_94	10_1_94	OK	0.238669	1.55476	2.70361	6.5143	1.79884	0.0017	0.024059	yes
TraesCS6B02G247500	TraesCS6B02G247500	-	6B:440774689-440787507	8_6_94	10_1_94	OK	0.0824793	0.535551	2.69892	6.49316	2.26258	0.0006	0.0122677	yes
TraesCS6A02G389900	TraesCS6A02G389900	-	6A:605102519-605104336	8_6_94	10_1_94	OK	0.105189	0.682378	2.69759	6.48717	2.38017	0.00295	0.0341767	yes
TraesCS4A02G345400	TraesCS4A02G345400	-	4A:624925380-624926570	8_6_94	10_1_94	OK	0.281851	1.81689	2.68846	6.44625	2.20739	0.00465	0.0456159	yes
TraesCS1A02G066400	TraesCS1A02G066400	-	1A:48979588-48982811	8_6_94	10_1_94	OK	0.0708505	0.45582	2.68562	6.43357	2.2	0.0039	0.0407715	yes
TraesCS5D02G564000	TraesCS5D02G564000	-	5D:562719755-562726926	8_6_94	10_1_94	OK	0.0906482	0.581484	2.68139	6.41474	3.15366	5e-05	0.00207004	yes
TraesCS7A02G438800	TraesCS7A02G438800	-	7A:632970258-632974088	8_6_94	10_1_94	OK	0.0779815	0.494519	2.66482	6.34148	2.57313	0.00045	0.0101483	yes
TraesCS6A02G099318	TraesCS6A02G099318	-	6A:66820441-66821476	8_6_94	10_1_94	OK	0.143833	0.904089	2.65207	6.28569	2.11839	0.00295	0.0341767	yes
TraesCS6A02G014300	TraesCS6A02G014300	-	6A:6972973-6977676	8_6_94	10_1_94	OK	0.11389	0.713829	2.64794	6.26772	2.44629	0.0003	0.00774958	yes
TraesCS4D02G334600	TraesCS4D02G334600	-	4D:491947714-491953581	8_6_94	10_1_94	OK	0.348064	2.17861	2.64598	6.25921	3.90658	5e-05	0.00207004	yes
TraesCS6A02G072400	TraesCS6A02G072400	-	6A:39492876-39495025	8_6_94	10_1_94	OK	0.552325	3.4478	2.64209	6.24235	2.62825	0.0011	0.0182397	yes
TraesCS1A02G212300	TraesCS1A02G212300	-	1A:375014695-375016345	8_6_94	10_1_94	OK	1.5188	9.47774	2.64162	6.24032	3.56697	5e-05	0.00207004	yes
TraesCS2A02G182900	TraesCS2A02G182900	-	2A:142707924-142709726	8_6_94	10_1_94	OK	0.497927	3.10531	2.64073	6.23647	2.73644	5e-05	0.00207004	yes
TraesCS6B02G419200	TraesCS6B02G419200	-	6B:690973002-690978947	8_6_94	10_1_94	OK	0.214055	1.33457	2.64032	6.2347	2.42048	0.0001	0.00354325	yes
TraesCS6B02G374000	TraesCS6B02G374000	-	6B:646741270-646745692	8_6_94	10_1_94	OK	0.432347	2.68897	2.63679	6.21946	3.22865	5e-05	0.00207004	yes
TraesCS4B02G356700	TraesCS4B02G356700	-	4B:647029966-647035594	8_6_94	10_1_94	OK	0.0845571	0.52556	2.63586	6.21545	2.37263	0.0011	0.0182397	yes
TraesCS4A02G400100	TraesCS4A02G400100	-	4A:674589762-674593056	8_6_94	10_1_94	OK	0.0813799	0.505383	2.63463	6.21016	2.41841	0.0013	0.0202748	yes
TraesCS2D02G507800	TraesCS2D02G507800	-	2D:601211911-601215051	8_6_94	10_1_94	OK	0.956208	5.93618	2.63414	6.20805	2.93281	0.0001	0.00354325	yes
TraesCS6B02G004600	TraesCS6B02G004600	-	6B:3566527-3574981	8_6_94	10_1_94	OK	0.0796701	0.493692	2.6315	6.1967	2.24981	0.001	0.0170974	yes
TraesCS3A02G013200	TraesCS3A02G013200	-	3A:9730085-9746758	8_6_94	10_1_94	OK	1.41102	8.70833	2.62566	6.17167	3.98419	5e-05	0.00207004	yes
TraesCS7B02G474800	TraesCS7B02G474800	-	7B:730907563-730911541	8_6_94	10_1_94	OK	0.510341	3.13526	2.61905	6.14345	3.46428	5e-05	0.00207004	yes
TraesCS3B02G003600	TraesCS3B02G003600	-	3B:2344023-2346291	8_6_94	10_1_94	OK	0.676481	4.13401	2.61142	6.11105	2.56945	0.0008	0.0148742	yes
TraesCS7D02G173700	TraesCS7D02G173700	-	7D:126048809-126050809	8_6_94	10_1_94	OK	1.13769	6.9478	2.61044	6.1069	3.19268	5e-05	0.00207004	yes
TraesCS7B02G066400	TraesCS7B02G066400	-	7B:72255295-72256808	8_6_94	10_1_94	OK	0.597692	3.64924	2.61012	6.10554	2.53158	0.00045	0.0101483	yes
TraesCS5B02G569400	TraesCS5B02G569400	-	5B:711830748-711832617	8_6_94	10_1_94	OK	0.270567	1.65104	2.60932	6.10216	3.25844	5e-05	0.00207004	yes
TraesCS4A02G444700	TraesCS4A02G444700	-	4A:713014958-713016104	8_6_94	10_1_94	OK	0.433831	2.64607	2.60865	6.09933	3.33671	5e-05	0.00207004	yes
TraesCS5B02G495800	TraesCS5B02G495800	-	5B:663112029-663116328	8_6_94	10_1_94	OK	0.178657	1.08589	2.60361	6.07806	3.55714	5e-05	0.00207004	yes
TraesCS7B02G181500	TraesCS7B02G181500	-	7B:275454114-275462726	8_6_94	10_1_94	OK	0.797698	4.84618	2.60293	6.07519	3.70496	5e-05	0.00207004	yes
TraesCS5D02G559200	TraesCS5D02G559200	-	5D:560533743-560539016	8_6_94	10_1_94	OK	0.0776334	0.469857	2.59747	6.05224	2.65118	0.00055	0.0115286	yes
TraesCS2A02G382500	TraesCS2A02G382500	-	2A:626589153-626590457	8_6_94	10_1_94	OK	2.95502	17.6988	2.58241	5.98939	2.93068	0.0002	0.00584849	yes
TraesCS1D02G118700	TraesCS1D02G118700	-	1D:114364239-114366044	8_6_94	10_1_94	OK	0.0714521	0.424383	2.57032	5.93941	2.14084	0.00265	0.0319332	yes
TraesCS7B02G431600	TraesCS7B02G431600	-	7B:699839598-699846128	8_6_94	10_1_94	OK	0.140421	0.831229	2.56549	5.91956	2.99893	5e-05	0.00207004	yes
TraesCS2B02G497200	TraesCS2B02G497200	-	2B:693723707-693728415	8_6_94	10_1_94	OK	0.205515	1.21493	2.56356	5.91165	4.01952	5e-05	0.00207004	yes
TraesCS4A02G000600	TraesCS4A02G000600	-	4A:469192-478687	8_6_94	10_1_94	OK	1.54585	9.13769	2.56343	5.91111	4.40178	5e-05	0.00207004	yes
TraesCS2D02G520000	TraesCS2D02G520000	-	2D:609480132-609487252	8_6_94	10_1_94	OK	0.430036	2.54121	2.56299	5.90931	3.50912	5e-05	0.00207004	yes
TraesCS4A02G064800	TraesCS4A02G064800	-	4A:61615533-61618087	8_6_94	10_1_94	OK	0.721581	4.26241	2.56244	5.90706	3.3796	0.00035	0.00857714	yes
TraesCS5D02G199500	TraesCS5D02G199500	-	5D:302104656-302105595	8_6_94	10_1_94	OK	1.09511	6.45017	2.55826	5.88997	2.79426	5e-05	0.00207004	yes
TraesCS4D02G296000	TraesCS4D02G296000	-	4D:465618863-465619794	8_6_94	10_1_94	OK	0.881384	5.18477	2.55644	5.88254	2.42943	0.0004	0.00941811	yes
TraesCS7D02G544600	TraesCS7D02G544600	-	7D:632141215-632145257	8_6_94	10_1_94	OK	0.244767	1.43215	2.54871	5.85111	3.46004	5e-05	0.00207004	yes
TraesCS5D02G407700	TraesCS5D02G407700	-	5D:472635397-472640460	8_6_94	10_1_94	OK	0.260792	1.52474	2.5476	5.84661	3.22576	5e-05	0.00207004	yes
TraesCS7D02G007900	TraesCS7D02G007900	-	7D:3783174-3794374	8_6_94	10_1_94	OK	0.123538	0.721788	2.54662	5.84264	3.20373	5e-05	0.00207004	yes
TraesCS6A02G186500	TraesCS6A02G186500	-	6A:221875962-221880983	8_6_94	10_1_94	OK	0.144658	0.842977	2.54284	5.82735	2.94273	5e-05	0.00207004	yes
TraesCS5D02G176600	TraesCS5D02G176600	-	5D:276552975-276554020	8_6_94	10_1_94	OK	3.25234	18.8607	2.53583	5.7991	3.93172	5e-05	0.00207004	yes
TraesCS2A02G190500	TraesCS2A02G190500	-	2A:157112790-157115835	8_6_94	10_1_94	OK	0.0587885	0.339462	2.52965	5.77432	1.83193	0.00155	0.0226914	yes
TraesCS6A02G095300	TraesCS6A02G095300	-	6A:61878049-61880920	8_6_94	10_1_94	OK	0.0730122	0.42146	2.52919	5.77247	2.11066	0.00095	0.0165833	yes
TraesCS3D02G385900	TraesCS3D02G385900	-	3D:501331598-501332620	8_6_94	10_1_94	OK	1.32629	7.65534	2.52907	5.77199	2.85483	0.0001	0.00354325	yes
TraesCS6B02G472700	TraesCS6B02G472700	-	6B:720418529-720423497	8_6_94	10_1_94	OK	2.23019	12.8701	2.52879	5.77087	3.82654	5e-05	0.00207004	yes
TraesCS2D02G044000	TraesCS2D02G044000	-	2D:15933474-15937228	8_6_94	10_1_94	OK	0.342848	1.97199	2.52401	5.75179	2.76831	5e-05	0.00207004	yes
TraesCS2D02G473400	TraesCS2D02G473400	-	2D:577108684-577113142	8_6_94	10_1_94	OK	1.29348	7.4377	2.5236	5.75015	4.19893	5e-05	0.00207004	yes
TraesCS1B02G398400	TraesCS1B02G398400	-	1B:629480054-629485524	8_6_94	10_1_94	OK	0.114319	0.651807	2.51138	5.70165	2.07655	0.0019	0.0258169	yes
TraesCS2B02G272700	TraesCS2B02G272700	-	2B:373998049-374000502	8_6_94	10_1_94	OK	0.180008	1.02627	2.51128	5.70126	2.13456	0.0007	0.0136237	yes
TraesCS1B02G433100	TraesCS1B02G433100	-	1B:657404305-657410775	8_6_94	10_1_94	OK	0.190695	1.08481	2.50811	5.68874	2.96742	5e-05	0.00207004	yes
TraesCS4B02G237600	TraesCS4B02G237600	-	4B:495355181-495356630	8_6_94	10_1_94	OK	0.655162	3.698	2.49682	5.6444	2.86943	0.0034	0.0373827	yes
TraesCS6D02G396700	TraesCS6D02G396700	-	6D:468910371-468914734	8_6_94	10_1_94	OK	1.93324	10.8993	2.49514	5.63783	2.47098	5e-05	0.00207004	yes
TraesCS6B02G331900	TraesCS6B02G331900	-	6B:583334325-583336110	8_6_94	10_1_94	OK	0.786272	4.42415	2.4923	5.62674	2.7117	0.0013	0.0202748	yes
TraesCS5D02G546900	TraesCS5D02G546900	-	5D:555321880-555325787	8_6_94	10_1_94	OK	0.0787953	0.442186	2.48847	5.61182	2.70062	0.00015	0.00473329	yes
TraesCS2B02G385200	TraesCS2B02G385200	-	2B:548910630-548912320	8_6_94	10_1_94	OK	1.01737	5.70915	2.48843	5.61167	3.32119	5e-05	0.00207004	yes
TraesCS3D02G255200	TraesCS3D02G255200	-	3D:356849211-356853493	8_6_94	10_1_94	OK	0.10659	0.597898	2.48783	5.60934	2.26	0.0024	0.0299427	yes
TraesCS5D02G528100	TraesCS5D02G528100	-	5D:545145289-545147401	8_6_94	10_1_94	OK	0.804228	4.49671	2.48319	5.59132	3.02451	5e-05	0.00207004	yes
TraesCS7B02G482100	TraesCS7B02G482100	-	7B:739927304-739934199	8_6_94	10_1_94	OK	1.15687	6.44284	2.47747	5.5692	3.61551	5e-05	0.00207004	yes
TraesCS6A02G056900	TraesCS6A02G056900	-	6A:29879701-29881381	8_6_94	10_1_94	OK	0.10266	0.571337	2.47646	5.5653	2.4588	0.00015	0.00473329	yes
TraesCS3A02G072000	TraesCS3A02G072000	-	3A:44550051-44552658	8_6_94	10_1_94	OK	0.402878	2.24198	2.47636	5.56492	2.65061	0.00305	0.0349048	yes
TraesCS7B02G328000	TraesCS7B02G328000	-	7B:582696743-582698232	8_6_94	10_1_94	OK	0.369864	2.05692	2.47542	5.56129	1.8023	0.00355	0.0383871	yes
TraesCSU02G031600	TraesCSU02G031600	-	Un:29287187-29290134	8_6_94	10_1_94	OK	0.284542	1.58025	2.47344	5.55366	2.06766	0.00275	0.0327387	yes
TraesCS7D02G467700	TraesCS7D02G467700	-	7D:581039583-581041323	8_6_94	10_1_94	OK	0.0743709	0.408992	2.45926	5.49935	2.01956	0.00455	0.0450216	yes
TraesCS3B02G605800	TraesCS3B02G605800	-	3B:824379569-824380028	8_6_94	10_1_94	OK	1.40705	7.7148	2.45495	5.48294	2.89638	0.0033	0.0366428	yes
TraesCS7D02G173600	TraesCS7D02G173600	-	7D:126014766-126027892	8_6_94	10_1_94	OK	3.6256	19.8522	2.45301	5.47557	4.62073	5e-05	0.00207004	yes
TraesCS5A02G391500	TraesCS5A02G391500	-	5A:586668111-586670038	8_6_94	10_1_94	OK	9.66079	52.7641	2.44934	5.46166	4.35433	5e-05	0.00207004	yes
TraesCS5A02G147000	TraesCS5A02G147000	-	5A:324403094-324403903	8_6_94	10_1_94	OK	17.4675	95.2561	2.44714	5.45334	3.43723	5e-05	0.00207004	yes
TraesCS2D02G190700	TraesCS2D02G190700	-	2D:134790879-134792691	8_6_94	10_1_94	OK	0.715923	3.89097	2.44225	5.43489	3.03288	5e-05	0.00207004	yes
TraesCS2D02G486300	TraesCS2D02G486300	-	2D:586789485-586794667	8_6_94	10_1_94	OK	0.155795	0.846183	2.44132	5.43138	2.55942	0.00015	0.00473329	yes
TraesCS3A02G078400	TraesCS3A02G078400	-	3A:50726168-50728191	8_6_94	10_1_94	OK	0.480606	2.58724	2.42849	5.3833	2.81654	0.0001	0.00354325	yes
TraesCS5B02G184600	TraesCS5B02G184600	-	5B:335747173-335749359	8_6_94	10_1_94	OK	0.107537	0.576241	2.42184	5.35854	2.05503	0.00515	0.0486764	yes
TraesCS7B02G483700	TraesCS7B02G483700	-	7B:741482110-741484846	8_6_94	10_1_94	OK	0.254902	1.357	2.4124	5.32359	2.25101	0.0009	0.0160275	yes
TraesCS7D02G225700	TraesCS7D02G225700	-	7D:185365673-185368665	8_6_94	10_1_94	OK	0.426541	2.27	2.41194	5.32189	2.41756	0.00045	0.0101483	yes
TraesCS3B02G119600	TraesCS3B02G119600	-	3B:89356004-89358023	8_6_94	10_1_94	OK	0.318506	1.68874	2.40655	5.30205	2.39228	0.00105	0.0177132	yes
TraesCS4B02G334300	TraesCS4B02G334300	-	4B:625330682-625333777	8_6_94	10_1_94	OK	0.0799978	0.422009	2.39924	5.27525	1.6939	0.0036	0.0387479	yes
TraesCS3D02G337400	TraesCS3D02G337400	-	3D:449342170-449344565	8_6_94	10_1_94	OK	0.392779	2.0715	2.39888	5.27394	2.15568	0.0031	0.0352485	yes
TraesCS7D02G037700	TraesCS7D02G037700	-	7D:19049651-19053785	8_6_94	10_1_94	OK	0.092671	0.487778	2.39604	5.26356	2.75034	0.00015	0.00473329	yes
TraesCS1B02G415800	TraesCS1B02G415800	-	1B:640845167-640852534	8_6_94	10_1_94	OK	0.632521	3.32739	2.39521	5.26054	3.77734	5e-05	0.00207004	yes
TraesCS7D02G122800	TraesCS7D02G122800	-	7D:76784257-76786417	8_6_94	10_1_94	OK	0.0874995	0.458761	2.39039	5.24299	2.60699	0.0001	0.00354325	yes
TraesCS5B02G135200	TraesCS5B02G135200	-	5B:254573178-254579274	8_6_94	10_1_94	OK	0.504444	2.61914	2.37633	5.19214	4.01201	5e-05	0.00207004	yes
TraesCS6A02G117800	TraesCS6A02G117800	-	6A:88598133-88606360	8_6_94	10_1_94	OK	0.10679	0.553842	2.3747	5.18628	1.92749	0.0053	0.0495873	yes
TraesCS1B02G002400	TraesCS1B02G002400	-	1B:1778772-1784048	8_6_94	10_1_94	OK	0.179195	0.927685	2.3721	5.17694	3.1615	5e-05	0.00207004	yes
TraesCS6D02G372800	TraesCS6D02G372800	-	6D:457694899-457700101	8_6_94	10_1_94	OK	0.0762642	0.393531	2.3674	5.1601	2.00474	0.00215	0.0280116	yes
TraesCS2A02G396400	TraesCS2A02G396400	-	2A:650243367-650246266	8_6_94	10_1_94	OK	0.630551	3.25304	2.3671	5.15903	2.67885	5e-05	0.00207004	yes
TraesCS1A02G301000	TraesCS1A02G301000	-	1A:495487231-495490176	8_6_94	10_1_94	OK	0.278208	1.4349	2.36671	5.15764	2.15553	0.0031	0.0352485	yes
TraesCS1B02G168400	TraesCS1B02G168400	-	1B:298073339-298089510	8_6_94	10_1_94	OK	0.140504	0.723496	2.36437	5.14928	2.40393	0.00095	0.0165833	yes
TraesCS1D02G031900	TraesCS1D02G031900	-	1D:12416493-12421532	8_6_94	10_1_94	OK	0.139809	0.718529	2.36159	5.13936	2.28513	0.0004	0.00941811	yes
TraesCS3B02G425200	TraesCS3B02G425200	-	3B:663071058-663072265	8_6_94	10_1_94	OK	2.66298	13.5643	2.34871	5.09369	3.10273	5e-05	0.00207004	yes
TraesCS6B02G120000	TraesCS6B02G120000	-	6B:114879591-114880826	8_6_94	10_1_94	OK	1.62229	8.25958	2.34804	5.09132	2.80126	0.00015	0.00473329	yes
TraesCS4B02G341200	TraesCS4B02G341200	-	4B:634308731-634317594	8_6_94	10_1_94	OK	0.0695494	0.3539	2.34723	5.08846	2.82057	5e-05	0.00207004	yes
TraesCS3D02G300700	TraesCS3D02G300700	-	3D:415538336-415542761	8_6_94	10_1_94	OK	1.4015	7.13077	2.34709	5.08797	3.98815	5e-05	0.00207004	yes
TraesCS2D02G386500	TraesCS2D02G386500	-	2D:491799570-491801301	8_6_94	10_1_94	OK	0.435715	2.21621	2.34664	5.08638	3.15102	5e-05	0.00207004	yes
TraesCS5D02G378200	TraesCS5D02G378200	-	5D:449938649-449940909	8_6_94	10_1_94	OK	0.212376	1.07696	2.34227	5.071	2.14744	0.00215	0.0280116	yes
TraesCS7D02G315900	TraesCS7D02G315900	-	7D:401836704-401838903	8_6_94	10_1_94	OK	0.172136	0.872229	2.34116	5.0671	2.19356	0.0008	0.0148742	yes
TraesCS5B02G388000	TraesCS5B02G388000	-	5B:567018066-567021814	8_6_94	10_1_94	OK	0.161776	0.819172	2.34017	5.06362	1.86333	0.00525	0.0493175	yes
TraesCS3A02G257500	TraesCS3A02G257500	-	3A:479129027-479136034	8_6_94	10_1_94	OK	0.0683412	0.345536	2.33801	5.05605	2.5664	5e-05	0.00207004	yes
TraesCS2B02G575200	TraesCS2B02G575200	-	2B:764509353-764519443	8_6_94	10_1_94	OK	0.775339	3.91792	2.33719	5.05317	2.89362	5e-05	0.00207004	yes
TraesCS2A02G024700	TraesCS2A02G024700	-	2A:11909065-11911836	8_6_94	10_1_94	OK	0.0909922	0.459598	2.33656	5.05097	2.16878	0.0011	0.0182397	yes
TraesCS2B02G598100	TraesCS2B02G598100	-	2B:781083976-781085491	8_6_94	10_1_94	OK	0.25501	1.2874	2.33583	5.04841	1.96306	0.00165	0.023656	yes
TraesCS3A02G102800	TraesCS3A02G102800	-	3A:66353464-66355276	8_6_94	10_1_94	OK	0.317421	1.6023	2.33568	5.04789	2.04723	0.0038	0.0400423	yes
TraesCS4B02G358700	TraesCS4B02G358700	-	4B:649359373-649361289	8_6_94	10_1_94	OK	0.706799	3.55929	2.33222	5.0358	2.79526	0.0001	0.00354325	yes
TraesCS4A02G420200	TraesCS4A02G420200	-	4A:690936083-690938246	8_6_94	10_1_94	OK	1.70077	8.55404	2.33041	5.02948	3.37634	0.0004	0.00941811	yes
TraesCS7A02G174500	TraesCS7A02G174500	-	7A:128404790-128406105	8_6_94	10_1_94	OK	0.212591	1.06715	2.32761	5.01973	1.95808	0.0046	0.0452932	yes
TraesCS5D02G532800	TraesCS5D02G532800	-	5D:547704728-547715318	8_6_94	10_1_94	OK	0.419868	2.10368	2.32491	5.01035	2.55863	0.0001	0.00354325	yes
TraesCS6D02G266800	TraesCS6D02G266800	-	6D:376943932-376949755	8_6_94	10_1_94	OK	0.455067	2.27958	2.32462	5.00934	2.79668	0.0001	0.00354325	yes
TraesCS6B02G002100	TraesCS6B02G002100	-	6B:1375264-1436005	8_6_94	10_1_94	OK	0.0739072	0.367461	2.31381	4.97194	1.62534	0.0002	0.00584849	yes
TraesCS6B02G423100	TraesCS6B02G423100	-	6B:693119119-693125739	8_6_94	10_1_94	OK	1.98832	9.88264	2.31335	4.97036	3.95541	5e-05	0.00207004	yes
TraesCS4B02G299500	TraesCS4B02G299500	-	4B:585962982-585964402	8_6_94	10_1_94	OK	6.32075	31.4027	2.31272	4.96819	3.15169	5e-05	0.00207004	yes
TraesCS4D02G052200	TraesCS4D02G052200	-	4D:28456336-28461004	8_6_94	10_1_94	OK	0.571063	2.82738	2.30774	4.95107	3.76637	5e-05	0.00207004	yes
TraesCS6B02G406000	TraesCS6B02G406000	-	6B:680777367-680781907	8_6_94	10_1_94	OK	0.302683	1.49743	2.3066	4.94716	1.97656	0.0014	0.0212152	yes
TraesCS2D02G489200	TraesCS2D02G489200	-	2D:588245672-588250234	8_6_94	10_1_94	OK	3.98229	19.6873	2.30559	4.9437	2.71722	5e-05	0.00207004	yes
TraesCS6B02G208600	TraesCS6B02G208600	-	6B:270734185-270736666	8_6_94	10_1_94	OK	0.949301	4.68854	2.3042	4.93894	2.93983	5e-05	0.00207004	yes
TraesCS5B02G446900	TraesCS5B02G446900	-	5B:618157903-618184160	8_6_94	10_1_94	OK	0.138742	0.683962	2.30151	4.92973	2.18481	0.0009	0.0160275	yes
TraesCS5A02G212800	TraesCS5A02G212800	-	5A:427893872-427895620	8_6_94	10_1_94	OK	0.335547	1.65294	2.30045	4.92611	2.33562	0.0005	0.0108515	yes
TraesCS1D02G254600	TraesCS1D02G254600	-	1D:346876654-346878166	8_6_94	10_1_94	OK	0.162058	0.797227	2.29848	4.91939	1.9557	0.00205	0.0271335	yes
TraesCS6B02G398200	TraesCS6B02G398200	-	6B:673696283-673699432	8_6_94	10_1_94	OK	0.20987	1.02966	2.29461	4.90621	2.53129	0.00015	0.00473329	yes
TraesCS6D02G207800	TraesCS6D02G207800	-	6D:293177119-293187333	8_6_94	10_1_94	OK	0.166849	0.818356	2.29419	4.90479	2.97518	5e-05	0.00207004	yes
TraesCS6B02G146600	TraesCS6B02G146600	-	6B:147577482-147581652	8_6_94	10_1_94	OK	0.27967	1.369	2.29132	4.89504	3.44798	5e-05	0.00207004	yes
TraesCS5A02G363200	TraesCS5A02G363200	-	5A:563839403-563843716	8_6_94	10_1_94	OK	1.01945	4.98711	2.29042	4.89199	2.79893	5e-05	0.00207004	yes
TraesCS5D02G005700	TraesCS5D02G005700	-	5D:5098666-5103878	8_6_94	10_1_94	OK	0.109106	0.532757	2.28774	4.88291	2.17078	0.0013	0.0202748	yes
TraesCS1D02G013600	TraesCS1D02G013600	-	1D:6817463-6819186	8_6_94	10_1_94	OK	0.246215	1.20022	2.2853	4.87465	2.07051	0.0029	0.0337518	yes
TraesCS2D02G411400	TraesCS2D02G411400	-	2D:526345192-526346429	8_6_94	10_1_94	OK	0.690681	3.36425	2.28419	4.87091	1.90007	0.00315	0.0355947	yes
TraesCS7B02G183700	TraesCS7B02G183700	-	7B:291554761-291564722	8_6_94	10_1_94	OK	1.64425	7.99989	2.28255	4.86537	3.66936	5e-05	0.00207004	yes
TraesCS4B02G335300	TraesCS4B02G335300	-	4B:626071597-626074498	8_6_94	10_1_94	OK	23.5251	114.246	2.27987	4.85634	3.76614	5e-05	0.00207004	yes
TraesCS3B02G607700	TraesCS3B02G607700	-	3B:826100820-826104441	8_6_94	10_1_94	OK	0.231938	1.12494	2.27804	4.85019	2.4968	0.0001	0.00354325	yes
TraesCS4A02G327200	TraesCS4A02G327200	-	4A:613742361-613744101	8_6_94	10_1_94	OK	0.270571	1.30909	2.27448	4.83823	2.24267	0.0011	0.0182397	yes
TraesCS2B02G086300	TraesCS2B02G086300	-	2B:48030996-48042137	8_6_94	10_1_94	OK	0.295996	1.42723	2.26957	4.82179	2.6614	0.0001	0.00354325	yes
TraesCS7D02G079800	TraesCS7D02G079800	-	7D:46943002-46944573	8_6_94	10_1_94	OK	1.55503	7.48848	2.26773	4.81565	3.28506	5e-05	0.00207004	yes
TraesCS2D02G500500	TraesCS2D02G500500	-	2D:595157819-595161251	8_6_94	10_1_94	OK	0.198605	0.953764	2.26373	4.80231	2.59881	0.0003	0.00774958	yes
TraesCS2D02G506500	TraesCS2D02G506500	-	2D:600318432-600322117	8_6_94	10_1_94	OK	0.294126	1.41121	2.26243	4.79799	2.13558	0.00285	0.0334304	yes
TraesCS7A02G060500	TraesCS7A02G060500	-	7A:29829222-29846807	8_6_94	10_1_94	OK	0.123114	0.590685	2.26239	4.79786	2.5521	5e-05	0.00207004	yes
TraesCS3B02G100000	TraesCS3B02G100000	-	3B:66712695-66714756	8_6_94	10_1_94	OK	0.247046	1.18043	2.25646	4.77818	2.05711	0.00205	0.0271335	yes
TraesCS5B02G396600	TraesCS5B02G396600	-	5B:573802882-573816070	8_6_94	10_1_94	OK	3.5636	16.9933	2.25356	4.76858	3.99108	5e-05	0.00207004	yes
TraesCS3A02G022700	TraesCS3A02G022700	-	3A:12835920-12841532	8_6_94	10_1_94	OK	1.75615	8.35629	2.25044	4.75828	3.63024	5e-05	0.00207004	yes
TraesCS7D02G004600	TraesCS7D02G004600	-	7D:2353897-2359909	8_6_94	10_1_94	OK	0.520023	2.47071	2.24828	4.75116	3.45874	5e-05	0.00207004	yes
TraesCS3D02G093500	TraesCS3D02G093500	-	3D:47492466-47494713	8_6_94	10_1_94	OK	0.438527	2.0813	2.24675	4.74612	2.34193	0.0007	0.0136237	yes
TraesCS7D02G142300	TraesCS7D02G142300	-	7D:90628657-90650108	8_6_94	10_1_94	OK	0.516224	2.44947	2.2464	4.74497	2.51852	0.00045	0.0101483	yes
TraesCS6A02G232500	TraesCS6A02G232500	-	6A:440055608-440059157	8_6_94	10_1_94	OK	1.79038	8.46811	2.24178	4.7298	3.49069	5e-05	0.00207004	yes
TraesCS2A02G334600	TraesCS2A02G334600	-	2A:568399773-568405206	8_6_94	10_1_94	OK	3.25256	15.3444	2.23807	4.71766	4.01963	5e-05	0.00207004	yes
TraesCS6B02G305000	TraesCS6B02G305000	-	6B:545835876-545841135	8_6_94	10_1_94	OK	0.484121	2.2806	2.23597	4.71079	2.67172	0.00015	0.00473329	yes
TraesCS4D02G276500	TraesCS4D02G276500	-	4D:447638790-447641580	8_6_94	10_1_94	OK	0.13399	0.631115	2.23577	4.71014	2.11347	0.00345	0.0377259	yes
TraesCS5D02G045200	TraesCS5D02G045200	-	5D:44493884-44496305	8_6_94	10_1_94	OK	0.342771	1.61346	2.23484	4.7071	2.26657	0.0006	0.0122677	yes
TraesCS6D02G082300	TraesCS6D02G082300	-	6D:47660441-47668166	8_6_94	10_1_94	OK	0.496699	2.33681	2.23409	4.70466	3.44512	5e-05	0.00207004	yes
TraesCS4A02G005600	TraesCS4A02G005600	-	4A:3370311-3371892	8_6_94	10_1_94	OK	1.97136	9.26782	2.23303	4.7012	2.86867	5e-05	0.00207004	yes
TraesCS2A02G564300	TraesCS2A02G564300	-	2A:764677220-764679814	8_6_94	10_1_94	OK	0.336572	1.58065	2.23153	4.69632	1.92847	0.00075	0.0142632	yes
TraesCS5B02G550800	TraesCS5B02G550800	-	5B:702368163-702375863	8_6_94	10_1_94	OK	0.84666	3.97053	2.22948	4.68965	2.92676	5e-05	0.00207004	yes
TraesCS2D02G269000	TraesCS2D02G269000	-	2D:330736977-330738162	8_6_94	10_1_94	OK	0.223688	1.04714	2.2269	4.68127	2.39277	0.0004	0.00941811	yes
TraesCS7A02G103000	TraesCS7A02G103000	-	7A:63125012-63127930	8_6_94	10_1_94	OK	0.178502	0.835612	2.22689	4.68124	2.56956	0.0002	0.00584849	yes
TraesCS2A02G104300	TraesCS2A02G104300	-	2A:57821659-57824236	8_6_94	10_1_94	OK	0.397134	1.85835	2.22633	4.67942	2.19277	0.0005	0.0108515	yes
TraesCS1D02G189700	TraesCS1D02G189700	-	1D:262016655-262017784	8_6_94	10_1_94	OK	1.65758	7.74716	2.22459	4.67378	2.6254	0.0005	0.0108515	yes
TraesCS7D02G154400	TraesCS7D02G154400	-	7D:102295592-102305280	8_6_94	10_1_94	OK	0.564294	2.62793	2.21941	4.65703	2.57223	0.0004	0.00941811	yes
TraesCS2D02G091400	TraesCS2D02G091400	-	2D:43369632-43377942	8_6_94	10_1_94	OK	0.829034	3.85587	2.21755	4.65103	3.53421	5e-05	0.00207004	yes
TraesCS6D02G333900	TraesCS6D02G333900	-	6D:436090918-436095234	8_6_94	10_1_94	OK	0.507148	2.35651	2.21618	4.64661	2.92527	5e-05	0.00207004	yes
TraesCS6B02G376500	TraesCS6B02G376500	-	6B:651415512-651420808	8_6_94	10_1_94	OK	1.7468	8.11607	2.21607	4.64626	3.95337	5e-05	0.00207004	yes
TraesCS1A02G156000	TraesCS1A02G156000	-	1A:276569287-276572247	8_6_94	10_1_94	OK	0.0994949	0.462189	2.21579	4.64536	2.54556	0.0003	0.00774958	yes
TraesCS6B02G473000	TraesCS6B02G473000	-	6B:720505143-720510790	8_6_94	10_1_94	OK	1.22724	5.69979	2.21549	4.64439	3.54711	5e-05	0.00207004	yes
TraesCS5A02G087500	TraesCS5A02G087500	-	5A:117379825-117388460	8_6_94	10_1_94	OK	0.125891	0.584051	2.21392	4.63934	1.79216	0.0033	0.0366428	yes
TraesCS3D02G471800	TraesCS3D02G471800	-	3D:573919524-573921227	8_6_94	10_1_94	OK	0.115681	0.536187	2.21258	4.63503	2.04627	0.00275	0.0327387	yes
TraesCS7D02G030500	TraesCS7D02G030500	-	7D:16059409-16060501	8_6_94	10_1_94	OK	0.87816	4.06853	2.21195	4.63301	2.86685	5e-05	0.00207004	yes
TraesCS2D02G482100	TraesCS2D02G482100	-	2D:584661169-584663446	8_6_94	10_1_94	OK	3.24172	15.0163	2.2117	4.63221	2.85875	5e-05	0.00207004	yes
TraesCSU02G002900	TraesCSU02G002900	-	Un:2693350-2694121	8_6_94	10_1_94	OK	2.57786	11.9408	2.21166	4.63208	2.55975	5e-05	0.00207004	yes
TraesCS5D02G386900	TraesCS5D02G386900	-	5D:456619080-456623174	8_6_94	10_1_94	OK	0.542911	2.51136	2.20968	4.62573	2.91684	5e-05	0.00207004	yes
TraesCS1A02G314800	TraesCS1A02G314800	-	1A:506473338-506474271	8_6_94	10_1_94	OK	9.68454	44.7388	2.20777	4.61961	2.73648	0.00015	0.00473329	yes
TraesCS4D02G006800	TraesCS4D02G006800	-	4D:3568240-3573786	8_6_94	10_1_94	OK	0.145593	0.672194	2.20694	4.61695	1.685	0.00485	0.0468908	yes
TraesCS4D02G126900	TraesCS4D02G126900	-	4D:111587972-111590642	8_6_94	10_1_94	OK	0.114263	0.527521	2.20687	4.61673	2.28796	0.0007	0.0136237	yes
TraesCS2B02G511900	TraesCS2B02G511900	-	2B:707597415-707612018	8_6_94	10_1_94	OK	0.154332	0.709946	2.20167	4.60012	2.06098	0.0005	0.0108515	yes
TraesCS1A02G111500	TraesCS1A02G111500	-	1A:112927733-112928544	8_6_94	10_1_94	OK	4.78658	22.0085	2.20099	4.59795	3.14343	5e-05	0.00207004	yes
TraesCS5D02G295000	TraesCS5D02G295000	-	5D:392076409-392080660	8_6_94	10_1_94	OK	0.180955	0.831252	2.19966	4.59371	2.50601	0.0002	0.00584849	yes
TraesCS2D02G394200	TraesCS2D02G394200	-	2D:505814182-505817055	8_6_94	10_1_94	OK	0.227459	1.04396	2.19838	4.58964	2.02893	0.0028	0.0330368	yes
TraesCS7D02G178600	TraesCS7D02G178600	-	7D:131650699-131652435	8_6_94	10_1_94	OK	0.812737	3.72511	2.19642	4.58341	2.52628	0.0002	0.00584849	yes
TraesCS6B02G284900	TraesCS6B02G284900	-	6B:513686472-513692266	8_6_94	10_1_94	OK	1.94207	8.89813	2.19591	4.58179	3.48756	5e-05	0.00207004	yes
TraesCS6B02G259000	TraesCS6B02G259000	-	6B:467447949-467450705	8_6_94	10_1_94	OK	4.58577	20.9111	2.18904	4.56002	3.79367	0.00015	0.00473329	yes
TraesCS6B02G315700	TraesCS6B02G315700	-	6B:563487796-563492232	8_6_94	10_1_94	OK	1.82362	8.31568	2.18903	4.55999	3.30679	5e-05	0.00207004	yes
TraesCS5B02G526700	TraesCS5B02G526700	-	5B:685949740-685952365	8_6_94	10_1_94	OK	0.240611	1.09582	2.18723	4.5543	2.38127	0.00045	0.0101483	yes
TraesCS5D02G373600	TraesCS5D02G373600	-	5D:447105740-447108508	8_6_94	10_1_94	OK	0.187534	0.85388	2.18688	4.5532	2.80552	5e-05	0.00207004	yes
TraesCS2D02G208100	TraesCS2D02G208100	-	2D:162156455-162160910	8_6_94	10_1_94	OK	0.355767	1.61853	2.18568	4.54941	2.66996	0.0001	0.00354325	yes
TraesCS5B02G225500	TraesCS5B02G225500	-	5B:401008376-401012394	8_6_94	10_1_94	OK	3.35413	15.2577	2.18552	4.54891	2.78821	5e-05	0.00207004	yes
TraesCSU02G033900	TraesCSU02G033900	-	Un:29992228-29995857	8_6_94	10_1_94	OK	8.75827	39.8283	2.18508	4.54752	3.65488	5e-05	0.00207004	yes
TraesCS2A02G029900	TraesCS2A02G029900	-	2A:13435300-13438975	8_6_94	10_1_94	OK	0.163492	0.743271	2.18467	4.54623	2.28144	0.0008	0.0148742	yes
TraesCS5B02G102900	TraesCS5B02G102900	-	5B:136628407-136631706	8_6_94	10_1_94	OK	0.300536	1.36627	2.18464	4.54613	2.56388	0.0004	0.00941811	yes
TraesCSU02G184200	TraesCSU02G184200	-	Un:278339630-278341907	8_6_94	10_1_94	OK	0.185449	0.842464	2.1836	4.54286	2.64139	0.00065	0.0129314	yes
TraesCS2D02G473500	TraesCS2D02G473500	-	2D:577125773-577130841	8_6_94	10_1_94	OK	1.23613	5.61524	2.18352	4.54261	3.9144	5e-05	0.00207004	yes
TraesCS6A02G118400	TraesCS6A02G118400	-	6A:89587683-89592539	8_6_94	10_1_94	OK	0.458973	2.08425	2.18305	4.54113	3.55675	5e-05	0.00207004	yes
TraesCS7D02G189000	TraesCS7D02G189000	-	7D:141560802-141562803	8_6_94	10_1_94	OK	0.471331	2.13697	2.18075	4.53389	2.32509	0.0032	0.0359435	yes
TraesCS1D02G447700	TraesCS1D02G447700	-	1D:490304680-490307165	8_6_94	10_1_94	OK	1.29073	5.84809	2.17978	4.53084	2.75768	5e-05	0.00207004	yes
TraesCS5B02G102800	TraesCS5B02G102800	-	5B:136622529-136628059	8_6_94	10_1_94	OK	0.552397	2.50112	2.1788	4.52777	2.06548	0.0001	0.00354325	yes
TraesCS2B02G007600	TraesCS2B02G007600	-	2B:4644214-4645528	8_6_94	10_1_94	OK	0.230121	1.04162	2.17837	4.52642	2.21078	0.0024	0.0299427	yes
TraesCS3A02G071100	TraesCS3A02G071100	-	3A:43288436-43293339	8_6_94	10_1_94	OK	2.79103	12.6325	2.17827	4.5261	3.84739	5e-05	0.00207004	yes
TraesCS5D02G327000	TraesCS5D02G327000	-	5D:419769912-419771176	8_6_94	10_1_94	OK	0.243392	1.10077	2.17716	4.52262	2.32938	0.00105	0.0177132	yes
TraesCS2D02G477200	TraesCS2D02G477200	-	2D:579201648-579206099	8_6_94	10_1_94	OK	0.875144	3.95017	2.17432	4.51373	3.25395	5e-05	0.00207004	yes
TraesCS7D02G350100	TraesCS7D02G350100	-	7D:451027921-451030054	8_6_94	10_1_94	OK	0.369447	1.66392	2.17114	4.50379	2.29949	0.0022	0.0284214	yes
TraesCS5A02G531300	TraesCS5A02G531300	-	5A:689609139-689612018	8_6_94	10_1_94	OK	0.218127	0.981838	2.17032	4.50123	2.02257	0.0037	0.0392727	yes
TraesCS6B02G240200	TraesCS6B02G240200	-	6B:419771352-419776285	8_6_94	10_1_94	OK	1.01166	4.54717	2.16825	4.49478	3.42404	5e-05	0.00207004	yes
TraesCSU02G003000	TraesCSU02G003000	-	Un:3915341-3920677	8_6_94	10_1_94	OK	0.133408	0.599537	2.168	4.494	1.92095	0.0019	0.0258169	yes
TraesCS5B02G521200	TraesCS5B02G521200	-	5B:683140394-683147990	8_6_94	10_1_94	OK	0.565956	2.54301	2.16778	4.49331	3.67073	5e-05	0.00207004	yes
TraesCS2B02G595300	TraesCS2B02G595300	-	2B:779344296-779348015	8_6_94	10_1_94	OK	1.38543	6.22349	2.16739	4.4921	3.19986	5e-05	0.00207004	yes
TraesCS7D02G099900	TraesCS7D02G099900	-	7D:59937857-59939538	8_6_94	10_1_94	OK	0.572169	2.56975	2.16711	4.49123	2.76927	0.0001	0.00354325	yes
TraesCS5A02G527500	TraesCS5A02G527500	-	5A:688006789-688008752	8_6_94	10_1_94	OK	1.30184	5.84274	2.16609	4.48805	2.89684	5e-05	0.00207004	yes
TraesCS2B02G048400	TraesCS2B02G048400	-	2B:24089442-24091066	8_6_94	10_1_94	OK	0.519892	2.33329	2.16608	4.48802	2.17226	0.00155	0.0226914	yes
TraesCS2D02G502600	TraesCS2D02G502600	-	2D:596247995-596251700	8_6_94	10_1_94	OK	1.0845	4.86599	2.16571	4.48687	2.34066	0.0003	0.00774958	yes
TraesCS6D02G353000	TraesCS6D02G353000	-	6D:448957629-448961594	8_6_94	10_1_94	OK	0.0885786	0.397401	2.16557	4.48644	1.85609	0.0045	0.0447091	yes
TraesCS5B02G076400	TraesCS5B02G076400	-	5B:91532579-91533696	8_6_94	10_1_94	OK	0.435612	1.95382	2.16519	4.48525	2.13758	0.0014	0.0212152	yes
TraesCS5B02G540500	TraesCS5B02G540500	-	5B:695703266-695706939	8_6_94	10_1_94	OK	0.147425	0.661081	2.16484	4.48417	2.61502	0.0002	0.00584849	yes
TraesCS7A02G540400	TraesCS7A02G540400	-	7A:717388823-717394340	8_6_94	10_1_94	OK	0.969696	4.34515	2.1638	4.48094	2.73683	0.0002	0.00584849	yes
TraesCS7A02G119000	TraesCS7A02G119000	-	7A:76511028-76518387	8_6_94	10_1_94	OK	0.127464	0.571011	2.16343	4.47979	2.83911	5e-05	0.00207004	yes
TraesCS6A02G176000	TraesCS6A02G176000	-	6A:192205431-192207662	8_6_94	10_1_94	OK	0.0873251	0.390894	2.16231	4.47631	1.74582	0.0045	0.0447091	yes
TraesCSU02G031700	TraesCSU02G031700	-	Un:29307679-29313331	8_6_94	10_1_94	OK	0.33327	1.49118	2.1617	4.47442	2.99168	5e-05	0.00207004	yes
TraesCS6A02G278300	TraesCS6A02G278300	-	6A:506232377-506234907	8_6_94	10_1_94	OK	0.849874	3.77402	2.15078	4.44068	2.4517	0.00025	0.00683697	yes
TraesCS1A02G373700	TraesCS1A02G373700	-	1A:549514653-549518927	8_6_94	10_1_94	OK	0.410114	1.82005	2.14988	4.43791	3.2852	5e-05	0.00207004	yes
TraesCS4A02G202100	TraesCS4A02G202100	-	4A:491715850-491719316	8_6_94	10_1_94	OK	2.04396	9.06954	2.14966	4.43723	3.37086	5e-05	0.00207004	yes
TraesCS7B02G087000	TraesCS7B02G087000	-	7B:100734956-100747061	8_6_94	10_1_94	OK	3.2438	14.3918	2.14949	4.43671	3.66642	5e-05	0.00207004	yes
TraesCS6B02G468200	TraesCS6B02G468200	-	6B:717861511-717874664	8_6_94	10_1_94	OK	0.756604	3.35493	2.14867	4.43419	3.78248	5e-05	0.00207004	yes
TraesCS2B02G588500	TraesCS2B02G588500	-	2B:775327431-775331058	8_6_94	10_1_94	OK	0.263583	1.16498	2.14398	4.4198	2.69461	0.0001	0.00354325	yes
TraesCS3D02G160300	TraesCS3D02G160300	-	3D:130974386-130999596	8_6_94	10_1_94	OK	0.465218	2.05562	2.14359	4.4186	1.89923	0.003	0.034543	yes
TraesCS1B02G418400	TraesCS1B02G418400	-	1B:642391304-642393424	8_6_94	10_1_94	OK	3.92109	17.3194	2.14306	4.41698	3.03356	0.00035	0.00857714	yes
TraesCS5D02G372300	TraesCS5D02G372300	-	5D:446275226-446279682	8_6_94	10_1_94	OK	1.14977	5.0713	2.14101	4.41071	3.0921	5e-05	0.00207004	yes
TraesCS5D02G227600	TraesCS5D02G227600	-	5D:335087241-335087915	8_6_94	10_1_94	OK	2.06273	9.08368	2.13872	4.40371	1.83013	0.00195	0.0263121	yes
TraesCS6D02G012900	TraesCS6D02G012900	-	6D:5149645-5153289	8_6_94	10_1_94	OK	0.174676	0.769148	2.13858	4.40328	2.77518	0.0001	0.00354325	yes
TraesCS7D02G363800	TraesCS7D02G363800	-	7D:467996501-467998109	8_6_94	10_1_94	OK	0.25167	1.10728	2.13742	4.39975	2.70281	0.0001	0.00354325	yes
TraesCS3B02G260200	TraesCS3B02G260200	-	3B:417957310-417959607	8_6_94	10_1_94	OK	0.282509	1.24269	2.13709	4.39874	2.07363	0.0013	0.0202748	yes
TraesCS3A02G456100	TraesCS3A02G456100	-	3A:693442866-693444202	8_6_94	10_1_94	OK	0.468497	2.05622	2.13388	4.38896	1.94947	0.0049	0.0471785	yes
TraesCS2A02G200300	TraesCS2A02G200300	-	2A:173127596-173131602	8_6_94	10_1_94	OK	0.915574	4.01638	2.13315	4.38674	3.01333	5e-05	0.00207004	yes
TraesCS5A02G393900	TraesCS5A02G393900	-	5A:589311479-589313622	8_6_94	10_1_94	OK	0.187251	0.821377	2.13307	4.3865	1.98891	0.003	0.034543	yes
TraesCS2D02G482800	TraesCS2D02G482800	-	2D:584861188-584864531	8_6_94	10_1_94	OK	0.849742	3.72296	2.13135	4.38127	3.05835	5e-05	0.00207004	yes
TraesCS2D02G043200	TraesCS2D02G043200	-	2D:15583181-15583813	8_6_94	10_1_94	OK	4.41512	19.3039	2.12837	4.37223	2.85924	5e-05	0.00207004	yes
TraesCS5B02G133600	TraesCS5B02G133600	-	5B:249711887-249714643	8_6_94	10_1_94	OK	0.361186	1.57547	2.12497	4.36194	2.08572	0.0026	0.0315067	yes
TraesCS6D02G112800	TraesCS6D02G112800	-	6D:79619810-79621052	8_6_94	10_1_94	OK	0.24499	1.06832	2.12455	4.36067	2.16912	0.0019	0.0258169	yes
TraesCS6D02G142500	TraesCS6D02G142500	-	6D:112816462-112829236	8_6_94	10_1_94	OK	6.15576	26.7164	2.11772	4.34008	3.87624	5e-05	0.00207004	yes
TraesCSU02G025000	TraesCSU02G025000	-	Un:24900232-24902095	8_6_94	10_1_94	OK	2.75217	11.9298	2.11593	4.33469	2.88374	0.0001	0.00354325	yes
TraesCS3B02G062700	TraesCS3B02G062700	-	3B:34522060-34522513	8_6_94	10_1_94	OK	52.0398	225.501	2.11545	4.33325	3.33345	5e-05	0.00207004	yes
TraesCS2A02G003200	TraesCS2A02G003200	-	2A:2226934-2231232	8_6_94	10_1_94	OK	26.8218	116.078	2.11362	4.32776	3.02796	5e-05	0.00207004	yes
TraesCS2D02G373900	TraesCS2D02G373900	-	2D:477269781-477273859	8_6_94	10_1_94	OK	0.281929	1.21637	2.10918	4.31446	2.29979	0.00055	0.0115286	yes
TraesCS7B02G418900	TraesCS7B02G418900	-	7B:687419611-687433035	8_6_94	10_1_94	OK	0.100569	0.433393	2.1075	4.30944	2.21484	0.00075	0.0142632	yes
TraesCS5D02G003500	TraesCS5D02G003500	-	5D:3540351-3545524	8_6_94	10_1_94	OK	0.110789	0.47718	2.10672	4.30711	2.13833	0.0009	0.0160275	yes
TraesCS2A02G388700	TraesCS2A02G388700	-	2A:636901273-636903003	8_6_94	10_1_94	OK	0.499671	2.14548	2.10225	4.29379	2.91296	5e-05	0.00207004	yes
TraesCS5D02G548500	TraesCS5D02G548500	-	5D:556059842-556065038	8_6_94	10_1_94	OK	0.309948	1.32971	2.10102	4.29013	3.16096	5e-05	0.00207004	yes
TraesCS2B02G553600	TraesCS2B02G553600	-	2B:749027708-749029028	8_6_94	10_1_94	OK	0.445017	1.90763	2.09985	4.28665	2.10399	0.0034	0.0373827	yes
TraesCS4A02G430100	TraesCS4A02G430100	-	4A:701479922-701482700	8_6_94	10_1_94	OK	4.69287	20.0844	2.09753	4.27976	3.42229	5e-05	0.00207004	yes
TraesCS2D02G305300	TraesCS2D02G305300	-	2D:391113615-391114940	8_6_94	10_1_94	OK	0.280909	1.20086	2.09589	4.2749	2.177	0.0009	0.0160275	yes
TraesCS2B02G394400	TraesCS2B02G394400	-	2B:559188329-559193538	8_6_94	10_1_94	OK	0.753032	3.21871	2.0957	4.27434	2.76508	5e-05	0.00207004	yes
TraesCS4A02G111400	TraesCS4A02G111400	-	4A:136431008-136434062	8_6_94	10_1_94	OK	0.344936	1.47393	2.09527	4.27306	2.98366	5e-05	0.00207004	yes
TraesCS5D02G057000	TraesCS5D02G057000	-	5D:52604963-52619028	8_6_94	10_1_94	OK	0.0764847	0.32626	2.09278	4.26569	1.76651	0.0051	0.0483214	yes
TraesCS7A02G118900	TraesCS7A02G118900	-	7A:76498275-76504576	8_6_94	10_1_94	OK	0.819463	3.49469	2.09241	4.2646	3.60158	5e-05	0.00207004	yes
TraesCS1A02G436900	TraesCS1A02G436900	-	1A:586912537-586916052	8_6_94	10_1_94	OK	0.240844	1.02497	2.08941	4.25574	2.88408	5e-05	0.00207004	yes
TraesCS4D02G352000	TraesCS4D02G352000	-	4D:503596852-503599004	8_6_94	10_1_94	OK	1.10049	4.68	2.08836	4.25264	2.65253	5e-05	0.00207004	yes
TraesCS6A02G318600	TraesCS6A02G318600	-	6A:554521042-554522290	8_6_94	10_1_94	OK	0.605396	2.56803	2.08471	4.2419	2.24467	0.0034	0.0373827	yes
TraesCS7A02G203000	TraesCS7A02G203000	-	7A:164718707-164720999	8_6_94	10_1_94	OK	1.01204	4.28969	2.08361	4.23867	2.31723	0.0008	0.0148742	yes
TraesCS2B02G609200	TraesCS2B02G609200	-	2B:789435990-789442436	8_6_94	10_1_94	OK	0.243356	1.0299	2.08137	4.23209	2.90617	5e-05	0.00207004	yes
TraesCS5D02G118000	TraesCS5D02G118000	-	5D:154524414-154539554	8_6_94	10_1_94	OK	1.85699	7.85561	2.08075	4.23027	3.69083	5e-05	0.00207004	yes
TraesCS5A02G551500	TraesCS5A02G551500	-	5A:704972506-704975752	8_6_94	10_1_94	OK	2.34036	9.89007	2.07925	4.22587	3.42727	5e-05	0.00207004	yes
TraesCS1D02G049200	TraesCS1D02G049200	-	1D:28818409-28822056	8_6_94	10_1_94	OK	0.130533	0.55145	2.07882	4.22462	1.74669	0.00535	0.0498549	yes
TraesCS2A02G391100	TraesCS2A02G391100	-	2A:640816471-640820644	8_6_94	10_1_94	OK	0.457546	1.93203	2.07813	4.2226	2.78694	5e-05	0.00207004	yes
TraesCS6B02G328400	TraesCS6B02G328400	-	6B:578292777-578302379	8_6_94	10_1_94	OK	0.261371	1.09786	2.07052	4.20038	2.88546	5e-05	0.00207004	yes
TraesCS7B02G340500	TraesCS7B02G340500	-	7B:595007302-595008880	8_6_94	10_1_94	OK	0.665101	2.78471	2.06588	4.18689	2.64003	0.00015	0.00473329	yes
TraesCS7D02G106200	TraesCS7D02G106200	-	7D:64265812-64266996	8_6_94	10_1_94	OK	0.759118	3.17591	2.06477	4.18367	2.49739	0.00025	0.00683697	yes
TraesCS7A02G544000	TraesCS7A02G544000	-	7A:720861943-720863185	8_6_94	10_1_94	OK	0.265778	1.11035	2.06273	4.17776	2.27637	0.00205	0.0271335	yes
TraesCSU02G139700	TraesCSU02G139700	-	Un:130468977-130476719	8_6_94	10_1_94	OK	3.90464	16.3073	2.06225	4.17637	2.69706	0.0002	0.00584849	yes
TraesCS2D02G302700	TraesCS2D02G302700	-	2D:386485191-386506063	8_6_94	10_1_94	OK	0.30361	1.2655	2.05941	4.16816	3.23576	5e-05	0.00207004	yes
TraesCS7A02G544600	TraesCS7A02G544600	-	7A:721064201-721075033	8_6_94	10_1_94	OK	0.843774	3.5122	2.05745	4.1625	3.53761	5e-05	0.00207004	yes
TraesCS5A02G219000	TraesCS5A02G219000	-	5A:436328638-436329157	8_6_94	10_1_94	OK	2.80628	11.6737	2.05653	4.15985	1.84256	0.00305	0.0349048	yes
TraesCS3B02G569900	TraesCS3B02G569900	-	3B:801304474-801317674	8_6_94	10_1_94	OK	0.217429	0.904029	2.05582	4.1578	3.02289	0.0002	0.00584849	yes
TraesCS2D02G069100	TraesCS2D02G069100	-	2D:28964964-28966662	8_6_94	10_1_94	OK	0.845577	3.51537	2.05567	4.15737	2.14572	0.00095	0.0165833	yes
TraesCS4A02G448900	TraesCS4A02G448900	-	4A:715297284-715299420	8_6_94	10_1_94	OK	0.834903	3.47096	2.05565	4.15731	2.13673	0.00155	0.0226914	yes
TraesCS3B02G032400	TraesCS3B02G032400	-	3B:14983252-14986446	8_6_94	10_1_94	OK	0.246124	1.02286	2.05515	4.15587	2.52459	0.00015	0.00473329	yes
TraesCS6B02G266200	TraesCS6B02G266200	-	6B:478752449-478755692	8_6_94	10_1_94	OK	0.374962	1.55812	2.05499	4.15541	1.93708	0.0036	0.0387479	yes
TraesCS2B02G227800	TraesCS2B02G227800	-	2B:221918748-221926369	8_6_94	10_1_94	OK	1.0095	4.18867	2.05285	4.14925	2.25748	0.0014	0.0212152	yes
TraesCS5B02G327400	TraesCS5B02G327400	-	5B:511306216-511310896	8_6_94	10_1_94	OK	0.0816936	0.338719	2.05179	4.1462	2.05427	0.00145	0.0217466	yes
TraesCS2D02G478200	TraesCS2D02G478200	-	2D:579740372-579742062	8_6_94	10_1_94	OK	0.791755	3.27939	2.0503	4.14192	2.78543	0.00525	0.0493175	yes
TraesCS2B02G621000	TraesCS2B02G621000	-	2B:795065293-795072037	8_6_94	10_1_94	OK	0.171786	0.711201	2.04965	4.14006	2.36936	0.00015	0.00473329	yes
TraesCS1A02G170500	TraesCS1A02G170500	-	1A:304996059-304998794	8_6_94	10_1_94	OK	0.873207	3.61326	2.04891	4.13793	3.31984	5e-05	0.00207004	yes
TraesCS7A02G541300	TraesCS7A02G541300	-	7A:717841264-717847591	8_6_94	10_1_94	OK	0.0866083	0.357559	2.04561	4.12848	2.24463	0.0012	0.0192195	yes
TraesCS2D02G499000	TraesCS2D02G499000	-	2D:594102621-594103692	8_6_94	10_1_94	OK	15.0154	61.9896	2.04558	4.12839	2.53173	0.0001	0.00354325	yes
TraesCS7B02G196100	TraesCS7B02G196100	-	7B:337125650-337158885	8_6_94	10_1_94	OK	0.562873	2.32229	2.04467	4.12579	2.08361	0.0026	0.0315067	yes
TraesCS2A02G003600	TraesCS2A02G003600	-	2A:2321342-2325578	8_6_94	10_1_94	OK	1.11597	4.60334	2.04438	4.12496	3.79475	5e-05	0.00207004	yes
TraesCS6D02G360900	TraesCS6D02G360900	-	6D:452454860-452456403	8_6_94	10_1_94	OK	0.361494	1.4899	2.04317	4.1215	2.09536	0.0051	0.0483214	yes
TraesCS2A02G140200	TraesCS2A02G140200	-	2A:85291501-85293399	8_6_94	10_1_94	OK	0.3805	1.56772	2.0427	4.12016	1.90386	0.0036	0.0387479	yes
TraesCS2B02G209500	TraesCS2B02G209500	-	2B:191742223-191744048	8_6_94	10_1_94	OK	0.54379	2.24019	2.0425	4.11959	2.36402	0.00025	0.00683697	yes
TraesCS2D02G002600	TraesCS2D02G002600	-	2D:2045569-2048979	8_6_94	10_1_94	OK	0.537154	2.21247	2.04225	4.11887	2.88056	5e-05	0.00207004	yes
TraesCS1B02G047700	TraesCS1B02G047700	-	1B:27674855-27678226	8_6_94	10_1_94	OK	0.38747	1.59531	2.04168	4.11725	1.87465	0.00135	0.0207381	yes
TraesCS7B02G391100	TraesCS7B02G391100	-	7B:657864330-657867856	8_6_94	10_1_94	OK	0.225213	0.926513	2.04052	4.11394	2.14762	0.0005	0.0108515	yes
TraesCS1B02G032700	TraesCS1B02G032700	-	1B:15875846-15879684	8_6_94	10_1_94	OK	0.481823	1.98086	2.03955	4.11117	2.59527	0.00015	0.00473329	yes
TraesCS1A02G210800	TraesCS1A02G210800	-	1A:373313407-373320576	8_6_94	10_1_94	OK	1.21133	4.97736	2.03878	4.10898	3.56996	5e-05	0.00207004	yes
TraesCS5D02G013500	TraesCS5D02G013500	-	5D:7562164-7570263	8_6_94	10_1_94	OK	0.102362	0.420426	2.03817	4.10724	1.91783	0.0037	0.0392727	yes
TraesCS6D02G060400	TraesCS6D02G060400	-	6D:28295206-28301806	8_6_94	10_1_94	OK	0.245015	1.0059	2.03754	4.10545	2.78744	0.0002	0.00584849	yes
TraesCS3A02G224100	TraesCS3A02G224100	-	3A:419465713-419470294	8_6_94	10_1_94	OK	0.663963	2.72339	2.03623	4.10172	2.27752	0.00045	0.0101483	yes
TraesCS5B02G555000	TraesCS5B02G555000	-	5B:704310041-704313094	8_6_94	10_1_94	OK	0.35348	1.44631	2.03267	4.09161	2.78295	5e-05	0.00207004	yes
TraesCS6D02G108500	TraesCS6D02G108500	-	6D:73063643-73067813	8_6_94	10_1_94	OK	0.530976	2.17243	2.03259	4.09139	3.4576	5e-05	0.00207004	yes
TraesCS1B02G003200	TraesCS1B02G003200	-	1B:2052843-2065416	8_6_94	10_1_94	OK	0.283353	1.15827	2.03129	4.0877	2.9552	5e-05	0.00207004	yes
TraesCS2B02G376800	TraesCS2B02G376800	-	2B:539703948-539705982	8_6_94	10_1_94	OK	2.80451	11.4556	2.03023	4.0847	3.3899	5e-05	0.00207004	yes
TraesCS4B02G039100	TraesCS4B02G039100	-	4B:27904760-27906329	8_6_94	10_1_94	OK	0.527002	2.1522	2.02993	4.08385	2.22522	0.00065	0.0129314	yes
TraesCS3B02G274100	TraesCS3B02G274100	-	3B:441455940-441461088	8_6_94	10_1_94	OK	0.460246	1.87948	2.02986	4.08365	3.3082	5e-05	0.00207004	yes
TraesCS6B02G429300	TraesCS6B02G429300	-	6B:697403785-697405508	8_6_94	10_1_94	OK	0.4557	1.86066	2.02965	4.08306	2.02761	0.0038	0.0400423	yes
TraesCSU02G133200	TraesCSU02G133200	-	Un:112600696-112619193	8_6_94	10_1_94	OK	0.116164	0.47424	2.02946	4.08252	2.45305	0.00015	0.00473329	yes
TraesCS2A02G150300	TraesCS2A02G150300	-	2A:98120359-98123693	8_6_94	10_1_94	OK	0.573626	2.34034	2.02854	4.07992	2.69063	0.0001	0.00354325	yes
TraesCSU02G147500	TraesCSU02G147500	-	Un:170395306-170396339	8_6_94	10_1_94	OK	6.57503	26.7782	2.02599	4.07271	3.48874	5e-05	0.00207004	yes
TraesCS2D02G480700	TraesCS2D02G480700	-	2D:583231042-583234065	8_6_94	10_1_94	OK	1.31738	5.36172	2.02502	4.06998	2.96097	5e-05	0.00207004	yes
TraesCS4D02G176300	TraesCS4D02G176300	-	4D:305981628-305985890	8_6_94	10_1_94	OK	0.214272	0.870649	2.02265	4.06329	2.31706	0.00015	0.00473329	yes
TraesCS2D02G440400	TraesCS2D02G440400	-	2D:550224134-550227779	8_6_94	10_1_94	OK	1.81462	7.36269	2.02056	4.05741	2.49149	0.00025	0.00683697	yes
TraesCS7D02G452200	TraesCS7D02G452200	-	7D:571882056-571885421	8_6_94	10_1_94	OK	0.296314	1.20202	2.02026	4.05657	2.84739	5e-05	0.00207004	yes
TraesCS7A02G216300	TraesCS7A02G216300	-	7A:182717577-182722038	8_6_94	10_1_94	OK	0.185124	0.750367	2.01911	4.05334	2.72056	5e-05	0.00207004	yes
TraesCS4B02G302600	TraesCS4B02G302600	-	4B:589180022-589195403	8_6_94	10_1_94	OK	14.8978	60.3782	2.01892	4.0528	2.3865	5e-05	0.00207004	yes
TraesCS5B02G191400	TraesCS5B02G191400	-	5B:345047698-345049036	8_6_94	10_1_94	OK	0.648029	2.61981	2.01533	4.04273	2.01273	0.00505	0.0480509	yes
TraesCS3B02G016100	TraesCS3B02G016100	-	3B:6638064-6649949	8_6_94	10_1_94	OK	2.00517	8.10149	2.01446	4.04029	3.29228	5e-05	0.00207004	yes
TraesCS6B02G413300	TraesCS6B02G413300	-	6B:686798887-686809684	8_6_94	10_1_94	OK	0.671288	2.70989	2.01323	4.03685	2.18015	0.00015	0.00473329	yes
TraesCS1A02G160000	TraesCS1A02G160000	-	1A:287313666-287316063	8_6_94	10_1_94	OK	0.130804	0.527977	2.01306	4.03637	2.14285	0.001	0.0170974	yes
TraesCS2B02G460000	TraesCS2B02G460000	-	2B:654323756-654325431	8_6_94	10_1_94	OK	2.86223	11.5506	2.01275	4.03551	2.96281	5e-05	0.00207004	yes
TraesCS6B02G251300	TraesCS6B02G251300	-	6B:450637578-450641449	8_6_94	10_1_94	OK	0.136288	0.549694	2.01197	4.03333	2.13884	0.00215	0.0280116	yes
TraesCS1A02G129600	TraesCS1A02G129600	-	1A:167150356-167152680	8_6_94	10_1_94	OK	0.214044	0.862954	2.01137	4.03165	1.92334	0.00365	0.0390193	yes
TraesCS1D02G029100	TraesCS1D02G029100	-	1D:11451422-11459353	8_6_94	10_1_94	OK	1.694	6.82615	2.01064	4.02961	3.13587	5e-05	0.00207004	yes
TraesCS4A02G186700	TraesCS4A02G186700	-	4A:465542342-465545396	8_6_94	10_1_94	OK	0.154518	0.622627	2.01059	4.02947	2.43951	5e-05	0.00207004	yes
TraesCS3A02G469800	TraesCS3A02G469800	-	3A:702030786-702036476	8_6_94	10_1_94	OK	0.137701	0.554455	2.00954	4.02654	2.06341	0.00265	0.0319332	yes
TraesCS3A02G402800	TraesCS3A02G402800	-	3A:648183154-648185155	8_6_94	10_1_94	OK	0.406724	1.6376	2.00946	4.02631	2.6593	5e-05	0.00207004	yes
TraesCS7A02G095900	TraesCS7A02G095900	-	7A:58977406-58987111	8_6_94	10_1_94	OK	0.343951	1.38462	2.00921	4.02562	3.10251	5e-05	0.00207004	yes
TraesCS6B02G231900	TraesCS6B02G231900	-	6B:387076840-387162160	8_6_94	10_1_94	OK	1.70525	6.8568	2.00755	4.02099	3.21947	5e-05	0.00207004	yes
TraesCS7D02G358400	TraesCS7D02G358400	-	7D:461256299-461260283	8_6_94	10_1_94	OK	0.202503	0.813976	2.00705	4.01959	2.7546	5e-05	0.00207004	yes
TraesCS4A02G400000	TraesCS4A02G400000	-	4A:674587828-674589412	8_6_94	10_1_94	OK	0.27071	1.08767	2.00641	4.01781	2.15795	0.0005	0.0108515	yes
TraesCS3B02G597900	TraesCS3B02G597900	-	3B:819929721-819934562	8_6_94	10_1_94	OK	9.84117	39.4161	2.00188	4.00522	3.62966	5e-05	0.00207004	yes
TraesCS3A02G254300	TraesCS3A02G254300	-	3A:475732864-475737002	8_6_94	10_1_94	OK	0.67805	2.71315	2.0005	4.00139	2.80873	5e-05	0.00207004	yes
TraesCS3B02G490800	TraesCS3B02G490800	-	3B:736913329-736922843	8_6_94	10_1_94	OK	2.55539	10.2196	1.99972	3.99922	3.73517	5e-05	0.00207004	yes
TraesCS3A02G458400	TraesCS3A02G458400	-	3A:695531915-695533161	8_6_94	10_1_94	OK	0.631916	2.5266	1.9994	3.99834	2.02051	0.00125	0.0197541	yes
TraesCS2D02G496100	TraesCS2D02G496100	-	2D:592627720-592632175	8_6_94	10_1_94	OK	4.51606	18.0423	1.99825	3.99515	3.60409	5e-05	0.00207004	yes
TraesCS2B02G034600	TraesCS2B02G034600	-	2B:16855024-16857737	8_6_94	10_1_94	OK	0.353942	1.41277	1.99694	3.99152	2.50032	5e-05	0.00207004	yes
TraesCS1B02G202200	TraesCS1B02G202200	-	1B:363149502-363155238	8_6_94	10_1_94	OK	0.333076	1.32935	1.9968	3.99114	2.09151	0.00065	0.0129314	yes
TraesCS7A02G039400	TraesCS7A02G039400	-	7A:17799410-17802901	8_6_94	10_1_94	OK	0.877872	3.50107	1.99571	3.98812	2.49297	0.0001	0.00354325	yes
TraesCS1A02G387100	TraesCS1A02G387100	-	1A:555825185-555827083	8_6_94	10_1_94	OK	0.128255	0.511131	1.99468	3.98528	2.05147	0.00245	0.0303133	yes
TraesCS3B02G606500	TraesCS3B02G606500	-	3B:825571620-825572441	8_6_94	10_1_94	OK	1.69278	6.74279	1.99395	3.98326	2.39365	0.0006	0.0122677	yes
TraesCS6D02G400300	TraesCS6D02G400300	-	6D:470096736-470098901	8_6_94	10_1_94	OK	0.274951	1.09486	1.99351	3.98205	1.9801	0.0014	0.0212152	yes
TraesCS2B02G038700	TraesCS2B02G038700	-	2B:17881639-17883390	8_6_94	10_1_94	OK	3.13189	12.4455	1.99051	3.97377	2.69525	5e-05	0.00207004	yes
TraesCS1B02G038800	TraesCS1B02G038800	-	1B:18419376-18423130	8_6_94	10_1_94	OK	0.680704	2.70259	1.98924	3.97028	2.17694	0.0017	0.024059	yes
TraesCSU02G032600	TraesCSU02G032600	-	Un:29767848-29769420	8_6_94	10_1_94	OK	1.36699	5.4175	1.98663	3.9631	2.0637	0.00275	0.0327387	yes
TraesCS5B02G403300	TraesCS5B02G403300	-	5B:580082410-580087307	8_6_94	10_1_94	OK	0.406895	1.61214	1.98625	3.96206	2.5541	0.00015	0.00473329	yes
TraesCS1B02G438600	TraesCS1B02G438600	-	1B:660743866-660749610	8_6_94	10_1_94	OK	0.218572	0.865852	1.98601	3.9614	2.53806	0.00035	0.00857714	yes
TraesCS1D02G013700	TraesCS1D02G013700	-	1D:6864264-6866168	8_6_94	10_1_94	OK	1.75267	6.93599	1.98454	3.95736	2.68874	5e-05	0.00207004	yes
TraesCS4B02G231500	TraesCS4B02G231500	-	4B:483508915-483514108	8_6_94	10_1_94	OK	1.27469	5.04131	1.98366	3.95495	3.41521	5e-05	0.00207004	yes
TraesCS4B02G242200	TraesCS4B02G242200	-	4B:500868124-500871590	8_6_94	10_1_94	OK	0.397378	1.57012	1.98229	3.9512	2.60583	0.0001	0.00354325	yes
TraesCS7A02G287900	TraesCS7A02G287900	-	7A:345224357-345229059	8_6_94	10_1_94	OK	1.40455	5.54509	1.9811	3.94794	3.35819	5e-05	0.00207004	yes
TraesCS1A02G009100	TraesCS1A02G009100	-	1A:5496527-5499983	8_6_94	10_1_94	OK	0.415987	1.64201	1.98086	3.94728	1.86857	0.0052	0.0489583	yes
TraesCS1B02G164400	TraesCS1B02G164400	-	1B:286758624-286761334	8_6_94	10_1_94	OK	0.0947109	0.373726	1.98038	3.94597	2.20141	0.00175	0.0244459	yes
TraesCS7A02G039200	TraesCS7A02G039200	-	7A:17466328-17467637	8_6_94	10_1_94	OK	2.21478	8.73878	1.98027	3.94567	3.0127	5e-05	0.00207004	yes
TraesCS2D02G467700	TraesCS2D02G467700	-	2D:572732108-572735705	8_6_94	10_1_94	OK	0.383686	1.51207	1.97852	3.94089	2.04692	0.00155	0.0226914	yes
TraesCS2A02G258200	TraesCS2A02G258200	-	2A:403165679-403183742	8_6_94	10_1_94	OK	0.103205	0.406621	1.97818	3.93996	2.05775	0.00245	0.0303133	yes
TraesCS5D02G530600	TraesCS5D02G530600	-	5D:546687752-546690173	8_6_94	10_1_94	OK	0.124457	0.490214	1.97777	3.93884	2.00746	0.0049	0.0471785	yes
TraesCS7D02G498300	TraesCS7D02G498300	-	7D:604981106-604995960	8_6_94	10_1_94	OK	2.8398	11.1843	1.97761	3.9384	3.00994	5e-05	0.00207004	yes
TraesCS6A02G198200	TraesCS6A02G198200	-	6A:302775916-302781828	8_6_94	10_1_94	OK	3.28757	12.9337	1.97604	3.93412	3.62382	5e-05	0.00207004	yes
TraesCS5D02G497800	TraesCS5D02G497800	-	5D:527894661-527902518	8_6_94	10_1_94	OK	0.533977	2.09956	1.97524	3.93194	3.06853	5e-05	0.00207004	yes
TraesCS7D02G049400	TraesCS7D02G049400	-	7D:25335219-25338777	8_6_94	10_1_94	OK	0.310249	1.21924	1.97448	3.92987	2.09739	0.00085	0.0154295	yes
TraesCS2B02G254100	TraesCS2B02G254100	-	2B:281881109-281885828	8_6_94	10_1_94	OK	1.8442	7.23237	1.97148	3.9217	2.04374	0.0035	0.0380939	yes
TraesCS2D02G477100	TraesCS2D02G477100	-	2D:579191096-579197019	8_6_94	10_1_94	OK	1.74958	6.8595	1.97109	3.92064	3.2207	5e-05	0.00207004	yes
TraesCS5D02G377800	TraesCS5D02G377800	-	5D:449687134-449688790	8_6_94	10_1_94	OK	1.04632	4.09871	1.96985	3.91727	2.54181	0.00445	0.0443789	yes
TraesCS3D02G021600	TraesCS3D02G021600	-	3D:7102511-7107200	8_6_94	10_1_94	OK	0.399152	1.56146	1.96789	3.91196	2.33119	0.00035	0.00857714	yes
TraesCS6B02G386500	TraesCS6B02G386500	-	6B:661340336-661343700	8_6_94	10_1_94	OK	1.82493	7.13301	1.96667	3.90865	2.81752	5e-05	0.00207004	yes
TraesCS2D02G464900	TraesCS2D02G464900	-	2D:571056098-571059388	8_6_94	10_1_94	OK	1.16778	4.56419	1.96659	3.90843	2.90048	5e-05	0.00207004	yes
TraesCS7D02G204900	TraesCS7D02G204900	-	7D:162788791-162790826	8_6_94	10_1_94	OK	0.505555	1.97482	1.96578	3.90624	1.96027	0.00475	0.0462541	yes
TraesCS5D02G031800	TraesCS5D02G031800	-	5D:29163044-29166929	8_6_94	10_1_94	OK	5.11629	19.9569	1.96371	3.90064	3.56256	5e-05	0.00207004	yes
TraesCS5B02G254900	TraesCS5B02G254900	-	5B:437566586-437570630	8_6_94	10_1_94	OK	0.157356	0.613655	1.9634	3.8998	1.89419	0.00145	0.0217466	yes
TraesCS7A02G492400	TraesCS7A02G492400	-	7A:681011335-681015619	8_6_94	10_1_94	OK	0.102532	0.399782	1.96314	3.8991	1.87768	0.00445	0.0443789	yes
TraesCS5D02G406900	TraesCS5D02G406900	-	5D:472367708-472370190	8_6_94	10_1_94	OK	0.796278	3.10374	1.96266	3.8978	1.89023	0.004	0.0413861	yes
TraesCS6B02G073600	TraesCS6B02G073600	-	6B:49984315-49986442	8_6_94	10_1_94	OK	1.74769	6.81056	1.96232	3.89688	2.76708	5e-05	0.00207004	yes
TraesCSU02G031200	TraesCSU02G031200	-	Un:29220394-29224486	8_6_94	10_1_94	OK	1.15221	4.48941	1.96212	3.89634	2.33796	0.00085	0.0154295	yes
TraesCS7D02G480100	TraesCS7D02G480100	-	7D:591007951-591011507	8_6_94	10_1_94	OK	0.0851267	0.331626	1.96187	3.89567	1.66608	0.00465	0.0456159	yes
TraesCS1B02G137400	TraesCS1B02G137400	-	1B:175428008-175429799	8_6_94	10_1_94	OK	0.199858	0.777663	1.96017	3.89108	2.15655	0.0009	0.0160275	yes
TraesCS3D02G084500	TraesCS3D02G084500	-	3D:42744801-42747501	8_6_94	10_1_94	OK	0.10673	0.415088	1.95945	3.88914	2.18341	0.0007	0.0136237	yes
TraesCS5A02G263700	TraesCS5A02G263700	-	5A:476435046-476439364	8_6_94	10_1_94	OK	2.34773	9.12426	1.95844	3.88642	2.77742	0.0001	0.00354325	yes
TraesCS5D02G218700	TraesCS5D02G218700	-	5D:327631370-327634216	8_6_94	10_1_94	OK	2.43254	9.45264	1.95825	3.8859	3.01082	5e-05	0.00207004	yes
TraesCSU02G192100	TraesCSU02G192100	-	Un:289418445-289422371	8_6_94	10_1_94	OK	0.380166	1.47471	1.95573	3.87912	2.92543	5e-05	0.00207004	yes
TraesCS6B02G002800	TraesCS6B02G002800	-	6B:2167278-2169113	8_6_94	10_1_94	OK	55.5746	215.173	1.953	3.87179	1.94512	0.00035	0.00857714	yes
TraesCS6D02G066800	TraesCS6D02G066800	-	6D:32858417-32861502	8_6_94	10_1_94	OK	0.525025	2.03223	1.9526	3.87071	2.61246	5e-05	0.00207004	yes
TraesCS6B02G272300	TraesCS6B02G272300	-	6B:491620915-491624815	8_6_94	10_1_94	OK	2.96169	11.4544	1.95141	3.86752	2.76514	5e-05	0.00207004	yes
TraesCS5A02G366100	TraesCS5A02G366100	-	5A:565752841-565758516	8_6_94	10_1_94	OK	0.847712	3.27281	1.94888	3.86075	3.064	5e-05	0.00207004	yes
TraesCS3B02G043600	TraesCS3B02G043600	-	3B:22320225-22323224	8_6_94	10_1_94	OK	0.0916821	0.35366	1.94765	3.85746	1.76402	0.00175	0.0244459	yes
TraesCS7D02G041300	TraesCS7D02G041300	-	7D:20598399-20600778	8_6_94	10_1_94	OK	0.448324	1.72938	1.94764	3.85743	2.81188	5e-05	0.00207004	yes
TraesCS3D02G021800	TraesCS3D02G021800	-	3D:7129784-7134595	8_6_94	10_1_94	OK	0.245885	0.94803	1.94695	3.85559	2.12159	0.0011	0.0182397	yes
TraesCS6D02G233800	TraesCS6D02G233800	-	6D:327635652-327639592	8_6_94	10_1_94	OK	3.69818	14.2521	1.94629	3.85382	3.33406	5e-05	0.00207004	yes
TraesCS3B02G194400	TraesCS3B02G194400	-	3B:214552608-214564099	8_6_94	10_1_94	OK	0.430836	1.65849	1.94466	3.84947	2.48534	0.00015	0.00473329	yes
TraesCS5A02G025400	TraesCS5A02G025400	-	5A:19976109-19979972	8_6_94	10_1_94	OK	3.10161	11.9232	1.94268	3.84419	3.45453	5e-05	0.00207004	yes
TraesCS6B02G182600	TraesCS6B02G182600	-	6B:204450428-204452669	8_6_94	10_1_94	OK	0.094262	0.361871	1.94073	3.839	1.89168	0.0041	0.042003	yes
TraesCS5B02G272400	TraesCS5B02G272400	-	5B:457960830-457965148	8_6_94	10_1_94	OK	0.170617	0.654326	1.93925	3.83506	2.08736	0.00125	0.0197541	yes
TraesCS1B02G076000	TraesCS1B02G076000	-	1B:58752430-58754267	8_6_94	10_1_94	OK	0.100303	0.384087	1.93707	3.82927	1.88066	0.00365	0.0390193	yes
TraesCS2B02G306700	TraesCS2B02G306700	-	2B:438928545-438934193	8_6_94	10_1_94	OK	0.330911	1.26527	1.93493	3.8236	1.88962	0.00305	0.0349048	yes
TraesCS2D02G055400	TraesCS2D02G055400	-	2D:22165685-22166894	8_6_94	10_1_94	OK	0.410944	1.57083	1.93451	3.82248	1.7695	0.00505	0.0480509	yes
TraesCS2B02G491400	TraesCS2B02G491400	-	2B:689764553-689766778	8_6_94	10_1_94	OK	1.41991	5.42716	1.9344	3.82219	2.17701	0.00085	0.0154295	yes
TraesCS2D02G478700	TraesCS2D02G478700	-	2D:579964924-579969863	8_6_94	10_1_94	OK	0.836157	3.19577	1.93432	3.82198	2.83985	5e-05	0.00207004	yes
TraesCS5D02G037800	TraesCS5D02G037800	-	5D:36761645-36765059	8_6_94	10_1_94	OK	1.83527	7.00632	1.93266	3.81758	2.6751	5e-05	0.00207004	yes
TraesCS1A02G058200	TraesCS1A02G058200	-	1A:38711993-38715061	8_6_94	10_1_94	OK	0.821671	3.13513	1.93189	3.81555	2.6953	5e-05	0.00207004	yes
TraesCS7B02G092900	TraesCS7B02G092900	-	7B:106339618-106343414	8_6_94	10_1_94	OK	3.29142	12.5509	1.931	3.81319	3.04988	5e-05	0.00207004	yes
TraesCS2A02G400500	TraesCS2A02G400500	-	2A:653857970-653861536	8_6_94	10_1_94	OK	0.237213	0.904254	1.93055	3.812	1.98945	0.00205	0.0271335	yes
TraesCS2D02G044100	TraesCS2D02G044100	-	2D:15966411-15967501	8_6_94	10_1_94	OK	13.004	49.532	1.92941	3.80899	2.78902	5e-05	0.00207004	yes
TraesCS2D02G297300	TraesCS2D02G297300	-	2D:380065088-380068688	8_6_94	10_1_94	OK	0.127431	0.485143	1.92869	3.80709	2.12652	0.00135	0.0207381	yes
TraesCS1A02G029100	TraesCS1A02G029100	-	1A:13663299-13667800	8_6_94	10_1_94	OK	0.218186	0.830049	1.92764	3.80432	2.40039	0.0008	0.0148742	yes
TraesCS2D02G498100	TraesCS2D02G498100	-	2D:593683637-593696248	8_6_94	10_1_94	OK	1.5006	5.70529	1.92676	3.802	3.45791	5e-05	0.00207004	yes
TraesCS2B02G301100	TraesCS2B02G301100	-	2B:423835411-423837613	8_6_94	10_1_94	OK	0.777322	2.95472	1.92644	3.80116	2.97274	5e-05	0.00207004	yes
TraesCS5B02G237200	TraesCS5B02G237200	-	5B:418015280-418018873	8_6_94	10_1_94	OK	0.385411	1.46465	1.92608	3.80021	2.8164	5e-05	0.00207004	yes
TraesCS7B02G370600	TraesCS7B02G370600	-	7B:636432263-636433233	8_6_94	10_1_94	OK	0.828278	3.14666	1.92563	3.79903	1.9701	0.00275	0.0327387	yes
TraesCS7D02G246500	TraesCS7D02G246500	-	7D:215332595-215333108	8_6_94	10_1_94	OK	1.84615	7.0105	1.925	3.79737	1.79654	0.00355	0.0383871	yes
TraesCS4A02G253700	TraesCS4A02G253700	-	4A:565747025-565750658	8_6_94	10_1_94	OK	1.18887	4.51256	1.92435	3.79566	2.65291	0.0001	0.00354325	yes
TraesCS1B02G231900	TraesCS1B02G231900	-	1B:416815986-416821700	8_6_94	10_1_94	OK	0.0969304	0.367876	1.9242	3.79526	2.07502	0.001	0.0170974	yes
TraesCS2A02G587900	TraesCS2A02G587900	-	2A:777512897-777516658	8_6_94	10_1_94	OK	1.77639	6.73419	1.92255	3.79093	3.11896	5e-05	0.00207004	yes
TraesCS7D02G530500	TraesCS7D02G530500	-	7D:625250442-625253169	8_6_94	10_1_94	OK	0.156061	0.591597	1.92251	3.79082	2.39682	0.0006	0.0122677	yes
TraesCS2B02G590000	TraesCS2B02G590000	-	2B:776396781-776401422	8_6_94	10_1_94	OK	0.546269	2.07058	1.92235	3.7904	2.38628	0.0001	0.00354325	yes
TraesCS2A02G536400	TraesCS2A02G536400	-	2A:750560637-750566069	8_6_94	10_1_94	OK	0.121636	0.460995	1.92218	3.78995	2.1569	0.00105	0.0177132	yes
TraesCS7D02G222200	TraesCS7D02G222200	-	7D:183327363-183330163	8_6_94	10_1_94	OK	0.825553	3.12172	1.91891	3.78137	2.48041	5e-05	0.00207004	yes
TraesCS2D02G488300	TraesCS2D02G488300	-	2D:587701278-587704218	8_6_94	10_1_94	OK	3.67387	13.8888	1.91855	3.78043	3.00582	5e-05	0.00207004	yes
TraesCS5D02G239000	TraesCS5D02G239000	-	5D:347276294-347277514	8_6_94	10_1_94	OK	1.09531	4.13956	1.91814	3.77935	2.03761	0.00205	0.0271335	yes
TraesCS2D02G473700	TraesCS2D02G473700	-	2D:577152323-577158993	8_6_94	10_1_94	OK	4.06386	15.3577	1.91804	3.77909	2.90959	0.0001	0.00354325	yes
TraesCS1D02G112900	TraesCS1D02G112900	-	1D:109454816-109455690	8_6_94	10_1_94	OK	5.19756	19.6404	1.91792	3.77878	2.81289	5e-05	0.00207004	yes
TraesCS2B02G045600	TraesCS2B02G045600	-	2B:22724085-22727561	8_6_94	10_1_94	OK	0.12656	0.477523	1.91575	3.7731	1.94037	0.0017	0.024059	yes
TraesCS1A02G379200	TraesCS1A02G379200	-	1A:551479528-551482223	8_6_94	10_1_94	OK	0.909569	3.42851	1.91433	3.76939	1.9656	0.0016	0.0231729	yes
TraesCS4B02G010000	TraesCS4B02G010000	-	4B:6535969-6541370	8_6_94	10_1_94	OK	0.807687	3.04205	1.91317	3.76636	2.82412	0.0001	0.00354325	yes
TraesCS7D02G532100	TraesCS7D02G532100	-	7D:626145541-626147422	8_6_94	10_1_94	OK	1.60374	6.03485	1.91188	3.76299	2.4241	5e-05	0.00207004	yes
TraesCS7B02G127500	TraesCS7B02G127500	-	7B:152059205-152062007	8_6_94	10_1_94	OK	1.10135	4.13926	1.9101	3.75835	2.56977	5e-05	0.00207004	yes
TraesCS5B02G368500	TraesCS5B02G368500	-	5B:546826330-546832103	8_6_94	10_1_94	OK	0.404805	1.52113	1.90985	3.7577	2.511	0.0004	0.00941811	yes
TraesCS4B02G398800	TraesCS4B02G398800	-	4B:672956834-672958388	8_6_94	10_1_94	OK	0.948356	3.56251	1.90939	3.7565	1.81452	0.00395	0.0410878	yes
TraesCSU02G031300	TraesCSU02G031300	-	Un:29225606-29235238	8_6_94	10_1_94	OK	0.875018	3.28643	1.90914	3.75585	2.73472	0.0003	0.00774958	yes
TraesCS6D02G310500	TraesCS6D02G310500	-	6D:420559175-420561230	8_6_94	10_1_94	OK	0.616666	2.31594	1.90903	3.75557	2.09977	0.0013	0.0202748	yes
TraesCS2D02G523100	TraesCS2D02G523100	-	2D:611892286-611898847	8_6_94	10_1_94	OK	2.01932	7.57421	1.90722	3.75086	3.36539	5e-05	0.00207004	yes
TraesCS6B02G256200	TraesCS6B02G256200	-	6B:460206605-460209974	8_6_94	10_1_94	OK	0.372159	1.39583	1.90714	3.75065	2.01504	0.0052	0.0489583	yes
TraesCS6B02G471700	TraesCS6B02G471700	-	6B:719709633-719725528	8_6_94	10_1_94	OK	0.698855	2.62014	1.90658	3.74919	3.24381	5e-05	0.00207004	yes
TraesCS4A02G290400	TraesCS4A02G290400	-	4A:594213510-594217122	8_6_94	10_1_94	OK	18.6357	69.8454	1.9061	3.74795	2.92043	5e-05	0.00207004	yes
TraesCS4B02G202800	TraesCS4B02G202800	-	4B:433962968-433967201	8_6_94	10_1_94	OK	0.707531	2.65011	1.90519	3.74558	2.16046	0.00095	0.0165833	yes
TraesCS1D02G441900	TraesCS1D02G441900	-	1D:486755101-486758811	8_6_94	10_1_94	OK	0.42109	1.5772	1.90517	3.74553	2.93195	5e-05	0.00207004	yes
TraesCS2D02G412100	TraesCS2D02G412100	-	2D:526804285-526808822	8_6_94	10_1_94	OK	0.142829	0.534841	1.90482	3.74462	2.16289	0.00045	0.0101483	yes
TraesCS7B02G213000	TraesCS7B02G213000	-	7B:388953039-388957051	8_6_94	10_1_94	OK	3.14491	11.7694	1.90395	3.74236	2.60646	5e-05	0.00207004	yes
TraesCS5D02G550100	TraesCS5D02G550100	-	5D:556874873-556878041	8_6_94	10_1_94	OK	0.94409	3.53301	1.9039	3.74223	2.36018	0.0005	0.0108515	yes
TraesCS2B02G045300	TraesCS2B02G045300	-	2B:22306813-22310421	8_6_94	10_1_94	OK	0.201031	0.752066	1.90344	3.74104	2.07045	0.0011	0.0182397	yes
TraesCS7D02G309400	TraesCS7D02G309400	-	7D:392744989-392749017	8_6_94	10_1_94	OK	3.06087	11.4209	1.89967	3.73128	2.51335	0.0001	0.00354325	yes
TraesCS2B02G302300	TraesCS2B02G302300	-	2B:425445053-425449929	8_6_94	10_1_94	OK	0.138266	0.515387	1.89821	3.7275	1.86923	0.0043	0.0433055	yes
TraesCS5A02G261500	TraesCS5A02G261500	-	5A:475312926-475321451	8_6_94	10_1_94	OK	0.338417	1.26122	1.89795	3.72683	2.07814	0.00105	0.0177132	yes
TraesCSU02G251500	TraesCSU02G251500	-	Un:386578188-386578651	8_6_94	10_1_94	OK	302.248	1125.94	1.89732	3.72521	2.99121	5e-05	0.00207004	yes
TraesCS7A02G437100	TraesCS7A02G437100	-	7A:631975144-631978292	8_6_94	10_1_94	OK	0.10251	0.381365	1.89541	3.72028	2.05645	0.00135	0.0207381	yes
TraesCS3A02G392800	TraesCS3A02G392800	-	3A:640679083-640702807	8_6_94	10_1_94	OK	7.71996	28.6956	1.89417	3.71708	2.73837	5e-05	0.00207004	yes
TraesCS1A02G317100	TraesCS1A02G317100	-	1A:508627550-508633273	8_6_94	10_1_94	OK	0.311011	1.15511	1.89299	3.71404	1.98304	0.00375	0.0396877	yes
TraesCS5B02G431200	TraesCS5B02G431200	-	5B:605851596-605855900	8_6_94	10_1_94	OK	0.640836	2.38009	1.89299	3.71404	1.80045	0.0033	0.0366428	yes
TraesCSU02G066700	TraesCSU02G066700	-	Un:51895597-51903317	8_6_94	10_1_94	OK	0.521961	1.93755	1.89222	3.71206	2.27816	0.00055	0.0115286	yes
TraesCS4B02G024100	TraesCS4B02G024100	-	4B:17253635-17258636	8_6_94	10_1_94	OK	3.03573	11.2674	1.89203	3.71157	3.41221	5e-05	0.00207004	yes
TraesCS7D02G447300	TraesCS7D02G447300	-	7D:567710028-567741807	8_6_94	10_1_94	OK	0.207388	0.769506	1.8916	3.71047	3.23952	5e-05	0.00207004	yes
TraesCS1A02G267100	TraesCS1A02G267100	-	1A:462390319-462395850	8_6_94	10_1_94	OK	0.126545	0.468564	1.88859	3.70273	2.29658	0.00075	0.0142632	yes
TraesCSU02G124900	TraesCSU02G124900	-	Un:108534492-108542569	8_6_94	10_1_94	OK	1.61798	5.98741	1.88773	3.70053	3.04455	5e-05	0.00207004	yes
TraesCS4D02G004000	TraesCS4D02G004000	-	4D:1704074-1708862	8_6_94	10_1_94	OK	1.0974	4.05888	1.88699	3.69863	3.41451	5e-05	0.00207004	yes
TraesCS5D02G057800	TraesCS5D02G057800	-	5D:54680379-54683861	8_6_94	10_1_94	OK	3.8057	14.0617	1.88553	3.69489	3.49895	5e-05	0.00207004	yes
TraesCS7B02G393400	TraesCS7B02G393400	-	7B:660244600-660247618	8_6_94	10_1_94	OK	0.469359	1.73294	1.88446	3.69215	2.3436	0.0007	0.0136237	yes
TraesCS2D02G084600	TraesCS2D02G084600	-	2D:36657311-36661415	8_6_94	10_1_94	OK	0.116333	0.428869	1.88228	3.68657	1.38384	0.0022	0.0284214	yes
TraesCS5A02G376900	TraesCS5A02G376900	-	5A:574482067-574485628	8_6_94	10_1_94	OK	0.758517	2.79206	1.88008	3.68095	2.52698	5e-05	0.00207004	yes
TraesCS1B02G371400	TraesCS1B02G371400	-	1B:600970119-600972780	8_6_94	10_1_94	OK	0.157446	0.578636	1.8778	3.67514	2.31708	0.0005	0.0108515	yes
TraesCS3D02G022900	TraesCS3D02G022900	-	3D:7256679-7268617	8_6_94	10_1_94	OK	0.753896	2.7668	1.87578	3.67	3.29648	5e-05	0.00207004	yes
TraesCS6D02G003200	TraesCS6D02G003200	-	6D:1769874-1774534	8_6_94	10_1_94	OK	4.73994	17.3909	1.87539	3.66901	3.29547	5e-05	0.00207004	yes
TraesCS2A02G004900	TraesCS2A02G004900	-	2A:2488829-2495245	8_6_94	10_1_94	OK	0.25861	0.94869	1.87516	3.66842	2.79467	0.00015	0.00473329	yes
TraesCS4D02G004200	TraesCS4D02G004200	-	4D:1871231-1878072	8_6_94	10_1_94	OK	0.765804	2.80892	1.87497	3.66794	2.87815	0.0001	0.00354325	yes
TraesCS6B02G282600	TraesCS6B02G282600	-	6B:509257553-509260239	8_6_94	10_1_94	OK	1.31582	4.82586	1.87482	3.66756	2.4452	0.00135	0.0207381	yes
TraesCS6A02G058700	TraesCS6A02G058700	-	6A:31034387-31036808	8_6_94	10_1_94	OK	1.23125	4.51482	1.87454	3.66685	2.49464	0.0001	0.00354325	yes
TraesCS6D02G176700	TraesCS6D02G176700	-	6D:174373085-174400150	8_6_94	10_1_94	OK	1.24515	4.55435	1.87093	3.65768	2.98203	5e-05	0.00207004	yes
TraesCS6D02G297800	TraesCS6D02G297800	-	6D:408693057-408694378	8_6_94	10_1_94	OK	0.793656	2.89989	1.86941	3.65383	2.14454	0.0006	0.0122677	yes
TraesCS2D02G590700	TraesCS2D02G590700	-	2D:646492727-646497714	8_6_94	10_1_94	OK	0.849159	3.09787	1.86717	3.64816	2.58073	5e-05	0.00207004	yes
TraesCS7A02G203100	TraesCS7A02G203100	-	7A:164742345-164745053	8_6_94	10_1_94	OK	0.513093	1.87123	1.86669	3.64695	1.90608	0.00355	0.0383871	yes
TraesCS1A02G008100	TraesCS1A02G008100	-	1A:4497199-4504697	8_6_94	10_1_94	OK	0.437014	1.59229	1.86535	3.64356	3.14523	5e-05	0.00207004	yes
TraesCS6A02G389100	TraesCS6A02G389100	-	6A:604876775-604880816	8_6_94	10_1_94	OK	0.891105	3.24246	1.86342	3.63869	2.78133	5e-05	0.00207004	yes
TraesCS4A02G325000	TraesCS4A02G325000	-	4A:612426334-612433470	8_6_94	10_1_94	OK	0.270125	0.982857	1.86335	3.63852	1.92661	0.0019	0.0258169	yes
TraesCS7D02G443700	TraesCS7D02G443700	-	7D:563700102-563701182	8_6_94	10_1_94	OK	0.309438	1.1257	1.8631	3.63789	2.39817	0.0002	0.00584849	yes
TraesCS4A02G076100	TraesCS4A02G076100	-	4A:75418581-75422486	8_6_94	10_1_94	OK	1.00618	3.65971	1.86285	3.63725	2.81806	5e-05	0.00207004	yes
TraesCS1D02G221400	TraesCS1D02G221400	-	1D:309077165-309082847	8_6_94	10_1_94	OK	0.135783	0.493827	1.8627	3.63688	2.21004	0.00145	0.0217466	yes
TraesCS6B02G464200	TraesCS6B02G464200	-	6B:715941114-715953703	8_6_94	10_1_94	OK	0.462426	1.68173	1.86265	3.63675	2.25672	0.00015	0.00473329	yes
TraesCS7A02G026400	TraesCS7A02G026400	-	7A:10619634-10626123	8_6_94	10_1_94	OK	0.10869	0.395266	1.8626	3.63662	2.09482	0.00115	0.0187067	yes
TraesCS5D02G401300	TraesCS5D02G401300	-	5D:466568806-466570746	8_6_94	10_1_94	OK	12.0412	43.7803	1.86231	3.63589	3.35426	5e-05	0.00207004	yes
TraesCS2B02G079400	TraesCS2B02G079400	-	2B:44346179-44347892	8_6_94	10_1_94	OK	3.58771	13.0405	1.86186	3.63476	2.82489	5e-05	0.00207004	yes
TraesCS4A02G026100	TraesCS4A02G026100	-	4A:17897641-17898495	8_6_94	10_1_94	OK	1.17612	4.27368	1.86145	3.63373	2.06108	0.0007	0.0136237	yes
TraesCS4B02G174300	TraesCS4B02G174300	-	4B:382206178-382210813	8_6_94	10_1_94	OK	0.191021	0.694038	1.86128	3.6333	2.08023	0.00075	0.0142632	yes
TraesCS6D02G015100	TraesCS6D02G015100	-	6D:6314768-6316761	8_6_94	10_1_94	OK	0.369011	1.33998	1.86048	3.63128	2.01877	0.0026	0.0315067	yes
TraesCS6A02G232600	TraesCS6A02G232600	-	6A:440233473-440243225	8_6_94	10_1_94	OK	1.99164	7.22877	1.85979	3.62955	3.07358	5e-05	0.00207004	yes
TraesCS1B02G077500	TraesCS1B02G077500	-	1B:60107415-60109296	8_6_94	10_1_94	OK	5.32448	19.3016	1.85801	3.62507	3.22178	5e-05	0.00207004	yes
TraesCS2D02G468900	TraesCS2D02G468900	-	2D:574104016-574113211	8_6_94	10_1_94	OK	0.877506	3.17859	1.85691	3.62231	3.43026	5e-05	0.00207004	yes
TraesCS7B02G424500	TraesCS7B02G424500	-	7B:693391209-693400517	8_6_94	10_1_94	OK	0.187125	0.677382	1.85597	3.61995	2.05815	0.00315	0.0355947	yes
TraesCS6B02G244100	TraesCS6B02G244100	-	6B:435304683-435307595	8_6_94	10_1_94	OK	0.786357	2.84251	1.85391	3.61479	2.89451	5e-05	0.00207004	yes
TraesCS7A02G044800	TraesCS7A02G044800	-	7A:20588776-20592064	8_6_94	10_1_94	OK	0.185217	0.66731	1.84914	3.60285	2.51652	5e-05	0.00207004	yes
TraesCS6B02G345200	TraesCS6B02G345200	-	6B:608186022-608189708	8_6_94	10_1_94	OK	0.543297	1.95476	1.84718	3.59796	2.36811	0.00035	0.00857714	yes
TraesCS5B02G023300	TraesCS5B02G023300	-	5B:21535163-21538910	8_6_94	10_1_94	OK	4.69724	16.8924	1.84649	3.59624	3.38762	5e-05	0.00207004	yes
TraesCS6D02G362900	TraesCS6D02G362900	-	6D:453345088-453348030	8_6_94	10_1_94	OK	1.54427	5.53969	1.84288	3.58725	2.86365	5e-05	0.00207004	yes
TraesCS6D02G383500	TraesCS6D02G383500	-	6D:462461477-462466898	8_6_94	10_1_94	OK	4.24403	15.2225	1.8427	3.58681	3.50898	5e-05	0.00207004	yes
TraesCS1D02G454600	TraesCS1D02G454600	-	1D:495229869-495231449	8_6_94	10_1_94	OK	3.89597	13.9683	1.8421	3.58532	3.07023	5e-05	0.00207004	yes
TraesCS4D02G075200	TraesCS4D02G075200	-	4D:49859587-49863991	8_6_94	10_1_94	OK	0.0946398	0.339277	1.84194	3.58492	2.2358	0.00055	0.0115286	yes
TraesCS7A02G526700	TraesCS7A02G526700	-	7A:708361476-708365723	8_6_94	10_1_94	OK	0.455564	1.63293	1.84173	3.5844	2.42467	0.00015	0.00473329	yes
TraesCS2D02G466400	TraesCS2D02G466400	-	2D:572029797-572035728	8_6_94	10_1_94	OK	0.171919	0.615732	1.84057	3.58152	1.88929	0.00185	0.0254161	yes
TraesCS3A02G444000	TraesCS3A02G444000	-	3A:685355830-685360540	8_6_94	10_1_94	OK	4.97371	17.8045	1.83985	3.57973	2.96536	5e-05	0.00207004	yes
TraesCS6D02G381000	TraesCS6D02G381000	-	6D:461628075-461631063	8_6_94	10_1_94	OK	0.213019	0.761992	1.83879	3.5771	2.15672	0.00125	0.0197541	yes
TraesCS3D02G389700	TraesCS3D02G389700	-	3D:505015672-505022058	8_6_94	10_1_94	OK	0.102042	0.364843	1.83811	3.57541	1.77472	0.00355	0.0383871	yes
TraesCSU02G115600	TraesCSU02G115600	-	Un:100171255-100173429	8_6_94	10_1_94	OK	2.34325	8.36983	1.83669	3.5719	2.17944	0.0018	0.02487	yes
TraesCS3A02G040500	TraesCS3A02G040500	-	3A:21213338-21216022	8_6_94	10_1_94	OK	0.252502	0.90021	1.83397	3.56517	1.88189	0.0039	0.0407715	yes
TraesCS1A02G436200	TraesCS1A02G436200	-	1A:586516494-586519878	8_6_94	10_1_94	OK	0.340122	1.21196	1.83323	3.56334	2.64617	5e-05	0.00207004	yes
TraesCS6B02G007400	TraesCS6B02G007400	-	6B:4873124-4877529	8_6_94	10_1_94	OK	3.18905	11.3594	1.83269	3.56201	3.02052	5e-05	0.00207004	yes
TraesCS4B02G332300	TraesCS4B02G332300	-	4B:622770938-622784063	8_6_94	10_1_94	OK	0.285939	1.01732	1.831	3.55784	2.76337	5e-05	0.00207004	yes
TraesCS2D02G487700	TraesCS2D02G487700	-	2D:587282607-587293147	8_6_94	10_1_94	OK	2.59216	9.21502	1.82983	3.55495	3.08492	5e-05	0.00207004	yes
TraesCSU02G101000	TraesCSU02G101000	-	Un:88994841-88998490	8_6_94	10_1_94	OK	4.31425	15.3269	1.82888	3.55261	2.63342	5e-05	0.00207004	yes
TraesCS3A02G068800	TraesCS3A02G068800	-	3A:41149963-41153017	8_6_94	10_1_94	OK	0.208067	0.739092	1.82871	3.55219	2.50663	0.0001	0.00354325	yes
TraesCS2A02G432800	TraesCS2A02G432800	-	2A:686170577-686172742	8_6_94	10_1_94	OK	3.28782	11.6737	1.82805	3.55057	2.79306	5e-05	0.00207004	yes
TraesCS7A02G095800	TraesCS7A02G095800	-	7A:58844650-58851782	8_6_94	10_1_94	OK	0.100073	0.354486	1.82468	3.54228	1.83702	0.0014	0.0212152	yes
TraesCS7A02G383000	TraesCS7A02G383000	-	7A:558079938-558082558	8_6_94	10_1_94	OK	0.324958	1.1498	1.82306	3.53831	2.30591	0.0002	0.00584849	yes
TraesCS3D02G397700	TraesCS3D02G397700	-	3D:512380257-512381531	8_6_94	10_1_94	OK	0.72953	2.57872	1.82161	3.53475	2.16779	0.00085	0.0154295	yes
TraesCS6A02G241000	TraesCS6A02G241000	-	6A:452276714-452280082	8_6_94	10_1_94	OK	0.144841	0.511108	1.81916	3.52876	1.80563	0.00415	0.0422921	yes
TraesCS3A02G367300	TraesCS3A02G367300	-	3A:616279684-616281904	8_6_94	10_1_94	OK	0.21194	0.747787	1.81897	3.52829	1.98376	0.0036	0.0387479	yes
TraesCS1B02G076800	TraesCS1B02G076800	-	1B:59535856-59540771	8_6_94	10_1_94	OK	1.98941	7.01505	1.81811	3.52619	2.75284	5e-05	0.00207004	yes
TraesCS6D02G002200	TraesCS6D02G002200	-	6D:1411738-1415945	8_6_94	10_1_94	OK	0.201424	0.709925	1.81743	3.52453	2.4438	0.00025	0.00683697	yes
TraesCS7D02G008000	TraesCS7D02G008000	-	7D:3855195-3859065	8_6_94	10_1_94	OK	1.19282	4.20174	1.81662	3.52255	3.23061	5e-05	0.00207004	yes
TraesCS5A02G171800	TraesCS5A02G171800	-	5A:364977809-364978837	8_6_94	10_1_94	OK	5.03343	17.7045	1.8145	3.51738	2.88859	5e-05	0.00207004	yes
TraesCS5B02G422400	TraesCS5B02G422400	-	5B:597289221-597305167	8_6_94	10_1_94	OK	0.193912	0.68201	1.81439	3.51711	2.68265	0.0002	0.00584849	yes
TraesCS3D02G175900	TraesCS3D02G175900	-	3D:157474838-157475870	8_6_94	10_1_94	OK	2.01913	7.09062	1.81218	3.51173	2.2805	0.0008	0.0148742	yes
TraesCS5B02G552400	TraesCS5B02G552400	-	5B:703227014-703231597	8_6_94	10_1_94	OK	0.942506	3.30883	1.81175	3.51068	2.00454	0.00155	0.0226914	yes
TraesCS7B02G205100	TraesCS7B02G205100	-	7B:375393317-375395851	8_6_94	10_1_94	OK	2.31215	8.08901	1.80673	3.49848	2.30562	0.0008	0.0148742	yes
TraesCS5D02G431400	TraesCS5D02G431400	-	5D:488232419-488236867	8_6_94	10_1_94	OK	1.81861	6.3415	1.80199	3.48701	2.47522	0.00025	0.00683697	yes
TraesCS2A02G286500	TraesCS2A02G286500	-	2A:486203819-486213431	8_6_94	10_1_94	OK	0.50532	1.76024	1.8005	3.48341	3.10097	5e-05	0.00207004	yes
TraesCS1B02G327800	TraesCS1B02G327800	-	1B:553902733-553904252	8_6_94	10_1_94	OK	1.04257	3.63146	1.80041	3.48319	2.38575	5e-05	0.00207004	yes
TraesCS7A02G217600	TraesCS7A02G217600	-	7A:184169628-184172541	8_6_94	10_1_94	OK	0.380573	1.32416	1.79883	3.47938	2.39139	0.00045	0.0101483	yes
TraesCS4B02G093200	TraesCS4B02G093200	-	4B:95669526-95676326	8_6_94	10_1_94	OK	0.8384	2.91563	1.7981	3.47762	3.22482	5e-05	0.00207004	yes
TraesCS7D02G142100	TraesCS7D02G142100	-	7D:90618491-90622855	8_6_94	10_1_94	OK	0.549478	1.90864	1.79641	3.47355	2.08702	0.0013	0.0202748	yes
TraesCS2B02G526800	TraesCS2B02G526800	-	2B:721113583-721114693	8_6_94	10_1_94	OK	15.2905	53.0971	1.796	3.47256	2.20316	0.0007	0.0136237	yes
TraesCS3A02G414400	TraesCS3A02G414400	-	3A:657945936-657949641	8_6_94	10_1_94	OK	1.75461	6.0795	1.7928	3.46487	2.8472	5e-05	0.00207004	yes
TraesCS5B02G344100	TraesCS5B02G344100	-	5B:527289838-527295473	8_6_94	10_1_94	OK	0.136667	0.472998	1.79117	3.46095	1.88038	0.00125	0.0197541	yes
TraesCS3D02G446200	TraesCS3D02G446200	-	3D:554955838-554960391	8_6_94	10_1_94	OK	0.505707	1.74706	1.78855	3.45468	2.93109	5e-05	0.00207004	yes
TraesCS3D02G423100	TraesCS3D02G423100	-	3D:535770932-535773282	8_6_94	10_1_94	OK	6.74142	23.2829	1.78815	3.45372	2.4093	0.00025	0.00683697	yes
TraesCS6B02G253700	TraesCS6B02G253700	-	6B:456208346-456210921	8_6_94	10_1_94	OK	1.63458	5.64124	1.78709	3.45118	2.85312	5e-05	0.00207004	yes
TraesCS5D02G480800	TraesCS5D02G480800	-	5D:518919634-518922993	8_6_94	10_1_94	OK	3.58769	12.3651	1.78515	3.44654	3.36019	5e-05	0.00207004	yes
TraesCS2D02G505900	TraesCS2D02G505900	-	2D:599926053-599929558	8_6_94	10_1_94	OK	0.199478	0.687198	1.7845	3.44499	2.21203	0.00125	0.0197541	yes
TraesCS6B02G001300	TraesCS6B02G001300	-	6B:728446-731986	8_6_94	10_1_94	OK	0.489442	1.68107	1.78017	3.43467	2.35307	5e-05	0.00207004	yes
TraesCS4B02G024200	TraesCS4B02G024200	-	4B:17260132-17271116	8_6_94	10_1_94	OK	0.896544	3.07381	1.77758	3.42851	2.55005	5e-05	0.00207004	yes
TraesCSU02G114200	TraesCSU02G114200	-	Un:99090824-99093797	8_6_94	10_1_94	OK	2.37397	8.13807	1.77738	3.42803	2.48632	0.0007	0.0136237	yes
TraesCS7D02G055000	TraesCS7D02G055000	-	7D:29549952-29552899	8_6_94	10_1_94	OK	2.63447	9.02653	1.77666	3.42632	2.55555	5e-05	0.00207004	yes
TraesCS1A02G366400	TraesCS1A02G366400	-	1A:545331519-545334637	8_6_94	10_1_94	OK	5.00786	17.1522	1.77613	3.42506	3.34004	5e-05	0.00207004	yes
TraesCS6D02G210200	TraesCS6D02G210200	-	6D:296824052-296826571	8_6_94	10_1_94	OK	0.476511	1.63196	1.77602	3.4248	1.84032	0.0043	0.0433055	yes
TraesCS5B02G253700	TraesCS5B02G253700	-	5B:436256020-436259970	8_6_94	10_1_94	OK	0.426833	1.46063	1.77485	3.42202	1.83521	0.00395	0.0410878	yes
TraesCS6D02G298000	TraesCS6D02G298000	-	6D:408896743-408904349	8_6_94	10_1_94	OK	0.279777	0.956881	1.77406	3.42015	2.16363	0.00025	0.00683697	yes
TraesCS7A02G513100	TraesCS7A02G513100	-	7A:700110210-700112441	8_6_94	10_1_94	OK	0.450096	1.53862	1.77334	3.41844	2.24407	0.00035	0.00857714	yes
TraesCS5A02G508500	TraesCS5A02G508500	-	5A:672835752-672841738	8_6_94	10_1_94	OK	1.57423	5.38069	1.77315	3.41799	2.37865	0.00015	0.00473329	yes
TraesCS3D02G245200	TraesCS3D02G245200	-	3D:340888175-340890826	8_6_94	10_1_94	OK	0.161049	0.550252	1.77259	3.41667	2.08029	0.0009	0.0160275	yes
TraesCS1D02G411400	TraesCS1D02G411400	-	1D:472904397-472910340	8_6_94	10_1_94	OK	0.29596	1.01009	1.77101	3.41293	2.21968	0.00055	0.0115286	yes
TraesCS3B02G597800	TraesCS3B02G597800	-	3B:819896361-819902003	8_6_94	10_1_94	OK	44.9951	153.549	1.77086	3.41257	2.42283	5e-05	0.00207004	yes
TraesCS2D02G516300	TraesCS2D02G516300	-	2D:607669460-607676782	8_6_94	10_1_94	OK	2.47202	8.43413	1.77055	3.41184	3.11932	5e-05	0.00207004	yes
TraesCS2B02G047200	TraesCS2B02G047200	-	2B:23554522-23557215	8_6_94	10_1_94	OK	0.593661	2.02365	1.76925	3.40877	2.45632	0.00015	0.00473329	yes
TraesCS3B02G041400	TraesCS3B02G041400	-	3B:20459271-20460080	8_6_94	10_1_94	OK	1.77825	6.05838	1.76848	3.40695	2.27951	0.0005	0.0108515	yes
TraesCS5B02G455400	TraesCS5B02G455400	-	5B:629856560-629858419	8_6_94	10_1_94	OK	0.582441	1.98417	1.76835	3.40664	2.22905	0.0004	0.00941811	yes
TraesCS2A02G563500	TraesCS2A02G563500	-	2A:764099965-764108452	8_6_94	10_1_94	OK	1.11412	3.79044	1.76646	3.40218	3.25219	5e-05	0.00207004	yes
TraesCS7B02G131400	TraesCS7B02G131400	-	7B:158367321-158393174	8_6_94	10_1_94	OK	1.24459	4.23305	1.76603	3.40117	2.96119	5e-05	0.00207004	yes
TraesCS2B02G297700	TraesCS2B02G297700	-	2B:416870688-416874157	8_6_94	10_1_94	OK	2.03175	6.90932	1.76582	3.40067	2.95035	5e-05	0.00207004	yes
TraesCS6B02G415900	TraesCS6B02G415900	-	6B:688303509-688307841	8_6_94	10_1_94	OK	0.216347	0.735637	1.76565	3.40027	1.69901	0.00315	0.0355947	yes
TraesCS6B02G233800	TraesCS6B02G233800	-	6B:391071458-391096188	8_6_94	10_1_94	OK	2.76366	9.39656	1.76555	3.40004	3.05066	5e-05	0.00207004	yes
TraesCS3D02G313900	TraesCS3D02G313900	-	3D:427811122-427816220	8_6_94	10_1_94	OK	2.30396	7.83031	1.76495	3.39862	3.0959	5e-05	0.00207004	yes
TraesCS3D02G385600	TraesCS3D02G385600	-	3D:501077348-501087247	8_6_94	10_1_94	OK	1.47735	5.02068	1.76487	3.39843	2.05884	0.0018	0.02487	yes
TraesCS4D02G159400	TraesCS4D02G159400	-	4D:226558459-226565429	8_6_94	10_1_94	OK	1.48775	5.05102	1.76344	3.39507	3.1016	5e-05	0.00207004	yes
TraesCS1D02G160400	TraesCS1D02G160400	-	1D:226955219-226959052	8_6_94	10_1_94	OK	3.07822	10.4428	1.76234	3.39248	2.32543	0.00025	0.00683697	yes
TraesCS5A02G169400	TraesCS5A02G169400	-	5A:361869043-361875043	8_6_94	10_1_94	OK	3.65417	12.3139	1.75267	3.36982	3.28204	5e-05	0.00207004	yes
TraesCS4B02G173600	TraesCS4B02G173600	-	4B:380653173-380655594	8_6_94	10_1_94	OK	0.268473	0.904584	1.75248	3.36937	1.89173	0.00165	0.023656	yes
TraesCS5D02G059300	TraesCS5D02G059300	-	5D:56121158-56124917	8_6_94	10_1_94	OK	0.644633	2.17003	1.75117	3.36631	2.27816	0.0002	0.00584849	yes
TraesCS6A02G002400	TraesCS6A02G002400	-	6A:942508-947206	8_6_94	10_1_94	OK	2.60739	8.7768	1.75109	3.36613	2.90971	5e-05	0.00207004	yes
TraesCS1D02G099000	TraesCS1D02G099000	-	1D:86203962-86209589	8_6_94	10_1_94	OK	0.804803	2.70893	1.75102	3.36596	3.2105	5e-05	0.00207004	yes
TraesCS3A02G316800	TraesCS3A02G316800	-	3A:557410353-557413353	8_6_94	10_1_94	OK	0.17148	0.577178	1.75097	3.36585	2.20933	0.0013	0.0202748	yes
TraesCS4A02G007800	TraesCS4A02G007800	-	4A:4833395-4834378	8_6_94	10_1_94	OK	1.43004	4.81077	1.75021	3.36408	1.71236	0.0041	0.042003	yes
TraesCS1A02G264900	TraesCS1A02G264900	-	1A:460639088-460641864	8_6_94	10_1_94	OK	1.00836	3.3916	1.74996	3.36349	2.40212	0.00015	0.00473329	yes
TraesCS4A02G204000	TraesCS4A02G204000	-	4A:495078319-495086905	8_6_94	10_1_94	OK	3.317	11.1542	1.74964	3.36275	3.01092	5e-05	0.00207004	yes
TraesCS1B02G327100	TraesCS1B02G327100	-	1B:553151664-553156103	8_6_94	10_1_94	OK	0.566538	1.90511	1.74963	3.36272	2.5103	0.0001	0.00354325	yes
TraesCS7A02G111100	TraesCS7A02G111100	-	7A:68041907-68046944	8_6_94	10_1_94	OK	0.33036	1.11086	1.74956	3.36256	2.60673	5e-05	0.00207004	yes
TraesCS4B02G331000	TraesCS4B02G331000	-	4B:621705613-621707323	8_6_94	10_1_94	OK	0.914432	3.07266	1.74854	3.36018	1.98579	0.0017	0.024059	yes
TraesCS4B02G302500	TraesCS4B02G302500	-	4B:589174396-589179349	8_6_94	10_1_94	OK	0.82161	2.76074	1.74853	3.36016	3.08161	5e-05	0.00207004	yes
TraesCS6A02G403400	TraesCS6A02G403400	-	6A:610799757-610803292	8_6_94	10_1_94	OK	0.598989	2.01265	1.7485	3.36009	2.88571	5e-05	0.00207004	yes
TraesCS3A02G528900	TraesCS3A02G528900	-	3A:742765671-742770201	8_6_94	10_1_94	OK	28.4213	95.4515	1.74779	3.35844	2.7237	0.0001	0.00354325	yes
TraesCS1D02G265100	TraesCS1D02G265100	-	1D:361034518-361037440	8_6_94	10_1_94	OK	0.811173	2.72244	1.74682	3.35618	2.19523	0.0005	0.0108515	yes
TraesCS1D02G029900	TraesCS1D02G029900	-	1D:11654672-11662254	8_6_94	10_1_94	OK	1.18868	3.98923	1.74675	3.35602	1.81813	0.0005	0.0108515	yes
TraesCS6A02G204000	TraesCS6A02G204000	-	6A:352640670-352667954	8_6_94	10_1_94	OK	1.06662	3.57919	1.74659	3.35564	2.90245	5e-05	0.00207004	yes
TraesCS6D02G042000	TraesCS6D02G042000	-	6D:17229680-17233895	8_6_94	10_1_94	OK	0.357682	1.19935	1.7455	3.35311	2.44514	0.00035	0.00857714	yes
TraesCS2D02G373800	TraesCS2D02G373800	-	2D:477259989-477265004	8_6_94	10_1_94	OK	0.430817	1.44349	1.74442	3.3506	2.13301	0.00115	0.0187067	yes
TraesCS3A02G531300	TraesCS3A02G531300	-	3A:744266477-744267259	8_6_94	10_1_94	OK	5.61597	18.8134	1.74415	3.34997	2.33132	0.0007	0.0136237	yes
TraesCSU02G155600	TraesCSU02G155600	-	Un:212868787-212869902	8_6_94	10_1_94	OK	1.09815	3.67462	1.74252	3.34619	1.81239	0.00375	0.0396877	yes
TraesCS5A02G414200	TraesCS5A02G414200	-	5A:602329514-602335880	8_6_94	10_1_94	OK	0.652677	2.18369	1.74233	3.34575	2.48369	5e-05	0.00207004	yes
TraesCS5D02G443800	TraesCS5D02G443800	-	5D:495061293-495063459	8_6_94	10_1_94	OK	0.116164	0.388604	1.74214	3.34531	1.54413	0.0041	0.042003	yes
TraesCS2A02G268400	TraesCS2A02G268400	-	2A:431042936-431046356	8_6_94	10_1_94	OK	5.74572	19.1751	1.73867	3.33727	3.12071	5e-05	0.00207004	yes
TraesCS3B02G235200	TraesCS3B02G235200	-	3B:368089991-368103621	8_6_94	10_1_94	OK	2.22811	7.43303	1.73813	3.33602	2.9691	5e-05	0.00207004	yes
TraesCS2B02G031700	TraesCS2B02G031700	-	2B:14788701-14796017	8_6_94	10_1_94	OK	16.573	55.2534	1.73723	3.33394	2.97312	5e-05	0.00207004	yes
TraesCS2B02G615500	TraesCS2B02G615500	-	2B:793413273-793427215	8_6_94	10_1_94	OK	1.35442	4.51463	1.73693	3.33325	2.5893	5e-05	0.00207004	yes
TraesCS3A02G152300	TraesCS3A02G152300	-	3A:142896447-142900496	8_6_94	10_1_94	OK	0.564275	1.88049	1.73664	3.33258	2.38282	0.0001	0.00354325	yes
TraesCS1A02G026200	TraesCS1A02G026200	-	1A:12502525-12507052	8_6_94	10_1_94	OK	0.586861	1.95568	1.73658	3.33244	2.7147	5e-05	0.00207004	yes
TraesCS2B02G175400	TraesCS2B02G175400	-	2B:150604267-150608254	8_6_94	10_1_94	OK	0.213315	0.710255	1.73535	3.3296	1.82274	0.00435	0.0436431	yes
TraesCS6B02G463900	TraesCS6B02G463900	-	6B:715859463-715861965	8_6_94	10_1_94	OK	0.114288	0.380509	1.73525	3.32937	1.91942	0.003	0.034543	yes
TraesCSU02G035700	TraesCSU02G035700	-	Un:30529643-30531887	8_6_94	10_1_94	OK	9.1261	30.3828	1.73518	3.32921	2.59506	0.00015	0.00473329	yes
TraesCS6D02G085700	TraesCS6D02G085700	-	6D:51067624-51070321	8_6_94	10_1_94	OK	0.147568	0.491071	1.73455	3.32776	1.80503	0.0024	0.0299427	yes
TraesCS3D02G002700	TraesCS3D02G002700	-	3D:1252990-1257142	8_6_94	10_1_94	OK	0.154913	0.515442	1.73435	3.3273	2.07631	0.0016	0.0231729	yes
TraesCS5D02G450100	TraesCS5D02G450100	-	5D:498672333-498725405	8_6_94	10_1_94	OK	0.559081	1.86	1.73417	3.32688	2.16395	0.00095	0.0165833	yes
TraesCS2D02G494900	TraesCS2D02G494900	-	2D:591955833-591973038	8_6_94	10_1_94	OK	0.527898	1.75564	1.73366	3.3257	2.94306	5e-05	0.00207004	yes
TraesCS3A02G286000	TraesCS3A02G286000	-	3A:514491826-514493502	8_6_94	10_1_94	OK	3.8527	12.7992	1.73211	3.32213	1.91475	0.00345	0.0377259	yes
TraesCS7A02G056000	TraesCS7A02G056000	-	7A:26878999-26884447	8_6_94	10_1_94	OK	0.378749	1.25744	1.73117	3.31997	2.05532	0.0004	0.00941811	yes
TraesCS2D02G182700	TraesCS2D02G182700	-	2D:127001446-127006772	8_6_94	10_1_94	OK	3.14328	10.4304	1.73046	3.31834	3.20503	5e-05	0.00207004	yes
TraesCS6B02G460100	TraesCS6B02G460100	-	6B:713971066-713976790	8_6_94	10_1_94	OK	1.48983	4.94329	1.73033	3.31804	3.02845	5e-05	0.00207004	yes
TraesCS5D02G082000	TraesCS5D02G082000	-	5D:82946069-82954518	8_6_94	10_1_94	OK	1.01983	3.38342	1.73015	3.31762	2.46265	0.00085	0.0154295	yes
TraesCS4D02G088500	TraesCS4D02G088500	-	4D:64185174-64191035	8_6_94	10_1_94	OK	0.417468	1.38453	1.72966	3.3165	1.97365	0.0013	0.0202748	yes
TraesCS7A02G358100	TraesCS7A02G358100	-	7A:527534606-527540462	8_6_94	10_1_94	OK	0.622236	2.06333	1.72944	3.31599	2.70783	5e-05	0.00207004	yes
TraesCS3D02G525300	TraesCS3D02G525300	-	3D:604684031-604688390	8_6_94	10_1_94	OK	1.92965	6.39673	1.72899	3.31496	2.93308	5e-05	0.00207004	yes
TraesCS5A02G171600	TraesCS5A02G171600	-	5A:364961258-364962328	8_6_94	10_1_94	OK	2.16254	7.16506	1.72825	3.31326	2.03617	0.00205	0.0271335	yes
TraesCS5D02G463900	TraesCS5D02G463900	-	5D:507426070-507431384	8_6_94	10_1_94	OK	0.448247	1.4845	1.72761	3.31179	2.43842	0.00015	0.00473329	yes
TraesCS1D02G060500	TraesCS1D02G060500	-	1D:40597127-40599203	8_6_94	10_1_94	OK	5.91076	19.5658	1.72692	3.3102	3.12962	5e-05	0.00207004	yes
TraesCS2D02G523000	TraesCS2D02G523000	-	2D:611871420-611874752	8_6_94	10_1_94	OK	1.38112	4.57036	1.72647	3.30917	2.30175	0.00055	0.0115286	yes
TraesCS2D02G025500	TraesCS2D02G025500	-	2D:11044130-11049743	8_6_94	10_1_94	OK	0.265812	0.878897	1.72529	3.30647	2.13175	0.00085	0.0154295	yes
TraesCS6B02G036100	TraesCS6B02G036100	-	6B:21132062-21138076	8_6_94	10_1_94	OK	0.310475	1.02636	1.72498	3.30576	2.44481	0.0002	0.00584849	yes
TraesCS3D02G510100	TraesCS3D02G510100	-	3D:595108021-595112470	8_6_94	10_1_94	OK	0.397212	1.31227	1.72408	3.30369	2.68053	5e-05	0.00207004	yes
TraesCS2A02G431100	TraesCS2A02G431100	-	2A:684261985-684267865	8_6_94	10_1_94	OK	0.167941	0.554656	1.72364	3.30269	2.05428	0.0016	0.0231729	yes
TraesCS4A02G446600	TraesCS4A02G446600	-	4A:714099683-714103815	8_6_94	10_1_94	OK	0.128496	0.423697	1.72131	3.29736	1.98827	0.00155	0.0226914	yes
TraesCS5D02G002900	TraesCS5D02G002900	-	5D:2691718-2696635	8_6_94	10_1_94	OK	0.796982	2.62793	1.72131	3.29736	2.5923	5e-05	0.00207004	yes
TraesCS5D02G238800	TraesCS5D02G238800	-	5D:346876334-346878209	8_6_94	10_1_94	OK	22.5847	74.4514	1.72095	3.29653	2.94875	5e-05	0.00207004	yes
TraesCS1D02G348400	TraesCS1D02G348400	-	1D:435260252-435265810	8_6_94	10_1_94	OK	0.246642	0.812945	1.72074	3.29605	2.24786	0.00105	0.0177132	yes
TraesCS5B02G059300	TraesCS5B02G059300	-	5B:65277988-65279643	8_6_94	10_1_94	OK	9.55561	31.4935	1.72063	3.2958	3.30274	5e-05	0.00207004	yes
TraesCS6D02G365100	TraesCS6D02G365100	-	6D:454586687-454589288	8_6_94	10_1_94	OK	0.395834	1.30394	1.71991	3.29416	2.52182	5e-05	0.00207004	yes
TraesCS2D02G511600	TraesCS2D02G511600	-	2D:603137298-603142307	8_6_94	10_1_94	OK	0.816446	2.68915	1.71972	3.29372	2.49607	0.00025	0.00683697	yes
TraesCS3A02G516400	TraesCS3A02G516400	-	3A:733991851-734002806	8_6_94	10_1_94	OK	0.861086	2.83362	1.71842	3.29076	3.13581	5e-05	0.00207004	yes
TraesCS5B02G301500	TraesCS5B02G301500	-	5B:486077647-486080484	8_6_94	10_1_94	OK	0.118288	0.388915	1.71716	3.28789	2.04651	0.00105	0.0177132	yes
TraesCS2D02G502000	TraesCS2D02G502000	-	2D:596123170-596125630	8_6_94	10_1_94	OK	0.434611	1.42728	1.71547	3.28404	1.99425	0.00325	0.0363231	yes
TraesCS6A02G093300	TraesCS6A02G093300	-	6A:61023822-61039871	8_6_94	10_1_94	OK	1.263	4.14481	1.71445	3.28172	2.96599	5e-05	0.00207004	yes
TraesCS4B02G351900	TraesCS4B02G351900	-	4B:643769897-643806519	8_6_94	10_1_94	OK	2.47889	8.13253	1.71401	3.28071	3.28684	5e-05	0.00207004	yes
TraesCS2B02G575500	TraesCS2B02G575500	-	2B:764822158-764836246	8_6_94	10_1_94	OK	0.690467	2.26441	1.71349	3.27953	2.15111	0.0013	0.0202748	yes
TraesCS1B02G298000	TraesCS1B02G298000	-	1B:518258671-518266604	8_6_94	10_1_94	OK	0.853032	2.79636	1.71288	3.27815	3.10009	5e-05	0.00207004	yes
TraesCS6B02G310600	TraesCS6B02G310600	-	6B:556486426-556488103	8_6_94	10_1_94	OK	72.3619	237	1.71158	3.27519	2.53125	5e-05	0.00207004	yes
TraesCS4B02G303200	TraesCS4B02G303200	-	4B:590862584-590864487	8_6_94	10_1_94	OK	0.691629	2.26351	1.71049	3.27272	1.74145	0.00475	0.0462541	yes
TraesCS1A02G101300	TraesCS1A02G101300	-	1A:97802664-97810182	8_6_94	10_1_94	OK	1.65619	5.41671	1.70955	3.27059	2.90526	5e-05	0.00207004	yes
TraesCS3A02G245500	TraesCS3A02G245500	-	3A:459956027-459961155	8_6_94	10_1_94	OK	0.542996	1.77475	1.7086	3.26843	2.80144	5e-05	0.00207004	yes
[truncated: 5,355 more rows]

## Sheet: Trimmed DEGs
test_id	gene_id	gene	locus	sample_1	sample_2	status	value_1	value_2	log2(fold_change)	FoldChange	test_stat	p_value	q_value	significant	abs(log2(FC))
[truncated: 1,046 more rows]
