# Supplementary material for: Carbohydrate Accumulation and Differential Transcript Expression in Winter Wheat Lines with Different Levels of Snow Mold and Freezing Tolerance after Cold Treatment
Source: Plants (Basel). 2020 Oct 23;9(11):1416. doi: 10.3390/plants9111416 (PMC7690702; doi:10.3390/plants9111416)
Supplement: Supplementary file 1 [file plants-09-01416-s001.zip › supplementalFiles/expressionData/originalData/8_6_94_vs_8_6_128_gene_exp.diff.xlsx]

## Sheet: All_genes_detected
test_id	gene_id	gene	locus	sample_1	sample_2	status	value_1	value_2	log2(fold_change)	test_stat	p_value	q_value	significant
ENSRNA050013743	ENSRNA050013743	U1	7A:138381324-138381485	8_6_94	8_6_128	OK	2.62843	1.9542	-0.427626	-0.406114	0.2237	0.999299	no
ENSRNA050013744	ENSRNA050013744	U1	7A:138535923-138536082	8_6_94	8_6_128	OK	4.54137	0	#NAME?	#NAME?	0.1144	0.999299	no
ENSRNA050013756	ENSRNA050013756	SNORD25	4D:432942980-432943076	8_6_94	8_6_128	OK	0	96.1194	inf	#NAME?	0.12665	0.999299	no
ENSRNA050013774	ENSRNA050013774	LSU_rRNA_eukarya	1A:575586597-575586920	8_6_94	8_6_128	OK	0.905412	0	#NAME?	#NAME?	0.09305	0.999299	no
ENSRNA050013793	ENSRNA050013793	U1	1A:480753989-480754149	8_6_94	8_6_128	OK	0.3356	1.70735	2.34695	1.49028	0.2862	0.999299	no
ENSRNA050013802	ENSRNA050013802	SSU_rRNA_eukarya	1A:197259346-197259507	8_6_94	8_6_128	OK	3.37843	0.741468	-2.1879	-2.68881	0.23305	0.999299	no
ENSRNA050013810	ENSRNA050013810	LSU_rRNA_eukarya	7B:49401523-49401925	8_6_94	8_6_128	OK	11.7391	7.94495	-0.563212	-0.567085	0.30145	0.999299	no
ENSRNA050013826	ENSRNA050013826	5_8S_rRNA	1A:582237609-582237765	8_6_94	8_6_128	OK	0	10.2452	inf	#NAME?	0.0002	0.041573	yes
ENSRNA050013832	ENSRNA050013832	SSU_rRNA_eukarya	1A:40097-89349	8_6_94	8_6_128	OK	0.644426	0.260296	-1.30786	-0.103666	0.34595	0.999299	no
ENSRNA050013835	ENSRNA050013835	SSU_rRNA_eukarya	1A:196011-197820	8_6_94	8_6_128	OK	1.14673	1.07715	-0.0903124	-0.0947717	0.8608	0.999299	no
ENSRNA050013837	ENSRNA050013837	SSU_rRNA_eukarya	1A:40097-89349	8_6_94	8_6_128	OK	0.575892	0.388791	-0.566805	-0.0516338	0.6981	0.999299	no
ENSRNA050013838	ENSRNA050013838	SSU_rRNA_eukarya	1A:40097-89349	8_6_94	8_6_128	OK	0.762883	0.279776	-1.44719	-0.123564	0.3081	0.999299	no
ENSRNA050013849	ENSRNA050013849	SSU_rRNA_eukarya	1A:269471-289649	8_6_94	8_6_128	OK	0.44461	0.314038	-0.501602	-0.0700995	0.7458	0.999299	no
ENSRNA050013850	ENSRNA050013850	SSU_rRNA_eukarya	1A:416368-418178	8_6_94	8_6_128	OK	0.615995	0.312304	-0.979969	-0.883233	0.11935	0.999299	no
ENSRNA050013853	ENSRNA050013853	SSU_rRNA_eukarya	1A:28455-30266	8_6_94	8_6_128	OK	0.230554	0.39126	0.763027	0.56886	0.32155	0.999299	no
ENSRNA050013860	ENSRNA050013860	SSU_rRNA_eukarya	1A:37092-38903	8_6_94	8_6_128	OK	0.537674	0.11039	-2.28412	-1.48954	0.0112	0.835484	no
ENSRNA050013867	ENSRNA050013867	SSU_rRNA_eukarya	1A:138370-140180	8_6_94	8_6_128	OK	2.09231	2.82092	0.431073	0.44277	0.35725	0.999299	no
ENSRNA050013870	ENSRNA050013870	SSU_rRNA_eukarya	1A:92115-93923	8_6_94	8_6_128	OK	0.356366	0.177133	-1.00852	-0.683674	0.2219	0.999299	no
ENSRNA050013871	ENSRNA050013871	SSU_rRNA_eukarya	1A:342084-343857	8_6_94	8_6_128	OK	0.596824	0.254857	-1.22762	-1.01704	0.07185	0.999299	no
ENSRNA050013875	ENSRNA050013875	LSU_rRNA_eukarya	1A:199-1683	8_6_94	8_6_128	OK	1.41776	0.693923	-1.03077	-0.98503	0.0775	0.999299	no
ENSRNA050013895	ENSRNA050013895	5_8S_rRNA	1A:95905-122504	8_6_94	8_6_128	OK	1.63252	0.514752	-1.66515	-0.0558935	0.5349	0.999299	no
ENSRNA050013905	ENSRNA050013905	5_8S_rRNA	1A:233817-245051	8_6_94	8_6_128	OK	2.33218	0.596015	-1.96826	-0.159953	0.493	0.999299	no
ENSRNA050013907	ENSRNA050013907	5_8S_rRNA	1A:392761-392917	8_6_94	8_6_128	OK	7.50549	2.36546	-1.66583	-2.23386	0.36475	0.999299	no
ENSRNA050013913	ENSRNA050013913	5_8S_rRNA	1A:7059-7215	8_6_94	8_6_128	OK	1.21365	0.607606	-0.998147	-0.981101	0.4547	0.999299	no
ENSRNA050013946	ENSRNA050013946	Plant_SRP	4D:472346404-472346710	8_6_94	8_6_128	OK	3.7592	4.10895	0.128343	0.0862913	0.88905	0.999299	no
ENSRNA050013959	ENSRNA050013959	Plant_SRP	4D:453324325-453324630	8_6_94	8_6_128	OK	14.5463	13.5779	-0.0993961	-0.107739	0.8495	0.999299	no
ENSRNA050013961	ENSRNA050013961	U2	4D:456124209-456124439	8_6_94	8_6_128	OK	0.52746	0.96619	0.873246	0.516722	0.52485	0.999299	no
ENSRNA050014024	ENSRNA050014024	U4	7B:22062389-22062540	8_6_94	8_6_128	OK	1.26986	16.1966	3.67295	5.4469	0.24485	0.999299	no
ENSRNA050014048	ENSRNA050014048	snoR86	4D:3585893-3588718	8_6_94	8_6_128	OK	20.2771	25.8255	0.348948	0.261814	0.8037	0.999299	no
ENSRNA050014051	ENSRNA050014051	snoR86	4D:3585893-3588718	8_6_94	8_6_128	OK	6.8186	12.8321	0.912206	0.383822	0.6941	0.999299	no
ENSRNA050014053	ENSRNA050014053	snoR86	4D:3585893-3588718	8_6_94	8_6_128	OK	4.88449	14.3362	1.55339	0.802036	0.57955	0.999299	no
ENSRNA050014054	ENSRNA050014054	snoR86	4D:3585893-3588718	8_6_94	8_6_128	OK	0	10.7685	inf	#NAME?	0.1693	0.999299	no
ENSRNA050014060	ENSRNA050014060	snoR134	7B:620995799-620995955	8_6_94	8_6_128	OK	5.52517	1.5268	-1.85551	-2.62437	0.2942	0.999299	no
ENSRNA050014478	ENSRNA050014478	LSU_rRNA_eukarya	Un:260643887-260645398	8_6_94	8_6_128	OK	1.84083	1.4838	-0.311052	-0.314948	0.57125	0.999299	no
ENSRNA050014873	ENSRNA050014873	SSU_rRNA_eukarya	Un:220755330-220757055	8_6_94	8_6_128	OK	2.33058	0.97452	-1.25792	-1.3555	0.018	0.999299	no
ENSRNA050015106	ENSRNA050015106	snoZ279_R105_R108	7A:126750575-126750681	8_6_94	8_6_128	OK	0	41.3583	inf	#NAME?	0.12425	0.999299	no
ENSRNA050015109	ENSRNA050015109	LSU_rRNA_eukarya	Un:355155634-355156641	8_6_94	8_6_128	OK	0.503453	0.268633	-0.906218	-0.607138	0.28105	0.999299	no
ENSRNA050015111	ENSRNA050015111	LSU_rRNA_eukarya	Un:356983402-356983795	8_6_94	8_6_128	OK	3.61264	1.27179	-1.50619	-0.756313	0.22995	0.999299	no
ENSRNA050015189	ENSRNA050015189	U2	7B:490675236-490675450	8_6_94	8_6_128	OK	0.983537	1.40598	0.515528	0.376424	0.5964	0.999299	no
ENSRNA050015219	ENSRNA050015219	SSU_rRNA_eukarya	Un:274343155-274343620	8_6_94	8_6_128	OK	0.957418	0.414593	-1.20745	-0.607133	0.31665	0.999299	no
ENSRNA050015244	ENSRNA050015244	U5	2D:103147577-103147696	8_6_94	8_6_128	OK	14.9803	3.82936	-1.96789	-8.33857	0.2672	0.999299	no
ENSRNA050015249	ENSRNA050015249	Plant_SRP	7A:704620481-704620752	8_6_94	8_6_128	OK	0.723062	0.442787	-0.707506	-0.442791	0.7121	0.999299	no
ENSRNA050015612	ENSRNA050015612	Plant_SRP	7A:8076982-8077286	8_6_94	8_6_128	OK	0.559194	0.258722	-1.11195	-0.509116	0.4349	0.999299	no
ENSRNA050015631	ENSRNA050015631	Plant_SRP	7A:7911644-7911961	8_6_94	8_6_128	OK	0.677099	0.128105	-2.40204	-0.90953	0.2855	0.999299	no
ENSRNA050015653	ENSRNA050015653	LSU_rRNA_eukarya	1A:532086501-532087445	8_6_94	8_6_128	OK	1.71048	0.717202	-1.25395	-0.83593	0.1473	0.999299	no
ENSRNA050015656	ENSRNA050015656	snoZ279_R105_R108	1A:535449393-535449499	8_6_94	8_6_128	OK	13.1722	7.60841	-0.79183	-5.4556	0.4515	0.999299	no
ENSRNA050015676	ENSRNA050015676	5_8S_rRNA	Un:199894635-199894791	8_6_94	8_6_128	OK	2.00538	2.26948	0.178489	0.0824131	0.52695	0.999299	no
ENSRNA050015677	ENSRNA050015677	5_8S_rRNA	Un:199873568-199873724	8_6_94	8_6_128	OK	1.63438	0.531701	-1.62005	-1.34572	0.188	0.999299	no
ENSRNA050015918	ENSRNA050015918	U5	7A:666183089-666183205	8_6_94	8_6_128	OK	23.0091	9.66657	-1.25113	-7.48546	0.45585	0.999299	no
ENSRNA050015960	ENSRNA050015960	U2	4D:428985574-428985788	8_6_94	8_6_128	OK	1.95317	1.06235	-0.878558	-0.656213	0.66565	0.999299	no
ENSRNA050015978	ENSRNA050015978	LSU_rRNA_eukarya	Un:459476818-459477675	8_6_94	8_6_128	OK	16.1552	14.4748	-0.158459	-0.21777	0.68295	0.999299	no
ENSRNA050015984	ENSRNA050015984	LSU_rRNA_eukarya	Un:454461255-454461744	8_6_94	8_6_128	OK	16.7126	11.908	-0.489002	-0.55745	0.3351	0.999299	no
ENSRNA050015989	ENSRNA050015989	LSU_rRNA_eukarya	Un:452262896-452263642	8_6_94	8_6_128	OK	1.66888	0.888643	-0.909207	-0.697809	0.2142	0.999299	no
ENSRNA050015991	ENSRNA050015991	LSU_rRNA_eukarya	Un:459718453-459719138	8_6_94	8_6_128	OK	68.9395	50.5317	-0.448143	-0.59908	0.25985	0.999299	no
ENSRNA050016007	ENSRNA050016007	LSU_rRNA_eukarya	Un:459608488-459608881	8_6_94	8_6_128	OK	1.45457	1.60242	0.139663	0.0691912	0.90215	0.999299	no
ENSRNA050016008	ENSRNA050016008	LSU_rRNA_eukarya	Un:454825509-454825902	8_6_94	8_6_128	OK	1.05208	4.21753	2.00316	1.40486	0.16895	0.999299	no
ENSRNA050016009	ENSRNA050016009	LSU_rRNA_eukarya	Un:458104655-458105048	8_6_94	8_6_128	OK	1.31163	3.71363	1.50146	0.897427	0.18345	0.999299	no
ENSRNA050016010	ENSRNA050016010	LSU_rRNA_eukarya	Un:451695850-451696243	8_6_94	8_6_128	OK	0.560106	1.16976	1.06244	0.611443	0.4721	0.999299	no
ENSRNA050016028	ENSRNA050016028	5_8S_rRNA	Un:458434295-458434451	8_6_94	8_6_128	OK	2.50193	1.76213	-0.505727	-0.562288	0.75135	0.999299	no
ENSRNA050016286	ENSRNA050016286	LSU_rRNA_eukarya	Un:450279550-450279799	8_6_94	8_6_128	OK	0.225167	0.526534	1.22553	0.497363	0.48225	0.999299	no
ENSRNA050016304	ENSRNA050016304	SSU_rRNA_eukarya	Un:245702775-245704586	8_6_94	8_6_128	OK	0.92304	0.968115	0.0687853	0.0687591	0.8973	0.999299	no
ENSRNA050016305	ENSRNA050016305	LSU_rRNA_eukarya	Un:249837976-249838369	8_6_94	8_6_128	OK	7.39174	8.64898	0.226617	0.16478	0.7913	0.999299	no
ENSRNA050016308	ENSRNA050016308	LSU_rRNA_eukarya	Un:247550771-247551377	8_6_94	8_6_128	OK	0.955403	0.531219	-0.846802	-0.432038	0.46885	0.999299	no
ENSRNA050016388	ENSRNA050016388	LSU_rRNA_eukarya	Un:405069949-405070450	8_6_94	8_6_128	OK	0.562998	0.354095	-0.668992	-0.261948	0.7718	0.999299	no
ENSRNA050016390	ENSRNA050016390	LSU_rRNA_eukarya	Un:400146230-400147906	8_6_94	8_6_128	OK	4.98487	3.00955	-0.728008	-0.959116	0.08575	0.999299	no
ENSRNA050016391	ENSRNA050016391	LSU_rRNA_eukarya	Un:402024074-402024352	8_6_94	8_6_128	OK	0.688203	0.603906	-0.188512	-0.0889804	0.54335	0.999299	no
ENSRNA050016392	ENSRNA050016392	LSU_rRNA_eukarya	Un:406304472-406304750	8_6_94	8_6_128	OK	0.265463	0.607472	1.1943	0.595909	0.42845	0.999299	no
ENSRNA050016399	ENSRNA050016399	LSU_rRNA_eukarya	Un:409984709-409985102	8_6_94	8_6_128	OK	0.265891	0.9861	1.8909	0.806207	0.2166	0.999299	no
ENSRNA050016400	ENSRNA050016400	LSU_rRNA_eukarya	Un:404191674-404192067	8_6_94	8_6_128	OK	0.776276	0.176508	-2.13683	-1.02361	0.243	0.999299	no
ENSRNA050016401	ENSRNA050016401	LSU_rRNA_eukarya	Un:408023587-408023980	8_6_94	8_6_128	OK	15.7375	22.5765	0.520612	0.511137	0.39235	0.999299	no
ENSRNA050016402	ENSRNA050016402	LSU_rRNA_eukarya	Un:408024180-408024362	8_6_94	8_6_128	OK	2.28968	1.27421	-0.845543	-0.354202	0.52795	0.999299	no
ENSRNA050016404	ENSRNA050016404	LSU_rRNA_eukarya	Un:401394931-401395209	8_6_94	8_6_128	OK	0.987019	0.0950659	-3.37608	-1.19491	0.16455	0.999299	no
ENSRNA050016551	ENSRNA050016551	SSU_rRNA_eukarya	Un:282367306-282368325	8_6_94	8_6_128	OK	1.6096	1.13614	-0.502557	-0.446644	0.4313	0.999299	no
ENSRNA050016680	ENSRNA050016680	IsrR	5D:28034370-28034557	8_6_94	8_6_128	OK	2.81934	0.247268	-3.51121	-2.08146	0.1156	0.999299	no
ENSRNA050016784	ENSRNA050016784	LSU_rRNA_eukarya	Un:310327907-310328981	8_6_94	8_6_128	OK	0.40704	0.395232	-0.042468	-0.0254181	0.95495	0.999299	no
ENSRNA050016785	ENSRNA050016785	SSU_rRNA_eukarya	Un:314441790-314443319	8_6_94	8_6_128	OK	1.0606	0.660104	-0.684109	-0.608537	0.2712	0.999299	no
ENSRNA050016808	ENSRNA050016808	LSU_rRNA_eukarya	Un:216042836-216043114	8_6_94	8_6_128	OK	2.17276	0.668904	-1.69966	-0.841785	0.31215	0.999299	no
ENSRNA050017158	ENSRNA050017158	U2	7A:533597546-533597777	8_6_94	8_6_128	OK	3.13266	1.40397	-1.15787	-0.582299	0.50515	0.999299	no
ENSRNA050017159	ENSRNA050017159	U2	7A:533585095-533585326	8_6_94	8_6_128	OK	0.885219	0	#NAME?	#NAME?	0.1149	0.999299	no
ENSRNA050017161	ENSRNA050017161	LSU_rRNA_eukarya	7A:537208928-537209094	8_6_94	8_6_128	OK	8.46652	4.57953	-0.88657	-0.545422	0.4606	0.999299	no
ENSRNA050017170	ENSRNA050017170	Intron_gpI	2D:55014633-55014888	8_6_94	8_6_128	OK	0.5108	0	#NAME?	#NAME?	0.10265	0.999299	no
ENSRNA050017176	ENSRNA050017176	Plant_SRP	7A:694552531-694552834	8_6_94	8_6_128	OK	1.54781	5.73691	1.89004	1.05679	0.0746	0.999299	no
ENSRNA050017177	ENSRNA050017177	Plant_SRP	7A:691604770-691605077	8_6_94	8_6_128	OK	1.96218	0.181009	-3.43833	-1.58755	0.24955	0.999299	no
ENSRNA050017193	ENSRNA050017193	LSU_rRNA_eukarya	Un:345600735-345601104	8_6_94	8_6_128	OK	1.38833	1.89942	0.452209	0.284634	0.56115	0.999299	no
ENSRNA050017194	ENSRNA050017194	LSU_rRNA_eukarya	Un:345599199-345599876	8_6_94	8_6_128	OK	10.3213	4.9774	-1.05216	-1.063	0.05875	0.999299	no
ENSRNA050017196	ENSRNA050017196	LSU_rRNA_eukarya	Un:342573821-342574025	8_6_94	8_6_128	OK	34.4939	16.8043	-1.03751	-0.869147	0.12405	0.999299	no
ENSRNA050017201	ENSRNA050017201	LSU_rRNA_eukarya	Un:345601140-345601471	8_6_94	8_6_128	OK	36.3187	26.2767	-0.466927	-0.571127	0.31255	0.999299	no
ENSRNA050017255	ENSRNA050017255	snoR44_J54	Un:344042268-344042370	8_6_94	8_6_128	OK	0	45.3017	inf	#NAME?	0.12425	0.999299	no
ENSRNA050017274	ENSRNA050017274	U6	4A:640938775-640938878	8_6_94	8_6_128	OK	21.1853	0	#NAME?	#NAME?	0.0876	0.999299	no
ENSRNA050017603	ENSRNA050017603	LSU_rRNA_eukarya	4D:322005704-322006141	8_6_94	8_6_128	OK	0.537873	1.55261	1.52936	0.842957	0.1952	0.999299	no
ENSRNA050017613	ENSRNA050017613	snoZ279_R105_R108	1D:439309081-439309187	8_6_94	8_6_128	OK	0	132.546	inf	#NAME?	0.0002	0.041573	yes
ENSRNA050017632	ENSRNA050017632	SSU_rRNA_eukarya	2D:272554221-272554866	8_6_94	8_6_128	OK	6.16333	5.39567	-0.191909	-0.206516	0.7062	0.999299	no
ENSRNA050017633	ENSRNA050017633	SSU_rRNA_eukarya	2D:272553687-272554221	8_6_94	8_6_128	OK	43.428	27.5541	-0.656358	-0.823803	0.12795	0.999299	no
ENSRNA050017681	ENSRNA050017681	U5	7A:631882338-631882458	8_6_94	8_6_128	OK	8.39148	0	#NAME?	#NAME?	0.0587	0.999299	no
ENSRNA050017713	ENSRNA050017713	LSU_rRNA_eukarya	7D:88624269-88624919	8_6_94	8_6_128	OK	1.16732	0.999777	-0.223528	-0.159508	0.7782	0.999299	no
ENSRNA050017717	ENSRNA050017717	LSU_rRNA_eukarya	7D:88599587-88600024	8_6_94	8_6_128	OK	14.1072	6.39527	-1.14135	-1.23325	0.03755	0.999299	no
ENSRNA050017720	ENSRNA050017720	U4	7D:84796252-84796403	8_6_94	8_6_128	OK	2.37565	0	#NAME?	#NAME?	0.04235	0.999299	no
ENSRNA050017726	ENSRNA050017726	SSU_rRNA_eukarya	1D:403674809-403676025	8_6_94	8_6_128	OK	0.394158	0.152919	-1.366	-0.783363	0.16595	0.999299	no
ENSRNA050017732	ENSRNA050017732	U2	7A:86111904-86112100	8_6_94	8_6_128	OK	0	2.66249	inf	#NAME?	5e-05	0.0141582	yes
ENSRNA050017735	ENSRNA050017735	U1	7A:81643265-81643426	8_6_94	8_6_128	OK	8.36098	1.76561	-2.2435	-2.2378	0.1776	0.999299	no
ENSRNA050017740	ENSRNA050017740	U4	7A:85957935-85958086	8_6_94	8_6_128	OK	4.72577	13.5185	1.51631	0.806605	0.2431	0.999299	no
ENSRNA050017788	ENSRNA050017788	LSU_rRNA_eukarya	5D:432337582-432338286	8_6_94	8_6_128	OK	147.743	76.9793	-0.940545	-0.985511	0.09845	0.999299	no
ENSRNA050018378	ENSRNA050018378	SSU_rRNA_eukarya	4A:362903893-362904315	8_6_94	8_6_128	OK	2.31701	1.8246	-0.344683	-0.22183	0.66885	0.999299	no
ENSRNA050018652	ENSRNA050018652	LSU_rRNA_eukarya	Un:421711631-421712408	8_6_94	8_6_128	OK	0.937455	0.594717	-0.656546	-0.435491	0.4438	0.999299	no
ENSRNA050018657	ENSRNA050018657	LSU_rRNA_eukarya	Un:424952959-424953460	8_6_94	8_6_128	OK	1.71294	1.45283	-0.237613	-0.113097	0.87355	0.999299	no
ENSRNA050018665	ENSRNA050018665	LSU_rRNA_eukarya	Un:424952259-424952958	8_6_94	8_6_128	OK	48.7328	41.7085	-0.224554	-0.303981	0.5662	0.999299	no
ENSRNA050018666	ENSRNA050018666	LSU_rRNA_eukarya	Un:420405459-420405913	8_6_94	8_6_128	OK	0.401643	0.108614	-1.8867	-0.671448	0.40855	0.999299	no
ENSRNA050018667	ENSRNA050018667	LSU_rRNA_eukarya	Un:427443338-427444038	8_6_94	8_6_128	OK	4.28287	4.8807	0.188512	0.207836	0.71995	0.999299	no
ENSRNA050018674	ENSRNA050018674	LSU_rRNA_eukarya	Un:421394482-421394875	8_6_94	8_6_128	OK	1.23816	1.1363	-0.123856	-0.060785	0.9197	0.999299	no
ENSRNA050018675	ENSRNA050018675	LSU_rRNA_eukarya	Un:420404743-420404951	8_6_94	8_6_128	OK	2.70638	1.22142	-1.1478	-0.51576	0.37875	0.999299	no
ENSRNA050018676	ENSRNA050018676	LSU_rRNA_eukarya	Un:422172698-422173135	8_6_94	8_6_128	OK	150.628	65.2868	-1.20613	-1.41546	0.0214	0.999299	no
ENSRNA050018681	ENSRNA050018681	SSU_rRNA_eukarya	Un:423535774-423536361	8_6_94	8_6_128	OK	2.64461	3.14747	0.251139	0.220061	0.68105	0.999299	no
ENSRNA050018692	ENSRNA050018692	LSU_rRNA_eukarya	Un:425407784-425408564	8_6_94	8_6_128	OK	66.644	20.285	-1.71606	-1.68325	0.00505	0.536925	no
ENSRNA050018807	ENSRNA050018807	LSU_rRNA_eukarya	Un:424953510-424953679	8_6_94	8_6_128	OK	5.24747	0	#NAME?	#NAME?	0.00075	0.123884	no
ENSRNA050018902	ENSRNA050018902	SSU_rRNA_eukarya	5D:357553801-357554476	8_6_94	8_6_128	OK	3.85664	3.91852	0.0229644	0.0228956	0.96575	0.999299	no
ENSRNA050018916	ENSRNA050018916	LSU_rRNA_eukarya	Un:432623794-432624295	8_6_94	8_6_128	OK	0.764831	0.180469	-2.08339	-1.01269	0.5512	0.999299	no
ENSRNA050018922	ENSRNA050018922	LSU_rRNA_eukarya	Un:433183337-433183752	8_6_94	8_6_128	OK	0.347064	0.668199	0.945075	0.434874	0.43995	0.999299	no
ENSRNA050018930	ENSRNA050018930	LSU_rRNA_eukarya	Un:432828631-432829155	8_6_94	8_6_128	OK	23.7218	16.8663	-0.492067	-0.638686	0.2454	0.999299	no
ENSRNA050018931	ENSRNA050018931	LSU_rRNA_eukarya	Un:430609122-430609400	8_6_94	8_6_128	OK	0.56696	0.0903334	-2.64992	-0.925666	0.15025	0.999299	no
ENSRNA050018932	ENSRNA050018932	LSU_rRNA_eukarya	Un:431370303-431370581	8_6_94	8_6_128	OK	0.46941	0.478517	0.0277221	0.0108342	0.90605	0.999299	no
ENSRNA050018933	ENSRNA050018933	LSU_rRNA_eukarya	Un:436195333-436195611	8_6_94	8_6_128	OK	1.44262	1.02191	-0.497414	-0.282674	0.6747	0.999299	no
ENSRNA050018934	ENSRNA050018934	LSU_rRNA_eukarya	Un:431954931-431955209	8_6_94	8_6_128	OK	0.476712	0.0939194	-2.34362	-0.754534	0.1749	0.999299	no
ENSRNA050018938	ENSRNA050018938	LSU_rRNA_eukarya	Un:436395506-436395899	8_6_94	8_6_128	OK	1.13626	4.60205	2.01799	1.14643	0.0829	0.999299	no
ENSRNA050018939	ENSRNA050018939	LSU_rRNA_eukarya	Un:438390243-438390636	8_6_94	8_6_128	OK	0.921649	2.34152	1.34516	1.15592	0.38495	0.999299	no
ENSRNA050018947	ENSRNA050018947	SSU_rRNA_eukarya	Un:432965065-432965226	8_6_94	8_6_128	OK	0.73651	1.42488	0.952065	0.949208	0.53535	0.999299	no
ENSRNA050018950	ENSRNA050018950	5_8S_rRNA	Un:432964675-432964831	8_6_94	8_6_128	OK	0	1.84951	inf	#NAME?	0.04555	0.999299	no
ENSRNA050019092	ENSRNA050019092	LSU_rRNA_eukarya	Un:439744894-439745429	8_6_94	8_6_128	OK	4.73684	1.53608	-1.62467	-1.33818	0.0213	0.999299	no
ENSRNA050019093	ENSRNA050019093	LSU_rRNA_eukarya	Un:432800682-432801256	8_6_94	8_6_128	OK	36.2397	19.462	-0.896914	-1.25047	0.0319	0.999299	no
ENSRNA050019111	ENSRNA050019111	LSU_rRNA_eukarya	Un:431509564-431509914	8_6_94	8_6_128	OK	1.21464	0.551776	-1.13838	-0.520024	0.36965	0.999299	no
ENSRNA050019258	ENSRNA050019258	snoZ279_R105_R108	7D:123774126-123774232	8_6_94	8_6_128	OK	0	41.1126	inf	#NAME?	0.12425	0.999299	no
ENSRNA050019263	ENSRNA050019263	SSU_rRNA_eukarya	1B:111165047-111166117	8_6_94	8_6_128	OK	1.19855	0.765328	-0.647145	-0.617081	0.30875	0.999299	no
ENSRNA050019266	ENSRNA050019266	SSU_rRNA_eukarya	1B:111155960-111156200	8_6_94	8_6_128	OK	0	1.83095	inf	#NAME?	5e-05	0.0141582	yes
ENSRNA050019297	ENSRNA050019297	SSU_rRNA_eukarya	5D:312625685-312626262	8_6_94	8_6_128	OK	25.4621	10.4397	-1.28627	-1.41546	0.00945	0.769708	no
ENSRNA050019323	ENSRNA050019323	LSU_rRNA_eukarya	Un:363111219-363112500	8_6_94	8_6_128	OK	3.97093	3.86432	-0.0392617	-0.0525917	0.91965	0.999299	no
ENSRNA050019327	ENSRNA050019327	LSU_rRNA_eukarya	Un:366252147-366253154	8_6_94	8_6_128	OK	0.309721	0.374156	0.272669	0.172196	0.7268	0.999299	no
ENSRNA050019328	ENSRNA050019328	LSU_rRNA_eukarya	Un:367833760-367834354	8_6_94	8_6_128	OK	221.63	195.466	-0.181237	-0.221982	0.68455	0.999299	no
ENSRNA050019393	ENSRNA050019393	LSU_rRNA_eukarya	Un:365941076-365941303	8_6_94	8_6_128	OK	384.511	136.874	-1.49017	-1.72415	0.0028	0.351584	no
ENSRNA050019411	ENSRNA050019411	snoR86	4A:601059792-601062892	8_6_94	8_6_128	OK	40.7768	49.3896	0.276461	0.219887	0.8926	0.999299	no
ENSRNA050019412	ENSRNA050019412	snoR86	4A:601059792-601062892	8_6_94	8_6_128	OK	0	15.1747	inf	#NAME?	0.19975	0.999299	no
ENSRNA050019428	ENSRNA050019428	U2	6D:83283068-83283265	8_6_94	8_6_128	OK	1.88657	0.661785	-1.51133	-0.79054	0.4222	0.999299	no
ENSRNA050019466	ENSRNA050019466	U1	7B:103882872-103883033	8_6_94	8_6_128	OK	11.3593	7.89231	-0.525352	-0.291953	0.59095	0.999299	no
ENSRNA050019467	ENSRNA050019467	U1	7B:103738091-103738251	8_6_94	8_6_128	OK	1.15027	0	#NAME?	#NAME?	0.0587	0.999299	no
ENSRNA050019479	ENSRNA050019479	LSU_rRNA_eukarya	Un:378097129-378098410	8_6_94	8_6_128	OK	0.42592	0.211375	-1.01078	-0.69758	0.2312	0.999299	no
ENSRNA050019571	ENSRNA050019571	SSU_rRNA_eukarya	7B:54070800-54071283	8_6_94	8_6_128	OK	2.82404	3.51311	0.314989	0.27241	0.6157	0.999299	no
ENSRNA050019598	ENSRNA050019598	U1	7D:138378611-138378773	8_6_94	8_6_128	OK	5.96039	10.9658	0.879525	0.59051	0.4499	0.999299	no
ENSRNA050019601	ENSRNA050019601	snoZ279_R105_R108	7D:134482832-134482936	8_6_94	8_6_128	OK	116.458	87.3082	-0.415621	-9.0774	0.63995	0.999299	no
ENSRNA050019661	ENSRNA050019661	U1	5D:517672005-517672166	8_6_94	8_6_128	OK	5.16733	6.59376	0.351681	0.222577	0.7782	0.999299	no
ENSRNA050019662	ENSRNA050019662	U1	5D:512894240-512894401	8_6_94	8_6_128	OK	3.1073	1.60239	-0.955438	-1.48821	0.69155	0.999299	no
ENSRNA050019663	ENSRNA050019663	U1	5D:513466073-513466234	8_6_94	8_6_128	OK	2.16444	4.57847	1.08087	0.562405	0.5601	0.999299	no
ENSRNA050019664	ENSRNA050019664	U1	5D:512778195-512778356	8_6_94	8_6_128	OK	2.32336	15.8982	2.77458	3.59262	0.07785	0.999299	no
ENSRNA050019668	ENSRNA050019668	Plant_SRP	7B:683562589-683562891	8_6_94	8_6_128	OK	3.53408	2.15832	-0.711427	-0.476005	0.456	0.999299	no
ENSRNA050019669	ENSRNA050019669	Plant_SRP	7B:683757857-683758159	8_6_94	8_6_128	OK	0.72112	1.57933	1.131	0.620644	0.3759	0.999299	no
ENSRNA050019670	ENSRNA050019670	Plant_SRP	7B:683598927-683599174	8_6_94	8_6_128	OK	1.84691	0.26416	-2.80562	-1.42952	0.26935	0.999299	no
ENSRNA050019689	ENSRNA050019689	U5	1B:665494660-665494780	8_6_94	8_6_128	OK	4.55939	40.3326	3.14503	12.3728	0.2496	0.999299	no
ENSRNA050019710	ENSRNA050019710	SSU_rRNA_eukarya	5D:18602169-18602452	8_6_94	8_6_128	OK	2.57019	0.437045	-2.55602	-1.31407	0.0637	0.999299	no
ENSRNA050019778	ENSRNA050019778	U1	6A:581743763-581743950	8_6_94	8_6_128	OK	1.52332	0.45214	-1.75238	-1.27124	0.3683	0.999299	no
ENSRNA050019790	ENSRNA050019790	LSU_rRNA_eukarya	7D:606923310-606923737	8_6_94	8_6_128	OK	340.227	205.579	-0.726805	-0.939178	0.10515	0.999299	no
ENSRNA050019834	ENSRNA050019834	mir-166	1D:254662232-254662340	8_6_94	8_6_128	OK	28.855	0	#NAME?	#NAME?	0.1185	0.999299	no
ENSRNA050019836	ENSRNA050019836	LSU_rRNA_eukarya	1D:254379793-254380020	8_6_94	8_6_128	OK	1.09029	0.368434	-1.56523	-0.728214	0.42285	0.999299	no
ENSRNA050019841	ENSRNA050019841	LSU_rRNA_eukarya	6A:199251286-199251449	8_6_94	8_6_128	OK	66.8788	38.0467	-0.813779	-0.627284	0.28645	0.999299	no
ENSRNA050019843	ENSRNA050019843	LSU_rRNA_eukarya	5D:329134183-329134410	8_6_94	8_6_128	OK	0.521263	0.129689	-2.00695	-0.694939	0.28635	0.999299	no
ENSRNA050019848	ENSRNA050019848	U4	7D:60440303-60440454	8_6_94	8_6_128	OK	3.99608	0.748025	-2.41743	-2.963	0.1711	0.999299	no
ENSRNA050019869	ENSRNA050019869	snoZ279_R105_R108	1B:596116582-596116688	8_6_94	8_6_128	OK	59.0852	7.61167	-2.95651	-28.2844	0.3684	0.999299	no
ENSRNA050019891	ENSRNA050019891	SSU_rRNA_eukarya	1B:544602415-544604226	8_6_94	8_6_128	OK	0.654434	0.45129	-0.536192	-0.494007	0.4091	0.999299	no
ENSRNA050019893	ENSRNA050019893	SSU_rRNA_eukarya	1B:544620343-544622154	8_6_94	8_6_128	OK	0.526536	0.141202	-1.89877	-1.26166	0.0326	0.999299	no
ENSRNA050019895	ENSRNA050019895	LSU_rRNA_eukarya	1B:544615944-544617455	8_6_94	8_6_128	OK	0.870187	1.15437	0.407713	0.362287	0.52355	0.999299	no
ENSRNA050019896	ENSRNA050019896	LSU_rRNA_eukarya	1B:544614000-544615099	8_6_94	8_6_128	OK	1.09951	0.832525	-0.401294	-0.32588	0.54895	0.999299	no
ENSRNA050019899	ENSRNA050019899	LSU_rRNA_eukarya	1B:544615228-544615436	8_6_94	8_6_128	OK	0.789764	0.412702	-0.936321	-0.575454	0.523	0.999299	no
ENSRNA050019909	ENSRNA050019909	LSU_rRNA_eukarya	5D:128184628-128185562	8_6_94	8_6_128	OK	11.6971	6.58908	-0.827996	-1.10759	0.0495	0.999299	no
ENSRNA050019911	ENSRNA050019911	U1	1B:396605615-396605774	8_6_94	8_6_128	OK	10.8214	5.22999	-1.049	-0.678381	0.3891	0.999299	no
ENSRNA050019927	ENSRNA050019927	U6	2D:541479277-541479382	8_6_94	8_6_128	OK	12.0884	0	#NAME?	#NAME?	0.12615	0.999299	no
ENSRNA050019944	ENSRNA050019944	Plant_SRP	4A:13755307-13755601	8_6_94	8_6_128	OK	0	2.04649	inf	#NAME?	0.0002	0.041573	yes
ENSRNA050019957	ENSRNA050019957	snoR86	4B:5466037-5468623	8_6_94	8_6_128	OK	12.3826	8.41971	-0.556474	-0.348578	0.80315	0.999299	no
ENSRNA050019963	ENSRNA050019963	U1	5D:528148735-528148896	8_6_94	8_6_128	OK	10.4305	2.3374	-2.15783	-3.72397	0.2981	0.999299	no
ENSRNA050019964	ENSRNA050019964	LSU_rRNA_eukarya	5D:523014639-523015914	8_6_94	8_6_128	OK	116.892	57.5481	-1.02233	-1.01994	0.07755	0.999299	no
ENSRNA050019965	ENSRNA050019965	U1	5D:521373473-521373634	8_6_94	8_6_128	OK	0.855922	3.11147	1.86204	1.84062	0.45805	0.999299	no
ENSRNA050019988	ENSRNA050019988	Intron_gpI	6B:450078170-450078741	8_6_94	8_6_128	OK	199.851	99.6803	-1.00355	-1.3881	0.01825	0.999299	no
ENSRNA050019996	ENSRNA050019996	U4	7A:64729123-64729274	8_6_94	8_6_128	OK	2.61395	5.2365	1.00237	1.55867	0.45335	0.999299	no
ENSRNA050019997	ENSRNA050019997	U4	7A:64311939-64312093	8_6_94	8_6_128	OK	3.69707	2.56132	-0.529498	-0.952827	0.7404	0.999299	no
ENSRNA050020005	ENSRNA050020005	U1	6D:429353494-429353655	8_6_94	8_6_128	OK	1.7934	0	#NAME?	#NAME?	0.1235	0.999299	no
ENSRNA050020012	ENSRNA050020012	U1	6D:434450167-434450328	8_6_94	8_6_128	OK	8.64111	3.4551	-1.32249	-1.84591	0.4274	0.999299	no
ENSRNA050020013	ENSRNA050020013	U1	6D:434443972-434444133	8_6_94	8_6_128	OK	0	2.16656	inf	#NAME?	0.1231	0.999299	no
ENSRNA050020028	ENSRNA050020028	U2	6D:57897844-57901350	8_6_94	8_6_128	OK	0.823387	0	#NAME?	#NAME?	0.24	0.999299	no
ENSRNA050020052	ENSRNA050020052	U1	6A:495249631-495249793	8_6_94	8_6_128	OK	0.794178	8.84687	3.47763	2.20404	0.2406	0.999299	no
ENSRNA050020180	ENSRNA050020180	U1	6B:657226308-657226469	8_6_94	8_6_128	OK	1.87325	2.16655	0.20986	0.226433	0.8176	0.999299	no
ENSRNA050020184	ENSRNA050020184	U1	6B:657166803-657166964	8_6_94	8_6_128	OK	1.5044	0	#NAME?	#NAME?	0.048	0.999299	no
ENSRNA050020207	ENSRNA050020207	SSU_rRNA_eukarya	4A:554992253-554994050	8_6_94	8_6_128	OK	0.653463	0.324563	-1.00961	-0.83374	0.1016	0.999299	no
ENSRNA050020211	ENSRNA050020211	5_8S_rRNA	4A:554938574-554938730	8_6_94	8_6_128	OK	1.54338	0	#NAME?	#NAME?	0.03595	0.999299	no
ENSRNA050020223	ENSRNA050020223	LSU_rRNA_eukarya	Un:466664930-466665736	8_6_94	8_6_128	OK	135.704	119.957	-0.177937	-0.199265	0.6991	0.999299	no
ENSRNA050020243	ENSRNA050020243	SSU_rRNA_eukarya	Un:464620475-464620636	8_6_94	8_6_128	OK	1.30678	2.22435	0.767371	1.08905	0.6883	0.999299	no
ENSRNA050020254	ENSRNA050020254	5_8S_rRNA	Un:466541463-466541619	8_6_94	8_6_128	OK	6.39877	0	#NAME?	#NAME?	0.1144	0.999299	no
ENSRNA050020540	ENSRNA050020540	5_8S_rRNA	Un:461907136-461907270	8_6_94	8_6_128	OK	0	4.68503	inf	#NAME?	0.12665	0.999299	no
ENSRNA050020550	ENSRNA050020550	SSU_rRNA_eukarya	Un:462272577-462273180	8_6_94	8_6_128	OK	11.5862	7.81597	-0.567906	-0.671287	0.20325	0.999299	no
ENSRNA050020613	ENSRNA050020613	SSU_rRNA_eukarya	1D:298347047-298347886	8_6_94	8_6_128	OK	5.87068	4.94771	-0.246768	-0.281081	0.5905	0.999299	no
ENSRNA050020614	ENSRNA050020614	U1	1D:295280884-295281045	8_6_94	8_6_128	OK	2.65963	3.29208	0.307778	0.33795	0.65345	0.999299	no
ENSRNA050020646	ENSRNA050020646	LSU_rRNA_eukarya	Un:389849528-389849806	8_6_94	8_6_128	OK	0.471242	0.482105	0.0328802	0.0128652	0.904	0.999299	no
ENSRNA050020658	ENSRNA050020658	5_8S_rRNA	Un:384675252-384675408	8_6_94	8_6_128	OK	0.625493	1.1703	0.90381	0.896031	0.54445	0.999299	no
ENSRNA050020661	ENSRNA050020661	SSU_rRNA_eukarya	Un:382161258-382161386	8_6_94	8_6_128	OK	3.0965	0	#NAME?	#NAME?	0.0793	0.999299	no
ENSRNA050020778	ENSRNA050020778	U1	5B:657596126-657596287	8_6_94	8_6_128	OK	4.79974	0.525821	-3.19031	-3.38341	0.3624	0.999299	no
ENSRNA050020797	ENSRNA050020797	LSU_rRNA_eukarya	1B:421411562-421412028	8_6_94	8_6_128	OK	16.17	9.46746	-0.772266	-0.985367	0.0879	0.999299	no
ENSRNA050020807	ENSRNA050020807	U2	3D:507446372-507449256	8_6_94	8_6_128	OK	0.634416	0.162767	-1.96262	-0.204928	0.415	0.999299	no
ENSRNA050020808	ENSRNA050020808	U2	3D:507483514-507483711	8_6_94	8_6_128	OK	1.07748	0.377535	-1.51298	-0.927396	0.5698	0.999299	no
ENSRNA050020844	ENSRNA050020844	SSU_rRNA_eukarya	3D:427289342-427289839	8_6_94	8_6_128	OK	163.427	99.668	-0.713439	-0.890688	0.11445	0.999299	no
ENSRNA050020845	ENSRNA050020845	LSU_rRNA_eukarya	3D:213405354-213406298	8_6_94	8_6_128	OK	0.892404	0.475304	-0.908847	-0.46843	0.45055	0.999299	no
ENSRNA050020846	ENSRNA050020846	LSU_rRNA_eukarya	3D:213377621-213378047	8_6_94	8_6_128	OK	433.334	218.47	-0.988046	-1.13377	0.0406	0.999299	no
ENSRNA050020855	ENSRNA050020855	snoR134	7D:567290110-567290266	8_6_94	8_6_128	OK	3.77606	0.742786	-2.34586	-2.89846	0.1677	0.999299	no
ENSRNA050020857	ENSRNA050020857	snoR80	7D:561006696-561006827	8_6_94	8_6_128	OK	1.28317	8.81314	2.77994	5.14473	0.33575	0.999299	no
ENSRNA050020858	ENSRNA050020858	snoZ223	7D:567289810-567289907	8_6_94	8_6_128	OK	61.8994	0	#NAME?	#NAME?	0.1235	0.999299	no
ENSRNA050020868	ENSRNA050020868	snoR134	7A:653700678-653700834	8_6_94	8_6_128	OK	3.08037	0	#NAME?	#NAME?	0.1185	0.999299	no
ENSRNA050020880	ENSRNA050020880	SSU_rRNA_eukarya	Un:237317105-237318916	8_6_94	8_6_128	OK	0.437946	0.212075	-1.04618	-0.786552	0.15265	0.999299	no
ENSRNA050020886	ENSRNA050020886	5_8S_rRNA	Un:237310453-237310609	8_6_94	8_6_128	OK	1.71274	1.19308	-0.521611	-0.541502	0.40085	0.999299	no
ENSRNA050021163	ENSRNA050021163	Plant_SRP	7D:7192754-7193058	8_6_94	8_6_128	OK	0.251513	0.70836	1.49385	0.69249	0.3498	0.999299	no
ENSRNA050021170	ENSRNA050021170	LSU_rRNA_eukarya	4D:240986643-240989128	8_6_94	8_6_128	OK	8.66992	4.19009	-1.04904	-1.3689	0.01235	0.882143	no
ENSRNA050021179	ENSRNA050021179	snoZ279_R105_R108	5A:29511837-29511941	8_6_94	8_6_128	OK	37.3516	99.6227	1.41531	17.8332	0.3703	0.999299	no
ENSRNA050021186	ENSRNA050021186	U5	5D:465897390-465897508	8_6_94	8_6_128	OK	11.4173	0	#NAME?	#NAME?	0.04235	0.999299	no
ENSRNA050021190	ENSRNA050021190	U1	5B:643675194-643675355	8_6_94	8_6_128	OK	2.70837	1.10162	-1.2978	-1.51798	0.46645	0.999299	no
ENSRNA050021237	ENSRNA050021237	LSU_rRNA_eukarya	Un:440636897-440637175	8_6_94	8_6_128	OK	0.953968	0.630063	-0.598445	-0.295964	0.52035	0.999299	no
ENSRNA050021239	ENSRNA050021239	SSU_rRNA_eukarya	Un:441243579-441243983	8_6_94	8_6_128	OK	10.0716	6.5886	-0.612247	-0.622988	0.27135	0.999299	no
ENSRNA050021245	ENSRNA050021245	LSU_rRNA_eukarya	Un:440390434-440390827	8_6_94	8_6_128	OK	2.29842	0.679547	-1.758	-1.00495	0.1614	0.999299	no
ENSRNA050021247	ENSRNA050021247	LSU_rRNA_eukarya	Un:448225742-448226135	8_6_94	8_6_128	OK	1.64037	0.737973	-1.15238	-0.671898	0.34295	0.999299	no
ENSRNA050021252	ENSRNA050021252	SSU_rRNA_eukarya	Un:440457580-440458167	8_6_94	8_6_128	OK	4.64299	3.90889	-0.248298	-0.268413	0.6265	0.999299	no
ENSRNA050021423	ENSRNA050021423	LSU_rRNA_eukarya	Un:442010356-442010501	8_6_94	8_6_128	OK	1.40054	0	#NAME?	#NAME?	0.0793	0.999299	no
ENSRNA050021503	ENSRNA050021503	MIR159	3B:6753734-6753929	8_6_94	8_6_128	OK	2.42785	2.32827	-0.0604182	-0.0348644	0.94075	0.999299	no
ENSRNA050021507	ENSRNA050021507	SSU_rRNA_eukarya	5D:109048864-109049020	8_6_94	8_6_128	OK	0	3.16692	inf	#NAME?	0.12605	0.999299	no
ENSRNA050021522	ENSRNA050021522	SSU_rRNA_eukarya	6B:707186112-707186410	8_6_94	8_6_128	OK	0.465884	0.123538	-1.91501	-0.81267	0.28915	0.999299	no
ENSRNA050021548	ENSRNA050021548	U2	6D:133211895-133212174	8_6_94	8_6_128	OK	1.29053	1.46297	0.180931	0.121471	0.7619	0.999299	no
ENSRNA050021553	ENSRNA050021553	snoZ118	5B:383743021-383743125	8_6_94	8_6_128	OK	22.0678	0	#NAME?	#NAME?	0.12365	0.999299	no
ENSRNA050021631	ENSRNA050021631	Plant_SRP	7D:599480465-599480743	8_6_94	8_6_128	OK	0.596404	1.09383	0.875019	0.442797	0.51565	0.999299	no
ENSRNA050021641	ENSRNA050021641	MIR159	3D:122668338-122668537	8_6_94	8_6_128	OK	2.17858	2.04869	-0.0886879	-0.0688656	0.9348	0.999299	no
ENSRNA050021645	ENSRNA050021645	U1	5B:620654952-620655113	8_6_94	8_6_128	OK	0.409005	3.50173	3.09788	2.60252	0.38415	0.999299	no
ENSRNA050021646	ENSRNA050021646	U1	5B:620767258-620767419	8_6_94	8_6_128	OK	4.73632	1.50928	-1.64991	-1.99432	0.4794	0.999299	no
ENSRNA050021663	ENSRNA050021663	U11	6A:520395302-520395430	8_6_94	8_6_128	OK	3.28428	0	#NAME?	#NAME?	0.0876	0.999299	no
ENSRNA050021664	ENSRNA050021664	Plant_SRP	3D:478130083-478130386	8_6_94	8_6_128	OK	2.121	2.60964	0.299109	0.191723	0.71855	0.999299	no
ENSRNA050021715	ENSRNA050021715	SSU_rRNA_eukarya	7D:231587122-231587626	8_6_94	8_6_128	OK	242.568	129.673	-0.903508	-1.03641	0.05745	0.999299	no
ENSRNA050021721	ENSRNA050021721	LSU_rRNA_eukarya	7D:231543454-231543567	8_6_94	8_6_128	OK	1805.89	957.274	-0.915707	-0.999365	0.07585	0.999299	no
ENSRNA050021723	ENSRNA050021723	LSU_rRNA_eukarya	7D:231543682-231544148	8_6_94	8_6_128	OK	2.04419	0.388756	-2.39459	-1.45147	0.0315	0.999299	no
ENSRNA050021731	ENSRNA050021731	LSU_rRNA_eukarya	7A:560353017-560354499	8_6_94	8_6_128	OK	1.31046	1.09338	-0.261273	-0.265687	0.6406	0.999299	no
ENSRNA050021761	ENSRNA050021761	SSU_rRNA_eukarya	Un:67502489-67504300	8_6_94	8_6_128	OK	0.369492	0.239178	-0.627461	-0.412334	0.47415	0.999299	no
ENSRNA050021762	ENSRNA050021762	SSU_rRNA_eukarya	Un:67493790-67495600	8_6_94	8_6_128	OK	5.08371	2.03975	-1.31749	-1.54274	0.00315	0.382549	no
ENSRNA050021763	ENSRNA050021763	SSU_rRNA_eukarya	Un:67512423-67512919	8_6_94	8_6_128	OK	0.702301	0.297321	-1.24007	-0.582036	0.2821	0.999299	no
ENSRNA050022184	ENSRNA050022184	SSU_rRNA_eukarya	5A:706863057-706873238	8_6_94	8_6_128	OK	0.41768	0.259508	-0.68662	-0.322873	0.61105	0.999299	no
ENSRNA050022736	ENSRNA050022736	LSU_rRNA_eukarya	5A:300090718-300091614	8_6_94	8_6_128	OK	0.266334	0.496728	0.899222	0.432739	0.4543	0.999299	no
ENSRNA050022759	ENSRNA050022759	U2	3D:536440277-536440473	8_6_94	8_6_128	OK	0	2.18094	inf	#NAME?	0.00055	0.0987864	no
ENSRNA050022766	ENSRNA050022766	LSU_rRNA_eukarya	3D:202617318-202617686	8_6_94	8_6_128	OK	0.705879	1.64461	1.22025	0.690341	0.23195	0.999299	no
ENSRNA050022776	ENSRNA050022776	RNase_MRP	3A:735888339-735888580	8_6_94	8_6_128	OK	2.17057	0.165189	-3.71589	-2.01976	0.3193	0.999299	no
ENSRNA050022790	ENSRNA050022790	SSU_rRNA_eukarya	5D:31479192-31480957	8_6_94	8_6_128	OK	0.369157	0.407319	0.141924	0.112853	0.83	0.999299	no
ENSRNA050022800	ENSRNA050022800	U1	5A:655996946-655997107	8_6_94	8_6_128	OK	5.92078	0.47652	-3.63518	-2.05386	0.11725	0.999299	no
ENSRNA050022826	ENSRNA050022826	SSU_rRNA_eukarya	4A:583869826-583871044	8_6_94	8_6_128	OK	5.23356	2.89376	-0.854844	-1.01437	0.0646	0.999299	no
ENSRNA050022840	ENSRNA050022840	LSU_rRNA_eukarya	5B:599756358-599756585	8_6_94	8_6_128	OK	5.90377	1.30255	-2.1803	-1.59743	0.0859	0.999299	no
ENSRNA050022871	ENSRNA050022871	U1	3B:78290783-78290943	8_6_94	8_6_128	OK	5.54677	17.5544	1.66211	1.07126	0.2004	0.999299	no
ENSRNA050022878	ENSRNA050022878	U1	5A:623928787-623928947	8_6_94	8_6_128	OK	1.25559	0	#NAME?	#NAME?	0.06015	0.999299	no
ENSRNA050022883	ENSRNA050022883	LSU_rRNA_eukarya	6A:53803809-53805009	8_6_94	8_6_128	OK	78.1778	28.7946	-1.44096	-1.29507	0.0087	0.733815	no
ENSRNA050022906	ENSRNA050022906	U2	7D:467041192-467041387	8_6_94	8_6_128	OK	0.767368	1.68471	1.13451	0.684279	0.3719	0.999299	no
ENSRNA050022936	ENSRNA050022936	SSU_rRNA_eukarya	6D:389246728-389247648	8_6_94	8_6_128	OK	145.587	61.6829	-1.23894	-1.31338	0.0336	0.999299	no
ENSRNA050022941	ENSRNA050022941	U1	5D:499619165-499619326	8_6_94	8_6_128	OK	5.01687	5.02513	0.00237437	0.00135563	0.94335	0.999299	no
ENSRNA050022998	ENSRNA050022998	LSU_rRNA_eukarya	7A:258307674-258308140	8_6_94	8_6_128	OK	1.81346	1.18128	-0.618387	-0.418183	0.45145	0.999299	no
ENSRNA050023002	ENSRNA050023002	LSU_rRNA_eukarya	3B:201571648-201572114	8_6_94	8_6_128	OK	15.067	6.87546	-1.13187	-1.35651	0.02335	0.999299	no
ENSRNA050023003	ENSRNA050023003	LSU_rRNA_eukarya	3B:201547482-201547642	8_6_94	8_6_128	OK	814.368	503.91	-0.692515	-0.815462	0.14735	0.999299	no
ENSRNA050023020	ENSRNA050023020	Plant_SRP	4B:566984199-566984503	8_6_94	8_6_128	OK	3.4876	0.212544	-4.0364	-2.21125	0.24745	0.999299	no
ENSRNA050023035	ENSRNA050023035	U5	2D:37250635-37250753	8_6_94	8_6_128	OK	14.5744	0	#NAME?	#NAME?	0.1185	0.999299	no
ENSRNA050023545	ENSRNA050023545	LSU_rRNA_eukarya	6B:713016279-713016506	8_6_94	8_6_128	OK	5.35502	3.62581	-0.56259	-0.326937	0.62465	0.999299	no
ENSRNA050023550	ENSRNA050023550	SSU_rRNA_eukarya	3D:565654730-565668806	8_6_94	8_6_128	OK	0	1.24784	inf	#NAME?	0.12825	0.999299	no
ENSRNA050023570	ENSRNA050023570	LSU_rRNA_eukarya	3B:114147845-114148413	8_6_94	8_6_128	OK	44.9964	34.2922	-0.391929	-0.475784	0.3483	0.999299	no
ENSRNA050023593	ENSRNA050023593	snoZ119	3B:590291502-590294894	8_6_94	8_6_128	OK	25.5728	11.0552	-1.20988	-2.36485	0.66395	0.999299	no
ENSRNA050023601	ENSRNA050023601	U5	5B:573076956-573077074	8_6_94	8_6_128	OK	8.52525	38.97	2.19255	12.0172	0.38055	0.999299	no
ENSRNA050023607	ENSRNA050023607	LSU_rRNA_eukarya	1B:673308170-673308869	8_6_94	8_6_128	OK	0.79414	0.46545	-0.770768	-0.477821	0.32945	0.999299	no
ENSRNA050023629	ENSRNA050023629	RNase_MRP	3B:812577430-812577670	8_6_94	8_6_128	OK	1.38602	0.515008	-1.42828	-1.18712	0.6087	0.999299	no
ENSRNA050023630	ENSRNA050023630	LSU_rRNA_eukarya	5A:475746378-475746791	8_6_94	8_6_128	OK	0.344751	0.778205	1.1746	0.66109	0.471	0.999299	no
ENSRNA050023634	ENSRNA050023634	LSU_rRNA_eukarya	2B:795451149-795452054	8_6_94	8_6_128	OK	19.7979	13.4407	-0.55874	-0.726555	0.2041	0.999299	no
ENSRNA050023655	ENSRNA050023655	U1	5A:649710370-649710531	8_6_94	8_6_128	OK	1.80091	0	#NAME?	#NAME?	0.1235	0.999299	no
ENSRNA050023679	ENSRNA050023679	U2	6B:159133401-159133598	8_6_94	8_6_128	OK	1.01633	0.330196	-1.62198	-0.830207	0.5028	0.999299	no
ENSRNA050023694	ENSRNA050023694	U1	3A:610547418-610547579	8_6_94	8_6_128	OK	0	9.03717	inf	#NAME?	5e-05	0.0141582	yes
ENSRNA050023705	ENSRNA050023705	Intron_gpII	3A:495101442-495101576	8_6_94	8_6_128	OK	24.9378	1.07428	-4.53689	-7.73404	0.1708	0.999299	no
ENSRNA050023706	ENSRNA050023706	LSU_rRNA_eukarya	2A:539295872-539296405	8_6_94	8_6_128	OK	1.34156	1.15706	-0.213449	-0.148317	0.7977	0.999299	no
ENSRNA050023708	ENSRNA050023708	U2	3B:495470840-495471036	8_6_94	8_6_128	OK	2.57539	7.42995	1.52856	0.862821	0.1522	0.999299	no
ENSRNA050023719	ENSRNA050023719	Plant_SRP	4A:733000915-733001219	8_6_94	8_6_128	OK	5.58393	1.81338	-1.6226	-1.32405	0.06935	0.999299	no
ENSRNA050023720	ENSRNA050023720	Plant_SRP	4A:732959544-732977556	8_6_94	8_6_128	OK	1.242	0.722355	-0.781882	-0.309084	0.7273	0.999299	no
ENSRNA050023721	ENSRNA050023721	Plant_SRP	4A:732959544-732977556	8_6_94	8_6_128	OK	2.03502	2.55794	0.32994	0.175031	0.83105	0.999299	no
ENSRNA050023724	ENSRNA050023724	Plant_SRP	4A:732959544-732977556	8_6_94	8_6_128	OK	2.08648	1.72004	-0.27863	-0.0974617	0.8978	0.999299	no
ENSRNA050023745	ENSRNA050023745	U4	2B:58665518-58665675	8_6_94	8_6_128	OK	0.557315	4.35448	2.96593	3.2753	0.38575	0.999299	no
ENSRNA050023750	ENSRNA050023750	LSU_rRNA_eukarya	5D:562912616-562914156	8_6_94	8_6_128	OK	29.8233	21.2509	-0.488921	-0.601175	0.27775	0.999299	no
ENSRNA050023763	ENSRNA050023763	U2	3A:645540154-645540351	8_6_94	8_6_128	OK	2.1247	4.13162	0.959451	0.434288	0.45335	0.999299	no
ENSRNA050023770	ENSRNA050023770	U5	2A:42150322-42150441	8_6_94	8_6_128	OK	4.83539	13.0545	1.43285	5.73426	0.4446	0.999299	no
ENSRNA050023800	ENSRNA050023800	U5	7D:575679245-575679367	8_6_94	8_6_128	OK	6.04353	56.323	3.22026	14.6059	0.25305	0.999299	no
ENSRNA050023832	ENSRNA050023832	LSU_rRNA_eukarya	3A:650012253-650012480	8_6_94	8_6_128	OK	3.72643	1.24982	-1.57608	-0.871685	0.26015	0.999299	no
ENSRNA050023845	ENSRNA050023845	SSU_rRNA_eukarya	1D:53263573-53264046	8_6_94	8_6_128	OK	1.32459	0.163148	-3.0213	-1.29967	0.25835	0.999299	no
ENSRNA050023891	ENSRNA050023891	U2	3D:544443972-544444168	8_6_94	8_6_128	OK	0.740404	0.968891	0.388022	0.247679	0.7636	0.999299	no
ENSRNA050023956	ENSRNA050023956	snoZ279_R105_R108	5B:35184370-35184475	8_6_94	8_6_128	OK	20.5438	21.1494	0.0419136	0.526999	0.661	0.999299	no
ENSRNA050023982	ENSRNA050023982	U1	3B:622394554-622400870	8_6_94	8_6_128	OK	1.67031	2.81823	0.754674	0.451925	0.77255	0.999299	no
ENSRNA050024007	ENSRNA050024007	U5	5A:10860592-10860712	8_6_94	8_6_128	OK	2.38649	6.30754	1.40219	4.23719	0.48235	0.999299	no
ENSRNA050024022	ENSRNA050024022	LSU_rRNA_eukarya	2B:521299161-521299749	8_6_94	8_6_128	OK	60.928	24.1279	-1.3364	-1.40256	0.014	0.953167	no
ENSRNA050024090	ENSRNA050024090	U5	2B:64948352-64948472	8_6_94	8_6_128	OK	3.39046	7.92102	1.22421	5.21252	0.48985	0.999299	no
ENSRNA050024100	ENSRNA050024100	U5	2A:674510274-674510393	8_6_94	8_6_128	OK	12.0758	4.19952	-1.52382	-8.11048	0.45775	0.999299	no
ENSRNA050024113	ENSRNA050024113	U1	4A:675219322-675219483	8_6_94	8_6_128	OK	8.43347	19.0535	1.17586	0.991368	0.22275	0.999299	no
ENSRNA050024116	ENSRNA050024116	U1	4A:675138137-675138298	8_6_94	8_6_128	OK	3.52073	0	#NAME?	#NAME?	0.0444	0.999299	no
ENSRNA050024172	ENSRNA050024172	U2	3B:669632861-669635941	8_6_94	8_6_128	OK	0.470392	1.0604	1.17268	0.210653	0.63635	0.999299	no
ENSRNA050024207	ENSRNA050024207	LSU_rRNA_eukarya	2B:716361712-716361939	8_6_94	8_6_128	OK	24.6556	11.5454	-1.0946	-0.901884	0.0949	0.999299	no
ENSRNA050024214	ENSRNA050024214	U6atac	2A:586888224-586895446	8_6_94	8_6_128	OK	41.7363	0	#NAME?	#NAME?	0.223	0.999299	no
ENSRNA050024236	ENSRNA050024236	SSU_rRNA_eukarya	3A:695634349-695644811	8_6_94	8_6_128	OK	0.4555	0.261144	-0.802606	-0.177689	0.69795	0.999299	no
ENSRNA050024285	ENSRNA050024285	LSU_rRNA_eukarya	1B:286054083-286054415	8_6_94	8_6_128	OK	3.50508	1.01619	-1.78628	-1.14249	0.076	0.999299	no
ENSRNA050024297	ENSRNA050024297	SSU_rRNA_eukarya	1B:80741407-80743218	8_6_94	8_6_128	OK	0.421904	0.259587	-0.700697	-0.577075	0.2965	0.999299	no
ENSRNA050024309	ENSRNA050024309	LSU_rRNA_eukarya	1B:80688821-80689774	8_6_94	8_6_128	OK	0.577728	0.624073	0.111323	0.0767874	0.89545	0.999299	no
ENSRNA050024310	ENSRNA050024310	LSU_rRNA_eukarya	1B:80682428-80683226	8_6_94	8_6_128	OK	0.740891	0.496156	-0.578468	-0.316548	0.5574	0.999299	no
ENSRNA050024312	ENSRNA050024312	SSU_rRNA_eukarya	1B:80767035-80767505	8_6_94	8_6_128	OK	1.00912	0.586546	-0.782779	-0.421496	0.4923	0.999299	no
ENSRNA050024315	ENSRNA050024315	LSU_rRNA_eukarya	1B:80679812-80680090	8_6_94	8_6_128	OK	1.68568	1.53455	-0.135519	-0.0681663	0.91055	0.999299	no
ENSRNA050024322	ENSRNA050024322	5_8S_rRNA	1B:80731756-80731912	8_6_94	8_6_128	OK	0	1.15717	inf	#NAME?	0.0753	0.999299	no
ENSRNA050024324	ENSRNA050024324	5_8S_rRNA	1B:80722418-80722574	8_6_94	8_6_128	OK	11.9201	9.58549	-0.314469	-0.467852	0.75915	0.999299	no
ENSRNA050024360	ENSRNA050024360	LSU_rRNA_eukarya	Un:395717251-395718258	8_6_94	8_6_128	OK	51.1514	57.6756	0.173188	0.224125	0.65985	0.999299	no
ENSRNA050024361	ENSRNA050024361	LSU_rRNA_eukarya	Un:394611864-394612871	8_6_94	8_6_128	OK	0.554113	0.401938	-0.463205	-0.300177	0.55435	0.999299	no
ENSRNA050024362	ENSRNA050024362	LSU_rRNA_eukarya	Un:391530456-391531463	8_6_94	8_6_128	OK	0.742711	0.530669	-0.484989	-0.329166	0.57275	0.999299	no
ENSRNA050024363	ENSRNA050024363	SSU_rRNA_eukarya	Un:395820599-395821287	8_6_94	8_6_128	OK	1.09277	0.116398	-3.23085	-1.52496	0.0238	0.999299	no
ENSRNA050024368	ENSRNA050024368	LSU_rRNA_eukarya	Un:391437188-391437753	8_6_94	8_6_128	OK	0.351874	0.190458	-0.885585	-0.409238	0.4512	0.999299	no
ENSRNA050024369	ENSRNA050024369	LSU_rRNA_eukarya	Un:398202465-398202966	8_6_94	8_6_128	OK	3.50148	1.84112	-0.927384	-0.627755	0.29515	0.999299	no
ENSRNA050024370	ENSRNA050024370	LSU_rRNA_eukarya	Un:391437770-391438271	8_6_94	8_6_128	OK	0.536863	0.169271	-1.66522	-0.662694	0.2987	0.999299	no
ENSRNA050024373	ENSRNA050024373	LSU_rRNA_eukarya	Un:394928647-394929372	8_6_94	8_6_128	OK	14.6774	10.2206	-0.522118	-0.639694	0.24205	0.999299	no
ENSRNA050024376	ENSRNA050024376	LSU_rRNA_eukarya	Un:398086632-398086910	8_6_94	8_6_128	OK	1.25633	0.575418	-1.12653	-0.522513	0.39595	0.999299	no
ENSRNA050024377	ENSRNA050024377	LSU_rRNA_eukarya	Un:394595340-394595618	8_6_94	8_6_128	OK	0.90007	0.404974	-1.15221	-0.517791	0.3822	0.999299	no
ENSRNA050024378	ENSRNA050024378	LSU_rRNA_eukarya	Un:397072627-397072905	8_6_94	8_6_128	OK	1.24619	3.83106	1.62022	0.89311	0.11185	0.999299	no
ENSRNA050024379	ENSRNA050024379	LSU_rRNA_eukarya	Un:392724253-392724531	8_6_94	8_6_128	OK	0.679511	0.400021	-0.76442	-0.392839	0.3918	0.999299	no
ENSRNA050024384	ENSRNA050024384	LSU_rRNA_eukarya	Un:396813593-396813986	8_6_94	8_6_128	OK	32.1267	60.5293	0.913864	1.14619	0.0509	0.999299	no
ENSRNA050024385	ENSRNA050024385	LSU_rRNA_eukarya	Un:390956596-390956989	8_6_94	8_6_128	OK	2.12274	0.697747	-1.60516	-0.787267	0.20795	0.999299	no
ENSRNA050024386	ENSRNA050024386	LSU_rRNA_eukarya	Un:398203475-398203683	8_6_94	8_6_128	OK	1.17801	0.390104	-1.59443	-0.998599	0.2643	0.999299	no
ENSRNA050024396	ENSRNA050024396	5_8S_rRNA	Un:391910965-391911121	8_6_94	8_6_128	OK	87.9376	32.6128	-1.43104	-1.309	0.08555	0.999299	no
ENSRNA050024397	ENSRNA050024397	5_8S_rRNA	Un:394594297-394594453	8_6_94	8_6_128	OK	1.34951	0.544723	-1.30884	-1.10267	0.3504	0.999299	no
ENSRNA050024400	ENSRNA050024400	SSU_rRNA_eukarya	Un:390519677-390519795	8_6_94	8_6_128	OK	12.5928	3.32316	-1.92197	-7.35376	0.24195	0.999299	no
ENSRNA050024520	ENSRNA050024520	SSU_rRNA_eukarya	6B:111717389-111719197	8_6_94	8_6_128	OK	1.48057	0.852964	-0.795592	-0.85402	0.12555	0.999299	no
ENSRNA050024539	ENSRNA050024539	5_8S_rRNA	6B:111701623-111701779	8_6_94	8_6_128	OK	1.90676	0	#NAME?	#NAME?	0.1235	0.999299	no
ENSRNA050024540	ENSRNA050024540	5_8S_rRNA	6B:111687888-111688044	8_6_94	8_6_128	OK	0.474563	1.71413	1.8528	1.56898	0.3399	0.999299	no
ENSRNA050024555	ENSRNA050024555	snoR80	6B:118046470-118046604	8_6_94	8_6_128	OK	6.15019	1.12694	-2.44822	-3.95383	0.38125	0.999299	no
ENSRNA050024566	ENSRNA050024566	LSU_rRNA_eukarya	Un:410429647-410430654	8_6_94	8_6_128	OK	5.64197	5.22029	-0.112069	-0.131738	0.8109	0.999299	no
ENSRNA050024567	ENSRNA050024567	LSU_rRNA_eukarya	Un:414445659-414446666	8_6_94	8_6_128	OK	4.20165	2.37906	-0.820564	-0.905681	0.1	0.999299	no
ENSRNA050024579	ENSRNA050024579	LSU_rRNA_eukarya	Un:417535750-417536165	8_6_94	8_6_128	OK	2.05566	3.76271	0.872167	0.617833	0.23095	0.999299	no
ENSRNA050024590	ENSRNA050024590	LSU_rRNA_eukarya	Un:416933320-416933713	8_6_94	8_6_128	OK	14.3272	12.0159	-0.253804	-0.225257	0.71045	0.999299	no
ENSRNA050024591	ENSRNA050024591	LSU_rRNA_eukarya	Un:416252390-416252598	8_6_94	8_6_128	OK	30.0139	11.0969	-1.43547	-1.07268	0.07495	0.999299	no
ENSRNA050024592	ENSRNA050024592	LSU_rRNA_eukarya	Un:414709257-414709629	8_6_94	8_6_128	OK	117.898	73.5872	-0.680014	-0.969102	0.09225	0.999299	no
ENSRNA050024593	ENSRNA050024593	LSU_rRNA_eukarya	Un:416168751-416169144	8_6_94	8_6_128	OK	0.550885	0.825078	0.582779	0.307153	0.67095	0.999299	no
ENSRNA050024602	ENSRNA050024602	5_8S_rRNA	Un:412305035-412305191	8_6_94	8_6_128	OK	5.30558	8.95526	0.755225	0.432746	0.49585	0.999299	no
ENSRNA050024721	ENSRNA050024721	LSU_rRNA_eukarya	Un:414708526-414708691	8_6_94	8_6_128	OK	96.692	97.7537	0.015755	0.0154361	0.97845	0.999299	no
ENSRNA050024727	ENSRNA050024727	LSU_rRNA_eukarya	Un:411551549-411551830	8_6_94	8_6_128	OK	0.889385	0.469692	-0.921093	-0.448442	0.4723	0.999299	no
ENSRNA050024732	ENSRNA050024732	LSU_rRNA_eukarya	Un:414708789-414709255	8_6_94	8_6_128	OK	7.88753	4.76613	-0.726756	-0.68972	0.21365	0.999299	no
ENSRNA050024740	ENSRNA050024740	SSU_rRNA_eukarya	2A:726897276-726897611	8_6_94	8_6_128	OK	0.44821	0.0555268	-3.01292	-0.856505	0.19455	0.999299	no
ENSRNA050024741	ENSRNA050024741	SSU_rRNA_eukarya	2A:726899403-726899941	8_6_94	8_6_128	OK	42.34	21.8286	-0.9558	-1.18985	0.0283	0.999299	no
ENSRNA050024743	ENSRNA050024743	U5	2A:722749575-722749694	8_6_94	8_6_128	OK	5.82521	10.5526	0.857211	4.52183	0.62685	0.999299	no
ENSRNA050024749	ENSRNA050024749	SSU_rRNA_eukarya	2B:449195438-449195866	8_6_94	8_6_128	OK	9.16091	7.84389	-0.223922	-0.243748	0.6351	0.999299	no
ENSRNA050024752	ENSRNA050024752	SSU_rRNA_eukarya	7D:74035428-74037239	8_6_94	8_6_128	OK	0.350033	0.0581	-2.59088	-1.55434	0.0299	0.999299	no
ENSRNA050024765	ENSRNA050024765	LSU_rRNA_eukarya	7D:74058652-74059131	8_6_94	8_6_128	OK	1.06121	0.339303	-1.64507	-0.758727	0.2046	0.999299	no
ENSRNA050024768	ENSRNA050024768	Plant_SRP	7D:78626006-78626310	8_6_94	8_6_128	OK	2.4338	1.37781	-0.820838	-0.534941	0.3979	0.999299	no
ENSRNA050024769	ENSRNA050024769	LSU_rRNA_eukarya	7D:74083643-74083921	8_6_94	8_6_128	OK	0.0773393	0.496115	2.6814	0.770148	0.18795	0.999299	no
ENSRNA050024771	ENSRNA050024771	5_8S_rRNA	7D:73824983-73825139	8_6_94	8_6_128	OK	1.12785	0	#NAME?	#NAME?	0.07785	0.999299	no
ENSRNA050024792	ENSRNA050024792	SSU_rRNA_eukarya	4D:389455845-389456349	8_6_94	8_6_128	OK	0.401388	0.301762	-0.411585	-0.197542	0.7546	0.999299	no
TraesCS1A02G000100	TraesCS1A02G000100	-	1A:40097-89349	8_6_94	8_6_128	OK	22.8717	14.6582	-0.641854	-0.185443	0.76565	0.999299	no
TraesCS1A02G000200	TraesCS1A02G000200	-	1A:40097-89349	8_6_94	8_6_128	OK	110.932	78.2668	-0.503207	-0.514762	0.31915	0.999299	no
TraesCS1A02G000300	TraesCS1A02G000300	-	1A:95905-122504	8_6_94	8_6_128	OK	10.9119	8.13513	-0.42366	-0.0509525	0.75935	0.999299	no
TraesCS1A02G000400	TraesCS1A02G000400	-	1A:95905-122504	8_6_94	8_6_128	OK	115.645	83.4136	-0.471349	-0.486743	0.337	0.999299	no
TraesCS1A02G000500	TraesCS1A02G000500	-	1A:149489-154559	8_6_94	8_6_128	OK	1.06015	0.619644	-0.774754	-0.560469	0.70795	0.999299	no
TraesCS1A02G000800	TraesCS1A02G000800	-	1A:180174-180552	8_6_94	8_6_128	OK	1.72789	0.743092	-1.2174	-0.587661	0.3516	0.999299	no
TraesCS1A02G000900	TraesCS1A02G000900	-	1A:233817-245051	8_6_94	8_6_128	OK	31.9665	24.9168	-0.359442	-0.454441	0.39275	0.999299	no
TraesCS1A02G001000	TraesCS1A02G001000	-	1A:269471-289649	8_6_94	8_6_128	OK	13.2006	11.2821	-0.226572	-0.140338	0.7992	0.999299	no
TraesCS1A02G001100	TraesCS1A02G001100	-	1A:269471-289649	8_6_94	8_6_128	OK	16.7602	14.1577	-0.243457	-0.258214	0.63825	0.999299	no
TraesCS1A02G001400	TraesCS1A02G001400	-	1A:294610-305428	8_6_94	8_6_128	OK	1.48769	1.47301	-0.0143005	-0.0151052	0.97745	0.999299	no
TraesCS1A02G001500	TraesCS1A02G001500	-	1A:326098-326518	8_6_94	8_6_128	OK	325.415	323.632	-0.00792626	-0.0106873	0.98465	0.999299	no
TraesCS1A02G001800	TraesCS1A02G001800	-	1A:1144332-1145934	8_6_94	8_6_128	OK	235.465	226.962	-0.0530598	-0.0820449	0.88615	0.999299	no
TraesCS1A02G001900	TraesCS1A02G001900	-	1A:1159193-1162830	8_6_94	8_6_128	OK	21.0659	20.0614	-0.0704918	-0.119224	0.84045	0.999299	no
TraesCS1A02G002000	TraesCS1A02G002000	-	1A:1163484-1167878	8_6_94	8_6_128	OK	2.85306	2.81548	-0.0191295	-0.0288809	0.96	0.999299	no
TraesCS1A02G002100	TraesCS1A02G002100	-	1A:1170355-1177383	8_6_94	8_6_128	OK	3.12212	2.83513	-0.139111	-0.22264	0.68935	0.999299	no
TraesCS1A02G002200	TraesCS1A02G002200	-	1A:1188843-1190864	8_6_94	8_6_128	OK	71.8989	66.5122	-0.11235	-0.195662	0.72605	0.999299	no
TraesCS1A02G002300	TraesCS1A02G002300	-	1A:1209720-1212812	8_6_94	8_6_128	OK	2.56964	2.13687	-0.266065	-0.379495	0.49565	0.999299	no
TraesCS1A02G002500	TraesCS1A02G002500	-	1A:1232353-1238469	8_6_94	8_6_128	OK	4.53365	4.89313	0.110085	0.184909	0.74785	0.999299	no
TraesCS1A02G002700	TraesCS1A02G002700	-	1A:1336840-1348326	8_6_94	8_6_128	OK	3.87779	3.31207	-0.227503	-0.401383	0.49255	0.999299	no
TraesCS1A02G004200	TraesCS1A02G004200	-	1A:2540490-2540958	8_6_94	8_6_128	OK	0.0979408	1.09288	3.48008	1.33406	0.24245	0.999299	no
TraesCS1A02G005100	TraesCS1A02G005100	-	1A:2978902-2981121	8_6_94	8_6_128	OK	0.904214	0.239926	-1.91408	-0.827125	0.2036	0.999299	no
TraesCS1A02G005500	TraesCS1A02G005500	-	1A:3119377-3122276	8_6_94	8_6_128	OK	6.69154	6.41466	-0.0609651	-0.101866	0.8616	0.999299	no
TraesCS1A02G005600	TraesCS1A02G005600	-	1A:3255617-3262577	8_6_94	8_6_128	OK	3.75561	3.51135	-0.0970229	-0.141186	0.8082	0.999299	no
TraesCS1A02G005700	TraesCS1A02G005700	-	1A:3377837-3383699	8_6_94	8_6_128	OK	7.62001	8.38906	0.138717	0.204179	0.7132	0.999299	no
TraesCS1A02G005800	TraesCS1A02G005800	-	1A:3386286-3391808	8_6_94	8_6_128	OK	3.91928	3.54319	-0.145538	-0.237311	0.68355	0.999299	no
TraesCS1A02G005900	TraesCS1A02G005900	-	1A:3446930-3450200	8_6_94	8_6_128	OK	4.71222	4.62347	-0.0274329	-0.0419304	0.93975	0.999299	no
TraesCS1A02G007500	TraesCS1A02G007500	-	1A:4045712-4048684	8_6_94	8_6_128	OK	155.598	110.322	-0.496099	-0.652485	0.24585	0.999299	no
TraesCS1A02G007600	TraesCS1A02G007600	-	1A:4045712-4048684	8_6_94	8_6_128	OK	32.3639	22.772	-0.507126	-0.0738743	0.7278	0.999299	no
TraesCS1A02G007900	TraesCS1A02G007900	-	1A:4063196-4063406	8_6_94	8_6_128	OK	10.8932	12.1953	0.162902	0.0908509	0.8759	0.999299	no
TraesCS1A02G008100	TraesCS1A02G008100	-	1A:4497199-4504697	8_6_94	8_6_128	OK	0.428311	0.283568	-0.594962	-0.692932	0.25095	0.999299	no
TraesCS1A02G009000	TraesCS1A02G009000	-	1A:5491026-5495112	8_6_94	8_6_128	OK	5.75371	6.44298	0.163235	0.254482	0.6608	0.999299	no
TraesCS1A02G009100	TraesCS1A02G009100	-	1A:5496527-5499983	8_6_94	8_6_128	OK	0.405512	0.412215	0.0236511	0.0124163	0.97095	0.999299	no
TraesCS1A02G009300	TraesCS1A02G009300	-	1A:5501534-5507742	8_6_94	8_6_128	OK	0.239357	0.384528	0.683923	0.681695	0.2362	0.999299	no
TraesCS1A02G009400	TraesCS1A02G009400	-	1A:5645210-5650510	8_6_94	8_6_128	OK	0.344032	0.715072	1.05555	0.982204	0.06535	0.999299	no
TraesCS1A02G009700	TraesCS1A02G009700	-	1A:6022741-6023437	8_6_94	8_6_128	OK	0.212267	1.8129	3.09434	2.16287	0.25285	0.999299	no
TraesCS1A02G009900	TraesCS1A02G009900	-	1A:6151747-6159140	8_6_94	8_6_128	OK	0.71843	1.60392	1.15868	0.924965	0.01935	0.999299	no
TraesCS1A02G010200	TraesCS1A02G010200	-	1A:6317836-6324253	8_6_94	8_6_128	OK	0.384291	0.484151	0.333257	0.284986	0.61205	0.999299	no
TraesCS1A02G010300	TraesCS1A02G010300	-	1A:6332191-6345966	8_6_94	8_6_128	OK	0.643957	1.41079	1.13147	0.534152	0.54505	0.999299	no
TraesCS1A02G010400	TraesCS1A02G010400	-	1A:6332191-6345966	8_6_94	8_6_128	OK	0.482968	1.03227	1.09582	1.27979	0.0269	0.999299	no
TraesCS1A02G011100	TraesCS1A02G011100	-	1A:6566138-6567972	8_6_94	8_6_128	OK	3.52787	4.56474	0.371734	0.418259	0.4496	0.999299	no
TraesCS1A02G011200	TraesCS1A02G011200	-	1A:6569387-6576401	8_6_94	8_6_128	OK	1.50718	1.63731	0.119482	0.147243	0.8017	0.999299	no
TraesCS1A02G011600	TraesCS1A02G011600	-	1A:6766339-6766555	8_6_94	8_6_128	OK	9.89351	6.43949	-0.619535	-0.438812	0.45915	0.999299	no
TraesCS1A02G011800	TraesCS1A02G011800	-	1A:6788570-6793542	8_6_94	8_6_128	OK	6.87846	7.65227	0.153801	0.22403	0.6811	0.999299	no
TraesCS1A02G011900	TraesCS1A02G011900	-	1A:6883651-6887141	8_6_94	8_6_128	OK	0.371966	0.0746302	-2.31734	-1.25039	0.04685	0.999299	no
TraesCS1A02G012400	TraesCS1A02G012400	-	1A:7109887-7115465	8_6_94	8_6_128	OK	0.376204	0.314617	-0.257918	-0.18491	0.7329	0.999299	no
TraesCS1A02G012500	TraesCS1A02G012500	-	1A:7178199-7184960	8_6_94	8_6_128	OK	3.1741	2.95089	-0.105199	-0.179838	0.7613	0.999299	no
TraesCS1A02G013200	TraesCS1A02G013200	-	1A:7315100-7325769	8_6_94	8_6_128	OK	0.539313	0.356778	-0.596094	-0.548578	0.34675	0.999299	no
TraesCS1A02G013600	TraesCS1A02G013600	-	1A:7642613-7643473	8_6_94	8_6_128	OK	381.862	480.251	0.33074	0.392334	0.47805	0.999299	no
TraesCS1A02G013700	TraesCS1A02G013700	-	1A:7651463-7654123	8_6_94	8_6_128	OK	2.31948	1.8778	-0.30476	-0.344102	0.5483	0.999299	no
TraesCS1A02G013800	TraesCS1A02G013800	-	1A:7657144-7669998	8_6_94	8_6_128	OK	4.5961	4.37717	-0.0704106	-0.12566	0.83095	0.999299	no
TraesCS1A02G014800	TraesCS1A02G014800	-	1A:7962374-7963154	8_6_94	8_6_128	OK	120.045	174.85	0.542542	0.914802	0.1031	0.999299	no
TraesCS1A02G015100	TraesCS1A02G015100	-	1A:8238256-8239411	8_6_94	8_6_128	OK	3.51628	4.09368	0.21935	0.248641	0.65285	0.999299	no
TraesCS1A02G015200	TraesCS1A02G015200	-	1A:8239468-8244826	8_6_94	8_6_128	OK	7.14594	5.95005	-0.264223	-0.459682	0.42665	0.999299	no
TraesCS1A02G015300	TraesCS1A02G015300	-	1A:8247216-8251270	8_6_94	8_6_128	OK	7.74956	8.54108	0.140305	0.231162	0.68385	0.999299	no
TraesCS1A02G015400	TraesCS1A02G015400	-	1A:8264165-8266341	8_6_94	8_6_128	OK	39.9211	41.4699	0.0549138	0.0934902	0.87575	0.999299	no
TraesCS1A02G016200	TraesCS1A02G016200	-	1A:8628132-8633964	8_6_94	8_6_128	OK	0.529623	0.21437	-1.30486	-1.15332	0.03255	0.999299	no
TraesCS1A02G016900	TraesCS1A02G016900	-	1A:9104840-9110639	8_6_94	8_6_128	OK	6.86782	5.14995	-0.415292	-0.751047	0.2206	0.999299	no
TraesCS1A02G017000	TraesCS1A02G017000	-	1A:9119142-9123202	8_6_94	8_6_128	OK	3.6661	3.53144	-0.0539887	-0.0669907	0.9045	0.999299	no
TraesCS1A02G018900	TraesCS1A02G018900	-	1A:9579533-9583651	8_6_94	8_6_128	OK	4.01548	3.68556	-0.123687	-0.172376	0.76715	0.999299	no
TraesCS1A02G019000	TraesCS1A02G019000	-	1A:9586485-9589430	8_6_94	8_6_128	OK	65.0374	40.4664	-0.684544	-1.16617	0.04835	0.999299	no
TraesCS1A02G019200	TraesCS1A02G019200	-	1A:9642194-9644901	8_6_94	8_6_128	OK	2.19807	1.87582	-0.228716	-0.313266	0.57055	0.999299	no
TraesCS1A02G020000	TraesCS1A02G020000	-	1A:9979713-9980736	8_6_94	8_6_128	OK	11.2156	6.50163	-0.786629	-0.783893	0.1806	0.999299	no
TraesCS1A02G020400	TraesCS1A02G020400	-	1A:10051719-10058221	8_6_94	8_6_128	OK	0.708658	0.502426	-0.49618	-0.580494	0.3283	0.999299	no
TraesCS1A02G020500	TraesCS1A02G020500	-	1A:10066112-10069211	8_6_94	8_6_128	OK	47.8824	38.8211	-0.302654	-0.512723	0.3847	0.999299	no
TraesCS1A02G020600	TraesCS1A02G020600	-	1A:10069497-10072370	8_6_94	8_6_128	OK	2.79615	2.14393	-0.383189	-0.446075	0.4245	0.999299	no
TraesCS1A02G020900	TraesCS1A02G020900	-	1A:10132631-10133075	8_6_94	8_6_128	OK	10.9297	7.54795	-0.5341	-0.443796	0.44935	0.999299	no
TraesCS1A02G021100	TraesCS1A02G021100	-	1A:10150817-10152476	8_6_94	8_6_128	OK	2.1884	0.888019	-1.30121	-1.13564	0.1898	0.999299	no
TraesCS1A02G021200	TraesCS1A02G021200	-	1A:10155550-10160312	8_6_94	8_6_128	OK	4.65008	3.1742	-0.550863	-0.87283	0.1149	0.999299	no
TraesCS1A02G023400	TraesCS1A02G023400	-	1A:11564199-11572148	8_6_94	8_6_128	OK	1.1397	0.987626	-0.206616	-0.290559	0.6199	0.999299	no
TraesCS1A02G023700	TraesCS1A02G023700	-	1A:11643653-11644753	8_6_94	8_6_128	OK	1.48138	1.01897	-0.539829	-0.386569	0.51625	0.999299	no
TraesCS1A02G023800	TraesCS1A02G023800	-	1A:11661681-11665443	8_6_94	8_6_128	OK	6.13165	5.58207	-0.135475	-0.235304	0.6909	0.999299	no
TraesCS1A02G024400	TraesCS1A02G024400	-	1A:12002938-12006839	8_6_94	8_6_128	OK	1.46409	0.779082	-0.910156	-1.16407	0.05225	0.999299	no
TraesCS1A02G024500	TraesCS1A02G024500	-	1A:12089717-12093423	8_6_94	8_6_128	OK	3.12946	2.43666	-0.361004	-0.242365	0.6819	0.999299	no
TraesCS1A02G024600	TraesCS1A02G024600	-	1A:12096370-12098518	8_6_94	8_6_128	OK	3.81145	3.7004	-0.0426601	-0.0512603	0.9282	0.999299	no
TraesCS1A02G024700	TraesCS1A02G024700	-	1A:12098617-12103881	8_6_94	8_6_128	OK	8.96757	8.11546	-0.144045	-0.236141	0.6665	0.999299	no
TraesCS1A02G025100	TraesCS1A02G025100	-	1A:12141980-12144556	8_6_94	8_6_128	OK	6.98017	7.0991	0.0243741	0.0378538	0.94525	0.999299	no
TraesCS1A02G025200	TraesCS1A02G025200	-	1A:12157063-12161869	8_6_94	8_6_128	OK	8.48308	8.40168	-0.0139107	-0.0233464	0.9677	0.999299	no
TraesCS1A02G025600	TraesCS1A02G025600	-	1A:12303353-12311465	8_6_94	8_6_128	OK	0.469474	0.352841	-0.412028	-0.446047	0.425	0.999299	no
TraesCS1A02G025700	TraesCS1A02G025700	-	1A:12312968-12318272	8_6_94	8_6_128	OK	0.607526	0.815906	0.425458	0.45476	0.42325	0.999299	no
TraesCS1A02G025900	TraesCS1A02G025900	-	1A:12363665-12369892	8_6_94	8_6_128	OK	2.00838	2.11812	0.0767553	0.118865	0.8412	0.999299	no
TraesCS1A02G026000	TraesCS1A02G026000	-	1A:12371104-12372554	8_6_94	8_6_128	OK	3.14373	5.70098	0.858733	0.774882	0.1926	0.999299	no
TraesCS1A02G026100	TraesCS1A02G026100	-	1A:12404234-12405320	8_6_94	8_6_128	OK	0.34056	0.667972	0.97188	0.659831	0.25455	0.999299	no
TraesCS1A02G026200	TraesCS1A02G026200	-	1A:12502525-12507052	8_6_94	8_6_128	OK	0.577365	0.50186	-0.202198	-0.211088	0.68055	0.999299	no
TraesCS1A02G026400	TraesCS1A02G026400	-	1A:12585034-12592665	8_6_94	8_6_128	OK	8.51927	6.73653	-0.338723	-0.606116	0.3062	0.999299	no
TraesCS1A02G026600	TraesCS1A02G026600	-	1A:12669533-12669800	8_6_94	8_6_128	OK	1.93482	0.333076	-2.53828	-1.28839	0.2623	0.999299	no
TraesCS1A02G026900	TraesCS1A02G026900	-	1A:12734162-12739704	8_6_94	8_6_128	OK	0.488593	0.164336	-1.57198	-0.846011	0.0866	0.999299	no
TraesCS1A02G027200	TraesCS1A02G027200	-	1A:12915086-12917028	8_6_94	8_6_128	OK	2.57477	2.45075	-0.0712214	-0.0838296	0.87815	0.999299	no
TraesCS1A02G027300	TraesCS1A02G027300	-	1A:12918574-12920144	8_6_94	8_6_128	OK	23.6629	29.5134	0.318748	0.551886	0.34865	0.999299	no
TraesCS1A02G027600	TraesCS1A02G027600	-	1A:13081412-13086602	8_6_94	8_6_128	OK	0.758182	0.0753391	-3.33107	-1.83363	0.00965	0.775072	no
TraesCS1A02G027800	TraesCS1A02G027800	-	1A:13228921-13230974	8_6_94	8_6_128	OK	0.345218	0.309938	-0.155529	-0.0745839	0.8693	0.999299	no
TraesCS1A02G029200	TraesCS1A02G029200	-	1A:13669901-13676212	8_6_94	8_6_128	OK	2.5376	2.82557	0.155077	0.246941	0.6577	0.999299	no
TraesCS1A02G029300	TraesCS1A02G029300	-	1A:13762565-13768572	8_6_94	8_6_128	OK	6.57217	3.85493	-0.769664	-1.29603	0.0219	0.999299	no
TraesCS1A02G029800	TraesCS1A02G029800	-	1A:13861190-13862962	8_6_94	8_6_128	OK	6.5828	5.16501	-0.349929	-0.4941	0.40325	0.999299	no
TraesCS1A02G030000	TraesCS1A02G030000	-	1A:13979249-13980335	8_6_94	8_6_128	OK	59.9451	38.5831	-0.635673	-1.08249	0.0578	0.999299	no
TraesCS1A02G030100	TraesCS1A02G030100	-	1A:14045677-14056197	8_6_94	8_6_128	OK	21.3353	15.7005	-0.442435	-0.758725	0.1917	0.999299	no
TraesCS1A02G030500	TraesCS1A02G030500	-	1A:14139690-14145914	8_6_94	8_6_128	OK	5.29726	5.62384	0.0863074	0.0994818	0.86445	0.999299	no
TraesCS1A02G030600	TraesCS1A02G030600	-	1A:14139690-14145914	8_6_94	8_6_128	OK	27.1988	21.8933	-0.313054	-0.345147	0.5504	0.999299	no
TraesCS1A02G030700	TraesCS1A02G030700	-	1A:14160321-14163255	8_6_94	8_6_128	OK	7.29864	5.11258	-0.513576	-0.786834	0.1646	0.999299	no
TraesCS1A02G031200	TraesCS1A02G031200	-	1A:14504223-14507920	8_6_94	8_6_128	OK	4.53111	4.05454	-0.160325	-0.259296	0.647	0.999299	no
TraesCS1A02G032500	TraesCS1A02G032500	-	1A:14988540-14988944	8_6_94	8_6_128	OK	5.96982	8.52409	0.513859	0.461399	0.42695	0.999299	no
TraesCS1A02G033000	TraesCS1A02G033000	-	1A:15430219-15437374	8_6_94	8_6_128	OK	1.68808	1.63949	-0.04213	-0.0498445	0.9287	0.999299	no
TraesCS1A02G033100	TraesCS1A02G033100	-	1A:15438124-15441465	8_6_94	8_6_128	OK	14.0558	11.4888	-0.290936	-0.493981	0.4001	0.999299	no
TraesCS1A02G033300	TraesCS1A02G033300	-	1A:16038483-16040057	8_6_94	8_6_128	OK	2.74632	5.175	0.914062	0.617078	0.29445	0.999299	no
TraesCS1A02G033500	TraesCS1A02G033500	-	1A:16388444-16391082	8_6_94	8_6_128	OK	297.408	250.185	-0.249448	-0.367219	0.50245	0.999299	no
TraesCS1A02G033600	TraesCS1A02G033600	-	1A:16407007-16410201	8_6_94	8_6_128	OK	21.5788	14.2457	-0.599089	-1.00937	0.0788	0.999299	no
TraesCS1A02G033800	TraesCS1A02G033800	-	1A:16432375-16436883	8_6_94	8_6_128	OK	1.39265	1.45108	0.059296	0.067993	0.9068	0.999299	no
TraesCS1A02G034100	TraesCS1A02G034100	-	1A:16913590-16919361	8_6_94	8_6_128	OK	0.540606	0.586388	0.117279	0.117758	0.83815	0.999299	no
TraesCS1A02G034300	TraesCS1A02G034300	-	1A:16931433-16934477	8_6_94	8_6_128	OK	24.4923	23.8759	-0.0367731	-0.065003	0.9122	0.999299	no
TraesCS1A02G035000	TraesCS1A02G035000	-	1A:18289936-18293936	8_6_94	8_6_128	OK	4.30477	4.3414	0.0122217	0.0152047	0.97905	0.999299	no
TraesCS1A02G035200	TraesCS1A02G035200	-	1A:18460512-18462491	8_6_94	8_6_128	OK	1.64913	2.47932	0.588242	0.668395	0.2339	0.999299	no
TraesCS1A02G035300	TraesCS1A02G035300	-	1A:18486338-18489620	8_6_94	8_6_128	OK	1.4087	1.08076	-0.38232	-0.280891	0.62075	0.999299	no
TraesCS1A02G035500	TraesCS1A02G035500	-	1A:18989912-18994414	8_6_94	8_6_128	OK	24.3977	25.6989	0.0749588	0.109799	0.84995	0.999299	no
TraesCS1A02G035600	TraesCS1A02G035600	-	1A:19062156-19063423	8_6_94	8_6_128	OK	2.6898	6.86199	1.35113	1.33377	0.0142	0.957594	no
TraesCS1A02G035800	TraesCS1A02G035800	-	1A:19895296-19897721	8_6_94	8_6_128	OK	150.374	147.53	-0.027542	-0.0475054	0.93205	0.999299	no
TraesCS1A02G035900	TraesCS1A02G035900	-	1A:19929935-19933705	8_6_94	8_6_128	OK	1.83236	2.21328	0.27248	0.427804	0.4558	0.999299	no
TraesCS1A02G036100	TraesCS1A02G036100	-	1A:20091098-20094848	8_6_94	8_6_128	OK	6.67481	4.34025	-0.62095	-1.05339	0.07015	0.999299	no
TraesCS1A02G036200	TraesCS1A02G036200	-	1A:20156564-20158534	8_6_94	8_6_128	OK	10.0716	6.92795	-0.539789	-0.777541	0.1731	0.999299	no
TraesCS1A02G036300	TraesCS1A02G036300	-	1A:20179710-20183942	8_6_94	8_6_128	OK	1.2072	1.47818	0.292154	0.385654	0.4856	0.999299	no
TraesCS1A02G036500	TraesCS1A02G036500	-	1A:20244456-20246289	8_6_94	8_6_128	OK	0.398421	0.195186	-1.02944	-0.543947	0.32585	0.999299	no
TraesCS1A02G036700	TraesCS1A02G036700	-	1A:20415991-20419223	8_6_94	8_6_128	OK	0.606288	0.391441	-0.631208	-0.455391	0.44305	0.999299	no
TraesCS1A02G037300	TraesCS1A02G037300	-	1A:20888600-20889881	8_6_94	8_6_128	OK	2.55117	2.51426	-0.0210279	-0.0210721	0.97065	0.999299	no
TraesCS1A02G037400	TraesCS1A02G037400	-	1A:20893784-20898393	8_6_94	8_6_128	OK	3.43885	3.82645	0.154078	0.154258	0.78305	0.999299	no
TraesCS1A02G037900	TraesCS1A02G037900	-	1A:20977275-20980680	8_6_94	8_6_128	OK	26.4507	21.7825	-0.280131	-0.467705	0.40935	0.999299	no
TraesCS1A02G038100	TraesCS1A02G038100	-	1A:20998068-20998918	8_6_94	8_6_128	OK	137.056	172.524	0.332031	0.511683	0.3692	0.999299	no
TraesCS1A02G038200	TraesCS1A02G038200	-	1A:21022730-21023627	8_6_94	8_6_128	OK	286.574	357.62	0.319519	0.435836	0.4362	0.999299	no
TraesCS1A02G038400	TraesCS1A02G038400	-	1A:21034868-21049127	8_6_94	8_6_128	OK	1.67743	1.61643	-0.0534451	-0.0842978	0.88085	0.999299	no
TraesCS1A02G039100	TraesCS1A02G039100	-	1A:21281531-21285458	8_6_94	8_6_128	OK	1.4584	1.37921	-0.0805412	-0.108447	0.85155	0.999299	no
TraesCS1A02G039200	TraesCS1A02G039200	-	1A:21322245-21335307	8_6_94	8_6_128	OK	1.8375	1.86818	0.023887	0.0360202	0.94765	0.999299	no
TraesCS1A02G039400	TraesCS1A02G039400	-	1A:21618183-21626991	8_6_94	8_6_128	OK	3.97288	4.32844	0.123663	0.183357	0.75465	0.999299	no
TraesCS1A02G039800	TraesCS1A02G039800	-	1A:21985329-21987056	8_6_94	8_6_128	OK	1.19168	0.729892	-0.707242	-0.469148	0.3995	0.999299	no
TraesCS1A02G039900	TraesCS1A02G039900	-	1A:22038187-22047331	8_6_94	8_6_128	OK	1.20176	0.929763	-0.370218	-0.333558	0.555	0.999299	no
TraesCS1A02G040000	TraesCS1A02G040000	-	1A:22055421-22056147	8_6_94	8_6_128	OK	0.579428	0.229161	-1.33826	-0.636019	0.451	0.999299	no
TraesCS1A02G040400	TraesCS1A02G040400	-	1A:22287726-22291553	8_6_94	8_6_128	OK	2.29142	2.08391	-0.136948	-0.195483	0.72865	0.999299	no
TraesCS1A02G040500	TraesCS1A02G040500	-	1A:22291725-22293776	8_6_94	8_6_128	OK	22.1771	24.5221	0.145017	0.23416	0.67525	0.999299	no
TraesCS1A02G040600	TraesCS1A02G040600	-	1A:22294834-22301515	8_6_94	8_6_128	OK	7.26587	7.25694	-0.001775	-0.00306949	0.9958	0.999299	no
TraesCS1A02G040700	TraesCS1A02G040700	-	1A:22329071-22332422	8_6_94	8_6_128	OK	1.90547	1.27985	-0.574176	-0.73282	0.1836	0.999299	no
TraesCS1A02G040900	TraesCS1A02G040900	-	1A:22534634-22536459	8_6_94	8_6_128	OK	3.07937	4.00941	0.380752	0.436272	0.4543	0.999299	no
TraesCS1A02G041100	TraesCS1A02G041100	-	1A:22612226-22614080	8_6_94	8_6_128	OK	1.48694	1.1783	-0.335636	-0.472464	0.4243	0.999299	no
TraesCS1A02G041300	TraesCS1A02G041300	-	1A:22633430-22634135	8_6_94	8_6_128	OK	0	2.87852	inf	#NAME?	5e-05	0.0141582	yes
TraesCS1A02G041400	TraesCS1A02G041400	-	1A:22656560-22657221	8_6_94	8_6_128	OK	0.62536	1.08172	0.790566	0.482156	0.4211	0.999299	no
TraesCS1A02G042700	TraesCS1A02G042700	-	1A:23339465-23340670	8_6_94	8_6_128	OK	7.79661	10.4317	0.420059	0.530878	0.3379	0.999299	no
TraesCS1A02G042900	TraesCS1A02G042900	-	1A:23816231-23818172	8_6_94	8_6_128	OK	0.392532	0.78448	0.998926	0.519564	0.3361	0.999299	no
TraesCS1A02G043200	TraesCS1A02G043200	-	1A:23966032-23970147	8_6_94	8_6_128	OK	11.0471	9.62369	-0.19901	-0.330946	0.55615	0.999299	no
TraesCS1A02G043400	TraesCS1A02G043400	-	1A:24132680-24140137	8_6_94	8_6_128	OK	1.40854	1.22806	-0.197812	-0.220306	0.7038	0.999299	no
TraesCS1A02G043600	TraesCS1A02G043600	-	1A:24319201-24321534	8_6_94	8_6_128	OK	6.76286	5.65219	-0.258825	-0.385872	0.48	0.999299	no
TraesCS1A02G043900	TraesCS1A02G043900	-	1A:24336653-24340722	8_6_94	8_6_128	OK	0.278265	0.553052	0.990956	0.49603	0.43905	0.999299	no
TraesCS1A02G044000	TraesCS1A02G044000	-	1A:24767087-24771266	8_6_94	8_6_128	OK	0.402068	0.337982	-0.250493	-0.202862	0.70515	0.999299	no
TraesCS1A02G044200	TraesCS1A02G044200	-	1A:24943571-24946478	8_6_94	8_6_128	OK	9.14869	9.53019	0.0589396	0.0928008	0.86845	0.999299	no
TraesCS1A02G044500	TraesCS1A02G044500	-	1A:25539195-25545141	8_6_94	8_6_128	OK	8.01599	7.81795	-0.0360906	-0.0636835	0.91285	0.999299	no
TraesCS1A02G044600	TraesCS1A02G044600	-	1A:25545345-25546110	8_6_94	8_6_128	OK	22.7821	23.2002	0.026237	0.0368085	0.9454	0.999299	no
TraesCS1A02G044800	TraesCS1A02G044800	-	1A:25701412-25709229	8_6_94	8_6_128	OK	4.68906	4.29973	-0.125054	-0.212747	0.71965	0.999299	no
TraesCS1A02G045300	TraesCS1A02G045300	-	1A:26958794-26962687	8_6_94	8_6_128	OK	2.32333	1.74163	-0.415756	-0.623272	0.29495	0.999299	no
TraesCS1A02G045400	TraesCS1A02G045400	-	1A:26965565-26971307	8_6_94	8_6_128	OK	8.95548	8.98573	0.00486367	0.0083512	0.9876	0.999299	no
TraesCS1A02G045700	TraesCS1A02G045700	-	1A:27249155-27253937	8_6_94	8_6_128	OK	123.124	120.256	-0.0340071	-0.0539562	0.9244	0.999299	no
TraesCS1A02G045800	TraesCS1A02G045800	-	1A:27258230-27261032	8_6_94	8_6_128	OK	28.542	22.33	-0.354105	-0.608568	0.2968	0.999299	no
TraesCS1A02G046300	TraesCS1A02G046300	-	1A:27752742-27757377	8_6_94	8_6_128	OK	0.27542	0.40971	0.572969	0.502488	0.36285	0.999299	no
TraesCS1A02G046400	TraesCS1A02G046400	-	1A:28360780-28364801	8_6_94	8_6_128	OK	0.56112	0.361689	-0.633561	-0.551373	0.36225	0.999299	no
TraesCS1A02G046500	TraesCS1A02G046500	-	1A:28610240-28620653	8_6_94	8_6_128	OK	1.08943	1.00486	-0.116588	-0.157316	0.7811	0.999299	no
TraesCS1A02G046600	TraesCS1A02G046600	-	1A:28623295-28626864	8_6_94	8_6_128	OK	11.4344	7.98104	-0.518732	-0.808168	0.16925	0.999299	no
TraesCS1A02G046800	TraesCS1A02G046800	-	1A:28708158-28710773	8_6_94	8_6_128	OK	1.73585	1.3955	-0.314856	-0.340157	0.5767	0.999299	no
TraesCS1A02G046900	TraesCS1A02G046900	-	1A:28716138-28717569	8_6_94	8_6_128	OK	2.61152	1.29763	-1.00901	-0.747303	0.2095	0.999299	no
TraesCS1A02G047000	TraesCS1A02G047000	-	1A:28757073-28763216	8_6_94	8_6_128	OK	4.14794	3.94664	-0.0717684	-0.119516	0.83545	0.999299	no
TraesCS1A02G047200	TraesCS1A02G047200	-	1A:29186382-29192077	8_6_94	8_6_128	OK	1.41679	1.13858	-0.315384	-0.440271	0.45615	0.999299	no
TraesCS1A02G047500	TraesCS1A02G047500	-	1A:29607627-29612226	8_6_94	8_6_128	OK	2.1218	2.27509	0.100636	0.134724	0.8115	0.999299	no
TraesCS1A02G048600	TraesCS1A02G048600	-	1A:30179973-30190054	8_6_94	8_6_128	OK	1.09179	0.952807	-0.196438	-0.207453	0.72355	0.999299	no
TraesCS1A02G048700	TraesCS1A02G048700	-	1A:30196595-30197675	8_6_94	8_6_128	OK	17.9082	19.5351	0.125444	0.174082	0.758	0.999299	no
TraesCS1A02G048900	TraesCS1A02G048900	-	1A:30294165-30295059	8_6_94	8_6_128	OK	4.62557	4.82565	0.0610929	0.0592071	0.91485	0.999299	no
TraesCS1A02G049000	TraesCS1A02G049000	-	1A:30636156-30638406	8_6_94	8_6_128	OK	0.397036	0.169086	-1.23151	-0.671523	0.221	0.999299	no
TraesCS1A02G049300	TraesCS1A02G049300	-	1A:30793887-30805600	8_6_94	8_6_128	OK	1.92836	1.69323	-0.187601	-0.31139	0.59655	0.999299	no
TraesCS1A02G049600	TraesCS1A02G049600	-	1A:31252423-31254526	8_6_94	8_6_128	OK	2.29233	2.07504	-0.143675	-0.147996	0.87925	0.999299	no
TraesCS1A02G049700	TraesCS1A02G049700	-	1A:31778439-31781938	8_6_94	8_6_128	OK	22.7495	24.346	0.0978527	0.169612	0.7683	0.999299	no
TraesCS1A02G050100	TraesCS1A02G050100	-	1A:32084706-32089178	8_6_94	8_6_128	OK	4.92258	2.66688	-0.884265	-1.25311	0.0337	0.999299	no
TraesCS1A02G050400	TraesCS1A02G050400	-	1A:32260042-32262299	8_6_94	8_6_128	OK	0.630945	0.323994	-0.961546	-0.587406	0.34245	0.999299	no
TraesCS1A02G050900	TraesCS1A02G050900	-	1A:32454116-32455183	8_6_94	8_6_128	OK	12.0479	7.56232	-0.671879	-0.817642	0.1433	0.999299	no
TraesCS1A02G051300	TraesCS1A02G051300	-	1A:32890599-32894593	8_6_94	8_6_128	OK	9.053	8.72334	-0.0535155	-0.0912356	0.87145	0.999299	no
TraesCS1A02G051500	TraesCS1A02G051500	-	1A:33019232-33022457	8_6_94	8_6_128	OK	11.5858	10.7762	-0.104503	-0.176483	0.75505	0.999299	no
TraesCS1A02G051600	TraesCS1A02G051600	-	1A:33226676-33229752	8_6_94	8_6_128	OK	0.488529	0.485345	-0.00943322	-0.00722856	0.98785	0.999299	no
TraesCS1A02G051700	TraesCS1A02G051700	-	1A:33370766-33373330	8_6_94	8_6_128	OK	18.3222	15.0548	-0.283366	-0.449868	0.4241	0.999299	no
TraesCS1A02G051800	TraesCS1A02G051800	-	1A:33373635-33374973	8_6_94	8_6_128	OK	0.322103	0.895599	1.47533	1.1589	0.1586	0.999299	no
TraesCS1A02G051900	TraesCS1A02G051900	-	1A:33375412-33377767	8_6_94	8_6_128	OK	43.37	37.5666	-0.207249	-0.311056	0.58835	0.999299	no
TraesCS1A02G052000	TraesCS1A02G052000	-	1A:33397500-33398955	8_6_94	8_6_128	OK	0.312622	0.722538	1.20866	0.857032	0.23205	0.999299	no
TraesCS1A02G052100	TraesCS1A02G052100	-	1A:34146865-34149852	8_6_94	8_6_128	OK	5.3063	5.98378	0.173349	0.205701	0.71805	0.999299	no
TraesCS1A02G052200	TraesCS1A02G052200	-	1A:34158621-34174068	8_6_94	8_6_128	OK	5.86099	6.83664	0.222143	0.376987	0.5125	0.999299	no
TraesCS1A02G052300	TraesCS1A02G052300	-	1A:34406138-34410005	8_6_94	8_6_128	OK	11.9483	12.2903	0.0407168	0.0679267	0.90625	0.999299	no
TraesCS1A02G054000	TraesCS1A02G054000	-	1A:35542717-35543825	8_6_94	8_6_128	OK	4.11449	3.04693	-0.433359	-0.422453	0.4612	0.999299	no
TraesCS1A02G054300	TraesCS1A02G054300	-	1A:35931963-35936127	8_6_94	8_6_128	OK	1.02068	1.07765	0.078348	0.109114	0.8474	0.999299	no
TraesCS1A02G054400	TraesCS1A02G054400	-	1A:35937733-35944326	8_6_94	8_6_128	OK	6.69315	7.35238	0.135525	0.238653	0.67925	0.999299	no
TraesCS1A02G054900	TraesCS1A02G054900	-	1A:36267234-36271054	8_6_94	8_6_128	OK	2.47213	2.78022	0.169449	0.249296	0.6745	0.999299	no
TraesCS1A02G055000	TraesCS1A02G055000	-	1A:36271324-36278335	8_6_94	8_6_128	OK	2.89313	1.71899	-0.751074	-1.04002	0.09225	0.999299	no
TraesCS1A02G055100	TraesCS1A02G055100	-	1A:36271324-36278335	8_6_94	8_6_128	OK	1.43718	0.822037	-0.805961	-0.272567	0.7876	0.999299	no
TraesCS1A02G055200	TraesCS1A02G055200	-	1A:36278600-36281199	8_6_94	8_6_128	OK	6.37763	5.46641	-0.222427	-0.33193	0.5601	0.999299	no
TraesCS1A02G055400	TraesCS1A02G055400	-	1A:36561932-36569908	8_6_94	8_6_128	OK	7.22486	5.5687	-0.375628	-0.619926	0.27455	0.999299	no
TraesCS1A02G056100	TraesCS1A02G056100	-	1A:36761838-36763635	8_6_94	8_6_128	OK	4.71113	4.98166	0.0805551	0.0884401	0.86775	0.999299	no
TraesCS1A02G056200	TraesCS1A02G056200	-	1A:36765923-36766338	8_6_94	8_6_128	OK	1.53714	1.33865	-0.19947	-0.137855	0.86065	0.999299	no
TraesCS1A02G056400	TraesCS1A02G056400	-	1A:36769723-36770407	8_6_94	8_6_128	OK	7.08787	5.06132	-0.485836	-0.430781	0.4598	0.999299	no
TraesCS1A02G056500	TraesCS1A02G056500	-	1A:36772139-36774424	8_6_94	8_6_128	OK	6.73541	6.16376	-0.127955	-0.19215	0.74605	0.999299	no
TraesCS1A02G056600	TraesCS1A02G056600	-	1A:36776372-36780640	8_6_94	8_6_128	OK	2.73911	2.30376	-0.249717	-0.207793	0.67945	0.999299	no
TraesCS1A02G056900	TraesCS1A02G056900	-	1A:36839919-36840861	8_6_94	8_6_128	OK	2.04181	1.37306	-0.572455	-0.388539	0.4995	0.999299	no
TraesCS1A02G057100	TraesCS1A02G057100	-	1A:37465849-37468260	8_6_94	8_6_128	OK	0.538136	0.451878	-0.252035	-0.260791	0.6717	0.999299	no
TraesCS1A02G057200	TraesCS1A02G057200	-	1A:37478205-37481881	8_6_94	8_6_128	OK	20.7304	14.4149	-0.524186	-0.875298	0.12805	0.999299	no
TraesCS1A02G057900	TraesCS1A02G057900	-	1A:38366743-38368653	8_6_94	8_6_128	OK	0.511171	0.267342	-0.93512	-0.563411	0.34685	0.999299	no
TraesCS1A02G058200	TraesCS1A02G058200	-	1A:38711993-38715061	8_6_94	8_6_128	OK	0.801941	0.928169	0.210891	0.212248	0.70415	0.999299	no
TraesCS1A02G058300	TraesCS1A02G058300	-	1A:38717932-38718693	8_6_94	8_6_128	OK	24.6675	27.9486	0.180162	0.209305	0.7323	0.999299	no
TraesCS1A02G058400	TraesCS1A02G058400	-	1A:38728806-38733500	8_6_94	8_6_128	OK	30.9639	32.3456	0.0629802	0.107389	0.85745	0.999299	no
TraesCS1A02G058500	TraesCS1A02G058500	-	1A:39348699-39357763	8_6_94	8_6_128	OK	0.404982	0.78429	0.953528	0.725852	0.2144	0.999299	no
TraesCS1A02G058600	TraesCS1A02G058600	-	1A:39402526-39410027	8_6_94	8_6_128	OK	1.75225	2.04372	0.221988	0.287254	0.65045	0.999299	no
TraesCS1A02G058900	TraesCS1A02G058900	-	1A:39649613-39651876	8_6_94	8_6_128	OK	1.02413	0.216192	-2.24402	-1.5047	0.2085	0.999299	no
TraesCS1A02G059100	TraesCS1A02G059100	-	1A:39870473-39872241	8_6_94	8_6_128	OK	2.75657	3.5271	0.355608	0.39085	0.49765	0.999299	no
TraesCS1A02G059200	TraesCS1A02G059200	-	1A:39892911-39894955	8_6_94	8_6_128	OK	0.638532	1.01572	0.669669	0.43901	0.3961	0.999299	no
TraesCS1A02G060100	TraesCS1A02G060100	-	1A:41357283-41362423	8_6_94	8_6_128	OK	3.53396	3.74825	0.0849315	0.12725	0.81835	0.999299	no
TraesCS1A02G060500	TraesCS1A02G060500	-	1A:41712134-41714118	8_6_94	8_6_128	OK	4.14019	2.90377	-0.511769	-0.692188	0.223	0.999299	no
TraesCS1A02G060600	TraesCS1A02G060600	-	1A:41740300-41745063	8_6_94	8_6_128	OK	3.4649	5.39613	0.639113	0.937881	0.114	0.999299	no
TraesCS1A02G060700	TraesCS1A02G060700	-	1A:41747500-41750050	8_6_94	8_6_128	OK	13.5141	11.4731	-0.236201	-0.37536	0.5198	0.999299	no
TraesCS1A02G061700	TraesCS1A02G061700	-	1A:42251605-42256435	8_6_94	8_6_128	OK	10.9472	9.32235	-0.2318	-0.306646	0.5785	0.999299	no
TraesCS1A02G062100	TraesCS1A02G062100	-	1A:42546062-42550350	8_6_94	8_6_128	OK	44.0615	49.1334	0.157186	0.264087	0.6443	0.999299	no
TraesCS1A02G062400	TraesCS1A02G062400	-	1A:42643125-42668396	8_6_94	8_6_128	OK	4.27992	4.31674	0.0123583	0.0181211	0.9759	0.999299	no
TraesCS1A02G063500	TraesCS1A02G063500	-	1A:44406438-44407943	8_6_94	8_6_128	OK	5.30117	3.38627	-0.646615	-0.754611	0.1998	0.999299	no
TraesCS1A02G063600	TraesCS1A02G063600	-	1A:44408100-44412013	8_6_94	8_6_128	OK	1.8626	1.56277	-0.25321	-0.369346	0.5267	0.999299	no
TraesCS1A02G064000	TraesCS1A02G064000	-	1A:45543087-45548553	8_6_94	8_6_128	OK	21.2096	19.4248	-0.126819	-0.220732	0.7044	0.999299	no
TraesCS1A02G064100	TraesCS1A02G064100	-	1A:45793605-45797826	8_6_94	8_6_128	OK	14.737	13.2404	-0.1545	-0.262302	0.6373	0.999299	no
TraesCS1A02G064900	TraesCS1A02G064900	-	1A:47201866-47207696	8_6_94	8_6_128	OK	0.53108	0.939109	0.822363	0.615606	0.25525	0.999299	no
TraesCS1A02G065300	TraesCS1A02G065300	-	1A:47578259-47587723	8_6_94	8_6_128	OK	2.08386	2.01405	-0.0491595	-0.0711938	0.8987	0.999299	no
TraesCS1A02G065500	TraesCS1A02G065500	-	1A:47799452-47806227	8_6_94	8_6_128	OK	1.96516	1.79212	-0.132978	-0.0581954	0.9323	0.999299	no
TraesCS1A02G065600	TraesCS1A02G065600	-	1A:47823748-47827916	8_6_94	8_6_128	OK	0.637206	0.484176	-0.396228	-0.424477	0.45755	0.999299	no
TraesCS1A02G065700	TraesCS1A02G065700	-	1A:48575893-48591514	8_6_94	8_6_128	OK	4.03318	3.61126	-0.159417	-0.271224	0.64725	0.999299	no
TraesCS1A02G065800	TraesCS1A02G065800	-	1A:48592863-48594183	8_6_94	8_6_128	OK	4.36221	4.99335	0.194951	0.188092	0.7445	0.999299	no
TraesCS1A02G065900	TraesCS1A02G065900	-	1A:48703229-48707143	8_6_94	8_6_128	OK	1.02084	0	#NAME?	#NAME?	0.00085	0.137536	no
TraesCS1A02G066200	TraesCS1A02G066200	-	1A:48783667-48786472	8_6_94	8_6_128	OK	35.683	36.6325	0.0378906	0.0653477	0.90935	0.999299	no
TraesCS1A02G066300	TraesCS1A02G066300	-	1A:48966061-48979283	8_6_94	8_6_128	OK	0.359183	0.397698	0.146953	0.13245	0.819	0.999299	no
TraesCS1A02G066700	TraesCS1A02G066700	-	1A:49096240-49103221	8_6_94	8_6_128	OK	0.767532	0.603559	-0.346734	-0.331907	0.582	0.999299	no
TraesCS1A02G066800	TraesCS1A02G066800	-	1A:49096240-49103221	8_6_94	8_6_128	OK	3.58338	3.12426	-0.197808	-0.209629	0.71455	0.999299	no
TraesCS1A02G066900	TraesCS1A02G066900	-	1A:49149509-49154022	8_6_94	8_6_128	OK	4.80428	3.29575	-0.543712	-0.868087	0.13925	0.999299	no
TraesCS1A02G067200	TraesCS1A02G067200	-	1A:49251326-49254104	8_6_94	8_6_128	OK	1.75362	1.54673	-0.181118	-0.233654	0.67415	0.999299	no
TraesCS1A02G067300	TraesCS1A02G067300	-	1A:49269258-49288855	8_6_94	8_6_128	OK	1.6612	2.06786	0.315911	0.540055	0.3471	0.999299	no
TraesCS1A02G068000	TraesCS1A02G068000	-	1A:49365310-49367228	8_6_94	8_6_128	OK	7.73011	9.0943	0.234474	0.33257	0.54805	0.999299	no
TraesCS1A02G068200	TraesCS1A02G068200	-	1A:49516729-49518411	8_6_94	8_6_128	OK	0.138247	1.15216	3.05902	2.57117	0.25855	0.999299	no
TraesCS1A02G068300	TraesCS1A02G068300	-	1A:49526824-49535943	8_6_94	8_6_128	OK	1.89221	1.15203	-0.715889	-0.966446	0.0953	0.999299	no
TraesCS1A02G068400	TraesCS1A02G068400	-	1A:49896640-49897878	8_6_94	8_6_128	OK	0.856818	0.299069	-1.51851	-1.02438	0.13745	0.999299	no
TraesCS1A02G069300	TraesCS1A02G069300	-	1A:51700020-51707185	8_6_94	8_6_128	OK	6.95959	5.76753	-0.27105	-0.415605	0.47145	0.999299	no
TraesCS1A02G069400	TraesCS1A02G069400	-	1A:52056089-52060042	8_6_94	8_6_128	OK	5.69275	4.79773	-0.246774	-0.389993	0.5031	0.999299	no
TraesCS1A02G069500	TraesCS1A02G069500	-	1A:52228529-52232086	8_6_94	8_6_128	OK	0.600862	0.598747	-0.00508751	-0.0035621	0.9864	0.999299	no
TraesCS1A02G069600	TraesCS1A02G069600	-	1A:52235910-52238246	8_6_94	8_6_128	OK	15.5416	14.7352	-0.0768738	-0.126868	0.8277	0.999299	no
TraesCS1A02G069700	TraesCS1A02G069700	-	1A:52453834-52459566	8_6_94	8_6_128	OK	2.27056	2.87259	0.339302	0.419636	0.45165	0.999299	no
TraesCS1A02G069900	TraesCS1A02G069900	-	1A:52519640-52520791	8_6_94	8_6_128	OK	14.1787	11.1639	-0.344887	-0.553992	0.3361	0.999299	no
TraesCS1A02G070300	TraesCS1A02G070300	-	1A:53032273-53037595	8_6_94	8_6_128	OK	6.77709	6.40194	-0.0821565	-0.122164	0.8315	0.999299	no
TraesCS1A02G070400	TraesCS1A02G070400	-	1A:53187273-53189460	8_6_94	8_6_128	OK	1.84613	2.45251	0.409755	0.370154	0.5094	0.999299	no
TraesCS1A02G070600	TraesCS1A02G070600	-	1A:53454197-53457285	8_6_94	8_6_128	OK	1.69776	2.17899	0.360025	0.322745	0.57415	0.999299	no
TraesCS1A02G070900	TraesCS1A02G070900	-	1A:53674141-53677477	8_6_94	8_6_128	OK	1.2426	1.72061	0.469564	0.486728	0.39335	0.999299	no
TraesCS1A02G071100	TraesCS1A02G071100	-	1A:53850044-53859233	8_6_94	8_6_128	OK	1.5888	1.6365	0.0426747	0.0613838	0.91395	0.999299	no
TraesCS1A02G071300	TraesCS1A02G071300	-	1A:53903908-53912680	8_6_94	8_6_128	OK	0.722158	0.687406	-0.0711512	-0.091645	0.8802	0.999299	no
TraesCS1A02G071400	TraesCS1A02G071400	-	1A:53993671-53997512	8_6_94	8_6_128	OK	1.14078	1.40313	0.298629	0.196302	0.7032	0.999299	no
TraesCS1A02G071500	TraesCS1A02G071500	-	1A:54000805-54002679	8_6_94	8_6_128	OK	3.08379	1.2111	-1.34839	-1.01374	0.0802	0.999299	no
TraesCS1A02G071700	TraesCS1A02G071700	-	1A:54022013-54027441	8_6_94	8_6_128	OK	1.61835	1.47134	-0.137388	-0.199295	0.71885	0.999299	no
TraesCS1A02G071800	TraesCS1A02G071800	-	1A:54074820-54077829	8_6_94	8_6_128	OK	21.6169	20.5424	-0.0735543	-0.128124	0.81665	0.999299	no
TraesCS1A02G072000	TraesCS1A02G072000	-	1A:54349174-54355250	8_6_94	8_6_128	OK	20.7176	20.1085	-0.0430531	-0.0725396	0.89905	0.999299	no
TraesCS1A02G072200	TraesCS1A02G072200	-	1A:54458834-54463277	8_6_94	8_6_128	OK	5.61417	4.48999	-0.322362	-0.447551	0.43085	0.999299	no
TraesCS1A02G072600	TraesCS1A02G072600	-	1A:56617367-56618763	8_6_94	8_6_128	OK	54.6333	51.9256	-0.0733338	-0.129877	0.8265	0.999299	no
TraesCS1A02G072800	TraesCS1A02G072800	-	1A:56917863-56924080	8_6_94	8_6_128	OK	0.70309	1.32413	0.913269	0.569722	0.314	0.999299	no
TraesCS1A02G073000	TraesCS1A02G073000	-	1A:57189793-57192224	8_6_94	8_6_128	OK	1.85017	1.57268	-0.23444	-0.251018	0.66345	0.999299	no
TraesCS1A02G073100	TraesCS1A02G073100	-	1A:57192367-57194346	8_6_94	8_6_128	OK	0.776045	0.895052	0.205831	0.142314	0.80075	0.999299	no
TraesCS1A02G073300	TraesCS1A02G073300	-	1A:57209811-57212757	8_6_94	8_6_128	OK	0.942135	0.417786	-1.17317	-0.848788	0.1173	0.999299	no
TraesCS1A02G073400	TraesCS1A02G073400	-	1A:57302733-57307922	8_6_94	8_6_128	OK	2.29465	2.19386	-0.0648001	-0.0859792	0.8827	0.999299	no
TraesCS1A02G073500	TraesCS1A02G073500	-	1A:57390210-57394799	8_6_94	8_6_128	OK	1.23062	1.2638	0.0383885	0.0370285	0.9523	0.999299	no
TraesCS1A02G073900	TraesCS1A02G073900	-	1A:57634277-57635926	8_6_94	8_6_128	OK	3.78167	2.14191	-0.820129	-0.714701	0.19225	0.999299	no
TraesCS1A02G074100	TraesCS1A02G074100	-	1A:57680536-57681868	8_6_94	8_6_128	OK	0.668192	1.36236	1.02778	0.604349	0.29435	0.999299	no
TraesCS1A02G074400	TraesCS1A02G074400	-	1A:57763650-57769710	8_6_94	8_6_128	OK	4.6075	3.66919	-0.328523	-0.540126	0.3318	0.999299	no
TraesCS1A02G074800	TraesCS1A02G074800	-	1A:58123310-58125910	8_6_94	8_6_128	OK	11.6622	11.5358	-0.0157217	-0.0265072	0.96065	0.999299	no
TraesCS1A02G075000	TraesCS1A02G075000	-	1A:58170680-58178010	8_6_94	8_6_128	OK	6.49419	7.43541	0.195263	0.331453	0.55055	0.999299	no
TraesCS1A02G075100	TraesCS1A02G075100	-	1A:58199788-58204396	8_6_94	8_6_128	OK	5.97778	5.6022	-0.093617	-0.144922	0.7952	0.999299	no
TraesCS1A02G075200	TraesCS1A02G075200	-	1A:58287901-58291029	8_6_94	8_6_128	OK	0.867524	0.618448	-0.488251	-0.400755	0.46	0.999299	no
TraesCS1A02G075600	TraesCS1A02G075600	-	1A:58701489-58716429	8_6_94	8_6_128	OK	2.21924	2.29505	0.0484656	0.0810474	0.8862	0.999299	no
TraesCS1A02G075700	TraesCS1A02G075700	-	1A:58748069-58753312	8_6_94	8_6_128	OK	14.2353	12.6778	-0.167164	-0.296843	0.6191	0.999299	no
TraesCS1A02G075900	TraesCS1A02G075900	-	1A:58860236-58860653	8_6_94	8_6_128	OK	0.800344	1.06985	0.418712	0.228217	0.744	0.999299	no
TraesCS1A02G076000	TraesCS1A02G076000	-	1A:58902276-58908361	8_6_94	8_6_128	OK	3.47883	3.31966	-0.0675675	-0.114631	0.8389	0.999299	no
TraesCS1A02G076100	TraesCS1A02G076100	-	1A:58931327-58934940	8_6_94	8_6_128	OK	10.537	9.42373	-0.1611	-0.23751	0.68595	0.999299	no
TraesCS1A02G076400	TraesCS1A02G076400	-	1A:59130570-59138769	8_6_94	8_6_128	OK	2.4022	1.73927	-0.465875	-0.614307	0.28955	0.999299	no
TraesCS1A02G076700	TraesCS1A02G076700	-	1A:59507511-59510257	8_6_94	8_6_128	OK	0.478154	0.0517268	-3.20849	-1.56934	0.2544	0.999299	no
TraesCS1A02G076900	TraesCS1A02G076900	-	1A:59613356-59616276	8_6_94	8_6_128	OK	10.8424	10.8376	-0.00063571	-0.0010788	0.9987	0.999474	no
TraesCS1A02G077200	TraesCS1A02G077200	-	1A:59856966-59860644	8_6_94	8_6_128	OK	10.3419	9.16096	-0.174931	-0.312825	0.5922	0.999299	no
TraesCS1A02G077500	TraesCS1A02G077500	-	1A:60351392-60353968	8_6_94	8_6_128	OK	10.3727	8.94278	-0.213992	-0.33465	0.55195	0.999299	no
TraesCS1A02G077600	TraesCS1A02G077600	-	1A:60354402-60358841	8_6_94	8_6_128	OK	2.02703	2.09895	0.0503001	0.0759541	0.8931	0.999299	no
TraesCS1A02G077700	TraesCS1A02G077700	-	1A:60537166-60540748	8_6_94	8_6_128	OK	207.334	218.066	0.0728065	0.108557	0.8526	0.999299	no
TraesCS1A02G077800	TraesCS1A02G077800	-	1A:60735129-60738949	8_6_94	8_6_128	OK	1.73789	3.69449	1.08804	0.872461	0.17895	0.999299	no
TraesCS1A02G078100	TraesCS1A02G078100	-	1A:60954700-60956424	8_6_94	8_6_128	OK	30.3214	27.5838	-0.136513	-0.232199	0.68055	0.999299	no
TraesCS1A02G078200	TraesCS1A02G078200	-	1A:61008915-61010405	8_6_94	8_6_128	OK	1.34428	1.54014	0.196228	0.164301	0.7672	0.999299	no
TraesCS1A02G078300	TraesCS1A02G078300	-	1A:61026063-61028089	8_6_94	8_6_128	OK	0.396081	0.291226	-0.443655	-0.221459	0.72415	0.999299	no
TraesCS1A02G078700	TraesCS1A02G078700	-	1A:61384568-61391833	8_6_94	8_6_128	OK	8.9162	7.78652	-0.195451	-0.290718	0.5975	0.999299	no
TraesCS1A02G078800	TraesCS1A02G078800	-	1A:61575767-61577009	8_6_94	8_6_128	OK	103.642	92.1349	-0.169791	-0.298447	0.59345	0.999299	no
TraesCS1A02G078900	TraesCS1A02G078900	-	1A:61713577-61714898	8_6_94	8_6_128	OK	2.8596	3.32115	0.215871	0.211969	0.7204	0.999299	no
TraesCS1A02G079300	TraesCS1A02G079300	-	1A:62014081-62014939	8_6_94	8_6_128	OK	1.89844	0.90151	-1.0744	-0.706143	0.3842	0.999299	no
TraesCS1A02G079400	TraesCS1A02G079400	-	1A:62021322-62024237	8_6_94	8_6_128	OK	3.2824	2.194	-0.581187	-0.655028	0.25815	0.999299	no
TraesCS1A02G079700	TraesCS1A02G079700	-	1A:62609728-62614089	8_6_94	8_6_128	OK	6.73301	5.4236	-0.311999	-0.526674	0.3749	0.999299	no
TraesCS1A02G079800	TraesCS1A02G079800	-	1A:62614212-62617255	8_6_94	8_6_128	OK	0.892497	1.07181	0.264134	0.27165	0.63605	0.999299	no
TraesCS1A02G079900	TraesCS1A02G079900	-	1A:62794171-62794483	8_6_94	8_6_128	OK	9.98427	13.5411	0.439616	0.393585	0.46905	0.999299	no
TraesCS1A02G080000	TraesCS1A02G080000	-	1A:63004798-63005566	8_6_94	8_6_128	OK	1.37678	1.75807	0.352696	0.253532	0.71935	0.999299	no
TraesCS1A02G080100	TraesCS1A02G080100	-	1A:63045955-63047438	8_6_94	8_6_128	OK	5.52553	5.30976	-0.0574674	-0.0678955	0.90615	0.999299	no
TraesCS1A02G080200	TraesCS1A02G080200	-	1A:63050621-63053515	8_6_94	8_6_128	OK	0.720504	0.732825	0.0244623	0.0284597	0.95995	0.999299	no
TraesCS1A02G080300	TraesCS1A02G080300	-	1A:63057502-63062305	8_6_94	8_6_128	OK	0.840916	1.31339	0.643263	0.727112	0.19545	0.999299	no
TraesCS1A02G080700	TraesCS1A02G080700	-	1A:63741494-63747947	8_6_94	8_6_128	OK	3.46587	2.79709	-0.309291	-0.440005	0.45245	0.999299	no
TraesCS1A02G081200	TraesCS1A02G081200	-	1A:64404584-64414503	8_6_94	8_6_128	OK	6.53684	5.18759	-0.33353	-0.420393	0.46145	0.999299	no
TraesCS1A02G081300	TraesCS1A02G081300	-	1A:64593509-64600216	8_6_94	8_6_128	OK	8.4467	7.75495	-0.123269	-0.219475	0.6976	0.999299	no
TraesCS1A02G081400	TraesCS1A02G081400	-	1A:64692228-64694087	8_6_94	8_6_128	OK	5.69135	4.4814	-0.344823	-0.490197	0.38985	0.999299	no
TraesCS1A02G081600	TraesCS1A02G081600	-	1A:64835536-64837007	8_6_94	8_6_128	OK	0.966316	0.766535	-0.334142	-0.277205	0.6339	0.999299	no
TraesCS1A02G081700	TraesCS1A02G081700	-	1A:64838563-64839988	8_6_94	8_6_128	OK	0.48699	0.528928	0.11918	0.0801423	0.88525	0.999299	no
TraesCS1A02G082000	TraesCS1A02G082000	-	1A:65261476-65265780	8_6_94	8_6_128	OK	9.08837	7.28322	-0.319445	-0.525705	0.347	0.999299	no
TraesCS1A02G082100	TraesCS1A02G082100	-	1A:65266306-65268355	8_6_94	8_6_128	OK	2.31591	2.91564	0.332234	0.321198	0.5717	0.999299	no
TraesCS1A02G082200	TraesCS1A02G082200	-	1A:65391962-65393451	8_6_94	8_6_128	OK	3.82466	4.04331	0.0802055	0.0885906	0.8768	0.999299	no
TraesCS1A02G082300	TraesCS1A02G082300	-	1A:65615816-65616636	8_6_94	8_6_128	OK	34.9	31.5998	-0.143309	-0.236712	0.6819	0.999299	no
TraesCS1A02G082500	TraesCS1A02G082500	-	1A:65758590-65759654	8_6_94	8_6_128	OK	5.5559	4.13277	-0.426912	-0.691366	0.252	0.999299	no
TraesCS1A02G082600	TraesCS1A02G082600	-	1A:65790412-65795583	8_6_94	8_6_128	OK	5.50438	6.18894	0.169115	0.251828	0.6634	0.999299	no
TraesCS1A02G082700	TraesCS1A02G082700	-	1A:65798875-65800185	8_6_94	8_6_128	OK	9.02129	8.47964	-0.0893308	-0.117013	0.8426	0.999299	no
TraesCS1A02G083000	TraesCS1A02G083000	-	1A:66174939-66177799	8_6_94	8_6_128	OK	12.5703	12.3608	-0.0242487	-0.0383805	0.94775	0.999299	no
TraesCS1A02G083100	TraesCS1A02G083100	-	1A:66892109-66894637	8_6_94	8_6_128	OK	12.1221	9.357	-0.373519	-0.606741	0.28785	0.999299	no
TraesCS1A02G083300	TraesCS1A02G083300	-	1A:67467267-67469443	8_6_94	8_6_128	OK	1.25999	0.639275	-0.978904	-0.733006	0.1887	0.999299	no
TraesCS1A02G083400	TraesCS1A02G083400	-	1A:67683224-67687269	8_6_94	8_6_128	OK	30.0428	28.8502	-0.0584376	-0.0937877	0.86205	0.999299	no
TraesCS1A02G083500	TraesCS1A02G083500	-	1A:67689153-67698715	8_6_94	8_6_128	OK	3.44818	2.94706	-0.22656	-0.318208	0.59135	0.999299	no
TraesCS1A02G084100	TraesCS1A02G084100	-	1A:69188850-69193336	8_6_94	8_6_128	OK	9.65484	9.10451	-0.0846707	-0.126238	0.81905	0.999299	no
TraesCS1A02G084200	TraesCS1A02G084200	-	1A:69390435-69394941	8_6_94	8_6_128	OK	2.91756	2.77845	-0.0704834	-0.108548	0.83915	0.999299	no
TraesCS1A02G084300	TraesCS1A02G084300	-	1A:70040013-70041337	8_6_94	8_6_128	OK	11.4557	9.14232	-0.325431	-0.488509	0.38925	0.999299	no
TraesCS1A02G084400	TraesCS1A02G084400	-	1A:70695359-70705174	8_6_94	8_6_128	OK	0.307984	0.357791	0.216262	0.0722606	0.909	0.999299	no
TraesCS1A02G084500	TraesCS1A02G084500	-	1A:70695359-70705174	8_6_94	8_6_128	OK	1.15172	1.13707	-0.0184692	-0.025639	0.9642	0.999299	no
TraesCS1A02G085000	TraesCS1A02G085000	-	1A:71087175-71095753	8_6_94	8_6_128	OK	0.424814	0.523537	0.301461	0.292442	0.60765	0.999299	no
TraesCS1A02G085300	TraesCS1A02G085300	-	1A:71444520-71445104	8_6_94	8_6_128	OK	0.882342	0.605488	-0.543238	-0.327403	0.55245	0.999299	no
TraesCS1A02G085400	TraesCS1A02G085400	-	1A:71548288-71548949	8_6_94	8_6_128	OK	2.06679	2.35011	0.185339	0.125987	0.8285	0.999299	no
TraesCS1A02G085500	TraesCS1A02G085500	-	1A:71558242-71561228	8_6_94	8_6_128	OK	0.827227	0.670569	-0.302897	-0.180551	0.7628	0.999299	no
TraesCS1A02G085600	TraesCS1A02G085600	-	1A:71689759-71695155	8_6_94	8_6_128	OK	6.56396	6.42964	-0.0298272	-0.0483127	0.9334	0.999299	no
TraesCS1A02G085700	TraesCS1A02G085700	-	1A:71723318-71725161	8_6_94	8_6_128	OK	0.375738	0.483673	0.364308	0.300114	0.5917	0.999299	no
TraesCS1A02G085900	TraesCS1A02G085900	-	1A:71786597-71790263	8_6_94	8_6_128	OK	2.7046	1.84851	-0.549053	-0.645682	0.2722	0.999299	no
TraesCS1A02G086100	TraesCS1A02G086100	-	1A:72782625-72785888	8_6_94	8_6_128	OK	1.68558	1.50796	-0.160647	-0.156702	0.77485	0.999299	no
TraesCS1A02G086200	TraesCS1A02G086200	-	1A:72785991-72791062	8_6_94	8_6_128	OK	8.10971	5.27689	-0.619963	-1.12126	0.05625	0.999299	no
TraesCS1A02G086500	TraesCS1A02G086500	-	1A:73295475-73300550	8_6_94	8_6_128	OK	18.3637	16.8999	-0.119846	-0.211266	0.71505	0.999299	no
TraesCS1A02G086600	TraesCS1A02G086600	-	1A:73302086-73306610	8_6_94	8_6_128	OK	11.2852	12.116	0.102487	0.171978	0.7671	0.999299	no
TraesCS1A02G086800	TraesCS1A02G086800	-	1A:73312929-73322282	8_6_94	8_6_128	OK	3.04607	3.44496	0.177539	0.264111	0.64925	0.999299	no
TraesCS1A02G086900	TraesCS1A02G086900	-	1A:73322507-73330054	8_6_94	8_6_128	OK	3.6832	3.27632	-0.168884	-0.276646	0.63565	0.999299	no
TraesCS1A02G087100	TraesCS1A02G087100	-	1A:73352033-73356144	8_6_94	8_6_128	OK	3.23395	1.50626	-1.10233	-1.04424	0.2447	0.999299	no
TraesCS1A02G087500	TraesCS1A02G087500	-	1A:74431374-74444306	8_6_94	8_6_128	OK	10.1319	10.89	0.104101	0.178673	0.75155	0.999299	no
TraesCS1A02G087900	TraesCS1A02G087900	-	1A:75715900-75722755	8_6_94	8_6_128	OK	1.25094	0.974267	-0.36062	-0.517833	0.3813	0.999299	no
TraesCS1A02G088000	TraesCS1A02G088000	-	1A:76022645-76031768	8_6_94	8_6_128	OK	4.45688	3.93839	-0.178427	-0.320807	0.58375	0.999299	no
TraesCS1A02G088100	TraesCS1A02G088100	-	1A:76485955-76492268	8_6_94	8_6_128	OK	7.52017	6.88323	-0.12768	-0.215325	0.70235	0.999299	no
TraesCS1A02G088200	TraesCS1A02G088200	-	1A:76495319-76501435	8_6_94	8_6_128	OK	0.784383	0.749152	-0.0663005	-0.0784684	0.8953	0.999299	no
TraesCS1A02G088600	TraesCS1A02G088600	-	1A:77069780-77072982	8_6_94	8_6_128	OK	0.239395	0.359221	0.585479	0.390317	0.4888	0.999299	no
TraesCS1A02G088800	TraesCS1A02G088800	-	1A:77096837-77099287	8_6_94	8_6_128	OK	0.241106	0.566806	1.23319	0.799318	0.1624	0.999299	no
TraesCS1A02G088900	TraesCS1A02G088900	-	1A:77103809-77107960	8_6_94	8_6_128	OK	2.3539	1.91252	-0.299573	-0.434795	0.4728	0.999299	no
TraesCS1A02G089100	TraesCS1A02G089100	-	1A:78323460-78331744	8_6_94	8_6_128	OK	6.72061	8.93696	0.411191	0.598609	0.2944	0.999299	no
TraesCS1A02G089500	TraesCS1A02G089500	-	1A:78962469-78964533	8_6_94	8_6_128	OK	3.84132	2.7216	-0.497146	-0.618506	0.28335	0.999299	no
TraesCS1A02G089600	TraesCS1A02G089600	-	1A:79107176-79108103	8_6_94	8_6_128	OK	4.80252	4.63619	-0.0508518	-0.043559	0.93625	0.999299	no
TraesCS1A02G089800	TraesCS1A02G089800	-	1A:79167081-79169605	8_6_94	8_6_128	OK	5.50131	4.91606	-0.162274	-0.228283	0.6908	0.999299	no
TraesCS1A02G089900	TraesCS1A02G089900	-	1A:79688775-79694804	8_6_94	8_6_128	OK	6.58324	6.29215	-0.0652452	-0.111306	0.84645	0.999299	no
TraesCS1A02G090000	TraesCS1A02G090000	-	1A:79697669-79705374	8_6_94	8_6_128	OK	8.10729	6.71885	-0.271007	-0.496683	0.4016	0.999299	no
TraesCS1A02G090100	TraesCS1A02G090100	-	1A:80190103-80195903	8_6_94	8_6_128	OK	7.57504	7.00166	-0.113556	-0.199244	0.734	0.999299	no
TraesCS1A02G090300	TraesCS1A02G090300	-	1A:80297143-80309314	8_6_94	8_6_128	OK	0.925382	1.05448	0.188416	0.236102	0.6757	0.999299	no
TraesCS1A02G090600	TraesCS1A02G090600	-	1A:80683273-80687060	8_6_94	8_6_128	OK	4.90086	3.99408	-0.295172	-0.436597	0.46355	0.999299	no
TraesCS1A02G091000	TraesCS1A02G091000	-	1A:82127356-82129287	8_6_94	8_6_128	OK	5.26679	4.01343	-0.39209	-0.4564	0.41355	0.999299	no
TraesCS1A02G091100	TraesCS1A02G091100	-	1A:82517367-82528033	8_6_94	8_6_128	OK	5.40233	5.43005	0.00738419	0.0128075	0.98305	0.999299	no
TraesCS1A02G091200	TraesCS1A02G091200	-	1A:82530924-82535170	8_6_94	8_6_128	OK	3.94524	3.82386	-0.0450858	-0.0712417	0.90105	0.999299	no
TraesCS1A02G091300	TraesCS1A02G091300	-	1A:82947326-82952587	8_6_94	8_6_128	OK	6.67629	6.24013	-0.0974717	-0.158609	0.7828	0.999299	no
TraesCS1A02G092200	TraesCS1A02G092200	-	1A:84793973-84795298	8_6_94	8_6_128	OK	7.24488	7.3455	0.0198985	0.0206867	0.9733	0.999299	no
TraesCS1A02G092700	TraesCS1A02G092700	-	1A:85032414-85035322	8_6_94	8_6_128	OK	50.0891	50.0969	0.000224739	0.000381719	0.9994	0.999652	no
TraesCS1A02G092900	TraesCS1A02G092900	-	1A:85344048-85346466	8_6_94	8_6_128	OK	344.691	366.911	0.0901259	0.103469	0.8443	0.999299	no
TraesCS1A02G093800	TraesCS1A02G093800	-	1A:86638819-86641089	8_6_94	8_6_128	OK	46.0357	43.3442	-0.0869121	-0.155458	0.7963	0.999299	no
TraesCS1A02G093900	TraesCS1A02G093900	-	1A:86644141-86649260	8_6_94	8_6_128	OK	12.2117	10.1115	-0.272267	-0.454364	0.433	0.999299	no
TraesCS1A02G094000	TraesCS1A02G094000	-	1A:87198151-87201062	8_6_94	8_6_128	OK	4.69436	3.58025	-0.390867	-0.610346	0.2872	0.999299	no
TraesCS1A02G094200	TraesCS1A02G094200	-	1A:88345836-88351710	8_6_94	8_6_128	OK	0.651297	0.489051	-0.413332	-0.473492	0.39205	0.999299	no
TraesCS1A02G094700	TraesCS1A02G094700	-	1A:90106134-90110560	8_6_94	8_6_128	OK	9.19451	4.91132	-0.904663	-1.19041	0.0396	0.999299	no
TraesCS1A02G095000	TraesCS1A02G095000	-	1A:90759664-90768599	8_6_94	8_6_128	OK	20.2611	19.4186	-0.0612721	-0.102261	0.85615	0.999299	no
TraesCS1A02G095100	TraesCS1A02G095100	-	1A:91043143-91048307	8_6_94	8_6_128	OK	13.0685	10.3729	-0.333273	-0.54181	0.35585	0.999299	no
TraesCS1A02G095200	TraesCS1A02G095200	-	1A:91052072-91059825	8_6_94	8_6_128	OK	0.497502	0.474792	-0.0674072	-0.0550864	0.925	0.999299	no
TraesCS1A02G095300	TraesCS1A02G095300	-	1A:91052072-91059825	8_6_94	8_6_128	OK	3.32671	3.32568	-0.00044877	-0.00041222	0.99715	0.999299	no
TraesCS1A02G095500	TraesCS1A02G095500	-	1A:91158449-91162767	8_6_94	8_6_128	OK	2.84369	2.66481	-0.0937289	-0.129736	0.81825	0.999299	no
TraesCS1A02G095800	TraesCS1A02G095800	-	1A:91410868-91414181	8_6_94	8_6_128	OK	0.702286	0.617122	-0.186503	-0.16696	0.76355	0.999299	no
TraesCS1A02G096000	TraesCS1A02G096000	-	1A:91498964-91502453	8_6_94	8_6_128	OK	9.43976	9.55877	0.0180752	0.0295277	0.959	0.999299	no
TraesCS1A02G096100	TraesCS1A02G096100	-	1A:91502766-91505217	8_6_94	8_6_128	OK	16.2098	15.603	-0.0550393	-0.0827351	0.88075	0.999299	no
TraesCS1A02G096200	TraesCS1A02G096200	-	1A:91590456-91595995	8_6_94	8_6_128	OK	2.41072	1.45865	-0.724824	-0.841279	0.135	0.999299	no
TraesCS1A02G096500	TraesCS1A02G096500	-	1A:92564926-92567805	8_6_94	8_6_128	OK	179.969	185.775	0.0458061	0.0760198	0.8946	0.999299	no
TraesCS1A02G096600	TraesCS1A02G096600	-	1A:92570551-92575558	8_6_94	8_6_128	OK	2.33345	1.88114	-0.310858	-0.470284	0.4246	0.999299	no
TraesCS1A02G097000	TraesCS1A02G097000	-	1A:93367122-93367842	8_6_94	8_6_128	OK	12.3575	11.0767	-0.157861	-0.173215	0.7603	0.999299	no
TraesCS1A02G097100	TraesCS1A02G097100	-	1A:93392090-93401378	8_6_94	8_6_128	OK	0.422943	0.297499	-0.507579	-0.173899	0.8458	0.999299	no
TraesCS1A02G097200	TraesCS1A02G097200	-	1A:93392090-93401378	8_6_94	8_6_128	OK	9.37872	7.7212	-0.280567	-0.471809	0.4165	0.999299	no
TraesCS1A02G097300	TraesCS1A02G097300	-	1A:93401938-93403931	8_6_94	8_6_128	OK	4.24661	2.04897	-1.05141	-0.898846	0.1341	0.999299	no
TraesCS1A02G097400	TraesCS1A02G097400	-	1A:93693502-93698187	8_6_94	8_6_128	OK	29.2049	28.118	-0.0547166	-0.0918532	0.86985	0.999299	no
TraesCS1A02G097500	TraesCS1A02G097500	-	1A:94101331-94106484	8_6_94	8_6_128	OK	1.55108	1.43764	-0.10957	-0.125482	0.82485	0.999299	no
TraesCS1A02G097600	TraesCS1A02G097600	-	1A:94109873-94114153	8_6_94	8_6_128	OK	4.0094	4.09834	0.0316511	0.0445303	0.93745	0.999299	no
TraesCS1A02G097700	TraesCS1A02G097700	-	1A:94244912-94249051	8_6_94	8_6_128	OK	52.6614	60.9274	0.210343	0.31336	0.58305	0.999299	no
TraesCS1A02G099000	TraesCS1A02G099000	-	1A:95183260-95185789	8_6_94	8_6_128	OK	19.2482	12.6864	-0.601447	-0.988602	0.09065	0.999299	no
TraesCS1A02G099300	TraesCS1A02G099300	-	1A:95820620-95826073	8_6_94	8_6_128	OK	9.69498	10.7422	0.147976	0.259856	0.63685	0.999299	no
TraesCS1A02G099400	TraesCS1A02G099400	-	1A:95848237-95853644	8_6_94	8_6_128	OK	4.11862	4.01268	-0.0375928	-0.0622727	0.9117	0.999299	no
TraesCS1A02G099500	TraesCS1A02G099500	-	1A:95854752-95860989	8_6_94	8_6_128	OK	9.78255	8.73419	-0.163537	-0.282612	0.6285	0.999299	no
TraesCS1A02G099700	TraesCS1A02G099700	-	1A:96364460-96365555	8_6_94	8_6_128	OK	0.261377	0.389613	0.575911	0.317769	0.56005	0.999299	no
TraesCS1A02G099800	TraesCS1A02G099800	-	1A:96423241-96423996	8_6_94	8_6_128	OK	0.551939	1.35043	1.29083	1.04522	0.36905	0.999299	no
TraesCS1A02G099900	TraesCS1A02G099900	-	1A:96438027-96439746	8_6_94	8_6_128	OK	1.16904	1.44123	0.301974	0.261728	0.62955	0.999299	no
TraesCS1A02G100100	TraesCS1A02G100100	-	1A:96449468-96451542	8_6_94	8_6_128	OK	1.87369	1.98294	0.0817632	0.087844	0.8718	0.999299	no
TraesCS1A02G100200	TraesCS1A02G100200	-	1A:96453203-96455187	8_6_94	8_6_128	OK	4.49844	2.86335	-0.651722	-0.684852	0.23375	0.999299	no
TraesCS1A02G100400	TraesCS1A02G100400	-	1A:96470433-96473287	8_6_94	8_6_128	OK	2.9032	2.18463	-0.410255	-0.597456	0.31805	0.999299	no
TraesCS1A02G100600	TraesCS1A02G100600	-	1A:96480552-96489250	8_6_94	8_6_128	OK	28.4046	21.8946	-0.375552	-0.639676	0.2642	0.999299	no
TraesCS1A02G101000	TraesCS1A02G101000	-	1A:97643034-97647138	8_6_94	8_6_128	OK	2.64152	3.1287	0.244194	0.208442	0.7234	0.999299	no
TraesCS1A02G101200	TraesCS1A02G101200	-	1A:97802664-97810182	8_6_94	8_6_128	OK	2.81042	1.91559	-0.553001	-0.28663	0.7444	0.999299	no
TraesCS1A02G101300	TraesCS1A02G101300	-	1A:97802664-97810182	8_6_94	8_6_128	OK	1.62601	1.18552	-0.455821	-0.681941	0.2606	0.999299	no
TraesCS1A02G101500	TraesCS1A02G101500	-	1A:97935424-97941195	8_6_94	8_6_128	OK	0.780469	0.570589	-0.45189	-0.482713	0.38765	0.999299	no
TraesCS1A02G101900	TraesCS1A02G101900	-	1A:98019573-98021697	8_6_94	8_6_128	OK	15.6346	11.8688	-0.397569	-0.517807	0.3382	0.999299	no
TraesCS1A02G102100	TraesCS1A02G102100	-	1A:98022870-98023878	8_6_94	8_6_128	OK	1.39246	0.250742	-2.47335	-1.70267	0.27875	0.999299	no
TraesCS1A02G102300	TraesCS1A02G102300	-	1A:98242494-98247975	8_6_94	8_6_128	OK	4.78314	3.71083	-0.366218	-0.620322	0.28965	0.999299	no
TraesCS1A02G102400	TraesCS1A02G102400	-	1A:98584807-98591722	8_6_94	8_6_128	OK	0.648422	0.58834	-0.140282	-0.115524	0.8306	0.999299	no
TraesCS1A02G102500	TraesCS1A02G102500	-	1A:99001418-99010088	8_6_94	8_6_128	OK	5.93114	4.57877	-0.373348	-0.577174	0.31805	0.999299	no
TraesCS1A02G102600	TraesCS1A02G102600	-	1A:99014195-99018288	8_6_94	8_6_128	OK	6.36087	6.5445	0.0410591	0.0689049	0.90745	0.999299	no
TraesCS1A02G102700	TraesCS1A02G102700	-	1A:99018551-99019580	8_6_94	8_6_128	OK	0.249405	2.07894	3.05929	2.03387	0.1845	0.999299	no
TraesCS1A02G102800	TraesCS1A02G102800	-	1A:99071007-99072331	8_6_94	8_6_128	OK	0.343611	0.417649	0.281515	0.183736	0.72935	0.999299	no
TraesCS1A02G103100	TraesCS1A02G103100	-	1A:99292071-99293625	8_6_94	8_6_128	OK	0.858161	1.34845	0.651986	0.58942	0.39075	0.999299	no
TraesCS1A02G103900	TraesCS1A02G103900	-	1A:99868031-99871106	8_6_94	8_6_128	OK	2.08089	2.31775	0.15553	0.147959	0.7986	0.999299	no
TraesCS1A02G104000	TraesCS1A02G104000	-	1A:99892262-99906810	8_6_94	8_6_128	OK	1.14379	1.34176	0.230311	0.268443	0.6429	0.999299	no
TraesCS1A02G104300	TraesCS1A02G104300	-	1A:100099706-100104633	8_6_94	8_6_128	OK	5.02493	8.71603	0.794566	1.05244	0.06335	0.999299	no
TraesCS1A02G104500	TraesCS1A02G104500	-	1A:100267211-100272922	8_6_94	8_6_128	OK	0.656587	0.188818	-1.79799	-1.63012	0.0064	0.623158	no
TraesCS1A02G104600	TraesCS1A02G104600	-	1A:100289594-100291148	8_6_94	8_6_128	OK	0.522461	0.552292	0.0801076	0.0553098	0.92455	0.999299	no
TraesCS1A02G104700	TraesCS1A02G104700	-	1A:100291938-100297147	8_6_94	8_6_128	OK	0.936634	0.895554	-0.0647039	-0.0860512	0.8868	0.999299	no
TraesCS1A02G105300	TraesCS1A02G105300	-	1A:101320829-101324110	8_6_94	8_6_128	OK	2.10272	1.72807	-0.283099	-0.375363	0.4962	0.999299	no
TraesCS1A02G105400	TraesCS1A02G105400	-	1A:101334863-101335739	8_6_94	8_6_128	OK	410.308	461.493	0.1696	0.216148	0.6902	0.999299	no
TraesCS1A02G105500	TraesCS1A02G105500	-	1A:101377423-101382058	8_6_94	8_6_128	OK	12.4898	13.2078	0.0806487	0.136364	0.8059	0.999299	no
TraesCS1A02G105600	TraesCS1A02G105600	-	1A:101763921-101767798	8_6_94	8_6_128	OK	11.5194	12.9612	0.170135	0.293655	0.61045	0.999299	no
TraesCS1A02G105800	TraesCS1A02G105800	-	1A:102359663-102365134	8_6_94	8_6_128	OK	46.4595	46.5342	0.00232066	0.0041473	0.99455	0.999299	no
TraesCS1A02G105900	TraesCS1A02G105900	-	1A:102366709-102370939	8_6_94	8_6_128	OK	9.25506	8.63483	-0.100075	-0.159877	0.77815	0.999299	no
TraesCS1A02G106000	TraesCS1A02G106000	-	1A:102371396-102375203	8_6_94	8_6_128	OK	16.0447	16.7113	0.0587215	0.10307	0.85965	0.999299	no
TraesCS1A02G106100	TraesCS1A02G106100	-	1A:103311703-103326325	8_6_94	8_6_128	OK	3.87177	3.96754	0.0352524	0.0635025	0.9119	0.999299	no
TraesCS1A02G106200	TraesCS1A02G106200	-	1A:103631842-103636595	8_6_94	8_6_128	OK	1.22604	0.903431	-0.440524	-0.366804	0.51255	0.999299	no
TraesCS1A02G106300	TraesCS1A02G106300	-	1A:104208686-104219859	8_6_94	8_6_128	OK	1.02755	0.947772	-0.116594	-0.182018	0.74675	0.999299	no
TraesCS1A02G106500	TraesCS1A02G106500	-	1A:104225641-104230111	8_6_94	8_6_128	OK	3.7152	3.36984	-0.140759	-0.209374	0.7266	0.999299	no
TraesCS1A02G106600	TraesCS1A02G106600	-	1A:104377539-104379785	8_6_94	8_6_128	OK	127.729	110.223	-0.212659	-0.347008	0.5333	0.999299	no
TraesCS1A02G106700	TraesCS1A02G106700	-	1A:104432548-104433415	8_6_94	8_6_128	OK	27.0139	30.1809	0.159935	0.231204	0.6891	0.999299	no
TraesCS1A02G107300	TraesCS1A02G107300	-	1A:104937223-104949835	8_6_94	8_6_128	OK	4.38784	3.57727	-0.29465	-0.545935	0.35845	0.999299	no
TraesCS1A02G107500	TraesCS1A02G107500	-	1A:105885702-105887086	8_6_94	8_6_128	OK	17.6444	16.6776	-0.0812962	-0.130089	0.81775	0.999299	no
TraesCS1A02G107600	TraesCS1A02G107600	-	1A:105903501-105906285	8_6_94	8_6_128	OK	3.57249	2.0692	-0.787855	-1.04212	0.078	0.999299	no
TraesCS1A02G107800	TraesCS1A02G107800	-	1A:106219614-106230486	8_6_94	8_6_128	OK	12.4824	11.5359	-0.113765	-0.194811	0.7328	0.999299	no
TraesCS1A02G107900	TraesCS1A02G107900	-	1A:107093814-107096344	8_6_94	8_6_128	OK	8.96908	8.61467	-0.0581647	-0.0800939	0.89025	0.999299	no
TraesCS1A02G108100	TraesCS1A02G108100	-	1A:107107555-107110090	8_6_94	8_6_128	OK	0.807158	0.502689	-0.683184	-0.697067	0.2208	0.999299	no
TraesCS1A02G108300	TraesCS1A02G108300	-	1A:107466470-107482160	8_6_94	8_6_128	OK	1.14223	1.05759	-0.111077	-0.15118	0.7984	0.999299	no
TraesCS1A02G108900	TraesCS1A02G108900	-	1A:108076849-108081795	8_6_94	8_6_128	OK	1.09825	1.04503	-0.0716692	-0.105691	0.85295	0.999299	no
TraesCS1A02G109200	TraesCS1A02G109200	-	1A:108687043-108691586	8_6_94	8_6_128	OK	2.39921	2.88095	0.263987	0.378169	0.5184	0.999299	no
TraesCS1A02G109300	TraesCS1A02G109300	-	1A:108692882-108697532	8_6_94	8_6_128	OK	2.52199	2.73356	0.116219	0.165527	0.76645	0.999299	no
TraesCS1A02G109400	TraesCS1A02G109400	-	1A:108760476-108766530	8_6_94	8_6_128	OK	0.33729	0.373982	0.14898	0.15328	0.79	0.999299	no
TraesCS1A02G109500	TraesCS1A02G109500	-	1A:108769535-108775742	8_6_94	8_6_128	OK	1.52208	1.29721	-0.230632	-0.32908	0.5713	0.999299	no
TraesCS1A02G109600	TraesCS1A02G109600	-	1A:108769535-108775742	8_6_94	8_6_128	OK	1.18972	0.871295	-0.449395	-0.186941	0.76905	0.999299	no
TraesCS1A02G110100	TraesCS1A02G110100	-	1A:109428844-109429628	8_6_94	8_6_128	OK	1.98515	1.27452	-0.639291	-0.521842	0.5835	0.999299	no
TraesCS1A02G110200	TraesCS1A02G110200	-	1A:109573739-109578560	8_6_94	8_6_128	OK	17.2209	14.6823	-0.230079	-0.375728	0.5055	0.999299	no
TraesCS1A02G110300	TraesCS1A02G110300	-	1A:109982663-109986523	8_6_94	8_6_128	OK	11.2919	7.1434	-0.660607	-1.04633	0.068	0.999299	no
TraesCS1A02G110700	TraesCS1A02G110700	-	1A:110279385-110282081	8_6_94	8_6_128	OK	1.00594	0.791526	-0.345842	-0.350947	0.55615	0.999299	no
TraesCS1A02G110800	TraesCS1A02G110800	-	1A:110282477-110284392	8_6_94	8_6_128	OK	0.698912	0.741394	0.0851283	0.0650157	0.9123	0.999299	no
TraesCS1A02G110900	TraesCS1A02G110900	-	1A:111122760-111132907	8_6_94	8_6_128	OK	1.7039	1.17733	-0.533326	-0.712312	0.22065	0.999299	no
TraesCS1A02G111000	TraesCS1A02G111000	-	1A:111150790-111153945	8_6_94	8_6_128	OK	3.4367	4.11229	0.258919	0.318385	0.5653	0.999299	no
TraesCS1A02G111100	TraesCS1A02G111100	-	1A:111534403-111538376	8_6_94	8_6_128	OK	7.8171	7.02425	-0.154291	-0.244853	0.67705	0.999299	no
TraesCS1A02G111500	TraesCS1A02G111500	-	1A:112927733-112928544	8_6_94	8_6_128	OK	4.69281	2.79297	-0.748651	-0.703567	0.24345	0.999299	no
TraesCS1A02G111600	TraesCS1A02G111600	-	1A:112934975-112942003	8_6_94	8_6_128	OK	1.1244	1.08461	-0.0519776	-0.0506049	0.93225	0.999299	no
TraesCS1A02G111800	TraesCS1A02G111800	-	1A:113251083-113252461	8_6_94	8_6_128	OK	4.18356	3.03149	-0.464706	-0.647754	0.27275	0.999299	no
TraesCS1A02G111900	TraesCS1A02G111900	-	1A:113538202-113541509	8_6_94	8_6_128	OK	6.73862	4.96425	-0.440878	-0.71072	0.21905	0.999299	no
TraesCS1A02G112000	TraesCS1A02G112000	-	1A:113850567-113861587	8_6_94	8_6_128	OK	6.67631	6.33499	-0.0757085	-0.0577113	0.917	0.999299	no
TraesCS1A02G112100	TraesCS1A02G112100	-	1A:113850567-113861587	8_6_94	8_6_128	OK	14.217	16.3986	0.205962	0.306115	0.6021	0.999299	no
TraesCS1A02G112200	TraesCS1A02G112200	-	1A:113877740-113880731	8_6_94	8_6_128	OK	2.70428	1.92561	-0.489932	-0.703561	0.2266	0.999299	no
TraesCS1A02G112400	TraesCS1A02G112400	-	1A:114060493-114063211	8_6_94	8_6_128	OK	10.7098	12.9951	0.279041	0.433223	0.4386	0.999299	no
TraesCS1A02G112500	TraesCS1A02G112500	-	1A:114544595-114546676	8_6_94	8_6_128	OK	252.606	258.057	0.0308035	0.040932	0.94295	0.999299	no
TraesCS1A02G112600	TraesCS1A02G112600	-	1A:114547941-114552217	8_6_94	8_6_128	OK	6.7574	5.26628	-0.359684	-0.577484	0.2989	0.999299	no
TraesCS1A02G112700	TraesCS1A02G112700	-	1A:115357678-115363324	8_6_94	8_6_128	OK	1.63673	1.20451	-0.442373	-0.552199	0.33365	0.999299	no
TraesCS1A02G112800	TraesCS1A02G112800	-	1A:115364415-115368103	8_6_94	8_6_128	OK	3.99118	3.03741	-0.393975	-0.444613	0.43505	0.999299	no
TraesCS1A02G113100	TraesCS1A02G113100	-	1A:115939761-115940521	8_6_94	8_6_128	OK	28.4288	27.783	-0.0331495	-0.0499717	0.9271	0.999299	no
TraesCS1A02G113300	TraesCS1A02G113300	-	1A:115975500-115978707	8_6_94	8_6_128	OK	0.617769	0.747446	0.274901	0.263716	0.6427	0.999299	no
TraesCS1A02G113700	TraesCS1A02G113700	-	1A:117194226-117198243	8_6_94	8_6_128	OK	2.69763	3.89443	0.529721	0.729574	0.1972	0.999299	no
TraesCS1A02G113800	TraesCS1A02G113800	-	1A:117244234-117248380	8_6_94	8_6_128	OK	3.88951	3.45045	-0.172806	-0.224677	0.68755	0.999299	no
TraesCS1A02G113900	TraesCS1A02G113900	-	1A:117888526-117890940	8_6_94	8_6_128	OK	12.0037	13.989	0.220811	0.354725	0.53455	0.999299	no
TraesCS1A02G114000	TraesCS1A02G114000	-	1A:117906704-117912166	8_6_94	8_6_128	OK	4.34011	3.46385	-0.325354	-0.496294	0.4002	0.999299	no
TraesCS1A02G114300	TraesCS1A02G114300	-	1A:118504063-118509582	8_6_94	8_6_128	OK	6.83343	6.45327	-0.082578	-0.142102	0.8105	0.999299	no
TraesCS1A02G114400	TraesCS1A02G114400	-	1A:118557582-118559476	8_6_94	8_6_128	OK	1.00798	3.09411	1.61806	1.33739	0.1298	0.999299	no
TraesCS1A02G114600	TraesCS1A02G114600	-	1A:118809203-118815557	8_6_94	8_6_128	OK	0.992798	0.715738	-0.472069	-0.602381	0.30625	0.999299	no
TraesCS1A02G114700	TraesCS1A02G114700	-	1A:118847400-118850726	8_6_94	8_6_128	OK	3.9191	4.41391	0.171535	0.261126	0.6465	0.999299	no
TraesCS1A02G114800	TraesCS1A02G114800	-	1A:118877091-118877385	8_6_94	8_6_128	OK	0.946431	3.22573	1.76906	0.98993	0.174	0.999299	no
TraesCS1A02G115000	TraesCS1A02G115000	-	1A:119148849-119152242	8_6_94	8_6_128	OK	6.49934	5.84716	-0.152557	-0.237811	0.6735	0.999299	no
TraesCS1A02G115100	TraesCS1A02G115100	-	1A:119493398-119496915	8_6_94	8_6_128	OK	5.3104	5.05977	-0.0697492	-0.112528	0.8388	0.999299	no
TraesCS1A02G115200	TraesCS1A02G115200	-	1A:119703454-119708196	8_6_94	8_6_128	OK	1.43755	1.37968	-0.0592815	-0.0647	0.9159	0.999299	no
TraesCS1A02G115400	TraesCS1A02G115400	-	1A:119739448-119740541	8_6_94	8_6_128	OK	71.8478	64.2016	-0.162336	-0.242876	0.6824	0.999299	no
TraesCS1A02G115500	TraesCS1A02G115500	-	1A:120002302-120011148	8_6_94	8_6_128	OK	1.70025	1.90498	0.164026	0.204153	0.7191	0.999299	no
TraesCS1A02G115700	TraesCS1A02G115700	-	1A:120363801-120365499	8_6_94	8_6_128	OK	4.05061	4.16451	0.0400098	0.0434467	0.94	0.999299	no
TraesCS1A02G115900	TraesCS1A02G115900	ALI1	1A:121129147-121129901	8_6_94	8_6_128	OK	131.791	96.5776	-0.448493	-0.726065	0.20865	0.999299	no
TraesCS1A02G116000	TraesCS1A02G116000	-	1A:121133251-121137773	8_6_94	8_6_128	OK	9.67892	8.26403	-0.228001	-0.386303	0.5054	0.999299	no
TraesCS1A02G116200	TraesCS1A02G116200	-	1A:121740031-121746242	8_6_94	8_6_128	OK	6.15152	4.40796	-0.480834	-0.830713	0.1624	0.999299	no
TraesCS1A02G116500	TraesCS1A02G116500	-	1A:123549114-123552588	8_6_94	8_6_128	OK	3.23622	3.75365	0.213984	0.275767	0.62625	0.999299	no
TraesCS1A02G116600	TraesCS1A02G116600	-	1A:123552797-123554818	8_6_94	8_6_128	OK	39.9275	40.3337	0.0146017	0.0153569	0.97825	0.999299	no
TraesCS1A02G116700	TraesCS1A02G116700	-	1A:124011290-124011803	8_6_94	8_6_128	OK	13.4941	15.9566	0.241827	0.246592	0.65825	0.999299	no
TraesCS1A02G116900	TraesCS1A02G116900	-	1A:124180827-124181726	8_6_94	8_6_128	OK	15.4466	13.0486	-0.243403	-0.358022	0.52705	0.999299	no
TraesCS1A02G117000	TraesCS1A02G117000	-	1A:124189772-124190159	8_6_94	8_6_128	OK	4.54868	3.25781	-0.481544	-0.312645	0.5952	0.999299	no
TraesCS1A02G117100	TraesCS1A02G117100	-	1A:124189772-124190159	8_6_94	8_6_128	OK	1.36328	0.535948	-1.34692	-0.756497	0.62935	0.999299	no
TraesCS1A02G117400	TraesCS1A02G117400	-	1A:124786601-124787399	8_6_94	8_6_128	OK	90.964	93.4425	0.0387831	0.0671401	0.9064	0.999299	no
TraesCS1A02G117500	TraesCS1A02G117500	-	1A:124885856-124891820	8_6_94	8_6_128	OK	0.577009	0.845064	0.550467	0.596968	0.2985	0.999299	no
TraesCS1A02G117700	TraesCS1A02G117700	-	1A:125108750-125110785	8_6_94	8_6_128	OK	4.88113	4.99472	0.0331893	0.0407578	0.9448	0.999299	no
TraesCS1A02G118100	TraesCS1A02G118100	-	1A:126511804-126516201	8_6_94	8_6_128	OK	1.85545	2.41693	0.381407	0.341926	0.53485	0.999299	no
TraesCS1A02G118300	TraesCS1A02G118300	-	1A:126856105-126858676	8_6_94	8_6_128	OK	2.17956	1.70955	-0.350421	-0.449062	0.4298	0.999299	no
TraesCS1A02G118400	TraesCS1A02G118400	-	1A:127075150-127077797	8_6_94	8_6_128	OK	20.6588	21.4257	0.0525862	0.0854805	0.8756	0.999299	no
TraesCS1A02G118700	TraesCS1A02G118700	-	1A:127352104-127355810	8_6_94	8_6_128	OK	6.42483	6.05215	-0.0862109	-0.143819	0.80465	0.999299	no
TraesCS1A02G118800	TraesCS1A02G118800	-	1A:127756736-127761052	8_6_94	8_6_128	OK	1.90974	1.42722	-0.420173	-0.579426	0.3531	0.999299	no
TraesCS1A02G119000	TraesCS1A02G119000	-	1A:128634283-128634541	8_6_94	8_6_128	OK	3.69849	2.20362	-0.747065	-0.468084	0.52035	0.999299	no
TraesCS1A02G119100	TraesCS1A02G119100	-	1A:129003619-129005020	8_6_94	8_6_128	OK	4.81043	2.63219	-0.869898	-0.725901	0.15655	0.999299	no
TraesCS1A02G119300	TraesCS1A02G119300	-	1A:130149159-130151093	8_6_94	8_6_128	OK	3.65293	1.89171	-0.949361	-1.02091	0.0742	0.999299	no
TraesCS1A02G119500	TraesCS1A02G119500	-	1A:130909357-130913217	8_6_94	8_6_128	OK	4.48327	2.70803	-0.727307	-0.987943	0.09125	0.999299	no
TraesCS1A02G119600	TraesCS1A02G119600	-	1A:131520068-131521683	8_6_94	8_6_128	OK	25.3035	22.4176	-0.174701	-0.248971	0.6584	0.999299	no
TraesCS1A02G119700	TraesCS1A02G119700	-	1A:131963408-131971449	8_6_94	8_6_128	OK	2.21884	1.94496	-0.190066	-0.306207	0.5874	0.999299	no
TraesCS1A02G119800	TraesCS1A02G119800	-	1A:132133544-132135498	8_6_94	8_6_128	OK	4.84563	4.53797	-0.0946377	-0.131224	0.82395	0.999299	no
TraesCS1A02G120000	TraesCS1A02G120000	-	1A:132414458-132416227	8_6_94	8_6_128	OK	5.14881	4.37982	-0.233369	-0.292417	0.60815	0.999299	no
TraesCS1A02G120100	TraesCS1A02G120100	-	1A:132481069-132485645	8_6_94	8_6_128	OK	1.08967	1.3657	0.325754	0.435222	0.4311	0.999299	no
TraesCS1A02G120200	TraesCS1A02G120200	-	1A:132783824-132791382	8_6_94	8_6_128	OK	29.0366	26.0502	-0.156578	-0.237277	0.6864	0.999299	no
TraesCS1A02G120400	TraesCS1A02G120400	-	1A:132797899-132800842	8_6_94	8_6_128	OK	2.04198	1.96473	-0.0556371	-0.0664281	0.9095	0.999299	no
TraesCS1A02G120500	TraesCS1A02G120500	-	1A:133126430-133127187	8_6_94	8_6_128	OK	11.6961	13.076	0.160886	0.229114	0.6803	0.999299	no
TraesCS1A02G120800	TraesCS1A02G120800	-	1A:133163922-133166640	8_6_94	8_6_128	OK	2.90038	2.26441	-0.357105	-0.461002	0.39705	0.999299	no
TraesCS1A02G120900	TraesCS1A02G120900	-	1A:133170777-133174000	8_6_94	8_6_128	OK	3.9272	4.02002	0.0337012	0.0431887	0.93945	0.999299	no
TraesCS1A02G121000	TraesCS1A02G121000	-	1A:133412307-133418388	8_6_94	8_6_128	OK	5.29455	4.78345	-0.146456	-0.245394	0.66915	0.999299	no
TraesCS1A02G121300	TraesCS1A02G121300	-	1A:134943520-134949297	8_6_94	8_6_128	OK	12.8612	14.4035	0.163391	0.28122	0.6192	0.999299	no
TraesCS1A02G121400	TraesCS1A02G121400	-	1A:134956635-134964000	8_6_94	8_6_128	OK	4.1137	4.17784	0.0223202	0.0353062	0.94985	0.999299	no
TraesCS1A02G121700	TraesCS1A02G121700	-	1A:135508960-135523923	8_6_94	8_6_128	OK	2.25866	1.91754	-0.236209	-0.357545	0.5423	0.999299	no
TraesCS1A02G122000	TraesCS1A02G122000	-	1A:135968663-135971664	8_6_94	8_6_128	OK	8.2763	6.57662	-0.33164	-0.493058	0.3926	0.999299	no
TraesCS1A02G122100	TraesCS1A02G122100	-	1A:136923916-136959905	8_6_94	8_6_128	OK	0.689284	0.525777	-0.390647	-0.557886	0.35965	0.999299	no
TraesCS1A02G122200	TraesCS1A02G122200	-	1A:137231688-137235117	8_6_94	8_6_128	OK	0.581334	0.613657	0.0780653	0.0846462	0.87645	0.999299	no
TraesCS1A02G122500	TraesCS1A02G122500	-	1A:138225346-138228929	8_6_94	8_6_128	OK	5.84303	5.51522	-0.0832996	-0.105434	0.851	0.999299	no
TraesCS1A02G122600	TraesCS1A02G122600	-	1A:139552791-139554589	8_6_94	8_6_128	OK	0.739187	0.782652	0.0824308	0.0580867	0.9153	0.999299	no
TraesCS1A02G122700	TraesCS1A02G122700	-	1A:139558032-139561261	8_6_94	8_6_128	OK	14.162	16.8194	0.248109	0.42308	0.45775	0.999299	no
TraesCS1A02G122800	TraesCS1A02G122800	-	1A:139637057-139641051	8_6_94	8_6_128	OK	0.425525	0.374434	-0.184532	-0.127892	0.82485	0.999299	no
TraesCS1A02G122900	TraesCS1A02G122900	-	1A:140960644-140962849	8_6_94	8_6_128	OK	7.79196	8.05103	0.0471875	0.0584261	0.91825	0.999299	no
TraesCS1A02G123000	TraesCS1A02G123000	-	1A:141432856-141437604	8_6_94	8_6_128	OK	14.4214	15.4604	0.100369	0.151098	0.78065	0.999299	no
TraesCS1A02G123100	TraesCS1A02G123100	-	1A:142101441-142102131	8_6_94	8_6_128	OK	40.2875	44.0195	0.127812	0.211265	0.7096	0.999299	no
TraesCS1A02G123200	TraesCS1A02G123200	-	1A:142887335-142888649	8_6_94	8_6_128	OK	4.24569	5.821	0.455267	0.476331	0.40035	0.999299	no
TraesCS1A02G123600	TraesCS1A02G123600	-	1A:143810248-143819031	8_6_94	8_6_128	OK	0.819997	1.0474	0.353119	0.330716	0.55255	0.999299	no
TraesCS1A02G123900	TraesCS1A02G123900	-	1A:145370881-145380980	8_6_94	8_6_128	OK	1.48265	1.66015	0.163138	0.237256	0.7023	0.999299	no
TraesCS1A02G124100	TraesCS1A02G124100	-	1A:145988651-145989569	8_6_94	8_6_128	OK	1.54963	0.227032	-2.77096	-1.9503	0.073	0.999299	no
TraesCS1A02G124200	TraesCS1A02G124200	-	1A:146630195-146634893	8_6_94	8_6_128	OK	21.1567	22.4817	0.0876422	0.139427	0.8107	0.999299	no
TraesCS1A02G124300	TraesCS1A02G124300	-	1A:146944160-146946921	8_6_94	8_6_128	OK	0.489586	0.666575	0.445203	0.339863	0.57705	0.999299	no
TraesCS1A02G124400	TraesCS1A02G124400	-	1A:146947224-146952752	8_6_94	8_6_128	OK	10.258	8.2072	-0.321795	-0.533699	0.3483	0.999299	no
TraesCS1A02G124600	TraesCS1A02G124600	-	1A:147353058-147357065	8_6_94	8_6_128	OK	49.9794	48.7244	-0.0366901	-0.058573	0.91605	0.999299	no
TraesCS1A02G124700	TraesCS1A02G124700	-	1A:147674770-147682838	8_6_94	8_6_128	OK	1.51538	1.95051	0.364169	0.379668	0.48845	0.999299	no
TraesCS1A02G124800	TraesCS1A02G124800	-	1A:147689966-147691695	8_6_94	8_6_128	OK	16.5172	14.7314	-0.165079	-0.250145	0.65885	0.999299	no
TraesCS1A02G125000	TraesCS1A02G125000	-	1A:148267039-148271421	8_6_94	8_6_128	OK	8.55933	9.59372	0.164593	0.278818	0.61415	0.999299	no
TraesCS1A02G125100	TraesCS1A02G125100	-	1A:148608793-148610939	8_6_94	8_6_128	OK	89.55	96.8501	0.11306	0.175018	0.75005	0.999299	no
TraesCS1A02G125200	TraesCS1A02G125200	-	1A:148744426-148745985	8_6_94	8_6_128	OK	7.65625	0	#NAME?	#NAME?	5e-05	0.0141582	yes
TraesCS1A02G125300	TraesCS1A02G125300	-	1A:148953746-148959478	8_6_94	8_6_128	OK	3.04115	3.58999	0.239363	0.384694	0.4817	0.999299	no
TraesCS1A02G125500	TraesCS1A02G125500	-	1A:149510429-149514777	8_6_94	8_6_128	OK	1.49466	1.43995	-0.0538025	-0.046332	0.93775	0.999299	no
TraesCS1A02G125600	TraesCS1A02G125600	-	1A:149864847-149874041	8_6_94	8_6_128	OK	1.11073	0.725538	-0.614382	-0.591325	0.3437	0.999299	no
TraesCS1A02G125700	TraesCS1A02G125700	-	1A:150006604-150008006	8_6_94	8_6_128	OK	3.25123	3.24245	-0.00390129	-0.00514757	0.9949	0.999299	no
TraesCS1A02G125900	TraesCS1A02G125900	-	1A:150860541-150861336	8_6_94	8_6_128	OK	0.725128	0.314114	-1.20694	-0.679236	0.343	0.999299	no
TraesCS1A02G126000	TraesCS1A02G126000	-	1A:150890797-150895231	8_6_94	8_6_128	OK	6.09413	5.73522	-0.0875729	-0.123409	0.82355	0.999299	no
TraesCS1A02G126100	TraesCS1A02G126100	-	1A:150899370-150902341	8_6_94	8_6_128	OK	16.933	14.9058	-0.183959	-0.303541	0.59875	0.999299	no
TraesCS1A02G126300	TraesCS1A02G126300	-	1A:151771127-151778538	8_6_94	8_6_128	OK	1.9894	1.87737	-0.0836209	-0.125746	0.83195	0.999299	no
TraesCS1A02G126400	TraesCS1A02G126400	-	1A:151873013-151877402	8_6_94	8_6_128	OK	2.83445	2.33641	-0.278774	-0.300895	0.5887	0.999299	no
TraesCS1A02G126800	TraesCS1A02G126800	-	1A:153337576-153339354	8_6_94	8_6_128	OK	2.45411	1.31024	-0.905368	-0.648226	0.33225	0.999299	no
TraesCS1A02G126900	TraesCS1A02G126900	-	1A:153580811-153586698	8_6_94	8_6_128	OK	29.3346	30.8525	0.0727884	0.127273	0.81805	0.999299	no
TraesCS1A02G127000	TraesCS1A02G127000	-	1A:154007783-154015107	8_6_94	8_6_128	OK	8.41536	7.73154	-0.122268	-0.201066	0.7246	0.999299	no
TraesCS1A02G127400	TraesCS1A02G127400	-	1A:154574635-154577511	8_6_94	8_6_128	OK	4.4404	3.36994	-0.397965	-0.582868	0.3077	0.999299	no
TraesCS1A02G127700	TraesCS1A02G127700	-	1A:155138717-155139587	8_6_94	8_6_128	OK	3.66896	6.05304	0.722289	0.762561	0.18035	0.999299	no
TraesCS1A02G127800	TraesCS1A02G127800	-	1A:155143533-155144069	8_6_94	8_6_128	OK	2.16242	2.23754	0.0492698	0.0369286	0.9522	0.999299	no
TraesCS1A02G127900	TraesCS1A02G127900	-	1A:155692287-155696863	8_6_94	8_6_128	OK	5.07913	4.02511	-0.335554	-0.521876	0.3854	0.999299	no
TraesCS1A02G128100	TraesCS1A02G128100	-	1A:155840660-155858856	8_6_94	8_6_128	OK	2.74657	2.16135	-0.345696	-0.485243	0.4111	0.999299	no
TraesCS1A02G128300	TraesCS1A02G128300	-	1A:157311795-157316818	8_6_94	8_6_128	OK	3.56822	3.42448	-0.0593167	-0.0895603	0.87375	0.999299	no
TraesCS1A02G128600	TraesCS1A02G128600	-	1A:157829157-157834887	8_6_94	8_6_128	OK	9.03147	10.4767	0.214148	0.359915	0.5315	0.999299	no
TraesCS1A02G128900	TraesCS1A02G128900	-	1A:159516848-159528490	8_6_94	8_6_128	OK	4.80396	3.86897	-0.312276	-0.451645	0.4301	0.999299	no
TraesCS1A02G129100	TraesCS1A02G129100	-	1A:163382072-163383979	8_6_94	8_6_128	OK	37.8174	46.6005	0.301295	0.495411	0.36425	0.999299	no
TraesCS1A02G129200	TraesCS1A02G129200	-	1A:163392856-163397306	8_6_94	8_6_128	OK	7.36294	7.50501	0.0275724	0.044624	0.9375	0.999299	no
TraesCS1A02G129300	TraesCS1A02G129300	-	1A:164456206-164469307	8_6_94	8_6_128	OK	1.9574	1.98128	0.0174977	0.0254798	0.9652	0.999299	no
TraesCS1A02G129400	TraesCS1A02G129400	-	1A:165171991-165179858	8_6_94	8_6_128	OK	7.94343	10.0587	0.340606	0.520783	0.353	0.999299	no
TraesCS1A02G129500	TraesCS1A02G129500	-	1A:166315707-166322599	8_6_94	8_6_128	OK	1.9101	1.9141	0.00301872	0.00438343	0.99235	0.999299	no
TraesCS1A02G129700	TraesCS1A02G129700	-	1A:167800392-167802344	8_6_94	8_6_128	OK	0.397768	0.886682	1.15649	0.779404	0.17755	0.999299	no
TraesCS1A02G129800	TraesCS1A02G129800	-	1A:167802985-167804865	8_6_94	8_6_128	OK	4.47088	3.76222	-0.248974	-0.283752	0.61575	0.999299	no
TraesCS1A02G130000	TraesCS1A02G130000	-	1A:168443691-168444026	8_6_94	8_6_128	OK	3.49431	4.46375	0.353246	0.24724	0.6518	0.999299	no
TraesCS1A02G130600	TraesCS1A02G130600	-	1A:168548236-168549847	8_6_94	8_6_128	OK	1.33288	0.975821	-0.449856	-0.311202	0.7029	0.999299	no
TraesCS1A02G130700	TraesCS1A02G130700	-	1A:168553547-168590194	8_6_94	8_6_128	OK	0.720912	0.840888	0.22209	0.333244	0.55105	0.999299	no
TraesCS1A02G130800	TraesCS1A02G130800	-	1A:169643888-169654254	8_6_94	8_6_128	OK	7.892	8.2784	0.0689605	0.118836	0.8305	0.999299	no
TraesCS1A02G130900	TraesCS1A02G130900	-	1A:171006668-171034612	8_6_94	8_6_128	OK	4.88533	4.07281	-0.262429	-0.435969	0.43625	0.999299	no
TraesCS1A02G131000	TraesCS1A02G131000	-	1A:171453437-171469888	8_6_94	8_6_128	OK	3.3815	2.9218	-0.210803	-0.373295	0.52395	0.999299	no
TraesCS1A02G131200	TraesCS1A02G131200	-	1A:172185037-172193682	8_6_94	8_6_128	OK	6.53188	5.5353	-0.238836	-0.393149	0.4974	0.999299	no
TraesCS1A02G131300	TraesCS1A02G131300	-	1A:173960779-173978959	8_6_94	8_6_128	OK	2.13295	3.20095	0.58565	0.81589	0.1602	0.999299	no
TraesCS1A02G131500	TraesCS1A02G131500	-	1A:175173229-175178988	8_6_94	8_6_128	OK	20.486	18.6965	-0.131874	-0.201161	0.7316	0.999299	no
TraesCS1A02G131600	TraesCS1A02G131600	-	1A:176449532-176462644	8_6_94	8_6_128	OK	0.62348	0.474057	-0.395282	-0.500582	0.38835	0.999299	no
TraesCS1A02G131900	TraesCS1A02G131900	-	1A:177465417-177472573	8_6_94	8_6_128	OK	3.94081	2.67177	-0.560695	-0.647865	0.26945	0.999299	no
TraesCS1A02G132400	TraesCS1A02G132400	-	1A:179535749-179537296	8_6_94	8_6_128	OK	125.866	150.375	0.256684	0.411735	0.4792	0.999299	no
TraesCS1A02G132600	TraesCS1A02G132600	-	1A:181753576-181778463	8_6_94	8_6_128	OK	6.23607	5.70033	-0.129591	-0.236393	0.6929	0.999299	no
TraesCS1A02G133100	TraesCS1A02G133100	-	1A:185141231-185146180	8_6_94	8_6_128	OK	35.9157	27.7315	-0.373089	-0.586075	0.3234	0.999299	no
TraesCS1A02G133300	TraesCS1A02G133300	-	1A:186717494-186718766	8_6_94	8_6_128	OK	1.41962	1.78801	0.332854	0.228913	0.7574	0.999299	no
TraesCS1A02G133400	TraesCS1A02G133400	-	1A:186988725-186996675	8_6_94	8_6_128	OK	12.4785	11.9509	-0.062324	-0.0989802	0.86555	0.999299	no
TraesCS1A02G133500	TraesCS1A02G133500	-	1A:188132554-188151899	8_6_94	8_6_128	OK	6.74223	5.16158	-0.385413	-0.654735	0.26525	0.999299	no
TraesCS1A02G133700	TraesCS1A02G133700	-	1A:189710003-189722289	8_6_94	8_6_128	OK	4.55146	4.01221	-0.181932	-0.327552	0.58305	0.999299	no
TraesCS1A02G133800	TraesCS1A02G133800	-	1A:189958445-189965406	8_6_94	8_6_128	OK	1.94599	1.57203	-0.307872	-0.511299	0.3916	0.999299	no
TraesCS1A02G133900	TraesCS1A02G133900	-	1A:191855621-191862578	8_6_94	8_6_128	OK	3.09646	2.99077	-0.050103	-0.0775519	0.8873	0.999299	no
TraesCS1A02G134000	TraesCS1A02G134000	-	1A:193517324-193519141	8_6_94	8_6_128	OK	0.965027	0.924894	-0.0612805	-0.0654169	0.9083	0.999299	no
TraesCS1A02G134300	TraesCS1A02G134300	-	1A:201744534-201747147	8_6_94	8_6_128	OK	10.4522	7.58892	-0.461847	-0.798287	0.182	0.999299	no
TraesCS1A02G134500	TraesCS1A02G134500	-	1A:201853520-201865435	8_6_94	8_6_128	OK	4.71671	3.86369	-0.287802	-0.449483	0.4638	0.999299	no
TraesCS1A02G134600	TraesCS1A02G134600	-	1A:202071607-202101947	8_6_94	8_6_128	OK	2.13494	1.86796	-0.192729	-0.305232	0.60025	0.999299	no
TraesCS1A02G134800	TraesCS1A02G134800	-	1A:204826279-204828720	8_6_94	8_6_128	OK	2.30418	1.83785	-0.326236	-0.379868	0.5194	0.999299	no
TraesCS1A02G135100	TraesCS1A02G135100	-	1A:206792053-206805538	8_6_94	8_6_128	OK	0.43354	0.458795	0.0816841	0.101717	0.8613	0.999299	no
TraesCS1A02G135300	TraesCS1A02G135300	-	1A:208208303-208219356	8_6_94	8_6_128	OK	5.02446	3.89489	-0.367385	-0.663625	0.25625	0.999299	no
TraesCS1A02G135600	TraesCS1A02G135600	-	1A:208881363-208913608	8_6_94	8_6_128	OK	2.9636	2.16694	-0.451691	-0.771952	0.18315	0.999299	no
TraesCS1A02G135700	TraesCS1A02G135700	-	1A:209353871-209363066	8_6_94	8_6_128	OK	12.9949	11.4394	-0.183933	-0.298802	0.60425	0.999299	no
TraesCS1A02G135800	TraesCS1A02G135800	-	1A:212017042-212018086	8_6_94	8_6_128	OK	1.73217	1.28584	-0.429872	-0.400247	0.70755	0.999299	no
TraesCS1A02G135900	TraesCS1A02G135900	-	1A:212018426-212020840	8_6_94	8_6_128	OK	0.268346	1.05641	1.97701	1.6281	0.036	0.999299	no
TraesCS1A02G136000	TraesCS1A02G136000	-	1A:212021776-212025958	8_6_94	8_6_128	OK	1.13374	3.07726	1.44055	1.52242	0.01055	0.81436	no
TraesCS1A02G136100	TraesCS1A02G136100	-	1A:213253115-213255931	8_6_94	8_6_128	OK	5.20133	14.8614	1.51462	1.89093	0.01575	0.999299	no
TraesCS1A02G136200	TraesCS1A02G136200	-	1A:213902549-213933580	8_6_94	8_6_128	OK	1.89179	1.34677	-0.490252	-0.780295	0.19815	0.999299	no
TraesCS1A02G136400	TraesCS1A02G136400	-	1A:216414923-216456832	8_6_94	8_6_128	OK	6.1609	7.08369	0.20136	0.298574	0.5982	0.999299	no
TraesCS1A02G136500	TraesCS1A02G136500	-	1A:217610379-217613638	8_6_94	8_6_128	OK	9.25037	5.66585	-0.707218	-1.21815	0.0384	0.999299	no
TraesCS1A02G136800	TraesCS1A02G136800	-	1A:218522814-218529362	8_6_94	8_6_128	OK	6.98763	5.33483	-0.389361	-0.589759	0.31255	0.999299	no
TraesCS1A02G136900	TraesCS1A02G136900	-	1A:219381069-219386762	8_6_94	8_6_128	OK	7.35651	9.90246	0.428767	0.543894	0.35445	0.999299	no
TraesCS1A02G137000	TraesCS1A02G137000	-	1A:219894325-219900551	8_6_94	8_6_128	OK	4.69134	4.56081	-0.0407122	-0.0685235	0.9051	0.999299	no
TraesCS1A02G137200	TraesCS1A02G137200	-	1A:221695703-221708351	8_6_94	8_6_128	OK	2.57137	2.03539	-0.337232	-0.530277	0.36435	0.999299	no
TraesCS1A02G137300	TraesCS1A02G137300	-	1A:221708688-221709738	8_6_94	8_6_128	OK	0.974232	0.289716	-1.74963	-1.08164	0.09325	0.999299	no
TraesCS1A02G137400	TraesCS1A02G137400	-	1A:222347194-222369765	8_6_94	8_6_128	OK	2.50252	2.84351	0.184288	0.269044	0.64425	0.999299	no
TraesCS1A02G137500	TraesCS1A02G137500	-	1A:223443861-223455182	8_6_94	8_6_128	OK	14.7123	12.8625	-0.193852	-0.212006	0.70935	0.999299	no
TraesCS1A02G137600	TraesCS1A02G137600	-	1A:223826569-223828312	8_6_94	8_6_128	OK	0.13486	0.784696	2.54067	1.40752	0.1578	0.999299	no
TraesCS1A02G137700	TraesCS1A02G137700	-	1A:223937888-223949190	8_6_94	8_6_128	OK	14.2916	13.8665	-0.0435671	-0.0744772	0.89125	0.999299	no
TraesCS1A02G137800	TraesCS1A02G137800	-	1A:224802355-224827275	8_6_94	8_6_128	OK	2.89769	2.85525	-0.0212909	-0.0367781	0.95155	0.999299	no
TraesCS1A02G137900	TraesCS1A02G137900	-	1A:225507557-225517408	8_6_94	8_6_128	OK	3.14579	3.34243	0.0874788	0.13993	0.80255	0.999299	no
TraesCS1A02G138000	TraesCS1A02G138000	-	1A:227257401-227268703	8_6_94	8_6_128	OK	3.01082	3.45488	0.198477	0.243177	0.66905	0.999299	no
TraesCS1A02G138100	TraesCS1A02G138100	-	1A:229168840-229171503	8_6_94	8_6_128	OK	1.77565	1.10413	-0.685444	-0.690335	0.25645	0.999299	no
TraesCS1A02G138200	TraesCS1A02G138200	-	1A:230132868-230165911	8_6_94	8_6_128	OK	1.66354	1.7721	0.0912022	0.127461	0.81425	0.999299	no
TraesCS1A02G138300	TraesCS1A02G138300	-	1A:230469021-230472733	8_6_94	8_6_128	OK	0.393704	0.479936	0.28573	0.215314	0.79255	0.999299	no
TraesCS1A02G138400	TraesCS1A02G138400	-	1A:232066556-232074920	8_6_94	8_6_128	OK	1.90411	1.59087	-0.259299	-0.44981	0.42935	0.999299	no
TraesCS1A02G138500	TraesCS1A02G138500	-	1A:232086426-232105328	8_6_94	8_6_128	OK	2.99015	3.19367	0.0949983	0.149668	0.79465	0.999299	no
TraesCS1A02G138600	TraesCS1A02G138600	-	1A:232333422-232344048	8_6_94	8_6_128	OK	5.51691	7.00812	0.345168	0.549816	0.3511	0.999299	no
TraesCS1A02G138800	TraesCS1A02G138800	-	1A:233920830-233925580	8_6_94	8_6_128	OK	29.1321	30.0718	0.0457972	0.0737068	0.89895	0.999299	no
TraesCS1A02G139100	TraesCS1A02G139100	-	1A:234210118-234258109	8_6_94	8_6_128	OK	11.4136	10.0056	-0.189946	-0.340996	0.54525	0.999299	no
TraesCS1A02G139200	TraesCS1A02G139200	-	1A:234796294-234799699	8_6_94	8_6_128	OK	4.06678	5.63151	0.469636	0.548381	0.3522	0.999299	no
TraesCS1A02G139300	TraesCS1A02G139300	-	1A:234806286-234816413	8_6_94	8_6_128	OK	14.9575	16.0272	0.0996548	0.165451	0.76935	0.999299	no
TraesCS1A02G139400	TraesCS1A02G139400	-	1A:235652143-235689004	8_6_94	8_6_128	OK	1.33753	1.11077	-0.268011	-0.382618	0.49375	0.999299	no
TraesCS1A02G139500	TraesCS1A02G139500	-	1A:236715735-236722781	8_6_94	8_6_128	OK	1.69999	1.86309	0.132167	0.213078	0.72315	0.999299	no
TraesCS1A02G139600	TraesCS1A02G139600	TBP1	1A:237327510-237330121	8_6_94	8_6_128	OK	18.1463	19.4962	0.103515	0.182068	0.75245	0.999299	no
TraesCS1A02G139700	TraesCS1A02G139700	-	1A:237509578-237520090	8_6_94	8_6_128	OK	1.09303	1.22978	0.170067	0.185446	0.74915	0.999299	no
TraesCS1A02G139900	TraesCS1A02G139900	-	1A:237744623-237746433	8_6_94	8_6_128	OK	28.8405	27.6745	-0.0595358	-0.0997675	0.86095	0.999299	no
TraesCS1A02G140600	TraesCS1A02G140600	-	1A:238647817-238652541	8_6_94	8_6_128	OK	0.405178	0.310532	-0.383817	-0.514998	0.3909	0.999299	no
TraesCS1A02G140700	TraesCS1A02G140700	-	1A:238656183-238670642	8_6_94	8_6_128	OK	2.15979	1.43356	-0.591288	-0.513561	0.33915	0.999299	no
TraesCS1A02G140900	TraesCS1A02G140900	-	1A:238677152-238690883	8_6_94	8_6_128	OK	3.70255	3.28333	-0.173363	-0.29	0.61775	0.999299	no
TraesCS1A02G141000	TraesCS1A02G141000	-	1A:238869543-238870542	8_6_94	8_6_128	OK	0.26982	0.365299	0.437082	0.227395	0.65205	0.999299	no
TraesCS1A02G141100	TraesCS1A02G141100	-	1A:238999840-239002573	8_6_94	8_6_128	OK	12.2387	7.71944	-0.664883	-0.879611	0.12355	0.999299	no
TraesCS1A02G141300	TraesCS1A02G141300	-	1A:239099767-239106130	8_6_94	8_6_128	OK	0.806253	0.531549	-0.60103	-0.447902	0.4424	0.999299	no
TraesCS1A02G141400	TraesCS1A02G141400	-	1A:239889250-239903200	8_6_94	8_6_128	OK	1.80286	0.649994	-1.47179	-1.73786	0.00235	0.309798	no
TraesCS1A02G141700	TraesCS1A02G141700	-	1A:241312952-241320936	8_6_94	8_6_128	OK	9.75718	8.50815	-0.197619	-0.364285	0.53375	0.999299	no
TraesCS1A02G141900	TraesCS1A02G141900	-	1A:241677701-241679636	8_6_94	8_6_128	OK	4.54038	4.63504	0.0297693	0.037842	0.9451	0.999299	no
TraesCS1A02G142000	TraesCS1A02G142000	-	1A:241983246-241984668	8_6_94	8_6_128	OK	35.4245	30.7168	-0.205721	-0.331703	0.578	0.999299	no
TraesCS1A02G142200	TraesCS1A02G142200	-	1A:241993074-242013226	8_6_94	8_6_128	OK	1.02895	0.803582	-0.35666	-0.52715	0.38285	0.999299	no
TraesCS1A02G142300	TraesCS1A02G142300	-	1A:242779678-242804845	8_6_94	8_6_128	OK	3.37298	2.81367	-0.261566	-0.337991	0.55955	0.999299	no
TraesCS1A02G142400	TraesCS1A02G142400	-	1A:243160581-243163169	8_6_94	8_6_128	OK	22.9236	14.8617	-0.625233	-0.915761	0.0989	0.999299	no
TraesCS1A02G142500	TraesCS1A02G142500	-	1A:243619555-243624661	8_6_94	8_6_128	OK	7.88443	7.52369	-0.0675662	-0.11365	0.8448	0.999299	no
TraesCS1A02G142600	TraesCS1A02G142600	-	1A:243862628-243866339	8_6_94	8_6_128	OK	8.72335	8.10611	-0.105872	-0.181815	0.75695	0.999299	no
TraesCS1A02G142700	TraesCS1A02G142700	-	1A:244500834-244503810	8_6_94	8_6_128	OK	2.51875	2.73886	0.120871	0.12816	0.81275	0.999299	no
TraesCS1A02G142800	TraesCS1A02G142800	-	1A:244506827-244512895	8_6_94	8_6_128	OK	0.443381	0.296504	-0.580493	-0.642528	0.3011	0.999299	no
TraesCS1A02G142900	TraesCS1A02G142900	-	1A:245115338-245118643	8_6_94	8_6_128	OK	9.92458	9.43829	-0.0724801	-0.125008	0.83005	0.999299	no
TraesCS1A02G143000	TraesCS1A02G143000	-	1A:245518572-245536774	8_6_94	8_6_128	OK	3.58883	3.14097	-0.192303	-0.308162	0.6045	0.999299	no
TraesCS1A02G143100	TraesCS1A02G143100	-	1A:245518572-245536774	8_6_94	8_6_128	OK	1.5557	0.927471	-0.746189	-0.345528	0.69905	0.999299	no
TraesCS1A02G143200	TraesCS1A02G143200	-	1A:246127689-246130525	8_6_94	8_6_128	OK	0.825911	0.864969	0.0666615	0.0800332	0.891	0.999299	no
TraesCS1A02G143300	TraesCS1A02G143300	-	1A:246689895-246693276	8_6_94	8_6_128	OK	24.4574	21.056	-0.21604	-0.356511	0.53715	0.999299	no
TraesCS1A02G143400	TraesCS1A02G143400	-	1A:247311661-247347178	8_6_94	8_6_128	OK	0.554884	0.555749	0.00224566	0.00382343	0.9946	0.999299	no
TraesCS1A02G143500	TraesCS1A02G143500	-	1A:248422287-248426924	8_6_94	8_6_128	OK	2.45815	1.91454	-0.360577	-0.398812	0.49565	0.999299	no
TraesCS1A02G143600	TraesCS1A02G143600	-	1A:248428942-248435410	8_6_94	8_6_128	OK	2.50932	1.60411	-0.645526	-0.638369	0.2859	0.999299	no
TraesCS1A02G143700	TraesCS1A02G143700	-	1A:248611975-248616991	8_6_94	8_6_128	OK	5.14069	5.49585	0.0963805	0.0745009	0.90635	0.999299	no
TraesCS1A02G143800	TraesCS1A02G143800	-	1A:248611975-248616991	8_6_94	8_6_128	OK	4.94943	7.3468	0.569852	0.49696	0.32495	0.999299	no
TraesCS1A02G143900	TraesCS1A02G143900	-	1A:248877652-248881699	8_6_94	8_6_128	OK	12.5148	11.81	-0.0836288	-0.1493	0.79315	0.999299	no
TraesCS1A02G144000	TraesCS1A02G144000	-	1A:249042635-249057221	8_6_94	8_6_128	OK	1.06622	0.854471	-0.319401	-0.50524	0.3962	0.999299	no
TraesCS1A02G144700	TraesCS1A02G144700	-	1A:250550785-250554286	8_6_94	8_6_128	OK	2.09541	2.299	0.13377	0.158279	0.77625	0.999299	no
TraesCS1A02G144800	TraesCS1A02G144800	-	1A:251009016-251018858	8_6_94	8_6_128	OK	5.06948	4.47586	-0.179674	-0.310519	0.5897	0.999299	no
TraesCS1A02G145000	TraesCS1A02G145000	-	1A:251334627-251341814	8_6_94	8_6_128	OK	12.7479	12.218	-0.0612491	-0.0954136	0.861	0.999299	no
TraesCS1A02G145500	TraesCS1A02G145500	-	1A:251558740-251564045	8_6_94	8_6_128	OK	1.15161	1.07843	-0.0947213	-0.149222	0.8064	0.999299	no
TraesCS1A02G145600	TraesCS1A02G145600	-	1A:251691124-251692365	8_6_94	8_6_128	OK	0.87954	0.61667	-0.51225	-0.334739	0.59365	0.999299	no
TraesCS1A02G145800	TraesCS1A02G145800	-	1A:252281926-252286168	8_6_94	8_6_128	OK	1.55435	1.0065	-0.626964	-0.716537	0.21905	0.999299	no
TraesCS1A02G145900	TraesCS1A02G145900	-	1A:252321625-252322000	8_6_94	8_6_128	OK	1.92256	1.91502	-0.00566531	-0.00344962	0.96875	0.999299	no
TraesCS1A02G146200	TraesCS1A02G146200	-	1A:252502422-252518151	8_6_94	8_6_128	OK	3.23637	2.78616	-0.216101	-0.345134	0.5402	0.999299	no
TraesCS1A02G146600	TraesCS1A02G146600	-	1A:252824561-252828693	8_6_94	8_6_128	OK	13.1997	10.4058	-0.343116	-0.59875	0.3084	0.999299	no
TraesCS1A02G146800	TraesCS1A02G146800	-	1A:253371506-253372209	8_6_94	8_6_128	OK	4.20546	5.86537	0.479957	0.496523	0.3932	0.999299	no
TraesCS1A02G146900	TraesCS1A02G146900	-	1A:253378318-253384498	8_6_94	8_6_128	OK	1.42821	1.14174	-0.32297	-0.440218	0.44155	0.999299	no
TraesCS1A02G147000	TraesCS1A02G147000	-	1A:253720396-253722229	8_6_94	8_6_128	OK	168.346	185.061	0.136568	0.201321	0.7131	0.999299	no
TraesCS1A02G147400	TraesCS1A02G147400	-	1A:254375409-254383101	8_6_94	8_6_128	OK	2.47715	1.87913	-0.398614	-0.501185	0.3917	0.999299	no
TraesCS1A02G147500	TraesCS1A02G147500	-	1A:254383243-254386910	8_6_94	8_6_128	OK	2.18768	1.64464	-0.411625	-0.646482	0.28175	0.999299	no
TraesCS1A02G147600	TraesCS1A02G147600	-	1A:254993095-254995496	8_6_94	8_6_128	OK	0.623549	1.05272	0.755542	0.683276	0.21835	0.999299	no
TraesCS1A02G147700	TraesCS1A02G147700	-	1A:254995704-254997527	8_6_94	8_6_128	OK	2.24957	3.11602	0.470058	0.572347	0.3029	0.999299	no
TraesCS1A02G148000	TraesCS1A02G148000	-	1A:255478888-255488313	8_6_94	8_6_128	OK	16.1767	17.2474	0.0924612	0.144612	0.79845	0.999299	no
TraesCS1A02G148300	TraesCS1A02G148300	-	1A:255872276-255874488	8_6_94	8_6_128	OK	0.470042	0.160613	-1.5492	-0.802349	0.24565	0.999299	no
TraesCS1A02G148400	TraesCS1A02G148400	-	1A:255898221-255900059	8_6_94	8_6_128	OK	208.255	220.14	0.0800712	0.114004	0.835	0.999299	no
TraesCS1A02G149100	TraesCS1A02G149100	-	1A:256810437-256816746	8_6_94	8_6_128	OK	2.3647	1.76058	-0.425605	-0.5999	0.31715	0.999299	no
TraesCS1A02G149200	TraesCS1A02G149200	-	1A:256819204-256822875	8_6_94	8_6_128	OK	29.896	31.7162	0.0852699	0.145096	0.802	0.999299	no
TraesCS1A02G149300	TraesCS1A02G149300	-	1A:256823680-256827995	8_6_94	8_6_128	OK	27.2813	20.4379	-0.416668	-0.583237	0.28425	0.999299	no
TraesCS1A02G149800	TraesCS1A02G149800	-	1A:257551796-257558525	8_6_94	8_6_128	OK	2.83568	2.46401	-0.202685	-0.313869	0.5828	0.999299	no
TraesCS1A02G150100	TraesCS1A02G150100	-	1A:257573020-257574803	8_6_94	8_6_128	OK	0.663003	0.521259	-0.347014	-0.320604	0.54005	0.999299	no
TraesCS1A02G150200	TraesCS1A02G150200	-	1A:257960003-257969311	8_6_94	8_6_128	OK	1.80188	1.96396	0.124262	0.120645	0.8367	0.999299	no
TraesCS1A02G150400	TraesCS1A02G150400	-	1A:258157062-258162400	8_6_94	8_6_128	OK	0.850126	3.23714	1.92897	1.55271	0.0122	0.877073	no
TraesCS1A02G150500	TraesCS1A02G150500	-	1A:258180020-258181423	8_6_94	8_6_128	OK	0.73359	0.66575	-0.139994	-0.0994907	0.86085	0.999299	no
TraesCS1A02G150600	TraesCS1A02G150600	-	1A:258738360-258743663	8_6_94	8_6_128	OK	9.27091	8.44454	-0.134693	-0.230954	0.69305	0.999299	no
TraesCS1A02G150800	TraesCS1A02G150800	-	1A:258857614-258862764	8_6_94	8_6_128	OK	0.316992	0.720278	1.18411	1.038	0.06405	0.999299	no
TraesCS1A02G150900	TraesCS1A02G150900	-	1A:258870777-258881439	8_6_94	8_6_128	OK	8.91911	12.2233	0.454657	0.719815	0.2099	0.999299	no
TraesCS1A02G151000	TraesCS1A02G151000	-	1A:259049083-259051454	8_6_94	8_6_128	OK	4.30232	3.36912	-0.352742	-0.454328	0.42525	0.999299	no
TraesCS1A02G151200	TraesCS1A02G151200	-	1A:259069860-259073887	8_6_94	8_6_128	OK	0.428681	0.344343	-0.316059	-0.319036	0.5726	0.999299	no
TraesCS1A02G151400	TraesCS1A02G151400	-	1A:259994474-259997900	8_6_94	8_6_128	OK	1.0137	0.564861	-0.843664	-0.458546	0.4226	0.999299	no
TraesCS1A02G151500	TraesCS1A02G151500	-	1A:260834118-260835657	8_6_94	8_6_128	OK	2.50432	1.77362	-0.497716	-0.580432	0.30705	0.999299	no
TraesCS1A02G151600	TraesCS1A02G151600	-	1A:260836560-260840054	8_6_94	8_6_128	OK	1.69949	0.714474	-1.25015	-0.963363	0.09435	0.999299	no
TraesCS1A02G151700	TraesCS1A02G151700	-	1A:260840506-260841094	8_6_94	8_6_128	OK	2.45395	1.86721	-0.394223	-0.291264	0.7032	0.999299	no
TraesCS1A02G152000	TraesCS1A02G152000	-	1A:261130526-261136858	8_6_94	8_6_128	OK	2.76138	2.22074	-0.314346	-0.492885	0.38895	0.999299	no
TraesCS1A02G152100	TraesCS1A02G152100	-	1A:261247063-261250437	8_6_94	8_6_128	OK	12.6371	13.6878	0.115228	0.195416	0.72835	0.999299	no
TraesCS1A02G152200	TraesCS1A02G152200	-	1A:261815433-261826427	8_6_94	8_6_128	OK	5.01559	4.3361	-0.210024	-0.358394	0.53395	0.999299	no
TraesCS1A02G152500	TraesCS1A02G152500	-	1A:262819172-262841620	8_6_94	8_6_128	OK	3.92378	3.90125	-0.00830784	-0.0146566	0.9788	0.999299	no
TraesCS1A02G152900	TraesCS1A02G152900	-	1A:265020364-265029656	8_6_94	8_6_128	OK	0.424281	0.321448	-0.400437	-0.507966	0.3745	0.999299	no
TraesCS1A02G153000	TraesCS1A02G153000	-	1A:265032749-265041635	8_6_94	8_6_128	OK	0.997679	1.25319	0.328954	0.273703	0.62525	0.999299	no
TraesCS1A02G153100	TraesCS1A02G153100	-	1A:265645441-265650746	8_6_94	8_6_128	OK	46.6576	44.9118	-0.0550185	-0.0880568	0.881	0.999299	no
TraesCS1A02G153300	TraesCS1A02G153300	-	1A:267141926-267145892	8_6_94	8_6_128	OK	20.6296	21.0313	0.0278207	0.0480958	0.9316	0.999299	no
TraesCS1A02G153600	TraesCS1A02G153600	-	1A:267177689-267181184	8_6_94	8_6_128	OK	6.39073	5.40405	-0.24194	-0.345135	0.53865	0.999299	no
TraesCS1A02G153900	TraesCS1A02G153900	-	1A:267794535-267804564	8_6_94	8_6_128	OK	7.55519	6.79592	-0.152799	-0.271102	0.63825	0.999299	no
TraesCS1A02G154300	TraesCS1A02G154300	-	1A:268914712-268929936	8_6_94	8_6_128	OK	2.66236	2.28949	-0.217679	-0.389631	0.50725	0.999299	no
TraesCS1A02G154400	TraesCS1A02G154400	-	1A:268932111-268937108	8_6_94	8_6_128	OK	35.6765	36.2134	0.0215509	0.0331005	0.95605	0.999299	no
TraesCS1A02G154500	TraesCS1A02G154500	-	1A:269567620-269575789	8_6_94	8_6_128	OK	0.674846	0.910218	0.431655	0.448833	0.4321	0.999299	no
TraesCS1A02G154600	TraesCS1A02G154600	-	1A:269579981-269582738	8_6_94	8_6_128	OK	0.990846	0.686264	-0.529897	-0.679233	0.2455	0.999299	no
TraesCS1A02G154700	TraesCS1A02G154700	-	1A:269993957-270008325	8_6_94	8_6_128	OK	3.97028	3.33551	-0.251335	-0.446598	0.4514	0.999299	no
TraesCS1A02G154900	TraesCS1A02G154900	-	1A:271619746-271621923	8_6_94	8_6_128	OK	0.209006	0.977236	2.22516	1.52779	0.11005	0.999299	no
TraesCS1A02G155000	TraesCS1A02G155000	-	1A:271882591-271891529	8_6_94	8_6_128	OK	3.35513	3.08221	-0.122402	-0.169793	0.7767	0.999299	no
TraesCS1A02G155200	TraesCS1A02G155200	-	1A:272611171-272613645	8_6_94	8_6_128	OK	63.5766	50.3325	-0.337005	-0.575654	0.31695	0.999299	no
TraesCS1A02G155500	TraesCS1A02G155500	-	1A:274108133-274109975	8_6_94	8_6_128	OK	2.24907	1.8091	-0.314054	-0.380207	0.5075	0.999299	no
TraesCS1A02G155600	TraesCS1A02G155600	-	1A:274781283-274782385	8_6_94	8_6_128	OK	1.71029	0.719793	-1.24859	-0.693097	0.2994	0.999299	no
TraesCS1A02G155900	TraesCS1A02G155900	-	1A:276323724-276325756	8_6_94	8_6_128	OK	0.899042	0.584708	-0.620674	-0.332777	0.61785	0.999299	no
TraesCS1A02G156100	TraesCS1A02G156100	-	1A:276802345-276805966	8_6_94	8_6_128	OK	9.77076	7.94118	-0.299118	-0.481464	0.3932	0.999299	no
TraesCS1A02G156200	TraesCS1A02G156200	-	1A:276862984-276864470	8_6_94	8_6_128	OK	0.355706	0.129049	-1.46276	-0.510225	0.4155	0.999299	no
TraesCS1A02G156300	TraesCS1A02G156300	-	1A:276967791-276972330	8_6_94	8_6_128	OK	2.57635	2.72454	0.0806864	0.0876301	0.8848	0.999299	no
TraesCS1A02G156400	TraesCS1A02G156400	-	1A:277074050-277078322	8_6_94	8_6_128	OK	5.86658	6.71375	0.194598	0.272878	0.61535	0.999299	no
TraesCS1A02G156500	TraesCS1A02G156500	-	1A:277629408-277642793	8_6_94	8_6_128	OK	1.43587	1.04272	-0.461576	-0.61345	0.29285	0.999299	no
TraesCS1A02G156600	TraesCS1A02G156600	-	1A:278141902-278145724	8_6_94	8_6_128	OK	5.55526	4.86906	-0.190213	-0.28117	0.6182	0.999299	no
TraesCS1A02G157100	TraesCS1A02G157100	-	1A:278527010-278527579	8_6_94	8_6_128	OK	0.587331	0.350705	-0.743915	-0.363219	0.538	0.999299	no
TraesCS1A02G157500	TraesCS1A02G157500	-	1A:279732250-279742732	8_6_94	8_6_128	OK	9.53648	8.87969	-0.102946	-0.182395	0.74295	0.999299	no
TraesCS1A02G157600	TraesCS1A02G157600	-	1A:279824793-279831261	8_6_94	8_6_128	OK	2.07285	1.99699	-0.0537917	-0.0789761	0.8863	0.999299	no
TraesCS1A02G157700	TraesCS1A02G157700	-	1A:279903220-279908684	8_6_94	8_6_128	OK	6.13204	5.96944	-0.0387728	-0.0595885	0.91945	0.999299	no
TraesCS1A02G157800	TraesCS1A02G157800	-	1A:280274429-280276096	8_6_94	8_6_128	OK	1.70802	1.47328	-0.21329	-0.160343	0.7746	0.999299	no
TraesCS1A02G157900	TraesCS1A02G157900	-	1A:280602663-280604294	8_6_94	8_6_128	OK	0.737082	0.992865	0.429773	0.437618	0.46325	0.999299	no
TraesCS1A02G158200	TraesCS1A02G158200	-	1A:281650039-281650769	8_6_94	8_6_128	OK	11.5667	11.3185	-0.0312982	-0.0352434	0.94805	0.999299	no
TraesCS1A02G158300	TraesCS1A02G158300	-	1A:281656688-281659441	8_6_94	8_6_128	OK	24.8566	22.4316	-0.148092	-0.234884	0.67325	0.999299	no
TraesCS1A02G158400	TraesCS1A02G158400	-	1A:281887393-281895008	8_6_94	8_6_128	OK	7.40892	7.50524	0.0186356	0.0293899	0.95965	0.999299	no
TraesCS1A02G158500	TraesCS1A02G158500	-	1A:282545206-282551529	8_6_94	8_6_128	OK	3.38635	3.36886	-0.0074699	-0.0112649	0.9841	0.999299	no
TraesCS1A02G158600	TraesCS1A02G158600	-	1A:282552836-282554807	8_6_94	8_6_128	OK	18.541	12.5222	-0.566232	-0.90467	0.1153	0.999299	no
TraesCS1A02G158700	TraesCS1A02G158700	-	1A:282695073-282702388	8_6_94	8_6_128	OK	14.3625	14.4636	0.0101258	0.0176825	0.9731	0.999299	no
TraesCS1A02G158800	TraesCS1A02G158800	-	1A:283842906-283859515	8_6_94	8_6_128	OK	5.42844	6.51695	0.263658	0.454666	0.4388	0.999299	no
TraesCS1A02G158900	TraesCS1A02G158900	-	1A:284143662-284151783	8_6_94	8_6_128	OK	3.29818	2.64337	-0.319292	-0.510581	0.374	0.999299	no
TraesCS1A02G159100	TraesCS1A02G159100	-	1A:284336840-284337272	8_6_94	8_6_128	OK	140.49	163.697	0.220563	0.370203	0.5104	0.999299	no
TraesCS1A02G159300	TraesCS1A02G159300	-	1A:284912308-284913734	8_6_94	8_6_128	OK	131.158	118.74	-0.143503	-0.20895	0.71415	0.999299	no
TraesCS1A02G159400	TraesCS1A02G159400	-	1A:285353557-285356244	8_6_94	8_6_128	OK	0.819731	0.537885	-0.607853	-0.660348	0.25495	0.999299	no
TraesCS1A02G159500	TraesCS1A02G159500	-	1A:285980869-285986701	8_6_94	8_6_128	OK	1.09072	0.348387	-1.64652	-1.4116	0.1681	0.999299	no
TraesCS1A02G159600	TraesCS1A02G159600	-	1A:286006368-286010711	8_6_94	8_6_128	OK	3.07433	3.05349	-0.00981072	-0.0130882	0.9805	0.999299	no
TraesCS1A02G160100	TraesCS1A02G160100	-	1A:287542003-287544129	8_6_94	8_6_128	OK	0.545999	0.337721	-0.693065	-0.564595	0.32875	0.999299	no
TraesCS1A02G160200	TraesCS1A02G160200	-	1A:287681549-287684692	8_6_94	8_6_128	OK	3.11478	7.19525	1.20791	1.53383	0.01405	0.953167	no
TraesCS1A02G160400	TraesCS1A02G160400	-	1A:287689088-287690564	8_6_94	8_6_128	OK	3.0262	4.66796	0.625286	0.841099	0.12825	0.999299	no
TraesCS1A02G160500	TraesCS1A02G160500	-	1A:287691563-287702194	8_6_94	8_6_128	OK	3.28403	2.81579	-0.221929	-0.359591	0.5366	0.999299	no
TraesCS1A02G160600	TraesCS1A02G160600	-	1A:288510415-288520871	8_6_94	8_6_128	OK	1.36933	1.50786	0.139042	0.224892	0.68225	0.999299	no
TraesCS1A02G160700	TraesCS1A02G160700	-	1A:288862056-288872048	8_6_94	8_6_128	OK	8.65246	8.12877	-0.0900741	-0.155917	0.78925	0.999299	no
TraesCS1A02G160800	TraesCS1A02G160800	-	1A:289329783-289332889	8_6_94	8_6_128	OK	3.67733	3.65609	-0.008357	-0.0118155	0.9832	0.999299	no
TraesCS1A02G161200	TraesCS1A02G161200	-	1A:290123277-290127360	8_6_94	8_6_128	OK	2.75187	1.92452	-0.515912	-0.685788	0.243	0.999299	no
TraesCS1A02G161300	TraesCS1A02G161300	-	1A:290198892-290201928	8_6_94	8_6_128	OK	7.04539	6.74672	-0.0624927	-0.0947147	0.8692	0.999299	no
TraesCS1A02G161400	TraesCS1A02G161400	-	1A:290202032-290205001	8_6_94	8_6_128	OK	11.0368	13.7746	0.31969	0.512415	0.3652	0.999299	no
TraesCS1A02G161800	TraesCS1A02G161800	-	1A:290549554-290551786	8_6_94	8_6_128	OK	4.14482	2.0467	-1.01801	-0.925192	0.10945	0.999299	no
TraesCS1A02G161900	TraesCS1A02G161900	-	1A:290554419-290556043	8_6_94	8_6_128	OK	4.53262	4.86382	0.101745	0.129005	0.80775	0.999299	no
TraesCS1A02G162200	TraesCS1A02G162200	-	1A:291242008-291246278	8_6_94	8_6_128	OK	1.22186	0.583285	-1.0668	-1.27308	0.03285	0.999299	no
TraesCS1A02G162300	TraesCS1A02G162300	-	1A:291248716-291256425	8_6_94	8_6_128	OK	1.20293	0.850192	-0.500689	-0.569887	0.31975	0.999299	no
TraesCS1A02G162400	TraesCS1A02G162400	-	1A:291561114-291565971	8_6_94	8_6_128	OK	3.26252	2.87273	-0.183566	-0.220983	0.6967	0.999299	no
TraesCS1A02G162800	TraesCS1A02G162800	-	1A:292077983-292090267	8_6_94	8_6_128	OK	4.6824	4.63481	-0.0147388	-0.026517	0.96265	0.999299	no
TraesCS1A02G163200	TraesCS1A02G163200	-	1A:292878942-292881794	8_6_94	8_6_128	OK	19.3491	17.1187	-0.176692	-0.270197	0.6238	0.999299	no
TraesCS1A02G163400	TraesCS1A02G163400	-	1A:293707855-293722849	8_6_94	8_6_128	OK	1.3163	1.71325	0.380253	0.582178	0.3054	0.999299	no
TraesCS1A02G163500	TraesCS1A02G163500	-	1A:293728800-293730405	8_6_94	8_6_128	OK	0.960245	0.543769	-0.820408	-0.902384	0.13955	0.999299	no
TraesCS1A02G163600	TraesCS1A02G163600	-	1A:293731110-293738149	8_6_94	8_6_128	OK	0.652201	0.649034	-0.00702104	-0.0046012	0.9881	0.999299	no
TraesCS1A02G163700	TraesCS1A02G163700	-	1A:294037987-294042332	8_6_94	8_6_128	OK	0.583679	0.388926	-0.585681	-0.549375	0.34825	0.999299	no
TraesCS1A02G163900	TraesCS1A02G163900	-	1A:295227959-295232820	8_6_94	8_6_128	OK	2.44384	2.18771	-0.159727	-0.235975	0.6721	0.999299	no
TraesCS1A02G164000	TraesCS1A02G164000	-	1A:295458804-295464502	8_6_94	8_6_128	OK	7.0361	7.01685	-0.00395248	-0.00683574	0.9897	0.999299	no
TraesCS1A02G164200	TraesCS1A02G164200	-	1A:295584872-295590785	8_6_94	8_6_128	OK	4.72226	4.93035	0.0622135	0.104408	0.8596	0.999299	no
TraesCS1A02G164400	TraesCS1A02G164400	-	1A:296212248-296215494	8_6_94	8_6_128	OK	5.03998	5.33331	0.0816144	0.11908	0.8291	0.999299	no
TraesCS1A02G164600	TraesCS1A02G164600	-	1A:297376880-297381017	8_6_94	8_6_128	OK	4.28535	3.6924	-0.214854	-0.286956	0.61055	0.999299	no
TraesCS1A02G164700	TraesCS1A02G164700	-	1A:297696461-297700859	8_6_94	8_6_128	OK	4.28084	3.39062	-0.336344	-0.525265	0.3587	0.999299	no
TraesCS1A02G164800	TraesCS1A02G164800	-	1A:297744934-297751007	8_6_94	8_6_128	OK	35.0605	34.0286	-0.0430976	-0.0758328	0.8939	0.999299	no
TraesCS1A02G164900	TraesCS1A02G164900	-	1A:297872018-297874932	8_6_94	8_6_128	OK	6.83299	9.77353	0.516363	0.686025	0.24485	0.999299	no
TraesCS1A02G165300	TraesCS1A02G165300	-	1A:298034052-298037445	8_6_94	8_6_128	OK	5.02573	3.18312	-0.658893	-0.879803	0.13645	0.999299	no
TraesCS1A02G165500	TraesCS1A02G165500	-	1A:298108441-298116154	8_6_94	8_6_128	OK	12.3241	11.0057	-0.163231	-0.285512	0.61005	0.999299	no
TraesCS1A02G165600	TraesCS1A02G165600	-	1A:298152316-298155073	8_6_94	8_6_128	OK	0.441141	0.28913	-0.609522	-0.423622	0.5258	0.999299	no
TraesCS1A02G165700	TraesCS1A02G165700	-	1A:298557742-298566718	8_6_94	8_6_128	OK	2.32037	1.06591	-1.12227	-1.26174	0.05585	0.999299	no
TraesCS1A02G165800	TraesCS1A02G165800	-	1A:298601922-298610934	8_6_94	8_6_128	OK	16.444	15.6302	-0.0732287	-0.123338	0.8264	0.999299	no
TraesCS1A02G165900	TraesCS1A02G165900	-	1A:298613621-298615547	8_6_94	8_6_128	OK	4.20033	5.93368	0.498422	0.59839	0.2969	0.999299	no
TraesCS1A02G166100	TraesCS1A02G166100	-	1A:298635519-298636647	8_6_94	8_6_128	OK	0.418658	2.6428	2.65822	1.7213	0.01665	0.999299	no
TraesCS1A02G166900	TraesCS1A02G166900	-	1A:299624484-299657841	8_6_94	8_6_128	OK	1.13216	1.08037	-0.0675511	-0.109321	0.84935	0.999299	no
TraesCS1A02G167100	TraesCS1A02G167100	-	1A:300003983-300004745	8_6_94	8_6_128	OK	1.04204	0.468312	-1.15387	-0.71432	0.5011	0.999299	no
TraesCS1A02G167200	TraesCS1A02G167200	-	1A:300100763-300102768	8_6_94	8_6_128	OK	16.9059	18.2973	0.114107	0.178099	0.7467	0.999299	no
TraesCS1A02G167300	TraesCS1A02G167300	-	1A:300105515-300106916	8_6_94	8_6_128	OK	0.866196	0.813321	-0.0908685	-0.0713762	0.89915	0.999299	no
TraesCS1A02G167400	TraesCS1A02G167400	-	1A:300107114-300111644	8_6_94	8_6_128	OK	3.91778	4.63698	0.243146	0.380844	0.50865	0.999299	no
TraesCS1A02G167600	TraesCS1A02G167600	-	1A:300395390-300396164	8_6_94	8_6_128	OK	3.26628	3.40295	0.0591382	0.0503077	0.9328	0.999299	no
TraesCS1A02G168100	TraesCS1A02G168100	-	1A:300856553-300860113	8_6_94	8_6_128	OK	19.5633	19.7913	0.016711	0.0289045	0.95985	0.999299	no
TraesCS1A02G168400	TraesCS1A02G168400	-	1A:301128321-301134198	8_6_94	8_6_128	OK	7.42918	5.25618	-0.499188	-0.76016	0.18145	0.999299	no
TraesCS1A02G168500	TraesCS1A02G168500	-	1A:301158123-301162597	8_6_94	8_6_128	OK	5.11623	5.37222	0.0704375	0.0835366	0.8788	0.999299	no
TraesCS1A02G168600	TraesCS1A02G168600	-	1A:301196753-301200037	8_6_94	8_6_128	OK	55.4695	58.1147	0.0672078	0.115617	0.83865	0.999299	no
TraesCS1A02G168700	TraesCS1A02G168700	-	1A:301628583-301631797	8_6_94	8_6_128	OK	0.363965	0.374809	0.0423571	0.0372941	0.95075	0.999299	no
TraesCS1A02G168800	TraesCS1A02G168800	-	1A:301773019-301775767	8_6_94	8_6_128	OK	1.22305	1.04521	-0.226691	-0.249001	0.6672	0.999299	no
TraesCS1A02G168900	TraesCS1A02G168900	-	1A:301776168-301779892	8_6_94	8_6_128	OK	3.89643	3.86156	-0.0129704	-0.020915	0.9682	0.999299	no
TraesCS1A02G169000	TraesCS1A02G169000	-	1A:301781000-301784189	8_6_94	8_6_128	OK	6.23352	5.54786	-0.168116	-0.293566	0.6178	0.999299	no
TraesCS1A02G169100	TraesCS1A02G169100	-	1A:301857602-301864368	8_6_94	8_6_128	OK	7.73233	6.53287	-0.243186	-0.35355	0.5172	0.999299	no
TraesCS1A02G169200	TraesCS1A02G169200	-	1A:301894090-301894885	8_6_94	8_6_128	OK	5.61907	6.65078	0.243192	0.210753	0.73255	0.999299	no
TraesCS1A02G169300	TraesCS1A02G169300	-	1A:301895908-301899325	8_6_94	8_6_128	OK	6.95396	5.44938	-0.351741	-0.563052	0.32995	0.999299	no
TraesCS1A02G169500	TraesCS1A02G169500	-	1A:302198138-302200788	8_6_94	8_6_128	OK	8.82966	10.9299	0.307848	0.442719	0.44015	0.999299	no
TraesCS1A02G169600	TraesCS1A02G169600	-	1A:302628522-302639166	8_6_94	8_6_128	OK	3.52987	2.37078	-0.574254	-0.723335	0.2173	0.999299	no
TraesCS1A02G170000	TraesCS1A02G170000	-	1A:303727690-303730110	8_6_94	8_6_128	OK	22.044	21.3129	-0.0486559	-0.0849871	0.8807	0.999299	no
TraesCS1A02G170100	TraesCS1A02G170100	-	1A:303849554-303852175	8_6_94	8_6_128	OK	8.71281	12.4381	0.513554	0.754587	0.1783	0.999299	no
TraesCS1A02G170200	TraesCS1A02G170200	-	1A:303853526-303858626	8_6_94	8_6_128	OK	4.05077	3.54728	-0.191481	-0.290875	0.60475	0.999299	no
TraesCS1A02G170300	TraesCS1A02G170300	-	1A:304029763-304036570	8_6_94	8_6_128	OK	1.89514	1.80237	-0.0724038	-0.110442	0.8494	0.999299	no
TraesCS1A02G170400	TraesCS1A02G170400	-	1A:304036914-304047086	8_6_94	8_6_128	OK	3.20041	2.75004	-0.218804	-0.384034	0.5157	0.999299	no
TraesCS1A02G170500	TraesCS1A02G170500	-	1A:304996059-304998794	8_6_94	8_6_128	OK	0.854914	0.67651	-0.337668	-0.383796	0.49255	0.999299	no
TraesCS1A02G170600	TraesCS1A02G170600	-	1A:305004104-305006483	8_6_94	8_6_128	OK	15.3507	10.4313	-0.557382	-0.836324	0.1492	0.999299	no
TraesCS1A02G170700	TraesCS1A02G170700	-	1A:305326593-305329046	8_6_94	8_6_128	OK	1.45828	0.623317	-1.22623	-0.878946	0.2308	0.999299	no
TraesCS1A02G170900	TraesCS1A02G170900	-	1A:305363882-305368036	8_6_94	8_6_128	OK	4.64584	4.47286	-0.0547436	-0.0800827	0.8824	0.999299	no
TraesCS1A02G171000	TraesCS1A02G171000	-	1A:305606260-305608388	8_6_94	8_6_128	OK	302.612	356.274	0.235517	0.352099	0.53975	0.999299	no
TraesCS1A02G171100	TraesCS1A02G171100	-	1A:306106801-306115293	8_6_94	8_6_128	OK	3.6482	3.72793	0.03119	0.0526473	0.92805	0.999299	no
TraesCS1A02G171200	TraesCS1A02G171200	-	1A:306117844-306120605	8_6_94	8_6_128	OK	2.41721	2.15077	-0.168493	-0.223044	0.6963	0.999299	no
TraesCS1A02G171300	TraesCS1A02G171300	-	1A:306149737-306151032	8_6_94	8_6_128	OK	2.38243	2.06415	-0.206881	-0.141679	0.82045	0.999299	no
TraesCS1A02G171400	TraesCS1A02G171400	-	1A:306550346-306553305	8_6_94	8_6_128	OK	17.3528	19.2496	0.149662	0.187832	0.73975	0.999299	no
TraesCS1A02G171500	TraesCS1A02G171500	-	1A:306637418-306644050	8_6_94	8_6_128	OK	0.832941	0.60474	-0.4619	-0.470355	0.4104	0.999299	no
TraesCS1A02G171600	TraesCS1A02G171600	-	1A:306684327-306684652	8_6_94	8_6_128	OK	1.81888	2.8937	0.669865	0.415397	0.57695	0.999299	no
TraesCS1A02G171700	TraesCS1A02G171700	-	1A:307033683-307041155	8_6_94	8_6_128	OK	1.97213	2.1614	0.132208	0.186223	0.7366	0.999299	no
TraesCS1A02G172100	TraesCS1A02G172100	-	1A:307700420-307707523	8_6_94	8_6_128	OK	2.92416	3.45413	0.240298	0.390489	0.48755	0.999299	no
TraesCS1A02G172300	TraesCS1A02G172300	-	1A:308202619-308211209	8_6_94	8_6_128	OK	3.96157	3.25824	-0.281982	-0.454921	0.4338	0.999299	no
TraesCS1A02G172700	TraesCS1A02G172700	-	1A:308571440-308576188	8_6_94	8_6_128	OK	31.456	22.5151	-0.482441	-0.816617	0.1556	0.999299	no
TraesCS1A02G172800	TraesCS1A02G172800	-	1A:308786781-308787045	8_6_94	8_6_128	OK	2.09247	1.82825	-0.194738	-0.129097	0.8436	0.999299	no
TraesCS1A02G173000	TraesCS1A02G173000	-	1A:308810894-308811509	8_6_94	8_6_128	OK	2.42311	2.55427	0.0760549	0.0640378	0.90905	0.999299	no
TraesCS1A02G173100	TraesCS1A02G173100	-	1A:308812573-308816474	8_6_94	8_6_128	OK	39.2854	23.8261	-0.721448	-1.1157	0.05945	0.999299	no
TraesCS1A02G173200	TraesCS1A02G173200	-	1A:308950730-308953133	8_6_94	8_6_128	OK	13.2958	11.4607	-0.214269	-0.354328	0.5394	0.999299	no
TraesCS1A02G173400	TraesCS1A02G173400	-	1A:309401614-309403447	8_6_94	8_6_128	OK	72.7072	68.0225	-0.0960856	-0.159728	0.78025	0.999299	no
TraesCS1A02G173500	TraesCS1A02G173500	-	1A:309457555-309466082	8_6_94	8_6_128	OK	2.14994	1.55683	-0.465682	-0.591781	0.29085	0.999299	no
TraesCS1A02G173600	TraesCS1A02G173600	-	1A:309740230-309741734	8_6_94	8_6_128	OK	0.939779	0.744596	-0.335864	-0.246861	0.65755	0.999299	no
TraesCS1A02G173700	TraesCS1A02G173700	-	1A:309742788-309758319	8_6_94	8_6_128	OK	3.53758	2.14906	-0.719058	-1.11236	0.04775	0.999299	no
TraesCS1A02G173800	TraesCS1A02G173800	-	1A:309789691-309791565	8_6_94	8_6_128	OK	0.906893	0.388715	-1.22222	-0.676417	0.2585	0.999299	no
TraesCS1A02G174000	TraesCS1A02G174000	-	1A:310130104-310255049	8_6_94	8_6_128	OK	8.43121	8.81227	0.063773	0.109698	0.8476	0.999299	no
TraesCS1A02G174100	TraesCS1A02G174100	-	1A:311059508-311060627	8_6_94	8_6_128	OK	0.671381	1.12425	0.743763	0.493589	0.3813	0.999299	no
TraesCS1A02G174200	TraesCS1A02G174200	-	1A:311525111-311526359	8_6_94	8_6_128	OK	0.305957	0.684672	1.16208	0.897398	0.0908	0.999299	no
TraesCS1A02G174500	TraesCS1A02G174500	-	1A:311812455-311816565	8_6_94	8_6_128	OK	1.93918	2.3062	0.250072	0.286729	0.6367	0.999299	no
TraesCS1A02G174600	TraesCS1A02G174600	-	1A:311846859-311852943	8_6_94	8_6_128	OK	6.27641	8.18533	0.383102	0.644426	0.23945	0.999299	no
TraesCS1A02G174700	TraesCS1A02G174700	-	1A:312159892-312161436	8_6_94	8_6_128	OK	37.7942	27.1368	-0.477912	-0.804571	0.16835	0.999299	no
TraesCS1A02G174900	TraesCS1A02G174900	-	1A:312583633-312607067	8_6_94	8_6_128	OK	0.739922	1.2618	0.770036	0.449082	0.4428	0.999299	no
TraesCS1A02G175000	TraesCS1A02G175000	-	1A:312772249-312777623	8_6_94	8_6_128	OK	11.4702	11.0066	-0.0595245	-0.102817	0.8573	0.999299	no
TraesCS1A02G175200	TraesCS1A02G175200	-	1A:313161459-313162228	8_6_94	8_6_128	OK	301.506	305.64	0.0196457	0.0321363	0.95775	0.999299	no
TraesCS1A02G175500	TraesCS1A02G175500	-	1A:313489230-313491849	8_6_94	8_6_128	OK	7.04097	9.97783	0.502952	0.778928	0.17195	0.999299	no
TraesCS1A02G175700	TraesCS1A02G175700	-	1A:313738700-313751739	8_6_94	8_6_128	OK	0.903418	0.686929	-0.395234	-0.447529	0.4496	0.999299	no
TraesCS1A02G175800	TraesCS1A02G175800	-	1A:313738700-313751739	8_6_94	8_6_128	OK	4.71877	4.26223	-0.146803	-0.135892	0.8126	0.999299	no
TraesCS1A02G175900	TraesCS1A02G175900	-	1A:313903530-313912668	8_6_94	8_6_128	OK	2.89345	2.91606	0.011228	0.0177885	0.97315	0.999299	no
TraesCS1A02G176000	TraesCS1A02G176000	-	1A:314428209-314432375	8_6_94	8_6_128	OK	3.91186	2.68877	-0.540908	-0.599258	0.31805	0.999299	no
TraesCS1A02G176200	TraesCS1A02G176200	-	1A:314511389-314513466	8_6_94	8_6_128	OK	3.01284	2.00142	-0.590098	-0.76864	0.2088	0.999299	no
TraesCS1A02G176300	TraesCS1A02G176300	-	1A:314620482-314624358	8_6_94	8_6_128	OK	0.652356	0.738025	0.17801	0.140411	0.8241	0.999299	no
TraesCS1A02G176500	TraesCS1A02G176500	-	1A:315834150-315840625	8_6_94	8_6_128	OK	16.7995	19.4609	0.212165	0.363703	0.5363	0.999299	no
TraesCS1A02G176700	TraesCS1A02G176700	-	1A:317810557-317815516	8_6_94	8_6_128	OK	23.1238	21.465	-0.107393	-0.186879	0.7464	0.999299	no
TraesCS1A02G176800	TraesCS1A02G176800	-	1A:319077589-319079046	8_6_94	8_6_128	OK	13.4132	12.2183	-0.134611	-0.209306	0.71825	0.999299	no
TraesCS1A02G176900	TraesCS1A02G176900	-	1A:319079822-319087554	8_6_94	8_6_128	OK	2.12561	2.23932	0.0751829	0.10887	0.85095	0.999299	no
TraesCS1A02G177000	TraesCS1A02G177000	-	1A:319319607-319321634	8_6_94	8_6_128	OK	24.7582	37.3339	0.59258	1.01772	0.07585	0.999299	no
TraesCS1A02G177100	TraesCS1A02G177100	-	1A:319445758-319447575	8_6_94	8_6_128	OK	5.24492	6.1124	0.220818	0.269233	0.6463	0.999299	no
TraesCS1A02G177300	TraesCS1A02G177300	-	1A:319887493-319889455	8_6_94	8_6_128	OK	1.99532	1.83867	-0.117961	-0.113991	0.8471	0.999299	no
TraesCS1A02G177400	TraesCS1A02G177400	-	1A:320222698-320224716	8_6_94	8_6_128	OK	3.6523	3.66818	0.0062595	0.00985909	0.9858	0.999299	no
TraesCS1A02G177500	TraesCS1A02G177500	-	1A:320333953-320338598	8_6_94	8_6_128	OK	9.61373	13.1852	0.455751	0.679837	0.2454	0.999299	no
TraesCS1A02G177600	TraesCS1A02G177600	-	1A:320479859-320494972	8_6_94	8_6_128	OK	3.42957	2.40877	-0.509729	-0.859433	0.14675	0.999299	no
TraesCS1A02G177700	TraesCS1A02G177700	-	1A:320891333-320895519	8_6_94	8_6_128	OK	9.11011	9.45381	0.0534272	0.0883095	0.87795	0.999299	no
TraesCS1A02G177800	TraesCS1A02G177800	-	1A:321110254-321114846	8_6_94	8_6_128	OK	5.43971	6.71807	0.304518	0.431439	0.44105	0.999299	no
TraesCS1A02G178100	TraesCS1A02G178100	-	1A:321402668-321412297	8_6_94	8_6_128	OK	2.06591	1.58547	-0.381869	-0.631373	0.287	0.999299	no
TraesCS1A02G178200	TraesCS1A02G178200	-	1A:321875569-321880525	8_6_94	8_6_128	OK	5.26103	5.53068	0.0721116	0.104455	0.8584	0.999299	no
TraesCS1A02G178300	TraesCS1A02G178300	-	1A:321882665-321888083	8_6_94	8_6_128	OK	5.57898	4.93131	-0.178032	-0.288716	0.6098	0.999299	no
TraesCS1A02G178400	TraesCS1A02G178400	-	1A:322572274-322577295	8_6_94	8_6_128	OK	1.60382	1.53464	-0.0636068	-0.0826953	0.88695	0.999299	no
TraesCS1A02G178600	TraesCS1A02G178600	-	1A:323189042-323192810	8_6_94	8_6_128	OK	0.381378	0.261661	-0.543521	-0.466881	0.4151	0.999299	no
TraesCS1A02G178700	TraesCS1A02G178700	-	1A:323204776-323205142	8_6_94	8_6_128	OK	1.44247	1.97068	0.450152	0.262785	0.7095	0.999299	no
TraesCS1A02G179000	TraesCS1A02G179000	-	1A:323642133-323645469	8_6_94	8_6_128	OK	43.4659	41.2452	-0.0756585	-0.129372	0.8186	0.999299	no
TraesCS1A02G179400	TraesCS1A02G179400	-	1A:324490253-324490897	8_6_94	8_6_128	OK	32.8015	30.4404	-0.107773	-0.164941	0.7762	0.999299	no
TraesCS1A02G179500	TraesCS1A02G179500	-	1A:324494214-324498371	8_6_94	8_6_128	OK	3.20514	3.04588	-0.0735312	-0.0859164	0.87375	0.999299	no
TraesCS1A02G179600	TraesCS1A02G179600	-	1A:324498892-324501933	8_6_94	8_6_128	OK	10.1258	11.9173	0.235026	0.412262	0.4831	0.999299	no
TraesCS1A02G179700	TraesCS1A02G179700	-	1A:324609924-324619770	8_6_94	8_6_128	OK	3.83344	3.4191	-0.16502	-0.280479	0.62175	0.999299	no
TraesCS1A02G180000	TraesCS1A02G180000	-	1A:325032421-325033066	8_6_94	8_6_128	OK	2.95739	4.41069	0.576682	0.383811	0.48385	0.999299	no
TraesCS1A02G180100	TraesCS1A02G180100	-	1A:325036710-325049320	8_6_94	8_6_128	OK	14.1472	12.4613	-0.183064	-0.212563	0.71125	0.999299	no
TraesCS1A02G180200	TraesCS1A02G180200	-	1A:325036710-325049320	8_6_94	8_6_128	OK	1.73287	1.43924	-0.267858	-0.301014	0.59905	0.999299	no
TraesCS1A02G180300	TraesCS1A02G180300	-	1A:325049786-325054523	8_6_94	8_6_128	OK	4.22512	4.69995	0.153654	0.248589	0.6718	0.999299	no
TraesCS1A02G180400	TraesCS1A02G180400	-	1A:325782119-325788800	8_6_94	8_6_128	OK	0.767234	0.481522	-0.672064	-0.717129	0.21565	0.999299	no
TraesCS1A02G180500	TraesCS1A02G180500	-	1A:326199376-326214529	8_6_94	8_6_128	OK	2.19547	2.03726	-0.107896	-0.178081	0.75795	0.999299	no
TraesCS1A02G180800	TraesCS1A02G180800	-	1A:327005243-327018031	8_6_94	8_6_128	OK	12.6625	10.9056	-0.215485	-0.31603	0.57655	0.999299	no
TraesCS1A02G181000	TraesCS1A02G181000	-	1A:327005243-327018031	8_6_94	8_6_128	OK	13.9093	6.28388	-1.14632	-0.75787	0.206	0.999299	no
TraesCS1A02G181100	TraesCS1A02G181100	-	1A:327271127-327271956	8_6_94	8_6_128	OK	67.3267	61.2193	-0.137191	-0.233793	0.6782	0.999299	no
TraesCS1A02G181400	TraesCS1A02G181400	-	1A:327525811-327531391	8_6_94	8_6_128	OK	2.74617	2.55631	-0.103354	-0.112304	0.84495	0.999299	no
TraesCS1A02G181500	TraesCS1A02G181500	-	1A:327525811-327531391	8_6_94	8_6_128	OK	17.9703	15.3835	-0.224233	-0.314648	0.5787	0.999299	no
TraesCS1A02G181600	TraesCS1A02G181600	-	1A:327531616-327537648	8_6_94	8_6_128	OK	1.06983	0.0697802	-3.93842	-2.2406	0.0051	0.538118	no
TraesCS1A02G181700	TraesCS1A02G181700	-	1A:327712387-327713606	8_6_94	8_6_128	OK	3.30126	0	#NAME?	#NAME?	5e-05	0.0141582	yes
TraesCS1A02G181900	TraesCS1A02G181900	-	1A:328244900-328253761	8_6_94	8_6_128	OK	4.36806	3.95095	-0.144792	-0.249618	0.66225	0.999299	no
TraesCS1A02G182000	TraesCS1A02G182000	-	1A:328254104-328257572	8_6_94	8_6_128	OK	3.68865	3.30676	-0.157674	-0.230919	0.6893	0.999299	no
TraesCS1A02G182100	TraesCS1A02G182100	-	1A:328713962-328716840	8_6_94	8_6_128	OK	2.15453	0.992338	-1.11847	-1.13464	0.07015	0.999299	no
TraesCS1A02G182300	TraesCS1A02G182300	-	1A:329246840-329249014	8_6_94	8_6_128	OK	2.14267	2.1183	-0.0164994	-0.0172704	0.9764	0.999299	no
TraesCS1A02G182400	TraesCS1A02G182400	-	1A:330082864-330086356	8_6_94	8_6_128	OK	33.1476	31.1783	-0.0883642	-0.149799	0.7909	0.999299	no
TraesCS1A02G182500	TraesCS1A02G182500	-	1A:330087478-330088533	8_6_94	8_6_128	OK	4.34051	4.67461	0.106984	0.115483	0.83665	0.999299	no
TraesCS1A02G182600	TraesCS1A02G182600	-	1A:330686906-330688311	8_6_94	8_6_128	OK	0.721724	0.814049	0.173669	0.0923903	0.8621	0.999299	no
TraesCS1A02G182700	TraesCS1A02G182700	-	1A:330765991-330771472	8_6_94	8_6_128	OK	3.69257	3.30262	-0.161015	-0.233609	0.6721	0.999299	no
TraesCS1A02G182800	TraesCS1A02G182800	-	1A:331233349-331237174	8_6_94	8_6_128	OK	1.41432	0.814302	-0.796469	-0.826625	0.155	0.999299	no
TraesCS1A02G182900	TraesCS1A02G182900	-	1A:331269458-331273223	8_6_94	8_6_128	OK	12.5154	2.00407	-2.6427	-3.65708	5e-05	0.0141582	yes
TraesCS1A02G183000	TraesCS1A02G183000	-	1A:331318065-331323293	8_6_94	8_6_128	OK	4.15385	3.45423	-0.266088	-0.422425	0.44785	0.999299	no
TraesCS1A02G183400	TraesCS1A02G183400	-	1A:333134460-333139522	8_6_94	8_6_128	OK	6.67226	4.49049	-0.571304	-0.701221	0.2103	0.999299	no
TraesCS1A02G183800	TraesCS1A02G183800	-	1A:333613053-333627407	8_6_94	8_6_128	OK	2.48143	1.93233	-0.360825	-0.621544	0.27765	0.999299	no
TraesCS1A02G183900	TraesCS1A02G183900	-	1A:333868547-333886602	8_6_94	8_6_128	OK	1.3516	1.01892	-0.40763	-0.585384	0.3228	0.999299	no
TraesCS1A02G184000	TraesCS1A02G184000	-	1A:333913244-333914392	8_6_94	8_6_128	OK	0.517452	0.877569	0.762086	0.520494	0.45215	0.999299	no
TraesCS1A02G184100	TraesCS1A02G184100	-	1A:333917301-333922150	8_6_94	8_6_128	OK	5.15868	4.80441	-0.102643	-0.171633	0.77015	0.999299	no
TraesCS1A02G184300	TraesCS1A02G184300	-	1A:334200700-334205333	8_6_94	8_6_128	OK	25.4068	22.8772	-0.151303	-0.257039	0.65975	0.999299	no
TraesCS1A02G184500	TraesCS1A02G184500	-	1A:334446533-334452739	8_6_94	8_6_128	OK	5.20406	5.40071	0.0535114	0.0886427	0.8775	0.999299	no
TraesCS1A02G184600	TraesCS1A02G184600	-	1A:335012316-335034601	8_6_94	8_6_128	OK	4.96923	5.18248	0.0606212	0.104909	0.85505	0.999299	no
TraesCS1A02G184800	TraesCS1A02G184800	-	1A:335542105-335543221	8_6_94	8_6_128	OK	1.01346	1.15543	0.189141	0.187276	0.75635	0.999299	no
TraesCS1A02G184900	TraesCS1A02G184900	-	1A:335545265-335546654	8_6_94	8_6_128	OK	2.99563	3.66062	0.289229	0.2678	0.6475	0.999299	no
TraesCS1A02G185100	TraesCS1A02G185100	-	1A:335825933-335829117	8_6_94	8_6_128	OK	1.78579	2.02179	0.179068	0.173399	0.7579	0.999299	no
TraesCS1A02G185300	TraesCS1A02G185300	-	1A:335830803-335836281	8_6_94	8_6_128	OK	4.61863	3.62037	-0.351331	-0.568292	0.30665	0.999299	no
TraesCS1A02G185400	TraesCS1A02G185400	-	1A:336213580-336214675	8_6_94	8_6_128	OK	1.34745	1.07946	-0.319913	-0.247018	0.74675	0.999299	no
TraesCS1A02G185500	TraesCS1A02G185500	-	1A:336237671-336240333	8_6_94	8_6_128	OK	0.626906	0.553903	-0.178615	-0.187626	0.75265	0.999299	no
TraesCS1A02G185800	TraesCS1A02G185800	-	1A:336607632-336611079	8_6_94	8_6_128	OK	1.10646	2.29772	1.05425	0.8264	0.1573	0.999299	no
TraesCS1A02G185900	TraesCS1A02G185900	-	1A:337007360-337017141	8_6_94	8_6_128	OK	3.35235	3.14467	-0.0922644	-0.160328	0.77995	0.999299	no
TraesCS1A02G186000	TraesCS1A02G186000	-	1A:337150070-337152543	8_6_94	8_6_128	OK	0.368307	0.924243	1.32737	0.849837	0.12775	0.999299	no
TraesCS1A02G186100	TraesCS1A02G186100	-	1A:337300646-337301870	8_6_94	8_6_128	OK	1.47234	4.05222	1.4606	1.34975	0.01115	0.833996	no
TraesCS1A02G186200	TraesCS1A02G186200	-	1A:337628886-337629897	8_6_94	8_6_128	OK	1.32016	1.95629	0.567411	0.4257	0.46115	0.999299	no
TraesCS1A02G186500	TraesCS1A02G186500	-	1A:337657365-337658581	8_6_94	8_6_128	OK	2.60693	3.02209	0.213194	0.25472	0.65245	0.999299	no
TraesCS1A02G186700	TraesCS1A02G186700	-	1A:337703102-337704240	8_6_94	8_6_128	OK	0.249923	0.699532	1.48491	0.915311	0.1554	0.999299	no
TraesCS1A02G186800	TraesCS1A02G186800	-	1A:337775913-337777000	8_6_94	8_6_128	OK	2.90767	2.34858	-0.308079	-0.254876	0.65115	0.999299	no
TraesCS1A02G187000	TraesCS1A02G187000	-	1A:337947842-337949587	8_6_94	8_6_128	OK	0.169779	0.78954	2.21736	1.16088	0.0603	0.999299	no
TraesCS1A02G187100	TraesCS1A02G187100	-	1A:337981556-337987708	8_6_94	8_6_128	OK	3.29705	1.90635	-0.79036	-0.788249	0.19015	0.999299	no
TraesCS1A02G187300	TraesCS1A02G187300	-	1A:338214691-338217213	8_6_94	8_6_128	OK	37.4071	45.7419	0.290206	0.512322	0.4009	0.999299	no
TraesCS1A02G187400	TraesCS1A02G187400	-	1A:338581947-338590787	8_6_94	8_6_128	OK	0.63246	0.471277	-0.4244	-0.324866	0.5748	0.999299	no
TraesCS1A02G187500	TraesCS1A02G187500	-	1A:338581947-338590787	8_6_94	8_6_128	OK	3.25061	3.00463	-0.113521	-0.149253	0.7871	0.999299	no
TraesCS1A02G187600	TraesCS1A02G187600	-	1A:338593152-338597314	8_6_94	8_6_128	OK	0.980825	1.09475	0.158528	0.159586	0.776	0.999299	no
TraesCS1A02G187700	TraesCS1A02G187700	-	1A:338600465-338600819	8_6_94	8_6_128	OK	2.92764	12.4056	2.08318	1.52162	0.0107	0.819103	no
TraesCS1A02G187800	TraesCS1A02G187800	-	1A:338833036-338836486	8_6_94	8_6_128	OK	6.00558	4.43859	-0.436201	-0.507924	0.37335	0.999299	no
TraesCS1A02G188000	TraesCS1A02G188000	-	1A:339483295-339484492	8_6_94	8_6_128	OK	2.26921	2.50801	0.144348	0.0948566	0.8637	0.999299	no
TraesCS1A02G188200	TraesCS1A02G188200	-	1A:340010732-340014644	8_6_94	8_6_128	OK	5.34269	4.63113	-0.206204	-0.304511	0.59555	0.999299	no
TraesCS1A02G188400	TraesCS1A02G188400	-	1A:340249594-340250151	8_6_94	8_6_128	OK	5.39742	7.1311	0.401856	0.539908	0.4233	0.999299	no
TraesCS1A02G188500	TraesCS1A02G188500	-	1A:340409311-340413789	8_6_94	8_6_128	OK	8.75139	10.1824	0.218497	0.298226	0.5945	0.999299	no
TraesCS1A02G188600	TraesCS1A02G188600	-	1A:340415025-340428765	8_6_94	8_6_128	OK	6.58245	5.82114	-0.177323	-0.269432	0.6373	0.999299	no
TraesCS1A02G188700	TraesCS1A02G188700	-	1A:341015025-341017660	8_6_94	8_6_128	OK	8.87936	8.9091	0.00482489	0.00798976	0.9894	0.999299	no
TraesCS1A02G188800	TraesCS1A02G188800	-	1A:341867720-341871890	8_6_94	8_6_128	OK	4.89436	4.8272	-0.0199336	-0.0302986	0.95775	0.999299	no
TraesCS1A02G188900	TraesCS1A02G188900	-	1A:341872093-341873949	8_6_94	8_6_128	OK	4.77427	4.97182	0.0584955	0.0637661	0.91495	0.999299	no
TraesCS1A02G189000	TraesCS1A02G189000	-	1A:342379979-342384645	8_6_94	8_6_128	OK	1.79421	1.49473	-0.263461	-0.349669	0.5422	0.999299	no
TraesCS1A02G189100	TraesCS1A02G189100	-	1A:342387314-342391668	8_6_94	8_6_128	OK	8.20045	6.69055	-0.293578	-0.461532	0.43905	0.999299	no
TraesCS1A02G189200	TraesCS1A02G189200	-	1A:342391688-342393474	8_6_94	8_6_128	OK	2.77629	2.04559	-0.440642	-0.39687	0.49225	0.999299	no
TraesCS1A02G189500	TraesCS1A02G189500	-	1A:342875130-342878854	8_6_94	8_6_128	OK	0.500996	0.428375	-0.225923	-0.184233	0.7597	0.999299	no
TraesCS1A02G189600	TraesCS1A02G189600	-	1A:343389703-343395042	8_6_94	8_6_128	OK	4.95077	6.04305	0.287625	0.437623	0.4356	0.999299	no
TraesCS1A02G189700	TraesCS1A02G189700	-	1A:343395335-343397180	8_6_94	8_6_128	OK	0.615673	0.832778	0.435769	0.241873	0.6622	0.999299	no
TraesCS1A02G190200	TraesCS1A02G190200	-	1A:343680836-343685974	8_6_94	8_6_128	OK	6.62123	7.36918	0.154404	0.251629	0.658	0.999299	no
TraesCS1A02G190400	TraesCS1A02G190400	-	1A:344189325-344189787	8_6_94	8_6_128	OK	30.9636	47.6793	0.62279	0.822076	0.168	0.999299	no
TraesCS1A02G190500	TraesCS1A02G190500	-	1A:344290257-344294613	8_6_94	8_6_128	OK	2.86297	3.02001	0.0770449	0.116715	0.83615	0.999299	no
TraesCS1A02G190700	TraesCS1A02G190700	-	1A:344480198-344488546	8_6_94	8_6_128	OK	1.65635	1.14357	-0.534464	-0.876188	0.1261	0.999299	no
TraesCS1A02G190800	TraesCS1A02G190800	-	1A:345108252-345116586	8_6_94	8_6_128	OK	6.11632	4.40006	-0.475139	-0.807659	0.166	0.999299	no
TraesCS1A02G190900	TraesCS1A02G190900	-	1A:345167844-345172017	8_6_94	8_6_128	OK	11.5799	13.2813	0.197774	0.316435	0.5723	0.999299	no
TraesCS1A02G191000	TraesCS1A02G191000	-	1A:345299959-345304595	8_6_94	8_6_128	OK	1.88113	1.44258	-0.382951	-0.38421	0.4935	0.999299	no
TraesCS1A02G191300	TraesCS1A02G191300	-	1A:345783581-345786960	8_6_94	8_6_128	OK	9.02971	6.41963	-0.49219	-0.82136	0.148	0.999299	no
TraesCS1A02G191400	TraesCS1A02G191400	-	1A:345787884-345790279	8_6_94	8_6_128	OK	11.7482	10.2255	-0.200261	-0.33219	0.5503	0.999299	no
TraesCS1A02G191700	TraesCS1A02G191700	-	1A:346681496-346682748	8_6_94	8_6_128	OK	10.7325	9.8467	-0.12428	-0.183496	0.74245	0.999299	no
TraesCS1A02G191800	TraesCS1A02G191800	-	1A:347319839-347322090	8_6_94	8_6_128	OK	22.4471	8.76413	-1.35685	-1.99607	0.00105	0.164619	no
TraesCS1A02G191900	TraesCS1A02G191900	-	1A:347322209-347325380	8_6_94	8_6_128	OK	12.3454	14.7487	0.256621	0.389735	0.5011	0.999299	no
TraesCS1A02G192200	TraesCS1A02G192200	-	1A:347619019-347621797	8_6_94	8_6_128	OK	35.5959	32.0737	-0.150322	-0.243887	0.67565	0.999299	no
TraesCS1A02G192300	TraesCS1A02G192300	-	1A:347633898-347635924	8_6_94	8_6_128	OK	7.56683	6.6477	-0.186833	-0.316777	0.5885	0.999299	no
TraesCS1A02G192400	TraesCS1A02G192400	-	1A:347640296-347646899	8_6_94	8_6_128	OK	1.24461	1.2449	0.00033684	0.000443054	0.996	0.999299	no
TraesCS1A02G192500	TraesCS1A02G192500	-	1A:347918470-347920800	8_6_94	8_6_128	OK	2.51995	3.04131	0.2713	0.339015	0.549	0.999299	no
TraesCS1A02G192600	TraesCS1A02G192600	-	1A:347922419-347923294	8_6_94	8_6_128	OK	14.6901	14.0381	-0.0654964	-0.0712119	0.90315	0.999299	no
TraesCS1A02G192800	TraesCS1A02G192800	-	1A:348398565-348400900	8_6_94	8_6_128	OK	6.11431	6.16431	0.0117507	0.0151437	0.9803	0.999299	no
TraesCS1A02G193000	TraesCS1A02G193000	-	1A:348717272-348721726	8_6_94	8_6_128	OK	3.59619	2.73439	-0.395252	-0.557061	0.3377	0.999299	no
TraesCS1A02G193200	TraesCS1A02G193200	-	1A:349358464-349360851	8_6_94	8_6_128	OK	4.29495	3.11852	-0.461782	-0.433191	0.44785	0.999299	no
TraesCS1A02G193300	TraesCS1A02G193300	-	1A:349997362-350018551	8_6_94	8_6_128	OK	1.03155	0.802086	-0.362989	-0.599832	0.3082	0.999299	no
TraesCS1A02G193400	TraesCS1A02G193400	-	1A:350395520-350401398	8_6_94	8_6_128	OK	3.06071	5.44006	0.829757	1.20638	0.0419	0.999299	no
TraesCS1A02G193500	TraesCS1A02G193500	-	1A:350749389-350752293	8_6_94	8_6_128	OK	28.2259	26.2002	-0.107441	-0.182039	0.7436	0.999299	no
TraesCS1A02G193600	TraesCS1A02G193600	-	1A:350752533-350763077	8_6_94	8_6_128	OK	1.06029	1.05787	-0.00329373	-0.00523866	0.99315	0.999299	no
TraesCS1A02G193800	TraesCS1A02G193800	-	1A:351340624-351340980	8_6_94	8_6_128	OK	3.3654	1.45895	-1.20585	-0.716131	0.328	0.999299	no
TraesCS1A02G193900	TraesCS1A02G193900	-	1A:351343638-351347996	8_6_94	8_6_128	OK	6.08116	7.35483	0.274345	0.0881391	0.91085	0.999299	no
TraesCS1A02G194000	TraesCS1A02G194000	-	1A:351343638-351347996	8_6_94	8_6_128	OK	60.3875	63.6009	0.0747964	0.131353	0.8247	0.999299	no
TraesCS1A02G194100	TraesCS1A02G194100	-	1A:351349022-351350790	8_6_94	8_6_128	OK	6.83781	6.636	-0.0432204	-0.068092	0.90375	0.999299	no
TraesCS1A02G194200	TraesCS1A02G194200	-	1A:351474704-351476085	8_6_94	8_6_128	OK	5.04553	1.21749	-2.0511	-1.93683	0.00915	0.752333	no
TraesCS1A02G194400	TraesCS1A02G194400	-	1A:351604601-351608182	8_6_94	8_6_128	OK	9.86426	13.4426	0.446531	0.647574	0.241	0.999299	no
TraesCS1A02G194500	TraesCS1A02G194500	-	1A:351856639-351859473	8_6_94	8_6_128	OK	2.97481	6.29775	1.08204	0.466314	0.51645	0.999299	no
TraesCS1A02G194600	TraesCS1A02G194600	-	1A:351856639-351859473	8_6_94	8_6_128	OK	2.49669	2.41202	-0.0497759	-0.0461915	0.936	0.999299	no
TraesCS1A02G194800	TraesCS1A02G194800	-	1A:351878372-351882317	8_6_94	8_6_128	OK	4.82804	3.95739	-0.286889	-0.388621	0.49875	0.999299	no
TraesCS1A02G194900	TraesCS1A02G194900	-	1A:351882935-351886581	8_6_94	8_6_128	OK	14.8749	17.1426	0.204698	0.338933	0.5572	0.999299	no
TraesCS1A02G195000	TraesCS1A02G195000	-	1A:352013036-352016495	8_6_94	8_6_128	OK	9.50413	8.30075	-0.195314	-0.343461	0.56075	0.999299	no
TraesCS1A02G195100	TraesCS1A02G195100	-	1A:352136860-352140961	8_6_94	8_6_128	OK	2.81872	2.18376	-0.368224	-0.503911	0.39045	0.999299	no
TraesCS1A02G195200	TraesCS1A02G195200	-	1A:352173115-352180076	8_6_94	8_6_128	OK	4.95435	4.10128	-0.272621	-0.454623	0.4411	0.999299	no
TraesCS1A02G195300	TraesCS1A02G195300	-	1A:352852083-352862015	8_6_94	8_6_128	OK	3.76018	3.64883	-0.0433678	-0.0735423	0.8934	0.999299	no
TraesCS1A02G195400	TraesCS1A02G195400	-	1A:353251751-353256652	8_6_94	8_6_128	OK	15.7254	13.6309	-0.206218	-0.355708	0.54405	0.999299	no
TraesCS1A02G195500	TraesCS1A02G195500	-	1A:353256783-353259995	8_6_94	8_6_128	OK	48.8457	48.2294	-0.018318	-0.031831	0.95715	0.999299	no
TraesCS1A02G195700	TraesCS1A02G195700	-	1A:353625763-353631621	8_6_94	8_6_128	OK	2.29641	1.9248	-0.254672	-0.399838	0.49235	0.999299	no
TraesCS1A02G195900	TraesCS1A02G195900	-	1A:353913628-353917286	8_6_94	8_6_128	OK	1.22113	0.966966	-0.336674	-0.322068	0.56855	0.999299	no
TraesCS1A02G196000	TraesCS1A02G196000	-	1A:354189073-354191293	8_6_94	8_6_128	OK	4.01595	4.02976	0.0049519	0.00607302	0.99225	0.999299	no
TraesCS1A02G196300	TraesCS1A02G196300	-	1A:354303688-354308075	8_6_94	8_6_128	OK	19.2684	20.6104	0.0971371	0.16492	0.7753	0.999299	no
TraesCS1A02G196400	TraesCS1A02G196400	-	1A:354823587-354824724	8_6_94	8_6_128	OK	3.43825	3.75422	0.126836	0.0939135	0.8694	0.999299	no
TraesCS1A02G196500	TraesCS1A02G196500	-	1A:354934936-354937526	8_6_94	8_6_128	OK	16.6819	9.58444	-0.799519	-1.05837	0.05765	0.999299	no
TraesCS1A02G196600	TraesCS1A02G196600	-	1A:354937758-354940442	8_6_94	8_6_128	OK	7.54584	7.18115	-0.0714658	-0.123689	0.83075	0.999299	no
TraesCS1A02G196700	TraesCS1A02G196700	-	1A:354943356-354948394	8_6_94	8_6_128	OK	0.316692	0.388035	0.293109	0.216299	0.69425	0.999299	no
TraesCS1A02G196800	TraesCS1A02G196800	-	1A:354950049-354955890	8_6_94	8_6_128	OK	1.4501	1.05709	-0.456054	-0.570279	0.32155	0.999299	no
TraesCS1A02G197000	TraesCS1A02G197000	-	1A:355320320-355334094	8_6_94	8_6_128	OK	0.412356	0.229397	-0.846047	-0.48581	0.45765	0.999299	no
TraesCS1A02G197200	TraesCS1A02G197200	-	1A:355320320-355334094	8_6_94	8_6_128	OK	2.44348	2.97643	0.284646	0.40791	0.48615	0.999299	no
TraesCS1A02G197300	TraesCS1A02G197300	-	1A:355335879-355338713	8_6_94	8_6_128	OK	40.2385	38.4814	-0.0644146	-0.109933	0.85	0.999299	no
TraesCS1A02G197500	TraesCS1A02G197500	-	1A:355345019-355348510	8_6_94	8_6_128	OK	9.60604	12.4845	0.378126	0.574674	0.31635	0.999299	no
TraesCS1A02G197600	TraesCS1A02G197600	-	1A:355624055-355628073	8_6_94	8_6_128	OK	17.0831	14.3516	-0.251363	-0.427804	0.4485	0.999299	no
TraesCS1A02G197700	TraesCS1A02G197700	-	1A:355629144-355631608	8_6_94	8_6_128	OK	6.13639	5.7325	-0.0982256	-0.134686	0.80885	0.999299	no
TraesCS1A02G197800	TraesCS1A02G197800	-	1A:355714312-355716842	8_6_94	8_6_128	OK	9.27233	8.99957	-0.0430756	-0.0705202	0.9041	0.999299	no
TraesCS1A02G197900	TraesCS1A02G197900	-	1A:355718259-355719087	8_6_94	8_6_128	OK	79.5266	78.921	-0.0110277	-0.0189986	0.9739	0.999299	no
TraesCS1A02G198000	TraesCS1A02G198000	-	1A:355720784-355722734	8_6_94	8_6_128	OK	4.41538	3.90562	-0.176985	-0.237666	0.6799	0.999299	no
TraesCS1A02G198100	TraesCS1A02G198100	-	1A:355730242-355735445	8_6_94	8_6_128	OK	4.85519	4.42301	-0.1345	-0.215205	0.71785	0.999299	no
TraesCS1A02G198200	TraesCS1A02G198200	-	1A:356389926-356392775	8_6_94	8_6_128	OK	3.70417	3.71398	0.00381877	0.00552343	0.9931	0.999299	no
TraesCS1A02G198300	TraesCS1A02G198300	-	1A:356427949-356430605	8_6_94	8_6_128	OK	1.01169	0.450286	-1.16785	-0.942009	0.22095	0.999299	no
TraesCS1A02G198400	TraesCS1A02G198400	-	1A:356471269-356474267	8_6_94	8_6_128	OK	52.5963	41.0566	-0.357347	-0.611323	0.27535	0.999299	no
TraesCS1A02G198500	TraesCS1A02G198500	-	1A:356474336-356476835	8_6_94	8_6_128	OK	5.94551	8.53163	0.52102	0.764302	0.18665	0.999299	no
TraesCS1A02G198600	TraesCS1A02G198600	-	1A:357062028-357077269	8_6_94	8_6_128	OK	123.665	112.642	-0.13469	-0.195154	0.7341	0.999299	no
TraesCS1A02G198700	TraesCS1A02G198700	-	1A:357062028-357077269	8_6_94	8_6_128	OK	0.974825	0.851355	-0.195382	-0.0796847	0.91255	0.999299	no
TraesCS1A02G198800	TraesCS1A02G198800	-	1A:357121053-357123995	8_6_94	8_6_128	OK	2.75095	2.64264	-0.0579526	-0.0516638	0.9286	0.999299	no
TraesCS1A02G198900	TraesCS1A02G198900	-	1A:357414941-357418373	8_6_94	8_6_128	OK	23.4941	28.8413	0.295841	0.465049	0.4167	0.999299	no
TraesCS1A02G199000	TraesCS1A02G199000	-	1A:357763071-357781554	8_6_94	8_6_128	OK	1.53218	1.49802	-0.0325329	-0.0524595	0.9299	0.999299	no
TraesCS1A02G199500	TraesCS1A02G199500	-	1A:358176328-358179493	8_6_94	8_6_128	OK	12.3776	8.64734	-0.517399	-0.78868	0.14755	0.999299	no
TraesCS1A02G200000	TraesCS1A02G200000	-	1A:359689253-359690781	8_6_94	8_6_128	OK	24.7348	16.4361	-0.589671	-0.931452	0.10195	0.999299	no
TraesCS1A02G200200	TraesCS1A02G200200	-	1A:360009366-360011036	8_6_94	8_6_128	OK	5.82977	5.22813	-0.157146	-0.177755	0.747	0.999299	no
TraesCS1A02G200800	TraesCS1A02G200800	-	1A:361352159-361359053	8_6_94	8_6_128	OK	5.07642	5.03811	-0.0109292	-0.0178411	0.9749	0.999299	no
TraesCS1A02G200900	TraesCS1A02G200900	-	1A:361509861-361517115	8_6_94	8_6_128	OK	0.735435	0.884951	0.267	0.402893	0.4851	0.999299	no
TraesCS1A02G201200	TraesCS1A02G201200	-	1A:362193526-362195887	8_6_94	8_6_128	OK	3.52836	2.93521	-0.265531	-0.224293	0.6956	0.999299	no
TraesCS1A02G201300	TraesCS1A02G201300	-	1A:362209634-362210289	8_6_94	8_6_128	OK	128.566	151.731	0.239011	0.372396	0.50795	0.999299	no
TraesCS1A02G201400	TraesCS1A02G201400	-	1A:362403113-362405555	8_6_94	8_6_128	OK	1.12128	1.01537	-0.143134	-0.097686	0.84935	0.999299	no
TraesCS1A02G201500	TraesCS1A02G201500	-	1A:362620172-362622906	8_6_94	8_6_128	OK	0.634099	0.88936	0.488059	0.51805	0.3517	0.999299	no
TraesCS1A02G201600	TraesCS1A02G201600	-	1A:362861942-362866378	8_6_94	8_6_128	OK	39.6261	36.0889	-0.134894	-0.218814	0.7027	0.999299	no
TraesCS1A02G201700	TraesCS1A02G201700	-	1A:363006017-363007340	8_6_94	8_6_128	OK	6.5428	4.46542	-0.551113	-0.717797	0.22185	0.999299	no
TraesCS1A02G202000	TraesCS1A02G202000	-	1A:363047772-363052288	8_6_94	8_6_128	OK	2.44866	3.3371	0.446604	0.62133	0.25395	0.999299	no
TraesCS1A02G202200	TraesCS1A02G202200	-	1A:363423830-363426660	8_6_94	8_6_128	OK	0.258237	0.680705	1.39833	0.645902	0.26515	0.999299	no
TraesCS1A02G202300	TraesCS1A02G202300	-	1A:363451668-363455323	8_6_94	8_6_128	OK	11.0217	9.81861	-0.166751	-0.290904	0.61065	0.999299	no
TraesCS1A02G203000	TraesCS1A02G203000	-	1A:364226063-364230622	8_6_94	8_6_128	OK	12.4178	12.5307	0.0130541	0.0233359	0.96955	0.999299	no
TraesCS1A02G203200	TraesCS1A02G203200	-	1A:364655696-364656832	8_6_94	8_6_128	OK	3.48924	3.99386	0.194872	0.146844	0.79725	0.999299	no
TraesCS1A02G203300	TraesCS1A02G203300	-	1A:364935625-364936558	8_6_94	8_6_128	OK	1.74111	2.20019	0.337616	0.180625	0.7377	0.999299	no
TraesCS1A02G203400	TraesCS1A02G203400	-	1A:365064926-365071233	8_6_94	8_6_128	OK	4.5955	3.64412	-0.334653	-0.534552	0.3549	0.999299	no
TraesCS1A02G203600	TraesCS1A02G203600	-	1A:365492203-365493755	8_6_94	8_6_128	OK	0.135709	1.41792	3.38519	1.7816	0.2408	0.999299	no
TraesCS1A02G203700	TraesCS1A02G203700	-	1A:365507409-365508980	8_6_94	8_6_128	OK	0.714626	14.1033	4.3027	3.15213	0.0015	0.22141	no
TraesCS1A02G203800	TraesCS1A02G203800	-	1A:365536061-365536994	8_6_94	8_6_128	OK	3.09917	3.29262	0.0873525	0.0725593	0.9038	0.999299	no
TraesCS1A02G203900	TraesCS1A02G203900	-	1A:365617808-365619048	8_6_94	8_6_128	OK	30.6635	30.5067	-0.00739868	-0.0117755	0.98525	0.999299	no
TraesCS1A02G204200	TraesCS1A02G204200	-	1A:366265076-366268189	8_6_94	8_6_128	OK	4.72651	4.36474	-0.11488	-0.18785	0.7444	0.999299	no
TraesCS1A02G204300	TraesCS1A02G204300	-	1A:366268843-366273867	8_6_94	8_6_128	OK	2.72603	2.34186	-0.219148	-0.267635	0.63435	0.999299	no
TraesCS1A02G204700	TraesCS1A02G204700	-	1A:366543062-366544672	8_6_94	8_6_128	OK	34.2933	41.4578	0.273717	0.44638	0.4458	0.999299	no
TraesCS1A02G205000	TraesCS1A02G205000	-	1A:367010701-367011813	8_6_94	8_6_128	OK	0.605778	0.501271	-0.273198	-0.236648	0.68885	0.999299	no
TraesCS1A02G205100	TraesCS1A02G205100	-	1A:367381193-367383318	8_6_94	8_6_128	OK	0.825054	1.12464	0.4469	0.214208	0.7244	0.999299	no
TraesCS1A02G205300	TraesCS1A02G205300	-	1A:367870092-367874461	8_6_94	8_6_128	OK	6.50927	5.54404	-0.23156	-0.381388	0.50235	0.999299	no
TraesCS1A02G205400	TraesCS1A02G205400	-	1A:367874523-367877340	8_6_94	8_6_128	OK	3.37564	3.04069	-0.150759	-0.202065	0.72145	0.999299	no
TraesCS1A02G205600	TraesCS1A02G205600	-	1A:368196475-368198581	8_6_94	8_6_128	OK	7.02672	5.46547	-0.362506	-0.525336	0.34585	0.999299	no
TraesCS1A02G205700	TraesCS1A02G205700	-	1A:368358195-368360794	8_6_94	8_6_128	OK	10.4581	13.7904	0.399046	0.613985	0.25145	0.999299	no
TraesCS1A02G206000	TraesCS1A02G206000	-	1A:368366470-368375959	8_6_94	8_6_128	OK	2.27018	2.22886	-0.0264997	-0.0331134	0.9532	0.999299	no
TraesCS1A02G206100	TraesCS1A02G206100	-	1A:368711527-368714085	8_6_94	8_6_128	OK	1.07834	0.628961	-0.777776	-0.5672	0.2882	0.999299	no
TraesCS1A02G206200	TraesCS1A02G206200	-	1A:368745827-368747034	8_6_94	8_6_128	OK	2.58014	1.92437	-0.42306	-0.437885	0.44665	0.999299	no
TraesCS1A02G206300	TraesCS1A02G206300	-	1A:368797509-368799818	8_6_94	8_6_128	OK	2.60107	2.23681	-0.217667	-0.245935	0.6587	0.999299	no
TraesCS1A02G206400	TraesCS1A02G206400	-	1A:368799976-368802673	8_6_94	8_6_128	OK	2.65467	4.04968	0.609274	0.754001	0.17415	0.999299	no
TraesCS1A02G206500	TraesCS1A02G206500	-	1A:368802964-368803839	8_6_94	8_6_128	OK	1.31033	4.49734	1.77914	1.0672	0.10475	0.999299	no
TraesCS1A02G206600	TraesCS1A02G206600	-	1A:368807836-368816199	8_6_94	8_6_128	OK	3.54245	2.58953	-0.452056	-0.769138	0.1831	0.999299	no
TraesCS1A02G206700	TraesCS1A02G206700	-	1A:368819738-368830138	8_6_94	8_6_128	OK	4.14399	3.57494	-0.213101	-0.380751	0.49865	0.999299	no
TraesCS1A02G206800	TraesCS1A02G206800	-	1A:368831472-368832558	8_6_94	8_6_128	OK	1.2168	1.12458	-0.113696	-0.0952205	0.8672	0.999299	no
TraesCS1A02G206900	TraesCS1A02G206900	-	1A:369048986-369054383	8_6_94	8_6_128	OK	11.1454	7.76309	-0.521743	-0.929574	0.112	0.999299	no
TraesCS1A02G207000	TraesCS1A02G207000	-	1A:369083036-369085306	8_6_94	8_6_128	OK	2.56491	2.56314	-0.000997772	-0.000967832	0.99185	0.999299	no
TraesCS1A02G207200	TraesCS1A02G207200	-	1A:369272607-369273234	8_6_94	8_6_128	OK	0.664224	0.40496	-0.71389	-0.381688	0.6575	0.999299	no
TraesCS1A02G207500	TraesCS1A02G207500	-	1A:369494316-369496446	8_6_94	8_6_128	OK	3.55843	2.71786	-0.388773	-0.538897	0.34655	0.999299	no
TraesCS1A02G207600	TraesCS1A02G207600	-	1A:369496595-369497847	8_6_94	8_6_128	OK	0.976645	1.32494	0.440016	0.258162	0.6642	0.999299	no
TraesCS1A02G207700	TraesCS1A02G207700	-	1A:369502936-369513884	8_6_94	8_6_128	OK	1.48209	1.61045	0.119827	0.180768	0.7525	0.999299	no
TraesCS1A02G208000	TraesCS1A02G208000	-	1A:369694639-369698406	8_6_94	8_6_128	OK	1.0252	0.764698	-0.422941	-0.545369	0.3291	0.999299	no
TraesCS1A02G208400	TraesCS1A02G208400	-	1A:370021550-370025217	8_6_94	8_6_128	OK	8.44739	5.9316	-0.510085	-0.867909	0.1234	0.999299	no
TraesCS1A02G208500	TraesCS1A02G208500	-	1A:370092548-370097701	8_6_94	8_6_128	OK	8.77332	8.37254	-0.0674573	-0.117686	0.8392	0.999299	no
TraesCS1A02G208600	TraesCS1A02G208600	-	1A:370102575-370108219	8_6_94	8_6_128	OK	4.04783	3.7159	-0.123439	-0.2179	0.7122	0.999299	no
TraesCS1A02G208700	TraesCS1A02G208700	-	1A:370108508-370111042	8_6_94	8_6_128	OK	0.165076	0.65861	1.99629	1.17878	0.0764	0.999299	no
TraesCS1A02G208900	TraesCS1A02G208900	-	1A:371079271-371082258	8_6_94	8_6_128	OK	1.86024	1.49854	-0.31193	-0.345152	0.54995	0.999299	no
TraesCS1A02G209100	TraesCS1A02G209100	-	1A:371219823-371221463	8_6_94	8_6_128	OK	1.94034	1.35677	-0.516139	-0.268942	0.6212	0.999299	no
TraesCS1A02G209400	TraesCS1A02G209400	-	1A:372067593-372070231	8_6_94	8_6_128	OK	3.19699	4.46159	0.480843	0.546437	0.3454	0.999299	no
TraesCS1A02G209600	TraesCS1A02G209600	-	1A:372236292-372240822	8_6_94	8_6_128	OK	37.0578	45.5883	0.298884	0.477757	0.3875	0.999299	no
TraesCS1A02G209700	TraesCS1A02G209700	-	1A:372241196-372241757	8_6_94	8_6_128	OK	2.24656	5.85993	1.38316	1.05148	0.069	0.999299	no
TraesCS1A02G210000	TraesCS1A02G210000	-	1A:372467567-372467930	8_6_94	8_6_128	OK	2.10523	1.69089	-0.316192	-0.185941	0.79585	0.999299	no
TraesCS1A02G210200	TraesCS1A02G210200	-	1A:372549787-372554767	8_6_94	8_6_128	OK	8.37896	6.47143	-0.372686	-0.632973	0.26315	0.999299	no
TraesCS1A02G210300	TraesCS1A02G210300	-	1A:372624793-372637165	8_6_94	8_6_128	OK	4.78797	4.83505	0.014116	0.0220144	0.96805	0.999299	no
TraesCS1A02G210400	TraesCS1A02G210400	-	1A:372639120-372643307	8_6_94	8_6_128	OK	0.522978	0.295204	-0.825035	-0.729623	0.22795	0.999299	no
TraesCS1A02G210500	TraesCS1A02G210500	-	1A:372909546-372911213	8_6_94	8_6_128	OK	4.3444	7.32125	0.752932	0.814213	0.15715	0.999299	no
TraesCS1A02G210600	TraesCS1A02G210600	-	1A:372942514-372944762	8_6_94	8_6_128	OK	1.18112	0.814153	-0.536784	-0.479199	0.3932	0.999299	no
TraesCS1A02G210700	TraesCS1A02G210700	-	1A:373263228-373264110	8_6_94	8_6_128	OK	1.86442	1.03658	-0.846896	-0.5325	0.48425	0.999299	no
TraesCS1A02G210800	TraesCS1A02G210800	-	1A:373313407-373320576	8_6_94	8_6_128	OK	1.18937	1.03245	-0.204122	-0.27554	0.63025	0.999299	no
TraesCS1A02G211000	TraesCS1A02G211000	-	1A:373770845-373774884	8_6_94	8_6_128	OK	8.71446	3.69561	-1.2376	-1.44408	0.01065	0.819103	no
TraesCS1A02G211100	TraesCS1A02G211100	-	1A:374054708-374056961	8_6_94	8_6_128	OK	2.13057	1.91202	-0.156142	-0.17234	0.7696	0.999299	no
TraesCS1A02G211200	TraesCS1A02G211200	-	1A:374136781-374137647	8_6_94	8_6_128	OK	1.17691	0	#NAME?	#NAME?	5e-05	0.0141582	yes
TraesCS1A02G211300	TraesCS1A02G211300	-	1A:374167246-374169463	8_6_94	8_6_128	OK	10.7552	6.79848	-0.661753	-1.01165	0.11585	0.999299	no
TraesCS1A02G211500	TraesCS1A02G211500	-	1A:374214038-374217445	8_6_94	8_6_128	OK	0.444097	0.165076	-1.42774	-0.788389	0.18445	0.999299	no
TraesCS1A02G211600	TraesCS1A02G211600	-	1A:374217712-374219255	8_6_94	8_6_128	OK	6.91615	8.55463	0.306735	0.430568	0.45775	0.999299	no
TraesCS1A02G211800	TraesCS1A02G211800	-	1A:374277932-374278937	8_6_94	8_6_128	OK	1.1486	1.81842	0.662808	0.384125	0.5098	0.999299	no
TraesCS1A02G211900	TraesCS1A02G211900	-	1A:374566585-374570315	8_6_94	8_6_128	OK	0.873975	0.818393	-0.0947973	-0.118612	0.8338	0.999299	no
TraesCS1A02G212000	TraesCS1A02G212000	-	1A:374689235-374690910	8_6_94	8_6_128	OK	29.5793	25.2721	-0.22704	-0.380686	0.5119	0.999299	no
TraesCS1A02G212300	TraesCS1A02G212300	-	1A:375014695-375016345	8_6_94	8_6_128	OK	1.48172	0.640967	-1.20895	-0.968909	0.1136	0.999299	no
TraesCS1A02G212400	TraesCS1A02G212400	-	1A:375112040-375113726	8_6_94	8_6_128	OK	34.9017	35.6253	0.0296074	0.0513328	0.9299	0.999299	no
TraesCS1A02G212600	TraesCS1A02G212600	-	1A:375467612-375469315	8_6_94	8_6_128	OK	75.902	93.566	0.301846	0.528968	0.35285	0.999299	no
TraesCS1A02G212700	TraesCS1A02G212700	-	1A:375471251-375477408	8_6_94	8_6_128	OK	7.05961	4.7719	-0.565026	-0.663652	0.23905	0.999299	no
TraesCS1A02G212800	TraesCS1A02G212800	-	1A:376135406-376155653	8_6_94	8_6_128	OK	3.48732	3.14765	-0.147847	-0.261306	0.6571	0.999299	no
TraesCS1A02G212900	TraesCS1A02G212900	-	1A:376476401-376480121	8_6_94	8_6_128	OK	5.14457	7.43911	0.532079	0.780264	0.16345	0.999299	no
TraesCS1A02G213000	TraesCS1A02G213000	-	1A:376501861-376506945	8_6_94	8_6_128	OK	6.67986	5.42569	-0.30001	-0.516948	0.3644	0.999299	no
TraesCS1A02G213100	TraesCS1A02G213100	-	1A:376509120-376512953	8_6_94	8_6_128	OK	15.9705	15.7517	-0.0198994	-0.0319725	0.9533	0.999299	no
TraesCS1A02G213300	TraesCS1A02G213300	-	1A:376513007-376515549	8_6_94	8_6_128	OK	1.8151	1.26597	-0.519803	-0.528677	0.35925	0.999299	no
TraesCS1A02G213400	TraesCS1A02G213400	-	1A:376670248-376674535	8_6_94	8_6_128	OK	2.37611	1.95295	-0.282947	-0.423398	0.4665	0.999299	no
TraesCS1A02G213600	TraesCS1A02G213600	-	1A:376784996-376786845	8_6_94	8_6_128	OK	46.7734	42.68	-0.132125	-0.22595	0.69535	0.999299	no
TraesCS1A02G213900	TraesCS1A02G213900	-	1A:377023379-377028566	8_6_94	8_6_128	OK	0.521343	0.456086	-0.192929	-0.183408	0.7422	0.999299	no
TraesCS1A02G214100	TraesCS1A02G214100	-	1A:377212730-377216328	8_6_94	8_6_128	OK	0.396972	0.345736	-0.199369	-0.169444	0.74835	0.999299	no
TraesCS1A02G214200	TraesCS1A02G214200	-	1A:377223059-377228588	8_6_94	8_6_128	OK	0.648218	0.730917	0.173229	0.186961	0.7368	0.999299	no
TraesCS1A02G214300	TraesCS1A02G214300	-	1A:377426420-377429880	8_6_94	8_6_128	OK	1.31321	1.28589	-0.0303304	-0.0370063	0.95225	0.999299	no
TraesCS1A02G214600	TraesCS1A02G214600	-	1A:377499762-377502642	8_6_94	8_6_128	OK	106.999	85.116	-0.330102	-0.564389	0.31915	0.999299	no
TraesCS1A02G214700	TraesCS1A02G214700	-	1A:377613068-377615762	8_6_94	8_6_128	OK	0.923775	1.33949	0.536071	0.532145	0.32285	0.999299	no
TraesCS1A02G215100	TraesCS1A02G215100	-	1A:380261963-380264364	8_6_94	8_6_128	OK	0.783048	0.789079	0.0110683	0.00940645	0.9889	0.999299	no
TraesCS1A02G215300	TraesCS1A02G215300	-	1A:380889643-380890816	8_6_94	8_6_128	OK	1.70935	5.28354	1.62805	1.23982	0.05405	0.999299	no
TraesCS1A02G215400	TraesCS1A02G215400	-	1A:380939667-380973697	8_6_94	8_6_128	OK	2.11757	1.71902	-0.30082	-0.539115	0.34505	0.999299	no
TraesCS1A02G215500	TraesCS1A02G215500	-	1A:381096099-381098610	8_6_94	8_6_128	OK	19.0745	14.1532	-0.430517	-0.623586	0.25485	0.999299	no
TraesCS1A02G215600	TraesCS1A02G215600	-	1A:381274138-381277555	8_6_94	8_6_128	OK	3.6961	4.35187	0.23563	0.341439	0.5493	0.999299	no
TraesCS1A02G215700	TraesCS1A02G215700	-	1A:381304832-381312507	8_6_94	8_6_128	OK	10.593	10.1561	-0.0607609	-0.0986598	0.8523	0.999299	no
TraesCS1A02G215800	TraesCS1A02G215800	-	1A:381313931-381318932	8_6_94	8_6_128	OK	2.86845	2.44444	-0.230769	-0.331489	0.56545	0.999299	no
TraesCS1A02G215900	TraesCS1A02G215900	-	1A:381819325-381822599	8_6_94	8_6_128	OK	0.670227	0.659956	-0.0222797	-0.0165151	0.9765	0.999299	no
TraesCS1A02G216300	TraesCS1A02G216300	-	1A:382252187-382253147	8_6_94	8_6_128	OK	10.2853	10.1056	-0.0254351	-0.025576	0.9618	0.999299	no
TraesCS1A02G216700	TraesCS1A02G216700	-	1A:384307868-384313432	8_6_94	8_6_128	OK	3.27796	3.63348	0.148556	0.12496	0.8309	0.999299	no
TraesCS1A02G216800	TraesCS1A02G216800	-	1A:384324129-384326787	8_6_94	8_6_128	OK	4.22915	4.52976	0.099069	0.131436	0.8151	0.999299	no
TraesCS1A02G216900	TraesCS1A02G216900	-	1A:384331725-384336431	8_6_94	8_6_128	OK	5.39386	5.11693	-0.0760397	-0.126854	0.82315	0.999299	no
TraesCS1A02G217000	TraesCS1A02G217000	-	1A:384774594-384776285	8_6_94	8_6_128	OK	13.6669	15.6297	0.193601	0.263087	0.64115	0.999299	no
TraesCS1A02G217200	TraesCS1A02G217200	-	1A:385274609-385277432	8_6_94	8_6_128	OK	187.498	199.374	0.0886054	0.126008	0.82755	0.999299	no
TraesCS1A02G217300	TraesCS1A02G217300	-	1A:385350139-385353160	8_6_94	8_6_128	OK	63.2654	49.2861	-0.360237	-0.618823	0.2768	0.999299	no
TraesCS1A02G217400	TraesCS1A02G217400	-	1A:385354479-385359921	8_6_94	8_6_128	OK	1.21017	1.43622	0.247068	0.334629	0.5579	0.999299	no
TraesCS1A02G217500	TraesCS1A02G217500	-	1A:385650059-385653052	8_6_94	8_6_128	OK	1.12414	1.15901	0.044077	0.0477995	0.9332	0.999299	no
TraesCS1A02G217600	TraesCS1A02G217600	-	1A:385656975-385660312	8_6_94	8_6_128	OK	2.71435	3.67507	0.437163	0.516255	0.39385	0.999299	no
TraesCS1A02G217800	TraesCS1A02G217800	-	1A:385664686-385669262	8_6_94	8_6_128	OK	1.17401	1.05754	-0.150723	-0.180637	0.7486	0.999299	no
TraesCS1A02G217900	TraesCS1A02G217900	-	1A:385887491-385900007	8_6_94	8_6_128	OK	7.49624	6.74864	-0.151569	-0.269007	0.63995	0.999299	no
TraesCS1A02G218000	TraesCS1A02G218000	-	1A:386425624-386435664	8_6_94	8_6_128	OK	4.44304	3.69086	-0.267589	-0.410448	0.47445	0.999299	no
TraesCS1A02G218100	TraesCS1A02G218100	-	1A:386479231-386480418	8_6_94	8_6_128	OK	0.231642	0.75839	1.71104	0.925193	0.186	0.999299	no
TraesCS1A02G218200	TraesCS1A02G218200	-	1A:386719857-386724132	8_6_94	8_6_128	OK	5.24794	4.83085	-0.119475	-0.18796	0.7407	0.999299	no
TraesCS1A02G218300	TraesCS1A02G218300	-	1A:386869892-386871162	8_6_94	8_6_128	OK	0.563343	1.87809	1.73718	1.02263	0.1201	0.999299	no
TraesCS1A02G218500	TraesCS1A02G218500	-	1A:387028440-387031046	8_6_94	8_6_128	OK	2.34851	4.55994	0.957272	1.12564	0.04565	0.999299	no
TraesCS1A02G218700	TraesCS1A02G218700	-	1A:387359859-387363581	8_6_94	8_6_128	OK	9.87237	7.56972	-0.383156	-0.574478	0.3152	0.999299	no
TraesCS1A02G218800	TraesCS1A02G218800	-	1A:387515312-387517299	8_6_94	8_6_128	OK	27.5559	32.6357	0.244088	0.409932	0.4776	0.999299	no
TraesCS1A02G218900	TraesCS1A02G218900	-	1A:387520023-387524441	8_6_94	8_6_128	OK	19.2942	18.7701	-0.0397296	-0.0688302	0.90985	0.999299	no
TraesCS1A02G219000	TraesCS1A02G219000	-	1A:387811366-387813490	8_6_94	8_6_128	OK	0.512316	0.79268	0.629706	0.570832	0.31425	0.999299	no
TraesCS1A02G219200	TraesCS1A02G219200	-	1A:387840337-387841862	8_6_94	8_6_128	OK	24.7906	23.0983	-0.102007	-0.164366	0.7736	0.999299	no
TraesCS1A02G219400	TraesCS1A02G219400	-	1A:388156745-388159972	8_6_94	8_6_128	OK	4.69589	4.69798	0.000641087	0.000959123	0.9981	0.999308	no
TraesCS1A02G219800	TraesCS1A02G219800	-	1A:388833591-388837249	8_6_94	8_6_128	OK	4.05011	3.6855	-0.1361	-0.213115	0.7051	0.999299	no
TraesCS1A02G220000	TraesCS1A02G220000	-	1A:388849046-388850291	8_6_94	8_6_128	OK	1.91715	1.86881	-0.0368397	-0.0366938	0.9484	0.999299	no
TraesCS1A02G220200	TraesCS1A02G220200	-	1A:389061316-389064998	8_6_94	8_6_128	OK	13.714	10.4059	-0.398255	-0.678205	0.2506	0.999299	no
TraesCS1A02G220300	TraesCS1A02G220300	-	1A:389129280-389131767	8_6_94	8_6_128	OK	2.16388	1.82412	-0.246421	-0.204062	0.72135	0.999299	no
TraesCS1A02G220800	TraesCS1A02G220800	-	1A:389823427-389828026	8_6_94	8_6_128	OK	2.04239	2.00405	-0.027338	-0.0269584	0.9646	0.999299	no
TraesCS1A02G220900	TraesCS1A02G220900	-	1A:389829661-389833845	8_6_94	8_6_128	OK	4.01377	5.47156	0.446996	0.661883	0.24285	0.999299	no
TraesCS1A02G221000	TraesCS1A02G221000	-	1A:389869225-389875163	8_6_94	8_6_128	OK	3.52061	3.03478	-0.214235	-0.241605	0.68655	0.999299	no
TraesCS1A02G221100	TraesCS1A02G221100	-	1A:390085666-390097150	8_6_94	8_6_128	OK	5.37725	4.82397	-0.156648	-0.269831	0.64215	0.999299	no
TraesCS1A02G221200	TraesCS1A02G221200	-	1A:390097716-390102128	8_6_94	8_6_128	OK	4.97927	5.9437	0.255428	0.340601	0.54825	0.999299	no
TraesCS1A02G221400	TraesCS1A02G221400	-	1A:390638794-390640183	8_6_94	8_6_128	OK	0.672318	0.429158	-0.647634	-0.377505	0.58425	0.999299	no
TraesCS1A02G221500	TraesCS1A02G221500	-	1A:390640333-390642901	8_6_94	8_6_128	OK	5.21487	6.0856	0.22277	0.216258	0.70245	0.999299	no
TraesCS1A02G221600	TraesCS1A02G221600	-	1A:390708276-390710135	8_6_94	8_6_128	OK	36.7538	49.9045	0.441279	0.755481	0.1969	0.999299	no
TraesCS1A02G221700	TraesCS1A02G221700	-	1A:391235428-391237088	8_6_94	8_6_128	OK	1.34031	0.623191	-1.10482	-0.784888	0.2358	0.999299	no
TraesCS1A02G221800	TraesCS1A02G221800	-	1A:391249412-391255585	8_6_94	8_6_128	OK	3.84403	3.11199	-0.304786	-0.433103	0.4476	0.999299	no
TraesCS1A02G221900	TraesCS1A02G221900	-	1A:391256778-391260253	8_6_94	8_6_128	OK	5.71229	6.01258	0.0739153	0.11066	0.8437	0.999299	no
TraesCS1A02G222000	TraesCS1A02G222000	-	1A:391669901-391674913	8_6_94	8_6_128	OK	14.4991	15.0561	0.0543841	0.0870658	0.87725	0.999299	no
TraesCS1A02G222200	TraesCS1A02G222200	-	1A:391846314-391851191	8_6_94	8_6_128	OK	1.61843	1.10254	-0.553758	-0.765598	0.17215	0.999299	no
TraesCS1A02G222500	TraesCS1A02G222500	-	1A:392084287-392085142	8_6_94	8_6_128	OK	3.52739	5.32952	0.595405	0.453971	0.4458	0.999299	no
TraesCS1A02G222700	TraesCS1A02G222700	-	1A:392523766-392531051	8_6_94	8_6_128	OK	5.67734	3.87664	-0.550408	-0.264414	0.66525	0.999299	no
TraesCS1A02G222800	TraesCS1A02G222800	-	1A:392523766-392531051	8_6_94	8_6_128	OK	7.28664	7.12703	-0.0319533	-0.0490016	0.9332	0.999299	no
TraesCS1A02G222900	TraesCS1A02G222900	-	1A:392744231-392747376	8_6_94	8_6_128	OK	3.30932	2.29316	-0.529197	-0.758367	0.2007	0.999299	no
TraesCS1A02G223000	TraesCS1A02G223000	-	1A:392777542-392781440	8_6_94	8_6_128	OK	4.78441	4.69219	-0.0280789	-0.0327716	0.9503	0.999299	no
TraesCS1A02G223100	TraesCS1A02G223100	-	1A:392782547-392786136	8_6_94	8_6_128	OK	0.824858	0.74948	-0.138256	-0.144641	0.8017	0.999299	no
TraesCS1A02G223200	TraesCS1A02G223200	-	1A:393456323-393459251	8_6_94	8_6_128	OK	13.9732	15.1379	0.1155	0.142945	0.79635	0.999299	no
TraesCS1A02G223300	TraesCS1A02G223300	-	1A:393461155-393469918	8_6_94	8_6_128	OK	4.0255	2.89741	-0.474405	-0.708677	0.21725	0.999299	no
TraesCS1A02G223600	TraesCS1A02G223600	-	1A:394250150-394251608	8_6_94	8_6_128	OK	0.403679	0.129615	-1.63897	-0.93052	0.2337	0.999299	no
TraesCS1A02G223700	TraesCS1A02G223700	-	1A:394252788-394261768	8_6_94	8_6_128	OK	2.93876	3.24237	0.141841	0.244811	0.66685	0.999299	no
TraesCS1A02G223800	TraesCS1A02G223800	-	1A:394299046-394302178	8_6_94	8_6_128	OK	28.3718	29.7638	0.069102	0.120778	0.83505	0.999299	no
TraesCS1A02G223900	TraesCS1A02G223900	-	1A:394319587-394322386	8_6_94	8_6_128	OK	2.91486	2.71565	-0.102133	-0.133421	0.8188	0.999299	no
TraesCS1A02G224000	TraesCS1A02G224000	-	1A:394325249-394328538	8_6_94	8_6_128	OK	19.1111	22.7873	0.253817	0.422675	0.45405	0.999299	no
TraesCS1A02G224700	TraesCS1A02G224700	-	1A:394588930-394607136	8_6_94	8_6_128	OK	31.8153	26.6872	-0.253571	-0.445481	0.447	0.999299	no
TraesCS1A02G224800	TraesCS1A02G224800	-	1A:394851596-394852955	8_6_94	8_6_128	OK	2.10067	1.83627	-0.19407	-0.201296	0.74295	0.999299	no
TraesCS1A02G224900	TraesCS1A02G224900	-	1A:394851596-394852955	8_6_94	8_6_128	OK	2.23437	2.5601	0.196331	0.125115	0.81425	0.999299	no
TraesCS1A02G225000	TraesCS1A02G225000	-	1A:395172062-395180663	8_6_94	8_6_128	OK	7.29167	7.50323	0.041263	0.0718861	0.89985	0.999299	no
TraesCS1A02G225100	TraesCS1A02G225100	-	1A:395182341-395206946	8_6_94	8_6_128	OK	0.370981	0.503248	0.439926	0.559538	0.3093	0.999299	no
TraesCS1A02G225200	TraesCS1A02G225200	-	1A:395457902-395462389	8_6_94	8_6_128	OK	6.11753	4.09175	-0.580229	-0.907232	0.12285	0.999299	no
TraesCS1A02G225600	TraesCS1A02G225600	-	1A:396100621-396102750	8_6_94	8_6_128	OK	1.95619	1.3785	-0.504948	-0.66386	0.25535	0.999299	no
TraesCS1A02G225700	TraesCS1A02G225700	-	1A:396105134-396108083	8_6_94	8_6_128	OK	16.8338	16.7262	-0.00925579	-0.0143083	0.98035	0.999299	no
TraesCS1A02G226000	TraesCS1A02G226000	-	1A:396296933-396298607	8_6_94	8_6_128	OK	4.82837	8.89238	0.881033	1.04418	0.07395	0.999299	no
TraesCS1A02G226100	TraesCS1A02G226100	-	1A:396421576-396424593	8_6_94	8_6_128	OK	0.881008	0.676456	-0.381159	-0.405762	0.4939	0.999299	no
TraesCS1A02G226200	TraesCS1A02G226200	-	1A:396425498-396426695	8_6_94	8_6_128	OK	3.46071	4.46898	0.368874	0.2985	0.59025	0.999299	no
TraesCS1A02G226300	TraesCS1A02G226300	-	1A:396427874-396432402	8_6_94	8_6_128	OK	7.92339	7.19259	-0.139606	-0.232225	0.68905	0.999299	no
TraesCS1A02G226500	TraesCS1A02G226500	-	1A:396462672-396469872	8_6_94	8_6_128	OK	2.01125	1.84162	-0.127116	-0.195413	0.7403	0.999299	no
TraesCS1A02G226600	TraesCS1A02G226600	-	1A:397053249-397053711	8_6_94	8_6_128	OK	4.54718	4.27963	-0.0874852	-0.0581964	0.9207	0.999299	no
TraesCS1A02G226700	TraesCS1A02G226700	-	1A:397081987-397084196	8_6_94	8_6_128	OK	0.650282	0.331603	-0.971606	-0.770668	0.1932	0.999299	no
TraesCS1A02G226900	TraesCS1A02G226900	-	1A:397657981-397663340	8_6_94	8_6_128	OK	0.693216	1.56768	1.17726	1.15855	0.0586	0.999299	no
TraesCS1A02G227000	TraesCS1A02G227000	-	1A:397737102-397743609	8_6_94	8_6_128	OK	7.41934	6.75851	-0.134587	-0.217761	0.7083	0.999299	no
TraesCS1A02G227200	TraesCS1A02G227200	-	1A:397771973-397776201	8_6_94	8_6_128	OK	7.65804	6.42892	-0.252398	-0.30264	0.62655	0.999299	no
TraesCS1A02G227300	TraesCS1A02G227300	-	1A:398050208-398053648	8_6_94	8_6_128	OK	5.99999	6.61732	0.141286	0.238286	0.66605	0.999299	no
TraesCS1A02G227600	TraesCS1A02G227600	-	1A:398447831-398478403	8_6_94	8_6_128	OK	2.02584	1.76964	-0.195063	-0.350396	0.5276	0.999299	no
TraesCS1A02G227700	TraesCS1A02G227700	-	1A:398666145-398670897	8_6_94	8_6_128	OK	1.51475	2.16581	0.515829	0.586868	0.234	0.999299	no
TraesCS1A02G228000	TraesCS1A02G228000	-	1A:399229266-399232767	8_6_94	8_6_128	OK	8.87675	8.49021	-0.0642314	-0.101497	0.85905	0.999299	no
TraesCS1A02G228100	TraesCS1A02G228100	-	1A:399242681-399246292	8_6_94	8_6_128	OK	0.877385	0.836567	-0.0687297	-0.0586915	0.9244	0.999299	no
TraesCS1A02G228200	TraesCS1A02G228200	-	1A:399471122-399474373	8_6_94	8_6_128	OK	19.1576	20.6698	0.109612	0.171601	0.75865	0.999299	no
TraesCS1A02G228300	TraesCS1A02G228300	-	1A:399491193-399508030	8_6_94	8_6_128	OK	3.40483	2.80383	-0.280186	-0.492887	0.3962	0.999299	no
TraesCS1A02G228400	TraesCS1A02G228400	-	1A:399591408-399592839	8_6_94	8_6_128	OK	1.62207	1.98763	0.293215	0.327363	0.5597	0.999299	no
TraesCS1A02G228600	TraesCS1A02G228600	-	1A:399892434-399893448	8_6_94	8_6_128	OK	0.102799	0.514973	2.32466	0.767564	0.2892	0.999299	no
TraesCS1A02G228700	TraesCS1A02G228700	-	1A:400955574-400956033	8_6_94	8_6_128	OK	17.6007	32.4713	0.883531	1.13525	0.0611	0.999299	no
TraesCS1A02G228800	TraesCS1A02G228800	-	1A:400960824-400962361	8_6_94	8_6_128	OK	2.74916	6.52824	1.2477	0.80169	0.1894	0.999299	no
TraesCS1A02G228900	TraesCS1A02G228900	-	1A:400965657-400969054	8_6_94	8_6_128	OK	11.0078	9.46399	-0.218006	-0.284651	0.6286	0.999299	no
TraesCS1A02G229000	TraesCS1A02G229000	-	1A:400974761-400975411	8_6_94	8_6_128	OK	260.759	319.96	0.295179	0.46035	0.42275	0.999299	no
TraesCS1A02G229100	TraesCS1A02G229100	-	1A:401226675-401227405	8_6_94	8_6_128	OK	77.9218	75.5221	-0.0451279	-0.0683827	0.9047	0.999299	no
TraesCS1A02G229400	TraesCS1A02G229400	-	1A:401770370-401776062	8_6_94	8_6_128	OK	1.74776	1.89407	0.115981	0.151229	0.7863	0.999299	no
TraesCS1A02G229700	TraesCS1A02G229700	-	1A:402252750-402258921	8_6_94	8_6_128	OK	7.91563	7.17588	-0.141549	-0.228577	0.69115	0.999299	no
TraesCS1A02G229800	TraesCS1A02G229800	-	1A:402277349-402278875	8_6_94	8_6_128	OK	3.72198	5.72074	0.62013	0.534806	0.3177	0.999299	no
TraesCS1A02G229900	TraesCS1A02G229900	-	1A:402800674-402805290	8_6_94	8_6_128	OK	0.566018	0.366032	-0.628877	-0.43898	0.5134	0.999299	no
TraesCS1A02G230000	TraesCS1A02G230000	-	1A:402805581-402809242	8_6_94	8_6_128	OK	2.77267	2.26334	-0.292822	-0.450785	0.4386	0.999299	no
TraesCS1A02G230100	TraesCS1A02G230100	-	1A:402920831-402930504	8_6_94	8_6_128	OK	14.6429	10.0832	-0.53824	-0.879846	0.13045	0.999299	no
TraesCS1A02G230300	TraesCS1A02G230300	-	1A:402941255-402946713	8_6_94	8_6_128	OK	5.41358	4.72864	-0.19516	-0.342485	0.5604	0.999299	no
TraesCS1A02G230400	TraesCS1A02G230400	-	1A:403023005-403031517	8_6_94	8_6_128	OK	60.3408	63.4524	0.0725411	0.119325	0.8386	0.999299	no
TraesCS1A02G230500	TraesCS1A02G230500	-	1A:403023005-403031517	8_6_94	8_6_128	OK	2.42797	1.72168	-0.495938	-0.0859475	0.70945	0.999299	no
TraesCS1A02G230600	TraesCS1A02G230600	-	1A:403361806-403386327	8_6_94	8_6_128	OK	2.33352	3.68898	0.660713	0.991429	0.0775	0.999299	no
TraesCS1A02G231000	TraesCS1A02G231000	-	1A:403634443-403634938	8_6_94	8_6_128	OK	25.0766	22.9508	-0.127799	-0.15106	0.79725	0.999299	no
TraesCS1A02G231100	TraesCS1A02G231100	-	1A:403655014-403662722	8_6_94	8_6_128	OK	8.27224	7.72532	-0.0986831	-0.177809	0.75635	0.999299	no
TraesCS1A02G231200	TraesCS1A02G231200	-	1A:403830276-403831326	8_6_94	8_6_128	OK	1.84163	1.7641	-0.0620551	-0.0513329	0.9267	0.999299	no
TraesCS1A02G231400	TraesCS1A02G231400	-	1A:404388547-404390160	8_6_94	8_6_128	OK	5.8956	5.76894	-0.0313321	-0.0265497	0.96405	0.999299	no
TraesCS1A02G231500	TraesCS1A02G231500	-	1A:404625535-404628901	8_6_94	8_6_128	OK	1.33465	0.628538	-1.08639	-0.846824	0.1461	0.999299	no
TraesCS1A02G231900	TraesCS1A02G231900	-	1A:405515556-405516241	8_6_94	8_6_128	OK	2.04835	1.84509	-0.150766	-0.104665	0.8607	0.999299	no
TraesCS1A02G232000	TraesCS1A02G232000	-	1A:405517312-405522682	8_6_94	8_6_128	OK	0.619532	0.656144	0.0828345	0.0682878	0.9017	0.999299	no
TraesCS1A02G232300	TraesCS1A02G232300	-	1A:405792026-405799327	8_6_94	8_6_128	OK	1.62244	1.53516	-0.0797713	-0.0863454	0.88065	0.999299	no
TraesCS1A02G232600	TraesCS1A02G232600	-	1A:406142959-406143967	8_6_94	8_6_128	OK	0.614064	0.482887	-0.346703	-0.231627	0.7183	0.999299	no
TraesCS1A02G232900	TraesCS1A02G232900	-	1A:406186563-406190999	8_6_94	8_6_128	OK	0.578574	1.39802	1.27281	1.12158	0.0482	0.999299	no
TraesCS1A02G233200	TraesCS1A02G233200	-	1A:407114549-407117132	8_6_94	8_6_128	OK	20.0455	20.6099	0.0400608	0.0608382	0.91185	0.999299	no
TraesCS1A02G233400	TraesCS1A02G233400	-	1A:407315144-407320459	8_6_94	8_6_128	OK	2.0859	2.52194	0.273868	0.3661	0.5098	0.999299	no
TraesCS1A02G233500	TraesCS1A02G233500	-	1A:407323416-407329088	8_6_94	8_6_128	OK	1.41424	1.36255	-0.0537158	-0.0787685	0.89065	0.999299	no
TraesCS1A02G233600	TraesCS1A02G233600	-	1A:407330834-407335966	8_6_94	8_6_128	OK	6.25858	6.6057	0.0778772	0.13362	0.81535	0.999299	no
TraesCS1A02G233700	TraesCS1A02G233700	-	1A:408485599-408488677	8_6_94	8_6_128	OK	88.9142	91.8015	0.0461029	0.0801154	0.8894	0.999299	no
TraesCS1A02G233800	TraesCS1A02G233800	-	1A:408491114-408493891	8_6_94	8_6_128	OK	0.690235	0.439543	-0.651082	-0.445581	0.4574	0.999299	no
TraesCS1A02G234100	TraesCS1A02G234100	-	1A:409782352-409790410	8_6_94	8_6_128	OK	0.848836	1.05581	0.314792	0.36417	0.53075	0.999299	no
TraesCS1A02G234200	TraesCS1A02G234200	-	1A:409827046-409833994	8_6_94	8_6_128	OK	9.37674	9.25478	-0.0188864	-0.0326036	0.95495	0.999299	no
TraesCS1A02G234400	TraesCS1A02G234400	-	1A:409835899-409838736	8_6_94	8_6_128	OK	2.27017	2.05141	-0.146189	-0.185782	0.74755	0.999299	no
TraesCS1A02G234500	TraesCS1A02G234500	-	1A:409852086-409857399	8_6_94	8_6_128	OK	1.12231	1.02859	-0.125806	-0.0938803	0.843	0.999299	no
TraesCS1A02G234600	TraesCS1A02G234600	-	1A:410152901-410157058	8_6_94	8_6_128	OK	3.91834	3.4556	-0.181307	-0.213929	0.6939	0.999299	no
TraesCS1A02G234900	TraesCS1A02G234900	-	1A:413782216-413798673	8_6_94	8_6_128	OK	1.45383	1.26454	-0.20125	-0.33193	0.5692	0.999299	no
TraesCS1A02G235100	TraesCS1A02G235100	-	1A:415580728-415585379	8_6_94	8_6_128	OK	0.663429	0.425589	-0.640481	-0.704422	0.20665	0.999299	no
TraesCS1A02G235500	TraesCS1A02G235500	-	1A:416536876-416540167	8_6_94	8_6_128	OK	2.73455	2.27417	-0.265966	-0.38699	0.5003	0.999299	no
TraesCS1A02G235600	TraesCS1A02G235600	-	1A:416542612-416546310	8_6_94	8_6_128	OK	38.1517	49.1729	0.366116	0.627541	0.2688	0.999299	no
TraesCS1A02G235700	TraesCS1A02G235700	-	1A:417387136-417390440	8_6_94	8_6_128	OK	1.94193	2.092	0.10739	0.149405	0.79265	0.999299	no
TraesCS1A02G235900	TraesCS1A02G235900	-	1A:418034033-418040242	8_6_94	8_6_128	OK	2.38966	2.37314	-0.0100107	-0.0142874	0.98165	0.999299	no
TraesCS1A02G236000	TraesCS1A02G236000	-	1A:418041085-418046903	8_6_94	8_6_128	OK	9.15498	9.96878	0.122859	0.211305	0.7149	0.999299	no
TraesCS1A02G236100	TraesCS1A02G236100	-	1A:418049850-418057245	8_6_94	8_6_128	OK	0.608599	0.664696	0.127204	0.133385	0.8232	0.999299	no
TraesCS1A02G236300	TraesCS1A02G236300	-	1A:418917934-418918084	8_6_94	8_6_128	OK	3.24994	8.86256	1.44731	2.18305	0.29295	0.999299	no
TraesCS1A02G236400	TraesCS1A02G236400	-	1A:418933737-418936268	8_6_94	8_6_128	OK	1.6767	1.40608	-0.253947	-0.25358	0.66815	0.999299	no
TraesCS1A02G236500	TraesCS1A02G236500	-	1A:418936643-418939887	8_6_94	8_6_128	OK	1.39517	1.64488	0.23754	0.301387	0.59825	0.999299	no
TraesCS1A02G236600	TraesCS1A02G236600	-	1A:419028887-419037606	8_6_94	8_6_128	OK	3.09448	2.54691	-0.280946	-0.434697	0.45415	0.999299	no
TraesCS1A02G236700	TraesCS1A02G236700	-	1A:419479084-419481573	8_6_94	8_6_128	OK	6.36807	6.55957	0.0427458	0.0652933	0.91285	0.999299	no
TraesCS1A02G236900	TraesCS1A02G236900	-	1A:420064777-420068159	8_6_94	8_6_128	OK	5.73518	5.40591	-0.0853016	-0.133426	0.8259	0.999299	no
TraesCS1A02G237100	TraesCS1A02G237100	-	1A:420394345-420397136	8_6_94	8_6_128	OK	0.757058	0.781365	0.0455928	0.0441337	0.9419	0.999299	no
TraesCS1A02G237200	TraesCS1A02G237200	-	1A:420509961-420520292	8_6_94	8_6_128	OK	0.812363	0.592056	-0.456391	-0.668491	0.2645	0.999299	no
TraesCS1A02G237800	TraesCS1A02G237800	-	1A:423675498-423676890	8_6_94	8_6_128	OK	14.6522	11.9917	-0.289084	-0.473163	0.39665	0.999299	no
TraesCS1A02G238600	TraesCS1A02G238600	-	1A:425252498-425265407	8_6_94	8_6_128	OK	1.39286	1.28565	-0.115553	-0.10211	0.8624	0.999299	no
TraesCS1A02G238700	TraesCS1A02G238700	-	1A:425252498-425265407	8_6_94	8_6_128	OK	18.2878	14.3973	-0.345077	-0.471185	0.41135	0.999299	no
TraesCS1A02G238800	TraesCS1A02G238800	-	1A:425680687-425681800	8_6_94	8_6_128	OK	0.679889	0.819068	0.268684	0.232402	0.8132	0.999299	no
TraesCS1A02G238900	TraesCS1A02G238900	-	1A:425713177-425734042	8_6_94	8_6_128	OK	4.98001	4.57779	-0.121496	-0.221439	0.7022	0.999299	no
TraesCS1A02G239000	TraesCS1A02G239000	-	1A:426299170-426304342	8_6_94	8_6_128	OK	3.99177	3.16167	-0.336339	-0.482538	0.4053	0.999299	no
TraesCS1A02G239100	TraesCS1A02G239100	-	1A:426518617-426523264	8_6_94	8_6_128	OK	1.73976	1.64432	-0.0813949	-0.129604	0.82395	0.999299	no
TraesCS1A02G239400	TraesCS1A02G239400	-	1A:426728773-426730679	8_6_94	8_6_128	OK	0.101571	0.763156	2.90949	1.96673	0.0744	0.999299	no
TraesCS1A02G239700	TraesCS1A02G239700	-	1A:426886833-426892014	8_6_94	8_6_128	OK	2.06155	2.09289	0.0217624	0.0106433	0.9867	0.999299	no
TraesCS1A02G239800	TraesCS1A02G239800	-	1A:426886833-426892014	8_6_94	8_6_128	OK	11.4321	12.3383	0.110055	0.161046	0.77625	0.999299	no
TraesCS1A02G240000	TraesCS1A02G240000	-	1A:426929585-426933776	8_6_94	8_6_128	OK	1.9825	1.98219	-0.000223052	-0.000325995	0.99915	0.999636	no
TraesCS1A02G240100	TraesCS1A02G240100	-	1A:427037673-427041154	8_6_94	8_6_128	OK	0.574147	0.742629	0.371221	0.385983	0.50115	0.999299	no
TraesCS1A02G240200	TraesCS1A02G240200	-	1A:427048239-427049359	8_6_94	8_6_128	OK	1.41345	1.85059	0.388763	0.287824	0.59885	0.999299	no
TraesCS1A02G240300	TraesCS1A02G240300	-	1A:427482372-427485361	8_6_94	8_6_128	OK	3.49427	3.28286	-0.0900387	-0.133535	0.81845	0.999299	no
TraesCS1A02G240500	TraesCS1A02G240500	-	1A:427811333-427813937	8_6_94	8_6_128	OK	0.863839	0.892152	0.0465265	0.0368139	0.95145	0.999299	no
TraesCS1A02G240600	TraesCS1A02G240600	-	1A:427814328-427823554	8_6_94	8_6_128	OK	2.95581	2.34102	-0.33642	-0.585009	0.30755	0.999299	no
TraesCS1A02G241000	TraesCS1A02G241000	-	1A:428546383-428550024	8_6_94	8_6_128	OK	9.95577	6.49469	-0.616273	-1.04233	0.0695	0.999299	no
TraesCS1A02G241300	TraesCS1A02G241300	-	1A:428972916-428979705	8_6_94	8_6_128	OK	6.14872	5.80789	-0.0822713	-0.135057	0.81595	0.999299	no
TraesCS1A02G241500	TraesCS1A02G241500	-	1A:429483214-429484117	8_6_94	8_6_128	OK	0.620017	0.364178	-0.767663	-0.425984	0.50605	0.999299	no
TraesCS1A02G241700	TraesCS1A02G241700	-	1A:430002490-430006423	8_6_94	8_6_128	OK	1.83525	1.03873	-0.821161	-0.801713	0.1807	0.999299	no
TraesCS1A02G241800	TraesCS1A02G241800	-	1A:430006817-430008755	8_6_94	8_6_128	OK	2.35533	1.53646	-0.616317	-0.544603	0.33595	0.999299	no
TraesCS1A02G241900	TraesCS1A02G241900	-	1A:430177936-430181778	8_6_94	8_6_128	OK	10.8052	8.7609	-0.302581	-0.526845	0.3591	0.999299	no
TraesCS1A02G242100	TraesCS1A02G242100	-	1A:430231588-430234732	8_6_94	8_6_128	OK	2.21913	1.62212	-0.452109	-0.612555	0.2707	0.999299	no
TraesCS1A02G242200	TraesCS1A02G242200	-	1A:430236533-430240368	8_6_94	8_6_128	OK	0.405816	0.389531	-0.059088	-0.0455312	0.9384	0.999299	no
TraesCS1A02G242300	TraesCS1A02G242300	-	1A:430334088-430339310	8_6_94	8_6_128	OK	0.61471	0.762338	0.310525	0.350644	0.5307	0.999299	no
TraesCS1A02G242400	TraesCS1A02G242400	-	1A:430342572-430344319	8_6_94	8_6_128	OK	0.692177	0.328269	-1.07626	-0.656268	0.29745	0.999299	no
TraesCS1A02G242500	TraesCS1A02G242500	-	1A:430584229-430591637	8_6_94	8_6_128	OK	2.96814	2.65643	-0.16007	-0.245265	0.6587	0.999299	no
TraesCS1A02G242600	TraesCS1A02G242600	-	1A:430605349-430611761	8_6_94	8_6_128	OK	28.2452	26.5017	-0.09192	-0.161699	0.77535	0.999299	no
TraesCS1A02G242800	TraesCS1A02G242800	-	1A:430617267-430622212	8_6_94	8_6_128	OK	1.74353	1.86346	0.0959754	0.105244	0.85755	0.999299	no
TraesCS1A02G242900	TraesCS1A02G242900	-	1A:430624437-430626106	8_6_94	8_6_128	OK	1.83349	2.38679	0.380481	0.179038	0.76545	0.999299	no
TraesCS1A02G243000	TraesCS1A02G243000	-	1A:431013710-431016801	8_6_94	8_6_128	OK	12.1554	11.282	-0.107572	-0.187884	0.7445	0.999299	no
TraesCS1A02G243100	TraesCS1A02G243100	-	1A:431017430-431031404	8_6_94	8_6_128	OK	2.70433	2.21312	-0.289189	-0.398069	0.4876	0.999299	no
TraesCS1A02G243200	TraesCS1A02G243200	-	1A:431431126-431435660	8_6_94	8_6_128	OK	4.70765	4.94608	0.071278	0.11518	0.8428	0.999299	no
TraesCS1A02G243300	TraesCS1A02G243300	-	1A:431776448-431780693	8_6_94	8_6_128	OK	5.10616	3.75658	-0.442817	-0.677026	0.23305	0.999299	no
TraesCS1A02G243700	TraesCS1A02G243700	-	1A:432193617-432202573	8_6_94	8_6_128	OK	4.58832	4.01979	-0.190847	-0.328852	0.57085	0.999299	no
TraesCS1A02G244100	TraesCS1A02G244100	-	1A:432530983-432536229	8_6_94	8_6_128	OK	0.376988	0.145128	-1.37719	-0.803944	0.34765	0.999299	no
TraesCS1A02G244300	TraesCS1A02G244300	-	1A:432559099-432560254	8_6_94	8_6_128	OK	8.38371	6.62522	-0.339619	-0.319062	0.56285	0.999299	no
TraesCS1A02G244400	TraesCS1A02G244400	-	1A:432589951-432592978	8_6_94	8_6_128	OK	0.505993	0.324514	-0.640839	-0.415225	0.4254	0.999299	no
TraesCS1A02G244600	TraesCS1A02G244600	-	1A:432759698-432760295	8_6_94	8_6_128	OK	1.57031	1.23092	-0.351319	-0.251413	0.7204	0.999299	no
TraesCS1A02G244700	TraesCS1A02G244700	-	1A:432765220-432771742	8_6_94	8_6_128	OK	3.47071	3.44215	-0.0119201	-0.020071	0.9721	0.999299	no
TraesCS1A02G244900	TraesCS1A02G244900	-	1A:432951798-432959237	8_6_94	8_6_128	OK	24.6447	30.9689	0.329543	0.547998	0.3424	0.999299	no
TraesCS1A02G245000	TraesCS1A02G245000	-	1A:432973059-432987608	8_6_94	8_6_128	OK	4.32205	3.42233	-0.336736	-0.611196	0.29665	0.999299	no
TraesCS1A02G245100	TraesCS1A02G245100	-	1A:433526137-433533407	8_6_94	8_6_128	OK	0.260837	0.743034	1.51028	0.720579	0.25655	0.999299	no
TraesCS1A02G245200	TraesCS1A02G245200	-	1A:434046756-434047173	8_6_94	8_6_128	OK	3.45294	0.399848	-3.11031	-1.87967	0.25055	0.999299	no
TraesCS1A02G245300	TraesCS1A02G245300	-	1A:434419690-434428750	8_6_94	8_6_128	OK	4.49755	3.60834	-0.317806	-0.533599	0.3578	0.999299	no
TraesCS1A02G245500	TraesCS1A02G245500	-	1A:434638558-434641445	8_6_94	8_6_128	OK	0.638793	0.808265	0.339479	0.276799	0.61235	0.999299	no
TraesCS1A02G245600	TraesCS1A02G245600	-	1A:434871479-434878257	8_6_94	8_6_128	OK	3.82415	4.51981	0.241122	0.369398	0.506	0.999299	no
TraesCS1A02G246300	TraesCS1A02G246300	-	1A:436421137-436426639	8_6_94	8_6_128	OK	0.372184	0.564001	0.599683	0.123535	0.73905	0.999299	no
TraesCS1A02G246400	TraesCS1A02G246400	-	1A:436421137-436426639	8_6_94	8_6_128	OK	11.9305	10.0284	-0.250569	-0.426056	0.45995	0.999299	no
TraesCS1A02G246500	TraesCS1A02G246500	-	1A:436429224-436435467	8_6_94	8_6_128	OK	1.78638	1.49571	-0.256212	-0.377922	0.4968	0.999299	no
TraesCS1A02G246600	TraesCS1A02G246600	-	1A:436435965-436440510	8_6_94	8_6_128	OK	10.1063	8.6701	-0.221135	-0.369606	0.5208	0.999299	no
TraesCS1A02G246700	TraesCS1A02G246700	-	1A:437227744-437232712	8_6_94	8_6_128	OK	2.47198	2.4952	0.0134883	0.0128417	0.9809	0.999299	no
TraesCS1A02G246800	TraesCS1A02G246800	-	1A:437582683-437587434	8_6_94	8_6_128	OK	8.21007	8.38393	0.0302322	0.0509361	0.92975	0.999299	no
TraesCS1A02G246900	TraesCS1A02G246900	-	1A:438295339-438300885	8_6_94	8_6_128	OK	11.6916	11.3929	-0.0373398	-0.0646927	0.9102	0.999299	no
TraesCS1A02G247100	TraesCS1A02G247100	-	1A:438365794-438368421	8_6_94	8_6_128	OK	1.42147	0.60728	-1.22695	-1.43873	0.01235	0.882143	no
TraesCS1A02G247200	TraesCS1A02G247200	-	1A:438684368-438688797	8_6_94	8_6_128	OK	5.04823	4.53619	-0.154295	-0.208299	0.7201	0.999299	no
TraesCS1A02G247500	TraesCS1A02G247500	-	1A:439066056-439074664	8_6_94	8_6_128	OK	8.40876	9.91897	0.238297	0.384946	0.48535	0.999299	no
TraesCS1A02G247700	TraesCS1A02G247700	-	1A:439723132-439727622	8_6_94	8_6_128	OK	0.331177	0.468473	0.500366	0.450021	0.4405	0.999299	no
TraesCS1A02G247800	TraesCS1A02G247800	-	1A:439930513-439932376	8_6_94	8_6_128	OK	8.84213	7.70445	-0.198702	-0.246353	0.66565	0.999299	no
TraesCS1A02G247900	TraesCS1A02G247900	-	1A:440019651-440029391	8_6_94	8_6_128	OK	1.95995	1.96573	0.00424374	0.00586744	0.99135	0.999299	no
TraesCS1A02G248100	TraesCS1A02G248100	-	1A:440072479-440074799	8_6_94	8_6_128	OK	2.22322	2.17107	-0.0342466	-0.0334501	0.9553	0.999299	no
TraesCS1A02G248200	TraesCS1A02G248200	-	1A:440183809-440187326	8_6_94	8_6_128	OK	2.42422	1.80555	-0.425088	-0.461101	0.4203	0.999299	no
TraesCS1A02G248300	TraesCS1A02G248300	-	1A:440412864-440416040	8_6_94	8_6_128	OK	6.2063	4.93643	-0.330266	-0.440992	0.44895	0.999299	no
TraesCS1A02G248400	TraesCS1A02G248400	-	1A:440440918-440457450	8_6_94	8_6_128	OK	6.43948	6.55956	0.0266549	0.044624	0.9371	0.999299	no
TraesCS1A02G248600	TraesCS1A02G248600	-	1A:440783362-440796745	8_6_94	8_6_128	OK	3.05258	2.42319	-0.333121	-0.520501	0.3568	0.999299	no
TraesCS1A02G248800	TraesCS1A02G248800	-	1A:440886441-440891002	8_6_94	8_6_128	OK	1.77779	1.07019	-0.73222	-0.997125	0.0736	0.999299	no
TraesCS1A02G248900	TraesCS1A02G248900	-	1A:441020192-441023416	8_6_94	8_6_128	OK	0.434545	0.685613	0.65789	0.573367	0.29885	0.999299	no
TraesCS1A02G249000	TraesCS1A02G249000	-	1A:441031692-441033979	8_6_94	8_6_128	OK	5.79358	6.1321	0.0819262	0.108496	0.85135	0.999299	no
TraesCS1A02G249100	TraesCS1A02G249100	-	1A:441107311-441111912	8_6_94	8_6_128	OK	2.45058	2.97367	0.279119	0.409562	0.4658	0.999299	no
TraesCS1A02G249300	TraesCS1A02G249300	-	1A:441183587-441185735	8_6_94	8_6_128	OK	7.37409	6.81955	-0.112788	-0.188015	0.75115	0.999299	no
TraesCS1A02G249400	TraesCS1A02G249400	-	1A:441235401-441245178	8_6_94	8_6_128	OK	4.33704	3.64979	-0.248898	-0.428021	0.47375	0.999299	no
TraesCS1A02G249500	TraesCS1A02G249500	-	1A:441751924-441756669	8_6_94	8_6_128	OK	21.5443	23.6864	0.136758	0.221332	0.70195	0.999299	no
TraesCS1A02G249600	TraesCS1A02G249600	-	1A:441763843-441766750	8_6_94	8_6_128	OK	22.5354	20.1001	-0.164987	-0.286354	0.61815	0.999299	no
TraesCS1A02G250000	TraesCS1A02G250000	-	1A:441841791-441843417	8_6_94	8_6_128	OK	1.89185	17.7521	3.23012	2.85191	5e-05	0.0141582	yes
TraesCS1A02G250100	TraesCS1A02G250100	-	1A:441927240-441929536	8_6_94	8_6_128	OK	15.5471	19.5844	0.333063	0.531773	0.348	0.999299	no
TraesCS1A02G250200	TraesCS1A02G250200	-	1A:441931205-441932559	8_6_94	8_6_128	OK	0.576584	0.229425	-1.32951	-0.824239	0.15615	0.999299	no
TraesCS1A02G250300	TraesCS1A02G250300	-	1A:441954666-441957069	8_6_94	8_6_128	OK	27.2187	32.2057	0.242718	0.400461	0.4754	0.999299	no
TraesCS1A02G250400	TraesCS1A02G250400	-	1A:442124886-442126086	8_6_94	8_6_128	OK	1.73215	1.38551	-0.322146	-0.361479	0.5414	0.999299	no
TraesCS1A02G250500	TraesCS1A02G250500	-	1A:442154861-442155978	8_6_94	8_6_128	OK	4.18395	2.82954	-0.564298	-0.514818	0.3813	0.999299	no
TraesCS1A02G250700	TraesCS1A02G250700	-	1A:442470887-442476407	8_6_94	8_6_128	OK	1.75351	2.37045	0.434912	0.651641	0.25825	0.999299	no
TraesCS1A02G250800	TraesCS1A02G250800	-	1A:442553711-442563195	8_6_94	8_6_128	OK	3.83947	3.52613	-0.122821	-0.162493	0.7748	0.999299	no
TraesCS1A02G250900	TraesCS1A02G250900	-	1A:442553711-442563195	8_6_94	8_6_128	OK	7.19349	5.64135	-0.350652	-0.238143	0.657	0.999299	no
TraesCS1A02G251000	TraesCS1A02G251000	-	1A:442563511-442567349	8_6_94	8_6_128	OK	3.34204	2.32782	-0.521747	-0.712878	0.2156	0.999299	no
TraesCS1A02G251100	TraesCS1A02G251100	-	1A:442606329-442613294	8_6_94	8_6_128	OK	8.96304	8.43146	-0.0882066	-0.142451	0.8048	0.999299	no
TraesCS1A02G251200	TraesCS1A02G251200	-	1A:442613330-442614743	8_6_94	8_6_128	OK	96.848	77.2394	-0.326386	-0.563051	0.31155	0.999299	no
TraesCS1A02G251400	TraesCS1A02G251400	-	1A:442800490-442808502	8_6_94	8_6_128	OK	15.8276	17.5205	0.1466	0.242538	0.6726	0.999299	no
TraesCS1A02G251500	TraesCS1A02G251500	-	1A:443125060-443133281	8_6_94	8_6_128	OK	1.00229	0.971381	-0.0451975	-0.0411335	0.9427	0.999299	no
TraesCS1A02G251600	TraesCS1A02G251600	-	1A:443193548-443198146	8_6_94	8_6_128	OK	85.118	84.4195	-0.0118867	-0.0200269	0.9705	0.999299	no
TraesCS1A02G251700	TraesCS1A02G251700	-	1A:443198966-443211104	8_6_94	8_6_128	OK	4.45308	4.52156	0.0220177	0.0382691	0.9495	0.999299	no
TraesCS1A02G251800	TraesCS1A02G251800	-	1A:443659414-443660791	8_6_94	8_6_128	OK	0.932411	0.661633	-0.494936	-0.408779	0.4763	0.999299	no
TraesCS1A02G251900	TraesCS1A02G251900	-	1A:443703297-443704605	8_6_94	8_6_128	OK	5.03207	20.7055	2.04079	1.95597	0.0031	0.378965	no
TraesCS1A02G252000	TraesCS1A02G252000	-	1A:443708368-443712092	8_6_94	8_6_128	OK	5.98469	5.86808	-0.0283891	-0.0395455	0.9469	0.999299	no
TraesCS1A02G252300	TraesCS1A02G252300	-	1A:444122389-444123580	8_6_94	8_6_128	OK	3.20782	2.00315	-0.679321	-0.779346	0.1728	0.999299	no
TraesCS1A02G252400	TraesCS1A02G252400	-	1A:444124495-444127602	8_6_94	8_6_128	OK	15.262	11.6536	-0.389173	-0.659065	0.2611	0.999299	no
TraesCS1A02G252500	TraesCS1A02G252500	-	1A:444127612-444129639	8_6_94	8_6_128	OK	4.82925	5.34749	0.147063	0.143949	0.8056	0.999299	no
TraesCS1A02G252700	TraesCS1A02G252700	-	1A:444144689-444146823	8_6_94	8_6_128	OK	20.8272	15.8801	-0.391248	-0.673289	0.24215	0.999299	no
TraesCS1A02G253000	TraesCS1A02G253000	-	1A:444255167-444257615	8_6_94	8_6_128	OK	9.25309	7.9282	-0.222942	-0.346179	0.5397	0.999299	no
TraesCS1A02G253400	TraesCS1A02G253400	-	1A:445257709-445277310	8_6_94	8_6_128	OK	1.70635	1.11044	-0.619786	-0.840194	0.13715	0.999299	no
TraesCS1A02G253900	TraesCS1A02G253900	-	1A:445541462-445544679	8_6_94	8_6_128	OK	0.416927	0.453153	0.120204	0.101718	0.8613	0.999299	no
TraesCS1A02G254100	TraesCS1A02G254100	-	1A:445653715-445656457	8_6_94	8_6_128	OK	1.06486	1.20804	0.182001	0.195111	0.7307	0.999299	no
TraesCS1A02G254200	TraesCS1A02G254200	-	1A:445878771-445885091	8_6_94	8_6_128	OK	5.66146	4.23521	-0.418741	-0.721977	0.2172	0.999299	no
TraesCS1A02G254400	TraesCS1A02G254400	-	1A:445914780-445917729	8_6_94	8_6_128	OK	20.6238	14.7267	-0.485874	-0.847671	0.1558	0.999299	no
TraesCS1A02G254800	TraesCS1A02G254800	-	1A:446236431-446237616	8_6_94	8_6_128	OK	12.2323	9.38735	-0.381902	-0.426158	0.43125	0.999299	no
TraesCS1A02G255000	TraesCS1A02G255000	-	1A:446541861-446549281	8_6_94	8_6_128	OK	2.32658	1.56025	-0.576433	-0.927085	0.11985	0.999299	no
TraesCS1A02G255100	TraesCS1A02G255100	-	1A:447005331-447007022	8_6_94	8_6_128	OK	9.70698	6.83084	-0.506959	-0.463145	0.3831	0.999299	no
TraesCS1A02G255200	TraesCS1A02G255200	-	1A:447112677-447120162	8_6_94	8_6_128	OK	0.915131	1.03418	0.176441	0.213889	0.69085	0.999299	no
TraesCS1A02G255300	TraesCS1A02G255300	-	1A:447623203-447635025	8_6_94	8_6_128	OK	1.51011	1.36992	-0.140559	-0.207878	0.723	0.999299	no
TraesCS1A02G255400	TraesCS1A02G255400	-	1A:447640538-447644424	8_6_94	8_6_128	OK	4.413	3.80034	-0.215633	-0.355249	0.5456	0.999299	no
TraesCS1A02G255600	TraesCS1A02G255600	-	1A:447747679-447749014	8_6_94	8_6_128	OK	2.32426	2.06929	-0.167635	-0.149983	0.7861	0.999299	no
TraesCS1A02G255800	TraesCS1A02G255800	-	1A:448033491-448037889	8_6_94	8_6_128	OK	52.1847	46.2196	-0.175121	-0.309224	0.58675	0.999299	no
TraesCS1A02G255900	TraesCS1A02G255900	-	1A:448627006-448629624	8_6_94	8_6_128	OK	1.21518	0.792574	-0.616552	-0.778849	0.18475	0.999299	no
TraesCS1A02G256000	TraesCS1A02G256000	-	1A:448814632-448816127	8_6_94	8_6_128	OK	3.11999	2.97785	-0.0672705	-0.0588242	0.91855	0.999299	no
TraesCS1A02G256100	TraesCS1A02G256100	-	1A:448897529-448912063	8_6_94	8_6_128	OK	0.663356	0.622046	-0.0927633	-0.117155	0.8429	0.999299	no
TraesCS1A02G256200	TraesCS1A02G256200	-	1A:448912373-448915764	8_6_94	8_6_128	OK	1.14575	1.07721	-0.0889944	-0.10743	0.85285	0.999299	no
TraesCS1A02G256300	TraesCS1A02G256300	-	1A:448918313-448924958	8_6_94	8_6_128	OK	4.39097	4.07999	-0.105972	-0.184073	0.75045	0.999299	no
TraesCS1A02G256400	TraesCS1A02G256400	-	1A:448926774-448930744	8_6_94	8_6_128	OK	32.7283	30.9105	-0.082441	-0.145274	0.7998	0.999299	no
TraesCS1A02G256800	TraesCS1A02G256800	-	1A:449195770-449201684	8_6_94	8_6_128	OK	2.56121	3.37098	0.396343	0.58005	0.301	0.999299	no
TraesCS1A02G257100	TraesCS1A02G257100	-	1A:449511676-449512442	8_6_94	8_6_128	OK	1.33431	1.07127	-0.316768	-0.151306	0.81265	0.999299	no
TraesCS1A02G257300	TraesCS1A02G257300	-	1A:449555197-449558720	8_6_94	8_6_128	OK	4.32422	6.14357	0.506637	0.683515	0.2352	0.999299	no
TraesCS1A02G257400	TraesCS1A02G257400	-	1A:449623116-449626157	8_6_94	8_6_128	OK	9.79439	8.84913	-0.146421	-0.217863	0.7045	0.999299	no
TraesCS1A02G257900	TraesCS1A02G257900	-	1A:449820374-449831326	8_6_94	8_6_128	OK	1.14011	2.29017	1.00628	0.95554	0.1018	0.999299	no
TraesCS1A02G258000	TraesCS1A02G258000	-	1A:449843794-449853848	8_6_94	8_6_128	OK	5.87741	3.95774	-0.570502	-0.993419	0.08965	0.999299	no
TraesCS1A02G258100	TraesCS1A02G258100	-	1A:449853941-449857196	8_6_94	8_6_128	OK	2.14183	2.62186	0.291747	0.36733	0.5279	0.999299	no
TraesCS1A02G258200	TraesCS1A02G258200	-	1A:449934515-449938594	8_6_94	8_6_128	OK	19.0114	16.8838	-0.171226	-0.291177	0.59915	0.999299	no
TraesCS1A02G258300	TraesCS1A02G258300	-	1A:450092811-450097229	8_6_94	8_6_128	OK	1.4799	0.989142	-0.581251	-0.594455	0.3047	0.999299	no
TraesCS1A02G258400	TraesCS1A02G258400	-	1A:451280507-451282597	8_6_94	8_6_128	OK	4.82387	4.40287	-0.131748	-0.184962	0.74495	0.999299	no
TraesCS1A02G258500	TraesCS1A02G258500	-	1A:451617711-451619073	8_6_94	8_6_128	OK	11.519	12.4795	0.115535	0.142377	0.79545	0.999299	no
TraesCS1A02G258700	TraesCS1A02G258700	-	1A:451849957-451851112	8_6_94	8_6_128	OK	1.1817	0.641096	-0.882254	-0.60561	0.37085	0.999299	no
TraesCS1A02G258800	TraesCS1A02G258800	-	1A:452018320-452021152	8_6_94	8_6_128	OK	57.3236	55.6038	-0.0439454	-0.0746167	0.89695	0.999299	no
TraesCS1A02G259000	TraesCS1A02G259000	-	1A:452042145-452046460	8_6_94	8_6_128	OK	9.75368	8.46568	-0.204321	-0.329274	0.5451	0.999299	no
TraesCS1A02G259200	TraesCS1A02G259200	-	1A:452280748-452284447	8_6_94	8_6_128	OK	5.30248	4.33341	-0.291165	-0.452262	0.4273	0.999299	no
TraesCS1A02G259400	TraesCS1A02G259400	-	1A:452452677-452455333	8_6_94	8_6_128	OK	0.656349	0.538723	-0.284918	-0.285606	0.63205	0.999299	no
TraesCS1A02G259600	TraesCS1A02G259600	-	1A:452758833-452761870	8_6_94	8_6_128	OK	2.60001	3.17163	0.286706	0.423241	0.45105	0.999299	no
TraesCS1A02G259700	TraesCS1A02G259700	-	1A:452784056-452786582	8_6_94	8_6_128	OK	208.497	193.903	-0.104688	-0.171389	0.7672	0.999299	no
TraesCS1A02G259800	TraesCS1A02G259800	-	1A:452857081-452865313	8_6_94	8_6_128	OK	21.9241	18.4961	-0.245299	-0.43281	0.4592	0.999299	no
TraesCS1A02G259900	TraesCS1A02G259900	-	1A:453071837-453075356	8_6_94	8_6_128	OK	0.871938	0.765542	-0.187744	-0.184113	0.7459	0.999299	no
TraesCS1A02G260000	TraesCS1A02G260000	-	1A:453520441-453524428	8_6_94	8_6_128	OK	3.63083	1.94242	-0.902443	-0.871148	0.2286	0.999299	no
TraesCS1A02G260100	TraesCS1A02G260100	-	1A:454033521-454037971	8_6_94	8_6_128	OK	7.41923	4.55979	-0.702301	-1.06375	0.07105	0.999299	no
TraesCS1A02G260200	TraesCS1A02G260200	-	1A:454329422-454334823	8_6_94	8_6_128	OK	1.75257	2.28765	0.384392	0.532362	0.3411	0.999299	no
TraesCS1A02G260300	TraesCS1A02G260300	-	1A:454335484-454339778	8_6_94	8_6_128	OK	4.04194	3.93862	-0.0373562	-0.0500255	0.93585	0.999299	no
TraesCS1A02G260400	TraesCS1A02G260400	-	1A:454341616-454345142	8_6_94	8_6_128	OK	0.777684	0.668442	-0.21838	-0.220567	0.70865	0.999299	no
TraesCS1A02G260500	TraesCS1A02G260500	-	1A:454516008-454523565	8_6_94	8_6_128	OK	5.05881	5.83624	0.206241	0.30433	0.58865	0.999299	no
TraesCS1A02G260700	TraesCS1A02G260700	-	1A:454533587-454534849	8_6_94	8_6_128	OK	1.29476	0.901899	-0.521651	-0.60466	0.3539	0.999299	no
TraesCS1A02G260800	TraesCS1A02G260800	-	1A:454536384-454536989	8_6_94	8_6_128	OK	0.191208	0.35616	0.897384	0.403621	0.43495	0.999299	no
TraesCS1A02G260900	TraesCS1A02G260900	-	1A:455022756-455029126	8_6_94	8_6_128	OK	10.5502	10.1885	-0.0503269	-0.0895767	0.8827	0.999299	no
TraesCS1A02G261000	TraesCS1A02G261000	-	1A:455031000-455038358	8_6_94	8_6_128	OK	8.89466	8.90591	0.00182406	0.00314501	0.9958	0.999299	no
TraesCS1A02G261400	TraesCS1A02G261400	-	1A:455818470-455822929	8_6_94	8_6_128	OK	0.565145	0.697329	0.303218	0.298918	0.61545	0.999299	no
TraesCS1A02G261800	TraesCS1A02G261800	-	1A:456321203-456323812	8_6_94	8_6_128	OK	4.32048	3.65238	-0.242356	-0.258767	0.65615	0.999299	no
TraesCS1A02G261900	TraesCS1A02G261900	-	1A:456650947-456652182	8_6_94	8_6_128	OK	27.8654	35.5653	0.351994	0.509929	0.3516	0.999299	no
TraesCS1A02G262000	TraesCS1A02G262000	-	1A:456653630-456654382	8_6_94	8_6_128	OK	16.2515	22.3134	0.457338	0.619122	0.2876	0.999299	no
TraesCS1A02G262100	TraesCS1A02G262100	-	1A:456655322-456657426	8_6_94	8_6_128	OK	10.3317	8.40878	-0.297108	-0.422966	0.4639	0.999299	no
TraesCS1A02G262200	TraesCS1A02G262200	-	1A:456924748-456931844	8_6_94	8_6_128	OK	1.54669	1.18309	-0.386624	-0.626842	0.28735	0.999299	no
TraesCS1A02G262300	TraesCS1A02G262300	-	1A:456940069-456944304	8_6_94	8_6_128	OK	24.9026	19.9178	-0.322235	-0.566339	0.3329	0.999299	no
TraesCS1A02G262400	TraesCS1A02G262400	-	1A:457372179-457373172	8_6_94	8_6_128	OK	103.339	94.2793	-0.132374	-0.204664	0.71665	0.999299	no
TraesCS1A02G262500	TraesCS1A02G262500	-	1A:457945324-457945945	8_6_94	8_6_128	OK	35.9958	46.2019	0.360125	0.494636	0.398	0.999299	no
TraesCS1A02G262600	TraesCS1A02G262600	-	1A:457956310-457961244	8_6_94	8_6_128	OK	4.5654	4.36417	-0.0650328	-0.105466	0.8499	0.999299	no
TraesCS1A02G262700	TraesCS1A02G262700	-	1A:458216683-458220843	8_6_94	8_6_128	OK	0.493953	0.504879	0.0315643	0.0172904	0.90755	0.999299	no
TraesCS1A02G262800	TraesCS1A02G262800	-	1A:458227679-458230027	8_6_94	8_6_128	OK	7.62542	8.26935	0.116957	0.120183	0.8331	0.999299	no
TraesCS1A02G262900	TraesCS1A02G262900	-	1A:458394133-458397267	8_6_94	8_6_128	OK	26.4245	44.2143	0.742635	1.1424	0.0498	0.999299	no
TraesCS1A02G263000	TraesCS1A02G263000	-	1A:458504527-458507240	8_6_94	8_6_128	OK	5.48864	4.18997	-0.389507	-0.528743	0.3483	0.999299	no
TraesCS1A02G263200	TraesCS1A02G263200	-	1A:458557064-458562511	8_6_94	8_6_128	OK	14.4348	14.3484	-0.00866232	-0.015203	0.9782	0.999299	no
TraesCS1A02G263300	TraesCS1A02G263300	-	1A:458564116-458566532	8_6_94	8_6_128	OK	91.7952	90.8275	-0.0152898	-0.0241662	0.9634	0.999299	no
TraesCS1A02G263400	TraesCS1A02G263400	-	1A:458896288-458908694	8_6_94	8_6_128	OK	2.77506	2.79858	0.012176	0.0201179	0.9695	0.999299	no
TraesCS1A02G263700	TraesCS1A02G263700	-	1A:459186661-459188632	8_6_94	8_6_128	OK	1.56468	1.27619	-0.294023	-0.241672	0.6651	0.999299	no
TraesCS1A02G263800	TraesCS1A02G263800	-	1A:459269856-459275619	8_6_94	8_6_128	OK	0.80737	0.662418	-0.285489	-0.357228	0.56095	0.999299	no
TraesCS1A02G264000	TraesCS1A02G264000	-	1A:459307639-459313757	8_6_94	8_6_128	OK	6.87919	9.1775	0.415863	0.622582	0.2631	0.999299	no
TraesCS1A02G264100	TraesCS1A02G264100	-	1A:459514098-459523796	8_6_94	8_6_128	OK	2.66613	2.19696	-0.27924	-0.44368	0.4506	0.999299	no
TraesCS1A02G264200	TraesCS1A02G264200	-	1A:459524186-459527766	8_6_94	8_6_128	OK	1.68092	1.56163	-0.106197	-0.122474	0.8266	0.999299	no
TraesCS1A02G264300	TraesCS1A02G264300	-	1A:459946839-459948904	8_6_94	8_6_128	OK	3.21225	2.62799	-0.289626	-0.318315	0.5713	0.999299	no
TraesCS1A02G264400	TraesCS1A02G264400	-	1A:459948921-459951051	8_6_94	8_6_128	OK	0.975161	0.792069	-0.300015	-0.250436	0.6702	0.999299	no
TraesCS1A02G264500	TraesCS1A02G264500	-	1A:460280711-460282491	8_6_94	8_6_128	OK	3.13834	1.48593	-1.07864	-0.836182	0.16775	0.999299	no
TraesCS1A02G264700	TraesCS1A02G264700	-	1A:460330400-460334595	8_6_94	8_6_128	OK	10.7975	10.3042	-0.0674659	-0.12094	0.82555	0.999299	no
TraesCS1A02G264800	TraesCS1A02G264800	-	1A:460553634-460557686	8_6_94	8_6_128	OK	0.428744	0.36719	-0.223589	-0.192577	0.74615	0.999299	no
TraesCS1A02G264900	TraesCS1A02G264900	-	1A:460639088-460641864	8_6_94	8_6_128	OK	0.989438	1.07689	0.122187	0.119352	0.83755	0.999299	no
TraesCS1A02G265000	TraesCS1A02G265000	-	1A:460669776-460676972	8_6_94	8_6_128	OK	3.56729	3.25693	-0.131316	-0.222423	0.69225	0.999299	no
TraesCS1A02G265300	TraesCS1A02G265300	-	1A:460967357-460968123	8_6_94	8_6_128	OK	30.2342	32.092	0.0860334	0.120557	0.82665	0.999299	no
TraesCS1A02G265600	TraesCS1A02G265600	-	1A:461337577-461338417	8_6_94	8_6_128	OK	3.23958	32.5919	3.33063	2.84139	5e-05	0.0141582	yes
TraesCS1A02G265700	TraesCS1A02G265700	-	1A:461351278-461352000	8_6_94	8_6_128	OK	1.24273	2.43652	0.971307	0.720437	0.2111	0.999299	no
TraesCS1A02G265800	TraesCS1A02G265800	-	1A:461356734-461357498	8_6_94	8_6_128	OK	14.5804	17.7611	0.284692	0.327408	0.5701	0.999299	no
TraesCS1A02G266000	TraesCS1A02G266000	-	1A:461521742-461524132	8_6_94	8_6_128	OK	9.56142	14.1873	0.569305	0.879198	0.11065	0.999299	no
TraesCS1A02G266300	TraesCS1A02G266300	-	1A:461775746-461779782	8_6_94	8_6_128	OK	10.8804	7.51549	-0.533797	-0.935373	0.1201	0.999299	no
TraesCS1A02G266500	TraesCS1A02G266500	-	1A:461995981-462000591	8_6_94	8_6_128	OK	2.32426	2.37672	0.0321983	0.0440531	0.9401	0.999299	no
TraesCS1A02G266600	TraesCS1A02G266600	-	1A:462000811-462006133	8_6_94	8_6_128	OK	8.88869	7.79682	-0.189086	-0.311859	0.5875	0.999299	no
TraesCS1A02G266700	TraesCS1A02G266700	-	1A:462122730-462124931	8_6_94	8_6_128	OK	2.54142	3.70204	0.542687	0.576047	0.30495	0.999299	no
TraesCS1A02G266800	TraesCS1A02G266800	-	1A:462136939-462137443	8_6_94	8_6_128	OK	1.03837	2.06502	0.991836	0.693871	0.3074	0.999299	no
TraesCS1A02G266900	TraesCS1A02G266900	-	1A:462333926-462336501	8_6_94	8_6_128	OK	11.3619	9.74292	-0.221779	-0.315835	0.5733	0.999299	no
TraesCS1A02G267300	TraesCS1A02G267300	-	1A:462435596-462438015	8_6_94	8_6_128	OK	3.96953	3.41463	-0.217238	-0.263723	0.6551	0.999299	no
TraesCS1A02G267600	TraesCS1A02G267600	-	1A:462617028-462619649	8_6_94	8_6_128	OK	16.8998	16.8689	-0.00264355	-0.0039559	0.9941	0.999299	no
TraesCS1A02G267800	TraesCS1A02G267800	-	1A:462776184-462778584	8_6_94	8_6_128	OK	14.1982	16.5254	0.218973	0.249276	0.66155	0.999299	no
TraesCS1A02G267900	TraesCS1A02G267900	-	1A:462793391-462799930	8_6_94	8_6_128	OK	6.30488	4.64099	-0.442036	-0.633255	0.266	0.999299	no
TraesCS1A02G268200	TraesCS1A02G268200	-	1A:463155410-463156061	8_6_94	8_6_128	OK	30.517	35.5286	0.219366	0.339251	0.5345	0.999299	no
TraesCS1A02G268400	TraesCS1A02G268400	-	1A:463246852-463248232	8_6_94	8_6_128	OK	5.84761	8.70589	0.574145	0.600478	0.31135	0.999299	no
TraesCS1A02G268500	TraesCS1A02G268500	-	1A:463288262-463291701	8_6_94	8_6_128	OK	19.2013	20.2607	0.0774783	0.131075	0.82055	0.999299	no
TraesCS1A02G268600	TraesCS1A02G268600	-	1A:463356637-463358483	8_6_94	8_6_128	OK	10.0949	7.85264	-0.362375	-0.501369	0.37515	0.999299	no
TraesCS1A02G268700	TraesCS1A02G268700	-	1A:463400233-463403089	8_6_94	8_6_128	OK	5.89332	6.3686	0.111895	0.172369	0.75825	0.999299	no
TraesCS1A02G268800	TraesCS1A02G268800	-	1A:463460247-463461876	8_6_94	8_6_128	OK	2.35529	2.31227	-0.0265944	-0.0327113	0.9552	0.999299	no
TraesCS1A02G268900	TraesCS1A02G268900	-	1A:463521477-463523392	8_6_94	8_6_128	OK	1.17724	1.39488	0.244731	0.219774	0.6963	0.999299	no
TraesCS1A02G269000	TraesCS1A02G269000	-	1A:463810369-463813906	8_6_94	8_6_128	OK	2.43395	2.4697	0.0210356	0.030131	0.9598	0.999299	no
TraesCS1A02G269100	TraesCS1A02G269100	-	1A:463820154-463827474	8_6_94	8_6_128	OK	6.01464	4.97482	-0.273835	-0.470301	0.4338	0.999299	no
TraesCS1A02G269200	TraesCS1A02G269200	-	1A:463827547-463830330	8_6_94	8_6_128	OK	18.3962	15.6418	-0.234002	-0.408745	0.46385	0.999299	no
TraesCS1A02G269300	TraesCS1A02G269300	-	1A:463921286-463928925	8_6_94	8_6_128	OK	0.248144	0.415328	0.743072	0.297547	0.5912	0.999299	no
TraesCS1A02G269400	TraesCS1A02G269400	-	1A:463921286-463928925	8_6_94	8_6_128	OK	0.286207	1.16529	2.02556	1.99746	0.3893	0.999299	no
TraesCS1A02G269500	TraesCS1A02G269500	-	1A:463929755-463932776	8_6_94	8_6_128	OK	3.37336	5.00119	0.568087	0.647788	0.27	0.999299	no
TraesCS1A02G269600	TraesCS1A02G269600	-	1A:463958196-463963550	8_6_94	8_6_128	OK	6.19029	4.65734	-0.410501	-0.524568	0.34135	0.999299	no
TraesCS1A02G269700	TraesCS1A02G269700	-	1A:463958196-463963550	8_6_94	8_6_128	OK	4.93075	2.57832	-0.935376	-0.226268	0.6633	0.999299	no
TraesCS1A02G269800	TraesCS1A02G269800	-	1A:463958196-463963550	8_6_94	8_6_128	OK	0.959408	0.511083	-0.908585	-0.258047	0.771	0.999299	no
TraesCS1A02G270000	TraesCS1A02G270000	-	1A:464087219-464089077	8_6_94	8_6_128	OK	9.90722	14.4495	0.544465	0.851289	0.14385	0.999299	no
TraesCS1A02G270200	TraesCS1A02G270200	-	1A:464247355-464249467	8_6_94	8_6_128	OK	6.58804	5.9497	-0.147033	-0.201192	0.72565	0.999299	no
TraesCS1A02G270300	TraesCS1A02G270300	-	1A:464249663-464253896	8_6_94	8_6_128	OK	3.47335	2.61303	-0.410602	-0.55191	0.33185	0.999299	no
TraesCS1A02G270400	TraesCS1A02G270400	-	1A:464790699-464793947	8_6_94	8_6_128	OK	28.0262	26.3943	-0.086552	-0.142329	0.8018	0.999299	no
TraesCS1A02G270500	TraesCS1A02G270500	-	1A:464794578-464796552	8_6_94	8_6_128	OK	7.43952	9.94521	0.418791	0.589017	0.2928	0.999299	no
TraesCS1A02G270600	TraesCS1A02G270600	-	1A:464797146-464805227	8_6_94	8_6_128	OK	4.1493	3.1369	-0.40353	-0.640519	0.2696	0.999299	no
TraesCS1A02G270700	TraesCS1A02G270700	-	1A:464809425-464811387	8_6_94	8_6_128	OK	63.9138	73.1563	0.194855	0.331159	0.55775	0.999299	no
TraesCS1A02G271700	TraesCS1A02G271700	-	1A:465281933-465283274	8_6_94	8_6_128	OK	3.08327	1.21774	-1.34026	-1.02993	0.0854	0.999299	no
TraesCS1A02G272000	TraesCS1A02G272000	-	1A:465340923-465343552	8_6_94	8_6_128	OK	44.513	28.1723	-0.659951	-1.02581	0.06435	0.999299	no
TraesCS1A02G272100	TraesCS1A02G272100	-	1A:465451852-465455447	8_6_94	8_6_128	OK	17.6615	16.6593	-0.0842807	-0.140877	0.80905	0.999299	no
TraesCS1A02G272200	TraesCS1A02G272200	-	1A:465464899-465470830	8_6_94	8_6_128	OK	8.06711	8.18275	0.0205338	0.0348058	0.951	0.999299	no
TraesCS1A02G272400	TraesCS1A02G272400	-	1A:465501522-465505875	8_6_94	8_6_128	OK	5.38854	5.07423	-0.0867072	-0.143654	0.8022	0.999299	no
TraesCS1A02G272600	TraesCS1A02G272600	-	1A:465522812-465524805	8_6_94	8_6_128	OK	1.17408	0.33366	-1.81507	-1.20218	0.08905	0.999299	no
TraesCS1A02G272700	TraesCS1A02G272700	-	1A:466036874-466039350	8_6_94	8_6_128	OK	1.92475	1.64224	-0.229004	-0.290446	0.61565	0.999299	no
TraesCS1A02G272800	TraesCS1A02G272800	-	1A:466341016-466341241	8_6_94	8_6_128	OK	0.814076	0.532798	-0.611574	-0.363054	0.6633	0.999299	no
TraesCS1A02G272900	TraesCS1A02G272900	-	1A:466348840-466351191	8_6_94	8_6_128	OK	2.98177	4.63043	0.634976	0.600399	0.3477	0.999299	no
TraesCS1A02G273000	TraesCS1A02G273000	-	1A:466896601-466899623	8_6_94	8_6_128	OK	8.42437	8.74218	0.0534243	0.0850867	0.8837	0.999299	no
TraesCS1A02G273100	TraesCS1A02G273100	-	1A:466926988-466930294	8_6_94	8_6_128	OK	8.66815	7.5608	-0.197186	-0.322607	0.5662	0.999299	no
TraesCS1A02G273200	TraesCS1A02G273200	-	1A:467156433-467160032	8_6_94	8_6_128	OK	1.48879	0.954237	-0.641724	-0.373898	0.53075	0.999299	no
TraesCS1A02G273400	TraesCS1A02G273400	-	1A:467181437-467183931	8_6_94	8_6_128	OK	11.1716	9.35849	-0.255492	-0.384696	0.49465	0.999299	no
TraesCS1A02G273500	TraesCS1A02G273500	-	1A:467184517-467186314	8_6_94	8_6_128	OK	10.3123	9.01246	-0.194367	-0.30969	0.5946	0.999299	no
TraesCS1A02G273900	TraesCS1A02G273900	-	1A:467255798-467260124	8_6_94	8_6_128	OK	0.228404	0.41077	0.846738	0.486832	0.53875	0.999299	no
TraesCS1A02G274300	TraesCS1A02G274300	-	1A:468598784-468599195	8_6_94	8_6_128	OK	17.0536	21.4045	0.327837	0.301147	0.60685	0.999299	no
TraesCS1A02G274400	TraesCS1A02G274400	-	1A:468605611-468609080	8_6_94	8_6_128	OK	2.12535	1.48688	-0.515407	-0.651443	0.2615	0.999299	no
TraesCS1A02G274800	TraesCS1A02G274800	-	1A:468847621-468849139	8_6_94	8_6_128	OK	2.23665	1.21142	-0.884638	-0.845484	0.22675	0.999299	no
TraesCS1A02G275000	TraesCS1A02G275000	-	1A:469309602-469310929	8_6_94	8_6_128	OK	1.66823	2.03694	0.288091	0.215811	0.70675	0.999299	no
TraesCS1A02G275200	TraesCS1A02G275200	-	1A:469369454-469371619	8_6_94	8_6_128	OK	15.4782	13.219	-0.227623	-0.378918	0.5198	0.999299	no
TraesCS1A02G275300	TraesCS1A02G275300	-	1A:469374579-469377056	8_6_94	8_6_128	OK	1.63645	1.15036	-0.50849	-0.525291	0.35645	0.999299	no
TraesCS1A02G275400	TraesCS1A02G275400	-	1A:469587132-469593624	8_6_94	8_6_128	OK	8.22151	6.17818	-0.412223	-0.644894	0.26825	0.999299	no
TraesCS1A02G275600	TraesCS1A02G275600	-	1A:469662813-469663861	8_6_94	8_6_128	OK	6.92882	4.01586	-0.786902	-0.720934	0.19915	0.999299	no
TraesCS1A02G275700	TraesCS1A02G275700	-	1A:470300055-470301243	8_6_94	8_6_128	OK	5.97938	5.68477	-0.0728918	-0.0809162	0.88995	0.999299	no
TraesCS1A02G276100	TraesCS1A02G276100	-	1A:471320623-471326066	8_6_94	8_6_128	OK	4.06019	4.45974	0.13541	0.220955	0.6998	0.999299	no
TraesCS1A02G276200	TraesCS1A02G276200	-	1A:471480701-471483149	8_6_94	8_6_128	OK	2.00366	1.77974	-0.170972	-0.141501	0.7996	0.999299	no
TraesCS1A02G276300	TraesCS1A02G276300	-	1A:471488204-471489387	8_6_94	8_6_128	OK	2.17274	2.04906	-0.084554	-0.0675157	0.8982	0.999299	no
TraesCS1A02G276400	TraesCS1A02G276400	-	1A:471489978-471494342	8_6_94	8_6_128	OK	3.57981	2.8174	-0.345517	-0.529859	0.3667	0.999299	no
TraesCS1A02G276500	TraesCS1A02G276500	-	1A:471503707-471507782	8_6_94	8_6_128	OK	7.15946	5.76911	-0.311502	-0.501188	0.3744	0.999299	no
TraesCS1A02G277000	TraesCS1A02G277000	-	1A:472140796-472143555	8_6_94	8_6_128	OK	8.71008	8.02137	-0.118836	-0.193521	0.74235	0.999299	no
TraesCS1A02G277400	TraesCS1A02G277400	-	1A:472550276-472552563	8_6_94	8_6_128	OK	1.0708	1.7426	0.702545	0.630682	0.27865	0.999299	no
TraesCS1A02G277500	TraesCS1A02G277500	-	1A:473009757-473011782	8_6_94	8_6_128	OK	212.169	224.799	0.083424	0.1258	0.8199	0.999299	no
TraesCS1A02G277600	TraesCS1A02G277600	-	1A:473032237-473034750	8_6_94	8_6_128	OK	52.3055	51.0756	-0.0343277	-0.0549821	0.9228	0.999299	no
TraesCS1A02G277700	TraesCS1A02G277700	-	1A:473037522-473042364	8_6_94	8_6_128	OK	3.42209	3.47467	0.0219968	0.0351203	0.95125	0.999299	no
TraesCS1A02G278000	TraesCS1A02G278000	-	1A:473630542-473641488	8_6_94	8_6_128	OK	1.30045	1.58172	0.282481	0.444733	0.44195	0.999299	no
TraesCS1A02G278100	TraesCS1A02G278100	-	1A:474189094-474196288	8_6_94	8_6_128	OK	2.11746	1.56908	-0.432417	-0.644357	0.26025	0.999299	no
TraesCS1A02G278200	TraesCS1A02G278200	-	1A:474197440-474201439	8_6_94	8_6_128	OK	7.39887	7.19424	-0.0404641	-0.0680359	0.90935	0.999299	no
TraesCS1A02G278300	TraesCS1A02G278300	-	1A:474217693-474220455	8_6_94	8_6_128	OK	7.70416	6.83601	-0.172483	-0.187232	0.74635	0.999299	no
TraesCS1A02G278400	TraesCS1A02G278400	-	1A:474225385-474229138	8_6_94	8_6_128	OK	0.381359	0.131201	-1.53937	-0.876448	0.42485	0.999299	no
TraesCS1A02G278500	TraesCS1A02G278500	-	1A:474260218-474260633	8_6_94	8_6_128	OK	1.45644	1.81939	0.321013	0.164855	0.83055	0.999299	no
TraesCS1A02G278600	TraesCS1A02G278600	-	1A:474291360-474293659	8_6_94	8_6_128	OK	4.80969	6.13866	0.351982	0.467155	0.40725	0.999299	no
TraesCS1A02G278700	TraesCS1A02G278700	-	1A:474421054-474428708	8_6_94	8_6_128	OK	5.18431	9.40861	0.85983	1.08162	0.05615	0.999299	no
TraesCS1A02G278800	TraesCS1A02G278800	-	1A:474430832-474432419	8_6_94	8_6_128	OK	13.1585	7.49935	-0.811155	-0.855145	0.0944	0.999299	no
TraesCS1A02G278900	TraesCS1A02G278900	-	1A:474449754-474451774	8_6_94	8_6_128	OK	18.5401	16.2449	-0.190665	-0.319256	0.5874	0.999299	no
TraesCS1A02G279000	TraesCS1A02G279000	-	1A:474640544-474644247	8_6_94	8_6_128	OK	1.51124	1.76323	0.222486	0.301879	0.59945	0.999299	no
TraesCS1A02G279100	TraesCS1A02G279100	-	1A:474699334-474703163	8_6_94	8_6_128	OK	50.1954	45.0235	-0.156877	-0.266824	0.6426	0.999299	no
TraesCS1A02G279200	TraesCS1A02G279200	-	1A:474791493-474793789	8_6_94	8_6_128	OK	8.45086	13.3546	0.660169	0.922539	0.13165	0.999299	no
TraesCS1A02G279300	TraesCS1A02G279300	-	1A:475309489-475313192	8_6_94	8_6_128	OK	1.54221	1.24763	-0.30581	-0.364804	0.5382	0.999299	no
TraesCS1A02G279500	TraesCS1A02G279500	-	1A:476908621-476911179	8_6_94	8_6_128	OK	80.9239	79.9009	-0.0183532	-0.0319725	0.95625	0.999299	no
TraesCS1A02G279800	TraesCS1A02G279800	-	1A:477014827-477019580	8_6_94	8_6_128	OK	0.437709	0.332492	-0.396654	-0.381082	0.49385	0.999299	no
TraesCS1A02G280200	TraesCS1A02G280200	-	1A:477655112-477667230	8_6_94	8_6_128	OK	0.399023	0.554673	0.475165	0.347107	0.54115	0.999299	no
TraesCS1A02G280300	TraesCS1A02G280300	-	1A:477730921-477734715	8_6_94	8_6_128	OK	12.5762	10.7835	-0.221863	-0.372578	0.51365	0.999299	no
TraesCS1A02G280400	TraesCS1A02G280400	-	1A:477735711-477739169	8_6_94	8_6_128	OK	4.3631	4.07635	-0.0980779	-0.137639	0.822	0.999299	no
TraesCS1A02G280500	TraesCS1A02G280500	-	1A:478256373-478258875	8_6_94	8_6_128	OK	31.8981	38.0536	0.254561	0.438487	0.45385	0.999299	no
TraesCS1A02G280600	TraesCS1A02G280600	-	1A:478350772-478355542	8_6_94	8_6_128	OK	17.562	10.7859	-0.703301	-1.2049	0.04425	0.999299	no
TraesCS1A02G280700	TraesCS1A02G280700	-	1A:478450778-478452828	8_6_94	8_6_128	OK	21.0142	15.0658	-0.480082	-0.632156	0.24595	0.999299	no
TraesCS1A02G280800	TraesCS1A02G280800	-	1A:478535518-478538442	8_6_94	8_6_128	OK	1.02059	1.13894	0.158287	0.157932	0.7653	0.999299	no
TraesCS1A02G280900	TraesCS1A02G280900	-	1A:478566905-478570715	8_6_94	8_6_128	OK	18.7471	23.3066	0.314075	0.541602	0.34975	0.999299	no
TraesCS1A02G281000	TraesCS1A02G281000	-	1A:478625936-478628984	8_6_94	8_6_128	OK	0.832365	0.568466	-0.550142	-0.470048	0.37005	0.999299	no
TraesCS1A02G281100	TraesCS1A02G281100	-	1A:479540488-479545436	8_6_94	8_6_128	OK	4.37357	4.24563	-0.0428323	-0.0555712	0.92335	0.999299	no
TraesCS1A02G281200	TraesCS1A02G281200	-	1A:479711766-479713481	8_6_94	8_6_128	OK	15.455	20.7329	0.423852	0.661228	0.26225	0.999299	no
TraesCS1A02G281300	TraesCS1A02G281300	-	1A:479817766-479820086	8_6_94	8_6_128	OK	8.34248	5.87753	-0.505265	-0.689295	0.25195	0.999299	no
TraesCS1A02G281400	TraesCS1A02G281400	-	1A:479827960-479840208	8_6_94	8_6_128	OK	3.72535	2.79457	-0.414752	-0.703883	0.2243	0.999299	no
TraesCS1A02G281600	TraesCS1A02G281600	-	1A:480424580-480428658	8_6_94	8_6_128	OK	17.5472	17.8199	0.0222435	0.0368443	0.94985	0.999299	no
TraesCS1A02G281700	TraesCS1A02G281700	-	1A:480429131-480432551	8_6_94	8_6_128	OK	12.6456	9.08018	-0.477839	-0.784047	0.1735	0.999299	no
TraesCS1A02G281800	TraesCS1A02G281800	-	1A:480546649-480549947	8_6_94	8_6_128	OK	6.3868	6.38688	1.72006e-05	2.8619e-05	0.99865	0.99946	no
TraesCS1A02G282000	TraesCS1A02G282000	-	1A:480571079-480574092	8_6_94	8_6_128	OK	1.67132	1.4648	-0.19029	-0.212874	0.70585	0.999299	no
TraesCS1A02G282200	TraesCS1A02G282200	-	1A:480592130-480593673	8_6_94	8_6_128	OK	0.70011	0.501884	-0.480228	-0.340632	0.57455	0.999299	no
TraesCS1A02G282300	TraesCS1A02G282300	-	1A:480595189-480598675	8_6_94	8_6_128	OK	0.966263	0	#NAME?	#NAME?	0.11455	0.999299	no
TraesCS1A02G282600	TraesCS1A02G282600	-	1A:480604084-480605860	8_6_94	8_6_128	OK	82.4597	0.126483	-9.34861	-5.39481	0.00725	0.669669	no
TraesCS1A02G282700	TraesCS1A02G282700	-	1A:480746316-480749274	8_6_94	8_6_128	OK	6.29203	6.18023	-0.0258663	-0.0406869	0.94125	0.999299	no
TraesCS1A02G282800	TraesCS1A02G282800	-	1A:480750171-480750864	8_6_94	8_6_128	OK	0.483356	1.94638	2.00964	0.95651	0.14905	0.999299	no
TraesCS1A02G283000	TraesCS1A02G283000	-	1A:480755305-480759476	8_6_94	8_6_128	OK	2.3074	2.08942	-0.143167	-0.179752	0.7382	0.999299	no
TraesCS1A02G283100	TraesCS1A02G283100	-	1A:480808719-480811836	8_6_94	8_6_128	OK	2.25069	3.66088	0.701824	0.734295	0.20595	0.999299	no
TraesCS1A02G283200	TraesCS1A02G283200	-	1A:480826952-480831360	8_6_94	8_6_128	OK	7.75854	6.74169	-0.202676	-0.35231	0.54	0.999299	no
TraesCS1A02G283400	TraesCS1A02G283400	-	1A:480933517-480936043	8_6_94	8_6_128	OK	1.17481	1.65245	0.492187	0.468935	0.3956	0.999299	no
TraesCS1A02G283600	TraesCS1A02G283600	-	1A:481289052-481292772	8_6_94	8_6_128	OK	21.9951	23.6421	0.104181	0.160226	0.7752	0.999299	no
TraesCS1A02G283800	TraesCS1A02G283800	-	1A:481648098-481655318	8_6_94	8_6_128	OK	5.7272	5.06622	-0.176922	-0.31433	0.57555	0.999299	no
TraesCS1A02G283900	TraesCS1A02G283900	-	1A:481673551-481675855	8_6_94	8_6_128	OK	2.08089	0.739372	-1.49283	-0.801835	0.15505	0.999299	no
TraesCS1A02G284000	TraesCS1A02G284000	-	1A:481690846-481703225	8_6_94	8_6_128	OK	4.92269	3.70943	-0.408247	-0.697841	0.21695	0.999299	no
TraesCS1A02G284100	TraesCS1A02G284100	-	1A:481754146-481758368	8_6_94	8_6_128	OK	0.976889	0.913421	-0.0969149	-0.0970767	0.88435	0.999299	no
TraesCS1A02G284200	TraesCS1A02G284200	-	1A:481754146-481758368	8_6_94	8_6_128	OK	2.854	2.9917	0.0679768	0.041874	0.9404	0.999299	no
TraesCS1A02G284300	TraesCS1A02G284300	-	1A:481880421-481884082	8_6_94	8_6_128	OK	2.53506	3.16535	0.320343	0.436367	0.4448	0.999299	no
TraesCS1A02G284400	TraesCS1A02G284400	-	1A:481921986-481930381	8_6_94	8_6_128	OK	0.684762	0.647977	-0.079659	-0.0757348	0.8855	0.999299	no
TraesCS1A02G284500	TraesCS1A02G284500	-	1A:481932928-481934524	8_6_94	8_6_128	OK	3.9841	4.22501	0.0846983	0.0822402	0.8835	0.999299	no
TraesCS1A02G284800	TraesCS1A02G284800	-	1A:482277205-482278965	8_6_94	8_6_128	OK	80.9317	74.6628	-0.116315	-0.176783	0.75645	0.999299	no
TraesCS1A02G284900	TraesCS1A02G284900	-	1A:482328443-482329898	8_6_94	8_6_128	OK	5.67331	8.05472	0.505645	0.667804	0.2329	0.999299	no
TraesCS1A02G285000	TraesCS1A02G285000	-	1A:482335685-482339114	8_6_94	8_6_128	OK	1.36637	1.96097	0.521222	0.565574	0.32245	0.999299	no
TraesCS1A02G285200	TraesCS1A02G285200	-	1A:482758865-482761946	8_6_94	8_6_128	OK	21.6984	18.3344	-0.243034	-0.420378	0.4642	0.999299	no
TraesCS1A02G285400	TraesCS1A02G285400	-	1A:482767937-482771537	8_6_94	8_6_128	OK	1.68142	0.964795	-0.801386	-0.867917	0.1207	0.999299	no
TraesCS1A02G285500	TraesCS1A02G285500	-	1A:482777473-482780309	8_6_94	8_6_128	OK	3.21589	2.42131	-0.409429	-0.3596	0.5498	0.999299	no
TraesCS1A02G285600	TraesCS1A02G285600	-	1A:482780625-482783275	8_6_94	8_6_128	OK	7.50213	8.95285	0.255047	0.381211	0.49185	0.999299	no
TraesCS1A02G285900	TraesCS1A02G285900	-	1A:482963666-482964392	8_6_94	8_6_128	OK	5.11206	8.19718	0.681222	0.600958	0.28085	0.999299	no
TraesCS1A02G286000	TraesCS1A02G286000	-	1A:482966427-482969358	8_6_94	8_6_128	OK	12.7714	11.7088	-0.125325	-0.213858	0.71365	0.999299	no
TraesCS1A02G286200	TraesCS1A02G286200	-	1A:483026578-483029884	8_6_94	8_6_128	OK	35.9135	36.5018	0.0234441	0.0414352	0.94265	0.999299	no
TraesCS1A02G286300	TraesCS1A02G286300	-	1A:483033162-483035128	8_6_94	8_6_128	OK	96.3909	103.547	0.103315	0.13875	0.7938	0.999299	no
TraesCS1A02G286400	TraesCS1A02G286400	-	1A:483133187-483134809	8_6_94	8_6_128	OK	0.192228	0.581841	1.59781	0.925694	0.1898	0.999299	no
TraesCS1A02G286500	TraesCS1A02G286500	-	1A:483195164-483197070	8_6_94	8_6_128	OK	0.791558	0.649938	-0.284393	-0.200662	0.73205	0.999299	no
TraesCS1A02G286900	TraesCS1A02G286900	-	1A:483678246-483679340	8_6_94	8_6_128	OK	197.136	153.727	-0.358819	-0.621861	0.2769	0.999299	no
TraesCS1A02G287000	TraesCS1A02G287000	-	1A:483861631-483862357	8_6_94	8_6_128	OK	48.3776	39.5609	-0.290264	-0.43933	0.44085	0.999299	no
TraesCS1A02G287100	TraesCS1A02G287100	-	1A:483920342-483924559	8_6_94	8_6_128	OK	0.626401	0.337027	-0.894221	-0.729644	0.19465	0.999299	no
TraesCS1A02G287200	TraesCS1A02G287200	-	1A:483928063-483928857	8_6_94	8_6_128	OK	1.53592	0.723782	-1.08547	-0.649908	0.34705	0.999299	no
TraesCS1A02G287400	TraesCS1A02G287400	-	1A:484328734-484337743	8_6_94	8_6_128	OK	2.17491	1.78679	-0.283583	-0.481643	0.4079	0.999299	no
TraesCS1A02G287500	TraesCS1A02G287500	-	1A:484998885-485000259	8_6_94	8_6_128	OK	10.9668	13.1225	0.258889	0.339728	0.55085	0.999299	no
TraesCS1A02G287600	TraesCS1A02G287600	-	1A:485002246-485010324	8_6_94	8_6_128	OK	2.47655	2.8891	0.222288	0.352106	0.54005	0.999299	no
TraesCS1A02G287700	TraesCS1A02G287700	-	1A:485010537-485011160	8_6_94	8_6_128	OK	98.0897	106.075	0.112908	0.175812	0.7617	0.999299	no
TraesCS1A02G287800	TraesCS1A02G287800	-	1A:485012382-485012973	8_6_94	8_6_128	OK	262.84	344.699	0.391155	0.635203	0.27135	0.999299	no
TraesCS1A02G288200	TraesCS1A02G288200	-	1A:485340568-485343951	8_6_94	8_6_128	OK	1.37169	1.20425	-0.187822	-0.270152	0.63295	0.999299	no
TraesCS1A02G288300	TraesCS1A02G288300	-	1A:485344774-485349821	8_6_94	8_6_128	OK	0.677701	0.990964	0.548183	0.592285	0.2891	0.999299	no
TraesCS1A02G288400	TraesCS1A02G288400	-	1A:485353186-485357741	8_6_94	8_6_128	OK	4.67569	4.57555	-0.0312338	-0.0546916	0.92055	0.999299	no
TraesCS1A02G288500	TraesCS1A02G288500	-	1A:485359630-485363435	8_6_94	8_6_128	OK	6.98948	7.37395	0.0772529	0.0995655	0.8533	0.999299	no
TraesCS1A02G288600	TraesCS1A02G288600	-	1A:485557977-485566303	8_6_94	8_6_128	OK	1.54963	1.12992	-0.455707	-0.742225	0.2103	0.999299	no
TraesCS1A02G288700	TraesCS1A02G288700	-	1A:486042158-486050391	8_6_94	8_6_128	OK	1.28327	1.19512	-0.102666	-0.144141	0.79445	0.999299	no
TraesCS1A02G288800	TraesCS1A02G288800	-	1A:486052172-486054559	8_6_94	8_6_128	OK	147.215	158.948	0.110635	0.162404	0.77915	0.999299	no
TraesCS1A02G288900	TraesCS1A02G288900	-	1A:486329613-486334243	8_6_94	8_6_128	OK	2.77132	2.41328	-0.199575	-0.311082	0.59855	0.999299	no
TraesCS1A02G289000	TraesCS1A02G289000	-	1A:486338881-486343058	8_6_94	8_6_128	OK	4.86514	4.8218	-0.0129105	-0.0190495	0.97065	0.999299	no
TraesCS1A02G289700	TraesCS1A02G289700	-	1A:486746812-486747007	8_6_94	8_6_128	OK	2.51615	0.271991	-3.20959	-2.02448	0.3071	0.999299	no
TraesCS1A02G289800	TraesCS1A02G289800	-	1A:486750893-486751073	8_6_94	8_6_128	OK	138.699	143.408	0.0481663	0.0615199	0.91205	0.999299	no
TraesCS1A02G289900	TraesCS1A02G289900	-	1A:486816907-486817108	8_6_94	8_6_128	OK	24.139	13.5547	-0.832575	-0.664187	0.2036	0.999299	no
TraesCS1A02G290100	TraesCS1A02G290100	-	1A:486896764-486897070	8_6_94	8_6_128	OK	13.6448	8.79262	-0.633982	-0.622827	0.2511	0.999299	no
TraesCS1A02G290200	TraesCS1A02G290200	-	1A:486953458-486953967	8_6_94	8_6_128	OK	2.37231	0.889882	-1.4146	-0.917208	0.14975	0.999299	no
TraesCS1A02G290500	TraesCS1A02G290500	-	1A:487010512-487019246	8_6_94	8_6_128	OK	2.66236	2.1167	-0.33089	-0.529332	0.3588	0.999299	no
TraesCS1A02G290800	TraesCS1A02G290800	-	1A:487100406-487103619	8_6_94	8_6_128	OK	3.18877	3.11219	-0.035069	-0.0373532	0.94705	0.999299	no
TraesCS1A02G291200	TraesCS1A02G291200	-	1A:487463044-487466385	8_6_94	8_6_128	OK	0.667086	1.88082	1.49542	1.42339	0.02045	0.999299	no
TraesCS1A02G291400	TraesCS1A02G291400	-	1A:487485916-487492936	8_6_94	8_6_128	OK	1.21187	0.926257	-0.387755	-0.344372	0.5291	0.999299	no
TraesCS1A02G291500	TraesCS1A02G291500	-	1A:487568657-487569222	8_6_94	8_6_128	OK	99.0249	127.73	0.367233	0.577219	0.3396	0.999299	no
TraesCS1A02G291600	TraesCS1A02G291600	-	1A:487571245-487571856	8_6_94	8_6_128	OK	88.0943	132.156	0.585119	0.921321	0.10365	0.999299	no
TraesCS1A02G291700	TraesCS1A02G291700	-	1A:487604482-487605044	8_6_94	8_6_128	OK	124.557	167.371	0.426246	0.68135	0.25725	0.999299	no
TraesCS1A02G291800	TraesCS1A02G291800	-	1A:487607236-487609138	8_6_94	8_6_128	OK	0.896477	0.477179	-0.909734	-0.574148	0.31875	0.999299	no
TraesCS1A02G292000	TraesCS1A02G292000	-	1A:487725419-487727833	8_6_94	8_6_128	OK	1.15312	0.910442	-0.340908	-0.291303	0.6164	0.999299	no
TraesCS1A02G292100	TraesCS1A02G292100	-	1A:487728611-487734607	8_6_94	8_6_128	OK	7.46137	6.5402	-0.190107	-0.337802	0.5643	0.999299	no
TraesCS1A02G292200	TraesCS1A02G292200	-	1A:487735996-487741826	8_6_94	8_6_128	OK	7.49263	6.84425	-0.130579	-0.223174	0.70265	0.999299	no
TraesCS1A02G292300	TraesCS1A02G292300	-	1A:488065307-488071060	8_6_94	8_6_128	OK	47.9069	43.198	-0.149267	-0.256215	0.6403	0.999299	no
TraesCS1A02G292400	TraesCS1A02G292400	-	1A:488071385-488074461	8_6_94	8_6_128	OK	2.38757	3.02537	0.341571	0.432048	0.44095	0.999299	no
TraesCS1A02G293200	TraesCS1A02G293200	-	1A:488235810-488239201	8_6_94	8_6_128	OK	0.651415	0.277371	-1.23176	-0.760107	0.2354	0.999299	no
TraesCS1A02G293400	TraesCS1A02G293400	-	1A:488619058-488620361	8_6_94	8_6_128	OK	0.188943	0.757723	2.00372	1.24341	0.5362	0.999299	no
TraesCS1A02G294700	TraesCS1A02G294700	-	1A:489600056-489601234	8_6_94	8_6_128	OK	1.1316	0.434821	-1.37987	-0.982009	0.1671	0.999299	no
TraesCS1A02G294900	TraesCS1A02G294900	-	1A:490018585-490021155	8_6_94	8_6_128	OK	0.300414	0.681569	1.18191	0.697664	0.21185	0.999299	no
TraesCS1A02G295200	TraesCS1A02G295200	-	1A:490306426-490313978	8_6_94	8_6_128	OK	8.6595	6.90307	-0.327046	-0.587133	0.2984	0.999299	no
TraesCS1A02G295300	TraesCS1A02G295300	-	1A:490411508-490414419	8_6_94	8_6_128	OK	2.69529	4.91609	0.867072	0.879018	0.12025	0.999299	no
TraesCS1A02G295400	TraesCS1A02G295400	-	1A:490418246-490418875	8_6_94	8_6_128	OK	133.034	181.002	0.444212	0.700842	0.2139	0.999299	no
TraesCS1A02G295600	TraesCS1A02G295600	-	1A:490509792-490525089	8_6_94	8_6_128	OK	0.601886	0.397132	-0.599872	-0.521514	0.36235	0.999299	no
TraesCS1A02G295700	TraesCS1A02G295700	-	1A:490759998-490760520	8_6_94	8_6_128	OK	189.757	255.276	0.427904	0.674508	0.24825	0.999299	no
TraesCS1A02G295800	TraesCS1A02G295800	-	1A:490794343-490797100	8_6_94	8_6_128	OK	9.64809	9.11042	-0.0827261	-0.0757858	0.8959	0.999299	no
TraesCS1A02G295900	TraesCS1A02G295900	-	1A:490893556-490894966	8_6_94	8_6_128	OK	4.81661	2.89198	-0.73596	-0.668736	0.26235	0.999299	no
TraesCS1A02G296100	TraesCS1A02G296100	-	1A:491128109-491130587	8_6_94	8_6_128	OK	3.53187	2.90177	-0.2835	-0.375241	0.49715	0.999299	no
TraesCS1A02G296200	TraesCS1A02G296200	-	1A:491135032-491139363	8_6_94	8_6_128	OK	4.67552	5.57487	0.253809	0.358582	0.5138	0.999299	no
TraesCS1A02G296600	TraesCS1A02G296600	-	1A:491646959-491651680	8_6_94	8_6_128	OK	0.530992	0.225602	-1.23491	-0.930038	0.11595	0.999299	no
TraesCS1A02G296800	TraesCS1A02G296800	-	1A:492000008-492000377	8_6_94	8_6_128	OK	1.2097	0.622198	-0.959197	-0.442692	0.456	0.999299	no
TraesCS1A02G296900	TraesCS1A02G296900	-	1A:492045922-492046657	8_6_94	8_6_128	OK	0.7074	0.800571	0.178502	0.105345	0.8861	0.999299	no
TraesCS1A02G297000	TraesCS1A02G297000	-	1A:492123582-492128662	8_6_94	8_6_128	OK	1.81553	0.897873	-1.01581	-1.42417	0.0161	0.999299	no
TraesCS1A02G297200	TraesCS1A02G297200	-	1A:492196185-492200627	8_6_94	8_6_128	OK	2.03038	1.64833	-0.300743	-0.375842	0.5113	0.999299	no
TraesCS1A02G297500	TraesCS1A02G297500	-	1A:492273998-492276991	8_6_94	8_6_128	OK	0.45528	0.315638	-0.528483	-0.562049	0.402	0.999299	no
TraesCS1A02G297600	TraesCS1A02G297600	-	1A:492652070-492652999	8_6_94	8_6_128	OK	2.3792	1.18669	-1.00354	-0.784396	0.29775	0.999299	no
TraesCS1A02G297800	TraesCS1A02G297800	-	1A:492807459-492809424	8_6_94	8_6_128	OK	2.77626	1.79099	-0.632388	-0.73135	0.21165	0.999299	no
TraesCS1A02G297900	TraesCS1A02G297900	-	1A:493201601-493202834	8_6_94	8_6_128	OK	17.3842	18.513	0.0907623	0.145265	0.80085	0.999299	no
TraesCS1A02G298000	TraesCS1A02G298000	-	1A:493205774-493211109	8_6_94	8_6_128	OK	1.55922	1.04985	-0.570638	-0.718449	0.20805	0.999299	no
TraesCS1A02G298100	TraesCS1A02G298100	-	1A:493211556-493216752	8_6_94	8_6_128	OK	2.83275	1.91291	-0.566429	-0.877482	0.1309	0.999299	no
TraesCS1A02G298700	TraesCS1A02G298700	-	1A:493509746-493513131	8_6_94	8_6_128	OK	3.69711	3.82827	0.0502955	0.0789914	0.88885	0.999299	no
TraesCS1A02G298800	TraesCS1A02G298800	-	1A:493736792-493737676	8_6_94	8_6_128	OK	20.8146	12.6309	-0.720646	-0.8103	0.16145	0.999299	no
TraesCS1A02G298900	TraesCS1A02G298900	-	1A:493815618-493820587	8_6_94	8_6_128	OK	2.05466	1.5457	-0.410644	-0.593432	0.2949	0.999299	no
TraesCS1A02G299100	TraesCS1A02G299100	-	1A:493919420-493923356	8_6_94	8_6_128	OK	8.39768	7.29161	-0.203753	-0.35268	0.54345	0.999299	no
TraesCS1A02G299200	TraesCS1A02G299200	-	1A:494024031-494026393	8_6_94	8_6_128	OK	0.56794	0.195479	-1.53873	-0.856619	0.14215	0.999299	no
TraesCS1A02G299400	TraesCS1A02G299400	-	1A:494437300-494440638	8_6_94	8_6_128	OK	7.27606	7.85587	0.110615	0.184929	0.74455	0.999299	no
TraesCS1A02G299500	TraesCS1A02G299500	-	1A:494442746-494448514	8_6_94	8_6_128	OK	6.84798	7.91942	0.209718	0.316014	0.5799	0.999299	no
TraesCS1A02G299600	TraesCS1A02G299600	-	1A:494449855-494452574	8_6_94	8_6_128	OK	0.536242	0.260683	-1.04059	-0.763587	0.1602	0.999299	no
TraesCS1A02G299900	TraesCS1A02G299900	-	1A:494715223-494719483	8_6_94	8_6_128	OK	0.141494	0.49314	1.80126	0.983897	0.1145	0.999299	no
TraesCS1A02G300000	TraesCS1A02G300000	-	1A:494799445-494801844	8_6_94	8_6_128	OK	4.39231	4.44253	0.0164014	0.0179285	0.97495	0.999299	no
TraesCS1A02G300100	TraesCS1A02G300100	-	1A:495129372-495130893	8_6_94	8_6_128	OK	0.615674	0.42016	-0.551228	-0.329995	0.64655	0.999299	no
TraesCS1A02G300200	TraesCS1A02G300200	-	1A:495191439-495193276	8_6_94	8_6_128	OK	41.9753	34.723	-0.27365	-0.479858	0.4175	0.999299	no
TraesCS1A02G300300	TraesCS1A02G300300	-	1A:495284356-495284737	8_6_94	8_6_128	OK	0.862854	0.681109	-0.341231	-0.282451	0.44385	0.999299	no
TraesCS1A02G300800	TraesCS1A02G300800	-	1A:495444289-495447580	8_6_94	8_6_128	OK	8.15307	8.33324	0.0315338	0.0526433	0.9279	0.999299	no
TraesCS1A02G301000	TraesCS1A02G301000	-	1A:495487231-495490176	8_6_94	8_6_128	OK	0.271999	0.73361	1.43141	0.819972	0.1878	0.999299	no
TraesCS1A02G301100	TraesCS1A02G301100	-	1A:495578649-495580083	8_6_94	8_6_128	OK	0.515693	0.273153	-0.9168	-0.5716	0.42735	0.999299	no
TraesCS1A02G301400	TraesCS1A02G301400	-	1A:495699526-495703459	8_6_94	8_6_128	OK	20.1855	15.799	-0.353481	-0.539391	0.3426	0.999299	no
TraesCS1A02G301600	TraesCS1A02G301600	-	1A:495706746-495708765	8_6_94	8_6_128	OK	29.3722	25.3072	-0.214905	-0.33039	0.56575	0.999299	no
TraesCS1A02G301800	TraesCS1A02G301800	-	1A:496042549-496048839	8_6_94	8_6_128	OK	2.86003	2.10988	-0.438865	-0.623774	0.2641	0.999299	no
TraesCS1A02G302100	TraesCS1A02G302100	-	1A:496088754-496090179	8_6_94	8_6_128	OK	1.0033	0.615365	-0.705238	-0.507648	0.4009	0.999299	no
TraesCS1A02G302300	TraesCS1A02G302300	-	1A:496141695-496143473	8_6_94	8_6_128	OK	1.1126	1.2831	0.205702	0.1732	0.8108	0.999299	no
TraesCS1A02G302400	TraesCS1A02G302400	-	1A:496169400-496170869	8_6_94	8_6_128	OK	1.14086	0.689034	-0.727473	-0.517264	0.457	0.999299	no
TraesCS1A02G302500	TraesCS1A02G302500	-	1A:496293432-496297006	8_6_94	8_6_128	OK	8.36515	6.38508	-0.389685	-0.616987	0.2871	0.999299	no
TraesCS1A02G302600	TraesCS1A02G302600	-	1A:496303413-496315200	8_6_94	8_6_128	OK	1.52627	1.31356	-0.216531	-0.296857	0.61405	0.999299	no
TraesCS1A02G302700	TraesCS1A02G302700	-	1A:496303413-496315200	8_6_94	8_6_128	OK	0.920846	1.19519	0.376205	0.182122	0.7207	0.999299	no
TraesCS1A02G302800	TraesCS1A02G302800	-	1A:496439333-496443344	8_6_94	8_6_128	OK	8.68854	10.1929	0.230378	0.361468	0.5388	0.999299	no
TraesCS1A02G302900	TraesCS1A02G302900	-	1A:496476713-496479058	8_6_94	8_6_128	OK	55.7177	66.2547	0.249885	0.429395	0.4535	0.999299	no
TraesCS1A02G303200	TraesCS1A02G303200	-	1A:496645159-496646178	8_6_94	8_6_128	OK	0.426016	0.361808	-0.235682	-0.143451	0.7387	0.999299	no
TraesCS1A02G303300	TraesCS1A02G303300	-	1A:497072883-497077040	8_6_94	8_6_128	OK	5.7457	6.63383	0.207358	0.350217	0.54895	0.999299	no
TraesCS1A02G303400	TraesCS1A02G303400	-	1A:497083210-497084830	8_6_94	8_6_128	OK	1.00087	2.45144	1.29237	1.33287	0.07135	0.999299	no
TraesCS1A02G303600	TraesCS1A02G303600	-	1A:497192149-497192770	8_6_94	8_6_128	OK	1.63721	1.88859	0.206072	0.0992861	0.87285	0.999299	no
TraesCS1A02G303700	TraesCS1A02G303700	-	1A:497225053-497225668	8_6_94	8_6_128	OK	0.939064	0.951615	0.0191549	0.0105041	0.9796	0.999299	no
TraesCS1A02G303900	TraesCS1A02G303900	-	1A:497281373-497283469	8_6_94	8_6_128	OK	0.369541	0.298901	-0.306064	-0.209395	0.7291	0.999299	no
TraesCS1A02G304200	TraesCS1A02G304200	-	1A:497503762-497509507	8_6_94	8_6_128	OK	0.691326	0.472227	-0.549885	-0.566699	0.33075	0.999299	no
TraesCS1A02G304300	TraesCS1A02G304300	-	1A:497511011-497514242	8_6_94	8_6_128	OK	18.0673	16.2741	-0.1508	-0.222231	0.6859	0.999299	no
TraesCS1A02G304400	TraesCS1A02G304400	-	1A:497516472-497522797	8_6_94	8_6_128	OK	2.03648	1.4837	-0.456874	-0.69024	0.22455	0.999299	no
TraesCS1A02G304900	TraesCS1A02G304900	-	1A:497760515-497762475	8_6_94	8_6_128	OK	2.46078	2.27893	-0.110761	-0.110702	0.844	0.999299	no
TraesCS1A02G305300	TraesCS1A02G305300	-	1A:497902189-497902938	8_6_94	8_6_128	OK	24.8926	23.5577	-0.0795209	-0.09765	0.8607	0.999299	no
TraesCS1A02G305400	TraesCS1A02G305400	-	1A:498047044-498047740	8_6_94	8_6_128	OK	5.47233	3.54711	-0.625511	-0.537569	0.54055	0.999299	no
TraesCS1A02G305500	TraesCS1A02G305500	-	1A:498048601-498050847	8_6_94	8_6_128	OK	0.988246	0.717887	-0.461114	-0.415207	0.44605	0.999299	no
TraesCS1A02G305600	TraesCS1A02G305600	-	1A:498052809-498055126	8_6_94	8_6_128	OK	0.4633	0.359988	-0.363997	-0.391463	0.5149	0.999299	no
TraesCS1A02G305700	TraesCS1A02G305700	-	1A:498138710-498142127	8_6_94	8_6_128	OK	15.3773	12.7053	-0.275364	-0.475839	0.41345	0.999299	no
TraesCS1A02G305800	TraesCS1A02G305800	-	1A:498162700-498168173	8_6_94	8_6_128	OK	1.75321	0.915462	-0.937426	-1.27273	0.0373	0.999299	no
TraesCS1A02G305900	TraesCS1A02G305900	-	1A:498170028-498173213	8_6_94	8_6_128	OK	7.90459	5.93829	-0.412642	-0.613117	0.2806	0.999299	no
TraesCS1A02G306000	TraesCS1A02G306000	-	1A:498174285-498175809	8_6_94	8_6_128	OK	8.88633	10.4957	0.240134	0.217028	0.69125	0.999299	no
TraesCS1A02G306200	TraesCS1A02G306200	-	1A:498451493-498454124	8_6_94	8_6_128	OK	42.1258	31.6441	-0.412768	-0.702485	0.2112	0.999299	no
TraesCS1A02G306300	TraesCS1A02G306300	-	1A:498532630-498536872	8_6_94	8_6_128	OK	1.44833	1.72191	0.249616	0.279647	0.61005	0.999299	no
TraesCS1A02G306400	TraesCS1A02G306400	-	1A:498537149-498542005	8_6_94	8_6_128	OK	5.23861	6.09728	0.218983	0.296637	0.5896	0.999299	no
TraesCS1A02G306500	TraesCS1A02G306500	-	1A:498592841-498595274	8_6_94	8_6_128	OK	4.16551	4.10114	-0.022466	-0.0308168	0.9506	0.999299	no
TraesCS1A02G306600	TraesCS1A02G306600	-	1A:498596554-498597648	8_6_94	8_6_128	OK	140.906	82.7449	-0.767993	-1.15008	0.0413	0.999299	no
TraesCS1A02G307300	TraesCS1A02G307300	-	1A:498806534-498809142	8_6_94	8_6_128	OK	1.70837	2.0816	0.285073	0.427703	0.4397	0.999299	no
TraesCS1A02G307400	TraesCS1A02G307400	-	1A:498809335-498811616	8_6_94	8_6_128	OK	235.055	213.363	-0.139686	-0.186078	0.7381	0.999299	no
TraesCS1A02G307700	TraesCS1A02G307700	-	1A:499183869-499190342	8_6_94	8_6_128	OK	8.82818	7.80467	-0.177777	-0.310309	0.58435	0.999299	no
TraesCS1A02G307800	TraesCS1A02G307800	-	1A:499194443-499196325	8_6_94	8_6_128	OK	4.07139	4.32861	0.0883819	0.0997852	0.86285	0.999299	no
[truncated: 53,501 more rows]

## Sheet: Genes_significantly_regulated
test_id	gene_id	gene	locus	sample_1	sample_2	status	value_1	value_2	log2(fold_change)	FoldChange	test_stat	p_value	q_value	significant
ENSRNA050013826	ENSRNA050013826	5_8S_rRNA	1A:582237609-582237765	8_6_94	8_6_128	OK	0	10.2452	inf	#VALUE!	#NAME?	0.0002	0.041573	yes
ENSRNA050017613	ENSRNA050017613	snoZ279_R105_R108	1D:439309081-439309187	8_6_94	8_6_128	OK	0	132.546	inf	#VALUE!	#NAME?	0.0002	0.041573	yes
ENSRNA050017732	ENSRNA050017732	U2	7A:86111904-86112100	8_6_94	8_6_128	OK	0	2.66249	inf	#VALUE!	#NAME?	5e-05	0.0141582	yes
ENSRNA050019266	ENSRNA050019266	SSU_rRNA_eukarya	1B:111155960-111156200	8_6_94	8_6_128	OK	0	1.83095	inf	#VALUE!	#NAME?	5e-05	0.0141582	yes
ENSRNA050019944	ENSRNA050019944	Plant_SRP	4A:13755307-13755601	8_6_94	8_6_128	OK	0	2.04649	inf	#VALUE!	#NAME?	0.0002	0.041573	yes
ENSRNA050023694	ENSRNA050023694	U1	3A:610547418-610547579	8_6_94	8_6_128	OK	0	9.03717	inf	#VALUE!	#NAME?	5e-05	0.0141582	yes
TraesCS1A02G041300	TraesCS1A02G041300	-	1A:22633430-22634135	8_6_94	8_6_128	OK	0	2.87852	inf	#VALUE!	#NAME?	5e-05	0.0141582	yes
TraesCS1A02G125200	TraesCS1A02G125200	-	1A:148744426-148745985	8_6_94	8_6_128	OK	7.65625	0	#NAME?	#NAME?	#NAME?	5e-05	0.0141582	yes
TraesCS1A02G181700	TraesCS1A02G181700	-	1A:327712387-327713606	8_6_94	8_6_128	OK	3.30126	0	#NAME?	#NAME?	#NAME?	5e-05	0.0141582	yes
TraesCS1A02G211200	TraesCS1A02G211200	-	1A:374136781-374137647	8_6_94	8_6_128	OK	1.17691	0	#NAME?	#NAME?	#NAME?	5e-05	0.0141582	yes
TraesCS1A02G371000	TraesCS1A02G371000	-	1A:548405014-548405913	8_6_94	8_6_128	OK	0	0.719547	inf	#VALUE!	#NAME?	0.0002	0.041573	yes
TraesCS1A02G379200	TraesCS1A02G379200	-	1A:551479528-551482223	8_6_94	8_6_128	OK	0.887462	0	#NAME?	#NAME?	#NAME?	5e-05	0.0141582	yes
TraesCS1A02G421300	TraesCS1A02G421300	-	1A:577611184-577612558	8_6_94	8_6_128	OK	0	1.08618	inf	#VALUE!	#NAME?	0.0002	0.041573	yes
TraesCS1A02G429700	TraesCS1A02G429700	-	1A:582825344-582829643	8_6_94	8_6_128	OK	0	0.40731	inf	#VALUE!	#NAME?	5e-05	0.0141582	yes
TraesCS1A02G435100	TraesCS1A02G435100	-	1A:585690524-585691316	8_6_94	8_6_128	OK	0	0.340822	inf	#VALUE!	#NAME?	0.0001	0.0260563	yes
TraesCS1B02G009300	TraesCS1B02G009300	-	1B:4595786-4597245	8_6_94	8_6_128	OK	0.369168	0	#NAME?	#NAME?	#NAME?	5e-05	0.0141582	yes
TraesCS1B02G038100	TraesCS1B02G038100	-	1B:17889739-17892524	8_6_94	8_6_128	OK	1.07217	0	#NAME?	#NAME?	#NAME?	5e-05	0.0141582	yes
TraesCS1B02G047700	TraesCS1B02G047700	-	1B:27674855-27678226	8_6_94	8_6_128	OK	0.381573	0	#NAME?	#NAME?	#NAME?	5e-05	0.0141582	yes
TraesCS1B02G276300	TraesCS1B02G276300	-	1B:484213938-484214829	8_6_94	8_6_128	OK	0.397891	0	#NAME?	#NAME?	#NAME?	0.0001	0.0260563	yes
TraesCS1B02G339000	TraesCS1B02G339000	-	1B:566823399-566831663	8_6_94	8_6_128	OK	11.2551	0	#NAME?	#NAME?	#NAME?	5e-05	0.0141582	yes
TraesCS1B02G340200	TraesCS1B02G340200	-	1B:568005578-568006599	8_6_94	8_6_128	OK	0	2.01279	inf	#VALUE!	#NAME?	5e-05	0.0141582	yes
TraesCS1B02G359500	TraesCS1B02G359500	-	1B:588497322-588498502	8_6_94	8_6_128	OK	0.748917	0	#NAME?	#NAME?	#NAME?	5e-05	0.0141582	yes
TraesCS1B02G361200	TraesCS1B02G361200	-	1B:589758941-589760063	8_6_94	8_6_128	OK	0	0.579527	inf	#VALUE!	#NAME?	0.00015	0.0342593	yes
TraesCS1B02G410400	TraesCS1B02G410400	-	1B:637371923-637372738	8_6_94	8_6_128	OK	0	0.744664	inf	#VALUE!	#NAME?	5e-05	0.0141582	yes
TraesCS1B02G454500	TraesCS1B02G454500	-	1B:670158857-670161009	8_6_94	8_6_128	OK	0	0.8665	inf	#VALUE!	#NAME?	5e-05	0.0141582	yes
TraesCS1D02G022800	TraesCS1D02G022800	-	1D:9744684-9746256	8_6_94	8_6_128	OK	0	0.844321	inf	#VALUE!	#NAME?	5e-05	0.0141582	yes
TraesCS1D02G050600	TraesCS1D02G050600	-	1D:30777763-30778854	8_6_94	8_6_128	OK	0	0.358708	inf	#VALUE!	#NAME?	5e-05	0.0141582	yes
TraesCS1D02G137900	TraesCS1D02G137900	-	1D:188456234-188460700	8_6_94	8_6_128	OK	0.801153	0	#NAME?	#NAME?	#NAME?	5e-05	0.0141582	yes
TraesCS1D02G328700	TraesCS1D02G328700	-	1D:420237697-420238732	8_6_94	8_6_128	OK	0	1.43556	inf	#VALUE!	#NAME?	5e-05	0.0141582	yes
TraesCS1D02G328900	TraesCS1D02G328900	-	1D:420378923-420379950	8_6_94	8_6_128	OK	0	1.5394	inf	#VALUE!	#NAME?	5e-05	0.0141582	yes
TraesCS1D02G392000	TraesCS1D02G392000	-	1D:462309280-462309975	8_6_94	8_6_128	OK	0	4.03922	inf	#VALUE!	#NAME?	5e-05	0.0141582	yes
TraesCS2A02G016300	TraesCS2A02G016300	-	2A:7526282-7527408	8_6_94	8_6_128	OK	0	1.30493	inf	#VALUE!	#NAME?	5e-05	0.0141582	yes
TraesCS2A02G018500	TraesCS2A02G018500	-	2A:8719424-8723536	8_6_94	8_6_128	OK	0	0.828989	inf	#VALUE!	#NAME?	5e-05	0.0141582	yes
TraesCS2A02G045500	TraesCS2A02G045500	-	2A:17869277-17871731	8_6_94	8_6_128	OK	0	0.59785	inf	#VALUE!	#NAME?	5e-05	0.0141582	yes
TraesCS2A02G120000	TraesCS2A02G120000	-	2A:70229684-70235175	8_6_94	8_6_128	OK	0.386962	0	#NAME?	#NAME?	#NAME?	0.00015	0.0342593	yes
TraesCS2A02G149900	TraesCS2A02G149900	-	2A:97548514-97549396	8_6_94	8_6_128	OK	0	3.9813	inf	#VALUE!	#NAME?	5e-05	0.0141582	yes
TraesCS2A02G572800	TraesCS2A02G572800	-	2A:768676587-768678510	8_6_94	8_6_128	OK	0	0.569626	inf	#VALUE!	#NAME?	5e-05	0.0141582	yes
TraesCS2A02G573500	TraesCS2A02G573500	-	2A:769020300-769021826	8_6_94	8_6_128	OK	0	0.632277	inf	#VALUE!	#NAME?	5e-05	0.0141582	yes
TraesCS2A02G574400	TraesCS2A02G574400	-	2A:769472596-769474043	8_6_94	8_6_128	OK	0	1.751	inf	#VALUE!	#NAME?	5e-05	0.0141582	yes
TraesCS2B02G040500	TraesCS2B02G040500	-	2B:18319276-18320969	8_6_94	8_6_128	OK	0	0.901316	inf	#VALUE!	#NAME?	0.00015	0.0342593	yes
TraesCS2B02G061900	TraesCS2B02G061900	-	2B:29553645-29555689	8_6_94	8_6_128	OK	0	0.493537	inf	#VALUE!	#NAME?	0.00015	0.0342593	yes
TraesCS2B02G062300	TraesCS2B02G062300	-	2B:29742845-29743443	8_6_94	8_6_128	OK	0	1.31009	inf	#VALUE!	#NAME?	5e-05	0.0141582	yes
TraesCS2B02G097800	TraesCS2B02G097800	-	2B:57679414-57682721	8_6_94	8_6_128	OK	0	0.363473	inf	#VALUE!	#NAME?	5e-05	0.0141582	yes
TraesCS2B02G124900	TraesCS2B02G124900	-	2B:93408031-93409920	8_6_94	8_6_128	OK	0	0.543731	inf	#VALUE!	#NAME?	0.00015	0.0342593	yes
TraesCS2B02G145200	TraesCS2B02G145200	-	2B:111069180-111070627	8_6_94	8_6_128	OK	0	0.785521	inf	#VALUE!	#NAME?	5e-05	0.0141582	yes
TraesCS2B02G146000	TraesCS2B02G146000	-	2B:111668600-111669643	8_6_94	8_6_128	OK	0	1.24787	inf	#VALUE!	#NAME?	0.0001	0.0260563	yes
TraesCS2B02G174900	TraesCS2B02G174900	-	2B:150141075-150141963	8_6_94	8_6_128	OK	0	1.22765	inf	#VALUE!	#NAME?	5e-05	0.0141582	yes
TraesCS2B02G396100	TraesCS2B02G396100	-	2B:562704705-562705399	8_6_94	8_6_128	OK	0	2.81204	inf	#VALUE!	#NAME?	5e-05	0.0141582	yes
TraesCS2B02G430300	TraesCS2B02G430300	-	2B:619044573-619044969	8_6_94	8_6_128	OK	0	2.33199	inf	#VALUE!	#NAME?	5e-05	0.0141582	yes
TraesCS2B02G445600	TraesCS2B02G445600	-	2B:638751574-638753852	8_6_94	8_6_128	OK	0	1.62543	inf	#VALUE!	#NAME?	5e-05	0.0141582	yes
TraesCS2B02G553700	TraesCS2B02G553700	-	2B:749043904-749044536	8_6_94	8_6_128	OK	0	1.45216	inf	#VALUE!	#NAME?	5e-05	0.0141582	yes
TraesCS2B02G615100	TraesCS2B02G615100	-	2B:793348796-793350472	8_6_94	8_6_128	OK	0	2.52143	inf	#VALUE!	#NAME?	5e-05	0.0141582	yes
TraesCS2D02G029700	TraesCS2D02G029700	-	2D:12290062-12292008	8_6_94	8_6_128	OK	0	0.578657	inf	#VALUE!	#NAME?	5e-05	0.0141582	yes
TraesCS2D02G029900	TraesCS2D02G029900	-	2D:12303271-12305072	8_6_94	8_6_128	OK	0	1.39957	inf	#VALUE!	#NAME?	5e-05	0.0141582	yes
TraesCS2D02G030000	TraesCS2D02G030000	-	2D:12322884-12324828	8_6_94	8_6_128	OK	0	0.866303	inf	#VALUE!	#NAME?	5e-05	0.0141582	yes
TraesCS2D02G154900	TraesCS2D02G154900	-	2D:98658406-98659639	8_6_94	8_6_128	OK	0	2.2589	inf	#VALUE!	#NAME?	5e-05	0.0141582	yes
TraesCS2D02G217600	TraesCS2D02G217600	-	2D:181256925-181262484	8_6_94	8_6_128	OK	0	0.694531	inf	#VALUE!	#NAME?	5e-05	0.0141582	yes
TraesCS2D02G286800	TraesCS2D02G286800	-	2D:366923387-366925932	8_6_94	8_6_128	OK	0	0.794137	inf	#VALUE!	#NAME?	5e-05	0.0141582	yes
TraesCS2D02G320300	TraesCS2D02G320300	-	2D:411417728-411419214	8_6_94	8_6_128	OK	0	0.969456	inf	#VALUE!	#NAME?	0.00015	0.0342593	yes
TraesCS2D02G349400	TraesCS2D02G349400	-	2D:446932069-446933116	8_6_94	8_6_128	OK	0	1.85683	inf	#VALUE!	#NAME?	5e-05	0.0141582	yes
TraesCS2D02G431100	TraesCS2D02G431100	-	2D:543530550-543532023	8_6_94	8_6_128	OK	0	0.635178	inf	#VALUE!	#NAME?	0.00015	0.0342593	yes
TraesCS2D02G441600	TraesCS2D02G441600	-	2D:552069076-552070297	8_6_94	8_6_128	OK	0.60547	0	#NAME?	#NAME?	#NAME?	5e-05	0.0141582	yes
TraesCS2D02G467600	TraesCS2D02G467600	-	2D:572682176-572684346	8_6_94	8_6_128	OK	0.842287	0	#NAME?	#NAME?	#NAME?	5e-05	0.0141582	yes
TraesCS2D02G494200	TraesCS2D02G494200	-	2D:591388592-591389476	8_6_94	8_6_128	OK	0.639681	0	#NAME?	#NAME?	#NAME?	0.0002	0.041573	yes
TraesCS2D02G500800	TraesCS2D02G500800	-	2D:595211810-595213105	8_6_94	8_6_128	OK	0.446252	0	#NAME?	#NAME?	#NAME?	0.00015	0.0342593	yes
TraesCS2D02G506300	TraesCS2D02G506300	-	2D:600161337-600164249	8_6_94	8_6_128	OK	0.503525	0	#NAME?	#NAME?	#NAME?	0.0001	0.0260563	yes
TraesCS2D02G514500	TraesCS2D02G514500	-	2D:606517682-606518478	8_6_94	8_6_128	OK	0.592337	0	#NAME?	#NAME?	#NAME?	0.00015	0.0342593	yes
TraesCS2D02G518600	TraesCS2D02G518600	-	2D:608745625-608746598	8_6_94	8_6_128	OK	0.980883	0	#NAME?	#NAME?	#NAME?	5e-05	0.0141582	yes
TraesCS2D02G523200	TraesCS2D02G523200	-	2D:612184494-612185807	8_6_94	8_6_128	OK	3.13054	0	#NAME?	#NAME?	#NAME?	5e-05	0.0141582	yes
TraesCS2D02G526100	TraesCS2D02G526100	-	2D:614734513-614735302	8_6_94	8_6_128	OK	0	0.442171	inf	#VALUE!	#NAME?	0.0001	0.0260563	yes
TraesCS2D02G568200	TraesCS2D02G568200	-	2D:636354580-636356332	8_6_94	8_6_128	OK	0	1.10169	inf	#VALUE!	#NAME?	5e-05	0.0141582	yes
TraesCS2D02G573900	TraesCS2D02G573900	-	2D:638781026-638781930	8_6_94	8_6_128	OK	0.366566	0	#NAME?	#NAME?	#NAME?	0.0002	0.041573	yes
TraesCS2D02G583700	TraesCS2D02G583700	-	2D:643771257-643776253	8_6_94	8_6_128	OK	0	1.30566	inf	#VALUE!	#NAME?	5e-05	0.0141582	yes
TraesCS2D02G583900	TraesCS2D02G583900	-	2D:643788242-643789694	8_6_94	8_6_128	OK	0	0.57668	inf	#VALUE!	#NAME?	5e-05	0.0141582	yes
TraesCS2D02G594400	TraesCS2D02G594400	GLU1C	2D:648238203-648242750	8_6_94	8_6_128	OK	0	1.8069	inf	#VALUE!	#NAME?	5e-05	0.0141582	yes
TraesCS3A02G007000	TraesCS3A02G007000	-	3A:7432257-7432761	8_6_94	8_6_128	OK	0	1.19061	inf	#VALUE!	#NAME?	0.0001	0.0260563	yes
TraesCS3A02G050900	TraesCS3A02G050900	-	3A:27532593-27533190	8_6_94	8_6_128	OK	0	2.83398	inf	#VALUE!	#NAME?	5e-05	0.0141582	yes
TraesCS3A02G296600	TraesCS3A02G296600	-	3A:531265738-531267340	8_6_94	8_6_128	OK	0	0.714054	inf	#VALUE!	#NAME?	5e-05	0.0141582	yes
TraesCS3A02G452600	TraesCS3A02G452600	-	3A:690896265-690898607	8_6_94	8_6_128	OK	0	5.96419	inf	#VALUE!	#NAME?	5e-05	0.0141582	yes
TraesCS3A02G478500	TraesCS3A02G478500	-	3A:710770982-710772532	8_6_94	8_6_128	OK	0	2.55914	inf	#VALUE!	#NAME?	5e-05	0.0141582	yes
TraesCS3A02G482200	TraesCS3A02G482200	-	3A:712728150-712729578	8_6_94	8_6_128	OK	0	0.657074	inf	#VALUE!	#NAME?	0.00015	0.0342593	yes
TraesCS3A02G518800	TraesCS3A02G518800	-	3A:735980685-735982050	8_6_94	8_6_128	OK	0	1.07399	inf	#VALUE!	#NAME?	5e-05	0.0141582	yes
TraesCS3B02G009000	TraesCS3B02G009000	-	3B:4418071-4418989	8_6_94	8_6_128	OK	0	0.893398	inf	#VALUE!	#NAME?	5e-05	0.0141582	yes
TraesCS3B02G034300	TraesCS3B02G034300	-	3B:16403808-16404992	8_6_94	8_6_128	OK	0	5.27106	inf	#VALUE!	#NAME?	5e-05	0.0141582	yes
TraesCS3B02G036400	TraesCS3B02G036400	-	3B:17865174-17866543	8_6_94	8_6_128	OK	0	0.980996	inf	#VALUE!	#NAME?	5e-05	0.0141582	yes
TraesCS3B02G044400	TraesCS3B02G044400	-	3B:22524390-22525008	8_6_94	8_6_128	OK	0	1.92958	inf	#VALUE!	#NAME?	0.0001	0.0260563	yes
TraesCS3B02G059900	TraesCS3B02G059900	-	3B:31788991-31789585	8_6_94	8_6_128	OK	0	1.08253	inf	#VALUE!	#NAME?	5e-05	0.0141582	yes
TraesCS3B02G094500	TraesCS3B02G094500	-	3B:63387315-63390082	8_6_94	8_6_128	OK	1.08649	0	#NAME?	#NAME?	#NAME?	5e-05	0.0141582	yes
TraesCS3B02G217000	TraesCS3B02G217000	-	3B:257846737-257848247	8_6_94	8_6_128	OK	0	0.920163	inf	#VALUE!	#NAME?	5e-05	0.0141582	yes
TraesCS3B02G226200	TraesCS3B02G226200	-	3B:313807931-313808801	8_6_94	8_6_128	OK	2.17929	0	#NAME?	#NAME?	#NAME?	5e-05	0.0141582	yes
TraesCS3B02G291600	TraesCS3B02G291600	-	3B:469634288-469645920	8_6_94	8_6_128	OK	0.739987	0	#NAME?	#NAME?	#NAME?	5e-05	0.0141582	yes
TraesCS3B02G340500	TraesCS3B02G340500	-	3B:547110394-547111880	8_6_94	8_6_128	OK	0	1.01236	inf	#VALUE!	#NAME?	5e-05	0.0141582	yes
TraesCS3B02G357700	TraesCS3B02G357700	-	3B:568394529-568397445	8_6_94	8_6_128	OK	0	14.6308	inf	#VALUE!	#NAME?	5e-05	0.0141582	yes
TraesCS3B02G382300	TraesCS3B02G382300	-	3B:602352170-602353311	8_6_94	8_6_128	OK	0	1.07293	inf	#VALUE!	#NAME?	0.0002	0.041573	yes
TraesCS3B02G429200	TraesCS3B02G429200	-	3B:667778491-667779373	8_6_94	8_6_128	OK	0	0.796817	inf	#VALUE!	#NAME?	0.0001	0.0260563	yes
TraesCS3B02G487900	TraesCS3B02G487900	-	3B:733879486-733884400	8_6_94	8_6_128	OK	0.253611	0	#NAME?	#NAME?	#NAME?	5e-05	0.0141582	yes
TraesCS3B02G500900	TraesCS3B02G500900	-	3B:745201344-745203449	8_6_94	8_6_128	OK	0.380195	0	#NAME?	#NAME?	#NAME?	5e-05	0.0141582	yes
TraesCS3B02G522000	TraesCS3B02G522000	-	3B:765059573-765061085	8_6_94	8_6_128	OK	0	0.42605	inf	#VALUE!	#NAME?	5e-05	0.0141582	yes
TraesCS3B02G529400	TraesCS3B02G529400	-	3B:771052969-771054568	8_6_94	8_6_128	OK	0	1.30928	inf	#VALUE!	#NAME?	5e-05	0.0141582	yes
TraesCS3B02G532100	TraesCS3B02G532100	-	3B:772723489-772726572	8_6_94	8_6_128	OK	0	0.56164	inf	#VALUE!	#NAME?	0.00015	0.0342593	yes
TraesCS3B02G586200	TraesCS3B02G586200	-	3B:812721100-812722505	8_6_94	8_6_128	OK	0	0.637491	inf	#VALUE!	#NAME?	5e-05	0.0141582	yes
TraesCS3B02G586300	TraesCS3B02G586300	-	3B:812725828-812727275	8_6_94	8_6_128	OK	0	1.02821	inf	#VALUE!	#NAME?	5e-05	0.0141582	yes
TraesCS3B02G587200	TraesCS3B02G587200	-	3B:813902122-813903437	8_6_94	8_6_128	OK	0	0.464039	inf	#VALUE!	#NAME?	5e-05	0.0141582	yes
TraesCS3D02G005900	TraesCS3D02G005900	-	3D:2201393-2201804	8_6_94	8_6_128	OK	0	1.55842	inf	#VALUE!	#NAME?	0.00015	0.0342593	yes
TraesCS3D02G035600	TraesCS3D02G035600	-	3D:12879232-12880124	8_6_94	8_6_128	OK	0	0.769281	inf	#VALUE!	#NAME?	5e-05	0.0141582	yes
TraesCS3D02G131500	TraesCS3D02G131500	-	3D:91659646-91660357	8_6_94	8_6_128	OK	0	1.73158	inf	#VALUE!	#NAME?	5e-05	0.0141582	yes
TraesCS3D02G191300	TraesCS3D02G191300	-	3D:179948412-179949932	8_6_94	8_6_128	OK	0	1.2412	inf	#VALUE!	#NAME?	5e-05	0.0141582	yes
TraesCS3D02G221800	TraesCS3D02G221800	-	3D:302265711-302269532	8_6_94	8_6_128	OK	0.66423	0	#NAME?	#NAME?	#NAME?	5e-05	0.0141582	yes
TraesCS3D02G473200	TraesCS3D02G473200	-	3D:574857415-574858996	8_6_94	8_6_128	OK	0	0.780345	inf	#VALUE!	#NAME?	5e-05	0.0141582	yes
TraesCS3D02G477300	TraesCS3D02G477300	-	3D:577413523-577414983	8_6_94	8_6_128	OK	0	9.55621	inf	#VALUE!	#NAME?	5e-05	0.0141582	yes
TraesCS3D02G526000	TraesCS3D02G526000	-	3D:604967116-604968552	8_6_94	8_6_128	OK	0	0.668529	inf	#VALUE!	#NAME?	0.00015	0.0342593	yes
TraesCS3D02G545000	TraesCS3D02G545000	-	3D:614365902-614368974	8_6_94	8_6_128	OK	0	1.1994	inf	#VALUE!	#NAME?	5e-05	0.0141582	yes
TraesCS4A02G423900	TraesCS4A02G423900	-	4A:693783397-693785810	8_6_94	8_6_128	OK	0	0.628149	inf	#VALUE!	#NAME?	0.0001	0.0260563	yes
TraesCS4A02G484100	TraesCS4A02G484100	-	4A:738742090-738743500	8_6_94	8_6_128	OK	0	2.86065	inf	#VALUE!	#NAME?	5e-05	0.0141582	yes
TraesCS4A02G498900	TraesCS4A02G498900	-	4A:743986438-743987373	8_6_94	8_6_128	OK	0	59.6364	inf	#VALUE!	#NAME?	5e-05	0.0141582	yes
TraesCS4B02G024500	TraesCS4B02G024500	-	4B:17468420-17470153	8_6_94	8_6_128	OK	0	1.47154	inf	#VALUE!	#NAME?	5e-05	0.0141582	yes
TraesCS4B02G033600	TraesCS4B02G033600	-	4B:24759436-24760111	8_6_94	8_6_128	OK	0	7.06884	inf	#VALUE!	#NAME?	5e-05	0.0141582	yes
TraesCS4B02G313400	TraesCS4B02G313400	-	4B:603148472-603148898	8_6_94	8_6_128	OK	0	3.83413	inf	#VALUE!	#NAME?	5e-05	0.0141582	yes
TraesCS4B02G369300	TraesCS4B02G369300	-	4B:654924852-654925540	8_6_94	8_6_128	OK	0	1.82303	inf	#VALUE!	#NAME?	0.0001	0.0260563	yes
TraesCS4B02G383700	TraesCS4B02G383700	-	4B:663102553-663106891	8_6_94	8_6_128	OK	0	0.484326	inf	#VALUE!	#NAME?	5e-05	0.0141582	yes
TraesCS4D02G004400	TraesCS4D02G004400	-	4D:2020227-2021352	8_6_94	8_6_128	OK	0	4.70609	inf	#VALUE!	#NAME?	5e-05	0.0141582	yes
TraesCS4D02G134400	TraesCS4D02G134400	-	4D:121181559-121183872	8_6_94	8_6_128	OK	0	1.64859	inf	#VALUE!	#NAME?	5e-05	0.0141582	yes
TraesCS4D02G309700	TraesCS4D02G309700	-	4D:477164259-477165998	8_6_94	8_6_128	OK	0.628486	0	#NAME?	#NAME?	#NAME?	5e-05	0.0141582	yes
TraesCS5A02G004800	TraesCS5A02G004800	-	5A:3215099-3218868	8_6_94	8_6_128	OK	0	0.322807	inf	#VALUE!	#NAME?	5e-05	0.0141582	yes
TraesCS5A02G056800	TraesCS5A02G056800	-	5A:53218950-53220206	8_6_94	8_6_128	OK	0	1.00326	inf	#VALUE!	#NAME?	5e-05	0.0141582	yes
TraesCS5A02G088800	TraesCS5A02G088800	-	5A:119065649-119066164	8_6_94	8_6_128	OK	0	5.62332	inf	#VALUE!	#NAME?	5e-05	0.0141582	yes
TraesCS5A02G181600	TraesCS5A02G181600	-	5A:380269292-380289821	8_6_94	8_6_128	OK	0	0.56068	inf	#VALUE!	#NAME?	5e-05	0.0141582	yes
TraesCS5A02G290000	TraesCS5A02G290000	-	5A:496565711-496566629	8_6_94	8_6_128	OK	0	1.25693	inf	#VALUE!	#NAME?	0.00015	0.0342593	yes
TraesCS5A02G386000	TraesCS5A02G386000	-	5A:583627034-583627859	8_6_94	8_6_128	OK	0	1.18401	inf	#VALUE!	#NAME?	0.00015	0.0342593	yes
TraesCS5A02G421500	TraesCS5A02G421500	-	5A:607679457-607680029	8_6_94	8_6_128	OK	0	0.963319	inf	#VALUE!	#NAME?	0.0001	0.0260563	yes
TraesCS5A02G482600	TraesCS5A02G482600	-	5A:654094035-654098791	8_6_94	8_6_128	OK	0	1.87841	inf	#VALUE!	#NAME?	5e-05	0.0141582	yes
TraesCS5B02G038600	TraesCS5B02G038600	-	5B:43860060-43861768	8_6_94	8_6_128	OK	1.58093	0	#NAME?	#NAME?	#NAME?	5e-05	0.0141582	yes
TraesCS5B02G047000	TraesCS5B02G047000	-	5B:52914975-52917863	8_6_94	8_6_128	OK	0	0.363198	inf	#VALUE!	#NAME?	5e-05	0.0141582	yes
TraesCS5B02G140300	TraesCS5B02G140300	-	5B:264912404-264913728	8_6_94	8_6_128	OK	13.9228	0	#NAME?	#NAME?	#NAME?	5e-05	0.0141582	yes
TraesCS5B02G224600	TraesCS5B02G224600	-	5B:400104687-400107115	8_6_94	8_6_128	OK	2.34056	0	#NAME?	#NAME?	#NAME?	5e-05	0.0141582	yes
TraesCS5B02G225100	TraesCS5B02G225100	-	5B:400562566-400566481	8_6_94	8_6_128	OK	4.16533	0	#NAME?	#NAME?	#NAME?	5e-05	0.0141582	yes
TraesCS5B02G442700	TraesCS5B02G442700	-	5B:615741710-615742268	8_6_94	8_6_128	OK	0	3.20973	inf	#VALUE!	#NAME?	5e-05	0.0141582	yes
TraesCS5B02G512900	TraesCS5B02G512900	-	5B:678315327-678318194	8_6_94	8_6_128	OK	0.460272	0	#NAME?	#NAME?	#NAME?	5e-05	0.0141582	yes
TraesCS5B02G528000	TraesCS5B02G528000	-	5B:686841670-686842617	8_6_94	8_6_128	OK	0	0.477675	inf	#VALUE!	#NAME?	0.0002	0.041573	yes
TraesCS5B02G536700	TraesCS5B02G536700	-	5B:692678493-692679887	8_6_94	8_6_128	OK	1.54016	0	#NAME?	#NAME?	#NAME?	5e-05	0.0141582	yes
TraesCS5B02G550800	TraesCS5B02G550800	-	5B:702368163-702375863	8_6_94	8_6_128	OK	0.833401	0	#NAME?	#NAME?	#NAME?	5e-05	0.0141582	yes
TraesCS5B02G550900	TraesCS5B02G550900	-	5B:702376309-702376841	8_6_94	8_6_128	OK	9.87236	0	#NAME?	#NAME?	#NAME?	5e-05	0.0141582	yes
TraesCS5B02G551200	TraesCS5B02G551200	-	5B:702556679-702558043	8_6_94	8_6_128	OK	0	0.446063	inf	#VALUE!	#NAME?	5e-05	0.0141582	yes
TraesCS5D02G012200	TraesCS5D02G012200	-	5D:6480922-6481459	8_6_94	8_6_128	OK	0	0.293358	inf	#VALUE!	#NAME?	5e-05	0.0141582	yes
TraesCS5D02G014200	TraesCS5D02G014200	-	5D:8020015-8022015	8_6_94	8_6_128	OK	0	1.09828	inf	#VALUE!	#NAME?	5e-05	0.0141582	yes
TraesCS5D02G446800	TraesCS5D02G446800	-	5D:496956858-496957660	8_6_94	8_6_128	OK	0	3.35693	inf	#VALUE!	#NAME?	5e-05	0.0141582	yes
TraesCS5D02G446900	TraesCS5D02G446900	-	5D:496978544-496979616	8_6_94	8_6_128	OK	0	0.313584	inf	#VALUE!	#NAME?	5e-05	0.0141582	yes
TraesCS5D02G482700	TraesCS5D02G482700	-	5D:519910475-519911072	8_6_94	8_6_128	OK	0	1.76548	inf	#VALUE!	#NAME?	0.0002	0.041573	yes
TraesCS5D02G495300	TraesCS5D02G495300	-	5D:526824391-526824943	8_6_94	8_6_128	OK	0	1.31888	inf	#VALUE!	#NAME?	0.0001	0.0260563	yes
TraesCS5D02G504500	TraesCS5D02G504500	-	5D:530851199-530852278	8_6_94	8_6_128	OK	0.831474	0	#NAME?	#NAME?	#NAME?	0.0002	0.041573	yes
TraesCS5D02G538000	TraesCS5D02G538000	-	5D:550400968-550402526	8_6_94	8_6_128	OK	0	0.877696	inf	#VALUE!	#NAME?	5e-05	0.0141582	yes
TraesCS6A02G284500	TraesCS6A02G284500	-	6A:516154648-516157014	8_6_94	8_6_128	OK	0	2.85797	inf	#VALUE!	#NAME?	5e-05	0.0141582	yes
TraesCS6A02G345600	TraesCS6A02G345600	-	6A:579123676-579124157	8_6_94	8_6_128	OK	0	0.53141	inf	#VALUE!	#NAME?	0.00015	0.0342593	yes
TraesCS6A02G382200	TraesCS6A02G382200	-	6A:601263752-601264724	8_6_94	8_6_128	OK	0	1.03309	inf	#VALUE!	#NAME?	5e-05	0.0141582	yes
TraesCS6B02G120000	TraesCS6B02G120000	-	6B:114879591-114880826	8_6_94	8_6_128	OK	1.58885	0	#NAME?	#NAME?	#NAME?	5e-05	0.0141582	yes
TraesCS6B02G132400	TraesCS6B02G132400	-	6B:129296511-129297167	8_6_94	8_6_128	OK	0	7.14385	inf	#VALUE!	#NAME?	5e-05	0.0141582	yes
TraesCS6B02G332700	TraesCS6B02G332700	-	6B:584080532-584081294	8_6_94	8_6_128	OK	0	11.8589	inf	#VALUE!	#NAME?	5e-05	0.0141582	yes
TraesCS6B02G435900	TraesCS6B02G435900	-	6B:703447900-703448899	8_6_94	8_6_128	OK	0	0.363436	inf	#VALUE!	#NAME?	0.0002	0.041573	yes
TraesCS6B02G458300	TraesCS6B02G458300	-	6B:713483370-713489978	8_6_94	8_6_128	OK	0	0.487364	inf	#VALUE!	#NAME?	5e-05	0.0141582	yes
TraesCS6B02G473800	TraesCS6B02G473800	-	6B:720805006-720805537	8_6_94	8_6_128	OK	0	2.75816	inf	#VALUE!	#NAME?	5e-05	0.0141582	yes
TraesCS6D02G204100	TraesCS6D02G204100	-	6D:289218831-289219836	8_6_94	8_6_128	OK	0	1.19805	inf	#VALUE!	#NAME?	5e-05	0.0141582	yes
TraesCS6D02G367000	TraesCS6D02G367000	-	6D:454995519-454996827	8_6_94	8_6_128	OK	0	1.25814	inf	#VALUE!	#NAME?	5e-05	0.0141582	yes
TraesCS6D02G370100	TraesCS6D02G370100	-	6D:456431935-456433533	8_6_94	8_6_128	OK	0	0.927743	inf	#VALUE!	#NAME?	0.0002	0.041573	yes
TraesCS6D02G396700	TraesCS6D02G396700	-	6D:468910371-468914734	8_6_94	8_6_128	OK	1.90382	0	#NAME?	#NAME?	#NAME?	5e-05	0.0141582	yes
TraesCS7A02G164100	TraesCS7A02G164100	-	7A:120793467-120794348	8_6_94	8_6_128	OK	0	2.7391	inf	#VALUE!	#NAME?	5e-05	0.0141582	yes
TraesCS7A02G327400	TraesCS7A02G327400	-	7A:475804357-475804990	8_6_94	8_6_128	OK	0	2.02079	inf	#VALUE!	#NAME?	0.0002	0.041573	yes
TraesCS7A02G526700	TraesCS7A02G526700	-	7A:708361476-708365723	8_6_94	8_6_128	OK	0.447152	0	#NAME?	#NAME?	#NAME?	5e-05	0.0141582	yes
TraesCS7B02G024000	TraesCS7B02G024000	-	7B:22892817-22894168	8_6_94	8_6_128	OK	0	0.416012	inf	#VALUE!	#NAME?	5e-05	0.0141582	yes
TraesCS7B02G104900	TraesCS7B02G104900	-	7B:121053480-121054324	8_6_94	8_6_128	OK	0	0.764495	inf	#VALUE!	#NAME?	5e-05	0.0141582	yes
TraesCS7B02G105100	TraesCS7B02G105100	-	7B:121242520-121243386	8_6_94	8_6_128	OK	0	3.47299	inf	#VALUE!	#NAME?	5e-05	0.0141582	yes
TraesCS7B02G243100	TraesCS7B02G243100	-	7B:451298059-451299276	8_6_94	8_6_128	OK	0	1.41196	inf	#VALUE!	#NAME?	0.00015	0.0342593	yes
TraesCS7B02G298500	TraesCS7B02G298500	-	7B:535506030-535519299	8_6_94	8_6_128	OK	0	1.19647	inf	#VALUE!	#NAME?	5e-05	0.0141582	yes
TraesCS7B02G318500	TraesCS7B02G318500	-	7B:568496777-568497960	8_6_94	8_6_128	OK	0	1.09801	inf	#VALUE!	#NAME?	5e-05	0.0141582	yes
TraesCS7B02G478400	TraesCS7B02G478400	-	7B:733595905-733597577	8_6_94	8_6_128	OK	0	0.560583	inf	#VALUE!	#NAME?	5e-05	0.0141582	yes
TraesCS7B02G478500	TraesCS7B02G478500	-	7B:733609030-733610906	8_6_94	8_6_128	OK	0	0.314269	inf	#VALUE!	#NAME?	5e-05	0.0141582	yes
TraesCS7B02G492700	TraesCS7B02G492700	-	7B:744604477-744605419	8_6_94	8_6_128	OK	0	1.59607	inf	#VALUE!	#NAME?	5e-05	0.0141582	yes
TraesCS7D02G057300	TraesCS7D02G057300	-	7D:30759580-30761306	8_6_94	8_6_128	OK	0	0.716315	inf	#VALUE!	#NAME?	0.00015	0.0342593	yes
TraesCS7D02G099600	TraesCS7D02G099600	-	7D:59873069-59873910	8_6_94	8_6_128	OK	0	0.936041	inf	#VALUE!	#NAME?	5e-05	0.0141582	yes
TraesCS7D02G134500	TraesCS7D02G134500	-	7D:85931233-85931947	8_6_94	8_6_128	OK	0	0.764565	inf	#VALUE!	#NAME?	0.00015	0.0342593	yes
TraesCS7D02G179200	TraesCS7D02G179200	-	7D:132197462-132198460	8_6_94	8_6_128	OK	0	0.831338	inf	#VALUE!	#NAME?	5e-05	0.0141582	yes
TraesCS7D02G219300	TraesCS7D02G219300	-	7D:179996226-179996760	8_6_94	8_6_128	OK	0	0.92552	inf	#VALUE!	#NAME?	0.0002	0.041573	yes
TraesCS7D02G331000	TraesCS7D02G331000	-	7D:422571220-422571760	8_6_94	8_6_128	OK	0	2.7811	inf	#VALUE!	#NAME?	5e-05	0.0141582	yes
TraesCS7D02G339700	TraesCS7D02G339700	-	7D:433892236-433893451	8_6_94	8_6_128	OK	0	1.90459	inf	#VALUE!	#NAME?	5e-05	0.0141582	yes
TraesCS7D02G354200	TraesCS7D02G354200	-	7D:458156365-458156879	8_6_94	8_6_128	OK	0	4.39458	inf	#VALUE!	#NAME?	0.0001	0.0260563	yes
TraesCS7D02G369700	TraesCS7D02G369700	-	7D:478370056-478371603	8_6_94	8_6_128	OK	0	0.908127	inf	#VALUE!	#NAME?	5e-05	0.0141582	yes
TraesCS7D02G402600	TraesCS7D02G402600	-	7D:520272157-520272923	8_6_94	8_6_128	OK	0	3.85048	inf	#VALUE!	#NAME?	5e-05	0.0141582	yes
TraesCS7D02G402700	TraesCS7D02G402700	-	7D:520279914-520280481	8_6_94	8_6_128	OK	0	0.991698	inf	#VALUE!	#NAME?	5e-05	0.0141582	yes
TraesCSU02G008800	TraesCSU02G008800	-	Un:12449509-12451486	8_6_94	8_6_128	OK	0	2.96702	inf	#VALUE!	#NAME?	5e-05	0.0141582	yes
TraesCSU02G008900	TraesCSU02G008900	-	Un:12461839-12463674	8_6_94	8_6_128	OK	0	2.94002	inf	#VALUE!	#NAME?	5e-05	0.0141582	yes
TraesCSU02G038900	TraesCSU02G038900	-	Un:31929897-31933611	8_6_94	8_6_128	OK	0	0.544395	inf	#VALUE!	#NAME?	5e-05	0.0141582	yes
TraesCSU02G059000	TraesCSU02G059000	-	Un:46203388-46204883	8_6_94	8_6_128	OK	0	0.652768	inf	#VALUE!	#NAME?	5e-05	0.0141582	yes
TraesCSU02G146900	TraesCSU02G146900	-	Un:162978846-162979861	8_6_94	8_6_128	OK	0	0.862217	inf	#VALUE!	#NAME?	0.0001	0.0260563	yes
TraesCSU02G171400	TraesCSU02G171400	-	Un:252681685-252684252	8_6_94	8_6_128	OK	0	0.518567	inf	#VALUE!	#NAME?	5e-05	0.0141582	yes
TraesCSU02G243400	TraesCSU02G243400	-	Un:364538549-364539104	8_6_94	8_6_128	OK	0	1.81523	inf	#VALUE!	#NAME?	5e-05	0.0141582	yes
TraesCSU02G272100	TraesCSU02G272100	-	Un:461942211-461942475	8_6_94	8_6_128	OK	1.60944	0	#NAME?	#NAME?	#NAME?	0.0002	0.041573	yes
TraesCS7D02G201300	TraesCS7D02G201300	-	7D:160487671-160488431	8_6_94	8_6_128	OK	0.420364	24.1434	5.84385	57.4347	3.95699	5e-05	0.0141582	yes
TraesCSU02G146600	TraesCSU02G146600	-	Un:162315705-162316486	8_6_94	8_6_128	OK	2.15736	79.4558	5.20281	36.83	4.6944	5e-05	0.0141582	yes
TraesCS6D02G040400	TraesCS6D02G040400	-	6D:16502831-16503645	8_6_94	8_6_128	OK	4.34385	158.92	5.19319	36.5852	6.46787	5e-05	0.0141582	yes
TraesCS5D02G050200	TraesCS5D02G050200	-	5D:47793490-47794115	8_6_94	8_6_128	OK	2.10783	68.408	5.02033	32.4541	3.88842	0.0001	0.0260563	yes
TraesCS3D02G475200	TraesCS3D02G475200	-	3D:575758466-575760020	8_6_94	8_6_128	OK	0.705227	20.292	4.84668	28.7737	4.46972	5e-05	0.0141582	yes
TraesCS3B02G578600	TraesCS3B02G578600	-	3B:807975871-807977196	8_6_94	8_6_128	OK	1.9644	49.8424	4.66522	25.373	3.96067	5e-05	0.0141582	yes
TraesCS4A02G496600	TraesCS4A02G496600	-	4A:743110385-743112588	8_6_94	8_6_128	OK	0.611401	14.5627	4.57402	23.8187	4.73821	5e-05	0.0141582	yes
TraesCS7A02G558500	TraesCS7A02G558500	-	7A:730749197-730749974	8_6_94	8_6_128	OK	2.24058	50.6801	4.49948	22.6193	3.71355	0.00015	0.0342593	yes
TraesCS6D02G040500	TraesCS6D02G040500	-	6D:16510677-16511506	8_6_94	8_6_128	OK	6.00923	95.938	3.99685	15.9651	5.58311	5e-05	0.0141582	yes
TraesCS6D02G174400	TraesCS6D02G174400	-	6D:163830612-163837664	8_6_94	8_6_128	OK	0.067397	0.973185	3.85196	14.4396	2.73608	5e-05	0.0141582	yes
TraesCS2B02G613900	TraesCS2B02G613900	-	2B:793033780-793035166	8_6_94	8_6_128	OK	3.98243	55.2769	3.79496	13.8802	3.40336	5e-05	0.0141582	yes
TraesCS7A02G001700	TraesCS7A02G001700	-	7A:1280348-1295461	8_6_94	8_6_128	OK	0.749677	9.71143	3.69534	12.9541	4.61229	5e-05	0.0141582	yes
TraesCS3B02G369600	TraesCS3B02G369600	-	3B:581663323-581665291	8_6_94	8_6_128	OK	2.29634	26.6069	3.5344	11.5867	4.43532	5e-05	0.0141582	yes
TraesCS2B02G483100	TraesCS2B02G483100	-	2B:680521969-680522596	8_6_94	8_6_128	OK	7.3982	83.386	3.49456	11.2711	3.46139	5e-05	0.0141582	yes
TraesCS3D02G524700	TraesCS3D02G524700	PR4B	3D:604447773-604448529	8_6_94	8_6_128	OK	0.970918	10.6263	3.45215	10.9446	2.58993	0.00015	0.0342593	yes
TraesCS3B02G293200	TraesCS3B02G293200	-	3B:472305788-472306984	8_6_94	8_6_128	OK	3.05934	32.8626	3.42516	10.7418	3.38879	5e-05	0.0141582	yes
TraesCS5B02G559500	TraesCS5B02G559500	-	5B:706349653-706353019	8_6_94	8_6_128	OK	3.71782	39.2503	3.40017	10.5573	4.23281	5e-05	0.0141582	yes
TraesCS2B02G483000	TraesCS2B02G483000	-	2B:680446022-680446607	8_6_94	8_6_128	OK	6.3105	64.9865	3.36432	10.2982	3.41281	5e-05	0.0141582	yes
TraesCS1A02G265600	TraesCS1A02G265600	-	1A:461337577-461338417	8_6_94	8_6_128	OK	3.23958	32.5919	3.33063	10.0605	2.84139	5e-05	0.0141582	yes
TraesCS6A02G078400	TraesCS6A02G078400	-	6A:48193116-48193962	8_6_94	8_6_128	OK	3.87559	38.3552	3.30693	9.89658	3.17381	5e-05	0.0141582	yes
TraesCS1B02G263100	TraesCS1B02G263100	-	1B:462798355-462800057	8_6_94	8_6_128	OK	3.38914	32.4072	3.25733	9.56212	3.47104	5e-05	0.0141582	yes
TraesCS1A02G250000	TraesCS1A02G250000	-	1A:441841791-441843417	8_6_94	8_6_128	OK	1.89185	17.7521	3.23012	9.38346	2.85191	5e-05	0.0141582	yes
TraesCS5A02G493200	TraesCS5A02G493200	-	5A:662347838-662351846	8_6_94	8_6_128	OK	0.366151	3.18581	3.12115	8.70081	2.7563	0.00015	0.0342593	yes
TraesCS1D02G249600	TraesCS1D02G249600	-	1D:342170233-342171480	8_6_94	8_6_128	OK	1.95868	16.1191	3.04082	8.22959	2.79321	5e-05	0.0141582	yes
TraesCS3B02G524800	TraesCS3B02G524800	-	3B:766660396-766661758	8_6_94	8_6_128	OK	4.76731	36.98	2.9555	7.75701	3.26365	5e-05	0.0141582	yes
TraesCS6A02G028800	TraesCS6A02G028800	-	6A:14606553-14610239	8_6_94	8_6_128	OK	0.926	6.40033	2.78906	6.91179	3.17099	5e-05	0.0141582	yes
TraesCS1D02G207100	TraesCS1D02G207100	-	1D:293523904-293525500	8_6_94	8_6_128	OK	6.53086	41.9713	2.68406	6.42662	2.86829	5e-05	0.0141582	yes
TraesCS2A02G573900	TraesCS2A02G573900	-	2A:769144843-769146212	8_6_94	8_6_128	OK	3.92752	24.7286	2.65449	6.29624	2.73867	5e-05	0.0141582	yes
TraesCS5B02G021800	TraesCS5B02G021800	-	5B:20670663-20671904	8_6_94	8_6_128	OK	4.8487	30.2527	2.64139	6.23933	3.1926	5e-05	0.0141582	yes
TraesCS7D02G246600	TraesCS7D02G246600	-	7D:215927073-215928899	8_6_94	8_6_128	OK	11.6368	70.8895	2.60688	6.09185	3.57594	5e-05	0.0141582	yes
TraesCSU02G122000	TraesCSU02G122000	-	Un:104009578-104012482	8_6_94	8_6_128	OK	1.92848	11.0729	2.5215	5.74179	2.63507	5e-05	0.0141582	yes
TraesCS4A02G464300	TraesCS4A02G464300	-	4A:728129359-728130502	8_6_94	8_6_128	OK	1.55323	8.85654	2.51147	5.70201	2.41718	0.00015	0.0342593	yes
TraesCS6D02G090500	TraesCS6D02G090500	-	6D:56292708-56296236	8_6_94	8_6_128	OK	1.33677	6.72257	2.33027	5.02899	2.62703	0.0002	0.041573	yes
TraesCS6B02G424800	TraesCS6B02G424800	-	6B:694125435-694127831	8_6_94	8_6_128	OK	57.6951	262.232	2.18432	4.54513	2.89091	5e-05	0.0141582	yes
TraesCS2B02G599800	TraesCS2B02G599800	GLU1B	2B:782533510-782538118	8_6_94	8_6_128	OK	0.597901	2.68874	2.16895	4.49696	2.30919	0.00015	0.0342593	yes
TraesCS4B02G033100	TraesCS4B02G033100	-	4B:24689830-24690505	8_6_94	8_6_128	OK	8.3054	35.4575	2.09397	4.26921	2.40341	0.0001	0.0260563	yes
TraesCS2A02G350700	TraesCS2A02G350700	-	2A:590816544-590817869	8_6_94	8_6_128	OK	11.7561	46.633	1.98794	3.9667	2.52719	5e-05	0.0141582	yes
TraesCS2A02G315600	TraesCS2A02G315600	-	2A:541200446-541201838	8_6_94	8_6_128	OK	9.56071	33.7406	1.81929	3.52907	2.34347	0.0002	0.041573	yes
TraesCS2B02G478700	TraesCS2B02G478700	-	2B:676023815-676026067	8_6_94	8_6_128	OK	8.67595	29.5059	1.76591	3.40088	2.77848	5e-05	0.0141582	yes
TraesCS5B02G559300	TraesCS5B02G559300	-	5B:706304903-706311211	8_6_94	8_6_128	OK	1.10751	3.53167	1.67304	3.18886	2.3215	0.00015	0.0342593	yes
TraesCS3B02G301800	TraesCS3B02G301800	-	3B:485387521-485389151	8_6_94	8_6_128	OK	4.18182	13.2041	1.65878	3.15749	2.40178	5e-05	0.0141582	yes
TraesCS7A02G561400	TraesCS7A02G561400	-	7A:732586984-732588583	8_6_94	8_6_128	OK	4.48969	13.8826	1.6286	3.09213	2.22259	5e-05	0.0141582	yes
TraesCS6B02G256900	TraesCS6B02G256900	-	6B:461333252-461334812	8_6_94	8_6_128	OK	15.3801	42.6386	1.4711	2.77233	2.20659	0.0002	0.041573	yes
TraesCS5A02G038300	TraesCS5A02G038300	-	5A:35626864-35633118	8_6_94	8_6_128	OK	1.59977	4.40734	1.46204	2.75498	2.18751	0.00015	0.0342593	yes
TraesCS2B02G483200	TraesCS2B02G483200	-	2B:680573369-680578483	8_6_94	8_6_128	OK	6.36673	15.9428	1.32428	2.50408	2.10256	0.0002	0.041573	yes
TraesCS5B02G218600	TraesCS5B02G218600	-	5B:392118756-392119490	8_6_94	8_6_128	OK	165.345	52.5616	-1.6534	0.31789	-2.22514	5e-05	0.0141582	yes
TraesCS4B02G009300	TraesCS4B02G009300	-	4B:6029574-6030542	8_6_94	8_6_128	OK	45.6571	14.365	-1.66828	0.314628	-2.2864	0.00015	0.0342593	yes
TraesCS5A02G012300	TraesCS5A02G012300	-	5A:8062228-8070059	8_6_94	8_6_128	OK	34.4742	10.7765	-1.67763	0.312596	-2.35972	0.0002	0.041573	yes
TraesCS2D02G518700	TraesCS2D02G518700	-	2D:608755164-608767526	8_6_94	8_6_128	OK	7.32289	2.23289	-1.7135	0.304919	-2.44212	0.0002	0.041573	yes
TraesCS1B02G345500	TraesCS1B02G345500	-	1B:573870363-573876241	8_6_94	8_6_128	OK	6.41793	1.92837	-1.73473	0.300465	-2.24506	0.0002	0.041573	yes
TraesCS1B02G390000	TraesCS1B02G390000	-	1B:623727375-623731829	8_6_94	8_6_128	OK	4.14074	1.16837	-1.82539	0.282165	-2.61531	5e-05	0.0141582	yes
TraesCS2D02G506400	TraesCS2D02G506400	-	2D:600294257-600300322	8_6_94	8_6_128	OK	3.4199	0.949191	-1.84918	0.27755	-2.34378	0.00015	0.0342593	yes
TraesCS2D02G488200	TraesCS2D02G488200	-	2D:587697351-587701032	8_6_94	8_6_128	OK	10.4448	2.73776	-1.93171	0.262118	-2.42468	5e-05	0.0141582	yes
TraesCS5D02G159100	TraesCS5D02G159100	-	5D:247610357-247613753	8_6_94	8_6_128	OK	6.10856	1.49269	-2.03292	0.24436	-2.37687	5e-05	0.0141582	yes
TraesCS2D02G521500	TraesCS2D02G521500	-	2D:610288257-610292643	8_6_94	8_6_128	OK	8.26319	1.7196	-2.26463	0.208103	-2.82643	5e-05	0.0141582	yes
TraesCS1B02G474100	TraesCS1B02G474100	-	1B:682024434-682026286	8_6_94	8_6_128	OK	14.4783	2.96189	-2.2893	0.204575	-2.5843	0.00015	0.0342593	yes
TraesCS4B02G005900	TraesCS4B02G005900	-	4B:3859572-3861588	8_6_94	8_6_128	OK	5.50898	1.07434	-2.35834	0.195015	-2.69832	5e-05	0.0141582	yes
TraesCS2D02G492900	TraesCS2D02G492900	-	2D:590367503-590372990	8_6_94	8_6_128	OK	1.672	0.294973	-2.50292	0.176419	-2.73835	5e-05	0.0141582	yes
TraesCS1B02G011500	TraesCS1B02G011500	-	1B:5509786-5510370	8_6_94	8_6_128	OK	30.3861	5.30388	-2.51829	0.17455	-2.30637	0.00015	0.0342593	yes
TraesCS2D02G493500	TraesCS2D02G493500	-	2D:590988400-590990772	8_6_94	8_6_128	OK	98.1703	16.4439	-2.57774	0.167503	-2.62329	5e-05	0.0141582	yes
TraesCS2D02G500700	TraesCS2D02G500700	-	2D:595166994-595167985	8_6_94	8_6_128	OK	24.0605	4.01293	-2.58394	0.166785	-2.6331	5e-05	0.0141582	yes
TraesCS7A02G541100	TraesCS7A02G541100	-	7A:717811405-717821962	8_6_94	8_6_128	OK	8.76084	1.42928	-2.61578	0.163144	-3.87978	5e-05	0.0141582	yes
TraesCS1A02G182900	TraesCS1A02G182900	-	1A:331269458-331273223	8_6_94	8_6_128	OK	12.5154	2.00407	-2.6427	0.160128	-3.65708	5e-05	0.0141582	yes
TraesCS2B02G615500	TraesCS2B02G615500	-	2B:793413273-793427215	8_6_94	8_6_128	OK	1.33365	0.180381	-2.88626	0.135254	-1.96648	0.0001	0.0260563	yes
TraesCS4B02G003600	TraesCS4B02G003600	-	4B:2148324-2150431	8_6_94	8_6_128	OK	30.9021	3.85109	-3.00436	0.124623	-3.29297	5e-05	0.0141582	yes
TraesCS2D02G493100	TraesCS2D02G493100	-	2D:590674953-590679256	8_6_94	8_6_128	OK	8.18745	0.918751	-3.15567	0.112214	-3.35692	5e-05	0.0141582	yes
TraesCS4B02G005200	TraesCS4B02G005200	-	4B:3776931-3784177	8_6_94	8_6_128	OK	2.24037	0.245971	-3.18717	0.109791	-2.2404	5e-05	0.0141582	yes
TraesCS5B02G225200	TraesCS5B02G225200	-	5B:400665552-400671324	8_6_94	8_6_128	OK	0.831273	0.0874289	-3.24914	0.105175	-2.46345	0.0002	0.041573	yes
TraesCS2D02G515400	TraesCS2D02G515400	-	2D:606689942-606690766	8_6_94	8_6_128	OK	111.838	9.06316	-3.62526	0.0810379	-2.91753	5e-05	0.0141582	yes
TraesCS5B02G549500	TraesCS5B02G549500	-	5B:701275058-701278660	8_6_94	8_6_128	OK	4.25691	0.294535	-3.8533	0.0691896	-2.95457	5e-05	0.0141582	yes
TraesCS3A02G444100	TraesCS3A02G444100	-	3A:685773597-685781668	8_6_94	8_6_128	OK	3.88837	0.23725	-4.03468	0.0610155	-2.95354	5e-05	0.0141582	yes
TraesCS5B02G028300	TraesCS5B02G028300	-	5B:27459703-27461856	8_6_94	8_6_128	OK	6.91827	0.256138	-4.75542	0.0370234	-3.47891	5e-05	0.0141582	yes

## Sheet: Trimmed DEGs
test_id	gene_id	gene	locus	sample_1	sample_2	status	value_1	value_2	log2(fold_change)	FoldChange	test_stat	p_value	q_value	significant	abs(log2(FC))
ENSRNA050013826	ENSRNA050013826	5_8S_rRNA	1A:582237609-582237765	8_6_94	8_6_128	OK	0	10.2452	inf	#VALUE!	#NAME?	0.0002	0.041573	yes	#VALUE!
ENSRNA050017613	ENSRNA050017613	snoZ279_R105_R108	1D:439309081-439309187	8_6_94	8_6_128	OK	0	132.546	inf	#VALUE!	#NAME?	0.0002	0.041573	yes	#VALUE!
ENSRNA050017732	ENSRNA050017732	U2	7A:86111904-86112100	8_6_94	8_6_128	OK	0	2.66249	inf	#VALUE!	#NAME?	5e-05	0.0141582	yes	#VALUE!
ENSRNA050019266	ENSRNA050019266	SSU_rRNA_eukarya	1B:111155960-111156200	8_6_94	8_6_128	OK	0	1.83095	inf	#VALUE!	#NAME?	5e-05	0.0141582	yes	#VALUE!
ENSRNA050019944	ENSRNA050019944	Plant_SRP	4A:13755307-13755601	8_6_94	8_6_128	OK	0	2.04649	inf	#VALUE!	#NAME?	0.0002	0.041573	yes	#VALUE!
ENSRNA050023694	ENSRNA050023694	U1	3A:610547418-610547579	8_6_94	8_6_128	OK	0	9.03717	inf	#VALUE!	#NAME?	5e-05	0.0141582	yes	#VALUE!
TraesCS1A02G041300	TraesCS1A02G041300	-	1A:22633430-22634135	8_6_94	8_6_128	OK	0	2.87852	inf	#VALUE!	#NAME?	5e-05	0.0141582	yes	#VALUE!
TraesCS1A02G125200	TraesCS1A02G125200	-	1A:148744426-148745985	8_6_94	8_6_128	OK	7.65625	0	#NAME?	#NAME?	#NAME?	5e-05	0.0141582	yes	#NAME?
TraesCS1A02G181700	TraesCS1A02G181700	-	1A:327712387-327713606	8_6_94	8_6_128	OK	3.30126	0	#NAME?	#NAME?	#NAME?	5e-05	0.0141582	yes	#NAME?
TraesCS1A02G211200	TraesCS1A02G211200	-	1A:374136781-374137647	8_6_94	8_6_128	OK	1.17691	0	#NAME?	#NAME?	#NAME?	5e-05	0.0141582	yes	#NAME?
TraesCS1A02G371000	TraesCS1A02G371000	-	1A:548405014-548405913	8_6_94	8_6_128	OK	0	0.719547	inf	#VALUE!	#NAME?	0.0002	0.041573	yes	#VALUE!
TraesCS1A02G379200	TraesCS1A02G379200	-	1A:551479528-551482223	8_6_94	8_6_128	OK	0.887462	0	#NAME?	#NAME?	#NAME?	5e-05	0.0141582	yes	#NAME?
TraesCS1A02G421300	TraesCS1A02G421300	-	1A:577611184-577612558	8_6_94	8_6_128	OK	0	1.08618	inf	#VALUE!	#NAME?	0.0002	0.041573	yes	#VALUE!
TraesCS1A02G429700	TraesCS1A02G429700	-	1A:582825344-582829643	8_6_94	8_6_128	OK	0	0.40731	inf	#VALUE!	#NAME?	5e-05	0.0141582	yes	#VALUE!
TraesCS1A02G435100	TraesCS1A02G435100	-	1A:585690524-585691316	8_6_94	8_6_128	OK	0	0.340822	inf	#VALUE!	#NAME?	0.0001	0.0260563	yes	#VALUE!
TraesCS1B02G009300	TraesCS1B02G009300	-	1B:4595786-4597245	8_6_94	8_6_128	OK	0.369168	0	#NAME?	#NAME?	#NAME?	5e-05	0.0141582	yes	#NAME?
TraesCS1B02G038100	TraesCS1B02G038100	-	1B:17889739-17892524	8_6_94	8_6_128	OK	1.07217	0	#NAME?	#NAME?	#NAME?	5e-05	0.0141582	yes	#NAME?
TraesCS1B02G047700	TraesCS1B02G047700	-	1B:27674855-27678226	8_6_94	8_6_128	OK	0.381573	0	#NAME?	#NAME?	#NAME?	5e-05	0.0141582	yes	#NAME?
TraesCS1B02G276300	TraesCS1B02G276300	-	1B:484213938-484214829	8_6_94	8_6_128	OK	0.397891	0	#NAME?	#NAME?	#NAME?	0.0001	0.0260563	yes	#NAME?
TraesCS1B02G339000	TraesCS1B02G339000	-	1B:566823399-566831663	8_6_94	8_6_128	OK	11.2551	0	#NAME?	#NAME?	#NAME?	5e-05	0.0141582	yes	#NAME?
TraesCS1B02G340200	TraesCS1B02G340200	-	1B:568005578-568006599	8_6_94	8_6_128	OK	0	2.01279	inf	#VALUE!	#NAME?	5e-05	0.0141582	yes	#VALUE!
TraesCS1B02G359500	TraesCS1B02G359500	-	1B:588497322-588498502	8_6_94	8_6_128	OK	0.748917	0	#NAME?	#NAME?	#NAME?	5e-05	0.0141582	yes	#NAME?
TraesCS1B02G361200	TraesCS1B02G361200	-	1B:589758941-589760063	8_6_94	8_6_128	OK	0	0.579527	inf	#VALUE!	#NAME?	0.00015	0.0342593	yes	#VALUE!
TraesCS1B02G410400	TraesCS1B02G410400	-	1B:637371923-637372738	8_6_94	8_6_128	OK	0	0.744664	inf	#VALUE!	#NAME?	5e-05	0.0141582	yes	#VALUE!
TraesCS1B02G454500	TraesCS1B02G454500	-	1B:670158857-670161009	8_6_94	8_6_128	OK	0	0.8665	inf	#VALUE!	#NAME?	5e-05	0.0141582	yes	#VALUE!
TraesCS1D02G022800	TraesCS1D02G022800	-	1D:9744684-9746256	8_6_94	8_6_128	OK	0	0.844321	inf	#VALUE!	#NAME?	5e-05	0.0141582	yes	#VALUE!
TraesCS1D02G050600	TraesCS1D02G050600	-	1D:30777763-30778854	8_6_94	8_6_128	OK	0	0.358708	inf	#VALUE!	#NAME?	5e-05	0.0141582	yes	#VALUE!
TraesCS1D02G137900	TraesCS1D02G137900	-	1D:188456234-188460700	8_6_94	8_6_128	OK	0.801153	0	#NAME?	#NAME?	#NAME?	5e-05	0.0141582	yes	#NAME?
TraesCS1D02G328700	TraesCS1D02G328700	-	1D:420237697-420238732	8_6_94	8_6_128	OK	0	1.43556	inf	#VALUE!	#NAME?	5e-05	0.0141582	yes	#VALUE!
TraesCS1D02G328900	TraesCS1D02G328900	-	1D:420378923-420379950	8_6_94	8_6_128	OK	0	1.5394	inf	#VALUE!	#NAME?	5e-05	0.0141582	yes	#VALUE!
TraesCS1D02G392000	TraesCS1D02G392000	-	1D:462309280-462309975	8_6_94	8_6_128	OK	0	4.03922	inf	#VALUE!	#NAME?	5e-05	0.0141582	yes	#VALUE!
TraesCS2A02G016300	TraesCS2A02G016300	-	2A:7526282-7527408	8_6_94	8_6_128	OK	0	1.30493	inf	#VALUE!	#NAME?	5e-05	0.0141582	yes	#VALUE!
TraesCS2A02G018500	TraesCS2A02G018500	-	2A:8719424-8723536	8_6_94	8_6_128	OK	0	0.828989	inf	#VALUE!	#NAME?	5e-05	0.0141582	yes	#VALUE!
TraesCS2A02G045500	TraesCS2A02G045500	-	2A:17869277-17871731	8_6_94	8_6_128	OK	0	0.59785	inf	#VALUE!	#NAME?	5e-05	0.0141582	yes	#VALUE!
TraesCS2A02G120000	TraesCS2A02G120000	-	2A:70229684-70235175	8_6_94	8_6_128	OK	0.386962	0	#NAME?	#NAME?	#NAME?	0.00015	0.0342593	yes	#NAME?
TraesCS2A02G149900	TraesCS2A02G149900	-	2A:97548514-97549396	8_6_94	8_6_128	OK	0	3.9813	inf	#VALUE!	#NAME?	5e-05	0.0141582	yes	#VALUE!
TraesCS2A02G572800	TraesCS2A02G572800	-	2A:768676587-768678510	8_6_94	8_6_128	OK	0	0.569626	inf	#VALUE!	#NAME?	5e-05	0.0141582	yes	#VALUE!
TraesCS2A02G573500	TraesCS2A02G573500	-	2A:769020300-769021826	8_6_94	8_6_128	OK	0	0.632277	inf	#VALUE!	#NAME?	5e-05	0.0141582	yes	#VALUE!
TraesCS2A02G574400	TraesCS2A02G574400	-	2A:769472596-769474043	8_6_94	8_6_128	OK	0	1.751	inf	#VALUE!	#NAME?	5e-05	0.0141582	yes	#VALUE!
TraesCS2B02G040500	TraesCS2B02G040500	-	2B:18319276-18320969	8_6_94	8_6_128	OK	0	0.901316	inf	#VALUE!	#NAME?	0.00015	0.0342593	yes	#VALUE!
TraesCS2B02G061900	TraesCS2B02G061900	-	2B:29553645-29555689	8_6_94	8_6_128	OK	0	0.493537	inf	#VALUE!	#NAME?	0.00015	0.0342593	yes	#VALUE!
TraesCS2B02G062300	TraesCS2B02G062300	-	2B:29742845-29743443	8_6_94	8_6_128	OK	0	1.31009	inf	#VALUE!	#NAME?	5e-05	0.0141582	yes	#VALUE!
TraesCS2B02G097800	TraesCS2B02G097800	-	2B:57679414-57682721	8_6_94	8_6_128	OK	0	0.363473	inf	#VALUE!	#NAME?	5e-05	0.0141582	yes	#VALUE!
TraesCS2B02G124900	TraesCS2B02G124900	-	2B:93408031-93409920	8_6_94	8_6_128	OK	0	0.543731	inf	#VALUE!	#NAME?	0.00015	0.0342593	yes	#VALUE!
TraesCS2B02G145200	TraesCS2B02G145200	-	2B:111069180-111070627	8_6_94	8_6_128	OK	0	0.785521	inf	#VALUE!	#NAME?	5e-05	0.0141582	yes	#VALUE!
TraesCS2B02G146000	TraesCS2B02G146000	-	2B:111668600-111669643	8_6_94	8_6_128	OK	0	1.24787	inf	#VALUE!	#NAME?	0.0001	0.0260563	yes	#VALUE!
TraesCS2B02G174900	TraesCS2B02G174900	-	2B:150141075-150141963	8_6_94	8_6_128	OK	0	1.22765	inf	#VALUE!	#NAME?	5e-05	0.0141582	yes	#VALUE!
TraesCS2B02G396100	TraesCS2B02G396100	-	2B:562704705-562705399	8_6_94	8_6_128	OK	0	2.81204	inf	#VALUE!	#NAME?	5e-05	0.0141582	yes	#VALUE!
TraesCS2B02G430300	TraesCS2B02G430300	-	2B:619044573-619044969	8_6_94	8_6_128	OK	0	2.33199	inf	#VALUE!	#NAME?	5e-05	0.0141582	yes	#VALUE!
TraesCS2B02G445600	TraesCS2B02G445600	-	2B:638751574-638753852	8_6_94	8_6_128	OK	0	1.62543	inf	#VALUE!	#NAME?	5e-05	0.0141582	yes	#VALUE!
TraesCS2B02G553700	TraesCS2B02G553700	-	2B:749043904-749044536	8_6_94	8_6_128	OK	0	1.45216	inf	#VALUE!	#NAME?	5e-05	0.0141582	yes	#VALUE!
TraesCS2B02G615100	TraesCS2B02G615100	-	2B:793348796-793350472	8_6_94	8_6_128	OK	0	2.52143	inf	#VALUE!	#NAME?	5e-05	0.0141582	yes	#VALUE!
TraesCS2D02G029700	TraesCS2D02G029700	-	2D:12290062-12292008	8_6_94	8_6_128	OK	0	0.578657	inf	#VALUE!	#NAME?	5e-05	0.0141582	yes	#VALUE!
TraesCS2D02G029900	TraesCS2D02G029900	-	2D:12303271-12305072	8_6_94	8_6_128	OK	0	1.39957	inf	#VALUE!	#NAME?	5e-05	0.0141582	yes	#VALUE!
TraesCS2D02G030000	TraesCS2D02G030000	-	2D:12322884-12324828	8_6_94	8_6_128	OK	0	0.866303	inf	#VALUE!	#NAME?	5e-05	0.0141582	yes	#VALUE!
TraesCS2D02G154900	TraesCS2D02G154900	-	2D:98658406-98659639	8_6_94	8_6_128	OK	0	2.2589	inf	#VALUE!	#NAME?	5e-05	0.0141582	yes	#VALUE!
TraesCS2D02G217600	TraesCS2D02G217600	-	2D:181256925-181262484	8_6_94	8_6_128	OK	0	0.694531	inf	#VALUE!	#NAME?	5e-05	0.0141582	yes	#VALUE!
TraesCS2D02G286800	TraesCS2D02G286800	-	2D:366923387-366925932	8_6_94	8_6_128	OK	0	0.794137	inf	#VALUE!	#NAME?	5e-05	0.0141582	yes	#VALUE!
TraesCS2D02G320300	TraesCS2D02G320300	-	2D:411417728-411419214	8_6_94	8_6_128	OK	0	0.969456	inf	#VALUE!	#NAME?	0.00015	0.0342593	yes	#VALUE!
TraesCS2D02G349400	TraesCS2D02G349400	-	2D:446932069-446933116	8_6_94	8_6_128	OK	0	1.85683	inf	#VALUE!	#NAME?	5e-05	0.0141582	yes	#VALUE!
TraesCS2D02G431100	TraesCS2D02G431100	-	2D:543530550-543532023	8_6_94	8_6_128	OK	0	0.635178	inf	#VALUE!	#NAME?	0.00015	0.0342593	yes	#VALUE!
TraesCS2D02G441600	TraesCS2D02G441600	-	2D:552069076-552070297	8_6_94	8_6_128	OK	0.60547	0	#NAME?	#NAME?	#NAME?	5e-05	0.0141582	yes	#NAME?
TraesCS2D02G467600	TraesCS2D02G467600	-	2D:572682176-572684346	8_6_94	8_6_128	OK	0.842287	0	#NAME?	#NAME?	#NAME?	5e-05	0.0141582	yes	#NAME?
TraesCS2D02G494200	TraesCS2D02G494200	-	2D:591388592-591389476	8_6_94	8_6_128	OK	0.639681	0	#NAME?	#NAME?	#NAME?	0.0002	0.041573	yes	#NAME?
TraesCS2D02G500800	TraesCS2D02G500800	-	2D:595211810-595213105	8_6_94	8_6_128	OK	0.446252	0	#NAME?	#NAME?	#NAME?	0.00015	0.0342593	yes	#NAME?
TraesCS2D02G506300	TraesCS2D02G506300	-	2D:600161337-600164249	8_6_94	8_6_128	OK	0.503525	0	#NAME?	#NAME?	#NAME?	0.0001	0.0260563	yes	#NAME?
TraesCS2D02G514500	TraesCS2D02G514500	-	2D:606517682-606518478	8_6_94	8_6_128	OK	0.592337	0	#NAME?	#NAME?	#NAME?	0.00015	0.0342593	yes	#NAME?
TraesCS2D02G518600	TraesCS2D02G518600	-	2D:608745625-608746598	8_6_94	8_6_128	OK	0.980883	0	#NAME?	#NAME?	#NAME?	5e-05	0.0141582	yes	#NAME?
TraesCS2D02G523200	TraesCS2D02G523200	-	2D:612184494-612185807	8_6_94	8_6_128	OK	3.13054	0	#NAME?	#NAME?	#NAME?	5e-05	0.0141582	yes	#NAME?
TraesCS2D02G526100	TraesCS2D02G526100	-	2D:614734513-614735302	8_6_94	8_6_128	OK	0	0.442171	inf	#VALUE!	#NAME?	0.0001	0.0260563	yes	#VALUE!
TraesCS2D02G568200	TraesCS2D02G568200	-	2D:636354580-636356332	8_6_94	8_6_128	OK	0	1.10169	inf	#VALUE!	#NAME?	5e-05	0.0141582	yes	#VALUE!
TraesCS2D02G573900	TraesCS2D02G573900	-	2D:638781026-638781930	8_6_94	8_6_128	OK	0.366566	0	#NAME?	#NAME?	#NAME?	0.0002	0.041573	yes	#NAME?
TraesCS2D02G583700	TraesCS2D02G583700	-	2D:643771257-643776253	8_6_94	8_6_128	OK	0	1.30566	inf	#VALUE!	#NAME?	5e-05	0.0141582	yes	#VALUE!
TraesCS2D02G583900	TraesCS2D02G583900	-	2D:643788242-643789694	8_6_94	8_6_128	OK	0	0.57668	inf	#VALUE!	#NAME?	5e-05	0.0141582	yes	#VALUE!
TraesCS2D02G594400	TraesCS2D02G594400	GLU1C	2D:648238203-648242750	8_6_94	8_6_128	OK	0	1.8069	inf	#VALUE!	#NAME?	5e-05	0.0141582	yes	#VALUE!
TraesCS3A02G007000	TraesCS3A02G007000	-	3A:7432257-7432761	8_6_94	8_6_128	OK	0	1.19061	inf	#VALUE!	#NAME?	0.0001	0.0260563	yes	#VALUE!
TraesCS3A02G050900	TraesCS3A02G050900	-	3A:27532593-27533190	8_6_94	8_6_128	OK	0	2.83398	inf	#VALUE!	#NAME?	5e-05	0.0141582	yes	#VALUE!
TraesCS3A02G296600	TraesCS3A02G296600	-	3A:531265738-531267340	8_6_94	8_6_128	OK	0	0.714054	inf	#VALUE!	#NAME?	5e-05	0.0141582	yes	#VALUE!
TraesCS3A02G452600	TraesCS3A02G452600	-	3A:690896265-690898607	8_6_94	8_6_128	OK	0	5.96419	inf	#VALUE!	#NAME?	5e-05	0.0141582	yes	#VALUE!
TraesCS3A02G478500	TraesCS3A02G478500	-	3A:710770982-710772532	8_6_94	8_6_128	OK	0	2.55914	inf	#VALUE!	#NAME?	5e-05	0.0141582	yes	#VALUE!
TraesCS3A02G482200	TraesCS3A02G482200	-	3A:712728150-712729578	8_6_94	8_6_128	OK	0	0.657074	inf	#VALUE!	#NAME?	0.00015	0.0342593	yes	#VALUE!
TraesCS3A02G518800	TraesCS3A02G518800	-	3A:735980685-735982050	8_6_94	8_6_128	OK	0	1.07399	inf	#VALUE!	#NAME?	5e-05	0.0141582	yes	#VALUE!
TraesCS3B02G009000	TraesCS3B02G009000	-	3B:4418071-4418989	8_6_94	8_6_128	OK	0	0.893398	inf	#VALUE!	#NAME?	5e-05	0.0141582	yes	#VALUE!
TraesCS3B02G034300	TraesCS3B02G034300	-	3B:16403808-16404992	8_6_94	8_6_128	OK	0	5.27106	inf	#VALUE!	#NAME?	5e-05	0.0141582	yes	#VALUE!
TraesCS3B02G036400	TraesCS3B02G036400	-	3B:17865174-17866543	8_6_94	8_6_128	OK	0	0.980996	inf	#VALUE!	#NAME?	5e-05	0.0141582	yes	#VALUE!
TraesCS3B02G044400	TraesCS3B02G044400	-	3B:22524390-22525008	8_6_94	8_6_128	OK	0	1.92958	inf	#VALUE!	#NAME?	0.0001	0.0260563	yes	#VALUE!
TraesCS3B02G059900	TraesCS3B02G059900	-	3B:31788991-31789585	8_6_94	8_6_128	OK	0	1.08253	inf	#VALUE!	#NAME?	5e-05	0.0141582	yes	#VALUE!
TraesCS3B02G094500	TraesCS3B02G094500	-	3B:63387315-63390082	8_6_94	8_6_128	OK	1.08649	0	#NAME?	#NAME?	#NAME?	5e-05	0.0141582	yes	#NAME?
TraesCS3B02G217000	TraesCS3B02G217000	-	3B:257846737-257848247	8_6_94	8_6_128	OK	0	0.920163	inf	#VALUE!	#NAME?	5e-05	0.0141582	yes	#VALUE!
TraesCS3B02G226200	TraesCS3B02G226200	-	3B:313807931-313808801	8_6_94	8_6_128	OK	2.17929	0	#NAME?	#NAME?	#NAME?	5e-05	0.0141582	yes	#NAME?
TraesCS3B02G291600	TraesCS3B02G291600	-	3B:469634288-469645920	8_6_94	8_6_128	OK	0.739987	0	#NAME?	#NAME?	#NAME?	5e-05	0.0141582	yes	#NAME?
TraesCS3B02G340500	TraesCS3B02G340500	-	3B:547110394-547111880	8_6_94	8_6_128	OK	0	1.01236	inf	#VALUE!	#NAME?	5e-05	0.0141582	yes	#VALUE!
TraesCS3B02G357700	TraesCS3B02G357700	-	3B:568394529-568397445	8_6_94	8_6_128	OK	0	14.6308	inf	#VALUE!	#NAME?	5e-05	0.0141582	yes	#VALUE!
TraesCS3B02G382300	TraesCS3B02G382300	-	3B:602352170-602353311	8_6_94	8_6_128	OK	0	1.07293	inf	#VALUE!	#NAME?	0.0002	0.041573	yes	#VALUE!
TraesCS3B02G429200	TraesCS3B02G429200	-	3B:667778491-667779373	8_6_94	8_6_128	OK	0	0.796817	inf	#VALUE!	#NAME?	0.0001	0.0260563	yes	#VALUE!
TraesCS3B02G487900	TraesCS3B02G487900	-	3B:733879486-733884400	8_6_94	8_6_128	OK	0.253611	0	#NAME?	#NAME?	#NAME?	5e-05	0.0141582	yes	#NAME?
TraesCS3B02G500900	TraesCS3B02G500900	-	3B:745201344-745203449	8_6_94	8_6_128	OK	0.380195	0	#NAME?	#NAME?	#NAME?	5e-05	0.0141582	yes	#NAME?
TraesCS3B02G522000	TraesCS3B02G522000	-	3B:765059573-765061085	8_6_94	8_6_128	OK	0	0.42605	inf	#VALUE!	#NAME?	5e-05	0.0141582	yes	#VALUE!
TraesCS3B02G529400	TraesCS3B02G529400	-	3B:771052969-771054568	8_6_94	8_6_128	OK	0	1.30928	inf	#VALUE!	#NAME?	5e-05	0.0141582	yes	#VALUE!
TraesCS3B02G532100	TraesCS3B02G532100	-	3B:772723489-772726572	8_6_94	8_6_128	OK	0	0.56164	inf	#VALUE!	#NAME?	0.00015	0.0342593	yes	#VALUE!
TraesCS3B02G586200	TraesCS3B02G586200	-	3B:812721100-812722505	8_6_94	8_6_128	OK	0	0.637491	inf	#VALUE!	#NAME?	5e-05	0.0141582	yes	#VALUE!
TraesCS3B02G586300	TraesCS3B02G586300	-	3B:812725828-812727275	8_6_94	8_6_128	OK	0	1.02821	inf	#VALUE!	#NAME?	5e-05	0.0141582	yes	#VALUE!
TraesCS3B02G587200	TraesCS3B02G587200	-	3B:813902122-813903437	8_6_94	8_6_128	OK	0	0.464039	inf	#VALUE!	#NAME?	5e-05	0.0141582	yes	#VALUE!
TraesCS3D02G005900	TraesCS3D02G005900	-	3D:2201393-2201804	8_6_94	8_6_128	OK	0	1.55842	inf	#VALUE!	#NAME?	0.00015	0.0342593	yes	#VALUE!
TraesCS3D02G035600	TraesCS3D02G035600	-	3D:12879232-12880124	8_6_94	8_6_128	OK	0	0.769281	inf	#VALUE!	#NAME?	5e-05	0.0141582	yes	#VALUE!
TraesCS3D02G131500	TraesCS3D02G131500	-	3D:91659646-91660357	8_6_94	8_6_128	OK	0	1.73158	inf	#VALUE!	#NAME?	5e-05	0.0141582	yes	#VALUE!
TraesCS3D02G191300	TraesCS3D02G191300	-	3D:179948412-179949932	8_6_94	8_6_128	OK	0	1.2412	inf	#VALUE!	#NAME?	5e-05	0.0141582	yes	#VALUE!
TraesCS3D02G221800	TraesCS3D02G221800	-	3D:302265711-302269532	8_6_94	8_6_128	OK	0.66423	0	#NAME?	#NAME?	#NAME?	5e-05	0.0141582	yes	#NAME?
TraesCS3D02G473200	TraesCS3D02G473200	-	3D:574857415-574858996	8_6_94	8_6_128	OK	0	0.780345	inf	#VALUE!	#NAME?	5e-05	0.0141582	yes	#VALUE!
TraesCS3D02G477300	TraesCS3D02G477300	-	3D:577413523-577414983	8_6_94	8_6_128	OK	0	9.55621	inf	#VALUE!	#NAME?	5e-05	0.0141582	yes	#VALUE!
TraesCS3D02G526000	TraesCS3D02G526000	-	3D:604967116-604968552	8_6_94	8_6_128	OK	0	0.668529	inf	#VALUE!	#NAME?	0.00015	0.0342593	yes	#VALUE!
TraesCS3D02G545000	TraesCS3D02G545000	-	3D:614365902-614368974	8_6_94	8_6_128	OK	0	1.1994	inf	#VALUE!	#NAME?	5e-05	0.0141582	yes	#VALUE!
TraesCS4A02G423900	TraesCS4A02G423900	-	4A:693783397-693785810	8_6_94	8_6_128	OK	0	0.628149	inf	#VALUE!	#NAME?	0.0001	0.0260563	yes	#VALUE!
TraesCS4A02G484100	TraesCS4A02G484100	-	4A:738742090-738743500	8_6_94	8_6_128	OK	0	2.86065	inf	#VALUE!	#NAME?	5e-05	0.0141582	yes	#VALUE!
TraesCS4A02G498900	TraesCS4A02G498900	-	4A:743986438-743987373	8_6_94	8_6_128	OK	0	59.6364	inf	#VALUE!	#NAME?	5e-05	0.0141582	yes	#VALUE!
TraesCS4B02G024500	TraesCS4B02G024500	-	4B:17468420-17470153	8_6_94	8_6_128	OK	0	1.47154	inf	#VALUE!	#NAME?	5e-05	0.0141582	yes	#VALUE!
TraesCS4B02G033600	TraesCS4B02G033600	-	4B:24759436-24760111	8_6_94	8_6_128	OK	0	7.06884	inf	#VALUE!	#NAME?	5e-05	0.0141582	yes	#VALUE!
TraesCS4B02G313400	TraesCS4B02G313400	-	4B:603148472-603148898	8_6_94	8_6_128	OK	0	3.83413	inf	#VALUE!	#NAME?	5e-05	0.0141582	yes	#VALUE!
TraesCS4B02G369300	TraesCS4B02G369300	-	4B:654924852-654925540	8_6_94	8_6_128	OK	0	1.82303	inf	#VALUE!	#NAME?	0.0001	0.0260563	yes	#VALUE!
TraesCS4B02G383700	TraesCS4B02G383700	-	4B:663102553-663106891	8_6_94	8_6_128	OK	0	0.484326	inf	#VALUE!	#NAME?	5e-05	0.0141582	yes	#VALUE!
TraesCS4D02G004400	TraesCS4D02G004400	-	4D:2020227-2021352	8_6_94	8_6_128	OK	0	4.70609	inf	#VALUE!	#NAME?	5e-05	0.0141582	yes	#VALUE!
TraesCS4D02G134400	TraesCS4D02G134400	-	4D:121181559-121183872	8_6_94	8_6_128	OK	0	1.64859	inf	#VALUE!	#NAME?	5e-05	0.0141582	yes	#VALUE!
TraesCS4D02G309700	TraesCS4D02G309700	-	4D:477164259-477165998	8_6_94	8_6_128	OK	0.628486	0	#NAME?	#NAME?	#NAME?	5e-05	0.0141582	yes	#NAME?
TraesCS5A02G004800	TraesCS5A02G004800	-	5A:3215099-3218868	8_6_94	8_6_128	OK	0	0.322807	inf	#VALUE!	#NAME?	5e-05	0.0141582	yes	#VALUE!
TraesCS5A02G056800	TraesCS5A02G056800	-	5A:53218950-53220206	8_6_94	8_6_128	OK	0	1.00326	inf	#VALUE!	#NAME?	5e-05	0.0141582	yes	#VALUE!
TraesCS5A02G088800	TraesCS5A02G088800	-	5A:119065649-119066164	8_6_94	8_6_128	OK	0	5.62332	inf	#VALUE!	#NAME?	5e-05	0.0141582	yes	#VALUE!
TraesCS5A02G181600	TraesCS5A02G181600	-	5A:380269292-380289821	8_6_94	8_6_128	OK	0	0.56068	inf	#VALUE!	#NAME?	5e-05	0.0141582	yes	#VALUE!
TraesCS5A02G290000	TraesCS5A02G290000	-	5A:496565711-496566629	8_6_94	8_6_128	OK	0	1.25693	inf	#VALUE!	#NAME?	0.00015	0.0342593	yes	#VALUE!
TraesCS5A02G386000	TraesCS5A02G386000	-	5A:583627034-583627859	8_6_94	8_6_128	OK	0	1.18401	inf	#VALUE!	#NAME?	0.00015	0.0342593	yes	#VALUE!
TraesCS5A02G421500	TraesCS5A02G421500	-	5A:607679457-607680029	8_6_94	8_6_128	OK	0	0.963319	inf	#VALUE!	#NAME?	0.0001	0.0260563	yes	#VALUE!
TraesCS5A02G482600	TraesCS5A02G482600	-	5A:654094035-654098791	8_6_94	8_6_128	OK	0	1.87841	inf	#VALUE!	#NAME?	5e-05	0.0141582	yes	#VALUE!
TraesCS5B02G038600	TraesCS5B02G038600	-	5B:43860060-43861768	8_6_94	8_6_128	OK	1.58093	0	#NAME?	#NAME?	#NAME?	5e-05	0.0141582	yes	#NAME?
TraesCS5B02G047000	TraesCS5B02G047000	-	5B:52914975-52917863	8_6_94	8_6_128	OK	0	0.363198	inf	#VALUE!	#NAME?	5e-05	0.0141582	yes	#VALUE!
TraesCS5B02G140300	TraesCS5B02G140300	-	5B:264912404-264913728	8_6_94	8_6_128	OK	13.9228	0	#NAME?	#NAME?	#NAME?	5e-05	0.0141582	yes	#NAME?
TraesCS5B02G224600	TraesCS5B02G224600	-	5B:400104687-400107115	8_6_94	8_6_128	OK	2.34056	0	#NAME?	#NAME?	#NAME?	5e-05	0.0141582	yes	#NAME?
TraesCS5B02G225100	TraesCS5B02G225100	-	5B:400562566-400566481	8_6_94	8_6_128	OK	4.16533	0	#NAME?	#NAME?	#NAME?	5e-05	0.0141582	yes	#NAME?
TraesCS5B02G442700	TraesCS5B02G442700	-	5B:615741710-615742268	8_6_94	8_6_128	OK	0	3.20973	inf	#VALUE!	#NAME?	5e-05	0.0141582	yes	#VALUE!
TraesCS5B02G512900	TraesCS5B02G512900	-	5B:678315327-678318194	8_6_94	8_6_128	OK	0.460272	0	#NAME?	#NAME?	#NAME?	5e-05	0.0141582	yes	#NAME?
TraesCS5B02G528000	TraesCS5B02G528000	-	5B:686841670-686842617	8_6_94	8_6_128	OK	0	0.477675	inf	#VALUE!	#NAME?	0.0002	0.041573	yes	#VALUE!
TraesCS5B02G536700	TraesCS5B02G536700	-	5B:692678493-692679887	8_6_94	8_6_128	OK	1.54016	0	#NAME?	#NAME?	#NAME?	5e-05	0.0141582	yes	#NAME?
TraesCS5B02G550800	TraesCS5B02G550800	-	5B:702368163-702375863	8_6_94	8_6_128	OK	0.833401	0	#NAME?	#NAME?	#NAME?	5e-05	0.0141582	yes	#NAME?
TraesCS5B02G550900	TraesCS5B02G550900	-	5B:702376309-702376841	8_6_94	8_6_128	OK	9.87236	0	#NAME?	#NAME?	#NAME?	5e-05	0.0141582	yes	#NAME?
TraesCS5B02G551200	TraesCS5B02G551200	-	5B:702556679-702558043	8_6_94	8_6_128	OK	0	0.446063	inf	#VALUE!	#NAME?	5e-05	0.0141582	yes	#VALUE!
TraesCS5D02G012200	TraesCS5D02G012200	-	5D:6480922-6481459	8_6_94	8_6_128	OK	0	0.293358	inf	#VALUE!	#NAME?	5e-05	0.0141582	yes	#VALUE!
TraesCS5D02G014200	TraesCS5D02G014200	-	5D:8020015-8022015	8_6_94	8_6_128	OK	0	1.09828	inf	#VALUE!	#NAME?	5e-05	0.0141582	yes	#VALUE!
TraesCS5D02G446800	TraesCS5D02G446800	-	5D:496956858-496957660	8_6_94	8_6_128	OK	0	3.35693	inf	#VALUE!	#NAME?	5e-05	0.0141582	yes	#VALUE!
TraesCS5D02G446900	TraesCS5D02G446900	-	5D:496978544-496979616	8_6_94	8_6_128	OK	0	0.313584	inf	#VALUE!	#NAME?	5e-05	0.0141582	yes	#VALUE!
TraesCS5D02G482700	TraesCS5D02G482700	-	5D:519910475-519911072	8_6_94	8_6_128	OK	0	1.76548	inf	#VALUE!	#NAME?	0.0002	0.041573	yes	#VALUE!
TraesCS5D02G495300	TraesCS5D02G495300	-	5D:526824391-526824943	8_6_94	8_6_128	OK	0	1.31888	inf	#VALUE!	#NAME?	0.0001	0.0260563	yes	#VALUE!
TraesCS5D02G504500	TraesCS5D02G504500	-	5D:530851199-530852278	8_6_94	8_6_128	OK	0.831474	0	#NAME?	#NAME?	#NAME?	0.0002	0.041573	yes	#NAME?
TraesCS5D02G538000	TraesCS5D02G538000	-	5D:550400968-550402526	8_6_94	8_6_128	OK	0	0.877696	inf	#VALUE!	#NAME?	5e-05	0.0141582	yes	#VALUE!
TraesCS6A02G284500	TraesCS6A02G284500	-	6A:516154648-516157014	8_6_94	8_6_128	OK	0	2.85797	inf	#VALUE!	#NAME?	5e-05	0.0141582	yes	#VALUE!
TraesCS6A02G345600	TraesCS6A02G345600	-	6A:579123676-579124157	8_6_94	8_6_128	OK	0	0.53141	inf	#VALUE!	#NAME?	0.00015	0.0342593	yes	#VALUE!
TraesCS6A02G382200	TraesCS6A02G382200	-	6A:601263752-601264724	8_6_94	8_6_128	OK	0	1.03309	inf	#VALUE!	#NAME?	5e-05	0.0141582	yes	#VALUE!
TraesCS6B02G120000	TraesCS6B02G120000	-	6B:114879591-114880826	8_6_94	8_6_128	OK	1.58885	0	#NAME?	#NAME?	#NAME?	5e-05	0.0141582	yes	#NAME?
TraesCS6B02G132400	TraesCS6B02G132400	-	6B:129296511-129297167	8_6_94	8_6_128	OK	0	7.14385	inf	#VALUE!	#NAME?	5e-05	0.0141582	yes	#VALUE!
TraesCS6B02G332700	TraesCS6B02G332700	-	6B:584080532-584081294	8_6_94	8_6_128	OK	0	11.8589	inf	#VALUE!	#NAME?	5e-05	0.0141582	yes	#VALUE!
TraesCS6B02G435900	TraesCS6B02G435900	-	6B:703447900-703448899	8_6_94	8_6_128	OK	0	0.363436	inf	#VALUE!	#NAME?	0.0002	0.041573	yes	#VALUE!
TraesCS6B02G458300	TraesCS6B02G458300	-	6B:713483370-713489978	8_6_94	8_6_128	OK	0	0.487364	inf	#VALUE!	#NAME?	5e-05	0.0141582	yes	#VALUE!
TraesCS6B02G473800	TraesCS6B02G473800	-	6B:720805006-720805537	8_6_94	8_6_128	OK	0	2.75816	inf	#VALUE!	#NAME?	5e-05	0.0141582	yes	#VALUE!
TraesCS6D02G204100	TraesCS6D02G204100	-	6D:289218831-289219836	8_6_94	8_6_128	OK	0	1.19805	inf	#VALUE!	#NAME?	5e-05	0.0141582	yes	#VALUE!
TraesCS6D02G367000	TraesCS6D02G367000	-	6D:454995519-454996827	8_6_94	8_6_128	OK	0	1.25814	inf	#VALUE!	#NAME?	5e-05	0.0141582	yes	#VALUE!
TraesCS6D02G370100	TraesCS6D02G370100	-	6D:456431935-456433533	8_6_94	8_6_128	OK	0	0.927743	inf	#VALUE!	#NAME?	0.0002	0.041573	yes	#VALUE!
TraesCS6D02G396700	TraesCS6D02G396700	-	6D:468910371-468914734	8_6_94	8_6_128	OK	1.90382	0	#NAME?	#NAME?	#NAME?	5e-05	0.0141582	yes	#NAME?
TraesCS7A02G164100	TraesCS7A02G164100	-	7A:120793467-120794348	8_6_94	8_6_128	OK	0	2.7391	inf	#VALUE!	#NAME?	5e-05	0.0141582	yes	#VALUE!
TraesCS7A02G327400	TraesCS7A02G327400	-	7A:475804357-475804990	8_6_94	8_6_128	OK	0	2.02079	inf	#VALUE!	#NAME?	0.0002	0.041573	yes	#VALUE!
TraesCS7A02G526700	TraesCS7A02G526700	-	7A:708361476-708365723	8_6_94	8_6_128	OK	0.447152	0	#NAME?	#NAME?	#NAME?	5e-05	0.0141582	yes	#NAME?
TraesCS7B02G024000	TraesCS7B02G024000	-	7B:22892817-22894168	8_6_94	8_6_128	OK	0	0.416012	inf	#VALUE!	#NAME?	5e-05	0.0141582	yes	#VALUE!
TraesCS7B02G104900	TraesCS7B02G104900	-	7B:121053480-121054324	8_6_94	8_6_128	OK	0	0.764495	inf	#VALUE!	#NAME?	5e-05	0.0141582	yes	#VALUE!
TraesCS7B02G105100	TraesCS7B02G105100	-	7B:121242520-121243386	8_6_94	8_6_128	OK	0	3.47299	inf	#VALUE!	#NAME?	5e-05	0.0141582	yes	#VALUE!
TraesCS7B02G243100	TraesCS7B02G243100	-	7B:451298059-451299276	8_6_94	8_6_128	OK	0	1.41196	inf	#VALUE!	#NAME?	0.00015	0.0342593	yes	#VALUE!
TraesCS7B02G298500	TraesCS7B02G298500	-	7B:535506030-535519299	8_6_94	8_6_128	OK	0	1.19647	inf	#VALUE!	#NAME?	5e-05	0.0141582	yes	#VALUE!
TraesCS7B02G318500	TraesCS7B02G318500	-	7B:568496777-568497960	8_6_94	8_6_128	OK	0	1.09801	inf	#VALUE!	#NAME?	5e-05	0.0141582	yes	#VALUE!
TraesCS7B02G478400	TraesCS7B02G478400	-	7B:733595905-733597577	8_6_94	8_6_128	OK	0	0.560583	inf	#VALUE!	#NAME?	5e-05	0.0141582	yes	#VALUE!
TraesCS7B02G478500	TraesCS7B02G478500	-	7B:733609030-733610906	8_6_94	8_6_128	OK	0	0.314269	inf	#VALUE!	#NAME?	5e-05	0.0141582	yes	#VALUE!
TraesCS7B02G492700	TraesCS7B02G492700	-	7B:744604477-744605419	8_6_94	8_6_128	OK	0	1.59607	inf	#VALUE!	#NAME?	5e-05	0.0141582	yes	#VALUE!
TraesCS7D02G057300	TraesCS7D02G057300	-	7D:30759580-30761306	8_6_94	8_6_128	OK	0	0.716315	inf	#VALUE!	#NAME?	0.00015	0.0342593	yes	#VALUE!
TraesCS7D02G099600	TraesCS7D02G099600	-	7D:59873069-59873910	8_6_94	8_6_128	OK	0	0.936041	inf	#VALUE!	#NAME?	5e-05	0.0141582	yes	#VALUE!
TraesCS7D02G134500	TraesCS7D02G134500	-	7D:85931233-85931947	8_6_94	8_6_128	OK	0	0.764565	inf	#VALUE!	#NAME?	0.00015	0.0342593	yes	#VALUE!
TraesCS7D02G179200	TraesCS7D02G179200	-	7D:132197462-132198460	8_6_94	8_6_128	OK	0	0.831338	inf	#VALUE!	#NAME?	5e-05	0.0141582	yes	#VALUE!
TraesCS7D02G219300	TraesCS7D02G219300	-	7D:179996226-179996760	8_6_94	8_6_128	OK	0	0.92552	inf	#VALUE!	#NAME?	0.0002	0.041573	yes	#VALUE!
TraesCS7D02G331000	TraesCS7D02G331000	-	7D:422571220-422571760	8_6_94	8_6_128	OK	0	2.7811	inf	#VALUE!	#NAME?	5e-05	0.0141582	yes	#VALUE!
TraesCS7D02G339700	TraesCS7D02G339700	-	7D:433892236-433893451	8_6_94	8_6_128	OK	0	1.90459	inf	#VALUE!	#NAME?	5e-05	0.0141582	yes	#VALUE!
TraesCS7D02G354200	TraesCS7D02G354200	-	7D:458156365-458156879	8_6_94	8_6_128	OK	0	4.39458	inf	#VALUE!	#NAME?	0.0001	0.0260563	yes	#VALUE!
TraesCS7D02G369700	TraesCS7D02G369700	-	7D:478370056-478371603	8_6_94	8_6_128	OK	0	0.908127	inf	#VALUE!	#NAME?	5e-05	0.0141582	yes	#VALUE!
TraesCS7D02G402600	TraesCS7D02G402600	-	7D:520272157-520272923	8_6_94	8_6_128	OK	0	3.85048	inf	#VALUE!	#NAME?	5e-05	0.0141582	yes	#VALUE!
TraesCS7D02G402700	TraesCS7D02G402700	-	7D:520279914-520280481	8_6_94	8_6_128	OK	0	0.991698	inf	#VALUE!	#NAME?	5e-05	0.0141582	yes	#VALUE!
TraesCSU02G008800	TraesCSU02G008800	-	Un:12449509-12451486	8_6_94	8_6_128	OK	0	2.96702	inf	#VALUE!	#NAME?	5e-05	0.0141582	yes	#VALUE!
TraesCSU02G008900	TraesCSU02G008900	-	Un:12461839-12463674	8_6_94	8_6_128	OK	0	2.94002	inf	#VALUE!	#NAME?	5e-05	0.0141582	yes	#VALUE!
TraesCSU02G038900	TraesCSU02G038900	-	Un:31929897-31933611	8_6_94	8_6_128	OK	0	0.544395	inf	#VALUE!	#NAME?	5e-05	0.0141582	yes	#VALUE!
TraesCSU02G059000	TraesCSU02G059000	-	Un:46203388-46204883	8_6_94	8_6_128	OK	0	0.652768	inf	#VALUE!	#NAME?	5e-05	0.0141582	yes	#VALUE!
TraesCSU02G146900	TraesCSU02G146900	-	Un:162978846-162979861	8_6_94	8_6_128	OK	0	0.862217	inf	#VALUE!	#NAME?	0.0001	0.0260563	yes	#VALUE!
TraesCSU02G171400	TraesCSU02G171400	-	Un:252681685-252684252	8_6_94	8_6_128	OK	0	0.518567	inf	#VALUE!	#NAME?	5e-05	0.0141582	yes	#VALUE!
TraesCSU02G243400	TraesCSU02G243400	-	Un:364538549-364539104	8_6_94	8_6_128	OK	0	1.81523	inf	#VALUE!	#NAME?	5e-05	0.0141582	yes	#VALUE!
TraesCSU02G272100	TraesCSU02G272100	-	Un:461942211-461942475	8_6_94	8_6_128	OK	1.60944	0	#NAME?	#NAME?	#NAME?	0.0002	0.041573	yes	#NAME?
TraesCS7D02G201300	TraesCS7D02G201300	-	7D:160487671-160488431	8_6_94	8_6_128	OK	0.420364	24.1434	5.84385	57.4347	3.95699	5e-05	0.0141582	yes	5.84385
TraesCSU02G146600	TraesCSU02G146600	-	Un:162315705-162316486	8_6_94	8_6_128	OK	2.15736	79.4558	5.20281	36.83	4.6944	5e-05	0.0141582	yes	5.20281
TraesCS6D02G040400	TraesCS6D02G040400	-	6D:16502831-16503645	8_6_94	8_6_128	OK	4.34385	158.92	5.19319	36.5852	6.46787	5e-05	0.0141582	yes	5.19319
TraesCS5D02G050200	TraesCS5D02G050200	-	5D:47793490-47794115	8_6_94	8_6_128	OK	2.10783	68.408	5.02033	32.4541	3.88842	0.0001	0.0260563	yes	5.02033
TraesCS3D02G475200	TraesCS3D02G475200	-	3D:575758466-575760020	8_6_94	8_6_128	OK	0.705227	20.292	4.84668	28.7737	4.46972	5e-05	0.0141582	yes	4.84668
TraesCS5B02G028300	TraesCS5B02G028300	-	5B:27459703-27461856	8_6_94	8_6_128	OK	6.91827	0.256138	-4.75542	0.0370234	-3.47891	5e-05	0.0141582	yes	4.75542
TraesCS3B02G578600	TraesCS3B02G578600	-	3B:807975871-807977196	8_6_94	8_6_128	OK	1.9644	49.8424	4.66522	25.373	3.96067	5e-05	0.0141582	yes	4.66522
TraesCS4A02G496600	TraesCS4A02G496600	-	4A:743110385-743112588	8_6_94	8_6_128	OK	0.611401	14.5627	4.57402	23.8187	4.73821	5e-05	0.0141582	yes	4.57402
TraesCS7A02G558500	TraesCS7A02G558500	-	7A:730749197-730749974	8_6_94	8_6_128	OK	2.24058	50.6801	4.49948	22.6193	3.71355	0.00015	0.0342593	yes	4.49948
TraesCS3A02G444100	TraesCS3A02G444100	-	3A:685773597-685781668	8_6_94	8_6_128	OK	3.88837	0.23725	-4.03468	0.0610155	-2.95354	5e-05	0.0141582	yes	4.03468
TraesCS6D02G040500	TraesCS6D02G040500	-	6D:16510677-16511506	8_6_94	8_6_128	OK	6.00923	95.938	3.99685	15.9651	5.58311	5e-05	0.0141582	yes	3.99685
TraesCS5B02G549500	TraesCS5B02G549500	-	5B:701275058-701278660	8_6_94	8_6_128	OK	4.25691	0.294535	-3.8533	0.0691896	-2.95457	5e-05	0.0141582	yes	3.8533
TraesCS6D02G174400	TraesCS6D02G174400	-	6D:163830612-163837664	8_6_94	8_6_128	OK	0.067397	0.973185	3.85196	14.4396	2.73608	5e-05	0.0141582	yes	3.85196
TraesCS2B02G613900	TraesCS2B02G613900	-	2B:793033780-793035166	8_6_94	8_6_128	OK	3.98243	55.2769	3.79496	13.8802	3.40336	5e-05	0.0141582	yes	3.79496
TraesCS7A02G001700	TraesCS7A02G001700	-	7A:1280348-1295461	8_6_94	8_6_128	OK	0.749677	9.71143	3.69534	12.9541	4.61229	5e-05	0.0141582	yes	3.69534
TraesCS2D02G515400	TraesCS2D02G515400	-	2D:606689942-606690766	8_6_94	8_6_128	OK	111.838	9.06316	-3.62526	0.0810379	-2.91753	5e-05	0.0141582	yes	3.62526
TraesCS3B02G369600	TraesCS3B02G369600	-	3B:581663323-581665291	8_6_94	8_6_128	OK	2.29634	26.6069	3.5344	11.5867	4.43532	5e-05	0.0141582	yes	3.5344
TraesCS2B02G483100	TraesCS2B02G483100	-	2B:680521969-680522596	8_6_94	8_6_128	OK	7.3982	83.386	3.49456	11.2711	3.46139	5e-05	0.0141582	yes	3.49456
TraesCS3D02G524700	TraesCS3D02G524700	PR4B	3D:604447773-604448529	8_6_94	8_6_128	OK	0.970918	10.6263	3.45215	10.9446	2.58993	0.00015	0.0342593	yes	3.45215
TraesCS3B02G293200	TraesCS3B02G293200	-	3B:472305788-472306984	8_6_94	8_6_128	OK	3.05934	32.8626	3.42516	10.7418	3.38879	5e-05	0.0141582	yes	3.42516
TraesCS5B02G559500	TraesCS5B02G559500	-	5B:706349653-706353019	8_6_94	8_6_128	OK	3.71782	39.2503	3.40017	10.5573	4.23281	5e-05	0.0141582	yes	3.40017
TraesCS2B02G483000	TraesCS2B02G483000	-	2B:680446022-680446607	8_6_94	8_6_128	OK	6.3105	64.9865	3.36432	10.2982	3.41281	5e-05	0.0141582	yes	3.36432
TraesCS1A02G265600	TraesCS1A02G265600	-	1A:461337577-461338417	8_6_94	8_6_128	OK	3.23958	32.5919	3.33063	10.0605	2.84139	5e-05	0.0141582	yes	3.33063
TraesCS6A02G078400	TraesCS6A02G078400	-	6A:48193116-48193962	8_6_94	8_6_128	OK	3.87559	38.3552	3.30693	9.89658	3.17381	5e-05	0.0141582	yes	3.30693
TraesCS1B02G263100	TraesCS1B02G263100	-	1B:462798355-462800057	8_6_94	8_6_128	OK	3.38914	32.4072	3.25733	9.56212	3.47104	5e-05	0.0141582	yes	3.25733
TraesCS5B02G225200	TraesCS5B02G225200	-	5B:400665552-400671324	8_6_94	8_6_128	OK	0.831273	0.0874289	-3.24914	0.105175	-2.46345	0.0002	0.041573	yes	3.24914
TraesCS1A02G250000	TraesCS1A02G250000	-	1A:441841791-441843417	8_6_94	8_6_128	OK	1.89185	17.7521	3.23012	9.38346	2.85191	5e-05	0.0141582	yes	3.23012
TraesCS4B02G005200	TraesCS4B02G005200	-	4B:3776931-3784177	8_6_94	8_6_128	OK	2.24037	0.245971	-3.18717	0.109791	-2.2404	5e-05	0.0141582	yes	3.18717
TraesCS2D02G493100	TraesCS2D02G493100	-	2D:590674953-590679256	8_6_94	8_6_128	OK	8.18745	0.918751	-3.15567	0.112214	-3.35692	5e-05	0.0141582	yes	3.15567
TraesCS5A02G493200	TraesCS5A02G493200	-	5A:662347838-662351846	8_6_94	8_6_128	OK	0.366151	3.18581	3.12115	8.70081	2.7563	0.00015	0.0342593	yes	3.12115
TraesCS1D02G249600	TraesCS1D02G249600	-	1D:342170233-342171480	8_6_94	8_6_128	OK	1.95868	16.1191	3.04082	8.22959	2.79321	5e-05	0.0141582	yes	3.04082
TraesCS4B02G003600	TraesCS4B02G003600	-	4B:2148324-2150431	8_6_94	8_6_128	OK	30.9021	3.85109	-3.00436	0.124623	-3.29297	5e-05	0.0141582	yes	3.00436
TraesCS3B02G524800	TraesCS3B02G524800	-	3B:766660396-766661758	8_6_94	8_6_128	OK	4.76731	36.98	2.9555	7.75701	3.26365	5e-05	0.0141582	yes	2.9555
TraesCS2B02G615500	TraesCS2B02G615500	-	2B:793413273-793427215	8_6_94	8_6_128	OK	1.33365	0.180381	-2.88626	0.135254	-1.96648	0.0001	0.0260563	yes	2.88626
TraesCS6A02G028800	TraesCS6A02G028800	-	6A:14606553-14610239	8_6_94	8_6_128	OK	0.926	6.40033	2.78906	6.91179	3.17099	5e-05	0.0141582	yes	2.78906
TraesCS1D02G207100	TraesCS1D02G207100	-	1D:293523904-293525500	8_6_94	8_6_128	OK	6.53086	41.9713	2.68406	6.42662	2.86829	5e-05	0.0141582	yes	2.68406
TraesCS2A02G573900	TraesCS2A02G573900	-	2A:769144843-769146212	8_6_94	8_6_128	OK	3.92752	24.7286	2.65449	6.29624	2.73867	5e-05	0.0141582	yes	2.65449
TraesCS1A02G182900	TraesCS1A02G182900	-	1A:331269458-331273223	8_6_94	8_6_128	OK	12.5154	2.00407	-2.6427	0.160128	-3.65708	5e-05	0.0141582	yes	2.6427
TraesCS5B02G021800	TraesCS5B02G021800	-	5B:20670663-20671904	8_6_94	8_6_128	OK	4.8487	30.2527	2.64139	6.23933	3.1926	5e-05	0.0141582	yes	2.64139
TraesCS7A02G541100	TraesCS7A02G541100	-	7A:717811405-717821962	8_6_94	8_6_128	OK	8.76084	1.42928	-2.61578	0.163144	-3.87978	5e-05	0.0141582	yes	2.61578
TraesCS7D02G246600	TraesCS7D02G246600	-	7D:215927073-215928899	8_6_94	8_6_128	OK	11.6368	70.8895	2.60688	6.09185	3.57594	5e-05	0.0141582	yes	2.60688
TraesCS2D02G500700	TraesCS2D02G500700	-	2D:595166994-595167985	8_6_94	8_6_128	OK	24.0605	4.01293	-2.58394	0.166785	-2.6331	5e-05	0.0141582	yes	2.58394
TraesCS2D02G493500	TraesCS2D02G493500	-	2D:590988400-590990772	8_6_94	8_6_128	OK	98.1703	16.4439	-2.57774	0.167503	-2.62329	5e-05	0.0141582	yes	2.57774
TraesCSU02G122000	TraesCSU02G122000	-	Un:104009578-104012482	8_6_94	8_6_128	OK	1.92848	11.0729	2.5215	5.74179	2.63507	5e-05	0.0141582	yes	2.5215
TraesCS1B02G011500	TraesCS1B02G011500	-	1B:5509786-5510370	8_6_94	8_6_128	OK	30.3861	5.30388	-2.51829	0.17455	-2.30637	0.00015	0.0342593	yes	2.51829
TraesCS4A02G464300	TraesCS4A02G464300	-	4A:728129359-728130502	8_6_94	8_6_128	OK	1.55323	8.85654	2.51147	5.70201	2.41718	0.00015	0.0342593	yes	2.51147
TraesCS2D02G492900	TraesCS2D02G492900	-	2D:590367503-590372990	8_6_94	8_6_128	OK	1.672	0.294973	-2.50292	0.176419	-2.73835	5e-05	0.0141582	yes	2.50292
TraesCS4B02G005900	TraesCS4B02G005900	-	4B:3859572-3861588	8_6_94	8_6_128	OK	5.50898	1.07434	-2.35834	0.195015	-2.69832	5e-05	0.0141582	yes	2.35834
TraesCS6D02G090500	TraesCS6D02G090500	-	6D:56292708-56296236	8_6_94	8_6_128	OK	1.33677	6.72257	2.33027	5.02899	2.62703	0.0002	0.041573	yes	2.33027
TraesCS1B02G474100	TraesCS1B02G474100	-	1B:682024434-682026286	8_6_94	8_6_128	OK	14.4783	2.96189	-2.2893	0.204575	-2.5843	0.00015	0.0342593	yes	2.2893
TraesCS2D02G521500	TraesCS2D02G521500	-	2D:610288257-610292643	8_6_94	8_6_128	OK	8.26319	1.7196	-2.26463	0.208103	-2.82643	5e-05	0.0141582	yes	2.26463
TraesCS6B02G424800	TraesCS6B02G424800	-	6B:694125435-694127831	8_6_94	8_6_128	OK	57.6951	262.232	2.18432	4.54513	2.89091	5e-05	0.0141582	yes	2.18432
TraesCS2B02G599800	TraesCS2B02G599800	GLU1B	2B:782533510-782538118	8_6_94	8_6_128	OK	0.597901	2.68874	2.16895	4.49696	2.30919	0.00015	0.0342593	yes	2.16895
TraesCS4B02G033100	TraesCS4B02G033100	-	4B:24689830-24690505	8_6_94	8_6_128	OK	8.3054	35.4575	2.09397	4.26921	2.40341	0.0001	0.0260563	yes	2.09397
TraesCS5D02G159100	TraesCS5D02G159100	-	5D:247610357-247613753	8_6_94	8_6_128	OK	6.10856	1.49269	-2.03292	0.24436	-2.37687	5e-05	0.0141582	yes	2.03292
