# Supplementary material for: Carbohydrate Accumulation and Differential Transcript Expression in Winter Wheat Lines with Different Levels of Snow Mold and Freezing Tolerance after Cold Treatment
Source: Plants (Basel). 2020 Oct 23;9(11):1416. doi: 10.3390/plants9111416 (PMC7690702; doi:10.3390/plants9111416)
Supplement: Supplementary file 1 [file plants-09-01416-s001.zip › supplementalFiles/expressionData/originalData/8_6-20_vs_10_1_20_gene_exp.diff.xlsx]

## Sheet: All_genes_detected
test_id	gene_id	gene	locus	sample_1	sample_2	status	value_1	value_2	log2(fold_change)	FoldChange	test_stat	p_value	q_value	significant
ENSRNA050013802	ENSRNA050013802	SSU_rRNA_eukarya	1A:197259346-197259507	8_6_20	10_1_20	OK	0.674805	2.08219	1.62556	3.08562	2.41654	0.32025	0.572196	no
ENSRNA050013810	ENSRNA050013810	LSU_rRNA_eukarya	7B:49401523-49401925	8_6_20	10_1_20	OK	7.49432	5.2943	-0.501357	0.706442	-0.797308	0.1653	0.402729	no
ENSRNA050013832	ENSRNA050013832	SSU_rRNA_eukarya	1A:40097-89349	8_6_20	10_1_20	OK	0.332708	0.39232	0.237774	1.17917	0.0422849	0.87425	0.945079	no
ENSRNA050013833	ENSRNA050013833	SSU_rRNA_eukarya	1A:327377-329188	8_6_20	10_1_20	OK	0.1985	0.385668	0.95822	1.94291	1.32752	0.0253	0.140223	no
ENSRNA050013835	ENSRNA050013835	SSU_rRNA_eukarya	1A:196011-197820	8_6_20	10_1_20	OK	0.698603	0.803125	0.201152	1.14962	0.344435	0.5529	0.760007	no
ENSRNA050013837	ENSRNA050013837	SSU_rRNA_eukarya	1A:40097-89349	8_6_20	10_1_20	OK	0.34451	0.421711	0.29171	1.22409	0.055633	0.85705	0.9362	no
ENSRNA050013838	ENSRNA050013838	SSU_rRNA_eukarya	1A:40097-89349	8_6_20	10_1_20	OK	0.32117	0.260669	-0.30112	0.811622	-0.0533947	0.84975	0.932262	no
ENSRNA050013853	ENSRNA050013853	SSU_rRNA_eukarya	1A:28455-30266	8_6_20	10_1_20	OK	0.221984	0.377614	0.766459	1.70109	1.04597	0.0788	0.269076	no
ENSRNA050013867	ENSRNA050013867	SSU_rRNA_eukarya	1A:138370-140180	8_6_20	10_1_20	OK	0.476732	0.353346	-0.432096	0.741184	-0.65593	0.26005	0.513997	no
ENSRNA050013875	ENSRNA050013875	LSU_rRNA_eukarya	1A:199-1683	8_6_20	10_1_20	OK	0.418582	0.237909	-0.815096	0.568371	-1.01772	0.07005	0.25173	no
ENSRNA050013904	ENSRNA050013904	5_8S_rRNA	1A:140406-140562	8_6_20	10_1_20	OK	1.64957	0	#NAME?	#NAME?	#NAME?	0.00135	0.0218397	yes
ENSRNA050013905	ENSRNA050013905	5_8S_rRNA	1A:233817-245051	8_6_20	10_1_20	OK	1.84497	0.540541	-1.77112	0.292981	-0.469699	0.46515	0.695299	no
ENSRNA050013946	ENSRNA050013946	Plant_SRP	4D:472346404-472346710	8_6_20	10_1_20	OK	4.31013	4.10135	-0.0716326	0.951561	-0.0916561	0.8745	0.945244	no
ENSRNA050013959	ENSRNA050013959	Plant_SRP	4D:453324325-453324630	8_6_20	10_1_20	OK	8.6029	13.9161	0.693864	1.61761	1.13949	0.05005	0.207929	no
ENSRNA050013961	ENSRNA050013961	U2	4D:456124209-456124439	8_6_20	10_1_20	OK	0.193923	1.62423	3.0662	8.37564	1.87759	0.2387	0.492271	no
ENSRNA050014024	ENSRNA050014024	U4	7B:22062389-22062540	8_6_20	10_1_20	OK	1.84346	2.31668	0.329642	1.2567	0.677308	0.72035	0.863732	no
ENSRNA050014049	ENSRNA050014049	snoR86	4D:3585893-3588718	8_6_20	10_1_20	OK	3.09072	9.51876	1.62283	3.07979	1.36316	0.4718	0.700888	no
ENSRNA050014051	ENSRNA050014051	snoR86	4D:3585893-3588718	8_6_20	10_1_20	OK	12.7266	20.0996	0.659323	1.57934	0.65859	0.7419	0.876406	no
ENSRNA050014053	ENSRNA050014053	snoR86	4D:3585893-3588718	8_6_20	10_1_20	OK	12.6964	5.85373	-1.11699	0.461055	-1.05674	0.6247	0.806281	no
ENSRNA050014059	ENSRNA050014059	snoZ223	7B:620995505-620995600	8_6_20	10_1_20	OK	0	63.5229	inf	#VALUE!	#NAME?	0.03685	0.174504	no
ENSRNA050014060	ENSRNA050014060	snoR134	7B:620995799-620995955	8_6_20	10_1_20	OK	1.8278	2.26633	0.310256	1.23993	0.785456	0.5055	0.726368	no
ENSRNA050014478	ENSRNA050014478	LSU_rRNA_eukarya	Un:260643887-260645398	8_6_20	10_1_20	OK	0.81017	0.792891	-0.0311023	0.978672	-0.0502795	0.9336	0.971468	no
ENSRNA050014873	ENSRNA050014873	SSU_rRNA_eukarya	Un:220755330-220757055	8_6_20	10_1_20	OK	1.48714	2.35332	0.662159	1.58245	1.3269	0.02245	0.130864	no
ENSRNA050014875	ENSRNA050014875	5_8S_rRNA	Un:220752375-220752531	8_6_20	10_1_20	OK	1.2117	0	#NAME?	#NAME?	#NAME?	0.1287	0.352662	no
ENSRNA050015097	ENSRNA050015097	snoZ43	2D:123100393-123100489	8_6_20	10_1_20	OK	0	94.1761	inf	#VALUE!	#NAME?	0.0059	0.0572335	no
ENSRNA050015113	ENSRNA050015113	5_8S_rRNA	Un:359782640-359782796	8_6_20	10_1_20	OK	2.89012	1.60263	-0.850694	0.554518	-0.557961	0.2936	0.547472	no
ENSRNA050015189	ENSRNA050015189	U2	7B:490675236-490675450	8_6_20	10_1_20	OK	1.50017	0.759681	-0.981665	0.506395	-0.782643	0.32575	0.577277	no
ENSRNA050015195	ENSRNA050015195	SSU_rRNA_eukarya	2D:468863920-468864043	8_6_20	10_1_20	OK	0	5.50509	inf	#VALUE!	#NAME?	0.12215	0.342543	no
ENSRNA050015219	ENSRNA050015219	SSU_rRNA_eukarya	Un:274343155-274343620	8_6_20	10_1_20	OK	0.428699	0.176308	-1.28187	0.411262	-0.96266	0.23995	0.493551	no
ENSRNA050015249	ENSRNA050015249	Plant_SRP	7A:704620481-704620752	8_6_20	10_1_20	OK	0.347228	1.38232	1.99314	3.98103	1.35593	0.0356	0.171239	no
ENSRNA050015615	ENSRNA050015615	Plant_SRP	7A:8205632-8205936	8_6_20	10_1_20	OK	1.05161	0.259403	-2.01934	0.246671	-1.53519	0.1168	0.334557	no
ENSRNA050015629	ENSRNA050015629	Plant_SRP	7A:7907405-7907704	8_6_20	10_1_20	OK	0.661692	0.0980344	-2.7548	0.148157	-1.32911	0.17	0.409401	no
ENSRNA050015631	ENSRNA050015631	Plant_SRP	7A:7911644-7911961	8_6_20	10_1_20	OK	0.586046	0.356825	-0.715794	0.60887	-0.427696	0.4984	0.721328	no
ENSRNA050015918	ENSRNA050015918	U5	7A:666183089-666183205	8_6_20	10_1_20	OK	12.1414	15.1526	0.319629	1.24801	2.6286	0.8227	0.918881	no
ENSRNA050015978	ENSRNA050015978	LSU_rRNA_eukarya	Un:459476818-459477675	8_6_20	10_1_20	OK	10.5001	9.27172	-0.179495	0.883012	-0.393569	0.49415	0.717881	no
ENSRNA050015984	ENSRNA050015984	LSU_rRNA_eukarya	Un:454461255-454461744	8_6_20	10_1_20	OK	10.0296	7.00429	-0.517958	0.69836	-0.901014	0.1085	0.321232	no
ENSRNA050015989	ENSRNA050015989	LSU_rRNA_eukarya	Un:452262896-452263642	8_6_20	10_1_20	OK	1.57695	1.58895	0.010935	1.00761	0.0159453	0.98085	0.990183	no
ENSRNA050015991	ENSRNA050015991	LSU_rRNA_eukarya	Un:459718453-459719138	8_6_20	10_1_20	OK	45.5085	45.9908	0.0152092	1.0106	0.0368563	0.94705	0.976706	no
ENSRNA050016008	ENSRNA050016008	LSU_rRNA_eukarya	Un:454825509-454825902	8_6_20	10_1_20	OK	0.239304	0.415083	0.794555	1.73454	0.446427	0.4047	0.647165	no
ENSRNA050016304	ENSRNA050016304	SSU_rRNA_eukarya	Un:245702775-245704586	8_6_20	10_1_20	OK	0.609187	0.924474	0.601748	1.51755	1.0072	0.08375	0.278458	no
ENSRNA050016305	ENSRNA050016305	LSU_rRNA_eukarya	Un:249837976-249838369	8_6_20	10_1_20	OK	2.13078	1.5067	-0.499988	0.707113	-0.493826	0.40445	0.647015	no
ENSRNA050016388	ENSRNA050016388	LSU_rRNA_eukarya	Un:405069949-405070450	8_6_20	10_1_20	OK	0.294223	0.464599	0.659075	1.57907	0.35599	0.58665	0.782627	no
ENSRNA050016390	ENSRNA050016390	LSU_rRNA_eukarya	Un:400146230-400147906	8_6_20	10_1_20	OK	2.71005	2.64956	-0.0325656	0.97768	-0.0689264	0.9013	0.957535	no
ENSRNA050016391	ENSRNA050016391	LSU_rRNA_eukarya	Un:402024074-402024352	8_6_20	10_1_20	OK	0.477629	0.0888348	-2.4267	0.18599	-0.944417	0.1657	0.403212	no
ENSRNA050016392	ENSRNA050016392	LSU_rRNA_eukarya	Un:406304472-406304750	8_6_20	10_1_20	OK	0.39065	0.462009	0.242043	1.18267	0.137191	0.8524	0.933757	no
ENSRNA050016401	ENSRNA050016401	LSU_rRNA_eukarya	Un:408023587-408023980	8_6_20	10_1_20	OK	11.1292	8.86903	-0.3275	0.796916	-0.528752	0.3597	0.608397	no
ENSRNA050016402	ENSRNA050016402	LSU_rRNA_eukarya	Un:408024180-408024362	8_6_20	10_1_20	OK	2.47297	0.243915	-3.3418	0.098632	-2.05706	0.16035	0.395989	no
ENSRNA050016404	ENSRNA050016404	LSU_rRNA_eukarya	Un:401394931-401395209	8_6_20	10_1_20	OK	0.181148	0.36151	0.996865	1.99566	0.443429	0.5074	0.727639	no
ENSRNA050016551	ENSRNA050016551	SSU_rRNA_eukarya	Un:282367306-282368325	8_6_20	10_1_20	OK	1.44944	1.35742	-0.0946281	0.936514	-0.156282	0.77935	0.896359	no
ENSRNA050016680	ENSRNA050016680	IsrR	5D:28034370-28034557	8_6_20	10_1_20	OK	5.93493	2.94076	-1.01304	0.495501	-0.922803	0.10995	0.32384	no
ENSRNA050016785	ENSRNA050016785	SSU_rRNA_eukarya	Un:314441790-314443319	8_6_20	10_1_20	OK	0.555615	0.407199	-0.44835	0.732881	-0.651521	0.25305	0.507	no
ENSRNA050016808	ENSRNA050016808	LSU_rRNA_eukarya	Un:216042836-216043114	8_6_20	10_1_20	OK	1.79578	1.98968	0.147927	1.10798	0.143831	0.8001	0.907543	no
ENSRNA050017161	ENSRNA050017161	LSU_rRNA_eukarya	7A:537208928-537209094	8_6_20	10_1_20	OK	5.15023	3.70017	-0.477045	0.718448	-0.478648	0.57105	0.772093	no
ENSRNA050017176	ENSRNA050017176	Plant_SRP	7A:694552531-694552834	8_6_20	10_1_20	OK	0.84993	0.678011	-0.326035	0.797726	-0.34417	0.70505	0.85523	no
ENSRNA050017177	ENSRNA050017177	Plant_SRP	7A:691604770-691605077	8_6_20	10_1_20	OK	0.479582	0.874472	0.866634	1.8234	0.803142	0.3744	0.621455	no
ENSRNA050017193	ENSRNA050017193	LSU_rRNA_eukarya	Un:345600735-345601104	8_6_20	10_1_20	OK	1.05499	1.26047	0.256727	1.19477	0.291659	0.6105	0.797001	no
ENSRNA050017194	ENSRNA050017194	LSU_rRNA_eukarya	Un:345599199-345599876	8_6_20	10_1_20	OK	2.10055	1.68119	-0.321284	0.800357	-0.48554	0.3971	0.640751	no
ENSRNA050017196	ENSRNA050017196	LSU_rRNA_eukarya	Un:342573821-342574025	8_6_20	10_1_20	OK	14.7763	1.25601	-3.55637	0.0850014	-2.91599	0.0029	0.0362447	yes
ENSRNA050017201	ENSRNA050017201	LSU_rRNA_eukarya	Un:345601140-345601471	8_6_20	10_1_20	OK	21.4059	20.8821	-0.0357372	0.975533	-0.0709471	0.9004	0.957228	no
ENSRNA050017632	ENSRNA050017632	SSU_rRNA_eukarya	2D:272554221-272554866	8_6_20	10_1_20	OK	6.5318	3.65612	-0.837167	0.559742	-1.44182	0.01295	0.0934322	no
ENSRNA050017633	ENSRNA050017633	SSU_rRNA_eukarya	2D:272553687-272554221	8_6_20	10_1_20	OK	22.3045	11.2354	-0.989285	0.503727	-1.93734	0.00065	0.0133565	yes
ENSRNA050017696	ENSRNA050017696	snoR80	7A:645094338-645094470	8_6_20	10_1_20	OK	0	4.31702	inf	#VALUE!	#NAME?	0.00145	0.0229457	yes
ENSRNA050017713	ENSRNA050017713	LSU_rRNA_eukarya	7D:88624269-88624919	8_6_20	10_1_20	OK	0.626677	0.265193	-1.24068	0.423173	-1.33332	0.02685	0.145248	no
ENSRNA050017717	ENSRNA050017717	LSU_rRNA_eukarya	7D:88599587-88600024	8_6_20	10_1_20	OK	8.78858	4.34971	-1.01471	0.494928	-1.75309	0.0025	0.0329935	yes
ENSRNA050017735	ENSRNA050017735	U1	7A:81643265-81643426	8_6_20	10_1_20	OK	0	1.90869	inf	#VALUE!	#NAME?	0.0118	0.088571	no
ENSRNA050017788	ENSRNA050017788	LSU_rRNA_eukarya	5D:432337582-432338286	8_6_20	10_1_20	OK	65.5721	35.7481	-0.875217	0.545172	-1.92471	0.00115	0.0196795	yes
ENSRNA050018378	ENSRNA050018378	SSU_rRNA_eukarya	4A:362903893-362904315	8_6_20	10_1_20	OK	1.23735	0.543672	-1.18644	0.439386	-1.16136	0.05145	0.211384	no
ENSRNA050018652	ENSRNA050018652	LSU_rRNA_eukarya	Un:421711631-421712408	8_6_20	10_1_20	OK	0.458482	0.287256	-0.674528	0.626537	-0.78984	0.1761	0.4172	no
ENSRNA050018657	ENSRNA050018657	LSU_rRNA_eukarya	Un:424952959-424953460	8_6_20	10_1_20	OK	1.44689	1.96332	0.440337	1.35692	0.372611	0.4907	0.715214	no
ENSRNA050018660	ENSRNA050018660	LSU_rRNA_eukarya	Un:427221345-427221845	8_6_20	10_1_20	OK	0.591401	0.213933	-1.46698	0.361739	-1.20048	0.0848	0.280359	no
ENSRNA050018665	ENSRNA050018665	LSU_rRNA_eukarya	Un:424952259-424952958	8_6_20	10_1_20	OK	26.5664	21.9495	-0.275419	0.82621	-0.643723	0.2683	0.522789	no
ENSRNA050018667	ENSRNA050018667	LSU_rRNA_eukarya	Un:427443338-427444038	8_6_20	10_1_20	OK	5.45782	4.52881	-0.269193	0.829784	-0.499084	0.3896	0.634275	no
ENSRNA050018675	ENSRNA050018675	LSU_rRNA_eukarya	Un:420404743-420404951	8_6_20	10_1_20	OK	3.23078	1.31556	-1.29621	0.407195	-0.936221	0.10915	0.322498	no
ENSRNA050018676	ENSRNA050018676	LSU_rRNA_eukarya	Un:422172698-422173135	8_6_20	10_1_20	OK	38.6407	18.606	-1.05435	0.481514	-2.14666	0.00025	0.00677909	yes
ENSRNA050018681	ENSRNA050018681	SSU_rRNA_eukarya	Un:423535774-423536361	8_6_20	10_1_20	OK	1.86463	1.24345	-0.584543	0.666861	-0.829278	0.14465	0.375852	no
ENSRNA050018691	ENSRNA050018691	5_8S_rRNA	Un:427536703-427536859	8_6_20	10_1_20	OK	1.2117	0	#NAME?	#NAME?	#NAME?	0.1287	0.352662	no
ENSRNA050018692	ENSRNA050018692	LSU_rRNA_eukarya	Un:425407784-425408564	8_6_20	10_1_20	OK	6.79839	3.7468	-0.859533	0.551131	-1.25823	0.02955	0.153873	no
ENSRNA050018807	ENSRNA050018807	LSU_rRNA_eukarya	Un:424953510-424953679	8_6_20	10_1_20	OK	0.965643	2.36991	1.29527	2.45423	0.647962	0.1841	0.428045	no
ENSRNA050018902	ENSRNA050018902	SSU_rRNA_eukarya	5D:357553801-357554476	8_6_20	10_1_20	OK	1.83112	1.89187	0.0470868	1.03318	0.0772189	0.8907	0.952886	no
ENSRNA050018916	ENSRNA050018916	LSU_rRNA_eukarya	Un:432623794-432624295	8_6_20	10_1_20	OK	0.379662	0.172533	-1.13784	0.454439	-0.834881	0.36795	0.615875	no
ENSRNA050018930	ENSRNA050018930	LSU_rRNA_eukarya	Un:432828631-432829155	8_6_20	10_1_20	OK	14.2099	12.2975	-0.208535	0.865416	-0.430843	0.44775	0.681848	no
ENSRNA050018931	ENSRNA050018931	LSU_rRNA_eukarya	Un:430609122-430609400	8_6_20	10_1_20	OK	0.645671	0.602414	-0.100044	0.933005	-0.0606308	0.9054	0.959467	no
ENSRNA050018932	ENSRNA050018932	LSU_rRNA_eukarya	Un:431370303-431370581	8_6_20	10_1_20	OK	0.460917	0.435631	-0.0814014	0.945139	-0.049852	0.88245	0.949329	no
ENSRNA050018933	ENSRNA050018933	LSU_rRNA_eukarya	Un:436195333-436195611	8_6_20	10_1_20	OK	0.557275	0.453071	-0.298653	0.813011	-0.173551	0.78575	0.900098	no
ENSRNA050018947	ENSRNA050018947	SSU_rRNA_eukarya	Un:432965065-432965226	8_6_20	10_1_20	OK	1.46275	0	#NAME?	#NAME?	#NAME?	0.1276	0.350974	no
ENSRNA050019092	ENSRNA050019092	LSU_rRNA_eukarya	Un:439744894-439745429	8_6_20	10_1_20	OK	3.51994	1.94562	-0.855323	0.552742	-1.31115	0.0262	0.142972	no
ENSRNA050019093	ENSRNA050019093	LSU_rRNA_eukarya	Un:432800682-432801256	8_6_20	10_1_20	OK	21.7046	15.6927	-0.467904	0.723014	-1.01483	0.0706	0.252986	no
ENSRNA050019111	ENSRNA050019111	LSU_rRNA_eukarya	Un:431509564-431509914	8_6_20	10_1_20	OK	1.54199	0.58966	-1.38684	0.382401	-1.07933	0.0648	0.240596	no
ENSRNA050019263	ENSRNA050019263	SSU_rRNA_eukarya	1B:111165047-111166117	8_6_20	10_1_20	OK	1.4434	1.76862	0.29316	1.22532	0.534304	0.3742	0.621247	no
ENSRNA050019297	ENSRNA050019297	SSU_rRNA_eukarya	5D:312625685-312626262	8_6_20	10_1_20	OK	9.58281	6.40997	-0.580131	0.668903	-1.07038	0.04675	0.199857	no
ENSRNA050019320	ENSRNA050019320	snoZ278	7D:549546178-549546293	8_6_20	10_1_20	OK	0	13.5488	inf	#VALUE!	#NAME?	0.05495	0.219214	no
ENSRNA050019323	ENSRNA050019323	LSU_rRNA_eukarya	Un:363111219-363112500	8_6_20	10_1_20	OK	2.89514	2.50601	-0.208245	0.86559	-0.403409	0.4689	0.698403	no
ENSRNA050019328	ENSRNA050019328	LSU_rRNA_eukarya	Un:367833760-367834354	8_6_20	10_1_20	OK	126.951	113.054	-0.167263	0.890531	-0.38989	0.4854	0.711026	no
ENSRNA050019393	ENSRNA050019393	LSU_rRNA_eukarya	Un:365941076-365941303	8_6_20	10_1_20	OK	136.469	58.5395	-1.22109	0.428959	-2.44271	5e-05	0.00195252	yes
ENSRNA050019411	ENSRNA050019411	snoR86	4A:601059792-601062892	8_6_20	10_1_20	OK	34.5722	68.9294	0.995506	1.99378	0.213434	0.6356	0.813212	no
ENSRNA050019441	ENSRNA050019441	LSU_rRNA_eukarya	6D:472199286-472199366	8_6_20	10_1_20	OK	221.641	0	#NAME?	#NAME?	#NAME?	0.1279	0.35135	no
ENSRNA050019466	ENSRNA050019466	U1	7B:103882872-103883033	8_6_20	10_1_20	OK	9.41004	4.63604	-1.02131	0.492669	-0.915117	0.1137	0.329994	no
ENSRNA050019467	ENSRNA050019467	U1	7B:103738091-103738251	8_6_20	10_1_20	OK	1.34285	0	#NAME?	#NAME?	#NAME?	0.00135	0.0218397	yes
ENSRNA050019571	ENSRNA050019571	SSU_rRNA_eukarya	7B:54070800-54071283	8_6_20	10_1_20	OK	2.91654	2.84748	-0.0345751	0.976319	-0.0544793	0.92635	0.968317	no
ENSRNA050019573	ENSRNA050019573	U2	4A:6033433-6033663	8_6_20	10_1_20	OK	0.659372	0	#NAME?	#NAME?	#NAME?	0.1053	0.315606	no
ENSRNA050019586	ENSRNA050019586	MIR159	7A:594891274-594891473	8_6_20	10_1_20	OK	0.206574	0.903976	2.12962	4.37602	1.02804	0.27505	0.529857	no
ENSRNA050019597	ENSRNA050019597	U1	7D:138348783-138349966	8_6_20	10_1_20	OK	1.71893	1.27636	-0.429478	0.74253	-0.591367	0.74995	0.880824	no
ENSRNA050019598	ENSRNA050019598	U1	7D:138378611-138378773	8_6_20	10_1_20	OK	2.94097	1.76208	-0.739015	0.599148	-1.13807	0.432	0.669119	no
ENSRNA050019610	ENSRNA050019610	U1	2D:607641314-607641475	8_6_20	10_1_20	OK	1.43243	0	#NAME?	#NAME?	#NAME?	0.00135	0.0218397	yes
ENSRNA050019661	ENSRNA050019661	U1	5D:517672005-517672166	8_6_20	10_1_20	OK	4.12923	3.90678	-0.0798932	0.946128	-0.0516512	0.90335	0.958555	no
ENSRNA050019662	ENSRNA050019662	U1	5D:512894240-512894401	8_6_20	10_1_20	OK	0.544685	3.29591	2.59718	6.05103	3.2309	0.16625	0.403992	no
ENSRNA050019663	ENSRNA050019663	U1	5D:513466073-513466234	8_6_20	10_1_20	OK	2.3105	0.60378	-1.93611	0.26132	-2.39828	0.26015	0.514125	no
ENSRNA050019664	ENSRNA050019664	U1	5D:512778195-512778356	8_6_20	10_1_20	OK	1.94662	2.26169	0.216426	1.16185	0.117833	0.4282	0.666006	no
ENSRNA050019668	ENSRNA050019668	Plant_SRP	7B:683562589-683562891	8_6_20	10_1_20	OK	3.32584	6.18944	0.896091	1.86102	1.08068	0.06185	0.234627	no
ENSRNA050019669	ENSRNA050019669	Plant_SRP	7B:683757857-683758159	8_6_20	10_1_20	OK	0.679413	0.488936	-0.474644	0.719644	-0.44048	0.6387	0.815004	no
ENSRNA050019670	ENSRNA050019670	Plant_SRP	7B:683598927-683599174	8_6_20	10_1_20	OK	0.891567	1.63948	0.878827	1.83888	0.587844	0.28405	0.538929	no
ENSRNA050019689	ENSRNA050019689	U5	1B:665494660-665494780	8_6_20	10_1_20	OK	3.13564	12.2363	1.96433	3.90231	9.08171	0.23355	0.486195	no
ENSRNA050019710	ENSRNA050019710	SSU_rRNA_eukarya	5D:18602169-18602452	8_6_20	10_1_20	OK	0.522032	0.602672	0.207235	1.15447	0.145112	0.8126	0.913951	no
ENSRNA050019790	ENSRNA050019790	LSU_rRNA_eukarya	7D:606923310-606923737	8_6_20	10_1_20	OK	218.689	115.447	-0.921651	0.527905	-2.07113	0.0004	0.00961143	yes
ENSRNA050019834	ENSRNA050019834	mir-166	1D:254662232-254662340	8_6_20	10_1_20	OK	13.5529	0	#NAME?	#NAME?	#NAME?	0.12585	0.348307	no
ENSRNA050019841	ENSRNA050019841	LSU_rRNA_eukarya	6A:199251286-199251449	8_6_20	10_1_20	OK	40.7627	30.1654	-0.434355	0.740025	-0.579718	0.30955	0.562183	no
ENSRNA050019843	ENSRNA050019843	LSU_rRNA_eukarya	5D:329134183-329134410	8_6_20	10_1_20	OK	0.825985	0	#NAME?	#NAME?	#NAME?	0.00105	0.018582	yes
ENSRNA050019891	ENSRNA050019891	SSU_rRNA_eukarya	1B:544602415-544604226	8_6_20	10_1_20	OK	0.666955	0.868264	0.380544	1.30183	0.639245	0.2779	0.5328	no
ENSRNA050019895	ENSRNA050019895	LSU_rRNA_eukarya	1B:544615944-544617455	8_6_20	10_1_20	OK	0.515463	0.399677	-0.367036	0.775374	-0.483762	0.38755	0.632535	no
ENSRNA050019896	ENSRNA050019896	LSU_rRNA_eukarya	1B:544614000-544615099	8_6_20	10_1_20	OK	0.45795	0.280922	-0.705022	0.613433	-0.841252	0.14095	0.370485	no
ENSRNA050019899	ENSRNA050019899	LSU_rRNA_eukarya	1B:544615228-544615436	8_6_20	10_1_20	OK	0.583607	0.385706	-0.597495	0.660901	-0.397058	0.5615	0.765909	no
ENSRNA050019909	ENSRNA050019909	LSU_rRNA_eukarya	5D:128184628-128185562	8_6_20	10_1_20	OK	6.57703	2.83402	-1.21459	0.430896	-2.31656	0.00015	0.00462997	yes
ENSRNA050019911	ENSRNA050019911	U1	1B:396605615-396605774	8_6_20	10_1_20	OK	2.43597	3.42741	0.49262	1.407	0.853316	0.6074	0.795029	no
ENSRNA050019914	ENSRNA050019914	U5	2D:529675228-529675344	8_6_20	10_1_20	OK	0	7.82531	inf	#VALUE!	#NAME?	0.12495	0.34719	no
ENSRNA050019944	ENSRNA050019944	Plant_SRP	4A:13755307-13755601	8_6_20	10_1_20	OK	2.2043	1.92425	-0.196024	0.872953	-0.199017	0.72275	0.865233	no
ENSRNA050019959	ENSRNA050019959	snoR86	4B:5466037-5468623	8_6_20	10_1_20	OK	7.96777	0	#NAME?	#NAME?	#NAME?	0.19795	0.444778	no
ENSRNA050019963	ENSRNA050019963	U1	5D:528148735-528148896	8_6_20	10_1_20	OK	3.56872	4.50613	0.336481	1.26267	0.323474	0.6956	0.849467	no
ENSRNA050019964	ENSRNA050019964	LSU_rRNA_eukarya	5D:523014639-523015914	8_6_20	10_1_20	OK	48.9756	28.7789	-0.76705	0.587618	-1.62135	0.0052	0.0530971	no
ENSRNA050019965	ENSRNA050019965	U1	5D:521373473-521373634	8_6_20	10_1_20	OK	1.0464	1.6402	0.64844	1.56747	0.859347	0.48195	0.708242	no
ENSRNA050019988	ENSRNA050019988	Intron_gpI	6B:450078170-450078741	8_6_20	10_1_20	OK	127.394	69.935	-0.865213	0.548965	-1.95224	0.0005	0.0112155	yes
ENSRNA050019996	ENSRNA050019996	U4	7A:64729123-64729274	8_6_20	10_1_20	OK	2.6609	5.83667	1.13323	2.19349	0.93992	0.15325	0.386616	no
ENSRNA050019997	ENSRNA050019997	U4	7A:64311939-64312093	8_6_20	10_1_20	OK	6.1898	2.96528	-1.06172	0.479061	-0.51975	0.2584	0.512411	no
ENSRNA050020005	ENSRNA050020005	U1	6D:429353494-429353655	8_6_20	10_1_20	OK	2.2001	0	#NAME?	#NAME?	#NAME?	0.02285	0.1322	no
ENSRNA050020012	ENSRNA050020012	U1	6D:434450167-434450328	8_6_20	10_1_20	OK	1.81533	4.08269	1.16929	2.24901	1.02215	0.2526	0.506466	no
ENSRNA050020013	ENSRNA050020013	U1	6D:434443972-434444133	8_6_20	10_1_20	OK	2.70073	1.35293	-0.997264	0.500949	-1.56369	0.3154	0.567536	no
ENSRNA050020045	ENSRNA050020045	Plant_SRP	7B:678769887-678770190	8_6_20	10_1_20	OK	0.188413	0.844172	2.16363	4.48041	1.46674	0.2706	0.525225	no
ENSRNA050020052	ENSRNA050020052	U1	6A:495249631-495249793	8_6_20	10_1_20	OK	1.05107	0.475393	-1.14467	0.452293	-1.12448	0.53605	0.748147	no
ENSRNA050020207	ENSRNA050020207	SSU_rRNA_eukarya	4A:554992253-554994050	8_6_20	10_1_20	OK	0.425986	0.516875	0.279009	1.21336	0.441487	0.44365	0.678542	no
ENSRNA050020223	ENSRNA050020223	LSU_rRNA_eukarya	Un:466664930-466665736	8_6_20	10_1_20	OK	89.4028	83.304	-0.101934	0.931783	-0.234096	0.6787	0.840037	no
ENSRNA050020550	ENSRNA050020550	SSU_rRNA_eukarya	Un:462272577-462273180	8_6_20	10_1_20	OK	6.50358	4.65016	-0.483953	0.715016	-0.912026	0.10705	0.31863	no
ENSRNA050020613	ENSRNA050020613	SSU_rRNA_eukarya	1D:298347047-298347886	8_6_20	10_1_20	OK	3.4582	3.12264	-0.147253	0.902968	-0.273992	0.6267	0.807415	no
ENSRNA050020614	ENSRNA050020614	U1	1D:295280884-295281045	8_6_20	10_1_20	OK	7.43217	6.47871	-0.198078	0.871711	-0.152359	0.78155	0.897666	no
ENSRNA050020630	ENSRNA050020630	snoR1	6B:121783365-121783471	8_6_20	10_1_20	OK	31.8483	6.49322	-2.29421	0.20388	-22.9755	0.267	0.521359	no
ENSRNA050020646	ENSRNA050020646	LSU_rRNA_eukarya	Un:389849528-389849806	8_6_20	10_1_20	OK	0.741198	0.355817	-1.05872	0.480058	-0.512968	0.24755	0.501416	no
ENSRNA050020779	ENSRNA050020779	U1	5B:650165413-650165574	8_6_20	10_1_20	OK	3.2852	2.52864	-0.377619	0.769707	-0.266757	0.7436	0.877575	no
ENSRNA050020797	ENSRNA050020797	LSU_rRNA_eukarya	1B:421411562-421412028	8_6_20	10_1_20	OK	19.2802	12.3015	-0.648283	0.638039	-1.32885	0.01875	0.117095	no
ENSRNA050020807	ENSRNA050020807	U2	3D:507446372-507449256	8_6_20	10_1_20	OK	0	0.859625	inf	#VALUE!	#NAME?	0.1557	0.389999	no
ENSRNA050020844	ENSRNA050020844	SSU_rRNA_eukarya	3D:427289342-427289839	8_6_20	10_1_20	OK	110.518	65.2798	-0.759578	0.590669	-1.64615	0.0039	0.0440984	yes
ENSRNA050020846	ENSRNA050020846	LSU_rRNA_eukarya	3D:213377621-213378047	8_6_20	10_1_20	OK	205.969	105.307	-0.967832	0.511274	-2.16739	0.00015	0.00462997	yes
ENSRNA050020855	ENSRNA050020855	snoR134	7D:567290110-567290266	8_6_20	10_1_20	OK	0.93366	4.58874	2.29713	4.91479	1.66527	0.19455	0.440619	no
ENSRNA050020868	ENSRNA050020868	snoR134	7A:653700678-653700834	8_6_20	10_1_20	OK	2.20225	1.45395	-0.599005	0.660209	-0.880474	0.5615	0.765909	no
ENSRNA050020880	ENSRNA050020880	SSU_rRNA_eukarya	Un:237317105-237318916	8_6_20	10_1_20	OK	0.309862	0.416985	0.42837	1.34571	0.589559	0.29415	0.548022	no
ENSRNA050021163	ENSRNA050021163	Plant_SRP	7D:7192754-7193058	8_6_20	10_1_20	OK	0.259077	0.765548	1.56311	2.9549	0.931745	0.1021	0.310669	no
ENSRNA050021164	ENSRNA050021164	Plant_SRP	7D:7071275-7071579	8_6_20	10_1_20	OK	0.648885	0.360731	-0.847041	0.555924	-0.644831	0.37195	0.619355	no
ENSRNA050021165	ENSRNA050021165	Plant_SRP	7D:7195118-7195422	8_6_20	10_1_20	OK	0.676757	0.719925	0.0892093	1.06379	0.0700264	0.9129	0.962861	no
ENSRNA050021170	ENSRNA050021170	LSU_rRNA_eukarya	4D:240986643-240989128	8_6_20	10_1_20	OK	3.37204	2.67608	-0.333497	0.79361	-0.742101	0.18775	0.432511	no
ENSRNA050021190	ENSRNA050021190	U1	5B:643675194-643675355	8_6_20	10_1_20	OK	1.67043	0	#NAME?	#NAME?	#NAME?	0.01565	0.104916	no
ENSRNA050021238	ENSRNA050021238	LSU_rRNA_eukarya	Un:442882428-442882706	8_6_20	10_1_20	OK	0.363918	0.464768	0.3529	1.27713	0.16899	0.7451	0.878398	no
ENSRNA050021239	ENSRNA050021239	SSU_rRNA_eukarya	Un:441243579-441243983	8_6_20	10_1_20	OK	10.4924	7.37083	-0.509446	0.702492	-0.855311	0.1265	0.349356	no
ENSRNA050021246	ENSRNA050021246	LSU_rRNA_eukarya	Un:448168940-448169333	8_6_20	10_1_20	OK	0.286642	0.749098	1.38591	2.61337	1.27197	0.19305	0.438969	no
ENSRNA050021252	ENSRNA050021252	SSU_rRNA_eukarya	Un:440457580-440458167	8_6_20	10_1_20	OK	5.06908	3.40381	-0.574573	0.671485	-1.00841	0.0808	0.272808	no
ENSRNA050021472	ENSRNA050021472	snoZ278	4A:34256545-34256654	8_6_20	10_1_20	OK	17.9401	0	#NAME?	#NAME?	#NAME?	0.1276	0.350974	no
ENSRNA050021503	ENSRNA050021503	MIR159	3B:6753734-6753929	8_6_20	10_1_20	OK	3.94752	4.05796	0.039808	1.02798	0.0368863	0.94565	0.976182	no
ENSRNA050021507	ENSRNA050021507	SSU_rRNA_eukarya	5D:109048864-109049020	8_6_20	10_1_20	OK	1.13611	0.593875	-0.935868	0.522728	-1.02956	0.6529	0.824135	no
ENSRNA050021548	ENSRNA050021548	U2	6D:133211895-133212174	8_6_20	10_1_20	OK	1.06286	0.506754	-1.06859	0.476785	-0.784769	0.5844	0.781296	no
ENSRNA050021553	ENSRNA050021553	snoZ118	5B:383743021-383743125	8_6_20	10_1_20	OK	19.9475	20.6765	0.0517832	1.03655	0.592656	0.67095	0.835398	no
ENSRNA050021631	ENSRNA050021631	Plant_SRP	7D:599480465-599480743	8_6_20	10_1_20	OK	1.54914	0.427103	-1.85881	0.275704	-1.4227	0.0961	0.300608	no
ENSRNA050021641	ENSRNA050021641	MIR159	3D:122668338-122668537	8_6_20	10_1_20	OK	5.80948	4.72406	-0.298381	0.813164	-0.313805	0.58505	0.781607	no
ENSRNA050021645	ENSRNA050021645	U1	5B:620654952-620655113	8_6_20	10_1_20	OK	1.65251	1.06994	-0.627133	0.647462	-0.923615	0.58185	0.779719	no
ENSRNA050021646	ENSRNA050021646	U1	5B:620767258-620767419	8_6_20	10_1_20	OK	1.15148	0.538591	-1.09623	0.467737	-1.17553	0.52035	0.736958	no
ENSRNA050021664	ENSRNA050021664	Plant_SRP	3D:478130083-478130386	8_6_20	10_1_20	OK	2.07409	2.09188	0.0123226	1.00858	0.0134573	0.9566	0.980734	no
ENSRNA050021715	ENSRNA050021715	SSU_rRNA_eukarya	7D:231587122-231587626	8_6_20	10_1_20	OK	104.85	57.5271	-0.866008	0.548663	-1.87822	0.00115	0.0196795	yes
ENSRNA050021721	ENSRNA050021721	LSU_rRNA_eukarya	7D:231543454-231543567	8_6_20	10_1_20	OK	1852.89	985.318	-0.911115	0.531774	-1.70727	0.00565	0.0557023	no
ENSRNA050021723	ENSRNA050021723	LSU_rRNA_eukarya	7D:231543682-231544148	8_6_20	10_1_20	OK	2.74557	1.75383	-0.646595	0.638786	-0.941671	0.10325	0.312599	no
ENSRNA050021731	ENSRNA050021731	LSU_rRNA_eukarya	7A:560353017-560354499	8_6_20	10_1_20	OK	0.587466	0.462339	-0.345553	0.787006	-0.515037	0.36845	0.616285	no
ENSRNA050021738	ENSRNA050021738	mir-166	7A:561152173-561152339	8_6_20	10_1_20	OK	2.02961	0	#NAME?	#NAME?	#NAME?	0.02035	0.122971	no
ENSRNA050021762	ENSRNA050021762	SSU_rRNA_eukarya	Un:67493790-67495600	8_6_20	10_1_20	OK	1.20775	1.4835	0.296684	1.22832	0.552999	0.3265	0.577953	no
ENSRNA050022192	ENSRNA050022192	5_8S_rRNA	5A:706874071-706874227	8_6_20	10_1_20	OK	1.1433	0.509336	-1.16651	0.445498	-1.17447	0.52965	0.743614	no
ENSRNA050022766	ENSRNA050022766	LSU_rRNA_eukarya	3D:202617318-202617686	8_6_20	10_1_20	OK	0.735809	0.892408	0.278374	1.21283	0.273104	0.6351	0.812823	no
ENSRNA050022800	ENSRNA050022800	U1	5A:655996946-655997107	8_6_20	10_1_20	OK	9.04891	3.03426	-1.5764	0.335318	-0.988696	0.0836	0.278135	no
ENSRNA050022821	ENSRNA050022821	MIR159	3A:130583925-130584120	8_6_20	10_1_20	OK	0.536926	3.78582	2.81781	7.05091	2.88023	0.2512	0.504775	no
ENSRNA050022826	ENSRNA050022826	SSU_rRNA_eukarya	4A:583869826-583871044	8_6_20	10_1_20	OK	3.08145	1.87554	-0.716307	0.608653	-1.29925	0.02155	0.127527	no
ENSRNA050022830	ENSRNA050022830	U4	2A:38592067-38592228	8_6_20	10_1_20	OK	1.17048	0	#NAME?	#NAME?	#NAME?	0.12585	0.348307	no
ENSRNA050022840	ENSRNA050022840	LSU_rRNA_eukarya	5B:599756358-599756585	8_6_20	10_1_20	OK	1.51757	1.24352	-0.287341	0.819411	-0.206923	0.71925	0.863127	no
ENSRNA050022870	ENSRNA050022870	MIR159	3D:6526256-6526451	8_6_20	10_1_20	OK	0	1.0221	inf	#VALUE!	#NAME?	0.0071	0.0644868	no
ENSRNA050022871	ENSRNA050022871	U1	3B:78290783-78290943	8_6_20	10_1_20	OK	10.7661	6.37811	-0.755295	0.592425	-0.93858	0.27295	0.527686	no
ENSRNA050022883	ENSRNA050022883	LSU_rRNA_eukarya	6A:53803809-53805009	8_6_20	10_1_20	OK	26.297	16.6271	-0.661361	0.632282	-1.43699	0.01	0.0796117	no
ENSRNA050022936	ENSRNA050022936	SSU_rRNA_eukarya	6D:389246728-389247648	8_6_20	10_1_20	OK	49.0339	27.6744	-0.82523	0.564392	-1.77934	0.00255	0.0334102	yes
ENSRNA050022941	ENSRNA050022941	U1	5D:499619165-499619326	8_6_20	10_1_20	OK	0.974878	0.456108	-1.09585	0.46786	-1.01388	0.52965	0.743614	no
ENSRNA050022942	ENSRNA050022942	U2	5D:495614838-495615035	8_6_20	10_1_20	OK	0.52925	0.648428	0.292997	1.22518	0.199911	0.43865	0.674693	no
ENSRNA050022998	ENSRNA050022998	LSU_rRNA_eukarya	7A:258307674-258308140	8_6_20	10_1_20	OK	1.39243	0.779696	-0.836624	0.559952	-0.979244	0.0843	0.279326	no
ENSRNA050023002	ENSRNA050023002	LSU_rRNA_eukarya	3B:201571648-201572114	8_6_20	10_1_20	OK	16.4396	10.6392	-0.627778	0.647172	-1.28476	0.02545	0.140732	no
ENSRNA050023003	ENSRNA050023003	LSU_rRNA_eukarya	3B:201547482-201547642	8_6_20	10_1_20	OK	353.746	161.804	-1.12846	0.457404	-2.08487	0.0006	0.0126379	yes
ENSRNA050023033	ENSRNA050023033	U4	2D:35263516-35263677	8_6_20	10_1_20	OK	0	2.51319	inf	#VALUE!	#NAME?	0.0031	0.0379115	yes
ENSRNA050023542	ENSRNA050023542	U5	3A:682987737-682987848	8_6_20	10_1_20	OK	0	17.2786	inf	#VALUE!	#NAME?	0.03535	0.170631	no
ENSRNA050023545	ENSRNA050023545	LSU_rRNA_eukarya	6B:713016279-713016506	8_6_20	10_1_20	OK	2.88738	0.545877	-2.40311	0.189057	-1.29478	0.03285	0.163402	no
ENSRNA050023570	ENSRNA050023570	LSU_rRNA_eukarya	3B:114147845-114148413	8_6_20	10_1_20	OK	15.822	15.9394	0.0106636	1.00742	0.0226966	0.9694	0.985412	no
ENSRNA050023595	ENSRNA050023595	snoZ119	3B:590291502-590294894	8_6_20	10_1_20	OK	0	49.5963	inf	#VALUE!	#NAME?	0.17435	0.415054	no
ENSRNA050023596	ENSRNA050023596	snoZ119	3B:590291502-590294894	8_6_20	10_1_20	OK	0	28.1726	inf	#VALUE!	#NAME?	0.20945	0.459203	no
ENSRNA050023598	ENSRNA050023598	SSU_rRNA_eukarya	3B:596103578-596103836	8_6_20	10_1_20	OK	0.540746	0.557411	0.0437911	1.03082	0.0279517	0.90075	0.957355	no
ENSRNA050023634	ENSRNA050023634	LSU_rRNA_eukarya	2B:795451149-795452054	8_6_20	10_1_20	OK	11.0163	7.04849	-0.64425	0.639825	-1.38423	0.0158	0.105483	no
ENSRNA050023655	ENSRNA050023655	U1	5A:649710370-649710531	8_6_20	10_1_20	OK	1.40372	2.20388	0.650788	1.57003	1.24437	0.6117	0.797778	no
ENSRNA050023705	ENSRNA050023705	Intron_gpII	3A:495101442-495101576	8_6_20	10_1_20	OK	12.2983	3.56163	-1.78785	0.289603	-1.60209	0.0553	0.21993	no
ENSRNA050023706	ENSRNA050023706	LSU_rRNA_eukarya	2A:539295872-539296405	8_6_20	10_1_20	OK	0.853335	0.521509	-0.71042	0.611142	-0.780327	0.1678	0.40621	no
ENSRNA050023708	ENSRNA050023708	U2	3B:495470840-495471036	8_6_20	10_1_20	OK	0.947837	0.937929	-0.0151601	0.989547	-0.013663	0.89435	0.954415	no
ENSRNA050023721	ENSRNA050023721	Plant_SRP	4A:732959544-732977556	8_6_20	10_1_20	OK	0.59195	1.49615	1.33771	2.5275	0.517221	0.3326	0.584083	no
ENSRNA050023724	ENSRNA050023724	Plant_SRP	4A:732959544-732977556	8_6_20	10_1_20	OK	0.900569	0.422375	-1.09231	0.46901	-0.31964	0.46375	0.694386	no
ENSRNA050023750	ENSRNA050023750	LSU_rRNA_eukarya	5D:562912616-562914156	8_6_20	10_1_20	OK	13.2993	9.93186	-0.421212	0.746797	-0.996431	0.0796	0.27044	no
ENSRNA050023762	ENSRNA050023762	U2	3A:645403984-645406799	8_6_20	10_1_20	OK	0	0.855698	inf	#VALUE!	#NAME?	0.17195	0.411688	no
ENSRNA050023763	ENSRNA050023763	U2	3A:645540154-645540351	8_6_20	10_1_20	OK	2.99373	1.80182	-0.732488	0.601865	-0.617751	0.2793	0.534284	no
ENSRNA050023772	ENSRNA050023772	MIR159	3A:129166197-129166340	8_6_20	10_1_20	OK	0.901014	5.20007	2.52891	5.77135	4.63458	0.1863	0.430829	no
ENSRNA050023800	ENSRNA050023800	U5	7D:575679245-575679367	8_6_20	10_1_20	OK	8.16866	2.51629	-1.6988	0.308042	-6.11793	0.233	0.485607	no
ENSRNA050023832	ENSRNA050023832	LSU_rRNA_eukarya	3A:650012253-650012480	8_6_20	10_1_20	OK	1.91814	0.712689	-1.42836	0.371553	-1.58729	0.1296	0.354192	no
ENSRNA050023845	ENSRNA050023845	SSU_rRNA_eukarya	1D:53263573-53264046	8_6_20	10_1_20	OK	0.482612	0.309515	-0.640852	0.641334	-0.565254	0.312	0.564337	no
ENSRNA050023857	ENSRNA050023857	U2	3B:708954605-708954836	8_6_20	10_1_20	OK	1.05812	1.07735	0.0259816	1.01817	0.0150941	0.8907	0.952886	no
ENSRNA050023873	ENSRNA050023873	snoZ159	6D:450637274-450637365	8_6_20	10_1_20	OK	41.9476	59.4293	0.502587	1.41675	16.7615	0.7227	0.865227	no
ENSRNA050023891	ENSRNA050023891	U2	3D:544443972-544444168	8_6_20	10_1_20	OK	0.834159	0.837028	0.00495472	1.00344	0.0033067	0.8752	0.945648	no
ENSRNA050023982	ENSRNA050023982	U1	3B:622394554-622400870	8_6_20	10_1_20	OK	1.5599	3.1384	1.00858	2.01193	0.273119	0.6024	0.791735	no
ENSRNA050024022	ENSRNA050024022	LSU_rRNA_eukarya	2B:521299161-521299749	8_6_20	10_1_20	OK	7.66261	3.11504	-1.29858	0.406526	-2.01892	0.0009	0.0168092	yes
ENSRNA050024090	ENSRNA050024090	U5	2B:64948352-64948472	8_6_20	10_1_20	OK	8.63529	2.76046	-1.64533	0.319673	-7.57377	0.31585	0.567884	no
ENSRNA050024100	ENSRNA050024100	U5	2A:674510274-674510393	8_6_20	10_1_20	OK	11.6229	0	#NAME?	#NAME?	#NAME?	0.00135	0.0218397	yes
ENSRNA050024113	ENSRNA050024113	U1	4A:675219322-675219483	8_6_20	10_1_20	OK	3.13387	4.469	0.512006	1.42603	0.29424	0.64885	0.821525	no
ENSRNA050024165	ENSRNA050024165	snoZ119	3A:591576950-591580166	8_6_20	10_1_20	OK	36.0437	0	#NAME?	#NAME?	#NAME?	0.21015	0.460042	no
ENSRNA050024172	ENSRNA050024172	U2	3B:669632861-669635941	8_6_20	10_1_20	OK	0.765885	1.03396	0.432975	1.35001	0.105933	0.8133	0.914383	no
ENSRNA050024207	ENSRNA050024207	LSU_rRNA_eukarya	2B:716361712-716361939	8_6_20	10_1_20	OK	11.5119	5.28694	-1.12262	0.459259	-1.51517	0.0107	0.0830649	no
ENSRNA050024236	ENSRNA050024236	SSU_rRNA_eukarya	3A:695634349-695644811	8_6_20	10_1_20	OK	0.573669	0.32078	-0.838635	0.559172	-0.474809	0.42365	0.662338	no
ENSRNA050024285	ENSRNA050024285	LSU_rRNA_eukarya	1B:286054083-286054415	8_6_20	10_1_20	OK	1.92727	1.60482	-0.264143	0.832693	-0.327483	0.5717	0.772612	no
ENSRNA050024297	ENSRNA050024297	SSU_rRNA_eukarya	1B:80741407-80743218	8_6_20	10_1_20	OK	0.337658	0.484318	0.520395	1.43435	0.773334	0.1948	0.440944	no
ENSRNA050024309	ENSRNA050024309	LSU_rRNA_eukarya	1B:80688821-80689774	8_6_20	10_1_20	OK	0.313815	0.257468	-0.285521	0.820445	-0.307142	0.58115	0.779321	no
ENSRNA050024315	ENSRNA050024315	LSU_rRNA_eukarya	1B:80679812-80680090	8_6_20	10_1_20	OK	1.47196	0.730625	-1.01053	0.496364	-0.728215	0.16275	0.399164	no
ENSRNA050024346	ENSRNA050024346	MIR159	3B:174450512-174450712	8_6_20	10_1_20	OK	0	0.954164	inf	#VALUE!	#NAME?	0.0104	0.0816646	no
ENSRNA050024360	ENSRNA050024360	LSU_rRNA_eukarya	Un:395717251-395718258	8_6_20	10_1_20	OK	24.2984	19.4433	-0.321588	0.800189	-0.748724	0.1836	0.427344	no
ENSRNA050024369	ENSRNA050024369	LSU_rRNA_eukarya	Un:398202465-398202966	8_6_20	10_1_20	OK	1.63317	1.30716	-0.32124	0.800382	-0.385357	0.4937	0.717497	no
ENSRNA050024373	ENSRNA050024373	LSU_rRNA_eukarya	Un:394928647-394929372	8_6_20	10_1_20	OK	10.4049	9.68355	-0.103656	0.930672	-0.220358	0.7045	0.854884	no
ENSRNA050024376	ENSRNA050024376	LSU_rRNA_eukarya	Un:398086632-398086910	8_6_20	10_1_20	OK	0.754962	0.577132	-0.387502	0.764452	-0.293213	0.6588	0.828088	no
ENSRNA050024378	ENSRNA050024378	LSU_rRNA_eukarya	Un:397072627-397072905	8_6_20	10_1_20	OK	1.57333	1.13327	-0.473322	0.720304	-0.394701	0.48275	0.708951	no
ENSRNA050024384	ENSRNA050024384	LSU_rRNA_eukarya	Un:396813593-396813986	8_6_20	10_1_20	OK	16.3779	10.5687	-0.631954	0.645302	-1.01346	0.0847	0.280156	no
ENSRNA050024385	ENSRNA050024385	LSU_rRNA_eukarya	Un:390956596-390956989	8_6_20	10_1_20	OK	0.598873	0.443916	-0.431962	0.741253	-0.298871	0.6344	0.812357	no
ENSRNA050024396	ENSRNA050024396	5_8S_rRNA	Un:391910965-391911121	8_6_20	10_1_20	OK	1.74661	1.51392	-0.20627	0.866775	-0.415307	0.8395	0.927152	no
ENSRNA050024520	ENSRNA050024520	SSU_rRNA_eukarya	6B:111717389-111719197	8_6_20	10_1_20	OK	0.834822	0.951367	0.188532	1.1396	0.335991	0.5627	0.766637	no
ENSRNA050024539	ENSRNA050024539	5_8S_rRNA	6B:111701623-111701779	8_6_20	10_1_20	OK	1.24271	0	#NAME?	#NAME?	#NAME?	0.1287	0.352662	no
ENSRNA050024555	ENSRNA050024555	snoR80	6B:118046470-118046604	8_6_20	10_1_20	OK	4.90534	2.66406	-0.880724	0.543095	-2.4275	0.56985	0.771405	no
ENSRNA050024566	ENSRNA050024566	LSU_rRNA_eukarya	Un:410429647-410430654	8_6_20	10_1_20	OK	2.30492	1.72517	-0.417983	0.74847	-0.71392	0.19975	0.447126	no
ENSRNA050024567	ENSRNA050024567	LSU_rRNA_eukarya	Un:414445659-414446666	8_6_20	10_1_20	OK	1.77759	1.61618	-0.137331	0.9092	-0.236286	0.6851	0.843264	no
ENSRNA050024579	ENSRNA050024579	LSU_rRNA_eukarya	Un:417535750-417536165	8_6_20	10_1_20	OK	1.40732	1.30747	-0.10618	0.929045	-0.120716	0.8304	0.92258	no
ENSRNA050024590	ENSRNA050024590	LSU_rRNA_eukarya	Un:416933320-416933713	8_6_20	10_1_20	OK	3.97038	3.05503	-0.378093	0.769454	-0.46965	0.4196	0.659506	no
ENSRNA050024591	ENSRNA050024591	LSU_rRNA_eukarya	Un:416252390-416252598	8_6_20	10_1_20	OK	9.68463	7.79629	-0.312909	0.805017	-0.399427	0.4925	0.716596	no
ENSRNA050024592	ENSRNA050024592	LSU_rRNA_eukarya	Un:414709257-414709629	8_6_20	10_1_20	OK	82.677	44.4115	-0.896554	0.537168	-1.96666	0.0006	0.0126379	yes
ENSRNA050024602	ENSRNA050024602	5_8S_rRNA	Un:412305035-412305191	8_6_20	10_1_20	OK	2.33278	0.562117	-2.05311	0.240964	-2.72059	0.2439	0.497706	no
ENSRNA050024721	ENSRNA050024721	LSU_rRNA_eukarya	Un:414708526-414708691	8_6_20	10_1_20	OK	109.544	46.3685	-1.2403	0.423285	-1.94828	0.00115	0.0196795	yes
ENSRNA050024732	ENSRNA050024732	LSU_rRNA_eukarya	Un:414708789-414709255	8_6_20	10_1_20	OK	5.12406	3.56418	-0.523717	0.695577	-0.853736	0.1335	0.359684	no
ENSRNA050024740	ENSRNA050024740	SSU_rRNA_eukarya	2A:726897276-726897611	8_6_20	10_1_20	OK	0.45247	0	#NAME?	#NAME?	#NAME?	0.00015	0.00462997	yes
ENSRNA050024741	ENSRNA050024741	SSU_rRNA_eukarya	2A:726899403-726899941	8_6_20	10_1_20	OK	19.9424	13.2634	-0.588392	0.665084	-1.22324	0.0272	0.146405	no
ENSRNA050024749	ENSRNA050024749	SSU_rRNA_eukarya	2B:449195438-449195866	8_6_20	10_1_20	OK	4.47253	3.45635	-0.371841	0.772796	-0.609506	0.28785	0.542309	no
ENSRNA050024768	ENSRNA050024768	Plant_SRP	7D:78626006-78626310	8_6_20	10_1_20	OK	1.46904	0.905961	-0.697349	0.616704	-0.550288	0.33685	0.587882	no
ENSRNA050024769	ENSRNA050024769	LSU_rRNA_eukarya	7D:74083643-74083921	8_6_20	10_1_20	OK	0.371109	0.181033	-1.03559	0.487816	-0.46661	0.462	0.692749	no
ENSRNA050024792	ENSRNA050024792	SSU_rRNA_eukarya	4D:389455845-389456349	8_6_20	10_1_20	OK	0.381271	0.525178	0.461989	1.37744	0.458437	0.439	0.674917	no
TraesCS1A02G000100	TraesCS1A02G000100	-	1A:40097-89349	8_6_20	10_1_20	OK	10.1932	10.6769	0.0668854	1.04745	0.0349468	0.92895	0.969428	no
TraesCS1A02G000200	TraesCS1A02G000200	-	1A:40097-89349	8_6_20	10_1_20	OK	60.419	52.2367	-0.209939	0.864574	-0.418165	0.45705	0.689317	no
TraesCS1A02G000300	TraesCS1A02G000300	-	1A:95905-122504	8_6_20	10_1_20	OK	5.74536	4.33356	-0.406846	0.754271	-0.0901766	0.8037	0.909245	no
TraesCS1A02G000400	TraesCS1A02G000400	-	1A:95905-122504	8_6_20	10_1_20	OK	72.3263	60.9105	-0.24783	0.842162	-0.490444	0.38335	0.629112	no
TraesCS1A02G000800	TraesCS1A02G000800	-	1A:180174-180552	8_6_20	10_1_20	OK	1.14902	0.900497	-0.35161	0.783709	-0.269156	0.6459	0.819578	no
TraesCS1A02G000900	TraesCS1A02G000900	-	1A:233817-245051	8_6_20	10_1_20	OK	14.4971	12.5203	-0.211499	0.863639	-0.50423	0.3768	0.62321	no
TraesCS1A02G001000	TraesCS1A02G001000	-	1A:269471-289649	8_6_20	10_1_20	OK	5.43972	4.95058	-0.135936	0.910079	-0.144799	0.79485	0.904718	no
TraesCS1A02G001100	TraesCS1A02G001100	-	1A:269471-289649	8_6_20	10_1_20	OK	7.44039	5.26298	-0.499498	0.707353	-0.924949	0.1033	0.312599	no
TraesCS1A02G001300	TraesCS1A02G001300	-	1A:294610-305428	8_6_20	10_1_20	OK	1.14853	0.135116	-3.08752	0.117642	-0.908863	0.3917	0.636088	no
TraesCS1A02G001400	TraesCS1A02G001400	-	1A:294610-305428	8_6_20	10_1_20	OK	0.930363	0.701381	-0.407596	0.753879	-0.631931	0.274	0.528694	no
TraesCS1A02G001500	TraesCS1A02G001500	-	1A:326098-326518	8_6_20	10_1_20	OK	92.9042	64.5556	-0.525202	0.694862	-1.13108	0.05	0.207796	no
TraesCS1A02G001800	TraesCS1A02G001800	-	1A:1144332-1145934	8_6_20	10_1_20	OK	214.053	117.723	-0.862577	0.549969	-1.83847	0.00095	0.0174124	yes
TraesCS1A02G001900	TraesCS1A02G001900	-	1A:1159193-1162830	8_6_20	10_1_20	OK	18.6955	20.5996	0.139922	1.10185	0.34443	0.5573	0.76269	no
TraesCS1A02G002000	TraesCS1A02G002000	-	1A:1163484-1167878	8_6_20	10_1_20	OK	3.19997	3.74341	0.226293	1.16983	0.509633	0.38705	0.632092	no
TraesCS1A02G002100	TraesCS1A02G002100	-	1A:1170355-1177383	8_6_20	10_1_20	OK	3.21132	3.65734	0.18763	1.13889	0.448121	0.43735	0.673701	no
TraesCS1A02G002200	TraesCS1A02G002200	-	1A:1188843-1190864	8_6_20	10_1_20	OK	55.1243	48.4235	-0.186979	0.878443	-0.46664	0.4189	0.658906	no
TraesCS1A02G002300	TraesCS1A02G002300	-	1A:1209720-1212812	8_6_20	10_1_20	OK	2.44575	2.13834	-0.193788	0.874307	-0.416343	0.4719	0.700929	no
TraesCS1A02G002500	TraesCS1A02G002500	-	1A:1232353-1238469	8_6_20	10_1_20	OK	6.88093	6.7865	-0.019935	0.986277	-0.0496436	0.9296	0.969706	no
TraesCS1A02G002700	TraesCS1A02G002700	-	1A:1336840-1348326	8_6_20	10_1_20	OK	5.07975	7.24798	0.512822	1.42684	1.27308	0.03125	0.158876	no
TraesCS1A02G004200	TraesCS1A02G004200	-	1A:2540490-2540958	8_6_20	10_1_20	OK	0.675752	0.403328	-0.744539	0.596859	-0.569847	0.3174	0.569506	no
TraesCS1A02G005100	TraesCS1A02G005100	-	1A:2978902-2981121	8_6_20	10_1_20	OK	0.779788	0.972866	0.319159	1.2476	0.448972	0.44535	0.679924	no
TraesCS1A02G005400	TraesCS1A02G005400	-	1A:3117193-3118502	8_6_20	10_1_20	OK	0.515817	0.375249	-0.459011	0.727485	-0.493602	0.39175	0.636116	no
TraesCS1A02G005500	TraesCS1A02G005500	-	1A:3119377-3122276	8_6_20	10_1_20	OK	7.01149	6.35746	-0.141271	0.90672	-0.317266	0.5716	0.772495	no
TraesCS1A02G005600	TraesCS1A02G005600	-	1A:3255617-3262577	8_6_20	10_1_20	OK	4.00348	4.88761	0.287876	1.22084	0.678504	0.24195	0.495802	no
TraesCS1A02G005700	TraesCS1A02G005700	-	1A:3377837-3383699	8_6_20	10_1_20	OK	3.48723	6.30219	0.853774	1.80722	1.9197	0.0011	0.0191918	yes
TraesCS1A02G005800	TraesCS1A02G005800	-	1A:3386286-3391808	8_6_20	10_1_20	OK	5.75614	7.87551	0.452272	1.36819	1.11944	0.06005	0.230527	no
TraesCS1A02G005900	TraesCS1A02G005900	-	1A:3446930-3450200	8_6_20	10_1_20	OK	5.55303	7.57864	0.448664	1.36478	1.06157	0.0708	0.253452	no
TraesCS1A02G007500	TraesCS1A02G007500	-	1A:4045712-4048684	8_6_20	10_1_20	OK	108.074	74.3347	-0.539909	0.687814	-1.17019	0.0371	0.175244	no
TraesCS1A02G007600	TraesCS1A02G007600	-	1A:4045712-4048684	8_6_20	10_1_20	OK	18.8199	6.59174	-1.51353	0.350253	-0.275462	0.3435	0.594251	no
TraesCS1A02G007800	TraesCS1A02G007800	-	1A:4054741-4054960	8_6_20	10_1_20	OK	1.46793	2.31543	0.657497	1.57734	0.637757	0.39365	0.637737	no
TraesCS1A02G007900	TraesCS1A02G007900	-	1A:4063196-4063406	8_6_20	10_1_20	OK	22.2692	35.9291	0.690102	1.6134	1.07584	0.06925	0.250032	no
TraesCS1A02G008100	TraesCS1A02G008100	-	1A:4497199-4504697	8_6_20	10_1_20	OK	0.772355	1.42373	0.882337	1.84336	2.05707	0.0008	0.0154281	yes
TraesCS1A02G009000	TraesCS1A02G009000	-	1A:5491026-5495112	8_6_20	10_1_20	OK	3.02235	4.20804	0.477479	1.39231	1.05301	0.06875	0.248908	no
TraesCS1A02G009100	TraesCS1A02G009100	-	1A:5496527-5499983	8_6_20	10_1_20	OK	0.965787	1.51097	0.645699	1.5645	0.857719	0.1379	0.366535	no
TraesCS1A02G009300	TraesCS1A02G009300	-	1A:5501534-5507742	8_6_20	10_1_20	OK	0.201776	0.401687	0.993315	1.99075	1.84101	0.003	0.0370871	yes
TraesCS1A02G010400	TraesCS1A02G010400	-	1A:6332191-6345966	8_6_20	10_1_20	OK	0.224187	0.408077	0.864142	1.82026	1.63124	0.00655	0.0612554	no
TraesCS1A02G010700	TraesCS1A02G010700	-	1A:6472646-6475129	8_6_20	10_1_20	OK	0.607271	1.32017	1.12031	2.17394	1.53404	0.0149	0.101721	no
TraesCS1A02G011100	TraesCS1A02G011100	-	1A:6566138-6567972	8_6_20	10_1_20	OK	2.8697	2.06267	-0.476392	0.718773	-0.805689	0.1557	0.389999	no
TraesCS1A02G011200	TraesCS1A02G011200	-	1A:6569387-6576401	8_6_20	10_1_20	OK	1.44646	1.85215	0.356668	1.28047	0.708494	0.22765	0.479451	no
TraesCS1A02G011600	TraesCS1A02G011600	-	1A:6766339-6766555	8_6_20	10_1_20	OK	7.57399	7.16088	-0.0809171	0.945456	-0.102488	0.85475	0.935202	no
TraesCS1A02G011800	TraesCS1A02G011800	-	1A:6788570-6793542	8_6_20	10_1_20	OK	3.86312	3.56916	-0.114183	0.923905	-0.2244	0.6935	0.848456	no
TraesCS1A02G011900	TraesCS1A02G011900	-	1A:6883651-6887141	8_6_20	10_1_20	OK	0.529718	1.36537	1.366	2.57755	2.51347	0.0001	0.00338757	yes
TraesCS1A02G012500	TraesCS1A02G012500	-	1A:7178199-7184960	8_6_20	10_1_20	OK	3.44355	3.77035	0.130801	1.0949	0.315545	0.59265	0.786095	no
TraesCS1A02G013200	TraesCS1A02G013200	-	1A:7315100-7325769	8_6_20	10_1_20	OK	0.635341	0.460186	-0.465314	0.724313	-0.778758	0.1887	0.43358	no
TraesCS1A02G013600	TraesCS1A02G013600	-	1A:7642613-7643473	8_6_20	10_1_20	OK	294.709	169.372	-0.79909	0.574712	-1.77111	0.00285	0.0357739	yes
TraesCS1A02G013700	TraesCS1A02G013700	-	1A:7651463-7654123	8_6_20	10_1_20	OK	2.71512	2.52151	-0.106728	0.928692	-0.203233	0.7189	0.862778	no
TraesCS1A02G013800	TraesCS1A02G013800	-	1A:7657144-7669998	8_6_20	10_1_20	OK	5.59184	6.42062	0.199389	1.14821	0.498208	0.3997	0.642659	no
TraesCS1A02G014300	TraesCS1A02G014300	-	1A:7811030-7813406	8_6_20	10_1_20	OK	2.30473	2.55049	0.146179	1.10663	0.262032	0.65155	0.823129	no
TraesCS1A02G014800	TraesCS1A02G014800	-	1A:7962374-7963154	8_6_20	10_1_20	OK	97.2714	41.5391	-1.22754	0.427045	-2.91561	5e-05	0.00195252	yes
TraesCS1A02G015100	TraesCS1A02G015100	-	1A:8238256-8239411	8_6_20	10_1_20	OK	4.97374	4.00902	-0.311082	0.806037	-0.570849	0.3148	0.567138	no
TraesCS1A02G015200	TraesCS1A02G015200	-	1A:8239468-8244826	8_6_20	10_1_20	OK	7.72289	8.0689	0.0632314	1.0448	0.15701	0.78855	0.901899	no
TraesCS1A02G015300	TraesCS1A02G015300	-	1A:8247216-8251270	8_6_20	10_1_20	OK	13.1221	14.3916	0.133228	1.09674	0.332925	0.578	0.77709	no
TraesCS1A02G015400	TraesCS1A02G015400	-	1A:8264165-8266341	8_6_20	10_1_20	OK	27.1829	23.6095	-0.203333	0.868542	-0.473975	0.40945	0.651172	no
TraesCS1A02G015800	TraesCS1A02G015800	-	1A:8320694-8322586	8_6_20	10_1_20	OK	0.315081	0.66861	1.08544	2.12202	1.26678	0.0343	0.167471	no
TraesCS1A02G015900	TraesCS1A02G015900	-	1A:8325714-8329799	8_6_20	10_1_20	OK	0.491428	0.652679	0.409393	1.32813	0.770675	0.1868	0.431453	no
TraesCS1A02G016200	TraesCS1A02G016200	-	1A:8628132-8633964	8_6_20	10_1_20	OK	0.681365	0.900339	0.402041	1.32138	0.88355	0.1331	0.35914	no
TraesCS1A02G016900	TraesCS1A02G016900	-	1A:9104840-9110639	8_6_20	10_1_20	OK	8.22582	15.191	0.884983	1.84674	2.20552	0.00025	0.00677909	yes
TraesCS1A02G017000	TraesCS1A02G017000	-	1A:9119142-9123202	8_6_20	10_1_20	OK	4.62736	4.76163	0.0412687	1.02902	0.0864338	0.8776	0.946796	no
TraesCS1A02G018900	TraesCS1A02G018900	-	1A:9579533-9583651	8_6_20	10_1_20	OK	2.75033	2.90849	0.0806629	1.0575	0.163397	0.77265	0.892901	no
TraesCS1A02G019000	TraesCS1A02G019000	-	1A:9586485-9589430	8_6_20	10_1_20	OK	47.8763	51.2245	0.0975211	1.06993	0.237683	0.68185	0.841592	no
TraesCS1A02G019200	TraesCS1A02G019200	-	1A:9642194-9644901	8_6_20	10_1_20	OK	1.91102	2.7194	0.508946	1.42301	1.1015	0.05855	0.227006	no
TraesCS1A02G020000	TraesCS1A02G020000	-	1A:9979713-9980736	8_6_20	10_1_20	OK	3.633	0.828032	-2.1334	0.22792	-2.50355	0.0007	0.0140555	yes
TraesCS1A02G020400	TraesCS1A02G020400	-	1A:10051719-10058221	8_6_20	10_1_20	OK	0.971332	1.21655	0.324758	1.25245	0.705234	0.21895	0.469807	no
TraesCS1A02G020500	TraesCS1A02G020500	-	1A:10066112-10069211	8_6_20	10_1_20	OK	51.3203	65.8996	0.36074	1.28408	0.826047	0.15955	0.39523	no
TraesCS1A02G020600	TraesCS1A02G020600	-	1A:10069497-10072370	8_6_20	10_1_20	OK	2.23919	1.93181	-0.213018	0.862731	-0.39932	0.4858	0.711306	no
TraesCS1A02G020900	TraesCS1A02G020900	-	1A:10132631-10133075	8_6_20	10_1_20	OK	11.6429	12.416	0.0927499	1.0664	0.152747	0.79215	0.903559	no
TraesCS1A02G021100	TraesCS1A02G021100	-	1A:10150817-10152476	8_6_20	10_1_20	OK	2.76632	2.06781	-0.419869	0.747492	-0.637997	0.2634	0.517236	no
TraesCS1A02G021200	TraesCS1A02G021200	-	1A:10155550-10160312	8_6_20	10_1_20	OK	5.83914	4.37739	-0.415686	0.749663	-1.0027	0.0813	0.273915	no
TraesCS1A02G023400	TraesCS1A02G023400	-	1A:11564199-11572148	8_6_20	10_1_20	OK	0.992377	0.960208	-0.0475406	0.967584	-0.102094	0.8634	0.93953	no
TraesCS1A02G023700	TraesCS1A02G023700	-	1A:11643653-11644753	8_6_20	10_1_20	OK	2.90086	2.11064	-0.458801	0.727591	-0.750775	0.1874	0.432099	no
TraesCS1A02G023800	TraesCS1A02G023800	-	1A:11661681-11665443	8_6_20	10_1_20	OK	7.11245	6.42191	-0.147345	0.902911	-0.367099	0.52785	0.742613	no
TraesCS1A02G024400	TraesCS1A02G024400	-	1A:12002938-12006839	8_6_20	10_1_20	OK	1.82081	2.7283	0.583422	1.4984	1.33759	0.0212	0.126331	no
TraesCS1A02G024500	TraesCS1A02G024500	-	1A:12089717-12093423	8_6_20	10_1_20	OK	3.31102	3.63603	0.135088	1.09816	0.204058	0.7276	0.867888	no
TraesCS1A02G024600	TraesCS1A02G024600	-	1A:12096370-12098518	8_6_20	10_1_20	OK	2.62841	2.54164	-0.0484342	0.966985	-0.0885395	0.87585	0.945822	no
TraesCS1A02G024700	TraesCS1A02G024700	-	1A:12098617-12103881	8_6_20	10_1_20	OK	5.78641	4.70585	-0.298212	0.81326	-0.67353	0.22715	0.478762	no
TraesCS1A02G025100	TraesCS1A02G025100	-	1A:12141980-12144556	8_6_20	10_1_20	OK	4.87362	5.73272	0.234227	1.17628	0.529697	0.3653	0.613652	no
TraesCS1A02G025200	TraesCS1A02G025200	-	1A:12157063-12161869	8_6_20	10_1_20	OK	11.8687	9.20671	-0.366408	0.775711	-0.91413	0.11155	0.326431	no
TraesCS1A02G025600	TraesCS1A02G025600	-	1A:12303353-12311465	8_6_20	10_1_20	OK	0.373021	0.524744	0.492357	1.40674	0.907609	0.1242	0.345818	no
TraesCS1A02G025700	TraesCS1A02G025700	-	1A:12312968-12318272	8_6_20	10_1_20	OK	0.5493	0.869839	0.663155	1.58354	1.2391	0.03755	0.176479	no
TraesCS1A02G025900	TraesCS1A02G025900	-	1A:12363665-12369892	8_6_20	10_1_20	OK	2.11073	3.09595	0.552641	1.46677	1.32284	0.02595	0.14229	no
TraesCS1A02G026000	TraesCS1A02G026000	-	1A:12371104-12372554	8_6_20	10_1_20	OK	2.19872	2.60292	0.243469	1.18384	0.355589	0.53475	0.747159	no
TraesCS1A02G026200	TraesCS1A02G026200	-	1A:12502525-12507052	8_6_20	10_1_20	OK	0.329015	0.682202	1.05205	2.07347	2.00673	0.00105	0.018582	yes
TraesCS1A02G026300	TraesCS1A02G026300	-	1A:12567298-12573055	8_6_20	10_1_20	OK	0.367701	0.40444	0.137394	1.09992	0.24848	0.66405	0.831391	no
TraesCS1A02G026400	TraesCS1A02G026400	-	1A:12585034-12592665	8_6_20	10_1_20	OK	10.1121	12.5131	0.307347	1.23743	0.752528	0.20515	0.45377	no
TraesCS1A02G026600	TraesCS1A02G026600	-	1A:12669533-12669800	8_6_20	10_1_20	OK	0.315675	1.24044	1.97433	3.92946	1.57444	0.06635	0.243793	no
TraesCS1A02G026900	TraesCS1A02G026900	-	1A:12734162-12739704	8_6_20	10_1_20	OK	0.388353	0.317899	-0.288802	0.818582	-0.356661	0.5207	0.737094	no
TraesCS1A02G027200	TraesCS1A02G027200	-	1A:12915086-12917028	8_6_20	10_1_20	OK	2.78968	2.61899	-0.0910853	0.938816	-0.175449	0.7587	0.885313	no
TraesCS1A02G027300	TraesCS1A02G027300	-	1A:12918574-12920144	8_6_20	10_1_20	OK	18.1751	10.6933	-0.765256	0.588349	-1.78229	0.00135	0.0218397	yes
TraesCS1A02G028600	TraesCS1A02G028600	-	1A:13412736-13418606	8_6_20	10_1_20	OK	0.460956	0.65368	0.503954	1.41809	1.00582	0.09145	0.292013	no
TraesCS1A02G028700	TraesCS1A02G028700	-	1A:13452338-13458303	8_6_20	10_1_20	OK	0.209257	0.359232	0.779638	1.7167	1.37888	0.0215	0.1274	no
TraesCS1A02G029100	TraesCS1A02G029100	-	1A:13663299-13667800	8_6_20	10_1_20	OK	0.254415	0.596721	1.22987	2.34546	2.21142	0.00015	0.00462997	yes
TraesCS1A02G029200	TraesCS1A02G029200	-	1A:13669901-13676212	8_6_20	10_1_20	OK	1.91047	3.07094	0.684752	1.60743	1.61859	0.0083	0.0713436	no
TraesCS1A02G029300	TraesCS1A02G029300	-	1A:13762565-13768572	8_6_20	10_1_20	OK	8.47272	11.5024	0.441035	1.35758	1.09945	0.05855	0.227006	no
TraesCS1A02G029800	TraesCS1A02G029800	-	1A:13861190-13862962	8_6_20	10_1_20	OK	10.6553	7.06966	-0.591852	0.663491	-1.27013	0.0232	0.133466	no
TraesCS1A02G030000	TraesCS1A02G030000	-	1A:13979249-13980335	8_6_20	10_1_20	OK	87.9011	53.8145	-0.707885	0.612217	-1.5051	0.00705	0.0642135	no
TraesCS1A02G030100	TraesCS1A02G030100	-	1A:14045677-14056197	8_6_20	10_1_20	OK	17.4356	13.2596	-0.394996	0.760491	-0.96229	0.0919	0.292741	no
TraesCS1A02G030500	TraesCS1A02G030500	-	1A:14139690-14145914	8_6_20	10_1_20	OK	3.41971	4.37681	0.356006	1.27988	0.568463	0.33085	0.582332	no
TraesCS1A02G030600	TraesCS1A02G030600	-	1A:14139690-14145914	8_6_20	10_1_20	OK	23.7936	18.6578	-0.350793	0.784153	-0.559877	0.32465	0.576243	no
TraesCS1A02G030700	TraesCS1A02G030700	-	1A:14160321-14163255	8_6_20	10_1_20	OK	8.12712	8.08719	-0.00710639	0.995086	-0.0162369	0.97755	0.988693	no
TraesCS1A02G031200	TraesCS1A02G031200	-	1A:14504223-14507920	8_6_20	10_1_20	OK	6.55608	6.76705	0.045693	1.03218	0.10832	0.8501	0.932487	no
TraesCS1A02G032500	TraesCS1A02G032500	-	1A:14988540-14988944	8_6_20	10_1_20	OK	4.43677	3.4636	-0.357236	0.780659	-0.501958	0.37855	0.62484	no
TraesCS1A02G033000	TraesCS1A02G033000	-	1A:15430219-15437374	8_6_20	10_1_20	OK	1.30958	2.31431	0.821483	1.76722	1.58475	0.0095	0.0772311	no
TraesCS1A02G033100	TraesCS1A02G033100	-	1A:15438124-15441465	8_6_20	10_1_20	OK	12.6409	14.1468	0.16238	1.11913	0.388393	0.4919	0.716172	no
TraesCS1A02G033300	TraesCS1A02G033300	-	1A:16038483-16040057	8_6_20	10_1_20	OK	1.73522	2.58601	0.57561	1.49031	0.620477	0.281	0.535805	no
TraesCS1A02G033500	TraesCS1A02G033500	-	1A:16388444-16391082	8_6_20	10_1_20	OK	251.894	114.185	-1.14145	0.453304	-2.32464	0.0002	0.00573693	yes
TraesCS1A02G033600	TraesCS1A02G033600	-	1A:16407007-16410201	8_6_20	10_1_20	OK	18.47	11.2548	-0.714642	0.609356	-1.65295	0.0032	0.0386538	yes
TraesCS1A02G033800	TraesCS1A02G033800	-	1A:16432375-16436883	8_6_20	10_1_20	OK	1.66237	1.57652	-0.0764992	0.948356	-0.146678	0.80095	0.907819	no
TraesCS1A02G034100	TraesCS1A02G034100	-	1A:16913590-16919361	8_6_20	10_1_20	OK	0.348607	0.564014	0.69413	1.61791	1.20786	0.0571	0.224079	no
TraesCS1A02G034300	TraesCS1A02G034300	-	1A:16931433-16934477	8_6_20	10_1_20	OK	19.631	16.8768	-0.218093	0.859701	-0.526741	0.35405	0.603471	no
TraesCS1A02G034600	TraesCS1A02G034600	-	1A:17246749-17248420	8_6_20	10_1_20	OK	1.12335	0.889612	-0.336559	0.791928	-0.534241	0.3531	0.602861	no
TraesCS1A02G034700	TraesCS1A02G034700	-	1A:17257515-17258211	8_6_20	10_1_20	OK	0.33102	0.521899	0.656853	1.57664	0.456095	0.4114	0.652707	no
TraesCS1A02G035000	TraesCS1A02G035000	-	1A:18289936-18293936	8_6_20	10_1_20	OK	2.03332	3.12672	0.620809	1.53774	1.12753	0.05415	0.217579	no
TraesCS1A02G035200	TraesCS1A02G035200	-	1A:18460512-18462491	8_6_20	10_1_20	OK	1.56899	1.20194	-0.384481	0.766055	-0.654618	0.2512	0.504775	no
TraesCS1A02G035300	TraesCS1A02G035300	-	1A:18486338-18489620	8_6_20	10_1_20	OK	0.773931	0.722883	-0.0984427	0.934041	-0.133275	0.82145	0.918245	no
TraesCS1A02G035500	TraesCS1A02G035500	-	1A:18989912-18994414	8_6_20	10_1_20	OK	22.7497	19.4134	-0.228789	0.853351	-0.448824	0.4351	0.671483	no
TraesCS1A02G035600	TraesCS1A02G035600	-	1A:19062156-19063423	8_6_20	10_1_20	OK	2.91924	1.49239	-0.967969	0.511225	-1.45653	0.014	0.0980456	no
TraesCS1A02G035800	TraesCS1A02G035800	-	1A:19895296-19897721	8_6_20	10_1_20	OK	130.604	126.512	-0.0459197	0.968672	-0.112652	0.8442	0.929671	no
TraesCS1A02G035900	TraesCS1A02G035900	-	1A:19929935-19933705	8_6_20	10_1_20	OK	1.77878	3.33848	0.908298	1.87683	2.18416	0.00045	0.0104244	yes
TraesCS1A02G036100	TraesCS1A02G036100	-	1A:20091098-20094848	8_6_20	10_1_20	OK	8.10196	9.16619	0.178052	1.13136	0.432769	0.44885	0.682734	no
TraesCS1A02G036200	TraesCS1A02G036200	-	1A:20156564-20158534	8_6_20	10_1_20	OK	9.90201	6.27908	-0.657168	0.634122	-1.36639	0.018	0.114168	no
TraesCS1A02G036300	TraesCS1A02G036300	-	1A:20179710-20183942	8_6_20	10_1_20	OK	1.2835	1.89405	0.561385	1.47569	1.19403	0.04515	0.19583	no
TraesCS1A02G036700	TraesCS1A02G036700	-	1A:20415991-20419223	8_6_20	10_1_20	OK	0.332353	0.845572	1.34721	2.5442	1.60174	0.0098	0.0786562	no
TraesCS1A02G036800	TraesCS1A02G036800	-	1A:20434464-20437173	8_6_20	10_1_20	OK	0.122005	0.388698	1.67171	3.18592	2.18848	0.00105	0.018582	yes
TraesCS1A02G037300	TraesCS1A02G037300	-	1A:20888600-20889881	8_6_20	10_1_20	OK	2.584	2.30594	-0.164255	0.892389	-0.267546	0.65725	0.827269	no
TraesCS1A02G037400	TraesCS1A02G037400	-	1A:20893784-20898393	8_6_20	10_1_20	OK	5.1875	2.1803	-1.25051	0.4203	-2.18018	0.00045	0.0104244	yes
TraesCS1A02G037900	TraesCS1A02G037900	-	1A:20977275-20980680	8_6_20	10_1_20	OK	35.0741	30.5566	-0.198922	0.871201	-0.495337	0.3891	0.634023	no
TraesCS1A02G038100	TraesCS1A02G038100	-	1A:20998068-20998918	8_6_20	10_1_20	OK	38.8376	54.2867	0.483145	1.39779	1.0417	0.06815	0.247663	no
TraesCS1A02G038200	TraesCS1A02G038200	-	1A:21022730-21023627	8_6_20	10_1_20	OK	122.345	157.064	0.360399	1.28378	0.792045	0.1788	0.420882	no
TraesCS1A02G038400	TraesCS1A02G038400	-	1A:21034868-21049127	8_6_20	10_1_20	OK	1.00609	1.5795	0.650707	1.56994	1.50882	0.0123	0.0906818	no
TraesCS1A02G039200	TraesCS1A02G039200	-	1A:21322245-21335307	8_6_20	10_1_20	OK	1.65598	1.77064	0.0965842	1.06924	0.217799	0.71005	0.858037	no
TraesCS1A02G039400	TraesCS1A02G039400	-	1A:21618183-21626991	8_6_20	10_1_20	OK	3.5836	4.36215	0.283631	1.21725	0.633636	0.2724	0.527079	no
TraesCS1A02G039800	TraesCS1A02G039800	-	1A:21985329-21987056	8_6_20	10_1_20	OK	1.076	0.203159	-2.405	0.188809	-2.40073	0.0012	0.0202368	yes
TraesCS1A02G039900	TraesCS1A02G039900	-	1A:22038187-22047331	8_6_20	10_1_20	OK	2.40188	1.2901	-0.896675	0.537123	-1.69313	0.00485	0.0507558	no
TraesCS1A02G040000	TraesCS1A02G040000	-	1A:22055421-22056147	8_6_20	10_1_20	OK	0.892668	0.597932	-0.578144	0.669825	-0.676587	0.25075	0.504569	no
TraesCS1A02G040300	TraesCS1A02G040300	-	1A:22282322-22283710	8_6_20	10_1_20	OK	0.195548	0.762767	1.96372	3.90066	2.06989	0.0056	0.0554638	no
TraesCS1A02G040400	TraesCS1A02G040400	-	1A:22287726-22291553	8_6_20	10_1_20	OK	2.49887	3.38807	0.439187	1.35584	1.0145	0.08605	0.28272	no
TraesCS1A02G040500	TraesCS1A02G040500	-	1A:22291725-22293776	8_6_20	10_1_20	OK	13.3272	12.1583	-0.132432	0.912292	-0.300802	0.5997	0.790011	no
TraesCS1A02G040600	TraesCS1A02G040600	-	1A:22294834-22301515	8_6_20	10_1_20	OK	11.1109	13.68	0.300091	1.23122	0.752179	0.19455	0.440619	no
TraesCS1A02G040700	TraesCS1A02G040700	-	1A:22329071-22332422	8_6_20	10_1_20	OK	1.48994	2.52495	0.761004	1.69467	1.63866	0.00505	0.0521342	no
TraesCS1A02G040900	TraesCS1A02G040900	-	1A:22534634-22536459	8_6_20	10_1_20	OK	4.85871	9.06649	0.899971	1.86603	1.82031	0.00225	0.0308155	yes
TraesCS1A02G041100	TraesCS1A02G041100	-	1A:22612226-22614080	8_6_20	10_1_20	OK	2.10507	3.05787	0.538655	1.45262	1.25965	0.03725	0.175567	no
TraesCS1A02G041300	TraesCS1A02G041300	-	1A:22633430-22634135	8_6_20	10_1_20	OK	0.0758938	1.2703	4.06505	16.7379	2.15363	0.2545	0.508361	no
TraesCS1A02G041400	TraesCS1A02G041400	-	1A:22656560-22657221	8_6_20	10_1_20	OK	0.481379	1.04153	1.11346	2.16364	0.951728	0.1011	0.308694	no
TraesCS1A02G042500	TraesCS1A02G042500	-	1A:23130034-23134088	8_6_20	10_1_20	OK	0.217345	0.344374	0.663989	1.58446	1.208	0.0529	0.214667	no
TraesCS1A02G042700	TraesCS1A02G042700	-	1A:23339465-23340670	8_6_20	10_1_20	OK	13.8961	15.4047	0.14869	1.10856	0.330221	0.561	0.765478	no
TraesCS1A02G042800	TraesCS1A02G042800	-	1A:23420850-23422572	8_6_20	10_1_20	OK	0.0624849	0.606656	3.2793	9.70885	2.18133	0.14495	0.376311	no
TraesCS1A02G042900	TraesCS1A02G042900	-	1A:23816231-23818172	8_6_20	10_1_20	OK	0.36989	0.489812	0.40513	1.32421	0.420421	0.4616	0.692615	no
TraesCS1A02G043100	TraesCS1A02G043100	-	1A:23856567-23858030	8_6_20	10_1_20	OK	0.0567606	0.330784	2.54293	5.82771	1.69013	0.0127	0.0924562	no
TraesCS1A02G043200	TraesCS1A02G043200	-	1A:23966032-23970147	8_6_20	10_1_20	OK	11.2504	11.8167	0.0708544	1.05034	0.170577	0.76355	0.888275	no
TraesCS1A02G043300	TraesCS1A02G043300	-	1A:24077189-24078148	8_6_20	10_1_20	OK	0.506855	0.405865	-0.320573	0.800752	-0.308742	0.60645	0.794377	no
TraesCS1A02G043400	TraesCS1A02G043400	-	1A:24132680-24140137	8_6_20	10_1_20	OK	1.45475	1.77446	0.28661	1.21977	0.541168	0.3537	0.603282	no
TraesCS1A02G043600	TraesCS1A02G043600	-	1A:24319201-24321534	8_6_20	10_1_20	OK	6.71906	6.21071	-0.113501	0.924342	-0.259774	0.64755	0.820667	no
TraesCS1A02G043900	TraesCS1A02G043900	-	1A:24336653-24340722	8_6_20	10_1_20	OK	0.76662	0.426981	-0.844339	0.556966	-1.11551	0.08795	0.286095	no
TraesCS1A02G044000	TraesCS1A02G044000	-	1A:24767087-24771266	8_6_20	10_1_20	OK	0.509187	0.662143	0.378947	1.30039	0.606302	0.2987	0.552191	no
TraesCS1A02G044200	TraesCS1A02G044200	-	1A:24943571-24946478	8_6_20	10_1_20	OK	7.70632	7.08322	-0.121638	0.919143	-0.274558	0.63185	0.81063	no
TraesCS1A02G044500	TraesCS1A02G044500	-	1A:25539195-25545141	8_6_20	10_1_20	OK	9.681	9.62763	-0.00797557	0.994487	-0.0186344	0.97605	0.98833	no
TraesCS1A02G044600	TraesCS1A02G044600	-	1A:25545345-25546110	8_6_20	10_1_20	OK	19.1918	14.8042	-0.374476	0.771386	-0.766577	0.1928	0.438642	no
TraesCS1A02G044800	TraesCS1A02G044800	-	1A:25701412-25709229	8_6_20	10_1_20	OK	5.16628	6.6733	0.369273	1.2917	0.896284	0.1267	0.349625	no
TraesCS1A02G045300	TraesCS1A02G045300	-	1A:26958794-26962687	8_6_20	10_1_20	OK	2.72736	3.57528	0.39055	1.31089	0.917152	0.1184	0.336862	no
TraesCS1A02G045400	TraesCS1A02G045400	-	1A:26965565-26971307	8_6_20	10_1_20	OK	8.3045	8.40966	0.018155	1.01266	0.0452742	0.93535	0.972295	no
TraesCS1A02G045700	TraesCS1A02G045700	-	1A:27249155-27253937	8_6_20	10_1_20	OK	127.059	105.668	-0.265961	0.831645	-0.604953	0.291	0.54534	no
TraesCS1A02G045800	TraesCS1A02G045800	-	1A:27258230-27261032	8_6_20	10_1_20	OK	40.4715	24.8611	-0.703015	0.614287	-1.75009	0.0022	0.0303889	yes
TraesCS1A02G046300	TraesCS1A02G046300	-	1A:27752742-27757377	8_6_20	10_1_20	OK	0.448534	0.62186	0.471372	1.38643	0.787504	0.1765	0.417722	no
TraesCS1A02G046400	TraesCS1A02G046400	-	1A:28360780-28364801	8_6_20	10_1_20	OK	1.98397	2.4401	0.298552	1.22991	0.622615	0.26765	0.522259	no
TraesCS1A02G046500	TraesCS1A02G046500	-	1A:28610240-28620653	8_6_20	10_1_20	OK	1.67756	2.81329	0.74589	1.67701	1.7003	0.0046	0.0491047	yes
TraesCS1A02G046600	TraesCS1A02G046600	-	1A:28623295-28626864	8_6_20	10_1_20	OK	16.2298	17.0082	0.0675817	1.04796	0.164182	0.7831	0.898428	no
TraesCS1A02G046800	TraesCS1A02G046800	-	1A:28708158-28710773	8_6_20	10_1_20	OK	1.68746	2.00461	0.248466	1.18794	0.456344	0.4429	0.678048	no
TraesCS1A02G046900	TraesCS1A02G046900	-	1A:28716138-28717569	8_6_20	10_1_20	OK	1.20766	1.87139	0.631899	1.5496	0.875564	0.12555	0.347941	no
TraesCS1A02G047000	TraesCS1A02G047000	-	1A:28757073-28763216	8_6_20	10_1_20	OK	5.66652	7.34698	0.37469	1.29656	0.923741	0.113	0.32885	no
TraesCS1A02G047200	TraesCS1A02G047200	-	1A:29186382-29192077	8_6_20	10_1_20	OK	1.55521	1.97752	0.346578	1.27154	0.773243	0.18535	0.429677	no
TraesCS1A02G047500	TraesCS1A02G047500	-	1A:29607627-29612226	8_6_20	10_1_20	OK	2.28426	3.44023	0.590779	1.50606	1.27602	0.02695	0.145572	no
TraesCS1A02G048200	TraesCS1A02G048200	-	1A:29993437-29996447	8_6_20	10_1_20	OK	0.232593	0.387329	0.735751	1.66526	1.00585	0.08085	0.272881	no
TraesCS1A02G048600	TraesCS1A02G048600	-	1A:30179973-30190054	8_6_20	10_1_20	OK	1.59762	2.44671	0.614915	1.53147	1.24752	0.0358	0.171803	no
TraesCS1A02G048700	TraesCS1A02G048700	-	1A:30196595-30197675	8_6_20	10_1_20	OK	28.2342	13.2389	-1.09266	0.468896	-2.32403	0.0001	0.00338757	yes
TraesCS1A02G048900	TraesCS1A02G048900	-	1A:30294165-30295059	8_6_20	10_1_20	OK	2.78372	2.40632	-0.210182	0.864428	-0.283954	0.62415	0.805829	no
TraesCS1A02G049000	TraesCS1A02G049000	-	1A:30636156-30638406	8_6_20	10_1_20	OK	0.236186	0.404952	0.777827	1.71455	0.774076	0.1724	0.412272	no
TraesCS1A02G049300	TraesCS1A02G049300	-	1A:30793887-30805600	8_6_20	10_1_20	OK	1.96035	2.38109	0.280515	1.21463	0.681964	0.2549	0.508704	no
TraesCS1A02G049600	TraesCS1A02G049600	-	1A:31252423-31254526	8_6_20	10_1_20	OK	7.2187	5.72719	-0.333911	0.793383	-0.658363	0.25715	0.511068	no
TraesCS1A02G049700	TraesCS1A02G049700	-	1A:31778439-31781938	8_6_20	10_1_20	OK	18.8225	17.7745	-0.082647	0.944323	-0.198095	0.72645	0.867158	no
TraesCS1A02G050100	TraesCS1A02G050100	-	1A:32084706-32089178	8_6_20	10_1_20	OK	5.73787	4.79916	-0.257733	0.836401	-0.572951	0.3156	0.567646	no
TraesCS1A02G050400	TraesCS1A02G050400	-	1A:32260042-32262299	8_6_20	10_1_20	OK	1.27609	0.393819	-1.69612	0.308615	-2.2458	0.001	0.0180158	yes
TraesCS1A02G050900	TraesCS1A02G050900	-	1A:32454116-32455183	8_6_20	10_1_20	OK	4.05225	2.36204	-0.778693	0.582895	-1.22318	0.0363	0.173	no
TraesCS1A02G051300	TraesCS1A02G051300	-	1A:32890599-32894593	8_6_20	10_1_20	OK	12.3994	9.90491	-0.324057	0.79882	-0.80701	0.1596	0.39523	no
TraesCS1A02G051500	TraesCS1A02G051500	-	1A:33019232-33022457	8_6_20	10_1_20	OK	12.4237	15.353	0.305422	1.23578	0.756746	0.19125	0.436725	no
TraesCS1A02G051600	TraesCS1A02G051600	-	1A:33226676-33229752	8_6_20	10_1_20	OK	0.445794	0.712399	0.676307	1.59804	1.01285	0.0796	0.27044	no
TraesCS1A02G051700	TraesCS1A02G051700	-	1A:33370766-33373330	8_6_20	10_1_20	OK	20.875	33.5338	0.683838	1.60641	1.6616	0.00335	0.0399091	yes
TraesCS1A02G051800	TraesCS1A02G051800	-	1A:33373635-33374973	8_6_20	10_1_20	OK	1.14725	0.683104	-0.748006	0.595426	-0.696117	0.2399	0.493466	no
TraesCS1A02G051900	TraesCS1A02G051900	-	1A:33375412-33377767	8_6_20	10_1_20	OK	32.2646	22.4555	-0.522888	0.695977	-1.1241	0.05085	0.209721	no
TraesCS1A02G052000	TraesCS1A02G052000	-	1A:33397500-33398955	8_6_20	10_1_20	OK	0.187662	0.331893	0.822584	1.76857	0.681574	0.2348	0.487572	no
TraesCS1A02G052100	TraesCS1A02G052100	-	1A:34146865-34149852	8_6_20	10_1_20	OK	5.16506	5.17739	0.0034385	1.00239	0.0066191	0.99375	0.996171	no
TraesCS1A02G052200	TraesCS1A02G052200	-	1A:34158621-34174068	8_6_20	10_1_20	OK	5.89593	7.76864	0.397942	1.31763	1.00825	0.08965	0.289081	no
TraesCS1A02G052300	TraesCS1A02G052300	-	1A:34406138-34410005	8_6_20	10_1_20	OK	10.8692	10.0276	-0.116269	0.92257	-0.280576	0.62925	0.808994	no
TraesCS1A02G052400	TraesCS1A02G052400	-	1A:34425460-34427079	8_6_20	10_1_20	OK	0.214333	0.336372	0.650205	1.56939	0.656288	0.278	0.532921	no
TraesCS1A02G053600	TraesCS1A02G053600	-	1A:35528836-35533934	8_6_20	10_1_20	OK	0.400877	0.654991	0.708317	1.6339	0.835686	0.16705	0.405104	no
TraesCS1A02G054000	TraesCS1A02G054000	-	1A:35542717-35543825	8_6_20	10_1_20	OK	2.94833	3.41347	0.211341	1.15776	0.340808	0.5471	0.755879	no
TraesCS1A02G054300	TraesCS1A02G054300	-	1A:35931963-35936127	8_6_20	10_1_20	OK	1.39076	1.70329	0.292452	1.22472	0.666314	0.24845	0.502398	no
TraesCS1A02G054400	TraesCS1A02G054400	-	1A:35937733-35944326	8_6_20	10_1_20	OK	5.87578	5.13288	-0.195012	0.873566	-0.488706	0.40505	0.647422	no
TraesCS1A02G054900	TraesCS1A02G054900	-	1A:36267234-36271054	8_6_20	10_1_20	OK	3.31794	4.266	0.362599	1.28574	0.806324	0.1654	0.40282	no
TraesCS1A02G055000	TraesCS1A02G055000	-	1A:36271324-36278335	8_6_20	10_1_20	OK	3.57608	3.1106	-0.201182	0.869838	-0.446892	0.45525	0.687854	no
TraesCS1A02G055100	TraesCS1A02G055100	-	1A:36271324-36278335	8_6_20	10_1_20	OK	1.7157	1.28337	-0.418863	0.748014	-0.131437	0.8389	0.926719	no
TraesCS1A02G055200	TraesCS1A02G055200	-	1A:36278600-36281199	8_6_20	10_1_20	OK	7.81523	9.40664	0.267391	1.20363	0.610081	0.28625	0.541086	no
TraesCS1A02G055400	TraesCS1A02G055400	-	1A:36561932-36569908	8_6_20	10_1_20	OK	5.69483	5.13193	-0.150151	0.901156	-0.36289	0.52285	0.738966	no
TraesCS1A02G056100	TraesCS1A02G056100	-	1A:36761838-36763635	8_6_20	10_1_20	OK	7.96159	4.51923	-0.816978	0.56763	-1.63877	0.00445	0.0481232	yes
TraesCS1A02G056200	TraesCS1A02G056200	-	1A:36765923-36766338	8_6_20	10_1_20	OK	4.29148	0.847971	-2.33939	0.197594	-2.15284	0.00365	0.0422008	yes
TraesCS1A02G056400	TraesCS1A02G056400	-	1A:36769723-36770407	8_6_20	10_1_20	OK	8.05081	2.65292	-1.60155	0.329523	-2.38997	0.0001	0.00338757	yes
TraesCS1A02G056500	TraesCS1A02G056500	-	1A:36772139-36774424	8_6_20	10_1_20	OK	8.92532	10.1793	0.189661	1.1405	0.440939	0.4441	0.678801	no
TraesCS1A02G056600	TraesCS1A02G056600	-	1A:36776372-36780640	8_6_20	10_1_20	OK	3.9112	4.91086	0.328362	1.25559	0.572107	0.3131	0.565304	no
TraesCS1A02G056900	TraesCS1A02G056900	-	1A:36839919-36840861	8_6_20	10_1_20	OK	2.71014	1.08905	-1.3153	0.401842	-1.85136	0.00215	0.0299693	yes
TraesCS1A02G057100	TraesCS1A02G057100	-	1A:37465849-37468260	8_6_20	10_1_20	OK	0.635022	0.980801	0.627154	1.54452	1.16692	0.0521	0.212909	no
TraesCS1A02G057200	TraesCS1A02G057200	-	1A:37478205-37481881	8_6_20	10_1_20	OK	28.2957	17.8812	-0.662141	0.63194	-1.55741	0.00635	0.0601509	no
TraesCS1A02G057900	TraesCS1A02G057900	-	1A:38366743-38368653	8_6_20	10_1_20	OK	0.896878	0.541749	-0.727289	0.604038	-1.00136	0.07565	0.26301	no
TraesCS1A02G058200	TraesCS1A02G058200	-	1A:38711993-38715061	8_6_20	10_1_20	OK	0.275654	1.70438	2.62831	6.18301	4.38088	5e-05	0.00195252	yes
TraesCS1A02G058300	TraesCS1A02G058300	-	1A:38717932-38718693	8_6_20	10_1_20	OK	7.50154	5.03608	-0.574886	0.671339	-0.821176	0.1648	0.402068	no
TraesCS1A02G058400	TraesCS1A02G058400	-	1A:38728806-38733500	8_6_20	10_1_20	OK	46.3636	19.9209	-1.21871	0.429667	-2.89078	5e-05	0.00195252	yes
TraesCS1A02G058500	TraesCS1A02G058500	-	1A:39348699-39357763	8_6_20	10_1_20	OK	0.381491	0.595969	0.64359	1.56221	0.870726	0.1493	0.381864	no
TraesCS1A02G058600	TraesCS1A02G058600	-	1A:39402526-39410027	8_6_20	10_1_20	OK	0.929585	1.23242	0.406836	1.32578	0.53008	0.35655	0.605643	no
TraesCS1A02G058700	TraesCS1A02G058700	-	1A:39402526-39410027	8_6_20	10_1_20	OK	0.724312	0.437898	-0.726015	0.604572	-0.41647	0.42875	0.66629	no
TraesCS1A02G058900	TraesCS1A02G058900	-	1A:39649613-39651876	8_6_20	10_1_20	OK	0.948442	0.713555	-0.410536	0.752344	-0.546461	0.34355	0.594284	no
TraesCS1A02G059100	TraesCS1A02G059100	-	1A:39870473-39872241	8_6_20	10_1_20	OK	4.2237	4.42681	0.0677602	1.04809	0.132866	0.81145	0.913135	no
TraesCS1A02G059200	TraesCS1A02G059200	-	1A:39892911-39894955	8_6_20	10_1_20	OK	0.80614	2.68514	1.73589	3.33085	2.48426	0.0005	0.0112155	yes
TraesCS1A02G060100	TraesCS1A02G060100	-	1A:41357283-41362423	8_6_20	10_1_20	OK	2.99788	3.3772	0.171886	1.12653	0.397557	0.49165	0.716006	no
TraesCS1A02G060500	TraesCS1A02G060500	-	1A:41712134-41714118	8_6_20	10_1_20	OK	3.75204	2.54199	-0.561717	0.677495	-1.13991	0.0455	0.196848	no
TraesCS1A02G060600	TraesCS1A02G060600	-	1A:41740300-41745063	8_6_20	10_1_20	OK	2.02524	2.52518	0.31829	1.24685	0.657452	0.25175	0.50546	no
TraesCS1A02G060700	TraesCS1A02G060700	-	1A:41747500-41750050	8_6_20	10_1_20	OK	5.19292	7.72253	0.572527	1.48713	1.30212	0.02245	0.130864	no
TraesCS1A02G061600	TraesCS1A02G061600	-	1A:42217456-42220780	8_6_20	10_1_20	OK	0.626323	0.583985	-0.100977	0.932401	-0.113803	0.84415	0.929651	no
TraesCS1A02G061700	TraesCS1A02G061700	-	1A:42251605-42256435	8_6_20	10_1_20	OK	19.3696	16.7134	-0.212785	0.86287	-0.493813	0.4001	0.64307	no
TraesCS1A02G061900	TraesCS1A02G061900	-	1A:42475681-42476283	8_6_20	10_1_20	OK	2.3843	2.95051	0.307396	1.23747	0.458091	0.4311	0.668188	no
TraesCS1A02G062100	TraesCS1A02G062100	-	1A:42546062-42550350	8_6_20	10_1_20	OK	49.1509	55.4271	0.173374	1.12769	0.39993	0.4752	0.703167	no
TraesCS1A02G062200	TraesCS1A02G062200	-	1A:42603253-42603901	8_6_20	10_1_20	OK	1.48426	1.21414	-0.289805	0.818013	-0.255241	0.65535	0.82606	no
TraesCS1A02G062400	TraesCS1A02G062400	-	1A:42643125-42668396	8_6_20	10_1_20	OK	3.66565	2.92863	-0.323841	0.79894	-0.674032	0.2277	0.479451	no
TraesCS1A02G063300	TraesCS1A02G063300	-	1A:44363598-44367067	8_6_20	10_1_20	OK	0.44798	0.418675	-0.0976047	0.934583	-0.140599	0.8055	0.910344	no
TraesCS1A02G063500	TraesCS1A02G063500	-	1A:44406438-44407943	8_6_20	10_1_20	OK	3.30286	2.57431	-0.359529	0.779419	-0.614393	0.2757	0.530475	no
TraesCS1A02G063600	TraesCS1A02G063600	-	1A:44408100-44412013	8_6_20	10_1_20	OK	2.13087	2.37029	0.153624	1.11236	0.357061	0.5321	0.745395	no
TraesCS1A02G064000	TraesCS1A02G064000	-	1A:45543087-45548553	8_6_20	10_1_20	OK	29.8329	17.6679	-0.755773	0.592229	-1.72333	0.0026	0.0338437	yes
TraesCS1A02G064100	TraesCS1A02G064100	-	1A:45793605-45797826	8_6_20	10_1_20	OK	22.6919	20.6636	-0.135081	0.910619	-0.331832	0.56815	0.770236	no
TraesCS1A02G064900	TraesCS1A02G064900	-	1A:47201866-47207696	8_6_20	10_1_20	OK	0.78543	1.5148	0.947574	1.92863	1.42012	0.0144	0.0997395	no
TraesCS1A02G065300	TraesCS1A02G065300	-	1A:47578259-47587723	8_6_20	10_1_20	OK	2.48372	2.79375	0.169702	1.12483	0.379073	0.50935	0.728779	no
TraesCS1A02G065500	TraesCS1A02G065500	-	1A:47799452-47806227	8_6_20	10_1_20	OK	1.87542	1.64278	-0.19108	0.87595	-0.0899375	0.87255	0.944156	no
TraesCS1A02G065600	TraesCS1A02G065600	-	1A:47823748-47827916	8_6_20	10_1_20	OK	0.294392	0.619884	1.07426	2.10564	1.95729	0.00185	0.0271369	yes
TraesCS1A02G065700	TraesCS1A02G065700	-	1A:48575893-48591514	8_6_20	10_1_20	OK	5.94154	7.14522	0.266142	1.20259	0.676889	0.2566	0.510569	no
TraesCS1A02G065800	TraesCS1A02G065800	-	1A:48592863-48594183	8_6_20	10_1_20	OK	4.07202	3.30785	-0.29985	0.812337	-0.498712	0.38865	0.63351	no
TraesCS1A02G065900	TraesCS1A02G065900	-	1A:48703229-48707143	8_6_20	10_1_20	OK	0.85427	1.9676	1.20367	2.30325	1.15058	0.06305	0.237041	no
TraesCS1A02G066000	TraesCS1A02G066000	-	1A:48725006-48730230	8_6_20	10_1_20	OK	0.196885	0.325145	0.723734	1.65145	1.18774	0.05095	0.210029	no
TraesCS1A02G066200	TraesCS1A02G066200	-	1A:48783667-48786472	8_6_20	10_1_20	OK	30.6248	21.8214	-0.488958	0.71254	-1.17408	0.043	0.190929	no
TraesCS1A02G066300	TraesCS1A02G066300	-	1A:48966061-48979283	8_6_20	10_1_20	OK	0.526864	0.813055	0.625923	1.5432	1.10196	0.06815	0.247663	no
TraesCS1A02G066400	TraesCS1A02G066400	-	1A:48979588-48982811	8_6_20	10_1_20	OK	0.318086	1.16872	1.87744	3.67423	2.79502	5e-05	0.00195252	yes
TraesCS1A02G066521	TraesCS1A02G066521	-	1A:48993955-48998857	8_6_20	10_1_20	OK	0.0765056	0.312622	2.03078	4.08626	1.01181	0.0931	0.294977	no
TraesCS1A02G066700	TraesCS1A02G066700	-	1A:49096240-49103221	8_6_20	10_1_20	OK	0.760338	0.633216	-0.263944	0.832808	-0.243562	0.6677	0.833623	no
TraesCS1A02G066800	TraesCS1A02G066800	-	1A:49096240-49103221	8_6_20	10_1_20	OK	5.7848	6.87129	0.248314	1.18782	0.436934	0.46175	0.692697	no
TraesCS1A02G066900	TraesCS1A02G066900	-	1A:49149509-49154022	8_6_20	10_1_20	OK	7.22656	9.47487	0.390797	1.31112	0.968165	0.09785	0.303336	no
TraesCS1A02G067200	TraesCS1A02G067200	-	1A:49251326-49254104	8_6_20	10_1_20	OK	1.89928	1.86633	-0.0252462	0.982653	-0.0527938	0.92715	0.96863	no
TraesCS1A02G067300	TraesCS1A02G067300	-	1A:49269258-49288855	8_6_20	10_1_20	OK	1.67747	2.80005	0.739164	1.66921	1.87238	0.00185	0.0271369	yes
TraesCS1A02G067900	TraesCS1A02G067900	-	1A:49361010-49363692	8_6_20	10_1_20	OK	0.372469	0.249442	-0.578416	0.669699	-0.707432	0.1988	0.446049	no
TraesCS1A02G068000	TraesCS1A02G068000	-	1A:49365310-49367228	8_6_20	10_1_20	OK	7.15799	6.69402	-0.096682	0.935181	-0.20123	0.7249	0.866627	no
TraesCS1A02G068300	TraesCS1A02G068300	-	1A:49526824-49535943	8_6_20	10_1_20	OK	3.47166	4.91293	0.500957	1.41515	1.16516	0.05215	0.212949	no
TraesCS1A02G068400	TraesCS1A02G068400	-	1A:49896640-49897878	8_6_20	10_1_20	OK	0.870807	0.617409	-0.496126	0.709008	-0.605259	0.28985	0.544292	no
TraesCS1A02G068500	TraesCS1A02G068500	-	1A:49960687-49961536	8_6_20	10_1_20	OK	0.760807	1.00569	0.40259	1.32188	0.358763	0.5501	0.758056	no
TraesCS1A02G069300	TraesCS1A02G069300	-	1A:51700020-51707185	8_6_20	10_1_20	OK	9.89856	14.1279	0.513252	1.42726	1.26038	0.02665	0.144557	no
TraesCS1A02G069400	TraesCS1A02G069400	-	1A:52056089-52060042	8_6_20	10_1_20	OK	6.78895	7.34576	0.113723	1.08202	0.273819	0.6327	0.811147	no
TraesCS1A02G069600	TraesCS1A02G069600	-	1A:52235910-52238246	8_6_20	10_1_20	OK	21.4308	23.0173	0.103028	1.07403	0.246291	0.6659	0.83254	no
TraesCS1A02G069700	TraesCS1A02G069700	-	1A:52453834-52459566	8_6_20	10_1_20	OK	1.79662	2.6819	0.577967	1.49274	1.12589	0.0518	0.212191	no
TraesCS1A02G069900	TraesCS1A02G069900	-	1A:52519640-52520791	8_6_20	10_1_20	OK	12.8602	8.3725	-0.619186	0.651038	-1.31057	0.0197	0.120613	no
TraesCS1A02G070100	TraesCS1A02G070100	-	1A:52559622-52563522	8_6_20	10_1_20	OK	0.228277	0.362496	0.667183	1.58797	1.22403	0.0391	0.180389	no
TraesCS1A02G070300	TraesCS1A02G070300	-	1A:53032273-53037595	8_6_20	10_1_20	OK	4.37566	5.38565	0.299619	1.23082	0.644783	0.2646	0.518732	no
TraesCS1A02G070400	TraesCS1A02G070400	-	1A:53187273-53189460	8_6_20	10_1_20	OK	2.7506	3.37502	0.295149	1.22701	0.536836	0.348	0.597936	no
TraesCS1A02G070600	TraesCS1A02G070600	-	1A:53454197-53457285	8_6_20	10_1_20	OK	2.6227	2.55411	-0.0382355	0.973845	-0.0679734	0.90555	0.959538	no
TraesCS1A02G070900	TraesCS1A02G070900	-	1A:53674141-53677477	8_6_20	10_1_20	OK	2.78945	1.19335	-1.22496	0.427809	-2.24665	0.00015	0.00462997	yes
TraesCS1A02G071100	TraesCS1A02G071100	-	1A:53850044-53859233	8_6_20	10_1_20	OK	1.14997	1.96132	0.770228	1.70554	1.71943	0.0031	0.0379115	yes
TraesCS1A02G071300	TraesCS1A02G071300	-	1A:53903908-53912680	8_6_20	10_1_20	OK	0.896856	1.30381	0.539791	1.45376	1.17961	0.04515	0.19583	no
TraesCS1A02G071400	TraesCS1A02G071400	-	1A:53993671-53997512	8_6_20	10_1_20	OK	1.28801	1.91822	0.574623	1.48929	0.881552	0.11895	0.337781	no
TraesCS1A02G071500	TraesCS1A02G071500	-	1A:54000805-54002679	8_6_20	10_1_20	OK	4.46448	5.12657	0.199501	1.1483	0.340106	0.55015	0.758071	no
TraesCS1A02G071600	TraesCS1A02G071600	-	1A:54008576-54009363	8_6_20	10_1_20	OK	1.0813	0.385013	-1.48979	0.356064	-1.5643	0.38125	0.626978	no
TraesCS1A02G071700	TraesCS1A02G071700	-	1A:54022013-54027441	8_6_20	10_1_20	OK	1.75329	1.59435	-0.137094	0.909349	-0.292522	0.60485	0.793338	no
TraesCS1A02G071800	TraesCS1A02G071800	-	1A:54074820-54077829	8_6_20	10_1_20	OK	28.2415	14.3965	-0.972101	0.509763	-2.39292	5e-05	0.00195252	yes
TraesCS1A02G072000	TraesCS1A02G072000	-	1A:54349174-54355250	8_6_20	10_1_20	OK	19.5579	17.7467	-0.140204	0.907391	-0.343387	0.5513	0.758971	no
TraesCS1A02G072200	TraesCS1A02G072200	-	1A:54458834-54463277	8_6_20	10_1_20	OK	5.38363	6.39233	0.247761	1.18736	0.539023	0.34575	0.596133	no
TraesCS1A02G072600	TraesCS1A02G072600	-	1A:56617367-56618763	8_6_20	10_1_20	OK	68.1311	67.5058	-0.0133026	0.990822	-0.0324424	0.95535	0.980267	no
TraesCS1A02G072800	TraesCS1A02G072800	-	1A:56917863-56924080	8_6_20	10_1_20	OK	0.38525	1.49581	1.95706	3.8827	2.34015	0.0004	0.00961143	yes
TraesCS1A02G073000	TraesCS1A02G073000	-	1A:57189793-57192224	8_6_20	10_1_20	OK	2.26311	2.02096	-0.163269	0.892999	-0.292206	0.60295	0.792027	no
TraesCS1A02G073100	TraesCS1A02G073100	-	1A:57192367-57194346	8_6_20	10_1_20	OK	1.17118	0.756619	-0.630329	0.646029	-0.837048	0.1548	0.388634	no
TraesCS1A02G073300	TraesCS1A02G073300	-	1A:57209811-57212757	8_6_20	10_1_20	OK	1.21547	2.57566	1.08343	2.11907	1.82561	0.0016	0.0245171	yes
TraesCS1A02G073400	TraesCS1A02G073400	-	1A:57302733-57307922	8_6_20	10_1_20	OK	1.94198	2.06662	0.0897457	1.06418	0.190011	0.73945	0.874884	no
TraesCS1A02G073500	TraesCS1A02G073500	-	1A:57390210-57394799	8_6_20	10_1_20	OK	1.62701	1.34635	-0.273166	0.827502	-0.457141	0.4249	0.663327	no
TraesCS1A02G073900	TraesCS1A02G073900	-	1A:57634277-57635926	8_6_20	10_1_20	OK	7.89797	5.67905	-0.475833	0.719051	-0.976567	0.0821	0.275275	no
TraesCS1A02G074400	TraesCS1A02G074400	-	1A:57763650-57769710	8_6_20	10_1_20	OK	5.18994	6.37327	0.296316	1.228	0.733086	0.20855	0.458147	no
TraesCS1A02G074800	TraesCS1A02G074800	-	1A:58123310-58125910	8_6_20	10_1_20	OK	15.3848	14.4502	-0.0904098	0.939256	-0.222022	0.69545	0.849427	no
TraesCS1A02G075000	TraesCS1A02G075000	-	1A:58170680-58178010	8_6_20	10_1_20	OK	6.11089	11.7565	0.944002	1.92386	2.19364	0.0002	0.00573693	yes
TraesCS1A02G075100	TraesCS1A02G075100	-	1A:58199788-58204396	8_6_20	10_1_20	OK	4.78814	5.71235	0.254618	1.19302	0.583687	0.3132	0.565397	no
TraesCS1A02G075200	TraesCS1A02G075200	-	1A:58287901-58291029	8_6_20	10_1_20	OK	1.6254	1.81941	0.162679	1.11936	0.262389	0.637	0.814034	no
TraesCS1A02G075500	TraesCS1A02G075500	-	1A:58481571-58484867	8_6_20	10_1_20	OK	0.180879	0.33037	0.869054	1.82646	1.04856	0.06955	0.250616	no
TraesCS1A02G075600	TraesCS1A02G075600	-	1A:58701489-58716429	8_6_20	10_1_20	OK	2.17636	2.47404	0.184951	1.13678	0.44883	0.44135	0.676826	no
TraesCS1A02G075700	TraesCS1A02G075700	-	1A:58748069-58753312	8_6_20	10_1_20	OK	14.5335	12.0756	-0.267286	0.830881	-0.649373	0.26045	0.514437	no
TraesCS1A02G076000	TraesCS1A02G076000	-	1A:58902276-58908361	8_6_20	10_1_20	OK	3.30718	3.40171	0.0406582	1.02858	0.0988999	0.8654	0.940682	no
TraesCS1A02G076100	TraesCS1A02G076100	-	1A:58931327-58934940	8_6_20	10_1_20	OK	12.1149	10.0446	-0.270365	0.82911	-0.595153	0.292	0.54612	no
TraesCS1A02G076400	TraesCS1A02G076400	-	1A:59130570-59138769	8_6_20	10_1_20	OK	2.80612	2.78292	-0.0119809	0.99173	-0.0243196	0.9657	0.984062	no
TraesCS1A02G076700	TraesCS1A02G076700	-	1A:59507511-59510257	8_6_20	10_1_20	OK	0.474681	2.45775	2.37231	5.1777	3.65008	5e-05	0.00195252	yes
TraesCS1A02G076800	TraesCS1A02G076800	-	1A:59510802-59511117	8_6_20	10_1_20	OK	0.348157	0	#NAME?	#NAME?	#NAME?	0.02265	0.131515	no
TraesCS1A02G076900	TraesCS1A02G076900	-	1A:59613356-59616276	8_6_20	10_1_20	OK	13.7188	16.4973	0.266071	1.20253	0.656169	0.2466	0.500488	no
TraesCS1A02G077200	TraesCS1A02G077200	-	1A:59856966-59860644	8_6_20	10_1_20	OK	12.0939	12.3452	0.0296676	1.02078	0.0738249	0.8971	0.95554	no
TraesCS1A02G077500	TraesCS1A02G077500	-	1A:60351392-60353968	8_6_20	10_1_20	OK	11.3649	10.8473	-0.0672512	0.954455	-0.156018	0.7855	0.899919	no
TraesCS1A02G077600	TraesCS1A02G077600	-	1A:60354402-60358841	8_6_20	10_1_20	OK	2.05139	2.35967	0.201985	1.15028	0.463612	0.40305	0.645683	no
TraesCS1A02G077700	TraesCS1A02G077700	-	1A:60537166-60540748	8_6_20	10_1_20	OK	257.16	168.56	-0.609409	0.655465	-1.32156	0.02235	0.130609	no
TraesCS1A02G077800	TraesCS1A02G077800	-	1A:60735129-60738949	8_6_20	10_1_20	OK	1.06549	1.47815	0.472274	1.38729	0.572694	0.3114	0.563814	no
TraesCS1A02G078100	TraesCS1A02G078100	-	1A:60954700-60956424	8_6_20	10_1_20	OK	33.7173	17.971	-0.90782	0.53299	-2.20057	0.0001	0.00338757	yes
TraesCS1A02G078200	TraesCS1A02G078200	-	1A:61008915-61010405	8_6_20	10_1_20	OK	4.02074	1.44956	-1.47185	0.36052	-2.41686	0.0001	0.00338757	yes
TraesCS1A02G078700	TraesCS1A02G078700	-	1A:61384568-61391833	8_6_20	10_1_20	OK	8.18884	5.47366	-0.581154	0.668429	-1.12863	0.04605	0.198134	no
TraesCS1A02G078800	TraesCS1A02G078800	-	1A:61575767-61577009	8_6_20	10_1_20	OK	138.131	88.9492	-0.634989	0.643946	-1.51813	0.00815	0.0704928	no
TraesCS1A02G078900	TraesCS1A02G078900	-	1A:61713577-61714898	8_6_20	10_1_20	OK	3.91965	2.32981	-0.750512	0.594393	-1.30522	0.0254	0.140522	no
TraesCS1A02G079300	TraesCS1A02G079300	-	1A:62014081-62014939	8_6_20	10_1_20	OK	0.823973	0.398054	-1.04963	0.483092	-0.970757	0.22965	0.481739	no
TraesCS1A02G079400	TraesCS1A02G079400	-	1A:62021322-62024237	8_6_20	10_1_20	OK	8.33634	5.63327	-0.565443	0.675748	-1.16623	0.0401	0.182952	no
TraesCS1A02G079700	TraesCS1A02G079700	-	1A:62609728-62614089	8_6_20	10_1_20	OK	7.58647	11.1802	0.559451	1.47371	1.37518	0.02385	0.135712	no
TraesCS1A02G079800	TraesCS1A02G079800	-	1A:62614212-62617255	8_6_20	10_1_20	OK	0.706218	1.2684	0.84482	1.79604	1.52172	0.01035	0.0814926	no
TraesCS1A02G079900	TraesCS1A02G079900	-	1A:62794171-62794483	8_6_20	10_1_20	OK	3.80848	7.44595	0.96724	1.9551	1.51518	0.04765	0.202037	no
TraesCS1A02G080000	TraesCS1A02G080000	-	1A:63004798-63005566	8_6_20	10_1_20	OK	2.28324	1.92283	-0.247852	0.842149	-0.313984	0.5793	0.77795	no
TraesCS1A02G080100	TraesCS1A02G080100	-	1A:63045955-63047438	8_6_20	10_1_20	OK	4.24691	3.9849	-0.0918697	0.938306	-0.170058	0.76385	0.888331	no
TraesCS1A02G080200	TraesCS1A02G080200	-	1A:63050621-63053515	8_6_20	10_1_20	OK	0.694	1.07457	0.630756	1.54838	1.25595	0.03765	0.176806	no
TraesCS1A02G080300	TraesCS1A02G080300	-	1A:63057502-63062305	8_6_20	10_1_20	OK	0.638611	0.616269	-0.0513778	0.965014	-0.0876583	0.8787	0.94728	no
TraesCS1A02G080500	TraesCS1A02G080500	-	1A:63327890-63331958	8_6_20	10_1_20	OK	0.301146	0.347119	0.204967	1.15266	0.287139	0.608	0.795473	no
TraesCS1A02G080600	TraesCS1A02G080600	-	1A:63475811-63481063	8_6_20	10_1_20	OK	0.427307	0.380793	-0.166265	0.891147	-0.258249	0.6618	0.83015	no
TraesCS1A02G080700	TraesCS1A02G080700	-	1A:63741494-63747947	8_6_20	10_1_20	OK	5.28411	4.96074	-0.0911044	0.938804	-0.212234	0.7078	0.857061	no
TraesCS1A02G081200	TraesCS1A02G081200	-	1A:64404584-64414503	8_6_20	10_1_20	OK	13.3141	8.13175	-0.711319	0.610761	-1.46166	0.00845	0.0719614	no
TraesCS1A02G081300	TraesCS1A02G081300	-	1A:64593509-64600216	8_6_20	10_1_20	OK	11.5095	12.3728	0.104344	1.07501	0.249402	0.66845	0.834003	no
TraesCS1A02G081400	TraesCS1A02G081400	-	1A:64692228-64694087	8_6_20	10_1_20	OK	6.655	6.16869	-0.109475	0.926925	-0.252395	0.65985	0.828869	no
TraesCS1A02G081600	TraesCS1A02G081600	-	1A:64835536-64837007	8_6_20	10_1_20	OK	0.712098	0.371796	-0.937565	0.522113	-1.03396	0.07345	0.258913	no
TraesCS1A02G081700	TraesCS1A02G081700	-	1A:64838563-64839988	8_6_20	10_1_20	OK	0.620145	0.377214	-0.717222	0.608268	-0.863958	0.1455	0.376929	no
TraesCS1A02G082000	TraesCS1A02G082000	-	1A:65261476-65265780	8_6_20	10_1_20	OK	19.1813	25.3598	0.402846	1.32211	0.933413	0.09985	0.306636	no
TraesCS1A02G082100	TraesCS1A02G082100	-	1A:65266306-65268355	8_6_20	10_1_20	OK	3.31015	2.01641	-0.715104	0.609161	-1.18055	0.04045	0.183826	no
TraesCS1A02G082200	TraesCS1A02G082200	-	1A:65391962-65393451	8_6_20	10_1_20	OK	5.76853	5.59506	-0.0440488	0.969929	-0.085241	0.8815	0.948783	no
TraesCS1A02G082300	TraesCS1A02G082300	-	1A:65615816-65616636	8_6_20	10_1_20	OK	31.888	16.4742	-0.952799	0.516629	-2.15475	0.0002	0.00573693	yes
TraesCS1A02G082500	TraesCS1A02G082500	-	1A:65758590-65759654	8_6_20	10_1_20	OK	6.94642	6.79464	-0.0318707	0.978151	-0.0756844	0.9013	0.957535	no
TraesCS1A02G082600	TraesCS1A02G082600	-	1A:65790412-65795583	8_6_20	10_1_20	OK	5.41558	5.05235	-0.10016	0.93293	-0.217458	0.6945	0.848999	no
TraesCS1A02G082700	TraesCS1A02G082700	-	1A:65798875-65800185	8_6_20	10_1_20	OK	5.55589	2.75809	-1.01035	0.496426	-1.758	0.0034	0.0402815	yes
TraesCS1A02G083000	TraesCS1A02G083000	-	1A:66174939-66177799	8_6_20	10_1_20	OK	12.4999	9.08835	-0.459826	0.727074	-1.06064	0.0656	0.242218	no
TraesCS1A02G083100	TraesCS1A02G083100	-	1A:66892109-66894637	8_6_20	10_1_20	OK	16.2126	14.6856	-0.142708	0.905817	-0.353848	0.54785	0.756465	no
TraesCS1A02G083300	TraesCS1A02G083300	-	1A:67467267-67469443	8_6_20	10_1_20	OK	1.49897	0.688831	-1.12175	0.459536	-1.49963	0.0119	0.0888732	no
TraesCS1A02G083400	TraesCS1A02G083400	-	1A:67683224-67687269	8_6_20	10_1_20	OK	19.8712	23.3827	0.234765	1.17672	0.583556	0.30755	0.560392	no
TraesCS1A02G083500	TraesCS1A02G083500	-	1A:67689153-67698715	8_6_20	10_1_20	OK	5.0515	6.18083	0.291087	1.22356	0.675273	0.2431	0.496825	no
TraesCS1A02G084100	TraesCS1A02G084100	-	1A:69188850-69193336	8_6_20	10_1_20	OK	6.15626	6.46421	0.0704202	1.05002	0.15313	0.7898	0.902604	no
TraesCS1A02G084200	TraesCS1A02G084200	-	1A:69390435-69394941	8_6_20	10_1_20	OK	3.28089	3.61181	0.138635	1.10086	0.324601	0.5688	0.770703	no
TraesCS1A02G084300	TraesCS1A02G084300	-	1A:70040013-70041337	8_6_20	10_1_20	OK	12.6593	9.48245	-0.416869	0.749048	-0.862543	0.11985	0.339108	no
TraesCS1A02G084400	TraesCS1A02G084400	-	1A:70695359-70705174	8_6_20	10_1_20	OK	0.308631	0.415247	0.428088	1.34545	0.198439	0.80635	0.910613	no
TraesCS1A02G084500	TraesCS1A02G084500	-	1A:70695359-70705174	8_6_20	10_1_20	OK	1.83945	1.88181	0.0328459	1.02303	0.0709592	0.9004	0.957228	no
TraesCS1A02G084800	TraesCS1A02G084800	-	1A:71059896-71060199	8_6_20	10_1_20	OK	0.706251	1.16508	0.722171	1.64966	0.547582	0.3405	0.591672	no
TraesCS1A02G084900	TraesCS1A02G084900	-	1A:71075741-71076608	8_6_20	10_1_20	OK	0.762711	0.944088	0.307786	1.23781	0.44522	0.4378	0.674143	no
TraesCS1A02G085000	TraesCS1A02G085000	-	1A:71087175-71095753	8_6_20	10_1_20	OK	0.237009	0.548353	1.21016	2.31363	1.97705	0.0022	0.0303889	yes
TraesCS1A02G085300	TraesCS1A02G085300	-	1A:71444520-71445104	8_6_20	10_1_20	OK	1.99584	1.3603	-0.553069	0.681569	-0.789645	0.17065	0.410065	no
TraesCS1A02G085400	TraesCS1A02G085400	-	1A:71548288-71548949	8_6_20	10_1_20	OK	4.11651	2.62756	-0.647694	0.6383	-1.0004	0.08985	0.289452	no
TraesCS1A02G085500	TraesCS1A02G085500	-	1A:71558242-71561228	8_6_20	10_1_20	OK	1.15196	0.759816	-0.600371	0.659584	-0.755009	0.1996	0.446963	no
TraesCS1A02G085600	TraesCS1A02G085600	-	1A:71689759-71695155	8_6_20	10_1_20	OK	4.46987	5.82163	0.381191	1.30242	0.949308	0.10275	0.311959	no
TraesCS1A02G085700	TraesCS1A02G085700	-	1A:71723318-71725161	8_6_20	10_1_20	OK	0.80073	0.972711	0.280695	1.21478	0.47761	0.4171	0.657286	no
TraesCS1A02G085800	TraesCS1A02G085800	-	1A:71784545-71785643	8_6_20	10_1_20	OK	0.13293	0.605902	2.18842	4.55806	1.25261	0.06435	0.239569	no
TraesCS1A02G085900	TraesCS1A02G085900	-	1A:71786597-71790263	8_6_20	10_1_20	OK	3.87066	4.62802	0.257819	1.19567	0.555154	0.33215	0.583593	no
TraesCS1A02G086100	TraesCS1A02G086100	-	1A:72782625-72785888	8_6_20	10_1_20	OK	3.70057	3.29639	-0.16686	0.890779	-0.309576	0.57915	0.777843	no
TraesCS1A02G086200	TraesCS1A02G086200	-	1A:72785991-72791062	8_6_20	10_1_20	OK	10.8592	8.8946	-0.287912	0.819087	-0.707326	0.22065	0.471623	no
TraesCS1A02G086500	TraesCS1A02G086500	-	1A:73295475-73300550	8_6_20	10_1_20	OK	19.4606	19.892	0.0316328	1.02217	0.0758769	0.8942	0.954378	no
TraesCS1A02G086600	TraesCS1A02G086600	-	1A:73302086-73306610	8_6_20	10_1_20	OK	7.79111	11.5986	0.574049	1.4887	1.42552	0.01415	0.0986674	no
TraesCS1A02G086800	TraesCS1A02G086800	-	1A:73312929-73322282	8_6_20	10_1_20	OK	4.88851	6.81837	0.480032	1.39477	1.16406	0.0459	0.197753	no
TraesCS1A02G086900	TraesCS1A02G086900	-	1A:73322507-73330054	8_6_20	10_1_20	OK	4.03562	4.70829	0.222413	1.16668	0.546028	0.35745	0.606398	no
TraesCS1A02G087100	TraesCS1A02G087100	-	1A:73352033-73356144	8_6_20	10_1_20	OK	2.72457	2.69904	-0.0135813	0.99063	-0.0195301	0.97965	0.989677	no
TraesCS1A02G087400	TraesCS1A02G087400	-	1A:74271560-74274802	8_6_20	10_1_20	OK	0.452872	0.306324	-0.564045	0.676403	-0.719906	0.2098	0.459553	no
TraesCS1A02G087500	TraesCS1A02G087500	-	1A:74431374-74444306	8_6_20	10_1_20	OK	6.64084	6.60922	-0.00688571	0.995239	-0.0171162	0.97645	0.98839	no
TraesCS1A02G087900	TraesCS1A02G087900	-	1A:75715900-75722755	8_6_20	10_1_20	OK	1.27246	1.82216	0.518028	1.432	1.21125	0.03955	0.181599	no
TraesCS1A02G088000	TraesCS1A02G088000	-	1A:76022645-76031768	8_6_20	10_1_20	OK	4.75732	5.44675	0.195246	1.14492	0.493294	0.4053	0.647661	no
TraesCS1A02G088100	TraesCS1A02G088100	-	1A:76485955-76492268	8_6_20	10_1_20	OK	10.824	12.1425	0.165828	1.12181	0.41428	0.4693	0.698676	no
TraesCS1A02G088200	TraesCS1A02G088200	-	1A:76495319-76501435	8_6_20	10_1_20	OK	0.849584	1.41629	0.737286	1.66704	1.49396	0.01275	0.0926111	no
TraesCS1A02G088800	TraesCS1A02G088800	-	1A:77096837-77099287	8_6_20	10_1_20	OK	0.245234	0.309071	0.333776	1.26031	0.375889	0.5102	0.729383	no
TraesCS1A02G088900	TraesCS1A02G088900	-	1A:77103809-77107960	8_6_20	10_1_20	OK	3.00428	4.88478	0.701274	1.62594	1.64847	0.0056	0.0554638	no
TraesCS1A02G089100	TraesCS1A02G089100	-	1A:78323460-78331744	8_6_20	10_1_20	OK	4.33208	5.36863	0.309494	1.23927	0.674751	0.24695	0.500795	no
TraesCS1A02G089500	TraesCS1A02G089500	-	1A:78962469-78964533	8_6_20	10_1_20	OK	3.3714	4.9421	0.551778	1.46589	1.19208	0.03785	0.177358	no
TraesCS1A02G089600	TraesCS1A02G089600	-	1A:79107176-79108103	8_6_20	10_1_20	OK	5.36917	2.75704	-0.961578	0.513495	-1.46594	0.0194	0.119419	no
TraesCS1A02G089800	TraesCS1A02G089800	-	1A:79167081-79169605	8_6_20	10_1_20	OK	4.87537	3.38814	-0.525019	0.69495	-0.980654	0.08185	0.274849	no
TraesCS1A02G089900	TraesCS1A02G089900	-	1A:79688775-79694804	8_6_20	10_1_20	OK	6.48065	11.6106	0.841233	1.79158	2.12246	0.00045	0.0104244	yes
TraesCS1A02G090000	TraesCS1A02G090000	-	1A:79697669-79705374	8_6_20	10_1_20	OK	10.1321	12.3133	0.281287	1.21528	0.699789	0.23375	0.486436	no
TraesCS1A02G090100	TraesCS1A02G090100	-	1A:80190103-80195903	8_6_20	10_1_20	OK	7.44722	7.97232	0.0982965	1.07051	0.247619	0.6683	0.833896	no
TraesCS1A02G090300	TraesCS1A02G090300	-	1A:80297143-80309314	8_6_20	10_1_20	OK	0.896368	1.47251	0.716114	1.64275	1.48846	0.01195	0.0890404	no
TraesCS1A02G090600	TraesCS1A02G090600	-	1A:80683273-80687060	8_6_20	10_1_20	OK	6.34486	6.18589	-0.0366084	0.974944	-0.0857475	0.8791	0.947428	no
TraesCS1A02G091000	TraesCS1A02G091000	-	1A:82127356-82129287	8_6_20	10_1_20	OK	5.52223	6.24638	0.177769	1.13113	0.337741	0.55015	0.758071	no
TraesCS1A02G091100	TraesCS1A02G091100	-	1A:82517367-82528033	8_6_20	10_1_20	OK	5.05257	6.80765	0.430138	1.34736	1.07997	0.06505	0.241031	no
TraesCS1A02G091200	TraesCS1A02G091200	-	1A:82530924-82535170	8_6_20	10_1_20	OK	3.61214	3.84359	0.0896007	1.06408	0.206551	0.71315	0.859646	no
TraesCS1A02G091300	TraesCS1A02G091300	-	1A:82947326-82952587	8_6_20	10_1_20	OK	7.46223	9.25424	0.310507	1.24014	0.751038	0.1994	0.446791	no
TraesCS1A02G091400	TraesCS1A02G091400	-	1A:83822448-83835952	8_6_20	10_1_20	OK	0.446092	0.725861	0.702353	1.62716	1.3789	0.0216	0.127653	no
TraesCS1A02G092200	TraesCS1A02G092200	-	1A:84793973-84795298	8_6_20	10_1_20	OK	4.73399	2.46704	-0.940275	0.521134	-1.40526	0.0182	0.114959	no
TraesCS1A02G092700	TraesCS1A02G092700	-	1A:85032414-85035322	8_6_20	10_1_20	OK	39.474	39.2261	-0.00908702	0.993721	-0.0214026	0.9672	0.984695	no
TraesCS1A02G092900	TraesCS1A02G092900	-	1A:85344048-85346466	8_6_20	10_1_20	OK	212.037	254.62	0.264027	1.20083	0.521661	0.36935	0.617079	no
TraesCS1A02G093400	TraesCS1A02G093400	-	1A:86560548-86567303	8_6_20	10_1_20	OK	0.162709	0.591489	1.86206	3.63526	1.12614	0.03895	0.180012	no
TraesCS1A02G093800	TraesCS1A02G093800	-	1A:86638819-86641089	8_6_20	10_1_20	OK	58.4577	72.1597	0.303801	1.23439	0.752146	0.1898	0.434868	no
TraesCS1A02G093900	TraesCS1A02G093900	-	1A:86644141-86649260	8_6_20	10_1_20	OK	13.9842	14.0167	0.00335208	1.00233	0.00787292	0.98955	0.994192	no
TraesCS1A02G094000	TraesCS1A02G094000	-	1A:87198151-87201062	8_6_20	10_1_20	OK	4.38648	3.98103	-0.139923	0.907568	-0.316299	0.5788	0.777625	no
TraesCS1A02G094200	TraesCS1A02G094200	-	1A:88345836-88351710	8_6_20	10_1_20	OK	1.19238	0.938356	-0.345634	0.786962	-0.715211	0.2216	0.472575	no
TraesCS1A02G094700	TraesCS1A02G094700	-	1A:90106134-90110560	8_6_20	10_1_20	OK	3.87093	2.05246	-0.915328	0.530223	-1.55396	0.0076	0.0673931	no
TraesCS1A02G095000	TraesCS1A02G095000	-	1A:90759664-90768599	8_6_20	10_1_20	OK	20.7095	20.9526	0.0168369	1.01174	0.0381223	0.94695	0.97669	no
TraesCS1A02G095100	TraesCS1A02G095100	-	1A:91043143-91048307	8_6_20	10_1_20	OK	17.002	16.6158	-0.0331539	0.977282	-0.0814798	0.88805	0.951595	no
TraesCS1A02G095200	TraesCS1A02G095200	-	1A:91052072-91059825	8_6_20	10_1_20	OK	0.736957	1.22276	0.730494	1.65921	1.23336	0.0463	0.198782	no
TraesCS1A02G095300	TraesCS1A02G095300	-	1A:91052072-91059825	8_6_20	10_1_20	OK	1.86053	1.74559	-0.0919976	0.938223	-0.0798652	0.88525	0.950314	no
TraesCS1A02G095500	TraesCS1A02G095500	-	1A:91158449-91162767	8_6_20	10_1_20	OK	3.67775	5.4831	0.576167	1.49088	1.31416	0.02125	0.126499	no
TraesCS1A02G095600	TraesCS1A02G095600	-	1A:91174550-91176315	8_6_20	10_1_20	OK	0.456574	0.0930628	-2.29457	0.203829	-1.80313	0.01185	0.0887168	no
TraesCS1A02G095800	TraesCS1A02G095800	-	1A:91410868-91414181	8_6_20	10_1_20	OK	1.04617	4.03385	1.94703	3.8558	3.89959	5e-05	0.00195252	yes
TraesCS1A02G096000	TraesCS1A02G096000	-	1A:91498964-91502453	8_6_20	10_1_20	OK	8.19003	9.83286	0.263742	1.20059	0.626188	0.2745	0.529254	no
TraesCS1A02G096100	TraesCS1A02G096100	-	1A:91502766-91505217	8_6_20	10_1_20	OK	10.3814	8.64783	-0.263591	0.833012	-0.568587	0.31435	0.566697	no
TraesCS1A02G096200	TraesCS1A02G096200	-	1A:91590456-91595995	8_6_20	10_1_20	OK	2.53799	2.55347	0.0087712	1.0061	0.0188126	0.9734	0.987214	no
TraesCS1A02G096500	TraesCS1A02G096500	-	1A:92564926-92567805	8_6_20	10_1_20	OK	125.874	127.041	0.0133141	1.00927	0.0309512	0.95725	0.980985	no
TraesCS1A02G096600	TraesCS1A02G096600	-	1A:92570551-92575558	8_6_20	10_1_20	OK	2.90604	3.04639	0.0680475	1.0483	0.157523	0.78815	0.901748	no
TraesCS1A02G097000	TraesCS1A02G097000	-	1A:93367122-93367842	8_6_20	10_1_20	OK	18.8814	11.9463	-0.660404	0.632701	-1.25771	0.03325	0.164658	no
TraesCS1A02G097100	TraesCS1A02G097100	-	1A:93392090-93401378	8_6_20	10_1_20	OK	0.551365	0.59158	0.101565	1.07294	0.060939	0.9215	0.966468	no
TraesCS1A02G097200	TraesCS1A02G097200	-	1A:93392090-93401378	8_6_20	10_1_20	OK	8.64944	8.7814	0.0218451	1.01526	0.0521742	0.92705	0.968595	no
TraesCS1A02G097300	TraesCS1A02G097300	-	1A:93401938-93403931	8_6_20	10_1_20	OK	7.56718	5.32275	-0.507584	0.703399	-0.914353	0.11405	0.330613	no
TraesCS1A02G097400	TraesCS1A02G097400	-	1A:93693502-93698187	8_6_20	10_1_20	OK	31.0663	34.5532	0.153471	1.11224	0.359369	0.53015	0.743974	no
TraesCS1A02G097500	TraesCS1A02G097500	-	1A:94101331-94106484	8_6_20	10_1_20	OK	1.52113	2.34376	0.623684	1.5408	1.21661	0.0386	0.179179	no
TraesCS1A02G097600	TraesCS1A02G097600	-	1A:94109873-94114153	8_6_20	10_1_20	OK	4.04727	4.41857	0.126631	1.09174	0.269582	0.6363	0.81357	no
TraesCS1A02G097700	TraesCS1A02G097700	-	1A:94244912-94249051	8_6_20	10_1_20	OK	40.728	38.5803	-0.0781556	0.947268	-0.186517	0.743	0.87701	no
TraesCS1A02G099000	TraesCS1A02G099000	-	1A:95183260-95185789	8_6_20	10_1_20	OK	24.6526	30.0331	0.284813	1.21825	0.693284	0.2181	0.468884	no
TraesCS1A02G099300	TraesCS1A02G099300	-	1A:95820620-95826073	8_6_20	10_1_20	OK	9.5735	9.18296	-0.0600865	0.959207	-0.151475	0.7924	0.903753	no
TraesCS1A02G099400	TraesCS1A02G099400	-	1A:95848237-95853644	8_6_20	10_1_20	OK	4.0546	5.62136	0.471361	1.38642	1.15121	0.0531	0.215117	no
TraesCS1A02G099500	TraesCS1A02G099500	-	1A:95854752-95860989	8_6_20	10_1_20	OK	7.05687	7.91187	0.16499	1.12116	0.412355	0.486	0.711384	no
TraesCS1A02G099700	TraesCS1A02G099700	-	1A:96364460-96365555	8_6_20	10_1_20	OK	0.441831	0.658163	0.57495	1.48963	0.800939	0.17055	0.40996	no
TraesCS1A02G099800	TraesCS1A02G099800	-	1A:96423241-96423996	8_6_20	10_1_20	OK	2.82185	2.43555	-0.212395	0.863103	-0.241939	0.6787	0.840037	no
TraesCS1A02G099900	TraesCS1A02G099900	-	1A:96438027-96439746	8_6_20	10_1_20	OK	1.26857	1.32979	0.0679947	1.04826	0.104131	0.85725	0.936295	no
TraesCS1A02G100100	TraesCS1A02G100100	-	1A:96449468-96451542	8_6_20	10_1_20	OK	2.50425	1.11425	-1.16831	0.444942	-2.00733	0.001	0.0180158	yes
TraesCS1A02G100200	TraesCS1A02G100200	-	1A:96453203-96455187	8_6_20	10_1_20	OK	5.4973	5.84247	0.0878552	1.06279	0.173169	0.75965	0.885869	no
TraesCS1A02G100400	TraesCS1A02G100400	-	1A:96470433-96473287	8_6_20	10_1_20	OK	3.48933	3.17304	-0.137085	0.909355	-0.322424	0.57	0.771554	no
TraesCS1A02G100600	TraesCS1A02G100600	-	1A:96480552-96489250	8_6_20	10_1_20	OK	24.7531	16.5184	-0.583532	0.667328	-1.39792	0.0135	0.0957691	no
TraesCS1A02G101000	TraesCS1A02G101000	-	1A:97643034-97647138	8_6_20	10_1_20	OK	2.50383	2.15271	-0.217979	0.859769	-0.293061	0.6088	0.795993	no
TraesCS1A02G101200	TraesCS1A02G101200	-	1A:97802664-97810182	8_6_20	10_1_20	OK	5.25676	7.97624	0.601534	1.51733	0.559423	0.32815	0.579636	no
TraesCS1A02G101300	TraesCS1A02G101300	-	1A:97802664-97810182	8_6_20	10_1_20	OK	2.59152	4.62842	0.836723	1.78599	1.91455	0.00185	0.0271369	yes
TraesCS1A02G101500	TraesCS1A02G101500	-	1A:97935424-97941195	8_6_20	10_1_20	OK	0.996978	0.665125	-0.583938	0.66714	-1.0411	0.0682	0.247751	no
TraesCS1A02G101600	TraesCS1A02G101600	-	1A:97952309-97954682	8_6_20	10_1_20	OK	0.368899	0.255674	-0.52892	0.693073	-0.851211	0.1421	0.372377	no
TraesCS1A02G101700	TraesCS1A02G101700	-	1A:97954953-97957149	8_6_20	10_1_20	OK	0.43313	0.356489	-0.280944	0.823052	-0.495631	0.4087	0.65055	no
TraesCS1A02G101900	TraesCS1A02G101900	-	1A:98019573-98021697	8_6_20	10_1_20	OK	6.87089	8.28523	0.270045	1.20585	0.505254	0.3771	0.623475	no
TraesCS1A02G102100	TraesCS1A02G102100	-	1A:98022870-98023878	8_6_20	10_1_20	OK	0.463887	0.38726	-0.260472	0.834815	-0.169623	0.77525	0.894178	no
TraesCS1A02G102300	TraesCS1A02G102300	-	1A:98242494-98247975	8_6_20	10_1_20	OK	6.64599	9.73439	0.550606	1.4647	1.39501	0.0157	0.105093	no
TraesCS1A02G102400	TraesCS1A02G102400	-	1A:98584807-98591722	8_6_20	10_1_20	OK	0.517766	0.274174	-0.91721	0.529532	-1.2488	0.0311	0.15846	no
TraesCS1A02G102500	TraesCS1A02G102500	-	1A:99001418-99010088	8_6_20	10_1_20	OK	3.21584	3.65547	0.18486	1.13671	0.430348	0.4704	0.69956	no
TraesCS1A02G102600	TraesCS1A02G102600	-	1A:99014195-99018288	8_6_20	10_1_20	OK	6.07091	8.30497	0.452062	1.36799	1.14126	0.05275	0.214313	no
TraesCS1A02G102700	TraesCS1A02G102700	-	1A:99018551-99019580	8_6_20	10_1_20	OK	0.233878	0.623547	1.41474	2.66612	1.10785	0.0686	0.248566	no
TraesCS1A02G102800	TraesCS1A02G102800	-	1A:99071007-99072331	8_6_20	10_1_20	OK	0.0756902	0.402159	2.40959	5.31323	2.03901	0.0064	0.0603879	no
TraesCS1A02G103100	TraesCS1A02G103100	-	1A:99292071-99293625	8_6_20	10_1_20	OK	0.522169	0.945117	0.855977	1.80998	1.22727	0.08095	0.273123	no
TraesCS1A02G103900	TraesCS1A02G103900	-	1A:99868031-99871106	8_6_20	10_1_20	OK	3.9666	5.43038	0.453151	1.36903	0.869242	0.1307	0.355774	no
TraesCS1A02G104000	TraesCS1A02G104000	-	1A:99892262-99906810	8_6_20	10_1_20	OK	1.15452	1.12698	-0.034841	0.976139	-0.0643753	0.90895	0.96107	no
TraesCS1A02G104300	TraesCS1A02G104300	-	1A:100099706-100104633	8_6_20	10_1_20	OK	4.59007	1.14623	-2.00162	0.249719	-3.27282	5e-05	0.00195252	yes
TraesCS1A02G104500	TraesCS1A02G104500	-	1A:100267211-100272922	8_6_20	10_1_20	OK	0.129285	0.41355	1.6775	3.19873	2.47941	0.00035	0.00873179	yes
TraesCS1A02G104600	TraesCS1A02G104600	-	1A:100289594-100291148	8_6_20	10_1_20	OK	1.03097	0.780846	-0.400896	0.757388	-0.531061	0.3334	0.584745	no
TraesCS1A02G104700	TraesCS1A02G104700	-	1A:100291938-100297147	8_6_20	10_1_20	OK	1.20475	2.087	0.792702	1.73232	1.77004	0.0035	0.0410389	yes
TraesCS1A02G105300	TraesCS1A02G105300	-	1A:101320829-101324110	8_6_20	10_1_20	OK	2.26366	1.75103	-0.370452	0.77354	-0.749751	0.18375	0.427574	no
TraesCS1A02G105400	TraesCS1A02G105400	-	1A:101334863-101335739	8_6_20	10_1_20	OK	185.45	168.402	-0.139119	0.908074	-0.329649	0.56295	0.766733	no
TraesCS1A02G105500	TraesCS1A02G105500	-	1A:101377423-101382058	8_6_20	10_1_20	OK	12.723	13.9495	0.132775	1.0964	0.322186	0.574	0.774152	no
TraesCS1A02G105600	TraesCS1A02G105600	-	1A:101763921-101767798	8_6_20	10_1_20	OK	12.9307	14.6172	0.176867	1.13043	0.445187	0.4435	0.678402	no
TraesCS1A02G105800	TraesCS1A02G105800	-	1A:102359663-102365134	8_6_20	10_1_20	OK	50.3766	29.9384	-0.750754	0.594293	-1.84704	0.0016	0.0245171	yes
TraesCS1A02G105900	TraesCS1A02G105900	-	1A:102366709-102370939	8_6_20	10_1_20	OK	11.9837	9.67344	-0.308969	0.807218	-0.7429	0.2	0.447358	no
TraesCS1A02G106000	TraesCS1A02G106000	-	1A:102371396-102375203	8_6_20	10_1_20	OK	18.2855	18.9487	0.0513956	1.03627	0.128807	0.82	0.917493	no
TraesCS1A02G106100	TraesCS1A02G106100	-	1A:103311703-103326325	8_6_20	10_1_20	OK	4.59537	5.67312	0.303963	1.23453	0.770869	0.1909	0.436234	no
TraesCS1A02G106200	TraesCS1A02G106200	-	1A:103631842-103636595	8_6_20	10_1_20	OK	1.98424	1.01167	-0.971847	0.509853	-1.53192	0.0096	0.0776308	no
TraesCS1A02G106300	TraesCS1A02G106300	-	1A:104208686-104219859	8_6_20	10_1_20	OK	1.03139	1.40152	0.442404	1.35887	1.03652	0.0897	0.28913	no
TraesCS1A02G106500	TraesCS1A02G106500	-	1A:104225641-104230111	8_6_20	10_1_20	OK	3.95156	4.24684	0.103967	1.07472	0.236598	0.6805	0.840937	no
TraesCS1A02G106600	TraesCS1A02G106600	-	1A:104377539-104379785	8_6_20	10_1_20	OK	132.409	139.774	0.0780952	1.05562	0.174002	0.7556	0.883721	no
TraesCS1A02G106700	TraesCS1A02G106700	-	1A:104432548-104433415	8_6_20	10_1_20	OK	23.6536	26.2898	0.152439	1.11145	0.325703	0.5609	0.76545	no
TraesCS1A02G107300	TraesCS1A02G107300	-	1A:104937223-104949835	8_6_20	10_1_20	OK	4.99907	5.62699	0.170705	1.12561	0.426933	0.45715	0.689342	no
TraesCS1A02G107500	TraesCS1A02G107500	-	1A:105885702-105887086	8_6_20	10_1_20	OK	22.424	16.5122	-0.441516	0.73636	-1.01163	0.0691	0.249754	no
TraesCS1A02G107600	TraesCS1A02G107600	-	1A:105903501-105906285	8_6_20	10_1_20	OK	5.39368	6.73674	0.320781	1.24901	0.760366	0.18785	0.432655	no
TraesCS1A02G107800	TraesCS1A02G107800	-	1A:106219614-106230486	8_6_20	10_1_20	OK	10.7275	12.5251	0.223511	1.16757	0.568879	0.33425	0.585598	no
TraesCS1A02G107900	TraesCS1A02G107900	-	1A:107093814-107096344	8_6_20	10_1_20	OK	7.96064	7.46431	-0.0928758	0.937652	-0.193287	0.74125	0.875942	no
TraesCS1A02G108100	TraesCS1A02G108100	-	1A:107107555-107110090	8_6_20	10_1_20	OK	1.06454	1.40714	0.402531	1.32182	0.805006	0.17405	0.414629	no
TraesCS1A02G108300	TraesCS1A02G108300	-	1A:107466470-107482160	8_6_20	10_1_20	OK	1.38057	2.5271	0.872219	1.83048	2.00797	0.001	0.0180158	yes
TraesCS1A02G108400	TraesCS1A02G108400	-	1A:107484215-107485732	8_6_20	10_1_20	OK	0.55339	0.216962	-1.35085	0.392061	-1.22708	0.0437	0.19249	no
TraesCS1A02G108600	TraesCS1A02G108600	-	1A:107777231-107778839	8_6_20	10_1_20	OK	0.293358	0.671985	1.19577	2.29067	1.31222	0.03365	0.165832	no
TraesCS1A02G108900	TraesCS1A02G108900	-	1A:108076849-108081795	8_6_20	10_1_20	OK	1.41715	1.53374	0.114062	1.08227	0.263784	0.6512	0.822938	no
TraesCS1A02G109200	TraesCS1A02G109200	-	1A:108687043-108691586	8_6_20	10_1_20	OK	2.45413	3.58042	0.544916	1.45894	1.23836	0.034	0.166581	no
TraesCS1A02G109300	TraesCS1A02G109300	-	1A:108692882-108697532	8_6_20	10_1_20	OK	1.89596	3.13933	0.727526	1.6558	1.60193	0.0073	0.0656864	no
TraesCS1A02G109400	TraesCS1A02G109400	-	1A:108760476-108766530	8_6_20	10_1_20	OK	0.228803	0.541287	1.24229	2.36574	2.2719	0.0003	0.00778913	yes
TraesCS1A02G109500	TraesCS1A02G109500	-	1A:108769535-108775742	8_6_20	10_1_20	OK	1.4118	1.45067	0.0391876	1.02754	0.0780522	0.893	0.953957	no
TraesCS1A02G109600	TraesCS1A02G109600	-	1A:108769535-108775742	8_6_20	10_1_20	OK	2.27882	1.38412	-0.719316	0.607385	-0.58921	0.304	0.556914	no
TraesCS1A02G110000	TraesCS1A02G110000	-	1A:108921600-108924502	8_6_20	10_1_20	OK	0.47725	0.277429	-0.78263	0.581306	-1.08585	0.05885	0.227728	no
TraesCS1A02G110100	TraesCS1A02G110100	-	1A:109428844-109429628	8_6_20	10_1_20	OK	2.71311	3.13694	0.209408	1.15621	0.170957	0.75385	0.882671	no
TraesCS1A02G110200	TraesCS1A02G110200	-	1A:109573739-109578560	8_6_20	10_1_20	OK	14.4443	12.8658	-0.166961	0.890717	-0.387546	0.4967	0.720017	no
TraesCS1A02G110300	TraesCS1A02G110300	-	1A:109982663-109986523	8_6_20	10_1_20	OK	20.3269	24.7278	0.282749	1.21651	0.698468	0.21705	0.467719	no
TraesCS1A02G110700	TraesCS1A02G110700	-	1A:110279385-110282081	8_6_20	10_1_20	OK	1.42352	1.65432	0.216775	1.16213	0.394311	0.4894	0.714127	no
TraesCS1A02G110800	TraesCS1A02G110800	-	1A:110282477-110284392	8_6_20	10_1_20	OK	1.30577	1.87923	0.52524	1.43917	0.922108	0.1193	0.338278	no
TraesCS1A02G110900	TraesCS1A02G110900	-	1A:111122760-111132907	8_6_20	10_1_20	OK	2.73976	2.43453	-0.170404	0.888594	-0.379824	0.5071	0.727442	no
TraesCS1A02G111000	TraesCS1A02G111000	-	1A:111150790-111153945	8_6_20	10_1_20	OK	4.92227	4.11972	-0.25678	0.836954	-0.51659	0.3614	0.610103	no
TraesCS1A02G111100	TraesCS1A02G111100	-	1A:111534403-111538376	8_6_20	10_1_20	OK	6.66448	5.97557	-0.157416	0.89663	-0.361368	0.5367	0.74855	no
TraesCS1A02G111500	TraesCS1A02G111500	-	1A:112927733-112928544	8_6_20	10_1_20	OK	6.83829	19.9377	1.54379	2.91559	3.0909	5e-05	0.00195252	yes
TraesCS1A02G111600	TraesCS1A02G111600	-	1A:112934975-112942003	8_6_20	10_1_20	OK	1.44261	1.56112	0.113895	1.08215	0.196304	0.72895	0.868642	no
TraesCS1A02G111800	TraesCS1A02G111800	-	1A:113251083-113252461	8_6_20	10_1_20	OK	4.79721	6.38352	0.412156	1.33067	0.849134	0.14015	0.369486	no
TraesCS1A02G111900	TraesCS1A02G111900	-	1A:113538202-113541509	8_6_20	10_1_20	OK	6.78613	6.0458	-0.166656	0.890905	-0.394206	0.50395	0.725434	no
TraesCS1A02G112000	TraesCS1A02G112000	-	1A:113850567-113861587	8_6_20	10_1_20	OK	5.96833	6.6368	0.153159	1.112	0.172692	0.7659	0.889457	no
TraesCS1A02G112100	TraesCS1A02G112100	-	1A:113850567-113861587	8_6_20	10_1_20	OK	18.3538	19.5108	0.0881945	1.06304	0.197012	0.73895	0.874435	no
TraesCS1A02G112200	TraesCS1A02G112200	-	1A:113877740-113880731	8_6_20	10_1_20	OK	3.28191	3.31421	0.0141273	1.00984	0.0334782	0.95255	0.979125	no
TraesCS1A02G112400	TraesCS1A02G112400	-	1A:114060493-114063211	8_6_20	10_1_20	OK	13.277	15.3777	0.211903	1.15821	0.505294	0.3735	0.620849	no
TraesCS1A02G112500	TraesCS1A02G112500	-	1A:114544595-114546676	8_6_20	10_1_20	OK	196.491	218.52	0.153301	1.11211	0.32076	0.57885	0.777656	no
TraesCS1A02G112600	TraesCS1A02G112600	-	1A:114547941-114552217	8_6_20	10_1_20	OK	8.96101	8.18728	-0.130277	0.913656	-0.294144	0.59935	0.789783	no
TraesCS1A02G112700	TraesCS1A02G112700	-	1A:115357678-115363324	8_6_20	10_1_20	OK	2.07641	2.88462	0.474289	1.38923	1.01024	0.07535	0.262501	no
TraesCS1A02G112800	TraesCS1A02G112800	-	1A:115364415-115368103	8_6_20	10_1_20	OK	3.52472	2.57248	-0.454348	0.72984	-0.849544	0.1345	0.361171	no
TraesCS1A02G113100	TraesCS1A02G113100	-	1A:115939761-115940521	8_6_20	10_1_20	OK	16.2139	19.0307	0.231095	1.17373	0.501552	0.38715	0.632238	no
TraesCS1A02G113300	TraesCS1A02G113300	-	1A:115975500-115978707	8_6_20	10_1_20	OK	1.03238	1.13155	0.132328	1.09606	0.247937	0.66575	0.83246	no
TraesCS1A02G113600	TraesCS1A02G113600	-	1A:117192082-117193881	8_6_20	10_1_20	OK	0.113839	0.374753	1.71895	3.29197	1.83526	0.10705	0.31863	no
TraesCS1A02G113700	TraesCS1A02G113700	-	1A:117194226-117198243	8_6_20	10_1_20	OK	2.29458	3.23624	0.496093	1.41039	1.03969	0.06505	0.241031	no
TraesCS1A02G113800	TraesCS1A02G113800	-	1A:117244234-117248380	8_6_20	10_1_20	OK	1.70702	1.24083	-0.460179	0.726896	-0.785495	0.16885	0.407528	no
TraesCS1A02G113900	TraesCS1A02G113900	-	1A:117888526-117890940	8_6_20	10_1_20	OK	8.4929	6.56663	-0.371104	0.773191	-0.777306	0.18475	0.428783	no
TraesCS1A02G114000	TraesCS1A02G114000	-	1A:117906704-117912166	8_6_20	10_1_20	OK	4.70468	3.65038	-0.366052	0.775903	-0.818398	0.14905	0.381544	no
TraesCS1A02G114300	TraesCS1A02G114300	-	1A:118504063-118509582	8_6_20	10_1_20	OK	8.00231	10.0551	0.329436	1.25652	0.827739	0.16255	0.39896	no
TraesCS1A02G114400	TraesCS1A02G114400	-	1A:118557582-118559476	8_6_20	10_1_20	OK	1.10741	2.4295	1.13348	2.19387	1.32775	0.02785	0.148389	no
TraesCS1A02G114600	TraesCS1A02G114600	-	1A:118809203-118815557	8_6_20	10_1_20	OK	1.1431	1.00482	-0.186013	0.879032	-0.388368	0.5029	0.724624	no
TraesCS1A02G114700	TraesCS1A02G114700	-	1A:118847400-118850726	8_6_20	10_1_20	OK	4.40567	3.34316	-0.398148	0.758832	-0.854279	0.1337	0.359872	no
TraesCS1A02G115000	TraesCS1A02G115000	-	1A:119148849-119152242	8_6_20	10_1_20	OK	8.21363	5.57905	-0.558	0.679243	-1.19984	0.03285	0.163402	no
TraesCS1A02G115100	TraesCS1A02G115100	-	1A:119493398-119496915	8_6_20	10_1_20	OK	6.39581	6.87978	0.105235	1.07567	0.249503	0.6624	0.830463	no
TraesCS1A02G115200	TraesCS1A02G115200	-	1A:119703454-119708196	8_6_20	10_1_20	OK	2.30223	2.76279	0.263095	1.20005	0.536178	0.3601	0.608776	no
TraesCS1A02G115400	TraesCS1A02G115400	-	1A:119739448-119740541	8_6_20	10_1_20	OK	35.6206	18.9624	-0.909571	0.532343	-1.91816	0.00115	0.0196795	yes
TraesCS1A02G115500	TraesCS1A02G115500	-	1A:120002302-120011148	8_6_20	10_1_20	OK	2.34065	2.46083	0.0722331	1.05134	0.15027	0.79465	0.90465	no
TraesCS1A02G115700	TraesCS1A02G115700	-	1A:120363801-120365499	8_6_20	10_1_20	OK	4.19583	5.60282	0.417197	1.33533	0.746897	0.1965	0.442875	no
TraesCS1A02G115900	TraesCS1A02G115900	ALI1	1A:121129147-121129901	8_6_20	10_1_20	OK	227.075	274.626	0.274297	1.2094	0.64635	0.25755	0.511495	no
TraesCS1A02G116000	TraesCS1A02G116000	-	1A:121133251-121137773	8_6_20	10_1_20	OK	8.63094	10.2747	0.251502	1.19045	0.624016	0.2793	0.534284	no
TraesCS1A02G116200	TraesCS1A02G116200	-	1A:121740031-121746242	8_6_20	10_1_20	OK	10.164	12.1911	0.262357	1.19944	0.635714	0.27545	0.530223	no
TraesCS1A02G116300	TraesCS1A02G116300	-	1A:121880231-121881650	8_6_20	10_1_20	OK	0.168156	1.0431	2.633	6.20315	1.58104	0.25425	0.508258	no
TraesCS1A02G116500	TraesCS1A02G116500	-	1A:123549114-123552588	8_6_20	10_1_20	OK	2.88355	2.8071	-0.0387661	0.973487	-0.0753842	0.8946	0.954594	no
TraesCS1A02G116600	TraesCS1A02G116600	-	1A:123552797-123554818	8_6_20	10_1_20	OK	33.6441	31.338	-0.102438	0.931458	-0.168439	0.76965	0.891244	no
TraesCS1A02G116700	TraesCS1A02G116700	-	1A:124011290-124011803	8_6_20	10_1_20	OK	17.8722	18.2145	0.0273678	1.01915	0.0500099	0.9281	0.969047	no
TraesCS1A02G116800	TraesCS1A02G116800	-	1A:124013825-124014422	8_6_20	10_1_20	OK	0.474615	0.200442	-1.24357	0.422326	-0.714926	0.23495	0.487674	no
TraesCS1A02G116900	TraesCS1A02G116900	-	1A:124180827-124181726	8_6_20	10_1_20	OK	10.2524	5.98576	-0.776352	0.583841	-1.47503	0.01125	0.0858869	no
TraesCS1A02G117000	TraesCS1A02G117000	-	1A:124189772-124190159	8_6_20	10_1_20	OK	3.0737	1.69546	-0.858304	0.551601	-0.801053	0.19075	0.436063	no
TraesCS1A02G117100	TraesCS1A02G117100	-	1A:124189772-124190159	8_6_20	10_1_20	OK	0.822119	0.628224	-0.388068	0.764152	-0.138468	0.81775	0.916545	no
TraesCS1A02G117400	TraesCS1A02G117400	-	1A:124786601-124787399	8_6_20	10_1_20	OK	64.7394	49.2246	-0.395265	0.76035	-0.950296	0.09725	0.30251	no
TraesCS1A02G117500	TraesCS1A02G117500	-	1A:124885856-124891820	8_6_20	10_1_20	OK	0.358131	0.642367	0.842912	1.79367	1.46336	0.01495	0.101931	no
TraesCS1A02G117600	TraesCS1A02G117600	-	1A:124896095-124897910	8_6_20	10_1_20	OK	0.164407	0.362474	1.1406	2.20473	1.52151	0.0186	0.116471	no
TraesCS1A02G117700	TraesCS1A02G117700	-	1A:125108750-125110785	8_6_20	10_1_20	OK	5.7914	3.72504	-0.636657	0.643202	-1.24305	0.03375	0.166043	no
TraesCS1A02G118100	TraesCS1A02G118100	-	1A:126511804-126516201	8_6_20	10_1_20	OK	0.955777	1.58954	0.733866	1.66309	0.977367	0.0908	0.290898	no
TraesCS1A02G118200	TraesCS1A02G118200	-	1A:126853150-126854907	8_6_20	10_1_20	OK	7.24443	7.65618	0.0797529	1.05684	0.0807632	0.88545	0.950354	no
TraesCS1A02G118300	TraesCS1A02G118300	-	1A:126856105-126858676	8_6_20	10_1_20	OK	2.27336	2.58643	0.186141	1.13772	0.392816	0.4938	0.717534	no
TraesCS1A02G118400	TraesCS1A02G118400	-	1A:127075150-127077797	8_6_20	10_1_20	OK	21.3542	16.7684	-0.348778	0.785249	-0.763558	0.16815	0.4066	no
TraesCS1A02G118700	TraesCS1A02G118700	-	1A:127352104-127355810	8_6_20	10_1_20	OK	6.23387	5.80257	-0.103437	0.930813	-0.235691	0.6745	0.837805	no
TraesCS1A02G118800	TraesCS1A02G118800	-	1A:127756736-127761052	8_6_20	10_1_20	OK	2.72718	3.84585	0.495892	1.41019	1.10667	0.05895	0.227978	no
TraesCS1A02G119000	TraesCS1A02G119000	-	1A:128634283-128634541	8_6_20	10_1_20	OK	3.14992	1.83635	-0.778473	0.582984	-0.696942	0.2187	0.469531	no
TraesCS1A02G119100	TraesCS1A02G119100	-	1A:129003619-129005020	8_6_20	10_1_20	OK	7.43223	7.44279	0.00204846	1.00142	0.00386506	0.99285	0.99575	no
TraesCS1A02G119300	TraesCS1A02G119300	-	1A:130149159-130151093	8_6_20	10_1_20	OK	4.40116	3.8741	-0.184023	0.880245	-0.352774	0.5319	0.74533	no
TraesCS1A02G119500	TraesCS1A02G119500	-	1A:130909357-130913217	8_6_20	10_1_20	OK	4.50878	4.67718	0.0529022	1.03735	0.118236	0.83685	0.925811	no
TraesCS1A02G119600	TraesCS1A02G119600	-	1A:131520068-131521683	8_6_20	10_1_20	OK	26.8318	25.0399	-0.0997144	0.933218	-0.221945	0.6948	0.84913	no
TraesCS1A02G119700	TraesCS1A02G119700	-	1A:131963408-131971449	8_6_20	10_1_20	OK	2.28353	2.49789	0.129441	1.09387	0.313845	0.59215	0.785732	no
TraesCS1A02G119800	TraesCS1A02G119800	-	1A:132133544-132135498	8_6_20	10_1_20	OK	4.31059	4.0448	-0.0918188	0.938339	-0.189124	0.73085	0.869763	no
TraesCS1A02G120000	TraesCS1A02G120000	-	1A:132414458-132416227	8_6_20	10_1_20	OK	5.46578	5.28192	-0.0493659	0.966361	-0.0962142	0.86515	0.940463	no
TraesCS1A02G120100	TraesCS1A02G120100	-	1A:132481069-132485645	8_6_20	10_1_20	OK	1.15445	2.21882	0.942593	1.92198	1.96158	0.00125	0.0208318	yes
TraesCS1A02G120200	TraesCS1A02G120200	-	1A:132783824-132791382	8_6_20	10_1_20	OK	30.2302	39.9083	0.400699	1.32015	0.851554	0.1478	0.380189	no
TraesCS1A02G120400	TraesCS1A02G120400	-	1A:132797899-132800842	8_6_20	10_1_20	OK	1.65434	1.77256	0.099578	1.07146	0.184969	0.7562	0.883965	no
TraesCS1A02G120500	TraesCS1A02G120500	-	1A:133126430-133127187	8_6_20	10_1_20	OK	10.6046	11.0332	0.057163	1.04042	0.117487	0.8336	0.924189	no
TraesCS1A02G120800	TraesCS1A02G120800	-	1A:133163922-133166640	8_6_20	10_1_20	OK	4.19633	2.89285	-0.536637	0.689376	-0.852292	0.10905	0.322334	no
TraesCS1A02G120900	TraesCS1A02G120900	-	1A:133170777-133174000	8_6_20	10_1_20	OK	4.03634	3.13181	-0.366055	0.775901	-0.714044	0.2129	0.463005	no
TraesCS1A02G121000	TraesCS1A02G121000	-	1A:133412307-133418388	8_6_20	10_1_20	OK	4.85044	6.89158	0.506718	1.42081	1.26881	0.03155	0.159743	no
TraesCS1A02G121200	TraesCS1A02G121200	-	1A:134000567-134004799	8_6_20	10_1_20	OK	0.28513	0.456761	0.67982	1.60194	1.27783	0.0356	0.171239	no
TraesCS1A02G121300	TraesCS1A02G121300	-	1A:134943520-134949297	8_6_20	10_1_20	OK	15.0012	17.8033	0.247061	1.18679	0.622857	0.2922	0.546265	no
TraesCS1A02G121400	TraesCS1A02G121400	-	1A:134956635-134964000	8_6_20	10_1_20	OK	5.60938	5.46763	-0.0369256	0.97473	-0.0877631	0.8788	0.94728	no
TraesCS1A02G121700	TraesCS1A02G121700	-	1A:135508960-135523923	8_6_20	10_1_20	OK	2.62243	3.19216	0.283628	1.21725	0.661239	0.26065	0.514657	no
TraesCS1A02G122000	TraesCS1A02G122000	-	1A:135968663-135971664	8_6_20	10_1_20	OK	8.25256	7.90971	-0.0612175	0.958455	-0.134277	0.8125	0.913927	no
TraesCS1A02G122100	TraesCS1A02G122100	-	1A:136923916-136959905	8_6_20	10_1_20	OK	1.03841	0.966563	-0.103447	0.930806	-0.236298	0.67945	0.840463	no
TraesCS1A02G122200	TraesCS1A02G122200	-	1A:137231688-137235117	8_6_20	10_1_20	OK	0.659575	0.777368	0.237061	1.17859	0.437007	0.445	0.67964	no
TraesCS1A02G122500	TraesCS1A02G122500	-	1A:138225346-138228929	8_6_20	10_1_20	OK	13.0463	16.7068	0.356799	1.28058	0.829594	0.13995	0.369244	no
TraesCS1A02G122600	TraesCS1A02G122600	-	1A:139552791-139554589	8_6_20	10_1_20	OK	0.259926	1.27724	2.29685	4.91384	2.3517	0.00115	0.0196795	yes
TraesCS1A02G122700	TraesCS1A02G122700	-	1A:139558032-139561261	8_6_20	10_1_20	OK	16.2772	22.6522	0.476805	1.39166	1.18608	0.0445	0.19445	no
TraesCS1A02G122800	TraesCS1A02G122800	-	1A:139637057-139641051	8_6_20	10_1_20	OK	0.269279	0.326167	0.276509	1.21126	0.338333	0.57435	0.774408	no
TraesCS1A02G122900	TraesCS1A02G122900	-	1A:140960644-140962849	8_6_20	10_1_20	OK	5.41907	4.65392	-0.219598	0.858805	-0.400883	0.48375	0.709755	no
TraesCS1A02G123000	TraesCS1A02G123000	-	1A:141432856-141437604	8_6_20	10_1_20	OK	11.0498	13.6331	0.303099	1.23379	0.760525	0.19195	0.437583	no
TraesCS1A02G123100	TraesCS1A02G123100	-	1A:142101441-142102131	8_6_20	10_1_20	OK	38.4803	32.8473	-0.228346	0.853613	-0.538972	0.3444	0.595081	no
TraesCS1A02G123200	TraesCS1A02G123200	-	1A:142887335-142888649	8_6_20	10_1_20	OK	4.22857	3.86803	-0.128571	0.914737	-0.207752	0.7124	0.859249	no
TraesCS1A02G123600	TraesCS1A02G123600	-	1A:143810248-143819031	8_6_20	10_1_20	OK	0.676924	0.970647	0.519953	1.43391	0.854943	0.1479	0.380295	no
TraesCS1A02G123900	TraesCS1A02G123900	-	1A:145370881-145380980	8_6_20	10_1_20	OK	1.92865	2.4552	0.348248	1.27301	0.817457	0.1637	0.40058	no
TraesCS1A02G124100	TraesCS1A02G124100	-	1A:145988651-145989569	8_6_20	10_1_20	OK	1.33046	1.05618	-0.333075	0.793843	-0.352456	0.53825	0.749595	no
TraesCS1A02G124200	TraesCS1A02G124200	-	1A:146630195-146634893	8_6_20	10_1_20	OK	13.8652	10.4918	-0.402205	0.756701	-0.86791	0.12555	0.347941	no
TraesCS1A02G124300	TraesCS1A02G124300	-	1A:146944160-146946921	8_6_20	10_1_20	OK	0.267164	0.348175	0.382085	1.30322	0.456011	0.41455	0.655296	no
TraesCS1A02G124400	TraesCS1A02G124400	-	1A:146947224-146952752	8_6_20	10_1_20	OK	9.62019	7.36601	-0.385182	0.765682	-0.851162	0.12685	0.349856	no
TraesCS1A02G124500	TraesCS1A02G124500	-	1A:146958997-146959708	8_6_20	10_1_20	OK	0.187194	0.339753	0.859955	1.81498	0.369412	0.3481	0.598072	no
TraesCS1A02G124600	TraesCS1A02G124600	-	1A:147353058-147357065	8_6_20	10_1_20	OK	42.6053	43.2888	0.0229618	1.01604	0.0558709	0.92235	0.966783	no
TraesCS1A02G124700	TraesCS1A02G124700	-	1A:147674770-147682838	8_6_20	10_1_20	OK	0.547663	1.01415	0.888912	1.85178	1.39146	0.0213	0.126667	no
TraesCS1A02G124800	TraesCS1A02G124800	-	1A:147689966-147691695	8_6_20	10_1_20	OK	20.064	15.2721	-0.393712	0.761169	-0.926353	0.10965	0.323334	no
TraesCS1A02G125000	TraesCS1A02G125000	-	1A:148267039-148271421	8_6_20	10_1_20	OK	8.808	10.6765	0.27755	1.21213	0.691855	0.2305	0.48279	no
TraesCS1A02G125100	TraesCS1A02G125100	-	1A:148608793-148610939	8_6_20	10_1_20	OK	61.973	69.7688	0.170944	1.12579	0.417682	0.4742	0.702493	no
TraesCS1A02G125200	TraesCS1A02G125200	-	1A:148744426-148745985	8_6_20	10_1_20	OK	12.1792	9.53393	-0.353282	0.782801	-0.725159	0.21575	0.466025	no
TraesCS1A02G125300	TraesCS1A02G125300	-	1A:148953746-148959478	8_6_20	10_1_20	OK	4.63449	6.30086	0.443138	1.35956	1.08626	0.0689	0.249311	no
TraesCS1A02G125500	TraesCS1A02G125500	-	1A:149510429-149514777	8_6_20	10_1_20	OK	2.2535	1.73163	-0.380036	0.768418	-0.577122	0.3109	0.56333	no
TraesCS1A02G125600	TraesCS1A02G125600	-	1A:149864847-149874041	8_6_20	10_1_20	OK	1.41001	1.60121	0.18345	1.1356	0.332644	0.57855	0.777433	no
TraesCS1A02G125700	TraesCS1A02G125700	-	1A:150006604-150008006	8_6_20	10_1_20	OK	4.95564	8.51495	0.780926	1.71823	1.70006	0.0045	0.0484203	yes
TraesCS1A02G125900	TraesCS1A02G125900	-	1A:150860541-150861336	8_6_20	10_1_20	OK	1.62826	0.865694	-0.911399	0.531669	-1.01814	0.08195	0.275074	no
TraesCS1A02G126000	TraesCS1A02G126000	-	1A:150890797-150895231	8_6_20	10_1_20	OK	5.28532	4.80738	-0.136741	0.909572	-0.286648	0.6245	0.806156	no
TraesCS1A02G126100	TraesCS1A02G126100	-	1A:150899370-150902341	8_6_20	10_1_20	OK	23.4973	13.7063	-0.777659	0.583313	-1.74822	0.0021	0.0294706	yes
TraesCS1A02G126300	TraesCS1A02G126300	-	1A:151771127-151778538	8_6_20	10_1_20	OK	2.92458	3.96095	0.437619	1.35437	0.971672	0.11745	0.335519	no
TraesCS1A02G126400	TraesCS1A02G126400	-	1A:151873013-151877402	8_6_20	10_1_20	OK	1.98921	1.18685	-0.745055	0.596645	-1.15021	0.04965	0.206919	no
TraesCS1A02G126800	TraesCS1A02G126800	-	1A:153337576-153339354	8_6_20	10_1_20	OK	3.87947	4.77533	0.299742	1.23092	0.498718	0.38665	0.631759	no
TraesCS1A02G126900	TraesCS1A02G126900	-	1A:153580811-153586698	8_6_20	10_1_20	OK	56.1124	46.3907	-0.274486	0.826745	-0.638352	0.2707	0.525296	no
TraesCS1A02G127000	TraesCS1A02G127000	-	1A:154007783-154015107	8_6_20	10_1_20	OK	7.3103	7.47448	0.0320423	1.02246	0.077132	0.8928	0.953884	no
TraesCS1A02G127400	TraesCS1A02G127400	-	1A:154574635-154577511	8_6_20	10_1_20	OK	4.25837	3.32626	-0.356403	0.78111	-0.780842	0.1903	0.435446	no
TraesCS1A02G127700	TraesCS1A02G127700	-	1A:155138717-155139587	8_6_20	10_1_20	OK	3.38778	3.70571	0.129408	1.09384	0.222233	0.6989	0.851479	no
TraesCS1A02G127800	TraesCS1A02G127800	-	1A:155143533-155144069	8_6_20	10_1_20	OK	0.602382	1.747	1.53613	2.90015	1.73385	0.0192	0.118628	no
TraesCS1A02G127900	TraesCS1A02G127900	-	1A:155692287-155696863	8_6_20	10_1_20	OK	6.40298	8.27884	0.370686	1.29297	0.903	0.1247	0.346728	no
TraesCS1A02G128100	TraesCS1A02G128100	-	1A:155840660-155858856	8_6_20	10_1_20	OK	3.62923	3.62094	-0.00329804	0.997717	-0.00705789	0.98955	0.994192	no
TraesCS1A02G128300	TraesCS1A02G128300	-	1A:157311795-157316818	8_6_20	10_1_20	OK	3.89454	4.32258	0.150437	1.10991	0.343022	0.5389	0.750158	no
TraesCS1A02G128600	TraesCS1A02G128600	-	1A:157829157-157834887	8_6_20	10_1_20	OK	6.77146	8.06545	0.252289	1.1911	0.613161	0.2844	0.539275	no
TraesCS1A02G128900	TraesCS1A02G128900	-	1A:159516848-159528490	8_6_20	10_1_20	OK	6.845	5.67716	-0.269882	0.829387	-0.617993	0.2787	0.533699	no
TraesCS1A02G129100	TraesCS1A02G129100	-	1A:163382072-163383979	8_6_20	10_1_20	OK	24.0636	28.0279	0.220011	1.16474	0.552065	0.3444	0.595081	no
TraesCS1A02G129200	TraesCS1A02G129200	-	1A:163392856-163397306	8_6_20	10_1_20	OK	5.70307	5.60536	-0.0249338	0.982866	-0.0585602	0.9219	0.966731	no
TraesCS1A02G129300	TraesCS1A02G129300	-	1A:164456206-164469307	8_6_20	10_1_20	OK	1.13594	1.49502	0.396283	1.31611	0.845946	0.14845	0.380899	no
TraesCS1A02G129400	TraesCS1A02G129400	-	1A:165171991-165179858	8_6_20	10_1_20	OK	4.30523	8.00506	0.894821	1.85938	2.12732	0.0005	0.0112155	yes
TraesCS1A02G129500	TraesCS1A02G129500	-	1A:166315707-166322599	8_6_20	10_1_20	OK	2.15702	3.55493	0.720786	1.64808	1.66281	0.00435	0.0473417	yes
TraesCS1A02G129600	TraesCS1A02G129600	-	1A:167150356-167152680	8_6_20	10_1_20	OK	0.347446	1.09453	1.65545	3.15021	2.30736	0.0004	0.00961143	yes
TraesCS1A02G129700	TraesCS1A02G129700	-	1A:167800392-167802344	8_6_20	10_1_20	OK	0.544071	0.494094	-0.139009	0.908143	-0.177353	0.7514	0.881492	no
TraesCS1A02G129800	TraesCS1A02G129800	-	1A:167802985-167804865	8_6_20	10_1_20	OK	4.93583	4.02807	-0.293205	0.816087	-0.567743	0.32885	0.580255	no
TraesCS1A02G130000	TraesCS1A02G130000	-	1A:168443691-168444026	8_6_20	10_1_20	OK	0.891634	0.413989	-1.10686	0.464303	-0.847741	0.1469	0.379	no
TraesCS1A02G130600	TraesCS1A02G130600	-	1A:168548236-168549847	8_6_20	10_1_20	OK	1.87734	2.63691	0.490161	1.4046	0.677624	0.23165	0.48415	no
TraesCS1A02G130700	TraesCS1A02G130700	-	1A:168553547-168590194	8_6_20	10_1_20	OK	0.630477	0.976472	0.631136	1.54878	1.46369	0.0186	0.116471	no
TraesCS1A02G130800	TraesCS1A02G130800	-	1A:169643888-169654254	8_6_20	10_1_20	OK	7.57608	9.03662	0.254333	1.19278	0.641975	0.2725	0.527237	no
TraesCS1A02G130900	TraesCS1A02G130900	-	1A:171006668-171034612	8_6_20	10_1_20	OK	3.81193	3.1309	-0.283945	0.821342	-0.66334	0.24695	0.500795	no
TraesCS1A02G131000	TraesCS1A02G131000	-	1A:171453437-171469888	8_6_20	10_1_20	OK	4.0253	4.92881	0.292143	1.22446	0.726843	0.2115	0.461349	no
TraesCS1A02G131200	TraesCS1A02G131200	-	1A:172185037-172193682	8_6_20	10_1_20	OK	7.31809	8.97291	0.294108	1.22613	0.72105	0.20605	0.454824	no
TraesCS1A02G131300	TraesCS1A02G131300	-	1A:173960779-173978959	8_6_20	10_1_20	OK	3.95431	4.24839	0.103488	1.07437	0.238155	0.6765	0.838717	no
TraesCS1A02G131500	TraesCS1A02G131500	-	1A:175173229-175178988	8_6_20	10_1_20	OK	19.2048	24.1597	0.331135	1.258	0.801126	0.17615	0.417268	no
TraesCS1A02G131600	TraesCS1A02G131600	-	1A:176449532-176462644	8_6_20	10_1_20	OK	0.757332	0.980844	0.373098	1.29513	0.806742	0.1643	0.401506	no
TraesCS1A02G131900	TraesCS1A02G131900	-	1A:177465417-177472573	8_6_20	10_1_20	OK	5.48297	4.6068	-0.25119	0.840203	-0.509044	0.3663	0.614531	no
TraesCS1A02G132000	TraesCS1A02G132000	-	1A:177483604-177485389	8_6_20	10_1_20	OK	0.30439	0.356564	0.228243	1.17141	0.284989	0.6223	0.804748	no
TraesCS1A02G132400	TraesCS1A02G132400	-	1A:179535749-179537296	8_6_20	10_1_20	OK	57.5281	95.8433	0.73641	1.66602	1.61721	0.00585	0.0569198	no
TraesCS1A02G132600	TraesCS1A02G132600	-	1A:181753576-181778463	8_6_20	10_1_20	OK	7.36904	8.14525	0.144481	1.10533	0.360362	0.54345	0.753131	no
TraesCS1A02G133100	TraesCS1A02G133100	-	1A:185141231-185146180	8_6_20	10_1_20	OK	26.5522	18.2796	-0.538603	0.688437	-1.26616	0.02645	0.143795	no
TraesCS1A02G133300	TraesCS1A02G133300	-	1A:186717494-186718766	8_6_20	10_1_20	OK	1.51276	1.58703	0.0691534	1.0491	0.0890002	0.8784	0.947201	no
TraesCS1A02G133400	TraesCS1A02G133400	-	1A:186988725-186996675	8_6_20	10_1_20	OK	10.0075	10.7276	0.100249	1.07196	0.150466	0.7948	0.904718	no
TraesCS1A02G133500	TraesCS1A02G133500	-	1A:188132554-188151899	8_6_20	10_1_20	OK	7.18419	5.53205	-0.377012	0.770031	-0.928585	0.1062	0.317173	no
TraesCS1A02G133700	TraesCS1A02G133700	-	1A:189710003-189722289	8_6_20	10_1_20	OK	7.00836	11.526	0.71774	1.6446	1.75611	0.00495	0.0514773	no
TraesCS1A02G133800	TraesCS1A02G133800	-	1A:189958445-189965406	8_6_20	10_1_20	OK	2.08576	2.52604	0.276303	1.21109	0.683409	0.2483	0.502269	no
TraesCS1A02G133900	TraesCS1A02G133900	-	1A:191855621-191862578	8_6_20	10_1_20	OK	3.0462	2.33121	-0.385932	0.765284	-0.819544	0.14545	0.37685	no
TraesCS1A02G134000	TraesCS1A02G134000	-	1A:193517324-193519141	8_6_20	10_1_20	OK	0.935269	1.30597	0.481665	1.39635	0.912008	0.1259	0.348379	no
TraesCS1A02G134300	TraesCS1A02G134300	-	1A:201744534-201747147	8_6_20	10_1_20	OK	13.1985	15.5944	0.240657	1.18153	0.609726	0.2989	0.552402	no
TraesCS1A02G134500	TraesCS1A02G134500	-	1A:201853520-201865435	8_6_20	10_1_20	OK	4.35519	4.19331	-0.0546467	0.96283	-0.11728	0.83455	0.92473	no
TraesCS1A02G134600	TraesCS1A02G134600	-	1A:202071607-202101947	8_6_20	10_1_20	OK	2.18328	2.32814	0.0926791	1.06635	0.221093	0.7082	0.857255	no
TraesCS1A02G134800	TraesCS1A02G134800	-	1A:204826279-204828720	8_6_20	10_1_20	OK	2.665	2.98643	0.164287	1.12061	0.332234	0.56275	0.766637	no
TraesCS1A02G135100	TraesCS1A02G135100	-	1A:206792053-206805538	8_6_20	10_1_20	OK	0.453988	0.735064	0.695216	1.61913	1.43722	0.0175	0.112236	no
TraesCS1A02G135300	TraesCS1A02G135300	-	1A:208208303-208219356	8_6_20	10_1_20	OK	6.61471	7.05093	0.0921348	1.06595	0.219814	0.7002	0.852251	no
TraesCS1A02G135600	TraesCS1A02G135600	-	1A:208881363-208913608	8_6_20	10_1_20	OK	3.57521	3.34771	-0.0948532	0.936368	-0.226948	0.6953	0.849351	no
TraesCS1A02G135700	TraesCS1A02G135700	-	1A:209353871-209363066	8_6_20	10_1_20	OK	11.9994	10.5978	-0.179193	0.883197	-0.413938	0.47405	0.702342	no
TraesCS1A02G136200	TraesCS1A02G136200	-	1A:213902549-213933580	8_6_20	10_1_20	OK	2.98664	4.95102	0.729204	1.65772	1.85061	0.002	0.0284735	yes
TraesCS1A02G136400	TraesCS1A02G136400	-	1A:216414923-216456832	8_6_20	10_1_20	OK	6.34722	5.93505	-0.0968647	0.935063	-0.205273	0.7208	0.863986	no
TraesCS1A02G136500	TraesCS1A02G136500	-	1A:217610379-217613638	8_6_20	10_1_20	OK	9.30364	9.18986	-0.0177527	0.98777	-0.0437499	0.93965	0.973835	no
TraesCS1A02G136800	TraesCS1A02G136800	-	1A:218522814-218529362	8_6_20	10_1_20	OK	6.18559	4.76004	-0.377939	0.769536	-0.854247	0.1427	0.373376	no
TraesCS1A02G136900	TraesCS1A02G136900	-	1A:219381069-219386762	8_6_20	10_1_20	OK	7.8837	6.9895	-0.173684	0.886576	-0.339829	0.5468	0.755698	no
TraesCS1A02G137000	TraesCS1A02G137000	-	1A:219894325-219900551	8_6_20	10_1_20	OK	3.54507	4.36223	0.299252	1.23051	0.740602	0.2071	0.456084	no
TraesCS1A02G137200	TraesCS1A02G137200	-	1A:221695703-221708351	8_6_20	10_1_20	OK	2.86998	2.67333	-0.1024	0.931482	-0.22204	0.69815	0.851005	no
TraesCS1A02G137300	TraesCS1A02G137300	-	1A:221708688-221709738	8_6_20	10_1_20	OK	1.6015	1.04991	-0.609166	0.655576	-0.800979	0.17	0.409401	no
TraesCS1A02G137400	TraesCS1A02G137400	-	1A:222347194-222369765	8_6_20	10_1_20	OK	3.53247	4.0993	0.214701	1.16046	0.490158	0.3875	0.632489	no
TraesCS1A02G137500	TraesCS1A02G137500	-	1A:223443861-223455182	8_6_20	10_1_20	OK	9.6305	11.9121	0.306741	1.23691	0.538309	0.34515	0.595791	no
TraesCS1A02G137600	TraesCS1A02G137600	-	1A:223826569-223828312	8_6_20	10_1_20	OK	1.01782	1.02556	0.0109353	1.00761	0.0108422	0.95155	0.978789	no
TraesCS1A02G137700	TraesCS1A02G137700	-	1A:223937888-223949190	8_6_20	10_1_20	OK	14.4555	17.9034	0.308609	1.23851	0.774987	0.18495	0.42899	no
TraesCS1A02G137800	TraesCS1A02G137800	-	1A:224802355-224827275	8_6_20	10_1_20	OK	3.9217	5.99753	0.61289	1.52932	1.58047	0.00825	0.0710401	no
TraesCS1A02G137900	TraesCS1A02G137900	-	1A:225507557-225517408	8_6_20	10_1_20	OK	3.0376	3.91379	0.365635	1.28845	0.895255	0.1256	0.347997	no
TraesCS1A02G138000	TraesCS1A02G138000	-	1A:227257401-227268703	8_6_20	10_1_20	OK	2.97443	2.19158	-0.440641	0.736807	-0.813933	0.1615	0.397425	no
TraesCS1A02G138100	TraesCS1A02G138100	-	1A:229168840-229171503	8_6_20	10_1_20	OK	3.20144	2.98501	-0.100984	0.932397	-0.191958	0.73545	0.872243	no
TraesCS1A02G138200	TraesCS1A02G138200	-	1A:230132868-230165911	8_6_20	10_1_20	OK	1.43206	1.97666	0.464971	1.38029	1.00544	0.0834	0.277708	no
TraesCS1A02G138300	TraesCS1A02G138300	-	1A:230469021-230472733	8_6_20	10_1_20	OK	0.352941	0.413538	0.228594	1.17169	0.34287	0.55215	0.759637	no
TraesCS1A02G138400	TraesCS1A02G138400	-	1A:232066556-232074920	8_6_20	10_1_20	OK	2.95015	4.14933	0.492089	1.40648	1.2008	0.04425	0.193883	no
TraesCS1A02G138500	TraesCS1A02G138500	-	1A:232086426-232105328	8_6_20	10_1_20	OK	2.66615	4.03216	0.596798	1.51236	1.41029	0.02015	0.122233	no
TraesCS1A02G138600	TraesCS1A02G138600	-	1A:232333422-232344048	8_6_20	10_1_20	OK	4.53999	4.92011	0.116002	1.08373	0.247288	0.6698	0.834736	no
TraesCS1A02G138800	TraesCS1A02G138800	-	1A:233920830-233925580	8_6_20	10_1_20	OK	25.536	28.7047	0.16875	1.12408	0.406846	0.4914	0.715857	no
TraesCS1A02G139100	TraesCS1A02G139100	-	1A:234210118-234258109	8_6_20	10_1_20	OK	14.3485	18.7463	0.385708	1.3065	0.962102	0.0948	0.298052	no
TraesCS1A02G139200	TraesCS1A02G139200	-	1A:234796294-234799699	8_6_20	10_1_20	OK	2.61286	2.94332	0.171814	1.12647	0.282571	0.6269	0.807565	no
TraesCS1A02G139300	TraesCS1A02G139300	-	1A:234806286-234816413	8_6_20	10_1_20	OK	11.9113	10.2964	-0.21019	0.864423	-0.502908	0.37285	0.620212	no
TraesCS1A02G139400	TraesCS1A02G139400	-	1A:235652143-235689004	8_6_20	10_1_20	OK	1.61795	2.04563	0.338383	1.26434	0.782003	0.1753	0.416087	no
TraesCS1A02G139500	TraesCS1A02G139500	-	1A:236715735-236722781	8_6_20	10_1_20	OK	2.325	3.02724	0.380777	1.30204	0.937511	0.1099	0.32384	no
TraesCS1A02G139600	TraesCS1A02G139600	TBP1	1A:237327510-237330121	8_6_20	10_1_20	OK	17.1053	21.9027	0.356661	1.28046	0.894242	0.12175	0.341867	no
TraesCS1A02G139700	TraesCS1A02G139700	-	1A:237509578-237520090	8_6_20	10_1_20	OK	1.08057	1.04108	-0.0537165	0.963451	-0.0983858	0.8662	0.941023	no
TraesCS1A02G139900	TraesCS1A02G139900	-	1A:237744623-237746433	8_6_20	10_1_20	OK	34.7796	30.9531	-0.168154	0.889981	-0.423502	0.4689	0.698403	no
TraesCS1A02G140600	TraesCS1A02G140600	-	1A:238647817-238652541	8_6_20	10_1_20	OK	0.510733	0.720922	0.497273	1.41154	1.08864	0.0814	0.273973	no
TraesCS1A02G140700	TraesCS1A02G140700	-	1A:238656183-238670642	8_6_20	10_1_20	OK	1.79293	1.26274	-0.50576	0.704289	-0.726042	0.2138	0.463954	no
TraesCS1A02G140900	TraesCS1A02G140900	-	1A:238677152-238690883	8_6_20	10_1_20	OK	3.29761	3.29426	-0.00146803	0.998983	-0.003517	0.99495	0.996771	no
TraesCS1A02G141100	TraesCS1A02G141100	-	1A:238999840-239002573	8_6_20	10_1_20	OK	22.557	18.2547	-0.305304	0.809272	-0.642445	0.2416	0.495435	no
TraesCS1A02G141300	TraesCS1A02G141300	-	1A:239099767-239106130	8_6_20	10_1_20	OK	1.90613	1.11122	-0.778494	0.582975	-1.21692	0.03505	0.169649	no
TraesCS1A02G141400	TraesCS1A02G141400	-	1A:239889250-239903200	8_6_20	10_1_20	OK	3.31001	4.11312	0.313398	1.24263	0.724052	0.21405	0.464236	no
TraesCS1A02G141700	TraesCS1A02G141700	-	1A:241312952-241320936	8_6_20	10_1_20	OK	12.3215	15.5761	0.338158	1.26414	0.874217	0.13915	0.368205	no
TraesCS1A02G141900	TraesCS1A02G141900	-	1A:241677701-241679636	8_6_20	10_1_20	OK	6.86966	6.05592	-0.181893	0.881546	-0.380081	0.5	0.722509	no
TraesCS1A02G142000	TraesCS1A02G142000	-	1A:241983246-241984668	8_6_20	10_1_20	OK	30.1973	18.1085	-0.737756	0.599671	-1.67657	0.0051	0.0524358	no
TraesCS1A02G142200	TraesCS1A02G142200	-	1A:241993074-242013226	8_6_20	10_1_20	OK	1.05341	1.45848	0.4694	1.38453	1.0522	0.07335	0.258702	no
TraesCS1A02G142300	TraesCS1A02G142300	-	1A:242779678-242804845	8_6_20	10_1_20	OK	2.14923	3.32082	0.62772	1.54512	1.30718	0.0255	0.140941	no
TraesCS1A02G142400	TraesCS1A02G142400	-	1A:243160581-243163169	8_6_20	10_1_20	OK	35.4093	33.7948	-0.0673299	0.954403	-0.158276	0.78115	0.897451	no
TraesCS1A02G142500	TraesCS1A02G142500	-	1A:243619555-243624661	8_6_20	10_1_20	OK	8.06304	9.5291	0.241016	1.18182	0.595391	0.30895	0.561533	no
TraesCS1A02G142600	TraesCS1A02G142600	-	1A:243862628-243866339	8_6_20	10_1_20	OK	10.6004	12.461	0.233297	1.17552	0.549744	0.34095	0.59217	no
TraesCS1A02G142700	TraesCS1A02G142700	-	1A:244500834-244503810	8_6_20	10_1_20	OK	2.57177	1.77477	-0.535128	0.690097	-0.881772	0.1252	0.347486	no
TraesCS1A02G142800	TraesCS1A02G142800	-	1A:244506827-244512895	8_6_20	10_1_20	OK	0.538839	0.596897	0.147629	1.10775	0.288417	0.63265	0.811147	no
TraesCS1A02G142900	TraesCS1A02G142900	-	1A:245115338-245118643	8_6_20	10_1_20	OK	10.2403	10.3718	0.0184081	1.01284	0.0450608	0.9366	0.972933	no
TraesCS1A02G143000	TraesCS1A02G143000	-	1A:245518572-245536774	8_6_20	10_1_20	OK	3.59391	3.91167	0.122228	1.08841	0.274432	0.6368	0.813976	no
TraesCS1A02G143100	TraesCS1A02G143100	-	1A:245518572-245536774	8_6_20	10_1_20	OK	2.27037	4.81572	1.08482	2.12111	1.1279	0.0554	0.220132	no
TraesCS1A02G143200	TraesCS1A02G143200	-	1A:246127689-246130525	8_6_20	10_1_20	OK	0.669485	0.778995	0.218563	1.16357	0.41898	0.4749	0.702974	no
TraesCS1A02G143300	TraesCS1A02G143300	-	1A:246689895-246693276	8_6_20	10_1_20	OK	26.4056	21.2322	-0.314588	0.804081	-0.733575	0.19765	0.444621	no
TraesCS1A02G143400	TraesCS1A02G143400	-	1A:247311661-247347178	8_6_20	10_1_20	OK	0.726262	1.27393	0.810724	1.75409	2.01456	0.0009	0.0168092	yes
TraesCS1A02G143500	TraesCS1A02G143500	-	1A:248422287-248426924	8_6_20	10_1_20	OK	2.26695	3.42927	0.597145	1.51272	1.16485	0.0443	0.194014	no
TraesCS1A02G143600	TraesCS1A02G143600	-	1A:248428942-248435410	8_6_20	10_1_20	OK	1.48065	0.866502	-0.772954	0.585218	-1.17052	0.04465	0.194768	no
TraesCS1A02G143700	TraesCS1A02G143700	-	1A:248611975-248616991	8_6_20	10_1_20	OK	1.98874	2.57093	0.370433	1.29274	0.330824	0.58475	0.781512	no
TraesCS1A02G143800	TraesCS1A02G143800	-	1A:248611975-248616991	8_6_20	10_1_20	OK	5.56123	9.12079	0.713754	1.64007	1.34421	0.02345	0.134318	no
TraesCS1A02G143900	TraesCS1A02G143900	-	1A:248877652-248881699	8_6_20	10_1_20	OK	13.5168	17.7565	0.393592	1.31366	0.992778	0.09375	0.296147	no
TraesCS1A02G144000	TraesCS1A02G144000	-	1A:249042635-249057221	8_6_20	10_1_20	OK	1.62347	1.77434	0.128199	1.09293	0.317916	0.58625	0.782525	no
TraesCS1A02G144500	TraesCS1A02G144500	-	1A:250442553-250444366	8_6_20	10_1_20	OK	0.394153	0.443147	0.16903	1.1243	0.212328	0.7686	0.89069	no
TraesCS1A02G144700	TraesCS1A02G144700	-	1A:250550785-250554286	8_6_20	10_1_20	OK	1.85072	2.63721	0.510927	1.42497	0.955821	0.08785	0.285978	no
TraesCS1A02G144800	TraesCS1A02G144800	-	1A:251009016-251018858	8_6_20	10_1_20	OK	4.21479	3.33833	-0.336333	0.792052	-0.833416	0.1497	0.382297	no
TraesCS1A02G145000	TraesCS1A02G145000	-	1A:251334627-251341814	8_6_20	10_1_20	OK	7.17624	10.4048	0.535951	1.4499	1.34155	0.0253	0.140223	no
TraesCS1A02G145300	TraesCS1A02G145300	-	1A:251376252-251377963	8_6_20	10_1_20	OK	0.842226	0.307493	-1.45366	0.365094	-1.71144	0.22865	0.480841	no
TraesCS1A02G145500	TraesCS1A02G145500	-	1A:251558740-251564045	8_6_20	10_1_20	OK	1.50984	2.13087	0.497052	1.41133	1.20356	0.04455	0.194566	no
TraesCS1A02G145600	TraesCS1A02G145600	-	1A:251691124-251692365	8_6_20	10_1_20	OK	0.257911	0.320966	0.315544	1.24448	0.238362	0.687	0.844349	no
TraesCS1A02G145800	TraesCS1A02G145800	-	1A:252281926-252286168	8_6_20	10_1_20	OK	1.428	2.00426	0.489073	1.40354	0.99677	0.09485	0.298161	no
TraesCS1A02G145900	TraesCS1A02G145900	-	1A:252321625-252322000	8_6_20	10_1_20	OK	2.49717	3.28579	0.395944	1.3158	0.43689	0.44505	0.679644	no
TraesCS1A02G146200	TraesCS1A02G146200	-	1A:252502422-252518151	8_6_20	10_1_20	OK	2.68114	3.1458	0.230582	1.17331	0.554977	0.3373	0.58826	no
TraesCS1A02G146600	TraesCS1A02G146600	-	1A:252824561-252828693	8_6_20	10_1_20	OK	13.8905	10.1911	-0.446782	0.733678	-1.07954	0.059	0.22808	no
TraesCS1A02G146800	TraesCS1A02G146800	-	1A:253371506-253372209	8_6_20	10_1_20	OK	3.95918	2.82657	-0.486152	0.713927	-0.775886	0.1759	0.416897	no
TraesCS1A02G146900	TraesCS1A02G146900	-	1A:253378318-253384498	8_6_20	10_1_20	OK	1.75928	1.92593	0.130574	1.09473	0.284032	0.6195	0.803042	no
TraesCS1A02G147000	TraesCS1A02G147000	-	1A:253720396-253722229	8_6_20	10_1_20	OK	112.82	122.472	0.118434	1.08556	0.275823	0.62895	0.808841	no
TraesCS1A02G147400	TraesCS1A02G147400	-	1A:254375409-254383101	8_6_20	10_1_20	OK	2.63574	2.22037	-0.247405	0.84241	-0.507793	0.36365	0.612192	no
TraesCS1A02G147500	TraesCS1A02G147500	-	1A:254383243-254386910	8_6_20	10_1_20	OK	2.6505	3.22489	0.282984	1.21671	0.677675	0.2404	0.494004	no
TraesCS1A02G147600	TraesCS1A02G147600	-	1A:254993095-254995496	8_6_20	10_1_20	OK	0.529849	0.682816	0.365916	1.2887	0.518506	0.36875	0.616503	no
TraesCS1A02G147700	TraesCS1A02G147700	-	1A:254995704-254997527	8_6_20	10_1_20	OK	1.97036	2.22296	0.174025	1.1282	0.333451	0.5683	0.770367	no
TraesCS1A02G148000	TraesCS1A02G148000	-	1A:255478888-255488313	8_6_20	10_1_20	OK	10.7716	12.9747	0.268461	1.20452	0.642966	0.26975	0.524154	no
TraesCS1A02G148100	TraesCS1A02G148100	-	1A:255696083-255701621	8_6_20	10_1_20	OK	0.29143	0.40563	0.477012	1.39186	1.02008	0.0924	0.293609	no
TraesCS1A02G148400	TraesCS1A02G148400	-	1A:255898221-255900059	8_6_20	10_1_20	OK	92.9606	75.5436	-0.29931	0.812641	-0.729286	0.2025	0.450035	no
TraesCS1A02G149100	TraesCS1A02G149100	-	1A:256810437-256816746	8_6_20	10_1_20	OK	2.65782	3.57047	0.425872	1.34338	0.944163	0.1038	0.313311	no
TraesCS1A02G149200	TraesCS1A02G149200	-	1A:256819204-256822875	8_6_20	10_1_20	OK	27.3813	29.5469	0.109814	1.07909	0.273238	0.63785	0.814546	no
TraesCS1A02G149300	TraesCS1A02G149300	-	1A:256823680-256827995	8_6_20	10_1_20	OK	68.1078	30.3052	-1.16825	0.444961	-2.69352	5e-05	0.00195252	yes
TraesCS1A02G149800	TraesCS1A02G149800	-	1A:257551796-257558525	8_6_20	10_1_20	OK	3.90207	4.22988	0.116379	1.08401	0.269023	0.63035	0.809593	no
TraesCS1A02G150100	TraesCS1A02G150100	-	1A:257573020-257574803	8_6_20	10_1_20	OK	0.905444	1.85348	1.03354	2.04704	2.05195	0.0014	0.0223865	yes
TraesCS1A02G150200	TraesCS1A02G150200	-	1A:257960003-257969311	8_6_20	10_1_20	OK	3.92195	2.01967	-0.957449	0.514967	-1.73256	0.00385	0.0437034	yes
TraesCS1A02G150400	TraesCS1A02G150400	-	1A:258157062-258162400	8_6_20	10_1_20	OK	1.44395	1.98875	0.461842	1.3773	0.735755	0.19155	0.437083	no
TraesCS1A02G150500	TraesCS1A02G150500	-	1A:258180020-258181423	8_6_20	10_1_20	OK	0.732268	0.905464	0.306286	1.23652	0.401637	0.49835	0.721328	no
TraesCS1A02G150600	TraesCS1A02G150600	-	1A:258738360-258743663	8_6_20	10_1_20	OK	11.4241	16.9626	0.570275	1.48481	1.42239	0.0161	0.106712	no
TraesCS1A02G150800	TraesCS1A02G150800	-	1A:258857614-258862764	8_6_20	10_1_20	OK	2.6571	1.53476	-0.791839	0.577607	-1.4516	0.0127	0.0924562	no
TraesCS1A02G150900	TraesCS1A02G150900	-	1A:258870777-258881439	8_6_20	10_1_20	OK	6.90819	7.53156	0.124641	1.09024	0.293553	0.60865	0.795929	no
TraesCS1A02G151000	TraesCS1A02G151000	-	1A:259049083-259051454	8_6_20	10_1_20	OK	3.49603	2.81063	-0.314825	0.803949	-0.616858	0.2715	0.526162	no
TraesCS1A02G151100	TraesCS1A02G151100	-	1A:259052025-259066025	8_6_20	10_1_20	OK	0.544693	0.860825	0.660277	1.58039	1.40558	0.0197	0.120613	no
TraesCS1A02G151200	TraesCS1A02G151200	-	1A:259069860-259073887	8_6_20	10_1_20	OK	0.807353	0.88098	0.12591	1.0912	0.252301	0.66685	0.833099	no
TraesCS1A02G151400	TraesCS1A02G151400	-	1A:259994474-259997900	8_6_20	10_1_20	OK	0.827305	0.902866	0.126094	1.09133	0.161073	0.77295	0.893078	no
TraesCS1A02G151500	TraesCS1A02G151500	-	1A:260834118-260835657	8_6_20	10_1_20	OK	2.94889	2.31478	-0.3493	0.784965	-0.70787	0.21885	0.469661	no
TraesCS1A02G151600	TraesCS1A02G151600	-	1A:260836560-260840054	8_6_20	10_1_20	OK	2.78897	3.08026	0.14332	1.10444	0.285029	0.62445	0.806127	no
TraesCS1A02G151700	TraesCS1A02G151700	-	1A:260840506-260841094	8_6_20	10_1_20	OK	4.34817	3.88324	-0.16315	0.893073	-0.229031	0.6951	0.849232	no
TraesCS1A02G152000	TraesCS1A02G152000	-	1A:261130526-261136858	8_6_20	10_1_20	OK	2.63525	2.8596	0.117872	1.08513	0.275086	0.62735	0.807804	no
TraesCS1A02G152100	TraesCS1A02G152100	-	1A:261247063-261250437	8_6_20	10_1_20	OK	12.9402	18.8071	0.539422	1.45339	1.29834	0.0263	0.143261	no
TraesCS1A02G152200	TraesCS1A02G152200	-	1A:261815433-261826427	8_6_20	10_1_20	OK	6.48094	7.15998	0.143752	1.10477	0.323742	0.5689	0.770802	no
TraesCS1A02G152500	TraesCS1A02G152500	-	1A:262819172-262841620	8_6_20	10_1_20	OK	3.94178	5.38169	0.449209	1.36529	1.13918	0.0537	0.216671	no
TraesCS1A02G152900	TraesCS1A02G152900	-	1A:265020364-265029656	8_6_20	10_1_20	OK	0.39481	0.562414	0.510473	1.42452	1.06124	0.06995	0.251464	no
TraesCS1A02G153000	TraesCS1A02G153000	-	1A:265032749-265041635	8_6_20	10_1_20	OK	5.69951	3.282	-0.796261	0.57584	-1.49197	0.01155	0.087327	no
TraesCS1A02G153100	TraesCS1A02G153100	-	1A:265645441-265650746	8_6_20	10_1_20	OK	46.693	39.5759	-0.238584	0.847577	-0.585191	0.31625	0.568322	no
TraesCS1A02G153300	TraesCS1A02G153300	-	1A:267141926-267145892	8_6_20	10_1_20	OK	20.587	17.3462	-0.247114	0.84258	-0.611491	0.2831	0.537865	no
TraesCS1A02G153600	TraesCS1A02G153600	-	1A:267177689-267181184	8_6_20	10_1_20	OK	9.1789	8.51326	-0.10861	0.927481	-0.248646	0.6608	0.829452	no
TraesCS1A02G153900	TraesCS1A02G153900	-	1A:267794535-267804564	8_6_20	10_1_20	OK	8.11548	9.43636	0.217553	1.16276	0.552675	0.34625	0.596483	no
TraesCS1A02G154100	TraesCS1A02G154100	-	1A:268121932-268123732	8_6_20	10_1_20	OK	0.358631	0.464524	0.373253	1.29527	0.613226	0.3173	0.569433	no
TraesCS1A02G154300	TraesCS1A02G154300	-	1A:268914712-268929936	8_6_20	10_1_20	OK	2.9386	3.65354	0.314166	1.24329	0.794958	0.17065	0.410065	no
TraesCS1A02G154400	TraesCS1A02G154400	-	1A:268932111-268937108	8_6_20	10_1_20	OK	28.2601	22.7085	-0.315532	0.803555	-0.746228	0.1965	0.442875	no
TraesCS1A02G154500	TraesCS1A02G154500	-	1A:269567620-269575789	8_6_20	10_1_20	OK	0.567049	0.948443	0.742087	1.67259	1.30101	0.0297	0.154294	no
TraesCS1A02G154600	TraesCS1A02G154600	-	1A:269579981-269582738	8_6_20	10_1_20	OK	1.0206	1.32479	0.376347	1.29805	0.800385	0.1783	0.420251	no
TraesCS1A02G154700	TraesCS1A02G154700	-	1A:269993957-270008325	8_6_20	10_1_20	OK	4.98021	5.86026	0.234757	1.17671	0.599119	0.30525	0.558094	no
TraesCS1A02G154900	TraesCS1A02G154900	-	1A:271619746-271621923	8_6_20	10_1_20	OK	0.663878	1.2181	0.875647	1.83483	0.765935	0.1693	0.408258	no
TraesCS1A02G155000	TraesCS1A02G155000	-	1A:271882591-271891529	8_6_20	10_1_20	OK	3.0919	2.74177	-0.173387	0.886758	-0.347056	0.54075	0.751507	no
TraesCS1A02G155200	TraesCS1A02G155200	-	1A:272611171-272613645	8_6_20	10_1_20	OK	82.4077	120.72	0.550819	1.46492	1.18619	0.04415	0.193605	no
TraesCS1A02G155500	TraesCS1A02G155500	-	1A:274108133-274109975	8_6_20	10_1_20	OK	2.13598	2.32771	0.124016	1.08976	0.241514	0.6754	0.838456	no
TraesCS1A02G155600	TraesCS1A02G155600	-	1A:274781283-274782385	8_6_20	10_1_20	OK	1.5924	2.20953	0.472538	1.38755	0.551542	0.3174	0.569506	no
TraesCS1A02G155900	TraesCS1A02G155900	-	1A:276323724-276325756	8_6_20	10_1_20	OK	1.07836	1.20673	0.162264	1.11904	0.193107	0.7356	0.872285	no
TraesCS1A02G156100	TraesCS1A02G156100	-	1A:276802345-276805966	8_6_20	10_1_20	OK	9.22007	11.9848	0.378354	1.29986	0.885195	0.12425	0.345924	no
TraesCS1A02G156200	TraesCS1A02G156200	-	1A:276862984-276864470	8_6_20	10_1_20	OK	0.57694	0.561163	-0.0399995	0.972655	-0.0404677	0.9523	0.979024	no
TraesCS1A02G156300	TraesCS1A02G156300	-	1A:276967791-276972330	8_6_20	10_1_20	OK	3.17654	2.39109	-0.409786	0.752735	-0.75848	0.19255	0.438348	no
TraesCS1A02G156400	TraesCS1A02G156400	-	1A:277074050-277078322	8_6_20	10_1_20	OK	8.9352	10.2767	0.201807	1.15014	0.450571	0.4147	0.655355	no
TraesCS1A02G156500	TraesCS1A02G156500	-	1A:277629408-277642793	8_6_20	10_1_20	OK	2.2637	2.49384	0.139685	1.10166	0.326868	0.5802	0.778533	no
TraesCS1A02G156600	TraesCS1A02G156600	-	1A:278141902-278145724	8_6_20	10_1_20	OK	7.08334	9.61053	0.440186	1.35678	1.05526	0.0687	0.248758	no
TraesCS1A02G157100	TraesCS1A02G157100	-	1A:278527010-278527579	8_6_20	10_1_20	OK	1.15902	0.806225	-0.523654	0.695608	-0.693214	0.23135	0.483854	no
TraesCS1A02G157500	TraesCS1A02G157500	-	1A:279732250-279742732	8_6_20	10_1_20	OK	11.095	12.0525	0.119422	1.0863	0.294061	0.6066	0.794442	no
TraesCS1A02G157600	TraesCS1A02G157600	-	1A:279824793-279831261	8_6_20	10_1_20	OK	0.313386	1.23768	1.98162	3.94936	3.54387	5e-05	0.00195252	yes
TraesCS1A02G157700	TraesCS1A02G157700	-	1A:279903220-279908684	8_6_20	10_1_20	OK	4.80312	4.94401	0.0417094	1.02933	0.0882796	0.8813	0.948706	no
TraesCS1A02G157800	TraesCS1A02G157800	-	1A:280274429-280276096	8_6_20	10_1_20	OK	2.31691	1.73994	-0.413164	0.750975	-0.654447	0.25325	0.50719	no
TraesCS1A02G157900	TraesCS1A02G157900	-	1A:280602663-280604294	8_6_20	10_1_20	OK	0.86959	0.777668	-0.16118	0.894293	-0.264861	0.64445	0.818651	no
TraesCS1A02G158200	TraesCS1A02G158200	-	1A:281650039-281650769	8_6_20	10_1_20	OK	7.21587	4.79948	-0.588297	0.665128	-0.92489	0.1055	0.315961	no
TraesCS1A02G158300	TraesCS1A02G158300	-	1A:281656688-281659441	8_6_20	10_1_20	OK	22.1705	19.0743	-0.21701	0.860347	-0.488742	0.38785	0.632793	no
TraesCS1A02G158400	TraesCS1A02G158400	-	1A:281887393-281895008	8_6_20	10_1_20	OK	7.531	6.32441	-0.25191	0.839784	-0.572234	0.31725	0.569378	no
TraesCS1A02G158500	TraesCS1A02G158500	-	1A:282545206-282551529	8_6_20	10_1_20	OK	2.88545	3.85755	0.418887	1.3369	0.966461	0.10275	0.311959	no
TraesCS1A02G158600	TraesCS1A02G158600	-	1A:282552836-282554807	8_6_20	10_1_20	OK	21.8656	27.9295	0.353124	1.27732	0.849052	0.1414	0.371129	no
TraesCS1A02G158700	TraesCS1A02G158700	-	1A:282695073-282702388	8_6_20	10_1_20	OK	17.1921	21.1264	0.2973	1.22884	0.698288	0.2453	0.499071	no
TraesCS1A02G158800	TraesCS1A02G158800	-	1A:283842906-283859515	8_6_20	10_1_20	OK	5.10408	4.9567	-0.0422689	0.971126	-0.098273	0.86425	0.940048	no
TraesCS1A02G158900	TraesCS1A02G158900	-	1A:284143662-284151783	8_6_20	10_1_20	OK	2.78529	2.90698	0.0616932	1.04369	0.144867	0.80695	0.910901	no
TraesCS1A02G159100	TraesCS1A02G159100	-	1A:284336840-284337272	8_6_20	10_1_20	OK	80.7684	87.1537	0.10977	1.07906	0.255259	0.6539	0.824985	no
TraesCS1A02G159300	TraesCS1A02G159300	-	1A:284912308-284913734	8_6_20	10_1_20	OK	72.9957	58.3588	-0.322862	0.799482	-0.761365	0.1783	0.420251	no
TraesCS1A02G159400	TraesCS1A02G159400	-	1A:285353557-285356244	8_6_20	10_1_20	OK	0.980411	1.31796	0.426851	1.3443	0.864682	0.14525	0.376719	no
TraesCS1A02G159500	TraesCS1A02G159500	-	1A:285980869-285986701	8_6_20	10_1_20	OK	1.72176	2.77666	0.689466	1.61269	1.51822	0.0105	0.0820281	no
TraesCS1A02G159600	TraesCS1A02G159600	-	1A:286006368-286010711	8_6_20	10_1_20	OK	3.96243	3.94566	-0.00611928	0.995767	-0.0131367	0.98155	0.990407	no
TraesCS1A02G160000	TraesCS1A02G160000	-	1A:287313666-287316063	8_6_20	10_1_20	OK	0.238377	0.362439	0.604495	1.52045	0.951526	0.12055	0.340293	no
TraesCS1A02G160100	TraesCS1A02G160100	-	1A:287542003-287544129	8_6_20	10_1_20	OK	0.894938	0.952529	0.0899747	1.06435	0.160285	0.7778	0.895428	no
TraesCS1A02G160200	TraesCS1A02G160200	-	1A:287681549-287684692	8_6_20	10_1_20	OK	0.473228	0.369758	-0.355955	0.781352	-0.528519	0.3495	0.599377	no
TraesCS1A02G160400	TraesCS1A02G160400	-	1A:287689088-287690564	8_6_20	10_1_20	OK	2.31348	2.79488	0.272725	1.20809	0.562865	0.32795	0.579389	no
TraesCS1A02G160500	TraesCS1A02G160500	-	1A:287691563-287702194	8_6_20	10_1_20	OK	2.79511	3.05599	0.128734	1.09333	0.313268	0.59345	0.786486	no
TraesCS1A02G160600	TraesCS1A02G160600	-	1A:288510415-288520871	8_6_20	10_1_20	OK	1.67362	1.95946	0.227488	1.17079	0.561535	0.3389	0.589934	no
TraesCS1A02G160700	TraesCS1A02G160700	-	1A:288862056-288872048	8_6_20	10_1_20	OK	9.09952	8.93512	-0.0263026	0.981934	-0.0632672	0.9101	0.961603	no
TraesCS1A02G160800	TraesCS1A02G160800	-	1A:289329783-289332889	8_6_20	10_1_20	OK	4.27482	4.56112	0.0935253	1.06697	0.205724	0.7189	0.862778	no
TraesCS1A02G161200	TraesCS1A02G161200	-	1A:290123277-290127360	8_6_20	10_1_20	OK	3.39631	5.95267	0.809571	1.75269	1.76256	0.00225	0.0308155	yes
TraesCS1A02G161300	TraesCS1A02G161300	-	1A:290198892-290201928	8_6_20	10_1_20	OK	5.20071	5.23851	0.0104488	1.00727	0.0231927	0.9664	0.984362	no
TraesCS1A02G161400	TraesCS1A02G161400	-	1A:290202032-290205001	8_6_20	10_1_20	OK	18.0964	8.30016	-1.1245	0.458661	-2.58473	5e-05	0.00195252	yes
TraesCS1A02G161800	TraesCS1A02G161800	-	1A:290549554-290551786	8_6_20	10_1_20	OK	1.53689	0.849373	-0.855542	0.552658	-1.16153	0.0522	0.213063	no
TraesCS1A02G161900	TraesCS1A02G161900	-	1A:290554419-290556043	8_6_20	10_1_20	OK	5.3688	5.16173	-0.0567461	0.96143	-0.116885	0.83075	0.922739	no
TraesCS1A02G162200	TraesCS1A02G162200	-	1A:291242008-291246278	8_6_20	10_1_20	OK	0.887137	1.47822	0.736635	1.66628	1.49487	0.0101	0.0801002	no
TraesCS1A02G162300	TraesCS1A02G162300	-	1A:291248716-291256425	8_6_20	10_1_20	OK	1.3209	1.36055	0.0426738	1.03002	0.0843806	0.8856	0.950408	no
TraesCS1A02G162400	TraesCS1A02G162400	-	1A:291561114-291565971	8_6_20	10_1_20	OK	1.86295	1.78294	-0.0633364	0.957048	-0.115171	0.84375	0.929511	no
TraesCS1A02G162800	TraesCS1A02G162800	-	1A:292077983-292090267	8_6_20	10_1_20	OK	6.15056	7.58825	0.303049	1.23375	0.765218	0.1927	0.438569	no
TraesCS1A02G163200	TraesCS1A02G163200	-	1A:292878942-292881794	8_6_20	10_1_20	OK	12.2917	11.6729	-0.0745203	0.949658	-0.171836	0.761	0.886517	no
TraesCS1A02G163400	TraesCS1A02G163400	-	1A:293707855-293722849	8_6_20	10_1_20	OK	0.913141	1.89874	1.05613	2.07935	2.4272	5e-05	0.00195252	yes
TraesCS1A02G163500	TraesCS1A02G163500	-	1A:293728800-293730405	8_6_20	10_1_20	OK	0.990747	0.962907	-0.0411201	0.9719	-0.0777463	0.89575	0.955066	no
TraesCS1A02G163700	TraesCS1A02G163700	-	1A:294037987-294042332	8_6_20	10_1_20	OK	0.455904	1.52847	1.74529	3.35262	2.94929	5e-05	0.00195252	yes
TraesCS1A02G163900	TraesCS1A02G163900	-	1A:295227959-295232820	8_6_20	10_1_20	OK	1.50095	2.35249	0.648311	1.56733	1.51087	0.00895	0.0744281	no
TraesCS1A02G164000	TraesCS1A02G164000	-	1A:295458804-295464502	8_6_20	10_1_20	OK	7.46889	8.71755	0.223027	1.16718	0.558261	0.3362	0.587383	no
TraesCS1A02G164200	TraesCS1A02G164200	-	1A:295584872-295590785	8_6_20	10_1_20	OK	5.25356	6.27452	0.256209	1.19434	0.640225	0.27595	0.530727	no
TraesCS1A02G164300	TraesCS1A02G164300	-	1A:296204791-296210638	8_6_20	10_1_20	OK	0.328807	0.566559	0.784986	1.72308	1.3952	0.0163	0.107486	no
TraesCS1A02G164400	TraesCS1A02G164400	-	1A:296212248-296215494	8_6_20	10_1_20	OK	4.66386	5.11588	0.133456	1.09692	0.290411	0.609	0.796082	no
TraesCS1A02G164500	TraesCS1A02G164500	-	1A:296237958-296242886	8_6_20	10_1_20	OK	0.0971172	1.01083	3.37967	10.4084	3.33473	0.0002	0.00573693	yes
TraesCS1A02G164600	TraesCS1A02G164600	-	1A:297376880-297381017	8_6_20	10_1_20	OK	5.54768	4.54586	-0.287331	0.819417	-0.609832	0.2913	0.545514	no
TraesCS1A02G164700	TraesCS1A02G164700	-	1A:297696461-297700859	8_6_20	10_1_20	OK	4.26002	3.9442	-0.111128	0.925864	-0.242483	0.65575	0.826223	no
TraesCS1A02G164800	TraesCS1A02G164800	-	1A:297744934-297751007	8_6_20	10_1_20	OK	39.2993	21.5949	-0.863816	0.549497	-2.08979	0.00025	0.00677909	yes
TraesCS1A02G164900	TraesCS1A02G164900	-	1A:297872018-297874932	8_6_20	10_1_20	OK	10.5879	10.3278	-0.0358885	0.975431	-0.0823553	0.88945	0.952233	no
TraesCS1A02G165300	TraesCS1A02G165300	-	1A:298034052-298037445	8_6_20	10_1_20	OK	7.15997	6.97429	-0.0379076	0.974067	-0.0848646	0.884	0.949692	no
TraesCS1A02G165500	TraesCS1A02G165500	-	1A:298108441-298116154	8_6_20	10_1_20	OK	12.4828	13.6345	0.127317	1.09226	0.319259	0.58925	0.784131	no
TraesCS1A02G165600	TraesCS1A02G165600	-	1A:298152316-298155073	8_6_20	10_1_20	OK	1.14816	0.770876	-0.574756	0.6714	-0.861119	0.1379	0.366535	no
TraesCS1A02G165700	TraesCS1A02G165700	-	1A:298557742-298566718	8_6_20	10_1_20	OK	2.9633	4.11157	0.472484	1.3875	0.980629	0.0802	0.271619	no
TraesCS1A02G165800	TraesCS1A02G165800	-	1A:298601922-298610934	8_6_20	10_1_20	OK	16.0244	12.3025	-0.381324	0.767733	-0.912618	0.1165	0.334209	no
TraesCS1A02G165900	TraesCS1A02G165900	-	1A:298613621-298615547	8_6_20	10_1_20	OK	5.30635	5.74489	0.114559	1.08264	0.235132	0.6777	0.839533	no
TraesCS1A02G166100	TraesCS1A02G166100	-	1A:298635519-298636647	8_6_20	10_1_20	OK	0.909353	0.729665	-0.317607	0.8024	-0.427769	0.469	0.698445	no
TraesCS1A02G166900	TraesCS1A02G166900	-	1A:299624484-299657841	8_6_20	10_1_20	OK	1.34827	1.975	0.55074	1.46484	1.36429	0.02185	0.128633	no
TraesCS1A02G167100	TraesCS1A02G167100	-	1A:300003983-300004745	8_6_20	10_1_20	OK	1.08559	0.488938	-1.15076	0.450388	-0.887035	0.1484	0.380855	no
TraesCS1A02G167200	TraesCS1A02G167200	-	1A:300100763-300102768	8_6_20	10_1_20	OK	13.5401	13.4282	-0.0119779	0.991732	-0.0267907	0.9625	0.983047	no
TraesCS1A02G167300	TraesCS1A02G167300	-	1A:300105515-300106916	8_6_20	10_1_20	OK	0.89927	1.69054	0.910659	1.8799	1.3223	0.03175	0.160364	no
TraesCS1A02G167400	TraesCS1A02G167400	-	1A:300107114-300111644	8_6_20	10_1_20	OK	2.33213	3.315	0.507363	1.42145	1.19195	0.04485	0.195068	no
TraesCS1A02G167600	TraesCS1A02G167600	-	1A:300395390-300396164	8_6_20	10_1_20	OK	5.11482	5.3952	0.076993	1.05482	0.13078	0.8183	0.916743	no
TraesCS1A02G168100	TraesCS1A02G168100	-	1A:300856553-300860113	8_6_20	10_1_20	OK	18.6176	14.2111	-0.389644	0.763318	-0.948503	0.09605	0.300501	no
TraesCS1A02G168400	TraesCS1A02G168400	-	1A:301128321-301134198	8_6_20	10_1_20	OK	5.50634	3.5416	-0.636696	0.643184	-1.34959	0.017	0.110371	no
TraesCS1A02G168500	TraesCS1A02G168500	-	1A:301158123-301162597	8_6_20	10_1_20	OK	4.44484	3.57005	-0.316186	0.80319	-0.561616	0.33015	0.581505	no
TraesCS1A02G168600	TraesCS1A02G168600	-	1A:301196753-301200037	8_6_20	10_1_20	OK	36.9718	39.3514	0.089988	1.06436	0.217816	0.70615	0.856081	no
TraesCS1A02G168700	TraesCS1A02G168700	-	1A:301628583-301631797	8_6_20	10_1_20	OK	0.443677	0.883074	0.993025	1.99035	1.68362	0.0063	0.0598139	no
TraesCS1A02G168800	TraesCS1A02G168800	-	1A:301773019-301775767	8_6_20	10_1_20	OK	0.678739	0.901191	0.408975	1.32774	0.724254	0.222	0.473097	no
TraesCS1A02G168900	TraesCS1A02G168900	-	1A:301776168-301779892	8_6_20	10_1_20	OK	4.03361	5.79737	0.523325	1.43726	1.27968	0.03025	0.155937	no
TraesCS1A02G169000	TraesCS1A02G169000	-	1A:301781000-301784189	8_6_20	10_1_20	OK	9.21868	9.64357	0.065007	1.04609	0.163435	0.77205	0.89258	no
TraesCS1A02G169100	TraesCS1A02G169100	-	1A:301857602-301864368	8_6_20	10_1_20	OK	4.87747	7.88437	0.692862	1.61649	1.53691	0.00685	0.063085	no
TraesCS1A02G169200	TraesCS1A02G169200	-	1A:301894090-301894885	8_6_20	10_1_20	OK	3.17663	2.19718	-0.531844	0.69167	-0.703141	0.2214	0.472443	no
TraesCS1A02G169300	TraesCS1A02G169300	-	1A:301895908-301899325	8_6_20	10_1_20	OK	8.11364	4.96596	-0.708276	0.612051	-1.57685	0.0064	0.0603879	no
TraesCS1A02G169500	TraesCS1A02G169500	-	1A:302198138-302200788	8_6_20	10_1_20	OK	11.0101	6.06251	-0.860838	0.550633	-1.80053	0.00185	0.0271369	yes
TraesCS1A02G169600	TraesCS1A02G169600	-	1A:302628522-302639166	8_6_20	10_1_20	OK	3.21386	2.75161	-0.224029	0.856171	-0.449726	0.4377	0.674025	no
TraesCS1A02G170000	TraesCS1A02G170000	-	1A:303727690-303730110	8_6_20	10_1_20	OK	26.4931	23.0338	-0.201865	0.869426	-0.479361	0.4015	0.644321	no
TraesCS1A02G170100	TraesCS1A02G170100	-	1A:303849554-303852175	8_6_20	10_1_20	OK	3.79702	6.19313	0.705802	1.63105	1.43031	0.0137	0.0966092	no
TraesCS1A02G170200	TraesCS1A02G170200	-	1A:303853526-303858626	8_6_20	10_1_20	OK	3.41902	3.73984	0.129392	1.09383	0.289813	0.61595	0.800712	no
TraesCS1A02G170300	TraesCS1A02G170300	-	1A:304029763-304036570	8_6_20	10_1_20	OK	1.73666	2.03409	0.22807	1.17127	0.509972	0.376	0.622774	no
TraesCS1A02G170400	TraesCS1A02G170400	-	1A:304036914-304047086	8_6_20	10_1_20	OK	4.07468	4.99453	0.293661	1.22575	0.750254	0.2033	0.451105	no
TraesCS1A02G170500	TraesCS1A02G170500	-	1A:304996059-304998794	8_6_20	10_1_20	OK	1.51168	3.05135	1.0133	2.01852	2.09283	0.00055	0.0119401	yes
TraesCS1A02G170600	TraesCS1A02G170600	-	1A:305004104-305006483	8_6_20	10_1_20	OK	16.5016	18.0236	0.12728	1.09223	0.299579	0.61485	0.799873	no
TraesCS1A02G170700	TraesCS1A02G170700	-	1A:305326593-305329046	8_6_20	10_1_20	OK	1.06358	1.11283	0.0653	1.0463	0.0852826	0.8852	0.950295	no
TraesCS1A02G170900	TraesCS1A02G170900	-	1A:305363882-305368036	8_6_20	10_1_20	OK	3.19979	2.60418	-0.297148	0.81386	-0.588881	0.2903	0.544608	no
TraesCS1A02G171000	TraesCS1A02G171000	-	1A:305606260-305608388	8_6_20	10_1_20	OK	196.613	99.8674	-0.977269	0.50794	-2.18669	0.0001	0.00338757	yes
TraesCS1A02G171100	TraesCS1A02G171100	-	1A:306106801-306115293	8_6_20	10_1_20	OK	3.66559	4.7776	0.382241	1.30336	0.855198	0.1394	0.368564	no
TraesCS1A02G171200	TraesCS1A02G171200	-	1A:306117844-306120605	8_6_20	10_1_20	OK	3.51296	2.90828	-0.27252	0.827872	-0.564314	0.3262	0.577722	no
TraesCS1A02G171300	TraesCS1A02G171300	-	1A:306149737-306151032	8_6_20	10_1_20	OK	2.44529	1.25064	-0.967334	0.51145	-1.26614	0.03305	0.163962	no
TraesCS1A02G171400	TraesCS1A02G171400	-	1A:306550346-306553305	8_6_20	10_1_20	OK	10.4504	11.4298	0.129241	1.09372	0.235499	0.68295	0.842072	no
TraesCS1A02G171500	TraesCS1A02G171500	-	1A:306637418-306644050	8_6_20	10_1_20	OK	1.06558	0.999039	-0.0930321	0.93755	-0.174908	0.76045	0.8863	no
TraesCS1A02G171600	TraesCS1A02G171600	-	1A:306684327-306684652	8_6_20	10_1_20	OK	3.56765	3.96438	0.152119	1.1112	0.158592	0.77605	0.894656	no
TraesCS1A02G171700	TraesCS1A02G171700	-	1A:307033683-307041155	8_6_20	10_1_20	OK	1.53353	2.01968	0.397273	1.31702	0.840001	0.1526	0.385949	no
TraesCS1A02G171800	TraesCS1A02G171800	-	1A:307043473-307044677	8_6_20	10_1_20	OK	1.08699	0.849664	-0.355379	0.781664	-0.477458	0.4123	0.653502	no
TraesCS1A02G172100	TraesCS1A02G172100	-	1A:307700420-307707523	8_6_20	10_1_20	OK	2.47197	4.17798	0.757143	1.69014	1.83005	0.0022	0.0303889	yes
TraesCS1A02G172300	TraesCS1A02G172300	-	1A:308202619-308211209	8_6_20	10_1_20	OK	4.75565	4.28947	-0.148844	0.901973	-0.346114	0.5535	0.76025	no
TraesCS1A02G172700	TraesCS1A02G172700	-	1A:308571440-308576188	8_6_20	10_1_20	OK	39.8981	26.9165	-0.567829	0.674631	-1.26112	0.0252	0.139923	no
TraesCS1A02G172800	TraesCS1A02G172800	-	1A:308786781-308787045	8_6_20	10_1_20	OK	1.96555	1.7578	-0.161167	0.894301	-0.148171	0.79665	0.90563	no
TraesCS1A02G173000	TraesCS1A02G173000	-	1A:308810894-308811509	8_6_20	10_1_20	OK	3.15538	1.02628	-1.62039	0.325248	-2.13899	0.0007	0.0140555	yes
TraesCS1A02G173100	TraesCS1A02G173100	-	1A:308812573-308816474	8_6_20	10_1_20	OK	69.1443	37.0555	-0.899921	0.535916	-1.80023	0.0022	0.0303889	yes
TraesCS1A02G173200	TraesCS1A02G173200	-	1A:308950730-308953133	8_6_20	10_1_20	OK	18.2192	14.1364	-0.366046	0.775906	-0.888778	0.1258	0.348268	no
TraesCS1A02G173400	TraesCS1A02G173400	-	1A:309401614-309403447	8_6_20	10_1_20	OK	98.5454	110.14	0.160485	1.11766	0.391795	0.49335	0.717239	no
TraesCS1A02G173500	TraesCS1A02G173500	-	1A:309457555-309466082	8_6_20	10_1_20	OK	1.98864	1.69552	-0.230054	0.852603	-0.456713	0.42195	0.661248	no
TraesCS1A02G173600	TraesCS1A02G173600	-	1A:309740230-309741734	8_6_20	10_1_20	OK	0.654491	0.338113	-0.952865	0.516606	-1.07547	0.07105	0.253924	no
TraesCS1A02G173700	TraesCS1A02G173700	-	1A:309742788-309758319	8_6_20	10_1_20	OK	3.66701	2.63755	-0.475404	0.719265	-1.05611	0.0579	0.225632	no
TraesCS1A02G173800	TraesCS1A02G173800	-	1A:309789691-309791565	8_6_20	10_1_20	OK	0.870928	0.51479	-0.758568	0.591083	-0.905698	0.11685	0.334617	no
TraesCS1A02G174000	TraesCS1A02G174000	-	1A:310130104-310255049	8_6_20	10_1_20	OK	8.49175	10.2915	0.277323	1.21194	0.577616	0.31905	0.571072	no
TraesCS1A02G174100	TraesCS1A02G174100	-	1A:311059508-311060627	8_6_20	10_1_20	OK	0.752956	1.31336	0.802627	1.74427	0.981379	0.0924	0.293609	no
TraesCS1A02G174500	TraesCS1A02G174500	-	1A:311812455-311816565	8_6_20	10_1_20	OK	1.01571	1.96221	0.949995	1.93187	1.63341	0.0073	0.0656864	no
TraesCS1A02G174600	TraesCS1A02G174600	-	1A:311846859-311852943	8_6_20	10_1_20	OK	6.60714	9.0661	0.456456	1.37217	1.16769	0.0499	0.207573	no
TraesCS1A02G174700	TraesCS1A02G174700	-	1A:312159892-312161436	8_6_20	10_1_20	OK	77.54	82.1181	0.0827605	1.05904	0.200626	0.71655	0.861312	no
TraesCS1A02G174900	TraesCS1A02G174900	-	1A:312583633-312607067	8_6_20	10_1_20	OK	1.08318	1.41324	0.383732	1.30471	0.471082	0.40655	0.648569	no
TraesCS1A02G175000	TraesCS1A02G175000	-	1A:312772249-312777623	8_6_20	10_1_20	OK	13.4415	10.1974	-0.398501	0.758646	-0.969552	0.0887	0.287584	no
TraesCS1A02G175200	TraesCS1A02G175200	-	1A:313161459-313162228	8_6_20	10_1_20	OK	508.397	443.456	-0.197165	0.872263	-0.411118	0.47555	0.703559	no
TraesCS1A02G175500	TraesCS1A02G175500	-	1A:313489230-313491849	8_6_20	10_1_20	OK	14.3398	11.646	-0.300197	0.812141	-0.713806	0.2179	0.468715	no
TraesCS1A02G175700	TraesCS1A02G175700	-	1A:313738700-313751739	8_6_20	10_1_20	OK	1.2333	1.64727	0.417553	1.33566	0.774193	0.1892	0.434093	no
TraesCS1A02G175800	TraesCS1A02G175800	-	1A:313738700-313751739	8_6_20	10_1_20	OK	6.35384	5.70261	-0.156005	0.897507	-0.214681	0.70885	0.857534	no
TraesCS1A02G175900	TraesCS1A02G175900	-	1A:313903530-313912668	8_6_20	10_1_20	OK	2.64854	3.3186	0.325377	1.25299	0.775286	0.1809	0.423848	no
TraesCS1A02G176000	TraesCS1A02G176000	-	1A:314428209-314432375	8_6_20	10_1_20	OK	1.38818	1.88109	0.438374	1.35508	0.697392	0.2296	0.481687	no
TraesCS1A02G176200	TraesCS1A02G176200	-	1A:314511389-314513466	8_6_20	10_1_20	OK	3.0738	3.93744	0.357233	1.28097	0.740703	0.19075	0.436063	no
TraesCS1A02G176300	TraesCS1A02G176300	-	1A:314620482-314624358	8_6_20	10_1_20	OK	0.11879	0.599703	2.33583	5.04841	2.09307	0.00575	0.0563341	no
TraesCS1A02G176500	TraesCS1A02G176500	-	1A:315834150-315840625	8_6_20	10_1_20	OK	15.2585	15.2843	0.00243448	1.00169	0.00571216	0.99125	0.994933	no
TraesCS1A02G176700	TraesCS1A02G176700	-	1A:317810557-317815516	8_6_20	10_1_20	OK	22.5808	20.5768	-0.134074	0.911255	-0.327872	0.56445	0.767677	no
TraesCS1A02G176800	TraesCS1A02G176800	-	1A:319077589-319079046	8_6_20	10_1_20	OK	11.444	11.8657	0.0522038	1.03685	0.116566	0.83825	0.926353	no
TraesCS1A02G176900	TraesCS1A02G176900	-	1A:319079822-319087554	8_6_20	10_1_20	OK	2.34745	1.82031	-0.366907	0.775443	-0.778701	0.17405	0.414629	no
TraesCS1A02G177000	TraesCS1A02G177000	-	1A:319319607-319321634	8_6_20	10_1_20	OK	34.051	28.734	-0.244937	0.843853	-0.58413	0.30555	0.558379	no
TraesCS1A02G177100	TraesCS1A02G177100	-	1A:319445758-319447575	8_6_20	10_1_20	OK	6.0741	4.42539	-0.456865	0.728568	-0.90096	0.12025	0.339826	no
TraesCS1A02G177300	TraesCS1A02G177300	-	1A:319887493-319889455	8_6_20	10_1_20	OK	3.86096	3.87005	0.003389	1.00235	0.0065692	0.9935	0.99604	no
TraesCS1A02G177400	TraesCS1A02G177400	-	1A:320222698-320224716	8_6_20	10_1_20	OK	4.51536	4.99338	0.145176	1.10587	0.345277	0.55605	0.761769	no
TraesCS1A02G177500	TraesCS1A02G177500	-	1A:320333953-320338598	8_6_20	10_1_20	OK	6.16092	9.30817	0.595352	1.51084	1.26492	0.031	0.158173	no
TraesCS1A02G177600	TraesCS1A02G177600	-	1A:320479859-320494972	8_6_20	10_1_20	OK	4.2671	5.25509	0.300459	1.23154	0.756422	0.1884	0.433234	no
TraesCS1A02G177700	TraesCS1A02G177700	-	1A:320891333-320895519	8_6_20	10_1_20	OK	7.50099	6.80492	-0.140503	0.907203	-0.342134	0.55405	0.760754	no
TraesCS1A02G177800	TraesCS1A02G177800	-	1A:321110254-321114846	8_6_20	10_1_20	OK	7.74406	4.91787	-0.655056	0.635051	-1.42495	0.0131	0.0941166	no
TraesCS1A02G178100	TraesCS1A02G178100	-	1A:321402668-321412297	8_6_20	10_1_20	OK	2.81925	3.48477	0.305756	1.23607	0.772143	0.1843	0.428218	no
TraesCS1A02G178200	TraesCS1A02G178200	-	1A:321875569-321880525	8_6_20	10_1_20	OK	6.07778	7.7115	0.343466	1.2688	0.77461	0.17935	0.421681	no
TraesCS1A02G178300	TraesCS1A02G178300	-	1A:321882665-321888083	8_6_20	10_1_20	OK	4.58272	4.35363	-0.0739847	0.95001	-0.17856	0.7603	0.886276	no
TraesCS1A02G178400	TraesCS1A02G178400	-	1A:322572274-322577295	8_6_20	10_1_20	OK	1.07165	1.75073	0.708123	1.63368	1.42507	0.01695	0.110169	no
TraesCS1A02G178600	TraesCS1A02G178600	-	1A:323189042-323192810	8_6_20	10_1_20	OK	0.30107	0.384105	0.351402	1.2758	0.548757	0.3542	0.603532	no
TraesCS1A02G178700	TraesCS1A02G178700	-	1A:323204776-323205142	8_6_20	10_1_20	OK	1.67851	1.6258	-0.0460298	0.968598	-0.0394808	0.9395	0.973818	no
TraesCS1A02G179000	TraesCS1A02G179000	-	1A:323642133-323645469	8_6_20	10_1_20	OK	39.89	47.882	0.263454	1.20035	0.629546	0.2723	0.526991	no
TraesCS1A02G179100	TraesCS1A02G179100	-	1A:323894491-323894761	8_6_20	10_1_20	OK	0.200756	0.72509	1.85272	3.6118	1.45533	0.3121	0.564447	no
TraesCS1A02G179400	TraesCS1A02G179400	-	1A:324490253-324490897	8_6_20	10_1_20	OK	23.6134	23.83	0.013173	1.00917	0.0279188	0.96335	0.983219	no
TraesCS1A02G179500	TraesCS1A02G179500	-	1A:324494214-324498371	8_6_20	10_1_20	OK	3.73705	3.24868	-0.202046	0.869317	-0.365072	0.52605	0.741124	no
TraesCS1A02G179600	TraesCS1A02G179600	-	1A:324498892-324501933	8_6_20	10_1_20	OK	9.90259	9.6746	-0.0336045	0.976976	-0.085768	0.8861	0.95077	no
TraesCS1A02G179700	TraesCS1A02G179700	-	1A:324609924-324619770	8_6_20	10_1_20	OK	4.00175	3.48294	-0.200326	0.870354	-0.470435	0.39405	0.638118	no
TraesCS1A02G180000	TraesCS1A02G180000	-	1A:325032421-325033066	8_6_20	10_1_20	OK	5.48993	8.54835	0.638857	1.5571	0.980832	0.09335	0.29543	no
TraesCS1A02G180100	TraesCS1A02G180100	-	1A:325036710-325049320	8_6_20	10_1_20	OK	11.6535	11.1278	-0.0665994	0.954886	-0.0925679	0.8727	0.944178	no
TraesCS1A02G180200	TraesCS1A02G180200	-	1A:325036710-325049320	8_6_20	10_1_20	OK	1.75378	2.39918	0.452072	1.368	0.825423	0.16375	0.400634	no
TraesCS1A02G180300	TraesCS1A02G180300	-	1A:325049786-325054523	8_6_20	10_1_20	OK	3.5839	4.16577	0.21705	1.16235	0.505526	0.38915	0.634023	no
TraesCS1A02G180400	TraesCS1A02G180400	-	1A:325782119-325788800	8_6_20	10_1_20	OK	0.836414	0.923118	0.142298	1.10366	0.262534	0.65325	0.824397	no
TraesCS1A02G180500	TraesCS1A02G180500	-	1A:326199376-326214529	8_6_20	10_1_20	OK	2.84114	3.11575	0.133112	1.09666	0.323141	0.5745	0.774502	no
TraesCS1A02G180800	TraesCS1A02G180800	-	1A:327005243-327018031	8_6_20	10_1_20	OK	11.8707	9.24293	-0.360977	0.778637	-0.721719	0.2067	0.455566	no
TraesCS1A02G181000	TraesCS1A02G181000	-	1A:327005243-327018031	8_6_20	10_1_20	OK	11.0248	8.58929	-0.36014	0.779089	-0.329149	0.5529	0.760007	no
TraesCS1A02G181100	TraesCS1A02G181100	-	1A:327271127-327271956	8_6_20	10_1_20	OK	111.155	67.7247	-0.714818	0.609282	-1.74047	0.002	0.0284735	yes
TraesCS1A02G181400	TraesCS1A02G181400	-	1A:327525811-327531391	8_6_20	10_1_20	OK	3.46322	4.32178	0.31951	1.24791	0.499962	0.39475	0.638735	no
TraesCS1A02G181500	TraesCS1A02G181500	-	1A:327525811-327531391	8_6_20	10_1_20	OK	20.4739	26.8357	0.390366	1.31073	0.769171	0.18675	0.431453	no
TraesCS1A02G181600	TraesCS1A02G181600	-	1A:327531616-327537648	8_6_20	10_1_20	OK	1.92962	2.26137	0.228883	1.17193	0.445708	0.42505	0.6634	no
TraesCS1A02G181700	TraesCS1A02G181700	-	1A:327712387-327713606	8_6_20	10_1_20	OK	4.03976	2.70737	-0.577377	0.670181	-0.963036	0.09935	0.305861	no
TraesCS1A02G181900	TraesCS1A02G181900	-	1A:328244900-328253761	8_6_20	10_1_20	OK	4.38269	5.68349	0.37496	1.2968	0.949539	0.1043	0.314085	no
TraesCS1A02G182000	TraesCS1A02G182000	-	1A:328254104-328257572	8_6_20	10_1_20	OK	3.81838	4.63735	0.280341	1.21448	0.618592	0.28045	0.535326	no
TraesCS1A02G182100	TraesCS1A02G182100	-	1A:328713962-328716840	8_6_20	10_1_20	OK	2.41225	3.23332	0.422639	1.34038	0.845494	0.1392	0.368304	no
TraesCS1A02G182200	TraesCS1A02G182200	-	1A:328840892-328842295	8_6_20	10_1_20	OK	0.684712	0.503622	-0.443157	0.735523	-0.527189	0.3691	0.616839	no
TraesCS1A02G182300	TraesCS1A02G182300	-	1A:329246840-329249014	8_6_20	10_1_20	OK	3.89998	4.12645	0.0814348	1.05807	0.149021	0.7895	0.902381	no
TraesCS1A02G182400	TraesCS1A02G182400	-	1A:330082864-330086356	8_6_20	10_1_20	OK	27.8398	31.9047	0.19662	1.14601	0.483545	0.41075	0.652274	no
TraesCS1A02G182500	TraesCS1A02G182500	-	1A:330087478-330088533	8_6_20	10_1_20	OK	2.99318	4.67251	0.642516	1.56105	1.09013	0.05975	0.229892	no
TraesCS1A02G182600	TraesCS1A02G182600	-	1A:330686906-330688311	8_6_20	10_1_20	OK	0.906649	0.647322	-0.486061	0.713972	-0.519265	0.3538	0.603346	no
TraesCS1A02G182700	TraesCS1A02G182700	-	1A:330765991-330771472	8_6_20	10_1_20	OK	3.2111	3.08256	-0.0589351	0.959972	-0.129383	0.8187	0.916919	no
TraesCS1A02G182800	TraesCS1A02G182800	-	1A:331233349-331237174	8_6_20	10_1_20	OK	1.12564	1.2615	0.16439	1.12069	0.296829	0.6034	0.792259	no
TraesCS1A02G182900	TraesCS1A02G182900	-	1A:331269458-331273223	8_6_20	10_1_20	OK	19.7698	17.5893	-0.168599	0.889706	-0.403061	0.4754	0.703409	no
TraesCS1A02G183000	TraesCS1A02G183000	-	1A:331318065-331323293	8_6_20	10_1_20	OK	3.51979	3.81995	0.118064	1.08528	0.273292	0.62575	0.806757	no
TraesCS1A02G183300	TraesCS1A02G183300	-	1A:332382633-332384185	8_6_20	10_1_20	OK	0.337492	0.248553	-0.441299	0.736471	-0.341791	0.54805	0.756597	no
TraesCS1A02G183400	TraesCS1A02G183400	-	1A:333134460-333139522	8_6_20	10_1_20	OK	15.4813	9.47088	-0.70896	0.611761	-1.57518	0.0078	0.068559	no
TraesCS1A02G183800	TraesCS1A02G183800	-	1A:333613053-333627407	8_6_20	10_1_20	OK	3.0743	4.12333	0.423553	1.34123	1.08176	0.0713	0.254363	no
TraesCS1A02G183900	TraesCS1A02G183900	-	1A:333868547-333886602	8_6_20	10_1_20	OK	1.9226	2.62386	0.448633	1.36475	0.979881	0.08885	0.287893	no
TraesCS1A02G184000	TraesCS1A02G184000	-	1A:333913244-333914392	8_6_20	10_1_20	OK	1.97736	2.19571	0.151109	1.11042	0.221077	0.69675	0.850156	no
TraesCS1A02G184100	TraesCS1A02G184100	-	1A:333917301-333922150	8_6_20	10_1_20	OK	5.29088	6.12568	0.211363	1.15778	0.521229	0.3797	0.62567	no
TraesCS1A02G184300	TraesCS1A02G184300	-	1A:334200700-334205333	8_6_20	10_1_20	OK	21.272	19.2048	-0.147489	0.90282	-0.354225	0.54215	0.752318	no
TraesCS1A02G184500	TraesCS1A02G184500	-	1A:334446533-334452739	8_6_20	10_1_20	OK	6.70866	7.06835	0.0753493	1.05362	0.188943	0.74255	0.876782	no
TraesCS1A02G184600	TraesCS1A02G184600	-	1A:335012316-335034601	8_6_20	10_1_20	OK	5.41359	4.88772	-0.147424	0.902861	-0.364831	0.5157	0.733416	no
TraesCS1A02G184800	TraesCS1A02G184800	-	1A:335542105-335543221	8_6_20	10_1_20	OK	0.904975	1.11758	0.304433	1.23493	0.505612	0.39155	0.636004	no
TraesCS1A02G184900	TraesCS1A02G184900	-	1A:335545265-335546654	8_6_20	10_1_20	OK	3.94998	2.55651	-0.62767	0.647221	-1.01375	0.07805	0.267397	no
TraesCS1A02G185100	TraesCS1A02G185100	-	1A:335825933-335829117	8_6_20	10_1_20	OK	2.66698	1.94182	-0.457799	0.728096	-0.810048	0.16275	0.399164	no
TraesCS1A02G185300	TraesCS1A02G185300	-	1A:335830803-335836281	8_6_20	10_1_20	OK	3.03704	3.84468	0.340197	1.26593	0.799046	0.165	0.402353	no
TraesCS1A02G185400	TraesCS1A02G185400	-	1A:336213580-336214675	8_6_20	10_1_20	OK	1.8246	1.1259	-0.696499	0.617068	-0.853759	0.1532	0.38654	no
TraesCS1A02G185500	TraesCS1A02G185500	-	1A:336237671-336240333	8_6_20	10_1_20	OK	0.552516	0.56081	0.0214946	1.01501	0.0370086	0.9501	0.978131	no
TraesCS1A02G185800	TraesCS1A02G185800	-	1A:336607632-336611079	8_6_20	10_1_20	OK	2.01957	0.83172	-1.27988	0.41183	-1.82523	0.0033	0.0394999	yes
TraesCS1A02G185900	TraesCS1A02G185900	-	1A:337007360-337017141	8_6_20	10_1_20	OK	3.8984	4.0119	0.0414021	1.02911	0.101988	0.85885	0.937196	no
TraesCS1A02G186000	TraesCS1A02G186000	-	1A:337150070-337152543	8_6_20	10_1_20	OK	0.168566	0.31616	0.907346	1.87559	0.832121	0.1617	0.397799	no
TraesCS1A02G186100	TraesCS1A02G186100	-	1A:337300646-337301870	8_6_20	10_1_20	OK	2.49064	3.8663	0.634436	1.55233	1.22289	0.05645	0.222446	no
TraesCS1A02G186200	TraesCS1A02G186200	-	1A:337628886-337629897	8_6_20	10_1_20	OK	1.66073	0.868271	-0.935601	0.522825	-1.23742	0.03375	0.166043	no
TraesCS1A02G186500	TraesCS1A02G186500	-	1A:337657365-337658581	8_6_20	10_1_20	OK	4.24939	2.57196	-0.724387	0.605254	-1.40879	0.0189	0.117551	no
TraesCS1A02G186700	TraesCS1A02G186700	-	1A:337703102-337704240	8_6_20	10_1_20	OK	0.258746	0.780133	1.59219	3.01507	1.52122	0.016	0.106268	no
TraesCS1A02G186800	TraesCS1A02G186800	-	1A:337775913-337777000	8_6_20	10_1_20	OK	3.36641	4.89344	0.539638	1.45361	0.96205	0.0996	0.306257	no
TraesCS1A02G187000	TraesCS1A02G187000	-	1A:337947842-337949587	8_6_20	10_1_20	OK	0.389594	0.394213	0.0170056	1.01186	0.0206569	0.97065	0.985924	no
TraesCS1A02G187100	TraesCS1A02G187100	-	1A:337981556-337987708	8_6_20	10_1_20	OK	0.53198	0.413801	-0.362432	0.777852	-0.466378	0.4136	0.65449	no
TraesCS1A02G187300	TraesCS1A02G187300	-	1A:338214691-338217213	8_6_20	10_1_20	OK	19.9414	27.5576	0.466689	1.38193	1.12338	0.0543	0.217744	no
TraesCS1A02G187400	TraesCS1A02G187400	-	1A:338581947-338590787	8_6_20	10_1_20	OK	0.941252	1.53066	0.701501	1.6262	0.857077	0.165	0.402353	no
TraesCS1A02G187500	TraesCS1A02G187500	-	1A:338581947-338590787	8_6_20	10_1_20	OK	2.76036	2.64384	-0.0622255	0.957786	-0.0711739	0.90185	0.957804	no
TraesCS1A02G187600	TraesCS1A02G187600	-	1A:338593152-338597314	8_6_20	10_1_20	OK	0.634738	1.23677	0.962348	1.94848	1.6019	0.0071	0.0644868	no
TraesCS1A02G187700	TraesCS1A02G187700	-	1A:338600465-338600819	8_6_20	10_1_20	OK	5.12928	3.90295	-0.394189	0.760917	-0.424988	0.4267	0.664671	no
TraesCS1A02G187800	TraesCS1A02G187800	-	1A:338833036-338836486	8_6_20	10_1_20	OK	3.36136	1.92909	-0.801121	0.573903	-1.31362	0.0234	0.134138	no
TraesCS1A02G188000	TraesCS1A02G188000	-	1A:339483295-339484492	8_6_20	10_1_20	OK	2.9264	6.29894	1.10598	2.15245	1.70651	0.0055	0.0549139	no
TraesCS1A02G188200	TraesCS1A02G188200	-	1A:340010732-340014644	8_6_20	10_1_20	OK	5.38874	6.70225	0.314697	1.24375	0.714457	0.21715	0.467743	no
TraesCS1A02G188400	TraesCS1A02G188400	-	1A:340249594-340250151	8_6_20	10_1_20	OK	7.67109	9.79439	0.352524	1.27679	0.660348	0.241	0.494641	no
TraesCS1A02G188500	TraesCS1A02G188500	-	1A:340409311-340413789	8_6_20	10_1_20	OK	12.5587	11.4626	-0.131755	0.91272	-0.293007	0.61255	0.798259	no
TraesCS1A02G188600	TraesCS1A02G188600	-	1A:340415025-340428765	8_6_20	10_1_20	OK	5.8197	4.47761	-0.378214	0.769389	-0.787108	0.15775	0.392862	no
TraesCS1A02G188700	TraesCS1A02G188700	-	1A:341015025-341017660	8_6_20	10_1_20	OK	12.9585	9.38499	-0.465467	0.724237	-1.08067	0.05725	0.224273	no
TraesCS1A02G188800	TraesCS1A02G188800	-	1A:341867720-341871890	8_6_20	10_1_20	OK	3.58845	5.32899	0.570501	1.48504	1.2906	0.02395	0.135881	no
TraesCS1A02G188900	TraesCS1A02G188900	-	1A:341872093-341873949	8_6_20	10_1_20	OK	5.56752	4.92816	-0.175985	0.885163	-0.328335	0.57105	0.772093	no
TraesCS1A02G189000	TraesCS1A02G189000	-	1A:342379979-342384645	8_6_20	10_1_20	OK	2.33685	3.41447	0.547092	1.46114	1.22823	0.0406	0.184219	no
TraesCS1A02G189100	TraesCS1A02G189100	-	1A:342387314-342391668	8_6_20	10_1_20	OK	14.4884	13.3521	-0.117835	0.92157	-0.286246	0.61515	0.800084	no
TraesCS1A02G189200	TraesCS1A02G189200	-	1A:342391688-342393474	8_6_20	10_1_20	OK	4.13283	1.59809	-1.37078	0.386682	-2.20699	0.00035	0.00873179	yes
TraesCS1A02G189300	TraesCS1A02G189300	-	1A:342433544-342435218	8_6_20	10_1_20	OK	0.691993	0.285715	-1.27618	0.412887	-1.33156	0.0283	0.149592	no
TraesCS1A02G189500	TraesCS1A02G189500	-	1A:342875130-342878854	8_6_20	10_1_20	OK	0.656706	1.03499	0.656293	1.57603	1.06122	0.08695	0.28434	no
TraesCS1A02G189600	TraesCS1A02G189600	-	1A:343389703-343395042	8_6_20	10_1_20	OK	3.44917	3.9661	0.201473	1.14987	0.461158	0.41915	0.659102	no
TraesCS1A02G189700	TraesCS1A02G189700	-	1A:343395335-343397180	8_6_20	10_1_20	OK	0.38236	0.166564	-1.19885	0.435622	-1.02223	0.08055	0.27228	no
TraesCS1A02G189900	TraesCS1A02G189900	-	1A:343614781-343621756	8_6_20	10_1_20	OK	0.46341	0.501332	0.113475	1.08183	0.153557	0.7922	0.903581	no
TraesCS1A02G190000	TraesCS1A02G190000	-	1A:343614781-343621756	8_6_20	10_1_20	OK	0.218715	0.357646	0.709478	1.63521	0.470818	0.2824	0.537133	no
TraesCS1A02G190100	TraesCS1A02G190100	-	1A:343673958-343676434	8_6_20	10_1_20	OK	0.700337	0.78178	0.158714	1.11629	0.233756	0.69115	0.847063	no
TraesCS1A02G190200	TraesCS1A02G190200	-	1A:343680836-343685974	8_6_20	10_1_20	OK	4.44081	6.09959	0.45789	1.37353	1.11169	0.0582	0.226238	no
TraesCS1A02G190400	TraesCS1A02G190400	-	1A:344189325-344189787	8_6_20	10_1_20	OK	9.78405	16.2136	0.728698	1.65714	1.25926	0.02665	0.144557	no
TraesCS1A02G190500	TraesCS1A02G190500	-	1A:344290257-344294613	8_6_20	10_1_20	OK	3.29965	6.05332	0.875411	1.83453	2.07665	0.00095	0.0174124	yes
TraesCS1A02G190700	TraesCS1A02G190700	-	1A:344480198-344488546	8_6_20	10_1_20	OK	2.44458	3.74343	0.614776	1.53132	1.54907	0.00835	0.0715403	no
TraesCS1A02G190800	TraesCS1A02G190800	-	1A:345108252-345116586	8_6_20	10_1_20	OK	7.71744	9.23376	0.258796	1.19648	0.653316	0.2614	0.515436	no
TraesCS1A02G190900	TraesCS1A02G190900	-	1A:345167844-345172017	8_6_20	10_1_20	OK	7.4188	10.4634	0.496098	1.41039	1.14551	0.04385	0.192844	no
TraesCS1A02G191000	TraesCS1A02G191000	-	1A:345299959-345304595	8_6_20	10_1_20	OK	1.24746	1.08558	-0.200521	0.870236	-0.32794	0.5664	0.769081	no
TraesCS1A02G191300	TraesCS1A02G191300	-	1A:345783581-345786960	8_6_20	10_1_20	OK	10.5349	7.22539	-0.54403	0.685852	-1.27057	0.02415	0.136669	no
TraesCS1A02G191400	TraesCS1A02G191400	-	1A:345787884-345790279	8_6_20	10_1_20	OK	16.6093	15.5693	-0.0932899	0.937383	-0.230953	0.67905	0.840273	no
TraesCS1A02G191700	TraesCS1A02G191700	-	1A:346681496-346682748	8_6_20	10_1_20	OK	9.98491	12.6388	0.340041	1.26579	0.736831	0.1918	0.437481	no
TraesCS1A02G191800	TraesCS1A02G191800	-	1A:347319839-347322090	8_6_20	10_1_20	OK	27.7071	21.9979	-0.332892	0.793943	-0.727719	0.2056	0.454349	no
TraesCS1A02G191900	TraesCS1A02G191900	-	1A:347322209-347325380	8_6_20	10_1_20	OK	8.73338	8.72064	-0.00210626	0.998541	-0.00443432	0.9961	0.997355	no
TraesCS1A02G192200	TraesCS1A02G192200	-	1A:347619019-347621797	8_6_20	10_1_20	OK	31.7537	26.5944	-0.255805	0.83752	-0.581967	0.30585	0.558716	no
TraesCS1A02G192300	TraesCS1A02G192300	-	1A:347633898-347635924	8_6_20	10_1_20	OK	4.9869	5.77173	0.210861	1.15738	0.496904	0.38665	0.631759	no
TraesCS1A02G192400	TraesCS1A02G192400	-	1A:347640296-347646899	8_6_20	10_1_20	OK	1.3154	1.45832	0.148813	1.10866	0.309231	0.5888	0.783891	no
TraesCS1A02G192500	TraesCS1A02G192500	-	1A:347918470-347920800	8_6_20	10_1_20	OK	2.4764	2.82087	0.187893	1.1391	0.359328	0.5295	0.743547	no
TraesCS1A02G192600	TraesCS1A02G192600	-	1A:347922419-347923294	8_6_20	10_1_20	OK	23.9673	13.7833	-0.798148	0.575087	-1.50697	0.01025	0.0809578	no
TraesCS1A02G192800	TraesCS1A02G192800	-	1A:348398565-348400900	8_6_20	10_1_20	OK	10.2101	9.34326	-0.127994	0.915103	-0.266032	0.63325	0.811565	no
TraesCS1A02G193000	TraesCS1A02G193000	-	1A:348717272-348721726	8_6_20	10_1_20	OK	5.65605	6.06071	0.0996911	1.07154	0.233079	0.6861	0.843779	no
TraesCS1A02G193200	TraesCS1A02G193200	-	1A:349358464-349360851	8_6_20	10_1_20	OK	6.19618	8.06852	0.380925	1.30218	0.754357	0.18345	0.427115	no
TraesCS1A02G193300	TraesCS1A02G193300	-	1A:349997362-350018551	8_6_20	10_1_20	OK	1.89733	2.70341	0.510809	1.42485	1.25004	0.0387	0.179371	no
TraesCS1A02G193400	TraesCS1A02G193400	-	1A:350395520-350401398	8_6_20	10_1_20	OK	1.56688	2.63172	0.748113	1.67959	1.45653	0.0119	0.0888732	no
TraesCS1A02G193500	TraesCS1A02G193500	-	1A:350749389-350752293	8_6_20	10_1_20	OK	25.5946	18.03	-0.505438	0.704446	-1.20238	0.0324	0.162151	no
TraesCS1A02G193600	TraesCS1A02G193600	-	1A:350752533-350763077	8_6_20	10_1_20	OK	1.14321	1.6829	0.55786	1.47208	1.35089	0.0203	0.122758	no
TraesCS1A02G193800	TraesCS1A02G193800	-	1A:351340624-351340980	8_6_20	10_1_20	OK	1.54229	3.71263	1.26737	2.40722	1.10231	0.07055	0.252884	no
TraesCS1A02G193900	TraesCS1A02G193900	-	1A:351343638-351347996	8_6_20	10_1_20	OK	5.52506	5.73463	0.0537115	1.03793	0.0240658	0.84025	0.927363	no
TraesCS1A02G194000	TraesCS1A02G194000	-	1A:351343638-351347996	8_6_20	10_1_20	OK	62.8127	64.938	0.0480072	1.03384	0.116546	0.8442	0.929671	no
TraesCS1A02G194100	TraesCS1A02G194100	-	1A:351349022-351350790	8_6_20	10_1_20	OK	5.39674	4.28822	-0.33171	0.794594	-0.710919	0.20395	0.45215	no
TraesCS1A02G194200	TraesCS1A02G194200	-	1A:351474704-351476085	8_6_20	10_1_20	OK	1.27393	2.52909	0.989328	1.98526	1.497	0.01255	0.0918366	no
TraesCS1A02G194400	TraesCS1A02G194400	-	1A:351604601-351608182	8_6_20	10_1_20	OK	9.85207	9.73684	-0.0169731	0.988304	-0.0369482	0.95015	0.978147	no
TraesCS1A02G194500	TraesCS1A02G194500	-	1A:351856639-351859473	8_6_20	10_1_20	OK	2.34933	2.34616	-0.00195089	0.998649	-0.000855069	0.98065	0.990085	no
TraesCS1A02G194600	TraesCS1A02G194600	-	1A:351856639-351859473	8_6_20	10_1_20	OK	2.62738	2.21287	-0.24771	0.842232	-0.377409	0.5222	0.738443	no
TraesCS1A02G194800	TraesCS1A02G194800	-	1A:351878372-351882317	8_6_20	10_1_20	OK	5.23804	6.27102	0.259675	1.19721	0.578274	0.30225	0.555431	no
TraesCS1A02G194900	TraesCS1A02G194900	-	1A:351882935-351886581	8_6_20	10_1_20	OK	19.7978	20.0096	0.0153517	1.0107	0.0371942	0.9462	0.976489	no
TraesCS1A02G195000	TraesCS1A02G195000	-	1A:352013036-352016495	8_6_20	10_1_20	OK	9.52757	9.72263	0.0292379	1.02047	0.070279	0.8979	0.955971	no
TraesCS1A02G195100	TraesCS1A02G195100	-	1A:352136860-352140961	8_6_20	10_1_20	OK	3.68778	4.81009	0.38331	1.30433	0.859014	0.1328	0.358681	no
TraesCS1A02G195200	TraesCS1A02G195200	-	1A:352173115-352180076	8_6_20	10_1_20	OK	5.31508	4.43563	-0.260954	0.834536	-0.605953	0.29085	0.545217	no
TraesCS1A02G195300	TraesCS1A02G195300	-	1A:352852083-352862015	8_6_20	10_1_20	OK	3.50903	3.67509	0.0667056	1.04732	0.167626	0.77645	0.894815	no
TraesCS1A02G195400	TraesCS1A02G195400	-	1A:353251751-353256652	8_6_20	10_1_20	OK	18.2779	22.0097	0.268037	1.20417	0.634584	0.282	0.53683	no
TraesCS1A02G195500	TraesCS1A02G195500	-	1A:353256783-353259995	8_6_20	10_1_20	OK	35.3407	21.5085	-0.716421	0.608605	-1.74649	0.002	0.0284735	yes
TraesCS1A02G195700	TraesCS1A02G195700	-	1A:353625763-353631621	8_6_20	10_1_20	OK	2.98031	2.86231	-0.0582794	0.960409	-0.140376	0.80665	0.910736	no
TraesCS1A02G195900	TraesCS1A02G195900	-	1A:353913628-353917286	8_6_20	10_1_20	OK	1.68136	2.24169	0.414956	1.33326	0.757323	0.1849	0.42899	no
TraesCS1A02G196000	TraesCS1A02G196000	-	1A:354189073-354191293	8_6_20	10_1_20	OK	1.33256	1.73713	0.382506	1.3036	0.632346	0.2698	0.524181	no
TraesCS1A02G196300	TraesCS1A02G196300	-	1A:354303688-354308075	8_6_20	10_1_20	OK	13.2133	13.9342	0.0766431	1.05456	0.189768	0.7406	0.875673	no
TraesCS1A02G196400	TraesCS1A02G196400	-	1A:354823587-354824724	8_6_20	10_1_20	OK	3.6119	2.77194	-0.381864	0.767445	-0.530323	0.37525	0.622118	no
TraesCS1A02G196500	TraesCS1A02G196500	-	1A:354934936-354937526	8_6_20	10_1_20	OK	29.8589	24.2774	-0.298549	0.81307	-0.705335	0.2209	0.471897	no
TraesCS1A02G196600	TraesCS1A02G196600	-	1A:354937758-354940442	8_6_20	10_1_20	OK	8.66968	7.68899	-0.173184	0.886883	-0.42961	0.46825	0.697901	no
TraesCS1A02G196800	TraesCS1A02G196800	-	1A:354950049-354955890	8_6_20	10_1_20	OK	1.71693	1.94744	0.181743	1.13425	0.389321	0.50125	0.723594	no
TraesCS1A02G197000	TraesCS1A02G197000	-	1A:355320320-355334094	8_6_20	10_1_20	OK	0.477252	0.514319	0.107914	1.07767	0.0780315	0.8834	0.94961	no
TraesCS1A02G197200	TraesCS1A02G197200	-	1A:355320320-355334094	8_6_20	10_1_20	OK	3.67125	5.98935	0.706126	1.63142	1.4284	0.01865	0.116646	no
TraesCS1A02G197300	TraesCS1A02G197300	-	1A:355335879-355338713	8_6_20	10_1_20	OK	32.2925	28.2322	-0.193857	0.874265	-0.48357	0.4018	0.644588	no
TraesCS1A02G197500	TraesCS1A02G197500	-	1A:355345019-355348510	8_6_20	10_1_20	OK	6.85374	5.82982	-0.233439	0.850605	-0.485843	0.3957	0.639648	no
TraesCS1A02G197600	TraesCS1A02G197600	-	1A:355624055-355628073	8_6_20	10_1_20	OK	25.2041	30.1949	0.260646	1.19802	0.626179	0.28035	0.535269	no
TraesCS1A02G197700	TraesCS1A02G197700	-	1A:355629144-355631608	8_6_20	10_1_20	OK	8.11361	4.82277	-0.750482	0.594405	-1.55296	0.0056	0.0554638	no
TraesCS1A02G197800	TraesCS1A02G197800	-	1A:355714312-355716842	8_6_20	10_1_20	OK	9.03895	9.89194	0.130098	1.09437	0.309414	0.59775	0.788732	no
TraesCS1A02G197900	TraesCS1A02G197900	-	1A:355718259-355719087	8_6_20	10_1_20	OK	57.8667	35.0254	-0.724333	0.605277	-1.66839	0.0046	0.0491047	yes
TraesCS1A02G198000	TraesCS1A02G198000	-	1A:355720784-355722734	8_6_20	10_1_20	OK	4.54745	5.16856	0.184704	1.13658	0.403579	0.47915	0.706436	no
TraesCS1A02G198100	TraesCS1A02G198100	-	1A:355730242-355735445	8_6_20	10_1_20	OK	5.33474	6.00234	0.170106	1.12514	0.399475	0.48915	0.713941	no
TraesCS1A02G198200	TraesCS1A02G198200	-	1A:356389926-356392775	8_6_20	10_1_20	OK	3.56934	4.87502	0.449751	1.3658	1.02576	0.0821	0.275275	no
TraesCS1A02G198300	TraesCS1A02G198300	-	1A:356427949-356430605	8_6_20	10_1_20	OK	1.40686	3.17228	1.17304	2.25486	1.94538	0.0012	0.0202368	yes
TraesCS1A02G198400	TraesCS1A02G198400	-	1A:356471269-356474267	8_6_20	10_1_20	OK	45.3712	30.4072	-0.577364	0.670187	-1.38638	0.0159	0.10581	no
TraesCS1A02G198500	TraesCS1A02G198500	-	1A:356474336-356476835	8_6_20	10_1_20	OK	9.81105	8.10064	-0.276371	0.825665	-0.641004	0.2628	0.516687	no
TraesCS1A02G198600	TraesCS1A02G198600	-	1A:357062028-357077269	8_6_20	10_1_20	OK	118.319	73.0888	-0.694966	0.617724	-1.45329	0.01235	0.0908773	no
TraesCS1A02G198700	TraesCS1A02G198700	-	1A:357062028-357077269	8_6_20	10_1_20	OK	0.916273	1.12158	0.291686	1.22407	0.182081	0.81285	0.914055	no
TraesCS1A02G198800	TraesCS1A02G198800	-	1A:357121053-357123995	8_6_20	10_1_20	OK	4.38293	6.81392	0.636591	1.55465	1.16008	0.04395	0.193152	no
TraesCS1A02G198900	TraesCS1A02G198900	-	1A:357414941-357418373	8_6_20	10_1_20	OK	8.31863	7.28575	-0.191267	0.875836	-0.359725	0.52295	0.739053	no
TraesCS1A02G199000	TraesCS1A02G199000	-	1A:357763071-357781554	8_6_20	10_1_20	OK	1.46304	2.52302	0.786183	1.72451	1.92388	0.001	0.0180158	yes
TraesCS1A02G199500	TraesCS1A02G199500	-	1A:358176328-358179493	8_6_20	10_1_20	OK	7.47793	3.29129	-1.18398	0.440136	-2.38471	5e-05	0.00195252	yes
TraesCS1A02G200000	TraesCS1A02G200000	-	1A:359689253-359690781	8_6_20	10_1_20	OK	32.8006	21.4476	-0.612906	0.653878	-1.29832	0.0213	0.126667	no
TraesCS1A02G200200	TraesCS1A02G200200	-	1A:360009366-360011036	8_6_20	10_1_20	OK	3.07152	2.74739	-0.160889	0.894474	-0.257907	0.6487	0.82146	no
TraesCS1A02G200800	TraesCS1A02G200800	-	1A:361352159-361359053	8_6_20	10_1_20	OK	6.36406	7.20806	0.179664	1.13262	0.423851	0.45655	0.688885	no
TraesCS1A02G200900	TraesCS1A02G200900	-	1A:361509861-361517115	8_6_20	10_1_20	OK	0.920824	1.03455	0.168013	1.12351	0.391116	0.5084	0.728101	no
TraesCS1A02G201000	TraesCS1A02G201000	-	1A:362059731-362063167	8_6_20	10_1_20	OK	0.337884	0.479246	0.504237	1.41837	0.884618	0.14165	0.371567	no
TraesCS1A02G201100	TraesCS1A02G201100	-	1A:362190903-362192389	8_6_20	10_1_20	OK	0.444574	0.10213	-2.12202	0.229725	-1.63653	0.1047	0.314653	no
TraesCS1A02G201200	TraesCS1A02G201200	-	1A:362193526-362195887	8_6_20	10_1_20	OK	6.95826	4.86566	-0.516092	0.699263	-0.938811	0.1032	0.312541	no
TraesCS1A02G201300	TraesCS1A02G201300	-	1A:362209634-362210289	8_6_20	10_1_20	OK	62.1746	87.4237	0.491699	1.4061	1.17577	0.03975	0.182085	no
TraesCS1A02G201400	TraesCS1A02G201400	-	1A:362403113-362405555	8_6_20	10_1_20	OK	3.05547	3.853	0.33459	1.26102	0.629226	0.27625	0.531111	no
TraesCS1A02G201500	TraesCS1A02G201500	-	1A:362620172-362622906	8_6_20	10_1_20	OK	0.711005	0.927347	0.38325	1.30428	0.670238	0.2407	0.49427	no
TraesCS1A02G201600	TraesCS1A02G201600	-	1A:362861942-362866378	8_6_20	10_1_20	OK	47.6643	66.9114	0.489342	1.4038	1.00446	0.08405	0.278992	no
TraesCS1A02G201700	TraesCS1A02G201700	-	1A:363006017-363007340	8_6_20	10_1_20	OK	11.3596	7.76198	-0.549422	0.683294	-1.08804	0.05155	0.2116	no
TraesCS1A02G202000	TraesCS1A02G202000	-	1A:363047772-363052288	8_6_20	10_1_20	OK	2.16856	3.17663	0.550759	1.46486	1.15638	0.0459	0.197753	no
TraesCS1A02G202200	TraesCS1A02G202200	-	1A:363423830-363426660	8_6_20	10_1_20	OK	0.50825	0.10036	-2.34035	0.197462	-1.22428	0.03715	0.175295	no
TraesCS1A02G202300	TraesCS1A02G202300	-	1A:363451668-363455323	8_6_20	10_1_20	OK	14.905	13.6661	-0.125202	0.916876	-0.298411	0.59925	0.789741	no
TraesCS1A02G203000	TraesCS1A02G203000	-	1A:364226063-364230622	8_6_20	10_1_20	OK	12.5392	15.2337	0.280825	1.21489	0.69612	0.22875	0.480947	no
TraesCS1A02G203200	TraesCS1A02G203200	-	1A:364655696-364656832	8_6_20	10_1_20	OK	5.54946	2.10516	-1.39842	0.379344	-1.89052	0.00175	0.0260654	yes
TraesCS1A02G203300	TraesCS1A02G203300	-	1A:364935625-364936558	8_6_20	10_1_20	OK	1.01447	1.02623	0.0166344	1.0116	0.0135248	0.9325	0.970881	no
TraesCS1A02G203400	TraesCS1A02G203400	-	1A:365064926-365071233	8_6_20	10_1_20	OK	5.92133	6.49879	0.13425	1.09752	0.319945	0.5827	0.780209	no
TraesCS1A02G203700	TraesCS1A02G203700	-	1A:365507409-365508980	8_6_20	10_1_20	OK	0.63049	1.89787	1.58983	3.01014	1.92503	0.0011	0.0191918	yes
TraesCS1A02G203800	TraesCS1A02G203800	-	1A:365536061-365536994	8_6_20	10_1_20	OK	4.47532	5.98882	0.420283	1.33819	0.729326	0.20345	0.451351	no
TraesCS1A02G203900	TraesCS1A02G203900	-	1A:365617808-365619048	8_6_20	10_1_20	OK	18.1042	14.4833	-0.321932	0.799998	-0.67834	0.2172	0.467799	no
TraesCS1A02G204200	TraesCS1A02G204200	-	1A:366265076-366268189	8_6_20	10_1_20	OK	5.89618	6.41177	0.120941	1.08744	0.295643	0.5999	0.790203	no
TraesCS1A02G204300	TraesCS1A02G204300	-	1A:366268843-366273867	8_6_20	10_1_20	OK	4.11187	4.89983	0.252938	1.19163	0.517105	0.35775	0.606624	no
TraesCS1A02G204400	TraesCS1A02G204400	-	1A:366275289-366277543	8_6_20	10_1_20	OK	0.265275	0.543621	1.03511	2.04927	1.2092	0.0438	0.192682	no
TraesCS1A02G204600	TraesCS1A02G204600	-	1A:366367519-366367873	8_6_20	10_1_20	OK	0.110998	0.355493	1.6793	3.20273	0.960307	0.30485	0.557714	no
TraesCS1A02G204700	TraesCS1A02G204700	-	1A:366543062-366544672	8_6_20	10_1_20	OK	15.7949	15.4703	-0.0299587	0.979448	-0.0659046	0.90435	0.95895	no
TraesCS1A02G205000	TraesCS1A02G205000	-	1A:367010701-367011813	8_6_20	10_1_20	OK	0.687347	0.878264	0.353615	1.27776	0.551764	0.33965	0.590796	no
TraesCS1A02G205100	TraesCS1A02G205100	-	1A:367381193-367383318	8_6_20	10_1_20	OK	2.28303	1.95651	-0.222665	0.856981	-0.298903	0.61305	0.798695	no
TraesCS1A02G205300	TraesCS1A02G205300	-	1A:367870092-367874461	8_6_20	10_1_20	OK	7.05364	8.84766	0.326927	1.25434	0.783869	0.1774	0.418929	no
TraesCS1A02G205400	TraesCS1A02G205400	-	1A:367874523-367877340	8_6_20	10_1_20	OK	3.70587	4.66479	0.331997	1.25875	0.723916	0.205	0.453594	no
TraesCS1A02G205600	TraesCS1A02G205600	-	1A:368196475-368198581	8_6_20	10_1_20	OK	6.22556	5.69573	-0.128323	0.914894	-0.265081	0.63005	0.809484	no
TraesCS1A02G205700	TraesCS1A02G205700	-	1A:368358195-368360794	8_6_20	10_1_20	OK	8.34323	9.15873	0.13454	1.09774	0.309338	0.5864	0.782612	no
TraesCS1A02G206000	TraesCS1A02G206000	-	1A:368366470-368375959	8_6_20	10_1_20	OK	1.32255	1.71849	0.37782	1.29938	0.71571	0.2116	0.461423	no
TraesCS1A02G206100	TraesCS1A02G206100	-	1A:368711527-368714085	8_6_20	10_1_20	OK	1.06482	0.936856	-0.184715	0.879823	-0.253653	0.65755	0.827431	no
TraesCS1A02G206200	TraesCS1A02G206200	-	1A:368745827-368747034	8_6_20	10_1_20	OK	1.73798	1.41488	-0.296736	0.814092	-0.454498	0.4256	0.663848	no
TraesCS1A02G206300	TraesCS1A02G206300	-	1A:368797509-368799818	8_6_20	10_1_20	OK	2.50677	2.934	0.227037	1.17043	0.439357	0.4445	0.679126	no
TraesCS1A02G206400	TraesCS1A02G206400	-	1A:368799976-368802673	8_6_20	10_1_20	OK	3.97271	2.88766	-0.460219	0.726876	-0.926524	0.10745	0.319231	no
TraesCS1A02G206500	TraesCS1A02G206500	-	1A:368802964-368803839	8_6_20	10_1_20	OK	1.27386	0.683035	-0.899179	0.536192	-0.914387	0.1253	0.34763	no
TraesCS1A02G206600	TraesCS1A02G206600	-	1A:368807836-368816199	8_6_20	10_1_20	OK	3.45694	3.71391	0.103443	1.07433	0.257115	0.6544	0.825292	no
TraesCS1A02G206700	TraesCS1A02G206700	-	1A:368819738-368830138	8_6_20	10_1_20	OK	5.2925	5.86629	0.1485	1.10842	0.377338	0.5163	0.733945	no
TraesCS1A02G206800	TraesCS1A02G206800	-	1A:368831472-368832558	8_6_20	10_1_20	OK	0.829645	2.33522	1.49299	2.81472	2.12973	0.00085	0.0161297	yes
TraesCS1A02G206900	TraesCS1A02G206900	-	1A:369048986-369054383	8_6_20	10_1_20	OK	12.009	10.2038	-0.235008	0.84968	-0.579427	0.318	0.570072	no
TraesCS1A02G207000	TraesCS1A02G207000	-	1A:369083036-369085306	8_6_20	10_1_20	OK	3.52342	2.42499	-0.538998	0.688249	-0.880299	0.12565	0.348052	no
TraesCS1A02G207500	TraesCS1A02G207500	-	1A:369494316-369496446	8_6_20	10_1_20	OK	4.57108	5.50307	0.267699	1.20389	0.56451	0.30695	0.559827	no
TraesCS1A02G207600	TraesCS1A02G207600	-	1A:369496595-369497847	8_6_20	10_1_20	OK	0.48252	0.562971	0.222473	1.16673	0.196044	0.7249	0.866627	no
TraesCS1A02G207700	TraesCS1A02G207700	-	1A:369502936-369513884	8_6_20	10_1_20	OK	1.6986	1.87526	0.142741	1.104	0.328069	0.57445	0.774502	no
TraesCS1A02G208000	TraesCS1A02G208000	-	1A:369694639-369698406	8_6_20	10_1_20	OK	0.968697	1.52006	0.650012	1.56918	1.3935	0.01855	0.116309	no
TraesCS1A02G208400	TraesCS1A02G208400	-	1A:370021550-370025217	8_6_20	10_1_20	OK	7.56985	4.80471	-0.655816	0.634716	-1.57457	0.0073	0.0656864	no
TraesCS1A02G208500	TraesCS1A02G208500	-	1A:370092548-370097701	8_6_20	10_1_20	OK	7.34989	7.88949	0.102209	1.07342	0.256037	0.6638	0.831294	no
TraesCS1A02G208600	TraesCS1A02G208600	-	1A:370102575-370108219	8_6_20	10_1_20	OK	5.3785	6.12908	0.188465	1.13955	0.478438	0.4177	0.657731	no
TraesCS1A02G208900	TraesCS1A02G208900	-	1A:371079271-371082258	8_6_20	10_1_20	OK	3.0189	2.19856	-0.457465	0.728265	-0.839482	0.13675	0.364631	no
TraesCS1A02G209100	TraesCS1A02G209100	-	1A:371219823-371221463	8_6_20	10_1_20	OK	3.07777	3.6648	0.251846	1.19073	0.367595	0.5337	0.746303	no
TraesCS1A02G209400	TraesCS1A02G209400	-	1A:372067593-372070231	8_6_20	10_1_20	OK	5.5729	4.94743	-0.171749	0.887766	-0.346161	0.5467	0.755632	no
TraesCS1A02G209600	TraesCS1A02G209600	-	1A:372236292-372240822	8_6_20	10_1_20	OK	30.696	20.8304	-0.559358	0.678604	-1.2659	0.0277	0.14797	no
TraesCS1A02G209700	TraesCS1A02G209700	-	1A:372241196-372241757	8_6_20	10_1_20	OK	1.55574	2.00434	0.365524	1.28835	0.401599	0.4746	0.702816	no
TraesCS1A02G210000	TraesCS1A02G210000	-	1A:372467567-372467930	8_6_20	10_1_20	OK	1.38886	1.62149	0.223417	1.1675	0.200444	0.73075	0.869715	no
TraesCS1A02G210200	TraesCS1A02G210200	-	1A:372549787-372554767	8_6_20	10_1_20	OK	11.0503	14.1241	0.354066	1.27816	0.881845	0.12245	0.342953	no
TraesCS1A02G210300	TraesCS1A02G210300	-	1A:372624793-372637165	8_6_20	10_1_20	OK	3.06978	3.12158	0.0241415	1.01687	0.0543706	0.92515	0.967865	no
TraesCS1A02G210400	TraesCS1A02G210400	-	1A:372639120-372643307	8_6_20	10_1_20	OK	0.472545	0.849434	0.846051	1.79757	1.48354	0.0128	0.0927652	no
TraesCS1A02G210500	TraesCS1A02G210500	-	1A:372909546-372911213	8_6_20	10_1_20	OK	3.96954	3.99032	0.00753506	1.00524	0.0130422	0.98435	0.991854	no
TraesCS1A02G210600	TraesCS1A02G210600	-	1A:372942514-372944762	8_6_20	10_1_20	OK	1.73483	2.7779	0.679202	1.60125	1.23186	0.0312	0.158719	no
TraesCS1A02G210700	TraesCS1A02G210700	-	1A:373263228-373264110	8_6_20	10_1_20	OK	0.74703	2.11038	1.49826	2.82502	1.2987	0.0395	0.18147	no
TraesCS1A02G210800	TraesCS1A02G210800	-	1A:373313407-373320576	8_6_20	10_1_20	OK	2.05529	5.03516	1.29269	2.44984	3.10352	5e-05	0.00195252	yes
TraesCS1A02G211000	TraesCS1A02G211000	-	1A:373770845-373774884	8_6_20	10_1_20	OK	10.9123	15.6169	0.517152	1.43113	1.15194	0.04195	0.188065	no
TraesCS1A02G211100	TraesCS1A02G211100	-	1A:374054708-374056961	8_6_20	10_1_20	OK	2.48246	1.87602	-0.404099	0.755708	-0.742174	0.1938	0.439607	no
TraesCS1A02G211200	TraesCS1A02G211200	-	1A:374136781-374137647	8_6_20	10_1_20	OK	0.191926	0.597986	1.63956	3.11571	1.10503	0.11	0.323921	no
TraesCS1A02G211300	TraesCS1A02G211300	-	1A:374167246-374169463	8_6_20	10_1_20	OK	27.126	15.3231	-0.823972	0.564885	-1.67009	0.00245	0.032526	yes
TraesCS1A02G211500	TraesCS1A02G211500	-	1A:374214038-374217445	8_6_20	10_1_20	OK	0.561378	1.12144	0.998307	1.99765	1.5139	0.0133	0.0949423	no
TraesCS1A02G211600	TraesCS1A02G211600	-	1A:374217712-374219255	8_6_20	10_1_20	OK	7.09175	5.66524	-0.324004	0.79885	-0.626754	0.27025	0.524791	no
TraesCS1A02G211800	TraesCS1A02G211800	-	1A:374277932-374278937	8_6_20	10_1_20	OK	2.7894	2.13022	-0.388949	0.763686	-0.513883	0.38035	0.626261	no
TraesCS1A02G211900	TraesCS1A02G211900	-	1A:374566585-374570315	8_6_20	10_1_20	OK	1.06234	1.27166	0.259468	1.19704	0.544703	0.3545	0.603865	no
TraesCS1A02G212000	TraesCS1A02G212000	-	1A:374689235-374690910	8_6_20	10_1_20	OK	27.7199	12.9932	-1.09316	0.468734	-2.51501	5e-05	0.00195252	yes
TraesCS1A02G212300	TraesCS1A02G212300	-	1A:375014695-375016345	8_6_20	10_1_20	OK	1.50458	14.2736	3.24592	9.48679	5.94797	5e-05	0.00195252	yes
TraesCS1A02G212400	TraesCS1A02G212400	-	1A:375112040-375113726	8_6_20	10_1_20	OK	40.6532	18.0089	-1.17466	0.442988	-2.7961	5e-05	0.00195252	yes
TraesCS1A02G212600	TraesCS1A02G212600	-	1A:375467612-375469315	8_6_20	10_1_20	OK	91.7461	52.7279	-0.799081	0.574715	-1.90639	0.001	0.0180158	yes
TraesCS1A02G212700	TraesCS1A02G212700	-	1A:375471251-375477408	8_6_20	10_1_20	OK	8.71006	7.16365	-0.281987	0.822457	-0.600216	0.30005	0.553399	no
TraesCS1A02G212800	TraesCS1A02G212800	-	1A:376135406-376155653	8_6_20	10_1_20	OK	4.36666	6.11314	0.485383	1.39996	1.19888	0.0459	0.197753	no
TraesCS1A02G212900	TraesCS1A02G212900	-	1A:376476401-376480121	8_6_20	10_1_20	OK	6.83858	6.0809	-0.169411	0.889206	-0.379323	0.5044	0.725794	no
TraesCS1A02G213000	TraesCS1A02G213000	-	1A:376501861-376506945	8_6_20	10_1_20	OK	6.11567	8.75375	0.517392	1.43137	1.29347	0.03045	0.156606	no
TraesCS1A02G213100	TraesCS1A02G213100	-	1A:376509120-376512953	8_6_20	10_1_20	OK	12.1539	10.4384	-0.219524	0.858849	-0.501487	0.37645	0.623093	no
TraesCS1A02G213300	TraesCS1A02G213300	-	1A:376513007-376515549	8_6_20	10_1_20	OK	1.39009	1.55861	0.165075	1.12122	0.275967	0.62825	0.808425	no
TraesCS1A02G213400	TraesCS1A02G213400	-	1A:376670248-376674535	8_6_20	10_1_20	OK	4.10597	4.93176	0.264379	1.20112	0.639591	0.2664	0.520643	no
TraesCS1A02G213600	TraesCS1A02G213600	-	1A:376784996-376786845	8_6_20	10_1_20	OK	51.278	39.0333	-0.393636	0.761209	-0.96425	0.0871	0.284703	no
TraesCS1A02G213700	TraesCS1A02G213700	-	1A:377002275-377006045	8_6_20	10_1_20	OK	0.059419	0.716966	3.59291	12.0663	2.73719	0.00945	0.0770405	no
TraesCS1A02G213900	TraesCS1A02G213900	-	1A:377023379-377028566	8_6_20	10_1_20	OK	1.18174	1.46145	0.306486	1.23669	0.607171	0.2927	0.54676	no
TraesCS1A02G214100	TraesCS1A02G214100	-	1A:377212730-377216328	8_6_20	10_1_20	OK	0.362756	0.423534	0.223477	1.16754	0.367901	0.53775	0.749186	no
TraesCS1A02G214200	TraesCS1A02G214200	-	1A:377223059-377228588	8_6_20	10_1_20	OK	0.542163	0.71778	0.404815	1.32392	0.748302	0.1965	0.442875	no
TraesCS1A02G214300	TraesCS1A02G214300	-	1A:377426420-377429880	8_6_20	10_1_20	OK	1.97861	2.6186	0.404308	1.32345	0.827232	0.135	0.362011	no
TraesCS1A02G214600	TraesCS1A02G214600	-	1A:377499762-377502642	8_6_20	10_1_20	OK	97.3614	54.9635	-0.824877	0.56453	-1.935	0.00075	0.0147232	yes
TraesCS1A02G214700	TraesCS1A02G214700	-	1A:377613068-377615762	8_6_20	10_1_20	OK	1.06224	0.98624	-0.107103	0.928451	-0.182606	0.74465	0.878118	no
TraesCS1A02G215100	TraesCS1A02G215100	-	1A:380261963-380264364	8_6_20	10_1_20	OK	0.754834	0.831027	0.138735	1.10094	0.204583	0.7293	0.868851	no
TraesCS1A02G215300	TraesCS1A02G215300	-	1A:380889643-380890816	8_6_20	10_1_20	OK	1.93374	1.48342	-0.38246	0.767128	-0.438581	0.43815	0.674325	no
TraesCS1A02G215400	TraesCS1A02G215400	-	1A:380939667-380973697	8_6_20	10_1_20	OK	3.10884	3.85256	0.309442	1.23923	0.748569	0.1974	0.444213	no
TraesCS1A02G215500	TraesCS1A02G215500	-	1A:381096099-381098610	8_6_20	10_1_20	OK	34.5914	49.996	0.531402	1.44533	1.30704	0.02365	0.134905	no
TraesCS1A02G215600	TraesCS1A02G215600	-	1A:381274138-381277555	8_6_20	10_1_20	OK	5.21071	5.11708	-0.0261613	0.98203	-0.0590306	0.9202	0.965925	no
TraesCS1A02G215700	TraesCS1A02G215700	-	1A:381304832-381312507	8_6_20	10_1_20	OK	7.97158	9.80538	0.298708	1.23004	0.733951	0.20455	0.452891	no
TraesCS1A02G215800	TraesCS1A02G215800	-	1A:381313931-381318932	8_6_20	10_1_20	OK	4.03634	3.47357	-0.216626	0.860576	-0.486409	0.3927	0.63691	no
TraesCS1A02G215900	TraesCS1A02G215900	-	1A:381819325-381822599	8_6_20	10_1_20	OK	1.40871	0.802293	-0.812171	0.569524	-1.27806	0.0285	0.150266	no
TraesCS1A02G216300	TraesCS1A02G216300	-	1A:382252187-382253147	8_6_20	10_1_20	OK	9.27275	9.27789	0.000798732	1.00055	0.00142838	0.99085	0.994741	no
TraesCS1A02G216700	TraesCS1A02G216700	-	1A:384307868-384313432	8_6_20	10_1_20	OK	2.65196	1.66583	-0.670816	0.628151	-0.902943	0.1212	0.341132	no
TraesCS1A02G216800	TraesCS1A02G216800	-	1A:384324129-384326787	8_6_20	10_1_20	OK	3.53569	4.06256	0.200397	1.14901	0.41278	0.48385	0.709868	no
TraesCS1A02G216900	TraesCS1A02G216900	-	1A:384331725-384336431	8_6_20	10_1_20	OK	4.34255	4.61907	0.0890593	1.06368	0.210493	0.7197	0.863435	no
TraesCS1A02G217000	TraesCS1A02G217000	-	1A:384774594-384776285	8_6_20	10_1_20	OK	7.54436	5.24705	-0.523891	0.695494	-0.974115	0.10045	0.307632	no
TraesCS1A02G217200	TraesCS1A02G217200	-	1A:385274609-385277432	8_6_20	10_1_20	OK	149.034	188.745	0.340801	1.26646	0.787437	0.1733	0.413538	no
TraesCS1A02G217300	TraesCS1A02G217300	-	1A:385350139-385353160	8_6_20	10_1_20	OK	64.2568	39.1484	-0.714897	0.609249	-1.72253	0.00385	0.0437034	yes
TraesCS1A02G217400	TraesCS1A02G217400	-	1A:385354479-385359921	8_6_20	10_1_20	OK	0.999744	1.62967	0.704947	1.63008	1.49725	0.01145	0.0868198	no
TraesCS1A02G217500	TraesCS1A02G217500	-	1A:385650059-385653052	8_6_20	10_1_20	OK	1.01661	1.20918	0.250263	1.18942	0.440912	0.4522	0.685584	no
TraesCS1A02G217600	TraesCS1A02G217600	-	1A:385656975-385660312	8_6_20	10_1_20	OK	2.11416	1.80337	-0.229389	0.852996	-0.402401	0.48585	0.711326	no
TraesCS1A02G217800	TraesCS1A02G217800	-	1A:385664686-385669262	8_6_20	10_1_20	OK	0.951739	0.961635	0.0149235	1.0104	0.0277957	0.96235	0.982982	no
TraesCS1A02G217900	TraesCS1A02G217900	-	1A:385887491-385900007	8_6_20	10_1_20	OK	8.16624	9.76043	0.257274	1.19522	0.641048	0.26975	0.524154	no
TraesCS1A02G218000	TraesCS1A02G218000	-	1A:386425624-386435664	8_6_20	10_1_20	OK	5.70633	5.44507	-0.0676141	0.954215	-0.155704	0.777	0.895147	no
TraesCS1A02G218100	TraesCS1A02G218100	-	1A:386479231-386480418	8_6_20	10_1_20	OK	0.379533	0.31149	-0.285038	0.82072	-0.260637	0.6488	0.821497	no
TraesCS1A02G218200	TraesCS1A02G218200	-	1A:386719857-386724132	8_6_20	10_1_20	OK	4.3897	4.61316	0.0716349	1.05091	0.164078	0.76805	0.890475	no
TraesCS1A02G218300	TraesCS1A02G218300	-	1A:386869892-386871162	8_6_20	10_1_20	OK	1.15074	0.828043	-0.474782	0.719576	-0.542271	0.3451	0.595758	no
TraesCS1A02G218400	TraesCS1A02G218400	-	1A:387022761-387028345	8_6_20	10_1_20	OK	0.156974	0.30997	0.9816	1.97465	1.47777	0.0132	0.0944958	no
TraesCS1A02G218500	TraesCS1A02G218500	-	1A:387028440-387031046	8_6_20	10_1_20	OK	1.93504	3.60374	0.897133	1.86236	1.63382	0.00435	0.0473417	yes
TraesCS1A02G218700	TraesCS1A02G218700	-	1A:387359859-387363581	8_6_20	10_1_20	OK	5.45214	5.55181	0.0261366	1.01828	0.0593111	0.92115	0.966328	no
TraesCS1A02G218800	TraesCS1A02G218800	-	1A:387515312-387517299	8_6_20	10_1_20	OK	32.8899	31.3337	-0.0699273	0.952686	-0.172368	0.7744	0.893837	no
TraesCS1A02G218900	TraesCS1A02G218900	-	1A:387520023-387524441	8_6_20	10_1_20	OK	25.7487	22.7412	-0.179192	0.883198	-0.4259	0.4431	0.678081	no
TraesCS1A02G219000	TraesCS1A02G219000	-	1A:387811366-387813490	8_6_20	10_1_20	OK	0.681283	0.506783	-0.426885	0.743866	-0.645585	0.27285	0.527651	no
TraesCS1A02G219200	TraesCS1A02G219200	-	1A:387840337-387841862	8_6_20	10_1_20	OK	36.0506	27.5587	-0.387519	0.764443	-0.89731	0.1164	0.334054	no
TraesCS1A02G219400	TraesCS1A02G219400	-	1A:388156745-388159972	8_6_20	10_1_20	OK	6.08254	6.30014	0.0507086	1.03577	0.116753	0.83775	0.926118	no
TraesCS1A02G219800	TraesCS1A02G219800	-	1A:388833591-388837249	8_6_20	10_1_20	OK	2.88433	3.97626	0.463174	1.37857	1.07099	0.0713	0.254363	no
TraesCS1A02G220000	TraesCS1A02G220000	-	1A:388849046-388850291	8_6_20	10_1_20	OK	2.19207	2.54877	0.217507	1.16272	0.363484	0.5128	0.731442	no
TraesCS1A02G220200	TraesCS1A02G220200	-	1A:389061316-389064998	8_6_20	10_1_20	OK	13.2078	15.2851	0.210744	1.15728	0.527267	0.35755	0.606462	no
TraesCS1A02G220300	TraesCS1A02G220300	-	1A:389129280-389131767	8_6_20	10_1_20	OK	3.67825	3.85629	0.0681951	1.0484	0.11085	0.8427	0.928883	no
TraesCS1A02G220500	TraesCS1A02G220500	-	1A:389798304-389802522	8_6_20	10_1_20	OK	0.326629	0.106797	-1.61279	0.326965	-1.15504	0.05425	0.217724	no
TraesCS1A02G220800	TraesCS1A02G220800	-	1A:389823427-389828026	8_6_20	10_1_20	OK	1.81893	2.71617	0.578479	1.49327	0.94945	0.10255	0.311597	no
TraesCS1A02G220900	TraesCS1A02G220900	-	1A:389829661-389833845	8_6_20	10_1_20	OK	4.00587	4.37787	0.128113	1.09286	0.282994	0.62385	0.805657	no
TraesCS1A02G221000	TraesCS1A02G221000	-	1A:389869225-389875163	8_6_20	10_1_20	OK	7.5218	3.74482	-1.00618	0.497863	-1.99017	0.00075	0.0147232	yes
TraesCS1A02G221100	TraesCS1A02G221100	-	1A:390085666-390097150	8_6_20	10_1_20	OK	6.3132	8.14481	0.367511	1.29013	0.878463	0.13245	0.358085	no
TraesCS1A02G221200	TraesCS1A02G221200	-	1A:390097716-390102128	8_6_20	10_1_20	OK	6.00353	7.4285	0.30726	1.23736	0.649035	0.26155	0.515452	no
TraesCS1A02G221400	TraesCS1A02G221400	-	1A:390638794-390640183	8_6_20	10_1_20	OK	0.544461	0.996743	0.872394	1.8307	0.94024	0.1171	0.335085	no
TraesCS1A02G221500	TraesCS1A02G221500	-	1A:390640333-390642901	8_6_20	10_1_20	OK	4.12626	5.82085	0.496397	1.41069	0.808151	0.15345	0.386835	no
TraesCS1A02G221600	TraesCS1A02G221600	-	1A:390708276-390710135	8_6_20	10_1_20	OK	26.9942	25.6083	-0.0760377	0.94866	-0.171943	0.7666	0.889812	no
TraesCS1A02G221700	TraesCS1A02G221700	-	1A:391235428-391237088	8_6_20	10_1_20	OK	0.746046	0.855789	0.197991	1.1471	0.232811	0.67615	0.838616	no
TraesCS1A02G221800	TraesCS1A02G221800	-	1A:391249412-391255585	8_6_20	10_1_20	OK	3.19469	3.51018	0.135872	1.09876	0.298781	0.5992	0.789711	no
TraesCS1A02G221900	TraesCS1A02G221900	-	1A:391256778-391260253	8_6_20	10_1_20	OK	6.85679	6.53273	-0.0698466	0.952739	-0.159279	0.7832	0.898437	no
TraesCS1A02G222000	TraesCS1A02G222000	-	1A:391669901-391674913	8_6_20	10_1_20	OK	12.1635	11.0747	-0.135294	0.910484	-0.291994	0.60805	0.795521	no
TraesCS1A02G222200	TraesCS1A02G222200	-	1A:391846314-391851191	8_6_20	10_1_20	OK	1.89206	2.08	0.136624	1.09933	0.30691	0.58725	0.783085	no
TraesCS1A02G222500	TraesCS1A02G222500	-	1A:392084287-392085142	8_6_20	10_1_20	OK	3.49741	4.26606	0.286618	1.21978	0.40417	0.47705	0.704736	no
TraesCS1A02G222700	TraesCS1A02G222700	-	1A:392523766-392531051	8_6_20	10_1_20	OK	8.78015	6.39276	-0.457807	0.728092	-0.534375	0.34835	0.598325	no
TraesCS1A02G222800	TraesCS1A02G222800	-	1A:392523766-392531051	8_6_20	10_1_20	OK	6.94404	6.14772	-0.175722	0.885324	-0.348223	0.53755	0.749141	no
TraesCS1A02G222900	TraesCS1A02G222900	-	1A:392744231-392747376	8_6_20	10_1_20	OK	5.63049	4.28017	-0.395593	0.760177	-0.900054	0.1184	0.336862	no
TraesCS1A02G223000	TraesCS1A02G223000	-	1A:392777542-392781440	8_6_20	10_1_20	OK	4.76626	5.20316	0.126532	1.09167	0.241278	0.66875	0.834162	no
TraesCS1A02G223100	TraesCS1A02G223100	-	1A:392782547-392786136	8_6_20	10_1_20	OK	0.773347	1.0523	0.444362	1.36071	0.783891	0.1716	0.411206	no
TraesCS1A02G223200	TraesCS1A02G223200	-	1A:393456323-393459251	8_6_20	10_1_20	OK	14.1555	14.2185	0.0064115	1.00445	0.0128137	0.9835	0.991427	no
TraesCS1A02G223300	TraesCS1A02G223300	-	1A:393461155-393469918	8_6_20	10_1_20	OK	4.8431	3.64148	-0.411406	0.75189	-0.931451	0.10115	0.308733	no
TraesCS1A02G223600	TraesCS1A02G223600	-	1A:394250150-394251608	8_6_20	10_1_20	OK	0.476734	0.36497	-0.385406	0.765564	-0.411569	0.47055	0.69964	no
TraesCS1A02G223700	TraesCS1A02G223700	-	1A:394252788-394261768	8_6_20	10_1_20	OK	3.3973	3.32681	-0.03025	0.979251	-0.075377	0.8971	0.95554	no
TraesCS1A02G223800	TraesCS1A02G223800	-	1A:394299046-394302178	8_6_20	10_1_20	OK	27.5027	34.5019	0.327104	1.25449	0.823937	0.15965	0.395303	no
TraesCS1A02G223900	TraesCS1A02G223900	-	1A:394319587-394322386	8_6_20	10_1_20	OK	3.18024	2.74607	-0.211768	0.863478	-0.435893	0.4416	0.677048	no
TraesCS1A02G224000	TraesCS1A02G224000	-	1A:394325249-394328538	8_6_20	10_1_20	OK	16.7108	25.757	0.624178	1.54133	1.51434	0.0121	0.0896744	no
TraesCS1A02G224700	TraesCS1A02G224700	-	1A:394588930-394607136	8_6_20	10_1_20	OK	33.535	28.1348	-0.253311	0.838969	-0.58432	0.2952	0.549184	no
TraesCS1A02G224800	TraesCS1A02G224800	-	1A:394851596-394852955	8_6_20	10_1_20	OK	1.91954	2.76626	0.527178	1.44111	0.846287	0.1324	0.357983	no
TraesCS1A02G224900	TraesCS1A02G224900	-	1A:394851596-394852955	8_6_20	10_1_20	OK	2.74346	5.04926	0.880078	1.84047	1.02138	0.1136	0.329819	no
TraesCS1A02G225000	TraesCS1A02G225000	-	1A:395172062-395180663	8_6_20	10_1_20	OK	6.60404	5.3843	-0.294589	0.815305	-0.733874	0.2038	0.451955	no
TraesCS1A02G225100	TraesCS1A02G225100	-	1A:395182341-395206946	8_6_20	10_1_20	OK	0.341427	0.73221	1.10068	2.14456	2.3323	0.00015	0.00462997	yes
TraesCS1A02G225200	TraesCS1A02G225200	-	1A:395457902-395462389	8_6_20	10_1_20	OK	7.71765	7.66354	-0.010149	0.99299	-0.0247948	0.9677	0.984789	no
TraesCS1A02G225600	TraesCS1A02G225600	-	1A:396100621-396102750	8_6_20	10_1_20	OK	1.75563	1.80001	0.0360126	1.02528	0.0751484	0.8969	0.95552	no
TraesCS1A02G225700	TraesCS1A02G225700	-	1A:396105134-396108083	8_6_20	10_1_20	OK	26.0211	16.7269	-0.637511	0.642821	-1.4957	0.01005	0.0798455	no
TraesCS1A02G225800	TraesCS1A02G225800	-	1A:396262415-396262722	8_6_20	10_1_20	OK	0.800956	2.5176	1.65225	3.14323	1.48569	0.10465	0.314653	no
TraesCS1A02G226000	TraesCS1A02G226000	-	1A:396296933-396298607	8_6_20	10_1_20	OK	7.82024	3.59833	-1.11988	0.460132	-2.09061	0.0003	0.00778913	yes
TraesCS1A02G226100	TraesCS1A02G226100	-	1A:396421576-396424593	8_6_20	10_1_20	OK	0.901562	0.930496	0.0455728	1.03209	0.0827741	0.88505	0.950295	no
TraesCS1A02G226200	TraesCS1A02G226200	-	1A:396425498-396426695	8_6_20	10_1_20	OK	7.64551	3.1501	-1.27921	0.412021	-2.04071	0.00075	0.0147232	yes
TraesCS1A02G226300	TraesCS1A02G226300	-	1A:396427874-396432402	8_6_20	10_1_20	OK	9.08413	7.60631	-0.256152	0.837318	-0.59105	0.29555	0.549395	no
TraesCS1A02G226500	TraesCS1A02G226500	-	1A:396462672-396469872	8_6_20	10_1_20	OK	2.42975	3.49593	0.524867	1.4388	1.27699	0.03005	0.155292	no
TraesCS1A02G226600	TraesCS1A02G226600	-	1A:397053249-397053711	8_6_20	10_1_20	OK	6.42529	7.57564	0.237606	1.17903	0.354127	0.5453	0.754614	no
TraesCS1A02G226700	TraesCS1A02G226700	-	1A:397081987-397084196	8_6_20	10_1_20	OK	0.775222	0.501354	-0.628781	0.646723	-0.905484	0.11965	0.338857	no
TraesCS1A02G226900	TraesCS1A02G226900	-	1A:397657981-397663340	8_6_20	10_1_20	OK	0.803572	1.17852	0.552473	1.4666	0.850158	0.1391	0.36814	no
TraesCS1A02G227000	TraesCS1A02G227000	-	1A:397737102-397743609	8_6_20	10_1_20	OK	7.83747	8.34616	0.0907252	1.06491	0.213756	0.714	0.859921	no
TraesCS1A02G227200	TraesCS1A02G227200	-	1A:397771973-397776201	8_6_20	10_1_20	OK	11.2992	16.4514	0.54199	1.45598	0.965516	0.0941	0.296832	no
TraesCS1A02G227300	TraesCS1A02G227300	-	1A:398050208-398053648	8_6_20	10_1_20	OK	6.15252	8.15976	0.407349	1.32625	0.98658	0.0891	0.288236	no
TraesCS1A02G227600	TraesCS1A02G227600	-	1A:398447831-398478403	8_6_20	10_1_20	OK	2.73262	3.63454	0.411489	1.33006	1.04524	0.0761	0.263752	no
TraesCS1A02G227700	TraesCS1A02G227700	-	1A:398666145-398670897	8_6_20	10_1_20	OK	0.639928	1.37066	1.09889	2.1419	2.01322	0.00185	0.0271369	yes
TraesCS1A02G228000	TraesCS1A02G228000	-	1A:399229266-399232767	8_6_20	10_1_20	OK	10.4034	7.00765	-0.570056	0.673591	-1.33404	0.0198	0.120983	no
TraesCS1A02G228100	TraesCS1A02G228100	-	1A:399242681-399246292	8_6_20	10_1_20	OK	1.78233	1.82078	0.0307933	1.02157	0.0521144	0.92805	0.969047	no
TraesCS1A02G228200	TraesCS1A02G228200	-	1A:399471122-399474373	8_6_20	10_1_20	OK	26.4744	15.6342	-0.759894	0.59054	-1.8002	0.0017	0.0256299	yes
TraesCS1A02G228300	TraesCS1A02G228300	-	1A:399491193-399508030	8_6_20	10_1_20	OK	5.39474	5.40335	0.00230102	1.0016	0.00564308	0.99145	0.994999	no
TraesCS1A02G228400	TraesCS1A02G228400	-	1A:399591408-399592839	8_6_20	10_1_20	OK	1.35397	1.20843	-0.164058	0.892511	-0.282771	0.6159	0.8007	no
TraesCS1A02G228600	TraesCS1A02G228600	-	1A:399892434-399893448	8_6_20	10_1_20	OK	0.764001	0.888223	0.217348	1.16259	0.217154	0.71215	0.859209	no
TraesCS1A02G228700	TraesCS1A02G228700	-	1A:400955574-400956033	8_6_20	10_1_20	OK	8.39065	12.4636	0.570861	1.48541	0.969217	0.0864	0.283292	no
TraesCS1A02G228800	TraesCS1A02G228800	-	1A:400960824-400962361	8_6_20	10_1_20	OK	1.88552	2.46885	0.388876	1.30937	0.508639	0.51235	0.731195	no
TraesCS1A02G228900	TraesCS1A02G228900	-	1A:400965657-400969054	8_6_20	10_1_20	OK	5.71612	5.29102	-0.111491	0.925631	-0.209869	0.7146	0.860233	no
TraesCS1A02G229000	TraesCS1A02G229000	-	1A:400974761-400975411	8_6_20	10_1_20	OK	64.2308	76.0931	0.244501	1.18468	0.525613	0.35175	0.601494	no
TraesCS1A02G229100	TraesCS1A02G229100	-	1A:401226675-401227405	8_6_20	10_1_20	OK	25.0339	39.269	0.649509	1.56863	1.34088	0.0192	0.118628	no
TraesCS1A02G229400	TraesCS1A02G229400	-	1A:401770370-401776062	8_6_20	10_1_20	OK	1.10233	1.74857	0.665622	1.58625	1.35833	0.0225	0.13105	no
TraesCS1A02G229700	TraesCS1A02G229700	-	1A:402252750-402258921	8_6_20	10_1_20	OK	5.64156	6.3623	0.173456	1.12776	0.400428	0.4912	0.715656	no
TraesCS1A02G229800	TraesCS1A02G229800	-	1A:402277349-402278875	8_6_20	10_1_20	OK	6.26696	6.34483	0.0178163	1.01243	0.0313429	0.9608	0.982333	no
TraesCS1A02G229900	TraesCS1A02G229900	-	1A:402800674-402805290	8_6_20	10_1_20	OK	0.752898	0.744927	-0.0153548	0.989413	-0.0223258	0.96825	0.985004	no
TraesCS1A02G230000	TraesCS1A02G230000	-	1A:402805581-402809242	8_6_20	10_1_20	OK	2.61837	3.20842	0.293198	1.22535	0.666085	0.2415	0.49537	no
TraesCS1A02G230100	TraesCS1A02G230100	-	1A:402920831-402930504	8_6_20	10_1_20	OK	12.0146	10.0607	-0.256065	0.837369	-0.570954	0.31095	0.563333	no
TraesCS1A02G230300	TraesCS1A02G230300	-	1A:402941255-402946713	8_6_20	10_1_20	OK	3.7158	2.75427	-0.432005	0.741231	-1.06141	0.0685	0.248375	no
TraesCS1A02G230400	TraesCS1A02G230400	-	1A:403023005-403031517	8_6_20	10_1_20	OK	61.1589	52.201	-0.228484	0.853531	-0.541839	0.3472	0.59718	no
TraesCS1A02G230500	TraesCS1A02G230500	-	1A:403023005-403031517	8_6_20	10_1_20	OK	2.70355	1.52169	-0.829181	0.562849	-0.257643	0.51695	0.734293	no
TraesCS1A02G230600	TraesCS1A02G230600	-	1A:403361806-403386327	8_6_20	10_1_20	OK	1.97615	2.60265	0.397291	1.31703	0.879118	0.13295	0.358969	no
TraesCS1A02G230900	TraesCS1A02G230900	-	1A:403632276-403632940	8_6_20	10_1_20	OK	0.6721	0.757047	0.171707	1.12639	0.146732	0.7941	0.904397	no
TraesCS1A02G231000	TraesCS1A02G231000	-	1A:403634443-403634938	8_6_20	10_1_20	OK	22.3996	22.9914	0.037621	1.02642	0.0693495	0.9017	0.957732	no
TraesCS1A02G231100	TraesCS1A02G231100	-	1A:403655014-403662722	8_6_20	10_1_20	OK	10.7137	13.7474	0.359704	1.28316	0.899448	0.1252	0.347486	no
TraesCS1A02G231200	TraesCS1A02G231200	-	1A:403830276-403831326	8_6_20	10_1_20	OK	1.64111	1.35515	-0.276217	0.825753	-0.363765	0.53035	0.744093	no
TraesCS1A02G231400	TraesCS1A02G231400	-	1A:404388547-404390160	8_6_20	10_1_20	OK	5.88214	5.27945	-0.155953	0.897539	-0.216715	0.7118	0.85909	no
TraesCS1A02G231500	TraesCS1A02G231500	-	1A:404625535-404628901	8_6_20	10_1_20	OK	0.721982	0.682234	-0.0816962	0.944946	-0.112039	0.84635	0.93082	no
TraesCS1A02G231900	TraesCS1A02G231900	-	1A:405515556-405516241	8_6_20	10_1_20	OK	0.956631	1.19082	0.315918	1.2448	0.338141	0.54665	0.755599	no
TraesCS1A02G232000	TraesCS1A02G232000	-	1A:405517312-405522682	8_6_20	10_1_20	OK	0.429498	0.656747	0.612687	1.5291	0.865224	0.1425	0.373038	no
TraesCS1A02G232200	TraesCS1A02G232200	-	1A:405681898-405682862	8_6_20	10_1_20	OK	0.588585	0.503381	-0.2256	0.855239	-0.155298	0.77465	0.893966	no
TraesCS1A02G232300	TraesCS1A02G232300	-	1A:405792026-405799327	8_6_20	10_1_20	OK	1.69471	2.0026	0.240841	1.18168	0.427384	0.44575	0.680176	no
TraesCS1A02G232600	TraesCS1A02G232600	-	1A:406142959-406143967	8_6_20	10_1_20	OK	0.375557	0.490287	0.384596	1.30549	0.374294	0.5166	0.734174	no
TraesCS1A02G232900	TraesCS1A02G232900	-	1A:406186563-406190999	8_6_20	10_1_20	OK	0.771076	0.807074	0.0658273	1.04668	0.100645	0.86345	0.93953	no
TraesCS1A02G233100	TraesCS1A02G233100	-	1A:406581656-406584983	8_6_20	10_1_20	OK	0.30247	0.341754	0.176164	1.12988	0.275114	0.6361	0.813475	no
TraesCS1A02G233200	TraesCS1A02G233200	-	1A:407114549-407117132	8_6_20	10_1_20	OK	11.7785	14.5016	0.300055	1.23119	0.732609	0.22335	0.474441	no
TraesCS1A02G233400	TraesCS1A02G233400	-	1A:407315144-407320459	8_6_20	10_1_20	OK	1.36465	1.86759	0.452646	1.36855	0.937877	0.11855	0.337041	no
TraesCS1A02G233500	TraesCS1A02G233500	-	1A:407323416-407329088	8_6_20	10_1_20	OK	1.5482	1.57196	0.0219664	1.01534	0.0488665	0.93225	0.97083	no
TraesCS1A02G233600	TraesCS1A02G233600	-	1A:407330834-407335966	8_6_20	10_1_20	OK	6.39415	5.70133	-0.165455	0.891647	-0.405109	0.48505	0.710656	no
TraesCS1A02G233700	TraesCS1A02G233700	-	1A:408485599-408488677	8_6_20	10_1_20	OK	65.0008	51.1694	-0.345177	0.787211	-0.835632	0.14495	0.376311	no
TraesCS1A02G233800	TraesCS1A02G233800	-	1A:408491114-408493891	8_6_20	10_1_20	OK	0.538777	0.515874	-0.0626698	0.957491	-0.0777782	0.8916	0.953479	no
TraesCS1A02G234100	TraesCS1A02G234100	-	1A:409782352-409790410	8_6_20	10_1_20	OK	0.42173	0.860586	1.029	2.04061	1.83044	0.0045	0.0484203	yes
TraesCS1A02G234200	TraesCS1A02G234200	-	1A:409827046-409833994	8_6_20	10_1_20	OK	9.1674	9.9454	0.117516	1.08487	0.295271	0.612	0.797936	no
TraesCS1A02G234400	TraesCS1A02G234400	-	1A:409835899-409838736	8_6_20	10_1_20	OK	3.01435	2.22093	-0.440681	0.736787	-0.839495	0.1353	0.362497	no
TraesCS1A02G234500	TraesCS1A02G234500	-	1A:409852086-409857399	8_6_20	10_1_20	OK	1.07196	1.34707	0.32958	1.25665	0.308183	0.43445	0.671104	no
TraesCS1A02G234600	TraesCS1A02G234600	-	1A:410152901-410157058	8_6_20	10_1_20	OK	12.697	12.9046	0.0233932	1.01635	0.0514024	0.9311	0.970329	no
TraesCS1A02G234900	TraesCS1A02G234900	-	1A:413782216-413798673	8_6_20	10_1_20	OK	1.96532	2.73788	0.478298	1.3931	1.18467	0.0453	0.196231	no
TraesCS1A02G235000	TraesCS1A02G235000	-	1A:415297272-415299492	8_6_20	10_1_20	OK	0.580826	0.662764	0.190388	1.14107	0.296555	0.60875	0.79597	no
TraesCS1A02G235100	TraesCS1A02G235100	-	1A:415580728-415585379	8_6_20	10_1_20	OK	1.57969	2.99964	0.925152	1.89888	2.08515	0.0004	0.00961143	yes
TraesCS1A02G235500	TraesCS1A02G235500	-	1A:416536876-416540167	8_6_20	10_1_20	OK	3.71531	4.36572	0.232738	1.17506	0.518092	0.3456	0.595965	no
TraesCS1A02G235600	TraesCS1A02G235600	-	1A:416542612-416546310	8_6_20	10_1_20	OK	36.8508	46.0601	0.321823	1.24991	0.792619	0.16725	0.405437	no
TraesCS1A02G235700	TraesCS1A02G235700	-	1A:417387136-417390440	8_6_20	10_1_20	OK	1.08605	1.24809	0.200632	1.1492	0.391317	0.49695	0.720272	no
TraesCS1A02G235900	TraesCS1A02G235900	-	1A:418034033-418040242	8_6_20	10_1_20	OK	1.62867	1.5621	-0.0602047	0.959128	-0.121855	0.83	0.922454	no
TraesCS1A02G236000	TraesCS1A02G236000	-	1A:418041085-418046903	8_6_20	10_1_20	OK	8.15853	10.1399	0.313661	1.24286	0.764717	0.1959	0.442175	no
TraesCS1A02G236100	TraesCS1A02G236100	-	1A:418049850-418057245	8_6_20	10_1_20	OK	1.03322	0.963494	-0.100804	0.932513	-0.19943	0.732	0.870274	no
TraesCS1A02G236300	TraesCS1A02G236300	-	1A:418917934-418918084	8_6_20	10_1_20	OK	17.3876	13.4484	-0.370628	0.773446	-0.352044	0.5581	0.763226	no
TraesCS1A02G236400	TraesCS1A02G236400	-	1A:418933737-418936268	8_6_20	10_1_20	OK	2.98716	3.1692	0.0853427	1.06094	0.15806	0.7816	0.897666	no
TraesCS1A02G236500	TraesCS1A02G236500	-	1A:418936643-418939887	8_6_20	10_1_20	OK	2.29189	3.16229	0.46443	1.37977	0.977008	0.08615	0.282936	no
TraesCS1A02G236600	TraesCS1A02G236600	-	1A:419028887-419037606	8_6_20	10_1_20	OK	3.44189	3.54172	0.0412495	1.029	0.0960502	0.8698	0.942956	no
TraesCS1A02G236700	TraesCS1A02G236700	-	1A:419479084-419481573	8_6_20	10_1_20	OK	5.89552	5.91086	0.00374677	1.0026	0.00828274	0.98955	0.994192	no
TraesCS1A02G236900	TraesCS1A02G236900	-	1A:420064777-420068159	8_6_20	10_1_20	OK	3.89292	4.11428	0.0797859	1.05686	0.170446	0.7733	0.893154	no
TraesCS1A02G237100	TraesCS1A02G237100	-	1A:420394345-420397136	8_6_20	10_1_20	OK	0.740065	1.12754	0.607452	1.52357	1.05322	0.0692	0.249913	no
TraesCS1A02G237200	TraesCS1A02G237200	-	1A:420509961-420520292	8_6_20	10_1_20	OK	1.09564	1.42849	0.382728	1.3038	0.919855	0.11925	0.338202	no
TraesCS1A02G237800	TraesCS1A02G237800	-	1A:423675498-423676890	8_6_20	10_1_20	OK	15.6185	12.2065	-0.355606	0.781541	-0.819349	0.1516	0.384829	no
TraesCS1A02G238100	TraesCS1A02G238100	-	1A:423948294-423949193	8_6_20	10_1_20	OK	0.738334	0.346998	-1.08935	0.469973	-0.868534	0.1369	0.364947	no
TraesCS1A02G238600	TraesCS1A02G238600	-	1A:425252498-425265407	8_6_20	10_1_20	OK	1.85101	2.33049	0.332315	1.25903	0.499318	0.39175	0.636116	no
TraesCS1A02G238700	TraesCS1A02G238700	-	1A:425252498-425265407	8_6_20	10_1_20	OK	19.6203	17.3676	-0.175951	0.885184	-0.33879	0.5527	0.759943	no
TraesCS1A02G238800	TraesCS1A02G238800	-	1A:425680687-425681800	8_6_20	10_1_20	OK	1.19081	1.69117	0.506082	1.42019	0.578127	0.32545	0.577028	no
TraesCS1A02G238900	TraesCS1A02G238900	-	1A:425713177-425734042	8_6_20	10_1_20	OK	5.75007	7.21789	0.327997	1.25527	0.823643	0.1588	0.394309	no
TraesCS1A02G239000	TraesCS1A02G239000	-	1A:426299170-426304342	8_6_20	10_1_20	OK	4.26873	4.42326	0.0513052	1.0362	0.114574	0.8384	0.926448	no
TraesCS1A02G239100	TraesCS1A02G239100	-	1A:426518617-426523264	8_6_20	10_1_20	OK	2.79906	3.44537	0.299719	1.2309	0.744458	0.1973	0.444091	no
TraesCS1A02G239300	TraesCS1A02G239300	-	1A:426533369-426537081	8_6_20	10_1_20	OK	0.865414	0.474401	-0.867285	0.548177	-1.03837	0.07555	0.262835	no
TraesCS1A02G239600	TraesCS1A02G239600	-	1A:426880666-426882655	8_6_20	10_1_20	OK	0.647737	0.49771	-0.380102	0.768383	-0.533984	0.36995	0.617602	no
TraesCS1A02G239700	TraesCS1A02G239700	-	1A:426886833-426892014	8_6_20	10_1_20	OK	1.8685	1.32478	-0.496131	0.709006	-0.394395	0.495	0.718576	no
TraesCS1A02G239800	TraesCS1A02G239800	-	1A:426886833-426892014	8_6_20	10_1_20	OK	11.3157	10.973	-0.0443714	0.969712	-0.0978528	0.86225	0.93877	no
TraesCS1A02G240000	TraesCS1A02G240000	-	1A:426929585-426933776	8_6_20	10_1_20	OK	2.50173	2.60448	0.0580691	1.04107	0.12984	0.8223	0.918543	no
TraesCS1A02G240100	TraesCS1A02G240100	-	1A:427037673-427041154	8_6_20	10_1_20	OK	0.333081	0.431231	0.372587	1.29467	0.61935	0.2881	0.542603	no
TraesCS1A02G240200	TraesCS1A02G240200	-	1A:427048239-427049359	8_6_20	10_1_20	OK	2.5149	1.62825	-0.627179	0.647441	-0.885545	0.13045	0.35536	no
TraesCS1A02G240300	TraesCS1A02G240300	-	1A:427482372-427485361	8_6_20	10_1_20	OK	3.04342	3.60507	0.244334	1.18455	0.548925	0.34015	0.591365	no
TraesCS1A02G240400	TraesCS1A02G240400	-	1A:427520650-427528030	8_6_20	10_1_20	OK	0.244489	0.350269	0.518691	1.43265	0.782752	0.1596	0.39523	no
TraesCS1A02G240500	TraesCS1A02G240500	-	1A:427811333-427813937	8_6_20	10_1_20	OK	2.40052	1.06162	-1.17708	0.442246	-1.97077	0.0011	0.0191918	yes
TraesCS1A02G240600	TraesCS1A02G240600	-	1A:427814328-427823554	8_6_20	10_1_20	OK	3.44804	4.46266	0.372127	1.29426	0.942403	0.09925	0.305651	no
TraesCS1A02G241000	TraesCS1A02G241000	-	1A:428546383-428550024	8_6_20	10_1_20	OK	11.7686	9.95744	-0.241098	0.846101	-0.568909	0.3217	0.573656	no
TraesCS1A02G241100	TraesCS1A02G241100	-	1A:428663705-428664650	8_6_20	10_1_20	OK	0.498156	0.406287	-0.294098	0.815582	-0.259416	0.65115	0.822911	no
TraesCS1A02G241300	TraesCS1A02G241300	-	1A:428972916-428979705	8_6_20	10_1_20	OK	6.2575	7.87406	0.331521	1.25834	0.827896	0.15605	0.390488	no
TraesCS1A02G241400	TraesCS1A02G241400	-	1A:429002154-429003928	8_6_20	10_1_20	OK	0.43978	0.641199	0.543989	1.458	0.422036	0.45935	0.691151	no
TraesCS1A02G241500	TraesCS1A02G241500	-	1A:429483214-429484117	8_6_20	10_1_20	OK	0.687485	0.547773	-0.32775	0.796778	-0.266475	0.638	0.814612	no
TraesCS1A02G241700	TraesCS1A02G241700	-	1A:430002490-430006423	8_6_20	10_1_20	OK	1.44518	1.86571	0.368475	1.29099	0.659771	0.25405	0.508091	no
TraesCS1A02G241800	TraesCS1A02G241800	-	1A:430006817-430008755	8_6_20	10_1_20	OK	3.72953	2.89664	-0.364613	0.776677	-0.649423	0.25375	0.507806	no
TraesCS1A02G241900	TraesCS1A02G241900	-	1A:430177936-430181778	8_6_20	10_1_20	OK	12.5011	12.2947	-0.0240173	0.98349	-0.0597812	0.91745	0.964766	no
TraesCS1A02G242100	TraesCS1A02G242100	-	1A:430231588-430234732	8_6_20	10_1_20	OK	3.60655	4.18612	0.214994	1.1607	0.509263	0.38845	0.633327	no
TraesCS1A02G242200	TraesCS1A02G242200	-	1A:430236533-430240368	8_6_20	10_1_20	OK	0.392053	0.496083	0.339535	1.26535	0.470644	0.432	0.669119	no
TraesCS1A02G242300	TraesCS1A02G242300	-	1A:430334088-430339310	8_6_20	10_1_20	OK	0.52385	0.37783	-0.471416	0.721256	-0.811203	0.1552	0.389217	no
TraesCS1A02G242400	TraesCS1A02G242400	-	1A:430342572-430344319	8_6_20	10_1_20	OK	0.728384	0.74334	0.0293233	1.02053	0.0352643	0.9402	0.974074	no
TraesCS1A02G242500	TraesCS1A02G242500	-	1A:430584229-430591637	8_6_20	10_1_20	OK	3.63537	4.33166	0.25282	1.19153	0.599485	0.3017	0.554732	no
TraesCS1A02G242600	TraesCS1A02G242600	-	1A:430605349-430611761	8_6_20	10_1_20	OK	28.1683	21.6511	-0.379629	0.768635	-0.896217	0.1158	0.333041	no
TraesCS1A02G242800	TraesCS1A02G242800	-	1A:430617267-430622212	8_6_20	10_1_20	OK	1.23697	2.16595	0.808193	1.75102	1.5366	0.0105	0.0820281	no
TraesCS1A02G242900	TraesCS1A02G242900	-	1A:430624437-430626106	8_6_20	10_1_20	OK	3.06017	4.03161	0.397747	1.31745	0.478015	0.40665	0.648674	no
TraesCS1A02G243000	TraesCS1A02G243000	-	1A:431013710-431016801	8_6_20	10_1_20	OK	17.0178	18.3638	0.10982	1.07909	0.275868	0.6273	0.807757	no
TraesCS1A02G243100	TraesCS1A02G243100	-	1A:431017430-431031404	8_6_20	10_1_20	OK	2.61469	2.89089	0.144875	1.10563	0.320137	0.58955	0.784242	no
TraesCS1A02G243200	TraesCS1A02G243200	-	1A:431431126-431435660	8_6_20	10_1_20	OK	4.09806	5.86663	0.517592	1.43156	1.23151	0.03405	0.166713	no
TraesCS1A02G243300	TraesCS1A02G243300	-	1A:431776448-431780693	8_6_20	10_1_20	OK	4.61255	5.45975	0.243272	1.18367	0.563941	0.32325	0.575007	no
TraesCS1A02G243700	TraesCS1A02G243700	-	1A:432193617-432202573	8_6_20	10_1_20	OK	4.88812	4.4547	-0.133952	0.911332	-0.329739	0.5632	0.766894	no
TraesCS1A02G244100	TraesCS1A02G244100	-	1A:432530983-432536229	8_6_20	10_1_20	OK	0.441003	0.585649	0.409248	1.32799	0.678656	0.2302	0.48251	no
TraesCS1A02G244200	TraesCS1A02G244200	-	1A:432537249-432541306	8_6_20	10_1_20	OK	0.450745	0.520608	0.207887	1.155	0.322937	0.5737	0.773963	no
TraesCS1A02G244300	TraesCS1A02G244300	-	1A:432559099-432560254	8_6_20	10_1_20	OK	9.59493	9.3873	-0.031561	0.978361	-0.0559519	0.9229	0.966871	no
TraesCS1A02G244400	TraesCS1A02G244400	-	1A:432589951-432592978	8_6_20	10_1_20	OK	0.628449	0.650535	0.0498309	1.03514	0.0626118	0.9151	0.963832	no
TraesCS1A02G244600	TraesCS1A02G244600	-	1A:432759698-432760295	8_6_20	10_1_20	OK	1.75407	1.43683	-0.287819	0.819139	-0.322174	0.56235	0.766491	no
TraesCS1A02G244700	TraesCS1A02G244700	-	1A:432765220-432771742	8_6_20	10_1_20	OK	3.59452	3.87313	0.107703	1.07751	0.267711	0.63995	0.816061	no
TraesCS1A02G244900	TraesCS1A02G244900	-	1A:432951798-432959237	8_6_20	10_1_20	OK	25.8191	14.8905	-0.794043	0.576726	-1.84927	0.00135	0.0218397	yes
TraesCS1A02G245000	TraesCS1A02G245000	-	1A:432973059-432987608	8_6_20	10_1_20	OK	5.19964	5.78046	0.152774	1.1117	0.385748	0.5126	0.731283	no
TraesCS1A02G245100	TraesCS1A02G245100	-	1A:433526137-433533407	8_6_20	10_1_20	OK	0.529821	0.574236	0.116139	1.08383	0.1046	0.8626	0.93894	no
TraesCS1A02G245200	TraesCS1A02G245200	-	1A:434046756-434047173	8_6_20	10_1_20	OK	4.67673	2.13627	-1.13041	0.456786	-1.11036	0.06005	0.230527	no
TraesCS1A02G245300	TraesCS1A02G245300	-	1A:434419690-434428750	8_6_20	10_1_20	OK	5.00218	5.5349	0.146002	1.1065	0.350885	0.54985	0.757928	no
TraesCS1A02G245500	TraesCS1A02G245500	-	1A:434638558-434641445	8_6_20	10_1_20	OK	0.509346	0.587695	0.206423	1.15382	0.289179	0.59315	0.786394	no
TraesCS1A02G245600	TraesCS1A02G245600	-	1A:434871479-434878257	8_6_20	10_1_20	OK	3.61881	4.2658	0.237304	1.17879	0.55836	0.34175	0.592956	no
TraesCS1A02G245700	TraesCS1A02G245700	-	1A:435057159-435064141	8_6_20	10_1_20	OK	0.329683	0.500475	0.602218	1.51805	1.2478	0.0364	0.173363	no
TraesCS1A02G246100	TraesCS1A02G246100	-	1A:435398527-435406621	8_6_20	10_1_20	OK	0.186139	0.313279	0.751067	1.68304	1.13178	0.04745	0.201602	no
TraesCS1A02G246400	TraesCS1A02G246400	-	1A:436421137-436426639	8_6_20	10_1_20	OK	11.6003	14.0933	0.280843	1.2149	0.696283	0.22715	0.478762	no
TraesCS1A02G246500	TraesCS1A02G246500	-	1A:436429224-436435467	8_6_20	10_1_20	OK	1.87416	2.15745	0.203077	1.15115	0.449532	0.4432	0.678104	no
TraesCS1A02G246600	TraesCS1A02G246600	-	1A:436435965-436440510	8_6_20	10_1_20	OK	9.42479	10.2982	0.127859	1.09267	0.323255	0.5802	0.778533	no
TraesCS1A02G246700	TraesCS1A02G246700	-	1A:437227744-437232712	8_6_20	10_1_20	OK	2.31076	1.8891	-0.290665	0.817525	-0.459884	0.4114	0.652707	no
TraesCS1A02G246800	TraesCS1A02G246800	-	1A:437582683-437587434	8_6_20	10_1_20	OK	7.05721	5.52485	-0.353161	0.782867	-0.803453	0.1439	0.374876	no
TraesCS1A02G246900	TraesCS1A02G246900	-	1A:438295339-438300885	8_6_20	10_1_20	OK	11.2829	15.2614	0.435753	1.35262	1.08672	0.0716	0.2549	no
TraesCS1A02G247100	TraesCS1A02G247100	-	1A:438365794-438368421	8_6_20	10_1_20	OK	1.86342	2.26347	0.280582	1.21468	0.612945	0.2954	0.54931	no
TraesCS1A02G247200	TraesCS1A02G247200	-	1A:438684368-438688797	8_6_20	10_1_20	OK	5.22119	8.02959	0.620948	1.53789	1.37106	0.0177	0.113006	no
TraesCS1A02G247500	TraesCS1A02G247500	-	1A:439066056-439074664	8_6_20	10_1_20	OK	3.7049	5.76758	0.638529	1.55674	1.49418	0.01195	0.0890404	no
TraesCS1A02G247700	TraesCS1A02G247700	-	1A:439723132-439727622	8_6_20	10_1_20	OK	0.533769	0.492261	-0.116791	0.922237	-0.198737	0.73025	0.869477	no
TraesCS1A02G247800	TraesCS1A02G247800	-	1A:439930513-439932376	8_6_20	10_1_20	OK	6.8256	6.86198	0.00766831	1.00533	0.0145687	0.9806	0.990069	no
TraesCS1A02G247900	TraesCS1A02G247900	-	1A:440019651-440029391	8_6_20	10_1_20	OK	2.0379	2.25792	0.147915	1.10797	0.3167	0.5746	0.774547	no
TraesCS1A02G248100	TraesCS1A02G248100	-	1A:440072479-440074799	8_6_20	10_1_20	OK	3.13496	2.29371	-0.450766	0.731654	-0.79268	0.17095	0.410412	no
TraesCS1A02G248200	TraesCS1A02G248200	-	1A:440183809-440187326	8_6_20	10_1_20	OK	2.08202	2.34052	0.168844	1.12416	0.305827	0.5974	0.788515	no
TraesCS1A02G248300	TraesCS1A02G248300	-	1A:440412864-440416040	8_6_20	10_1_20	OK	8.15085	10.4336	0.356211	1.28006	0.777258	0.18305	0.426698	no
TraesCS1A02G248400	TraesCS1A02G248400	-	1A:440440918-440457450	8_6_20	10_1_20	OK	5.02492	5.24369	0.0614817	1.04354	0.15409	0.7827	0.898169	no
TraesCS1A02G248600	TraesCS1A02G248600	-	1A:440783362-440796745	8_6_20	10_1_20	OK	2.63039	2.71288	0.0445491	1.03136	0.102224	0.85735	0.936369	no
TraesCS1A02G248700	TraesCS1A02G248700	-	1A:440800854-440802058	8_6_20	10_1_20	OK	0.657067	2.95573	2.1694	4.49836	2.68678	0.00015	0.00462997	yes
TraesCS1A02G248800	TraesCS1A02G248800	-	1A:440886441-440891002	8_6_20	10_1_20	OK	1.52785	1.6112	0.0766304	1.05455	0.168442	0.7677	0.890318	no
TraesCS1A02G248900	TraesCS1A02G248900	-	1A:441020192-441023416	8_6_20	10_1_20	OK	0.599996	0.516197	-0.21703	0.860335	-0.317343	0.5741	0.774214	no
TraesCS1A02G249000	TraesCS1A02G249000	-	1A:441031692-441033979	8_6_20	10_1_20	OK	6.55785	3.68562	-0.831317	0.562016	-1.64665	0.0057	0.056005	no
TraesCS1A02G249100	TraesCS1A02G249100	-	1A:441107311-441111912	8_6_20	10_1_20	OK	1.26013	1.72613	0.453962	1.3698	0.960952	0.1106	0.324946	no
TraesCS1A02G249300	TraesCS1A02G249300	-	1A:441183587-441185735	8_6_20	10_1_20	OK	6.64814	6.61577	-0.00704189	0.995131	-0.0168556	0.9771	0.988547	no
TraesCS1A02G249400	TraesCS1A02G249400	-	1A:441235401-441245178	8_6_20	10_1_20	OK	4.84593	5.54266	0.193803	1.14377	0.467091	0.4132	0.654035	no
TraesCS1A02G249500	TraesCS1A02G249500	-	1A:441751924-441756669	8_6_20	10_1_20	OK	11.9342	8.38587	-0.509074	0.702673	-1.05327	0.0649	0.240721	no
TraesCS1A02G249600	TraesCS1A02G249600	-	1A:441763843-441766750	8_6_20	10_1_20	OK	23.3517	24.6726	0.0793802	1.05656	0.195945	0.73185	0.870167	no
TraesCS1A02G250000	TraesCS1A02G250000	-	1A:441841791-441843417	8_6_20	10_1_20	OK	1.26969	1.05138	-0.272189	0.828062	-0.40211	0.48525	0.71086	no
TraesCS1A02G250100	TraesCS1A02G250100	-	1A:441927240-441929536	8_6_20	10_1_20	OK	14.363	8.9949	-0.675174	0.626257	-1.4548	0.0113	0.0860987	no
TraesCS1A02G250200	TraesCS1A02G250200	-	1A:441931205-441932559	8_6_20	10_1_20	OK	1.01514	0.326808	-1.63517	0.321932	-1.97361	0.0026	0.0338437	yes
TraesCS1A02G250300	TraesCS1A02G250300	-	1A:441954666-441957069	8_6_20	10_1_20	OK	26.906	29.0976	0.11297	1.08145	0.276942	0.6367	0.813902	no
TraesCS1A02G250400	TraesCS1A02G250400	-	1A:442124886-442126086	8_6_20	10_1_20	OK	1.73295	1.89669	0.13025	1.09448	0.226184	0.69645	0.849968	no
TraesCS1A02G250500	TraesCS1A02G250500	-	1A:442154861-442155978	8_6_20	10_1_20	OK	7.46395	5.68159	-0.393644	0.761205	-0.724687	0.22065	0.471623	no
TraesCS1A02G250700	TraesCS1A02G250700	-	1A:442470887-442476407	8_6_20	10_1_20	OK	2.60117	3.52391	0.438017	1.35474	0.952698	0.08665	0.283743	no
TraesCS1A02G250800	TraesCS1A02G250800	-	1A:442553711-442563195	8_6_20	10_1_20	OK	2.53542	2.53137	-0.00230666	0.998402	-0.00362477	0.99405	0.996316	no
TraesCS1A02G250900	TraesCS1A02G250900	-	1A:442553711-442563195	8_6_20	10_1_20	OK	7.30724	9.64433	0.400354	1.31983	0.495612	0.39685	0.640561	no
TraesCS1A02G251000	TraesCS1A02G251000	-	1A:442563511-442567349	8_6_20	10_1_20	OK	3.65158	5.07597	0.475162	1.39007	1.06775	0.0701	0.2518	no
TraesCS1A02G251100	TraesCS1A02G251100	-	1A:442606329-442613294	8_6_20	10_1_20	OK	10.1649	8.31056	-0.290572	0.817578	-0.711243	0.21305	0.463158	no
TraesCS1A02G251200	TraesCS1A02G251200	-	1A:442613330-442614743	8_6_20	10_1_20	OK	99.3075	59.3557	-0.742516	0.597696	-1.69156	0.00385	0.0437034	yes
TraesCS1A02G251400	TraesCS1A02G251400	-	1A:442800490-442808502	8_6_20	10_1_20	OK	20.7968	20.7048	-0.00639648	0.995576	-0.0155161	0.97705	0.988532	no
TraesCS1A02G251500	TraesCS1A02G251500	-	1A:443125060-443133281	8_6_20	10_1_20	OK	1.23677	1.74402	0.495839	1.41014	0.860006	0.15035	0.38298	no
TraesCS1A02G251600	TraesCS1A02G251600	-	1A:443193548-443198146	8_6_20	10_1_20	OK	99.487	97.313	-0.0318752	0.978148	-0.0731239	0.8974	0.955737	no
TraesCS1A02G251700	TraesCS1A02G251700	-	1A:443198966-443211104	8_6_20	10_1_20	OK	4.12593	5.18528	0.329701	1.25675	0.845819	0.15205	0.385432	no
TraesCS1A02G251800	TraesCS1A02G251800	-	1A:443659414-443660791	8_6_20	10_1_20	OK	0.898859	0.999644	0.153318	1.11212	0.23355	0.6956	0.849467	no
TraesCS1A02G251900	TraesCS1A02G251900	-	1A:443703297-443704605	8_6_20	10_1_20	OK	9.34614	3.01112	-1.63407	0.322178	-2.6506	5e-05	0.00195252	yes
TraesCS1A02G252000	TraesCS1A02G252000	-	1A:443708368-443712092	8_6_20	10_1_20	OK	8.12921	7.51162	-0.11399	0.924029	-0.251383	0.65075	0.82271	no
TraesCS1A02G252300	TraesCS1A02G252300	-	1A:444122389-444123580	8_6_20	10_1_20	OK	3.60614	3.08106	-0.227031	0.854391	-0.451331	0.43845	0.674572	no
TraesCS1A02G252400	TraesCS1A02G252400	-	1A:444124495-444127602	8_6_20	10_1_20	OK	20.3187	13.1651	-0.626083	0.647933	-1.4064	0.01185	0.0887168	no
TraesCS1A02G252500	TraesCS1A02G252500	-	1A:444127612-444129639	8_6_20	10_1_20	OK	2.76189	3.97259	0.524423	1.43836	0.83293	0.14365	0.374696	no
TraesCS1A02G252700	TraesCS1A02G252700	-	1A:444144689-444146823	8_6_20	10_1_20	OK	20.6349	17.584	-0.230827	0.852146	-0.529931	0.34875	0.598693	no
TraesCS1A02G253000	TraesCS1A02G253000	-	1A:444255167-444257615	8_6_20	10_1_20	OK	8.9206	7.50203	-0.249859	0.840979	-0.567054	0.3196	0.571563	no
TraesCS1A02G253400	TraesCS1A02G253400	-	1A:445257709-445277310	8_6_20	10_1_20	OK	1.92982	2.54284	0.397978	1.31766	0.885978	0.1227	0.343289	no
TraesCS1A02G253900	TraesCS1A02G253900	-	1A:445541462-445544679	8_6_20	10_1_20	OK	0.382391	0.576102	0.591275	1.50658	0.930862	0.1156	0.332762	no
TraesCS1A02G254100	TraesCS1A02G254100	-	1A:445653715-445656457	8_6_20	10_1_20	OK	0.876594	1.98775	1.18116	2.26759	2.26856	5e-05	0.00195252	yes
TraesCS1A02G254200	TraesCS1A02G254200	-	1A:445878771-445885091	8_6_20	10_1_20	OK	9.94337	12.1723	0.2918	1.22417	0.71806	0.21465	0.464895	no
TraesCS1A02G254400	TraesCS1A02G254400	-	1A:445914780-445917729	8_6_20	10_1_20	OK	23.9976	20.1853	-0.249583	0.84114	-0.590896	0.2903	0.544608	no
TraesCS1A02G254500	TraesCS1A02G254500	-	1A:445934352-445938890	8_6_20	10_1_20	OK	1.1428	0.458222	-1.31845	0.400965	-2.28305	5e-05	0.00195252	yes
TraesCS1A02G254800	TraesCS1A02G254800	-	1A:446236431-446237616	8_6_20	10_1_20	OK	8.91806	5.96805	-0.579471	0.669209	-1.00106	0.08485	0.280412	no
TraesCS1A02G255000	TraesCS1A02G255000	-	1A:446541861-446549281	8_6_20	10_1_20	OK	3.84713	5.11677	0.411451	1.33002	0.98804	0.08515	0.28086	no
TraesCS1A02G255100	TraesCS1A02G255100	-	1A:447005331-447007022	8_6_20	10_1_20	OK	12.3612	23.8982	0.951084	1.93332	1.87958	0.0012	0.0202368	yes
TraesCS1A02G255200	TraesCS1A02G255200	-	1A:447112677-447120162	8_6_20	10_1_20	OK	0.561324	0.724509	0.368171	1.29072	0.67012	0.25975	0.513737	no
TraesCS1A02G255300	TraesCS1A02G255300	-	1A:447623203-447635025	8_6_20	10_1_20	OK	1.95951	2.8314	0.531021	1.44495	1.26477	0.03165	0.160124	no
TraesCS1A02G255400	TraesCS1A02G255400	-	1A:447640538-447644424	8_6_20	10_1_20	OK	5.55675	5.06376	-0.134033	0.91128	-0.322611	0.56645	0.769081	no
TraesCS1A02G255600	TraesCS1A02G255600	-	1A:447747679-447749014	8_6_20	10_1_20	OK	3.81368	2.52125	-0.597043	0.661108	-0.914009	0.1033	0.312599	no
TraesCS1A02G255800	TraesCS1A02G255800	-	1A:448033491-448037889	8_6_20	10_1_20	OK	53.1521	30.1461	-0.818154	0.567167	-2.01967	0.0007	0.0140555	yes
TraesCS1A02G255900	TraesCS1A02G255900	-	1A:448627006-448629624	8_6_20	10_1_20	OK	1.60617	2.18122	0.441512	1.35803	0.984849	0.09105	0.291281	no
TraesCS1A02G256000	TraesCS1A02G256000	-	1A:448814632-448816127	8_6_20	10_1_20	OK	2.38382	1.54101	-0.629401	0.646445	-0.840819	0.14715	0.379291	no
TraesCS1A02G256100	TraesCS1A02G256100	-	1A:448897529-448912063	8_6_20	10_1_20	OK	0.824066	1.45801	0.823167	1.76929	1.78659	0.0026	0.0338437	yes
TraesCS1A02G256200	TraesCS1A02G256200	-	1A:448912373-448915764	8_6_20	10_1_20	OK	0.78592	1.16521	0.568133	1.4826	1.10947	0.0568	0.223294	no
TraesCS1A02G256300	TraesCS1A02G256300	-	1A:448918313-448924958	8_6_20	10_1_20	OK	6.39154	8.89869	0.47743	1.39226	1.18293	0.0406	0.184219	no
TraesCS1A02G256400	TraesCS1A02G256400	-	1A:448926774-448930744	8_6_20	10_1_20	OK	40.2279	40.0598	-0.00604139	0.995821	-0.0139717	0.98	0.989808	no
TraesCS1A02G256800	TraesCS1A02G256800	-	1A:449195770-449201684	8_6_20	10_1_20	OK	1.11091	2.2351	1.00859	2.01194	2.14516	0.0008	0.0154281	yes
TraesCS1A02G257100	TraesCS1A02G257100	-	1A:449511676-449512442	8_6_20	10_1_20	OK	1.91863	1.5468	-0.310787	0.806202	-0.303119	0.58195	0.779745	no
TraesCS1A02G257300	TraesCS1A02G257300	-	1A:449555197-449558720	8_6_20	10_1_20	OK	7.23559	7.0083	-0.0460449	0.968588	-0.103796	0.8533	0.934144	no
TraesCS1A02G257400	TraesCS1A02G257400	-	1A:449623116-449626157	8_6_20	10_1_20	OK	13.193	7.0084	-0.912615	0.531221	-1.99705	0.00055	0.0119401	yes
TraesCS1A02G257900	TraesCS1A02G257900	-	1A:449820374-449831326	8_6_20	10_1_20	OK	1.23685	1.13684	-0.121643	0.91914	-0.185147	0.74755	0.879516	no
TraesCS1A02G258000	TraesCS1A02G258000	-	1A:449843794-449853848	8_6_20	10_1_20	OK	5.70552	3.95459	-0.52883	0.693117	-1.28037	0.0256	0.141171	no
TraesCS1A02G258100	TraesCS1A02G258100	-	1A:449853941-449857196	8_6_20	10_1_20	OK	2.30613	3.40681	0.56295	1.47729	1.1825	0.0417	0.187364	no
TraesCS1A02G258200	TraesCS1A02G258200	-	1A:449934515-449938594	8_6_20	10_1_20	OK	16.2051	21.1606	0.384938	1.3058	0.9776	0.0938	0.296176	no
TraesCS1A02G258300	TraesCS1A02G258300	-	1A:450092811-450097229	8_6_20	10_1_20	OK	2.01043	1.00079	-1.00636	0.497801	-1.82971	0.00255	0.0334102	yes
TraesCS1A02G258400	TraesCS1A02G258400	-	1A:451280507-451282597	8_6_20	10_1_20	OK	4.33607	5.00035	0.205643	1.1532	0.42788	0.4448	0.679406	no
TraesCS1A02G258500	TraesCS1A02G258500	-	1A:451617711-451619073	8_6_20	10_1_20	OK	7.59773	12.0089	0.660461	1.58059	1.27785	0.02755	0.147495	no
TraesCS1A02G258700	TraesCS1A02G258700	-	1A:451849957-451851112	8_6_20	10_1_20	OK	1.2553	1.0584	-0.246154	0.843141	-0.338099	0.5629	0.766683	no
TraesCS1A02G258800	TraesCS1A02G258800	-	1A:452018320-452021152	8_6_20	10_1_20	OK	73.5247	59.3836	-0.308165	0.807668	-0.700827	0.21655	0.467057	no
TraesCS1A02G259000	TraesCS1A02G259000	-	1A:452042145-452046460	8_6_20	10_1_20	OK	9.80354	8.16328	-0.264154	0.832687	-0.616146	0.2816	0.536491	no
TraesCS1A02G259100	TraesCS1A02G259100	-	1A:452051194-452052750	8_6_20	10_1_20	OK	0.317882	0.337184	0.0850417	1.06072	0.0941905	0.87055	0.943346	no
TraesCS1A02G259200	TraesCS1A02G259200	-	1A:452280748-452284447	8_6_20	10_1_20	OK	7.34198	5.40271	-0.442488	0.735864	-1.06416	0.06555	0.242111	no
TraesCS1A02G259400	TraesCS1A02G259400	-	1A:452452677-452455333	8_6_20	10_1_20	OK	0.864145	1.13675	0.395568	1.31546	0.702119	0.21465	0.464895	no
TraesCS1A02G259500	TraesCS1A02G259500	-	1A:452753442-452757351	8_6_20	10_1_20	OK	0.263519	0.42544	0.691047	1.61445	1.17418	0.04835	0.203799	no
TraesCS1A02G259600	TraesCS1A02G259600	-	1A:452758833-452761870	8_6_20	10_1_20	OK	3.49017	4.75632	0.446547	1.36277	1.06942	0.06215	0.235289	no
TraesCS1A02G259700	TraesCS1A02G259700	-	1A:452784056-452786582	8_6_20	10_1_20	OK	171.492	90.2996	-0.925351	0.526552	-2.00653	0.00055	0.0119401	yes
TraesCS1A02G259800	TraesCS1A02G259800	-	1A:452857081-452865313	8_6_20	10_1_20	OK	20.5566	18.9651	-0.116256	0.922579	-0.292234	0.6119	0.797931	no
TraesCS1A02G259900	TraesCS1A02G259900	-	1A:453071837-453075356	8_6_20	10_1_20	OK	1.20093	1.37214	0.192268	1.14256	0.345151	0.54905	0.757275	no
TraesCS1A02G260000	TraesCS1A02G260000	-	1A:453520441-453524428	8_6_20	10_1_20	OK	3.62167	3.70455	0.0326438	1.02288	0.0531752	0.9295	0.969671	no
TraesCS1A02G260100	TraesCS1A02G260100	-	1A:454033521-454037971	8_6_20	10_1_20	OK	7.92601	9.14309	0.206088	1.15356	0.492435	0.40155	0.644348	no
TraesCS1A02G260200	TraesCS1A02G260200	-	1A:454329422-454334823	8_6_20	10_1_20	OK	1.36854	1.66072	0.279177	1.2135	0.590465	0.3019	0.554959	no
TraesCS1A02G260300	TraesCS1A02G260300	-	1A:454335484-454339778	8_6_20	10_1_20	OK	3.11167	1.96363	-0.664163	0.631055	-1.25876	0.02955	0.153873	no
TraesCS1A02G260400	TraesCS1A02G260400	-	1A:454341616-454345142	8_6_20	10_1_20	OK	0.884196	1.23873	0.486423	1.40097	0.899126	0.12485	0.347012	no
TraesCS1A02G260500	TraesCS1A02G260500	-	1A:454516008-454523565	8_6_20	10_1_20	OK	2.97722	5.3349	0.841492	1.7919	1.92096	0.0016	0.0245171	yes
TraesCS1A02G260700	TraesCS1A02G260700	-	1A:454533587-454534849	8_6_20	10_1_20	OK	1.73718	1.00894	-0.783906	0.580792	-1.35096	0.0199	0.121338	no
TraesCS1A02G260900	TraesCS1A02G260900	-	1A:455022756-455029126	8_6_20	10_1_20	OK	17.0683	25.5549	0.582278	1.49721	1.41516	0.01745	0.112126	no
TraesCS1A02G261000	TraesCS1A02G261000	-	1A:455031000-455038358	8_6_20	10_1_20	OK	10.2653	13.7869	0.425515	1.34305	1.07061	0.06685	0.244932	no
TraesCS1A02G261400	TraesCS1A02G261400	-	1A:455818470-455822929	8_6_20	10_1_20	OK	0.933736	0.773239	-0.2721	0.828113	-0.48466	0.4091	0.650937	no
TraesCS1A02G261800	TraesCS1A02G261800	-	1A:456321203-456323812	8_6_20	10_1_20	OK	1.63249	1.0156	-0.684744	0.622116	-0.978071	0.09495	0.298298	no
TraesCS1A02G261900	TraesCS1A02G261900	-	1A:456650947-456652182	8_6_20	10_1_20	OK	9.09954	12.3031	0.435152	1.35205	0.955416	0.1114	0.32619	no
TraesCS1A02G262000	TraesCS1A02G262000	-	1A:456653630-456654382	8_6_20	10_1_20	OK	10.6045	15.9401	0.587975	1.50314	1.12358	0.05695	0.223611	no
TraesCS1A02G262100	TraesCS1A02G262100	-	1A:456655322-456657426	8_6_20	10_1_20	OK	8.97356	8.45922	-0.0851563	0.942682	-0.179267	0.747	0.87937	no
TraesCS1A02G262200	TraesCS1A02G262200	-	1A:456924748-456931844	8_6_20	10_1_20	OK	1.57268	1.81343	0.205497	1.15308	0.479295	0.4116	0.65282	no
TraesCS1A02G262300	TraesCS1A02G262300	-	1A:456940069-456944304	8_6_20	10_1_20	OK	27.5078	23.7056	-0.214614	0.861777	-0.513181	0.36465	0.613039	no
TraesCS1A02G262400	TraesCS1A02G262400	-	1A:457372179-457373172	8_6_20	10_1_20	OK	102.971	157.362	0.611848	1.52822	1.37309	0.01425	0.0990315	no
TraesCS1A02G262500	TraesCS1A02G262500	-	1A:457945324-457945945	8_6_20	10_1_20	OK	24.6754	41.2204	0.740284	1.6705	1.45154	0.0103	0.0812091	no
TraesCS1A02G262600	TraesCS1A02G262600	-	1A:457956310-457961244	8_6_20	10_1_20	OK	4.07698	4.30508	0.0785382	1.05595	0.184625	0.75085	0.881167	no
TraesCS1A02G262700	TraesCS1A02G262700	-	1A:458216683-458220843	8_6_20	10_1_20	OK	1.0459	0.700298	-0.578697	0.669568	-0.648082	0.23015	0.482457	no
TraesCS1A02G262800	TraesCS1A02G262800	-	1A:458227679-458230027	8_6_20	10_1_20	OK	11.8457	13.984	0.239413	1.18051	0.460428	0.4205	0.660152	no
TraesCS1A02G262900	TraesCS1A02G262900	-	1A:458394133-458397267	8_6_20	10_1_20	OK	8.31035	11.1167	0.41975	1.3377	0.826459	0.1491	0.381588	no
TraesCS1A02G263000	TraesCS1A02G263000	-	1A:458504527-458507240	8_6_20	10_1_20	OK	7.14815	6.15584	-0.215613	0.86118	-0.477917	0.39425	0.638371	no
TraesCS1A02G263200	TraesCS1A02G263200	-	1A:458557064-458562511	8_6_20	10_1_20	OK	20.9324	17.387	-0.267724	0.830629	-0.641724	0.257	0.511015	no
TraesCS1A02G263300	TraesCS1A02G263300	-	1A:458564116-458566532	8_6_20	10_1_20	OK	69.3437	59.727	-0.215382	0.861318	-0.508587	0.362	0.610707	no
TraesCS1A02G263400	TraesCS1A02G263400	-	1A:458896288-458908694	8_6_20	10_1_20	OK	2.02871	2.12083	0.0640648	1.04541	0.155403	0.78935	0.90237	no
TraesCS1A02G263500	TraesCS1A02G263500	-	1A:458918052-458919046	8_6_20	10_1_20	OK	0.351482	0.400539	0.188491	1.13957	0.200027	0.7296	0.86897	no
TraesCS1A02G263600	TraesCS1A02G263600	-	1A:459097179-459100473	8_6_20	10_1_20	OK	0.445956	0.86996	0.964046	1.95077	1.00945	0.0885	0.287288	no
TraesCS1A02G263700	TraesCS1A02G263700	-	1A:459186661-459188632	8_6_20	10_1_20	OK	2.57618	2.58385	0.004291	1.00298	0.00700538	0.98825	0.993709	no
TraesCS1A02G263800	TraesCS1A02G263800	-	1A:459269856-459275619	8_6_20	10_1_20	OK	1.23511	1.80904	0.550592	1.46469	1.22947	0.04115	0.185828	no
TraesCS1A02G264000	TraesCS1A02G264000	-	1A:459307639-459313757	8_6_20	10_1_20	OK	4.30639	9.71247	1.17336	2.25536	2.70963	5e-05	0.00195252	yes
TraesCS1A02G264100	TraesCS1A02G264100	-	1A:459514098-459523796	8_6_20	10_1_20	OK	3.10446	2.90563	-0.0954938	0.935952	-0.228088	0.69875	0.851379	no
TraesCS1A02G264200	TraesCS1A02G264200	-	1A:459524186-459527766	8_6_20	10_1_20	OK	1.48655	2.37237	0.674362	1.59589	1.3566	0.01725	0.111309	no
TraesCS1A02G264300	TraesCS1A02G264300	-	1A:459946839-459948904	8_6_20	10_1_20	OK	1.6122	1.43967	-0.163285	0.892989	-0.263388	0.65005	0.822256	no
TraesCS1A02G264400	TraesCS1A02G264400	-	1A:459948921-459951051	8_6_20	10_1_20	OK	1.21004	1.16033	-0.0605202	0.958918	-0.0996517	0.8644	0.94007	no
TraesCS1A02G264500	TraesCS1A02G264500	-	1A:460280711-460282491	8_6_20	10_1_20	OK	4.89453	3.94885	-0.309736	0.806789	-0.53417	0.3681	0.616002	no
TraesCS1A02G264700	TraesCS1A02G264700	-	1A:460330400-460334595	8_6_20	10_1_20	OK	11.402	11.2891	-0.0143525	0.990101	-0.0359203	0.95395	0.979644	no
TraesCS1A02G264800	TraesCS1A02G264800	-	1A:460553634-460557686	8_6_20	10_1_20	OK	0.297224	0.523009	0.815286	1.75965	1.28984	0.03355	0.165536	no
TraesCS1A02G264900	TraesCS1A02G264900	-	1A:460639088-460641864	8_6_20	10_1_20	OK	2.02528	3.29079	0.700309	1.62485	1.38295	0.02315	0.133297	no
TraesCS1A02G265000	TraesCS1A02G265000	-	1A:460669776-460676972	8_6_20	10_1_20	OK	4.16359	4.67067	0.165798	1.12179	0.395408	0.4986	0.721492	no
TraesCS1A02G265300	TraesCS1A02G265300	-	1A:460967357-460968123	8_6_20	10_1_20	OK	11.1069	1.43334	-2.954	0.12905	-4.72276	5e-05	0.00195252	yes
TraesCS1A02G265600	TraesCS1A02G265600	-	1A:461337577-461338417	8_6_20	10_1_20	OK	4.40247	2.38849	-0.882216	0.542533	-1.45046	0.01675	0.109396	no
TraesCS1A02G265800	TraesCS1A02G265800	-	1A:461356734-461357498	8_6_20	10_1_20	OK	8.39806	2.16916	-1.95292	0.258293	-2.72143	0.0001	0.00338757	yes
TraesCS1A02G266000	TraesCS1A02G266000	-	1A:461521742-461524132	8_6_20	10_1_20	OK	6.2091	2.24469	-1.46787	0.361516	-2.84443	5e-05	0.00195252	yes
TraesCS1A02G266300	TraesCS1A02G266300	-	1A:461775746-461779782	8_6_20	10_1_20	OK	15.2986	20.6821	0.43499	1.3519	1.06552	0.0727	0.257348	no
TraesCS1A02G266500	TraesCS1A02G266500	-	1A:461995981-462000591	8_6_20	10_1_20	OK	3.42389	4.14784	0.276726	1.21144	0.623057	0.27615	0.531006	no
TraesCS1A02G266600	TraesCS1A02G266600	-	1A:462000811-462006133	8_6_20	10_1_20	OK	16.0639	10.0895	-0.670969	0.628085	-1.60663	0.00545	0.0546781	no
TraesCS1A02G266700	TraesCS1A02G266700	-	1A:462122730-462124931	8_6_20	10_1_20	OK	1.429	1.42645	-0.00257572	0.998216	-0.00387335	0.98645	0.992862	no
TraesCS1A02G266800	TraesCS1A02G266800	-	1A:462136939-462137443	8_6_20	10_1_20	OK	0.560379	0.535676	-0.0650435	0.955916	-0.0462552	0.92255	0.966801	no
TraesCS1A02G266900	TraesCS1A02G266900	-	1A:462333926-462336501	8_6_20	10_1_20	OK	13.2584	10.9595	-0.27472	0.826611	-0.603892	0.28575	0.540564	no
TraesCS1A02G267100	TraesCS1A02G267100	-	1A:462390319-462395850	8_6_20	10_1_20	OK	0.209434	0.49525	1.24166	2.3647	2.21449	0.0002	0.00573693	yes
TraesCS1A02G267300	TraesCS1A02G267300	-	1A:462435596-462438015	8_6_20	10_1_20	OK	6.81364	10.3281	0.600083	1.5158	1.31669	0.0305	0.156821	no
TraesCS1A02G267600	TraesCS1A02G267600	-	1A:462617028-462619649	8_6_20	10_1_20	OK	19.3416	9.16467	-1.07755	0.473833	-2.27129	0.0002	0.00573693	yes
TraesCS1A02G267700	TraesCS1A02G267700	-	1A:462742534-462750420	8_6_20	10_1_20	OK	0.417232	0.88232	1.08045	2.1147	2.02272	0.0009	0.0168092	yes
TraesCS1A02G267800	TraesCS1A02G267800	-	1A:462776184-462778584	8_6_20	10_1_20	OK	9.87609	13.6305	0.464831	1.38016	0.811572	0.16135	0.397275	no
TraesCS1A02G267900	TraesCS1A02G267900	-	1A:462793391-462799930	8_6_20	10_1_20	OK	9.54252	5.55098	-0.781627	0.58171	-1.78541	0.0016	0.0245171	yes
TraesCS1A02G268200	TraesCS1A02G268200	-	1A:463155410-463156061	8_6_20	10_1_20	OK	17.9369	26.1018	0.541222	1.4552	1.16303	0.04375	0.192608	no
TraesCS1A02G268400	TraesCS1A02G268400	-	1A:463246852-463248232	8_6_20	10_1_20	OK	6.01314	4.22139	-0.510398	0.702029	-0.857186	0.139	0.367976	no
TraesCS1A02G268500	TraesCS1A02G268500	-	1A:463288262-463291701	8_6_20	10_1_20	OK	17.9195	17.4414	-0.0390171	0.973318	-0.0964125	0.86735	0.941708	no
TraesCS1A02G268600	TraesCS1A02G268600	-	1A:463356637-463358483	8_6_20	10_1_20	OK	11.7182	9.20149	-0.348811	0.785231	-0.696555	0.2184	0.469199	no
TraesCS1A02G268700	TraesCS1A02G268700	-	1A:463400233-463403089	8_6_20	10_1_20	OK	3.36868	3.99059	0.244421	1.18462	0.532282	0.35145	0.601265	no
TraesCS1A02G268800	TraesCS1A02G268800	-	1A:463460247-463461876	8_6_20	10_1_20	OK	2.67164	2.07292	-0.366065	0.775896	-0.681986	0.2416	0.495435	no
TraesCS1A02G268900	TraesCS1A02G268900	-	1A:463521477-463523392	8_6_20	10_1_20	OK	0.707957	0.575516	-0.298806	0.812925	-0.387977	0.5067	0.727264	no
TraesCS1A02G269000	TraesCS1A02G269000	-	1A:463810369-463813906	8_6_20	10_1_20	OK	1.39447	2.3444	0.749501	1.68121	1.61133	0.0077	0.0680303	no
TraesCS1A02G269100	TraesCS1A02G269100	-	1A:463820154-463827474	8_6_20	10_1_20	OK	7.73053	8.31307	0.104814	1.07536	0.261635	0.6467	0.820055	no
TraesCS1A02G269200	TraesCS1A02G269200	-	1A:463827547-463830330	8_6_20	10_1_20	OK	14.8227	11.023	-0.42729	0.743657	-1.01611	0.06865	0.248701	no
TraesCS1A02G269300	TraesCS1A02G269300	-	1A:463921286-463928925	8_6_20	10_1_20	OK	0.350531	0.203931	-0.781459	0.581778	-0.464619	0.3947	0.638725	no
TraesCS1A02G269400	TraesCS1A02G269400	-	1A:463921286-463928925	8_6_20	10_1_20	OK	0.387564	1.4981	1.95063	3.86543	1.51413	0.0157	0.105093	no
TraesCS1A02G269500	TraesCS1A02G269500	-	1A:463929755-463932776	8_6_20	10_1_20	OK	3.94081	5.23287	0.40911	1.32787	0.818672	0.15595	0.390356	no
TraesCS1A02G269600	TraesCS1A02G269600	-	1A:463958196-463963550	8_6_20	10_1_20	OK	5.28162	3.17505	-0.734199	0.601152	-1.38667	0.0153	0.10349	no
TraesCS1A02G269700	TraesCS1A02G269700	-	1A:463958196-463963550	8_6_20	10_1_20	OK	3.22903	2.52576	-0.354385	0.782203	-0.13348	0.7587	0.885313	no
TraesCS1A02G269800	TraesCS1A02G269800	-	1A:463958196-463963550	8_6_20	10_1_20	OK	1.51898	1.05454	-0.526489	0.694242	-0.219149	0.75515	0.88348	no
TraesCS1A02G270000	TraesCS1A02G270000	-	1A:464087219-464089077	8_6_20	10_1_20	OK	7.2676	6.8073	-0.0943953	0.936665	-0.20006	0.7311	0.86981	no
TraesCS1A02G270200	TraesCS1A02G270200	-	1A:464247355-464249467	8_6_20	10_1_20	OK	7.0838	5.74398	-0.302472	0.810862	-0.603021	0.28495	0.539754	no
TraesCS1A02G270300	TraesCS1A02G270300	-	1A:464249663-464253896	8_6_20	10_1_20	OK	5.37241	5.45235	0.0213076	1.01488	0.048718	0.9304	0.970052	no
TraesCS1A02G270400	TraesCS1A02G270400	-	1A:464790699-464793947	8_6_20	10_1_20	OK	21.7297	17.4038	-0.320267	0.800922	-0.792777	0.16445	0.401602	no
TraesCS1A02G270500	TraesCS1A02G270500	-	1A:464794578-464796552	8_6_20	10_1_20	OK	6.88727	8.81746	0.356431	1.28025	0.763424	0.1735	0.413777	no
TraesCS1A02G270600	TraesCS1A02G270600	-	1A:464797146-464805227	8_6_20	10_1_20	OK	5.56318	6.71058	0.270527	1.20625	0.648549	0.2686	0.523057	no
TraesCS1A02G270700	TraesCS1A02G270700	-	1A:464809425-464811387	8_6_20	10_1_20	OK	46.712	36.7707	-0.345234	0.78718	-0.829111	0.1455	0.376929	no
TraesCS1A02G270800	TraesCS1A02G270800	-	1A:464837011-464840398	8_6_20	10_1_20	OK	0.505757	0.708052	0.485412	1.39999	0.682656	0.2377	0.491081	no
TraesCS1A02G270900	TraesCS1A02G270900	-	1A:464901177-464908479	8_6_20	10_1_20	OK	0.460761	2.54491	2.46552	5.52326	3.22718	0.00835	0.0715403	no
TraesCS1A02G271700	TraesCS1A02G271700	-	1A:465281933-465283274	8_6_20	10_1_20	OK	3.58048	6.93956	0.954689	1.93816	1.73999	0.0039	0.0440984	yes
TraesCS1A02G272000	TraesCS1A02G272000	-	1A:465340923-465343552	8_6_20	10_1_20	OK	70.7511	31.388	-1.17254	0.44364	-2.60345	5e-05	0.00195252	yes
TraesCS1A02G272100	TraesCS1A02G272100	-	1A:465451852-465455447	8_6_20	10_1_20	OK	10.4008	9.59583	-0.116212	0.922607	-0.257071	0.64665	0.820045	no
TraesCS1A02G272200	TraesCS1A02G272200	-	1A:465464899-465470830	8_6_20	10_1_20	OK	8.31269	8.67663	0.0618188	1.04378	0.152185	0.79385	0.904272	no
TraesCS1A02G272400	TraesCS1A02G272400	-	1A:465501522-465505875	8_6_20	10_1_20	OK	5.3929	5.15475	-0.0651596	0.95584	-0.150287	0.7916	0.90334	no
TraesCS1A02G272500	TraesCS1A02G272500	-	1A:465507376-465512105	8_6_20	10_1_20	OK	0.23411	0.400002	0.77282	1.70861	1.00448	0.08515	0.28086	no
TraesCS1A02G272600	TraesCS1A02G272600	-	1A:465522812-465524805	8_6_20	10_1_20	OK	0.675591	1.10542	0.710369	1.63622	0.744206	0.2101	0.459985	no
TraesCS1A02G272700	TraesCS1A02G272700	-	1A:466036874-466039350	8_6_20	10_1_20	OK	1.90456	2.01458	0.0810255	1.05777	0.159943	0.7789	0.895966	no
TraesCS1A02G272800	TraesCS1A02G272800	-	1A:466341016-466341241	8_6_20	10_1_20	OK	0.697066	0.814405	0.224452	1.16833	0.141556	0.84245	0.928823	no
TraesCS1A02G272900	TraesCS1A02G272900	-	1A:466348840-466351191	8_6_20	10_1_20	OK	2.38063	1.43225	-0.733065	0.601624	-0.998462	0.07735	0.266098	no
TraesCS1A02G273000	TraesCS1A02G273000	-	1A:466896601-466899623	8_6_20	10_1_20	OK	8.56387	7.41921	-0.206997	0.866339	-0.467669	0.4097	0.651409	no
TraesCS1A02G273100	TraesCS1A02G273100	-	1A:466926988-466930294	8_6_20	10_1_20	OK	11.2534	12.8738	0.194068	1.14398	0.475071	0.40825	0.650066	no
TraesCS1A02G273200	TraesCS1A02G273200	-	1A:467156433-467160032	8_6_20	10_1_20	OK	7.17028	5.40796	-0.406946	0.754218	-0.711834	0.20505	0.453618	no
TraesCS1A02G273400	TraesCS1A02G273400	-	1A:467181437-467183931	8_6_20	10_1_20	OK	8.22878	10.3514	0.33107	1.25795	0.737743	0.2012	0.448572	no
TraesCS1A02G273500	TraesCS1A02G273500	-	1A:467184517-467186314	8_6_20	10_1_20	OK	8.97496	10.2726	0.194825	1.14459	0.446877	0.4258	0.664035	no
TraesCS1A02G273900	TraesCS1A02G273900	-	1A:467255798-467260124	8_6_20	10_1_20	OK	0.375786	0.660245	0.81309	1.75697	1.08354	0.06935	0.250253	no
TraesCS1A02G274300	TraesCS1A02G274300	-	1A:468598784-468599195	8_6_20	10_1_20	OK	9.137	16.9582	0.892188	1.85599	1.32453	0.02235	0.130609	no
TraesCS1A02G274400	TraesCS1A02G274400	-	1A:468605611-468609080	8_6_20	10_1_20	OK	3.42134	5.37079	0.650574	1.56979	1.48085	0.0124	0.0910835	no
TraesCS1A02G274800	TraesCS1A02G274800	-	1A:468847621-468849139	8_6_20	10_1_20	OK	2.1096	2.18348	0.0496589	1.03502	0.0719346	0.90275	0.958286	no
TraesCS1A02G275000	TraesCS1A02G275000	-	1A:469309602-469310929	8_6_20	10_1_20	OK	2.49134	2.8346	0.186219	1.13778	0.294364	0.61425	0.799433	no
TraesCS1A02G275200	TraesCS1A02G275200	-	1A:469369454-469371619	8_6_20	10_1_20	OK	24.6858	28.8129	0.223033	1.16718	0.554412	0.3268	0.578273	no
TraesCS1A02G275300	TraesCS1A02G275300	-	1A:469374579-469377056	8_6_20	10_1_20	OK	2.02992	1.9788	-0.0367996	0.974815	-0.0674804	0.9093	0.96123	no
TraesCS1A02G275400	TraesCS1A02G275400	-	1A:469587132-469593624	8_6_20	10_1_20	OK	17.473	13.6429	-0.356979	0.780798	-0.779228	0.1668	0.404752	no
TraesCS1A02G275600	TraesCS1A02G275600	-	1A:469662813-469663861	8_6_20	10_1_20	OK	5.11676	4.11986	-0.312636	0.805169	-0.527372	0.35995	0.608629	no
TraesCS1A02G275700	TraesCS1A02G275700	-	1A:470300055-470301243	8_6_20	10_1_20	OK	4.17067	5.83163	0.483619	1.39825	0.850003	0.14285	0.3736	no
TraesCS1A02G276100	TraesCS1A02G276100	-	1A:471320623-471326066	8_6_20	10_1_20	OK	4.31753	5.28861	0.292684	1.22492	0.721408	0.22295	0.474025	no
TraesCS1A02G276200	TraesCS1A02G276200	-	1A:471480701-471483149	8_6_20	10_1_20	OK	3.33698	3.02917	-0.139618	0.907759	-0.236535	0.68235	0.841771	no
TraesCS1A02G276300	TraesCS1A02G276300	-	1A:471488204-471489387	8_6_20	10_1_20	OK	3.57364	6.34524	0.828279	1.77557	1.3631	0.01635	0.107717	no
TraesCS1A02G276400	TraesCS1A02G276400	-	1A:471489978-471494342	8_6_20	10_1_20	OK	4.28132	4.54207	0.0852953	1.0609	0.200857	0.7316	0.870013	no
TraesCS1A02G276500	TraesCS1A02G276500	-	1A:471503707-471507782	8_6_20	10_1_20	OK	5.2889	6.11081	0.208396	1.1554	0.503994	0.38945	0.634191	no
TraesCS1A02G276800	TraesCS1A02G276800	-	1A:471728743-471730911	8_6_20	10_1_20	OK	0.177247	0.876783	2.30646	4.94668	2.63242	0.0003	0.00778913	yes
TraesCS1A02G277000	TraesCS1A02G277000	-	1A:472140796-472143555	8_6_20	10_1_20	OK	9.94058	10.4465	0.0716161	1.05089	0.171534	0.76375	0.888312	no
TraesCS1A02G277400	TraesCS1A02G277400	-	1A:472550276-472552563	8_6_20	10_1_20	OK	2.18791	1.28166	-0.771539	0.585792	-1.30567	0.0269	0.14541	no
TraesCS1A02G277500	TraesCS1A02G277500	-	1A:473009757-473011782	8_6_20	10_1_20	OK	115.417	109.574	-0.0749573	0.94937	-0.181494	0.75065	0.881111	no
TraesCS1A02G277600	TraesCS1A02G277600	-	1A:473032237-473034750	8_6_20	10_1_20	OK	34.5073	31.791	-0.118285	0.921282	-0.290405	0.61085	0.797243	no
TraesCS1A02G277700	TraesCS1A02G277700	-	1A:473037522-473042364	8_6_20	10_1_20	OK	2.4995	2.31268	-0.112074	0.925257	-0.250622	0.6531	0.82428	no
TraesCS1A02G278000	TraesCS1A02G278000	-	1A:473630542-473641488	8_6_20	10_1_20	OK	0.828796	2.0046	1.27422	2.41868	2.99164	5e-05	0.00195252	yes
TraesCS1A02G278100	TraesCS1A02G278100	-	1A:474189094-474196288	8_6_20	10_1_20	OK	2.02893	2.4851	0.292585	1.22483	0.674031	0.24815	0.502106	no
TraesCS1A02G278200	TraesCS1A02G278200	-	1A:474197440-474201439	8_6_20	10_1_20	OK	6.50747	6.30629	-0.0453043	0.969085	-0.10983	0.849	0.93195	no
TraesCS1A02G278300	TraesCS1A02G278300	-	1A:474217693-474220455	8_6_20	10_1_20	OK	6.49427	6.37125	-0.0275912	0.981057	-0.0487347	0.93095	0.970259	no
TraesCS1A02G278400	TraesCS1A02G278400	-	1A:474225385-474229138	8_6_20	10_1_20	OK	0.527077	0.669548	0.345174	1.2703	0.362536	0.5311	0.744641	no
TraesCS1A02G278500	TraesCS1A02G278500	-	1A:474260218-474260633	8_6_20	10_1_20	OK	0.332549	2.60373	2.96894	7.82961	2.34246	0.15525	0.389292	no
TraesCS1A02G278600	TraesCS1A02G278600	-	1A:474291360-474293659	8_6_20	10_1_20	OK	3.21164	3.68387	0.197914	1.14704	0.366914	0.5159	0.73361	no
TraesCS1A02G278700	TraesCS1A02G278700	-	1A:474421054-474428708	8_6_20	10_1_20	OK	2.83199	1.39021	-1.02651	0.490896	-1.61912	0.00705	0.0642135	no
TraesCS1A02G278800	TraesCS1A02G278800	-	1A:474430832-474432419	8_6_20	10_1_20	OK	29.7419	18.5521	-0.680913	0.62377	-1.51712	0.0078	0.068559	no
TraesCS1A02G278900	TraesCS1A02G278900	-	1A:474449754-474451774	8_6_20	10_1_20	OK	21.5091	9.64604	-1.15694	0.448463	-2.56846	5e-05	0.00195252	yes
TraesCS1A02G279000	TraesCS1A02G279000	-	1A:474640544-474644247	8_6_20	10_1_20	OK	1.47196	2.40936	0.710915	1.63684	1.53203	0.01395	0.0978372	no
TraesCS1A02G279100	TraesCS1A02G279100	-	1A:474699334-474703163	8_6_20	10_1_20	OK	54.5462	55.8285	0.0335224	1.02351	0.0789828	0.89165	0.95348	no
TraesCS1A02G279200	TraesCS1A02G279200	-	1A:474791493-474793789	8_6_20	10_1_20	OK	3.75033	3.62424	-0.0493389	0.966379	-0.0866204	0.88045	0.948301	no
TraesCS1A02G279300	TraesCS1A02G279300	-	1A:475309489-475313192	8_6_20	10_1_20	OK	2.30685	2.51402	0.124072	1.08981	0.256002	0.66235	0.830445	no
TraesCS1A02G279500	TraesCS1A02G279500	-	1A:476908621-476911179	8_6_20	10_1_20	OK	64.161	42.2743	-0.601916	0.658878	-1.40877	0.01265	0.092231	no
TraesCS1A02G279800	TraesCS1A02G279800	-	1A:477014827-477019580	8_6_20	10_1_20	OK	1.17444	0.890249	-0.399691	0.758021	-0.764831	0.1792	0.421482	no
TraesCS1A02G280200	TraesCS1A02G280200	-	1A:477655112-477667230	8_6_20	10_1_20	OK	0.61811	0.630995	0.0297648	1.02085	0.0435139	0.9409	0.974225	no
TraesCS1A02G280300	TraesCS1A02G280300	-	1A:477730921-477734715	8_6_20	10_1_20	OK	11.4852	6.69095	-0.779494	0.582571	-1.77888	0.0019	0.0275914	yes
TraesCS1A02G280400	TraesCS1A02G280400	-	1A:477735711-477739169	8_6_20	10_1_20	OK	6.43207	8.2152	0.353012	1.27722	0.802201	0.17765	0.4194	no
TraesCS1A02G280500	TraesCS1A02G280500	-	1A:478256373-478258875	8_6_20	10_1_20	OK	32.681	43.1348	0.400402	1.31988	0.986105	0.08485	0.280412	no
TraesCS1A02G280600	TraesCS1A02G280600	-	1A:478350772-478355542	8_6_20	10_1_20	OK	24.4084	18.2069	-0.422895	0.745926	-1.0344	0.0736	0.259174	no
TraesCS1A02G280700	TraesCS1A02G280700	-	1A:478450778-478452828	8_6_20	10_1_20	OK	26.7467	23.3405	-0.196525	0.87265	-0.436182	0.44255	0.677896	no
TraesCS1A02G280800	TraesCS1A02G280800	-	1A:478535518-478538442	8_6_20	10_1_20	OK	0.442432	0.707831	0.677949	1.59986	1.05816	0.07615	0.2638	no
TraesCS1A02G280900	TraesCS1A02G280900	-	1A:478566905-478570715	8_6_20	10_1_20	OK	17.3242	14.1334	-0.293674	0.815822	-0.698733	0.2298	0.48195	no
TraesCS1A02G281000	TraesCS1A02G281000	-	1A:478625936-478628984	8_6_20	10_1_20	OK	1.68048	2.065	0.297269	1.22882	0.306964	0.4641	0.694544	no
TraesCS1A02G281100	TraesCS1A02G281100	-	1A:479540488-479545436	8_6_20	10_1_20	OK	5.95862	5.69236	-0.0659517	0.955315	-0.146028	0.7968	0.905748	no
TraesCS1A02G281200	TraesCS1A02G281200	-	1A:479711766-479713481	8_6_20	10_1_20	OK	12.4514	12.2712	-0.0210376	0.985524	-0.0444608	0.9389	0.973647	no
TraesCS1A02G281300	TraesCS1A02G281300	-	1A:479817766-479820086	8_6_20	10_1_20	OK	14.049	18.6444	0.408274	1.3271	0.956373	0.0994	0.305967	no
TraesCS1A02G281400	TraesCS1A02G281400	-	1A:479827960-479840208	8_6_20	10_1_20	OK	4.07271	4.98195	0.290721	1.22325	0.723682	0.2283	0.480366	no
TraesCS1A02G281600	TraesCS1A02G281600	-	1A:480424580-480428658	8_6_20	10_1_20	OK	17.7258	18.2876	0.0450161	1.03169	0.109401	0.8474	0.931163	no
TraesCS1A02G281700	TraesCS1A02G281700	-	1A:480429131-480432551	8_6_20	10_1_20	OK	13.5736	9.40368	-0.52951	0.69279	-1.20594	0.03285	0.163402	no
TraesCS1A02G281800	TraesCS1A02G281800	-	1A:480546649-480549947	8_6_20	10_1_20	OK	7.80584	9.03132	0.210383	1.157	0.52176	0.3749	0.621787	no
TraesCS1A02G282000	TraesCS1A02G282000	-	1A:480571079-480574092	8_6_20	10_1_20	OK	1.42895	2.02222	0.500988	1.41518	0.968938	0.0934	0.295524	no
TraesCS1A02G282200	TraesCS1A02G282200	-	1A:480592130-480593673	8_6_20	10_1_20	OK	1.25995	1.24652	-0.0154597	0.989341	-0.0246013	0.96395	0.983301	no
TraesCS1A02G282300	TraesCS1A02G282300	-	1A:480595189-480598675	8_6_20	10_1_20	OK	3.5041	4.44976	0.344682	1.26987	0.749295	0.1962	0.442508	no
TraesCS1A02G282400	TraesCS1A02G282400	-	1A:480599129-480602337	8_6_20	10_1_20	OK	0.400294	2.60451	2.70188	6.50649	4.37628	5e-05	0.00195252	yes
TraesCS1A02G282500	TraesCS1A02G282500	-	1A:480602851-480604031	8_6_20	10_1_20	OK	2.02645	3.39229	0.743308	1.67401	1.03896	0.07535	0.262501	no
TraesCS1A02G282600	TraesCS1A02G282600	-	1A:480604084-480605860	8_6_20	10_1_20	OK	264.065	157.051	-0.749665	0.594742	-1.64399	0.0043	0.0469561	yes
TraesCS1A02G282700	TraesCS1A02G282700	-	1A:480746316-480749274	8_6_20	10_1_20	OK	8.66593	8.16057	-0.0866848	0.941684	-0.205565	0.72155	0.864314	no
TraesCS1A02G282800	TraesCS1A02G282800	-	1A:480750171-480750864	8_6_20	10_1_20	OK	1.2887	0.741785	-0.796841	0.575608	-0.733956	0.20125	0.448615	no
TraesCS1A02G283000	TraesCS1A02G283000	-	1A:480755305-480759476	8_6_20	10_1_20	OK	1.73297	2.62757	0.600488	1.51623	1.18878	0.04095	0.185257	no
TraesCS1A02G283100	TraesCS1A02G283100	-	1A:480808719-480811836	8_6_20	10_1_20	OK	3.57214	1.5654	-1.19026	0.438224	-1.94646	0.00135	0.0218397	yes
TraesCS1A02G283200	TraesCS1A02G283200	-	1A:480826952-480831360	8_6_20	10_1_20	OK	7.59938	6.24152	-0.283985	0.821319	-0.675758	0.24025	0.493818	no
TraesCS1A02G283400	TraesCS1A02G283400	-	1A:480933517-480936043	8_6_20	10_1_20	OK	1.13427	0.497722	-1.18835	0.438804	-1.65463	0.0053	0.0537212	no
TraesCS1A02G283600	TraesCS1A02G283600	-	1A:481289052-481292772	8_6_20	10_1_20	OK	7.52916	6.75406	-0.156736	0.897052	-0.296227	0.60435	0.79304	no
TraesCS1A02G283800	TraesCS1A02G283800	-	1A:481648098-481655318	8_6_20	10_1_20	OK	6.48651	7.87648	0.280109	1.21429	0.71615	0.2185	0.469344	no
TraesCS1A02G283900	TraesCS1A02G283900	-	1A:481673551-481675855	8_6_20	10_1_20	OK	5.98824	5.74599	-0.0595758	0.959546	-0.112998	0.8428	0.928905	no
TraesCS1A02G284000	TraesCS1A02G284000	-	1A:481690846-481703225	8_6_20	10_1_20	OK	4.72972	3.7323	-0.341689	0.789117	-0.817837	0.1491	0.381588	no
TraesCS1A02G284100	TraesCS1A02G284100	-	1A:481754146-481758368	8_6_20	10_1_20	OK	1.17497	0.960323	-0.291037	0.817314	-0.405032	0.4798	0.706801	no
TraesCS1A02G284200	TraesCS1A02G284200	-	1A:481754146-481758368	8_6_20	10_1_20	OK	4.29106	3.37792	-0.3452	0.787199	-0.377135	0.5101	0.729294	no
TraesCS1A02G284300	TraesCS1A02G284300	-	1A:481880421-481884082	8_6_20	10_1_20	OK	1.35694	2.2376	0.721591	1.649	1.46201	0.01545	0.103996	no
TraesCS1A02G284400	TraesCS1A02G284400	-	1A:481921986-481930381	8_6_20	10_1_20	OK	0.900525	1.17405	0.38266	1.30374	0.763884	0.1898	0.434868	no
TraesCS1A02G284500	TraesCS1A02G284500	-	1A:481932928-481934524	8_6_20	10_1_20	OK	3.93686	4.21159	0.0973183	1.06978	0.154276	0.78445	0.899177	no
TraesCS1A02G284800	TraesCS1A02G284800	-	1A:482277205-482278965	8_6_20	10_1_20	OK	44.672	34.3656	-0.378404	0.769288	-0.829813	0.13955	0.368809	no
TraesCS1A02G284900	TraesCS1A02G284900	-	1A:482328443-482329898	8_6_20	10_1_20	OK	10.8332	11.2659	0.0565013	1.03994	0.126416	0.82575	0.920056	no
TraesCS1A02G285000	TraesCS1A02G285000	-	1A:482335685-482339114	8_6_20	10_1_20	OK	1.48155	1.04418	-0.504739	0.704788	-0.827809	0.14245	0.372941	no
TraesCS1A02G285200	TraesCS1A02G285200	-	1A:482758865-482761946	8_6_20	10_1_20	OK	23.3472	24.2221	0.0530744	1.03747	0.130651	0.8206	0.917878	no
TraesCS1A02G285400	TraesCS1A02G285400	-	1A:482767937-482771537	8_6_20	10_1_20	OK	2.95868	2.23044	-0.407622	0.753865	-0.772409	0.1666	0.404436	no
TraesCS1A02G285500	TraesCS1A02G285500	-	1A:482777473-482780309	8_6_20	10_1_20	OK	2.57931	2.59813	0.0104912	1.0073	0.0163537	0.9852	0.992159	no
TraesCS1A02G285600	TraesCS1A02G285600	-	1A:482780625-482783275	8_6_20	10_1_20	OK	6.77791	6.65733	-0.0258977	0.982209	-0.0547827	0.92285	0.966871	no
TraesCS1A02G285900	TraesCS1A02G285900	-	1A:482963666-482964392	8_6_20	10_1_20	OK	8.83705	6.61129	-0.418632	0.748134	-0.668537	0.26675	0.521064	no
TraesCS1A02G286000	TraesCS1A02G286000	-	1A:482966427-482969358	8_6_20	10_1_20	OK	13.0757	15.7347	0.267061	1.20335	0.665664	0.2615	0.515452	no
TraesCS1A02G286200	TraesCS1A02G286200	-	1A:483026578-483029884	8_6_20	10_1_20	OK	36.3344	38.3973	0.0796687	1.05678	0.19787	0.731	0.86981	no
TraesCS1A02G286300	TraesCS1A02G286300	-	1A:483033162-483035128	8_6_20	10_1_20	OK	50.5713	55.7156	0.139762	1.10172	0.349358	0.55055	0.75837	no
TraesCS1A02G286500	TraesCS1A02G286500	-	1A:483195164-483197070	8_6_20	10_1_20	OK	1.05025	1.31829	0.327944	1.25522	0.494632	0.37955	0.625565	no
TraesCS1A02G286900	TraesCS1A02G286900	-	1A:483678246-483679340	8_6_20	10_1_20	OK	204.645	186.025	-0.137626	0.909014	-0.322904	0.56325	0.766926	no
TraesCS1A02G287000	TraesCS1A02G287000	-	1A:483861631-483862357	8_6_20	10_1_20	OK	45.6098	41.8232	-0.125041	0.916978	-0.277995	0.62785	0.808179	no
TraesCS1A02G287100	TraesCS1A02G287100	-	1A:483920342-483924559	8_6_20	10_1_20	OK	0.497475	0.704753	0.502493	1.41666	0.777887	0.18655	0.431133	no
TraesCS1A02G287200	TraesCS1A02G287200	-	1A:483928063-483928857	8_6_20	10_1_20	OK	1.98003	1.14519	-0.789932	0.578371	-0.820937	0.15475	0.388542	no
TraesCS1A02G287300	TraesCS1A02G287300	-	1A:484300414-484301847	8_6_20	10_1_20	OK	0.291739	0.344655	0.240474	1.18138	0.207891	0.72445	0.866304	no
TraesCS1A02G287400	TraesCS1A02G287400	-	1A:484328734-484337743	8_6_20	10_1_20	OK	2.80406	3.52617	0.330583	1.25752	0.817283	0.1619	0.397988	no
TraesCS1A02G287500	TraesCS1A02G287500	-	1A:484998885-485000259	8_6_20	10_1_20	OK	14.1433	10.6432	-0.410193	0.752523	-0.855432	0.13965	0.368939	no
TraesCS1A02G287600	TraesCS1A02G287600	-	1A:485002246-485010324	8_6_20	10_1_20	OK	3.11302	3.52181	0.178003	1.13132	0.432983	0.4519	0.685218	no
TraesCS1A02G287700	TraesCS1A02G287700	-	1A:485010537-485011160	8_6_20	10_1_20	OK	30.8229	42.6279	0.467796	1.383	0.924914	0.09615	0.300668	no
TraesCS1A02G287800	TraesCS1A02G287800	-	1A:485012382-485012973	8_6_20	10_1_20	OK	91.4583	127.725	0.48185	1.39653	1.02826	0.0671	0.245585	no
TraesCS1A02G288200	TraesCS1A02G288200	-	1A:485340568-485343951	8_6_20	10_1_20	OK	1.64473	2.18684	0.411	1.32961	0.938609	0.09985	0.306636	no
TraesCS1A02G288300	TraesCS1A02G288300	-	1A:485344774-485349821	8_6_20	10_1_20	OK	0.277343	0.745833	1.42718	2.68921	2.40799	5e-05	0.00195252	yes
TraesCS1A02G288400	TraesCS1A02G288400	-	1A:485353186-485357741	8_6_20	10_1_20	OK	4.75875	6.84158	0.523747	1.43768	1.28795	0.0297	0.154294	no
TraesCS1A02G288500	TraesCS1A02G288500	-	1A:485359630-485363435	8_6_20	10_1_20	OK	3.82128	4.96359	0.377326	1.29893	0.722276	0.20005	0.447435	no
TraesCS1A02G288600	TraesCS1A02G288600	-	1A:485557977-485566303	8_6_20	10_1_20	OK	2.18424	3.1872	0.54516	1.45918	1.37307	0.0202	0.122434	no
TraesCS1A02G288700	TraesCS1A02G288700	-	1A:486042158-486050391	8_6_20	10_1_20	OK	1.2727	1.25719	-0.0176829	0.987818	-0.03823	0.9472	0.976775	no
TraesCS1A02G288800	TraesCS1A02G288800	-	1A:486052172-486054559	8_6_20	10_1_20	OK	99.4271	112.103	0.17312	1.12749	0.413063	0.47105	0.700096	no
TraesCS1A02G288900	TraesCS1A02G288900	-	1A:486329613-486334243	8_6_20	10_1_20	OK	2.72885	2.90053	0.0880273	1.06292	0.178776	0.75355	0.882668	no
TraesCS1A02G289000	TraesCS1A02G289000	-	1A:486338881-486343058	8_6_20	10_1_20	OK	2.62586	3.10156	0.240202	1.18116	0.496116	0.38515	0.630426	no
TraesCS1A02G289600	TraesCS1A02G289600	-	1A:486743601-486743796	8_6_20	10_1_20	OK	1.77618	0.224291	-2.98534	0.126277	-2.02668	0.1524	0.385755	no
TraesCS1A02G289700	TraesCS1A02G289700	-	1A:486746812-486747007	8_6_20	10_1_20	OK	9.92547	9.82114	-0.0152452	0.989488	-0.0178934	0.9629	0.983129	no
TraesCS1A02G289800	TraesCS1A02G289800	-	1A:486750893-486751073	8_6_20	10_1_20	OK	186.641	119.786	-0.639809	0.641798	-1.26171	0.02765	0.147853	no
TraesCS1A02G289900	TraesCS1A02G289900	-	1A:486816907-486817108	8_6_20	10_1_20	OK	43.7088	25.4696	-0.779146	0.582712	-1.27037	0.0276	0.147654	no
TraesCS1A02G290100	TraesCS1A02G290100	-	1A:486896764-486897070	8_6_20	10_1_20	OK	21.214	18.5657	-0.192378	0.875162	-0.393455	0.4922	0.716357	no
TraesCS1A02G290200	TraesCS1A02G290200	-	1A:486953458-486953967	8_6_20	10_1_20	OK	1.45891	1.23441	-0.24107	0.846118	-0.293349	0.60315	0.792122	no
TraesCS1A02G290500	TraesCS1A02G290500	-	1A:487010512-487019246	8_6_20	10_1_20	OK	2.94441	3.80215	0.368838	1.29131	0.90235	0.12545	0.347814	no
TraesCS1A02G290700	TraesCS1A02G290700	-	1A:487088735-487093379	8_6_20	10_1_20	OK	0.399652	0.229904	-0.797714	0.57526	-1.17549	0.0381	0.177797	no
TraesCS1A02G290800	TraesCS1A02G290800	-	1A:487100406-487103619	8_6_20	10_1_20	OK	4.18611	2.38403	-0.812209	0.569509	-1.49102	0.0102	0.0806398	no
TraesCS1A02G291200	TraesCS1A02G291200	-	1A:487463044-487466385	8_6_20	10_1_20	OK	0.550005	0.870636	0.662624	1.58296	1.08728	0.07775	0.266936	no
TraesCS1A02G291400	TraesCS1A02G291400	-	1A:487485916-487492936	8_6_20	10_1_20	OK	1.76004	2.61617	0.571849	1.48643	1.03418	0.0695	0.25056	no
TraesCS1A02G291500	TraesCS1A02G291500	-	1A:487568657-487569222	8_6_20	10_1_20	OK	59.4198	90.8176	0.612027	1.52841	1.26876	0.0285	0.150266	no
TraesCS1A02G291600	TraesCS1A02G291600	-	1A:487571245-487571856	8_6_20	10_1_20	OK	45.4782	58.4795	0.362757	1.28588	0.776156	0.169	0.407771	no
TraesCS1A02G291700	TraesCS1A02G291700	-	1A:487604482-487605044	8_6_20	10_1_20	OK	9.98435	15.1139	0.598134	1.51376	0.943721	0.0955	0.299345	no
TraesCS1A02G291800	TraesCS1A02G291800	-	1A:487607236-487609138	8_6_20	10_1_20	OK	1.75712	1.02653	-0.775441	0.58421	-1.21896	0.03855	0.179076	no
TraesCS1A02G292000	TraesCS1A02G292000	-	1A:487725419-487727833	8_6_20	10_1_20	OK	1.34948	2.08896	0.630386	1.54798	1.0757	0.05865	0.227303	no
TraesCS1A02G292100	TraesCS1A02G292100	-	1A:487728611-487734607	8_6_20	10_1_20	OK	9.42238	9.96369	0.0805886	1.05745	0.203732	0.72815	0.868205	no
TraesCS1A02G292200	TraesCS1A02G292200	-	1A:487735996-487741826	8_6_20	10_1_20	OK	8.46937	8.08753	-0.0665555	0.954915	-0.167344	0.77405	0.893646	no
TraesCS1A02G292300	TraesCS1A02G292300	-	1A:488065307-488071060	8_6_20	10_1_20	OK	55.6231	43.922	-0.34074	0.789636	-0.7615	0.16895	0.407685	no
TraesCS1A02G292400	TraesCS1A02G292400	-	1A:488071385-488074461	8_6_20	10_1_20	OK	1.1725	0.791896	-0.566205	0.675391	-0.960817	0.0992	0.305529	no
TraesCS1A02G293400	TraesCS1A02G293400	-	1A:488619058-488620361	8_6_20	10_1_20	OK	0.44984	0.219535	-1.03496	0.488029	-1.0013	0.09275	0.294173	no
TraesCS1A02G294700	TraesCS1A02G294700	-	1A:489600056-489601234	8_6_20	10_1_20	OK	0.284088	1.2386	2.12431	4.35995	1.90203	0.00685	0.063085	no
TraesCS1A02G295200	TraesCS1A02G295200	-	1A:490306426-490313978	8_6_20	10_1_20	OK	8.95895	7.00227	-0.355507	0.781595	-0.854942	0.13235	0.357915	no
TraesCS1A02G295300	TraesCS1A02G295300	-	1A:490411508-490414419	8_6_20	10_1_20	OK	3.08827	2.9694	-0.0566285	0.961508	-0.10031	0.86185	0.938546	no
TraesCS1A02G295400	TraesCS1A02G295400	-	1A:490418246-490418875	8_6_20	10_1_20	OK	44.9652	64.2203	0.514219	1.42822	1.0859	0.05625	0.221959	no
TraesCS1A02G295600	TraesCS1A02G295600	-	1A:490509792-490525089	8_6_20	10_1_20	OK	0.821777	0.454366	-0.854891	0.552907	-1.48124	0.01105	0.0848287	no
TraesCS1A02G295700	TraesCS1A02G295700	-	1A:490759998-490760520	8_6_20	10_1_20	OK	66.6519	101.849	0.61172	1.52808	1.29234	0.0231	0.133115	no
TraesCS1A02G295800	TraesCS1A02G295800	-	1A:490794343-490797100	8_6_20	10_1_20	OK	45.898	5.10374	-3.16881	0.111197	-4.73554	5e-05	0.00195252	yes
TraesCS1A02G295900	TraesCS1A02G295900	-	1A:490893556-490894966	8_6_20	10_1_20	OK	4.72816	3.27925	-0.527913	0.693557	-0.890524	0.1272	0.350422	no
TraesCS1A02G296100	TraesCS1A02G296100	-	1A:491128109-491130587	8_6_20	10_1_20	OK	4.75488	5.77416	0.280202	1.21436	0.632097	0.2581	0.512096	no
TraesCS1A02G296200	TraesCS1A02G296200	-	1A:491135032-491139363	8_6_20	10_1_20	OK	2.662	3.49455	0.392597	1.31275	0.833839	0.1584	0.393771	no
TraesCS1A02G296300	TraesCS1A02G296300	-	1A:491148417-491153457	8_6_20	10_1_20	OK	0.410593	0.901566	1.13472	2.19576	2.03671	0.0009	0.0168092	yes
TraesCS1A02G296500	TraesCS1A02G296500	-	1A:491310965-491311933	8_6_20	10_1_20	OK	0.0966542	0.432611	2.16216	4.47584	1.57867	0.264	0.517958	no
TraesCS1A02G296600	TraesCS1A02G296600	-	1A:491646959-491651680	8_6_20	10_1_20	OK	0.311438	0.457973	0.556318	1.47051	0.813807	0.168	0.406457	no
TraesCS1A02G296800	TraesCS1A02G296800	-	1A:492000008-492000377	8_6_20	10_1_20	OK	1.78832	1.57995	-0.178725	0.883483	-0.202019	0.72595	0.866918	no
TraesCS1A02G296900	TraesCS1A02G296900	-	1A:492045922-492046657	8_6_20	10_1_20	OK	1.79039	1.84416	0.0426904	1.03003	0.0449898	0.9537	0.979613	no
TraesCS1A02G297000	TraesCS1A02G297000	-	1A:492123582-492128662	8_6_20	10_1_20	OK	3.28453	3.10764	-0.0798692	0.946143	-0.187683	0.74495	0.878275	no
TraesCS1A02G297100	TraesCS1A02G297100	-	1A:492193058-492194873	8_6_20	10_1_20	OK	0.301079	0.33462	0.152379	1.1114	0.22424	0.6958	0.849586	no
TraesCS1A02G297200	TraesCS1A02G297200	-	1A:492196185-492200627	8_6_20	10_1_20	OK	1.19765	1.65113	0.463246	1.37864	0.877982	0.1294	0.353895	no
TraesCS1A02G297400	TraesCS1A02G297400	-	1A:492271767-492273128	8_6_20	10_1_20	OK	0.325837	0.028245	-3.52808	0.0866846	-1.80114	0.1433	0.374221	no
TraesCS1A02G297500	TraesCS1A02G297500	-	1A:492273998-492276991	8_6_20	10_1_20	OK	0.973243	1.15854	0.251436	1.19039	0.449879	0.4149	0.655564	no
TraesCS1A02G297600	TraesCS1A02G297600	-	1A:492652070-492652999	8_6_20	10_1_20	OK	2.98897	3.33177	0.156639	1.11469	0.214716	0.70995	0.858037	no
TraesCS1A02G297800	TraesCS1A02G297800	-	1A:492807459-492809424	8_6_20	10_1_20	OK	3.27648	5.05735	0.626236	1.54353	1.27847	0.0306	0.157127	no
TraesCS1A02G297900	TraesCS1A02G297900	-	1A:493201601-493202834	8_6_20	10_1_20	OK	20.2767	14.9075	-0.443785	0.735203	-1.00774	0.07515	0.262245	no
TraesCS1A02G298000	TraesCS1A02G298000	-	1A:493205774-493211109	8_6_20	10_1_20	OK	1.5792	1.84036	0.220791	1.16537	0.459112	0.4444	0.679081	no
TraesCS1A02G298100	TraesCS1A02G298100	-	1A:493211556-493216752	8_6_20	10_1_20	OK	3.5109	3.76985	0.102666	1.07376	0.245741	0.66725	0.833357	no
TraesCS1A02G298700	TraesCS1A02G298700	-	1A:493509746-493513131	8_6_20	10_1_20	OK	4.45353	5.84725	0.39281	1.31295	0.951174	0.1088	0.321857	no
TraesCS1A02G298800	TraesCS1A02G298800	-	1A:493736792-493737676	8_6_20	10_1_20	OK	23.7289	20.632	-0.201762	0.869488	-0.425502	0.46085	0.69208	no
TraesCS1A02G298900	TraesCS1A02G298900	-	1A:493815618-493820587	8_6_20	10_1_20	OK	2.64524	3.29875	0.318521	1.24705	0.735011	0.1919	0.437572	no
TraesCS1A02G299100	TraesCS1A02G299100	-	1A:493919420-493923356	8_6_20	10_1_20	OK	10.7956	16.5065	0.61259	1.529	1.52941	0.0099	0.0791087	no
TraesCS1A02G299200	TraesCS1A02G299200	-	1A:494024031-494026393	8_6_20	10_1_20	OK	0.917983	0.97533	0.0874233	1.06247	0.123433	0.83305	0.923897	no
TraesCS1A02G299300	TraesCS1A02G299300	-	1A:494391591-494392287	8_6_20	10_1_20	OK	0.698384	0.639533	-0.127002	0.915732	-0.083486	0.89095	0.953083	no
TraesCS1A02G299400	TraesCS1A02G299400	-	1A:494437300-494440638	8_6_20	10_1_20	OK	4.27723	5.18263	0.277009	1.21168	0.6381	0.25895	0.513011	no
TraesCS1A02G299500	TraesCS1A02G299500	-	1A:494442746-494448514	8_6_20	10_1_20	OK	4.02484	8.89174	1.14353	2.20921	2.67423	5e-05	0.00195252	yes
TraesCS1A02G299600	TraesCS1A02G299600	-	1A:494449855-494452574	8_6_20	10_1_20	OK	0.669889	0.537303	-0.318184	0.802079	-0.555374	0.3354	0.586745	no
TraesCS1A02G300000	TraesCS1A02G300000	-	1A:494799445-494801844	8_6_20	10_1_20	OK	5.16171	4.55767	-0.179553	0.882977	-0.338359	0.55825	0.763378	no
TraesCS1A02G300100	TraesCS1A02G300100	-	1A:495129372-495130893	8_6_20	10_1_20	OK	0.638835	0.662028	0.0514483	1.0363	0.0580955	0.92645	0.968369	no
TraesCS1A02G300200	TraesCS1A02G300200	-	1A:495191439-495193276	8_6_20	10_1_20	OK	48.59	22.2227	-1.12862	0.457353	-2.78092	5e-05	0.00195252	yes
TraesCS1A02G300600	TraesCS1A02G300600	-	1A:495332456-495333044	8_6_20	10_1_20	OK	0.679801	0.969332	0.511877	1.4259	0.370215	0.51325	0.73185	no
TraesCS1A02G300800	TraesCS1A02G300800	-	1A:495444289-495447580	8_6_20	10_1_20	OK	8.1331	8.68209	0.0942373	1.0675	0.23251	0.68525	0.843323	no
TraesCS1A02G301000	TraesCS1A02G301000	-	1A:495487231-495490176	8_6_20	10_1_20	OK	0.0607054	0.885925	3.86729	14.5939	3.00869	0.00465	0.0494022	yes
TraesCS1A02G301100	TraesCS1A02G301100	-	1A:495578649-495580083	8_6_20	10_1_20	OK	0.238511	1.04556	2.13214	4.38367	2.29479	0.0019	0.0275914	yes
TraesCS1A02G301300	TraesCS1A02G301300	-	1A:495695407-495697553	8_6_20	10_1_20	OK	1.22852	1.28276	0.0623252	1.04415	0.0806965	0.8877	0.951378	no
TraesCS1A02G301400	TraesCS1A02G301400	-	1A:495699526-495703459	8_6_20	10_1_20	OK	23.5209	15.8002	-0.573995	0.671754	-1.33624	0.02395	0.135881	no
TraesCS1A02G301600	TraesCS1A02G301600	-	1A:495706746-495708765	8_6_20	10_1_20	OK	33.5655	47.1047	0.488893	1.40337	1.15986	0.04765	0.202037	no
TraesCS1A02G301800	TraesCS1A02G301800	-	1A:496042549-496048839	8_6_20	10_1_20	OK	2.86608	3.64261	0.345893	1.27094	0.771576	0.1875	0.432175	no
TraesCS1A02G302100	TraesCS1A02G302100	-	1A:496088754-496090179	8_6_20	10_1_20	OK	0.543955	0.456357	-0.253322	0.838962	-0.31691	0.58085	0.779117	no
TraesCS1A02G302300	TraesCS1A02G302300	-	1A:496141695-496143473	8_6_20	10_1_20	OK	2.13298	1.33098	-0.680384	0.623999	-1.00826	0.0766	0.264632	no
TraesCS1A02G302400	TraesCS1A02G302400	-	1A:496169400-496170869	8_6_20	10_1_20	OK	1.19208	1.50252	0.33391	1.26042	0.476371	0.4265	0.66452	no
TraesCS1A02G302500	TraesCS1A02G302500	-	1A:496293432-496297006	8_6_20	10_1_20	OK	7.75048	5.02023	-0.626532	0.647732	-1.36742	0.01675	0.109396	no
TraesCS1A02G302600	TraesCS1A02G302600	-	1A:496303413-496315200	8_6_20	10_1_20	OK	2.38825	2.98083	0.319759	1.24812	0.739863	0.20455	0.452891	no
TraesCS1A02G302700	TraesCS1A02G302700	-	1A:496303413-496315200	8_6_20	10_1_20	OK	0.450159	0.857079	0.928993	1.90395	0.460862	0.4285	0.666146	no
TraesCS1A02G302800	TraesCS1A02G302800	-	1A:496439333-496443344	8_6_20	10_1_20	OK	4.59036	5.23025	0.188272	1.1394	0.399909	0.49235	0.716432	no
TraesCS1A02G302900	TraesCS1A02G302900	-	1A:496476713-496479058	8_6_20	10_1_20	OK	56.8777	47.0956	-0.272271	0.828015	-0.652113	0.2426	0.49645	no
TraesCS1A02G303200	TraesCS1A02G303200	-	1A:496645159-496646178	8_6_20	10_1_20	OK	2.20115	1.385	-0.668373	0.629216	-0.822903	0.1608	0.396543	no
TraesCS1A02G303300	TraesCS1A02G303300	-	1A:497072883-497077040	8_6_20	10_1_20	OK	5.14179	6.08235	0.242358	1.18292	0.615065	0.295	0.548953	no
TraesCS1A02G303400	TraesCS1A02G303400	-	1A:497083210-497084830	8_6_20	10_1_20	OK	0.495019	0.798394	0.689617	1.61286	0.78902	0.1551	0.389084	no
TraesCS1A02G303600	TraesCS1A02G303600	-	1A:497192149-497192770	8_6_20	10_1_20	OK	1.52264	2.97046	0.964115	1.95087	1.05739	0.07525	0.262389	no
TraesCS1A02G303700	TraesCS1A02G303700	-	1A:497225053-497225668	8_6_20	10_1_20	OK	0.850006	0.969292	0.189458	1.14034	0.211965	0.7108	0.858526	no
TraesCS1A02G303900	TraesCS1A02G303900	-	1A:497281373-497283469	8_6_20	10_1_20	OK	0.279198	0.313624	0.167746	1.1233	0.218895	0.70275	0.853886	no
TraesCS1A02G304200	TraesCS1A02G304200	-	1A:497503762-497509507	8_6_20	10_1_20	OK	1.09607	1.12457	0.0370287	1.026	0.0720595	0.8989	0.956474	no
TraesCS1A02G304300	TraesCS1A02G304300	-	1A:497511011-497514242	8_6_20	10_1_20	OK	12.1428	12.8815	0.0852032	1.06084	0.19431	0.7334	0.871207	no
TraesCS1A02G304400	TraesCS1A02G304400	-	1A:497516472-497522797	8_6_20	10_1_20	OK	2.19042	2.71447	0.309465	1.23925	0.725408	0.2176	0.46826	no
TraesCS1A02G304700	TraesCS1A02G304700	-	1A:497616947-497623281	8_6_20	10_1_20	OK	0.42353	0.529816	0.323027	1.25095	0.565485	0.3273	0.578787	no
TraesCS1A02G304900	TraesCS1A02G304900	-	1A:497760515-497762475	8_6_20	10_1_20	OK	3.43721	4.75465	0.468098	1.38328	0.897207	0.1143	0.331007	no
TraesCS1A02G305300	TraesCS1A02G305300	-	1A:497902189-497902938	8_6_20	10_1_20	OK	30.7921	40.0171	0.378056	1.29959	0.811369	0.1571	0.392051	no
TraesCS1A02G305400	TraesCS1A02G305400	-	1A:498047044-498047740	8_6_20	10_1_20	OK	7.80317	6.87103	-0.183535	0.880543	-0.25073	0.669	0.834241	no
TraesCS1A02G305500	TraesCS1A02G305500	-	1A:498048601-498050847	8_6_20	10_1_20	OK	2.78618	2.32829	-0.259017	0.835657	-0.532235	0.35405	0.603471	no
TraesCS1A02G305600	TraesCS1A02G305600	-	1A:498052809-498055126	8_6_20	10_1_20	OK	0.510031	0.642377	0.332836	1.25949	0.598192	0.2968	0.550502	no
TraesCS1A02G305700	TraesCS1A02G305700	-	1A:498138710-498142127	8_6_20	10_1_20	OK	14.2103	14.787	0.0573878	1.04058	0.143747	0.8073	0.911009	no
TraesCS1A02G305800	TraesCS1A02G305800	-	1A:498162700-498168173	8_6_20	10_1_20	OK	2.05613	2.37985	0.210943	1.15744	0.472599	0.41435	0.655105	no
TraesCS1A02G305900	TraesCS1A02G305900	-	1A:498170028-498173213	8_6_20	10_1_20	OK	6.70175	6.4282	-0.0601229	0.959182	-0.132702	0.8113	0.913002	no
TraesCS1A02G306000	TraesCS1A02G306000	-	1A:498174285-498175809	8_6_20	10_1_20	OK	7.2169	6.92424	-0.0597234	0.959448	-0.0889255	0.8814	0.948783	no
TraesCS1A02G306200	TraesCS1A02G306200	-	1A:498451493-498454124	8_6_20	10_1_20	OK	46.6201	61.718	0.404741	1.32385	1.0086	0.0827	0.276456	no
TraesCS1A02G306300	TraesCS1A02G306300	-	1A:498532630-498536872	8_6_20	10_1_20	OK	1.40747	1.38809	-0.0199977	0.986234	-0.0361332	0.95055	0.978334	no
TraesCS1A02G306400	TraesCS1A02G306400	-	1A:498537149-498542005	8_6_20	10_1_20	OK	3.40273	4.73621	0.477039	1.39188	0.959142	0.10675	0.318128	no
TraesCS1A02G306500	TraesCS1A02G306500	-	1A:498592841-498595274	8_6_20	10_1_20	OK	3.15311	4.93328	0.645772	1.56458	1.36237	0.0266	0.144367	no
TraesCS1A02G306600	TraesCS1A02G306600	-	1A:498596554-498597648	8_6_20	10_1_20	OK	312.807	98.6293	-1.66518	0.315305	-3.32534	5e-05	0.00195252	yes
TraesCS1A02G307200	TraesCS1A02G307200	-	1A:498802332-498806153	8_6_20	10_1_20	OK	0.133506	0.328722	1.29996	2.46222	1.64239	0.0084	0.0717673	no
TraesCS1A02G307300	TraesCS1A02G307300	-	1A:498806534-498809142	8_6_20	10_1_20	OK	1.44954	1.86353	0.362437	1.2856	0.820664	0.1453	0.376765	no
TraesCS1A02G307400	TraesCS1A02G307400	-	1A:498809335-498811616	8_6_20	10_1_20	OK	141.517	156.943	0.149261	1.109	0.354213	0.5311	0.744641	no
TraesCS1A02G307700	TraesCS1A02G307700	-	1A:499183869-499190342	8_6_20	10_1_20	OK	8.49322	9.24478	0.122328	1.08849	0.306569	0.60365	0.79248	no
TraesCS1A02G307800	TraesCS1A02G307800	-	1A:499194443-499196325	8_6_20	10_1_20	OK	4.13226	3.28754	-0.329922	0.795579	-0.609488	0.28955	0.543975	no
TraesCS1A02G307900	TraesCS1A02G307900	-	1A:499438825-499441429	8_6_20	10_1_20	OK	0.301482	0.643259	1.09333	2.13366	1.93839	0.0024	0.0321268	yes
TraesCS1A02G308000	TraesCS1A02G308000	-	1A:499442989-499445475	8_6_20	10_1_20	OK	2.9389	3.12002	0.0862823	1.06163	0.160585	0.77145	0.892282	no
TraesCS1A02G308100	TraesCS1A02G308100	-	1A:499446386-499451521	8_6_20	10_1_20	OK	7.9972	6.90873	-0.211074	0.863894	-0.502173	0.3793	0.625384	no
TraesCS1A02G308400	TraesCS1A02G308400	-	1A:499631909-499635857	8_6_20	10_1_20	OK	8.98205	11.0195	0.294947	1.22684	0.716677	0.2167	0.467225	no
TraesCS1A02G308500	TraesCS1A02G308500	-	1A:499735831-499737030	8_6_20	10_1_20	OK	16.1444	11.4833	-0.491502	0.711284	-1.0385	0.0653	0.24151	no
TraesCS1A02G308700	TraesCS1A02G308700	-	1A:499783050-499784093	8_6_20	10_1_20	OK	12.9959	14.5971	0.167624	1.12321	0.38217	0.50895	0.728494	no
TraesCS1A02G308800	TraesCS1A02G308800	-	1A:499784999-499785395	8_6_20	10_1_20	OK	141.691	168.486	0.249882	1.18911	0.596798	0.29115	0.545444	no
TraesCS1A02G308900	TraesCS1A02G308900	-	1A:499794932-499798461	8_6_20	10_1_20	OK	2.82014	1.96784	-0.519152	0.697782	-1.04016	0.0686	0.248566	no
TraesCS1A02G309200	TraesCS1A02G309200	-	1A:499979279-499983095	8_6_20	10_1_20	OK	17.8955	17.0524	-0.0696231	0.952887	-0.15648	0.7828	0.898209	no
TraesCS1A02G309300	TraesCS1A02G309300	-	1A:500285744-500286595	8_6_20	10_1_20	OK	4.64597	2.98165	-0.639867	0.641772	-1.012	0.07235	0.25661	no
TraesCS1A02G309600	TraesCS1A02G309600	-	1A:500560113-500562057	8_6_20	10_1_20	OK	3.81233	2.35592	-0.694384	0.617973	-0.957201	0.10425	0.314049	no
[truncated: 56,030 more rows]

## Sheet: Genes_significantly_regulated
test_id	gene_id	gene	locus	sample_1	sample_2	status	value_1	value_2	log2(fold_change)	FoldChange	test_stat	p_value	q_value	significant
ENSRNA050013904	ENSRNA050013904	5_8S_rRNA	1A:140406-140562	8_6_20	10_1_20	OK	1.64957	0	#NAME?	#NAME?	#NAME?	0.00135	0.0218397	yes
ENSRNA050017696	ENSRNA050017696	snoR80	7A:645094338-645094470	8_6_20	10_1_20	OK	0	4.31702	inf	#VALUE!	#NAME?	0.00145	0.0229457	yes
ENSRNA050019467	ENSRNA050019467	U1	7B:103738091-103738251	8_6_20	10_1_20	OK	1.34285	0	#NAME?	#NAME?	#NAME?	0.00135	0.0218397	yes
ENSRNA050019610	ENSRNA050019610	U1	2D:607641314-607641475	8_6_20	10_1_20	OK	1.43243	0	#NAME?	#NAME?	#NAME?	0.00135	0.0218397	yes
ENSRNA050019843	ENSRNA050019843	LSU_rRNA_eukarya	5D:329134183-329134410	8_6_20	10_1_20	OK	0.825985	0	#NAME?	#NAME?	#NAME?	0.00105	0.018582	yes
ENSRNA050023033	ENSRNA050023033	U4	2D:35263516-35263677	8_6_20	10_1_20	OK	0	2.51319	inf	#VALUE!	#NAME?	0.0031	0.0379115	yes
ENSRNA050024100	ENSRNA050024100	U5	2A:674510274-674510393	8_6_20	10_1_20	OK	11.6229	0	#NAME?	#NAME?	#NAME?	0.00135	0.0218397	yes
ENSRNA050024740	ENSRNA050024740	SSU_rRNA_eukarya	2A:726897276-726897611	8_6_20	10_1_20	OK	0.45247	0	#NAME?	#NAME?	#NAME?	0.00015	0.00462997	yes
TraesCS1A02G342400	TraesCS1A02G342400	-	1A:531561984-531563070	8_6_20	10_1_20	OK	0	0.396916	inf	#VALUE!	#NAME?	5e-05	0.00195252	yes
TraesCS1A02G363400	TraesCS1A02G363400	-	1A:543965746-543965959	8_6_20	10_1_20	OK	1.2728	0	#NAME?	#NAME?	#NAME?	0.00225	0.0308155	yes
TraesCS1D02G241300	TraesCS1D02G241300	-	1D:332070596-332072359	8_6_20	10_1_20	OK	0	0.638042	inf	#VALUE!	#NAME?	5e-05	0.00195252	yes
TraesCS1D02G265700	TraesCS1D02G265700	-	1D:361358150-361358858	8_6_20	10_1_20	OK	0.438491	0	#NAME?	#NAME?	#NAME?	5e-05	0.00195252	yes
TraesCS1D02G338100	TraesCS1D02G338100	-	1D:427478190-427486273	8_6_20	10_1_20	OK	0	0.507376	inf	#VALUE!	#NAME?	5e-05	0.00195252	yes
TraesCS1D02G447400	TraesCS1D02G447400	-	1D:490104629-490105888	8_6_20	10_1_20	OK	0	1.40622	inf	#VALUE!	#NAME?	5e-05	0.00195252	yes
TraesCS2A02G178400	TraesCS2A02G178400	-	2A:137256391-137256691	8_6_20	10_1_20	OK	1.10396	0	#NAME?	#NAME?	#NAME?	0.0003	0.00778913	yes
TraesCS2A02G338500	TraesCS2A02G338500	-	2A:572705587-572705749	8_6_20	10_1_20	OK	0	2.10812	inf	#VALUE!	#NAME?	0.00145	0.0229457	yes
TraesCS2A02G375600	TraesCS2A02G375600	-	2A:617854390-617854943	8_6_20	10_1_20	OK	0	1.00992	inf	#VALUE!	#NAME?	5e-05	0.00195252	yes
TraesCS2A02G409300	TraesCS2A02G409300	-	2A:666834697-666836282	8_6_20	10_1_20	OK	0	0.402901	inf	#VALUE!	#NAME?	5e-05	0.00195252	yes
TraesCS2B02G123000	TraesCS2B02G123000	-	2B:90441196-90442018	8_6_20	10_1_20	OK	0	0.349283	inf	#VALUE!	#NAME?	0.0003	0.00778913	yes
TraesCS2B02G175000	TraesCS2B02G175000	-	2B:150200199-150201442	8_6_20	10_1_20	OK	0	0.467937	inf	#VALUE!	#NAME?	5e-05	0.00195252	yes
TraesCS2B02G281000	TraesCS2B02G281000	-	2B:387698475-387705670	8_6_20	10_1_20	OK	0	0.575059	inf	#VALUE!	#NAME?	5e-05	0.00195252	yes
TraesCS2B02G315000	TraesCS2B02G315000	-	2B:450257962-450258229	8_6_20	10_1_20	OK	0.52893	0	#NAME?	#NAME?	#NAME?	0.00135	0.0218397	yes
TraesCS2B02G444300	TraesCS2B02G444300	-	2B:637107034-637107508	8_6_20	10_1_20	OK	0	0.330071	inf	#VALUE!	#NAME?	5e-05	0.00195252	yes
TraesCS2B02G482200	TraesCS2B02G482200	-	2B:680063313-680063550	8_6_20	10_1_20	OK	2.29714	0	#NAME?	#NAME?	#NAME?	5e-05	0.00195252	yes
TraesCS2B02G510700	TraesCS2B02G510700	-	2B:706699127-706699824	8_6_20	10_1_20	OK	0	1.61819	inf	#VALUE!	#NAME?	5e-05	0.00195252	yes
TraesCS2D02G017800	TraesCS2D02G017800	-	2D:8486489-8487281	8_6_20	10_1_20	OK	0	0.891698	inf	#VALUE!	#NAME?	5e-05	0.00195252	yes
TraesCS2D02G022700	TraesCS2D02G022700	-	2D:10309951-10311664	8_6_20	10_1_20	OK	0	1.2328	inf	#VALUE!	#NAME?	5e-05	0.00195252	yes
TraesCS2D02G074100	TraesCS2D02G074100	-	2D:31606776-31608496	8_6_20	10_1_20	OK	0	0.333621	inf	#VALUE!	#NAME?	5e-05	0.00195252	yes
TraesCS2D02G199200	TraesCS2D02G199200	-	2D:148855220-148856582	8_6_20	10_1_20	OK	0	0.378369	inf	#VALUE!	#NAME?	5e-05	0.00195252	yes
TraesCS3A02G026400	TraesCS3A02G026400	-	3A:13832414-13833176	8_6_20	10_1_20	OK	0	0.35459	inf	#VALUE!	#NAME?	0.0018	0.0266256	yes
TraesCS3A02G347400	TraesCS3A02G347400	-	3A:596502143-596502464	8_6_20	10_1_20	OK	0	0.791816	inf	#VALUE!	#NAME?	0.00215	0.0299693	yes
TraesCS3A02G420900	TraesCS3A02G420900	-	3A:662412530-662413719	8_6_20	10_1_20	OK	2.40527	0	#NAME?	#NAME?	#NAME?	5e-05	0.00195252	yes
TraesCS3B02G005500	TraesCS3B02G005500	-	3B:3100463-3101152	8_6_20	10_1_20	OK	0.842725	0	#NAME?	#NAME?	#NAME?	5e-05	0.00195252	yes
TraesCS3B02G063600	TraesCS3B02G063600	-	3B:35697821-35698169	8_6_20	10_1_20	OK	3.12032	0	#NAME?	#NAME?	#NAME?	5e-05	0.00195252	yes
TraesCS3D02G128000	TraesCS3D02G128000	-	3D:85896265-85897072	8_6_20	10_1_20	OK	0	0.866293	inf	#VALUE!	#NAME?	5e-05	0.00195252	yes
TraesCS3D02G346800	TraesCS3D02G346800	-	3D:458359176-458359602	8_6_20	10_1_20	OK	0.342544	0	#NAME?	#NAME?	#NAME?	5e-05	0.00195252	yes
TraesCS3D02G477300	TraesCS3D02G477300	-	3D:577413523-577414983	8_6_20	10_1_20	OK	0	0.965131	inf	#VALUE!	#NAME?	5e-05	0.00195252	yes
TraesCS4A02G384200	TraesCS4A02G384200	-	4A:661973721-661974054	8_6_20	10_1_20	OK	0	0.579296	inf	#VALUE!	#NAME?	0.00215	0.0299693	yes
TraesCS4B02G271400	TraesCS4B02G271400	-	4B:547408725-547409163	8_6_20	10_1_20	OK	0	0.769445	inf	#VALUE!	#NAME?	0.0001	0.00338757	yes
TraesCS4B02G304900	TraesCS4B02G304900	-	4B:593197317-593197689	8_6_20	10_1_20	OK	1.24251	0	#NAME?	#NAME?	#NAME?	0.00175	0.0260654	yes
TraesCS4B02G316800	TraesCS4B02G316800	-	4B:606755146-606755515	8_6_20	10_1_20	OK	0.607131	0	#NAME?	#NAME?	#NAME?	0.00145	0.0229457	yes
TraesCS4B02G351500	TraesCS4B02G351500	-	4B:643648508-643651612	8_6_20	10_1_20	OK	0.322458	0	#NAME?	#NAME?	#NAME?	5e-05	0.00195252	yes
TraesCS4B02G380600	TraesCS4B02G380600	-	4B:660683395-660684953	8_6_20	10_1_20	OK	0	0.849426	inf	#VALUE!	#NAME?	5e-05	0.00195252	yes
TraesCS4D02G139300	TraesCS4D02G139300	-	4D:123544410-123544665	8_6_20	10_1_20	OK	0.99665	0	#NAME?	#NAME?	#NAME?	0.00035	0.00873179	yes
TraesCS4D02G216300	TraesCS4D02G216300	-	4D:370530578-370531307	8_6_20	10_1_20	OK	0.393049	0	#NAME?	#NAME?	#NAME?	0.00095	0.0174124	yes
TraesCS4D02G298300	TraesCS4D02G298300	-	4D:467616557-467617194	8_6_20	10_1_20	OK	0.468357	0	#NAME?	#NAME?	#NAME?	0.0004	0.00961143	yes
TraesCS4D02G358000	TraesCS4D02G358000	-	4D:506029863-506030373	8_6_20	10_1_20	OK	0	0.720152	inf	#VALUE!	#NAME?	5e-05	0.00195252	yes
TraesCS5A02G216300	TraesCS5A02G216300	-	5A:433009340-433009541	8_6_20	10_1_20	OK	0	3.38016	inf	#VALUE!	#NAME?	0.0001	0.00338757	yes
TraesCS5A02G275700	TraesCS5A02G275700	-	5A:484881953-484882352	8_6_20	10_1_20	OK	0	0.415857	inf	#VALUE!	#NAME?	0.00215	0.0299693	yes
TraesCS5A02G315300	TraesCS5A02G315300	-	5A:525732060-525732597	8_6_20	10_1_20	OK	0	0.530232	inf	#VALUE!	#NAME?	0.0003	0.00778913	yes
TraesCS5A02G319200	TraesCS5A02G319200	-	5A:530301333-530302788	8_6_20	10_1_20	OK	0	0.470786	inf	#VALUE!	#NAME?	5e-05	0.00195252	yes
TraesCS5A02G342200	TraesCS5A02G342200	-	5A:547639942-547640158	8_6_20	10_1_20	OK	1.38116	0	#NAME?	#NAME?	#NAME?	0.0008	0.0154281	yes
TraesCS5A02G546900	TraesCS5A02G546900	-	5A:700785234-700786681	8_6_20	10_1_20	OK	0	0.322934	inf	#VALUE!	#NAME?	5e-05	0.00195252	yes
TraesCS5B02G084400	TraesCS5B02G084400	-	5B:106957437-106959272	8_6_20	10_1_20	OK	3.50203	0	#NAME?	#NAME?	#NAME?	0.0007	0.0140555	yes
TraesCS5B02G261700	TraesCS5B02G261700	-	5B:446267271-446268080	8_6_20	10_1_20	OK	3.30952	0	#NAME?	#NAME?	#NAME?	5e-05	0.00195252	yes
TraesCS5B02G262600	TraesCS5B02G262600	-	5B:447278044-447278684	8_6_20	10_1_20	OK	1.52097	0	#NAME?	#NAME?	#NAME?	5e-05	0.00195252	yes
TraesCS5B02G311615	TraesCS5B02G311615	-	5B:493173856-493174579	8_6_20	10_1_20	OK	0.389531	0	#NAME?	#NAME?	#NAME?	0.0014	0.0223865	yes
TraesCS5D02G317900	TraesCS5D02G317900	-	5D:410866295-410867018	8_6_20	10_1_20	OK	1.20908	0	#NAME?	#NAME?	#NAME?	5e-05	0.00195252	yes
TraesCS5D02G423700	TraesCS5D02G423700	-	5D:483643355-483643580	8_6_20	10_1_20	OK	0	1.67418	inf	#VALUE!	#NAME?	0.0003	0.00778913	yes
TraesCS5D02G446800	TraesCS5D02G446800	-	5D:496956858-496957660	8_6_20	10_1_20	OK	0	0.88125	inf	#VALUE!	#NAME?	5e-05	0.00195252	yes
TraesCS6A02G161900	TraesCS6A02G161900	-	6A:157132792-157134328	8_6_20	10_1_20	OK	0.331722	0	#NAME?	#NAME?	#NAME?	5e-05	0.00195252	yes
TraesCS6A02G282600	TraesCS6A02G282600	-	6A:513764074-513764665	8_6_20	10_1_20	OK	0	0.939127	inf	#VALUE!	#NAME?	0.0007	0.0140555	yes
TraesCS6A02G420200	TraesCS6A02G420200	-	6A:617097318-617097843	8_6_20	10_1_20	OK	0	0.690331	inf	#VALUE!	#NAME?	5e-05	0.00195252	yes
TraesCS6A02G421300	TraesCS6A02G421300	-	6A:617760180-617760999	8_6_20	10_1_20	OK	0.400073	0	#NAME?	#NAME?	#NAME?	0.00175	0.0260654	yes
TraesCS6B02G083500	TraesCS6B02G083500	-	6B:60603272-60604573	8_6_20	10_1_20	OK	0	0.35489	inf	#VALUE!	#NAME?	5e-05	0.00195252	yes
TraesCS6B02G346000	TraesCS6B02G346000	-	6B:609854032-609855241	8_6_20	10_1_20	OK	0	0.742548	inf	#VALUE!	#NAME?	5e-05	0.00195252	yes
TraesCS6B02G351800	TraesCS6B02G351800	-	6B:617128422-617128713	8_6_20	10_1_20	OK	0.36228	0	#NAME?	#NAME?	#NAME?	0.00135	0.0218397	yes
TraesCS6B02G401900	TraesCS6B02G401900	-	6B:678313813-678314353	8_6_20	10_1_20	OK	0.505557	0	#NAME?	#NAME?	#NAME?	5e-05	0.00195252	yes
TraesCS7A02G114100	TraesCS7A02G114100	-	7A:70182638-70184134	8_6_20	10_1_20	OK	1.76843	0	#NAME?	#NAME?	#NAME?	5e-05	0.00195252	yes
TraesCS7A02G270900	TraesCS7A02G270900	-	7A:282368204-282369933	8_6_20	10_1_20	OK	0	0.438849	inf	#VALUE!	#NAME?	5e-05	0.00195252	yes
TraesCS7A02G321800	TraesCS7A02G321800	-	7A:465440450-465441734	8_6_20	10_1_20	OK	0.389801	0	#NAME?	#NAME?	#NAME?	0.0002	0.00573693	yes
TraesCS7A02G377300	TraesCS7A02G377300	-	7A:551540096-551540717	8_6_20	10_1_20	OK	0	0.719648	inf	#VALUE!	#NAME?	0.00025	0.00677909	yes
TraesCS7A02G466400	TraesCS7A02G466400	-	7A:663494581-663495181	8_6_20	10_1_20	OK	0	0.907795	inf	#VALUE!	#NAME?	5e-05	0.00195252	yes
TraesCS7B02G070400	TraesCS7B02G070400	-	7B:77430166-77432792	8_6_20	10_1_20	OK	0	0.52185	inf	#VALUE!	#NAME?	5e-05	0.00195252	yes
TraesCS7B02G131600	TraesCS7B02G131600	-	7B:158937104-158937347	8_6_20	10_1_20	OK	0	1.28052	inf	#VALUE!	#NAME?	0.0001	0.00338757	yes
TraesCS7D02G020079	TraesCS7D02G020079	-	7D:8668593-8669034	8_6_20	10_1_20	OK	0	1.65958	inf	#VALUE!	#NAME?	5e-05	0.00195252	yes
TraesCS7D02G123800	TraesCS7D02G123800	-	7D:77234935-77235217	8_6_20	10_1_20	OK	0.459702	0	#NAME?	#NAME?	#NAME?	0.00015	0.00462997	yes
TraesCS7D02G254300	TraesCS7D02G254300	-	7D:231259459-231260567	8_6_20	10_1_20	OK	0	0.33602	inf	#VALUE!	#NAME?	5e-05	0.00195252	yes
TraesCS7D02G440500	TraesCS7D02G440500	-	7D:560580319-560580775	8_6_20	10_1_20	OK	0.499227	0	#NAME?	#NAME?	#NAME?	0.0007	0.0140555	yes
TraesCSU02G039200	TraesCSU02G039200	-	Un:32042105-32042462	8_6_20	10_1_20	OK	0.695046	0	#NAME?	#NAME?	#NAME?	0.0001	0.00338757	yes
TraesCSU02G046900	TraesCSU02G046900	-	Un:36595286-36595736	8_6_20	10_1_20	OK	0.444623	0	#NAME?	#NAME?	#NAME?	0.0002	0.00573693	yes
TraesCSU02G087500	TraesCSU02G087500	-	Un:78167709-78170013	8_6_20	10_1_20	OK	0.33148	0	#NAME?	#NAME?	#NAME?	5e-05	0.00195252	yes
TraesCSU02G154900	TraesCSU02G154900	-	Un:208775743-208776502	8_6_20	10_1_20	OK	0	0.335544	inf	#VALUE!	#NAME?	0.00125	0.0208318	yes
TraesCS2A02G021700	TraesCS2A02G021700	-	2A:10464811-10466428	8_6_20	10_1_20	OK	0.0620329	3.52316	5.82769	56.7949	4.23935	0.0036	0.0418395	yes
TraesCS5D02G487900	TraesCS5D02G487900	-	5D:522758804-522761728	8_6_20	10_1_20	OK	0.0621207	2.69791	5.44062	43.43	5.64733	5e-05	0.00195252	yes
TraesCS3A02G239200	TraesCS3A02G239200	-	3A:448701853-448703022	8_6_20	10_1_20	OK	0.170851	6.76908	5.30815	39.6198	6.08955	0.00105	0.018582	yes
TraesCS2B02G040600	TraesCS2B02G040600	-	2B:18385680-18387348	8_6_20	10_1_20	OK	0.0646124	2.52392	5.28771	39.0624	4.74486	0.0033	0.0394999	yes
TraesCS3D02G478700	TraesCS3D02G478700	-	3D:578104982-578109272	8_6_20	10_1_20	OK	0.0571586	2.21844	5.27843	38.812	5.49213	5e-05	0.00195252	yes
TraesCS2B02G003400	TraesCS2B02G003400	-	2B:1792603-1794942	8_6_20	10_1_20	OK	0.205386	6.11425	4.89577	29.7696	6.43728	5e-05	0.00195252	yes
TraesCS3A02G517100	TraesCS3A02G517100	PR4A	3A:734151920-734152833	8_6_20	10_1_20	OK	0.318513	9.40736	4.88437	29.5353	4.30521	0.00105	0.018582	yes
TraesCS3A02G393200	TraesCS3A02G393200	-	3A:641012140-641013235	8_6_20	10_1_20	OK	0.236689	6.92316	4.87036	29.2499	4.55976	0.00095	0.0174124	yes
TraesCS7D02G351300	TraesCS7D02G351300	-	7D:452140030-452140894	8_6_20	10_1_20	OK	0.273873	7.87782	4.84621	28.7644	4.00762	0.0007	0.0140555	yes
TraesCS4D02G015600	TraesCS4D02G015600	-	4D:6981722-6982845	8_6_20	10_1_20	OK	0.245008	6.85912	4.80713	27.9956	6.02838	5e-05	0.00195252	yes
TraesCS4A02G296300	TraesCS4A02G296300	-	4A:596523170-596523860	8_6_20	10_1_20	OK	0.33526	9.09712	4.76206	27.1346	4.20317	0.00105	0.018582	yes
TraesCS5A02G090600	TraesCS5A02G090600	-	5A:122997116-122997986	8_6_20	10_1_20	OK	0.164375	4.31564	4.71452	26.255	4.0531	0.0003	0.00778913	yes
TraesCS3A02G480400	TraesCS3A02G480400	-	3A:711296438-711297528	8_6_20	10_1_20	OK	0.77774	19.8828	4.67609	25.5649	5.52555	5e-05	0.00195252	yes
TraesCS3D02G475200	TraesCS3D02G475200	-	3D:575758466-575760020	8_6_20	10_1_20	OK	0.145853	3.71059	4.66907	25.4408	4.89473	5e-05	0.00195252	yes
TraesCS2B02G050000	TraesCS2B02G050000	-	2B:24852461-24854032	8_6_20	10_1_20	OK	0.0178727	0.445928	4.64098	24.9502	1.9742	0.0036	0.0418395	yes
TraesCS7B02G417700	TraesCS7B02G417700	-	7B:685478266-685479217	8_6_20	10_1_20	OK	0.458431	11.0037	4.58514	24.003	4.77099	5e-05	0.00195252	yes
TraesCS3B02G526000	TraesCS3B02G526000	-	3B:768341222-768342654	8_6_20	10_1_20	OK	0.293783	6.36369	4.43704	21.6612	4.9861	5e-05	0.00195252	yes
TraesCS5B02G181500	TraesCS5B02G181500	-	5B:331247620-331248115	8_6_20	10_1_20	OK	0.554973	11.787	4.40863	21.2388	4.59721	5e-05	0.00195252	yes
TraesCS5A02G421800	TraesCS5A02G421800	-	5A:608031536-608034219	8_6_20	10_1_20	OK	0.447907	9.30357	4.37651	20.7712	6.40161	5e-05	0.00195252	yes
TraesCS5A02G004600	TraesCS5A02G004600	-	5A:3175333-3177753	8_6_20	10_1_20	OK	0.0182496	0.373023	4.35333	20.4401	3.21165	0.00335	0.0399091	yes
TraesCS5D02G488900	TraesCS5D02G488900	-	5D:524259451-524261298	8_6_20	10_1_20	OK	0.201326	4.05102	4.33068	20.1217	5.13715	5e-05	0.00195252	yes
TraesCS5D02G430100	TraesCS5D02G430100	-	5D:487467241-487469967	8_6_20	10_1_20	OK	0.140908	2.79814	4.31165	19.858	4.58497	5e-05	0.00195252	yes
TraesCS5A02G183300	TraesCS5A02G183300	-	5A:382777719-382778535	8_6_20	10_1_20	OK	0.792956	15.634	4.3013	19.7161	5.89406	5e-05	0.00195252	yes
TraesCS6D02G047900	TraesCS6D02G047900	-	6D:22267959-22268877	8_6_20	10_1_20	OK	0.0624585	1.21363	4.28029	19.431	2.4153	0.0026	0.0338437	yes
TraesCS5D02G401500	TraesCS5D02G401500	-	5D:467176608-467184508	8_6_20	10_1_20	OK	0.702953	13.3215	4.24418	18.9507	7.77968	5e-05	0.00195252	yes
TraesCS2B02G041300	TraesCS2B02G041300	-	2B:18838516-18840759	8_6_20	10_1_20	OK	0.120969	2.26246	4.22519	18.7029	4.78579	0.00225	0.0308155	yes
TraesCS2A02G371200	TraesCS2A02G371200	-	2A:613699278-613700927	8_6_20	10_1_20	OK	0.0928358	1.72799	4.21827	18.6134	3.75433	0.00115	0.0196795	yes
TraesCS3D02G144500	TraesCS3D02G144500	-	3D:107678183-107682447	8_6_20	10_1_20	OK	0.0679919	1.22488	4.17113	18.015	3.60946	0.00085	0.0161297	yes
TraesCS5D02G488500	TraesCS5D02G488500	-	5D:523451904-523454959	8_6_20	10_1_20	OK	0.103377	1.813	4.13239	17.5377	5.17704	5e-05	0.00195252	yes
TraesCS2A02G400500	TraesCS2A02G400500	-	2A:653857970-653861536	8_6_20	10_1_20	OK	0.0798172	1.36138	4.09222	17.0561	4.57439	5e-05	0.00195252	yes
TraesCS3B02G529700	TraesCS3B02G529700	-	3B:771170727-771172667	8_6_20	10_1_20	OK	0.126812	2.13368	4.07257	16.8254	3.42056	0.00145	0.0229457	yes
TraesCS6A02G403200	TraesCS6A02G403200	-	6A:610642322-610643128	8_6_20	10_1_20	OK	0.23918	4.01461	4.06909	16.7849	3.34828	0.0007	0.0140555	yes
TraesCS7D02G161200	TraesCS7D02G161200	-	7D:111114486-111115253	8_6_20	10_1_20	OK	0.542459	9.00868	4.05373	16.6071	4.88723	5e-05	0.00195252	yes
TraesCS7B02G066400	TraesCS7B02G066400	-	7B:72255295-72256808	8_6_20	10_1_20	OK	0.176978	2.86295	4.01586	16.1769	4.64897	0.0002	0.00573693	yes
TraesCSU02G116000	TraesCSU02G116000	-	Un:100233723-100241333	8_6_20	10_1_20	OK	0.0791442	1.2077	3.93164	15.2595	4.23169	5e-05	0.00195252	yes
TraesCS2A02G022500	TraesCS2A02G022500	-	2A:10911041-10914681	8_6_20	10_1_20	OK	0.0771951	1.15367	3.90158	14.9449	4.90262	5e-05	0.00195252	yes
TraesCS5D02G488300	TraesCS5D02G488300	-	5D:523185996-523187567	8_6_20	10_1_20	OK	0.0587419	0.867925	3.88511	14.7752	3.54226	0.0002	0.00573693	yes
TraesCS1A02G301000	TraesCS1A02G301000	-	1A:495487231-495490176	8_6_20	10_1_20	OK	0.0607054	0.885925	3.86729	14.5939	3.00869	0.00465	0.0494022	yes
TraesCSU02G063600	TraesCSU02G063600	-	Un:50263517-50266185	8_6_20	10_1_20	OK	0.128147	1.84995	3.85162	14.4362	4.10086	5e-05	0.00195252	yes
TraesCSU02G061800	TraesCSU02G061800	-	Un:48204581-48207670	8_6_20	10_1_20	OK	0.893482	12.8814	3.8497	14.417	6.32149	5e-05	0.00195252	yes
TraesCS5A02G391700	TraesCS5A02G391700	-	5A:587411453-587423416	8_6_20	10_1_20	OK	9.25524	128.66	3.79715	13.9013	8.65693	5e-05	0.00195252	yes
TraesCS2A02G377400	TraesCS2A02G377400	-	2A:619756473-619758222	8_6_20	10_1_20	OK	0.337646	4.51716	3.74183	13.3784	5.9512	5e-05	0.00195252	yes
TraesCS5D02G550100	TraesCS5D02G550100	-	5D:556874873-556878041	8_6_20	10_1_20	OK	0.477172	6.2718	3.7163	13.1437	5.23995	5e-05	0.00195252	yes
TraesCS2D02G023400	TraesCS2D02G023400	-	2D:10517066-10519896	8_6_20	10_1_20	OK	0.0309278	0.396544	3.68051	12.8216	3.61222	0.00025	0.00677909	yes
TraesCS5A02G418400	TraesCS5A02G418400	-	5A:606306880-606308198	8_6_20	10_1_20	OK	0.183943	2.26776	3.62394	12.3286	3.4318	5e-05	0.00195252	yes
TraesCS7A02G067600	TraesCS7A02G067600	-	7A:33899078-33904395	8_6_20	10_1_20	OK	0.0265233	0.324765	3.61407	12.2446	4.09251	5e-05	0.00195252	yes
TraesCS3B02G038600	TraesCS3B02G038600	-	3B:18558601-18559871	8_6_20	10_1_20	OK	0.0507422	0.61976	3.61045	12.2139	2.14421	0.0027	0.0345563	yes
TraesCS4A02G446600	TraesCS4A02G446600	-	4A:714099683-714103815	8_6_20	10_1_20	OK	0.0976428	1.19153	3.60916	12.203	6.20456	5e-05	0.00195252	yes
TraesCS5B02G544900	TraesCS5B02G544900	-	5B:697377145-697381642	8_6_20	10_1_20	OK	0.0527153	0.618301	3.55202	11.7291	4.5564	5e-05	0.00195252	yes
TraesCS5B02G145300	TraesCS5B02G145300	-	5B:272438834-272441095	8_6_20	10_1_20	OK	0.0875841	1.02427	3.54778	11.6947	3.17976	0.0046	0.0491047	yes
TraesCS3B02G293200	TraesCS3B02G293200	-	3B:472305788-472306984	8_6_20	10_1_20	OK	1.31277	15.2542	3.53852	11.6199	5.17238	5e-05	0.00195252	yes
TraesCS3A02G483000	TraesCS3A02G483000	-	3A:713534310-713536049	8_6_20	10_1_20	OK	0.425154	4.9043	3.52799	11.5354	4.22626	5e-05	0.00195252	yes
TraesCS5D02G014200	TraesCS5D02G014200	-	5D:8020015-8022015	8_6_20	10_1_20	OK	0.0587016	0.67187	3.51671	11.4455	3.05494	0.0027	0.0345563	yes
TraesCS7D02G551400	TraesCS7D02G551400	-	7D:634805046-634806021	8_6_20	10_1_20	OK	1.17361	13.4087	3.51414	11.4251	5.84482	5e-05	0.00195252	yes
TraesCS2B02G000700	TraesCS2B02G000700	-	2B:317840-319502	8_6_20	10_1_20	OK	0.0579111	0.65084	3.49039	11.2386	2.64527	0.00295	0.0366721	yes
TraesCS1B02G013300	TraesCS1B02G013300	-	1B:6340631-6342219	8_6_20	10_1_20	OK	0.0583644	0.644239	3.46444	11.0383	2.96442	0.0015	0.0234177	yes
TraesCS5A02G555900	TraesCS5A02G555900	-	5A:707058715-707067208	8_6_20	10_1_20	OK	0.290005	3.18783	3.45843	10.9924	2.96996	5e-05	0.00195252	yes
TraesCS5A02G171600	TraesCS5A02G171600	-	5A:364961258-364962328	8_6_20	10_1_20	OK	0.883192	9.66212	3.45154	10.94	5.23164	5e-05	0.00195252	yes
TraesCS1D02G266300	TraesCS1D02G266300	-	1D:362130090-362132665	8_6_20	10_1_20	OK	0.0896366	0.970915	3.43719	10.8317	3.23302	0.0012	0.0202368	yes
TraesCS6A02G106000	TraesCS6A02G106000	-	6A:74106397-74108541	8_6_20	10_1_20	OK	0.087868	0.943605	3.42477	10.7389	3.12696	5e-05	0.00195252	yes
TraesCS2B02G003200	TraesCS2B02G003200	-	2B:1768191-1770540	8_6_20	10_1_20	OK	0.263579	2.81274	3.41567	10.6713	5.32332	5e-05	0.00195252	yes
TraesCS3A02G260100	TraesCS3A02G260100	-	3A:482927579-482928835	8_6_20	10_1_20	OK	0.549773	5.7537	3.38758	10.4656	4.30813	5e-05	0.00195252	yes
TraesCS3D02G440900	TraesCS3D02G440900	-	3D:551271725-551273867	8_6_20	10_1_20	OK	0.213877	2.22979	3.38205	10.4255	4.9207	5e-05	0.00195252	yes
TraesCS1A02G164500	TraesCS1A02G164500	-	1A:296237958-296242886	8_6_20	10_1_20	OK	0.0971172	1.01083	3.37967	10.4084	3.33473	0.0002	0.00573693	yes
TraesCS5D02G288900	TraesCS5D02G288900	-	5D:387960840-387961047	8_6_20	10_1_20	OK	2.26243	23.5215	3.37804	10.3966	3.30128	0.0005	0.0112155	yes
TraesCS4A02G256700	TraesCS4A02G256700	-	4A:569477139-569484723	8_6_20	10_1_20	OK	0.130622	1.32685	3.34454	10.158	3.08956	0.00045	0.0104244	yes
TraesCS2A02G394900	TraesCS2A02G394900	-	2A:646554085-646556158	8_6_20	10_1_20	OK	0.119066	1.20861	3.34352	10.1508	2.92309	0.0012	0.0202368	yes
TraesCS7A02G051300	TraesCS7A02G051300	-	7A:24858892-24860761	8_6_20	10_1_20	OK	0.337794	3.38606	3.32539	10.024	3.41889	0.0001	0.00338757	yes
TraesCS1D02G216500	TraesCS1D02G216500	-	1D:302349080-302352184	8_6_20	10_1_20	OK	0.166513	1.66237	3.31954	9.98346	3.1201	0.0006	0.0126379	yes
TraesCS6B02G014300	TraesCS6B02G014300	-	6B:8780942-8782484	8_6_20	10_1_20	OK	0.0579111	0.568359	3.29489	9.81433	2.54496	0.00305	0.0375214	yes
TraesCS1D02G031900	TraesCS1D02G031900	-	1D:12416493-12421532	8_6_20	10_1_20	OK	0.0898458	0.878173	3.28898	9.77421	3.88489	5e-05	0.00195252	yes
TraesCS5A02G362400	TraesCS5A02G362400	-	5A:563440487-563442023	8_6_20	10_1_20	OK	0.132725	1.29716	3.28884	9.77326	3.92164	5e-05	0.00195252	yes
TraesCS2A02G067000	TraesCS2A02G067000	-	2A:30079115-30080690	8_6_20	10_1_20	OK	0.185399	1.78758	3.26931	9.64185	3.32037	0.00015	0.00462997	yes
TraesCS1A02G212300	TraesCS1A02G212300	-	1A:375014695-375016345	8_6_20	10_1_20	OK	1.50458	14.2736	3.24592	9.48679	5.94797	5e-05	0.00195252	yes
TraesCS4B02G019200	TraesCS4B02G019200	-	4B:13993784-13995620	8_6_20	10_1_20	OK	0.293654	2.76422	3.23469	9.41323	4.37989	0.00025	0.00677909	yes
TraesCS4D02G058000	TraesCS4D02G058000	-	4D:32939485-32947358	8_6_20	10_1_20	OK	0.134154	1.25835	3.22957	9.37988	3.85554	0.0004	0.00961143	yes
TraesCS4B02G057900	TraesCS4B02G057900	-	4B:48100903-48108202	8_6_20	10_1_20	OK	0.0916775	0.841424	3.19819	9.17806	2.68192	0.0043	0.0469561	yes
TraesCS2A02G382500	TraesCS2A02G382500	-	2A:626589153-626590457	8_6_20	10_1_20	OK	1.87901	17.2453	3.19816	9.17787	4.49714	5e-05	0.00195252	yes
TraesCSU02G103000	TraesCSU02G103000	-	Un:90139321-90141167	8_6_20	10_1_20	OK	0.166578	1.52617	3.19564	9.16186	2.88028	0.0027	0.0345563	yes
TraesCS1D02G024300	TraesCS1D02G024300	-	1D:10179966-10186294	8_6_20	10_1_20	OK	0.0428926	0.390498	3.18651	9.10406	3.09173	0.0001	0.00338757	yes
TraesCS5A02G004500	TraesCS5A02G004500	-	5A:3166840-3174284	8_6_20	10_1_20	OK	0.0561242	0.510059	3.18397	9.08805	2.83417	0.0001	0.00338757	yes
TraesCS3D02G260500	TraesCS3D02G260500	-	3D:362855418-362856635	8_6_20	10_1_20	OK	3.7946	34.4658	3.18314	9.08282	5.4946	5e-05	0.00195252	yes
TraesCS5D02G436000	TraesCS5D02G436000	-	5D:490772354-490783563	8_6_20	10_1_20	OK	0.282915	2.53523	3.16368	8.96113	5.2528	5e-05	0.00195252	yes
TraesCS1D02G370700	TraesCS1D02G370700	-	1D:449281654-449284027	8_6_20	10_1_20	OK	0.270745	2.39455	3.14475	8.84431	3.07515	0.00015	0.00462997	yes
TraesCS2A02G562300	TraesCS2A02G562300	-	2A:763449689-763450976	8_6_20	10_1_20	OK	0.131918	1.16568	3.14346	8.83641	2.70001	0.00285	0.0357739	yes
TraesCS1B02G382700	TraesCS1B02G382700	-	1B:614942461-614945048	8_6_20	10_1_20	OK	0.604696	5.30653	3.13349	8.77555	4.45275	5e-05	0.00195252	yes
TraesCS3D02G524700	TraesCS3D02G524700	PR4B	3D:604447773-604448529	8_6_20	10_1_20	OK	1.40817	12.339	3.13133	8.76242	4.69349	5e-05	0.00195252	yes
TraesCS4A02G430100	TraesCS4A02G430100	-	4A:701479922-701482700	8_6_20	10_1_20	OK	1.42742	12.4479	3.12442	8.72056	6.2898	5e-05	0.00195252	yes
TraesCS6D02G007900	TraesCS6D02G007900	-	6D:3160180-3164060	8_6_20	10_1_20	OK	0.0729531	0.634214	3.11993	8.69346	4.04692	5e-05	0.00195252	yes
TraesCS5B02G569300	TraesCS5B02G569300	-	5B:711821936-711830615	8_6_20	10_1_20	OK	0.158149	1.35684	3.1009	8.57954	4.79928	5e-05	0.00195252	yes
TraesCS4B02G398800	TraesCS4B02G398800	-	4B:672956834-672958388	8_6_20	10_1_20	OK	0.508512	4.34752	3.09584	8.5495	3.25778	0.0001	0.00338757	yes
TraesCS5A02G428000	TraesCS5A02G428000	-	5A:612968420-612980162	8_6_20	10_1_20	OK	0.76876	6.54015	3.08872	8.50741	5.6419	5e-05	0.00195252	yes
TraesCS6A02G325900	TraesCS6A02G325900	-	6A:559401372-559402857	8_6_20	10_1_20	OK	0.434991	3.69978	3.08838	8.50541	3.20674	5e-05	0.00195252	yes
TraesCS2A02G035300	TraesCS2A02G035300	-	2A:15394764-15396518	8_6_20	10_1_20	OK	0.122902	1.04196	3.08373	8.47804	2.85322	0.0006	0.0126379	yes
TraesCS7D02G008100	TraesCS7D02G008100	-	7D:3954847-3955836	8_6_20	10_1_20	OK	0.122906	1.04087	3.08216	8.46881	3.15698	0.0006	0.0126379	yes
TraesCS6B02G430500	TraesCS6B02G430500	-	6B:698328726-698330575	8_6_20	10_1_20	OK	0.0590402	0.498779	3.07863	8.44812	2.32304	0.00095	0.0174124	yes
TraesCS5D02G415500	TraesCS5D02G415500	-	5D:477983622-477987069	8_6_20	10_1_20	OK	0.111586	0.942041	3.07764	8.44232	3.65884	0.00335	0.0399091	yes
TraesCS7B02G284300	TraesCS7B02G284300	-	7B:518338132-518340295	8_6_20	10_1_20	OK	0.228434	1.91651	3.06863	8.38976	3.72283	5e-05	0.00195252	yes
TraesCS2B02G394500	TraesCS2B02G394500	-	2B:559306001-559310070	8_6_20	10_1_20	OK	0.613768	5.1295	3.06305	8.35738	5.83519	5e-05	0.00195252	yes
TraesCS1D02G413800	TraesCS1D02G413800	-	1D:474066401-474067887	8_6_20	10_1_20	OK	0.401592	3.35109	3.06083	8.34453	4.007	5e-05	0.00195252	yes
TraesCS1D02G123500	TraesCS1D02G123500	-	1D:125822443-125824153	8_6_20	10_1_20	OK	0.214756	1.78988	3.05909	8.33447	2.90511	0.0005	0.0112155	yes
TraesCS4D02G062900	TraesCS4D02G062900	-	4D:38591079-38594552	8_6_20	10_1_20	OK	0.40933	3.40814	3.05765	8.32615	3.66153	5e-05	0.00195252	yes
TraesCS5D02G232900	TraesCS5D02G232900	-	5D:340098820-340100305	8_6_20	10_1_20	OK	0.0473016	0.393706	3.05716	8.32333	1.4677	0.0027	0.0345563	yes
TraesCS5B02G423700	TraesCS5B02G423700	-	5B:600054196-600056737	8_6_20	10_1_20	OK	0.993066	8.20416	3.04639	8.26142	5.29801	5e-05	0.00195252	yes
TraesCS4A02G442600	TraesCS4A02G442600	-	4A:710663077-710668546	8_6_20	10_1_20	OK	0.0443122	0.364017	3.03823	8.21483	2.64918	0.0013	0.0213584	yes
TraesCSU02G003000	TraesCSU02G003000	-	Un:3915341-3920677	8_6_20	10_1_20	OK	0.0605464	0.497128	3.0375	8.21067	3.8009	5e-05	0.00195252	yes
TraesCS7A02G216900	TraesCS7A02G216900	-	7A:183641635-183644215	8_6_20	10_1_20	OK	0.0808156	0.660312	3.03044	8.17059	4.28869	5e-05	0.00195252	yes
TraesCS5D02G401300	TraesCS5D02G401300	-	5D:466568806-466570746	8_6_20	10_1_20	OK	9.34076	75.8814	3.02213	8.12366	7.04959	5e-05	0.00195252	yes
TraesCS3D02G337400	TraesCS3D02G337400	-	3D:449342170-449344565	8_6_20	10_1_20	OK	0.180793	1.46824	3.02168	8.12113	2.79695	0.00085	0.0161297	yes
TraesCS2B02G007500	TraesCS2B02G007500	-	2B:4642753-4643683	8_6_20	10_1_20	OK	0.0491179	0.397137	3.01532	8.0854	2.92976	0.0019	0.0275914	yes
TraesCS5A02G268600	TraesCS5A02G268600	-	5A:479236387-479239870	8_6_20	10_1_20	OK	0.436253	3.52564	3.01465	8.08165	5.08575	5e-05	0.00195252	yes
TraesCS1A02G365200	TraesCS1A02G365200	-	1A:544486924-544489217	8_6_20	10_1_20	OK	0.4911	3.95246	3.00867	8.04822	3.5151	5e-05	0.00195252	yes
TraesCS1D02G276200	TraesCS1D02G276200	-	1D:372359192-372361477	8_6_20	10_1_20	OK	0.120655	0.967962	3.00406	8.02255	3.26525	5e-05	0.00195252	yes
TraesCS1B02G003200	TraesCS1B02G003200	-	1B:2052843-2065416	8_6_20	10_1_20	OK	0.143718	1.1528	3.00382	8.02121	5.08239	5e-05	0.00195252	yes
TraesCS2B02G483400	TraesCS2B02G483400	-	2B:680664333-680668334	8_6_20	10_1_20	OK	0.0648286	0.513921	2.98684	7.92736	2.43181	0.0033	0.0394999	yes
TraesCS3A02G015600	TraesCS3A02G015600	-	3A:10340217-10351347	8_6_20	10_1_20	OK	0.831325	6.54462	2.97683	7.87254	6.28651	5e-05	0.00195252	yes
TraesCS1D02G019000	TraesCS1D02G019000	-	1D:8259961-8261206	8_6_20	10_1_20	OK	0.193121	1.51924	2.97577	7.86676	2.80596	0.001	0.0180158	yes
TraesCS5B02G396600	TraesCS5B02G396600	-	5B:573802882-573816070	8_6_20	10_1_20	OK	2.30403	18.069	2.97129	7.84237	6.34914	5e-05	0.00195252	yes
TraesCS5D02G014100	TraesCS5D02G014100	-	5D:7964210-7966925	8_6_20	10_1_20	OK	0.0493915	0.386466	2.96801	7.82456	2.37203	0.00265	0.0342106	yes
TraesCS7A02G009700	TraesCS7A02G009700	-	7A:4327688-4330356	8_6_20	10_1_20	OK	0.162066	1.26558	2.96514	7.80901	3.8212	5e-05	0.00195252	yes
TraesCS3D02G048800	TraesCS3D02G048800	-	3D:18757463-18760671	8_6_20	10_1_20	OK	0.041395	0.322447	2.96154	7.78955	3.2595	0.0004	0.00961143	yes
TraesCS7D02G350100	TraesCS7D02G350100	-	7D:451027921-451030054	8_6_20	10_1_20	OK	0.240637	1.86144	2.95149	7.73548	3.80459	5e-05	0.00195252	yes
TraesCS2A02G025700	TraesCS2A02G025700	-	2A:12101767-12103434	8_6_20	10_1_20	OK	0.544784	4.16647	2.93507	7.64793	4.3909	5e-05	0.00195252	yes
TraesCS7A02G203100	TraesCS7A02G203100	-	7A:164742345-164745053	8_6_20	10_1_20	OK	0.385749	2.90982	2.9152	7.54332	4.08317	5e-05	0.00195252	yes
TraesCS3A02G260200	TraesCS3A02G260200	-	3A:482935817-482937066	8_6_20	10_1_20	OK	3.84465	28.9844	2.91435	7.53888	5.21275	5e-05	0.00195252	yes
TraesCS5D02G012300	TraesCS5D02G012300	-	5D:6482883-6485823	8_6_20	10_1_20	OK	0.0741611	0.558523	2.91288	7.5312	3.31762	5e-05	0.00195252	yes
TraesCS3B02G006600	TraesCS3B02G006600	-	3B:3410633-3412172	8_6_20	10_1_20	OK	0.454933	3.41528	2.90828	7.50723	4.81205	5e-05	0.00195252	yes
TraesCS5D02G501000	TraesCS5D02G501000	-	5D:529256617-529258506	8_6_20	10_1_20	OK	0.199042	1.49056	2.90471	7.48867	3.31521	0.0002	0.00573693	yes
TraesCS5A02G391500	TraesCS5A02G391500	-	5A:586668111-586670038	8_6_20	10_1_20	OK	10.6871	79.6516	2.89783	7.45305	6.72125	5e-05	0.00195252	yes
TraesCS7A02G146400	TraesCS7A02G146400	-	7A:98097918-98103085	8_6_20	10_1_20	OK	0.0461642	0.341136	2.8855	7.38962	2.53127	0.0014	0.0223865	yes
TraesCS7B02G381500	TraesCS7B02G381500	-	7B:646680060-646684266	8_6_20	10_1_20	OK	0.0671829	0.494605	2.88011	7.36206	2.51304	0.00435	0.0473417	yes
TraesCS2B02G602449	TraesCS2B02G602449	-	2B:784714507-784720317	8_6_20	10_1_20	OK	0.225077	1.6564	2.87956	7.35926	3.24599	5e-05	0.00195252	yes
TraesCS2B02G503400	TraesCS2B02G503400	-	2B:697707262-697714188	8_6_20	10_1_20	OK	0.411345	2.99103	2.86222	7.27133	4.99557	5e-05	0.00195252	yes
TraesCS6D02G346800	TraesCS6D02G346800	-	6D:445851894-445855229	8_6_20	10_1_20	OK	0.0809799	0.587433	2.85879	7.25407	3.32737	0.00015	0.00462997	yes
TraesCS5B02G500700	TraesCS5B02G500700	-	5B:667838312-667840235	8_6_20	10_1_20	OK	0.165394	1.19829	2.85701	7.24512	3.01633	0.0002	0.00573693	yes
TraesCS2B02G399800	TraesCS2B02G399800	-	2B:568274356-568276130	8_6_20	10_1_20	OK	1.31661	9.46119	2.8452	7.18606	5.00885	5e-05	0.00195252	yes
TraesCS2D02G108200	TraesCS2D02G108200	-	2D:60077806-60079509	8_6_20	10_1_20	OK	0.148787	1.06401	2.8382	7.15127	3.10286	0.00065	0.0133565	yes
TraesCS2B02G034200	TraesCS2B02G034200	-	2B:16813612-16816571	8_6_20	10_1_20	OK	0.437476	3.12757	2.83777	7.14914	4.47493	5e-05	0.00195252	yes
TraesCS4D02G236800	TraesCS4D02G236800	-	4D:398902850-398905458	8_6_20	10_1_20	OK	0.185768	1.32695	2.83654	7.14305	3.57127	0.0003	0.00778913	yes
TraesCS3B02G425200	TraesCS3B02G425200	-	3B:663071058-663072265	8_6_20	10_1_20	OK	1.67075	11.8713	2.82891	7.10537	4.22389	5e-05	0.00195252	yes
TraesCS2D02G373900	TraesCS2D02G373900	-	2D:477269781-477273859	8_6_20	10_1_20	OK	0.238596	1.67635	2.81268	7.02589	4.47009	5e-05	0.00195252	yes
TraesCS2A02G003300	TraesCS2A02G003300	-	2A:2259875-2261721	8_6_20	10_1_20	OK	1.11079	7.78878	2.80982	7.01197	5.58077	5e-05	0.00195252	yes
TraesCS1B02G014200	TraesCS1B02G014200	-	1B:6691725-6693268	8_6_20	10_1_20	OK	0.128482	0.90058	2.80929	7.0094	2.82861	5e-05	0.00195252	yes
TraesCS4B02G064000	TraesCS4B02G064000	-	4B:56272538-56275848	8_6_20	10_1_20	OK	0.386321	2.70028	2.80524	6.98975	3.22501	5e-05	0.00195252	yes
TraesCS5A02G143100	TraesCS5A02G143100	-	5A:317238718-317240462	8_6_20	10_1_20	OK	0.0968222	0.673552	2.79838	6.95659	2.35552	0.00305	0.0375214	yes
TraesCS3D02G048300	TraesCS3D02G048300	-	3D:18433686-18434946	8_6_20	10_1_20	OK	0.248382	1.72702	2.79765	6.95307	2.70741	0.0008	0.0154281	yes
TraesCS5A02G552800	TraesCS5A02G552800	-	5A:705569731-705573755	8_6_20	10_1_20	OK	0.201768	1.39058	2.78492	6.89199	4.11127	5e-05	0.00195252	yes
TraesCS5D02G145800	TraesCS5D02G145800	-	5D:232453696-232455753	8_6_20	10_1_20	OK	0.144946	0.994575	2.77857	6.86172	2.58785	0.00175	0.0260654	yes
TraesCS2B02G002900	TraesCS2B02G002900	-	2B:1752951-1755256	8_6_20	10_1_20	OK	0.448732	3.077	2.7776	6.85711	4.71837	5e-05	0.00195252	yes
TraesCS2A02G479000	TraesCS2A02G479000	-	2A:717384512-717390707	8_6_20	10_1_20	OK	0.279451	1.91316	2.77529	6.84614	4.68047	5e-05	0.00195252	yes
TraesCS5B02G569400	TraesCS5B02G569400	-	5B:711830748-711832617	8_6_20	10_1_20	OK	0.327194	2.23625	2.77286	6.83461	4.97304	5e-05	0.00195252	yes
TraesCS1B02G225900	TraesCS1B02G225900	-	1B:405710408-405711985	8_6_20	10_1_20	OK	2.82987	19.2693	2.7675	6.80927	5.15684	5e-05	0.00195252	yes
TraesCS3D02G031800	TraesCS3D02G031800	-	3D:11731895-11733355	8_6_20	10_1_20	OK	0.146789	0.995681	2.76194	6.78308	3.35684	0.0043	0.0469561	yes
TraesCS7D02G532100	TraesCS7D02G532100	-	7D:626145541-626147422	8_6_20	10_1_20	OK	0.877315	5.94364	2.76018	6.77481	4.57198	5e-05	0.00195252	yes
TraesCS5A02G184300	TraesCS5A02G184300	-	5A:383945078-383948279	8_6_20	10_1_20	OK	0.141234	0.956481	2.75965	6.77232	3.53273	5e-05	0.00195252	yes
TraesCS6A02G325600	TraesCS6A02G325600	-	6A:559131894-559133617	8_6_20	10_1_20	OK	0.0477042	0.322672	2.75788	6.76402	1.62484	0.00375	0.0429972	yes
TraesCS4B02G397800	TraesCS4B02G397800	-	4B:671764898-671776128	8_6_20	10_1_20	OK	0.11344	0.759213	2.74258	6.69266	3.22684	5e-05	0.00195252	yes
TraesCS2D02G378900	TraesCS2D02G378900	-	2D:483255312-483257114	8_6_20	10_1_20	OK	1.50393	10.0165	2.73557	6.66022	5.06733	5e-05	0.00195252	yes
TraesCS3B02G530100	TraesCS3B02G530100	-	3B:771323932-771328353	8_6_20	10_1_20	OK	0.0642193	0.427555	2.73503	6.65773	2.76644	0.00015	0.00462997	yes
TraesCS2A02G127900	TraesCS2A02G127900	-	2A:75633968-75635976	8_6_20	10_1_20	OK	0.075166	0.499904	2.7335	6.65067	2.94857	0.0004	0.00961143	yes
TraesCS2D02G138400	TraesCS2D02G138400	-	2D:81384994-81388897	8_6_20	10_1_20	OK	0.15241	0.996922	2.70952	6.54104	3.96407	5e-05	0.00195252	yes
TraesCS5D02G176500	TraesCS5D02G176500	-	5D:276546053-276547151	8_6_20	10_1_20	OK	0.16259	1.06302	2.70886	6.53805	2.64629	0.00065	0.0133565	yes
TraesCS2D02G478300	TraesCS2D02G478300	-	2D:579756890-579761097	8_6_20	10_1_20	OK	1.17787	7.6861	2.70607	6.52542	5.53909	5e-05	0.00195252	yes
TraesCS3B02G100000	TraesCS3B02G100000	-	3B:66712695-66714756	8_6_20	10_1_20	OK	0.173524	1.13011	2.70326	6.51272	2.86806	0.00035	0.00873179	yes
TraesCS1A02G282400	TraesCS1A02G282400	-	1A:480599129-480602337	8_6_20	10_1_20	OK	0.400294	2.60451	2.70188	6.50649	4.37628	5e-05	0.00195252	yes
TraesCS6B02G051200	TraesCS6B02G051200	-	6B:30353364-30357571	8_6_20	10_1_20	OK	0.059566	0.382807	2.68406	6.42662	2.72894	0.00065	0.0133565	yes
TraesCS6A02G186500	TraesCS6A02G186500	-	6A:221875962-221880983	8_6_20	10_1_20	OK	0.147766	0.948141	2.68179	6.41652	4.45159	5e-05	0.00195252	yes
TraesCS3B02G571400	TraesCS3B02G571400	-	3B:802998104-802999707	8_6_20	10_1_20	OK	1.34592	8.53785	2.66528	6.3435	3.95817	5e-05	0.00195252	yes
TraesCS3D02G478300	TraesCS3D02G478300	-	3D:577968610-577970282	8_6_20	10_1_20	OK	0.160904	1.01889	2.66273	6.3323	2.52801	0.00365	0.0422008	yes
TraesCS2B02G110700	TraesCS2B02G110700	-	2B:72587848-72589236	8_6_20	10_1_20	OK	0.160599	1.00683	2.64829	6.26924	2.791	0.00065	0.0133565	yes
TraesCSU02G205700	TraesCSU02G205700	-	Un:306016569-306017832	8_6_20	10_1_20	OK	0.0935039	0.584565	2.64426	6.25175	2.31145	0.00425	0.0466295	yes
TraesCS4B02G092700	TraesCS4B02G092700	-	4B:95365208-95369681	8_6_20	10_1_20	OK	0.112082	0.69821	2.63911	6.22947	3.52482	5e-05	0.00195252	yes
TraesCS3A02G013200	TraesCS3A02G013200	-	3A:9730085-9746758	8_6_20	10_1_20	OK	2.20004	13.6748	2.63591	6.21567	5.73417	5e-05	0.00195252	yes
TraesCS2D02G065400	TraesCS2D02G065400	-	2D:27887630-27889099	8_6_20	10_1_20	OK	0.399965	2.4844	2.63495	6.21154	2.98146	5e-05	0.00195252	yes
TraesCS1A02G058200	TraesCS1A02G058200	-	1A:38711993-38715061	8_6_20	10_1_20	OK	0.275654	1.70438	2.62831	6.18301	4.38088	5e-05	0.00195252	yes
TraesCS4A02G250600	TraesCS4A02G250600	-	4A:561367836-561371062	8_6_20	10_1_20	OK	0.696642	4.30483	2.62747	6.17941	3.41474	5e-05	0.00195252	yes
TraesCS7B02G483400	TraesCS7B02G483400	-	7B:741352829-741353351	8_6_20	10_1_20	OK	1.06694	6.58496	2.62569	6.17179	2.77807	0.00075	0.0147232	yes
TraesCS3A02G057900	TraesCS3A02G057900	-	3A:34050272-34051807	8_6_20	10_1_20	OK	0.103509	0.634985	2.61696	6.13456	2.5851	0.00275	0.0349956	yes
TraesCS3D02G058100	TraesCS3D02G058100	-	3D:24501374-24502806	8_6_20	10_1_20	OK	0.118808	0.728303	2.61591	6.1301	2.48378	0.0041	0.0455871	yes
TraesCS1D02G215300	TraesCS1D02G215300	-	1D:300707408-300709038	8_6_20	10_1_20	OK	1.95687	11.8284	2.59563	6.04453	4.87937	5e-05	0.00195252	yes
TraesCS6B02G063500	TraesCS6B02G063500	-	6B:42210585-42212065	8_6_20	10_1_20	OK	0.162191	0.978793	2.59331	6.03482	2.71239	0.00325	0.0390707	yes
TraesCS5D02G002800	TraesCS5D02G002800	-	5D:2684312-2688683	8_6_20	10_1_20	OK	0.0702806	0.417068	2.56908	5.93431	3.22323	0.00015	0.00462997	yes
TraesCS5D02G176600	TraesCS5D02G176600	-	5D:276552975-276554020	8_6_20	10_1_20	OK	3.26114	19.1635	2.55491	5.87631	5.10962	5e-05	0.00195252	yes
TraesCS3A02G187800	TraesCS3A02G187800	-	3A:225893369-225895257	8_6_20	10_1_20	OK	0.0565178	0.331935	2.55412	5.87309	1.67962	0.00385	0.0437034	yes
TraesCS2B02G034600	TraesCS2B02G034600	-	2B:16855024-16857737	8_6_20	10_1_20	OK	0.205842	1.19917	2.54243	5.82569	3.7536	5e-05	0.00195252	yes
TraesCS3B02G515800	TraesCS3B02G515800	-	3B:757887583-757891419	8_6_20	10_1_20	OK	0.294267	1.69803	2.52866	5.77035	3.78741	5e-05	0.00195252	yes
TraesCS2D02G305300	TraesCS2D02G305300	-	2D:391113615-391114940	8_6_20	10_1_20	OK	0.224005	1.29124	2.52715	5.76432	3.56906	5e-05	0.00195252	yes
TraesCS6A02G001200	TraesCS6A02G001200	-	6A:734213-735473	8_6_20	10_1_20	OK	0.60951	3.51195	2.52655	5.76192	3.11191	5e-05	0.00195252	yes
TraesCS7A02G565000	TraesCS7A02G565000	-	7A:734502218-734506195	8_6_20	10_1_20	OK	0.168308	0.968476	2.52461	5.75418	3.36464	5e-05	0.00195252	yes
TraesCS3A02G311400	TraesCS3A02G311400	-	3A:550437420-550442534	8_6_20	10_1_20	OK	0.105768	0.608565	2.5245	5.75374	2.69396	0.00125	0.0208318	yes
TraesCS6D02G146600	TraesCS6D02G146600	-	6D:118267323-118271220	8_6_20	10_1_20	OK	0.26324	1.51222	2.52221	5.74461	3.71141	5e-05	0.00195252	yes
TraesCS1B02G242700	TraesCS1B02G242700	-	1B:430617096-430618340	8_6_20	10_1_20	OK	0.211748	1.21074	2.51547	5.71784	2.45171	0.0012	0.0202368	yes
TraesCS3B02G555800	TraesCS3B02G555800	-	3B:789226670-789230631	8_6_20	10_1_20	OK	0.115811	0.661385	2.51371	5.71087	3.69262	5e-05	0.00195252	yes
TraesCS3A02G017400	TraesCS3A02G017400	-	3A:11023280-11028199	8_6_20	10_1_20	OK	0.314747	1.78252	2.50166	5.66337	3.6327	5e-05	0.00195252	yes
TraesCS6D02G164700	TraesCS6D02G164700	-	6D:143671812-143672913	8_6_20	10_1_20	OK	0.224369	1.26891	2.49965	5.65548	2.36528	0.00365	0.0422008	yes
TraesCS7B02G212500	TraesCS7B02G212500	-	7B:388596010-388599653	8_6_20	10_1_20	OK	0.509469	2.8796	2.4988	5.65215	3.42577	5e-05	0.00195252	yes
TraesCS7B02G196100	TraesCS7B02G196100	-	7B:337125650-337158885	8_6_20	10_1_20	OK	0.279783	1.57796	2.49568	5.63994	2.61601	0.0006	0.0126379	yes
TraesCS4B02G356100	TraesCS4B02G356100	-	4B:646862707-646864601	8_6_20	10_1_20	OK	0.134463	0.757622	2.49427	5.63443	2.103	0.0015	0.0234177	yes
TraesCS2D02G393400	TraesCS2D02G393400	-	2D:502929847-502930462	8_6_20	10_1_20	OK	0.773737	4.35471	2.49266	5.62815	2.32531	0.00295	0.0366721	yes
TraesCS3B02G540200	TraesCS3B02G540200	-	3B:779306842-779307919	8_6_20	10_1_20	OK	0.0723639	0.406136	2.48862	5.61241	1.54536	0.00395	0.0444473	yes
TraesCSU02G031600	TraesCSU02G031600	-	Un:29287187-29290134	8_6_20	10_1_20	OK	0.443533	2.47834	2.48226	5.58772	4.10831	5e-05	0.00195252	yes
TraesCS5A02G547700	TraesCS5A02G547700	-	5A:701962990-701965551	8_6_20	10_1_20	OK	0.669522	3.73575	2.4802	5.57975	3.98099	5e-05	0.00195252	yes
TraesCS4D02G055000	TraesCS4D02G055000	-	4D:30398527-30408347	8_6_20	10_1_20	OK	0.131355	0.731122	2.47664	5.566	4.06479	5e-05	0.00195252	yes
TraesCS5A02G547400	TraesCS5A02G547400	-	5A:701298386-701304757	8_6_20	10_1_20	OK	0.0653172	0.362861	2.47388	5.55536	2.64002	0.00065	0.0133565	yes
TraesCS3D02G385900	TraesCS3D02G385900	-	3D:501331598-501332620	8_6_20	10_1_20	OK	0.789111	4.37944	2.47244	5.54982	2.87725	0.0001	0.00338757	yes
TraesCS7D02G180900	TraesCS7D02G180900	-	7D:134443249-134443938	8_6_20	10_1_20	OK	0.283327	1.57002	2.47025	5.5414	2.18899	0.0034	0.0402815	yes
TraesCS4A02G250900	TraesCS4A02G250900	-	4A:562289787-562291566	8_6_20	10_1_20	OK	0.136741	0.7573	2.46942	5.53821	2.75208	0.0022	0.0303889	yes
TraesCS2A02G108100	TraesCS2A02G108100	-	2A:60077973-60079508	8_6_20	10_1_20	OK	0.553547	3.05802	2.46582	5.52441	3.17232	5e-05	0.00195252	yes
TraesCS2B02G471300	TraesCS2B02G471300	-	2B:668011584-668012451	8_6_20	10_1_20	OK	0.170834	0.943313	2.46514	5.52181	2.22462	0.0044	0.0476802	yes
TraesCS2A02G117600	TraesCS2A02G117600	-	2A:67969845-67979486	8_6_20	10_1_20	OK	0.0812536	0.446291	2.45748	5.49256	2.57297	0.00145	0.0229457	yes
TraesCS4B02G092200	TraesCS4B02G092200	-	4B:95106658-95109728	8_6_20	10_1_20	OK	0.476944	2.60852	2.45134	5.46924	4.5258	5e-05	0.00195252	yes
TraesCS7A02G391400	TraesCS7A02G391400	-	7A:567501663-567506688	8_6_20	10_1_20	OK	0.0894221	0.488905	2.45085	5.46738	3.2115	5e-05	0.00195252	yes
TraesCS5D02G014300	TraesCS5D02G014300	-	5D:8033201-8035560	8_6_20	10_1_20	OK	0.0690662	0.377343	2.44983	5.46352	2.31513	0.0009	0.0168092	yes
TraesCS7A02G555300	TraesCS7A02G555300	-	7A:727228720-727230700	8_6_20	10_1_20	OK	0.371579	2.02751	2.44797	5.45648	4.50009	5e-05	0.00195252	yes
TraesCS2D02G043200	TraesCS2D02G043200	-	2D:15583181-15583813	8_6_20	10_1_20	OK	1.6509	8.94754	2.43824	5.4198	3.45969	5e-05	0.00195252	yes
TraesCS7D02G173700	TraesCS7D02G173700	-	7D:126048809-126050809	8_6_20	10_1_20	OK	1.39166	7.53183	2.4362	5.41214	4.11365	5e-05	0.00195252	yes
TraesCS7A02G396100	TraesCS7A02G396100	-	7A:574678089-574680665	8_6_20	10_1_20	OK	0.0787435	0.42557	2.43417	5.40453	2.46409	0.0009	0.0168092	yes
TraesCS3B02G162000	TraesCS3B02G162000	-	3B:158715453-158719538	8_6_20	10_1_20	OK	0.239994	1.2966	2.43366	5.40262	2.9155	5e-05	0.00195252	yes
TraesCS4B02G358700	TraesCS4B02G358700	-	4B:649359373-649361289	8_6_20	10_1_20	OK	0.857534	4.62851	2.43228	5.39746	4.13367	5e-05	0.00195252	yes
TraesCS1D02G027300	TraesCS1D02G027300	-	1D:10955801-10956223	8_6_20	10_1_20	OK	1.83747	9.91749	2.43226	5.39738	2.98216	0.0001	0.00338757	yes
TraesCS4D02G006800	TraesCS4D02G006800	-	4D:3568240-3573786	8_6_20	10_1_20	OK	0.0847704	0.456525	2.42906	5.38542	2.39427	0.0012	0.0202368	yes
TraesCS5D02G099100	TraesCS5D02G099100	-	5D:110793707-110795736	8_6_20	10_1_20	OK	0.179298	0.965132	2.42837	5.38285	2.57487	0.00135	0.0218397	yes
TraesCS5D02G528100	TraesCS5D02G528100	-	5D:545145289-545147401	8_6_20	10_1_20	OK	1.2983	6.98678	2.42801	5.38151	4.12246	5e-05	0.00195252	yes
TraesCS7D02G122500	TraesCS7D02G122500	-	7D:76725955-76727916	8_6_20	10_1_20	OK	0.435996	2.33365	2.4202	5.35245	3.12696	5e-05	0.00195252	yes
TraesCS3D02G047800	TraesCS3D02G047800	-	3D:17776940-17778568	8_6_20	10_1_20	OK	0.558991	2.98186	2.41531	5.33434	3.87847	5e-05	0.00195252	yes
TraesCS5B02G184600	TraesCS5B02G184600	-	5B:335747173-335749359	8_6_20	10_1_20	OK	0.092463	0.491156	2.40923	5.31191	2.56411	0.0007	0.0140555	yes
TraesCS4D02G310800	TraesCS4D02G310800	-	4D:477746424-477750478	8_6_20	10_1_20	OK	0.366361	1.93466	2.40074	5.28074	3.07656	0.0008	0.0154281	yes
TraesCS7A02G381800	TraesCS7A02G381800	-	7A:556479057-556481205	8_6_20	10_1_20	OK	0.646841	3.40944	2.39805	5.2709	3.75914	5e-05	0.00195252	yes
TraesCS1B02G127500	TraesCS1B02G127500	-	1B:156581010-156586954	8_6_20	10_1_20	OK	0.118465	0.621686	2.39172	5.24783	3.07561	5e-05	0.00195252	yes
TraesCS2A02G066800	TraesCS2A02G066800	-	2A:30047901-30049124	8_6_20	10_1_20	OK	0.300947	1.57476	2.38755	5.23268	2.37127	0.00085	0.0161297	yes
TraesCS5A02G126400	TraesCS5A02G126400	-	5A:279100789-279101694	8_6_20	10_1_20	OK	0.322436	1.68529	2.38591	5.22673	2.42936	0.0021	0.0294706	yes
TraesCS6A02G401300	TraesCS6A02G401300	-	6A:609883250-609886523	8_6_20	10_1_20	OK	0.0735852	0.384139	2.38414	5.22033	3.05835	5e-05	0.00195252	yes
TraesCS5A02G004700	TraesCS5A02G004700	-	5A:3194779-3197691	8_6_20	10_1_20	OK	0.150709	0.785179	2.38125	5.20988	3.05687	5e-05	0.00195252	yes
TraesCS5A02G171700	TraesCS5A02G171700	-	5A:364969657-364970710	8_6_20	10_1_20	OK	0.46199	2.39998	2.37709	5.19488	3.25209	5e-05	0.00195252	yes
TraesCS3B02G156300	TraesCS3B02G156300	-	3B:148998828-149001574	8_6_20	10_1_20	OK	0.522881	2.71565	2.37674	5.19362	3.42638	5e-05	0.00195252	yes
TraesCS4D02G088500	TraesCS4D02G088500	-	4D:64185174-64191035	8_6_20	10_1_20	OK	0.338553	1.75747	2.37605	5.19113	3.7924	5e-05	0.00195252	yes
TraesCS2D02G458700	TraesCS2D02G458700	-	2D:565515534-565517463	8_6_20	10_1_20	OK	0.176062	0.912631	2.37395	5.18358	2.18704	0.00415	0.0458705	yes
TraesCS7B02G167100	TraesCS7B02G167100	-	7B:231698066-231709352	8_6_20	10_1_20	OK	0.0940073	0.487247	2.37381	5.18308	3.8558	5e-05	0.00195252	yes
TraesCS2B02G588500	TraesCS2B02G588500	-	2B:775327431-775331058	8_6_20	10_1_20	OK	0.189061	0.979801	2.37363	5.18243	4.11243	5e-05	0.00195252	yes
TraesCS1A02G076700	TraesCS1A02G076700	-	1A:59507511-59510257	8_6_20	10_1_20	OK	0.474681	2.45775	2.37231	5.1777	3.65008	5e-05	0.00195252	yes
TraesCS6D02G233800	TraesCS6D02G233800	-	6D:327635652-327639592	8_6_20	10_1_20	OK	4.29762	22.2332	2.37111	5.17339	5.62541	5e-05	0.00195252	yes
TraesCS7B02G455700	TraesCS7B02G455700	-	7B:716306558-716308446	8_6_20	10_1_20	OK	0.281014	1.453	2.37032	5.17056	3.1622	5e-05	0.00195252	yes
TraesCS5A02G289500	TraesCS5A02G289500	-	5A:496174672-496175723	8_6_20	10_1_20	OK	0.0900049	0.464825	2.36861	5.16443	1.50812	0.00415	0.0458705	yes
TraesCS7A02G057100	TraesCS7A02G057100	-	7A:27461222-27463355	8_6_20	10_1_20	OK	0.249966	1.28363	2.36042	5.1352	3.23952	5e-05	0.00195252	yes
TraesCS2B02G430900	TraesCS2B02G430900	-	2B:619754862-619757940	8_6_20	10_1_20	OK	0.201738	1.03501	2.35908	5.13043	2.89779	0.0002	0.00573693	yes
TraesCSU02G025000	TraesCSU02G025000	-	Un:24900232-24902095	8_6_20	10_1_20	OK	2.87186	14.6836	2.35415	5.11293	4.77768	5e-05	0.00195252	yes
TraesCS5B02G042400	TraesCS5B02G042400	-	5B:47108708-47118802	8_6_20	10_1_20	OK	0.098981	0.503918	2.34796	5.09104	3.0462	0.0001	0.00338757	yes
TraesCS7A02G216300	TraesCS7A02G216300	-	7A:182717577-182722038	8_6_20	10_1_20	OK	0.0770326	0.391515	2.34552	5.08244	3.62624	5e-05	0.00195252	yes
TraesCS7D02G378300	TraesCS7D02G378300	-	7D:489673027-489675409	8_6_20	10_1_20	OK	0.288111	1.46412	2.34534	5.0818	3.29451	5e-05	0.00195252	yes
TraesCS2A02G365000	TraesCS2A02G365000	-	2A:608871056-608872541	8_6_20	10_1_20	OK	0.684218	3.47572	2.34479	5.07986	2.8735	0.0001	0.00338757	yes
TraesCS6B02G174300	TraesCS6B02G174300	-	6B:188696005-188697427	8_6_20	10_1_20	OK	0.178672	0.907594	2.34473	5.07965	2.20737	0.00235	0.0317431	yes
TraesCS2A02G173800	TraesCS2A02G173800	-	2A:131850058-131850580	8_6_20	10_1_20	OK	0.761055	3.8634	2.3438	5.07638	2.28395	0.00165	0.0250977	yes
TraesCS2B02G137500	TraesCS2B02G137500	-	2B:104301506-104309496	8_6_20	10_1_20	OK	0.455053	2.2982	2.3364	5.05041	4.12661	5e-05	0.00195252	yes
TraesCS5D02G265100	TraesCS5D02G265100	-	5D:369578023-369579837	8_6_20	10_1_20	OK	0.370478	1.86096	2.32859	5.02314	2.25548	0.00215	0.0299693	yes
TraesCS6B02G109900	TraesCS6B02G109900	-	6B:91617761-91621240	8_6_20	10_1_20	OK	0.131045	0.653525	2.31818	4.98703	2.2705	0.00215	0.0299693	yes
TraesCS2D02G044000	TraesCS2D02G044000	-	2D:15933474-15937228	8_6_20	10_1_20	OK	0.790467	3.93727	2.31642	4.98095	4.02158	5e-05	0.00195252	yes
TraesCS3B02G290300	TraesCS3B02G290300	-	3B:465928341-465935315	8_6_20	10_1_20	OK	0.238112	1.178	2.30662	4.94723	4.41615	5e-05	0.00195252	yes
TraesCS1A02G276800	TraesCS1A02G276800	-	1A:471728743-471730911	8_6_20	10_1_20	OK	0.177247	0.876783	2.30646	4.94668	2.63242	0.0003	0.00778913	yes
TraesCS6B02G374000	TraesCS6B02G374000	-	6B:646741270-646745692	8_6_20	10_1_20	OK	0.285578	1.41186	2.30564	4.94387	3.35521	5e-05	0.00195252	yes
TraesCS2D02G286300	TraesCS2D02G286300	-	2D:365778048-365782480	8_6_20	10_1_20	OK	0.181115	0.89435	2.30393	4.93801	2.22811	0.003	0.0370871	yes
TraesCS1A02G122600	TraesCS1A02G122600	-	1A:139552791-139554589	8_6_20	10_1_20	OK	0.259926	1.27724	2.29685	4.91384	2.3517	0.00115	0.0196795	yes
TraesCS6A02G342000	TraesCS6A02G342000	-	6A:574524920-574530023	8_6_20	10_1_20	OK	0.0992159	0.48702	2.29534	4.9087	2.38611	0.0013	0.0213584	yes
TraesCS6A02G023200	TraesCS6A02G023200	-	6A:11568526-11571725	8_6_20	10_1_20	OK	0.164724	0.799812	2.27961	4.85547	2.89263	0.0001	0.00338757	yes
TraesCS1B02G053200	TraesCS1B02G053200	-	1B:33945959-33947286	8_6_20	10_1_20	OK	0.213138	1.03168	2.27513	4.84041	2.58183	0.00035	0.00873179	yes
TraesCS7B02G469000	TraesCS7B02G469000	-	7B:725981947-725983685	8_6_20	10_1_20	OK	0.227619	1.10051	2.27348	4.83488	2.23769	0.001	0.0180158	yes
TraesCS3A02G102800	TraesCS3A02G102800	-	3A:66353464-66355276	8_6_20	10_1_20	OK	0.366051	1.7686	2.27249	4.83156	2.55428	0.0003	0.00778913	yes
TraesCS1D02G075700	TraesCS1D02G075700	-	1D:57954253-57961058	8_6_20	10_1_20	OK	0.260895	1.25469	2.26579	4.80918	2.91542	0.00035	0.00873179	yes
TraesCS2A02G044600	TraesCS2A02G044600	-	2A:17610326-17611274	8_6_20	10_1_20	OK	1.43029	6.85094	2.26	4.78991	3.73622	5e-05	0.00195252	yes
TraesCS4B02G082500	TraesCS4B02G082500	-	4B:81358946-81362077	8_6_20	10_1_20	OK	0.0972388	0.465323	2.25863	4.78537	2.51751	0.00035	0.00873179	yes
TraesCS5A02G405400	TraesCS5A02G405400	-	5A:597254002-597257922	8_6_20	10_1_20	OK	0.124446	0.595161	2.25777	4.78252	2.07431	0.0043	0.0469561	yes
TraesCS2A02G029900	TraesCS2A02G029900	-	2A:13435300-13438975	8_6_20	10_1_20	OK	0.138103	0.660174	2.2571	4.7803	3.09284	5e-05	0.00195252	yes
TraesCS6D02G026300	TraesCS6D02G026300	-	6D:10042971-10046264	8_6_20	10_1_20	OK	0.0830552	0.396769	2.25616	4.77718	1.98	0.00195	0.0280577	yes
TraesCS4D02G042100	TraesCS4D02G042100	-	4D:19685441-19686339	8_6_20	10_1_20	OK	0.75537	3.5683	2.23998	4.72391	2.49807	0.0005	0.0112155	yes
TraesCS3A02G149900	TraesCS3A02G149900	-	3A:136427932-136430037	8_6_20	10_1_20	OK	0.365523	1.72628	2.23963	4.72276	2.51927	0.00045	0.0104244	yes
TraesCS2A02G128000	TraesCS2A02G128000	-	2A:75642370-75644431	8_6_20	10_1_20	OK	0.076967	0.362489	2.23562	4.70965	2.1673	0.00305	0.0375214	yes
TraesCS1D02G271100	TraesCS1D02G271100	-	1D:365790509-365791965	8_6_20	10_1_20	OK	0.472124	2.21303	2.22879	4.68741	2.6393	0.0006	0.0126379	yes
TraesCS1B02G321900	TraesCS1B02G321900	-	1B:546272482-546277976	8_6_20	10_1_20	OK	0.110876	0.519367	2.2278	4.68419	2.17139	0.0004	0.00961143	yes
TraesCS7B02G070200	TraesCS7B02G070200	-	7B:76903836-76905287	8_6_20	10_1_20	OK	0.386906	1.81182	2.22739	4.68286	3.07507	0.00255	0.0334102	yes
TraesCS2D02G474200	TraesCS2D02G474200	-	2D:577440620-577443620	8_6_20	10_1_20	OK	0.0936493	0.438218	2.22631	4.67936	2.66223	0.00025	0.00677909	yes
TraesCS4A02G000600	TraesCS4A02G000600	-	4A:469192-478687	8_6_20	10_1_20	OK	2.34098	10.9288	2.22295	4.66847	5.31488	5e-05	0.00195252	yes
TraesCS6B02G083400	TraesCS6B02G083400	-	6B:60593743-60598120	8_6_20	10_1_20	OK	0.0868554	0.404847	2.22069	4.66116	2.66698	0.0003	0.00778913	yes
TraesCS6A02G267500	TraesCS6A02G267500	-	6A:493340006-493344430	8_6_20	10_1_20	OK	0.0756142	0.352174	2.21956	4.65751	2.53241	0.00055	0.0119401	yes
TraesCS2A02G045400	TraesCS2A02G045400	-	2A:17857165-17858293	8_6_20	10_1_20	OK	1.92613	8.95295	2.21666	4.64816	3.30288	5e-05	0.00195252	yes
TraesCS4A02G420200	TraesCS4A02G420200	-	4A:690936083-690938246	8_6_20	10_1_20	OK	2.31109	10.712	2.21258	4.63503	3.76334	5e-05	0.00195252	yes
TraesCS5D02G002900	TraesCS5D02G002900	-	5D:2691718-2696635	8_6_20	10_1_20	OK	0.919845	4.25679	2.2103	4.62771	4.79464	5e-05	0.00195252	yes
TraesCS7A02G119000	TraesCS7A02G119000	-	7A:76511028-76518387	8_6_20	10_1_20	OK	0.119238	0.551501	2.20953	4.62525	3.90668	5e-05	0.00195252	yes
TraesCS2A02G563600	TraesCS2A02G563600	-	2A:764148633-764151194	8_6_20	10_1_20	OK	0.126975	0.586982	2.20877	4.62281	2.76581	5e-05	0.00195252	yes
TraesCS1D02G162600	TraesCS1D02G162600	-	1D:233307157-233311289	8_6_20	10_1_20	OK	0.131603	0.60814	2.20822	4.62105	1.82893	0.0037	0.0425838	yes
TraesCS1D02G125900	TraesCS1D02G125900	-	1D:136950505-136952855	8_6_20	10_1_20	OK	0.116512	0.537099	2.2047	4.60979	2.18785	0.0007	0.0140555	yes
TraesCS5B02G382900	TraesCS5B02G382900	-	5B:561693997-561695050	8_6_20	10_1_20	OK	0.818912	3.75916	2.19863	4.59043	3.54443	5e-05	0.00195252	yes
TraesCS2B02G056700	TraesCS2B02G056700	-	2B:27636109-27637107	8_6_20	10_1_20	OK	2.83764	13.0207	2.19804	4.58856	4.25251	5e-05	0.00195252	yes
TraesCS7A02G565200	TraesCS7A02G565200	-	7A:734686117-734688652	8_6_20	10_1_20	OK	0.328159	1.50462	2.19693	4.58503	3.74438	5e-05	0.00195252	yes
TraesCS3D02G140200	TraesCS3D02G140200	-	3D:100852963-100860857	8_6_20	10_1_20	OK	0.0945423	0.432164	2.19255	4.57113	1.40598	0.0044	0.0476802	yes
TraesCS4D02G003400	TraesCS4D02G003400	-	4D:1405005-1407207	8_6_20	10_1_20	OK	0.211128	0.963468	2.19012	4.56343	2.32214	0.0001	0.00338757	yes
TraesCS3A02G474200	TraesCS3A02G474200	-	3A:705309054-705311860	8_6_20	10_1_20	OK	0.0929622	0.421687	2.18146	4.53612	2.14891	0.0038	0.0433563	yes
TraesCS6A02G320700	TraesCS6A02G320700	-	6A:555426241-555428050	8_6_20	10_1_20	OK	0.0751182	0.33903	2.17418	4.51329	1.95927	0.0038	0.0433563	yes
TraesCS7A02G046800	TraesCS7A02G046800	-	7A:21204432-21206595	8_6_20	10_1_20	OK	0.716797	3.22777	2.1709	4.50304	3.51108	5e-05	0.00195252	yes
TraesCS1A02G248700	TraesCS1A02G248700	-	1A:440800854-440802058	8_6_20	10_1_20	OK	0.657067	2.95573	2.1694	4.49836	2.68678	0.00015	0.00462997	yes
TraesCS5D02G263700	TraesCS5D02G263700	-	5D:369070818-369074815	8_6_20	10_1_20	OK	0.0732309	0.328064	2.16345	4.47985	2.28444	0.0028	0.0353912	yes
TraesCS7B02G220200	TraesCS7B02G220200	-	7B:411493386-411495817	8_6_20	10_1_20	OK	0.10951	0.49001	2.16175	4.47457	2.41336	0.0005	0.0112155	yes
TraesCS7A02G260500	TraesCS7A02G260500	-	7A:252715391-252720978	8_6_20	10_1_20	OK	0.185954	0.829765	2.15776	4.46221	2.4069	0.0013	0.0213584	yes
TraesCS7B02G114300	TraesCS7B02G114300	-	7B:132168397-132171701	8_6_20	10_1_20	OK	0.276557	1.23362	2.15725	4.46064	2.92787	0.00375	0.0429972	yes
TraesCS2A02G003200	TraesCS2A02G003200	-	2A:2226934-2231232	8_6_20	10_1_20	OK	14.7899	65.7595	2.15259	4.44625	4.9839	5e-05	0.00195252	yes
TraesCS7D02G307900	TraesCS7D02G307900	-	7D:390156007-390157437	8_6_20	10_1_20	OK	0.079402	0.352847	2.15179	4.44379	1.98539	0.0035	0.0410389	yes
TraesCS1B02G349100	TraesCS1B02G349100	-	1B:579777408-579778842	8_6_20	10_1_20	OK	0.43668	1.93826	2.15011	4.43862	3.362	5e-05	0.00195252	yes
TraesCS5D02G526300	TraesCS5D02G526300	-	5D:544231276-544233104	8_6_20	10_1_20	OK	1.07133	4.74701	2.14761	4.43093	4.10815	5e-05	0.00195252	yes
TraesCS4D02G052200	TraesCS4D02G052200	-	4D:28456336-28461004	8_6_20	10_1_20	OK	0.701019	3.10136	2.14537	4.42406	4.66721	5e-05	0.00195252	yes
TraesCS4A02G345900	TraesCS4A02G345900	-	4A:625076016-625077814	8_6_20	10_1_20	OK	1.5379	6.80123	2.14483	4.4224	4.32989	5e-05	0.00195252	yes
TraesCS6A02G237700	TraesCS6A02G237700	-	6A:446900608-446903597	8_6_20	10_1_20	OK	0.38675	1.7089	2.1436	4.41863	2.72551	0.0001	0.00338757	yes
TraesCS5D02G012000	TraesCS5D02G012000	-	5D:6454883-6457877	8_6_20	10_1_20	OK	0.077909	0.343893	2.1421	4.41404	2.05885	0.00245	0.032526	yes
TraesCS7A02G506900	TraesCS7A02G506900	-	7A:694060393-694067693	8_6_20	10_1_20	OK	0.266996	1.17405	2.1366	4.39725	2.55988	0.0003	0.00778913	yes
TraesCS5B02G447100	TraesCS5B02G447100	-	5B:618253805-618267643	8_6_20	10_1_20	OK	0.198231	0.869752	2.13342	4.38756	3.08164	5e-05	0.00195252	yes
TraesCS1A02G301100	TraesCS1A02G301100	-	1A:495578649-495580083	8_6_20	10_1_20	OK	0.238511	1.04556	2.13214	4.38367	2.29479	0.0019	0.0275914	yes
TraesCS7B02G268100	TraesCS7B02G268100	-	7B:491123422-491125986	8_6_20	10_1_20	OK	0.0883434	0.386086	2.12773	4.37029	1.54156	0.001	0.0180158	yes
TraesCS1B02G438600	TraesCS1B02G438600	-	1B:660743866-660749610	8_6_20	10_1_20	OK	0.157878	0.689966	2.12771	4.37023	3.52973	5e-05	0.00195252	yes
TraesCS1B02G332400	TraesCS1B02G332400	-	1B:558550246-558552802	8_6_20	10_1_20	OK	0.264569	1.15597	2.12738	4.36923	2.82102	5e-05	0.00195252	yes
TraesCS2A02G067100	TraesCS2A02G067100	-	2A:30085404-30086867	8_6_20	10_1_20	OK	0.430208	1.87464	2.12351	4.35753	2.26863	0.0005	0.0112155	yes
TraesCS4D02G067800	TraesCS4D02G067800	-	4D:43150442-43151116	8_6_20	10_1_20	OK	0.992421	4.32088	2.1223	4.35388	3.28649	0.00415	0.0458705	yes
TraesCS3A02G416800	TraesCS3A02G416800	-	3A:659039618-659040569	8_6_20	10_1_20	OK	0.960052	4.1654	2.11727	4.33872	3.72516	5e-05	0.00195252	yes
TraesCS6B02G272300	TraesCS6B02G272300	-	6B:491620915-491624815	8_6_20	10_1_20	OK	3.83891	16.6534	2.11705	4.33806	4.8984	5e-05	0.00195252	yes
TraesCS7D02G309200	TraesCS7D02G309200	-	7D:392262981-392266693	8_6_20	10_1_20	OK	0.89309	3.85982	2.11165	4.32185	3.02385	5e-05	0.00195252	yes
TraesCS2B02G400000	TraesCS2B02G400000	-	2B:568466756-568469967	8_6_20	10_1_20	OK	0.738263	3.18341	2.10837	4.31204	3.74277	5e-05	0.00195252	yes
TraesCS4D02G355600	TraesCS4D02G355600	-	4D:504597402-504598281	8_6_20	10_1_20	OK	0.941751	4.05963	2.10793	4.31072	2.27394	0.0007	0.0140555	yes
TraesCS7A02G217100	TraesCS7A02G217100	-	7A:183652136-183657948	8_6_20	10_1_20	OK	0.166362	0.716036	2.10571	4.3041	3.74484	5e-05	0.00195252	yes
TraesCS4D02G056100	TraesCS4D02G056100	-	4D:31435595-31437598	8_6_20	10_1_20	OK	1.91643	8.24238	2.10464	4.3009	3.69017	5e-05	0.00195252	yes
TraesCS4B02G307300	TraesCS4B02G307300	-	4B:596678627-596680640	8_6_20	10_1_20	OK	0.449476	1.92357	2.09747	4.27958	3.31078	5e-05	0.00195252	yes
TraesCS5A02G143200	TraesCS5A02G143200	-	5A:317246616-317248367	8_6_20	10_1_20	OK	0.460067	1.9635	2.09351	4.26785	2.66036	0.0002	0.00573693	yes
TraesCS3A02G142900	TraesCS3A02G142900	-	3A:123284925-123289485	8_6_20	10_1_20	OK	0.441841	1.88532	2.09321	4.26696	3.02648	5e-05	0.00195252	yes
TraesCS4D02G042300	TraesCS4D02G042300	-	4D:19752189-19755893	8_6_20	10_1_20	OK	0.108	0.460689	2.09276	4.26563	2.7724	5e-05	0.00195252	yes
TraesCS1B02G245400	TraesCS1B02G245400	-	1B:434563623-434567226	8_6_20	10_1_20	OK	0.101264	0.43132	2.09064	4.25937	2.30121	0.0017	0.0256299	yes
TraesCS3A02G021600	TraesCS3A02G021600	-	3A:12375905-12383433	8_6_20	10_1_20	OK	0.270087	1.14946	2.08946	4.25589	3.64295	5e-05	0.00195252	yes
TraesCS5D02G386900	TraesCS5D02G386900	-	5D:456619080-456623174	8_6_20	10_1_20	OK	0.688739	2.92118	2.08452	4.24134	4.06837	5e-05	0.00195252	yes
TraesCS7B02G269700	TraesCS7B02G269700	-	7B:494581310-494587732	8_6_20	10_1_20	OK	0.1673	0.709395	2.08415	4.24025	3.51545	5e-05	0.00195252	yes
TraesCS1B02G091700	TraesCS1B02G091700	-	1B:93290064-93296250	8_6_20	10_1_20	OK	0.314293	1.33184	2.08324	4.23758	2.48082	0.00055	0.0119401	yes
TraesCS5D02G176400	TraesCS5D02G176400	-	5D:276467040-276468195	8_6_20	10_1_20	OK	2.97249	12.5866	2.08215	4.23438	4.31485	5e-05	0.00195252	yes
TraesCS4A02G345400	TraesCS4A02G345400	-	4A:624925380-624926570	8_6_20	10_1_20	OK	0.984272	4.15878	2.07903	4.22523	3.15976	5e-05	0.00195252	yes
TraesCS7D02G175000	TraesCS7D02G175000	-	7D:127289562-127292379	8_6_20	10_1_20	OK	0.459239	1.93678	2.07634	4.21736	2.97896	5e-05	0.00195252	yes
TraesCS5A02G253900	TraesCS5A02G253900	-	5A:469898235-469902050	8_6_20	10_1_20	OK	0.121673	0.511195	2.07087	4.2014	3.14415	5e-05	0.00195252	yes
TraesCS2B02G427800	TraesCS2B02G427800	-	2B:615256110-615257696	8_6_20	10_1_20	OK	0.274169	1.15161	2.07052	4.20038	2.3656	0.0009	0.0168092	yes
TraesCS5D02G048100	TraesCS5D02G048100	-	5D:46039929-46056041	8_6_20	10_1_20	OK	0.0851678	0.356938	2.0673	4.19102	2.58309	0.00065	0.0133565	yes
TraesCS6B02G398200	TraesCS6B02G398200	-	6B:673696283-673699432	8_6_20	10_1_20	OK	0.139601	0.583816	2.06421	4.18205	2.71003	0.0001	0.00338757	yes
TraesCS7D02G218300	TraesCS7D02G218300	-	7D:178937198-178942435	8_6_20	10_1_20	OK	0.101015	0.420944	2.05906	4.16715	3.28671	5e-05	0.00195252	yes
TraesCS7A02G555400	TraesCS7A02G555400	-	7A:727230904-727232545	8_6_20	10_1_20	OK	1.1078	4.6157	2.05885	4.16654	4.27386	5e-05	0.00195252	yes
TraesCS4B02G157500	TraesCS4B02G157500	-	4B:296947340-296950374	8_6_20	10_1_20	OK	0.109052	0.453576	2.05633	4.15927	2.62988	0.00045	0.0104244	yes
TraesCS7A02G223900	TraesCS7A02G223900	-	7A:192984922-192987607	8_6_20	10_1_20	OK	0.149349	0.617629	2.04805	4.13547	2.04023	0.0009	0.0168092	yes
TraesCS3A02G276200	TraesCS3A02G276200	-	3A:506227270-506231195	8_6_20	10_1_20	OK	0.105162	0.434298	2.04607	4.12979	2.05191	0.00055	0.0119401	yes
TraesCS4D02G352000	TraesCS4D02G352000	-	4D:503596852-503599004	8_6_20	10_1_20	OK	1.65212	6.82046	2.04555	4.12831	3.88608	5e-05	0.00195252	yes
TraesCS6B02G001300	TraesCS6B02G001300	-	6B:728446-731986	8_6_20	10_1_20	OK	0.158665	0.654645	2.04473	4.12596	3.05334	5e-05	0.00195252	yes
TraesCS5A02G527500	TraesCS5A02G527500	-	5A:688006789-688008752	8_6_20	10_1_20	OK	0.897295	3.6932	2.04122	4.11593	3.49691	5e-05	0.00195252	yes
TraesCS6D02G310500	TraesCS6D02G310500	-	6D:420559175-420561230	8_6_20	10_1_20	OK	0.804744	3.30123	2.0364	4.10221	3.34896	5e-05	0.00195252	yes
TraesCS4B02G024100	TraesCS4B02G024100	-	4B:17253635-17258636	8_6_20	10_1_20	OK	1.72022	7.05119	2.03527	4.09899	4.50491	5e-05	0.00195252	yes
TraesCS3A02G274300	TraesCS3A02G274300	-	3A:503703423-503707155	8_6_20	10_1_20	OK	0.193621	0.790282	2.02913	4.08159	2.41995	0.00105	0.018582	yes
TraesCS7B02G026300	TraesCS7B02G026300	-	7B:25587509-25590636	8_6_20	10_1_20	OK	0.236892	0.963642	2.02427	4.06786	2.52898	0.00015	0.00462997	yes
TraesCS2B02G093100	TraesCS2B02G093100	-	2B:53582992-53585064	8_6_20	10_1_20	OK	1.43891	5.8355	2.01988	4.0555	3.67814	5e-05	0.00195252	yes
TraesCS1B02G131600	TraesCS1B02G131600	-	1B:164708814-164715859	8_6_20	10_1_20	OK	0.0931121	0.377083	2.01784	4.04977	3.23352	5e-05	0.00195252	yes
TraesCS4D02G195100	TraesCS4D02G195100	-	4D:338823036-338827058	8_6_20	10_1_20	OK	0.151706	0.613258	2.01522	4.04242	2.29954	0.0008	0.0154281	yes
TraesCS7B02G243000	TraesCS7B02G243000	-	7B:451289255-451290621	8_6_20	10_1_20	OK	2.38879	9.65303	2.0147	4.04097	3.67837	5e-05	0.00195252	yes
TraesCS5D02G519400	TraesCS5D02G519400	-	5D:540237993-540240662	8_6_20	10_1_20	OK	0.458787	1.84967	2.01137	4.03165	2.29289	0.0005	0.0112155	yes
TraesCS2B02G597600	TraesCS2B02G597600	-	2B:780860714-780861167	8_6_20	10_1_20	OK	0.499583	2.00593	2.00548	4.01522	2.06036	0.0032	0.0386538	yes
TraesCS5D02G233800	TraesCS5D02G233800	-	5D:341053421-341054840	8_6_20	10_1_20	OK	0.274587	1.10228	2.00516	4.01433	2.42546	0.00055	0.0119401	yes
TraesCS4A02G444700	TraesCS4A02G444700	-	4A:713014958-713016104	8_6_20	10_1_20	OK	0.611609	2.45458	2.00479	4.0133	3.72022	5e-05	0.00195252	yes
TraesCS5A02G171800	TraesCS5A02G171800	-	5A:364977809-364978837	8_6_20	10_1_20	OK	5.50966	22.0926	2.00353	4.0098	4.1983	5e-05	0.00195252	yes
TraesCS3B02G016100	TraesCS3B02G016100	-	3B:6638064-6649949	8_6_20	10_1_20	OK	2.97533	11.9286	2.00331	4.00919	4.52898	5e-05	0.00195252	yes
TraesCS1D02G257800	TraesCS1D02G257800	-	1D:350652788-350654171	8_6_20	10_1_20	OK	2.16667	8.65607	1.99824	3.99512	3.19961	5e-05	0.00195252	yes
TraesCS5D02G377700	TraesCS5D02G377700	-	5D:449667214-449667879	8_6_20	10_1_20	OK	8.91296	35.5151	1.99446	3.98467	3.62072	5e-05	0.00195252	yes
TraesCS1B02G060400	TraesCS1B02G060400	-	1B:43984033-43986209	8_6_20	10_1_20	OK	0.0963813	0.383587	1.99273	3.97989	2.25686	0.00205	0.0289721	yes
TraesCS5A02G262500	TraesCS5A02G262500	-	5A:475644080-475645286	8_6_20	10_1_20	OK	2.71102	10.7868	1.99236	3.97887	3.83347	5e-05	0.00195252	yes
TraesCS1A02G312300	TraesCS1A02G312300	-	1A:504270808-504284581	8_6_20	10_1_20	OK	0.103119	0.408939	1.98758	3.96571	3.26678	5e-05	0.00195252	yes
TraesCSU02G047600	TraesCSU02G047600	-	Un:37504367-37505994	8_6_20	10_1_20	OK	3.56591	14.1382	1.98726	3.96483	4.32536	5e-05	0.00195252	yes
TraesCS6D02G210200	TraesCS6D02G210200	-	6D:296824052-296826571	8_6_20	10_1_20	OK	0.463164	1.83266	1.98435	3.95684	3.05684	5e-05	0.00195252	yes
TraesCS7A02G051400	TraesCS7A02G051400	-	7A:24925136-24926159	8_6_20	10_1_20	OK	1.0299	4.07452	1.98413	3.95624	2.75824	0.0001	0.00338757	yes
TraesCS6B02G038800	TraesCS6B02G038800	-	6B:23167251-23175410	8_6_20	10_1_20	OK	0.0843803	0.333753	1.9838	3.95534	3.28965	5e-05	0.00195252	yes
TraesCS1A02G157600	TraesCS1A02G157600	-	1A:279824793-279831261	8_6_20	10_1_20	OK	0.313386	1.23768	1.98162	3.94936	3.54387	5e-05	0.00195252	yes
TraesCS5A02G438600	TraesCS5A02G438600	-	5A:619955550-619959823	8_6_20	10_1_20	OK	0.0972679	0.384025	1.98116	3.9481	2.69655	0.00025	0.00677909	yes
TraesCS3B02G475100	TraesCS3B02G475100	-	3B:723664692-723667420	8_6_20	10_1_20	OK	0.396003	1.56092	1.97882	3.94171	2.31777	0.00075	0.0147232	yes
TraesCS5B02G529100	TraesCS5B02G529100	-	5B:687745232-687747467	8_6_20	10_1_20	OK	2.13814	8.41011	1.97577	3.93338	3.6759	5e-05	0.00195252	yes
TraesCS2B02G595300	TraesCS2B02G595300	-	2B:779344296-779348015	8_6_20	10_1_20	OK	1.53936	6.04168	1.97262	3.9248	4.04622	5e-05	0.00195252	yes
TraesCS2D02G002600	TraesCS2D02G002600	-	2D:2045569-2048979	8_6_20	10_1_20	OK	0.45793	1.79432	1.97024	3.91833	3.61536	5e-05	0.00195252	yes
TraesCS4A02G373800	TraesCS4A02G373800	-	4A:648894103-648897077	8_6_20	10_1_20	OK	0.779717	3.05296	1.96919	3.91548	3.14332	5e-05	0.00195252	yes
TraesCS5D02G415900	TraesCS5D02G415900	-	5D:478449154-478454431	8_6_20	10_1_20	OK	0.325715	1.27264	1.96615	3.90724	2.20233	0.001	0.0180158	yes
TraesCSU02G146600	TraesCSU02G146600	-	Un:162315705-162316486	8_6_20	10_1_20	OK	0.811114	3.16758	1.9654	3.90521	2.34994	0.0005	0.0112155	yes
TraesCS6D02G066800	TraesCS6D02G066800	-	6D:32858417-32861502	8_6_20	10_1_20	OK	0.572915	2.23106	1.96133	3.89421	3.61026	5e-05	0.00195252	yes
TraesCS6D02G112800	TraesCS6D02G112800	-	6D:79619810-79621052	8_6_20	10_1_20	OK	0.328185	1.27751	1.96075	3.89264	2.82027	5e-05	0.00195252	yes
TraesCS2A02G101100	TraesCS2A02G101100	-	2A:54111811-54113406	8_6_20	10_1_20	OK	0.458428	1.78396	1.96032	3.89148	2.42456	0.0003	0.00778913	yes
TraesCS1A02G072800	TraesCS1A02G072800	-	1A:56917863-56924080	8_6_20	10_1_20	OK	0.38525	1.49581	1.95706	3.8827	2.34015	0.0004	0.00961143	yes
TraesCS4A02G045800	TraesCS4A02G045800	-	4A:37783777-37788356	8_6_20	10_1_20	OK	0.493833	1.91697	1.95673	3.88181	2.62389	0.0001	0.00338757	yes
TraesCS1B02G319000	TraesCS1B02G319000	-	1B:543466731-543471760	8_6_20	10_1_20	OK	0.083225	0.322838	1.95572	3.87909	2.47809	0.0005	0.0112155	yes
TraesCSU02G114400	TraesCSU02G114400	-	Un:99241821-99243728	8_6_20	10_1_20	OK	1.21622	4.71493	1.95483	3.8767	2.85367	5e-05	0.00195252	yes
TraesCS4D02G259100	TraesCS4D02G259100	-	4D:428714544-428718734	8_6_20	10_1_20	OK	0.227278	0.880358	1.95363	3.87348	2.09972	0.0013	0.0213584	yes
TraesCS2A02G170300	TraesCS2A02G170300	-	2A:125457443-125459448	8_6_20	10_1_20	OK	0.246809	0.955557	1.95295	3.87165	2.22414	0.00105	0.018582	yes
TraesCS5B02G141900	TraesCS5B02G141900	-	5B:267759464-267761170	8_6_20	10_1_20	OK	0.150774	0.583726	1.9529	3.87152	1.96415	0.0042	0.0462821	yes
TraesCS2A02G505300	TraesCS2A02G505300	-	2A:733715827-733718392	8_6_20	10_1_20	OK	0.102767	0.397104	1.95014	3.86412	2.21621	0.002	0.0284735	yes
TraesCS1A02G095800	TraesCS1A02G095800	-	1A:91410868-91414181	8_6_20	10_1_20	OK	1.04617	4.03385	1.94703	3.8558	3.89959	5e-05	0.00195252	yes
TraesCS2A02G267600	TraesCS2A02G267600	-	2A:428908058-428911931	8_6_20	10_1_20	OK	0.224333	0.862781	1.94335	3.84598	2.22526	0.00095	0.0174124	yes
TraesCS7A02G312800	TraesCS7A02G312800	-	7A:443963035-443966892	8_6_20	10_1_20	OK	1.48267	5.67486	1.93639	3.82747	3.22987	5e-05	0.00195252	yes
TraesCS3A02G224100	TraesCS3A02G224100	-	3A:419465713-419470294	8_6_20	10_1_20	OK	0.758035	2.88212	1.92679	3.80208	2.91619	5e-05	0.00195252	yes
TraesCS6D02G381000	TraesCS6D02G381000	-	6D:461628075-461631063	8_6_20	10_1_20	OK	0.159865	0.606028	1.92253	3.79087	2.99515	5e-05	0.00195252	yes
TraesCS7A02G313000	TraesCS7A02G313000	-	7A:444791769-444796025	8_6_20	10_1_20	OK	0.422139	1.59726	1.91981	3.78373	2.33501	0.00085	0.0161297	yes
TraesCS1D02G013600	TraesCS1D02G013600	-	1D:6817463-6819186	8_6_20	10_1_20	OK	0.314635	1.18662	1.9151	3.7714	2.17432	0.0011	0.0191918	yes
TraesCS7D02G545900	TraesCS7D02G545900	-	7D:632857506-632860030	8_6_20	10_1_20	OK	0.128769	0.484907	1.91293	3.76573	2.28381	0.00065	0.0133565	yes
TraesCS5D02G238800	TraesCS5D02G238800	-	5D:346876334-346878209	8_6_20	10_1_20	OK	28.5677	107.495	1.91181	3.76281	4.48389	5e-05	0.00195252	yes
TraesCS6D02G402500	TraesCS6D02G402500	-	6D:470902210-470908141	8_6_20	10_1_20	OK	0.745373	2.80275	1.91081	3.7602	3.63006	5e-05	0.00195252	yes
TraesCS1D02G013700	TraesCS1D02G013700	-	1D:6864264-6866168	8_6_20	10_1_20	OK	2.65541	9.98233	1.91044	3.75924	3.83576	5e-05	0.00195252	yes
TraesCS6D02G333900	TraesCS6D02G333900	-	6D:436090918-436095234	8_6_20	10_1_20	OK	0.319355	1.19995	1.90974	3.75741	3.34517	5e-05	0.00195252	yes
TraesCS3D02G427300	TraesCS3D02G427300	-	3D:540555495-540581417	8_6_20	10_1_20	OK	0.138623	0.519692	1.90649	3.74896	3.44714	5e-05	0.00195252	yes
TraesCS5B02G183700	TraesCS5B02G183700	-	5B:334593378-334595279	8_6_20	10_1_20	OK	0.125848	0.471377	1.9052	3.74561	1.98599	0.00445	0.0481232	yes
TraesCS7D02G466400	TraesCS7D02G466400	-	7D:580263132-580267375	8_6_20	10_1_20	OK	0.144387	0.540756	1.90504	3.74519	2.17545	0.0017	0.0256299	yes
TraesCS1B02G195400	TraesCS1B02G195400	-	1B:350441371-350444210	8_6_20	10_1_20	OK	0.105679	0.395558	1.90419	3.74299	2.13418	0.0022	0.0303889	yes
TraesCS7D02G173600	TraesCS7D02G173600	-	7D:126014766-126027892	8_6_20	10_1_20	OK	5.35105	19.977	1.90045	3.7333	4.78645	5e-05	0.00195252	yes
TraesCS4D02G334600	TraesCS4D02G334600	-	4D:491947714-491953581	8_6_20	10_1_20	OK	0.674625	2.51542	1.89864	3.72862	4.01543	5e-05	0.00195252	yes
TraesCS7A02G203000	TraesCS7A02G203000	-	7A:164718707-164720999	8_6_20	10_1_20	OK	1.75873	6.54784	1.89649	3.72306	3.36972	5e-05	0.00195252	yes
TraesCS4D02G122500	TraesCS4D02G122500	-	4D:106413357-106417164	8_6_20	10_1_20	OK	1.36289	5.07052	1.89547	3.72043	3.81324	5e-05	0.00195252	yes
TraesCS3D02G047700	TraesCS3D02G047700	-	3D:17746250-17747970	8_6_20	10_1_20	OK	1.61486	6.00604	1.895	3.71922	3.74064	5e-05	0.00195252	yes
TraesCS3A02G056300	TraesCS3A02G056300	-	3A:32414572-32417008	8_6_20	10_1_20	OK	0.302626	1.12513	1.89448	3.71788	3.029	5e-05	0.00195252	yes
TraesCS3D02G061900	TraesCS3D02G061900	-	3D:27058937-27061263	8_6_20	10_1_20	OK	0.589585	2.19201	1.89448	3.71788	3.22765	5e-05	0.00195252	yes
TraesCS7A02G196600	TraesCS7A02G196600	-	7A:156317993-156321027	8_6_20	10_1_20	OK	0.131849	0.490179	1.89442	3.71772	1.69213	0.00225	0.0308155	yes
TraesCS6A02G072400	TraesCS6A02G072400	-	6A:39492876-39495025	8_6_20	10_1_20	OK	0.610562	2.26879	1.89371	3.7159	2.52997	0.0002	0.00573693	yes
TraesCS1B02G143700	TraesCS1B02G143700	-	1B:195373938-195382825	8_6_20	10_1_20	OK	0.235376	0.87341	1.89169	3.7107	2.64272	0.00015	0.00462997	yes
TraesCS2B02G385200	TraesCS2B02G385200	-	2B:548910630-548912320	8_6_20	10_1_20	OK	1.27223	4.71128	1.88876	3.70317	3.50048	5e-05	0.00195252	yes
TraesCS2A02G587900	TraesCS2A02G587900	-	2A:777512897-777516658	8_6_20	10_1_20	OK	1.81302	6.70563	1.88698	3.6986	3.94851	5e-05	0.00195252	yes
TraesCS7A02G525700	TraesCS7A02G525700	-	7A:708115086-708116416	8_6_20	10_1_20	OK	0.868466	3.21193	1.8869	3.6984	2.54454	0.0002	0.00573693	yes
TraesCS6D02G007800	TraesCS6D02G007800	-	6D:3141650-3143737	8_6_20	10_1_20	OK	0.320581	1.18537	1.88658	3.69758	2.62222	0.00015	0.00462997	yes
TraesCS5B02G169300	TraesCS5B02G169300	-	5B:313349376-313350489	8_6_20	10_1_20	OK	4.7887	17.701	1.88612	3.6964	3.9858	5e-05	0.00195252	yes
TraesCS4D02G309900	TraesCS4D02G309900	-	4D:477222184-477225861	8_6_20	10_1_20	OK	0.241582	0.892974	1.8861	3.69635	2.12218	0.00095	0.0174124	yes
TraesCS3D02G293800	TraesCS3D02G293800	-	3D:404439873-404442350	8_6_20	10_1_20	OK	0.163808	0.603107	1.88041	3.6818	2.02717	0.00235	0.0317431	yes
TraesCSU02G047700	TraesCSU02G047700	-	Un:37703607-37705284	8_6_20	10_1_20	OK	2.79204	10.2756	1.87983	3.68032	3.94192	5e-05	0.00195252	yes
TraesCS6D02G086900	TraesCS6D02G086900	-	6D:52345889-52347876	8_6_20	10_1_20	OK	0.124071	0.456476	1.87937	3.67914	1.96069	0.00445	0.0481232	yes
TraesCS1A02G066400	TraesCS1A02G066400	-	1A:48979588-48982811	8_6_20	10_1_20	OK	0.318086	1.16872	1.87744	3.67423	2.79502	5e-05	0.00195252	yes
TraesCS3B02G364400	TraesCS3B02G364400	-	3B:576020688-576022704	8_6_20	10_1_20	OK	0.439849	1.61479	1.87627	3.67125	2.82407	5e-05	0.00195252	yes
TraesCS5D02G406900	TraesCS5D02G406900	-	5D:472367708-472370190	8_6_20	10_1_20	OK	0.703555	2.57606	1.87243	3.66149	2.33601	0.00065	0.0133565	yes
TraesCS4A02G083900	TraesCS4A02G083900	-	4A:88427961-88432958	8_6_20	10_1_20	OK	0.287938	1.05243	1.86989	3.65505	2.56032	0.0001	0.00338757	yes
TraesCS7A02G095900	TraesCS7A02G095900	-	7A:58977406-58987111	8_6_20	10_1_20	OK	0.294165	1.07343	1.86752	3.64905	3.71852	5e-05	0.00195252	yes
TraesCS4A02G290000	TraesCS4A02G290000	-	4A:594140626-594147697	8_6_20	10_1_20	OK	0.0900487	0.328548	1.86733	3.64857	2.00461	0.00045	0.0104244	yes
TraesCS3B02G532600	TraesCS3B02G532600	-	3B:773046559-773051704	8_6_20	10_1_20	OK	0.108307	0.394536	1.86503	3.64276	2.14439	0.00015	0.00462997	yes
TraesCS5D02G403800	TraesCS5D02G403800	-	5D:469269350-469272755	8_6_20	10_1_20	OK	0.23045	0.839397	1.8649	3.64243	2.07624	0.00315	0.038297	yes
TraesCS4A02G224700	TraesCS4A02G224700	-	4A:532349984-532355995	8_6_20	10_1_20	OK	0.688161	2.5062	1.86469	3.6419	3.47535	5e-05	0.00195252	yes
TraesCS2A02G334600	TraesCS2A02G334600	-	2A:568399773-568405206	8_6_20	10_1_20	OK	3.14992	11.4648	1.86382	3.6397	4.26588	5e-05	0.00195252	yes
TraesCS5D02G452500	TraesCS5D02G452500	-	5D:500440419-500449471	8_6_20	10_1_20	OK	0.462731	1.68316	1.86293	3.63746	3.67455	5e-05	0.00195252	yes
TraesCS7A02G147800	TraesCS7A02G147800	-	7A:100722430-100724208	8_6_20	10_1_20	OK	0.479045	1.73841	1.85953	3.62889	2.79163	0.00135	0.0218397	yes
TraesCS3B02G547700	TraesCS3B02G547700	-	3B:783413488-783414580	8_6_20	10_1_20	OK	1.45213	5.26878	1.85929	3.62829	2.77256	0.0001	0.00338757	yes
TraesCS4A02G269500	TraesCS4A02G269500	-	4A:581274102-581275005	8_6_20	10_1_20	OK	1.5813	5.73616	1.85898	3.62751	2.46965	0.00015	0.00462997	yes
TraesCS2A02G075300	TraesCS2A02G075300	-	2A:33342593-33344261	8_6_20	10_1_20	OK	0.176208	0.638069	1.85643	3.6211	1.97559	0.00435	0.0473417	yes
TraesCS7B02G436600	TraesCS7B02G436600	-	7B:702645497-702646791	8_6_20	10_1_20	OK	0.647163	2.34158	1.85528	3.61822	2.87391	5e-05	0.00195252	yes
TraesCS4B02G090800	TraesCS4B02G090800	-	4B:93407868-93412677	8_6_20	10_1_20	OK	0.144023	0.519181	1.84993	3.60483	2.35441	0.00045	0.0104244	yes
TraesCS5B02G191400	TraesCS5B02G191400	-	5B:345047698-345049036	8_6_20	10_1_20	OK	0.979424	3.52778	1.84875	3.60188	2.93065	5e-05	0.00195252	yes
TraesCS4A02G448900	TraesCS4A02G448900	-	4A:715297284-715299420	8_6_20	10_1_20	OK	0.478435	1.72088	1.84675	3.59689	2.12261	0.0022	0.0303889	yes
TraesCS7A02G067500	TraesCS7A02G067500	-	7A:33882393-33893413	8_6_20	10_1_20	OK	0.153338	0.549771	1.84212	3.58537	3.21275	5e-05	0.00195252	yes
TraesCS3B02G243500	TraesCS3B02G243500	-	3B:384909739-384911422	8_6_20	10_1_20	OK	0.511029	1.83046	1.84073	3.58191	2.06096	0.00175	0.0260654	yes
TraesCS6B02G353600	TraesCS6B02G353600	-	6B:619483881-619484517	8_6_20	10_1_20	OK	2.34764	8.39511	1.83834	3.57598	2.746	5e-05	0.00195252	yes
TraesCS7D02G391400	TraesCS7D02G391400	-	7D:506675019-506678849	8_6_20	10_1_20	OK	0.180093	0.642109	1.83408	3.56544	2.30128	0.0011	0.0191918	yes
TraesCS3A02G392800	TraesCS3A02G392800	-	3A:640679083-640702807	8_6_20	10_1_20	OK	10.5566	37.6335	1.83386	3.5649	4.08628	5e-05	0.00195252	yes
TraesCS5A02G185600	TraesCS5A02G185600	-	5A:385955279-385957147	8_6_20	10_1_20	OK	0.408444	1.45423	1.83204	3.5604	2.47349	0.0002	0.00573693	yes
TraesCS7B02G345300	TraesCS7B02G345300	-	7B:601115142-601117242	8_6_20	10_1_20	OK	0.0969275	0.344858	1.83102	3.55789	2.75996	0.0001	0.00338757	yes
TraesCS5D02G548500	TraesCS5D02G548500	-	5D:556059842-556065038	8_6_20	10_1_20	OK	0.3002	1.06806	1.831	3.55784	3.58966	5e-05	0.00195252	yes
TraesCS7D02G261500	TraesCS7D02G261500	-	7D:237410145-237416092	8_6_20	10_1_20	OK	0.251748	0.894484	1.82908	3.5531	2.25784	0.0006	0.0126379	yes
TraesCS3D02G160300	TraesCS3D02G160300	-	3D:130974386-130999596	8_6_20	10_1_20	OK	0.621459	2.20781	1.82889	3.55264	2.29555	0.0008	0.0154281	yes
TraesCS7A02G319400	TraesCS7A02G319400	-	7A:459626211-459628590	8_6_20	10_1_20	OK	0.094943	0.337004	1.82763	3.54953	1.78068	0.00265	0.0342106	yes
TraesCS7D02G225700	TraesCS7D02G225700	-	7D:185365673-185368665	8_6_20	10_1_20	OK	0.30865	1.09545	1.82749	3.54919	2.58388	5e-05	0.00195252	yes
TraesCS7D02G309400	TraesCS7D02G309400	-	7D:392744989-392749017	8_6_20	10_1_20	OK	4.67382	16.5805	1.82681	3.54752	3.46419	5e-05	0.00195252	yes
TraesCS6A02G318600	TraesCS6A02G318600	-	6A:554521042-554522290	8_6_20	10_1_20	OK	0.552203	1.95468	1.82366	3.53978	2.43437	0.00045	0.0104244	yes
TraesCS2D02G272400	TraesCS2D02G272400	-	2D:337134137-337137717	8_6_20	10_1_20	OK	5.87393	20.7848	1.82313	3.53848	3.94123	5e-05	0.00195252	yes
TraesCS7D02G041300	TraesCS7D02G041300	-	7D:20598399-20600778	8_6_20	10_1_20	OK	0.328264	1.161	1.82244	3.53679	3.59349	5e-05	0.00195252	yes
TraesCS5D02G165900	TraesCS5D02G165900	-	5D:257693662-257695660	8_6_20	10_1_20	OK	0.99738	3.52067	1.81964	3.52993	2.63314	0.00025	0.00677909	yes
TraesCS5B02G142100	TraesCS5B02G142100	-	5B:267777722-267779485	8_6_20	10_1_20	OK	0.365256	1.28395	1.8136	3.51518	2.25395	0.00085	0.0161297	yes
TraesCS7A02G056000	TraesCS7A02G056000	-	7A:26878999-26884447	8_6_20	10_1_20	OK	0.564596	1.9832	1.81254	3.5126	3.19798	5e-05	0.00195252	yes
TraesCS5B02G526700	TraesCS5B02G526700	-	5B:685949740-685952365	8_6_20	10_1_20	OK	0.257672	0.904828	1.81211	3.51155	2.59796	0.0002	0.00573693	yes
TraesCS3A02G175700	TraesCS3A02G175700	-	3A:195462865-195471830	8_6_20	10_1_20	OK	0.831692	2.91716	1.81044	3.50749	4.23672	5e-05	0.00195252	yes
TraesCS2B02G045300	TraesCS2B02G045300	-	2B:22306813-22310421	8_6_20	10_1_20	OK	0.241065	0.845493	1.81037	3.50732	2.76047	5e-05	0.00195252	yes
TraesCS3B02G358200	TraesCS3B02G358200	-	3B:571019939-571024010	8_6_20	10_1_20	OK	0.402202	1.40958	1.80927	3.50465	2.44502	0.00035	0.00873179	yes
TraesCS5B02G518400	TraesCS5B02G518400	-	5B:681342759-681344925	8_6_20	10_1_20	OK	0.303564	1.06243	1.80729	3.49984	2.05074	0.00185	0.0271369	yes
TraesCS4A02G440100	TraesCS4A02G440100	-	4A:709114580-709117599	8_6_20	10_1_20	OK	0.145008	0.507206	1.80644	3.49778	2.21631	0.00095	0.0174124	yes
TraesCS2D02G054900	TraesCS2D02G054900	-	2D:22119313-22122069	8_6_20	10_1_20	OK	0.136375	0.476212	1.80402	3.49192	2.56229	0.00015	0.00462997	yes
TraesCS2D02G483100	TraesCS2D02G483100	-	2D:585063653-585065529	8_6_20	10_1_20	OK	0.589643	2.05699	1.80262	3.48853	2.66653	0.0001	0.00338757	yes
TraesCS5D02G148900	TraesCS5D02G148900	-	5D:238072947-238074652	8_6_20	10_1_20	OK	0.202505	0.705552	1.80079	3.48411	1.95922	0.00405	0.0452566	yes
TraesCS7A02G096300	TraesCS7A02G096300	-	7A:59228623-59233309	8_6_20	10_1_20	OK	0.296111	1.03098	1.7998	3.48172	2.5199	0.0002	0.00573693	yes
TraesCS4B02G332300	TraesCS4B02G332300	-	4B:622770938-622784063	8_6_20	10_1_20	OK	0.708333	2.46068	1.79656	3.47391	3.83019	5e-05	0.00195252	yes
TraesCS5A02G239200	TraesCS5A02G239200	-	5A:455280586-455282130	8_6_20	10_1_20	OK	0.44423	1.5395	1.79308	3.46554	2.26175	0.0004	0.00961143	yes
TraesCS3A02G013300	TraesCS3A02G013300	-	3A:9770500-9773686	8_6_20	10_1_20	OK	2.43281	8.41609	1.79052	3.4594	3.65091	5e-05	0.00195252	yes
TraesCS6B02G324900	TraesCS6B02G324900	-	6B:574521328-574521862	8_6_20	10_1_20	OK	2.48291	8.57422	1.78797	3.45329	2.44139	0.00045	0.0104244	yes
TraesCS5D02G085500	TraesCS5D02G085500	-	5D:90312925-90318325	8_6_20	10_1_20	OK	0.432796	1.4926	1.78607	3.44874	3.17491	5e-05	0.00195252	yes
TraesCS3D02G385600	TraesCS3D02G385600	-	3D:501077348-501087247	8_6_20	10_1_20	OK	1.57855	5.43498	1.78368	3.44303	3.01087	5e-05	0.00195252	yes
TraesCS5B02G227600	TraesCS5B02G227600	-	5B:404143196-404145379	8_6_20	10_1_20	OK	15.9801	54.9711	1.78239	3.43996	4.31311	5e-05	0.00195252	yes
TraesCS5D02G190700	TraesCS5D02G190700	-	5D:293095368-293097303	8_6_20	10_1_20	OK	0.278638	0.95526	1.7775	3.42832	2.17278	0.00085	0.0161297	yes
TraesCS3D02G423600	TraesCS3D02G423600	-	3D:536027346-536029357	8_6_20	10_1_20	OK	0.289194	0.989634	1.77486	3.42205	2.11929	0.0014	0.0223865	yes
TraesCS5A02G090000	TraesCS5A02G090000	-	5A:121113312-121119263	8_6_20	10_1_20	OK	0.298578	1.0208	1.77352	3.41887	3.03312	5e-05	0.00195252	yes
TraesCS7A02G558500	TraesCS7A02G558500	-	7A:730749197-730749974	8_6_20	10_1_20	OK	3.43985	11.7521	1.7725	3.41645	2.7799	5e-05	0.00195252	yes
TraesCS2B02G608500	TraesCS2B02G608500	-	2B:788797162-788804836	8_6_20	10_1_20	OK	0.116561	0.39807	1.77193	3.41511	2.70026	5e-05	0.00195252	yes
TraesCS5B02G431200	TraesCS5B02G431200	-	5B:605851596-605855900	8_6_20	10_1_20	OK	0.545815	1.86372	1.7717	3.41456	2.02531	0.00295	0.0366721	yes
TraesCS5B02G135200	TraesCS5B02G135200	-	5B:254573178-254579274	8_6_20	10_1_20	OK	0.631927	2.15685	1.7711	3.41314	3.97348	5e-05	0.00195252	yes
TraesCS5B02G537900	TraesCS5B02G537900	-	5B:693669762-693680943	8_6_20	10_1_20	OK	0.286453	0.977044	1.77012	3.41082	2.77217	5e-05	0.00195252	yes
TraesCS5A02G376900	TraesCS5A02G376900	-	5A:574482067-574485628	8_6_20	10_1_20	OK	1.02193	3.47743	1.76673	3.40282	3.3676	5e-05	0.00195252	yes
TraesCS7B02G123900	TraesCS7B02G123900	-	7B:145026745-145032587	8_6_20	10_1_20	OK	0.404239	1.37067	1.7616	3.39074	3.65749	5e-05	0.00195252	yes
TraesCS2B02G530200	TraesCS2B02G530200	-	2B:725107209-725111521	8_6_20	10_1_20	OK	0.723769	2.45305	1.76098	3.38928	2.93601	0.0007	0.0140555	yes
TraesCS3B02G055700	TraesCS3B02G055700	-	3B:29415738-29418921	8_6_20	10_1_20	OK	0.197052	0.667835	1.76092	3.38914	2.7868	0.0001	0.00338757	yes
TraesCS4A02G026600	TraesCS4A02G026600	-	4A:18265540-18269206	8_6_20	10_1_20	OK	0.339776	1.15114	1.76041	3.38794	3.25262	5e-05	0.00195252	yes
TraesCS6B02G321400	TraesCS6B02G321400	-	6B:569367521-569370614	8_6_20	10_1_20	OK	0.459817	1.55714	1.75977	3.38644	2.38007	0.00025	0.00677909	yes
TraesCS6D02G207800	TraesCS6D02G207800	-	6D:293177119-293187333	8_6_20	10_1_20	OK	0.287729	0.97145	1.75543	3.37627	3.32207	5e-05	0.00195252	yes
TraesCS6A02G206700	TraesCS6A02G206700	-	6A:364625254-364626249	8_6_20	10_1_20	OK	1.04184	3.51749	1.75541	3.37622	2.11242	0.0022	0.0303889	yes
TraesCS2A02G536500	TraesCS2A02G536500	-	2A:750567901-750571987	8_6_20	10_1_20	OK	0.466777	1.57222	1.752	3.36825	3.39885	5e-05	0.00195252	yes
TraesCS4A02G352900	TraesCS4A02G352900	-	4A:628087757-628090468	8_6_20	10_1_20	OK	0.372992	1.25356	1.74881	3.36081	1.98234	0.00295	0.0366721	yes
TraesCS2A02G071800	TraesCS2A02G071800	-	2A:31952803-31957974	8_6_20	10_1_20	OK	0.145384	0.488438	1.7483	3.35962	2.28865	0.0005	0.0112155	yes
TraesCS6A02G041500	TraesCS6A02G041500	-	6A:21705922-21707228	8_6_20	10_1_20	OK	0.36106	1.21187	1.74692	3.35641	2.41693	0.00035	0.00873179	yes
TraesCS2B02G402100	TraesCS2B02G402100	-	2B:570894309-570899124	8_6_20	10_1_20	OK	0.0994642	0.333566	1.74572	3.35362	2.34344	0.0004	0.00961143	yes
TraesCS1A02G163700	TraesCS1A02G163700	-	1A:294037987-294042332	8_6_20	10_1_20	OK	0.455904	1.52847	1.74529	3.35262	2.94929	5e-05	0.00195252	yes
TraesCS5D02G407700	TraesCS5D02G407700	-	5D:472635397-472640460	8_6_20	10_1_20	OK	0.277181	0.926058	1.74027	3.34098	3.01477	5e-05	0.00195252	yes
TraesCS4A02G327200	TraesCS4A02G327200	-	4A:613742361-613744101	8_6_20	10_1_20	OK	0.368266	1.22844	1.738	3.33572	2.82832	5e-05	0.00195252	yes
TraesCS1A02G059200	TraesCS1A02G059200	-	1A:39892911-39894955	8_6_20	10_1_20	OK	0.80614	2.68514	1.73589	3.33085	2.48426	0.0005	0.0112155	yes
TraesCS6A02G288300	TraesCS6A02G288300	-	6A:520649033-520650402	8_6_20	10_1_20	OK	0.339326	1.12986	1.7354	3.32972	2.13216	0.0025	0.0329935	yes
TraesCS5A02G272100	TraesCS5A02G272100	-	5A:481929584-481933573	8_6_20	10_1_20	OK	0.470301	1.56567	1.73513	3.32909	2.95693	5e-05	0.00195252	yes
TraesCS5B02G254900	TraesCS5B02G254900	-	5B:437566586-437570630	8_6_20	10_1_20	OK	0.129678	0.431052	1.73293	3.32402	2.25535	0.00045	0.0104244	yes
TraesCS6D02G266800	TraesCS6D02G266800	-	6D:376943932-376949755	8_6_20	10_1_20	OK	0.60132	1.99107	1.72734	3.31117	2.81808	5e-05	0.00195252	yes
TraesCS2A02G452700	TraesCS2A02G452700	-	2A:702189888-702190655	8_6_20	10_1_20	OK	2.52211	8.34963	1.72708	3.31057	2.69173	5e-05	0.00195252	yes
TraesCS3A02G025300	TraesCS3A02G025300	-	3A:13409566-13411244	8_6_20	10_1_20	OK	0.9648	3.1896	1.72508	3.30598	2.76511	5e-05	0.00195252	yes
TraesCS3B02G440600	TraesCS3B02G440600	-	3B:680252467-680256068	8_6_20	10_1_20	OK	1.84755	6.10192	1.72365	3.30271	3.37892	5e-05	0.00195252	yes
TraesCS3A02G486000	TraesCS3A02G486000	-	3A:714614716-714616126	8_6_20	10_1_20	OK	0.51637	1.704	1.72245	3.29996	2.20958	0.0005	0.0112155	yes
TraesCS5B02G272400	TraesCS5B02G272400	-	5B:457960830-457965148	8_6_20	10_1_20	OK	0.231803	0.764867	1.72231	3.29964	2.60025	0.0001	0.00338757	yes
TraesCS3B02G024100	TraesCS3B02G024100	-	3B:10301552-10309014	8_6_20	10_1_20	OK	0.249539	0.823186	1.72195	3.29882	2.84797	5e-05	0.00195252	yes
TraesCS7D02G457300	TraesCS7D02G457300	-	7D:575690330-575692422	8_6_20	10_1_20	OK	0.371868	1.22575	1.7208	3.29619	1.85594	0.0043	0.0469561	yes
TraesCS5A02G440800	TraesCS5A02G440800	-	5A:621861022-621867831	8_6_20	10_1_20	OK	1.17135	3.86027	1.72052	3.29555	2.80712	0.00015	0.00462997	yes
TraesCS5A02G460300	TraesCS5A02G460300	-	5A:640724646-640726263	8_6_20	10_1_20	OK	5.71474	18.8183	1.71938	3.29295	3.24417	5e-05	0.00195252	yes
TraesCS2D02G452100	TraesCS2D02G452100	-	2D:561844248-561847208	8_6_20	10_1_20	OK	0.512139	1.68397	1.71726	3.28811	2.85869	5e-05	0.00195252	yes
TraesCS3B02G003600	TraesCS3B02G003600	-	3B:2344023-2346291	8_6_20	10_1_20	OK	1.22274	4.01875	1.71662	3.28665	2.88379	5e-05	0.00195252	yes
TraesCS7B02G158500	TraesCS7B02G158500	-	7B:214070641-214075881	8_6_20	10_1_20	OK	0.342382	1.1245	1.71561	3.28435	2.17994	0.0014	0.0223865	yes
TraesCS7B02G301400	TraesCS7B02G301400	-	7B:538222651-538226798	8_6_20	10_1_20	OK	0.215572	0.703497	1.70638	3.26341	2.72031	5e-05	0.00195252	yes
TraesCS3D02G300700	TraesCS3D02G300700	-	3D:415538336-415542761	8_6_20	10_1_20	OK	2.22438	7.25869	1.70631	3.26325	3.92389	5e-05	0.00195252	yes
TraesCSU02G262700	TraesCSU02G262700	-	Un:418197344-418198578	8_6_20	10_1_20	OK	0.463311	1.50968	1.70419	3.25846	1.93799	0.003	0.0370871	yes
TraesCS2D02G044100	TraesCS2D02G044100	-	2D:15966411-15967501	8_6_20	10_1_20	OK	16.6065	54.032	1.70207	3.25367	3.63681	5e-05	0.00195252	yes
TraesCS7D02G480100	TraesCS7D02G480100	-	7D:591007951-591011507	8_6_20	10_1_20	OK	0.182374	0.592849	1.70077	3.25074	2.69486	5e-05	0.00195252	yes
TraesCS5B02G316700	TraesCS5B02G316700	-	5B:499119642-499121414	8_6_20	10_1_20	OK	0.168776	0.548583	1.7006	3.25036	2.08952	0.00165	0.0250977	yes
TraesCS6B02G313300	TraesCS6B02G313300	-	6B:561273670-561277195	8_6_20	10_1_20	OK	0.211919	0.688438	1.69981	3.24858	2.41082	0.0002	0.00573693	yes
TraesCS1B02G171700	TraesCS1B02G171700	-	1B:305268764-305271670	8_6_20	10_1_20	OK	0.213717	0.692819	1.69678	3.24177	1.87929	0.0039	0.0440984	yes
TraesCS1D02G420400	TraesCS1D02G420400	-	1D:476869944-476872802	8_6_20	10_1_20	OK	0.556663	1.80446	1.69669	3.24156	2.06604	0.00255	0.0334102	yes
TraesCS4D02G076600	TraesCS4D02G076600	-	4D:50990221-51006711	8_6_20	10_1_20	OK	0.120492	0.390062	1.69476	3.23723	2.71259	0.0001	0.00338757	yes
TraesCS2B02G615500	TraesCS2B02G615500	-	2B:793413273-793427215	8_6_20	10_1_20	OK	1.7713	5.73385	1.6947	3.2371	4.1409	5e-05	0.00195252	yes
TraesCS7D02G371000	TraesCS7D02G371000	-	7D:479723460-479724205	8_6_20	10_1_20	OK	0.959487	3.10264	1.69316	3.23364	2.50656	5e-05	0.00195252	yes
TraesCS4B02G313800	TraesCS4B02G313800	-	4B:603516738-603520960	8_6_20	10_1_20	OK	0.262851	0.84872	1.69104	3.22889	1.96678	0.00275	0.0349956	yes
TraesCS7A02G438100	TraesCS7A02G438100	-	7A:632539666-632541002	8_6_20	10_1_20	OK	1.79118	5.77941	1.69001	3.22659	3.41853	5e-05	0.00195252	yes
TraesCS6A02G153100	TraesCS6A02G153100	-	6A:139127656-139148600	8_6_20	10_1_20	OK	0.796718	2.56627	1.68753	3.22105	2.86458	5e-05	0.00195252	yes
TraesCS4A02G064800	TraesCS4A02G064800	-	4A:61615533-61618087	8_6_20	10_1_20	OK	1.49717	4.81625	1.68568	3.21692	2.93433	5e-05	0.00195252	yes
TraesCSU02G125000	TraesCSU02G125000	-	Un:108543479-108548198	8_6_20	10_1_20	OK	1.80311	5.78865	1.68274	3.21037	3.037	5e-05	0.00195252	yes
TraesCS4A02G131000	TraesCS4A02G131000	-	4A:174155318-174157653	8_6_20	10_1_20	OK	0.53269	1.70565	1.67896	3.20197	2.77786	5e-05	0.00195252	yes
TraesCS5B02G158400	TraesCS5B02G158400	-	5B:292001464-292003472	8_6_20	10_1_20	OK	0.869365	2.78364	1.67894	3.20193	2.26633	0.0005	0.0112155	yes
TraesCS1A02G104500	TraesCS1A02G104500	-	1A:100267211-100272922	8_6_20	10_1_20	OK	0.129285	0.41355	1.6775	3.19873	2.47941	0.00035	0.00873179	yes
TraesCS2D02G107500	TraesCS2D02G107500	-	2D:59723855-59725690	8_6_20	10_1_20	OK	1.06432	3.39957	1.67542	3.19412	2.57023	5e-05	0.00195252	yes
TraesCS5D02G450100	TraesCS5D02G450100	-	5D:498672333-498725405	8_6_20	10_1_20	OK	0.754248	2.4036	1.67208	3.18674	3.11383	5e-05	0.00195252	yes
TraesCS2D02G545900	TraesCS2D02G545900	-	2D:622480614-622489466	8_6_20	10_1_20	OK	0.839744	2.67579	1.67194	3.18643	3.35839	5e-05	0.00195252	yes
TraesCS4D02G296900	TraesCS4D02G296900	-	4D:466016023-466021278	8_6_20	10_1_20	OK	0.300132	0.956239	1.67177	3.18605	2.3596	0.00025	0.00677909	yes
TraesCS2A02G396400	TraesCS2A02G396400	-	2A:650243367-650246266	8_6_20	10_1_20	OK	0.950016	3.02669	1.67172	3.18594	2.73508	5e-05	0.00195252	yes
TraesCS1A02G036800	TraesCS1A02G036800	-	1A:20434464-20437173	8_6_20	10_1_20	OK	0.122005	0.388698	1.67171	3.18592	2.18848	0.00105	0.018582	yes
TraesCS5D02G318200	TraesCS5D02G318200	-	5D:411148692-411149483	8_6_20	10_1_20	OK	2.43386	7.73747	1.66861	3.17908	2.33181	0.00035	0.00873179	yes
TraesCS3A02G257500	TraesCS3A02G257500	-	3A:479129027-479136034	8_6_20	10_1_20	OK	0.165302	0.52511	1.66752	3.17668	2.92437	5e-05	0.00195252	yes
TraesCS5D02G111700	TraesCS5D02G111700	-	5D:126956327-126958946	8_6_20	10_1_20	OK	0.408428	1.2966	1.66658	3.17461	2.13626	0.0015	0.0234177	yes
TraesCS2D02G489200	TraesCS2D02G489200	-	2D:588245672-588250234	8_6_20	10_1_20	OK	10.3618	32.8534	1.66477	3.17063	3.59201	5e-05	0.00195252	yes
TraesCS2D02G185600	TraesCS2D02G185600	-	2D:130820837-130823749	8_6_20	10_1_20	OK	3.15116	9.98886	1.66444	3.16991	3.27084	5e-05	0.00195252	yes
TraesCS4D02G103300	TraesCS4D02G103300	-	4D:81984986-81987448	8_6_20	10_1_20	OK	0.506092	1.60426	1.66444	3.16991	2.21391	0.00045	0.0104244	yes
TraesCS7D02G079800	TraesCS7D02G079800	-	7D:46943002-46944573	8_6_20	10_1_20	OK	1.9882	6.30026	1.66395	3.16883	3.36166	5e-05	0.00195252	yes
TraesCS1D02G042200	TraesCS1D02G042200	-	1D:20699499-20703979	8_6_20	10_1_20	OK	0.314868	0.997226	1.66317	3.16712	3.23318	5e-05	0.00195252	yes
TraesCS3D02G317800	TraesCS3D02G317800	-	3D:431831905-431833882	8_6_20	10_1_20	OK	0.1424	0.450905	1.66288	3.16648	2.27698	0.00135	0.0218397	yes
TraesCS5A02G077500	TraesCS5A02G077500	-	5A:94689951-94690948	8_6_20	10_1_20	OK	1.15558	3.65868	1.6627	3.16609	2.87671	5e-05	0.00195252	yes
TraesCS1D02G150700	TraesCS1D02G150700	-	1D:208412434-208418269	8_6_20	10_1_20	OK	0.260448	0.824548	1.66261	3.16589	2.43734	0.0002	0.00573693	yes
TraesCS6B02G428100	TraesCS6B02G428100	-	6B:696247087-696251450	8_6_20	10_1_20	OK	0.412517	1.30389	1.6603	3.16082	3.453	5e-05	0.00195252	yes
TraesCS1A02G129600	TraesCS1A02G129600	-	1A:167150356-167152680	8_6_20	10_1_20	OK	0.347446	1.09453	1.65545	3.15021	2.30736	0.0004	0.00961143	yes
TraesCS7A02G174000	TraesCS7A02G174000	-	7A:128048494-128051301	8_6_20	10_1_20	OK	0.681503	2.14635	1.65509	3.14943	2.70407	5e-05	0.00195252	yes
TraesCS2A02G409400	TraesCS2A02G409400	-	2A:667010725-667015774	8_6_20	10_1_20	OK	2.24295	7.06394	1.65507	3.14938	3.51963	5e-05	0.00195252	yes
TraesCS7D02G366500	TraesCS7D02G366500	-	7D:474254692-474272557	8_6_20	10_1_20	OK	1.16707	3.67027	1.653	3.14487	3.52975	5e-05	0.00195252	yes
TraesCS1A02G412800	TraesCS1A02G412800	-	1A:573030029-573033489	8_6_20	10_1_20	OK	0.548241	1.72372	1.65265	3.14411	2.25461	0.0005	0.0112155	yes
TraesCS2D02G322600	TraesCS2D02G322600	-	2D:413951343-413957843	8_6_20	10_1_20	OK	0.563459	1.77143	1.65253	3.14384	2.70438	5e-05	0.00195252	yes
TraesCS6A02G344000	TraesCS6A02G344000	-	6A:578055665-578070932	8_6_20	10_1_20	OK	5.32508	16.7293	1.65151	3.14162	3.95956	5e-05	0.00195252	yes
TraesCS7B02G131400	TraesCS7B02G131400	-	7B:158367321-158393174	8_6_20	10_1_20	OK	1.64911	5.16627	1.64744	3.13277	3.7663	5e-05	0.00195252	yes
TraesCS3D02G227200	TraesCS3D02G227200	-	3D:308984580-308985980	8_6_20	10_1_20	OK	0.719545	2.25247	1.64635	3.13041	2.12723	0.00105	0.018582	yes
TraesCS6A02G230100	TraesCS6A02G230100	-	6A:432877203-432882619	8_6_20	10_1_20	OK	0.50424	1.57552	1.64365	3.12455	2.39978	0.0004	0.00961143	yes
TraesCS3D02G140900	TraesCS3D02G140900	-	3D:103231516-103233856	8_6_20	10_1_20	OK	2.20026	6.86453	1.64149	3.11988	2.69174	5e-05	0.00195252	yes
TraesCS3D02G169500	TraesCS3D02G169500	-	3D:147461002-147461725	8_6_20	10_1_20	OK	0.773031	2.41174	1.64148	3.11986	1.98968	0.0022	0.0303889	yes
TraesCS7A02G041100	TraesCS7A02G041100	-	7A:19082579-19083963	8_6_20	10_1_20	OK	0.415584	1.29648	1.64138	3.11964	2.3749	0.00095	0.0174124	yes
TraesCS4D02G276500	TraesCS4D02G276500	-	4D:447638790-447641580	8_6_20	10_1_20	OK	0.323508	1.00856	1.64042	3.11757	2.39345	0.0002	0.00573693	yes
TraesCS3A02G105300	TraesCS3A02G105300	-	3A:69098082-69100290	8_6_20	10_1_20	OK	3.01599	9.39299	1.63895	3.11439	1.93011	0.003	0.0370871	yes
TraesCS2A02G200300	TraesCS2A02G200300	-	2A:173127596-173131602	8_6_20	10_1_20	OK	1.02623	3.18369	1.63335	3.10233	3.26342	5e-05	0.00195252	yes
TraesCS3B02G426500	TraesCS3B02G426500	-	3B:664891997-664896819	8_6_20	10_1_20	OK	0.325608	1.00949	1.63242	3.10033	2.62283	0.00025	0.00677909	yes
TraesCS3A02G305000	TraesCS3A02G305000	-	3A:541099542-541103882	8_6_20	10_1_20	OK	0.299634	0.928789	1.63215	3.09975	2.14569	0.0014	0.0223865	yes
TraesCS7D02G456100	TraesCS7D02G456100	-	7D:574874854-574875805	8_6_20	10_1_20	OK	0.68907	2.1355	1.63185	3.0991	2.01819	0.00135	0.0218397	yes
TraesCS3B02G458500	TraesCS3B02G458500	-	3B:700926857-700931959	8_6_20	10_1_20	OK	0.349188	1.08212	1.63178	3.09895	2.30939	0.0022	0.0303889	yes
TraesCS3A02G246300	TraesCS3A02G246300	-	3A:462332350-462336081	8_6_20	10_1_20	OK	0.102082	0.316229	1.63125	3.09781	2.67377	5e-05	0.00195252	yes
TraesCS5A02G161000	TraesCS5A02G161000	-	5A:342355417-342357440	8_6_20	10_1_20	OK	1.32648	4.1035	1.62926	3.09354	2.43519	5e-05	0.00195252	yes
TraesCS7D02G153100	TraesCS7D02G153100	-	7D:101557556-101559324	8_6_20	10_1_20	OK	0.20076	0.620863	1.6288	3.09256	1.75015	0.00305	0.0375214	yes
TraesCS1B02G083800	TraesCS1B02G083800	-	1B:67680334-67683832	8_6_20	10_1_20	OK	0.173656	0.536141	1.62638	3.08737	2.72049	5e-05	0.00195252	yes
TraesCS5A02G508500	TraesCS5A02G508500	-	5A:672835752-672841738	8_6_20	10_1_20	OK	2.25571	6.96017	1.62554	3.08558	3.12126	5e-05	0.00195252	yes
TraesCS5D02G027400	TraesCS5D02G027400	-	5D:24975717-24979371	8_6_20	10_1_20	OK	0.161424	0.498011	1.62532	3.08511	2.26306	0.0006	0.0126379	yes
TraesCS1D02G367400	TraesCS1D02G367400	-	1D:447258926-447260767	8_6_20	10_1_20	OK	1.06097	3.27063	1.62418	3.08267	2.54361	0.0001	0.00338757	yes
TraesCS1A02G314800	TraesCS1A02G314800	-	1A:506473338-506474271	8_6_20	10_1_20	OK	7.39067	22.7654	1.62307	3.0803	2.8354	5e-05	0.00195252	yes
TraesCS7A02G371600	TraesCS7A02G371600	-	7A:545519741-545520925	8_6_20	10_1_20	OK	0.835968	2.57456	1.62281	3.07974	2.17888	0.00065	0.0133565	yes
TraesCS5A02G414200	TraesCS5A02G414200	-	5A:602329514-602335880	8_6_20	10_1_20	OK	0.991483	3.05202	1.62211	3.07825	3.39447	5e-05	0.00195252	yes
TraesCS2B02G045600	TraesCS2B02G045600	-	2B:22724085-22727561	8_6_20	10_1_20	OK	0.146009	0.448944	1.62047	3.07475	2.37023	0.00035	0.00873179	yes
TraesCS3B02G607725	TraesCS3B02G607725	-	3B:826127601-826128868	8_6_20	10_1_20	OK	0.101454	0.311853	1.62005	3.07386	2.01488	0.00215	0.0299693	yes
TraesCS3A02G156000	TraesCS3A02G156000	-	3A:149985636-149987807	8_6_20	10_1_20	OK	0.273881	0.840571	1.61782	3.06911	1.85487	0.00425	0.0466295	yes
TraesCS6B02G246800	TraesCS6B02G246800	-	6B:439076177-439077250	8_6_20	10_1_20	OK	2.73133	8.37667	1.61677	3.06688	2.48402	5e-05	0.00195252	yes
TraesCS1A02G407800	TraesCS1A02G407800	-	1A:570153571-570155654	8_6_20	10_1_20	OK	1.02451	3.1371	1.6145	3.06205	2.66096	5e-05	0.00195252	yes
TraesCS3D02G189900	TraesCS3D02G189900	-	3D:177777631-177779983	8_6_20	10_1_20	OK	5.96383	18.2566	1.61411	3.06123	3.35655	5e-05	0.00195252	yes
TraesCS2D02G448300	TraesCS2D02G448300	-	2D:558109398-558113994	8_6_20	10_1_20	OK	0.191505	0.586039	1.61362	3.06019	2.11087	0.00095	0.0174124	yes
TraesCS1B02G396900	TraesCS1B02G396900	-	1B:628602388-628604766	8_6_20	10_1_20	OK	0.288164	0.881022	1.61229	3.05737	2.46023	0.0001	0.00338757	yes
TraesCS6D02G297800	TraesCS6D02G297800	-	6D:408693057-408694378	8_6_20	10_1_20	OK	0.759237	2.32123	1.61227	3.05733	2.4533	0.0003	0.00778913	yes
TraesCS7B02G079100	TraesCS7B02G079100	-	7B:89204101-89207299	8_6_20	10_1_20	OK	0.799912	2.4443	1.61151	3.05572	2.70846	5e-05	0.00195252	yes
TraesCS1B02G220600	TraesCS1B02G220600	-	1B:397666793-397670250	8_6_20	10_1_20	OK	0.140105	0.428093	1.61141	3.0555	2.20591	0.0018	0.0266256	yes
TraesCS5D02G270100	TraesCS5D02G270100	-	5D:373774957-373776575	8_6_20	10_1_20	OK	0.223663	0.68291	1.61037	3.0533	2.02431	0.00355	0.0414243	yes
TraesCS2A02G565700	TraesCS2A02G565700	-	2A:765138702-765141326	8_6_20	10_1_20	OK	0.422218	1.28899	1.61018	3.0529	2.17251	0.0009	0.0168092	yes
TraesCS6B02G073600	TraesCS6B02G073600	-	6B:49984315-49986442	8_6_20	10_1_20	OK	2.18942	6.68257	1.60986	3.05222	2.98061	5e-05	0.00195252	yes
TraesCS3A02G078400	TraesCS3A02G078400	-	3A:50726168-50728191	8_6_20	10_1_20	OK	1.1357	3.46536	1.60943	3.05131	2.8351	5e-05	0.00195252	yes
TraesCS2D02G208100	TraesCS2D02G208100	-	2D:162156455-162160910	8_6_20	10_1_20	OK	0.421697	1.28645	1.60911	3.05064	2.71278	5e-05	0.00195252	yes
TraesCS3B02G238100	TraesCS3B02G238100	-	3B:373285221-373285952	8_6_20	10_1_20	OK	0.601128	1.83341	1.60878	3.04994	1.8175	0.0045	0.0484203	yes
TraesCS4B02G174300	TraesCS4B02G174300	-	4B:382206178-382210813	8_6_20	10_1_20	OK	0.321309	0.979941	1.60873	3.04983	2.81511	5e-05	0.00195252	yes
TraesCS7A02G478000	TraesCS7A02G478000	-	7A:671305677-671310622	8_6_20	10_1_20	OK	0.592329	1.80607	1.60839	3.04911	2.29857	0.0004	0.00961143	yes
TraesCS2A02G104300	TraesCS2A02G104300	-	2A:57821659-57824236	8_6_20	10_1_20	OK	0.593293	1.80772	1.60736	3.04694	2.33652	0.00045	0.0104244	yes
TraesCS1A02G437000	TraesCS1A02G437000	-	1A:586918674-586920588	8_6_20	10_1_20	OK	0.151471	0.461304	1.60668	3.0455	1.97195	0.0024	0.0321268	yes
TraesCS4A02G447600	TraesCS4A02G447600	-	4A:714437042-714442330	8_6_20	10_1_20	OK	0.17912	0.545468	1.60657	3.04527	2.88623	5e-05	0.00195252	yes
TraesCS6A02G284500	TraesCS6A02G284500	-	6A:516154648-516157014	8_6_20	10_1_20	OK	0.563916	1.71568	1.60523	3.04244	1.81599	0.00375	0.0429972	yes
TraesCS4B02G353800	TraesCS4B02G353800	-	4B:645428027-645431545	8_6_20	10_1_20	OK	0.370763	1.12788	1.60505	3.04206	2.3028	0.0002	0.00573693	yes
TraesCS7D02G073100	TraesCS7D02G073100	-	7D:42835937-42838577	8_6_20	10_1_20	OK	0.201338	0.612259	1.60452	3.04095	1.88016	0.00345	0.0406085	yes
TraesCS4A02G336400	TraesCS4A02G336400	-	4A:618619930-618627981	8_6_20	10_1_20	OK	0.161156	0.489971	1.60424	3.04036	2.32908	0.00065	0.0133565	yes
TraesCS6D02G082300	TraesCS6D02G082300	-	6D:47660441-47668166	8_6_20	10_1_20	OK	0.872568	2.65268	1.60411	3.04008	3.59814	5e-05	0.00195252	yes
TraesCS1B02G131700	TraesCS1B02G131700	-	1B:165064560-165065394	8_6_20	10_1_20	OK	3.26861	9.92434	1.60229	3.03625	2.82874	5e-05	0.00195252	yes
TraesCS2D02G527400	TraesCS2D02G527400	-	2D:615120078-615120787	8_6_20	10_1_20	OK	1.03223	3.13114	1.60092	3.03337	2.18482	0.0006	0.0126379	yes
TraesCS7D02G218100	TraesCS7D02G218100	-	7D:178698829-178703619	8_6_20	10_1_20	OK	0.144602	0.438571	1.60072	3.03295	2.72397	0.0001	0.00338757	yes
TraesCS7D02G358400	TraesCS7D02G358400	-	7D:461256299-461260283	8_6_20	10_1_20	OK	0.176696	0.535572	1.59981	3.03103	2.71431	5e-05	0.00195252	yes
TraesCS5D02G057000	TraesCS5D02G057000	-	5D:52604963-52619028	8_6_20	10_1_20	OK	0.107243	0.324969	1.59942	3.03021	2.33036	0.0005	0.0112155	yes
TraesCS7A02G103400	TraesCS7A02G103400	-	7A:63366410-63367907	8_6_20	10_1_20	OK	0.189189	0.572785	1.59817	3.02759	2.13414	0.0015	0.0234177	yes
TraesCS2A02G329000	TraesCS2A02G329000	-	2A:561022541-561026269	8_6_20	10_1_20	OK	0.565931	1.71278	1.59764	3.02648	2.63816	5e-05	0.00195252	yes
TraesCS2A02G317300	TraesCS2A02G317300	-	2A:542686654-542691641	8_6_20	10_1_20	OK	0.884296	2.67248	1.59558	3.02216	2.79362	5e-05	0.00195252	yes
TraesCS4D02G310900	TraesCS4D02G310900	-	4D:477863832-477866489	8_6_20	10_1_20	OK	0.120384	0.363633	1.59484	3.02061	2.06161	0.00215	0.0299693	yes
TraesCS3D02G194600	TraesCS3D02G194600	-	3D:186608395-186614841	8_6_20	10_1_20	OK	0.26542	0.801056	1.59363	3.01808	2.31646	0.00035	0.00873179	yes
TraesCS5A02G253800	TraesCS5A02G253800	-	5A:469895500-469897872	8_6_20	10_1_20	OK	1.71126	5.16342	1.59327	3.01732	2.71685	5e-05	0.00195252	yes
TraesCS5A02G229700	TraesCS5A02G229700	-	5A:445203252-445209839	8_6_20	10_1_20	OK	0.739	2.2287	1.59256	3.01584	3.31993	5e-05	0.00195252	yes
TraesCS3A02G168100	TraesCS3A02G168100	-	3A:175237608-175240369	8_6_20	10_1_20	OK	0.462992	1.39393	1.5901	3.0107	2.47517	0.00015	0.00462997	yes
TraesCS2D02G538500	TraesCS2D02G538500	-	2D:619572150-619577236	8_6_20	10_1_20	OK	0.216709	0.652384	1.58996	3.01041	2.79116	5e-05	0.00195252	yes
TraesCS1A02G203700	TraesCS1A02G203700	-	1A:365507409-365508980	8_6_20	10_1_20	OK	0.63049	1.89787	1.58983	3.01014	1.92503	0.0011	0.0191918	yes
TraesCS2B02G164300	TraesCS2B02G164300	-	2B:136617830-136624453	8_6_20	10_1_20	OK	0.278801	0.838977	1.5894	3.00924	3.02922	5e-05	0.00195252	yes
TraesCS3B02G392100	TraesCS3B02G392100	-	3B:617681659-617683373	8_6_20	10_1_20	OK	1.32995	4.00012	1.58867	3.00772	2.66004	5e-05	0.00195252	yes
TraesCS3D02G219100	TraesCS3D02G219100	-	3D:298353061-298359835	8_6_20	10_1_20	OK	0.58409	1.75622	1.58821	3.00676	2.17202	0.0007	0.0140555	yes
TraesCS5D02G142300	TraesCS5D02G142300	-	5D:228248641-228263676	8_6_20	10_1_20	OK	1.91066	5.74286	1.58769	3.00568	3.49696	5e-05	0.00195252	yes
TraesCS1D02G102100	TraesCS1D02G102100	-	1D:90581034-90582481	8_6_20	10_1_20	OK	0.213169	0.640414	1.587	3.00424	1.96859	0.0012	0.0202368	yes
TraesCS3A02G330300	TraesCS3A02G330300	-	3A:574996236-574998913	8_6_20	10_1_20	OK	0.307859	0.924839	1.58693	3.00409	2.30136	0.0006	0.0126379	yes
TraesCS3D02G025100	TraesCS3D02G025100	-	3D:8499402-8509170	8_6_20	10_1_20	OK	1.14314	3.43273	1.58636	3.00291	3.30642	5e-05	0.00195252	yes
TraesCS1A02G395100	TraesCS1A02G395100	-	1A:560878503-560882077	8_6_20	10_1_20	OK	0.154055	0.462595	1.58631	3.0028	1.8733	0.00345	0.0406085	yes
TraesCS5B02G422800	TraesCS5B02G422800	-	5B:598657416-598661018	8_6_20	10_1_20	OK	0.156607	0.469942	1.58534	3.00079	2.34935	0.00025	0.00677909	yes
TraesCS2B02G516700	TraesCS2B02G516700	-	2B:711723784-711727892	8_6_20	10_1_20	OK	7.62813	22.8699	1.58405	2.9981	3.35748	5e-05	0.00195252	yes
TraesCS2A02G306800	TraesCS2A02G306800	-	2A:527701257-527702564	8_6_20	10_1_20	OK	0.421635	1.26353	1.5834	2.99675	2.1886	0.00105	0.018582	yes
TraesCS6B02G344800	TraesCS6B02G344800	-	6B:607123251-607125748	8_6_20	10_1_20	OK	0.206308	0.617669	1.58203	2.99391	2.29464	0.0008	0.0154281	yes
TraesCS7B02G326100	TraesCS7B02G326100	-	7B:579482146-579487089	8_6_20	10_1_20	OK	0.289333	0.866042	1.5817	2.99322	2.56779	5e-05	0.00195252	yes
TraesCS6D02G296200	TraesCS6D02G296200	-	6D:407522647-407524013	8_6_20	10_1_20	OK	2.78705	8.34086	1.58146	2.99273	2.54297	5e-05	0.00195252	yes
TraesCS5B02G095800	TraesCS5B02G095800	-	5B:126294334-126299544	8_6_20	10_1_20	OK	0.279224	0.835144	1.5806	2.99094	2.61799	5e-05	0.00195252	yes
TraesCS4D02G052500	TraesCS4D02G052500	-	4D:28836684-28841108	8_6_20	10_1_20	OK	7.9343	23.7305	1.58057	2.99088	3.37575	5e-05	0.00195252	yes
TraesCS2D02G388000	TraesCS2D02G388000	-	2D:493199467-493201805	8_6_20	10_1_20	OK	0.197259	0.589961	1.58053	2.9908	1.9419	0.00335	0.0399091	yes
TraesCS6D02G296100	TraesCS6D02G296100	-	6D:407469586-407471128	8_6_20	10_1_20	OK	2.90291	8.6645	1.57762	2.98477	3.16433	5e-05	0.00195252	yes
TraesCS3D02G239900	TraesCS3D02G239900	-	3D:332326420-332327014	8_6_20	10_1_20	OK	1.89297	5.64683	1.57679	2.98305	1.81843	0.00375	0.0429972	yes
TraesCS3D02G296800	TraesCS3D02G296800	-	3D:410541665-410544048	8_6_20	10_1_20	OK	1.03622	3.09082	1.57666	2.98279	2.71335	5e-05	0.00195252	yes
TraesCS3D02G021600	TraesCS3D02G021600	-	3D:7102511-7107200	8_6_20	10_1_20	OK	0.26235	0.782523	1.57664	2.98274	2.34638	0.00015	0.00462997	yes
TraesCS7B02G353800	TraesCS7B02G353800	-	7B:611612689-611620327	8_6_20	10_1_20	OK	0.287255	0.856773	1.57658	2.98262	3.40635	5e-05	0.00195252	yes
TraesCS4A02G190800	TraesCS4A02G190800	-	4A:469512052-469515992	8_6_20	10_1_20	OK	1.01375	3.02282	1.57619	2.98181	2.91809	5e-05	0.00195252	yes
TraesCS5A02G002400	TraesCS5A02G002400	-	5A:2081879-2086130	8_6_20	10_1_20	OK	0.376189	1.12089	1.57512	2.9796	2.73315	5e-05	0.00195252	yes
TraesCS7D02G208700	TraesCS7D02G208700	-	7D:166926632-166928021	8_6_20	10_1_20	OK	0.572337	1.70479	1.57466	2.97865	1.87403	0.00255	0.0334102	yes
TraesCS3D02G464600	TraesCS3D02G464600	-	3D:568493673-568497001	8_6_20	10_1_20	OK	0.158779	0.472824	1.57428	2.97787	2.16933	0.00095	0.0174124	yes
TraesCS4A02G109900	TraesCS4A02G109900	-	4A:133453277-133457252	8_6_20	10_1_20	OK	2.13459	6.35042	1.57289	2.975	3.01602	5e-05	0.00195252	yes
TraesCS2D02G091400	TraesCS2D02G091400	-	2D:43369632-43377942	8_6_20	10_1_20	OK	1.15578	3.43842	1.57288	2.97498	3.49679	5e-05	0.00195252	yes
TraesCS3A02G458400	TraesCS3A02G458400	-	3A:695531915-695533161	8_6_20	10_1_20	OK	0.841294	2.50185	1.57231	2.9738	2.18736	0.0008	0.0154281	yes
TraesCS7A02G180800	TraesCS7A02G180800	-	7A:135006111-135008690	8_6_20	10_1_20	OK	0.795283	2.36315	1.57117	2.97146	2.40512	0.0002	0.00573693	yes
TraesCS6D02G291900	TraesCS6D02G291900	-	6D:402490264-402497855	8_6_20	10_1_20	OK	0.391494	1.1628	1.57054	2.97016	3.20794	5e-05	0.00195252	yes
TraesCS3B02G091900	TraesCS3B02G091900	-	3B:61048078-61052327	8_6_20	10_1_20	OK	0.173093	0.513483	1.56877	2.96652	2.16919	0.00055	0.0119401	yes
TraesCS5B02G361000	TraesCS5B02G361000	-	5B:540746305-540748560	8_6_20	10_1_20	OK	0.726831	2.15371	1.56713	2.96315	2.57603	5e-05	0.00195252	yes
TraesCS3A02G484600	TraesCS3A02G484600	-	3A:714289918-714291827	8_6_20	10_1_20	OK	0.881779	2.61282	1.56712	2.96313	2.20186	0.00065	0.0133565	yes
TraesCS7D02G445200	TraesCS7D02G445200	-	7D:566132957-566134105	8_6_20	10_1_20	OK	1.09638	3.24835	1.56696	2.9628	2.36696	0.0002	0.00573693	yes
TraesCS6A02G027400	TraesCS6A02G027400	-	6A:13806564-13809820	8_6_20	10_1_20	OK	0.336041	0.995098	1.5662	2.96124	2.8404	5e-05	0.00195252	yes
TraesCS6B02G247500	TraesCS6B02G247500	-	6B:440774689-440787507	8_6_20	10_1_20	OK	0.160678	0.475723	1.56595	2.96072	2.48166	0.0002	0.00573693	yes
TraesCS6B02G256200	TraesCS6B02G256200	-	6B:460206605-460209974	8_6_20	10_1_20	OK	0.601698	1.77955	1.5644	2.95754	2.42034	0.0001	0.00338757	yes
TraesCS6D02G325100	TraesCS6D02G325100	-	6D:431304320-431315159	8_6_20	10_1_20	OK	4.91286	14.5159	1.563	2.95468	3.8028	5e-05	0.00195252	yes
TraesCS1D02G162100	TraesCS1D02G162100	-	1D:230212832-230219968	8_6_20	10_1_20	OK	0.131007	0.386792	1.56191	2.95244	2.18712	0.0008	0.0154281	yes
TraesCS7A02G564900	TraesCS7A02G564900	-	7A:734353853-734365963	8_6_20	10_1_20	OK	0.947916	2.79662	1.56086	2.9503	3.77718	5e-05	0.00195252	yes
TraesCS5A02G551500	TraesCS5A02G551500	-	5A:704972506-704975752	8_6_20	10_1_20	OK	2.85492	8.42234	1.56077	2.95011	3.3044	5e-05	0.00195252	yes
TraesCS3A02G229000	TraesCS3A02G229000	-	3A:428568595-428570515	8_6_20	10_1_20	OK	0.330203	0.972311	1.55807	2.9446	1.90165	0.00225	0.0308155	yes
TraesCS7A02G111100	TraesCS7A02G111100	-	7A:68041907-68046944	8_6_20	10_1_20	OK	0.396921	1.16725	1.55619	2.94076	3.23357	5e-05	0.00195252	yes
TraesCS6B02G168300	TraesCS6B02G168300	-	6B:178271885-178274391	8_6_20	10_1_20	OK	0.415445	1.2216	1.55604	2.94046	2.48416	0.0002	0.00573693	yes
TraesCS1B02G285900	TraesCS1B02G285900	-	1B:497273206-497275440	8_6_20	10_1_20	OK	0.244517	0.718642	1.55534	2.93903	1.92193	0.0022	0.0303889	yes
TraesCS3D02G501400	TraesCS3D02G501400	-	3D:590305937-590309917	8_6_20	10_1_20	OK	0.189783	0.557753	1.55528	2.93891	2.44432	0.0002	0.00573693	yes
TraesCS1B02G181300	TraesCS1B02G181300	-	1B:327957705-327962676	8_6_20	10_1_20	OK	0.639604	1.87941	1.55503	2.9384	2.78033	5e-05	0.00195252	yes
TraesCS5D02G226900	TraesCS5D02G226900	-	5D:334969092-334969881	8_6_20	10_1_20	OK	2.40775	7.07411	1.55486	2.93805	2.26447	0.0004	0.00961143	yes
TraesCS5A02G524500	TraesCS5A02G524500	-	5A:685012581-685014279	8_6_20	10_1_20	OK	1.67619	4.92463	1.55483	2.93799	2.18921	0.00075	0.0147232	yes
TraesCS5D02G373600	TraesCS5D02G373600	-	5D:447105740-447108508	8_6_20	10_1_20	OK	0.182368	0.535506	1.55405	2.9364	2.67378	0.00015	0.00462997	yes
TraesCS2B02G343400	TraesCS2B02G343400	-	2B:489031505-489032091	8_6_20	10_1_20	OK	0.899649	2.64091	1.5536	2.93549	1.8926	0.0024	0.0321268	yes
TraesCS4D02G359900	TraesCS4D02G359900	-	4D:507119356-507119950	8_6_20	10_1_20	OK	7.45313	21.875	1.55336	2.935	2.50332	5e-05	0.00195252	yes
TraesCS5B02G558100	TraesCS5B02G558100	-	5B:705617248-705621945	8_6_20	10_1_20	OK	0.452417	1.32671	1.55213	2.9325	2.14583	0.00045	0.0104244	yes
TraesCS5D02G004600	TraesCS5D02G004600	-	5D:3635822-3640034	8_6_20	10_1_20	OK	0.290081	0.84918	1.54962	2.9274	2.57455	0.0001	0.00338757	yes
TraesCS6B02G188300	TraesCS6B02G188300	-	6B:216690134-216692992	8_6_20	10_1_20	OK	1.98299	5.79982	1.54833	2.92478	3.05735	5e-05	0.00195252	yes
TraesCS2D02G525900	TraesCS2D02G525900	-	2D:614643667-614645049	8_6_20	10_1_20	OK	1.36862	4.00288	1.54832	2.92476	2.56214	5e-05	0.00195252	yes
[truncated: 4,713 more rows]

## Sheet: Trimmed DEGs
test_id	gene_id	gene	locus	sample_1	sample_2	status	value_1	value_2	log2(fold_change)	FoldChange	test_stat	p_value	q_value	significant	abs(log2(FC))
[truncated: 648 more rows]
