# Supplementary material for: Carbohydrate Accumulation and Differential Transcript Expression in Winter Wheat Lines with Different Levels of Snow Mold and Freezing Tolerance after Cold Treatment
Source: Plants (Basel). 2020 Oct 23;9(11):1416. doi: 10.3390/plants9111416 (PMC7690702; doi:10.3390/plants9111416)
Supplement: Supplementary file 1 [file plants-09-01416-s001.zip › supplementalFiles/expressionData/originalData/DEGs for FUNCE.txt]

DEGs	Module
TraesCS7B02G320500	8.6.20-8.6.74
TraesCS6B02G307800	8.6.20-8.6.74
TraesCS2D02G495800	8.6.20-8.6.74
TraesCS2D02G493500	8.6.20-8.6.74
TraesCS5A02G273200	8.6.20-8.6.74
TraesCS6B02G258000	8.6.20-8.6.74
TraesCS1A02G314800	8.6.20-8.6.74
TraesCS6B02G385200	8.6.20-8.6.74
TraesCS6B02G432200	8.6.20-8.6.74
TraesCS6B02G190900	8.6.20-8.6.74
TraesCS6B02G327700	8.6.20-8.6.74
TraesCS6B02G259600	8.6.20-8.6.74
TraesCS7A02G053800	8.6.20-8.6.74
TraesCS5D02G041100	8.6.20-8.6.74
TraesCS6B02G219300	8.6.20-8.6.74
TraesCSU02G034700	8.6.20-8.6.74
TraesCS7D02G110800	8.6.20-8.6.74
TraesCS1B02G474100	8.6.20-8.6.74
TraesCS2D02G478200	8.6.20-8.6.74
TraesCS5B02G552300	8.6.20-8.6.74
TraesCS7A02G160900	8.6.20-8.6.74
TraesCS4A02G461800	8.6.20-8.6.74
TraesCS6B02G277900	8.6.20-8.6.74
TraesCS6B02G400300	8.6.20-8.6.74
TraesCS6B02G334300	8.6.20-8.6.74
TraesCS2D02G466400	8.6.20-8.6.74
TraesCS6B02G449100	8.6.20-8.6.74
TraesCS7D02G035800	8.6.20-8.6.74
TraesCS6B02G318200	8.6.20-8.6.74
TraesCS1B02G207100	8.6.20-8.6.74
TraesCS6B02G231400	8.6.20-8.6.74
TraesCS3B02G456000	8.6.20-8.6.74
TraesCS5B02G141200	8.6.20-8.6.74
TraesCS5B02G514000	8.6.20-8.6.74
TraesCS7B02G474800	8.6.20-8.6.74
TraesCS2D02G488200	8.6.20-8.6.74
TraesCS2B02G624200	8.6.20-8.6.74
TraesCS4A02G189700	8.6.20-8.6.74
TraesCS5B02G454200	8.6.20-8.6.74
TraesCS6B02G471700	8.6.20-8.6.74
TraesCS7D02G089100	8.6.20-8.6.74
TraesCS6B02G265800	8.6.20-8.6.74
TraesCS2D02G517600	8.6.20-8.6.74
TraesCS2D02G518100	8.6.20-8.6.74
TraesCS6B02G304800	8.6.20-8.6.74
TraesCS6B02G291300	8.6.20-8.6.74
TraesCS7D02G498300	8.6.20-8.6.74
TraesCS6B02G098300	8.6.20-8.6.74
TraesCS6B02G389300	8.6.20-8.6.74
TraesCS2D02G520400	8.6.20-8.6.74
TraesCS2A02G238200	8.6.20-8.6.74
TraesCS6B02G051000	8.6.20-8.6.74
TraesCS7A02G021800	8.6.20-8.6.74
TraesCS5A02G220200	8.6.20-8.6.74
TraesCS7A02G460000	8.6.20-8.6.74
TraesCS2D02G480700	8.6.20-8.6.74
TraesCS6B02G265700	8.6.20-8.6.74
TraesCS2D02G507800	8.6.20-8.6.74
TraesCS2D02G473300	8.6.20-8.6.74
TraesCS7D02G192900	8.6.20-8.6.74
TraesCS3A02G444600	8.6.20-8.6.74
TraesCS1A02G303200	8.6.20-8.6.74
TraesCS7B02G008900	8.6.20-8.6.74
TraesCS6B02G224700	8.6.20-8.6.74
TraesCS2B02G050300	8.6.20-8.6.74
TraesCS5A02G328800	8.6.20-8.6.74
TraesCS6B02G067200	8.6.20-8.6.74
TraesCS6B02G233800	8.6.20-8.6.74
TraesCS2D02G481800	8.6.20-8.6.74
TraesCS1A02G150800	8.6.20-8.6.74
TraesCS6B02G472900	8.6.20-8.6.74
TraesCS6B02G363500	8.6.20-8.6.74
TraesCS5D02G158300	8.6.20-8.6.74
TraesCS5A02G531300	8.6.20-8.6.74
TraesCS2B02G626600	8.6.20-8.6.74
TraesCS4B02G010100	8.6.20-8.6.74
TraesCS5B02G368300	8.6.20-8.6.74
TraesCS7A02G015800	8.6.20-8.6.74
TraesCS2A02G255500	8.6.20-8.6.74
TraesCS6B02G228600	8.6.20-8.6.74
TraesCS6B02G290000	8.6.20-8.6.74
TraesCS6B02G244100	8.6.20-8.6.74
TraesCS7B02G020200	8.6.20-8.6.74
TraesCS6B02G362900	8.6.20-8.6.74
TraesCS6B02G301100	8.6.20-8.6.74
TraesCS3B02G235200	8.6.20-8.6.74
TraesCS2D02G522600	8.6.20-8.6.74
TraesCS7A02G025100	8.6.20-8.6.74
TraesCS2D02G481400	8.6.20-8.6.74
TraesCS3A02G053000	8.6.20-8.6.74
TraesCS4A02G475400	8.6.20-8.6.74
TraesCS6B02G294700	8.6.20-8.6.74
TraesCS1B02G309000	8.6.20-8.6.74
TraesCS2A02G409500	8.6.20-8.6.74
TraesCS6B02G160200	8.6.20-8.6.74
TraesCSU02G084300	8.6.20-8.6.74
TraesCS4D02G006000	8.6.20-8.6.74
TraesCS6B02G205000	8.6.20-8.6.74
TraesCS7A02G169900	8.6.20-8.6.74
TraesCS6B02G280500	8.6.20-8.6.74
TraesCS4B02G300900	8.6.20-8.6.74
TraesCS6A02G284600	8.6.20-8.6.74
TraesCS6B02G247800	8.6.20-8.6.74
TraesCS6B02G271500	8.6.20-8.6.74
TraesCS6B02G253100	8.6.20-8.6.74
TraesCSU02G166100	8.6.20-8.6.74
TraesCS6B02G448900	8.6.20-8.6.74
TraesCS2D02G485700	8.6.20-8.6.74
TraesCS5D02G149600	8.6.20-8.6.74
TraesCS6B02G406100	8.6.20-8.6.74
TraesCS6B02G349200	8.6.20-8.6.74
TraesCS6B02G387900	8.6.20-8.6.74
TraesCS2B02G617000	8.6.20-8.6.74
TraesCS7A02G555400	8.6.20-8.6.74
TraesCS6B02G013100	8.6.20-8.6.74
TraesCS6B02G076300	8.6.20-8.6.74
TraesCS7D02G089200	8.6.20-8.6.74
TraesCS3D02G538500	8.6.20-8.6.74
TraesCS3B02G291000	8.6.20-8.6.74
TraesCSU02G037600	8.6.20-8.6.74
TraesCS7A02G115906	8.6.20-8.6.74
TraesCS1B02G205500	8.6.20-8.6.74
TraesCS2D02G506400	8.6.20-8.6.74
TraesCS6B02G386500	8.6.20-8.6.74
TraesCS3B02G610100	8.6.20-8.6.74
TraesCSU02G031300	8.6.20-8.6.74
TraesCS3D02G416000	8.6.20-8.6.74
TraesCS6B02G264900	8.6.20-8.6.74
TraesCS4D02G201300	8.6.20-8.6.74
TraesCS6B02G345500	8.6.20-8.6.74
TraesCS5A02G527100	8.6.20-8.6.74
TraesCS1A02G335800	8.6.20-8.6.74
TraesCS7A02G159200	8.6.20-8.6.74
TraesCSU02G020400	8.6.20-8.6.74
TraesCS2D02G468800	8.6.20-8.6.74
TraesCS4A02G327100	8.6.20-8.6.74
TraesCSU02G030000	8.6.20-8.6.74
TraesCS5A02G535200	8.6.20-8.6.74
TraesCS1A02G283900	8.6.20-8.6.74
TraesCS6B02G018500	8.6.20-8.6.74
TraesCS4A02G309600	8.6.20-8.6.74
TraesCS6D02G054800	8.6.20-8.6.74
TraesCS6B02G063800	8.6.20-8.6.74
TraesCS2D02G519100	8.6.20-8.6.74
TraesCS4B02G010000	8.6.20-8.6.74
TraesCS3B02G153500	8.6.20-8.6.74
TraesCS2D02G511600	8.6.20-8.6.74
TraesCS1B02G009800	8.6.20-8.6.74
TraesCS6D02G398700	8.6.20-8.6.74
TraesCS2D02G481000	8.6.20-8.6.74
TraesCS6B02G377100	8.6.20-8.6.74
TraesCS2D02G523300	8.6.20-8.6.74
TraesCS3D02G436900	8.6.20-8.6.74
TraesCS5D02G526800	8.6.20-8.6.74
TraesCS5B02G451800	8.6.20-8.6.74
TraesCS7A02G410400	8.6.20-8.6.74
TraesCS7B02G483700	8.6.20-8.6.74
TraesCS2D02G493100	8.6.20-8.6.74
TraesCS1B02G168400	8.6.20-8.6.74
TraesCS2D02G471900	8.6.20-8.6.74
TraesCS6B02G018700	8.6.20-8.6.74
TraesCS1D02G029100	8.6.20-8.6.74
TraesCS6B02G018900	8.6.20-8.6.74
TraesCS2D02G510600	8.6.20-8.6.74
TraesCS6D02G015100	8.6.20-8.6.74
TraesCS2D02G590700	8.6.20-8.6.74
TraesCS6B02G407100	8.6.20-8.6.74
TraesCS7A02G021700	8.6.20-8.6.74
TraesCS6B02G350500	8.6.20-8.6.74
TraesCSU02G029800	8.6.20-8.6.74
TraesCS6B02G414000	8.6.20-8.6.74
TraesCS5B02G549500	8.6.20-8.6.74
TraesCS6B02G406300	8.6.20-8.6.74
TraesCS2D02G500700	8.6.20-8.6.74
TraesCS3B02G606500	8.6.20-8.6.74
TraesCS2B02G626100	8.6.20-8.6.74
TraesCS2D02G467600	8.6.20-8.6.74
TraesCSU02G066700	8.6.20-8.6.74
TraesCS2A02G370500	8.6.20-8.6.74
TraesCS5B02G552200	8.6.20-8.6.74
TraesCS7B02G017000	8.6.20-8.6.74
TraesCS7A02G039200	8.6.20-8.6.74
TraesCS6B02G281900	8.6.20-8.6.74
TraesCS6B02G002300	8.6.20-8.6.74
TraesCS5B02G550900	8.6.20-8.6.74
TraesCS2D02G490300	8.6.20-8.6.74
TraesCS2D02G499800	8.6.20-8.6.74
TraesCS3B02G579600	8.6.20-8.6.74
TraesCS2D02G511700	8.6.20-8.6.74
TraesCS6B02G400500	8.6.20-8.6.74
TraesCS4B02G291900	8.6.20-8.6.74
TraesCS2D02G501700	8.6.20-8.6.74
TraesCS7B02G391700	8.6.20-8.6.74
TraesCS2B02G041200	8.6.20-8.6.74
TraesCS2D02G506200	8.6.20-8.6.74
TraesCS2A02G288800	8.6.20-8.6.74
TraesCS6B02G044600	8.6.20-8.6.74
TraesCS2D02G517700	8.6.20-8.6.74
TraesCS5B02G010500	8.6.20-8.6.74
TraesCS2D02G491600	8.6.20-8.6.74
TraesCS4A02G307400	8.6.20-8.6.74
TraesCS2D02G482100	8.6.20-8.6.74
TraesCS2B02G048400	8.6.20-8.6.74
TraesCS2D02G515400	8.6.20-8.6.74
TraesCSU02G243700	8.6.20-8.6.74
TraesCS6B02G424200	8.6.20-8.6.74
TraesCS7D02G031000	8.6.20-8.6.74
TraesCS6B02G272300	8.6.20-8.6.74
TraesCS7B02G038100	8.6.20-8.6.74
TraesCS2B02G075800	8.6.20-8.6.74
TraesCS2D02G483500	8.6.20-8.6.74
TraesCS5D02G372300	8.6.20-8.6.74
TraesCS3B02G220000	8.6.20-8.6.74
TraesCS4A02G393200	8.6.20-8.6.74
TraesCS5B02G536200	8.6.20-8.6.74
TraesCSU02G030100	8.6.20-8.6.74
TraesCS2B02G287000	8.6.20-8.6.74
TraesCS5A02G363200	8.6.20-8.6.74
TraesCS5B02G536700	8.6.20-8.6.74
TraesCS5B02G322300	8.6.20-8.6.74
TraesCS5D02G377800	8.6.20-8.6.74
TraesCS2D02G482000	8.6.20-8.6.74
TraesCS2B02G569000	8.6.20-8.6.74
TraesCS7B02G193400	8.6.20-8.6.74
TraesCS2D02G522500	8.6.20-8.6.74
TraesCS5B02G549400	8.6.20-8.6.74
TraesCS2D02G440500	8.6.20-8.6.74
TraesCS5B02G527800	8.6.20-8.6.74
TraesCS4A02G303900	8.6.20-8.6.74
TraesCS6B02G406200	8.6.20-8.6.74
TraesCS1D02G029000	8.6.20-8.6.74
TraesCS1B02G175100	8.6.20-8.6.74
TraesCS6A02G047500	8.6.20-8.6.74
TraesCS2B02G084200	8.6.20-8.6.74
TraesCS2B02G000600	8.6.20-8.6.74
TraesCS2A02G235700	8.6.20-8.6.74
TraesCS6B02G419200	8.6.20-8.6.74
TraesCSU02G243200	8.6.20-8.6.74
TraesCS3B02G283600	8.6.20-8.6.74
TraesCS7D02G228100	8.6.20-8.6.74
TraesCS2D02G474000	8.6.20-8.6.74
TraesCS3B02G594700	8.6.20-8.6.74
TraesCS2B02G615500	8.6.20-8.6.74
TraesCS7A02G226300	8.6.20-8.6.74
TraesCS1D02G029900	8.6.20-8.6.74
TraesCS5B02G550800	8.6.20-8.6.74
TraesCS7B02G193300	8.6.20-8.6.74
TraesCS1D02G030000	8.6.20-8.6.74
TraesCS6B02G002800	8.6.20-8.6.74
TraesCS3B02G291600	8.6.20-8.6.74
TraesCS7A02G039400	8.6.20-8.6.74
TraesCS2B02G075400	8.6.20-8.6.74
TraesCS3B02G152200	8.6.20-8.6.74
TraesCS2B02G075300	8.6.20-8.6.74
TraesCS6B02G318600	8.6.20-8.6.74
TraesCSU02G102200	8.6.20-8.6.74
TraesCS6B02G409900	8.6.20-8.6.74
TraesCS6B02G308300	8.6.20-8.6.74
TraesCS6B02G362200	8.6.20-8.6.74
TraesCS6B02G286500	8.6.20-8.6.74
TraesCS6B02G342100	8.6.20-8.6.74
TraesCS1D02G029200	8.6.20-8.6.74
TraesCS4B02G312200	8.6.20-8.6.74
TraesCS6A02G180600	8.6.20-8.6.74
TraesCS5B02G373300	8.6.20-8.6.74
TraesCS7D02G043400	8.6.20-8.6.74
TraesCS6D02G260300	8.6.20-8.6.74
TraesCS6B02G330600	8.6.20-8.6.74
TraesCS5B02G312000	8.6.20-8.6.74
TraesCS6B02G227900	8.6.20-8.6.74
TraesCS4A02G333500	8.6.20-8.6.74
TraesCS7B02G482000	8.6.20-8.6.74
TraesCS2A02G513900	8.6.20-8.6.74
TraesCS7B02G360800	8.6.20-8.6.74
TraesCS6B02G456500	8.6.20-8.6.74
TraesCS6B02G158300	8.6.20-8.6.74
TraesCS6B02G271400	8.6.20-8.6.74
TraesCS5A02G379800	8.6.20-8.6.74
TraesCS3B02G002000	8.6.20-8.6.74
TraesCS4B02G129100	8.6.20-8.6.74
TraesCS7D02G119900	8.6.20-8.6.74
TraesCS6B02G253200	8.6.20-8.6.74
TraesCS3B02G298700	8.6.20-8.6.74
TraesCS2D02G498900	8.6.20-8.6.74
TraesCS6B02G226500	8.6.20-8.6.74
TraesCS2D02G480600	8.6.20-8.6.74
TraesCS2A02G046500	8.6.20-8.6.74
TraesCS6B02G280000	8.6.20-8.6.74
TraesCS6B02G432300	8.6.20-8.6.74
TraesCS3D02G437000	8.6.20-8.6.74
TraesCS2A02G287200	8.6.20-8.6.74
TraesCS6B02G297900	8.6.20-8.6.74
TraesCS1D02G012500	8.6.20-8.6.74
TraesCS6B02G022500	8.6.20-8.6.74
TraesCS2D02G464900	8.6.20-8.6.74
TraesCS6D02G164500	8.6.20-8.6.74
TraesCS6B02G424700	8.6.20-8.6.74
TraesCS2B02G047200	8.6.20-8.6.74
TraesCS6B02G469900	8.6.20-8.6.74
TraesCS4A02G309500	8.6.20-8.6.74
TraesCS6B02G141300	8.6.20-8.6.74
TraesCS6B02G275800	8.6.20-8.6.74
TraesCS2D02G500400	8.6.20-8.6.74
TraesCS6D02G015400	8.6.20-8.6.74
TraesCS6B02G387400	8.6.20-8.6.74
TraesCSU02G166000	8.6.20-8.6.74
TraesCS2D02G009200	8.6.20-8.6.74
TraesCS2D02G473700	8.6.20-8.6.74
TraesCS5B02G351200	8.6.20-8.6.74
TraesCS5D02G538600	8.6.20-8.6.74
TraesCS6B02G315400	8.6.20-8.6.74
TraesCS1A02G407600	8.6.20-8.6.74
TraesCS6B02G382000	8.6.20-8.6.74
TraesCS6B02G146600	8.6.20-8.6.74
TraesCS6B02G034200	8.6.20-8.6.74
TraesCS6B02G423200	8.6.20-8.6.74
TraesCS5B02G370600	8.6.20-8.6.74
TraesCS6B02G054100	8.6.20-8.6.74
TraesCS3D02G024900	8.6.20-8.6.74
TraesCS7B02G008600	8.6.20-8.6.74
TraesCS4B02G284300	8.6.20-8.6.74
TraesCS6B02G177600	8.6.20-8.6.74
TraesCS6B02G187700	8.6.20-8.6.74
TraesCS6B02G354300	8.6.20-8.6.74
TraesCS6B02G036100	8.6.20-8.6.74
TraesCSU02G242700	8.6.20-8.6.74
TraesCS3A02G132500	8.6.20-8.6.74
TraesCS7A02G053900	8.6.20-8.6.74
TraesCS3D02G525000	8.6.20-8.6.74
TraesCS2B02G607300	8.6.20-8.6.74
TraesCS1A02G254500	8.6.20-8.6.74
TraesCS2A02G395100	8.6.20-8.6.74
TraesCS6D02G067900	8.6.20-8.6.74
TraesCS4D02G308600	8.6.20-8.6.74
TraesCS7D02G001800	8.6.20-8.6.74
TraesCS2D02G308900	8.6.20-8.6.74
TraesCS2D02G063300	8.6.20-8.6.74
TraesCS7A02G521600	8.6.20-8.6.74
TraesCS2A02G481200	8.6.20-8.6.74
TraesCS7D02G497800	8.6.20-8.6.74
TraesCS6B02G273600	8.6.20-8.6.74
TraesCS2D02G392500	8.6.20-8.6.74
TraesCS6D02G333100	8.6.20-8.6.74
TraesCS3D02G012100	8.6.20-8.6.74
TraesCS3B02G612000	8.6.20-8.6.74
TraesCS2D02G507200	8.6.20-8.6.74
TraesCS1A02G314600	8.6.20-8.6.74
TraesCS2D02G501800	8.6.20-8.6.74
TraesCS2A02G593200	8.6.20-8.6.74
TraesCS6D02G380000	8.6.20-8.6.74
TraesCS6B02G117100	8.6.20-8.6.74
TraesCS6B02G315700	8.6.20-8.6.74
TraesCS2D02G500500	8.6.20-8.6.74
TraesCS6B02G421500	8.6.20-8.6.74
TraesCS6A02G240000	8.6.20-8.6.74
TraesCS6B02G447700	8.6.20-8.6.74
TraesCS2D02G499700	8.6.20-8.6.74
TraesCS2D02G487400	8.6.20-8.6.74
TraesCS7A02G034600	8.6.20-8.6.74
TraesCS6B02G227800	8.6.20-8.6.74
TraesCS6B02G275700	8.6.20-8.6.74
TraesCS6D02G284100	8.6.20-8.6.74
TraesCS2B02G131400	8.6.20-8.6.74
TraesCS5B02G161500	8.6.20-8.6.74
TraesCS2D02G476800	8.6.20-8.6.74
TraesCSU02G031600	8.6.20-8.6.74
TraesCS1A02G273200	8.6.20-8.6.74
TraesCS6B02G280900	8.6.20-8.6.74
TraesCS1D02G192600	8.6.20-8.6.74
TraesCS6B02G111600	8.6.20-8.6.74
TraesCS2A02G286500	8.6.20-8.6.74
TraesCS3B02G179000	8.6.20-8.6.74
TraesCS2B02G284900	8.6.20-8.6.74
TraesCS2D02G110700	8.6.20-8.6.74
TraesCS6B02G357800	8.6.20-8.6.74
TraesCS5D02G017400	8.6.20-8.6.74
TraesCS6B02G113800	8.6.20-8.6.74
TraesCS2D02G500000	8.6.20-8.6.74
TraesCS5B02G525900	8.6.20-8.6.74
TraesCS1D02G042300	8.6.20-8.6.74
TraesCS6B02G306600	8.6.20-8.6.74
TraesCS2D02G473400	8.6.20-8.6.74
TraesCS6B02G288500	8.6.20-8.6.74
TraesCS3D02G155000	8.6.20-8.6.74
TraesCS6B02G243200	8.6.20-8.6.74
TraesCS5D02G403700	8.6.20-8.6.74
TraesCS4B02G364500	8.6.20-8.6.74
TraesCS4B02G262200	8.6.20-8.6.74
TraesCS6B02G257600	8.6.20-8.6.74
TraesCS7D02G497400	8.6.20-8.6.74
TraesCS7A02G159800	8.6.20-8.6.74
TraesCS3B02G360500	8.6.20-8.6.74
TraesCS4B02G291800	8.6.20-8.6.74
TraesCS2B02G615800	8.6.20-8.6.74
TraesCS5A02G038900	8.6.20-8.6.74
TraesCS7A02G046800	8.6.20-8.6.74
TraesCS1D02G147800	8.6.20-8.6.74
TraesCS2A02G002900	8.6.20-8.6.74
TraesCS6B02G274100	8.6.20-8.6.74
TraesCS6B02G022400	8.6.20-8.6.74
TraesCS6B02G377500	8.6.20-8.6.74
TraesCS6B02G392900	8.6.20-8.6.74
TraesCS2D02G492900	8.6.20-8.6.74
TraesCS6B02G136700	8.6.20-8.6.74
TraesCS6B02G245100	8.6.20-8.6.74
TraesCS1A02G314500	8.6.20-8.6.74
TraesCS2D02G481700	8.6.20-8.6.74
TraesCS4A02G094200	8.6.20-8.6.74
TraesCS3B02G282400	8.6.20-8.6.74
TraesCS6B02G381300	8.6.20-8.6.74
TraesCS2D02G523000	8.6.20-8.6.74
TraesCS3D02G132000	8.6.20-8.6.74
TraesCS5A02G142500	8.6.20-8.6.74
TraesCS6B02G133600	8.6.20-8.6.74
TraesCS2B02G617500	8.6.20-8.6.74
TraesCS3B02G003600	8.6.20-8.6.74
TraesCS6B02G261700	8.6.20-8.6.74
TraesCS6B02G294800	8.6.20-8.6.74
TraesCS3A02G444100	8.6.20-8.6.74
TraesCS2D02G287000	8.6.20-8.6.74
TraesCS6B02G227200	8.6.20-8.6.74
TraesCS1D02G047200	8.6.20-8.6.74
TraesCS6A02G046600	8.6.20-8.6.74
TraesCS6B02G393000	8.6.20-8.6.74
TraesCS1B02G435100	8.6.20-8.6.74
TraesCS6B02G185500	8.6.20-8.6.74
TraesCS6D02G224600	8.6.20-8.6.74
TraesCS2B02G604300	8.6.20-8.6.74
TraesCS6B02G395000	8.6.20-8.6.74
TraesCS6B02G387600	8.6.20-8.6.74
TraesCSU02G063800	8.6.20-8.6.74
TraesCS2D02G521500	8.6.20-8.6.74
TraesCS5D02G004900	8.6.20-8.6.74
TraesCSU02G037800	8.6.20-8.6.74
TraesCS2D02G316800	8.6.20-8.6.74
TraesCSU02G038400	8.6.20-8.6.74
TraesCS5B02G366900	8.6.20-8.6.74
TraesCS6B02G273400	8.6.20-8.6.74
TraesCS2D02G465800	8.6.20-8.6.74
TraesCS3D02G496100	8.6.20-8.6.74
TraesCSU02G029500	8.6.20-8.6.74
TraesCS6B02G423100	8.6.20-8.6.74
TraesCS4A02G345700	8.6.20-8.6.74
TraesCS7B02G354800	8.6.20-8.6.74
TraesCS2D02G267200	8.6.20-8.6.74
TraesCS6B02G133000	8.6.20-8.6.74
TraesCS7D02G089600	8.6.20-8.6.74
TraesCS2B02G431100	8.6.20-8.6.74
TraesCS6B02G421800	8.6.20-8.6.74
TraesCS6B02G339600	8.6.20-8.6.74
TraesCS3D02G049300	8.6.20-8.6.74
TraesCS5B02G219400	8.6.20-8.6.74
TraesCS6B02G347200	8.6.20-8.6.74
TraesCS2A02G062700	8.6.20-8.6.74
TraesCS1A02G049600	8.6.20-8.6.74
TraesCS1A02G153000	8.6.20-8.6.74
TraesCS6B02G335300	8.6.20-8.6.74
TraesCS2D02G499200	8.6.20-8.6.74
TraesCS6B02G265000	8.6.20-8.6.74
TraesCS6B02G278200	8.6.20-8.6.74
TraesCS6B02G259500	8.6.20-8.6.74
TraesCS6B02G007400	8.6.20-8.6.74
TraesCS4B02G339600	8.6.20-8.6.74
TraesCS6B02G219400	8.6.20-8.6.74
TraesCS2D02G079500	8.6.20-8.6.74
TraesCS7D02G456900	8.6.20-8.6.74
TraesCS6B02G223300	8.6.20-8.6.74
TraesCS6B02G273500	8.6.20-8.6.74
TraesCS4A02G326700	8.6.20-8.6.74
TraesCS2D02G027900	8.6.20-8.6.74
TraesCS6B02G152700	8.6.20-8.6.74
TraesCS6B02G344900	8.6.20-8.6.74
TraesCS6B02G429300	8.6.20-8.6.74
TraesCS2D02G473500	8.6.20-8.6.74
TraesCS2B02G038700	8.6.20-8.6.74
TraesCS1B02G132400	8.6.20-8.6.74
TraesCS6B02G283200	8.6.20-8.6.74
TraesCS7D02G182600	8.6.20-8.6.74
TraesCS6D02G252700	8.6.20-8.6.74
TraesCS6B02G296500	8.6.20-8.6.74
TraesCS6B02G367200	8.6.20-8.6.74
TraesCS2D02G410900	8.6.20-8.6.74
TraesCS6B02G250000	8.6.20-8.6.74
TraesCS1A02G310600	8.6.20-8.6.74
TraesCS3D02G361200	8.6.20-8.6.74
TraesCS2A02G177200	8.6.20-8.6.74
TraesCS6B02G290500	8.6.20-8.6.74
TraesCS6B02G230400	8.6.20-8.6.74
TraesCS6B02G069400	8.6.20-8.6.74
TraesCS2D02G515900	8.6.20-8.6.74
TraesCS6B02G331000	8.6.20-8.6.74
TraesCS5B02G498000	8.6.20-8.6.74
TraesCS6B02G259800	8.6.20-8.6.74
TraesCS6B02G335400	8.6.20-8.6.74
TraesCS6B02G237400	8.6.20-8.6.74
TraesCS7A02G093800	8.6.20-8.6.74
TraesCS2D02G502000	8.6.20-8.6.74
TraesCS7D02G461200	8.6.20-8.6.74
TraesCS6B02G122200	8.6.20-8.6.74
TraesCS6B02G371200	8.6.20-8.6.74
TraesCS2D02G465200	8.6.20-8.6.74
TraesCS2D02G511900	8.6.20-8.6.74
TraesCS1A02G401300	8.6.20-8.6.74
TraesCS6B02G274900	8.6.20-8.6.74
TraesCS6B02G333600	8.6.20-8.6.74
TraesCS7D02G498100	8.6.20-8.6.74
TraesCS2D02G496000	8.6.20-8.6.74
TraesCS7D02G035300	8.6.20-8.6.74
TraesCS6B02G382400	8.6.20-8.6.74
TraesCS2A02G460500	8.6.20-8.6.74
TraesCS6B02G344600	8.6.20-8.6.74
TraesCS6B02G269700	8.6.20-8.6.74
TraesCS3D02G330900	8.6.20-8.6.74
TraesCS5A02G219700	8.6.20-8.6.74
TraesCS2D02G487700	8.6.20-8.6.74
TraesCS5D02G143200	8.6.20-8.6.74
TraesCS6B02G217000	8.6.20-8.6.74
TraesCS6B02G323400	8.6.20-8.6.74
TraesCS1A02G373700	8.6.20-8.6.74
TraesCS6B02G160500	8.6.20-8.6.74
TraesCS6B02G263100	8.6.20-8.6.74
TraesCS5B02G452100	8.6.20-8.6.74
TraesCS6B02G253000	8.6.20-8.6.74
TraesCS5B02G286100	8.6.20-8.6.74
TraesCS5B02G461500	8.6.20-8.6.74
TraesCSU02G115200	8.6.20-8.6.74
TraesCS2D02G476600	8.6.20-8.6.74
TraesCS6D02G092300	8.6.20-8.6.74
TraesCS6B02G089200	8.6.20-8.6.74
TraesCS3A02G330500	8.6.20-8.6.74
TraesCS6B02G431400	8.6.20-8.6.74
TraesCS6B02G269900	8.6.20-8.6.74
TraesCS2B02G583100	8.6.20-8.6.74
TraesCS6B02G322300	8.6.20-8.6.74
TraesCS2D02G285500	8.6.20-8.6.74
TraesCS5A02G013600	8.6.20-8.6.74
TraesCS6B02G263000	8.6.20-8.6.74
TraesCS6B02G251400	8.6.20-8.6.74
TraesCS6B02G097500	8.6.20-8.6.74
TraesCS2D02G467300	8.6.20-8.6.74
TraesCS7A02G474200	8.6.20-8.6.74
TraesCS6B02G022300	8.6.20-8.6.74
TraesCS2B02G031100	8.6.20-8.6.74
TraesCS7D02G448000	8.6.20-8.6.74
TraesCS2B02G620600	8.6.20-8.6.74
TraesCS6B02G135800	8.6.20-8.6.74
TraesCS3B02G249100	8.6.20-8.6.74
TraesCS5B02G519500	8.6.20-8.6.74
TraesCS6B02G461400	8.6.20-8.6.74
TraesCS6B02G240900	8.6.20-8.6.74
TraesCS1B02G348900	8.6.20-8.6.74
TraesCS3B02G294300	8.6.20-8.6.74
TraesCS6B02G451300	8.6.20-8.6.74
TraesCS6B02G031700	8.6.20-8.6.74
TraesCS6B02G160600	8.6.20-8.6.74
TraesCS6B02G272500	8.6.20-8.6.74
TraesCS3B02G550900	8.6.20-8.6.74
TraesCS2D02G489700	8.6.20-8.6.74
TraesCS6B02G312100	8.6.20-8.6.74
TraesCS6B02G434700	8.6.20-8.6.74
TraesCS1D02G208400	8.6.20-8.6.74
TraesCS6B02G310700	8.6.20-8.6.74
TraesCS6B02G418600	8.6.20-8.6.74
TraesCS7A02G090200	8.6.20-8.6.74
TraesCS6B02G166600	8.6.20-8.6.74
TraesCS2D02G392600	8.6.20-8.6.74
TraesCS2D02G497500	8.6.20-8.6.74
TraesCS6B02G256300	8.6.20-8.6.74
TraesCS2B02G413200	8.6.20-8.6.74
TraesCS6B02G284600	8.6.20-8.6.74
TraesCS4B02G260900	8.6.20-8.6.74
TraesCSU02G038000	8.6.20-8.6.74
TraesCS6B02G299100	8.6.20-8.6.74
TraesCS3B02G252600	8.6.20-8.6.74
TraesCS2D02G508800	8.6.20-8.6.74
TraesCS7A02G154300	8.6.20-8.6.74
TraesCS7B02G012800	8.6.20-8.6.74
TraesCS6B02G398500	8.6.20-8.6.74
TraesCS6B02G270300	8.6.20-8.6.74
TraesCS2D02G477200	8.6.20-8.6.74
TraesCS6A02G375100	8.6.20-8.6.74
TraesCS3D02G477700	8.6.20-8.6.74
TraesCS2D02G572000	8.6.20-8.6.74
TraesCS6B02G119500	8.6.20-8.6.74
TraesCS6B02G338000	8.6.20-8.6.74
TraesCS5A02G279900	8.6.20-8.6.74
TraesCS5B02G423700	8.6.20-8.6.74
TraesCS6B02G163200	8.6.20-8.6.74
TraesCS6B02G425600	8.6.20-8.6.74
TraesCS2A02G573400	8.6.20-8.6.74
TraesCS1D02G026400	8.6.20-8.6.74
TraesCS7D02G119800	8.6.20-8.6.74
TraesCS6B02G200000	8.6.20-8.6.74
TraesCS7A02G452400	8.6.20-8.6.74
TraesCS6B02G284900	8.6.20-8.6.74
TraesCS6D02G259900	8.6.20-8.6.74
TraesCS6B02G266100	8.6.20-8.6.74
TraesCS1D02G380900	8.6.20-8.6.74
TraesCS1A02G240500	8.6.20-8.6.74
TraesCS3D02G148700	8.6.20-8.6.74
TraesCS6B02G122800	8.6.20-8.6.74
TraesCS2D02G475000	8.6.20-8.6.74
TraesCS1D02G041800	8.6.20-8.6.74
TraesCS3A02G035500	8.6.20-8.6.74
TraesCS6A02G365400	8.6.20-8.6.74
TraesCS6B02G331400	8.6.20-8.6.74
TraesCS5A02G049000	8.6.20-8.6.74
TraesCS3B02G483700	8.6.20-8.6.74
TraesCS2D02G506800	8.6.20-8.6.74
TraesCS7A02G348800	8.6.20-8.6.74
TraesCS7B02G096600	8.6.20-8.6.74
TraesCS6B02G199800	8.6.20-8.6.74
TraesCS1D02G154100	8.6.20-8.6.74
TraesCS6B02G062400	8.6.20-8.6.74
TraesCS2B02G617600	8.6.20-8.6.74
TraesCS6B02G263600	8.6.20-8.6.74
TraesCS7B02G371100	8.6.20-8.6.74
TraesCS7A02G036700	8.6.20-8.6.74
TraesCS6B02G310900	8.6.20-8.6.74
TraesCSU02G140300	8.6.20-8.6.74
TraesCS6B02G310300	8.6.20-8.6.74
TraesCS7A02G328600	8.6.20-8.6.74
TraesCS5D02G017700	8.6.20-8.6.74
TraesCS6B02G300100	8.6.20-8.6.74
TraesCS6B02G256100	8.6.20-8.6.74
TraesCS6B02G293100	8.6.20-8.6.74
TraesCS2D02G563900	8.6.20-8.6.74
TraesCS6B02G095900	8.6.20-8.6.74
TraesCS2B02G581700	8.6.20-8.6.74
TraesCS4A02G078900	8.6.20-8.6.74
TraesCS6B02G458300	8.6.20-8.6.74
TraesCS6D02G218900	8.6.20-8.6.74
TraesCS6B02G466700	8.6.20-8.6.74
TraesCS1B02G299200	8.6.20-8.6.74
TraesCS6B02G370000	8.6.20-8.6.74
TraesCS6B02G227500	8.6.20-8.6.74
TraesCS6A02G294800	8.6.20-8.6.74
TraesCS1A02G443900	8.6.20-8.6.74
TraesCS3B02G610400	8.6.20-8.6.74
TraesCS3B02G385400	8.6.20-8.6.74
TraesCS5A02G310700	8.6.20-8.6.74
TraesCS2D02G361600	8.6.20-8.6.74
TraesCS2D02G500100	8.6.20-8.6.74
TraesCS2A02G288900	8.6.20-8.6.74
TraesCS6B02G350900	8.6.20-8.6.74
TraesCS6B02G342600	8.6.20-8.6.74
TraesCS2A02G286900	8.6.20-8.6.74
TraesCS6B02G226200	8.6.20-8.6.74
TraesCS2A02G553400	8.6.20-8.6.74
TraesCS6B02G243100	8.6.20-8.6.74
TraesCS6B02G407500	8.6.20-8.6.74
TraesCS5B02G152000	8.6.20-8.6.74
TraesCS5A02G369300	8.6.20-8.6.74
TraesCS6B02G064700	8.6.20-8.6.74
TraesCS2D02G484600	8.6.20-8.6.74
TraesCS6B02G038100	8.6.20-8.6.74
TraesCS5B02G444900	8.6.20-8.6.74
TraesCS4B02G316700	8.6.20-8.6.74
TraesCS2D02G477800	8.6.20-8.6.74
TraesCS6B02G231800	8.6.20-8.6.74
TraesCS4A02G335200	8.6.20-8.6.74
TraesCS6B02G339500	8.6.20-8.6.74
TraesCS5B02G010600	8.6.20-8.6.74
TraesCSU02G031200	8.6.20-8.6.74
TraesCS6B02G069900	8.6.20-8.6.74
TraesCS1D02G371500	8.6.20-8.6.74
TraesCS4D02G333100	8.6.20-8.6.74
TraesCS4A02G454900	8.6.20-8.6.74
TraesCS7D02G022700	8.6.20-8.6.74
TraesCS5D02G066100	8.6.20-8.6.74
TraesCS3A02G197500	8.6.20-8.6.74
TraesCS6B02G350800	8.6.20-8.6.74
TraesCS6B02G206000	8.6.20-8.6.74
TraesCS6B02G313500	8.6.20-8.6.74
TraesCS6B02G227300	8.6.20-8.6.74
TraesCS3B02G094700	8.6.20-8.6.74
TraesCS2D02G473100	8.6.20-8.6.74
TraesCS2D02G518700	8.6.20-8.6.74
TraesCS7A02G001700	8.6.20-8.6.74
TraesCS4D02G123300	8.6.20-8.6.74
TraesCS6A02G386900	8.6.20-8.6.74
TraesCS6B02G197400	8.6.20-8.6.74
TraesCS6B02G091500	8.6.20-8.6.74
TraesCS6B02G224800	8.6.20-8.6.74
TraesCS2D02G027100	8.6.20-8.6.74
TraesCS6B02G413100	8.6.20-8.6.74
TraesCS2A02G429200	8.6.20-8.6.74
TraesCS6B02G313900	8.6.20-8.6.74
TraesCS6B02G308400	8.6.20-8.6.74
TraesCS6B02G276900	8.6.20-8.6.74
TraesCS6D02G381700	8.6.20-8.6.74
TraesCS6D02G273300	8.6.20-8.6.74
TraesCS2D02G500900	8.6.20-8.6.74
TraesCS6A02G397000	8.6.20-8.6.74
TraesCS7A02G114100	8.6.20-8.6.74
TraesCS6B02G443700	8.6.20-8.6.74
TraesCS4B02G299500	8.6.20-8.6.74
TraesCS6B02G238600	8.6.20-8.6.74
TraesCS6B02G247900	8.6.20-8.6.74
TraesCS1A02G034600	8.6.20-8.6.74
TraesCS6B02G270900	8.6.20-8.6.74
TraesCS6B02G322400	8.6.20-8.6.74
TraesCS7A02G053100	8.6.20-8.6.74
TraesCS2B02G608900	8.6.20-8.6.74
TraesCS7D02G443400	8.6.20-8.6.74
TraesCS3D02G325300	8.6.20-8.6.74
TraesCS5D02G158500	8.6.20-8.6.74
TraesCS6B02G354600	8.6.20-8.6.74
TraesCS6B02G040700	8.6.20-8.6.74
TraesCS3B02G188800	8.6.20-8.6.74
TraesCS2A02G187100	8.6.20-8.6.74
TraesCS6B02G305300	8.6.20-8.6.74
TraesCS2D02G479900	8.6.20-8.6.74
TraesCS5A02G493200	8.6.20-8.6.74
TraesCS6B02G313800	8.6.20-8.6.74
TraesCS2D02G488500	8.6.20-8.6.74
TraesCS6B02G300500	8.6.20-8.6.74
TraesCS5B02G124900	8.6.20-8.6.74
TraesCS6B02G344000	8.6.20-8.6.74
TraesCS2D02G570900	8.6.20-8.6.74
TraesCS4B02G294300	8.6.20-8.6.74
TraesCS6D02G112000	8.6.20-8.6.74
TraesCS3A02G490100	8.6.20-8.6.74
TraesCS7A02G237100	8.6.20-8.6.74
TraesCS2B02G085000	8.6.20-8.6.74
TraesCS6B02G241300	8.6.20-8.6.74
TraesCS6B02G449800	8.6.20-8.6.74
TraesCS6B02G304100	8.6.20-8.6.74
TraesCS6B02G367600	8.6.20-8.6.74
TraesCS6B02G263300	8.6.20-8.6.74
TraesCS1A02G408900	8.6.20-8.6.74
TraesCS1A02G078200	8.6.20-8.6.74
TraesCS6B02G239000	8.6.20-8.6.74
TraesCS6B02G192800	8.6.20-8.6.74
TraesCS4A02G308600	8.6.20-8.6.74
TraesCS6B02G390800	8.6.20-8.6.74
TraesCS5B02G549800	8.6.20-8.6.74
TraesCS6B02G349300	8.6.20-8.6.74
TraesCS6B02G240700	8.6.20-8.6.74
TraesCS6B02G260200	8.6.20-8.6.74
TraesCS5B02G521500	8.6.20-8.6.74
TraesCS7D02G319700	8.6.20-8.6.74
TraesCS5D02G265700	8.6.20-8.6.74
TraesCS4A02G215100	8.6.20-8.6.74
TraesCS2B02G079500	8.6.20-8.6.74
TraesCS5D02G353600	8.6.20-8.6.74
TraesCS6B02G336000	8.6.20-8.6.74
TraesCS6B02G403400	8.6.20-8.6.74
TraesCS3D02G253800	8.6.20-8.6.74
TraesCS1B02G066400	8.6.20-8.6.74
TraesCS6B02G303300	8.6.20-8.6.74
TraesCS6B02G425400	8.6.20-8.6.74
TraesCS3A02G013800	8.6.20-8.6.74
TraesCS6B02G367900	8.6.20-8.6.74
TraesCS6B02G191500	8.6.20-8.6.74
TraesCS6B02G340300	8.6.20-8.6.74
TraesCS6B02G223200	8.6.20-8.6.74
TraesCS5B02G223100	8.6.20-8.6.74
TraesCS6B02G406500	8.6.20-8.6.74
TraesCSU02G072000	8.6.20-8.6.74
TraesCS6B02G332800	8.6.20-8.6.74
TraesCS6B02G338200	8.6.20-8.6.74
TraesCS2D02G525000	8.6.20-8.6.74
TraesCS2D02G489200	8.6.20-8.6.74
TraesCS6B02G332300	8.6.20-8.6.74
TraesCS6B02G331700	8.6.20-8.6.74
TraesCS2D02G377100	8.6.20-8.6.74
TraesCS5D02G228300	8.6.20-8.6.74
TraesCS6B02G434300	8.6.20-8.6.74
TraesCS3D02G161800	8.6.20-8.6.74
TraesCS5D02G150100	8.6.20-8.6.74
TraesCS6B02G409800	8.6.20-8.6.74
TraesCS2A02G527700	8.6.20-8.6.74
TraesCSU02G115400	8.6.20-8.6.74
TraesCS2A02G561100	8.6.20-8.6.74
TraesCS2D02G531000	8.6.20-8.6.74
TraesCS5B02G495800	8.6.20-8.6.74
TraesCS5D02G227500	8.6.20-8.6.74
TraesCS6B02G304600	8.6.20-8.6.74
TraesCS6B02G337200	8.6.20-8.6.74
TraesCS3D02G320500	8.6.20-8.6.74
TraesCS6B02G301500	8.6.20-8.6.74
TraesCS6B02G206400	8.6.20-8.6.74
TraesCS6D02G128500	8.6.20-8.6.74
TraesCS2B02G180000	8.6.20-8.6.74
TraesCS2D02G494900	8.6.20-8.6.74
TraesCSU02G029700	8.6.20-8.6.74
TraesCS7B02G337800	8.6.20-8.6.74
TraesCS2D02G515800	8.6.20-8.6.74
TraesCS7D02G026000	8.6.20-8.6.74
TraesCS6B02G012400	8.6.20-8.6.74
TraesCSU02G270000	8.6.20-8.6.74
TraesCS5B02G415400	8.6.20-8.6.74
TraesCS6B02G337300	8.6.20-8.6.74
TraesCS7D02G441500	8.6.20-8.6.74
TraesCS6B02G415700	8.6.20-8.6.74
TraesCS6B02G151700	8.6.20-8.6.74
TraesCS1A02G334800	8.6.20-8.6.74
TraesCS6B02G050700	8.6.20-8.6.74
TraesCS6B02G336900	8.6.20-8.6.74
TraesCS3A02G034600	8.6.20-8.6.74
TraesCS6B02G366800	8.6.20-8.6.74
TraesCS6D02G128600	8.6.20-8.6.74
TraesCS6B02G468200	8.6.20-8.6.74
TraesCS5D02G327500	8.6.20-8.6.74
TraesCS4D02G262100	8.6.20-8.6.74
TraesCS6B02G143800	8.6.20-8.6.74
TraesCS2D02G467000	8.6.20-8.6.74
TraesCS1A02G282200	8.6.20-8.6.74
TraesCS6B02G257900	8.6.20-8.6.74
TraesCS6B02G415600	8.6.20-8.6.74
TraesCS5A02G179700	8.6.20-8.6.74
TraesCS7D02G203100	8.6.20-8.6.74
TraesCS3A02G092800	8.6.20-8.6.74
TraesCS6D02G387900	8.6.20-8.6.74
TraesCS6B02G039900	8.6.20-8.6.74
TraesCS6B02G258400	8.6.20-8.6.74
TraesCS4A02G307300	8.6.20-8.6.74
TraesCS6B02G280400	8.6.20-8.6.74
TraesCS2A02G557900	8.6.20-8.6.74
TraesCS2B02G607200	8.6.20-8.6.74
TraesCS6A02G177000	8.6.20-8.6.74
TraesCS3B02G016500	8.6.20-8.6.74
TraesCS6B02G122500	8.6.20-8.6.74
TraesCS6B02G235200	8.6.20-8.6.74
TraesCS7B02G207600	8.6.20-8.6.74
TraesCS7A02G413300	8.6.20-8.6.74
TraesCS2D02G512600	8.6.20-8.6.74
TraesCS3A02G358600	8.6.20-8.6.74
TraesCS6B02G289200	8.6.20-8.6.74
TraesCS1D02G288500	8.6.20-8.6.74
TraesCS2D02G479600	8.6.20-8.6.74
TraesCS6B02G110200	8.6.20-8.6.74
TraesCS5B02G239700	8.6.20-8.6.74
TraesCS2B02G037700	8.6.20-8.6.74
TraesCS5B02G536800	8.6.20-8.6.74
TraesCS3D02G008600	8.6.20-8.6.74
TraesCS6B02G349400	8.6.20-8.6.74
TraesCS2D02G405300	8.6.20-8.6.74
TraesCS6B02G291700	8.6.20-8.6.74
TraesCS6B02G379400	8.6.20-8.6.74
TraesCS2D02G467500	8.6.20-8.6.74
TraesCS6B02G383100	8.6.20-8.6.74
TraesCS5D02G032189	8.6.20-8.6.74
TraesCS6B02G241600	8.6.20-8.6.74
TraesCS6B02G235600	8.6.20-8.6.74
TraesCS6A02G225800	8.6.20-8.6.74
TraesCS6B02G243500	8.6.20-8.6.74
TraesCS3B02G491300	8.6.20-8.6.74
TraesCS3B02G063500	8.6.20-8.6.74
TraesCS2B02G156100	8.6.20-8.6.74
TraesCS6B02G128500	8.6.20-8.6.74
TraesCS6B02G341700	8.6.20-8.6.74
TraesCS6D02G386300	8.6.20-8.6.74
TraesCS6B02G352400	8.6.20-8.6.74
TraesCS6B02G385800	8.6.20-8.6.74
TraesCS6B02G425700	8.6.20-8.6.74
TraesCS7B02G330500	8.6.20-8.6.74
TraesCS4A02G392800	8.6.20-8.6.74
TraesCS2A02G341400	8.6.20-8.6.74
TraesCS6B02G146700	8.6.20-8.6.74
TraesCS1D02G080400	8.6.20-8.6.74
TraesCS6B02G176800	8.6.20-8.6.74
TraesCS4D02G337500	8.6.20-8.6.74
TraesCS7A02G302400	8.6.20-8.6.74
TraesCS2D02G519700	8.6.20-8.6.74
TraesCS4B02G245400	8.6.20-8.6.74
TraesCS6B02G149800	8.6.20-8.6.74
TraesCS6B02G266500	8.6.20-8.6.74
TraesCS7D02G329800	8.6.20-8.6.74
TraesCS5A02G313000	8.6.20-8.6.74
TraesCS1B02G189500	8.6.20-8.6.74
TraesCS6B02G000300	8.6.20-8.6.74
TraesCS2D02G507900	8.6.20-8.6.74
TraesCS2D02G492600	8.6.20-8.6.74
TraesCS6B02G357000	8.6.20-8.6.74
TraesCS6B02G279300	8.6.20-8.6.74
TraesCS1A02G362100	8.6.20-8.6.74
TraesCSU02G184200	8.6.20-8.6.74
TraesCS6B02G013400	8.6.20-8.6.74
TraesCS6D02G162000	8.6.20-8.6.74
TraesCS2B02G236400	8.6.20-8.6.74
TraesCS6B02G020900	8.6.20-8.6.74
TraesCS5B02G180000	8.6.20-8.6.74
TraesCS6B02G413000	8.6.20-8.6.74
TraesCS2A02G503600	8.6.20-8.6.74
TraesCS6B02G249000	8.6.20-8.6.74
TraesCS7B02G017500	8.6.20-8.6.74
TraesCS6B02G348700	8.6.20-8.6.74
TraesCS2A02G015400	8.6.20-8.6.74
TraesCS4B02G230800	8.6.20-8.6.74
TraesCS2D02G571000	8.6.20-8.6.74
TraesCS2D02G460700	8.6.20-8.6.74
TraesCS6B02G294600	8.6.20-8.6.74
TraesCS6B02G444000	8.6.20-8.6.74
TraesCS3B02G372000	8.6.20-8.6.74
TraesCS6B02G150300	8.6.20-8.6.74
TraesCSU02G024700	8.6.20-8.6.74
TraesCS2D02G466300	8.6.20-8.6.74
TraesCS6B02G358800	8.6.20-8.6.74
TraesCS6B02G239500	8.6.20-8.6.74
TraesCS6B02G396600	8.6.20-8.6.74
TraesCS6A02G243300	8.6.20-8.6.74
TraesCS2D02G505400	8.6.20-8.6.74
TraesCS1D02G315100	8.6.20-8.6.74
TraesCS6B02G360000	8.6.20-8.6.74
TraesCS2A02G408000	8.6.20-8.6.74
TraesCS3B02G288600	8.6.20-8.6.74
TraesCS2D02G217000	8.6.20-8.6.74
TraesCS4B02G263900	8.6.20-8.6.74
TraesCS3A02G352700	8.6.20-8.6.74
TraesCS2D02G234000	8.6.20-8.6.74
TraesCS1A02G348800	8.6.20-8.6.74
TraesCS6B02G277000	8.6.20-8.6.74
TraesCS2D02G009100	8.6.20-8.6.74
TraesCS5A02G558000	8.6.20-8.6.74
TraesCS6B02G411500	8.6.20-8.6.74
TraesCS3D02G346700	8.6.20-8.6.74
TraesCS6B02G348200	8.6.20-8.6.74
TraesCS4B02G342000	8.6.20-8.6.74
TraesCS2D02G556000	8.6.20-8.6.74
TraesCS6B02G165200	8.6.20-8.6.74
TraesCS2D02G169200	8.6.20-8.6.74
TraesCS6B02G450700	8.6.20-8.6.74
TraesCS6B02G188300	8.6.20-8.6.74
TraesCS4B02G345600	8.6.20-8.6.74
TraesCS2B02G598600	8.6.20-8.6.74
TraesCS1A02G234600	8.6.20-8.6.74
TraesCS6B02G257400	8.6.20-8.6.74
TraesCS1B02G227500	8.6.20-8.6.74
TraesCS7D02G022800	8.6.20-8.6.74
TraesCS6B02G411900	8.6.20-8.6.74
TraesCSU02G242100	8.6.20-8.6.74
TraesCS6B02G276800	8.6.20-8.6.74
TraesCS3B02G167100	8.6.20-8.6.74
TraesCS2A02G560300	8.6.20-8.6.74
TraesCS6B02G364000	8.6.20-8.6.74
TraesCS6B02G234900	8.6.20-8.6.74
TraesCS7B02G482300	8.6.20-8.6.74
TraesCS7B02G068600	8.6.20-8.6.74
TraesCS2D02G465000	8.6.20-8.6.74
TraesCS6B02G314300	8.6.20-8.6.74
TraesCS2B02G035600	8.6.20-8.6.74
TraesCS3B02G016400	8.6.20-8.6.74
TraesCS2D02G516000	8.6.20-8.6.74
TraesCS4D02G055200	8.6.20-8.6.74
TraesCS1B02G348800	8.6.20-8.6.74
TraesCS2D02G523400	8.6.20-8.6.74
TraesCS5B02G163200	8.6.20-8.6.74
TraesCS6B02G157700	8.6.20-8.6.74
TraesCS6B02G262400	8.6.20-8.6.74
TraesCS3A02G327000	8.6.20-8.6.74
TraesCS6B02G411300	8.6.20-8.6.74
TraesCS3B02G573600	8.6.20-8.6.74
TraesCS2D02G507100	8.6.20-8.6.74
TraesCS6B02G122600	8.6.20-8.6.74
TraesCS2D02G513600	8.6.20-8.6.74
TraesCS7D02G522200	8.6.20-8.6.74
TraesCS4A02G447900	8.6.20-8.6.74
TraesCS6B02G287900	8.6.20-8.6.74
TraesCS3A02G227000	8.6.20-8.6.74
TraesCS6B02G338100	8.6.20-8.6.74
TraesCS6B02G170100	8.6.20-8.6.74
TraesCS2A02G021600	8.6.20-8.6.74
TraesCS2A02G252700	8.6.20-8.6.74
TraesCS3B02G543600	8.6.20-8.6.74
TraesCS4A02G214300	8.6.20-8.6.74
TraesCS3A02G200600	8.6.20-8.6.74
TraesCSU02G106100	8.6.20-8.6.74
TraesCS5A02G247700	8.6.20-8.6.74
TraesCS2B02G124300	8.6.20-8.6.74
TraesCS3A02G311300	8.6.20-8.6.74
TraesCS6B02G191400	8.6.20-8.6.74
TraesCS4A02G298300	8.6.20-8.6.74
TraesCS6B02G294100	8.6.20-8.6.74
TraesCS2B02G303900	8.6.20-8.6.74
TraesCS2B02G453400	8.6.20-8.6.74
TraesCS6B02G244000	8.6.20-8.6.74
TraesCS1D02G371400	8.6.20-8.6.74
TraesCS6B02G292400	8.6.20-8.6.74
TraesCS6B02G198900	8.6.20-8.6.74
TraesCS6A02G108100	8.6.20-8.6.74
TraesCS2B02G615300	8.6.20-8.6.74
TraesCS6B02G334400	8.6.20-8.6.74
TraesCS5D02G231700	8.6.20-8.6.74
TraesCS6B02G285500	8.6.20-8.6.74
TraesCS5B02G127000	8.6.20-8.6.74
TraesCS3D02G053800	8.6.20-8.6.74
TraesCS6B02G292200	8.6.20-8.6.74
TraesCS4D02G297000	8.6.20-8.6.74
TraesCS4D02G013600	8.6.20-8.6.74
TraesCS6B02G194600	8.6.20-8.6.74
TraesCS1B02G175800	8.6.20-8.6.74
TraesCS5A02G179000	8.6.20-8.6.74
TraesCS6B02G050600	8.6.20-8.6.74
TraesCS2D02G519000	8.6.20-8.6.74
TraesCS5A02G514700	8.6.20-8.6.74
TraesCS1D02G271000	8.6.20-8.6.74
TraesCS2D02G470000	8.6.20-8.6.74
TraesCS4D02G244000	8.6.20-8.6.74
TraesCS3B02G182000	8.6.20-8.6.74
TraesCS6B02G161600	8.6.20-8.6.74
TraesCS6B02G144400	8.6.20-8.6.74
TraesCS2D02G518800	8.6.20-8.6.74
TraesCS5A02G411700	8.6.20-8.6.74
TraesCS2D02G479100	8.6.20-8.6.74
TraesCS6B02G306700	8.6.20-8.6.74
TraesCS6D02G009600	8.6.20-8.6.74
TraesCS2D02G056500	8.6.20-8.6.74
TraesCS6B02G351300	8.6.20-8.6.74
TraesCS2D02G095800	8.6.20-8.6.74
TraesCS6B02G278100	8.6.20-8.6.74
TraesCS4B02G110000	8.6.20-8.6.74
TraesCS6B02G177000	8.6.20-8.6.74
TraesCS4A02G464300	8.6.20-8.6.74
TraesCS1D02G254000	8.6.20-8.6.74
TraesCS2D02G107300	8.6.20-8.6.74
TraesCS5B02G160700	8.6.20-8.6.74
TraesCS2D02G517200	8.6.20-8.6.74
TraesCS7A02G109300	8.6.20-8.6.74
TraesCSU02G033600	8.6.20-8.6.74
TraesCS2D02G430800	8.6.20-8.6.74
TraesCS6B02G317100	8.6.20-8.6.74
TraesCS6D02G124300	8.6.20-8.6.74
TraesCS3B02G153900	8.6.20-8.6.74
TraesCS2B02G042700	8.6.20-8.6.74
TraesCS6B02G308500	8.6.20-8.6.74
TraesCS3A02G534900	8.6.20-8.6.74
TraesCS5B02G549700	8.6.20-8.6.74
TraesCS6B02G204100	8.6.20-8.6.74
TraesCS4D02G340700	8.6.20-8.6.74
TraesCS2A02G588300	8.6.20-8.6.74
TraesCS2A02G566100	8.6.20-8.6.74
TraesCS1B02G157900	8.6.20-8.6.74
TraesCS2D02G444300	8.6.20-8.6.74
TraesCSU02G064100	8.6.20-8.6.74
TraesCS2B02G456700	8.6.20-8.6.74
TraesCS1A02G442300	8.6.20-8.6.74
TraesCS2A02G459300	8.6.20-8.6.74
TraesCS6B02G199700	8.6.20-8.6.74
TraesCS6B02G398400	8.6.20-8.6.74
TraesCS6B02G146400	8.6.20-8.6.74
TraesCS6B02G237600	8.6.20-8.6.74
TraesCS4D02G013500	8.6.20-8.6.74
TraesCS2D02G488600	8.6.20-8.6.74
TraesCS5A02G510300	8.6.20-8.6.74
TraesCS5B02G287700	8.6.20-8.6.74
TraesCS1D02G047300	8.6.20-8.6.74
TraesCSU02G057000	8.6.20-8.6.74
TraesCS5B02G552400	8.6.20-8.6.74
TraesCS2B02G370700	8.6.20-8.6.74
TraesCS2D02G507000	8.6.20-8.6.74
TraesCS2B02G610200	8.6.20-8.6.74
TraesCS6B02G393900	8.6.20-8.6.74
TraesCS3A02G076300	8.6.20-8.6.74
TraesCS7D02G048400	8.6.20-8.6.74
TraesCS1B02G281100	8.6.20-8.6.74
TraesCS5A02G493300	8.6.20-8.6.74
TraesCS2A02G272400	8.6.20-8.6.74
TraesCS2A02G070700	8.6.20-8.6.74
TraesCS2D02G496100	8.6.20-8.6.74
TraesCS6B02G287100	8.6.20-8.6.74
TraesCS4D02G132700	8.6.20-8.6.74
TraesCS5B02G137300	8.6.20-8.6.74
TraesCS6B02G175000	8.6.20-8.6.74
TraesCS1B02G066000	8.6.20-8.6.74
TraesCS6B02G127300	8.6.20-8.6.74
TraesCS6B02G342400	8.6.20-8.6.74
TraesCS2B02G241200	8.6.20-8.6.74
TraesCS6B02G393700	8.6.20-8.6.74
TraesCSU02G155600	8.6.20-8.6.74
TraesCS6B02G011800	8.6.20-8.6.74
TraesCS3A02G404700	8.6.20-8.6.74
TraesCS6B02G392700	8.6.20-8.6.74
TraesCS7D02G001100	8.6.20-8.6.74
TraesCS3D02G218900	8.6.20-8.6.74
TraesCS5D02G368500	8.6.20-8.6.74
TraesCS1D02G040000	8.6.20-8.6.74
TraesCS2D02G498100	8.6.20-8.6.74
TraesCS6B02G184400	8.6.20-8.6.74
TraesCS2D02G328600	8.6.20-8.6.74
TraesCS5A02G295400	8.6.20-8.6.74
TraesCS2B02G454100	8.6.20-8.6.74
TraesCS3A02G505600	8.6.20-8.6.74
TraesCS5B02G550400	8.6.20-8.6.74
TraesCS3B02G167000	8.6.20-8.6.74
TraesCS5B02G319700	8.6.20-8.6.74
TraesCS1D02G146600	8.6.20-8.6.74
TraesCS5D02G186400	8.6.20-8.6.74
TraesCS4B02G225500	8.6.20-8.6.74
TraesCS1A02G149300	8.6.20-8.6.74
TraesCS7D02G488800	8.6.20-8.6.74
TraesCS6B02G315800	8.6.20-8.6.74
TraesCS2D02G492300	8.6.20-8.6.74
TraesCS7D02G404900	8.6.20-8.6.74
TraesCS2D02G476000	8.6.20-8.6.74
TraesCS2A02G302700	8.6.20-8.6.74
TraesCS6B02G179900	8.6.20-8.6.74
TraesCS3A02G230000	8.6.20-8.6.74
TraesCS6B02G139500	8.6.20-8.6.74
TraesCS2A02G167300	8.6.20-8.6.74
TraesCS2B02G527100	8.6.20-8.6.74
TraesCS5B02G368500	8.6.20-8.6.74
TraesCS2D02G478700	8.6.20-8.6.74
TraesCS2B02G558400	8.6.20-8.6.74
TraesCS1D02G023000	8.6.20-8.6.74
TraesCS6B02G115900	8.6.20-8.6.74
TraesCS6A02G206600	8.6.20-8.6.74
TraesCS3A02G217000	8.6.20-8.6.74
TraesCS5B02G061600	8.6.20-8.6.74
TraesCS5A02G219300	8.6.20-8.6.74
TraesCS7D02G365200	8.6.20-8.6.74
TraesCS2B02G031600	8.6.20-8.6.74
TraesCS3D02G289600	8.6.20-8.6.74
TraesCS3D02G208800	8.6.20-8.6.74
TraesCS6B02G302000	8.6.20-8.6.74
TraesCS1D02G029500	8.6.20-8.6.74
TraesCS6B02G377200	8.6.20-8.6.74
TraesCS6B02G285600	8.6.20-8.6.74
TraesCS4D02G176500	8.6.20-8.6.74
TraesCS6B02G074700	8.6.20-8.6.74
TraesCS6B02G323800	8.6.20-8.6.74
TraesCS2B02G603000	8.6.20-8.6.74
TraesCS3A02G444000	8.6.20-8.6.74
TraesCS6B02G334700	8.6.20-8.6.74
TraesCS6B02G314800	8.6.20-8.6.74
TraesCS3A02G013700	8.6.20-8.6.74
TraesCS2A02G039400	8.6.20-8.6.74
TraesCS1A02G211300	8.6.20-8.6.74
TraesCS6B02G113200	8.6.20-8.6.74
TraesCS5B02G316900	8.6.20-8.6.74
TraesCS6B02G374700	8.6.20-8.6.74
TraesCS6B02G388900	8.6.20-8.6.74
TraesCS7D02G013200	8.6.20-8.6.74
TraesCSU02G005100	8.6.20-8.6.74
TraesCS6B02G224600	8.6.20-8.6.74
TraesCS6B02G386700	8.6.20-8.6.74
TraesCS6B02G327500	8.6.20-8.6.74
TraesCS7D02G483900	8.6.20-8.6.74
TraesCS5B02G177500	8.6.20-8.6.74
TraesCS7A02G411700	8.6.20-8.6.74
TraesCS6B02G253800	8.6.20-8.6.74
TraesCS6B02G012700	8.6.20-8.6.74
TraesCS6B02G173100	8.6.20-8.6.74
TraesCS7B02G484900	8.6.20-8.6.74
TraesCS6B02G163100	8.6.20-8.6.74
TraesCS7D02G304100	8.6.20-8.6.74
TraesCS5A02G452600	8.6.20-8.6.74
TraesCS2D02G374500	8.6.20-8.6.74
TraesCS2D02G427500	8.6.20-8.6.74
TraesCS1B02G287800	8.6.20-8.6.74
TraesCS4B02G350000	8.6.20-8.6.74
TraesCS6B02G297400	8.6.20-8.6.74
TraesCS6B02G138200	8.6.20-8.6.74
TraesCS6B02G104600	8.6.20-8.6.74
TraesCS3B02G181900	8.6.20-8.6.74
TraesCS6B02G244200	8.6.20-8.6.74
TraesCS6B02G410900	8.6.20-8.6.74
TraesCS7B02G229300	8.6.20-8.6.74
TraesCS6B02G366600	8.6.20-8.6.74
TraesCS3B02G062600	8.6.20-8.6.74
TraesCS6B02G310400	8.6.20-8.6.74
TraesCS6A02G404600	8.6.20-8.6.74
TraesCS5D02G463000	8.6.20-8.6.74
TraesCS2A02G002800	8.6.20-8.6.74
TraesCS5B02G549300	8.6.20-8.6.74
TraesCS5D02G540000	8.6.20-8.6.74
TraesCS6B02G342000	8.6.20-8.6.74
TraesCS6B02G252900	8.6.20-8.6.74
TraesCS6B02G336600	8.6.20-8.6.74
TraesCS6B02G321200	8.6.20-8.6.74
TraesCS6B02G117400	8.6.20-8.6.74
TraesCS6B02G128000	8.6.20-8.6.74
TraesCS6B02G179200	8.6.20-8.6.74
TraesCS6B02G225000	8.6.20-8.6.74
TraesCS6B02G317400	8.6.20-8.6.74
TraesCS6B02G310600	8.6.20-8.6.74
TraesCS1D02G080900	8.6.20-8.6.74
TraesCSU02G231600	8.6.20-8.6.74
TraesCS6B02G282400	8.6.20-8.6.74
TraesCS2D02G313400	8.6.20-8.6.74
TraesCS2A02G102000	8.6.20-8.6.74
TraesCS1B02G477900	8.6.20-8.6.74
TraesCS5B02G221600	8.6.20-8.6.74
TraesCS6B02G228500	8.6.20-8.6.74
TraesCS6B02G387000	8.6.20-8.6.74
TraesCS2B02G459900	8.6.20-8.6.74
TraesCS3D02G225000	8.6.20-8.6.74
TraesCS2A02G432800	8.6.20-8.6.74
TraesCS1A02G275400	8.6.20-8.6.74
TraesCS5D02G059600	8.6.20-8.6.74
TraesCS6B02G318900	8.6.20-8.6.74
TraesCS5D02G422600	8.6.20-8.6.74
TraesCS5B02G452500	8.6.20-8.6.74
TraesCS5B02G010900	8.6.20-8.6.74
TraesCS4B02G174600	8.6.20-8.6.74
TraesCS2D02G097800	8.6.20-8.6.74
TraesCS3B02G609500	8.6.20-8.6.74
TraesCS5B02G523800	8.6.20-8.6.74
TraesCS1B02G434600	8.6.20-8.6.74
TraesCS2B02G577100	8.6.20-8.6.74
TraesCS5B02G543700	8.6.20-8.6.74
TraesCS7B02G271600	8.6.20-8.6.74
TraesCS5B02G196600	8.6.20-8.6.74
TraesCS6B02G372500	8.6.20-8.6.74
TraesCS6B02G238900	8.6.20-8.6.74
TraesCS6B02G229700	8.6.20-8.6.74
TraesCS4A02G303600	8.6.20-8.6.74
TraesCS6B02G299600	8.6.20-8.6.74
TraesCS3B02G371300	8.6.20-8.6.74
TraesCS6B02G290300	8.6.20-8.6.74
TraesCS1B02G476400	8.6.20-8.6.74
TraesCS6B02G276700	8.6.20-8.6.74
TraesCS5B02G085600	8.6.20-8.6.74
TraesCS6B02G302900	8.6.20-8.6.74
TraesCS1D02G082800	8.6.20-8.6.74
TraesCS6B02G180500	8.6.20-8.6.74
TraesCS7D02G013400	8.6.20-8.6.74
TraesCS2A02G106500	8.6.20-8.6.74
TraesCS5B02G119100	8.6.20-8.6.74
TraesCS5B02G030600	8.6.20-8.6.74
TraesCS6B02G265500	8.6.20-8.6.74
TraesCS3A02G390300	8.6.20-8.6.74
TraesCS4B02G063800	8.6.20-8.6.74
TraesCS5A02G142000	8.6.20-8.6.74
TraesCS6B02G355500	8.6.20-8.6.74
TraesCS2A02G429000	8.6.20-8.6.74
TraesCS4A02G064800	8.6.20-8.6.74
TraesCS6B02G277800	8.6.20-8.6.74
TraesCS6B02G165300	8.6.20-8.6.74
TraesCS6B02G211500	8.6.20-8.6.74
TraesCS4A02G313600	8.6.20-8.6.74
TraesCS4A02G344300	8.6.20-8.6.74
TraesCS4A02G068900	8.6.20-8.6.74
TraesCS6B02G336400	8.6.20-8.6.74
TraesCS1B02G167200	8.6.20-8.6.74
TraesCS4B02G194100	8.6.20-8.6.74
TraesCS6B02G223600	8.6.20-8.6.74
TraesCS3B02G483800	8.6.20-8.6.74
TraesCS6B02G166100	8.6.20-8.6.74
TraesCS6B02G236800	8.6.20-8.6.74
TraesCS2D02G500600	8.6.20-8.6.74
TraesCS2D02G512100	8.6.20-8.6.74
TraesCS4D02G335100	8.6.20-8.6.74
TraesCS7A02G134700	8.6.20-8.6.74
TraesCS6B02G246300	8.6.20-8.6.74
TraesCS2D02G477900	8.6.20-8.6.74
TraesCS3D02G418900	8.6.20-8.6.74
TraesCS5B02G221500	8.6.20-8.6.74
TraesCS6B02G439800	8.6.20-8.6.74
TraesCS6B02G206100	8.6.20-8.6.74
TraesCSU02G140900	8.6.20-8.6.74
TraesCS6B02G240500	8.6.20-8.6.74
TraesCS6B02G444100	8.6.20-8.6.74
TraesCS1B02G454800	8.6.20-8.6.74
TraesCS3B02G283100	8.6.20-8.6.74
TraesCS2D02G056400	8.6.20-8.6.74
TraesCS6B02G345700	8.6.20-8.6.74
TraesCS2B02G426200	8.6.20-8.6.74
TraesCS3B02G210800	8.6.20-8.6.74
TraesCS6B02G069700	8.6.20-8.6.74
TraesCS6B02G235000	8.6.20-8.6.74
TraesCS2D02G467100	8.6.20-8.6.74
TraesCS4D02G071200	8.6.20-8.6.74
TraesCS6B02G333400	8.6.20-8.6.74
TraesCS6B02G433800	8.6.20-8.6.74
TraesCS6B02G391000	8.6.20-8.6.74
TraesCS6B02G439600	8.6.20-8.6.74
TraesCS1B02G474000	8.6.20-8.6.74
TraesCS2A02G527800	8.6.20-8.6.74
TraesCS3D02G405200	8.6.20-8.6.74
TraesCS4B02G015300	8.6.20-8.6.74
TraesCS2A02G098400	8.6.20-8.6.74
TraesCS3B02G013300	8.6.20-8.6.74
TraesCS3A02G178100	8.6.20-8.6.74
TraesCS3B02G221500	8.6.20-8.6.74
TraesCS6B02G450200	8.6.20-8.6.74
TraesCS5A02G418700	8.6.20-8.6.74
TraesCS6B02G141500	8.6.20-8.6.74
TraesCS5B02G264700	8.6.20-8.6.74
TraesCS5A02G012400	8.6.20-8.6.74
TraesCS6B02G029100	8.6.20-8.6.74
TraesCS3D02G126500	8.6.20-8.6.74
TraesCS6B02G376200	8.6.20-8.6.74
TraesCS6B02G104700	8.6.20-8.6.74
TraesCS6B02G335200	8.6.20-8.6.74
TraesCS7D02G526700	8.6.20-8.6.74
TraesCS6B02G041200	8.6.20-8.6.74
TraesCS3D02G216100	8.6.20-8.6.74
TraesCS1D02G450100	8.6.20-8.6.74
TraesCS3A02G010000	8.6.20-8.6.74
TraesCS5A02G349100	8.6.20-8.6.74
TraesCS6B02G288600	8.6.20-8.6.74
TraesCS2B02G398200	8.6.20-8.6.74
TraesCS6B02G047800	8.6.20-8.6.74
TraesCS5A02G182000	8.6.20-8.6.74
TraesCS3B02G230400	8.6.20-8.6.74
TraesCS3D02G496500	8.6.20-8.6.74
TraesCSU02G116100	8.6.20-8.6.74
TraesCS7D02G304900	8.6.20-8.6.74
TraesCS6D02G326100	8.6.20-8.6.74
TraesCS6B02G390600	8.6.20-8.6.74
TraesCS6B02G249100	8.6.20-8.6.74
TraesCS3B02G324500	8.6.20-8.6.74
TraesCS2D02G516500	8.6.20-8.6.74
TraesCS5B02G529400	8.6.20-8.6.74
TraesCS6B02G235500	8.6.20-8.6.74
TraesCS3D02G029100	8.6.20-8.6.74
TraesCS6B02G260500	8.6.20-8.6.74
TraesCS5B02G256600	8.6.20-8.6.74
TraesCS6B02G460100	8.6.20-8.6.74
TraesCS6B02G252200	8.6.20-8.6.74
TraesCS3A02G023000	8.6.20-8.6.74
TraesCS6B02G045000	8.6.20-8.6.74
TraesCS2D02G444200	8.6.20-8.6.74
TraesCS2D02G477100	8.6.20-8.6.74
TraesCS6B02G382100	8.6.20-8.6.74
TraesCS5D02G419000	8.6.20-8.6.74
TraesCS6B02G179600	8.6.20-8.6.74
TraesCS6B02G080800	8.6.20-8.6.74
TraesCS6A02G279500	8.6.20-8.6.74
TraesCS6B02G179500	8.6.20-8.6.74
TraesCS6B02G203200	8.6.20-8.6.74
TraesCS6B02G328200	8.6.20-8.6.74
TraesCS7B02G052700	8.6.20-8.6.74
TraesCS1A02G312000	8.6.20-8.6.74
TraesCS2B02G432000	8.6.20-8.6.74
TraesCS3A02G258300	8.6.20-8.6.74
TraesCS6B02G410600	8.6.20-8.6.74
TraesCS5A02G147000	8.6.20-8.6.74
TraesCS6B02G345800	8.6.20-8.6.74
TraesCS2D02G479500	8.6.20-8.6.74
TraesCS5D02G230300	8.6.20-8.6.74
TraesCS4D02G322700	8.6.20-8.6.74
TraesCS6B02G059700	8.6.20-8.6.74
TraesCS3A02G289900	8.6.20-8.6.74
TraesCS2B02G307300	8.6.20-8.6.74
TraesCS7A02G521800	8.6.20-8.6.74
TraesCS3B02G048700	8.6.20-8.6.74
TraesCS6B02G244700	8.6.20-8.6.74
TraesCS7B02G485300	8.6.20-8.6.74
TraesCS6B02G251900	8.6.20-8.6.74
TraesCS6B02G298000	8.6.20-8.6.74
TraesCS4A02G171900	8.6.20-8.6.74
TraesCS3A02G154500	8.6.20-8.6.74
TraesCS5D02G351600	8.6.20-8.6.74
TraesCS6B02G081300	8.6.20-8.6.74
TraesCS6B02G198600	8.6.20-8.6.74
TraesCS6B02G056200	8.6.20-8.6.74
TraesCS7D02G346700	8.6.20-8.6.74
TraesCS6B02G333300	8.6.20-8.6.74
TraesCS5D02G323300	8.6.20-8.6.74
TraesCS6B02G405200	8.6.20-8.6.74
TraesCS2D02G515700	8.6.20-8.6.74
TraesCS4A02G022700	8.6.20-8.6.74
TraesCS5D02G543300	8.6.20-8.6.74
TraesCS5B02G529200	8.6.20-8.6.74
TraesCS2D02G161100	8.6.20-8.6.74
TraesCS5B02G383400	8.6.20-8.6.74
TraesCS6B02G265200	8.6.20-8.6.74
TraesCS3D02G012000	8.6.20-8.6.74
TraesCS6B02G352700	8.6.20-8.6.74
TraesCS2A02G583900	8.6.20-8.6.74
TraesCS2B02G077100	8.6.20-8.6.74
TraesCS4A02G318100	8.6.20-8.6.74
TraesCS2B02G090300	8.6.20-8.6.74
TraesCS6B02G152100	8.6.20-8.6.74
TraesCS5B02G098700	8.6.20-8.6.74
TraesCS6D02G121700	8.6.20-8.6.74
TraesCS3A02G038200	8.6.20-8.6.74
TraesCS6B02G168500	8.6.20-8.6.74
TraesCS6B02G382800	8.6.20-8.6.74
TraesCS4B02G072400	8.6.20-8.6.74
TraesCS5B02G524200	8.6.20-8.6.74
TraesCS2D02G409200	8.6.20-8.6.74
TraesCS6B02G111800	8.6.20-8.6.74
TraesCS5A02G344700	8.6.20-8.6.74
TraesCS2A02G097400	8.6.20-8.6.74
TraesCS6B02G238000	8.6.20-8.6.74
TraesCS5A02G222500	8.6.20-8.6.74
TraesCS6B02G337800	8.6.20-8.6.74
TraesCS2A02G290900	8.6.20-8.6.74
TraesCS6B02G413400	8.6.20-8.6.74
TraesCS5D02G383500	8.6.20-8.6.74
TraesCS2D02G311100	8.6.20-8.6.74
TraesCS1B02G207900	8.6.20-8.6.74
TraesCS6B02G153900	8.6.20-8.6.74
TraesCS6B02G201600	8.6.20-8.6.74
TraesCS1A02G039900	8.6.20-8.6.74
TraesCS2D02G488300	8.6.20-8.6.74
TraesCS7A02G307300	8.6.20-8.6.74
TraesCS7D02G351000	8.6.20-8.6.74
TraesCS7D02G366600	8.6.20-8.6.74
TraesCS6B02G411700	8.6.20-8.6.74
TraesCS6B02G249700	8.6.20-8.6.74
TraesCS6B02G308100	8.6.20-8.6.74
TraesCS6B02G045100	8.6.20-8.6.74
TraesCS3A02G318500	8.6.20-8.6.74
TraesCS1A02G046400	8.6.20-8.6.74
TraesCS6B02G222200	8.6.20-8.6.74
TraesCS6B02G412400	8.6.20-8.6.74
TraesCS2D02G493600	8.6.20-8.6.74
TraesCS5A02G342400	8.6.20-8.6.74
TraesCS1D02G336500	8.6.20-8.6.74
TraesCS5B02G015300	8.6.20-8.6.74
TraesCS6B02G197700	8.6.20-8.6.74
TraesCS2A02G575300	8.6.20-8.6.74
TraesCS6B02G346500	8.6.20-8.6.74
TraesCS6D02G303900	8.6.20-8.6.74
TraesCS2D02G520900	8.6.20-8.6.74
TraesCS6D02G028400	8.6.20-8.6.74
TraesCS6B02G290800	8.6.20-8.6.74
TraesCS6B02G309400	8.6.20-8.6.74
TraesCS6B02G135200	8.6.20-8.6.74
TraesCS3D02G023100	8.6.20-8.6.74
TraesCS3B02G062700	8.6.20-8.6.74
TraesCS2A02G071600	8.6.20-8.6.74
TraesCS3B02G291100	8.6.20-8.6.74
TraesCS3D02G323900	8.6.20-8.6.74
TraesCS6B02G202800	8.6.20-8.6.74
TraesCS7D02G325500	8.6.20-8.6.74
TraesCS6B02G327400	8.6.20-8.6.74
TraesCSU02G057200	8.6.20-8.6.74
TraesCS3A02G447400	8.6.20-8.6.74
TraesCS6B02G312000	8.6.20-8.6.74
TraesCS5B02G054100	8.6.20-8.6.74
TraesCS3A02G021800	8.6.20-8.6.74
TraesCSU02G139700	8.6.20-8.6.74
TraesCS1D02G214600	8.6.20-8.6.74
TraesCS3D02G223300	8.6.20-8.6.74
TraesCS6A02G235900	8.6.20-8.6.74
TraesCS6B02G388100	8.6.20-8.6.74
TraesCS1B02G225200	8.6.20-8.6.74
TraesCS6B02G241000	8.6.20-8.6.74
TraesCS6B02G060200	8.6.20-8.6.74
TraesCS6B02G081400	8.6.20-8.6.74
TraesCS5B02G547800	8.6.20-8.6.74
TraesCS1A02G328400	8.6.20-8.6.74
TraesCS6A02G242600	8.6.20-8.6.74
TraesCS6A02G394700	8.6.20-8.6.74
TraesCS4D02G005600	8.6.20-8.6.74
TraesCS6B02G438800	8.6.20-8.6.74
TraesCS6B02G131100	8.6.20-8.6.74
TraesCS1A02G403800	8.6.20-8.6.74
TraesCS6B02G249400	8.6.20-8.6.74
TraesCS2A02G007500	8.6.20-8.6.74
TraesCS6B02G041100	8.6.20-8.6.74
TraesCS2D02G485200	8.6.20-8.6.74
TraesCS6A02G331900	8.6.20-8.6.74
TraesCS2B02G618500	8.6.20-8.6.74
TraesCS6B02G231300	8.6.20-8.6.74
TraesCS6B02G291900	8.6.20-8.6.74
TraesCS6B02G066300	8.6.20-8.6.74
TraesCS2D02G492200	8.6.20-8.6.74
TraesCS6D02G178600	8.6.20-8.6.74
TraesCS6B02G248300	8.6.20-8.6.74
TraesCS6B02G388800	8.6.20-8.6.74
TraesCS6B02G237200	8.6.20-8.6.74
TraesCS6B02G261900	8.6.20-8.6.74
TraesCS6B02G402600	8.6.20-8.6.74
TraesCS7D02G066300	8.6.20-8.6.74
TraesCS3D02G046000	8.6.20-8.6.74
TraesCS5B02G320900	8.6.20-8.6.74
TraesCS6B02G365300	8.6.20-8.6.74
TraesCS5D02G504800	8.6.20-8.6.74
TraesCS3D02G537900	8.6.20-8.6.74
TraesCS7A02G005000	8.6.20-8.6.74
TraesCS6B02G415800	8.6.20-8.6.74
TraesCS2B02G394400	8.6.20-8.6.74
TraesCS6B02G329900	8.6.20-8.6.74
TraesCS4D02G195000	8.6.20-8.6.74
TraesCS4B02G371200	8.6.20-8.6.74
TraesCS5B02G232400	8.6.20-8.6.74
TraesCS3D02G409800	8.6.20-8.6.74
TraesCS6B02G404700	8.6.20-8.6.74
TraesCS2B02G329600	8.6.20-8.6.74
TraesCS5A02G503600	8.6.20-8.6.74
TraesCS6B02G272000	8.6.20-8.6.74
TraesCS5A02G312800	8.6.20-8.6.74
TraesCS6B02G183300	8.6.20-8.6.74
TraesCS4A02G414700	8.6.20-8.6.74
TraesCS6B02G051800	8.6.20-8.6.74
TraesCS7A02G355400	8.6.20-8.6.74
TraesCS5A02G091600	8.6.20-8.6.74
TraesCS2B02G562100	8.6.20-8.6.74
TraesCS3D02G492700	8.6.20-8.6.74
TraesCS2B02G591100	8.6.20-8.6.74
TraesCS3A02G532700	8.6.20-8.6.74
TraesCS3A02G410600	8.6.20-8.6.74
TraesCS3A02G308600	8.6.20-8.6.74
TraesCS2D02G570400	8.6.20-8.6.74
TraesCS3B02G045600	8.6.20-8.6.74
TraesCS2D02G079600	8.6.20-8.6.74
TraesCS3D02G363700	8.6.20-8.6.74
TraesCS5D02G347100	8.6.20-8.6.74
TraesCS7B02G482100	8.6.20-8.6.74
TraesCS4D02G110000	8.6.20-8.6.74
TraesCS2D02G037600	8.6.20-8.6.74
TraesCS5B02G381800	8.6.20-8.6.74
TraesCS6A02G015500	8.6.20-8.6.74
TraesCS3D02G523300	8.6.20-8.6.74
TraesCS5B02G009000	8.6.20-8.6.74
TraesCS6D02G069200	8.6.20-8.6.74
TraesCS2D02G491700	8.6.20-8.6.74
TraesCS4D02G133800	8.6.20-8.6.74
TraesCS3D02G370700	8.6.20-8.6.74
TraesCS7A02G516300	8.6.20-8.6.74
TraesCS6B02G308000	8.6.20-8.6.74
TraesCS7B02G364900	8.6.20-8.6.74
TraesCS7D02G497500	8.6.20-8.6.74
TraesCS3D02G001600	8.6.20-8.6.74
TraesCS2B02G508300	8.6.20-8.6.74
TraesCS6B02G321100	8.6.20-8.6.74
TraesCS2A02G514200	8.6.20-8.6.74
TraesCS7A02G356100	8.6.20-8.6.74
TraesCS5A02G341700	8.6.20-8.6.74
TraesCS7A02G523600	8.6.20-8.6.74
TraesCS6B02G295800	8.6.20-8.6.74
TraesCS2B02G598800	8.6.20-8.6.74
TraesCS2B02G057100	8.6.20-8.6.74
TraesCS5D02G563400	8.6.20-8.6.74
TraesCS3D02G151500	8.6.20-8.6.74
TraesCS4A02G484100	8.6.20-8.6.74
TraesCS6B02G246000	8.6.20-8.6.74
TraesCS2D02G381700	8.6.20-8.6.74
TraesCS3B02G427600	8.6.20-8.6.74
TraesCS1A02G402400	8.6.20-8.6.74
TraesCS6B02G135100	8.6.20-8.6.74
TraesCS3D02G515400	8.6.20-8.6.74
TraesCS7A02G371900	8.6.20-8.6.74
TraesCS1D02G275000	8.6.20-8.6.74
TraesCS6B02G473000	8.6.20-8.6.74
TraesCS6A02G380000	8.6.20-8.6.74
TraesCS2D02G187300	8.6.20-8.6.74
TraesCS6B02G245500	8.6.20-8.6.74
TraesCS6A02G239600	8.6.20-8.6.74
TraesCS7A02G469300	8.6.20-8.6.74
TraesCS3D02G286800	8.6.20-8.6.74
TraesCS6B02G279400	8.6.20-8.6.74
TraesCS4B02G396500	8.6.20-8.6.74
TraesCS6B02G209600	8.6.20-8.6.74
TraesCS1B02G349900	8.6.20-8.6.74
TraesCS5D02G213700	8.6.20-8.6.74
TraesCS6A02G223300	8.6.20-8.6.74
TraesCS1A02G352700	8.6.20-8.6.74
TraesCS7B02G441700	8.6.20-8.6.74
TraesCS5B02G137400	8.6.20-8.6.74
TraesCS3D02G331000	8.6.20-8.6.74
TraesCS3D02G312700	8.6.20-8.6.74
TraesCS7A02G561400	8.6.20-8.6.74
TraesCS6B02G422600	8.6.20-8.6.74
TraesCS6B02G336800	8.6.20-8.6.74
TraesCS6B02G109300	8.6.20-8.6.74
TraesCS5A02G155500	8.6.20-8.6.74
TraesCS2B02G192200	8.6.20-8.6.74
TraesCS6B02G286700	8.6.20-8.6.74
TraesCS1D02G259200	8.6.20-8.6.74
TraesCS7B02G037600	8.6.20-8.6.74
TraesCS2A02G389400	8.6.20-8.6.74
TraesCS3A02G428700	8.6.20-8.6.74
TraesCS3D02G261800	8.6.20-8.6.74
TraesCS2D02G503000	8.6.20-8.6.74
TraesCSU02G025000	8.6.20-8.6.74
TraesCS6B02G451000	8.6.20-8.6.74
TraesCS6B02G388000	8.6.20-8.6.74
TraesCS2A02G566700	8.6.20-8.6.74
TraesCS2A02G412000	8.6.20-8.6.74
TraesCS7A02G531300	8.6.20-8.6.74
TraesCS6B02G304700	8.6.20-8.6.74
TraesCS1D02G147200	8.6.20-8.6.74
TraesCS3D02G203300	8.6.20-8.6.74
TraesCS5A02G167900	8.6.20-8.6.74
TraesCS2D02G178100	8.6.20-8.6.74
TraesCS2A02G352900	8.6.20-8.6.74
TraesCS4A02G339700	8.6.20-8.6.74
TraesCS6D02G026500	8.6.20-8.6.74
TraesCS2D02G427000	8.6.20-8.6.74
TraesCS2D02G351200	8.6.20-8.6.74
TraesCS6B02G301800	8.6.20-8.6.74
TraesCS2A02G397000	8.6.20-8.6.74
TraesCS6D02G167000	8.6.20-8.6.74
TraesCS2D02G061100	8.6.20-8.6.74
TraesCS3A02G395800	8.6.20-8.6.74
TraesCS6A02G251000	8.6.20-8.6.74
TraesCS6B02G339000	8.6.20-8.6.74
TraesCS3D02G044700	8.6.20-8.6.74
TraesCS2B02G416000	8.6.20-8.6.74
TraesCS5A02G342000	8.6.20-8.6.74
TraesCSU02G250000	8.6.20-8.6.74
TraesCS4B02G301200	8.6.20-8.6.74
TraesCS4A02G391000	8.6.20-8.6.74
TraesCS5D02G179300	8.6.20-8.6.74
TraesCS6B02G140600	8.6.20-8.6.74
TraesCS4A02G316500	8.6.20-8.6.74
TraesCS2D02G313700	8.6.20-8.6.74
TraesCS7A02G133500	8.6.20-8.6.74
TraesCS6B02G325900	8.6.20-8.6.74
TraesCS3B02G347400	8.6.20-8.6.74
ENSRNA050015615	8.6.20-8.6.74
ENSRNA050017735	8.6.20-8.6.94
ENSRNA050019944	8.6.20-8.6.94
ENSRNA050023020	8.6.20-8.6.94
ENSRNA050023719	8.6.20-8.6.94
TraesCS1A02G009400	8.6.20-8.6.94
TraesCS1A02G379200	8.6.20-8.6.94
TraesCS1A02G409300	8.6.20-8.6.94
TraesCS1B02G009300	8.6.20-8.6.94
TraesCS1B02G038100	8.6.20-8.6.94
TraesCS1B02G047700	8.6.20-8.6.94
TraesCS1B02G103100	8.6.20-8.6.94
TraesCS1B02G103400	8.6.20-8.6.94
TraesCS1B02G175100	8.6.20-8.6.94
TraesCS1B02G211600	8.6.20-8.6.94
TraesCS1B02G351200	8.6.20-8.6.94
TraesCS1B02G357300	8.6.20-8.6.94
TraesCS1B02G361800	8.6.20-8.6.94
TraesCS1B02G377100	8.6.20-8.6.94
TraesCS1B02G395800	8.6.20-8.6.94
TraesCS1D02G160400	8.6.20-8.6.94
TraesCS1D02G315000	8.6.20-8.6.94
TraesCS1D02G447400	8.6.20-8.6.94
TraesCS2A02G021800	8.6.20-8.6.94
TraesCS2A02G021900	8.6.20-8.6.94
TraesCS2A02G123400	8.6.20-8.6.94
TraesCS2A02G138500	8.6.20-8.6.94
TraesCS2A02G148500	8.6.20-8.6.94
TraesCS2A02G305900	8.6.20-8.6.94
TraesCS2A02G333300	8.6.20-8.6.94
TraesCS2A02G339100	8.6.20-8.6.94
TraesCS2A02G420200	8.6.20-8.6.94
TraesCS2A02G420400	8.6.20-8.6.94
TraesCS2A02G482900	8.6.20-8.6.94
TraesCS2A02G485100	8.6.20-8.6.94
TraesCS2A02G564100	8.6.20-8.6.94
TraesCS2B02G023600	8.6.20-8.6.94
TraesCS2B02G059800	8.6.20-8.6.94
TraesCS2B02G061900	8.6.20-8.6.94
TraesCS2B02G113100	8.6.20-8.6.94
TraesCS2B02G126600	8.6.20-8.6.94
TraesCS2B02G128000	8.6.20-8.6.94
TraesCS2B02G349400	8.6.20-8.6.94
TraesCS2B02G428300	8.6.20-8.6.94
TraesCS2B02G491300	8.6.20-8.6.94
TraesCS2B02G549000	8.6.20-8.6.94
TraesCS2B02G625900	8.6.20-8.6.94
TraesCS2D02G419200	8.6.20-8.6.94
TraesCS2D02G587700	8.6.20-8.6.94
TraesCS2D02G588600	8.6.20-8.6.94
TraesCS2D02G590000	8.6.20-8.6.94
TraesCS3A02G014100	8.6.20-8.6.94
TraesCS3A02G102700	8.6.20-8.6.94
TraesCS3A02G231600	8.6.20-8.6.94
TraesCS3A02G414900	8.6.20-8.6.94
TraesCS3B02G063600	8.6.20-8.6.94
TraesCS3B02G063700	8.6.20-8.6.94
TraesCS3B02G126800	8.6.20-8.6.94
TraesCS3B02G126900	8.6.20-8.6.94
TraesCS3B02G220100	8.6.20-8.6.94
TraesCS3B02G359300	8.6.20-8.6.94
TraesCS3B02G417900	8.6.20-8.6.94
TraesCS3B02G586700	8.6.20-8.6.94
TraesCS3D02G128000	8.6.20-8.6.94
TraesCS4A02G309200	8.6.20-8.6.94
TraesCS4A02G344900	8.6.20-8.6.94
TraesCS4A02G390200	8.6.20-8.6.94
TraesCS4A02G455300	8.6.20-8.6.94
TraesCS4A02G461200	8.6.20-8.6.94
TraesCS4A02G462700	8.6.20-8.6.94
TraesCS4A02G472800	8.6.20-8.6.94
TraesCS4A02G475300	8.6.20-8.6.94
TraesCS4A02G475400	8.6.20-8.6.94
TraesCS4A02G475500	8.6.20-8.6.94
TraesCS4A02G484100	8.6.20-8.6.94
TraesCS4A02G490600	8.6.20-8.6.94
TraesCS4A02G492300	8.6.20-8.6.94
TraesCS4A02G497800	8.6.20-8.6.94
TraesCS4A02G498900	8.6.20-8.6.94
TraesCS4A02G499928	8.6.20-8.6.94
TraesCS4B02G004300	8.6.20-8.6.94
TraesCS4B02G005200	8.6.20-8.6.94
TraesCS4B02G170600	8.6.20-8.6.94
TraesCS4B02G308800	8.6.20-8.6.94
TraesCS4D02G309700	8.6.20-8.6.94
TraesCS5A02G015200	8.6.20-8.6.94
TraesCS5A02G410000	8.6.20-8.6.94
TraesCS5A02G470500	8.6.20-8.6.94
TraesCS5A02G482600	8.6.20-8.6.94
TraesCS5B02G010100	8.6.20-8.6.94
TraesCS5B02G085300	8.6.20-8.6.94
TraesCS5B02G093800	8.6.20-8.6.94
TraesCS5B02G140300	8.6.20-8.6.94
TraesCS5B02G224600	8.6.20-8.6.94
TraesCS5B02G225100	8.6.20-8.6.94
TraesCS5B02G276100	8.6.20-8.6.94
TraesCS5B02G283200	8.6.20-8.6.94
TraesCS5B02G284100	8.6.20-8.6.94
TraesCS5B02G451600	8.6.20-8.6.94
TraesCS5B02G451800	8.6.20-8.6.94
TraesCS5B02G491200	8.6.20-8.6.94
TraesCS5B02G506400	8.6.20-8.6.94
TraesCS5B02G546200	8.6.20-8.6.94
TraesCS5D02G110700	8.6.20-8.6.94
TraesCS5D02G371300	8.6.20-8.6.94
TraesCS5D02G371400	8.6.20-8.6.94
TraesCS5D02G423700	8.6.20-8.6.94
TraesCS5D02G504500	8.6.20-8.6.94
TraesCS6A02G039700	8.6.20-8.6.94
TraesCS6A02G120500	8.6.20-8.6.94
TraesCS6A02G284500	8.6.20-8.6.94
TraesCS6B02G000600	8.6.20-8.6.94
TraesCS6B02G007700	8.6.20-8.6.94
TraesCS6B02G034700	8.6.20-8.6.94
TraesCS6B02G083500	8.6.20-8.6.94
TraesCS6B02G208600	8.6.20-8.6.94
TraesCS6B02G424400	8.6.20-8.6.94
TraesCS6B02G451600	8.6.20-8.6.94
TraesCS6B02G458300	8.6.20-8.6.94
TraesCS6B02G464200	8.6.20-8.6.94
TraesCS6D02G019600	8.6.20-8.6.94
TraesCS6D02G164100	8.6.20-8.6.94
TraesCS6D02G390900	8.6.20-8.6.94
TraesCS6D02G396700	8.6.20-8.6.94
TraesCS7A02G010900	8.6.20-8.6.94
TraesCS7A02G013100	8.6.20-8.6.94
TraesCS7A02G015700	8.6.20-8.6.94
TraesCS7A02G017200	8.6.20-8.6.94
TraesCS7A02G188700	8.6.20-8.6.94
TraesCS7A02G226200	8.6.20-8.6.94
TraesCS7A02G243900	8.6.20-8.6.94
TraesCS7A02G368100	8.6.20-8.6.94
TraesCS7A02G520700	8.6.20-8.6.94
TraesCS7A02G526700	8.6.20-8.6.94
TraesCS7A02G540500	8.6.20-8.6.94
TraesCS7B02G016200	8.6.20-8.6.94
TraesCS7B02G038400	8.6.20-8.6.94
TraesCS7B02G060300	8.6.20-8.6.94
TraesCS7B02G078100	8.6.20-8.6.94
TraesCS7B02G121300	8.6.20-8.6.94
TraesCS7B02G366200	8.6.20-8.6.94
TraesCS7B02G444800	8.6.20-8.6.94
TraesCS7B02G446400	8.6.20-8.6.94
TraesCS7B02G452700	8.6.20-8.6.94
TraesCS7B02G481400	8.6.20-8.6.94
TraesCS7D02G017200	8.6.20-8.6.94
TraesCS7D02G104300	8.6.20-8.6.94
TraesCS7D02G168700	8.6.20-8.6.94
TraesCS7D02G295600	8.6.20-8.6.94
TraesCSU02G066600	8.6.20-8.6.94
TraesCSU02G079000	8.6.20-8.6.94
TraesCSU02G149300	8.6.20-8.6.94
TraesCSU02G178800	8.6.20-8.6.94
TraesCSU02G213600	8.6.20-8.6.94
TraesCSU02G266600	8.6.20-8.6.94
TraesCS4B02G086900	8.6.20-8.6.94
TraesCS5B02G028300	8.6.20-8.6.94
TraesCSU02G095700	8.6.20-8.6.94
TraesCS7B02G038300	8.6.20-8.6.94
TraesCS2A02G558300	8.6.20-8.6.94
TraesCS7A02G021800	8.6.20-8.6.94
TraesCSU02G243200	8.6.20-8.6.94
TraesCS4A02G472500	8.6.20-8.6.94
TraesCS5A02G012300	8.6.20-8.6.94
TraesCS5B02G225500	8.6.20-8.6.94
TraesCS6A02G018600	8.6.20-8.6.94
TraesCS7D02G228100	8.6.20-8.6.94
TraesCS4B02G278200	8.6.20-8.6.94
TraesCS7A02G226300	8.6.20-8.6.94
TraesCS7A02G544600	8.6.20-8.6.94
TraesCS6B02G462400	8.6.20-8.6.94
TraesCS1B02G296400	8.6.20-8.6.94
TraesCS6B02G427200	8.6.20-8.6.94
TraesCS5B02G351900	8.6.20-8.6.94
TraesCS2D02G587800	8.6.20-8.6.94
TraesCS7B02G195400	8.6.20-8.6.94
TraesCS2B02G084200	8.6.20-8.6.94
TraesCS1A02G314500	8.6.20-8.6.94
TraesCS1A02G136000	8.6.20-8.6.94
TraesCS6A02G151400	8.6.20-8.6.94
TraesCS3A02G533300	8.6.20-8.6.94
TraesCS6B02G004600	8.6.20-8.6.94
TraesCS3B02G037400	8.6.20-8.6.94
TraesCS2A02G239900	8.6.20-8.6.94
TraesCS4B02G157800	8.6.20-8.6.94
TraesCS6D02G174400	8.6.20-8.6.94
TraesCS6A02G147000	8.6.20-8.6.94
TraesCS4A02G454900	8.6.20-8.6.94
TraesCS1B02G227400	8.6.20-8.6.94
TraesCS3B02G579600	8.6.20-8.6.94
TraesCS4A02G303900	8.6.20-8.6.94
TraesCS4D02G293200	8.6.20-8.6.94
TraesCS7D02G233900	8.6.20-8.6.94
TraesCS2A02G513900	8.6.20-8.6.94
TraesCS5A02G493200	8.6.20-8.6.94
TraesCS4D02G004200	8.6.20-8.6.94
TraesCS1B02G168400	8.6.20-8.6.94
TraesCS6A02G333700	8.6.20-8.6.94
TraesCS5B02G452100	8.6.20-8.6.94
TraesCS4A02G486100	8.6.20-8.6.94
TraesCS7A02G001700	8.6.20-8.6.94
TraesCS4A02G496600	8.6.20-8.6.94
TraesCS7D02G001800	8.6.20-8.6.94
TraesCS5B02G448400	8.6.20-8.6.94
TraesCS3A02G053000	8.6.20-8.6.94
TraesCS5A02G490200	8.6.20-8.6.94
TraesCS5B02G506300	8.6.20-8.6.94
TraesCS3B02G143600	8.6.20-8.6.94
TraesCS4B02G157900	8.6.20-8.6.94
TraesCS1B02G143800	8.6.20-8.6.94
TraesCS4A02G474000	8.6.20-8.6.94
TraesCS1B02G035100	8.6.20-8.6.94
TraesCS1A02G291700	8.6.20-8.6.94
TraesCS6B02G189800	8.6.20-8.6.94
TraesCS7B02G010000	8.6.20-8.6.94
TraesCS5B02G225200	8.6.20-8.6.94
TraesCS5D02G372300	8.6.20-8.6.94
TraesCS4A02G457400	8.6.20-8.6.94
TraesCS4A02G494400	8.6.20-8.6.94
TraesCS5A02G310700	8.6.20-8.6.94
TraesCS5A02G363200	8.6.20-8.6.94
TraesCS6A02G117200	8.6.20-8.6.94
TraesCS2D02G474200	8.6.20-8.6.94
TraesCS2B02G366500	8.6.20-8.6.94
TraesCS2B02G569000	8.6.20-8.6.94
TraesCS7D02G089100	8.6.20-8.6.94
TraesCSU02G262700	8.6.20-8.6.94
TraesCS5D02G388700	8.6.20-8.6.94
TraesCS2B02G111100	8.6.20-8.6.94
TraesCS4D02G195100	8.6.20-8.6.94
TraesCS3D02G328300	8.6.20-8.6.94
TraesCS2B02G486900	8.6.20-8.6.94
TraesCS3B02G486700	8.6.20-8.6.94
TraesCS4A02G498400	8.6.20-8.6.94
TraesCSU02G066700	8.6.20-8.6.94
TraesCS6A02G157400	8.6.20-8.6.94
TraesCSU02G066000	8.6.20-8.6.94
TraesCS4D02G062900	8.6.20-8.6.94
TraesCS6B02G312200	8.6.20-8.6.94
TraesCS4D02G042100	8.6.20-8.6.94
TraesCS3B02G181300	8.6.20-8.6.94
TraesCS4B02G088200	8.6.20-8.6.94
ENSRNA050018692	8.6.20-8.6.94
TraesCS4B02G002900	8.6.20-8.6.94
TraesCS5D02G526800	8.6.20-8.6.94
TraesCS6B02G063800	8.6.20-8.6.94
TraesCS4A02G397800	8.6.20-8.6.94
TraesCS2A02G521000	8.6.20-8.6.94
TraesCS7A02G015800	8.6.20-8.6.94
TraesCS1D02G026700	8.6.20-8.6.94
TraesCS2B02G255800	8.6.20-8.6.94
TraesCS6D02G346800	8.6.20-8.6.94
TraesCS4A02G464300	8.6.20-8.6.94
TraesCS3A02G132500	8.6.20-8.6.94
TraesCSU02G219500	8.6.20-8.6.94
TraesCS4B02G307400	8.6.20-8.6.94
TraesCS4B02G003400	8.6.20-8.6.94
TraesCS1A02G347900	8.6.20-8.6.94
TraesCS1B02G243300	8.6.20-8.6.94
TraesCS5D02G159100	8.6.20-8.6.94
TraesCS3B02G606500	8.6.20-8.6.94
TraesCS1B02G376100	8.6.20-8.6.94
TraesCS1B02G024200	8.6.20-8.6.94
TraesCS4D02G031700	8.6.20-8.6.94
TraesCS6D02G054800	8.6.20-8.6.94
TraesCS6D02G085700	8.6.20-8.6.94
TraesCS1B02G207100	8.6.20-8.6.94
ENSRNA050024022	8.6.20-8.6.94
TraesCS4A02G293900	8.6.20-8.6.94
TraesCS5B02G527800	8.6.20-8.6.94
TraesCS6D02G398700	8.6.20-8.6.94
TraesCS2B02G599900	8.6.20-8.6.94
TraesCS3B02G288800	8.6.20-8.6.94
TraesCS3B02G452500	8.6.20-8.6.94
TraesCS5B02G421600	8.6.20-8.6.94
TraesCS5B02G498100	8.6.20-8.6.94
TraesCS5B02G458800	8.6.20-8.6.94
TraesCS6A02G119700	8.6.20-8.6.94
TraesCS1A02G150800	8.6.20-8.6.94
TraesCS4B02G000500	8.6.20-8.6.94
TraesCS7A02G053900	8.6.20-8.6.94
TraesCS5B02G454200	8.6.20-8.6.94
TraesCS4B02G392400	8.6.20-8.6.94
TraesCS5B02G545100	8.6.20-8.6.94
TraesCS2B02G111000	8.6.20-8.6.94
TraesCS4B02G010000	8.6.20-8.6.94
TraesCS6B02G281900	8.6.20-8.6.94
TraesCS3B02G335100	8.6.20-8.6.94
TraesCSU02G065800	8.6.20-8.6.94
TraesCS7D02G010000	8.6.20-8.6.94
TraesCS2A02G478500	8.6.20-8.6.94
TraesCS1A02G157600	8.6.20-8.6.94
TraesCS1D02G147800	8.6.20-8.6.94
TraesCS3A02G024100	8.6.20-8.6.94
TraesCS5A02G531300	8.6.20-8.6.94
TraesCS7B02G381300	8.6.20-8.6.94
TraesCS1A02G160200	8.6.20-8.6.94
TraesCS5B02G505300	8.6.20-8.6.94
TraesCS4B02G003500	8.6.20-8.6.94
TraesCS4B02G394400	8.6.20-8.6.94
TraesCS2B02G000600	8.6.20-8.6.94
TraesCS7B02G016700	8.6.20-8.6.94
TraesCS2A02G460500	8.6.20-8.6.94
TraesCS3A02G025300	8.6.20-8.6.94
TraesCS2A02G573400	8.6.20-8.6.94
TraesCS2D02G515400	8.6.20-8.6.94
TraesCS5B02G523600	8.6.20-8.6.94
TraesCS2D02G274900	8.6.20-8.6.94
TraesCS5D02G042700	8.6.20-8.6.94
TraesCS1A02G187100	8.6.20-8.6.94
TraesCS4A02G269500	8.6.20-8.6.94
TraesCS1B02G130600	8.6.20-8.6.94
TraesCS6B02G116900	8.6.20-8.6.94
TraesCS7B02G485300	8.6.20-8.6.94
TraesCS7D02G089200	8.6.20-8.6.94
TraesCSU02G065700	8.6.20-8.6.94
TraesCS5A02G220200	8.6.20-8.6.94
TraesCS2A02G557700	8.6.20-8.6.94
TraesCS7B02G016500	8.6.20-8.6.94
TraesCSU02G166000	8.6.20-8.6.94
TraesCS4A02G459400	8.6.20-8.6.94
TraesCS7A02G561400	8.6.20-8.6.94
TraesCS4B02G003100	8.6.20-8.6.94
TraesCS2D02G147900	8.6.20-8.6.94
TraesCS5B02G503200	8.6.20-8.6.94
TraesCS2B02G113600	8.6.20-8.6.94
TraesCS4A02G484800	8.6.20-8.6.94
TraesCS4A02G495600	8.6.20-8.6.94
TraesCS5B02G464900	8.6.20-8.6.94
TraesCSU02G029800	8.6.20-8.6.94
TraesCS5B02G141200	8.6.20-8.6.94
TraesCS3B02G101500	8.6.20-8.6.94
TraesCS6B02G006400	8.6.20-8.6.94
TraesCS2B02G574100	8.6.20-8.6.94
TraesCS1B02G143700	8.6.20-8.6.94
TraesCSU02G078600	8.6.20-8.6.94
TraesCS7B02G484900	8.6.20-8.6.94
TraesCS4A02G458400	8.6.20-8.6.94
TraesCS7B02G433300	8.6.20-8.6.94
TraesCS2A02G395100	8.6.20-8.6.94
TraesCS4A02G447900	8.6.20-8.6.94
TraesCS2B02G599800	8.6.20-8.6.94
TraesCS2A02G044600	8.6.20-8.6.94
TraesCS3B02G390000	8.6.20-8.6.94
TraesCS1D02G042300	8.6.20-8.6.94
TraesCS1A02G356800	8.6.20-8.6.94
TraesCS7D02G117100	8.6.20-8.6.94
TraesCS3B02G207600	8.6.20-8.6.94
TraesCS1B02G252100	8.6.20-8.6.94
TraesCS6A02G153100	8.6.20-8.6.94
TraesCS5B02G552200	8.6.20-8.6.94
TraesCS4A02G010000	8.6.20-8.6.94
TraesCS2D02G516200	8.6.20-8.6.94
TraesCS1A02G408900	8.6.20-8.6.94
TraesCS2A02G046500	8.6.20-8.6.94
TraesCS6D02G090500	8.6.20-8.6.94
TraesCS5A02G077500	8.6.20-8.6.94
TraesCS6B02G034600	8.6.20-8.6.94
TraesCS4B02G261600	8.6.20-8.6.94
TraesCS3D02G034200	8.6.20-8.6.94
TraesCS6A02G047500	8.6.20-8.6.94
TraesCS4A02G269400	8.6.20-8.6.94
TraesCS2B02G026200	8.6.20-8.6.94
TraesCS2B02G056700	8.6.20-8.6.94
TraesCS3A02G513700	8.6.20-8.6.94
TraesCS1A02G153000	8.6.20-8.6.94
TraesCS7A02G034600	8.6.20-8.6.94
TraesCS1A02G104500	8.6.20-8.6.94
TraesCS4B02G092700	8.6.20-8.6.94
TraesCS4B02G005300	8.6.20-8.6.94
TraesCS2A02G520900	8.6.20-8.6.94
TraesCS4A02G382000	8.6.20-8.6.94
TraesCS3D02G284200	8.6.20-8.6.94
TraesCS1A02G039100	8.6.20-8.6.94
TraesCS6D02G067900	8.6.20-8.6.94
TraesCS7B02G000300	8.6.20-8.6.94
ENSRNA050017194	8.6.20-8.6.94
TraesCS4B02G092200	8.6.20-8.6.94
TraesCS5B02G498000	8.6.20-8.6.94
TraesCS7B02G502000	8.6.20-8.6.94
TraesCS4B02G367800	8.6.20-8.6.94
TraesCS5B02G500500	8.6.20-8.6.94
TraesCS3B02G142200	8.6.20-8.6.94
TraesCS7D02G031100	8.6.20-8.6.94
TraesCS3B02G191000	8.6.20-8.6.94
TraesCSU02G242600	8.6.20-8.6.94
TraesCS6D02G332600	8.6.20-8.6.94
TraesCS6B02G189700	8.6.20-8.6.94
TraesCS5D02G228300	8.6.20-8.6.94
TraesCS7B02G126700	8.6.20-8.6.94
TraesCS5B02G502600	8.6.20-8.6.94
TraesCS7B02G439100	8.6.20-8.6.94
TraesCS5D02G066100	8.6.20-8.6.94
TraesCS2D02G583000	8.6.20-8.6.94
TraesCS1A02G314600	8.6.20-8.6.94
TraesCS2A02G288800	8.6.20-8.6.94
TraesCS5A02G272900	8.6.20-8.6.94
TraesCS1A02G341900	8.6.20-8.6.94
TraesCS5A02G312800	8.6.20-8.6.94
TraesCS5B02G354800	8.6.20-8.6.94
TraesCS4A02G495000	8.6.20-8.6.94
[truncated: 16,506 more rows]
