# Supplementary material for: Carbohydrate Accumulation and Differential Transcript Expression in Winter Wheat Lines with Different Levels of Snow Mold and Freezing Tolerance after Cold Treatment
Source: Plants (Basel). 2020 Oct 23;9(11):1416. doi: 10.3390/plants9111416 (PMC7690702; doi:10.3390/plants9111416)
Supplement: Supplementary file 1 [file plants-09-01416-s001.zip › supplementalFiles/expressionData/originalData/DEGs for FUNCE.xlsx]

## Sheet: Sheet1
DEGs	Module
ENSRNA050013743	10.1.20-10.1.94
ENSRNA050013743	10.1.74-10.1.94
ENSRNA050013744	8.6.94-10.1.94
ENSRNA050013746	8.6.74-10.1.74
ENSRNA050013774	8.6.94-10.1.94
ENSRNA050013793	10.1.20-10.1.74
ENSRNA050013793	10.1.74-10.1.94
ENSRNA050013802	10.1.20-10.1.128
ENSRNA050013826	8.6.20-8.6.128
ENSRNA050013826	8.6.94-8.6.128
ENSRNA050013826	8.6.128-10.1.128
ENSRNA050013860	8.6.94-10.1.94
ENSRNA050013867	8.6.20-8.6.94
ENSRNA050013867	8.6.20-8.6.128
ENSRNA050013867	8.6.74-10.1.74
ENSRNA050013867	8.6.94-10.1.94
ENSRNA050013867	8.6.128-10.1.128
ENSRNA050013871	8.6.94-10.1.94
ENSRNA050013875	8.6.94-10.1.94
ENSRNA050013904	8.6.20-10.1.20
ENSRNA050013907	8.6.94-10.1.94
ENSRNA050014059	10.1.20-10.1.94
ENSRNA050014059	10.1.20-10.1.128
ENSRNA050014478	8.6.94-10.1.94
ENSRNA050015113	10.1.20-10.1.94
ENSRNA050015113	10.1.94-10.1.128
ENSRNA050015244	10.1.20-10.1.74
ENSRNA050015244	10.1.74-10.1.94
ENSRNA050015249	10.1.20-10.1.94
ENSRNA050015249	10.1.20-10.1.128
ENSRNA050015612	8.6.94-10.1.94
ENSRNA050015615	8.6.20-8.6.74
ENSRNA050015631	10.1.20-10.1.74
ENSRNA050015631	8.6.94-10.1.94
ENSRNA050015960	10.1.94-10.1.128
ENSRNA050015984	8.6.94-10.1.94
ENSRNA050016010	8.6.128-10.1.128
ENSRNA050016242	8.6.74-10.1.74
ENSRNA050016304	10.1.74-10.1.94
ENSRNA050016304	8.6.94-10.1.94
ENSRNA050016305	10.1.74-10.1.94
ENSRNA050016305	10.1.74-10.1.128
ENSRNA050016400	8.6.74-10.1.74
ENSRNA050016401	10.1.74-10.1.94
ENSRNA050016401	10.1.94-10.1.128
ENSRNA050016401	8.6.128-10.1.128
ENSRNA050016785	8.6.128-10.1.128
ENSRNA050017170	10.1.74-10.1.94
ENSRNA050017170	10.1.74-10.1.128
ENSRNA050017194	8.6.20-8.6.94
ENSRNA050017194	8.6.94-10.1.94
ENSRNA050017196	8.6.20-10.1.20
ENSRNA050017196	8.6.74-10.1.74
ENSRNA050017274	10.1.74-10.1.94
ENSRNA050017274	10.1.94-10.1.128
ENSRNA050017603	8.6.74-10.1.74
ENSRNA050017603	8.6.128-10.1.128
ENSRNA050017613	8.6.20-8.6.128
ENSRNA050017613	8.6.74-8.6.128
ENSRNA050017613	8.6.94-8.6.128
ENSRNA050017613	10.1.74-10.1.94
ENSRNA050017613	10.1.74-10.1.128
ENSRNA050017613	8.6.128-10.1.128
ENSRNA050017633	8.6.74-10.1.74
ENSRNA050017633	8.6.94-10.1.94
ENSRNA050017696	10.1.20-10.1.128
ENSRNA050017696	8.6.20-10.1.20
ENSRNA050017713	8.6.74-10.1.74
ENSRNA050017717	8.6.94-10.1.94
ENSRNA050017732	8.6.20-8.6.128
ENSRNA050017732	8.6.74-8.6.128
ENSRNA050017732	8.6.94-8.6.128
ENSRNA050017735	8.6.20-8.6.94
ENSRNA050017740	8.6.20-8.6.128
ENSRNA050017740	10.1.94-10.1.128
ENSRNA050017740	8.6.128-10.1.128
ENSRNA050017788	8.6.74-10.1.74
ENSRNA050017788	8.6.94-10.1.94
ENSRNA050018378	8.6.74-10.1.74
ENSRNA050018652	8.6.94-10.1.94
ENSRNA050018663	8.6.128-10.1.128
ENSRNA050018674	8.6.94-10.1.94
ENSRNA050018676	8.6.20-8.6.94
ENSRNA050018676	8.6.74-10.1.74
ENSRNA050018676	8.6.94-10.1.94
ENSRNA050018692	8.6.20-8.6.94
ENSRNA050018692	8.6.74-10.1.74
ENSRNA050018692	8.6.94-10.1.94
ENSRNA050018692	8.6.128-10.1.128
ENSRNA050018807	10.1.20-10.1.74
ENSRNA050018807	8.6.74-10.1.74
ENSRNA050018934	10.1.74-10.1.94
ENSRNA050019266	8.6.20-8.6.128
ENSRNA050019266	8.6.74-8.6.128
ENSRNA050019266	8.6.94-8.6.128
ENSRNA050019266	8.6.128-10.1.128
ENSRNA050019297	8.6.74-10.1.74
ENSRNA050019297	8.6.94-10.1.94
ENSRNA050019320	10.1.20-10.1.94
ENSRNA050019328	8.6.94-10.1.94
ENSRNA050019393	8.6.74-10.1.74
ENSRNA050019393	8.6.94-10.1.94
ENSRNA050019467	8.6.20-10.1.20
ENSRNA050019601	8.6.94-10.1.94
ENSRNA050019601	8.6.128-10.1.128
ENSRNA050019610	8.6.20-10.1.20
ENSRNA050019662	10.1.20-10.1.74
ENSRNA050019662	10.1.74-10.1.94
ENSRNA050019662	10.1.74-10.1.128
ENSRNA050019662	8.6.74-10.1.74
ENSRNA050019663	8.6.128-10.1.128
ENSRNA050019668	10.1.20-10.1.128
ENSRNA050019668	10.1.74-10.1.128
ENSRNA050019790	8.6.94-10.1.94
ENSRNA050019836	8.6.94-10.1.94
ENSRNA050019841	8.6.94-10.1.94
ENSRNA050019843	8.6.20-10.1.20
ENSRNA050019895	8.6.94-10.1.94
ENSRNA050019895	8.6.128-10.1.128
ENSRNA050019896	8.6.94-10.1.94
ENSRNA050019896	8.6.128-10.1.128
ENSRNA050019927	10.1.74-10.1.128
ENSRNA050019944	8.6.20-8.6.94
ENSRNA050019944	8.6.94-8.6.128
ENSRNA050019944	10.1.20-10.1.74
ENSRNA050019944	10.1.20-10.1.94
ENSRNA050019944	10.1.20-10.1.128
ENSRNA050019944	8.6.128-10.1.128
ENSRNA050019954	8.6.74-10.1.74
ENSRNA050019964	8.6.74-10.1.74
ENSRNA050019964	8.6.94-10.1.94
ENSRNA050019988	8.6.94-10.1.94
ENSRNA050020013	10.1.20-10.1.128
ENSRNA050020045	10.1.20-10.1.94
ENSRNA050020045	10.1.74-10.1.94
ENSRNA050020048	8.6.74-10.1.74
ENSRNA050020254	8.6.94-10.1.94
ENSRNA050020778	8.6.74-10.1.74
ENSRNA050020778	8.6.94-10.1.94
ENSRNA050020779	8.6.94-10.1.94
ENSRNA050020806	10.1.74-10.1.128
ENSRNA050020808	10.1.20-10.1.74
ENSRNA050020808	10.1.74-10.1.94
ENSRNA050020844	8.6.74-10.1.74
ENSRNA050020844	8.6.94-10.1.94
ENSRNA050020846	8.6.94-10.1.94
ENSRNA050020857	10.1.74-10.1.94
ENSRNA050021170	8.6.94-10.1.94
ENSRNA050021247	8.6.94-10.1.94
ENSRNA050021522	10.1.74-10.1.128
ENSRNA050021715	8.6.74-10.1.74
ENSRNA050021715	8.6.94-10.1.94
ENSRNA050021721	8.6.94-10.1.94
ENSRNA050021762	8.6.20-8.6.94
ENSRNA050021762	8.6.94-10.1.94
ENSRNA050022776	8.6.94-10.1.94
ENSRNA050022802	8.6.74-10.1.74
ENSRNA050022826	8.6.74-10.1.74
ENSRNA050022826	8.6.94-10.1.94
ENSRNA050022883	8.6.74-10.1.74
ENSRNA050022883	8.6.94-10.1.94
ENSRNA050022906	8.6.128-10.1.128
ENSRNA050022936	8.6.74-10.1.74
ENSRNA050022936	8.6.94-10.1.94
ENSRNA050022960	10.1.74-10.1.128
ENSRNA050022998	8.6.94-10.1.94
ENSRNA050023003	8.6.74-10.1.74
ENSRNA050023003	8.6.94-10.1.94
ENSRNA050023003	8.6.128-10.1.128
ENSRNA050023020	8.6.20-8.6.94
ENSRNA050023020	10.1.74-10.1.94
ENSRNA050023020	10.1.74-10.1.128
ENSRNA050023020	8.6.94-10.1.94
ENSRNA050023033	8.6.20-10.1.20
ENSRNA050023570	8.6.94-10.1.94
ENSRNA050023598	10.1.20-10.1.74
ENSRNA050023598	10.1.74-10.1.94
ENSRNA050023598	10.1.74-10.1.128
ENSRNA050023601	8.6.20-8.6.128
ENSRNA050023601	8.6.128-10.1.128
ENSRNA050023612	10.1.74-10.1.94
ENSRNA050023612	10.1.74-10.1.128
ENSRNA050023629	8.6.74-10.1.74
ENSRNA050023629	8.6.94-10.1.94
ENSRNA050023634	8.6.94-10.1.94
ENSRNA050023672	10.1.74-10.1.94
ENSRNA050023694	8.6.20-8.6.128
ENSRNA050023694	8.6.94-8.6.128
ENSRNA050023719	8.6.20-8.6.94
ENSRNA050023719	8.6.20-8.6.128
ENSRNA050023719	10.1.74-10.1.128
ENSRNA050023719	10.1.94-10.1.128
ENSRNA050023719	8.6.128-10.1.128
ENSRNA050023750	8.6.94-10.1.94
ENSRNA050023770	10.1.94-10.1.128
ENSRNA050023928	8.6.74-10.1.74
ENSRNA050023956	10.1.74-10.1.128
ENSRNA050023956	8.6.74-10.1.74
ENSRNA050023957	10.1.74-10.1.94
ENSRNA050024022	8.6.20-8.6.94
ENSRNA050024022	8.6.74-10.1.74
ENSRNA050024022	8.6.94-10.1.94
ENSRNA050024022	8.6.128-10.1.128
ENSRNA050024088	10.1.94-10.1.128
ENSRNA050024100	8.6.20-10.1.20
ENSRNA050024116	8.6.94-10.1.94
ENSRNA050024207	8.6.74-10.1.74
ENSRNA050024207	8.6.94-10.1.94
ENSRNA050024324	8.6.128-10.1.128
ENSRNA050024346	8.6.94-10.1.94
ENSRNA050024360	8.6.94-10.1.94
ENSRNA050024360	8.6.128-10.1.128
ENSRNA050024361	8.6.74-10.1.74
ENSRNA050024362	8.6.94-10.1.94
ENSRNA050024379	8.6.94-10.1.94
ENSRNA050024384	8.6.74-10.1.74
ENSRNA050024384	8.6.94-10.1.94
ENSRNA050024384	8.6.128-10.1.128
ENSRNA050024396	10.1.74-10.1.128
ENSRNA050024396	8.6.128-10.1.128
ENSRNA050024400	10.1.74-10.1.94
ENSRNA050024400	10.1.74-10.1.128
ENSRNA050024566	8.6.94-10.1.94
ENSRNA050024567	8.6.94-10.1.94
ENSRNA050024590	10.1.74-10.1.94
ENSRNA050024590	8.6.94-10.1.94
ENSRNA050024590	8.6.128-10.1.128
ENSRNA050024591	8.6.94-10.1.94
ENSRNA050024592	8.6.74-10.1.74
ENSRNA050024592	8.6.94-10.1.94
ENSRNA050024727	10.1.74-10.1.128
ENSRNA050024727	8.6.128-10.1.128
ENSRNA050024740	8.6.20-10.1.20
ENSRNA050024741	8.6.74-10.1.74
ENSRNA050024741	8.6.94-10.1.94
TraesCS1A02G000900	8.6.94-10.1.94
TraesCS1A02G001000	8.6.128-10.1.128
TraesCS1A02G001100	8.6.94-10.1.94
TraesCS1A02G001100	8.6.128-10.1.128
TraesCS1A02G001500	8.6.74-10.1.74
TraesCS1A02G001500	8.6.94-10.1.94
TraesCS1A02G001500	8.6.128-10.1.128
TraesCS1A02G004200	8.6.74-8.6.128
TraesCS1A02G004200	10.1.20-10.1.94
TraesCS1A02G004200	10.1.94-10.1.128
TraesCS1A02G007800	10.1.20-10.1.128
TraesCS1A02G007800	10.1.74-10.1.128
TraesCS1A02G007800	10.1.94-10.1.128
TraesCS1A02G007800	8.6.94-10.1.94
TraesCS1A02G007900	8.6.128-10.1.128
TraesCS1A02G009100	10.1.94-10.1.128
TraesCS1A02G009400	8.6.20-8.6.94
TraesCS1A02G009400	8.6.20-8.6.128
TraesCS1A02G009400	10.1.20-10.1.128
TraesCS1A02G009400	10.1.94-10.1.128
TraesCS1A02G009400	8.6.94-10.1.94
TraesCS1A02G009700	8.6.20-8.6.128
TraesCS1A02G009900	10.1.20-10.1.128
TraesCS1A02G009900	10.1.74-10.1.128
TraesCS1A02G009900	10.1.94-10.1.128
TraesCS1A02G009900	8.6.74-10.1.74
TraesCS1A02G009900	8.6.94-10.1.94
TraesCS1A02G010200	10.1.20-10.1.128
TraesCS1A02G010200	10.1.94-10.1.128
TraesCS1A02G010400	8.6.20-8.6.128
TraesCS1A02G010400	10.1.74-10.1.128
TraesCS1A02G010700	10.1.20-10.1.128
TraesCS1A02G011900	8.6.20-8.6.128
TraesCS1A02G011900	8.6.128-10.1.128
TraesCS1A02G012300	10.1.94-10.1.128
TraesCS1A02G013200	10.1.74-10.1.94
TraesCS1A02G013500	10.1.74-10.1.94
TraesCS1A02G014300	8.6.20-8.6.128
TraesCS1A02G014300	10.1.74-10.1.128
TraesCS1A02G014300	8.6.128-10.1.128
TraesCS1A02G014800	8.6.94-10.1.94
TraesCS1A02G015378	10.1.94-10.1.128
TraesCS1A02G020000	10.1.20-10.1.74
TraesCS1A02G020000	10.1.20-10.1.94
TraesCS1A02G020000	8.6.20-10.1.20
TraesCS1A02G020000	8.6.74-10.1.74
TraesCS1A02G024400	8.6.128-10.1.128
TraesCS1A02G026200	10.1.20-10.1.94
TraesCS1A02G027600	8.6.20-8.6.94
TraesCS1A02G027600	8.6.74-8.6.128
TraesCS1A02G027600	10.1.20-10.1.74
TraesCS1A02G027600	10.1.74-10.1.128
TraesCS1A02G027800	10.1.74-10.1.94
TraesCS1A02G027800	10.1.74-10.1.128
TraesCS1A02G034600	8.6.20-8.6.74
TraesCS1A02G035100	8.6.74-10.1.74
TraesCS1A02G036500	10.1.20-10.1.74
TraesCS1A02G036500	10.1.74-10.1.94
TraesCS1A02G038100	8.6.20-8.6.128
TraesCS1A02G038300	10.1.20-10.1.94
TraesCS1A02G038300	10.1.20-10.1.128
TraesCS1A02G039100	8.6.20-8.6.94
TraesCS1A02G039100	8.6.20-8.6.128
TraesCS1A02G039100	10.1.20-10.1.74
TraesCS1A02G039100	10.1.20-10.1.94
TraesCS1A02G039100	10.1.20-10.1.128
TraesCS1A02G039800	10.1.20-10.1.74
TraesCS1A02G039800	8.6.20-10.1.20
TraesCS1A02G039900	8.6.20-8.6.74
TraesCS1A02G040900	10.1.20-10.1.128
TraesCS1A02G041300	8.6.94-8.6.128
TraesCS1A02G041300	8.6.74-10.1.74
TraesCS1A02G041300	8.6.94-10.1.94
TraesCS1A02G046400	8.6.20-8.6.74
TraesCS1A02G046400	8.6.20-8.6.128
TraesCS1A02G046400	8.6.128-10.1.128
TraesCS1A02G049600	8.6.20-8.6.74
TraesCS1A02G056200	8.6.20-10.1.20
TraesCS1A02G058200	8.6.20-10.1.20
TraesCS1A02G058200	8.6.74-10.1.74
TraesCS1A02G058300	8.6.94-10.1.94
TraesCS1A02G059200	8.6.74-10.1.74
TraesCS1A02G061900	8.6.20-8.6.128
TraesCS1A02G061900	10.1.20-10.1.74
TraesCS1A02G061900	10.1.20-10.1.128
TraesCS1A02G061900	10.1.74-10.1.94
TraesCS1A02G061900	10.1.94-10.1.128
TraesCS1A02G065900	8.6.20-8.6.128
TraesCS1A02G065900	8.6.128-10.1.128
TraesCS1A02G066400	8.6.74-10.1.74
TraesCS1A02G066400	8.6.94-10.1.94
TraesCS1A02G071500	8.6.128-10.1.128
TraesCS1A02G072800	10.1.74-10.1.128
TraesCS1A02G073300	8.6.128-10.1.128
TraesCS1A02G076500	10.1.20-10.1.74
TraesCS1A02G076500	10.1.74-10.1.128
TraesCS1A02G076700	8.6.20-10.1.20
TraesCS1A02G076700	8.6.74-10.1.74
TraesCS1A02G076800	10.1.20-10.1.94
TraesCS1A02G077100	10.1.74-10.1.94
TraesCS1A02G077100	8.6.74-10.1.74
TraesCS1A02G078200	8.6.20-8.6.74
TraesCS1A02G078200	10.1.74-10.1.94
TraesCS1A02G078200	10.1.74-10.1.128
TraesCS1A02G092200	8.6.128-10.1.128
TraesCS1A02G092800	8.6.74-10.1.74
TraesCS1A02G093200	10.1.74-10.1.94
TraesCS1A02G095600	10.1.20-10.1.74
TraesCS1A02G095800	8.6.128-10.1.128
TraesCS1A02G099100	10.1.74-10.1.128
TraesCS1A02G099800	10.1.20-10.1.94
TraesCS1A02G099800	10.1.74-10.1.94
TraesCS1A02G099800	10.1.94-10.1.128
TraesCS1A02G104300	10.1.20-10.1.74
TraesCS1A02G104300	8.6.20-10.1.20
TraesCS1A02G104500	8.6.20-8.6.94
TraesCS1A02G104500	10.1.20-10.1.128
TraesCS1A02G104500	10.1.74-10.1.128
TraesCS1A02G104500	10.1.94-10.1.128
TraesCS1A02G108600	10.1.20-10.1.128
TraesCS1A02G108600	10.1.74-10.1.128
TraesCS1A02G108600	10.1.94-10.1.128
TraesCS1A02G111500	8.6.94-10.1.94
TraesCS1A02G111500	8.6.128-10.1.128
TraesCS1A02G113600	10.1.74-10.1.94
TraesCS1A02G113600	10.1.94-10.1.128
TraesCS1A02G115400	8.6.94-10.1.94
TraesCS1A02G122600	8.6.20-10.1.20
TraesCS1A02G122600	8.6.74-10.1.74
TraesCS1A02G124500	10.1.20-10.1.128
TraesCS1A02G124500	10.1.74-10.1.128
TraesCS1A02G124500	10.1.94-10.1.128
TraesCS1A02G125200	8.6.20-8.6.128
TraesCS1A02G125200	8.6.74-8.6.128
TraesCS1A02G125200	8.6.94-8.6.128
TraesCS1A02G129600	8.6.94-10.1.94
TraesCS1A02G132000	10.1.20-10.1.128
TraesCS1A02G132000	10.1.94-10.1.128
TraesCS1A02G135800	10.1.20-10.1.128
TraesCS1A02G135800	10.1.74-10.1.128
TraesCS1A02G135800	10.1.94-10.1.128
TraesCS1A02G135800	8.6.74-10.1.74
TraesCS1A02G135800	8.6.94-10.1.94
TraesCS1A02G135900	8.6.20-8.6.128
TraesCS1A02G135900	10.1.20-10.1.128
TraesCS1A02G135900	10.1.74-10.1.128
TraesCS1A02G135900	10.1.94-10.1.128
TraesCS1A02G136000	8.6.20-8.6.94
TraesCS1A02G136000	8.6.20-8.6.128
TraesCS1A02G136000	10.1.20-10.1.128
TraesCS1A02G136000	10.1.74-10.1.128
TraesCS1A02G136000	10.1.94-10.1.128
TraesCS1A02G136000	8.6.74-10.1.74
TraesCS1A02G136000	8.6.94-10.1.94
TraesCS1A02G141400	8.6.20-8.6.128
TraesCS1A02G149300	8.6.20-8.6.74
TraesCS1A02G150800	8.6.20-8.6.74
TraesCS1A02G150800	8.6.20-8.6.94
TraesCS1A02G150800	10.1.74-10.1.128
TraesCS1A02G150800	10.1.94-10.1.128
TraesCS1A02G150800	8.6.128-10.1.128
TraesCS1A02G151600	8.6.128-10.1.128
TraesCS1A02G152600	10.1.20-10.1.74
TraesCS1A02G152600	10.1.74-10.1.128
TraesCS1A02G153000	8.6.20-8.6.74
TraesCS1A02G153000	8.6.20-8.6.94
TraesCS1A02G153000	8.6.20-8.6.128
TraesCS1A02G154900	10.1.74-10.1.94
TraesCS1A02G156000	8.6.94-10.1.94
TraesCS1A02G156200	10.1.74-10.1.94
TraesCS1A02G157600	8.6.20-8.6.94
TraesCS1A02G157600	8.6.20-8.6.128
TraesCS1A02G160000	8.6.94-10.1.94
TraesCS1A02G160200	8.6.20-8.6.94
TraesCS1A02G160200	8.6.20-8.6.128
TraesCS1A02G160200	10.1.20-10.1.128
TraesCS1A02G160200	10.1.74-10.1.128
TraesCS1A02G160200	10.1.94-10.1.128
TraesCS1A02G160200	8.6.74-10.1.74
TraesCS1A02G160200	8.6.94-10.1.94
TraesCS1A02G163700	8.6.74-10.1.74
TraesCS1A02G163700	8.6.128-10.1.128
TraesCS1A02G163800	10.1.74-10.1.128
TraesCS1A02G164500	10.1.20-10.1.128
TraesCS1A02G164500	10.1.74-10.1.128
TraesCS1A02G164500	8.6.20-10.1.20
TraesCS1A02G165700	8.6.128-10.1.128
TraesCS1A02G170500	8.6.94-10.1.94
TraesCS1A02G171800	10.1.94-10.1.128
TraesCS1A02G173000	10.1.74-10.1.128
TraesCS1A02G173000	8.6.94-10.1.94
TraesCS1A02G173000	8.6.128-10.1.128
TraesCS1A02G174200	10.1.20-10.1.128
TraesCS1A02G174200	10.1.74-10.1.128
TraesCS1A02G174200	10.1.94-10.1.128
TraesCS1A02G181600	8.6.20-8.6.128
TraesCS1A02G181600	8.6.128-10.1.128
TraesCS1A02G181700	8.6.20-8.6.128
TraesCS1A02G181700	8.6.74-8.6.128
TraesCS1A02G181700	8.6.94-8.6.128
TraesCS1A02G182900	8.6.20-8.6.128
TraesCS1A02G182900	8.6.74-8.6.128
TraesCS1A02G182900	8.6.94-8.6.128
TraesCS1A02G182900	10.1.20-10.1.128
TraesCS1A02G182900	10.1.74-10.1.128
TraesCS1A02G182900	10.1.94-10.1.128
TraesCS1A02G187100	8.6.20-8.6.94
TraesCS1A02G187100	10.1.74-10.1.94
TraesCS1A02G187100	8.6.94-10.1.94
TraesCS1A02G187100	8.6.128-10.1.128
TraesCS1A02G189700	10.1.20-10.1.74
TraesCS1A02G190400	8.6.20-8.6.128
TraesCS1A02G197400	8.6.74-8.6.94
TraesCS1A02G198300	8.6.128-10.1.128
TraesCS1A02G203600	10.1.74-10.1.94
TraesCS1A02G203700	8.6.20-8.6.128
TraesCS1A02G203700	10.1.20-10.1.128
TraesCS1A02G203700	10.1.74-10.1.94
TraesCS1A02G203700	10.1.74-10.1.128
TraesCS1A02G203700	8.6.128-10.1.128
TraesCS1A02G204600	10.1.20-10.1.128
TraesCS1A02G204600	10.1.94-10.1.128
TraesCS1A02G206500	8.6.128-10.1.128
TraesCS1A02G209700	10.1.74-10.1.94
TraesCS1A02G210800	8.6.94-10.1.94
TraesCS1A02G210800	8.6.128-10.1.128
TraesCS1A02G211000	8.6.128-10.1.128
TraesCS1A02G211200	8.6.94-8.6.128
TraesCS1A02G211200	10.1.20-10.1.128
TraesCS1A02G211200	10.1.74-10.1.128
TraesCS1A02G211200	10.1.94-10.1.128
TraesCS1A02G211300	8.6.20-8.6.74
TraesCS1A02G211500	8.6.128-10.1.128
TraesCS1A02G212300	8.6.20-10.1.20
TraesCS1A02G212300	8.6.74-10.1.74
TraesCS1A02G212300	8.6.94-10.1.94
TraesCS1A02G212300	8.6.128-10.1.128
TraesCS1A02G215300	8.6.128-10.1.128
TraesCS1A02G218400	8.6.128-10.1.128
TraesCS1A02G225800	10.1.20-10.1.74
TraesCS1A02G225800	10.1.74-10.1.94
TraesCS1A02G225800	10.1.74-10.1.128
TraesCS1A02G225800	8.6.128-10.1.128
TraesCS1A02G229000	8.6.20-8.6.94
TraesCS1A02G229000	8.6.20-8.6.128
TraesCS1A02G231200	10.1.74-10.1.94
TraesCS1A02G232200	8.6.128-10.1.128
TraesCS1A02G234600	8.6.20-8.6.74
TraesCS1A02G234600	10.1.20-10.1.74
TraesCS1A02G235100	8.6.128-10.1.128
TraesCS1A02G235300	10.1.20-10.1.128
TraesCS1A02G235300	10.1.74-10.1.128
TraesCS1A02G235300	10.1.94-10.1.128
TraesCS1A02G239400	8.6.74-8.6.128
TraesCS1A02G240500	8.6.20-8.6.74
TraesCS1A02G243500	8.6.128-10.1.128
TraesCS1A02G244200	8.6.74-10.1.74
TraesCS1A02G248700	8.6.20-10.1.20
TraesCS1A02G250000	8.6.20-8.6.128
TraesCS1A02G250000	8.6.74-8.6.128
TraesCS1A02G250000	8.6.94-8.6.128
TraesCS1A02G250000	10.1.74-10.1.94
TraesCS1A02G250000	8.6.94-10.1.94
TraesCS1A02G250000	8.6.128-10.1.128
TraesCS1A02G251900	8.6.128-10.1.128
TraesCS1A02G254500	8.6.20-8.6.74
TraesCS1A02G254500	8.6.20-8.6.94
TraesCS1A02G254500	8.6.20-8.6.128
TraesCS1A02G257900	10.1.94-10.1.128
TraesCS1A02G261800	8.6.94-10.1.94
TraesCS1A02G261900	8.6.20-8.6.128
TraesCS1A02G262900	8.6.20-8.6.128
TraesCS1A02G265300	10.1.20-10.1.74
TraesCS1A02G265300	10.1.74-10.1.94
TraesCS1A02G265300	8.6.20-10.1.20
TraesCS1A02G265300	8.6.74-10.1.74
TraesCS1A02G265300	8.6.94-10.1.94
TraesCS1A02G265300	8.6.128-10.1.128
TraesCS1A02G265600	8.6.20-8.6.128
TraesCS1A02G265600	8.6.94-8.6.128
TraesCS1A02G265600	10.1.74-10.1.94
TraesCS1A02G265600	8.6.128-10.1.128
TraesCS1A02G265700	10.1.20-10.1.74
TraesCS1A02G265700	10.1.74-10.1.94
TraesCS1A02G265700	8.6.94-10.1.94
TraesCS1A02G265800	10.1.20-10.1.128
TraesCS1A02G265800	10.1.74-10.1.128
TraesCS1A02G265800	8.6.74-10.1.74
TraesCS1A02G265800	8.6.94-10.1.94
TraesCS1A02G265800	8.6.128-10.1.128
TraesCS1A02G266000	8.6.74-10.1.74
TraesCS1A02G266000	8.6.128-10.1.128
TraesCS1A02G270900	10.1.20-10.1.74
TraesCS1A02G270900	10.1.74-10.1.94
TraesCS1A02G271000	10.1.74-10.1.94
TraesCS1A02G271000	10.1.74-10.1.128
TraesCS1A02G271700	8.6.128-10.1.128
TraesCS1A02G273200	8.6.20-8.6.74
TraesCS1A02G273200	8.6.20-8.6.128
TraesCS1A02G273200	8.6.128-10.1.128
TraesCS1A02G273900	10.1.94-10.1.128
TraesCS1A02G275400	8.6.20-8.6.74
TraesCS1A02G276800	8.6.20-10.1.20
TraesCS1A02G278700	8.6.128-10.1.128
TraesCS1A02G278800	8.6.128-10.1.128
TraesCS1A02G282200	8.6.20-8.6.74
TraesCS1A02G282300	8.6.20-8.6.128
TraesCS1A02G282400	8.6.20-8.6.128
TraesCS1A02G282400	10.1.20-10.1.74
TraesCS1A02G282400	10.1.20-10.1.128
TraesCS1A02G282400	10.1.74-10.1.94
TraesCS1A02G282400	10.1.94-10.1.128
TraesCS1A02G282400	8.6.20-10.1.20
TraesCS1A02G282500	8.6.20-8.6.128
TraesCS1A02G282500	10.1.20-10.1.74
TraesCS1A02G282500	10.1.20-10.1.128
TraesCS1A02G282500	10.1.74-10.1.94
TraesCS1A02G282500	10.1.94-10.1.128
TraesCS1A02G282600	8.6.74-8.6.94
TraesCS1A02G282600	10.1.74-10.1.94
TraesCS1A02G283900	8.6.20-8.6.74
TraesCS1A02G283900	8.6.20-8.6.128
TraesCS1A02G283900	10.1.20-10.1.74
TraesCS1A02G283900	10.1.20-10.1.128
TraesCS1A02G283900	10.1.74-10.1.94
TraesCS1A02G283900	10.1.94-10.1.128
TraesCS1A02G285500	10.1.20-10.1.128
TraesCS1A02G285500	10.1.94-10.1.128
TraesCS1A02G289100	10.1.94-10.1.128
TraesCS1A02G289600	10.1.74-10.1.94
TraesCS1A02G291700	8.6.20-8.6.94
TraesCS1A02G291700	8.6.20-8.6.128
TraesCS1A02G291700	10.1.20-10.1.74
TraesCS1A02G291700	10.1.20-10.1.128
TraesCS1A02G291700	10.1.74-10.1.94
TraesCS1A02G291700	8.6.94-10.1.94
TraesCS1A02G292400	10.1.74-10.1.94
TraesCS1A02G292400	10.1.94-10.1.128
TraesCS1A02G292400	8.6.94-10.1.94
TraesCS1A02G293200	10.1.74-10.1.94
TraesCS1A02G293200	10.1.74-10.1.128
TraesCS1A02G295400	8.6.20-8.6.128
TraesCS1A02G295800	8.6.20-8.6.94
TraesCS1A02G295800	8.6.20-8.6.128
TraesCS1A02G295800	10.1.74-10.1.94
TraesCS1A02G295800	8.6.20-10.1.20
TraesCS1A02G295800	8.6.94-10.1.94
TraesCS1A02G297500	8.6.128-10.1.128
TraesCS1A02G298600	10.1.20-10.1.74
TraesCS1A02G299200	8.6.128-10.1.128
TraesCS1A02G301000	8.6.20-10.1.20
TraesCS1A02G301000	8.6.74-10.1.74
TraesCS1A02G301000	8.6.94-10.1.94
TraesCS1A02G301100	8.6.20-10.1.20
TraesCS1A02G302100	10.1.20-10.1.94
TraesCS1A02G303200	8.6.20-8.6.74
TraesCS1A02G305200	8.6.128-10.1.128
TraesCS1A02G306100	10.1.74-10.1.94
TraesCS1A02G310600	8.6.20-8.6.74
TraesCS1A02G310600	10.1.20-10.1.74
TraesCS1A02G310600	10.1.20-10.1.128
TraesCS1A02G311900	8.6.128-10.1.128
TraesCS1A02G312000	8.6.20-8.6.74
TraesCS1A02G313300	8.6.20-8.6.128
TraesCS1A02G313300	10.1.20-10.1.74
TraesCS1A02G313300	10.1.74-10.1.94
TraesCS1A02G313300	10.1.74-10.1.128
TraesCS1A02G313300	8.6.128-10.1.128
TraesCS1A02G314500	8.6.20-8.6.74
TraesCS1A02G314500	8.6.20-8.6.94
TraesCS1A02G314500	8.6.20-8.6.128
TraesCS1A02G314500	10.1.74-10.1.94
TraesCS1A02G314500	10.1.94-10.1.128
TraesCS1A02G314500	8.6.74-10.1.74
TraesCS1A02G314500	8.6.128-10.1.128
TraesCS1A02G314600	8.6.20-8.6.74
TraesCS1A02G314600	8.6.20-8.6.94
TraesCS1A02G314600	8.6.20-8.6.128
TraesCS1A02G314600	10.1.74-10.1.94
TraesCS1A02G314600	10.1.94-10.1.128
TraesCS1A02G314800	8.6.20-8.6.74
TraesCS1A02G314800	10.1.74-10.1.94
TraesCS1A02G314800	8.6.74-10.1.74
TraesCS1A02G314800	8.6.94-10.1.94
TraesCS1A02G314900	10.1.74-10.1.94
TraesCS1A02G314900	10.1.94-10.1.128
TraesCS1A02G317100	8.6.128-10.1.128
TraesCS1A02G317900	8.6.74-10.1.74
TraesCS1A02G318900	8.6.74-10.1.74
TraesCS1A02G318900	8.6.128-10.1.128
TraesCS1A02G319300	8.6.20-8.6.128
TraesCS1A02G319300	10.1.74-10.1.94
TraesCS1A02G319300	8.6.128-10.1.128
TraesCS1A02G323000	8.6.128-10.1.128
TraesCS1A02G323600	8.6.128-10.1.128
TraesCS1A02G325500	10.1.74-10.1.94
TraesCS1A02G326800	10.1.20-10.1.74
TraesCS1A02G326800	10.1.74-10.1.94
TraesCS1A02G326800	10.1.74-10.1.128
TraesCS1A02G326800	8.6.74-10.1.74
TraesCS1A02G328400	8.6.20-8.6.74
TraesCS1A02G334800	8.6.20-8.6.74
TraesCS1A02G335100	10.1.20-10.1.94
TraesCS1A02G335300	10.1.20-10.1.94
TraesCS1A02G335800	8.6.20-8.6.74
TraesCS1A02G336100	10.1.20-10.1.74
TraesCS1A02G336100	10.1.74-10.1.94
TraesCS1A02G336100	8.6.20-10.1.20
TraesCS1A02G336100	8.6.74-10.1.74
TraesCS1A02G340100	8.6.20-10.1.20
TraesCS1A02G341500	8.6.128-10.1.128
TraesCS1A02G341600	8.6.128-10.1.128
TraesCS1A02G341900	8.6.20-8.6.94
TraesCS1A02G342400	8.6.20-10.1.20
TraesCS1A02G346500	8.6.74-10.1.74
TraesCS1A02G346500	8.6.128-10.1.128
TraesCS1A02G347900	8.6.20-8.6.94
TraesCS1A02G347900	10.1.20-10.1.74
TraesCS1A02G347900	10.1.74-10.1.128
TraesCS1A02G348000	10.1.20-10.1.74
TraesCS1A02G348000	10.1.74-10.1.94
TraesCS1A02G348800	8.6.20-8.6.74
TraesCS1A02G350000	10.1.20-10.1.74
TraesCS1A02G351000	8.6.20-8.6.128
TraesCS1A02G351000	8.6.128-10.1.128
TraesCS1A02G351100	10.1.20-10.1.94
TraesCS1A02G351100	10.1.94-10.1.128
TraesCS1A02G352200	8.6.74-10.1.74
TraesCS1A02G352200	8.6.128-10.1.128
TraesCS1A02G352700	8.6.20-8.6.74
TraesCS1A02G352700	10.1.20-10.1.74
TraesCS1A02G352700	10.1.74-10.1.128
TraesCS1A02G352700	10.1.94-10.1.128
TraesCS1A02G352700	8.6.74-10.1.74
TraesCS1A02G352700	8.6.94-10.1.94
TraesCS1A02G355300	10.1.20-10.1.74
TraesCS1A02G355700	10.1.94-10.1.128
TraesCS1A02G356800	8.6.20-8.6.94
TraesCS1A02G358400	10.1.74-10.1.94
TraesCS1A02G358700	10.1.20-10.1.74
TraesCS1A02G358700	10.1.74-10.1.128
TraesCS1A02G358700	10.1.94-10.1.128
TraesCS1A02G360000	10.1.20-10.1.74
TraesCS1A02G360000	10.1.74-10.1.128
TraesCS1A02G360000	8.6.74-10.1.74
TraesCS1A02G360100	10.1.20-10.1.74
TraesCS1A02G360100	10.1.20-10.1.94
TraesCS1A02G360100	10.1.74-10.1.128
TraesCS1A02G360200	8.6.20-8.6.128
TraesCS1A02G360200	10.1.20-10.1.74
TraesCS1A02G360200	10.1.74-10.1.94
TraesCS1A02G360200	10.1.74-10.1.128
TraesCS1A02G360200	10.1.94-10.1.128
TraesCS1A02G360200	8.6.74-10.1.74
TraesCS1A02G360200	8.6.94-10.1.94
TraesCS1A02G360700	10.1.20-10.1.94
TraesCS1A02G361200	8.6.20-8.6.94
TraesCS1A02G361400	10.1.20-10.1.94
TraesCS1A02G361400	10.1.74-10.1.128
TraesCS1A02G361500	10.1.20-10.1.94
TraesCS1A02G361600	10.1.20-10.1.74
TraesCS1A02G361600	10.1.74-10.1.128
TraesCS1A02G361600	8.6.74-10.1.74
TraesCS1A02G361700	10.1.20-10.1.74
TraesCS1A02G361700	10.1.20-10.1.94
TraesCS1A02G361700	10.1.74-10.1.128
TraesCS1A02G361700	10.1.94-10.1.128
TraesCS1A02G361700	8.6.74-10.1.74
TraesCS1A02G361700	8.6.94-10.1.94
TraesCS1A02G361900	10.1.20-10.1.74
TraesCS1A02G362100	8.6.20-8.6.74
TraesCS1A02G362200	8.6.128-10.1.128
TraesCS1A02G363400	8.6.20-10.1.20
TraesCS1A02G364700	10.1.94-10.1.128
TraesCS1A02G365100	10.1.20-10.1.74
TraesCS1A02G365100	10.1.20-10.1.94
TraesCS1A02G365100	10.1.74-10.1.128
TraesCS1A02G365100	10.1.94-10.1.128
TraesCS1A02G365200	8.6.20-8.6.128
TraesCS1A02G365200	10.1.74-10.1.128
TraesCS1A02G365200	8.6.20-10.1.20
TraesCS1A02G365300	10.1.20-10.1.94
TraesCS1A02G365300	10.1.94-10.1.128
TraesCS1A02G367500	10.1.20-10.1.74
TraesCS1A02G367500	10.1.74-10.1.128
TraesCS1A02G367500	10.1.94-10.1.128
TraesCS1A02G371000	8.6.74-8.6.128
TraesCS1A02G371000	8.6.94-8.6.128
TraesCS1A02G371000	8.6.128-10.1.128
TraesCS1A02G372300	8.6.94-10.1.94
TraesCS1A02G373700	8.6.20-8.6.74
TraesCS1A02G373700	10.1.20-10.1.74
TraesCS1A02G373700	8.6.94-10.1.94
TraesCS1A02G376500	8.6.128-10.1.128
TraesCS1A02G377000	8.6.94-10.1.94
TraesCS1A02G377400	8.6.20-10.1.20
TraesCS1A02G379200	8.6.20-8.6.94
TraesCS1A02G379200	8.6.74-8.6.128
TraesCS1A02G379200	8.6.94-8.6.128
TraesCS1A02G379200	10.1.20-10.1.74
TraesCS1A02G379200	10.1.20-10.1.94
TraesCS1A02G379200	10.1.74-10.1.128
TraesCS1A02G379200	10.1.94-10.1.128
TraesCS1A02G384200	10.1.20-10.1.94
TraesCS1A02G384800	8.6.74-10.1.74
TraesCS1A02G384800	8.6.94-10.1.94
TraesCS1A02G387100	10.1.20-10.1.94
TraesCS1A02G387900	10.1.20-10.1.94
TraesCS1A02G391200	10.1.20-10.1.94
TraesCS1A02G391200	10.1.20-10.1.128
TraesCS1A02G391200	10.1.74-10.1.94
TraesCS1A02G391200	10.1.74-10.1.128
TraesCS1A02G400000	10.1.20-10.1.94
TraesCS1A02G401300	8.6.20-8.6.74
TraesCS1A02G401300	8.6.20-8.6.128
TraesCS1A02G401300	10.1.20-10.1.74
TraesCS1A02G401400	10.1.20-10.1.74
TraesCS1A02G401400	10.1.74-10.1.94
TraesCS1A02G402400	8.6.20-8.6.74
TraesCS1A02G403700	8.6.20-8.6.128
TraesCS1A02G403800	8.6.20-8.6.74
TraesCS1A02G403800	8.6.20-8.6.128
TraesCS1A02G404900	10.1.20-10.1.74
TraesCS1A02G405000	10.1.20-10.1.74
TraesCS1A02G405100	8.6.74-8.6.128
TraesCS1A02G405100	8.6.128-10.1.128
TraesCS1A02G406700	10.1.20-10.1.74
TraesCS1A02G407600	8.6.20-8.6.74
TraesCS1A02G407600	8.6.20-8.6.94
TraesCS1A02G407600	8.6.20-8.6.128
TraesCS1A02G407600	10.1.20-10.1.74
TraesCS1A02G407600	8.6.128-10.1.128
TraesCS1A02G407800	10.1.20-10.1.74
TraesCS1A02G407800	10.1.20-10.1.128
TraesCS1A02G408300	10.1.74-10.1.128
TraesCS1A02G408800	10.1.20-10.1.128
TraesCS1A02G408900	8.6.20-8.6.74
TraesCS1A02G408900	8.6.20-8.6.94
TraesCS1A02G408900	8.6.20-8.6.128
TraesCS1A02G408900	10.1.20-10.1.74
TraesCS1A02G409300	8.6.20-8.6.94
TraesCS1A02G409300	8.6.20-8.6.128
TraesCS1A02G409300	10.1.20-10.1.74
TraesCS1A02G409300	10.1.20-10.1.94
TraesCS1A02G409300	10.1.20-10.1.128
TraesCS1A02G409400	8.6.20-8.6.128
TraesCS1A02G409400	10.1.20-10.1.128
TraesCS1A02G412600	10.1.74-10.1.128
TraesCS1A02G412600	8.6.128-10.1.128
TraesCS1A02G417900	10.1.74-10.1.128
TraesCS1A02G418800	8.6.128-10.1.128
TraesCS1A02G419100	8.6.128-10.1.128
TraesCS1A02G421300	8.6.20-8.6.128
TraesCS1A02G421300	8.6.74-8.6.128
TraesCS1A02G421300	8.6.94-8.6.128
TraesCS1A02G421300	8.6.128-10.1.128
TraesCS1A02G422900	8.6.128-10.1.128
TraesCS1A02G426000	10.1.20-10.1.94
TraesCS1A02G426000	10.1.20-10.1.128
TraesCS1A02G426000	10.1.74-10.1.94
TraesCS1A02G426000	10.1.74-10.1.128
TraesCS1A02G429700	8.6.20-8.6.128
TraesCS1A02G429700	8.6.94-8.6.128
TraesCS1A02G431400	10.1.74-10.1.94
TraesCS1A02G432600	10.1.20-10.1.74
TraesCS1A02G432600	10.1.74-10.1.94
TraesCS1A02G432600	10.1.74-10.1.128
TraesCS1A02G432600	8.6.94-10.1.94
TraesCS1A02G432600	8.6.128-10.1.128
TraesCS1A02G432700	10.1.74-10.1.94
TraesCS1A02G432700	10.1.74-10.1.128
TraesCS1A02G432700	8.6.74-10.1.74
TraesCS1A02G434100	10.1.20-10.1.74
TraesCS1A02G434100	10.1.74-10.1.94
TraesCS1A02G434100	10.1.74-10.1.128
TraesCS1A02G434100	8.6.74-10.1.74
TraesCS1A02G434200	10.1.20-10.1.74
TraesCS1A02G434200	10.1.74-10.1.94
TraesCS1A02G434200	10.1.74-10.1.128
TraesCS1A02G434400	10.1.20-10.1.74
TraesCS1A02G434400	10.1.20-10.1.128
TraesCS1A02G435100	8.6.74-8.6.128
TraesCS1A02G435100	8.6.94-8.6.128
TraesCS1A02G435100	8.6.128-10.1.128
TraesCS1A02G436200	8.6.20-8.6.128
TraesCS1A02G436200	8.6.128-10.1.128
TraesCS1A02G436900	8.6.94-10.1.94
TraesCS1A02G436900	8.6.128-10.1.128
TraesCS1A02G437200	8.6.128-10.1.128
TraesCS1A02G440900	10.1.20-10.1.74
TraesCS1A02G440900	10.1.74-10.1.94
TraesCS1A02G440900	10.1.74-10.1.128
TraesCS1A02G440900	8.6.74-10.1.74
TraesCS1A02G442200	10.1.20-10.1.74
TraesCS1A02G442200	10.1.74-10.1.94
TraesCS1A02G442200	10.1.74-10.1.128
TraesCS1A02G442300	8.6.20-8.6.74
TraesCS1A02G443900	8.6.20-8.6.74
TraesCS1A02G443900	8.6.20-8.6.128
TraesCS1A02G443900	8.6.128-10.1.128
TraesCS1B02G000300	10.1.20-10.1.74
TraesCS1B02G000300	10.1.74-10.1.94
TraesCS1B02G000300	10.1.74-10.1.128
TraesCS1B02G000700	8.6.20-8.6.128
TraesCS1B02G000700	8.6.74-8.6.128
TraesCS1B02G000700	10.1.74-10.1.94
TraesCS1B02G000800	10.1.20-10.1.128
TraesCS1B02G000800	10.1.74-10.1.94
TraesCS1B02G000800	10.1.74-10.1.128
TraesCS1B02G001700	10.1.74-10.1.94
TraesCS1B02G002400	8.6.94-10.1.94
TraesCS1B02G002400	8.6.128-10.1.128
TraesCS1B02G003200	8.6.20-10.1.20
TraesCS1B02G003200	8.6.74-10.1.74
TraesCS1B02G003200	8.6.94-10.1.94
TraesCS1B02G003200	8.6.128-10.1.128
TraesCS1B02G005000	10.1.20-10.1.94
TraesCS1B02G005000	10.1.74-10.1.94
TraesCS1B02G005000	10.1.94-10.1.128
TraesCS1B02G005600	10.1.20-10.1.94
TraesCS1B02G009300	8.6.20-8.6.94
TraesCS1B02G009300	8.6.74-8.6.128
TraesCS1B02G009300	8.6.94-8.6.128
TraesCS1B02G009300	10.1.20-10.1.74
TraesCS1B02G009300	10.1.20-10.1.94
TraesCS1B02G009300	10.1.74-10.1.128
TraesCS1B02G009300	10.1.94-10.1.128
TraesCS1B02G009800	8.6.20-8.6.74
TraesCS1B02G011500	8.6.94-8.6.128
TraesCS1B02G011500	10.1.20-10.1.74
TraesCS1B02G011500	10.1.20-10.1.94
TraesCS1B02G011500	10.1.74-10.1.128
TraesCS1B02G011500	10.1.94-10.1.128
TraesCS1B02G012000	10.1.94-10.1.128
TraesCS1B02G012300	10.1.20-10.1.74
TraesCS1B02G012300	10.1.20-10.1.94
TraesCS1B02G012300	10.1.74-10.1.128
TraesCS1B02G012300	10.1.94-10.1.128
TraesCS1B02G013300	10.1.20-10.1.94
TraesCS1B02G013300	8.6.20-10.1.20
TraesCS1B02G013300	8.6.94-10.1.94
TraesCS1B02G013300	8.6.128-10.1.128
TraesCS1B02G014100	10.1.20-10.1.74
TraesCS1B02G014200	10.1.94-10.1.128
TraesCS1B02G014200	8.6.20-10.1.20
TraesCS1B02G014900	10.1.20-10.1.94
TraesCS1B02G017700	8.6.128-10.1.128
TraesCS1B02G018100	8.6.74-10.1.74
TraesCS1B02G018700	10.1.20-10.1.94
TraesCS1B02G018700	8.6.94-10.1.94
TraesCS1B02G019800	10.1.20-10.1.94
TraesCS1B02G022400	10.1.20-10.1.94
TraesCS1B02G022400	10.1.20-10.1.128
TraesCS1B02G024200	8.6.20-8.6.94
TraesCS1B02G024200	10.1.20-10.1.94
TraesCS1B02G024200	10.1.74-10.1.94
TraesCS1B02G024200	10.1.94-10.1.128
TraesCS1B02G024200	8.6.74-10.1.74
TraesCS1B02G024200	8.6.128-10.1.128
TraesCS1B02G024300	10.1.20-10.1.94
TraesCS1B02G024300	10.1.74-10.1.94
TraesCS1B02G024300	10.1.94-10.1.128
TraesCS1B02G024300	8.6.94-10.1.94
TraesCS1B02G024400	10.1.94-10.1.128
TraesCS1B02G025500	8.6.94-10.1.94
TraesCS1B02G026700	8.6.94-10.1.94
TraesCS1B02G031100	10.1.74-10.1.94
TraesCS1B02G031100	10.1.94-10.1.128
TraesCS1B02G031100	8.6.94-10.1.94
TraesCS1B02G031600	10.1.94-10.1.128
TraesCS1B02G032400	10.1.74-10.1.94
TraesCS1B02G032600	10.1.20-10.1.94
TraesCS1B02G032700	8.6.94-10.1.94
TraesCS1B02G032800	10.1.20-10.1.74
TraesCS1B02G034100	8.6.20-8.6.128
TraesCS1B02G034100	10.1.20-10.1.74
TraesCS1B02G034100	8.6.128-10.1.128
TraesCS1B02G034200	10.1.74-10.1.94
TraesCS1B02G034600	10.1.20-10.1.94
TraesCS1B02G034600	10.1.74-10.1.94
TraesCS1B02G034600	10.1.94-10.1.128
TraesCS1B02G034600	8.6.94-10.1.94
TraesCS1B02G035100	8.6.20-8.6.94
TraesCS1B02G035100	8.6.20-8.6.128
TraesCS1B02G035100	10.1.74-10.1.94
TraesCS1B02G035100	10.1.94-10.1.128
TraesCS1B02G035100	8.6.94-10.1.94
TraesCS1B02G035300	10.1.74-10.1.94
TraesCS1B02G035300	10.1.94-10.1.128
TraesCS1B02G036500	8.6.128-10.1.128
TraesCS1B02G036900	10.1.74-10.1.94
TraesCS1B02G036900	10.1.94-10.1.128
TraesCS1B02G037100	10.1.94-10.1.128
TraesCS1B02G037600	10.1.74-10.1.94
TraesCS1B02G037600	8.6.94-10.1.94
TraesCS1B02G037700	10.1.74-10.1.94
TraesCS1B02G037700	10.1.94-10.1.128
TraesCS1B02G037700	8.6.94-10.1.94
TraesCS1B02G037800	10.1.74-10.1.94
TraesCS1B02G037800	10.1.94-10.1.128
TraesCS1B02G037800	8.6.94-10.1.94
TraesCS1B02G038100	8.6.20-8.6.94
TraesCS1B02G038100	8.6.94-8.6.128
TraesCS1B02G038100	10.1.74-10.1.94
TraesCS1B02G038100	10.1.94-10.1.128
TraesCS1B02G038800	10.1.74-10.1.94
TraesCS1B02G041200	10.1.74-10.1.94
TraesCS1B02G041200	10.1.94-10.1.128
TraesCS1B02G041200	8.6.94-10.1.94
TraesCS1B02G041900	10.1.74-10.1.94
TraesCS1B02G042000	10.1.74-10.1.94
TraesCS1B02G042000	10.1.94-10.1.128
TraesCS1B02G042000	8.6.94-10.1.94
TraesCS1B02G042200	10.1.74-10.1.94
TraesCS1B02G042200	10.1.74-10.1.128
TraesCS1B02G042200	8.6.94-10.1.94
TraesCS1B02G042400	10.1.74-10.1.94
TraesCS1B02G043200	10.1.94-10.1.128
TraesCS1B02G043200	8.6.128-10.1.128
TraesCS1B02G043600	10.1.74-10.1.94
TraesCS1B02G043600	10.1.94-10.1.128
TraesCS1B02G043900	10.1.20-10.1.74
TraesCS1B02G043900	10.1.20-10.1.94
TraesCS1B02G043900	10.1.74-10.1.94
TraesCS1B02G043900	10.1.94-10.1.128
TraesCS1B02G044300	10.1.74-10.1.94
TraesCS1B02G044300	10.1.94-10.1.128
TraesCS1B02G044400	10.1.74-10.1.94
TraesCS1B02G044400	10.1.94-10.1.128
TraesCS1B02G044800	10.1.74-10.1.94
TraesCS1B02G046000	10.1.74-10.1.94
TraesCS1B02G046000	10.1.94-10.1.128
TraesCS1B02G046000	8.6.128-10.1.128
TraesCS1B02G046200	10.1.74-10.1.94
TraesCS1B02G046200	10.1.94-10.1.128
TraesCS1B02G046200	8.6.94-10.1.94
TraesCS1B02G047700	8.6.20-8.6.94
TraesCS1B02G047700	8.6.94-8.6.128
TraesCS1B02G047700	10.1.20-10.1.94
TraesCS1B02G047700	10.1.74-10.1.94
TraesCS1B02G047700	10.1.94-10.1.128
TraesCS1B02G047700	8.6.94-10.1.94
TraesCS1B02G053200	8.6.20-10.1.20
TraesCS1B02G053700	10.1.20-10.1.128
TraesCS1B02G056900	10.1.20-10.1.94
TraesCS1B02G056900	10.1.74-10.1.94
TraesCS1B02G059400	10.1.74-10.1.128
TraesCS1B02G060300	8.6.20-8.6.128
TraesCS1B02G062500	8.6.74-10.1.74
TraesCS1B02G062900	10.1.20-10.1.94
TraesCS1B02G066000	8.6.20-8.6.74
TraesCS1B02G066400	8.6.20-8.6.74
TraesCS1B02G074500	10.1.20-10.1.94
TraesCS1B02G076600	8.6.128-10.1.128
TraesCS1B02G076800	8.6.20-8.6.128
TraesCS1B02G076800	8.6.128-10.1.128
TraesCS1B02G077600	8.6.128-10.1.128
TraesCS1B02G080300	8.6.74-10.1.74
TraesCS1B02G080300	8.6.128-10.1.128
TraesCS1B02G090000	8.6.94-10.1.94
TraesCS1B02G090800	10.1.20-10.1.74
TraesCS1B02G090800	10.1.20-10.1.128
TraesCS1B02G090800	10.1.74-10.1.94
TraesCS1B02G090800	10.1.94-10.1.128
TraesCS1B02G090800	8.6.128-10.1.128
TraesCS1B02G091700	10.1.20-10.1.128
TraesCS1B02G091700	10.1.74-10.1.128
TraesCS1B02G091700	8.6.20-10.1.20
TraesCS1B02G093900	8.6.128-10.1.128
TraesCS1B02G095800	10.1.20-10.1.74
TraesCS1B02G096900	8.6.128-10.1.128
TraesCS1B02G097600	10.1.74-10.1.128
TraesCS1B02G099900	8.6.74-10.1.74
TraesCS1B02G099900	8.6.94-10.1.94
TraesCS1B02G102400	8.6.20-8.6.128
TraesCS1B02G102400	8.6.128-10.1.128
TraesCS1B02G103000	10.1.20-10.1.74
TraesCS1B02G103000	10.1.20-10.1.128
TraesCS1B02G103100	8.6.20-8.6.94
TraesCS1B02G103100	8.6.20-8.6.128
TraesCS1B02G103100	10.1.20-10.1.74
TraesCS1B02G103100	10.1.20-10.1.94
TraesCS1B02G103100	10.1.20-10.1.128
TraesCS1B02G103400	8.6.20-8.6.94
TraesCS1B02G103400	8.6.20-8.6.128
TraesCS1B02G103400	10.1.20-10.1.74
TraesCS1B02G103400	10.1.20-10.1.128
TraesCS1B02G106400	10.1.74-10.1.94
TraesCS1B02G107600	8.6.20-8.6.128
TraesCS1B02G117800	8.6.94-10.1.94
TraesCS1B02G118500	8.6.128-10.1.128
TraesCS1B02G123300	10.1.20-10.1.94
TraesCS1B02G124300	10.1.74-10.1.128
TraesCS1B02G127500	8.6.20-10.1.20
TraesCS1B02G129200	10.1.20-10.1.74
TraesCS1B02G130600	8.6.20-8.6.94
TraesCS1B02G130600	10.1.20-10.1.74
TraesCS1B02G130600	10.1.74-10.1.128
TraesCS1B02G130600	8.6.94-10.1.94
TraesCS1B02G131600	8.6.20-10.1.20
TraesCS1B02G131700	8.6.94-10.1.94
TraesCS1B02G131700	8.6.128-10.1.128
TraesCS1B02G132400	8.6.20-8.6.74
TraesCS1B02G132400	8.6.20-8.6.94
TraesCS1B02G132400	8.6.20-8.6.128
TraesCS1B02G132400	10.1.20-10.1.74
TraesCS1B02G132400	10.1.20-10.1.128
TraesCS1B02G133300	8.6.20-8.6.128
TraesCS1B02G133300	8.6.128-10.1.128
TraesCS1B02G135200	10.1.74-10.1.128
TraesCS1B02G137700	8.6.20-8.6.128
TraesCS1B02G137900	8.6.128-10.1.128
TraesCS1B02G143700	8.6.20-8.6.94
TraesCS1B02G143800	8.6.20-8.6.94
TraesCS1B02G143800	8.6.20-8.6.128
TraesCS1B02G143800	10.1.20-10.1.74
TraesCS1B02G143800	10.1.20-10.1.128
TraesCS1B02G143800	10.1.74-10.1.94
TraesCS1B02G143800	10.1.94-10.1.128
TraesCS1B02G143800	8.6.94-10.1.94
TraesCS1B02G145600	8.6.94-10.1.94
TraesCS1B02G148700	8.6.20-8.6.128
TraesCS1B02G148700	8.6.128-10.1.128
TraesCS1B02G155000	10.1.74-10.1.128
TraesCS1B02G155500	10.1.74-10.1.94
TraesCS1B02G155900	8.6.74-10.1.74
TraesCS1B02G157900	8.6.20-8.6.74
TraesCS1B02G157900	8.6.74-10.1.74
TraesCS1B02G157900	8.6.128-10.1.128
TraesCS1B02G158700	10.1.20-10.1.128
TraesCS1B02G166500	8.6.94-10.1.94
TraesCS1B02G167200	8.6.20-8.6.74
TraesCS1B02G168400	8.6.20-8.6.74
TraesCS1B02G168400	8.6.20-8.6.94
TraesCS1B02G168400	8.6.20-8.6.128
TraesCS1B02G168400	8.6.74-10.1.74
TraesCS1B02G168400	8.6.94-10.1.94
TraesCS1B02G168400	8.6.128-10.1.128
TraesCS1B02G170100	10.1.20-10.1.74
TraesCS1B02G170100	10.1.74-10.1.128
TraesCS1B02G170200	10.1.20-10.1.74
TraesCS1B02G170200	10.1.74-10.1.94
TraesCS1B02G174600	8.6.128-10.1.128
TraesCS1B02G175100	8.6.20-8.6.74
TraesCS1B02G175100	8.6.20-8.6.94
TraesCS1B02G175100	8.6.20-8.6.128
TraesCS1B02G175100	10.1.20-10.1.74
TraesCS1B02G175100	10.1.20-10.1.128
TraesCS1B02G175800	8.6.20-8.6.74
TraesCS1B02G181300	10.1.20-10.1.128
TraesCS1B02G181400	10.1.20-10.1.94
TraesCS1B02G183300	8.6.94-10.1.94
TraesCS1B02G188200	10.1.20-10.1.128
TraesCS1B02G189500	8.6.20-8.6.74
TraesCS1B02G189500	8.6.20-8.6.94
TraesCS1B02G189500	8.6.20-8.6.128
TraesCS1B02G189500	10.1.20-10.1.128
TraesCS1B02G191300	8.6.20-10.1.20
TraesCS1B02G191300	8.6.74-10.1.74
TraesCS1B02G192500	8.6.20-8.6.128
TraesCS1B02G200600	8.6.128-10.1.128
TraesCS1B02G202200	8.6.128-10.1.128
TraesCS1B02G202700	10.1.20-10.1.128
TraesCS1B02G202700	10.1.74-10.1.128
TraesCS1B02G202700	8.6.128-10.1.128
TraesCS1B02G203800	10.1.74-10.1.128
TraesCS1B02G204900	8.6.74-10.1.74
TraesCS1B02G205500	8.6.20-8.6.74
TraesCS1B02G207100	8.6.20-8.6.74
TraesCS1B02G207100	8.6.20-8.6.94
TraesCS1B02G207100	8.6.20-8.6.128
TraesCS1B02G207100	10.1.20-10.1.74
TraesCS1B02G207100	10.1.20-10.1.128
TraesCS1B02G207900	8.6.20-8.6.74
TraesCS1B02G211600	8.6.20-8.6.94
TraesCS1B02G211600	8.6.20-8.6.128
TraesCS1B02G211600	10.1.20-10.1.74
TraesCS1B02G212600	8.6.20-8.6.94
TraesCS1B02G212600	10.1.20-10.1.94
TraesCS1B02G215000	10.1.20-10.1.74
TraesCS1B02G216400	10.1.20-10.1.74
TraesCS1B02G216400	10.1.74-10.1.94
TraesCS1B02G218200	10.1.20-10.1.74
TraesCS1B02G218200	10.1.20-10.1.94
TraesCS1B02G218200	10.1.20-10.1.128
TraesCS1B02G220100	8.6.20-8.6.128
TraesCS1B02G222100	8.6.20-8.6.128
TraesCS1B02G222100	10.1.20-10.1.74
TraesCS1B02G222200	10.1.20-10.1.74
TraesCS1B02G222200	10.1.74-10.1.94
TraesCS1B02G222200	8.6.94-10.1.94
TraesCS1B02G224000	10.1.74-10.1.94
TraesCS1B02G225200	8.6.20-8.6.74
TraesCS1B02G225300	8.6.94-10.1.94
TraesCS1B02G225900	8.6.20-10.1.20
TraesCS1B02G225900	8.6.74-10.1.74
TraesCS1B02G227400	8.6.20-8.6.94
TraesCS1B02G227400	8.6.20-8.6.128
TraesCS1B02G227400	10.1.20-10.1.74
TraesCS1B02G227400	10.1.20-10.1.94
TraesCS1B02G227400	10.1.20-10.1.128
TraesCS1B02G227500	8.6.20-8.6.74
TraesCS1B02G227500	8.6.20-8.6.128
TraesCS1B02G227500	8.6.128-10.1.128
TraesCS1B02G227600	10.1.74-10.1.94
TraesCS1B02G231900	8.6.128-10.1.128
TraesCS1B02G242600	8.6.20-8.6.128
TraesCS1B02G242700	8.6.20-10.1.20
TraesCS1B02G243000	8.6.20-8.6.128
TraesCS1B02G243200	8.6.20-8.6.128
TraesCS1B02G243200	10.1.20-10.1.74
TraesCS1B02G243200	10.1.74-10.1.94
TraesCS1B02G243200	10.1.74-10.1.128
TraesCS1B02G243200	8.6.128-10.1.128
TraesCS1B02G243300	8.6.20-8.6.94
TraesCS1B02G243300	8.6.20-8.6.128
TraesCS1B02G243300	8.6.74-8.6.128
TraesCS1B02G243300	10.1.20-10.1.128
TraesCS1B02G243300	10.1.74-10.1.94
TraesCS1B02G243300	10.1.74-10.1.128
TraesCS1B02G245300	8.6.20-8.6.128
TraesCS1B02G245300	8.6.94-10.1.94
TraesCS1B02G245300	8.6.128-10.1.128
TraesCS1B02G245400	8.6.20-10.1.20
TraesCS1B02G246200	10.1.20-10.1.128
TraesCS1B02G246200	10.1.74-10.1.94
TraesCS1B02G246200	10.1.74-10.1.128
TraesCS1B02G246200	8.6.94-10.1.94
TraesCS1B02G246300	10.1.74-10.1.94
TraesCS1B02G246300	10.1.74-10.1.128
TraesCS1B02G246300	8.6.74-10.1.74
TraesCS1B02G249000	10.1.20-10.1.74
TraesCS1B02G252100	8.6.20-8.6.94
TraesCS1B02G252100	10.1.20-10.1.128
TraesCS1B02G252100	10.1.74-10.1.94
TraesCS1B02G252100	10.1.74-10.1.128
TraesCS1B02G252200	10.1.20-10.1.128
TraesCS1B02G252200	10.1.74-10.1.128
TraesCS1B02G255000	8.6.128-10.1.128
TraesCS1B02G257800	10.1.74-10.1.128
TraesCS1B02G262800	10.1.20-10.1.74
TraesCS1B02G262800	10.1.74-10.1.94
TraesCS1B02G262800	10.1.74-10.1.128
TraesCS1B02G262900	8.6.94-10.1.94
TraesCS1B02G262900	8.6.128-10.1.128
TraesCS1B02G263100	8.6.20-8.6.128
TraesCS1B02G263100	8.6.74-8.6.128
TraesCS1B02G263100	8.6.94-8.6.128
TraesCS1B02G263100	8.6.128-10.1.128
TraesCS1B02G263700	8.6.20-8.6.128
TraesCS1B02G263700	8.6.128-10.1.128
TraesCS1B02G267500	10.1.74-10.1.128
TraesCS1B02G268300	8.6.20-8.6.128
TraesCS1B02G272600	8.6.94-10.1.94
TraesCS1B02G273500	8.6.20-8.6.128
TraesCS1B02G274100	10.1.20-10.1.74
TraesCS1B02G274100	10.1.74-10.1.94
TraesCS1B02G274100	10.1.74-10.1.128
TraesCS1B02G274900	10.1.20-10.1.128
TraesCS1B02G274900	10.1.74-10.1.128
TraesCS1B02G275200	8.6.128-10.1.128
TraesCS1B02G276300	8.6.94-8.6.128
TraesCS1B02G276300	8.6.94-10.1.94
TraesCS1B02G276700	10.1.20-10.1.74
TraesCS1B02G276800	10.1.20-10.1.128
TraesCS1B02G276800	10.1.74-10.1.128
TraesCS1B02G276800	8.6.94-10.1.94
TraesCS1B02G276800	8.6.128-10.1.128
TraesCS1B02G277000	8.6.128-10.1.128
TraesCS1B02G277100	8.6.20-8.6.128
TraesCS1B02G277100	10.1.20-10.1.94
TraesCS1B02G277100	10.1.20-10.1.128
TraesCS1B02G277100	8.6.74-10.1.74
TraesCS1B02G277100	8.6.128-10.1.128
TraesCS1B02G279100	10.1.20-10.1.94
TraesCS1B02G279100	10.1.20-10.1.128
TraesCS1B02G279200	8.6.20-8.6.128
TraesCS1B02G279200	10.1.20-10.1.128
TraesCS1B02G281100	8.6.20-8.6.74
TraesCS1B02G281200	10.1.74-10.1.94
TraesCS1B02G281200	8.6.74-10.1.74
TraesCS1B02G281600	8.6.128-10.1.128
TraesCS1B02G282000	8.6.74-10.1.74
TraesCS1B02G282000	8.6.94-10.1.94
TraesCS1B02G283100	8.6.128-10.1.128
TraesCS1B02G286200	10.1.74-10.1.128
TraesCS1B02G286300	8.6.128-10.1.128
TraesCS1B02G287800	8.6.20-8.6.74
TraesCS1B02G287800	8.6.20-8.6.128
TraesCS1B02G287800	8.6.128-10.1.128
TraesCS1B02G293300	10.1.20-10.1.94
TraesCS1B02G294100	8.6.128-10.1.128
TraesCS1B02G294300	10.1.20-10.1.128
TraesCS1B02G294300	10.1.74-10.1.94
TraesCS1B02G294300	10.1.74-10.1.128
TraesCS1B02G294300	8.6.94-10.1.94
TraesCS1B02G294600	10.1.20-10.1.94
TraesCS1B02G294600	10.1.20-10.1.128
TraesCS1B02G294600	10.1.74-10.1.128
TraesCS1B02G294600	8.6.128-10.1.128
TraesCS1B02G296400	8.6.20-8.6.94
TraesCS1B02G296400	10.1.74-10.1.94
TraesCS1B02G296400	10.1.74-10.1.128
TraesCS1B02G296600	10.1.74-10.1.94
TraesCS1B02G297100	8.6.20-8.6.128
TraesCS1B02G297200	8.6.20-8.6.128
TraesCS1B02G298000	8.6.128-10.1.128
TraesCS1B02G298400	8.6.20-8.6.128
TraesCS1B02G298400	10.1.20-10.1.128
TraesCS1B02G298400	10.1.74-10.1.128
TraesCS1B02G298500	10.1.20-10.1.94
TraesCS1B02G298500	10.1.20-10.1.128
TraesCS1B02G299200	8.6.20-8.6.74
TraesCS1B02G300900	8.6.20-8.6.128
TraesCS1B02G300900	10.1.20-10.1.94
TraesCS1B02G302100	10.1.20-10.1.128
TraesCS1B02G302100	10.1.74-10.1.94
TraesCS1B02G302100	10.1.74-10.1.128
TraesCS1B02G302300	10.1.74-10.1.94
TraesCS1B02G302300	10.1.74-10.1.128
TraesCS1B02G302800	10.1.74-10.1.128
TraesCS1B02G302800	10.1.94-10.1.128
TraesCS1B02G302900	10.1.20-10.1.74
TraesCS1B02G303500	10.1.74-10.1.128
TraesCS1B02G303500	10.1.94-10.1.128
TraesCS1B02G304800	8.6.20-10.1.20
TraesCS1B02G308000	10.1.20-10.1.74
TraesCS1B02G308000	10.1.20-10.1.94
TraesCS1B02G308000	10.1.20-10.1.128
TraesCS1B02G308200	10.1.74-10.1.128
TraesCS1B02G308300	10.1.20-10.1.94
TraesCS1B02G308300	10.1.74-10.1.94
TraesCS1B02G308300	10.1.74-10.1.128
TraesCS1B02G309000	8.6.20-8.6.74
TraesCS1B02G309000	8.6.20-8.6.128
TraesCS1B02G309500	10.1.74-10.1.94
TraesCS1B02G310900	8.6.128-10.1.128
TraesCS1B02G311000	8.6.20-8.6.128
TraesCS1B02G311100	10.1.74-10.1.128
TraesCS1B02G315700	8.6.20-8.6.128
TraesCS1B02G315700	8.6.128-10.1.128
TraesCS1B02G316800	10.1.74-10.1.94
TraesCS1B02G317500	8.6.20-10.1.20
TraesCS1B02G317600	10.1.74-10.1.94
TraesCS1B02G317600	10.1.74-10.1.128
TraesCS1B02G320000	8.6.20-8.6.128
TraesCS1B02G320500	10.1.20-10.1.128
TraesCS1B02G320500	10.1.74-10.1.128
TraesCS1B02G321000	10.1.74-10.1.128
TraesCS1B02G321900	8.6.20-10.1.20
TraesCS1B02G323100	8.6.128-10.1.128
TraesCS1B02G326800	8.6.128-10.1.128
TraesCS1B02G326900	8.6.20-8.6.94
TraesCS1B02G326900	8.6.74-8.6.94
TraesCS1B02G326900	10.1.20-10.1.94
TraesCS1B02G326900	10.1.74-10.1.94
TraesCS1B02G326900	10.1.74-10.1.128
TraesCS1B02G328000	8.6.128-10.1.128
TraesCS1B02G328600	10.1.20-10.1.94
TraesCS1B02G328600	10.1.20-10.1.128
TraesCS1B02G330300	10.1.20-10.1.128
TraesCS1B02G330300	10.1.74-10.1.128
TraesCS1B02G330300	10.1.94-10.1.128
TraesCS1B02G331200	10.1.20-10.1.74
TraesCS1B02G331200	10.1.74-10.1.94
TraesCS1B02G331200	8.6.74-10.1.74
TraesCS1B02G331200	8.6.128-10.1.128
TraesCS1B02G332400	8.6.20-10.1.20
TraesCS1B02G333100	8.6.20-8.6.94
TraesCS1B02G333100	8.6.20-8.6.128
TraesCS1B02G333400	8.6.20-8.6.128
TraesCS1B02G334700	10.1.74-10.1.128
TraesCS1B02G335100	8.6.20-8.6.94
TraesCS1B02G335100	8.6.20-8.6.128
TraesCS1B02G335100	10.1.20-10.1.94
TraesCS1B02G335100	10.1.20-10.1.128
TraesCS1B02G335100	10.1.74-10.1.94
TraesCS1B02G335100	10.1.74-10.1.128
TraesCS1B02G335100	8.6.74-10.1.74
TraesCS1B02G335200	10.1.20-10.1.128
TraesCS1B02G335400	10.1.20-10.1.94
TraesCS1B02G335400	10.1.20-10.1.128
TraesCS1B02G335400	10.1.74-10.1.94
TraesCS1B02G335400	10.1.74-10.1.128
TraesCS1B02G335400	8.6.128-10.1.128
TraesCS1B02G335900	10.1.74-10.1.128
TraesCS1B02G336200	10.1.74-10.1.128
TraesCS1B02G337400	10.1.74-10.1.128
TraesCS1B02G339000	8.6.20-8.6.128
TraesCS1B02G339000	8.6.74-8.6.128
TraesCS1B02G339000	8.6.94-8.6.128
TraesCS1B02G339900	8.6.20-8.6.128
TraesCS1B02G339900	10.1.20-10.1.128
TraesCS1B02G339900	10.1.74-10.1.128
TraesCS1B02G339900	10.1.94-10.1.128
TraesCS1B02G340000	10.1.74-10.1.94
TraesCS1B02G340000	10.1.74-10.1.128
TraesCS1B02G340200	8.6.20-8.6.128
TraesCS1B02G340200	8.6.94-8.6.128
TraesCS1B02G340200	10.1.20-10.1.74
TraesCS1B02G340200	10.1.74-10.1.128
TraesCS1B02G340200	8.6.128-10.1.128
TraesCS1B02G341400	8.6.20-8.6.128
TraesCS1B02G341400	10.1.20-10.1.128
TraesCS1B02G341400	10.1.74-10.1.128
TraesCS1B02G341400	10.1.94-10.1.128
TraesCS1B02G341500	10.1.20-10.1.128
TraesCS1B02G341500	10.1.74-10.1.128
TraesCS1B02G343000	8.6.20-8.6.128
TraesCS1B02G343000	8.6.128-10.1.128
TraesCS1B02G343700	10.1.20-10.1.94
TraesCS1B02G343700	10.1.20-10.1.128
TraesCS1B02G343700	10.1.74-10.1.94
TraesCS1B02G343700	10.1.74-10.1.128
TraesCS1B02G345700	10.1.20-10.1.74
TraesCS1B02G345700	8.6.74-10.1.74
TraesCS1B02G346500	8.6.20-8.6.128
TraesCS1B02G346600	8.6.20-8.6.128
TraesCS1B02G346900	10.1.74-10.1.128
TraesCS1B02G348800	8.6.20-8.6.74
TraesCS1B02G348800	8.6.20-8.6.128
TraesCS1B02G348800	8.6.128-10.1.128
TraesCS1B02G348900	8.6.20-8.6.74
TraesCS1B02G348900	8.6.74-10.1.74
TraesCS1B02G348900	8.6.128-10.1.128
TraesCS1B02G349100	8.6.20-10.1.20
TraesCS1B02G349100	8.6.74-10.1.74
TraesCS1B02G349100	8.6.94-10.1.94
TraesCS1B02G349900	8.6.20-8.6.74
TraesCS1B02G350700	10.1.20-10.1.94
TraesCS1B02G350700	10.1.20-10.1.128
TraesCS1B02G350700	10.1.74-10.1.94
TraesCS1B02G350700	10.1.74-10.1.128
TraesCS1B02G350700	8.6.74-10.1.74
TraesCS1B02G351000	8.6.20-8.6.128
TraesCS1B02G351000	10.1.20-10.1.94
TraesCS1B02G351000	10.1.20-10.1.128
TraesCS1B02G351000	10.1.74-10.1.128
TraesCS1B02G351000	8.6.74-10.1.74
TraesCS1B02G351200	8.6.20-8.6.94
TraesCS1B02G351200	8.6.20-8.6.128
TraesCS1B02G351200	10.1.20-10.1.94
TraesCS1B02G351200	10.1.20-10.1.128
TraesCS1B02G351200	10.1.74-10.1.94
TraesCS1B02G351200	10.1.74-10.1.128
TraesCS1B02G354600	8.6.20-8.6.128
TraesCS1B02G357300	8.6.20-8.6.94
TraesCS1B02G357400	10.1.74-10.1.128
TraesCS1B02G357600	8.6.20-8.6.128
TraesCS1B02G359400	10.1.74-10.1.128
TraesCS1B02G359400	10.1.94-10.1.128
TraesCS1B02G359500	8.6.20-8.6.128
TraesCS1B02G359500	8.6.74-8.6.128
TraesCS1B02G359500	8.6.94-8.6.128
TraesCS1B02G359500	10.1.20-10.1.128
TraesCS1B02G359500	10.1.74-10.1.128
TraesCS1B02G359500	10.1.94-10.1.128
TraesCS1B02G360300	8.6.128-10.1.128
TraesCS1B02G361200	8.6.20-8.6.128
TraesCS1B02G361200	8.6.74-8.6.128
TraesCS1B02G361200	8.6.94-8.6.128
TraesCS1B02G361800	8.6.20-8.6.94
TraesCS1B02G361800	8.6.20-8.6.128
TraesCS1B02G361800	10.1.20-10.1.94
TraesCS1B02G361800	10.1.20-10.1.128
TraesCS1B02G361800	10.1.74-10.1.94
TraesCS1B02G361800	10.1.74-10.1.128
TraesCS1B02G361800	8.6.74-10.1.74
TraesCS1B02G363500	8.6.128-10.1.128
TraesCS1B02G364700	10.1.20-10.1.74
TraesCS1B02G364700	10.1.74-10.1.128
TraesCS1B02G365000	10.1.94-10.1.128
TraesCS1B02G365200	8.6.20-8.6.128
TraesCS1B02G372400	10.1.20-10.1.94
TraesCS1B02G372400	10.1.20-10.1.128
TraesCS1B02G373100	10.1.74-10.1.128
TraesCS1B02G373100	8.6.74-10.1.74
TraesCS1B02G373200	10.1.74-10.1.128
TraesCS1B02G373300	10.1.20-10.1.128
TraesCS1B02G373400	10.1.20-10.1.128
TraesCS1B02G373400	10.1.74-10.1.128
TraesCS1B02G373400	10.1.94-10.1.128
TraesCS1B02G376100	8.6.20-8.6.94
TraesCS1B02G376100	8.6.20-8.6.128
TraesCS1B02G376100	8.6.94-10.1.94
TraesCS1B02G376500	8.6.20-8.6.128
TraesCS1B02G377100	8.6.20-8.6.94
TraesCS1B02G377100	8.6.20-8.6.128
TraesCS1B02G377100	10.1.20-10.1.128
TraesCS1B02G377100	10.1.74-10.1.128
TraesCS1B02G377100	10.1.94-10.1.128
TraesCS1B02G377100	8.6.74-10.1.74
TraesCS1B02G377100	8.6.94-10.1.94
TraesCS1B02G377200	8.6.20-8.6.128
TraesCS1B02G377200	10.1.20-10.1.128
TraesCS1B02G377200	10.1.74-10.1.128
TraesCS1B02G377200	10.1.94-10.1.128
TraesCS1B02G379600	10.1.20-10.1.74
TraesCS1B02G379600	10.1.74-10.1.128
TraesCS1B02G379700	8.6.20-8.6.128
TraesCS1B02G381800	8.6.20-8.6.128
TraesCS1B02G382300	10.1.20-10.1.128
TraesCS1B02G382300	10.1.74-10.1.128
TraesCS1B02G382700	10.1.74-10.1.128
TraesCS1B02G382700	8.6.20-10.1.20
TraesCS1B02G382900	8.6.20-8.6.128
TraesCS1B02G382900	10.1.20-10.1.128
TraesCS1B02G382900	10.1.74-10.1.128
TraesCS1B02G382900	10.1.94-10.1.128
TraesCS1B02G385200	8.6.20-8.6.128
TraesCS1B02G385200	8.6.94-10.1.94
TraesCS1B02G388300	10.1.74-10.1.128
TraesCS1B02G388300	8.6.128-10.1.128
TraesCS1B02G390000	8.6.20-8.6.128
TraesCS1B02G390000	10.1.20-10.1.128
TraesCS1B02G390000	10.1.74-10.1.128
TraesCS1B02G390000	10.1.94-10.1.128
TraesCS1B02G390100	10.1.20-10.1.128
TraesCS1B02G390100	10.1.74-10.1.128
TraesCS1B02G390100	10.1.94-10.1.128
TraesCS1B02G390900	10.1.20-10.1.128
TraesCS1B02G390900	10.1.74-10.1.128
TraesCS1B02G390900	10.1.94-10.1.128
TraesCS1B02G391100	8.6.20-8.6.128
TraesCS1B02G392000	8.6.74-10.1.74
TraesCS1B02G392800	10.1.74-10.1.128
TraesCS1B02G392800	8.6.74-10.1.74
TraesCS1B02G394300	8.6.74-8.6.128
TraesCS1B02G394300	10.1.74-10.1.128
TraesCS1B02G394300	10.1.94-10.1.128
TraesCS1B02G394600	10.1.20-10.1.94
TraesCS1B02G394600	10.1.20-10.1.128
TraesCS1B02G395100	8.6.20-8.6.128
TraesCS1B02G395100	10.1.20-10.1.128
TraesCS1B02G395100	10.1.74-10.1.128
TraesCS1B02G395100	10.1.94-10.1.128
TraesCS1B02G395200	10.1.74-10.1.128
TraesCS1B02G395800	8.6.20-8.6.94
TraesCS1B02G395800	8.6.20-8.6.128
TraesCS1B02G395800	10.1.74-10.1.128
TraesCS1B02G395800	10.1.94-10.1.128
TraesCS1B02G395800	8.6.74-10.1.74
TraesCS1B02G395800	8.6.94-10.1.94
TraesCS1B02G396900	10.1.74-10.1.128
TraesCS1B02G396900	8.6.128-10.1.128
TraesCS1B02G397300	8.6.94-10.1.94
TraesCS1B02G398400	8.6.20-8.6.128
TraesCS1B02G398400	10.1.20-10.1.94
TraesCS1B02G398400	10.1.20-10.1.128
TraesCS1B02G398400	10.1.74-10.1.94
TraesCS1B02G398400	10.1.74-10.1.128
TraesCS1B02G398400	8.6.94-10.1.94
TraesCS1B02G398600	10.1.20-10.1.94
TraesCS1B02G398600	8.6.94-10.1.94
TraesCS1B02G398600	8.6.128-10.1.128
TraesCS1B02G401600	10.1.20-10.1.74
TraesCS1B02G401600	10.1.20-10.1.94
TraesCS1B02G401600	10.1.74-10.1.128
TraesCS1B02G401600	10.1.94-10.1.128
TraesCS1B02G407500	10.1.20-10.1.94
TraesCS1B02G407500	10.1.74-10.1.94
TraesCS1B02G407500	10.1.94-10.1.128
TraesCS1B02G407500	8.6.94-10.1.94
TraesCS1B02G409600	10.1.20-10.1.94
TraesCS1B02G409600	10.1.74-10.1.94
TraesCS1B02G410400	8.6.20-8.6.128
TraesCS1B02G410400	8.6.94-8.6.128
TraesCS1B02G410400	10.1.74-10.1.94
TraesCS1B02G412100	10.1.94-10.1.128
TraesCS1B02G412100	8.6.94-10.1.94
TraesCS1B02G414300	10.1.20-10.1.74
TraesCS1B02G415800	10.1.20-10.1.94
TraesCS1B02G415800	10.1.74-10.1.94
TraesCS1B02G415800	10.1.94-10.1.128
TraesCS1B02G415800	8.6.94-10.1.94
TraesCS1B02G416000	10.1.20-10.1.94
TraesCS1B02G416000	10.1.20-10.1.128
TraesCS1B02G416000	8.6.94-10.1.94
TraesCS1B02G416100	10.1.20-10.1.94
TraesCS1B02G416500	10.1.20-10.1.94
TraesCS1B02G416500	10.1.74-10.1.94
TraesCS1B02G416500	10.1.94-10.1.128
TraesCS1B02G416500	8.6.94-10.1.94
TraesCS1B02G417200	10.1.20-10.1.94
TraesCS1B02G417300	10.1.94-10.1.128
TraesCS1B02G418400	10.1.20-10.1.94
TraesCS1B02G418400	10.1.74-10.1.94
TraesCS1B02G418400	8.6.94-10.1.94
TraesCS1B02G418800	10.1.20-10.1.74
TraesCS1B02G422500	10.1.20-10.1.94
TraesCS1B02G422500	10.1.74-10.1.94
TraesCS1B02G422500	10.1.94-10.1.128
TraesCS1B02G422800	10.1.74-10.1.94
TraesCS1B02G422800	10.1.94-10.1.128
TraesCS1B02G422800	8.6.94-10.1.94
TraesCS1B02G422900	10.1.94-10.1.128
TraesCS1B02G429900	8.6.128-10.1.128
TraesCS1B02G433100	8.6.20-8.6.128
TraesCS1B02G433100	8.6.94-10.1.94
TraesCS1B02G433100	8.6.128-10.1.128
TraesCS1B02G434100	8.6.20-8.6.128
TraesCS1B02G434100	10.1.20-10.1.128
TraesCS1B02G434100	10.1.94-10.1.128
TraesCS1B02G434100	8.6.20-10.1.20
TraesCS1B02G434100	8.6.74-10.1.74
TraesCS1B02G434100	8.6.94-10.1.94
TraesCS1B02G434100	8.6.128-10.1.128
TraesCS1B02G434600	8.6.20-8.6.74
TraesCS1B02G434700	8.6.20-8.6.128
TraesCS1B02G434900	8.6.20-8.6.128
TraesCS1B02G434900	10.1.20-10.1.128
TraesCS1B02G434900	10.1.74-10.1.128
TraesCS1B02G434900	10.1.94-10.1.128
TraesCS1B02G435100	8.6.20-8.6.74
TraesCS1B02G435100	8.6.20-8.6.128
TraesCS1B02G435100	10.1.20-10.1.74
TraesCS1B02G435100	10.1.20-10.1.128
TraesCS1B02G435300	8.6.74-10.1.74
TraesCS1B02G436500	10.1.20-10.1.74
TraesCS1B02G436500	8.6.74-10.1.74
TraesCS1B02G437800	10.1.20-10.1.128
TraesCS1B02G437800	10.1.94-10.1.128
TraesCS1B02G438600	8.6.20-10.1.20
TraesCS1B02G438600	8.6.74-10.1.74
TraesCS1B02G438600	8.6.128-10.1.128
TraesCS1B02G439100	10.1.94-10.1.128
TraesCS1B02G439100	8.6.128-10.1.128
TraesCS1B02G439200	10.1.20-10.1.128
TraesCS1B02G439200	10.1.74-10.1.128
TraesCS1B02G439200	10.1.94-10.1.128
TraesCS1B02G440800	10.1.20-10.1.128
TraesCS1B02G442700	10.1.20-10.1.128
TraesCS1B02G442700	10.1.74-10.1.128
TraesCS1B02G442700	10.1.94-10.1.128
TraesCS1B02G445000	10.1.20-10.1.128
TraesCS1B02G445000	10.1.94-10.1.128
TraesCS1B02G445100	10.1.94-10.1.128
TraesCS1B02G447700	10.1.20-10.1.74
TraesCS1B02G448000	8.6.20-8.6.128
TraesCS1B02G448100	10.1.20-10.1.94
TraesCS1B02G448800	10.1.20-10.1.128
TraesCS1B02G448800	10.1.74-10.1.94
TraesCS1B02G448800	10.1.74-10.1.128
TraesCS1B02G448800	8.6.128-10.1.128
TraesCS1B02G449400	8.6.128-10.1.128
TraesCS1B02G450400	10.1.74-10.1.128
TraesCS1B02G450700	10.1.20-10.1.94
TraesCS1B02G451600	10.1.20-10.1.128
TraesCS1B02G451600	10.1.74-10.1.94
TraesCS1B02G451600	10.1.74-10.1.128
TraesCS1B02G451600	8.6.94-10.1.94
TraesCS1B02G451600	8.6.128-10.1.128
TraesCS1B02G451700	10.1.20-10.1.128
TraesCS1B02G451700	10.1.74-10.1.94
TraesCS1B02G451700	10.1.74-10.1.128
TraesCS1B02G453500	10.1.74-10.1.94
TraesCS1B02G453500	10.1.74-10.1.128
TraesCS1B02G453600	10.1.20-10.1.128
TraesCS1B02G454500	8.6.94-8.6.128
TraesCS1B02G454500	8.6.128-10.1.128
TraesCS1B02G454800	8.6.20-8.6.74
TraesCS1B02G455700	10.1.74-10.1.128
TraesCS1B02G456700	10.1.20-10.1.128
TraesCS1B02G456700	10.1.74-10.1.94
TraesCS1B02G456700	10.1.74-10.1.128
TraesCS1B02G457400	10.1.20-10.1.128
TraesCS1B02G457400	10.1.74-10.1.94
TraesCS1B02G457400	10.1.74-10.1.128
TraesCS1B02G457600	10.1.74-10.1.94
TraesCS1B02G457600	10.1.74-10.1.128
TraesCS1B02G459100	10.1.20-10.1.128
TraesCS1B02G459100	10.1.74-10.1.94
TraesCS1B02G459100	10.1.74-10.1.128
TraesCS1B02G459100	10.1.94-10.1.128
TraesCS1B02G459100	8.6.94-10.1.94
TraesCS1B02G459100	8.6.128-10.1.128
TraesCS1B02G461400	8.6.94-10.1.94
TraesCS1B02G462600	10.1.74-10.1.128
TraesCS1B02G466200	8.6.128-10.1.128
TraesCS1B02G467700	8.6.128-10.1.128
TraesCS1B02G470800	8.6.20-8.6.128
TraesCS1B02G470800	10.1.74-10.1.128
TraesCS1B02G470800	8.6.128-10.1.128
TraesCS1B02G471800	10.1.20-10.1.74
TraesCS1B02G471800	10.1.74-10.1.94
TraesCS1B02G474000	8.6.20-8.6.74
TraesCS1B02G474000	10.1.20-10.1.74
TraesCS1B02G474000	10.1.74-10.1.94
TraesCS1B02G474000	10.1.94-10.1.128
TraesCS1B02G474100	8.6.20-8.6.74
TraesCS1B02G474100	8.6.20-8.6.128
TraesCS1B02G474100	8.6.74-8.6.94
TraesCS1B02G474100	8.6.94-8.6.128
TraesCS1B02G474100	10.1.20-10.1.74
TraesCS1B02G474100	10.1.20-10.1.128
TraesCS1B02G474100	10.1.74-10.1.94
TraesCS1B02G474100	10.1.94-10.1.128
TraesCS1B02G476400	8.6.20-8.6.74
TraesCS1B02G476400	8.6.74-10.1.74
TraesCS1B02G476400	8.6.128-10.1.128
TraesCS1B02G477900	8.6.20-8.6.74
TraesCS1B02G478400	8.6.128-10.1.128
TraesCS1D02G002100	10.1.20-10.1.74
TraesCS1D02G002100	10.1.74-10.1.128
TraesCS1D02G011100	10.1.74-10.1.128
TraesCS1D02G012000	8.6.94-10.1.94
TraesCS1D02G012000	8.6.128-10.1.128
TraesCS1D02G012500	8.6.20-8.6.74
TraesCS1D02G012500	8.6.20-8.6.128
TraesCS1D02G012500	10.1.20-10.1.74
TraesCS1D02G012500	8.6.128-10.1.128
TraesCS1D02G012700	10.1.94-10.1.128
TraesCS1D02G013600	8.6.94-10.1.94
TraesCS1D02G013700	8.6.74-10.1.74
TraesCS1D02G014400	10.1.74-10.1.128
TraesCS1D02G014600	10.1.20-10.1.94
TraesCS1D02G014600	10.1.74-10.1.94
TraesCS1D02G017600	10.1.74-10.1.94
TraesCS1D02G017600	10.1.74-10.1.128
TraesCS1D02G017600	8.6.94-10.1.94
TraesCS1D02G017600	8.6.128-10.1.128
TraesCS1D02G017700	10.1.20-10.1.94
TraesCS1D02G017700	10.1.20-10.1.128
TraesCS1D02G017700	8.6.128-10.1.128
TraesCS1D02G017800	10.1.74-10.1.94
TraesCS1D02G019000	8.6.74-8.6.128
TraesCS1D02G019000	8.6.20-10.1.20
TraesCS1D02G019000	8.6.74-10.1.74
TraesCS1D02G019000	8.6.94-10.1.94
TraesCS1D02G019000	8.6.128-10.1.128
TraesCS1D02G022000	8.6.128-10.1.128
TraesCS1D02G022800	8.6.74-8.6.128
TraesCS1D02G022800	8.6.94-8.6.128
TraesCS1D02G022800	10.1.20-10.1.74
TraesCS1D02G022800	10.1.74-10.1.94
TraesCS1D02G022800	10.1.74-10.1.128
TraesCS1D02G022800	8.6.74-10.1.74
TraesCS1D02G022800	8.6.128-10.1.128
TraesCS1D02G023000	8.6.20-8.6.74
TraesCS1D02G023000	10.1.20-10.1.74
TraesCS1D02G023000	10.1.74-10.1.94
TraesCS1D02G023000	10.1.74-10.1.128
TraesCS1D02G023100	10.1.20-10.1.94
TraesCS1D02G024300	8.6.20-10.1.20
TraesCS1D02G026400	8.6.20-8.6.74
TraesCS1D02G026400	10.1.20-10.1.74
TraesCS1D02G026400	10.1.74-10.1.94
TraesCS1D02G026400	10.1.74-10.1.128
TraesCS1D02G026700	8.6.20-8.6.94
TraesCS1D02G026700	10.1.20-10.1.74
TraesCS1D02G026700	10.1.74-10.1.128
TraesCS1D02G027300	8.6.20-10.1.20
TraesCS1D02G027900	10.1.20-10.1.94
TraesCS1D02G027900	10.1.74-10.1.94
TraesCS1D02G027900	10.1.94-10.1.128
TraesCS1D02G028800	10.1.20-10.1.94
TraesCS1D02G029000	8.6.20-8.6.74
TraesCS1D02G029000	10.1.20-10.1.74
TraesCS1D02G029000	10.1.74-10.1.94
TraesCS1D02G029000	10.1.74-10.1.128
TraesCS1D02G029100	8.6.20-8.6.74
TraesCS1D02G029100	10.1.20-10.1.74
TraesCS1D02G029100	10.1.74-10.1.94
TraesCS1D02G029100	10.1.74-10.1.128
TraesCS1D02G029100	8.6.94-10.1.94
TraesCS1D02G029200	8.6.20-8.6.74
TraesCS1D02G029200	10.1.20-10.1.74
TraesCS1D02G029200	10.1.74-10.1.94
TraesCS1D02G029300	10.1.20-10.1.74
TraesCS1D02G029300	10.1.74-10.1.94
TraesCS1D02G029300	10.1.74-10.1.128
TraesCS1D02G029500	8.6.20-8.6.74
TraesCS1D02G029900	8.6.20-8.6.74
TraesCS1D02G029900	8.6.20-8.6.128
TraesCS1D02G029900	8.6.74-8.6.94
TraesCS1D02G029900	8.6.74-8.6.128
TraesCS1D02G029900	10.1.20-10.1.74
TraesCS1D02G029900	10.1.74-10.1.94
TraesCS1D02G029900	10.1.74-10.1.128
TraesCS1D02G030000	8.6.20-8.6.74
TraesCS1D02G031900	8.6.20-10.1.20
TraesCS1D02G031900	8.6.94-10.1.94
TraesCS1D02G035500	8.6.20-8.6.128
TraesCS1D02G040000	8.6.20-8.6.74
TraesCS1D02G040000	8.6.20-8.6.128
TraesCS1D02G040500	8.6.20-8.6.128
TraesCS1D02G040500	10.1.20-10.1.74
TraesCS1D02G040500	10.1.20-10.1.94
TraesCS1D02G040500	10.1.20-10.1.128
TraesCS1D02G040500	8.6.74-10.1.74
TraesCS1D02G040500	8.6.128-10.1.128
TraesCS1D02G041800	8.6.20-8.6.74
TraesCS1D02G041900	10.1.20-10.1.94
TraesCS1D02G042100	8.6.20-8.6.128
TraesCS1D02G042300	8.6.20-8.6.74
TraesCS1D02G042300	8.6.20-8.6.94
TraesCS1D02G042300	8.6.20-8.6.128
TraesCS1D02G042300	10.1.20-10.1.74
TraesCS1D02G042300	10.1.20-10.1.128
TraesCS1D02G043000	10.1.74-10.1.128
TraesCS1D02G043000	8.6.74-10.1.74
TraesCS1D02G044300	10.1.20-10.1.94
TraesCS1D02G044300	10.1.74-10.1.94
TraesCS1D02G044300	8.6.74-10.1.74
TraesCS1D02G047200	8.6.20-8.6.74
TraesCS1D02G047200	8.6.20-8.6.128
TraesCS1D02G047300	8.6.20-8.6.74
TraesCS1D02G047300	8.6.20-8.6.128
TraesCS1D02G049200	8.6.94-10.1.94
TraesCS1D02G050600	8.6.20-8.6.128
TraesCS1D02G050600	8.6.74-8.6.128
TraesCS1D02G050600	8.6.94-8.6.128
TraesCS1D02G050600	8.6.128-10.1.128
TraesCS1D02G055700	8.6.128-10.1.128
TraesCS1D02G065600	10.1.74-10.1.128
TraesCS1D02G075700	8.6.20-8.6.128
TraesCS1D02G075700	10.1.20-10.1.128
TraesCS1D02G075700	10.1.74-10.1.128
TraesCS1D02G075700	8.6.20-10.1.20
TraesCS1D02G080400	8.6.20-8.6.74
TraesCS1D02G080400	10.1.74-10.1.94
TraesCS1D02G080900	8.6.20-8.6.74
TraesCS1D02G080900	8.6.20-8.6.128
TraesCS1D02G082800	8.6.20-8.6.74
TraesCS1D02G083600	8.6.128-10.1.128
TraesCS1D02G085000	8.6.20-8.6.128
TraesCS1D02G085000	8.6.128-10.1.128
TraesCS1D02G085600	8.6.128-10.1.128
TraesCS1D02G086300	8.6.128-10.1.128
TraesCS1D02G086500	10.1.74-10.1.94
TraesCS1D02G086500	8.6.74-10.1.74
TraesCS1D02G086800	8.6.20-8.6.128
TraesCS1D02G086800	10.1.20-10.1.128
TraesCS1D02G090000	8.6.20-8.6.128
TraesCS1D02G090000	8.6.128-10.1.128
TraesCS1D02G094800	8.6.20-8.6.128
TraesCS1D02G100100	10.1.20-10.1.94
TraesCS1D02G102900	8.6.128-10.1.128
TraesCS1D02G104800	8.6.128-10.1.128
TraesCS1D02G105300	10.1.74-10.1.128
TraesCS1D02G111600	8.6.128-10.1.128
TraesCS1D02G112000	10.1.20-10.1.74
TraesCS1D02G112000	8.6.20-10.1.20
TraesCS1D02G112000	8.6.94-10.1.94
TraesCS1D02G116800	8.6.94-10.1.94
TraesCS1D02G118100	10.1.74-10.1.94
TraesCS1D02G118100	8.6.94-10.1.94
TraesCS1D02G118600	8.6.94-10.1.94
TraesCS1D02G118700	10.1.74-10.1.128
TraesCS1D02G118700	8.6.94-10.1.94
TraesCS1D02G123500	8.6.20-10.1.20
TraesCS1D02G125900	8.6.20-10.1.20
TraesCS1D02G129100	10.1.74-10.1.128
TraesCS1D02G129600	8.6.128-10.1.128
TraesCS1D02G130300	10.1.20-10.1.94
TraesCS1D02G134700	10.1.74-10.1.128
TraesCS1D02G137200	8.6.20-8.6.94
TraesCS1D02G137200	8.6.94-10.1.94
TraesCS1D02G137200	8.6.128-10.1.128
TraesCS1D02G137900	8.6.94-8.6.128
TraesCS1D02G137900	10.1.20-10.1.94
TraesCS1D02G137900	10.1.74-10.1.94
TraesCS1D02G138300	10.1.74-10.1.94
TraesCS1D02G139900	8.6.20-8.6.128
TraesCS1D02G141400	10.1.74-10.1.94
TraesCS1D02G141400	10.1.94-10.1.128
TraesCS1D02G143300	10.1.74-10.1.128
TraesCS1D02G144200	10.1.74-10.1.94
TraesCS1D02G146600	8.6.20-8.6.74
TraesCS1D02G147200	8.6.20-8.6.74
TraesCS1D02G147800	8.6.20-8.6.74
TraesCS1D02G147800	8.6.20-8.6.94
TraesCS1D02G147800	8.6.20-8.6.128
TraesCS1D02G147800	8.6.128-10.1.128
TraesCS1D02G154100	8.6.20-8.6.74
TraesCS1D02G154100	8.6.20-8.6.128
TraesCS1D02G156600	8.6.128-10.1.128
TraesCS1D02G158200	10.1.74-10.1.94
TraesCS1D02G158200	10.1.74-10.1.128
TraesCS1D02G159500	8.6.74-10.1.74
TraesCS1D02G160400	8.6.20-8.6.94
TraesCS1D02G160400	10.1.20-10.1.94
TraesCS1D02G160600	10.1.20-10.1.94
TraesCS1D02G160600	8.6.128-10.1.128
TraesCS1D02G161500	8.6.74-10.1.74
TraesCS1D02G162600	8.6.20-10.1.20
TraesCS1D02G163800	10.1.74-10.1.94
TraesCS1D02G163800	8.6.94-10.1.94
TraesCS1D02G166100	8.6.128-10.1.128
TraesCS1D02G183700	8.6.128-10.1.128
TraesCS1D02G188000	10.1.20-10.1.74
TraesCS1D02G188000	10.1.74-10.1.94
TraesCS1D02G188000	8.6.74-10.1.74
TraesCS1D02G189700	10.1.20-10.1.94
TraesCS1D02G189700	10.1.74-10.1.94
TraesCS1D02G189700	10.1.94-10.1.128
TraesCS1D02G189700	8.6.94-10.1.94
TraesCS1D02G192600	8.6.20-8.6.74
TraesCS1D02G201400	8.6.94-10.1.94
TraesCS1D02G202300	10.1.74-10.1.94
TraesCS1D02G202300	10.1.94-10.1.128
TraesCS1D02G202300	8.6.94-10.1.94
TraesCS1D02G206300	10.1.20-10.1.74
TraesCS1D02G206300	10.1.74-10.1.94
TraesCS1D02G206300	10.1.74-10.1.128
TraesCS1D02G206800	8.6.74-10.1.74
TraesCS1D02G207000	10.1.74-10.1.128
TraesCS1D02G207100	8.6.20-8.6.128
TraesCS1D02G207100	8.6.94-8.6.128
TraesCS1D02G208400	8.6.20-8.6.74
TraesCS1D02G209900	8.6.128-10.1.128
TraesCS1D02G211700	10.1.20-10.1.94
TraesCS1D02G214500	10.1.20-10.1.128
TraesCS1D02G214500	10.1.74-10.1.128
TraesCS1D02G214600	8.6.20-8.6.74
TraesCS1D02G215300	8.6.20-10.1.20
TraesCS1D02G215300	8.6.74-10.1.74
TraesCS1D02G215300	8.6.128-10.1.128
TraesCS1D02G215600	10.1.94-10.1.128
TraesCS1D02G216500	8.6.20-10.1.20
TraesCS1D02G217900	8.6.128-10.1.128
TraesCS1D02G219500	10.1.74-10.1.128
TraesCS1D02G219500	10.1.94-10.1.128
TraesCS1D02G230800	10.1.74-10.1.94
TraesCS1D02G230900	10.1.74-10.1.94
TraesCS1D02G230900	10.1.74-10.1.128
TraesCS1D02G233200	10.1.20-10.1.94
TraesCS1D02G233200	10.1.74-10.1.94
TraesCS1D02G233800	8.6.74-10.1.74
TraesCS1D02G237500	10.1.20-10.1.74
TraesCS1D02G241300	8.6.20-8.6.128
TraesCS1D02G241300	10.1.74-10.1.94
TraesCS1D02G241300	10.1.74-10.1.128
TraesCS1D02G241300	8.6.20-10.1.20
TraesCS1D02G245200	10.1.20-10.1.94
TraesCS1D02G245300	10.1.20-10.1.94
TraesCS1D02G249400	10.1.20-10.1.94
TraesCS1D02G249400	10.1.74-10.1.94
TraesCS1D02G249500	10.1.74-10.1.128
TraesCS1D02G249600	8.6.20-8.6.128
TraesCS1D02G249600	8.6.74-8.6.128
TraesCS1D02G249600	8.6.94-8.6.128
TraesCS1D02G249600	8.6.128-10.1.128
TraesCS1D02G251700	8.6.20-8.6.128
TraesCS1D02G251700	8.6.128-10.1.128
TraesCS1D02G252900	8.6.128-10.1.128
TraesCS1D02G254000	8.6.20-8.6.74
TraesCS1D02G254000	10.1.94-10.1.128
TraesCS1D02G254600	8.6.94-10.1.94
TraesCS1D02G256400	8.6.94-10.1.94
TraesCS1D02G256400	8.6.128-10.1.128
TraesCS1D02G257800	8.6.20-8.6.128
TraesCS1D02G257800	10.1.74-10.1.128
TraesCS1D02G258200	8.6.94-10.1.94
TraesCS1D02G259100	8.6.128-10.1.128
TraesCS1D02G259200	8.6.20-8.6.74
TraesCS1D02G259300	8.6.128-10.1.128
TraesCS1D02G261500	8.6.20-8.6.128
TraesCS1D02G261500	8.6.128-10.1.128
TraesCS1D02G261900	8.6.20-8.6.94
TraesCS1D02G261900	8.6.20-8.6.128
TraesCS1D02G262900	8.6.20-8.6.128
TraesCS1D02G263800	8.6.128-10.1.128
TraesCS1D02G265700	10.1.20-10.1.74
TraesCS1D02G265700	8.6.20-10.1.20
TraesCS1D02G265800	8.6.128-10.1.128
TraesCS1D02G266000	10.1.74-10.1.128
TraesCS1D02G266000	8.6.20-10.1.20
TraesCS1D02G266000	8.6.74-10.1.74
TraesCS1D02G266000	8.6.94-10.1.94
TraesCS1D02G266000	8.6.128-10.1.128
TraesCS1D02G266100	8.6.128-10.1.128
TraesCS1D02G266200	8.6.20-10.1.20
TraesCS1D02G266200	8.6.74-10.1.74
TraesCS1D02G266200	8.6.94-10.1.94
TraesCS1D02G266300	10.1.94-10.1.128
TraesCS1D02G266300	8.6.20-10.1.20
TraesCS1D02G266300	8.6.94-10.1.94
TraesCS1D02G271000	8.6.20-8.6.74
TraesCS1D02G271100	8.6.20-10.1.20
TraesCS1D02G271100	8.6.74-10.1.74
TraesCS1D02G271500	8.6.128-10.1.128
TraesCS1D02G272200	10.1.20-10.1.74
TraesCS1D02G274000	8.6.128-10.1.128
TraesCS1D02G275000	8.6.20-8.6.74
TraesCS1D02G276200	8.6.20-10.1.20
TraesCS1D02G276200	8.6.74-10.1.74
TraesCS1D02G277600	10.1.74-10.1.128
TraesCS1D02G278100	8.6.20-8.6.128
TraesCS1D02G278500	8.6.128-10.1.128
TraesCS1D02G279000	8.6.128-10.1.128
TraesCS1D02G279100	10.1.74-10.1.128
TraesCS1D02G279800	10.1.20-10.1.94
TraesCS1D02G279800	10.1.74-10.1.94
TraesCS1D02G284000	8.6.74-10.1.74
TraesCS1D02G286600	8.6.20-8.6.94
TraesCS1D02G286600	8.6.20-8.6.128
TraesCS1D02G288500	8.6.20-8.6.74
TraesCS1D02G296300	8.6.94-10.1.94
TraesCS1D02G296500	8.6.20-8.6.94
TraesCS1D02G296500	10.1.74-10.1.94
TraesCS1D02G296500	10.1.94-10.1.128
TraesCS1D02G296500	8.6.20-10.1.20
TraesCS1D02G296500	8.6.94-10.1.94
TraesCS1D02G299100	10.1.20-10.1.74
TraesCS1D02G300500	8.6.20-8.6.128
TraesCS1D02G304800	8.6.128-10.1.128
TraesCS1D02G305500	8.6.128-10.1.128
TraesCS1D02G306200	8.6.20-8.6.128
TraesCS1D02G308600	8.6.128-10.1.128
TraesCS1D02G312300	10.1.20-10.1.94
TraesCS1D02G312300	10.1.74-10.1.94
TraesCS1D02G312300	10.1.74-10.1.128
TraesCS1D02G312900	10.1.20-10.1.94
TraesCS1D02G314400	10.1.20-10.1.94
TraesCS1D02G315000	8.6.20-8.6.94
TraesCS1D02G315000	8.6.20-8.6.128
TraesCS1D02G315000	10.1.20-10.1.94
TraesCS1D02G315000	10.1.20-10.1.128
TraesCS1D02G315100	8.6.20-8.6.74
TraesCS1D02G317700	8.6.74-10.1.74
TraesCS1D02G318700	8.6.20-8.6.128
TraesCS1D02G318700	10.1.20-10.1.74
TraesCS1D02G318700	10.1.74-10.1.94
TraesCS1D02G318700	8.6.74-10.1.74
TraesCS1D02G318700	8.6.128-10.1.128
TraesCS1D02G322800	8.6.20-8.6.128
TraesCS1D02G324000	10.1.74-10.1.128
TraesCS1D02G328700	8.6.20-8.6.128
TraesCS1D02G328700	8.6.94-8.6.128
TraesCS1D02G328700	8.6.128-10.1.128
TraesCS1D02G328900	8.6.94-8.6.128
TraesCS1D02G328900	10.1.20-10.1.74
TraesCS1D02G328900	10.1.74-10.1.128
TraesCS1D02G328900	8.6.128-10.1.128
TraesCS1D02G330200	8.6.74-10.1.74
TraesCS1D02G336000	8.6.20-8.6.128
TraesCS1D02G336500	8.6.20-8.6.74
TraesCS1D02G336700	10.1.74-10.1.94
TraesCS1D02G336700	10.1.74-10.1.128
TraesCS1D02G336700	8.6.74-10.1.74
TraesCS1D02G338000	10.1.20-10.1.94
TraesCS1D02G338100	10.1.74-10.1.94
TraesCS1D02G338100	8.6.20-10.1.20
TraesCS1D02G338100	8.6.94-10.1.94
TraesCS1D02G338100	8.6.128-10.1.128
TraesCS1D02G338200	10.1.20-10.1.74
TraesCS1D02G338200	10.1.74-10.1.128
TraesCS1D02G338500	8.6.20-8.6.128
TraesCS1D02G338500	10.1.74-10.1.128
TraesCS1D02G339400	8.6.128-10.1.128
TraesCS1D02G340700	8.6.128-10.1.128
TraesCS1D02G342500	8.6.20-8.6.128
TraesCS1D02G348400	10.1.74-10.1.94
TraesCS1D02G348500	10.1.74-10.1.94
TraesCS1D02G350900	10.1.20-10.1.74
TraesCS1D02G353700	10.1.74-10.1.128
TraesCS1D02G369000	10.1.74-10.1.94
TraesCS1D02G369900	10.1.20-10.1.74
TraesCS1D02G370700	10.1.74-10.1.128
TraesCS1D02G370700	8.6.20-10.1.20
TraesCS1D02G370700	8.6.74-10.1.74
TraesCS1D02G371400	8.6.20-8.6.74
TraesCS1D02G371500	8.6.20-8.6.74
[truncated: 16,506 more rows]
