# Supplementary material for: Carbohydrate Accumulation and Differential Transcript Expression in Winter Wheat Lines with Different Levels of Snow Mold and Freezing Tolerance after Cold Treatment
Source: Plants (Basel). 2020 Oct 23;9(11):1416. doi: 10.3390/plants9111416 (PMC7690702; doi:10.3390/plants9111416)
Supplement: Supplementary file 1 [file plants-09-01416-s001.zip › supplementalFiles/expressionData/originalData/File Overview.xlsx]

## Sheet: Sheet1
File Order	Comparison		Total	DEGs	Trimmed DEGs			Example	Description
1	8.6-20	8.6-74	57121	7431	1599		test_id	XLOC_000001	A unique identifier describing the transcipt, gene, primary transcript, or CDS being tested
2	8.6-20	8.6-94	56777	969	516		gene_id
3	8.6-20	8.6-128	56817	7976	1421		gene	Lypla1	The gene_name(s) or gene_id(s) being tested
4	8.6-74	8.6-94	55746	117	104		locus	chr1:47971-48363	Genomic coordinates for easy browsing to the genes or transcripts being tested.
5	8.6-74	8.6-128	55526	409	202		sample_1	Liver	Label (or number if no labels provided) of the first sample being tested
6	8.6-74	10.1-74	58245	6017	1195		sample_2	Brain	Label (or number if no labels provided) of the second sample being tested
7	8.6-94	8.6-128	55500	267	250		status	NOTEST	Can be one of OK (test successful), NOTEST (not enough alignments for testing), LOWDATA (too complex or shallowly sequenced), HIDATA (too many fragments in locus), or FAIL, when an ill-conditioned covariance matrix or other numerical exception prevents testing.
8	8.6-94	10.1-94	58251	6251	1046		value_1	8.01089	FPKM of the gene in sample 1 (Fragments Per Kilobase of transcript per Million mapped reads)
9	8.6-128	10.1-128	58091	13435	1955		value_2	8.55155	FPKM of the gene in sample 2
10	8.6-20	10.1-20	58029	5486	648		log2(FC)	0.06531	The (base 2) log of the fold change sample1/sample2
11	10.1-20	10.1-74	59620	16043	2214		test_stat	0.860902	The value of the test statistic used to compute significance of the observed change in FPKM
12	10.1-20	10.1-94	58851	2545	667		p_value	value 0.389292	The uncorrected p-value of the test statistic
13	10.1-20	10.1-128	58843	2317	853		q_value	value 0.985216	The FDR-adjusted p-value of the test statistic
14	10.1-74	10.1-94	59904	22959	2481		significant	no	Can be either “yes” or “no”, depending on whether p is greater then the FDR after Benjamini-Hochberg correction for multiple-testing
15	10.1-74	10.1-128	59798	16716	2255
16	10.1-94	10.1-128	59318	7377	1099
									Trimming DEGs
		mean	57902.3	7269.69					1) adjusted p-value ≤0.05
		st.dev	1500.06	6784.85					2) abs(log2(FC)) ≥2
									References: C:\Users\erika.kruse\OneDrive - Washington State University (email.wsu.edu) (1)\MoldCold\Finch-Eltan\Carbo & RNA\RNAseq\DEG Trimming.docx

## Sheet: Sheet2
	Timepoint 1 (8/6)				Timepoint 2 (10/1)					Comparisons
Sample #:	20	74	94	128	20	74	94	128		8/6 20 & 10/1 20
rep 1	8/6 20-1	8/6 74-1	8/6 94-1	8/6 128-1	10/1 20-1	10/1 74-1	10/1 94-1	10/1 128-1		8/6 74 & 10/1 74
rep 2	8/6 20-2	8/6 74-2	8/6 94-2	8/6 128-2	10/1 20-2	10/1 74-2	10/1 94-2	10/1 128-2		8/6 94 & 10/1 94
rep 3	8/6 20-3	8/6 74-3	8/6 94-3	8/6 128-3	10/1 20-3	10/1 74-3	10/1 94-3	10/1 128-3		8/6 128 & 10/1 128
										8/6 20 & 8/6 74
										8/6 20 & 8/6 94
										8/6 20 & 8/6 128
										8/6 74 & 8/6 94
										8/6 74 & 8/6 128
										8/6 94 & 8/6 128
										10/1 20 & 10/1 74
										10/1 20 & 10/1 94
										10/1 20 & 10/1 128
										10/1 74 & 10/1 94
										10/1 74 & 10/1 128
										10/1 94 & 10/1 128
