# Supplementary material for: Carbohydrate Accumulation and Differential Transcript Expression in Winter Wheat Lines with Different Levels of Snow Mold and Freezing Tolerance after Cold Treatment
Source: Plants (Basel). 2020 Oct 23;9(11):1416. doi: 10.3390/plants9111416 (PMC7690702; doi:10.3390/plants9111416)
Supplement: Supplementary file 1 [file plants-09-01416-s001.zip › supplementalFiles/func-E output/snowMoldFunc-E_results/10.1.20-10.1.128/test.10.1.20-10.1.128.cluster_features.tab]

Module	Cluster	Gene
10.1.20-10.1.128	Cluster1	TraesCS1A01G203700	-3.363507382362550012711250446263720776908423091800691277900395901
10.1.20-10.1.128	Cluster1	TraesCS3A01G260100	-3.363507382362550012711250446263720776908423091800691277900395901
10.1.20-10.1.128	Cluster1	TraesCS3A01G260200	-3.363507382362550012711250446263720776908423091800691277900395901
10.1.20-10.1.128	Cluster1	TraesCS3B01G293200	-3.363507382362550012711250446263720776908423091800691277900395901
10.1.20-10.1.128	Cluster1	TraesCS3D01G260500	-3.363507382362550012711250446263720776908423091800691277900395901
