# Supplementary material for: Carbohydrate Accumulation and Differential Transcript Expression in Winter Wheat Lines with Different Levels of Snow Mold and Freezing Tolerance after Cold Treatment
Source: Plants (Basel). 2020 Oct 23;9(11):1416. doi: 10.3390/plants9111416 (PMC7690702; doi:10.3390/plants9111416)
Supplement: Supplementary file 1 [file plants-09-01416-s001.zip › supplementalFiles/func-E output/snowMoldFunc-E_results/10.1.20-10.1.128/test.10.1.20-10.1.128.cluster_report.tab]

Module: 10.1.20-10.1.128 Functional Clustering Report
	Mod Total	BG Total
CLUSTER 1	num genes: 124	score: -3.3635	mean: 0.0004	geo: 4.3300e-04
genes: TraesCS1A01G009400, TraesCS1A01G009900, TraesCS1A01G010200, TraesCS1A01G040900, TraesCS1A01G160200, TraesCS1A01G203700, TraesCS1A01G409300, TraesCS1A01G409400, TraesCS1A01G426000, TraesCS1B01G053700, TraesCS1B01G202700, TraesCS1B01G252100, TraesCS1B01G279200, TraesCS1B01G320500, TraesCS1B01G341400, TraesCS1B01G341500, TraesCS1B01G377100, TraesCS1B01G382300, TraesCS1B01G439200, TraesCS1B01G…
Category	Term	Mod Count	Bg Count	Percentage	Fold Enrichment	pvalue	Bonferroni	Benjamini
GO	GO:0008061|chitin binding	5	73	6.84931506849315	8.74729078551438	0.000370992	0.101280816	0.033760272
GO	GO:0005975|carbohydrate metabolic process	27	1648	1.63834951456311	2.09234346337971	0.0004017847	0.1096872231	0.027421805775
GO	GO:0004568|chitinase activity	5	77	6.49350649350649	8.29288606938377	0.000467414	0.127604022	0.0255208044
GO	GO:0006032|chitin catabolic process	5	77	6.49350649350649	8.29288606938377	0.000467414	0.127604022	0.021267337
GO	GO:0016998|cell wall macromolecule catabolic process	5	77	6.49350649350649	8.29288606938377	0.000467414	0.127604022	0.018229146
