# Supplementary material for: Carbohydrate Accumulation and Differential Transcript Expression in Winter Wheat Lines with Different Levels of Snow Mold and Freezing Tolerance after Cold Treatment
Source: Plants (Basel). 2020 Oct 23;9(11):1416. doi: 10.3390/plants9111416 (PMC7690702; doi:10.3390/plants9111416)
Supplement: Supplementary file 1 [file plants-09-01416-s001.zip › supplementalFiles/func-E output/snowMoldFunc-E_results/10.1.20-10.1.128/test.10.1.20-10.1.128.cluster_terms.tab]

Module	Cluster	Category	Term	Definition	p-value	E-Score
10.1.20-10.1.128	Cluster1	GO	GO:0008061	chitin binding	0.000370992	-3.363507382362550012711250446263720776908423091800691277900395901
10.1.20-10.1.128	Cluster1	GO	GO:0005975	carbohydrate metabolic process	0.0004017847	-3.363507382362550012711250446263720776908423091800691277900395901
10.1.20-10.1.128	Cluster1	GO	GO:0004568	chitinase activity	0.000467414	-3.363507382362550012711250446263720776908423091800691277900395901
10.1.20-10.1.128	Cluster1	GO	GO:0006032	chitin catabolic process	0.000467414	-3.363507382362550012711250446263720776908423091800691277900395901
10.1.20-10.1.128	Cluster1	GO	GO:0016998	cell wall macromolecule catabolic process	0.000467414	-3.363507382362550012711250446263720776908423091800691277900395901
