# Supplementary material for: Carbohydrate Accumulation and Differential Transcript Expression in Winter Wheat Lines with Different Levels of Snow Mold and Freezing Tolerance after Cold Treatment
Source: Plants (Basel). 2020 Oct 23;9(11):1416. doi: 10.3390/plants9111416 (PMC7690702; doi:10.3390/plants9111416)
Supplement: Supplementary file 1 [file plants-09-01416-s001.zip › supplementalFiles/func-E output/snowMoldFunc-E_results/10.1.20-10.1.128/test.10.1.20-10.1.128.kappa.features.tab]

10.1.20-10.1.128	TraesCS1A01G010200	TraesCS1B01G377100	1
10.1.20-10.1.128	TraesCS1A01G010200	TraesCS2A01G478500	1
10.1.20-10.1.128	TraesCS1A01G010200	TraesCS2A01G520900	1
10.1.20-10.1.128	TraesCS1A01G010200	TraesCS2A01G521000	1
10.1.20-10.1.128	TraesCS1A01G010200	TraesCS2B01G051600	1
10.1.20-10.1.128	TraesCS1A01G010200	TraesCS2D01G489200	1
10.1.20-10.1.128	TraesCS1A01G010200	TraesCS2D01G522600	1
10.1.20-10.1.128	TraesCS1A01G010200	TraesCS3A01G480400	1
10.1.20-10.1.128	TraesCS1A01G010200	TraesCS3A01G483000	1
10.1.20-10.1.128	TraesCS1A01G010200	TraesCS3A01G486000	1
10.1.20-10.1.128	TraesCS1A01G010200	TraesCS3B01G526000	1
10.1.20-10.1.128	TraesCS1A01G010200	TraesCS3D01G475200	1
10.1.20-10.1.128	TraesCS1A01G010200	TraesCS5D01G303100	1
10.1.20-10.1.128	TraesCS1A01G010200	TraesCS6A01G023300	1
10.1.20-10.1.128	TraesCS1A01G010200	TraesCS6B01G031600	1
10.1.20-10.1.128	TraesCS1A01G010200	TraesCS7A01G009500	1
10.1.20-10.1.128	TraesCS1A01G010200	TraesCS7A01G371600	1
10.1.20-10.1.128	TraesCS1A01G203700	TraesCS3A01G260100	0.941173473845652
10.1.20-10.1.128	TraesCS1A01G203700	TraesCS3A01G260200	0.941173473845652
10.1.20-10.1.128	TraesCS1A01G203700	TraesCS3B01G293200	0.941173473845652
10.1.20-10.1.128	TraesCS1A01G203700	TraesCS3D01G260500	0.941173473845652
10.1.20-10.1.128	TraesCS1B01G377100	TraesCS2A01G478500	1
10.1.20-10.1.128	TraesCS1B01G377100	TraesCS2A01G520900	1
10.1.20-10.1.128	TraesCS1B01G377100	TraesCS2A01G521000	1
10.1.20-10.1.128	TraesCS1B01G377100	TraesCS2B01G051600	1
10.1.20-10.1.128	TraesCS1B01G377100	TraesCS2D01G489200	1
10.1.20-10.1.128	TraesCS1B01G377100	TraesCS2D01G522600	1
10.1.20-10.1.128	TraesCS1B01G377100	TraesCS3A01G480400	1
10.1.20-10.1.128	TraesCS1B01G377100	TraesCS3A01G483000	1
10.1.20-10.1.128	TraesCS1B01G377100	TraesCS3A01G486000	1
10.1.20-10.1.128	TraesCS1B01G377100	TraesCS3B01G526000	1
10.1.20-10.1.128	TraesCS1B01G377100	TraesCS3D01G475200	1
10.1.20-10.1.128	TraesCS1B01G377100	TraesCS5D01G303100	1
10.1.20-10.1.128	TraesCS1B01G377100	TraesCS6A01G023300	1
10.1.20-10.1.128	TraesCS1B01G377100	TraesCS6B01G031600	1
10.1.20-10.1.128	TraesCS1B01G377100	TraesCS7A01G009500	1
10.1.20-10.1.128	TraesCS1B01G377100	TraesCS7A01G371600	1
10.1.20-10.1.128	TraesCS2A01G478500	TraesCS2A01G520900	1
10.1.20-10.1.128	TraesCS2A01G478500	TraesCS2A01G521000	1
10.1.20-10.1.128	TraesCS2A01G478500	TraesCS2B01G051600	1
10.1.20-10.1.128	TraesCS2A01G478500	TraesCS2D01G489200	1
10.1.20-10.1.128	TraesCS2A01G478500	TraesCS2D01G522600	1
10.1.20-10.1.128	TraesCS2A01G478500	TraesCS3A01G480400	1
10.1.20-10.1.128	TraesCS2A01G478500	TraesCS3A01G483000	1
10.1.20-10.1.128	TraesCS2A01G478500	TraesCS3A01G486000	1
10.1.20-10.1.128	TraesCS2A01G478500	TraesCS3B01G526000	1
10.1.20-10.1.128	TraesCS2A01G478500	TraesCS3D01G475200	1
10.1.20-10.1.128	TraesCS2A01G478500	TraesCS5D01G303100	1
10.1.20-10.1.128	TraesCS2A01G478500	TraesCS6A01G023300	1
10.1.20-10.1.128	TraesCS2A01G478500	TraesCS6B01G031600	1
10.1.20-10.1.128	TraesCS2A01G478500	TraesCS7A01G009500	1
10.1.20-10.1.128	TraesCS2A01G478500	TraesCS7A01G371600	1
10.1.20-10.1.128	TraesCS2A01G520900	TraesCS2A01G521000	1
10.1.20-10.1.128	TraesCS2A01G520900	TraesCS2B01G051600	1
10.1.20-10.1.128	TraesCS2A01G520900	TraesCS2D01G489200	1
10.1.20-10.1.128	TraesCS2A01G520900	TraesCS2D01G522600	1
10.1.20-10.1.128	TraesCS2A01G520900	TraesCS3A01G480400	1
10.1.20-10.1.128	TraesCS2A01G520900	TraesCS3A01G483000	1
10.1.20-10.1.128	TraesCS2A01G520900	TraesCS3A01G486000	1
10.1.20-10.1.128	TraesCS2A01G520900	TraesCS3B01G526000	1
10.1.20-10.1.128	TraesCS2A01G520900	TraesCS3D01G475200	1
10.1.20-10.1.128	TraesCS2A01G520900	TraesCS5D01G303100	1
10.1.20-10.1.128	TraesCS2A01G520900	TraesCS6A01G023300	1
10.1.20-10.1.128	TraesCS2A01G520900	TraesCS6B01G031600	1
10.1.20-10.1.128	TraesCS2A01G520900	TraesCS7A01G009500	1
10.1.20-10.1.128	TraesCS2A01G520900	TraesCS7A01G371600	1
10.1.20-10.1.128	TraesCS2A01G521000	TraesCS2B01G051600	1
10.1.20-10.1.128	TraesCS2A01G521000	TraesCS2D01G489200	1
10.1.20-10.1.128	TraesCS2A01G521000	TraesCS2D01G522600	1
10.1.20-10.1.128	TraesCS2A01G521000	TraesCS3A01G480400	1
10.1.20-10.1.128	TraesCS2A01G521000	TraesCS3A01G483000	1
10.1.20-10.1.128	TraesCS2A01G521000	TraesCS3A01G486000	1
10.1.20-10.1.128	TraesCS2A01G521000	TraesCS3B01G526000	1
10.1.20-10.1.128	TraesCS2A01G521000	TraesCS3D01G475200	1
10.1.20-10.1.128	TraesCS2A01G521000	TraesCS5D01G303100	1
10.1.20-10.1.128	TraesCS2A01G521000	TraesCS6A01G023300	1
10.1.20-10.1.128	TraesCS2A01G521000	TraesCS6B01G031600	1
10.1.20-10.1.128	TraesCS2A01G521000	TraesCS7A01G009500	1
10.1.20-10.1.128	TraesCS2A01G521000	TraesCS7A01G371600	1
10.1.20-10.1.128	TraesCS2B01G051600	TraesCS2D01G489200	1
10.1.20-10.1.128	TraesCS2B01G051600	TraesCS2D01G522600	1
10.1.20-10.1.128	TraesCS2B01G051600	TraesCS3A01G480400	1
10.1.20-10.1.128	TraesCS2B01G051600	TraesCS3A01G483000	1
10.1.20-10.1.128	TraesCS2B01G051600	TraesCS3A01G486000	1
10.1.20-10.1.128	TraesCS2B01G051600	TraesCS3B01G526000	1
10.1.20-10.1.128	TraesCS2B01G051600	TraesCS3D01G475200	1
10.1.20-10.1.128	TraesCS2B01G051600	TraesCS5D01G303100	1
10.1.20-10.1.128	TraesCS2B01G051600	TraesCS6A01G023300	1
10.1.20-10.1.128	TraesCS2B01G051600	TraesCS6B01G031600	1
10.1.20-10.1.128	TraesCS2B01G051600	TraesCS7A01G009500	1
10.1.20-10.1.128	TraesCS2B01G051600	TraesCS7A01G371600	1
10.1.20-10.1.128	TraesCS2D01G489200	TraesCS2D01G522600	1
10.1.20-10.1.128	TraesCS2D01G489200	TraesCS3A01G480400	1
10.1.20-10.1.128	TraesCS2D01G489200	TraesCS3A01G483000	1
10.1.20-10.1.128	TraesCS2D01G489200	TraesCS3A01G486000	1
10.1.20-10.1.128	TraesCS2D01G489200	TraesCS3B01G526000	1
10.1.20-10.1.128	TraesCS2D01G489200	TraesCS3D01G475200	1
10.1.20-10.1.128	TraesCS2D01G489200	TraesCS5D01G303100	1
10.1.20-10.1.128	TraesCS2D01G489200	TraesCS6A01G023300	1
10.1.20-10.1.128	TraesCS2D01G489200	TraesCS6B01G031600	1
10.1.20-10.1.128	TraesCS2D01G489200	TraesCS7A01G009500	1
10.1.20-10.1.128	TraesCS2D01G489200	TraesCS7A01G371600	1
10.1.20-10.1.128	TraesCS2D01G489900	TraesCS2D01G493500	1
10.1.20-10.1.128	TraesCS2D01G522600	TraesCS3A01G480400	1
10.1.20-10.1.128	TraesCS2D01G522600	TraesCS3A01G483000	1
10.1.20-10.1.128	TraesCS2D01G522600	TraesCS3A01G486000	1
10.1.20-10.1.128	TraesCS2D01G522600	TraesCS3B01G526000	1
10.1.20-10.1.128	TraesCS2D01G522600	TraesCS3D01G475200	1
10.1.20-10.1.128	TraesCS2D01G522600	TraesCS5D01G303100	1
10.1.20-10.1.128	TraesCS2D01G522600	TraesCS6A01G023300	1
10.1.20-10.1.128	TraesCS2D01G522600	TraesCS6B01G031600	1
10.1.20-10.1.128	TraesCS2D01G522600	TraesCS7A01G009500	1
10.1.20-10.1.128	TraesCS2D01G522600	TraesCS7A01G371600	1
10.1.20-10.1.128	TraesCS3A01G260100	TraesCS3A01G260200	1
10.1.20-10.1.128	TraesCS3A01G260100	TraesCS3B01G293200	1
10.1.20-10.1.128	TraesCS3A01G260100	TraesCS3D01G260500	1
10.1.20-10.1.128	TraesCS3A01G260200	TraesCS3B01G293200	1
10.1.20-10.1.128	TraesCS3A01G260200	TraesCS3D01G260500	1
10.1.20-10.1.128	TraesCS3A01G480400	TraesCS3A01G483000	1
10.1.20-10.1.128	TraesCS3A01G480400	TraesCS3A01G486000	1
10.1.20-10.1.128	TraesCS3A01G480400	TraesCS3B01G526000	1
10.1.20-10.1.128	TraesCS3A01G480400	TraesCS3D01G475200	1
10.1.20-10.1.128	TraesCS3A01G480400	TraesCS5D01G303100	1
10.1.20-10.1.128	TraesCS3A01G480400	TraesCS6A01G023300	1
10.1.20-10.1.128	TraesCS3A01G480400	TraesCS6B01G031600	1
10.1.20-10.1.128	TraesCS3A01G480400	TraesCS7A01G009500	1
10.1.20-10.1.128	TraesCS3A01G480400	TraesCS7A01G371600	1
10.1.20-10.1.128	TraesCS3A01G483000	TraesCS3A01G486000	1
10.1.20-10.1.128	TraesCS3A01G483000	TraesCS3B01G526000	1
10.1.20-10.1.128	TraesCS3A01G483000	TraesCS3D01G475200	1
10.1.20-10.1.128	TraesCS3A01G483000	TraesCS5D01G303100	1
10.1.20-10.1.128	TraesCS3A01G483000	TraesCS6A01G023300	1
10.1.20-10.1.128	TraesCS3A01G483000	TraesCS6B01G031600	1
10.1.20-10.1.128	TraesCS3A01G483000	TraesCS7A01G009500	1
10.1.20-10.1.128	TraesCS3A01G483000	TraesCS7A01G371600	1
10.1.20-10.1.128	TraesCS3A01G486000	TraesCS3B01G526000	1
10.1.20-10.1.128	TraesCS3A01G486000	TraesCS3D01G475200	1
10.1.20-10.1.128	TraesCS3A01G486000	TraesCS5D01G303100	1
10.1.20-10.1.128	TraesCS3A01G486000	TraesCS6A01G023300	1
10.1.20-10.1.128	TraesCS3A01G486000	TraesCS6B01G031600	1
10.1.20-10.1.128	TraesCS3A01G486000	TraesCS7A01G009500	1
10.1.20-10.1.128	TraesCS3A01G486000	TraesCS7A01G371600	1
10.1.20-10.1.128	TraesCS3A01G517100	TraesCS3D01G524700	1
10.1.20-10.1.128	TraesCS3A01G517100	TraesCS6A01G403200	1
10.1.20-10.1.128	TraesCS3B01G293200	TraesCS3D01G260500	1
10.1.20-10.1.128	TraesCS3B01G526000	TraesCS3D01G475200	1
10.1.20-10.1.128	TraesCS3B01G526000	TraesCS5D01G303100	1
10.1.20-10.1.128	TraesCS3B01G526000	TraesCS6A01G023300	1
10.1.20-10.1.128	TraesCS3B01G526000	TraesCS6B01G031600	1
10.1.20-10.1.128	TraesCS3B01G526000	TraesCS7A01G009500	1
10.1.20-10.1.128	TraesCS3B01G526000	TraesCS7A01G371600	1
10.1.20-10.1.128	TraesCS3D01G475200	TraesCS5D01G303100	1
10.1.20-10.1.128	TraesCS3D01G475200	TraesCS6A01G023300	1
10.1.20-10.1.128	TraesCS3D01G475200	TraesCS6B01G031600	1
10.1.20-10.1.128	TraesCS3D01G475200	TraesCS7A01G009500	1
10.1.20-10.1.128	TraesCS3D01G475200	TraesCS7A01G371600	1
10.1.20-10.1.128	TraesCS3D01G524700	TraesCS6A01G403200	1
10.1.20-10.1.128	TraesCS5D01G303100	TraesCS6A01G023300	1
10.1.20-10.1.128	TraesCS5D01G303100	TraesCS6B01G031600	1
10.1.20-10.1.128	TraesCS5D01G303100	TraesCS7A01G009500	1
10.1.20-10.1.128	TraesCS5D01G303100	TraesCS7A01G371600	1
10.1.20-10.1.128	TraesCS6A01G023300	TraesCS6B01G031600	1
10.1.20-10.1.128	TraesCS6A01G023300	TraesCS7A01G009500	1
10.1.20-10.1.128	TraesCS6A01G023300	TraesCS7A01G371600	1
10.1.20-10.1.128	TraesCS6B01G031600	TraesCS7A01G009500	1
10.1.20-10.1.128	TraesCS6B01G031600	TraesCS7A01G371600	1
10.1.20-10.1.128	TraesCS7A01G009500	TraesCS7A01G371600	1
10.1.20-10.1.128	TraesCS7A01G538000	TraesCS7A01G538300	1
