# Supplementary material for: Carbohydrate Accumulation and Differential Transcript Expression in Winter Wheat Lines with Different Levels of Snow Mold and Freezing Tolerance after Cold Treatment
Source: Plants (Basel). 2020 Oct 23;9(11):1416. doi: 10.3390/plants9111416 (PMC7690702; doi:10.3390/plants9111416)
Supplement: Supplementary file 1 [file plants-09-01416-s001.zip › supplementalFiles/func-E output/snowMoldFunc-E_results/10.1.20-10.1.74/test.10.1.20-10.1.74.cluster_features.tab]

Module	Cluster	Gene
10.1.20-10.1.74	Cluster1	TraesCS1A01G234600	-2.623564978880335099909747920902536665101882165068412635775052116
10.1.20-10.1.74	Cluster1	TraesCS1B01G249000	-2.623564978880335099909747920902536665101882165068412635775052116
10.1.20-10.1.74	Cluster1	TraesCS1D01G237500	-2.623564978880335099909747920902536665101882165068412635775052116
10.1.20-10.1.74	Cluster1	TraesCS1D01G397400	-2.623564978880335099909747920902536665101882165068412635775052116
10.1.20-10.1.74	Cluster1	TraesCS2A01G478500	-2.623564978880335099909747920902536665101882165068412635775052116
10.1.20-10.1.74	Cluster1	TraesCS2A01G521000	-2.623564978880335099909747920902536665101882165068412635775052116
10.1.20-10.1.74	Cluster1	TraesCS2B01G051600	-2.623564978880335099909747920902536665101882165068412635775052116
10.1.20-10.1.74	Cluster1	TraesCS2D01G136500	-2.623564978880335099909747920902536665101882165068412635775052116
10.1.20-10.1.74	Cluster1	TraesCS2D01G477800	-2.623564978880335099909747920902536665101882165068412635775052116
10.1.20-10.1.74	Cluster1	TraesCS2D01G489200	-2.623564978880335099909747920902536665101882165068412635775052116
10.1.20-10.1.74	Cluster1	TraesCS3A01G239200	-2.623564978880335099909747920902536665101882165068412635775052116
10.1.20-10.1.74	Cluster1	TraesCS3A01G376200	-2.623564978880335099909747920902536665101882165068412635775052116
10.1.20-10.1.74	Cluster1	TraesCS3A01G480400	-2.623564978880335099909747920902536665101882165068412635775052116
10.1.20-10.1.74	Cluster1	TraesCS3A01G481500	-2.623564978880335099909747920902536665101882165068412635775052116
10.1.20-10.1.74	Cluster1	TraesCS3A01G481600	-2.623564978880335099909747920902536665101882165068412635775052116
10.1.20-10.1.74	Cluster1	TraesCS3A01G486000	-2.623564978880335099909747920902536665101882165068412635775052116
10.1.20-10.1.74	Cluster1	TraesCS3B01G525000	-2.623564978880335099909747920902536665101882165068412635775052116
10.1.20-10.1.74	Cluster1	TraesCS3B01G526000	-2.623564978880335099909747920902536665101882165068412635775052116
10.1.20-10.1.74	Cluster1	TraesCS3B01G529700	-2.623564978880335099909747920902536665101882165068412635775052116
10.1.20-10.1.74	Cluster1	TraesCS3D01G475100	-2.623564978880335099909747920902536665101882165068412635775052116
10.1.20-10.1.74	Cluster1	TraesCS3D01G475200	-2.623564978880335099909747920902536665101882165068412635775052116
10.1.20-10.1.74	Cluster1	TraesCS5B01G265500	-2.623564978880335099909747920902536665101882165068412635775052116
10.1.20-10.1.74	Cluster1	TraesCS5D01G303100	-2.623564978880335099909747920902536665101882165068412635775052116
10.1.20-10.1.74	Cluster1	TraesCS6A01G023100	-2.623564978880335099909747920902536665101882165068412635775052116
10.1.20-10.1.74	Cluster1	TraesCS6A01G023200	-2.623564978880335099909747920902536665101882165068412635775052116
10.1.20-10.1.74	Cluster1	TraesCS6B01G031600	-2.623564978880335099909747920902536665101882165068412635775052116
10.1.20-10.1.74	Cluster1	TraesCS6B01G247000	-2.623564978880335099909747920902536665101882165068412635775052116
10.1.20-10.1.74	Cluster1	TraesCS6B01G280400	-2.623564978880335099909747920902536665101882165068412635775052116
10.1.20-10.1.74	Cluster1	TraesCS6B01G293500	-2.623564978880335099909747920902536665101882165068412635775052116
10.1.20-10.1.74	Cluster1	TraesCS6B01G325400	-2.623564978880335099909747920902536665101882165068412635775052116
10.1.20-10.1.74	Cluster1	TraesCS6B01G331300	-2.623564978880335099909747920902536665101882165068412635775052116
10.1.20-10.1.74	Cluster1	TraesCS6B01G342600	-2.623564978880335099909747920902536665101882165068412635775052116
10.1.20-10.1.74	Cluster1	TraesCS6B01G355600	-2.623564978880335099909747920902536665101882165068412635775052116
10.1.20-10.1.74	Cluster1	TraesCS6B01G454200	-2.623564978880335099909747920902536665101882165068412635775052116
10.1.20-10.1.74	Cluster1	TraesCS7A01G009700	-2.623564978880335099909747920902536665101882165068412635775052116
10.1.20-10.1.74	Cluster1	TraesCS7A01G010200	-2.623564978880335099909747920902536665101882165068412635775052116
10.1.20-10.1.74	Cluster1	TraesCS7A01G371600	-2.623564978880335099909747920902536665101882165068412635775052116
10.1.20-10.1.74	Cluster1	TraesCS7D01G314400	-2.623564978880335099909747920902536665101882165068412635775052116
10.1.20-10.1.74	Cluster1	TraesCS7D01G351300	-2.623564978880335099909747920902536665101882165068412635775052116
10.1.20-10.1.74	Cluster2	TraesCS1A01G282400	-2.689406860112272162417310415825761408829817561985398373138428249
10.1.20-10.1.74	Cluster2	TraesCS1A01G283900	-2.689406860112272162417310415825761408829817561985398373138428249
10.1.20-10.1.74	Cluster2	TraesCS1A01G310600	-2.689406860112272162417310415825761408829817561985398373138428249
10.1.20-10.1.74	Cluster2	TraesCS1A01G407600	-2.689406860112272162417310415825761408829817561985398373138428249
10.1.20-10.1.74	Cluster2	TraesCS2A01G123400	-2.689406860112272162417310415825761408829817561985398373138428249
10.1.20-10.1.74	Cluster2	TraesCS2A01G206500	-2.689406860112272162417310415825761408829817561985398373138428249
10.1.20-10.1.74	Cluster2	TraesCS2A01G409500	-2.689406860112272162417310415825761408829817561985398373138428249
10.1.20-10.1.74	Cluster2	TraesCS2B01G066000	-2.689406860112272162417310415825761408829817561985398373138428249
10.1.20-10.1.74	Cluster2	TraesCS2B01G084200	-2.689406860112272162417310415825761408829817561985398373138428249
10.1.20-10.1.74	Cluster2	TraesCS2B01G402100	-2.689406860112272162417310415825761408829817561985398373138428249
10.1.20-10.1.74	Cluster2	TraesCS2B01G491400	-2.689406860112272162417310415825761408829817561985398373138428249
10.1.20-10.1.74	Cluster2	TraesCS2D01G392800	-2.689406860112272162417310415825761408829817561985398373138428249
10.1.20-10.1.74	Cluster2	TraesCS2D01G467300	-2.689406860112272162417310415825761408829817561985398373138428249
10.1.20-10.1.74	Cluster2	TraesCS2D01G467700	-2.689406860112272162417310415825761408829817561985398373138428249
10.1.20-10.1.74	Cluster2	TraesCS2D01G477100	-2.689406860112272162417310415825761408829817561985398373138428249
10.1.20-10.1.74	Cluster2	TraesCS2D01G487400	-2.689406860112272162417310415825761408829817561985398373138428249
10.1.20-10.1.74	Cluster2	TraesCS2D01G487700	-2.689406860112272162417310415825761408829817561985398373138428249
10.1.20-10.1.74	Cluster2	TraesCS2D01G521300	-2.689406860112272162417310415825761408829817561985398373138428249
10.1.20-10.1.74	Cluster2	TraesCS2D01G528500	-2.689406860112272162417310415825761408829817561985398373138428249
10.1.20-10.1.74	Cluster2	TraesCS2D01G579000	-2.689406860112272162417310415825761408829817561985398373138428249
10.1.20-10.1.74	Cluster2	TraesCS3A01G047500	-2.689406860112272162417310415825761408829817561985398373138428249
10.1.20-10.1.74	Cluster2	TraesCS3B01G101500	-2.689406860112272162417310415825761408829817561985398373138428249
10.1.20-10.1.74	Cluster2	TraesCS3B01G393000	-2.689406860112272162417310415825761408829817561985398373138428249
10.1.20-10.1.74	Cluster2	TraesCS3B01G452100	-2.689406860112272162417310415825761408829817561985398373138428249
10.1.20-10.1.74	Cluster2	TraesCS4A01G326700	-2.689406860112272162417310415825761408829817561985398373138428249
10.1.20-10.1.74	Cluster2	TraesCS4A01G472500	-2.689406860112272162417310415825761408829817561985398373138428249
10.1.20-10.1.74	Cluster2	TraesCS4A01G486100	-2.689406860112272162417310415825761408829817561985398373138428249
10.1.20-10.1.74	Cluster2	TraesCS4A01G496600	-2.689406860112272162417310415825761408829817561985398373138428249
10.1.20-10.1.74	Cluster2	TraesCS4D01G271300	-2.689406860112272162417310415825761408829817561985398373138428249
10.1.20-10.1.74	Cluster2	TraesCS5A01G378700	-2.689406860112272162417310415825761408829817561985398373138428249
10.1.20-10.1.74	Cluster2	TraesCS5A01G549600	-2.689406860112272162417310415825761408829817561985398373138428249
10.1.20-10.1.74	Cluster2	TraesCS5B01G182400	-2.689406860112272162417310415825761408829817561985398373138428249
10.1.20-10.1.74	Cluster2	TraesCS5B01G286300	-2.689406860112272162417310415825761408829817561985398373138428249
10.1.20-10.1.74	Cluster2	TraesCS5B01G514100	-2.689406860112272162417310415825761408829817561985398373138428249
10.1.20-10.1.74	Cluster2	TraesCS5D01G388700	-2.689406860112272162417310415825761408829817561985398373138428249
10.1.20-10.1.74	Cluster2	TraesCS5D01G513100	-2.689406860112272162417310415825761408829817561985398373138428249
10.1.20-10.1.74	Cluster2	TraesCS5D01G552100	-2.689406860112272162417310415825761408829817561985398373138428249
10.1.20-10.1.74	Cluster2	TraesCS6A01G120500	-2.689406860112272162417310415825761408829817561985398373138428249
10.1.20-10.1.74	Cluster2	TraesCS6A01G157400	-2.689406860112272162417310415825761408829817561985398373138428249
10.1.20-10.1.74	Cluster2	TraesCS6B01G255100	-2.689406860112272162417310415825761408829817561985398373138428249
10.1.20-10.1.74	Cluster2	TraesCS6B01G255900	-2.689406860112272162417310415825761408829817561985398373138428249
10.1.20-10.1.74	Cluster2	TraesCS6B01G260500	-2.689406860112272162417310415825761408829817561985398373138428249
10.1.20-10.1.74	Cluster2	TraesCS6B01G277800	-2.689406860112272162417310415825761408829817561985398373138428249
10.1.20-10.1.74	Cluster2	TraesCS6B01G284600	-2.689406860112272162417310415825761408829817561985398373138428249
10.1.20-10.1.74	Cluster2	TraesCS6B01G284900	-2.689406860112272162417310415825761408829817561985398373138428249
10.1.20-10.1.74	Cluster2	TraesCS6B01G301300	-2.689406860112272162417310415825761408829817561985398373138428249
10.1.20-10.1.74	Cluster2	TraesCS6B01G306300	-2.689406860112272162417310415825761408829817561985398373138428249
10.1.20-10.1.74	Cluster2	TraesCS6B01G335400	-2.689406860112272162417310415825761408829817561985398373138428249
10.1.20-10.1.74	Cluster2	TraesCS6B01G336300	-2.689406860112272162417310415825761408829817561985398373138428249
10.1.20-10.1.74	Cluster2	TraesCS6B01G348300	-2.689406860112272162417310415825761408829817561985398373138428249
10.1.20-10.1.74	Cluster2	TraesCS6B01G355900	-2.689406860112272162417310415825761408829817561985398373138428249
10.1.20-10.1.74	Cluster2	TraesCS6B01G386400	-2.689406860112272162417310415825761408829817561985398373138428249
10.1.20-10.1.74	Cluster2	TraesCS6B01G406200	-2.689406860112272162417310415825761408829817561985398373138428249
10.1.20-10.1.74	Cluster2	TraesCS6B01G408100	-2.689406860112272162417310415825761408829817561985398373138428249
10.1.20-10.1.74	Cluster2	TraesCS6B01G411600	-2.689406860112272162417310415825761408829817561985398373138428249
10.1.20-10.1.74	Cluster2	TraesCS6B01G411700	-2.689406860112272162417310415825761408829817561985398373138428249
10.1.20-10.1.74	Cluster2	TraesCS6B01G423000	-2.689406860112272162417310415825761408829817561985398373138428249
10.1.20-10.1.74	Cluster2	TraesCS6B01G423100	-2.689406860112272162417310415825761408829817561985398373138428249
10.1.20-10.1.74	Cluster2	TraesCS6B01G423900	-2.689406860112272162417310415825761408829817561985398373138428249
10.1.20-10.1.74	Cluster2	TraesCS6B01G425700	-2.689406860112272162417310415825761408829817561985398373138428249
10.1.20-10.1.74	Cluster2	TraesCS6B01G449900	-2.689406860112272162417310415825761408829817561985398373138428249
10.1.20-10.1.74	Cluster2	TraesCS7A01G141000	-2.689406860112272162417310415825761408829817561985398373138428249
10.1.20-10.1.74	Cluster2	TraesCS7A01G141100	-2.689406860112272162417310415825761408829817561985398373138428249
10.1.20-10.1.74	Cluster2	TraesCS7A01G159200	-2.689406860112272162417310415825761408829817561985398373138428249
10.1.20-10.1.74	Cluster2	TraesCS7B01G038100	-2.689406860112272162417310415825761408829817561985398373138428249
10.1.20-10.1.74	Cluster2	TraesCS7B01G038300	-2.689406860112272162417310415825761408829817561985398373138428249
10.1.20-10.1.74	Cluster2	TraesCS7D01G343400	-2.689406860112272162417310415825761408829817561985398373138428249
10.1.20-10.1.74	Cluster2	TraesCS7D01G498100	-2.689406860112272162417310415825761408829817561985398373138428249
10.1.20-10.1.74	Cluster2	TraesCS7D01G498300	-2.689406860112272162417310415825761408829817561985398373138428249
10.1.20-10.1.74	Cluster2	TraesCS7D01G498500	-2.689406860112272162417310415825761408829817561985398373138428249
10.1.20-10.1.74	Cluster3	TraesCS1A01G104300	-5.213268008447749143371143866345899154177360616514928298975037639
10.1.20-10.1.74	Cluster3	TraesCS1B01G095800	-5.213268008447749143371143866345899154177360616514928298975037639
10.1.20-10.1.74	Cluster3	TraesCS1B01G331200	-5.213268008447749143371143866345899154177360616514928298975037639
10.1.20-10.1.74	Cluster3	TraesCS1D01G318700	-5.213268008447749143371143866345899154177360616514928298975037639
10.1.20-10.1.74	Cluster3	TraesCS2A01G108600	-5.213268008447749143371143866345899154177360616514928298975037639
10.1.20-10.1.74	Cluster3	TraesCS2A01G572500	-5.213268008447749143371143866345899154177360616514928298975037639
10.1.20-10.1.74	Cluster3	TraesCS2A01G572800	-5.213268008447749143371143866345899154177360616514928298975037639
10.1.20-10.1.74	Cluster3	TraesCS2A01G574400	-5.213268008447749143371143866345899154177360616514928298975037639
10.1.20-10.1.74	Cluster3	TraesCS2B01G098400	-5.213268008447749143371143866345899154177360616514928298975037639
10.1.20-10.1.74	Cluster3	TraesCS2B01G284900	-5.213268008447749143371143866345899154177360616514928298975037639
10.1.20-10.1.74	Cluster3	TraesCS2B01G489800	-5.213268008447749143371143866345899154177360616514928298975037639
10.1.20-10.1.74	Cluster3	TraesCS2B01G612400	-5.213268008447749143371143866345899154177360616514928298975037639
10.1.20-10.1.74	Cluster3	TraesCS2B01G613500	-5.213268008447749143371143866345899154177360616514928298975037639
10.1.20-10.1.74	Cluster3	TraesCS2B01G614500	-5.213268008447749143371143866345899154177360616514928298975037639
10.1.20-10.1.74	Cluster3	TraesCS2B01G615100	-5.213268008447749143371143866345899154177360616514928298975037639
10.1.20-10.1.74	Cluster3	TraesCS2B01G615800	-5.213268008447749143371143866345899154177360616514928298975037639
10.1.20-10.1.74	Cluster3	TraesCS2D01G265100	-5.213268008447749143371143866345899154177360616514928298975037639
10.1.20-10.1.74	Cluster3	TraesCS2D01G467000	-5.213268008447749143371143866345899154177360616514928298975037639
10.1.20-10.1.74	Cluster3	TraesCS2D01G582900	-5.213268008447749143371143866345899154177360616514928298975037639
10.1.20-10.1.74	Cluster3	TraesCS2D01G583000	-5.213268008447749143371143866345899154177360616514928298975037639
10.1.20-10.1.74	Cluster3	TraesCS2D01G583100	-5.213268008447749143371143866345899154177360616514928298975037639
10.1.20-10.1.74	Cluster3	TraesCS2D01G583700	-5.213268008447749143371143866345899154177360616514928298975037639
10.1.20-10.1.74	Cluster3	TraesCS2D01G583900	-5.213268008447749143371143866345899154177360616514928298975037639
10.1.20-10.1.74	Cluster3	TraesCS3A01G297100	-5.213268008447749143371143866345899154177360616514928298975037639
10.1.20-10.1.74	Cluster3	TraesCS3B01G034300	-5.213268008447749143371143866345899154177360616514928298975037639
10.1.20-10.1.74	Cluster3	TraesCS3B01G162900	-5.213268008447749143371143866345899154177360616514928298975037639
10.1.20-10.1.74	Cluster3	TraesCS3D01G031800	-5.213268008447749143371143866345899154177360616514928298975037639
10.1.20-10.1.74	Cluster3	TraesCS3D01G145400	-5.213268008447749143371143866345899154177360616514928298975037639
10.1.20-10.1.74	Cluster3	TraesCS5B01G358400	-5.213268008447749143371143866345899154177360616514928298975037639
10.1.20-10.1.74	Cluster3	TraesCS6A01G047500	-5.213268008447749143371143866345899154177360616514928298975037639
10.1.20-10.1.74	Cluster3	TraesCS6B01G063400	-5.213268008447749143371143866345899154177360616514928298975037639
10.1.20-10.1.74	Cluster3	TraesCS6B01G063500	-5.213268008447749143371143866345899154177360616514928298975037639
10.1.20-10.1.74	Cluster3	TraesCS6B01G063800	-5.213268008447749143371143866345899154177360616514928298975037639
10.1.20-10.1.74	Cluster3	TraesCS6B01G278100	-5.213268008447749143371143866345899154177360616514928298975037639
10.1.20-10.1.74	Cluster3	TraesCS6B01G333800	-5.213268008447749143371143866345899154177360616514928298975037639
10.1.20-10.1.74	Cluster3	TraesCS6B01G354600	-5.213268008447749143371143866345899154177360616514928298975037639
10.1.20-10.1.74	Cluster3	TraesCS7A01G222200	-5.213268008447749143371143866345899154177360616514928298975037639
10.1.20-10.1.74	Cluster3	TraesCS7A01G477100	-5.213268008447749143371143866345899154177360616514928298975037639
10.1.20-10.1.74	Cluster3	TraesCS7B01G274900	-5.213268008447749143371143866345899154177360616514928298975037639
