# Supplementary material for: Carbohydrate Accumulation and Differential Transcript Expression in Winter Wheat Lines with Different Levels of Snow Mold and Freezing Tolerance after Cold Treatment
Source: Plants (Basel). 2020 Oct 23;9(11):1416. doi: 10.3390/plants9111416 (PMC7690702; doi:10.3390/plants9111416)
Supplement: Supplementary file 1 [file plants-09-01416-s001.zip › supplementalFiles/func-E output/snowMoldFunc-E_results/10.1.20-10.1.74/test.10.1.20-10.1.74.cluster_report.tab]

Module: 10.1.20-10.1.74 Functional Clustering Report
	Mod Total	BG Total
CLUSTER 1	num genes: 292	score: -2.6236	mean: 0.0026	geo: 2.3792e-03
genes: TraesCS1A01G104300, TraesCS1A01G152600, TraesCS1A01G234600, TraesCS1A01G282400, TraesCS1A01G283900, TraesCS1A01G291700, TraesCS1A01G310600, TraesCS1A01G326800, TraesCS1A01G360000, TraesCS1A01G360100, TraesCS1A01G360200, TraesCS1A01G361600, TraesCS1A01G361700, TraesCS1A01G361900, TraesCS1A01G407600, TraesCS1A01G442200, TraesCS1B01G095800, TraesCS1B01G170100, TraesCS1B01G170200, TraesCS1B01G…
Category	Term	Mod Count	Bg Count	Percentage	Fold Enrichment	pvalue	Bonferroni	Benjamini
GO	GO:0004553|"hydrolase activity, hydrolyzing O-glycosyl compounds"	39	1091	3.57470210815765	1.72139557440587	0.001239667	0.730163863	0.091270482875
GO	GO:0004564|beta-fructofuranosidase activity	4	24	16.6666666666667	8.02582295588377	0.002370116	1	0.1395998324
GO	GO:0004575|sucrose alpha-glucosidase activity	4	24	16.6666666666667	8.02582295588377	0.002370116	1	0.116333193666667
GO	GO:0005975|carbohydrate metabolic process	51	1648	3.09466019417476	1.49023168962405	0.004601462	1	0.180684074533333
CLUSTER 2	num genes: 292	score: -2.6894	mean: 0.0039	geo: 2.0445e-03
genes: TraesCS1A01G104300, TraesCS1A01G152600, TraesCS1A01G234600, TraesCS1A01G282400, TraesCS1A01G283900, TraesCS1A01G291700, TraesCS1A01G310600, TraesCS1A01G326800, TraesCS1A01G360000, TraesCS1A01G360100, TraesCS1A01G360200, TraesCS1A01G361600, TraesCS1A01G361700, TraesCS1A01G361900, TraesCS1A01G407600, TraesCS1A01G442200, TraesCS1B01G095800, TraesCS1B01G170100, TraesCS1B01G170200, TraesCS1B01G…
Category	Term	Mod Count	Bg Count	Percentage	Fold Enrichment	pvalue	Bonferroni	Benjamini
GO	GO:0055114|oxidation-reduction process	152	5570	2.72890484739677	1.31410243011957	0.0006519566	0.3840024374	0.0640004062333333
GO	GO:0016491|oxidoreductase activity	78	2604	2.99539170506912	1.44242901050446	0.001351047	0.795766683	0.0884185203333333
GO	GO:0010277|chlorophyllide a oxygenase [overall] activity	3	19	15.7894736842105	7.60341122136357	0.009702648	1	0.300782088
CLUSTER 3	num genes: 292	score: -5.2133	mean: 0.0002	geo: 6.1197e-06
genes: TraesCS1A01G104300, TraesCS1A01G152600, TraesCS1A01G234600, TraesCS1A01G282400, TraesCS1A01G283900, TraesCS1A01G291700, TraesCS1A01G310600, TraesCS1A01G326800, TraesCS1A01G360000, TraesCS1A01G360100, TraesCS1A01G360200, TraesCS1A01G361600, TraesCS1A01G361700, TraesCS1A01G361900, TraesCS1A01G407600, TraesCS1A01G442200, TraesCS1B01G095800, TraesCS1B01G170100, TraesCS1B01G170200, TraesCS1B01G…
Category	Term	Mod Count	Bg Count	Percentage	Fold Enrichment	pvalue	Bonferroni	Benjamini
GO	GO:0006979|response to oxidative stress	39	729	5.34979423868313	2.57619008460467	3.040227e-07	0.0001790693703	0.0001790693703
GO	GO:0004601|peroxidase activity	38	742	5.12129380053908	2.46615584089151	1.156302e-06	0.000681061878	0.000340530939
GO	GO:0055114|oxidation-reduction process	152	5570	2.72890484739677	1.31410243011957	0.0006519566	0.3840024374	0.0640004062333333
