# Supplementary material for: Carbohydrate Accumulation and Differential Transcript Expression in Winter Wheat Lines with Different Levels of Snow Mold and Freezing Tolerance after Cold Treatment
Source: Plants (Basel). 2020 Oct 23;9(11):1416. doi: 10.3390/plants9111416 (PMC7690702; doi:10.3390/plants9111416)
Supplement: Supplementary file 1 [file plants-09-01416-s001.zip › supplementalFiles/func-E output/snowMoldFunc-E_results/10.1.20-10.1.74/test.10.1.20-10.1.74.cluster_terms.tab]

Module	Cluster	Category	Term	Definition	p-value	E-Score
10.1.20-10.1.74	Cluster1	GO	GO:0004553	hydrolase activity, hydrolyzing O-glycosyl compounds	0.001239667	-2.623564978880335099909747920902536665101882165068412635775052116
10.1.20-10.1.74	Cluster1	GO	GO:0004564	beta-fructofuranosidase activity	0.002370116	-2.623564978880335099909747920902536665101882165068412635775052116
10.1.20-10.1.74	Cluster1	GO	GO:0004575	sucrose alpha-glucosidase activity	0.002370116	-2.623564978880335099909747920902536665101882165068412635775052116
10.1.20-10.1.74	Cluster1	GO	GO:0005975	carbohydrate metabolic process	0.004601462	-2.623564978880335099909747920902536665101882165068412635775052116
10.1.20-10.1.74	Cluster2	GO	GO:0055114	oxidation-reduction process	0.0006519566	-2.689406860112272162417310415825761408829817561985398373138428249
10.1.20-10.1.74	Cluster2	GO	GO:0016491	oxidoreductase activity	0.001351047	-2.689406860112272162417310415825761408829817561985398373138428249
10.1.20-10.1.74	Cluster2	GO	GO:0010277	chlorophyllide a oxygenase [overall] activity	0.009702648	-2.689406860112272162417310415825761408829817561985398373138428249
10.1.20-10.1.74	Cluster3	GO	GO:0006979	response to oxidative stress	3.040227e-07	-5.213268008447749143371143866345899154177360616514928298975037639
10.1.20-10.1.74	Cluster3	GO	GO:0004601	peroxidase activity	1.156302e-06	-5.213268008447749143371143866345899154177360616514928298975037639
10.1.20-10.1.74	Cluster3	GO	GO:0055114	oxidation-reduction process	0.0006519566	-5.213268008447749143371143866345899154177360616514928298975037639
