# Supplementary material for: Carbohydrate Accumulation and Differential Transcript Expression in Winter Wheat Lines with Different Levels of Snow Mold and Freezing Tolerance after Cold Treatment
Source: Plants (Basel). 2020 Oct 23;9(11):1416. doi: 10.3390/plants9111416 (PMC7690702; doi:10.3390/plants9111416)
Supplement: Supplementary file 1 [file plants-09-01416-s001.zip › supplementalFiles/func-E output/snowMoldFunc-E_results/10.1.20-10.1.74/test.10.1.20-10.1.74.kappa.features.tab]

10.1.20-10.1.74	TraesCS1A01G104300	TraesCS1B01G095800	1
10.1.20-10.1.74	TraesCS1A01G104300	TraesCS1B01G331200	1
10.1.20-10.1.74	TraesCS1A01G104300	TraesCS1D01G318700	1
10.1.20-10.1.74	TraesCS1A01G104300	TraesCS2A01G108600	1
10.1.20-10.1.74	TraesCS1A01G104300	TraesCS2A01G572500	1
10.1.20-10.1.74	TraesCS1A01G104300	TraesCS2A01G572800	1
10.1.20-10.1.74	TraesCS1A01G104300	TraesCS2A01G574400	1
10.1.20-10.1.74	TraesCS1A01G104300	TraesCS2B01G098400	1
10.1.20-10.1.74	TraesCS1A01G104300	TraesCS2B01G284900	1
10.1.20-10.1.74	TraesCS1A01G104300	TraesCS2B01G489800	1
10.1.20-10.1.74	TraesCS1A01G104300	TraesCS2B01G612400	1
10.1.20-10.1.74	TraesCS1A01G104300	TraesCS2B01G613500	1
10.1.20-10.1.74	TraesCS1A01G104300	TraesCS2B01G614500	1
10.1.20-10.1.74	TraesCS1A01G104300	TraesCS2B01G615100	1
10.1.20-10.1.74	TraesCS1A01G104300	TraesCS2B01G615800	1
10.1.20-10.1.74	TraesCS1A01G104300	TraesCS2D01G265100	1
10.1.20-10.1.74	TraesCS1A01G104300	TraesCS2D01G467000	1
10.1.20-10.1.74	TraesCS1A01G104300	TraesCS2D01G582900	1
10.1.20-10.1.74	TraesCS1A01G104300	TraesCS2D01G583000	1
10.1.20-10.1.74	TraesCS1A01G104300	TraesCS2D01G583100	1
10.1.20-10.1.74	TraesCS1A01G104300	TraesCS2D01G583700	1
10.1.20-10.1.74	TraesCS1A01G104300	TraesCS2D01G583900	1
10.1.20-10.1.74	TraesCS1A01G104300	TraesCS3A01G297100	1
10.1.20-10.1.74	TraesCS1A01G104300	TraesCS3B01G034300	1
10.1.20-10.1.74	TraesCS1A01G104300	TraesCS3B01G162900	1
10.1.20-10.1.74	TraesCS1A01G104300	TraesCS3D01G031800	1
10.1.20-10.1.74	TraesCS1A01G104300	TraesCS3D01G145400	1
10.1.20-10.1.74	TraesCS1A01G104300	TraesCS5B01G358400	1
10.1.20-10.1.74	TraesCS1A01G104300	TraesCS6A01G047500	1
10.1.20-10.1.74	TraesCS1A01G104300	TraesCS6B01G063400	1
10.1.20-10.1.74	TraesCS1A01G104300	TraesCS6B01G063500	1
10.1.20-10.1.74	TraesCS1A01G104300	TraesCS6B01G063800	1
10.1.20-10.1.74	TraesCS1A01G104300	TraesCS6B01G278100	0.888885918937768
10.1.20-10.1.74	TraesCS1A01G104300	TraesCS6B01G333800	1
10.1.20-10.1.74	TraesCS1A01G104300	TraesCS6B01G354600	1
10.1.20-10.1.74	TraesCS1A01G104300	TraesCS7A01G222200	1
10.1.20-10.1.74	TraesCS1A01G104300	TraesCS7A01G477100	1
10.1.20-10.1.74	TraesCS1A01G104300	TraesCS7B01G274900	1
10.1.20-10.1.74	TraesCS1A01G234600	TraesCS1B01G249000	1
10.1.20-10.1.74	TraesCS1A01G234600	TraesCS1D01G237500	1
10.1.20-10.1.74	TraesCS1A01G234600	TraesCS1D01G397400	1
10.1.20-10.1.74	TraesCS1A01G234600	TraesCS2A01G478500	1
10.1.20-10.1.74	TraesCS1A01G234600	TraesCS2A01G521000	1
10.1.20-10.1.74	TraesCS1A01G234600	TraesCS2B01G051600	1
10.1.20-10.1.74	TraesCS1A01G234600	TraesCS2D01G136500	1
10.1.20-10.1.74	TraesCS1A01G234600	TraesCS2D01G477800	1
10.1.20-10.1.74	TraesCS1A01G234600	TraesCS2D01G489200	1
10.1.20-10.1.74	TraesCS1A01G234600	TraesCS3A01G239200	1
10.1.20-10.1.74	TraesCS1A01G234600	TraesCS3A01G376200	1
10.1.20-10.1.74	TraesCS1A01G234600	TraesCS3A01G480400	1
10.1.20-10.1.74	TraesCS1A01G234600	TraesCS3A01G481500	1
10.1.20-10.1.74	TraesCS1A01G234600	TraesCS3A01G481600	1
10.1.20-10.1.74	TraesCS1A01G234600	TraesCS3A01G486000	1
10.1.20-10.1.74	TraesCS1A01G234600	TraesCS3B01G525000	1
10.1.20-10.1.74	TraesCS1A01G234600	TraesCS3B01G526000	1
10.1.20-10.1.74	TraesCS1A01G234600	TraesCS3B01G529700	1
10.1.20-10.1.74	TraesCS1A01G234600	TraesCS3D01G475100	1
10.1.20-10.1.74	TraesCS1A01G234600	TraesCS3D01G475200	1
10.1.20-10.1.74	TraesCS1A01G234600	TraesCS5B01G265500	1
10.1.20-10.1.74	TraesCS1A01G234600	TraesCS5D01G303100	1
10.1.20-10.1.74	TraesCS1A01G234600	TraesCS6A01G023100	0.799994226404521
10.1.20-10.1.74	TraesCS1A01G234600	TraesCS6A01G023200	0.799994226404521
10.1.20-10.1.74	TraesCS1A01G234600	TraesCS6B01G031600	0.799994226404521
10.1.20-10.1.74	TraesCS1A01G234600	TraesCS6B01G247000	1
10.1.20-10.1.74	TraesCS1A01G234600	TraesCS6B01G280400	1
10.1.20-10.1.74	TraesCS1A01G234600	TraesCS6B01G293500	1
10.1.20-10.1.74	TraesCS1A01G234600	TraesCS6B01G325400	1
10.1.20-10.1.74	TraesCS1A01G234600	TraesCS6B01G331300	1
10.1.20-10.1.74	TraesCS1A01G234600	TraesCS6B01G342600	1
10.1.20-10.1.74	TraesCS1A01G234600	TraesCS6B01G355600	1
10.1.20-10.1.74	TraesCS1A01G234600	TraesCS6B01G454200	1
10.1.20-10.1.74	TraesCS1A01G234600	TraesCS7A01G009700	1
10.1.20-10.1.74	TraesCS1A01G234600	TraesCS7A01G010200	0.799994226404521
10.1.20-10.1.74	TraesCS1A01G234600	TraesCS7A01G371600	1
10.1.20-10.1.74	TraesCS1A01G234600	TraesCS7D01G314400	1
10.1.20-10.1.74	TraesCS1A01G234600	TraesCS7D01G351300	1
10.1.20-10.1.74	TraesCS1A01G282400	TraesCS1A01G283900	1
10.1.20-10.1.74	TraesCS1A01G282400	TraesCS1A01G310600	1
10.1.20-10.1.74	TraesCS1A01G282400	TraesCS1A01G407600	1
10.1.20-10.1.74	TraesCS1A01G282400	TraesCS2A01G123400	1
10.1.20-10.1.74	TraesCS1A01G282400	TraesCS2A01G206500	1
10.1.20-10.1.74	TraesCS1A01G282400	TraesCS2A01G409500	1
10.1.20-10.1.74	TraesCS1A01G282400	TraesCS2B01G066000	1
10.1.20-10.1.74	TraesCS1A01G282400	TraesCS2B01G084200	1
10.1.20-10.1.74	TraesCS1A01G282400	TraesCS2B01G402100	1
10.1.20-10.1.74	TraesCS1A01G282400	TraesCS2B01G491400	1
10.1.20-10.1.74	TraesCS1A01G282400	TraesCS2D01G392800	1
10.1.20-10.1.74	TraesCS1A01G282400	TraesCS2D01G467300	1
10.1.20-10.1.74	TraesCS1A01G282400	TraesCS2D01G467700	1
10.1.20-10.1.74	TraesCS1A01G282400	TraesCS2D01G477100	1
10.1.20-10.1.74	TraesCS1A01G282400	TraesCS2D01G487400	1
10.1.20-10.1.74	TraesCS1A01G282400	TraesCS2D01G487700	1
10.1.20-10.1.74	TraesCS1A01G282400	TraesCS2D01G521300	1
10.1.20-10.1.74	TraesCS1A01G282400	TraesCS2D01G528500	1
10.1.20-10.1.74	TraesCS1A01G282400	TraesCS2D01G579000	1
10.1.20-10.1.74	TraesCS1A01G282400	TraesCS3A01G047500	1
10.1.20-10.1.74	TraesCS1A01G282400	TraesCS3B01G101500	1
10.1.20-10.1.74	TraesCS1A01G282400	TraesCS3B01G393000	1
10.1.20-10.1.74	TraesCS1A01G282400	TraesCS3B01G452100	1
10.1.20-10.1.74	TraesCS1A01G282400	TraesCS4A01G326700	1
10.1.20-10.1.74	TraesCS1A01G282400	TraesCS4A01G472500	1
10.1.20-10.1.74	TraesCS1A01G282400	TraesCS4A01G486100	1
10.1.20-10.1.74	TraesCS1A01G282400	TraesCS4A01G496600	1
10.1.20-10.1.74	TraesCS1A01G282400	TraesCS4D01G271300	1
10.1.20-10.1.74	TraesCS1A01G282400	TraesCS5A01G378700	1
10.1.20-10.1.74	TraesCS1A01G282400	TraesCS5A01G549600	1
10.1.20-10.1.74	TraesCS1A01G282400	TraesCS5B01G182400	1
10.1.20-10.1.74	TraesCS1A01G282400	TraesCS5B01G286300	1
10.1.20-10.1.74	TraesCS1A01G282400	TraesCS5B01G514100	1
10.1.20-10.1.74	TraesCS1A01G282400	TraesCS5D01G388700	1
10.1.20-10.1.74	TraesCS1A01G282400	TraesCS5D01G513100	1
10.1.20-10.1.74	TraesCS1A01G282400	TraesCS5D01G552100	1
10.1.20-10.1.74	TraesCS1A01G282400	TraesCS6A01G120500	1
10.1.20-10.1.74	TraesCS1A01G282400	TraesCS6A01G157400	1
10.1.20-10.1.74	TraesCS1A01G282400	TraesCS6B01G255100	1
10.1.20-10.1.74	TraesCS1A01G282400	TraesCS6B01G255900	1
10.1.20-10.1.74	TraesCS1A01G282400	TraesCS6B01G260500	1
10.1.20-10.1.74	TraesCS1A01G282400	TraesCS6B01G277800	1
10.1.20-10.1.74	TraesCS1A01G282400	TraesCS6B01G284600	1
10.1.20-10.1.74	TraesCS1A01G282400	TraesCS6B01G284900	1
10.1.20-10.1.74	TraesCS1A01G282400	TraesCS6B01G301300	1
10.1.20-10.1.74	TraesCS1A01G282400	TraesCS6B01G306300	1
10.1.20-10.1.74	TraesCS1A01G282400	TraesCS6B01G335400	1
10.1.20-10.1.74	TraesCS1A01G282400	TraesCS6B01G336300	1
10.1.20-10.1.74	TraesCS1A01G282400	TraesCS6B01G348300	1
10.1.20-10.1.74	TraesCS1A01G282400	TraesCS6B01G355900	1
10.1.20-10.1.74	TraesCS1A01G282400	TraesCS6B01G386400	0.888885918937768
10.1.20-10.1.74	TraesCS1A01G282400	TraesCS6B01G406200	1
10.1.20-10.1.74	TraesCS1A01G282400	TraesCS6B01G408100	1
10.1.20-10.1.74	TraesCS1A01G282400	TraesCS6B01G411600	1
10.1.20-10.1.74	TraesCS1A01G282400	TraesCS6B01G411700	1
10.1.20-10.1.74	TraesCS1A01G282400	TraesCS6B01G423000	1
10.1.20-10.1.74	TraesCS1A01G282400	TraesCS6B01G423100	1
10.1.20-10.1.74	TraesCS1A01G282400	TraesCS6B01G423900	1
10.1.20-10.1.74	TraesCS1A01G282400	TraesCS6B01G425700	1
10.1.20-10.1.74	TraesCS1A01G282400	TraesCS6B01G449900	1
10.1.20-10.1.74	TraesCS1A01G282400	TraesCS7A01G141000	1
10.1.20-10.1.74	TraesCS1A01G282400	TraesCS7A01G141100	1
10.1.20-10.1.74	TraesCS1A01G282400	TraesCS7A01G159200	1
10.1.20-10.1.74	TraesCS1A01G282400	TraesCS7B01G038100	0.888885918937768
10.1.20-10.1.74	TraesCS1A01G282400	TraesCS7B01G038300	0.888885918937768
10.1.20-10.1.74	TraesCS1A01G282400	TraesCS7D01G343400	1
10.1.20-10.1.74	TraesCS1A01G282400	TraesCS7D01G498100	1
10.1.20-10.1.74	TraesCS1A01G282400	TraesCS7D01G498300	1
10.1.20-10.1.74	TraesCS1A01G282400	TraesCS7D01G498500	1
10.1.20-10.1.74	TraesCS1A01G283900	TraesCS1A01G310600	1
10.1.20-10.1.74	TraesCS1A01G283900	TraesCS1A01G407600	1
10.1.20-10.1.74	TraesCS1A01G283900	TraesCS2A01G123400	1
10.1.20-10.1.74	TraesCS1A01G283900	TraesCS2A01G206500	1
10.1.20-10.1.74	TraesCS1A01G283900	TraesCS2A01G409500	1
10.1.20-10.1.74	TraesCS1A01G283900	TraesCS2B01G066000	1
10.1.20-10.1.74	TraesCS1A01G283900	TraesCS2B01G084200	1
10.1.20-10.1.74	TraesCS1A01G283900	TraesCS2B01G402100	1
10.1.20-10.1.74	TraesCS1A01G283900	TraesCS2B01G491400	1
10.1.20-10.1.74	TraesCS1A01G283900	TraesCS2D01G392800	1
10.1.20-10.1.74	TraesCS1A01G283900	TraesCS2D01G467300	1
10.1.20-10.1.74	TraesCS1A01G283900	TraesCS2D01G467700	1
10.1.20-10.1.74	TraesCS1A01G283900	TraesCS2D01G477100	1
10.1.20-10.1.74	TraesCS1A01G283900	TraesCS2D01G487400	1
10.1.20-10.1.74	TraesCS1A01G283900	TraesCS2D01G487700	1
10.1.20-10.1.74	TraesCS1A01G283900	TraesCS2D01G521300	1
10.1.20-10.1.74	TraesCS1A01G283900	TraesCS2D01G528500	1
10.1.20-10.1.74	TraesCS1A01G283900	TraesCS2D01G579000	1
10.1.20-10.1.74	TraesCS1A01G283900	TraesCS3A01G047500	1
10.1.20-10.1.74	TraesCS1A01G283900	TraesCS3B01G101500	1
10.1.20-10.1.74	TraesCS1A01G283900	TraesCS3B01G393000	1
10.1.20-10.1.74	TraesCS1A01G283900	TraesCS3B01G452100	1
10.1.20-10.1.74	TraesCS1A01G283900	TraesCS4A01G326700	1
10.1.20-10.1.74	TraesCS1A01G283900	TraesCS4A01G472500	1
10.1.20-10.1.74	TraesCS1A01G283900	TraesCS4A01G486100	1
10.1.20-10.1.74	TraesCS1A01G283900	TraesCS4A01G496600	1
10.1.20-10.1.74	TraesCS1A01G283900	TraesCS4D01G271300	1
10.1.20-10.1.74	TraesCS1A01G283900	TraesCS5A01G378700	1
10.1.20-10.1.74	TraesCS1A01G283900	TraesCS5A01G549600	1
10.1.20-10.1.74	TraesCS1A01G283900	TraesCS5B01G182400	1
10.1.20-10.1.74	TraesCS1A01G283900	TraesCS5B01G286300	1
10.1.20-10.1.74	TraesCS1A01G283900	TraesCS5B01G514100	1
10.1.20-10.1.74	TraesCS1A01G283900	TraesCS5D01G388700	1
10.1.20-10.1.74	TraesCS1A01G283900	TraesCS5D01G513100	1
10.1.20-10.1.74	TraesCS1A01G283900	TraesCS5D01G552100	1
10.1.20-10.1.74	TraesCS1A01G283900	TraesCS6A01G120500	1
10.1.20-10.1.74	TraesCS1A01G283900	TraesCS6A01G157400	1
10.1.20-10.1.74	TraesCS1A01G283900	TraesCS6B01G255100	1
10.1.20-10.1.74	TraesCS1A01G283900	TraesCS6B01G255900	1
10.1.20-10.1.74	TraesCS1A01G283900	TraesCS6B01G260500	1
10.1.20-10.1.74	TraesCS1A01G283900	TraesCS6B01G277800	1
10.1.20-10.1.74	TraesCS1A01G283900	TraesCS6B01G284600	1
10.1.20-10.1.74	TraesCS1A01G283900	TraesCS6B01G284900	1
10.1.20-10.1.74	TraesCS1A01G283900	TraesCS6B01G301300	1
10.1.20-10.1.74	TraesCS1A01G283900	TraesCS6B01G306300	1
10.1.20-10.1.74	TraesCS1A01G283900	TraesCS6B01G335400	1
10.1.20-10.1.74	TraesCS1A01G283900	TraesCS6B01G336300	1
10.1.20-10.1.74	TraesCS1A01G283900	TraesCS6B01G348300	1
10.1.20-10.1.74	TraesCS1A01G283900	TraesCS6B01G355900	1
10.1.20-10.1.74	TraesCS1A01G283900	TraesCS6B01G386400	0.888885918937768
10.1.20-10.1.74	TraesCS1A01G283900	TraesCS6B01G406200	1
10.1.20-10.1.74	TraesCS1A01G283900	TraesCS6B01G408100	1
10.1.20-10.1.74	TraesCS1A01G283900	TraesCS6B01G411600	1
10.1.20-10.1.74	TraesCS1A01G283900	TraesCS6B01G411700	1
10.1.20-10.1.74	TraesCS1A01G283900	TraesCS6B01G423000	1
10.1.20-10.1.74	TraesCS1A01G283900	TraesCS6B01G423100	1
10.1.20-10.1.74	TraesCS1A01G283900	TraesCS6B01G423900	1
10.1.20-10.1.74	TraesCS1A01G283900	TraesCS6B01G425700	1
10.1.20-10.1.74	TraesCS1A01G283900	TraesCS6B01G449900	1
10.1.20-10.1.74	TraesCS1A01G283900	TraesCS7A01G141000	1
10.1.20-10.1.74	TraesCS1A01G283900	TraesCS7A01G141100	1
10.1.20-10.1.74	TraesCS1A01G283900	TraesCS7A01G159200	1
10.1.20-10.1.74	TraesCS1A01G283900	TraesCS7B01G038100	0.888885918937768
10.1.20-10.1.74	TraesCS1A01G283900	TraesCS7B01G038300	0.888885918937768
10.1.20-10.1.74	TraesCS1A01G283900	TraesCS7D01G343400	1
10.1.20-10.1.74	TraesCS1A01G283900	TraesCS7D01G498100	1
10.1.20-10.1.74	TraesCS1A01G283900	TraesCS7D01G498300	1
10.1.20-10.1.74	TraesCS1A01G283900	TraesCS7D01G498500	1
10.1.20-10.1.74	TraesCS1A01G291700	TraesCS1A01G360000	1
10.1.20-10.1.74	TraesCS1A01G291700	TraesCS1A01G360100	1
10.1.20-10.1.74	TraesCS1A01G291700	TraesCS1A01G360200	1
10.1.20-10.1.74	TraesCS1A01G291700	TraesCS1A01G361600	1
10.1.20-10.1.74	TraesCS1A01G291700	TraesCS1A01G361700	1
10.1.20-10.1.74	TraesCS1A01G291700	TraesCS1A01G361900	1
10.1.20-10.1.74	TraesCS1A01G291700	TraesCS2A01G417700	1
10.1.20-10.1.74	TraesCS1A01G291700	TraesCS2B01G436500	1
10.1.20-10.1.74	TraesCS1A01G291700	TraesCS2D01G413100	1
10.1.20-10.1.74	TraesCS1A01G291700	TraesCS4B01G052900	1
10.1.20-10.1.74	TraesCS1A01G291700	TraesCS4D01G053100	1
10.1.20-10.1.74	TraesCS1A01G291700	TraesCS5B01G477300	1
10.1.20-10.1.74	TraesCS1A01G291700	TraesCS5D01G466700	1
10.1.20-10.1.74	TraesCS1A01G291700	TraesCS6A01G117200	1
10.1.20-10.1.74	TraesCS1A01G291700	TraesCS6B01G288000	1
10.1.20-10.1.74	TraesCS1A01G291700	TraesCS6D01G040400	1
10.1.20-10.1.74	TraesCS1A01G291700	TraesCS6D01G040500	1
10.1.20-10.1.74	TraesCS1A01G291700	TraesCS6D01G040600	1
10.1.20-10.1.74	TraesCS1A01G291700	TraesCS7B01G016700	1
10.1.20-10.1.74	TraesCS1A01G291700	TraesCS7B01G017000	1
10.1.20-10.1.74	TraesCS1A01G291700	TraesCS7B01G050300	1
10.1.20-10.1.74	TraesCS1A01G291700	TraesCS7D01G117100	1
10.1.20-10.1.74	TraesCS1A01G310600	TraesCS1A01G407600	1
10.1.20-10.1.74	TraesCS1A01G310600	TraesCS2A01G123400	1
10.1.20-10.1.74	TraesCS1A01G310600	TraesCS2A01G206500	1
10.1.20-10.1.74	TraesCS1A01G310600	TraesCS2A01G409500	1
10.1.20-10.1.74	TraesCS1A01G310600	TraesCS2B01G066000	1
10.1.20-10.1.74	TraesCS1A01G310600	TraesCS2B01G084200	1
10.1.20-10.1.74	TraesCS1A01G310600	TraesCS2B01G402100	1
10.1.20-10.1.74	TraesCS1A01G310600	TraesCS2B01G491400	1
10.1.20-10.1.74	TraesCS1A01G310600	TraesCS2D01G392800	1
10.1.20-10.1.74	TraesCS1A01G310600	TraesCS2D01G467300	1
10.1.20-10.1.74	TraesCS1A01G310600	TraesCS2D01G467700	1
10.1.20-10.1.74	TraesCS1A01G310600	TraesCS2D01G477100	1
10.1.20-10.1.74	TraesCS1A01G310600	TraesCS2D01G487400	1
10.1.20-10.1.74	TraesCS1A01G310600	TraesCS2D01G487700	1
10.1.20-10.1.74	TraesCS1A01G310600	TraesCS2D01G521300	1
10.1.20-10.1.74	TraesCS1A01G310600	TraesCS2D01G528500	1
10.1.20-10.1.74	TraesCS1A01G310600	TraesCS2D01G579000	1
10.1.20-10.1.74	TraesCS1A01G310600	TraesCS3A01G047500	1
10.1.20-10.1.74	TraesCS1A01G310600	TraesCS3B01G101500	1
10.1.20-10.1.74	TraesCS1A01G310600	TraesCS3B01G393000	1
10.1.20-10.1.74	TraesCS1A01G310600	TraesCS3B01G452100	1
10.1.20-10.1.74	TraesCS1A01G310600	TraesCS4A01G326700	1
10.1.20-10.1.74	TraesCS1A01G310600	TraesCS4A01G472500	1
10.1.20-10.1.74	TraesCS1A01G310600	TraesCS4A01G486100	1
10.1.20-10.1.74	TraesCS1A01G310600	TraesCS4A01G496600	1
10.1.20-10.1.74	TraesCS1A01G310600	TraesCS4D01G271300	1
10.1.20-10.1.74	TraesCS1A01G310600	TraesCS5A01G378700	1
10.1.20-10.1.74	TraesCS1A01G310600	TraesCS5A01G549600	1
10.1.20-10.1.74	TraesCS1A01G310600	TraesCS5B01G182400	1
10.1.20-10.1.74	TraesCS1A01G310600	TraesCS5B01G286300	1
10.1.20-10.1.74	TraesCS1A01G310600	TraesCS5B01G514100	1
10.1.20-10.1.74	TraesCS1A01G310600	TraesCS5D01G388700	1
10.1.20-10.1.74	TraesCS1A01G310600	TraesCS5D01G513100	1
10.1.20-10.1.74	TraesCS1A01G310600	TraesCS5D01G552100	1
10.1.20-10.1.74	TraesCS1A01G310600	TraesCS6A01G120500	1
10.1.20-10.1.74	TraesCS1A01G310600	TraesCS6A01G157400	1
10.1.20-10.1.74	TraesCS1A01G310600	TraesCS6B01G255100	1
10.1.20-10.1.74	TraesCS1A01G310600	TraesCS6B01G255900	1
10.1.20-10.1.74	TraesCS1A01G310600	TraesCS6B01G260500	1
10.1.20-10.1.74	TraesCS1A01G310600	TraesCS6B01G277800	1
10.1.20-10.1.74	TraesCS1A01G310600	TraesCS6B01G284600	1
10.1.20-10.1.74	TraesCS1A01G310600	TraesCS6B01G284900	1
10.1.20-10.1.74	TraesCS1A01G310600	TraesCS6B01G301300	1
10.1.20-10.1.74	TraesCS1A01G310600	TraesCS6B01G306300	1
10.1.20-10.1.74	TraesCS1A01G310600	TraesCS6B01G335400	1
10.1.20-10.1.74	TraesCS1A01G310600	TraesCS6B01G336300	1
10.1.20-10.1.74	TraesCS1A01G310600	TraesCS6B01G348300	1
10.1.20-10.1.74	TraesCS1A01G310600	TraesCS6B01G355900	1
10.1.20-10.1.74	TraesCS1A01G310600	TraesCS6B01G386400	0.888885918937768
10.1.20-10.1.74	TraesCS1A01G310600	TraesCS6B01G406200	1
10.1.20-10.1.74	TraesCS1A01G310600	TraesCS6B01G408100	1
10.1.20-10.1.74	TraesCS1A01G310600	TraesCS6B01G411600	1
10.1.20-10.1.74	TraesCS1A01G310600	TraesCS6B01G411700	1
10.1.20-10.1.74	TraesCS1A01G310600	TraesCS6B01G423000	1
10.1.20-10.1.74	TraesCS1A01G310600	TraesCS6B01G423100	1
10.1.20-10.1.74	TraesCS1A01G310600	TraesCS6B01G423900	1
10.1.20-10.1.74	TraesCS1A01G310600	TraesCS6B01G425700	1
10.1.20-10.1.74	TraesCS1A01G310600	TraesCS6B01G449900	1
10.1.20-10.1.74	TraesCS1A01G310600	TraesCS7A01G141000	1
10.1.20-10.1.74	TraesCS1A01G310600	TraesCS7A01G141100	1
10.1.20-10.1.74	TraesCS1A01G310600	TraesCS7A01G159200	1
10.1.20-10.1.74	TraesCS1A01G310600	TraesCS7B01G038100	0.888885918937768
10.1.20-10.1.74	TraesCS1A01G310600	TraesCS7B01G038300	0.888885918937768
10.1.20-10.1.74	TraesCS1A01G310600	TraesCS7D01G343400	1
10.1.20-10.1.74	TraesCS1A01G310600	TraesCS7D01G498100	1
10.1.20-10.1.74	TraesCS1A01G310600	TraesCS7D01G498300	1
10.1.20-10.1.74	TraesCS1A01G310600	TraesCS7D01G498500	1
10.1.20-10.1.74	TraesCS1A01G360000	TraesCS1A01G360100	1
10.1.20-10.1.74	TraesCS1A01G360000	TraesCS1A01G360200	1
10.1.20-10.1.74	TraesCS1A01G360000	TraesCS1A01G361600	1
10.1.20-10.1.74	TraesCS1A01G360000	TraesCS1A01G361700	1
10.1.20-10.1.74	TraesCS1A01G360000	TraesCS1A01G361900	1
10.1.20-10.1.74	TraesCS1A01G360000	TraesCS2A01G417700	1
10.1.20-10.1.74	TraesCS1A01G360000	TraesCS2B01G436500	1
10.1.20-10.1.74	TraesCS1A01G360000	TraesCS2D01G413100	1
10.1.20-10.1.74	TraesCS1A01G360000	TraesCS4B01G052900	1
10.1.20-10.1.74	TraesCS1A01G360000	TraesCS4D01G053100	1
10.1.20-10.1.74	TraesCS1A01G360000	TraesCS5B01G477300	1
10.1.20-10.1.74	TraesCS1A01G360000	TraesCS5D01G466700	1
10.1.20-10.1.74	TraesCS1A01G360000	TraesCS6A01G117200	1
10.1.20-10.1.74	TraesCS1A01G360000	TraesCS6B01G288000	1
10.1.20-10.1.74	TraesCS1A01G360000	TraesCS6D01G040400	1
10.1.20-10.1.74	TraesCS1A01G360000	TraesCS6D01G040500	1
10.1.20-10.1.74	TraesCS1A01G360000	TraesCS6D01G040600	1
10.1.20-10.1.74	TraesCS1A01G360000	TraesCS7B01G016700	1
10.1.20-10.1.74	TraesCS1A01G360000	TraesCS7B01G017000	1
10.1.20-10.1.74	TraesCS1A01G360000	TraesCS7B01G050300	1
10.1.20-10.1.74	TraesCS1A01G360000	TraesCS7D01G117100	1
10.1.20-10.1.74	TraesCS1A01G360100	TraesCS1A01G360200	1
10.1.20-10.1.74	TraesCS1A01G360100	TraesCS1A01G361600	1
10.1.20-10.1.74	TraesCS1A01G360100	TraesCS1A01G361700	1
10.1.20-10.1.74	TraesCS1A01G360100	TraesCS1A01G361900	1
10.1.20-10.1.74	TraesCS1A01G360100	TraesCS2A01G417700	1
10.1.20-10.1.74	TraesCS1A01G360100	TraesCS2B01G436500	1
10.1.20-10.1.74	TraesCS1A01G360100	TraesCS2D01G413100	1
10.1.20-10.1.74	TraesCS1A01G360100	TraesCS4B01G052900	1
10.1.20-10.1.74	TraesCS1A01G360100	TraesCS4D01G053100	1
10.1.20-10.1.74	TraesCS1A01G360100	TraesCS5B01G477300	1
10.1.20-10.1.74	TraesCS1A01G360100	TraesCS5D01G466700	1
10.1.20-10.1.74	TraesCS1A01G360100	TraesCS6A01G117200	1
10.1.20-10.1.74	TraesCS1A01G360100	TraesCS6B01G288000	1
10.1.20-10.1.74	TraesCS1A01G360100	TraesCS6D01G040400	1
10.1.20-10.1.74	TraesCS1A01G360100	TraesCS6D01G040500	1
10.1.20-10.1.74	TraesCS1A01G360100	TraesCS6D01G040600	1
10.1.20-10.1.74	TraesCS1A01G360100	TraesCS7B01G016700	1
10.1.20-10.1.74	TraesCS1A01G360100	TraesCS7B01G017000	1
10.1.20-10.1.74	TraesCS1A01G360100	TraesCS7B01G050300	1
10.1.20-10.1.74	TraesCS1A01G360100	TraesCS7D01G117100	1
10.1.20-10.1.74	TraesCS1A01G360200	TraesCS1A01G361600	1
10.1.20-10.1.74	TraesCS1A01G360200	TraesCS1A01G361700	1
10.1.20-10.1.74	TraesCS1A01G360200	TraesCS1A01G361900	1
10.1.20-10.1.74	TraesCS1A01G360200	TraesCS2A01G417700	1
10.1.20-10.1.74	TraesCS1A01G360200	TraesCS2B01G436500	1
10.1.20-10.1.74	TraesCS1A01G360200	TraesCS2D01G413100	1
10.1.20-10.1.74	TraesCS1A01G360200	TraesCS4B01G052900	1
10.1.20-10.1.74	TraesCS1A01G360200	TraesCS4D01G053100	1
10.1.20-10.1.74	TraesCS1A01G360200	TraesCS5B01G477300	1
10.1.20-10.1.74	TraesCS1A01G360200	TraesCS5D01G466700	1
10.1.20-10.1.74	TraesCS1A01G360200	TraesCS6A01G117200	1
10.1.20-10.1.74	TraesCS1A01G360200	TraesCS6B01G288000	1
10.1.20-10.1.74	TraesCS1A01G360200	TraesCS6D01G040400	1
10.1.20-10.1.74	TraesCS1A01G360200	TraesCS6D01G040500	1
10.1.20-10.1.74	TraesCS1A01G360200	TraesCS6D01G040600	1
10.1.20-10.1.74	TraesCS1A01G360200	TraesCS7B01G016700	1
10.1.20-10.1.74	TraesCS1A01G360200	TraesCS7B01G017000	1
10.1.20-10.1.74	TraesCS1A01G360200	TraesCS7B01G050300	1
10.1.20-10.1.74	TraesCS1A01G360200	TraesCS7D01G117100	1
10.1.20-10.1.74	TraesCS1A01G361600	TraesCS1A01G361700	1
10.1.20-10.1.74	TraesCS1A01G361600	TraesCS1A01G361900	1
10.1.20-10.1.74	TraesCS1A01G361600	TraesCS2A01G417700	1
10.1.20-10.1.74	TraesCS1A01G361600	TraesCS2B01G436500	1
10.1.20-10.1.74	TraesCS1A01G361600	TraesCS2D01G413100	1
10.1.20-10.1.74	TraesCS1A01G361600	TraesCS4B01G052900	1
10.1.20-10.1.74	TraesCS1A01G361600	TraesCS4D01G053100	1
10.1.20-10.1.74	TraesCS1A01G361600	TraesCS5B01G477300	1
10.1.20-10.1.74	TraesCS1A01G361600	TraesCS5D01G466700	1
10.1.20-10.1.74	TraesCS1A01G361600	TraesCS6A01G117200	1
10.1.20-10.1.74	TraesCS1A01G361600	TraesCS6B01G288000	1
10.1.20-10.1.74	TraesCS1A01G361600	TraesCS6D01G040400	1
10.1.20-10.1.74	TraesCS1A01G361600	TraesCS6D01G040500	1
10.1.20-10.1.74	TraesCS1A01G361600	TraesCS6D01G040600	1
10.1.20-10.1.74	TraesCS1A01G361600	TraesCS7B01G016700	1
10.1.20-10.1.74	TraesCS1A01G361600	TraesCS7B01G017000	1
10.1.20-10.1.74	TraesCS1A01G361600	TraesCS7B01G050300	1
10.1.20-10.1.74	TraesCS1A01G361600	TraesCS7D01G117100	1
10.1.20-10.1.74	TraesCS1A01G361700	TraesCS1A01G361900	1
10.1.20-10.1.74	TraesCS1A01G361700	TraesCS2A01G417700	1
10.1.20-10.1.74	TraesCS1A01G361700	TraesCS2B01G436500	1
10.1.20-10.1.74	TraesCS1A01G361700	TraesCS2D01G413100	1
10.1.20-10.1.74	TraesCS1A01G361700	TraesCS4B01G052900	1
10.1.20-10.1.74	TraesCS1A01G361700	TraesCS4D01G053100	1
10.1.20-10.1.74	TraesCS1A01G361700	TraesCS5B01G477300	1
10.1.20-10.1.74	TraesCS1A01G361700	TraesCS5D01G466700	1
10.1.20-10.1.74	TraesCS1A01G361700	TraesCS6A01G117200	1
10.1.20-10.1.74	TraesCS1A01G361700	TraesCS6B01G288000	1
10.1.20-10.1.74	TraesCS1A01G361700	TraesCS6D01G040400	1
10.1.20-10.1.74	TraesCS1A01G361700	TraesCS6D01G040500	1
10.1.20-10.1.74	TraesCS1A01G361700	TraesCS6D01G040600	1
10.1.20-10.1.74	TraesCS1A01G361700	TraesCS7B01G016700	1
10.1.20-10.1.74	TraesCS1A01G361700	TraesCS7B01G017000	1
10.1.20-10.1.74	TraesCS1A01G361700	TraesCS7B01G050300	1
10.1.20-10.1.74	TraesCS1A01G361700	TraesCS7D01G117100	1
10.1.20-10.1.74	TraesCS1A01G361900	TraesCS2A01G417700	1
10.1.20-10.1.74	TraesCS1A01G361900	TraesCS2B01G436500	1
10.1.20-10.1.74	TraesCS1A01G361900	TraesCS2D01G413100	1
10.1.20-10.1.74	TraesCS1A01G361900	TraesCS4B01G052900	1
10.1.20-10.1.74	TraesCS1A01G361900	TraesCS4D01G053100	1
10.1.20-10.1.74	TraesCS1A01G361900	TraesCS5B01G477300	1
10.1.20-10.1.74	TraesCS1A01G361900	TraesCS5D01G466700	1
10.1.20-10.1.74	TraesCS1A01G361900	TraesCS6A01G117200	1
10.1.20-10.1.74	TraesCS1A01G361900	TraesCS6B01G288000	1
10.1.20-10.1.74	TraesCS1A01G361900	TraesCS6D01G040400	1
10.1.20-10.1.74	TraesCS1A01G361900	TraesCS6D01G040500	1
10.1.20-10.1.74	TraesCS1A01G361900	TraesCS6D01G040600	1
10.1.20-10.1.74	TraesCS1A01G361900	TraesCS7B01G016700	1
10.1.20-10.1.74	TraesCS1A01G361900	TraesCS7B01G017000	1
10.1.20-10.1.74	TraesCS1A01G361900	TraesCS7B01G050300	1
10.1.20-10.1.74	TraesCS1A01G361900	TraesCS7D01G117100	1
10.1.20-10.1.74	TraesCS1A01G407600	TraesCS2A01G123400	1
10.1.20-10.1.74	TraesCS1A01G407600	TraesCS2A01G206500	1
10.1.20-10.1.74	TraesCS1A01G407600	TraesCS2A01G409500	1
10.1.20-10.1.74	TraesCS1A01G407600	TraesCS2B01G066000	1
10.1.20-10.1.74	TraesCS1A01G407600	TraesCS2B01G084200	1
10.1.20-10.1.74	TraesCS1A01G407600	TraesCS2B01G402100	1
10.1.20-10.1.74	TraesCS1A01G407600	TraesCS2B01G491400	1
10.1.20-10.1.74	TraesCS1A01G407600	TraesCS2D01G392800	1
10.1.20-10.1.74	TraesCS1A01G407600	TraesCS2D01G467300	1
10.1.20-10.1.74	TraesCS1A01G407600	TraesCS2D01G467700	1
10.1.20-10.1.74	TraesCS1A01G407600	TraesCS2D01G477100	1
10.1.20-10.1.74	TraesCS1A01G407600	TraesCS2D01G487400	1
10.1.20-10.1.74	TraesCS1A01G407600	TraesCS2D01G487700	1
10.1.20-10.1.74	TraesCS1A01G407600	TraesCS2D01G521300	1
10.1.20-10.1.74	TraesCS1A01G407600	TraesCS2D01G528500	1
10.1.20-10.1.74	TraesCS1A01G407600	TraesCS2D01G579000	1
10.1.20-10.1.74	TraesCS1A01G407600	TraesCS3A01G047500	1
10.1.20-10.1.74	TraesCS1A01G407600	TraesCS3B01G101500	1
10.1.20-10.1.74	TraesCS1A01G407600	TraesCS3B01G393000	1
10.1.20-10.1.74	TraesCS1A01G407600	TraesCS3B01G452100	1
10.1.20-10.1.74	TraesCS1A01G407600	TraesCS4A01G326700	1
10.1.20-10.1.74	TraesCS1A01G407600	TraesCS4A01G472500	1
10.1.20-10.1.74	TraesCS1A01G407600	TraesCS4A01G486100	1
10.1.20-10.1.74	TraesCS1A01G407600	TraesCS4A01G496600	1
10.1.20-10.1.74	TraesCS1A01G407600	TraesCS4D01G271300	1
10.1.20-10.1.74	TraesCS1A01G407600	TraesCS5A01G378700	1
10.1.20-10.1.74	TraesCS1A01G407600	TraesCS5A01G549600	1
10.1.20-10.1.74	TraesCS1A01G407600	TraesCS5B01G182400	1
10.1.20-10.1.74	TraesCS1A01G407600	TraesCS5B01G286300	1
10.1.20-10.1.74	TraesCS1A01G407600	TraesCS5B01G514100	1
10.1.20-10.1.74	TraesCS1A01G407600	TraesCS5D01G388700	1
10.1.20-10.1.74	TraesCS1A01G407600	TraesCS5D01G513100	1
10.1.20-10.1.74	TraesCS1A01G407600	TraesCS5D01G552100	1
10.1.20-10.1.74	TraesCS1A01G407600	TraesCS6A01G120500	1
10.1.20-10.1.74	TraesCS1A01G407600	TraesCS6A01G157400	1
10.1.20-10.1.74	TraesCS1A01G407600	TraesCS6B01G255100	1
10.1.20-10.1.74	TraesCS1A01G407600	TraesCS6B01G255900	1
10.1.20-10.1.74	TraesCS1A01G407600	TraesCS6B01G260500	1
10.1.20-10.1.74	TraesCS1A01G407600	TraesCS6B01G277800	1
10.1.20-10.1.74	TraesCS1A01G407600	TraesCS6B01G284600	1
10.1.20-10.1.74	TraesCS1A01G407600	TraesCS6B01G284900	1
10.1.20-10.1.74	TraesCS1A01G407600	TraesCS6B01G301300	1
10.1.20-10.1.74	TraesCS1A01G407600	TraesCS6B01G306300	1
10.1.20-10.1.74	TraesCS1A01G407600	TraesCS6B01G335400	1
10.1.20-10.1.74	TraesCS1A01G407600	TraesCS6B01G336300	1
10.1.20-10.1.74	TraesCS1A01G407600	TraesCS6B01G348300	1
10.1.20-10.1.74	TraesCS1A01G407600	TraesCS6B01G355900	1
10.1.20-10.1.74	TraesCS1A01G407600	TraesCS6B01G386400	0.888885918937768
10.1.20-10.1.74	TraesCS1A01G407600	TraesCS6B01G406200	1
10.1.20-10.1.74	TraesCS1A01G407600	TraesCS6B01G408100	1
10.1.20-10.1.74	TraesCS1A01G407600	TraesCS6B01G411600	1
10.1.20-10.1.74	TraesCS1A01G407600	TraesCS6B01G411700	1
10.1.20-10.1.74	TraesCS1A01G407600	TraesCS6B01G423000	1
10.1.20-10.1.74	TraesCS1A01G407600	TraesCS6B01G423100	1
10.1.20-10.1.74	TraesCS1A01G407600	TraesCS6B01G423900	1
10.1.20-10.1.74	TraesCS1A01G407600	TraesCS6B01G425700	1
10.1.20-10.1.74	TraesCS1A01G407600	TraesCS6B01G449900	1
10.1.20-10.1.74	TraesCS1A01G407600	TraesCS7A01G141000	1
10.1.20-10.1.74	TraesCS1A01G407600	TraesCS7A01G141100	1
10.1.20-10.1.74	TraesCS1A01G407600	TraesCS7A01G159200	1
10.1.20-10.1.74	TraesCS1A01G407600	TraesCS7B01G038100	0.888885918937768
10.1.20-10.1.74	TraesCS1A01G407600	TraesCS7B01G038300	0.888885918937768
10.1.20-10.1.74	TraesCS1A01G407600	TraesCS7D01G343400	1
10.1.20-10.1.74	TraesCS1A01G407600	TraesCS7D01G498100	1
10.1.20-10.1.74	TraesCS1A01G407600	TraesCS7D01G498300	1
10.1.20-10.1.74	TraesCS1A01G407600	TraesCS7D01G498500	1
10.1.20-10.1.74	TraesCS1B01G095800	TraesCS1B01G331200	1
10.1.20-10.1.74	TraesCS1B01G095800	TraesCS1D01G318700	1
10.1.20-10.1.74	TraesCS1B01G095800	TraesCS2A01G108600	1
10.1.20-10.1.74	TraesCS1B01G095800	TraesCS2A01G572500	1
10.1.20-10.1.74	TraesCS1B01G095800	TraesCS2A01G572800	1
10.1.20-10.1.74	TraesCS1B01G095800	TraesCS2A01G574400	1
10.1.20-10.1.74	TraesCS1B01G095800	TraesCS2B01G098400	1
10.1.20-10.1.74	TraesCS1B01G095800	TraesCS2B01G284900	1
10.1.20-10.1.74	TraesCS1B01G095800	TraesCS2B01G489800	1
10.1.20-10.1.74	TraesCS1B01G095800	TraesCS2B01G612400	1
10.1.20-10.1.74	TraesCS1B01G095800	TraesCS2B01G613500	1
10.1.20-10.1.74	TraesCS1B01G095800	TraesCS2B01G614500	1
10.1.20-10.1.74	TraesCS1B01G095800	TraesCS2B01G615100	1
10.1.20-10.1.74	TraesCS1B01G095800	TraesCS2B01G615800	1
10.1.20-10.1.74	TraesCS1B01G095800	TraesCS2D01G265100	1
10.1.20-10.1.74	TraesCS1B01G095800	TraesCS2D01G467000	1
10.1.20-10.1.74	TraesCS1B01G095800	TraesCS2D01G582900	1
10.1.20-10.1.74	TraesCS1B01G095800	TraesCS2D01G583000	1
10.1.20-10.1.74	TraesCS1B01G095800	TraesCS2D01G583100	1
10.1.20-10.1.74	TraesCS1B01G095800	TraesCS2D01G583700	1
10.1.20-10.1.74	TraesCS1B01G095800	TraesCS2D01G583900	1
10.1.20-10.1.74	TraesCS1B01G095800	TraesCS3A01G297100	1
10.1.20-10.1.74	TraesCS1B01G095800	TraesCS3B01G034300	1
10.1.20-10.1.74	TraesCS1B01G095800	TraesCS3B01G162900	1
10.1.20-10.1.74	TraesCS1B01G095800	TraesCS3D01G031800	1
10.1.20-10.1.74	TraesCS1B01G095800	TraesCS3D01G145400	1
10.1.20-10.1.74	TraesCS1B01G095800	TraesCS5B01G358400	1
10.1.20-10.1.74	TraesCS1B01G095800	TraesCS6A01G047500	1
10.1.20-10.1.74	TraesCS1B01G095800	TraesCS6B01G063400	1
10.1.20-10.1.74	TraesCS1B01G095800	TraesCS6B01G063500	1
10.1.20-10.1.74	TraesCS1B01G095800	TraesCS6B01G063800	1
10.1.20-10.1.74	TraesCS1B01G095800	TraesCS6B01G278100	0.888885918937768
10.1.20-10.1.74	TraesCS1B01G095800	TraesCS6B01G333800	1
10.1.20-10.1.74	TraesCS1B01G095800	TraesCS6B01G354600	1
10.1.20-10.1.74	TraesCS1B01G095800	TraesCS7A01G222200	1
10.1.20-10.1.74	TraesCS1B01G095800	TraesCS7A01G477100	1
10.1.20-10.1.74	TraesCS1B01G095800	TraesCS7B01G274900	1
10.1.20-10.1.74	TraesCS1B01G249000	TraesCS1D01G237500	1
10.1.20-10.1.74	TraesCS1B01G249000	TraesCS1D01G397400	1
10.1.20-10.1.74	TraesCS1B01G249000	TraesCS2A01G478500	1
10.1.20-10.1.74	TraesCS1B01G249000	TraesCS2A01G521000	1
10.1.20-10.1.74	TraesCS1B01G249000	TraesCS2B01G051600	1
10.1.20-10.1.74	TraesCS1B01G249000	TraesCS2D01G136500	1
10.1.20-10.1.74	TraesCS1B01G249000	TraesCS2D01G477800	1
10.1.20-10.1.74	TraesCS1B01G249000	TraesCS2D01G489200	1
10.1.20-10.1.74	TraesCS1B01G249000	TraesCS3A01G239200	1
10.1.20-10.1.74	TraesCS1B01G249000	TraesCS3A01G376200	1
10.1.20-10.1.74	TraesCS1B01G249000	TraesCS3A01G480400	1
10.1.20-10.1.74	TraesCS1B01G249000	TraesCS3A01G481500	1
10.1.20-10.1.74	TraesCS1B01G249000	TraesCS3A01G481600	1
10.1.20-10.1.74	TraesCS1B01G249000	TraesCS3A01G486000	1
10.1.20-10.1.74	TraesCS1B01G249000	TraesCS3B01G525000	1
10.1.20-10.1.74	TraesCS1B01G249000	TraesCS3B01G526000	1
10.1.20-10.1.74	TraesCS1B01G249000	TraesCS3B01G529700	1
10.1.20-10.1.74	TraesCS1B01G249000	TraesCS3D01G475100	1
10.1.20-10.1.74	TraesCS1B01G249000	TraesCS3D01G475200	1
10.1.20-10.1.74	TraesCS1B01G249000	TraesCS5B01G265500	1
10.1.20-10.1.74	TraesCS1B01G249000	TraesCS5D01G303100	1
10.1.20-10.1.74	TraesCS1B01G249000	TraesCS6A01G023100	0.799994226404521
10.1.20-10.1.74	TraesCS1B01G249000	TraesCS6A01G023200	0.799994226404521
10.1.20-10.1.74	TraesCS1B01G249000	TraesCS6B01G031600	0.799994226404521
10.1.20-10.1.74	TraesCS1B01G249000	TraesCS6B01G247000	1
10.1.20-10.1.74	TraesCS1B01G249000	TraesCS6B01G280400	1
10.1.20-10.1.74	TraesCS1B01G249000	TraesCS6B01G293500	1
10.1.20-10.1.74	TraesCS1B01G249000	TraesCS6B01G325400	1
10.1.20-10.1.74	TraesCS1B01G249000	TraesCS6B01G331300	1
10.1.20-10.1.74	TraesCS1B01G249000	TraesCS6B01G342600	1
10.1.20-10.1.74	TraesCS1B01G249000	TraesCS6B01G355600	1
10.1.20-10.1.74	TraesCS1B01G249000	TraesCS6B01G454200	1
10.1.20-10.1.74	TraesCS1B01G249000	TraesCS7A01G009700	1
10.1.20-10.1.74	TraesCS1B01G249000	TraesCS7A01G010200	0.799994226404521
10.1.20-10.1.74	TraesCS1B01G249000	TraesCS7A01G371600	1
10.1.20-10.1.74	TraesCS1B01G249000	TraesCS7D01G314400	1
10.1.20-10.1.74	TraesCS1B01G249000	TraesCS7D01G351300	1
10.1.20-10.1.74	TraesCS1B01G331200	TraesCS1D01G318700	1
10.1.20-10.1.74	TraesCS1B01G331200	TraesCS2A01G108600	1
10.1.20-10.1.74	TraesCS1B01G331200	TraesCS2A01G572500	1
10.1.20-10.1.74	TraesCS1B01G331200	TraesCS2A01G572800	1
10.1.20-10.1.74	TraesCS1B01G331200	TraesCS2A01G574400	1
10.1.20-10.1.74	TraesCS1B01G331200	TraesCS2B01G098400	1
10.1.20-10.1.74	TraesCS1B01G331200	TraesCS2B01G284900	1
10.1.20-10.1.74	TraesCS1B01G331200	TraesCS2B01G489800	1
10.1.20-10.1.74	TraesCS1B01G331200	TraesCS2B01G612400	1
10.1.20-10.1.74	TraesCS1B01G331200	TraesCS2B01G613500	1
10.1.20-10.1.74	TraesCS1B01G331200	TraesCS2B01G614500	1
10.1.20-10.1.74	TraesCS1B01G331200	TraesCS2B01G615100	1
10.1.20-10.1.74	TraesCS1B01G331200	TraesCS2B01G615800	1
10.1.20-10.1.74	TraesCS1B01G331200	TraesCS2D01G265100	1
10.1.20-10.1.74	TraesCS1B01G331200	TraesCS2D01G467000	1
10.1.20-10.1.74	TraesCS1B01G331200	TraesCS2D01G582900	1
10.1.20-10.1.74	TraesCS1B01G331200	TraesCS2D01G583000	1
10.1.20-10.1.74	TraesCS1B01G331200	TraesCS2D01G583100	1
10.1.20-10.1.74	TraesCS1B01G331200	TraesCS2D01G583700	1
10.1.20-10.1.74	TraesCS1B01G331200	TraesCS2D01G583900	1
10.1.20-10.1.74	TraesCS1B01G331200	TraesCS3A01G297100	1
10.1.20-10.1.74	TraesCS1B01G331200	TraesCS3B01G034300	1
10.1.20-10.1.74	TraesCS1B01G331200	TraesCS3B01G162900	1
10.1.20-10.1.74	TraesCS1B01G331200	TraesCS3D01G031800	1
10.1.20-10.1.74	TraesCS1B01G331200	TraesCS3D01G145400	1
10.1.20-10.1.74	TraesCS1B01G331200	TraesCS5B01G358400	1
10.1.20-10.1.74	TraesCS1B01G331200	TraesCS6A01G047500	1
10.1.20-10.1.74	TraesCS1B01G331200	TraesCS6B01G063400	1
10.1.20-10.1.74	TraesCS1B01G331200	TraesCS6B01G063500	1
10.1.20-10.1.74	TraesCS1B01G331200	TraesCS6B01G063800	1
10.1.20-10.1.74	TraesCS1B01G331200	TraesCS6B01G278100	0.888885918937768
10.1.20-10.1.74	TraesCS1B01G331200	TraesCS6B01G333800	1
10.1.20-10.1.74	TraesCS1B01G331200	TraesCS6B01G354600	1
10.1.20-10.1.74	TraesCS1B01G331200	TraesCS7A01G222200	1
10.1.20-10.1.74	TraesCS1B01G331200	TraesCS7A01G477100	1
10.1.20-10.1.74	TraesCS1B01G331200	TraesCS7B01G274900	1
10.1.20-10.1.74	TraesCS1D01G237500	TraesCS1D01G397400	1
10.1.20-10.1.74	TraesCS1D01G237500	TraesCS2A01G478500	1
10.1.20-10.1.74	TraesCS1D01G237500	TraesCS2A01G521000	1
10.1.20-10.1.74	TraesCS1D01G237500	TraesCS2B01G051600	1
10.1.20-10.1.74	TraesCS1D01G237500	TraesCS2D01G136500	1
10.1.20-10.1.74	TraesCS1D01G237500	TraesCS2D01G477800	1
10.1.20-10.1.74	TraesCS1D01G237500	TraesCS2D01G489200	1
10.1.20-10.1.74	TraesCS1D01G237500	TraesCS3A01G239200	1
10.1.20-10.1.74	TraesCS1D01G237500	TraesCS3A01G376200	1
10.1.20-10.1.74	TraesCS1D01G237500	TraesCS3A01G480400	1
10.1.20-10.1.74	TraesCS1D01G237500	TraesCS3A01G481500	1
10.1.20-10.1.74	TraesCS1D01G237500	TraesCS3A01G481600	1
10.1.20-10.1.74	TraesCS1D01G237500	TraesCS3A01G486000	1
10.1.20-10.1.74	TraesCS1D01G237500	TraesCS3B01G525000	1
10.1.20-10.1.74	TraesCS1D01G237500	TraesCS3B01G526000	1
10.1.20-10.1.74	TraesCS1D01G237500	TraesCS3B01G529700	1
10.1.20-10.1.74	TraesCS1D01G237500	TraesCS3D01G475100	1
10.1.20-10.1.74	TraesCS1D01G237500	TraesCS3D01G475200	1
10.1.20-10.1.74	TraesCS1D01G237500	TraesCS5B01G265500	1
10.1.20-10.1.74	TraesCS1D01G237500	TraesCS5D01G303100	1
10.1.20-10.1.74	TraesCS1D01G237500	TraesCS6A01G023100	0.799994226404521
10.1.20-10.1.74	TraesCS1D01G237500	TraesCS6A01G023200	0.799994226404521
10.1.20-10.1.74	TraesCS1D01G237500	TraesCS6B01G031600	0.799994226404521
10.1.20-10.1.74	TraesCS1D01G237500	TraesCS6B01G247000	1
10.1.20-10.1.74	TraesCS1D01G237500	TraesCS6B01G280400	1
10.1.20-10.1.74	TraesCS1D01G237500	TraesCS6B01G293500	1
10.1.20-10.1.74	TraesCS1D01G237500	TraesCS6B01G325400	1
10.1.20-10.1.74	TraesCS1D01G237500	TraesCS6B01G331300	1
10.1.20-10.1.74	TraesCS1D01G237500	TraesCS6B01G342600	1
10.1.20-10.1.74	TraesCS1D01G237500	TraesCS6B01G355600	1
10.1.20-10.1.74	TraesCS1D01G237500	TraesCS6B01G454200	1
10.1.20-10.1.74	TraesCS1D01G237500	TraesCS7A01G009700	1
10.1.20-10.1.74	TraesCS1D01G237500	TraesCS7A01G010200	0.799994226404521
10.1.20-10.1.74	TraesCS1D01G237500	TraesCS7A01G371600	1
10.1.20-10.1.74	TraesCS1D01G237500	TraesCS7D01G314400	1
10.1.20-10.1.74	TraesCS1D01G237500	TraesCS7D01G351300	1
10.1.20-10.1.74	TraesCS1D01G318700	TraesCS2A01G108600	1
10.1.20-10.1.74	TraesCS1D01G318700	TraesCS2A01G572500	1
10.1.20-10.1.74	TraesCS1D01G318700	TraesCS2A01G572800	1
10.1.20-10.1.74	TraesCS1D01G318700	TraesCS2A01G574400	1
10.1.20-10.1.74	TraesCS1D01G318700	TraesCS2B01G098400	1
10.1.20-10.1.74	TraesCS1D01G318700	TraesCS2B01G284900	1
10.1.20-10.1.74	TraesCS1D01G318700	TraesCS2B01G489800	1
10.1.20-10.1.74	TraesCS1D01G318700	TraesCS2B01G612400	1
10.1.20-10.1.74	TraesCS1D01G318700	TraesCS2B01G613500	1
10.1.20-10.1.74	TraesCS1D01G318700	TraesCS2B01G614500	1
10.1.20-10.1.74	TraesCS1D01G318700	TraesCS2B01G615100	1
10.1.20-10.1.74	TraesCS1D01G318700	TraesCS2B01G615800	1
10.1.20-10.1.74	TraesCS1D01G318700	TraesCS2D01G265100	1
10.1.20-10.1.74	TraesCS1D01G318700	TraesCS2D01G467000	1
10.1.20-10.1.74	TraesCS1D01G318700	TraesCS2D01G582900	1
10.1.20-10.1.74	TraesCS1D01G318700	TraesCS2D01G583000	1
10.1.20-10.1.74	TraesCS1D01G318700	TraesCS2D01G583100	1
10.1.20-10.1.74	TraesCS1D01G318700	TraesCS2D01G583700	1
10.1.20-10.1.74	TraesCS1D01G318700	TraesCS2D01G583900	1
10.1.20-10.1.74	TraesCS1D01G318700	TraesCS3A01G297100	1
10.1.20-10.1.74	TraesCS1D01G318700	TraesCS3B01G034300	1
10.1.20-10.1.74	TraesCS1D01G318700	TraesCS3B01G162900	1
10.1.20-10.1.74	TraesCS1D01G318700	TraesCS3D01G031800	1
10.1.20-10.1.74	TraesCS1D01G318700	TraesCS3D01G145400	1
10.1.20-10.1.74	TraesCS1D01G318700	TraesCS5B01G358400	1
10.1.20-10.1.74	TraesCS1D01G318700	TraesCS6A01G047500	1
10.1.20-10.1.74	TraesCS1D01G318700	TraesCS6B01G063400	1
10.1.20-10.1.74	TraesCS1D01G318700	TraesCS6B01G063500	1
10.1.20-10.1.74	TraesCS1D01G318700	TraesCS6B01G063800	1
10.1.20-10.1.74	TraesCS1D01G318700	TraesCS6B01G278100	0.888885918937768
10.1.20-10.1.74	TraesCS1D01G318700	TraesCS6B01G333800	1
10.1.20-10.1.74	TraesCS1D01G318700	TraesCS6B01G354600	1
10.1.20-10.1.74	TraesCS1D01G318700	TraesCS7A01G222200	1
10.1.20-10.1.74	TraesCS1D01G318700	TraesCS7A01G477100	1
10.1.20-10.1.74	TraesCS1D01G318700	TraesCS7B01G274900	1
10.1.20-10.1.74	TraesCS1D01G338200	TraesCS2A01G051600	1
10.1.20-10.1.74	TraesCS1D01G338200	TraesCS2B01G041200	1
10.1.20-10.1.74	TraesCS1D01G338200	TraesCS2D01G568300	1
10.1.20-10.1.74	TraesCS1D01G338200	TraesCS3A01G032600	1
10.1.20-10.1.74	TraesCS1D01G338200	TraesCS3B01G612000	1
10.1.20-10.1.74	TraesCS1D01G338200	TraesCS5D01G488300	1
10.1.20-10.1.74	TraesCS1D01G338200	TraesCS5D01G488400	1
10.1.20-10.1.74	TraesCS1D01G338200	TraesCS6B01G449400	1
10.1.20-10.1.74	TraesCS1D01G338200	TraesCS7A01G046800	1
10.1.20-10.1.74	TraesCS1D01G338200	TraesCS7A01G537900	1
10.1.20-10.1.74	TraesCS1D01G397400	TraesCS2A01G478500	1
10.1.20-10.1.74	TraesCS1D01G397400	TraesCS2A01G521000	1
10.1.20-10.1.74	TraesCS1D01G397400	TraesCS2B01G051600	1
10.1.20-10.1.74	TraesCS1D01G397400	TraesCS2D01G136500	1
10.1.20-10.1.74	TraesCS1D01G397400	TraesCS2D01G477800	1
10.1.20-10.1.74	TraesCS1D01G397400	TraesCS2D01G489200	1
10.1.20-10.1.74	TraesCS1D01G397400	TraesCS3A01G239200	1
10.1.20-10.1.74	TraesCS1D01G397400	TraesCS3A01G376200	1
10.1.20-10.1.74	TraesCS1D01G397400	TraesCS3A01G480400	1
10.1.20-10.1.74	TraesCS1D01G397400	TraesCS3A01G481500	1
10.1.20-10.1.74	TraesCS1D01G397400	TraesCS3A01G481600	1
10.1.20-10.1.74	TraesCS1D01G397400	TraesCS3A01G486000	1
10.1.20-10.1.74	TraesCS1D01G397400	TraesCS3B01G525000	1
10.1.20-10.1.74	TraesCS1D01G397400	TraesCS3B01G526000	1
10.1.20-10.1.74	TraesCS1D01G397400	TraesCS3B01G529700	1
10.1.20-10.1.74	TraesCS1D01G397400	TraesCS3D01G475100	1
10.1.20-10.1.74	TraesCS1D01G397400	TraesCS3D01G475200	1
10.1.20-10.1.74	TraesCS1D01G397400	TraesCS5B01G265500	1
10.1.20-10.1.74	TraesCS1D01G397400	TraesCS5D01G303100	1
10.1.20-10.1.74	TraesCS1D01G397400	TraesCS6A01G023100	0.799994226404521
10.1.20-10.1.74	TraesCS1D01G397400	TraesCS6A01G023200	0.799994226404521
10.1.20-10.1.74	TraesCS1D01G397400	TraesCS6B01G031600	0.799994226404521
10.1.20-10.1.74	TraesCS1D01G397400	TraesCS6B01G247000	1
10.1.20-10.1.74	TraesCS1D01G397400	TraesCS6B01G280400	1
10.1.20-10.1.74	TraesCS1D01G397400	TraesCS6B01G293500	1
10.1.20-10.1.74	TraesCS1D01G397400	TraesCS6B01G325400	1
10.1.20-10.1.74	TraesCS1D01G397400	TraesCS6B01G331300	1
10.1.20-10.1.74	TraesCS1D01G397400	TraesCS6B01G342600	1
10.1.20-10.1.74	TraesCS1D01G397400	TraesCS6B01G355600	1
10.1.20-10.1.74	TraesCS1D01G397400	TraesCS6B01G454200	1
10.1.20-10.1.74	TraesCS1D01G397400	TraesCS7A01G009700	1
10.1.20-10.1.74	TraesCS1D01G397400	TraesCS7A01G010200	0.799994226404521
10.1.20-10.1.74	TraesCS1D01G397400	TraesCS7A01G371600	1
10.1.20-10.1.74	TraesCS1D01G397400	TraesCS7D01G314400	1
10.1.20-10.1.74	TraesCS1D01G397400	TraesCS7D01G351300	1
10.1.20-10.1.74	TraesCS2A01G051600	TraesCS2B01G041200	1
10.1.20-10.1.74	TraesCS2A01G051600	TraesCS2D01G568300	1
10.1.20-10.1.74	TraesCS2A01G051600	TraesCS3A01G032600	1
10.1.20-10.1.74	TraesCS2A01G051600	TraesCS3B01G612000	1
10.1.20-10.1.74	TraesCS2A01G051600	TraesCS5D01G488300	1
10.1.20-10.1.74	TraesCS2A01G051600	TraesCS5D01G488400	1
10.1.20-10.1.74	TraesCS2A01G051600	TraesCS6B01G449400	1
10.1.20-10.1.74	TraesCS2A01G051600	TraesCS7A01G046800	1
10.1.20-10.1.74	TraesCS2A01G051600	TraesCS7A01G537900	1
10.1.20-10.1.74	TraesCS2A01G108600	TraesCS2A01G572500	1
10.1.20-10.1.74	TraesCS2A01G108600	TraesCS2A01G572800	1
10.1.20-10.1.74	TraesCS2A01G108600	TraesCS2A01G574400	1
10.1.20-10.1.74	TraesCS2A01G108600	TraesCS2B01G098400	1
10.1.20-10.1.74	TraesCS2A01G108600	TraesCS2B01G284900	1
10.1.20-10.1.74	TraesCS2A01G108600	TraesCS2B01G489800	1
10.1.20-10.1.74	TraesCS2A01G108600	TraesCS2B01G612400	1
10.1.20-10.1.74	TraesCS2A01G108600	TraesCS2B01G613500	1
10.1.20-10.1.74	TraesCS2A01G108600	TraesCS2B01G614500	1
10.1.20-10.1.74	TraesCS2A01G108600	TraesCS2B01G615100	1
10.1.20-10.1.74	TraesCS2A01G108600	TraesCS2B01G615800	1
10.1.20-10.1.74	TraesCS2A01G108600	TraesCS2D01G265100	1
10.1.20-10.1.74	TraesCS2A01G108600	TraesCS2D01G467000	1
10.1.20-10.1.74	TraesCS2A01G108600	TraesCS2D01G582900	1
10.1.20-10.1.74	TraesCS2A01G108600	TraesCS2D01G583000	1
10.1.20-10.1.74	TraesCS2A01G108600	TraesCS2D01G583100	1
10.1.20-10.1.74	TraesCS2A01G108600	TraesCS2D01G583700	1
10.1.20-10.1.74	TraesCS2A01G108600	TraesCS2D01G583900	1
10.1.20-10.1.74	TraesCS2A01G108600	TraesCS3A01G297100	1
10.1.20-10.1.74	TraesCS2A01G108600	TraesCS3B01G034300	1
10.1.20-10.1.74	TraesCS2A01G108600	TraesCS3B01G162900	1
10.1.20-10.1.74	TraesCS2A01G108600	TraesCS3D01G031800	1
10.1.20-10.1.74	TraesCS2A01G108600	TraesCS3D01G145400	1
10.1.20-10.1.74	TraesCS2A01G108600	TraesCS5B01G358400	1
10.1.20-10.1.74	TraesCS2A01G108600	TraesCS6A01G047500	1
10.1.20-10.1.74	TraesCS2A01G108600	TraesCS6B01G063400	1
10.1.20-10.1.74	TraesCS2A01G108600	TraesCS6B01G063500	1
10.1.20-10.1.74	TraesCS2A01G108600	TraesCS6B01G063800	1
10.1.20-10.1.74	TraesCS2A01G108600	TraesCS6B01G278100	0.888885918937768
10.1.20-10.1.74	TraesCS2A01G108600	TraesCS6B01G333800	1
10.1.20-10.1.74	TraesCS2A01G108600	TraesCS6B01G354600	1
10.1.20-10.1.74	TraesCS2A01G108600	TraesCS7A01G222200	1
10.1.20-10.1.74	TraesCS2A01G108600	TraesCS7A01G477100	1
10.1.20-10.1.74	TraesCS2A01G108600	TraesCS7B01G274900	1
10.1.20-10.1.74	TraesCS2A01G123400	TraesCS2A01G206500	1
10.1.20-10.1.74	TraesCS2A01G123400	TraesCS2A01G409500	1
10.1.20-10.1.74	TraesCS2A01G123400	TraesCS2B01G066000	1
10.1.20-10.1.74	TraesCS2A01G123400	TraesCS2B01G084200	1
10.1.20-10.1.74	TraesCS2A01G123400	TraesCS2B01G402100	1
10.1.20-10.1.74	TraesCS2A01G123400	TraesCS2B01G491400	1
10.1.20-10.1.74	TraesCS2A01G123400	TraesCS2D01G392800	1
10.1.20-10.1.74	TraesCS2A01G123400	TraesCS2D01G467300	1
10.1.20-10.1.74	TraesCS2A01G123400	TraesCS2D01G467700	1
10.1.20-10.1.74	TraesCS2A01G123400	TraesCS2D01G477100	1
10.1.20-10.1.74	TraesCS2A01G123400	TraesCS2D01G487400	1
10.1.20-10.1.74	TraesCS2A01G123400	TraesCS2D01G487700	1
10.1.20-10.1.74	TraesCS2A01G123400	TraesCS2D01G521300	1
10.1.20-10.1.74	TraesCS2A01G123400	TraesCS2D01G528500	1
10.1.20-10.1.74	TraesCS2A01G123400	TraesCS2D01G579000	1
10.1.20-10.1.74	TraesCS2A01G123400	TraesCS3A01G047500	1
10.1.20-10.1.74	TraesCS2A01G123400	TraesCS3B01G101500	1
10.1.20-10.1.74	TraesCS2A01G123400	TraesCS3B01G393000	1
10.1.20-10.1.74	TraesCS2A01G123400	TraesCS3B01G452100	1
10.1.20-10.1.74	TraesCS2A01G123400	TraesCS4A01G326700	1
10.1.20-10.1.74	TraesCS2A01G123400	TraesCS4A01G472500	1
10.1.20-10.1.74	TraesCS2A01G123400	TraesCS4A01G486100	1
10.1.20-10.1.74	TraesCS2A01G123400	TraesCS4A01G496600	1
10.1.20-10.1.74	TraesCS2A01G123400	TraesCS4D01G271300	1
10.1.20-10.1.74	TraesCS2A01G123400	TraesCS5A01G378700	1
10.1.20-10.1.74	TraesCS2A01G123400	TraesCS5A01G549600	1
10.1.20-10.1.74	TraesCS2A01G123400	TraesCS5B01G182400	1
10.1.20-10.1.74	TraesCS2A01G123400	TraesCS5B01G286300	1
10.1.20-10.1.74	TraesCS2A01G123400	TraesCS5B01G514100	1
10.1.20-10.1.74	TraesCS2A01G123400	TraesCS5D01G388700	1
10.1.20-10.1.74	TraesCS2A01G123400	TraesCS5D01G513100	1
10.1.20-10.1.74	TraesCS2A01G123400	TraesCS5D01G552100	1
10.1.20-10.1.74	TraesCS2A01G123400	TraesCS6A01G120500	1
10.1.20-10.1.74	TraesCS2A01G123400	TraesCS6A01G157400	1
10.1.20-10.1.74	TraesCS2A01G123400	TraesCS6B01G255100	1
10.1.20-10.1.74	TraesCS2A01G123400	TraesCS6B01G255900	1
10.1.20-10.1.74	TraesCS2A01G123400	TraesCS6B01G260500	1
10.1.20-10.1.74	TraesCS2A01G123400	TraesCS6B01G277800	1
10.1.20-10.1.74	TraesCS2A01G123400	TraesCS6B01G284600	1
10.1.20-10.1.74	TraesCS2A01G123400	TraesCS6B01G284900	1
10.1.20-10.1.74	TraesCS2A01G123400	TraesCS6B01G301300	1
10.1.20-10.1.74	TraesCS2A01G123400	TraesCS6B01G306300	1
10.1.20-10.1.74	TraesCS2A01G123400	TraesCS6B01G335400	1
10.1.20-10.1.74	TraesCS2A01G123400	TraesCS6B01G336300	1
10.1.20-10.1.74	TraesCS2A01G123400	TraesCS6B01G348300	1
10.1.20-10.1.74	TraesCS2A01G123400	TraesCS6B01G355900	1
10.1.20-10.1.74	TraesCS2A01G123400	TraesCS6B01G386400	0.888885918937768
10.1.20-10.1.74	TraesCS2A01G123400	TraesCS6B01G406200	1
10.1.20-10.1.74	TraesCS2A01G123400	TraesCS6B01G408100	1
10.1.20-10.1.74	TraesCS2A01G123400	TraesCS6B01G411600	1
10.1.20-10.1.74	TraesCS2A01G123400	TraesCS6B01G411700	1
10.1.20-10.1.74	TraesCS2A01G123400	TraesCS6B01G423000	1
10.1.20-10.1.74	TraesCS2A01G123400	TraesCS6B01G423100	1
10.1.20-10.1.74	TraesCS2A01G123400	TraesCS6B01G423900	1
10.1.20-10.1.74	TraesCS2A01G123400	TraesCS6B01G425700	1
10.1.20-10.1.74	TraesCS2A01G123400	TraesCS6B01G449900	1
10.1.20-10.1.74	TraesCS2A01G123400	TraesCS7A01G141000	1
10.1.20-10.1.74	TraesCS2A01G123400	TraesCS7A01G141100	1
10.1.20-10.1.74	TraesCS2A01G123400	TraesCS7A01G159200	1
10.1.20-10.1.74	TraesCS2A01G123400	TraesCS7B01G038100	0.888885918937768
10.1.20-10.1.74	TraesCS2A01G123400	TraesCS7B01G038300	0.888885918937768
10.1.20-10.1.74	TraesCS2A01G123400	TraesCS7D01G343400	1
10.1.20-10.1.74	TraesCS2A01G123400	TraesCS7D01G498100	1
10.1.20-10.1.74	TraesCS2A01G123400	TraesCS7D01G498300	1
10.1.20-10.1.74	TraesCS2A01G123400	TraesCS7D01G498500	1
10.1.20-10.1.74	TraesCS2A01G206500	TraesCS2A01G409500	1
10.1.20-10.1.74	TraesCS2A01G206500	TraesCS2B01G066000	1
10.1.20-10.1.74	TraesCS2A01G206500	TraesCS2B01G084200	1
10.1.20-10.1.74	TraesCS2A01G206500	TraesCS2B01G402100	1
10.1.20-10.1.74	TraesCS2A01G206500	TraesCS2B01G491400	1
10.1.20-10.1.74	TraesCS2A01G206500	TraesCS2D01G392800	1
10.1.20-10.1.74	TraesCS2A01G206500	TraesCS2D01G467300	1
10.1.20-10.1.74	TraesCS2A01G206500	TraesCS2D01G467700	1
10.1.20-10.1.74	TraesCS2A01G206500	TraesCS2D01G477100	1
10.1.20-10.1.74	TraesCS2A01G206500	TraesCS2D01G487400	1
10.1.20-10.1.74	TraesCS2A01G206500	TraesCS2D01G487700	1
10.1.20-10.1.74	TraesCS2A01G206500	TraesCS2D01G521300	1
10.1.20-10.1.74	TraesCS2A01G206500	TraesCS2D01G528500	1
10.1.20-10.1.74	TraesCS2A01G206500	TraesCS2D01G579000	1
10.1.20-10.1.74	TraesCS2A01G206500	TraesCS3A01G047500	1
10.1.20-10.1.74	TraesCS2A01G206500	TraesCS3B01G101500	1
10.1.20-10.1.74	TraesCS2A01G206500	TraesCS3B01G393000	1
10.1.20-10.1.74	TraesCS2A01G206500	TraesCS3B01G452100	1
10.1.20-10.1.74	TraesCS2A01G206500	TraesCS4A01G326700	1
10.1.20-10.1.74	TraesCS2A01G206500	TraesCS4A01G472500	1
10.1.20-10.1.74	TraesCS2A01G206500	TraesCS4A01G486100	1
10.1.20-10.1.74	TraesCS2A01G206500	TraesCS4A01G496600	1
10.1.20-10.1.74	TraesCS2A01G206500	TraesCS4D01G271300	1
10.1.20-10.1.74	TraesCS2A01G206500	TraesCS5A01G378700	1
10.1.20-10.1.74	TraesCS2A01G206500	TraesCS5A01G549600	1
10.1.20-10.1.74	TraesCS2A01G206500	TraesCS5B01G182400	1
10.1.20-10.1.74	TraesCS2A01G206500	TraesCS5B01G286300	1
10.1.20-10.1.74	TraesCS2A01G206500	TraesCS5B01G514100	1
10.1.20-10.1.74	TraesCS2A01G206500	TraesCS5D01G388700	1
10.1.20-10.1.74	TraesCS2A01G206500	TraesCS5D01G513100	1
10.1.20-10.1.74	TraesCS2A01G206500	TraesCS5D01G552100	1
10.1.20-10.1.74	TraesCS2A01G206500	TraesCS6A01G120500	1
10.1.20-10.1.74	TraesCS2A01G206500	TraesCS6A01G157400	1
10.1.20-10.1.74	TraesCS2A01G206500	TraesCS6B01G255100	1
10.1.20-10.1.74	TraesCS2A01G206500	TraesCS6B01G255900	1
10.1.20-10.1.74	TraesCS2A01G206500	TraesCS6B01G260500	1
10.1.20-10.1.74	TraesCS2A01G206500	TraesCS6B01G277800	1
10.1.20-10.1.74	TraesCS2A01G206500	TraesCS6B01G284600	1
10.1.20-10.1.74	TraesCS2A01G206500	TraesCS6B01G284900	1
10.1.20-10.1.74	TraesCS2A01G206500	TraesCS6B01G301300	1
10.1.20-10.1.74	TraesCS2A01G206500	TraesCS6B01G306300	1
10.1.20-10.1.74	TraesCS2A01G206500	TraesCS6B01G335400	1
10.1.20-10.1.74	TraesCS2A01G206500	TraesCS6B01G336300	1
10.1.20-10.1.74	TraesCS2A01G206500	TraesCS6B01G348300	1
10.1.20-10.1.74	TraesCS2A01G206500	TraesCS6B01G355900	1
10.1.20-10.1.74	TraesCS2A01G206500	TraesCS6B01G386400	0.888885918937768
10.1.20-10.1.74	TraesCS2A01G206500	TraesCS6B01G406200	1
10.1.20-10.1.74	TraesCS2A01G206500	TraesCS6B01G408100	1
10.1.20-10.1.74	TraesCS2A01G206500	TraesCS6B01G411600	1
10.1.20-10.1.74	TraesCS2A01G206500	TraesCS6B01G411700	1
10.1.20-10.1.74	TraesCS2A01G206500	TraesCS6B01G423000	1
10.1.20-10.1.74	TraesCS2A01G206500	TraesCS6B01G423100	1
10.1.20-10.1.74	TraesCS2A01G206500	TraesCS6B01G423900	1
10.1.20-10.1.74	TraesCS2A01G206500	TraesCS6B01G425700	1
10.1.20-10.1.74	TraesCS2A01G206500	TraesCS6B01G449900	1
10.1.20-10.1.74	TraesCS2A01G206500	TraesCS7A01G141000	1
10.1.20-10.1.74	TraesCS2A01G206500	TraesCS7A01G141100	1
10.1.20-10.1.74	TraesCS2A01G206500	TraesCS7A01G159200	1
10.1.20-10.1.74	TraesCS2A01G206500	TraesCS7B01G038100	0.888885918937768
10.1.20-10.1.74	TraesCS2A01G206500	TraesCS7B01G038300	0.888885918937768
10.1.20-10.1.74	TraesCS2A01G206500	TraesCS7D01G343400	1
10.1.20-10.1.74	TraesCS2A01G206500	TraesCS7D01G498100	1
10.1.20-10.1.74	TraesCS2A01G206500	TraesCS7D01G498300	1
10.1.20-10.1.74	TraesCS2A01G206500	TraesCS7D01G498500	1
10.1.20-10.1.74	TraesCS2A01G406700	TraesCS2B01G424300	1
10.1.20-10.1.74	TraesCS2A01G406700	TraesCS2D01G403600	1
10.1.20-10.1.74	TraesCS2A01G406700	TraesCS6B01G466600	1
10.1.20-10.1.74	TraesCS2A01G409500	TraesCS2B01G066000	1
10.1.20-10.1.74	TraesCS2A01G409500	TraesCS2B01G084200	1
10.1.20-10.1.74	TraesCS2A01G409500	TraesCS2B01G402100	1
10.1.20-10.1.74	TraesCS2A01G409500	TraesCS2B01G491400	1
10.1.20-10.1.74	TraesCS2A01G409500	TraesCS2D01G392800	1
10.1.20-10.1.74	TraesCS2A01G409500	TraesCS2D01G467300	1
10.1.20-10.1.74	TraesCS2A01G409500	TraesCS2D01G467700	1
10.1.20-10.1.74	TraesCS2A01G409500	TraesCS2D01G477100	1
10.1.20-10.1.74	TraesCS2A01G409500	TraesCS2D01G487400	1
10.1.20-10.1.74	TraesCS2A01G409500	TraesCS2D01G487700	1
10.1.20-10.1.74	TraesCS2A01G409500	TraesCS2D01G521300	1
10.1.20-10.1.74	TraesCS2A01G409500	TraesCS2D01G528500	1
10.1.20-10.1.74	TraesCS2A01G409500	TraesCS2D01G579000	1
10.1.20-10.1.74	TraesCS2A01G409500	TraesCS3A01G047500	1
10.1.20-10.1.74	TraesCS2A01G409500	TraesCS3B01G101500	1
10.1.20-10.1.74	TraesCS2A01G409500	TraesCS3B01G393000	1
10.1.20-10.1.74	TraesCS2A01G409500	TraesCS3B01G452100	1
10.1.20-10.1.74	TraesCS2A01G409500	TraesCS4A01G326700	1
10.1.20-10.1.74	TraesCS2A01G409500	TraesCS4A01G472500	1
10.1.20-10.1.74	TraesCS2A01G409500	TraesCS4A01G486100	1
10.1.20-10.1.74	TraesCS2A01G409500	TraesCS4A01G496600	1
10.1.20-10.1.74	TraesCS2A01G409500	TraesCS4D01G271300	1
10.1.20-10.1.74	TraesCS2A01G409500	TraesCS5A01G378700	1
10.1.20-10.1.74	TraesCS2A01G409500	TraesCS5A01G549600	1
10.1.20-10.1.74	TraesCS2A01G409500	TraesCS5B01G182400	1
10.1.20-10.1.74	TraesCS2A01G409500	TraesCS5B01G286300	1
10.1.20-10.1.74	TraesCS2A01G409500	TraesCS5B01G514100	1
10.1.20-10.1.74	TraesCS2A01G409500	TraesCS5D01G388700	1
10.1.20-10.1.74	TraesCS2A01G409500	TraesCS5D01G513100	1
10.1.20-10.1.74	TraesCS2A01G409500	TraesCS5D01G552100	1
10.1.20-10.1.74	TraesCS2A01G409500	TraesCS6A01G120500	1
10.1.20-10.1.74	TraesCS2A01G409500	TraesCS6A01G157400	1
10.1.20-10.1.74	TraesCS2A01G409500	TraesCS6B01G255100	1
10.1.20-10.1.74	TraesCS2A01G409500	TraesCS6B01G255900	1
10.1.20-10.1.74	TraesCS2A01G409500	TraesCS6B01G260500	1
10.1.20-10.1.74	TraesCS2A01G409500	TraesCS6B01G277800	1
10.1.20-10.1.74	TraesCS2A01G409500	TraesCS6B01G284600	1
10.1.20-10.1.74	TraesCS2A01G409500	TraesCS6B01G284900	1
10.1.20-10.1.74	TraesCS2A01G409500	TraesCS6B01G301300	1
10.1.20-10.1.74	TraesCS2A01G409500	TraesCS6B01G306300	1
10.1.20-10.1.74	TraesCS2A01G409500	TraesCS6B01G335400	1
10.1.20-10.1.74	TraesCS2A01G409500	TraesCS6B01G336300	1
10.1.20-10.1.74	TraesCS2A01G409500	TraesCS6B01G348300	1
10.1.20-10.1.74	TraesCS2A01G409500	TraesCS6B01G355900	1
10.1.20-10.1.74	TraesCS2A01G409500	TraesCS6B01G386400	0.888885918937768
10.1.20-10.1.74	TraesCS2A01G409500	TraesCS6B01G406200	1
10.1.20-10.1.74	TraesCS2A01G409500	TraesCS6B01G408100	1
10.1.20-10.1.74	TraesCS2A01G409500	TraesCS6B01G411600	1
10.1.20-10.1.74	TraesCS2A01G409500	TraesCS6B01G411700	1
10.1.20-10.1.74	TraesCS2A01G409500	TraesCS6B01G423000	1
10.1.20-10.1.74	TraesCS2A01G409500	TraesCS6B01G423100	1
10.1.20-10.1.74	TraesCS2A01G409500	TraesCS6B01G423900	1
10.1.20-10.1.74	TraesCS2A01G409500	TraesCS6B01G425700	1
10.1.20-10.1.74	TraesCS2A01G409500	TraesCS6B01G449900	1
10.1.20-10.1.74	TraesCS2A01G409500	TraesCS7A01G141000	1
10.1.20-10.1.74	TraesCS2A01G409500	TraesCS7A01G141100	1
10.1.20-10.1.74	TraesCS2A01G409500	TraesCS7A01G159200	1
10.1.20-10.1.74	TraesCS2A01G409500	TraesCS7B01G038100	0.888885918937768
10.1.20-10.1.74	TraesCS2A01G409500	TraesCS7B01G038300	0.888885918937768
10.1.20-10.1.74	TraesCS2A01G409500	TraesCS7D01G343400	1
10.1.20-10.1.74	TraesCS2A01G409500	TraesCS7D01G498100	1
10.1.20-10.1.74	TraesCS2A01G409500	TraesCS7D01G498300	1
10.1.20-10.1.74	TraesCS2A01G409500	TraesCS7D01G498500	1
10.1.20-10.1.74	TraesCS2A01G417700	TraesCS2B01G436500	1
10.1.20-10.1.74	TraesCS2A01G417700	TraesCS2D01G413100	1
10.1.20-10.1.74	TraesCS2A01G417700	TraesCS4B01G052900	1
10.1.20-10.1.74	TraesCS2A01G417700	TraesCS4D01G053100	1
10.1.20-10.1.74	TraesCS2A01G417700	TraesCS5B01G477300	1
10.1.20-10.1.74	TraesCS2A01G417700	TraesCS5D01G466700	1
10.1.20-10.1.74	TraesCS2A01G417700	TraesCS6A01G117200	1
10.1.20-10.1.74	TraesCS2A01G417700	TraesCS6B01G288000	1
10.1.20-10.1.74	TraesCS2A01G417700	TraesCS6D01G040400	1
10.1.20-10.1.74	TraesCS2A01G417700	TraesCS6D01G040500	1
10.1.20-10.1.74	TraesCS2A01G417700	TraesCS6D01G040600	1
10.1.20-10.1.74	TraesCS2A01G417700	TraesCS7B01G016700	1
10.1.20-10.1.74	TraesCS2A01G417700	TraesCS7B01G017000	1
10.1.20-10.1.74	TraesCS2A01G417700	TraesCS7B01G050300	1
10.1.20-10.1.74	TraesCS2A01G417700	TraesCS7D01G117100	1
10.1.20-10.1.74	TraesCS2A01G477600	TraesCS2D01G476800	1
10.1.20-10.1.74	TraesCS2A01G477600	TraesCS3B01G062700	1
10.1.20-10.1.74	TraesCS2A01G477600	TraesCS4D01G266900	1
10.1.20-10.1.74	TraesCS2A01G477600	TraesCS5A01G147400	1
10.1.20-10.1.74	TraesCS2A01G477600	TraesCS5A01G464100	1
10.1.20-10.1.74	TraesCS2A01G477600	TraesCS5B01G461600	1
10.1.20-10.1.74	TraesCS2A01G477600	TraesCS5D01G145300	1
10.1.20-10.1.74	TraesCS2A01G477600	TraesCS6B01G287900	1
10.1.20-10.1.74	TraesCS2A01G477600	TraesCS6B01G347600	1
10.1.20-10.1.74	TraesCS2A01G477600	TraesCS7D01G333300	1
10.1.20-10.1.74	TraesCS2A01G478500	TraesCS2A01G521000	1
10.1.20-10.1.74	TraesCS2A01G478500	TraesCS2B01G051600	1
10.1.20-10.1.74	TraesCS2A01G478500	TraesCS2D01G136500	1
10.1.20-10.1.74	TraesCS2A01G478500	TraesCS2D01G477800	1
10.1.20-10.1.74	TraesCS2A01G478500	TraesCS2D01G489200	1
10.1.20-10.1.74	TraesCS2A01G478500	TraesCS3A01G239200	1
10.1.20-10.1.74	TraesCS2A01G478500	TraesCS3A01G376200	1
10.1.20-10.1.74	TraesCS2A01G478500	TraesCS3A01G480400	1
10.1.20-10.1.74	TraesCS2A01G478500	TraesCS3A01G481500	1
10.1.20-10.1.74	TraesCS2A01G478500	TraesCS3A01G481600	1
10.1.20-10.1.74	TraesCS2A01G478500	TraesCS3A01G486000	1
10.1.20-10.1.74	TraesCS2A01G478500	TraesCS3B01G525000	1
10.1.20-10.1.74	TraesCS2A01G478500	TraesCS3B01G526000	1
10.1.20-10.1.74	TraesCS2A01G478500	TraesCS3B01G529700	1
10.1.20-10.1.74	TraesCS2A01G478500	TraesCS3D01G475100	1
10.1.20-10.1.74	TraesCS2A01G478500	TraesCS3D01G475200	1
10.1.20-10.1.74	TraesCS2A01G478500	TraesCS5B01G265500	1
10.1.20-10.1.74	TraesCS2A01G478500	TraesCS5D01G303100	1
10.1.20-10.1.74	TraesCS2A01G478500	TraesCS6A01G023100	0.799994226404521
10.1.20-10.1.74	TraesCS2A01G478500	TraesCS6A01G023200	0.799994226404521
10.1.20-10.1.74	TraesCS2A01G478500	TraesCS6B01G031600	0.799994226404521
10.1.20-10.1.74	TraesCS2A01G478500	TraesCS6B01G247000	1
10.1.20-10.1.74	TraesCS2A01G478500	TraesCS6B01G280400	1
10.1.20-10.1.74	TraesCS2A01G478500	TraesCS6B01G293500	1
10.1.20-10.1.74	TraesCS2A01G478500	TraesCS6B01G325400	1
10.1.20-10.1.74	TraesCS2A01G478500	TraesCS6B01G331300	1
10.1.20-10.1.74	TraesCS2A01G478500	TraesCS6B01G342600	1
10.1.20-10.1.74	TraesCS2A01G478500	TraesCS6B01G355600	1
10.1.20-10.1.74	TraesCS2A01G478500	TraesCS6B01G454200	1
10.1.20-10.1.74	TraesCS2A01G478500	TraesCS7A01G009700	1
10.1.20-10.1.74	TraesCS2A01G478500	TraesCS7A01G010200	0.799994226404521
10.1.20-10.1.74	TraesCS2A01G478500	TraesCS7A01G371600	1
10.1.20-10.1.74	TraesCS2A01G478500	TraesCS7D01G314400	1
10.1.20-10.1.74	TraesCS2A01G478500	TraesCS7D01G351300	1
10.1.20-10.1.74	TraesCS2A01G521000	TraesCS2B01G051600	1
10.1.20-10.1.74	TraesCS2A01G521000	TraesCS2D01G136500	1
10.1.20-10.1.74	TraesCS2A01G521000	TraesCS2D01G477800	1
10.1.20-10.1.74	TraesCS2A01G521000	TraesCS2D01G489200	1
10.1.20-10.1.74	TraesCS2A01G521000	TraesCS3A01G239200	1
10.1.20-10.1.74	TraesCS2A01G521000	TraesCS3A01G376200	1
10.1.20-10.1.74	TraesCS2A01G521000	TraesCS3A01G480400	1
10.1.20-10.1.74	TraesCS2A01G521000	TraesCS3A01G481500	1
10.1.20-10.1.74	TraesCS2A01G521000	TraesCS3A01G481600	1
10.1.20-10.1.74	TraesCS2A01G521000	TraesCS3A01G486000	1
10.1.20-10.1.74	TraesCS2A01G521000	TraesCS3B01G525000	1
10.1.20-10.1.74	TraesCS2A01G521000	TraesCS3B01G526000	1
10.1.20-10.1.74	TraesCS2A01G521000	TraesCS3B01G529700	1
10.1.20-10.1.74	TraesCS2A01G521000	TraesCS3D01G475100	1
10.1.20-10.1.74	TraesCS2A01G521000	TraesCS3D01G475200	1
10.1.20-10.1.74	TraesCS2A01G521000	TraesCS5B01G265500	1
10.1.20-10.1.74	TraesCS2A01G521000	TraesCS5D01G303100	1
10.1.20-10.1.74	TraesCS2A01G521000	TraesCS6A01G023100	0.799994226404521
10.1.20-10.1.74	TraesCS2A01G521000	TraesCS6A01G023200	0.799994226404521
10.1.20-10.1.74	TraesCS2A01G521000	TraesCS6B01G031600	0.799994226404521
10.1.20-10.1.74	TraesCS2A01G521000	TraesCS6B01G247000	1
10.1.20-10.1.74	TraesCS2A01G521000	TraesCS6B01G280400	1
10.1.20-10.1.74	TraesCS2A01G521000	TraesCS6B01G293500	1
10.1.20-10.1.74	TraesCS2A01G521000	TraesCS6B01G325400	1
10.1.20-10.1.74	TraesCS2A01G521000	TraesCS6B01G331300	1
10.1.20-10.1.74	TraesCS2A01G521000	TraesCS6B01G342600	1
10.1.20-10.1.74	TraesCS2A01G521000	TraesCS6B01G355600	1
10.1.20-10.1.74	TraesCS2A01G521000	TraesCS6B01G454200	1
10.1.20-10.1.74	TraesCS2A01G521000	TraesCS7A01G009700	1
10.1.20-10.1.74	TraesCS2A01G521000	TraesCS7A01G010200	0.799994226404521
10.1.20-10.1.74	TraesCS2A01G521000	TraesCS7A01G371600	1
10.1.20-10.1.74	TraesCS2A01G521000	TraesCS7D01G314400	1
10.1.20-10.1.74	TraesCS2A01G521000	TraesCS7D01G351300	1
10.1.20-10.1.74	TraesCS2A01G572500	TraesCS2A01G572800	1
10.1.20-10.1.74	TraesCS2A01G572500	TraesCS2A01G574400	1
10.1.20-10.1.74	TraesCS2A01G572500	TraesCS2B01G098400	1
10.1.20-10.1.74	TraesCS2A01G572500	TraesCS2B01G284900	1
10.1.20-10.1.74	TraesCS2A01G572500	TraesCS2B01G489800	1
10.1.20-10.1.74	TraesCS2A01G572500	TraesCS2B01G612400	1
10.1.20-10.1.74	TraesCS2A01G572500	TraesCS2B01G613500	1
10.1.20-10.1.74	TraesCS2A01G572500	TraesCS2B01G614500	1
10.1.20-10.1.74	TraesCS2A01G572500	TraesCS2B01G615100	1
10.1.20-10.1.74	TraesCS2A01G572500	TraesCS2B01G615800	1
10.1.20-10.1.74	TraesCS2A01G572500	TraesCS2D01G265100	1
10.1.20-10.1.74	TraesCS2A01G572500	TraesCS2D01G467000	1
10.1.20-10.1.74	TraesCS2A01G572500	TraesCS2D01G582900	1
10.1.20-10.1.74	TraesCS2A01G572500	TraesCS2D01G583000	1
10.1.20-10.1.74	TraesCS2A01G572500	TraesCS2D01G583100	1
10.1.20-10.1.74	TraesCS2A01G572500	TraesCS2D01G583700	1
10.1.20-10.1.74	TraesCS2A01G572500	TraesCS2D01G583900	1
10.1.20-10.1.74	TraesCS2A01G572500	TraesCS3A01G297100	1
10.1.20-10.1.74	TraesCS2A01G572500	TraesCS3B01G034300	1
10.1.20-10.1.74	TraesCS2A01G572500	TraesCS3B01G162900	1
10.1.20-10.1.74	TraesCS2A01G572500	TraesCS3D01G031800	1
10.1.20-10.1.74	TraesCS2A01G572500	TraesCS3D01G145400	1
10.1.20-10.1.74	TraesCS2A01G572500	TraesCS5B01G358400	1
10.1.20-10.1.74	TraesCS2A01G572500	TraesCS6A01G047500	1
10.1.20-10.1.74	TraesCS2A01G572500	TraesCS6B01G063400	1
10.1.20-10.1.74	TraesCS2A01G572500	TraesCS6B01G063500	1
10.1.20-10.1.74	TraesCS2A01G572500	TraesCS6B01G063800	1
10.1.20-10.1.74	TraesCS2A01G572500	TraesCS6B01G278100	0.888885918937768
10.1.20-10.1.74	TraesCS2A01G572500	TraesCS6B01G333800	1
10.1.20-10.1.74	TraesCS2A01G572500	TraesCS6B01G354600	1
10.1.20-10.1.74	TraesCS2A01G572500	TraesCS7A01G222200	1
10.1.20-10.1.74	TraesCS2A01G572500	TraesCS7A01G477100	1
10.1.20-10.1.74	TraesCS2A01G572500	TraesCS7B01G274900	1
10.1.20-10.1.74	TraesCS2A01G572800	TraesCS2A01G574400	1
10.1.20-10.1.74	TraesCS2A01G572800	TraesCS2B01G098400	1
10.1.20-10.1.74	TraesCS2A01G572800	TraesCS2B01G284900	1
10.1.20-10.1.74	TraesCS2A01G572800	TraesCS2B01G489800	1
10.1.20-10.1.74	TraesCS2A01G572800	TraesCS2B01G612400	1
10.1.20-10.1.74	TraesCS2A01G572800	TraesCS2B01G613500	1
10.1.20-10.1.74	TraesCS2A01G572800	TraesCS2B01G614500	1
10.1.20-10.1.74	TraesCS2A01G572800	TraesCS2B01G615100	1
10.1.20-10.1.74	TraesCS2A01G572800	TraesCS2B01G615800	1
10.1.20-10.1.74	TraesCS2A01G572800	TraesCS2D01G265100	1
10.1.20-10.1.74	TraesCS2A01G572800	TraesCS2D01G467000	1
10.1.20-10.1.74	TraesCS2A01G572800	TraesCS2D01G582900	1
10.1.20-10.1.74	TraesCS2A01G572800	TraesCS2D01G583000	1
10.1.20-10.1.74	TraesCS2A01G572800	TraesCS2D01G583100	1
10.1.20-10.1.74	TraesCS2A01G572800	TraesCS2D01G583700	1
10.1.20-10.1.74	TraesCS2A01G572800	TraesCS2D01G583900	1
10.1.20-10.1.74	TraesCS2A01G572800	TraesCS3A01G297100	1
10.1.20-10.1.74	TraesCS2A01G572800	TraesCS3B01G034300	1
10.1.20-10.1.74	TraesCS2A01G572800	TraesCS3B01G162900	1
10.1.20-10.1.74	TraesCS2A01G572800	TraesCS3D01G031800	1
10.1.20-10.1.74	TraesCS2A01G572800	TraesCS3D01G145400	1
10.1.20-10.1.74	TraesCS2A01G572800	TraesCS5B01G358400	1
10.1.20-10.1.74	TraesCS2A01G572800	TraesCS6A01G047500	1
10.1.20-10.1.74	TraesCS2A01G572800	TraesCS6B01G063400	1
10.1.20-10.1.74	TraesCS2A01G572800	TraesCS6B01G063500	1
10.1.20-10.1.74	TraesCS2A01G572800	TraesCS6B01G063800	1
10.1.20-10.1.74	TraesCS2A01G572800	TraesCS6B01G278100	0.888885918937768
10.1.20-10.1.74	TraesCS2A01G572800	TraesCS6B01G333800	1
10.1.20-10.1.74	TraesCS2A01G572800	TraesCS6B01G354600	1
10.1.20-10.1.74	TraesCS2A01G572800	TraesCS7A01G222200	1
10.1.20-10.1.74	TraesCS2A01G572800	TraesCS7A01G477100	1
10.1.20-10.1.74	TraesCS2A01G572800	TraesCS7B01G274900	1
10.1.20-10.1.74	TraesCS2A01G574400	TraesCS2B01G098400	1
10.1.20-10.1.74	TraesCS2A01G574400	TraesCS2B01G284900	1
10.1.20-10.1.74	TraesCS2A01G574400	TraesCS2B01G489800	1
10.1.20-10.1.74	TraesCS2A01G574400	TraesCS2B01G612400	1
10.1.20-10.1.74	TraesCS2A01G574400	TraesCS2B01G613500	1
10.1.20-10.1.74	TraesCS2A01G574400	TraesCS2B01G614500	1
10.1.20-10.1.74	TraesCS2A01G574400	TraesCS2B01G615100	1
10.1.20-10.1.74	TraesCS2A01G574400	TraesCS2B01G615800	1
10.1.20-10.1.74	TraesCS2A01G574400	TraesCS2D01G265100	1
10.1.20-10.1.74	TraesCS2A01G574400	TraesCS2D01G467000	1
10.1.20-10.1.74	TraesCS2A01G574400	TraesCS2D01G582900	1
10.1.20-10.1.74	TraesCS2A01G574400	TraesCS2D01G583000	1
10.1.20-10.1.74	TraesCS2A01G574400	TraesCS2D01G583100	1
10.1.20-10.1.74	TraesCS2A01G574400	TraesCS2D01G583700	1
10.1.20-10.1.74	TraesCS2A01G574400	TraesCS2D01G583900	1
10.1.20-10.1.74	TraesCS2A01G574400	TraesCS3A01G297100	1
10.1.20-10.1.74	TraesCS2A01G574400	TraesCS3B01G034300	1
10.1.20-10.1.74	TraesCS2A01G574400	TraesCS3B01G162900	1
10.1.20-10.1.74	TraesCS2A01G574400	TraesCS3D01G031800	1
10.1.20-10.1.74	TraesCS2A01G574400	TraesCS3D01G145400	1
10.1.20-10.1.74	TraesCS2A01G574400	TraesCS5B01G358400	1
10.1.20-10.1.74	TraesCS2A01G574400	TraesCS6A01G047500	1
10.1.20-10.1.74	TraesCS2A01G574400	TraesCS6B01G063400	1
10.1.20-10.1.74	TraesCS2A01G574400	TraesCS6B01G063500	1
10.1.20-10.1.74	TraesCS2A01G574400	TraesCS6B01G063800	1
10.1.20-10.1.74	TraesCS2A01G574400	TraesCS6B01G278100	0.888885918937768
10.1.20-10.1.74	TraesCS2A01G574400	TraesCS6B01G333800	1
10.1.20-10.1.74	TraesCS2A01G574400	TraesCS6B01G354600	1
10.1.20-10.1.74	TraesCS2A01G574400	TraesCS7A01G222200	1
10.1.20-10.1.74	TraesCS2A01G574400	TraesCS7A01G477100	1
10.1.20-10.1.74	TraesCS2A01G574400	TraesCS7B01G274900	1
10.1.20-10.1.74	TraesCS2B01G041200	TraesCS2D01G568300	1
10.1.20-10.1.74	TraesCS2B01G041200	TraesCS3A01G032600	1
10.1.20-10.1.74	TraesCS2B01G041200	TraesCS3B01G612000	1
10.1.20-10.1.74	TraesCS2B01G041200	TraesCS5D01G488300	1
10.1.20-10.1.74	TraesCS2B01G041200	TraesCS5D01G488400	1
10.1.20-10.1.74	TraesCS2B01G041200	TraesCS6B01G449400	1
10.1.20-10.1.74	TraesCS2B01G041200	TraesCS7A01G046800	1
10.1.20-10.1.74	TraesCS2B01G041200	TraesCS7A01G537900	1
10.1.20-10.1.74	TraesCS2B01G051600	TraesCS2D01G136500	1
10.1.20-10.1.74	TraesCS2B01G051600	TraesCS2D01G477800	1
10.1.20-10.1.74	TraesCS2B01G051600	TraesCS2D01G489200	1
10.1.20-10.1.74	TraesCS2B01G051600	TraesCS3A01G239200	1
10.1.20-10.1.74	TraesCS2B01G051600	TraesCS3A01G376200	1
10.1.20-10.1.74	TraesCS2B01G051600	TraesCS3A01G480400	1
10.1.20-10.1.74	TraesCS2B01G051600	TraesCS3A01G481500	1
10.1.20-10.1.74	TraesCS2B01G051600	TraesCS3A01G481600	1
10.1.20-10.1.74	TraesCS2B01G051600	TraesCS3A01G486000	1
10.1.20-10.1.74	TraesCS2B01G051600	TraesCS3B01G525000	1
10.1.20-10.1.74	TraesCS2B01G051600	TraesCS3B01G526000	1
10.1.20-10.1.74	TraesCS2B01G051600	TraesCS3B01G529700	1
10.1.20-10.1.74	TraesCS2B01G051600	TraesCS3D01G475100	1
10.1.20-10.1.74	TraesCS2B01G051600	TraesCS3D01G475200	1
10.1.20-10.1.74	TraesCS2B01G051600	TraesCS5B01G265500	1
10.1.20-10.1.74	TraesCS2B01G051600	TraesCS5D01G303100	1
10.1.20-10.1.74	TraesCS2B01G051600	TraesCS6A01G023100	0.799994226404521
10.1.20-10.1.74	TraesCS2B01G051600	TraesCS6A01G023200	0.799994226404521
10.1.20-10.1.74	TraesCS2B01G051600	TraesCS6B01G031600	0.799994226404521
10.1.20-10.1.74	TraesCS2B01G051600	TraesCS6B01G247000	1
10.1.20-10.1.74	TraesCS2B01G051600	TraesCS6B01G280400	1
10.1.20-10.1.74	TraesCS2B01G051600	TraesCS6B01G293500	1
10.1.20-10.1.74	TraesCS2B01G051600	TraesCS6B01G325400	1
10.1.20-10.1.74	TraesCS2B01G051600	TraesCS6B01G331300	1
10.1.20-10.1.74	TraesCS2B01G051600	TraesCS6B01G342600	1
10.1.20-10.1.74	TraesCS2B01G051600	TraesCS6B01G355600	1
10.1.20-10.1.74	TraesCS2B01G051600	TraesCS6B01G454200	1
10.1.20-10.1.74	TraesCS2B01G051600	TraesCS7A01G009700	1
10.1.20-10.1.74	TraesCS2B01G051600	TraesCS7A01G010200	0.799994226404521
10.1.20-10.1.74	TraesCS2B01G051600	TraesCS7A01G371600	1
10.1.20-10.1.74	TraesCS2B01G051600	TraesCS7D01G314400	1
10.1.20-10.1.74	TraesCS2B01G051600	TraesCS7D01G351300	1
10.1.20-10.1.74	TraesCS2B01G066000	TraesCS2B01G084200	1
10.1.20-10.1.74	TraesCS2B01G066000	TraesCS2B01G402100	1
10.1.20-10.1.74	TraesCS2B01G066000	TraesCS2B01G491400	1
10.1.20-10.1.74	TraesCS2B01G066000	TraesCS2D01G392800	1
10.1.20-10.1.74	TraesCS2B01G066000	TraesCS2D01G467300	1
10.1.20-10.1.74	TraesCS2B01G066000	TraesCS2D01G467700	1
10.1.20-10.1.74	TraesCS2B01G066000	TraesCS2D01G477100	1
10.1.20-10.1.74	TraesCS2B01G066000	TraesCS2D01G487400	1
10.1.20-10.1.74	TraesCS2B01G066000	TraesCS2D01G487700	1
10.1.20-10.1.74	TraesCS2B01G066000	TraesCS2D01G521300	1
10.1.20-10.1.74	TraesCS2B01G066000	TraesCS2D01G528500	1
10.1.20-10.1.74	TraesCS2B01G066000	TraesCS2D01G579000	1
10.1.20-10.1.74	TraesCS2B01G066000	TraesCS3A01G047500	1
10.1.20-10.1.74	TraesCS2B01G066000	TraesCS3B01G101500	1
10.1.20-10.1.74	TraesCS2B01G066000	TraesCS3B01G393000	1
10.1.20-10.1.74	TraesCS2B01G066000	TraesCS3B01G452100	1
10.1.20-10.1.74	TraesCS2B01G066000	TraesCS4A01G326700	1
10.1.20-10.1.74	TraesCS2B01G066000	TraesCS4A01G472500	1
10.1.20-10.1.74	TraesCS2B01G066000	TraesCS4A01G486100	1
10.1.20-10.1.74	TraesCS2B01G066000	TraesCS4A01G496600	1
10.1.20-10.1.74	TraesCS2B01G066000	TraesCS4D01G271300	1
10.1.20-10.1.74	TraesCS2B01G066000	TraesCS5A01G378700	1
10.1.20-10.1.74	TraesCS2B01G066000	TraesCS5A01G549600	1
10.1.20-10.1.74	TraesCS2B01G066000	TraesCS5B01G182400	1
10.1.20-10.1.74	TraesCS2B01G066000	TraesCS5B01G286300	1
10.1.20-10.1.74	TraesCS2B01G066000	TraesCS5B01G514100	1
10.1.20-10.1.74	TraesCS2B01G066000	TraesCS5D01G388700	1
10.1.20-10.1.74	TraesCS2B01G066000	TraesCS5D01G513100	1
10.1.20-10.1.74	TraesCS2B01G066000	TraesCS5D01G552100	1
10.1.20-10.1.74	TraesCS2B01G066000	TraesCS6A01G120500	1
10.1.20-10.1.74	TraesCS2B01G066000	TraesCS6A01G157400	1
10.1.20-10.1.74	TraesCS2B01G066000	TraesCS6B01G255100	1
10.1.20-10.1.74	TraesCS2B01G066000	TraesCS6B01G255900	1
10.1.20-10.1.74	TraesCS2B01G066000	TraesCS6B01G260500	1
10.1.20-10.1.74	TraesCS2B01G066000	TraesCS6B01G277800	1
10.1.20-10.1.74	TraesCS2B01G066000	TraesCS6B01G284600	1
10.1.20-10.1.74	TraesCS2B01G066000	TraesCS6B01G284900	1
10.1.20-10.1.74	TraesCS2B01G066000	TraesCS6B01G301300	1
10.1.20-10.1.74	TraesCS2B01G066000	TraesCS6B01G306300	1
10.1.20-10.1.74	TraesCS2B01G066000	TraesCS6B01G335400	1
10.1.20-10.1.74	TraesCS2B01G066000	TraesCS6B01G336300	1
10.1.20-10.1.74	TraesCS2B01G066000	TraesCS6B01G348300	1
10.1.20-10.1.74	TraesCS2B01G066000	TraesCS6B01G355900	1
10.1.20-10.1.74	TraesCS2B01G066000	TraesCS6B01G386400	0.888885918937768
10.1.20-10.1.74	TraesCS2B01G066000	TraesCS6B01G406200	1
10.1.20-10.1.74	TraesCS2B01G066000	TraesCS6B01G408100	1
10.1.20-10.1.74	TraesCS2B01G066000	TraesCS6B01G411600	1
10.1.20-10.1.74	TraesCS2B01G066000	TraesCS6B01G411700	1
10.1.20-10.1.74	TraesCS2B01G066000	TraesCS6B01G423000	1
10.1.20-10.1.74	TraesCS2B01G066000	TraesCS6B01G423100	1
10.1.20-10.1.74	TraesCS2B01G066000	TraesCS6B01G423900	1
10.1.20-10.1.74	TraesCS2B01G066000	TraesCS6B01G425700	1
10.1.20-10.1.74	TraesCS2B01G066000	TraesCS6B01G449900	1
10.1.20-10.1.74	TraesCS2B01G066000	TraesCS7A01G141000	1
10.1.20-10.1.74	TraesCS2B01G066000	TraesCS7A01G141100	1
10.1.20-10.1.74	TraesCS2B01G066000	TraesCS7A01G159200	1
10.1.20-10.1.74	TraesCS2B01G066000	TraesCS7B01G038100	0.888885918937768
10.1.20-10.1.74	TraesCS2B01G066000	TraesCS7B01G038300	0.888885918937768
10.1.20-10.1.74	TraesCS2B01G066000	TraesCS7D01G343400	1
10.1.20-10.1.74	TraesCS2B01G066000	TraesCS7D01G498100	1
10.1.20-10.1.74	TraesCS2B01G066000	TraesCS7D01G498300	1
10.1.20-10.1.74	TraesCS2B01G066000	TraesCS7D01G498500	1
10.1.20-10.1.74	TraesCS2B01G084200	TraesCS2B01G402100	1
10.1.20-10.1.74	TraesCS2B01G084200	TraesCS2B01G491400	1
10.1.20-10.1.74	TraesCS2B01G084200	TraesCS2D01G392800	1
10.1.20-10.1.74	TraesCS2B01G084200	TraesCS2D01G467300	1
10.1.20-10.1.74	TraesCS2B01G084200	TraesCS2D01G467700	1
10.1.20-10.1.74	TraesCS2B01G084200	TraesCS2D01G477100	1
10.1.20-10.1.74	TraesCS2B01G084200	TraesCS2D01G487400	1
10.1.20-10.1.74	TraesCS2B01G084200	TraesCS2D01G487700	1
10.1.20-10.1.74	TraesCS2B01G084200	TraesCS2D01G521300	1
10.1.20-10.1.74	TraesCS2B01G084200	TraesCS2D01G528500	1
10.1.20-10.1.74	TraesCS2B01G084200	TraesCS2D01G579000	1
10.1.20-10.1.74	TraesCS2B01G084200	TraesCS3A01G047500	1
10.1.20-10.1.74	TraesCS2B01G084200	TraesCS3B01G101500	1
10.1.20-10.1.74	TraesCS2B01G084200	TraesCS3B01G393000	1
10.1.20-10.1.74	TraesCS2B01G084200	TraesCS3B01G452100	1
10.1.20-10.1.74	TraesCS2B01G084200	TraesCS4A01G326700	1
10.1.20-10.1.74	TraesCS2B01G084200	TraesCS4A01G472500	1
10.1.20-10.1.74	TraesCS2B01G084200	TraesCS4A01G486100	1
10.1.20-10.1.74	TraesCS2B01G084200	TraesCS4A01G496600	1
10.1.20-10.1.74	TraesCS2B01G084200	TraesCS4D01G271300	1
10.1.20-10.1.74	TraesCS2B01G084200	TraesCS5A01G378700	1
10.1.20-10.1.74	TraesCS2B01G084200	TraesCS5A01G549600	1
10.1.20-10.1.74	TraesCS2B01G084200	TraesCS5B01G182400	1
10.1.20-10.1.74	TraesCS2B01G084200	TraesCS5B01G286300	1
10.1.20-10.1.74	TraesCS2B01G084200	TraesCS5B01G514100	1
10.1.20-10.1.74	TraesCS2B01G084200	TraesCS5D01G388700	1
10.1.20-10.1.74	TraesCS2B01G084200	TraesCS5D01G513100	1
10.1.20-10.1.74	TraesCS2B01G084200	TraesCS5D01G552100	1
10.1.20-10.1.74	TraesCS2B01G084200	TraesCS6A01G120500	1
10.1.20-10.1.74	TraesCS2B01G084200	TraesCS6A01G157400	1
10.1.20-10.1.74	TraesCS2B01G084200	TraesCS6B01G255100	1
10.1.20-10.1.74	TraesCS2B01G084200	TraesCS6B01G255900	1
10.1.20-10.1.74	TraesCS2B01G084200	TraesCS6B01G260500	1
10.1.20-10.1.74	TraesCS2B01G084200	TraesCS6B01G277800	1
10.1.20-10.1.74	TraesCS2B01G084200	TraesCS6B01G284600	1
10.1.20-10.1.74	TraesCS2B01G084200	TraesCS6B01G284900	1
10.1.20-10.1.74	TraesCS2B01G084200	TraesCS6B01G301300	1
10.1.20-10.1.74	TraesCS2B01G084200	TraesCS6B01G306300	1
10.1.20-10.1.74	TraesCS2B01G084200	TraesCS6B01G335400	1
10.1.20-10.1.74	TraesCS2B01G084200	TraesCS6B01G336300	1
10.1.20-10.1.74	TraesCS2B01G084200	TraesCS6B01G348300	1
10.1.20-10.1.74	TraesCS2B01G084200	TraesCS6B01G355900	1
10.1.20-10.1.74	TraesCS2B01G084200	TraesCS6B01G386400	0.888885918937768
10.1.20-10.1.74	TraesCS2B01G084200	TraesCS6B01G406200	1
10.1.20-10.1.74	TraesCS2B01G084200	TraesCS6B01G408100	1
10.1.20-10.1.74	TraesCS2B01G084200	TraesCS6B01G411600	1
10.1.20-10.1.74	TraesCS2B01G084200	TraesCS6B01G411700	1
10.1.20-10.1.74	TraesCS2B01G084200	TraesCS6B01G423000	1
10.1.20-10.1.74	TraesCS2B01G084200	TraesCS6B01G423100	1
10.1.20-10.1.74	TraesCS2B01G084200	TraesCS6B01G423900	1
10.1.20-10.1.74	TraesCS2B01G084200	TraesCS6B01G425700	1
10.1.20-10.1.74	TraesCS2B01G084200	TraesCS6B01G449900	1
10.1.20-10.1.74	TraesCS2B01G084200	TraesCS7A01G141000	1
10.1.20-10.1.74	TraesCS2B01G084200	TraesCS7A01G141100	1
10.1.20-10.1.74	TraesCS2B01G084200	TraesCS7A01G159200	1
10.1.20-10.1.74	TraesCS2B01G084200	TraesCS7B01G038100	0.888885918937768
10.1.20-10.1.74	TraesCS2B01G084200	TraesCS7B01G038300	0.888885918937768
10.1.20-10.1.74	TraesCS2B01G084200	TraesCS7D01G343400	1
10.1.20-10.1.74	TraesCS2B01G084200	TraesCS7D01G498100	1
10.1.20-10.1.74	TraesCS2B01G084200	TraesCS7D01G498300	1
10.1.20-10.1.74	TraesCS2B01G084200	TraesCS7D01G498500	1
10.1.20-10.1.74	TraesCS2B01G098400	TraesCS2B01G284900	1
10.1.20-10.1.74	TraesCS2B01G098400	TraesCS2B01G489800	1
10.1.20-10.1.74	TraesCS2B01G098400	TraesCS2B01G612400	1
10.1.20-10.1.74	TraesCS2B01G098400	TraesCS2B01G613500	1
10.1.20-10.1.74	TraesCS2B01G098400	TraesCS2B01G614500	1
10.1.20-10.1.74	TraesCS2B01G098400	TraesCS2B01G615100	1
10.1.20-10.1.74	TraesCS2B01G098400	TraesCS2B01G615800	1
10.1.20-10.1.74	TraesCS2B01G098400	TraesCS2D01G265100	1
10.1.20-10.1.74	TraesCS2B01G098400	TraesCS2D01G467000	1
10.1.20-10.1.74	TraesCS2B01G098400	TraesCS2D01G582900	1
10.1.20-10.1.74	TraesCS2B01G098400	TraesCS2D01G583000	1
10.1.20-10.1.74	TraesCS2B01G098400	TraesCS2D01G583100	1
10.1.20-10.1.74	TraesCS2B01G098400	TraesCS2D01G583700	1
10.1.20-10.1.74	TraesCS2B01G098400	TraesCS2D01G583900	1
10.1.20-10.1.74	TraesCS2B01G098400	TraesCS3A01G297100	1
10.1.20-10.1.74	TraesCS2B01G098400	TraesCS3B01G034300	1
10.1.20-10.1.74	TraesCS2B01G098400	TraesCS3B01G162900	1
10.1.20-10.1.74	TraesCS2B01G098400	TraesCS3D01G031800	1
10.1.20-10.1.74	TraesCS2B01G098400	TraesCS3D01G145400	1
10.1.20-10.1.74	TraesCS2B01G098400	TraesCS5B01G358400	1
10.1.20-10.1.74	TraesCS2B01G098400	TraesCS6A01G047500	1
10.1.20-10.1.74	TraesCS2B01G098400	TraesCS6B01G063400	1
10.1.20-10.1.74	TraesCS2B01G098400	TraesCS6B01G063500	1
10.1.20-10.1.74	TraesCS2B01G098400	TraesCS6B01G063800	1
10.1.20-10.1.74	TraesCS2B01G098400	TraesCS6B01G278100	0.888885918937768
10.1.20-10.1.74	TraesCS2B01G098400	TraesCS6B01G333800	1
10.1.20-10.1.74	TraesCS2B01G098400	TraesCS6B01G354600	1
10.1.20-10.1.74	TraesCS2B01G098400	TraesCS7A01G222200	1
10.1.20-10.1.74	TraesCS2B01G098400	TraesCS7A01G477100	1
10.1.20-10.1.74	TraesCS2B01G098400	TraesCS7B01G274900	1
10.1.20-10.1.74	TraesCS2B01G284900	TraesCS2B01G489800	1
10.1.20-10.1.74	TraesCS2B01G284900	TraesCS2B01G612400	1
10.1.20-10.1.74	TraesCS2B01G284900	TraesCS2B01G613500	1
10.1.20-10.1.74	TraesCS2B01G284900	TraesCS2B01G614500	1
10.1.20-10.1.74	TraesCS2B01G284900	TraesCS2B01G615100	1
10.1.20-10.1.74	TraesCS2B01G284900	TraesCS2B01G615800	1
10.1.20-10.1.74	TraesCS2B01G284900	TraesCS2D01G265100	1
10.1.20-10.1.74	TraesCS2B01G284900	TraesCS2D01G467000	1
10.1.20-10.1.74	TraesCS2B01G284900	TraesCS2D01G582900	1
10.1.20-10.1.74	TraesCS2B01G284900	TraesCS2D01G583000	1
10.1.20-10.1.74	TraesCS2B01G284900	TraesCS2D01G583100	1
10.1.20-10.1.74	TraesCS2B01G284900	TraesCS2D01G583700	1
10.1.20-10.1.74	TraesCS2B01G284900	TraesCS2D01G583900	1
10.1.20-10.1.74	TraesCS2B01G284900	TraesCS3A01G297100	1
10.1.20-10.1.74	TraesCS2B01G284900	TraesCS3B01G034300	1
10.1.20-10.1.74	TraesCS2B01G284900	TraesCS3B01G162900	1
10.1.20-10.1.74	TraesCS2B01G284900	TraesCS3D01G031800	1
10.1.20-10.1.74	TraesCS2B01G284900	TraesCS3D01G145400	1
10.1.20-10.1.74	TraesCS2B01G284900	TraesCS5B01G358400	1
10.1.20-10.1.74	TraesCS2B01G284900	TraesCS6A01G047500	1
10.1.20-10.1.74	TraesCS2B01G284900	TraesCS6B01G063400	1
10.1.20-10.1.74	TraesCS2B01G284900	TraesCS6B01G063500	1
10.1.20-10.1.74	TraesCS2B01G284900	TraesCS6B01G063800	1
10.1.20-10.1.74	TraesCS2B01G284900	TraesCS6B01G278100	0.888885918937768
10.1.20-10.1.74	TraesCS2B01G284900	TraesCS6B01G333800	1
10.1.20-10.1.74	TraesCS2B01G284900	TraesCS6B01G354600	1
10.1.20-10.1.74	TraesCS2B01G284900	TraesCS7A01G222200	1
10.1.20-10.1.74	TraesCS2B01G284900	TraesCS7A01G477100	1
10.1.20-10.1.74	TraesCS2B01G284900	TraesCS7B01G274900	1
10.1.20-10.1.74	TraesCS2B01G402100	TraesCS2B01G491400	1
10.1.20-10.1.74	TraesCS2B01G402100	TraesCS2D01G392800	1
10.1.20-10.1.74	TraesCS2B01G402100	TraesCS2D01G467300	1
10.1.20-10.1.74	TraesCS2B01G402100	TraesCS2D01G467700	1
10.1.20-10.1.74	TraesCS2B01G402100	TraesCS2D01G477100	1
10.1.20-10.1.74	TraesCS2B01G402100	TraesCS2D01G487400	1
10.1.20-10.1.74	TraesCS2B01G402100	TraesCS2D01G487700	1
10.1.20-10.1.74	TraesCS2B01G402100	TraesCS2D01G521300	1
10.1.20-10.1.74	TraesCS2B01G402100	TraesCS2D01G528500	1
10.1.20-10.1.74	TraesCS2B01G402100	TraesCS2D01G579000	1
10.1.20-10.1.74	TraesCS2B01G402100	TraesCS3A01G047500	1
10.1.20-10.1.74	TraesCS2B01G402100	TraesCS3B01G101500	1
10.1.20-10.1.74	TraesCS2B01G402100	TraesCS3B01G393000	1
10.1.20-10.1.74	TraesCS2B01G402100	TraesCS3B01G452100	1
10.1.20-10.1.74	TraesCS2B01G402100	TraesCS4A01G326700	1
10.1.20-10.1.74	TraesCS2B01G402100	TraesCS4A01G472500	1
10.1.20-10.1.74	TraesCS2B01G402100	TraesCS4A01G486100	1
10.1.20-10.1.74	TraesCS2B01G402100	TraesCS4A01G496600	1
10.1.20-10.1.74	TraesCS2B01G402100	TraesCS4D01G271300	1
10.1.20-10.1.74	TraesCS2B01G402100	TraesCS5A01G378700	1
10.1.20-10.1.74	TraesCS2B01G402100	TraesCS5A01G549600	1
10.1.20-10.1.74	TraesCS2B01G402100	TraesCS5B01G182400	1
10.1.20-10.1.74	TraesCS2B01G402100	TraesCS5B01G286300	1
10.1.20-10.1.74	TraesCS2B01G402100	TraesCS5B01G514100	1
10.1.20-10.1.74	TraesCS2B01G402100	TraesCS5D01G388700	1
10.1.20-10.1.74	TraesCS2B01G402100	TraesCS5D01G513100	1
10.1.20-10.1.74	TraesCS2B01G402100	TraesCS5D01G552100	1
10.1.20-10.1.74	TraesCS2B01G402100	TraesCS6A01G120500	1
10.1.20-10.1.74	TraesCS2B01G402100	TraesCS6A01G157400	1
10.1.20-10.1.74	TraesCS2B01G402100	TraesCS6B01G255100	1
10.1.20-10.1.74	TraesCS2B01G402100	TraesCS6B01G255900	1
10.1.20-10.1.74	TraesCS2B01G402100	TraesCS6B01G260500	1
10.1.20-10.1.74	TraesCS2B01G402100	TraesCS6B01G277800	1
10.1.20-10.1.74	TraesCS2B01G402100	TraesCS6B01G284600	1
10.1.20-10.1.74	TraesCS2B01G402100	TraesCS6B01G284900	1
10.1.20-10.1.74	TraesCS2B01G402100	TraesCS6B01G301300	1
10.1.20-10.1.74	TraesCS2B01G402100	TraesCS6B01G306300	1
10.1.20-10.1.74	TraesCS2B01G402100	TraesCS6B01G335400	1
10.1.20-10.1.74	TraesCS2B01G402100	TraesCS6B01G336300	1
10.1.20-10.1.74	TraesCS2B01G402100	TraesCS6B01G348300	1
10.1.20-10.1.74	TraesCS2B01G402100	TraesCS6B01G355900	1
10.1.20-10.1.74	TraesCS2B01G402100	TraesCS6B01G386400	0.888885918937768
10.1.20-10.1.74	TraesCS2B01G402100	TraesCS6B01G406200	1
10.1.20-10.1.74	TraesCS2B01G402100	TraesCS6B01G408100	1
10.1.20-10.1.74	TraesCS2B01G402100	TraesCS6B01G411600	1
10.1.20-10.1.74	TraesCS2B01G402100	TraesCS6B01G411700	1
10.1.20-10.1.74	TraesCS2B01G402100	TraesCS6B01G423000	1
10.1.20-10.1.74	TraesCS2B01G402100	TraesCS6B01G423100	1
10.1.20-10.1.74	TraesCS2B01G402100	TraesCS6B01G423900	1
10.1.20-10.1.74	TraesCS2B01G402100	TraesCS6B01G425700	1
10.1.20-10.1.74	TraesCS2B01G402100	TraesCS6B01G449900	1
10.1.20-10.1.74	TraesCS2B01G402100	TraesCS7A01G141000	1
10.1.20-10.1.74	TraesCS2B01G402100	TraesCS7A01G141100	1
10.1.20-10.1.74	TraesCS2B01G402100	TraesCS7A01G159200	1
10.1.20-10.1.74	TraesCS2B01G402100	TraesCS7B01G038100	0.888885918937768
10.1.20-10.1.74	TraesCS2B01G402100	TraesCS7B01G038300	0.888885918937768
10.1.20-10.1.74	TraesCS2B01G402100	TraesCS7D01G343400	1
10.1.20-10.1.74	TraesCS2B01G402100	TraesCS7D01G498100	1
10.1.20-10.1.74	TraesCS2B01G402100	TraesCS7D01G498300	1
10.1.20-10.1.74	TraesCS2B01G402100	TraesCS7D01G498500	1
10.1.20-10.1.74	TraesCS2B01G424300	TraesCS2D01G403600	1
10.1.20-10.1.74	TraesCS2B01G424300	TraesCS6B01G466600	1
10.1.20-10.1.74	TraesCS2B01G436500	TraesCS2D01G413100	1
10.1.20-10.1.74	TraesCS2B01G436500	TraesCS4B01G052900	1
10.1.20-10.1.74	TraesCS2B01G436500	TraesCS4D01G053100	1
10.1.20-10.1.74	TraesCS2B01G436500	TraesCS5B01G477300	1
10.1.20-10.1.74	TraesCS2B01G436500	TraesCS5D01G466700	1
10.1.20-10.1.74	TraesCS2B01G436500	TraesCS6A01G117200	1
10.1.20-10.1.74	TraesCS2B01G436500	TraesCS6B01G288000	1
10.1.20-10.1.74	TraesCS2B01G436500	TraesCS6D01G040400	1
10.1.20-10.1.74	TraesCS2B01G436500	TraesCS6D01G040500	1
10.1.20-10.1.74	TraesCS2B01G436500	TraesCS6D01G040600	1
10.1.20-10.1.74	TraesCS2B01G436500	TraesCS7B01G016700	1
10.1.20-10.1.74	TraesCS2B01G436500	TraesCS7B01G017000	1
10.1.20-10.1.74	TraesCS2B01G436500	TraesCS7B01G050300	1
10.1.20-10.1.74	TraesCS2B01G436500	TraesCS7D01G117100	1
10.1.20-10.1.74	TraesCS2B01G489800	TraesCS2B01G612400	1
10.1.20-10.1.74	TraesCS2B01G489800	TraesCS2B01G613500	1
10.1.20-10.1.74	TraesCS2B01G489800	TraesCS2B01G614500	1
10.1.20-10.1.74	TraesCS2B01G489800	TraesCS2B01G615100	1
10.1.20-10.1.74	TraesCS2B01G489800	TraesCS2B01G615800	1
10.1.20-10.1.74	TraesCS2B01G489800	TraesCS2D01G265100	1
10.1.20-10.1.74	TraesCS2B01G489800	TraesCS2D01G467000	1
10.1.20-10.1.74	TraesCS2B01G489800	TraesCS2D01G582900	1
10.1.20-10.1.74	TraesCS2B01G489800	TraesCS2D01G583000	1
10.1.20-10.1.74	TraesCS2B01G489800	TraesCS2D01G583100	1
10.1.20-10.1.74	TraesCS2B01G489800	TraesCS2D01G583700	1
10.1.20-10.1.74	TraesCS2B01G489800	TraesCS2D01G583900	1
10.1.20-10.1.74	TraesCS2B01G489800	TraesCS3A01G297100	1
10.1.20-10.1.74	TraesCS2B01G489800	TraesCS3B01G034300	1
10.1.20-10.1.74	TraesCS2B01G489800	TraesCS3B01G162900	1
10.1.20-10.1.74	TraesCS2B01G489800	TraesCS3D01G031800	1
10.1.20-10.1.74	TraesCS2B01G489800	TraesCS3D01G145400	1
10.1.20-10.1.74	TraesCS2B01G489800	TraesCS5B01G358400	1
10.1.20-10.1.74	TraesCS2B01G489800	TraesCS6A01G047500	1
10.1.20-10.1.74	TraesCS2B01G489800	TraesCS6B01G063400	1
10.1.20-10.1.74	TraesCS2B01G489800	TraesCS6B01G063500	1
10.1.20-10.1.74	TraesCS2B01G489800	TraesCS6B01G063800	1
10.1.20-10.1.74	TraesCS2B01G489800	TraesCS6B01G278100	0.888885918937768
10.1.20-10.1.74	TraesCS2B01G489800	TraesCS6B01G333800	1
10.1.20-10.1.74	TraesCS2B01G489800	TraesCS6B01G354600	1
10.1.20-10.1.74	TraesCS2B01G489800	TraesCS7A01G222200	1
10.1.20-10.1.74	TraesCS2B01G489800	TraesCS7A01G477100	1
10.1.20-10.1.74	TraesCS2B01G489800	TraesCS7B01G274900	1
10.1.20-10.1.74	TraesCS2B01G491400	TraesCS2D01G392800	1
10.1.20-10.1.74	TraesCS2B01G491400	TraesCS2D01G467300	1
10.1.20-10.1.74	TraesCS2B01G491400	TraesCS2D01G467700	1
10.1.20-10.1.74	TraesCS2B01G491400	TraesCS2D01G477100	1
10.1.20-10.1.74	TraesCS2B01G491400	TraesCS2D01G487400	1
10.1.20-10.1.74	TraesCS2B01G491400	TraesCS2D01G487700	1
10.1.20-10.1.74	TraesCS2B01G491400	TraesCS2D01G521300	1
10.1.20-10.1.74	TraesCS2B01G491400	TraesCS2D01G528500	1
10.1.20-10.1.74	TraesCS2B01G491400	TraesCS2D01G579000	1
10.1.20-10.1.74	TraesCS2B01G491400	TraesCS3A01G047500	1
10.1.20-10.1.74	TraesCS2B01G491400	TraesCS3B01G101500	1
10.1.20-10.1.74	TraesCS2B01G491400	TraesCS3B01G393000	1
10.1.20-10.1.74	TraesCS2B01G491400	TraesCS3B01G452100	1
10.1.20-10.1.74	TraesCS2B01G491400	TraesCS4A01G326700	1
10.1.20-10.1.74	TraesCS2B01G491400	TraesCS4A01G472500	1
10.1.20-10.1.74	TraesCS2B01G491400	TraesCS4A01G486100	1
10.1.20-10.1.74	TraesCS2B01G491400	TraesCS4A01G496600	1
10.1.20-10.1.74	TraesCS2B01G491400	TraesCS4D01G271300	1
10.1.20-10.1.74	TraesCS2B01G491400	TraesCS5A01G378700	1
10.1.20-10.1.74	TraesCS2B01G491400	TraesCS5A01G549600	1
10.1.20-10.1.74	TraesCS2B01G491400	TraesCS5B01G182400	1
10.1.20-10.1.74	TraesCS2B01G491400	TraesCS5B01G286300	1
10.1.20-10.1.74	TraesCS2B01G491400	TraesCS5B01G514100	1
10.1.20-10.1.74	TraesCS2B01G491400	TraesCS5D01G388700	1
10.1.20-10.1.74	TraesCS2B01G491400	TraesCS5D01G513100	1
10.1.20-10.1.74	TraesCS2B01G491400	TraesCS5D01G552100	1
10.1.20-10.1.74	TraesCS2B01G491400	TraesCS6A01G120500	1
10.1.20-10.1.74	TraesCS2B01G491400	TraesCS6A01G157400	1
10.1.20-10.1.74	TraesCS2B01G491400	TraesCS6B01G255100	1
10.1.20-10.1.74	TraesCS2B01G491400	TraesCS6B01G255900	1
10.1.20-10.1.74	TraesCS2B01G491400	TraesCS6B01G260500	1
10.1.20-10.1.74	TraesCS2B01G491400	TraesCS6B01G277800	1
10.1.20-10.1.74	TraesCS2B01G491400	TraesCS6B01G284600	1
10.1.20-10.1.74	TraesCS2B01G491400	TraesCS6B01G284900	1
10.1.20-10.1.74	TraesCS2B01G491400	TraesCS6B01G301300	1
10.1.20-10.1.74	TraesCS2B01G491400	TraesCS6B01G306300	1
10.1.20-10.1.74	TraesCS2B01G491400	TraesCS6B01G335400	1
10.1.20-10.1.74	TraesCS2B01G491400	TraesCS6B01G336300	1
10.1.20-10.1.74	TraesCS2B01G491400	TraesCS6B01G348300	1
10.1.20-10.1.74	TraesCS2B01G491400	TraesCS6B01G355900	1
10.1.20-10.1.74	TraesCS2B01G491400	TraesCS6B01G386400	0.888885918937768
10.1.20-10.1.74	TraesCS2B01G491400	TraesCS6B01G406200	1
10.1.20-10.1.74	TraesCS2B01G491400	TraesCS6B01G408100	1
10.1.20-10.1.74	TraesCS2B01G491400	TraesCS6B01G411600	1
10.1.20-10.1.74	TraesCS2B01G491400	TraesCS6B01G411700	1
10.1.20-10.1.74	TraesCS2B01G491400	TraesCS6B01G423000	1
10.1.20-10.1.74	TraesCS2B01G491400	TraesCS6B01G423100	1
10.1.20-10.1.74	TraesCS2B01G491400	TraesCS6B01G423900	1
10.1.20-10.1.74	TraesCS2B01G491400	TraesCS6B01G425700	1
10.1.20-10.1.74	TraesCS2B01G491400	TraesCS6B01G449900	1
10.1.20-10.1.74	TraesCS2B01G491400	TraesCS7A01G141000	1
10.1.20-10.1.74	TraesCS2B01G491400	TraesCS7A01G141100	1
10.1.20-10.1.74	TraesCS2B01G491400	TraesCS7A01G159200	1
10.1.20-10.1.74	TraesCS2B01G491400	TraesCS7B01G038100	0.888885918937768
10.1.20-10.1.74	TraesCS2B01G491400	TraesCS7B01G038300	0.888885918937768
10.1.20-10.1.74	TraesCS2B01G491400	TraesCS7D01G343400	1
10.1.20-10.1.74	TraesCS2B01G491400	TraesCS7D01G498100	1
10.1.20-10.1.74	TraesCS2B01G491400	TraesCS7D01G498300	1
10.1.20-10.1.74	TraesCS2B01G491400	TraesCS7D01G498500	1
10.1.20-10.1.74	TraesCS2B01G612400	TraesCS2B01G613500	1
10.1.20-10.1.74	TraesCS2B01G612400	TraesCS2B01G614500	1
10.1.20-10.1.74	TraesCS2B01G612400	TraesCS2B01G615100	1
10.1.20-10.1.74	TraesCS2B01G612400	TraesCS2B01G615800	1
10.1.20-10.1.74	TraesCS2B01G612400	TraesCS2D01G265100	1
10.1.20-10.1.74	TraesCS2B01G612400	TraesCS2D01G467000	1
10.1.20-10.1.74	TraesCS2B01G612400	TraesCS2D01G582900	1
10.1.20-10.1.74	TraesCS2B01G612400	TraesCS2D01G583000	1
10.1.20-10.1.74	TraesCS2B01G612400	TraesCS2D01G583100	1
10.1.20-10.1.74	TraesCS2B01G612400	TraesCS2D01G583700	1
10.1.20-10.1.74	TraesCS2B01G612400	TraesCS2D01G583900	1
10.1.20-10.1.74	TraesCS2B01G612400	TraesCS3A01G297100	1
10.1.20-10.1.74	TraesCS2B01G612400	TraesCS3B01G034300	1
10.1.20-10.1.74	TraesCS2B01G612400	TraesCS3B01G162900	1
10.1.20-10.1.74	TraesCS2B01G612400	TraesCS3D01G031800	1
10.1.20-10.1.74	TraesCS2B01G612400	TraesCS3D01G145400	1
10.1.20-10.1.74	TraesCS2B01G612400	TraesCS5B01G358400	1
10.1.20-10.1.74	TraesCS2B01G612400	TraesCS6A01G047500	1
10.1.20-10.1.74	TraesCS2B01G612400	TraesCS6B01G063400	1
10.1.20-10.1.74	TraesCS2B01G612400	TraesCS6B01G063500	1
10.1.20-10.1.74	TraesCS2B01G612400	TraesCS6B01G063800	1
10.1.20-10.1.74	TraesCS2B01G612400	TraesCS6B01G278100	0.888885918937768
10.1.20-10.1.74	TraesCS2B01G612400	TraesCS6B01G333800	1
10.1.20-10.1.74	TraesCS2B01G612400	TraesCS6B01G354600	1
10.1.20-10.1.74	TraesCS2B01G612400	TraesCS7A01G222200	1
10.1.20-10.1.74	TraesCS2B01G612400	TraesCS7A01G477100	1
10.1.20-10.1.74	TraesCS2B01G612400	TraesCS7B01G274900	1
10.1.20-10.1.74	TraesCS2B01G613500	TraesCS2B01G614500	1
10.1.20-10.1.74	TraesCS2B01G613500	TraesCS2B01G615100	1
10.1.20-10.1.74	TraesCS2B01G613500	TraesCS2B01G615800	1
10.1.20-10.1.74	TraesCS2B01G613500	TraesCS2D01G265100	1
10.1.20-10.1.74	TraesCS2B01G613500	TraesCS2D01G467000	1
10.1.20-10.1.74	TraesCS2B01G613500	TraesCS2D01G582900	1
10.1.20-10.1.74	TraesCS2B01G613500	TraesCS2D01G583000	1
10.1.20-10.1.74	TraesCS2B01G613500	TraesCS2D01G583100	1
10.1.20-10.1.74	TraesCS2B01G613500	TraesCS2D01G583700	1
10.1.20-10.1.74	TraesCS2B01G613500	TraesCS2D01G583900	1
10.1.20-10.1.74	TraesCS2B01G613500	TraesCS3A01G297100	1
10.1.20-10.1.74	TraesCS2B01G613500	TraesCS3B01G034300	1
10.1.20-10.1.74	TraesCS2B01G613500	TraesCS3B01G162900	1
10.1.20-10.1.74	TraesCS2B01G613500	TraesCS3D01G031800	1
10.1.20-10.1.74	TraesCS2B01G613500	TraesCS3D01G145400	1
10.1.20-10.1.74	TraesCS2B01G613500	TraesCS5B01G358400	1
10.1.20-10.1.74	TraesCS2B01G613500	TraesCS6A01G047500	1
10.1.20-10.1.74	TraesCS2B01G613500	TraesCS6B01G063400	1
10.1.20-10.1.74	TraesCS2B01G613500	TraesCS6B01G063500	1
10.1.20-10.1.74	TraesCS2B01G613500	TraesCS6B01G063800	1
10.1.20-10.1.74	TraesCS2B01G613500	TraesCS6B01G278100	0.888885918937768
10.1.20-10.1.74	TraesCS2B01G613500	TraesCS6B01G333800	1
10.1.20-10.1.74	TraesCS2B01G613500	TraesCS6B01G354600	1
10.1.20-10.1.74	TraesCS2B01G613500	TraesCS7A01G222200	1
10.1.20-10.1.74	TraesCS2B01G613500	TraesCS7A01G477100	1
10.1.20-10.1.74	TraesCS2B01G613500	TraesCS7B01G274900	1
10.1.20-10.1.74	TraesCS2B01G614500	TraesCS2B01G615100	1
10.1.20-10.1.74	TraesCS2B01G614500	TraesCS2B01G615800	1
10.1.20-10.1.74	TraesCS2B01G614500	TraesCS2D01G265100	1
10.1.20-10.1.74	TraesCS2B01G614500	TraesCS2D01G467000	1
10.1.20-10.1.74	TraesCS2B01G614500	TraesCS2D01G582900	1
10.1.20-10.1.74	TraesCS2B01G614500	TraesCS2D01G583000	1
10.1.20-10.1.74	TraesCS2B01G614500	TraesCS2D01G583100	1
10.1.20-10.1.74	TraesCS2B01G614500	TraesCS2D01G583700	1
10.1.20-10.1.74	TraesCS2B01G614500	TraesCS2D01G583900	1
10.1.20-10.1.74	TraesCS2B01G614500	TraesCS3A01G297100	1
10.1.20-10.1.74	TraesCS2B01G614500	TraesCS3B01G034300	1
10.1.20-10.1.74	TraesCS2B01G614500	TraesCS3B01G162900	1
10.1.20-10.1.74	TraesCS2B01G614500	TraesCS3D01G031800	1
10.1.20-10.1.74	TraesCS2B01G614500	TraesCS3D01G145400	1
10.1.20-10.1.74	TraesCS2B01G614500	TraesCS5B01G358400	1
10.1.20-10.1.74	TraesCS2B01G614500	TraesCS6A01G047500	1
10.1.20-10.1.74	TraesCS2B01G614500	TraesCS6B01G063400	1
10.1.20-10.1.74	TraesCS2B01G614500	TraesCS6B01G063500	1
10.1.20-10.1.74	TraesCS2B01G614500	TraesCS6B01G063800	1
10.1.20-10.1.74	TraesCS2B01G614500	TraesCS6B01G278100	0.888885918937768
10.1.20-10.1.74	TraesCS2B01G614500	TraesCS6B01G333800	1
10.1.20-10.1.74	TraesCS2B01G614500	TraesCS6B01G354600	1
10.1.20-10.1.74	TraesCS2B01G614500	TraesCS7A01G222200	1
10.1.20-10.1.74	TraesCS2B01G614500	TraesCS7A01G477100	1
10.1.20-10.1.74	TraesCS2B01G614500	TraesCS7B01G274900	1
10.1.20-10.1.74	TraesCS2B01G615100	TraesCS2B01G615800	1
10.1.20-10.1.74	TraesCS2B01G615100	TraesCS2D01G265100	1
10.1.20-10.1.74	TraesCS2B01G615100	TraesCS2D01G467000	1
10.1.20-10.1.74	TraesCS2B01G615100	TraesCS2D01G582900	1
10.1.20-10.1.74	TraesCS2B01G615100	TraesCS2D01G583000	1
10.1.20-10.1.74	TraesCS2B01G615100	TraesCS2D01G583100	1
10.1.20-10.1.74	TraesCS2B01G615100	TraesCS2D01G583700	1
10.1.20-10.1.74	TraesCS2B01G615100	TraesCS2D01G583900	1
10.1.20-10.1.74	TraesCS2B01G615100	TraesCS3A01G297100	1
10.1.20-10.1.74	TraesCS2B01G615100	TraesCS3B01G034300	1
10.1.20-10.1.74	TraesCS2B01G615100	TraesCS3B01G162900	1
10.1.20-10.1.74	TraesCS2B01G615100	TraesCS3D01G031800	1
10.1.20-10.1.74	TraesCS2B01G615100	TraesCS3D01G145400	1
10.1.20-10.1.74	TraesCS2B01G615100	TraesCS5B01G358400	1
10.1.20-10.1.74	TraesCS2B01G615100	TraesCS6A01G047500	1
10.1.20-10.1.74	TraesCS2B01G615100	TraesCS6B01G063400	1
10.1.20-10.1.74	TraesCS2B01G615100	TraesCS6B01G063500	1
10.1.20-10.1.74	TraesCS2B01G615100	TraesCS6B01G063800	1
10.1.20-10.1.74	TraesCS2B01G615100	TraesCS6B01G278100	0.888885918937768
10.1.20-10.1.74	TraesCS2B01G615100	TraesCS6B01G333800	1
10.1.20-10.1.74	TraesCS2B01G615100	TraesCS6B01G354600	1
10.1.20-10.1.74	TraesCS2B01G615100	TraesCS7A01G222200	1
10.1.20-10.1.74	TraesCS2B01G615100	TraesCS7A01G477100	1
10.1.20-10.1.74	TraesCS2B01G615100	TraesCS7B01G274900	1
10.1.20-10.1.74	TraesCS2B01G615800	TraesCS2D01G265100	1
10.1.20-10.1.74	TraesCS2B01G615800	TraesCS2D01G467000	1
10.1.20-10.1.74	TraesCS2B01G615800	TraesCS2D01G582900	1
10.1.20-10.1.74	TraesCS2B01G615800	TraesCS2D01G583000	1
10.1.20-10.1.74	TraesCS2B01G615800	TraesCS2D01G583100	1
10.1.20-10.1.74	TraesCS2B01G615800	TraesCS2D01G583700	1
10.1.20-10.1.74	TraesCS2B01G615800	TraesCS2D01G583900	1
10.1.20-10.1.74	TraesCS2B01G615800	TraesCS3A01G297100	1
10.1.20-10.1.74	TraesCS2B01G615800	TraesCS3B01G034300	1
10.1.20-10.1.74	TraesCS2B01G615800	TraesCS3B01G162900	1
10.1.20-10.1.74	TraesCS2B01G615800	TraesCS3D01G031800	1
10.1.20-10.1.74	TraesCS2B01G615800	TraesCS3D01G145400	1
10.1.20-10.1.74	TraesCS2B01G615800	TraesCS5B01G358400	1
10.1.20-10.1.74	TraesCS2B01G615800	TraesCS6A01G047500	1
10.1.20-10.1.74	TraesCS2B01G615800	TraesCS6B01G063400	1
10.1.20-10.1.74	TraesCS2B01G615800	TraesCS6B01G063500	1
10.1.20-10.1.74	TraesCS2B01G615800	TraesCS6B01G063800	1
10.1.20-10.1.74	TraesCS2B01G615800	TraesCS6B01G278100	0.888885918937768
10.1.20-10.1.74	TraesCS2B01G615800	TraesCS6B01G333800	1
10.1.20-10.1.74	TraesCS2B01G615800	TraesCS6B01G354600	1
10.1.20-10.1.74	TraesCS2B01G615800	TraesCS7A01G222200	1
10.1.20-10.1.74	TraesCS2B01G615800	TraesCS7A01G477100	1
10.1.20-10.1.74	TraesCS2B01G615800	TraesCS7B01G274900	1
10.1.20-10.1.74	TraesCS2D01G136500	TraesCS2D01G477800	1
10.1.20-10.1.74	TraesCS2D01G136500	TraesCS2D01G489200	1
10.1.20-10.1.74	TraesCS2D01G136500	TraesCS3A01G239200	1
10.1.20-10.1.74	TraesCS2D01G136500	TraesCS3A01G376200	1
10.1.20-10.1.74	TraesCS2D01G136500	TraesCS3A01G480400	1
10.1.20-10.1.74	TraesCS2D01G136500	TraesCS3A01G481500	1
10.1.20-10.1.74	TraesCS2D01G136500	TraesCS3A01G481600	1
10.1.20-10.1.74	TraesCS2D01G136500	TraesCS3A01G486000	1
10.1.20-10.1.74	TraesCS2D01G136500	TraesCS3B01G525000	1
10.1.20-10.1.74	TraesCS2D01G136500	TraesCS3B01G526000	1
10.1.20-10.1.74	TraesCS2D01G136500	TraesCS3B01G529700	1
10.1.20-10.1.74	TraesCS2D01G136500	TraesCS3D01G475100	1
10.1.20-10.1.74	TraesCS2D01G136500	TraesCS3D01G475200	1
10.1.20-10.1.74	TraesCS2D01G136500	TraesCS5B01G265500	1
10.1.20-10.1.74	TraesCS2D01G136500	TraesCS5D01G303100	1
10.1.20-10.1.74	TraesCS2D01G136500	TraesCS6A01G023100	0.799994226404521
10.1.20-10.1.74	TraesCS2D01G136500	TraesCS6A01G023200	0.799994226404521
10.1.20-10.1.74	TraesCS2D01G136500	TraesCS6B01G031600	0.799994226404521
10.1.20-10.1.74	TraesCS2D01G136500	TraesCS6B01G247000	1
10.1.20-10.1.74	TraesCS2D01G136500	TraesCS6B01G280400	1
10.1.20-10.1.74	TraesCS2D01G136500	TraesCS6B01G293500	1
10.1.20-10.1.74	TraesCS2D01G136500	TraesCS6B01G325400	1
10.1.20-10.1.74	TraesCS2D01G136500	TraesCS6B01G331300	1
10.1.20-10.1.74	TraesCS2D01G136500	TraesCS6B01G342600	1
10.1.20-10.1.74	TraesCS2D01G136500	TraesCS6B01G355600	1
10.1.20-10.1.74	TraesCS2D01G136500	TraesCS6B01G454200	1
10.1.20-10.1.74	TraesCS2D01G136500	TraesCS7A01G009700	1
10.1.20-10.1.74	TraesCS2D01G136500	TraesCS7A01G010200	0.799994226404521
10.1.20-10.1.74	TraesCS2D01G136500	TraesCS7A01G371600	1
10.1.20-10.1.74	TraesCS2D01G136500	TraesCS7D01G314400	1
10.1.20-10.1.74	TraesCS2D01G136500	TraesCS7D01G351300	1
10.1.20-10.1.74	TraesCS2D01G265100	TraesCS2D01G467000	1
10.1.20-10.1.74	TraesCS2D01G265100	TraesCS2D01G582900	1
10.1.20-10.1.74	TraesCS2D01G265100	TraesCS2D01G583000	1
10.1.20-10.1.74	TraesCS2D01G265100	TraesCS2D01G583100	1
10.1.20-10.1.74	TraesCS2D01G265100	TraesCS2D01G583700	1
10.1.20-10.1.74	TraesCS2D01G265100	TraesCS2D01G583900	1
10.1.20-10.1.74	TraesCS2D01G265100	TraesCS3A01G297100	1
10.1.20-10.1.74	TraesCS2D01G265100	TraesCS3B01G034300	1
10.1.20-10.1.74	TraesCS2D01G265100	TraesCS3B01G162900	1
10.1.20-10.1.74	TraesCS2D01G265100	TraesCS3D01G031800	1
10.1.20-10.1.74	TraesCS2D01G265100	TraesCS3D01G145400	1
10.1.20-10.1.74	TraesCS2D01G265100	TraesCS5B01G358400	1
10.1.20-10.1.74	TraesCS2D01G265100	TraesCS6A01G047500	1
10.1.20-10.1.74	TraesCS2D01G265100	TraesCS6B01G063400	1
10.1.20-10.1.74	TraesCS2D01G265100	TraesCS6B01G063500	1
10.1.20-10.1.74	TraesCS2D01G265100	TraesCS6B01G063800	1
10.1.20-10.1.74	TraesCS2D01G265100	TraesCS6B01G278100	0.888885918937768
10.1.20-10.1.74	TraesCS2D01G265100	TraesCS6B01G333800	1
10.1.20-10.1.74	TraesCS2D01G265100	TraesCS6B01G354600	1
10.1.20-10.1.74	TraesCS2D01G265100	TraesCS7A01G222200	1
10.1.20-10.1.74	TraesCS2D01G265100	TraesCS7A01G477100	1
10.1.20-10.1.74	TraesCS2D01G265100	TraesCS7B01G274900	1
10.1.20-10.1.74	TraesCS2D01G348800	TraesCS3A01G260100	1
10.1.20-10.1.74	TraesCS2D01G348800	TraesCS3D01G260500	1
10.1.20-10.1.74	TraesCS2D01G348800	TraesCS6B01G246800	1
10.1.20-10.1.74	TraesCS2D01G392800	TraesCS2D01G467300	1
10.1.20-10.1.74	TraesCS2D01G392800	TraesCS2D01G467700	1
10.1.20-10.1.74	TraesCS2D01G392800	TraesCS2D01G477100	1
10.1.20-10.1.74	TraesCS2D01G392800	TraesCS2D01G487400	1
10.1.20-10.1.74	TraesCS2D01G392800	TraesCS2D01G487700	1
10.1.20-10.1.74	TraesCS2D01G392800	TraesCS2D01G521300	1
10.1.20-10.1.74	TraesCS2D01G392800	TraesCS2D01G528500	1
10.1.20-10.1.74	TraesCS2D01G392800	TraesCS2D01G579000	1
10.1.20-10.1.74	TraesCS2D01G392800	TraesCS3A01G047500	1
10.1.20-10.1.74	TraesCS2D01G392800	TraesCS3B01G101500	1
10.1.20-10.1.74	TraesCS2D01G392800	TraesCS3B01G393000	1
10.1.20-10.1.74	TraesCS2D01G392800	TraesCS3B01G452100	1
10.1.20-10.1.74	TraesCS2D01G392800	TraesCS4A01G326700	1
10.1.20-10.1.74	TraesCS2D01G392800	TraesCS4A01G472500	1
10.1.20-10.1.74	TraesCS2D01G392800	TraesCS4A01G486100	1
10.1.20-10.1.74	TraesCS2D01G392800	TraesCS4A01G496600	1
10.1.20-10.1.74	TraesCS2D01G392800	TraesCS4D01G271300	1
10.1.20-10.1.74	TraesCS2D01G392800	TraesCS5A01G378700	1
10.1.20-10.1.74	TraesCS2D01G392800	TraesCS5A01G549600	1
10.1.20-10.1.74	TraesCS2D01G392800	TraesCS5B01G182400	1
10.1.20-10.1.74	TraesCS2D01G392800	TraesCS5B01G286300	1
10.1.20-10.1.74	TraesCS2D01G392800	TraesCS5B01G514100	1
10.1.20-10.1.74	TraesCS2D01G392800	TraesCS5D01G388700	1
10.1.20-10.1.74	TraesCS2D01G392800	TraesCS5D01G513100	1
10.1.20-10.1.74	TraesCS2D01G392800	TraesCS5D01G552100	1
10.1.20-10.1.74	TraesCS2D01G392800	TraesCS6A01G120500	1
10.1.20-10.1.74	TraesCS2D01G392800	TraesCS6A01G157400	1
10.1.20-10.1.74	TraesCS2D01G392800	TraesCS6B01G255100	1
10.1.20-10.1.74	TraesCS2D01G392800	TraesCS6B01G255900	1
10.1.20-10.1.74	TraesCS2D01G392800	TraesCS6B01G260500	1
10.1.20-10.1.74	TraesCS2D01G392800	TraesCS6B01G277800	1
10.1.20-10.1.74	TraesCS2D01G392800	TraesCS6B01G284600	1
10.1.20-10.1.74	TraesCS2D01G392800	TraesCS6B01G284900	1
10.1.20-10.1.74	TraesCS2D01G392800	TraesCS6B01G301300	1
10.1.20-10.1.74	TraesCS2D01G392800	TraesCS6B01G306300	1
10.1.20-10.1.74	TraesCS2D01G392800	TraesCS6B01G335400	1
10.1.20-10.1.74	TraesCS2D01G392800	TraesCS6B01G336300	1
10.1.20-10.1.74	TraesCS2D01G392800	TraesCS6B01G348300	1
10.1.20-10.1.74	TraesCS2D01G392800	TraesCS6B01G355900	1
10.1.20-10.1.74	TraesCS2D01G392800	TraesCS6B01G386400	0.888885918937768
10.1.20-10.1.74	TraesCS2D01G392800	TraesCS6B01G406200	1
10.1.20-10.1.74	TraesCS2D01G392800	TraesCS6B01G408100	1
10.1.20-10.1.74	TraesCS2D01G392800	TraesCS6B01G411600	1
10.1.20-10.1.74	TraesCS2D01G392800	TraesCS6B01G411700	1
10.1.20-10.1.74	TraesCS2D01G392800	TraesCS6B01G423000	1
10.1.20-10.1.74	TraesCS2D01G392800	TraesCS6B01G423100	1
10.1.20-10.1.74	TraesCS2D01G392800	TraesCS6B01G423900	1
10.1.20-10.1.74	TraesCS2D01G392800	TraesCS6B01G425700	1
10.1.20-10.1.74	TraesCS2D01G392800	TraesCS6B01G449900	1
10.1.20-10.1.74	TraesCS2D01G392800	TraesCS7A01G141000	1
10.1.20-10.1.74	TraesCS2D01G392800	TraesCS7A01G141100	1
10.1.20-10.1.74	TraesCS2D01G392800	TraesCS7A01G159200	1
10.1.20-10.1.74	TraesCS2D01G392800	TraesCS7B01G038100	0.888885918937768
10.1.20-10.1.74	TraesCS2D01G392800	TraesCS7B01G038300	0.888885918937768
10.1.20-10.1.74	TraesCS2D01G392800	TraesCS7D01G343400	1
10.1.20-10.1.74	TraesCS2D01G392800	TraesCS7D01G498100	1
10.1.20-10.1.74	TraesCS2D01G392800	TraesCS7D01G498300	1
10.1.20-10.1.74	TraesCS2D01G392800	TraesCS7D01G498500	1
10.1.20-10.1.74	TraesCS2D01G403600	TraesCS6B01G466600	1
10.1.20-10.1.74	TraesCS2D01G413100	TraesCS4B01G052900	1
10.1.20-10.1.74	TraesCS2D01G413100	TraesCS4D01G053100	1
10.1.20-10.1.74	TraesCS2D01G413100	TraesCS5B01G477300	1
10.1.20-10.1.74	TraesCS2D01G413100	TraesCS5D01G466700	1
10.1.20-10.1.74	TraesCS2D01G413100	TraesCS6A01G117200	1
10.1.20-10.1.74	TraesCS2D01G413100	TraesCS6B01G288000	1
10.1.20-10.1.74	TraesCS2D01G413100	TraesCS6D01G040400	1
10.1.20-10.1.74	TraesCS2D01G413100	TraesCS6D01G040500	1
10.1.20-10.1.74	TraesCS2D01G413100	TraesCS6D01G040600	1
10.1.20-10.1.74	TraesCS2D01G413100	TraesCS7B01G016700	1
10.1.20-10.1.74	TraesCS2D01G413100	TraesCS7B01G017000	1
10.1.20-10.1.74	TraesCS2D01G413100	TraesCS7B01G050300	1
10.1.20-10.1.74	TraesCS2D01G413100	TraesCS7D01G117100	1
10.1.20-10.1.74	TraesCS2D01G467000	TraesCS2D01G582900	1
10.1.20-10.1.74	TraesCS2D01G467000	TraesCS2D01G583000	1
10.1.20-10.1.74	TraesCS2D01G467000	TraesCS2D01G583100	1
10.1.20-10.1.74	TraesCS2D01G467000	TraesCS2D01G583700	1
10.1.20-10.1.74	TraesCS2D01G467000	TraesCS2D01G583900	1
10.1.20-10.1.74	TraesCS2D01G467000	TraesCS3A01G297100	1
10.1.20-10.1.74	TraesCS2D01G467000	TraesCS3B01G034300	1
10.1.20-10.1.74	TraesCS2D01G467000	TraesCS3B01G162900	1
10.1.20-10.1.74	TraesCS2D01G467000	TraesCS3D01G031800	1
10.1.20-10.1.74	TraesCS2D01G467000	TraesCS3D01G145400	1
10.1.20-10.1.74	TraesCS2D01G467000	TraesCS5B01G358400	1
10.1.20-10.1.74	TraesCS2D01G467000	TraesCS6A01G047500	1
10.1.20-10.1.74	TraesCS2D01G467000	TraesCS6B01G063400	1
10.1.20-10.1.74	TraesCS2D01G467000	TraesCS6B01G063500	1
10.1.20-10.1.74	TraesCS2D01G467000	TraesCS6B01G063800	1
10.1.20-10.1.74	TraesCS2D01G467000	TraesCS6B01G278100	0.888885918937768
10.1.20-10.1.74	TraesCS2D01G467000	TraesCS6B01G333800	1
10.1.20-10.1.74	TraesCS2D01G467000	TraesCS6B01G354600	1
10.1.20-10.1.74	TraesCS2D01G467000	TraesCS7A01G222200	1
10.1.20-10.1.74	TraesCS2D01G467000	TraesCS7A01G477100	1
10.1.20-10.1.74	TraesCS2D01G467000	TraesCS7B01G274900	1
10.1.20-10.1.74	TraesCS2D01G467300	TraesCS2D01G467700	1
10.1.20-10.1.74	TraesCS2D01G467300	TraesCS2D01G477100	1
10.1.20-10.1.74	TraesCS2D01G467300	TraesCS2D01G487400	1
10.1.20-10.1.74	TraesCS2D01G467300	TraesCS2D01G487700	1
10.1.20-10.1.74	TraesCS2D01G467300	TraesCS2D01G521300	1
10.1.20-10.1.74	TraesCS2D01G467300	TraesCS2D01G528500	1
10.1.20-10.1.74	TraesCS2D01G467300	TraesCS2D01G579000	1
10.1.20-10.1.74	TraesCS2D01G467300	TraesCS3A01G047500	1
10.1.20-10.1.74	TraesCS2D01G467300	TraesCS3B01G101500	1
10.1.20-10.1.74	TraesCS2D01G467300	TraesCS3B01G393000	1
10.1.20-10.1.74	TraesCS2D01G467300	TraesCS3B01G452100	1
10.1.20-10.1.74	TraesCS2D01G467300	TraesCS4A01G326700	1
10.1.20-10.1.74	TraesCS2D01G467300	TraesCS4A01G472500	1
10.1.20-10.1.74	TraesCS2D01G467300	TraesCS4A01G486100	1
10.1.20-10.1.74	TraesCS2D01G467300	TraesCS4A01G496600	1
10.1.20-10.1.74	TraesCS2D01G467300	TraesCS4D01G271300	1
10.1.20-10.1.74	TraesCS2D01G467300	TraesCS5A01G378700	1
10.1.20-10.1.74	TraesCS2D01G467300	TraesCS5A01G549600	1
10.1.20-10.1.74	TraesCS2D01G467300	TraesCS5B01G182400	1
10.1.20-10.1.74	TraesCS2D01G467300	TraesCS5B01G286300	1
10.1.20-10.1.74	TraesCS2D01G467300	TraesCS5B01G514100	1
10.1.20-10.1.74	TraesCS2D01G467300	TraesCS5D01G388700	1
10.1.20-10.1.74	TraesCS2D01G467300	TraesCS5D01G513100	1
10.1.20-10.1.74	TraesCS2D01G467300	TraesCS5D01G552100	1
10.1.20-10.1.74	TraesCS2D01G467300	TraesCS6A01G120500	1
10.1.20-10.1.74	TraesCS2D01G467300	TraesCS6A01G157400	1
10.1.20-10.1.74	TraesCS2D01G467300	TraesCS6B01G255100	1
10.1.20-10.1.74	TraesCS2D01G467300	TraesCS6B01G255900	1
10.1.20-10.1.74	TraesCS2D01G467300	TraesCS6B01G260500	1
10.1.20-10.1.74	TraesCS2D01G467300	TraesCS6B01G277800	1
10.1.20-10.1.74	TraesCS2D01G467300	TraesCS6B01G284600	1
10.1.20-10.1.74	TraesCS2D01G467300	TraesCS6B01G284900	1
10.1.20-10.1.74	TraesCS2D01G467300	TraesCS6B01G301300	1
10.1.20-10.1.74	TraesCS2D01G467300	TraesCS6B01G306300	1
10.1.20-10.1.74	TraesCS2D01G467300	TraesCS6B01G335400	1
10.1.20-10.1.74	TraesCS2D01G467300	TraesCS6B01G336300	1
10.1.20-10.1.74	TraesCS2D01G467300	TraesCS6B01G348300	1
10.1.20-10.1.74	TraesCS2D01G467300	TraesCS6B01G355900	1
10.1.20-10.1.74	TraesCS2D01G467300	TraesCS6B01G386400	0.888885918937768
10.1.20-10.1.74	TraesCS2D01G467300	TraesCS6B01G406200	1
10.1.20-10.1.74	TraesCS2D01G467300	TraesCS6B01G408100	1
10.1.20-10.1.74	TraesCS2D01G467300	TraesCS6B01G411600	1
10.1.20-10.1.74	TraesCS2D01G467300	TraesCS6B01G411700	1
10.1.20-10.1.74	TraesCS2D01G467300	TraesCS6B01G423000	1
10.1.20-10.1.74	TraesCS2D01G467300	TraesCS6B01G423100	1
10.1.20-10.1.74	TraesCS2D01G467300	TraesCS6B01G423900	1
10.1.20-10.1.74	TraesCS2D01G467300	TraesCS6B01G425700	1
10.1.20-10.1.74	TraesCS2D01G467300	TraesCS6B01G449900	1
10.1.20-10.1.74	TraesCS2D01G467300	TraesCS7A01G141000	1
10.1.20-10.1.74	TraesCS2D01G467300	TraesCS7A01G141100	1
10.1.20-10.1.74	TraesCS2D01G467300	TraesCS7A01G159200	1
10.1.20-10.1.74	TraesCS2D01G467300	TraesCS7B01G038100	0.888885918937768
10.1.20-10.1.74	TraesCS2D01G467300	TraesCS7B01G038300	0.888885918937768
10.1.20-10.1.74	TraesCS2D01G467300	TraesCS7D01G343400	1
10.1.20-10.1.74	TraesCS2D01G467300	TraesCS7D01G498100	1
10.1.20-10.1.74	TraesCS2D01G467300	TraesCS7D01G498300	1
10.1.20-10.1.74	TraesCS2D01G467300	TraesCS7D01G498500	1
10.1.20-10.1.74	TraesCS2D01G467700	TraesCS2D01G477100	1
10.1.20-10.1.74	TraesCS2D01G467700	TraesCS2D01G487400	1
10.1.20-10.1.74	TraesCS2D01G467700	TraesCS2D01G487700	1
10.1.20-10.1.74	TraesCS2D01G467700	TraesCS2D01G521300	1
10.1.20-10.1.74	TraesCS2D01G467700	TraesCS2D01G528500	1
10.1.20-10.1.74	TraesCS2D01G467700	TraesCS2D01G579000	1
10.1.20-10.1.74	TraesCS2D01G467700	TraesCS3A01G047500	1
10.1.20-10.1.74	TraesCS2D01G467700	TraesCS3B01G101500	1
10.1.20-10.1.74	TraesCS2D01G467700	TraesCS3B01G393000	1
10.1.20-10.1.74	TraesCS2D01G467700	TraesCS3B01G452100	1
10.1.20-10.1.74	TraesCS2D01G467700	TraesCS4A01G326700	1
10.1.20-10.1.74	TraesCS2D01G467700	TraesCS4A01G472500	1
10.1.20-10.1.74	TraesCS2D01G467700	TraesCS4A01G486100	1
10.1.20-10.1.74	TraesCS2D01G467700	TraesCS4A01G496600	1
10.1.20-10.1.74	TraesCS2D01G467700	TraesCS4D01G271300	1
10.1.20-10.1.74	TraesCS2D01G467700	TraesCS5A01G378700	1
10.1.20-10.1.74	TraesCS2D01G467700	TraesCS5A01G549600	1
10.1.20-10.1.74	TraesCS2D01G467700	TraesCS5B01G182400	1
10.1.20-10.1.74	TraesCS2D01G467700	TraesCS5B01G286300	1
10.1.20-10.1.74	TraesCS2D01G467700	TraesCS5B01G514100	1
10.1.20-10.1.74	TraesCS2D01G467700	TraesCS5D01G388700	1
10.1.20-10.1.74	TraesCS2D01G467700	TraesCS5D01G513100	1
10.1.20-10.1.74	TraesCS2D01G467700	TraesCS5D01G552100	1
10.1.20-10.1.74	TraesCS2D01G467700	TraesCS6A01G120500	1
10.1.20-10.1.74	TraesCS2D01G467700	TraesCS6A01G157400	1
10.1.20-10.1.74	TraesCS2D01G467700	TraesCS6B01G255100	1
10.1.20-10.1.74	TraesCS2D01G467700	TraesCS6B01G255900	1
10.1.20-10.1.74	TraesCS2D01G467700	TraesCS6B01G260500	1
10.1.20-10.1.74	TraesCS2D01G467700	TraesCS6B01G277800	1
10.1.20-10.1.74	TraesCS2D01G467700	TraesCS6B01G284600	1
10.1.20-10.1.74	TraesCS2D01G467700	TraesCS6B01G284900	1
10.1.20-10.1.74	TraesCS2D01G467700	TraesCS6B01G301300	1
10.1.20-10.1.74	TraesCS2D01G467700	TraesCS6B01G306300	1
10.1.20-10.1.74	TraesCS2D01G467700	TraesCS6B01G335400	1
10.1.20-10.1.74	TraesCS2D01G467700	TraesCS6B01G336300	1
10.1.20-10.1.74	TraesCS2D01G467700	TraesCS6B01G348300	1
10.1.20-10.1.74	TraesCS2D01G467700	TraesCS6B01G355900	1
10.1.20-10.1.74	TraesCS2D01G467700	TraesCS6B01G386400	0.888885918937768
10.1.20-10.1.74	TraesCS2D01G467700	TraesCS6B01G406200	1
10.1.20-10.1.74	TraesCS2D01G467700	TraesCS6B01G408100	1
10.1.20-10.1.74	TraesCS2D01G467700	TraesCS6B01G411600	1
10.1.20-10.1.74	TraesCS2D01G467700	TraesCS6B01G411700	1
10.1.20-10.1.74	TraesCS2D01G467700	TraesCS6B01G423000	1
10.1.20-10.1.74	TraesCS2D01G467700	TraesCS6B01G423100	1
10.1.20-10.1.74	TraesCS2D01G467700	TraesCS6B01G423900	1
10.1.20-10.1.74	TraesCS2D01G467700	TraesCS6B01G425700	1
10.1.20-10.1.74	TraesCS2D01G467700	TraesCS6B01G449900	1
10.1.20-10.1.74	TraesCS2D01G467700	TraesCS7A01G141000	1
10.1.20-10.1.74	TraesCS2D01G467700	TraesCS7A01G141100	1
10.1.20-10.1.74	TraesCS2D01G467700	TraesCS7A01G159200	1
10.1.20-10.1.74	TraesCS2D01G467700	TraesCS7B01G038100	0.888885918937768
10.1.20-10.1.74	TraesCS2D01G467700	TraesCS7B01G038300	0.888885918937768
10.1.20-10.1.74	TraesCS2D01G467700	TraesCS7D01G343400	1
10.1.20-10.1.74	TraesCS2D01G467700	TraesCS7D01G498100	1
10.1.20-10.1.74	TraesCS2D01G467700	TraesCS7D01G498300	1
10.1.20-10.1.74	TraesCS2D01G467700	TraesCS7D01G498500	1
10.1.20-10.1.74	TraesCS2D01G476800	TraesCS3B01G062700	1
10.1.20-10.1.74	TraesCS2D01G476800	TraesCS4D01G266900	1
10.1.20-10.1.74	TraesCS2D01G476800	TraesCS5A01G147400	1
10.1.20-10.1.74	TraesCS2D01G476800	TraesCS5A01G464100	1
10.1.20-10.1.74	TraesCS2D01G476800	TraesCS5B01G461600	1
10.1.20-10.1.74	TraesCS2D01G476800	TraesCS5D01G145300	1
10.1.20-10.1.74	TraesCS2D01G476800	TraesCS6B01G287900	1
10.1.20-10.1.74	TraesCS2D01G476800	TraesCS6B01G347600	1
10.1.20-10.1.74	TraesCS2D01G476800	TraesCS7D01G333300	1
10.1.20-10.1.74	TraesCS2D01G477100	TraesCS2D01G487400	1
10.1.20-10.1.74	TraesCS2D01G477100	TraesCS2D01G487700	1
10.1.20-10.1.74	TraesCS2D01G477100	TraesCS2D01G521300	1
10.1.20-10.1.74	TraesCS2D01G477100	TraesCS2D01G528500	1
10.1.20-10.1.74	TraesCS2D01G477100	TraesCS2D01G579000	1
10.1.20-10.1.74	TraesCS2D01G477100	TraesCS3A01G047500	1
10.1.20-10.1.74	TraesCS2D01G477100	TraesCS3B01G101500	1
10.1.20-10.1.74	TraesCS2D01G477100	TraesCS3B01G393000	1
10.1.20-10.1.74	TraesCS2D01G477100	TraesCS3B01G452100	1
10.1.20-10.1.74	TraesCS2D01G477100	TraesCS4A01G326700	1
10.1.20-10.1.74	TraesCS2D01G477100	TraesCS4A01G472500	1
10.1.20-10.1.74	TraesCS2D01G477100	TraesCS4A01G486100	1
10.1.20-10.1.74	TraesCS2D01G477100	TraesCS4A01G496600	1
10.1.20-10.1.74	TraesCS2D01G477100	TraesCS4D01G271300	1
10.1.20-10.1.74	TraesCS2D01G477100	TraesCS5A01G378700	1
10.1.20-10.1.74	TraesCS2D01G477100	TraesCS5A01G549600	1
10.1.20-10.1.74	TraesCS2D01G477100	TraesCS5B01G182400	1
10.1.20-10.1.74	TraesCS2D01G477100	TraesCS5B01G286300	1
10.1.20-10.1.74	TraesCS2D01G477100	TraesCS5B01G514100	1
10.1.20-10.1.74	TraesCS2D01G477100	TraesCS5D01G388700	1
10.1.20-10.1.74	TraesCS2D01G477100	TraesCS5D01G513100	1
10.1.20-10.1.74	TraesCS2D01G477100	TraesCS5D01G552100	1
10.1.20-10.1.74	TraesCS2D01G477100	TraesCS6A01G120500	1
10.1.20-10.1.74	TraesCS2D01G477100	TraesCS6A01G157400	1
10.1.20-10.1.74	TraesCS2D01G477100	TraesCS6B01G255100	1
10.1.20-10.1.74	TraesCS2D01G477100	TraesCS6B01G255900	1
10.1.20-10.1.74	TraesCS2D01G477100	TraesCS6B01G260500	1
10.1.20-10.1.74	TraesCS2D01G477100	TraesCS6B01G277800	1
10.1.20-10.1.74	TraesCS2D01G477100	TraesCS6B01G284600	1
10.1.20-10.1.74	TraesCS2D01G477100	TraesCS6B01G284900	1
10.1.20-10.1.74	TraesCS2D01G477100	TraesCS6B01G301300	1
10.1.20-10.1.74	TraesCS2D01G477100	TraesCS6B01G306300	1
10.1.20-10.1.74	TraesCS2D01G477100	TraesCS6B01G335400	1
10.1.20-10.1.74	TraesCS2D01G477100	TraesCS6B01G336300	1
10.1.20-10.1.74	TraesCS2D01G477100	TraesCS6B01G348300	1
10.1.20-10.1.74	TraesCS2D01G477100	TraesCS6B01G355900	1
10.1.20-10.1.74	TraesCS2D01G477100	TraesCS6B01G386400	0.888885918937768
10.1.20-10.1.74	TraesCS2D01G477100	TraesCS6B01G406200	1
10.1.20-10.1.74	TraesCS2D01G477100	TraesCS6B01G408100	1
10.1.20-10.1.74	TraesCS2D01G477100	TraesCS6B01G411600	1
10.1.20-10.1.74	TraesCS2D01G477100	TraesCS6B01G411700	1
10.1.20-10.1.74	TraesCS2D01G477100	TraesCS6B01G423000	1
10.1.20-10.1.74	TraesCS2D01G477100	TraesCS6B01G423100	1
10.1.20-10.1.74	TraesCS2D01G477100	TraesCS6B01G423900	1
10.1.20-10.1.74	TraesCS2D01G477100	TraesCS6B01G425700	1
10.1.20-10.1.74	TraesCS2D01G477100	TraesCS6B01G449900	1
10.1.20-10.1.74	TraesCS2D01G477100	TraesCS7A01G141000	1
10.1.20-10.1.74	TraesCS2D01G477100	TraesCS7A01G141100	1
10.1.20-10.1.74	TraesCS2D01G477100	TraesCS7A01G159200	1
10.1.20-10.1.74	TraesCS2D01G477100	TraesCS7B01G038100	0.888885918937768
10.1.20-10.1.74	TraesCS2D01G477100	TraesCS7B01G038300	0.888885918937768
10.1.20-10.1.74	TraesCS2D01G477100	TraesCS7D01G343400	1
10.1.20-10.1.74	TraesCS2D01G477100	TraesCS7D01G498100	1
10.1.20-10.1.74	TraesCS2D01G477100	TraesCS7D01G498300	1
10.1.20-10.1.74	TraesCS2D01G477100	TraesCS7D01G498500	1
10.1.20-10.1.74	TraesCS2D01G477800	TraesCS2D01G489200	1
10.1.20-10.1.74	TraesCS2D01G477800	TraesCS3A01G239200	1
10.1.20-10.1.74	TraesCS2D01G477800	TraesCS3A01G376200	1
10.1.20-10.1.74	TraesCS2D01G477800	TraesCS3A01G480400	1
10.1.20-10.1.74	TraesCS2D01G477800	TraesCS3A01G481500	1
10.1.20-10.1.74	TraesCS2D01G477800	TraesCS3A01G481600	1
10.1.20-10.1.74	TraesCS2D01G477800	TraesCS3A01G486000	1
10.1.20-10.1.74	TraesCS2D01G477800	TraesCS3B01G525000	1
10.1.20-10.1.74	TraesCS2D01G477800	TraesCS3B01G526000	1
10.1.20-10.1.74	TraesCS2D01G477800	TraesCS3B01G529700	1
10.1.20-10.1.74	TraesCS2D01G477800	TraesCS3D01G475100	1
10.1.20-10.1.74	TraesCS2D01G477800	TraesCS3D01G475200	1
10.1.20-10.1.74	TraesCS2D01G477800	TraesCS5B01G265500	1
10.1.20-10.1.74	TraesCS2D01G477800	TraesCS5D01G303100	1
10.1.20-10.1.74	TraesCS2D01G477800	TraesCS6A01G023100	0.799994226404521
10.1.20-10.1.74	TraesCS2D01G477800	TraesCS6A01G023200	0.799994226404521
10.1.20-10.1.74	TraesCS2D01G477800	TraesCS6B01G031600	0.799994226404521
10.1.20-10.1.74	TraesCS2D01G477800	TraesCS6B01G247000	1
10.1.20-10.1.74	TraesCS2D01G477800	TraesCS6B01G280400	1
10.1.20-10.1.74	TraesCS2D01G477800	TraesCS6B01G293500	1
10.1.20-10.1.74	TraesCS2D01G477800	TraesCS6B01G325400	1
10.1.20-10.1.74	TraesCS2D01G477800	TraesCS6B01G331300	1
10.1.20-10.1.74	TraesCS2D01G477800	TraesCS6B01G342600	1
10.1.20-10.1.74	TraesCS2D01G477800	TraesCS6B01G355600	1
10.1.20-10.1.74	TraesCS2D01G477800	TraesCS6B01G454200	1
10.1.20-10.1.74	TraesCS2D01G477800	TraesCS7A01G009700	1
10.1.20-10.1.74	TraesCS2D01G477800	TraesCS7A01G010200	0.799994226404521
10.1.20-10.1.74	TraesCS2D01G477800	TraesCS7A01G371600	1
10.1.20-10.1.74	TraesCS2D01G477800	TraesCS7D01G314400	1
10.1.20-10.1.74	TraesCS2D01G477800	TraesCS7D01G351300	1
10.1.20-10.1.74	TraesCS2D01G487400	TraesCS2D01G487700	1
10.1.20-10.1.74	TraesCS2D01G487400	TraesCS2D01G521300	1
10.1.20-10.1.74	TraesCS2D01G487400	TraesCS2D01G528500	1
[truncated: 2,272 more rows]
