# Supplementary material for: Carbohydrate Accumulation and Differential Transcript Expression in Winter Wheat Lines with Different Levels of Snow Mold and Freezing Tolerance after Cold Treatment
Source: Plants (Basel). 2020 Oct 23;9(11):1416. doi: 10.3390/plants9111416 (PMC7690702; doi:10.3390/plants9111416)
Supplement: Supplementary file 1 [file plants-09-01416-s001.zip › supplementalFiles/func-E output/snowMoldFunc-E_results/10.1.20-10.1.94/test.10.1.20-10.1.94.cluster_features.tab]

Module	Cluster	Gene
10.1.20-10.1.94	Cluster1	TraesCS1A01G335100	-5.867964378668102205979872339890675270644106429050908929828236930
10.1.20-10.1.94	Cluster1	TraesCS1A01G335300	-5.867964378668102205979872339890675270644106429050908929828236930
10.1.20-10.1.94	Cluster1	TraesCS1D01G338000	-5.867964378668102205979872339890675270644106429050908929828236930
10.1.20-10.1.94	Cluster1	TraesCS4A01G239900	-5.867964378668102205979872339890675270644106429050908929828236930
10.1.20-10.1.94	Cluster1	TraesCS4B01G075000	-5.867964378668102205979872339890675270644106429050908929828236930
10.1.20-10.1.94	Cluster1	TraesCS4B01G352200	-5.867964378668102205979872339890675270644106429050908929828236930
10.1.20-10.1.94	Cluster1	TraesCS4B01G352400	-5.867964378668102205979872339890675270644106429050908929828236930
10.1.20-10.1.94	Cluster1	TraesCS4D01G073700	-5.867964378668102205979872339890675270644106429050908929828236930
10.1.20-10.1.94	Cluster1	TraesCS5A01G521000	-5.867964378668102205979872339890675270644106429050908929828236930
10.1.20-10.1.94	Cluster1	TraesCS6A01G389900	-5.867964378668102205979872339890675270644106429050908929828236930
10.1.20-10.1.94	Cluster1	TraesCS6B01G429300	-5.867964378668102205979872339890675270644106429050908929828236930
10.1.20-10.1.94	Cluster1	TraesCS7A01G537900	-5.867964378668102205979872339890675270644106429050908929828236930
