# Supplementary material for: Carbohydrate Accumulation and Differential Transcript Expression in Winter Wheat Lines with Different Levels of Snow Mold and Freezing Tolerance after Cold Treatment
Source: Plants (Basel). 2020 Oct 23;9(11):1416. doi: 10.3390/plants9111416 (PMC7690702; doi:10.3390/plants9111416)
Supplement: Supplementary file 1 [file plants-09-01416-s001.zip › supplementalFiles/func-E output/snowMoldFunc-E_results/10.1.20-10.1.94/test.10.1.20-10.1.94.cluster_report.tab]

Module: 10.1.20-10.1.94 Functional Clustering Report
	Mod Total	BG Total
CLUSTER 1	num genes: 75	score: -5.8680	mean: 0.0010	geo: 1.3553e-06
genes: TraesCS1A01G026200, TraesCS1A01G335100, TraesCS1A01G335300, TraesCS1A01G409300, TraesCS1A01G426000, TraesCS1B01G014900, TraesCS1B01G034600, TraesCS1B01G056900, TraesCS1B01G294600, TraesCS1D01G014600, TraesCS1D01G028800, TraesCS1D01G044300, TraesCS1D01G245200, TraesCS1D01G338000, TraesCS2A01G070600, TraesCS2A01G527400, TraesCS2B01G608500, TraesCS2B01G608800, TraesCS2D01G084600, TraesCS2D01G…
Category	Term	Mod Count	Bg Count	Percentage	Fold Enrichment	pvalue	Bonferroni	Benjamini
GO	GO:0008171|O-methyltransferase activity	12	189	6.34920634920635	11.5255423858044	1.720655e-09	4.28443095e-07	2.142215475e-07
GO	GO:0008168|methyltransferase activity	17	681	2.49632892804699	4.53151831688565	5.04026e-07	0.000125502474	4.1834158e-05
GO	GO:0046983|protein dimerization activity	16	1295	1.23552123552124	2.24280824804842	0.002870517	0.714758733	0.089344841625
