# Supplementary material for: Carbohydrate Accumulation and Differential Transcript Expression in Winter Wheat Lines with Different Levels of Snow Mold and Freezing Tolerance after Cold Treatment
Source: Plants (Basel). 2020 Oct 23;9(11):1416. doi: 10.3390/plants9111416 (PMC7690702; doi:10.3390/plants9111416)
Supplement: Supplementary file 1 [file plants-09-01416-s001.zip › supplementalFiles/func-E output/snowMoldFunc-E_results/10.1.20-10.1.94/test.10.1.20-10.1.94.kappa.features.tab]

10.1.20-10.1.94	TraesCS1A01G335100	TraesCS1A01G335300	1
10.1.20-10.1.94	TraesCS1A01G335100	TraesCS1D01G338000	1
10.1.20-10.1.94	TraesCS1A01G335100	TraesCS4A01G239900	1
10.1.20-10.1.94	TraesCS1A01G335100	TraesCS4B01G075000	1
10.1.20-10.1.94	TraesCS1A01G335100	TraesCS4B01G352200	1
10.1.20-10.1.94	TraesCS1A01G335100	TraesCS4B01G352400	1
10.1.20-10.1.94	TraesCS1A01G335100	TraesCS4D01G073700	1
10.1.20-10.1.94	TraesCS1A01G335100	TraesCS5A01G521000	1
10.1.20-10.1.94	TraesCS1A01G335100	TraesCS6A01G389900	1
10.1.20-10.1.94	TraesCS1A01G335100	TraesCS6B01G429300	1
10.1.20-10.1.94	TraesCS1A01G335100	TraesCS7A01G537900	1
10.1.20-10.1.94	TraesCS1A01G335300	TraesCS1D01G338000	1
10.1.20-10.1.94	TraesCS1A01G335300	TraesCS4A01G239900	1
10.1.20-10.1.94	TraesCS1A01G335300	TraesCS4B01G075000	1
10.1.20-10.1.94	TraesCS1A01G335300	TraesCS4B01G352200	1
10.1.20-10.1.94	TraesCS1A01G335300	TraesCS4B01G352400	1
10.1.20-10.1.94	TraesCS1A01G335300	TraesCS4D01G073700	1
10.1.20-10.1.94	TraesCS1A01G335300	TraesCS5A01G521000	1
10.1.20-10.1.94	TraesCS1A01G335300	TraesCS6A01G389900	1
10.1.20-10.1.94	TraesCS1A01G335300	TraesCS6B01G429300	1
10.1.20-10.1.94	TraesCS1A01G335300	TraesCS7A01G537900	1
10.1.20-10.1.94	TraesCS1B01G294600	TraesCS6B01G230600	1
10.1.20-10.1.94	TraesCS1D01G338000	TraesCS4A01G239900	1
10.1.20-10.1.94	TraesCS1D01G338000	TraesCS4B01G075000	1
10.1.20-10.1.94	TraesCS1D01G338000	TraesCS4B01G352200	1
10.1.20-10.1.94	TraesCS1D01G338000	TraesCS4B01G352400	1
10.1.20-10.1.94	TraesCS1D01G338000	TraesCS4D01G073700	1
10.1.20-10.1.94	TraesCS1D01G338000	TraesCS5A01G521000	1
10.1.20-10.1.94	TraesCS1D01G338000	TraesCS6A01G389900	1
10.1.20-10.1.94	TraesCS1D01G338000	TraesCS6B01G429300	1
10.1.20-10.1.94	TraesCS1D01G338000	TraesCS7A01G537900	1
10.1.20-10.1.94	TraesCS3A01G024100	TraesCS7B01G137500	1
10.1.20-10.1.94	TraesCS4A01G239900	TraesCS4B01G075000	1
10.1.20-10.1.94	TraesCS4A01G239900	TraesCS4B01G352200	1
10.1.20-10.1.94	TraesCS4A01G239900	TraesCS4B01G352400	1
10.1.20-10.1.94	TraesCS4A01G239900	TraesCS4D01G073700	1
10.1.20-10.1.94	TraesCS4A01G239900	TraesCS5A01G521000	1
10.1.20-10.1.94	TraesCS4A01G239900	TraesCS6A01G389900	1
10.1.20-10.1.94	TraesCS4A01G239900	TraesCS6B01G429300	1
10.1.20-10.1.94	TraesCS4A01G239900	TraesCS7A01G537900	1
10.1.20-10.1.94	TraesCS4A01G484800	TraesCS4A01G486000	1
10.1.20-10.1.94	TraesCS4A01G484800	TraesCS7A01G010200	1
10.1.20-10.1.94	TraesCS4A01G484800	TraesCS7D01G055000	1
10.1.20-10.1.94	TraesCS4A01G486000	TraesCS7A01G010200	1
10.1.20-10.1.94	TraesCS4A01G486000	TraesCS7D01G055000	1
10.1.20-10.1.94	TraesCS4B01G075000	TraesCS4B01G352200	1
10.1.20-10.1.94	TraesCS4B01G075000	TraesCS4B01G352400	1
10.1.20-10.1.94	TraesCS4B01G075000	TraesCS4D01G073700	1
10.1.20-10.1.94	TraesCS4B01G075000	TraesCS5A01G521000	1
10.1.20-10.1.94	TraesCS4B01G075000	TraesCS6A01G389900	1
10.1.20-10.1.94	TraesCS4B01G075000	TraesCS6B01G429300	1
10.1.20-10.1.94	TraesCS4B01G075000	TraesCS7A01G537900	1
10.1.20-10.1.94	TraesCS4B01G352200	TraesCS4B01G352400	1
10.1.20-10.1.94	TraesCS4B01G352200	TraesCS4D01G073700	1
10.1.20-10.1.94	TraesCS4B01G352200	TraesCS5A01G521000	1
10.1.20-10.1.94	TraesCS4B01G352200	TraesCS6A01G389900	1
10.1.20-10.1.94	TraesCS4B01G352200	TraesCS6B01G429300	1
10.1.20-10.1.94	TraesCS4B01G352200	TraesCS7A01G537900	1
10.1.20-10.1.94	TraesCS4B01G352400	TraesCS4D01G073700	1
10.1.20-10.1.94	TraesCS4B01G352400	TraesCS5A01G521000	1
10.1.20-10.1.94	TraesCS4B01G352400	TraesCS6A01G389900	1
10.1.20-10.1.94	TraesCS4B01G352400	TraesCS6B01G429300	1
10.1.20-10.1.94	TraesCS4B01G352400	TraesCS7A01G537900	1
10.1.20-10.1.94	TraesCS4D01G073700	TraesCS5A01G521000	1
10.1.20-10.1.94	TraesCS4D01G073700	TraesCS6A01G389900	1
10.1.20-10.1.94	TraesCS4D01G073700	TraesCS6B01G429300	1
10.1.20-10.1.94	TraesCS4D01G073700	TraesCS7A01G537900	1
10.1.20-10.1.94	TraesCS5A01G521000	TraesCS6A01G389900	1
10.1.20-10.1.94	TraesCS5A01G521000	TraesCS6B01G429300	1
10.1.20-10.1.94	TraesCS5A01G521000	TraesCS7A01G537900	1
10.1.20-10.1.94	TraesCS6A01G389900	TraesCS6B01G429300	1
10.1.20-10.1.94	TraesCS6A01G389900	TraesCS7A01G537900	1
10.1.20-10.1.94	TraesCS6B01G429300	TraesCS7A01G537900	1
10.1.20-10.1.94	TraesCS7A01G010200	TraesCS7D01G055000	1
10.1.20-10.1.94	TraesCS7A01G538000	TraesCS7A01G538300	1
