# Supplementary material for: Carbohydrate Accumulation and Differential Transcript Expression in Winter Wheat Lines with Different Levels of Snow Mold and Freezing Tolerance after Cold Treatment
Source: Plants (Basel). 2020 Oct 23;9(11):1416. doi: 10.3390/plants9111416 (PMC7690702; doi:10.3390/plants9111416)
Supplement: Supplementary file 1 [file plants-09-01416-s001.zip › supplementalFiles/func-E output/snowMoldFunc-E_results/10.1.74-10.1.128/test.10.1.74-10.1.128.kappa.features.tab]

10.1.74-10.1.128	TraesCS1A01G078200	TraesCS2A01G108100	1
10.1.74-10.1.128	TraesCS1A01G078200	TraesCS2A01G571600	1
10.1.74-10.1.128	TraesCS1A01G078200	TraesCS2A01G572500	1
10.1.74-10.1.128	TraesCS1A01G078200	TraesCS2A01G572800	1
10.1.74-10.1.128	TraesCS1A01G078200	TraesCS2A01G573300	1
10.1.74-10.1.128	TraesCS1A01G078200	TraesCS2A01G573700	1
10.1.74-10.1.128	TraesCS1A01G078200	TraesCS2B01G098400	1
10.1.74-10.1.128	TraesCS1A01G078200	TraesCS2B01G612400	1
10.1.74-10.1.128	TraesCS1A01G078200	TraesCS2B01G613500	1
10.1.74-10.1.128	TraesCS1A01G078200	TraesCS2D01G108200	1
10.1.74-10.1.128	TraesCS1A01G078200	TraesCS2D01G265100	1
10.1.74-10.1.128	TraesCS1A01G078200	TraesCS2D01G583700	1
10.1.74-10.1.128	TraesCS1A01G078200	TraesCS2D01G583900	1
10.1.74-10.1.128	TraesCS1A01G078200	TraesCS2D01G584100	1
10.1.74-10.1.128	TraesCS1A01G078200	TraesCS3B01G034300	1
10.1.74-10.1.128	TraesCS1A01G078200	TraesCS3B01G162900	1
10.1.74-10.1.128	TraesCS1A01G078200	TraesCS3D01G031800	1
10.1.74-10.1.128	TraesCS1A01G078200	TraesCS3D01G145400	1
10.1.74-10.1.128	TraesCS1A01G078200	TraesCS3D01G516900	1
10.1.74-10.1.128	TraesCS1A01G078200	TraesCS5B01G358400	1
10.1.74-10.1.128	TraesCS1A01G078200	TraesCS6A01G047500	1
10.1.74-10.1.128	TraesCS1A01G078200	TraesCS6B01G063800	1
10.1.74-10.1.128	TraesCS1A01G078200	TraesCS6B01G333800	1
10.1.74-10.1.128	TraesCS1A01G078200	TraesCS6B01G354600	1
10.1.74-10.1.128	TraesCS1A01G078200	TraesCS7A01G222200	1
10.1.74-10.1.128	TraesCS1A01G078200	TraesCS7B01G274900	1
10.1.74-10.1.128	TraesCS1A01G078200	TraesCS7D01G369400	1
10.1.74-10.1.128	TraesCS1A01G078200	TraesCS7D01G369900	1
10.1.74-10.1.128	TraesCS1A01G078200	TraesCS7D01G461500	1
10.1.74-10.1.128	TraesCS1D01G029300	TraesCS3A01G017400	1
10.1.74-10.1.128	TraesCS1D01G029300	TraesCS3B01G016400	1
10.1.74-10.1.128	TraesCS1D01G029300	TraesCS3B01G029900	1
10.1.74-10.1.128	TraesCS1D01G029300	TraesCS5B01G322300	1
10.1.74-10.1.128	TraesCS1D01G338200	TraesCS2B01G041200	1
10.1.74-10.1.128	TraesCS1D01G338200	TraesCS2D01G052200	1
10.1.74-10.1.128	TraesCS1D01G338200	TraesCS4A01G383100	1
10.1.74-10.1.128	TraesCS1D01G338200	TraesCS4B01G291900	1
10.1.74-10.1.128	TraesCS1D01G338200	TraesCS6A01G389900	1
10.1.74-10.1.128	TraesCS1D01G338200	TraesCS6B01G449400	1
10.1.74-10.1.128	TraesCS1D01G338200	TraesCS7A01G046800	1
10.1.74-10.1.128	TraesCS1D01G338200	TraesCS7A01G537900	1
10.1.74-10.1.128	TraesCS2A01G108100	TraesCS2A01G571600	1
10.1.74-10.1.128	TraesCS2A01G108100	TraesCS2A01G572500	1
10.1.74-10.1.128	TraesCS2A01G108100	TraesCS2A01G572800	1
10.1.74-10.1.128	TraesCS2A01G108100	TraesCS2A01G573300	1
10.1.74-10.1.128	TraesCS2A01G108100	TraesCS2A01G573700	1
10.1.74-10.1.128	TraesCS2A01G108100	TraesCS2B01G098400	1
10.1.74-10.1.128	TraesCS2A01G108100	TraesCS2B01G612400	1
10.1.74-10.1.128	TraesCS2A01G108100	TraesCS2B01G613500	1
10.1.74-10.1.128	TraesCS2A01G108100	TraesCS2D01G108200	1
10.1.74-10.1.128	TraesCS2A01G108100	TraesCS2D01G265100	1
10.1.74-10.1.128	TraesCS2A01G108100	TraesCS2D01G583700	1
10.1.74-10.1.128	TraesCS2A01G108100	TraesCS2D01G583900	1
10.1.74-10.1.128	TraesCS2A01G108100	TraesCS2D01G584100	1
10.1.74-10.1.128	TraesCS2A01G108100	TraesCS3B01G034300	1
10.1.74-10.1.128	TraesCS2A01G108100	TraesCS3B01G162900	1
10.1.74-10.1.128	TraesCS2A01G108100	TraesCS3D01G031800	1
10.1.74-10.1.128	TraesCS2A01G108100	TraesCS3D01G145400	1
10.1.74-10.1.128	TraesCS2A01G108100	TraesCS3D01G516900	1
10.1.74-10.1.128	TraesCS2A01G108100	TraesCS5B01G358400	1
10.1.74-10.1.128	TraesCS2A01G108100	TraesCS6A01G047500	1
10.1.74-10.1.128	TraesCS2A01G108100	TraesCS6B01G063800	1
10.1.74-10.1.128	TraesCS2A01G108100	TraesCS6B01G333800	1
10.1.74-10.1.128	TraesCS2A01G108100	TraesCS6B01G354600	1
10.1.74-10.1.128	TraesCS2A01G108100	TraesCS7A01G222200	1
10.1.74-10.1.128	TraesCS2A01G108100	TraesCS7B01G274900	1
10.1.74-10.1.128	TraesCS2A01G108100	TraesCS7D01G369400	1
10.1.74-10.1.128	TraesCS2A01G108100	TraesCS7D01G369900	1
10.1.74-10.1.128	TraesCS2A01G108100	TraesCS7D01G461500	1
10.1.74-10.1.128	TraesCS2A01G571600	TraesCS2A01G572500	1
10.1.74-10.1.128	TraesCS2A01G571600	TraesCS2A01G572800	1
10.1.74-10.1.128	TraesCS2A01G571600	TraesCS2A01G573300	1
10.1.74-10.1.128	TraesCS2A01G571600	TraesCS2A01G573700	1
10.1.74-10.1.128	TraesCS2A01G571600	TraesCS2B01G098400	1
10.1.74-10.1.128	TraesCS2A01G571600	TraesCS2B01G612400	1
10.1.74-10.1.128	TraesCS2A01G571600	TraesCS2B01G613500	1
10.1.74-10.1.128	TraesCS2A01G571600	TraesCS2D01G108200	1
10.1.74-10.1.128	TraesCS2A01G571600	TraesCS2D01G265100	1
10.1.74-10.1.128	TraesCS2A01G571600	TraesCS2D01G583700	1
10.1.74-10.1.128	TraesCS2A01G571600	TraesCS2D01G583900	1
10.1.74-10.1.128	TraesCS2A01G571600	TraesCS2D01G584100	1
10.1.74-10.1.128	TraesCS2A01G571600	TraesCS3B01G034300	1
10.1.74-10.1.128	TraesCS2A01G571600	TraesCS3B01G162900	1
10.1.74-10.1.128	TraesCS2A01G571600	TraesCS3D01G031800	1
10.1.74-10.1.128	TraesCS2A01G571600	TraesCS3D01G145400	1
10.1.74-10.1.128	TraesCS2A01G571600	TraesCS3D01G516900	1
10.1.74-10.1.128	TraesCS2A01G571600	TraesCS5B01G358400	1
10.1.74-10.1.128	TraesCS2A01G571600	TraesCS6A01G047500	1
10.1.74-10.1.128	TraesCS2A01G571600	TraesCS6B01G063800	1
10.1.74-10.1.128	TraesCS2A01G571600	TraesCS6B01G333800	1
10.1.74-10.1.128	TraesCS2A01G571600	TraesCS6B01G354600	1
10.1.74-10.1.128	TraesCS2A01G571600	TraesCS7A01G222200	1
10.1.74-10.1.128	TraesCS2A01G571600	TraesCS7B01G274900	1
10.1.74-10.1.128	TraesCS2A01G571600	TraesCS7D01G369400	1
10.1.74-10.1.128	TraesCS2A01G571600	TraesCS7D01G369900	1
10.1.74-10.1.128	TraesCS2A01G571600	TraesCS7D01G461500	1
10.1.74-10.1.128	TraesCS2A01G572500	TraesCS2A01G572800	1
10.1.74-10.1.128	TraesCS2A01G572500	TraesCS2A01G573300	1
10.1.74-10.1.128	TraesCS2A01G572500	TraesCS2A01G573700	1
10.1.74-10.1.128	TraesCS2A01G572500	TraesCS2B01G098400	1
10.1.74-10.1.128	TraesCS2A01G572500	TraesCS2B01G612400	1
10.1.74-10.1.128	TraesCS2A01G572500	TraesCS2B01G613500	1
10.1.74-10.1.128	TraesCS2A01G572500	TraesCS2D01G108200	1
10.1.74-10.1.128	TraesCS2A01G572500	TraesCS2D01G265100	1
10.1.74-10.1.128	TraesCS2A01G572500	TraesCS2D01G583700	1
10.1.74-10.1.128	TraesCS2A01G572500	TraesCS2D01G583900	1
10.1.74-10.1.128	TraesCS2A01G572500	TraesCS2D01G584100	1
10.1.74-10.1.128	TraesCS2A01G572500	TraesCS3B01G034300	1
10.1.74-10.1.128	TraesCS2A01G572500	TraesCS3B01G162900	1
10.1.74-10.1.128	TraesCS2A01G572500	TraesCS3D01G031800	1
10.1.74-10.1.128	TraesCS2A01G572500	TraesCS3D01G145400	1
10.1.74-10.1.128	TraesCS2A01G572500	TraesCS3D01G516900	1
10.1.74-10.1.128	TraesCS2A01G572500	TraesCS5B01G358400	1
10.1.74-10.1.128	TraesCS2A01G572500	TraesCS6A01G047500	1
10.1.74-10.1.128	TraesCS2A01G572500	TraesCS6B01G063800	1
10.1.74-10.1.128	TraesCS2A01G572500	TraesCS6B01G333800	1
10.1.74-10.1.128	TraesCS2A01G572500	TraesCS6B01G354600	1
10.1.74-10.1.128	TraesCS2A01G572500	TraesCS7A01G222200	1
10.1.74-10.1.128	TraesCS2A01G572500	TraesCS7B01G274900	1
10.1.74-10.1.128	TraesCS2A01G572500	TraesCS7D01G369400	1
10.1.74-10.1.128	TraesCS2A01G572500	TraesCS7D01G369900	1
10.1.74-10.1.128	TraesCS2A01G572500	TraesCS7D01G461500	1
10.1.74-10.1.128	TraesCS2A01G572800	TraesCS2A01G573300	1
10.1.74-10.1.128	TraesCS2A01G572800	TraesCS2A01G573700	1
10.1.74-10.1.128	TraesCS2A01G572800	TraesCS2B01G098400	1
10.1.74-10.1.128	TraesCS2A01G572800	TraesCS2B01G612400	1
10.1.74-10.1.128	TraesCS2A01G572800	TraesCS2B01G613500	1
10.1.74-10.1.128	TraesCS2A01G572800	TraesCS2D01G108200	1
10.1.74-10.1.128	TraesCS2A01G572800	TraesCS2D01G265100	1
10.1.74-10.1.128	TraesCS2A01G572800	TraesCS2D01G583700	1
10.1.74-10.1.128	TraesCS2A01G572800	TraesCS2D01G583900	1
10.1.74-10.1.128	TraesCS2A01G572800	TraesCS2D01G584100	1
10.1.74-10.1.128	TraesCS2A01G572800	TraesCS3B01G034300	1
10.1.74-10.1.128	TraesCS2A01G572800	TraesCS3B01G162900	1
10.1.74-10.1.128	TraesCS2A01G572800	TraesCS3D01G031800	1
10.1.74-10.1.128	TraesCS2A01G572800	TraesCS3D01G145400	1
10.1.74-10.1.128	TraesCS2A01G572800	TraesCS3D01G516900	1
10.1.74-10.1.128	TraesCS2A01G572800	TraesCS5B01G358400	1
10.1.74-10.1.128	TraesCS2A01G572800	TraesCS6A01G047500	1
10.1.74-10.1.128	TraesCS2A01G572800	TraesCS6B01G063800	1
10.1.74-10.1.128	TraesCS2A01G572800	TraesCS6B01G333800	1
10.1.74-10.1.128	TraesCS2A01G572800	TraesCS6B01G354600	1
10.1.74-10.1.128	TraesCS2A01G572800	TraesCS7A01G222200	1
10.1.74-10.1.128	TraesCS2A01G572800	TraesCS7B01G274900	1
10.1.74-10.1.128	TraesCS2A01G572800	TraesCS7D01G369400	1
10.1.74-10.1.128	TraesCS2A01G572800	TraesCS7D01G369900	1
10.1.74-10.1.128	TraesCS2A01G572800	TraesCS7D01G461500	1
10.1.74-10.1.128	TraesCS2A01G573300	TraesCS2A01G573700	1
10.1.74-10.1.128	TraesCS2A01G573300	TraesCS2B01G098400	1
10.1.74-10.1.128	TraesCS2A01G573300	TraesCS2B01G612400	1
10.1.74-10.1.128	TraesCS2A01G573300	TraesCS2B01G613500	1
10.1.74-10.1.128	TraesCS2A01G573300	TraesCS2D01G108200	1
10.1.74-10.1.128	TraesCS2A01G573300	TraesCS2D01G265100	1
10.1.74-10.1.128	TraesCS2A01G573300	TraesCS2D01G583700	1
10.1.74-10.1.128	TraesCS2A01G573300	TraesCS2D01G583900	1
10.1.74-10.1.128	TraesCS2A01G573300	TraesCS2D01G584100	1
10.1.74-10.1.128	TraesCS2A01G573300	TraesCS3B01G034300	1
10.1.74-10.1.128	TraesCS2A01G573300	TraesCS3B01G162900	1
10.1.74-10.1.128	TraesCS2A01G573300	TraesCS3D01G031800	1
10.1.74-10.1.128	TraesCS2A01G573300	TraesCS3D01G145400	1
10.1.74-10.1.128	TraesCS2A01G573300	TraesCS3D01G516900	1
10.1.74-10.1.128	TraesCS2A01G573300	TraesCS5B01G358400	1
10.1.74-10.1.128	TraesCS2A01G573300	TraesCS6A01G047500	1
10.1.74-10.1.128	TraesCS2A01G573300	TraesCS6B01G063800	1
10.1.74-10.1.128	TraesCS2A01G573300	TraesCS6B01G333800	1
10.1.74-10.1.128	TraesCS2A01G573300	TraesCS6B01G354600	1
10.1.74-10.1.128	TraesCS2A01G573300	TraesCS7A01G222200	1
10.1.74-10.1.128	TraesCS2A01G573300	TraesCS7B01G274900	1
10.1.74-10.1.128	TraesCS2A01G573300	TraesCS7D01G369400	1
10.1.74-10.1.128	TraesCS2A01G573300	TraesCS7D01G369900	1
10.1.74-10.1.128	TraesCS2A01G573300	TraesCS7D01G461500	1
10.1.74-10.1.128	TraesCS2A01G573700	TraesCS2B01G098400	1
10.1.74-10.1.128	TraesCS2A01G573700	TraesCS2B01G612400	1
10.1.74-10.1.128	TraesCS2A01G573700	TraesCS2B01G613500	1
10.1.74-10.1.128	TraesCS2A01G573700	TraesCS2D01G108200	1
10.1.74-10.1.128	TraesCS2A01G573700	TraesCS2D01G265100	1
10.1.74-10.1.128	TraesCS2A01G573700	TraesCS2D01G583700	1
10.1.74-10.1.128	TraesCS2A01G573700	TraesCS2D01G583900	1
10.1.74-10.1.128	TraesCS2A01G573700	TraesCS2D01G584100	1
10.1.74-10.1.128	TraesCS2A01G573700	TraesCS3B01G034300	1
10.1.74-10.1.128	TraesCS2A01G573700	TraesCS3B01G162900	1
10.1.74-10.1.128	TraesCS2A01G573700	TraesCS3D01G031800	1
10.1.74-10.1.128	TraesCS2A01G573700	TraesCS3D01G145400	1
10.1.74-10.1.128	TraesCS2A01G573700	TraesCS3D01G516900	1
10.1.74-10.1.128	TraesCS2A01G573700	TraesCS5B01G358400	1
10.1.74-10.1.128	TraesCS2A01G573700	TraesCS6A01G047500	1
10.1.74-10.1.128	TraesCS2A01G573700	TraesCS6B01G063800	1
10.1.74-10.1.128	TraesCS2A01G573700	TraesCS6B01G333800	1
10.1.74-10.1.128	TraesCS2A01G573700	TraesCS6B01G354600	1
10.1.74-10.1.128	TraesCS2A01G573700	TraesCS7A01G222200	1
10.1.74-10.1.128	TraesCS2A01G573700	TraesCS7B01G274900	1
10.1.74-10.1.128	TraesCS2A01G573700	TraesCS7D01G369400	1
10.1.74-10.1.128	TraesCS2A01G573700	TraesCS7D01G369900	1
10.1.74-10.1.128	TraesCS2A01G573700	TraesCS7D01G461500	1
10.1.74-10.1.128	TraesCS2B01G041200	TraesCS2D01G052200	1
10.1.74-10.1.128	TraesCS2B01G041200	TraesCS4A01G383100	1
10.1.74-10.1.128	TraesCS2B01G041200	TraesCS4B01G291900	1
10.1.74-10.1.128	TraesCS2B01G041200	TraesCS6A01G389900	1
10.1.74-10.1.128	TraesCS2B01G041200	TraesCS6B01G449400	1
10.1.74-10.1.128	TraesCS2B01G041200	TraesCS7A01G046800	1
10.1.74-10.1.128	TraesCS2B01G041200	TraesCS7A01G537900	1
10.1.74-10.1.128	TraesCS2B01G098400	TraesCS2B01G612400	1
10.1.74-10.1.128	TraesCS2B01G098400	TraesCS2B01G613500	1
10.1.74-10.1.128	TraesCS2B01G098400	TraesCS2D01G108200	1
10.1.74-10.1.128	TraesCS2B01G098400	TraesCS2D01G265100	1
10.1.74-10.1.128	TraesCS2B01G098400	TraesCS2D01G583700	1
10.1.74-10.1.128	TraesCS2B01G098400	TraesCS2D01G583900	1
10.1.74-10.1.128	TraesCS2B01G098400	TraesCS2D01G584100	1
10.1.74-10.1.128	TraesCS2B01G098400	TraesCS3B01G034300	1
10.1.74-10.1.128	TraesCS2B01G098400	TraesCS3B01G162900	1
10.1.74-10.1.128	TraesCS2B01G098400	TraesCS3D01G031800	1
10.1.74-10.1.128	TraesCS2B01G098400	TraesCS3D01G145400	1
10.1.74-10.1.128	TraesCS2B01G098400	TraesCS3D01G516900	1
10.1.74-10.1.128	TraesCS2B01G098400	TraesCS5B01G358400	1
10.1.74-10.1.128	TraesCS2B01G098400	TraesCS6A01G047500	1
10.1.74-10.1.128	TraesCS2B01G098400	TraesCS6B01G063800	1
10.1.74-10.1.128	TraesCS2B01G098400	TraesCS6B01G333800	1
10.1.74-10.1.128	TraesCS2B01G098400	TraesCS6B01G354600	1
10.1.74-10.1.128	TraesCS2B01G098400	TraesCS7A01G222200	1
10.1.74-10.1.128	TraesCS2B01G098400	TraesCS7B01G274900	1
10.1.74-10.1.128	TraesCS2B01G098400	TraesCS7D01G369400	1
10.1.74-10.1.128	TraesCS2B01G098400	TraesCS7D01G369900	1
10.1.74-10.1.128	TraesCS2B01G098400	TraesCS7D01G461500	1
10.1.74-10.1.128	TraesCS2B01G612400	TraesCS2B01G613500	1
10.1.74-10.1.128	TraesCS2B01G612400	TraesCS2D01G108200	1
10.1.74-10.1.128	TraesCS2B01G612400	TraesCS2D01G265100	1
10.1.74-10.1.128	TraesCS2B01G612400	TraesCS2D01G583700	1
10.1.74-10.1.128	TraesCS2B01G612400	TraesCS2D01G583900	1
10.1.74-10.1.128	TraesCS2B01G612400	TraesCS2D01G584100	1
10.1.74-10.1.128	TraesCS2B01G612400	TraesCS3B01G034300	1
10.1.74-10.1.128	TraesCS2B01G612400	TraesCS3B01G162900	1
10.1.74-10.1.128	TraesCS2B01G612400	TraesCS3D01G031800	1
10.1.74-10.1.128	TraesCS2B01G612400	TraesCS3D01G145400	1
10.1.74-10.1.128	TraesCS2B01G612400	TraesCS3D01G516900	1
10.1.74-10.1.128	TraesCS2B01G612400	TraesCS5B01G358400	1
10.1.74-10.1.128	TraesCS2B01G612400	TraesCS6A01G047500	1
10.1.74-10.1.128	TraesCS2B01G612400	TraesCS6B01G063800	1
10.1.74-10.1.128	TraesCS2B01G612400	TraesCS6B01G333800	1
10.1.74-10.1.128	TraesCS2B01G612400	TraesCS6B01G354600	1
10.1.74-10.1.128	TraesCS2B01G612400	TraesCS7A01G222200	1
10.1.74-10.1.128	TraesCS2B01G612400	TraesCS7B01G274900	1
10.1.74-10.1.128	TraesCS2B01G612400	TraesCS7D01G369400	1
10.1.74-10.1.128	TraesCS2B01G612400	TraesCS7D01G369900	1
10.1.74-10.1.128	TraesCS2B01G612400	TraesCS7D01G461500	1
10.1.74-10.1.128	TraesCS2B01G613500	TraesCS2D01G108200	1
10.1.74-10.1.128	TraesCS2B01G613500	TraesCS2D01G265100	1
10.1.74-10.1.128	TraesCS2B01G613500	TraesCS2D01G583700	1
10.1.74-10.1.128	TraesCS2B01G613500	TraesCS2D01G583900	1
10.1.74-10.1.128	TraesCS2B01G613500	TraesCS2D01G584100	1
10.1.74-10.1.128	TraesCS2B01G613500	TraesCS3B01G034300	1
10.1.74-10.1.128	TraesCS2B01G613500	TraesCS3B01G162900	1
10.1.74-10.1.128	TraesCS2B01G613500	TraesCS3D01G031800	1
10.1.74-10.1.128	TraesCS2B01G613500	TraesCS3D01G145400	1
10.1.74-10.1.128	TraesCS2B01G613500	TraesCS3D01G516900	1
10.1.74-10.1.128	TraesCS2B01G613500	TraesCS5B01G358400	1
10.1.74-10.1.128	TraesCS2B01G613500	TraesCS6A01G047500	1
10.1.74-10.1.128	TraesCS2B01G613500	TraesCS6B01G063800	1
10.1.74-10.1.128	TraesCS2B01G613500	TraesCS6B01G333800	1
10.1.74-10.1.128	TraesCS2B01G613500	TraesCS6B01G354600	1
10.1.74-10.1.128	TraesCS2B01G613500	TraesCS7A01G222200	1
10.1.74-10.1.128	TraesCS2B01G613500	TraesCS7B01G274900	1
10.1.74-10.1.128	TraesCS2B01G613500	TraesCS7D01G369400	1
10.1.74-10.1.128	TraesCS2B01G613500	TraesCS7D01G369900	1
10.1.74-10.1.128	TraesCS2B01G613500	TraesCS7D01G461500	1
10.1.74-10.1.128	TraesCS2D01G052200	TraesCS4A01G383100	1
10.1.74-10.1.128	TraesCS2D01G052200	TraesCS4B01G291900	1
10.1.74-10.1.128	TraesCS2D01G052200	TraesCS6A01G389900	1
10.1.74-10.1.128	TraesCS2D01G052200	TraesCS6B01G449400	1
10.1.74-10.1.128	TraesCS2D01G052200	TraesCS7A01G046800	1
10.1.74-10.1.128	TraesCS2D01G052200	TraesCS7A01G537900	1
10.1.74-10.1.128	TraesCS2D01G108200	TraesCS2D01G265100	1
10.1.74-10.1.128	TraesCS2D01G108200	TraesCS2D01G583700	1
10.1.74-10.1.128	TraesCS2D01G108200	TraesCS2D01G583900	1
10.1.74-10.1.128	TraesCS2D01G108200	TraesCS2D01G584100	1
10.1.74-10.1.128	TraesCS2D01G108200	TraesCS3B01G034300	1
10.1.74-10.1.128	TraesCS2D01G108200	TraesCS3B01G162900	1
10.1.74-10.1.128	TraesCS2D01G108200	TraesCS3D01G031800	1
10.1.74-10.1.128	TraesCS2D01G108200	TraesCS3D01G145400	1
10.1.74-10.1.128	TraesCS2D01G108200	TraesCS3D01G516900	1
10.1.74-10.1.128	TraesCS2D01G108200	TraesCS5B01G358400	1
10.1.74-10.1.128	TraesCS2D01G108200	TraesCS6A01G047500	1
10.1.74-10.1.128	TraesCS2D01G108200	TraesCS6B01G063800	1
10.1.74-10.1.128	TraesCS2D01G108200	TraesCS6B01G333800	1
10.1.74-10.1.128	TraesCS2D01G108200	TraesCS6B01G354600	1
10.1.74-10.1.128	TraesCS2D01G108200	TraesCS7A01G222200	1
10.1.74-10.1.128	TraesCS2D01G108200	TraesCS7B01G274900	1
10.1.74-10.1.128	TraesCS2D01G108200	TraesCS7D01G369400	1
10.1.74-10.1.128	TraesCS2D01G108200	TraesCS7D01G369900	1
10.1.74-10.1.128	TraesCS2D01G108200	TraesCS7D01G461500	1
10.1.74-10.1.128	TraesCS2D01G265100	TraesCS2D01G583700	1
10.1.74-10.1.128	TraesCS2D01G265100	TraesCS2D01G583900	1
10.1.74-10.1.128	TraesCS2D01G265100	TraesCS2D01G584100	1
10.1.74-10.1.128	TraesCS2D01G265100	TraesCS3B01G034300	1
10.1.74-10.1.128	TraesCS2D01G265100	TraesCS3B01G162900	1
10.1.74-10.1.128	TraesCS2D01G265100	TraesCS3D01G031800	1
10.1.74-10.1.128	TraesCS2D01G265100	TraesCS3D01G145400	1
10.1.74-10.1.128	TraesCS2D01G265100	TraesCS3D01G516900	1
10.1.74-10.1.128	TraesCS2D01G265100	TraesCS5B01G358400	1
10.1.74-10.1.128	TraesCS2D01G265100	TraesCS6A01G047500	1
10.1.74-10.1.128	TraesCS2D01G265100	TraesCS6B01G063800	1
10.1.74-10.1.128	TraesCS2D01G265100	TraesCS6B01G333800	1
10.1.74-10.1.128	TraesCS2D01G265100	TraesCS6B01G354600	1
10.1.74-10.1.128	TraesCS2D01G265100	TraesCS7A01G222200	1
10.1.74-10.1.128	TraesCS2D01G265100	TraesCS7B01G274900	1
10.1.74-10.1.128	TraesCS2D01G265100	TraesCS7D01G369400	1
10.1.74-10.1.128	TraesCS2D01G265100	TraesCS7D01G369900	1
10.1.74-10.1.128	TraesCS2D01G265100	TraesCS7D01G461500	1
10.1.74-10.1.128	TraesCS2D01G583700	TraesCS2D01G583900	1
10.1.74-10.1.128	TraesCS2D01G583700	TraesCS2D01G584100	1
10.1.74-10.1.128	TraesCS2D01G583700	TraesCS3B01G034300	1
10.1.74-10.1.128	TraesCS2D01G583700	TraesCS3B01G162900	1
10.1.74-10.1.128	TraesCS2D01G583700	TraesCS3D01G031800	1
10.1.74-10.1.128	TraesCS2D01G583700	TraesCS3D01G145400	1
10.1.74-10.1.128	TraesCS2D01G583700	TraesCS3D01G516900	1
10.1.74-10.1.128	TraesCS2D01G583700	TraesCS5B01G358400	1
10.1.74-10.1.128	TraesCS2D01G583700	TraesCS6A01G047500	1
10.1.74-10.1.128	TraesCS2D01G583700	TraesCS6B01G063800	1
10.1.74-10.1.128	TraesCS2D01G583700	TraesCS6B01G333800	1
10.1.74-10.1.128	TraesCS2D01G583700	TraesCS6B01G354600	1
10.1.74-10.1.128	TraesCS2D01G583700	TraesCS7A01G222200	1
10.1.74-10.1.128	TraesCS2D01G583700	TraesCS7B01G274900	1
10.1.74-10.1.128	TraesCS2D01G583700	TraesCS7D01G369400	1
10.1.74-10.1.128	TraesCS2D01G583700	TraesCS7D01G369900	1
10.1.74-10.1.128	TraesCS2D01G583700	TraesCS7D01G461500	1
10.1.74-10.1.128	TraesCS2D01G583900	TraesCS2D01G584100	1
10.1.74-10.1.128	TraesCS2D01G583900	TraesCS3B01G034300	1
10.1.74-10.1.128	TraesCS2D01G583900	TraesCS3B01G162900	1
10.1.74-10.1.128	TraesCS2D01G583900	TraesCS3D01G031800	1
10.1.74-10.1.128	TraesCS2D01G583900	TraesCS3D01G145400	1
10.1.74-10.1.128	TraesCS2D01G583900	TraesCS3D01G516900	1
10.1.74-10.1.128	TraesCS2D01G583900	TraesCS5B01G358400	1
10.1.74-10.1.128	TraesCS2D01G583900	TraesCS6A01G047500	1
10.1.74-10.1.128	TraesCS2D01G583900	TraesCS6B01G063800	1
10.1.74-10.1.128	TraesCS2D01G583900	TraesCS6B01G333800	1
10.1.74-10.1.128	TraesCS2D01G583900	TraesCS6B01G354600	1
10.1.74-10.1.128	TraesCS2D01G583900	TraesCS7A01G222200	1
10.1.74-10.1.128	TraesCS2D01G583900	TraesCS7B01G274900	1
10.1.74-10.1.128	TraesCS2D01G583900	TraesCS7D01G369400	1
10.1.74-10.1.128	TraesCS2D01G583900	TraesCS7D01G369900	1
10.1.74-10.1.128	TraesCS2D01G583900	TraesCS7D01G461500	1
10.1.74-10.1.128	TraesCS2D01G584100	TraesCS3B01G034300	1
10.1.74-10.1.128	TraesCS2D01G584100	TraesCS3B01G162900	1
10.1.74-10.1.128	TraesCS2D01G584100	TraesCS3D01G031800	1
10.1.74-10.1.128	TraesCS2D01G584100	TraesCS3D01G145400	1
10.1.74-10.1.128	TraesCS2D01G584100	TraesCS3D01G516900	1
10.1.74-10.1.128	TraesCS2D01G584100	TraesCS5B01G358400	1
10.1.74-10.1.128	TraesCS2D01G584100	TraesCS6A01G047500	1
10.1.74-10.1.128	TraesCS2D01G584100	TraesCS6B01G063800	1
10.1.74-10.1.128	TraesCS2D01G584100	TraesCS6B01G333800	1
10.1.74-10.1.128	TraesCS2D01G584100	TraesCS6B01G354600	1
10.1.74-10.1.128	TraesCS2D01G584100	TraesCS7A01G222200	1
10.1.74-10.1.128	TraesCS2D01G584100	TraesCS7B01G274900	1
10.1.74-10.1.128	TraesCS2D01G584100	TraesCS7D01G369400	1
10.1.74-10.1.128	TraesCS2D01G584100	TraesCS7D01G369900	1
10.1.74-10.1.128	TraesCS2D01G584100	TraesCS7D01G461500	1
10.1.74-10.1.128	TraesCS3A01G017400	TraesCS3B01G016400	1
10.1.74-10.1.128	TraesCS3A01G017400	TraesCS3B01G029900	1
10.1.74-10.1.128	TraesCS3A01G017400	TraesCS5B01G322300	1
10.1.74-10.1.128	TraesCS3B01G016400	TraesCS3B01G029900	1
10.1.74-10.1.128	TraesCS3B01G016400	TraesCS5B01G322300	1
10.1.74-10.1.128	TraesCS3B01G029900	TraesCS5B01G322300	1
10.1.74-10.1.128	TraesCS3B01G034300	TraesCS3B01G162900	1
10.1.74-10.1.128	TraesCS3B01G034300	TraesCS3D01G031800	1
10.1.74-10.1.128	TraesCS3B01G034300	TraesCS3D01G145400	1
10.1.74-10.1.128	TraesCS3B01G034300	TraesCS3D01G516900	1
10.1.74-10.1.128	TraesCS3B01G034300	TraesCS5B01G358400	1
10.1.74-10.1.128	TraesCS3B01G034300	TraesCS6A01G047500	1
10.1.74-10.1.128	TraesCS3B01G034300	TraesCS6B01G063800	1
10.1.74-10.1.128	TraesCS3B01G034300	TraesCS6B01G333800	1
10.1.74-10.1.128	TraesCS3B01G034300	TraesCS6B01G354600	1
10.1.74-10.1.128	TraesCS3B01G034300	TraesCS7A01G222200	1
10.1.74-10.1.128	TraesCS3B01G034300	TraesCS7B01G274900	1
10.1.74-10.1.128	TraesCS3B01G034300	TraesCS7D01G369400	1
10.1.74-10.1.128	TraesCS3B01G034300	TraesCS7D01G369900	1
10.1.74-10.1.128	TraesCS3B01G034300	TraesCS7D01G461500	1
10.1.74-10.1.128	TraesCS3B01G162900	TraesCS3D01G031800	1
10.1.74-10.1.128	TraesCS3B01G162900	TraesCS3D01G145400	1
10.1.74-10.1.128	TraesCS3B01G162900	TraesCS3D01G516900	1
10.1.74-10.1.128	TraesCS3B01G162900	TraesCS5B01G358400	1
10.1.74-10.1.128	TraesCS3B01G162900	TraesCS6A01G047500	1
10.1.74-10.1.128	TraesCS3B01G162900	TraesCS6B01G063800	1
10.1.74-10.1.128	TraesCS3B01G162900	TraesCS6B01G333800	1
10.1.74-10.1.128	TraesCS3B01G162900	TraesCS6B01G354600	1
10.1.74-10.1.128	TraesCS3B01G162900	TraesCS7A01G222200	1
10.1.74-10.1.128	TraesCS3B01G162900	TraesCS7B01G274900	1
10.1.74-10.1.128	TraesCS3B01G162900	TraesCS7D01G369400	1
10.1.74-10.1.128	TraesCS3B01G162900	TraesCS7D01G369900	1
10.1.74-10.1.128	TraesCS3B01G162900	TraesCS7D01G461500	1
10.1.74-10.1.128	TraesCS3D01G031800	TraesCS3D01G145400	1
10.1.74-10.1.128	TraesCS3D01G031800	TraesCS3D01G516900	1
10.1.74-10.1.128	TraesCS3D01G031800	TraesCS5B01G358400	1
10.1.74-10.1.128	TraesCS3D01G031800	TraesCS6A01G047500	1
10.1.74-10.1.128	TraesCS3D01G031800	TraesCS6B01G063800	1
10.1.74-10.1.128	TraesCS3D01G031800	TraesCS6B01G333800	1
10.1.74-10.1.128	TraesCS3D01G031800	TraesCS6B01G354600	1
10.1.74-10.1.128	TraesCS3D01G031800	TraesCS7A01G222200	1
10.1.74-10.1.128	TraesCS3D01G031800	TraesCS7B01G274900	1
10.1.74-10.1.128	TraesCS3D01G031800	TraesCS7D01G369400	1
10.1.74-10.1.128	TraesCS3D01G031800	TraesCS7D01G369900	1
10.1.74-10.1.128	TraesCS3D01G031800	TraesCS7D01G461500	1
10.1.74-10.1.128	TraesCS3D01G145400	TraesCS3D01G516900	1
10.1.74-10.1.128	TraesCS3D01G145400	TraesCS5B01G358400	1
10.1.74-10.1.128	TraesCS3D01G145400	TraesCS6A01G047500	1
10.1.74-10.1.128	TraesCS3D01G145400	TraesCS6B01G063800	1
10.1.74-10.1.128	TraesCS3D01G145400	TraesCS6B01G333800	1
10.1.74-10.1.128	TraesCS3D01G145400	TraesCS6B01G354600	1
10.1.74-10.1.128	TraesCS3D01G145400	TraesCS7A01G222200	1
10.1.74-10.1.128	TraesCS3D01G145400	TraesCS7B01G274900	1
10.1.74-10.1.128	TraesCS3D01G145400	TraesCS7D01G369400	1
10.1.74-10.1.128	TraesCS3D01G145400	TraesCS7D01G369900	1
10.1.74-10.1.128	TraesCS3D01G145400	TraesCS7D01G461500	1
10.1.74-10.1.128	TraesCS3D01G516900	TraesCS5B01G358400	1
10.1.74-10.1.128	TraesCS3D01G516900	TraesCS6A01G047500	1
10.1.74-10.1.128	TraesCS3D01G516900	TraesCS6B01G063800	1
10.1.74-10.1.128	TraesCS3D01G516900	TraesCS6B01G333800	1
10.1.74-10.1.128	TraesCS3D01G516900	TraesCS6B01G354600	1
10.1.74-10.1.128	TraesCS3D01G516900	TraesCS7A01G222200	1
10.1.74-10.1.128	TraesCS3D01G516900	TraesCS7B01G274900	1
10.1.74-10.1.128	TraesCS3D01G516900	TraesCS7D01G369400	1
10.1.74-10.1.128	TraesCS3D01G516900	TraesCS7D01G369900	1
10.1.74-10.1.128	TraesCS3D01G516900	TraesCS7D01G461500	1
10.1.74-10.1.128	TraesCS4A01G383100	TraesCS4B01G291900	1
10.1.74-10.1.128	TraesCS4A01G383100	TraesCS6A01G389900	1
10.1.74-10.1.128	TraesCS4A01G383100	TraesCS6B01G449400	1
10.1.74-10.1.128	TraesCS4A01G383100	TraesCS7A01G046800	1
10.1.74-10.1.128	TraesCS4A01G383100	TraesCS7A01G537900	1
10.1.74-10.1.128	TraesCS4B01G291900	TraesCS6A01G389900	1
10.1.74-10.1.128	TraesCS4B01G291900	TraesCS6B01G449400	1
10.1.74-10.1.128	TraesCS4B01G291900	TraesCS7A01G046800	1
10.1.74-10.1.128	TraesCS4B01G291900	TraesCS7A01G537900	1
10.1.74-10.1.128	TraesCS5B01G358400	TraesCS6A01G047500	1
10.1.74-10.1.128	TraesCS5B01G358400	TraesCS6B01G063800	1
10.1.74-10.1.128	TraesCS5B01G358400	TraesCS6B01G333800	1
10.1.74-10.1.128	TraesCS5B01G358400	TraesCS6B01G354600	1
10.1.74-10.1.128	TraesCS5B01G358400	TraesCS7A01G222200	1
10.1.74-10.1.128	TraesCS5B01G358400	TraesCS7B01G274900	1
10.1.74-10.1.128	TraesCS5B01G358400	TraesCS7D01G369400	1
10.1.74-10.1.128	TraesCS5B01G358400	TraesCS7D01G369900	1
10.1.74-10.1.128	TraesCS5B01G358400	TraesCS7D01G461500	1
10.1.74-10.1.128	TraesCS6A01G047500	TraesCS6B01G063800	1
10.1.74-10.1.128	TraesCS6A01G047500	TraesCS6B01G333800	1
10.1.74-10.1.128	TraesCS6A01G047500	TraesCS6B01G354600	1
10.1.74-10.1.128	TraesCS6A01G047500	TraesCS7A01G222200	1
10.1.74-10.1.128	TraesCS6A01G047500	TraesCS7B01G274900	1
10.1.74-10.1.128	TraesCS6A01G047500	TraesCS7D01G369400	1
10.1.74-10.1.128	TraesCS6A01G047500	TraesCS7D01G369900	1
10.1.74-10.1.128	TraesCS6A01G047500	TraesCS7D01G461500	1
10.1.74-10.1.128	TraesCS6A01G389900	TraesCS6B01G449400	1
10.1.74-10.1.128	TraesCS6A01G389900	TraesCS7A01G046800	1
10.1.74-10.1.128	TraesCS6A01G389900	TraesCS7A01G537900	1
10.1.74-10.1.128	TraesCS6B01G063800	TraesCS6B01G333800	1
10.1.74-10.1.128	TraesCS6B01G063800	TraesCS6B01G354600	1
10.1.74-10.1.128	TraesCS6B01G063800	TraesCS7A01G222200	1
10.1.74-10.1.128	TraesCS6B01G063800	TraesCS7B01G274900	1
10.1.74-10.1.128	TraesCS6B01G063800	TraesCS7D01G369400	1
10.1.74-10.1.128	TraesCS6B01G063800	TraesCS7D01G369900	1
10.1.74-10.1.128	TraesCS6B01G063800	TraesCS7D01G461500	1
10.1.74-10.1.128	TraesCS6B01G333800	TraesCS6B01G354600	1
10.1.74-10.1.128	TraesCS6B01G333800	TraesCS7A01G222200	1
10.1.74-10.1.128	TraesCS6B01G333800	TraesCS7B01G274900	1
10.1.74-10.1.128	TraesCS6B01G333800	TraesCS7D01G369400	1
10.1.74-10.1.128	TraesCS6B01G333800	TraesCS7D01G369900	1
10.1.74-10.1.128	TraesCS6B01G333800	TraesCS7D01G461500	1
10.1.74-10.1.128	TraesCS6B01G354600	TraesCS7A01G222200	1
10.1.74-10.1.128	TraesCS6B01G354600	TraesCS7B01G274900	1
10.1.74-10.1.128	TraesCS6B01G354600	TraesCS7D01G369400	1
10.1.74-10.1.128	TraesCS6B01G354600	TraesCS7D01G369900	1
10.1.74-10.1.128	TraesCS6B01G354600	TraesCS7D01G461500	1
10.1.74-10.1.128	TraesCS6B01G449400	TraesCS7A01G046800	1
10.1.74-10.1.128	TraesCS6B01G449400	TraesCS7A01G537900	1
10.1.74-10.1.128	TraesCS7A01G046800	TraesCS7A01G537900	1
10.1.74-10.1.128	TraesCS7A01G222200	TraesCS7B01G274900	1
10.1.74-10.1.128	TraesCS7A01G222200	TraesCS7D01G369400	1
10.1.74-10.1.128	TraesCS7A01G222200	TraesCS7D01G369900	1
10.1.74-10.1.128	TraesCS7A01G222200	TraesCS7D01G461500	1
10.1.74-10.1.128	TraesCS7B01G274900	TraesCS7D01G369400	1
10.1.74-10.1.128	TraesCS7B01G274900	TraesCS7D01G369900	1
10.1.74-10.1.128	TraesCS7B01G274900	TraesCS7D01G461500	1
10.1.74-10.1.128	TraesCS7D01G369400	TraesCS7D01G369900	1
10.1.74-10.1.128	TraesCS7D01G369400	TraesCS7D01G461500	1
10.1.74-10.1.128	TraesCS7D01G369900	TraesCS7D01G461500	1
