# Supplementary material for: Carbohydrate Accumulation and Differential Transcript Expression in Winter Wheat Lines with Different Levels of Snow Mold and Freezing Tolerance after Cold Treatment
Source: Plants (Basel). 2020 Oct 23;9(11):1416. doi: 10.3390/plants9111416 (PMC7690702; doi:10.3390/plants9111416)
Supplement: Supplementary file 1 [file plants-09-01416-s001.zip › supplementalFiles/func-E output/snowMoldFunc-E_results/10.1.74-10.1.94/test.10.1.74-10.1.94.cluster_features.tab]

Module	Cluster	Gene
10.1.74-10.1.94	Cluster1	TraesCS1A01G282400	-3.085784952473265584819493044093135952407574602332787397324324609
10.1.74-10.1.94	Cluster1	TraesCS1A01G282600	-3.085784952473265584819493044093135952407574602332787397324324609
10.1.74-10.1.94	Cluster1	TraesCS1A01G283900	-3.085784952473265584819493044093135952407574602332787397324324609
10.1.74-10.1.94	Cluster1	TraesCS1B01G056900	-3.085784952473265584819493044093135952407574602332787397324324609
10.1.74-10.1.94	Cluster1	TraesCS1B01G243300	-3.085784952473265584819493044093135952407574602332787397324324609
10.1.74-10.1.94	Cluster1	TraesCS1D01G044300	-3.085784952473265584819493044093135952407574602332787397324324609
10.1.74-10.1.94	Cluster1	TraesCS1D01G433600	-3.085784952473265584819493044093135952407574602332787397324324609
10.1.74-10.1.94	Cluster1	TraesCS2A01G123400	-3.085784952473265584819493044093135952407574602332787397324324609
10.1.74-10.1.94	Cluster1	TraesCS2A01G409500	-3.085784952473265584819493044093135952407574602332787397324324609
10.1.74-10.1.94	Cluster1	TraesCS2B01G402100	-3.085784952473265584819493044093135952407574602332787397324324609
10.1.74-10.1.94	Cluster1	TraesCS2B01G491400	-3.085784952473265584819493044093135952407574602332787397324324609
10.1.74-10.1.94	Cluster1	TraesCS2B01G555400	-3.085784952473265584819493044093135952407574602332787397324324609
10.1.74-10.1.94	Cluster1	TraesCS2D01G381900	-3.085784952473265584819493044093135952407574602332787397324324609
10.1.74-10.1.94	Cluster1	TraesCS2D01G392800	-3.085784952473265584819493044093135952407574602332787397324324609
10.1.74-10.1.94	Cluster1	TraesCS2D01G467300	-3.085784952473265584819493044093135952407574602332787397324324609
10.1.74-10.1.94	Cluster1	TraesCS2D01G477100	-3.085784952473265584819493044093135952407574602332787397324324609
10.1.74-10.1.94	Cluster1	TraesCS2D01G487400	-3.085784952473265584819493044093135952407574602332787397324324609
10.1.74-10.1.94	Cluster1	TraesCS2D01G487700	-3.085784952473265584819493044093135952407574602332787397324324609
10.1.74-10.1.94	Cluster1	TraesCS2D01G521300	-3.085784952473265584819493044093135952407574602332787397324324609
10.1.74-10.1.94	Cluster1	TraesCS2D01G528500	-3.085784952473265584819493044093135952407574602332787397324324609
10.1.74-10.1.94	Cluster1	TraesCS2D01G579000	-3.085784952473265584819493044093135952407574602332787397324324609
10.1.74-10.1.94	Cluster1	TraesCS3A01G037900	-3.085784952473265584819493044093135952407574602332787397324324609
10.1.74-10.1.94	Cluster1	TraesCS3A01G047500	-3.085784952473265584819493044093135952407574602332787397324324609
10.1.74-10.1.94	Cluster1	TraesCS3A01G363500	-3.085784952473265584819493044093135952407574602332787397324324609
10.1.74-10.1.94	Cluster1	TraesCS3A01G518100	-3.085784952473265584819493044093135952407574602332787397324324609
10.1.74-10.1.94	Cluster1	TraesCS3B01G101500	-3.085784952473265584819493044093135952407574602332787397324324609
10.1.74-10.1.94	Cluster1	TraesCS3B01G166100	-3.085784952473265584819493044093135952407574602332787397324324609
10.1.74-10.1.94	Cluster1	TraesCS3B01G344600	-3.085784952473265584819493044093135952407574602332787397324324609
10.1.74-10.1.94	Cluster1	TraesCS3B01G393000	-3.085784952473265584819493044093135952407574602332787397324324609
10.1.74-10.1.94	Cluster1	TraesCS3B01G393500	-3.085784952473265584819493044093135952407574602332787397324324609
10.1.74-10.1.94	Cluster1	TraesCS3B01G452100	-3.085784952473265584819493044093135952407574602332787397324324609
10.1.74-10.1.94	Cluster1	TraesCS4A01G034500	-3.085784952473265584819493044093135952407574602332787397324324609
10.1.74-10.1.94	Cluster1	TraesCS4A01G218400	-3.085784952473265584819493044093135952407574602332787397324324609
10.1.74-10.1.94	Cluster1	TraesCS4A01G326700	-3.085784952473265584819493044093135952407574602332787397324324609
10.1.74-10.1.94	Cluster1	TraesCS4B01G005300	-3.085784952473265584819493044093135952407574602332787397324324609
10.1.74-10.1.94	Cluster1	TraesCS4B01G097200	-3.085784952473265584819493044093135952407574602332787397324324609
10.1.74-10.1.94	Cluster1	TraesCS4B01G102500	-3.085784952473265584819493044093135952407574602332787397324324609
10.1.74-10.1.94	Cluster1	TraesCS5A01G007900	-3.085784952473265584819493044093135952407574602332787397324324609
10.1.74-10.1.94	Cluster1	TraesCS5A01G378700	-3.085784952473265584819493044093135952407574602332787397324324609
10.1.74-10.1.94	Cluster1	TraesCS5A01G536300	-3.085784952473265584819493044093135952407574602332787397324324609
10.1.74-10.1.94	Cluster1	TraesCS5A01G549600	-3.085784952473265584819493044093135952407574602332787397324324609
10.1.74-10.1.94	Cluster1	TraesCS5B01G042400	-3.085784952473265584819493044093135952407574602332787397324324609
10.1.74-10.1.94	Cluster1	TraesCS5B01G097900	-3.085784952473265584819493044093135952407574602332787397324324609
10.1.74-10.1.94	Cluster1	TraesCS5B01G182400	-3.085784952473265584819493044093135952407574602332787397324324609
10.1.74-10.1.94	Cluster1	TraesCS5B01G224800	-3.085784952473265584819493044093135952407574602332787397324324609
10.1.74-10.1.94	Cluster1	TraesCS5B01G224900	-3.085784952473265584819493044093135952407574602332787397324324609
10.1.74-10.1.94	Cluster1	TraesCS5B01G286300	-3.085784952473265584819493044093135952407574602332787397324324609
10.1.74-10.1.94	Cluster1	TraesCS5B01G514100	-3.085784952473265584819493044093135952407574602332787397324324609
10.1.74-10.1.94	Cluster1	TraesCS5D01G294600	-3.085784952473265584819493044093135952407574602332787397324324609
10.1.74-10.1.94	Cluster1	TraesCS5D01G388700	-3.085784952473265584819493044093135952407574602332787397324324609
10.1.74-10.1.94	Cluster1	TraesCS6A01G120500	-3.085784952473265584819493044093135952407574602332787397324324609
10.1.74-10.1.94	Cluster1	TraesCS6B01G255100	-3.085784952473265584819493044093135952407574602332787397324324609
10.1.74-10.1.94	Cluster1	TraesCS6B01G255900	-3.085784952473265584819493044093135952407574602332787397324324609
10.1.74-10.1.94	Cluster1	TraesCS6B01G260500	-3.085784952473265584819493044093135952407574602332787397324324609
10.1.74-10.1.94	Cluster1	TraesCS6B01G277800	-3.085784952473265584819493044093135952407574602332787397324324609
10.1.74-10.1.94	Cluster1	TraesCS6B01G284600	-3.085784952473265584819493044093135952407574602332787397324324609
10.1.74-10.1.94	Cluster1	TraesCS6B01G284900	-3.085784952473265584819493044093135952407574602332787397324324609
10.1.74-10.1.94	Cluster1	TraesCS6B01G301300	-3.085784952473265584819493044093135952407574602332787397324324609
10.1.74-10.1.94	Cluster1	TraesCS6B01G306300	-3.085784952473265584819493044093135952407574602332787397324324609
10.1.74-10.1.94	Cluster1	TraesCS6B01G335400	-3.085784952473265584819493044093135952407574602332787397324324609
10.1.74-10.1.94	Cluster1	TraesCS6B01G336300	-3.085784952473265584819493044093135952407574602332787397324324609
10.1.74-10.1.94	Cluster1	TraesCS6B01G348300	-3.085784952473265584819493044093135952407574602332787397324324609
10.1.74-10.1.94	Cluster1	TraesCS6B01G355900	-3.085784952473265584819493044093135952407574602332787397324324609
10.1.74-10.1.94	Cluster1	TraesCS6B01G386400	-3.085784952473265584819493044093135952407574602332787397324324609
10.1.74-10.1.94	Cluster1	TraesCS6B01G406200	-3.085784952473265584819493044093135952407574602332787397324324609
10.1.74-10.1.94	Cluster1	TraesCS6B01G408100	-3.085784952473265584819493044093135952407574602332787397324324609
10.1.74-10.1.94	Cluster1	TraesCS6B01G411600	-3.085784952473265584819493044093135952407574602332787397324324609
10.1.74-10.1.94	Cluster1	TraesCS6B01G411700	-3.085784952473265584819493044093135952407574602332787397324324609
10.1.74-10.1.94	Cluster1	TraesCS6B01G423000	-3.085784952473265584819493044093135952407574602332787397324324609
10.1.74-10.1.94	Cluster1	TraesCS6B01G423100	-3.085784952473265584819493044093135952407574602332787397324324609
10.1.74-10.1.94	Cluster1	TraesCS6B01G423900	-3.085784952473265584819493044093135952407574602332787397324324609
10.1.74-10.1.94	Cluster1	TraesCS6B01G425700	-3.085784952473265584819493044093135952407574602332787397324324609
10.1.74-10.1.94	Cluster1	TraesCS6B01G449900	-3.085784952473265584819493044093135952407574602332787397324324609
10.1.74-10.1.94	Cluster1	TraesCS6D01G300600	-3.085784952473265584819493044093135952407574602332787397324324609
10.1.74-10.1.94	Cluster1	TraesCS7A01G141000	-3.085784952473265584819493044093135952407574602332787397324324609
10.1.74-10.1.94	Cluster1	TraesCS7A01G141100	-3.085784952473265584819493044093135952407574602332787397324324609
10.1.74-10.1.94	Cluster1	TraesCS7A01G159200	-3.085784952473265584819493044093135952407574602332787397324324609
10.1.74-10.1.94	Cluster1	TraesCS7A01G317500	-3.085784952473265584819493044093135952407574602332787397324324609
10.1.74-10.1.94	Cluster1	TraesCS7B01G097100	-3.085784952473265584819493044093135952407574602332787397324324609
10.1.74-10.1.94	Cluster1	TraesCS7B01G122300	-3.085784952473265584819493044093135952407574602332787397324324609
10.1.74-10.1.94	Cluster1	TraesCS7D01G279500	-3.085784952473265584819493044093135952407574602332787397324324609
10.1.74-10.1.94	Cluster1	TraesCS7D01G343400	-3.085784952473265584819493044093135952407574602332787397324324609
10.1.74-10.1.94	Cluster1	TraesCS7D01G498100	-3.085784952473265584819493044093135952407574602332787397324324609
10.1.74-10.1.94	Cluster1	TraesCS7D01G498300	-3.085784952473265584819493044093135952407574602332787397324324609
10.1.74-10.1.94	Cluster1	TraesCS7D01G498500	-3.085784952473265584819493044093135952407574602332787397324324609
10.1.74-10.1.94	Cluster2	TraesCS1A01G203600	-4.346936118386235084039008618974414441015496611456703360871068509
10.1.74-10.1.94	Cluster2	TraesCS1A01G203700	-4.346936118386235084039008618974414441015496611456703360871068509
10.1.74-10.1.94	Cluster2	TraesCS1A01G250000	-4.346936118386235084039008618974414441015496611456703360871068509
10.1.74-10.1.94	Cluster2	TraesCS2A01G350700	-4.346936118386235084039008618974414441015496611456703360871068509
10.1.74-10.1.94	Cluster2	TraesCS2A01G350800	-4.346936118386235084039008618974414441015496611456703360871068509
10.1.74-10.1.94	Cluster2	TraesCS3A01G260200	-4.346936118386235084039008618974414441015496611456703360871068509
10.1.74-10.1.94	Cluster2	TraesCS3D01G260300	-4.346936118386235084039008618974414441015496611456703360871068509
10.1.74-10.1.94	Cluster2	TraesCS6A01G216100	-4.346936118386235084039008618974414441015496611456703360871068509
10.1.74-10.1.94	Cluster2	TraesCS6B01G246800	-4.346936118386235084039008618974414441015496611456703360871068509
10.1.74-10.1.94	Cluster3	TraesCS1A01G078200	-4.571350062486490889236684760839920992194181690942715300933127445
10.1.74-10.1.94	Cluster3	TraesCS1B01G331200	-4.571350062486490889236684760839920992194181690942715300933127445
10.1.74-10.1.94	Cluster3	TraesCS1D01G080400	-4.571350062486490889236684760839920992194181690942715300933127445
10.1.74-10.1.94	Cluster3	TraesCS1D01G318700	-4.571350062486490889236684760839920992194181690942715300933127445
10.1.74-10.1.94	Cluster3	TraesCS2A01G108600	-4.571350062486490889236684760839920992194181690942715300933127445
10.1.74-10.1.94	Cluster3	TraesCS2A01G572500	-4.571350062486490889236684760839920992194181690942715300933127445
10.1.74-10.1.94	Cluster3	TraesCS2A01G573300	-4.571350062486490889236684760839920992194181690942715300933127445
10.1.74-10.1.94	Cluster3	TraesCS2A01G574400	-4.571350062486490889236684760839920992194181690942715300933127445
10.1.74-10.1.94	Cluster3	TraesCS2B01G098100	-4.571350062486490889236684760839920992194181690942715300933127445
10.1.74-10.1.94	Cluster3	TraesCS2B01G098400	-4.571350062486490889236684760839920992194181690942715300933127445
10.1.74-10.1.94	Cluster3	TraesCS2B01G284900	-4.571350062486490889236684760839920992194181690942715300933127445
10.1.74-10.1.94	Cluster3	TraesCS2B01G489800	-4.571350062486490889236684760839920992194181690942715300933127445
10.1.74-10.1.94	Cluster3	TraesCS2B01G612400	-4.571350062486490889236684760839920992194181690942715300933127445
10.1.74-10.1.94	Cluster3	TraesCS2B01G615800	-4.571350062486490889236684760839920992194181690942715300933127445
10.1.74-10.1.94	Cluster3	TraesCS2D01G265100	-4.571350062486490889236684760839920992194181690942715300933127445
10.1.74-10.1.94	Cluster3	TraesCS2D01G467000	-4.571350062486490889236684760839920992194181690942715300933127445
10.1.74-10.1.94	Cluster3	TraesCS2D01G582900	-4.571350062486490889236684760839920992194181690942715300933127445
10.1.74-10.1.94	Cluster3	TraesCS2D01G583000	-4.571350062486490889236684760839920992194181690942715300933127445
10.1.74-10.1.94	Cluster3	TraesCS2D01G583100	-4.571350062486490889236684760839920992194181690942715300933127445
10.1.74-10.1.94	Cluster3	TraesCS2D01G583700	-4.571350062486490889236684760839920992194181690942715300933127445
10.1.74-10.1.94	Cluster3	TraesCS2D01G583900	-4.571350062486490889236684760839920992194181690942715300933127445
10.1.74-10.1.94	Cluster3	TraesCS2D01G584100	-4.571350062486490889236684760839920992194181690942715300933127445
10.1.74-10.1.94	Cluster3	TraesCS3A01G297100	-4.571350062486490889236684760839920992194181690942715300933127445
10.1.74-10.1.94	Cluster3	TraesCS3B01G034300	-4.571350062486490889236684760839920992194181690942715300933127445
10.1.74-10.1.94	Cluster3	TraesCS3B01G162900	-4.571350062486490889236684760839920992194181690942715300933127445
10.1.74-10.1.94	Cluster3	TraesCS3B01G339500	-4.571350062486490889236684760839920992194181690942715300933127445
10.1.74-10.1.94	Cluster3	TraesCS3D01G031800	-4.571350062486490889236684760839920992194181690942715300933127445
10.1.74-10.1.94	Cluster3	TraesCS6B01G063500	-4.571350062486490889236684760839920992194181690942715300933127445
10.1.74-10.1.94	Cluster3	TraesCS6B01G278100	-4.571350062486490889236684760839920992194181690942715300933127445
10.1.74-10.1.94	Cluster3	TraesCS6B01G333800	-4.571350062486490889236684760839920992194181690942715300933127445
10.1.74-10.1.94	Cluster3	TraesCS6B01G354600	-4.571350062486490889236684760839920992194181690942715300933127445
10.1.74-10.1.94	Cluster3	TraesCS6B01G462300	-4.571350062486490889236684760839920992194181690942715300933127445
10.1.74-10.1.94	Cluster3	TraesCS7A01G222200	-4.571350062486490889236684760839920992194181690942715300933127445
10.1.74-10.1.94	Cluster3	TraesCS7B01G251100	-4.571350062486490889236684760839920992194181690942715300933127445
10.1.74-10.1.94	Cluster3	TraesCS7B01G274200	-4.571350062486490889236684760839920992194181690942715300933127445
10.1.74-10.1.94	Cluster3	TraesCS7B01G274900	-4.571350062486490889236684760839920992194181690942715300933127445
10.1.74-10.1.94	Cluster3	TraesCS7D01G369900	-4.571350062486490889236684760839920992194181690942715300933127445
