# Supplementary material for: Carbohydrate Accumulation and Differential Transcript Expression in Winter Wheat Lines with Different Levels of Snow Mold and Freezing Tolerance after Cold Treatment
Source: Plants (Basel). 2020 Oct 23;9(11):1416. doi: 10.3390/plants9111416 (PMC7690702; doi:10.3390/plants9111416)
Supplement: Supplementary file 1 [file plants-09-01416-s001.zip › supplementalFiles/func-E output/snowMoldFunc-E_results/10.1.74-10.1.94/test.10.1.74-10.1.94.cluster_report.tab]

Module: 10.1.74-10.1.94 Functional Clustering Report
	Mod Total	BG Total
CLUSTER 1	num genes: 242	score: -3.0858	mean: 0.0031	geo: 8.2076e-04
genes: TraesCS1A01G078200, TraesCS1A01G187100, TraesCS1A01G203600, TraesCS1A01G203700, TraesCS1A01G250000, TraesCS1A01G282400, TraesCS1A01G282600, TraesCS1A01G283900, TraesCS1A01G326800, TraesCS1A01G442200, TraesCS1B01G001700, TraesCS1B01G056900, TraesCS1B01G243300, TraesCS1B01G331200, TraesCS1B01G340000, TraesCS1D01G044300, TraesCS1D01G080400, TraesCS1D01G202300, TraesCS1D01G318700, TraesCS1D01G…
Category	Term	Mod Count	Bg Count	Percentage	Fold Enrichment	pvalue	Bonferroni	Benjamini
GO	GO:0055114|oxidation-reduction process	171	5570	3.07001795332136	1.36601422333509	5.342092e-05	0.03376202144	0.00844050536
GO	GO:0016491|oxidoreductase activity	91	2604	3.49462365591398	1.55494387712529	5.45315e-05	0.034463908	0.0068927816
GO	GO:0046274|lignin catabolic process	7	85	8.23529411764706	3.66432023170521	0.004256207	1	0.192137344571429
GO	GO:0052716|hydroquinone:oxygen oxidoreductase activity	7	85	8.23529411764706	3.66432023170521	0.004256207	1	0.206917140307692
GO	GO:0008610|lipid biosynthetic process	7	94	7.4468085106383	3.31348106058449	0.007057826	1	0.278784127
CLUSTER 2	num genes: 242	score: -4.3469	mean: 0.0001	geo: 4.4985e-05
genes: TraesCS1A01G078200, TraesCS1A01G187100, TraesCS1A01G203600, TraesCS1A01G203700, TraesCS1A01G250000, TraesCS1A01G282400, TraesCS1A01G282600, TraesCS1A01G283900, TraesCS1A01G326800, TraesCS1A01G442200, TraesCS1B01G001700, TraesCS1B01G056900, TraesCS1B01G243300, TraesCS1B01G331200, TraesCS1B01G340000, TraesCS1D01G044300, TraesCS1D01G080400, TraesCS1D01G202300, TraesCS1D01G318700, TraesCS1D01G…
Category	Term	Mod Count	Bg Count	Percentage	Fold Enrichment	pvalue	Bonferroni	Benjamini
GO	GO:0008061|chitin binding	11	73	15.0684931506849	6.70477380948017	2.426864e-06	0.001533778048	0.001533778048
GO	GO:0004568|chitinase activity	9	77	11.6883116883117	5.2007513492662	0.000119052	0.075240864	0.012540144
GO	GO:0006032|chitin catabolic process	9	77	11.6883116883117	5.2007513492662	0.000119052	0.075240864	0.0107486948571429
GO	GO:0016998|cell wall macromolecule catabolic process	9	77	11.6883116883117	5.2007513492662	0.000119052	0.075240864	0.009405108
CLUSTER 3	num genes: 242	score: -4.5714	mean: 0.0000	geo: 2.6832e-05
genes: TraesCS1A01G078200, TraesCS1A01G187100, TraesCS1A01G203600, TraesCS1A01G203700, TraesCS1A01G250000, TraesCS1A01G282400, TraesCS1A01G282600, TraesCS1A01G283900, TraesCS1A01G326800, TraesCS1A01G442200, TraesCS1B01G001700, TraesCS1B01G056900, TraesCS1B01G243300, TraesCS1B01G331200, TraesCS1B01G340000, TraesCS1D01G044300, TraesCS1D01G080400, TraesCS1D01G202300, TraesCS1D01G318700, TraesCS1D01G…
Category	Term	Mod Count	Bg Count	Percentage	Fold Enrichment	pvalue	Bonferroni	Benjamini
GO	GO:0006979|response to oxidative stress	37	729	5.07544581618656	2.25833571011422	1.065642e-05	0.00673485744	0.00336742872
GO	GO:0004601|peroxidase activity	36	742	4.85175202156334	2.15880244686522	3.393338e-05	0.02144589616	0.00714863205333333
GO	GO:0055114|oxidation-reduction process	171	5570	3.07001795332136	1.36601422333509	5.342092e-05	0.03376202144	0.00844050536
