# Supplementary material for: Carbohydrate Accumulation and Differential Transcript Expression in Winter Wheat Lines with Different Levels of Snow Mold and Freezing Tolerance after Cold Treatment
Source: Plants (Basel). 2020 Oct 23;9(11):1416. doi: 10.3390/plants9111416 (PMC7690702; doi:10.3390/plants9111416)
Supplement: Supplementary file 1 [file plants-09-01416-s001.zip › supplementalFiles/func-E output/snowMoldFunc-E_results/10.1.74-10.1.94/test.10.1.74-10.1.94.cluster_terms.tab]

Module	Cluster	Category	Term	Definition	p-value	E-Score
10.1.74-10.1.94	Cluster1	GO	GO:0055114	oxidation-reduction process	5.342092e-05	-3.085784952473265584819493044093135952407574602332787397324324609
10.1.74-10.1.94	Cluster1	GO	GO:0016491	oxidoreductase activity	5.45315e-05	-3.085784952473265584819493044093135952407574602332787397324324609
10.1.74-10.1.94	Cluster1	GO	GO:0046274	lignin catabolic process	0.004256207	-3.085784952473265584819493044093135952407574602332787397324324609
10.1.74-10.1.94	Cluster1	GO	GO:0052716	hydroquinone:oxygen oxidoreductase activity	0.004256207	-3.085784952473265584819493044093135952407574602332787397324324609
10.1.74-10.1.94	Cluster1	GO	GO:0008610	lipid biosynthetic process	0.007057826	-3.085784952473265584819493044093135952407574602332787397324324609
10.1.74-10.1.94	Cluster2	GO	GO:0008061	chitin binding	2.426864e-06	-4.346936118386235084039008618974414441015496611456703360871068509
10.1.74-10.1.94	Cluster2	GO	GO:0004568	chitinase activity	0.000119052	-4.346936118386235084039008618974414441015496611456703360871068509
10.1.74-10.1.94	Cluster2	GO	GO:0006032	chitin catabolic process	0.000119052	-4.346936118386235084039008618974414441015496611456703360871068509
10.1.74-10.1.94	Cluster2	GO	GO:0016998	cell wall macromolecule catabolic process	0.000119052	-4.346936118386235084039008618974414441015496611456703360871068509
10.1.74-10.1.94	Cluster3	GO	GO:0006979	response to oxidative stress	1.065642e-05	-4.571350062486490889236684760839920992194181690942715300933127445
10.1.74-10.1.94	Cluster3	GO	GO:0004601	peroxidase activity	3.393338e-05	-4.571350062486490889236684760839920992194181690942715300933127445
10.1.74-10.1.94	Cluster3	GO	GO:0055114	oxidation-reduction process	5.342092e-05	-4.571350062486490889236684760839920992194181690942715300933127445
