# Supplementary material for: Carbohydrate Accumulation and Differential Transcript Expression in Winter Wheat Lines with Different Levels of Snow Mold and Freezing Tolerance after Cold Treatment
Source: Plants (Basel). 2020 Oct 23;9(11):1416. doi: 10.3390/plants9111416 (PMC7690702; doi:10.3390/plants9111416)
Supplement: Supplementary file 1 [file plants-09-01416-s001.zip › supplementalFiles/func-E output/snowMoldFunc-E_results/10.1.74-10.1.94/test.10.1.74-10.1.94.kappa.features.tab]

10.1.74-10.1.94	TraesCS1A01G078200	TraesCS1B01G331200	1
10.1.74-10.1.94	TraesCS1A01G078200	TraesCS1D01G080400	1
10.1.74-10.1.94	TraesCS1A01G078200	TraesCS1D01G318700	1
10.1.74-10.1.94	TraesCS1A01G078200	TraesCS2A01G108600	1
10.1.74-10.1.94	TraesCS1A01G078200	TraesCS2A01G572500	1
10.1.74-10.1.94	TraesCS1A01G078200	TraesCS2A01G573300	1
10.1.74-10.1.94	TraesCS1A01G078200	TraesCS2A01G574400	1
10.1.74-10.1.94	TraesCS1A01G078200	TraesCS2B01G098100	1
10.1.74-10.1.94	TraesCS1A01G078200	TraesCS2B01G098400	1
10.1.74-10.1.94	TraesCS1A01G078200	TraesCS2B01G284900	1
10.1.74-10.1.94	TraesCS1A01G078200	TraesCS2B01G489800	1
10.1.74-10.1.94	TraesCS1A01G078200	TraesCS2B01G612400	1
10.1.74-10.1.94	TraesCS1A01G078200	TraesCS2B01G615800	1
10.1.74-10.1.94	TraesCS1A01G078200	TraesCS2D01G265100	1
10.1.74-10.1.94	TraesCS1A01G078200	TraesCS2D01G467000	1
10.1.74-10.1.94	TraesCS1A01G078200	TraesCS2D01G582900	1
10.1.74-10.1.94	TraesCS1A01G078200	TraesCS2D01G583000	1
10.1.74-10.1.94	TraesCS1A01G078200	TraesCS2D01G583100	1
10.1.74-10.1.94	TraesCS1A01G078200	TraesCS2D01G583700	1
10.1.74-10.1.94	TraesCS1A01G078200	TraesCS2D01G583900	1
10.1.74-10.1.94	TraesCS1A01G078200	TraesCS2D01G584100	1
10.1.74-10.1.94	TraesCS1A01G078200	TraesCS3A01G297100	1
10.1.74-10.1.94	TraesCS1A01G078200	TraesCS3B01G034300	1
10.1.74-10.1.94	TraesCS1A01G078200	TraesCS3B01G162900	1
10.1.74-10.1.94	TraesCS1A01G078200	TraesCS3B01G339500	1
10.1.74-10.1.94	TraesCS1A01G078200	TraesCS3D01G031800	1
10.1.74-10.1.94	TraesCS1A01G078200	TraesCS6B01G063500	1
10.1.74-10.1.94	TraesCS1A01G078200	TraesCS6B01G278100	0.888885918937768
10.1.74-10.1.94	TraesCS1A01G078200	TraesCS6B01G333800	1
10.1.74-10.1.94	TraesCS1A01G078200	TraesCS6B01G354600	1
10.1.74-10.1.94	TraesCS1A01G078200	TraesCS6B01G462300	1
10.1.74-10.1.94	TraesCS1A01G078200	TraesCS7A01G222200	1
10.1.74-10.1.94	TraesCS1A01G078200	TraesCS7B01G251100	1
10.1.74-10.1.94	TraesCS1A01G078200	TraesCS7B01G274200	1
10.1.74-10.1.94	TraesCS1A01G078200	TraesCS7B01G274900	1
10.1.74-10.1.94	TraesCS1A01G078200	TraesCS7D01G369900	1
10.1.74-10.1.94	TraesCS1A01G203600	TraesCS1A01G203700	1
10.1.74-10.1.94	TraesCS1A01G203600	TraesCS1A01G250000	0.923073933758714
10.1.74-10.1.94	TraesCS1A01G203600	TraesCS2A01G350700	0.923073933758714
10.1.74-10.1.94	TraesCS1A01G203600	TraesCS2A01G350800	0.923073933758714
10.1.74-10.1.94	TraesCS1A01G203600	TraesCS3A01G260200	0.923073933758714
10.1.74-10.1.94	TraesCS1A01G203600	TraesCS3D01G260300	0.923073933758714
10.1.74-10.1.94	TraesCS1A01G203600	TraesCS6A01G216100	0.923073933758714
10.1.74-10.1.94	TraesCS1A01G203600	TraesCS6B01G246800	0.923073933758714
10.1.74-10.1.94	TraesCS1A01G203700	TraesCS1A01G250000	0.923073933758714
10.1.74-10.1.94	TraesCS1A01G203700	TraesCS2A01G350700	0.923073933758714
10.1.74-10.1.94	TraesCS1A01G203700	TraesCS2A01G350800	0.923073933758714
10.1.74-10.1.94	TraesCS1A01G203700	TraesCS3A01G260200	0.923073933758714
10.1.74-10.1.94	TraesCS1A01G203700	TraesCS3D01G260300	0.923073933758714
10.1.74-10.1.94	TraesCS1A01G203700	TraesCS6A01G216100	0.923073933758714
10.1.74-10.1.94	TraesCS1A01G203700	TraesCS6B01G246800	0.923073933758714
10.1.74-10.1.94	TraesCS1A01G250000	TraesCS2A01G350700	1
10.1.74-10.1.94	TraesCS1A01G250000	TraesCS2A01G350800	1
10.1.74-10.1.94	TraesCS1A01G250000	TraesCS3A01G260200	1
10.1.74-10.1.94	TraesCS1A01G250000	TraesCS3D01G260300	1
10.1.74-10.1.94	TraesCS1A01G250000	TraesCS6A01G216100	1
10.1.74-10.1.94	TraesCS1A01G250000	TraesCS6B01G246800	1
10.1.74-10.1.94	TraesCS1A01G282400	TraesCS1A01G282600	1
10.1.74-10.1.94	TraesCS1A01G282400	TraesCS1A01G283900	0.799994226404521
10.1.74-10.1.94	TraesCS1A01G282400	TraesCS1B01G056900	0.799994226404521
10.1.74-10.1.94	TraesCS1A01G282400	TraesCS1B01G243300	1
10.1.74-10.1.94	TraesCS1A01G282400	TraesCS1D01G044300	0.799994226404521
10.1.74-10.1.94	TraesCS1A01G282400	TraesCS1D01G433600	1
10.1.74-10.1.94	TraesCS1A01G282400	TraesCS2A01G123400	1
10.1.74-10.1.94	TraesCS1A01G282400	TraesCS2A01G409500	1
10.1.74-10.1.94	TraesCS1A01G282400	TraesCS2B01G402100	0.888885918937768
10.1.74-10.1.94	TraesCS1A01G282400	TraesCS2B01G491400	1
10.1.74-10.1.94	TraesCS1A01G282400	TraesCS2B01G555400	1
10.1.74-10.1.94	TraesCS1A01G282400	TraesCS2D01G381900	0.888885918937768
10.1.74-10.1.94	TraesCS1A01G282400	TraesCS2D01G392800	1
10.1.74-10.1.94	TraesCS1A01G282400	TraesCS2D01G467300	1
10.1.74-10.1.94	TraesCS1A01G282400	TraesCS2D01G477100	1
10.1.74-10.1.94	TraesCS1A01G282400	TraesCS2D01G487400	1
10.1.74-10.1.94	TraesCS1A01G282400	TraesCS2D01G487700	1
10.1.74-10.1.94	TraesCS1A01G282400	TraesCS2D01G521300	1
10.1.74-10.1.94	TraesCS1A01G282400	TraesCS2D01G528500	1
10.1.74-10.1.94	TraesCS1A01G282400	TraesCS2D01G579000	1
10.1.74-10.1.94	TraesCS1A01G282400	TraesCS3A01G037900	1
10.1.74-10.1.94	TraesCS1A01G282400	TraesCS3A01G047500	1
10.1.74-10.1.94	TraesCS1A01G282400	TraesCS3A01G363500	1
10.1.74-10.1.94	TraesCS1A01G282400	TraesCS3A01G518100	1
10.1.74-10.1.94	TraesCS1A01G282400	TraesCS3B01G101500	1
10.1.74-10.1.94	TraesCS1A01G282400	TraesCS3B01G166100	1
10.1.74-10.1.94	TraesCS1A01G282400	TraesCS3B01G344600	1
10.1.74-10.1.94	TraesCS1A01G282400	TraesCS3B01G393000	0.799994226404521
10.1.74-10.1.94	TraesCS1A01G282400	TraesCS3B01G393500	0.799994226404521
10.1.74-10.1.94	TraesCS1A01G282400	TraesCS3B01G452100	1
10.1.74-10.1.94	TraesCS1A01G282400	TraesCS4A01G034500	1
10.1.74-10.1.94	TraesCS1A01G282400	TraesCS4A01G218400	0.888885918937768
10.1.74-10.1.94	TraesCS1A01G282400	TraesCS4A01G326700	1
10.1.74-10.1.94	TraesCS1A01G282400	TraesCS4B01G005300	1
10.1.74-10.1.94	TraesCS1A01G282400	TraesCS4B01G097200	0.888885918937768
10.1.74-10.1.94	TraesCS1A01G282400	TraesCS4B01G102500	1
10.1.74-10.1.94	TraesCS1A01G282400	TraesCS5A01G007900	1
10.1.74-10.1.94	TraesCS1A01G282400	TraesCS5A01G378700	1
10.1.74-10.1.94	TraesCS1A01G282400	TraesCS5A01G536300	1
10.1.74-10.1.94	TraesCS1A01G282400	TraesCS5A01G549600	1
10.1.74-10.1.94	TraesCS1A01G282400	TraesCS5B01G042400	1
10.1.74-10.1.94	TraesCS1A01G282400	TraesCS5B01G097900	1
10.1.74-10.1.94	TraesCS1A01G282400	TraesCS5B01G182400	1
10.1.74-10.1.94	TraesCS1A01G282400	TraesCS5B01G224800	1
10.1.74-10.1.94	TraesCS1A01G282400	TraesCS5B01G224900	1
10.1.74-10.1.94	TraesCS1A01G282400	TraesCS5B01G286300	1
10.1.74-10.1.94	TraesCS1A01G282400	TraesCS5B01G514100	0.799994226404521
10.1.74-10.1.94	TraesCS1A01G282400	TraesCS5D01G294600	1
10.1.74-10.1.94	TraesCS1A01G282400	TraesCS5D01G388700	1
10.1.74-10.1.94	TraesCS1A01G282400	TraesCS6A01G120500	1
10.1.74-10.1.94	TraesCS1A01G282400	TraesCS6B01G255100	0.888885918937768
10.1.74-10.1.94	TraesCS1A01G282400	TraesCS6B01G255900	1
10.1.74-10.1.94	TraesCS1A01G282400	TraesCS6B01G260500	1
10.1.74-10.1.94	TraesCS1A01G282400	TraesCS6B01G277800	1
10.1.74-10.1.94	TraesCS1A01G282400	TraesCS6B01G284600	1
10.1.74-10.1.94	TraesCS1A01G282400	TraesCS6B01G284900	1
10.1.74-10.1.94	TraesCS1A01G282400	TraesCS6B01G301300	1
10.1.74-10.1.94	TraesCS1A01G282400	TraesCS6B01G306300	1
10.1.74-10.1.94	TraesCS1A01G282400	TraesCS6B01G335400	0.888885918937768
10.1.74-10.1.94	TraesCS1A01G282400	TraesCS6B01G336300	1
10.1.74-10.1.94	TraesCS1A01G282400	TraesCS6B01G348300	1
10.1.74-10.1.94	TraesCS1A01G282400	TraesCS6B01G355900	1
10.1.74-10.1.94	TraesCS1A01G282400	TraesCS6B01G386400	1
10.1.74-10.1.94	TraesCS1A01G282400	TraesCS6B01G406200	1
10.1.74-10.1.94	TraesCS1A01G282400	TraesCS6B01G408100	1
10.1.74-10.1.94	TraesCS1A01G282400	TraesCS6B01G411600	1
10.1.74-10.1.94	TraesCS1A01G282400	TraesCS6B01G411700	1
10.1.74-10.1.94	TraesCS1A01G282400	TraesCS6B01G423000	1
10.1.74-10.1.94	TraesCS1A01G282400	TraesCS6B01G423100	1
10.1.74-10.1.94	TraesCS1A01G282400	TraesCS6B01G423900	0.888885918937768
10.1.74-10.1.94	TraesCS1A01G282400	TraesCS6B01G425700	1
10.1.74-10.1.94	TraesCS1A01G282400	TraesCS6B01G449900	1
10.1.74-10.1.94	TraesCS1A01G282400	TraesCS6D01G300600	1
10.1.74-10.1.94	TraesCS1A01G282400	TraesCS7A01G141000	1
10.1.74-10.1.94	TraesCS1A01G282400	TraesCS7A01G141100	1
10.1.74-10.1.94	TraesCS1A01G282400	TraesCS7A01G159200	1
10.1.74-10.1.94	TraesCS1A01G282400	TraesCS7A01G317500	1
10.1.74-10.1.94	TraesCS1A01G282400	TraesCS7B01G097100	0.799994226404521
10.1.74-10.1.94	TraesCS1A01G282400	TraesCS7B01G122300	1
10.1.74-10.1.94	TraesCS1A01G282400	TraesCS7D01G279500	1
10.1.74-10.1.94	TraesCS1A01G282400	TraesCS7D01G343400	1
10.1.74-10.1.94	TraesCS1A01G282400	TraesCS7D01G498100	1
10.1.74-10.1.94	TraesCS1A01G282400	TraesCS7D01G498300	1
10.1.74-10.1.94	TraesCS1A01G282400	TraesCS7D01G498500	1
10.1.74-10.1.94	TraesCS1A01G282600	TraesCS1A01G283900	0.799994226404521
10.1.74-10.1.94	TraesCS1A01G282600	TraesCS1B01G056900	0.799994226404521
10.1.74-10.1.94	TraesCS1A01G282600	TraesCS1B01G243300	1
10.1.74-10.1.94	TraesCS1A01G282600	TraesCS1D01G044300	0.799994226404521
10.1.74-10.1.94	TraesCS1A01G282600	TraesCS1D01G433600	1
10.1.74-10.1.94	TraesCS1A01G282600	TraesCS2A01G123400	1
10.1.74-10.1.94	TraesCS1A01G282600	TraesCS2A01G409500	1
10.1.74-10.1.94	TraesCS1A01G282600	TraesCS2B01G402100	0.888885918937768
10.1.74-10.1.94	TraesCS1A01G282600	TraesCS2B01G491400	1
10.1.74-10.1.94	TraesCS1A01G282600	TraesCS2B01G555400	1
10.1.74-10.1.94	TraesCS1A01G282600	TraesCS2D01G381900	0.888885918937768
10.1.74-10.1.94	TraesCS1A01G282600	TraesCS2D01G392800	1
10.1.74-10.1.94	TraesCS1A01G282600	TraesCS2D01G467300	1
10.1.74-10.1.94	TraesCS1A01G282600	TraesCS2D01G477100	1
10.1.74-10.1.94	TraesCS1A01G282600	TraesCS2D01G487400	1
10.1.74-10.1.94	TraesCS1A01G282600	TraesCS2D01G487700	1
10.1.74-10.1.94	TraesCS1A01G282600	TraesCS2D01G521300	1
10.1.74-10.1.94	TraesCS1A01G282600	TraesCS2D01G528500	1
10.1.74-10.1.94	TraesCS1A01G282600	TraesCS2D01G579000	1
10.1.74-10.1.94	TraesCS1A01G282600	TraesCS3A01G037900	1
10.1.74-10.1.94	TraesCS1A01G282600	TraesCS3A01G047500	1
10.1.74-10.1.94	TraesCS1A01G282600	TraesCS3A01G363500	1
10.1.74-10.1.94	TraesCS1A01G282600	TraesCS3A01G518100	1
10.1.74-10.1.94	TraesCS1A01G282600	TraesCS3B01G101500	1
10.1.74-10.1.94	TraesCS1A01G282600	TraesCS3B01G166100	1
10.1.74-10.1.94	TraesCS1A01G282600	TraesCS3B01G344600	1
10.1.74-10.1.94	TraesCS1A01G282600	TraesCS3B01G393000	0.799994226404521
10.1.74-10.1.94	TraesCS1A01G282600	TraesCS3B01G393500	0.799994226404521
10.1.74-10.1.94	TraesCS1A01G282600	TraesCS3B01G452100	1
10.1.74-10.1.94	TraesCS1A01G282600	TraesCS4A01G034500	1
10.1.74-10.1.94	TraesCS1A01G282600	TraesCS4A01G218400	0.888885918937768
10.1.74-10.1.94	TraesCS1A01G282600	TraesCS4A01G326700	1
10.1.74-10.1.94	TraesCS1A01G282600	TraesCS4B01G005300	1
10.1.74-10.1.94	TraesCS1A01G282600	TraesCS4B01G097200	0.888885918937768
10.1.74-10.1.94	TraesCS1A01G282600	TraesCS4B01G102500	1
10.1.74-10.1.94	TraesCS1A01G282600	TraesCS5A01G007900	1
10.1.74-10.1.94	TraesCS1A01G282600	TraesCS5A01G378700	1
10.1.74-10.1.94	TraesCS1A01G282600	TraesCS5A01G536300	1
10.1.74-10.1.94	TraesCS1A01G282600	TraesCS5A01G549600	1
10.1.74-10.1.94	TraesCS1A01G282600	TraesCS5B01G042400	1
10.1.74-10.1.94	TraesCS1A01G282600	TraesCS5B01G097900	1
10.1.74-10.1.94	TraesCS1A01G282600	TraesCS5B01G182400	1
10.1.74-10.1.94	TraesCS1A01G282600	TraesCS5B01G224800	1
10.1.74-10.1.94	TraesCS1A01G282600	TraesCS5B01G224900	1
10.1.74-10.1.94	TraesCS1A01G282600	TraesCS5B01G286300	1
10.1.74-10.1.94	TraesCS1A01G282600	TraesCS5B01G514100	0.799994226404521
10.1.74-10.1.94	TraesCS1A01G282600	TraesCS5D01G294600	1
10.1.74-10.1.94	TraesCS1A01G282600	TraesCS5D01G388700	1
10.1.74-10.1.94	TraesCS1A01G282600	TraesCS6A01G120500	1
10.1.74-10.1.94	TraesCS1A01G282600	TraesCS6B01G255100	0.888885918937768
10.1.74-10.1.94	TraesCS1A01G282600	TraesCS6B01G255900	1
10.1.74-10.1.94	TraesCS1A01G282600	TraesCS6B01G260500	1
10.1.74-10.1.94	TraesCS1A01G282600	TraesCS6B01G277800	1
10.1.74-10.1.94	TraesCS1A01G282600	TraesCS6B01G284600	1
10.1.74-10.1.94	TraesCS1A01G282600	TraesCS6B01G284900	1
10.1.74-10.1.94	TraesCS1A01G282600	TraesCS6B01G301300	1
10.1.74-10.1.94	TraesCS1A01G282600	TraesCS6B01G306300	1
10.1.74-10.1.94	TraesCS1A01G282600	TraesCS6B01G335400	0.888885918937768
10.1.74-10.1.94	TraesCS1A01G282600	TraesCS6B01G336300	1
10.1.74-10.1.94	TraesCS1A01G282600	TraesCS6B01G348300	1
10.1.74-10.1.94	TraesCS1A01G282600	TraesCS6B01G355900	1
10.1.74-10.1.94	TraesCS1A01G282600	TraesCS6B01G386400	1
10.1.74-10.1.94	TraesCS1A01G282600	TraesCS6B01G406200	1
10.1.74-10.1.94	TraesCS1A01G282600	TraesCS6B01G408100	1
10.1.74-10.1.94	TraesCS1A01G282600	TraesCS6B01G411600	1
10.1.74-10.1.94	TraesCS1A01G282600	TraesCS6B01G411700	1
10.1.74-10.1.94	TraesCS1A01G282600	TraesCS6B01G423000	1
10.1.74-10.1.94	TraesCS1A01G282600	TraesCS6B01G423100	1
10.1.74-10.1.94	TraesCS1A01G282600	TraesCS6B01G423900	0.888885918937768
10.1.74-10.1.94	TraesCS1A01G282600	TraesCS6B01G425700	1
10.1.74-10.1.94	TraesCS1A01G282600	TraesCS6B01G449900	1
10.1.74-10.1.94	TraesCS1A01G282600	TraesCS6D01G300600	1
10.1.74-10.1.94	TraesCS1A01G282600	TraesCS7A01G141000	1
10.1.74-10.1.94	TraesCS1A01G282600	TraesCS7A01G141100	1
10.1.74-10.1.94	TraesCS1A01G282600	TraesCS7A01G159200	1
10.1.74-10.1.94	TraesCS1A01G282600	TraesCS7A01G317500	1
10.1.74-10.1.94	TraesCS1A01G282600	TraesCS7B01G097100	0.799994226404521
10.1.74-10.1.94	TraesCS1A01G282600	TraesCS7B01G122300	1
10.1.74-10.1.94	TraesCS1A01G282600	TraesCS7D01G279500	1
10.1.74-10.1.94	TraesCS1A01G282600	TraesCS7D01G343400	1
10.1.74-10.1.94	TraesCS1A01G282600	TraesCS7D01G498100	1
10.1.74-10.1.94	TraesCS1A01G282600	TraesCS7D01G498300	1
10.1.74-10.1.94	TraesCS1A01G282600	TraesCS7D01G498500	1
10.1.74-10.1.94	TraesCS1A01G283900	TraesCS1B01G056900	1
10.1.74-10.1.94	TraesCS1A01G283900	TraesCS1B01G243300	0.799994226404521
10.1.74-10.1.94	TraesCS1A01G283900	TraesCS1D01G044300	1
10.1.74-10.1.94	TraesCS1A01G283900	TraesCS1D01G433600	0.799994226404521
10.1.74-10.1.94	TraesCS1A01G283900	TraesCS2A01G123400	0.799994226404521
10.1.74-10.1.94	TraesCS1A01G283900	TraesCS2A01G409500	0.799994226404521
10.1.74-10.1.94	TraesCS1A01G283900	TraesCS2B01G402100	0.727263780549116
10.1.74-10.1.94	TraesCS1A01G283900	TraesCS2B01G491400	0.799994226404521
10.1.74-10.1.94	TraesCS1A01G283900	TraesCS2B01G555400	0.799994226404521
10.1.74-10.1.94	TraesCS1A01G283900	TraesCS2D01G381900	0.727263780549116
10.1.74-10.1.94	TraesCS1A01G283900	TraesCS2D01G392800	0.799994226404521
10.1.74-10.1.94	TraesCS1A01G283900	TraesCS2D01G467300	0.799994226404521
10.1.74-10.1.94	TraesCS1A01G283900	TraesCS2D01G477100	0.799994226404521
10.1.74-10.1.94	TraesCS1A01G283900	TraesCS2D01G487400	0.799994226404521
10.1.74-10.1.94	TraesCS1A01G283900	TraesCS2D01G487700	0.799994226404521
10.1.74-10.1.94	TraesCS1A01G283900	TraesCS2D01G521300	0.799994226404521
10.1.74-10.1.94	TraesCS1A01G283900	TraesCS2D01G528500	0.799994226404521
10.1.74-10.1.94	TraesCS1A01G283900	TraesCS2D01G579000	0.799994226404521
10.1.74-10.1.94	TraesCS1A01G283900	TraesCS3A01G037900	0.799994226404521
10.1.74-10.1.94	TraesCS1A01G283900	TraesCS3A01G047500	0.799994226404521
10.1.74-10.1.94	TraesCS1A01G283900	TraesCS3A01G363500	0.799994226404521
10.1.74-10.1.94	TraesCS1A01G283900	TraesCS3A01G518100	0.799994226404521
10.1.74-10.1.94	TraesCS1A01G283900	TraesCS3B01G101500	0.799994226404521
10.1.74-10.1.94	TraesCS1A01G283900	TraesCS3B01G166100	0.799994226404521
10.1.74-10.1.94	TraesCS1A01G283900	TraesCS3B01G344600	0.799994226404521
10.1.74-10.1.94	TraesCS1A01G283900	TraesCS3B01G393000	1
10.1.74-10.1.94	TraesCS1A01G283900	TraesCS3B01G393500	1
10.1.74-10.1.94	TraesCS1A01G283900	TraesCS3B01G452100	0.799994226404521
10.1.74-10.1.94	TraesCS1A01G283900	TraesCS4A01G034500	0.799994226404521
10.1.74-10.1.94	TraesCS1A01G283900	TraesCS4A01G218400	0.727263780549116
10.1.74-10.1.94	TraesCS1A01G283900	TraesCS4A01G326700	0.799994226404521
10.1.74-10.1.94	TraesCS1A01G283900	TraesCS4B01G005300	0.799994226404521
10.1.74-10.1.94	TraesCS1A01G283900	TraesCS4B01G097200	0.727263780549116
10.1.74-10.1.94	TraesCS1A01G283900	TraesCS4B01G102500	0.799994226404521
10.1.74-10.1.94	TraesCS1A01G283900	TraesCS5A01G007900	0.799994226404521
10.1.74-10.1.94	TraesCS1A01G283900	TraesCS5A01G378700	0.799994226404521
10.1.74-10.1.94	TraesCS1A01G283900	TraesCS5A01G536300	0.799994226404521
10.1.74-10.1.94	TraesCS1A01G283900	TraesCS5A01G549600	0.799994226404521
10.1.74-10.1.94	TraesCS1A01G283900	TraesCS5B01G042400	0.799994226404521
10.1.74-10.1.94	TraesCS1A01G283900	TraesCS5B01G097900	0.799994226404521
10.1.74-10.1.94	TraesCS1A01G283900	TraesCS5B01G182400	0.799994226404521
10.1.74-10.1.94	TraesCS1A01G283900	TraesCS5B01G224800	0.799994226404521
10.1.74-10.1.94	TraesCS1A01G283900	TraesCS5B01G224900	0.799994226404521
10.1.74-10.1.94	TraesCS1A01G283900	TraesCS5B01G286300	0.799994226404521
10.1.74-10.1.94	TraesCS1A01G283900	TraesCS5B01G514100	1
10.1.74-10.1.94	TraesCS1A01G283900	TraesCS5D01G294600	0.799994226404521
10.1.74-10.1.94	TraesCS1A01G283900	TraesCS5D01G388700	0.799994226404521
10.1.74-10.1.94	TraesCS1A01G283900	TraesCS6A01G120500	0.799994226404521
10.1.74-10.1.94	TraesCS1A01G283900	TraesCS6B01G255100	0.727263780549116
10.1.74-10.1.94	TraesCS1A01G283900	TraesCS6B01G255900	0.799994226404521
10.1.74-10.1.94	TraesCS1A01G283900	TraesCS6B01G260500	0.799994226404521
10.1.74-10.1.94	TraesCS1A01G283900	TraesCS6B01G277800	0.799994226404521
10.1.74-10.1.94	TraesCS1A01G283900	TraesCS6B01G284600	0.799994226404521
10.1.74-10.1.94	TraesCS1A01G283900	TraesCS6B01G284900	0.799994226404521
10.1.74-10.1.94	TraesCS1A01G283900	TraesCS6B01G301300	0.799994226404521
10.1.74-10.1.94	TraesCS1A01G283900	TraesCS6B01G306300	0.799994226404521
10.1.74-10.1.94	TraesCS1A01G283900	TraesCS6B01G335400	0.727263780549116
10.1.74-10.1.94	TraesCS1A01G283900	TraesCS6B01G336300	0.799994226404521
10.1.74-10.1.94	TraesCS1A01G283900	TraesCS6B01G348300	0.799994226404521
10.1.74-10.1.94	TraesCS1A01G283900	TraesCS6B01G355900	0.799994226404521
10.1.74-10.1.94	TraesCS1A01G283900	TraesCS6B01G386400	0.799994226404521
10.1.74-10.1.94	TraesCS1A01G283900	TraesCS6B01G406200	0.799994226404521
10.1.74-10.1.94	TraesCS1A01G283900	TraesCS6B01G408100	0.799994226404521
10.1.74-10.1.94	TraesCS1A01G283900	TraesCS6B01G411600	0.799994226404521
10.1.74-10.1.94	TraesCS1A01G283900	TraesCS6B01G411700	0.799994226404521
10.1.74-10.1.94	TraesCS1A01G283900	TraesCS6B01G423000	0.799994226404521
10.1.74-10.1.94	TraesCS1A01G283900	TraesCS6B01G423100	0.799994226404521
10.1.74-10.1.94	TraesCS1A01G283900	TraesCS6B01G423900	0.727263780549116
10.1.74-10.1.94	TraesCS1A01G283900	TraesCS6B01G425700	0.799994226404521
10.1.74-10.1.94	TraesCS1A01G283900	TraesCS6B01G449900	0.799994226404521
10.1.74-10.1.94	TraesCS1A01G283900	TraesCS6D01G300600	0.799994226404521
10.1.74-10.1.94	TraesCS1A01G283900	TraesCS7A01G141000	0.799994226404521
10.1.74-10.1.94	TraesCS1A01G283900	TraesCS7A01G141100	0.799994226404521
10.1.74-10.1.94	TraesCS1A01G283900	TraesCS7A01G159200	0.799994226404521
10.1.74-10.1.94	TraesCS1A01G283900	TraesCS7A01G317500	0.799994226404521
10.1.74-10.1.94	TraesCS1A01G283900	TraesCS7B01G097100	1
10.1.74-10.1.94	TraesCS1A01G283900	TraesCS7B01G122300	0.799994226404521
10.1.74-10.1.94	TraesCS1A01G283900	TraesCS7D01G279500	0.799994226404521
10.1.74-10.1.94	TraesCS1A01G283900	TraesCS7D01G343400	0.799994226404521
10.1.74-10.1.94	TraesCS1A01G283900	TraesCS7D01G498100	0.799994226404521
10.1.74-10.1.94	TraesCS1A01G283900	TraesCS7D01G498300	0.799994226404521
10.1.74-10.1.94	TraesCS1A01G283900	TraesCS7D01G498500	0.799994226404521
10.1.74-10.1.94	TraesCS1B01G056900	TraesCS1B01G243300	0.799994226404521
10.1.74-10.1.94	TraesCS1B01G056900	TraesCS1D01G044300	1
10.1.74-10.1.94	TraesCS1B01G056900	TraesCS1D01G433600	0.799994226404521
10.1.74-10.1.94	TraesCS1B01G056900	TraesCS2A01G123400	0.799994226404521
10.1.74-10.1.94	TraesCS1B01G056900	TraesCS2A01G409500	0.799994226404521
10.1.74-10.1.94	TraesCS1B01G056900	TraesCS2B01G402100	0.727263780549116
10.1.74-10.1.94	TraesCS1B01G056900	TraesCS2B01G491400	0.799994226404521
10.1.74-10.1.94	TraesCS1B01G056900	TraesCS2B01G555400	0.799994226404521
10.1.74-10.1.94	TraesCS1B01G056900	TraesCS2D01G381900	0.727263780549116
10.1.74-10.1.94	TraesCS1B01G056900	TraesCS2D01G392800	0.799994226404521
10.1.74-10.1.94	TraesCS1B01G056900	TraesCS2D01G467300	0.799994226404521
10.1.74-10.1.94	TraesCS1B01G056900	TraesCS2D01G477100	0.799994226404521
10.1.74-10.1.94	TraesCS1B01G056900	TraesCS2D01G487400	0.799994226404521
10.1.74-10.1.94	TraesCS1B01G056900	TraesCS2D01G487700	0.799994226404521
10.1.74-10.1.94	TraesCS1B01G056900	TraesCS2D01G521300	0.799994226404521
10.1.74-10.1.94	TraesCS1B01G056900	TraesCS2D01G528500	0.799994226404521
10.1.74-10.1.94	TraesCS1B01G056900	TraesCS2D01G579000	0.799994226404521
10.1.74-10.1.94	TraesCS1B01G056900	TraesCS3A01G037900	0.799994226404521
10.1.74-10.1.94	TraesCS1B01G056900	TraesCS3A01G047500	0.799994226404521
10.1.74-10.1.94	TraesCS1B01G056900	TraesCS3A01G363500	0.799994226404521
10.1.74-10.1.94	TraesCS1B01G056900	TraesCS3A01G518100	0.799994226404521
10.1.74-10.1.94	TraesCS1B01G056900	TraesCS3B01G101500	0.799994226404521
10.1.74-10.1.94	TraesCS1B01G056900	TraesCS3B01G166100	0.799994226404521
10.1.74-10.1.94	TraesCS1B01G056900	TraesCS3B01G344600	0.799994226404521
10.1.74-10.1.94	TraesCS1B01G056900	TraesCS3B01G393000	1
10.1.74-10.1.94	TraesCS1B01G056900	TraesCS3B01G393500	1
10.1.74-10.1.94	TraesCS1B01G056900	TraesCS3B01G452100	0.799994226404521
10.1.74-10.1.94	TraesCS1B01G056900	TraesCS4A01G034500	0.799994226404521
10.1.74-10.1.94	TraesCS1B01G056900	TraesCS4A01G218400	0.727263780549116
10.1.74-10.1.94	TraesCS1B01G056900	TraesCS4A01G326700	0.799994226404521
10.1.74-10.1.94	TraesCS1B01G056900	TraesCS4B01G005300	0.799994226404521
10.1.74-10.1.94	TraesCS1B01G056900	TraesCS4B01G097200	0.727263780549116
10.1.74-10.1.94	TraesCS1B01G056900	TraesCS4B01G102500	0.799994226404521
10.1.74-10.1.94	TraesCS1B01G056900	TraesCS5A01G007900	0.799994226404521
10.1.74-10.1.94	TraesCS1B01G056900	TraesCS5A01G378700	0.799994226404521
10.1.74-10.1.94	TraesCS1B01G056900	TraesCS5A01G536300	0.799994226404521
10.1.74-10.1.94	TraesCS1B01G056900	TraesCS5A01G549600	0.799994226404521
10.1.74-10.1.94	TraesCS1B01G056900	TraesCS5B01G042400	0.799994226404521
10.1.74-10.1.94	TraesCS1B01G056900	TraesCS5B01G097900	0.799994226404521
10.1.74-10.1.94	TraesCS1B01G056900	TraesCS5B01G182400	0.799994226404521
10.1.74-10.1.94	TraesCS1B01G056900	TraesCS5B01G224800	0.799994226404521
10.1.74-10.1.94	TraesCS1B01G056900	TraesCS5B01G224900	0.799994226404521
10.1.74-10.1.94	TraesCS1B01G056900	TraesCS5B01G286300	0.799994226404521
10.1.74-10.1.94	TraesCS1B01G056900	TraesCS5B01G514100	1
10.1.74-10.1.94	TraesCS1B01G056900	TraesCS5D01G294600	0.799994226404521
10.1.74-10.1.94	TraesCS1B01G056900	TraesCS5D01G388700	0.799994226404521
10.1.74-10.1.94	TraesCS1B01G056900	TraesCS6A01G120500	0.799994226404521
10.1.74-10.1.94	TraesCS1B01G056900	TraesCS6B01G255100	0.727263780549116
10.1.74-10.1.94	TraesCS1B01G056900	TraesCS6B01G255900	0.799994226404521
10.1.74-10.1.94	TraesCS1B01G056900	TraesCS6B01G260500	0.799994226404521
10.1.74-10.1.94	TraesCS1B01G056900	TraesCS6B01G277800	0.799994226404521
10.1.74-10.1.94	TraesCS1B01G056900	TraesCS6B01G284600	0.799994226404521
10.1.74-10.1.94	TraesCS1B01G056900	TraesCS6B01G284900	0.799994226404521
10.1.74-10.1.94	TraesCS1B01G056900	TraesCS6B01G301300	0.799994226404521
10.1.74-10.1.94	TraesCS1B01G056900	TraesCS6B01G306300	0.799994226404521
10.1.74-10.1.94	TraesCS1B01G056900	TraesCS6B01G335400	0.727263780549116
10.1.74-10.1.94	TraesCS1B01G056900	TraesCS6B01G336300	0.799994226404521
10.1.74-10.1.94	TraesCS1B01G056900	TraesCS6B01G348300	0.799994226404521
10.1.74-10.1.94	TraesCS1B01G056900	TraesCS6B01G355900	0.799994226404521
10.1.74-10.1.94	TraesCS1B01G056900	TraesCS6B01G386400	0.799994226404521
10.1.74-10.1.94	TraesCS1B01G056900	TraesCS6B01G406200	0.799994226404521
10.1.74-10.1.94	TraesCS1B01G056900	TraesCS6B01G408100	0.799994226404521
10.1.74-10.1.94	TraesCS1B01G056900	TraesCS6B01G411600	0.799994226404521
10.1.74-10.1.94	TraesCS1B01G056900	TraesCS6B01G411700	0.799994226404521
10.1.74-10.1.94	TraesCS1B01G056900	TraesCS6B01G423000	0.799994226404521
10.1.74-10.1.94	TraesCS1B01G056900	TraesCS6B01G423100	0.799994226404521
10.1.74-10.1.94	TraesCS1B01G056900	TraesCS6B01G423900	0.727263780549116
10.1.74-10.1.94	TraesCS1B01G056900	TraesCS6B01G425700	0.799994226404521
10.1.74-10.1.94	TraesCS1B01G056900	TraesCS6B01G449900	0.799994226404521
10.1.74-10.1.94	TraesCS1B01G056900	TraesCS6D01G300600	0.799994226404521
10.1.74-10.1.94	TraesCS1B01G056900	TraesCS7A01G141000	0.799994226404521
10.1.74-10.1.94	TraesCS1B01G056900	TraesCS7A01G141100	0.799994226404521
10.1.74-10.1.94	TraesCS1B01G056900	TraesCS7A01G159200	0.799994226404521
10.1.74-10.1.94	TraesCS1B01G056900	TraesCS7A01G317500	0.799994226404521
10.1.74-10.1.94	TraesCS1B01G056900	TraesCS7B01G097100	1
10.1.74-10.1.94	TraesCS1B01G056900	TraesCS7B01G122300	0.799994226404521
10.1.74-10.1.94	TraesCS1B01G056900	TraesCS7D01G279500	0.799994226404521
10.1.74-10.1.94	TraesCS1B01G056900	TraesCS7D01G343400	0.799994226404521
10.1.74-10.1.94	TraesCS1B01G056900	TraesCS7D01G498100	0.799994226404521
10.1.74-10.1.94	TraesCS1B01G056900	TraesCS7D01G498300	0.799994226404521
10.1.74-10.1.94	TraesCS1B01G056900	TraesCS7D01G498500	0.799994226404521
10.1.74-10.1.94	TraesCS1B01G243300	TraesCS1D01G044300	0.799994226404521
10.1.74-10.1.94	TraesCS1B01G243300	TraesCS1D01G433600	1
10.1.74-10.1.94	TraesCS1B01G243300	TraesCS2A01G123400	1
10.1.74-10.1.94	TraesCS1B01G243300	TraesCS2A01G409500	1
10.1.74-10.1.94	TraesCS1B01G243300	TraesCS2B01G402100	0.888885918937768
10.1.74-10.1.94	TraesCS1B01G243300	TraesCS2B01G491400	1
10.1.74-10.1.94	TraesCS1B01G243300	TraesCS2B01G555400	1
10.1.74-10.1.94	TraesCS1B01G243300	TraesCS2D01G381900	0.888885918937768
10.1.74-10.1.94	TraesCS1B01G243300	TraesCS2D01G392800	1
10.1.74-10.1.94	TraesCS1B01G243300	TraesCS2D01G467300	1
10.1.74-10.1.94	TraesCS1B01G243300	TraesCS2D01G477100	1
10.1.74-10.1.94	TraesCS1B01G243300	TraesCS2D01G487400	1
10.1.74-10.1.94	TraesCS1B01G243300	TraesCS2D01G487700	1
10.1.74-10.1.94	TraesCS1B01G243300	TraesCS2D01G521300	1
10.1.74-10.1.94	TraesCS1B01G243300	TraesCS2D01G528500	1
10.1.74-10.1.94	TraesCS1B01G243300	TraesCS2D01G579000	1
10.1.74-10.1.94	TraesCS1B01G243300	TraesCS3A01G037900	1
10.1.74-10.1.94	TraesCS1B01G243300	TraesCS3A01G047500	1
10.1.74-10.1.94	TraesCS1B01G243300	TraesCS3A01G363500	1
10.1.74-10.1.94	TraesCS1B01G243300	TraesCS3A01G518100	1
10.1.74-10.1.94	TraesCS1B01G243300	TraesCS3B01G101500	1
10.1.74-10.1.94	TraesCS1B01G243300	TraesCS3B01G166100	1
10.1.74-10.1.94	TraesCS1B01G243300	TraesCS3B01G344600	1
10.1.74-10.1.94	TraesCS1B01G243300	TraesCS3B01G393000	0.799994226404521
10.1.74-10.1.94	TraesCS1B01G243300	TraesCS3B01G393500	0.799994226404521
10.1.74-10.1.94	TraesCS1B01G243300	TraesCS3B01G452100	1
10.1.74-10.1.94	TraesCS1B01G243300	TraesCS4A01G034500	1
10.1.74-10.1.94	TraesCS1B01G243300	TraesCS4A01G218400	0.888885918937768
10.1.74-10.1.94	TraesCS1B01G243300	TraesCS4A01G326700	1
10.1.74-10.1.94	TraesCS1B01G243300	TraesCS4B01G005300	1
10.1.74-10.1.94	TraesCS1B01G243300	TraesCS4B01G097200	0.888885918937768
10.1.74-10.1.94	TraesCS1B01G243300	TraesCS4B01G102500	1
10.1.74-10.1.94	TraesCS1B01G243300	TraesCS5A01G007900	1
10.1.74-10.1.94	TraesCS1B01G243300	TraesCS5A01G378700	1
10.1.74-10.1.94	TraesCS1B01G243300	TraesCS5A01G536300	1
10.1.74-10.1.94	TraesCS1B01G243300	TraesCS5A01G549600	1
10.1.74-10.1.94	TraesCS1B01G243300	TraesCS5B01G042400	1
10.1.74-10.1.94	TraesCS1B01G243300	TraesCS5B01G097900	1
10.1.74-10.1.94	TraesCS1B01G243300	TraesCS5B01G182400	1
10.1.74-10.1.94	TraesCS1B01G243300	TraesCS5B01G224800	1
10.1.74-10.1.94	TraesCS1B01G243300	TraesCS5B01G224900	1
10.1.74-10.1.94	TraesCS1B01G243300	TraesCS5B01G286300	1
10.1.74-10.1.94	TraesCS1B01G243300	TraesCS5B01G514100	0.799994226404521
10.1.74-10.1.94	TraesCS1B01G243300	TraesCS5D01G294600	1
10.1.74-10.1.94	TraesCS1B01G243300	TraesCS5D01G388700	1
10.1.74-10.1.94	TraesCS1B01G243300	TraesCS6A01G120500	1
10.1.74-10.1.94	TraesCS1B01G243300	TraesCS6B01G255100	0.888885918937768
10.1.74-10.1.94	TraesCS1B01G243300	TraesCS6B01G255900	1
10.1.74-10.1.94	TraesCS1B01G243300	TraesCS6B01G260500	1
10.1.74-10.1.94	TraesCS1B01G243300	TraesCS6B01G277800	1
10.1.74-10.1.94	TraesCS1B01G243300	TraesCS6B01G284600	1
10.1.74-10.1.94	TraesCS1B01G243300	TraesCS6B01G284900	1
10.1.74-10.1.94	TraesCS1B01G243300	TraesCS6B01G301300	1
10.1.74-10.1.94	TraesCS1B01G243300	TraesCS6B01G306300	1
10.1.74-10.1.94	TraesCS1B01G243300	TraesCS6B01G335400	0.888885918937768
10.1.74-10.1.94	TraesCS1B01G243300	TraesCS6B01G336300	1
10.1.74-10.1.94	TraesCS1B01G243300	TraesCS6B01G348300	1
10.1.74-10.1.94	TraesCS1B01G243300	TraesCS6B01G355900	1
10.1.74-10.1.94	TraesCS1B01G243300	TraesCS6B01G386400	1
10.1.74-10.1.94	TraesCS1B01G243300	TraesCS6B01G406200	1
10.1.74-10.1.94	TraesCS1B01G243300	TraesCS6B01G408100	1
10.1.74-10.1.94	TraesCS1B01G243300	TraesCS6B01G411600	1
10.1.74-10.1.94	TraesCS1B01G243300	TraesCS6B01G411700	1
10.1.74-10.1.94	TraesCS1B01G243300	TraesCS6B01G423000	1
10.1.74-10.1.94	TraesCS1B01G243300	TraesCS6B01G423100	1
10.1.74-10.1.94	TraesCS1B01G243300	TraesCS6B01G423900	0.888885918937768
10.1.74-10.1.94	TraesCS1B01G243300	TraesCS6B01G425700	1
10.1.74-10.1.94	TraesCS1B01G243300	TraesCS6B01G449900	1
10.1.74-10.1.94	TraesCS1B01G243300	TraesCS6D01G300600	1
10.1.74-10.1.94	TraesCS1B01G243300	TraesCS7A01G141000	1
10.1.74-10.1.94	TraesCS1B01G243300	TraesCS7A01G141100	1
10.1.74-10.1.94	TraesCS1B01G243300	TraesCS7A01G159200	1
10.1.74-10.1.94	TraesCS1B01G243300	TraesCS7A01G317500	1
10.1.74-10.1.94	TraesCS1B01G243300	TraesCS7B01G097100	0.799994226404521
10.1.74-10.1.94	TraesCS1B01G243300	TraesCS7B01G122300	1
10.1.74-10.1.94	TraesCS1B01G243300	TraesCS7D01G279500	1
10.1.74-10.1.94	TraesCS1B01G243300	TraesCS7D01G343400	1
10.1.74-10.1.94	TraesCS1B01G243300	TraesCS7D01G498100	1
10.1.74-10.1.94	TraesCS1B01G243300	TraesCS7D01G498300	1
10.1.74-10.1.94	TraesCS1B01G243300	TraesCS7D01G498500	1
10.1.74-10.1.94	TraesCS1B01G331200	TraesCS1D01G080400	1
10.1.74-10.1.94	TraesCS1B01G331200	TraesCS1D01G318700	1
10.1.74-10.1.94	TraesCS1B01G331200	TraesCS2A01G108600	1
10.1.74-10.1.94	TraesCS1B01G331200	TraesCS2A01G572500	1
10.1.74-10.1.94	TraesCS1B01G331200	TraesCS2A01G573300	1
10.1.74-10.1.94	TraesCS1B01G331200	TraesCS2A01G574400	1
10.1.74-10.1.94	TraesCS1B01G331200	TraesCS2B01G098100	1
10.1.74-10.1.94	TraesCS1B01G331200	TraesCS2B01G098400	1
10.1.74-10.1.94	TraesCS1B01G331200	TraesCS2B01G284900	1
10.1.74-10.1.94	TraesCS1B01G331200	TraesCS2B01G489800	1
10.1.74-10.1.94	TraesCS1B01G331200	TraesCS2B01G612400	1
10.1.74-10.1.94	TraesCS1B01G331200	TraesCS2B01G615800	1
10.1.74-10.1.94	TraesCS1B01G331200	TraesCS2D01G265100	1
10.1.74-10.1.94	TraesCS1B01G331200	TraesCS2D01G467000	1
10.1.74-10.1.94	TraesCS1B01G331200	TraesCS2D01G582900	1
10.1.74-10.1.94	TraesCS1B01G331200	TraesCS2D01G583000	1
10.1.74-10.1.94	TraesCS1B01G331200	TraesCS2D01G583100	1
10.1.74-10.1.94	TraesCS1B01G331200	TraesCS2D01G583700	1
10.1.74-10.1.94	TraesCS1B01G331200	TraesCS2D01G583900	1
10.1.74-10.1.94	TraesCS1B01G331200	TraesCS2D01G584100	1
10.1.74-10.1.94	TraesCS1B01G331200	TraesCS3A01G297100	1
10.1.74-10.1.94	TraesCS1B01G331200	TraesCS3B01G034300	1
10.1.74-10.1.94	TraesCS1B01G331200	TraesCS3B01G162900	1
10.1.74-10.1.94	TraesCS1B01G331200	TraesCS3B01G339500	1
10.1.74-10.1.94	TraesCS1B01G331200	TraesCS3D01G031800	1
10.1.74-10.1.94	TraesCS1B01G331200	TraesCS6B01G063500	1
10.1.74-10.1.94	TraesCS1B01G331200	TraesCS6B01G278100	0.888885918937768
10.1.74-10.1.94	TraesCS1B01G331200	TraesCS6B01G333800	1
10.1.74-10.1.94	TraesCS1B01G331200	TraesCS6B01G354600	1
10.1.74-10.1.94	TraesCS1B01G331200	TraesCS6B01G462300	1
10.1.74-10.1.94	TraesCS1B01G331200	TraesCS7A01G222200	1
10.1.74-10.1.94	TraesCS1B01G331200	TraesCS7B01G251100	1
10.1.74-10.1.94	TraesCS1B01G331200	TraesCS7B01G274200	1
10.1.74-10.1.94	TraesCS1B01G331200	TraesCS7B01G274900	1
10.1.74-10.1.94	TraesCS1B01G331200	TraesCS7D01G369900	1
10.1.74-10.1.94	TraesCS1D01G044300	TraesCS1D01G433600	0.799994226404521
10.1.74-10.1.94	TraesCS1D01G044300	TraesCS2A01G123400	0.799994226404521
10.1.74-10.1.94	TraesCS1D01G044300	TraesCS2A01G409500	0.799994226404521
10.1.74-10.1.94	TraesCS1D01G044300	TraesCS2B01G402100	0.727263780549116
10.1.74-10.1.94	TraesCS1D01G044300	TraesCS2B01G491400	0.799994226404521
10.1.74-10.1.94	TraesCS1D01G044300	TraesCS2B01G555400	0.799994226404521
10.1.74-10.1.94	TraesCS1D01G044300	TraesCS2D01G381900	0.727263780549116
10.1.74-10.1.94	TraesCS1D01G044300	TraesCS2D01G392800	0.799994226404521
10.1.74-10.1.94	TraesCS1D01G044300	TraesCS2D01G467300	0.799994226404521
10.1.74-10.1.94	TraesCS1D01G044300	TraesCS2D01G477100	0.799994226404521
10.1.74-10.1.94	TraesCS1D01G044300	TraesCS2D01G487400	0.799994226404521
10.1.74-10.1.94	TraesCS1D01G044300	TraesCS2D01G487700	0.799994226404521
10.1.74-10.1.94	TraesCS1D01G044300	TraesCS2D01G521300	0.799994226404521
10.1.74-10.1.94	TraesCS1D01G044300	TraesCS2D01G528500	0.799994226404521
10.1.74-10.1.94	TraesCS1D01G044300	TraesCS2D01G579000	0.799994226404521
10.1.74-10.1.94	TraesCS1D01G044300	TraesCS3A01G037900	0.799994226404521
10.1.74-10.1.94	TraesCS1D01G044300	TraesCS3A01G047500	0.799994226404521
10.1.74-10.1.94	TraesCS1D01G044300	TraesCS3A01G363500	0.799994226404521
10.1.74-10.1.94	TraesCS1D01G044300	TraesCS3A01G518100	0.799994226404521
10.1.74-10.1.94	TraesCS1D01G044300	TraesCS3B01G101500	0.799994226404521
10.1.74-10.1.94	TraesCS1D01G044300	TraesCS3B01G166100	0.799994226404521
10.1.74-10.1.94	TraesCS1D01G044300	TraesCS3B01G344600	0.799994226404521
10.1.74-10.1.94	TraesCS1D01G044300	TraesCS3B01G393000	1
10.1.74-10.1.94	TraesCS1D01G044300	TraesCS3B01G393500	1
10.1.74-10.1.94	TraesCS1D01G044300	TraesCS3B01G452100	0.799994226404521
10.1.74-10.1.94	TraesCS1D01G044300	TraesCS4A01G034500	0.799994226404521
10.1.74-10.1.94	TraesCS1D01G044300	TraesCS4A01G218400	0.727263780549116
10.1.74-10.1.94	TraesCS1D01G044300	TraesCS4A01G326700	0.799994226404521
10.1.74-10.1.94	TraesCS1D01G044300	TraesCS4B01G005300	0.799994226404521
10.1.74-10.1.94	TraesCS1D01G044300	TraesCS4B01G097200	0.727263780549116
10.1.74-10.1.94	TraesCS1D01G044300	TraesCS4B01G102500	0.799994226404521
10.1.74-10.1.94	TraesCS1D01G044300	TraesCS5A01G007900	0.799994226404521
10.1.74-10.1.94	TraesCS1D01G044300	TraesCS5A01G378700	0.799994226404521
10.1.74-10.1.94	TraesCS1D01G044300	TraesCS5A01G536300	0.799994226404521
10.1.74-10.1.94	TraesCS1D01G044300	TraesCS5A01G549600	0.799994226404521
10.1.74-10.1.94	TraesCS1D01G044300	TraesCS5B01G042400	0.799994226404521
10.1.74-10.1.94	TraesCS1D01G044300	TraesCS5B01G097900	0.799994226404521
10.1.74-10.1.94	TraesCS1D01G044300	TraesCS5B01G182400	0.799994226404521
10.1.74-10.1.94	TraesCS1D01G044300	TraesCS5B01G224800	0.799994226404521
10.1.74-10.1.94	TraesCS1D01G044300	TraesCS5B01G224900	0.799994226404521
10.1.74-10.1.94	TraesCS1D01G044300	TraesCS5B01G286300	0.799994226404521
10.1.74-10.1.94	TraesCS1D01G044300	TraesCS5B01G514100	1
10.1.74-10.1.94	TraesCS1D01G044300	TraesCS5D01G294600	0.799994226404521
10.1.74-10.1.94	TraesCS1D01G044300	TraesCS5D01G388700	0.799994226404521
10.1.74-10.1.94	TraesCS1D01G044300	TraesCS6A01G120500	0.799994226404521
10.1.74-10.1.94	TraesCS1D01G044300	TraesCS6B01G255100	0.727263780549116
10.1.74-10.1.94	TraesCS1D01G044300	TraesCS6B01G255900	0.799994226404521
10.1.74-10.1.94	TraesCS1D01G044300	TraesCS6B01G260500	0.799994226404521
10.1.74-10.1.94	TraesCS1D01G044300	TraesCS6B01G277800	0.799994226404521
10.1.74-10.1.94	TraesCS1D01G044300	TraesCS6B01G284600	0.799994226404521
10.1.74-10.1.94	TraesCS1D01G044300	TraesCS6B01G284900	0.799994226404521
10.1.74-10.1.94	TraesCS1D01G044300	TraesCS6B01G301300	0.799994226404521
10.1.74-10.1.94	TraesCS1D01G044300	TraesCS6B01G306300	0.799994226404521
10.1.74-10.1.94	TraesCS1D01G044300	TraesCS6B01G335400	0.727263780549116
10.1.74-10.1.94	TraesCS1D01G044300	TraesCS6B01G336300	0.799994226404521
10.1.74-10.1.94	TraesCS1D01G044300	TraesCS6B01G348300	0.799994226404521
10.1.74-10.1.94	TraesCS1D01G044300	TraesCS6B01G355900	0.799994226404521
10.1.74-10.1.94	TraesCS1D01G044300	TraesCS6B01G386400	0.799994226404521
10.1.74-10.1.94	TraesCS1D01G044300	TraesCS6B01G406200	0.799994226404521
10.1.74-10.1.94	TraesCS1D01G044300	TraesCS6B01G408100	0.799994226404521
10.1.74-10.1.94	TraesCS1D01G044300	TraesCS6B01G411600	0.799994226404521
10.1.74-10.1.94	TraesCS1D01G044300	TraesCS6B01G411700	0.799994226404521
10.1.74-10.1.94	TraesCS1D01G044300	TraesCS6B01G423000	0.799994226404521
10.1.74-10.1.94	TraesCS1D01G044300	TraesCS6B01G423100	0.799994226404521
10.1.74-10.1.94	TraesCS1D01G044300	TraesCS6B01G423900	0.727263780549116
10.1.74-10.1.94	TraesCS1D01G044300	TraesCS6B01G425700	0.799994226404521
10.1.74-10.1.94	TraesCS1D01G044300	TraesCS6B01G449900	0.799994226404521
10.1.74-10.1.94	TraesCS1D01G044300	TraesCS6D01G300600	0.799994226404521
10.1.74-10.1.94	TraesCS1D01G044300	TraesCS7A01G141000	0.799994226404521
10.1.74-10.1.94	TraesCS1D01G044300	TraesCS7A01G141100	0.799994226404521
10.1.74-10.1.94	TraesCS1D01G044300	TraesCS7A01G159200	0.799994226404521
10.1.74-10.1.94	TraesCS1D01G044300	TraesCS7A01G317500	0.799994226404521
10.1.74-10.1.94	TraesCS1D01G044300	TraesCS7B01G097100	1
10.1.74-10.1.94	TraesCS1D01G044300	TraesCS7B01G122300	0.799994226404521
10.1.74-10.1.94	TraesCS1D01G044300	TraesCS7D01G279500	0.799994226404521
10.1.74-10.1.94	TraesCS1D01G044300	TraesCS7D01G343400	0.799994226404521
10.1.74-10.1.94	TraesCS1D01G044300	TraesCS7D01G498100	0.799994226404521
10.1.74-10.1.94	TraesCS1D01G044300	TraesCS7D01G498300	0.799994226404521
10.1.74-10.1.94	TraesCS1D01G044300	TraesCS7D01G498500	0.799994226404521
10.1.74-10.1.94	TraesCS1D01G080400	TraesCS1D01G318700	1
10.1.74-10.1.94	TraesCS1D01G080400	TraesCS2A01G108600	1
10.1.74-10.1.94	TraesCS1D01G080400	TraesCS2A01G572500	1
10.1.74-10.1.94	TraesCS1D01G080400	TraesCS2A01G573300	1
10.1.74-10.1.94	TraesCS1D01G080400	TraesCS2A01G574400	1
10.1.74-10.1.94	TraesCS1D01G080400	TraesCS2B01G098100	1
10.1.74-10.1.94	TraesCS1D01G080400	TraesCS2B01G098400	1
10.1.74-10.1.94	TraesCS1D01G080400	TraesCS2B01G284900	1
10.1.74-10.1.94	TraesCS1D01G080400	TraesCS2B01G489800	1
10.1.74-10.1.94	TraesCS1D01G080400	TraesCS2B01G612400	1
10.1.74-10.1.94	TraesCS1D01G080400	TraesCS2B01G615800	1
10.1.74-10.1.94	TraesCS1D01G080400	TraesCS2D01G265100	1
10.1.74-10.1.94	TraesCS1D01G080400	TraesCS2D01G467000	1
10.1.74-10.1.94	TraesCS1D01G080400	TraesCS2D01G582900	1
10.1.74-10.1.94	TraesCS1D01G080400	TraesCS2D01G583000	1
10.1.74-10.1.94	TraesCS1D01G080400	TraesCS2D01G583100	1
10.1.74-10.1.94	TraesCS1D01G080400	TraesCS2D01G583700	1
10.1.74-10.1.94	TraesCS1D01G080400	TraesCS2D01G583900	1
10.1.74-10.1.94	TraesCS1D01G080400	TraesCS2D01G584100	1
10.1.74-10.1.94	TraesCS1D01G080400	TraesCS3A01G297100	1
10.1.74-10.1.94	TraesCS1D01G080400	TraesCS3B01G034300	1
10.1.74-10.1.94	TraesCS1D01G080400	TraesCS3B01G162900	1
10.1.74-10.1.94	TraesCS1D01G080400	TraesCS3B01G339500	1
10.1.74-10.1.94	TraesCS1D01G080400	TraesCS3D01G031800	1
10.1.74-10.1.94	TraesCS1D01G080400	TraesCS6B01G063500	1
10.1.74-10.1.94	TraesCS1D01G080400	TraesCS6B01G278100	0.888885918937768
10.1.74-10.1.94	TraesCS1D01G080400	TraesCS6B01G333800	1
10.1.74-10.1.94	TraesCS1D01G080400	TraesCS6B01G354600	1
10.1.74-10.1.94	TraesCS1D01G080400	TraesCS6B01G462300	1
10.1.74-10.1.94	TraesCS1D01G080400	TraesCS7A01G222200	1
10.1.74-10.1.94	TraesCS1D01G080400	TraesCS7B01G251100	1
10.1.74-10.1.94	TraesCS1D01G080400	TraesCS7B01G274200	1
10.1.74-10.1.94	TraesCS1D01G080400	TraesCS7B01G274900	1
10.1.74-10.1.94	TraesCS1D01G080400	TraesCS7D01G369900	1
10.1.74-10.1.94	TraesCS1D01G318700	TraesCS2A01G108600	1
10.1.74-10.1.94	TraesCS1D01G318700	TraesCS2A01G572500	1
10.1.74-10.1.94	TraesCS1D01G318700	TraesCS2A01G573300	1
10.1.74-10.1.94	TraesCS1D01G318700	TraesCS2A01G574400	1
10.1.74-10.1.94	TraesCS1D01G318700	TraesCS2B01G098100	1
10.1.74-10.1.94	TraesCS1D01G318700	TraesCS2B01G098400	1
10.1.74-10.1.94	TraesCS1D01G318700	TraesCS2B01G284900	1
10.1.74-10.1.94	TraesCS1D01G318700	TraesCS2B01G489800	1
10.1.74-10.1.94	TraesCS1D01G318700	TraesCS2B01G612400	1
10.1.74-10.1.94	TraesCS1D01G318700	TraesCS2B01G615800	1
10.1.74-10.1.94	TraesCS1D01G318700	TraesCS2D01G265100	1
10.1.74-10.1.94	TraesCS1D01G318700	TraesCS2D01G467000	1
10.1.74-10.1.94	TraesCS1D01G318700	TraesCS2D01G582900	1
10.1.74-10.1.94	TraesCS1D01G318700	TraesCS2D01G583000	1
10.1.74-10.1.94	TraesCS1D01G318700	TraesCS2D01G583100	1
10.1.74-10.1.94	TraesCS1D01G318700	TraesCS2D01G583700	1
10.1.74-10.1.94	TraesCS1D01G318700	TraesCS2D01G583900	1
10.1.74-10.1.94	TraesCS1D01G318700	TraesCS2D01G584100	1
10.1.74-10.1.94	TraesCS1D01G318700	TraesCS3A01G297100	1
10.1.74-10.1.94	TraesCS1D01G318700	TraesCS3B01G034300	1
10.1.74-10.1.94	TraesCS1D01G318700	TraesCS3B01G162900	1
10.1.74-10.1.94	TraesCS1D01G318700	TraesCS3B01G339500	1
10.1.74-10.1.94	TraesCS1D01G318700	TraesCS3D01G031800	1
10.1.74-10.1.94	TraesCS1D01G318700	TraesCS6B01G063500	1
10.1.74-10.1.94	TraesCS1D01G318700	TraesCS6B01G278100	0.888885918937768
10.1.74-10.1.94	TraesCS1D01G318700	TraesCS6B01G333800	1
10.1.74-10.1.94	TraesCS1D01G318700	TraesCS6B01G354600	1
10.1.74-10.1.94	TraesCS1D01G318700	TraesCS6B01G462300	1
10.1.74-10.1.94	TraesCS1D01G318700	TraesCS7A01G222200	1
10.1.74-10.1.94	TraesCS1D01G318700	TraesCS7B01G251100	1
10.1.74-10.1.94	TraesCS1D01G318700	TraesCS7B01G274200	1
10.1.74-10.1.94	TraesCS1D01G318700	TraesCS7B01G274900	1
10.1.74-10.1.94	TraesCS1D01G318700	TraesCS7D01G369900	1
10.1.74-10.1.94	TraesCS1D01G338100	TraesCS2A01G051600	1
10.1.74-10.1.94	TraesCS1D01G338100	TraesCS2D01G568300	1
10.1.74-10.1.94	TraesCS1D01G338100	TraesCS3A01G032600	1
10.1.74-10.1.94	TraesCS1D01G338100	TraesCS4A01G239900	1
10.1.74-10.1.94	TraesCS1D01G338100	TraesCS4B01G352200	1
10.1.74-10.1.94	TraesCS1D01G338100	TraesCS5A01G521000	1
10.1.74-10.1.94	TraesCS1D01G338100	TraesCS5D01G488800	1
10.1.74-10.1.94	TraesCS1D01G338100	TraesCS7A01G046800	1
10.1.74-10.1.94	TraesCS1D01G433600	TraesCS2A01G123400	1
10.1.74-10.1.94	TraesCS1D01G433600	TraesCS2A01G409500	1
10.1.74-10.1.94	TraesCS1D01G433600	TraesCS2B01G402100	0.888885918937768
10.1.74-10.1.94	TraesCS1D01G433600	TraesCS2B01G491400	1
10.1.74-10.1.94	TraesCS1D01G433600	TraesCS2B01G555400	1
10.1.74-10.1.94	TraesCS1D01G433600	TraesCS2D01G381900	0.888885918937768
10.1.74-10.1.94	TraesCS1D01G433600	TraesCS2D01G392800	1
10.1.74-10.1.94	TraesCS1D01G433600	TraesCS2D01G467300	1
10.1.74-10.1.94	TraesCS1D01G433600	TraesCS2D01G477100	1
10.1.74-10.1.94	TraesCS1D01G433600	TraesCS2D01G487400	1
10.1.74-10.1.94	TraesCS1D01G433600	TraesCS2D01G487700	1
10.1.74-10.1.94	TraesCS1D01G433600	TraesCS2D01G521300	1
10.1.74-10.1.94	TraesCS1D01G433600	TraesCS2D01G528500	1
10.1.74-10.1.94	TraesCS1D01G433600	TraesCS2D01G579000	1
10.1.74-10.1.94	TraesCS1D01G433600	TraesCS3A01G037900	1
10.1.74-10.1.94	TraesCS1D01G433600	TraesCS3A01G047500	1
10.1.74-10.1.94	TraesCS1D01G433600	TraesCS3A01G363500	1
10.1.74-10.1.94	TraesCS1D01G433600	TraesCS3A01G518100	1
10.1.74-10.1.94	TraesCS1D01G433600	TraesCS3B01G101500	1
10.1.74-10.1.94	TraesCS1D01G433600	TraesCS3B01G166100	1
10.1.74-10.1.94	TraesCS1D01G433600	TraesCS3B01G344600	1
10.1.74-10.1.94	TraesCS1D01G433600	TraesCS3B01G393000	0.799994226404521
10.1.74-10.1.94	TraesCS1D01G433600	TraesCS3B01G393500	0.799994226404521
10.1.74-10.1.94	TraesCS1D01G433600	TraesCS3B01G452100	1
10.1.74-10.1.94	TraesCS1D01G433600	TraesCS4A01G034500	1
10.1.74-10.1.94	TraesCS1D01G433600	TraesCS4A01G218400	0.888885918937768
10.1.74-10.1.94	TraesCS1D01G433600	TraesCS4A01G326700	1
10.1.74-10.1.94	TraesCS1D01G433600	TraesCS4B01G005300	1
10.1.74-10.1.94	TraesCS1D01G433600	TraesCS4B01G097200	0.888885918937768
10.1.74-10.1.94	TraesCS1D01G433600	TraesCS4B01G102500	1
10.1.74-10.1.94	TraesCS1D01G433600	TraesCS5A01G007900	1
10.1.74-10.1.94	TraesCS1D01G433600	TraesCS5A01G378700	1
10.1.74-10.1.94	TraesCS1D01G433600	TraesCS5A01G536300	1
10.1.74-10.1.94	TraesCS1D01G433600	TraesCS5A01G549600	1
10.1.74-10.1.94	TraesCS1D01G433600	TraesCS5B01G042400	1
10.1.74-10.1.94	TraesCS1D01G433600	TraesCS5B01G097900	1
10.1.74-10.1.94	TraesCS1D01G433600	TraesCS5B01G182400	1
10.1.74-10.1.94	TraesCS1D01G433600	TraesCS5B01G224800	1
10.1.74-10.1.94	TraesCS1D01G433600	TraesCS5B01G224900	1
10.1.74-10.1.94	TraesCS1D01G433600	TraesCS5B01G286300	1
10.1.74-10.1.94	TraesCS1D01G433600	TraesCS5B01G514100	0.799994226404521
10.1.74-10.1.94	TraesCS1D01G433600	TraesCS5D01G294600	1
10.1.74-10.1.94	TraesCS1D01G433600	TraesCS5D01G388700	1
10.1.74-10.1.94	TraesCS1D01G433600	TraesCS6A01G120500	1
10.1.74-10.1.94	TraesCS1D01G433600	TraesCS6B01G255100	0.888885918937768
10.1.74-10.1.94	TraesCS1D01G433600	TraesCS6B01G255900	1
10.1.74-10.1.94	TraesCS1D01G433600	TraesCS6B01G260500	1
10.1.74-10.1.94	TraesCS1D01G433600	TraesCS6B01G277800	1
10.1.74-10.1.94	TraesCS1D01G433600	TraesCS6B01G284600	1
10.1.74-10.1.94	TraesCS1D01G433600	TraesCS6B01G284900	1
10.1.74-10.1.94	TraesCS1D01G433600	TraesCS6B01G301300	1
10.1.74-10.1.94	TraesCS1D01G433600	TraesCS6B01G306300	1
10.1.74-10.1.94	TraesCS1D01G433600	TraesCS6B01G335400	0.888885918937768
10.1.74-10.1.94	TraesCS1D01G433600	TraesCS6B01G336300	1
10.1.74-10.1.94	TraesCS1D01G433600	TraesCS6B01G348300	1
10.1.74-10.1.94	TraesCS1D01G433600	TraesCS6B01G355900	1
10.1.74-10.1.94	TraesCS1D01G433600	TraesCS6B01G386400	1
10.1.74-10.1.94	TraesCS1D01G433600	TraesCS6B01G406200	1
10.1.74-10.1.94	TraesCS1D01G433600	TraesCS6B01G408100	1
10.1.74-10.1.94	TraesCS1D01G433600	TraesCS6B01G411600	1
10.1.74-10.1.94	TraesCS1D01G433600	TraesCS6B01G411700	1
10.1.74-10.1.94	TraesCS1D01G433600	TraesCS6B01G423000	1
10.1.74-10.1.94	TraesCS1D01G433600	TraesCS6B01G423100	1
10.1.74-10.1.94	TraesCS1D01G433600	TraesCS6B01G423900	0.888885918937768
10.1.74-10.1.94	TraesCS1D01G433600	TraesCS6B01G425700	1
10.1.74-10.1.94	TraesCS1D01G433600	TraesCS6B01G449900	1
10.1.74-10.1.94	TraesCS1D01G433600	TraesCS6D01G300600	1
10.1.74-10.1.94	TraesCS1D01G433600	TraesCS7A01G141000	1
10.1.74-10.1.94	TraesCS1D01G433600	TraesCS7A01G141100	1
10.1.74-10.1.94	TraesCS1D01G433600	TraesCS7A01G159200	1
10.1.74-10.1.94	TraesCS1D01G433600	TraesCS7A01G317500	1
10.1.74-10.1.94	TraesCS1D01G433600	TraesCS7B01G097100	0.799994226404521
10.1.74-10.1.94	TraesCS1D01G433600	TraesCS7B01G122300	1
10.1.74-10.1.94	TraesCS1D01G433600	TraesCS7D01G279500	1
10.1.74-10.1.94	TraesCS1D01G433600	TraesCS7D01G343400	1
10.1.74-10.1.94	TraesCS1D01G433600	TraesCS7D01G498100	1
10.1.74-10.1.94	TraesCS1D01G433600	TraesCS7D01G498300	1
10.1.74-10.1.94	TraesCS1D01G433600	TraesCS7D01G498500	1
10.1.74-10.1.94	TraesCS2A01G051600	TraesCS2D01G568300	1
10.1.74-10.1.94	TraesCS2A01G051600	TraesCS3A01G032600	1
10.1.74-10.1.94	TraesCS2A01G051600	TraesCS4A01G239900	1
10.1.74-10.1.94	TraesCS2A01G051600	TraesCS4B01G352200	1
10.1.74-10.1.94	TraesCS2A01G051600	TraesCS5A01G521000	1
10.1.74-10.1.94	TraesCS2A01G051600	TraesCS5D01G488800	1
10.1.74-10.1.94	TraesCS2A01G051600	TraesCS7A01G046800	1
10.1.74-10.1.94	TraesCS2A01G108600	TraesCS2A01G572500	1
10.1.74-10.1.94	TraesCS2A01G108600	TraesCS2A01G573300	1
10.1.74-10.1.94	TraesCS2A01G108600	TraesCS2A01G574400	1
10.1.74-10.1.94	TraesCS2A01G108600	TraesCS2B01G098100	1
10.1.74-10.1.94	TraesCS2A01G108600	TraesCS2B01G098400	1
10.1.74-10.1.94	TraesCS2A01G108600	TraesCS2B01G284900	1
10.1.74-10.1.94	TraesCS2A01G108600	TraesCS2B01G489800	1
10.1.74-10.1.94	TraesCS2A01G108600	TraesCS2B01G612400	1
10.1.74-10.1.94	TraesCS2A01G108600	TraesCS2B01G615800	1
10.1.74-10.1.94	TraesCS2A01G108600	TraesCS2D01G265100	1
10.1.74-10.1.94	TraesCS2A01G108600	TraesCS2D01G467000	1
10.1.74-10.1.94	TraesCS2A01G108600	TraesCS2D01G582900	1
10.1.74-10.1.94	TraesCS2A01G108600	TraesCS2D01G583000	1
10.1.74-10.1.94	TraesCS2A01G108600	TraesCS2D01G583100	1
10.1.74-10.1.94	TraesCS2A01G108600	TraesCS2D01G583700	1
10.1.74-10.1.94	TraesCS2A01G108600	TraesCS2D01G583900	1
10.1.74-10.1.94	TraesCS2A01G108600	TraesCS2D01G584100	1
10.1.74-10.1.94	TraesCS2A01G108600	TraesCS3A01G297100	1
10.1.74-10.1.94	TraesCS2A01G108600	TraesCS3B01G034300	1
10.1.74-10.1.94	TraesCS2A01G108600	TraesCS3B01G162900	1
10.1.74-10.1.94	TraesCS2A01G108600	TraesCS3B01G339500	1
10.1.74-10.1.94	TraesCS2A01G108600	TraesCS3D01G031800	1
10.1.74-10.1.94	TraesCS2A01G108600	TraesCS6B01G063500	1
10.1.74-10.1.94	TraesCS2A01G108600	TraesCS6B01G278100	0.888885918937768
10.1.74-10.1.94	TraesCS2A01G108600	TraesCS6B01G333800	1
10.1.74-10.1.94	TraesCS2A01G108600	TraesCS6B01G354600	1
10.1.74-10.1.94	TraesCS2A01G108600	TraesCS6B01G462300	1
10.1.74-10.1.94	TraesCS2A01G108600	TraesCS7A01G222200	1
10.1.74-10.1.94	TraesCS2A01G108600	TraesCS7B01G251100	1
10.1.74-10.1.94	TraesCS2A01G108600	TraesCS7B01G274200	1
10.1.74-10.1.94	TraesCS2A01G108600	TraesCS7B01G274900	1
10.1.74-10.1.94	TraesCS2A01G108600	TraesCS7D01G369900	1
10.1.74-10.1.94	TraesCS2A01G123400	TraesCS2A01G409500	1
10.1.74-10.1.94	TraesCS2A01G123400	TraesCS2B01G402100	0.888885918937768
10.1.74-10.1.94	TraesCS2A01G123400	TraesCS2B01G491400	1
10.1.74-10.1.94	TraesCS2A01G123400	TraesCS2B01G555400	1
10.1.74-10.1.94	TraesCS2A01G123400	TraesCS2D01G381900	0.888885918937768
10.1.74-10.1.94	TraesCS2A01G123400	TraesCS2D01G392800	1
10.1.74-10.1.94	TraesCS2A01G123400	TraesCS2D01G467300	1
10.1.74-10.1.94	TraesCS2A01G123400	TraesCS2D01G477100	1
10.1.74-10.1.94	TraesCS2A01G123400	TraesCS2D01G487400	1
10.1.74-10.1.94	TraesCS2A01G123400	TraesCS2D01G487700	1
10.1.74-10.1.94	TraesCS2A01G123400	TraesCS2D01G521300	1
10.1.74-10.1.94	TraesCS2A01G123400	TraesCS2D01G528500	1
10.1.74-10.1.94	TraesCS2A01G123400	TraesCS2D01G579000	1
10.1.74-10.1.94	TraesCS2A01G123400	TraesCS3A01G037900	1
10.1.74-10.1.94	TraesCS2A01G123400	TraesCS3A01G047500	1
10.1.74-10.1.94	TraesCS2A01G123400	TraesCS3A01G363500	1
10.1.74-10.1.94	TraesCS2A01G123400	TraesCS3A01G518100	1
10.1.74-10.1.94	TraesCS2A01G123400	TraesCS3B01G101500	1
10.1.74-10.1.94	TraesCS2A01G123400	TraesCS3B01G166100	1
10.1.74-10.1.94	TraesCS2A01G123400	TraesCS3B01G344600	1
10.1.74-10.1.94	TraesCS2A01G123400	TraesCS3B01G393000	0.799994226404521
10.1.74-10.1.94	TraesCS2A01G123400	TraesCS3B01G393500	0.799994226404521
10.1.74-10.1.94	TraesCS2A01G123400	TraesCS3B01G452100	1
10.1.74-10.1.94	TraesCS2A01G123400	TraesCS4A01G034500	1
10.1.74-10.1.94	TraesCS2A01G123400	TraesCS4A01G218400	0.888885918937768
10.1.74-10.1.94	TraesCS2A01G123400	TraesCS4A01G326700	1
10.1.74-10.1.94	TraesCS2A01G123400	TraesCS4B01G005300	1
10.1.74-10.1.94	TraesCS2A01G123400	TraesCS4B01G097200	0.888885918937768
10.1.74-10.1.94	TraesCS2A01G123400	TraesCS4B01G102500	1
10.1.74-10.1.94	TraesCS2A01G123400	TraesCS5A01G007900	1
10.1.74-10.1.94	TraesCS2A01G123400	TraesCS5A01G378700	1
10.1.74-10.1.94	TraesCS2A01G123400	TraesCS5A01G536300	1
10.1.74-10.1.94	TraesCS2A01G123400	TraesCS5A01G549600	1
10.1.74-10.1.94	TraesCS2A01G123400	TraesCS5B01G042400	1
10.1.74-10.1.94	TraesCS2A01G123400	TraesCS5B01G097900	1
10.1.74-10.1.94	TraesCS2A01G123400	TraesCS5B01G182400	1
10.1.74-10.1.94	TraesCS2A01G123400	TraesCS5B01G224800	1
10.1.74-10.1.94	TraesCS2A01G123400	TraesCS5B01G224900	1
10.1.74-10.1.94	TraesCS2A01G123400	TraesCS5B01G286300	1
10.1.74-10.1.94	TraesCS2A01G123400	TraesCS5B01G514100	0.799994226404521
10.1.74-10.1.94	TraesCS2A01G123400	TraesCS5D01G294600	1
10.1.74-10.1.94	TraesCS2A01G123400	TraesCS5D01G388700	1
10.1.74-10.1.94	TraesCS2A01G123400	TraesCS6A01G120500	1
10.1.74-10.1.94	TraesCS2A01G123400	TraesCS6B01G255100	0.888885918937768
10.1.74-10.1.94	TraesCS2A01G123400	TraesCS6B01G255900	1
10.1.74-10.1.94	TraesCS2A01G123400	TraesCS6B01G260500	1
10.1.74-10.1.94	TraesCS2A01G123400	TraesCS6B01G277800	1
10.1.74-10.1.94	TraesCS2A01G123400	TraesCS6B01G284600	1
10.1.74-10.1.94	TraesCS2A01G123400	TraesCS6B01G284900	1
10.1.74-10.1.94	TraesCS2A01G123400	TraesCS6B01G301300	1
10.1.74-10.1.94	TraesCS2A01G123400	TraesCS6B01G306300	1
10.1.74-10.1.94	TraesCS2A01G123400	TraesCS6B01G335400	0.888885918937768
10.1.74-10.1.94	TraesCS2A01G123400	TraesCS6B01G336300	1
10.1.74-10.1.94	TraesCS2A01G123400	TraesCS6B01G348300	1
10.1.74-10.1.94	TraesCS2A01G123400	TraesCS6B01G355900	1
10.1.74-10.1.94	TraesCS2A01G123400	TraesCS6B01G386400	1
10.1.74-10.1.94	TraesCS2A01G123400	TraesCS6B01G406200	1
10.1.74-10.1.94	TraesCS2A01G123400	TraesCS6B01G408100	1
10.1.74-10.1.94	TraesCS2A01G123400	TraesCS6B01G411600	1
10.1.74-10.1.94	TraesCS2A01G123400	TraesCS6B01G411700	1
10.1.74-10.1.94	TraesCS2A01G123400	TraesCS6B01G423000	1
10.1.74-10.1.94	TraesCS2A01G123400	TraesCS6B01G423100	1
10.1.74-10.1.94	TraesCS2A01G123400	TraesCS6B01G423900	0.888885918937768
10.1.74-10.1.94	TraesCS2A01G123400	TraesCS6B01G425700	1
10.1.74-10.1.94	TraesCS2A01G123400	TraesCS6B01G449900	1
10.1.74-10.1.94	TraesCS2A01G123400	TraesCS6D01G300600	1
10.1.74-10.1.94	TraesCS2A01G123400	TraesCS7A01G141000	1
10.1.74-10.1.94	TraesCS2A01G123400	TraesCS7A01G141100	1
10.1.74-10.1.94	TraesCS2A01G123400	TraesCS7A01G159200	1
10.1.74-10.1.94	TraesCS2A01G123400	TraesCS7A01G317500	1
10.1.74-10.1.94	TraesCS2A01G123400	TraesCS7B01G097100	0.799994226404521
10.1.74-10.1.94	TraesCS2A01G123400	TraesCS7B01G122300	1
10.1.74-10.1.94	TraesCS2A01G123400	TraesCS7D01G279500	1
10.1.74-10.1.94	TraesCS2A01G123400	TraesCS7D01G343400	1
10.1.74-10.1.94	TraesCS2A01G123400	TraesCS7D01G498100	1
10.1.74-10.1.94	TraesCS2A01G123400	TraesCS7D01G498300	1
10.1.74-10.1.94	TraesCS2A01G123400	TraesCS7D01G498500	1
10.1.74-10.1.94	TraesCS2A01G350700	TraesCS2A01G350800	1
10.1.74-10.1.94	TraesCS2A01G350700	TraesCS3A01G260200	1
10.1.74-10.1.94	TraesCS2A01G350700	TraesCS3D01G260300	1
10.1.74-10.1.94	TraesCS2A01G350700	TraesCS6A01G216100	1
10.1.74-10.1.94	TraesCS2A01G350700	TraesCS6B01G246800	1
10.1.74-10.1.94	TraesCS2A01G350800	TraesCS3A01G260200	1
10.1.74-10.1.94	TraesCS2A01G350800	TraesCS3D01G260300	1
10.1.74-10.1.94	TraesCS2A01G350800	TraesCS6A01G216100	1
10.1.74-10.1.94	TraesCS2A01G350800	TraesCS6B01G246800	1
10.1.74-10.1.94	TraesCS2A01G406700	TraesCS2B01G424300	1
10.1.74-10.1.94	TraesCS2A01G406700	TraesCS2D01G403600	1
10.1.74-10.1.94	TraesCS2A01G406700	TraesCS7A01G040900	1
10.1.74-10.1.94	TraesCS2A01G406700	TraesCS7B01G482200	1
10.1.74-10.1.94	TraesCS2A01G409500	TraesCS2B01G402100	0.888885918937768
10.1.74-10.1.94	TraesCS2A01G409500	TraesCS2B01G491400	1
10.1.74-10.1.94	TraesCS2A01G409500	TraesCS2B01G555400	1
10.1.74-10.1.94	TraesCS2A01G409500	TraesCS2D01G381900	0.888885918937768
10.1.74-10.1.94	TraesCS2A01G409500	TraesCS2D01G392800	1
10.1.74-10.1.94	TraesCS2A01G409500	TraesCS2D01G467300	1
10.1.74-10.1.94	TraesCS2A01G409500	TraesCS2D01G477100	1
10.1.74-10.1.94	TraesCS2A01G409500	TraesCS2D01G487400	1
10.1.74-10.1.94	TraesCS2A01G409500	TraesCS2D01G487700	1
10.1.74-10.1.94	TraesCS2A01G409500	TraesCS2D01G521300	1
10.1.74-10.1.94	TraesCS2A01G409500	TraesCS2D01G528500	1
10.1.74-10.1.94	TraesCS2A01G409500	TraesCS2D01G579000	1
10.1.74-10.1.94	TraesCS2A01G409500	TraesCS3A01G037900	1
10.1.74-10.1.94	TraesCS2A01G409500	TraesCS3A01G047500	1
10.1.74-10.1.94	TraesCS2A01G409500	TraesCS3A01G363500	1
10.1.74-10.1.94	TraesCS2A01G409500	TraesCS3A01G518100	1
10.1.74-10.1.94	TraesCS2A01G409500	TraesCS3B01G101500	1
10.1.74-10.1.94	TraesCS2A01G409500	TraesCS3B01G166100	1
10.1.74-10.1.94	TraesCS2A01G409500	TraesCS3B01G344600	1
10.1.74-10.1.94	TraesCS2A01G409500	TraesCS3B01G393000	0.799994226404521
10.1.74-10.1.94	TraesCS2A01G409500	TraesCS3B01G393500	0.799994226404521
10.1.74-10.1.94	TraesCS2A01G409500	TraesCS3B01G452100	1
10.1.74-10.1.94	TraesCS2A01G409500	TraesCS4A01G034500	1
10.1.74-10.1.94	TraesCS2A01G409500	TraesCS4A01G218400	0.888885918937768
10.1.74-10.1.94	TraesCS2A01G409500	TraesCS4A01G326700	1
10.1.74-10.1.94	TraesCS2A01G409500	TraesCS4B01G005300	1
10.1.74-10.1.94	TraesCS2A01G409500	TraesCS4B01G097200	0.888885918937768
10.1.74-10.1.94	TraesCS2A01G409500	TraesCS4B01G102500	1
10.1.74-10.1.94	TraesCS2A01G409500	TraesCS5A01G007900	1
10.1.74-10.1.94	TraesCS2A01G409500	TraesCS5A01G378700	1
10.1.74-10.1.94	TraesCS2A01G409500	TraesCS5A01G536300	1
10.1.74-10.1.94	TraesCS2A01G409500	TraesCS5A01G549600	1
10.1.74-10.1.94	TraesCS2A01G409500	TraesCS5B01G042400	1
10.1.74-10.1.94	TraesCS2A01G409500	TraesCS5B01G097900	1
10.1.74-10.1.94	TraesCS2A01G409500	TraesCS5B01G182400	1
10.1.74-10.1.94	TraesCS2A01G409500	TraesCS5B01G224800	1
10.1.74-10.1.94	TraesCS2A01G409500	TraesCS5B01G224900	1
10.1.74-10.1.94	TraesCS2A01G409500	TraesCS5B01G286300	1
10.1.74-10.1.94	TraesCS2A01G409500	TraesCS5B01G514100	0.799994226404521
10.1.74-10.1.94	TraesCS2A01G409500	TraesCS5D01G294600	1
10.1.74-10.1.94	TraesCS2A01G409500	TraesCS5D01G388700	1
10.1.74-10.1.94	TraesCS2A01G409500	TraesCS6A01G120500	1
10.1.74-10.1.94	TraesCS2A01G409500	TraesCS6B01G255100	0.888885918937768
10.1.74-10.1.94	TraesCS2A01G409500	TraesCS6B01G255900	1
10.1.74-10.1.94	TraesCS2A01G409500	TraesCS6B01G260500	1
10.1.74-10.1.94	TraesCS2A01G409500	TraesCS6B01G277800	1
10.1.74-10.1.94	TraesCS2A01G409500	TraesCS6B01G284600	1
10.1.74-10.1.94	TraesCS2A01G409500	TraesCS6B01G284900	1
10.1.74-10.1.94	TraesCS2A01G409500	TraesCS6B01G301300	1
10.1.74-10.1.94	TraesCS2A01G409500	TraesCS6B01G306300	1
10.1.74-10.1.94	TraesCS2A01G409500	TraesCS6B01G335400	0.888885918937768
10.1.74-10.1.94	TraesCS2A01G409500	TraesCS6B01G336300	1
10.1.74-10.1.94	TraesCS2A01G409500	TraesCS6B01G348300	1
10.1.74-10.1.94	TraesCS2A01G409500	TraesCS6B01G355900	1
10.1.74-10.1.94	TraesCS2A01G409500	TraesCS6B01G386400	1
10.1.74-10.1.94	TraesCS2A01G409500	TraesCS6B01G406200	1
10.1.74-10.1.94	TraesCS2A01G409500	TraesCS6B01G408100	1
10.1.74-10.1.94	TraesCS2A01G409500	TraesCS6B01G411600	1
10.1.74-10.1.94	TraesCS2A01G409500	TraesCS6B01G411700	1
10.1.74-10.1.94	TraesCS2A01G409500	TraesCS6B01G423000	1
10.1.74-10.1.94	TraesCS2A01G409500	TraesCS6B01G423100	1
10.1.74-10.1.94	TraesCS2A01G409500	TraesCS6B01G423900	0.888885918937768
10.1.74-10.1.94	TraesCS2A01G409500	TraesCS6B01G425700	1
10.1.74-10.1.94	TraesCS2A01G409500	TraesCS6B01G449900	1
10.1.74-10.1.94	TraesCS2A01G409500	TraesCS6D01G300600	1
10.1.74-10.1.94	TraesCS2A01G409500	TraesCS7A01G141000	1
10.1.74-10.1.94	TraesCS2A01G409500	TraesCS7A01G141100	1
10.1.74-10.1.94	TraesCS2A01G409500	TraesCS7A01G159200	1
10.1.74-10.1.94	TraesCS2A01G409500	TraesCS7A01G317500	1
10.1.74-10.1.94	TraesCS2A01G409500	TraesCS7B01G097100	0.799994226404521
10.1.74-10.1.94	TraesCS2A01G409500	TraesCS7B01G122300	1
10.1.74-10.1.94	TraesCS2A01G409500	TraesCS7D01G279500	1
10.1.74-10.1.94	TraesCS2A01G409500	TraesCS7D01G343400	1
10.1.74-10.1.94	TraesCS2A01G409500	TraesCS7D01G498100	1
10.1.74-10.1.94	TraesCS2A01G409500	TraesCS7D01G498300	1
10.1.74-10.1.94	TraesCS2A01G409500	TraesCS7D01G498500	1
10.1.74-10.1.94	TraesCS2A01G572500	TraesCS2A01G573300	1
10.1.74-10.1.94	TraesCS2A01G572500	TraesCS2A01G574400	1
10.1.74-10.1.94	TraesCS2A01G572500	TraesCS2B01G098100	1
10.1.74-10.1.94	TraesCS2A01G572500	TraesCS2B01G098400	1
10.1.74-10.1.94	TraesCS2A01G572500	TraesCS2B01G284900	1
10.1.74-10.1.94	TraesCS2A01G572500	TraesCS2B01G489800	1
10.1.74-10.1.94	TraesCS2A01G572500	TraesCS2B01G612400	1
10.1.74-10.1.94	TraesCS2A01G572500	TraesCS2B01G615800	1
10.1.74-10.1.94	TraesCS2A01G572500	TraesCS2D01G265100	1
10.1.74-10.1.94	TraesCS2A01G572500	TraesCS2D01G467000	1
10.1.74-10.1.94	TraesCS2A01G572500	TraesCS2D01G582900	1
10.1.74-10.1.94	TraesCS2A01G572500	TraesCS2D01G583000	1
10.1.74-10.1.94	TraesCS2A01G572500	TraesCS2D01G583100	1
10.1.74-10.1.94	TraesCS2A01G572500	TraesCS2D01G583700	1
10.1.74-10.1.94	TraesCS2A01G572500	TraesCS2D01G583900	1
10.1.74-10.1.94	TraesCS2A01G572500	TraesCS2D01G584100	1
10.1.74-10.1.94	TraesCS2A01G572500	TraesCS3A01G297100	1
10.1.74-10.1.94	TraesCS2A01G572500	TraesCS3B01G034300	1
10.1.74-10.1.94	TraesCS2A01G572500	TraesCS3B01G162900	1
10.1.74-10.1.94	TraesCS2A01G572500	TraesCS3B01G339500	1
10.1.74-10.1.94	TraesCS2A01G572500	TraesCS3D01G031800	1
10.1.74-10.1.94	TraesCS2A01G572500	TraesCS6B01G063500	1
10.1.74-10.1.94	TraesCS2A01G572500	TraesCS6B01G278100	0.888885918937768
10.1.74-10.1.94	TraesCS2A01G572500	TraesCS6B01G333800	1
10.1.74-10.1.94	TraesCS2A01G572500	TraesCS6B01G354600	1
10.1.74-10.1.94	TraesCS2A01G572500	TraesCS6B01G462300	1
10.1.74-10.1.94	TraesCS2A01G572500	TraesCS7A01G222200	1
10.1.74-10.1.94	TraesCS2A01G572500	TraesCS7B01G251100	1
10.1.74-10.1.94	TraesCS2A01G572500	TraesCS7B01G274200	1
10.1.74-10.1.94	TraesCS2A01G572500	TraesCS7B01G274900	1
10.1.74-10.1.94	TraesCS2A01G572500	TraesCS7D01G369900	1
10.1.74-10.1.94	TraesCS2A01G573300	TraesCS2A01G574400	1
10.1.74-10.1.94	TraesCS2A01G573300	TraesCS2B01G098100	1
10.1.74-10.1.94	TraesCS2A01G573300	TraesCS2B01G098400	1
10.1.74-10.1.94	TraesCS2A01G573300	TraesCS2B01G284900	1
10.1.74-10.1.94	TraesCS2A01G573300	TraesCS2B01G489800	1
10.1.74-10.1.94	TraesCS2A01G573300	TraesCS2B01G612400	1
10.1.74-10.1.94	TraesCS2A01G573300	TraesCS2B01G615800	1
10.1.74-10.1.94	TraesCS2A01G573300	TraesCS2D01G265100	1
10.1.74-10.1.94	TraesCS2A01G573300	TraesCS2D01G467000	1
10.1.74-10.1.94	TraesCS2A01G573300	TraesCS2D01G582900	1
10.1.74-10.1.94	TraesCS2A01G573300	TraesCS2D01G583000	1
10.1.74-10.1.94	TraesCS2A01G573300	TraesCS2D01G583100	1
10.1.74-10.1.94	TraesCS2A01G573300	TraesCS2D01G583700	1
10.1.74-10.1.94	TraesCS2A01G573300	TraesCS2D01G583900	1
10.1.74-10.1.94	TraesCS2A01G573300	TraesCS2D01G584100	1
10.1.74-10.1.94	TraesCS2A01G573300	TraesCS3A01G297100	1
10.1.74-10.1.94	TraesCS2A01G573300	TraesCS3B01G034300	1
10.1.74-10.1.94	TraesCS2A01G573300	TraesCS3B01G162900	1
10.1.74-10.1.94	TraesCS2A01G573300	TraesCS3B01G339500	1
10.1.74-10.1.94	TraesCS2A01G573300	TraesCS3D01G031800	1
10.1.74-10.1.94	TraesCS2A01G573300	TraesCS6B01G063500	1
10.1.74-10.1.94	TraesCS2A01G573300	TraesCS6B01G278100	0.888885918937768
10.1.74-10.1.94	TraesCS2A01G573300	TraesCS6B01G333800	1
10.1.74-10.1.94	TraesCS2A01G573300	TraesCS6B01G354600	1
10.1.74-10.1.94	TraesCS2A01G573300	TraesCS6B01G462300	1
10.1.74-10.1.94	TraesCS2A01G573300	TraesCS7A01G222200	1
10.1.74-10.1.94	TraesCS2A01G573300	TraesCS7B01G251100	1
10.1.74-10.1.94	TraesCS2A01G573300	TraesCS7B01G274200	1
10.1.74-10.1.94	TraesCS2A01G573300	TraesCS7B01G274900	1
10.1.74-10.1.94	TraesCS2A01G573300	TraesCS7D01G369900	1
10.1.74-10.1.94	TraesCS2A01G574400	TraesCS2B01G098100	1
10.1.74-10.1.94	TraesCS2A01G574400	TraesCS2B01G098400	1
10.1.74-10.1.94	TraesCS2A01G574400	TraesCS2B01G284900	1
10.1.74-10.1.94	TraesCS2A01G574400	TraesCS2B01G489800	1
10.1.74-10.1.94	TraesCS2A01G574400	TraesCS2B01G612400	1
10.1.74-10.1.94	TraesCS2A01G574400	TraesCS2B01G615800	1
10.1.74-10.1.94	TraesCS2A01G574400	TraesCS2D01G265100	1
10.1.74-10.1.94	TraesCS2A01G574400	TraesCS2D01G467000	1
10.1.74-10.1.94	TraesCS2A01G574400	TraesCS2D01G582900	1
10.1.74-10.1.94	TraesCS2A01G574400	TraesCS2D01G583000	1
10.1.74-10.1.94	TraesCS2A01G574400	TraesCS2D01G583100	1
10.1.74-10.1.94	TraesCS2A01G574400	TraesCS2D01G583700	1
10.1.74-10.1.94	TraesCS2A01G574400	TraesCS2D01G583900	1
10.1.74-10.1.94	TraesCS2A01G574400	TraesCS2D01G584100	1
10.1.74-10.1.94	TraesCS2A01G574400	TraesCS3A01G297100	1
10.1.74-10.1.94	TraesCS2A01G574400	TraesCS3B01G034300	1
10.1.74-10.1.94	TraesCS2A01G574400	TraesCS3B01G162900	1
10.1.74-10.1.94	TraesCS2A01G574400	TraesCS3B01G339500	1
10.1.74-10.1.94	TraesCS2A01G574400	TraesCS3D01G031800	1
10.1.74-10.1.94	TraesCS2A01G574400	TraesCS6B01G063500	1
10.1.74-10.1.94	TraesCS2A01G574400	TraesCS6B01G278100	0.888885918937768
10.1.74-10.1.94	TraesCS2A01G574400	TraesCS6B01G333800	1
10.1.74-10.1.94	TraesCS2A01G574400	TraesCS6B01G354600	1
10.1.74-10.1.94	TraesCS2A01G574400	TraesCS6B01G462300	1
10.1.74-10.1.94	TraesCS2A01G574400	TraesCS7A01G222200	1
10.1.74-10.1.94	TraesCS2A01G574400	TraesCS7B01G251100	1
10.1.74-10.1.94	TraesCS2A01G574400	TraesCS7B01G274200	1
10.1.74-10.1.94	TraesCS2A01G574400	TraesCS7B01G274900	1
10.1.74-10.1.94	TraesCS2A01G574400	TraesCS7D01G369900	1
10.1.74-10.1.94	TraesCS2B01G098100	TraesCS2B01G098400	1
10.1.74-10.1.94	TraesCS2B01G098100	TraesCS2B01G284900	1
10.1.74-10.1.94	TraesCS2B01G098100	TraesCS2B01G489800	1
10.1.74-10.1.94	TraesCS2B01G098100	TraesCS2B01G612400	1
10.1.74-10.1.94	TraesCS2B01G098100	TraesCS2B01G615800	1
10.1.74-10.1.94	TraesCS2B01G098100	TraesCS2D01G265100	1
10.1.74-10.1.94	TraesCS2B01G098100	TraesCS2D01G467000	1
10.1.74-10.1.94	TraesCS2B01G098100	TraesCS2D01G582900	1
10.1.74-10.1.94	TraesCS2B01G098100	TraesCS2D01G583000	1
10.1.74-10.1.94	TraesCS2B01G098100	TraesCS2D01G583100	1
10.1.74-10.1.94	TraesCS2B01G098100	TraesCS2D01G583700	1
10.1.74-10.1.94	TraesCS2B01G098100	TraesCS2D01G583900	1
10.1.74-10.1.94	TraesCS2B01G098100	TraesCS2D01G584100	1
10.1.74-10.1.94	TraesCS2B01G098100	TraesCS3A01G297100	1
10.1.74-10.1.94	TraesCS2B01G098100	TraesCS3B01G034300	1
10.1.74-10.1.94	TraesCS2B01G098100	TraesCS3B01G162900	1
10.1.74-10.1.94	TraesCS2B01G098100	TraesCS3B01G339500	1
10.1.74-10.1.94	TraesCS2B01G098100	TraesCS3D01G031800	1
10.1.74-10.1.94	TraesCS2B01G098100	TraesCS6B01G063500	1
10.1.74-10.1.94	TraesCS2B01G098100	TraesCS6B01G278100	0.888885918937768
10.1.74-10.1.94	TraesCS2B01G098100	TraesCS6B01G333800	1
10.1.74-10.1.94	TraesCS2B01G098100	TraesCS6B01G354600	1
10.1.74-10.1.94	TraesCS2B01G098100	TraesCS6B01G462300	1
10.1.74-10.1.94	TraesCS2B01G098100	TraesCS7A01G222200	1
10.1.74-10.1.94	TraesCS2B01G098100	TraesCS7B01G251100	1
10.1.74-10.1.94	TraesCS2B01G098100	TraesCS7B01G274200	1
10.1.74-10.1.94	TraesCS2B01G098100	TraesCS7B01G274900	1
10.1.74-10.1.94	TraesCS2B01G098100	TraesCS7D01G369900	1
10.1.74-10.1.94	TraesCS2B01G098400	TraesCS2B01G284900	1
10.1.74-10.1.94	TraesCS2B01G098400	TraesCS2B01G489800	1
10.1.74-10.1.94	TraesCS2B01G098400	TraesCS2B01G612400	1
10.1.74-10.1.94	TraesCS2B01G098400	TraesCS2B01G615800	1
10.1.74-10.1.94	TraesCS2B01G098400	TraesCS2D01G265100	1
10.1.74-10.1.94	TraesCS2B01G098400	TraesCS2D01G467000	1
10.1.74-10.1.94	TraesCS2B01G098400	TraesCS2D01G582900	1
10.1.74-10.1.94	TraesCS2B01G098400	TraesCS2D01G583000	1
10.1.74-10.1.94	TraesCS2B01G098400	TraesCS2D01G583100	1
10.1.74-10.1.94	TraesCS2B01G098400	TraesCS2D01G583700	1
10.1.74-10.1.94	TraesCS2B01G098400	TraesCS2D01G583900	1
10.1.74-10.1.94	TraesCS2B01G098400	TraesCS2D01G584100	1
10.1.74-10.1.94	TraesCS2B01G098400	TraesCS3A01G297100	1
10.1.74-10.1.94	TraesCS2B01G098400	TraesCS3B01G034300	1
10.1.74-10.1.94	TraesCS2B01G098400	TraesCS3B01G162900	1
10.1.74-10.1.94	TraesCS2B01G098400	TraesCS3B01G339500	1
10.1.74-10.1.94	TraesCS2B01G098400	TraesCS3D01G031800	1
10.1.74-10.1.94	TraesCS2B01G098400	TraesCS6B01G063500	1
10.1.74-10.1.94	TraesCS2B01G098400	TraesCS6B01G278100	0.888885918937768
10.1.74-10.1.94	TraesCS2B01G098400	TraesCS6B01G333800	1
10.1.74-10.1.94	TraesCS2B01G098400	TraesCS6B01G354600	1
10.1.74-10.1.94	TraesCS2B01G098400	TraesCS6B01G462300	1
10.1.74-10.1.94	TraesCS2B01G098400	TraesCS7A01G222200	1
10.1.74-10.1.94	TraesCS2B01G098400	TraesCS7B01G251100	1
10.1.74-10.1.94	TraesCS2B01G098400	TraesCS7B01G274200	1
10.1.74-10.1.94	TraesCS2B01G098400	TraesCS7B01G274900	1
10.1.74-10.1.94	TraesCS2B01G098400	TraesCS7D01G369900	1
10.1.74-10.1.94	TraesCS2B01G284900	TraesCS2B01G489800	1
10.1.74-10.1.94	TraesCS2B01G284900	TraesCS2B01G612400	1
10.1.74-10.1.94	TraesCS2B01G284900	TraesCS2B01G615800	1
10.1.74-10.1.94	TraesCS2B01G284900	TraesCS2D01G265100	1
10.1.74-10.1.94	TraesCS2B01G284900	TraesCS2D01G467000	1
10.1.74-10.1.94	TraesCS2B01G284900	TraesCS2D01G582900	1
10.1.74-10.1.94	TraesCS2B01G284900	TraesCS2D01G583000	1
10.1.74-10.1.94	TraesCS2B01G284900	TraesCS2D01G583100	1
10.1.74-10.1.94	TraesCS2B01G284900	TraesCS2D01G583700	1
10.1.74-10.1.94	TraesCS2B01G284900	TraesCS2D01G583900	1
10.1.74-10.1.94	TraesCS2B01G284900	TraesCS2D01G584100	1
10.1.74-10.1.94	TraesCS2B01G284900	TraesCS3A01G297100	1
10.1.74-10.1.94	TraesCS2B01G284900	TraesCS3B01G034300	1
10.1.74-10.1.94	TraesCS2B01G284900	TraesCS3B01G162900	1
10.1.74-10.1.94	TraesCS2B01G284900	TraesCS3B01G339500	1
10.1.74-10.1.94	TraesCS2B01G284900	TraesCS3D01G031800	1
10.1.74-10.1.94	TraesCS2B01G284900	TraesCS6B01G063500	1
10.1.74-10.1.94	TraesCS2B01G284900	TraesCS6B01G278100	0.888885918937768
10.1.74-10.1.94	TraesCS2B01G284900	TraesCS6B01G333800	1
10.1.74-10.1.94	TraesCS2B01G284900	TraesCS6B01G354600	1
10.1.74-10.1.94	TraesCS2B01G284900	TraesCS6B01G462300	1
10.1.74-10.1.94	TraesCS2B01G284900	TraesCS7A01G222200	1
10.1.74-10.1.94	TraesCS2B01G284900	TraesCS7B01G251100	1
10.1.74-10.1.94	TraesCS2B01G284900	TraesCS7B01G274200	1
10.1.74-10.1.94	TraesCS2B01G284900	TraesCS7B01G274900	1
10.1.74-10.1.94	TraesCS2B01G284900	TraesCS7D01G369900	1
10.1.74-10.1.94	TraesCS2B01G402100	TraesCS2B01G491400	0.888885918937768
10.1.74-10.1.94	TraesCS2B01G402100	TraesCS2B01G555400	0.888885918937768
10.1.74-10.1.94	TraesCS2B01G402100	TraesCS2D01G381900	1
10.1.74-10.1.94	TraesCS2B01G402100	TraesCS2D01G392800	0.888885918937768
10.1.74-10.1.94	TraesCS2B01G402100	TraesCS2D01G467300	0.888885918937768
10.1.74-10.1.94	TraesCS2B01G402100	TraesCS2D01G477100	0.888885918937768
10.1.74-10.1.94	TraesCS2B01G402100	TraesCS2D01G487400	0.888885918937768
10.1.74-10.1.94	TraesCS2B01G402100	TraesCS2D01G487700	0.888885918937768
10.1.74-10.1.94	TraesCS2B01G402100	TraesCS2D01G521300	0.888885918937768
10.1.74-10.1.94	TraesCS2B01G402100	TraesCS2D01G528500	0.888885918937768
10.1.74-10.1.94	TraesCS2B01G402100	TraesCS2D01G579000	0.888885918937768
10.1.74-10.1.94	TraesCS2B01G402100	TraesCS3A01G037900	0.888885918937768
10.1.74-10.1.94	TraesCS2B01G402100	TraesCS3A01G047500	0.888885918937768
10.1.74-10.1.94	TraesCS2B01G402100	TraesCS3A01G363500	0.888885918937768
10.1.74-10.1.94	TraesCS2B01G402100	TraesCS3A01G518100	0.888885918937768
10.1.74-10.1.94	TraesCS2B01G402100	TraesCS3B01G101500	0.888885918937768
10.1.74-10.1.94	TraesCS2B01G402100	TraesCS3B01G166100	0.888885918937768
10.1.74-10.1.94	TraesCS2B01G402100	TraesCS3B01G344600	0.888885918937768
10.1.74-10.1.94	TraesCS2B01G402100	TraesCS3B01G393000	0.727263780549116
10.1.74-10.1.94	TraesCS2B01G402100	TraesCS3B01G393500	0.727263780549116
10.1.74-10.1.94	TraesCS2B01G402100	TraesCS3B01G452100	0.888885918937768
10.1.74-10.1.94	TraesCS2B01G402100	TraesCS4A01G034500	0.888885918937768
10.1.74-10.1.94	TraesCS2B01G402100	TraesCS4A01G218400	1
10.1.74-10.1.94	TraesCS2B01G402100	TraesCS4A01G326700	0.888885918937768
10.1.74-10.1.94	TraesCS2B01G402100	TraesCS4B01G005300	0.888885918937768
10.1.74-10.1.94	TraesCS2B01G402100	TraesCS4B01G097200	1
10.1.74-10.1.94	TraesCS2B01G402100	TraesCS4B01G102500	0.888885918937768
10.1.74-10.1.94	TraesCS2B01G402100	TraesCS5A01G007900	0.888885918937768
10.1.74-10.1.94	TraesCS2B01G402100	TraesCS5A01G378700	0.888885918937768
10.1.74-10.1.94	TraesCS2B01G402100	TraesCS5A01G536300	0.888885918937768
10.1.74-10.1.94	TraesCS2B01G402100	TraesCS5A01G549600	0.888885918937768
10.1.74-10.1.94	TraesCS2B01G402100	TraesCS5B01G042400	0.888885918937768
10.1.74-10.1.94	TraesCS2B01G402100	TraesCS5B01G097900	0.888885918937768
10.1.74-10.1.94	TraesCS2B01G402100	TraesCS5B01G182400	0.888885918937768
10.1.74-10.1.94	TraesCS2B01G402100	TraesCS5B01G224800	0.888885918937768
10.1.74-10.1.94	TraesCS2B01G402100	TraesCS5B01G224900	0.888885918937768
10.1.74-10.1.94	TraesCS2B01G402100	TraesCS5B01G286300	0.888885918937768
10.1.74-10.1.94	TraesCS2B01G402100	TraesCS5B01G514100	0.727263780549116
10.1.74-10.1.94	TraesCS2B01G402100	TraesCS5D01G294600	0.888885918937768
10.1.74-10.1.94	TraesCS2B01G402100	TraesCS5D01G388700	0.888885918937768
10.1.74-10.1.94	TraesCS2B01G402100	TraesCS6A01G120500	0.888885918937768
10.1.74-10.1.94	TraesCS2B01G402100	TraesCS6B01G255100	1
10.1.74-10.1.94	TraesCS2B01G402100	TraesCS6B01G255900	0.888885918937768
10.1.74-10.1.94	TraesCS2B01G402100	TraesCS6B01G260500	0.888885918937768
10.1.74-10.1.94	TraesCS2B01G402100	TraesCS6B01G277800	0.888885918937768
10.1.74-10.1.94	TraesCS2B01G402100	TraesCS6B01G284600	0.888885918937768
10.1.74-10.1.94	TraesCS2B01G402100	TraesCS6B01G284900	0.888885918937768
10.1.74-10.1.94	TraesCS2B01G402100	TraesCS6B01G301300	0.888885918937768
10.1.74-10.1.94	TraesCS2B01G402100	TraesCS6B01G306300	0.888885918937768
10.1.74-10.1.94	TraesCS2B01G402100	TraesCS6B01G335400	1
10.1.74-10.1.94	TraesCS2B01G402100	TraesCS6B01G336300	0.888885918937768
10.1.74-10.1.94	TraesCS2B01G402100	TraesCS6B01G348300	0.888885918937768
10.1.74-10.1.94	TraesCS2B01G402100	TraesCS6B01G355900	0.888885918937768
10.1.74-10.1.94	TraesCS2B01G402100	TraesCS6B01G386400	0.888885918937768
10.1.74-10.1.94	TraesCS2B01G402100	TraesCS6B01G406200	0.888885918937768
10.1.74-10.1.94	TraesCS2B01G402100	TraesCS6B01G408100	0.888885918937768
10.1.74-10.1.94	TraesCS2B01G402100	TraesCS6B01G411600	0.888885918937768
10.1.74-10.1.94	TraesCS2B01G402100	TraesCS6B01G411700	0.888885918937768
10.1.74-10.1.94	TraesCS2B01G402100	TraesCS6B01G423000	0.888885918937768
10.1.74-10.1.94	TraesCS2B01G402100	TraesCS6B01G423100	0.888885918937768
10.1.74-10.1.94	TraesCS2B01G402100	TraesCS6B01G423900	1
10.1.74-10.1.94	TraesCS2B01G402100	TraesCS6B01G425700	0.888885918937768
10.1.74-10.1.94	TraesCS2B01G402100	TraesCS6B01G449900	0.888885918937768
10.1.74-10.1.94	TraesCS2B01G402100	TraesCS6D01G300600	0.888885918937768
10.1.74-10.1.94	TraesCS2B01G402100	TraesCS7A01G141000	0.888885918937768
10.1.74-10.1.94	TraesCS2B01G402100	TraesCS7A01G141100	0.888885918937768
10.1.74-10.1.94	TraesCS2B01G402100	TraesCS7A01G159200	0.888885918937768
10.1.74-10.1.94	TraesCS2B01G402100	TraesCS7A01G317500	0.888885918937768
10.1.74-10.1.94	TraesCS2B01G402100	TraesCS7B01G097100	0.727263780549116
10.1.74-10.1.94	TraesCS2B01G402100	TraesCS7B01G122300	0.888885918937768
10.1.74-10.1.94	TraesCS2B01G402100	TraesCS7D01G279500	0.888885918937768
10.1.74-10.1.94	TraesCS2B01G402100	TraesCS7D01G343400	0.888885918937768
10.1.74-10.1.94	TraesCS2B01G402100	TraesCS7D01G498100	0.888885918937768
10.1.74-10.1.94	TraesCS2B01G402100	TraesCS7D01G498300	0.888885918937768
10.1.74-10.1.94	TraesCS2B01G402100	TraesCS7D01G498500	0.888885918937768
10.1.74-10.1.94	TraesCS2B01G424300	TraesCS2D01G403600	1
10.1.74-10.1.94	TraesCS2B01G424300	TraesCS7A01G040900	1
10.1.74-10.1.94	TraesCS2B01G424300	TraesCS7B01G482200	1
10.1.74-10.1.94	TraesCS2B01G489800	TraesCS2B01G612400	1
10.1.74-10.1.94	TraesCS2B01G489800	TraesCS2B01G615800	1
10.1.74-10.1.94	TraesCS2B01G489800	TraesCS2D01G265100	1
10.1.74-10.1.94	TraesCS2B01G489800	TraesCS2D01G467000	1
10.1.74-10.1.94	TraesCS2B01G489800	TraesCS2D01G582900	1
10.1.74-10.1.94	TraesCS2B01G489800	TraesCS2D01G583000	1
10.1.74-10.1.94	TraesCS2B01G489800	TraesCS2D01G583100	1
10.1.74-10.1.94	TraesCS2B01G489800	TraesCS2D01G583700	1
10.1.74-10.1.94	TraesCS2B01G489800	TraesCS2D01G583900	1
10.1.74-10.1.94	TraesCS2B01G489800	TraesCS2D01G584100	1
10.1.74-10.1.94	TraesCS2B01G489800	TraesCS3A01G297100	1
10.1.74-10.1.94	TraesCS2B01G489800	TraesCS3B01G034300	1
10.1.74-10.1.94	TraesCS2B01G489800	TraesCS3B01G162900	1
10.1.74-10.1.94	TraesCS2B01G489800	TraesCS3B01G339500	1
10.1.74-10.1.94	TraesCS2B01G489800	TraesCS3D01G031800	1
10.1.74-10.1.94	TraesCS2B01G489800	TraesCS6B01G063500	1
10.1.74-10.1.94	TraesCS2B01G489800	TraesCS6B01G278100	0.888885918937768
10.1.74-10.1.94	TraesCS2B01G489800	TraesCS6B01G333800	1
10.1.74-10.1.94	TraesCS2B01G489800	TraesCS6B01G354600	1
10.1.74-10.1.94	TraesCS2B01G489800	TraesCS6B01G462300	1
10.1.74-10.1.94	TraesCS2B01G489800	TraesCS7A01G222200	1
10.1.74-10.1.94	TraesCS2B01G489800	TraesCS7B01G251100	1
10.1.74-10.1.94	TraesCS2B01G489800	TraesCS7B01G274200	1
10.1.74-10.1.94	TraesCS2B01G489800	TraesCS7B01G274900	1
10.1.74-10.1.94	TraesCS2B01G489800	TraesCS7D01G369900	1
10.1.74-10.1.94	TraesCS2B01G491400	TraesCS2B01G555400	1
10.1.74-10.1.94	TraesCS2B01G491400	TraesCS2D01G381900	0.888885918937768
10.1.74-10.1.94	TraesCS2B01G491400	TraesCS2D01G392800	1
10.1.74-10.1.94	TraesCS2B01G491400	TraesCS2D01G467300	1
10.1.74-10.1.94	TraesCS2B01G491400	TraesCS2D01G477100	1
10.1.74-10.1.94	TraesCS2B01G491400	TraesCS2D01G487400	1
10.1.74-10.1.94	TraesCS2B01G491400	TraesCS2D01G487700	1
10.1.74-10.1.94	TraesCS2B01G491400	TraesCS2D01G521300	1
10.1.74-10.1.94	TraesCS2B01G491400	TraesCS2D01G528500	1
10.1.74-10.1.94	TraesCS2B01G491400	TraesCS2D01G579000	1
10.1.74-10.1.94	TraesCS2B01G491400	TraesCS3A01G037900	1
10.1.74-10.1.94	TraesCS2B01G491400	TraesCS3A01G047500	1
10.1.74-10.1.94	TraesCS2B01G491400	TraesCS3A01G363500	1
10.1.74-10.1.94	TraesCS2B01G491400	TraesCS3A01G518100	1
10.1.74-10.1.94	TraesCS2B01G491400	TraesCS3B01G101500	1
10.1.74-10.1.94	TraesCS2B01G491400	TraesCS3B01G166100	1
10.1.74-10.1.94	TraesCS2B01G491400	TraesCS3B01G344600	1
10.1.74-10.1.94	TraesCS2B01G491400	TraesCS3B01G393000	0.799994226404521
10.1.74-10.1.94	TraesCS2B01G491400	TraesCS3B01G393500	0.799994226404521
10.1.74-10.1.94	TraesCS2B01G491400	TraesCS3B01G452100	1
10.1.74-10.1.94	TraesCS2B01G491400	TraesCS4A01G034500	1
10.1.74-10.1.94	TraesCS2B01G491400	TraesCS4A01G218400	0.888885918937768
10.1.74-10.1.94	TraesCS2B01G491400	TraesCS4A01G326700	1
10.1.74-10.1.94	TraesCS2B01G491400	TraesCS4B01G005300	1
10.1.74-10.1.94	TraesCS2B01G491400	TraesCS4B01G097200	0.888885918937768
10.1.74-10.1.94	TraesCS2B01G491400	TraesCS4B01G102500	1
10.1.74-10.1.94	TraesCS2B01G491400	TraesCS5A01G007900	1
10.1.74-10.1.94	TraesCS2B01G491400	TraesCS5A01G378700	1
10.1.74-10.1.94	TraesCS2B01G491400	TraesCS5A01G536300	1
10.1.74-10.1.94	TraesCS2B01G491400	TraesCS5A01G549600	1
10.1.74-10.1.94	TraesCS2B01G491400	TraesCS5B01G042400	1
10.1.74-10.1.94	TraesCS2B01G491400	TraesCS5B01G097900	1
10.1.74-10.1.94	TraesCS2B01G491400	TraesCS5B01G182400	1
10.1.74-10.1.94	TraesCS2B01G491400	TraesCS5B01G224800	1
10.1.74-10.1.94	TraesCS2B01G491400	TraesCS5B01G224900	1
10.1.74-10.1.94	TraesCS2B01G491400	TraesCS5B01G286300	1
10.1.74-10.1.94	TraesCS2B01G491400	TraesCS5B01G514100	0.799994226404521
10.1.74-10.1.94	TraesCS2B01G491400	TraesCS5D01G294600	1
10.1.74-10.1.94	TraesCS2B01G491400	TraesCS5D01G388700	1
10.1.74-10.1.94	TraesCS2B01G491400	TraesCS6A01G120500	1
10.1.74-10.1.94	TraesCS2B01G491400	TraesCS6B01G255100	0.888885918937768
10.1.74-10.1.94	TraesCS2B01G491400	TraesCS6B01G255900	1
10.1.74-10.1.94	TraesCS2B01G491400	TraesCS6B01G260500	1
10.1.74-10.1.94	TraesCS2B01G491400	TraesCS6B01G277800	1
10.1.74-10.1.94	TraesCS2B01G491400	TraesCS6B01G284600	1
10.1.74-10.1.94	TraesCS2B01G491400	TraesCS6B01G284900	1
10.1.74-10.1.94	TraesCS2B01G491400	TraesCS6B01G301300	1
10.1.74-10.1.94	TraesCS2B01G491400	TraesCS6B01G306300	1
10.1.74-10.1.94	TraesCS2B01G491400	TraesCS6B01G335400	0.888885918937768
10.1.74-10.1.94	TraesCS2B01G491400	TraesCS6B01G336300	1
10.1.74-10.1.94	TraesCS2B01G491400	TraesCS6B01G348300	1
10.1.74-10.1.94	TraesCS2B01G491400	TraesCS6B01G355900	1
10.1.74-10.1.94	TraesCS2B01G491400	TraesCS6B01G386400	1
10.1.74-10.1.94	TraesCS2B01G491400	TraesCS6B01G406200	1
10.1.74-10.1.94	TraesCS2B01G491400	TraesCS6B01G408100	1
10.1.74-10.1.94	TraesCS2B01G491400	TraesCS6B01G411600	1
10.1.74-10.1.94	TraesCS2B01G491400	TraesCS6B01G411700	1
10.1.74-10.1.94	TraesCS2B01G491400	TraesCS6B01G423000	1
10.1.74-10.1.94	TraesCS2B01G491400	TraesCS6B01G423100	1
10.1.74-10.1.94	TraesCS2B01G491400	TraesCS6B01G423900	0.888885918937768
10.1.74-10.1.94	TraesCS2B01G491400	TraesCS6B01G425700	1
10.1.74-10.1.94	TraesCS2B01G491400	TraesCS6B01G449900	1
10.1.74-10.1.94	TraesCS2B01G491400	TraesCS6D01G300600	1
10.1.74-10.1.94	TraesCS2B01G491400	TraesCS7A01G141000	1
10.1.74-10.1.94	TraesCS2B01G491400	TraesCS7A01G141100	1
10.1.74-10.1.94	TraesCS2B01G491400	TraesCS7A01G159200	1
10.1.74-10.1.94	TraesCS2B01G491400	TraesCS7A01G317500	1
10.1.74-10.1.94	TraesCS2B01G491400	TraesCS7B01G097100	0.799994226404521
10.1.74-10.1.94	TraesCS2B01G491400	TraesCS7B01G122300	1
10.1.74-10.1.94	TraesCS2B01G491400	TraesCS7D01G279500	1
10.1.74-10.1.94	TraesCS2B01G491400	TraesCS7D01G343400	1
10.1.74-10.1.94	TraesCS2B01G491400	TraesCS7D01G498100	1
10.1.74-10.1.94	TraesCS2B01G491400	TraesCS7D01G498300	1
10.1.74-10.1.94	TraesCS2B01G491400	TraesCS7D01G498500	1
10.1.74-10.1.94	TraesCS2B01G555400	TraesCS2D01G381900	0.888885918937768
10.1.74-10.1.94	TraesCS2B01G555400	TraesCS2D01G392800	1
10.1.74-10.1.94	TraesCS2B01G555400	TraesCS2D01G467300	1
10.1.74-10.1.94	TraesCS2B01G555400	TraesCS2D01G477100	1
10.1.74-10.1.94	TraesCS2B01G555400	TraesCS2D01G487400	1
10.1.74-10.1.94	TraesCS2B01G555400	TraesCS2D01G487700	1
10.1.74-10.1.94	TraesCS2B01G555400	TraesCS2D01G521300	1
10.1.74-10.1.94	TraesCS2B01G555400	TraesCS2D01G528500	1
10.1.74-10.1.94	TraesCS2B01G555400	TraesCS2D01G579000	1
10.1.74-10.1.94	TraesCS2B01G555400	TraesCS3A01G037900	1
10.1.74-10.1.94	TraesCS2B01G555400	TraesCS3A01G047500	1
10.1.74-10.1.94	TraesCS2B01G555400	TraesCS3A01G363500	1
10.1.74-10.1.94	TraesCS2B01G555400	TraesCS3A01G518100	1
10.1.74-10.1.94	TraesCS2B01G555400	TraesCS3B01G101500	1
10.1.74-10.1.94	TraesCS2B01G555400	TraesCS3B01G166100	1
10.1.74-10.1.94	TraesCS2B01G555400	TraesCS3B01G344600	1
10.1.74-10.1.94	TraesCS2B01G555400	TraesCS3B01G393000	0.799994226404521
10.1.74-10.1.94	TraesCS2B01G555400	TraesCS3B01G393500	0.799994226404521
10.1.74-10.1.94	TraesCS2B01G555400	TraesCS3B01G452100	1
10.1.74-10.1.94	TraesCS2B01G555400	TraesCS4A01G034500	1
10.1.74-10.1.94	TraesCS2B01G555400	TraesCS4A01G218400	0.888885918937768
10.1.74-10.1.94	TraesCS2B01G555400	TraesCS4A01G326700	1
10.1.74-10.1.94	TraesCS2B01G555400	TraesCS4B01G005300	1
10.1.74-10.1.94	TraesCS2B01G555400	TraesCS4B01G097200	0.888885918937768
10.1.74-10.1.94	TraesCS2B01G555400	TraesCS4B01G102500	1
10.1.74-10.1.94	TraesCS2B01G555400	TraesCS5A01G007900	1
10.1.74-10.1.94	TraesCS2B01G555400	TraesCS5A01G378700	1
10.1.74-10.1.94	TraesCS2B01G555400	TraesCS5A01G536300	1
10.1.74-10.1.94	TraesCS2B01G555400	TraesCS5A01G549600	1
10.1.74-10.1.94	TraesCS2B01G555400	TraesCS5B01G042400	1
10.1.74-10.1.94	TraesCS2B01G555400	TraesCS5B01G097900	1
10.1.74-10.1.94	TraesCS2B01G555400	TraesCS5B01G182400	1
10.1.74-10.1.94	TraesCS2B01G555400	TraesCS5B01G224800	1
10.1.74-10.1.94	TraesCS2B01G555400	TraesCS5B01G224900	1
10.1.74-10.1.94	TraesCS2B01G555400	TraesCS5B01G286300	1
10.1.74-10.1.94	TraesCS2B01G555400	TraesCS5B01G514100	0.799994226404521
10.1.74-10.1.94	TraesCS2B01G555400	TraesCS5D01G294600	1
10.1.74-10.1.94	TraesCS2B01G555400	TraesCS5D01G388700	1
10.1.74-10.1.94	TraesCS2B01G555400	TraesCS6A01G120500	1
10.1.74-10.1.94	TraesCS2B01G555400	TraesCS6B01G255100	0.888885918937768
10.1.74-10.1.94	TraesCS2B01G555400	TraesCS6B01G255900	1
10.1.74-10.1.94	TraesCS2B01G555400	TraesCS6B01G260500	1
10.1.74-10.1.94	TraesCS2B01G555400	TraesCS6B01G277800	1
10.1.74-10.1.94	TraesCS2B01G555400	TraesCS6B01G284600	1
10.1.74-10.1.94	TraesCS2B01G555400	TraesCS6B01G284900	1
10.1.74-10.1.94	TraesCS2B01G555400	TraesCS6B01G301300	1
10.1.74-10.1.94	TraesCS2B01G555400	TraesCS6B01G306300	1
10.1.74-10.1.94	TraesCS2B01G555400	TraesCS6B01G335400	0.888885918937768
10.1.74-10.1.94	TraesCS2B01G555400	TraesCS6B01G336300	1
10.1.74-10.1.94	TraesCS2B01G555400	TraesCS6B01G348300	1
10.1.74-10.1.94	TraesCS2B01G555400	TraesCS6B01G355900	1
10.1.74-10.1.94	TraesCS2B01G555400	TraesCS6B01G386400	1
10.1.74-10.1.94	TraesCS2B01G555400	TraesCS6B01G406200	1
10.1.74-10.1.94	TraesCS2B01G555400	TraesCS6B01G408100	1
10.1.74-10.1.94	TraesCS2B01G555400	TraesCS6B01G411600	1
10.1.74-10.1.94	TraesCS2B01G555400	TraesCS6B01G411700	1
10.1.74-10.1.94	TraesCS2B01G555400	TraesCS6B01G423000	1
10.1.74-10.1.94	TraesCS2B01G555400	TraesCS6B01G423100	1
10.1.74-10.1.94	TraesCS2B01G555400	TraesCS6B01G423900	0.888885918937768
10.1.74-10.1.94	TraesCS2B01G555400	TraesCS6B01G425700	1
10.1.74-10.1.94	TraesCS2B01G555400	TraesCS6B01G449900	1
10.1.74-10.1.94	TraesCS2B01G555400	TraesCS6D01G300600	1
10.1.74-10.1.94	TraesCS2B01G555400	TraesCS7A01G141000	1
10.1.74-10.1.94	TraesCS2B01G555400	TraesCS7A01G141100	1
10.1.74-10.1.94	TraesCS2B01G555400	TraesCS7A01G159200	1
10.1.74-10.1.94	TraesCS2B01G555400	TraesCS7A01G317500	1
10.1.74-10.1.94	TraesCS2B01G555400	TraesCS7B01G097100	0.799994226404521
10.1.74-10.1.94	TraesCS2B01G555400	TraesCS7B01G122300	1
10.1.74-10.1.94	TraesCS2B01G555400	TraesCS7D01G279500	1
10.1.74-10.1.94	TraesCS2B01G555400	TraesCS7D01G343400	1
10.1.74-10.1.94	TraesCS2B01G555400	TraesCS7D01G498100	1
10.1.74-10.1.94	TraesCS2B01G555400	TraesCS7D01G498300	1
10.1.74-10.1.94	TraesCS2B01G555400	TraesCS7D01G498500	1
10.1.74-10.1.94	TraesCS2B01G612400	TraesCS2B01G615800	1
10.1.74-10.1.94	TraesCS2B01G612400	TraesCS2D01G265100	1
10.1.74-10.1.94	TraesCS2B01G612400	TraesCS2D01G467000	1
10.1.74-10.1.94	TraesCS2B01G612400	TraesCS2D01G582900	1
10.1.74-10.1.94	TraesCS2B01G612400	TraesCS2D01G583000	1
10.1.74-10.1.94	TraesCS2B01G612400	TraesCS2D01G583100	1
10.1.74-10.1.94	TraesCS2B01G612400	TraesCS2D01G583700	1
10.1.74-10.1.94	TraesCS2B01G612400	TraesCS2D01G583900	1
10.1.74-10.1.94	TraesCS2B01G612400	TraesCS2D01G584100	1
10.1.74-10.1.94	TraesCS2B01G612400	TraesCS3A01G297100	1
10.1.74-10.1.94	TraesCS2B01G612400	TraesCS3B01G034300	1
10.1.74-10.1.94	TraesCS2B01G612400	TraesCS3B01G162900	1
10.1.74-10.1.94	TraesCS2B01G612400	TraesCS3B01G339500	1
10.1.74-10.1.94	TraesCS2B01G612400	TraesCS3D01G031800	1
10.1.74-10.1.94	TraesCS2B01G612400	TraesCS6B01G063500	1
10.1.74-10.1.94	TraesCS2B01G612400	TraesCS6B01G278100	0.888885918937768
10.1.74-10.1.94	TraesCS2B01G612400	TraesCS6B01G333800	1
10.1.74-10.1.94	TraesCS2B01G612400	TraesCS6B01G354600	1
10.1.74-10.1.94	TraesCS2B01G612400	TraesCS6B01G462300	1
10.1.74-10.1.94	TraesCS2B01G612400	TraesCS7A01G222200	1
10.1.74-10.1.94	TraesCS2B01G612400	TraesCS7B01G251100	1
10.1.74-10.1.94	TraesCS2B01G612400	TraesCS7B01G274200	1
10.1.74-10.1.94	TraesCS2B01G612400	TraesCS7B01G274900	1
10.1.74-10.1.94	TraesCS2B01G612400	TraesCS7D01G369900	1
10.1.74-10.1.94	TraesCS2B01G615800	TraesCS2D01G265100	1
10.1.74-10.1.94	TraesCS2B01G615800	TraesCS2D01G467000	1
10.1.74-10.1.94	TraesCS2B01G615800	TraesCS2D01G582900	1
10.1.74-10.1.94	TraesCS2B01G615800	TraesCS2D01G583000	1
10.1.74-10.1.94	TraesCS2B01G615800	TraesCS2D01G583100	1
10.1.74-10.1.94	TraesCS2B01G615800	TraesCS2D01G583700	1
10.1.74-10.1.94	TraesCS2B01G615800	TraesCS2D01G583900	1
10.1.74-10.1.94	TraesCS2B01G615800	TraesCS2D01G584100	1
10.1.74-10.1.94	TraesCS2B01G615800	TraesCS3A01G297100	1
10.1.74-10.1.94	TraesCS2B01G615800	TraesCS3B01G034300	1
10.1.74-10.1.94	TraesCS2B01G615800	TraesCS3B01G162900	1
10.1.74-10.1.94	TraesCS2B01G615800	TraesCS3B01G339500	1
10.1.74-10.1.94	TraesCS2B01G615800	TraesCS3D01G031800	1
10.1.74-10.1.94	TraesCS2B01G615800	TraesCS6B01G063500	1
10.1.74-10.1.94	TraesCS2B01G615800	TraesCS6B01G278100	0.888885918937768
10.1.74-10.1.94	TraesCS2B01G615800	TraesCS6B01G333800	1
10.1.74-10.1.94	TraesCS2B01G615800	TraesCS6B01G354600	1
10.1.74-10.1.94	TraesCS2B01G615800	TraesCS6B01G462300	1
10.1.74-10.1.94	TraesCS2B01G615800	TraesCS7A01G222200	1
10.1.74-10.1.94	TraesCS2B01G615800	TraesCS7B01G251100	1
10.1.74-10.1.94	TraesCS2B01G615800	TraesCS7B01G274200	1
10.1.74-10.1.94	TraesCS2B01G615800	TraesCS7B01G274900	1
10.1.74-10.1.94	TraesCS2B01G615800	TraesCS7D01G369900	1
10.1.74-10.1.94	TraesCS2D01G265100	TraesCS2D01G467000	1
10.1.74-10.1.94	TraesCS2D01G265100	TraesCS2D01G582900	1
10.1.74-10.1.94	TraesCS2D01G265100	TraesCS2D01G583000	1
10.1.74-10.1.94	TraesCS2D01G265100	TraesCS2D01G583100	1
10.1.74-10.1.94	TraesCS2D01G265100	TraesCS2D01G583700	1
10.1.74-10.1.94	TraesCS2D01G265100	TraesCS2D01G583900	1
10.1.74-10.1.94	TraesCS2D01G265100	TraesCS2D01G584100	1
10.1.74-10.1.94	TraesCS2D01G265100	TraesCS3A01G297100	1
10.1.74-10.1.94	TraesCS2D01G265100	TraesCS3B01G034300	1
10.1.74-10.1.94	TraesCS2D01G265100	TraesCS3B01G162900	1
10.1.74-10.1.94	TraesCS2D01G265100	TraesCS3B01G339500	1
10.1.74-10.1.94	TraesCS2D01G265100	TraesCS3D01G031800	1
10.1.74-10.1.94	TraesCS2D01G265100	TraesCS6B01G063500	1
10.1.74-10.1.94	TraesCS2D01G265100	TraesCS6B01G278100	0.888885918937768
10.1.74-10.1.94	TraesCS2D01G265100	TraesCS6B01G333800	1
10.1.74-10.1.94	TraesCS2D01G265100	TraesCS6B01G354600	1
10.1.74-10.1.94	TraesCS2D01G265100	TraesCS6B01G462300	1
10.1.74-10.1.94	TraesCS2D01G265100	TraesCS7A01G222200	1
10.1.74-10.1.94	TraesCS2D01G265100	TraesCS7B01G251100	1
10.1.74-10.1.94	TraesCS2D01G265100	TraesCS7B01G274200	1
10.1.74-10.1.94	TraesCS2D01G265100	TraesCS7B01G274900	1
10.1.74-10.1.94	TraesCS2D01G265100	TraesCS7D01G369900	1
10.1.74-10.1.94	TraesCS2D01G381900	TraesCS2D01G392800	0.888885918937768
10.1.74-10.1.94	TraesCS2D01G381900	TraesCS2D01G467300	0.888885918937768
10.1.74-10.1.94	TraesCS2D01G381900	TraesCS2D01G477100	0.888885918937768
10.1.74-10.1.94	TraesCS2D01G381900	TraesCS2D01G487400	0.888885918937768
10.1.74-10.1.94	TraesCS2D01G381900	TraesCS2D01G487700	0.888885918937768
10.1.74-10.1.94	TraesCS2D01G381900	TraesCS2D01G521300	0.888885918937768
10.1.74-10.1.94	TraesCS2D01G381900	TraesCS2D01G528500	0.888885918937768
10.1.74-10.1.94	TraesCS2D01G381900	TraesCS2D01G579000	0.888885918937768
10.1.74-10.1.94	TraesCS2D01G381900	TraesCS3A01G037900	0.888885918937768
10.1.74-10.1.94	TraesCS2D01G381900	TraesCS3A01G047500	0.888885918937768
10.1.74-10.1.94	TraesCS2D01G381900	TraesCS3A01G363500	0.888885918937768
10.1.74-10.1.94	TraesCS2D01G381900	TraesCS3A01G518100	0.888885918937768
10.1.74-10.1.94	TraesCS2D01G381900	TraesCS3B01G101500	0.888885918937768
10.1.74-10.1.94	TraesCS2D01G381900	TraesCS3B01G166100	0.888885918937768
10.1.74-10.1.94	TraesCS2D01G381900	TraesCS3B01G344600	0.888885918937768
10.1.74-10.1.94	TraesCS2D01G381900	TraesCS3B01G393000	0.727263780549116
10.1.74-10.1.94	TraesCS2D01G381900	TraesCS3B01G393500	0.727263780549116
10.1.74-10.1.94	TraesCS2D01G381900	TraesCS3B01G452100	0.888885918937768
10.1.74-10.1.94	TraesCS2D01G381900	TraesCS4A01G034500	0.888885918937768
10.1.74-10.1.94	TraesCS2D01G381900	TraesCS4A01G218400	1
10.1.74-10.1.94	TraesCS2D01G381900	TraesCS4A01G326700	0.888885918937768
10.1.74-10.1.94	TraesCS2D01G381900	TraesCS4B01G005300	0.888885918937768
10.1.74-10.1.94	TraesCS2D01G381900	TraesCS4B01G097200	1
10.1.74-10.1.94	TraesCS2D01G381900	TraesCS4B01G102500	0.888885918937768
10.1.74-10.1.94	TraesCS2D01G381900	TraesCS5A01G007900	0.888885918937768
10.1.74-10.1.94	TraesCS2D01G381900	TraesCS5A01G378700	0.888885918937768
10.1.74-10.1.94	TraesCS2D01G381900	TraesCS5A01G536300	0.888885918937768
10.1.74-10.1.94	TraesCS2D01G381900	TraesCS5A01G549600	0.888885918937768
10.1.74-10.1.94	TraesCS2D01G381900	TraesCS5B01G042400	0.888885918937768
10.1.74-10.1.94	TraesCS2D01G381900	TraesCS5B01G097900	0.888885918937768
10.1.74-10.1.94	TraesCS2D01G381900	TraesCS5B01G182400	0.888885918937768
10.1.74-10.1.94	TraesCS2D01G381900	TraesCS5B01G224800	0.888885918937768
10.1.74-10.1.94	TraesCS2D01G381900	TraesCS5B01G224900	0.888885918937768
10.1.74-10.1.94	TraesCS2D01G381900	TraesCS5B01G286300	0.888885918937768
10.1.74-10.1.94	TraesCS2D01G381900	TraesCS5B01G514100	0.727263780549116
10.1.74-10.1.94	TraesCS2D01G381900	TraesCS5D01G294600	0.888885918937768
10.1.74-10.1.94	TraesCS2D01G381900	TraesCS5D01G388700	0.888885918937768
10.1.74-10.1.94	TraesCS2D01G381900	TraesCS6A01G120500	0.888885918937768
10.1.74-10.1.94	TraesCS2D01G381900	TraesCS6B01G255100	1
10.1.74-10.1.94	TraesCS2D01G381900	TraesCS6B01G255900	0.888885918937768
10.1.74-10.1.94	TraesCS2D01G381900	TraesCS6B01G260500	0.888885918937768
10.1.74-10.1.94	TraesCS2D01G381900	TraesCS6B01G277800	0.888885918937768
10.1.74-10.1.94	TraesCS2D01G381900	TraesCS6B01G284600	0.888885918937768
10.1.74-10.1.94	TraesCS2D01G381900	TraesCS6B01G284900	0.888885918937768
10.1.74-10.1.94	TraesCS2D01G381900	TraesCS6B01G301300	0.888885918937768
10.1.74-10.1.94	TraesCS2D01G381900	TraesCS6B01G306300	0.888885918937768
10.1.74-10.1.94	TraesCS2D01G381900	TraesCS6B01G335400	1
10.1.74-10.1.94	TraesCS2D01G381900	TraesCS6B01G336300	0.888885918937768
10.1.74-10.1.94	TraesCS2D01G381900	TraesCS6B01G348300	0.888885918937768
10.1.74-10.1.94	TraesCS2D01G381900	TraesCS6B01G355900	0.888885918937768
10.1.74-10.1.94	TraesCS2D01G381900	TraesCS6B01G386400	0.888885918937768
10.1.74-10.1.94	TraesCS2D01G381900	TraesCS6B01G406200	0.888885918937768
10.1.74-10.1.94	TraesCS2D01G381900	TraesCS6B01G408100	0.888885918937768
10.1.74-10.1.94	TraesCS2D01G381900	TraesCS6B01G411600	0.888885918937768
10.1.74-10.1.94	TraesCS2D01G381900	TraesCS6B01G411700	0.888885918937768
10.1.74-10.1.94	TraesCS2D01G381900	TraesCS6B01G423000	0.888885918937768
10.1.74-10.1.94	TraesCS2D01G381900	TraesCS6B01G423100	0.888885918937768
10.1.74-10.1.94	TraesCS2D01G381900	TraesCS6B01G423900	1
10.1.74-10.1.94	TraesCS2D01G381900	TraesCS6B01G425700	0.888885918937768
10.1.74-10.1.94	TraesCS2D01G381900	TraesCS6B01G449900	0.888885918937768
10.1.74-10.1.94	TraesCS2D01G381900	TraesCS6D01G300600	0.888885918937768
10.1.74-10.1.94	TraesCS2D01G381900	TraesCS7A01G141000	0.888885918937768
10.1.74-10.1.94	TraesCS2D01G381900	TraesCS7A01G141100	0.888885918937768
10.1.74-10.1.94	TraesCS2D01G381900	TraesCS7A01G159200	0.888885918937768
10.1.74-10.1.94	TraesCS2D01G381900	TraesCS7A01G317500	0.888885918937768
10.1.74-10.1.94	TraesCS2D01G381900	TraesCS7B01G097100	0.727263780549116
10.1.74-10.1.94	TraesCS2D01G381900	TraesCS7B01G122300	0.888885918937768
10.1.74-10.1.94	TraesCS2D01G381900	TraesCS7D01G279500	0.888885918937768
10.1.74-10.1.94	TraesCS2D01G381900	TraesCS7D01G343400	0.888885918937768
10.1.74-10.1.94	TraesCS2D01G381900	TraesCS7D01G498100	0.888885918937768
10.1.74-10.1.94	TraesCS2D01G381900	TraesCS7D01G498300	0.888885918937768
10.1.74-10.1.94	TraesCS2D01G381900	TraesCS7D01G498500	0.888885918937768
10.1.74-10.1.94	TraesCS2D01G392800	TraesCS2D01G467300	1
10.1.74-10.1.94	TraesCS2D01G392800	TraesCS2D01G477100	1
10.1.74-10.1.94	TraesCS2D01G392800	TraesCS2D01G487400	1
10.1.74-10.1.94	TraesCS2D01G392800	TraesCS2D01G487700	1
10.1.74-10.1.94	TraesCS2D01G392800	TraesCS2D01G521300	1
10.1.74-10.1.94	TraesCS2D01G392800	TraesCS2D01G528500	1
10.1.74-10.1.94	TraesCS2D01G392800	TraesCS2D01G579000	1
10.1.74-10.1.94	TraesCS2D01G392800	TraesCS3A01G037900	1
10.1.74-10.1.94	TraesCS2D01G392800	TraesCS3A01G047500	1
10.1.74-10.1.94	TraesCS2D01G392800	TraesCS3A01G363500	1
10.1.74-10.1.94	TraesCS2D01G392800	TraesCS3A01G518100	1
10.1.74-10.1.94	TraesCS2D01G392800	TraesCS3B01G101500	1
10.1.74-10.1.94	TraesCS2D01G392800	TraesCS3B01G166100	1
10.1.74-10.1.94	TraesCS2D01G392800	TraesCS3B01G344600	1
10.1.74-10.1.94	TraesCS2D01G392800	TraesCS3B01G393000	0.799994226404521
10.1.74-10.1.94	TraesCS2D01G392800	TraesCS3B01G393500	0.799994226404521
10.1.74-10.1.94	TraesCS2D01G392800	TraesCS3B01G452100	1
10.1.74-10.1.94	TraesCS2D01G392800	TraesCS4A01G034500	1
10.1.74-10.1.94	TraesCS2D01G392800	TraesCS4A01G218400	0.888885918937768
10.1.74-10.1.94	TraesCS2D01G392800	TraesCS4A01G326700	1
10.1.74-10.1.94	TraesCS2D01G392800	TraesCS4B01G005300	1
10.1.74-10.1.94	TraesCS2D01G392800	TraesCS4B01G097200	0.888885918937768
10.1.74-10.1.94	TraesCS2D01G392800	TraesCS4B01G102500	1
10.1.74-10.1.94	TraesCS2D01G392800	TraesCS5A01G007900	1
10.1.74-10.1.94	TraesCS2D01G392800	TraesCS5A01G378700	1
10.1.74-10.1.94	TraesCS2D01G392800	TraesCS5A01G536300	1
10.1.74-10.1.94	TraesCS2D01G392800	TraesCS5A01G549600	1
10.1.74-10.1.94	TraesCS2D01G392800	TraesCS5B01G042400	1
10.1.74-10.1.94	TraesCS2D01G392800	TraesCS5B01G097900	1
10.1.74-10.1.94	TraesCS2D01G392800	TraesCS5B01G182400	1
10.1.74-10.1.94	TraesCS2D01G392800	TraesCS5B01G224800	1
10.1.74-10.1.94	TraesCS2D01G392800	TraesCS5B01G224900	1
10.1.74-10.1.94	TraesCS2D01G392800	TraesCS5B01G286300	1
10.1.74-10.1.94	TraesCS2D01G392800	TraesCS5B01G514100	0.799994226404521
10.1.74-10.1.94	TraesCS2D01G392800	TraesCS5D01G294600	1
10.1.74-10.1.94	TraesCS2D01G392800	TraesCS5D01G388700	1
10.1.74-10.1.94	TraesCS2D01G392800	TraesCS6A01G120500	1
10.1.74-10.1.94	TraesCS2D01G392800	TraesCS6B01G255100	0.888885918937768
10.1.74-10.1.94	TraesCS2D01G392800	TraesCS6B01G255900	1
10.1.74-10.1.94	TraesCS2D01G392800	TraesCS6B01G260500	1
10.1.74-10.1.94	TraesCS2D01G392800	TraesCS6B01G277800	1
10.1.74-10.1.94	TraesCS2D01G392800	TraesCS6B01G284600	1
10.1.74-10.1.94	TraesCS2D01G392800	TraesCS6B01G284900	1
10.1.74-10.1.94	TraesCS2D01G392800	TraesCS6B01G301300	1
10.1.74-10.1.94	TraesCS2D01G392800	TraesCS6B01G306300	1
10.1.74-10.1.94	TraesCS2D01G392800	TraesCS6B01G335400	0.888885918937768
10.1.74-10.1.94	TraesCS2D01G392800	TraesCS6B01G336300	1
10.1.74-10.1.94	TraesCS2D01G392800	TraesCS6B01G348300	1
10.1.74-10.1.94	TraesCS2D01G392800	TraesCS6B01G355900	1
10.1.74-10.1.94	TraesCS2D01G392800	TraesCS6B01G386400	1
10.1.74-10.1.94	TraesCS2D01G392800	TraesCS6B01G406200	1
10.1.74-10.1.94	TraesCS2D01G392800	TraesCS6B01G408100	1
10.1.74-10.1.94	TraesCS2D01G392800	TraesCS6B01G411600	1
10.1.74-10.1.94	TraesCS2D01G392800	TraesCS6B01G411700	1
10.1.74-10.1.94	TraesCS2D01G392800	TraesCS6B01G423000	1
10.1.74-10.1.94	TraesCS2D01G392800	TraesCS6B01G423100	1
10.1.74-10.1.94	TraesCS2D01G392800	TraesCS6B01G423900	0.888885918937768
10.1.74-10.1.94	TraesCS2D01G392800	TraesCS6B01G425700	1
10.1.74-10.1.94	TraesCS2D01G392800	TraesCS6B01G449900	1
10.1.74-10.1.94	TraesCS2D01G392800	TraesCS6D01G300600	1
10.1.74-10.1.94	TraesCS2D01G392800	TraesCS7A01G141000	1
10.1.74-10.1.94	TraesCS2D01G392800	TraesCS7A01G141100	1
10.1.74-10.1.94	TraesCS2D01G392800	TraesCS7A01G159200	1
10.1.74-10.1.94	TraesCS2D01G392800	TraesCS7A01G317500	1
10.1.74-10.1.94	TraesCS2D01G392800	TraesCS7B01G097100	0.799994226404521
10.1.74-10.1.94	TraesCS2D01G392800	TraesCS7B01G122300	1
10.1.74-10.1.94	TraesCS2D01G392800	TraesCS7D01G279500	1
10.1.74-10.1.94	TraesCS2D01G392800	TraesCS7D01G343400	1
10.1.74-10.1.94	TraesCS2D01G392800	TraesCS7D01G498100	1
10.1.74-10.1.94	TraesCS2D01G392800	TraesCS7D01G498300	1
10.1.74-10.1.94	TraesCS2D01G392800	TraesCS7D01G498500	1
10.1.74-10.1.94	TraesCS2D01G403600	TraesCS7A01G040900	1
10.1.74-10.1.94	TraesCS2D01G403600	TraesCS7B01G482200	1
10.1.74-10.1.94	TraesCS2D01G467000	TraesCS2D01G582900	1
10.1.74-10.1.94	TraesCS2D01G467000	TraesCS2D01G583000	1
10.1.74-10.1.94	TraesCS2D01G467000	TraesCS2D01G583100	1
10.1.74-10.1.94	TraesCS2D01G467000	TraesCS2D01G583700	1
10.1.74-10.1.94	TraesCS2D01G467000	TraesCS2D01G583900	1
10.1.74-10.1.94	TraesCS2D01G467000	TraesCS2D01G584100	1
10.1.74-10.1.94	TraesCS2D01G467000	TraesCS3A01G297100	1
10.1.74-10.1.94	TraesCS2D01G467000	TraesCS3B01G034300	1
10.1.74-10.1.94	TraesCS2D01G467000	TraesCS3B01G162900	1
10.1.74-10.1.94	TraesCS2D01G467000	TraesCS3B01G339500	1
10.1.74-10.1.94	TraesCS2D01G467000	TraesCS3D01G031800	1
10.1.74-10.1.94	TraesCS2D01G467000	TraesCS6B01G063500	1
10.1.74-10.1.94	TraesCS2D01G467000	TraesCS6B01G278100	0.888885918937768
10.1.74-10.1.94	TraesCS2D01G467000	TraesCS6B01G333800	1
10.1.74-10.1.94	TraesCS2D01G467000	TraesCS6B01G354600	1
10.1.74-10.1.94	TraesCS2D01G467000	TraesCS6B01G462300	1
10.1.74-10.1.94	TraesCS2D01G467000	TraesCS7A01G222200	1
10.1.74-10.1.94	TraesCS2D01G467000	TraesCS7B01G251100	1
10.1.74-10.1.94	TraesCS2D01G467000	TraesCS7B01G274200	1
10.1.74-10.1.94	TraesCS2D01G467000	TraesCS7B01G274900	1
10.1.74-10.1.94	TraesCS2D01G467000	TraesCS7D01G369900	1
10.1.74-10.1.94	TraesCS2D01G467300	TraesCS2D01G477100	1
10.1.74-10.1.94	TraesCS2D01G467300	TraesCS2D01G487400	1
10.1.74-10.1.94	TraesCS2D01G467300	TraesCS2D01G487700	1
10.1.74-10.1.94	TraesCS2D01G467300	TraesCS2D01G521300	1
10.1.74-10.1.94	TraesCS2D01G467300	TraesCS2D01G528500	1
10.1.74-10.1.94	TraesCS2D01G467300	TraesCS2D01G579000	1
10.1.74-10.1.94	TraesCS2D01G467300	TraesCS3A01G037900	1
10.1.74-10.1.94	TraesCS2D01G467300	TraesCS3A01G047500	1
10.1.74-10.1.94	TraesCS2D01G467300	TraesCS3A01G363500	1
10.1.74-10.1.94	TraesCS2D01G467300	TraesCS3A01G518100	1
10.1.74-10.1.94	TraesCS2D01G467300	TraesCS3B01G101500	1
10.1.74-10.1.94	TraesCS2D01G467300	TraesCS3B01G166100	1
10.1.74-10.1.94	TraesCS2D01G467300	TraesCS3B01G344600	1
10.1.74-10.1.94	TraesCS2D01G467300	TraesCS3B01G393000	0.799994226404521
10.1.74-10.1.94	TraesCS2D01G467300	TraesCS3B01G393500	0.799994226404521
10.1.74-10.1.94	TraesCS2D01G467300	TraesCS3B01G452100	1
10.1.74-10.1.94	TraesCS2D01G467300	TraesCS4A01G034500	1
10.1.74-10.1.94	TraesCS2D01G467300	TraesCS4A01G218400	0.888885918937768
10.1.74-10.1.94	TraesCS2D01G467300	TraesCS4A01G326700	1
10.1.74-10.1.94	TraesCS2D01G467300	TraesCS4B01G005300	1
10.1.74-10.1.94	TraesCS2D01G467300	TraesCS4B01G097200	0.888885918937768
10.1.74-10.1.94	TraesCS2D01G467300	TraesCS4B01G102500	1
10.1.74-10.1.94	TraesCS2D01G467300	TraesCS5A01G007900	1
10.1.74-10.1.94	TraesCS2D01G467300	TraesCS5A01G378700	1
10.1.74-10.1.94	TraesCS2D01G467300	TraesCS5A01G536300	1
10.1.74-10.1.94	TraesCS2D01G467300	TraesCS5A01G549600	1
10.1.74-10.1.94	TraesCS2D01G467300	TraesCS5B01G042400	1
10.1.74-10.1.94	TraesCS2D01G467300	TraesCS5B01G097900	1
10.1.74-10.1.94	TraesCS2D01G467300	TraesCS5B01G182400	1
10.1.74-10.1.94	TraesCS2D01G467300	TraesCS5B01G224800	1
10.1.74-10.1.94	TraesCS2D01G467300	TraesCS5B01G224900	1
10.1.74-10.1.94	TraesCS2D01G467300	TraesCS5B01G286300	1
10.1.74-10.1.94	TraesCS2D01G467300	TraesCS5B01G514100	0.799994226404521
10.1.74-10.1.94	TraesCS2D01G467300	TraesCS5D01G294600	1
10.1.74-10.1.94	TraesCS2D01G467300	TraesCS5D01G388700	1
10.1.74-10.1.94	TraesCS2D01G467300	TraesCS6A01G120500	1
10.1.74-10.1.94	TraesCS2D01G467300	TraesCS6B01G255100	0.888885918937768
10.1.74-10.1.94	TraesCS2D01G467300	TraesCS6B01G255900	1
10.1.74-10.1.94	TraesCS2D01G467300	TraesCS6B01G260500	1
10.1.74-10.1.94	TraesCS2D01G467300	TraesCS6B01G277800	1
10.1.74-10.1.94	TraesCS2D01G467300	TraesCS6B01G284600	1
10.1.74-10.1.94	TraesCS2D01G467300	TraesCS6B01G284900	1
10.1.74-10.1.94	TraesCS2D01G467300	TraesCS6B01G301300	1
10.1.74-10.1.94	TraesCS2D01G467300	TraesCS6B01G306300	1
10.1.74-10.1.94	TraesCS2D01G467300	TraesCS6B01G335400	0.888885918937768
10.1.74-10.1.94	TraesCS2D01G467300	TraesCS6B01G336300	1
10.1.74-10.1.94	TraesCS2D01G467300	TraesCS6B01G348300	1
10.1.74-10.1.94	TraesCS2D01G467300	TraesCS6B01G355900	1
10.1.74-10.1.94	TraesCS2D01G467300	TraesCS6B01G386400	1
10.1.74-10.1.94	TraesCS2D01G467300	TraesCS6B01G406200	1
10.1.74-10.1.94	TraesCS2D01G467300	TraesCS6B01G408100	1
10.1.74-10.1.94	TraesCS2D01G467300	TraesCS6B01G411600	1
10.1.74-10.1.94	TraesCS2D01G467300	TraesCS6B01G411700	1
10.1.74-10.1.94	TraesCS2D01G467300	TraesCS6B01G423000	1
10.1.74-10.1.94	TraesCS2D01G467300	TraesCS6B01G423100	1
10.1.74-10.1.94	TraesCS2D01G467300	TraesCS6B01G423900	0.888885918937768
10.1.74-10.1.94	TraesCS2D01G467300	TraesCS6B01G425700	1
10.1.74-10.1.94	TraesCS2D01G467300	TraesCS6B01G449900	1
10.1.74-10.1.94	TraesCS2D01G467300	TraesCS6D01G300600	1
10.1.74-10.1.94	TraesCS2D01G467300	TraesCS7A01G141000	1
10.1.74-10.1.94	TraesCS2D01G467300	TraesCS7A01G141100	1
10.1.74-10.1.94	TraesCS2D01G467300	TraesCS7A01G159200	1
10.1.74-10.1.94	TraesCS2D01G467300	TraesCS7A01G317500	1
10.1.74-10.1.94	TraesCS2D01G467300	TraesCS7B01G097100	0.799994226404521
10.1.74-10.1.94	TraesCS2D01G467300	TraesCS7B01G122300	1
10.1.74-10.1.94	TraesCS2D01G467300	TraesCS7D01G279500	1
10.1.74-10.1.94	TraesCS2D01G467300	TraesCS7D01G343400	1
10.1.74-10.1.94	TraesCS2D01G467300	TraesCS7D01G498100	1
10.1.74-10.1.94	TraesCS2D01G467300	TraesCS7D01G498300	1
10.1.74-10.1.94	TraesCS2D01G467300	TraesCS7D01G498500	1
10.1.74-10.1.94	TraesCS2D01G476800	TraesCS3B01G062700	1
10.1.74-10.1.94	TraesCS2D01G476800	TraesCS3B01G063600	1
10.1.74-10.1.94	TraesCS2D01G476800	TraesCS5A01G464100	1
10.1.74-10.1.94	TraesCS2D01G476800	TraesCS5B01G461600	1
10.1.74-10.1.94	TraesCS2D01G476800	TraesCS5D01G145300	1
10.1.74-10.1.94	TraesCS2D01G476800	TraesCS6B01G287900	1
10.1.74-10.1.94	TraesCS2D01G476800	TraesCS6B01G347600	1
10.1.74-10.1.94	TraesCS2D01G476800	TraesCS7D01G333300	1
10.1.74-10.1.94	TraesCS2D01G477100	TraesCS2D01G487400	1
10.1.74-10.1.94	TraesCS2D01G477100	TraesCS2D01G487700	1
10.1.74-10.1.94	TraesCS2D01G477100	TraesCS2D01G521300	1
10.1.74-10.1.94	TraesCS2D01G477100	TraesCS2D01G528500	1
10.1.74-10.1.94	TraesCS2D01G477100	TraesCS2D01G579000	1
10.1.74-10.1.94	TraesCS2D01G477100	TraesCS3A01G037900	1
10.1.74-10.1.94	TraesCS2D01G477100	TraesCS3A01G047500	1
10.1.74-10.1.94	TraesCS2D01G477100	TraesCS3A01G363500	1
10.1.74-10.1.94	TraesCS2D01G477100	TraesCS3A01G518100	1
10.1.74-10.1.94	TraesCS2D01G477100	TraesCS3B01G101500	1
10.1.74-10.1.94	TraesCS2D01G477100	TraesCS3B01G166100	1
10.1.74-10.1.94	TraesCS2D01G477100	TraesCS3B01G344600	1
10.1.74-10.1.94	TraesCS2D01G477100	TraesCS3B01G393000	0.799994226404521
10.1.74-10.1.94	TraesCS2D01G477100	TraesCS3B01G393500	0.799994226404521
10.1.74-10.1.94	TraesCS2D01G477100	TraesCS3B01G452100	1
10.1.74-10.1.94	TraesCS2D01G477100	TraesCS4A01G034500	1
10.1.74-10.1.94	TraesCS2D01G477100	TraesCS4A01G218400	0.888885918937768
10.1.74-10.1.94	TraesCS2D01G477100	TraesCS4A01G326700	1
10.1.74-10.1.94	TraesCS2D01G477100	TraesCS4B01G005300	1
10.1.74-10.1.94	TraesCS2D01G477100	TraesCS4B01G097200	0.888885918937768
10.1.74-10.1.94	TraesCS2D01G477100	TraesCS4B01G102500	1
10.1.74-10.1.94	TraesCS2D01G477100	TraesCS5A01G007900	1
10.1.74-10.1.94	TraesCS2D01G477100	TraesCS5A01G378700	1
10.1.74-10.1.94	TraesCS2D01G477100	TraesCS5A01G536300	1
10.1.74-10.1.94	TraesCS2D01G477100	TraesCS5A01G549600	1
10.1.74-10.1.94	TraesCS2D01G477100	TraesCS5B01G042400	1
10.1.74-10.1.94	TraesCS2D01G477100	TraesCS5B01G097900	1
10.1.74-10.1.94	TraesCS2D01G477100	TraesCS5B01G182400	1
10.1.74-10.1.94	TraesCS2D01G477100	TraesCS5B01G224800	1
10.1.74-10.1.94	TraesCS2D01G477100	TraesCS5B01G224900	1
10.1.74-10.1.94	TraesCS2D01G477100	TraesCS5B01G286300	1
10.1.74-10.1.94	TraesCS2D01G477100	TraesCS5B01G514100	0.799994226404521
10.1.74-10.1.94	TraesCS2D01G477100	TraesCS5D01G294600	1
10.1.74-10.1.94	TraesCS2D01G477100	TraesCS5D01G388700	1
10.1.74-10.1.94	TraesCS2D01G477100	TraesCS6A01G120500	1
10.1.74-10.1.94	TraesCS2D01G477100	TraesCS6B01G255100	0.888885918937768
10.1.74-10.1.94	TraesCS2D01G477100	TraesCS6B01G255900	1
10.1.74-10.1.94	TraesCS2D01G477100	TraesCS6B01G260500	1
10.1.74-10.1.94	TraesCS2D01G477100	TraesCS6B01G277800	1
10.1.74-10.1.94	TraesCS2D01G477100	TraesCS6B01G284600	1
10.1.74-10.1.94	TraesCS2D01G477100	TraesCS6B01G284900	1
10.1.74-10.1.94	TraesCS2D01G477100	TraesCS6B01G301300	1
10.1.74-10.1.94	TraesCS2D01G477100	TraesCS6B01G306300	1
10.1.74-10.1.94	TraesCS2D01G477100	TraesCS6B01G335400	0.888885918937768
10.1.74-10.1.94	TraesCS2D01G477100	TraesCS6B01G336300	1
10.1.74-10.1.94	TraesCS2D01G477100	TraesCS6B01G348300	1
10.1.74-10.1.94	TraesCS2D01G477100	TraesCS6B01G355900	1
10.1.74-10.1.94	TraesCS2D01G477100	TraesCS6B01G386400	1
10.1.74-10.1.94	TraesCS2D01G477100	TraesCS6B01G406200	1
10.1.74-10.1.94	TraesCS2D01G477100	TraesCS6B01G408100	1
10.1.74-10.1.94	TraesCS2D01G477100	TraesCS6B01G411600	1
10.1.74-10.1.94	TraesCS2D01G477100	TraesCS6B01G411700	1
10.1.74-10.1.94	TraesCS2D01G477100	TraesCS6B01G423000	1
10.1.74-10.1.94	TraesCS2D01G477100	TraesCS6B01G423100	1
10.1.74-10.1.94	TraesCS2D01G477100	TraesCS6B01G423900	0.888885918937768
10.1.74-10.1.94	TraesCS2D01G477100	TraesCS6B01G425700	1
10.1.74-10.1.94	TraesCS2D01G477100	TraesCS6B01G449900	1
10.1.74-10.1.94	TraesCS2D01G477100	TraesCS6D01G300600	1
10.1.74-10.1.94	TraesCS2D01G477100	TraesCS7A01G141000	1
10.1.74-10.1.94	TraesCS2D01G477100	TraesCS7A01G141100	1
10.1.74-10.1.94	TraesCS2D01G477100	TraesCS7A01G159200	1
10.1.74-10.1.94	TraesCS2D01G477100	TraesCS7A01G317500	1
10.1.74-10.1.94	TraesCS2D01G477100	TraesCS7B01G097100	0.799994226404521
10.1.74-10.1.94	TraesCS2D01G477100	TraesCS7B01G122300	1
10.1.74-10.1.94	TraesCS2D01G477100	TraesCS7D01G279500	1
10.1.74-10.1.94	TraesCS2D01G477100	TraesCS7D01G343400	1
10.1.74-10.1.94	TraesCS2D01G477100	TraesCS7D01G498100	1
10.1.74-10.1.94	TraesCS2D01G477100	TraesCS7D01G498300	1
10.1.74-10.1.94	TraesCS2D01G477100	TraesCS7D01G498500	1
10.1.74-10.1.94	TraesCS2D01G487400	TraesCS2D01G487700	1
10.1.74-10.1.94	TraesCS2D01G487400	TraesCS2D01G521300	1
10.1.74-10.1.94	TraesCS2D01G487400	TraesCS2D01G528500	1
10.1.74-10.1.94	TraesCS2D01G487400	TraesCS2D01G579000	1
10.1.74-10.1.94	TraesCS2D01G487400	TraesCS3A01G037900	1
10.1.74-10.1.94	TraesCS2D01G487400	TraesCS3A01G047500	1
10.1.74-10.1.94	TraesCS2D01G487400	TraesCS3A01G363500	1
10.1.74-10.1.94	TraesCS2D01G487400	TraesCS3A01G518100	1
10.1.74-10.1.94	TraesCS2D01G487400	TraesCS3B01G101500	1
10.1.74-10.1.94	TraesCS2D01G487400	TraesCS3B01G166100	1
10.1.74-10.1.94	TraesCS2D01G487400	TraesCS3B01G344600	1
10.1.74-10.1.94	TraesCS2D01G487400	TraesCS3B01G393000	0.799994226404521
10.1.74-10.1.94	TraesCS2D01G487400	TraesCS3B01G393500	0.799994226404521
10.1.74-10.1.94	TraesCS2D01G487400	TraesCS3B01G452100	1
10.1.74-10.1.94	TraesCS2D01G487400	TraesCS4A01G034500	1
10.1.74-10.1.94	TraesCS2D01G487400	TraesCS4A01G218400	0.888885918937768
10.1.74-10.1.94	TraesCS2D01G487400	TraesCS4A01G326700	1
10.1.74-10.1.94	TraesCS2D01G487400	TraesCS4B01G005300	1
10.1.74-10.1.94	TraesCS2D01G487400	TraesCS4B01G097200	0.888885918937768
10.1.74-10.1.94	TraesCS2D01G487400	TraesCS4B01G102500	1
10.1.74-10.1.94	TraesCS2D01G487400	TraesCS5A01G007900	1
10.1.74-10.1.94	TraesCS2D01G487400	TraesCS5A01G378700	1
10.1.74-10.1.94	TraesCS2D01G487400	TraesCS5A01G536300	1
10.1.74-10.1.94	TraesCS2D01G487400	TraesCS5A01G549600	1
10.1.74-10.1.94	TraesCS2D01G487400	TraesCS5B01G042400	1
10.1.74-10.1.94	TraesCS2D01G487400	TraesCS5B01G097900	1
10.1.74-10.1.94	TraesCS2D01G487400	TraesCS5B01G182400	1
10.1.74-10.1.94	TraesCS2D01G487400	TraesCS5B01G224800	1
10.1.74-10.1.94	TraesCS2D01G487400	TraesCS5B01G224900	1
10.1.74-10.1.94	TraesCS2D01G487400	TraesCS5B01G286300	1
10.1.74-10.1.94	TraesCS2D01G487400	TraesCS5B01G514100	0.799994226404521
10.1.74-10.1.94	TraesCS2D01G487400	TraesCS5D01G294600	1
10.1.74-10.1.94	TraesCS2D01G487400	TraesCS5D01G388700	1
10.1.74-10.1.94	TraesCS2D01G487400	TraesCS6A01G120500	1
10.1.74-10.1.94	TraesCS2D01G487400	TraesCS6B01G255100	0.888885918937768
10.1.74-10.1.94	TraesCS2D01G487400	TraesCS6B01G255900	1
10.1.74-10.1.94	TraesCS2D01G487400	TraesCS6B01G260500	1
10.1.74-10.1.94	TraesCS2D01G487400	TraesCS6B01G277800	1
10.1.74-10.1.94	TraesCS2D01G487400	TraesCS6B01G284600	1
10.1.74-10.1.94	TraesCS2D01G487400	TraesCS6B01G284900	1
10.1.74-10.1.94	TraesCS2D01G487400	TraesCS6B01G301300	1
10.1.74-10.1.94	TraesCS2D01G487400	TraesCS6B01G306300	1
10.1.74-10.1.94	TraesCS2D01G487400	TraesCS6B01G335400	0.888885918937768
10.1.74-10.1.94	TraesCS2D01G487400	TraesCS6B01G336300	1
10.1.74-10.1.94	TraesCS2D01G487400	TraesCS6B01G348300	1
10.1.74-10.1.94	TraesCS2D01G487400	TraesCS6B01G355900	1
10.1.74-10.1.94	TraesCS2D01G487400	TraesCS6B01G386400	1
10.1.74-10.1.94	TraesCS2D01G487400	TraesCS6B01G406200	1
10.1.74-10.1.94	TraesCS2D01G487400	TraesCS6B01G408100	1
10.1.74-10.1.94	TraesCS2D01G487400	TraesCS6B01G411600	1
10.1.74-10.1.94	TraesCS2D01G487400	TraesCS6B01G411700	1
10.1.74-10.1.94	TraesCS2D01G487400	TraesCS6B01G423000	1
10.1.74-10.1.94	TraesCS2D01G487400	TraesCS6B01G423100	1
10.1.74-10.1.94	TraesCS2D01G487400	TraesCS6B01G423900	0.888885918937768
10.1.74-10.1.94	TraesCS2D01G487400	TraesCS6B01G425700	1
10.1.74-10.1.94	TraesCS2D01G487400	TraesCS6B01G449900	1
10.1.74-10.1.94	TraesCS2D01G487400	TraesCS6D01G300600	1
10.1.74-10.1.94	TraesCS2D01G487400	TraesCS7A01G141000	1
10.1.74-10.1.94	TraesCS2D01G487400	TraesCS7A01G141100	1
10.1.74-10.1.94	TraesCS2D01G487400	TraesCS7A01G159200	1
10.1.74-10.1.94	TraesCS2D01G487400	TraesCS7A01G317500	1
10.1.74-10.1.94	TraesCS2D01G487400	TraesCS7B01G097100	0.799994226404521
10.1.74-10.1.94	TraesCS2D01G487400	TraesCS7B01G122300	1
10.1.74-10.1.94	TraesCS2D01G487400	TraesCS7D01G279500	1
10.1.74-10.1.94	TraesCS2D01G487400	TraesCS7D01G343400	1
10.1.74-10.1.94	TraesCS2D01G487400	TraesCS7D01G498100	1
10.1.74-10.1.94	TraesCS2D01G487400	TraesCS7D01G498300	1
10.1.74-10.1.94	TraesCS2D01G487400	TraesCS7D01G498500	1
10.1.74-10.1.94	TraesCS2D01G487700	TraesCS2D01G521300	1
10.1.74-10.1.94	TraesCS2D01G487700	TraesCS2D01G528500	1
10.1.74-10.1.94	TraesCS2D01G487700	TraesCS2D01G579000	1
10.1.74-10.1.94	TraesCS2D01G487700	TraesCS3A01G037900	1
10.1.74-10.1.94	TraesCS2D01G487700	TraesCS3A01G047500	1
10.1.74-10.1.94	TraesCS2D01G487700	TraesCS3A01G363500	1
10.1.74-10.1.94	TraesCS2D01G487700	TraesCS3A01G518100	1
10.1.74-10.1.94	TraesCS2D01G487700	TraesCS3B01G101500	1
10.1.74-10.1.94	TraesCS2D01G487700	TraesCS3B01G166100	1
10.1.74-10.1.94	TraesCS2D01G487700	TraesCS3B01G344600	1
10.1.74-10.1.94	TraesCS2D01G487700	TraesCS3B01G393000	0.799994226404521
10.1.74-10.1.94	TraesCS2D01G487700	TraesCS3B01G393500	0.799994226404521
10.1.74-10.1.94	TraesCS2D01G487700	TraesCS3B01G452100	1
10.1.74-10.1.94	TraesCS2D01G487700	TraesCS4A01G034500	1
10.1.74-10.1.94	TraesCS2D01G487700	TraesCS4A01G218400	0.888885918937768
10.1.74-10.1.94	TraesCS2D01G487700	TraesCS4A01G326700	1
10.1.74-10.1.94	TraesCS2D01G487700	TraesCS4B01G005300	1
10.1.74-10.1.94	TraesCS2D01G487700	TraesCS4B01G097200	0.888885918937768
10.1.74-10.1.94	TraesCS2D01G487700	TraesCS4B01G102500	1
10.1.74-10.1.94	TraesCS2D01G487700	TraesCS5A01G007900	1
10.1.74-10.1.94	TraesCS2D01G487700	TraesCS5A01G378700	1
10.1.74-10.1.94	TraesCS2D01G487700	TraesCS5A01G536300	1
10.1.74-10.1.94	TraesCS2D01G487700	TraesCS5A01G549600	1
10.1.74-10.1.94	TraesCS2D01G487700	TraesCS5B01G042400	1
10.1.74-10.1.94	TraesCS2D01G487700	TraesCS5B01G097900	1
10.1.74-10.1.94	TraesCS2D01G487700	TraesCS5B01G182400	1
10.1.74-10.1.94	TraesCS2D01G487700	TraesCS5B01G224800	1
10.1.74-10.1.94	TraesCS2D01G487700	TraesCS5B01G224900	1
10.1.74-10.1.94	TraesCS2D01G487700	TraesCS5B01G286300	1
10.1.74-10.1.94	TraesCS2D01G487700	TraesCS5B01G514100	0.799994226404521
10.1.74-10.1.94	TraesCS2D01G487700	TraesCS5D01G294600	1
10.1.74-10.1.94	TraesCS2D01G487700	TraesCS5D01G388700	1
10.1.74-10.1.94	TraesCS2D01G487700	TraesCS6A01G120500	1
10.1.74-10.1.94	TraesCS2D01G487700	TraesCS6B01G255100	0.888885918937768
10.1.74-10.1.94	TraesCS2D01G487700	TraesCS6B01G255900	1
10.1.74-10.1.94	TraesCS2D01G487700	TraesCS6B01G260500	1
10.1.74-10.1.94	TraesCS2D01G487700	TraesCS6B01G277800	1
10.1.74-10.1.94	TraesCS2D01G487700	TraesCS6B01G284600	1
10.1.74-10.1.94	TraesCS2D01G487700	TraesCS6B01G284900	1
10.1.74-10.1.94	TraesCS2D01G487700	TraesCS6B01G301300	1
10.1.74-10.1.94	TraesCS2D01G487700	TraesCS6B01G306300	1
10.1.74-10.1.94	TraesCS2D01G487700	TraesCS6B01G335400	0.888885918937768
10.1.74-10.1.94	TraesCS2D01G487700	TraesCS6B01G336300	1
10.1.74-10.1.94	TraesCS2D01G487700	TraesCS6B01G348300	1
10.1.74-10.1.94	TraesCS2D01G487700	TraesCS6B01G355900	1
10.1.74-10.1.94	TraesCS2D01G487700	TraesCS6B01G386400	1
10.1.74-10.1.94	TraesCS2D01G487700	TraesCS6B01G406200	1
10.1.74-10.1.94	TraesCS2D01G487700	TraesCS6B01G408100	1
10.1.74-10.1.94	TraesCS2D01G487700	TraesCS6B01G411600	1
10.1.74-10.1.94	TraesCS2D01G487700	TraesCS6B01G411700	1
10.1.74-10.1.94	TraesCS2D01G487700	TraesCS6B01G423000	1
10.1.74-10.1.94	TraesCS2D01G487700	TraesCS6B01G423100	1
10.1.74-10.1.94	TraesCS2D01G487700	TraesCS6B01G423900	0.888885918937768
10.1.74-10.1.94	TraesCS2D01G487700	TraesCS6B01G425700	1
10.1.74-10.1.94	TraesCS2D01G487700	TraesCS6B01G449900	1
10.1.74-10.1.94	TraesCS2D01G487700	TraesCS6D01G300600	1
10.1.74-10.1.94	TraesCS2D01G487700	TraesCS7A01G141000	1
10.1.74-10.1.94	TraesCS2D01G487700	TraesCS7A01G141100	1
10.1.74-10.1.94	TraesCS2D01G487700	TraesCS7A01G159200	1
10.1.74-10.1.94	TraesCS2D01G487700	TraesCS7A01G317500	1
10.1.74-10.1.94	TraesCS2D01G487700	TraesCS7B01G097100	0.799994226404521
10.1.74-10.1.94	TraesCS2D01G487700	TraesCS7B01G122300	1
10.1.74-10.1.94	TraesCS2D01G487700	TraesCS7D01G279500	1
10.1.74-10.1.94	TraesCS2D01G487700	TraesCS7D01G343400	1
10.1.74-10.1.94	TraesCS2D01G487700	TraesCS7D01G498100	1
10.1.74-10.1.94	TraesCS2D01G487700	TraesCS7D01G498300	1
10.1.74-10.1.94	TraesCS2D01G487700	TraesCS7D01G498500	1
10.1.74-10.1.94	TraesCS2D01G521300	TraesCS2D01G528500	1
10.1.74-10.1.94	TraesCS2D01G521300	TraesCS2D01G579000	1
10.1.74-10.1.94	TraesCS2D01G521300	TraesCS3A01G037900	1
10.1.74-10.1.94	TraesCS2D01G521300	TraesCS3A01G047500	1
10.1.74-10.1.94	TraesCS2D01G521300	TraesCS3A01G363500	1
10.1.74-10.1.94	TraesCS2D01G521300	TraesCS3A01G518100	1
10.1.74-10.1.94	TraesCS2D01G521300	TraesCS3B01G101500	1
10.1.74-10.1.94	TraesCS2D01G521300	TraesCS3B01G166100	1
10.1.74-10.1.94	TraesCS2D01G521300	TraesCS3B01G344600	1
10.1.74-10.1.94	TraesCS2D01G521300	TraesCS3B01G393000	0.799994226404521
10.1.74-10.1.94	TraesCS2D01G521300	TraesCS3B01G393500	0.799994226404521
10.1.74-10.1.94	TraesCS2D01G521300	TraesCS3B01G452100	1
10.1.74-10.1.94	TraesCS2D01G521300	TraesCS4A01G034500	1
10.1.74-10.1.94	TraesCS2D01G521300	TraesCS4A01G218400	0.888885918937768
10.1.74-10.1.94	TraesCS2D01G521300	TraesCS4A01G326700	1
10.1.74-10.1.94	TraesCS2D01G521300	TraesCS4B01G005300	1
10.1.74-10.1.94	TraesCS2D01G521300	TraesCS4B01G097200	0.888885918937768
10.1.74-10.1.94	TraesCS2D01G521300	TraesCS4B01G102500	1
10.1.74-10.1.94	TraesCS2D01G521300	TraesCS5A01G007900	1
10.1.74-10.1.94	TraesCS2D01G521300	TraesCS5A01G378700	1
10.1.74-10.1.94	TraesCS2D01G521300	TraesCS5A01G536300	1
10.1.74-10.1.94	TraesCS2D01G521300	TraesCS5A01G549600	1
10.1.74-10.1.94	TraesCS2D01G521300	TraesCS5B01G042400	1
10.1.74-10.1.94	TraesCS2D01G521300	TraesCS5B01G097900	1
10.1.74-10.1.94	TraesCS2D01G521300	TraesCS5B01G182400	1
10.1.74-10.1.94	TraesCS2D01G521300	TraesCS5B01G224800	1
10.1.74-10.1.94	TraesCS2D01G521300	TraesCS5B01G224900	1
10.1.74-10.1.94	TraesCS2D01G521300	TraesCS5B01G286300	1
10.1.74-10.1.94	TraesCS2D01G521300	TraesCS5B01G514100	0.799994226404521
10.1.74-10.1.94	TraesCS2D01G521300	TraesCS5D01G294600	1
10.1.74-10.1.94	TraesCS2D01G521300	TraesCS5D01G388700	1
10.1.74-10.1.94	TraesCS2D01G521300	TraesCS6A01G120500	1
10.1.74-10.1.94	TraesCS2D01G521300	TraesCS6B01G255100	0.888885918937768
10.1.74-10.1.94	TraesCS2D01G521300	TraesCS6B01G255900	1
10.1.74-10.1.94	TraesCS2D01G521300	TraesCS6B01G260500	1
10.1.74-10.1.94	TraesCS2D01G521300	TraesCS6B01G277800	1
10.1.74-10.1.94	TraesCS2D01G521300	TraesCS6B01G284600	1
10.1.74-10.1.94	TraesCS2D01G521300	TraesCS6B01G284900	1
10.1.74-10.1.94	TraesCS2D01G521300	TraesCS6B01G301300	1
10.1.74-10.1.94	TraesCS2D01G521300	TraesCS6B01G306300	1
10.1.74-10.1.94	TraesCS2D01G521300	TraesCS6B01G335400	0.888885918937768
10.1.74-10.1.94	TraesCS2D01G521300	TraesCS6B01G336300	1
10.1.74-10.1.94	TraesCS2D01G521300	TraesCS6B01G348300	1
10.1.74-10.1.94	TraesCS2D01G521300	TraesCS6B01G355900	1
10.1.74-10.1.94	TraesCS2D01G521300	TraesCS6B01G386400	1
10.1.74-10.1.94	TraesCS2D01G521300	TraesCS6B01G406200	1
10.1.74-10.1.94	TraesCS2D01G521300	TraesCS6B01G408100	1
10.1.74-10.1.94	TraesCS2D01G521300	TraesCS6B01G411600	1
10.1.74-10.1.94	TraesCS2D01G521300	TraesCS6B01G411700	1
10.1.74-10.1.94	TraesCS2D01G521300	TraesCS6B01G423000	1
10.1.74-10.1.94	TraesCS2D01G521300	TraesCS6B01G423100	1
10.1.74-10.1.94	TraesCS2D01G521300	TraesCS6B01G423900	0.888885918937768
10.1.74-10.1.94	TraesCS2D01G521300	TraesCS6B01G425700	1
10.1.74-10.1.94	TraesCS2D01G521300	TraesCS6B01G449900	1
10.1.74-10.1.94	TraesCS2D01G521300	TraesCS6D01G300600	1
10.1.74-10.1.94	TraesCS2D01G521300	TraesCS7A01G141000	1
10.1.74-10.1.94	TraesCS2D01G521300	TraesCS7A01G141100	1
10.1.74-10.1.94	TraesCS2D01G521300	TraesCS7A01G159200	1
10.1.74-10.1.94	TraesCS2D01G521300	TraesCS7A01G317500	1
10.1.74-10.1.94	TraesCS2D01G521300	TraesCS7B01G097100	0.799994226404521
10.1.74-10.1.94	TraesCS2D01G521300	TraesCS7B01G122300	1
10.1.74-10.1.94	TraesCS2D01G521300	TraesCS7D01G279500	1
10.1.74-10.1.94	TraesCS2D01G521300	TraesCS7D01G343400	1
10.1.74-10.1.94	TraesCS2D01G521300	TraesCS7D01G498100	1
10.1.74-10.1.94	TraesCS2D01G521300	TraesCS7D01G498300	1
10.1.74-10.1.94	TraesCS2D01G521300	TraesCS7D01G498500	1
10.1.74-10.1.94	TraesCS2D01G528500	TraesCS2D01G579000	1
10.1.74-10.1.94	TraesCS2D01G528500	TraesCS3A01G037900	1
10.1.74-10.1.94	TraesCS2D01G528500	TraesCS3A01G047500	1
10.1.74-10.1.94	TraesCS2D01G528500	TraesCS3A01G363500	1
10.1.74-10.1.94	TraesCS2D01G528500	TraesCS3A01G518100	1
10.1.74-10.1.94	TraesCS2D01G528500	TraesCS3B01G101500	1
10.1.74-10.1.94	TraesCS2D01G528500	TraesCS3B01G166100	1
10.1.74-10.1.94	TraesCS2D01G528500	TraesCS3B01G344600	1
10.1.74-10.1.94	TraesCS2D01G528500	TraesCS3B01G393000	0.799994226404521
10.1.74-10.1.94	TraesCS2D01G528500	TraesCS3B01G393500	0.799994226404521
10.1.74-10.1.94	TraesCS2D01G528500	TraesCS3B01G452100	1
10.1.74-10.1.94	TraesCS2D01G528500	TraesCS4A01G034500	1
10.1.74-10.1.94	TraesCS2D01G528500	TraesCS4A01G218400	0.888885918937768
10.1.74-10.1.94	TraesCS2D01G528500	TraesCS4A01G326700	1
10.1.74-10.1.94	TraesCS2D01G528500	TraesCS4B01G005300	1
10.1.74-10.1.94	TraesCS2D01G528500	TraesCS4B01G097200	0.888885918937768
10.1.74-10.1.94	TraesCS2D01G528500	TraesCS4B01G102500	1
10.1.74-10.1.94	TraesCS2D01G528500	TraesCS5A01G007900	1
10.1.74-10.1.94	TraesCS2D01G528500	TraesCS5A01G378700	1
10.1.74-10.1.94	TraesCS2D01G528500	TraesCS5A01G536300	1
10.1.74-10.1.94	TraesCS2D01G528500	TraesCS5A01G549600	1
10.1.74-10.1.94	TraesCS2D01G528500	TraesCS5B01G042400	1
10.1.74-10.1.94	TraesCS2D01G528500	TraesCS5B01G097900	1
10.1.74-10.1.94	TraesCS2D01G528500	TraesCS5B01G182400	1
10.1.74-10.1.94	TraesCS2D01G528500	TraesCS5B01G224800	1
10.1.74-10.1.94	TraesCS2D01G528500	TraesCS5B01G224900	1
10.1.74-10.1.94	TraesCS2D01G528500	TraesCS5B01G286300	1
10.1.74-10.1.94	TraesCS2D01G528500	TraesCS5B01G514100	0.799994226404521
10.1.74-10.1.94	TraesCS2D01G528500	TraesCS5D01G294600	1
10.1.74-10.1.94	TraesCS2D01G528500	TraesCS5D01G388700	1
10.1.74-10.1.94	TraesCS2D01G528500	TraesCS6A01G120500	1
10.1.74-10.1.94	TraesCS2D01G528500	TraesCS6B01G255100	0.888885918937768
10.1.74-10.1.94	TraesCS2D01G528500	TraesCS6B01G255900	1
10.1.74-10.1.94	TraesCS2D01G528500	TraesCS6B01G260500	1
10.1.74-10.1.94	TraesCS2D01G528500	TraesCS6B01G277800	1
10.1.74-10.1.94	TraesCS2D01G528500	TraesCS6B01G284600	1
10.1.74-10.1.94	TraesCS2D01G528500	TraesCS6B01G284900	1
10.1.74-10.1.94	TraesCS2D01G528500	TraesCS6B01G301300	1
10.1.74-10.1.94	TraesCS2D01G528500	TraesCS6B01G306300	1
10.1.74-10.1.94	TraesCS2D01G528500	TraesCS6B01G335400	0.888885918937768
10.1.74-10.1.94	TraesCS2D01G528500	TraesCS6B01G336300	1
10.1.74-10.1.94	TraesCS2D01G528500	TraesCS6B01G348300	1
10.1.74-10.1.94	TraesCS2D01G528500	TraesCS6B01G355900	1
10.1.74-10.1.94	TraesCS2D01G528500	TraesCS6B01G386400	1
10.1.74-10.1.94	TraesCS2D01G528500	TraesCS6B01G406200	1
10.1.74-10.1.94	TraesCS2D01G528500	TraesCS6B01G408100	1
10.1.74-10.1.94	TraesCS2D01G528500	TraesCS6B01G411600	1
10.1.74-10.1.94	TraesCS2D01G528500	TraesCS6B01G411700	1
10.1.74-10.1.94	TraesCS2D01G528500	TraesCS6B01G423000	1
10.1.74-10.1.94	TraesCS2D01G528500	TraesCS6B01G423100	1
10.1.74-10.1.94	TraesCS2D01G528500	TraesCS6B01G423900	0.888885918937768
10.1.74-10.1.94	TraesCS2D01G528500	TraesCS6B01G425700	1
10.1.74-10.1.94	TraesCS2D01G528500	TraesCS6B01G449900	1
10.1.74-10.1.94	TraesCS2D01G528500	TraesCS6D01G300600	1
10.1.74-10.1.94	TraesCS2D01G528500	TraesCS7A01G141000	1
10.1.74-10.1.94	TraesCS2D01G528500	TraesCS7A01G141100	1
10.1.74-10.1.94	TraesCS2D01G528500	TraesCS7A01G159200	1
[truncated: 2,354 more rows]
