# Supplementary material for: Carbohydrate Accumulation and Differential Transcript Expression in Winter Wheat Lines with Different Levels of Snow Mold and Freezing Tolerance after Cold Treatment
Source: Plants (Basel). 2020 Oct 23;9(11):1416. doi: 10.3390/plants9111416 (PMC7690702; doi:10.3390/plants9111416)
Supplement: Supplementary file 1 [file plants-09-01416-s001.zip › supplementalFiles/func-E output/snowMoldFunc-E_results/10.1.74-10.1.94/test.10.1.74-10.1.94.kappa.matrix.tab]

	TraesCS1A01G078200	TraesCS1A01G187100	TraesCS1A01G203600	TraesCS1A01G203700	TraesCS1A01G250000	TraesCS1A01G282400	TraesCS1A01G282600	TraesCS1A01G283900	TraesCS1A01G326800	TraesCS1A01G442200	TraesCS1B01G001700	TraesCS1B01G056900	TraesCS1B01G243300	TraesCS1B01G331200	TraesCS1B01G340000	TraesCS1D01G044300	TraesCS1D01G080400	TraesCS1D01G202300	TraesCS1D01G318700	TraesCS1D01G338100	TraesCS1D01G433600	TraesCS2A01G051600	TraesCS2A01G108600	TraesCS2A01G119100	TraesCS2A01G123400	TraesCS2A01G322500	TraesCS2A01G350700	TraesCS2A01G350800	TraesCS2A01G406700	TraesCS2A01G409500	TraesCS2A01G560300	TraesCS2A01G565700	TraesCS2A01G572500	TraesCS2A01G573300	TraesCS2A01G574400	TraesCS2B01G049400	TraesCS2B01G098100	TraesCS2B01G098400	TraesCS2B01G284900	TraesCS2B01G360300	TraesCS2B01G402100	TraesCS2B01G424300	TraesCS2B01G489800	TraesCS2B01G491400	TraesCS2B01G547000	TraesCS2B01G555400	TraesCS2B01G571700	TraesCS2B01G578600	TraesCS2B01G607100
TraesCS1A01G078200	0	0	0	0	0	0	0	0	0	0	0	0	0	1	0	0	1	0	1	0	0	0	1	0	0	0	0	0	0	0	0	0	1	1	1	0	1	1	1	0	0	0	1	0	0	0	0	0	0
TraesCS1A01G187100	0	0	0	0	0	0	0	0	0	0	0	0	0	0	0	0	0	0	0	0	0	0	0	0	0	0	0	0	0	0	0	0	0	0	0	0	0	0	0	0	0	0	0	0	0	0	0	0	0
TraesCS1A01G203600	0	0	0	1	0.923073933758714	0	0	0	0	0	0	0	0	0	0	0	0	0	0	0	0	0	0	0	0	0	0.923073933758714	0.923073933758714	0	0	0	0	0	0	0	0	0	0	0	0	0	0	0	0	0	0	0	0	0
TraesCS1A01G203700	0	0	1	0	0.923073933758714	0	0	0	0	0	0	0	0	0	0	0	0	0	0	0	0	0	0	0	0	0	0.923073933758714	0.923073933758714	0	0	0	0	0	0	0	0	0	0	0	0	0	0	0	0	0	0	0	0	0
TraesCS1A01G250000	0	0	0.923073933758714	0.923073933758714	0	0	0	0	0	0	0	0	0	0	0	0	0	0	0	0	0	0	0	0	0	0	1	1	0	0	0	0	0	0	0	0	0	0	0	0	0	0	0	0	0	0	0	0	0
TraesCS1A01G282400	0	0	0	0	0	0	1	0.799994226404521	0	0	0	0.799994226404521	1	0	0	0.799994226404521	0	0	0	0	1	0	0	0	1	0	0	0	0	1	0	0	0	0	0	0	0	0	0	0	0.888885918937768	0	0	1	0	1	0	0	0
TraesCS1A01G282600	0	0	0	0	0	1	0	0.799994226404521	0	0	0	0.799994226404521	1	0	0	0.799994226404521	0	0	0	0	1	0	0	0	1	0	0	0	0	1	0	0	0	0	0	0	0	0	0	0	0.888885918937768	0	0	1	0	1	0	0	0
TraesCS1A01G283900	0	0	0	0	0	0.799994226404521	0.799994226404521	0	0	0	0	1	0.799994226404521	0	0	1	0	0	0	0	0.799994226404521	0	0	0	0.799994226404521	0	0	0	0	0.799994226404521	0	0	0	0	0	0	0	0	0	0	0.727263780549116	0	0	0.799994226404521	0	0.799994226404521	0	0	0
TraesCS1A01G326800	0	0	0	0	0	0	0	0	0	0	0	0	0	0	0	0	0	0	0	0	0	0	0	0	0	0	0	0	0	0	0	0	0	0	0	0	0	0	0	0	0	0	0	0	0	0	0	0	0
TraesCS1A01G442200	0	0	0	0	0	0	0	0	0	0	0	0	0	0	0	0	0	0	0	0	0	0	0	0	0	0	0	0	0	0	0	0	0	0	0	0	0	0	0	0	0	0	0	0	0	0	0	0	0
TraesCS1B01G001700	0	0	0	0	0	0	0	0	0	0	0	0	0	0	0	0	0	0	0	0	0	0	0	0	0	0	0	0	0	0	0	0	0	0	0	0	0	0	0	0	0	0	0	0	0	0	0	0	0
TraesCS1B01G056900	0	0	0	0	0	0.799994226404521	0.799994226404521	1	0	0	0	0	0.799994226404521	0	0	1	0	0	0	0	0.799994226404521	0	0	0	0.799994226404521	0	0	0	0	0.799994226404521	0	0	0	0	0	0	0	0	0	0	0.727263780549116	0	0	0.799994226404521	0	0.799994226404521	0	0	0
TraesCS1B01G243300	0	0	0	0	0	1	1	0.799994226404521	0	0	0	0.799994226404521	0	0	0	0.799994226404521	0	0	0	0	1	0	0	0	1	0	0	0	0	1	0	0	0	0	0	0	0	0	0	0	0.888885918937768	0	0	1	0	1	0	0	0
TraesCS1B01G331200	1	0	0	0	0	0	0	0	0	0	0	0	0	0	0	0	1	0	1	0	0	0	1	0	0	0	0	0	0	0	0	0	1	1	1	0	1	1	1	0	0	0	1	0	0	0	0	0	0
TraesCS1B01G340000	0	0	0	0	0	0	0	0	0	0	0	0	0	0	0	0	0	0	0	0	0	0	0	0	0	0	0	0	0	0	0	0	0	0	0	0	0	0	0	0	0	0	0	0	0	0	0	0	0
TraesCS1D01G044300	0	0	0	0	0	0.799994226404521	0.799994226404521	1	0	0	0	1	0.799994226404521	0	0	0	0	0	0	0	0.799994226404521	0	0	0	0.799994226404521	0	0	0	0	0.799994226404521	0	0	0	0	0	0	0	0	0	0	0.727263780549116	0	0	0.799994226404521	0	0.799994226404521	0	0	0
TraesCS1D01G080400	1	0	0	0	0	0	0	0	0	0	0	0	0	1	0	0	0	0	1	0	0	0	1	0	0	0	0	0	0	0	0	0	1	1	1	0	1	1	1	0	0	0	1	0	0	0	0	0	0
TraesCS1D01G202300	0	0	0	0	0	0	0	0	0	0	0	0	0	0	0	0	0	0	0	0	0	0	0	0	0	0	0	0	0	0	0	0	0	0	0	0	0	0	0	0	0	0	0	0	0	0	0	0	0
TraesCS1D01G318700	1	0	0	0	0	0	0	0	0	0	0	0	0	1	0	0	1	0	0	0	0	0	1	0	0	0	0	0	0	0	0	0	1	1	1	0	1	1	1	0	0	0	1	0	0	0	0	0	0
TraesCS1D01G338100	0	0	0	0	0	0	0	0	0	0	0	0	0	0	0	0	0	0	0	0	0	1	0	0	0	0	0	0	0	0	0	0	0	0	0	0	0	0	0	0	0	0	0	0	0	0	0	0	0
TraesCS1D01G433600	0	0	0	0	0	1	1	0.799994226404521	0	0	0	0.799994226404521	1	0	0	0.799994226404521	0	0	0	0	0	0	0	0	1	0	0	0	0	1	0	0	0	0	0	0	0	0	0	0	0.888885918937768	0	0	1	0	1	0	0	0
TraesCS2A01G051600	0	0	0	0	0	0	0	0	0	0	0	0	0	0	0	0	0	0	0	1	0	0	0	0	0	0	0	0	0	0	0	0	0	0	0	0	0	0	0	0	0	0	0	0	0	0	0	0	0
TraesCS2A01G108600	1	0	0	0	0	0	0	0	0	0	0	0	0	1	0	0	1	0	1	0	0	0	0	0	0	0	0	0	0	0	0	0	1	1	1	0	1	1	1	0	0	0	1	0	0	0	0	0	0
TraesCS2A01G119100	0	0	0	0	0	0	0	0	0	0	0	0	0	0	0	0	0	0	0	0	0	0	0	0	0	0	0	0	0	0	0	0	0	0	0	0	0	0	0	0	0	0	0	0	0	0	0	0	0
TraesCS2A01G123400	0	0	0	0	0	1	1	0.799994226404521	0	0	0	0.799994226404521	1	0	0	0.799994226404521	0	0	0	0	1	0	0	0	0	0	0	0	0	1	0	0	0	0	0	0	0	0	0	0	0.888885918937768	0	0	1	0	1	0	0	0
TraesCS2A01G322500	0	0	0	0	0	0	0	0	0	0	0	0	0	0	0	0	0	0	0	0	0	0	0	0	0	0	0	0	0	0	0	0	0	0	0	0	0	0	0	0	0	0	0	0	0	0	0	0	0
TraesCS2A01G350700	0	0	0.923073933758714	0.923073933758714	1	0	0	0	0	0	0	0	0	0	0	0	0	0	0	0	0	0	0	0	0	0	0	1	0	0	0	0	0	0	0	0	0	0	0	0	0	0	0	0	0	0	0	0	0
TraesCS2A01G350800	0	0	0.923073933758714	0.923073933758714	1	0	0	0	0	0	0	0	0	0	0	0	0	0	0	0	0	0	0	0	0	0	1	0	0	0	0	0	0	0	0	0	0	0	0	0	0	0	0	0	0	0	0	0	0
TraesCS2A01G406700	0	0	0	0	0	0	0	0	0	0	0	0	0	0	0	0	0	0	0	0	0	0	0	0	0	0	0	0	0	0	0	0	0	0	0	0	0	0	0	0	0	1	0	0	0	0	0	0	0
TraesCS2A01G409500	0	0	0	0	0	1	1	0.799994226404521	0	0	0	0.799994226404521	1	0	0	0.799994226404521	0	0	0	0	1	0	0	0	1	0	0	0	0	0	0	0	0	0	0	0	0	0	0	0	0.888885918937768	0	0	1	0	1	0	0	0
TraesCS2A01G560300	0	0	0	0	0	0	0	0	0	0	0	0	0	0	0	0	0	0	0	0	0	0	0	0	0	0	0	0	0	0	0	0	0	0	0	0	0	0	0	0	0	0	0	0	0	0	0	0	0
TraesCS2A01G565700	0	0	0	0	0	0	0	0	0	0	0	0	0	0	0	0	0	0	0	0	0	0	0	0	0	0	0	0	0	0	0	0	0	0	0	0	0	0	0	0	0	0	0	0	0	0	0	0	0
TraesCS2A01G572500	1	0	0	0	0	0	0	0	0	0	0	0	0	1	0	0	1	0	1	0	0	0	1	0	0	0	0	0	0	0	0	0	0	1	1	0	1	1	1	0	0	0	1	0	0	0	0	0	0
TraesCS2A01G573300	1	0	0	0	0	0	0	0	0	0	0	0	0	1	0	0	1	0	1	0	0	0	1	0	0	0	0	0	0	0	0	0	1	0	1	0	1	1	1	0	0	0	1	0	0	0	0	0	0
TraesCS2A01G574400	1	0	0	0	0	0	0	0	0	0	0	0	0	1	0	0	1	0	1	0	0	0	1	0	0	0	0	0	0	0	0	0	1	1	0	0	1	1	1	0	0	0	1	0	0	0	0	0	0
TraesCS2B01G049400	0	0	0	0	0	0	0	0	0	0	0	0	0	0	0	0	0	0	0	0	0	0	0	0	0	0	0	0	0	0	0	0	0	0	0	0	0	0	0	0	0	0	0	0	0	0	0	0	0
TraesCS2B01G098100	1	0	0	0	0	0	0	0	0	0	0	0	0	1	0	0	1	0	1	0	0	0	1	0	0	0	0	0	0	0	0	0	1	1	1	0	0	1	1	0	0	0	1	0	0	0	0	0	0
TraesCS2B01G098400	1	0	0	0	0	0	0	0	0	0	0	0	0	1	0	0	1	0	1	0	0	0	1	0	0	0	0	0	0	0	0	0	1	1	1	0	1	0	1	0	0	0	1	0	0	0	0	0	0
TraesCS2B01G284900	1	0	0	0	0	0	0	0	0	0	0	0	0	1	0	0	1	0	1	0	0	0	1	0	0	0	0	0	0	0	0	0	1	1	1	0	1	1	0	0	0	0	1	0	0	0	0	0	0
TraesCS2B01G360300	0	0	0	0	0	0	0	0	0	0	0	0	0	0	0	0	0	0	0	0	0	0	0	0	0	0	0	0	0	0	0	0	0	0	0	0	0	0	0	0	0	0	0	0	0	0	0	0	0
TraesCS2B01G402100	0	0	0	0	0	0.888885918937768	0.888885918937768	0.727263780549116	0	0	0	0.727263780549116	0.888885918937768	0	0	0.727263780549116	0	0	0	0	0.888885918937768	0	0	0	0.888885918937768	0	0	0	0	0.888885918937768	0	0	0	0	0	0	0	0	0	0	0	0	0	0.888885918937768	0	0.888885918937768	0	0	0
TraesCS2B01G424300	0	0	0	0	0	0	0	0	0	0	0	0	0	0	0	0	0	0	0	0	0	0	0	0	0	0	0	0	1	0	0	0	0	0	0	0	0	0	0	0	0	0	0	0	0	0	0	0	0
TraesCS2B01G489800	1	0	0	0	0	0	0	0	0	0	0	0	0	1	0	0	1	0	1	0	0	0	1	0	0	0	0	0	0	0	0	0	1	1	1	0	1	1	1	0	0	0	0	0	0	0	0	0	0
TraesCS2B01G491400	0	0	0	0	0	1	1	0.799994226404521	0	0	0	0.799994226404521	1	0	0	0.799994226404521	0	0	0	0	1	0	0	0	1	0	0	0	0	1	0	0	0	0	0	0	0	0	0	0	0.888885918937768	0	0	0	0	1	0	0	0
TraesCS2B01G547000	0	0	0	0	0	0	0	0	0	0	0	0	0	0	0	0	0	0	0	0	0	0	0	0	0	0	0	0	0	0	0	0	0	0	0	0	0	0	0	0	0	0	0	0	0	0	0	0	0
TraesCS2B01G555400	0	0	0	0	0	1	1	0.799994226404521	0	0	0	0.799994226404521	1	0	0	0.799994226404521	0	0	0	0	1	0	0	0	1	0	0	0	0	1	0	0	0	0	0	0	0	0	0	0	0.888885918937768	0	0	1	0	0	0	0	0
TraesCS2B01G571700	0	0	0	0	0	0	0	0	0	0	0	0	0	0	0	0	0	0	0	0	0	0	0	0	0	0	0	0	0	0	0	0	0	0	0	0	0	0	0	0	0	0	0	0	0	0	0	0	0
TraesCS2B01G578600	0	0	0	0	0	0	0	0	0	0	0	0	0	0	0	0	0	0	0	0	0	0	0	0	0	0	0	0	0	0	0	0	0	0	0	0	0	0	0	0	0	0	0	0	0	0	0	0	0
TraesCS2B01G607100	0	0	0	0	0	0	0	0	0	0	0	0	0	0	0	0	0	0	0	0	0	0	0	0	0	0	0	0	0	0	0	0	0	0	0	0	0	0	0	0	0	0	0	0	0	0	0	0	0
TraesCS2B01G607300	0	0	0	0	0	0	0	0	0	0	0	0	0	0	0	0	0	0	0	0	0	0	0	0	0	0	0	0	0	0	0	0	0	0	0	0	0	0	0	0	0	0	0	0	0	0	0	0	0
TraesCS2B01G612400	1	0	0	0	0	0	0	0	0	0	0	0	0	1	0	0	1	0	1	0	0	0	1	0	0	0	0	0	0	0	0	0	1	1	1	0	1	1	1	0	0	0	1	0	0	0	0	0	0
TraesCS2B01G615800	1	0	0	0	0	0	0	0	0	0	0	0	0	1	0	0	1	0	1	0	0	0	1	0	0	0	0	0	0	0	0	0	1	1	1	0	1	1	1	0	0	0	1	0	0	0	0	0	0
TraesCS2B01G622400	0	0	0	0	0	0	0	0	0	0	0	0	0	0	0	0	0	0	0	0	0	0	0	0	0	0	0	0	0	0	0	0	0	0	0	0	0	0	0	0	0	0	0	0	0	0	0	0	0
TraesCS2D01G265100	1	0	0	0	0	0	0	0	0	0	0	0	0	1	0	0	1	0	1	0	0	0	1	0	0	0	0	0	0	0	0	0	1	1	1	0	1	1	1	0	0	0	1	0	0	0	0	0	0
TraesCS2D01G381900	0	0	0	0	0	0.888885918937768	0.888885918937768	0.727263780549116	0	0	0	0.727263780549116	0.888885918937768	0	0	0.727263780549116	0	0	0	0	0.888885918937768	0	0	0	0.888885918937768	0	0	0	0	0.888885918937768	0	0	0	0	0	0	0	0	0	0	1	0	0	0.888885918937768	0	0.888885918937768	0	0	0
TraesCS2D01G392800	0	0	0	0	0	1	1	0.799994226404521	0	0	0	0.799994226404521	1	0	0	0.799994226404521	0	0	0	0	1	0	0	0	1	0	0	0	0	1	0	0	0	0	0	0	0	0	0	0	0.888885918937768	0	0	1	0	1	0	0	0
TraesCS2D01G403600	0	0	0	0	0	0	0	0	0	0	0	0	0	0	0	0	0	0	0	0	0	0	0	0	0	0	0	0	1	0	0	0	0	0	0	0	0	0	0	0	0	1	0	0	0	0	0	0	0
TraesCS2D01G467000	1	0	0	0	0	0	0	0	0	0	0	0	0	1	0	0	1	0	1	0	0	0	1	0	0	0	0	0	0	0	0	0	1	1	1	0	1	1	1	0	0	0	1	0	0	0	0	0	0
TraesCS2D01G467300	0	0	0	0	0	1	1	0.799994226404521	0	0	0	0.799994226404521	1	0	0	0.799994226404521	0	0	0	0	1	0	0	0	1	0	0	0	0	1	0	0	0	0	0	0	0	0	0	0	0.888885918937768	0	0	1	0	1	0	0	0
TraesCS2D01G473700	0	0	0	0	0	0	0	0	0	0	0	0	0	0	0	0	0	0	0	0	0	0	0	0	0	0	0	0	0	0	0	0	0	0	0	0	0	0	0	0	0	0	0	0	0	0	0	0	0
TraesCS2D01G476800	0	0	0	0	0	0	0	0	0	0	0	0	0	0	0	0	0	0	0	0	0	0	0	0	0	0	0	0	0	0	0	0	0	0	0	0	0	0	0	0	0	0	0	0	0	0	0	0	0
TraesCS2D01G477100	0	0	0	0	0	1	1	0.799994226404521	0	0	0	0.799994226404521	1	0	0	0.799994226404521	0	0	0	0	1	0	0	0	1	0	0	0	0	1	0	0	0	0	0	0	0	0	0	0	0.888885918937768	0	0	1	0	1	0	0	0
TraesCS2D01G487400	0	0	0	0	0	1	1	0.799994226404521	0	0	0	0.799994226404521	1	0	0	0.799994226404521	0	0	0	0	1	0	0	0	1	0	0	0	0	1	0	0	0	0	0	0	0	0	0	0	0.888885918937768	0	0	1	0	1	0	0	0
TraesCS2D01G487700	0	0	0	0	0	1	1	0.799994226404521	0	0	0	0.799994226404521	1	0	0	0.799994226404521	0	0	0	0	1	0	0	0	1	0	0	0	0	1	0	0	0	0	0	0	0	0	0	0	0.888885918937768	0	0	1	0	1	0	0	0
TraesCS2D01G518800	0	0	0	0	0	0	0	0	0	0	0	0	0	0	0	0	0	0	0	0	0	0	0	0	0	0	0	0	0	0	0	0	0	0	0	0	0	0	0	0	0	0	0	0	0	0	0	0	0
TraesCS2D01G521300	0	0	0	0	0	1	1	0.799994226404521	0	0	0	0.799994226404521	1	0	0	0.799994226404521	0	0	0	0	1	0	0	0	1	0	0	0	0	1	0	0	0	0	0	0	0	0	0	0	0.888885918937768	0	0	1	0	1	0	0	0
TraesCS2D01G528500	0	0	0	0	0	1	1	0.799994226404521	0	0	0	0.799994226404521	1	0	0	0.799994226404521	0	0	0	0	1	0	0	0	1	0	0	0	0	1	0	0	0	0	0	0	0	0	0	0	0.888885918937768	0	0	1	0	1	0	0	0
TraesCS2D01G568300	0	0	0	0	0	0	0	0	0	0	0	0	0	0	0	0	0	0	0	1	0	1	0	0	0	0	0	0	0	0	0	0	0	0	0	0	0	0	0	0	0	0	0	0	0	0	0	0	0
TraesCS2D01G579000	0	0	0	0	0	1	1	0.799994226404521	0	0	0	0.799994226404521	1	0	0	0.799994226404521	0	0	0	0	1	0	0	0	1	0	0	0	0	1	0	0	0	0	0	0	0	0	0	0	0.888885918937768	0	0	1	0	1	0	0	0
TraesCS2D01G582900	1	0	0	0	0	0	0	0	0	0	0	0	0	1	0	0	1	0	1	0	0	0	1	0	0	0	0	0	0	0	0	0	1	1	1	0	1	1	1	0	0	0	1	0	0	0	0	0	0
TraesCS2D01G583000	1	0	0	0	0	0	0	0	0	0	0	0	0	1	0	0	1	0	1	0	0	0	1	0	0	0	0	0	0	0	0	0	1	1	1	0	1	1	1	0	0	0	1	0	0	0	0	0	0
TraesCS2D01G583100	1	0	0	0	0	0	0	0	0	0	0	0	0	1	0	0	1	0	1	0	0	0	1	0	0	0	0	0	0	0	0	0	1	1	1	0	1	1	1	0	0	0	1	0	0	0	0	0	0
TraesCS2D01G583700	1	0	0	0	0	0	0	0	0	0	0	0	0	1	0	0	1	0	1	0	0	0	1	0	0	0	0	0	0	0	0	0	1	1	1	0	1	1	1	0	0	0	1	0	0	0	0	0	0
TraesCS2D01G583900	1	0	0	0	0	0	0	0	0	0	0	0	0	1	0	0	1	0	1	0	0	0	1	0	0	0	0	0	0	0	0	0	1	1	1	0	1	1	1	0	0	0	1	0	0	0	0	0	0
TraesCS2D01G584100	1	0	0	0	0	0	0	0	0	0	0	0	0	1	0	0	1	0	1	0	0	0	1	0	0	0	0	0	0	0	0	0	1	1	1	0	1	1	1	0	0	0	1	0	0	0	0	0	0
TraesCS3A01G032600	0	0	0	0	0	0	0	0	0	0	0	0	0	0	0	0	0	0	0	1	0	1	0	0	0	0	0	0	0	0	0	0	0	0	0	0	0	0	0	0	0	0	0	0	0	0	0	0	0
TraesCS3A01G037800	0	0	0	0	0	0	0	0	0	0	0	0	0	0	0	0	0	0	0	0	0	0	0	0	0	0	0	0	0	0	0	0	0	0	0	0	0	0	0	0	0	0	0	0	0	0	0	0	0
TraesCS3A01G037900	0	0	0	0	0	1	1	0.799994226404521	0	0	0	0.799994226404521	1	0	0	0.799994226404521	0	0	0	0	1	0	0	0	1	0	0	0	0	1	0	0	0	0	0	0	0	0	0	0	0.888885918937768	0	0	1	0	1	0	0	0
TraesCS3A01G047500	0	0	0	0	0	1	1	0.799994226404521	0	0	0	0.799994226404521	1	0	0	0.799994226404521	0	0	0	0	1	0	0	0	1	0	0	0	0	1	0	0	0	0	0	0	0	0	0	0	0.888885918937768	0	0	1	0	1	0	0	0
TraesCS3A01G077300	0	0	0	0	0	0	0	0	0	0	0	0	0	0	0	0	0	0	0	0	0	0	0	0	0	0	0	0	0	0	0	0	0	0	0	0	0	0	0	0	0	0	0	0	0	0	0	0	0
TraesCS3A01G260200	0	0	0.923073933758714	0.923073933758714	1	0	0	0	0	0	0	0	0	0	0	0	0	0	0	0	0	0	0	0	0	0	1	1	0	0	0	0	0	0	0	0	0	0	0	0	0	0	0	0	0	0	0	0	0
TraesCS3A01G297100	1	0	0	0	0	0	0	0	0	0	0	0	0	1	0	0	1	0	1	0	0	0	1	0	0	0	0	0	0	0	0	0	1	1	1	0	1	1	1	0	0	0	1	0	0	0	0	0	0
TraesCS3A01G363500	0	0	0	0	0	1	1	0.799994226404521	0	0	0	0.799994226404521	1	0	0	0.799994226404521	0	0	0	0	1	0	0	0	1	0	0	0	0	1	0	0	0	0	0	0	0	0	0	0	0.888885918937768	0	0	1	0	1	0	0	0
TraesCS3A01G375000	0	0	0	0	0	0	0	0	0	0	0	0	0	0	0	0	0	0	0	0	0	0	0	0	0	0	0	0	0	0	0	0	0	0	0	0	0	0	0	0	0	0	0	0	0	0	0	0	0
TraesCS3A01G397300	0	0	0	0	0	0	0	0	0	0	0	0	0	0	0	0	0	0	0	0	0	0	0	0	0	0	0	0	0	0	0	0	0	0	0	0	0	0	0	0	0	0	0	0	0	0	0	0	0
TraesCS3A01G408700	0	0	0	0	0	0	0	0	0	0	0	0	0	0	0	0	0	0	0	0	0	0	0	0	0	0	0	0	0	0	0	0	0	0	0	0	0	0	0	0	0	0	0	0	0	0	0	0	0
TraesCS3A01G518100	0	0	0	0	0	1	1	0.799994226404521	0	0	0	0.799994226404521	1	0	0	0.799994226404521	0	0	0	0	1	0	0	0	1	0	0	0	0	1	0	0	0	0	0	0	0	0	0	0	0.888885918937768	0	0	1	0	1	0	0	0
TraesCS3B01G034300	1	0	0	0	0	0	0	0	0	0	0	0	0	1	0	0	1	0	1	0	0	0	1	0	0	0	0	0	0	0	0	0	1	1	1	0	1	1	1	0	0	0	1	0	0	0	0	0	0
TraesCS3B01G062700	0	0	0	0	0	0	0	0	0	0	0	0	0	0	0	0	0	0	0	0	0	0	0	0	0	0	0	0	0	0	0	0	0	0	0	0	0	0	0	0	0	0	0	0	0	0	0	0	0
TraesCS3B01G063600	0	0	0	0	0	0	0	0	0	0	0	0	0	0	0	0	0	0	0	0	0	0	0	0	0	0	0	0	0	0	0	0	0	0	0	0	0	0	0	0	0	0	0	0	0	0	0	0	0
TraesCS3B01G091400	0	0	0	0	0	0	0	0	0	0	0	0	0	0	0	0	0	0	0	0	0	0	0	0	0	0	0	0	0	0	0	0	0	0	0	0	0	0	0	0	0	0	0	0	0	0	0	0	0
TraesCS3B01G101500	0	0	0	0	0	1	1	0.799994226404521	0	0	0	0.799994226404521	1	0	0	0.799994226404521	0	0	0	0	1	0	0	0	1	0	0	0	0	1	0	0	0	0	0	0	0	0	0	0	0.888885918937768	0	0	1	0	1	0	0	0
TraesCS3B01G143600	0	0	0	0	0	0	0	0	0	0	0	0	0	0	0	0	0	0	0	0	0	0	0	0	0	0	0	0	0	0	0	0	0	0	0	0	0	0	0	0	0	0	0	0	0	0	0	0	0
TraesCS3B01G162900	1	0	0	0	0	0	0	0	0	0	0	0	0	1	0	0	1	0	1	0	0	0	1	0	0	0	0	0	0	0	0	0	1	1	1	0	1	1	1	0	0	0	1	0	0	0	0	0	0
TraesCS3B01G166100	0	0	0	0	0	1	1	0.799994226404521	0	0	0	0.799994226404521	1	0	0	0.799994226404521	0	0	0	0	1	0	0	0	1	0	0	0	0	1	0	0	0	0	0	0	0	0	0	0	0.888885918937768	0	0	1	0	1	0	0	0
TraesCS3B01G207600	0	0	0	0	0	0	0	0	0	0	0	0	0	0	0	0	0	0	0	0	0	0	0	0	0	0	0	0	0	0	0	0	0	0	0	0	0	0	0	0	0	0	0	0	0	0	0	0	0
TraesCS3B01G339500	1	0	0	0	0	0	0	0	0	0	0	0	0	1	0	0	1	0	1	0	0	0	1	0	0	0	0	0	0	0	0	0	1	1	1	0	1	1	1	0	0	0	1	0	0	0	0	0	0
TraesCS3B01G344600	0	0	0	0	0	1	1	0.799994226404521	0	0	0	0.799994226404521	1	0	0	0.799994226404521	0	0	0	0	1	0	0	0	1	0	0	0	0	1	0	0	0	0	0	0	0	0	0	0	0.888885918937768	0	0	1	0	1	0	0	0
TraesCS3B01G393000	0	0	0	0	0	0.799994226404521	0.799994226404521	1	0	0	0	1	0.799994226404521	0	0	1	0	0	0	0	0.799994226404521	0	0	0	0.799994226404521	0	0	0	0	0.799994226404521	0	0	0	0	0	0	0	0	0	0	0.727263780549116	0	0	0.799994226404521	0	0.799994226404521	0	0	0
TraesCS3B01G393500	0	0	0	0	0	0.799994226404521	0.799994226404521	1	0	0	0	1	0.799994226404521	0	0	1	0	0	0	0	0.799994226404521	0	0	0	0.799994226404521	0	0	0	0	0.799994226404521	0	0	0	0	0	0	0	0	0	0	0.727263780549116	0	0	0.799994226404521	0	0.799994226404521	0	0	0
TraesCS3B01G452100	0	0	0	0	0	1	1	0.799994226404521	0	0	0	0.799994226404521	1	0	0	0.799994226404521	0	0	0	0	1	0	0	0	1	0	0	0	0	1	0	0	0	0	0	0	0	0	0	0	0.888885918937768	0	0	1	0	1	0	0	0
TraesCS3D01G031800	1	0	0	0	0	0	0	0	0	0	0	0	0	1	0	0	1	0	1	0	0	0	1	0	0	0	0	0	0	0	0	0	1	1	1	0	1	1	1	0	0	0	1	0	0	0	0	0	0
TraesCS3D01G260300	0	0	0.923073933758714	0.923073933758714	1	0	0	0	0	0	0	0	0	0	0	0	0	0	0	0	0	0	0	0	0	0	1	1	0	0	0	0	0	0	0	0	0	0	0	0	0	0	0	0	0	0	0	0	0
TraesCS3D01G361200	0	0	0	0	0	0	0	0	0	0	0	0	0	0	0	0	0	0	0	0	0	0	0	0	0	0	0	0	0	0	0	0	0	0	0	0	0	0	0	0	0	0	0	0	0	0	0	0	0
TraesCS4A01G034500	0	0	0	0	0	1	1	0.799994226404521	0	0	0	0.799994226404521	1	0	0	0.799994226404521	0	0	0	0	1	0	0	0	1	0	0	0	0	1	0	0	0	0	0	0	0	0	0	0	0.888885918937768	0	0	1	0	1	0	0	0
TraesCS4A01G218400	0	0	0	0	0	0.888885918937768	0.888885918937768	0.727263780549116	0	0	0	0.727263780549116	0.888885918937768	0	0	0.727263780549116	0	0	0	0	0.888885918937768	0	0	0	0.888885918937768	0	0	0	0	0.888885918937768	0	0	0	0	0	0	0	0	0	0	1	0	0	0.888885918937768	0	0.888885918937768	0	0	0
TraesCS4A01G220000	0	0	0	0	0	0	0	0	0	0	0	0	0	0	0	0	0	0	0	0	0	0	0	0	0	0	0	0	0	0	0	0	0	0	0	0	0	0	0	0	0	0	0	0	0	0	0	0	0
TraesCS4A01G225100	0	0	0	0	0	0	0	0	0	0	0	0	0	0	0	0	0	0	0	0	0	0	0	0	0	0	0	0	0	0	0	0	0	0	0	0	0	0	0	0	0	0	0	0	0	0	0	0	0
TraesCS4A01G239900	0	0	0	0	0	0	0	0	0	0	0	0	0	0	0	0	0	0	0	1	0	1	0	0	0	0	0	0	0	0	0	0	0	0	0	0	0	0	0	0	0	0	0	0	0	0	0	0	0
TraesCS4A01G308800	0	0	0	0	0	0	0	0	0	0	0	0	0	0	0	0	0	0	0	0	0	0	0	0	0	0	0	0	0	0	0	0	0	0	0	0	0	0	0	0	0	0	0	0	0	0	0	0	0
TraesCS4A01G326700	0	0	0	0	0	1	1	0.799994226404521	0	0	0	0.799994226404521	1	0	0	0.799994226404521	0	0	0	0	1	0	0	0	1	0	0	0	0	1	0	0	0	0	0	0	0	0	0	0	0.888885918937768	0	0	1	0	1	0	0	0
TraesCS4A01G442600	0	0	0	0	0	0	0	0	0	0	0	0	0	0	0	0	0	0	0	0	0	0	0	0	0	0	0	0	0	0	0	0	0	0	0	0	0	0	0	0	0	0	0	0	0	0	0	0	0
TraesCS4B01G005300	0	0	0	0	0	1	1	0.799994226404521	0	0	0	0.799994226404521	1	0	0	0.799994226404521	0	0	0	0	1	0	0	0	1	0	0	0	0	1	0	0	0	0	0	0	0	0	0	0	0.888885918937768	0	0	1	0	1	0	0	0
TraesCS4B01G005900	0	0	0	0	0	0	0	0	0	0	0	0	0	0	0	0	0	0	0	0	0	0	0	0	0	0	0	0	0	0	0	0	0	0	0	0	0	0	0	0	0	0	0	0	0	0	0	0	0
TraesCS4B01G097200	0	0	0	0	0	0.888885918937768	0.888885918937768	0.727263780549116	0	0	0	0.727263780549116	0.888885918937768	0	0	0.727263780549116	0	0	0	0	0.888885918937768	0	0	0	0.888885918937768	0	0	0	0	0.888885918937768	0	0	0	0	0	0	0	0	0	0	1	0	0	0.888885918937768	0	0.888885918937768	0	0	0
TraesCS4B01G102500	0	0	0	0	0	1	1	0.799994226404521	0	0	0	0.799994226404521	1	0	0	0.799994226404521	0	0	0	0	1	0	0	0	1	0	0	0	0	1	0	0	0	0	0	0	0	0	0	0	0.888885918937768	0	0	1	0	1	0	0	0
TraesCS4B01G207000	0	0	0	0	0	0	0	0	0	0	0	0	0	0	0	0	0	0	0	0	0	0	0	0	0	0	0	0	0	0	0	0	0	0	0	0	0	0	0	0	0	0	0	0	0	0	0	0	0
TraesCS4B01G237600	0	0	0	0	0	0	0	0	0	0	0	0	0	0	0	0	0	0	0	0	0	0	0	0	0	0	0	0	0	0	0	0	0	0	0	0	0	0	0	0	0	0	0	0	0	0	0	0	0
TraesCS4B01G352200	0	0	0	0	0	0	0	0	0	0	0	0	0	0	0	0	0	0	0	1	0	1	0	0	0	0	0	0	0	0	0	0	0	0	0	0	0	0	0	0	0	0	0	0	0	0	0	0	0
TraesCS5A01G007900	0	0	0	0	0	1	1	0.799994226404521	0	0	0	0.799994226404521	1	0	0	0.799994226404521	0	0	0	0	1	0	0	0	1	0	0	0	0	1	0	0	0	0	0	0	0	0	0	0	0.888885918937768	0	0	1	0	1	0	0	0
TraesCS5A01G008700	0	0	0	0	0	0	0	0	0	0	0	0	0	0	0	0	0	0	0	0	0	0	0	0	0	0	0	0	0	0	0	0	0	0	0	0	0	0	0	0	0	0	0	0	0	0	0	0	0
TraesCS5A01G008800	0	0	0	0	0	0	0	0	0	0	0	0	0	0	0	0	0	0	0	0	0	0	0	0	0	0	0	0	0	0	0	0	0	0	0	0	0	0	0	0	0	0	0	0	0	0	0	0	0
TraesCS5A01G257600	0	0	0	0	0	0	0	0	0	0	0	0	0	0	0	0	0	0	0	0	0	0	0	0	0	0	0	0	0	0	0	0	0	0	0	0	0	0	0	0	0	0	0	0	0	0	0	0	0
TraesCS5A01G303300	0	0	0	0	0	0	0	0	0	0	0	0	0	0	0	0	0	0	0	0	0	0	0	0	0	0	0	0	0	0	0	0	0	0	0	0	0	0	0	0	0	0	0	0	0	0	0	0	0
TraesCS5A01G378700	0	0	0	0	0	1	1	0.799994226404521	0	0	0	0.799994226404521	1	0	0	0.799994226404521	0	0	0	0	1	0	0	0	1	0	0	0	0	1	0	0	0	0	0	0	0	0	0	0	0.888885918937768	0	0	1	0	1	0	0	0
TraesCS5A01G464100	0	0	0	0	0	0	0	0	0	0	0	0	0	0	0	0	0	0	0	0	0	0	0	0	0	0	0	0	0	0	0	0	0	0	0	0	0	0	0	0	0	0	0	0	0	0	0	0	0
TraesCS5A01G521000	0	0	0	0	0	0	0	0	0	0	0	0	0	0	0	0	0	0	0	1	0	1	0	0	0	0	0	0	0	0	0	0	0	0	0	0	0	0	0	0	0	0	0	0	0	0	0	0	0
TraesCS5A01G536300	0	0	0	0	0	1	1	0.799994226404521	0	0	0	0.799994226404521	1	0	0	0.799994226404521	0	0	0	0	1	0	0	0	1	0	0	0	0	1	0	0	0	0	0	0	0	0	0	0	0.888885918937768	0	0	1	0	1	0	0	0
TraesCS5A01G549600	0	0	0	0	0	1	1	0.799994226404521	0	0	0	0.799994226404521	1	0	0	0.799994226404521	0	0	0	0	1	0	0	0	1	0	0	0	0	1	0	0	0	0	0	0	0	0	0	0	0.888885918937768	0	0	1	0	1	0	0	0
TraesCS5A01G553600	0	0	0	0	0	0	0	0	0	0	0	0	0	0	0	0	0	0	0	0	0	0	0	0	0	0	0	0	0	0	0	0	0	0	0	0	0	0	0	0	0	0	0	0	0	0	0	0	0
TraesCS5B01G007100	0	0	0	0	0	0	0	0	0	0	0	0	0	0	0	0	0	0	0	0	0	0	0	0	0	0	0	0	0	0	0	0	0	0	0	0	0	0	0	0	0	0	0	0	0	0	0	0	0
TraesCS5B01G007200	0	0	0	0	0	0	0	0	0	0	0	0	0	0	0	0	0	0	0	0	0	0	0	0	0	0	0	0	0	0	0	0	0	0	0	0	0	0	0	0	0	0	0	0	0	0	0	0	0
TraesCS5B01G028300	0	0	0	0	0	0	0	0	0	0	0	0	0	0	0	0	0	0	0	0	0	0	0	0	0	0	0	0	0	0	0	0	0	0	0	0	0	0	0	0	0	0	0	0	0	0	0	0	0
TraesCS5B01G042400	0	0	0	0	0	1	1	0.799994226404521	0	0	0	0.799994226404521	1	0	0	0.799994226404521	0	0	0	0	1	0	0	0	1	0	0	0	0	1	0	0	0	0	0	0	0	0	0	0	0.888885918937768	0	0	1	0	1	0	0	0
TraesCS5B01G097900	0	0	0	0	0	1	1	0.799994226404521	0	0	0	0.799994226404521	1	0	0	0.799994226404521	0	0	0	0	1	0	0	0	1	0	0	0	0	1	0	0	0	0	0	0	0	0	0	0	0.888885918937768	0	0	1	0	1	0	0	0
TraesCS5B01G182400	0	0	0	0	0	1	1	0.799994226404521	0	0	0	0.799994226404521	1	0	0	0.799994226404521	0	0	0	0	1	0	0	0	1	0	0	0	0	1	0	0	0	0	0	0	0	0	0	0	0.888885918937768	0	0	1	0	1	0	0	0
TraesCS5B01G224800	0	0	0	0	0	1	1	0.799994226404521	0	0	0	0.799994226404521	1	0	0	0.799994226404521	0	0	0	0	1	0	0	0	1	0	0	0	0	1	0	0	0	0	0	0	0	0	0	0	0.888885918937768	0	0	1	0	1	0	0	0
TraesCS5B01G224900	0	0	0	0	0	1	1	0.799994226404521	0	0	0	0.799994226404521	1	0	0	0.799994226404521	0	0	0	0	1	0	0	0	1	0	0	0	0	1	0	0	0	0	0	0	0	0	0	0	0.888885918937768	0	0	1	0	1	0	0	0
TraesCS5B01G225500	0	0	0	0	0	0	0	0	0	0	0	0	0	0	0	0	0	0	0	0	0	0	0	0	0	0	0	0	0	0	0	0	0	0	0	0	0	0	0	0	0	0	0	0	0	0	0	0	0
TraesCS5B01G286300	0	0	0	0	0	1	1	0.799994226404521	0	0	0	0.799994226404521	1	0	0	0.799994226404521	0	0	0	0	1	0	0	0	1	0	0	0	0	1	0	0	0	0	0	0	0	0	0	0	0.888885918937768	0	0	1	0	1	0	0	0
TraesCS5B01G287300	0	0	0	0	0	0	0	0	0	0	0	0	0	0	0	0	0	0	0	0	0	0	0	0	0	0	0	0	0	0	0	0	0	0	0	0	0	0	0	0	0	0	0	0	0	0	0	0	0
TraesCS5B01G302800	0	0	0	0	0	0	0	0	0	0	0	0	0	0	0	0	0	0	0	0	0	0	0	0	0	0	0	0	0	0	0	0	0	0	0	0	0	0	0	0	0	0	0	0	0	0	0	0	0
TraesCS5B01G310100	0	0	0	0	0	0	0	0	0	0	0	0	0	0	0	0	0	0	0	0	0	0	0	0	0	0	0	0	0	0	0	0	0	0	0	0	0	0	0	0	0	0	0	0	0	0	0	0	0
TraesCS5B01G334000	0	0	0	0	0	0	0	0	0	0	0	0	0	0	0	0	0	0	0	0	0	0	0	0	0	0	0	0	0	0	0	0	0	0	0	0	0	0	0	0	0	0	0	0	0	0	0	0	0
TraesCS5B01G461600	0	0	0	0	0	0	0	0	0	0	0	0	0	0	0	0	0	0	0	0	0	0	0	0	0	0	0	0	0	0	0	0	0	0	0	0	0	0	0	0	0	0	0	0	0	0	0	0	0
TraesCS5B01G514100	0	0	0	0	0	0.799994226404521	0.799994226404521	1	0	0	0	1	0.799994226404521	0	0	1	0	0	0	0	0.799994226404521	0	0	0	0.799994226404521	0	0	0	0	0.799994226404521	0	0	0	0	0	0	0	0	0	0	0.727263780549116	0	0	0.799994226404521	0	0.799994226404521	0	0	0
TraesCS5D01G145300	0	0	0	0	0	0	0	0	0	0	0	0	0	0	0	0	0	0	0	0	0	0	0	0	0	0	0	0	0	0	0	0	0	0	0	0	0	0	0	0	0	0	0	0	0	0	0	0	0
TraesCS5D01G265900	0	0	0	0	0	0	0	0	0	0	0	0	0	0	0	0	0	0	0	0	0	0	0	0	0	0	0	0	0	0	0	0	0	0	0	0	0	0	0	0	0	0	0	0	0	0	0	0	0
TraesCS5D01G294600	0	0	0	0	0	1	1	0.799994226404521	0	0	0	0.799994226404521	1	0	0	0.799994226404521	0	0	0	0	1	0	0	0	1	0	0	0	0	1	0	0	0	0	0	0	0	0	0	0	0.888885918937768	0	0	1	0	1	0	0	0
TraesCS5D01G388700	0	0	0	0	0	1	1	0.799994226404521	0	0	0	0.799994226404521	1	0	0	0.799994226404521	0	0	0	0	1	0	0	0	1	0	0	0	0	1	0	0	0	0	0	0	0	0	0	0	0.888885918937768	0	0	1	0	1	0	0	0
TraesCS5D01G488800	0	0	0	0	0	0	0	0	0	0	0	0	0	0	0	0	0	0	0	1	0	1	0	0	0	0	0	0	0	0	0	0	0	0	0	0	0	0	0	0	0	0	0	0	0	0	0	0	0
TraesCS6A01G120500	0	0	0	0	0	1	1	0.799994226404521	0	0	0	0.799994226404521	1	0	0	0.799994226404521	0	0	0	0	1	0	0	0	1	0	0	0	0	1	0	0	0	0	0	0	0	0	0	0	0.888885918937768	0	0	1	0	1	0	0	0
TraesCS6A01G216100	0	0	0.923073933758714	0.923073933758714	1	0	0	0	0	0	0	0	0	0	0	0	0	0	0	0	0	0	0	0	0	0	1	1	0	0	0	0	0	0	0	0	0	0	0	0	0	0	0	0	0	0	0	0	0
TraesCS6B01G063500	1	0	0	0	0	0	0	0	0	0	0	0	0	1	0	0	1	0	1	0	0	0	1	0	0	0	0	0	0	0	0	0	1	1	1	0	1	1	1	0	0	0	1	0	0	0	0	0	0
TraesCS6B01G205100	0	0	0	0	0	0	0	0	0	0	0	0	0	0	0	0	0	0	0	0	0	0	0	0	0	0	0	0	0	0	0	0	0	0	0	0	0	0	0	0	0	0	0	0	0	0	0	0	0
TraesCS6B01G217300	0	0	0	0	0	0	0	0	0	0	0	0	0	0	0	0	0	0	0	0	0	0	0	0	0	0	0	0	0	0	0	0	0	0	0	0	0	0	0	0	0	0	0	0	0	0	0	0	0
TraesCS6B01G230200	0	0	0	0	0	0	0	0	0	0	0	0	0	0	0	0	0	0	0	0	0	0	0	0	0	0	0	0	0	0	0	0	0	0	0	0	0	0	0	0	0	0	0	0	0	0	0	0	0
TraesCS6B01G235000	0	0	0	0	0	0	0	0	0	0	0	0	0	0	0	0	0	0	0	0	0	0	0	0	0	0	0	0	0	0	0	0	0	0	0	0	0	0	0	0	0	0	0	0	0	0	0	0	0
TraesCS6B01G238500	0	0	0	0	0	0	0	0	0	0	0	0	0	0	0	0	0	0	0	0	0	0	0	0	0	0	0	0	0	0	0	0	0	0	0	0	0	0	0	0	0	0	0	0	0	0	0	0	0
TraesCS6B01G240700	0	0	0	0	0	0	0	0	0	0	0	0	0	0	0	0	0	0	0	0	0	0	0	0	0	0	0	0	0	0	0	0	0	0	0	0	0	0	0	0	0	0	0	0	0	0	0	0	0
TraesCS6B01G243100	0	0	0	0	0	0	0	0	0	0	0	0	0	0	0	0	0	0	0	0	0	0	0	0	0	0	0	0	0	0	0	0	0	0	0	0	0	0	0	0	0	0	0	0	0	0	0	0	0
TraesCS6B01G243700	0	0	0	0	0	0	0	0	0	0	0	0	0	0	0	0	0	0	0	0	0	0	0	0	0	0	0	0	0	0	0	0	0	0	0	0	0	0	0	0	0	0	0	0	0	0	0	0	0
TraesCS6B01G245100	0	0	0	0	0	0	0	0	0	0	0	0	0	0	0	0	0	0	0	0	0	0	0	0	0	0	0	0	0	0	0	0	0	0	0	0	0	0	0	0	0	0	0	0	0	0	0	0	0
TraesCS6B01G246800	0	0	0.923073933758714	0.923073933758714	1	0	0	0	0	0	0	0	0	0	0	0	0	0	0	0	0	0	0	0	0	0	1	1	0	0	0	0	0	0	0	0	0	0	0	0	0	0	0	0	0	0	0	0	0
TraesCS6B01G255100	0	0	0	0	0	0.888885918937768	0.888885918937768	0.727263780549116	0	0	0	0.727263780549116	0.888885918937768	0	0	0.727263780549116	0	0	0	0	0.888885918937768	0	0	0	0.888885918937768	0	0	0	0	0.888885918937768	0	0	0	0	0	0	0	0	0	0	1	0	0	0.888885918937768	0	0.888885918937768	0	0	0
TraesCS6B01G255900	0	0	0	0	0	1	1	0.799994226404521	0	0	0	0.799994226404521	1	0	0	0.799994226404521	0	0	0	0	1	0	0	0	1	0	0	0	0	1	0	0	0	0	0	0	0	0	0	0	0.888885918937768	0	0	1	0	1	0	0	0
TraesCS6B01G260500	0	0	0	0	0	1	1	0.799994226404521	0	0	0	0.799994226404521	1	0	0	0.799994226404521	0	0	0	0	1	0	0	0	1	0	0	0	0	1	0	0	0	0	0	0	0	0	0	0	0.888885918937768	0	0	1	0	1	0	0	0
TraesCS6B01G269400	0	0	0	0	0	0	0	0	0	0	0	0	0	0	0	0	0	0	0	0	0	0	0	0	0	0	0	0	0	0	0	0	0	0	0	0	0	0	0	0	0	0	0	0	0	0	0	0	0
TraesCS6B01G269700	0	0	0	0	0	0	0	0	0	0	0	0	0	0	0	0	0	0	0	0	0	0	0	0	0	0	0	0	0	0	0	0	0	0	0	0	0	0	0	0	0	0	0	0	0	0	0	0	0
TraesCS6B01G270600	0	0	0	0	0	0	0	0	0	0	0	0	0	0	0	0	0	0	0	0	0	0	0	0	0	0	0	0	0	0	0	0	0	0	0	0	0	0	0	0	0	0	0	0	0	0	0	0	0
TraesCS6B01G277800	0	0	0	0	0	1	1	0.799994226404521	0	0	0	0.799994226404521	1	0	0	0.799994226404521	0	0	0	0	1	0	0	0	1	0	0	0	0	1	0	0	0	0	0	0	0	0	0	0	0.888885918937768	0	0	1	0	1	0	0	0
TraesCS6B01G278100	0.888885918937768	0	0	0	0	0	0	0	0	0	0	0	0	0.888885918937768	0	0	0.888885918937768	0	0.888885918937768	0	0	0	0.888885918937768	0	0	0	0	0	0	0	0	0	0.888885918937768	0.888885918937768	0.888885918937768	0	0.888885918937768	0.888885918937768	0.888885918937768	0	0	0	0.888885918937768	0	0	0	0	0	0
TraesCS6B01G284600	0	0	0	0	0	1	1	0.799994226404521	0	0	0	0.799994226404521	1	0	0	0.799994226404521	0	0	0	0	1	0	0	0	1	0	0	0	0	1	0	0	0	0	0	0	0	0	0	0	0.888885918937768	0	0	1	0	1	0	0	0
TraesCS6B01G284900	0	0	0	0	0	1	1	0.799994226404521	0	0	0	0.799994226404521	1	0	0	0.799994226404521	0	0	0	0	1	0	0	0	1	0	0	0	0	1	0	0	0	0	0	0	0	0	0	0	0.888885918937768	0	0	1	0	1	0	0	0
TraesCS6B01G287900	0	0	0	0	0	0	0	0	0	0	0	0	0	0	0	0	0	0	0	0	0	0	0	0	0	0	0	0	0	0	0	0	0	0	0	0	0	0	0	0	0	0	0	0	0	0	0	0	0
TraesCS6B01G297300	0	0	0	0	0	0	0	0	0	0	0	0	0	0	0	0	0	0	0	0	0	0	0	0	0	0	0	0	0	0	0	0	0	0	0	0	0	0	0	0	0	0	0	0	0	0	0	0	0
TraesCS6B01G298500	0	0	0	0	0	0	0	0	0	0	0	0	0	0	0	0	0	0	0	0	0	0	0	0	0	0	0	0	0	0	0	0	0	0	0	0	0	0	0	0	0	0	0	0	0	0	0	0	0
TraesCS6B01G301300	0	0	0	0	0	1	1	0.799994226404521	0	0	0	0.799994226404521	1	0	0	0.799994226404521	0	0	0	0	1	0	0	0	1	0	0	0	0	1	0	0	0	0	0	0	0	0	0	0	0.888885918937768	0	0	1	0	1	0	0	0
TraesCS6B01G302100	0	0	0	0	0	0	0	0	0	0	0	0	0	0	0	0	0	0	0	0	0	0	0	0	0	0	0	0	0	0	0	0	0	0	0	0	0	0	0	0	0	0	0	0	0	0	0	0	0
TraesCS6B01G306300	0	0	0	0	0	1	1	0.799994226404521	0	0	0	0.799994226404521	1	0	0	0.799994226404521	0	0	0	0	1	0	0	0	1	0	0	0	0	1	0	0	0	0	0	0	0	0	0	0	0.888885918937768	0	0	1	0	1	0	0	0
TraesCS6B01G308400	0	0	0	0	0	0	0	0	0	0	0	0	0	0	0	0	0	0	0	0	0	0	0	0	0	0	0	0	0	0	0	0	0	0	0	0	0	0	0	0	0	0	0	0	0	0	0	0	0
TraesCS6B01G309300	0	0	0	0	0	0	0	0	0	0	0	0	0	0	0	0	0	0	0	0	0	0	0	0	0	0	0	0	0	0	0	0	0	0	0	0	0	0	0	0	0	0	0	0	0	0	0	0	0
TraesCS6B01G315600	0	0	0	0	0	0	0	0	0	0	0	0	0	0	0	0	0	0	0	0	0	0	0	0	0	0	0	0	0	0	0	0	0	0	0	0	0	0	0	0	0	0	0	0	0	0	0	0	0
TraesCS6B01G323800	0	0	0	0	0	0	0	0	0	0	0	0	0	0	0	0	0	0	0	0	0	0	0	0	0	0	0	0	0	0	0	0	0	0	0	0	0	0	0	0	0	0	0	0	0	0	0	0	0
TraesCS6B01G328700	0	0	0	0	0	0	0	0	0	0	0	0	0	0	0	0	0	0	0	0	0	0	0	0	0	0	0	0	0	0	0	0	0	0	0	0	0	0	0	0	0	0	0	0	0	0	0	0	0
TraesCS6B01G333000	0	0	0	0	0	0	0	0	0	0	0	0	0	0	0	0	0	0	0	0	0	0	0	0	0	0	0	0	0	0	0	0	0	0	0	0	0	0	0	0	0	0	0	0	0	0	0	0	0
TraesCS6B01G333800	1	0	0	0	0	0	0	0	0	0	0	0	0	1	0	0	1	0	1	0	0	0	1	0	0	0	0	0	0	0	0	0	1	1	1	0	1	1	1	0	0	0	1	0	0	0	0	0	0
TraesCS6B01G335400	0	0	0	0	0	0.888885918937768	0.888885918937768	0.727263780549116	0	0	0	0.727263780549116	0.888885918937768	0	0	0.727263780549116	0	0	0	0	0.888885918937768	0	0	0	0.888885918937768	0	0	0	0	0.888885918937768	0	0	0	0	0	0	0	0	0	0	1	0	0	0.888885918937768	0	0.888885918937768	0	0	0
TraesCS6B01G336300	0	0	0	0	0	1	1	0.799994226404521	0	0	0	0.799994226404521	1	0	0	0.799994226404521	0	0	0	0	1	0	0	0	1	0	0	0	0	1	0	0	0	0	0	0	0	0	0	0	0.888885918937768	0	0	1	0	1	0	0	0
TraesCS6B01G336700	0	0	0	0	0	0	0	0	0	0	0	0	0	0	0	0	0	0	0	0	0	0	0	0	0	0	0	0	0	0	0	0	0	0	0	0	0	0	0	0	0	0	0	0	0	0	0	0	0
TraesCS6B01G347600	0	0	0	0	0	0	0	0	0	0	0	0	0	0	0	0	0	0	0	0	0	0	0	0	0	0	0	0	0	0	0	0	0	0	0	0	0	0	0	0	0	0	0	0	0	0	0	0	0
TraesCS6B01G348300	0	0	0	0	0	1	1	0.799994226404521	0	0	0	0.799994226404521	1	0	0	0.799994226404521	0	0	0	0	1	0	0	0	1	0	0	0	0	1	0	0	0	0	0	0	0	0	0	0	0.888885918937768	0	0	1	0	1	0	0	0
TraesCS6B01G348700	0	0	0	0	0	0	0	0	0	0	0	0	0	0	0	0	0	0	0	0	0	0	0	0	0	0	0	0	0	0	0	0	0	0	0	0	0	0	0	0	0	0	0	0	0	0	0	0	0
TraesCS6B01G354600	1	0	0	0	0	0	0	0	0	0	0	0	0	1	0	0	1	0	1	0	0	0	1	0	0	0	0	0	0	0	0	0	1	1	1	0	1	1	1	0	0	0	1	0	0	0	0	0	0
TraesCS6B01G355900	0	0	0	0	0	1	1	0.799994226404521	0	0	0	0.799994226404521	1	0	0	0.799994226404521	0	0	0	0	1	0	0	0	1	0	0	0	0	1	0	0	0	0	0	0	0	0	0	0	0.888885918937768	0	0	1	0	1	0	0	0
TraesCS6B01G357800	0	0	0	0	0	0	0	0	0	0	0	0	0	0	0	0	0	0	0	0	0	0	0	0	0	0	0	0	0	0	0	0	0	0	0	0	0	0	0	0	0	0	0	0	0	0	0	0	0
TraesCS6B01G384900	0	0	0	0	0	0	0	0	0	0	0	0	0	0	0	0	0	0	0	0	0	0	0	0	0	0	0	0	0	0	0	0	0	0	0	0	0	0	0	0	0	0	0	0	0	0	0	0	0
TraesCS6B01G386400	0	0	0	0	0	1	1	0.799994226404521	0	0	0	0.799994226404521	1	0	0	0.799994226404521	0	0	0	0	1	0	0	0	1	0	0	0	0	1	0	0	0	0	0	0	0	0	0	0	0.888885918937768	0	0	1	0	1	0	0	0
TraesCS6B01G406200	0	0	0	0	0	1	1	0.799994226404521	0	0	0	0.799994226404521	1	0	0	0.799994226404521	0	0	0	0	1	0	0	0	1	0	0	0	0	1	0	0	0	0	0	0	0	0	0	0	0.888885918937768	0	0	1	0	1	0	0	0
TraesCS6B01G407100	0	0	0	0	0	0	0	0	0	0	0	0	0	0	0	0	0	0	0	0	0	0	0	0	0	0	0	0	0	0	0	0	0	0	0	0	0	0	0	0	0	0	0	0	0	0	0	0	0
TraesCS6B01G408100	0	0	0	0	0	1	1	0.799994226404521	0	0	0	0.799994226404521	1	0	0	0.799994226404521	0	0	0	0	1	0	0	0	1	0	0	0	0	1	0	0	0	0	0	0	0	0	0	0	0.888885918937768	0	0	1	0	1	0	0	0
TraesCS6B01G410100	0	0	0	0	0	0	0	0	0	0	0	0	0	0	0	0	0	0	0	0	0	0	0	0	0	0	0	0	0	0	0	0	0	0	0	0	0	0	0	0	0	0	0	0	0	0	0	0	0
TraesCS6B01G411600	0	0	0	0	0	1	1	0.799994226404521	0	0	0	0.799994226404521	1	0	0	0.799994226404521	0	0	0	0	1	0	0	0	1	0	0	0	0	1	0	0	0	0	0	0	0	0	0	0	0.888885918937768	0	0	1	0	1	0	0	0
TraesCS6B01G411700	0	0	0	0	0	1	1	0.799994226404521	0	0	0	0.799994226404521	1	0	0	0.799994226404521	0	0	0	0	1	0	0	0	1	0	0	0	0	1	0	0	0	0	0	0	0	0	0	0	0.888885918937768	0	0	1	0	1	0	0	0
TraesCS6B01G419600	0	0	0	0	0	0	0	0	0	0	0	0	0	0	0	0	0	0	0	0	0	0	0	0	0	0	0	0	0	0	0	0	0	0	0	0	0	0	0	0	0	0	0	0	0	0	0	0	0
TraesCS6B01G423000	0	0	0	0	0	1	1	0.799994226404521	0	0	0	0.799994226404521	1	0	0	0.799994226404521	0	0	0	0	1	0	0	0	1	0	0	0	0	1	0	0	0	0	0	0	0	0	0	0	0.888885918937768	0	0	1	0	1	0	0	0
TraesCS6B01G423100	0	0	0	0	0	1	1	0.799994226404521	0	0	0	0.799994226404521	1	0	0	0.799994226404521	0	0	0	0	1	0	0	0	1	0	0	0	0	1	0	0	0	0	0	0	0	0	0	0	0.888885918937768	0	0	1	0	1	0	0	0
TraesCS6B01G423900	0	0	0	0	0	0.888885918937768	0.888885918937768	0.727263780549116	0	0	0	0.727263780549116	0.888885918937768	0	0	0.727263780549116	0	0	0	0	0.888885918937768	0	0	0	0.888885918937768	0	0	0	0	0.888885918937768	0	0	0	0	0	0	0	0	0	0	1	0	0	0.888885918937768	0	0.888885918937768	0	0	0
TraesCS6B01G425700	0	0	0	0	0	1	1	0.799994226404521	0	0	0	0.799994226404521	1	0	0	0.799994226404521	0	0	0	0	1	0	0	0	1	0	0	0	0	1	0	0	0	0	0	0	0	0	0	0	0.888885918937768	0	0	1	0	1	0	0	0
TraesCS6B01G432200	0	0	0	0	0	0	0	0	0	0	0	0	0	0	0	0	0	0	0	0	0	0	0	0	0	0	0	0	0	0	0	0	0	0	0	0	0	0	0	0	0	0	0	0	0	0	0	0	0
TraesCS6B01G433000	0	0	0	0	0	0	0	0	0	0	0	0	0	0	0	0	0	0	0	0	0	0	0	0	0	0	0	0	0	0	0	0	0	0	0	0	0	0	0	0	0	0	0	0	0	0	0	0	0
TraesCS6B01G440500	0	0	0	0	0	0	0	0	0	0	0	0	0	0	0	0	0	0	0	0	0	0	0	0	0	0	0	0	0	0	0	0	0	0	0	0	0	0	0	0	0	0	0	0	0	0	0	0	0
TraesCS6B01G449900	0	0	0	0	0	1	1	0.799994226404521	0	0	0	0.799994226404521	1	0	0	0.799994226404521	0	0	0	0	1	0	0	0	1	0	0	0	0	1	0	0	0	0	0	0	0	0	0	0	0.888885918937768	0	0	1	0	1	0	0	0
TraesCS6B01G462300	1	0	0	0	0	0	0	0	0	0	0	0	0	1	0	0	1	0	1	0	0	0	1	0	0	0	0	0	0	0	0	0	1	1	1	0	1	1	1	0	0	0	1	0	0	0	0	0	0
TraesCS6D01G300600	0	0	0	0	0	1	1	0.799994226404521	0	0	0	0.799994226404521	1	0	0	0.799994226404521	0	0	0	0	1	0	0	0	1	0	0	0	0	1	0	0	0	0	0	0	0	0	0	0	0.888885918937768	0	0	1	0	1	0	0	0
TraesCS7A01G040900	0	0	0	0	0	0	0	0	0	0	0	0	0	0	0	0	0	0	0	0	0	0	0	0	0	0	0	0	1	0	0	0	0	0	0	0	0	0	0	0	0	1	0	0	0	0	0	0	0
TraesCS7A01G046800	0	0	0	0	0	0	0	0	0	0	0	0	0	0	0	0	0	0	0	1	0	1	0	0	0	0	0	0	0	0	0	0	0	0	0	0	0	0	0	0	0	0	0	0	0	0	0	0	0
TraesCS7A01G048100	0	0	0	0	0	0	0	0	0	0	0	0	0	0	0	0	0	0	0	0	0	0	0	0	0	0	0	0	0	0	0	0	0	0	0	0	0	0	0	0	0	0	0	0	0	0	0	0	0
TraesCS7A01G141000	0	0	0	0	0	1	1	0.799994226404521	0	0	0	0.799994226404521	1	0	0	0.799994226404521	0	0	0	0	1	0	0	0	1	0	0	0	0	1	0	0	0	0	0	0	0	0	0	0	0.888885918937768	0	0	1	0	1	0	0	0
TraesCS7A01G141100	0	0	0	0	0	1	1	0.799994226404521	0	0	0	0.799994226404521	1	0	0	0.799994226404521	0	0	0	0	1	0	0	0	1	0	0	0	0	1	0	0	0	0	0	0	0	0	0	0	0.888885918937768	0	0	1	0	1	0	0	0
TraesCS7A01G159200	0	0	0	0	0	1	1	0.799994226404521	0	0	0	0.799994226404521	1	0	0	0.799994226404521	0	0	0	0	1	0	0	0	1	0	0	0	0	1	0	0	0	0	0	0	0	0	0	0	0.888885918937768	0	0	1	0	1	0	0	0
TraesCS7A01G222200	1	0	0	0	0	0	0	0	0	0	0	0	0	1	0	0	1	0	1	0	0	0	1	0	0	0	0	0	0	0	0	0	1	1	1	0	1	1	1	0	0	0	1	0	0	0	0	0	0
TraesCS7A01G317500	0	0	0	0	0	1	1	0.799994226404521	0	0	0	0.799994226404521	1	0	0	0.799994226404521	0	0	0	0	1	0	0	0	1	0	0	0	0	1	0	0	0	0	0	0	0	0	0	0	0.888885918937768	0	0	1	0	1	0	0	0
TraesCS7A01G479900	0	0	0	0	0	0	0	0	0	0	0	0	0	0	0	0	0	0	0	0	0	0	0	0	0	0	0	0	0	0	0	0	0	0	0	0	0	0	0	0	0	0	0	0	0	0	0	0	0
TraesCS7A01G523800	0	0	0	0	0	0	0	0	0	0	0	0	0	0	0	0	0	0	0	0	0	0	0	0	0	0	0	0	0	0	0	0	0	0	0	0	0	0	0	0	0	0	0	0	0	0	0	0	0
TraesCS7B01G097100	0	0	0	0	0	0.799994226404521	0.799994226404521	1	0	0	0	1	0.799994226404521	0	0	1	0	0	0	0	0.799994226404521	0	0	0	0.799994226404521	0	0	0	0	0.799994226404521	0	0	0	0	0	0	0	0	0	0	0.727263780549116	0	0	0.799994226404521	0	0.799994226404521	0	0	0
TraesCS7B01G122300	0	0	0	0	0	1	1	0.799994226404521	0	0	0	0.799994226404521	1	0	0	0.799994226404521	0	0	0	0	1	0	0	0	1	0	0	0	0	1	0	0	0	0	0	0	0	0	0	0	0.888885918937768	0	0	1	0	1	0	0	0
TraesCS7B01G251100	1	0	0	0	0	0	0	0	0	0	0	0	0	1	0	0	1	0	1	0	0	0	1	0	0	0	0	0	0	0	0	0	1	1	1	0	1	1	1	0	0	0	1	0	0	0	0	0	0
TraesCS7B01G274200	1	0	0	0	0	0	0	0	0	0	0	0	0	1	0	0	1	0	1	0	0	0	1	0	0	0	0	0	0	0	0	0	1	1	1	0	1	1	1	0	0	0	1	0	0	0	0	0	0
TraesCS7B01G274900	1	0	0	0	0	0	0	0	0	0	0	0	0	1	0	0	1	0	1	0	0	0	1	0	0	0	0	0	0	0	0	0	1	1	1	0	1	1	1	0	0	0	1	0	0	0	0	0	0
TraesCS7B01G482200	0	0	0	0	0	0	0	0	0	0	0	0	0	0	0	0	0	0	0	0	0	0	0	0	0	0	0	0	1	0	0	0	0	0	0	0	0	0	0	0	0	1	0	0	0	0	0	0	0
TraesCS7D01G019900	0	0	0	0	0	0	0	0	0	0	0	0	0	0	0	0	0	0	0	0	0	0	0	0	0	0	0	0	0	0	0	0	0	0	0	0	0	0	0	0	0	0	0	0	0	0	0	0	0
TraesCS7D01G225700	0	0	0	0	0	0	0	0	0	0	0	0	0	0	0	0	0	0	0	0	0	0	0	0	0	0	0	0	0	0	0	0	0	0	0	0	0	0	0	0	0	0	0	0	0	0	0	0	0
TraesCS7D01G279500	0	0	0	0	0	1	1	0.799994226404521	0	0	0	0.799994226404521	1	0	0	0.799994226404521	0	0	0	0	1	0	0	0	1	0	0	0	0	1	0	0	0	0	0	0	0	0	0	0	0.888885918937768	0	0	1	0	1	0	0	0
TraesCS7D01G333300	0	0	0	0	0	0	0	0	0	0	0	0	0	0	0	0	0	0	0	0	0	0	0	0	0	0	0	0	0	0	0	0	0	0	0	0	0	0	0	0	0	0	0	0	0	0	0	0	0
TraesCS7D01G343400	0	0	0	0	0	1	1	0.799994226404521	0	0	0	0.799994226404521	1	0	0	0.799994226404521	0	0	0	0	1	0	0	0	1	0	0	0	0	1	0	0	0	0	0	0	0	0	0	0	0.888885918937768	0	0	1	0	1	0	0	0
TraesCS7D01G346400	0	0	0	0	0	0	0	0	0	0	0	0	0	0	0	0	0	0	0	0	0	0	0	0	0	0	0	0	0	0	0	0	0	0	0	0	0	0	0	0	0	0	0	0	0	0	0	0	0
TraesCS7D01G369900	1	0	0	0	0	0	0	0	0	0	0	0	0	1	0	0	1	0	1	0	0	0	1	0	0	0	0	0	0	0	0	0	1	1	1	0	1	1	1	0	0	0	1	0	0	0	0	0	0
TraesCS7D01G498100	0	0	0	0	0	1	1	0.799994226404521	0	0	0	0.799994226404521	1	0	0	0.799994226404521	0	0	0	0	1	0	0	0	1	0	0	0	0	1	0	0	0	0	0	0	0	0	0	0	0.888885918937768	0	0	1	0	1	0	0	0
TraesCS7D01G498300	0	0	0	0	0	1	1	0.799994226404521	0	0	0	0.799994226404521	1	0	0	0.799994226404521	0	0	0	0	1	0	0	0	1	0	0	0	0	1	0	0	0	0	0	0	0	0	0	0	0.888885918937768	0	0	1	0	1	0	0	0
TraesCS7D01G498500	0	0	0	0	0	1	1	0.799994226404521	0	0	0	0.799994226404521	1	0	0	0.799994226404521	0	0	0	0	1	0	0	0	1	0	0	0	0	1	0	0	0	0	0	0	0	0	0	0	0.888885918937768	0	0	1	0	1	0	0	0
TraesCS7D01G550200	0	0	0	0	0	0	0	0	0	0	0	0	0	0	0	0	0	0	0	0	0	0	0	0	0	0	0	0	0	0	0	0	0	0	0	0	0	0	0	0	0	0	0	0	0	0	0	0	0
[truncated: 193 more columns]
