# Supplementary material for: Carbohydrate Accumulation and Differential Transcript Expression in Winter Wheat Lines with Different Levels of Snow Mold and Freezing Tolerance after Cold Treatment
Source: Plants (Basel). 2020 Oct 23;9(11):1416. doi: 10.3390/plants9111416 (PMC7690702; doi:10.3390/plants9111416)
Supplement: Supplementary file 1 [file plants-09-01416-s001.zip › supplementalFiles/func-E output/snowMoldFunc-E_results/10.1.94-10.1.128/test.10.1.94-10.1.128.cluster_features.tab]

Module	Cluster	Gene
10.1.94-10.1.128	Cluster1	TraesCS2B01G041200	-2.880461091807279788924817166356152962559649633710260993923414960
10.1.94-10.1.128	Cluster1	TraesCS4A01G383100	-2.880461091807279788924817166356152962559649633710260993923414960
10.1.94-10.1.128	Cluster1	TraesCS4B01G291900	-2.880461091807279788924817166356152962559649633710260993923414960
10.1.94-10.1.128	Cluster1	TraesCS4B01G352200	-2.880461091807279788924817166356152962559649633710260993923414960
10.1.94-10.1.128	Cluster1	TraesCS6A01G389900	-2.880461091807279788924817166356152962559649633710260993923414960
10.1.94-10.1.128	Cluster1	TraesCS6B01G429300	-2.880461091807279788924817166356152962559649633710260993923414960
10.1.94-10.1.128	Cluster1	TraesCS7A01G537900	-2.880461091807279788924817166356152962559649633710260993923414960
10.1.94-10.1.128	Cluster1	TraesCS7D01G079600	-2.880461091807279788924817166356152962559649633710260993923414960
