# Supplementary material for: Carbohydrate Accumulation and Differential Transcript Expression in Winter Wheat Lines with Different Levels of Snow Mold and Freezing Tolerance after Cold Treatment
Source: Plants (Basel). 2020 Oct 23;9(11):1416. doi: 10.3390/plants9111416 (PMC7690702; doi:10.3390/plants9111416)
Supplement: Supplementary file 1 [file plants-09-01416-s001.zip › supplementalFiles/func-E output/snowMoldFunc-E_results/10.1.94-10.1.128/test.10.1.94-10.1.128.cluster_report.tab]

Module: 10.1.94-10.1.128 Functional Clustering Report
	Mod Total	BG Total
CLUSTER 1	num genes: 155	score: -2.8805	mean: 0.0031	geo: 1.3169e-03
genes: TraesCS1A01G009400, TraesCS1A01G009900, TraesCS1A01G150800, TraesCS1A01G182900, TraesCS1A01G282400, TraesCS1A01G283900, TraesCS1B01G012000, TraesCS1B01G034600, TraesCS1B01G046000, TraesCS1B01G394300, TraesCS1B01G439100, TraesCS1B01G439200, TraesCS1D01G202300, TraesCS1D01G215600, TraesCS1D01G219500, TraesCS2A01G123400, TraesCS2A01G261200, TraesCS2A01G271700, TraesCS2A01G361700, TraesCS2A01G…
Category	Term	Mod Count	Bg Count	Percentage	Fold Enrichment	pvalue	Bonferroni	Benjamini
GO	GO:0008168|methyltransferase activity	17	681	2.49632892804699	2.62215462935392	0.0004435309	0.1450346043	0.02900692086
GO	GO:0008171|O-methyltransferase activity	8	189	4.23280423280423	4.44615574874577	0.0006250412	0.2043884724	0.0340647454
GO	GO:0046983|protein dimerization activity	22	1295	1.6988416988417	1.78447061807769	0.008237287	1	0.141768044684211
