# Supplementary material for: Carbohydrate Accumulation and Differential Transcript Expression in Winter Wheat Lines with Different Levels of Snow Mold and Freezing Tolerance after Cold Treatment
Source: Plants (Basel). 2020 Oct 23;9(11):1416. doi: 10.3390/plants9111416 (PMC7690702; doi:10.3390/plants9111416)
Supplement: Supplementary file 1 [file plants-09-01416-s001.zip › supplementalFiles/func-E output/snowMoldFunc-E_results/10.1.94-10.1.128/test.10.1.94-10.1.128.cluster_terms.tab]

Module	Cluster	Category	Term	Definition	p-value	E-Score
10.1.94-10.1.128	Cluster1	GO	GO:0008168	methyltransferase activity	0.0004435309	-2.880461091807279788924817166356152962559649633710260993923414960
10.1.94-10.1.128	Cluster1	GO	GO:0008171	O-methyltransferase activity	0.0006250412	-2.880461091807279788924817166356152962559649633710260993923414960
10.1.94-10.1.128	Cluster1	GO	GO:0046983	protein dimerization activity	0.008237287	-2.880461091807279788924817166356152962559649633710260993923414960
