# Supplementary material for: Carbohydrate Accumulation and Differential Transcript Expression in Winter Wheat Lines with Different Levels of Snow Mold and Freezing Tolerance after Cold Treatment
Source: Plants (Basel). 2020 Oct 23;9(11):1416. doi: 10.3390/plants9111416 (PMC7690702; doi:10.3390/plants9111416)
Supplement: Supplementary file 1 [file plants-09-01416-s001.zip › supplementalFiles/func-E output/snowMoldFunc-E_results/10.1.94-10.1.128/test.10.1.94-10.1.128.kappa.features.tab]

10.1.94-10.1.128	TraesCS1A01G283900	TraesCS3B01G101500	1
10.1.94-10.1.128	TraesCS1A01G283900	TraesCS4A01G486100	1
10.1.94-10.1.128	TraesCS1A01G283900	TraesCS5B01G514100	1
10.1.94-10.1.128	TraesCS1A01G283900	TraesCS5D01G199900	1
10.1.94-10.1.128	TraesCS2A01G271700	TraesCS2B01G289900	1
10.1.94-10.1.128	TraesCS2A01G271700	TraesCS2D01G270300	1
10.1.94-10.1.128	TraesCS2B01G041200	TraesCS4A01G383100	1
10.1.94-10.1.128	TraesCS2B01G041200	TraesCS4B01G291900	1
10.1.94-10.1.128	TraesCS2B01G041200	TraesCS4B01G352200	1
10.1.94-10.1.128	TraesCS2B01G041200	TraesCS6A01G389900	1
10.1.94-10.1.128	TraesCS2B01G041200	TraesCS6B01G429300	1
10.1.94-10.1.128	TraesCS2B01G041200	TraesCS7A01G537900	1
10.1.94-10.1.128	TraesCS2B01G041200	TraesCS7D01G079600	1
10.1.94-10.1.128	TraesCS2B01G289900	TraesCS2D01G270300	1
10.1.94-10.1.128	TraesCS2D01G489900	TraesCS2D01G493500	1
10.1.94-10.1.128	TraesCS3B01G101500	TraesCS4A01G486100	1
10.1.94-10.1.128	TraesCS3B01G101500	TraesCS5B01G514100	1
10.1.94-10.1.128	TraesCS3B01G101500	TraesCS5D01G199900	1
10.1.94-10.1.128	TraesCS3B01G153500	TraesCS4A01G494400	1
10.1.94-10.1.128	TraesCS4A01G383100	TraesCS4B01G291900	1
10.1.94-10.1.128	TraesCS4A01G383100	TraesCS4B01G352200	1
10.1.94-10.1.128	TraesCS4A01G383100	TraesCS6A01G389900	1
10.1.94-10.1.128	TraesCS4A01G383100	TraesCS6B01G429300	1
10.1.94-10.1.128	TraesCS4A01G383100	TraesCS7A01G537900	1
10.1.94-10.1.128	TraesCS4A01G383100	TraesCS7D01G079600	1
10.1.94-10.1.128	TraesCS4A01G484800	TraesCS6A01G023300	1
10.1.94-10.1.128	TraesCS4A01G484800	TraesCS7D01G010000	1
10.1.94-10.1.128	TraesCS4A01G484800	TraesCS7D01G055000	1
10.1.94-10.1.128	TraesCS4A01G486100	TraesCS5B01G514100	1
10.1.94-10.1.128	TraesCS4A01G486100	TraesCS5D01G199900	1
10.1.94-10.1.128	TraesCS4B01G291900	TraesCS4B01G352200	1
10.1.94-10.1.128	TraesCS4B01G291900	TraesCS6A01G389900	1
10.1.94-10.1.128	TraesCS4B01G291900	TraesCS6B01G429300	1
10.1.94-10.1.128	TraesCS4B01G291900	TraesCS7A01G537900	1
10.1.94-10.1.128	TraesCS4B01G291900	TraesCS7D01G079600	1
10.1.94-10.1.128	TraesCS4B01G352200	TraesCS6A01G389900	1
10.1.94-10.1.128	TraesCS4B01G352200	TraesCS6B01G429300	1
10.1.94-10.1.128	TraesCS4B01G352200	TraesCS7A01G537900	1
10.1.94-10.1.128	TraesCS4B01G352200	TraesCS7D01G079600	1
10.1.94-10.1.128	TraesCS5B01G514100	TraesCS5D01G199900	1
10.1.94-10.1.128	TraesCS6A01G023300	TraesCS7D01G010000	1
10.1.94-10.1.128	TraesCS6A01G023300	TraesCS7D01G055000	1
10.1.94-10.1.128	TraesCS6A01G389900	TraesCS6B01G429300	1
10.1.94-10.1.128	TraesCS6A01G389900	TraesCS7A01G537900	1
10.1.94-10.1.128	TraesCS6A01G389900	TraesCS7D01G079600	1
10.1.94-10.1.128	TraesCS6B01G429300	TraesCS7A01G537900	1
10.1.94-10.1.128	TraesCS6B01G429300	TraesCS7D01G079600	1
10.1.94-10.1.128	TraesCS7A01G537900	TraesCS7D01G079600	1
10.1.94-10.1.128	TraesCS7D01G010000	TraesCS7D01G055000	1
