# Supplementary material for: Carbohydrate Accumulation and Differential Transcript Expression in Winter Wheat Lines with Different Levels of Snow Mold and Freezing Tolerance after Cold Treatment
Source: Plants (Basel). 2020 Oct 23;9(11):1416. doi: 10.3390/plants9111416 (PMC7690702; doi:10.3390/plants9111416)
Supplement: Supplementary file 1 [file plants-09-01416-s001.zip › supplementalFiles/func-E output/snowMoldFunc-E_results/8.6.128-10.1.128/test.8.6.128-10.1.128.cluster_features.tab]

Module	Cluster	Gene
8.6.128-10.1.128	Cluster1	TraesCS1A01G150800	-6.685154104292114362642037302900021486062779236579071070071098467
8.6.128-10.1.128	Cluster1	TraesCS1A01G187100	-6.685154104292114362642037302900021486062779236579071070071098467
8.6.128-10.1.128	Cluster1	TraesCS1A01G318900	-6.685154104292114362642037302900021486062779236579071070071098467
8.6.128-10.1.128	Cluster1	TraesCS1A01G407600	-6.685154104292114362642037302900021486062779236579071070071098467
8.6.128-10.1.128	Cluster1	TraesCS1B01G096900	-6.685154104292114362642037302900021486062779236579071070071098467
8.6.128-10.1.128	Cluster1	TraesCS1B01G168400	-6.685154104292114362642037302900021486062779236579071070071098467
8.6.128-10.1.128	Cluster1	TraesCS1B01G286300	-6.685154104292114362642037302900021486062779236579071070071098467
8.6.128-10.1.128	Cluster1	TraesCS1B01G331200	-6.685154104292114362642037302900021486062779236579071070071098467
8.6.128-10.1.128	Cluster1	TraesCS1B01G363500	-6.685154104292114362642037302900021486062779236579071070071098467
8.6.128-10.1.128	Cluster1	TraesCS1B01G476400	-6.685154104292114362642037302900021486062779236579071070071098467
8.6.128-10.1.128	Cluster1	TraesCS1D01G147800	-6.685154104292114362642037302900021486062779236579071070071098467
8.6.128-10.1.128	Cluster1	TraesCS1D01G318700	-6.685154104292114362642037302900021486062779236579071070071098467
8.6.128-10.1.128	Cluster1	TraesCS1D01G450100	-6.685154104292114362642037302900021486062779236579071070071098467
8.6.128-10.1.128	Cluster1	TraesCS2A01G003200	-6.685154104292114362642037302900021486062779236579071070071098467
8.6.128-10.1.128	Cluster1	TraesCS2A01G003300	-6.685154104292114362642037302900021486062779236579071070071098467
8.6.128-10.1.128	Cluster1	TraesCS2A01G015400	-6.685154104292114362642037302900021486062779236579071070071098467
8.6.128-10.1.128	Cluster1	TraesCS2A01G022500	-6.685154104292114362642037302900021486062779236579071070071098467
8.6.128-10.1.128	Cluster1	TraesCS2A01G023000	-6.685154104292114362642037302900021486062779236579071070071098467
8.6.128-10.1.128	Cluster1	TraesCS2A01G142300	-6.685154104292114362642037302900021486062779236579071070071098467
8.6.128-10.1.128	Cluster1	TraesCS2A01G312600	-6.685154104292114362642037302900021486062779236579071070071098467
8.6.128-10.1.128	Cluster1	TraesCS2A01G400500	-6.685154104292114362642037302900021486062779236579071070071098467
8.6.128-10.1.128	Cluster1	TraesCS2A01G409500	-6.685154104292114362642037302900021486062779236579071070071098467
8.6.128-10.1.128	Cluster1	TraesCS2A01G467000	-6.685154104292114362642037302900021486062779236579071070071098467
8.6.128-10.1.128	Cluster1	TraesCS2A01G565700	-6.685154104292114362642037302900021486062779236579071070071098467
8.6.128-10.1.128	Cluster1	TraesCS2A01G572800	-6.685154104292114362642037302900021486062779236579071070071098467
8.6.128-10.1.128	Cluster1	TraesCS2A01G573300	-6.685154104292114362642037302900021486062779236579071070071098467
8.6.128-10.1.128	Cluster1	TraesCS2A01G573500	-6.685154104292114362642037302900021486062779236579071070071098467
8.6.128-10.1.128	Cluster1	TraesCS2A01G573700	-6.685154104292114362642037302900021486062779236579071070071098467
8.6.128-10.1.128	Cluster1	TraesCS2A01G573900	-6.685154104292114362642037302900021486062779236579071070071098467
8.6.128-10.1.128	Cluster1	TraesCS2B01G000600	-6.685154104292114362642037302900021486062779236579071070071098467
8.6.128-10.1.128	Cluster1	TraesCS2B01G003400	-6.685154104292114362642037302900021486062779236579071070071098467
8.6.128-10.1.128	Cluster1	TraesCS2B01G004700	-6.685154104292114362642037302900021486062779236579071070071098467
8.6.128-10.1.128	Cluster1	TraesCS2B01G030500	-6.685154104292114362642037302900021486062779236579071070071098467
8.6.128-10.1.128	Cluster1	TraesCS2B01G031700	-6.685154104292114362642037302900021486062779236579071070071098467
8.6.128-10.1.128	Cluster1	TraesCS2B01G032500	-6.685154104292114362642037302900021486062779236579071070071098467
8.6.128-10.1.128	Cluster1	TraesCS2B01G049400	-6.685154104292114362642037302900021486062779236579071070071098467
8.6.128-10.1.128	Cluster1	TraesCS2B01G066000	-6.685154104292114362642037302900021486062779236579071070071098467
8.6.128-10.1.128	Cluster1	TraesCS2B01G091500	-6.685154104292114362642037302900021486062779236579071070071098467
8.6.128-10.1.128	Cluster1	TraesCS2B01G093100	-6.685154104292114362642037302900021486062779236579071070071098467
8.6.128-10.1.128	Cluster1	TraesCS2B01G124800	-6.685154104292114362642037302900021486062779236579071070071098467
8.6.128-10.1.128	Cluster1	TraesCS2B01G145500	-6.685154104292114362642037302900021486062779236579071070071098467
8.6.128-10.1.128	Cluster1	TraesCS2B01G189700	-6.685154104292114362642037302900021486062779236579071070071098467
8.6.128-10.1.128	Cluster1	TraesCS2B01G216400	-6.685154104292114362642037302900021486062779236579071070071098467
8.6.128-10.1.128	Cluster1	TraesCS2B01G329600	-6.685154104292114362642037302900021486062779236579071070071098467
8.6.128-10.1.128	Cluster1	TraesCS2B01G445600	-6.685154104292114362642037302900021486062779236579071070071098467
8.6.128-10.1.128	Cluster1	TraesCS2B01G575300	-6.685154104292114362642037302900021486062779236579071070071098467
8.6.128-10.1.128	Cluster1	TraesCS2B01G612400	-6.685154104292114362642037302900021486062779236579071070071098467
8.6.128-10.1.128	Cluster1	TraesCS2B01G613500	-6.685154104292114362642037302900021486062779236579071070071098467
8.6.128-10.1.128	Cluster1	TraesCS2B01G613900	-6.685154104292114362642037302900021486062779236579071070071098467
8.6.128-10.1.128	Cluster1	TraesCS2B01G614500	-6.685154104292114362642037302900021486062779236579071070071098467
8.6.128-10.1.128	Cluster1	TraesCS2B01G615000	-6.685154104292114362642037302900021486062779236579071070071098467
8.6.128-10.1.128	Cluster1	TraesCS2B01G615700	-6.685154104292114362642037302900021486062779236579071070071098467
8.6.128-10.1.128	Cluster1	TraesCS2B01G615800	-6.685154104292114362642037302900021486062779236579071070071098467
8.6.128-10.1.128	Cluster1	TraesCS2B01G615900	-6.685154104292114362642037302900021486062779236579071070071098467
8.6.128-10.1.128	Cluster1	TraesCS2D01G029700	-6.685154104292114362642037302900021486062779236579071070071098467
8.6.128-10.1.128	Cluster1	TraesCS2D01G030000	-6.685154104292114362642037302900021486062779236579071070071098467
8.6.128-10.1.128	Cluster1	TraesCS2D01G070400	-6.685154104292114362642037302900021486062779236579071070071098467
8.6.128-10.1.128	Cluster1	TraesCS2D01G313700	-6.685154104292114362642037302900021486062779236579071070071098467
8.6.128-10.1.128	Cluster1	TraesCS2D01G392800	-6.685154104292114362642037302900021486062779236579071070071098467
8.6.128-10.1.128	Cluster1	TraesCS2D01G393700	-6.685154104292114362642037302900021486062779236579071070071098467
8.6.128-10.1.128	Cluster1	TraesCS2D01G528500	-6.685154104292114362642037302900021486062779236579071070071098467
8.6.128-10.1.128	Cluster1	TraesCS2D01G583700	-6.685154104292114362642037302900021486062779236579071070071098467
8.6.128-10.1.128	Cluster1	TraesCS2D01G583900	-6.685154104292114362642037302900021486062779236579071070071098467
8.6.128-10.1.128	Cluster1	TraesCS2D01G584700	-6.685154104292114362642037302900021486062779236579071070071098467
8.6.128-10.1.128	Cluster1	TraesCS3A01G153000	-6.685154104292114362642037302900021486062779236579071070071098467
8.6.128-10.1.128	Cluster1	TraesCS3A01G180000	-6.685154104292114362642037302900021486062779236579071070071098467
8.6.128-10.1.128	Cluster1	TraesCS3A01G180200	-6.685154104292114362642037302900021486062779236579071070071098467
8.6.128-10.1.128	Cluster1	TraesCS3A01G297100	-6.685154104292114362642037302900021486062779236579071070071098467
8.6.128-10.1.128	Cluster1	TraesCS3A01G338700	-6.685154104292114362642037302900021486062779236579071070071098467
8.6.128-10.1.128	Cluster1	TraesCS3A01G452600	-6.685154104292114362642037302900021486062779236579071070071098467
8.6.128-10.1.128	Cluster1	TraesCS3A01G479700	-6.685154104292114362642037302900021486062779236579071070071098467
8.6.128-10.1.128	Cluster1	TraesCS3A01G509600	-6.685154104292114362642037302900021486062779236579071070071098467
8.6.128-10.1.128	Cluster1	TraesCS3B01G006600	-6.685154104292114362642037302900021486062779236579071070071098467
8.6.128-10.1.128	Cluster1	TraesCS3B01G034300	-6.685154104292114362642037302900021486062779236579071070071098467
8.6.128-10.1.128	Cluster1	TraesCS3B01G038800	-6.685154104292114362642037302900021486062779236579071070071098467
8.6.128-10.1.128	Cluster1	TraesCS3B01G100000	-6.685154104292114362642037302900021486062779236579071070071098467
8.6.128-10.1.128	Cluster1	TraesCS3B01G162900	-6.685154104292114362642037302900021486062779236579071070071098467
8.6.128-10.1.128	Cluster1	TraesCS3B01G179600	-6.685154104292114362642037302900021486062779236579071070071098467
8.6.128-10.1.128	Cluster1	TraesCS3B01G209700	-6.685154104292114362642037302900021486062779236579071070071098467
8.6.128-10.1.128	Cluster1	TraesCS3B01G210000	-6.685154104292114362642037302900021486062779236579071070071098467
8.6.128-10.1.128	Cluster1	TraesCS3B01G308900	-6.685154104292114362642037302900021486062779236579071070071098467
8.6.128-10.1.128	Cluster1	TraesCS3B01G563800	-6.685154104292114362642037302900021486062779236579071070071098467
8.6.128-10.1.128	Cluster1	TraesCS3B01G578600	-6.685154104292114362642037302900021486062779236579071070071098467
8.6.128-10.1.128	Cluster1	TraesCS3D01G031800	-6.685154104292114362642037302900021486062779236579071070071098467
8.6.128-10.1.128	Cluster1	TraesCS3D01G061900	-6.685154104292114362642037302900021486062779236579071070071098467
8.6.128-10.1.128	Cluster1	TraesCS3D01G160300	-6.685154104292114362642037302900021486062779236579071070071098467
8.6.128-10.1.128	Cluster1	TraesCS3D01G184900	-6.685154104292114362642037302900021486062779236579071070071098467
8.6.128-10.1.128	Cluster1	TraesCS3D01G211700	-6.685154104292114362642037302900021486062779236579071070071098467
8.6.128-10.1.128	Cluster1	TraesCS3D01G311300	-6.685154104292114362642037302900021486062779236579071070071098467
8.6.128-10.1.128	Cluster1	TraesCS3D01G417600	-6.685154104292114362642037302900021486062779236579071070071098467
8.6.128-10.1.128	Cluster1	TraesCS3D01G440900	-6.685154104292114362642037302900021486062779236579071070071098467
8.6.128-10.1.128	Cluster1	TraesCS3D01G494400	-6.685154104292114362642037302900021486062779236579071070071098467
8.6.128-10.1.128	Cluster1	TraesCS3D01G516900	-6.685154104292114362642037302900021486062779236579071070071098467
8.6.128-10.1.128	Cluster1	TraesCS4A01G235800	-6.685154104292114362642037302900021486062779236579071070071098467
8.6.128-10.1.128	Cluster1	TraesCS4A01G326700	-6.685154104292114362642037302900021486062779236579071070071098467
8.6.128-10.1.128	Cluster1	TraesCS4A01G376100	-6.685154104292114362642037302900021486062779236579071070071098467
8.6.128-10.1.128	Cluster1	TraesCS4A01G445600	-6.685154104292114362642037302900021486062779236579071070071098467
8.6.128-10.1.128	Cluster1	TraesCS4A01G486100	-6.685154104292114362642037302900021486062779236579071070071098467
8.6.128-10.1.128	Cluster1	TraesCS4B01G081200	-6.685154104292114362642037302900021486062779236579071070071098467
8.6.128-10.1.128	Cluster1	TraesCS4B01G284700	-6.685154104292114362642037302900021486062779236579071070071098467
8.6.128-10.1.128	Cluster1	TraesCS4B01G335300	-6.685154104292114362642037302900021486062779236579071070071098467
8.6.128-10.1.128	Cluster1	TraesCS4D01G271300	-6.685154104292114362642037302900021486062779236579071070071098467
8.6.128-10.1.128	Cluster1	TraesCS4D01G337500	-6.685154104292114362642037302900021486062779236579071070071098467
8.6.128-10.1.128	Cluster1	TraesCS4D01G364700	-6.685154104292114362642037302900021486062779236579071070071098467
8.6.128-10.1.128	Cluster1	TraesCS5A01G048400	-6.685154104292114362642037302900021486062779236579071070071098467
8.6.128-10.1.128	Cluster1	TraesCS5A01G220200	-6.685154104292114362642037302900021486062779236579071070071098467
8.6.128-10.1.128	Cluster1	TraesCS5A01G287700	-6.685154104292114362642037302900021486062779236579071070071098467
8.6.128-10.1.128	Cluster1	TraesCS5A01G328800	-6.685154104292114362642037302900021486062779236579071070071098467
8.6.128-10.1.128	Cluster1	TraesCS5A01G362400	-6.685154104292114362642037302900021486062779236579071070071098467
8.6.128-10.1.128	Cluster1	TraesCS5A01G378700	-6.685154104292114362642037302900021486062779236579071070071098467
8.6.128-10.1.128	Cluster1	TraesCS5A01G427700	-6.685154104292114362642037302900021486062779236579071070071098467
8.6.128-10.1.128	Cluster1	TraesCS5A01G511100	-6.685154104292114362642037302900021486062779236579071070071098467
8.6.128-10.1.128	Cluster1	TraesCS5B01G007000	-6.685154104292114362642037302900021486062779236579071070071098467
8.6.128-10.1.128	Cluster1	TraesCS5B01G007100	-6.685154104292114362642037302900021486062779236579071070071098467
8.6.128-10.1.128	Cluster1	TraesCS5B01G134600	-6.685154104292114362642037302900021486062779236579071070071098467
8.6.128-10.1.128	Cluster1	TraesCS5B01G246900	-6.685154104292114362642037302900021486062779236579071070071098467
8.6.128-10.1.128	Cluster1	TraesCS5B01G318100	-6.685154104292114362642037302900021486062779236579071070071098467
8.6.128-10.1.128	Cluster1	TraesCS5B01G382600	-6.685154104292114362642037302900021486062779236579071070071098467
8.6.128-10.1.128	Cluster1	TraesCS5B01G485200	-6.685154104292114362642037302900021486062779236579071070071098467
8.6.128-10.1.128	Cluster1	TraesCS5D01G002900	-6.685154104292114362642037302900021486062779236579071070071098467
8.6.128-10.1.128	Cluster1	TraesCS5D01G012000	-6.685154104292114362642037302900021486062779236579071070071098467
8.6.128-10.1.128	Cluster1	TraesCS5D01G012100	-6.685154104292114362642037302900021486062779236579071070071098467
8.6.128-10.1.128	Cluster1	TraesCS5D01G041100	-6.685154104292114362642037302900021486062779236579071070071098467
8.6.128-10.1.128	Cluster1	TraesCS5D01G048100	-6.685154104292114362642037302900021486062779236579071070071098467
8.6.128-10.1.128	Cluster1	TraesCS5D01G142300	-6.685154104292114362642037302900021486062779236579071070071098467
8.6.128-10.1.128	Cluster1	TraesCS5D01G144300	-6.685154104292114362642037302900021486062779236579071070071098467
8.6.128-10.1.128	Cluster1	TraesCS5D01G156500	-6.685154104292114362642037302900021486062779236579071070071098467
8.6.128-10.1.128	Cluster1	TraesCS5D01G364600	-6.685154104292114362642037302900021486062779236579071070071098467
8.6.128-10.1.128	Cluster1	TraesCS5D01G388700	-6.685154104292114362642037302900021486062779236579071070071098467
8.6.128-10.1.128	Cluster1	TraesCS5D01G435800	-6.685154104292114362642037302900021486062779236579071070071098467
8.6.128-10.1.128	Cluster1	TraesCS5D01G487900	-6.685154104292114362642037302900021486062779236579071070071098467
8.6.128-10.1.128	Cluster1	TraesCS5D01G488500	-6.685154104292114362642037302900021486062779236579071070071098467
8.6.128-10.1.128	Cluster1	TraesCS5D01G513100	-6.685154104292114362642037302900021486062779236579071070071098467
8.6.128-10.1.128	Cluster1	TraesCS5D01G559300	-6.685154104292114362642037302900021486062779236579071070071098467
8.6.128-10.1.128	Cluster1	TraesCS5D01G560100	-6.685154104292114362642037302900021486062779236579071070071098467
8.6.128-10.1.128	Cluster1	TraesCS6A01G000400	-6.685154104292114362642037302900021486062779236579071070071098467
8.6.128-10.1.128	Cluster1	TraesCS6A01G012300	-6.685154104292114362642037302900021486062779236579071070071098467
8.6.128-10.1.128	Cluster1	TraesCS6A01G012400	-6.685154104292114362642037302900021486062779236579071070071098467
8.6.128-10.1.128	Cluster1	TraesCS6A01G012500	-6.685154104292114362642037302900021486062779236579071070071098467
8.6.128-10.1.128	Cluster1	TraesCS6A01G047500	-6.685154104292114362642037302900021486062779236579071070071098467
8.6.128-10.1.128	Cluster1	TraesCS6A01G120500	-6.685154104292114362642037302900021486062779236579071070071098467
8.6.128-10.1.128	Cluster1	TraesCS6A01G288300	-6.685154104292114362642037302900021486062779236579071070071098467
8.6.128-10.1.128	Cluster1	TraesCS6A01G344000	-6.685154104292114362642037302900021486062779236579071070071098467
8.6.128-10.1.128	Cluster1	TraesCS6A01G369800	-6.685154104292114362642037302900021486062779236579071070071098467
8.6.128-10.1.128	Cluster1	TraesCS6A01G398600	-6.685154104292114362642037302900021486062779236579071070071098467
8.6.128-10.1.128	Cluster1	TraesCS6B01G046800	-6.685154104292114362642037302900021486062779236579071070071098467
8.6.128-10.1.128	Cluster1	TraesCS6B01G158300	-6.685154104292114362642037302900021486062779236579071070071098467
8.6.128-10.1.128	Cluster1	TraesCS6B01G284900	-6.685154104292114362642037302900021486062779236579071070071098467
8.6.128-10.1.128	Cluster1	TraesCS6B01G376200	-6.685154104292114362642037302900021486062779236579071070071098467
8.6.128-10.1.128	Cluster1	TraesCS6B01G406000	-6.685154104292114362642037302900021486062779236579071070071098467
8.6.128-10.1.128	Cluster1	TraesCS6B01G407100	-6.685154104292114362642037302900021486062779236579071070071098467
8.6.128-10.1.128	Cluster1	TraesCS6D01G015100	-6.685154104292114362642037302900021486062779236579071070071098467
8.6.128-10.1.128	Cluster1	TraesCS6D01G075800	-6.685154104292114362642037302900021486062779236579071070071098467
8.6.128-10.1.128	Cluster1	TraesCS6D01G190400	-6.685154104292114362642037302900021486062779236579071070071098467
8.6.128-10.1.128	Cluster1	TraesCS6D01G222000	-6.685154104292114362642037302900021486062779236579071070071098467
8.6.128-10.1.128	Cluster1	TraesCS6D01G270700	-6.685154104292114362642037302900021486062779236579071070071098467
8.6.128-10.1.128	Cluster1	TraesCS6D01G302300	-6.685154104292114362642037302900021486062779236579071070071098467
8.6.128-10.1.128	Cluster1	TraesCS6D01G325100	-6.685154104292114362642037302900021486062779236579071070071098467
8.6.128-10.1.128	Cluster1	TraesCS7A01G048100	-6.685154104292114362642037302900021486062779236579071070071098467
8.6.128-10.1.128	Cluster1	TraesCS7A01G137000	-6.685154104292114362642037302900021486062779236579071070071098467
8.6.128-10.1.128	Cluster1	TraesCS7A01G174500	-6.685154104292114362642037302900021486062779236579071070071098467
8.6.128-10.1.128	Cluster1	TraesCS7A01G277500	-6.685154104292114362642037302900021486062779236579071070071098467
8.6.128-10.1.128	Cluster1	TraesCS7A01G537100	-6.685154104292114362642037302900021486062779236579071070071098467
8.6.128-10.1.128	Cluster1	TraesCS7B01G202500	-6.685154104292114362642037302900021486062779236579071070071098467
8.6.128-10.1.128	Cluster1	TraesCS7B01G434200	-6.685154104292114362642037302900021486062779236579071070071098467
8.6.128-10.1.128	Cluster1	TraesCS7D01G042500	-6.685154104292114362642037302900021486062779236579071070071098467
8.6.128-10.1.128	Cluster1	TraesCS7D01G073100	-6.685154104292114362642037302900021486062779236579071070071098467
8.6.128-10.1.128	Cluster1	TraesCS7D01G142300	-6.685154104292114362642037302900021486062779236579071070071098467
8.6.128-10.1.128	Cluster1	TraesCS7D01G152400	-6.685154104292114362642037302900021486062779236579071070071098467
8.6.128-10.1.128	Cluster1	TraesCS7D01G188000	-6.685154104292114362642037302900021486062779236579071070071098467
8.6.128-10.1.128	Cluster1	TraesCS7D01G350100	-6.685154104292114362642037302900021486062779236579071070071098467
8.6.128-10.1.128	Cluster1	TraesCS7D01G369700	-6.685154104292114362642037302900021486062779236579071070071098467
8.6.128-10.1.128	Cluster1	TraesCS7D01G375700	-6.685154104292114362642037302900021486062779236579071070071098467
8.6.128-10.1.128	Cluster1	TraesCS7D01G498500	-6.685154104292114362642037302900021486062779236579071070071098467
8.6.128-10.1.128	Cluster1	TraesCS7D01G511600	-6.685154104292114362642037302900021486062779236579071070071098467
8.6.128-10.1.128	Cluster1	TraesCS7D01G524400	-6.685154104292114362642037302900021486062779236579071070071098467
8.6.128-10.1.128	Cluster1	TraesCS7D01G532100	-6.685154104292114362642037302900021486062779236579071070071098467
8.6.128-10.1.128	Cluster2	TraesCS1A01G203700	-9.493757001403678859579323902708734566913218270527783493116847251
8.6.128-10.1.128	Cluster2	TraesCS1A01G250000	-9.493757001403678859579323902708734566913218270527783493116847251
8.6.128-10.1.128	Cluster2	TraesCS1D01G249600	-9.493757001403678859579323902708734566913218270527783493116847251
8.6.128-10.1.128	Cluster2	TraesCS2A01G350700	-9.493757001403678859579323902708734566913218270527783493116847251
8.6.128-10.1.128	Cluster2	TraesCS2A01G350800	-9.493757001403678859579323902708734566913218270527783493116847251
8.6.128-10.1.128	Cluster2	TraesCS2A01G350900	-9.493757001403678859579323902708734566913218270527783493116847251
8.6.128-10.1.128	Cluster2	TraesCS2B01G369000	-9.493757001403678859579323902708734566913218270527783493116847251
8.6.128-10.1.128	Cluster2	TraesCS2B01G369100	-9.493757001403678859579323902708734566913218270527783493116847251
8.6.128-10.1.128	Cluster2	TraesCS2D01G348800	-9.493757001403678859579323902708734566913218270527783493116847251
8.6.128-10.1.128	Cluster2	TraesCS2D01G348900	-9.493757001403678859579323902708734566913218270527783493116847251
8.6.128-10.1.128	Cluster2	TraesCS2D01G349000	-9.493757001403678859579323902708734566913218270527783493116847251
8.6.128-10.1.128	Cluster2	TraesCS3A01G260100	-9.493757001403678859579323902708734566913218270527783493116847251
8.6.128-10.1.128	Cluster2	TraesCS3A01G260200	-9.493757001403678859579323902708734566913218270527783493116847251
8.6.128-10.1.128	Cluster2	TraesCS3B01G293200	-9.493757001403678859579323902708734566913218270527783493116847251
8.6.128-10.1.128	Cluster2	TraesCS3D01G260300	-9.493757001403678859579323902708734566913218270527783493116847251
