# Supplementary material for: Carbohydrate Accumulation and Differential Transcript Expression in Winter Wheat Lines with Different Levels of Snow Mold and Freezing Tolerance after Cold Treatment
Source: Plants (Basel). 2020 Oct 23;9(11):1416. doi: 10.3390/plants9111416 (PMC7690702; doi:10.3390/plants9111416)
Supplement: Supplementary file 1 [file plants-09-01416-s001.zip › supplementalFiles/func-E output/snowMoldFunc-E_results/8.6.128-10.1.128/test.8.6.128-10.1.128.cluster_report.tab]

Module: 8.6.128-10.1.128 Functional Clustering Report
	Mod Total	BG Total
CLUSTER 1	num genes: 541	score: -6.6852	mean: 0.0023	geo: 2.0646e-07
genes: TraesCS1A01G150800, TraesCS1A01G187100, TraesCS1A01G198300, TraesCS1A01G203700, TraesCS1A01G211000, TraesCS1A01G212300, TraesCS1A01G235100, TraesCS1A01G250000, TraesCS1A01G265300, TraesCS1A01G265600, TraesCS1A01G265800, TraesCS1A01G278700, TraesCS1A01G318900, TraesCS1A01G319300, TraesCS1A01G323600, TraesCS1A01G407600, TraesCS1A01G422900, TraesCS1A01G436200, TraesCS1A01G437200, TraesCS1A01G…
Category	Term	Mod Count	Bg Count	Percentage	Fold Enrichment	pvalue	Bonferroni	Benjamini
GO	GO:0020037|heme binding	106	2481	4.27247077791213	2.1778729873711	9.669494e-13	3.713085696e-10	1.856542848e-10
GO	GO:0055114|oxidation-reduction process	187	5570	3.3572710951526	1.71135401726205	6.101246e-12	2.342878464e-09	7.80959488e-10
GO	GO:0006979|response to oxidative stress	41	729	5.6241426611797	2.86688172151533	9.655216e-09	3.707602944e-06	4.63450368e-07
GO	GO:0005506|iron ion binding	73	1806	4.04208194905869	2.06043330597036	2.663458e-08	1.022767872e-05	1.13640874666667e-06
GO	GO:0004601|peroxidase activity	40	742	5.39083557951483	2.74795447371596	4.260211e-08	1.635921024e-05	1.635921024e-06
GO	GO:0016705|"oxidoreductase activity, acting on paired donors, with incorporation or reduction of molecular oxygen"	66	1616	4.08415841584158	2.08188159787775	8.441533e-08	3.241548672e-05	2.94686242909091e-06
GO	GO:0008152|metabolic process	80	2840	2.8169014084507	1.43590297147693	0.00131703	0.50573952	0.0219886747826087
GO	GO:0016702|"oxidoreductase activity, acting on single donors with incorporation of molecular oxygen, incorporation of two atoms of oxygen"	7	115	6.08695652173913	3.10279902966971	0.009573066	1	0.1225352448
GO	GO:0016491|oxidoreductase activity	69	2604	2.64976958525346	1.35070826752409	0.009910231	1	0.122758990451613
CLUSTER 2	num genes: 541	score: -9.4938	mean: 0.0000	geo: 3.2081e-10
genes: TraesCS1A01G150800, TraesCS1A01G187100, TraesCS1A01G198300, TraesCS1A01G203700, TraesCS1A01G211000, TraesCS1A01G212300, TraesCS1A01G235100, TraesCS1A01G250000, TraesCS1A01G265300, TraesCS1A01G265600, TraesCS1A01G265800, TraesCS1A01G278700, TraesCS1A01G318900, TraesCS1A01G319300, TraesCS1A01G323600, TraesCS1A01G407600, TraesCS1A01G422900, TraesCS1A01G436200, TraesCS1A01G437200, TraesCS1A01G…
Category	Term	Mod Count	Bg Count	Percentage	Fold Enrichment	pvalue	Bonferroni	Benjamini
GO	GO:0008061|chitin binding	19	73	26.027397260274	13.2673500583725	1.433456e-14	5.50447104e-12	5.50447104e-12
GO	GO:0004568|chitinase activity	15	77	19.4805194805195	9.93010821183721	2.893674e-10	1.111170816e-07	2.222341632e-08
GO	GO:0006032|chitin catabolic process	15	77	19.4805194805195	9.93010821183721	2.893674e-10	1.111170816e-07	1.85195136e-08
GO	GO:0016998|cell wall macromolecule catabolic process	15	77	19.4805194805195	9.93010821183721	2.893674e-10	1.111170816e-07	2.77792704e-08
GO	GO:0005975|carbohydrate metabolic process	60	1648	3.64077669902913	1.85586973862006	9.78322e-06	0.00375675648	0.000268339748571429
