# Supplementary material for: Carbohydrate Accumulation and Differential Transcript Expression in Winter Wheat Lines with Different Levels of Snow Mold and Freezing Tolerance after Cold Treatment
Source: Plants (Basel). 2020 Oct 23;9(11):1416. doi: 10.3390/plants9111416 (PMC7690702; doi:10.3390/plants9111416)
Supplement: Supplementary file 1 [file plants-09-01416-s001.zip › supplementalFiles/func-E output/snowMoldFunc-E_results/8.6.128-10.1.128/test.8.6.128-10.1.128.cluster_terms.tab]

Module	Cluster	Category	Term	Definition	p-value	E-Score
8.6.128-10.1.128	Cluster1	GO	GO:0020037	heme binding	9.669494e-13	-6.685154104292114362642037302900021486062779236579071070071098467
8.6.128-10.1.128	Cluster1	GO	GO:0055114	oxidation-reduction process	6.101246e-12	-6.685154104292114362642037302900021486062779236579071070071098467
8.6.128-10.1.128	Cluster1	GO	GO:0006979	response to oxidative stress	9.655216e-09	-6.685154104292114362642037302900021486062779236579071070071098467
8.6.128-10.1.128	Cluster1	GO	GO:0005506	iron ion binding	2.663458e-08	-6.685154104292114362642037302900021486062779236579071070071098467
8.6.128-10.1.128	Cluster1	GO	GO:0004601	peroxidase activity	4.260211e-08	-6.685154104292114362642037302900021486062779236579071070071098467
8.6.128-10.1.128	Cluster1	GO	GO:0016705	oxidoreductase activity, acting on paired donors, with incorporation or reduction of molecular oxygen	8.441533e-08	-6.685154104292114362642037302900021486062779236579071070071098467
8.6.128-10.1.128	Cluster1	GO	GO:0008152	metabolic process	0.00131703	-6.685154104292114362642037302900021486062779236579071070071098467
8.6.128-10.1.128	Cluster1	GO	GO:0016702	oxidoreductase activity, acting on single donors with incorporation of molecular oxygen, incorporation of two atoms of oxygen	0.009573066	-6.685154104292114362642037302900021486062779236579071070071098467
8.6.128-10.1.128	Cluster1	GO	GO:0016491	oxidoreductase activity	0.009910231	-6.685154104292114362642037302900021486062779236579071070071098467
8.6.128-10.1.128	Cluster2	GO	GO:0008061	chitin binding	1.433456e-14	-9.493757001403678859579323902708734566913218270527783493116847251
8.6.128-10.1.128	Cluster2	GO	GO:0004568	chitinase activity	2.893674e-10	-9.493757001403678859579323902708734566913218270527783493116847251
8.6.128-10.1.128	Cluster2	GO	GO:0006032	chitin catabolic process	2.893674e-10	-9.493757001403678859579323902708734566913218270527783493116847251
8.6.128-10.1.128	Cluster2	GO	GO:0016998	cell wall macromolecule catabolic process	2.893674e-10	-9.493757001403678859579323902708734566913218270527783493116847251
8.6.128-10.1.128	Cluster2	GO	GO:0005975	carbohydrate metabolic process	9.78322e-06	-9.493757001403678859579323902708734566913218270527783493116847251
