# Supplementary material for: Carbohydrate Accumulation and Differential Transcript Expression in Winter Wheat Lines with Different Levels of Snow Mold and Freezing Tolerance after Cold Treatment
Source: Plants (Basel). 2020 Oct 23;9(11):1416. doi: 10.3390/plants9111416 (PMC7690702; doi:10.3390/plants9111416)
Supplement: Supplementary file 1 [file plants-09-01416-s001.zip › supplementalFiles/func-E output/snowMoldFunc-E_results/8.6.128-10.1.128/test.8.6.128-10.1.128.kappa.features.tab]

8.6.128-10.1.128	TraesCS1A01G150800	TraesCS1A01G187100	0.727263780549116
8.6.128-10.1.128	TraesCS1A01G150800	TraesCS1A01G407600	0.888885918937768
8.6.128-10.1.128	TraesCS1A01G150800	TraesCS1B01G168400	1
8.6.128-10.1.128	TraesCS1A01G150800	TraesCS1B01G286300	0.727263780549116
8.6.128-10.1.128	TraesCS1A01G150800	TraesCS1B01G363500	0.727263780549116
8.6.128-10.1.128	TraesCS1A01G150800	TraesCS1B01G476400	0.727263780549116
8.6.128-10.1.128	TraesCS1A01G150800	TraesCS1D01G147800	1
8.6.128-10.1.128	TraesCS1A01G150800	TraesCS1D01G450100	0.727263780549116
8.6.128-10.1.128	TraesCS1A01G150800	TraesCS2A01G003200	1
8.6.128-10.1.128	TraesCS1A01G150800	TraesCS2A01G003300	0.727263780549116
8.6.128-10.1.128	TraesCS1A01G150800	TraesCS2A01G015400	0.727263780549116
8.6.128-10.1.128	TraesCS1A01G150800	TraesCS2A01G022500	0.727263780549116
8.6.128-10.1.128	TraesCS1A01G150800	TraesCS2A01G023000	0.727263780549116
8.6.128-10.1.128	TraesCS1A01G150800	TraesCS2A01G142300	0.727263780549116
8.6.128-10.1.128	TraesCS1A01G150800	TraesCS2A01G312600	0.888885918937768
8.6.128-10.1.128	TraesCS1A01G150800	TraesCS2A01G400500	0.727263780549116
8.6.128-10.1.128	TraesCS1A01G150800	TraesCS2A01G409500	0.888885918937768
8.6.128-10.1.128	TraesCS1A01G150800	TraesCS2A01G565700	0.727263780549116
8.6.128-10.1.128	TraesCS1A01G150800	TraesCS2B01G000600	0.727263780549116
8.6.128-10.1.128	TraesCS1A01G150800	TraesCS2B01G003400	0.727263780549116
8.6.128-10.1.128	TraesCS1A01G150800	TraesCS2B01G004700	0.727263780549116
8.6.128-10.1.128	TraesCS1A01G150800	TraesCS2B01G030500	0.727263780549116
8.6.128-10.1.128	TraesCS1A01G150800	TraesCS2B01G031700	0.727263780549116
8.6.128-10.1.128	TraesCS1A01G150800	TraesCS2B01G032500	0.727263780549116
8.6.128-10.1.128	TraesCS1A01G150800	TraesCS2B01G049400	0.727263780549116
8.6.128-10.1.128	TraesCS1A01G150800	TraesCS2B01G066000	0.888885918937768
8.6.128-10.1.128	TraesCS1A01G150800	TraesCS2B01G091500	0.727263780549116
8.6.128-10.1.128	TraesCS1A01G150800	TraesCS2B01G093100	0.727263780549116
8.6.128-10.1.128	TraesCS1A01G150800	TraesCS2B01G145500	0.888885918937768
8.6.128-10.1.128	TraesCS1A01G150800	TraesCS2B01G189700	0.888885918937768
8.6.128-10.1.128	TraesCS1A01G150800	TraesCS2B01G216400	0.799993985830732
8.6.128-10.1.128	TraesCS1A01G150800	TraesCS2B01G329600	0.888885918937768
8.6.128-10.1.128	TraesCS1A01G150800	TraesCS2B01G445600	0.727263780549116
8.6.128-10.1.128	TraesCS1A01G150800	TraesCS2B01G575300	0.888885918937768
8.6.128-10.1.128	TraesCS1A01G150800	TraesCS2D01G029700	0.727263780549116
8.6.128-10.1.128	TraesCS1A01G150800	TraesCS2D01G030000	0.727263780549116
8.6.128-10.1.128	TraesCS1A01G150800	TraesCS2D01G070400	0.888885918937768
8.6.128-10.1.128	TraesCS1A01G150800	TraesCS2D01G313700	0.888885918937768
8.6.128-10.1.128	TraesCS1A01G150800	TraesCS2D01G392800	0.888885918937768
8.6.128-10.1.128	TraesCS1A01G150800	TraesCS2D01G393700	0.888885918937768
8.6.128-10.1.128	TraesCS1A01G150800	TraesCS2D01G528500	0.799993985830732
8.6.128-10.1.128	TraesCS1A01G150800	TraesCS3A01G153000	0.727263780549116
8.6.128-10.1.128	TraesCS1A01G150800	TraesCS3A01G338700	0.888885918937768
8.6.128-10.1.128	TraesCS1A01G150800	TraesCS3A01G452600	0.888885918937768
8.6.128-10.1.128	TraesCS1A01G150800	TraesCS3A01G479700	0.727263780549116
8.6.128-10.1.128	TraesCS1A01G150800	TraesCS3B01G006600	0.727263780549116
8.6.128-10.1.128	TraesCS1A01G150800	TraesCS3B01G038800	0.888885918937768
8.6.128-10.1.128	TraesCS1A01G150800	TraesCS3B01G100000	0.727263780549116
8.6.128-10.1.128	TraesCS1A01G150800	TraesCS3B01G179600	0.727263780549116
8.6.128-10.1.128	TraesCS1A01G150800	TraesCS3B01G308900	0.888885918937768
8.6.128-10.1.128	TraesCS1A01G150800	TraesCS3B01G563800	0.727263780549116
8.6.128-10.1.128	TraesCS1A01G150800	TraesCS3D01G061900	0.727263780549116
8.6.128-10.1.128	TraesCS1A01G150800	TraesCS3D01G160300	0.727263780549116
8.6.128-10.1.128	TraesCS1A01G150800	TraesCS3D01G211700	0.799993985830732
8.6.128-10.1.128	TraesCS1A01G150800	TraesCS3D01G311300	0.727263780549116
8.6.128-10.1.128	TraesCS1A01G150800	TraesCS3D01G417600	0.888885918937768
8.6.128-10.1.128	TraesCS1A01G150800	TraesCS3D01G440900	0.888885918937768
8.6.128-10.1.128	TraesCS1A01G150800	TraesCS3D01G494400	0.888885918937768
8.6.128-10.1.128	TraesCS1A01G150800	TraesCS4A01G326700	0.888885918937768
8.6.128-10.1.128	TraesCS1A01G150800	TraesCS4A01G376100	0.727263780549116
8.6.128-10.1.128	TraesCS1A01G150800	TraesCS4A01G445600	0.727263780549116
8.6.128-10.1.128	TraesCS1A01G150800	TraesCS4A01G486100	0.888885918937768
8.6.128-10.1.128	TraesCS1A01G150800	TraesCS4B01G081200	0.888885918937768
8.6.128-10.1.128	TraesCS1A01G150800	TraesCS4B01G284700	0.727263780549116
8.6.128-10.1.128	TraesCS1A01G150800	TraesCS4B01G335300	0.888885918937768
8.6.128-10.1.128	TraesCS1A01G150800	TraesCS4D01G271300	0.888885918937768
8.6.128-10.1.128	TraesCS1A01G150800	TraesCS4D01G337500	0.727263780549116
8.6.128-10.1.128	TraesCS1A01G150800	TraesCS4D01G364700	0.727263780549116
8.6.128-10.1.128	TraesCS1A01G150800	TraesCS5A01G048400	0.888885918937768
8.6.128-10.1.128	TraesCS1A01G150800	TraesCS5A01G220200	1
8.6.128-10.1.128	TraesCS1A01G150800	TraesCS5A01G287700	0.727263780549116
8.6.128-10.1.128	TraesCS1A01G150800	TraesCS5A01G328800	0.727263780549116
8.6.128-10.1.128	TraesCS1A01G150800	TraesCS5A01G362400	0.727263780549116
8.6.128-10.1.128	TraesCS1A01G150800	TraesCS5A01G378700	0.799993985830732
8.6.128-10.1.128	TraesCS1A01G150800	TraesCS5A01G427700	1
8.6.128-10.1.128	TraesCS1A01G150800	TraesCS5A01G511100	0.727263780549116
8.6.128-10.1.128	TraesCS1A01G150800	TraesCS5B01G007000	0.727263780549116
8.6.128-10.1.128	TraesCS1A01G150800	TraesCS5B01G007100	0.727263780549116
8.6.128-10.1.128	TraesCS1A01G150800	TraesCS5B01G134600	0.888885918937768
8.6.128-10.1.128	TraesCS1A01G150800	TraesCS5B01G318100	0.727263780549116
8.6.128-10.1.128	TraesCS1A01G150800	TraesCS5B01G382600	0.799993985830732
8.6.128-10.1.128	TraesCS1A01G150800	TraesCS5B01G485200	0.727263780549116
8.6.128-10.1.128	TraesCS1A01G150800	TraesCS5D01G012000	0.727263780549116
8.6.128-10.1.128	TraesCS1A01G150800	TraesCS5D01G012100	0.727263780549116
8.6.128-10.1.128	TraesCS1A01G150800	TraesCS5D01G041100	0.799993985830732
8.6.128-10.1.128	TraesCS1A01G150800	TraesCS5D01G048100	0.888885918937768
8.6.128-10.1.128	TraesCS1A01G150800	TraesCS5D01G142300	0.888885918937768
8.6.128-10.1.128	TraesCS1A01G150800	TraesCS5D01G156500	0.888885918937768
8.6.128-10.1.128	TraesCS1A01G150800	TraesCS5D01G388700	0.799993985830732
8.6.128-10.1.128	TraesCS1A01G150800	TraesCS5D01G435800	1
8.6.128-10.1.128	TraesCS1A01G150800	TraesCS5D01G487900	0.727263780549116
8.6.128-10.1.128	TraesCS1A01G150800	TraesCS5D01G488500	0.727263780549116
8.6.128-10.1.128	TraesCS1A01G150800	TraesCS5D01G513100	0.799993985830732
8.6.128-10.1.128	TraesCS1A01G150800	TraesCS5D01G559300	0.727263780549116
8.6.128-10.1.128	TraesCS1A01G150800	TraesCS5D01G560100	0.727263780549116
8.6.128-10.1.128	TraesCS1A01G150800	TraesCS6A01G012300	0.727263780549116
8.6.128-10.1.128	TraesCS1A01G150800	TraesCS6A01G012400	0.727263780549116
8.6.128-10.1.128	TraesCS1A01G150800	TraesCS6A01G012500	0.888885918937768
8.6.128-10.1.128	TraesCS1A01G150800	TraesCS6A01G120500	0.888885918937768
8.6.128-10.1.128	TraesCS1A01G150800	TraesCS6A01G288300	0.888885918937768
8.6.128-10.1.128	TraesCS1A01G150800	TraesCS6A01G344000	0.888885918937768
8.6.128-10.1.128	TraesCS1A01G150800	TraesCS6A01G369800	0.888885918937768
8.6.128-10.1.128	TraesCS1A01G150800	TraesCS6A01G398600	0.727263780549116
8.6.128-10.1.128	TraesCS1A01G150800	TraesCS6B01G046800	0.888885918937768
8.6.128-10.1.128	TraesCS1A01G150800	TraesCS6B01G158300	0.727263780549116
8.6.128-10.1.128	TraesCS1A01G150800	TraesCS6B01G284900	0.799993985830732
8.6.128-10.1.128	TraesCS1A01G150800	TraesCS6B01G376200	0.888885918937768
8.6.128-10.1.128	TraesCS1A01G150800	TraesCS6B01G406000	0.888885918937768
8.6.128-10.1.128	TraesCS1A01G150800	TraesCS6B01G407100	0.727263780549116
8.6.128-10.1.128	TraesCS1A01G150800	TraesCS6D01G015100	0.888885918937768
8.6.128-10.1.128	TraesCS1A01G150800	TraesCS6D01G075800	0.888885918937768
8.6.128-10.1.128	TraesCS1A01G150800	TraesCS6D01G190400	0.888885918937768
8.6.128-10.1.128	TraesCS1A01G150800	TraesCS6D01G222000	0.799993985830732
8.6.128-10.1.128	TraesCS1A01G150800	TraesCS6D01G270700	0.888885918937768
8.6.128-10.1.128	TraesCS1A01G150800	TraesCS6D01G302300	0.888885918937768
8.6.128-10.1.128	TraesCS1A01G150800	TraesCS6D01G325100	0.888885918937768
8.6.128-10.1.128	TraesCS1A01G150800	TraesCS7A01G048100	0.727263780549116
8.6.128-10.1.128	TraesCS1A01G150800	TraesCS7A01G137000	0.888885918937768
8.6.128-10.1.128	TraesCS1A01G150800	TraesCS7A01G174500	0.888885918937768
8.6.128-10.1.128	TraesCS1A01G150800	TraesCS7A01G277500	0.727263780549116
8.6.128-10.1.128	TraesCS1A01G150800	TraesCS7A01G537100	0.888885918937768
8.6.128-10.1.128	TraesCS1A01G150800	TraesCS7B01G202500	0.888885918937768
8.6.128-10.1.128	TraesCS1A01G150800	TraesCS7B01G434200	0.727263780549116
8.6.128-10.1.128	TraesCS1A01G150800	TraesCS7D01G042500	0.727263780549116
8.6.128-10.1.128	TraesCS1A01G150800	TraesCS7D01G073100	0.727263780549116
8.6.128-10.1.128	TraesCS1A01G150800	TraesCS7D01G142300	0.888885918937768
8.6.128-10.1.128	TraesCS1A01G150800	TraesCS7D01G188000	1
8.6.128-10.1.128	TraesCS1A01G150800	TraesCS7D01G350100	0.727263780549116
8.6.128-10.1.128	TraesCS1A01G150800	TraesCS7D01G375700	0.888885918937768
8.6.128-10.1.128	TraesCS1A01G150800	TraesCS7D01G498500	0.888885918937768
8.6.128-10.1.128	TraesCS1A01G150800	TraesCS7D01G511600	0.727263780549116
8.6.128-10.1.128	TraesCS1A01G150800	TraesCS7D01G524400	0.888885918937768
8.6.128-10.1.128	TraesCS1A01G150800	TraesCS7D01G532100	0.727263780549116
8.6.128-10.1.128	TraesCS1A01G187100	TraesCS1A01G318900	0.666654638255686
8.6.128-10.1.128	TraesCS1A01G187100	TraesCS1B01G096900	0.666654638255686
8.6.128-10.1.128	TraesCS1A01G187100	TraesCS1B01G168400	0.727263780549116
8.6.128-10.1.128	TraesCS1A01G187100	TraesCS1B01G286300	1
8.6.128-10.1.128	TraesCS1A01G187100	TraesCS1B01G331200	0.666654638255686
8.6.128-10.1.128	TraesCS1A01G187100	TraesCS1B01G363500	1
8.6.128-10.1.128	TraesCS1A01G187100	TraesCS1B01G476400	1
8.6.128-10.1.128	TraesCS1A01G187100	TraesCS1D01G147800	0.727263780549116
8.6.128-10.1.128	TraesCS1A01G187100	TraesCS1D01G318700	0.666654638255686
8.6.128-10.1.128	TraesCS1A01G187100	TraesCS1D01G450100	1
8.6.128-10.1.128	TraesCS1A01G187100	TraesCS2A01G003200	0.727263780549116
8.6.128-10.1.128	TraesCS1A01G187100	TraesCS2A01G003300	1
8.6.128-10.1.128	TraesCS1A01G187100	TraesCS2A01G015400	1
8.6.128-10.1.128	TraesCS1A01G187100	TraesCS2A01G022500	1
8.6.128-10.1.128	TraesCS1A01G187100	TraesCS2A01G023000	1
8.6.128-10.1.128	TraesCS1A01G187100	TraesCS2A01G142300	1
8.6.128-10.1.128	TraesCS1A01G187100	TraesCS2A01G400500	1
8.6.128-10.1.128	TraesCS1A01G187100	TraesCS2A01G467000	0.666654638255686
8.6.128-10.1.128	TraesCS1A01G187100	TraesCS2A01G565700	1
8.6.128-10.1.128	TraesCS1A01G187100	TraesCS2A01G572800	0.666654638255686
8.6.128-10.1.128	TraesCS1A01G187100	TraesCS2A01G573300	0.666654638255686
8.6.128-10.1.128	TraesCS1A01G187100	TraesCS2A01G573500	0.666654638255686
8.6.128-10.1.128	TraesCS1A01G187100	TraesCS2A01G573700	0.666654638255686
8.6.128-10.1.128	TraesCS1A01G187100	TraesCS2A01G573900	0.666654638255686
8.6.128-10.1.128	TraesCS1A01G187100	TraesCS2B01G000600	1
8.6.128-10.1.128	TraesCS1A01G187100	TraesCS2B01G003400	1
8.6.128-10.1.128	TraesCS1A01G187100	TraesCS2B01G004700	1
8.6.128-10.1.128	TraesCS1A01G187100	TraesCS2B01G030500	1
8.6.128-10.1.128	TraesCS1A01G187100	TraesCS2B01G031700	1
8.6.128-10.1.128	TraesCS1A01G187100	TraesCS2B01G032500	1
8.6.128-10.1.128	TraesCS1A01G187100	TraesCS2B01G049400	1
8.6.128-10.1.128	TraesCS1A01G187100	TraesCS2B01G091500	1
8.6.128-10.1.128	TraesCS1A01G187100	TraesCS2B01G093100	1
8.6.128-10.1.128	TraesCS1A01G187100	TraesCS2B01G124800	0.666654638255686
8.6.128-10.1.128	TraesCS1A01G187100	TraesCS2B01G445600	1
8.6.128-10.1.128	TraesCS1A01G187100	TraesCS2B01G612400	0.666654638255686
8.6.128-10.1.128	TraesCS1A01G187100	TraesCS2B01G613500	0.666654638255686
8.6.128-10.1.128	TraesCS1A01G187100	TraesCS2B01G613900	0.666654638255686
8.6.128-10.1.128	TraesCS1A01G187100	TraesCS2B01G614500	0.666654638255686
8.6.128-10.1.128	TraesCS1A01G187100	TraesCS2B01G615000	0.666654638255686
8.6.128-10.1.128	TraesCS1A01G187100	TraesCS2B01G615700	0.666654638255686
8.6.128-10.1.128	TraesCS1A01G187100	TraesCS2B01G615800	0.666654638255686
8.6.128-10.1.128	TraesCS1A01G187100	TraesCS2B01G615900	0.666654638255686
8.6.128-10.1.128	TraesCS1A01G187100	TraesCS2D01G029700	1
8.6.128-10.1.128	TraesCS1A01G187100	TraesCS2D01G030000	1
8.6.128-10.1.128	TraesCS1A01G187100	TraesCS2D01G583700	0.666654638255686
8.6.128-10.1.128	TraesCS1A01G187100	TraesCS2D01G583900	0.666654638255686
8.6.128-10.1.128	TraesCS1A01G187100	TraesCS2D01G584700	0.666654638255686
8.6.128-10.1.128	TraesCS1A01G187100	TraesCS3A01G153000	1
8.6.128-10.1.128	TraesCS1A01G187100	TraesCS3A01G180000	0.666654638255686
8.6.128-10.1.128	TraesCS1A01G187100	TraesCS3A01G180200	0.666654638255686
8.6.128-10.1.128	TraesCS1A01G187100	TraesCS3A01G297100	0.666654638255686
8.6.128-10.1.128	TraesCS1A01G187100	TraesCS3A01G479700	1
8.6.128-10.1.128	TraesCS1A01G187100	TraesCS3A01G509600	0.666654638255686
8.6.128-10.1.128	TraesCS1A01G187100	TraesCS3B01G006600	1
8.6.128-10.1.128	TraesCS1A01G187100	TraesCS3B01G034300	0.666654638255686
8.6.128-10.1.128	TraesCS1A01G187100	TraesCS3B01G100000	1
8.6.128-10.1.128	TraesCS1A01G187100	TraesCS3B01G162900	0.666654638255686
8.6.128-10.1.128	TraesCS1A01G187100	TraesCS3B01G179600	1
8.6.128-10.1.128	TraesCS1A01G187100	TraesCS3B01G209700	0.666654638255686
8.6.128-10.1.128	TraesCS1A01G187100	TraesCS3B01G210000	0.666654638255686
8.6.128-10.1.128	TraesCS1A01G187100	TraesCS3B01G563800	1
8.6.128-10.1.128	TraesCS1A01G187100	TraesCS3B01G578600	0.666654638255686
8.6.128-10.1.128	TraesCS1A01G187100	TraesCS3D01G031800	0.666654638255686
8.6.128-10.1.128	TraesCS1A01G187100	TraesCS3D01G061900	1
8.6.128-10.1.128	TraesCS1A01G187100	TraesCS3D01G160300	1
8.6.128-10.1.128	TraesCS1A01G187100	TraesCS3D01G184900	0.666654638255686
8.6.128-10.1.128	TraesCS1A01G187100	TraesCS3D01G211700	0.727263780549116
8.6.128-10.1.128	TraesCS1A01G187100	TraesCS3D01G311300	1
8.6.128-10.1.128	TraesCS1A01G187100	TraesCS3D01G516900	0.666654638255686
8.6.128-10.1.128	TraesCS1A01G187100	TraesCS4A01G235800	0.666654638255686
8.6.128-10.1.128	TraesCS1A01G187100	TraesCS4A01G376100	1
8.6.128-10.1.128	TraesCS1A01G187100	TraesCS4A01G445600	1
8.6.128-10.1.128	TraesCS1A01G187100	TraesCS4B01G284700	1
8.6.128-10.1.128	TraesCS1A01G187100	TraesCS4D01G337500	1
8.6.128-10.1.128	TraesCS1A01G187100	TraesCS4D01G364700	1
8.6.128-10.1.128	TraesCS1A01G187100	TraesCS5A01G220200	0.727263780549116
8.6.128-10.1.128	TraesCS1A01G187100	TraesCS5A01G287700	1
8.6.128-10.1.128	TraesCS1A01G187100	TraesCS5A01G328800	1
8.6.128-10.1.128	TraesCS1A01G187100	TraesCS5A01G362400	1
8.6.128-10.1.128	TraesCS1A01G187100	TraesCS5A01G427700	0.727263780549116
8.6.128-10.1.128	TraesCS1A01G187100	TraesCS5A01G511100	1
8.6.128-10.1.128	TraesCS1A01G187100	TraesCS5B01G007000	1
8.6.128-10.1.128	TraesCS1A01G187100	TraesCS5B01G007100	1
8.6.128-10.1.128	TraesCS1A01G187100	TraesCS5B01G246900	0.666654638255686
8.6.128-10.1.128	TraesCS1A01G187100	TraesCS5B01G318100	1
8.6.128-10.1.128	TraesCS1A01G187100	TraesCS5B01G485200	1
8.6.128-10.1.128	TraesCS1A01G187100	TraesCS5D01G012000	1
8.6.128-10.1.128	TraesCS1A01G187100	TraesCS5D01G012100	1
8.6.128-10.1.128	TraesCS1A01G187100	TraesCS5D01G144300	0.666654638255686
8.6.128-10.1.128	TraesCS1A01G187100	TraesCS5D01G364600	0.666654638255686
8.6.128-10.1.128	TraesCS1A01G187100	TraesCS5D01G435800	0.727263780549116
8.6.128-10.1.128	TraesCS1A01G187100	TraesCS5D01G487900	1
8.6.128-10.1.128	TraesCS1A01G187100	TraesCS5D01G488500	1
8.6.128-10.1.128	TraesCS1A01G187100	TraesCS5D01G559300	1
8.6.128-10.1.128	TraesCS1A01G187100	TraesCS5D01G560100	1
8.6.128-10.1.128	TraesCS1A01G187100	TraesCS6A01G012300	1
8.6.128-10.1.128	TraesCS1A01G187100	TraesCS6A01G012400	1
8.6.128-10.1.128	TraesCS1A01G187100	TraesCS6A01G047500	0.666654638255686
8.6.128-10.1.128	TraesCS1A01G187100	TraesCS6A01G398600	1
8.6.128-10.1.128	TraesCS1A01G187100	TraesCS6B01G158300	1
8.6.128-10.1.128	TraesCS1A01G187100	TraesCS6B01G407100	1
8.6.128-10.1.128	TraesCS1A01G187100	TraesCS7A01G048100	1
8.6.128-10.1.128	TraesCS1A01G187100	TraesCS7A01G277500	1
8.6.128-10.1.128	TraesCS1A01G187100	TraesCS7B01G434200	1
8.6.128-10.1.128	TraesCS1A01G187100	TraesCS7D01G042500	1
8.6.128-10.1.128	TraesCS1A01G187100	TraesCS7D01G073100	1
8.6.128-10.1.128	TraesCS1A01G187100	TraesCS7D01G188000	0.727263780549116
8.6.128-10.1.128	TraesCS1A01G187100	TraesCS7D01G350100	1
8.6.128-10.1.128	TraesCS1A01G187100	TraesCS7D01G369700	0.666654638255686
8.6.128-10.1.128	TraesCS1A01G187100	TraesCS7D01G511600	1
8.6.128-10.1.128	TraesCS1A01G187100	TraesCS7D01G532100	1
8.6.128-10.1.128	TraesCS1A01G198300	TraesCS1A01G211000	1
8.6.128-10.1.128	TraesCS1A01G198300	TraesCS1B01G077600	1
8.6.128-10.1.128	TraesCS1A01G198300	TraesCS1B01G202700	1
8.6.128-10.1.128	TraesCS1A01G198300	TraesCS2A01G443700	1
8.6.128-10.1.128	TraesCS1A01G198300	TraesCS2A01G571900	1
8.6.128-10.1.128	TraesCS1A01G198300	TraesCS2B01G013000	1
8.6.128-10.1.128	TraesCS1A01G198300	TraesCS2B01G464900	1
8.6.128-10.1.128	TraesCS1A01G198300	TraesCS2D01G009200	1
8.6.128-10.1.128	TraesCS1A01G198300	TraesCS2D01G044000	1
8.6.128-10.1.128	TraesCS1A01G198300	TraesCS2D01G583400	1
8.6.128-10.1.128	TraesCS1A01G198300	TraesCS3A01G392800	1
8.6.128-10.1.128	TraesCS1A01G198300	TraesCS3D01G385600	1
8.6.128-10.1.128	TraesCS1A01G198300	TraesCS4A01G076000	1
8.6.128-10.1.128	TraesCS1A01G198300	TraesCS4B01G231500	1
8.6.128-10.1.128	TraesCS1A01G198300	TraesCS4D01G233300	1
8.6.128-10.1.128	TraesCS1A01G198300	TraesCS5A01G508500	1
8.6.128-10.1.128	TraesCS1A01G198300	TraesCS5D01G174400	1
8.6.128-10.1.128	TraesCS1A01G198300	TraesCS7A01G187800	1
8.6.128-10.1.128	TraesCS1A01G198300	TraesCS7A01G331300	1
8.6.128-10.1.128	TraesCS1A01G198300	TraesCS7A01G381800	1
8.6.128-10.1.128	TraesCS1A01G198300	TraesCS7A01G413300	1
8.6.128-10.1.128	TraesCS1A01G198300	TraesCS7B01G003800	1
8.6.128-10.1.128	TraesCS1A01G198300	TraesCS7B01G020500	1
8.6.128-10.1.128	TraesCS1A01G198300	TraesCS7B01G092900	1
8.6.128-10.1.128	TraesCS1A01G198300	TraesCS7B01G243000	1
8.6.128-10.1.128	TraesCS1A01G198300	TraesCS7B01G364800	1
8.6.128-10.1.128	TraesCS1A01G198300	TraesCS7D01G188800	1
8.6.128-10.1.128	TraesCS1A01G198300	TraesCS7D01G339600	1
8.6.128-10.1.128	TraesCS1A01G198300	TraesCS7D01G406100	1
8.6.128-10.1.128	TraesCS1A01G198300	TraesCS7D01G451900	1
8.6.128-10.1.128	TraesCS1A01G203700	TraesCS1A01G250000	0.941173473845652
8.6.128-10.1.128	TraesCS1A01G203700	TraesCS1D01G249600	0.941173473845652
8.6.128-10.1.128	TraesCS1A01G203700	TraesCS2A01G350700	0.941173473845652
8.6.128-10.1.128	TraesCS1A01G203700	TraesCS2A01G350800	0.941173473845652
8.6.128-10.1.128	TraesCS1A01G203700	TraesCS2A01G350900	1
8.6.128-10.1.128	TraesCS1A01G203700	TraesCS2B01G369000	0.941173473845652
8.6.128-10.1.128	TraesCS1A01G203700	TraesCS2B01G369100	0.941173473845652
8.6.128-10.1.128	TraesCS1A01G203700	TraesCS2D01G348800	0.941173473845652
8.6.128-10.1.128	TraesCS1A01G203700	TraesCS2D01G348900	0.941173473845652
8.6.128-10.1.128	TraesCS1A01G203700	TraesCS2D01G349000	0.941173473845652
8.6.128-10.1.128	TraesCS1A01G203700	TraesCS3A01G260100	0.941173473845652
8.6.128-10.1.128	TraesCS1A01G203700	TraesCS3A01G260200	0.941173473845652
8.6.128-10.1.128	TraesCS1A01G203700	TraesCS3B01G293200	0.941173473845652
8.6.128-10.1.128	TraesCS1A01G203700	TraesCS3D01G260300	0.941173473845652
8.6.128-10.1.128	TraesCS1A01G211000	TraesCS1B01G077600	1
8.6.128-10.1.128	TraesCS1A01G211000	TraesCS1B01G202700	1
8.6.128-10.1.128	TraesCS1A01G211000	TraesCS2A01G443700	1
8.6.128-10.1.128	TraesCS1A01G211000	TraesCS2A01G571900	1
8.6.128-10.1.128	TraesCS1A01G211000	TraesCS2B01G013000	1
8.6.128-10.1.128	TraesCS1A01G211000	TraesCS2B01G464900	1
8.6.128-10.1.128	TraesCS1A01G211000	TraesCS2D01G009200	1
8.6.128-10.1.128	TraesCS1A01G211000	TraesCS2D01G044000	1
8.6.128-10.1.128	TraesCS1A01G211000	TraesCS2D01G583400	1
8.6.128-10.1.128	TraesCS1A01G211000	TraesCS3A01G392800	1
8.6.128-10.1.128	TraesCS1A01G211000	TraesCS3D01G385600	1
8.6.128-10.1.128	TraesCS1A01G211000	TraesCS4A01G076000	1
8.6.128-10.1.128	TraesCS1A01G211000	TraesCS4B01G231500	1
8.6.128-10.1.128	TraesCS1A01G211000	TraesCS4D01G233300	1
8.6.128-10.1.128	TraesCS1A01G211000	TraesCS5A01G508500	1
8.6.128-10.1.128	TraesCS1A01G211000	TraesCS5D01G174400	1
8.6.128-10.1.128	TraesCS1A01G211000	TraesCS7A01G187800	1
8.6.128-10.1.128	TraesCS1A01G211000	TraesCS7A01G331300	1
8.6.128-10.1.128	TraesCS1A01G211000	TraesCS7A01G381800	1
8.6.128-10.1.128	TraesCS1A01G211000	TraesCS7A01G413300	1
8.6.128-10.1.128	TraesCS1A01G211000	TraesCS7B01G003800	1
8.6.128-10.1.128	TraesCS1A01G211000	TraesCS7B01G020500	1
8.6.128-10.1.128	TraesCS1A01G211000	TraesCS7B01G092900	1
8.6.128-10.1.128	TraesCS1A01G211000	TraesCS7B01G243000	1
8.6.128-10.1.128	TraesCS1A01G211000	TraesCS7B01G364800	1
8.6.128-10.1.128	TraesCS1A01G211000	TraesCS7D01G188800	1
8.6.128-10.1.128	TraesCS1A01G211000	TraesCS7D01G339600	1
8.6.128-10.1.128	TraesCS1A01G211000	TraesCS7D01G406100	1
8.6.128-10.1.128	TraesCS1A01G211000	TraesCS7D01G451900	1
8.6.128-10.1.128	TraesCS1A01G250000	TraesCS1D01G249600	1
8.6.128-10.1.128	TraesCS1A01G250000	TraesCS2A01G350700	1
8.6.128-10.1.128	TraesCS1A01G250000	TraesCS2A01G350800	1
8.6.128-10.1.128	TraesCS1A01G250000	TraesCS2A01G350900	0.941173473845652
8.6.128-10.1.128	TraesCS1A01G250000	TraesCS2B01G369000	1
8.6.128-10.1.128	TraesCS1A01G250000	TraesCS2B01G369100	1
8.6.128-10.1.128	TraesCS1A01G250000	TraesCS2D01G348800	1
8.6.128-10.1.128	TraesCS1A01G250000	TraesCS2D01G348900	1
8.6.128-10.1.128	TraesCS1A01G250000	TraesCS2D01G349000	1
8.6.128-10.1.128	TraesCS1A01G250000	TraesCS3A01G260100	1
8.6.128-10.1.128	TraesCS1A01G250000	TraesCS3A01G260200	1
8.6.128-10.1.128	TraesCS1A01G250000	TraesCS3B01G293200	1
8.6.128-10.1.128	TraesCS1A01G250000	TraesCS3D01G260300	1
8.6.128-10.1.128	TraesCS1A01G265300	TraesCS1A01G265600	1
8.6.128-10.1.128	TraesCS1A01G265300	TraesCS1A01G265800	1
8.6.128-10.1.128	TraesCS1A01G265300	TraesCS1B01G276800	1
8.6.128-10.1.128	TraesCS1A01G265300	TraesCS1D01G022000	1
8.6.128-10.1.128	TraesCS1A01G265300	TraesCS1D01G265800	1
8.6.128-10.1.128	TraesCS1A01G265300	TraesCS1D01G266000	1
8.6.128-10.1.128	TraesCS1A01G265300	TraesCS1D01G266100	1
8.6.128-10.1.128	TraesCS1A01G265300	TraesCS3A01G045600	1
8.6.128-10.1.128	TraesCS1A01G265300	TraesCS3A01G046000	1
8.6.128-10.1.128	TraesCS1A01G265300	TraesCS3A01G046300	1
8.6.128-10.1.128	TraesCS1A01G265300	TraesCS3B01G036400	1
8.6.128-10.1.128	TraesCS1A01G265300	TraesCS3B01G038600	1
8.6.128-10.1.128	TraesCS1A01G265300	TraesCS3B01G038700	1
8.6.128-10.1.128	TraesCS1A01G265300	TraesCS3D01G027700	1
8.6.128-10.1.128	TraesCS1A01G265300	TraesCS3D01G033700	1
8.6.128-10.1.128	TraesCS1A01G265300	TraesCS3D01G034000	1
8.6.128-10.1.128	TraesCS1A01G265300	TraesCS3D01G035600	1
8.6.128-10.1.128	TraesCS1A01G265600	TraesCS1A01G265800	1
8.6.128-10.1.128	TraesCS1A01G265600	TraesCS1B01G276800	1
8.6.128-10.1.128	TraesCS1A01G265600	TraesCS1D01G022000	1
8.6.128-10.1.128	TraesCS1A01G265600	TraesCS1D01G265800	1
8.6.128-10.1.128	TraesCS1A01G265600	TraesCS1D01G266000	1
8.6.128-10.1.128	TraesCS1A01G265600	TraesCS1D01G266100	1
8.6.128-10.1.128	TraesCS1A01G265600	TraesCS3A01G045600	1
8.6.128-10.1.128	TraesCS1A01G265600	TraesCS3A01G046000	1
8.6.128-10.1.128	TraesCS1A01G265600	TraesCS3A01G046300	1
8.6.128-10.1.128	TraesCS1A01G265600	TraesCS3B01G036400	1
8.6.128-10.1.128	TraesCS1A01G265600	TraesCS3B01G038600	1
8.6.128-10.1.128	TraesCS1A01G265600	TraesCS3B01G038700	1
8.6.128-10.1.128	TraesCS1A01G265600	TraesCS3D01G027700	1
8.6.128-10.1.128	TraesCS1A01G265600	TraesCS3D01G033700	1
8.6.128-10.1.128	TraesCS1A01G265600	TraesCS3D01G034000	1
8.6.128-10.1.128	TraesCS1A01G265600	TraesCS3D01G035600	1
8.6.128-10.1.128	TraesCS1A01G265800	TraesCS1B01G276800	1
8.6.128-10.1.128	TraesCS1A01G265800	TraesCS1D01G022000	1
8.6.128-10.1.128	TraesCS1A01G265800	TraesCS1D01G265800	1
8.6.128-10.1.128	TraesCS1A01G265800	TraesCS1D01G266000	1
8.6.128-10.1.128	TraesCS1A01G265800	TraesCS1D01G266100	1
8.6.128-10.1.128	TraesCS1A01G265800	TraesCS3A01G045600	1
8.6.128-10.1.128	TraesCS1A01G265800	TraesCS3A01G046000	1
8.6.128-10.1.128	TraesCS1A01G265800	TraesCS3A01G046300	1
8.6.128-10.1.128	TraesCS1A01G265800	TraesCS3B01G036400	1
8.6.128-10.1.128	TraesCS1A01G265800	TraesCS3B01G038600	1
8.6.128-10.1.128	TraesCS1A01G265800	TraesCS3B01G038700	1
8.6.128-10.1.128	TraesCS1A01G265800	TraesCS3D01G027700	1
8.6.128-10.1.128	TraesCS1A01G265800	TraesCS3D01G033700	1
8.6.128-10.1.128	TraesCS1A01G265800	TraesCS3D01G034000	1
8.6.128-10.1.128	TraesCS1A01G265800	TraesCS3D01G035600	1
8.6.128-10.1.128	TraesCS1A01G318900	TraesCS1B01G096900	1
8.6.128-10.1.128	TraesCS1A01G318900	TraesCS1B01G286300	0.666654638255686
8.6.128-10.1.128	TraesCS1A01G318900	TraesCS1B01G331200	1
8.6.128-10.1.128	TraesCS1A01G318900	TraesCS1B01G363500	0.666654638255686
8.6.128-10.1.128	TraesCS1A01G318900	TraesCS1B01G476400	0.666654638255686
8.6.128-10.1.128	TraesCS1A01G318900	TraesCS1D01G318700	1
8.6.128-10.1.128	TraesCS1A01G318900	TraesCS1D01G450100	0.666654638255686
8.6.128-10.1.128	TraesCS1A01G318900	TraesCS2A01G003300	0.666654638255686
8.6.128-10.1.128	TraesCS1A01G318900	TraesCS2A01G015400	0.666654638255686
8.6.128-10.1.128	TraesCS1A01G318900	TraesCS2A01G022500	0.666654638255686
8.6.128-10.1.128	TraesCS1A01G318900	TraesCS2A01G023000	0.666654638255686
8.6.128-10.1.128	TraesCS1A01G318900	TraesCS2A01G142300	0.666654638255686
8.6.128-10.1.128	TraesCS1A01G318900	TraesCS2A01G400500	0.666654638255686
8.6.128-10.1.128	TraesCS1A01G318900	TraesCS2A01G467000	1
8.6.128-10.1.128	TraesCS1A01G318900	TraesCS2A01G565700	0.666654638255686
8.6.128-10.1.128	TraesCS1A01G318900	TraesCS2A01G572800	1
8.6.128-10.1.128	TraesCS1A01G318900	TraesCS2A01G573300	1
8.6.128-10.1.128	TraesCS1A01G318900	TraesCS2A01G573500	1
8.6.128-10.1.128	TraesCS1A01G318900	TraesCS2A01G573700	1
8.6.128-10.1.128	TraesCS1A01G318900	TraesCS2A01G573900	1
8.6.128-10.1.128	TraesCS1A01G318900	TraesCS2B01G000600	0.666654638255686
8.6.128-10.1.128	TraesCS1A01G318900	TraesCS2B01G003400	0.666654638255686
8.6.128-10.1.128	TraesCS1A01G318900	TraesCS2B01G004700	0.666654638255686
8.6.128-10.1.128	TraesCS1A01G318900	TraesCS2B01G030500	0.666654638255686
8.6.128-10.1.128	TraesCS1A01G318900	TraesCS2B01G031700	0.666654638255686
8.6.128-10.1.128	TraesCS1A01G318900	TraesCS2B01G032500	0.666654638255686
8.6.128-10.1.128	TraesCS1A01G318900	TraesCS2B01G049400	0.666654638255686
8.6.128-10.1.128	TraesCS1A01G318900	TraesCS2B01G091500	0.666654638255686
8.6.128-10.1.128	TraesCS1A01G318900	TraesCS2B01G093100	0.666654638255686
8.6.128-10.1.128	TraesCS1A01G318900	TraesCS2B01G124800	1
8.6.128-10.1.128	TraesCS1A01G318900	TraesCS2B01G445600	0.666654638255686
8.6.128-10.1.128	TraesCS1A01G318900	TraesCS2B01G612400	1
8.6.128-10.1.128	TraesCS1A01G318900	TraesCS2B01G613500	1
8.6.128-10.1.128	TraesCS1A01G318900	TraesCS2B01G613900	1
8.6.128-10.1.128	TraesCS1A01G318900	TraesCS2B01G614500	1
8.6.128-10.1.128	TraesCS1A01G318900	TraesCS2B01G615000	1
8.6.128-10.1.128	TraesCS1A01G318900	TraesCS2B01G615700	1
8.6.128-10.1.128	TraesCS1A01G318900	TraesCS2B01G615800	1
8.6.128-10.1.128	TraesCS1A01G318900	TraesCS2B01G615900	1
8.6.128-10.1.128	TraesCS1A01G318900	TraesCS2D01G029700	0.666654638255686
8.6.128-10.1.128	TraesCS1A01G318900	TraesCS2D01G030000	0.666654638255686
8.6.128-10.1.128	TraesCS1A01G318900	TraesCS2D01G583700	1
8.6.128-10.1.128	TraesCS1A01G318900	TraesCS2D01G583900	1
8.6.128-10.1.128	TraesCS1A01G318900	TraesCS2D01G584700	1
8.6.128-10.1.128	TraesCS1A01G318900	TraesCS3A01G153000	0.666654638255686
8.6.128-10.1.128	TraesCS1A01G318900	TraesCS3A01G180000	1
8.6.128-10.1.128	TraesCS1A01G318900	TraesCS3A01G180200	1
8.6.128-10.1.128	TraesCS1A01G318900	TraesCS3A01G297100	1
8.6.128-10.1.128	TraesCS1A01G318900	TraesCS3A01G479700	0.666654638255686
8.6.128-10.1.128	TraesCS1A01G318900	TraesCS3A01G509600	1
8.6.128-10.1.128	TraesCS1A01G318900	TraesCS3B01G006600	0.666654638255686
8.6.128-10.1.128	TraesCS1A01G318900	TraesCS3B01G034300	1
8.6.128-10.1.128	TraesCS1A01G318900	TraesCS3B01G100000	0.666654638255686
8.6.128-10.1.128	TraesCS1A01G318900	TraesCS3B01G162900	1
8.6.128-10.1.128	TraesCS1A01G318900	TraesCS3B01G179600	0.666654638255686
8.6.128-10.1.128	TraesCS1A01G318900	TraesCS3B01G209700	1
8.6.128-10.1.128	TraesCS1A01G318900	TraesCS3B01G210000	1
8.6.128-10.1.128	TraesCS1A01G318900	TraesCS3B01G563800	0.666654638255686
8.6.128-10.1.128	TraesCS1A01G318900	TraesCS3B01G578600	1
8.6.128-10.1.128	TraesCS1A01G318900	TraesCS3D01G031800	1
8.6.128-10.1.128	TraesCS1A01G318900	TraesCS3D01G061900	0.666654638255686
8.6.128-10.1.128	TraesCS1A01G318900	TraesCS3D01G160300	0.666654638255686
8.6.128-10.1.128	TraesCS1A01G318900	TraesCS3D01G184900	1
8.6.128-10.1.128	TraesCS1A01G318900	TraesCS3D01G311300	0.666654638255686
8.6.128-10.1.128	TraesCS1A01G318900	TraesCS3D01G516900	1
8.6.128-10.1.128	TraesCS1A01G318900	TraesCS4A01G235800	1
8.6.128-10.1.128	TraesCS1A01G318900	TraesCS4A01G376100	0.666654638255686
8.6.128-10.1.128	TraesCS1A01G318900	TraesCS4A01G445600	0.666654638255686
8.6.128-10.1.128	TraesCS1A01G318900	TraesCS4B01G284700	0.666654638255686
8.6.128-10.1.128	TraesCS1A01G318900	TraesCS4D01G337500	0.666654638255686
8.6.128-10.1.128	TraesCS1A01G318900	TraesCS4D01G364700	0.666654638255686
8.6.128-10.1.128	TraesCS1A01G318900	TraesCS5A01G287700	0.666654638255686
8.6.128-10.1.128	TraesCS1A01G318900	TraesCS5A01G328800	0.666654638255686
8.6.128-10.1.128	TraesCS1A01G318900	TraesCS5A01G362400	0.666654638255686
8.6.128-10.1.128	TraesCS1A01G318900	TraesCS5A01G511100	0.666654638255686
8.6.128-10.1.128	TraesCS1A01G318900	TraesCS5B01G007000	0.666654638255686
8.6.128-10.1.128	TraesCS1A01G318900	TraesCS5B01G007100	0.666654638255686
8.6.128-10.1.128	TraesCS1A01G318900	TraesCS5B01G246900	1
8.6.128-10.1.128	TraesCS1A01G318900	TraesCS5B01G318100	0.666654638255686
8.6.128-10.1.128	TraesCS1A01G318900	TraesCS5B01G485200	0.666654638255686
8.6.128-10.1.128	TraesCS1A01G318900	TraesCS5D01G012000	0.666654638255686
8.6.128-10.1.128	TraesCS1A01G318900	TraesCS5D01G012100	0.666654638255686
8.6.128-10.1.128	TraesCS1A01G318900	TraesCS5D01G144300	1
8.6.128-10.1.128	TraesCS1A01G318900	TraesCS5D01G364600	1
8.6.128-10.1.128	TraesCS1A01G318900	TraesCS5D01G487900	0.666654638255686
8.6.128-10.1.128	TraesCS1A01G318900	TraesCS5D01G488500	0.666654638255686
8.6.128-10.1.128	TraesCS1A01G318900	TraesCS5D01G559300	0.666654638255686
8.6.128-10.1.128	TraesCS1A01G318900	TraesCS5D01G560100	0.666654638255686
8.6.128-10.1.128	TraesCS1A01G318900	TraesCS6A01G012300	0.666654638255686
8.6.128-10.1.128	TraesCS1A01G318900	TraesCS6A01G012400	0.666654638255686
8.6.128-10.1.128	TraesCS1A01G318900	TraesCS6A01G047500	1
8.6.128-10.1.128	TraesCS1A01G318900	TraesCS6A01G398600	0.666654638255686
8.6.128-10.1.128	TraesCS1A01G318900	TraesCS6B01G158300	0.666654638255686
8.6.128-10.1.128	TraesCS1A01G318900	TraesCS6B01G407100	0.666654638255686
8.6.128-10.1.128	TraesCS1A01G318900	TraesCS7A01G048100	0.666654638255686
8.6.128-10.1.128	TraesCS1A01G318900	TraesCS7A01G277500	0.666654638255686
8.6.128-10.1.128	TraesCS1A01G318900	TraesCS7B01G434200	0.666654638255686
8.6.128-10.1.128	TraesCS1A01G318900	TraesCS7D01G042500	0.666654638255686
8.6.128-10.1.128	TraesCS1A01G318900	TraesCS7D01G073100	0.666654638255686
8.6.128-10.1.128	TraesCS1A01G318900	TraesCS7D01G152400	0.799994226404521
8.6.128-10.1.128	TraesCS1A01G318900	TraesCS7D01G350100	0.666654638255686
8.6.128-10.1.128	TraesCS1A01G318900	TraesCS7D01G369700	1
8.6.128-10.1.128	TraesCS1A01G318900	TraesCS7D01G511600	0.666654638255686
8.6.128-10.1.128	TraesCS1A01G318900	TraesCS7D01G532100	0.666654638255686
8.6.128-10.1.128	TraesCS1A01G319300	TraesCS1D01G339400	1
8.6.128-10.1.128	TraesCS1A01G319300	TraesCS2A01G070100	1
8.6.128-10.1.128	TraesCS1A01G319300	TraesCS2A01G378200	1
8.6.128-10.1.128	TraesCS1A01G319300	TraesCS2A01G562000	1
8.6.128-10.1.128	TraesCS1A01G319300	TraesCS2B01G040600	1
8.6.128-10.1.128	TraesCS1A01G319300	TraesCS2D01G067600	1
8.6.128-10.1.128	TraesCS1A01G319300	TraesCS2D01G069100	1
8.6.128-10.1.128	TraesCS1A01G319300	TraesCS2D01G407200	1
8.6.128-10.1.128	TraesCS1A01G319300	TraesCS3A01G048400	1
8.6.128-10.1.128	TraesCS1A01G319300	TraesCS3A01G466200	1
8.6.128-10.1.128	TraesCS1A01G319300	TraesCS3B01G313400	1
8.6.128-10.1.128	TraesCS1A01G319300	TraesCS3B01G409000	1
8.6.128-10.1.128	TraesCS1A01G319300	TraesCS3D01G126500	1
8.6.128-10.1.128	TraesCS1A01G319300	TraesCS3D01G279700	1
8.6.128-10.1.128	TraesCS1A01G319300	TraesCS3D01G534800	1
8.6.128-10.1.128	TraesCS1A01G319300	TraesCS4B01G226700	1
8.6.128-10.1.128	TraesCS1A01G319300	TraesCS5A01G065500	1
8.6.128-10.1.128	TraesCS1A01G319300	TraesCS5A01G257100	1
8.6.128-10.1.128	TraesCS1A01G319300	TraesCS5B01G256600	1
8.6.128-10.1.128	TraesCS1A01G319300	TraesCS5D01G076400	1
8.6.128-10.1.128	TraesCS1A01G319300	TraesCS5D01G265700	1
8.6.128-10.1.128	TraesCS1A01G319300	TraesCS5D01G324600	1
8.6.128-10.1.128	TraesCS1A01G319300	TraesCS5D01G403700	1
8.6.128-10.1.128	TraesCS1A01G319300	TraesCS5D01G540000	1
8.6.128-10.1.128	TraesCS1A01G319300	TraesCS6A01G173600	1
8.6.128-10.1.128	TraesCS1A01G319300	TraesCS6B01G347800	1
8.6.128-10.1.128	TraesCS1A01G319300	TraesCS6D01G162700	1
8.6.128-10.1.128	TraesCS1A01G319300	TraesCS6D01G310500	1
8.6.128-10.1.128	TraesCS1A01G319300	TraesCS6D01G323900	1
8.6.128-10.1.128	TraesCS1A01G319300	TraesCS7A01G189500	1
8.6.128-10.1.128	TraesCS1A01G319300	TraesCS7A01G478000	1
8.6.128-10.1.128	TraesCS1A01G319300	TraesCS7B01G056000	1
8.6.128-10.1.128	TraesCS1A01G319300	TraesCS7B01G320500	1
8.6.128-10.1.128	TraesCS1A01G319300	TraesCS7D01G116700	1
8.6.128-10.1.128	TraesCS1A01G319300	TraesCS7D01G217700	1
8.6.128-10.1.128	TraesCS1A01G319300	TraesCS7D01G551200	1
8.6.128-10.1.128	TraesCS1A01G407600	TraesCS1B01G168400	0.888885918937768
8.6.128-10.1.128	TraesCS1A01G407600	TraesCS1D01G147800	0.888885918937768
8.6.128-10.1.128	TraesCS1A01G407600	TraesCS2A01G003200	0.888885918937768
8.6.128-10.1.128	TraesCS1A01G407600	TraesCS2A01G312600	1
8.6.128-10.1.128	TraesCS1A01G407600	TraesCS2A01G409500	1
8.6.128-10.1.128	TraesCS1A01G407600	TraesCS2B01G066000	1
8.6.128-10.1.128	TraesCS1A01G407600	TraesCS2B01G145500	1
8.6.128-10.1.128	TraesCS1A01G407600	TraesCS2B01G189700	1
8.6.128-10.1.128	TraesCS1A01G407600	TraesCS2B01G216400	0.888885918937768
8.6.128-10.1.128	TraesCS1A01G407600	TraesCS2B01G329600	1
8.6.128-10.1.128	TraesCS1A01G407600	TraesCS2B01G575300	1
8.6.128-10.1.128	TraesCS1A01G407600	TraesCS2D01G070400	1
8.6.128-10.1.128	TraesCS1A01G407600	TraesCS2D01G313700	1
8.6.128-10.1.128	TraesCS1A01G407600	TraesCS2D01G392800	1
8.6.128-10.1.128	TraesCS1A01G407600	TraesCS2D01G393700	1
8.6.128-10.1.128	TraesCS1A01G407600	TraesCS2D01G528500	0.888885918937768
8.6.128-10.1.128	TraesCS1A01G407600	TraesCS3A01G338700	1
8.6.128-10.1.128	TraesCS1A01G407600	TraesCS3A01G452600	1
8.6.128-10.1.128	TraesCS1A01G407600	TraesCS3B01G038800	1
8.6.128-10.1.128	TraesCS1A01G407600	TraesCS3B01G308900	1
8.6.128-10.1.128	TraesCS1A01G407600	TraesCS3D01G211700	0.888885918937768
8.6.128-10.1.128	TraesCS1A01G407600	TraesCS3D01G417600	1
8.6.128-10.1.128	TraesCS1A01G407600	TraesCS3D01G440900	1
8.6.128-10.1.128	TraesCS1A01G407600	TraesCS3D01G494400	1
8.6.128-10.1.128	TraesCS1A01G407600	TraesCS4A01G326700	1
8.6.128-10.1.128	TraesCS1A01G407600	TraesCS4A01G486100	1
8.6.128-10.1.128	TraesCS1A01G407600	TraesCS4B01G081200	1
8.6.128-10.1.128	TraesCS1A01G407600	TraesCS4B01G335300	1
8.6.128-10.1.128	TraesCS1A01G407600	TraesCS4D01G271300	1
8.6.128-10.1.128	TraesCS1A01G407600	TraesCS5A01G048400	1
8.6.128-10.1.128	TraesCS1A01G407600	TraesCS5A01G220200	0.888885918937768
8.6.128-10.1.128	TraesCS1A01G407600	TraesCS5A01G378700	0.888885918937768
8.6.128-10.1.128	TraesCS1A01G407600	TraesCS5A01G427700	0.888885918937768
8.6.128-10.1.128	TraesCS1A01G407600	TraesCS5B01G134600	1
8.6.128-10.1.128	TraesCS1A01G407600	TraesCS5B01G382600	0.888885918937768
8.6.128-10.1.128	TraesCS1A01G407600	TraesCS5D01G041100	0.888885918937768
8.6.128-10.1.128	TraesCS1A01G407600	TraesCS5D01G048100	1
8.6.128-10.1.128	TraesCS1A01G407600	TraesCS5D01G142300	1
8.6.128-10.1.128	TraesCS1A01G407600	TraesCS5D01G156500	1
8.6.128-10.1.128	TraesCS1A01G407600	TraesCS5D01G388700	0.888885918937768
8.6.128-10.1.128	TraesCS1A01G407600	TraesCS5D01G435800	0.888885918937768
8.6.128-10.1.128	TraesCS1A01G407600	TraesCS5D01G513100	0.888885918937768
8.6.128-10.1.128	TraesCS1A01G407600	TraesCS6A01G012500	1
8.6.128-10.1.128	TraesCS1A01G407600	TraesCS6A01G120500	1
8.6.128-10.1.128	TraesCS1A01G407600	TraesCS6A01G288300	1
8.6.128-10.1.128	TraesCS1A01G407600	TraesCS6A01G344000	1
8.6.128-10.1.128	TraesCS1A01G407600	TraesCS6A01G369800	1
8.6.128-10.1.128	TraesCS1A01G407600	TraesCS6B01G046800	1
8.6.128-10.1.128	TraesCS1A01G407600	TraesCS6B01G284900	0.888885918937768
8.6.128-10.1.128	TraesCS1A01G407600	TraesCS6B01G376200	1
8.6.128-10.1.128	TraesCS1A01G407600	TraesCS6B01G406000	1
8.6.128-10.1.128	TraesCS1A01G407600	TraesCS6D01G015100	1
8.6.128-10.1.128	TraesCS1A01G407600	TraesCS6D01G075800	1
8.6.128-10.1.128	TraesCS1A01G407600	TraesCS6D01G190400	1
8.6.128-10.1.128	TraesCS1A01G407600	TraesCS6D01G222000	0.888885918937768
8.6.128-10.1.128	TraesCS1A01G407600	TraesCS6D01G270700	1
8.6.128-10.1.128	TraesCS1A01G407600	TraesCS6D01G302300	1
8.6.128-10.1.128	TraesCS1A01G407600	TraesCS6D01G325100	1
8.6.128-10.1.128	TraesCS1A01G407600	TraesCS7A01G137000	1
8.6.128-10.1.128	TraesCS1A01G407600	TraesCS7A01G174500	1
8.6.128-10.1.128	TraesCS1A01G407600	TraesCS7A01G537100	1
8.6.128-10.1.128	TraesCS1A01G407600	TraesCS7B01G202500	1
8.6.128-10.1.128	TraesCS1A01G407600	TraesCS7D01G142300	1
8.6.128-10.1.128	TraesCS1A01G407600	TraesCS7D01G188000	0.888885918937768
8.6.128-10.1.128	TraesCS1A01G407600	TraesCS7D01G375700	1
8.6.128-10.1.128	TraesCS1A01G407600	TraesCS7D01G498500	1
8.6.128-10.1.128	TraesCS1A01G407600	TraesCS7D01G524400	1
8.6.128-10.1.128	TraesCS1A01G422900	TraesCS1B01G043200	1
8.6.128-10.1.128	TraesCS1A01G422900	TraesCS1B01G454500	1
8.6.128-10.1.128	TraesCS1A01G422900	TraesCS2A01G038300	1
8.6.128-10.1.128	TraesCS1A01G422900	TraesCS2A01G433500	1
8.6.128-10.1.128	TraesCS1A01G422900	TraesCS2B01G454500	1
8.6.128-10.1.128	TraesCS1A01G422900	TraesCS2B01G600200	1
8.6.128-10.1.128	TraesCS1A01G422900	TraesCS2D01G381200	1
8.6.128-10.1.128	TraesCS1A01G422900	TraesCS2D01G564900	1
8.6.128-10.1.128	TraesCS1A01G422900	TraesCS2D01G594400	1
8.6.128-10.1.128	TraesCS1A01G422900	TraesCS3A01G175800	1
8.6.128-10.1.128	TraesCS1A01G422900	TraesCS3A01G480300	1
8.6.128-10.1.128	TraesCS1A01G422900	TraesCS3A01G480400	1
8.6.128-10.1.128	TraesCS1A01G422900	TraesCS3A01G481500	1
8.6.128-10.1.128	TraesCS1A01G422900	TraesCS3A01G483000	1
8.6.128-10.1.128	TraesCS1A01G422900	TraesCS3B01G524800	1
8.6.128-10.1.128	TraesCS1A01G422900	TraesCS3B01G526000	1
8.6.128-10.1.128	TraesCS1A01G422900	TraesCS3B01G529400	1
8.6.128-10.1.128	TraesCS1A01G422900	TraesCS3B01G571400	1
8.6.128-10.1.128	TraesCS1A01G422900	TraesCS3D01G171000	1
8.6.128-10.1.128	TraesCS1A01G422900	TraesCS3D01G475100	1
8.6.128-10.1.128	TraesCS1A01G422900	TraesCS3D01G475200	1
8.6.128-10.1.128	TraesCS1A01G422900	TraesCS3D01G478000	1
8.6.128-10.1.128	TraesCS1A01G422900	TraesCS4A01G293500	1
8.6.128-10.1.128	TraesCS1A01G422900	TraesCS4A01G485900	1
8.6.128-10.1.128	TraesCS1A01G422900	TraesCS4D01G142800	1
8.6.128-10.1.128	TraesCS1A01G422900	TraesCS5A01G295100	1
8.6.128-10.1.128	TraesCS1A01G422900	TraesCS5A01G338400	1
8.6.128-10.1.128	TraesCS1A01G422900	TraesCS6D01G066800	1
8.6.128-10.1.128	TraesCS1A01G422900	TraesCS7A01G009200	1
8.6.128-10.1.128	TraesCS1A01G422900	TraesCS7A01G317700	1
8.6.128-10.1.128	TraesCS1A01G422900	TraesCS7A01G450500	1
8.6.128-10.1.128	TraesCS1A01G422900	TraesCS7B01G145100	1
8.6.128-10.1.128	TraesCS1A01G422900	TraesCS7B01G256000	1
8.6.128-10.1.128	TraesCS1A01G422900	TraesCS7B01G327500	1
8.6.128-10.1.128	TraesCS1A01G422900	TraesCS7B01G350300	1
8.6.128-10.1.128	TraesCS1B01G043200	TraesCS1B01G454500	1
8.6.128-10.1.128	TraesCS1B01G043200	TraesCS2A01G038300	1
8.6.128-10.1.128	TraesCS1B01G043200	TraesCS2A01G433500	1
8.6.128-10.1.128	TraesCS1B01G043200	TraesCS2B01G454500	1
8.6.128-10.1.128	TraesCS1B01G043200	TraesCS2B01G600200	1
8.6.128-10.1.128	TraesCS1B01G043200	TraesCS2D01G381200	1
8.6.128-10.1.128	TraesCS1B01G043200	TraesCS2D01G564900	1
8.6.128-10.1.128	TraesCS1B01G043200	TraesCS2D01G594400	1
8.6.128-10.1.128	TraesCS1B01G043200	TraesCS3A01G175800	1
8.6.128-10.1.128	TraesCS1B01G043200	TraesCS3A01G480300	1
8.6.128-10.1.128	TraesCS1B01G043200	TraesCS3A01G480400	1
8.6.128-10.1.128	TraesCS1B01G043200	TraesCS3A01G481500	1
8.6.128-10.1.128	TraesCS1B01G043200	TraesCS3A01G483000	1
8.6.128-10.1.128	TraesCS1B01G043200	TraesCS3B01G524800	1
8.6.128-10.1.128	TraesCS1B01G043200	TraesCS3B01G526000	1
8.6.128-10.1.128	TraesCS1B01G043200	TraesCS3B01G529400	1
8.6.128-10.1.128	TraesCS1B01G043200	TraesCS3B01G571400	1
8.6.128-10.1.128	TraesCS1B01G043200	TraesCS3D01G171000	1
8.6.128-10.1.128	TraesCS1B01G043200	TraesCS3D01G475100	1
8.6.128-10.1.128	TraesCS1B01G043200	TraesCS3D01G475200	1
8.6.128-10.1.128	TraesCS1B01G043200	TraesCS3D01G478000	1
8.6.128-10.1.128	TraesCS1B01G043200	TraesCS4A01G293500	1
8.6.128-10.1.128	TraesCS1B01G043200	TraesCS4A01G485900	1
8.6.128-10.1.128	TraesCS1B01G043200	TraesCS4D01G142800	1
8.6.128-10.1.128	TraesCS1B01G043200	TraesCS5A01G295100	1
8.6.128-10.1.128	TraesCS1B01G043200	TraesCS5A01G338400	1
8.6.128-10.1.128	TraesCS1B01G043200	TraesCS6D01G066800	1
8.6.128-10.1.128	TraesCS1B01G043200	TraesCS7A01G009200	1
8.6.128-10.1.128	TraesCS1B01G043200	TraesCS7A01G317700	1
8.6.128-10.1.128	TraesCS1B01G043200	TraesCS7A01G450500	1
8.6.128-10.1.128	TraesCS1B01G043200	TraesCS7B01G145100	1
8.6.128-10.1.128	TraesCS1B01G043200	TraesCS7B01G256000	1
8.6.128-10.1.128	TraesCS1B01G043200	TraesCS7B01G327500	1
8.6.128-10.1.128	TraesCS1B01G043200	TraesCS7B01G350300	1
8.6.128-10.1.128	TraesCS1B01G077600	TraesCS1B01G202700	1
8.6.128-10.1.128	TraesCS1B01G077600	TraesCS2A01G443700	1
8.6.128-10.1.128	TraesCS1B01G077600	TraesCS2A01G571900	1
8.6.128-10.1.128	TraesCS1B01G077600	TraesCS2B01G013000	1
8.6.128-10.1.128	TraesCS1B01G077600	TraesCS2B01G464900	1
8.6.128-10.1.128	TraesCS1B01G077600	TraesCS2D01G009200	1
8.6.128-10.1.128	TraesCS1B01G077600	TraesCS2D01G044000	1
8.6.128-10.1.128	TraesCS1B01G077600	TraesCS2D01G583400	1
8.6.128-10.1.128	TraesCS1B01G077600	TraesCS3A01G392800	1
8.6.128-10.1.128	TraesCS1B01G077600	TraesCS3D01G385600	1
8.6.128-10.1.128	TraesCS1B01G077600	TraesCS4A01G076000	1
8.6.128-10.1.128	TraesCS1B01G077600	TraesCS4B01G231500	1
8.6.128-10.1.128	TraesCS1B01G077600	TraesCS4D01G233300	1
8.6.128-10.1.128	TraesCS1B01G077600	TraesCS5A01G508500	1
8.6.128-10.1.128	TraesCS1B01G077600	TraesCS5D01G174400	1
8.6.128-10.1.128	TraesCS1B01G077600	TraesCS7A01G187800	1
8.6.128-10.1.128	TraesCS1B01G077600	TraesCS7A01G331300	1
8.6.128-10.1.128	TraesCS1B01G077600	TraesCS7A01G381800	1
8.6.128-10.1.128	TraesCS1B01G077600	TraesCS7A01G413300	1
8.6.128-10.1.128	TraesCS1B01G077600	TraesCS7B01G003800	1
8.6.128-10.1.128	TraesCS1B01G077600	TraesCS7B01G020500	1
8.6.128-10.1.128	TraesCS1B01G077600	TraesCS7B01G092900	1
8.6.128-10.1.128	TraesCS1B01G077600	TraesCS7B01G243000	1
8.6.128-10.1.128	TraesCS1B01G077600	TraesCS7B01G364800	1
8.6.128-10.1.128	TraesCS1B01G077600	TraesCS7D01G188800	1
8.6.128-10.1.128	TraesCS1B01G077600	TraesCS7D01G339600	1
8.6.128-10.1.128	TraesCS1B01G077600	TraesCS7D01G406100	1
8.6.128-10.1.128	TraesCS1B01G077600	TraesCS7D01G451900	1
8.6.128-10.1.128	TraesCS1B01G096900	TraesCS1B01G286300	0.666654638255686
8.6.128-10.1.128	TraesCS1B01G096900	TraesCS1B01G331200	1
8.6.128-10.1.128	TraesCS1B01G096900	TraesCS1B01G363500	0.666654638255686
8.6.128-10.1.128	TraesCS1B01G096900	TraesCS1B01G476400	0.666654638255686
8.6.128-10.1.128	TraesCS1B01G096900	TraesCS1D01G318700	1
8.6.128-10.1.128	TraesCS1B01G096900	TraesCS1D01G450100	0.666654638255686
8.6.128-10.1.128	TraesCS1B01G096900	TraesCS2A01G003300	0.666654638255686
8.6.128-10.1.128	TraesCS1B01G096900	TraesCS2A01G015400	0.666654638255686
8.6.128-10.1.128	TraesCS1B01G096900	TraesCS2A01G022500	0.666654638255686
8.6.128-10.1.128	TraesCS1B01G096900	TraesCS2A01G023000	0.666654638255686
8.6.128-10.1.128	TraesCS1B01G096900	TraesCS2A01G142300	0.666654638255686
8.6.128-10.1.128	TraesCS1B01G096900	TraesCS2A01G400500	0.666654638255686
8.6.128-10.1.128	TraesCS1B01G096900	TraesCS2A01G467000	1
8.6.128-10.1.128	TraesCS1B01G096900	TraesCS2A01G565700	0.666654638255686
8.6.128-10.1.128	TraesCS1B01G096900	TraesCS2A01G572800	1
8.6.128-10.1.128	TraesCS1B01G096900	TraesCS2A01G573300	1
8.6.128-10.1.128	TraesCS1B01G096900	TraesCS2A01G573500	1
8.6.128-10.1.128	TraesCS1B01G096900	TraesCS2A01G573700	1
8.6.128-10.1.128	TraesCS1B01G096900	TraesCS2A01G573900	1
8.6.128-10.1.128	TraesCS1B01G096900	TraesCS2B01G000600	0.666654638255686
8.6.128-10.1.128	TraesCS1B01G096900	TraesCS2B01G003400	0.666654638255686
8.6.128-10.1.128	TraesCS1B01G096900	TraesCS2B01G004700	0.666654638255686
8.6.128-10.1.128	TraesCS1B01G096900	TraesCS2B01G030500	0.666654638255686
8.6.128-10.1.128	TraesCS1B01G096900	TraesCS2B01G031700	0.666654638255686
8.6.128-10.1.128	TraesCS1B01G096900	TraesCS2B01G032500	0.666654638255686
8.6.128-10.1.128	TraesCS1B01G096900	TraesCS2B01G049400	0.666654638255686
8.6.128-10.1.128	TraesCS1B01G096900	TraesCS2B01G091500	0.666654638255686
8.6.128-10.1.128	TraesCS1B01G096900	TraesCS2B01G093100	0.666654638255686
8.6.128-10.1.128	TraesCS1B01G096900	TraesCS2B01G124800	1
8.6.128-10.1.128	TraesCS1B01G096900	TraesCS2B01G445600	0.666654638255686
8.6.128-10.1.128	TraesCS1B01G096900	TraesCS2B01G612400	1
8.6.128-10.1.128	TraesCS1B01G096900	TraesCS2B01G613500	1
8.6.128-10.1.128	TraesCS1B01G096900	TraesCS2B01G613900	1
8.6.128-10.1.128	TraesCS1B01G096900	TraesCS2B01G614500	1
8.6.128-10.1.128	TraesCS1B01G096900	TraesCS2B01G615000	1
8.6.128-10.1.128	TraesCS1B01G096900	TraesCS2B01G615700	1
8.6.128-10.1.128	TraesCS1B01G096900	TraesCS2B01G615800	1
8.6.128-10.1.128	TraesCS1B01G096900	TraesCS2B01G615900	1
8.6.128-10.1.128	TraesCS1B01G096900	TraesCS2D01G029700	0.666654638255686
8.6.128-10.1.128	TraesCS1B01G096900	TraesCS2D01G030000	0.666654638255686
8.6.128-10.1.128	TraesCS1B01G096900	TraesCS2D01G583700	1
8.6.128-10.1.128	TraesCS1B01G096900	TraesCS2D01G583900	1
8.6.128-10.1.128	TraesCS1B01G096900	TraesCS2D01G584700	1
8.6.128-10.1.128	TraesCS1B01G096900	TraesCS3A01G153000	0.666654638255686
8.6.128-10.1.128	TraesCS1B01G096900	TraesCS3A01G180000	1
8.6.128-10.1.128	TraesCS1B01G096900	TraesCS3A01G180200	1
8.6.128-10.1.128	TraesCS1B01G096900	TraesCS3A01G297100	1
8.6.128-10.1.128	TraesCS1B01G096900	TraesCS3A01G479700	0.666654638255686
8.6.128-10.1.128	TraesCS1B01G096900	TraesCS3A01G509600	1
8.6.128-10.1.128	TraesCS1B01G096900	TraesCS3B01G006600	0.666654638255686
8.6.128-10.1.128	TraesCS1B01G096900	TraesCS3B01G034300	1
8.6.128-10.1.128	TraesCS1B01G096900	TraesCS3B01G100000	0.666654638255686
8.6.128-10.1.128	TraesCS1B01G096900	TraesCS3B01G162900	1
8.6.128-10.1.128	TraesCS1B01G096900	TraesCS3B01G179600	0.666654638255686
8.6.128-10.1.128	TraesCS1B01G096900	TraesCS3B01G209700	1
8.6.128-10.1.128	TraesCS1B01G096900	TraesCS3B01G210000	1
8.6.128-10.1.128	TraesCS1B01G096900	TraesCS3B01G563800	0.666654638255686
8.6.128-10.1.128	TraesCS1B01G096900	TraesCS3B01G578600	1
8.6.128-10.1.128	TraesCS1B01G096900	TraesCS3D01G031800	1
8.6.128-10.1.128	TraesCS1B01G096900	TraesCS3D01G061900	0.666654638255686
8.6.128-10.1.128	TraesCS1B01G096900	TraesCS3D01G160300	0.666654638255686
8.6.128-10.1.128	TraesCS1B01G096900	TraesCS3D01G184900	1
8.6.128-10.1.128	TraesCS1B01G096900	TraesCS3D01G311300	0.666654638255686
8.6.128-10.1.128	TraesCS1B01G096900	TraesCS3D01G516900	1
8.6.128-10.1.128	TraesCS1B01G096900	TraesCS4A01G235800	1
8.6.128-10.1.128	TraesCS1B01G096900	TraesCS4A01G376100	0.666654638255686
8.6.128-10.1.128	TraesCS1B01G096900	TraesCS4A01G445600	0.666654638255686
8.6.128-10.1.128	TraesCS1B01G096900	TraesCS4B01G284700	0.666654638255686
8.6.128-10.1.128	TraesCS1B01G096900	TraesCS4D01G337500	0.666654638255686
8.6.128-10.1.128	TraesCS1B01G096900	TraesCS4D01G364700	0.666654638255686
8.6.128-10.1.128	TraesCS1B01G096900	TraesCS5A01G287700	0.666654638255686
8.6.128-10.1.128	TraesCS1B01G096900	TraesCS5A01G328800	0.666654638255686
8.6.128-10.1.128	TraesCS1B01G096900	TraesCS5A01G362400	0.666654638255686
8.6.128-10.1.128	TraesCS1B01G096900	TraesCS5A01G511100	0.666654638255686
8.6.128-10.1.128	TraesCS1B01G096900	TraesCS5B01G007000	0.666654638255686
8.6.128-10.1.128	TraesCS1B01G096900	TraesCS5B01G007100	0.666654638255686
8.6.128-10.1.128	TraesCS1B01G096900	TraesCS5B01G246900	1
8.6.128-10.1.128	TraesCS1B01G096900	TraesCS5B01G318100	0.666654638255686
8.6.128-10.1.128	TraesCS1B01G096900	TraesCS5B01G485200	0.666654638255686
8.6.128-10.1.128	TraesCS1B01G096900	TraesCS5D01G012000	0.666654638255686
8.6.128-10.1.128	TraesCS1B01G096900	TraesCS5D01G012100	0.666654638255686
8.6.128-10.1.128	TraesCS1B01G096900	TraesCS5D01G144300	1
8.6.128-10.1.128	TraesCS1B01G096900	TraesCS5D01G364600	1
8.6.128-10.1.128	TraesCS1B01G096900	TraesCS5D01G487900	0.666654638255686
8.6.128-10.1.128	TraesCS1B01G096900	TraesCS5D01G488500	0.666654638255686
8.6.128-10.1.128	TraesCS1B01G096900	TraesCS5D01G559300	0.666654638255686
8.6.128-10.1.128	TraesCS1B01G096900	TraesCS5D01G560100	0.666654638255686
8.6.128-10.1.128	TraesCS1B01G096900	TraesCS6A01G012300	0.666654638255686
8.6.128-10.1.128	TraesCS1B01G096900	TraesCS6A01G012400	0.666654638255686
8.6.128-10.1.128	TraesCS1B01G096900	TraesCS6A01G047500	1
8.6.128-10.1.128	TraesCS1B01G096900	TraesCS6A01G398600	0.666654638255686
8.6.128-10.1.128	TraesCS1B01G096900	TraesCS6B01G158300	0.666654638255686
8.6.128-10.1.128	TraesCS1B01G096900	TraesCS6B01G407100	0.666654638255686
8.6.128-10.1.128	TraesCS1B01G096900	TraesCS7A01G048100	0.666654638255686
8.6.128-10.1.128	TraesCS1B01G096900	TraesCS7A01G277500	0.666654638255686
8.6.128-10.1.128	TraesCS1B01G096900	TraesCS7B01G434200	0.666654638255686
8.6.128-10.1.128	TraesCS1B01G096900	TraesCS7D01G042500	0.666654638255686
8.6.128-10.1.128	TraesCS1B01G096900	TraesCS7D01G073100	0.666654638255686
8.6.128-10.1.128	TraesCS1B01G096900	TraesCS7D01G152400	0.799994226404521
8.6.128-10.1.128	TraesCS1B01G096900	TraesCS7D01G350100	0.666654638255686
8.6.128-10.1.128	TraesCS1B01G096900	TraesCS7D01G369700	1
8.6.128-10.1.128	TraesCS1B01G096900	TraesCS7D01G511600	0.666654638255686
8.6.128-10.1.128	TraesCS1B01G096900	TraesCS7D01G532100	0.666654638255686
8.6.128-10.1.128	TraesCS1B01G168400	TraesCS1B01G286300	0.727263780549116
8.6.128-10.1.128	TraesCS1B01G168400	TraesCS1B01G363500	0.727263780549116
8.6.128-10.1.128	TraesCS1B01G168400	TraesCS1B01G476400	0.727263780549116
8.6.128-10.1.128	TraesCS1B01G168400	TraesCS1D01G147800	1
8.6.128-10.1.128	TraesCS1B01G168400	TraesCS1D01G450100	0.727263780549116
8.6.128-10.1.128	TraesCS1B01G168400	TraesCS2A01G003200	1
8.6.128-10.1.128	TraesCS1B01G168400	TraesCS2A01G003300	0.727263780549116
8.6.128-10.1.128	TraesCS1B01G168400	TraesCS2A01G015400	0.727263780549116
8.6.128-10.1.128	TraesCS1B01G168400	TraesCS2A01G022500	0.727263780549116
8.6.128-10.1.128	TraesCS1B01G168400	TraesCS2A01G023000	0.727263780549116
8.6.128-10.1.128	TraesCS1B01G168400	TraesCS2A01G142300	0.727263780549116
8.6.128-10.1.128	TraesCS1B01G168400	TraesCS2A01G312600	0.888885918937768
8.6.128-10.1.128	TraesCS1B01G168400	TraesCS2A01G400500	0.727263780549116
8.6.128-10.1.128	TraesCS1B01G168400	TraesCS2A01G409500	0.888885918937768
8.6.128-10.1.128	TraesCS1B01G168400	TraesCS2A01G565700	0.727263780549116
8.6.128-10.1.128	TraesCS1B01G168400	TraesCS2B01G000600	0.727263780549116
8.6.128-10.1.128	TraesCS1B01G168400	TraesCS2B01G003400	0.727263780549116
8.6.128-10.1.128	TraesCS1B01G168400	TraesCS2B01G004700	0.727263780549116
8.6.128-10.1.128	TraesCS1B01G168400	TraesCS2B01G030500	0.727263780549116
8.6.128-10.1.128	TraesCS1B01G168400	TraesCS2B01G031700	0.727263780549116
8.6.128-10.1.128	TraesCS1B01G168400	TraesCS2B01G032500	0.727263780549116
8.6.128-10.1.128	TraesCS1B01G168400	TraesCS2B01G049400	0.727263780549116
8.6.128-10.1.128	TraesCS1B01G168400	TraesCS2B01G066000	0.888885918937768
8.6.128-10.1.128	TraesCS1B01G168400	TraesCS2B01G091500	0.727263780549116
8.6.128-10.1.128	TraesCS1B01G168400	TraesCS2B01G093100	0.727263780549116
8.6.128-10.1.128	TraesCS1B01G168400	TraesCS2B01G145500	0.888885918937768
8.6.128-10.1.128	TraesCS1B01G168400	TraesCS2B01G189700	0.888885918937768
8.6.128-10.1.128	TraesCS1B01G168400	TraesCS2B01G216400	0.799993985830732
8.6.128-10.1.128	TraesCS1B01G168400	TraesCS2B01G329600	0.888885918937768
8.6.128-10.1.128	TraesCS1B01G168400	TraesCS2B01G445600	0.727263780549116
8.6.128-10.1.128	TraesCS1B01G168400	TraesCS2B01G575300	0.888885918937768
8.6.128-10.1.128	TraesCS1B01G168400	TraesCS2D01G029700	0.727263780549116
8.6.128-10.1.128	TraesCS1B01G168400	TraesCS2D01G030000	0.727263780549116
8.6.128-10.1.128	TraesCS1B01G168400	TraesCS2D01G070400	0.888885918937768
8.6.128-10.1.128	TraesCS1B01G168400	TraesCS2D01G313700	0.888885918937768
8.6.128-10.1.128	TraesCS1B01G168400	TraesCS2D01G392800	0.888885918937768
8.6.128-10.1.128	TraesCS1B01G168400	TraesCS2D01G393700	0.888885918937768
8.6.128-10.1.128	TraesCS1B01G168400	TraesCS2D01G528500	0.799993985830732
8.6.128-10.1.128	TraesCS1B01G168400	TraesCS3A01G153000	0.727263780549116
8.6.128-10.1.128	TraesCS1B01G168400	TraesCS3A01G338700	0.888885918937768
8.6.128-10.1.128	TraesCS1B01G168400	TraesCS3A01G452600	0.888885918937768
8.6.128-10.1.128	TraesCS1B01G168400	TraesCS3A01G479700	0.727263780549116
8.6.128-10.1.128	TraesCS1B01G168400	TraesCS3B01G006600	0.727263780549116
8.6.128-10.1.128	TraesCS1B01G168400	TraesCS3B01G038800	0.888885918937768
8.6.128-10.1.128	TraesCS1B01G168400	TraesCS3B01G100000	0.727263780549116
8.6.128-10.1.128	TraesCS1B01G168400	TraesCS3B01G179600	0.727263780549116
8.6.128-10.1.128	TraesCS1B01G168400	TraesCS3B01G308900	0.888885918937768
8.6.128-10.1.128	TraesCS1B01G168400	TraesCS3B01G563800	0.727263780549116
8.6.128-10.1.128	TraesCS1B01G168400	TraesCS3D01G061900	0.727263780549116
8.6.128-10.1.128	TraesCS1B01G168400	TraesCS3D01G160300	0.727263780549116
8.6.128-10.1.128	TraesCS1B01G168400	TraesCS3D01G211700	0.799993985830732
8.6.128-10.1.128	TraesCS1B01G168400	TraesCS3D01G311300	0.727263780549116
8.6.128-10.1.128	TraesCS1B01G168400	TraesCS3D01G417600	0.888885918937768
8.6.128-10.1.128	TraesCS1B01G168400	TraesCS3D01G440900	0.888885918937768
8.6.128-10.1.128	TraesCS1B01G168400	TraesCS3D01G494400	0.888885918937768
8.6.128-10.1.128	TraesCS1B01G168400	TraesCS4A01G326700	0.888885918937768
8.6.128-10.1.128	TraesCS1B01G168400	TraesCS4A01G376100	0.727263780549116
8.6.128-10.1.128	TraesCS1B01G168400	TraesCS4A01G445600	0.727263780549116
8.6.128-10.1.128	TraesCS1B01G168400	TraesCS4A01G486100	0.888885918937768
8.6.128-10.1.128	TraesCS1B01G168400	TraesCS4B01G081200	0.888885918937768
8.6.128-10.1.128	TraesCS1B01G168400	TraesCS4B01G284700	0.727263780549116
8.6.128-10.1.128	TraesCS1B01G168400	TraesCS4B01G335300	0.888885918937768
8.6.128-10.1.128	TraesCS1B01G168400	TraesCS4D01G271300	0.888885918937768
8.6.128-10.1.128	TraesCS1B01G168400	TraesCS4D01G337500	0.727263780549116
8.6.128-10.1.128	TraesCS1B01G168400	TraesCS4D01G364700	0.727263780549116
8.6.128-10.1.128	TraesCS1B01G168400	TraesCS5A01G048400	0.888885918937768
8.6.128-10.1.128	TraesCS1B01G168400	TraesCS5A01G220200	1
8.6.128-10.1.128	TraesCS1B01G168400	TraesCS5A01G287700	0.727263780549116
8.6.128-10.1.128	TraesCS1B01G168400	TraesCS5A01G328800	0.727263780549116
8.6.128-10.1.128	TraesCS1B01G168400	TraesCS5A01G362400	0.727263780549116
8.6.128-10.1.128	TraesCS1B01G168400	TraesCS5A01G378700	0.799993985830732
8.6.128-10.1.128	TraesCS1B01G168400	TraesCS5A01G427700	1
8.6.128-10.1.128	TraesCS1B01G168400	TraesCS5A01G511100	0.727263780549116
8.6.128-10.1.128	TraesCS1B01G168400	TraesCS5B01G007000	0.727263780549116
8.6.128-10.1.128	TraesCS1B01G168400	TraesCS5B01G007100	0.727263780549116
8.6.128-10.1.128	TraesCS1B01G168400	TraesCS5B01G134600	0.888885918937768
8.6.128-10.1.128	TraesCS1B01G168400	TraesCS5B01G318100	0.727263780549116
8.6.128-10.1.128	TraesCS1B01G168400	TraesCS5B01G382600	0.799993985830732
8.6.128-10.1.128	TraesCS1B01G168400	TraesCS5B01G485200	0.727263780549116
8.6.128-10.1.128	TraesCS1B01G168400	TraesCS5D01G012000	0.727263780549116
8.6.128-10.1.128	TraesCS1B01G168400	TraesCS5D01G012100	0.727263780549116
8.6.128-10.1.128	TraesCS1B01G168400	TraesCS5D01G041100	0.799993985830732
8.6.128-10.1.128	TraesCS1B01G168400	TraesCS5D01G048100	0.888885918937768
8.6.128-10.1.128	TraesCS1B01G168400	TraesCS5D01G142300	0.888885918937768
8.6.128-10.1.128	TraesCS1B01G168400	TraesCS5D01G156500	0.888885918937768
8.6.128-10.1.128	TraesCS1B01G168400	TraesCS5D01G388700	0.799993985830732
8.6.128-10.1.128	TraesCS1B01G168400	TraesCS5D01G435800	1
8.6.128-10.1.128	TraesCS1B01G168400	TraesCS5D01G487900	0.727263780549116
8.6.128-10.1.128	TraesCS1B01G168400	TraesCS5D01G488500	0.727263780549116
8.6.128-10.1.128	TraesCS1B01G168400	TraesCS5D01G513100	0.799993985830732
8.6.128-10.1.128	TraesCS1B01G168400	TraesCS5D01G559300	0.727263780549116
8.6.128-10.1.128	TraesCS1B01G168400	TraesCS5D01G560100	0.727263780549116
8.6.128-10.1.128	TraesCS1B01G168400	TraesCS6A01G012300	0.727263780549116
8.6.128-10.1.128	TraesCS1B01G168400	TraesCS6A01G012400	0.727263780549116
8.6.128-10.1.128	TraesCS1B01G168400	TraesCS6A01G012500	0.888885918937768
8.6.128-10.1.128	TraesCS1B01G168400	TraesCS6A01G120500	0.888885918937768
8.6.128-10.1.128	TraesCS1B01G168400	TraesCS6A01G288300	0.888885918937768
8.6.128-10.1.128	TraesCS1B01G168400	TraesCS6A01G344000	0.888885918937768
8.6.128-10.1.128	TraesCS1B01G168400	TraesCS6A01G369800	0.888885918937768
8.6.128-10.1.128	TraesCS1B01G168400	TraesCS6A01G398600	0.727263780549116
8.6.128-10.1.128	TraesCS1B01G168400	TraesCS6B01G046800	0.888885918937768
8.6.128-10.1.128	TraesCS1B01G168400	TraesCS6B01G158300	0.727263780549116
8.6.128-10.1.128	TraesCS1B01G168400	TraesCS6B01G284900	0.799993985830732
8.6.128-10.1.128	TraesCS1B01G168400	TraesCS6B01G376200	0.888885918937768
8.6.128-10.1.128	TraesCS1B01G168400	TraesCS6B01G406000	0.888885918937768
8.6.128-10.1.128	TraesCS1B01G168400	TraesCS6B01G407100	0.727263780549116
8.6.128-10.1.128	TraesCS1B01G168400	TraesCS6D01G015100	0.888885918937768
8.6.128-10.1.128	TraesCS1B01G168400	TraesCS6D01G075800	0.888885918937768
8.6.128-10.1.128	TraesCS1B01G168400	TraesCS6D01G190400	0.888885918937768
8.6.128-10.1.128	TraesCS1B01G168400	TraesCS6D01G222000	0.799993985830732
8.6.128-10.1.128	TraesCS1B01G168400	TraesCS6D01G270700	0.888885918937768
8.6.128-10.1.128	TraesCS1B01G168400	TraesCS6D01G302300	0.888885918937768
8.6.128-10.1.128	TraesCS1B01G168400	TraesCS6D01G325100	0.888885918937768
8.6.128-10.1.128	TraesCS1B01G168400	TraesCS7A01G048100	0.727263780549116
8.6.128-10.1.128	TraesCS1B01G168400	TraesCS7A01G137000	0.888885918937768
8.6.128-10.1.128	TraesCS1B01G168400	TraesCS7A01G174500	0.888885918937768
8.6.128-10.1.128	TraesCS1B01G168400	TraesCS7A01G277500	0.727263780549116
8.6.128-10.1.128	TraesCS1B01G168400	TraesCS7A01G537100	0.888885918937768
8.6.128-10.1.128	TraesCS1B01G168400	TraesCS7B01G202500	0.888885918937768
8.6.128-10.1.128	TraesCS1B01G168400	TraesCS7B01G434200	0.727263780549116
8.6.128-10.1.128	TraesCS1B01G168400	TraesCS7D01G042500	0.727263780549116
8.6.128-10.1.128	TraesCS1B01G168400	TraesCS7D01G073100	0.727263780549116
8.6.128-10.1.128	TraesCS1B01G168400	TraesCS7D01G142300	0.888885918937768
8.6.128-10.1.128	TraesCS1B01G168400	TraesCS7D01G188000	1
8.6.128-10.1.128	TraesCS1B01G168400	TraesCS7D01G350100	0.727263780549116
8.6.128-10.1.128	TraesCS1B01G168400	TraesCS7D01G375700	0.888885918937768
8.6.128-10.1.128	TraesCS1B01G168400	TraesCS7D01G498500	0.888885918937768
8.6.128-10.1.128	TraesCS1B01G168400	TraesCS7D01G511600	0.727263780549116
8.6.128-10.1.128	TraesCS1B01G168400	TraesCS7D01G524400	0.888885918937768
8.6.128-10.1.128	TraesCS1B01G168400	TraesCS7D01G532100	0.727263780549116
8.6.128-10.1.128	TraesCS1B01G202700	TraesCS2A01G443700	1
8.6.128-10.1.128	TraesCS1B01G202700	TraesCS2A01G571900	1
8.6.128-10.1.128	TraesCS1B01G202700	TraesCS2B01G013000	1
8.6.128-10.1.128	TraesCS1B01G202700	TraesCS2B01G464900	1
8.6.128-10.1.128	TraesCS1B01G202700	TraesCS2D01G009200	1
8.6.128-10.1.128	TraesCS1B01G202700	TraesCS2D01G044000	1
8.6.128-10.1.128	TraesCS1B01G202700	TraesCS2D01G583400	1
8.6.128-10.1.128	TraesCS1B01G202700	TraesCS3A01G392800	1
8.6.128-10.1.128	TraesCS1B01G202700	TraesCS3D01G385600	1
8.6.128-10.1.128	TraesCS1B01G202700	TraesCS4A01G076000	1
8.6.128-10.1.128	TraesCS1B01G202700	TraesCS4B01G231500	1
8.6.128-10.1.128	TraesCS1B01G202700	TraesCS4D01G233300	1
8.6.128-10.1.128	TraesCS1B01G202700	TraesCS5A01G508500	1
8.6.128-10.1.128	TraesCS1B01G202700	TraesCS5D01G174400	1
8.6.128-10.1.128	TraesCS1B01G202700	TraesCS7A01G187800	1
8.6.128-10.1.128	TraesCS1B01G202700	TraesCS7A01G331300	1
8.6.128-10.1.128	TraesCS1B01G202700	TraesCS7A01G381800	1
8.6.128-10.1.128	TraesCS1B01G202700	TraesCS7A01G413300	1
8.6.128-10.1.128	TraesCS1B01G202700	TraesCS7B01G003800	1
8.6.128-10.1.128	TraesCS1B01G202700	TraesCS7B01G020500	1
8.6.128-10.1.128	TraesCS1B01G202700	TraesCS7B01G092900	1
8.6.128-10.1.128	TraesCS1B01G202700	TraesCS7B01G243000	1
8.6.128-10.1.128	TraesCS1B01G202700	TraesCS7B01G364800	1
8.6.128-10.1.128	TraesCS1B01G202700	TraesCS7D01G188800	1
8.6.128-10.1.128	TraesCS1B01G202700	TraesCS7D01G339600	1
8.6.128-10.1.128	TraesCS1B01G202700	TraesCS7D01G406100	1
8.6.128-10.1.128	TraesCS1B01G202700	TraesCS7D01G451900	1
8.6.128-10.1.128	TraesCS1B01G276800	TraesCS1D01G022000	1
8.6.128-10.1.128	TraesCS1B01G276800	TraesCS1D01G265800	1
8.6.128-10.1.128	TraesCS1B01G276800	TraesCS1D01G266000	1
8.6.128-10.1.128	TraesCS1B01G276800	TraesCS1D01G266100	1
8.6.128-10.1.128	TraesCS1B01G276800	TraesCS3A01G045600	1
8.6.128-10.1.128	TraesCS1B01G276800	TraesCS3A01G046000	1
8.6.128-10.1.128	TraesCS1B01G276800	TraesCS3A01G046300	1
8.6.128-10.1.128	TraesCS1B01G276800	TraesCS3B01G036400	1
8.6.128-10.1.128	TraesCS1B01G276800	TraesCS3B01G038600	1
8.6.128-10.1.128	TraesCS1B01G276800	TraesCS3B01G038700	1
8.6.128-10.1.128	TraesCS1B01G276800	TraesCS3D01G027700	1
8.6.128-10.1.128	TraesCS1B01G276800	TraesCS3D01G033700	1
8.6.128-10.1.128	TraesCS1B01G276800	TraesCS3D01G034000	1
8.6.128-10.1.128	TraesCS1B01G276800	TraesCS3D01G035600	1
8.6.128-10.1.128	TraesCS1B01G286300	TraesCS1B01G331200	0.666654638255686
8.6.128-10.1.128	TraesCS1B01G286300	TraesCS1B01G363500	1
8.6.128-10.1.128	TraesCS1B01G286300	TraesCS1B01G476400	1
8.6.128-10.1.128	TraesCS1B01G286300	TraesCS1D01G147800	0.727263780549116
8.6.128-10.1.128	TraesCS1B01G286300	TraesCS1D01G318700	0.666654638255686
8.6.128-10.1.128	TraesCS1B01G286300	TraesCS1D01G450100	1
8.6.128-10.1.128	TraesCS1B01G286300	TraesCS2A01G003200	0.727263780549116
8.6.128-10.1.128	TraesCS1B01G286300	TraesCS2A01G003300	1
8.6.128-10.1.128	TraesCS1B01G286300	TraesCS2A01G015400	1
8.6.128-10.1.128	TraesCS1B01G286300	TraesCS2A01G022500	1
8.6.128-10.1.128	TraesCS1B01G286300	TraesCS2A01G023000	1
8.6.128-10.1.128	TraesCS1B01G286300	TraesCS2A01G142300	1
8.6.128-10.1.128	TraesCS1B01G286300	TraesCS2A01G400500	1
8.6.128-10.1.128	TraesCS1B01G286300	TraesCS2A01G467000	0.666654638255686
8.6.128-10.1.128	TraesCS1B01G286300	TraesCS2A01G565700	1
8.6.128-10.1.128	TraesCS1B01G286300	TraesCS2A01G572800	0.666654638255686
8.6.128-10.1.128	TraesCS1B01G286300	TraesCS2A01G573300	0.666654638255686
8.6.128-10.1.128	TraesCS1B01G286300	TraesCS2A01G573500	0.666654638255686
8.6.128-10.1.128	TraesCS1B01G286300	TraesCS2A01G573700	0.666654638255686
8.6.128-10.1.128	TraesCS1B01G286300	TraesCS2A01G573900	0.666654638255686
8.6.128-10.1.128	TraesCS1B01G286300	TraesCS2B01G000600	1
8.6.128-10.1.128	TraesCS1B01G286300	TraesCS2B01G003400	1
8.6.128-10.1.128	TraesCS1B01G286300	TraesCS2B01G004700	1
8.6.128-10.1.128	TraesCS1B01G286300	TraesCS2B01G030500	1
8.6.128-10.1.128	TraesCS1B01G286300	TraesCS2B01G031700	1
8.6.128-10.1.128	TraesCS1B01G286300	TraesCS2B01G032500	1
8.6.128-10.1.128	TraesCS1B01G286300	TraesCS2B01G049400	1
8.6.128-10.1.128	TraesCS1B01G286300	TraesCS2B01G091500	1
8.6.128-10.1.128	TraesCS1B01G286300	TraesCS2B01G093100	1
8.6.128-10.1.128	TraesCS1B01G286300	TraesCS2B01G124800	0.666654638255686
8.6.128-10.1.128	TraesCS1B01G286300	TraesCS2B01G445600	1
8.6.128-10.1.128	TraesCS1B01G286300	TraesCS2B01G612400	0.666654638255686
8.6.128-10.1.128	TraesCS1B01G286300	TraesCS2B01G613500	0.666654638255686
8.6.128-10.1.128	TraesCS1B01G286300	TraesCS2B01G613900	0.666654638255686
8.6.128-10.1.128	TraesCS1B01G286300	TraesCS2B01G614500	0.666654638255686
8.6.128-10.1.128	TraesCS1B01G286300	TraesCS2B01G615000	0.666654638255686
8.6.128-10.1.128	TraesCS1B01G286300	TraesCS2B01G615700	0.666654638255686
8.6.128-10.1.128	TraesCS1B01G286300	TraesCS2B01G615800	0.666654638255686
8.6.128-10.1.128	TraesCS1B01G286300	TraesCS2B01G615900	0.666654638255686
8.6.128-10.1.128	TraesCS1B01G286300	TraesCS2D01G029700	1
8.6.128-10.1.128	TraesCS1B01G286300	TraesCS2D01G030000	1
8.6.128-10.1.128	TraesCS1B01G286300	TraesCS2D01G583700	0.666654638255686
8.6.128-10.1.128	TraesCS1B01G286300	TraesCS2D01G583900	0.666654638255686
8.6.128-10.1.128	TraesCS1B01G286300	TraesCS2D01G584700	0.666654638255686
8.6.128-10.1.128	TraesCS1B01G286300	TraesCS3A01G153000	1
8.6.128-10.1.128	TraesCS1B01G286300	TraesCS3A01G180000	0.666654638255686
8.6.128-10.1.128	TraesCS1B01G286300	TraesCS3A01G180200	0.666654638255686
8.6.128-10.1.128	TraesCS1B01G286300	TraesCS3A01G297100	0.666654638255686
8.6.128-10.1.128	TraesCS1B01G286300	TraesCS3A01G479700	1
8.6.128-10.1.128	TraesCS1B01G286300	TraesCS3A01G509600	0.666654638255686
8.6.128-10.1.128	TraesCS1B01G286300	TraesCS3B01G006600	1
8.6.128-10.1.128	TraesCS1B01G286300	TraesCS3B01G034300	0.666654638255686
8.6.128-10.1.128	TraesCS1B01G286300	TraesCS3B01G100000	1
8.6.128-10.1.128	TraesCS1B01G286300	TraesCS3B01G162900	0.666654638255686
8.6.128-10.1.128	TraesCS1B01G286300	TraesCS3B01G179600	1
8.6.128-10.1.128	TraesCS1B01G286300	TraesCS3B01G209700	0.666654638255686
8.6.128-10.1.128	TraesCS1B01G286300	TraesCS3B01G210000	0.666654638255686
8.6.128-10.1.128	TraesCS1B01G286300	TraesCS3B01G563800	1
8.6.128-10.1.128	TraesCS1B01G286300	TraesCS3B01G578600	0.666654638255686
8.6.128-10.1.128	TraesCS1B01G286300	TraesCS3D01G031800	0.666654638255686
8.6.128-10.1.128	TraesCS1B01G286300	TraesCS3D01G061900	1
8.6.128-10.1.128	TraesCS1B01G286300	TraesCS3D01G160300	1
8.6.128-10.1.128	TraesCS1B01G286300	TraesCS3D01G184900	0.666654638255686
8.6.128-10.1.128	TraesCS1B01G286300	TraesCS3D01G211700	0.727263780549116
8.6.128-10.1.128	TraesCS1B01G286300	TraesCS3D01G311300	1
8.6.128-10.1.128	TraesCS1B01G286300	TraesCS3D01G516900	0.666654638255686
8.6.128-10.1.128	TraesCS1B01G286300	TraesCS4A01G235800	0.666654638255686
8.6.128-10.1.128	TraesCS1B01G286300	TraesCS4A01G376100	1
8.6.128-10.1.128	TraesCS1B01G286300	TraesCS4A01G445600	1
8.6.128-10.1.128	TraesCS1B01G286300	TraesCS4B01G284700	1
8.6.128-10.1.128	TraesCS1B01G286300	TraesCS4D01G337500	1
8.6.128-10.1.128	TraesCS1B01G286300	TraesCS4D01G364700	1
8.6.128-10.1.128	TraesCS1B01G286300	TraesCS5A01G220200	0.727263780549116
8.6.128-10.1.128	TraesCS1B01G286300	TraesCS5A01G287700	1
8.6.128-10.1.128	TraesCS1B01G286300	TraesCS5A01G328800	1
8.6.128-10.1.128	TraesCS1B01G286300	TraesCS5A01G362400	1
8.6.128-10.1.128	TraesCS1B01G286300	TraesCS5A01G427700	0.727263780549116
8.6.128-10.1.128	TraesCS1B01G286300	TraesCS5A01G511100	1
8.6.128-10.1.128	TraesCS1B01G286300	TraesCS5B01G007000	1
8.6.128-10.1.128	TraesCS1B01G286300	TraesCS5B01G007100	1
8.6.128-10.1.128	TraesCS1B01G286300	TraesCS5B01G246900	0.666654638255686
8.6.128-10.1.128	TraesCS1B01G286300	TraesCS5B01G318100	1
8.6.128-10.1.128	TraesCS1B01G286300	TraesCS5B01G485200	1
8.6.128-10.1.128	TraesCS1B01G286300	TraesCS5D01G012000	1
8.6.128-10.1.128	TraesCS1B01G286300	TraesCS5D01G012100	1
8.6.128-10.1.128	TraesCS1B01G286300	TraesCS5D01G144300	0.666654638255686
8.6.128-10.1.128	TraesCS1B01G286300	TraesCS5D01G364600	0.666654638255686
8.6.128-10.1.128	TraesCS1B01G286300	TraesCS5D01G435800	0.727263780549116
8.6.128-10.1.128	TraesCS1B01G286300	TraesCS5D01G487900	1
8.6.128-10.1.128	TraesCS1B01G286300	TraesCS5D01G488500	1
8.6.128-10.1.128	TraesCS1B01G286300	TraesCS5D01G559300	1
8.6.128-10.1.128	TraesCS1B01G286300	TraesCS5D01G560100	1
8.6.128-10.1.128	TraesCS1B01G286300	TraesCS6A01G012300	1
8.6.128-10.1.128	TraesCS1B01G286300	TraesCS6A01G012400	1
8.6.128-10.1.128	TraesCS1B01G286300	TraesCS6A01G047500	0.666654638255686
8.6.128-10.1.128	TraesCS1B01G286300	TraesCS6A01G398600	1
8.6.128-10.1.128	TraesCS1B01G286300	TraesCS6B01G158300	1
8.6.128-10.1.128	TraesCS1B01G286300	TraesCS6B01G407100	1
8.6.128-10.1.128	TraesCS1B01G286300	TraesCS7A01G048100	1
8.6.128-10.1.128	TraesCS1B01G286300	TraesCS7A01G277500	1
8.6.128-10.1.128	TraesCS1B01G286300	TraesCS7B01G434200	1
8.6.128-10.1.128	TraesCS1B01G286300	TraesCS7D01G042500	1
8.6.128-10.1.128	TraesCS1B01G286300	TraesCS7D01G073100	1
8.6.128-10.1.128	TraesCS1B01G286300	TraesCS7D01G188000	0.727263780549116
8.6.128-10.1.128	TraesCS1B01G286300	TraesCS7D01G350100	1
8.6.128-10.1.128	TraesCS1B01G286300	TraesCS7D01G369700	0.666654638255686
8.6.128-10.1.128	TraesCS1B01G286300	TraesCS7D01G511600	1
8.6.128-10.1.128	TraesCS1B01G286300	TraesCS7D01G532100	1
8.6.128-10.1.128	TraesCS1B01G331200	TraesCS1B01G363500	0.666654638255686
8.6.128-10.1.128	TraesCS1B01G331200	TraesCS1B01G476400	0.666654638255686
8.6.128-10.1.128	TraesCS1B01G331200	TraesCS1D01G318700	1
8.6.128-10.1.128	TraesCS1B01G331200	TraesCS1D01G450100	0.666654638255686
8.6.128-10.1.128	TraesCS1B01G331200	TraesCS2A01G003300	0.666654638255686
8.6.128-10.1.128	TraesCS1B01G331200	TraesCS2A01G015400	0.666654638255686
8.6.128-10.1.128	TraesCS1B01G331200	TraesCS2A01G022500	0.666654638255686
8.6.128-10.1.128	TraesCS1B01G331200	TraesCS2A01G023000	0.666654638255686
8.6.128-10.1.128	TraesCS1B01G331200	TraesCS2A01G142300	0.666654638255686
8.6.128-10.1.128	TraesCS1B01G331200	TraesCS2A01G400500	0.666654638255686
8.6.128-10.1.128	TraesCS1B01G331200	TraesCS2A01G467000	1
8.6.128-10.1.128	TraesCS1B01G331200	TraesCS2A01G565700	0.666654638255686
8.6.128-10.1.128	TraesCS1B01G331200	TraesCS2A01G572800	1
8.6.128-10.1.128	TraesCS1B01G331200	TraesCS2A01G573300	1
8.6.128-10.1.128	TraesCS1B01G331200	TraesCS2A01G573500	1
8.6.128-10.1.128	TraesCS1B01G331200	TraesCS2A01G573700	1
8.6.128-10.1.128	TraesCS1B01G331200	TraesCS2A01G573900	1
8.6.128-10.1.128	TraesCS1B01G331200	TraesCS2B01G000600	0.666654638255686
8.6.128-10.1.128	TraesCS1B01G331200	TraesCS2B01G003400	0.666654638255686
8.6.128-10.1.128	TraesCS1B01G331200	TraesCS2B01G004700	0.666654638255686
8.6.128-10.1.128	TraesCS1B01G331200	TraesCS2B01G030500	0.666654638255686
8.6.128-10.1.128	TraesCS1B01G331200	TraesCS2B01G031700	0.666654638255686
8.6.128-10.1.128	TraesCS1B01G331200	TraesCS2B01G032500	0.666654638255686
8.6.128-10.1.128	TraesCS1B01G331200	TraesCS2B01G049400	0.666654638255686
8.6.128-10.1.128	TraesCS1B01G331200	TraesCS2B01G091500	0.666654638255686
8.6.128-10.1.128	TraesCS1B01G331200	TraesCS2B01G093100	0.666654638255686
8.6.128-10.1.128	TraesCS1B01G331200	TraesCS2B01G124800	1
8.6.128-10.1.128	TraesCS1B01G331200	TraesCS2B01G445600	0.666654638255686
8.6.128-10.1.128	TraesCS1B01G331200	TraesCS2B01G612400	1
8.6.128-10.1.128	TraesCS1B01G331200	TraesCS2B01G613500	1
8.6.128-10.1.128	TraesCS1B01G331200	TraesCS2B01G613900	1
8.6.128-10.1.128	TraesCS1B01G331200	TraesCS2B01G614500	1
8.6.128-10.1.128	TraesCS1B01G331200	TraesCS2B01G615000	1
8.6.128-10.1.128	TraesCS1B01G331200	TraesCS2B01G615700	1
8.6.128-10.1.128	TraesCS1B01G331200	TraesCS2B01G615800	1
8.6.128-10.1.128	TraesCS1B01G331200	TraesCS2B01G615900	1
8.6.128-10.1.128	TraesCS1B01G331200	TraesCS2D01G029700	0.666654638255686
8.6.128-10.1.128	TraesCS1B01G331200	TraesCS2D01G030000	0.666654638255686
8.6.128-10.1.128	TraesCS1B01G331200	TraesCS2D01G583700	1
8.6.128-10.1.128	TraesCS1B01G331200	TraesCS2D01G583900	1
8.6.128-10.1.128	TraesCS1B01G331200	TraesCS2D01G584700	1
8.6.128-10.1.128	TraesCS1B01G331200	TraesCS3A01G153000	0.666654638255686
8.6.128-10.1.128	TraesCS1B01G331200	TraesCS3A01G180000	1
8.6.128-10.1.128	TraesCS1B01G331200	TraesCS3A01G180200	1
8.6.128-10.1.128	TraesCS1B01G331200	TraesCS3A01G297100	1
8.6.128-10.1.128	TraesCS1B01G331200	TraesCS3A01G479700	0.666654638255686
8.6.128-10.1.128	TraesCS1B01G331200	TraesCS3A01G509600	1
8.6.128-10.1.128	TraesCS1B01G331200	TraesCS3B01G006600	0.666654638255686
8.6.128-10.1.128	TraesCS1B01G331200	TraesCS3B01G034300	1
8.6.128-10.1.128	TraesCS1B01G331200	TraesCS3B01G100000	0.666654638255686
8.6.128-10.1.128	TraesCS1B01G331200	TraesCS3B01G162900	1
8.6.128-10.1.128	TraesCS1B01G331200	TraesCS3B01G179600	0.666654638255686
8.6.128-10.1.128	TraesCS1B01G331200	TraesCS3B01G209700	1
8.6.128-10.1.128	TraesCS1B01G331200	TraesCS3B01G210000	1
8.6.128-10.1.128	TraesCS1B01G331200	TraesCS3B01G563800	0.666654638255686
8.6.128-10.1.128	TraesCS1B01G331200	TraesCS3B01G578600	1
8.6.128-10.1.128	TraesCS1B01G331200	TraesCS3D01G031800	1
8.6.128-10.1.128	TraesCS1B01G331200	TraesCS3D01G061900	0.666654638255686
8.6.128-10.1.128	TraesCS1B01G331200	TraesCS3D01G160300	0.666654638255686
8.6.128-10.1.128	TraesCS1B01G331200	TraesCS3D01G184900	1
8.6.128-10.1.128	TraesCS1B01G331200	TraesCS3D01G311300	0.666654638255686
8.6.128-10.1.128	TraesCS1B01G331200	TraesCS3D01G516900	1
8.6.128-10.1.128	TraesCS1B01G331200	TraesCS4A01G235800	1
8.6.128-10.1.128	TraesCS1B01G331200	TraesCS4A01G376100	0.666654638255686
8.6.128-10.1.128	TraesCS1B01G331200	TraesCS4A01G445600	0.666654638255686
8.6.128-10.1.128	TraesCS1B01G331200	TraesCS4B01G284700	0.666654638255686
8.6.128-10.1.128	TraesCS1B01G331200	TraesCS4D01G337500	0.666654638255686
8.6.128-10.1.128	TraesCS1B01G331200	TraesCS4D01G364700	0.666654638255686
8.6.128-10.1.128	TraesCS1B01G331200	TraesCS5A01G287700	0.666654638255686
8.6.128-10.1.128	TraesCS1B01G331200	TraesCS5A01G328800	0.666654638255686
8.6.128-10.1.128	TraesCS1B01G331200	TraesCS5A01G362400	0.666654638255686
8.6.128-10.1.128	TraesCS1B01G331200	TraesCS5A01G511100	0.666654638255686
8.6.128-10.1.128	TraesCS1B01G331200	TraesCS5B01G007000	0.666654638255686
8.6.128-10.1.128	TraesCS1B01G331200	TraesCS5B01G007100	0.666654638255686
8.6.128-10.1.128	TraesCS1B01G331200	TraesCS5B01G246900	1
8.6.128-10.1.128	TraesCS1B01G331200	TraesCS5B01G318100	0.666654638255686
8.6.128-10.1.128	TraesCS1B01G331200	TraesCS5B01G485200	0.666654638255686
8.6.128-10.1.128	TraesCS1B01G331200	TraesCS5D01G012000	0.666654638255686
8.6.128-10.1.128	TraesCS1B01G331200	TraesCS5D01G012100	0.666654638255686
8.6.128-10.1.128	TraesCS1B01G331200	TraesCS5D01G144300	1
8.6.128-10.1.128	TraesCS1B01G331200	TraesCS5D01G364600	1
8.6.128-10.1.128	TraesCS1B01G331200	TraesCS5D01G487900	0.666654638255686
8.6.128-10.1.128	TraesCS1B01G331200	TraesCS5D01G488500	0.666654638255686
8.6.128-10.1.128	TraesCS1B01G331200	TraesCS5D01G559300	0.666654638255686
8.6.128-10.1.128	TraesCS1B01G331200	TraesCS5D01G560100	0.666654638255686
8.6.128-10.1.128	TraesCS1B01G331200	TraesCS6A01G012300	0.666654638255686
8.6.128-10.1.128	TraesCS1B01G331200	TraesCS6A01G012400	0.666654638255686
8.6.128-10.1.128	TraesCS1B01G331200	TraesCS6A01G047500	1
8.6.128-10.1.128	TraesCS1B01G331200	TraesCS6A01G398600	0.666654638255686
8.6.128-10.1.128	TraesCS1B01G331200	TraesCS6B01G158300	0.666654638255686
8.6.128-10.1.128	TraesCS1B01G331200	TraesCS6B01G407100	0.666654638255686
8.6.128-10.1.128	TraesCS1B01G331200	TraesCS7A01G048100	0.666654638255686
8.6.128-10.1.128	TraesCS1B01G331200	TraesCS7A01G277500	0.666654638255686
8.6.128-10.1.128	TraesCS1B01G331200	TraesCS7B01G434200	0.666654638255686
8.6.128-10.1.128	TraesCS1B01G331200	TraesCS7D01G042500	0.666654638255686
8.6.128-10.1.128	TraesCS1B01G331200	TraesCS7D01G073100	0.666654638255686
8.6.128-10.1.128	TraesCS1B01G331200	TraesCS7D01G152400	0.799994226404521
8.6.128-10.1.128	TraesCS1B01G331200	TraesCS7D01G350100	0.666654638255686
8.6.128-10.1.128	TraesCS1B01G331200	TraesCS7D01G369700	1
8.6.128-10.1.128	TraesCS1B01G331200	TraesCS7D01G511600	0.666654638255686
8.6.128-10.1.128	TraesCS1B01G331200	TraesCS7D01G532100	0.666654638255686
8.6.128-10.1.128	TraesCS1B01G363500	TraesCS1B01G476400	1
8.6.128-10.1.128	TraesCS1B01G363500	TraesCS1D01G147800	0.727263780549116
8.6.128-10.1.128	TraesCS1B01G363500	TraesCS1D01G318700	0.666654638255686
8.6.128-10.1.128	TraesCS1B01G363500	TraesCS1D01G450100	1
8.6.128-10.1.128	TraesCS1B01G363500	TraesCS2A01G003200	0.727263780549116
8.6.128-10.1.128	TraesCS1B01G363500	TraesCS2A01G003300	1
8.6.128-10.1.128	TraesCS1B01G363500	TraesCS2A01G015400	1
8.6.128-10.1.128	TraesCS1B01G363500	TraesCS2A01G022500	1
8.6.128-10.1.128	TraesCS1B01G363500	TraesCS2A01G023000	1
8.6.128-10.1.128	TraesCS1B01G363500	TraesCS2A01G142300	1
8.6.128-10.1.128	TraesCS1B01G363500	TraesCS2A01G400500	1
8.6.128-10.1.128	TraesCS1B01G363500	TraesCS2A01G467000	0.666654638255686
8.6.128-10.1.128	TraesCS1B01G363500	TraesCS2A01G565700	1
8.6.128-10.1.128	TraesCS1B01G363500	TraesCS2A01G572800	0.666654638255686
8.6.128-10.1.128	TraesCS1B01G363500	TraesCS2A01G573300	0.666654638255686
8.6.128-10.1.128	TraesCS1B01G363500	TraesCS2A01G573500	0.666654638255686
8.6.128-10.1.128	TraesCS1B01G363500	TraesCS2A01G573700	0.666654638255686
8.6.128-10.1.128	TraesCS1B01G363500	TraesCS2A01G573900	0.666654638255686
8.6.128-10.1.128	TraesCS1B01G363500	TraesCS2B01G000600	1
8.6.128-10.1.128	TraesCS1B01G363500	TraesCS2B01G003400	1
8.6.128-10.1.128	TraesCS1B01G363500	TraesCS2B01G004700	1
8.6.128-10.1.128	TraesCS1B01G363500	TraesCS2B01G030500	1
8.6.128-10.1.128	TraesCS1B01G363500	TraesCS2B01G031700	1
8.6.128-10.1.128	TraesCS1B01G363500	TraesCS2B01G032500	1
8.6.128-10.1.128	TraesCS1B01G363500	TraesCS2B01G049400	1
8.6.128-10.1.128	TraesCS1B01G363500	TraesCS2B01G091500	1
8.6.128-10.1.128	TraesCS1B01G363500	TraesCS2B01G093100	1
8.6.128-10.1.128	TraesCS1B01G363500	TraesCS2B01G124800	0.666654638255686
8.6.128-10.1.128	TraesCS1B01G363500	TraesCS2B01G445600	1
8.6.128-10.1.128	TraesCS1B01G363500	TraesCS2B01G612400	0.666654638255686
8.6.128-10.1.128	TraesCS1B01G363500	TraesCS2B01G613500	0.666654638255686
8.6.128-10.1.128	TraesCS1B01G363500	TraesCS2B01G613900	0.666654638255686
8.6.128-10.1.128	TraesCS1B01G363500	TraesCS2B01G614500	0.666654638255686
8.6.128-10.1.128	TraesCS1B01G363500	TraesCS2B01G615000	0.666654638255686
8.6.128-10.1.128	TraesCS1B01G363500	TraesCS2B01G615700	0.666654638255686
8.6.128-10.1.128	TraesCS1B01G363500	TraesCS2B01G615800	0.666654638255686
8.6.128-10.1.128	TraesCS1B01G363500	TraesCS2B01G615900	0.666654638255686
8.6.128-10.1.128	TraesCS1B01G363500	TraesCS2D01G029700	1
8.6.128-10.1.128	TraesCS1B01G363500	TraesCS2D01G030000	1
8.6.128-10.1.128	TraesCS1B01G363500	TraesCS2D01G583700	0.666654638255686
8.6.128-10.1.128	TraesCS1B01G363500	TraesCS2D01G583900	0.666654638255686
8.6.128-10.1.128	TraesCS1B01G363500	TraesCS2D01G584700	0.666654638255686
8.6.128-10.1.128	TraesCS1B01G363500	TraesCS3A01G153000	1
8.6.128-10.1.128	TraesCS1B01G363500	TraesCS3A01G180000	0.666654638255686
8.6.128-10.1.128	TraesCS1B01G363500	TraesCS3A01G180200	0.666654638255686
8.6.128-10.1.128	TraesCS1B01G363500	TraesCS3A01G297100	0.666654638255686
8.6.128-10.1.128	TraesCS1B01G363500	TraesCS3A01G479700	1
8.6.128-10.1.128	TraesCS1B01G363500	TraesCS3A01G509600	0.666654638255686
8.6.128-10.1.128	TraesCS1B01G363500	TraesCS3B01G006600	1
8.6.128-10.1.128	TraesCS1B01G363500	TraesCS3B01G034300	0.666654638255686
8.6.128-10.1.128	TraesCS1B01G363500	TraesCS3B01G100000	1
8.6.128-10.1.128	TraesCS1B01G363500	TraesCS3B01G162900	0.666654638255686
8.6.128-10.1.128	TraesCS1B01G363500	TraesCS3B01G179600	1
8.6.128-10.1.128	TraesCS1B01G363500	TraesCS3B01G209700	0.666654638255686
8.6.128-10.1.128	TraesCS1B01G363500	TraesCS3B01G210000	0.666654638255686
8.6.128-10.1.128	TraesCS1B01G363500	TraesCS3B01G563800	1
8.6.128-10.1.128	TraesCS1B01G363500	TraesCS3B01G578600	0.666654638255686
8.6.128-10.1.128	TraesCS1B01G363500	TraesCS3D01G031800	0.666654638255686
8.6.128-10.1.128	TraesCS1B01G363500	TraesCS3D01G061900	1
8.6.128-10.1.128	TraesCS1B01G363500	TraesCS3D01G160300	1
8.6.128-10.1.128	TraesCS1B01G363500	TraesCS3D01G184900	0.666654638255686
8.6.128-10.1.128	TraesCS1B01G363500	TraesCS3D01G211700	0.727263780549116
8.6.128-10.1.128	TraesCS1B01G363500	TraesCS3D01G311300	1
8.6.128-10.1.128	TraesCS1B01G363500	TraesCS3D01G516900	0.666654638255686
8.6.128-10.1.128	TraesCS1B01G363500	TraesCS4A01G235800	0.666654638255686
8.6.128-10.1.128	TraesCS1B01G363500	TraesCS4A01G376100	1
8.6.128-10.1.128	TraesCS1B01G363500	TraesCS4A01G445600	1
8.6.128-10.1.128	TraesCS1B01G363500	TraesCS4B01G284700	1
8.6.128-10.1.128	TraesCS1B01G363500	TraesCS4D01G337500	1
8.6.128-10.1.128	TraesCS1B01G363500	TraesCS4D01G364700	1
8.6.128-10.1.128	TraesCS1B01G363500	TraesCS5A01G220200	0.727263780549116
8.6.128-10.1.128	TraesCS1B01G363500	TraesCS5A01G287700	1
8.6.128-10.1.128	TraesCS1B01G363500	TraesCS5A01G328800	1
8.6.128-10.1.128	TraesCS1B01G363500	TraesCS5A01G362400	1
8.6.128-10.1.128	TraesCS1B01G363500	TraesCS5A01G427700	0.727263780549116
8.6.128-10.1.128	TraesCS1B01G363500	TraesCS5A01G511100	1
8.6.128-10.1.128	TraesCS1B01G363500	TraesCS5B01G007000	1
8.6.128-10.1.128	TraesCS1B01G363500	TraesCS5B01G007100	1
8.6.128-10.1.128	TraesCS1B01G363500	TraesCS5B01G246900	0.666654638255686
8.6.128-10.1.128	TraesCS1B01G363500	TraesCS5B01G318100	1
8.6.128-10.1.128	TraesCS1B01G363500	TraesCS5B01G485200	1
8.6.128-10.1.128	TraesCS1B01G363500	TraesCS5D01G012000	1
8.6.128-10.1.128	TraesCS1B01G363500	TraesCS5D01G012100	1
8.6.128-10.1.128	TraesCS1B01G363500	TraesCS5D01G144300	0.666654638255686
8.6.128-10.1.128	TraesCS1B01G363500	TraesCS5D01G364600	0.666654638255686
8.6.128-10.1.128	TraesCS1B01G363500	TraesCS5D01G435800	0.727263780549116
8.6.128-10.1.128	TraesCS1B01G363500	TraesCS5D01G487900	1
8.6.128-10.1.128	TraesCS1B01G363500	TraesCS5D01G488500	1
8.6.128-10.1.128	TraesCS1B01G363500	TraesCS5D01G559300	1
8.6.128-10.1.128	TraesCS1B01G363500	TraesCS5D01G560100	1
8.6.128-10.1.128	TraesCS1B01G363500	TraesCS6A01G012300	1
8.6.128-10.1.128	TraesCS1B01G363500	TraesCS6A01G012400	1
8.6.128-10.1.128	TraesCS1B01G363500	TraesCS6A01G047500	0.666654638255686
8.6.128-10.1.128	TraesCS1B01G363500	TraesCS6A01G398600	1
8.6.128-10.1.128	TraesCS1B01G363500	TraesCS6B01G158300	1
8.6.128-10.1.128	TraesCS1B01G363500	TraesCS6B01G407100	1
8.6.128-10.1.128	TraesCS1B01G363500	TraesCS7A01G048100	1
8.6.128-10.1.128	TraesCS1B01G363500	TraesCS7A01G277500	1
8.6.128-10.1.128	TraesCS1B01G363500	TraesCS7B01G434200	1
8.6.128-10.1.128	TraesCS1B01G363500	TraesCS7D01G042500	1
8.6.128-10.1.128	TraesCS1B01G363500	TraesCS7D01G073100	1
8.6.128-10.1.128	TraesCS1B01G363500	TraesCS7D01G188000	0.727263780549116
8.6.128-10.1.128	TraesCS1B01G363500	TraesCS7D01G350100	1
8.6.128-10.1.128	TraesCS1B01G363500	TraesCS7D01G369700	0.666654638255686
8.6.128-10.1.128	TraesCS1B01G363500	TraesCS7D01G511600	1
8.6.128-10.1.128	TraesCS1B01G363500	TraesCS7D01G532100	1
8.6.128-10.1.128	TraesCS1B01G454500	TraesCS2A01G038300	1
8.6.128-10.1.128	TraesCS1B01G454500	TraesCS2A01G433500	1
8.6.128-10.1.128	TraesCS1B01G454500	TraesCS2B01G454500	1
8.6.128-10.1.128	TraesCS1B01G454500	TraesCS2B01G600200	1
8.6.128-10.1.128	TraesCS1B01G454500	TraesCS2D01G381200	1
8.6.128-10.1.128	TraesCS1B01G454500	TraesCS2D01G564900	1
8.6.128-10.1.128	TraesCS1B01G454500	TraesCS2D01G594400	1
8.6.128-10.1.128	TraesCS1B01G454500	TraesCS3A01G175800	1
8.6.128-10.1.128	TraesCS1B01G454500	TraesCS3A01G480300	1
8.6.128-10.1.128	TraesCS1B01G454500	TraesCS3A01G480400	1
8.6.128-10.1.128	TraesCS1B01G454500	TraesCS3A01G481500	1
8.6.128-10.1.128	TraesCS1B01G454500	TraesCS3A01G483000	1
8.6.128-10.1.128	TraesCS1B01G454500	TraesCS3B01G524800	1
8.6.128-10.1.128	TraesCS1B01G454500	TraesCS3B01G526000	1
8.6.128-10.1.128	TraesCS1B01G454500	TraesCS3B01G529400	1
8.6.128-10.1.128	TraesCS1B01G454500	TraesCS3B01G571400	1
8.6.128-10.1.128	TraesCS1B01G454500	TraesCS3D01G171000	1
8.6.128-10.1.128	TraesCS1B01G454500	TraesCS3D01G475100	1
8.6.128-10.1.128	TraesCS1B01G454500	TraesCS3D01G475200	1
8.6.128-10.1.128	TraesCS1B01G454500	TraesCS3D01G478000	1
8.6.128-10.1.128	TraesCS1B01G454500	TraesCS4A01G293500	1
8.6.128-10.1.128	TraesCS1B01G454500	TraesCS4A01G485900	1
8.6.128-10.1.128	TraesCS1B01G454500	TraesCS4D01G142800	1
8.6.128-10.1.128	TraesCS1B01G454500	TraesCS5A01G295100	1
8.6.128-10.1.128	TraesCS1B01G454500	TraesCS5A01G338400	1
8.6.128-10.1.128	TraesCS1B01G454500	TraesCS6D01G066800	1
8.6.128-10.1.128	TraesCS1B01G454500	TraesCS7A01G009200	1
8.6.128-10.1.128	TraesCS1B01G454500	TraesCS7A01G317700	1
8.6.128-10.1.128	TraesCS1B01G454500	TraesCS7A01G450500	1
8.6.128-10.1.128	TraesCS1B01G454500	TraesCS7B01G145100	1
8.6.128-10.1.128	TraesCS1B01G454500	TraesCS7B01G256000	1
8.6.128-10.1.128	TraesCS1B01G454500	TraesCS7B01G327500	1
8.6.128-10.1.128	TraesCS1B01G454500	TraesCS7B01G350300	1
8.6.128-10.1.128	TraesCS1B01G476400	TraesCS1D01G147800	0.727263780549116
8.6.128-10.1.128	TraesCS1B01G476400	TraesCS1D01G318700	0.666654638255686
8.6.128-10.1.128	TraesCS1B01G476400	TraesCS1D01G450100	1
8.6.128-10.1.128	TraesCS1B01G476400	TraesCS2A01G003200	0.727263780549116
8.6.128-10.1.128	TraesCS1B01G476400	TraesCS2A01G003300	1
8.6.128-10.1.128	TraesCS1B01G476400	TraesCS2A01G015400	1
8.6.128-10.1.128	TraesCS1B01G476400	TraesCS2A01G022500	1
8.6.128-10.1.128	TraesCS1B01G476400	TraesCS2A01G023000	1
8.6.128-10.1.128	TraesCS1B01G476400	TraesCS2A01G142300	1
8.6.128-10.1.128	TraesCS1B01G476400	TraesCS2A01G400500	1
8.6.128-10.1.128	TraesCS1B01G476400	TraesCS2A01G467000	0.666654638255686
8.6.128-10.1.128	TraesCS1B01G476400	TraesCS2A01G565700	1
8.6.128-10.1.128	TraesCS1B01G476400	TraesCS2A01G572800	0.666654638255686
8.6.128-10.1.128	TraesCS1B01G476400	TraesCS2A01G573300	0.666654638255686
8.6.128-10.1.128	TraesCS1B01G476400	TraesCS2A01G573500	0.666654638255686
8.6.128-10.1.128	TraesCS1B01G476400	TraesCS2A01G573700	0.666654638255686
8.6.128-10.1.128	TraesCS1B01G476400	TraesCS2A01G573900	0.666654638255686
8.6.128-10.1.128	TraesCS1B01G476400	TraesCS2B01G000600	1
8.6.128-10.1.128	TraesCS1B01G476400	TraesCS2B01G003400	1
8.6.128-10.1.128	TraesCS1B01G476400	TraesCS2B01G004700	1
8.6.128-10.1.128	TraesCS1B01G476400	TraesCS2B01G030500	1
8.6.128-10.1.128	TraesCS1B01G476400	TraesCS2B01G031700	1
8.6.128-10.1.128	TraesCS1B01G476400	TraesCS2B01G032500	1
8.6.128-10.1.128	TraesCS1B01G476400	TraesCS2B01G049400	1
8.6.128-10.1.128	TraesCS1B01G476400	TraesCS2B01G091500	1
8.6.128-10.1.128	TraesCS1B01G476400	TraesCS2B01G093100	1
8.6.128-10.1.128	TraesCS1B01G476400	TraesCS2B01G124800	0.666654638255686
8.6.128-10.1.128	TraesCS1B01G476400	TraesCS2B01G445600	1
8.6.128-10.1.128	TraesCS1B01G476400	TraesCS2B01G612400	0.666654638255686
8.6.128-10.1.128	TraesCS1B01G476400	TraesCS2B01G613500	0.666654638255686
8.6.128-10.1.128	TraesCS1B01G476400	TraesCS2B01G613900	0.666654638255686
8.6.128-10.1.128	TraesCS1B01G476400	TraesCS2B01G614500	0.666654638255686
8.6.128-10.1.128	TraesCS1B01G476400	TraesCS2B01G615000	0.666654638255686
8.6.128-10.1.128	TraesCS1B01G476400	TraesCS2B01G615700	0.666654638255686
8.6.128-10.1.128	TraesCS1B01G476400	TraesCS2B01G615800	0.666654638255686
8.6.128-10.1.128	TraesCS1B01G476400	TraesCS2B01G615900	0.666654638255686
8.6.128-10.1.128	TraesCS1B01G476400	TraesCS2D01G029700	1
8.6.128-10.1.128	TraesCS1B01G476400	TraesCS2D01G030000	1
8.6.128-10.1.128	TraesCS1B01G476400	TraesCS2D01G583700	0.666654638255686
8.6.128-10.1.128	TraesCS1B01G476400	TraesCS2D01G583900	0.666654638255686
8.6.128-10.1.128	TraesCS1B01G476400	TraesCS2D01G584700	0.666654638255686
8.6.128-10.1.128	TraesCS1B01G476400	TraesCS3A01G153000	1
8.6.128-10.1.128	TraesCS1B01G476400	TraesCS3A01G180000	0.666654638255686
8.6.128-10.1.128	TraesCS1B01G476400	TraesCS3A01G180200	0.666654638255686
8.6.128-10.1.128	TraesCS1B01G476400	TraesCS3A01G297100	0.666654638255686
8.6.128-10.1.128	TraesCS1B01G476400	TraesCS3A01G479700	1
8.6.128-10.1.128	TraesCS1B01G476400	TraesCS3A01G509600	0.666654638255686
8.6.128-10.1.128	TraesCS1B01G476400	TraesCS3B01G006600	1
8.6.128-10.1.128	TraesCS1B01G476400	TraesCS3B01G034300	0.666654638255686
8.6.128-10.1.128	TraesCS1B01G476400	TraesCS3B01G100000	1
8.6.128-10.1.128	TraesCS1B01G476400	TraesCS3B01G162900	0.666654638255686
8.6.128-10.1.128	TraesCS1B01G476400	TraesCS3B01G179600	1
8.6.128-10.1.128	TraesCS1B01G476400	TraesCS3B01G209700	0.666654638255686
8.6.128-10.1.128	TraesCS1B01G476400	TraesCS3B01G210000	0.666654638255686
8.6.128-10.1.128	TraesCS1B01G476400	TraesCS3B01G563800	1
8.6.128-10.1.128	TraesCS1B01G476400	TraesCS3B01G578600	0.666654638255686
8.6.128-10.1.128	TraesCS1B01G476400	TraesCS3D01G031800	0.666654638255686
8.6.128-10.1.128	TraesCS1B01G476400	TraesCS3D01G061900	1
8.6.128-10.1.128	TraesCS1B01G476400	TraesCS3D01G160300	1
8.6.128-10.1.128	TraesCS1B01G476400	TraesCS3D01G184900	0.666654638255686
8.6.128-10.1.128	TraesCS1B01G476400	TraesCS3D01G211700	0.727263780549116
8.6.128-10.1.128	TraesCS1B01G476400	TraesCS3D01G311300	1
8.6.128-10.1.128	TraesCS1B01G476400	TraesCS3D01G516900	0.666654638255686
8.6.128-10.1.128	TraesCS1B01G476400	TraesCS4A01G235800	0.666654638255686
8.6.128-10.1.128	TraesCS1B01G476400	TraesCS4A01G376100	1
8.6.128-10.1.128	TraesCS1B01G476400	TraesCS4A01G445600	1
8.6.128-10.1.128	TraesCS1B01G476400	TraesCS4B01G284700	1
8.6.128-10.1.128	TraesCS1B01G476400	TraesCS4D01G337500	1
8.6.128-10.1.128	TraesCS1B01G476400	TraesCS4D01G364700	1
8.6.128-10.1.128	TraesCS1B01G476400	TraesCS5A01G220200	0.727263780549116
8.6.128-10.1.128	TraesCS1B01G476400	TraesCS5A01G287700	1
8.6.128-10.1.128	TraesCS1B01G476400	TraesCS5A01G328800	1
8.6.128-10.1.128	TraesCS1B01G476400	TraesCS5A01G362400	1
8.6.128-10.1.128	TraesCS1B01G476400	TraesCS5A01G427700	0.727263780549116
8.6.128-10.1.128	TraesCS1B01G476400	TraesCS5A01G511100	1
8.6.128-10.1.128	TraesCS1B01G476400	TraesCS5B01G007000	1
8.6.128-10.1.128	TraesCS1B01G476400	TraesCS5B01G007100	1
8.6.128-10.1.128	TraesCS1B01G476400	TraesCS5B01G246900	0.666654638255686
8.6.128-10.1.128	TraesCS1B01G476400	TraesCS5B01G318100	1
8.6.128-10.1.128	TraesCS1B01G476400	TraesCS5B01G485200	1
8.6.128-10.1.128	TraesCS1B01G476400	TraesCS5D01G012000	1
8.6.128-10.1.128	TraesCS1B01G476400	TraesCS5D01G012100	1
8.6.128-10.1.128	TraesCS1B01G476400	TraesCS5D01G144300	0.666654638255686
8.6.128-10.1.128	TraesCS1B01G476400	TraesCS5D01G364600	0.666654638255686
8.6.128-10.1.128	TraesCS1B01G476400	TraesCS5D01G435800	0.727263780549116
8.6.128-10.1.128	TraesCS1B01G476400	TraesCS5D01G487900	1
8.6.128-10.1.128	TraesCS1B01G476400	TraesCS5D01G488500	1
8.6.128-10.1.128	TraesCS1B01G476400	TraesCS5D01G559300	1
8.6.128-10.1.128	TraesCS1B01G476400	TraesCS5D01G560100	1
8.6.128-10.1.128	TraesCS1B01G476400	TraesCS6A01G012300	1
8.6.128-10.1.128	TraesCS1B01G476400	TraesCS6A01G012400	1
8.6.128-10.1.128	TraesCS1B01G476400	TraesCS6A01G047500	0.666654638255686
8.6.128-10.1.128	TraesCS1B01G476400	TraesCS6A01G398600	1
8.6.128-10.1.128	TraesCS1B01G476400	TraesCS6B01G158300	1
8.6.128-10.1.128	TraesCS1B01G476400	TraesCS6B01G407100	1
8.6.128-10.1.128	TraesCS1B01G476400	TraesCS7A01G048100	1
8.6.128-10.1.128	TraesCS1B01G476400	TraesCS7A01G277500	1
8.6.128-10.1.128	TraesCS1B01G476400	TraesCS7B01G434200	1
8.6.128-10.1.128	TraesCS1B01G476400	TraesCS7D01G042500	1
8.6.128-10.1.128	TraesCS1B01G476400	TraesCS7D01G073100	1
8.6.128-10.1.128	TraesCS1B01G476400	TraesCS7D01G188000	0.727263780549116
8.6.128-10.1.128	TraesCS1B01G476400	TraesCS7D01G350100	1
8.6.128-10.1.128	TraesCS1B01G476400	TraesCS7D01G369700	0.666654638255686
8.6.128-10.1.128	TraesCS1B01G476400	TraesCS7D01G511600	1
8.6.128-10.1.128	TraesCS1B01G476400	TraesCS7D01G532100	1
8.6.128-10.1.128	TraesCS1D01G022000	TraesCS1D01G265800	1
8.6.128-10.1.128	TraesCS1D01G022000	TraesCS1D01G266000	1
8.6.128-10.1.128	TraesCS1D01G022000	TraesCS1D01G266100	1
8.6.128-10.1.128	TraesCS1D01G022000	TraesCS3A01G045600	1
8.6.128-10.1.128	TraesCS1D01G022000	TraesCS3A01G046000	1
8.6.128-10.1.128	TraesCS1D01G022000	TraesCS3A01G046300	1
8.6.128-10.1.128	TraesCS1D01G022000	TraesCS3B01G036400	1
8.6.128-10.1.128	TraesCS1D01G022000	TraesCS3B01G038600	1
8.6.128-10.1.128	TraesCS1D01G022000	TraesCS3B01G038700	1
8.6.128-10.1.128	TraesCS1D01G022000	TraesCS3D01G027700	1
8.6.128-10.1.128	TraesCS1D01G022000	TraesCS3D01G033700	1
8.6.128-10.1.128	TraesCS1D01G022000	TraesCS3D01G034000	1
8.6.128-10.1.128	TraesCS1D01G022000	TraesCS3D01G035600	1
8.6.128-10.1.128	TraesCS1D01G147800	TraesCS1D01G450100	0.727263780549116
8.6.128-10.1.128	TraesCS1D01G147800	TraesCS2A01G003200	1
8.6.128-10.1.128	TraesCS1D01G147800	TraesCS2A01G003300	0.727263780549116
8.6.128-10.1.128	TraesCS1D01G147800	TraesCS2A01G015400	0.727263780549116
8.6.128-10.1.128	TraesCS1D01G147800	TraesCS2A01G022500	0.727263780549116
8.6.128-10.1.128	TraesCS1D01G147800	TraesCS2A01G023000	0.727263780549116
8.6.128-10.1.128	TraesCS1D01G147800	TraesCS2A01G142300	0.727263780549116
8.6.128-10.1.128	TraesCS1D01G147800	TraesCS2A01G312600	0.888885918937768
8.6.128-10.1.128	TraesCS1D01G147800	TraesCS2A01G400500	0.727263780549116
8.6.128-10.1.128	TraesCS1D01G147800	TraesCS2A01G409500	0.888885918937768
8.6.128-10.1.128	TraesCS1D01G147800	TraesCS2A01G565700	0.727263780549116
8.6.128-10.1.128	TraesCS1D01G147800	TraesCS2B01G000600	0.727263780549116
8.6.128-10.1.128	TraesCS1D01G147800	TraesCS2B01G003400	0.727263780549116
8.6.128-10.1.128	TraesCS1D01G147800	TraesCS2B01G004700	0.727263780549116
8.6.128-10.1.128	TraesCS1D01G147800	TraesCS2B01G030500	0.727263780549116
8.6.128-10.1.128	TraesCS1D01G147800	TraesCS2B01G031700	0.727263780549116
8.6.128-10.1.128	TraesCS1D01G147800	TraesCS2B01G032500	0.727263780549116
8.6.128-10.1.128	TraesCS1D01G147800	TraesCS2B01G049400	0.727263780549116
8.6.128-10.1.128	TraesCS1D01G147800	TraesCS2B01G066000	0.888885918937768
8.6.128-10.1.128	TraesCS1D01G147800	TraesCS2B01G091500	0.727263780549116
8.6.128-10.1.128	TraesCS1D01G147800	TraesCS2B01G093100	0.727263780549116
8.6.128-10.1.128	TraesCS1D01G147800	TraesCS2B01G145500	0.888885918937768
8.6.128-10.1.128	TraesCS1D01G147800	TraesCS2B01G189700	0.888885918937768
8.6.128-10.1.128	TraesCS1D01G147800	TraesCS2B01G216400	0.799993985830732
8.6.128-10.1.128	TraesCS1D01G147800	TraesCS2B01G329600	0.888885918937768
8.6.128-10.1.128	TraesCS1D01G147800	TraesCS2B01G445600	0.727263780549116
8.6.128-10.1.128	TraesCS1D01G147800	TraesCS2B01G575300	0.888885918937768
8.6.128-10.1.128	TraesCS1D01G147800	TraesCS2D01G029700	0.727263780549116
8.6.128-10.1.128	TraesCS1D01G147800	TraesCS2D01G030000	0.727263780549116
8.6.128-10.1.128	TraesCS1D01G147800	TraesCS2D01G070400	0.888885918937768
8.6.128-10.1.128	TraesCS1D01G147800	TraesCS2D01G313700	0.888885918937768
8.6.128-10.1.128	TraesCS1D01G147800	TraesCS2D01G392800	0.888885918937768
8.6.128-10.1.128	TraesCS1D01G147800	TraesCS2D01G393700	0.888885918937768
8.6.128-10.1.128	TraesCS1D01G147800	TraesCS2D01G528500	0.799993985830732
8.6.128-10.1.128	TraesCS1D01G147800	TraesCS3A01G153000	0.727263780549116
8.6.128-10.1.128	TraesCS1D01G147800	TraesCS3A01G338700	0.888885918937768
8.6.128-10.1.128	TraesCS1D01G147800	TraesCS3A01G452600	0.888885918937768
8.6.128-10.1.128	TraesCS1D01G147800	TraesCS3A01G479700	0.727263780549116
8.6.128-10.1.128	TraesCS1D01G147800	TraesCS3B01G006600	0.727263780549116
8.6.128-10.1.128	TraesCS1D01G147800	TraesCS3B01G038800	0.888885918937768
8.6.128-10.1.128	TraesCS1D01G147800	TraesCS3B01G100000	0.727263780549116
8.6.128-10.1.128	TraesCS1D01G147800	TraesCS3B01G179600	0.727263780549116
8.6.128-10.1.128	TraesCS1D01G147800	TraesCS3B01G308900	0.888885918937768
8.6.128-10.1.128	TraesCS1D01G147800	TraesCS3B01G563800	0.727263780549116
8.6.128-10.1.128	TraesCS1D01G147800	TraesCS3D01G061900	0.727263780549116
8.6.128-10.1.128	TraesCS1D01G147800	TraesCS3D01G160300	0.727263780549116
8.6.128-10.1.128	TraesCS1D01G147800	TraesCS3D01G211700	0.799993985830732
8.6.128-10.1.128	TraesCS1D01G147800	TraesCS3D01G311300	0.727263780549116
8.6.128-10.1.128	TraesCS1D01G147800	TraesCS3D01G417600	0.888885918937768
8.6.128-10.1.128	TraesCS1D01G147800	TraesCS3D01G440900	0.888885918937768
8.6.128-10.1.128	TraesCS1D01G147800	TraesCS3D01G494400	0.888885918937768
8.6.128-10.1.128	TraesCS1D01G147800	TraesCS4A01G326700	0.888885918937768
8.6.128-10.1.128	TraesCS1D01G147800	TraesCS4A01G376100	0.727263780549116
8.6.128-10.1.128	TraesCS1D01G147800	TraesCS4A01G445600	0.727263780549116
8.6.128-10.1.128	TraesCS1D01G147800	TraesCS4A01G486100	0.888885918937768
8.6.128-10.1.128	TraesCS1D01G147800	TraesCS4B01G081200	0.888885918937768
8.6.128-10.1.128	TraesCS1D01G147800	TraesCS4B01G284700	0.727263780549116
8.6.128-10.1.128	TraesCS1D01G147800	TraesCS4B01G335300	0.888885918937768
8.6.128-10.1.128	TraesCS1D01G147800	TraesCS4D01G271300	0.888885918937768
8.6.128-10.1.128	TraesCS1D01G147800	TraesCS4D01G337500	0.727263780549116
8.6.128-10.1.128	TraesCS1D01G147800	TraesCS4D01G364700	0.727263780549116
8.6.128-10.1.128	TraesCS1D01G147800	TraesCS5A01G048400	0.888885918937768
8.6.128-10.1.128	TraesCS1D01G147800	TraesCS5A01G220200	1
8.6.128-10.1.128	TraesCS1D01G147800	TraesCS5A01G287700	0.727263780549116
8.6.128-10.1.128	TraesCS1D01G147800	TraesCS5A01G328800	0.727263780549116
8.6.128-10.1.128	TraesCS1D01G147800	TraesCS5A01G362400	0.727263780549116
8.6.128-10.1.128	TraesCS1D01G147800	TraesCS5A01G378700	0.799993985830732
8.6.128-10.1.128	TraesCS1D01G147800	TraesCS5A01G427700	1
8.6.128-10.1.128	TraesCS1D01G147800	TraesCS5A01G511100	0.727263780549116
8.6.128-10.1.128	TraesCS1D01G147800	TraesCS5B01G007000	0.727263780549116
8.6.128-10.1.128	TraesCS1D01G147800	TraesCS5B01G007100	0.727263780549116
8.6.128-10.1.128	TraesCS1D01G147800	TraesCS5B01G134600	0.888885918937768
8.6.128-10.1.128	TraesCS1D01G147800	TraesCS5B01G318100	0.727263780549116
8.6.128-10.1.128	TraesCS1D01G147800	TraesCS5B01G382600	0.799993985830732
8.6.128-10.1.128	TraesCS1D01G147800	TraesCS5B01G485200	0.727263780549116
8.6.128-10.1.128	TraesCS1D01G147800	TraesCS5D01G012000	0.727263780549116
8.6.128-10.1.128	TraesCS1D01G147800	TraesCS5D01G012100	0.727263780549116
8.6.128-10.1.128	TraesCS1D01G147800	TraesCS5D01G041100	0.799993985830732
8.6.128-10.1.128	TraesCS1D01G147800	TraesCS5D01G048100	0.888885918937768
8.6.128-10.1.128	TraesCS1D01G147800	TraesCS5D01G142300	0.888885918937768
8.6.128-10.1.128	TraesCS1D01G147800	TraesCS5D01G156500	0.888885918937768
8.6.128-10.1.128	TraesCS1D01G147800	TraesCS5D01G388700	0.799993985830732
8.6.128-10.1.128	TraesCS1D01G147800	TraesCS5D01G435800	1
8.6.128-10.1.128	TraesCS1D01G147800	TraesCS5D01G487900	0.727263780549116
8.6.128-10.1.128	TraesCS1D01G147800	TraesCS5D01G488500	0.727263780549116
8.6.128-10.1.128	TraesCS1D01G147800	TraesCS5D01G513100	0.799993985830732
8.6.128-10.1.128	TraesCS1D01G147800	TraesCS5D01G559300	0.727263780549116
8.6.128-10.1.128	TraesCS1D01G147800	TraesCS5D01G560100	0.727263780549116
8.6.128-10.1.128	TraesCS1D01G147800	TraesCS6A01G012300	0.727263780549116
8.6.128-10.1.128	TraesCS1D01G147800	TraesCS6A01G012400	0.727263780549116
8.6.128-10.1.128	TraesCS1D01G147800	TraesCS6A01G012500	0.888885918937768
8.6.128-10.1.128	TraesCS1D01G147800	TraesCS6A01G120500	0.888885918937768
8.6.128-10.1.128	TraesCS1D01G147800	TraesCS6A01G288300	0.888885918937768
8.6.128-10.1.128	TraesCS1D01G147800	TraesCS6A01G344000	0.888885918937768
8.6.128-10.1.128	TraesCS1D01G147800	TraesCS6A01G369800	0.888885918937768
8.6.128-10.1.128	TraesCS1D01G147800	TraesCS6A01G398600	0.727263780549116
8.6.128-10.1.128	TraesCS1D01G147800	TraesCS6B01G046800	0.888885918937768
8.6.128-10.1.128	TraesCS1D01G147800	TraesCS6B01G158300	0.727263780549116
8.6.128-10.1.128	TraesCS1D01G147800	TraesCS6B01G284900	0.799993985830732
8.6.128-10.1.128	TraesCS1D01G147800	TraesCS6B01G376200	0.888885918937768
8.6.128-10.1.128	TraesCS1D01G147800	TraesCS6B01G406000	0.888885918937768
8.6.128-10.1.128	TraesCS1D01G147800	TraesCS6B01G407100	0.727263780549116
8.6.128-10.1.128	TraesCS1D01G147800	TraesCS6D01G015100	0.888885918937768
8.6.128-10.1.128	TraesCS1D01G147800	TraesCS6D01G075800	0.888885918937768
8.6.128-10.1.128	TraesCS1D01G147800	TraesCS6D01G190400	0.888885918937768
8.6.128-10.1.128	TraesCS1D01G147800	TraesCS6D01G222000	0.799993985830732
8.6.128-10.1.128	TraesCS1D01G147800	TraesCS6D01G270700	0.888885918937768
8.6.128-10.1.128	TraesCS1D01G147800	TraesCS6D01G302300	0.888885918937768
8.6.128-10.1.128	TraesCS1D01G147800	TraesCS6D01G325100	0.888885918937768
8.6.128-10.1.128	TraesCS1D01G147800	TraesCS7A01G048100	0.727263780549116
8.6.128-10.1.128	TraesCS1D01G147800	TraesCS7A01G137000	0.888885918937768
8.6.128-10.1.128	TraesCS1D01G147800	TraesCS7A01G174500	0.888885918937768
8.6.128-10.1.128	TraesCS1D01G147800	TraesCS7A01G277500	0.727263780549116
8.6.128-10.1.128	TraesCS1D01G147800	TraesCS7A01G537100	0.888885918937768
8.6.128-10.1.128	TraesCS1D01G147800	TraesCS7B01G202500	0.888885918937768
8.6.128-10.1.128	TraesCS1D01G147800	TraesCS7B01G434200	0.727263780549116
8.6.128-10.1.128	TraesCS1D01G147800	TraesCS7D01G042500	0.727263780549116
8.6.128-10.1.128	TraesCS1D01G147800	TraesCS7D01G073100	0.727263780549116
8.6.128-10.1.128	TraesCS1D01G147800	TraesCS7D01G142300	0.888885918937768
8.6.128-10.1.128	TraesCS1D01G147800	TraesCS7D01G188000	1
8.6.128-10.1.128	TraesCS1D01G147800	TraesCS7D01G350100	0.727263780549116
8.6.128-10.1.128	TraesCS1D01G147800	TraesCS7D01G375700	0.888885918937768
8.6.128-10.1.128	TraesCS1D01G147800	TraesCS7D01G498500	0.888885918937768
8.6.128-10.1.128	TraesCS1D01G147800	TraesCS7D01G511600	0.727263780549116
8.6.128-10.1.128	TraesCS1D01G147800	TraesCS7D01G524400	0.888885918937768
8.6.128-10.1.128	TraesCS1D01G147800	TraesCS7D01G532100	0.727263780549116
8.6.128-10.1.128	TraesCS1D01G249600	TraesCS2A01G350700	1
8.6.128-10.1.128	TraesCS1D01G249600	TraesCS2A01G350800	1
8.6.128-10.1.128	TraesCS1D01G249600	TraesCS2A01G350900	0.941173473845652
8.6.128-10.1.128	TraesCS1D01G249600	TraesCS2B01G369000	1
8.6.128-10.1.128	TraesCS1D01G249600	TraesCS2B01G369100	1
8.6.128-10.1.128	TraesCS1D01G249600	TraesCS2D01G348800	1
8.6.128-10.1.128	TraesCS1D01G249600	TraesCS2D01G348900	1
8.6.128-10.1.128	TraesCS1D01G249600	TraesCS2D01G349000	1
8.6.128-10.1.128	TraesCS1D01G249600	TraesCS3A01G260100	1
8.6.128-10.1.128	TraesCS1D01G249600	TraesCS3A01G260200	1
8.6.128-10.1.128	TraesCS1D01G249600	TraesCS3B01G293200	1
8.6.128-10.1.128	TraesCS1D01G249600	TraesCS3D01G260300	1
8.6.128-10.1.128	TraesCS1D01G265800	TraesCS1D01G266000	1
8.6.128-10.1.128	TraesCS1D01G265800	TraesCS1D01G266100	1
8.6.128-10.1.128	TraesCS1D01G265800	TraesCS3A01G045600	1
8.6.128-10.1.128	TraesCS1D01G265800	TraesCS3A01G046000	1
8.6.128-10.1.128	TraesCS1D01G265800	TraesCS3A01G046300	1
8.6.128-10.1.128	TraesCS1D01G265800	TraesCS3B01G036400	1
8.6.128-10.1.128	TraesCS1D01G265800	TraesCS3B01G038600	1
8.6.128-10.1.128	TraesCS1D01G265800	TraesCS3B01G038700	1
8.6.128-10.1.128	TraesCS1D01G265800	TraesCS3D01G027700	1
8.6.128-10.1.128	TraesCS1D01G265800	TraesCS3D01G033700	1
8.6.128-10.1.128	TraesCS1D01G265800	TraesCS3D01G034000	1
8.6.128-10.1.128	TraesCS1D01G265800	TraesCS3D01G035600	1
8.6.128-10.1.128	TraesCS1D01G266000	TraesCS1D01G266100	1
8.6.128-10.1.128	TraesCS1D01G266000	TraesCS3A01G045600	1
8.6.128-10.1.128	TraesCS1D01G266000	TraesCS3A01G046000	1
8.6.128-10.1.128	TraesCS1D01G266000	TraesCS3A01G046300	1
8.6.128-10.1.128	TraesCS1D01G266000	TraesCS3B01G036400	1
8.6.128-10.1.128	TraesCS1D01G266000	TraesCS3B01G038600	1
8.6.128-10.1.128	TraesCS1D01G266000	TraesCS3B01G038700	1
8.6.128-10.1.128	TraesCS1D01G266000	TraesCS3D01G027700	1
8.6.128-10.1.128	TraesCS1D01G266000	TraesCS3D01G033700	1
8.6.128-10.1.128	TraesCS1D01G266000	TraesCS3D01G034000	1
8.6.128-10.1.128	TraesCS1D01G266000	TraesCS3D01G035600	1
8.6.128-10.1.128	TraesCS1D01G266100	TraesCS3A01G045600	1
8.6.128-10.1.128	TraesCS1D01G266100	TraesCS3A01G046000	1
8.6.128-10.1.128	TraesCS1D01G266100	TraesCS3A01G046300	1
8.6.128-10.1.128	TraesCS1D01G266100	TraesCS3B01G036400	1
8.6.128-10.1.128	TraesCS1D01G266100	TraesCS3B01G038600	1
8.6.128-10.1.128	TraesCS1D01G266100	TraesCS3B01G038700	1
8.6.128-10.1.128	TraesCS1D01G266100	TraesCS3D01G027700	1
8.6.128-10.1.128	TraesCS1D01G266100	TraesCS3D01G033700	1
8.6.128-10.1.128	TraesCS1D01G266100	TraesCS3D01G034000	1
8.6.128-10.1.128	TraesCS1D01G266100	TraesCS3D01G035600	1
8.6.128-10.1.128	TraesCS1D01G274000	TraesCS3A01G377600	1
8.6.128-10.1.128	TraesCS1D01G274000	TraesCS3B01G410400	1
8.6.128-10.1.128	TraesCS1D01G274000	TraesCS3D01G370700	1
8.6.128-10.1.128	TraesCS1D01G318700	TraesCS1D01G450100	0.666654638255686
8.6.128-10.1.128	TraesCS1D01G318700	TraesCS2A01G003300	0.666654638255686
8.6.128-10.1.128	TraesCS1D01G318700	TraesCS2A01G015400	0.666654638255686
8.6.128-10.1.128	TraesCS1D01G318700	TraesCS2A01G022500	0.666654638255686
8.6.128-10.1.128	TraesCS1D01G318700	TraesCS2A01G023000	0.666654638255686
8.6.128-10.1.128	TraesCS1D01G318700	TraesCS2A01G142300	0.666654638255686
8.6.128-10.1.128	TraesCS1D01G318700	TraesCS2A01G400500	0.666654638255686
8.6.128-10.1.128	TraesCS1D01G318700	TraesCS2A01G467000	1
8.6.128-10.1.128	TraesCS1D01G318700	TraesCS2A01G565700	0.666654638255686
8.6.128-10.1.128	TraesCS1D01G318700	TraesCS2A01G572800	1
8.6.128-10.1.128	TraesCS1D01G318700	TraesCS2A01G573300	1
8.6.128-10.1.128	TraesCS1D01G318700	TraesCS2A01G573500	1
8.6.128-10.1.128	TraesCS1D01G318700	TraesCS2A01G573700	1
8.6.128-10.1.128	TraesCS1D01G318700	TraesCS2A01G573900	1
8.6.128-10.1.128	TraesCS1D01G318700	TraesCS2B01G000600	0.666654638255686
8.6.128-10.1.128	TraesCS1D01G318700	TraesCS2B01G003400	0.666654638255686
8.6.128-10.1.128	TraesCS1D01G318700	TraesCS2B01G004700	0.666654638255686
8.6.128-10.1.128	TraesCS1D01G318700	TraesCS2B01G030500	0.666654638255686
8.6.128-10.1.128	TraesCS1D01G318700	TraesCS2B01G031700	0.666654638255686
8.6.128-10.1.128	TraesCS1D01G318700	TraesCS2B01G032500	0.666654638255686
8.6.128-10.1.128	TraesCS1D01G318700	TraesCS2B01G049400	0.666654638255686
8.6.128-10.1.128	TraesCS1D01G318700	TraesCS2B01G091500	0.666654638255686
8.6.128-10.1.128	TraesCS1D01G318700	TraesCS2B01G093100	0.666654638255686
8.6.128-10.1.128	TraesCS1D01G318700	TraesCS2B01G124800	1
8.6.128-10.1.128	TraesCS1D01G318700	TraesCS2B01G445600	0.666654638255686
8.6.128-10.1.128	TraesCS1D01G318700	TraesCS2B01G612400	1
8.6.128-10.1.128	TraesCS1D01G318700	TraesCS2B01G613500	1
8.6.128-10.1.128	TraesCS1D01G318700	TraesCS2B01G613900	1
8.6.128-10.1.128	TraesCS1D01G318700	TraesCS2B01G614500	1
8.6.128-10.1.128	TraesCS1D01G318700	TraesCS2B01G615000	1
8.6.128-10.1.128	TraesCS1D01G318700	TraesCS2B01G615700	1
8.6.128-10.1.128	TraesCS1D01G318700	TraesCS2B01G615800	1
8.6.128-10.1.128	TraesCS1D01G318700	TraesCS2B01G615900	1
8.6.128-10.1.128	TraesCS1D01G318700	TraesCS2D01G029700	0.666654638255686
8.6.128-10.1.128	TraesCS1D01G318700	TraesCS2D01G030000	0.666654638255686
8.6.128-10.1.128	TraesCS1D01G318700	TraesCS2D01G583700	1
8.6.128-10.1.128	TraesCS1D01G318700	TraesCS2D01G583900	1
8.6.128-10.1.128	TraesCS1D01G318700	TraesCS2D01G584700	1
8.6.128-10.1.128	TraesCS1D01G318700	TraesCS3A01G153000	0.666654638255686
8.6.128-10.1.128	TraesCS1D01G318700	TraesCS3A01G180000	1
8.6.128-10.1.128	TraesCS1D01G318700	TraesCS3A01G180200	1
8.6.128-10.1.128	TraesCS1D01G318700	TraesCS3A01G297100	1
8.6.128-10.1.128	TraesCS1D01G318700	TraesCS3A01G479700	0.666654638255686
8.6.128-10.1.128	TraesCS1D01G318700	TraesCS3A01G509600	1
8.6.128-10.1.128	TraesCS1D01G318700	TraesCS3B01G006600	0.666654638255686
8.6.128-10.1.128	TraesCS1D01G318700	TraesCS3B01G034300	1
8.6.128-10.1.128	TraesCS1D01G318700	TraesCS3B01G100000	0.666654638255686
8.6.128-10.1.128	TraesCS1D01G318700	TraesCS3B01G162900	1
8.6.128-10.1.128	TraesCS1D01G318700	TraesCS3B01G179600	0.666654638255686
8.6.128-10.1.128	TraesCS1D01G318700	TraesCS3B01G209700	1
8.6.128-10.1.128	TraesCS1D01G318700	TraesCS3B01G210000	1
8.6.128-10.1.128	TraesCS1D01G318700	TraesCS3B01G563800	0.666654638255686
8.6.128-10.1.128	TraesCS1D01G318700	TraesCS3B01G578600	1
8.6.128-10.1.128	TraesCS1D01G318700	TraesCS3D01G031800	1
8.6.128-10.1.128	TraesCS1D01G318700	TraesCS3D01G061900	0.666654638255686
8.6.128-10.1.128	TraesCS1D01G318700	TraesCS3D01G160300	0.666654638255686
8.6.128-10.1.128	TraesCS1D01G318700	TraesCS3D01G184900	1
8.6.128-10.1.128	TraesCS1D01G318700	TraesCS3D01G311300	0.666654638255686
8.6.128-10.1.128	TraesCS1D01G318700	TraesCS3D01G516900	1
8.6.128-10.1.128	TraesCS1D01G318700	TraesCS4A01G235800	1
8.6.128-10.1.128	TraesCS1D01G318700	TraesCS4A01G376100	0.666654638255686
8.6.128-10.1.128	TraesCS1D01G318700	TraesCS4A01G445600	0.666654638255686
8.6.128-10.1.128	TraesCS1D01G318700	TraesCS4B01G284700	0.666654638255686
8.6.128-10.1.128	TraesCS1D01G318700	TraesCS4D01G337500	0.666654638255686
8.6.128-10.1.128	TraesCS1D01G318700	TraesCS4D01G364700	0.666654638255686
8.6.128-10.1.128	TraesCS1D01G318700	TraesCS5A01G287700	0.666654638255686
8.6.128-10.1.128	TraesCS1D01G318700	TraesCS5A01G328800	0.666654638255686
8.6.128-10.1.128	TraesCS1D01G318700	TraesCS5A01G362400	0.666654638255686
8.6.128-10.1.128	TraesCS1D01G318700	TraesCS5A01G511100	0.666654638255686
8.6.128-10.1.128	TraesCS1D01G318700	TraesCS5B01G007000	0.666654638255686
8.6.128-10.1.128	TraesCS1D01G318700	TraesCS5B01G007100	0.666654638255686
8.6.128-10.1.128	TraesCS1D01G318700	TraesCS5B01G246900	1
8.6.128-10.1.128	TraesCS1D01G318700	TraesCS5B01G318100	0.666654638255686
8.6.128-10.1.128	TraesCS1D01G318700	TraesCS5B01G485200	0.666654638255686
8.6.128-10.1.128	TraesCS1D01G318700	TraesCS5D01G012000	0.666654638255686
8.6.128-10.1.128	TraesCS1D01G318700	TraesCS5D01G012100	0.666654638255686
8.6.128-10.1.128	TraesCS1D01G318700	TraesCS5D01G144300	1
8.6.128-10.1.128	TraesCS1D01G318700	TraesCS5D01G364600	1
8.6.128-10.1.128	TraesCS1D01G318700	TraesCS5D01G487900	0.666654638255686
8.6.128-10.1.128	TraesCS1D01G318700	TraesCS5D01G488500	0.666654638255686
8.6.128-10.1.128	TraesCS1D01G318700	TraesCS5D01G559300	0.666654638255686
8.6.128-10.1.128	TraesCS1D01G318700	TraesCS5D01G560100	0.666654638255686
8.6.128-10.1.128	TraesCS1D01G318700	TraesCS6A01G012300	0.666654638255686
8.6.128-10.1.128	TraesCS1D01G318700	TraesCS6A01G012400	0.666654638255686
8.6.128-10.1.128	TraesCS1D01G318700	TraesCS6A01G047500	1
8.6.128-10.1.128	TraesCS1D01G318700	TraesCS6A01G398600	0.666654638255686
8.6.128-10.1.128	TraesCS1D01G318700	TraesCS6B01G158300	0.666654638255686
8.6.128-10.1.128	TraesCS1D01G318700	TraesCS6B01G407100	0.666654638255686
8.6.128-10.1.128	TraesCS1D01G318700	TraesCS7A01G048100	0.666654638255686
8.6.128-10.1.128	TraesCS1D01G318700	TraesCS7A01G277500	0.666654638255686
8.6.128-10.1.128	TraesCS1D01G318700	TraesCS7B01G434200	0.666654638255686
8.6.128-10.1.128	TraesCS1D01G318700	TraesCS7D01G042500	0.666654638255686
8.6.128-10.1.128	TraesCS1D01G318700	TraesCS7D01G073100	0.666654638255686
8.6.128-10.1.128	TraesCS1D01G318700	TraesCS7D01G152400	0.799994226404521
8.6.128-10.1.128	TraesCS1D01G318700	TraesCS7D01G350100	0.666654638255686
8.6.128-10.1.128	TraesCS1D01G318700	TraesCS7D01G369700	1
8.6.128-10.1.128	TraesCS1D01G318700	TraesCS7D01G511600	0.666654638255686
8.6.128-10.1.128	TraesCS1D01G318700	TraesCS7D01G532100	0.666654638255686
8.6.128-10.1.128	TraesCS1D01G339400	TraesCS2A01G070100	1
8.6.128-10.1.128	TraesCS1D01G339400	TraesCS2A01G378200	1
8.6.128-10.1.128	TraesCS1D01G339400	TraesCS2A01G562000	1
8.6.128-10.1.128	TraesCS1D01G339400	TraesCS2B01G040600	1
8.6.128-10.1.128	TraesCS1D01G339400	TraesCS2D01G067600	1
8.6.128-10.1.128	TraesCS1D01G339400	TraesCS2D01G069100	1
8.6.128-10.1.128	TraesCS1D01G339400	TraesCS2D01G407200	1
8.6.128-10.1.128	TraesCS1D01G339400	TraesCS3A01G048400	1
8.6.128-10.1.128	TraesCS1D01G339400	TraesCS3A01G466200	1
8.6.128-10.1.128	TraesCS1D01G339400	TraesCS3B01G313400	1
8.6.128-10.1.128	TraesCS1D01G339400	TraesCS3B01G409000	1
8.6.128-10.1.128	TraesCS1D01G339400	TraesCS3D01G126500	1
8.6.128-10.1.128	TraesCS1D01G339400	TraesCS3D01G279700	1
8.6.128-10.1.128	TraesCS1D01G339400	TraesCS3D01G534800	1
8.6.128-10.1.128	TraesCS1D01G339400	TraesCS4B01G226700	1
8.6.128-10.1.128	TraesCS1D01G339400	TraesCS5A01G065500	1
8.6.128-10.1.128	TraesCS1D01G339400	TraesCS5A01G257100	1
8.6.128-10.1.128	TraesCS1D01G339400	TraesCS5B01G256600	1
8.6.128-10.1.128	TraesCS1D01G339400	TraesCS5D01G076400	1
8.6.128-10.1.128	TraesCS1D01G339400	TraesCS5D01G265700	1
8.6.128-10.1.128	TraesCS1D01G339400	TraesCS5D01G324600	1
8.6.128-10.1.128	TraesCS1D01G339400	TraesCS5D01G403700	1
8.6.128-10.1.128	TraesCS1D01G339400	TraesCS5D01G540000	1
8.6.128-10.1.128	TraesCS1D01G339400	TraesCS6A01G173600	1
8.6.128-10.1.128	TraesCS1D01G339400	TraesCS6B01G347800	1
8.6.128-10.1.128	TraesCS1D01G339400	TraesCS6D01G162700	1
8.6.128-10.1.128	TraesCS1D01G339400	TraesCS6D01G310500	1
8.6.128-10.1.128	TraesCS1D01G339400	TraesCS6D01G323900	1
8.6.128-10.1.128	TraesCS1D01G339400	TraesCS7A01G189500	1
8.6.128-10.1.128	TraesCS1D01G339400	TraesCS7A01G478000	1
8.6.128-10.1.128	TraesCS1D01G339400	TraesCS7B01G056000	1
8.6.128-10.1.128	TraesCS1D01G339400	TraesCS7B01G320500	1
8.6.128-10.1.128	TraesCS1D01G339400	TraesCS7D01G116700	1
8.6.128-10.1.128	TraesCS1D01G339400	TraesCS7D01G217700	1
8.6.128-10.1.128	TraesCS1D01G339400	TraesCS7D01G551200	1
8.6.128-10.1.128	TraesCS1D01G450100	TraesCS2A01G003200	0.727263780549116
8.6.128-10.1.128	TraesCS1D01G450100	TraesCS2A01G003300	1
8.6.128-10.1.128	TraesCS1D01G450100	TraesCS2A01G015400	1
8.6.128-10.1.128	TraesCS1D01G450100	TraesCS2A01G022500	1
8.6.128-10.1.128	TraesCS1D01G450100	TraesCS2A01G023000	1
8.6.128-10.1.128	TraesCS1D01G450100	TraesCS2A01G142300	1
8.6.128-10.1.128	TraesCS1D01G450100	TraesCS2A01G400500	1
8.6.128-10.1.128	TraesCS1D01G450100	TraesCS2A01G467000	0.666654638255686
8.6.128-10.1.128	TraesCS1D01G450100	TraesCS2A01G565700	1
8.6.128-10.1.128	TraesCS1D01G450100	TraesCS2A01G572800	0.666654638255686
8.6.128-10.1.128	TraesCS1D01G450100	TraesCS2A01G573300	0.666654638255686
8.6.128-10.1.128	TraesCS1D01G450100	TraesCS2A01G573500	0.666654638255686
8.6.128-10.1.128	TraesCS1D01G450100	TraesCS2A01G573700	0.666654638255686
8.6.128-10.1.128	TraesCS1D01G450100	TraesCS2A01G573900	0.666654638255686
8.6.128-10.1.128	TraesCS1D01G450100	TraesCS2B01G000600	1
8.6.128-10.1.128	TraesCS1D01G450100	TraesCS2B01G003400	1
8.6.128-10.1.128	TraesCS1D01G450100	TraesCS2B01G004700	1
8.6.128-10.1.128	TraesCS1D01G450100	TraesCS2B01G030500	1
8.6.128-10.1.128	TraesCS1D01G450100	TraesCS2B01G031700	1
8.6.128-10.1.128	TraesCS1D01G450100	TraesCS2B01G032500	1
8.6.128-10.1.128	TraesCS1D01G450100	TraesCS2B01G049400	1
8.6.128-10.1.128	TraesCS1D01G450100	TraesCS2B01G091500	1
8.6.128-10.1.128	TraesCS1D01G450100	TraesCS2B01G093100	1
8.6.128-10.1.128	TraesCS1D01G450100	TraesCS2B01G124800	0.666654638255686
8.6.128-10.1.128	TraesCS1D01G450100	TraesCS2B01G445600	1
8.6.128-10.1.128	TraesCS1D01G450100	TraesCS2B01G612400	0.666654638255686
8.6.128-10.1.128	TraesCS1D01G450100	TraesCS2B01G613500	0.666654638255686
8.6.128-10.1.128	TraesCS1D01G450100	TraesCS2B01G613900	0.666654638255686
8.6.128-10.1.128	TraesCS1D01G450100	TraesCS2B01G614500	0.666654638255686
8.6.128-10.1.128	TraesCS1D01G450100	TraesCS2B01G615000	0.666654638255686
8.6.128-10.1.128	TraesCS1D01G450100	TraesCS2B01G615700	0.666654638255686
8.6.128-10.1.128	TraesCS1D01G450100	TraesCS2B01G615800	0.666654638255686
8.6.128-10.1.128	TraesCS1D01G450100	TraesCS2B01G615900	0.666654638255686
8.6.128-10.1.128	TraesCS1D01G450100	TraesCS2D01G029700	1
8.6.128-10.1.128	TraesCS1D01G450100	TraesCS2D01G030000	1
8.6.128-10.1.128	TraesCS1D01G450100	TraesCS2D01G583700	0.666654638255686
8.6.128-10.1.128	TraesCS1D01G450100	TraesCS2D01G583900	0.666654638255686
8.6.128-10.1.128	TraesCS1D01G450100	TraesCS2D01G584700	0.666654638255686
8.6.128-10.1.128	TraesCS1D01G450100	TraesCS3A01G153000	1
8.6.128-10.1.128	TraesCS1D01G450100	TraesCS3A01G180000	0.666654638255686
8.6.128-10.1.128	TraesCS1D01G450100	TraesCS3A01G180200	0.666654638255686
8.6.128-10.1.128	TraesCS1D01G450100	TraesCS3A01G297100	0.666654638255686
8.6.128-10.1.128	TraesCS1D01G450100	TraesCS3A01G479700	1
8.6.128-10.1.128	TraesCS1D01G450100	TraesCS3A01G509600	0.666654638255686
8.6.128-10.1.128	TraesCS1D01G450100	TraesCS3B01G006600	1
8.6.128-10.1.128	TraesCS1D01G450100	TraesCS3B01G034300	0.666654638255686
8.6.128-10.1.128	TraesCS1D01G450100	TraesCS3B01G100000	1
8.6.128-10.1.128	TraesCS1D01G450100	TraesCS3B01G162900	0.666654638255686
8.6.128-10.1.128	TraesCS1D01G450100	TraesCS3B01G179600	1
8.6.128-10.1.128	TraesCS1D01G450100	TraesCS3B01G209700	0.666654638255686
8.6.128-10.1.128	TraesCS1D01G450100	TraesCS3B01G210000	0.666654638255686
8.6.128-10.1.128	TraesCS1D01G450100	TraesCS3B01G563800	1
8.6.128-10.1.128	TraesCS1D01G450100	TraesCS3B01G578600	0.666654638255686
8.6.128-10.1.128	TraesCS1D01G450100	TraesCS3D01G031800	0.666654638255686
8.6.128-10.1.128	TraesCS1D01G450100	TraesCS3D01G061900	1
8.6.128-10.1.128	TraesCS1D01G450100	TraesCS3D01G160300	1
8.6.128-10.1.128	TraesCS1D01G450100	TraesCS3D01G184900	0.666654638255686
8.6.128-10.1.128	TraesCS1D01G450100	TraesCS3D01G211700	0.727263780549116
8.6.128-10.1.128	TraesCS1D01G450100	TraesCS3D01G311300	1
8.6.128-10.1.128	TraesCS1D01G450100	TraesCS3D01G516900	0.666654638255686
8.6.128-10.1.128	TraesCS1D01G450100	TraesCS4A01G235800	0.666654638255686
8.6.128-10.1.128	TraesCS1D01G450100	TraesCS4A01G376100	1
8.6.128-10.1.128	TraesCS1D01G450100	TraesCS4A01G445600	1
8.6.128-10.1.128	TraesCS1D01G450100	TraesCS4B01G284700	1
8.6.128-10.1.128	TraesCS1D01G450100	TraesCS4D01G337500	1
8.6.128-10.1.128	TraesCS1D01G450100	TraesCS4D01G364700	1
8.6.128-10.1.128	TraesCS1D01G450100	TraesCS5A01G220200	0.727263780549116
8.6.128-10.1.128	TraesCS1D01G450100	TraesCS5A01G287700	1
8.6.128-10.1.128	TraesCS1D01G450100	TraesCS5A01G328800	1
8.6.128-10.1.128	TraesCS1D01G450100	TraesCS5A01G362400	1
8.6.128-10.1.128	TraesCS1D01G450100	TraesCS5A01G427700	0.727263780549116
8.6.128-10.1.128	TraesCS1D01G450100	TraesCS5A01G511100	1
8.6.128-10.1.128	TraesCS1D01G450100	TraesCS5B01G007000	1
8.6.128-10.1.128	TraesCS1D01G450100	TraesCS5B01G007100	1
8.6.128-10.1.128	TraesCS1D01G450100	TraesCS5B01G246900	0.666654638255686
8.6.128-10.1.128	TraesCS1D01G450100	TraesCS5B01G318100	1
8.6.128-10.1.128	TraesCS1D01G450100	TraesCS5B01G485200	1
8.6.128-10.1.128	TraesCS1D01G450100	TraesCS5D01G012000	1
8.6.128-10.1.128	TraesCS1D01G450100	TraesCS5D01G012100	1
8.6.128-10.1.128	TraesCS1D01G450100	TraesCS5D01G144300	0.666654638255686
8.6.128-10.1.128	TraesCS1D01G450100	TraesCS5D01G364600	0.666654638255686
8.6.128-10.1.128	TraesCS1D01G450100	TraesCS5D01G435800	0.727263780549116
8.6.128-10.1.128	TraesCS1D01G450100	TraesCS5D01G487900	1
8.6.128-10.1.128	TraesCS1D01G450100	TraesCS5D01G488500	1
8.6.128-10.1.128	TraesCS1D01G450100	TraesCS5D01G559300	1
8.6.128-10.1.128	TraesCS1D01G450100	TraesCS5D01G560100	1
8.6.128-10.1.128	TraesCS1D01G450100	TraesCS6A01G012300	1
8.6.128-10.1.128	TraesCS1D01G450100	TraesCS6A01G012400	1
8.6.128-10.1.128	TraesCS1D01G450100	TraesCS6A01G047500	0.666654638255686
8.6.128-10.1.128	TraesCS1D01G450100	TraesCS6A01G398600	1
8.6.128-10.1.128	TraesCS1D01G450100	TraesCS6B01G158300	1
8.6.128-10.1.128	TraesCS1D01G450100	TraesCS6B01G407100	1
8.6.128-10.1.128	TraesCS1D01G450100	TraesCS7A01G048100	1
8.6.128-10.1.128	TraesCS1D01G450100	TraesCS7A01G277500	1
8.6.128-10.1.128	TraesCS1D01G450100	TraesCS7B01G434200	1
8.6.128-10.1.128	TraesCS1D01G450100	TraesCS7D01G042500	1
8.6.128-10.1.128	TraesCS1D01G450100	TraesCS7D01G073100	1
8.6.128-10.1.128	TraesCS1D01G450100	TraesCS7D01G188000	0.727263780549116
8.6.128-10.1.128	TraesCS1D01G450100	TraesCS7D01G350100	1
8.6.128-10.1.128	TraesCS1D01G450100	TraesCS7D01G369700	0.666654638255686
8.6.128-10.1.128	TraesCS1D01G450100	TraesCS7D01G511600	1
8.6.128-10.1.128	TraesCS1D01G450100	TraesCS7D01G532100	1
8.6.128-10.1.128	TraesCS2A01G003200	TraesCS2A01G003300	0.727263780549116
8.6.128-10.1.128	TraesCS2A01G003200	TraesCS2A01G015400	0.727263780549116
8.6.128-10.1.128	TraesCS2A01G003200	TraesCS2A01G022500	0.727263780549116
8.6.128-10.1.128	TraesCS2A01G003200	TraesCS2A01G023000	0.727263780549116
8.6.128-10.1.128	TraesCS2A01G003200	TraesCS2A01G142300	0.727263780549116
8.6.128-10.1.128	TraesCS2A01G003200	TraesCS2A01G312600	0.888885918937768
8.6.128-10.1.128	TraesCS2A01G003200	TraesCS2A01G400500	0.727263780549116
8.6.128-10.1.128	TraesCS2A01G003200	TraesCS2A01G409500	0.888885918937768
8.6.128-10.1.128	TraesCS2A01G003200	TraesCS2A01G565700	0.727263780549116
8.6.128-10.1.128	TraesCS2A01G003200	TraesCS2B01G000600	0.727263780549116
8.6.128-10.1.128	TraesCS2A01G003200	TraesCS2B01G003400	0.727263780549116
8.6.128-10.1.128	TraesCS2A01G003200	TraesCS2B01G004700	0.727263780549116
8.6.128-10.1.128	TraesCS2A01G003200	TraesCS2B01G030500	0.727263780549116
8.6.128-10.1.128	TraesCS2A01G003200	TraesCS2B01G031700	0.727263780549116
8.6.128-10.1.128	TraesCS2A01G003200	TraesCS2B01G032500	0.727263780549116
8.6.128-10.1.128	TraesCS2A01G003200	TraesCS2B01G049400	0.727263780549116
8.6.128-10.1.128	TraesCS2A01G003200	TraesCS2B01G066000	0.888885918937768
8.6.128-10.1.128	TraesCS2A01G003200	TraesCS2B01G091500	0.727263780549116
8.6.128-10.1.128	TraesCS2A01G003200	TraesCS2B01G093100	0.727263780549116
8.6.128-10.1.128	TraesCS2A01G003200	TraesCS2B01G145500	0.888885918937768
8.6.128-10.1.128	TraesCS2A01G003200	TraesCS2B01G189700	0.888885918937768
8.6.128-10.1.128	TraesCS2A01G003200	TraesCS2B01G216400	0.799993985830732
8.6.128-10.1.128	TraesCS2A01G003200	TraesCS2B01G329600	0.888885918937768
8.6.128-10.1.128	TraesCS2A01G003200	TraesCS2B01G445600	0.727263780549116
8.6.128-10.1.128	TraesCS2A01G003200	TraesCS2B01G575300	0.888885918937768
8.6.128-10.1.128	TraesCS2A01G003200	TraesCS2D01G029700	0.727263780549116
8.6.128-10.1.128	TraesCS2A01G003200	TraesCS2D01G030000	0.727263780549116
8.6.128-10.1.128	TraesCS2A01G003200	TraesCS2D01G070400	0.888885918937768
8.6.128-10.1.128	TraesCS2A01G003200	TraesCS2D01G313700	0.888885918937768
8.6.128-10.1.128	TraesCS2A01G003200	TraesCS2D01G392800	0.888885918937768
8.6.128-10.1.128	TraesCS2A01G003200	TraesCS2D01G393700	0.888885918937768
8.6.128-10.1.128	TraesCS2A01G003200	TraesCS2D01G528500	0.799993985830732
8.6.128-10.1.128	TraesCS2A01G003200	TraesCS3A01G153000	0.727263780549116
8.6.128-10.1.128	TraesCS2A01G003200	TraesCS3A01G338700	0.888885918937768
8.6.128-10.1.128	TraesCS2A01G003200	TraesCS3A01G452600	0.888885918937768
8.6.128-10.1.128	TraesCS2A01G003200	TraesCS3A01G479700	0.727263780549116
8.6.128-10.1.128	TraesCS2A01G003200	TraesCS3B01G006600	0.727263780549116
8.6.128-10.1.128	TraesCS2A01G003200	TraesCS3B01G038800	0.888885918937768
8.6.128-10.1.128	TraesCS2A01G003200	TraesCS3B01G100000	0.727263780549116
8.6.128-10.1.128	TraesCS2A01G003200	TraesCS3B01G179600	0.727263780549116
8.6.128-10.1.128	TraesCS2A01G003200	TraesCS3B01G308900	0.888885918937768
8.6.128-10.1.128	TraesCS2A01G003200	TraesCS3B01G563800	0.727263780549116
8.6.128-10.1.128	TraesCS2A01G003200	TraesCS3D01G061900	0.727263780549116
8.6.128-10.1.128	TraesCS2A01G003200	TraesCS3D01G160300	0.727263780549116
8.6.128-10.1.128	TraesCS2A01G003200	TraesCS3D01G211700	0.799993985830732
8.6.128-10.1.128	TraesCS2A01G003200	TraesCS3D01G311300	0.727263780549116
8.6.128-10.1.128	TraesCS2A01G003200	TraesCS3D01G417600	0.888885918937768
8.6.128-10.1.128	TraesCS2A01G003200	TraesCS3D01G440900	0.888885918937768
8.6.128-10.1.128	TraesCS2A01G003200	TraesCS3D01G494400	0.888885918937768
8.6.128-10.1.128	TraesCS2A01G003200	TraesCS4A01G326700	0.888885918937768
8.6.128-10.1.128	TraesCS2A01G003200	TraesCS4A01G376100	0.727263780549116
8.6.128-10.1.128	TraesCS2A01G003200	TraesCS4A01G445600	0.727263780549116
8.6.128-10.1.128	TraesCS2A01G003200	TraesCS4A01G486100	0.888885918937768
8.6.128-10.1.128	TraesCS2A01G003200	TraesCS4B01G081200	0.888885918937768
8.6.128-10.1.128	TraesCS2A01G003200	TraesCS4B01G284700	0.727263780549116
8.6.128-10.1.128	TraesCS2A01G003200	TraesCS4B01G335300	0.888885918937768
8.6.128-10.1.128	TraesCS2A01G003200	TraesCS4D01G271300	0.888885918937768
8.6.128-10.1.128	TraesCS2A01G003200	TraesCS4D01G337500	0.727263780549116
8.6.128-10.1.128	TraesCS2A01G003200	TraesCS4D01G364700	0.727263780549116
8.6.128-10.1.128	TraesCS2A01G003200	TraesCS5A01G048400	0.888885918937768
8.6.128-10.1.128	TraesCS2A01G003200	TraesCS5A01G220200	1
8.6.128-10.1.128	TraesCS2A01G003200	TraesCS5A01G287700	0.727263780549116
8.6.128-10.1.128	TraesCS2A01G003200	TraesCS5A01G328800	0.727263780549116
8.6.128-10.1.128	TraesCS2A01G003200	TraesCS5A01G362400	0.727263780549116
8.6.128-10.1.128	TraesCS2A01G003200	TraesCS5A01G378700	0.799993985830732
8.6.128-10.1.128	TraesCS2A01G003200	TraesCS5A01G427700	1
8.6.128-10.1.128	TraesCS2A01G003200	TraesCS5A01G511100	0.727263780549116
8.6.128-10.1.128	TraesCS2A01G003200	TraesCS5B01G007000	0.727263780549116
8.6.128-10.1.128	TraesCS2A01G003200	TraesCS5B01G007100	0.727263780549116
8.6.128-10.1.128	TraesCS2A01G003200	TraesCS5B01G134600	0.888885918937768
8.6.128-10.1.128	TraesCS2A01G003200	TraesCS5B01G318100	0.727263780549116
8.6.128-10.1.128	TraesCS2A01G003200	TraesCS5B01G382600	0.799993985830732
8.6.128-10.1.128	TraesCS2A01G003200	TraesCS5B01G485200	0.727263780549116
8.6.128-10.1.128	TraesCS2A01G003200	TraesCS5D01G012000	0.727263780549116
8.6.128-10.1.128	TraesCS2A01G003200	TraesCS5D01G012100	0.727263780549116
8.6.128-10.1.128	TraesCS2A01G003200	TraesCS5D01G041100	0.799993985830732
8.6.128-10.1.128	TraesCS2A01G003200	TraesCS5D01G048100	0.888885918937768
8.6.128-10.1.128	TraesCS2A01G003200	TraesCS5D01G142300	0.888885918937768
8.6.128-10.1.128	TraesCS2A01G003200	TraesCS5D01G156500	0.888885918937768
8.6.128-10.1.128	TraesCS2A01G003200	TraesCS5D01G388700	0.799993985830732
8.6.128-10.1.128	TraesCS2A01G003200	TraesCS5D01G435800	1
8.6.128-10.1.128	TraesCS2A01G003200	TraesCS5D01G487900	0.727263780549116
8.6.128-10.1.128	TraesCS2A01G003200	TraesCS5D01G488500	0.727263780549116
8.6.128-10.1.128	TraesCS2A01G003200	TraesCS5D01G513100	0.799993985830732
8.6.128-10.1.128	TraesCS2A01G003200	TraesCS5D01G559300	0.727263780549116
8.6.128-10.1.128	TraesCS2A01G003200	TraesCS5D01G560100	0.727263780549116
8.6.128-10.1.128	TraesCS2A01G003200	TraesCS6A01G012300	0.727263780549116
8.6.128-10.1.128	TraesCS2A01G003200	TraesCS6A01G012400	0.727263780549116
8.6.128-10.1.128	TraesCS2A01G003200	TraesCS6A01G012500	0.888885918937768
8.6.128-10.1.128	TraesCS2A01G003200	TraesCS6A01G120500	0.888885918937768
8.6.128-10.1.128	TraesCS2A01G003200	TraesCS6A01G288300	0.888885918937768
8.6.128-10.1.128	TraesCS2A01G003200	TraesCS6A01G344000	0.888885918937768
8.6.128-10.1.128	TraesCS2A01G003200	TraesCS6A01G369800	0.888885918937768
8.6.128-10.1.128	TraesCS2A01G003200	TraesCS6A01G398600	0.727263780549116
8.6.128-10.1.128	TraesCS2A01G003200	TraesCS6B01G046800	0.888885918937768
8.6.128-10.1.128	TraesCS2A01G003200	TraesCS6B01G158300	0.727263780549116
8.6.128-10.1.128	TraesCS2A01G003200	TraesCS6B01G284900	0.799993985830732
8.6.128-10.1.128	TraesCS2A01G003200	TraesCS6B01G376200	0.888885918937768
8.6.128-10.1.128	TraesCS2A01G003200	TraesCS6B01G406000	0.888885918937768
8.6.128-10.1.128	TraesCS2A01G003200	TraesCS6B01G407100	0.727263780549116
8.6.128-10.1.128	TraesCS2A01G003200	TraesCS6D01G015100	0.888885918937768
8.6.128-10.1.128	TraesCS2A01G003200	TraesCS6D01G075800	0.888885918937768
8.6.128-10.1.128	TraesCS2A01G003200	TraesCS6D01G190400	0.888885918937768
8.6.128-10.1.128	TraesCS2A01G003200	TraesCS6D01G222000	0.799993985830732
8.6.128-10.1.128	TraesCS2A01G003200	TraesCS6D01G270700	0.888885918937768
8.6.128-10.1.128	TraesCS2A01G003200	TraesCS6D01G302300	0.888885918937768
8.6.128-10.1.128	TraesCS2A01G003200	TraesCS6D01G325100	0.888885918937768
8.6.128-10.1.128	TraesCS2A01G003200	TraesCS7A01G048100	0.727263780549116
8.6.128-10.1.128	TraesCS2A01G003200	TraesCS7A01G137000	0.888885918937768
8.6.128-10.1.128	TraesCS2A01G003200	TraesCS7A01G174500	0.888885918937768
8.6.128-10.1.128	TraesCS2A01G003200	TraesCS7A01G277500	0.727263780549116
8.6.128-10.1.128	TraesCS2A01G003200	TraesCS7A01G537100	0.888885918937768
8.6.128-10.1.128	TraesCS2A01G003200	TraesCS7B01G202500	0.888885918937768
8.6.128-10.1.128	TraesCS2A01G003200	TraesCS7B01G434200	0.727263780549116
8.6.128-10.1.128	TraesCS2A01G003200	TraesCS7D01G042500	0.727263780549116
8.6.128-10.1.128	TraesCS2A01G003200	TraesCS7D01G073100	0.727263780549116
8.6.128-10.1.128	TraesCS2A01G003200	TraesCS7D01G142300	0.888885918937768
8.6.128-10.1.128	TraesCS2A01G003200	TraesCS7D01G188000	1
8.6.128-10.1.128	TraesCS2A01G003200	TraesCS7D01G350100	0.727263780549116
8.6.128-10.1.128	TraesCS2A01G003200	TraesCS7D01G375700	0.888885918937768
8.6.128-10.1.128	TraesCS2A01G003200	TraesCS7D01G498500	0.888885918937768
8.6.128-10.1.128	TraesCS2A01G003200	TraesCS7D01G511600	0.727263780549116
8.6.128-10.1.128	TraesCS2A01G003200	TraesCS7D01G524400	0.888885918937768
8.6.128-10.1.128	TraesCS2A01G003200	TraesCS7D01G532100	0.727263780549116
8.6.128-10.1.128	TraesCS2A01G003300	TraesCS2A01G015400	1
8.6.128-10.1.128	TraesCS2A01G003300	TraesCS2A01G022500	1
8.6.128-10.1.128	TraesCS2A01G003300	TraesCS2A01G023000	1
8.6.128-10.1.128	TraesCS2A01G003300	TraesCS2A01G142300	1
8.6.128-10.1.128	TraesCS2A01G003300	TraesCS2A01G400500	1
8.6.128-10.1.128	TraesCS2A01G003300	TraesCS2A01G467000	0.666654638255686
8.6.128-10.1.128	TraesCS2A01G003300	TraesCS2A01G565700	1
8.6.128-10.1.128	TraesCS2A01G003300	TraesCS2A01G572800	0.666654638255686
8.6.128-10.1.128	TraesCS2A01G003300	TraesCS2A01G573300	0.666654638255686
8.6.128-10.1.128	TraesCS2A01G003300	TraesCS2A01G573500	0.666654638255686
8.6.128-10.1.128	TraesCS2A01G003300	TraesCS2A01G573700	0.666654638255686
8.6.128-10.1.128	TraesCS2A01G003300	TraesCS2A01G573900	0.666654638255686
8.6.128-10.1.128	TraesCS2A01G003300	TraesCS2B01G000600	1
8.6.128-10.1.128	TraesCS2A01G003300	TraesCS2B01G003400	1
8.6.128-10.1.128	TraesCS2A01G003300	TraesCS2B01G004700	1
8.6.128-10.1.128	TraesCS2A01G003300	TraesCS2B01G030500	1
8.6.128-10.1.128	TraesCS2A01G003300	TraesCS2B01G031700	1
8.6.128-10.1.128	TraesCS2A01G003300	TraesCS2B01G032500	1
8.6.128-10.1.128	TraesCS2A01G003300	TraesCS2B01G049400	1
8.6.128-10.1.128	TraesCS2A01G003300	TraesCS2B01G091500	1
8.6.128-10.1.128	TraesCS2A01G003300	TraesCS2B01G093100	1
8.6.128-10.1.128	TraesCS2A01G003300	TraesCS2B01G124800	0.666654638255686
8.6.128-10.1.128	TraesCS2A01G003300	TraesCS2B01G445600	1
8.6.128-10.1.128	TraesCS2A01G003300	TraesCS2B01G612400	0.666654638255686
8.6.128-10.1.128	TraesCS2A01G003300	TraesCS2B01G613500	0.666654638255686
8.6.128-10.1.128	TraesCS2A01G003300	TraesCS2B01G613900	0.666654638255686
8.6.128-10.1.128	TraesCS2A01G003300	TraesCS2B01G614500	0.666654638255686
8.6.128-10.1.128	TraesCS2A01G003300	TraesCS2B01G615000	0.666654638255686
8.6.128-10.1.128	TraesCS2A01G003300	TraesCS2B01G615700	0.666654638255686
8.6.128-10.1.128	TraesCS2A01G003300	TraesCS2B01G615800	0.666654638255686
8.6.128-10.1.128	TraesCS2A01G003300	TraesCS2B01G615900	0.666654638255686
8.6.128-10.1.128	TraesCS2A01G003300	TraesCS2D01G029700	1
8.6.128-10.1.128	TraesCS2A01G003300	TraesCS2D01G030000	1
8.6.128-10.1.128	TraesCS2A01G003300	TraesCS2D01G583700	0.666654638255686
8.6.128-10.1.128	TraesCS2A01G003300	TraesCS2D01G583900	0.666654638255686
8.6.128-10.1.128	TraesCS2A01G003300	TraesCS2D01G584700	0.666654638255686
8.6.128-10.1.128	TraesCS2A01G003300	TraesCS3A01G153000	1
8.6.128-10.1.128	TraesCS2A01G003300	TraesCS3A01G180000	0.666654638255686
8.6.128-10.1.128	TraesCS2A01G003300	TraesCS3A01G180200	0.666654638255686
8.6.128-10.1.128	TraesCS2A01G003300	TraesCS3A01G297100	0.666654638255686
8.6.128-10.1.128	TraesCS2A01G003300	TraesCS3A01G479700	1
8.6.128-10.1.128	TraesCS2A01G003300	TraesCS3A01G509600	0.666654638255686
8.6.128-10.1.128	TraesCS2A01G003300	TraesCS3B01G006600	1
8.6.128-10.1.128	TraesCS2A01G003300	TraesCS3B01G034300	0.666654638255686
[truncated: 8,480 more rows]
