# Supplementary material for: Carbohydrate Accumulation and Differential Transcript Expression in Winter Wheat Lines with Different Levels of Snow Mold and Freezing Tolerance after Cold Treatment
Source: Plants (Basel). 2020 Oct 23;9(11):1416. doi: 10.3390/plants9111416 (PMC7690702; doi:10.3390/plants9111416)
Supplement: Supplementary file 1 [file plants-09-01416-s001.zip › supplementalFiles/func-E output/snowMoldFunc-E_results/8.6.128-10.1.128/test.8.6.128-10.1.128.kappa.matrix.tab]

	TraesCS1A01G150800	TraesCS1A01G187100	TraesCS1A01G198300	TraesCS1A01G203700	TraesCS1A01G211000	TraesCS1A01G212300	TraesCS1A01G235100	TraesCS1A01G250000	TraesCS1A01G265300	TraesCS1A01G265600	TraesCS1A01G265800	TraesCS1A01G278700	TraesCS1A01G318900	TraesCS1A01G319300	TraesCS1A01G323600	TraesCS1A01G407600	TraesCS1A01G422900	TraesCS1A01G436200	TraesCS1A01G437200	TraesCS1A01G443900	TraesCS1B01G002400	TraesCS1B01G034100	TraesCS1B01G043200	TraesCS1B01G046000	TraesCS1B01G077600	TraesCS1B01G096900	TraesCS1B01G168400	TraesCS1B01G202700	TraesCS1B01G262900	TraesCS1B01G276800	TraesCS1B01G286300	TraesCS1B01G331200	TraesCS1B01G340200	TraesCS1B01G348900	TraesCS1B01G363500	TraesCS1B01G438600	TraesCS1B01G439100	TraesCS1B01G454500	TraesCS1B01G476400	TraesCS1B01G478400	TraesCS1D01G017600	TraesCS1D01G019000	TraesCS1D01G022000	TraesCS1D01G129600	TraesCS1D01G147800	TraesCS1D01G215300	TraesCS1D01G249600	TraesCS1D01G256400	TraesCS1D01G259300
TraesCS1A01G150800	0	0.727263780549116	0	0	0	0	0	0	0	0	0	0	0	0	0	0.888885918937768	0	0	0	0	0	0	0	0	0	0	1	0	0	0	0.727263780549116	0	0	0	0.727263780549116	0	0	0	0.727263780549116	0	0	0	0	0	1	0	0	0	0
TraesCS1A01G187100	0.727263780549116	0	0	0	0	0	0	0	0	0	0	0	0.666654638255686	0	0	0	0	0	0	0	0	0	0	0	0	0.666654638255686	0.727263780549116	0	0	0	1	0.666654638255686	0	0	1	0	0	0	1	0	0	0	0	0	0.727263780549116	0	0	0	0
TraesCS1A01G198300	0	0	0	0	1	0	0	0	0	0	0	0	0	0	0	0	0	0	0	0	0	0	0	0	1	0	0	1	0	0	0	0	0	0	0	0	0	0	0	0	0	0	0	0	0	0	0	0	0
TraesCS1A01G203700	0	0	0	0	0	0	0	0.941173473845652	0	0	0	0	0	0	0	0	0	0	0	0	0	0	0	0	0	0	0	0	0	0	0	0	0	0	0	0	0	0	0	0	0	0	0	0	0	0	0.941173473845652	0	0
TraesCS1A01G211000	0	0	1	0	0	0	0	0	0	0	0	0	0	0	0	0	0	0	0	0	0	0	0	0	1	0	0	1	0	0	0	0	0	0	0	0	0	0	0	0	0	0	0	0	0	0	0	0	0
TraesCS1A01G212300	0	0	0	0	0	0	0	0	0	0	0	0	0	0	0	0	0	0	0	0	0	0	0	0	0	0	0	0	0	0	0	0	0	0	0	0	0	0	0	0	0	0	0	0	0	0	0	0	0
TraesCS1A01G235100	0	0	0	0	0	0	0	0	0	0	0	0	0	0	0	0	0	0	0	0	0	0	0	0	0	0	0	0	0	0	0	0	0	0	0	0	0	0	0	0	0	0	0	0	0	0	0	0	0
TraesCS1A01G250000	0	0	0	0.941173473845652	0	0	0	0	0	0	0	0	0	0	0	0	0	0	0	0	0	0	0	0	0	0	0	0	0	0	0	0	0	0	0	0	0	0	0	0	0	0	0	0	0	0	1	0	0
TraesCS1A01G265300	0	0	0	0	0	0	0	0	0	1	1	0	0	0	0	0	0	0	0	0	0	0	0	0	0	0	0	0	0	1	0	0	0	0	0	0	0	0	0	0	0	0	1	0	0	0	0	0	0
TraesCS1A01G265600	0	0	0	0	0	0	0	0	1	0	1	0	0	0	0	0	0	0	0	0	0	0	0	0	0	0	0	0	0	1	0	0	0	0	0	0	0	0	0	0	0	0	1	0	0	0	0	0	0
TraesCS1A01G265800	0	0	0	0	0	0	0	0	1	1	0	0	0	0	0	0	0	0	0	0	0	0	0	0	0	0	0	0	0	1	0	0	0	0	0	0	0	0	0	0	0	0	1	0	0	0	0	0	0
TraesCS1A01G278700	0	0	0	0	0	0	0	0	0	0	0	0	0	0	0	0	0	0	0	0	0	0	0	0	0	0	0	0	0	0	0	0	0	0	0	0	0	0	0	0	0	0	0	0	0	0	0	0	0
TraesCS1A01G318900	0	0.666654638255686	0	0	0	0	0	0	0	0	0	0	0	0	0	0	0	0	0	0	0	0	0	0	0	1	0	0	0	0	0.666654638255686	1	0	0	0.666654638255686	0	0	0	0.666654638255686	0	0	0	0	0	0	0	0	0	0
TraesCS1A01G319300	0	0	0	0	0	0	0	0	0	0	0	0	0	0	0	0	0	0	0	0	0	0	0	0	0	0	0	0	0	0	0	0	0	0	0	0	0	0	0	0	0	0	0	0	0	0	0	0	0
TraesCS1A01G323600	0	0	0	0	0	0	0	0	0	0	0	0	0	0	0	0	0	0	0	0	0	0	0	0	0	0	0	0	0	0	0	0	0	0	0	0	0	0	0	0	0	0	0	0	0	0	0	0	0
TraesCS1A01G407600	0.888885918937768	0	0	0	0	0	0	0	0	0	0	0	0	0	0	0	0	0	0	0	0	0	0	0	0	0	0.888885918937768	0	0	0	0	0	0	0	0	0	0	0	0	0	0	0	0	0	0.888885918937768	0	0	0	0
TraesCS1A01G422900	0	0	0	0	0	0	0	0	0	0	0	0	0	0	0	0	0	0	0	0	0	0	1	0	0	0	0	0	0	0	0	0	0	0	0	0	0	1	0	0	0	0	0	0	0	0	0	0	0
TraesCS1A01G436200	0	0	0	0	0	0	0	0	0	0	0	0	0	0	0	0	0	0	0	0	0	0	0	0	0	0	0	0	0	0	0	0	0	0	0	0	0	0	0	0	0	0	0	0	0	0	0	0	0
TraesCS1A01G437200	0	0	0	0	0	0	0	0	0	0	0	0	0	0	0	0	0	0	0	0	0	0	0	0	0	0	0	0	0	0	0	0	0	0	0	0	0	0	0	0	0	0	0	0	0	0	0	0	0
TraesCS1A01G443900	0	0	0	0	0	0	0	0	0	0	0	0	0	0	0	0	0	0	0	0	0	0	0	0	0	0	0	0	0	0	0	0	0	0	0	0	0	0	0	0	0	0	0	0	0	0	0	0	0
TraesCS1B01G002400	0	0	0	0	0	0	0	0	0	0	0	0	0	0	0	0	0	0	0	0	0	0	0	0	0	0	0	0	0	0	0	0	0	0	0	0	0	0	0	0	0	0	0	0	0	0	0	0	0
TraesCS1B01G034100	0	0	0	0	0	0	0	0	0	0	0	0	0	0	0	0	0	0	0	0	0	0	0	0	0	0	0	0	0	0	0	0	0	0	0	0	0	0	0	0	0	0	0	0	0	0	0	0	0
TraesCS1B01G043200	0	0	0	0	0	0	0	0	0	0	0	0	0	0	0	0	1	0	0	0	0	0	0	0	0	0	0	0	0	0	0	0	0	0	0	0	0	1	0	0	0	0	0	0	0	0	0	0	0
TraesCS1B01G046000	0	0	0	0	0	0	0	0	0	0	0	0	0	0	0	0	0	0	0	0	0	0	0	0	0	0	0	0	0	0	0	0	0	0	0	0	0	0	0	0	0	0	0	0	0	0	0	0	0
TraesCS1B01G077600	0	0	1	0	1	0	0	0	0	0	0	0	0	0	0	0	0	0	0	0	0	0	0	0	0	0	0	1	0	0	0	0	0	0	0	0	0	0	0	0	0	0	0	0	0	0	0	0	0
TraesCS1B01G096900	0	0.666654638255686	0	0	0	0	0	0	0	0	0	0	1	0	0	0	0	0	0	0	0	0	0	0	0	0	0	0	0	0	0.666654638255686	1	0	0	0.666654638255686	0	0	0	0.666654638255686	0	0	0	0	0	0	0	0	0	0
TraesCS1B01G168400	1	0.727263780549116	0	0	0	0	0	0	0	0	0	0	0	0	0	0.888885918937768	0	0	0	0	0	0	0	0	0	0	0	0	0	0	0.727263780549116	0	0	0	0.727263780549116	0	0	0	0.727263780549116	0	0	0	0	0	1	0	0	0	0
TraesCS1B01G202700	0	0	1	0	1	0	0	0	0	0	0	0	0	0	0	0	0	0	0	0	0	0	0	0	1	0	0	0	0	0	0	0	0	0	0	0	0	0	0	0	0	0	0	0	0	0	0	0	0
TraesCS1B01G262900	0	0	0	0	0	0	0	0	0	0	0	0	0	0	0	0	0	0	0	0	0	0	0	0	0	0	0	0	0	0	0	0	0	0	0	0	0	0	0	0	0	0	0	0	0	0	0	0	0
TraesCS1B01G276800	0	0	0	0	0	0	0	0	1	1	1	0	0	0	0	0	0	0	0	0	0	0	0	0	0	0	0	0	0	0	0	0	0	0	0	0	0	0	0	0	0	0	1	0	0	0	0	0	0
TraesCS1B01G286300	0.727263780549116	1	0	0	0	0	0	0	0	0	0	0	0.666654638255686	0	0	0	0	0	0	0	0	0	0	0	0	0.666654638255686	0.727263780549116	0	0	0	0	0.666654638255686	0	0	1	0	0	0	1	0	0	0	0	0	0.727263780549116	0	0	0	0
TraesCS1B01G331200	0	0.666654638255686	0	0	0	0	0	0	0	0	0	0	1	0	0	0	0	0	0	0	0	0	0	0	0	1	0	0	0	0	0.666654638255686	0	0	0	0.666654638255686	0	0	0	0.666654638255686	0	0	0	0	0	0	0	0	0	0
TraesCS1B01G340200	0	0	0	0	0	0	0	0	0	0	0	0	0	0	0	0	0	0	0	0	0	0	0	0	0	0	0	0	0	0	0	0	0	0	0	0	0	0	0	0	0	0	0	0	0	0	0	0	0
TraesCS1B01G348900	0	0	0	0	0	0	0	0	0	0	0	0	0	0	0	0	0	0	0	0	0	0	0	0	0	0	0	0	0	0	0	0	0	0	0	0	0	0	0	0	0	0	0	0	0	0	0	0	0
TraesCS1B01G363500	0.727263780549116	1	0	0	0	0	0	0	0	0	0	0	0.666654638255686	0	0	0	0	0	0	0	0	0	0	0	0	0.666654638255686	0.727263780549116	0	0	0	1	0.666654638255686	0	0	0	0	0	0	1	0	0	0	0	0	0.727263780549116	0	0	0	0
TraesCS1B01G438600	0	0	0	0	0	0	0	0	0	0	0	0	0	0	0	0	0	0	0	0	0	0	0	0	0	0	0	0	0	0	0	0	0	0	0	0	0	0	0	0	0	0	0	0	0	0	0	0	0
TraesCS1B01G439100	0	0	0	0	0	0	0	0	0	0	0	0	0	0	0	0	0	0	0	0	0	0	0	0	0	0	0	0	0	0	0	0	0	0	0	0	0	0	0	0	0	0	0	0	0	0	0	0	0
TraesCS1B01G454500	0	0	0	0	0	0	0	0	0	0	0	0	0	0	0	0	1	0	0	0	0	0	1	0	0	0	0	0	0	0	0	0	0	0	0	0	0	0	0	0	0	0	0	0	0	0	0	0	0
TraesCS1B01G476400	0.727263780549116	1	0	0	0	0	0	0	0	0	0	0	0.666654638255686	0	0	0	0	0	0	0	0	0	0	0	0	0.666654638255686	0.727263780549116	0	0	0	1	0.666654638255686	0	0	1	0	0	0	0	0	0	0	0	0	0.727263780549116	0	0	0	0
TraesCS1B01G478400	0	0	0	0	0	0	0	0	0	0	0	0	0	0	0	0	0	0	0	0	0	0	0	0	0	0	0	0	0	0	0	0	0	0	0	0	0	0	0	0	0	0	0	0	0	0	0	0	0
TraesCS1D01G017600	0	0	0	0	0	0	0	0	0	0	0	0	0	0	0	0	0	0	0	0	0	0	0	0	0	0	0	0	0	0	0	0	0	0	0	0	0	0	0	0	0	0	0	0	0	0	0	0	0
TraesCS1D01G019000	0	0	0	0	0	0	0	0	0	0	0	0	0	0	0	0	0	0	0	0	0	0	0	0	0	0	0	0	0	0	0	0	0	0	0	0	0	0	0	0	0	0	0	0	0	0	0	0	0
TraesCS1D01G022000	0	0	0	0	0	0	0	0	1	1	1	0	0	0	0	0	0	0	0	0	0	0	0	0	0	0	0	0	0	1	0	0	0	0	0	0	0	0	0	0	0	0	0	0	0	0	0	0	0
TraesCS1D01G129600	0	0	0	0	0	0	0	0	0	0	0	0	0	0	0	0	0	0	0	0	0	0	0	0	0	0	0	0	0	0	0	0	0	0	0	0	0	0	0	0	0	0	0	0	0	0	0	0	0
TraesCS1D01G147800	1	0.727263780549116	0	0	0	0	0	0	0	0	0	0	0	0	0	0.888885918937768	0	0	0	0	0	0	0	0	0	0	1	0	0	0	0.727263780549116	0	0	0	0.727263780549116	0	0	0	0.727263780549116	0	0	0	0	0	0	0	0	0	0
TraesCS1D01G215300	0	0	0	0	0	0	0	0	0	0	0	0	0	0	0	0	0	0	0	0	0	0	0	0	0	0	0	0	0	0	0	0	0	0	0	0	0	0	0	0	0	0	0	0	0	0	0	0	0
TraesCS1D01G249600	0	0	0	0.941173473845652	0	0	0	1	0	0	0	0	0	0	0	0	0	0	0	0	0	0	0	0	0	0	0	0	0	0	0	0	0	0	0	0	0	0	0	0	0	0	0	0	0	0	0	0	0
TraesCS1D01G256400	0	0	0	0	0	0	0	0	0	0	0	0	0	0	0	0	0	0	0	0	0	0	0	0	0	0	0	0	0	0	0	0	0	0	0	0	0	0	0	0	0	0	0	0	0	0	0	0	0
TraesCS1D01G259300	0	0	0	0	0	0	0	0	0	0	0	0	0	0	0	0	0	0	0	0	0	0	0	0	0	0	0	0	0	0	0	0	0	0	0	0	0	0	0	0	0	0	0	0	0	0	0	0	0
TraesCS1D01G265800	0	0	0	0	0	0	0	0	1	1	1	0	0	0	0	0	0	0	0	0	0	0	0	0	0	0	0	0	0	1	0	0	0	0	0	0	0	0	0	0	0	0	1	0	0	0	0	0	0
TraesCS1D01G266000	0	0	0	0	0	0	0	0	1	1	1	0	0	0	0	0	0	0	0	0	0	0	0	0	0	0	0	0	0	1	0	0	0	0	0	0	0	0	0	0	0	0	1	0	0	0	0	0	0
TraesCS1D01G266100	0	0	0	0	0	0	0	0	1	1	1	0	0	0	0	0	0	0	0	0	0	0	0	0	0	0	0	0	0	1	0	0	0	0	0	0	0	0	0	0	0	0	1	0	0	0	0	0	0
TraesCS1D01G274000	0	0	0	0	0	0	0	0	0	0	0	0	0	0	0	0	0	0	0	0	0	0	0	0	0	0	0	0	0	0	0	0	0	0	0	0	0	0	0	0	0	0	0	0	0	0	0	0	0
TraesCS1D01G318700	0	0.666654638255686	0	0	0	0	0	0	0	0	0	0	1	0	0	0	0	0	0	0	0	0	0	0	0	1	0	0	0	0	0.666654638255686	1	0	0	0.666654638255686	0	0	0	0.666654638255686	0	0	0	0	0	0	0	0	0	0
TraesCS1D01G328700	0	0	0	0	0	0	0	0	0	0	0	0	0	0	0	0	0	0	0	0	0	0	0	0	0	0	0	0	0	0	0	0	0	0	0	0	0	0	0	0	0	0	0	0	0	0	0	0	0
TraesCS1D01G328900	0	0	0	0	0	0	0	0	0	0	0	0	0	0	0	0	0	0	0	0	0	0	0	0	0	0	0	0	0	0	0	0	0	0	0	0	0	0	0	0	0	0	0	0	0	0	0	0	0
TraesCS1D01G338100	0	0	0	0	0	0	0	0	0	0	0	0	0	0	0	0	0	0	0	0	0	0	0	0	0	0	0	0	0	0	0	0	0	0	0	0	0	0	0	0	0	0	0	0	0	0	0	0	0
TraesCS1D01G339400	0	0	0	0	0	0	0	0	0	0	0	0	0	1	0	0	0	0	0	0	0	0	0	0	0	0	0	0	0	0	0	0	0	0	0	0	0	0	0	0	0	0	0	0	0	0	0	0	0
TraesCS1D01G434800	0	0	0	0	0	0	0	0	0	0	0	0	0	0	0	0	0	0	0	0	0	0	0	0	0	0	0	0	0	0	0	0	0	0	0	0	0	0	0	0	0	0	0	0	0	0	0	0	0
TraesCS1D01G450100	0.727263780549116	1	0	0	0	0	0	0	0	0	0	0	0.666654638255686	0	0	0	0	0	0	0	0	0	0	0	0	0.666654638255686	0.727263780549116	0	0	0	1	0.666654638255686	0	0	1	0	0	0	1	0	0	0	0	0	0.727263780549116	0	0	0	0
TraesCS1D01G451900	0	0	0	0	0	0	0	0	0	0	0	0	0	0	0	0	0	0	0	0	0	0	0	0	0	0	0	0	0	0	0	0	0	0	0	0	0	0	0	0	0	0	0	0	0	0	0	0	0
TraesCS2A01G003200	1	0.727263780549116	0	0	0	0	0	0	0	0	0	0	0	0	0	0.888885918937768	0	0	0	0	0	0	0	0	0	0	1	0	0	0	0.727263780549116	0	0	0	0.727263780549116	0	0	0	0.727263780549116	0	0	0	0	0	1	0	0	0	0
TraesCS2A01G003300	0.727263780549116	1	0	0	0	0	0	0	0	0	0	0	0.666654638255686	0	0	0	0	0	0	0	0	0	0	0	0	0.666654638255686	0.727263780549116	0	0	0	1	0.666654638255686	0	0	1	0	0	0	1	0	0	0	0	0	0.727263780549116	0	0	0	0
TraesCS2A01G007000	0	0	0	0	0	0	0	0	0	0	0	0	0	0	0	0	0	0	0	0	0	0	0	0	0	0	0	0	0	0	0	0	0	0	0	0	0	0	0	0	0	0	0	0	0	0	0	0	0
TraesCS2A01G015400	0.727263780549116	1	0	0	0	0	0	0	0	0	0	0	0.666654638255686	0	0	0	0	0	0	0	0	0	0	0	0	0.666654638255686	0.727263780549116	0	0	0	1	0.666654638255686	0	0	1	0	0	0	1	0	0	0	0	0	0.727263780549116	0	0	0	0
TraesCS2A01G022500	0.727263780549116	1	0	0	0	0	0	0	0	0	0	0	0.666654638255686	0	0	0	0	0	0	0	0	0	0	0	0	0.666654638255686	0.727263780549116	0	0	0	1	0.666654638255686	0	0	1	0	0	0	1	0	0	0	0	0	0.727263780549116	0	0	0	0
TraesCS2A01G023000	0.727263780549116	1	0	0	0	0	0	0	0	0	0	0	0.666654638255686	0	0	0	0	0	0	0	0	0	0	0	0	0.666654638255686	0.727263780549116	0	0	0	1	0.666654638255686	0	0	1	0	0	0	1	0	0	0	0	0	0.727263780549116	0	0	0	0
TraesCS2A01G025700	0	0	0	0	0	0	0	0	0	0	0	0	0	0	0	0	0	0	0	0	0	0	0	0	0	0	0	0	0	0	0	0	0	0	0	0	0	0	0	0	0	0	0	0	0	0	0	0	0
TraesCS2A01G029900	0	0	0	0	0	0	0	0	0	0	0	0	0	0	0	0	0	0	0	0	0	0	0	0	0	0	0	0	0	0	0	0	0	0	0	0	0	0	0	0	0	0	0	0	0	0	0	0	0
TraesCS2A01G030200	0	0	0	0	0	0	0	0	0	0	0	0	0	0	0	0	0	0	0	0	0	0	0	0	0	0	0	0	0	0	0	0	0	0	0	0	0	0	0	0	0	0	0	0	0	0	0	0	0
TraesCS2A01G038300	0	0	0	0	0	0	0	0	0	0	0	0	0	0	0	0	1	0	0	0	0	0	1	0	0	0	0	0	0	0	0	0	0	0	0	0	0	1	0	0	0	0	0	0	0	0	0	0	0
TraesCS2A01G070100	0	0	0	0	0	0	0	0	0	0	0	0	0	1	0	0	0	0	0	0	0	0	0	0	0	0	0	0	0	0	0	0	0	0	0	0	0	0	0	0	0	0	0	0	0	0	0	0	0
TraesCS2A01G070700	0	0	0	0	0	0	0	0	0	0	0	0	0	0	0	0	0	0	0	0	0	0	0	0	0	0	0	0	0	0	0	0	0	0	0	0	0	0	0	0	0	0	0	0	0	0	0	0	0
TraesCS2A01G076100	0	0	0	0	0	0	0	0	0	0	0	0	0	0	0	0	0	0	0	0	0	0	0	0	0	0	0	0	0	0	0	0	0	0	0	0	0	0	0	0	0	0	0	0	0	0	0	0	0
TraesCS2A01G092400	0	0	0	0	0	0	0	0	0	0	0	0	0	0	0	0	0	0	0	0	0	0	0	0	0	0	0	0	0	0	0	0	0	0	0	0	0	0	0	0	0	0	0	0	0	0	0	0	0
TraesCS2A01G142300	0.727263780549116	1	0	0	0	0	0	0	0	0	0	0	0.666654638255686	0	0	0	0	0	0	0	0	0	0	0	0	0.666654638255686	0.727263780549116	0	0	0	1	0.666654638255686	0	0	1	0	0	0	1	0	0	0	0	0	0.727263780549116	0	0	0	0
TraesCS2A01G168200	0	0	0	0	0	0	0	0	0	0	0	0	0	0	0	0	0	0	0	0	0	0	0	0	0	0	0	0	0	0	0	0	0	0	0	0	0	0	0	0	0	0	0	0	0	0	0	0	0
TraesCS2A01G259500	0	0	0	0	0	0	0	0	0	0	0	0	0	0	0	0	0	0	0	0	0	0	0	0	0	0	0	0	0	0	0	0	0	0	0	0	0	0	0	0	0	0	0	0	0	0	0	0	0
TraesCS2A01G267200	0	0	0	0	0	0	0	0	0	0	0	0	0	0	0	0	0	0	0	0	0	0	0	0	0	0	0	0	0	0	0	0	0	0	0	0	0	0	0	0	0	0	0	0	0	0	0	0	0
TraesCS2A01G291900	0	0	0	0	0	0	0	0	0	0	0	0	0	0	0	0	0	0	0	0	0	0	0	0	0	0	0	0	0	0	0	0	0	0	0	0	0	0	0	0	0	0	0	0	0	0	0	0	0
TraesCS2A01G312600	0.888885918937768	0	0	0	0	0	0	0	0	0	0	0	0	0	0	1	0	0	0	0	0	0	0	0	0	0	0.888885918937768	0	0	0	0	0	0	0	0	0	0	0	0	0	0	0	0	0	0.888885918937768	0	0	0	0
TraesCS2A01G350700	0	0	0	0.941173473845652	0	0	0	1	0	0	0	0	0	0	0	0	0	0	0	0	0	0	0	0	0	0	0	0	0	0	0	0	0	0	0	0	0	0	0	0	0	0	0	0	0	0	1	0	0
TraesCS2A01G350800	0	0	0	0.941173473845652	0	0	0	1	0	0	0	0	0	0	0	0	0	0	0	0	0	0	0	0	0	0	0	0	0	0	0	0	0	0	0	0	0	0	0	0	0	0	0	0	0	0	1	0	0
TraesCS2A01G350900	0	0	0	1	0	0	0	0.941173473845652	0	0	0	0	0	0	0	0	0	0	0	0	0	0	0	0	0	0	0	0	0	0	0	0	0	0	0	0	0	0	0	0	0	0	0	0	0	0	0.941173473845652	0	0
TraesCS2A01G361600	0	0	0	0	0	0	0	0	0	0	0	0	0	0	0	0	0	0	0	0	0	0	0	0	0	0	0	0	0	0	0	0	0	0	0	0	0	0	0	0	0	0	0	0	0	0	0	0	0
TraesCS2A01G361700	0	0	0	0	0	0	0	0	0	0	0	0	0	0	0	0	0	0	0	0	0	0	0	0	0	0	0	0	0	0	0	0	0	0	0	0	0	0	0	0	0	0	0	0	0	0	0	0	0
TraesCS2A01G378200	0	0	0	0	0	0	0	0	0	0	0	0	0	1	0	0	0	0	0	0	0	0	0	0	0	0	0	0	0	0	0	0	0	0	0	0	0	0	0	0	0	0	0	0	0	0	0	0	0
TraesCS2A01G400500	0.727263780549116	1	0	0	0	0	0	0	0	0	0	0	0.666654638255686	0	0	0	0	0	0	0	0	0	0	0	0	0.666654638255686	0.727263780549116	0	0	0	1	0.666654638255686	0	0	1	0	0	0	1	0	0	0	0	0	0.727263780549116	0	0	0	0
TraesCS2A01G409500	0.888885918937768	0	0	0	0	0	0	0	0	0	0	0	0	0	0	1	0	0	0	0	0	0	0	0	0	0	0.888885918937768	0	0	0	0	0	0	0	0	0	0	0	0	0	0	0	0	0	0.888885918937768	0	0	0	0
TraesCS2A01G425500	0	0	0	0	0	0	0	0	0	0	0	0	0	0	0	0	0	0	0	0	0	0	0	0	0	0	0	0	0	0	0	0	0	0	0	0	0	0	0	0	0	0	0	0	0	0	0	0	0
TraesCS2A01G433500	0	0	0	0	0	0	0	0	0	0	0	0	0	0	0	0	1	0	0	0	0	0	1	0	0	0	0	0	0	0	0	0	0	0	0	0	0	1	0	0	0	0	0	0	0	0	0	0	0
TraesCS2A01G443700	0	0	1	0	1	0	0	0	0	0	0	0	0	0	0	0	0	0	0	0	0	0	0	0	1	0	0	1	0	0	0	0	0	0	0	0	0	0	0	0	0	0	0	0	0	0	0	0	0
TraesCS2A01G465200	0	0	0	0	0	0	0	0	0	0	0	0	0	0	0	0	0	0	0	0	0	0	0	0	0	0	0	0	0	0	0	0	0	0	0	0	0	0	0	0	0	0	0	0	0	0	0	0	0
TraesCS2A01G467000	0	0.666654638255686	0	0	0	0	0	0	0	0	0	0	1	0	0	0	0	0	0	0	0	0	0	0	0	1	0	0	0	0	0.666654638255686	1	0	0	0.666654638255686	0	0	0	0.666654638255686	0	0	0	0	0	0	0	0	0	0
TraesCS2A01G562000	0	0	0	0	0	0	0	0	0	0	0	0	0	1	0	0	0	0	0	0	0	0	0	0	0	0	0	0	0	0	0	0	0	0	0	0	0	0	0	0	0	0	0	0	0	0	0	0	0
TraesCS2A01G564200	0	0	0	0	0	0	0	0	0	0	0	0	0	0	0	0	0	0	0	0	0	0	0	0	0	0	0	0	0	0	0	0	0	0	0	0	0	0	0	0	0	0	0	0	0	0	0	0	0
TraesCS2A01G565700	0.727263780549116	1	0	0	0	0	0	0	0	0	0	0	0.666654638255686	0	0	0	0	0	0	0	0	0	0	0	0	0.666654638255686	0.727263780549116	0	0	0	1	0.666654638255686	0	0	1	0	0	0	1	0	0	0	0	0	0.727263780549116	0	0	0	0
TraesCS2A01G571900	0	0	1	0	1	0	0	0	0	0	0	0	0	0	0	0	0	0	0	0	0	0	0	0	1	0	0	1	0	0	0	0	0	0	0	0	0	0	0	0	0	0	0	0	0	0	0	0	0
TraesCS2A01G572800	0	0.666654638255686	0	0	0	0	0	0	0	0	0	0	1	0	0	0	0	0	0	0	0	0	0	0	0	1	0	0	0	0	0.666654638255686	1	0	0	0.666654638255686	0	0	0	0.666654638255686	0	0	0	0	0	0	0	0	0	0
TraesCS2A01G573300	0	0.666654638255686	0	0	0	0	0	0	0	0	0	0	1	0	0	0	0	0	0	0	0	0	0	0	0	1	0	0	0	0	0.666654638255686	1	0	0	0.666654638255686	0	0	0	0.666654638255686	0	0	0	0	0	0	0	0	0	0
TraesCS2A01G573500	0	0.666654638255686	0	0	0	0	0	0	0	0	0	0	1	0	0	0	0	0	0	0	0	0	0	0	0	1	0	0	0	0	0.666654638255686	1	0	0	0.666654638255686	0	0	0	0.666654638255686	0	0	0	0	0	0	0	0	0	0
TraesCS2A01G573700	0	0.666654638255686	0	0	0	0	0	0	0	0	0	0	1	0	0	0	0	0	0	0	0	0	0	0	0	1	0	0	0	0	0.666654638255686	1	0	0	0.666654638255686	0	0	0	0.666654638255686	0	0	0	0	0	0	0	0	0	0
TraesCS2A01G573900	0	0.666654638255686	0	0	0	0	0	0	0	0	0	0	1	0	0	0	0	0	0	0	0	0	0	0	0	1	0	0	0	0	0.666654638255686	1	0	0	0.666654638255686	0	0	0	0.666654638255686	0	0	0	0	0	0	0	0	0	0
TraesCS2B01G000600	0.727263780549116	1	0	0	0	0	0	0	0	0	0	0	0.666654638255686	0	0	0	0	0	0	0	0	0	0	0	0	0.666654638255686	0.727263780549116	0	0	0	1	0.666654638255686	0	0	1	0	0	0	1	0	0	0	0	0	0.727263780549116	0	0	0	0
TraesCS2B01G003400	0.727263780549116	1	0	0	0	0	0	0	0	0	0	0	0.666654638255686	0	0	0	0	0	0	0	0	0	0	0	0	0.666654638255686	0.727263780549116	0	0	0	1	0.666654638255686	0	0	1	0	0	0	1	0	0	0	0	0	0.727263780549116	0	0	0	0
TraesCS2B01G004700	0.727263780549116	1	0	0	0	0	0	0	0	0	0	0	0.666654638255686	0	0	0	0	0	0	0	0	0	0	0	0	0.666654638255686	0.727263780549116	0	0	0	1	0.666654638255686	0	0	1	0	0	0	1	0	0	0	0	0	0.727263780549116	0	0	0	0
TraesCS2B01G013000	0	0	1	0	1	0	0	0	0	0	0	0	0	0	0	0	0	0	0	0	0	0	0	0	1	0	0	1	0	0	0	0	0	0	0	0	0	0	0	0	0	0	0	0	0	0	0	0	0
TraesCS2B01G030500	0.727263780549116	1	0	0	0	0	0	0	0	0	0	0	0.666654638255686	0	0	0	0	0	0	0	0	0	0	0	0	0.666654638255686	0.727263780549116	0	0	0	1	0.666654638255686	0	0	1	0	0	0	1	0	0	0	0	0	0.727263780549116	0	0	0	0
TraesCS2B01G031600	0	0	0	0	0	0	0	0	0	0	0	0	0	0	0	0	0	0	0	0	0	0	0	0	0	0	0	0	0	0	0	0	0	0	0	0	0	0	0	0	0	0	0	0	0	0	0	0	0
TraesCS2B01G031700	0.727263780549116	1	0	0	0	0	0	0	0	0	0	0	0.666654638255686	0	0	0	0	0	0	0	0	0	0	0	0	0.666654638255686	0.727263780549116	0	0	0	1	0.666654638255686	0	0	1	0	0	0	1	0	0	0	0	0	0.727263780549116	0	0	0	0
TraesCS2B01G032500	0.727263780549116	1	0	0	0	0	0	0	0	0	0	0	0.666654638255686	0	0	0	0	0	0	0	0	0	0	0	0	0.666654638255686	0.727263780549116	0	0	0	1	0.666654638255686	0	0	1	0	0	0	1	0	0	0	0	0	0.727263780549116	0	0	0	0
TraesCS2B01G038700	0	0	0	0	0	0	0	0	0	0	0	0	0	0	0	0	0	0	0	0	0	0	0	0	0	0	0	0	0	0	0	0	0	0	0	0	0	0	0	0	0	0	0	0	0	0	0	0	0
TraesCS2B01G040600	0	0	0	0	0	0	0	0	0	0	0	0	0	1	0	0	0	0	0	0	0	0	0	0	0	0	0	0	0	0	0	0	0	0	0	0	0	0	0	0	0	0	0	0	0	0	0	0	0
TraesCS2B01G041200	0	0	0	0	0	0	0	0	0	0	0	0	0	0	0	0	0	0	0	0	0	0	0	0	0	0	0	0	0	0	0	0	0	0	0	0	0	0	0	0	0	0	0	0	0	0	0	0	0
TraesCS2B01G045300	0	0	0	0	0	0	0	0	0	0	0	0	0	0	0	0	0	0	0	0	0	0	0	0	0	0	0	0	0	0	0	0	0	0	0	0	0	0	0	0	0	0	0	0	0	0	0	0	0
TraesCS2B01G045600	0	0	0	0	0	0	0	0	0	0	0	0	0	0	0	0	0	0	0	0	0	0	0	0	0	0	0	0	0	0	0	0	0	0	0	0	0	0	0	0	0	0	0	0	0	0	0	0	0
TraesCS2B01G048400	0	0	0	0	0	0	0	0	0	0	0	0	0	0	0	0	0	0	0	0	0	0	0	0	0	0	0	0	0	0	0	0	0	0	0	0	0	0	0	0	0	0	0	0	0	0	0	0	0
TraesCS2B01G049400	0.727263780549116	1	0	0	0	0	0	0	0	0	0	0	0.666654638255686	0	0	0	0	0	0	0	0	0	0	0	0	0.666654638255686	0.727263780549116	0	0	0	1	0.666654638255686	0	0	1	0	0	0	1	0	0	0	0	0	0.727263780549116	0	0	0	0
TraesCS2B01G066000	0.888885918937768	0	0	0	0	0	0	0	0	0	0	0	0	0	0	1	0	0	0	0	0	0	0	0	0	0	0.888885918937768	0	0	0	0	0	0	0	0	0	0	0	0	0	0	0	0	0	0.888885918937768	0	0	0	0
TraesCS2B01G066100	0	0	0	0	0	0	0	0	0	0	0	0	0	0	0	0	0	0	0	0	0	0	0	0	0	0	0	0	0	0	0	0	0	0	0	0	0	0	0	0	0	0	0	0	0	0	0	0	0
TraesCS2B01G091500	0.727263780549116	1	0	0	0	0	0	0	0	0	0	0	0.666654638255686	0	0	0	0	0	0	0	0	0	0	0	0	0.666654638255686	0.727263780549116	0	0	0	1	0.666654638255686	0	0	1	0	0	0	1	0	0	0	0	0	0.727263780549116	0	0	0	0
TraesCS2B01G093100	0.727263780549116	1	0	0	0	0	0	0	0	0	0	0	0.666654638255686	0	0	0	0	0	0	0	0	0	0	0	0	0.666654638255686	0.727263780549116	0	0	0	1	0.666654638255686	0	0	1	0	0	0	1	0	0	0	0	0	0.727263780549116	0	0	0	0
TraesCS2B01G124800	0	0.666654638255686	0	0	0	0	0	0	0	0	0	0	1	0	0	0	0	0	0	0	0	0	0	0	0	1	0	0	0	0	0.666654638255686	1	0	0	0.666654638255686	0	0	0	0.666654638255686	0	0	0	0	0	0	0	0	0	0
TraesCS2B01G145500	0.888885918937768	0	0	0	0	0	0	0	0	0	0	0	0	0	0	1	0	0	0	0	0	0	0	0	0	0	0.888885918937768	0	0	0	0	0	0	0	0	0	0	0	0	0	0	0	0	0	0.888885918937768	0	0	0	0
TraesCS2B01G145800	0	0	0	0	0	0	0	0	0	0	0	0	0	0	0	0	0	0	0	0	0	0	0	0	0	0	0	0	0	0	0	0	0	0	0	0	0	0	0	0	0	0	0	0	0	0	0	0	0
TraesCS2B01G168300	0	0	0	0	0	0	0	0	0	0	0	0	0	0	0	0	0	0	0	0	0	0	0	0	0	0	0	0	0	0	0	0	0	0	0	0	0	0	0	0	0	0	0	0	0	0	0	0	0
TraesCS2B01G189700	0.888885918937768	0	0	0	0	0	0	0	0	0	0	0	0	0	0	1	0	0	0	0	0	0	0	0	0	0	0.888885918937768	0	0	0	0	0	0	0	0	0	0	0	0	0	0	0	0	0	0.888885918937768	0	0	0	0
TraesCS2B01G216400	0.799993985830732	0	0	0	0	0	0	0	0	0	0	0	0	0	0	0.888885918937768	0	0	0	0	0	0	0	0	0	0	0.799993985830732	0	0	0	0	0	0	0	0	0	0	0	0	0	0	0	0	0	0.799993985830732	0	0	0	0
TraesCS2B01G225000	0	0	0	0	0	0	0	0	0	0	0	0	0	0	0	0	0	0	0	0	0	0	0	0	0	0	0	0	0	0	0	0	0	0	0	0	0	0	0	0	0	0	0	0	0	0	0	0	0
TraesCS2B01G329600	0.888885918937768	0	0	0	0	0	0	0	0	0	0	0	0	0	0	1	0	0	0	0	0	0	0	0	0	0	0.888885918937768	0	0	0	0	0	0	0	0	0	0	0	0	0	0	0	0	0	0.888885918937768	0	0	0	0
TraesCS2B01G330700	0	0	0	0	0	0	0	0	0	0	0	0	0	0	0	0	0	0	0	0	0	0	0	0	0	0	0	0	0	0	0	0	0	0	0	0	0	0	0	0	0	0	0	0	0	0	0	0	0
TraesCS2B01G366900	0	0	0	0	0	0	0	0	0	0	0	0	0	0	0	0	0	0	0	0	0	0	0	0	0	0	0	0	0	0	0	0	0	0	0	0	0	0	0	0	0	0	0	0	0	0	0	0	0
TraesCS2B01G369000	0	0	0	0.941173473845652	0	0	0	1	0	0	0	0	0	0	0	0	0	0	0	0	0	0	0	0	0	0	0	0	0	0	0	0	0	0	0	0	0	0	0	0	0	0	0	0	0	0	1	0	0
TraesCS2B01G369100	0	0	0	0.941173473845652	0	0	0	1	0	0	0	0	0	0	0	0	0	0	0	0	0	0	0	0	0	0	0	0	0	0	0	0	0	0	0	0	0	0	0	0	0	0	0	0	0	0	1	0	0
TraesCS2B01G424300	0	0	0	0	0	0	0	0	0	0	0	0	0	0	0	0	0	0	0	0	0	0	0	0	0	0	0	0	0	0	0	0	0	0	0	0	0	0	0	0	0	0	0	0	0	0	0	0	0
TraesCS2B01G445600	0.727263780549116	1	0	0	0	0	0	0	0	0	0	0	0.666654638255686	0	0	0	0	0	0	0	0	0	0	0	0	0.666654638255686	0.727263780549116	0	0	0	1	0.666654638255686	0	0	1	0	0	0	1	0	0	0	0	0	0.727263780549116	0	0	0	0
TraesCS2B01G445800	0	0	0	0	0	0	0	0	0	0	0	0	0	0	0	0	0	0	0	0	0	0	0	0	0	0	0	0	0	0	0	0	0	0	0	0	0	0	0	0	0	0	0	0	0	0	0	0	0
TraesCS2B01G454500	0	0	0	0	0	0	0	0	0	0	0	0	0	0	0	0	1	0	0	0	0	0	1	0	0	0	0	0	0	0	0	0	0	0	0	0	0	1	0	0	0	0	0	0	0	0	0	0	0
TraesCS2B01G460000	0	0	0	0	0	0	0	0	0	0	0	0	0	0	0	0	0	0	0	0	0	0	0	0	0	0	0	0	0	0	0	0	0	0	0	0	0	0	0	0	0	0	0	0	0	0	0	0	0
TraesCS2B01G464900	0	0	1	0	1	0	0	0	0	0	0	0	0	0	0	0	0	0	0	0	0	0	0	0	1	0	0	1	0	0	0	0	0	0	0	0	0	0	0	0	0	0	0	0	0	0	0	0	0
TraesCS2B01G488000	0	0	0	0	0	0	0	0	0	0	0	0	0	0	0	0	0	0	0	0	0	0	0	0	0	0	0	0	0	0	0	0	0	0	0	0	0	0	0	0	0	0	0	0	0	0	0	0	0
TraesCS2B01G571700	0	0	0	0	0	0	0	0	0	0	0	0	0	0	0	0	0	0	0	0	0	0	0	0	0	0	0	0	0	0	0	0	0	0	0	0	0	0	0	0	0	0	0	0	0	0	0	0	0
TraesCS2B01G575300	0.888885918937768	0	0	0	0	0	0	0	0	0	0	0	0	0	0	1	0	0	0	0	0	0	0	0	0	0	0.888885918937768	0	0	0	0	0	0	0	0	0	0	0	0	0	0	0	0	0	0.888885918937768	0	0	0	0
TraesCS2B01G597700	0	0	0	0	0	0	0	0	0	0	0	0	0	0	0	0	0	0	0	0	0	0	0	0	0	0	0	0	0	0	0	0	0	0	0	0	0	0	0	0	0	0	0	0	0	0	0	0	0
TraesCS2B01G600200	0	0	0	0	0	0	0	0	0	0	0	0	0	0	0	0	1	0	0	0	0	0	1	0	0	0	0	0	0	0	0	0	0	0	0	0	0	1	0	0	0	0	0	0	0	0	0	0	0
TraesCS2B01G612400	0	0.666654638255686	0	0	0	0	0	0	0	0	0	0	1	0	0	0	0	0	0	0	0	0	0	0	0	1	0	0	0	0	0.666654638255686	1	0	0	0.666654638255686	0	0	0	0.666654638255686	0	0	0	0	0	0	0	0	0	0
TraesCS2B01G613500	0	0.666654638255686	0	0	0	0	0	0	0	0	0	0	1	0	0	0	0	0	0	0	0	0	0	0	0	1	0	0	0	0	0.666654638255686	1	0	0	0.666654638255686	0	0	0	0.666654638255686	0	0	0	0	0	0	0	0	0	0
TraesCS2B01G613900	0	0.666654638255686	0	0	0	0	0	0	0	0	0	0	1	0	0	0	0	0	0	0	0	0	0	0	0	1	0	0	0	0	0.666654638255686	1	0	0	0.666654638255686	0	0	0	0.666654638255686	0	0	0	0	0	0	0	0	0	0
TraesCS2B01G614500	0	0.666654638255686	0	0	0	0	0	0	0	0	0	0	1	0	0	0	0	0	0	0	0	0	0	0	0	1	0	0	0	0	0.666654638255686	1	0	0	0.666654638255686	0	0	0	0.666654638255686	0	0	0	0	0	0	0	0	0	0
TraesCS2B01G615000	0	0.666654638255686	0	0	0	0	0	0	0	0	0	0	1	0	0	0	0	0	0	0	0	0	0	0	0	1	0	0	0	0	0.666654638255686	1	0	0	0.666654638255686	0	0	0	0.666654638255686	0	0	0	0	0	0	0	0	0	0
TraesCS2B01G615700	0	0.666654638255686	0	0	0	0	0	0	0	0	0	0	1	0	0	0	0	0	0	0	0	0	0	0	0	1	0	0	0	0	0.666654638255686	1	0	0	0.666654638255686	0	0	0	0.666654638255686	0	0	0	0	0	0	0	0	0	0
TraesCS2B01G615800	0	0.666654638255686	0	0	0	0	0	0	0	0	0	0	1	0	0	0	0	0	0	0	0	0	0	0	0	1	0	0	0	0	0.666654638255686	1	0	0	0.666654638255686	0	0	0	0.666654638255686	0	0	0	0	0	0	0	0	0	0
TraesCS2B01G615900	0	0.666654638255686	0	0	0	0	0	0	0	0	0	0	1	0	0	0	0	0	0	0	0	0	0	0	0	1	0	0	0	0	0.666654638255686	1	0	0	0.666654638255686	0	0	0	0.666654638255686	0	0	0	0	0	0	0	0	0	0
TraesCS2D01G007000	0	0	0	0	0	0	0	0	0	0	0	0	0	0	0	0	0	0	0	0	0	0	0	0	0	0	0	0	0	0	0	0	0	0	0	0	0	0	0	0	0	0	0	0	0	0	0	0	0
TraesCS2D01G009200	0	0	1	0	1	0	0	0	0	0	0	0	0	0	0	0	0	0	0	0	0	0	0	0	1	0	0	1	0	0	0	0	0	0	0	0	0	0	0	0	0	0	0	0	0	0	0	0	0
TraesCS2D01G016400	0	0	0	0	0	0	0	0	0	0	0	0	0	0	0	0	0	0	0	0	0	0	0	0	0	0	0	0	0	0	0	0	0	0	0	0	0	0	0	0	0	0	0	0	0	0	0	0	0
TraesCS2D01G021000	0	0	0	0	0	0	0	0	0	0	0	0	0	0	0	0	0	0	0	0	0	0	0	0	0	0	0	0	0	0	0	0	0	0	0	0	0	0	0	0	0	0	0	0	0	0	0	0	0
TraesCS2D01G022700	0	0	0	0	0	0	0	0	0	0	0	0	0	0	0	0	0	0	0	0	0	0	0	0	0	0	0	0	0	0	0	0	0	0	0	0	0	0	0	0	0	0	0	0	0	0	0	0	0
TraesCS2D01G027900	0	0	0	0	0	0	0	0	0	0	0	0	0	0	0	0	0	0	0	0	0	0	0	0	0	0	0	0	0	0	0	0	0	0	0	0	0	0	0	0	0	0	0	0	0	0	0	0	0
TraesCS2D01G029700	0.727263780549116	1	0	0	0	0	0	0	0	0	0	0	0.666654638255686	0	0	0	0	0	0	0	0	0	0	0	0	0.666654638255686	0.727263780549116	0	0	0	1	0.666654638255686	0	0	1	0	0	0	1	0	0	0	0	0	0.727263780549116	0	0	0	0
TraesCS2D01G030000	0.727263780549116	1	0	0	0	0	0	0	0	0	0	0	0.666654638255686	0	0	0	0	0	0	0	0	0	0	0	0	0.666654638255686	0.727263780549116	0	0	0	1	0.666654638255686	0	0	1	0	0	0	1	0	0	0	0	0	0.727263780549116	0	0	0	0
TraesCS2D01G044000	0	0	1	0	1	0	0	0	0	0	0	0	0	0	0	0	0	0	0	0	0	0	0	0	1	0	0	1	0	0	0	0	0	0	0	0	0	0	0	0	0	0	0	0	0	0	0	0	0
TraesCS2D01G052200	0	0	0	0	0	0	0	0	0	0	0	0	0	0	0	0	0	0	0	0	0	0	0	0	0	0	0	0	0	0	0	0	0	0	0	0	0	0	0	0	0	0	0	0	0	0	0	0	0
TraesCS2D01G067600	0	0	0	0	0	0	0	0	0	0	0	0	0	1	0	0	0	0	0	0	0	0	0	0	0	0	0	0	0	0	0	0	0	0	0	0	0	0	0	0	0	0	0	0	0	0	0	0	0
TraesCS2D01G069100	0	0	0	0	0	0	0	0	0	0	0	0	0	1	0	0	0	0	0	0	0	0	0	0	0	0	0	0	0	0	0	0	0	0	0	0	0	0	0	0	0	0	0	0	0	0	0	0	0
TraesCS2D01G070400	0.888885918937768	0	0	0	0	0	0	0	0	0	0	0	0	0	0	1	0	0	0	0	0	0	0	0	0	0	0.888885918937768	0	0	0	0	0	0	0	0	0	0	0	0	0	0	0	0	0	0.888885918937768	0	0	0	0
TraesCS2D01G075000	0	0	0	0	0	0	0	0	0	0	0	0	0	0	0	0	0	0	0	0	0	0	0	0	0	0	0	0	0	0	0	0	0	0	0	0	0	0	0	0	0	0	0	0	0	0	0	0	0
TraesCS2D01G091400	0	0	0	0	0	0	0	0	0	0	0	0	0	0	0	0	0	0	0	0	0	0	0	0	0	0	0	0	0	0	0	0	0	0	0	0	0	0	0	0	0	0	0	0	0	0	0	0	0
TraesCS2D01G182700	0	0	0	0	0	0	0	0	0	0	0	0	0	0	0	0	0	0	0	0	0	0	0	0	0	0	0	0	0	0	0	0	0	0	0	0	0	0	0	0	0	0	0	0	0	0	0	0	0
TraesCS2D01G188300	0	0	0	0	0	0	0	0	0	0	0	0	0	0	0	0	0	0	0	0	0	0	0	0	0	0	0	0	0	0	0	0	0	0	0	0	0	0	0	0	0	0	0	0	0	0	0	0	0
TraesCS2D01G313700	0.888885918937768	0	0	0	0	0	0	0	0	0	0	0	0	0	0	1	0	0	0	0	0	0	0	0	0	0	0.888885918937768	0	0	0	0	0	0	0	0	0	0	0	0	0	0	0	0	0	0.888885918937768	0	0	0	0
TraesCS2D01G346900	0	0	0	0	0	0	0	0	0	0	0	0	0	0	0	0	0	0	0	0	0	0	0	0	0	0	0	0	0	0	0	0	0	0	0	0	0	0	0	0	0	0	0	0	0	0	0	0	0
TraesCS2D01G348800	0	0	0	0.941173473845652	0	0	0	1	0	0	0	0	0	0	0	0	0	0	0	0	0	0	0	0	0	0	0	0	0	0	0	0	0	0	0	0	0	0	0	0	0	0	0	0	0	0	1	0	0
TraesCS2D01G348900	0	0	0	0.941173473845652	0	0	0	1	0	0	0	0	0	0	0	0	0	0	0	0	0	0	0	0	0	0	0	0	0	0	0	0	0	0	0	0	0	0	0	0	0	0	0	0	0	0	1	0	0
TraesCS2D01G349000	0	0	0	0.941173473845652	0	0	0	1	0	0	0	0	0	0	0	0	0	0	0	0	0	0	0	0	0	0	0	0	0	0	0	0	0	0	0	0	0	0	0	0	0	0	0	0	0	0	1	0	0
TraesCS2D01G380800	0	0	0	0	0	0	0	0	0	0	0	0	0	0	0	0	0	0	0	0	0	0	0	0	0	0	0	0	0	0	0	0	0	0	0	0	0	0	0	0	0	0	0	0	0	0	0	0	0
TraesCS2D01G381200	0	0	0	0	0	0	0	0	0	0	0	0	0	0	0	0	1	0	0	0	0	0	1	0	0	0	0	0	0	0	0	0	0	0	0	0	0	1	0	0	0	0	0	0	0	0	0	0	0
TraesCS2D01G392800	0.888885918937768	0	0	0	0	0	0	0	0	0	0	0	0	0	0	1	0	0	0	0	0	0	0	0	0	0	0.888885918937768	0	0	0	0	0	0	0	0	0	0	0	0	0	0	0	0	0	0.888885918937768	0	0	0	0
TraesCS2D01G393700	0.888885918937768	0	0	0	0	0	0	0	0	0	0	0	0	0	0	1	0	0	0	0	0	0	0	0	0	0	0.888885918937768	0	0	0	0	0	0	0	0	0	0	0	0	0	0	0	0	0	0.888885918937768	0	0	0	0
TraesCS2D01G407200	0	0	0	0	0	0	0	0	0	0	0	0	0	1	0	0	0	0	0	0	0	0	0	0	0	0	0	0	0	0	0	0	0	0	0	0	0	0	0	0	0	0	0	0	0	0	0	0	0
TraesCS2D01G528500	0.799993985830732	0	0	0	0	0	0	0	0	0	0	0	0	0	0	0.888885918937768	0	0	0	0	0	0	0	0	0	0	0.799993985830732	0	0	0	0	0	0	0	0	0	0	0	0	0	0	0	0	0	0.799993985830732	0	0	0	0
TraesCS2D01G564900	0	0	0	0	0	0	0	0	0	0	0	0	0	0	0	0	1	0	0	0	0	0	1	0	0	0	0	0	0	0	0	0	0	0	0	0	0	1	0	0	0	0	0	0	0	0	0	0	0
TraesCS2D01G567500	0	0	0	0	0	0	0	0	0	0	0	0	0	0	0	0	0	0	0	0	0	0	0	0	0	0	0	0	0	0	0	0	0	0	0	0	0	0	0	0	0	0	0	0	0	0	0	0	0
TraesCS2D01G583400	0	0	1	0	1	0	0	0	0	0	0	0	0	0	0	0	0	0	0	0	0	0	0	0	1	0	0	1	0	0	0	0	0	0	0	0	0	0	0	0	0	0	0	0	0	0	0	0	0
TraesCS2D01G583700	0	0.666654638255686	0	0	0	0	0	0	0	0	0	0	1	0	0	0	0	0	0	0	0	0	0	0	0	1	0	0	0	0	0.666654638255686	1	0	0	0.666654638255686	0	0	0	0.666654638255686	0	0	0	0	0	0	0	0	0	0
TraesCS2D01G583900	0	0.666654638255686	0	0	0	0	0	0	0	0	0	0	1	0	0	0	0	0	0	0	0	0	0	0	0	1	0	0	0	0	0.666654638255686	1	0	0	0.666654638255686	0	0	0	0.666654638255686	0	0	0	0	0	0	0	0	0	0
TraesCS2D01G584700	0	0.666654638255686	0	0	0	0	0	0	0	0	0	0	1	0	0	0	0	0	0	0	0	0	0	0	0	1	0	0	0	0	0.666654638255686	1	0	0	0.666654638255686	0	0	0	0.666654638255686	0	0	0	0	0	0	0	0	0	0
TraesCS2D01G594400	0	0	0	0	0	0	0	0	0	0	0	0	0	0	0	0	1	0	0	0	0	0	1	0	0	0	0	0	0	0	0	0	0	0	0	0	0	1	0	0	0	0	0	0	0	0	0	0	0
TraesCS3A01G013300	0	0	0	0	0	0	0	0	0	0	0	0	0	0	0	0	0	0	0	0	0	0	0	0	0	0	0	0	0	0	0	0	0	0	0	0	0	0	0	0	0	0	0	0	0	0	0	0	0
TraesCS3A01G045600	0	0	0	0	0	0	0	0	1	1	1	0	0	0	0	0	0	0	0	0	0	0	0	0	0	0	0	0	0	1	0	0	0	0	0	0	0	0	0	0	0	0	1	0	0	0	0	0	0
TraesCS3A01G046000	0	0	0	0	0	0	0	0	1	1	1	0	0	0	0	0	0	0	0	0	0	0	0	0	0	0	0	0	0	1	0	0	0	0	0	0	0	0	0	0	0	0	1	0	0	0	0	0	0
TraesCS3A01G046300	0	0	0	0	0	0	0	0	1	1	1	0	0	0	0	0	0	0	0	0	0	0	0	0	0	0	0	0	0	1	0	0	0	0	0	0	0	0	0	0	0	0	1	0	0	0	0	0	0
TraesCS3A01G048400	0	0	0	0	0	0	0	0	0	0	0	0	0	1	0	0	0	0	0	0	0	0	0	0	0	0	0	0	0	0	0	0	0	0	0	0	0	0	0	0	0	0	0	0	0	0	0	0	0
TraesCS3A01G069200	0	0	0	0	0	0	0	0	0	0	0	0	0	0	0	0	0	0	0	0	0	0	0	0	0	0	0	0	0	0	0	0	0	0	0	0	0	0	0	0	0	0	0	0	0	0	0	0	0
TraesCS3A01G069300	0	0	0	0	0	0	0	0	0	0	0	0	0	0	0	0	0	0	0	0	0	0	0	0	0	0	0	0	0	0	0	0	0	0	0	0	0	0	0	0	0	0	0	0	0	0	0	0	0
TraesCS3A01G133100	0	0	0	0	0	0	0	0	0	0	0	0	0	0	0	0	0	0	0	0	0	0	0	0	0	0	0	0	0	0	0	0	0	0	0	0	0	0	0	0	0	0	0	0	0	0	0	0	0
TraesCS3A01G153000	0.727263780549116	1	0	0	0	0	0	0	0	0	0	0	0.666654638255686	0	0	0	0	0	0	0	0	0	0	0	0	0.666654638255686	0.727263780549116	0	0	0	1	0.666654638255686	0	0	1	0	0	0	1	0	0	0	0	0	0.727263780549116	0	0	0	0
TraesCS3A01G175800	0	0	0	0	0	0	0	0	0	0	0	0	0	0	0	0	1	0	0	0	0	0	1	0	0	0	0	0	0	0	0	0	0	0	0	0	0	1	0	0	0	0	0	0	0	0	0	0	0
TraesCS3A01G180000	0	0.666654638255686	0	0	0	0	0	0	0	0	0	0	1	0	0	0	0	0	0	0	0	0	0	0	0	1	0	0	0	0	0.666654638255686	1	0	0	0.666654638255686	0	0	0	0.666654638255686	0	0	0	0	0	0	0	0	0	0
TraesCS3A01G180200	0	0.666654638255686	0	0	0	0	0	0	0	0	0	0	1	0	0	0	0	0	0	0	0	0	0	0	0	1	0	0	0	0	0.666654638255686	1	0	0	0.666654638255686	0	0	0	0.666654638255686	0	0	0	0	0	0	0	0	0	0
TraesCS3A01G258400	0	0	0	0	0	0	0	0	0	0	0	0	0	0	0	0	0	0	0	0	0	0	0	0	0	0	0	0	0	0	0	0	0	0	0	0	0	0	0	0	0	0	0	0	0	0	0	0	0
TraesCS3A01G260100	0	0	0	0.941173473845652	0	0	0	1	0	0	0	0	0	0	0	0	0	0	0	0	0	0	0	0	0	0	0	0	0	0	0	0	0	0	0	0	0	0	0	0	0	0	0	0	0	0	1	0	0
TraesCS3A01G260200	0	0	0	0.941173473845652	0	0	0	1	0	0	0	0	0	0	0	0	0	0	0	0	0	0	0	0	0	0	0	0	0	0	0	0	0	0	0	0	0	0	0	0	0	0	0	0	0	0	1	0	0
TraesCS3A01G297100	0	0.666654638255686	0	0	0	0	0	0	0	0	0	0	1	0	0	0	0	0	0	0	0	0	0	0	0	1	0	0	0	0	0.666654638255686	1	0	0	0.666654638255686	0	0	0	0.666654638255686	0	0	0	0	0	0	0	0	0	0
TraesCS3A01G316800	0	0	0	0	0	0	0	0	0	0	0	0	0	0	0	0	0	0	0	0	0	0	0	0	0	0	0	0	0	0	0	0	0	0	0	0	0	0	0	0	0	0	0	0	0	0	0	0	0
TraesCS3A01G338700	0.888885918937768	0	0	0	0	0	0	0	0	0	0	0	0	0	0	1	0	0	0	0	0	0	0	0	0	0	0.888885918937768	0	0	0	0	0	0	0	0	0	0	0	0	0	0	0	0	0	0.888885918937768	0	0	0	0
TraesCS3A01G362500	0	0	0	0	0	0	0	0	0	0	0	0	0	0	0	0	0	0	0	0	0	0	0	0	0	0	0	0	0	0	0	0	0	0	0	0	0	0	0	0	0	0	0	0	0	0	0	0	0
TraesCS3A01G377600	0	0	0	0	0	0	0	0	0	0	0	0	0	0	0	0	0	0	0	0	0	0	0	0	0	0	0	0	0	0	0	0	0	0	0	0	0	0	0	0	0	0	0	0	0	0	0	0	0
TraesCS3A01G392800	0	0	1	0	1	0	0	0	0	0	0	0	0	0	0	0	0	0	0	0	0	0	0	0	1	0	0	1	0	0	0	0	0	0	0	0	0	0	0	0	0	0	0	0	0	0	0	0	0
TraesCS3A01G397300	0	0	0	0	0	0	0	0	0	0	0	0	0	0	0	0	0	0	0	0	0	0	0	0	0	0	0	0	0	0	0	0	0	0	0	0	0	0	0	0	0	0	0	0	0	0	0	0	0
TraesCS3A01G452600	0.888885918937768	0	0	0	0	0	0	0	0	0	0	0	0	0	0	1	0	0	0	0	0	0	0	0	0	0	0.888885918937768	0	0	0	0	0	0	0	0	0	0	0	0	0	0	0	0	0	0.888885918937768	0	0	0	0
TraesCS3A01G466200	0	0	0	0	0	0	0	0	0	0	0	0	0	1	0	0	0	0	0	0	0	0	0	0	0	0	0	0	0	0	0	0	0	0	0	0	0	0	0	0	0	0	0	0	0	0	0	0	0
TraesCS3A01G479700	0.727263780549116	1	0	0	0	0	0	0	0	0	0	0	0.666654638255686	0	0	0	0	0	0	0	0	0	0	0	0	0.666654638255686	0.727263780549116	0	0	0	1	0.666654638255686	0	0	1	0	0	0	1	0	0	0	0	0	0.727263780549116	0	0	0	0
TraesCS3A01G480300	0	0	0	0	0	0	0	0	0	0	0	0	0	0	0	0	1	0	0	0	0	0	1	0	0	0	0	0	0	0	0	0	0	0	0	0	0	1	0	0	0	0	0	0	0	0	0	0	0
TraesCS3A01G480400	0	0	0	0	0	0	0	0	0	0	0	0	0	0	0	0	1	0	0	0	0	0	1	0	0	0	0	0	0	0	0	0	0	0	0	0	0	1	0	0	0	0	0	0	0	0	0	0	0
TraesCS3A01G481500	0	0	0	0	0	0	0	0	0	0	0	0	0	0	0	0	1	0	0	0	0	0	1	0	0	0	0	0	0	0	0	0	0	0	0	0	0	1	0	0	0	0	0	0	0	0	0	0	0
TraesCS3A01G483000	0	0	0	0	0	0	0	0	0	0	0	0	0	0	0	0	1	0	0	0	0	0	1	0	0	0	0	0	0	0	0	0	0	0	0	0	0	1	0	0	0	0	0	0	0	0	0	0	0
TraesCS3A01G509600	0	0.666654638255686	0	0	0	0	0	0	0	0	0	0	1	0	0	0	0	0	0	0	0	0	0	0	0	1	0	0	0	0	0.666654638255686	1	0	0	0.666654638255686	0	0	0	0.666654638255686	0	0	0	0	0	0	0	0	0	0
TraesCS3B01G006600	0.727263780549116	1	0	0	0	0	0	0	0	0	0	0	0.666654638255686	0	0	0	0	0	0	0	0	0	0	0	0	0.666654638255686	0.727263780549116	0	0	0	1	0.666654638255686	0	0	1	0	0	0	1	0	0	0	0	0	0.727263780549116	0	0	0	0
TraesCS3B01G034300	0	0.666654638255686	0	0	0	0	0	0	0	0	0	0	1	0	0	0	0	0	0	0	0	0	0	0	0	1	0	0	0	0	0.666654638255686	1	0	0	0.666654638255686	0	0	0	0.666654638255686	0	0	0	0	0	0	0	0	0	0
TraesCS3B01G036400	0	0	0	0	0	0	0	0	1	1	1	0	0	0	0	0	0	0	0	0	0	0	0	0	0	0	0	0	0	1	0	0	0	0	0	0	0	0	0	0	0	0	1	0	0	0	0	0	0
TraesCS3B01G038600	0	0	0	0	0	0	0	0	1	1	1	0	0	0	0	0	0	0	0	0	0	0	0	0	0	0	0	0	0	1	0	0	0	0	0	0	0	0	0	0	0	0	1	0	0	0	0	0	0
TraesCS3B01G038700	0	0	0	0	0	0	0	0	1	1	1	0	0	0	0	0	0	0	0	0	0	0	0	0	0	0	0	0	0	1	0	0	0	0	0	0	0	0	0	0	0	0	1	0	0	0	0	0	0
TraesCS3B01G038800	0.888885918937768	0	0	0	0	0	0	0	0	0	0	0	0	0	0	1	0	0	0	0	0	0	0	0	0	0	0.888885918937768	0	0	0	0	0	0	0	0	0	0	0	0	0	0	0	0	0	0.888885918937768	0	0	0	0
TraesCS3B01G039000	0	0	0	0	0	0	0	0	0	0	0	0	0	0	0	0	0	0	0	0	0	0	0	0	0	0	0	0	0	0	0	0	0	0	0	0	0	0	0	0	0	0	0	0	0	0	0	0	0
TraesCS3B01G100000	0.727263780549116	1	0	0	0	0	0	0	0	0	0	0	0.666654638255686	0	0	0	0	0	0	0	0	0	0	0	0	0.666654638255686	0.727263780549116	0	0	0	1	0.666654638255686	0	0	1	0	0	0	1	0	0	0	0	0	0.727263780549116	0	0	0	0
TraesCS3B01G150000	0	0	0	0	0	0	0	0	0	0	0	0	0	0	0	0	0	0	0	0	0	0	0	0	0	0	0	0	0	0	0	0	0	0	0	0	0	0	0	0	0	0	0	0	0	0	0	0	0
TraesCS3B01G162900	0	0.666654638255686	0	0	0	0	0	0	0	0	0	0	1	0	0	0	0	0	0	0	0	0	0	0	0	1	0	0	0	0	0.666654638255686	1	0	0	0.666654638255686	0	0	0	0.666654638255686	0	0	0	0	0	0	0	0	0	0
TraesCS3B01G173200	0	0	0	0	0	0	0	0	0	0	0	0	0	0	0	0	0	0	0	0	0	0	0	0	0	0	0	0	0	0	0	0	0	0	0	0	0	0	0	0	0	0	0	0	0	0	0	0	0
TraesCS3B01G179600	0.727263780549116	1	0	0	0	0	0	0	0	0	0	0	0.666654638255686	0	0	0	0	0	0	0	0	0	0	0	0	0.666654638255686	0.727263780549116	0	0	0	1	0.666654638255686	0	0	1	0	0	0	1	0	0	0	0	0	0.727263780549116	0	0	0	0
TraesCS3B01G188800	0	0	0	0	0	0	0	0	0	0	0	0	0	0	0	0	0	0	0	0	0	0	0	0	0	0	0	0	0	0	0	0	0	0	0	0	0	0	0	0	0	0	0	0	0	0	0	0	0
TraesCS3B01G209700	0	0.666654638255686	0	0	0	0	0	0	0	0	0	0	1	0	0	0	0	0	0	0	0	0	0	0	0	1	0	0	0	0	0.666654638255686	1	0	0	0.666654638255686	0	0	0	0.666654638255686	0	0	0	0	0	0	0	0	0	0
TraesCS3B01G210000	0	0.666654638255686	0	0	0	0	0	0	0	0	0	0	1	0	0	0	0	0	0	0	0	0	0	0	0	1	0	0	0	0	0.666654638255686	1	0	0	0.666654638255686	0	0	0	0.666654638255686	0	0	0	0	0	0	0	0	0	0
TraesCS3B01G290300	0	0	0	0	0	0	0	0	0	0	0	0	0	0	0	0	0	0	0	0	0	0	0	0	0	0	0	0	0	0	0	0	0	0	0	0	0	0	0	0	0	0	0	0	0	0	0	0	0
TraesCS3B01G291100	0	0	0	0	0	0	0	0	0	0	0	0	0	0	0	0	0	0	0	0	0	0	0	0	0	0	0	0	0	0	0	0	0	0	0	0	0	0	0	0	0	0	0	0	0	0	0	0	0
TraesCS3B01G293200	0	0	0	0.941173473845652	0	0	0	1	0	0	0	0	0	0	0	0	0	0	0	0	0	0	0	0	0	0	0	0	0	0	0	0	0	0	0	0	0	0	0	0	0	0	0	0	0	0	1	0	0
TraesCS3B01G308900	0.888885918937768	0	0	0	0	0	0	0	0	0	0	0	0	0	0	1	0	0	0	0	0	0	0	0	0	0	0.888885918937768	0	0	0	0	0	0	0	0	0	0	0	0	0	0	0	0	0	0.888885918937768	0	0	0	0
TraesCS3B01G313400	0	0	0	0	0	0	0	0	0	0	0	0	0	1	0	0	0	0	0	0	0	0	0	0	0	0	0	0	0	0	0	0	0	0	0	0	0	0	0	0	0	0	0	0	0	0	0	0	0
TraesCS3B01G345800	0	0	0	0	0	0	0	0	0	0	0	0	0	0	0	0	0	0	0	0	0	0	0	0	0	0	0	0	0	0	0	0	0	0	0	0	0	0	0	0	0	0	0	0	0	0	0	0	0
TraesCS3B01G409000	0	0	0	0	0	0	0	0	0	0	0	0	0	1	0	0	0	0	0	0	0	0	0	0	0	0	0	0	0	0	0	0	0	0	0	0	0	0	0	0	0	0	0	0	0	0	0	0	0
TraesCS3B01G410400	0	0	0	0	0	0	0	0	0	0	0	0	0	0	0	0	0	0	0	0	0	0	0	0	0	0	0	0	0	0	0	0	0	0	0	0	0	0	0	0	0	0	0	0	0	0	0	0	0
TraesCS3B01G429200	0	0	0	0	0	0	0	0	0	0	0	0	0	0	0	0	0	0	0	0	0	0	0	0	0	0	0	0	0	0	0	0	0	0	0	0	0	0	0	0	0	0	0	0	0	0	0	0	0
TraesCS3B01G491300	0	0	0	0	0	0	0	0	0	0	0	0	0	0	0	0	0	0	0	0	0	0	0	0	0	0	0	0	0	0	0	0	0	0	0	0	0	0	0	0	0	0	0	0	0	0	0	0	0
TraesCS3B01G524800	0	0	0	0	0	0	0	0	0	0	0	0	0	0	0	0	1	0	0	0	0	0	1	0	0	0	0	0	0	0	0	0	0	0	0	0	0	1	0	0	0	0	0	0	0	0	0	0	0
TraesCS3B01G526000	0	0	0	0	0	0	0	0	0	0	0	0	0	0	0	0	1	0	0	0	0	0	1	0	0	0	0	0	0	0	0	0	0	0	0	0	0	1	0	0	0	0	0	0	0	0	0	0	0
TraesCS3B01G529400	0	0	0	0	0	0	0	0	0	0	0	0	0	0	0	0	1	0	0	0	0	0	1	0	0	0	0	0	0	0	0	0	0	0	0	0	0	1	0	0	0	0	0	0	0	0	0	0	0
TraesCS3B01G563800	0.727263780549116	1	0	0	0	0	0	0	0	0	0	0	0.666654638255686	0	0	0	0	0	0	0	0	0	0	0	0	0.666654638255686	0.727263780549116	0	0	0	1	0.666654638255686	0	0	1	0	0	0	1	0	0	0	0	0	0.727263780549116	0	0	0	0
TraesCS3B01G569900	0	0	0	0	0	0	0	0	0	0	0	0	0	0	0	0	0	0	0	0	0	0	0	0	0	0	0	0	0	0	0	0	0	0	0	0	0	0	0	0	0	0	0	0	0	0	0	0	0
TraesCS3B01G571400	0	0	0	0	0	0	0	0	0	0	0	0	0	0	0	0	1	0	0	0	0	0	1	0	0	0	0	0	0	0	0	0	0	0	0	0	0	1	0	0	0	0	0	0	0	0	0	0	0
TraesCS3B01G578600	0	0.666654638255686	0	0	0	0	0	0	0	0	0	0	1	0	0	0	0	0	0	0	0	0	0	0	0	1	0	0	0	0	0.666654638255686	1	0	0	0.666654638255686	0	0	0	0.666654638255686	0	0	0	0	0	0	0	0	0	0
TraesCS3B01G593500	0	0	0	0	0	0	0	0	0	0	0	0	0	0	0	0	0	0	0	0	0	0	0	0	0	0	0	0	0	0	0	0	0	0	0	0	0	0	0	0	0	0	0	0	0	0	0	0	0
TraesCS3D01G027700	0	0	0	0	0	0	0	0	1	1	1	0	0	0	0	0	0	0	0	0	0	0	0	0	0	0	0	0	0	1	0	0	0	0	0	0	0	0	0	0	0	0	1	0	0	0	0	0	0
TraesCS3D01G031800	0	0.666654638255686	0	0	0	0	0	0	0	0	0	0	1	0	0	0	0	0	0	0	0	0	0	0	0	1	0	0	0	0	0.666654638255686	1	0	0	0.666654638255686	0	0	0	0.666654638255686	0	0	0	0	0	0	0	0	0	0
TraesCS3D01G033700	0	0	0	0	0	0	0	0	1	1	1	0	0	0	0	0	0	0	0	0	0	0	0	0	0	0	0	0	0	1	0	0	0	0	0	0	0	0	0	0	0	0	1	0	0	0	0	0	0
TraesCS3D01G034000	0	0	0	0	0	0	0	0	1	1	1	0	0	0	0	0	0	0	0	0	0	0	0	0	0	0	0	0	0	1	0	0	0	0	0	0	0	0	0	0	0	0	1	0	0	0	0	0	0
TraesCS3D01G035600	0	0	0	0	0	0	0	0	1	1	1	0	0	0	0	0	0	0	0	0	0	0	0	0	0	0	0	0	0	1	0	0	0	0	0	0	0	0	0	0	0	0	1	0	0	0	0	0	0
TraesCS3D01G061900	0.727263780549116	1	0	0	0	0	0	0	0	0	0	0	0.666654638255686	0	0	0	0	0	0	0	0	0	0	0	0	0.666654638255686	0.727263780549116	0	0	0	1	0.666654638255686	0	0	1	0	0	0	1	0	0	0	0	0	0.727263780549116	0	0	0	0
TraesCS3D01G126500	0	0	0	0	0	0	0	0	0	0	0	0	0	1	0	0	0	0	0	0	0	0	0	0	0	0	0	0	0	0	0	0	0	0	0	0	0	0	0	0	0	0	0	0	0	0	0	0	0
TraesCS3D01G160300	0.727263780549116	1	0	0	0	0	0	0	0	0	0	0	0.666654638255686	0	0	0	0	0	0	0	0	0	0	0	0	0.666654638255686	0.727263780549116	0	0	0	1	0.666654638255686	0	0	1	0	0	0	1	0	0	0	0	0	0.727263780549116	0	0	0	0
TraesCS3D01G171000	0	0	0	0	0	0	0	0	0	0	0	0	0	0	0	0	1	0	0	0	0	0	1	0	0	0	0	0	0	0	0	0	0	0	0	0	0	1	0	0	0	0	0	0	0	0	0	0	0
TraesCS3D01G184900	0	0.666654638255686	0	0	0	0	0	0	0	0	0	0	1	0	0	0	0	0	0	0	0	0	0	0	0	1	0	0	0	0	0.666654638255686	1	0	0	0.666654638255686	0	0	0	0.666654638255686	0	0	0	0	0	0	0	0	0	0
TraesCS3D01G191300	0	0	0	0	0	0	0	0	0	0	0	0	0	0	0	0	0	0	0	0	0	0	0	0	0	0	0	0	0	0	0	0	0	0	0	0	0	0	0	0	0	0	0	0	0	0	0	0	0
TraesCS3D01G211700	0.799993985830732	0.727263780549116	0	0	0	0	0	0	0	0	0	0	0	0	0	0.888885918937768	0	0	0	0	0	0	0	0	0	0	0.799993985830732	0	0	0	0.727263780549116	0	0	0	0.727263780549116	0	0	0	0.727263780549116	0	0	0	0	0	0.799993985830732	0	0	0	0
TraesCS3D01G253800	0	0	0	0	0	0	0	0	0	0	0	0	0	0	0	0	0	0	0	0	0	0	0	0	0	0	0	0	0	0	0	0	0	0	0	0	0	0	0	0	0	0	0	0	0	0	0	0	0
TraesCS3D01G258300	0	0	0	0	0	0	0	0	0	0	0	0	0	0	0	0	0	0	0	0	0	0	0	0	0	0	0	0	0	0	0	0	0	0	0	0	0	0	0	0	0	0	0	0	0	0	0	0	0
TraesCS3D01G260300	0	0	0	0.941173473845652	0	0	0	1	0	0	0	0	0	0	0	0	0	0	0	0	0	0	0	0	0	0	0	0	0	0	0	0	0	0	0	0	0	0	0	0	0	0	0	0	0	0	1	0	0
TraesCS3D01G279700	0	0	0	0	0	0	0	0	0	0	0	0	0	1	0	0	0	0	0	0	0	0	0	0	0	0	0	0	0	0	0	0	0	0	0	0	0	0	0	0	0	0	0	0	0	0	0	0	0
TraesCS3D01G310100	0	0	0	0	0	0	0	0	0	0	0	0	0	0	0	0	0	0	0	0	0	0	0	0	0	0	0	0	0	0	0	0	0	0	0	0	0	0	0	0	0	0	0	0	0	0	0	0	0
TraesCS3D01G311300	0.727263780549116	1	0	0	0	0	0	0	0	0	0	0	0.666654638255686	0	0	0	0	0	0	0	0	0	0	0	0	0.666654638255686	0.727263780549116	0	0	0	1	0.666654638255686	0	0	1	0	0	0	1	0	0	0	0	0	0.727263780549116	0	0	0	0
TraesCS3D01G370700	0	0	0	0	0	0	0	0	0	0	0	0	0	0	0	0	0	0	0	0	0	0	0	0	0	0	0	0	0	0	0	0	0	0	0	0	0	0	0	0	0	0	0	0	0	0	0	0	0
TraesCS3D01G385600	0	0	1	0	1	0	0	0	0	0	0	0	0	0	0	0	0	0	0	0	0	0	0	0	1	0	0	1	0	0	0	0	0	0	0	0	0	0	0	0	0	0	0	0	0	0	0	0	0
TraesCS3D01G391100	0	0	0	0	0	0	0	0	0	0	0	0	0	0	0	0	0	0	0	0	0	0	0	0	0	0	0	0	0	0	0	0	0	0	0	0	0	0	0	0	0	0	0	0	0	0	0	0	0
TraesCS3D01G417600	0.888885918937768	0	0	0	0	0	0	0	0	0	0	0	0	0	0	1	0	0	0	0	0	0	0	0	0	0	0.888885918937768	0	0	0	0	0	0	0	0	0	0	0	0	0	0	0	0	0	0.888885918937768	0	0	0	0
TraesCS3D01G440900	0.888885918937768	0	0	0	0	0	0	0	0	0	0	0	0	0	0	1	0	0	0	0	0	0	0	0	0	0	0.888885918937768	0	0	0	0	0	0	0	0	0	0	0	0	0	0	0	0	0	0.888885918937768	0	0	0	0
TraesCS3D01G446200	0	0	0	0	0	0	0	0	0	0	0	0	0	0	0	0	0	0	0	0	0	0	0	0	0	0	0	0	0	0	0	0	0	0	0	0	0	0	0	0	0	0	0	0	0	0	0	0	0
TraesCS3D01G475100	0	0	0	0	0	0	0	0	0	0	0	0	0	0	0	0	1	0	0	0	0	0	1	0	0	0	0	0	0	0	0	0	0	0	0	0	0	1	0	0	0	0	0	0	0	0	0	0	0
TraesCS3D01G475200	0	0	0	0	0	0	0	0	0	0	0	0	0	0	0	0	1	0	0	0	0	0	1	0	0	0	0	0	0	0	0	0	0	0	0	0	0	1	0	0	0	0	0	0	0	0	0	0	0
TraesCS3D01G478000	0	0	0	0	0	0	0	0	0	0	0	0	0	0	0	0	1	0	0	0	0	0	1	0	0	0	0	0	0	0	0	0	0	0	0	0	0	1	0	0	0	0	0	0	0	0	0	0	0
TraesCS3D01G494400	0.888885918937768	0	0	0	0	0	0	0	0	0	0	0	0	0	0	1	0	0	0	0	0	0	0	0	0	0	0.888885918937768	0	0	0	0	0	0	0	0	0	0	0	0	0	0	0	0	0	0.888885918937768	0	0	0	0
TraesCS3D01G515400	0	0	0	0	0	0	0	0	0	0	0	0	0	0	0	0	0	0	0	0	0	0	0	0	0	0	0	0	0	0	0	0	0	0	0	0	0	0	0	0	0	0	0	0	0	0	0	0	0
TraesCS3D01G516900	0	0.666654638255686	0	0	0	0	0	0	0	0	0	0	1	0	0	0	0	0	0	0	0	0	0	0	0	1	0	0	0	0	0.666654638255686	1	0	0	0.666654638255686	0	0	0	0.666654638255686	0	0	0	0	0	0	0	0	0	0
TraesCS3D01G523300	0	0	0	0	0	0	0	0	0	0	0	0	0	0	0	0	0	0	0	0	0	0	0	0	0	0	0	0	0	0	0	0	0	0	0	0	0	0	0	0	0	0	0	0	0	0	0	0	0
TraesCS3D01G534800	0	0	0	0	0	0	0	0	0	0	0	0	0	1	0	0	0	0	0	0	0	0	0	0	0	0	0	0	0	0	0	0	0	0	0	0	0	0	0	0	0	0	0	0	0	0	0	0	0
TraesCS4A01G017400	0	0	0	0	0	0	0	0	0	0	0	0	0	0	0	0	0	0	0	0	0	0	0	0	0	0	0	0	0	0	0	0	0	0	0	0	0	0	0	0	0	0	0	0	0	0	0	0	0
TraesCS4A01G025300	0	0	0	0	0	0	0	0	0	0	0	0	0	0	0	0	0	0	0	0	0	0	0	0	0	0	0	0	0	0	0	0	0	0	0	0	0	0	0	0	0	0	0	0	0	0	0	0	0
TraesCS4A01G042100	0	0	0	0	0	0	0	0	0	0	0	0	0	0	0	0	0	0	0	0	0	0	0	0	0	0	0	0	0	0	0	0	0	0	0	0	0	0	0	0	0	0	0	0	0	0	0	0	0
TraesCS4A01G076000	0	0	1	0	1	0	0	0	0	0	0	0	0	0	0	0	0	0	0	0	0	0	0	0	1	0	0	1	0	0	0	0	0	0	0	0	0	0	0	0	0	0	0	0	0	0	0	0	0
TraesCS4A01G155600	0	0	0	0	0	0	0	0	0	0	0	0	0	0	0	0	0	0	0	0	0	0	0	0	0	0	0	0	0	0	0	0	0	0	0	0	0	0	0	0	0	0	0	0	0	0	0	0	0
TraesCS4A01G225100	0	0	0	0	0	0	0	0	0	0	0	0	0	0	0	0	0	0	0	0	0	0	0	0	0	0	0	0	0	0	0	0	0	0	0	0	0	0	0	0	0	0	0	0	0	0	0	0	0
TraesCS4A01G235800	0	0.666654638255686	0	0	0	0	0	0	0	0	0	0	1	0	0	0	0	0	0	0	0	0	0	0	0	1	0	0	0	0	0.666654638255686	1	0	0	0.666654638255686	0	0	0	0.666654638255686	0	0	0	0	0	0	0	0	0	0
TraesCS4A01G290400	0	0	0	0	0	0	0	0	0	0	0	0	0	0	0	0	0	0	0	0	0	0	0	0	0	0	0	0	0	0	0	0	0	0	0	0	0	0	0	0	0	0	0	0	0	0	0	0	0
TraesCS4A01G293500	0	0	0	0	0	0	0	0	0	0	0	0	0	0	0	0	1	0	0	0	0	0	1	0	0	0	0	0	0	0	0	0	0	0	0	0	0	1	0	0	0	0	0	0	0	0	0	0	0
TraesCS4A01G303900	0	0	0	0	0	0	0	0	0	0	0	0	0	0	0	0	0	0	0	0	0	0	0	0	0	0	0	0	0	0	0	0	0	0	0	0	0	0	0	0	0	0	0	0	0	0	0	0	0
TraesCS4A01G326700	0.888885918937768	0	0	0	0	0	0	0	0	0	0	0	0	0	0	1	0	0	0	0	0	0	0	0	0	0	0.888885918937768	0	0	0	0	0	0	0	0	0	0	0	0	0	0	0	0	0	0.888885918937768	0	0	0	0
TraesCS4A01G336400	0	0	0	0	0	0	0	0	0	0	0	0	0	0	0	0	0	0	0	0	0	0	0	0	0	0	0	0	0	0	0	0	0	0	0	0	0	0	0	0	0	0	0	0	0	0	0	0	0
TraesCS4A01G376100	0.727263780549116	1	0	0	0	0	0	0	0	0	0	0	0.666654638255686	0	0	0	0	0	0	0	0	0	0	0	0	0.666654638255686	0.727263780549116	0	0	0	1	0.666654638255686	0	0	1	0	0	0	1	0	0	0	0	0	0.727263780549116	0	0	0	0
TraesCS4A01G400600	0	0	0	0	0	0	0	0	0	0	0	0	0	0	0	0	0	0	0	0	0	0	0	0	0	0	0	0	0	0	0	0	0	0	0	0	0	0	0	0	0	0	0	0	0	0	0	0	0
TraesCS4A01G444700	0	0	0	0	0	0	0	0	0	0	0	0	0	0	0	0	0	0	0	0	0	0	0	0	0	0	0	0	0	0	0	0	0	0	0	0	0	0	0	0	0	0	0	0	0	0	0	0	0
TraesCS4A01G445600	0.727263780549116	1	0	0	0	0	0	0	0	0	0	0	0.666654638255686	0	0	0	0	0	0	0	0	0	0	0	0	0.666654638255686	0.727263780549116	0	0	0	1	0.666654638255686	0	0	1	0	0	0	1	0	0	0	0	0	0.727263780549116	0	0	0	0
TraesCS4A01G447500	0	0	0	0	0	0	0	0	0	0	0	0	0	0	0	0	0	0	0	0	0	0	0	0	0	0	0	0	0	0	0	0	0	0	0	0	0	0	0	0	0	0	0	0	0	0	0	0	0
TraesCS4A01G447600	0	0	0	0	0	0	0	0	0	0	0	0	0	0	0	0	0	0	0	0	0	0	0	0	0	0	0	0	0	0	0	0	0	0	0	0	0	0	0	0	0	0	0	0	0	0	0	0	0
TraesCS4A01G448000	0	0	0	0	0	0	0	0	0	0	0	0	0	0	0	0	0	0	0	0	0	0	0	0	0	0	0	0	0	0	0	0	0	0	0	0	0	0	0	0	0	0	0	0	0	0	0	0	0
TraesCS4A01G485900	0	0	0	0	0	0	0	0	0	0	0	0	0	0	0	0	1	0	0	0	0	0	1	0	0	0	0	0	0	0	0	0	0	0	0	0	0	1	0	0	0	0	0	0	0	0	0	0	0
TraesCS4A01G486100	0.888885918937768	0	0	0	0	0	0	0	0	0	0	0	0	0	0	1	0	0	0	0	0	0	0	0	0	0	0.888885918937768	0	0	0	0	0	0	0	0	0	0	0	0	0	0	0	0	0	0.888885918937768	0	0	0	0
TraesCS4B01G023800	0	0	0	0	0	0	0	0	0	0	0	0	0	0	0	0	0	0	0	0	0	0	0	0	0	0	0	0	0	0	0	0	0	0	0	0	0	0	0	0	0	0	0	0	0	0	0	0	0
TraesCS4B01G081200	0.888885918937768	0	0	0	0	0	0	0	0	0	0	0	0	0	0	1	0	0	0	0	0	0	0	0	0	0	0.888885918937768	0	0	0	0	0	0	0	0	0	0	0	0	0	0	0	0	0	0.888885918937768	0	0	0	0
TraesCS4B01G091100	0	0	0	0	0	0	0	0	0	0	0	0	0	0	0	0	0	0	0	0	0	0	0	0	0	0	0	0	0	0	0	0	0	0	0	0	0	0	0	0	0	0	0	0	0	0	0	0	0
TraesCS4B01G093200	0	0	0	0	0	0	0	0	0	0	0	0	0	0	0	0	0	0	0	0	0	0	0	0	0	0	0	0	0	0	0	0	0	0	0	0	0	0	0	0	0	0	0	0	0	0	0	0	0
TraesCS4B01G226700	0	0	0	0	0	0	0	0	0	0	0	0	0	1	0	0	0	0	0	0	0	0	0	0	0	0	0	0	0	0	0	0	0	0	0	0	0	0	0	0	0	0	0	0	0	0	0	0	0
TraesCS4B01G231500	0	0	1	0	1	0	0	0	0	0	0	0	0	0	0	0	0	0	0	0	0	0	0	0	1	0	0	1	0	0	0	0	0	0	0	0	0	0	0	0	0	0	0	0	0	0	0	0	0
TraesCS4B01G271000	0	0	0	0	0	0	0	0	0	0	0	0	0	0	0	0	0	0	0	0	0	0	0	0	0	0	0	0	0	0	0	0	0	0	0	0	0	0	0	0	0	0	0	0	0	0	0	0	0
TraesCS4B01G284700	0.727263780549116	1	0	0	0	0	0	0	0	0	0	0	0.666654638255686	0	0	0	0	0	0	0	0	0	0	0	0	0.666654638255686	0.727263780549116	0	0	0	1	0.666654638255686	0	0	1	0	0	0	1	0	0	0	0	0	0.727263780549116	0	0	0	0
TraesCS4B01G291900	0	0	0	0	0	0	0	0	0	0	0	0	0	0	0	0	0	0	0	0	0	0	0	0	0	0	0	0	0	0	0	0	0	0	0	0	0	0	0	0	0	0	0	0	0	0	0	0	0
TraesCS4B01G335300	0.888885918937768	0	0	0	0	0	0	0	0	0	0	0	0	0	0	1	0	0	0	0	0	0	0	0	0	0	0.888885918937768	0	0	0	0	0	0	0	0	0	0	0	0	0	0	0	0	0	0.888885918937768	0	0	0	0
TraesCS4B01G339600	0	0	0	0	0	0	0	0	0	0	0	0	0	0	0	0	0	0	0	0	0	0	0	0	0	0	0	0	0	0	0	0	0	0	0	0	0	0	0	0	0	0	0	0	0	0	0	0	0
TraesCS4B01G363800	0	0	0	0	0	0	0	0	0	0	0	0	0	0	0	0	0	0	0	0	0	0	0	0	0	0	0	0	0	0	0	0	0	0	0	0	0	0	0	0	0	0	0	0	0	0	0	0	0
TraesCS4D01G004100	0	0	0	0	0	0	0	0	0	0	0	0	0	0	0	0	0	0	0	0	0	0	0	0	0	0	0	0	0	0	0	0	0	0	0	0	0	0	0	0	0	0	0	0	0	0	0	0	0
TraesCS4D01G004200	0	0	0	0	0	0	0	0	0	0	0	0	0	0	0	0	0	0	0	0	0	0	0	0	0	0	0	0	0	0	0	0	0	0	0	0	0	0	0	0	0	0	0	0	0	0	0	0	0
TraesCS4D01G010700	0	0	0	0	0	0	0	0	0	0	0	0	0	0	0	0	0	0	0	0	0	0	0	0	0	0	0	0	0	0	0	0	0	0	0	0	0	0	0	0	0	0	0	0	0	0	0	0	0
TraesCS4D01G021400	0	0	0	0	0	0	0	0	0	0	0	0	0	0	0	0	0	0	0	0	0	0	0	0	0	0	0	0	0	0	0	0	0	0	0	0	0	0	0	0	0	0	0	0	0	0	0	0	0
TraesCS4D01G089900	0	0	0	0	0	0	0	0	0	0	0	0	0	0	0	0	0	0	0	0	0	0	0	0	0	0	0	0	0	0	0	0	0	0	0	0	0	0	0	0	0	0	0	0	0	0	0	0	0
TraesCS4D01G142800	0	0	0	0	0	0	0	0	0	0	0	0	0	0	0	0	1	0	0	0	0	0	1	0	0	0	0	0	0	0	0	0	0	0	0	0	0	1	0	0	0	0	0	0	0	0	0	0	0
TraesCS4D01G197500	0	0	0	0	0	0	0	0	0	0	0	0	0	0	0	0	0	0	0	0	0	0	0	0	0	0	0	0	0	0	0	0	0	0	0	0	0	0	0	0	0	0	0	0	0	0	0	0	0
TraesCS4D01G233300	0	0	1	0	1	0	0	0	0	0	0	0	0	0	0	0	0	0	0	0	0	0	0	0	1	0	0	1	0	0	0	0	0	0	0	0	0	0	0	0	0	0	0	0	0	0	0	0	0
TraesCS4D01G236800	0	0	0	0	0	0	0	0	0	0	0	0	0	0	0	0	0	0	0	0	0	0	0	0	0	0	0	0	0	0	0	0	0	0	0	0	0	0	0	0	0	0	0	0	0	0	0	0	0
TraesCS4D01G263000	0	0	0	0	0	0	0	0	0	0	0	0	0	0	0	0	0	0	0	0	0	0	0	0	0	0	0	0	0	0	0	0	0	0	0	0	0	0	0	0	0	0	0	0	0	0	0	0	0
TraesCS4D01G271300	0.888885918937768	0	0	0	0	0	0	0	0	0	0	0	0	0	0	1	0	0	0	0	0	0	0	0	0	0	0.888885918937768	0	0	0	0	0	0	0	0	0	0	0	0	0	0	0	0	0	0.888885918937768	0	0	0	0
TraesCS4D01G273400	0	0	0	0	0	0	0	0	0	0	0	0	0	0	0	0	0	0	0	0	0	0	0	0	0	0	0	0	0	0	0	0	0	0	0	0	0	0	0	0	0	0	0	0	0	0	0	0	0
TraesCS4D01G337500	0.727263780549116	1	0	0	0	0	0	0	0	0	0	0	0.666654638255686	0	0	0	0	0	0	0	0	0	0	0	0	0.666654638255686	0.727263780549116	0	0	0	1	0.666654638255686	0	0	1	0	0	0	1	0	0	0	0	0	0.727263780549116	0	0	0	0
TraesCS4D01G357200	0	0	0	0	0	0	0	0	0	0	0	0	0	0	0	0	0	0	0	0	0	0	0	0	0	0	0	0	0	0	0	0	0	0	0	0	0	0	0	0	0	0	0	0	0	0	0	0	0
TraesCS4D01G357300	0	0	0	0	0	0	0	0	0	0	0	0	0	0	0	0	0	0	0	0	0	0	0	0	0	0	0	0	0	0	0	0	0	0	0	0	0	0	0	0	0	0	0	0	0	0	0	0	0
TraesCS4D01G364700	0.727263780549116	1	0	0	0	0	0	0	0	0	0	0	0.666654638255686	0	0	0	0	0	0	0	0	0	0	0	0	0.666654638255686	0.727263780549116	0	0	0	1	0.666654638255686	0	0	1	0	0	0	1	0	0	0	0	0	0.727263780549116	0	0	0	0
TraesCS5A01G025400	0	0	0	0	0	0	0	0	0	0	0	0	0	0	0	0	0	0	0	0	0	0	0	0	0	0	0	0	0	0	0	0	0	0	0	0	0	0	0	0	0	0	0	0	0	0	0	0	0
TraesCS5A01G048400	0.888885918937768	0	0	0	0	0	0	0	0	0	0	0	0	0	0	1	0	0	0	0	0	0	0	0	0	0	0.888885918937768	0	0	0	0	0	0	0	0	0	0	0	0	0	0	0	0	0	0.888885918937768	0	0	0	0
TraesCS5A01G065500	0	0	0	0	0	0	0	0	0	0	0	0	0	1	0	0	0	0	0	0	0	0	0	0	0	0	0	0	0	0	0	0	0	0	0	0	0	0	0	0	0	0	0	0	0	0	0	0	0
TraesCS5A01G220200	1	0.727263780549116	0	0	0	0	0	0	0	0	0	0	0	0	0	0.888885918937768	0	0	0	0	0	0	0	0	0	0	1	0	0	0	0.727263780549116	0	0	0	0.727263780549116	0	0	0	0.727263780549116	0	0	0	0	0	1	0	0	0	0
TraesCS5A01G257100	0	0	0	0	0	0	0	0	0	0	0	0	0	1	0	0	0	0	0	0	0	0	0	0	0	0	0	0	0	0	0	0	0	0	0	0	0	0	0	0	0	0	0	0	0	0	0	0	0
TraesCS5A01G287700	0.727263780549116	1	0	0	0	0	0	0	0	0	0	0	0.666654638255686	0	0	0	0	0	0	0	0	0	0	0	0	0.666654638255686	0.727263780549116	0	0	0	1	0.666654638255686	0	0	1	0	0	0	1	0	0	0	0	0	0.727263780549116	0	0	0	0
TraesCS5A01G295100	0	0	0	0	0	0	0	0	0	0	0	0	0	0	0	0	1	0	0	0	0	0	1	0	0	0	0	0	0	0	0	0	0	0	0	0	0	1	0	0	0	0	0	0	0	0	0	0	0
TraesCS5A01G328800	0.727263780549116	1	0	0	0	0	0	0	0	0	0	0	0.666654638255686	0	0	0	0	0	0	0	0	0	0	0	0	0.666654638255686	0.727263780549116	0	0	0	1	0.666654638255686	0	0	1	0	0	0	1	0	0	0	0	0	0.727263780549116	0	0	0	0
TraesCS5A01G338400	0	0	0	0	0	0	0	0	0	0	0	0	0	0	0	0	1	0	0	0	0	0	1	0	0	0	0	0	0	0	0	0	0	0	0	0	0	1	0	0	0	0	0	0	0	0	0	0	0
TraesCS5A01G362400	0.727263780549116	1	0	0	0	0	0	0	0	0	0	0	0.666654638255686	0	0	0	0	0	0	0	0	0	0	0	0	0.666654638255686	0.727263780549116	0	0	0	1	0.666654638255686	0	0	1	0	0	0	1	0	0	0	0	0	0.727263780549116	0	0	0	0
TraesCS5A01G376900	0	0	0	0	0	0	0	0	0	0	0	0	0	0	0	0	0	0	0	0	0	0	0	0	0	0	0	0	0	0	0	0	0	0	0	0	0	0	0	0	0	0	0	0	0	0	0	0	0
TraesCS5A01G378700	0.799993985830732	0	0	0	0	0	0	0	0	0	0	0	0	0	0	0.888885918937768	0	0	0	0	0	0	0	0	0	0	0.799993985830732	0	0	0	0	0	0	0	0	0	0	0	0	0	0	0	0	0	0.799993985830732	0	0	0	0
TraesCS5A01G427700	1	0.727263780549116	0	0	0	0	0	0	0	0	0	0	0	0	0	0.888885918937768	0	0	0	0	0	0	0	0	0	0	1	0	0	0	0.727263780549116	0	0	0	0.727263780549116	0	0	0	0.727263780549116	0	0	0	0	0	1	0	0	0	0
TraesCS5A01G508500	0	0	1	0	1	0	0	0	0	0	0	0	0	0	0	0	0	0	0	0	0	0	0	0	1	0	0	1	0	0	0	0	0	0	0	0	0	0	0	0	0	0	0	0	0	0	0	0	0
TraesCS5A01G511100	0.727263780549116	1	0	0	0	0	0	0	0	0	0	0	0.666654638255686	0	0	0	0	0	0	0	0	0	0	0	0	0.666654638255686	0.727263780549116	0	0	0	1	0.666654638255686	0	0	1	0	0	0	1	0	0	0	0	0	0.727263780549116	0	0	0	0
TraesCS5A01G532200	0	0	0	0	0	0	0	0	0	0	0	0	0	0	0	0	0	0	0	0	0	0	0	0	0	0	0	0	0	0	0	0	0	0	0	0	0	0	0	0	0	0	0	0	0	0	0	0	0
TraesCS5A01G532300	0	0	0	0	0	0	0	0	0	0	0	0	0	0	0	0	0	0	0	0	0	0	0	0	0	0	0	0	0	0	0	0	0	0	0	0	0	0	0	0	0	0	0	0	0	0	0	0	0
TraesCS5A01G532400	0	0	0	0	0	0	0	0	0	0	0	0	0	0	0	0	0	0	0	0	0	0	0	0	0	0	0	0	0	0	0	0	0	0	0	0	0	0	0	0	0	0	0	0	0	0	0	0	0
TraesCS5B01G007000	0.727263780549116	1	0	0	0	0	0	0	0	0	0	0	0.666654638255686	0	0	0	0	0	0	0	0	0	0	0	0	0.666654638255686	0.727263780549116	0	0	0	1	0.666654638255686	0	0	1	0	0	0	1	0	0	0	0	0	0.727263780549116	0	0	0	0
TraesCS5B01G007100	0.727263780549116	1	0	0	0	0	0	0	0	0	0	0	0.666654638255686	0	0	0	0	0	0	0	0	0	0	0	0	0.666654638255686	0.727263780549116	0	0	0	1	0.666654638255686	0	0	1	0	0	0	1	0	0	0	0	0	0.727263780549116	0	0	0	0
TraesCS5B01G023300	0	0	0	0	0	0	0	0	0	0	0	0	0	0	0	0	0	0	0	0	0	0	0	0	0	0	0	0	0	0	0	0	0	0	0	0	0	0	0	0	0	0	0	0	0	0	0	0	0
TraesCS5B01G134600	0.888885918937768	0	0	0	0	0	0	0	0	0	0	0	0	0	0	1	0	0	0	0	0	0	0	0	0	0	0.888885918937768	0	0	0	0	0	0	0	0	0	0	0	0	0	0	0	0	0	0.888885918937768	0	0	0	0
TraesCS5B01G237200	0	0	0	0	0	0	0	0	0	0	0	0	0	0	0	0	0	0	0	0	0	0	0	0	0	0	0	0	0	0	0	0	0	0	0	0	0	0	0	0	0	0	0	0	0	0	0	0	0
TraesCS5B01G246900	0	0.666654638255686	0	0	0	0	0	0	0	0	0	0	1	0	0	0	0	0	0	0	0	0	0	0	0	1	0	0	0	0	0.666654638255686	1	0	0	0.666654638255686	0	0	0	0.666654638255686	0	0	0	0	0	0	0	0	0	0
TraesCS5B01G256000	0	0	0	0	0	0	0	0	0	0	0	0	0	0	0	0	0	0	0	0	0	0	0	0	0	0	0	0	0	0	0	0	0	0	0	0	0	0	0	0	0	0	0	0	0	0	0	0	0
TraesCS5B01G256600	0	0	0	0	0	0	0	0	0	0	0	0	0	1	0	0	0	0	0	0	0	0	0	0	0	0	0	0	0	0	0	0	0	0	0	0	0	0	0	0	0	0	0	0	0	0	0	0	0
TraesCS5B01G318100	0.727263780549116	1	0	0	0	0	0	0	0	0	0	0	0.666654638255686	0	0	0	0	0	0	0	0	0	0	0	0	0.666654638255686	0.727263780549116	0	0	0	1	0.666654638255686	0	0	1	0	0	0	1	0	0	0	0	0	0.727263780549116	0	0	0	0
TraesCS5B01G382600	0.799993985830732	0	0	0	0	0	0	0	0	0	0	0	0	0	0	0.888885918937768	0	0	0	0	0	0	0	0	0	0	0.799993985830732	0	0	0	0	0	0	0	0	0	0	0	0	0	0	0	0	0	0.799993985830732	0	0	0	0
TraesCS5B01G401000	0	0	0	0	0	0	0	0	0	0	0	0	0	0	0	0	0	0	0	0	0	0	0	0	0	0	0	0	0	0	0	0	0	0	0	0	0	0	0	0	0	0	0	0	0	0	0	0	0
TraesCS5B01G422400	0	0	0	0	0	0	0	0	0	0	0	0	0	0	0	0	0	0	0	0	0	0	0	0	0	0	0	0	0	0	0	0	0	0	0	0	0	0	0	0	0	0	0	0	0	0	0	0	0
TraesCS5B01G442700	0	0	0	0	0	0	0	0	0	0	0	0	0	0	0	0	0	0	0	0	0	0	0	0	0	0	0	0	0	0	0	0	0	0	0	0	0	0	0	0	0	0	0	0	0	0	0	0	0
TraesCS5B01G485200	0.727263780549116	1	0	0	0	0	0	0	0	0	0	0	0.666654638255686	0	0	0	0	0	0	0	0	0	0	0	0	0.666654638255686	0.727263780549116	0	0	0	1	0.666654638255686	0	0	1	0	0	0	1	0	0	0	0	0	0.727263780549116	0	0	0	0
TraesCS5B01G495800	0	0	0	0	0	0	0	0	0	0	0	0	0	0	0	0	0	0	0	0	0	0	0	0	0	0	0	0	0	0	0	0	0	0	0	0	0	0	0	0	0	0	0	0	0	0	0	0	0
TraesCS5B01G508100	0	0	0	0	0	0	0	0	0	0	0	0	0	0	0	0	0	0	0	0	0	0	0	0	0	0	0	0	0	0	0	0	0	0	0	0	0	0	0	0	0	0	0	0	0	0	0	0	0
TraesCS5B01G511500	0	0	0	0	0	0	0	0	0	0	0	0	0	0	0	0	0	0	0	0	0	0	0	0	0	0	0	0	0	0	0	0	0	0	0	0	0	0	0	0	0	0	0	0	0	0	0	0	0
TraesCS5B01G521200	0	0	0	0	0	0	0	0	0	0	0	0	0	0	0	0	0	0	0	0	0	0	0	0	0	0	0	0	0	0	0	0	0	0	0	0	0	0	0	0	0	0	0	0	0	0	0	0	0
TraesCS5B01G529100	0	0	0	0	0	0	0	0	0	0	0	0	0	0	0	0	0	0	0	0	0	0	0	0	0	0	0	0	0	0	0	0	0	0	0	0	0	0	0	0	0	0	0	0	0	0	0	0	0
TraesCS5B01G535100	0	0	0	0	0	0	0	0	0	0	0	0	0	0	0	0	0	0	0	0	0	0	0	0	0	0	0	0	0	0	0	0	0	0	0	0	0	0	0	0	0	0	0	0	0	0	0	0	0
TraesCS5B01G535400	0	0	0	0	0	0	0	0	0	0	0	0	0	0	0	0	0	0	0	0	0	0	0	0	0	0	0	0	0	0	0	0	0	0	0	0	0	0	0	0	0	0	0	0	0	0	0	0	0
TraesCS5B01G540500	0	0	0	0	0	0	0	0	0	0	0	0	0	0	0	0	0	0	0	0	0	0	0	0	0	0	0	0	0	0	0	0	0	0	0	0	0	0	0	0	0	0	0	0	0	0	0	0	0
TraesCS5B01G569300	0	0	0	0	0	0	0	0	0	0	0	0	0	0	0	0	0	0	0	0	0	0	0	0	0	0	0	0	0	0	0	0	0	0	0	0	0	0	0	0	0	0	0	0	0	0	0	0	0
TraesCS5B01G569800	0	0	0	0	0	0	0	0	0	0	0	0	0	0	0	0	0	0	0	0	0	0	0	0	0	0	0	0	0	0	0	0	0	0	0	0	0	0	0	0	0	0	0	0	0	0	0	0	0
TraesCS5D01G002900	0	0	0	0	0	0	0	0	0	0	0	0	0	0	0	0	0	0	0	0	0	0	0	0	0	0	0	0	0	0	0	0	0	0	0	0	0	0	0	0	0	0	0	0	0	0	0	0	0
TraesCS5D01G007900	0	0	0	0	0	0	0	0	0	0	0	0	0	0	0	0	0	0	0	0	0	0	0	0	0	0	0	0	0	0	0	0	0	0	0	0	0	0	0	0	0	0	0	0	0	0	0	0	0
TraesCS5D01G008300	0	0	0	0	0	0	0	0	0	0	0	0	0	0	0	0	0	0	0	0	0	0	0	0	0	0	0	0	0	0	0	0	0	0	0	0	0	0	0	0	0	0	0	0	0	0	0	0	0
TraesCS5D01G012000	0.727263780549116	1	0	0	0	0	0	0	0	0	0	0	0.666654638255686	0	0	0	0	0	0	0	0	0	0	0	0	0.666654638255686	0.727263780549116	0	0	0	1	0.666654638255686	0	0	1	0	0	0	1	0	0	0	0	0	0.727263780549116	0	0	0	0
TraesCS5D01G012100	0.727263780549116	1	0	0	0	0	0	0	0	0	0	0	0.666654638255686	0	0	0	0	0	0	0	0	0	0	0	0	0.666654638255686	0.727263780549116	0	0	0	1	0.666654638255686	0	0	1	0	0	0	1	0	0	0	0	0	0.727263780549116	0	0	0	0
TraesCS5D01G031800	0	0	0	0	0	0	0	0	0	0	0	0	0	0	0	0	0	0	0	0	0	0	0	0	0	0	0	0	0	0	0	0	0	0	0	0	0	0	0	0	0	0	0	0	0	0	0	0	0
TraesCS5D01G041100	0.799993985830732	0	0	0	0	0	0	0	0	0	0	0	0	0	0	0.888885918937768	0	0	0	0	0	0	0	0	0	0	0.799993985830732	0	0	0	0	0	0	0	0	0	0	0	0	0	0	0	0	0	0.799993985830732	0	0	0	0
TraesCS5D01G048100	0.888885918937768	0	0	0	0	0	0	0	0	0	0	0	0	0	0	1	0	0	0	0	0	0	0	0	0	0	0.888885918937768	0	0	0	0	0	0	0	0	0	0	0	0	0	0	0	0	0	0.888885918937768	0	0	0	0
TraesCS5D01G076400	0	0	0	0	0	0	0	0	0	0	0	0	0	1	0	0	0	0	0	0	0	0	0	0	0	0	0	0	0	0	0	0	0	0	0	0	0	0	0	0	0	0	0	0	0	0	0	0	0
TraesCS5D01G136800	0	0	0	0	0	0	0	0	0	0	0	0	0	0	0	0	0	0	0	0	0	0	0	0	0	0	0	0	0	0	0	0	0	0	0	0	0	0	0	0	0	0	0	0	0	0	0	0	0
TraesCS5D01G142300	0.888885918937768	0	0	0	0	0	0	0	0	0	0	0	0	0	0	1	0	0	0	0	0	0	0	0	0	0	0.888885918937768	0	0	0	0	0	0	0	0	0	0	0	0	0	0	0	0	0	0.888885918937768	0	0	0	0
TraesCS5D01G144300	0	0.666654638255686	0	0	0	0	0	0	0	0	0	0	1	0	0	0	0	0	0	0	0	0	0	0	0	1	0	0	0	0	0.666654638255686	1	0	0	0.666654638255686	0	0	0	0.666654638255686	0	0	0	0	0	0	0	0	0	0
TraesCS5D01G156500	0.888885918937768	0	0	0	0	0	0	0	0	0	0	0	0	0	0	1	0	0	0	0	0	0	0	0	0	0	0.888885918937768	0	0	0	0	0	0	0	0	0	0	0	0	0	0	0	0	0	0.888885918937768	0	0	0	0
TraesCS5D01G174400	0	0	1	0	1	0	0	0	0	0	0	0	0	0	0	0	0	0	0	0	0	0	0	0	1	0	0	1	0	0	0	0	0	0	0	0	0	0	0	0	0	0	0	0	0	0	0	0	0
TraesCS5D01G189900	0	0	0	0	0	0	0	0	0	0	0	0	0	0	0	0	0	0	0	0	0	0	0	0	0	0	0	0	0	0	0	0	0	0	0	0	0	0	0	0	0	0	0	0	0	0	0	0	0
TraesCS5D01G265700	0	0	0	0	0	0	0	0	0	0	0	0	0	1	0	0	0	0	0	0	0	0	0	0	0	0	0	0	0	0	0	0	0	0	0	0	0	0	0	0	0	0	0	0	0	0	0	0	0
TraesCS5D01G292200	0	0	0	0	0	0	0	0	0	0	0	0	0	0	0	0	0	0	0	0	0	0	0	0	0	0	0	0	0	0	0	0	0	0	0	0	0	0	0	0	0	0	0	0	0	0	0	0	0
TraesCS5D01G324600	0	0	0	0	0	0	0	0	0	0	0	0	0	1	0	0	0	0	0	0	0	0	0	0	0	0	0	0	0	0	0	0	0	0	0	0	0	0	0	0	0	0	0	0	0	0	0	0	0
TraesCS5D01G364600	0	0.666654638255686	0	0	0	0	0	0	0	0	0	0	1	0	0	0	0	0	0	0	0	0	0	0	0	1	0	0	0	0	0.666654638255686	1	0	0	0.666654638255686	0	0	0	0.666654638255686	0	0	0	0	0	0	0	0	0	0
TraesCS5D01G377800	0	0	0	0	0	0	0	0	0	0	0	0	0	0	0	0	0	0	0	0	0	0	0	0	0	0	0	0	0	0	0	0	0	0	0	0	0	0	0	0	0	0	0	0	0	0	0	0	0
TraesCS5D01G386900	0	0	0	0	0	0	0	0	0	0	0	0	0	0	0	0	0	0	0	0	0	0	0	0	0	0	0	0	0	0	0	0	0	0	0	0	0	0	0	0	0	0	0	0	0	0	0	0	0
TraesCS5D01G388700	0.799993985830732	0	0	0	0	0	0	0	0	0	0	0	0	0	0	0.888885918937768	0	0	0	0	0	0	0	0	0	0	0.799993985830732	0	0	0	0	0	0	0	0	0	0	0	0	0	0	0	0	0	0.799993985830732	0	0	0	0
TraesCS5D01G403700	0	0	0	0	0	0	0	0	0	0	0	0	0	1	0	0	0	0	0	0	0	0	0	0	0	0	0	0	0	0	0	0	0	0	0	0	0	0	0	0	0	0	0	0	0	0	0	0	0
TraesCS5D01G428900	0	0	0	0	0	0	0	0	0	0	0	0	0	0	0	0	0	0	0	0	0	0	0	0	0	0	0	0	0	0	0	0	0	0	0	0	0	0	0	0	0	0	0	0	0	0	0	0	0
TraesCS5D01G435800	1	0.727263780549116	0	0	0	0	0	0	0	0	0	0	0	0	0	0.888885918937768	0	0	0	0	0	0	0	0	0	0	1	0	0	0	0.727263780549116	0	0	0	0.727263780549116	0	0	0	0.727263780549116	0	0	0	0	0	1	0	0	0	0
TraesCS5D01G446900	0	0	0	0	0	0	0	0	0	0	0	0	0	0	0	0	0	0	0	0	0	0	0	0	0	0	0	0	0	0	0	0	0	0	0	0	0	0	0	0	0	0	0	0	0	0	0	0	0
TraesCS5D01G459000	0	0	0	0	0	0	0	0	0	0	0	0	0	0	0	0	0	0	0	0	0	0	0	0	0	0	0	0	0	0	0	0	0	0	0	0	0	0	0	0	0	0	0	0	0	0	0	0	0
TraesCS5D01G487900	0.727263780549116	1	0	0	0	0	0	0	0	0	0	0	0.666654638255686	0	0	0	0	0	0	0	0	0	0	0	0	0.666654638255686	0.727263780549116	0	0	0	1	0.666654638255686	0	0	1	0	0	0	1	0	0	0	0	0	0.727263780549116	0	0	0	0
TraesCS5D01G488500	0.727263780549116	1	0	0	0	0	0	0	0	0	0	0	0.666654638255686	0	0	0	0	0	0	0	0	0	0	0	0	0.666654638255686	0.727263780549116	0	0	0	1	0.666654638255686	0	0	1	0	0	0	1	0	0	0	0	0	0.727263780549116	0	0	0	0
TraesCS5D01G494300	0	0	0	0	0	0	0	0	0	0	0	0	0	0	0	0	0	0	0	0	0	0	0	0	0	0	0	0	0	0	0	0	0	0	0	0	0	0	0	0	0	0	0	0	0	0	0	0	0
TraesCS5D01G513100	0.799993985830732	0	0	0	0	0	0	0	0	0	0	0	0	0	0	0.888885918937768	0	0	0	0	0	0	0	0	0	0	0.799993985830732	0	0	0	0	0	0	0	0	0	0	0	0	0	0	0	0	0	0.799993985830732	0	0	0	0
TraesCS5D01G532500	0	0	0	0	0	0	0	0	0	0	0	0	0	0	0	0	0	0	0	0	0	0	0	0	0	0	0	0	0	0	0	0	0	0	0	0	0	0	0	0	0	0	0	0	0	0	0	0	0
TraesCS5D01G540000	0	0	0	0	0	0	0	0	0	0	0	0	0	1	0	0	0	0	0	0	0	0	0	0	0	0	0	0	0	0	0	0	0	0	0	0	0	0	0	0	0	0	0	0	0	0	0	0	0
TraesCS5D01G559300	0.727263780549116	1	0	0	0	0	0	0	0	0	0	0	0.666654638255686	0	0	0	0	0	0	0	0	0	0	0	0	0.666654638255686	0.727263780549116	0	0	0	1	0.666654638255686	0	0	1	0	0	0	1	0	0	0	0	0	0.727263780549116	0	0	0	0
TraesCS5D01G560100	0.727263780549116	1	0	0	0	0	0	0	0	0	0	0	0.666654638255686	0	0	0	0	0	0	0	0	0	0	0	0	0.666654638255686	0.727263780549116	0	0	0	1	0.666654638255686	0	0	1	0	0	0	1	0	0	0	0	0	0.727263780549116	0	0	0	0
TraesCS5D01G560300	0	0	0	0	0	0	0	0	0	0	0	0	0	0	0	0	0	0	0	0	0	0	0	0	0	0	0	0	0	0	0	0	0	0	0	0	0	0	0	0	0	0	0	0	0	0	0	0	0
TraesCS5D01G561500	0	0	0	0	0	0	0	0	0	0	0	0	0	0	0	0	0	0	0	0	0	0	0	0	0	0	0	0	0	0	0	0	0	0	0	0	0	0	0	0	0	0	0	0	0	0	0	0	0
TraesCS6A01G000400	0	0	0	0	0	0	0	0	0	0	0	0	0	0	0	0	0	0	0	0	0	0	0	0	0	0	0	0	0	0	0	0	0	0	0	0	0	0	0	0	0	0	0	0	0	0	0	0	0
TraesCS6A01G002800	0	0	0	0	0	0	0	0	0	0	0	0	0	0	0	0	0	0	0	0	0	0	0	0	0	0	0	0	0	0	0	0	0	0	0	0	0	0	0	0	0	0	0	0	0	0	0	0	0
TraesCS6A01G012300	0.727263780549116	1	0	0	0	0	0	0	0	0	0	0	0.666654638255686	0	0	0	0	0	0	0	0	0	0	0	0	0.666654638255686	0.727263780549116	0	0	0	1	0.666654638255686	0	0	1	0	0	0	1	0	0	0	0	0	0.727263780549116	0	0	0	0
TraesCS6A01G012400	0.727263780549116	1	0	0	0	0	0	0	0	0	0	0	0.666654638255686	0	0	0	0	0	0	0	0	0	0	0	0	0.666654638255686	0.727263780549116	0	0	0	1	0.666654638255686	0	0	1	0	0	0	1	0	0	0	0	0	0.727263780549116	0	0	0	0
TraesCS6A01G012500	0.888885918937768	0	0	0	0	0	0	0	0	0	0	0	0	0	0	1	0	0	0	0	0	0	0	0	0	0	0.888885918937768	0	0	0	0	0	0	0	0	0	0	0	0	0	0	0	0	0	0.888885918937768	0	0	0	0
TraesCS6A01G015300	0	0	0	0	0	0	0	0	0	0	0	0	0	0	0	0	0	0	0	0	0	0	0	0	0	0	0	0	0	0	0	0	0	0	0	0	0	0	0	0	0	0	0	0	0	0	0	0	0
TraesCS6A01G015500	0	0	0	0	0	0	0	0	0	0	0	0	0	0	0	0	0	0	0	0	0	0	0	0	0	0	0	0	0	0	0	0	0	0	0	0	0	0	0	0	0	0	0	0	0	0	0	0	0
TraesCS6A01G047500	0	0.666654638255686	0	0	0	0	0	0	0	0	0	0	1	0	0	0	0	0	0	0	0	0	0	0	0	1	0	0	0	0	0.666654638255686	1	0	0	0.666654638255686	0	0	0	0.666654638255686	0	0	0	0	0	0	0	0	0	0
TraesCS6A01G120100	0	0	0	0	0	0	0	0	0	0	0	0	0	0	0	0	0	0	0	0	0	0	0	0	0	0	0	0	0	0	0	0	0	0	0	0	0	0	0	0	0	0	0	0	0	0	0	0	0
TraesCS6A01G120500	0.888885918937768	0	0	0	0	0	0	0	0	0	0	0	0	0	0	1	0	0	0	0	0	0	0	0	0	0	0.888885918937768	0	0	0	0	0	0	0	0	0	0	0	0	0	0	0	0	0	0.888885918937768	0	0	0	0
TraesCS6A01G147000	0	0	0	0	0	0	0	0	0	0	0	0	0	0	0	0	0	0	0	0	0	0	0	0	0	0	0	0	0	0	0	0	0	0	0	0	0	0	0	0	0	0	0	0	0	0	0	0	0
TraesCS6A01G173600	0	0	0	0	0	0	0	0	0	0	0	0	0	1	0	0	0	0	0	0	0	0	0	0	0	0	0	0	0	0	0	0	0	0	0	0	0	0	0	0	0	0	0	0	0	0	0	0	0
TraesCS6A01G288300	0.888885918937768	0	0	0	0	0	0	0	0	0	0	0	0	0	0	1	0	0	0	0	0	0	0	0	0	0	0.888885918937768	0	0	0	0	0	0	0	0	0	0	0	0	0	0	0	0	0	0.888885918937768	0	0	0	0
TraesCS6A01G344000	0.888885918937768	0	0	0	0	0	0	0	0	0	0	0	0	0	0	1	0	0	0	0	0	0	0	0	0	0	0.888885918937768	0	0	0	0	0	0	0	0	0	0	0	0	0	0	0	0	0	0.888885918937768	0	0	0	0
TraesCS6A01G369800	0.888885918937768	0	0	0	0	0	0	0	0	0	0	0	0	0	0	1	0	0	0	0	0	0	0	0	0	0	0.888885918937768	0	0	0	0	0	0	0	0	0	0	0	0	0	0	0	0	0	0.888885918937768	0	0	0	0
TraesCS6A01G389900	0	0	0	0	0	0	0	0	0	0	0	0	0	0	0	0	0	0	0	0	0	0	0	0	0	0	0	0	0	0	0	0	0	0	0	0	0	0	0	0	0	0	0	0	0	0	0	0	0
TraesCS6A01G398600	0.727263780549116	1	0	0	0	0	0	0	0	0	0	0	0.666654638255686	0	0	0	0	0	0	0	0	0	0	0	0	0.666654638255686	0.727263780549116	0	0	0	1	0.666654638255686	0	0	1	0	0	0	1	0	0	0	0	0	0.727263780549116	0	0	0	0
TraesCS6B01G038800	0	0	0	0	0	0	0	0	0	0	0	0	0	0	0	0	0	0	0	0	0	0	0	0	0	0	0	0	0	0	0	0	0	0	0	0	0	0	0	0	0	0	0	0	0	0	0	0	0
TraesCS6B01G046800	0.888885918937768	0	0	0	0	0	0	0	0	0	0	0	0	0	0	1	0	0	0	0	0	0	0	0	0	0	0.888885918937768	0	0	0	0	0	0	0	0	0	0	0	0	0	0	0	0	0	0.888885918937768	0	0	0	0
TraesCS6B01G076300	0	0	0	0	0	0	0	0	0	0	0	0	0	0	0	0	0	0	0	0	0	0	0	0	0	0	0	0	0	0	0	0	0	0	0	0	0	0	0	0	0	0	0	0	0	0	0	0	0
TraesCS6B01G091500	0	0	0	0	0	0	0	0	0	0	0	0	0	0	0	0	0	0	0	0	0	0	0	0	0	0	0	0	0	0	0	0	0	0	0	0	0	0	0	0	0	0	0	0	0	0	0	0	0
TraesCS6B01G158300	0.727263780549116	1	0	0	0	0	0	0	0	0	0	0	0.666654638255686	0	0	0	0	0	0	0	0	0	0	0	0	0.666654638255686	0.727263780549116	0	0	0	1	0.666654638255686	0	0	1	0	0	0	1	0	0	0	0	0	0.727263780549116	0	0	0	0
TraesCS6B01G200000	0	0	0	0	0	0	0	0	0	0	0	0	0	0	0	0	0	0	0	0	0	0	0	0	0	0	0	0	0	0	0	0	0	0	0	0	0	0	0	0	0	0	0	0	0	0	0	0	0
TraesCS6B01G284900	0.799993985830732	0	0	0	0	0	0	0	0	0	0	0	0	0	0	0.888885918937768	0	0	0	0	0	0	0	0	0	0	0.799993985830732	0	0	0	0	0	0	0	0	0	0	0	0	0	0	0	0	0	0.799993985830732	0	0	0	0
TraesCS6B01G347800	0	0	0	0	0	0	0	0	0	0	0	0	0	1	0	0	0	0	0	0	0	0	0	0	0	0	0	0	0	0	0	0	0	0	0	0	0	0	0	0	0	0	0	0	0	0	0	0	0
TraesCS6B01G376200	0.888885918937768	0	0	0	0	0	0	0	0	0	0	0	0	0	0	1	0	0	0	0	0	0	0	0	0	0	0.888885918937768	0	0	0	0	0	0	0	0	0	0	0	0	0	0	0	0	0	0.888885918937768	0	0	0	0
TraesCS6B01G406000	0.888885918937768	0	0	0	0	0	0	0	0	0	0	0	0	0	0	1	0	0	0	0	0	0	0	0	0	0	0.888885918937768	0	0	0	0	0	0	0	0	0	0	0	0	0	0	0	0	0	0.888885918937768	0	0	0	0
TraesCS6B01G407100	0.727263780549116	1	0	0	0	0	0	0	0	0	0	0	0.666654638255686	0	0	0	0	0	0	0	0	0	0	0	0	0.666654638255686	0.727263780549116	0	0	0	1	0.666654638255686	0	0	1	0	0	0	1	0	0	0	0	0	0.727263780549116	0	0	0	0
TraesCS6B01G413300	0	0	0	0	0	0	0	0	0	0	0	0	0	0	0	0	0	0	0	0	0	0	0	0	0	0	0	0	0	0	0	0	0	0	0	0	0	0	0	0	0	0	0	0	0	0	0	0	0
TraesCS6B01G419200	0	0	0	0	0	0	0	0	0	0	0	0	0	0	0	0	0	0	0	0	0	0	0	0	0	0	0	0	0	0	0	0	0	0	0	0	0	0	0	0	0	0	0	0	0	0	0	0	0
TraesCS6B01G429300	0	0	0	0	0	0	0	0	0	0	0	0	0	0	0	0	0	0	0	0	0	0	0	0	0	0	0	0	0	0	0	0	0	0	0	0	0	0	0	0	0	0	0	0	0	0	0	0	0
TraesCS6D01G012900	0	0	0	0	0	0	0	0	0	0	0	0	0	0	0	0	0	0	0	0	0	0	0	0	0	0	0	0	0	0	0	0	0	0	0	0	0	0	0	0	0	0	0	0	0	0	0	0	0
TraesCS6D01G015100	0.888885918937768	0	0	0	0	0	0	0	0	0	0	0	0	0	0	1	0	0	0	0	0	0	0	0	0	0	0.888885918937768	0	0	0	0	0	0	0	0	0	0	0	0	0	0	0	0	0	0.888885918937768	0	0	0	0
TraesCS6D01G060400	0	0	0	0	0	0	0	0	0	0	0	0	0	0	0	0	0	0	0	0	0	0	0	0	0	0	0	0	0	0	0	0	0	0	0	0	0	0	0	0	0	0	0	0	0	0	0	0	0
TraesCS6D01G066800	0	0	0	0	0	0	0	0	0	0	0	0	0	0	0	0	1	0	0	0	0	0	1	0	0	0	0	0	0	0	0	0	0	0	0	0	0	1	0	0	0	0	0	0	0	0	0	0	0
TraesCS6D01G075800	0.888885918937768	0	0	0	0	0	0	0	0	0	0	0	0	0	0	1	0	0	0	0	0	0	0	0	0	0	0.888885918937768	0	0	0	0	0	0	0	0	0	0	0	0	0	0	0	0	0	0.888885918937768	0	0	0	0
TraesCS6D01G079500	0	0	0	0	0	0	0	0	0	0	0	0	0	0	0	0	0	0	0	0	0	0	0	0	0	0	0	0	0	0	0	0	0	0	0	0	0	0	0	0	0	0	0	0	0	0	0	0	0
TraesCS6D01G141300	0	0	0	0	0	0	0	0	0	0	0	0	0	0	0	0	0	0	0	0	0	0	0	0	0	0	0	0	0	0	0	0	0	0	0	0	0	0	0	0	0	0	0	0	0	0	0	0	0
TraesCS6D01G162700	0	0	0	0	0	0	0	0	0	0	0	0	0	1	0	0	0	0	0	0	0	0	0	0	0	0	0	0	0	0	0	0	0	0	0	0	0	0	0	0	0	0	0	0	0	0	0	0	0
TraesCS6D01G190400	0.888885918937768	0	0	0	0	0	0	0	0	0	0	0	0	0	0	1	0	0	0	0	0	0	0	0	0	0	0.888885918937768	0	0	0	0	0	0	0	0	0	0	0	0	0	0	0	0	0	0.888885918937768	0	0	0	0
TraesCS6D01G222000	0.799993985830732	0	0	0	0	0	0	0	0	0	0	0	0	0	0	0.888885918937768	0	0	0	0	0	0	0	0	0	0	0.799993985830732	0	0	0	0	0	0	0	0	0	0	0	0	0	0	0	0	0	0.799993985830732	0	0	0	0
TraesCS6D01G270700	0.888885918937768	0	0	0	0	0	0	0	0	0	0	0	0	0	0	1	0	0	0	0	0	0	0	0	0	0	0.888885918937768	0	0	0	0	0	0	0	0	0	0	0	0	0	0	0	0	0	0.888885918937768	0	0	0	0
TraesCS6D01G302300	0.888885918937768	0	0	0	0	0	0	0	0	0	0	0	0	0	0	1	0	0	0	0	0	0	0	0	0	0	0.888885918937768	0	0	0	0	0	0	0	0	0	0	0	0	0	0	0	0	0	0.888885918937768	0	0	0	0
TraesCS6D01G310500	0	0	0	0	0	0	0	0	0	0	0	0	0	1	0	0	0	0	0	0	0	0	0	0	0	0	0	0	0	0	0	0	0	0	0	0	0	0	0	0	0	0	0	0	0	0	0	0	0
TraesCS6D01G323900	0	0	0	0	0	0	0	0	0	0	0	0	0	1	0	0	0	0	0	0	0	0	0	0	0	0	0	0	0	0	0	0	0	0	0	0	0	0	0	0	0	0	0	0	0	0	0	0	0
TraesCS6D01G325100	0.888885918937768	0	0	0	0	0	0	0	0	0	0	0	0	0	0	1	0	0	0	0	0	0	0	0	0	0	0.888885918937768	0	0	0	0	0	0	0	0	0	0	0	0	0	0	0	0	0	0.888885918937768	0	0	0	0
TraesCS6D01G370100	0	0	0	0	0	0	0	0	0	0	0	0	0	0	0	0	0	0	0	0	0	0	0	0	0	0	0	0	0	0	0	0	0	0	0	0	0	0	0	0	0	0	0	0	0	0	0	0	0
TraesCS6D01G398700	0	0	0	0	0	0	0	0	0	0	0	0	0	0	0	0	0	0	0	0	0	0	0	0	0	0	0	0	0	0	0	0	0	0	0	0	0	0	0	0	0	0	0	0	0	0	0	0	0
TraesCS6D01G407600	0	0	0	0	0	0	0	0	0	0	0	0	0	0	0	0	0	0	0	0	0	0	0	0	0	0	0	0	0	0	0	0	0	0	0	0	0	0	0	0	0	0	0	0	0	0	0	0	0
TraesCS7A01G001100	0	0	0	0	0	0	0	0	0	0	0	0	0	0	0	0	0	0	0	0	0	0	0	0	0	0	0	0	0	0	0	0	0	0	0	0	0	0	0	0	0	0	0	0	0	0	0	0	0
TraesCS7A01G005000	0	0	0	0	0	0	0	0	0	0	0	0	0	0	0	0	0	0	0	0	0	0	0	0	0	0	0	0	0	0	0	0	0	0	0	0	0	0	0	0	0	0	0	0	0	0	0	0	0
TraesCS7A01G006500	0	0	0	0	0	0	0	0	0	0	0	0	0	0	0	0	0	0	0	0	0	0	0	0	0	0	0	0	0	0	0	0	0	0	0	0	0	0	0	0	0	0	0	0	0	0	0	0	0
TraesCS7A01G009200	0	0	0	0	0	0	0	0	0	0	0	0	0	0	0	0	1	0	0	0	0	0	1	0	0	0	0	0	0	0	0	0	0	0	0	0	0	1	0	0	0	0	0	0	0	0	0	0	0
TraesCS7A01G021700	0	0	0	0	0	0	0	0	0	0	0	0	0	0	0	0	0	0	0	0	0	0	0	0	0	0	0	0	0	0	0	0	0	0	0	0	0	0	0	0	0	0	0	0	0	0	0	0	0
TraesCS7A01G046800	0	0	0	0	0	0	0	0	0	0	0	0	0	0	0	0	0	0	0	0	0	0	0	0	0	0	0	0	0	0	0	0	0	0	0	0	0	0	0	0	0	0	0	0	0	0	0	0	0
TraesCS7A01G048100	0.727263780549116	1	0	0	0	0	0	0	0	0	0	0	0.666654638255686	0	0	0	0	0	0	0	0	0	0	0	0	0.666654638255686	0.727263780549116	0	0	0	1	0.666654638255686	0	0	1	0	0	0	1	0	0	0	0	0	0.727263780549116	0	0	0	0
TraesCS7A01G056000	0	0	0	0	0	0	0	0	0	0	0	0	0	0	0	0	0	0	0	0	0	0	0	0	0	0	0	0	0	0	0	0	0	0	0	0	0	0	0	0	0	0	0	0	0	0	0	0	0
TraesCS7A01G060500	0	0	0	0	0	0	0	0	0	0	0	0	0	0	0	0	0	0	0	0	0	0	0	0	0	0	0	0	0	0	0	0	0	0	0	0	0	0	0	0	0	0	0	0	0	0	0	0	0
TraesCS7A01G095900	0	0	0	0	0	0	0	0	0	0	0	0	0	0	0	0	0	0	0	0	0	0	0	0	0	0	0	0	0	0	0	0	0	0	0	0	0	0	0	0	0	0	0	0	0	0	0	0	0
TraesCS7A01G097600	0	0	0	0	0	0	0	0	0	0	0	0	0	0	0	0	0	0	0	0	0	0	0	0	0	0	0	0	0	0	0	0	0	0	0	0	0	0	0	0	0	0	0	0	0	0	0	0	0
TraesCS7A01G103400	0	0	0	0	0	0	0	0	0	0	0	0	0	0	0	0	0	0	0	0	0	0	0	0	0	0	0	0	0	0	0	0	0	0	0	0	0	0	0	0	0	0	0	0	0	0	0	0	0
TraesCS7A01G103700	0	0	0	0	0	0	0	0	0	0	0	0	0	0	0	0	0	0	0	0	0	0	0	0	0	0	0	0	0	0	0	0	0	0	0	0	0	0	0	0	0	0	0	0	0	0	0	0	0
TraesCS7A01G111100	0	0	0	0	0	0	0	0	0	0	0	0	0	0	0	0	0	0	0	0	0	0	0	0	0	0	0	0	0	0	0	0	0	0	0	0	0	0	0	0	0	0	0	0	0	0	0	0	0
TraesCS7A01G119000	0	0	0	0	0	0	0	0	0	0	0	0	0	0	0	0	0	0	0	0	0	0	0	0	0	0	0	0	0	0	0	0	0	0	0	0	0	0	0	0	0	0	0	0	0	0	0	0	0
TraesCS7A01G137000	0.888885918937768	0	0	0	0	0	0	0	0	0	0	0	0	0	0	1	0	0	0	0	0	0	0	0	0	0	0.888885918937768	0	0	0	0	0	0	0	0	0	0	0	0	0	0	0	0	0	0.888885918937768	0	0	0	0
TraesCS7A01G174500	0.888885918937768	0	0	0	0	0	0	0	0	0	0	0	0	0	0	1	0	0	0	0	0	0	0	0	0	0	0.888885918937768	0	0	0	0	0	0	0	0	0	0	0	0	0	0	0	0	0	0.888885918937768	0	0	0	0
TraesCS7A01G187800	0	0	1	0	1	0	0	0	0	0	0	0	0	0	0	0	0	0	0	0	0	0	0	0	1	0	0	1	0	0	0	0	0	0	0	0	0	0	0	0	0	0	0	0	0	0	0	0	0
TraesCS7A01G189500	0	0	0	0	0	0	0	0	0	0	0	0	0	1	0	0	0	0	0	0	0	0	0	0	0	0	0	0	0	0	0	0	0	0	0	0	0	0	0	0	0	0	0	0	0	0	0	0	0
TraesCS7A01G277500	0.727263780549116	1	0	0	0	0	0	0	0	0	0	0	0.666654638255686	0	0	0	0	0	0	0	0	0	0	0	0	0.666654638255686	0.727263780549116	0	0	0	1	0.666654638255686	0	0	1	0	0	0	1	0	0	0	0	0	0.727263780549116	0	0	0	0
TraesCS7A01G317700	0	0	0	0	0	0	0	0	0	0	0	0	0	0	0	0	1	0	0	0	0	0	1	0	0	0	0	0	0	0	0	0	0	0	0	0	0	1	0	0	0	0	0	0	0	0	0	0	0
TraesCS7A01G331300	0	0	1	0	1	0	0	0	0	0	0	0	0	0	0	0	0	0	0	0	0	0	0	0	1	0	0	1	0	0	0	0	0	0	0	0	0	0	0	0	0	0	0	0	0	0	0	0	0
TraesCS7A01G381800	0	0	1	0	1	0	0	0	0	0	0	0	0	0	0	0	0	0	0	0	0	0	0	0	1	0	0	1	0	0	0	0	0	0	0	0	0	0	0	0	0	0	0	0	0	0	0	0	0
TraesCS7A01G413300	0	0	1	0	1	0	0	0	0	0	0	0	0	0	0	0	0	0	0	0	0	0	0	0	1	0	0	1	0	0	0	0	0	0	0	0	0	0	0	0	0	0	0	0	0	0	0	0	0
TraesCS7A01G450500	0	0	0	0	0	0	0	0	0	0	0	0	0	0	0	0	1	0	0	0	0	0	1	0	0	0	0	0	0	0	0	0	0	0	0	0	0	1	0	0	0	0	0	0	0	0	0	0	0
TraesCS7A01G478000	0	0	0	0	0	0	0	0	0	0	0	0	0	1	0	0	0	0	0	0	0	0	0	0	0	0	0	0	0	0	0	0	0	0	0	0	0	0	0	0	0	0	0	0	0	0	0	0	0
TraesCS7A01G537100	0.888885918937768	0	0	0	0	0	0	0	0	0	0	0	0	0	0	1	0	0	0	0	0	0	0	0	0	0	0.888885918937768	0	0	0	0	0	0	0	0	0	0	0	0	0	0	0	0	0	0.888885918937768	0	0	0	0
TraesCS7A01G557600	0	0	0	0	0	0	0	0	0	0	0	0	0	0	0	0	0	0	0	0	0	0	0	0	0	0	0	0	0	0	0	0	0	0	0	0	0	0	0	0	0	0	0	0	0	0	0	0	0
TraesCS7B01G002300	0	0	0	0	0	0	0	0	0	0	0	0	0	0	0	0	0	0	0	0	0	0	0	0	0	0	0	0	0	0	0	0	0	0	0	0	0	0	0	0	0	0	0	0	0	0	0	0	0
TraesCS7B01G003800	0	0	1	0	1	0	0	0	0	0	0	0	0	0	0	0	0	0	0	0	0	0	0	0	1	0	0	1	0	0	0	0	0	0	0	0	0	0	0	0	0	0	0	0	0	0	0	0	0
TraesCS7B01G008600	0	0	0	0	0	0	0	0	0	0	0	0	0	0	0	0	0	0	0	0	0	0	0	0	0	0	0	0	0	0	0	0	0	0	0	0	0	0	0	0	0	0	0	0	0	0	0	0	0
TraesCS7B01G020500	0	0	1	0	1	0	0	0	0	0	0	0	0	0	0	0	0	0	0	0	0	0	0	0	1	0	0	1	0	0	0	0	0	0	0	0	0	0	0	0	0	0	0	0	0	0	0	0	0
TraesCS7B01G056000	0	0	0	0	0	0	0	0	0	0	0	0	0	1	0	0	0	0	0	0	0	0	0	0	0	0	0	0	0	0	0	0	0	0	0	0	0	0	0	0	0	0	0	0	0	0	0	0	0
TraesCS7B01G092900	0	0	1	0	1	0	0	0	0	0	0	0	0	0	0	0	0	0	0	0	0	0	0	0	1	0	0	1	0	0	0	0	0	0	0	0	0	0	0	0	0	0	0	0	0	0	0	0	0
TraesCS7B01G105100	0	0	0	0	0	0	0	0	0	0	0	0	0	0	0	0	0	0	0	0	0	0	0	0	0	0	0	0	0	0	0	0	0	0	0	0	0	0	0	0	0	0	0	0	0	0	0	0	0
TraesCS7B01G145100	0	0	0	0	0	0	0	0	0	0	0	0	0	0	0	0	1	0	0	0	0	0	1	0	0	0	0	0	0	0	0	0	0	0	0	0	0	1	0	0	0	0	0	0	0	0	0	0	0
TraesCS7B01G195400	0	0	0	0	0	0	0	0	0	0	0	0	0	0	0	0	0	0	0	0	0	0	0	0	0	0	0	0	0	0	0	0	0	0	0	0	0	0	0	0	0	0	0	0	0	0	0	0	0
TraesCS7B01G202500	0.888885918937768	0	0	0	0	0	0	0	0	0	0	0	0	0	0	1	0	0	0	0	0	0	0	0	0	0	0.888885918937768	0	0	0	0	0	0	0	0	0	0	0	0	0	0	0	0	0	0.888885918937768	0	0	0	0
TraesCS7B01G221100	0	0	0	0	0	0	0	0	0	0	0	0	0	0	0	0	0	0	0	0	0	0	0	0	0	0	0	0	0	0	0	0	0	0	0	0	0	0	0	0	0	0	0	0	0	0	0	0	0
TraesCS7B01G243000	0	0	1	0	1	0	0	0	0	0	0	0	0	0	0	0	0	0	0	0	0	0	0	0	1	0	0	1	0	0	0	0	0	0	0	0	0	0	0	0	0	0	0	0	0	0	0	0	0
TraesCS7B01G256000	0	0	0	0	0	0	0	0	0	0	0	0	0	0	0	0	1	0	0	0	0	0	1	0	0	0	0	0	0	0	0	0	0	0	0	0	0	1	0	0	0	0	0	0	0	0	0	0	0
TraesCS7B01G320500	0	0	0	0	0	0	0	0	0	0	0	0	0	1	0	0	0	0	0	0	0	0	0	0	0	0	0	0	0	0	0	0	0	0	0	0	0	0	0	0	0	0	0	0	0	0	0	0	0
TraesCS7B01G327500	0	0	0	0	0	0	0	0	0	0	0	0	0	0	0	0	1	0	0	0	0	0	1	0	0	0	0	0	0	0	0	0	0	0	0	0	0	1	0	0	0	0	0	0	0	0	0	0	0
TraesCS7B01G350300	0	0	0	0	0	0	0	0	0	0	0	0	0	0	0	0	1	0	0	0	0	0	1	0	0	0	0	0	0	0	0	0	0	0	0	0	0	1	0	0	0	0	0	0	0	0	0	0	0
TraesCS7B01G364800	0	0	1	0	1	0	0	0	0	0	0	0	0	0	0	0	0	0	0	0	0	0	0	0	1	0	0	1	0	0	0	0	0	0	0	0	0	0	0	0	0	0	0	0	0	0	0	0	0
TraesCS7B01G365100	0	0	0	0	0	0	0	0	0	0	0	0	0	0	0	0	0	0	0	0	0	0	0	0	0	0	0	0	0	0	0	0	0	0	0	0	0	0	0	0	0	0	0	0	0	0	0	0	0
TraesCS7B01G434200	0.727263780549116	1	0	0	0	0	0	0	0	0	0	0	0.666654638255686	0	0	0	0	0	0	0	0	0	0	0	0	0.666654638255686	0.727263780549116	0	0	0	1	0.666654638255686	0	0	1	0	0	0	1	0	0	0	0	0	0.727263780549116	0	0	0	0
TraesCS7B01G437400	0	0	0	0	0	0	0	0	0	0	0	0	0	0	0	0	0	0	0	0	0	0	0	0	0	0	0	0	0	0	0	0	0	0	0	0	0	0	0	0	0	0	0	0	0	0	0	0	0
TraesCS7B01G441700	0	0	0	0	0	0	0	0	0	0	0	0	0	0	0	0	0	0	0	0	0	0	0	0	0	0	0	0	0	0	0	0	0	0	0	0	0	0	0	0	0	0	0	0	0	0	0	0	0
TraesCS7B01G462200	0	0	0	0	0	0	0	0	0	0	0	0	0	0	0	0	0	0	0	0	0	0	0	0	0	0	0	0	0	0	0	0	0	0	0	0	0	0	0	0	0	0	0	0	0	0	0	0	0
TraesCS7B01G474800	0	0	0	0	0	0	0	0	0	0	0	0	0	0	0	0	0	0	0	0	0	0	0	0	0	0	0	0	0	0	0	0	0	0	0	0	0	0	0	0	0	0	0	0	0	0	0	0	0
TraesCS7D01G007300	0	0	0	0	0	0	0	0	0	0	0	0	0	0	0	0	0	0	0	0	0	0	0	0	0	0	0	0	0	0	0	0	0	0	0	0	0	0	0	0	0	0	0	0	0	0	0	0	0
TraesCS7D01G013200	0	0	0	0	0	0	0	0	0	0	0	0	0	0	0	0	0	0	0	0	0	0	0	0	0	0	0	0	0	0	0	0	0	0	0	0	0	0	0	0	0	0	0	0	0	0	0	0	0
TraesCS7D01G013400	0	0	0	0	0	0	0	0	0	0	0	0	0	0	0	0	0	0	0	0	0	0	0	0	0	0	0	0	0	0	0	0	0	0	0	0	0	0	0	0	0	0	0	0	0	0	0	0	0
TraesCS7D01G035000	0	0	0	0	0	0	0	0	0	0	0	0	0	0	0	0	0	0	0	0	0	0	0	0	0	0	0	0	0	0	0	0	0	0	0	0	0	0	0	0	0	0	0	0	0	0	0	0	0
TraesCS7D01G042500	0.727263780549116	1	0	0	0	0	0	0	0	0	0	0	0.666654638255686	0	0	0	0	0	0	0	0	0	0	0	0	0.666654638255686	0.727263780549116	0	0	0	1	0.666654638255686	0	0	1	0	0	0	1	0	0	0	0	0	0.727263780549116	0	0	0	0
TraesCS7D01G073100	0.727263780549116	1	0	0	0	0	0	0	0	0	0	0	0.666654638255686	0	0	0	0	0	0	0	0	0	0	0	0	0.666654638255686	0.727263780549116	0	0	0	1	0.666654638255686	0	0	1	0	0	0	1	0	0	0	0	0	0.727263780549116	0	0	0	0
TraesCS7D01G089200	0	0	0	0	0	0	0	0	0	0	0	0	0	0	0	0	0	0	0	0	0	0	0	0	0	0	0	0	0	0	0	0	0	0	0	0	0	0	0	0	0	0	0	0	0	0	0	0	0
TraesCS7D01G099600	0	0	0	0	0	0	0	0	0	0	0	0	0	0	0	0	0	0	0	0	0	0	0	0	0	0	0	0	0	0	0	0	0	0	0	0	0	0	0	0	0	0	0	0	0	0	0	0	0
TraesCS7D01G116700	0	0	0	0	0	0	0	0	0	0	0	0	0	1	0	0	0	0	0	0	0	0	0	0	0	0	0	0	0	0	0	0	0	0	0	0	0	0	0	0	0	0	0	0	0	0	0	0	0
TraesCS7D01G131800	0	0	0	0	0	0	0	0	0	0	0	0	0	0	0	0	0	0	0	0	0	0	0	0	0	0	0	0	0	0	0	0	0	0	0	0	0	0	0	0	0	0	0	0	0	0	0	0	0
TraesCS7D01G142300	0.888885918937768	0	0	0	0	0	0	0	0	0	0	0	0	0	0	1	0	0	0	0	0	0	0	0	0	0	0.888885918937768	0	0	0	0	0	0	0	0	0	0	0	0	0	0	0	0	0	0.888885918937768	0	0	0	0
TraesCS7D01G152400	0	0	0	0	0	0	0	0	0	0	0	0	0.799994226404521	0	0	0	0	0	0	0	0	0	0	0	0	0.799994226404521	0	0	0	0	0	0.799994226404521	0	0	0	0	0	0	0	0	0	0	0	0	0	0	0	0	0
TraesCS7D01G161200	0	0	0	0	0	0	0	0	0	0	0	0	0	0	0	0	0	0	0	0	0	0	0	0	0	0	0	0	0	0	0	0	0	0	0	0	0	0	0	0	0	0	0	0	0	0	0	0	0
TraesCS7D01G188000	1	0.727263780549116	0	0	0	0	0	0	0	0	0	0	0	0	0	0.888885918937768	0	0	0	0	0	0	0	0	0	0	1	0	0	0	0.727263780549116	0	0	0	0.727263780549116	0	0	0	0.727263780549116	0	0	0	0	0	1	0	0	0	0
TraesCS7D01G188800	0	0	1	0	1	0	0	0	0	0	0	0	0	0	0	0	0	0	0	0	0	0	0	0	1	0	0	1	0	0	0	0	0	0	0	0	0	0	0	0	0	0	0	0	0	0	0	0	0
TraesCS7D01G217700	0	0	0	0	0	0	0	0	0	0	0	0	0	1	0	0	0	0	0	0	0	0	0	0	0	0	0	0	0	0	0	0	0	0	0	0	0	0	0	0	0	0	0	0	0	0	0	0	0
TraesCS7D01G267100	0	0	0	0	0	0	0	0	0	0	0	0	0	0	0	0	0	0	0	0	0	0	0	0	0	0	0	0	0	0	0	0	0	0	0	0	0	0	0	0	0	0	0	0	0	0	0	0	0
TraesCS7D01G339600	0	0	1	0	1	0	0	0	0	0	0	0	0	0	0	0	0	0	0	0	0	0	0	0	1	0	0	1	0	0	0	0	0	0	0	0	0	0	0	0	0	0	0	0	0	0	0	0	0
TraesCS7D01G350100	0.727263780549116	1	0	0	0	0	0	0	0	0	0	0	0.666654638255686	0	0	0	0	0	0	0	0	0	0	0	0	0.666654638255686	0.727263780549116	0	0	0	1	0.666654638255686	0	0	1	0	0	0	1	0	0	0	0	0	0.727263780549116	0	0	0	0
TraesCS7D01G369700	0	0.666654638255686	0	0	0	0	0	0	0	0	0	0	1	0	0	0	0	0	0	0	0	0	0	0	0	1	0	0	0	0	0.666654638255686	1	0	0	0.666654638255686	0	0	0	0.666654638255686	0	0	0	0	0	0	0	0	0	0
TraesCS7D01G375700	0.888885918937768	0	0	0	0	0	0	0	0	0	0	0	0	0	0	1	0	0	0	0	0	0	0	0	0	0	0.888885918937768	0	0	0	0	0	0	0	0	0	0	0	0	0	0	0	0	0	0.888885918937768	0	0	0	0
TraesCS7D01G380400	0	0	0	0	0	0	0	0	0	0	0	0	0	0	0	0	0	0	0	0	0	0	0	0	0	0	0	0	0	0	0	0	0	0	0	0	0	0	0	0	0	0	0	0	0	0	0	0	0
TraesCS7D01G406100	0	0	1	0	1	0	0	0	0	0	0	0	0	0	0	0	0	0	0	0	0	0	0	0	1	0	0	1	0	0	0	0	0	0	0	0	0	0	0	0	0	0	0	0	0	0	0	0	0
TraesCS7D01G451900	0	0	1	0	1	0	0	0	0	0	0	0	0	0	0	0	0	0	0	0	0	0	0	0	1	0	0	1	0	0	0	0	0	0	0	0	0	0	0	0	0	0	0	0	0	0	0	0	0
TraesCS7D01G498500	0.888885918937768	0	0	0	0	0	0	0	0	0	0	0	0	0	0	1	0	0	0	0	0	0	0	0	0	0	0.888885918937768	0	0	0	0	0	0	0	0	0	0	0	0	0	0	0	0	0	0.888885918937768	0	0	0	0
TraesCS7D01G511600	0.727263780549116	1	0	0	0	0	0	0	0	0	0	0	0.666654638255686	0	0	0	0	0	0	0	0	0	0	0	0	0.666654638255686	0.727263780549116	0	0	0	1	0.666654638255686	0	0	1	0	0	0	1	0	0	0	0	0	0.727263780549116	0	0	0	0
TraesCS7D01G524400	0.888885918937768	0	0	0	0	0	0	0	0	0	0	0	0	0	0	1	0	0	0	0	0	0	0	0	0	0	0.888885918937768	0	0	0	0	0	0	0	0	0	0	0	0	0	0	0	0	0	0.888885918937768	0	0	0	0
TraesCS7D01G532100	0.727263780549116	1	0	0	0	0	0	0	0	0	0	0	0.666654638255686	0	0	0	0	0	0	0	0	0	0	0	0	0.666654638255686	0.727263780549116	0	0	0	1	0.666654638255686	0	0	1	0	0	0	1	0	0	0	0	0	0.727263780549116	0	0	0	0
TraesCS7D01G546400	0	0	0	0	0	0	0	0	0	0	0	0	0	0	0	0	0	0	0	0	0	0	0	0	0	0	0	0	0	0	0	0	0	0	0	0	0	0	0	0	0	0	0	0	0	0	0	0	0
TraesCS7D01G551200	0	0	0	0	0	0	0	0	0	0	0	0	0	1	0	0	0	0	0	0	0	0	0	0	0	0	0	0	0	0	0	0	0	0	0	0	0	0	0	0	0	0	0	0	0	0	0	0	0
[truncated: 492 more columns]
