# Supplementary material for: Carbohydrate Accumulation and Differential Transcript Expression in Winter Wheat Lines with Different Levels of Snow Mold and Freezing Tolerance after Cold Treatment
Source: Plants (Basel). 2020 Oct 23;9(11):1416. doi: 10.3390/plants9111416 (PMC7690702; doi:10.3390/plants9111416)
Supplement: Supplementary file 1 [file plants-09-01416-s001.zip › supplementalFiles/func-E output/snowMoldFunc-E_results/8.6.20-10.1.20/test.8.6.20-10.1.20.cluster_features.tab]

Module	Cluster	Gene
8.6.20-10.1.20	Cluster1	TraesCS3A01G260100	-2.672339211393968994758981483996172667959564126814326761843664229
8.6.20-10.1.20	Cluster1	TraesCS3A01G260200	-2.672339211393968994758981483996172667959564126814326761843664229
8.6.20-10.1.20	Cluster1	TraesCS3B01G293200	-2.672339211393968994758981483996172667959564126814326761843664229
8.6.20-10.1.20	Cluster1	TraesCS3D01G260500	-2.672339211393968994758981483996172667959564126814326761843664229
8.6.20-10.1.20	Cluster2	TraesCS1A01G076700	-5.614234258001609751983852349909987856210256627125262391002201600
8.6.20-10.1.20	Cluster2	TraesCS1A01G104300	-5.614234258001609751983852349909987856210256627125262391002201600
8.6.20-10.1.20	Cluster2	TraesCS1A01G282400	-5.614234258001609751983852349909987856210256627125262391002201600
8.6.20-10.1.20	Cluster2	TraesCS1A01G342400	-5.614234258001609751983852349909987856210256627125262391002201600
8.6.20-10.1.20	Cluster2	TraesCS1B01G127500	-5.614234258001609751983852349909987856210256627125262391002201600
8.6.20-10.1.20	Cluster2	TraesCS1B01G321900	-5.614234258001609751983852349909987856210256627125262391002201600
8.6.20-10.1.20	Cluster2	TraesCS1D01G031900	-5.614234258001609751983852349909987856210256627125262391002201600
8.6.20-10.1.20	Cluster2	TraesCS2A01G003200	-5.614234258001609751983852349909987856210256627125262391002201600
8.6.20-10.1.20	Cluster2	TraesCS2A01G003300	-5.614234258001609751983852349909987856210256627125262391002201600
8.6.20-10.1.20	Cluster2	TraesCS2A01G015400	-5.614234258001609751983852349909987856210256627125262391002201600
8.6.20-10.1.20	Cluster2	TraesCS2A01G022500	-5.614234258001609751983852349909987856210256627125262391002201600
8.6.20-10.1.20	Cluster2	TraesCS2A01G108100	-5.614234258001609751983852349909987856210256627125262391002201600
8.6.20-10.1.20	Cluster2	TraesCS2A01G394900	-5.614234258001609751983852349909987856210256627125262391002201600
8.6.20-10.1.20	Cluster2	TraesCS2A01G400500	-5.614234258001609751983852349909987856210256627125262391002201600
8.6.20-10.1.20	Cluster2	TraesCS2A01G525500	-5.614234258001609751983852349909987856210256627125262391002201600
8.6.20-10.1.20	Cluster2	TraesCS2A01G573400	-5.614234258001609751983852349909987856210256627125262391002201600
8.6.20-10.1.20	Cluster2	TraesCS2B01G002900	-5.614234258001609751983852349909987856210256627125262391002201600
8.6.20-10.1.20	Cluster2	TraesCS2B01G003200	-5.614234258001609751983852349909987856210256627125262391002201600
8.6.20-10.1.20	Cluster2	TraesCS2B01G003400	-5.614234258001609751983852349909987856210256627125262391002201600
8.6.20-10.1.20	Cluster2	TraesCS2B01G093100	-5.614234258001609751983852349909987856210256627125262391002201600
8.6.20-10.1.20	Cluster2	TraesCS2B01G189700	-5.614234258001609751983852349909987856210256627125262391002201600
8.6.20-10.1.20	Cluster2	TraesCS2B01G328200	-5.614234258001609751983852349909987856210256627125262391002201600
8.6.20-10.1.20	Cluster2	TraesCS2B01G555400	-5.614234258001609751983852349909987856210256627125262391002201600
8.6.20-10.1.20	Cluster2	TraesCS2D01G023400	-5.614234258001609751983852349909987856210256627125262391002201600
8.6.20-10.1.20	Cluster2	TraesCS2D01G028600	-5.614234258001609751983852349909987856210256627125262391002201600
8.6.20-10.1.20	Cluster2	TraesCS2D01G108200	-5.614234258001609751983852349909987856210256627125262391002201600
8.6.20-10.1.20	Cluster2	TraesCS2D01G300200	-5.614234258001609751983852349909987856210256627125262391002201600
8.6.20-10.1.20	Cluster2	TraesCS2D01G528500	-5.614234258001609751983852349909987856210256627125262391002201600
8.6.20-10.1.20	Cluster2	TraesCS2D01G563900	-5.614234258001609751983852349909987856210256627125262391002201600
8.6.20-10.1.20	Cluster2	TraesCS3A01G010900	-5.614234258001609751983852349909987856210256627125262391002201600
8.6.20-10.1.20	Cluster2	TraesCS3A01G274300	-5.614234258001609751983852349909987856210256627125262391002201600
8.6.20-10.1.20	Cluster2	TraesCS3B01G006600	-5.614234258001609751983852349909987856210256627125262391002201600
8.6.20-10.1.20	Cluster2	TraesCS3B01G100000	-5.614234258001609751983852349909987856210256627125262391002201600
8.6.20-10.1.20	Cluster2	TraesCS3B01G578600	-5.614234258001609751983852349909987856210256627125262391002201600
8.6.20-10.1.20	Cluster2	TraesCS3D01G031800	-5.614234258001609751983852349909987856210256627125262391002201600
8.6.20-10.1.20	Cluster2	TraesCS3D01G440900	-5.614234258001609751983852349909987856210256627125262391002201600
8.6.20-10.1.20	Cluster2	TraesCS4A01G061800	-5.614234258001609751983852349909987856210256627125262391002201600
8.6.20-10.1.20	Cluster2	TraesCS4A01G061900	-5.614234258001609751983852349909987856210256627125262391002201600
8.6.20-10.1.20	Cluster2	TraesCS4A01G218400	-5.614234258001609751983852349909987856210256627125262391002201600
8.6.20-10.1.20	Cluster2	TraesCS4A01G445600	-5.614234258001609751983852349909987856210256627125262391002201600
8.6.20-10.1.20	Cluster2	TraesCS4A01G476800	-5.614234258001609751983852349909987856210256627125262391002201600
8.6.20-10.1.20	Cluster2	TraesCS4B01G097200	-5.614234258001609751983852349909987856210256627125262391002201600
8.6.20-10.1.20	Cluster2	TraesCS4B01G356100	-5.614234258001609751983852349909987856210256627125262391002201600
8.6.20-10.1.20	Cluster2	TraesCS4B01G396300	-5.614234258001609751983852349909987856210256627125262391002201600
8.6.20-10.1.20	Cluster2	TraesCS4B01G398800	-5.614234258001609751983852349909987856210256627125262391002201600
8.6.20-10.1.20	Cluster2	TraesCS4D01G093600	-5.614234258001609751983852349909987856210256627125262391002201600
8.6.20-10.1.20	Cluster2	TraesCS4D01G238800	-5.614234258001609751983852349909987856210256627125262391002201600
8.6.20-10.1.20	Cluster2	TraesCS4D01G364700	-5.614234258001609751983852349909987856210256627125262391002201600
8.6.20-10.1.20	Cluster2	TraesCS5A01G004500	-5.614234258001609751983852349909987856210256627125262391002201600
8.6.20-10.1.20	Cluster2	TraesCS5A01G004600	-5.614234258001609751983852349909987856210256627125262391002201600
8.6.20-10.1.20	Cluster2	TraesCS5A01G004700	-5.614234258001609751983852349909987856210256627125262391002201600
8.6.20-10.1.20	Cluster2	TraesCS5A01G007900	-5.614234258001609751983852349909987856210256627125262391002201600
8.6.20-10.1.20	Cluster2	TraesCS5A01G148600	-5.614234258001609751983852349909987856210256627125262391002201600
8.6.20-10.1.20	Cluster2	TraesCS5A01G184300	-5.614234258001609751983852349909987856210256627125262391002201600
8.6.20-10.1.20	Cluster2	TraesCS5A01G362400	-5.614234258001609751983852349909987856210256627125262391002201600
8.6.20-10.1.20	Cluster2	TraesCS5A01G378700	-5.614234258001609751983852349909987856210256627125262391002201600
8.6.20-10.1.20	Cluster2	TraesCS5A01G428000	-5.614234258001609751983852349909987856210256627125262391002201600
8.6.20-10.1.20	Cluster2	TraesCS5B01G006500	-5.614234258001609751983852349909987856210256627125262391002201600
8.6.20-10.1.20	Cluster2	TraesCS5B01G042400	-5.614234258001609751983852349909987856210256627125262391002201600
8.6.20-10.1.20	Cluster2	TraesCS5D01G002800	-5.614234258001609751983852349909987856210256627125262391002201600
8.6.20-10.1.20	Cluster2	TraesCS5D01G002900	-5.614234258001609751983852349909987856210256627125262391002201600
8.6.20-10.1.20	Cluster2	TraesCS5D01G012000	-5.614234258001609751983852349909987856210256627125262391002201600
8.6.20-10.1.20	Cluster2	TraesCS5D01G012300	-5.614234258001609751983852349909987856210256627125262391002201600
8.6.20-10.1.20	Cluster2	TraesCS5D01G013400	-5.614234258001609751983852349909987856210256627125262391002201600
8.6.20-10.1.20	Cluster2	TraesCS5D01G014100	-5.614234258001609751983852349909987856210256627125262391002201600
8.6.20-10.1.20	Cluster2	TraesCS5D01G014200	-5.614234258001609751983852349909987856210256627125262391002201600
8.6.20-10.1.20	Cluster2	TraesCS5D01G014300	-5.614234258001609751983852349909987856210256627125262391002201600
8.6.20-10.1.20	Cluster2	TraesCS5D01G048100	-5.614234258001609751983852349909987856210256627125262391002201600
8.6.20-10.1.20	Cluster2	TraesCS5D01G144300	-5.614234258001609751983852349909987856210256627125262391002201600
8.6.20-10.1.20	Cluster2	TraesCS5D01G233800	-5.614234258001609751983852349909987856210256627125262391002201600
8.6.20-10.1.20	Cluster2	TraesCS5D01G436000	-5.614234258001609751983852349909987856210256627125262391002201600
8.6.20-10.1.20	Cluster2	TraesCS5D01G487900	-5.614234258001609751983852349909987856210256627125262391002201600
8.6.20-10.1.20	Cluster2	TraesCS5D01G488500	-5.614234258001609751983852349909987856210256627125262391002201600
8.6.20-10.1.20	Cluster2	TraesCS6A01G320700	-5.614234258001609751983852349909987856210256627125262391002201600
8.6.20-10.1.20	Cluster2	TraesCS6A01G325600	-5.614234258001609751983852349909987856210256627125262391002201600
8.6.20-10.1.20	Cluster2	TraesCS6A01G375100	-5.614234258001609751983852349909987856210256627125262391002201600
8.6.20-10.1.20	Cluster2	TraesCS6B01G063500	-5.614234258001609751983852349909987856210256627125262391002201600
8.6.20-10.1.20	Cluster2	TraesCS6D01G048400	-5.614234258001609751983852349909987856210256627125262391002201600
8.6.20-10.1.20	Cluster2	TraesCS6D01G054900	-5.614234258001609751983852349909987856210256627125262391002201600
8.6.20-10.1.20	Cluster2	TraesCS6D01G075800	-5.614234258001609751983852349909987856210256627125262391002201600
8.6.20-10.1.20	Cluster2	TraesCS6D01G284100	-5.614234258001609751983852349909987856210256627125262391002201600
8.6.20-10.1.20	Cluster2	TraesCS6D01G302300	-5.614234258001609751983852349909987856210256627125262391002201600
8.6.20-10.1.20	Cluster2	TraesCS7B01G251100	-5.614234258001609751983852349909987856210256627125262391002201600
8.6.20-10.1.20	Cluster2	TraesCS7B01G469000	-5.614234258001609751983852349909987856210256627125262391002201600
8.6.20-10.1.20	Cluster2	TraesCS7D01G124500	-5.614234258001609751983852349909987856210256627125262391002201600
8.6.20-10.1.20	Cluster2	TraesCS7D01G350100	-5.614234258001609751983852349909987856210256627125262391002201600
8.6.20-10.1.20	Cluster2	TraesCS7D01G532100	-5.614234258001609751983852349909987856210256627125262391002201600
8.6.20-10.1.20	Cluster3	TraesCS1A01G301000	-6.249165867241172378010617601062360778510733934277616547223447531
8.6.20-10.1.20	Cluster3	TraesCS1A01G301100	-6.249165867241172378010617601062360778510733934277616547223447531
8.6.20-10.1.20	Cluster3	TraesCS1B01G091700	-6.249165867241172378010617601062360778510733934277616547223447531
8.6.20-10.1.20	Cluster3	TraesCS1D01G075700	-6.249165867241172378010617601062360778510733934277616547223447531
8.6.20-10.1.20	Cluster3	TraesCS2B01G281000	-6.249165867241172378010617601062360778510733934277616547223447531
8.6.20-10.1.20	Cluster3	TraesCS2D01G199200	-6.249165867241172378010617601062360778510733934277616547223447531
8.6.20-10.1.20	Cluster3	TraesCS2D01G286300	-6.249165867241172378010617601062360778510733934277616547223447531
8.6.20-10.1.20	Cluster3	TraesCS3A01G393200	-6.249165867241172378010617601062360778510733934277616547223447531
8.6.20-10.1.20	Cluster3	TraesCS3B01G425200	-6.249165867241172378010617601062360778510733934277616547223447531
8.6.20-10.1.20	Cluster3	TraesCS3D01G140200	-6.249165867241172378010617601062360778510733934277616547223447531
8.6.20-10.1.20	Cluster3	TraesCS3D01G337400	-6.249165867241172378010617601062360778510733934277616547223447531
8.6.20-10.1.20	Cluster3	TraesCS3D01G385900	-6.249165867241172378010617601062360778510733934277616547223447531
8.6.20-10.1.20	Cluster3	TraesCS4A01G088400	-6.249165867241172378010617601062360778510733934277616547223447531
8.6.20-10.1.20	Cluster3	TraesCS4A01G256700	-6.249165867241172378010617601062360778510733934277616547223447531
8.6.20-10.1.20	Cluster3	TraesCS4B01G057900	-6.249165867241172378010617601062360778510733934277616547223447531
8.6.20-10.1.20	Cluster3	TraesCS4B01G316800	-6.249165867241172378010617601062360778510733934277616547223447531
8.6.20-10.1.20	Cluster3	TraesCS4B01G325600	-6.249165867241172378010617601062360778510733934277616547223447531
8.6.20-10.1.20	Cluster3	TraesCS4D01G058000	-6.249165867241172378010617601062360778510733934277616547223447531
8.6.20-10.1.20	Cluster3	TraesCS4D01G216300	-6.249165867241172378010617601062360778510733934277616547223447531
8.6.20-10.1.20	Cluster3	TraesCS4D01G322500	-6.249165867241172378010617601062360778510733934277616547223447531
8.6.20-10.1.20	Cluster3	TraesCS5A01G310100	-6.249165867241172378010617601062360778510733934277616547223447531
8.6.20-10.1.20	Cluster3	TraesCS5A01G310600	-6.249165867241172378010617601062360778510733934277616547223447531
8.6.20-10.1.20	Cluster3	TraesCS5A01G310800	-6.249165867241172378010617601062360778510733934277616547223447531
8.6.20-10.1.20	Cluster3	TraesCS5A01G310900	-6.249165867241172378010617601062360778510733934277616547223447531
8.6.20-10.1.20	Cluster3	TraesCS5A01G311000	-6.249165867241172378010617601062360778510733934277616547223447531
8.6.20-10.1.20	Cluster3	TraesCS5A01G391700	-6.249165867241172378010617601062360778510733934277616547223447531
8.6.20-10.1.20	Cluster3	TraesCS5A01G405400	-6.249165867241172378010617601062360778510733934277616547223447531
8.6.20-10.1.20	Cluster3	TraesCS5B01G145300	-6.249165867241172378010617601062360778510733934277616547223447531
8.6.20-10.1.20	Cluster3	TraesCS5B01G311600	-6.249165867241172378010617601062360778510733934277616547223447531
8.6.20-10.1.20	Cluster3	TraesCS5B01G312200	-6.249165867241172378010617601062360778510733934277616547223447531
8.6.20-10.1.20	Cluster3	TraesCS5B01G396600	-6.249165867241172378010617601062360778510733934277616547223447531
8.6.20-10.1.20	Cluster3	TraesCS5D01G145800	-6.249165867241172378010617601062360778510733934277616547223447531
8.6.20-10.1.20	Cluster3	TraesCS5D01G232900	-6.249165867241172378010617601062360778510733934277616547223447531
8.6.20-10.1.20	Cluster3	TraesCS5D01G317500	-6.249165867241172378010617601062360778510733934277616547223447531
8.6.20-10.1.20	Cluster3	TraesCS5D01G317700	-6.249165867241172378010617601062360778510733934277616547223447531
8.6.20-10.1.20	Cluster3	TraesCS5D01G317800	-6.249165867241172378010617601062360778510733934277616547223447531
8.6.20-10.1.20	Cluster3	TraesCS5D01G317900	-6.249165867241172378010617601062360778510733934277616547223447531
8.6.20-10.1.20	Cluster3	TraesCS5D01G318500	-6.249165867241172378010617601062360778510733934277616547223447531
8.6.20-10.1.20	Cluster3	TraesCS5D01G401500	-6.249165867241172378010617601062360778510733934277616547223447531
8.6.20-10.1.20	Cluster3	TraesCS5D01G415500	-6.249165867241172378010617601062360778510733934277616547223447531
8.6.20-10.1.20	Cluster3	TraesCS6A01G267500	-6.249165867241172378010617601062360778510733934277616547223447531
8.6.20-10.1.20	Cluster3	TraesCS6A01G360300	-6.249165867241172378010617601062360778510733934277616547223447531
8.6.20-10.1.20	Cluster3	TraesCS7B01G114300	-6.249165867241172378010617601062360778510733934277616547223447531
8.6.20-10.1.20	Cluster3	TraesCS7B01G220200	-6.249165867241172378010617601062360778510733934277616547223447531
