# Supplementary material for: Carbohydrate Accumulation and Differential Transcript Expression in Winter Wheat Lines with Different Levels of Snow Mold and Freezing Tolerance after Cold Treatment
Source: Plants (Basel). 2020 Oct 23;9(11):1416. doi: 10.3390/plants9111416 (PMC7690702; doi:10.3390/plants9111416)
Supplement: Supplementary file 1 [file plants-09-01416-s001.zip › supplementalFiles/func-E output/snowMoldFunc-E_results/8.6.20-10.1.20/test.8.6.20-10.1.20.cluster_report.tab]

Module: 8.6.20-10.1.20 Functional Clustering Report
	Mod Total	BG Total
CLUSTER 1	num genes: 232	score: -2.6723	mean: 0.0031	geo: 2.1265e-03
genes: TraesCS1A01G076700, TraesCS1A01G104300, TraesCS1A01G212300, TraesCS1A01G265300, TraesCS1A01G282400, TraesCS1A01G301000, TraesCS1A01G301100, TraesCS1A01G342400, TraesCS1A01G365200, TraesCS1B01G091700, TraesCS1B01G127500, TraesCS1B01G225900, TraesCS1B01G321900, TraesCS1B01G349100, TraesCS1B01G382700, TraesCS1D01G019000, TraesCS1D01G027300, TraesCS1D01G031900, TraesCS1D01G075700, TraesCS1D01G…
Category	Term	Mod Count	Bg Count	Percentage	Fold Enrichment	pvalue	Bonferroni	Benjamini
GO	GO:0008061|chitin binding	5	73	6.84931506849315	9.37364000225492	0.0002713926	0.0523787718	0.00402913629230769
GO	GO:0004568|chitinase activity	4	77	5.19480519480519	7.10935813158035	0.002945001	0.568385193	0.02841925965
GO	GO:0006032|chitin catabolic process	4	77	5.19480519480519	7.10935813158035	0.002945001	0.568385193	0.0270659615714286
GO	GO:0016998|cell wall macromolecule catabolic process	4	77	5.19480519480519	7.10935813158035	0.002945001	0.568385193	0.0258356905909091
GO	GO:0005975|carbohydrate metabolic process	22	1648	1.33495145631068	1.82694973830357	0.006272629	1	0.0465622075769231
CLUSTER 2	num genes: 232	score: -5.6142	mean: 0.0024	geo: 2.4309e-06
genes: TraesCS1A01G076700, TraesCS1A01G104300, TraesCS1A01G212300, TraesCS1A01G265300, TraesCS1A01G282400, TraesCS1A01G301000, TraesCS1A01G301100, TraesCS1A01G342400, TraesCS1A01G365200, TraesCS1B01G091700, TraesCS1B01G127500, TraesCS1B01G225900, TraesCS1B01G321900, TraesCS1B01G349100, TraesCS1B01G382700, TraesCS1D01G019000, TraesCS1D01G027300, TraesCS1D01G031900, TraesCS1D01G075700, TraesCS1D01G…
Category	Term	Mod Count	Bg Count	Percentage	Fold Enrichment	pvalue	Bonferroni	Benjamini
GO	GO:0055114|oxidation-reduction process	89	5570	1.59784560143627	2.18673389926931	1.905475e-11	3.67756675e-09	3.67756675e-09
GO	GO:0005506|iron ion binding	42	1806	2.32558139534884	3.18267776820748	1.968902e-10	3.79998086e-08	1.89999043e-08
GO	GO:0020037|heme binding	48	2481	1.93470374848851	2.64774160160429	3.581237e-09	6.91178741e-07	1.7279468525e-07
GO	GO:0016705|"oxidoreductase activity, acting on paired donors, with incorporation or reduction of molecular oxygen"	36	1616	2.22772277227723	3.0487532086542	1.105775e-08	2.13414575e-06	4.2682915e-07
GO	GO:0016702|"oxidoreductase activity, acting on single donors with incorporation of molecular oxygen, incorporation of two atoms of oxygen"	10	115	8.69565217391304	11.9004473072106	3.249809e-08	6.27213137e-06	1.04535522833333e-06
GO	GO:0004497|monooxygenase activity	8	127	6.2992125984252	8.62079647451476	7.367695e-06	0.001421965135	0.000129269557727273
GO	GO:0016491|oxidoreductase activity	36	2604	1.38248847926267	1.89200659953348	0.0003169425	0.0611699025	0.00436927875
GO	GO:0005093|Rab GDP-dissociation inhibitor activity	2	12	16.6666666666667	22.8091906721536	0.004515457	0.871483201	0.0363118000416667
GO	GO:0008610|lipid biosynthetic process	4	94	4.25531914893617	5.8236231503371	0.005805874	1	0.04482134728
GO	GO:0005092|GDP-dissociation inhibitor activity	2	15	13.3333333333333	18.2473525377229	0.006651863	1	0.0475485021851852
GO	GO:0006979|response to oxidative stress	12	729	1.64609053497942	2.25275957255838	0.008908681	1	0.0573125144333333
CLUSTER 3	num genes: 232	score: -6.2492	mean: 0.0002	geo: 5.6342e-07
genes: TraesCS1A01G076700, TraesCS1A01G104300, TraesCS1A01G212300, TraesCS1A01G265300, TraesCS1A01G282400, TraesCS1A01G301000, TraesCS1A01G301100, TraesCS1A01G342400, TraesCS1A01G365200, TraesCS1B01G091700, TraesCS1B01G127500, TraesCS1B01G225900, TraesCS1B01G321900, TraesCS1B01G349100, TraesCS1B01G382700, TraesCS1D01G019000, TraesCS1D01G027300, TraesCS1D01G031900, TraesCS1D01G075700, TraesCS1D01G…
Category	Term	Mod Count	Bg Count	Percentage	Fold Enrichment	pvalue	Bonferroni	Benjamini
GO	GO:0003700|DNA-binding transcription factor activity	39	1669	2.33672857998802	3.19793326380105	7.621996e-10	1.471045228e-07	4.90348409333333e-08
GO	GO:0046983|protein dimerization activity	29	1295	2.23938223938224	3.06470978915423	2.578478e-07	4.97646254e-05	6.220578175e-06
GO	GO:0006355|"regulation of transcription, DNA-templated"	50	3171	1.57678965625986	2.15791775517064	7.599157e-07	0.0001466637301	1.466637301e-05
GO	GO:0043565|sequence-specific DNA binding	17	925	1.83783783783784	2.51517562006451	0.0006747439	0.1302255727	0.00813909829375
