# Supplementary material for: Carbohydrate Accumulation and Differential Transcript Expression in Winter Wheat Lines with Different Levels of Snow Mold and Freezing Tolerance after Cold Treatment
Source: Plants (Basel). 2020 Oct 23;9(11):1416. doi: 10.3390/plants9111416 (PMC7690702; doi:10.3390/plants9111416)
Supplement: Supplementary file 1 [file plants-09-01416-s001.zip › supplementalFiles/func-E output/snowMoldFunc-E_results/8.6.20-10.1.20/test.8.6.20-10.1.20.cluster_terms.tab]

Module	Cluster	Category	Term	Definition	p-value	E-Score
8.6.20-10.1.20	Cluster1	GO	GO:0008061	chitin binding	0.0002713926	-2.672339211393968994758981483996172667959564126814326761843664229
8.6.20-10.1.20	Cluster1	GO	GO:0004568	chitinase activity	0.002945001	-2.672339211393968994758981483996172667959564126814326761843664229
8.6.20-10.1.20	Cluster1	GO	GO:0006032	chitin catabolic process	0.002945001	-2.672339211393968994758981483996172667959564126814326761843664229
8.6.20-10.1.20	Cluster1	GO	GO:0016998	cell wall macromolecule catabolic process	0.002945001	-2.672339211393968994758981483996172667959564126814326761843664229
8.6.20-10.1.20	Cluster1	GO	GO:0005975	carbohydrate metabolic process	0.006272629	-2.672339211393968994758981483996172667959564126814326761843664229
8.6.20-10.1.20	Cluster2	GO	GO:0055114	oxidation-reduction process	1.905475e-11	-5.614234258001609751983852349909987856210256627125262391002201600
8.6.20-10.1.20	Cluster2	GO	GO:0005506	iron ion binding	1.968902e-10	-5.614234258001609751983852349909987856210256627125262391002201600
8.6.20-10.1.20	Cluster2	GO	GO:0020037	heme binding	3.581237e-09	-5.614234258001609751983852349909987856210256627125262391002201600
8.6.20-10.1.20	Cluster2	GO	GO:0016705	oxidoreductase activity, acting on paired donors, with incorporation or reduction of molecular oxygen	1.105775e-08	-5.614234258001609751983852349909987856210256627125262391002201600
8.6.20-10.1.20	Cluster2	GO	GO:0016702	oxidoreductase activity, acting on single donors with incorporation of molecular oxygen, incorporation of two atoms of oxygen	3.249809e-08	-5.614234258001609751983852349909987856210256627125262391002201600
8.6.20-10.1.20	Cluster2	GO	GO:0004497	monooxygenase activity	7.367695e-06	-5.614234258001609751983852349909987856210256627125262391002201600
8.6.20-10.1.20	Cluster2	GO	GO:0016491	oxidoreductase activity	0.0003169425	-5.614234258001609751983852349909987856210256627125262391002201600
8.6.20-10.1.20	Cluster2	GO	GO:0005093	Rab GDP-dissociation inhibitor activity	0.004515457	-5.614234258001609751983852349909987856210256627125262391002201600
8.6.20-10.1.20	Cluster2	GO	GO:0008610	lipid biosynthetic process	0.005805874	-5.614234258001609751983852349909987856210256627125262391002201600
8.6.20-10.1.20	Cluster2	GO	GO:0005092	GDP-dissociation inhibitor activity	0.006651863	-5.614234258001609751983852349909987856210256627125262391002201600
8.6.20-10.1.20	Cluster2	GO	GO:0006979	response to oxidative stress	0.008908681	-5.614234258001609751983852349909987856210256627125262391002201600
8.6.20-10.1.20	Cluster3	GO	GO:0003700	DNA-binding transcription factor activity	7.621996e-10	-6.249165867241172378010617601062360778510733934277616547223447531
8.6.20-10.1.20	Cluster3	GO	GO:0046983	protein dimerization activity	2.578478e-07	-6.249165867241172378010617601062360778510733934277616547223447531
8.6.20-10.1.20	Cluster3	GO	GO:0006355	regulation of transcription, DNA-templated	7.599157e-07	-6.249165867241172378010617601062360778510733934277616547223447531
8.6.20-10.1.20	Cluster3	GO	GO:0043565	sequence-specific DNA binding	0.0006747439	-6.249165867241172378010617601062360778510733934277616547223447531
