# Supplementary material for: Carbohydrate Accumulation and Differential Transcript Expression in Winter Wheat Lines with Different Levels of Snow Mold and Freezing Tolerance after Cold Treatment
Source: Plants (Basel). 2020 Oct 23;9(11):1416. doi: 10.3390/plants9111416 (PMC7690702; doi:10.3390/plants9111416)
Supplement: Supplementary file 1 [file plants-09-01416-s001.zip › supplementalFiles/func-E output/snowMoldFunc-E_results/8.6.20-10.1.20/test.8.6.20-10.1.20.kappa.features.tab]

8.6.20-10.1.20	TraesCS1A01G076700	TraesCS1A01G104300	0.727263780549116
8.6.20-10.1.20	TraesCS1A01G076700	TraesCS1A01G342400	0.727263780549116
8.6.20-10.1.20	TraesCS1A01G076700	TraesCS2A01G003200	0.666654638255686
8.6.20-10.1.20	TraesCS1A01G076700	TraesCS2A01G003300	0.941173473845652
8.6.20-10.1.20	TraesCS1A01G076700	TraesCS2A01G015400	1
8.6.20-10.1.20	TraesCS1A01G076700	TraesCS2A01G022500	1
8.6.20-10.1.20	TraesCS1A01G076700	TraesCS2A01G108100	0.727263780549116
8.6.20-10.1.20	TraesCS1A01G076700	TraesCS2A01G400500	1
8.6.20-10.1.20	TraesCS1A01G076700	TraesCS2A01G573400	0.727263780549116
8.6.20-10.1.20	TraesCS1A01G076700	TraesCS2B01G002900	1
8.6.20-10.1.20	TraesCS1A01G076700	TraesCS2B01G003200	1
8.6.20-10.1.20	TraesCS1A01G076700	TraesCS2B01G003400	1
8.6.20-10.1.20	TraesCS1A01G076700	TraesCS2B01G093100	1
8.6.20-10.1.20	TraesCS1A01G076700	TraesCS2D01G023400	1
8.6.20-10.1.20	TraesCS1A01G076700	TraesCS2D01G108200	0.727263780549116
8.6.20-10.1.20	TraesCS1A01G076700	TraesCS2D01G300200	1
8.6.20-10.1.20	TraesCS1A01G076700	TraesCS2D01G563900	1
8.6.20-10.1.20	TraesCS1A01G076700	TraesCS3B01G006600	0.941173473845652
8.6.20-10.1.20	TraesCS1A01G076700	TraesCS3B01G100000	1
8.6.20-10.1.20	TraesCS1A01G076700	TraesCS3B01G578600	0.727263780549116
8.6.20-10.1.20	TraesCS1A01G076700	TraesCS3D01G031800	0.727263780549116
8.6.20-10.1.20	TraesCS1A01G076700	TraesCS4A01G061800	1
8.6.20-10.1.20	TraesCS1A01G076700	TraesCS4A01G061900	1
8.6.20-10.1.20	TraesCS1A01G076700	TraesCS4A01G218400	0.666654638255686
8.6.20-10.1.20	TraesCS1A01G076700	TraesCS4A01G445600	1
8.6.20-10.1.20	TraesCS1A01G076700	TraesCS4A01G476800	1
8.6.20-10.1.20	TraesCS1A01G076700	TraesCS4B01G097200	0.666654638255686
8.6.20-10.1.20	TraesCS1A01G076700	TraesCS4B01G396300	1
8.6.20-10.1.20	TraesCS1A01G076700	TraesCS4B01G398800	0.941173473845652
8.6.20-10.1.20	TraesCS1A01G076700	TraesCS4D01G093600	0.666654638255686
8.6.20-10.1.20	TraesCS1A01G076700	TraesCS4D01G238800	1
8.6.20-10.1.20	TraesCS1A01G076700	TraesCS4D01G364700	1
8.6.20-10.1.20	TraesCS1A01G076700	TraesCS5A01G004500	0.941173473845652
8.6.20-10.1.20	TraesCS1A01G076700	TraesCS5A01G004600	0.941173473845652
8.6.20-10.1.20	TraesCS1A01G076700	TraesCS5A01G004700	0.941173473845652
8.6.20-10.1.20	TraesCS1A01G076700	TraesCS5A01G148600	0.727263780549116
8.6.20-10.1.20	TraesCS1A01G076700	TraesCS5A01G362400	1
8.6.20-10.1.20	TraesCS1A01G076700	TraesCS5A01G428000	0.727263780549116
8.6.20-10.1.20	TraesCS1A01G076700	TraesCS5D01G012000	0.941173473845652
8.6.20-10.1.20	TraesCS1A01G076700	TraesCS5D01G012300	0.941173473845652
8.6.20-10.1.20	TraesCS1A01G076700	TraesCS5D01G014100	1
8.6.20-10.1.20	TraesCS1A01G076700	TraesCS5D01G014200	1
8.6.20-10.1.20	TraesCS1A01G076700	TraesCS5D01G014300	1
8.6.20-10.1.20	TraesCS1A01G076700	TraesCS5D01G144300	0.727263780549116
8.6.20-10.1.20	TraesCS1A01G076700	TraesCS5D01G436000	0.727263780549116
8.6.20-10.1.20	TraesCS1A01G076700	TraesCS5D01G487900	1
8.6.20-10.1.20	TraesCS1A01G076700	TraesCS5D01G488500	1
8.6.20-10.1.20	TraesCS1A01G076700	TraesCS6B01G063500	0.727263780549116
8.6.20-10.1.20	TraesCS1A01G076700	TraesCS6D01G054900	0.727263780549116
8.6.20-10.1.20	TraesCS1A01G076700	TraesCS7B01G251100	0.727263780549116
8.6.20-10.1.20	TraesCS1A01G076700	TraesCS7B01G469000	1
8.6.20-10.1.20	TraesCS1A01G076700	TraesCS7D01G350100	1
8.6.20-10.1.20	TraesCS1A01G076700	TraesCS7D01G532100	1
8.6.20-10.1.20	TraesCS1A01G104300	TraesCS1A01G342400	1
8.6.20-10.1.20	TraesCS1A01G104300	TraesCS2A01G003300	0.666654972390035
8.6.20-10.1.20	TraesCS1A01G104300	TraesCS2A01G015400	0.727263780549116
8.6.20-10.1.20	TraesCS1A01G104300	TraesCS2A01G022500	0.727263780549116
8.6.20-10.1.20	TraesCS1A01G104300	TraesCS2A01G108100	1
8.6.20-10.1.20	TraesCS1A01G104300	TraesCS2A01G400500	0.727263780549116
8.6.20-10.1.20	TraesCS1A01G104300	TraesCS2A01G573400	1
8.6.20-10.1.20	TraesCS1A01G104300	TraesCS2B01G002900	0.727263780549116
8.6.20-10.1.20	TraesCS1A01G104300	TraesCS2B01G003200	0.727263780549116
8.6.20-10.1.20	TraesCS1A01G104300	TraesCS2B01G003400	0.727263780549116
8.6.20-10.1.20	TraesCS1A01G104300	TraesCS2B01G093100	0.727263780549116
8.6.20-10.1.20	TraesCS1A01G104300	TraesCS2D01G023400	0.727263780549116
8.6.20-10.1.20	TraesCS1A01G104300	TraesCS2D01G108200	1
8.6.20-10.1.20	TraesCS1A01G104300	TraesCS2D01G300200	0.727263780549116
8.6.20-10.1.20	TraesCS1A01G104300	TraesCS2D01G563900	0.727263780549116
8.6.20-10.1.20	TraesCS1A01G104300	TraesCS3B01G006600	0.666654972390035
8.6.20-10.1.20	TraesCS1A01G104300	TraesCS3B01G100000	0.727263780549116
8.6.20-10.1.20	TraesCS1A01G104300	TraesCS3B01G578600	1
8.6.20-10.1.20	TraesCS1A01G104300	TraesCS3D01G031800	1
8.6.20-10.1.20	TraesCS1A01G104300	TraesCS4A01G061800	0.727263780549116
8.6.20-10.1.20	TraesCS1A01G104300	TraesCS4A01G061900	0.727263780549116
8.6.20-10.1.20	TraesCS1A01G104300	TraesCS4A01G445600	0.727263780549116
8.6.20-10.1.20	TraesCS1A01G104300	TraesCS4A01G476800	0.727263780549116
8.6.20-10.1.20	TraesCS1A01G104300	TraesCS4B01G396300	0.727263780549116
8.6.20-10.1.20	TraesCS1A01G104300	TraesCS4B01G398800	0.666654972390035
8.6.20-10.1.20	TraesCS1A01G104300	TraesCS4D01G238800	0.727263780549116
8.6.20-10.1.20	TraesCS1A01G104300	TraesCS4D01G364700	0.727263780549116
8.6.20-10.1.20	TraesCS1A01G104300	TraesCS5A01G004500	0.666654972390035
8.6.20-10.1.20	TraesCS1A01G104300	TraesCS5A01G004600	0.666654972390035
8.6.20-10.1.20	TraesCS1A01G104300	TraesCS5A01G004700	0.666654972390035
8.6.20-10.1.20	TraesCS1A01G104300	TraesCS5A01G148600	1
8.6.20-10.1.20	TraesCS1A01G104300	TraesCS5A01G362400	0.727263780549116
8.6.20-10.1.20	TraesCS1A01G104300	TraesCS5D01G012000	0.666654972390035
8.6.20-10.1.20	TraesCS1A01G104300	TraesCS5D01G012300	0.666654972390035
8.6.20-10.1.20	TraesCS1A01G104300	TraesCS5D01G014100	0.727263780549116
8.6.20-10.1.20	TraesCS1A01G104300	TraesCS5D01G014200	0.727263780549116
8.6.20-10.1.20	TraesCS1A01G104300	TraesCS5D01G014300	0.727263780549116
8.6.20-10.1.20	TraesCS1A01G104300	TraesCS5D01G144300	1
8.6.20-10.1.20	TraesCS1A01G104300	TraesCS5D01G487900	0.727263780549116
8.6.20-10.1.20	TraesCS1A01G104300	TraesCS5D01G488500	0.727263780549116
8.6.20-10.1.20	TraesCS1A01G104300	TraesCS6B01G063500	1
8.6.20-10.1.20	TraesCS1A01G104300	TraesCS6D01G054900	1
8.6.20-10.1.20	TraesCS1A01G104300	TraesCS7B01G251100	1
8.6.20-10.1.20	TraesCS1A01G104300	TraesCS7B01G469000	0.727263780549116
8.6.20-10.1.20	TraesCS1A01G104300	TraesCS7D01G350100	0.727263780549116
8.6.20-10.1.20	TraesCS1A01G104300	TraesCS7D01G532100	0.727263780549116
8.6.20-10.1.20	TraesCS1A01G265300	TraesCS1D01G265700	1
8.6.20-10.1.20	TraesCS1A01G265300	TraesCS1D01G266000	1
8.6.20-10.1.20	TraesCS1A01G265300	TraesCS3A01G046000	1
8.6.20-10.1.20	TraesCS1A01G265300	TraesCS3B01G038600	1
8.6.20-10.1.20	TraesCS1A01G265300	TraesCS3B01G038700	1
8.6.20-10.1.20	TraesCS1A01G265300	TraesCS4D01G298300	1
8.6.20-10.1.20	TraesCS1A01G282400	TraesCS1B01G127500	1
8.6.20-10.1.20	TraesCS1A01G282400	TraesCS1B01G321900	1
8.6.20-10.1.20	TraesCS1A01G282400	TraesCS1D01G031900	1
8.6.20-10.1.20	TraesCS1A01G282400	TraesCS2A01G003200	0.799994226404521
8.6.20-10.1.20	TraesCS1A01G282400	TraesCS2A01G394900	1
8.6.20-10.1.20	TraesCS1A01G282400	TraesCS2A01G525500	0.888885918937768
8.6.20-10.1.20	TraesCS1A01G282400	TraesCS2B01G189700	1
8.6.20-10.1.20	TraesCS1A01G282400	TraesCS2B01G328200	1
8.6.20-10.1.20	TraesCS1A01G282400	TraesCS2B01G555400	0.888885918937768
8.6.20-10.1.20	TraesCS1A01G282400	TraesCS2D01G028600	1
8.6.20-10.1.20	TraesCS1A01G282400	TraesCS2D01G528500	0.888885918937768
8.6.20-10.1.20	TraesCS1A01G282400	TraesCS3A01G010900	1
8.6.20-10.1.20	TraesCS1A01G282400	TraesCS3D01G440900	1
8.6.20-10.1.20	TraesCS1A01G282400	TraesCS4A01G218400	0.799994226404521
8.6.20-10.1.20	TraesCS1A01G282400	TraesCS4B01G097200	0.799994226404521
8.6.20-10.1.20	TraesCS1A01G282400	TraesCS4B01G356100	1
8.6.20-10.1.20	TraesCS1A01G282400	TraesCS4D01G093600	0.799994226404521
8.6.20-10.1.20	TraesCS1A01G282400	TraesCS5A01G007900	0.888885918937768
8.6.20-10.1.20	TraesCS1A01G282400	TraesCS5A01G184300	1
8.6.20-10.1.20	TraesCS1A01G282400	TraesCS5A01G378700	0.888885918937768
8.6.20-10.1.20	TraesCS1A01G282400	TraesCS5A01G428000	0.888885918937768
8.6.20-10.1.20	TraesCS1A01G282400	TraesCS5B01G006500	0.888885918937768
8.6.20-10.1.20	TraesCS1A01G282400	TraesCS5B01G042400	0.799994226404521
8.6.20-10.1.20	TraesCS1A01G282400	TraesCS5D01G013400	0.888885918937768
8.6.20-10.1.20	TraesCS1A01G282400	TraesCS5D01G048100	0.799994226404521
8.6.20-10.1.20	TraesCS1A01G282400	TraesCS5D01G233800	1
8.6.20-10.1.20	TraesCS1A01G282400	TraesCS5D01G436000	0.888885918937768
8.6.20-10.1.20	TraesCS1A01G282400	TraesCS6A01G320700	1
8.6.20-10.1.20	TraesCS1A01G282400	TraesCS6A01G325600	1
8.6.20-10.1.20	TraesCS1A01G282400	TraesCS6A01G375100	1
8.6.20-10.1.20	TraesCS1A01G282400	TraesCS6D01G048400	1
8.6.20-10.1.20	TraesCS1A01G282400	TraesCS6D01G075800	1
8.6.20-10.1.20	TraesCS1A01G282400	TraesCS6D01G284100	1
8.6.20-10.1.20	TraesCS1A01G282400	TraesCS6D01G302300	1
8.6.20-10.1.20	TraesCS1A01G282400	TraesCS7D01G124500	1
8.6.20-10.1.20	TraesCS1A01G301000	TraesCS1A01G301100	1
8.6.20-10.1.20	TraesCS1A01G301000	TraesCS1B01G091700	0.888885918937768
8.6.20-10.1.20	TraesCS1A01G301000	TraesCS1D01G075700	0.888885918937768
8.6.20-10.1.20	TraesCS1A01G301000	TraesCS2B01G281000	0.799993985830732
8.6.20-10.1.20	TraesCS1A01G301000	TraesCS2D01G199200	0.888885918937768
8.6.20-10.1.20	TraesCS1A01G301000	TraesCS2D01G286300	0.888885918937768
8.6.20-10.1.20	TraesCS1A01G301000	TraesCS3A01G393200	1
8.6.20-10.1.20	TraesCS1A01G301000	TraesCS3B01G425200	1
8.6.20-10.1.20	TraesCS1A01G301000	TraesCS3D01G140200	0.799993985830732
8.6.20-10.1.20	TraesCS1A01G301000	TraesCS3D01G337400	1
8.6.20-10.1.20	TraesCS1A01G301000	TraesCS3D01G385900	1
8.6.20-10.1.20	TraesCS1A01G301000	TraesCS4A01G088400	0.888885918937768
8.6.20-10.1.20	TraesCS1A01G301000	TraesCS4A01G256700	0.888885918937768
8.6.20-10.1.20	TraesCS1A01G301000	TraesCS4B01G057900	0.888885918937768
8.6.20-10.1.20	TraesCS1A01G301000	TraesCS4B01G316800	0.888885918937768
8.6.20-10.1.20	TraesCS1A01G301000	TraesCS4B01G325600	0.888885918937768
8.6.20-10.1.20	TraesCS1A01G301000	TraesCS4D01G058000	0.888885918937768
8.6.20-10.1.20	TraesCS1A01G301000	TraesCS4D01G216300	0.888885918937768
8.6.20-10.1.20	TraesCS1A01G301000	TraesCS4D01G322500	0.888885918937768
8.6.20-10.1.20	TraesCS1A01G301000	TraesCS5A01G310100	0.888885918937768
8.6.20-10.1.20	TraesCS1A01G301000	TraesCS5A01G310600	0.888885918937768
8.6.20-10.1.20	TraesCS1A01G301000	TraesCS5A01G310800	0.888885918937768
8.6.20-10.1.20	TraesCS1A01G301000	TraesCS5A01G310900	0.888885918937768
8.6.20-10.1.20	TraesCS1A01G301000	TraesCS5A01G311000	0.888885918937768
8.6.20-10.1.20	TraesCS1A01G301000	TraesCS5A01G391700	0.799993985830732
8.6.20-10.1.20	TraesCS1A01G301000	TraesCS5A01G405400	0.888885918937768
8.6.20-10.1.20	TraesCS1A01G301000	TraesCS5B01G145300	1
8.6.20-10.1.20	TraesCS1A01G301000	TraesCS5B01G311600	0.888885918937768
8.6.20-10.1.20	TraesCS1A01G301000	TraesCS5B01G312200	0.888885918937768
8.6.20-10.1.20	TraesCS1A01G301000	TraesCS5B01G396600	0.799993985830732
8.6.20-10.1.20	TraesCS1A01G301000	TraesCS5D01G145800	1
8.6.20-10.1.20	TraesCS1A01G301000	TraesCS5D01G232900	1
8.6.20-10.1.20	TraesCS1A01G301000	TraesCS5D01G317500	0.888885918937768
8.6.20-10.1.20	TraesCS1A01G301000	TraesCS5D01G317700	0.888885918937768
8.6.20-10.1.20	TraesCS1A01G301000	TraesCS5D01G317800	0.888885918937768
8.6.20-10.1.20	TraesCS1A01G301000	TraesCS5D01G317900	0.888885918937768
8.6.20-10.1.20	TraesCS1A01G301000	TraesCS5D01G318500	0.888885918937768
8.6.20-10.1.20	TraesCS1A01G301000	TraesCS5D01G401500	0.799993985830732
8.6.20-10.1.20	TraesCS1A01G301000	TraesCS5D01G415500	0.888885918937768
8.6.20-10.1.20	TraesCS1A01G301000	TraesCS6A01G267500	1
8.6.20-10.1.20	TraesCS1A01G301000	TraesCS6A01G360300	0.888885918937768
8.6.20-10.1.20	TraesCS1A01G301000	TraesCS7B01G114300	1
8.6.20-10.1.20	TraesCS1A01G301000	TraesCS7B01G220200	0.799993985830732
8.6.20-10.1.20	TraesCS1A01G301100	TraesCS1B01G091700	0.888885918937768
8.6.20-10.1.20	TraesCS1A01G301100	TraesCS1D01G075700	0.888885918937768
8.6.20-10.1.20	TraesCS1A01G301100	TraesCS2B01G281000	0.799993985830732
8.6.20-10.1.20	TraesCS1A01G301100	TraesCS2D01G199200	0.888885918937768
8.6.20-10.1.20	TraesCS1A01G301100	TraesCS2D01G286300	0.888885918937768
8.6.20-10.1.20	TraesCS1A01G301100	TraesCS3A01G393200	1
8.6.20-10.1.20	TraesCS1A01G301100	TraesCS3B01G425200	1
8.6.20-10.1.20	TraesCS1A01G301100	TraesCS3D01G140200	0.799993985830732
8.6.20-10.1.20	TraesCS1A01G301100	TraesCS3D01G337400	1
8.6.20-10.1.20	TraesCS1A01G301100	TraesCS3D01G385900	1
8.6.20-10.1.20	TraesCS1A01G301100	TraesCS4A01G088400	0.888885918937768
8.6.20-10.1.20	TraesCS1A01G301100	TraesCS4A01G256700	0.888885918937768
8.6.20-10.1.20	TraesCS1A01G301100	TraesCS4B01G057900	0.888885918937768
8.6.20-10.1.20	TraesCS1A01G301100	TraesCS4B01G316800	0.888885918937768
8.6.20-10.1.20	TraesCS1A01G301100	TraesCS4B01G325600	0.888885918937768
8.6.20-10.1.20	TraesCS1A01G301100	TraesCS4D01G058000	0.888885918937768
8.6.20-10.1.20	TraesCS1A01G301100	TraesCS4D01G216300	0.888885918937768
8.6.20-10.1.20	TraesCS1A01G301100	TraesCS4D01G322500	0.888885918937768
8.6.20-10.1.20	TraesCS1A01G301100	TraesCS5A01G310100	0.888885918937768
8.6.20-10.1.20	TraesCS1A01G301100	TraesCS5A01G310600	0.888885918937768
8.6.20-10.1.20	TraesCS1A01G301100	TraesCS5A01G310800	0.888885918937768
8.6.20-10.1.20	TraesCS1A01G301100	TraesCS5A01G310900	0.888885918937768
8.6.20-10.1.20	TraesCS1A01G301100	TraesCS5A01G311000	0.888885918937768
8.6.20-10.1.20	TraesCS1A01G301100	TraesCS5A01G391700	0.799993985830732
8.6.20-10.1.20	TraesCS1A01G301100	TraesCS5A01G405400	0.888885918937768
8.6.20-10.1.20	TraesCS1A01G301100	TraesCS5B01G145300	1
8.6.20-10.1.20	TraesCS1A01G301100	TraesCS5B01G311600	0.888885918937768
8.6.20-10.1.20	TraesCS1A01G301100	TraesCS5B01G312200	0.888885918937768
8.6.20-10.1.20	TraesCS1A01G301100	TraesCS5B01G396600	0.799993985830732
8.6.20-10.1.20	TraesCS1A01G301100	TraesCS5D01G145800	1
8.6.20-10.1.20	TraesCS1A01G301100	TraesCS5D01G232900	1
8.6.20-10.1.20	TraesCS1A01G301100	TraesCS5D01G317500	0.888885918937768
8.6.20-10.1.20	TraesCS1A01G301100	TraesCS5D01G317700	0.888885918937768
8.6.20-10.1.20	TraesCS1A01G301100	TraesCS5D01G317800	0.888885918937768
8.6.20-10.1.20	TraesCS1A01G301100	TraesCS5D01G317900	0.888885918937768
8.6.20-10.1.20	TraesCS1A01G301100	TraesCS5D01G318500	0.888885918937768
8.6.20-10.1.20	TraesCS1A01G301100	TraesCS5D01G401500	0.799993985830732
8.6.20-10.1.20	TraesCS1A01G301100	TraesCS5D01G415500	0.888885918937768
8.6.20-10.1.20	TraesCS1A01G301100	TraesCS6A01G267500	1
8.6.20-10.1.20	TraesCS1A01G301100	TraesCS6A01G360300	0.888885918937768
8.6.20-10.1.20	TraesCS1A01G301100	TraesCS7B01G114300	1
8.6.20-10.1.20	TraesCS1A01G301100	TraesCS7B01G220200	0.799993985830732
8.6.20-10.1.20	TraesCS1A01G342400	TraesCS2A01G003300	0.666654972390035
8.6.20-10.1.20	TraesCS1A01G342400	TraesCS2A01G015400	0.727263780549116
8.6.20-10.1.20	TraesCS1A01G342400	TraesCS2A01G022500	0.727263780549116
8.6.20-10.1.20	TraesCS1A01G342400	TraesCS2A01G108100	1
8.6.20-10.1.20	TraesCS1A01G342400	TraesCS2A01G400500	0.727263780549116
8.6.20-10.1.20	TraesCS1A01G342400	TraesCS2A01G573400	1
8.6.20-10.1.20	TraesCS1A01G342400	TraesCS2B01G002900	0.727263780549116
8.6.20-10.1.20	TraesCS1A01G342400	TraesCS2B01G003200	0.727263780549116
8.6.20-10.1.20	TraesCS1A01G342400	TraesCS2B01G003400	0.727263780549116
8.6.20-10.1.20	TraesCS1A01G342400	TraesCS2B01G093100	0.727263780549116
8.6.20-10.1.20	TraesCS1A01G342400	TraesCS2D01G023400	0.727263780549116
8.6.20-10.1.20	TraesCS1A01G342400	TraesCS2D01G108200	1
8.6.20-10.1.20	TraesCS1A01G342400	TraesCS2D01G300200	0.727263780549116
8.6.20-10.1.20	TraesCS1A01G342400	TraesCS2D01G563900	0.727263780549116
8.6.20-10.1.20	TraesCS1A01G342400	TraesCS3B01G006600	0.666654972390035
8.6.20-10.1.20	TraesCS1A01G342400	TraesCS3B01G100000	0.727263780549116
8.6.20-10.1.20	TraesCS1A01G342400	TraesCS3B01G578600	1
8.6.20-10.1.20	TraesCS1A01G342400	TraesCS3D01G031800	1
8.6.20-10.1.20	TraesCS1A01G342400	TraesCS4A01G061800	0.727263780549116
8.6.20-10.1.20	TraesCS1A01G342400	TraesCS4A01G061900	0.727263780549116
8.6.20-10.1.20	TraesCS1A01G342400	TraesCS4A01G445600	0.727263780549116
8.6.20-10.1.20	TraesCS1A01G342400	TraesCS4A01G476800	0.727263780549116
8.6.20-10.1.20	TraesCS1A01G342400	TraesCS4B01G396300	0.727263780549116
8.6.20-10.1.20	TraesCS1A01G342400	TraesCS4B01G398800	0.666654972390035
8.6.20-10.1.20	TraesCS1A01G342400	TraesCS4D01G238800	0.727263780549116
8.6.20-10.1.20	TraesCS1A01G342400	TraesCS4D01G364700	0.727263780549116
8.6.20-10.1.20	TraesCS1A01G342400	TraesCS5A01G004500	0.666654972390035
8.6.20-10.1.20	TraesCS1A01G342400	TraesCS5A01G004600	0.666654972390035
8.6.20-10.1.20	TraesCS1A01G342400	TraesCS5A01G004700	0.666654972390035
8.6.20-10.1.20	TraesCS1A01G342400	TraesCS5A01G148600	1
8.6.20-10.1.20	TraesCS1A01G342400	TraesCS5A01G362400	0.727263780549116
8.6.20-10.1.20	TraesCS1A01G342400	TraesCS5D01G012000	0.666654972390035
8.6.20-10.1.20	TraesCS1A01G342400	TraesCS5D01G012300	0.666654972390035
8.6.20-10.1.20	TraesCS1A01G342400	TraesCS5D01G014100	0.727263780549116
8.6.20-10.1.20	TraesCS1A01G342400	TraesCS5D01G014200	0.727263780549116
8.6.20-10.1.20	TraesCS1A01G342400	TraesCS5D01G014300	0.727263780549116
8.6.20-10.1.20	TraesCS1A01G342400	TraesCS5D01G144300	1
8.6.20-10.1.20	TraesCS1A01G342400	TraesCS5D01G487900	0.727263780549116
8.6.20-10.1.20	TraesCS1A01G342400	TraesCS5D01G488500	0.727263780549116
8.6.20-10.1.20	TraesCS1A01G342400	TraesCS6B01G063500	1
8.6.20-10.1.20	TraesCS1A01G342400	TraesCS6D01G054900	1
8.6.20-10.1.20	TraesCS1A01G342400	TraesCS7B01G251100	1
8.6.20-10.1.20	TraesCS1A01G342400	TraesCS7B01G469000	0.727263780549116
8.6.20-10.1.20	TraesCS1A01G342400	TraesCS7D01G350100	0.727263780549116
8.6.20-10.1.20	TraesCS1A01G342400	TraesCS7D01G532100	0.727263780549116
8.6.20-10.1.20	TraesCS1B01G091700	TraesCS1D01G075700	1
8.6.20-10.1.20	TraesCS1B01G091700	TraesCS2D01G199200	1
8.6.20-10.1.20	TraesCS1B01G091700	TraesCS3A01G393200	0.888885918937768
8.6.20-10.1.20	TraesCS1B01G091700	TraesCS3B01G425200	0.888885918937768
8.6.20-10.1.20	TraesCS1B01G091700	TraesCS3D01G337400	0.888885918937768
8.6.20-10.1.20	TraesCS1B01G091700	TraesCS3D01G385900	0.888885918937768
8.6.20-10.1.20	TraesCS1B01G091700	TraesCS4A01G256700	1
8.6.20-10.1.20	TraesCS1B01G091700	TraesCS4B01G057900	1
8.6.20-10.1.20	TraesCS1B01G091700	TraesCS4D01G058000	1
8.6.20-10.1.20	TraesCS1B01G091700	TraesCS5B01G145300	0.888885918937768
8.6.20-10.1.20	TraesCS1B01G091700	TraesCS5D01G145800	0.888885918937768
8.6.20-10.1.20	TraesCS1B01G091700	TraesCS5D01G232900	0.888885918937768
8.6.20-10.1.20	TraesCS1B01G091700	TraesCS6A01G267500	0.888885918937768
8.6.20-10.1.20	TraesCS1B01G091700	TraesCS7B01G114300	0.888885918937768
8.6.20-10.1.20	TraesCS1B01G127500	TraesCS1B01G321900	1
8.6.20-10.1.20	TraesCS1B01G127500	TraesCS1D01G031900	1
8.6.20-10.1.20	TraesCS1B01G127500	TraesCS2A01G003200	0.799994226404521
8.6.20-10.1.20	TraesCS1B01G127500	TraesCS2A01G394900	1
8.6.20-10.1.20	TraesCS1B01G127500	TraesCS2A01G525500	0.888885918937768
8.6.20-10.1.20	TraesCS1B01G127500	TraesCS2B01G189700	1
8.6.20-10.1.20	TraesCS1B01G127500	TraesCS2B01G328200	1
8.6.20-10.1.20	TraesCS1B01G127500	TraesCS2B01G555400	0.888885918937768
8.6.20-10.1.20	TraesCS1B01G127500	TraesCS2D01G028600	1
8.6.20-10.1.20	TraesCS1B01G127500	TraesCS2D01G528500	0.888885918937768
8.6.20-10.1.20	TraesCS1B01G127500	TraesCS3A01G010900	1
8.6.20-10.1.20	TraesCS1B01G127500	TraesCS3D01G440900	1
8.6.20-10.1.20	TraesCS1B01G127500	TraesCS4A01G218400	0.799994226404521
8.6.20-10.1.20	TraesCS1B01G127500	TraesCS4B01G097200	0.799994226404521
8.6.20-10.1.20	TraesCS1B01G127500	TraesCS4B01G356100	1
8.6.20-10.1.20	TraesCS1B01G127500	TraesCS4D01G093600	0.799994226404521
8.6.20-10.1.20	TraesCS1B01G127500	TraesCS5A01G007900	0.888885918937768
8.6.20-10.1.20	TraesCS1B01G127500	TraesCS5A01G184300	1
8.6.20-10.1.20	TraesCS1B01G127500	TraesCS5A01G378700	0.888885918937768
8.6.20-10.1.20	TraesCS1B01G127500	TraesCS5A01G428000	0.888885918937768
8.6.20-10.1.20	TraesCS1B01G127500	TraesCS5B01G006500	0.888885918937768
8.6.20-10.1.20	TraesCS1B01G127500	TraesCS5B01G042400	0.799994226404521
8.6.20-10.1.20	TraesCS1B01G127500	TraesCS5D01G013400	0.888885918937768
8.6.20-10.1.20	TraesCS1B01G127500	TraesCS5D01G048100	0.799994226404521
8.6.20-10.1.20	TraesCS1B01G127500	TraesCS5D01G233800	1
8.6.20-10.1.20	TraesCS1B01G127500	TraesCS5D01G436000	0.888885918937768
8.6.20-10.1.20	TraesCS1B01G127500	TraesCS6A01G320700	1
8.6.20-10.1.20	TraesCS1B01G127500	TraesCS6A01G325600	1
8.6.20-10.1.20	TraesCS1B01G127500	TraesCS6A01G375100	1
8.6.20-10.1.20	TraesCS1B01G127500	TraesCS6D01G048400	1
8.6.20-10.1.20	TraesCS1B01G127500	TraesCS6D01G075800	1
8.6.20-10.1.20	TraesCS1B01G127500	TraesCS6D01G284100	1
8.6.20-10.1.20	TraesCS1B01G127500	TraesCS6D01G302300	1
8.6.20-10.1.20	TraesCS1B01G127500	TraesCS7D01G124500	1
8.6.20-10.1.20	TraesCS1B01G321900	TraesCS1D01G031900	1
8.6.20-10.1.20	TraesCS1B01G321900	TraesCS2A01G003200	0.799994226404521
8.6.20-10.1.20	TraesCS1B01G321900	TraesCS2A01G394900	1
8.6.20-10.1.20	TraesCS1B01G321900	TraesCS2A01G525500	0.888885918937768
8.6.20-10.1.20	TraesCS1B01G321900	TraesCS2B01G189700	1
8.6.20-10.1.20	TraesCS1B01G321900	TraesCS2B01G328200	1
8.6.20-10.1.20	TraesCS1B01G321900	TraesCS2B01G555400	0.888885918937768
8.6.20-10.1.20	TraesCS1B01G321900	TraesCS2D01G028600	1
8.6.20-10.1.20	TraesCS1B01G321900	TraesCS2D01G528500	0.888885918937768
8.6.20-10.1.20	TraesCS1B01G321900	TraesCS3A01G010900	1
8.6.20-10.1.20	TraesCS1B01G321900	TraesCS3D01G440900	1
8.6.20-10.1.20	TraesCS1B01G321900	TraesCS4A01G218400	0.799994226404521
8.6.20-10.1.20	TraesCS1B01G321900	TraesCS4B01G097200	0.799994226404521
8.6.20-10.1.20	TraesCS1B01G321900	TraesCS4B01G356100	1
8.6.20-10.1.20	TraesCS1B01G321900	TraesCS4D01G093600	0.799994226404521
8.6.20-10.1.20	TraesCS1B01G321900	TraesCS5A01G007900	0.888885918937768
8.6.20-10.1.20	TraesCS1B01G321900	TraesCS5A01G184300	1
8.6.20-10.1.20	TraesCS1B01G321900	TraesCS5A01G378700	0.888885918937768
8.6.20-10.1.20	TraesCS1B01G321900	TraesCS5A01G428000	0.888885918937768
8.6.20-10.1.20	TraesCS1B01G321900	TraesCS5B01G006500	0.888885918937768
8.6.20-10.1.20	TraesCS1B01G321900	TraesCS5B01G042400	0.799994226404521
8.6.20-10.1.20	TraesCS1B01G321900	TraesCS5D01G013400	0.888885918937768
8.6.20-10.1.20	TraesCS1B01G321900	TraesCS5D01G048100	0.799994226404521
8.6.20-10.1.20	TraesCS1B01G321900	TraesCS5D01G233800	1
8.6.20-10.1.20	TraesCS1B01G321900	TraesCS5D01G436000	0.888885918937768
8.6.20-10.1.20	TraesCS1B01G321900	TraesCS6A01G320700	1
8.6.20-10.1.20	TraesCS1B01G321900	TraesCS6A01G325600	1
8.6.20-10.1.20	TraesCS1B01G321900	TraesCS6A01G375100	1
8.6.20-10.1.20	TraesCS1B01G321900	TraesCS6D01G048400	1
8.6.20-10.1.20	TraesCS1B01G321900	TraesCS6D01G075800	1
8.6.20-10.1.20	TraesCS1B01G321900	TraesCS6D01G284100	1
8.6.20-10.1.20	TraesCS1B01G321900	TraesCS6D01G302300	1
8.6.20-10.1.20	TraesCS1B01G321900	TraesCS7D01G124500	1
8.6.20-10.1.20	TraesCS1B01G349100	TraesCS1D01G338100	1
8.6.20-10.1.20	TraesCS1B01G349100	TraesCS1D01G413800	1
8.6.20-10.1.20	TraesCS1B01G349100	TraesCS2B01G110700	1
8.6.20-10.1.20	TraesCS1B01G349100	TraesCS3D01G047800	1
8.6.20-10.1.20	TraesCS1B01G349100	TraesCS4B01G291900	1
8.6.20-10.1.20	TraesCS1B01G349100	TraesCS5D01G488300	1
8.6.20-10.1.20	TraesCS1B01G349100	TraesCS5D01G488900	1
8.6.20-10.1.20	TraesCS1B01G349100	TraesCS6B01G429300	1
8.6.20-10.1.20	TraesCS1B01G349100	TraesCS7A01G046800	1
8.6.20-10.1.20	TraesCS1D01G031900	TraesCS2A01G003200	0.799994226404521
8.6.20-10.1.20	TraesCS1D01G031900	TraesCS2A01G394900	1
8.6.20-10.1.20	TraesCS1D01G031900	TraesCS2A01G525500	0.888885918937768
8.6.20-10.1.20	TraesCS1D01G031900	TraesCS2B01G189700	1
8.6.20-10.1.20	TraesCS1D01G031900	TraesCS2B01G328200	1
8.6.20-10.1.20	TraesCS1D01G031900	TraesCS2B01G555400	0.888885918937768
8.6.20-10.1.20	TraesCS1D01G031900	TraesCS2D01G028600	1
8.6.20-10.1.20	TraesCS1D01G031900	TraesCS2D01G528500	0.888885918937768
8.6.20-10.1.20	TraesCS1D01G031900	TraesCS3A01G010900	1
8.6.20-10.1.20	TraesCS1D01G031900	TraesCS3D01G440900	1
8.6.20-10.1.20	TraesCS1D01G031900	TraesCS4A01G218400	0.799994226404521
8.6.20-10.1.20	TraesCS1D01G031900	TraesCS4B01G097200	0.799994226404521
8.6.20-10.1.20	TraesCS1D01G031900	TraesCS4B01G356100	1
8.6.20-10.1.20	TraesCS1D01G031900	TraesCS4D01G093600	0.799994226404521
8.6.20-10.1.20	TraesCS1D01G031900	TraesCS5A01G007900	0.888885918937768
8.6.20-10.1.20	TraesCS1D01G031900	TraesCS5A01G184300	1
8.6.20-10.1.20	TraesCS1D01G031900	TraesCS5A01G378700	0.888885918937768
8.6.20-10.1.20	TraesCS1D01G031900	TraesCS5A01G428000	0.888885918937768
8.6.20-10.1.20	TraesCS1D01G031900	TraesCS5B01G006500	0.888885918937768
8.6.20-10.1.20	TraesCS1D01G031900	TraesCS5B01G042400	0.799994226404521
8.6.20-10.1.20	TraesCS1D01G031900	TraesCS5D01G013400	0.888885918937768
8.6.20-10.1.20	TraesCS1D01G031900	TraesCS5D01G048100	0.799994226404521
8.6.20-10.1.20	TraesCS1D01G031900	TraesCS5D01G233800	1
8.6.20-10.1.20	TraesCS1D01G031900	TraesCS5D01G436000	0.888885918937768
8.6.20-10.1.20	TraesCS1D01G031900	TraesCS6A01G320700	1
8.6.20-10.1.20	TraesCS1D01G031900	TraesCS6A01G325600	1
8.6.20-10.1.20	TraesCS1D01G031900	TraesCS6A01G375100	1
8.6.20-10.1.20	TraesCS1D01G031900	TraesCS6D01G048400	1
8.6.20-10.1.20	TraesCS1D01G031900	TraesCS6D01G075800	1
8.6.20-10.1.20	TraesCS1D01G031900	TraesCS6D01G284100	1
8.6.20-10.1.20	TraesCS1D01G031900	TraesCS6D01G302300	1
8.6.20-10.1.20	TraesCS1D01G031900	TraesCS7D01G124500	1
8.6.20-10.1.20	TraesCS1D01G075700	TraesCS2D01G199200	1
8.6.20-10.1.20	TraesCS1D01G075700	TraesCS3A01G393200	0.888885918937768
8.6.20-10.1.20	TraesCS1D01G075700	TraesCS3B01G425200	0.888885918937768
8.6.20-10.1.20	TraesCS1D01G075700	TraesCS3D01G337400	0.888885918937768
8.6.20-10.1.20	TraesCS1D01G075700	TraesCS3D01G385900	0.888885918937768
8.6.20-10.1.20	TraesCS1D01G075700	TraesCS4A01G256700	1
8.6.20-10.1.20	TraesCS1D01G075700	TraesCS4B01G057900	1
8.6.20-10.1.20	TraesCS1D01G075700	TraesCS4D01G058000	1
8.6.20-10.1.20	TraesCS1D01G075700	TraesCS5B01G145300	0.888885918937768
8.6.20-10.1.20	TraesCS1D01G075700	TraesCS5D01G145800	0.888885918937768
8.6.20-10.1.20	TraesCS1D01G075700	TraesCS5D01G232900	0.888885918937768
8.6.20-10.1.20	TraesCS1D01G075700	TraesCS6A01G267500	0.888885918937768
8.6.20-10.1.20	TraesCS1D01G075700	TraesCS7B01G114300	0.888885918937768
8.6.20-10.1.20	TraesCS1D01G265700	TraesCS1D01G266000	1
8.6.20-10.1.20	TraesCS1D01G265700	TraesCS3A01G046000	1
8.6.20-10.1.20	TraesCS1D01G265700	TraesCS3B01G038600	1
8.6.20-10.1.20	TraesCS1D01G265700	TraesCS3B01G038700	1
8.6.20-10.1.20	TraesCS1D01G265700	TraesCS4D01G298300	1
8.6.20-10.1.20	TraesCS1D01G266000	TraesCS3A01G046000	1
8.6.20-10.1.20	TraesCS1D01G266000	TraesCS3B01G038600	1
8.6.20-10.1.20	TraesCS1D01G266000	TraesCS3B01G038700	1
8.6.20-10.1.20	TraesCS1D01G266000	TraesCS4D01G298300	1
8.6.20-10.1.20	TraesCS1D01G338100	TraesCS1D01G413800	1
8.6.20-10.1.20	TraesCS1D01G338100	TraesCS2B01G110700	1
8.6.20-10.1.20	TraesCS1D01G338100	TraesCS3D01G047800	1
8.6.20-10.1.20	TraesCS1D01G338100	TraesCS4B01G291900	1
8.6.20-10.1.20	TraesCS1D01G338100	TraesCS5D01G488300	1
8.6.20-10.1.20	TraesCS1D01G338100	TraesCS5D01G488900	1
8.6.20-10.1.20	TraesCS1D01G338100	TraesCS6B01G429300	1
8.6.20-10.1.20	TraesCS1D01G338100	TraesCS7A01G046800	1
8.6.20-10.1.20	TraesCS1D01G413800	TraesCS2B01G110700	1
8.6.20-10.1.20	TraesCS1D01G413800	TraesCS3D01G047800	1
8.6.20-10.1.20	TraesCS1D01G413800	TraesCS4B01G291900	1
8.6.20-10.1.20	TraesCS1D01G413800	TraesCS5D01G488300	1
8.6.20-10.1.20	TraesCS1D01G413800	TraesCS5D01G488900	1
8.6.20-10.1.20	TraesCS1D01G413800	TraesCS6B01G429300	1
8.6.20-10.1.20	TraesCS1D01G413800	TraesCS7A01G046800	1
8.6.20-10.1.20	TraesCS2A01G003200	TraesCS2A01G003300	0.61536966879641
8.6.20-10.1.20	TraesCS2A01G003200	TraesCS2A01G015400	0.666654638255686
8.6.20-10.1.20	TraesCS2A01G003200	TraesCS2A01G022500	0.666654638255686
8.6.20-10.1.20	TraesCS2A01G003200	TraesCS2A01G394900	0.799994226404521
8.6.20-10.1.20	TraesCS2A01G003200	TraesCS2A01G400500	0.666654638255686
8.6.20-10.1.20	TraesCS2A01G003200	TraesCS2A01G525500	0.727263780549116
8.6.20-10.1.20	TraesCS2A01G003200	TraesCS2B01G002900	0.666654638255686
8.6.20-10.1.20	TraesCS2A01G003200	TraesCS2B01G003200	0.666654638255686
8.6.20-10.1.20	TraesCS2A01G003200	TraesCS2B01G003400	0.666654638255686
8.6.20-10.1.20	TraesCS2A01G003200	TraesCS2B01G093100	0.666654638255686
8.6.20-10.1.20	TraesCS2A01G003200	TraesCS2B01G189700	0.799994226404521
8.6.20-10.1.20	TraesCS2A01G003200	TraesCS2B01G328200	0.799994226404521
8.6.20-10.1.20	TraesCS2A01G003200	TraesCS2B01G555400	0.727263780549116
8.6.20-10.1.20	TraesCS2A01G003200	TraesCS2D01G023400	0.666654638255686
8.6.20-10.1.20	TraesCS2A01G003200	TraesCS2D01G028600	0.799994226404521
8.6.20-10.1.20	TraesCS2A01G003200	TraesCS2D01G300200	0.666654638255686
8.6.20-10.1.20	TraesCS2A01G003200	TraesCS2D01G528500	0.727263780549116
8.6.20-10.1.20	TraesCS2A01G003200	TraesCS2D01G563900	0.666654638255686
8.6.20-10.1.20	TraesCS2A01G003200	TraesCS3A01G010900	0.799994226404521
8.6.20-10.1.20	TraesCS2A01G003200	TraesCS3B01G006600	0.61536966879641
8.6.20-10.1.20	TraesCS2A01G003200	TraesCS3B01G100000	0.666654638255686
8.6.20-10.1.20	TraesCS2A01G003200	TraesCS3D01G440900	0.799994226404521
8.6.20-10.1.20	TraesCS2A01G003200	TraesCS4A01G061800	0.666654638255686
8.6.20-10.1.20	TraesCS2A01G003200	TraesCS4A01G061900	0.666654638255686
8.6.20-10.1.20	TraesCS2A01G003200	TraesCS4A01G218400	1
8.6.20-10.1.20	TraesCS2A01G003200	TraesCS4A01G445600	0.666654638255686
8.6.20-10.1.20	TraesCS2A01G003200	TraesCS4A01G476800	0.666654638255686
8.6.20-10.1.20	TraesCS2A01G003200	TraesCS4B01G097200	1
8.6.20-10.1.20	TraesCS2A01G003200	TraesCS4B01G356100	0.799994226404521
8.6.20-10.1.20	TraesCS2A01G003200	TraesCS4B01G396300	0.666654638255686
8.6.20-10.1.20	TraesCS2A01G003200	TraesCS4B01G398800	0.61536966879641
8.6.20-10.1.20	TraesCS2A01G003200	TraesCS4D01G093600	1
8.6.20-10.1.20	TraesCS2A01G003200	TraesCS4D01G238800	0.666654638255686
8.6.20-10.1.20	TraesCS2A01G003200	TraesCS4D01G364700	0.666654638255686
8.6.20-10.1.20	TraesCS2A01G003200	TraesCS5A01G004500	0.61536966879641
8.6.20-10.1.20	TraesCS2A01G003200	TraesCS5A01G004600	0.61536966879641
8.6.20-10.1.20	TraesCS2A01G003200	TraesCS5A01G004700	0.61536966879641
8.6.20-10.1.20	TraesCS2A01G003200	TraesCS5A01G007900	0.727263780549116
8.6.20-10.1.20	TraesCS2A01G003200	TraesCS5A01G184300	0.799994226404521
8.6.20-10.1.20	TraesCS2A01G003200	TraesCS5A01G362400	0.666654638255686
8.6.20-10.1.20	TraesCS2A01G003200	TraesCS5A01G378700	0.727263780549116
8.6.20-10.1.20	TraesCS2A01G003200	TraesCS5A01G428000	0.923073933758714
8.6.20-10.1.20	TraesCS2A01G003200	TraesCS5B01G006500	0.727263780549116
8.6.20-10.1.20	TraesCS2A01G003200	TraesCS5B01G042400	0.666654638255686
8.6.20-10.1.20	TraesCS2A01G003200	TraesCS5D01G012000	0.61536966879641
8.6.20-10.1.20	TraesCS2A01G003200	TraesCS5D01G012300	0.61536966879641
8.6.20-10.1.20	TraesCS2A01G003200	TraesCS5D01G013400	0.727263780549116
8.6.20-10.1.20	TraesCS2A01G003200	TraesCS5D01G014100	0.666654638255686
8.6.20-10.1.20	TraesCS2A01G003200	TraesCS5D01G014200	0.666654638255686
8.6.20-10.1.20	TraesCS2A01G003200	TraesCS5D01G014300	0.666654638255686
8.6.20-10.1.20	TraesCS2A01G003200	TraesCS5D01G048100	0.666654638255686
8.6.20-10.1.20	TraesCS2A01G003200	TraesCS5D01G233800	0.799994226404521
8.6.20-10.1.20	TraesCS2A01G003200	TraesCS5D01G436000	0.923073933758714
8.6.20-10.1.20	TraesCS2A01G003200	TraesCS5D01G487900	0.666654638255686
8.6.20-10.1.20	TraesCS2A01G003200	TraesCS5D01G488500	0.666654638255686
8.6.20-10.1.20	TraesCS2A01G003200	TraesCS6A01G320700	0.799994226404521
8.6.20-10.1.20	TraesCS2A01G003200	TraesCS6A01G325600	0.799994226404521
8.6.20-10.1.20	TraesCS2A01G003200	TraesCS6A01G375100	0.799994226404521
8.6.20-10.1.20	TraesCS2A01G003200	TraesCS6D01G048400	0.799994226404521
8.6.20-10.1.20	TraesCS2A01G003200	TraesCS6D01G075800	0.799994226404521
8.6.20-10.1.20	TraesCS2A01G003200	TraesCS6D01G284100	0.799994226404521
8.6.20-10.1.20	TraesCS2A01G003200	TraesCS6D01G302300	0.799994226404521
8.6.20-10.1.20	TraesCS2A01G003200	TraesCS7B01G469000	0.666654638255686
8.6.20-10.1.20	TraesCS2A01G003200	TraesCS7D01G124500	0.799994226404521
8.6.20-10.1.20	TraesCS2A01G003200	TraesCS7D01G350100	0.666654638255686
8.6.20-10.1.20	TraesCS2A01G003200	TraesCS7D01G532100	0.666654638255686
8.6.20-10.1.20	TraesCS2A01G003300	TraesCS2A01G015400	0.941173473845652
8.6.20-10.1.20	TraesCS2A01G003300	TraesCS2A01G022500	0.941173473845652
8.6.20-10.1.20	TraesCS2A01G003300	TraesCS2A01G108100	0.666654972390035
8.6.20-10.1.20	TraesCS2A01G003300	TraesCS2A01G400500	0.941173473845652
8.6.20-10.1.20	TraesCS2A01G003300	TraesCS2A01G573400	0.666654972390035
8.6.20-10.1.20	TraesCS2A01G003300	TraesCS2B01G002900	0.941173473845652
8.6.20-10.1.20	TraesCS2A01G003300	TraesCS2B01G003200	0.941173473845652
8.6.20-10.1.20	TraesCS2A01G003300	TraesCS2B01G003400	0.941173473845652
8.6.20-10.1.20	TraesCS2A01G003300	TraesCS2B01G093100	0.941173473845652
8.6.20-10.1.20	TraesCS2A01G003300	TraesCS2D01G023400	0.941173473845652
8.6.20-10.1.20	TraesCS2A01G003300	TraesCS2D01G108200	0.666654972390035
8.6.20-10.1.20	TraesCS2A01G003300	TraesCS2D01G300200	0.941173473845652
8.6.20-10.1.20	TraesCS2A01G003300	TraesCS2D01G563900	0.941173473845652
8.6.20-10.1.20	TraesCS2A01G003300	TraesCS3B01G006600	1
8.6.20-10.1.20	TraesCS2A01G003300	TraesCS3B01G100000	0.941173473845652
8.6.20-10.1.20	TraesCS2A01G003300	TraesCS3B01G578600	0.666654972390035
8.6.20-10.1.20	TraesCS2A01G003300	TraesCS3D01G031800	0.666654972390035
8.6.20-10.1.20	TraesCS2A01G003300	TraesCS4A01G061800	0.941173473845652
8.6.20-10.1.20	TraesCS2A01G003300	TraesCS4A01G061900	0.941173473845652
8.6.20-10.1.20	TraesCS2A01G003300	TraesCS4A01G218400	0.61536966879641
8.6.20-10.1.20	TraesCS2A01G003300	TraesCS4A01G445600	0.941173473845652
8.6.20-10.1.20	TraesCS2A01G003300	TraesCS4A01G476800	0.941173473845652
8.6.20-10.1.20	TraesCS2A01G003300	TraesCS4B01G097200	0.61536966879641
8.6.20-10.1.20	TraesCS2A01G003300	TraesCS4B01G396300	0.941173473845652
8.6.20-10.1.20	TraesCS2A01G003300	TraesCS4B01G398800	1
8.6.20-10.1.20	TraesCS2A01G003300	TraesCS4D01G093600	0.61536966879641
8.6.20-10.1.20	TraesCS2A01G003300	TraesCS4D01G238800	0.941173473845652
8.6.20-10.1.20	TraesCS2A01G003300	TraesCS4D01G364700	0.941173473845652
8.6.20-10.1.20	TraesCS2A01G003300	TraesCS5A01G004500	1
8.6.20-10.1.20	TraesCS2A01G003300	TraesCS5A01G004600	1
8.6.20-10.1.20	TraesCS2A01G003300	TraesCS5A01G004700	1
8.6.20-10.1.20	TraesCS2A01G003300	TraesCS5A01G148600	0.666654972390035
8.6.20-10.1.20	TraesCS2A01G003300	TraesCS5A01G362400	0.941173473845652
8.6.20-10.1.20	TraesCS2A01G003300	TraesCS5A01G428000	0.666654972390035
8.6.20-10.1.20	TraesCS2A01G003300	TraesCS5D01G012000	1
8.6.20-10.1.20	TraesCS2A01G003300	TraesCS5D01G012300	1
8.6.20-10.1.20	TraesCS2A01G003300	TraesCS5D01G014100	0.941173473845652
8.6.20-10.1.20	TraesCS2A01G003300	TraesCS5D01G014200	0.941173473845652
8.6.20-10.1.20	TraesCS2A01G003300	TraesCS5D01G014300	0.941173473845652
8.6.20-10.1.20	TraesCS2A01G003300	TraesCS5D01G144300	0.666654972390035
8.6.20-10.1.20	TraesCS2A01G003300	TraesCS5D01G436000	0.666654972390035
8.6.20-10.1.20	TraesCS2A01G003300	TraesCS5D01G487900	0.941173473845652
8.6.20-10.1.20	TraesCS2A01G003300	TraesCS5D01G488500	0.941173473845652
8.6.20-10.1.20	TraesCS2A01G003300	TraesCS6B01G063500	0.666654972390035
8.6.20-10.1.20	TraesCS2A01G003300	TraesCS6D01G054900	0.666654972390035
8.6.20-10.1.20	TraesCS2A01G003300	TraesCS7B01G251100	0.666654972390035
8.6.20-10.1.20	TraesCS2A01G003300	TraesCS7B01G469000	0.941173473845652
8.6.20-10.1.20	TraesCS2A01G003300	TraesCS7D01G350100	0.941173473845652
8.6.20-10.1.20	TraesCS2A01G003300	TraesCS7D01G532100	0.941173473845652
8.6.20-10.1.20	TraesCS2A01G015400	TraesCS2A01G022500	1
8.6.20-10.1.20	TraesCS2A01G015400	TraesCS2A01G108100	0.727263780549116
8.6.20-10.1.20	TraesCS2A01G015400	TraesCS2A01G400500	1
8.6.20-10.1.20	TraesCS2A01G015400	TraesCS2A01G573400	0.727263780549116
8.6.20-10.1.20	TraesCS2A01G015400	TraesCS2B01G002900	1
8.6.20-10.1.20	TraesCS2A01G015400	TraesCS2B01G003200	1
8.6.20-10.1.20	TraesCS2A01G015400	TraesCS2B01G003400	1
8.6.20-10.1.20	TraesCS2A01G015400	TraesCS2B01G093100	1
8.6.20-10.1.20	TraesCS2A01G015400	TraesCS2D01G023400	1
8.6.20-10.1.20	TraesCS2A01G015400	TraesCS2D01G108200	0.727263780549116
8.6.20-10.1.20	TraesCS2A01G015400	TraesCS2D01G300200	1
8.6.20-10.1.20	TraesCS2A01G015400	TraesCS2D01G563900	1
8.6.20-10.1.20	TraesCS2A01G015400	TraesCS3B01G006600	0.941173473845652
8.6.20-10.1.20	TraesCS2A01G015400	TraesCS3B01G100000	1
8.6.20-10.1.20	TraesCS2A01G015400	TraesCS3B01G578600	0.727263780549116
8.6.20-10.1.20	TraesCS2A01G015400	TraesCS3D01G031800	0.727263780549116
8.6.20-10.1.20	TraesCS2A01G015400	TraesCS4A01G061800	1
8.6.20-10.1.20	TraesCS2A01G015400	TraesCS4A01G061900	1
8.6.20-10.1.20	TraesCS2A01G015400	TraesCS4A01G218400	0.666654638255686
8.6.20-10.1.20	TraesCS2A01G015400	TraesCS4A01G445600	1
8.6.20-10.1.20	TraesCS2A01G015400	TraesCS4A01G476800	1
8.6.20-10.1.20	TraesCS2A01G015400	TraesCS4B01G097200	0.666654638255686
8.6.20-10.1.20	TraesCS2A01G015400	TraesCS4B01G396300	1
8.6.20-10.1.20	TraesCS2A01G015400	TraesCS4B01G398800	0.941173473845652
8.6.20-10.1.20	TraesCS2A01G015400	TraesCS4D01G093600	0.666654638255686
8.6.20-10.1.20	TraesCS2A01G015400	TraesCS4D01G238800	1
8.6.20-10.1.20	TraesCS2A01G015400	TraesCS4D01G364700	1
8.6.20-10.1.20	TraesCS2A01G015400	TraesCS5A01G004500	0.941173473845652
8.6.20-10.1.20	TraesCS2A01G015400	TraesCS5A01G004600	0.941173473845652
8.6.20-10.1.20	TraesCS2A01G015400	TraesCS5A01G004700	0.941173473845652
8.6.20-10.1.20	TraesCS2A01G015400	TraesCS5A01G148600	0.727263780549116
8.6.20-10.1.20	TraesCS2A01G015400	TraesCS5A01G362400	1
8.6.20-10.1.20	TraesCS2A01G015400	TraesCS5A01G428000	0.727263780549116
8.6.20-10.1.20	TraesCS2A01G015400	TraesCS5D01G012000	0.941173473845652
8.6.20-10.1.20	TraesCS2A01G015400	TraesCS5D01G012300	0.941173473845652
8.6.20-10.1.20	TraesCS2A01G015400	TraesCS5D01G014100	1
8.6.20-10.1.20	TraesCS2A01G015400	TraesCS5D01G014200	1
8.6.20-10.1.20	TraesCS2A01G015400	TraesCS5D01G014300	1
8.6.20-10.1.20	TraesCS2A01G015400	TraesCS5D01G144300	0.727263780549116
8.6.20-10.1.20	TraesCS2A01G015400	TraesCS5D01G436000	0.727263780549116
8.6.20-10.1.20	TraesCS2A01G015400	TraesCS5D01G487900	1
8.6.20-10.1.20	TraesCS2A01G015400	TraesCS5D01G488500	1
8.6.20-10.1.20	TraesCS2A01G015400	TraesCS6B01G063500	0.727263780549116
8.6.20-10.1.20	TraesCS2A01G015400	TraesCS6D01G054900	0.727263780549116
8.6.20-10.1.20	TraesCS2A01G015400	TraesCS7B01G251100	0.727263780549116
8.6.20-10.1.20	TraesCS2A01G015400	TraesCS7B01G469000	1
8.6.20-10.1.20	TraesCS2A01G015400	TraesCS7D01G350100	1
8.6.20-10.1.20	TraesCS2A01G015400	TraesCS7D01G532100	1
8.6.20-10.1.20	TraesCS2A01G022500	TraesCS2A01G108100	0.727263780549116
8.6.20-10.1.20	TraesCS2A01G022500	TraesCS2A01G400500	1
8.6.20-10.1.20	TraesCS2A01G022500	TraesCS2A01G573400	0.727263780549116
8.6.20-10.1.20	TraesCS2A01G022500	TraesCS2B01G002900	1
8.6.20-10.1.20	TraesCS2A01G022500	TraesCS2B01G003200	1
8.6.20-10.1.20	TraesCS2A01G022500	TraesCS2B01G003400	1
8.6.20-10.1.20	TraesCS2A01G022500	TraesCS2B01G093100	1
8.6.20-10.1.20	TraesCS2A01G022500	TraesCS2D01G023400	1
8.6.20-10.1.20	TraesCS2A01G022500	TraesCS2D01G108200	0.727263780549116
8.6.20-10.1.20	TraesCS2A01G022500	TraesCS2D01G300200	1
8.6.20-10.1.20	TraesCS2A01G022500	TraesCS2D01G563900	1
8.6.20-10.1.20	TraesCS2A01G022500	TraesCS3B01G006600	0.941173473845652
8.6.20-10.1.20	TraesCS2A01G022500	TraesCS3B01G100000	1
8.6.20-10.1.20	TraesCS2A01G022500	TraesCS3B01G578600	0.727263780549116
8.6.20-10.1.20	TraesCS2A01G022500	TraesCS3D01G031800	0.727263780549116
8.6.20-10.1.20	TraesCS2A01G022500	TraesCS4A01G061800	1
8.6.20-10.1.20	TraesCS2A01G022500	TraesCS4A01G061900	1
8.6.20-10.1.20	TraesCS2A01G022500	TraesCS4A01G218400	0.666654638255686
8.6.20-10.1.20	TraesCS2A01G022500	TraesCS4A01G445600	1
8.6.20-10.1.20	TraesCS2A01G022500	TraesCS4A01G476800	1
8.6.20-10.1.20	TraesCS2A01G022500	TraesCS4B01G097200	0.666654638255686
8.6.20-10.1.20	TraesCS2A01G022500	TraesCS4B01G396300	1
8.6.20-10.1.20	TraesCS2A01G022500	TraesCS4B01G398800	0.941173473845652
8.6.20-10.1.20	TraesCS2A01G022500	TraesCS4D01G093600	0.666654638255686
8.6.20-10.1.20	TraesCS2A01G022500	TraesCS4D01G238800	1
8.6.20-10.1.20	TraesCS2A01G022500	TraesCS4D01G364700	1
8.6.20-10.1.20	TraesCS2A01G022500	TraesCS5A01G004500	0.941173473845652
8.6.20-10.1.20	TraesCS2A01G022500	TraesCS5A01G004600	0.941173473845652
8.6.20-10.1.20	TraesCS2A01G022500	TraesCS5A01G004700	0.941173473845652
8.6.20-10.1.20	TraesCS2A01G022500	TraesCS5A01G148600	0.727263780549116
8.6.20-10.1.20	TraesCS2A01G022500	TraesCS5A01G362400	1
8.6.20-10.1.20	TraesCS2A01G022500	TraesCS5A01G428000	0.727263780549116
8.6.20-10.1.20	TraesCS2A01G022500	TraesCS5D01G012000	0.941173473845652
8.6.20-10.1.20	TraesCS2A01G022500	TraesCS5D01G012300	0.941173473845652
8.6.20-10.1.20	TraesCS2A01G022500	TraesCS5D01G014100	1
8.6.20-10.1.20	TraesCS2A01G022500	TraesCS5D01G014200	1
8.6.20-10.1.20	TraesCS2A01G022500	TraesCS5D01G014300	1
8.6.20-10.1.20	TraesCS2A01G022500	TraesCS5D01G144300	0.727263780549116
8.6.20-10.1.20	TraesCS2A01G022500	TraesCS5D01G436000	0.727263780549116
8.6.20-10.1.20	TraesCS2A01G022500	TraesCS5D01G487900	1
8.6.20-10.1.20	TraesCS2A01G022500	TraesCS5D01G488500	1
8.6.20-10.1.20	TraesCS2A01G022500	TraesCS6B01G063500	0.727263780549116
8.6.20-10.1.20	TraesCS2A01G022500	TraesCS6D01G054900	0.727263780549116
8.6.20-10.1.20	TraesCS2A01G022500	TraesCS7B01G251100	0.727263780549116
8.6.20-10.1.20	TraesCS2A01G022500	TraesCS7B01G469000	1
8.6.20-10.1.20	TraesCS2A01G022500	TraesCS7D01G350100	1
8.6.20-10.1.20	TraesCS2A01G022500	TraesCS7D01G532100	1
8.6.20-10.1.20	TraesCS2A01G108100	TraesCS2A01G400500	0.727263780549116
8.6.20-10.1.20	TraesCS2A01G108100	TraesCS2A01G573400	1
8.6.20-10.1.20	TraesCS2A01G108100	TraesCS2B01G002900	0.727263780549116
8.6.20-10.1.20	TraesCS2A01G108100	TraesCS2B01G003200	0.727263780549116
8.6.20-10.1.20	TraesCS2A01G108100	TraesCS2B01G003400	0.727263780549116
8.6.20-10.1.20	TraesCS2A01G108100	TraesCS2B01G093100	0.727263780549116
8.6.20-10.1.20	TraesCS2A01G108100	TraesCS2D01G023400	0.727263780549116
8.6.20-10.1.20	TraesCS2A01G108100	TraesCS2D01G108200	1
8.6.20-10.1.20	TraesCS2A01G108100	TraesCS2D01G300200	0.727263780549116
8.6.20-10.1.20	TraesCS2A01G108100	TraesCS2D01G563900	0.727263780549116
8.6.20-10.1.20	TraesCS2A01G108100	TraesCS3B01G006600	0.666654972390035
8.6.20-10.1.20	TraesCS2A01G108100	TraesCS3B01G100000	0.727263780549116
8.6.20-10.1.20	TraesCS2A01G108100	TraesCS3B01G578600	1
8.6.20-10.1.20	TraesCS2A01G108100	TraesCS3D01G031800	1
8.6.20-10.1.20	TraesCS2A01G108100	TraesCS4A01G061800	0.727263780549116
8.6.20-10.1.20	TraesCS2A01G108100	TraesCS4A01G061900	0.727263780549116
8.6.20-10.1.20	TraesCS2A01G108100	TraesCS4A01G445600	0.727263780549116
8.6.20-10.1.20	TraesCS2A01G108100	TraesCS4A01G476800	0.727263780549116
8.6.20-10.1.20	TraesCS2A01G108100	TraesCS4B01G396300	0.727263780549116
8.6.20-10.1.20	TraesCS2A01G108100	TraesCS4B01G398800	0.666654972390035
8.6.20-10.1.20	TraesCS2A01G108100	TraesCS4D01G238800	0.727263780549116
8.6.20-10.1.20	TraesCS2A01G108100	TraesCS4D01G364700	0.727263780549116
8.6.20-10.1.20	TraesCS2A01G108100	TraesCS5A01G004500	0.666654972390035
8.6.20-10.1.20	TraesCS2A01G108100	TraesCS5A01G004600	0.666654972390035
8.6.20-10.1.20	TraesCS2A01G108100	TraesCS5A01G004700	0.666654972390035
8.6.20-10.1.20	TraesCS2A01G108100	TraesCS5A01G148600	1
8.6.20-10.1.20	TraesCS2A01G108100	TraesCS5A01G362400	0.727263780549116
8.6.20-10.1.20	TraesCS2A01G108100	TraesCS5D01G012000	0.666654972390035
8.6.20-10.1.20	TraesCS2A01G108100	TraesCS5D01G012300	0.666654972390035
8.6.20-10.1.20	TraesCS2A01G108100	TraesCS5D01G014100	0.727263780549116
8.6.20-10.1.20	TraesCS2A01G108100	TraesCS5D01G014200	0.727263780549116
8.6.20-10.1.20	TraesCS2A01G108100	TraesCS5D01G014300	0.727263780549116
8.6.20-10.1.20	TraesCS2A01G108100	TraesCS5D01G144300	1
8.6.20-10.1.20	TraesCS2A01G108100	TraesCS5D01G487900	0.727263780549116
8.6.20-10.1.20	TraesCS2A01G108100	TraesCS5D01G488500	0.727263780549116
8.6.20-10.1.20	TraesCS2A01G108100	TraesCS6B01G063500	1
8.6.20-10.1.20	TraesCS2A01G108100	TraesCS6D01G054900	1
8.6.20-10.1.20	TraesCS2A01G108100	TraesCS7B01G251100	1
8.6.20-10.1.20	TraesCS2A01G108100	TraesCS7B01G469000	0.727263780549116
8.6.20-10.1.20	TraesCS2A01G108100	TraesCS7D01G350100	0.727263780549116
8.6.20-10.1.20	TraesCS2A01G108100	TraesCS7D01G532100	0.727263780549116
8.6.20-10.1.20	TraesCS2A01G394900	TraesCS2A01G525500	0.888885918937768
8.6.20-10.1.20	TraesCS2A01G394900	TraesCS2B01G189700	1
8.6.20-10.1.20	TraesCS2A01G394900	TraesCS2B01G328200	1
8.6.20-10.1.20	TraesCS2A01G394900	TraesCS2B01G555400	0.888885918937768
8.6.20-10.1.20	TraesCS2A01G394900	TraesCS2D01G028600	1
8.6.20-10.1.20	TraesCS2A01G394900	TraesCS2D01G528500	0.888885918937768
8.6.20-10.1.20	TraesCS2A01G394900	TraesCS3A01G010900	1
8.6.20-10.1.20	TraesCS2A01G394900	TraesCS3D01G440900	1
8.6.20-10.1.20	TraesCS2A01G394900	TraesCS4A01G218400	0.799994226404521
8.6.20-10.1.20	TraesCS2A01G394900	TraesCS4B01G097200	0.799994226404521
8.6.20-10.1.20	TraesCS2A01G394900	TraesCS4B01G356100	1
8.6.20-10.1.20	TraesCS2A01G394900	TraesCS4D01G093600	0.799994226404521
8.6.20-10.1.20	TraesCS2A01G394900	TraesCS5A01G007900	0.888885918937768
8.6.20-10.1.20	TraesCS2A01G394900	TraesCS5A01G184300	1
8.6.20-10.1.20	TraesCS2A01G394900	TraesCS5A01G378700	0.888885918937768
8.6.20-10.1.20	TraesCS2A01G394900	TraesCS5A01G428000	0.888885918937768
8.6.20-10.1.20	TraesCS2A01G394900	TraesCS5B01G006500	0.888885918937768
8.6.20-10.1.20	TraesCS2A01G394900	TraesCS5B01G042400	0.799994226404521
8.6.20-10.1.20	TraesCS2A01G394900	TraesCS5D01G013400	0.888885918937768
8.6.20-10.1.20	TraesCS2A01G394900	TraesCS5D01G048100	0.799994226404521
8.6.20-10.1.20	TraesCS2A01G394900	TraesCS5D01G233800	1
8.6.20-10.1.20	TraesCS2A01G394900	TraesCS5D01G436000	0.888885918937768
8.6.20-10.1.20	TraesCS2A01G394900	TraesCS6A01G320700	1
8.6.20-10.1.20	TraesCS2A01G394900	TraesCS6A01G325600	1
8.6.20-10.1.20	TraesCS2A01G394900	TraesCS6A01G375100	1
8.6.20-10.1.20	TraesCS2A01G394900	TraesCS6D01G048400	1
8.6.20-10.1.20	TraesCS2A01G394900	TraesCS6D01G075800	1
8.6.20-10.1.20	TraesCS2A01G394900	TraesCS6D01G284100	1
8.6.20-10.1.20	TraesCS2A01G394900	TraesCS6D01G302300	1
8.6.20-10.1.20	TraesCS2A01G394900	TraesCS7D01G124500	1
8.6.20-10.1.20	TraesCS2A01G400500	TraesCS2A01G573400	0.727263780549116
8.6.20-10.1.20	TraesCS2A01G400500	TraesCS2B01G002900	1
8.6.20-10.1.20	TraesCS2A01G400500	TraesCS2B01G003200	1
8.6.20-10.1.20	TraesCS2A01G400500	TraesCS2B01G003400	1
8.6.20-10.1.20	TraesCS2A01G400500	TraesCS2B01G093100	1
8.6.20-10.1.20	TraesCS2A01G400500	TraesCS2D01G023400	1
8.6.20-10.1.20	TraesCS2A01G400500	TraesCS2D01G108200	0.727263780549116
8.6.20-10.1.20	TraesCS2A01G400500	TraesCS2D01G300200	1
8.6.20-10.1.20	TraesCS2A01G400500	TraesCS2D01G563900	1
8.6.20-10.1.20	TraesCS2A01G400500	TraesCS3B01G006600	0.941173473845652
8.6.20-10.1.20	TraesCS2A01G400500	TraesCS3B01G100000	1
8.6.20-10.1.20	TraesCS2A01G400500	TraesCS3B01G578600	0.727263780549116
8.6.20-10.1.20	TraesCS2A01G400500	TraesCS3D01G031800	0.727263780549116
8.6.20-10.1.20	TraesCS2A01G400500	TraesCS4A01G061800	1
8.6.20-10.1.20	TraesCS2A01G400500	TraesCS4A01G061900	1
8.6.20-10.1.20	TraesCS2A01G400500	TraesCS4A01G218400	0.666654638255686
8.6.20-10.1.20	TraesCS2A01G400500	TraesCS4A01G445600	1
8.6.20-10.1.20	TraesCS2A01G400500	TraesCS4A01G476800	1
8.6.20-10.1.20	TraesCS2A01G400500	TraesCS4B01G097200	0.666654638255686
8.6.20-10.1.20	TraesCS2A01G400500	TraesCS4B01G396300	1
8.6.20-10.1.20	TraesCS2A01G400500	TraesCS4B01G398800	0.941173473845652
8.6.20-10.1.20	TraesCS2A01G400500	TraesCS4D01G093600	0.666654638255686
8.6.20-10.1.20	TraesCS2A01G400500	TraesCS4D01G238800	1
8.6.20-10.1.20	TraesCS2A01G400500	TraesCS4D01G364700	1
8.6.20-10.1.20	TraesCS2A01G400500	TraesCS5A01G004500	0.941173473845652
8.6.20-10.1.20	TraesCS2A01G400500	TraesCS5A01G004600	0.941173473845652
8.6.20-10.1.20	TraesCS2A01G400500	TraesCS5A01G004700	0.941173473845652
8.6.20-10.1.20	TraesCS2A01G400500	TraesCS5A01G148600	0.727263780549116
8.6.20-10.1.20	TraesCS2A01G400500	TraesCS5A01G362400	1
8.6.20-10.1.20	TraesCS2A01G400500	TraesCS5A01G428000	0.727263780549116
8.6.20-10.1.20	TraesCS2A01G400500	TraesCS5D01G012000	0.941173473845652
8.6.20-10.1.20	TraesCS2A01G400500	TraesCS5D01G012300	0.941173473845652
8.6.20-10.1.20	TraesCS2A01G400500	TraesCS5D01G014100	1
8.6.20-10.1.20	TraesCS2A01G400500	TraesCS5D01G014200	1
8.6.20-10.1.20	TraesCS2A01G400500	TraesCS5D01G014300	1
8.6.20-10.1.20	TraesCS2A01G400500	TraesCS5D01G144300	0.727263780549116
8.6.20-10.1.20	TraesCS2A01G400500	TraesCS5D01G436000	0.727263780549116
8.6.20-10.1.20	TraesCS2A01G400500	TraesCS5D01G487900	1
8.6.20-10.1.20	TraesCS2A01G400500	TraesCS5D01G488500	1
8.6.20-10.1.20	TraesCS2A01G400500	TraesCS6B01G063500	0.727263780549116
8.6.20-10.1.20	TraesCS2A01G400500	TraesCS6D01G054900	0.727263780549116
8.6.20-10.1.20	TraesCS2A01G400500	TraesCS7B01G251100	0.727263780549116
8.6.20-10.1.20	TraesCS2A01G400500	TraesCS7B01G469000	1
8.6.20-10.1.20	TraesCS2A01G400500	TraesCS7D01G350100	1
8.6.20-10.1.20	TraesCS2A01G400500	TraesCS7D01G532100	1
8.6.20-10.1.20	TraesCS2A01G525500	TraesCS2B01G189700	0.888885918937768
8.6.20-10.1.20	TraesCS2A01G525500	TraesCS2B01G328200	0.888885918937768
8.6.20-10.1.20	TraesCS2A01G525500	TraesCS2B01G555400	1
8.6.20-10.1.20	TraesCS2A01G525500	TraesCS2D01G028600	0.888885918937768
8.6.20-10.1.20	TraesCS2A01G525500	TraesCS2D01G528500	1
8.6.20-10.1.20	TraesCS2A01G525500	TraesCS3A01G010900	0.888885918937768
8.6.20-10.1.20	TraesCS2A01G525500	TraesCS3A01G274300	0.888885918937768
8.6.20-10.1.20	TraesCS2A01G525500	TraesCS3D01G440900	0.888885918937768
8.6.20-10.1.20	TraesCS2A01G525500	TraesCS4A01G218400	0.727263780549116
8.6.20-10.1.20	TraesCS2A01G525500	TraesCS4B01G097200	0.727263780549116
8.6.20-10.1.20	TraesCS2A01G525500	TraesCS4B01G356100	0.888885918937768
8.6.20-10.1.20	TraesCS2A01G525500	TraesCS4D01G093600	0.727263780549116
8.6.20-10.1.20	TraesCS2A01G525500	TraesCS5A01G007900	1
8.6.20-10.1.20	TraesCS2A01G525500	TraesCS5A01G184300	0.888885918937768
8.6.20-10.1.20	TraesCS2A01G525500	TraesCS5A01G378700	1
8.6.20-10.1.20	TraesCS2A01G525500	TraesCS5A01G428000	0.799993985830732
8.6.20-10.1.20	TraesCS2A01G525500	TraesCS5B01G006500	1
8.6.20-10.1.20	TraesCS2A01G525500	TraesCS5B01G042400	0.727263780549116
8.6.20-10.1.20	TraesCS2A01G525500	TraesCS5D01G002800	0.888885918937768
8.6.20-10.1.20	TraesCS2A01G525500	TraesCS5D01G002900	0.888885918937768
8.6.20-10.1.20	TraesCS2A01G525500	TraesCS5D01G013400	1
8.6.20-10.1.20	TraesCS2A01G525500	TraesCS5D01G048100	0.727263780549116
8.6.20-10.1.20	TraesCS2A01G525500	TraesCS5D01G233800	0.888885918937768
8.6.20-10.1.20	TraesCS2A01G525500	TraesCS5D01G436000	0.799993985830732
8.6.20-10.1.20	TraesCS2A01G525500	TraesCS6A01G320700	0.888885918937768
8.6.20-10.1.20	TraesCS2A01G525500	TraesCS6A01G325600	0.888885918937768
8.6.20-10.1.20	TraesCS2A01G525500	TraesCS6A01G375100	0.888885918937768
8.6.20-10.1.20	TraesCS2A01G525500	TraesCS6D01G048400	0.888885918937768
8.6.20-10.1.20	TraesCS2A01G525500	TraesCS6D01G075800	0.888885918937768
8.6.20-10.1.20	TraesCS2A01G525500	TraesCS6D01G284100	0.888885918937768
8.6.20-10.1.20	TraesCS2A01G525500	TraesCS6D01G302300	0.888885918937768
8.6.20-10.1.20	TraesCS2A01G525500	TraesCS7D01G124500	0.888885918937768
8.6.20-10.1.20	TraesCS2A01G573400	TraesCS2B01G002900	0.727263780549116
8.6.20-10.1.20	TraesCS2A01G573400	TraesCS2B01G003200	0.727263780549116
8.6.20-10.1.20	TraesCS2A01G573400	TraesCS2B01G003400	0.727263780549116
8.6.20-10.1.20	TraesCS2A01G573400	TraesCS2B01G093100	0.727263780549116
8.6.20-10.1.20	TraesCS2A01G573400	TraesCS2D01G023400	0.727263780549116
8.6.20-10.1.20	TraesCS2A01G573400	TraesCS2D01G108200	1
8.6.20-10.1.20	TraesCS2A01G573400	TraesCS2D01G300200	0.727263780549116
8.6.20-10.1.20	TraesCS2A01G573400	TraesCS2D01G563900	0.727263780549116
8.6.20-10.1.20	TraesCS2A01G573400	TraesCS3B01G006600	0.666654972390035
8.6.20-10.1.20	TraesCS2A01G573400	TraesCS3B01G100000	0.727263780549116
8.6.20-10.1.20	TraesCS2A01G573400	TraesCS3B01G578600	1
8.6.20-10.1.20	TraesCS2A01G573400	TraesCS3D01G031800	1
8.6.20-10.1.20	TraesCS2A01G573400	TraesCS4A01G061800	0.727263780549116
8.6.20-10.1.20	TraesCS2A01G573400	TraesCS4A01G061900	0.727263780549116
8.6.20-10.1.20	TraesCS2A01G573400	TraesCS4A01G445600	0.727263780549116
8.6.20-10.1.20	TraesCS2A01G573400	TraesCS4A01G476800	0.727263780549116
8.6.20-10.1.20	TraesCS2A01G573400	TraesCS4B01G396300	0.727263780549116
8.6.20-10.1.20	TraesCS2A01G573400	TraesCS4B01G398800	0.666654972390035
8.6.20-10.1.20	TraesCS2A01G573400	TraesCS4D01G238800	0.727263780549116
8.6.20-10.1.20	TraesCS2A01G573400	TraesCS4D01G364700	0.727263780549116
8.6.20-10.1.20	TraesCS2A01G573400	TraesCS5A01G004500	0.666654972390035
8.6.20-10.1.20	TraesCS2A01G573400	TraesCS5A01G004600	0.666654972390035
8.6.20-10.1.20	TraesCS2A01G573400	TraesCS5A01G004700	0.666654972390035
8.6.20-10.1.20	TraesCS2A01G573400	TraesCS5A01G148600	1
8.6.20-10.1.20	TraesCS2A01G573400	TraesCS5A01G362400	0.727263780549116
8.6.20-10.1.20	TraesCS2A01G573400	TraesCS5D01G012000	0.666654972390035
8.6.20-10.1.20	TraesCS2A01G573400	TraesCS5D01G012300	0.666654972390035
8.6.20-10.1.20	TraesCS2A01G573400	TraesCS5D01G014100	0.727263780549116
8.6.20-10.1.20	TraesCS2A01G573400	TraesCS5D01G014200	0.727263780549116
8.6.20-10.1.20	TraesCS2A01G573400	TraesCS5D01G014300	0.727263780549116
8.6.20-10.1.20	TraesCS2A01G573400	TraesCS5D01G144300	1
8.6.20-10.1.20	TraesCS2A01G573400	TraesCS5D01G487900	0.727263780549116
8.6.20-10.1.20	TraesCS2A01G573400	TraesCS5D01G488500	0.727263780549116
8.6.20-10.1.20	TraesCS2A01G573400	TraesCS6B01G063500	1
8.6.20-10.1.20	TraesCS2A01G573400	TraesCS6D01G054900	1
8.6.20-10.1.20	TraesCS2A01G573400	TraesCS7B01G251100	1
8.6.20-10.1.20	TraesCS2A01G573400	TraesCS7B01G469000	0.727263780549116
8.6.20-10.1.20	TraesCS2A01G573400	TraesCS7D01G350100	0.727263780549116
8.6.20-10.1.20	TraesCS2A01G573400	TraesCS7D01G532100	0.727263780549116
8.6.20-10.1.20	TraesCS2B01G002900	TraesCS2B01G003200	1
8.6.20-10.1.20	TraesCS2B01G002900	TraesCS2B01G003400	1
8.6.20-10.1.20	TraesCS2B01G002900	TraesCS2B01G093100	1
8.6.20-10.1.20	TraesCS2B01G002900	TraesCS2D01G023400	1
8.6.20-10.1.20	TraesCS2B01G002900	TraesCS2D01G108200	0.727263780549116
8.6.20-10.1.20	TraesCS2B01G002900	TraesCS2D01G300200	1
8.6.20-10.1.20	TraesCS2B01G002900	TraesCS2D01G563900	1
8.6.20-10.1.20	TraesCS2B01G002900	TraesCS3B01G006600	0.941173473845652
8.6.20-10.1.20	TraesCS2B01G002900	TraesCS3B01G100000	1
8.6.20-10.1.20	TraesCS2B01G002900	TraesCS3B01G578600	0.727263780549116
8.6.20-10.1.20	TraesCS2B01G002900	TraesCS3D01G031800	0.727263780549116
8.6.20-10.1.20	TraesCS2B01G002900	TraesCS4A01G061800	1
8.6.20-10.1.20	TraesCS2B01G002900	TraesCS4A01G061900	1
8.6.20-10.1.20	TraesCS2B01G002900	TraesCS4A01G218400	0.666654638255686
8.6.20-10.1.20	TraesCS2B01G002900	TraesCS4A01G445600	1
8.6.20-10.1.20	TraesCS2B01G002900	TraesCS4A01G476800	1
8.6.20-10.1.20	TraesCS2B01G002900	TraesCS4B01G097200	0.666654638255686
8.6.20-10.1.20	TraesCS2B01G002900	TraesCS4B01G396300	1
8.6.20-10.1.20	TraesCS2B01G002900	TraesCS4B01G398800	0.941173473845652
8.6.20-10.1.20	TraesCS2B01G002900	TraesCS4D01G093600	0.666654638255686
8.6.20-10.1.20	TraesCS2B01G002900	TraesCS4D01G238800	1
8.6.20-10.1.20	TraesCS2B01G002900	TraesCS4D01G364700	1
8.6.20-10.1.20	TraesCS2B01G002900	TraesCS5A01G004500	0.941173473845652
8.6.20-10.1.20	TraesCS2B01G002900	TraesCS5A01G004600	0.941173473845652
8.6.20-10.1.20	TraesCS2B01G002900	TraesCS5A01G004700	0.941173473845652
8.6.20-10.1.20	TraesCS2B01G002900	TraesCS5A01G148600	0.727263780549116
8.6.20-10.1.20	TraesCS2B01G002900	TraesCS5A01G362400	1
8.6.20-10.1.20	TraesCS2B01G002900	TraesCS5A01G428000	0.727263780549116
8.6.20-10.1.20	TraesCS2B01G002900	TraesCS5D01G012000	0.941173473845652
8.6.20-10.1.20	TraesCS2B01G002900	TraesCS5D01G012300	0.941173473845652
8.6.20-10.1.20	TraesCS2B01G002900	TraesCS5D01G014100	1
8.6.20-10.1.20	TraesCS2B01G002900	TraesCS5D01G014200	1
8.6.20-10.1.20	TraesCS2B01G002900	TraesCS5D01G014300	1
8.6.20-10.1.20	TraesCS2B01G002900	TraesCS5D01G144300	0.727263780549116
8.6.20-10.1.20	TraesCS2B01G002900	TraesCS5D01G436000	0.727263780549116
8.6.20-10.1.20	TraesCS2B01G002900	TraesCS5D01G487900	1
8.6.20-10.1.20	TraesCS2B01G002900	TraesCS5D01G488500	1
8.6.20-10.1.20	TraesCS2B01G002900	TraesCS6B01G063500	0.727263780549116
8.6.20-10.1.20	TraesCS2B01G002900	TraesCS6D01G054900	0.727263780549116
8.6.20-10.1.20	TraesCS2B01G002900	TraesCS7B01G251100	0.727263780549116
8.6.20-10.1.20	TraesCS2B01G002900	TraesCS7B01G469000	1
8.6.20-10.1.20	TraesCS2B01G002900	TraesCS7D01G350100	1
8.6.20-10.1.20	TraesCS2B01G002900	TraesCS7D01G532100	1
8.6.20-10.1.20	TraesCS2B01G003200	TraesCS2B01G003400	1
8.6.20-10.1.20	TraesCS2B01G003200	TraesCS2B01G093100	1
8.6.20-10.1.20	TraesCS2B01G003200	TraesCS2D01G023400	1
8.6.20-10.1.20	TraesCS2B01G003200	TraesCS2D01G108200	0.727263780549116
8.6.20-10.1.20	TraesCS2B01G003200	TraesCS2D01G300200	1
8.6.20-10.1.20	TraesCS2B01G003200	TraesCS2D01G563900	1
8.6.20-10.1.20	TraesCS2B01G003200	TraesCS3B01G006600	0.941173473845652
8.6.20-10.1.20	TraesCS2B01G003200	TraesCS3B01G100000	1
8.6.20-10.1.20	TraesCS2B01G003200	TraesCS3B01G578600	0.727263780549116
8.6.20-10.1.20	TraesCS2B01G003200	TraesCS3D01G031800	0.727263780549116
8.6.20-10.1.20	TraesCS2B01G003200	TraesCS4A01G061800	1
8.6.20-10.1.20	TraesCS2B01G003200	TraesCS4A01G061900	1
8.6.20-10.1.20	TraesCS2B01G003200	TraesCS4A01G218400	0.666654638255686
8.6.20-10.1.20	TraesCS2B01G003200	TraesCS4A01G445600	1
8.6.20-10.1.20	TraesCS2B01G003200	TraesCS4A01G476800	1
8.6.20-10.1.20	TraesCS2B01G003200	TraesCS4B01G097200	0.666654638255686
8.6.20-10.1.20	TraesCS2B01G003200	TraesCS4B01G396300	1
8.6.20-10.1.20	TraesCS2B01G003200	TraesCS4B01G398800	0.941173473845652
8.6.20-10.1.20	TraesCS2B01G003200	TraesCS4D01G093600	0.666654638255686
8.6.20-10.1.20	TraesCS2B01G003200	TraesCS4D01G238800	1
8.6.20-10.1.20	TraesCS2B01G003200	TraesCS4D01G364700	1
8.6.20-10.1.20	TraesCS2B01G003200	TraesCS5A01G004500	0.941173473845652
8.6.20-10.1.20	TraesCS2B01G003200	TraesCS5A01G004600	0.941173473845652
8.6.20-10.1.20	TraesCS2B01G003200	TraesCS5A01G004700	0.941173473845652
8.6.20-10.1.20	TraesCS2B01G003200	TraesCS5A01G148600	0.727263780549116
8.6.20-10.1.20	TraesCS2B01G003200	TraesCS5A01G362400	1
8.6.20-10.1.20	TraesCS2B01G003200	TraesCS5A01G428000	0.727263780549116
8.6.20-10.1.20	TraesCS2B01G003200	TraesCS5D01G012000	0.941173473845652
8.6.20-10.1.20	TraesCS2B01G003200	TraesCS5D01G012300	0.941173473845652
8.6.20-10.1.20	TraesCS2B01G003200	TraesCS5D01G014100	1
8.6.20-10.1.20	TraesCS2B01G003200	TraesCS5D01G014200	1
8.6.20-10.1.20	TraesCS2B01G003200	TraesCS5D01G014300	1
8.6.20-10.1.20	TraesCS2B01G003200	TraesCS5D01G144300	0.727263780549116
8.6.20-10.1.20	TraesCS2B01G003200	TraesCS5D01G436000	0.727263780549116
8.6.20-10.1.20	TraesCS2B01G003200	TraesCS5D01G487900	1
8.6.20-10.1.20	TraesCS2B01G003200	TraesCS5D01G488500	1
8.6.20-10.1.20	TraesCS2B01G003200	TraesCS6B01G063500	0.727263780549116
8.6.20-10.1.20	TraesCS2B01G003200	TraesCS6D01G054900	0.727263780549116
8.6.20-10.1.20	TraesCS2B01G003200	TraesCS7B01G251100	0.727263780549116
8.6.20-10.1.20	TraesCS2B01G003200	TraesCS7B01G469000	1
8.6.20-10.1.20	TraesCS2B01G003200	TraesCS7D01G350100	1
8.6.20-10.1.20	TraesCS2B01G003200	TraesCS7D01G532100	1
8.6.20-10.1.20	TraesCS2B01G003400	TraesCS2B01G093100	1
8.6.20-10.1.20	TraesCS2B01G003400	TraesCS2D01G023400	1
8.6.20-10.1.20	TraesCS2B01G003400	TraesCS2D01G108200	0.727263780549116
8.6.20-10.1.20	TraesCS2B01G003400	TraesCS2D01G300200	1
8.6.20-10.1.20	TraesCS2B01G003400	TraesCS2D01G563900	1
8.6.20-10.1.20	TraesCS2B01G003400	TraesCS3B01G006600	0.941173473845652
8.6.20-10.1.20	TraesCS2B01G003400	TraesCS3B01G100000	1
8.6.20-10.1.20	TraesCS2B01G003400	TraesCS3B01G578600	0.727263780549116
8.6.20-10.1.20	TraesCS2B01G003400	TraesCS3D01G031800	0.727263780549116
8.6.20-10.1.20	TraesCS2B01G003400	TraesCS4A01G061800	1
8.6.20-10.1.20	TraesCS2B01G003400	TraesCS4A01G061900	1
8.6.20-10.1.20	TraesCS2B01G003400	TraesCS4A01G218400	0.666654638255686
8.6.20-10.1.20	TraesCS2B01G003400	TraesCS4A01G445600	1
8.6.20-10.1.20	TraesCS2B01G003400	TraesCS4A01G476800	1
8.6.20-10.1.20	TraesCS2B01G003400	TraesCS4B01G097200	0.666654638255686
8.6.20-10.1.20	TraesCS2B01G003400	TraesCS4B01G396300	1
8.6.20-10.1.20	TraesCS2B01G003400	TraesCS4B01G398800	0.941173473845652
8.6.20-10.1.20	TraesCS2B01G003400	TraesCS4D01G093600	0.666654638255686
8.6.20-10.1.20	TraesCS2B01G003400	TraesCS4D01G238800	1
8.6.20-10.1.20	TraesCS2B01G003400	TraesCS4D01G364700	1
8.6.20-10.1.20	TraesCS2B01G003400	TraesCS5A01G004500	0.941173473845652
8.6.20-10.1.20	TraesCS2B01G003400	TraesCS5A01G004600	0.941173473845652
8.6.20-10.1.20	TraesCS2B01G003400	TraesCS5A01G004700	0.941173473845652
8.6.20-10.1.20	TraesCS2B01G003400	TraesCS5A01G148600	0.727263780549116
8.6.20-10.1.20	TraesCS2B01G003400	TraesCS5A01G362400	1
8.6.20-10.1.20	TraesCS2B01G003400	TraesCS5A01G428000	0.727263780549116
8.6.20-10.1.20	TraesCS2B01G003400	TraesCS5D01G012000	0.941173473845652
8.6.20-10.1.20	TraesCS2B01G003400	TraesCS5D01G012300	0.941173473845652
8.6.20-10.1.20	TraesCS2B01G003400	TraesCS5D01G014100	1
8.6.20-10.1.20	TraesCS2B01G003400	TraesCS5D01G014200	1
8.6.20-10.1.20	TraesCS2B01G003400	TraesCS5D01G014300	1
8.6.20-10.1.20	TraesCS2B01G003400	TraesCS5D01G144300	0.727263780549116
8.6.20-10.1.20	TraesCS2B01G003400	TraesCS5D01G436000	0.727263780549116
8.6.20-10.1.20	TraesCS2B01G003400	TraesCS5D01G487900	1
8.6.20-10.1.20	TraesCS2B01G003400	TraesCS5D01G488500	1
8.6.20-10.1.20	TraesCS2B01G003400	TraesCS6B01G063500	0.727263780549116
8.6.20-10.1.20	TraesCS2B01G003400	TraesCS6D01G054900	0.727263780549116
8.6.20-10.1.20	TraesCS2B01G003400	TraesCS7B01G251100	0.727263780549116
8.6.20-10.1.20	TraesCS2B01G003400	TraesCS7B01G469000	1
8.6.20-10.1.20	TraesCS2B01G003400	TraesCS7D01G350100	1
8.6.20-10.1.20	TraesCS2B01G003400	TraesCS7D01G532100	1
8.6.20-10.1.20	TraesCS2B01G093100	TraesCS2D01G023400	1
8.6.20-10.1.20	TraesCS2B01G093100	TraesCS2D01G108200	0.727263780549116
8.6.20-10.1.20	TraesCS2B01G093100	TraesCS2D01G300200	1
8.6.20-10.1.20	TraesCS2B01G093100	TraesCS2D01G563900	1
8.6.20-10.1.20	TraesCS2B01G093100	TraesCS3B01G006600	0.941173473845652
8.6.20-10.1.20	TraesCS2B01G093100	TraesCS3B01G100000	1
8.6.20-10.1.20	TraesCS2B01G093100	TraesCS3B01G578600	0.727263780549116
8.6.20-10.1.20	TraesCS2B01G093100	TraesCS3D01G031800	0.727263780549116
8.6.20-10.1.20	TraesCS2B01G093100	TraesCS4A01G061800	1
8.6.20-10.1.20	TraesCS2B01G093100	TraesCS4A01G061900	1
8.6.20-10.1.20	TraesCS2B01G093100	TraesCS4A01G218400	0.666654638255686
8.6.20-10.1.20	TraesCS2B01G093100	TraesCS4A01G445600	1
8.6.20-10.1.20	TraesCS2B01G093100	TraesCS4A01G476800	1
8.6.20-10.1.20	TraesCS2B01G093100	TraesCS4B01G097200	0.666654638255686
8.6.20-10.1.20	TraesCS2B01G093100	TraesCS4B01G396300	1
8.6.20-10.1.20	TraesCS2B01G093100	TraesCS4B01G398800	0.941173473845652
8.6.20-10.1.20	TraesCS2B01G093100	TraesCS4D01G093600	0.666654638255686
8.6.20-10.1.20	TraesCS2B01G093100	TraesCS4D01G238800	1
8.6.20-10.1.20	TraesCS2B01G093100	TraesCS4D01G364700	1
8.6.20-10.1.20	TraesCS2B01G093100	TraesCS5A01G004500	0.941173473845652
8.6.20-10.1.20	TraesCS2B01G093100	TraesCS5A01G004600	0.941173473845652
8.6.20-10.1.20	TraesCS2B01G093100	TraesCS5A01G004700	0.941173473845652
8.6.20-10.1.20	TraesCS2B01G093100	TraesCS5A01G148600	0.727263780549116
8.6.20-10.1.20	TraesCS2B01G093100	TraesCS5A01G362400	1
8.6.20-10.1.20	TraesCS2B01G093100	TraesCS5A01G428000	0.727263780549116
8.6.20-10.1.20	TraesCS2B01G093100	TraesCS5D01G012000	0.941173473845652
8.6.20-10.1.20	TraesCS2B01G093100	TraesCS5D01G012300	0.941173473845652
8.6.20-10.1.20	TraesCS2B01G093100	TraesCS5D01G014100	1
8.6.20-10.1.20	TraesCS2B01G093100	TraesCS5D01G014200	1
8.6.20-10.1.20	TraesCS2B01G093100	TraesCS5D01G014300	1
8.6.20-10.1.20	TraesCS2B01G093100	TraesCS5D01G144300	0.727263780549116
8.6.20-10.1.20	TraesCS2B01G093100	TraesCS5D01G436000	0.727263780549116
8.6.20-10.1.20	TraesCS2B01G093100	TraesCS5D01G487900	1
8.6.20-10.1.20	TraesCS2B01G093100	TraesCS5D01G488500	1
8.6.20-10.1.20	TraesCS2B01G093100	TraesCS6B01G063500	0.727263780549116
8.6.20-10.1.20	TraesCS2B01G093100	TraesCS6D01G054900	0.727263780549116
8.6.20-10.1.20	TraesCS2B01G093100	TraesCS7B01G251100	0.727263780549116
8.6.20-10.1.20	TraesCS2B01G093100	TraesCS7B01G469000	1
8.6.20-10.1.20	TraesCS2B01G093100	TraesCS7D01G350100	1
8.6.20-10.1.20	TraesCS2B01G093100	TraesCS7D01G532100	1
8.6.20-10.1.20	TraesCS2B01G110700	TraesCS3D01G047800	1
8.6.20-10.1.20	TraesCS2B01G110700	TraesCS4B01G291900	1
8.6.20-10.1.20	TraesCS2B01G110700	TraesCS5D01G488300	1
8.6.20-10.1.20	TraesCS2B01G110700	TraesCS5D01G488900	1
8.6.20-10.1.20	TraesCS2B01G110700	TraesCS6B01G429300	1
8.6.20-10.1.20	TraesCS2B01G110700	TraesCS7A01G046800	1
8.6.20-10.1.20	TraesCS2B01G189700	TraesCS2B01G328200	1
8.6.20-10.1.20	TraesCS2B01G189700	TraesCS2B01G555400	0.888885918937768
8.6.20-10.1.20	TraesCS2B01G189700	TraesCS2D01G028600	1
8.6.20-10.1.20	TraesCS2B01G189700	TraesCS2D01G528500	0.888885918937768
8.6.20-10.1.20	TraesCS2B01G189700	TraesCS3A01G010900	1
8.6.20-10.1.20	TraesCS2B01G189700	TraesCS3D01G440900	1
8.6.20-10.1.20	TraesCS2B01G189700	TraesCS4A01G218400	0.799994226404521
8.6.20-10.1.20	TraesCS2B01G189700	TraesCS4B01G097200	0.799994226404521
8.6.20-10.1.20	TraesCS2B01G189700	TraesCS4B01G356100	1
8.6.20-10.1.20	TraesCS2B01G189700	TraesCS4D01G093600	0.799994226404521
8.6.20-10.1.20	TraesCS2B01G189700	TraesCS5A01G007900	0.888885918937768
8.6.20-10.1.20	TraesCS2B01G189700	TraesCS5A01G184300	1
8.6.20-10.1.20	TraesCS2B01G189700	TraesCS5A01G378700	0.888885918937768
8.6.20-10.1.20	TraesCS2B01G189700	TraesCS5A01G428000	0.888885918937768
8.6.20-10.1.20	TraesCS2B01G189700	TraesCS5B01G006500	0.888885918937768
8.6.20-10.1.20	TraesCS2B01G189700	TraesCS5B01G042400	0.799994226404521
8.6.20-10.1.20	TraesCS2B01G189700	TraesCS5D01G013400	0.888885918937768
8.6.20-10.1.20	TraesCS2B01G189700	TraesCS5D01G048100	0.799994226404521
8.6.20-10.1.20	TraesCS2B01G189700	TraesCS5D01G233800	1
8.6.20-10.1.20	TraesCS2B01G189700	TraesCS5D01G436000	0.888885918937768
8.6.20-10.1.20	TraesCS2B01G189700	TraesCS6A01G320700	1
8.6.20-10.1.20	TraesCS2B01G189700	TraesCS6A01G325600	1
8.6.20-10.1.20	TraesCS2B01G189700	TraesCS6A01G375100	1
8.6.20-10.1.20	TraesCS2B01G189700	TraesCS6D01G048400	1
8.6.20-10.1.20	TraesCS2B01G189700	TraesCS6D01G075800	1
8.6.20-10.1.20	TraesCS2B01G189700	TraesCS6D01G284100	1
8.6.20-10.1.20	TraesCS2B01G189700	TraesCS6D01G302300	1
8.6.20-10.1.20	TraesCS2B01G189700	TraesCS7D01G124500	1
8.6.20-10.1.20	TraesCS2B01G281000	TraesCS2D01G286300	0.888885918937768
8.6.20-10.1.20	TraesCS2B01G281000	TraesCS3A01G393200	0.799993985830732
8.6.20-10.1.20	TraesCS2B01G281000	TraesCS3B01G425200	0.799993985830732
8.6.20-10.1.20	TraesCS2B01G281000	TraesCS3D01G140200	1
8.6.20-10.1.20	TraesCS2B01G281000	TraesCS3D01G337400	0.799993985830732
8.6.20-10.1.20	TraesCS2B01G281000	TraesCS3D01G385900	0.799993985830732
8.6.20-10.1.20	TraesCS2B01G281000	TraesCS4A01G088400	0.888885918937768
8.6.20-10.1.20	TraesCS2B01G281000	TraesCS4B01G316800	0.888885918937768
8.6.20-10.1.20	TraesCS2B01G281000	TraesCS4B01G325600	0.888885918937768
8.6.20-10.1.20	TraesCS2B01G281000	TraesCS4D01G216300	0.888885918937768
8.6.20-10.1.20	TraesCS2B01G281000	TraesCS4D01G322500	0.888885918937768
8.6.20-10.1.20	TraesCS2B01G281000	TraesCS5A01G310100	0.888885918937768
8.6.20-10.1.20	TraesCS2B01G281000	TraesCS5A01G310600	0.888885918937768
8.6.20-10.1.20	TraesCS2B01G281000	TraesCS5A01G310800	0.888885918937768
8.6.20-10.1.20	TraesCS2B01G281000	TraesCS5A01G310900	0.888885918937768
8.6.20-10.1.20	TraesCS2B01G281000	TraesCS5A01G311000	0.888885918937768
8.6.20-10.1.20	TraesCS2B01G281000	TraesCS5A01G391700	1
8.6.20-10.1.20	TraesCS2B01G281000	TraesCS5A01G405400	0.888885918937768
8.6.20-10.1.20	TraesCS2B01G281000	TraesCS5B01G145300	0.799993985830732
8.6.20-10.1.20	TraesCS2B01G281000	TraesCS5B01G311600	0.888885918937768
8.6.20-10.1.20	TraesCS2B01G281000	TraesCS5B01G312200	0.888885918937768
8.6.20-10.1.20	TraesCS2B01G281000	TraesCS5B01G396600	1
8.6.20-10.1.20	TraesCS2B01G281000	TraesCS5D01G145800	0.799993985830732
8.6.20-10.1.20	TraesCS2B01G281000	TraesCS5D01G232900	0.799993985830732
8.6.20-10.1.20	TraesCS2B01G281000	TraesCS5D01G317500	0.888885918937768
8.6.20-10.1.20	TraesCS2B01G281000	TraesCS5D01G317700	0.888885918937768
8.6.20-10.1.20	TraesCS2B01G281000	TraesCS5D01G317800	0.888885918937768
8.6.20-10.1.20	TraesCS2B01G281000	TraesCS5D01G317900	0.888885918937768
8.6.20-10.1.20	TraesCS2B01G281000	TraesCS5D01G318500	0.888885918937768
8.6.20-10.1.20	TraesCS2B01G281000	TraesCS5D01G401500	1
8.6.20-10.1.20	TraesCS2B01G281000	TraesCS5D01G415500	0.888885918937768
8.6.20-10.1.20	TraesCS2B01G281000	TraesCS6A01G267500	0.799993985830732
8.6.20-10.1.20	TraesCS2B01G281000	TraesCS6A01G360300	0.888885918937768
8.6.20-10.1.20	TraesCS2B01G281000	TraesCS7B01G114300	0.799993985830732
8.6.20-10.1.20	TraesCS2B01G281000	TraesCS7B01G220200	1
8.6.20-10.1.20	TraesCS2B01G328200	TraesCS2B01G555400	0.888885918937768
8.6.20-10.1.20	TraesCS2B01G328200	TraesCS2D01G028600	1
8.6.20-10.1.20	TraesCS2B01G328200	TraesCS2D01G528500	0.888885918937768
8.6.20-10.1.20	TraesCS2B01G328200	TraesCS3A01G010900	1
8.6.20-10.1.20	TraesCS2B01G328200	TraesCS3D01G440900	1
8.6.20-10.1.20	TraesCS2B01G328200	TraesCS4A01G218400	0.799994226404521
8.6.20-10.1.20	TraesCS2B01G328200	TraesCS4B01G097200	0.799994226404521
8.6.20-10.1.20	TraesCS2B01G328200	TraesCS4B01G356100	1
8.6.20-10.1.20	TraesCS2B01G328200	TraesCS4D01G093600	0.799994226404521
8.6.20-10.1.20	TraesCS2B01G328200	TraesCS5A01G007900	0.888885918937768
8.6.20-10.1.20	TraesCS2B01G328200	TraesCS5A01G184300	1
8.6.20-10.1.20	TraesCS2B01G328200	TraesCS5A01G378700	0.888885918937768
8.6.20-10.1.20	TraesCS2B01G328200	TraesCS5A01G428000	0.888885918937768
8.6.20-10.1.20	TraesCS2B01G328200	TraesCS5B01G006500	0.888885918937768
8.6.20-10.1.20	TraesCS2B01G328200	TraesCS5B01G042400	0.799994226404521
8.6.20-10.1.20	TraesCS2B01G328200	TraesCS5D01G013400	0.888885918937768
8.6.20-10.1.20	TraesCS2B01G328200	TraesCS5D01G048100	0.799994226404521
8.6.20-10.1.20	TraesCS2B01G328200	TraesCS5D01G233800	1
8.6.20-10.1.20	TraesCS2B01G328200	TraesCS5D01G436000	0.888885918937768
8.6.20-10.1.20	TraesCS2B01G328200	TraesCS6A01G320700	1
8.6.20-10.1.20	TraesCS2B01G328200	TraesCS6A01G325600	1
8.6.20-10.1.20	TraesCS2B01G328200	TraesCS6A01G375100	1
8.6.20-10.1.20	TraesCS2B01G328200	TraesCS6D01G048400	1
8.6.20-10.1.20	TraesCS2B01G328200	TraesCS6D01G075800	1
8.6.20-10.1.20	TraesCS2B01G328200	TraesCS6D01G284100	1
8.6.20-10.1.20	TraesCS2B01G328200	TraesCS6D01G302300	1
8.6.20-10.1.20	TraesCS2B01G328200	TraesCS7D01G124500	1
8.6.20-10.1.20	TraesCS2B01G555400	TraesCS2D01G028600	0.888885918937768
8.6.20-10.1.20	TraesCS2B01G555400	TraesCS2D01G528500	1
8.6.20-10.1.20	TraesCS2B01G555400	TraesCS3A01G010900	0.888885918937768
8.6.20-10.1.20	TraesCS2B01G555400	TraesCS3A01G274300	0.888885918937768
8.6.20-10.1.20	TraesCS2B01G555400	TraesCS3D01G440900	0.888885918937768
8.6.20-10.1.20	TraesCS2B01G555400	TraesCS4A01G218400	0.727263780549116
8.6.20-10.1.20	TraesCS2B01G555400	TraesCS4B01G097200	0.727263780549116
8.6.20-10.1.20	TraesCS2B01G555400	TraesCS4B01G356100	0.888885918937768
8.6.20-10.1.20	TraesCS2B01G555400	TraesCS4D01G093600	0.727263780549116
8.6.20-10.1.20	TraesCS2B01G555400	TraesCS5A01G007900	1
8.6.20-10.1.20	TraesCS2B01G555400	TraesCS5A01G184300	0.888885918937768
8.6.20-10.1.20	TraesCS2B01G555400	TraesCS5A01G378700	1
8.6.20-10.1.20	TraesCS2B01G555400	TraesCS5A01G428000	0.799993985830732
8.6.20-10.1.20	TraesCS2B01G555400	TraesCS5B01G006500	1
8.6.20-10.1.20	TraesCS2B01G555400	TraesCS5B01G042400	0.727263780549116
8.6.20-10.1.20	TraesCS2B01G555400	TraesCS5D01G002800	0.888885918937768
8.6.20-10.1.20	TraesCS2B01G555400	TraesCS5D01G002900	0.888885918937768
8.6.20-10.1.20	TraesCS2B01G555400	TraesCS5D01G013400	1
8.6.20-10.1.20	TraesCS2B01G555400	TraesCS5D01G048100	0.727263780549116
8.6.20-10.1.20	TraesCS2B01G555400	TraesCS5D01G233800	0.888885918937768
8.6.20-10.1.20	TraesCS2B01G555400	TraesCS5D01G436000	0.799993985830732
8.6.20-10.1.20	TraesCS2B01G555400	TraesCS6A01G320700	0.888885918937768
8.6.20-10.1.20	TraesCS2B01G555400	TraesCS6A01G325600	0.888885918937768
8.6.20-10.1.20	TraesCS2B01G555400	TraesCS6A01G375100	0.888885918937768
8.6.20-10.1.20	TraesCS2B01G555400	TraesCS6D01G048400	0.888885918937768
8.6.20-10.1.20	TraesCS2B01G555400	TraesCS6D01G075800	0.888885918937768
8.6.20-10.1.20	TraesCS2B01G555400	TraesCS6D01G284100	0.888885918937768
8.6.20-10.1.20	TraesCS2B01G555400	TraesCS6D01G302300	0.888885918937768
8.6.20-10.1.20	TraesCS2B01G555400	TraesCS7D01G124500	0.888885918937768
8.6.20-10.1.20	TraesCS2D01G023400	TraesCS2D01G108200	0.727263780549116
8.6.20-10.1.20	TraesCS2D01G023400	TraesCS2D01G300200	1
8.6.20-10.1.20	TraesCS2D01G023400	TraesCS2D01G563900	1
8.6.20-10.1.20	TraesCS2D01G023400	TraesCS3B01G006600	0.941173473845652
8.6.20-10.1.20	TraesCS2D01G023400	TraesCS3B01G100000	1
8.6.20-10.1.20	TraesCS2D01G023400	TraesCS3B01G578600	0.727263780549116
8.6.20-10.1.20	TraesCS2D01G023400	TraesCS3D01G031800	0.727263780549116
8.6.20-10.1.20	TraesCS2D01G023400	TraesCS4A01G061800	1
8.6.20-10.1.20	TraesCS2D01G023400	TraesCS4A01G061900	1
8.6.20-10.1.20	TraesCS2D01G023400	TraesCS4A01G218400	0.666654638255686
8.6.20-10.1.20	TraesCS2D01G023400	TraesCS4A01G445600	1
8.6.20-10.1.20	TraesCS2D01G023400	TraesCS4A01G476800	1
8.6.20-10.1.20	TraesCS2D01G023400	TraesCS4B01G097200	0.666654638255686
8.6.20-10.1.20	TraesCS2D01G023400	TraesCS4B01G396300	1
8.6.20-10.1.20	TraesCS2D01G023400	TraesCS4B01G398800	0.941173473845652
8.6.20-10.1.20	TraesCS2D01G023400	TraesCS4D01G093600	0.666654638255686
8.6.20-10.1.20	TraesCS2D01G023400	TraesCS4D01G238800	1
8.6.20-10.1.20	TraesCS2D01G023400	TraesCS4D01G364700	1
8.6.20-10.1.20	TraesCS2D01G023400	TraesCS5A01G004500	0.941173473845652
8.6.20-10.1.20	TraesCS2D01G023400	TraesCS5A01G004600	0.941173473845652
8.6.20-10.1.20	TraesCS2D01G023400	TraesCS5A01G004700	0.941173473845652
8.6.20-10.1.20	TraesCS2D01G023400	TraesCS5A01G148600	0.727263780549116
8.6.20-10.1.20	TraesCS2D01G023400	TraesCS5A01G362400	1
8.6.20-10.1.20	TraesCS2D01G023400	TraesCS5A01G428000	0.727263780549116
8.6.20-10.1.20	TraesCS2D01G023400	TraesCS5D01G012000	0.941173473845652
8.6.20-10.1.20	TraesCS2D01G023400	TraesCS5D01G012300	0.941173473845652
8.6.20-10.1.20	TraesCS2D01G023400	TraesCS5D01G014100	1
8.6.20-10.1.20	TraesCS2D01G023400	TraesCS5D01G014200	1
8.6.20-10.1.20	TraesCS2D01G023400	TraesCS5D01G014300	1
8.6.20-10.1.20	TraesCS2D01G023400	TraesCS5D01G144300	0.727263780549116
8.6.20-10.1.20	TraesCS2D01G023400	TraesCS5D01G436000	0.727263780549116
8.6.20-10.1.20	TraesCS2D01G023400	TraesCS5D01G487900	1
8.6.20-10.1.20	TraesCS2D01G023400	TraesCS5D01G488500	1
8.6.20-10.1.20	TraesCS2D01G023400	TraesCS6B01G063500	0.727263780549116
8.6.20-10.1.20	TraesCS2D01G023400	TraesCS6D01G054900	0.727263780549116
8.6.20-10.1.20	TraesCS2D01G023400	TraesCS7B01G251100	0.727263780549116
8.6.20-10.1.20	TraesCS2D01G023400	TraesCS7B01G469000	1
8.6.20-10.1.20	TraesCS2D01G023400	TraesCS7D01G350100	1
8.6.20-10.1.20	TraesCS2D01G023400	TraesCS7D01G532100	1
8.6.20-10.1.20	TraesCS2D01G028600	TraesCS2D01G528500	0.888885918937768
8.6.20-10.1.20	TraesCS2D01G028600	TraesCS3A01G010900	1
8.6.20-10.1.20	TraesCS2D01G028600	TraesCS3D01G440900	1
8.6.20-10.1.20	TraesCS2D01G028600	TraesCS4A01G218400	0.799994226404521
8.6.20-10.1.20	TraesCS2D01G028600	TraesCS4B01G097200	0.799994226404521
8.6.20-10.1.20	TraesCS2D01G028600	TraesCS4B01G356100	1
8.6.20-10.1.20	TraesCS2D01G028600	TraesCS4D01G093600	0.799994226404521
8.6.20-10.1.20	TraesCS2D01G028600	TraesCS5A01G007900	0.888885918937768
8.6.20-10.1.20	TraesCS2D01G028600	TraesCS5A01G184300	1
8.6.20-10.1.20	TraesCS2D01G028600	TraesCS5A01G378700	0.888885918937768
8.6.20-10.1.20	TraesCS2D01G028600	TraesCS5A01G428000	0.888885918937768
8.6.20-10.1.20	TraesCS2D01G028600	TraesCS5B01G006500	0.888885918937768
8.6.20-10.1.20	TraesCS2D01G028600	TraesCS5B01G042400	0.799994226404521
8.6.20-10.1.20	TraesCS2D01G028600	TraesCS5D01G013400	0.888885918937768
8.6.20-10.1.20	TraesCS2D01G028600	TraesCS5D01G048100	0.799994226404521
8.6.20-10.1.20	TraesCS2D01G028600	TraesCS5D01G233800	1
8.6.20-10.1.20	TraesCS2D01G028600	TraesCS5D01G436000	0.888885918937768
8.6.20-10.1.20	TraesCS2D01G028600	TraesCS6A01G320700	1
8.6.20-10.1.20	TraesCS2D01G028600	TraesCS6A01G325600	1
8.6.20-10.1.20	TraesCS2D01G028600	TraesCS6A01G375100	1
8.6.20-10.1.20	TraesCS2D01G028600	TraesCS6D01G048400	1
8.6.20-10.1.20	TraesCS2D01G028600	TraesCS6D01G075800	1
8.6.20-10.1.20	TraesCS2D01G028600	TraesCS6D01G284100	1
8.6.20-10.1.20	TraesCS2D01G028600	TraesCS6D01G302300	1
8.6.20-10.1.20	TraesCS2D01G028600	TraesCS7D01G124500	1
8.6.20-10.1.20	TraesCS2D01G108200	TraesCS2D01G300200	0.727263780549116
8.6.20-10.1.20	TraesCS2D01G108200	TraesCS2D01G563900	0.727263780549116
8.6.20-10.1.20	TraesCS2D01G108200	TraesCS3B01G006600	0.666654972390035
8.6.20-10.1.20	TraesCS2D01G108200	TraesCS3B01G100000	0.727263780549116
8.6.20-10.1.20	TraesCS2D01G108200	TraesCS3B01G578600	1
8.6.20-10.1.20	TraesCS2D01G108200	TraesCS3D01G031800	1
8.6.20-10.1.20	TraesCS2D01G108200	TraesCS4A01G061800	0.727263780549116
8.6.20-10.1.20	TraesCS2D01G108200	TraesCS4A01G061900	0.727263780549116
8.6.20-10.1.20	TraesCS2D01G108200	TraesCS4A01G445600	0.727263780549116
8.6.20-10.1.20	TraesCS2D01G108200	TraesCS4A01G476800	0.727263780549116
8.6.20-10.1.20	TraesCS2D01G108200	TraesCS4B01G396300	0.727263780549116
8.6.20-10.1.20	TraesCS2D01G108200	TraesCS4B01G398800	0.666654972390035
8.6.20-10.1.20	TraesCS2D01G108200	TraesCS4D01G238800	0.727263780549116
8.6.20-10.1.20	TraesCS2D01G108200	TraesCS4D01G364700	0.727263780549116
8.6.20-10.1.20	TraesCS2D01G108200	TraesCS5A01G004500	0.666654972390035
8.6.20-10.1.20	TraesCS2D01G108200	TraesCS5A01G004600	0.666654972390035
8.6.20-10.1.20	TraesCS2D01G108200	TraesCS5A01G004700	0.666654972390035
8.6.20-10.1.20	TraesCS2D01G108200	TraesCS5A01G148600	1
8.6.20-10.1.20	TraesCS2D01G108200	TraesCS5A01G362400	0.727263780549116
8.6.20-10.1.20	TraesCS2D01G108200	TraesCS5D01G012000	0.666654972390035
8.6.20-10.1.20	TraesCS2D01G108200	TraesCS5D01G012300	0.666654972390035
8.6.20-10.1.20	TraesCS2D01G108200	TraesCS5D01G014100	0.727263780549116
8.6.20-10.1.20	TraesCS2D01G108200	TraesCS5D01G014200	0.727263780549116
8.6.20-10.1.20	TraesCS2D01G108200	TraesCS5D01G014300	0.727263780549116
8.6.20-10.1.20	TraesCS2D01G108200	TraesCS5D01G144300	1
8.6.20-10.1.20	TraesCS2D01G108200	TraesCS5D01G487900	0.727263780549116
8.6.20-10.1.20	TraesCS2D01G108200	TraesCS5D01G488500	0.727263780549116
8.6.20-10.1.20	TraesCS2D01G108200	TraesCS6B01G063500	1
8.6.20-10.1.20	TraesCS2D01G108200	TraesCS6D01G054900	1
8.6.20-10.1.20	TraesCS2D01G108200	TraesCS7B01G251100	1
8.6.20-10.1.20	TraesCS2D01G108200	TraesCS7B01G469000	0.727263780549116
8.6.20-10.1.20	TraesCS2D01G108200	TraesCS7D01G350100	0.727263780549116
8.6.20-10.1.20	TraesCS2D01G108200	TraesCS7D01G532100	0.727263780549116
8.6.20-10.1.20	TraesCS2D01G199200	TraesCS3A01G393200	0.888885918937768
8.6.20-10.1.20	TraesCS2D01G199200	TraesCS3B01G425200	0.888885918937768
8.6.20-10.1.20	TraesCS2D01G199200	TraesCS3D01G337400	0.888885918937768
8.6.20-10.1.20	TraesCS2D01G199200	TraesCS3D01G385900	0.888885918937768
8.6.20-10.1.20	TraesCS2D01G199200	TraesCS4A01G256700	1
8.6.20-10.1.20	TraesCS2D01G199200	TraesCS4B01G057900	1
8.6.20-10.1.20	TraesCS2D01G199200	TraesCS4D01G058000	1
8.6.20-10.1.20	TraesCS2D01G199200	TraesCS5B01G145300	0.888885918937768
8.6.20-10.1.20	TraesCS2D01G199200	TraesCS5D01G145800	0.888885918937768
8.6.20-10.1.20	TraesCS2D01G199200	TraesCS5D01G232900	0.888885918937768
8.6.20-10.1.20	TraesCS2D01G199200	TraesCS6A01G267500	0.888885918937768
8.6.20-10.1.20	TraesCS2D01G199200	TraesCS7B01G114300	0.888885918937768
8.6.20-10.1.20	TraesCS2D01G286300	TraesCS3A01G393200	0.888885918937768
8.6.20-10.1.20	TraesCS2D01G286300	TraesCS3B01G425200	0.888885918937768
8.6.20-10.1.20	TraesCS2D01G286300	TraesCS3D01G140200	0.888885918937768
8.6.20-10.1.20	TraesCS2D01G286300	TraesCS3D01G337400	0.888885918937768
8.6.20-10.1.20	TraesCS2D01G286300	TraesCS3D01G385900	0.888885918937768
8.6.20-10.1.20	TraesCS2D01G286300	TraesCS4A01G088400	1
8.6.20-10.1.20	TraesCS2D01G286300	TraesCS4B01G316800	1
8.6.20-10.1.20	TraesCS2D01G286300	TraesCS4B01G325600	1
8.6.20-10.1.20	TraesCS2D01G286300	TraesCS4D01G216300	1
8.6.20-10.1.20	TraesCS2D01G286300	TraesCS4D01G322500	1
8.6.20-10.1.20	TraesCS2D01G286300	TraesCS5A01G310100	1
8.6.20-10.1.20	TraesCS2D01G286300	TraesCS5A01G310600	1
8.6.20-10.1.20	TraesCS2D01G286300	TraesCS5A01G310800	1
8.6.20-10.1.20	TraesCS2D01G286300	TraesCS5A01G310900	1
8.6.20-10.1.20	TraesCS2D01G286300	TraesCS5A01G311000	1
8.6.20-10.1.20	TraesCS2D01G286300	TraesCS5A01G391700	0.888885918937768
8.6.20-10.1.20	TraesCS2D01G286300	TraesCS5A01G405400	1
8.6.20-10.1.20	TraesCS2D01G286300	TraesCS5B01G145300	0.888885918937768
8.6.20-10.1.20	TraesCS2D01G286300	TraesCS5B01G311600	1
8.6.20-10.1.20	TraesCS2D01G286300	TraesCS5B01G312200	1
8.6.20-10.1.20	TraesCS2D01G286300	TraesCS5B01G396600	0.888885918937768
8.6.20-10.1.20	TraesCS2D01G286300	TraesCS5D01G145800	0.888885918937768
8.6.20-10.1.20	TraesCS2D01G286300	TraesCS5D01G232900	0.888885918937768
8.6.20-10.1.20	TraesCS2D01G286300	TraesCS5D01G317500	1
8.6.20-10.1.20	TraesCS2D01G286300	TraesCS5D01G317700	1
8.6.20-10.1.20	TraesCS2D01G286300	TraesCS5D01G317800	1
8.6.20-10.1.20	TraesCS2D01G286300	TraesCS5D01G317900	1
8.6.20-10.1.20	TraesCS2D01G286300	TraesCS5D01G318500	1
8.6.20-10.1.20	TraesCS2D01G286300	TraesCS5D01G401500	0.888885918937768
8.6.20-10.1.20	TraesCS2D01G286300	TraesCS5D01G415500	1
8.6.20-10.1.20	TraesCS2D01G286300	TraesCS6A01G267500	0.888885918937768
8.6.20-10.1.20	TraesCS2D01G286300	TraesCS6A01G360300	1
8.6.20-10.1.20	TraesCS2D01G286300	TraesCS7B01G114300	0.888885918937768
8.6.20-10.1.20	TraesCS2D01G286300	TraesCS7B01G220200	0.888885918937768
8.6.20-10.1.20	TraesCS2D01G300200	TraesCS2D01G563900	1
8.6.20-10.1.20	TraesCS2D01G300200	TraesCS3B01G006600	0.941173473845652
8.6.20-10.1.20	TraesCS2D01G300200	TraesCS3B01G100000	1
8.6.20-10.1.20	TraesCS2D01G300200	TraesCS3B01G578600	0.727263780549116
8.6.20-10.1.20	TraesCS2D01G300200	TraesCS3D01G031800	0.727263780549116
8.6.20-10.1.20	TraesCS2D01G300200	TraesCS4A01G061800	1
8.6.20-10.1.20	TraesCS2D01G300200	TraesCS4A01G061900	1
8.6.20-10.1.20	TraesCS2D01G300200	TraesCS4A01G218400	0.666654638255686
8.6.20-10.1.20	TraesCS2D01G300200	TraesCS4A01G445600	1
8.6.20-10.1.20	TraesCS2D01G300200	TraesCS4A01G476800	1
8.6.20-10.1.20	TraesCS2D01G300200	TraesCS4B01G097200	0.666654638255686
8.6.20-10.1.20	TraesCS2D01G300200	TraesCS4B01G396300	1
8.6.20-10.1.20	TraesCS2D01G300200	TraesCS4B01G398800	0.941173473845652
8.6.20-10.1.20	TraesCS2D01G300200	TraesCS4D01G093600	0.666654638255686
8.6.20-10.1.20	TraesCS2D01G300200	TraesCS4D01G238800	1
8.6.20-10.1.20	TraesCS2D01G300200	TraesCS4D01G364700	1
8.6.20-10.1.20	TraesCS2D01G300200	TraesCS5A01G004500	0.941173473845652
8.6.20-10.1.20	TraesCS2D01G300200	TraesCS5A01G004600	0.941173473845652
8.6.20-10.1.20	TraesCS2D01G300200	TraesCS5A01G004700	0.941173473845652
8.6.20-10.1.20	TraesCS2D01G300200	TraesCS5A01G148600	0.727263780549116
8.6.20-10.1.20	TraesCS2D01G300200	TraesCS5A01G362400	1
8.6.20-10.1.20	TraesCS2D01G300200	TraesCS5A01G428000	0.727263780549116
8.6.20-10.1.20	TraesCS2D01G300200	TraesCS5D01G012000	0.941173473845652
8.6.20-10.1.20	TraesCS2D01G300200	TraesCS5D01G012300	0.941173473845652
8.6.20-10.1.20	TraesCS2D01G300200	TraesCS5D01G014100	1
8.6.20-10.1.20	TraesCS2D01G300200	TraesCS5D01G014200	1
8.6.20-10.1.20	TraesCS2D01G300200	TraesCS5D01G014300	1
8.6.20-10.1.20	TraesCS2D01G300200	TraesCS5D01G144300	0.727263780549116
8.6.20-10.1.20	TraesCS2D01G300200	TraesCS5D01G436000	0.727263780549116
8.6.20-10.1.20	TraesCS2D01G300200	TraesCS5D01G487900	1
8.6.20-10.1.20	TraesCS2D01G300200	TraesCS5D01G488500	1
8.6.20-10.1.20	TraesCS2D01G300200	TraesCS6B01G063500	0.727263780549116
8.6.20-10.1.20	TraesCS2D01G300200	TraesCS6D01G054900	0.727263780549116
8.6.20-10.1.20	TraesCS2D01G300200	TraesCS7B01G251100	0.727263780549116
8.6.20-10.1.20	TraesCS2D01G300200	TraesCS7B01G469000	1
8.6.20-10.1.20	TraesCS2D01G300200	TraesCS7D01G350100	1
8.6.20-10.1.20	TraesCS2D01G300200	TraesCS7D01G532100	1
8.6.20-10.1.20	TraesCS2D01G528500	TraesCS3A01G010900	0.888885918937768
8.6.20-10.1.20	TraesCS2D01G528500	TraesCS3A01G274300	0.888885918937768
8.6.20-10.1.20	TraesCS2D01G528500	TraesCS3D01G440900	0.888885918937768
8.6.20-10.1.20	TraesCS2D01G528500	TraesCS4A01G218400	0.727263780549116
8.6.20-10.1.20	TraesCS2D01G528500	TraesCS4B01G097200	0.727263780549116
8.6.20-10.1.20	TraesCS2D01G528500	TraesCS4B01G356100	0.888885918937768
8.6.20-10.1.20	TraesCS2D01G528500	TraesCS4D01G093600	0.727263780549116
8.6.20-10.1.20	TraesCS2D01G528500	TraesCS5A01G007900	1
8.6.20-10.1.20	TraesCS2D01G528500	TraesCS5A01G184300	0.888885918937768
8.6.20-10.1.20	TraesCS2D01G528500	TraesCS5A01G378700	1
8.6.20-10.1.20	TraesCS2D01G528500	TraesCS5A01G428000	0.799993985830732
8.6.20-10.1.20	TraesCS2D01G528500	TraesCS5B01G006500	1
8.6.20-10.1.20	TraesCS2D01G528500	TraesCS5B01G042400	0.727263780549116
8.6.20-10.1.20	TraesCS2D01G528500	TraesCS5D01G002800	0.888885918937768
8.6.20-10.1.20	TraesCS2D01G528500	TraesCS5D01G002900	0.888885918937768
8.6.20-10.1.20	TraesCS2D01G528500	TraesCS5D01G013400	1
8.6.20-10.1.20	TraesCS2D01G528500	TraesCS5D01G048100	0.727263780549116
8.6.20-10.1.20	TraesCS2D01G528500	TraesCS5D01G233800	0.888885918937768
8.6.20-10.1.20	TraesCS2D01G528500	TraesCS5D01G436000	0.799993985830732
8.6.20-10.1.20	TraesCS2D01G528500	TraesCS6A01G320700	0.888885918937768
8.6.20-10.1.20	TraesCS2D01G528500	TraesCS6A01G325600	0.888885918937768
8.6.20-10.1.20	TraesCS2D01G528500	TraesCS6A01G375100	0.888885918937768
8.6.20-10.1.20	TraesCS2D01G528500	TraesCS6D01G048400	0.888885918937768
8.6.20-10.1.20	TraesCS2D01G528500	TraesCS6D01G075800	0.888885918937768
8.6.20-10.1.20	TraesCS2D01G528500	TraesCS6D01G284100	0.888885918937768
8.6.20-10.1.20	TraesCS2D01G528500	TraesCS6D01G302300	0.888885918937768
8.6.20-10.1.20	TraesCS2D01G528500	TraesCS7D01G124500	0.888885918937768
8.6.20-10.1.20	TraesCS2D01G563900	TraesCS3B01G006600	0.941173473845652
8.6.20-10.1.20	TraesCS2D01G563900	TraesCS3B01G100000	1
8.6.20-10.1.20	TraesCS2D01G563900	TraesCS3B01G578600	0.727263780549116
8.6.20-10.1.20	TraesCS2D01G563900	TraesCS3D01G031800	0.727263780549116
8.6.20-10.1.20	TraesCS2D01G563900	TraesCS4A01G061800	1
8.6.20-10.1.20	TraesCS2D01G563900	TraesCS4A01G061900	1
8.6.20-10.1.20	TraesCS2D01G563900	TraesCS4A01G218400	0.666654638255686
8.6.20-10.1.20	TraesCS2D01G563900	TraesCS4A01G445600	1
8.6.20-10.1.20	TraesCS2D01G563900	TraesCS4A01G476800	1
8.6.20-10.1.20	TraesCS2D01G563900	TraesCS4B01G097200	0.666654638255686
8.6.20-10.1.20	TraesCS2D01G563900	TraesCS4B01G396300	1
8.6.20-10.1.20	TraesCS2D01G563900	TraesCS4B01G398800	0.941173473845652
8.6.20-10.1.20	TraesCS2D01G563900	TraesCS4D01G093600	0.666654638255686
8.6.20-10.1.20	TraesCS2D01G563900	TraesCS4D01G238800	1
8.6.20-10.1.20	TraesCS2D01G563900	TraesCS4D01G364700	1
8.6.20-10.1.20	TraesCS2D01G563900	TraesCS5A01G004500	0.941173473845652
8.6.20-10.1.20	TraesCS2D01G563900	TraesCS5A01G004600	0.941173473845652
8.6.20-10.1.20	TraesCS2D01G563900	TraesCS5A01G004700	0.941173473845652
8.6.20-10.1.20	TraesCS2D01G563900	TraesCS5A01G148600	0.727263780549116
8.6.20-10.1.20	TraesCS2D01G563900	TraesCS5A01G362400	1
8.6.20-10.1.20	TraesCS2D01G563900	TraesCS5A01G428000	0.727263780549116
8.6.20-10.1.20	TraesCS2D01G563900	TraesCS5D01G012000	0.941173473845652
8.6.20-10.1.20	TraesCS2D01G563900	TraesCS5D01G012300	0.941173473845652
8.6.20-10.1.20	TraesCS2D01G563900	TraesCS5D01G014100	1
8.6.20-10.1.20	TraesCS2D01G563900	TraesCS5D01G014200	1
8.6.20-10.1.20	TraesCS2D01G563900	TraesCS5D01G014300	1
8.6.20-10.1.20	TraesCS2D01G563900	TraesCS5D01G144300	0.727263780549116
8.6.20-10.1.20	TraesCS2D01G563900	TraesCS5D01G436000	0.727263780549116
8.6.20-10.1.20	TraesCS2D01G563900	TraesCS5D01G487900	1
8.6.20-10.1.20	TraesCS2D01G563900	TraesCS5D01G488500	1
8.6.20-10.1.20	TraesCS2D01G563900	TraesCS6B01G063500	0.727263780549116
8.6.20-10.1.20	TraesCS2D01G563900	TraesCS6D01G054900	0.727263780549116
8.6.20-10.1.20	TraesCS2D01G563900	TraesCS7B01G251100	0.727263780549116
8.6.20-10.1.20	TraesCS2D01G563900	TraesCS7B01G469000	1
8.6.20-10.1.20	TraesCS2D01G563900	TraesCS7D01G350100	1
8.6.20-10.1.20	TraesCS2D01G563900	TraesCS7D01G532100	1
8.6.20-10.1.20	TraesCS3A01G010900	TraesCS3D01G440900	1
8.6.20-10.1.20	TraesCS3A01G010900	TraesCS4A01G218400	0.799994226404521
8.6.20-10.1.20	TraesCS3A01G010900	TraesCS4B01G097200	0.799994226404521
8.6.20-10.1.20	TraesCS3A01G010900	TraesCS4B01G356100	1
8.6.20-10.1.20	TraesCS3A01G010900	TraesCS4D01G093600	0.799994226404521
8.6.20-10.1.20	TraesCS3A01G010900	TraesCS5A01G007900	0.888885918937768
8.6.20-10.1.20	TraesCS3A01G010900	TraesCS5A01G184300	1
8.6.20-10.1.20	TraesCS3A01G010900	TraesCS5A01G378700	0.888885918937768
8.6.20-10.1.20	TraesCS3A01G010900	TraesCS5A01G428000	0.888885918937768
8.6.20-10.1.20	TraesCS3A01G010900	TraesCS5B01G006500	0.888885918937768
8.6.20-10.1.20	TraesCS3A01G010900	TraesCS5B01G042400	0.799994226404521
8.6.20-10.1.20	TraesCS3A01G010900	TraesCS5D01G013400	0.888885918937768
8.6.20-10.1.20	TraesCS3A01G010900	TraesCS5D01G048100	0.799994226404521
8.6.20-10.1.20	TraesCS3A01G010900	TraesCS5D01G233800	1
8.6.20-10.1.20	TraesCS3A01G010900	TraesCS5D01G436000	0.888885918937768
8.6.20-10.1.20	TraesCS3A01G010900	TraesCS6A01G320700	1
8.6.20-10.1.20	TraesCS3A01G010900	TraesCS6A01G325600	1
8.6.20-10.1.20	TraesCS3A01G010900	TraesCS6A01G375100	1
8.6.20-10.1.20	TraesCS3A01G010900	TraesCS6D01G048400	1
8.6.20-10.1.20	TraesCS3A01G010900	TraesCS6D01G075800	1
8.6.20-10.1.20	TraesCS3A01G010900	TraesCS6D01G284100	1
8.6.20-10.1.20	TraesCS3A01G010900	TraesCS6D01G302300	1
8.6.20-10.1.20	TraesCS3A01G010900	TraesCS7D01G124500	1
8.6.20-10.1.20	TraesCS3A01G046000	TraesCS3B01G038600	1
8.6.20-10.1.20	TraesCS3A01G046000	TraesCS3B01G038700	1
8.6.20-10.1.20	TraesCS3A01G046000	TraesCS4D01G298300	1
8.6.20-10.1.20	TraesCS3A01G260100	TraesCS3A01G260200	1
8.6.20-10.1.20	TraesCS3A01G260100	TraesCS3B01G293200	1
8.6.20-10.1.20	TraesCS3A01G260100	TraesCS3D01G260500	1
8.6.20-10.1.20	TraesCS3A01G260200	TraesCS3B01G293200	1
8.6.20-10.1.20	TraesCS3A01G260200	TraesCS3D01G260500	1
8.6.20-10.1.20	TraesCS3A01G274300	TraesCS5A01G007900	0.888885918937768
8.6.20-10.1.20	TraesCS3A01G274300	TraesCS5A01G378700	0.888885918937768
8.6.20-10.1.20	TraesCS3A01G274300	TraesCS5B01G006500	0.888885918937768
8.6.20-10.1.20	TraesCS3A01G274300	TraesCS5D01G002800	1
8.6.20-10.1.20	TraesCS3A01G274300	TraesCS5D01G002900	1
8.6.20-10.1.20	TraesCS3A01G274300	TraesCS5D01G013400	0.888885918937768
8.6.20-10.1.20	TraesCS3A01G393200	TraesCS3B01G425200	1
8.6.20-10.1.20	TraesCS3A01G393200	TraesCS3D01G140200	0.799993985830732
8.6.20-10.1.20	TraesCS3A01G393200	TraesCS3D01G337400	1
8.6.20-10.1.20	TraesCS3A01G393200	TraesCS3D01G385900	1
8.6.20-10.1.20	TraesCS3A01G393200	TraesCS4A01G088400	0.888885918937768
8.6.20-10.1.20	TraesCS3A01G393200	TraesCS4A01G256700	0.888885918937768
8.6.20-10.1.20	TraesCS3A01G393200	TraesCS4B01G057900	0.888885918937768
8.6.20-10.1.20	TraesCS3A01G393200	TraesCS4B01G316800	0.888885918937768
8.6.20-10.1.20	TraesCS3A01G393200	TraesCS4B01G325600	0.888885918937768
8.6.20-10.1.20	TraesCS3A01G393200	TraesCS4D01G058000	0.888885918937768
8.6.20-10.1.20	TraesCS3A01G393200	TraesCS4D01G216300	0.888885918937768
8.6.20-10.1.20	TraesCS3A01G393200	TraesCS4D01G322500	0.888885918937768
8.6.20-10.1.20	TraesCS3A01G393200	TraesCS5A01G310100	0.888885918937768
8.6.20-10.1.20	TraesCS3A01G393200	TraesCS5A01G310600	0.888885918937768
8.6.20-10.1.20	TraesCS3A01G393200	TraesCS5A01G310800	0.888885918937768
8.6.20-10.1.20	TraesCS3A01G393200	TraesCS5A01G310900	0.888885918937768
8.6.20-10.1.20	TraesCS3A01G393200	TraesCS5A01G311000	0.888885918937768
8.6.20-10.1.20	TraesCS3A01G393200	TraesCS5A01G391700	0.799993985830732
8.6.20-10.1.20	TraesCS3A01G393200	TraesCS5A01G405400	0.888885918937768
8.6.20-10.1.20	TraesCS3A01G393200	TraesCS5B01G145300	1
8.6.20-10.1.20	TraesCS3A01G393200	TraesCS5B01G311600	0.888885918937768
8.6.20-10.1.20	TraesCS3A01G393200	TraesCS5B01G312200	0.888885918937768
8.6.20-10.1.20	TraesCS3A01G393200	TraesCS5B01G396600	0.799993985830732
8.6.20-10.1.20	TraesCS3A01G393200	TraesCS5D01G145800	1
8.6.20-10.1.20	TraesCS3A01G393200	TraesCS5D01G232900	1
8.6.20-10.1.20	TraesCS3A01G393200	TraesCS5D01G317500	0.888885918937768
8.6.20-10.1.20	TraesCS3A01G393200	TraesCS5D01G317700	0.888885918937768
8.6.20-10.1.20	TraesCS3A01G393200	TraesCS5D01G317800	0.888885918937768
8.6.20-10.1.20	TraesCS3A01G393200	TraesCS5D01G317900	0.888885918937768
8.6.20-10.1.20	TraesCS3A01G393200	TraesCS5D01G318500	0.888885918937768
8.6.20-10.1.20	TraesCS3A01G393200	TraesCS5D01G401500	0.799993985830732
8.6.20-10.1.20	TraesCS3A01G393200	TraesCS5D01G415500	0.888885918937768
8.6.20-10.1.20	TraesCS3A01G393200	TraesCS6A01G267500	1
8.6.20-10.1.20	TraesCS3A01G393200	TraesCS6A01G360300	0.888885918937768
8.6.20-10.1.20	TraesCS3A01G393200	TraesCS7B01G114300	1
8.6.20-10.1.20	TraesCS3A01G393200	TraesCS7B01G220200	0.799993985830732
8.6.20-10.1.20	TraesCS3A01G517100	TraesCS3D01G524700	1
8.6.20-10.1.20	TraesCS3A01G517100	TraesCS6A01G403200	1
8.6.20-10.1.20	TraesCS3B01G006600	TraesCS3B01G100000	0.941173473845652
8.6.20-10.1.20	TraesCS3B01G006600	TraesCS3B01G578600	0.666654972390035
8.6.20-10.1.20	TraesCS3B01G006600	TraesCS3D01G031800	0.666654972390035
8.6.20-10.1.20	TraesCS3B01G006600	TraesCS4A01G061800	0.941173473845652
8.6.20-10.1.20	TraesCS3B01G006600	TraesCS4A01G061900	0.941173473845652
8.6.20-10.1.20	TraesCS3B01G006600	TraesCS4A01G218400	0.61536966879641
8.6.20-10.1.20	TraesCS3B01G006600	TraesCS4A01G445600	0.941173473845652
8.6.20-10.1.20	TraesCS3B01G006600	TraesCS4A01G476800	0.941173473845652
8.6.20-10.1.20	TraesCS3B01G006600	TraesCS4B01G097200	0.61536966879641
8.6.20-10.1.20	TraesCS3B01G006600	TraesCS4B01G396300	0.941173473845652
8.6.20-10.1.20	TraesCS3B01G006600	TraesCS4B01G398800	1
8.6.20-10.1.20	TraesCS3B01G006600	TraesCS4D01G093600	0.61536966879641
8.6.20-10.1.20	TraesCS3B01G006600	TraesCS4D01G238800	0.941173473845652
8.6.20-10.1.20	TraesCS3B01G006600	TraesCS4D01G364700	0.941173473845652
8.6.20-10.1.20	TraesCS3B01G006600	TraesCS5A01G004500	1
8.6.20-10.1.20	TraesCS3B01G006600	TraesCS5A01G004600	1
8.6.20-10.1.20	TraesCS3B01G006600	TraesCS5A01G004700	1
8.6.20-10.1.20	TraesCS3B01G006600	TraesCS5A01G148600	0.666654972390035
8.6.20-10.1.20	TraesCS3B01G006600	TraesCS5A01G362400	0.941173473845652
8.6.20-10.1.20	TraesCS3B01G006600	TraesCS5A01G428000	0.666654972390035
8.6.20-10.1.20	TraesCS3B01G006600	TraesCS5D01G012000	1
8.6.20-10.1.20	TraesCS3B01G006600	TraesCS5D01G012300	1
8.6.20-10.1.20	TraesCS3B01G006600	TraesCS5D01G014100	0.941173473845652
8.6.20-10.1.20	TraesCS3B01G006600	TraesCS5D01G014200	0.941173473845652
8.6.20-10.1.20	TraesCS3B01G006600	TraesCS5D01G014300	0.941173473845652
8.6.20-10.1.20	TraesCS3B01G006600	TraesCS5D01G144300	0.666654972390035
8.6.20-10.1.20	TraesCS3B01G006600	TraesCS5D01G436000	0.666654972390035
8.6.20-10.1.20	TraesCS3B01G006600	TraesCS5D01G487900	0.941173473845652
8.6.20-10.1.20	TraesCS3B01G006600	TraesCS5D01G488500	0.941173473845652
8.6.20-10.1.20	TraesCS3B01G006600	TraesCS6B01G063500	0.666654972390035
8.6.20-10.1.20	TraesCS3B01G006600	TraesCS6D01G054900	0.666654972390035
8.6.20-10.1.20	TraesCS3B01G006600	TraesCS7B01G251100	0.666654972390035
8.6.20-10.1.20	TraesCS3B01G006600	TraesCS7B01G469000	0.941173473845652
8.6.20-10.1.20	TraesCS3B01G006600	TraesCS7D01G350100	0.941173473845652
8.6.20-10.1.20	TraesCS3B01G006600	TraesCS7D01G532100	0.941173473845652
8.6.20-10.1.20	TraesCS3B01G038600	TraesCS3B01G038700	1
8.6.20-10.1.20	TraesCS3B01G038600	TraesCS4D01G298300	1
8.6.20-10.1.20	TraesCS3B01G038700	TraesCS4D01G298300	1
8.6.20-10.1.20	TraesCS3B01G100000	TraesCS3B01G578600	0.727263780549116
8.6.20-10.1.20	TraesCS3B01G100000	TraesCS3D01G031800	0.727263780549116
8.6.20-10.1.20	TraesCS3B01G100000	TraesCS4A01G061800	1
8.6.20-10.1.20	TraesCS3B01G100000	TraesCS4A01G061900	1
8.6.20-10.1.20	TraesCS3B01G100000	TraesCS4A01G218400	0.666654638255686
8.6.20-10.1.20	TraesCS3B01G100000	TraesCS4A01G445600	1
8.6.20-10.1.20	TraesCS3B01G100000	TraesCS4A01G476800	1
8.6.20-10.1.20	TraesCS3B01G100000	TraesCS4B01G097200	0.666654638255686
8.6.20-10.1.20	TraesCS3B01G100000	TraesCS4B01G396300	1
8.6.20-10.1.20	TraesCS3B01G100000	TraesCS4B01G398800	0.941173473845652
8.6.20-10.1.20	TraesCS3B01G100000	TraesCS4D01G093600	0.666654638255686
8.6.20-10.1.20	TraesCS3B01G100000	TraesCS4D01G238800	1
8.6.20-10.1.20	TraesCS3B01G100000	TraesCS4D01G364700	1
8.6.20-10.1.20	TraesCS3B01G100000	TraesCS5A01G004500	0.941173473845652
8.6.20-10.1.20	TraesCS3B01G100000	TraesCS5A01G004600	0.941173473845652
8.6.20-10.1.20	TraesCS3B01G100000	TraesCS5A01G004700	0.941173473845652
8.6.20-10.1.20	TraesCS3B01G100000	TraesCS5A01G148600	0.727263780549116
8.6.20-10.1.20	TraesCS3B01G100000	TraesCS5A01G362400	1
8.6.20-10.1.20	TraesCS3B01G100000	TraesCS5A01G428000	0.727263780549116
8.6.20-10.1.20	TraesCS3B01G100000	TraesCS5D01G012000	0.941173473845652
8.6.20-10.1.20	TraesCS3B01G100000	TraesCS5D01G012300	0.941173473845652
8.6.20-10.1.20	TraesCS3B01G100000	TraesCS5D01G014100	1
8.6.20-10.1.20	TraesCS3B01G100000	TraesCS5D01G014200	1
8.6.20-10.1.20	TraesCS3B01G100000	TraesCS5D01G014300	1
8.6.20-10.1.20	TraesCS3B01G100000	TraesCS5D01G144300	0.727263780549116
8.6.20-10.1.20	TraesCS3B01G100000	TraesCS5D01G436000	0.727263780549116
8.6.20-10.1.20	TraesCS3B01G100000	TraesCS5D01G487900	1
8.6.20-10.1.20	TraesCS3B01G100000	TraesCS5D01G488500	1
8.6.20-10.1.20	TraesCS3B01G100000	TraesCS6B01G063500	0.727263780549116
8.6.20-10.1.20	TraesCS3B01G100000	TraesCS6D01G054900	0.727263780549116
8.6.20-10.1.20	TraesCS3B01G100000	TraesCS7B01G251100	0.727263780549116
8.6.20-10.1.20	TraesCS3B01G100000	TraesCS7B01G469000	1
8.6.20-10.1.20	TraesCS3B01G100000	TraesCS7D01G350100	1
8.6.20-10.1.20	TraesCS3B01G100000	TraesCS7D01G532100	1
8.6.20-10.1.20	TraesCS3B01G293200	TraesCS3D01G260500	1
8.6.20-10.1.20	TraesCS3B01G425200	TraesCS3D01G140200	0.799993985830732
8.6.20-10.1.20	TraesCS3B01G425200	TraesCS3D01G337400	1
8.6.20-10.1.20	TraesCS3B01G425200	TraesCS3D01G385900	1
8.6.20-10.1.20	TraesCS3B01G425200	TraesCS4A01G088400	0.888885918937768
8.6.20-10.1.20	TraesCS3B01G425200	TraesCS4A01G256700	0.888885918937768
8.6.20-10.1.20	TraesCS3B01G425200	TraesCS4B01G057900	0.888885918937768
8.6.20-10.1.20	TraesCS3B01G425200	TraesCS4B01G316800	0.888885918937768
8.6.20-10.1.20	TraesCS3B01G425200	TraesCS4B01G325600	0.888885918937768
8.6.20-10.1.20	TraesCS3B01G425200	TraesCS4D01G058000	0.888885918937768
8.6.20-10.1.20	TraesCS3B01G425200	TraesCS4D01G216300	0.888885918937768
8.6.20-10.1.20	TraesCS3B01G425200	TraesCS4D01G322500	0.888885918937768
8.6.20-10.1.20	TraesCS3B01G425200	TraesCS5A01G310100	0.888885918937768
8.6.20-10.1.20	TraesCS3B01G425200	TraesCS5A01G310600	0.888885918937768
8.6.20-10.1.20	TraesCS3B01G425200	TraesCS5A01G310800	0.888885918937768
8.6.20-10.1.20	TraesCS3B01G425200	TraesCS5A01G310900	0.888885918937768
8.6.20-10.1.20	TraesCS3B01G425200	TraesCS5A01G311000	0.888885918937768
8.6.20-10.1.20	TraesCS3B01G425200	TraesCS5A01G391700	0.799993985830732
8.6.20-10.1.20	TraesCS3B01G425200	TraesCS5A01G405400	0.888885918937768
8.6.20-10.1.20	TraesCS3B01G425200	TraesCS5B01G145300	1
8.6.20-10.1.20	TraesCS3B01G425200	TraesCS5B01G311600	0.888885918937768
8.6.20-10.1.20	TraesCS3B01G425200	TraesCS5B01G312200	0.888885918937768
8.6.20-10.1.20	TraesCS3B01G425200	TraesCS5B01G396600	0.799993985830732
8.6.20-10.1.20	TraesCS3B01G425200	TraesCS5D01G145800	1
8.6.20-10.1.20	TraesCS3B01G425200	TraesCS5D01G232900	1
8.6.20-10.1.20	TraesCS3B01G425200	TraesCS5D01G317500	0.888885918937768
8.6.20-10.1.20	TraesCS3B01G425200	TraesCS5D01G317700	0.888885918937768
8.6.20-10.1.20	TraesCS3B01G425200	TraesCS5D01G317800	0.888885918937768
8.6.20-10.1.20	TraesCS3B01G425200	TraesCS5D01G317900	0.888885918937768
8.6.20-10.1.20	TraesCS3B01G425200	TraesCS5D01G318500	0.888885918937768
8.6.20-10.1.20	TraesCS3B01G425200	TraesCS5D01G401500	0.799993985830732
8.6.20-10.1.20	TraesCS3B01G425200	TraesCS5D01G415500	0.888885918937768
8.6.20-10.1.20	TraesCS3B01G425200	TraesCS6A01G267500	1
8.6.20-10.1.20	TraesCS3B01G425200	TraesCS6A01G360300	0.888885918937768
8.6.20-10.1.20	TraesCS3B01G425200	TraesCS7B01G114300	1
8.6.20-10.1.20	TraesCS3B01G425200	TraesCS7B01G220200	0.799993985830732
8.6.20-10.1.20	TraesCS3B01G578600	TraesCS3D01G031800	1
8.6.20-10.1.20	TraesCS3B01G578600	TraesCS4A01G061800	0.727263780549116
8.6.20-10.1.20	TraesCS3B01G578600	TraesCS4A01G061900	0.727263780549116
8.6.20-10.1.20	TraesCS3B01G578600	TraesCS4A01G445600	0.727263780549116
8.6.20-10.1.20	TraesCS3B01G578600	TraesCS4A01G476800	0.727263780549116
8.6.20-10.1.20	TraesCS3B01G578600	TraesCS4B01G396300	0.727263780549116
8.6.20-10.1.20	TraesCS3B01G578600	TraesCS4B01G398800	0.666654972390035
8.6.20-10.1.20	TraesCS3B01G578600	TraesCS4D01G238800	0.727263780549116
8.6.20-10.1.20	TraesCS3B01G578600	TraesCS4D01G364700	0.727263780549116
8.6.20-10.1.20	TraesCS3B01G578600	TraesCS5A01G004500	0.666654972390035
8.6.20-10.1.20	TraesCS3B01G578600	TraesCS5A01G004600	0.666654972390035
8.6.20-10.1.20	TraesCS3B01G578600	TraesCS5A01G004700	0.666654972390035
8.6.20-10.1.20	TraesCS3B01G578600	TraesCS5A01G148600	1
8.6.20-10.1.20	TraesCS3B01G578600	TraesCS5A01G362400	0.727263780549116
8.6.20-10.1.20	TraesCS3B01G578600	TraesCS5D01G012000	0.666654972390035
8.6.20-10.1.20	TraesCS3B01G578600	TraesCS5D01G012300	0.666654972390035
8.6.20-10.1.20	TraesCS3B01G578600	TraesCS5D01G014100	0.727263780549116
8.6.20-10.1.20	TraesCS3B01G578600	TraesCS5D01G014200	0.727263780549116
8.6.20-10.1.20	TraesCS3B01G578600	TraesCS5D01G014300	0.727263780549116
8.6.20-10.1.20	TraesCS3B01G578600	TraesCS5D01G144300	1
8.6.20-10.1.20	TraesCS3B01G578600	TraesCS5D01G487900	0.727263780549116
8.6.20-10.1.20	TraesCS3B01G578600	TraesCS5D01G488500	0.727263780549116
8.6.20-10.1.20	TraesCS3B01G578600	TraesCS6B01G063500	1
8.6.20-10.1.20	TraesCS3B01G578600	TraesCS6D01G054900	1
8.6.20-10.1.20	TraesCS3B01G578600	TraesCS7B01G251100	1
8.6.20-10.1.20	TraesCS3B01G578600	TraesCS7B01G469000	0.727263780549116
8.6.20-10.1.20	TraesCS3B01G578600	TraesCS7D01G350100	0.727263780549116
8.6.20-10.1.20	TraesCS3B01G578600	TraesCS7D01G532100	0.727263780549116
8.6.20-10.1.20	TraesCS3D01G031800	TraesCS4A01G061800	0.727263780549116
8.6.20-10.1.20	TraesCS3D01G031800	TraesCS4A01G061900	0.727263780549116
8.6.20-10.1.20	TraesCS3D01G031800	TraesCS4A01G445600	0.727263780549116
8.6.20-10.1.20	TraesCS3D01G031800	TraesCS4A01G476800	0.727263780549116
8.6.20-10.1.20	TraesCS3D01G031800	TraesCS4B01G396300	0.727263780549116
8.6.20-10.1.20	TraesCS3D01G031800	TraesCS4B01G398800	0.666654972390035
8.6.20-10.1.20	TraesCS3D01G031800	TraesCS4D01G238800	0.727263780549116
8.6.20-10.1.20	TraesCS3D01G031800	TraesCS4D01G364700	0.727263780549116
8.6.20-10.1.20	TraesCS3D01G031800	TraesCS5A01G004500	0.666654972390035
8.6.20-10.1.20	TraesCS3D01G031800	TraesCS5A01G004600	0.666654972390035
8.6.20-10.1.20	TraesCS3D01G031800	TraesCS5A01G004700	0.666654972390035
8.6.20-10.1.20	TraesCS3D01G031800	TraesCS5A01G148600	1
8.6.20-10.1.20	TraesCS3D01G031800	TraesCS5A01G362400	0.727263780549116
8.6.20-10.1.20	TraesCS3D01G031800	TraesCS5D01G012000	0.666654972390035
8.6.20-10.1.20	TraesCS3D01G031800	TraesCS5D01G012300	0.666654972390035
8.6.20-10.1.20	TraesCS3D01G031800	TraesCS5D01G014100	0.727263780549116
8.6.20-10.1.20	TraesCS3D01G031800	TraesCS5D01G014200	0.727263780549116
8.6.20-10.1.20	TraesCS3D01G031800	TraesCS5D01G014300	0.727263780549116
8.6.20-10.1.20	TraesCS3D01G031800	TraesCS5D01G144300	1
8.6.20-10.1.20	TraesCS3D01G031800	TraesCS5D01G487900	0.727263780549116
8.6.20-10.1.20	TraesCS3D01G031800	TraesCS5D01G488500	0.727263780549116
8.6.20-10.1.20	TraesCS3D01G031800	TraesCS6B01G063500	1
8.6.20-10.1.20	TraesCS3D01G031800	TraesCS6D01G054900	1
8.6.20-10.1.20	TraesCS3D01G031800	TraesCS7B01G251100	1
8.6.20-10.1.20	TraesCS3D01G031800	TraesCS7B01G469000	0.727263780549116
8.6.20-10.1.20	TraesCS3D01G031800	TraesCS7D01G350100	0.727263780549116
8.6.20-10.1.20	TraesCS3D01G031800	TraesCS7D01G532100	0.727263780549116
8.6.20-10.1.20	TraesCS3D01G047800	TraesCS4B01G291900	1
8.6.20-10.1.20	TraesCS3D01G047800	TraesCS5D01G488300	1
8.6.20-10.1.20	TraesCS3D01G047800	TraesCS5D01G488900	1
8.6.20-10.1.20	TraesCS3D01G047800	TraesCS6B01G429300	1
8.6.20-10.1.20	TraesCS3D01G047800	TraesCS7A01G046800	1
8.6.20-10.1.20	TraesCS3D01G140200	TraesCS3D01G337400	0.799993985830732
8.6.20-10.1.20	TraesCS3D01G140200	TraesCS3D01G385900	0.799993985830732
8.6.20-10.1.20	TraesCS3D01G140200	TraesCS4A01G088400	0.888885918937768
8.6.20-10.1.20	TraesCS3D01G140200	TraesCS4B01G316800	0.888885918937768
8.6.20-10.1.20	TraesCS3D01G140200	TraesCS4B01G325600	0.888885918937768
8.6.20-10.1.20	TraesCS3D01G140200	TraesCS4D01G216300	0.888885918937768
8.6.20-10.1.20	TraesCS3D01G140200	TraesCS4D01G322500	0.888885918937768
8.6.20-10.1.20	TraesCS3D01G140200	TraesCS5A01G310100	0.888885918937768
8.6.20-10.1.20	TraesCS3D01G140200	TraesCS5A01G310600	0.888885918937768
8.6.20-10.1.20	TraesCS3D01G140200	TraesCS5A01G310800	0.888885918937768
8.6.20-10.1.20	TraesCS3D01G140200	TraesCS5A01G310900	0.888885918937768
8.6.20-10.1.20	TraesCS3D01G140200	TraesCS5A01G311000	0.888885918937768
8.6.20-10.1.20	TraesCS3D01G140200	TraesCS5A01G391700	1
8.6.20-10.1.20	TraesCS3D01G140200	TraesCS5A01G405400	0.888885918937768
8.6.20-10.1.20	TraesCS3D01G140200	TraesCS5B01G145300	0.799993985830732
8.6.20-10.1.20	TraesCS3D01G140200	TraesCS5B01G311600	0.888885918937768
8.6.20-10.1.20	TraesCS3D01G140200	TraesCS5B01G312200	0.888885918937768
8.6.20-10.1.20	TraesCS3D01G140200	TraesCS5B01G396600	1
8.6.20-10.1.20	TraesCS3D01G140200	TraesCS5D01G145800	0.799993985830732
8.6.20-10.1.20	TraesCS3D01G140200	TraesCS5D01G232900	0.799993985830732
8.6.20-10.1.20	TraesCS3D01G140200	TraesCS5D01G317500	0.888885918937768
8.6.20-10.1.20	TraesCS3D01G140200	TraesCS5D01G317700	0.888885918937768
8.6.20-10.1.20	TraesCS3D01G140200	TraesCS5D01G317800	0.888885918937768
8.6.20-10.1.20	TraesCS3D01G140200	TraesCS5D01G317900	0.888885918937768
8.6.20-10.1.20	TraesCS3D01G140200	TraesCS5D01G318500	0.888885918937768
8.6.20-10.1.20	TraesCS3D01G140200	TraesCS5D01G401500	1
8.6.20-10.1.20	TraesCS3D01G140200	TraesCS5D01G415500	0.888885918937768
8.6.20-10.1.20	TraesCS3D01G140200	TraesCS6A01G267500	0.799993985830732
8.6.20-10.1.20	TraesCS3D01G140200	TraesCS6A01G360300	0.888885918937768
8.6.20-10.1.20	TraesCS3D01G140200	TraesCS7B01G114300	0.799993985830732
8.6.20-10.1.20	TraesCS3D01G140200	TraesCS7B01G220200	1
8.6.20-10.1.20	TraesCS3D01G337400	TraesCS3D01G385900	1
8.6.20-10.1.20	TraesCS3D01G337400	TraesCS4A01G088400	0.888885918937768
8.6.20-10.1.20	TraesCS3D01G337400	TraesCS4A01G256700	0.888885918937768
8.6.20-10.1.20	TraesCS3D01G337400	TraesCS4B01G057900	0.888885918937768
8.6.20-10.1.20	TraesCS3D01G337400	TraesCS4B01G316800	0.888885918937768
8.6.20-10.1.20	TraesCS3D01G337400	TraesCS4B01G325600	0.888885918937768
8.6.20-10.1.20	TraesCS3D01G337400	TraesCS4D01G058000	0.888885918937768
8.6.20-10.1.20	TraesCS3D01G337400	TraesCS4D01G216300	0.888885918937768
8.6.20-10.1.20	TraesCS3D01G337400	TraesCS4D01G322500	0.888885918937768
8.6.20-10.1.20	TraesCS3D01G337400	TraesCS5A01G310100	0.888885918937768
8.6.20-10.1.20	TraesCS3D01G337400	TraesCS5A01G310600	0.888885918937768
8.6.20-10.1.20	TraesCS3D01G337400	TraesCS5A01G310800	0.888885918937768
8.6.20-10.1.20	TraesCS3D01G337400	TraesCS5A01G310900	0.888885918937768
8.6.20-10.1.20	TraesCS3D01G337400	TraesCS5A01G311000	0.888885918937768
8.6.20-10.1.20	TraesCS3D01G337400	TraesCS5A01G391700	0.799993985830732
8.6.20-10.1.20	TraesCS3D01G337400	TraesCS5A01G405400	0.888885918937768
8.6.20-10.1.20	TraesCS3D01G337400	TraesCS5B01G145300	1
8.6.20-10.1.20	TraesCS3D01G337400	TraesCS5B01G311600	0.888885918937768
8.6.20-10.1.20	TraesCS3D01G337400	TraesCS5B01G312200	0.888885918937768
8.6.20-10.1.20	TraesCS3D01G337400	TraesCS5B01G396600	0.799993985830732
8.6.20-10.1.20	TraesCS3D01G337400	TraesCS5D01G145800	1
8.6.20-10.1.20	TraesCS3D01G337400	TraesCS5D01G232900	1
8.6.20-10.1.20	TraesCS3D01G337400	TraesCS5D01G317500	0.888885918937768
8.6.20-10.1.20	TraesCS3D01G337400	TraesCS5D01G317700	0.888885918937768
8.6.20-10.1.20	TraesCS3D01G337400	TraesCS5D01G317800	0.888885918937768
8.6.20-10.1.20	TraesCS3D01G337400	TraesCS5D01G317900	0.888885918937768
8.6.20-10.1.20	TraesCS3D01G337400	TraesCS5D01G318500	0.888885918937768
8.6.20-10.1.20	TraesCS3D01G337400	TraesCS5D01G401500	0.799993985830732
8.6.20-10.1.20	TraesCS3D01G337400	TraesCS5D01G415500	0.888885918937768
8.6.20-10.1.20	TraesCS3D01G337400	TraesCS6A01G267500	1
8.6.20-10.1.20	TraesCS3D01G337400	TraesCS6A01G360300	0.888885918937768
8.6.20-10.1.20	TraesCS3D01G337400	TraesCS7B01G114300	1
8.6.20-10.1.20	TraesCS3D01G337400	TraesCS7B01G220200	0.799993985830732
8.6.20-10.1.20	TraesCS3D01G385900	TraesCS4A01G088400	0.888885918937768
8.6.20-10.1.20	TraesCS3D01G385900	TraesCS4A01G256700	0.888885918937768
8.6.20-10.1.20	TraesCS3D01G385900	TraesCS4B01G057900	0.888885918937768
8.6.20-10.1.20	TraesCS3D01G385900	TraesCS4B01G316800	0.888885918937768
8.6.20-10.1.20	TraesCS3D01G385900	TraesCS4B01G325600	0.888885918937768
8.6.20-10.1.20	TraesCS3D01G385900	TraesCS4D01G058000	0.888885918937768
8.6.20-10.1.20	TraesCS3D01G385900	TraesCS4D01G216300	0.888885918937768
8.6.20-10.1.20	TraesCS3D01G385900	TraesCS4D01G322500	0.888885918937768
8.6.20-10.1.20	TraesCS3D01G385900	TraesCS5A01G310100	0.888885918937768
8.6.20-10.1.20	TraesCS3D01G385900	TraesCS5A01G310600	0.888885918937768
8.6.20-10.1.20	TraesCS3D01G385900	TraesCS5A01G310800	0.888885918937768
8.6.20-10.1.20	TraesCS3D01G385900	TraesCS5A01G310900	0.888885918937768
8.6.20-10.1.20	TraesCS3D01G385900	TraesCS5A01G311000	0.888885918937768
8.6.20-10.1.20	TraesCS3D01G385900	TraesCS5A01G391700	0.799993985830732
8.6.20-10.1.20	TraesCS3D01G385900	TraesCS5A01G405400	0.888885918937768
8.6.20-10.1.20	TraesCS3D01G385900	TraesCS5B01G145300	1
8.6.20-10.1.20	TraesCS3D01G385900	TraesCS5B01G311600	0.888885918937768
8.6.20-10.1.20	TraesCS3D01G385900	TraesCS5B01G312200	0.888885918937768
8.6.20-10.1.20	TraesCS3D01G385900	TraesCS5B01G396600	0.799993985830732
8.6.20-10.1.20	TraesCS3D01G385900	TraesCS5D01G145800	1
8.6.20-10.1.20	TraesCS3D01G385900	TraesCS5D01G232900	1
8.6.20-10.1.20	TraesCS3D01G385900	TraesCS5D01G317500	0.888885918937768
8.6.20-10.1.20	TraesCS3D01G385900	TraesCS5D01G317700	0.888885918937768
8.6.20-10.1.20	TraesCS3D01G385900	TraesCS5D01G317800	0.888885918937768
8.6.20-10.1.20	TraesCS3D01G385900	TraesCS5D01G317900	0.888885918937768
8.6.20-10.1.20	TraesCS3D01G385900	TraesCS5D01G318500	0.888885918937768
8.6.20-10.1.20	TraesCS3D01G385900	TraesCS5D01G401500	0.799993985830732
8.6.20-10.1.20	TraesCS3D01G385900	TraesCS5D01G415500	0.888885918937768
8.6.20-10.1.20	TraesCS3D01G385900	TraesCS6A01G267500	1
8.6.20-10.1.20	TraesCS3D01G385900	TraesCS6A01G360300	0.888885918937768
8.6.20-10.1.20	TraesCS3D01G385900	TraesCS7B01G114300	1
8.6.20-10.1.20	TraesCS3D01G385900	TraesCS7B01G220200	0.799993985830732
8.6.20-10.1.20	TraesCS3D01G440900	TraesCS4A01G218400	0.799994226404521
8.6.20-10.1.20	TraesCS3D01G440900	TraesCS4B01G097200	0.799994226404521
8.6.20-10.1.20	TraesCS3D01G440900	TraesCS4B01G356100	1
8.6.20-10.1.20	TraesCS3D01G440900	TraesCS4D01G093600	0.799994226404521
8.6.20-10.1.20	TraesCS3D01G440900	TraesCS5A01G007900	0.888885918937768
8.6.20-10.1.20	TraesCS3D01G440900	TraesCS5A01G184300	1
8.6.20-10.1.20	TraesCS3D01G440900	TraesCS5A01G378700	0.888885918937768
8.6.20-10.1.20	TraesCS3D01G440900	TraesCS5A01G428000	0.888885918937768
8.6.20-10.1.20	TraesCS3D01G440900	TraesCS5B01G006500	0.888885918937768
8.6.20-10.1.20	TraesCS3D01G440900	TraesCS5B01G042400	0.799994226404521
8.6.20-10.1.20	TraesCS3D01G440900	TraesCS5D01G013400	0.888885918937768
8.6.20-10.1.20	TraesCS3D01G440900	TraesCS5D01G048100	0.799994226404521
8.6.20-10.1.20	TraesCS3D01G440900	TraesCS5D01G233800	1
8.6.20-10.1.20	TraesCS3D01G440900	TraesCS5D01G436000	0.888885918937768
8.6.20-10.1.20	TraesCS3D01G440900	TraesCS6A01G320700	1
8.6.20-10.1.20	TraesCS3D01G440900	TraesCS6A01G325600	1
8.6.20-10.1.20	TraesCS3D01G440900	TraesCS6A01G375100	1
8.6.20-10.1.20	TraesCS3D01G440900	TraesCS6D01G048400	1
8.6.20-10.1.20	TraesCS3D01G440900	TraesCS6D01G075800	1
8.6.20-10.1.20	TraesCS3D01G440900	TraesCS6D01G284100	1
8.6.20-10.1.20	TraesCS3D01G440900	TraesCS6D01G302300	1
8.6.20-10.1.20	TraesCS3D01G440900	TraesCS7D01G124500	1
8.6.20-10.1.20	TraesCS3D01G524700	TraesCS6A01G403200	1
8.6.20-10.1.20	TraesCS4A01G061800	TraesCS4A01G061900	1
8.6.20-10.1.20	TraesCS4A01G061800	TraesCS4A01G218400	0.666654638255686
8.6.20-10.1.20	TraesCS4A01G061800	TraesCS4A01G445600	1
8.6.20-10.1.20	TraesCS4A01G061800	TraesCS4A01G476800	1
8.6.20-10.1.20	TraesCS4A01G061800	TraesCS4B01G097200	0.666654638255686
8.6.20-10.1.20	TraesCS4A01G061800	TraesCS4B01G396300	1
8.6.20-10.1.20	TraesCS4A01G061800	TraesCS4B01G398800	0.941173473845652
8.6.20-10.1.20	TraesCS4A01G061800	TraesCS4D01G093600	0.666654638255686
8.6.20-10.1.20	TraesCS4A01G061800	TraesCS4D01G238800	1
8.6.20-10.1.20	TraesCS4A01G061800	TraesCS4D01G364700	1
8.6.20-10.1.20	TraesCS4A01G061800	TraesCS5A01G004500	0.941173473845652
8.6.20-10.1.20	TraesCS4A01G061800	TraesCS5A01G004600	0.941173473845652
8.6.20-10.1.20	TraesCS4A01G061800	TraesCS5A01G004700	0.941173473845652
8.6.20-10.1.20	TraesCS4A01G061800	TraesCS5A01G148600	0.727263780549116
8.6.20-10.1.20	TraesCS4A01G061800	TraesCS5A01G362400	1
8.6.20-10.1.20	TraesCS4A01G061800	TraesCS5A01G428000	0.727263780549116
8.6.20-10.1.20	TraesCS4A01G061800	TraesCS5D01G012000	0.941173473845652
8.6.20-10.1.20	TraesCS4A01G061800	TraesCS5D01G012300	0.941173473845652
8.6.20-10.1.20	TraesCS4A01G061800	TraesCS5D01G014100	1
8.6.20-10.1.20	TraesCS4A01G061800	TraesCS5D01G014200	1
8.6.20-10.1.20	TraesCS4A01G061800	TraesCS5D01G014300	1
8.6.20-10.1.20	TraesCS4A01G061800	TraesCS5D01G144300	0.727263780549116
8.6.20-10.1.20	TraesCS4A01G061800	TraesCS5D01G436000	0.727263780549116
8.6.20-10.1.20	TraesCS4A01G061800	TraesCS5D01G487900	1
8.6.20-10.1.20	TraesCS4A01G061800	TraesCS5D01G488500	1
8.6.20-10.1.20	TraesCS4A01G061800	TraesCS6B01G063500	0.727263780549116
8.6.20-10.1.20	TraesCS4A01G061800	TraesCS6D01G054900	0.727263780549116
8.6.20-10.1.20	TraesCS4A01G061800	TraesCS7B01G251100	0.727263780549116
8.6.20-10.1.20	TraesCS4A01G061800	TraesCS7B01G469000	1
8.6.20-10.1.20	TraesCS4A01G061800	TraesCS7D01G350100	1
8.6.20-10.1.20	TraesCS4A01G061800	TraesCS7D01G532100	1
8.6.20-10.1.20	TraesCS4A01G061900	TraesCS4A01G218400	0.666654638255686
8.6.20-10.1.20	TraesCS4A01G061900	TraesCS4A01G445600	1
8.6.20-10.1.20	TraesCS4A01G061900	TraesCS4A01G476800	1
8.6.20-10.1.20	TraesCS4A01G061900	TraesCS4B01G097200	0.666654638255686
8.6.20-10.1.20	TraesCS4A01G061900	TraesCS4B01G396300	1
8.6.20-10.1.20	TraesCS4A01G061900	TraesCS4B01G398800	0.941173473845652
8.6.20-10.1.20	TraesCS4A01G061900	TraesCS4D01G093600	0.666654638255686
8.6.20-10.1.20	TraesCS4A01G061900	TraesCS4D01G238800	1
8.6.20-10.1.20	TraesCS4A01G061900	TraesCS4D01G364700	1
8.6.20-10.1.20	TraesCS4A01G061900	TraesCS5A01G004500	0.941173473845652
8.6.20-10.1.20	TraesCS4A01G061900	TraesCS5A01G004600	0.941173473845652
8.6.20-10.1.20	TraesCS4A01G061900	TraesCS5A01G004700	0.941173473845652
8.6.20-10.1.20	TraesCS4A01G061900	TraesCS5A01G148600	0.727263780549116
8.6.20-10.1.20	TraesCS4A01G061900	TraesCS5A01G362400	1
8.6.20-10.1.20	TraesCS4A01G061900	TraesCS5A01G428000	0.727263780549116
8.6.20-10.1.20	TraesCS4A01G061900	TraesCS5D01G012000	0.941173473845652
8.6.20-10.1.20	TraesCS4A01G061900	TraesCS5D01G012300	0.941173473845652
8.6.20-10.1.20	TraesCS4A01G061900	TraesCS5D01G014100	1
8.6.20-10.1.20	TraesCS4A01G061900	TraesCS5D01G014200	1
8.6.20-10.1.20	TraesCS4A01G061900	TraesCS5D01G014300	1
8.6.20-10.1.20	TraesCS4A01G061900	TraesCS5D01G144300	0.727263780549116
8.6.20-10.1.20	TraesCS4A01G061900	TraesCS5D01G436000	0.727263780549116
8.6.20-10.1.20	TraesCS4A01G061900	TraesCS5D01G487900	1
8.6.20-10.1.20	TraesCS4A01G061900	TraesCS5D01G488500	1
8.6.20-10.1.20	TraesCS4A01G061900	TraesCS6B01G063500	0.727263780549116
8.6.20-10.1.20	TraesCS4A01G061900	TraesCS6D01G054900	0.727263780549116
8.6.20-10.1.20	TraesCS4A01G061900	TraesCS7B01G251100	0.727263780549116
8.6.20-10.1.20	TraesCS4A01G061900	TraesCS7B01G469000	1
8.6.20-10.1.20	TraesCS4A01G061900	TraesCS7D01G350100	1
8.6.20-10.1.20	TraesCS4A01G061900	TraesCS7D01G532100	1
8.6.20-10.1.20	TraesCS4A01G088400	TraesCS4B01G316800	1
8.6.20-10.1.20	TraesCS4A01G088400	TraesCS4B01G325600	1
8.6.20-10.1.20	TraesCS4A01G088400	TraesCS4D01G216300	1
8.6.20-10.1.20	TraesCS4A01G088400	TraesCS4D01G322500	1
8.6.20-10.1.20	TraesCS4A01G088400	TraesCS5A01G310100	1
8.6.20-10.1.20	TraesCS4A01G088400	TraesCS5A01G310600	1
8.6.20-10.1.20	TraesCS4A01G088400	TraesCS5A01G310800	1
8.6.20-10.1.20	TraesCS4A01G088400	TraesCS5A01G310900	1
8.6.20-10.1.20	TraesCS4A01G088400	TraesCS5A01G311000	1
8.6.20-10.1.20	TraesCS4A01G088400	TraesCS5A01G391700	0.888885918937768
8.6.20-10.1.20	TraesCS4A01G088400	TraesCS5A01G405400	1
8.6.20-10.1.20	TraesCS4A01G088400	TraesCS5B01G145300	0.888885918937768
8.6.20-10.1.20	TraesCS4A01G088400	TraesCS5B01G311600	1
8.6.20-10.1.20	TraesCS4A01G088400	TraesCS5B01G312200	1
8.6.20-10.1.20	TraesCS4A01G088400	TraesCS5B01G396600	0.888885918937768
8.6.20-10.1.20	TraesCS4A01G088400	TraesCS5D01G145800	0.888885918937768
8.6.20-10.1.20	TraesCS4A01G088400	TraesCS5D01G232900	0.888885918937768
8.6.20-10.1.20	TraesCS4A01G088400	TraesCS5D01G317500	1
8.6.20-10.1.20	TraesCS4A01G088400	TraesCS5D01G317700	1
8.6.20-10.1.20	TraesCS4A01G088400	TraesCS5D01G317800	1
8.6.20-10.1.20	TraesCS4A01G088400	TraesCS5D01G317900	1
8.6.20-10.1.20	TraesCS4A01G088400	TraesCS5D01G318500	1
8.6.20-10.1.20	TraesCS4A01G088400	TraesCS5D01G401500	0.888885918937768
8.6.20-10.1.20	TraesCS4A01G088400	TraesCS5D01G415500	1
8.6.20-10.1.20	TraesCS4A01G088400	TraesCS6A01G267500	0.888885918937768
8.6.20-10.1.20	TraesCS4A01G088400	TraesCS6A01G360300	1
8.6.20-10.1.20	TraesCS4A01G088400	TraesCS7B01G114300	0.888885918937768
8.6.20-10.1.20	TraesCS4A01G088400	TraesCS7B01G220200	0.888885918937768
8.6.20-10.1.20	TraesCS4A01G218400	TraesCS4A01G445600	0.666654638255686
8.6.20-10.1.20	TraesCS4A01G218400	TraesCS4A01G476800	0.666654638255686
8.6.20-10.1.20	TraesCS4A01G218400	TraesCS4B01G097200	1
8.6.20-10.1.20	TraesCS4A01G218400	TraesCS4B01G356100	0.799994226404521
8.6.20-10.1.20	TraesCS4A01G218400	TraesCS4B01G396300	0.666654638255686
8.6.20-10.1.20	TraesCS4A01G218400	TraesCS4B01G398800	0.61536966879641
8.6.20-10.1.20	TraesCS4A01G218400	TraesCS4D01G093600	1
8.6.20-10.1.20	TraesCS4A01G218400	TraesCS4D01G238800	0.666654638255686
8.6.20-10.1.20	TraesCS4A01G218400	TraesCS4D01G364700	0.666654638255686
8.6.20-10.1.20	TraesCS4A01G218400	TraesCS5A01G004500	0.61536966879641
8.6.20-10.1.20	TraesCS4A01G218400	TraesCS5A01G004600	0.61536966879641
8.6.20-10.1.20	TraesCS4A01G218400	TraesCS5A01G004700	0.61536966879641
8.6.20-10.1.20	TraesCS4A01G218400	TraesCS5A01G007900	0.727263780549116
8.6.20-10.1.20	TraesCS4A01G218400	TraesCS5A01G184300	0.799994226404521
8.6.20-10.1.20	TraesCS4A01G218400	TraesCS5A01G362400	0.666654638255686
8.6.20-10.1.20	TraesCS4A01G218400	TraesCS5A01G378700	0.727263780549116
8.6.20-10.1.20	TraesCS4A01G218400	TraesCS5A01G428000	0.923073933758714
8.6.20-10.1.20	TraesCS4A01G218400	TraesCS5B01G006500	0.727263780549116
8.6.20-10.1.20	TraesCS4A01G218400	TraesCS5B01G042400	0.666654638255686
8.6.20-10.1.20	TraesCS4A01G218400	TraesCS5D01G012000	0.61536966879641
8.6.20-10.1.20	TraesCS4A01G218400	TraesCS5D01G012300	0.61536966879641
8.6.20-10.1.20	TraesCS4A01G218400	TraesCS5D01G013400	0.727263780549116
8.6.20-10.1.20	TraesCS4A01G218400	TraesCS5D01G014100	0.666654638255686
8.6.20-10.1.20	TraesCS4A01G218400	TraesCS5D01G014200	0.666654638255686
8.6.20-10.1.20	TraesCS4A01G218400	TraesCS5D01G014300	0.666654638255686
8.6.20-10.1.20	TraesCS4A01G218400	TraesCS5D01G048100	0.666654638255686
8.6.20-10.1.20	TraesCS4A01G218400	TraesCS5D01G233800	0.799994226404521
8.6.20-10.1.20	TraesCS4A01G218400	TraesCS5D01G436000	0.923073933758714
8.6.20-10.1.20	TraesCS4A01G218400	TraesCS5D01G487900	0.666654638255686
8.6.20-10.1.20	TraesCS4A01G218400	TraesCS5D01G488500	0.666654638255686
8.6.20-10.1.20	TraesCS4A01G218400	TraesCS6A01G320700	0.799994226404521
8.6.20-10.1.20	TraesCS4A01G218400	TraesCS6A01G325600	0.799994226404521
8.6.20-10.1.20	TraesCS4A01G218400	TraesCS6A01G375100	0.799994226404521
8.6.20-10.1.20	TraesCS4A01G218400	TraesCS6D01G048400	0.799994226404521
8.6.20-10.1.20	TraesCS4A01G218400	TraesCS6D01G075800	0.799994226404521
8.6.20-10.1.20	TraesCS4A01G218400	TraesCS6D01G284100	0.799994226404521
8.6.20-10.1.20	TraesCS4A01G218400	TraesCS6D01G302300	0.799994226404521
8.6.20-10.1.20	TraesCS4A01G218400	TraesCS7B01G469000	0.666654638255686
8.6.20-10.1.20	TraesCS4A01G218400	TraesCS7D01G124500	0.799994226404521
8.6.20-10.1.20	TraesCS4A01G218400	TraesCS7D01G350100	0.666654638255686
8.6.20-10.1.20	TraesCS4A01G218400	TraesCS7D01G532100	0.666654638255686
8.6.20-10.1.20	TraesCS4A01G256700	TraesCS4B01G057900	1
8.6.20-10.1.20	TraesCS4A01G256700	TraesCS4D01G058000	1
8.6.20-10.1.20	TraesCS4A01G256700	TraesCS5B01G145300	0.888885918937768
8.6.20-10.1.20	TraesCS4A01G256700	TraesCS5D01G145800	0.888885918937768
8.6.20-10.1.20	TraesCS4A01G256700	TraesCS5D01G232900	0.888885918937768
8.6.20-10.1.20	TraesCS4A01G256700	TraesCS6A01G267500	0.888885918937768
8.6.20-10.1.20	TraesCS4A01G256700	TraesCS7B01G114300	0.888885918937768
8.6.20-10.1.20	TraesCS4A01G445600	TraesCS4A01G476800	1
8.6.20-10.1.20	TraesCS4A01G445600	TraesCS4B01G097200	0.666654638255686
8.6.20-10.1.20	TraesCS4A01G445600	TraesCS4B01G396300	1
8.6.20-10.1.20	TraesCS4A01G445600	TraesCS4B01G398800	0.941173473845652
8.6.20-10.1.20	TraesCS4A01G445600	TraesCS4D01G093600	0.666654638255686
8.6.20-10.1.20	TraesCS4A01G445600	TraesCS4D01G238800	1
8.6.20-10.1.20	TraesCS4A01G445600	TraesCS4D01G364700	1
8.6.20-10.1.20	TraesCS4A01G445600	TraesCS5A01G004500	0.941173473845652
8.6.20-10.1.20	TraesCS4A01G445600	TraesCS5A01G004600	0.941173473845652
8.6.20-10.1.20	TraesCS4A01G445600	TraesCS5A01G004700	0.941173473845652
8.6.20-10.1.20	TraesCS4A01G445600	TraesCS5A01G148600	0.727263780549116
8.6.20-10.1.20	TraesCS4A01G445600	TraesCS5A01G362400	1
8.6.20-10.1.20	TraesCS4A01G445600	TraesCS5A01G428000	0.727263780549116
8.6.20-10.1.20	TraesCS4A01G445600	TraesCS5D01G012000	0.941173473845652
8.6.20-10.1.20	TraesCS4A01G445600	TraesCS5D01G012300	0.941173473845652
8.6.20-10.1.20	TraesCS4A01G445600	TraesCS5D01G014100	1
8.6.20-10.1.20	TraesCS4A01G445600	TraesCS5D01G014200	1
8.6.20-10.1.20	TraesCS4A01G445600	TraesCS5D01G014300	1
8.6.20-10.1.20	TraesCS4A01G445600	TraesCS5D01G144300	0.727263780549116
8.6.20-10.1.20	TraesCS4A01G445600	TraesCS5D01G436000	0.727263780549116
8.6.20-10.1.20	TraesCS4A01G445600	TraesCS5D01G487900	1
8.6.20-10.1.20	TraesCS4A01G445600	TraesCS5D01G488500	1
8.6.20-10.1.20	TraesCS4A01G445600	TraesCS6B01G063500	0.727263780549116
8.6.20-10.1.20	TraesCS4A01G445600	TraesCS6D01G054900	0.727263780549116
8.6.20-10.1.20	TraesCS4A01G445600	TraesCS7B01G251100	0.727263780549116
8.6.20-10.1.20	TraesCS4A01G445600	TraesCS7B01G469000	1
8.6.20-10.1.20	TraesCS4A01G445600	TraesCS7D01G350100	1
8.6.20-10.1.20	TraesCS4A01G445600	TraesCS7D01G532100	1
8.6.20-10.1.20	TraesCS4A01G476800	TraesCS4B01G097200	0.666654638255686
8.6.20-10.1.20	TraesCS4A01G476800	TraesCS4B01G396300	1
8.6.20-10.1.20	TraesCS4A01G476800	TraesCS4B01G398800	0.941173473845652
8.6.20-10.1.20	TraesCS4A01G476800	TraesCS4D01G093600	0.666654638255686
8.6.20-10.1.20	TraesCS4A01G476800	TraesCS4D01G238800	1
8.6.20-10.1.20	TraesCS4A01G476800	TraesCS4D01G364700	1
8.6.20-10.1.20	TraesCS4A01G476800	TraesCS5A01G004500	0.941173473845652
8.6.20-10.1.20	TraesCS4A01G476800	TraesCS5A01G004600	0.941173473845652
8.6.20-10.1.20	TraesCS4A01G476800	TraesCS5A01G004700	0.941173473845652
8.6.20-10.1.20	TraesCS4A01G476800	TraesCS5A01G148600	0.727263780549116
8.6.20-10.1.20	TraesCS4A01G476800	TraesCS5A01G362400	1
8.6.20-10.1.20	TraesCS4A01G476800	TraesCS5A01G428000	0.727263780549116
8.6.20-10.1.20	TraesCS4A01G476800	TraesCS5D01G012000	0.941173473845652
8.6.20-10.1.20	TraesCS4A01G476800	TraesCS5D01G012300	0.941173473845652
8.6.20-10.1.20	TraesCS4A01G476800	TraesCS5D01G014100	1
8.6.20-10.1.20	TraesCS4A01G476800	TraesCS5D01G014200	1
8.6.20-10.1.20	TraesCS4A01G476800	TraesCS5D01G014300	1
8.6.20-10.1.20	TraesCS4A01G476800	TraesCS5D01G144300	0.727263780549116
8.6.20-10.1.20	TraesCS4A01G476800	TraesCS5D01G436000	0.727263780549116
8.6.20-10.1.20	TraesCS4A01G476800	TraesCS5D01G487900	1
8.6.20-10.1.20	TraesCS4A01G476800	TraesCS5D01G488500	1
8.6.20-10.1.20	TraesCS4A01G476800	TraesCS6B01G063500	0.727263780549116
8.6.20-10.1.20	TraesCS4A01G476800	TraesCS6D01G054900	0.727263780549116
8.6.20-10.1.20	TraesCS4A01G476800	TraesCS7B01G251100	0.727263780549116
8.6.20-10.1.20	TraesCS4A01G476800	TraesCS7B01G469000	1
8.6.20-10.1.20	TraesCS4A01G476800	TraesCS7D01G350100	1
8.6.20-10.1.20	TraesCS4A01G476800	TraesCS7D01G532100	1
8.6.20-10.1.20	TraesCS4B01G057900	TraesCS4D01G058000	1
8.6.20-10.1.20	TraesCS4B01G057900	TraesCS5B01G145300	0.888885918937768
8.6.20-10.1.20	TraesCS4B01G057900	TraesCS5D01G145800	0.888885918937768
8.6.20-10.1.20	TraesCS4B01G057900	TraesCS5D01G232900	0.888885918937768
8.6.20-10.1.20	TraesCS4B01G057900	TraesCS6A01G267500	0.888885918937768
8.6.20-10.1.20	TraesCS4B01G057900	TraesCS7B01G114300	0.888885918937768
8.6.20-10.1.20	TraesCS4B01G097200	TraesCS4B01G356100	0.799994226404521
8.6.20-10.1.20	TraesCS4B01G097200	TraesCS4B01G396300	0.666654638255686
8.6.20-10.1.20	TraesCS4B01G097200	TraesCS4B01G398800	0.61536966879641
8.6.20-10.1.20	TraesCS4B01G097200	TraesCS4D01G093600	1
8.6.20-10.1.20	TraesCS4B01G097200	TraesCS4D01G238800	0.666654638255686
8.6.20-10.1.20	TraesCS4B01G097200	TraesCS4D01G364700	0.666654638255686
8.6.20-10.1.20	TraesCS4B01G097200	TraesCS5A01G004500	0.61536966879641
8.6.20-10.1.20	TraesCS4B01G097200	TraesCS5A01G004600	0.61536966879641
8.6.20-10.1.20	TraesCS4B01G097200	TraesCS5A01G004700	0.61536966879641
8.6.20-10.1.20	TraesCS4B01G097200	TraesCS5A01G007900	0.727263780549116
8.6.20-10.1.20	TraesCS4B01G097200	TraesCS5A01G184300	0.799994226404521
8.6.20-10.1.20	TraesCS4B01G097200	TraesCS5A01G362400	0.666654638255686
8.6.20-10.1.20	TraesCS4B01G097200	TraesCS5A01G378700	0.727263780549116
8.6.20-10.1.20	TraesCS4B01G097200	TraesCS5A01G428000	0.923073933758714
8.6.20-10.1.20	TraesCS4B01G097200	TraesCS5B01G006500	0.727263780549116
8.6.20-10.1.20	TraesCS4B01G097200	TraesCS5B01G042400	0.666654638255686
8.6.20-10.1.20	TraesCS4B01G097200	TraesCS5D01G012000	0.61536966879641
8.6.20-10.1.20	TraesCS4B01G097200	TraesCS5D01G012300	0.61536966879641
8.6.20-10.1.20	TraesCS4B01G097200	TraesCS5D01G013400	0.727263780549116
8.6.20-10.1.20	TraesCS4B01G097200	TraesCS5D01G014100	0.666654638255686
8.6.20-10.1.20	TraesCS4B01G097200	TraesCS5D01G014200	0.666654638255686
8.6.20-10.1.20	TraesCS4B01G097200	TraesCS5D01G014300	0.666654638255686
8.6.20-10.1.20	TraesCS4B01G097200	TraesCS5D01G048100	0.666654638255686
8.6.20-10.1.20	TraesCS4B01G097200	TraesCS5D01G233800	0.799994226404521
8.6.20-10.1.20	TraesCS4B01G097200	TraesCS5D01G436000	0.923073933758714
8.6.20-10.1.20	TraesCS4B01G097200	TraesCS5D01G487900	0.666654638255686
8.6.20-10.1.20	TraesCS4B01G097200	TraesCS5D01G488500	0.666654638255686
8.6.20-10.1.20	TraesCS4B01G097200	TraesCS6A01G320700	0.799994226404521
8.6.20-10.1.20	TraesCS4B01G097200	TraesCS6A01G325600	0.799994226404521
8.6.20-10.1.20	TraesCS4B01G097200	TraesCS6A01G375100	0.799994226404521
8.6.20-10.1.20	TraesCS4B01G097200	TraesCS6D01G048400	0.799994226404521
8.6.20-10.1.20	TraesCS4B01G097200	TraesCS6D01G075800	0.799994226404521
8.6.20-10.1.20	TraesCS4B01G097200	TraesCS6D01G284100	0.799994226404521
8.6.20-10.1.20	TraesCS4B01G097200	TraesCS6D01G302300	0.799994226404521
8.6.20-10.1.20	TraesCS4B01G097200	TraesCS7B01G469000	0.666654638255686
8.6.20-10.1.20	TraesCS4B01G097200	TraesCS7D01G124500	0.799994226404521
8.6.20-10.1.20	TraesCS4B01G097200	TraesCS7D01G350100	0.666654638255686
8.6.20-10.1.20	TraesCS4B01G097200	TraesCS7D01G532100	0.666654638255686
8.6.20-10.1.20	TraesCS4B01G291900	TraesCS5D01G488300	1
8.6.20-10.1.20	TraesCS4B01G291900	TraesCS5D01G488900	1
8.6.20-10.1.20	TraesCS4B01G291900	TraesCS6B01G429300	1
8.6.20-10.1.20	TraesCS4B01G291900	TraesCS7A01G046800	1
8.6.20-10.1.20	TraesCS4B01G316800	TraesCS4B01G325600	1
8.6.20-10.1.20	TraesCS4B01G316800	TraesCS4D01G216300	1
8.6.20-10.1.20	TraesCS4B01G316800	TraesCS4D01G322500	1
8.6.20-10.1.20	TraesCS4B01G316800	TraesCS5A01G310100	1
8.6.20-10.1.20	TraesCS4B01G316800	TraesCS5A01G310600	1
8.6.20-10.1.20	TraesCS4B01G316800	TraesCS5A01G310800	1
8.6.20-10.1.20	TraesCS4B01G316800	TraesCS5A01G310900	1
8.6.20-10.1.20	TraesCS4B01G316800	TraesCS5A01G311000	1
8.6.20-10.1.20	TraesCS4B01G316800	TraesCS5A01G391700	0.888885918937768
8.6.20-10.1.20	TraesCS4B01G316800	TraesCS5A01G405400	1
8.6.20-10.1.20	TraesCS4B01G316800	TraesCS5B01G145300	0.888885918937768
8.6.20-10.1.20	TraesCS4B01G316800	TraesCS5B01G311600	1
8.6.20-10.1.20	TraesCS4B01G316800	TraesCS5B01G312200	1
8.6.20-10.1.20	TraesCS4B01G316800	TraesCS5B01G396600	0.888885918937768
8.6.20-10.1.20	TraesCS4B01G316800	TraesCS5D01G145800	0.888885918937768
8.6.20-10.1.20	TraesCS4B01G316800	TraesCS5D01G232900	0.888885918937768
8.6.20-10.1.20	TraesCS4B01G316800	TraesCS5D01G317500	1
8.6.20-10.1.20	TraesCS4B01G316800	TraesCS5D01G317700	1
8.6.20-10.1.20	TraesCS4B01G316800	TraesCS5D01G317800	1
8.6.20-10.1.20	TraesCS4B01G316800	TraesCS5D01G317900	1
8.6.20-10.1.20	TraesCS4B01G316800	TraesCS5D01G318500	1
8.6.20-10.1.20	TraesCS4B01G316800	TraesCS5D01G401500	0.888885918937768
8.6.20-10.1.20	TraesCS4B01G316800	TraesCS5D01G415500	1
8.6.20-10.1.20	TraesCS4B01G316800	TraesCS6A01G267500	0.888885918937768
8.6.20-10.1.20	TraesCS4B01G316800	TraesCS6A01G360300	1
8.6.20-10.1.20	TraesCS4B01G316800	TraesCS7B01G114300	0.888885918937768
8.6.20-10.1.20	TraesCS4B01G316800	TraesCS7B01G220200	0.888885918937768
8.6.20-10.1.20	TraesCS4B01G325600	TraesCS4D01G216300	1
8.6.20-10.1.20	TraesCS4B01G325600	TraesCS4D01G322500	1
8.6.20-10.1.20	TraesCS4B01G325600	TraesCS5A01G310100	1
8.6.20-10.1.20	TraesCS4B01G325600	TraesCS5A01G310600	1
8.6.20-10.1.20	TraesCS4B01G325600	TraesCS5A01G310800	1
8.6.20-10.1.20	TraesCS4B01G325600	TraesCS5A01G310900	1
8.6.20-10.1.20	TraesCS4B01G325600	TraesCS5A01G311000	1
8.6.20-10.1.20	TraesCS4B01G325600	TraesCS5A01G391700	0.888885918937768
8.6.20-10.1.20	TraesCS4B01G325600	TraesCS5A01G405400	1
8.6.20-10.1.20	TraesCS4B01G325600	TraesCS5B01G145300	0.888885918937768
8.6.20-10.1.20	TraesCS4B01G325600	TraesCS5B01G311600	1
[truncated: 858 more rows]
