# Supplementary material for: Carbohydrate Accumulation and Differential Transcript Expression in Winter Wheat Lines with Different Levels of Snow Mold and Freezing Tolerance after Cold Treatment
Source: Plants (Basel). 2020 Oct 23;9(11):1416. doi: 10.3390/plants9111416 (PMC7690702; doi:10.3390/plants9111416)
Supplement: Supplementary file 1 [file plants-09-01416-s001.zip › supplementalFiles/func-E output/snowMoldFunc-E_results/8.6.20-10.1.20/test.8.6.20-10.1.20.kappa.matrix.tab]

	TraesCS1A01G076700	TraesCS1A01G104300	TraesCS1A01G212300	TraesCS1A01G265300	TraesCS1A01G282400	TraesCS1A01G301000	TraesCS1A01G301100	TraesCS1A01G342400	TraesCS1A01G365200	TraesCS1B01G091700	TraesCS1B01G127500	TraesCS1B01G225900	TraesCS1B01G321900	TraesCS1B01G349100	TraesCS1B01G382700	TraesCS1D01G019000	TraesCS1D01G027300	TraesCS1D01G031900	TraesCS1D01G075700	TraesCS1D01G112000	TraesCS1D01G215300	TraesCS1D01G265700	TraesCS1D01G266000	TraesCS1D01G338100	TraesCS1D01G370700	TraesCS1D01G413800	TraesCS2A01G003200	TraesCS2A01G003300	TraesCS2A01G015400	TraesCS2A01G021700	TraesCS2A01G021900	TraesCS2A01G022500	TraesCS2A01G025700	TraesCS2A01G035300	TraesCS2A01G108100	TraesCS2A01G394900	TraesCS2A01G400500	TraesCS2A01G479000	TraesCS2A01G525500	TraesCS2A01G573400	TraesCS2B01G002900	TraesCS2B01G003200	TraesCS2B01G003400	TraesCS2B01G041300	TraesCS2B01G078800	TraesCS2B01G093100	TraesCS2B01G110700	TraesCS2B01G189700	TraesCS2B01G281000
TraesCS1A01G076700	0	0.727263780549116	0	0	0	0	0	0.727263780549116	0	0	0	0	0	0	0	0	0	0	0	0	0	0	0	0	0	0	0.666654638255686	0.941173473845652	1	0	0	1	0	0	0.727263780549116	0	1	0	0	0.727263780549116	1	1	1	0	0	1	0	0	0
TraesCS1A01G104300	0.727263780549116	0	0	0	0	0	0	1	0	0	0	0	0	0	0	0	0	0	0	0	0	0	0	0	0	0	0	0.666654972390035	0.727263780549116	0	0	0.727263780549116	0	0	1	0	0.727263780549116	0	0	1	0.727263780549116	0.727263780549116	0.727263780549116	0	0	0.727263780549116	0	0	0
TraesCS1A01G212300	0	0	0	0	0	0	0	0	0	0	0	0	0	0	0	0	0	0	0	0	0	0	0	0	0	0	0	0	0	0	0	0	0	0	0	0	0	0	0	0	0	0	0	0	0	0	0	0	0
TraesCS1A01G265300	0	0	0	0	0	0	0	0	0	0	0	0	0	0	0	0	0	0	0	0	0	1	1	0	0	0	0	0	0	0	0	0	0	0	0	0	0	0	0	0	0	0	0	0	0	0	0	0	0
TraesCS1A01G282400	0	0	0	0	0	0	0	0	0	0	1	0	1	0	0	0	0	1	0	0	0	0	0	0	0	0	0.799994226404521	0	0	0	0	0	0	0	0	1	0	0	0.888885918937768	0	0	0	0	0	0	0	0	1	0
TraesCS1A01G301000	0	0	0	0	0	0	1	0	0	0.888885918937768	0	0	0	0	0	0	0	0	0.888885918937768	0	0	0	0	0	0	0	0	0	0	0	0	0	0	0	0	0	0	0	0	0	0	0	0	0	0	0	0	0	0.799993985830732
TraesCS1A01G301100	0	0	0	0	0	1	0	0	0	0.888885918937768	0	0	0	0	0	0	0	0	0.888885918937768	0	0	0	0	0	0	0	0	0	0	0	0	0	0	0	0	0	0	0	0	0	0	0	0	0	0	0	0	0	0.799993985830732
TraesCS1A01G342400	0.727263780549116	1	0	0	0	0	0	0	0	0	0	0	0	0	0	0	0	0	0	0	0	0	0	0	0	0	0	0.666654972390035	0.727263780549116	0	0	0.727263780549116	0	0	1	0	0.727263780549116	0	0	1	0.727263780549116	0.727263780549116	0.727263780549116	0	0	0.727263780549116	0	0	0
TraesCS1A01G365200	0	0	0	0	0	0	0	0	0	0	0	0	0	0	0	0	0	0	0	0	0	0	0	0	0	0	0	0	0	0	0	0	0	0	0	0	0	0	0	0	0	0	0	0	0	0	0	0	0
TraesCS1B01G091700	0	0	0	0	0	0.888885918937768	0.888885918937768	0	0	0	0	0	0	0	0	0	0	0	1	0	0	0	0	0	0	0	0	0	0	0	0	0	0	0	0	0	0	0	0	0	0	0	0	0	0	0	0	0	0
TraesCS1B01G127500	0	0	0	0	1	0	0	0	0	0	0	0	1	0	0	0	0	1	0	0	0	0	0	0	0	0	0.799994226404521	0	0	0	0	0	0	0	0	1	0	0	0.888885918937768	0	0	0	0	0	0	0	0	1	0
TraesCS1B01G225900	0	0	0	0	0	0	0	0	0	0	0	0	0	0	0	0	0	0	0	0	0	0	0	0	0	0	0	0	0	0	0	0	0	0	0	0	0	0	0	0	0	0	0	0	0	0	0	0	0
TraesCS1B01G321900	0	0	0	0	1	0	0	0	0	0	1	0	0	0	0	0	0	1	0	0	0	0	0	0	0	0	0.799994226404521	0	0	0	0	0	0	0	0	1	0	0	0.888885918937768	0	0	0	0	0	0	0	0	1	0
TraesCS1B01G349100	0	0	0	0	0	0	0	0	0	0	0	0	0	0	0	0	0	0	0	0	0	0	0	1	0	1	0	0	0	0	0	0	0	0	0	0	0	0	0	0	0	0	0	0	0	0	1	0	0
TraesCS1B01G382700	0	0	0	0	0	0	0	0	0	0	0	0	0	0	0	0	0	0	0	0	0	0	0	0	0	0	0	0	0	0	0	0	0	0	0	0	0	0	0	0	0	0	0	0	0	0	0	0	0
TraesCS1D01G019000	0	0	0	0	0	0	0	0	0	0	0	0	0	0	0	0	0	0	0	0	0	0	0	0	0	0	0	0	0	0	0	0	0	0	0	0	0	0	0	0	0	0	0	0	0	0	0	0	0
TraesCS1D01G027300	0	0	0	0	0	0	0	0	0	0	0	0	0	0	0	0	0	0	0	0	0	0	0	0	0	0	0	0	0	0	0	0	0	0	0	0	0	0	0	0	0	0	0	0	0	0	0	0	0
TraesCS1D01G031900	0	0	0	0	1	0	0	0	0	0	1	0	1	0	0	0	0	0	0	0	0	0	0	0	0	0	0.799994226404521	0	0	0	0	0	0	0	0	1	0	0	0.888885918937768	0	0	0	0	0	0	0	0	1	0
TraesCS1D01G075700	0	0	0	0	0	0.888885918937768	0.888885918937768	0	0	1	0	0	0	0	0	0	0	0	0	0	0	0	0	0	0	0	0	0	0	0	0	0	0	0	0	0	0	0	0	0	0	0	0	0	0	0	0	0	0
TraesCS1D01G112000	0	0	0	0	0	0	0	0	0	0	0	0	0	0	0	0	0	0	0	0	0	0	0	0	0	0	0	0	0	0	0	0	0	0	0	0	0	0	0	0	0	0	0	0	0	0	0	0	0
TraesCS1D01G215300	0	0	0	0	0	0	0	0	0	0	0	0	0	0	0	0	0	0	0	0	0	0	0	0	0	0	0	0	0	0	0	0	0	0	0	0	0	0	0	0	0	0	0	0	0	0	0	0	0
TraesCS1D01G265700	0	0	0	1	0	0	0	0	0	0	0	0	0	0	0	0	0	0	0	0	0	0	1	0	0	0	0	0	0	0	0	0	0	0	0	0	0	0	0	0	0	0	0	0	0	0	0	0	0
TraesCS1D01G266000	0	0	0	1	0	0	0	0	0	0	0	0	0	0	0	0	0	0	0	0	0	1	0	0	0	0	0	0	0	0	0	0	0	0	0	0	0	0	0	0	0	0	0	0	0	0	0	0	0
TraesCS1D01G338100	0	0	0	0	0	0	0	0	0	0	0	0	0	1	0	0	0	0	0	0	0	0	0	0	0	1	0	0	0	0	0	0	0	0	0	0	0	0	0	0	0	0	0	0	0	0	1	0	0
TraesCS1D01G370700	0	0	0	0	0	0	0	0	0	0	0	0	0	0	0	0	0	0	0	0	0	0	0	0	0	0	0	0	0	0	0	0	0	0	0	0	0	0	0	0	0	0	0	0	0	0	0	0	0
TraesCS1D01G413800	0	0	0	0	0	0	0	0	0	0	0	0	0	1	0	0	0	0	0	0	0	0	0	1	0	0	0	0	0	0	0	0	0	0	0	0	0	0	0	0	0	0	0	0	0	0	1	0	0
TraesCS2A01G003200	0.666654638255686	0	0	0	0.799994226404521	0	0	0	0	0	0.799994226404521	0	0.799994226404521	0	0	0	0	0.799994226404521	0	0	0	0	0	0	0	0	0	0.61536966879641	0.666654638255686	0	0	0.666654638255686	0	0	0	0.799994226404521	0.666654638255686	0	0.727263780549116	0	0.666654638255686	0.666654638255686	0.666654638255686	0	0	0.666654638255686	0	0.799994226404521	0
TraesCS2A01G003300	0.941173473845652	0.666654972390035	0	0	0	0	0	0.666654972390035	0	0	0	0	0	0	0	0	0	0	0	0	0	0	0	0	0	0	0.61536966879641	0	0.941173473845652	0	0	0.941173473845652	0	0	0.666654972390035	0	0.941173473845652	0	0	0.666654972390035	0.941173473845652	0.941173473845652	0.941173473845652	0	0	0.941173473845652	0	0	0
TraesCS2A01G015400	1	0.727263780549116	0	0	0	0	0	0.727263780549116	0	0	0	0	0	0	0	0	0	0	0	0	0	0	0	0	0	0	0.666654638255686	0.941173473845652	0	0	0	1	0	0	0.727263780549116	0	1	0	0	0.727263780549116	1	1	1	0	0	1	0	0	0
TraesCS2A01G021700	0	0	0	0	0	0	0	0	0	0	0	0	0	0	0	0	0	0	0	0	0	0	0	0	0	0	0	0	0	0	0	0	0	0	0	0	0	0	0	0	0	0	0	0	0	0	0	0	0
TraesCS2A01G021900	0	0	0	0	0	0	0	0	0	0	0	0	0	0	0	0	0	0	0	0	0	0	0	0	0	0	0	0	0	0	0	0	0	0	0	0	0	0	0	0	0	0	0	0	0	0	0	0	0
TraesCS2A01G022500	1	0.727263780549116	0	0	0	0	0	0.727263780549116	0	0	0	0	0	0	0	0	0	0	0	0	0	0	0	0	0	0	0.666654638255686	0.941173473845652	1	0	0	0	0	0	0.727263780549116	0	1	0	0	0.727263780549116	1	1	1	0	0	1	0	0	0
TraesCS2A01G025700	0	0	0	0	0	0	0	0	0	0	0	0	0	0	0	0	0	0	0	0	0	0	0	0	0	0	0	0	0	0	0	0	0	0	0	0	0	0	0	0	0	0	0	0	0	0	0	0	0
TraesCS2A01G035300	0	0	0	0	0	0	0	0	0	0	0	0	0	0	0	0	0	0	0	0	0	0	0	0	0	0	0	0	0	0	0	0	0	0	0	0	0	0	0	0	0	0	0	0	0	0	0	0	0
TraesCS2A01G108100	0.727263780549116	1	0	0	0	0	0	1	0	0	0	0	0	0	0	0	0	0	0	0	0	0	0	0	0	0	0	0.666654972390035	0.727263780549116	0	0	0.727263780549116	0	0	0	0	0.727263780549116	0	0	1	0.727263780549116	0.727263780549116	0.727263780549116	0	0	0.727263780549116	0	0	0
TraesCS2A01G394900	0	0	0	0	1	0	0	0	0	0	1	0	1	0	0	0	0	1	0	0	0	0	0	0	0	0	0.799994226404521	0	0	0	0	0	0	0	0	0	0	0	0.888885918937768	0	0	0	0	0	0	0	0	1	0
TraesCS2A01G400500	1	0.727263780549116	0	0	0	0	0	0.727263780549116	0	0	0	0	0	0	0	0	0	0	0	0	0	0	0	0	0	0	0.666654638255686	0.941173473845652	1	0	0	1	0	0	0.727263780549116	0	0	0	0	0.727263780549116	1	1	1	0	0	1	0	0	0
TraesCS2A01G479000	0	0	0	0	0	0	0	0	0	0	0	0	0	0	0	0	0	0	0	0	0	0	0	0	0	0	0	0	0	0	0	0	0	0	0	0	0	0	0	0	0	0	0	0	0	0	0	0	0
TraesCS2A01G525500	0	0	0	0	0.888885918937768	0	0	0	0	0	0.888885918937768	0	0.888885918937768	0	0	0	0	0.888885918937768	0	0	0	0	0	0	0	0	0.727263780549116	0	0	0	0	0	0	0	0	0.888885918937768	0	0	0	0	0	0	0	0	0	0	0	0.888885918937768	0
TraesCS2A01G573400	0.727263780549116	1	0	0	0	0	0	1	0	0	0	0	0	0	0	0	0	0	0	0	0	0	0	0	0	0	0	0.666654972390035	0.727263780549116	0	0	0.727263780549116	0	0	1	0	0.727263780549116	0	0	0	0.727263780549116	0.727263780549116	0.727263780549116	0	0	0.727263780549116	0	0	0
TraesCS2B01G002900	1	0.727263780549116	0	0	0	0	0	0.727263780549116	0	0	0	0	0	0	0	0	0	0	0	0	0	0	0	0	0	0	0.666654638255686	0.941173473845652	1	0	0	1	0	0	0.727263780549116	0	1	0	0	0.727263780549116	0	1	1	0	0	1	0	0	0
TraesCS2B01G003200	1	0.727263780549116	0	0	0	0	0	0.727263780549116	0	0	0	0	0	0	0	0	0	0	0	0	0	0	0	0	0	0	0.666654638255686	0.941173473845652	1	0	0	1	0	0	0.727263780549116	0	1	0	0	0.727263780549116	1	0	1	0	0	1	0	0	0
TraesCS2B01G003400	1	0.727263780549116	0	0	0	0	0	0.727263780549116	0	0	0	0	0	0	0	0	0	0	0	0	0	0	0	0	0	0	0.666654638255686	0.941173473845652	1	0	0	1	0	0	0.727263780549116	0	1	0	0	0.727263780549116	1	1	0	0	0	1	0	0	0
TraesCS2B01G041300	0	0	0	0	0	0	0	0	0	0	0	0	0	0	0	0	0	0	0	0	0	0	0	0	0	0	0	0	0	0	0	0	0	0	0	0	0	0	0	0	0	0	0	0	0	0	0	0	0
TraesCS2B01G078800	0	0	0	0	0	0	0	0	0	0	0	0	0	0	0	0	0	0	0	0	0	0	0	0	0	0	0	0	0	0	0	0	0	0	0	0	0	0	0	0	0	0	0	0	0	0	0	0	0
TraesCS2B01G093100	1	0.727263780549116	0	0	0	0	0	0.727263780549116	0	0	0	0	0	0	0	0	0	0	0	0	0	0	0	0	0	0	0.666654638255686	0.941173473845652	1	0	0	1	0	0	0.727263780549116	0	1	0	0	0.727263780549116	1	1	1	0	0	0	0	0	0
TraesCS2B01G110700	0	0	0	0	0	0	0	0	0	0	0	0	0	1	0	0	0	0	0	0	0	0	0	1	0	1	0	0	0	0	0	0	0	0	0	0	0	0	0	0	0	0	0	0	0	0	0	0	0
TraesCS2B01G189700	0	0	0	0	1	0	0	0	0	0	1	0	1	0	0	0	0	1	0	0	0	0	0	0	0	0	0.799994226404521	0	0	0	0	0	0	0	0	1	0	0	0.888885918937768	0	0	0	0	0	0	0	0	0	0
TraesCS2B01G281000	0	0	0	0	0	0.799993985830732	0.799993985830732	0	0	0	0	0	0	0	0	0	0	0	0	0	0	0	0	0	0	0	0	0	0	0	0	0	0	0	0	0	0	0	0	0	0	0	0	0	0	0	0	0	0
TraesCS2B01G328200	0	0	0	0	1	0	0	0	0	0	1	0	1	0	0	0	0	1	0	0	0	0	0	0	0	0	0.799994226404521	0	0	0	0	0	0	0	0	1	0	0	0.888885918937768	0	0	0	0	0	0	0	0	1	0
TraesCS2B01G503400	0	0	0	0	0	0	0	0	0	0	0	0	0	0	0	0	0	0	0	0	0	0	0	0	0	0	0	0	0	0	0	0	0	0	0	0	0	0	0	0	0	0	0	0	0	0	0	0	0
TraesCS2B01G555400	0	0	0	0	0.888885918937768	0	0	0	0	0	0.888885918937768	0	0.888885918937768	0	0	0	0	0.888885918937768	0	0	0	0	0	0	0	0	0.727263780549116	0	0	0	0	0	0	0	0	0.888885918937768	0	0	1	0	0	0	0	0	0	0	0	0.888885918937768	0
TraesCS2B01G600200	0	0	0	0	0	0	0	0	0	0	0	0	0	0	0	0	0	0	0	0	0	0	0	0	0	0	0	0	0	0	0	0	0	0	0	0	0	0	0	0	0	0	0	0	0	0	0	0	0
TraesCS2D01G022700	0	0	0	0	0	0	0	0	0	0	0	0	0	0	0	0	0	0	0	0	0	0	0	0	0	0	0	0	0	0	0	0	0	0	0	0	0	0	0	0	0	0	0	0	0	0	0	0	0
TraesCS2D01G023400	1	0.727263780549116	0	0	0	0	0	0.727263780549116	0	0	0	0	0	0	0	0	0	0	0	0	0	0	0	0	0	0	0.666654638255686	0.941173473845652	1	0	0	1	0	0	0.727263780549116	0	1	0	0	0.727263780549116	1	1	1	0	0	1	0	0	0
TraesCS2D01G028600	0	0	0	0	1	0	0	0	0	0	1	0	1	0	0	0	0	1	0	0	0	0	0	0	0	0	0.799994226404521	0	0	0	0	0	0	0	0	1	0	0	0.888885918937768	0	0	0	0	0	0	0	0	1	0
TraesCS2D01G074100	0	0	0	0	0	0	0	0	0	0	0	0	0	0	0	0	0	0	0	0	0	0	0	0	0	0	0	0	0	0	0	0	0	0	0	0	0	0	0	0	0	0	0	0	0	0	0	0	0
TraesCS2D01G108200	0.727263780549116	1	0	0	0	0	0	1	0	0	0	0	0	0	0	0	0	0	0	0	0	0	0	0	0	0	0	0.666654972390035	0.727263780549116	0	0	0.727263780549116	0	0	1	0	0.727263780549116	0	0	1	0.727263780549116	0.727263780549116	0.727263780549116	0	0	0.727263780549116	0	0	0
TraesCS2D01G199200	0	0	0	0	0	0.888885918937768	0.888885918937768	0	0	1	0	0	0	0	0	0	0	0	1	0	0	0	0	0	0	0	0	0	0	0	0	0	0	0	0	0	0	0	0	0	0	0	0	0	0	0	0	0	0
TraesCS2D01G286300	0	0	0	0	0	0.888885918937768	0.888885918937768	0	0	0	0	0	0	0	0	0	0	0	0	0	0	0	0	0	0	0	0	0	0	0	0	0	0	0	0	0	0	0	0	0	0	0	0	0	0	0	0	0	0.888885918937768
TraesCS2D01G300200	1	0.727263780549116	0	0	0	0	0	0.727263780549116	0	0	0	0	0	0	0	0	0	0	0	0	0	0	0	0	0	0	0.666654638255686	0.941173473845652	1	0	0	1	0	0	0.727263780549116	0	1	0	0	0.727263780549116	1	1	1	0	0	1	0	0	0
TraesCS2D01G305300	0	0	0	0	0	0	0	0	0	0	0	0	0	0	0	0	0	0	0	0	0	0	0	0	0	0	0	0	0	0	0	0	0	0	0	0	0	0	0	0	0	0	0	0	0	0	0	0	0
TraesCS2D01G478300	0	0	0	0	0	0	0	0	0	0	0	0	0	0	0	0	0	0	0	0	0	0	0	0	0	0	0	0	0	0	0	0	0	0	0	0	0	0	0	0	0	0	0	0	0	0	0	0	0
TraesCS2D01G528500	0	0	0	0	0.888885918937768	0	0	0	0	0	0.888885918937768	0	0.888885918937768	0	0	0	0	0.888885918937768	0	0	0	0	0	0	0	0	0.727263780549116	0	0	0	0	0	0	0	0	0.888885918937768	0	0	1	0	0	0	0	0	0	0	0	0.888885918937768	0
TraesCS2D01G563900	1	0.727263780549116	0	0	0	0	0	0.727263780549116	0	0	0	0	0	0	0	0	0	0	0	0	0	0	0	0	0	0	0.666654638255686	0.941173473845652	1	0	0	1	0	0	0.727263780549116	0	1	0	0	0.727263780549116	1	1	1	0	0	1	0	0	0
TraesCS3A01G010900	0	0	0	0	1	0	0	0	0	0	1	0	1	0	0	0	0	1	0	0	0	0	0	0	0	0	0.799994226404521	0	0	0	0	0	0	0	0	1	0	0	0.888885918937768	0	0	0	0	0	0	0	0	1	0
TraesCS3A01G046000	0	0	0	1	0	0	0	0	0	0	0	0	0	0	0	0	0	0	0	0	0	1	1	0	0	0	0	0	0	0	0	0	0	0	0	0	0	0	0	0	0	0	0	0	0	0	0	0	0
TraesCS3A01G057900	0	0	0	0	0	0	0	0	0	0	0	0	0	0	0	0	0	0	0	0	0	0	0	0	0	0	0	0	0	0	0	0	0	0	0	0	0	0	0	0	0	0	0	0	0	0	0	0	0
TraesCS3A01G142900	0	0	0	0	0	0	0	0	0	0	0	0	0	0	0	0	0	0	0	0	0	0	0	0	0	0	0	0	0	0	0	0	0	0	0	0	0	0	0	0	0	0	0	0	0	0	0	0	0
TraesCS3A01G239200	0	0	0	0	0	0	0	0	0	0	0	0	0	0	0	0	0	0	0	0	0	0	0	0	0	0	0	0	0	0	0	0	0	0	0	0	0	0	0	0	0	0	0	0	0	0	0	0	0
TraesCS3A01G260100	0	0	0	0	0	0	0	0	0	0	0	0	0	0	0	0	0	0	0	0	0	0	0	0	0	0	0	0	0	0	0	0	0	0	0	0	0	0	0	0	0	0	0	0	0	0	0	0	0
TraesCS3A01G260200	0	0	0	0	0	0	0	0	0	0	0	0	0	0	0	0	0	0	0	0	0	0	0	0	0	0	0	0	0	0	0	0	0	0	0	0	0	0	0	0	0	0	0	0	0	0	0	0	0
TraesCS3A01G274300	0	0	0	0	0	0	0	0	0	0	0	0	0	0	0	0	0	0	0	0	0	0	0	0	0	0	0	0	0	0	0	0	0	0	0	0	0	0	0.888885918937768	0	0	0	0	0	0	0	0	0	0
TraesCS3A01G393200	0	0	0	0	0	1	1	0	0	0.888885918937768	0	0	0	0	0	0	0	0	0.888885918937768	0	0	0	0	0	0	0	0	0	0	0	0	0	0	0	0	0	0	0	0	0	0	0	0	0	0	0	0	0	0.799993985830732
TraesCS3A01G480400	0	0	0	0	0	0	0	0	0	0	0	0	0	0	0	0	0	0	0	0	0	0	0	0	0	0	0	0	0	0	0	0	0	0	0	0	0	0	0	0	0	0	0	0	0	0	0	0	0
TraesCS3A01G483000	0	0	0	0	0	0	0	0	0	0	0	0	0	0	0	0	0	0	0	0	0	0	0	0	0	0	0	0	0	0	0	0	0	0	0	0	0	0	0	0	0	0	0	0	0	0	0	0	0
TraesCS3A01G517100	0	0	0	0	0	0	0	0	0	0	0	0	0	0	0	0	0	0	0	0	0	0	0	0	0	0	0	0	0	0	0	0	0	0	0	0	0	0	0	0	0	0	0	0	0	0	0	0	0
TraesCS3B01G006600	0.941173473845652	0.666654972390035	0	0	0	0	0	0.666654972390035	0	0	0	0	0	0	0	0	0	0	0	0	0	0	0	0	0	0	0.61536966879641	1	0.941173473845652	0	0	0.941173473845652	0	0	0.666654972390035	0	0.941173473845652	0	0	0.666654972390035	0.941173473845652	0.941173473845652	0.941173473845652	0	0	0.941173473845652	0	0	0
TraesCS3B01G038600	0	0	0	1	0	0	0	0	0	0	0	0	0	0	0	0	0	0	0	0	0	1	1	0	0	0	0	0	0	0	0	0	0	0	0	0	0	0	0	0	0	0	0	0	0	0	0	0	0
TraesCS3B01G038700	0	0	0	1	0	0	0	0	0	0	0	0	0	0	0	0	0	0	0	0	0	1	1	0	0	0	0	0	0	0	0	0	0	0	0	0	0	0	0	0	0	0	0	0	0	0	0	0	0
TraesCS3B01G100000	1	0.727263780549116	0	0	0	0	0	0.727263780549116	0	0	0	0	0	0	0	0	0	0	0	0	0	0	0	0	0	0	0.666654638255686	0.941173473845652	1	0	0	1	0	0	0.727263780549116	0	1	0	0	0.727263780549116	1	1	1	0	0	1	0	0	0
TraesCS3B01G293200	0	0	0	0	0	0	0	0	0	0	0	0	0	0	0	0	0	0	0	0	0	0	0	0	0	0	0	0	0	0	0	0	0	0	0	0	0	0	0	0	0	0	0	0	0	0	0	0	0
TraesCS3B01G425200	0	0	0	0	0	1	1	0	0	0.888885918937768	0	0	0	0	0	0	0	0	0.888885918937768	0	0	0	0	0	0	0	0	0	0	0	0	0	0	0	0	0	0	0	0	0	0	0	0	0	0	0	0	0	0.799993985830732
TraesCS3B01G526000	0	0	0	0	0	0	0	0	0	0	0	0	0	0	0	0	0	0	0	0	0	0	0	0	0	0	0	0	0	0	0	0	0	0	0	0	0	0	0	0	0	0	0	0	0	0	0	0	0
TraesCS3B01G529700	0	0	0	0	0	0	0	0	0	0	0	0	0	0	0	0	0	0	0	0	0	0	0	0	0	0	0	0	0	0	0	0	0	0	0	0	0	0	0	0	0	0	0	0	0	0	0	0	0
TraesCS3B01G571400	0	0	0	0	0	0	0	0	0	0	0	0	0	0	0	0	0	0	0	0	0	0	0	0	0	0	0	0	0	0	0	0	0	0	0	0	0	0	0	0	0	0	0	0	0	0	0	0	0
TraesCS3B01G578600	0.727263780549116	1	0	0	0	0	0	1	0	0	0	0	0	0	0	0	0	0	0	0	0	0	0	0	0	0	0	0.666654972390035	0.727263780549116	0	0	0.727263780549116	0	0	1	0	0.727263780549116	0	0	1	0.727263780549116	0.727263780549116	0.727263780549116	0	0	0.727263780549116	0	0	0
TraesCS3D01G031800	0.727263780549116	1	0	0	0	0	0	1	0	0	0	0	0	0	0	0	0	0	0	0	0	0	0	0	0	0	0	0.666654972390035	0.727263780549116	0	0	0.727263780549116	0	0	1	0	0.727263780549116	0	0	1	0.727263780549116	0.727263780549116	0.727263780549116	0	0	0.727263780549116	0	0	0
TraesCS3D01G047800	0	0	0	0	0	0	0	0	0	0	0	0	0	1	0	0	0	0	0	0	0	0	0	1	0	1	0	0	0	0	0	0	0	0	0	0	0	0	0	0	0	0	0	0	0	0	1	0	0
TraesCS3D01G058100	0	0	0	0	0	0	0	0	0	0	0	0	0	0	0	0	0	0	0	0	0	0	0	0	0	0	0	0	0	0	0	0	0	0	0	0	0	0	0	0	0	0	0	0	0	0	0	0	0
TraesCS3D01G140200	0	0	0	0	0	0.799993985830732	0.799993985830732	0	0	0	0	0	0	0	0	0	0	0	0	0	0	0	0	0	0	0	0	0	0	0	0	0	0	0	0	0	0	0	0	0	0	0	0	0	0	0	0	0	1
TraesCS3D01G260500	0	0	0	0	0	0	0	0	0	0	0	0	0	0	0	0	0	0	0	0	0	0	0	0	0	0	0	0	0	0	0	0	0	0	0	0	0	0	0	0	0	0	0	0	0	0	0	0	0
TraesCS3D01G337400	0	0	0	0	0	1	1	0	0	0.888885918937768	0	0	0	0	0	0	0	0	0.888885918937768	0	0	0	0	0	0	0	0	0	0	0	0	0	0	0	0	0	0	0	0	0	0	0	0	0	0	0	0	0	0.799993985830732
TraesCS3D01G385900	0	0	0	0	0	1	1	0	0	0.888885918937768	0	0	0	0	0	0	0	0	0.888885918937768	0	0	0	0	0	0	0	0	0	0	0	0	0	0	0	0	0	0	0	0	0	0	0	0	0	0	0	0	0	0.799993985830732
TraesCS3D01G440900	0	0	0	0	1	0	0	0	0	0	1	0	1	0	0	0	0	1	0	0	0	0	0	0	0	0	0.799994226404521	0	0	0	0	0	0	0	0	1	0	0	0.888885918937768	0	0	0	0	0	0	0	0	1	0
TraesCS3D01G474800	0	0	0	0	0	0	0	0	0	0	0	0	0	0	0	0	0	0	0	0	0	0	0	0	0	0	0	0	0	0	0	0	0	0	0	0	0	0	0	0	0	0	0	0	0	0	0	0	0
TraesCS3D01G475100	0	0	0	0	0	0	0	0	0	0	0	0	0	0	0	0	0	0	0	0	0	0	0	0	0	0	0	0	0	0	0	0	0	0	0	0	0	0	0	0	0	0	0	0	0	0	0	0	0
TraesCS3D01G475200	0	0	0	0	0	0	0	0	0	0	0	0	0	0	0	0	0	0	0	0	0	0	0	0	0	0	0	0	0	0	0	0	0	0	0	0	0	0	0	0	0	0	0	0	0	0	0	0	0
TraesCS3D01G477300	0	0	0	0	0	0	0	0	0	0	0	0	0	0	0	0	0	0	0	0	0	0	0	0	0	0	0	0	0	0	0	0	0	0	0	0	0	0	0	0	0	0	0	0	0	0	0	0	0
TraesCS3D01G478300	0	0	0	0	0	0	0	0	0	0	0	0	0	0	0	0	0	0	0	0	0	0	0	0	0	0	0	0	0	0	0	0	0	0	0	0	0	0	0	0	0	0	0	0	0	0	0	0	0
TraesCS3D01G524700	0	0	0	0	0	0	0	0	0	0	0	0	0	0	0	0	0	0	0	0	0	0	0	0	0	0	0	0	0	0	0	0	0	0	0	0	0	0	0	0	0	0	0	0	0	0	0	0	0
TraesCS4A01G061800	1	0.727263780549116	0	0	0	0	0	0.727263780549116	0	0	0	0	0	0	0	0	0	0	0	0	0	0	0	0	0	0	0.666654638255686	0.941173473845652	1	0	0	1	0	0	0.727263780549116	0	1	0	0	0.727263780549116	1	1	1	0	0	1	0	0	0
TraesCS4A01G061900	1	0.727263780549116	0	0	0	0	0	0.727263780549116	0	0	0	0	0	0	0	0	0	0	0	0	0	0	0	0	0	0	0.666654638255686	0.941173473845652	1	0	0	1	0	0	0.727263780549116	0	1	0	0	0.727263780549116	1	1	1	0	0	1	0	0	0
TraesCS4A01G088400	0	0	0	0	0	0.888885918937768	0.888885918937768	0	0	0	0	0	0	0	0	0	0	0	0	0	0	0	0	0	0	0	0	0	0	0	0	0	0	0	0	0	0	0	0	0	0	0	0	0	0	0	0	0	0.888885918937768
TraesCS4A01G218400	0.666654638255686	0	0	0	0.799994226404521	0	0	0	0	0	0.799994226404521	0	0.799994226404521	0	0	0	0	0.799994226404521	0	0	0	0	0	0	0	0	1	0.61536966879641	0.666654638255686	0	0	0.666654638255686	0	0	0	0.799994226404521	0.666654638255686	0	0.727263780549116	0	0.666654638255686	0.666654638255686	0.666654638255686	0	0	0.666654638255686	0	0.799994226404521	0
TraesCS4A01G250600	0	0	0	0	0	0	0	0	0	0	0	0	0	0	0	0	0	0	0	0	0	0	0	0	0	0	0	0	0	0	0	0	0	0	0	0	0	0	0	0	0	0	0	0	0	0	0	0	0
TraesCS4A01G256700	0	0	0	0	0	0.888885918937768	0.888885918937768	0	0	1	0	0	0	0	0	0	0	0	1	0	0	0	0	0	0	0	0	0	0	0	0	0	0	0	0	0	0	0	0	0	0	0	0	0	0	0	0	0	0
TraesCS4A01G420200	0	0	0	0	0	0	0	0	0	0	0	0	0	0	0	0	0	0	0	0	0	0	0	0	0	0	0	0	0	0	0	0	0	0	0	0	0	0	0	0	0	0	0	0	0	0	0	0	0
TraesCS4A01G442600	0	0	0	0	0	0	0	0	0	0	0	0	0	0	0	0	0	0	0	0	0	0	0	0	0	0	0	0	0	0	0	0	0	0	0	0	0	0	0	0	0	0	0	0	0	0	0	0	0
TraesCS4A01G445600	1	0.727263780549116	0	0	0	0	0	0.727263780549116	0	0	0	0	0	0	0	0	0	0	0	0	0	0	0	0	0	0	0.666654638255686	0.941173473845652	1	0	0	1	0	0	0.727263780549116	0	1	0	0	0.727263780549116	1	1	1	0	0	1	0	0	0
TraesCS4A01G476800	1	0.727263780549116	0	0	0	0	0	0.727263780549116	0	0	0	0	0	0	0	0	0	0	0	0	0	0	0	0	0	0	0.666654638255686	0.941173473845652	1	0	0	1	0	0	0.727263780549116	0	1	0	0	0.727263780549116	1	1	1	0	0	1	0	0	0
TraesCS4B01G057900	0	0	0	0	0	0.888885918937768	0.888885918937768	0	0	1	0	0	0	0	0	0	0	0	1	0	0	0	0	0	0	0	0	0	0	0	0	0	0	0	0	0	0	0	0	0	0	0	0	0	0	0	0	0	0
TraesCS4B01G064000	0	0	0	0	0	0	0	0	0	0	0	0	0	0	0	0	0	0	0	0	0	0	0	0	0	0	0	0	0	0	0	0	0	0	0	0	0	0	0	0	0	0	0	0	0	0	0	0	0
TraesCS4B01G097200	0.666654638255686	0	0	0	0.799994226404521	0	0	0	0	0	0.799994226404521	0	0.799994226404521	0	0	0	0	0.799994226404521	0	0	0	0	0	0	0	0	1	0.61536966879641	0.666654638255686	0	0	0.666654638255686	0	0	0	0.799994226404521	0.666654638255686	0	0.727263780549116	0	0.666654638255686	0.666654638255686	0.666654638255686	0	0	0.666654638255686	0	0.799994226404521	0
TraesCS4B01G291900	0	0	0	0	0	0	0	0	0	0	0	0	0	1	0	0	0	0	0	0	0	0	0	1	0	1	0	0	0	0	0	0	0	0	0	0	0	0	0	0	0	0	0	0	0	0	1	0	0
TraesCS4B01G316800	0	0	0	0	0	0.888885918937768	0.888885918937768	0	0	0	0	0	0	0	0	0	0	0	0	0	0	0	0	0	0	0	0	0	0	0	0	0	0	0	0	0	0	0	0	0	0	0	0	0	0	0	0	0	0.888885918937768
TraesCS4B01G325600	0	0	0	0	0	0.888885918937768	0.888885918937768	0	0	0	0	0	0	0	0	0	0	0	0	0	0	0	0	0	0	0	0	0	0	0	0	0	0	0	0	0	0	0	0	0	0	0	0	0	0	0	0	0	0.888885918937768
TraesCS4B01G348600	0	0	0	0	0	0	0	0	0	0	0	0	0	0	0	0	0	0	0	0	0	0	0	0	0	0	0	0	0	0	0	0	0	0	0	0	0	0	0	0	0	0	0	0	0	0	0	0	0
TraesCS4B01G351500	0	0	0	0	0	0	0	0	0	0	0	0	0	0	0	0	0	0	0	0	0	0	0	0	0	0	0	0	0	0	0	0	0	0	0	0	0	0	0	0	0	0	0	0	0	0	0	0	0
TraesCS4B01G356100	0	0	0	0	1	0	0	0	0	0	1	0	1	0	0	0	0	1	0	0	0	0	0	0	0	0	0.799994226404521	0	0	0	0	0	0	0	0	1	0	0	0.888885918937768	0	0	0	0	0	0	0	0	1	0
TraesCS4B01G364100	0	0	0	0	0	0	0	0	0	0	0	0	0	0	0	0	0	0	0	0	0	0	0	0	0	0	0	0	0	0	0	0	0	0	0	0	0	0	0	0	0	0	0	0	0	0	0	0	0
TraesCS4B01G396300	1	0.727263780549116	0	0	0	0	0	0.727263780549116	0	0	0	0	0	0	0	0	0	0	0	0	0	0	0	0	0	0	0.666654638255686	0.941173473845652	1	0	0	1	0	0	0.727263780549116	0	1	0	0	0.727263780549116	1	1	1	0	0	1	0	0	0
TraesCS4B01G397800	0	0	0	0	0	0	0	0	0	0	0	0	0	0	0	0	0	0	0	0	0	0	0	0	0	0	0	0	0	0	0	0	0	0	0	0	0	0	0	0	0	0	0	0	0	0	0	0	0
TraesCS4B01G398800	0.941173473845652	0.666654972390035	0	0	0	0	0	0.666654972390035	0	0	0	0	0	0	0	0	0	0	0	0	0	0	0	0	0	0	0.61536966879641	1	0.941173473845652	0	0	0.941173473845652	0	0	0.666654972390035	0	0.941173473845652	0	0	0.666654972390035	0.941173473845652	0.941173473845652	0.941173473845652	0	0	0.941173473845652	0	0	0
TraesCS4D01G052200	0	0	0	0	0	0	0	0	0	0	0	0	0	0	0	0	0	0	0	0	0	0	0	0	0	0	0	0	0	0	0	0	0	0	0	0	0	0	0	0	0	0	0	0	0	0	0	0	0
TraesCS4D01G058000	0	0	0	0	0	0.888885918937768	0.888885918937768	0	0	1	0	0	0	0	0	0	0	0	1	0	0	0	0	0	0	0	0	0	0	0	0	0	0	0	0	0	0	0	0	0	0	0	0	0	0	0	0	0	0
TraesCS4D01G062900	0	0	0	0	0	0	0	0	0	0	0	0	0	0	0	0	0	0	0	0	0	0	0	0	0	0	0	0	0	0	0	0	0	0	0	0	0	0	0	0	0	0	0	0	0	0	0	0	0
TraesCS4D01G093600	0.666654638255686	0	0	0	0.799994226404521	0	0	0	0	0	0.799994226404521	0	0.799994226404521	0	0	0	0	0.799994226404521	0	0	0	0	0	0	0	0	1	0.61536966879641	0.666654638255686	0	0	0.666654638255686	0	0	0	0.799994226404521	0.666654638255686	0	0.727263780549116	0	0.666654638255686	0.666654638255686	0.666654638255686	0	0	0.666654638255686	0	0.799994226404521	0
TraesCS4D01G195100	0	0	0	0	0	0	0	0	0	0	0	0	0	0	0	0	0	0	0	0	0	0	0	0	0	0	0	0	0	0	0	0	0	0	0	0	0	0	0	0	0	0	0	0	0	0	0	0	0
TraesCS4D01G216300	0	0	0	0	0	0.888885918937768	0.888885918937768	0	0	0	0	0	0	0	0	0	0	0	0	0	0	0	0	0	0	0	0	0	0	0	0	0	0	0	0	0	0	0	0	0	0	0	0	0	0	0	0	0	0.888885918937768
TraesCS4D01G238800	1	0.727263780549116	0	0	0	0	0	0.727263780549116	0	0	0	0	0	0	0	0	0	0	0	0	0	0	0	0	0	0	0.666654638255686	0.941173473845652	1	0	0	1	0	0	0.727263780549116	0	1	0	0	0.727263780549116	1	1	1	0	0	1	0	0	0
TraesCS4D01G286800	0	0	0	0	0	0	0	0	0	0	0	0	0	0	0	0	0	0	0	0	0	0	0	0	0	0	0	0	0	0	0	0	0	0	0	0	0	0	0	0	0	0	0	0	0	0	0	0	0
TraesCS4D01G298300	0	0	0	1	0	0	0	0	0	0	0	0	0	0	0	0	0	0	0	0	0	1	1	0	0	0	0	0	0	0	0	0	0	0	0	0	0	0	0	0	0	0	0	0	0	0	0	0	0
TraesCS4D01G322500	0	0	0	0	0	0.888885918937768	0.888885918937768	0	0	0	0	0	0	0	0	0	0	0	0	0	0	0	0	0	0	0	0	0	0	0	0	0	0	0	0	0	0	0	0	0	0	0	0	0	0	0	0	0	0.888885918937768
TraesCS4D01G343000	0	0	0	0	0	0	0	0	0	0	0	0	0	0	0	0	0	0	0	0	0	0	0	0	0	0	0	0	0	0	0	0	0	0	0	0	0	0	0	0	0	0	0	0	0	0	0	0	0
TraesCS4D01G357200	0	0	0	0	0	0	0	0	0	0	0	0	0	0	0	0	0	0	0	0	0	0	0	0	0	0	0	0	0	0	0	0	0	0	0	0	0	0	0	0	0	0	0	0	0	0	0	0	0
TraesCS4D01G357400	0	0	0	0	0	0	0	0	0	0	0	0	0	0	0	0	0	0	0	0	0	0	0	0	0	0	0	0	0	0	0	0	0	0	0	0	0	0	0	0	0	0	0	0	0	0	0	0	0
TraesCS4D01G364700	1	0.727263780549116	0	0	0	0	0	0.727263780549116	0	0	0	0	0	0	0	0	0	0	0	0	0	0	0	0	0	0	0.666654638255686	0.941173473845652	1	0	0	1	0	0	0.727263780549116	0	1	0	0	0.727263780549116	1	1	1	0	0	1	0	0	0
TraesCS5A01G004500	0.941173473845652	0.666654972390035	0	0	0	0	0	0.666654972390035	0	0	0	0	0	0	0	0	0	0	0	0	0	0	0	0	0	0	0.61536966879641	1	0.941173473845652	0	0	0.941173473845652	0	0	0.666654972390035	0	0.941173473845652	0	0	0.666654972390035	0.941173473845652	0.941173473845652	0.941173473845652	0	0	0.941173473845652	0	0	0
TraesCS5A01G004600	0.941173473845652	0.666654972390035	0	0	0	0	0	0.666654972390035	0	0	0	0	0	0	0	0	0	0	0	0	0	0	0	0	0	0	0.61536966879641	1	0.941173473845652	0	0	0.941173473845652	0	0	0.666654972390035	0	0.941173473845652	0	0	0.666654972390035	0.941173473845652	0.941173473845652	0.941173473845652	0	0	0.941173473845652	0	0	0
TraesCS5A01G004700	0.941173473845652	0.666654972390035	0	0	0	0	0	0.666654972390035	0	0	0	0	0	0	0	0	0	0	0	0	0	0	0	0	0	0	0.61536966879641	1	0.941173473845652	0	0	0.941173473845652	0	0	0.666654972390035	0	0.941173473845652	0	0	0.666654972390035	0.941173473845652	0.941173473845652	0.941173473845652	0	0	0.941173473845652	0	0	0
TraesCS5A01G007900	0	0	0	0	0.888885918937768	0	0	0	0	0	0.888885918937768	0	0.888885918937768	0	0	0	0	0.888885918937768	0	0	0	0	0	0	0	0	0.727263780549116	0	0	0	0	0	0	0	0	0.888885918937768	0	0	1	0	0	0	0	0	0	0	0	0.888885918937768	0
TraesCS5A01G143100	0	0	0	0	0	0	0	0	0	0	0	0	0	0	0	0	0	0	0	0	0	0	0	0	0	0	0	0	0	0	0	0	0	0	0	0	0	0	0	0	0	0	0	0	0	0	0	0	0
TraesCS5A01G143200	0	0	0	0	0	0	0	0	0	0	0	0	0	0	0	0	0	0	0	0	0	0	0	0	0	0	0	0	0	0	0	0	0	0	0	0	0	0	0	0	0	0	0	0	0	0	0	0	0
TraesCS5A01G148600	0.727263780549116	1	0	0	0	0	0	1	0	0	0	0	0	0	0	0	0	0	0	0	0	0	0	0	0	0	0	0.666654972390035	0.727263780549116	0	0	0.727263780549116	0	0	1	0	0.727263780549116	0	0	1	0.727263780549116	0.727263780549116	0.727263780549116	0	0	0.727263780549116	0	0	0
TraesCS5A01G153900	0	0	0	0	0	0	0	0	0	0	0	0	0	0	0	0	0	0	0	0	0	0	0	0	0	0	0	0	0	0	0	0	0	0	0	0	0	0	0	0	0	0	0	0	0	0	0	0	0
TraesCS5A01G183300	0	0	0	0	0	0	0	0	0	0	0	0	0	0	0	0	0	0	0	0	0	0	0	0	0	0	0	0	0	0	0	0	0	0	0	0	0	0	0	0	0	0	0	0	0	0	0	0	0
TraesCS5A01G184300	0	0	0	0	1	0	0	0	0	0	1	0	1	0	0	0	0	1	0	0	0	0	0	0	0	0	0.799994226404521	0	0	0	0	0	0	0	0	1	0	0	0.888885918937768	0	0	0	0	0	0	0	0	1	0
TraesCS5A01G310100	0	0	0	0	0	0.888885918937768	0.888885918937768	0	0	0	0	0	0	0	0	0	0	0	0	0	0	0	0	0	0	0	0	0	0	0	0	0	0	0	0	0	0	0	0	0	0	0	0	0	0	0	0	0	0.888885918937768
TraesCS5A01G310600	0	0	0	0	0	0.888885918937768	0.888885918937768	0	0	0	0	0	0	0	0	0	0	0	0	0	0	0	0	0	0	0	0	0	0	0	0	0	0	0	0	0	0	0	0	0	0	0	0	0	0	0	0	0	0.888885918937768
TraesCS5A01G310800	0	0	0	0	0	0.888885918937768	0.888885918937768	0	0	0	0	0	0	0	0	0	0	0	0	0	0	0	0	0	0	0	0	0	0	0	0	0	0	0	0	0	0	0	0	0	0	0	0	0	0	0	0	0	0.888885918937768
TraesCS5A01G310900	0	0	0	0	0	0.888885918937768	0.888885918937768	0	0	0	0	0	0	0	0	0	0	0	0	0	0	0	0	0	0	0	0	0	0	0	0	0	0	0	0	0	0	0	0	0	0	0	0	0	0	0	0	0	0.888885918937768
TraesCS5A01G311000	0	0	0	0	0	0.888885918937768	0.888885918937768	0	0	0	0	0	0	0	0	0	0	0	0	0	0	0	0	0	0	0	0	0	0	0	0	0	0	0	0	0	0	0	0	0	0	0	0	0	0	0	0	0	0.888885918937768
TraesCS5A01G362400	1	0.727263780549116	0	0	0	0	0	0.727263780549116	0	0	0	0	0	0	0	0	0	0	0	0	0	0	0	0	0	0	0.666654638255686	0.941173473845652	1	0	0	1	0	0	0.727263780549116	0	1	0	0	0.727263780549116	1	1	1	0	0	1	0	0	0
TraesCS5A01G378700	0	0	0	0	0.888885918937768	0	0	0	0	0	0.888885918937768	0	0.888885918937768	0	0	0	0	0.888885918937768	0	0	0	0	0	0	0	0	0.727263780549116	0	0	0	0	0	0	0	0	0.888885918937768	0	0	1	0	0	0	0	0	0	0	0	0.888885918937768	0
TraesCS5A01G391700	0	0	0	0	0	0.799993985830732	0.799993985830732	0	0	0	0	0	0	0	0	0	0	0	0	0	0	0	0	0	0	0	0	0	0	0	0	0	0	0	0	0	0	0	0	0	0	0	0	0	0	0	0	0	1
TraesCS5A01G405400	0	0	0	0	0	0.888885918937768	0.888885918937768	0	0	0	0	0	0	0	0	0	0	0	0	0	0	0	0	0	0	0	0	0	0	0	0	0	0	0	0	0	0	0	0	0	0	0	0	0	0	0	0	0	0.888885918937768
TraesCS5A01G428000	0.727263780549116	0	0	0	0.888885918937768	0	0	0	0	0	0.888885918937768	0	0.888885918937768	0	0	0	0	0.888885918937768	0	0	0	0	0	0	0	0	0.923073933758714	0.666654972390035	0.727263780549116	0	0	0.727263780549116	0	0	0	0.888885918937768	0.727263780549116	0	0.799993985830732	0	0.727263780549116	0.727263780549116	0.727263780549116	0	0	0.727263780549116	0	0.888885918937768	0
TraesCS5A01G520200	0	0	0	0	0	0	0	0	0	0	0	0	0	0	0	0	0	0	0	0	0	0	0	0	0	0	0	0	0	0	0	0	0	0	0	0	0	0	0	0	0	0	0	0	0	0	0	0	0
TraesCS5A01G532200	0	0	0	0	0	0	0	0	0	0	0	0	0	0	0	0	0	0	0	0	0	0	0	0	0	0	0	0	0	0	0	0	0	0	0	0	0	0	0	0	0	0	0	0	0	0	0	0	0
TraesCS5A01G532300	0	0	0	0	0	0	0	0	0	0	0	0	0	0	0	0	0	0	0	0	0	0	0	0	0	0	0	0	0	0	0	0	0	0	0	0	0	0	0	0	0	0	0	0	0	0	0	0	0
TraesCS5A01G533200	0	0	0	0	0	0	0	0	0	0	0	0	0	0	0	0	0	0	0	0	0	0	0	0	0	0	0	0	0	0	0	0	0	0	0	0	0	0	0	0	0	0	0	0	0	0	0	0	0
TraesCS5B01G006500	0	0	0	0	0.888885918937768	0	0	0	0	0	0.888885918937768	0	0.888885918937768	0	0	0	0	0.888885918937768	0	0	0	0	0	0	0	0	0.727263780549116	0	0	0	0	0	0	0	0	0.888885918937768	0	0	1	0	0	0	0	0	0	0	0	0.888885918937768	0
TraesCS5B01G042400	0	0	0	0	0.799994226404521	0	0	0	0	0	0.799994226404521	0	0.799994226404521	0	0	0	0	0.799994226404521	0	0	0	0	0	0	0	0	0.666654638255686	0	0	0	0	0	0	0	0	0.799994226404521	0	0	0.727263780549116	0	0	0	0	0	0	0	0	0.799994226404521	0
TraesCS5B01G145300	0	0	0	0	0	1	1	0	0	0.888885918937768	0	0	0	0	0	0	0	0	0.888885918937768	0	0	0	0	0	0	0	0	0	0	0	0	0	0	0	0	0	0	0	0	0	0	0	0	0	0	0	0	0	0.799993985830732
TraesCS5B01G181500	0	0	0	0	0	0	0	0	0	0	0	0	0	0	0	0	0	0	0	0	0	0	0	0	0	0	0	0	0	0	0	0	0	0	0	0	0	0	0	0	0	0	0	0	0	0	0	0	0
TraesCS5B01G311600	0	0	0	0	0	0.888885918937768	0.888885918937768	0	0	0	0	0	0	0	0	0	0	0	0	0	0	0	0	0	0	0	0	0	0	0	0	0	0	0	0	0	0	0	0	0	0	0	0	0	0	0	0	0	0.888885918937768
TraesCS5B01G312200	0	0	0	0	0	0.888885918937768	0.888885918937768	0	0	0	0	0	0	0	0	0	0	0	0	0	0	0	0	0	0	0	0	0	0	0	0	0	0	0	0	0	0	0	0	0	0	0	0	0	0	0	0	0	0.888885918937768
TraesCS5B01G396600	0	0	0	0	0	0.799993985830732	0.799993985830732	0	0	0	0	0	0	0	0	0	0	0	0	0	0	0	0	0	0	0	0	0	0	0	0	0	0	0	0	0	0	0	0	0	0	0	0	0	0	0	0	0	1
TraesCS5D01G002800	0	0	0	0	0	0	0	0	0	0	0	0	0	0	0	0	0	0	0	0	0	0	0	0	0	0	0	0	0	0	0	0	0	0	0	0	0	0	0.888885918937768	0	0	0	0	0	0	0	0	0	0
TraesCS5D01G002900	0	0	0	0	0	0	0	0	0	0	0	0	0	0	0	0	0	0	0	0	0	0	0	0	0	0	0	0	0	0	0	0	0	0	0	0	0	0	0.888885918937768	0	0	0	0	0	0	0	0	0	0
TraesCS5D01G012000	0.941173473845652	0.666654972390035	0	0	0	0	0	0.666654972390035	0	0	0	0	0	0	0	0	0	0	0	0	0	0	0	0	0	0	0.61536966879641	1	0.941173473845652	0	0	0.941173473845652	0	0	0.666654972390035	0	0.941173473845652	0	0	0.666654972390035	0.941173473845652	0.941173473845652	0.941173473845652	0	0	0.941173473845652	0	0	0
TraesCS5D01G012300	0.941173473845652	0.666654972390035	0	0	0	0	0	0.666654972390035	0	0	0	0	0	0	0	0	0	0	0	0	0	0	0	0	0	0	0.61536966879641	1	0.941173473845652	0	0	0.941173473845652	0	0	0.666654972390035	0	0.941173473845652	0	0	0.666654972390035	0.941173473845652	0.941173473845652	0.941173473845652	0	0	0.941173473845652	0	0	0
TraesCS5D01G013400	0	0	0	0	0.888885918937768	0	0	0	0	0	0.888885918937768	0	0.888885918937768	0	0	0	0	0.888885918937768	0	0	0	0	0	0	0	0	0.727263780549116	0	0	0	0	0	0	0	0	0.888885918937768	0	0	1	0	0	0	0	0	0	0	0	0.888885918937768	0
TraesCS5D01G014100	1	0.727263780549116	0	0	0	0	0	0.727263780549116	0	0	0	0	0	0	0	0	0	0	0	0	0	0	0	0	0	0	0.666654638255686	0.941173473845652	1	0	0	1	0	0	0.727263780549116	0	1	0	0	0.727263780549116	1	1	1	0	0	1	0	0	0
TraesCS5D01G014200	1	0.727263780549116	0	0	0	0	0	0.727263780549116	0	0	0	0	0	0	0	0	0	0	0	0	0	0	0	0	0	0	0.666654638255686	0.941173473845652	1	0	0	1	0	0	0.727263780549116	0	1	0	0	0.727263780549116	1	1	1	0	0	1	0	0	0
TraesCS5D01G014300	1	0.727263780549116	0	0	0	0	0	0.727263780549116	0	0	0	0	0	0	0	0	0	0	0	0	0	0	0	0	0	0	0.666654638255686	0.941173473845652	1	0	0	1	0	0	0.727263780549116	0	1	0	0	0.727263780549116	1	1	1	0	0	1	0	0	0
TraesCS5D01G048100	0	0	0	0	0.799994226404521	0	0	0	0	0	0.799994226404521	0	0.799994226404521	0	0	0	0	0.799994226404521	0	0	0	0	0	0	0	0	0.666654638255686	0	0	0	0	0	0	0	0	0.799994226404521	0	0	0.727263780549116	0	0	0	0	0	0	0	0	0.799994226404521	0
TraesCS5D01G144300	0.727263780549116	1	0	0	0	0	0	1	0	0	0	0	0	0	0	0	0	0	0	0	0	0	0	0	0	0	0	0.666654972390035	0.727263780549116	0	0	0.727263780549116	0	0	1	0	0.727263780549116	0	0	1	0.727263780549116	0.727263780549116	0.727263780549116	0	0	0.727263780549116	0	0	0
TraesCS5D01G145800	0	0	0	0	0	1	1	0	0	0.888885918937768	0	0	0	0	0	0	0	0	0.888885918937768	0	0	0	0	0	0	0	0	0	0	0	0	0	0	0	0	0	0	0	0	0	0	0	0	0	0	0	0	0	0.799993985830732
TraesCS5D01G232900	0	0	0	0	0	1	1	0	0	0.888885918937768	0	0	0	0	0	0	0	0	0.888885918937768	0	0	0	0	0	0	0	0	0	0	0	0	0	0	0	0	0	0	0	0	0	0	0	0	0	0	0	0	0	0.799993985830732
TraesCS5D01G233800	0	0	0	0	1	0	0	0	0	0	1	0	1	0	0	0	0	1	0	0	0	0	0	0	0	0	0.799994226404521	0	0	0	0	0	0	0	0	1	0	0	0.888885918937768	0	0	0	0	0	0	0	0	1	0
TraesCS5D01G288900	0	0	0	0	0	0	0	0	0	0	0	0	0	0	0	0	0	0	0	0	0	0	0	0	0	0	0	0	0	0	0	0	0	0	0	0	0	0	0	0	0	0	0	0	0	0	0	0	0
TraesCS5D01G317500	0	0	0	0	0	0.888885918937768	0.888885918937768	0	0	0	0	0	0	0	0	0	0	0	0	0	0	0	0	0	0	0	0	0	0	0	0	0	0	0	0	0	0	0	0	0	0	0	0	0	0	0	0	0	0.888885918937768
TraesCS5D01G317700	0	0	0	0	0	0.888885918937768	0.888885918937768	0	0	0	0	0	0	0	0	0	0	0	0	0	0	0	0	0	0	0	0	0	0	0	0	0	0	0	0	0	0	0	0	0	0	0	0	0	0	0	0	0	0.888885918937768
TraesCS5D01G317800	0	0	0	0	0	0.888885918937768	0.888885918937768	0	0	0	0	0	0	0	0	0	0	0	0	0	0	0	0	0	0	0	0	0	0	0	0	0	0	0	0	0	0	0	0	0	0	0	0	0	0	0	0	0	0.888885918937768
TraesCS5D01G317900	0	0	0	0	0	0.888885918937768	0.888885918937768	0	0	0	0	0	0	0	0	0	0	0	0	0	0	0	0	0	0	0	0	0	0	0	0	0	0	0	0	0	0	0	0	0	0	0	0	0	0	0	0	0	0.888885918937768
TraesCS5D01G318500	0	0	0	0	0	0.888885918937768	0.888885918937768	0	0	0	0	0	0	0	0	0	0	0	0	0	0	0	0	0	0	0	0	0	0	0	0	0	0	0	0	0	0	0	0	0	0	0	0	0	0	0	0	0	0.888885918937768
TraesCS5D01G401500	0	0	0	0	0	0.799993985830732	0.799993985830732	0	0	0	0	0	0	0	0	0	0	0	0	0	0	0	0	0	0	0	0	0	0	0	0	0	0	0	0	0	0	0	0	0	0	0	0	0	0	0	0	0	1
TraesCS5D01G415500	0	0	0	0	0	0.888885918937768	0.888885918937768	0	0	0	0	0	0	0	0	0	0	0	0	0	0	0	0	0	0	0	0	0	0	0	0	0	0	0	0	0	0	0	0	0	0	0	0	0	0	0	0	0	0.888885918937768
TraesCS5D01G436000	0.727263780549116	0	0	0	0.888885918937768	0	0	0	0	0	0.888885918937768	0	0.888885918937768	0	0	0	0	0.888885918937768	0	0	0	0	0	0	0	0	0.923073933758714	0.666654972390035	0.727263780549116	0	0	0.727263780549116	0	0	0	0.888885918937768	0.727263780549116	0	0.799993985830732	0	0.727263780549116	0.727263780549116	0.727263780549116	0	0	0.727263780549116	0	0.888885918937768	0
TraesCS5D01G446800	0	0	0	0	0	0	0	0	0	0	0	0	0	0	0	0	0	0	0	0	0	0	0	0	0	0	0	0	0	0	0	0	0	0	0	0	0	0	0	0	0	0	0	0	0	0	0	0	0
TraesCS5D01G487900	1	0.727263780549116	0	0	0	0	0	0.727263780549116	0	0	0	0	0	0	0	0	0	0	0	0	0	0	0	0	0	0	0.666654638255686	0.941173473845652	1	0	0	1	0	0	0.727263780549116	0	1	0	0	0.727263780549116	1	1	1	0	0	1	0	0	0
TraesCS5D01G488300	0	0	0	0	0	0	0	0	0	0	0	0	0	1	0	0	0	0	0	0	0	0	0	1	0	1	0	0	0	0	0	0	0	0	0	0	0	0	0	0	0	0	0	0	0	0	1	0	0
TraesCS5D01G488500	1	0.727263780549116	0	0	0	0	0	0.727263780549116	0	0	0	0	0	0	0	0	0	0	0	0	0	0	0	0	0	0	0.666654638255686	0.941173473845652	1	0	0	1	0	0	0.727263780549116	0	1	0	0	0.727263780549116	1	1	1	0	0	1	0	0	0
TraesCS5D01G488900	0	0	0	0	0	0	0	0	0	0	0	0	0	1	0	0	0	0	0	0	0	0	0	1	0	1	0	0	0	0	0	0	0	0	0	0	0	0	0	0	0	0	0	0	0	0	1	0	0
TraesCS6A01G015300	0	0	0	0	0	0	0	0	0	0	0	0	0	0	0	0	0	0	0	0	0	0	0	0	0	0	0	0	0	0	0	0	0	0	0	0	0	0	0	0	0	0	0	0	0	0	0	0	0
TraesCS6A01G015500	0	0	0	0	0	0	0	0	0	0	0	0	0	0	0	0	0	0	0	0	0	0	0	0	0	0	0	0	0	0	0	0	0	0	0	0	0	0	0	0	0	0	0	0	0	0	0	0	0
TraesCS6A01G023200	0	0	0	0	0	0	0	0	0	0	0	0	0	0	0	0	0	0	0	0	0	0	0	0	0	0	0	0	0	0	0	0	0	0	0	0	0	0	0	0	0	0	0	0	0	0	0	0	0
TraesCS6A01G267500	0	0	0	0	0	1	1	0	0	0.888885918937768	0	0	0	0	0	0	0	0	0.888885918937768	0	0	0	0	0	0	0	0	0	0	0	0	0	0	0	0	0	0	0	0	0	0	0	0	0	0	0	0	0	0.799993985830732
TraesCS6A01G320700	0	0	0	0	1	0	0	0	0	0	1	0	1	0	0	0	0	1	0	0	0	0	0	0	0	0	0.799994226404521	0	0	0	0	0	0	0	0	1	0	0	0.888885918937768	0	0	0	0	0	0	0	0	1	0
TraesCS6A01G325600	0	0	0	0	1	0	0	0	0	0	1	0	1	0	0	0	0	1	0	0	0	0	0	0	0	0	0.799994226404521	0	0	0	0	0	0	0	0	1	0	0	0.888885918937768	0	0	0	0	0	0	0	0	1	0
TraesCS6A01G360300	0	0	0	0	0	0.888885918937768	0.888885918937768	0	0	0	0	0	0	0	0	0	0	0	0	0	0	0	0	0	0	0	0	0	0	0	0	0	0	0	0	0	0	0	0	0	0	0	0	0	0	0	0	0	0.888885918937768
TraesCS6A01G375100	0	0	0	0	1	0	0	0	0	0	1	0	1	0	0	0	0	1	0	0	0	0	0	0	0	0	0.799994226404521	0	0	0	0	0	0	0	0	1	0	0	0.888885918937768	0	0	0	0	0	0	0	0	1	0
TraesCS6A01G403200	0	0	0	0	0	0	0	0	0	0	0	0	0	0	0	0	0	0	0	0	0	0	0	0	0	0	0	0	0	0	0	0	0	0	0	0	0	0	0	0	0	0	0	0	0	0	0	0	0
TraesCS6B01G012400	0	0	0	0	0	0	0	0	0	0	0	0	0	0	0	0	0	0	0	0	0	0	0	0	0	0	0	0	0	0	0	0	0	0	0	0	0	0	0	0	0	0	0	0	0	0	0	0	0
TraesCS6B01G063500	0.727263780549116	1	0	0	0	0	0	1	0	0	0	0	0	0	0	0	0	0	0	0	0	0	0	0	0	0	0	0.666654972390035	0.727263780549116	0	0	0.727263780549116	0	0	1	0	0.727263780549116	0	0	1	0.727263780549116	0.727263780549116	0.727263780549116	0	0	0.727263780549116	0	0	0
TraesCS6B01G429300	0	0	0	0	0	0	0	0	0	0	0	0	0	1	0	0	0	0	0	0	0	0	0	1	0	1	0	0	0	0	0	0	0	0	0	0	0	0	0	0	0	0	0	0	0	0	1	0	0
TraesCS6D01G026300	0	0	0	0	0	0	0	0	0	0	0	0	0	0	0	0	0	0	0	0	0	0	0	0	0	0	0	0	0	0	0	0	0	0	0	0	0	0	0	0	0	0	0	0	0	0	0	0	0
TraesCS6D01G048400	0	0	0	0	1	0	0	0	0	0	1	0	1	0	0	0	0	1	0	0	0	0	0	0	0	0	0.799994226404521	0	0	0	0	0	0	0	0	1	0	0	0.888885918937768	0	0	0	0	0	0	0	0	1	0
TraesCS6D01G054900	0.727263780549116	1	0	0	0	0	0	1	0	0	0	0	0	0	0	0	0	0	0	0	0	0	0	0	0	0	0	0.666654972390035	0.727263780549116	0	0	0.727263780549116	0	0	1	0	0.727263780549116	0	0	1	0.727263780549116	0.727263780549116	0.727263780549116	0	0	0.727263780549116	0	0	0
TraesCS6D01G075800	0	0	0	0	1	0	0	0	0	0	1	0	1	0	0	0	0	1	0	0	0	0	0	0	0	0	0.799994226404521	0	0	0	0	0	0	0	0	1	0	0	0.888885918937768	0	0	0	0	0	0	0	0	1	0
TraesCS6D01G284100	0	0	0	0	1	0	0	0	0	0	1	0	1	0	0	0	0	1	0	0	0	0	0	0	0	0	0.799994226404521	0	0	0	0	0	0	0	0	1	0	0	0.888885918937768	0	0	0	0	0	0	0	0	1	0
TraesCS6D01G302300	0	0	0	0	1	0	0	0	0	0	1	0	1	0	0	0	0	1	0	0	0	0	0	0	0	0	0.799994226404521	0	0	0	0	0	0	0	0	1	0	0	0.888885918937768	0	0	0	0	0	0	0	0	1	0
TraesCS7A01G009700	0	0	0	0	0	0	0	0	0	0	0	0	0	0	0	0	0	0	0	0	0	0	0	0	0	0	0	0	0	0	0	0	0	0	0	0	0	0	0	0	0	0	0	0	0	0	0	0	0
TraesCS7A01G046800	0	0	0	0	0	0	0	0	0	0	0	0	0	1	0	0	0	0	0	0	0	0	0	1	0	1	0	0	0	0	0	0	0	0	0	0	0	0	0	0	0	0	0	0	0	0	1	0	0
TraesCS7A01G146400	0	0	0	0	0	0	0	0	0	0	0	0	0	0	0	0	0	0	0	0	0	0	0	0	0	0	0	0	0	0	0	0	0	0	0	0	0	0	0	0	0	0	0	0	0	0	0	0	0
TraesCS7A01G185300	0	0	0	0	0	0	0	0	0	0	0	0	0	0	0	0	0	0	0	0	0	0	0	0	0	0	0	0	0	0	0	0	0	0	0	0	0	0	0	0	0	0	0	0	0	0	0	0	0
TraesCS7A01G466400	0	0	0	0	0	0	0	0	0	0	0	0	0	0	0	0	0	0	0	0	0	0	0	0	0	0	0	0	0	0	0	0	0	0	0	0	0	0	0	0	0	0	0	0	0	0	0	0	0
TraesCS7B01G026300	0	0	0	0	0	0	0	0	0	0	0	0	0	0	0	0	0	0	0	0	0	0	0	0	0	0	0	0	0	0	0	0	0	0	0	0	0	0	0	0	0	0	0	0	0	0	0	0	0
TraesCS7B01G070200	0	0	0	0	0	0	0	0	0	0	0	0	0	0	0	0	0	0	0	0	0	0	0	0	0	0	0	0	0	0	0	0	0	0	0	0	0	0	0	0	0	0	0	0	0	0	0	0	0
TraesCS7B01G090500	0	0	0	0	0	0	0	0	0	0	0	0	0	0	0	0	0	0	0	0	0	0	0	0	0	0	0	0	0	0	0	0	0	0	0	0	0	0	0	0	0	0	0	0	0	0	0	0	0
TraesCS7B01G114300	0	0	0	0	0	1	1	0	0	0.888885918937768	0	0	0	0	0	0	0	0	0.888885918937768	0	0	0	0	0	0	0	0	0	0	0	0	0	0	0	0	0	0	0	0	0	0	0	0	0	0	0	0	0	0.799993985830732
TraesCS7B01G220200	0	0	0	0	0	0.799993985830732	0.799993985830732	0	0	0	0	0	0	0	0	0	0	0	0	0	0	0	0	0	0	0	0	0	0	0	0	0	0	0	0	0	0	0	0	0	0	0	0	0	0	0	0	0	1
TraesCS7B01G251100	0.727263780549116	1	0	0	0	0	0	1	0	0	0	0	0	0	0	0	0	0	0	0	0	0	0	0	0	0	0	0.666654972390035	0.727263780549116	0	0	0.727263780549116	0	0	1	0	0.727263780549116	0	0	1	0.727263780549116	0.727263780549116	0.727263780549116	0	0	0.727263780549116	0	0	0
TraesCS7B01G469000	1	0.727263780549116	0	0	0	0	0	0.727263780549116	0	0	0	0	0	0	0	0	0	0	0	0	0	0	0	0	0	0	0.666654638255686	0.941173473845652	1	0	0	1	0	0	0.727263780549116	0	1	0	0	0.727263780549116	1	1	1	0	0	1	0	0	0
TraesCS7D01G124500	0	0	0	0	1	0	0	0	0	0	1	0	1	0	0	0	0	1	0	0	0	0	0	0	0	0	0.799994226404521	0	0	0	0	0	0	0	0	1	0	0	0.888885918937768	0	0	0	0	0	0	0	0	1	0
TraesCS7D01G161200	0	0	0	0	0	0	0	0	0	0	0	0	0	0	0	0	0	0	0	0	0	0	0	0	0	0	0	0	0	0	0	0	0	0	0	0	0	0	0	0	0	0	0	0	0	0	0	0	0
TraesCS7D01G187000	0	0	0	0	0	0	0	0	0	0	0	0	0	0	0	0	0	0	0	0	0	0	0	0	0	0	0	0	0	0	0	0	0	0	0	0	0	0	0	0	0	0	0	0	0	0	0	0	0
TraesCS7D01G350100	1	0.727263780549116	0	0	0	0	0	0.727263780549116	0	0	0	0	0	0	0	0	0	0	0	0	0	0	0	0	0	0	0.666654638255686	0.941173473845652	1	0	0	1	0	0	0.727263780549116	0	1	0	0	0.727263780549116	1	1	1	0	0	1	0	0	0
TraesCS7D01G351300	0	0	0	0	0	0	0	0	0	0	0	0	0	0	0	0	0	0	0	0	0	0	0	0	0	0	0	0	0	0	0	0	0	0	0	0	0	0	0	0	0	0	0	0	0	0	0	0	0
TraesCS7D01G532100	1	0.727263780549116	0	0	0	0	0	0.727263780549116	0	0	0	0	0	0	0	0	0	0	0	0	0	0	0	0	0	0	0.666654638255686	0.941173473845652	1	0	0	1	0	0	0.727263780549116	0	1	0	0	0.727263780549116	1	1	1	0	0	1	0	0	0
[truncated: 183 more columns]
