# Supplementary material for: Carbohydrate Accumulation and Differential Transcript Expression in Winter Wheat Lines with Different Levels of Snow Mold and Freezing Tolerance after Cold Treatment
Source: Plants (Basel). 2020 Oct 23;9(11):1416. doi: 10.3390/plants9111416 (PMC7690702; doi:10.3390/plants9111416)
Supplement: Supplementary file 1 [file plants-09-01416-s001.zip › supplementalFiles/func-E output/snowMoldFunc-E_results/8.6.20-8.6.128/test.8.6.20-8.6.128.cluster_features.tab]

Module	Cluster	Gene
8.6.20-8.6.128	Cluster1	TraesCS1A01G153000	-4.345751605497954953695559622731443952565857348570875455731511650
8.6.20-8.6.128	Cluster1	TraesCS1A01G282300	-4.345751605497954953695559622731443952565857348570875455731511650
8.6.20-8.6.128	Cluster1	TraesCS1A01G282400	-4.345751605497954953695559622731443952565857348570875455731511650
8.6.20-8.6.128	Cluster1	TraesCS1A01G283900	-4.345751605497954953695559622731443952565857348570875455731511650
8.6.20-8.6.128	Cluster1	TraesCS1A01G407600	-4.345751605497954953695559622731443952565857348570875455731511650
8.6.20-8.6.128	Cluster1	TraesCS1B01G168400	-4.345751605497954953695559622731443952565857348570875455731511650
8.6.20-8.6.128	Cluster1	TraesCS1B01G243300	-4.345751605497954953695559622731443952565857348570875455731511650
8.6.20-8.6.128	Cluster1	TraesCS1D01G080900	-4.345751605497954953695559622731443952565857348570875455731511650
8.6.20-8.6.128	Cluster1	TraesCS1D01G147800	-4.345751605497954953695559622731443952565857348570875455731511650
8.6.20-8.6.128	Cluster1	TraesCS1D01G318700	-4.345751605497954953695559622731443952565857348570875455731511650
8.6.20-8.6.128	Cluster1	TraesCS1D01G322800	-4.345751605497954953695559622731443952565857348570875455731511650
8.6.20-8.6.128	Cluster1	TraesCS2A01G002900	-4.345751605497954953695559622731443952565857348570875455731511650
8.6.20-8.6.128	Cluster1	TraesCS2A01G051700	-4.345751605497954953695559622731443952565857348570875455731511650
8.6.20-8.6.128	Cluster1	TraesCS2A01G053300	-4.345751605497954953695559622731443952565857348570875455731511650
8.6.20-8.6.128	Cluster1	TraesCS2A01G119100	-4.345751605497954953695559622731443952565857348570875455731511650
8.6.20-8.6.128	Cluster1	TraesCS2A01G123400	-4.345751605497954953695559622731443952565857348570875455731511650
8.6.20-8.6.128	Cluster1	TraesCS2A01G255500	-4.345751605497954953695559622731443952565857348570875455731511650
8.6.20-8.6.128	Cluster1	TraesCS2A01G315600	-4.345751605497954953695559622731443952565857348570875455731511650
8.6.20-8.6.128	Cluster1	TraesCS2A01G467700	-4.345751605497954953695559622731443952565857348570875455731511650
8.6.20-8.6.128	Cluster1	TraesCS2A01G502100	-4.345751605497954953695559622731443952565857348570875455731511650
8.6.20-8.6.128	Cluster1	TraesCS2A01G572800	-4.345751605497954953695559622731443952565857348570875455731511650
8.6.20-8.6.128	Cluster1	TraesCS2A01G573300	-4.345751605497954953695559622731443952565857348570875455731511650
8.6.20-8.6.128	Cluster1	TraesCS2A01G573400	-4.345751605497954953695559622731443952565857348570875455731511650
8.6.20-8.6.128	Cluster1	TraesCS2A01G573900	-4.345751605497954953695559622731443952565857348570875455731511650
8.6.20-8.6.128	Cluster1	TraesCS2B01G000600	-4.345751605497954953695559622731443952565857348570875455731511650
8.6.20-8.6.128	Cluster1	TraesCS2B01G084200	-4.345751605497954953695559622731443952565857348570875455731511650
8.6.20-8.6.128	Cluster1	TraesCS2B01G124600	-4.345751605497954953695559622731443952565857348570875455731511650
8.6.20-8.6.128	Cluster1	TraesCS2B01G124900	-4.345751605497954953695559622731443952565857348570875455731511650
8.6.20-8.6.128	Cluster1	TraesCS2B01G145500	-4.345751605497954953695559622731443952565857348570875455731511650
8.6.20-8.6.128	Cluster1	TraesCS2B01G216400	-4.345751605497954953695559622731443952565857348570875455731511650
8.6.20-8.6.128	Cluster1	TraesCS2B01G284900	-4.345751605497954953695559622731443952565857348570875455731511650
8.6.20-8.6.128	Cluster1	TraesCS2B01G357200	-4.345751605497954953695559622731443952565857348570875455731511650
8.6.20-8.6.128	Cluster1	TraesCS2B01G445600	-4.345751605497954953695559622731443952565857348570875455731511650
8.6.20-8.6.128	Cluster1	TraesCS2B01G489800	-4.345751605497954953695559622731443952565857348570875455731511650
8.6.20-8.6.128	Cluster1	TraesCS2B01G530200	-4.345751605497954953695559622731443952565857348570875455731511650
8.6.20-8.6.128	Cluster1	TraesCS2B01G575600	-4.345751605497954953695559622731443952565857348570875455731511650
8.6.20-8.6.128	Cluster1	TraesCS2B01G612400	-4.345751605497954953695559622731443952565857348570875455731511650
8.6.20-8.6.128	Cluster1	TraesCS2B01G613500	-4.345751605497954953695559622731443952565857348570875455731511650
8.6.20-8.6.128	Cluster1	TraesCS2B01G613900	-4.345751605497954953695559622731443952565857348570875455731511650
8.6.20-8.6.128	Cluster1	TraesCS2B01G615000	-4.345751605497954953695559622731443952565857348570875455731511650
8.6.20-8.6.128	Cluster1	TraesCS2D01G029900	-4.345751605497954953695559622731443952565857348570875455731511650
8.6.20-8.6.128	Cluster1	TraesCS2D01G030000	-4.345751605497954953695559622731443952565857348570875455731511650
8.6.20-8.6.128	Cluster1	TraesCS2D01G070500	-4.345751605497954953695559622731443952565857348570875455731511650
8.6.20-8.6.128	Cluster1	TraesCS2D01G467300	-4.345751605497954953695559622731443952565857348570875455731511650
8.6.20-8.6.128	Cluster1	TraesCS2D01G477100	-4.345751605497954953695559622731443952565857348570875455731511650
8.6.20-8.6.128	Cluster1	TraesCS2D01G487400	-4.345751605497954953695559622731443952565857348570875455731511650
8.6.20-8.6.128	Cluster1	TraesCS2D01G487700	-4.345751605497954953695559622731443952565857348570875455731511650
8.6.20-8.6.128	Cluster1	TraesCS2D01G579000	-4.345751605497954953695559622731443952565857348570875455731511650
8.6.20-8.6.128	Cluster1	TraesCS2D01G583000	-4.345751605497954953695559622731443952565857348570875455731511650
8.6.20-8.6.128	Cluster1	TraesCS2D01G583100	-4.345751605497954953695559622731443952565857348570875455731511650
8.6.20-8.6.128	Cluster1	TraesCS2D01G583700	-4.345751605497954953695559622731443952565857348570875455731511650
8.6.20-8.6.128	Cluster1	TraesCS2D01G583900	-4.345751605497954953695559622731443952565857348570875455731511650
8.6.20-8.6.128	Cluster1	TraesCS3A01G297100	-4.345751605497954953695559622731443952565857348570875455731511650
8.6.20-8.6.128	Cluster1	TraesCS3A01G452600	-4.345751605497954953695559622731443952565857348570875455731511650
8.6.20-8.6.128	Cluster1	TraesCS3A01G509600	-4.345751605497954953695559622731443952565857348570875455731511650
8.6.20-8.6.128	Cluster1	TraesCS3B01G101500	-4.345751605497954953695559622731443952565857348570875455731511650
8.6.20-8.6.128	Cluster1	TraesCS3B01G149000	-4.345751605497954953695559622731443952565857348570875455731511650
8.6.20-8.6.128	Cluster1	TraesCS3B01G314000	-4.345751605497954953695559622731443952565857348570875455731511650
8.6.20-8.6.128	Cluster1	TraesCS3B01G578600	-4.345751605497954953695559622731443952565857348570875455731511650
8.6.20-8.6.128	Cluster1	TraesCS3D01G137100	-4.345751605497954953695559622731443952565857348570875455731511650
8.6.20-8.6.128	Cluster1	TraesCS4A01G486100	-4.345751605497954953695559622731443952565857348570875455731511650
8.6.20-8.6.128	Cluster1	TraesCS5A01G004700	-4.345751605497954953695559622731443952565857348570875455731511650
8.6.20-8.6.128	Cluster1	TraesCS5A01G220200	-4.345751605497954953695559622731443952565857348570875455731511650
8.6.20-8.6.128	Cluster1	TraesCS5A01G328800	-4.345751605497954953695559622731443952565857348570875455731511650
8.6.20-8.6.128	Cluster1	TraesCS5B01G219400	-4.345751605497954953695559622731443952565857348570875455731511650
8.6.20-8.6.128	Cluster1	TraesCS5B01G318100	-4.345751605497954953695559622731443952565857348570875455731511650
8.6.20-8.6.128	Cluster1	TraesCS5B01G382600	-4.345751605497954953695559622731443952565857348570875455731511650
8.6.20-8.6.128	Cluster1	TraesCS5B01G485200	-4.345751605497954953695559622731443952565857348570875455731511650
8.6.20-8.6.128	Cluster1	TraesCS5B01G543200	-4.345751605497954953695559622731443952565857348570875455731511650
8.6.20-8.6.128	Cluster1	TraesCS5D01G004900	-4.345751605497954953695559622731443952565857348570875455731511650
8.6.20-8.6.128	Cluster1	TraesCS5D01G012200	-4.345751605497954953695559622731443952565857348570875455731511650
8.6.20-8.6.128	Cluster1	TraesCS5D01G014100	-4.345751605497954953695559622731443952565857348570875455731511650
8.6.20-8.6.128	Cluster1	TraesCS5D01G014300	-4.345751605497954953695559622731443952565857348570875455731511650
8.6.20-8.6.128	Cluster1	TraesCS5D01G041100	-4.345751605497954953695559622731443952565857348570875455731511650
8.6.20-8.6.128	Cluster1	TraesCS5D01G388700	-4.345751605497954953695559622731443952565857348570875455731511650
8.6.20-8.6.128	Cluster1	TraesCS5D01G487900	-4.345751605497954953695559622731443952565857348570875455731511650
8.6.20-8.6.128	Cluster1	TraesCS5D01G488500	-4.345751605497954953695559622731443952565857348570875455731511650
8.6.20-8.6.128	Cluster1	TraesCS5D01G513100	-4.345751605497954953695559622731443952565857348570875455731511650
8.6.20-8.6.128	Cluster1	TraesCS6A01G012500	-4.345751605497954953695559622731443952565857348570875455731511650
8.6.20-8.6.128	Cluster1	TraesCS6A01G047500	-4.345751605497954953695559622731443952565857348570875455731511650
8.6.20-8.6.128	Cluster1	TraesCS6A01G120500	-4.345751605497954953695559622731443952565857348570875455731511650
8.6.20-8.6.128	Cluster1	TraesCS6A01G157400	-4.345751605497954953695559622731443952565857348570875455731511650
8.6.20-8.6.128	Cluster1	TraesCS6A01G180600	-4.345751605497954953695559622731443952565857348570875455731511650
8.6.20-8.6.128	Cluster1	TraesCS6A01G305600	-4.345751605497954953695559622731443952565857348570875455731511650
8.6.20-8.6.128	Cluster1	TraesCS6A01G375100	-4.345751605497954953695559622731443952565857348570875455731511650
8.6.20-8.6.128	Cluster1	TraesCS6B01G044600	-4.345751605497954953695559622731443952565857348570875455731511650
8.6.20-8.6.128	Cluster1	TraesCS6B01G046800	-4.345751605497954953695559622731443952565857348570875455731511650
8.6.20-8.6.128	Cluster1	TraesCS6B01G158300	-4.345751605497954953695559622731443952565857348570875455731511650
8.6.20-8.6.128	Cluster1	TraesCS6B01G321400	-4.345751605497954953695559622731443952565857348570875455731511650
8.6.20-8.6.128	Cluster1	TraesCS6B01G407100	-4.345751605497954953695559622731443952565857348570875455731511650
8.6.20-8.6.128	Cluster1	TraesCS6D01G015100	-4.345751605497954953695559622731443952565857348570875455731511650
8.6.20-8.6.128	Cluster1	TraesCS6D01G164500	-4.345751605497954953695559622731443952565857348570875455731511650
8.6.20-8.6.128	Cluster1	TraesCS6D01G284100	-4.345751605497954953695559622731443952565857348570875455731511650
8.6.20-8.6.128	Cluster1	TraesCS7B01G038100	-4.345751605497954953695559622731443952565857348570875455731511650
8.6.20-8.6.128	Cluster1	TraesCS7D01G361300	-4.345751605497954953695559622731443952565857348570875455731511650
8.6.20-8.6.128	Cluster1	TraesCS7D01G369700	-4.345751605497954953695559622731443952565857348570875455731511650
8.6.20-8.6.128	Cluster1	TraesCS7D01G498300	-4.345751605497954953695559622731443952565857348570875455731511650
8.6.20-8.6.128	Cluster1	TraesCS7D01G498500	-4.345751605497954953695559622731443952565857348570875455731511650
8.6.20-8.6.128	Cluster1	TraesCS7D01G511600	-4.345751605497954953695559622731443952565857348570875455731511650
8.6.20-8.6.128	Cluster2	TraesCS1A01G203700	-8.378788674045505040979926446400010754483688945420999181823852748
8.6.20-8.6.128	Cluster2	TraesCS1A01G250000	-8.378788674045505040979926446400010754483688945420999181823852748
8.6.20-8.6.128	Cluster2	TraesCS1D01G207100	-8.378788674045505040979926446400010754483688945420999181823852748
8.6.20-8.6.128	Cluster2	TraesCS1D01G249600	-8.378788674045505040979926446400010754483688945420999181823852748
8.6.20-8.6.128	Cluster2	TraesCS2A01G350700	-8.378788674045505040979926446400010754483688945420999181823852748
8.6.20-8.6.128	Cluster2	TraesCS2B01G369100	-8.378788674045505040979926446400010754483688945420999181823852748
8.6.20-8.6.128	Cluster2	TraesCS2D01G348800	-8.378788674045505040979926446400010754483688945420999181823852748
8.6.20-8.6.128	Cluster2	TraesCS2D01G348900	-8.378788674045505040979926446400010754483688945420999181823852748
8.6.20-8.6.128	Cluster2	TraesCS2D01G349400	-8.378788674045505040979926446400010754483688945420999181823852748
8.6.20-8.6.128	Cluster2	TraesCS3A01G260100	-8.378788674045505040979926446400010754483688945420999181823852748
8.6.20-8.6.128	Cluster2	TraesCS3A01G260200	-8.378788674045505040979926446400010754483688945420999181823852748
8.6.20-8.6.128	Cluster2	TraesCS3B01G293200	-8.378788674045505040979926446400010754483688945420999181823852748
8.6.20-8.6.128	Cluster3	TraesCS1A01G038100	-37.67228335168471510002769386178366568271146349116373729856572736
8.6.20-8.6.128	Cluster3	TraesCS1A01G190400	-37.67228335168471510002769386178366568271146349116373729856572736
8.6.20-8.6.128	Cluster3	TraesCS1A01G229000	-37.67228335168471510002769386178366568271146349116373729856572736
8.6.20-8.6.128	Cluster3	TraesCS1A01G261900	-37.67228335168471510002769386178366568271146349116373729856572736
8.6.20-8.6.128	Cluster3	TraesCS1A01G291700	-37.67228335168471510002769386178366568271146349116373729856572736
8.6.20-8.6.128	Cluster3	TraesCS1A01G295400	-37.67228335168471510002769386178366568271146349116373729856572736
8.6.20-8.6.128	Cluster3	TraesCS1A01G360200	-37.67228335168471510002769386178366568271146349116373729856572736
8.6.20-8.6.128	Cluster3	TraesCS1A01G421300	-37.67228335168471510002769386178366568271146349116373729856572736
8.6.20-8.6.128	Cluster3	TraesCS1B01G192500	-37.67228335168471510002769386178366568271146349116373729856572736
8.6.20-8.6.128	Cluster3	TraesCS1B01G245300	-37.67228335168471510002769386178366568271146349116373729856572736
8.6.20-8.6.128	Cluster3	TraesCS1B01G297100	-37.67228335168471510002769386178366568271146349116373729856572736
8.6.20-8.6.128	Cluster3	TraesCS1B01G297200	-37.67228335168471510002769386178366568271146349116373729856572736
8.6.20-8.6.128	Cluster3	TraesCS1B01G300900	-37.67228335168471510002769386178366568271146349116373729856572736
8.6.20-8.6.128	Cluster3	TraesCS1B01G357600	-37.67228335168471510002769386178366568271146349116373729856572736
8.6.20-8.6.128	Cluster3	TraesCS1B01G376100	-37.67228335168471510002769386178366568271146349116373729856572736
8.6.20-8.6.128	Cluster3	TraesCS1B01G376500	-37.67228335168471510002769386178366568271146349116373729856572736
8.6.20-8.6.128	Cluster3	TraesCS1D01G075700	-37.67228335168471510002769386178366568271146349116373729856572736
8.6.20-8.6.128	Cluster3	TraesCS1D01G261900	-37.67228335168471510002769386178366568271146349116373729856572736
8.6.20-8.6.128	Cluster3	TraesCS1D01G286600	-37.67228335168471510002769386178366568271146349116373729856572736
8.6.20-8.6.128	Cluster3	TraesCS1D01G396600	-37.67228335168471510002769386178366568271146349116373729856572736
8.6.20-8.6.128	Cluster3	TraesCS2A01G312400	-37.67228335168471510002769386178366568271146349116373729856572736
8.6.20-8.6.128	Cluster3	TraesCS2D01G395200	-37.67228335168471510002769386178366568271146349116373729856572736
8.6.20-8.6.128	Cluster3	TraesCS2D01G395400	-37.67228335168471510002769386178366568271146349116373729856572736
8.6.20-8.6.128	Cluster3	TraesCS3A01G134000	-37.67228335168471510002769386178366568271146349116373729856572736
8.6.20-8.6.128	Cluster3	TraesCS3A01G357400	-37.67228335168471510002769386178366568271146349116373729856572736
8.6.20-8.6.128	Cluster3	TraesCS3A01G377400	-37.67228335168471510002769386178366568271146349116373729856572736
8.6.20-8.6.128	Cluster3	TraesCS3A01G534100	-37.67228335168471510002769386178366568271146349116373729856572736
8.6.20-8.6.128	Cluster3	TraesCS3B01G114400	-37.67228335168471510002769386178366568271146349116373729856572736
8.6.20-8.6.128	Cluster3	TraesCS3B01G114600	-37.67228335168471510002769386178366568271146349116373729856572736
8.6.20-8.6.128	Cluster3	TraesCS3B01G390000	-37.67228335168471510002769386178366568271146349116373729856572736
8.6.20-8.6.128	Cluster3	TraesCS3D01G266000	-37.67228335168471510002769386178366568271146349116373729856572736
8.6.20-8.6.128	Cluster3	TraesCS3D01G284200	-37.67228335168471510002769386178366568271146349116373729856572736
8.6.20-8.6.128	Cluster3	TraesCS3D01G539300	-37.67228335168471510002769386178366568271146349116373729856572736
8.6.20-8.6.128	Cluster3	TraesCS4A01G057500	-37.67228335168471510002769386178366568271146349116373729856572736
8.6.20-8.6.128	Cluster3	TraesCS4A01G067800	-37.67228335168471510002769386178366568271146349116373729856572736
8.6.20-8.6.128	Cluster3	TraesCS4A01G100100	-37.67228335168471510002769386178366568271146349116373729856572736
8.6.20-8.6.128	Cluster3	TraesCS4A01G402000	-37.67228335168471510002769386178366568271146349116373729856572736
8.6.20-8.6.128	Cluster3	TraesCS4B01G204100	-37.67228335168471510002769386178366568271146349116373729856572736
8.6.20-8.6.128	Cluster3	TraesCS4B01G225000	-37.67228335168471510002769386178366568271146349116373729856572736
8.6.20-8.6.128	Cluster3	TraesCS4B01G275500	-37.67228335168471510002769386178366568271146349116373729856572736
8.6.20-8.6.128	Cluster3	TraesCS4D01G205000	-37.67228335168471510002769386178366568271146349116373729856572736
8.6.20-8.6.128	Cluster3	TraesCS5A01G299500	-37.67228335168471510002769386178366568271146349116373729856572736
8.6.20-8.6.128	Cluster3	TraesCS5A01G347900	-37.67228335168471510002769386178366568271146349116373729856572736
8.6.20-8.6.128	Cluster3	TraesCS5A01G353600	-37.67228335168471510002769386178366568271146349116373729856572736
8.6.20-8.6.128	Cluster3	TraesCS5A01G465500	-37.67228335168471510002769386178366568271146349116373729856572736
8.6.20-8.6.128	Cluster3	TraesCS5B01G243500	-37.67228335168471510002769386178366568271146349116373729856572736
8.6.20-8.6.128	Cluster3	TraesCS5B01G439500	-37.67228335168471510002769386178366568271146349116373729856572736
8.6.20-8.6.128	Cluster3	TraesCS5B01G448400	-37.67228335168471510002769386178366568271146349116373729856572736
8.6.20-8.6.128	Cluster3	TraesCS5B01G464900	-37.67228335168471510002769386178366568271146349116373729856572736
8.6.20-8.6.128	Cluster3	TraesCS5B01G477300	-37.67228335168471510002769386178366568271146349116373729856572736
8.6.20-8.6.128	Cluster3	TraesCS5D01G252700	-37.67228335168471510002769386178366568271146349116373729856572736
8.6.20-8.6.128	Cluster3	TraesCS5D01G360900	-37.67228335168471510002769386178366568271146349116373729856572736
8.6.20-8.6.128	Cluster3	TraesCS5D01G444000	-37.67228335168471510002769386178366568271146349116373729856572736
8.6.20-8.6.128	Cluster3	TraesCS5D01G466700	-37.67228335168471510002769386178366568271146349116373729856572736
8.6.20-8.6.128	Cluster3	TraesCS5D01G478400	-37.67228335168471510002769386178366568271146349116373729856572736
8.6.20-8.6.128	Cluster3	TraesCS6A01G034900	-37.67228335168471510002769386178366568271146349116373729856572736
8.6.20-8.6.128	Cluster3	TraesCS6A01G040500	-37.67228335168471510002769386178366568271146349116373729856572736
8.6.20-8.6.128	Cluster3	TraesCS6A01G055000	-37.67228335168471510002769386178366568271146349116373729856572736
8.6.20-8.6.128	Cluster3	TraesCS6A01G055200	-37.67228335168471510002769386178366568271146349116373729856572736
8.6.20-8.6.128	Cluster3	TraesCS6A01G061600	-37.67228335168471510002769386178366568271146349116373729856572736
8.6.20-8.6.128	Cluster3	TraesCS6A01G062600	-37.67228335168471510002769386178366568271146349116373729856572736
8.6.20-8.6.128	Cluster3	TraesCS6A01G086400	-37.67228335168471510002769386178366568271146349116373729856572736
8.6.20-8.6.128	Cluster3	TraesCS6A01G117200	-37.67228335168471510002769386178366568271146349116373729856572736
8.6.20-8.6.128	Cluster3	TraesCS6B01G048300	-37.67228335168471510002769386178366568271146349116373729856572736
8.6.20-8.6.128	Cluster3	TraesCS6B01G048500	-37.67228335168471510002769386178366568271146349116373729856572736
8.6.20-8.6.128	Cluster3	TraesCS6B01G048600	-37.67228335168471510002769386178366568271146349116373729856572736
8.6.20-8.6.128	Cluster3	TraesCS6B01G049000	-37.67228335168471510002769386178366568271146349116373729856572736
8.6.20-8.6.128	Cluster3	TraesCS6B01G049100	-37.67228335168471510002769386178366568271146349116373729856572736
8.6.20-8.6.128	Cluster3	TraesCS6B01G049400	-37.67228335168471510002769386178366568271146349116373729856572736
8.6.20-8.6.128	Cluster3	TraesCS6B01G079000	-37.67228335168471510002769386178366568271146349116373729856572736
8.6.20-8.6.128	Cluster3	TraesCS6B01G079200	-37.67228335168471510002769386178366568271146349116373729856572736
8.6.20-8.6.128	Cluster3	TraesCS6B01G082100	-37.67228335168471510002769386178366568271146349116373729856572736
8.6.20-8.6.128	Cluster3	TraesCS6B01G082400	-37.67228335168471510002769386178366568271146349116373729856572736
8.6.20-8.6.128	Cluster3	TraesCS6B01G082500	-37.67228335168471510002769386178366568271146349116373729856572736
8.6.20-8.6.128	Cluster3	TraesCS6B01G144900	-37.67228335168471510002769386178366568271146349116373729856572736
8.6.20-8.6.128	Cluster3	TraesCS6B01G145200	-37.67228335168471510002769386178366568271146349116373729856572736
8.6.20-8.6.128	Cluster3	TraesCS6B01G198500	-37.67228335168471510002769386178366568271146349116373729856572736
8.6.20-8.6.128	Cluster3	TraesCS6B01G443800	-37.67228335168471510002769386178366568271146349116373729856572736
8.6.20-8.6.128	Cluster3	TraesCS6D01G039900	-37.67228335168471510002769386178366568271146349116373729856572736
8.6.20-8.6.128	Cluster3	TraesCS6D01G040400	-37.67228335168471510002769386178366568271146349116373729856572736
8.6.20-8.6.128	Cluster3	TraesCS6D01G040500	-37.67228335168471510002769386178366568271146349116373729856572736
8.6.20-8.6.128	Cluster3	TraesCS6D01G040600	-37.67228335168471510002769386178366568271146349116373729856572736
8.6.20-8.6.128	Cluster3	TraesCS6D01G040700	-37.67228335168471510002769386178366568271146349116373729856572736
8.6.20-8.6.128	Cluster3	TraesCS6D01G046200	-37.67228335168471510002769386178366568271146349116373729856572736
8.6.20-8.6.128	Cluster3	TraesCS6D01G061700	-37.67228335168471510002769386178366568271146349116373729856572736
8.6.20-8.6.128	Cluster3	TraesCS6D01G062900	-37.67228335168471510002769386178366568271146349116373729856572736
8.6.20-8.6.128	Cluster3	TraesCS6D01G107000	-37.67228335168471510002769386178366568271146349116373729856572736
8.6.20-8.6.128	Cluster3	TraesCS6D01G385500	-37.67228335168471510002769386178366568271146349116373729856572736
8.6.20-8.6.128	Cluster3	TraesCS7A01G119400	-37.67228335168471510002769386178366568271146349116373729856572736
8.6.20-8.6.128	Cluster3	TraesCS7A01G119700	-37.67228335168471510002769386178366568271146349116373729856572736
8.6.20-8.6.128	Cluster3	TraesCS7A01G119900	-37.67228335168471510002769386178366568271146349116373729856572736
8.6.20-8.6.128	Cluster3	TraesCS7A01G147200	-37.67228335168471510002769386178366568271146349116373729856572736
8.6.20-8.6.128	Cluster3	TraesCS7A01G491100	-37.67228335168471510002769386178366568271146349116373729856572736
8.6.20-8.6.128	Cluster3	TraesCS7B01G016000	-37.67228335168471510002769386178366568271146349116373729856572736
8.6.20-8.6.128	Cluster3	TraesCS7B01G016700	-37.67228335168471510002769386178366568271146349116373729856572736
8.6.20-8.6.128	Cluster3	TraesCS7B01G016900	-37.67228335168471510002769386178366568271146349116373729856572736
8.6.20-8.6.128	Cluster3	TraesCS7B01G017000	-37.67228335168471510002769386178366568271146349116373729856572736
8.6.20-8.6.128	Cluster3	TraesCS7B01G019000	-37.67228335168471510002769386178366568271146349116373729856572736
8.6.20-8.6.128	Cluster3	TraesCS7B01G061300	-37.67228335168471510002769386178366568271146349116373729856572736
8.6.20-8.6.128	Cluster3	TraesCS7B01G158500	-37.67228335168471510002769386178366568271146349116373729856572736
8.6.20-8.6.128	Cluster3	TraesCS7B01G394500	-37.67228335168471510002769386178366568271146349116373729856572736
8.6.20-8.6.128	Cluster3	TraesCS7B01G394700	-37.67228335168471510002769386178366568271146349116373729856572736
8.6.20-8.6.128	Cluster3	TraesCS7B01G408400	-37.67228335168471510002769386178366568271146349116373729856572736
8.6.20-8.6.128	Cluster3	TraesCS7D01G097600	-37.67228335168471510002769386178366568271146349116373729856572736
8.6.20-8.6.128	Cluster3	TraesCS7D01G115400	-37.67228335168471510002769386178366568271146349116373729856572736
8.6.20-8.6.128	Cluster3	TraesCS7D01G116600	-37.67228335168471510002769386178366568271146349116373729856572736
8.6.20-8.6.128	Cluster3	TraesCS7D01G117100	-37.67228335168471510002769386178366568271146349116373729856572736
8.6.20-8.6.128	Cluster3	TraesCS7D01G246600	-37.67228335168471510002769386178366568271146349116373729856572736
8.6.20-8.6.128	Cluster3	TraesCS7D01G428300	-37.67228335168471510002769386178366568271146349116373729856572736
8.6.20-8.6.128	Cluster3	TraesCS7D01G485700	-37.67228335168471510002769386178366568271146349116373729856572736
8.6.20-8.6.128	Cluster3	TraesCS7D01G488600	-37.67228335168471510002769386178366568271146349116373729856572736
