# Supplementary material for: Carbohydrate Accumulation and Differential Transcript Expression in Winter Wheat Lines with Different Levels of Snow Mold and Freezing Tolerance after Cold Treatment
Source: Plants (Basel). 2020 Oct 23;9(11):1416. doi: 10.3390/plants9111416 (PMC7690702; doi:10.3390/plants9111416)
Supplement: Supplementary file 1 [file plants-09-01416-s001.zip › supplementalFiles/func-E output/snowMoldFunc-E_results/8.6.20-8.6.128/test.8.6.20-8.6.128.cluster_report.tab]

Module: 8.6.20-8.6.128 Functional Clustering Report
	Mod Total	BG Total
CLUSTER 1	num genes: 370	score: -4.3458	mean: 0.0017	geo: 4.5107e-05
genes: TraesCS1A01G038100, TraesCS1A01G039100, TraesCS1A01G153000, TraesCS1A01G190400, TraesCS1A01G203700, TraesCS1A01G229000, TraesCS1A01G250000, TraesCS1A01G261900, TraesCS1A01G265600, TraesCS1A01G282300, TraesCS1A01G282400, TraesCS1A01G283900, TraesCS1A01G291700, TraesCS1A01G295400, TraesCS1A01G360200, TraesCS1A01G365200, TraesCS1A01G407600, TraesCS1A01G421300, TraesCS1B01G107600, TraesCS1B01G…
Category	Term	Mod Count	Bg Count	Percentage	Fold Enrichment	pvalue	Bonferroni	Benjamini
GO	GO:0004601|peroxidase activity	32	742	4.31266846361186	3.14382375914475	4.61922e-08	1.4781504e-05	1.4781504e-06
GO	GO:0006979|response to oxidative stress	29	729	3.97805212620027	2.89989710430713	9.204645e-07	0.00029454864	2.67771490909091e-05
GO	GO:0005576|extracellular region	19	456	4.16666666666667	3.03739222563203	3.595384e-05	0.0115052288	0.0008850176
GO	GO:0055114|oxidation-reduction process	109	5570	1.95691202872531	1.42653825175106	0.0002264594	0.072467008	0.004529188
GO	GO:0020037|heme binding	51	2481	2.05562273276904	1.49849580176284	0.003933799	1	0.0547311165217391
GO	GO:0016491|oxidoreductase activity	52	2604	1.99692780337942	1.45570871643194	0.006185387	1	0.0682525462068966
CLUSTER 2	num genes: 370	score: -8.3788	mean: 0.0000	geo: 4.1803e-09
genes: TraesCS1A01G038100, TraesCS1A01G039100, TraesCS1A01G153000, TraesCS1A01G190400, TraesCS1A01G203700, TraesCS1A01G229000, TraesCS1A01G250000, TraesCS1A01G261900, TraesCS1A01G265600, TraesCS1A01G282300, TraesCS1A01G282400, TraesCS1A01G283900, TraesCS1A01G291700, TraesCS1A01G295400, TraesCS1A01G360200, TraesCS1A01G365200, TraesCS1A01G407600, TraesCS1A01G421300, TraesCS1B01G107600, TraesCS1B01G…
Category	Term	Mod Count	Bg Count	Percentage	Fold Enrichment	pvalue	Bonferroni	Benjamini
GO	GO:0008061|chitin binding	14	73	19.1780821917808	13.9803258604433	1.430263e-11	4.5768416e-09	7.62806933333333e-10
GO	GO:0004568|chitinase activity	12	77	15.5844155844156	11.3606358569094	3.330246e-09	1.06567872e-06	1.3320984e-07
GO	GO:0006032|chitin catabolic process	12	77	15.5844155844156	11.3606358569094	3.330246e-09	1.06567872e-06	1.18408746666667e-07
GO	GO:0016998|cell wall macromolecule catabolic process	12	77	15.5844155844156	11.3606358569094	3.330246e-09	1.06567872e-06	1.52239817142857e-07
GO	GO:0005975|carbohydrate metabolic process	48	1648	2.9126213592233	2.12322563345152	2.416639e-06	0.00077332448	6.44437066666667e-05
CLUSTER 3	num genes: 370	score: -37.6723	mean: 0.0000	geo: 2.1268e-38
genes: TraesCS1A01G038100, TraesCS1A01G039100, TraesCS1A01G153000, TraesCS1A01G190400, TraesCS1A01G203700, TraesCS1A01G229000, TraesCS1A01G250000, TraesCS1A01G261900, TraesCS1A01G265600, TraesCS1A01G282300, TraesCS1A01G282400, TraesCS1A01G283900, TraesCS1A01G291700, TraesCS1A01G295400, TraesCS1A01G360200, TraesCS1A01G365200, TraesCS1A01G407600, TraesCS1A01G421300, TraesCS1B01G107600, TraesCS1B01G…
Category	Term	Mod Count	Bg Count	Percentage	Fold Enrichment	pvalue	Bonferroni	Benjamini
GO	GO:0000786|nucleosome	108	604	17.8807947019868	13.0346368358249	8.612889e-77	2.75612448e-74	2.75612448e-74
GO	GO:0046982|protein heterodimerization activity	105	677	15.5096011816839	11.306098092456	3.430349e-69	1.09771168e-66	5.4885584e-67
GO	GO:0003677|DNA binding	150	4953	3.02846759539673	2.20767454316077	2.844844e-18	9.1035008e-16	3.03450026666667e-16
GO	GO:0005634|nucleus	73	1890	3.86243386243386	2.81561438058588	3.362866e-14	1.07611712e-11	2.6902928e-12
GO	GO:0006334|nucleosome assembly	23	206	11.1650485436893	8.13903159489749	1.539317e-13	4.9258144e-11	9.8516288e-12
