# Supplementary material for: Carbohydrate Accumulation and Differential Transcript Expression in Winter Wheat Lines with Different Levels of Snow Mold and Freezing Tolerance after Cold Treatment
Source: Plants (Basel). 2020 Oct 23;9(11):1416. doi: 10.3390/plants9111416 (PMC7690702; doi:10.3390/plants9111416)
Supplement: Supplementary file 1 [file plants-09-01416-s001.zip › supplementalFiles/func-E output/snowMoldFunc-E_results/8.6.20-8.6.128/test.8.6.20-8.6.128.cluster_terms.tab]

Module	Cluster	Category	Term	Definition	p-value	E-Score
8.6.20-8.6.128	Cluster1	GO	GO:0004601	peroxidase activity	4.61922e-08	-4.345751605497954953695559622731443952565857348570875455731511650
8.6.20-8.6.128	Cluster1	GO	GO:0006979	response to oxidative stress	9.204645e-07	-4.345751605497954953695559622731443952565857348570875455731511650
8.6.20-8.6.128	Cluster1	GO	GO:0005576	extracellular region	3.595384e-05	-4.345751605497954953695559622731443952565857348570875455731511650
8.6.20-8.6.128	Cluster1	GO	GO:0055114	oxidation-reduction process	0.0002264594	-4.345751605497954953695559622731443952565857348570875455731511650
8.6.20-8.6.128	Cluster1	GO	GO:0020037	heme binding	0.003933799	-4.345751605497954953695559622731443952565857348570875455731511650
8.6.20-8.6.128	Cluster1	GO	GO:0016491	oxidoreductase activity	0.006185387	-4.345751605497954953695559622731443952565857348570875455731511650
8.6.20-8.6.128	Cluster2	GO	GO:0008061	chitin binding	1.430263e-11	-8.378788674045505040979926446400010754483688945420999181823852748
8.6.20-8.6.128	Cluster2	GO	GO:0004568	chitinase activity	3.330246e-09	-8.378788674045505040979926446400010754483688945420999181823852748
8.6.20-8.6.128	Cluster2	GO	GO:0006032	chitin catabolic process	3.330246e-09	-8.378788674045505040979926446400010754483688945420999181823852748
8.6.20-8.6.128	Cluster2	GO	GO:0016998	cell wall macromolecule catabolic process	3.330246e-09	-8.378788674045505040979926446400010754483688945420999181823852748
8.6.20-8.6.128	Cluster2	GO	GO:0005975	carbohydrate metabolic process	2.416639e-06	-8.378788674045505040979926446400010754483688945420999181823852748
8.6.20-8.6.128	Cluster3	GO	GO:0000786	nucleosome	8.612889e-77	-37.67228335168471510002769386178366568271146349116373729856572736
8.6.20-8.6.128	Cluster3	GO	GO:0046982	protein heterodimerization activity	3.430349e-69	-37.67228335168471510002769386178366568271146349116373729856572736
8.6.20-8.6.128	Cluster3	GO	GO:0003677	DNA binding	2.844844e-18	-37.67228335168471510002769386178366568271146349116373729856572736
8.6.20-8.6.128	Cluster3	GO	GO:0005634	nucleus	3.362866e-14	-37.67228335168471510002769386178366568271146349116373729856572736
8.6.20-8.6.128	Cluster3	GO	GO:0006334	nucleosome assembly	1.539317e-13	-37.67228335168471510002769386178366568271146349116373729856572736
