# Supplementary material for: Carbohydrate Accumulation and Differential Transcript Expression in Winter Wheat Lines with Different Levels of Snow Mold and Freezing Tolerance after Cold Treatment
Source: Plants (Basel). 2020 Oct 23;9(11):1416. doi: 10.3390/plants9111416 (PMC7690702; doi:10.3390/plants9111416)
Supplement: Supplementary file 1 [file plants-09-01416-s001.zip › supplementalFiles/func-E output/snowMoldFunc-E_results/8.6.20-8.6.128/test.8.6.20-8.6.128.kappa.features.tab]

8.6.20-8.6.128	TraesCS1A01G038100	TraesCS1A01G190400	0.923073933758714
8.6.20-8.6.128	TraesCS1A01G038100	TraesCS1A01G229000	0.923073933758714
8.6.20-8.6.128	TraesCS1A01G038100	TraesCS1A01G261900	0.923073933758714
8.6.20-8.6.128	TraesCS1A01G038100	TraesCS1A01G291700	0.941173473845652
8.6.20-8.6.128	TraesCS1A01G038100	TraesCS1A01G295400	0.941173473845652
8.6.20-8.6.128	TraesCS1A01G038100	TraesCS1A01G360200	0.923073933758714
8.6.20-8.6.128	TraesCS1A01G038100	TraesCS1A01G421300	0.923073933758714
8.6.20-8.6.128	TraesCS1A01G038100	TraesCS1B01G192500	0.923073933758714
8.6.20-8.6.128	TraesCS1A01G038100	TraesCS1B01G245300	0.923073933758714
8.6.20-8.6.128	TraesCS1A01G038100	TraesCS1B01G297100	0.941173473845652
8.6.20-8.6.128	TraesCS1A01G038100	TraesCS1B01G297200	0.941173473845652
8.6.20-8.6.128	TraesCS1A01G038100	TraesCS1B01G300900	0.941173473845652
8.6.20-8.6.128	TraesCS1A01G038100	TraesCS1B01G357600	0.923073933758714
8.6.20-8.6.128	TraesCS1A01G038100	TraesCS1B01G376100	0.941173473845652
8.6.20-8.6.128	TraesCS1A01G038100	TraesCS1B01G376500	0.923073933758714
8.6.20-8.6.128	TraesCS1A01G038100	TraesCS1D01G075700	0.799994226404521
8.6.20-8.6.128	TraesCS1A01G038100	TraesCS1D01G261900	0.923073933758714
8.6.20-8.6.128	TraesCS1A01G038100	TraesCS1D01G286600	0.941173473845652
8.6.20-8.6.128	TraesCS1A01G038100	TraesCS1D01G396600	0.923073933758714
8.6.20-8.6.128	TraesCS1A01G038100	TraesCS2A01G312400	0.923073933758714
8.6.20-8.6.128	TraesCS1A01G038100	TraesCS2D01G395200	0.857136842901285
8.6.20-8.6.128	TraesCS1A01G038100	TraesCS2D01G395400	0.857136842901285
8.6.20-8.6.128	TraesCS1A01G038100	TraesCS3A01G134000	0.923073933758714
8.6.20-8.6.128	TraesCS1A01G038100	TraesCS3A01G357400	0.923073933758714
8.6.20-8.6.128	TraesCS1A01G038100	TraesCS3A01G377400	0.923073933758714
8.6.20-8.6.128	TraesCS1A01G038100	TraesCS3A01G534100	1
8.6.20-8.6.128	TraesCS1A01G038100	TraesCS3B01G114400	0.923073933758714
8.6.20-8.6.128	TraesCS1A01G038100	TraesCS3B01G114600	0.923073933758714
8.6.20-8.6.128	TraesCS1A01G038100	TraesCS3B01G390000	0.923073933758714
8.6.20-8.6.128	TraesCS1A01G038100	TraesCS3D01G266000	0.923073933758714
8.6.20-8.6.128	TraesCS1A01G038100	TraesCS3D01G284200	0.799994226404521
8.6.20-8.6.128	TraesCS1A01G038100	TraesCS3D01G539300	1
8.6.20-8.6.128	TraesCS1A01G038100	TraesCS4A01G057500	0.923073933758714
8.6.20-8.6.128	TraesCS1A01G038100	TraesCS4A01G067800	0.941173473845652
8.6.20-8.6.128	TraesCS1A01G038100	TraesCS4A01G100100	1
8.6.20-8.6.128	TraesCS1A01G038100	TraesCS4A01G402000	0.923073933758714
8.6.20-8.6.128	TraesCS1A01G038100	TraesCS4B01G204100	1
8.6.20-8.6.128	TraesCS1A01G038100	TraesCS4B01G225000	0.941173473845652
8.6.20-8.6.128	TraesCS1A01G038100	TraesCS4B01G275500	0.923073933758714
8.6.20-8.6.128	TraesCS1A01G038100	TraesCS4D01G205000	1
8.6.20-8.6.128	TraesCS1A01G038100	TraesCS5A01G299500	0.941173473845652
8.6.20-8.6.128	TraesCS1A01G038100	TraesCS5A01G347900	0.941173473845652
8.6.20-8.6.128	TraesCS1A01G038100	TraesCS5A01G353600	0.941173473845652
8.6.20-8.6.128	TraesCS1A01G038100	TraesCS5A01G465500	1
8.6.20-8.6.128	TraesCS1A01G038100	TraesCS5B01G243500	1
8.6.20-8.6.128	TraesCS1A01G038100	TraesCS5B01G439500	1
8.6.20-8.6.128	TraesCS1A01G038100	TraesCS5B01G448400	0.857136842901285
8.6.20-8.6.128	TraesCS1A01G038100	TraesCS5B01G464900	1
8.6.20-8.6.128	TraesCS1A01G038100	TraesCS5B01G477300	1
8.6.20-8.6.128	TraesCS1A01G038100	TraesCS5D01G252700	1
8.6.20-8.6.128	TraesCS1A01G038100	TraesCS5D01G360900	0.941173473845652
8.6.20-8.6.128	TraesCS1A01G038100	TraesCS5D01G444000	1
8.6.20-8.6.128	TraesCS1A01G038100	TraesCS5D01G466700	1
8.6.20-8.6.128	TraesCS1A01G038100	TraesCS5D01G478400	1
8.6.20-8.6.128	TraesCS1A01G038100	TraesCS6A01G034900	1
8.6.20-8.6.128	TraesCS1A01G038100	TraesCS6A01G040500	0.923073933758714
8.6.20-8.6.128	TraesCS1A01G038100	TraesCS6A01G055000	0.941173473845652
8.6.20-8.6.128	TraesCS1A01G038100	TraesCS6A01G055200	0.941173473845652
8.6.20-8.6.128	TraesCS1A01G038100	TraesCS6A01G061600	0.941173473845652
8.6.20-8.6.128	TraesCS1A01G038100	TraesCS6A01G062600	1
8.6.20-8.6.128	TraesCS1A01G038100	TraesCS6A01G086400	0.923073933758714
8.6.20-8.6.128	TraesCS1A01G038100	TraesCS6A01G117200	1
8.6.20-8.6.128	TraesCS1A01G038100	TraesCS6B01G048300	1
8.6.20-8.6.128	TraesCS1A01G038100	TraesCS6B01G048500	0.923073933758714
8.6.20-8.6.128	TraesCS1A01G038100	TraesCS6B01G048600	1
8.6.20-8.6.128	TraesCS1A01G038100	TraesCS6B01G049000	1
8.6.20-8.6.128	TraesCS1A01G038100	TraesCS6B01G049100	0.923073933758714
8.6.20-8.6.128	TraesCS1A01G038100	TraesCS6B01G049400	1
8.6.20-8.6.128	TraesCS1A01G038100	TraesCS6B01G079000	0.941173473845652
8.6.20-8.6.128	TraesCS1A01G038100	TraesCS6B01G079200	0.941173473845652
8.6.20-8.6.128	TraesCS1A01G038100	TraesCS6B01G082100	1
8.6.20-8.6.128	TraesCS1A01G038100	TraesCS6B01G082400	1
8.6.20-8.6.128	TraesCS1A01G038100	TraesCS6B01G082500	1
8.6.20-8.6.128	TraesCS1A01G038100	TraesCS6B01G144900	1
8.6.20-8.6.128	TraesCS1A01G038100	TraesCS6B01G145200	1
8.6.20-8.6.128	TraesCS1A01G038100	TraesCS6B01G198500	1
8.6.20-8.6.128	TraesCS1A01G038100	TraesCS6B01G443800	1
8.6.20-8.6.128	TraesCS1A01G038100	TraesCS6D01G039900	1
8.6.20-8.6.128	TraesCS1A01G038100	TraesCS6D01G040400	1
8.6.20-8.6.128	TraesCS1A01G038100	TraesCS6D01G040500	1
8.6.20-8.6.128	TraesCS1A01G038100	TraesCS6D01G040600	0.923073933758714
8.6.20-8.6.128	TraesCS1A01G038100	TraesCS6D01G040700	1
8.6.20-8.6.128	TraesCS1A01G038100	TraesCS6D01G046200	0.923073933758714
8.6.20-8.6.128	TraesCS1A01G038100	TraesCS6D01G061700	0.941173473845652
8.6.20-8.6.128	TraesCS1A01G038100	TraesCS6D01G062900	0.941173473845652
8.6.20-8.6.128	TraesCS1A01G038100	TraesCS6D01G107000	1
8.6.20-8.6.128	TraesCS1A01G038100	TraesCS6D01G385500	1
8.6.20-8.6.128	TraesCS1A01G038100	TraesCS7A01G119400	0.923073933758714
8.6.20-8.6.128	TraesCS1A01G038100	TraesCS7A01G119700	0.923073933758714
8.6.20-8.6.128	TraesCS1A01G038100	TraesCS7A01G119900	0.923073933758714
8.6.20-8.6.128	TraesCS1A01G038100	TraesCS7A01G147200	1
8.6.20-8.6.128	TraesCS1A01G038100	TraesCS7A01G491100	0.923073933758714
8.6.20-8.6.128	TraesCS1A01G038100	TraesCS7B01G016000	0.923073933758714
8.6.20-8.6.128	TraesCS1A01G038100	TraesCS7B01G016700	0.923073933758714
8.6.20-8.6.128	TraesCS1A01G038100	TraesCS7B01G016900	0.923073933758714
8.6.20-8.6.128	TraesCS1A01G038100	TraesCS7B01G017000	0.923073933758714
8.6.20-8.6.128	TraesCS1A01G038100	TraesCS7B01G019000	0.923073933758714
8.6.20-8.6.128	TraesCS1A01G038100	TraesCS7B01G061300	0.923073933758714
8.6.20-8.6.128	TraesCS1A01G038100	TraesCS7B01G158500	0.799994226404521
8.6.20-8.6.128	TraesCS1A01G038100	TraesCS7B01G394500	0.923073933758714
8.6.20-8.6.128	TraesCS1A01G038100	TraesCS7B01G394700	0.923073933758714
8.6.20-8.6.128	TraesCS1A01G038100	TraesCS7B01G408400	1
8.6.20-8.6.128	TraesCS1A01G038100	TraesCS7D01G097600	0.923073933758714
8.6.20-8.6.128	TraesCS1A01G038100	TraesCS7D01G115400	0.923073933758714
8.6.20-8.6.128	TraesCS1A01G038100	TraesCS7D01G116600	0.923073933758714
8.6.20-8.6.128	TraesCS1A01G038100	TraesCS7D01G117100	0.923073933758714
8.6.20-8.6.128	TraesCS1A01G038100	TraesCS7D01G246600	1
8.6.20-8.6.128	TraesCS1A01G038100	TraesCS7D01G428300	1
8.6.20-8.6.128	TraesCS1A01G038100	TraesCS7D01G485700	0.923073933758714
8.6.20-8.6.128	TraesCS1A01G038100	TraesCS7D01G488600	1
8.6.20-8.6.128	TraesCS1A01G153000	TraesCS1A01G282300	1
8.6.20-8.6.128	TraesCS1A01G153000	TraesCS1A01G282400	1
8.6.20-8.6.128	TraesCS1A01G153000	TraesCS1A01G283900	1
8.6.20-8.6.128	TraesCS1A01G153000	TraesCS1A01G407600	1
8.6.20-8.6.128	TraesCS1A01G153000	TraesCS1B01G168400	1
8.6.20-8.6.128	TraesCS1A01G153000	TraesCS1B01G243300	1
8.6.20-8.6.128	TraesCS1A01G153000	TraesCS1D01G147800	1
8.6.20-8.6.128	TraesCS1A01G153000	TraesCS1D01G322800	1
8.6.20-8.6.128	TraesCS1A01G153000	TraesCS2A01G051700	1
8.6.20-8.6.128	TraesCS1A01G153000	TraesCS2A01G123400	1
8.6.20-8.6.128	TraesCS1A01G153000	TraesCS2A01G255500	1
8.6.20-8.6.128	TraesCS1A01G153000	TraesCS2A01G315600	1
8.6.20-8.6.128	TraesCS1A01G153000	TraesCS2A01G467700	1
8.6.20-8.6.128	TraesCS1A01G153000	TraesCS2B01G084200	1
8.6.20-8.6.128	TraesCS1A01G153000	TraesCS2B01G145500	1
8.6.20-8.6.128	TraesCS1A01G153000	TraesCS2B01G216400	1
8.6.20-8.6.128	TraesCS1A01G153000	TraesCS2B01G575600	1
8.6.20-8.6.128	TraesCS1A01G153000	TraesCS2D01G467300	1
8.6.20-8.6.128	TraesCS1A01G153000	TraesCS2D01G477100	1
8.6.20-8.6.128	TraesCS1A01G153000	TraesCS2D01G487400	1
8.6.20-8.6.128	TraesCS1A01G153000	TraesCS2D01G487700	1
8.6.20-8.6.128	TraesCS1A01G153000	TraesCS2D01G579000	1
8.6.20-8.6.128	TraesCS1A01G153000	TraesCS3A01G452600	1
8.6.20-8.6.128	TraesCS1A01G153000	TraesCS3B01G101500	1
8.6.20-8.6.128	TraesCS1A01G153000	TraesCS3B01G314000	0.888885918937768
8.6.20-8.6.128	TraesCS1A01G153000	TraesCS4A01G486100	1
8.6.20-8.6.128	TraesCS1A01G153000	TraesCS5A01G220200	1
8.6.20-8.6.128	TraesCS1A01G153000	TraesCS5B01G219400	1
8.6.20-8.6.128	TraesCS1A01G153000	TraesCS5B01G382600	1
8.6.20-8.6.128	TraesCS1A01G153000	TraesCS5B01G543200	1
8.6.20-8.6.128	TraesCS1A01G153000	TraesCS5D01G041100	1
8.6.20-8.6.128	TraesCS1A01G153000	TraesCS5D01G388700	1
8.6.20-8.6.128	TraesCS1A01G153000	TraesCS5D01G513100	1
8.6.20-8.6.128	TraesCS1A01G153000	TraesCS6A01G012500	1
8.6.20-8.6.128	TraesCS1A01G153000	TraesCS6A01G120500	1
8.6.20-8.6.128	TraesCS1A01G153000	TraesCS6A01G157400	1
8.6.20-8.6.128	TraesCS1A01G153000	TraesCS6A01G180600	0.888885918937768
8.6.20-8.6.128	TraesCS1A01G153000	TraesCS6A01G375100	1
8.6.20-8.6.128	TraesCS1A01G153000	TraesCS6B01G044600	1
8.6.20-8.6.128	TraesCS1A01G153000	TraesCS6B01G046800	1
8.6.20-8.6.128	TraesCS1A01G153000	TraesCS6B01G321400	1
8.6.20-8.6.128	TraesCS1A01G153000	TraesCS6D01G015100	1
8.6.20-8.6.128	TraesCS1A01G153000	TraesCS6D01G164500	0.888885918937768
8.6.20-8.6.128	TraesCS1A01G153000	TraesCS6D01G284100	1
8.6.20-8.6.128	TraesCS1A01G153000	TraesCS7B01G038100	1
8.6.20-8.6.128	TraesCS1A01G153000	TraesCS7D01G361300	0.888885918937768
8.6.20-8.6.128	TraesCS1A01G153000	TraesCS7D01G498300	1
8.6.20-8.6.128	TraesCS1A01G153000	TraesCS7D01G498500	1
8.6.20-8.6.128	TraesCS1A01G190400	TraesCS1A01G229000	1
8.6.20-8.6.128	TraesCS1A01G190400	TraesCS1A01G261900	1
8.6.20-8.6.128	TraesCS1A01G190400	TraesCS1A01G291700	0.857136965645821
8.6.20-8.6.128	TraesCS1A01G190400	TraesCS1A01G295400	0.857136965645821
8.6.20-8.6.128	TraesCS1A01G190400	TraesCS1A01G360200	1
8.6.20-8.6.128	TraesCS1A01G190400	TraesCS1A01G421300	1
8.6.20-8.6.128	TraesCS1A01G190400	TraesCS1B01G192500	1
8.6.20-8.6.128	TraesCS1A01G190400	TraesCS1B01G245300	1
8.6.20-8.6.128	TraesCS1A01G190400	TraesCS1B01G297100	0.857136965645821
8.6.20-8.6.128	TraesCS1A01G190400	TraesCS1B01G297200	0.857136965645821
8.6.20-8.6.128	TraesCS1A01G190400	TraesCS1B01G300900	0.857136965645821
8.6.20-8.6.128	TraesCS1A01G190400	TraesCS1B01G357600	1
8.6.20-8.6.128	TraesCS1A01G190400	TraesCS1B01G376100	0.857136965645821
8.6.20-8.6.128	TraesCS1A01G190400	TraesCS1B01G376500	1
8.6.20-8.6.128	TraesCS1A01G190400	TraesCS1D01G261900	1
8.6.20-8.6.128	TraesCS1A01G190400	TraesCS1D01G286600	0.857136965645821
8.6.20-8.6.128	TraesCS1A01G190400	TraesCS1D01G396600	1
8.6.20-8.6.128	TraesCS1A01G190400	TraesCS2A01G312400	1
8.6.20-8.6.128	TraesCS1A01G190400	TraesCS2D01G395200	0.727263780549116
8.6.20-8.6.128	TraesCS1A01G190400	TraesCS2D01G395400	0.727263780549116
8.6.20-8.6.128	TraesCS1A01G190400	TraesCS3A01G134000	1
8.6.20-8.6.128	TraesCS1A01G190400	TraesCS3A01G357400	1
8.6.20-8.6.128	TraesCS1A01G190400	TraesCS3A01G377400	1
8.6.20-8.6.128	TraesCS1A01G190400	TraesCS3A01G534100	0.923073933758714
8.6.20-8.6.128	TraesCS1A01G190400	TraesCS3B01G114400	1
8.6.20-8.6.128	TraesCS1A01G190400	TraesCS3B01G114600	1
8.6.20-8.6.128	TraesCS1A01G190400	TraesCS3B01G390000	1
8.6.20-8.6.128	TraesCS1A01G190400	TraesCS3D01G266000	1
8.6.20-8.6.128	TraesCS1A01G190400	TraesCS3D01G539300	0.923073933758714
8.6.20-8.6.128	TraesCS1A01G190400	TraesCS4A01G057500	1
8.6.20-8.6.128	TraesCS1A01G190400	TraesCS4A01G067800	0.857136965645821
8.6.20-8.6.128	TraesCS1A01G190400	TraesCS4A01G100100	0.923073933758714
8.6.20-8.6.128	TraesCS1A01G190400	TraesCS4A01G402000	1
8.6.20-8.6.128	TraesCS1A01G190400	TraesCS4B01G204100	0.923073933758714
8.6.20-8.6.128	TraesCS1A01G190400	TraesCS4B01G225000	0.857136965645821
8.6.20-8.6.128	TraesCS1A01G190400	TraesCS4B01G275500	1
8.6.20-8.6.128	TraesCS1A01G190400	TraesCS4D01G205000	0.923073933758714
8.6.20-8.6.128	TraesCS1A01G190400	TraesCS5A01G299500	0.857136965645821
8.6.20-8.6.128	TraesCS1A01G190400	TraesCS5A01G347900	0.857136965645821
8.6.20-8.6.128	TraesCS1A01G190400	TraesCS5A01G353600	0.857136965645821
8.6.20-8.6.128	TraesCS1A01G190400	TraesCS5A01G465500	0.923073933758714
8.6.20-8.6.128	TraesCS1A01G190400	TraesCS5B01G243500	0.923073933758714
8.6.20-8.6.128	TraesCS1A01G190400	TraesCS5B01G439500	0.923073933758714
8.6.20-8.6.128	TraesCS1A01G190400	TraesCS5B01G448400	0.727263780549116
8.6.20-8.6.128	TraesCS1A01G190400	TraesCS5B01G464900	0.923073933758714
8.6.20-8.6.128	TraesCS1A01G190400	TraesCS5B01G477300	0.923073933758714
8.6.20-8.6.128	TraesCS1A01G190400	TraesCS5D01G252700	0.923073933758714
8.6.20-8.6.128	TraesCS1A01G190400	TraesCS5D01G360900	0.857136965645821
8.6.20-8.6.128	TraesCS1A01G190400	TraesCS5D01G444000	0.923073933758714
8.6.20-8.6.128	TraesCS1A01G190400	TraesCS5D01G466700	0.923073933758714
8.6.20-8.6.128	TraesCS1A01G190400	TraesCS5D01G478400	0.923073933758714
8.6.20-8.6.128	TraesCS1A01G190400	TraesCS6A01G034900	0.923073933758714
8.6.20-8.6.128	TraesCS1A01G190400	TraesCS6A01G040500	1
8.6.20-8.6.128	TraesCS1A01G190400	TraesCS6A01G055000	0.857136965645821
8.6.20-8.6.128	TraesCS1A01G190400	TraesCS6A01G055200	0.857136965645821
8.6.20-8.6.128	TraesCS1A01G190400	TraesCS6A01G061600	0.857136965645821
8.6.20-8.6.128	TraesCS1A01G190400	TraesCS6A01G062600	0.923073933758714
8.6.20-8.6.128	TraesCS1A01G190400	TraesCS6A01G086400	1
8.6.20-8.6.128	TraesCS1A01G190400	TraesCS6A01G117200	0.923073933758714
8.6.20-8.6.128	TraesCS1A01G190400	TraesCS6B01G048300	0.923073933758714
8.6.20-8.6.128	TraesCS1A01G190400	TraesCS6B01G048500	1
8.6.20-8.6.128	TraesCS1A01G190400	TraesCS6B01G048600	0.923073933758714
8.6.20-8.6.128	TraesCS1A01G190400	TraesCS6B01G049000	0.923073933758714
8.6.20-8.6.128	TraesCS1A01G190400	TraesCS6B01G049100	1
8.6.20-8.6.128	TraesCS1A01G190400	TraesCS6B01G049400	0.923073933758714
8.6.20-8.6.128	TraesCS1A01G190400	TraesCS6B01G079000	0.857136965645821
8.6.20-8.6.128	TraesCS1A01G190400	TraesCS6B01G079200	0.857136965645821
8.6.20-8.6.128	TraesCS1A01G190400	TraesCS6B01G082100	0.923073933758714
8.6.20-8.6.128	TraesCS1A01G190400	TraesCS6B01G082400	0.923073933758714
8.6.20-8.6.128	TraesCS1A01G190400	TraesCS6B01G082500	0.923073933758714
8.6.20-8.6.128	TraesCS1A01G190400	TraesCS6B01G144900	0.923073933758714
8.6.20-8.6.128	TraesCS1A01G190400	TraesCS6B01G145200	0.923073933758714
8.6.20-8.6.128	TraesCS1A01G190400	TraesCS6B01G198500	0.923073933758714
8.6.20-8.6.128	TraesCS1A01G190400	TraesCS6B01G443800	0.923073933758714
8.6.20-8.6.128	TraesCS1A01G190400	TraesCS6D01G039900	0.923073933758714
8.6.20-8.6.128	TraesCS1A01G190400	TraesCS6D01G040400	0.923073933758714
8.6.20-8.6.128	TraesCS1A01G190400	TraesCS6D01G040500	0.923073933758714
8.6.20-8.6.128	TraesCS1A01G190400	TraesCS6D01G040600	1
8.6.20-8.6.128	TraesCS1A01G190400	TraesCS6D01G040700	0.923073933758714
8.6.20-8.6.128	TraesCS1A01G190400	TraesCS6D01G046200	1
8.6.20-8.6.128	TraesCS1A01G190400	TraesCS6D01G061700	0.857136965645821
8.6.20-8.6.128	TraesCS1A01G190400	TraesCS6D01G062900	0.857136965645821
8.6.20-8.6.128	TraesCS1A01G190400	TraesCS6D01G107000	0.923073933758714
8.6.20-8.6.128	TraesCS1A01G190400	TraesCS6D01G385500	0.923073933758714
8.6.20-8.6.128	TraesCS1A01G190400	TraesCS7A01G119400	1
8.6.20-8.6.128	TraesCS1A01G190400	TraesCS7A01G119700	1
8.6.20-8.6.128	TraesCS1A01G190400	TraesCS7A01G119900	1
8.6.20-8.6.128	TraesCS1A01G190400	TraesCS7A01G147200	0.923073933758714
8.6.20-8.6.128	TraesCS1A01G190400	TraesCS7A01G491100	1
8.6.20-8.6.128	TraesCS1A01G190400	TraesCS7B01G016000	1
8.6.20-8.6.128	TraesCS1A01G190400	TraesCS7B01G016700	1
8.6.20-8.6.128	TraesCS1A01G190400	TraesCS7B01G016900	1
8.6.20-8.6.128	TraesCS1A01G190400	TraesCS7B01G017000	1
8.6.20-8.6.128	TraesCS1A01G190400	TraesCS7B01G019000	1
8.6.20-8.6.128	TraesCS1A01G190400	TraesCS7B01G061300	1
8.6.20-8.6.128	TraesCS1A01G190400	TraesCS7B01G394500	1
8.6.20-8.6.128	TraesCS1A01G190400	TraesCS7B01G394700	1
8.6.20-8.6.128	TraesCS1A01G190400	TraesCS7B01G408400	0.923073933758714
8.6.20-8.6.128	TraesCS1A01G190400	TraesCS7D01G097600	1
8.6.20-8.6.128	TraesCS1A01G190400	TraesCS7D01G115400	1
8.6.20-8.6.128	TraesCS1A01G190400	TraesCS7D01G116600	1
8.6.20-8.6.128	TraesCS1A01G190400	TraesCS7D01G117100	1
8.6.20-8.6.128	TraesCS1A01G190400	TraesCS7D01G246600	0.923073933758714
8.6.20-8.6.128	TraesCS1A01G190400	TraesCS7D01G428300	0.923073933758714
8.6.20-8.6.128	TraesCS1A01G190400	TraesCS7D01G485700	1
8.6.20-8.6.128	TraesCS1A01G190400	TraesCS7D01G488600	0.923073933758714
8.6.20-8.6.128	TraesCS1A01G203700	TraesCS1A01G250000	0.941173473845652
8.6.20-8.6.128	TraesCS1A01G203700	TraesCS1D01G207100	1
8.6.20-8.6.128	TraesCS1A01G203700	TraesCS1D01G249600	0.941173473845652
8.6.20-8.6.128	TraesCS1A01G203700	TraesCS2A01G350700	0.941173473845652
8.6.20-8.6.128	TraesCS1A01G203700	TraesCS2B01G369100	0.941173473845652
8.6.20-8.6.128	TraesCS1A01G203700	TraesCS2D01G348800	0.941173473845652
8.6.20-8.6.128	TraesCS1A01G203700	TraesCS2D01G348900	0.941173473845652
8.6.20-8.6.128	TraesCS1A01G203700	TraesCS2D01G349400	1
8.6.20-8.6.128	TraesCS1A01G203700	TraesCS3A01G260100	0.941173473845652
8.6.20-8.6.128	TraesCS1A01G203700	TraesCS3A01G260200	0.941173473845652
8.6.20-8.6.128	TraesCS1A01G203700	TraesCS3B01G293200	0.941173473845652
8.6.20-8.6.128	TraesCS1A01G229000	TraesCS1A01G261900	1
8.6.20-8.6.128	TraesCS1A01G229000	TraesCS1A01G291700	0.857136965645821
8.6.20-8.6.128	TraesCS1A01G229000	TraesCS1A01G295400	0.857136965645821
8.6.20-8.6.128	TraesCS1A01G229000	TraesCS1A01G360200	1
8.6.20-8.6.128	TraesCS1A01G229000	TraesCS1A01G421300	1
8.6.20-8.6.128	TraesCS1A01G229000	TraesCS1B01G192500	1
8.6.20-8.6.128	TraesCS1A01G229000	TraesCS1B01G245300	1
8.6.20-8.6.128	TraesCS1A01G229000	TraesCS1B01G297100	0.857136965645821
8.6.20-8.6.128	TraesCS1A01G229000	TraesCS1B01G297200	0.857136965645821
8.6.20-8.6.128	TraesCS1A01G229000	TraesCS1B01G300900	0.857136965645821
8.6.20-8.6.128	TraesCS1A01G229000	TraesCS1B01G357600	1
8.6.20-8.6.128	TraesCS1A01G229000	TraesCS1B01G376100	0.857136965645821
8.6.20-8.6.128	TraesCS1A01G229000	TraesCS1B01G376500	1
8.6.20-8.6.128	TraesCS1A01G229000	TraesCS1D01G261900	1
8.6.20-8.6.128	TraesCS1A01G229000	TraesCS1D01G286600	0.857136965645821
8.6.20-8.6.128	TraesCS1A01G229000	TraesCS1D01G396600	1
8.6.20-8.6.128	TraesCS1A01G229000	TraesCS2A01G312400	1
8.6.20-8.6.128	TraesCS1A01G229000	TraesCS2D01G395200	0.727263780549116
8.6.20-8.6.128	TraesCS1A01G229000	TraesCS2D01G395400	0.727263780549116
8.6.20-8.6.128	TraesCS1A01G229000	TraesCS3A01G134000	1
8.6.20-8.6.128	TraesCS1A01G229000	TraesCS3A01G357400	1
8.6.20-8.6.128	TraesCS1A01G229000	TraesCS3A01G377400	1
8.6.20-8.6.128	TraesCS1A01G229000	TraesCS3A01G534100	0.923073933758714
8.6.20-8.6.128	TraesCS1A01G229000	TraesCS3B01G114400	1
8.6.20-8.6.128	TraesCS1A01G229000	TraesCS3B01G114600	1
8.6.20-8.6.128	TraesCS1A01G229000	TraesCS3B01G390000	1
8.6.20-8.6.128	TraesCS1A01G229000	TraesCS3D01G266000	1
8.6.20-8.6.128	TraesCS1A01G229000	TraesCS3D01G539300	0.923073933758714
8.6.20-8.6.128	TraesCS1A01G229000	TraesCS4A01G057500	1
8.6.20-8.6.128	TraesCS1A01G229000	TraesCS4A01G067800	0.857136965645821
8.6.20-8.6.128	TraesCS1A01G229000	TraesCS4A01G100100	0.923073933758714
8.6.20-8.6.128	TraesCS1A01G229000	TraesCS4A01G402000	1
8.6.20-8.6.128	TraesCS1A01G229000	TraesCS4B01G204100	0.923073933758714
8.6.20-8.6.128	TraesCS1A01G229000	TraesCS4B01G225000	0.857136965645821
8.6.20-8.6.128	TraesCS1A01G229000	TraesCS4B01G275500	1
8.6.20-8.6.128	TraesCS1A01G229000	TraesCS4D01G205000	0.923073933758714
8.6.20-8.6.128	TraesCS1A01G229000	TraesCS5A01G299500	0.857136965645821
8.6.20-8.6.128	TraesCS1A01G229000	TraesCS5A01G347900	0.857136965645821
8.6.20-8.6.128	TraesCS1A01G229000	TraesCS5A01G353600	0.857136965645821
8.6.20-8.6.128	TraesCS1A01G229000	TraesCS5A01G465500	0.923073933758714
8.6.20-8.6.128	TraesCS1A01G229000	TraesCS5B01G243500	0.923073933758714
8.6.20-8.6.128	TraesCS1A01G229000	TraesCS5B01G439500	0.923073933758714
8.6.20-8.6.128	TraesCS1A01G229000	TraesCS5B01G448400	0.727263780549116
8.6.20-8.6.128	TraesCS1A01G229000	TraesCS5B01G464900	0.923073933758714
8.6.20-8.6.128	TraesCS1A01G229000	TraesCS5B01G477300	0.923073933758714
8.6.20-8.6.128	TraesCS1A01G229000	TraesCS5D01G252700	0.923073933758714
8.6.20-8.6.128	TraesCS1A01G229000	TraesCS5D01G360900	0.857136965645821
8.6.20-8.6.128	TraesCS1A01G229000	TraesCS5D01G444000	0.923073933758714
8.6.20-8.6.128	TraesCS1A01G229000	TraesCS5D01G466700	0.923073933758714
8.6.20-8.6.128	TraesCS1A01G229000	TraesCS5D01G478400	0.923073933758714
8.6.20-8.6.128	TraesCS1A01G229000	TraesCS6A01G034900	0.923073933758714
8.6.20-8.6.128	TraesCS1A01G229000	TraesCS6A01G040500	1
8.6.20-8.6.128	TraesCS1A01G229000	TraesCS6A01G055000	0.857136965645821
8.6.20-8.6.128	TraesCS1A01G229000	TraesCS6A01G055200	0.857136965645821
8.6.20-8.6.128	TraesCS1A01G229000	TraesCS6A01G061600	0.857136965645821
8.6.20-8.6.128	TraesCS1A01G229000	TraesCS6A01G062600	0.923073933758714
8.6.20-8.6.128	TraesCS1A01G229000	TraesCS6A01G086400	1
8.6.20-8.6.128	TraesCS1A01G229000	TraesCS6A01G117200	0.923073933758714
8.6.20-8.6.128	TraesCS1A01G229000	TraesCS6B01G048300	0.923073933758714
8.6.20-8.6.128	TraesCS1A01G229000	TraesCS6B01G048500	1
8.6.20-8.6.128	TraesCS1A01G229000	TraesCS6B01G048600	0.923073933758714
8.6.20-8.6.128	TraesCS1A01G229000	TraesCS6B01G049000	0.923073933758714
8.6.20-8.6.128	TraesCS1A01G229000	TraesCS6B01G049100	1
8.6.20-8.6.128	TraesCS1A01G229000	TraesCS6B01G049400	0.923073933758714
8.6.20-8.6.128	TraesCS1A01G229000	TraesCS6B01G079000	0.857136965645821
8.6.20-8.6.128	TraesCS1A01G229000	TraesCS6B01G079200	0.857136965645821
8.6.20-8.6.128	TraesCS1A01G229000	TraesCS6B01G082100	0.923073933758714
8.6.20-8.6.128	TraesCS1A01G229000	TraesCS6B01G082400	0.923073933758714
8.6.20-8.6.128	TraesCS1A01G229000	TraesCS6B01G082500	0.923073933758714
8.6.20-8.6.128	TraesCS1A01G229000	TraesCS6B01G144900	0.923073933758714
8.6.20-8.6.128	TraesCS1A01G229000	TraesCS6B01G145200	0.923073933758714
8.6.20-8.6.128	TraesCS1A01G229000	TraesCS6B01G198500	0.923073933758714
8.6.20-8.6.128	TraesCS1A01G229000	TraesCS6B01G443800	0.923073933758714
8.6.20-8.6.128	TraesCS1A01G229000	TraesCS6D01G039900	0.923073933758714
8.6.20-8.6.128	TraesCS1A01G229000	TraesCS6D01G040400	0.923073933758714
8.6.20-8.6.128	TraesCS1A01G229000	TraesCS6D01G040500	0.923073933758714
8.6.20-8.6.128	TraesCS1A01G229000	TraesCS6D01G040600	1
8.6.20-8.6.128	TraesCS1A01G229000	TraesCS6D01G040700	0.923073933758714
8.6.20-8.6.128	TraesCS1A01G229000	TraesCS6D01G046200	1
8.6.20-8.6.128	TraesCS1A01G229000	TraesCS6D01G061700	0.857136965645821
8.6.20-8.6.128	TraesCS1A01G229000	TraesCS6D01G062900	0.857136965645821
8.6.20-8.6.128	TraesCS1A01G229000	TraesCS6D01G107000	0.923073933758714
8.6.20-8.6.128	TraesCS1A01G229000	TraesCS6D01G385500	0.923073933758714
8.6.20-8.6.128	TraesCS1A01G229000	TraesCS7A01G119400	1
8.6.20-8.6.128	TraesCS1A01G229000	TraesCS7A01G119700	1
8.6.20-8.6.128	TraesCS1A01G229000	TraesCS7A01G119900	1
8.6.20-8.6.128	TraesCS1A01G229000	TraesCS7A01G147200	0.923073933758714
8.6.20-8.6.128	TraesCS1A01G229000	TraesCS7A01G491100	1
8.6.20-8.6.128	TraesCS1A01G229000	TraesCS7B01G016000	1
8.6.20-8.6.128	TraesCS1A01G229000	TraesCS7B01G016700	1
8.6.20-8.6.128	TraesCS1A01G229000	TraesCS7B01G016900	1
8.6.20-8.6.128	TraesCS1A01G229000	TraesCS7B01G017000	1
8.6.20-8.6.128	TraesCS1A01G229000	TraesCS7B01G019000	1
8.6.20-8.6.128	TraesCS1A01G229000	TraesCS7B01G061300	1
8.6.20-8.6.128	TraesCS1A01G229000	TraesCS7B01G394500	1
8.6.20-8.6.128	TraesCS1A01G229000	TraesCS7B01G394700	1
8.6.20-8.6.128	TraesCS1A01G229000	TraesCS7B01G408400	0.923073933758714
8.6.20-8.6.128	TraesCS1A01G229000	TraesCS7D01G097600	1
8.6.20-8.6.128	TraesCS1A01G229000	TraesCS7D01G115400	1
8.6.20-8.6.128	TraesCS1A01G229000	TraesCS7D01G116600	1
8.6.20-8.6.128	TraesCS1A01G229000	TraesCS7D01G117100	1
8.6.20-8.6.128	TraesCS1A01G229000	TraesCS7D01G246600	0.923073933758714
8.6.20-8.6.128	TraesCS1A01G229000	TraesCS7D01G428300	0.923073933758714
8.6.20-8.6.128	TraesCS1A01G229000	TraesCS7D01G485700	1
8.6.20-8.6.128	TraesCS1A01G229000	TraesCS7D01G488600	0.923073933758714
8.6.20-8.6.128	TraesCS1A01G250000	TraesCS1D01G207100	0.941173473845652
8.6.20-8.6.128	TraesCS1A01G250000	TraesCS1D01G249600	1
8.6.20-8.6.128	TraesCS1A01G250000	TraesCS2A01G350700	1
8.6.20-8.6.128	TraesCS1A01G250000	TraesCS2B01G369100	1
8.6.20-8.6.128	TraesCS1A01G250000	TraesCS2D01G348800	1
8.6.20-8.6.128	TraesCS1A01G250000	TraesCS2D01G348900	1
8.6.20-8.6.128	TraesCS1A01G250000	TraesCS2D01G349400	0.941173473845652
8.6.20-8.6.128	TraesCS1A01G250000	TraesCS3A01G260100	1
8.6.20-8.6.128	TraesCS1A01G250000	TraesCS3A01G260200	1
8.6.20-8.6.128	TraesCS1A01G250000	TraesCS3B01G293200	1
8.6.20-8.6.128	TraesCS1A01G261900	TraesCS1A01G291700	0.857136965645821
8.6.20-8.6.128	TraesCS1A01G261900	TraesCS1A01G295400	0.857136965645821
8.6.20-8.6.128	TraesCS1A01G261900	TraesCS1A01G360200	1
8.6.20-8.6.128	TraesCS1A01G261900	TraesCS1A01G421300	1
8.6.20-8.6.128	TraesCS1A01G261900	TraesCS1B01G192500	1
8.6.20-8.6.128	TraesCS1A01G261900	TraesCS1B01G245300	1
8.6.20-8.6.128	TraesCS1A01G261900	TraesCS1B01G297100	0.857136965645821
8.6.20-8.6.128	TraesCS1A01G261900	TraesCS1B01G297200	0.857136965645821
8.6.20-8.6.128	TraesCS1A01G261900	TraesCS1B01G300900	0.857136965645821
8.6.20-8.6.128	TraesCS1A01G261900	TraesCS1B01G357600	1
8.6.20-8.6.128	TraesCS1A01G261900	TraesCS1B01G376100	0.857136965645821
8.6.20-8.6.128	TraesCS1A01G261900	TraesCS1B01G376500	1
8.6.20-8.6.128	TraesCS1A01G261900	TraesCS1D01G261900	1
8.6.20-8.6.128	TraesCS1A01G261900	TraesCS1D01G286600	0.857136965645821
8.6.20-8.6.128	TraesCS1A01G261900	TraesCS1D01G396600	1
8.6.20-8.6.128	TraesCS1A01G261900	TraesCS2A01G312400	1
8.6.20-8.6.128	TraesCS1A01G261900	TraesCS2D01G395200	0.727263780549116
8.6.20-8.6.128	TraesCS1A01G261900	TraesCS2D01G395400	0.727263780549116
8.6.20-8.6.128	TraesCS1A01G261900	TraesCS3A01G134000	1
8.6.20-8.6.128	TraesCS1A01G261900	TraesCS3A01G357400	1
8.6.20-8.6.128	TraesCS1A01G261900	TraesCS3A01G377400	1
8.6.20-8.6.128	TraesCS1A01G261900	TraesCS3A01G534100	0.923073933758714
8.6.20-8.6.128	TraesCS1A01G261900	TraesCS3B01G114400	1
8.6.20-8.6.128	TraesCS1A01G261900	TraesCS3B01G114600	1
8.6.20-8.6.128	TraesCS1A01G261900	TraesCS3B01G390000	1
8.6.20-8.6.128	TraesCS1A01G261900	TraesCS3D01G266000	1
8.6.20-8.6.128	TraesCS1A01G261900	TraesCS3D01G539300	0.923073933758714
8.6.20-8.6.128	TraesCS1A01G261900	TraesCS4A01G057500	1
8.6.20-8.6.128	TraesCS1A01G261900	TraesCS4A01G067800	0.857136965645821
8.6.20-8.6.128	TraesCS1A01G261900	TraesCS4A01G100100	0.923073933758714
8.6.20-8.6.128	TraesCS1A01G261900	TraesCS4A01G402000	1
8.6.20-8.6.128	TraesCS1A01G261900	TraesCS4B01G204100	0.923073933758714
8.6.20-8.6.128	TraesCS1A01G261900	TraesCS4B01G225000	0.857136965645821
8.6.20-8.6.128	TraesCS1A01G261900	TraesCS4B01G275500	1
8.6.20-8.6.128	TraesCS1A01G261900	TraesCS4D01G205000	0.923073933758714
8.6.20-8.6.128	TraesCS1A01G261900	TraesCS5A01G299500	0.857136965645821
8.6.20-8.6.128	TraesCS1A01G261900	TraesCS5A01G347900	0.857136965645821
8.6.20-8.6.128	TraesCS1A01G261900	TraesCS5A01G353600	0.857136965645821
8.6.20-8.6.128	TraesCS1A01G261900	TraesCS5A01G465500	0.923073933758714
8.6.20-8.6.128	TraesCS1A01G261900	TraesCS5B01G243500	0.923073933758714
8.6.20-8.6.128	TraesCS1A01G261900	TraesCS5B01G439500	0.923073933758714
8.6.20-8.6.128	TraesCS1A01G261900	TraesCS5B01G448400	0.727263780549116
8.6.20-8.6.128	TraesCS1A01G261900	TraesCS5B01G464900	0.923073933758714
8.6.20-8.6.128	TraesCS1A01G261900	TraesCS5B01G477300	0.923073933758714
8.6.20-8.6.128	TraesCS1A01G261900	TraesCS5D01G252700	0.923073933758714
8.6.20-8.6.128	TraesCS1A01G261900	TraesCS5D01G360900	0.857136965645821
8.6.20-8.6.128	TraesCS1A01G261900	TraesCS5D01G444000	0.923073933758714
8.6.20-8.6.128	TraesCS1A01G261900	TraesCS5D01G466700	0.923073933758714
8.6.20-8.6.128	TraesCS1A01G261900	TraesCS5D01G478400	0.923073933758714
8.6.20-8.6.128	TraesCS1A01G261900	TraesCS6A01G034900	0.923073933758714
8.6.20-8.6.128	TraesCS1A01G261900	TraesCS6A01G040500	1
8.6.20-8.6.128	TraesCS1A01G261900	TraesCS6A01G055000	0.857136965645821
8.6.20-8.6.128	TraesCS1A01G261900	TraesCS6A01G055200	0.857136965645821
8.6.20-8.6.128	TraesCS1A01G261900	TraesCS6A01G061600	0.857136965645821
8.6.20-8.6.128	TraesCS1A01G261900	TraesCS6A01G062600	0.923073933758714
8.6.20-8.6.128	TraesCS1A01G261900	TraesCS6A01G086400	1
8.6.20-8.6.128	TraesCS1A01G261900	TraesCS6A01G117200	0.923073933758714
8.6.20-8.6.128	TraesCS1A01G261900	TraesCS6B01G048300	0.923073933758714
8.6.20-8.6.128	TraesCS1A01G261900	TraesCS6B01G048500	1
8.6.20-8.6.128	TraesCS1A01G261900	TraesCS6B01G048600	0.923073933758714
8.6.20-8.6.128	TraesCS1A01G261900	TraesCS6B01G049000	0.923073933758714
8.6.20-8.6.128	TraesCS1A01G261900	TraesCS6B01G049100	1
8.6.20-8.6.128	TraesCS1A01G261900	TraesCS6B01G049400	0.923073933758714
8.6.20-8.6.128	TraesCS1A01G261900	TraesCS6B01G079000	0.857136965645821
8.6.20-8.6.128	TraesCS1A01G261900	TraesCS6B01G079200	0.857136965645821
8.6.20-8.6.128	TraesCS1A01G261900	TraesCS6B01G082100	0.923073933758714
8.6.20-8.6.128	TraesCS1A01G261900	TraesCS6B01G082400	0.923073933758714
8.6.20-8.6.128	TraesCS1A01G261900	TraesCS6B01G082500	0.923073933758714
8.6.20-8.6.128	TraesCS1A01G261900	TraesCS6B01G144900	0.923073933758714
8.6.20-8.6.128	TraesCS1A01G261900	TraesCS6B01G145200	0.923073933758714
8.6.20-8.6.128	TraesCS1A01G261900	TraesCS6B01G198500	0.923073933758714
8.6.20-8.6.128	TraesCS1A01G261900	TraesCS6B01G443800	0.923073933758714
8.6.20-8.6.128	TraesCS1A01G261900	TraesCS6D01G039900	0.923073933758714
8.6.20-8.6.128	TraesCS1A01G261900	TraesCS6D01G040400	0.923073933758714
8.6.20-8.6.128	TraesCS1A01G261900	TraesCS6D01G040500	0.923073933758714
8.6.20-8.6.128	TraesCS1A01G261900	TraesCS6D01G040600	1
8.6.20-8.6.128	TraesCS1A01G261900	TraesCS6D01G040700	0.923073933758714
8.6.20-8.6.128	TraesCS1A01G261900	TraesCS6D01G046200	1
8.6.20-8.6.128	TraesCS1A01G261900	TraesCS6D01G061700	0.857136965645821
8.6.20-8.6.128	TraesCS1A01G261900	TraesCS6D01G062900	0.857136965645821
8.6.20-8.6.128	TraesCS1A01G261900	TraesCS6D01G107000	0.923073933758714
8.6.20-8.6.128	TraesCS1A01G261900	TraesCS6D01G385500	0.923073933758714
8.6.20-8.6.128	TraesCS1A01G261900	TraesCS7A01G119400	1
8.6.20-8.6.128	TraesCS1A01G261900	TraesCS7A01G119700	1
8.6.20-8.6.128	TraesCS1A01G261900	TraesCS7A01G119900	1
8.6.20-8.6.128	TraesCS1A01G261900	TraesCS7A01G147200	0.923073933758714
8.6.20-8.6.128	TraesCS1A01G261900	TraesCS7A01G491100	1
8.6.20-8.6.128	TraesCS1A01G261900	TraesCS7B01G016000	1
8.6.20-8.6.128	TraesCS1A01G261900	TraesCS7B01G016700	1
8.6.20-8.6.128	TraesCS1A01G261900	TraesCS7B01G016900	1
8.6.20-8.6.128	TraesCS1A01G261900	TraesCS7B01G017000	1
8.6.20-8.6.128	TraesCS1A01G261900	TraesCS7B01G019000	1
8.6.20-8.6.128	TraesCS1A01G261900	TraesCS7B01G061300	1
8.6.20-8.6.128	TraesCS1A01G261900	TraesCS7B01G394500	1
8.6.20-8.6.128	TraesCS1A01G261900	TraesCS7B01G394700	1
8.6.20-8.6.128	TraesCS1A01G261900	TraesCS7B01G408400	0.923073933758714
8.6.20-8.6.128	TraesCS1A01G261900	TraesCS7D01G097600	1
8.6.20-8.6.128	TraesCS1A01G261900	TraesCS7D01G115400	1
8.6.20-8.6.128	TraesCS1A01G261900	TraesCS7D01G116600	1
8.6.20-8.6.128	TraesCS1A01G261900	TraesCS7D01G117100	1
8.6.20-8.6.128	TraesCS1A01G261900	TraesCS7D01G246600	0.923073933758714
8.6.20-8.6.128	TraesCS1A01G261900	TraesCS7D01G428300	0.923073933758714
8.6.20-8.6.128	TraesCS1A01G261900	TraesCS7D01G485700	1
8.6.20-8.6.128	TraesCS1A01G261900	TraesCS7D01G488600	0.923073933758714
8.6.20-8.6.128	TraesCS1A01G282300	TraesCS1A01G282400	1
8.6.20-8.6.128	TraesCS1A01G282300	TraesCS1A01G283900	1
8.6.20-8.6.128	TraesCS1A01G282300	TraesCS1A01G407600	1
8.6.20-8.6.128	TraesCS1A01G282300	TraesCS1B01G168400	1
8.6.20-8.6.128	TraesCS1A01G282300	TraesCS1B01G243300	1
8.6.20-8.6.128	TraesCS1A01G282300	TraesCS1D01G147800	1
8.6.20-8.6.128	TraesCS1A01G282300	TraesCS1D01G322800	1
8.6.20-8.6.128	TraesCS1A01G282300	TraesCS2A01G051700	1
8.6.20-8.6.128	TraesCS1A01G282300	TraesCS2A01G123400	1
8.6.20-8.6.128	TraesCS1A01G282300	TraesCS2A01G255500	1
8.6.20-8.6.128	TraesCS1A01G282300	TraesCS2A01G315600	1
8.6.20-8.6.128	TraesCS1A01G282300	TraesCS2A01G467700	1
8.6.20-8.6.128	TraesCS1A01G282300	TraesCS2B01G084200	1
8.6.20-8.6.128	TraesCS1A01G282300	TraesCS2B01G145500	1
8.6.20-8.6.128	TraesCS1A01G282300	TraesCS2B01G216400	1
8.6.20-8.6.128	TraesCS1A01G282300	TraesCS2B01G575600	1
8.6.20-8.6.128	TraesCS1A01G282300	TraesCS2D01G467300	1
8.6.20-8.6.128	TraesCS1A01G282300	TraesCS2D01G477100	1
8.6.20-8.6.128	TraesCS1A01G282300	TraesCS2D01G487400	1
8.6.20-8.6.128	TraesCS1A01G282300	TraesCS2D01G487700	1
8.6.20-8.6.128	TraesCS1A01G282300	TraesCS2D01G579000	1
8.6.20-8.6.128	TraesCS1A01G282300	TraesCS3A01G452600	1
8.6.20-8.6.128	TraesCS1A01G282300	TraesCS3B01G101500	1
8.6.20-8.6.128	TraesCS1A01G282300	TraesCS3B01G314000	0.888885918937768
8.6.20-8.6.128	TraesCS1A01G282300	TraesCS4A01G486100	1
8.6.20-8.6.128	TraesCS1A01G282300	TraesCS5A01G220200	1
8.6.20-8.6.128	TraesCS1A01G282300	TraesCS5B01G219400	1
8.6.20-8.6.128	TraesCS1A01G282300	TraesCS5B01G382600	1
8.6.20-8.6.128	TraesCS1A01G282300	TraesCS5B01G543200	1
8.6.20-8.6.128	TraesCS1A01G282300	TraesCS5D01G041100	1
8.6.20-8.6.128	TraesCS1A01G282300	TraesCS5D01G388700	1
8.6.20-8.6.128	TraesCS1A01G282300	TraesCS5D01G513100	1
8.6.20-8.6.128	TraesCS1A01G282300	TraesCS6A01G012500	1
8.6.20-8.6.128	TraesCS1A01G282300	TraesCS6A01G120500	1
8.6.20-8.6.128	TraesCS1A01G282300	TraesCS6A01G157400	1
8.6.20-8.6.128	TraesCS1A01G282300	TraesCS6A01G180600	0.888885918937768
8.6.20-8.6.128	TraesCS1A01G282300	TraesCS6A01G375100	1
8.6.20-8.6.128	TraesCS1A01G282300	TraesCS6B01G044600	1
8.6.20-8.6.128	TraesCS1A01G282300	TraesCS6B01G046800	1
8.6.20-8.6.128	TraesCS1A01G282300	TraesCS6B01G321400	1
8.6.20-8.6.128	TraesCS1A01G282300	TraesCS6D01G015100	1
8.6.20-8.6.128	TraesCS1A01G282300	TraesCS6D01G164500	0.888885918937768
8.6.20-8.6.128	TraesCS1A01G282300	TraesCS6D01G284100	1
8.6.20-8.6.128	TraesCS1A01G282300	TraesCS7B01G038100	1
8.6.20-8.6.128	TraesCS1A01G282300	TraesCS7D01G361300	0.888885918937768
8.6.20-8.6.128	TraesCS1A01G282300	TraesCS7D01G498300	1
8.6.20-8.6.128	TraesCS1A01G282300	TraesCS7D01G498500	1
8.6.20-8.6.128	TraesCS1A01G282400	TraesCS1A01G283900	1
8.6.20-8.6.128	TraesCS1A01G282400	TraesCS1A01G407600	1
8.6.20-8.6.128	TraesCS1A01G282400	TraesCS1B01G168400	1
8.6.20-8.6.128	TraesCS1A01G282400	TraesCS1B01G243300	1
8.6.20-8.6.128	TraesCS1A01G282400	TraesCS1D01G147800	1
8.6.20-8.6.128	TraesCS1A01G282400	TraesCS1D01G322800	1
8.6.20-8.6.128	TraesCS1A01G282400	TraesCS2A01G051700	1
8.6.20-8.6.128	TraesCS1A01G282400	TraesCS2A01G123400	1
8.6.20-8.6.128	TraesCS1A01G282400	TraesCS2A01G255500	1
8.6.20-8.6.128	TraesCS1A01G282400	TraesCS2A01G315600	1
8.6.20-8.6.128	TraesCS1A01G282400	TraesCS2A01G467700	1
8.6.20-8.6.128	TraesCS1A01G282400	TraesCS2B01G084200	1
8.6.20-8.6.128	TraesCS1A01G282400	TraesCS2B01G145500	1
8.6.20-8.6.128	TraesCS1A01G282400	TraesCS2B01G216400	1
8.6.20-8.6.128	TraesCS1A01G282400	TraesCS2B01G575600	1
8.6.20-8.6.128	TraesCS1A01G282400	TraesCS2D01G467300	1
8.6.20-8.6.128	TraesCS1A01G282400	TraesCS2D01G477100	1
8.6.20-8.6.128	TraesCS1A01G282400	TraesCS2D01G487400	1
8.6.20-8.6.128	TraesCS1A01G282400	TraesCS2D01G487700	1
8.6.20-8.6.128	TraesCS1A01G282400	TraesCS2D01G579000	1
8.6.20-8.6.128	TraesCS1A01G282400	TraesCS3A01G452600	1
8.6.20-8.6.128	TraesCS1A01G282400	TraesCS3B01G101500	1
8.6.20-8.6.128	TraesCS1A01G282400	TraesCS3B01G314000	0.888885918937768
8.6.20-8.6.128	TraesCS1A01G282400	TraesCS4A01G486100	1
8.6.20-8.6.128	TraesCS1A01G282400	TraesCS5A01G220200	1
8.6.20-8.6.128	TraesCS1A01G282400	TraesCS5B01G219400	1
8.6.20-8.6.128	TraesCS1A01G282400	TraesCS5B01G382600	1
8.6.20-8.6.128	TraesCS1A01G282400	TraesCS5B01G543200	1
8.6.20-8.6.128	TraesCS1A01G282400	TraesCS5D01G041100	1
8.6.20-8.6.128	TraesCS1A01G282400	TraesCS5D01G388700	1
8.6.20-8.6.128	TraesCS1A01G282400	TraesCS5D01G513100	1
8.6.20-8.6.128	TraesCS1A01G282400	TraesCS6A01G012500	1
8.6.20-8.6.128	TraesCS1A01G282400	TraesCS6A01G120500	1
8.6.20-8.6.128	TraesCS1A01G282400	TraesCS6A01G157400	1
8.6.20-8.6.128	TraesCS1A01G282400	TraesCS6A01G180600	0.888885918937768
8.6.20-8.6.128	TraesCS1A01G282400	TraesCS6A01G375100	1
8.6.20-8.6.128	TraesCS1A01G282400	TraesCS6B01G044600	1
8.6.20-8.6.128	TraesCS1A01G282400	TraesCS6B01G046800	1
8.6.20-8.6.128	TraesCS1A01G282400	TraesCS6B01G321400	1
8.6.20-8.6.128	TraesCS1A01G282400	TraesCS6D01G015100	1
8.6.20-8.6.128	TraesCS1A01G282400	TraesCS6D01G164500	0.888885918937768
8.6.20-8.6.128	TraesCS1A01G282400	TraesCS6D01G284100	1
8.6.20-8.6.128	TraesCS1A01G282400	TraesCS7B01G038100	1
8.6.20-8.6.128	TraesCS1A01G282400	TraesCS7D01G361300	0.888885918937768
8.6.20-8.6.128	TraesCS1A01G282400	TraesCS7D01G498300	1
8.6.20-8.6.128	TraesCS1A01G282400	TraesCS7D01G498500	1
8.6.20-8.6.128	TraesCS1A01G283900	TraesCS1A01G407600	1
8.6.20-8.6.128	TraesCS1A01G283900	TraesCS1B01G168400	1
8.6.20-8.6.128	TraesCS1A01G283900	TraesCS1B01G243300	1
8.6.20-8.6.128	TraesCS1A01G283900	TraesCS1D01G147800	1
8.6.20-8.6.128	TraesCS1A01G283900	TraesCS1D01G322800	1
8.6.20-8.6.128	TraesCS1A01G283900	TraesCS2A01G051700	1
8.6.20-8.6.128	TraesCS1A01G283900	TraesCS2A01G123400	1
8.6.20-8.6.128	TraesCS1A01G283900	TraesCS2A01G255500	1
8.6.20-8.6.128	TraesCS1A01G283900	TraesCS2A01G315600	1
8.6.20-8.6.128	TraesCS1A01G283900	TraesCS2A01G467700	1
8.6.20-8.6.128	TraesCS1A01G283900	TraesCS2B01G084200	1
8.6.20-8.6.128	TraesCS1A01G283900	TraesCS2B01G145500	1
8.6.20-8.6.128	TraesCS1A01G283900	TraesCS2B01G216400	1
8.6.20-8.6.128	TraesCS1A01G283900	TraesCS2B01G575600	1
8.6.20-8.6.128	TraesCS1A01G283900	TraesCS2D01G467300	1
8.6.20-8.6.128	TraesCS1A01G283900	TraesCS2D01G477100	1
8.6.20-8.6.128	TraesCS1A01G283900	TraesCS2D01G487400	1
8.6.20-8.6.128	TraesCS1A01G283900	TraesCS2D01G487700	1
8.6.20-8.6.128	TraesCS1A01G283900	TraesCS2D01G579000	1
8.6.20-8.6.128	TraesCS1A01G283900	TraesCS3A01G452600	1
8.6.20-8.6.128	TraesCS1A01G283900	TraesCS3B01G101500	1
8.6.20-8.6.128	TraesCS1A01G283900	TraesCS3B01G314000	0.888885918937768
8.6.20-8.6.128	TraesCS1A01G283900	TraesCS4A01G486100	1
8.6.20-8.6.128	TraesCS1A01G283900	TraesCS5A01G220200	1
8.6.20-8.6.128	TraesCS1A01G283900	TraesCS5B01G219400	1
8.6.20-8.6.128	TraesCS1A01G283900	TraesCS5B01G382600	1
8.6.20-8.6.128	TraesCS1A01G283900	TraesCS5B01G543200	1
8.6.20-8.6.128	TraesCS1A01G283900	TraesCS5D01G041100	1
8.6.20-8.6.128	TraesCS1A01G283900	TraesCS5D01G388700	1
8.6.20-8.6.128	TraesCS1A01G283900	TraesCS5D01G513100	1
8.6.20-8.6.128	TraesCS1A01G283900	TraesCS6A01G012500	1
8.6.20-8.6.128	TraesCS1A01G283900	TraesCS6A01G120500	1
8.6.20-8.6.128	TraesCS1A01G283900	TraesCS6A01G157400	1
8.6.20-8.6.128	TraesCS1A01G283900	TraesCS6A01G180600	0.888885918937768
8.6.20-8.6.128	TraesCS1A01G283900	TraesCS6A01G375100	1
8.6.20-8.6.128	TraesCS1A01G283900	TraesCS6B01G044600	1
8.6.20-8.6.128	TraesCS1A01G283900	TraesCS6B01G046800	1
8.6.20-8.6.128	TraesCS1A01G283900	TraesCS6B01G321400	1
8.6.20-8.6.128	TraesCS1A01G283900	TraesCS6D01G015100	1
8.6.20-8.6.128	TraesCS1A01G283900	TraesCS6D01G164500	0.888885918937768
8.6.20-8.6.128	TraesCS1A01G283900	TraesCS6D01G284100	1
8.6.20-8.6.128	TraesCS1A01G283900	TraesCS7B01G038100	1
8.6.20-8.6.128	TraesCS1A01G283900	TraesCS7D01G361300	0.888885918937768
8.6.20-8.6.128	TraesCS1A01G283900	TraesCS7D01G498300	1
8.6.20-8.6.128	TraesCS1A01G283900	TraesCS7D01G498500	1
8.6.20-8.6.128	TraesCS1A01G291700	TraesCS1A01G295400	1
8.6.20-8.6.128	TraesCS1A01G291700	TraesCS1A01G360200	0.857136965645821
8.6.20-8.6.128	TraesCS1A01G291700	TraesCS1A01G421300	0.857136965645821
8.6.20-8.6.128	TraesCS1A01G291700	TraesCS1B01G192500	0.857136965645821
8.6.20-8.6.128	TraesCS1A01G291700	TraesCS1B01G245300	0.857136965645821
8.6.20-8.6.128	TraesCS1A01G291700	TraesCS1B01G297100	1
8.6.20-8.6.128	TraesCS1A01G291700	TraesCS1B01G297200	1
8.6.20-8.6.128	TraesCS1A01G291700	TraesCS1B01G300900	1
8.6.20-8.6.128	TraesCS1A01G291700	TraesCS1B01G357600	0.857136965645821
8.6.20-8.6.128	TraesCS1A01G291700	TraesCS1B01G376100	1
8.6.20-8.6.128	TraesCS1A01G291700	TraesCS1B01G376500	0.857136965645821
8.6.20-8.6.128	TraesCS1A01G291700	TraesCS1D01G075700	0.727264377015731
8.6.20-8.6.128	TraesCS1A01G291700	TraesCS1D01G261900	0.857136965645821
8.6.20-8.6.128	TraesCS1A01G291700	TraesCS1D01G286600	1
8.6.20-8.6.128	TraesCS1A01G291700	TraesCS1D01G396600	0.857136965645821
8.6.20-8.6.128	TraesCS1A01G291700	TraesCS2A01G312400	0.857136965645821
8.6.20-8.6.128	TraesCS1A01G291700	TraesCS2D01G395200	0.941173473845652
8.6.20-8.6.128	TraesCS1A01G291700	TraesCS2D01G395400	0.941173473845652
8.6.20-8.6.128	TraesCS1A01G291700	TraesCS3A01G134000	0.857136965645821
8.6.20-8.6.128	TraesCS1A01G291700	TraesCS3A01G357400	0.857136965645821
8.6.20-8.6.128	TraesCS1A01G291700	TraesCS3A01G377400	0.857136965645821
8.6.20-8.6.128	TraesCS1A01G291700	TraesCS3A01G534100	0.941173473845652
8.6.20-8.6.128	TraesCS1A01G291700	TraesCS3B01G114400	0.857136965645821
8.6.20-8.6.128	TraesCS1A01G291700	TraesCS3B01G114600	0.857136965645821
8.6.20-8.6.128	TraesCS1A01G291700	TraesCS3B01G390000	0.857136965645821
8.6.20-8.6.128	TraesCS1A01G291700	TraesCS3D01G266000	0.857136965645821
8.6.20-8.6.128	TraesCS1A01G291700	TraesCS3D01G284200	0.727264377015731
8.6.20-8.6.128	TraesCS1A01G291700	TraesCS3D01G539300	0.941173473845652
8.6.20-8.6.128	TraesCS1A01G291700	TraesCS4A01G057500	0.857136965645821
8.6.20-8.6.128	TraesCS1A01G291700	TraesCS4A01G067800	1
8.6.20-8.6.128	TraesCS1A01G291700	TraesCS4A01G100100	0.941173473845652
8.6.20-8.6.128	TraesCS1A01G291700	TraesCS4A01G402000	0.857136965645821
8.6.20-8.6.128	TraesCS1A01G291700	TraesCS4B01G204100	0.941173473845652
8.6.20-8.6.128	TraesCS1A01G291700	TraesCS4B01G225000	1
8.6.20-8.6.128	TraesCS1A01G291700	TraesCS4B01G275500	0.857136965645821
8.6.20-8.6.128	TraesCS1A01G291700	TraesCS4D01G205000	0.941173473845652
8.6.20-8.6.128	TraesCS1A01G291700	TraesCS5A01G299500	1
8.6.20-8.6.128	TraesCS1A01G291700	TraesCS5A01G347900	1
8.6.20-8.6.128	TraesCS1A01G291700	TraesCS5A01G353600	1
8.6.20-8.6.128	TraesCS1A01G291700	TraesCS5A01G465500	0.941173473845652
8.6.20-8.6.128	TraesCS1A01G291700	TraesCS5B01G243500	0.941173473845652
8.6.20-8.6.128	TraesCS1A01G291700	TraesCS5B01G439500	0.941173473845652
8.6.20-8.6.128	TraesCS1A01G291700	TraesCS5B01G448400	0.941173473845652
8.6.20-8.6.128	TraesCS1A01G291700	TraesCS5B01G464900	0.941173473845652
8.6.20-8.6.128	TraesCS1A01G291700	TraesCS5B01G477300	0.941173473845652
8.6.20-8.6.128	TraesCS1A01G291700	TraesCS5D01G252700	0.941173473845652
8.6.20-8.6.128	TraesCS1A01G291700	TraesCS5D01G360900	1
8.6.20-8.6.128	TraesCS1A01G291700	TraesCS5D01G444000	0.941173473845652
8.6.20-8.6.128	TraesCS1A01G291700	TraesCS5D01G466700	0.941173473845652
8.6.20-8.6.128	TraesCS1A01G291700	TraesCS5D01G478400	0.941173473845652
8.6.20-8.6.128	TraesCS1A01G291700	TraesCS6A01G034900	0.941173473845652
8.6.20-8.6.128	TraesCS1A01G291700	TraesCS6A01G040500	0.857136965645821
8.6.20-8.6.128	TraesCS1A01G291700	TraesCS6A01G055000	1
8.6.20-8.6.128	TraesCS1A01G291700	TraesCS6A01G055200	1
8.6.20-8.6.128	TraesCS1A01G291700	TraesCS6A01G061600	1
8.6.20-8.6.128	TraesCS1A01G291700	TraesCS6A01G062600	0.941173473845652
8.6.20-8.6.128	TraesCS1A01G291700	TraesCS6A01G086400	0.857136965645821
8.6.20-8.6.128	TraesCS1A01G291700	TraesCS6A01G117200	0.941173473845652
8.6.20-8.6.128	TraesCS1A01G291700	TraesCS6B01G048300	0.941173473845652
8.6.20-8.6.128	TraesCS1A01G291700	TraesCS6B01G048500	0.857136965645821
8.6.20-8.6.128	TraesCS1A01G291700	TraesCS6B01G048600	0.941173473845652
8.6.20-8.6.128	TraesCS1A01G291700	TraesCS6B01G049000	0.941173473845652
8.6.20-8.6.128	TraesCS1A01G291700	TraesCS6B01G049100	0.857136965645821
8.6.20-8.6.128	TraesCS1A01G291700	TraesCS6B01G049400	0.941173473845652
8.6.20-8.6.128	TraesCS1A01G291700	TraesCS6B01G079000	1
8.6.20-8.6.128	TraesCS1A01G291700	TraesCS6B01G079200	1
8.6.20-8.6.128	TraesCS1A01G291700	TraesCS6B01G082100	0.941173473845652
8.6.20-8.6.128	TraesCS1A01G291700	TraesCS6B01G082400	0.941173473845652
8.6.20-8.6.128	TraesCS1A01G291700	TraesCS6B01G082500	0.941173473845652
8.6.20-8.6.128	TraesCS1A01G291700	TraesCS6B01G144900	0.941173473845652
8.6.20-8.6.128	TraesCS1A01G291700	TraesCS6B01G145200	0.941173473845652
8.6.20-8.6.128	TraesCS1A01G291700	TraesCS6B01G198500	0.941173473845652
8.6.20-8.6.128	TraesCS1A01G291700	TraesCS6B01G443800	0.941173473845652
8.6.20-8.6.128	TraesCS1A01G291700	TraesCS6D01G039900	0.941173473845652
8.6.20-8.6.128	TraesCS1A01G291700	TraesCS6D01G040400	0.941173473845652
8.6.20-8.6.128	TraesCS1A01G291700	TraesCS6D01G040500	0.941173473845652
8.6.20-8.6.128	TraesCS1A01G291700	TraesCS6D01G040600	0.857136965645821
8.6.20-8.6.128	TraesCS1A01G291700	TraesCS6D01G040700	0.941173473845652
8.6.20-8.6.128	TraesCS1A01G291700	TraesCS6D01G046200	0.857136965645821
8.6.20-8.6.128	TraesCS1A01G291700	TraesCS6D01G061700	1
8.6.20-8.6.128	TraesCS1A01G291700	TraesCS6D01G062900	1
8.6.20-8.6.128	TraesCS1A01G291700	TraesCS6D01G107000	0.941173473845652
8.6.20-8.6.128	TraesCS1A01G291700	TraesCS6D01G385500	0.941173473845652
8.6.20-8.6.128	TraesCS1A01G291700	TraesCS7A01G119400	0.857136965645821
8.6.20-8.6.128	TraesCS1A01G291700	TraesCS7A01G119700	0.857136965645821
8.6.20-8.6.128	TraesCS1A01G291700	TraesCS7A01G119900	0.857136965645821
8.6.20-8.6.128	TraesCS1A01G291700	TraesCS7A01G147200	0.941173473845652
8.6.20-8.6.128	TraesCS1A01G291700	TraesCS7A01G491100	0.857136965645821
8.6.20-8.6.128	TraesCS1A01G291700	TraesCS7B01G016000	0.857136965645821
8.6.20-8.6.128	TraesCS1A01G291700	TraesCS7B01G016700	0.857136965645821
8.6.20-8.6.128	TraesCS1A01G291700	TraesCS7B01G016900	0.857136965645821
8.6.20-8.6.128	TraesCS1A01G291700	TraesCS7B01G017000	0.857136965645821
8.6.20-8.6.128	TraesCS1A01G291700	TraesCS7B01G019000	0.857136965645821
8.6.20-8.6.128	TraesCS1A01G291700	TraesCS7B01G061300	0.857136965645821
8.6.20-8.6.128	TraesCS1A01G291700	TraesCS7B01G158500	0.727264377015731
8.6.20-8.6.128	TraesCS1A01G291700	TraesCS7B01G394500	0.857136965645821
8.6.20-8.6.128	TraesCS1A01G291700	TraesCS7B01G394700	0.857136965645821
8.6.20-8.6.128	TraesCS1A01G291700	TraesCS7B01G408400	0.941173473845652
8.6.20-8.6.128	TraesCS1A01G291700	TraesCS7D01G097600	0.857136965645821
8.6.20-8.6.128	TraesCS1A01G291700	TraesCS7D01G115400	0.857136965645821
8.6.20-8.6.128	TraesCS1A01G291700	TraesCS7D01G116600	0.857136965645821
8.6.20-8.6.128	TraesCS1A01G291700	TraesCS7D01G117100	0.857136965645821
8.6.20-8.6.128	TraesCS1A01G291700	TraesCS7D01G246600	0.941173473845652
8.6.20-8.6.128	TraesCS1A01G291700	TraesCS7D01G428300	0.941173473845652
8.6.20-8.6.128	TraesCS1A01G291700	TraesCS7D01G485700	0.857136965645821
8.6.20-8.6.128	TraesCS1A01G291700	TraesCS7D01G488600	0.941173473845652
8.6.20-8.6.128	TraesCS1A01G295400	TraesCS1A01G360200	0.857136965645821
8.6.20-8.6.128	TraesCS1A01G295400	TraesCS1A01G421300	0.857136965645821
8.6.20-8.6.128	TraesCS1A01G295400	TraesCS1B01G192500	0.857136965645821
8.6.20-8.6.128	TraesCS1A01G295400	TraesCS1B01G245300	0.857136965645821
8.6.20-8.6.128	TraesCS1A01G295400	TraesCS1B01G297100	1
8.6.20-8.6.128	TraesCS1A01G295400	TraesCS1B01G297200	1
8.6.20-8.6.128	TraesCS1A01G295400	TraesCS1B01G300900	1
8.6.20-8.6.128	TraesCS1A01G295400	TraesCS1B01G357600	0.857136965645821
8.6.20-8.6.128	TraesCS1A01G295400	TraesCS1B01G376100	1
8.6.20-8.6.128	TraesCS1A01G295400	TraesCS1B01G376500	0.857136965645821
8.6.20-8.6.128	TraesCS1A01G295400	TraesCS1D01G075700	0.727264377015731
8.6.20-8.6.128	TraesCS1A01G295400	TraesCS1D01G261900	0.857136965645821
8.6.20-8.6.128	TraesCS1A01G295400	TraesCS1D01G286600	1
8.6.20-8.6.128	TraesCS1A01G295400	TraesCS1D01G396600	0.857136965645821
8.6.20-8.6.128	TraesCS1A01G295400	TraesCS2A01G312400	0.857136965645821
8.6.20-8.6.128	TraesCS1A01G295400	TraesCS2D01G395200	0.941173473845652
8.6.20-8.6.128	TraesCS1A01G295400	TraesCS2D01G395400	0.941173473845652
8.6.20-8.6.128	TraesCS1A01G295400	TraesCS3A01G134000	0.857136965645821
8.6.20-8.6.128	TraesCS1A01G295400	TraesCS3A01G357400	0.857136965645821
8.6.20-8.6.128	TraesCS1A01G295400	TraesCS3A01G377400	0.857136965645821
8.6.20-8.6.128	TraesCS1A01G295400	TraesCS3A01G534100	0.941173473845652
8.6.20-8.6.128	TraesCS1A01G295400	TraesCS3B01G114400	0.857136965645821
8.6.20-8.6.128	TraesCS1A01G295400	TraesCS3B01G114600	0.857136965645821
8.6.20-8.6.128	TraesCS1A01G295400	TraesCS3B01G390000	0.857136965645821
8.6.20-8.6.128	TraesCS1A01G295400	TraesCS3D01G266000	0.857136965645821
8.6.20-8.6.128	TraesCS1A01G295400	TraesCS3D01G284200	0.727264377015731
8.6.20-8.6.128	TraesCS1A01G295400	TraesCS3D01G539300	0.941173473845652
8.6.20-8.6.128	TraesCS1A01G295400	TraesCS4A01G057500	0.857136965645821
8.6.20-8.6.128	TraesCS1A01G295400	TraesCS4A01G067800	1
8.6.20-8.6.128	TraesCS1A01G295400	TraesCS4A01G100100	0.941173473845652
8.6.20-8.6.128	TraesCS1A01G295400	TraesCS4A01G402000	0.857136965645821
8.6.20-8.6.128	TraesCS1A01G295400	TraesCS4B01G204100	0.941173473845652
8.6.20-8.6.128	TraesCS1A01G295400	TraesCS4B01G225000	1
8.6.20-8.6.128	TraesCS1A01G295400	TraesCS4B01G275500	0.857136965645821
8.6.20-8.6.128	TraesCS1A01G295400	TraesCS4D01G205000	0.941173473845652
8.6.20-8.6.128	TraesCS1A01G295400	TraesCS5A01G299500	1
8.6.20-8.6.128	TraesCS1A01G295400	TraesCS5A01G347900	1
8.6.20-8.6.128	TraesCS1A01G295400	TraesCS5A01G353600	1
8.6.20-8.6.128	TraesCS1A01G295400	TraesCS5A01G465500	0.941173473845652
8.6.20-8.6.128	TraesCS1A01G295400	TraesCS5B01G243500	0.941173473845652
8.6.20-8.6.128	TraesCS1A01G295400	TraesCS5B01G439500	0.941173473845652
8.6.20-8.6.128	TraesCS1A01G295400	TraesCS5B01G448400	0.941173473845652
8.6.20-8.6.128	TraesCS1A01G295400	TraesCS5B01G464900	0.941173473845652
8.6.20-8.6.128	TraesCS1A01G295400	TraesCS5B01G477300	0.941173473845652
8.6.20-8.6.128	TraesCS1A01G295400	TraesCS5D01G252700	0.941173473845652
8.6.20-8.6.128	TraesCS1A01G295400	TraesCS5D01G360900	1
8.6.20-8.6.128	TraesCS1A01G295400	TraesCS5D01G444000	0.941173473845652
8.6.20-8.6.128	TraesCS1A01G295400	TraesCS5D01G466700	0.941173473845652
8.6.20-8.6.128	TraesCS1A01G295400	TraesCS5D01G478400	0.941173473845652
8.6.20-8.6.128	TraesCS1A01G295400	TraesCS6A01G034900	0.941173473845652
8.6.20-8.6.128	TraesCS1A01G295400	TraesCS6A01G040500	0.857136965645821
8.6.20-8.6.128	TraesCS1A01G295400	TraesCS6A01G055000	1
8.6.20-8.6.128	TraesCS1A01G295400	TraesCS6A01G055200	1
8.6.20-8.6.128	TraesCS1A01G295400	TraesCS6A01G061600	1
8.6.20-8.6.128	TraesCS1A01G295400	TraesCS6A01G062600	0.941173473845652
8.6.20-8.6.128	TraesCS1A01G295400	TraesCS6A01G086400	0.857136965645821
8.6.20-8.6.128	TraesCS1A01G295400	TraesCS6A01G117200	0.941173473845652
8.6.20-8.6.128	TraesCS1A01G295400	TraesCS6B01G048300	0.941173473845652
8.6.20-8.6.128	TraesCS1A01G295400	TraesCS6B01G048500	0.857136965645821
8.6.20-8.6.128	TraesCS1A01G295400	TraesCS6B01G048600	0.941173473845652
8.6.20-8.6.128	TraesCS1A01G295400	TraesCS6B01G049000	0.941173473845652
8.6.20-8.6.128	TraesCS1A01G295400	TraesCS6B01G049100	0.857136965645821
8.6.20-8.6.128	TraesCS1A01G295400	TraesCS6B01G049400	0.941173473845652
8.6.20-8.6.128	TraesCS1A01G295400	TraesCS6B01G079000	1
8.6.20-8.6.128	TraesCS1A01G295400	TraesCS6B01G079200	1
8.6.20-8.6.128	TraesCS1A01G295400	TraesCS6B01G082100	0.941173473845652
8.6.20-8.6.128	TraesCS1A01G295400	TraesCS6B01G082400	0.941173473845652
8.6.20-8.6.128	TraesCS1A01G295400	TraesCS6B01G082500	0.941173473845652
8.6.20-8.6.128	TraesCS1A01G295400	TraesCS6B01G144900	0.941173473845652
8.6.20-8.6.128	TraesCS1A01G295400	TraesCS6B01G145200	0.941173473845652
8.6.20-8.6.128	TraesCS1A01G295400	TraesCS6B01G198500	0.941173473845652
8.6.20-8.6.128	TraesCS1A01G295400	TraesCS6B01G443800	0.941173473845652
8.6.20-8.6.128	TraesCS1A01G295400	TraesCS6D01G039900	0.941173473845652
8.6.20-8.6.128	TraesCS1A01G295400	TraesCS6D01G040400	0.941173473845652
8.6.20-8.6.128	TraesCS1A01G295400	TraesCS6D01G040500	0.941173473845652
8.6.20-8.6.128	TraesCS1A01G295400	TraesCS6D01G040600	0.857136965645821
8.6.20-8.6.128	TraesCS1A01G295400	TraesCS6D01G040700	0.941173473845652
8.6.20-8.6.128	TraesCS1A01G295400	TraesCS6D01G046200	0.857136965645821
8.6.20-8.6.128	TraesCS1A01G295400	TraesCS6D01G061700	1
8.6.20-8.6.128	TraesCS1A01G295400	TraesCS6D01G062900	1
8.6.20-8.6.128	TraesCS1A01G295400	TraesCS6D01G107000	0.941173473845652
8.6.20-8.6.128	TraesCS1A01G295400	TraesCS6D01G385500	0.941173473845652
8.6.20-8.6.128	TraesCS1A01G295400	TraesCS7A01G119400	0.857136965645821
8.6.20-8.6.128	TraesCS1A01G295400	TraesCS7A01G119700	0.857136965645821
8.6.20-8.6.128	TraesCS1A01G295400	TraesCS7A01G119900	0.857136965645821
8.6.20-8.6.128	TraesCS1A01G295400	TraesCS7A01G147200	0.941173473845652
8.6.20-8.6.128	TraesCS1A01G295400	TraesCS7A01G491100	0.857136965645821
8.6.20-8.6.128	TraesCS1A01G295400	TraesCS7B01G016000	0.857136965645821
8.6.20-8.6.128	TraesCS1A01G295400	TraesCS7B01G016700	0.857136965645821
8.6.20-8.6.128	TraesCS1A01G295400	TraesCS7B01G016900	0.857136965645821
8.6.20-8.6.128	TraesCS1A01G295400	TraesCS7B01G017000	0.857136965645821
8.6.20-8.6.128	TraesCS1A01G295400	TraesCS7B01G019000	0.857136965645821
8.6.20-8.6.128	TraesCS1A01G295400	TraesCS7B01G061300	0.857136965645821
8.6.20-8.6.128	TraesCS1A01G295400	TraesCS7B01G158500	0.727264377015731
8.6.20-8.6.128	TraesCS1A01G295400	TraesCS7B01G394500	0.857136965645821
8.6.20-8.6.128	TraesCS1A01G295400	TraesCS7B01G394700	0.857136965645821
8.6.20-8.6.128	TraesCS1A01G295400	TraesCS7B01G408400	0.941173473845652
8.6.20-8.6.128	TraesCS1A01G295400	TraesCS7D01G097600	0.857136965645821
8.6.20-8.6.128	TraesCS1A01G295400	TraesCS7D01G115400	0.857136965645821
8.6.20-8.6.128	TraesCS1A01G295400	TraesCS7D01G116600	0.857136965645821
8.6.20-8.6.128	TraesCS1A01G295400	TraesCS7D01G117100	0.857136965645821
8.6.20-8.6.128	TraesCS1A01G295400	TraesCS7D01G246600	0.941173473845652
8.6.20-8.6.128	TraesCS1A01G295400	TraesCS7D01G428300	0.941173473845652
8.6.20-8.6.128	TraesCS1A01G295400	TraesCS7D01G485700	0.857136965645821
8.6.20-8.6.128	TraesCS1A01G295400	TraesCS7D01G488600	0.941173473845652
8.6.20-8.6.128	TraesCS1A01G360200	TraesCS1A01G421300	1
8.6.20-8.6.128	TraesCS1A01G360200	TraesCS1B01G192500	1
8.6.20-8.6.128	TraesCS1A01G360200	TraesCS1B01G245300	1
8.6.20-8.6.128	TraesCS1A01G360200	TraesCS1B01G297100	0.857136965645821
8.6.20-8.6.128	TraesCS1A01G360200	TraesCS1B01G297200	0.857136965645821
8.6.20-8.6.128	TraesCS1A01G360200	TraesCS1B01G300900	0.857136965645821
8.6.20-8.6.128	TraesCS1A01G360200	TraesCS1B01G357600	1
8.6.20-8.6.128	TraesCS1A01G360200	TraesCS1B01G376100	0.857136965645821
8.6.20-8.6.128	TraesCS1A01G360200	TraesCS1B01G376500	1
8.6.20-8.6.128	TraesCS1A01G360200	TraesCS1D01G261900	1
8.6.20-8.6.128	TraesCS1A01G360200	TraesCS1D01G286600	0.857136965645821
8.6.20-8.6.128	TraesCS1A01G360200	TraesCS1D01G396600	1
8.6.20-8.6.128	TraesCS1A01G360200	TraesCS2A01G312400	1
8.6.20-8.6.128	TraesCS1A01G360200	TraesCS2D01G395200	0.727263780549116
8.6.20-8.6.128	TraesCS1A01G360200	TraesCS2D01G395400	0.727263780549116
8.6.20-8.6.128	TraesCS1A01G360200	TraesCS3A01G134000	1
8.6.20-8.6.128	TraesCS1A01G360200	TraesCS3A01G357400	1
8.6.20-8.6.128	TraesCS1A01G360200	TraesCS3A01G377400	1
8.6.20-8.6.128	TraesCS1A01G360200	TraesCS3A01G534100	0.923073933758714
8.6.20-8.6.128	TraesCS1A01G360200	TraesCS3B01G114400	1
8.6.20-8.6.128	TraesCS1A01G360200	TraesCS3B01G114600	1
8.6.20-8.6.128	TraesCS1A01G360200	TraesCS3B01G390000	1
8.6.20-8.6.128	TraesCS1A01G360200	TraesCS3D01G266000	1
8.6.20-8.6.128	TraesCS1A01G360200	TraesCS3D01G539300	0.923073933758714
8.6.20-8.6.128	TraesCS1A01G360200	TraesCS4A01G057500	1
8.6.20-8.6.128	TraesCS1A01G360200	TraesCS4A01G067800	0.857136965645821
8.6.20-8.6.128	TraesCS1A01G360200	TraesCS4A01G100100	0.923073933758714
8.6.20-8.6.128	TraesCS1A01G360200	TraesCS4A01G402000	1
8.6.20-8.6.128	TraesCS1A01G360200	TraesCS4B01G204100	0.923073933758714
8.6.20-8.6.128	TraesCS1A01G360200	TraesCS4B01G225000	0.857136965645821
8.6.20-8.6.128	TraesCS1A01G360200	TraesCS4B01G275500	1
8.6.20-8.6.128	TraesCS1A01G360200	TraesCS4D01G205000	0.923073933758714
8.6.20-8.6.128	TraesCS1A01G360200	TraesCS5A01G299500	0.857136965645821
8.6.20-8.6.128	TraesCS1A01G360200	TraesCS5A01G347900	0.857136965645821
8.6.20-8.6.128	TraesCS1A01G360200	TraesCS5A01G353600	0.857136965645821
8.6.20-8.6.128	TraesCS1A01G360200	TraesCS5A01G465500	0.923073933758714
8.6.20-8.6.128	TraesCS1A01G360200	TraesCS5B01G243500	0.923073933758714
8.6.20-8.6.128	TraesCS1A01G360200	TraesCS5B01G439500	0.923073933758714
8.6.20-8.6.128	TraesCS1A01G360200	TraesCS5B01G448400	0.727263780549116
8.6.20-8.6.128	TraesCS1A01G360200	TraesCS5B01G464900	0.923073933758714
8.6.20-8.6.128	TraesCS1A01G360200	TraesCS5B01G477300	0.923073933758714
8.6.20-8.6.128	TraesCS1A01G360200	TraesCS5D01G252700	0.923073933758714
8.6.20-8.6.128	TraesCS1A01G360200	TraesCS5D01G360900	0.857136965645821
8.6.20-8.6.128	TraesCS1A01G360200	TraesCS5D01G444000	0.923073933758714
8.6.20-8.6.128	TraesCS1A01G360200	TraesCS5D01G466700	0.923073933758714
8.6.20-8.6.128	TraesCS1A01G360200	TraesCS5D01G478400	0.923073933758714
8.6.20-8.6.128	TraesCS1A01G360200	TraesCS6A01G034900	0.923073933758714
8.6.20-8.6.128	TraesCS1A01G360200	TraesCS6A01G040500	1
8.6.20-8.6.128	TraesCS1A01G360200	TraesCS6A01G055000	0.857136965645821
8.6.20-8.6.128	TraesCS1A01G360200	TraesCS6A01G055200	0.857136965645821
8.6.20-8.6.128	TraesCS1A01G360200	TraesCS6A01G061600	0.857136965645821
8.6.20-8.6.128	TraesCS1A01G360200	TraesCS6A01G062600	0.923073933758714
8.6.20-8.6.128	TraesCS1A01G360200	TraesCS6A01G086400	1
8.6.20-8.6.128	TraesCS1A01G360200	TraesCS6A01G117200	0.923073933758714
8.6.20-8.6.128	TraesCS1A01G360200	TraesCS6B01G048300	0.923073933758714
8.6.20-8.6.128	TraesCS1A01G360200	TraesCS6B01G048500	1
8.6.20-8.6.128	TraesCS1A01G360200	TraesCS6B01G048600	0.923073933758714
8.6.20-8.6.128	TraesCS1A01G360200	TraesCS6B01G049000	0.923073933758714
8.6.20-8.6.128	TraesCS1A01G360200	TraesCS6B01G049100	1
8.6.20-8.6.128	TraesCS1A01G360200	TraesCS6B01G049400	0.923073933758714
8.6.20-8.6.128	TraesCS1A01G360200	TraesCS6B01G079000	0.857136965645821
8.6.20-8.6.128	TraesCS1A01G360200	TraesCS6B01G079200	0.857136965645821
8.6.20-8.6.128	TraesCS1A01G360200	TraesCS6B01G082100	0.923073933758714
8.6.20-8.6.128	TraesCS1A01G360200	TraesCS6B01G082400	0.923073933758714
8.6.20-8.6.128	TraesCS1A01G360200	TraesCS6B01G082500	0.923073933758714
8.6.20-8.6.128	TraesCS1A01G360200	TraesCS6B01G144900	0.923073933758714
8.6.20-8.6.128	TraesCS1A01G360200	TraesCS6B01G145200	0.923073933758714
8.6.20-8.6.128	TraesCS1A01G360200	TraesCS6B01G198500	0.923073933758714
8.6.20-8.6.128	TraesCS1A01G360200	TraesCS6B01G443800	0.923073933758714
8.6.20-8.6.128	TraesCS1A01G360200	TraesCS6D01G039900	0.923073933758714
8.6.20-8.6.128	TraesCS1A01G360200	TraesCS6D01G040400	0.923073933758714
8.6.20-8.6.128	TraesCS1A01G360200	TraesCS6D01G040500	0.923073933758714
8.6.20-8.6.128	TraesCS1A01G360200	TraesCS6D01G040600	1
8.6.20-8.6.128	TraesCS1A01G360200	TraesCS6D01G040700	0.923073933758714
8.6.20-8.6.128	TraesCS1A01G360200	TraesCS6D01G046200	1
8.6.20-8.6.128	TraesCS1A01G360200	TraesCS6D01G061700	0.857136965645821
8.6.20-8.6.128	TraesCS1A01G360200	TraesCS6D01G062900	0.857136965645821
8.6.20-8.6.128	TraesCS1A01G360200	TraesCS6D01G107000	0.923073933758714
8.6.20-8.6.128	TraesCS1A01G360200	TraesCS6D01G385500	0.923073933758714
8.6.20-8.6.128	TraesCS1A01G360200	TraesCS7A01G119400	1
8.6.20-8.6.128	TraesCS1A01G360200	TraesCS7A01G119700	1
8.6.20-8.6.128	TraesCS1A01G360200	TraesCS7A01G119900	1
8.6.20-8.6.128	TraesCS1A01G360200	TraesCS7A01G147200	0.923073933758714
8.6.20-8.6.128	TraesCS1A01G360200	TraesCS7A01G491100	1
8.6.20-8.6.128	TraesCS1A01G360200	TraesCS7B01G016000	1
8.6.20-8.6.128	TraesCS1A01G360200	TraesCS7B01G016700	1
8.6.20-8.6.128	TraesCS1A01G360200	TraesCS7B01G016900	1
8.6.20-8.6.128	TraesCS1A01G360200	TraesCS7B01G017000	1
8.6.20-8.6.128	TraesCS1A01G360200	TraesCS7B01G019000	1
8.6.20-8.6.128	TraesCS1A01G360200	TraesCS7B01G061300	1
8.6.20-8.6.128	TraesCS1A01G360200	TraesCS7B01G394500	1
8.6.20-8.6.128	TraesCS1A01G360200	TraesCS7B01G394700	1
8.6.20-8.6.128	TraesCS1A01G360200	TraesCS7B01G408400	0.923073933758714
8.6.20-8.6.128	TraesCS1A01G360200	TraesCS7D01G097600	1
8.6.20-8.6.128	TraesCS1A01G360200	TraesCS7D01G115400	1
8.6.20-8.6.128	TraesCS1A01G360200	TraesCS7D01G116600	1
8.6.20-8.6.128	TraesCS1A01G360200	TraesCS7D01G117100	1
8.6.20-8.6.128	TraesCS1A01G360200	TraesCS7D01G246600	0.923073933758714
8.6.20-8.6.128	TraesCS1A01G360200	TraesCS7D01G428300	0.923073933758714
8.6.20-8.6.128	TraesCS1A01G360200	TraesCS7D01G485700	1
8.6.20-8.6.128	TraesCS1A01G360200	TraesCS7D01G488600	0.923073933758714
8.6.20-8.6.128	TraesCS1A01G407600	TraesCS1B01G168400	1
8.6.20-8.6.128	TraesCS1A01G407600	TraesCS1B01G243300	1
8.6.20-8.6.128	TraesCS1A01G407600	TraesCS1D01G147800	1
8.6.20-8.6.128	TraesCS1A01G407600	TraesCS1D01G322800	1
8.6.20-8.6.128	TraesCS1A01G407600	TraesCS2A01G051700	1
8.6.20-8.6.128	TraesCS1A01G407600	TraesCS2A01G123400	1
8.6.20-8.6.128	TraesCS1A01G407600	TraesCS2A01G255500	1
8.6.20-8.6.128	TraesCS1A01G407600	TraesCS2A01G315600	1
8.6.20-8.6.128	TraesCS1A01G407600	TraesCS2A01G467700	1
8.6.20-8.6.128	TraesCS1A01G407600	TraesCS2B01G084200	1
8.6.20-8.6.128	TraesCS1A01G407600	TraesCS2B01G145500	1
8.6.20-8.6.128	TraesCS1A01G407600	TraesCS2B01G216400	1
8.6.20-8.6.128	TraesCS1A01G407600	TraesCS2B01G575600	1
8.6.20-8.6.128	TraesCS1A01G407600	TraesCS2D01G467300	1
8.6.20-8.6.128	TraesCS1A01G407600	TraesCS2D01G477100	1
8.6.20-8.6.128	TraesCS1A01G407600	TraesCS2D01G487400	1
8.6.20-8.6.128	TraesCS1A01G407600	TraesCS2D01G487700	1
8.6.20-8.6.128	TraesCS1A01G407600	TraesCS2D01G579000	1
8.6.20-8.6.128	TraesCS1A01G407600	TraesCS3A01G452600	1
8.6.20-8.6.128	TraesCS1A01G407600	TraesCS3B01G101500	1
8.6.20-8.6.128	TraesCS1A01G407600	TraesCS3B01G314000	0.888885918937768
8.6.20-8.6.128	TraesCS1A01G407600	TraesCS4A01G486100	1
8.6.20-8.6.128	TraesCS1A01G407600	TraesCS5A01G220200	1
8.6.20-8.6.128	TraesCS1A01G407600	TraesCS5B01G219400	1
8.6.20-8.6.128	TraesCS1A01G407600	TraesCS5B01G382600	1
8.6.20-8.6.128	TraesCS1A01G407600	TraesCS5B01G543200	1
8.6.20-8.6.128	TraesCS1A01G407600	TraesCS5D01G041100	1
8.6.20-8.6.128	TraesCS1A01G407600	TraesCS5D01G388700	1
8.6.20-8.6.128	TraesCS1A01G407600	TraesCS5D01G513100	1
8.6.20-8.6.128	TraesCS1A01G407600	TraesCS6A01G012500	1
8.6.20-8.6.128	TraesCS1A01G407600	TraesCS6A01G120500	1
8.6.20-8.6.128	TraesCS1A01G407600	TraesCS6A01G157400	1
8.6.20-8.6.128	TraesCS1A01G407600	TraesCS6A01G180600	0.888885918937768
8.6.20-8.6.128	TraesCS1A01G407600	TraesCS6A01G375100	1
8.6.20-8.6.128	TraesCS1A01G407600	TraesCS6B01G044600	1
8.6.20-8.6.128	TraesCS1A01G407600	TraesCS6B01G046800	1
8.6.20-8.6.128	TraesCS1A01G407600	TraesCS6B01G321400	1
8.6.20-8.6.128	TraesCS1A01G407600	TraesCS6D01G015100	1
8.6.20-8.6.128	TraesCS1A01G407600	TraesCS6D01G164500	0.888885918937768
8.6.20-8.6.128	TraesCS1A01G407600	TraesCS6D01G284100	1
8.6.20-8.6.128	TraesCS1A01G407600	TraesCS7B01G038100	1
8.6.20-8.6.128	TraesCS1A01G407600	TraesCS7D01G361300	0.888885918937768
8.6.20-8.6.128	TraesCS1A01G407600	TraesCS7D01G498300	1
8.6.20-8.6.128	TraesCS1A01G407600	TraesCS7D01G498500	1
8.6.20-8.6.128	TraesCS1A01G421300	TraesCS1B01G192500	1
8.6.20-8.6.128	TraesCS1A01G421300	TraesCS1B01G245300	1
8.6.20-8.6.128	TraesCS1A01G421300	TraesCS1B01G297100	0.857136965645821
8.6.20-8.6.128	TraesCS1A01G421300	TraesCS1B01G297200	0.857136965645821
8.6.20-8.6.128	TraesCS1A01G421300	TraesCS1B01G300900	0.857136965645821
8.6.20-8.6.128	TraesCS1A01G421300	TraesCS1B01G357600	1
8.6.20-8.6.128	TraesCS1A01G421300	TraesCS1B01G376100	0.857136965645821
8.6.20-8.6.128	TraesCS1A01G421300	TraesCS1B01G376500	1
8.6.20-8.6.128	TraesCS1A01G421300	TraesCS1D01G261900	1
8.6.20-8.6.128	TraesCS1A01G421300	TraesCS1D01G286600	0.857136965645821
8.6.20-8.6.128	TraesCS1A01G421300	TraesCS1D01G396600	1
8.6.20-8.6.128	TraesCS1A01G421300	TraesCS2A01G312400	1
8.6.20-8.6.128	TraesCS1A01G421300	TraesCS2D01G395200	0.727263780549116
8.6.20-8.6.128	TraesCS1A01G421300	TraesCS2D01G395400	0.727263780549116
8.6.20-8.6.128	TraesCS1A01G421300	TraesCS3A01G134000	1
8.6.20-8.6.128	TraesCS1A01G421300	TraesCS3A01G357400	1
8.6.20-8.6.128	TraesCS1A01G421300	TraesCS3A01G377400	1
8.6.20-8.6.128	TraesCS1A01G421300	TraesCS3A01G534100	0.923073933758714
8.6.20-8.6.128	TraesCS1A01G421300	TraesCS3B01G114400	1
8.6.20-8.6.128	TraesCS1A01G421300	TraesCS3B01G114600	1
8.6.20-8.6.128	TraesCS1A01G421300	TraesCS3B01G390000	1
8.6.20-8.6.128	TraesCS1A01G421300	TraesCS3D01G266000	1
8.6.20-8.6.128	TraesCS1A01G421300	TraesCS3D01G539300	0.923073933758714
8.6.20-8.6.128	TraesCS1A01G421300	TraesCS4A01G057500	1
8.6.20-8.6.128	TraesCS1A01G421300	TraesCS4A01G067800	0.857136965645821
8.6.20-8.6.128	TraesCS1A01G421300	TraesCS4A01G100100	0.923073933758714
8.6.20-8.6.128	TraesCS1A01G421300	TraesCS4A01G402000	1
8.6.20-8.6.128	TraesCS1A01G421300	TraesCS4B01G204100	0.923073933758714
8.6.20-8.6.128	TraesCS1A01G421300	TraesCS4B01G225000	0.857136965645821
8.6.20-8.6.128	TraesCS1A01G421300	TraesCS4B01G275500	1
8.6.20-8.6.128	TraesCS1A01G421300	TraesCS4D01G205000	0.923073933758714
8.6.20-8.6.128	TraesCS1A01G421300	TraesCS5A01G299500	0.857136965645821
8.6.20-8.6.128	TraesCS1A01G421300	TraesCS5A01G347900	0.857136965645821
8.6.20-8.6.128	TraesCS1A01G421300	TraesCS5A01G353600	0.857136965645821
8.6.20-8.6.128	TraesCS1A01G421300	TraesCS5A01G465500	0.923073933758714
8.6.20-8.6.128	TraesCS1A01G421300	TraesCS5B01G243500	0.923073933758714
8.6.20-8.6.128	TraesCS1A01G421300	TraesCS5B01G439500	0.923073933758714
8.6.20-8.6.128	TraesCS1A01G421300	TraesCS5B01G448400	0.727263780549116
8.6.20-8.6.128	TraesCS1A01G421300	TraesCS5B01G464900	0.923073933758714
8.6.20-8.6.128	TraesCS1A01G421300	TraesCS5B01G477300	0.923073933758714
8.6.20-8.6.128	TraesCS1A01G421300	TraesCS5D01G252700	0.923073933758714
8.6.20-8.6.128	TraesCS1A01G421300	TraesCS5D01G360900	0.857136965645821
8.6.20-8.6.128	TraesCS1A01G421300	TraesCS5D01G444000	0.923073933758714
8.6.20-8.6.128	TraesCS1A01G421300	TraesCS5D01G466700	0.923073933758714
8.6.20-8.6.128	TraesCS1A01G421300	TraesCS5D01G478400	0.923073933758714
8.6.20-8.6.128	TraesCS1A01G421300	TraesCS6A01G034900	0.923073933758714
8.6.20-8.6.128	TraesCS1A01G421300	TraesCS6A01G040500	1
8.6.20-8.6.128	TraesCS1A01G421300	TraesCS6A01G055000	0.857136965645821
8.6.20-8.6.128	TraesCS1A01G421300	TraesCS6A01G055200	0.857136965645821
8.6.20-8.6.128	TraesCS1A01G421300	TraesCS6A01G061600	0.857136965645821
8.6.20-8.6.128	TraesCS1A01G421300	TraesCS6A01G062600	0.923073933758714
8.6.20-8.6.128	TraesCS1A01G421300	TraesCS6A01G086400	1
8.6.20-8.6.128	TraesCS1A01G421300	TraesCS6A01G117200	0.923073933758714
8.6.20-8.6.128	TraesCS1A01G421300	TraesCS6B01G048300	0.923073933758714
8.6.20-8.6.128	TraesCS1A01G421300	TraesCS6B01G048500	1
8.6.20-8.6.128	TraesCS1A01G421300	TraesCS6B01G048600	0.923073933758714
8.6.20-8.6.128	TraesCS1A01G421300	TraesCS6B01G049000	0.923073933758714
8.6.20-8.6.128	TraesCS1A01G421300	TraesCS6B01G049100	1
8.6.20-8.6.128	TraesCS1A01G421300	TraesCS6B01G049400	0.923073933758714
8.6.20-8.6.128	TraesCS1A01G421300	TraesCS6B01G079000	0.857136965645821
8.6.20-8.6.128	TraesCS1A01G421300	TraesCS6B01G079200	0.857136965645821
8.6.20-8.6.128	TraesCS1A01G421300	TraesCS6B01G082100	0.923073933758714
8.6.20-8.6.128	TraesCS1A01G421300	TraesCS6B01G082400	0.923073933758714
8.6.20-8.6.128	TraesCS1A01G421300	TraesCS6B01G082500	0.923073933758714
8.6.20-8.6.128	TraesCS1A01G421300	TraesCS6B01G144900	0.923073933758714
8.6.20-8.6.128	TraesCS1A01G421300	TraesCS6B01G145200	0.923073933758714
8.6.20-8.6.128	TraesCS1A01G421300	TraesCS6B01G198500	0.923073933758714
8.6.20-8.6.128	TraesCS1A01G421300	TraesCS6B01G443800	0.923073933758714
8.6.20-8.6.128	TraesCS1A01G421300	TraesCS6D01G039900	0.923073933758714
8.6.20-8.6.128	TraesCS1A01G421300	TraesCS6D01G040400	0.923073933758714
8.6.20-8.6.128	TraesCS1A01G421300	TraesCS6D01G040500	0.923073933758714
8.6.20-8.6.128	TraesCS1A01G421300	TraesCS6D01G040600	1
8.6.20-8.6.128	TraesCS1A01G421300	TraesCS6D01G040700	0.923073933758714
8.6.20-8.6.128	TraesCS1A01G421300	TraesCS6D01G046200	1
8.6.20-8.6.128	TraesCS1A01G421300	TraesCS6D01G061700	0.857136965645821
8.6.20-8.6.128	TraesCS1A01G421300	TraesCS6D01G062900	0.857136965645821
8.6.20-8.6.128	TraesCS1A01G421300	TraesCS6D01G107000	0.923073933758714
8.6.20-8.6.128	TraesCS1A01G421300	TraesCS6D01G385500	0.923073933758714
8.6.20-8.6.128	TraesCS1A01G421300	TraesCS7A01G119400	1
8.6.20-8.6.128	TraesCS1A01G421300	TraesCS7A01G119700	1
8.6.20-8.6.128	TraesCS1A01G421300	TraesCS7A01G119900	1
8.6.20-8.6.128	TraesCS1A01G421300	TraesCS7A01G147200	0.923073933758714
8.6.20-8.6.128	TraesCS1A01G421300	TraesCS7A01G491100	1
8.6.20-8.6.128	TraesCS1A01G421300	TraesCS7B01G016000	1
8.6.20-8.6.128	TraesCS1A01G421300	TraesCS7B01G016700	1
8.6.20-8.6.128	TraesCS1A01G421300	TraesCS7B01G016900	1
8.6.20-8.6.128	TraesCS1A01G421300	TraesCS7B01G017000	1
8.6.20-8.6.128	TraesCS1A01G421300	TraesCS7B01G019000	1
8.6.20-8.6.128	TraesCS1A01G421300	TraesCS7B01G061300	1
8.6.20-8.6.128	TraesCS1A01G421300	TraesCS7B01G394500	1
8.6.20-8.6.128	TraesCS1A01G421300	TraesCS7B01G394700	1
8.6.20-8.6.128	TraesCS1A01G421300	TraesCS7B01G408400	0.923073933758714
8.6.20-8.6.128	TraesCS1A01G421300	TraesCS7D01G097600	1
8.6.20-8.6.128	TraesCS1A01G421300	TraesCS7D01G115400	1
8.6.20-8.6.128	TraesCS1A01G421300	TraesCS7D01G116600	1
8.6.20-8.6.128	TraesCS1A01G421300	TraesCS7D01G117100	1
8.6.20-8.6.128	TraesCS1A01G421300	TraesCS7D01G246600	0.923073933758714
8.6.20-8.6.128	TraesCS1A01G421300	TraesCS7D01G428300	0.923073933758714
8.6.20-8.6.128	TraesCS1A01G421300	TraesCS7D01G485700	1
8.6.20-8.6.128	TraesCS1A01G421300	TraesCS7D01G488600	0.923073933758714
8.6.20-8.6.128	TraesCS1B01G107600	TraesCS1D01G090000	1
8.6.20-8.6.128	TraesCS1B01G168400	TraesCS1B01G243300	1
8.6.20-8.6.128	TraesCS1B01G168400	TraesCS1D01G147800	1
8.6.20-8.6.128	TraesCS1B01G168400	TraesCS1D01G322800	1
8.6.20-8.6.128	TraesCS1B01G168400	TraesCS2A01G051700	1
8.6.20-8.6.128	TraesCS1B01G168400	TraesCS2A01G123400	1
8.6.20-8.6.128	TraesCS1B01G168400	TraesCS2A01G255500	1
8.6.20-8.6.128	TraesCS1B01G168400	TraesCS2A01G315600	1
8.6.20-8.6.128	TraesCS1B01G168400	TraesCS2A01G467700	1
8.6.20-8.6.128	TraesCS1B01G168400	TraesCS2B01G084200	1
8.6.20-8.6.128	TraesCS1B01G168400	TraesCS2B01G145500	1
8.6.20-8.6.128	TraesCS1B01G168400	TraesCS2B01G216400	1
8.6.20-8.6.128	TraesCS1B01G168400	TraesCS2B01G575600	1
8.6.20-8.6.128	TraesCS1B01G168400	TraesCS2D01G467300	1
8.6.20-8.6.128	TraesCS1B01G168400	TraesCS2D01G477100	1
8.6.20-8.6.128	TraesCS1B01G168400	TraesCS2D01G487400	1
8.6.20-8.6.128	TraesCS1B01G168400	TraesCS2D01G487700	1
8.6.20-8.6.128	TraesCS1B01G168400	TraesCS2D01G579000	1
8.6.20-8.6.128	TraesCS1B01G168400	TraesCS3A01G452600	1
8.6.20-8.6.128	TraesCS1B01G168400	TraesCS3B01G101500	1
8.6.20-8.6.128	TraesCS1B01G168400	TraesCS3B01G314000	0.888885918937768
8.6.20-8.6.128	TraesCS1B01G168400	TraesCS4A01G486100	1
8.6.20-8.6.128	TraesCS1B01G168400	TraesCS5A01G220200	1
8.6.20-8.6.128	TraesCS1B01G168400	TraesCS5B01G219400	1
8.6.20-8.6.128	TraesCS1B01G168400	TraesCS5B01G382600	1
8.6.20-8.6.128	TraesCS1B01G168400	TraesCS5B01G543200	1
8.6.20-8.6.128	TraesCS1B01G168400	TraesCS5D01G041100	1
8.6.20-8.6.128	TraesCS1B01G168400	TraesCS5D01G388700	1
8.6.20-8.6.128	TraesCS1B01G168400	TraesCS5D01G513100	1
8.6.20-8.6.128	TraesCS1B01G168400	TraesCS6A01G012500	1
8.6.20-8.6.128	TraesCS1B01G168400	TraesCS6A01G120500	1
8.6.20-8.6.128	TraesCS1B01G168400	TraesCS6A01G157400	1
8.6.20-8.6.128	TraesCS1B01G168400	TraesCS6A01G180600	0.888885918937768
8.6.20-8.6.128	TraesCS1B01G168400	TraesCS6A01G375100	1
8.6.20-8.6.128	TraesCS1B01G168400	TraesCS6B01G044600	1
8.6.20-8.6.128	TraesCS1B01G168400	TraesCS6B01G046800	1
8.6.20-8.6.128	TraesCS1B01G168400	TraesCS6B01G321400	1
8.6.20-8.6.128	TraesCS1B01G168400	TraesCS6D01G015100	1
8.6.20-8.6.128	TraesCS1B01G168400	TraesCS6D01G164500	0.888885918937768
8.6.20-8.6.128	TraesCS1B01G168400	TraesCS6D01G284100	1
8.6.20-8.6.128	TraesCS1B01G168400	TraesCS7B01G038100	1
8.6.20-8.6.128	TraesCS1B01G168400	TraesCS7D01G361300	0.888885918937768
8.6.20-8.6.128	TraesCS1B01G168400	TraesCS7D01G498300	1
8.6.20-8.6.128	TraesCS1B01G168400	TraesCS7D01G498500	1
8.6.20-8.6.128	TraesCS1B01G192500	TraesCS1B01G245300	1
8.6.20-8.6.128	TraesCS1B01G192500	TraesCS1B01G297100	0.857136965645821
8.6.20-8.6.128	TraesCS1B01G192500	TraesCS1B01G297200	0.857136965645821
8.6.20-8.6.128	TraesCS1B01G192500	TraesCS1B01G300900	0.857136965645821
8.6.20-8.6.128	TraesCS1B01G192500	TraesCS1B01G357600	1
8.6.20-8.6.128	TraesCS1B01G192500	TraesCS1B01G376100	0.857136965645821
8.6.20-8.6.128	TraesCS1B01G192500	TraesCS1B01G376500	1
8.6.20-8.6.128	TraesCS1B01G192500	TraesCS1D01G261900	1
8.6.20-8.6.128	TraesCS1B01G192500	TraesCS1D01G286600	0.857136965645821
8.6.20-8.6.128	TraesCS1B01G192500	TraesCS1D01G396600	1
8.6.20-8.6.128	TraesCS1B01G192500	TraesCS2A01G312400	1
8.6.20-8.6.128	TraesCS1B01G192500	TraesCS2D01G395200	0.727263780549116
8.6.20-8.6.128	TraesCS1B01G192500	TraesCS2D01G395400	0.727263780549116
8.6.20-8.6.128	TraesCS1B01G192500	TraesCS3A01G134000	1
8.6.20-8.6.128	TraesCS1B01G192500	TraesCS3A01G357400	1
8.6.20-8.6.128	TraesCS1B01G192500	TraesCS3A01G377400	1
8.6.20-8.6.128	TraesCS1B01G192500	TraesCS3A01G534100	0.923073933758714
8.6.20-8.6.128	TraesCS1B01G192500	TraesCS3B01G114400	1
8.6.20-8.6.128	TraesCS1B01G192500	TraesCS3B01G114600	1
8.6.20-8.6.128	TraesCS1B01G192500	TraesCS3B01G390000	1
8.6.20-8.6.128	TraesCS1B01G192500	TraesCS3D01G266000	1
8.6.20-8.6.128	TraesCS1B01G192500	TraesCS3D01G539300	0.923073933758714
8.6.20-8.6.128	TraesCS1B01G192500	TraesCS4A01G057500	1
8.6.20-8.6.128	TraesCS1B01G192500	TraesCS4A01G067800	0.857136965645821
8.6.20-8.6.128	TraesCS1B01G192500	TraesCS4A01G100100	0.923073933758714
8.6.20-8.6.128	TraesCS1B01G192500	TraesCS4A01G402000	1
8.6.20-8.6.128	TraesCS1B01G192500	TraesCS4B01G204100	0.923073933758714
8.6.20-8.6.128	TraesCS1B01G192500	TraesCS4B01G225000	0.857136965645821
8.6.20-8.6.128	TraesCS1B01G192500	TraesCS4B01G275500	1
8.6.20-8.6.128	TraesCS1B01G192500	TraesCS4D01G205000	0.923073933758714
8.6.20-8.6.128	TraesCS1B01G192500	TraesCS5A01G299500	0.857136965645821
8.6.20-8.6.128	TraesCS1B01G192500	TraesCS5A01G347900	0.857136965645821
8.6.20-8.6.128	TraesCS1B01G192500	TraesCS5A01G353600	0.857136965645821
8.6.20-8.6.128	TraesCS1B01G192500	TraesCS5A01G465500	0.923073933758714
8.6.20-8.6.128	TraesCS1B01G192500	TraesCS5B01G243500	0.923073933758714
8.6.20-8.6.128	TraesCS1B01G192500	TraesCS5B01G439500	0.923073933758714
8.6.20-8.6.128	TraesCS1B01G192500	TraesCS5B01G448400	0.727263780549116
8.6.20-8.6.128	TraesCS1B01G192500	TraesCS5B01G464900	0.923073933758714
8.6.20-8.6.128	TraesCS1B01G192500	TraesCS5B01G477300	0.923073933758714
8.6.20-8.6.128	TraesCS1B01G192500	TraesCS5D01G252700	0.923073933758714
8.6.20-8.6.128	TraesCS1B01G192500	TraesCS5D01G360900	0.857136965645821
8.6.20-8.6.128	TraesCS1B01G192500	TraesCS5D01G444000	0.923073933758714
8.6.20-8.6.128	TraesCS1B01G192500	TraesCS5D01G466700	0.923073933758714
8.6.20-8.6.128	TraesCS1B01G192500	TraesCS5D01G478400	0.923073933758714
8.6.20-8.6.128	TraesCS1B01G192500	TraesCS6A01G034900	0.923073933758714
8.6.20-8.6.128	TraesCS1B01G192500	TraesCS6A01G040500	1
8.6.20-8.6.128	TraesCS1B01G192500	TraesCS6A01G055000	0.857136965645821
8.6.20-8.6.128	TraesCS1B01G192500	TraesCS6A01G055200	0.857136965645821
8.6.20-8.6.128	TraesCS1B01G192500	TraesCS6A01G061600	0.857136965645821
8.6.20-8.6.128	TraesCS1B01G192500	TraesCS6A01G062600	0.923073933758714
8.6.20-8.6.128	TraesCS1B01G192500	TraesCS6A01G086400	1
8.6.20-8.6.128	TraesCS1B01G192500	TraesCS6A01G117200	0.923073933758714
8.6.20-8.6.128	TraesCS1B01G192500	TraesCS6B01G048300	0.923073933758714
8.6.20-8.6.128	TraesCS1B01G192500	TraesCS6B01G048500	1
8.6.20-8.6.128	TraesCS1B01G192500	TraesCS6B01G048600	0.923073933758714
8.6.20-8.6.128	TraesCS1B01G192500	TraesCS6B01G049000	0.923073933758714
8.6.20-8.6.128	TraesCS1B01G192500	TraesCS6B01G049100	1
8.6.20-8.6.128	TraesCS1B01G192500	TraesCS6B01G049400	0.923073933758714
8.6.20-8.6.128	TraesCS1B01G192500	TraesCS6B01G079000	0.857136965645821
8.6.20-8.6.128	TraesCS1B01G192500	TraesCS6B01G079200	0.857136965645821
8.6.20-8.6.128	TraesCS1B01G192500	TraesCS6B01G082100	0.923073933758714
8.6.20-8.6.128	TraesCS1B01G192500	TraesCS6B01G082400	0.923073933758714
8.6.20-8.6.128	TraesCS1B01G192500	TraesCS6B01G082500	0.923073933758714
8.6.20-8.6.128	TraesCS1B01G192500	TraesCS6B01G144900	0.923073933758714
8.6.20-8.6.128	TraesCS1B01G192500	TraesCS6B01G145200	0.923073933758714
8.6.20-8.6.128	TraesCS1B01G192500	TraesCS6B01G198500	0.923073933758714
8.6.20-8.6.128	TraesCS1B01G192500	TraesCS6B01G443800	0.923073933758714
8.6.20-8.6.128	TraesCS1B01G192500	TraesCS6D01G039900	0.923073933758714
8.6.20-8.6.128	TraesCS1B01G192500	TraesCS6D01G040400	0.923073933758714
8.6.20-8.6.128	TraesCS1B01G192500	TraesCS6D01G040500	0.923073933758714
8.6.20-8.6.128	TraesCS1B01G192500	TraesCS6D01G040600	1
8.6.20-8.6.128	TraesCS1B01G192500	TraesCS6D01G040700	0.923073933758714
8.6.20-8.6.128	TraesCS1B01G192500	TraesCS6D01G046200	1
8.6.20-8.6.128	TraesCS1B01G192500	TraesCS6D01G061700	0.857136965645821
8.6.20-8.6.128	TraesCS1B01G192500	TraesCS6D01G062900	0.857136965645821
8.6.20-8.6.128	TraesCS1B01G192500	TraesCS6D01G107000	0.923073933758714
8.6.20-8.6.128	TraesCS1B01G192500	TraesCS6D01G385500	0.923073933758714
8.6.20-8.6.128	TraesCS1B01G192500	TraesCS7A01G119400	1
8.6.20-8.6.128	TraesCS1B01G192500	TraesCS7A01G119700	1
8.6.20-8.6.128	TraesCS1B01G192500	TraesCS7A01G119900	1
8.6.20-8.6.128	TraesCS1B01G192500	TraesCS7A01G147200	0.923073933758714
8.6.20-8.6.128	TraesCS1B01G192500	TraesCS7A01G491100	1
8.6.20-8.6.128	TraesCS1B01G192500	TraesCS7B01G016000	1
8.6.20-8.6.128	TraesCS1B01G192500	TraesCS7B01G016700	1
8.6.20-8.6.128	TraesCS1B01G192500	TraesCS7B01G016900	1
8.6.20-8.6.128	TraesCS1B01G192500	TraesCS7B01G017000	1
8.6.20-8.6.128	TraesCS1B01G192500	TraesCS7B01G019000	1
8.6.20-8.6.128	TraesCS1B01G192500	TraesCS7B01G061300	1
8.6.20-8.6.128	TraesCS1B01G192500	TraesCS7B01G394500	1
8.6.20-8.6.128	TraesCS1B01G192500	TraesCS7B01G394700	1
8.6.20-8.6.128	TraesCS1B01G192500	TraesCS7B01G408400	0.923073933758714
8.6.20-8.6.128	TraesCS1B01G192500	TraesCS7D01G097600	1
8.6.20-8.6.128	TraesCS1B01G192500	TraesCS7D01G115400	1
8.6.20-8.6.128	TraesCS1B01G192500	TraesCS7D01G116600	1
8.6.20-8.6.128	TraesCS1B01G192500	TraesCS7D01G117100	1
8.6.20-8.6.128	TraesCS1B01G192500	TraesCS7D01G246600	0.923073933758714
8.6.20-8.6.128	TraesCS1B01G192500	TraesCS7D01G428300	0.923073933758714
8.6.20-8.6.128	TraesCS1B01G192500	TraesCS7D01G485700	1
8.6.20-8.6.128	TraesCS1B01G192500	TraesCS7D01G488600	0.923073933758714
8.6.20-8.6.128	TraesCS1B01G243300	TraesCS1D01G147800	1
8.6.20-8.6.128	TraesCS1B01G243300	TraesCS1D01G322800	1
8.6.20-8.6.128	TraesCS1B01G243300	TraesCS2A01G051700	1
8.6.20-8.6.128	TraesCS1B01G243300	TraesCS2A01G123400	1
8.6.20-8.6.128	TraesCS1B01G243300	TraesCS2A01G255500	1
8.6.20-8.6.128	TraesCS1B01G243300	TraesCS2A01G315600	1
8.6.20-8.6.128	TraesCS1B01G243300	TraesCS2A01G467700	1
8.6.20-8.6.128	TraesCS1B01G243300	TraesCS2B01G084200	1
8.6.20-8.6.128	TraesCS1B01G243300	TraesCS2B01G145500	1
8.6.20-8.6.128	TraesCS1B01G243300	TraesCS2B01G216400	1
8.6.20-8.6.128	TraesCS1B01G243300	TraesCS2B01G575600	1
8.6.20-8.6.128	TraesCS1B01G243300	TraesCS2D01G467300	1
8.6.20-8.6.128	TraesCS1B01G243300	TraesCS2D01G477100	1
8.6.20-8.6.128	TraesCS1B01G243300	TraesCS2D01G487400	1
8.6.20-8.6.128	TraesCS1B01G243300	TraesCS2D01G487700	1
8.6.20-8.6.128	TraesCS1B01G243300	TraesCS2D01G579000	1
8.6.20-8.6.128	TraesCS1B01G243300	TraesCS3A01G452600	1
8.6.20-8.6.128	TraesCS1B01G243300	TraesCS3B01G101500	1
8.6.20-8.6.128	TraesCS1B01G243300	TraesCS3B01G314000	0.888885918937768
8.6.20-8.6.128	TraesCS1B01G243300	TraesCS4A01G486100	1
8.6.20-8.6.128	TraesCS1B01G243300	TraesCS5A01G220200	1
8.6.20-8.6.128	TraesCS1B01G243300	TraesCS5B01G219400	1
8.6.20-8.6.128	TraesCS1B01G243300	TraesCS5B01G382600	1
8.6.20-8.6.128	TraesCS1B01G243300	TraesCS5B01G543200	1
8.6.20-8.6.128	TraesCS1B01G243300	TraesCS5D01G041100	1
8.6.20-8.6.128	TraesCS1B01G243300	TraesCS5D01G388700	1
8.6.20-8.6.128	TraesCS1B01G243300	TraesCS5D01G513100	1
8.6.20-8.6.128	TraesCS1B01G243300	TraesCS6A01G012500	1
8.6.20-8.6.128	TraesCS1B01G243300	TraesCS6A01G120500	1
8.6.20-8.6.128	TraesCS1B01G243300	TraesCS6A01G157400	1
8.6.20-8.6.128	TraesCS1B01G243300	TraesCS6A01G180600	0.888885918937768
8.6.20-8.6.128	TraesCS1B01G243300	TraesCS6A01G375100	1
8.6.20-8.6.128	TraesCS1B01G243300	TraesCS6B01G044600	1
8.6.20-8.6.128	TraesCS1B01G243300	TraesCS6B01G046800	1
8.6.20-8.6.128	TraesCS1B01G243300	TraesCS6B01G321400	1
8.6.20-8.6.128	TraesCS1B01G243300	TraesCS6D01G015100	1
8.6.20-8.6.128	TraesCS1B01G243300	TraesCS6D01G164500	0.888885918937768
8.6.20-8.6.128	TraesCS1B01G243300	TraesCS6D01G284100	1
8.6.20-8.6.128	TraesCS1B01G243300	TraesCS7B01G038100	1
8.6.20-8.6.128	TraesCS1B01G243300	TraesCS7D01G361300	0.888885918937768
8.6.20-8.6.128	TraesCS1B01G243300	TraesCS7D01G498300	1
8.6.20-8.6.128	TraesCS1B01G243300	TraesCS7D01G498500	1
8.6.20-8.6.128	TraesCS1B01G245300	TraesCS1B01G297100	0.857136965645821
8.6.20-8.6.128	TraesCS1B01G245300	TraesCS1B01G297200	0.857136965645821
8.6.20-8.6.128	TraesCS1B01G245300	TraesCS1B01G300900	0.857136965645821
8.6.20-8.6.128	TraesCS1B01G245300	TraesCS1B01G357600	1
8.6.20-8.6.128	TraesCS1B01G245300	TraesCS1B01G376100	0.857136965645821
8.6.20-8.6.128	TraesCS1B01G245300	TraesCS1B01G376500	1
8.6.20-8.6.128	TraesCS1B01G245300	TraesCS1D01G261900	1
8.6.20-8.6.128	TraesCS1B01G245300	TraesCS1D01G286600	0.857136965645821
8.6.20-8.6.128	TraesCS1B01G245300	TraesCS1D01G396600	1
8.6.20-8.6.128	TraesCS1B01G245300	TraesCS2A01G312400	1
8.6.20-8.6.128	TraesCS1B01G245300	TraesCS2D01G395200	0.727263780549116
8.6.20-8.6.128	TraesCS1B01G245300	TraesCS2D01G395400	0.727263780549116
8.6.20-8.6.128	TraesCS1B01G245300	TraesCS3A01G134000	1
8.6.20-8.6.128	TraesCS1B01G245300	TraesCS3A01G357400	1
8.6.20-8.6.128	TraesCS1B01G245300	TraesCS3A01G377400	1
8.6.20-8.6.128	TraesCS1B01G245300	TraesCS3A01G534100	0.923073933758714
8.6.20-8.6.128	TraesCS1B01G245300	TraesCS3B01G114400	1
8.6.20-8.6.128	TraesCS1B01G245300	TraesCS3B01G114600	1
8.6.20-8.6.128	TraesCS1B01G245300	TraesCS3B01G390000	1
8.6.20-8.6.128	TraesCS1B01G245300	TraesCS3D01G266000	1
8.6.20-8.6.128	TraesCS1B01G245300	TraesCS3D01G539300	0.923073933758714
8.6.20-8.6.128	TraesCS1B01G245300	TraesCS4A01G057500	1
8.6.20-8.6.128	TraesCS1B01G245300	TraesCS4A01G067800	0.857136965645821
8.6.20-8.6.128	TraesCS1B01G245300	TraesCS4A01G100100	0.923073933758714
8.6.20-8.6.128	TraesCS1B01G245300	TraesCS4A01G402000	1
8.6.20-8.6.128	TraesCS1B01G245300	TraesCS4B01G204100	0.923073933758714
8.6.20-8.6.128	TraesCS1B01G245300	TraesCS4B01G225000	0.857136965645821
8.6.20-8.6.128	TraesCS1B01G245300	TraesCS4B01G275500	1
8.6.20-8.6.128	TraesCS1B01G245300	TraesCS4D01G205000	0.923073933758714
8.6.20-8.6.128	TraesCS1B01G245300	TraesCS5A01G299500	0.857136965645821
8.6.20-8.6.128	TraesCS1B01G245300	TraesCS5A01G347900	0.857136965645821
8.6.20-8.6.128	TraesCS1B01G245300	TraesCS5A01G353600	0.857136965645821
8.6.20-8.6.128	TraesCS1B01G245300	TraesCS5A01G465500	0.923073933758714
8.6.20-8.6.128	TraesCS1B01G245300	TraesCS5B01G243500	0.923073933758714
8.6.20-8.6.128	TraesCS1B01G245300	TraesCS5B01G439500	0.923073933758714
8.6.20-8.6.128	TraesCS1B01G245300	TraesCS5B01G448400	0.727263780549116
8.6.20-8.6.128	TraesCS1B01G245300	TraesCS5B01G464900	0.923073933758714
8.6.20-8.6.128	TraesCS1B01G245300	TraesCS5B01G477300	0.923073933758714
8.6.20-8.6.128	TraesCS1B01G245300	TraesCS5D01G252700	0.923073933758714
8.6.20-8.6.128	TraesCS1B01G245300	TraesCS5D01G360900	0.857136965645821
8.6.20-8.6.128	TraesCS1B01G245300	TraesCS5D01G444000	0.923073933758714
8.6.20-8.6.128	TraesCS1B01G245300	TraesCS5D01G466700	0.923073933758714
8.6.20-8.6.128	TraesCS1B01G245300	TraesCS5D01G478400	0.923073933758714
8.6.20-8.6.128	TraesCS1B01G245300	TraesCS6A01G034900	0.923073933758714
8.6.20-8.6.128	TraesCS1B01G245300	TraesCS6A01G040500	1
8.6.20-8.6.128	TraesCS1B01G245300	TraesCS6A01G055000	0.857136965645821
8.6.20-8.6.128	TraesCS1B01G245300	TraesCS6A01G055200	0.857136965645821
8.6.20-8.6.128	TraesCS1B01G245300	TraesCS6A01G061600	0.857136965645821
8.6.20-8.6.128	TraesCS1B01G245300	TraesCS6A01G062600	0.923073933758714
8.6.20-8.6.128	TraesCS1B01G245300	TraesCS6A01G086400	1
8.6.20-8.6.128	TraesCS1B01G245300	TraesCS6A01G117200	0.923073933758714
8.6.20-8.6.128	TraesCS1B01G245300	TraesCS6B01G048300	0.923073933758714
8.6.20-8.6.128	TraesCS1B01G245300	TraesCS6B01G048500	1
8.6.20-8.6.128	TraesCS1B01G245300	TraesCS6B01G048600	0.923073933758714
8.6.20-8.6.128	TraesCS1B01G245300	TraesCS6B01G049000	0.923073933758714
8.6.20-8.6.128	TraesCS1B01G245300	TraesCS6B01G049100	1
8.6.20-8.6.128	TraesCS1B01G245300	TraesCS6B01G049400	0.923073933758714
8.6.20-8.6.128	TraesCS1B01G245300	TraesCS6B01G079000	0.857136965645821
8.6.20-8.6.128	TraesCS1B01G245300	TraesCS6B01G079200	0.857136965645821
8.6.20-8.6.128	TraesCS1B01G245300	TraesCS6B01G082100	0.923073933758714
8.6.20-8.6.128	TraesCS1B01G245300	TraesCS6B01G082400	0.923073933758714
8.6.20-8.6.128	TraesCS1B01G245300	TraesCS6B01G082500	0.923073933758714
8.6.20-8.6.128	TraesCS1B01G245300	TraesCS6B01G144900	0.923073933758714
8.6.20-8.6.128	TraesCS1B01G245300	TraesCS6B01G145200	0.923073933758714
8.6.20-8.6.128	TraesCS1B01G245300	TraesCS6B01G198500	0.923073933758714
8.6.20-8.6.128	TraesCS1B01G245300	TraesCS6B01G443800	0.923073933758714
8.6.20-8.6.128	TraesCS1B01G245300	TraesCS6D01G039900	0.923073933758714
8.6.20-8.6.128	TraesCS1B01G245300	TraesCS6D01G040400	0.923073933758714
8.6.20-8.6.128	TraesCS1B01G245300	TraesCS6D01G040500	0.923073933758714
8.6.20-8.6.128	TraesCS1B01G245300	TraesCS6D01G040600	1
8.6.20-8.6.128	TraesCS1B01G245300	TraesCS6D01G040700	0.923073933758714
8.6.20-8.6.128	TraesCS1B01G245300	TraesCS6D01G046200	1
8.6.20-8.6.128	TraesCS1B01G245300	TraesCS6D01G061700	0.857136965645821
8.6.20-8.6.128	TraesCS1B01G245300	TraesCS6D01G062900	0.857136965645821
8.6.20-8.6.128	TraesCS1B01G245300	TraesCS6D01G107000	0.923073933758714
8.6.20-8.6.128	TraesCS1B01G245300	TraesCS6D01G385500	0.923073933758714
8.6.20-8.6.128	TraesCS1B01G245300	TraesCS7A01G119400	1
8.6.20-8.6.128	TraesCS1B01G245300	TraesCS7A01G119700	1
8.6.20-8.6.128	TraesCS1B01G245300	TraesCS7A01G119900	1
8.6.20-8.6.128	TraesCS1B01G245300	TraesCS7A01G147200	0.923073933758714
8.6.20-8.6.128	TraesCS1B01G245300	TraesCS7A01G491100	1
8.6.20-8.6.128	TraesCS1B01G245300	TraesCS7B01G016000	1
8.6.20-8.6.128	TraesCS1B01G245300	TraesCS7B01G016700	1
8.6.20-8.6.128	TraesCS1B01G245300	TraesCS7B01G016900	1
8.6.20-8.6.128	TraesCS1B01G245300	TraesCS7B01G017000	1
8.6.20-8.6.128	TraesCS1B01G245300	TraesCS7B01G019000	1
8.6.20-8.6.128	TraesCS1B01G245300	TraesCS7B01G061300	1
8.6.20-8.6.128	TraesCS1B01G245300	TraesCS7B01G394500	1
8.6.20-8.6.128	TraesCS1B01G245300	TraesCS7B01G394700	1
8.6.20-8.6.128	TraesCS1B01G245300	TraesCS7B01G408400	0.923073933758714
8.6.20-8.6.128	TraesCS1B01G245300	TraesCS7D01G097600	1
8.6.20-8.6.128	TraesCS1B01G245300	TraesCS7D01G115400	1
8.6.20-8.6.128	TraesCS1B01G245300	TraesCS7D01G116600	1
8.6.20-8.6.128	TraesCS1B01G245300	TraesCS7D01G117100	1
8.6.20-8.6.128	TraesCS1B01G245300	TraesCS7D01G246600	0.923073933758714
8.6.20-8.6.128	TraesCS1B01G245300	TraesCS7D01G428300	0.923073933758714
8.6.20-8.6.128	TraesCS1B01G245300	TraesCS7D01G485700	1
8.6.20-8.6.128	TraesCS1B01G245300	TraesCS7D01G488600	0.923073933758714
8.6.20-8.6.128	TraesCS1B01G297100	TraesCS1B01G297200	1
8.6.20-8.6.128	TraesCS1B01G297100	TraesCS1B01G300900	1
8.6.20-8.6.128	TraesCS1B01G297100	TraesCS1B01G357600	0.857136965645821
8.6.20-8.6.128	TraesCS1B01G297100	TraesCS1B01G376100	1
8.6.20-8.6.128	TraesCS1B01G297100	TraesCS1B01G376500	0.857136965645821
8.6.20-8.6.128	TraesCS1B01G297100	TraesCS1D01G075700	0.727264377015731
8.6.20-8.6.128	TraesCS1B01G297100	TraesCS1D01G261900	0.857136965645821
8.6.20-8.6.128	TraesCS1B01G297100	TraesCS1D01G286600	1
8.6.20-8.6.128	TraesCS1B01G297100	TraesCS1D01G396600	0.857136965645821
8.6.20-8.6.128	TraesCS1B01G297100	TraesCS2A01G312400	0.857136965645821
8.6.20-8.6.128	TraesCS1B01G297100	TraesCS2D01G395200	0.941173473845652
8.6.20-8.6.128	TraesCS1B01G297100	TraesCS2D01G395400	0.941173473845652
8.6.20-8.6.128	TraesCS1B01G297100	TraesCS3A01G134000	0.857136965645821
8.6.20-8.6.128	TraesCS1B01G297100	TraesCS3A01G357400	0.857136965645821
8.6.20-8.6.128	TraesCS1B01G297100	TraesCS3A01G377400	0.857136965645821
8.6.20-8.6.128	TraesCS1B01G297100	TraesCS3A01G534100	0.941173473845652
8.6.20-8.6.128	TraesCS1B01G297100	TraesCS3B01G114400	0.857136965645821
8.6.20-8.6.128	TraesCS1B01G297100	TraesCS3B01G114600	0.857136965645821
8.6.20-8.6.128	TraesCS1B01G297100	TraesCS3B01G390000	0.857136965645821
8.6.20-8.6.128	TraesCS1B01G297100	TraesCS3D01G266000	0.857136965645821
8.6.20-8.6.128	TraesCS1B01G297100	TraesCS3D01G284200	0.727264377015731
8.6.20-8.6.128	TraesCS1B01G297100	TraesCS3D01G539300	0.941173473845652
8.6.20-8.6.128	TraesCS1B01G297100	TraesCS4A01G057500	0.857136965645821
8.6.20-8.6.128	TraesCS1B01G297100	TraesCS4A01G067800	1
8.6.20-8.6.128	TraesCS1B01G297100	TraesCS4A01G100100	0.941173473845652
8.6.20-8.6.128	TraesCS1B01G297100	TraesCS4A01G402000	0.857136965645821
8.6.20-8.6.128	TraesCS1B01G297100	TraesCS4B01G204100	0.941173473845652
8.6.20-8.6.128	TraesCS1B01G297100	TraesCS4B01G225000	1
8.6.20-8.6.128	TraesCS1B01G297100	TraesCS4B01G275500	0.857136965645821
8.6.20-8.6.128	TraesCS1B01G297100	TraesCS4D01G205000	0.941173473845652
8.6.20-8.6.128	TraesCS1B01G297100	TraesCS5A01G299500	1
8.6.20-8.6.128	TraesCS1B01G297100	TraesCS5A01G347900	1
8.6.20-8.6.128	TraesCS1B01G297100	TraesCS5A01G353600	1
8.6.20-8.6.128	TraesCS1B01G297100	TraesCS5A01G465500	0.941173473845652
8.6.20-8.6.128	TraesCS1B01G297100	TraesCS5B01G243500	0.941173473845652
8.6.20-8.6.128	TraesCS1B01G297100	TraesCS5B01G439500	0.941173473845652
8.6.20-8.6.128	TraesCS1B01G297100	TraesCS5B01G448400	0.941173473845652
8.6.20-8.6.128	TraesCS1B01G297100	TraesCS5B01G464900	0.941173473845652
8.6.20-8.6.128	TraesCS1B01G297100	TraesCS5B01G477300	0.941173473845652
8.6.20-8.6.128	TraesCS1B01G297100	TraesCS5D01G252700	0.941173473845652
8.6.20-8.6.128	TraesCS1B01G297100	TraesCS5D01G360900	1
8.6.20-8.6.128	TraesCS1B01G297100	TraesCS5D01G444000	0.941173473845652
8.6.20-8.6.128	TraesCS1B01G297100	TraesCS5D01G466700	0.941173473845652
8.6.20-8.6.128	TraesCS1B01G297100	TraesCS5D01G478400	0.941173473845652
8.6.20-8.6.128	TraesCS1B01G297100	TraesCS6A01G034900	0.941173473845652
8.6.20-8.6.128	TraesCS1B01G297100	TraesCS6A01G040500	0.857136965645821
8.6.20-8.6.128	TraesCS1B01G297100	TraesCS6A01G055000	1
8.6.20-8.6.128	TraesCS1B01G297100	TraesCS6A01G055200	1
8.6.20-8.6.128	TraesCS1B01G297100	TraesCS6A01G061600	1
8.6.20-8.6.128	TraesCS1B01G297100	TraesCS6A01G062600	0.941173473845652
8.6.20-8.6.128	TraesCS1B01G297100	TraesCS6A01G086400	0.857136965645821
8.6.20-8.6.128	TraesCS1B01G297100	TraesCS6A01G117200	0.941173473845652
8.6.20-8.6.128	TraesCS1B01G297100	TraesCS6B01G048300	0.941173473845652
8.6.20-8.6.128	TraesCS1B01G297100	TraesCS6B01G048500	0.857136965645821
8.6.20-8.6.128	TraesCS1B01G297100	TraesCS6B01G048600	0.941173473845652
8.6.20-8.6.128	TraesCS1B01G297100	TraesCS6B01G049000	0.941173473845652
8.6.20-8.6.128	TraesCS1B01G297100	TraesCS6B01G049100	0.857136965645821
8.6.20-8.6.128	TraesCS1B01G297100	TraesCS6B01G049400	0.941173473845652
8.6.20-8.6.128	TraesCS1B01G297100	TraesCS6B01G079000	1
8.6.20-8.6.128	TraesCS1B01G297100	TraesCS6B01G079200	1
8.6.20-8.6.128	TraesCS1B01G297100	TraesCS6B01G082100	0.941173473845652
8.6.20-8.6.128	TraesCS1B01G297100	TraesCS6B01G082400	0.941173473845652
8.6.20-8.6.128	TraesCS1B01G297100	TraesCS6B01G082500	0.941173473845652
8.6.20-8.6.128	TraesCS1B01G297100	TraesCS6B01G144900	0.941173473845652
8.6.20-8.6.128	TraesCS1B01G297100	TraesCS6B01G145200	0.941173473845652
8.6.20-8.6.128	TraesCS1B01G297100	TraesCS6B01G198500	0.941173473845652
8.6.20-8.6.128	TraesCS1B01G297100	TraesCS6B01G443800	0.941173473845652
8.6.20-8.6.128	TraesCS1B01G297100	TraesCS6D01G039900	0.941173473845652
8.6.20-8.6.128	TraesCS1B01G297100	TraesCS6D01G040400	0.941173473845652
8.6.20-8.6.128	TraesCS1B01G297100	TraesCS6D01G040500	0.941173473845652
8.6.20-8.6.128	TraesCS1B01G297100	TraesCS6D01G040600	0.857136965645821
8.6.20-8.6.128	TraesCS1B01G297100	TraesCS6D01G040700	0.941173473845652
8.6.20-8.6.128	TraesCS1B01G297100	TraesCS6D01G046200	0.857136965645821
8.6.20-8.6.128	TraesCS1B01G297100	TraesCS6D01G061700	1
8.6.20-8.6.128	TraesCS1B01G297100	TraesCS6D01G062900	1
8.6.20-8.6.128	TraesCS1B01G297100	TraesCS6D01G107000	0.941173473845652
8.6.20-8.6.128	TraesCS1B01G297100	TraesCS6D01G385500	0.941173473845652
8.6.20-8.6.128	TraesCS1B01G297100	TraesCS7A01G119400	0.857136965645821
8.6.20-8.6.128	TraesCS1B01G297100	TraesCS7A01G119700	0.857136965645821
8.6.20-8.6.128	TraesCS1B01G297100	TraesCS7A01G119900	0.857136965645821
8.6.20-8.6.128	TraesCS1B01G297100	TraesCS7A01G147200	0.941173473845652
8.6.20-8.6.128	TraesCS1B01G297100	TraesCS7A01G491100	0.857136965645821
8.6.20-8.6.128	TraesCS1B01G297100	TraesCS7B01G016000	0.857136965645821
8.6.20-8.6.128	TraesCS1B01G297100	TraesCS7B01G016700	0.857136965645821
8.6.20-8.6.128	TraesCS1B01G297100	TraesCS7B01G016900	0.857136965645821
8.6.20-8.6.128	TraesCS1B01G297100	TraesCS7B01G017000	0.857136965645821
8.6.20-8.6.128	TraesCS1B01G297100	TraesCS7B01G019000	0.857136965645821
8.6.20-8.6.128	TraesCS1B01G297100	TraesCS7B01G061300	0.857136965645821
8.6.20-8.6.128	TraesCS1B01G297100	TraesCS7B01G158500	0.727264377015731
8.6.20-8.6.128	TraesCS1B01G297100	TraesCS7B01G394500	0.857136965645821
8.6.20-8.6.128	TraesCS1B01G297100	TraesCS7B01G394700	0.857136965645821
8.6.20-8.6.128	TraesCS1B01G297100	TraesCS7B01G408400	0.941173473845652
8.6.20-8.6.128	TraesCS1B01G297100	TraesCS7D01G097600	0.857136965645821
8.6.20-8.6.128	TraesCS1B01G297100	TraesCS7D01G115400	0.857136965645821
8.6.20-8.6.128	TraesCS1B01G297100	TraesCS7D01G116600	0.857136965645821
8.6.20-8.6.128	TraesCS1B01G297100	TraesCS7D01G117100	0.857136965645821
8.6.20-8.6.128	TraesCS1B01G297100	TraesCS7D01G246600	0.941173473845652
8.6.20-8.6.128	TraesCS1B01G297100	TraesCS7D01G428300	0.941173473845652
8.6.20-8.6.128	TraesCS1B01G297100	TraesCS7D01G485700	0.857136965645821
8.6.20-8.6.128	TraesCS1B01G297100	TraesCS7D01G488600	0.941173473845652
8.6.20-8.6.128	TraesCS1B01G297200	TraesCS1B01G300900	1
8.6.20-8.6.128	TraesCS1B01G297200	TraesCS1B01G357600	0.857136965645821
8.6.20-8.6.128	TraesCS1B01G297200	TraesCS1B01G376100	1
8.6.20-8.6.128	TraesCS1B01G297200	TraesCS1B01G376500	0.857136965645821
8.6.20-8.6.128	TraesCS1B01G297200	TraesCS1D01G075700	0.727264377015731
8.6.20-8.6.128	TraesCS1B01G297200	TraesCS1D01G261900	0.857136965645821
8.6.20-8.6.128	TraesCS1B01G297200	TraesCS1D01G286600	1
8.6.20-8.6.128	TraesCS1B01G297200	TraesCS1D01G396600	0.857136965645821
8.6.20-8.6.128	TraesCS1B01G297200	TraesCS2A01G312400	0.857136965645821
8.6.20-8.6.128	TraesCS1B01G297200	TraesCS2D01G395200	0.941173473845652
8.6.20-8.6.128	TraesCS1B01G297200	TraesCS2D01G395400	0.941173473845652
8.6.20-8.6.128	TraesCS1B01G297200	TraesCS3A01G134000	0.857136965645821
8.6.20-8.6.128	TraesCS1B01G297200	TraesCS3A01G357400	0.857136965645821
8.6.20-8.6.128	TraesCS1B01G297200	TraesCS3A01G377400	0.857136965645821
8.6.20-8.6.128	TraesCS1B01G297200	TraesCS3A01G534100	0.941173473845652
8.6.20-8.6.128	TraesCS1B01G297200	TraesCS3B01G114400	0.857136965645821
8.6.20-8.6.128	TraesCS1B01G297200	TraesCS3B01G114600	0.857136965645821
8.6.20-8.6.128	TraesCS1B01G297200	TraesCS3B01G390000	0.857136965645821
8.6.20-8.6.128	TraesCS1B01G297200	TraesCS3D01G266000	0.857136965645821
8.6.20-8.6.128	TraesCS1B01G297200	TraesCS3D01G284200	0.727264377015731
8.6.20-8.6.128	TraesCS1B01G297200	TraesCS3D01G539300	0.941173473845652
8.6.20-8.6.128	TraesCS1B01G297200	TraesCS4A01G057500	0.857136965645821
8.6.20-8.6.128	TraesCS1B01G297200	TraesCS4A01G067800	1
8.6.20-8.6.128	TraesCS1B01G297200	TraesCS4A01G100100	0.941173473845652
8.6.20-8.6.128	TraesCS1B01G297200	TraesCS4A01G402000	0.857136965645821
8.6.20-8.6.128	TraesCS1B01G297200	TraesCS4B01G204100	0.941173473845652
8.6.20-8.6.128	TraesCS1B01G297200	TraesCS4B01G225000	1
8.6.20-8.6.128	TraesCS1B01G297200	TraesCS4B01G275500	0.857136965645821
8.6.20-8.6.128	TraesCS1B01G297200	TraesCS4D01G205000	0.941173473845652
8.6.20-8.6.128	TraesCS1B01G297200	TraesCS5A01G299500	1
8.6.20-8.6.128	TraesCS1B01G297200	TraesCS5A01G347900	1
8.6.20-8.6.128	TraesCS1B01G297200	TraesCS5A01G353600	1
8.6.20-8.6.128	TraesCS1B01G297200	TraesCS5A01G465500	0.941173473845652
8.6.20-8.6.128	TraesCS1B01G297200	TraesCS5B01G243500	0.941173473845652
8.6.20-8.6.128	TraesCS1B01G297200	TraesCS5B01G439500	0.941173473845652
8.6.20-8.6.128	TraesCS1B01G297200	TraesCS5B01G448400	0.941173473845652
8.6.20-8.6.128	TraesCS1B01G297200	TraesCS5B01G464900	0.941173473845652
8.6.20-8.6.128	TraesCS1B01G297200	TraesCS5B01G477300	0.941173473845652
8.6.20-8.6.128	TraesCS1B01G297200	TraesCS5D01G252700	0.941173473845652
8.6.20-8.6.128	TraesCS1B01G297200	TraesCS5D01G360900	1
8.6.20-8.6.128	TraesCS1B01G297200	TraesCS5D01G444000	0.941173473845652
8.6.20-8.6.128	TraesCS1B01G297200	TraesCS5D01G466700	0.941173473845652
8.6.20-8.6.128	TraesCS1B01G297200	TraesCS5D01G478400	0.941173473845652
8.6.20-8.6.128	TraesCS1B01G297200	TraesCS6A01G034900	0.941173473845652
8.6.20-8.6.128	TraesCS1B01G297200	TraesCS6A01G040500	0.857136965645821
8.6.20-8.6.128	TraesCS1B01G297200	TraesCS6A01G055000	1
8.6.20-8.6.128	TraesCS1B01G297200	TraesCS6A01G055200	1
8.6.20-8.6.128	TraesCS1B01G297200	TraesCS6A01G061600	1
8.6.20-8.6.128	TraesCS1B01G297200	TraesCS6A01G062600	0.941173473845652
8.6.20-8.6.128	TraesCS1B01G297200	TraesCS6A01G086400	0.857136965645821
8.6.20-8.6.128	TraesCS1B01G297200	TraesCS6A01G117200	0.941173473845652
8.6.20-8.6.128	TraesCS1B01G297200	TraesCS6B01G048300	0.941173473845652
8.6.20-8.6.128	TraesCS1B01G297200	TraesCS6B01G048500	0.857136965645821
8.6.20-8.6.128	TraesCS1B01G297200	TraesCS6B01G048600	0.941173473845652
8.6.20-8.6.128	TraesCS1B01G297200	TraesCS6B01G049000	0.941173473845652
8.6.20-8.6.128	TraesCS1B01G297200	TraesCS6B01G049100	0.857136965645821
8.6.20-8.6.128	TraesCS1B01G297200	TraesCS6B01G049400	0.941173473845652
8.6.20-8.6.128	TraesCS1B01G297200	TraesCS6B01G079000	1
8.6.20-8.6.128	TraesCS1B01G297200	TraesCS6B01G079200	1
8.6.20-8.6.128	TraesCS1B01G297200	TraesCS6B01G082100	0.941173473845652
8.6.20-8.6.128	TraesCS1B01G297200	TraesCS6B01G082400	0.941173473845652
8.6.20-8.6.128	TraesCS1B01G297200	TraesCS6B01G082500	0.941173473845652
8.6.20-8.6.128	TraesCS1B01G297200	TraesCS6B01G144900	0.941173473845652
8.6.20-8.6.128	TraesCS1B01G297200	TraesCS6B01G145200	0.941173473845652
8.6.20-8.6.128	TraesCS1B01G297200	TraesCS6B01G198500	0.941173473845652
8.6.20-8.6.128	TraesCS1B01G297200	TraesCS6B01G443800	0.941173473845652
8.6.20-8.6.128	TraesCS1B01G297200	TraesCS6D01G039900	0.941173473845652
8.6.20-8.6.128	TraesCS1B01G297200	TraesCS6D01G040400	0.941173473845652
8.6.20-8.6.128	TraesCS1B01G297200	TraesCS6D01G040500	0.941173473845652
8.6.20-8.6.128	TraesCS1B01G297200	TraesCS6D01G040600	0.857136965645821
8.6.20-8.6.128	TraesCS1B01G297200	TraesCS6D01G040700	0.941173473845652
8.6.20-8.6.128	TraesCS1B01G297200	TraesCS6D01G046200	0.857136965645821
8.6.20-8.6.128	TraesCS1B01G297200	TraesCS6D01G061700	1
8.6.20-8.6.128	TraesCS1B01G297200	TraesCS6D01G062900	1
8.6.20-8.6.128	TraesCS1B01G297200	TraesCS6D01G107000	0.941173473845652
8.6.20-8.6.128	TraesCS1B01G297200	TraesCS6D01G385500	0.941173473845652
8.6.20-8.6.128	TraesCS1B01G297200	TraesCS7A01G119400	0.857136965645821
8.6.20-8.6.128	TraesCS1B01G297200	TraesCS7A01G119700	0.857136965645821
8.6.20-8.6.128	TraesCS1B01G297200	TraesCS7A01G119900	0.857136965645821
8.6.20-8.6.128	TraesCS1B01G297200	TraesCS7A01G147200	0.941173473845652
8.6.20-8.6.128	TraesCS1B01G297200	TraesCS7A01G491100	0.857136965645821
8.6.20-8.6.128	TraesCS1B01G297200	TraesCS7B01G016000	0.857136965645821
8.6.20-8.6.128	TraesCS1B01G297200	TraesCS7B01G016700	0.857136965645821
8.6.20-8.6.128	TraesCS1B01G297200	TraesCS7B01G016900	0.857136965645821
8.6.20-8.6.128	TraesCS1B01G297200	TraesCS7B01G017000	0.857136965645821
8.6.20-8.6.128	TraesCS1B01G297200	TraesCS7B01G019000	0.857136965645821
8.6.20-8.6.128	TraesCS1B01G297200	TraesCS7B01G061300	0.857136965645821
8.6.20-8.6.128	TraesCS1B01G297200	TraesCS7B01G158500	0.727264377015731
8.6.20-8.6.128	TraesCS1B01G297200	TraesCS7B01G394500	0.857136965645821
8.6.20-8.6.128	TraesCS1B01G297200	TraesCS7B01G394700	0.857136965645821
8.6.20-8.6.128	TraesCS1B01G297200	TraesCS7B01G408400	0.941173473845652
8.6.20-8.6.128	TraesCS1B01G297200	TraesCS7D01G097600	0.857136965645821
8.6.20-8.6.128	TraesCS1B01G297200	TraesCS7D01G115400	0.857136965645821
8.6.20-8.6.128	TraesCS1B01G297200	TraesCS7D01G116600	0.857136965645821
8.6.20-8.6.128	TraesCS1B01G297200	TraesCS7D01G117100	0.857136965645821
8.6.20-8.6.128	TraesCS1B01G297200	TraesCS7D01G246600	0.941173473845652
8.6.20-8.6.128	TraesCS1B01G297200	TraesCS7D01G428300	0.941173473845652
8.6.20-8.6.128	TraesCS1B01G297200	TraesCS7D01G485700	0.857136965645821
8.6.20-8.6.128	TraesCS1B01G297200	TraesCS7D01G488600	0.941173473845652
8.6.20-8.6.128	TraesCS1B01G300900	TraesCS1B01G357600	0.857136965645821
8.6.20-8.6.128	TraesCS1B01G300900	TraesCS1B01G376100	1
8.6.20-8.6.128	TraesCS1B01G300900	TraesCS1B01G376500	0.857136965645821
8.6.20-8.6.128	TraesCS1B01G300900	TraesCS1D01G075700	0.727264377015731
8.6.20-8.6.128	TraesCS1B01G300900	TraesCS1D01G261900	0.857136965645821
8.6.20-8.6.128	TraesCS1B01G300900	TraesCS1D01G286600	1
8.6.20-8.6.128	TraesCS1B01G300900	TraesCS1D01G396600	0.857136965645821
8.6.20-8.6.128	TraesCS1B01G300900	TraesCS2A01G312400	0.857136965645821
8.6.20-8.6.128	TraesCS1B01G300900	TraesCS2D01G395200	0.941173473845652
8.6.20-8.6.128	TraesCS1B01G300900	TraesCS2D01G395400	0.941173473845652
8.6.20-8.6.128	TraesCS1B01G300900	TraesCS3A01G134000	0.857136965645821
8.6.20-8.6.128	TraesCS1B01G300900	TraesCS3A01G357400	0.857136965645821
8.6.20-8.6.128	TraesCS1B01G300900	TraesCS3A01G377400	0.857136965645821
8.6.20-8.6.128	TraesCS1B01G300900	TraesCS3A01G534100	0.941173473845652
8.6.20-8.6.128	TraesCS1B01G300900	TraesCS3B01G114400	0.857136965645821
8.6.20-8.6.128	TraesCS1B01G300900	TraesCS3B01G114600	0.857136965645821
8.6.20-8.6.128	TraesCS1B01G300900	TraesCS3B01G390000	0.857136965645821
8.6.20-8.6.128	TraesCS1B01G300900	TraesCS3D01G266000	0.857136965645821
8.6.20-8.6.128	TraesCS1B01G300900	TraesCS3D01G284200	0.727264377015731
8.6.20-8.6.128	TraesCS1B01G300900	TraesCS3D01G539300	0.941173473845652
8.6.20-8.6.128	TraesCS1B01G300900	TraesCS4A01G057500	0.857136965645821
8.6.20-8.6.128	TraesCS1B01G300900	TraesCS4A01G067800	1
8.6.20-8.6.128	TraesCS1B01G300900	TraesCS4A01G100100	0.941173473845652
8.6.20-8.6.128	TraesCS1B01G300900	TraesCS4A01G402000	0.857136965645821
8.6.20-8.6.128	TraesCS1B01G300900	TraesCS4B01G204100	0.941173473845652
8.6.20-8.6.128	TraesCS1B01G300900	TraesCS4B01G225000	1
8.6.20-8.6.128	TraesCS1B01G300900	TraesCS4B01G275500	0.857136965645821
8.6.20-8.6.128	TraesCS1B01G300900	TraesCS4D01G205000	0.941173473845652
8.6.20-8.6.128	TraesCS1B01G300900	TraesCS5A01G299500	1
8.6.20-8.6.128	TraesCS1B01G300900	TraesCS5A01G347900	1
8.6.20-8.6.128	TraesCS1B01G300900	TraesCS5A01G353600	1
8.6.20-8.6.128	TraesCS1B01G300900	TraesCS5A01G465500	0.941173473845652
8.6.20-8.6.128	TraesCS1B01G300900	TraesCS5B01G243500	0.941173473845652
8.6.20-8.6.128	TraesCS1B01G300900	TraesCS5B01G439500	0.941173473845652
8.6.20-8.6.128	TraesCS1B01G300900	TraesCS5B01G448400	0.941173473845652
8.6.20-8.6.128	TraesCS1B01G300900	TraesCS5B01G464900	0.941173473845652
8.6.20-8.6.128	TraesCS1B01G300900	TraesCS5B01G477300	0.941173473845652
8.6.20-8.6.128	TraesCS1B01G300900	TraesCS5D01G252700	0.941173473845652
8.6.20-8.6.128	TraesCS1B01G300900	TraesCS5D01G360900	1
8.6.20-8.6.128	TraesCS1B01G300900	TraesCS5D01G444000	0.941173473845652
8.6.20-8.6.128	TraesCS1B01G300900	TraesCS5D01G466700	0.941173473845652
8.6.20-8.6.128	TraesCS1B01G300900	TraesCS5D01G478400	0.941173473845652
8.6.20-8.6.128	TraesCS1B01G300900	TraesCS6A01G034900	0.941173473845652
8.6.20-8.6.128	TraesCS1B01G300900	TraesCS6A01G040500	0.857136965645821
8.6.20-8.6.128	TraesCS1B01G300900	TraesCS6A01G055000	1
8.6.20-8.6.128	TraesCS1B01G300900	TraesCS6A01G055200	1
8.6.20-8.6.128	TraesCS1B01G300900	TraesCS6A01G061600	1
8.6.20-8.6.128	TraesCS1B01G300900	TraesCS6A01G062600	0.941173473845652
8.6.20-8.6.128	TraesCS1B01G300900	TraesCS6A01G086400	0.857136965645821
8.6.20-8.6.128	TraesCS1B01G300900	TraesCS6A01G117200	0.941173473845652
8.6.20-8.6.128	TraesCS1B01G300900	TraesCS6B01G048300	0.941173473845652
8.6.20-8.6.128	TraesCS1B01G300900	TraesCS6B01G048500	0.857136965645821
8.6.20-8.6.128	TraesCS1B01G300900	TraesCS6B01G048600	0.941173473845652
8.6.20-8.6.128	TraesCS1B01G300900	TraesCS6B01G049000	0.941173473845652
8.6.20-8.6.128	TraesCS1B01G300900	TraesCS6B01G049100	0.857136965645821
8.6.20-8.6.128	TraesCS1B01G300900	TraesCS6B01G049400	0.941173473845652
8.6.20-8.6.128	TraesCS1B01G300900	TraesCS6B01G079000	1
8.6.20-8.6.128	TraesCS1B01G300900	TraesCS6B01G079200	1
8.6.20-8.6.128	TraesCS1B01G300900	TraesCS6B01G082100	0.941173473845652
8.6.20-8.6.128	TraesCS1B01G300900	TraesCS6B01G082400	0.941173473845652
8.6.20-8.6.128	TraesCS1B01G300900	TraesCS6B01G082500	0.941173473845652
8.6.20-8.6.128	TraesCS1B01G300900	TraesCS6B01G144900	0.941173473845652
8.6.20-8.6.128	TraesCS1B01G300900	TraesCS6B01G145200	0.941173473845652
8.6.20-8.6.128	TraesCS1B01G300900	TraesCS6B01G198500	0.941173473845652
8.6.20-8.6.128	TraesCS1B01G300900	TraesCS6B01G443800	0.941173473845652
8.6.20-8.6.128	TraesCS1B01G300900	TraesCS6D01G039900	0.941173473845652
8.6.20-8.6.128	TraesCS1B01G300900	TraesCS6D01G040400	0.941173473845652
8.6.20-8.6.128	TraesCS1B01G300900	TraesCS6D01G040500	0.941173473845652
8.6.20-8.6.128	TraesCS1B01G300900	TraesCS6D01G040600	0.857136965645821
8.6.20-8.6.128	TraesCS1B01G300900	TraesCS6D01G040700	0.941173473845652
8.6.20-8.6.128	TraesCS1B01G300900	TraesCS6D01G046200	0.857136965645821
8.6.20-8.6.128	TraesCS1B01G300900	TraesCS6D01G061700	1
8.6.20-8.6.128	TraesCS1B01G300900	TraesCS6D01G062900	1
8.6.20-8.6.128	TraesCS1B01G300900	TraesCS6D01G107000	0.941173473845652
8.6.20-8.6.128	TraesCS1B01G300900	TraesCS6D01G385500	0.941173473845652
8.6.20-8.6.128	TraesCS1B01G300900	TraesCS7A01G119400	0.857136965645821
8.6.20-8.6.128	TraesCS1B01G300900	TraesCS7A01G119700	0.857136965645821
8.6.20-8.6.128	TraesCS1B01G300900	TraesCS7A01G119900	0.857136965645821
8.6.20-8.6.128	TraesCS1B01G300900	TraesCS7A01G147200	0.941173473845652
8.6.20-8.6.128	TraesCS1B01G300900	TraesCS7A01G491100	0.857136965645821
8.6.20-8.6.128	TraesCS1B01G300900	TraesCS7B01G016000	0.857136965645821
8.6.20-8.6.128	TraesCS1B01G300900	TraesCS7B01G016700	0.857136965645821
8.6.20-8.6.128	TraesCS1B01G300900	TraesCS7B01G016900	0.857136965645821
8.6.20-8.6.128	TraesCS1B01G300900	TraesCS7B01G017000	0.857136965645821
8.6.20-8.6.128	TraesCS1B01G300900	TraesCS7B01G019000	0.857136965645821
8.6.20-8.6.128	TraesCS1B01G300900	TraesCS7B01G061300	0.857136965645821
8.6.20-8.6.128	TraesCS1B01G300900	TraesCS7B01G158500	0.727264377015731
8.6.20-8.6.128	TraesCS1B01G300900	TraesCS7B01G394500	0.857136965645821
8.6.20-8.6.128	TraesCS1B01G300900	TraesCS7B01G394700	0.857136965645821
8.6.20-8.6.128	TraesCS1B01G300900	TraesCS7B01G408400	0.941173473845652
8.6.20-8.6.128	TraesCS1B01G300900	TraesCS7D01G097600	0.857136965645821
8.6.20-8.6.128	TraesCS1B01G300900	TraesCS7D01G115400	0.857136965645821
8.6.20-8.6.128	TraesCS1B01G300900	TraesCS7D01G116600	0.857136965645821
8.6.20-8.6.128	TraesCS1B01G300900	TraesCS7D01G117100	0.857136965645821
8.6.20-8.6.128	TraesCS1B01G300900	TraesCS7D01G246600	0.941173473845652
8.6.20-8.6.128	TraesCS1B01G300900	TraesCS7D01G428300	0.941173473845652
8.6.20-8.6.128	TraesCS1B01G300900	TraesCS7D01G485700	0.857136965645821
8.6.20-8.6.128	TraesCS1B01G300900	TraesCS7D01G488600	0.941173473845652
8.6.20-8.6.128	TraesCS1B01G357600	TraesCS1B01G376100	0.857136965645821
8.6.20-8.6.128	TraesCS1B01G357600	TraesCS1B01G376500	1
8.6.20-8.6.128	TraesCS1B01G357600	TraesCS1D01G261900	1
8.6.20-8.6.128	TraesCS1B01G357600	TraesCS1D01G286600	0.857136965645821
8.6.20-8.6.128	TraesCS1B01G357600	TraesCS1D01G396600	1
8.6.20-8.6.128	TraesCS1B01G357600	TraesCS2A01G312400	1
8.6.20-8.6.128	TraesCS1B01G357600	TraesCS2D01G395200	0.727263780549116
8.6.20-8.6.128	TraesCS1B01G357600	TraesCS2D01G395400	0.727263780549116
8.6.20-8.6.128	TraesCS1B01G357600	TraesCS3A01G134000	1
8.6.20-8.6.128	TraesCS1B01G357600	TraesCS3A01G357400	1
8.6.20-8.6.128	TraesCS1B01G357600	TraesCS3A01G377400	1
8.6.20-8.6.128	TraesCS1B01G357600	TraesCS3A01G534100	0.923073933758714
8.6.20-8.6.128	TraesCS1B01G357600	TraesCS3B01G114400	1
8.6.20-8.6.128	TraesCS1B01G357600	TraesCS3B01G114600	1
8.6.20-8.6.128	TraesCS1B01G357600	TraesCS3B01G390000	1
8.6.20-8.6.128	TraesCS1B01G357600	TraesCS3D01G266000	1
8.6.20-8.6.128	TraesCS1B01G357600	TraesCS3D01G539300	0.923073933758714
8.6.20-8.6.128	TraesCS1B01G357600	TraesCS4A01G057500	1
8.6.20-8.6.128	TraesCS1B01G357600	TraesCS4A01G067800	0.857136965645821
8.6.20-8.6.128	TraesCS1B01G357600	TraesCS4A01G100100	0.923073933758714
8.6.20-8.6.128	TraesCS1B01G357600	TraesCS4A01G402000	1
8.6.20-8.6.128	TraesCS1B01G357600	TraesCS4B01G204100	0.923073933758714
8.6.20-8.6.128	TraesCS1B01G357600	TraesCS4B01G225000	0.857136965645821
8.6.20-8.6.128	TraesCS1B01G357600	TraesCS4B01G275500	1
8.6.20-8.6.128	TraesCS1B01G357600	TraesCS4D01G205000	0.923073933758714
8.6.20-8.6.128	TraesCS1B01G357600	TraesCS5A01G299500	0.857136965645821
8.6.20-8.6.128	TraesCS1B01G357600	TraesCS5A01G347900	0.857136965645821
8.6.20-8.6.128	TraesCS1B01G357600	TraesCS5A01G353600	0.857136965645821
8.6.20-8.6.128	TraesCS1B01G357600	TraesCS5A01G465500	0.923073933758714
8.6.20-8.6.128	TraesCS1B01G357600	TraesCS5B01G243500	0.923073933758714
8.6.20-8.6.128	TraesCS1B01G357600	TraesCS5B01G439500	0.923073933758714
8.6.20-8.6.128	TraesCS1B01G357600	TraesCS5B01G448400	0.727263780549116
8.6.20-8.6.128	TraesCS1B01G357600	TraesCS5B01G464900	0.923073933758714
8.6.20-8.6.128	TraesCS1B01G357600	TraesCS5B01G477300	0.923073933758714
8.6.20-8.6.128	TraesCS1B01G357600	TraesCS5D01G252700	0.923073933758714
8.6.20-8.6.128	TraesCS1B01G357600	TraesCS5D01G360900	0.857136965645821
8.6.20-8.6.128	TraesCS1B01G357600	TraesCS5D01G444000	0.923073933758714
8.6.20-8.6.128	TraesCS1B01G357600	TraesCS5D01G466700	0.923073933758714
8.6.20-8.6.128	TraesCS1B01G357600	TraesCS5D01G478400	0.923073933758714
8.6.20-8.6.128	TraesCS1B01G357600	TraesCS6A01G034900	0.923073933758714
8.6.20-8.6.128	TraesCS1B01G357600	TraesCS6A01G040500	1
8.6.20-8.6.128	TraesCS1B01G357600	TraesCS6A01G055000	0.857136965645821
8.6.20-8.6.128	TraesCS1B01G357600	TraesCS6A01G055200	0.857136965645821
8.6.20-8.6.128	TraesCS1B01G357600	TraesCS6A01G061600	0.857136965645821
8.6.20-8.6.128	TraesCS1B01G357600	TraesCS6A01G062600	0.923073933758714
8.6.20-8.6.128	TraesCS1B01G357600	TraesCS6A01G086400	1
8.6.20-8.6.128	TraesCS1B01G357600	TraesCS6A01G117200	0.923073933758714
8.6.20-8.6.128	TraesCS1B01G357600	TraesCS6B01G048300	0.923073933758714
8.6.20-8.6.128	TraesCS1B01G357600	TraesCS6B01G048500	1
8.6.20-8.6.128	TraesCS1B01G357600	TraesCS6B01G048600	0.923073933758714
8.6.20-8.6.128	TraesCS1B01G357600	TraesCS6B01G049000	0.923073933758714
8.6.20-8.6.128	TraesCS1B01G357600	TraesCS6B01G049100	1
8.6.20-8.6.128	TraesCS1B01G357600	TraesCS6B01G049400	0.923073933758714
8.6.20-8.6.128	TraesCS1B01G357600	TraesCS6B01G079000	0.857136965645821
8.6.20-8.6.128	TraesCS1B01G357600	TraesCS6B01G079200	0.857136965645821
8.6.20-8.6.128	TraesCS1B01G357600	TraesCS6B01G082100	0.923073933758714
8.6.20-8.6.128	TraesCS1B01G357600	TraesCS6B01G082400	0.923073933758714
8.6.20-8.6.128	TraesCS1B01G357600	TraesCS6B01G082500	0.923073933758714
8.6.20-8.6.128	TraesCS1B01G357600	TraesCS6B01G144900	0.923073933758714
8.6.20-8.6.128	TraesCS1B01G357600	TraesCS6B01G145200	0.923073933758714
8.6.20-8.6.128	TraesCS1B01G357600	TraesCS6B01G198500	0.923073933758714
8.6.20-8.6.128	TraesCS1B01G357600	TraesCS6B01G443800	0.923073933758714
8.6.20-8.6.128	TraesCS1B01G357600	TraesCS6D01G039900	0.923073933758714
8.6.20-8.6.128	TraesCS1B01G357600	TraesCS6D01G040400	0.923073933758714
8.6.20-8.6.128	TraesCS1B01G357600	TraesCS6D01G040500	0.923073933758714
8.6.20-8.6.128	TraesCS1B01G357600	TraesCS6D01G040600	1
8.6.20-8.6.128	TraesCS1B01G357600	TraesCS6D01G040700	0.923073933758714
8.6.20-8.6.128	TraesCS1B01G357600	TraesCS6D01G046200	1
8.6.20-8.6.128	TraesCS1B01G357600	TraesCS6D01G061700	0.857136965645821
8.6.20-8.6.128	TraesCS1B01G357600	TraesCS6D01G062900	0.857136965645821
8.6.20-8.6.128	TraesCS1B01G357600	TraesCS6D01G107000	0.923073933758714
8.6.20-8.6.128	TraesCS1B01G357600	TraesCS6D01G385500	0.923073933758714
8.6.20-8.6.128	TraesCS1B01G357600	TraesCS7A01G119400	1
8.6.20-8.6.128	TraesCS1B01G357600	TraesCS7A01G119700	1
8.6.20-8.6.128	TraesCS1B01G357600	TraesCS7A01G119900	1
8.6.20-8.6.128	TraesCS1B01G357600	TraesCS7A01G147200	0.923073933758714
8.6.20-8.6.128	TraesCS1B01G357600	TraesCS7A01G491100	1
8.6.20-8.6.128	TraesCS1B01G357600	TraesCS7B01G016000	1
8.6.20-8.6.128	TraesCS1B01G357600	TraesCS7B01G016700	1
8.6.20-8.6.128	TraesCS1B01G357600	TraesCS7B01G016900	1
8.6.20-8.6.128	TraesCS1B01G357600	TraesCS7B01G017000	1
8.6.20-8.6.128	TraesCS1B01G357600	TraesCS7B01G019000	1
8.6.20-8.6.128	TraesCS1B01G357600	TraesCS7B01G061300	1
8.6.20-8.6.128	TraesCS1B01G357600	TraesCS7B01G394500	1
8.6.20-8.6.128	TraesCS1B01G357600	TraesCS7B01G394700	1
8.6.20-8.6.128	TraesCS1B01G357600	TraesCS7B01G408400	0.923073933758714
8.6.20-8.6.128	TraesCS1B01G357600	TraesCS7D01G097600	1
8.6.20-8.6.128	TraesCS1B01G357600	TraesCS7D01G115400	1
8.6.20-8.6.128	TraesCS1B01G357600	TraesCS7D01G116600	1
8.6.20-8.6.128	TraesCS1B01G357600	TraesCS7D01G117100	1
8.6.20-8.6.128	TraesCS1B01G357600	TraesCS7D01G246600	0.923073933758714
8.6.20-8.6.128	TraesCS1B01G357600	TraesCS7D01G428300	0.923073933758714
8.6.20-8.6.128	TraesCS1B01G357600	TraesCS7D01G485700	1
8.6.20-8.6.128	TraesCS1B01G357600	TraesCS7D01G488600	0.923073933758714
8.6.20-8.6.128	TraesCS1B01G376100	TraesCS1B01G376500	0.857136965645821
8.6.20-8.6.128	TraesCS1B01G376100	TraesCS1D01G075700	0.727264377015731
8.6.20-8.6.128	TraesCS1B01G376100	TraesCS1D01G261900	0.857136965645821
8.6.20-8.6.128	TraesCS1B01G376100	TraesCS1D01G286600	1
8.6.20-8.6.128	TraesCS1B01G376100	TraesCS1D01G396600	0.857136965645821
8.6.20-8.6.128	TraesCS1B01G376100	TraesCS2A01G312400	0.857136965645821
8.6.20-8.6.128	TraesCS1B01G376100	TraesCS2D01G395200	0.941173473845652
8.6.20-8.6.128	TraesCS1B01G376100	TraesCS2D01G395400	0.941173473845652
8.6.20-8.6.128	TraesCS1B01G376100	TraesCS3A01G134000	0.857136965645821
8.6.20-8.6.128	TraesCS1B01G376100	TraesCS3A01G357400	0.857136965645821
8.6.20-8.6.128	TraesCS1B01G376100	TraesCS3A01G377400	0.857136965645821
8.6.20-8.6.128	TraesCS1B01G376100	TraesCS3A01G534100	0.941173473845652
8.6.20-8.6.128	TraesCS1B01G376100	TraesCS3B01G114400	0.857136965645821
8.6.20-8.6.128	TraesCS1B01G376100	TraesCS3B01G114600	0.857136965645821
8.6.20-8.6.128	TraesCS1B01G376100	TraesCS3B01G390000	0.857136965645821
8.6.20-8.6.128	TraesCS1B01G376100	TraesCS3D01G266000	0.857136965645821
8.6.20-8.6.128	TraesCS1B01G376100	TraesCS3D01G284200	0.727264377015731
8.6.20-8.6.128	TraesCS1B01G376100	TraesCS3D01G539300	0.941173473845652
8.6.20-8.6.128	TraesCS1B01G376100	TraesCS4A01G057500	0.857136965645821
8.6.20-8.6.128	TraesCS1B01G376100	TraesCS4A01G067800	1
8.6.20-8.6.128	TraesCS1B01G376100	TraesCS4A01G100100	0.941173473845652
8.6.20-8.6.128	TraesCS1B01G376100	TraesCS4A01G402000	0.857136965645821
8.6.20-8.6.128	TraesCS1B01G376100	TraesCS4B01G204100	0.941173473845652
8.6.20-8.6.128	TraesCS1B01G376100	TraesCS4B01G225000	1
8.6.20-8.6.128	TraesCS1B01G376100	TraesCS4B01G275500	0.857136965645821
8.6.20-8.6.128	TraesCS1B01G376100	TraesCS4D01G205000	0.941173473845652
8.6.20-8.6.128	TraesCS1B01G376100	TraesCS5A01G299500	1
8.6.20-8.6.128	TraesCS1B01G376100	TraesCS5A01G347900	1
8.6.20-8.6.128	TraesCS1B01G376100	TraesCS5A01G353600	1
8.6.20-8.6.128	TraesCS1B01G376100	TraesCS5A01G465500	0.941173473845652
8.6.20-8.6.128	TraesCS1B01G376100	TraesCS5B01G243500	0.941173473845652
8.6.20-8.6.128	TraesCS1B01G376100	TraesCS5B01G439500	0.941173473845652
8.6.20-8.6.128	TraesCS1B01G376100	TraesCS5B01G448400	0.941173473845652
8.6.20-8.6.128	TraesCS1B01G376100	TraesCS5B01G464900	0.941173473845652
8.6.20-8.6.128	TraesCS1B01G376100	TraesCS5B01G477300	0.941173473845652
8.6.20-8.6.128	TraesCS1B01G376100	TraesCS5D01G252700	0.941173473845652
8.6.20-8.6.128	TraesCS1B01G376100	TraesCS5D01G360900	1
8.6.20-8.6.128	TraesCS1B01G376100	TraesCS5D01G444000	0.941173473845652
8.6.20-8.6.128	TraesCS1B01G376100	TraesCS5D01G466700	0.941173473845652
8.6.20-8.6.128	TraesCS1B01G376100	TraesCS5D01G478400	0.941173473845652
8.6.20-8.6.128	TraesCS1B01G376100	TraesCS6A01G034900	0.941173473845652
8.6.20-8.6.128	TraesCS1B01G376100	TraesCS6A01G040500	0.857136965645821
8.6.20-8.6.128	TraesCS1B01G376100	TraesCS6A01G055000	1
8.6.20-8.6.128	TraesCS1B01G376100	TraesCS6A01G055200	1
8.6.20-8.6.128	TraesCS1B01G376100	TraesCS6A01G061600	1
8.6.20-8.6.128	TraesCS1B01G376100	TraesCS6A01G062600	0.941173473845652
8.6.20-8.6.128	TraesCS1B01G376100	TraesCS6A01G086400	0.857136965645821
8.6.20-8.6.128	TraesCS1B01G376100	TraesCS6A01G117200	0.941173473845652
8.6.20-8.6.128	TraesCS1B01G376100	TraesCS6B01G048300	0.941173473845652
8.6.20-8.6.128	TraesCS1B01G376100	TraesCS6B01G048500	0.857136965645821
8.6.20-8.6.128	TraesCS1B01G376100	TraesCS6B01G048600	0.941173473845652
8.6.20-8.6.128	TraesCS1B01G376100	TraesCS6B01G049000	0.941173473845652
8.6.20-8.6.128	TraesCS1B01G376100	TraesCS6B01G049100	0.857136965645821
8.6.20-8.6.128	TraesCS1B01G376100	TraesCS6B01G049400	0.941173473845652
8.6.20-8.6.128	TraesCS1B01G376100	TraesCS6B01G079000	1
8.6.20-8.6.128	TraesCS1B01G376100	TraesCS6B01G079200	1
8.6.20-8.6.128	TraesCS1B01G376100	TraesCS6B01G082100	0.941173473845652
8.6.20-8.6.128	TraesCS1B01G376100	TraesCS6B01G082400	0.941173473845652
8.6.20-8.6.128	TraesCS1B01G376100	TraesCS6B01G082500	0.941173473845652
8.6.20-8.6.128	TraesCS1B01G376100	TraesCS6B01G144900	0.941173473845652
8.6.20-8.6.128	TraesCS1B01G376100	TraesCS6B01G145200	0.941173473845652
8.6.20-8.6.128	TraesCS1B01G376100	TraesCS6B01G198500	0.941173473845652
8.6.20-8.6.128	TraesCS1B01G376100	TraesCS6B01G443800	0.941173473845652
8.6.20-8.6.128	TraesCS1B01G376100	TraesCS6D01G039900	0.941173473845652
8.6.20-8.6.128	TraesCS1B01G376100	TraesCS6D01G040400	0.941173473845652
8.6.20-8.6.128	TraesCS1B01G376100	TraesCS6D01G040500	0.941173473845652
8.6.20-8.6.128	TraesCS1B01G376100	TraesCS6D01G040600	0.857136965645821
8.6.20-8.6.128	TraesCS1B01G376100	TraesCS6D01G040700	0.941173473845652
8.6.20-8.6.128	TraesCS1B01G376100	TraesCS6D01G046200	0.857136965645821
8.6.20-8.6.128	TraesCS1B01G376100	TraesCS6D01G061700	1
8.6.20-8.6.128	TraesCS1B01G376100	TraesCS6D01G062900	1
8.6.20-8.6.128	TraesCS1B01G376100	TraesCS6D01G107000	0.941173473845652
8.6.20-8.6.128	TraesCS1B01G376100	TraesCS6D01G385500	0.941173473845652
8.6.20-8.6.128	TraesCS1B01G376100	TraesCS7A01G119400	0.857136965645821
8.6.20-8.6.128	TraesCS1B01G376100	TraesCS7A01G119700	0.857136965645821
8.6.20-8.6.128	TraesCS1B01G376100	TraesCS7A01G119900	0.857136965645821
8.6.20-8.6.128	TraesCS1B01G376100	TraesCS7A01G147200	0.941173473845652
8.6.20-8.6.128	TraesCS1B01G376100	TraesCS7A01G491100	0.857136965645821
8.6.20-8.6.128	TraesCS1B01G376100	TraesCS7B01G016000	0.857136965645821
8.6.20-8.6.128	TraesCS1B01G376100	TraesCS7B01G016700	0.857136965645821
8.6.20-8.6.128	TraesCS1B01G376100	TraesCS7B01G016900	0.857136965645821
8.6.20-8.6.128	TraesCS1B01G376100	TraesCS7B01G017000	0.857136965645821
8.6.20-8.6.128	TraesCS1B01G376100	TraesCS7B01G019000	0.857136965645821
8.6.20-8.6.128	TraesCS1B01G376100	TraesCS7B01G061300	0.857136965645821
8.6.20-8.6.128	TraesCS1B01G376100	TraesCS7B01G158500	0.727264377015731
8.6.20-8.6.128	TraesCS1B01G376100	TraesCS7B01G394500	0.857136965645821
8.6.20-8.6.128	TraesCS1B01G376100	TraesCS7B01G394700	0.857136965645821
8.6.20-8.6.128	TraesCS1B01G376100	TraesCS7B01G408400	0.941173473845652
8.6.20-8.6.128	TraesCS1B01G376100	TraesCS7D01G097600	0.857136965645821
8.6.20-8.6.128	TraesCS1B01G376100	TraesCS7D01G115400	0.857136965645821
8.6.20-8.6.128	TraesCS1B01G376100	TraesCS7D01G116600	0.857136965645821
8.6.20-8.6.128	TraesCS1B01G376100	TraesCS7D01G117100	0.857136965645821
8.6.20-8.6.128	TraesCS1B01G376100	TraesCS7D01G246600	0.941173473845652
8.6.20-8.6.128	TraesCS1B01G376100	TraesCS7D01G428300	0.941173473845652
8.6.20-8.6.128	TraesCS1B01G376100	TraesCS7D01G485700	0.857136965645821
8.6.20-8.6.128	TraesCS1B01G376100	TraesCS7D01G488600	0.941173473845652
8.6.20-8.6.128	TraesCS1B01G376500	TraesCS1D01G261900	1
8.6.20-8.6.128	TraesCS1B01G376500	TraesCS1D01G286600	0.857136965645821
8.6.20-8.6.128	TraesCS1B01G376500	TraesCS1D01G396600	1
8.6.20-8.6.128	TraesCS1B01G376500	TraesCS2A01G312400	1
8.6.20-8.6.128	TraesCS1B01G376500	TraesCS2D01G395200	0.727263780549116
8.6.20-8.6.128	TraesCS1B01G376500	TraesCS2D01G395400	0.727263780549116
8.6.20-8.6.128	TraesCS1B01G376500	TraesCS3A01G134000	1
8.6.20-8.6.128	TraesCS1B01G376500	TraesCS3A01G357400	1
8.6.20-8.6.128	TraesCS1B01G376500	TraesCS3A01G377400	1
8.6.20-8.6.128	TraesCS1B01G376500	TraesCS3A01G534100	0.923073933758714
8.6.20-8.6.128	TraesCS1B01G376500	TraesCS3B01G114400	1
8.6.20-8.6.128	TraesCS1B01G376500	TraesCS3B01G114600	1
8.6.20-8.6.128	TraesCS1B01G376500	TraesCS3B01G390000	1
8.6.20-8.6.128	TraesCS1B01G376500	TraesCS3D01G266000	1
8.6.20-8.6.128	TraesCS1B01G376500	TraesCS3D01G539300	0.923073933758714
8.6.20-8.6.128	TraesCS1B01G376500	TraesCS4A01G057500	1
8.6.20-8.6.128	TraesCS1B01G376500	TraesCS4A01G067800	0.857136965645821
8.6.20-8.6.128	TraesCS1B01G376500	TraesCS4A01G100100	0.923073933758714
8.6.20-8.6.128	TraesCS1B01G376500	TraesCS4A01G402000	1
8.6.20-8.6.128	TraesCS1B01G376500	TraesCS4B01G204100	0.923073933758714
8.6.20-8.6.128	TraesCS1B01G376500	TraesCS4B01G225000	0.857136965645821
8.6.20-8.6.128	TraesCS1B01G376500	TraesCS4B01G275500	1
8.6.20-8.6.128	TraesCS1B01G376500	TraesCS4D01G205000	0.923073933758714
8.6.20-8.6.128	TraesCS1B01G376500	TraesCS5A01G299500	0.857136965645821
8.6.20-8.6.128	TraesCS1B01G376500	TraesCS5A01G347900	0.857136965645821
8.6.20-8.6.128	TraesCS1B01G376500	TraesCS5A01G353600	0.857136965645821
8.6.20-8.6.128	TraesCS1B01G376500	TraesCS5A01G465500	0.923073933758714
8.6.20-8.6.128	TraesCS1B01G376500	TraesCS5B01G243500	0.923073933758714
8.6.20-8.6.128	TraesCS1B01G376500	TraesCS5B01G439500	0.923073933758714
8.6.20-8.6.128	TraesCS1B01G376500	TraesCS5B01G448400	0.727263780549116
8.6.20-8.6.128	TraesCS1B01G376500	TraesCS5B01G464900	0.923073933758714
8.6.20-8.6.128	TraesCS1B01G376500	TraesCS5B01G477300	0.923073933758714
8.6.20-8.6.128	TraesCS1B01G376500	TraesCS5D01G252700	0.923073933758714
8.6.20-8.6.128	TraesCS1B01G376500	TraesCS5D01G360900	0.857136965645821
8.6.20-8.6.128	TraesCS1B01G376500	TraesCS5D01G444000	0.923073933758714
8.6.20-8.6.128	TraesCS1B01G376500	TraesCS5D01G466700	0.923073933758714
8.6.20-8.6.128	TraesCS1B01G376500	TraesCS5D01G478400	0.923073933758714
8.6.20-8.6.128	TraesCS1B01G376500	TraesCS6A01G034900	0.923073933758714
8.6.20-8.6.128	TraesCS1B01G376500	TraesCS6A01G040500	1
8.6.20-8.6.128	TraesCS1B01G376500	TraesCS6A01G055000	0.857136965645821
8.6.20-8.6.128	TraesCS1B01G376500	TraesCS6A01G055200	0.857136965645821
8.6.20-8.6.128	TraesCS1B01G376500	TraesCS6A01G061600	0.857136965645821
8.6.20-8.6.128	TraesCS1B01G376500	TraesCS6A01G062600	0.923073933758714
8.6.20-8.6.128	TraesCS1B01G376500	TraesCS6A01G086400	1
8.6.20-8.6.128	TraesCS1B01G376500	TraesCS6A01G117200	0.923073933758714
8.6.20-8.6.128	TraesCS1B01G376500	TraesCS6B01G048300	0.923073933758714
8.6.20-8.6.128	TraesCS1B01G376500	TraesCS6B01G048500	1
8.6.20-8.6.128	TraesCS1B01G376500	TraesCS6B01G048600	0.923073933758714
8.6.20-8.6.128	TraesCS1B01G376500	TraesCS6B01G049000	0.923073933758714
8.6.20-8.6.128	TraesCS1B01G376500	TraesCS6B01G049100	1
8.6.20-8.6.128	TraesCS1B01G376500	TraesCS6B01G049400	0.923073933758714
8.6.20-8.6.128	TraesCS1B01G376500	TraesCS6B01G079000	0.857136965645821
8.6.20-8.6.128	TraesCS1B01G376500	TraesCS6B01G079200	0.857136965645821
8.6.20-8.6.128	TraesCS1B01G376500	TraesCS6B01G082100	0.923073933758714
8.6.20-8.6.128	TraesCS1B01G376500	TraesCS6B01G082400	0.923073933758714
8.6.20-8.6.128	TraesCS1B01G376500	TraesCS6B01G082500	0.923073933758714
8.6.20-8.6.128	TraesCS1B01G376500	TraesCS6B01G144900	0.923073933758714
8.6.20-8.6.128	TraesCS1B01G376500	TraesCS6B01G145200	0.923073933758714
8.6.20-8.6.128	TraesCS1B01G376500	TraesCS6B01G198500	0.923073933758714
8.6.20-8.6.128	TraesCS1B01G376500	TraesCS6B01G443800	0.923073933758714
8.6.20-8.6.128	TraesCS1B01G376500	TraesCS6D01G039900	0.923073933758714
8.6.20-8.6.128	TraesCS1B01G376500	TraesCS6D01G040400	0.923073933758714
8.6.20-8.6.128	TraesCS1B01G376500	TraesCS6D01G040500	0.923073933758714
8.6.20-8.6.128	TraesCS1B01G376500	TraesCS6D01G040600	1
8.6.20-8.6.128	TraesCS1B01G376500	TraesCS6D01G040700	0.923073933758714
8.6.20-8.6.128	TraesCS1B01G376500	TraesCS6D01G046200	1
8.6.20-8.6.128	TraesCS1B01G376500	TraesCS6D01G061700	0.857136965645821
8.6.20-8.6.128	TraesCS1B01G376500	TraesCS6D01G062900	0.857136965645821
8.6.20-8.6.128	TraesCS1B01G376500	TraesCS6D01G107000	0.923073933758714
8.6.20-8.6.128	TraesCS1B01G376500	TraesCS6D01G385500	0.923073933758714
8.6.20-8.6.128	TraesCS1B01G376500	TraesCS7A01G119400	1
8.6.20-8.6.128	TraesCS1B01G376500	TraesCS7A01G119700	1
8.6.20-8.6.128	TraesCS1B01G376500	TraesCS7A01G119900	1
8.6.20-8.6.128	TraesCS1B01G376500	TraesCS7A01G147200	0.923073933758714
8.6.20-8.6.128	TraesCS1B01G376500	TraesCS7A01G491100	1
8.6.20-8.6.128	TraesCS1B01G376500	TraesCS7B01G016000	1
8.6.20-8.6.128	TraesCS1B01G376500	TraesCS7B01G016700	1
8.6.20-8.6.128	TraesCS1B01G376500	TraesCS7B01G016900	1
8.6.20-8.6.128	TraesCS1B01G376500	TraesCS7B01G017000	1
8.6.20-8.6.128	TraesCS1B01G376500	TraesCS7B01G019000	1
8.6.20-8.6.128	TraesCS1B01G376500	TraesCS7B01G061300	1
8.6.20-8.6.128	TraesCS1B01G376500	TraesCS7B01G394500	1
8.6.20-8.6.128	TraesCS1B01G376500	TraesCS7B01G394700	1
8.6.20-8.6.128	TraesCS1B01G376500	TraesCS7B01G408400	0.923073933758714
8.6.20-8.6.128	TraesCS1B01G376500	TraesCS7D01G097600	1
8.6.20-8.6.128	TraesCS1B01G376500	TraesCS7D01G115400	1
8.6.20-8.6.128	TraesCS1B01G376500	TraesCS7D01G116600	1
8.6.20-8.6.128	TraesCS1B01G376500	TraesCS7D01G117100	1
8.6.20-8.6.128	TraesCS1B01G376500	TraesCS7D01G246600	0.923073933758714
8.6.20-8.6.128	TraesCS1B01G376500	TraesCS7D01G428300	0.923073933758714
8.6.20-8.6.128	TraesCS1B01G376500	TraesCS7D01G485700	1
8.6.20-8.6.128	TraesCS1B01G376500	TraesCS7D01G488600	0.923073933758714
8.6.20-8.6.128	TraesCS1B01G377100	TraesCS1D01G430700	1
8.6.20-8.6.128	TraesCS1B01G377100	TraesCS1D01G431200	1
8.6.20-8.6.128	TraesCS1B01G377100	TraesCS2A01G038300	1
8.6.20-8.6.128	TraesCS1B01G377100	TraesCS2A01G433500	1
8.6.20-8.6.128	TraesCS1B01G377100	TraesCS2A01G478500	1
8.6.20-8.6.128	TraesCS1B01G377100	TraesCS2B01G051600	1
8.6.20-8.6.128	TraesCS1B01G377100	TraesCS2B01G599800	1
8.6.20-8.6.128	TraesCS1B01G377100	TraesCS2D01G477800	1
8.6.20-8.6.128	TraesCS1B01G377100	TraesCS2D01G489200	1
8.6.20-8.6.128	TraesCS1B01G377100	TraesCS2D01G594400	1
8.6.20-8.6.128	TraesCS1B01G377100	TraesCS3A01G480300	1
8.6.20-8.6.128	TraesCS1B01G377100	TraesCS3A01G480400	1
8.6.20-8.6.128	TraesCS1B01G377100	TraesCS3A01G481500	1
8.6.20-8.6.128	TraesCS1B01G377100	TraesCS3A01G482200	1
8.6.20-8.6.128	TraesCS1B01G377100	TraesCS3A01G483000	1
8.6.20-8.6.128	TraesCS1B01G377100	TraesCS3B01G524800	1
8.6.20-8.6.128	TraesCS1B01G377100	TraesCS3B01G526000	1
8.6.20-8.6.128	TraesCS1B01G377100	TraesCS3B01G529400	1
8.6.20-8.6.128	TraesCS1B01G377100	TraesCS3D01G475100	1
8.6.20-8.6.128	TraesCS1B01G377100	TraesCS3D01G475200	1
8.6.20-8.6.128	TraesCS1B01G377100	TraesCS3D01G477300	1
8.6.20-8.6.128	TraesCS1B01G377100	TraesCS4D01G013600	1
8.6.20-8.6.128	TraesCS1B01G377100	TraesCS5A01G203300	1
8.6.20-8.6.128	TraesCS1B01G377100	TraesCS5A01G295100	1
8.6.20-8.6.128	TraesCS1B01G377100	TraesCS5A01G320700	1
8.6.20-8.6.128	TraesCS1B01G377100	TraesCS5A01G338400	1
8.6.20-8.6.128	TraesCS1B01G377100	TraesCS5B01G202000	1
8.6.20-8.6.128	TraesCS1B01G377100	TraesCS5B01G321000	1
8.6.20-8.6.128	TraesCS1B01G377100	TraesCS5D01G209700	1
8.6.20-8.6.128	TraesCS1B01G377100	TraesCS5D01G327400	1
8.6.20-8.6.128	TraesCS1B01G377100	TraesCS6A01G023300	1
8.6.20-8.6.128	TraesCS1B01G377100	TraesCS7B01G256000	1
8.6.20-8.6.128	TraesCS1D01G075700	TraesCS1D01G286600	0.727264377015731
8.6.20-8.6.128	TraesCS1D01G075700	TraesCS2D01G395200	0.799994226404521
8.6.20-8.6.128	TraesCS1D01G075700	TraesCS2D01G395400	0.799994226404521
8.6.20-8.6.128	TraesCS1D01G075700	TraesCS3A01G534100	0.799994226404521
8.6.20-8.6.128	TraesCS1D01G075700	TraesCS3D01G284200	1
8.6.20-8.6.128	TraesCS1D01G075700	TraesCS3D01G539300	0.799994226404521
8.6.20-8.6.128	TraesCS1D01G075700	TraesCS4A01G067800	0.727264377015731
8.6.20-8.6.128	TraesCS1D01G075700	TraesCS4A01G100100	0.799994226404521
8.6.20-8.6.128	TraesCS1D01G075700	TraesCS4B01G204100	0.799994226404521
8.6.20-8.6.128	TraesCS1D01G075700	TraesCS4B01G225000	0.727264377015731
8.6.20-8.6.128	TraesCS1D01G075700	TraesCS4D01G205000	0.799994226404521
8.6.20-8.6.128	TraesCS1D01G075700	TraesCS5A01G299500	0.727264377015731
8.6.20-8.6.128	TraesCS1D01G075700	TraesCS5A01G347900	0.727264377015731
8.6.20-8.6.128	TraesCS1D01G075700	TraesCS5A01G353600	0.727264377015731
8.6.20-8.6.128	TraesCS1D01G075700	TraesCS5A01G465500	0.799994226404521
8.6.20-8.6.128	TraesCS1D01G075700	TraesCS5B01G243500	0.799994226404521
8.6.20-8.6.128	TraesCS1D01G075700	TraesCS5B01G439500	0.799994226404521
8.6.20-8.6.128	TraesCS1D01G075700	TraesCS5B01G448400	0.799994226404521
[truncated: 7,067 more rows]
