# Supplementary material for: Carbohydrate Accumulation and Differential Transcript Expression in Winter Wheat Lines with Different Levels of Snow Mold and Freezing Tolerance after Cold Treatment
Source: Plants (Basel). 2020 Oct 23;9(11):1416. doi: 10.3390/plants9111416 (PMC7690702; doi:10.3390/plants9111416)
Supplement: Supplementary file 1 [file plants-09-01416-s001.zip › supplementalFiles/func-E output/snowMoldFunc-E_results/8.6.20-8.6.128/test.8.6.20-8.6.128.kappa.matrix.tab]

	TraesCS1A01G038100	TraesCS1A01G039100	TraesCS1A01G153000	TraesCS1A01G190400	TraesCS1A01G203700	TraesCS1A01G229000	TraesCS1A01G250000	TraesCS1A01G261900	TraesCS1A01G265600	TraesCS1A01G282300	TraesCS1A01G282400	TraesCS1A01G283900	TraesCS1A01G291700	TraesCS1A01G295400	TraesCS1A01G360200	TraesCS1A01G365200	TraesCS1A01G407600	TraesCS1A01G421300	TraesCS1B01G107600	TraesCS1B01G168400	TraesCS1B01G192500	TraesCS1B01G243200	TraesCS1B01G243300	TraesCS1B01G245300	TraesCS1B01G297100	TraesCS1B01G297200	TraesCS1B01G300900	TraesCS1B01G320000	TraesCS1B01G335100	TraesCS1B01G340200	TraesCS1B01G357600	TraesCS1B01G376100	TraesCS1B01G376500	TraesCS1B01G377100	TraesCS1B01G382900	TraesCS1B01G434700	TraesCS1B01G434900	TraesCS1B01G435100	TraesCS1D01G075700	TraesCS1D01G080900	TraesCS1D01G090000	TraesCS1D01G147800	TraesCS1D01G207100	TraesCS1D01G249600	TraesCS1D01G261900	TraesCS1D01G286600	TraesCS1D01G318700	TraesCS1D01G322800	TraesCS1D01G328700
TraesCS1A01G038100	0	0	0	0.923073933758714	0	0.923073933758714	0	0.923073933758714	0	0	0	0	0.941173473845652	0.941173473845652	0.923073933758714	0	0	0.923073933758714	0	0	0.923073933758714	0	0	0.923073933758714	0.941173473845652	0.941173473845652	0.941173473845652	0	0	0	0.923073933758714	0.941173473845652	0.923073933758714	0	0	0	0	0	0.799994226404521	0	0	0	0	0	0.923073933758714	0.941173473845652	0	0	0
TraesCS1A01G039100	0	0	0	0	0	0	0	0	0	0	0	0	0	0	0	0	0	0	0	0	0	0	0	0	0	0	0	0	0	0	0	0	0	0	0	0	0	0	0	0	0	0	0	0	0	0	0	0	0
TraesCS1A01G153000	0	0	0	0	0	0	0	0	0	1	1	1	0	0	0	0	1	0	0	1	0	0	1	0	0	0	0	0	0	0	0	0	0	0	0	0	0	0	0	0	0	1	0	0	0	0	0	1	0
TraesCS1A01G190400	0.923073933758714	0	0	0	0	1	0	1	0	0	0	0	0.857136965645821	0.857136965645821	1	0	0	1	0	0	1	0	0	1	0.857136965645821	0.857136965645821	0.857136965645821	0	0	0	1	0.857136965645821	1	0	0	0	0	0	0	0	0	0	0	0	1	0.857136965645821	0	0	0
TraesCS1A01G203700	0	0	0	0	0	0	0.941173473845652	0	0	0	0	0	0	0	0	0	0	0	0	0	0	0	0	0	0	0	0	0	0	0	0	0	0	0	0	0	0	0	0	0	0	0	1	0.941173473845652	0	0	0	0	0
TraesCS1A01G229000	0.923073933758714	0	0	1	0	0	0	1	0	0	0	0	0.857136965645821	0.857136965645821	1	0	0	1	0	0	1	0	0	1	0.857136965645821	0.857136965645821	0.857136965645821	0	0	0	1	0.857136965645821	1	0	0	0	0	0	0	0	0	0	0	0	1	0.857136965645821	0	0	0
TraesCS1A01G250000	0	0	0	0	0.941173473845652	0	0	0	0	0	0	0	0	0	0	0	0	0	0	0	0	0	0	0	0	0	0	0	0	0	0	0	0	0	0	0	0	0	0	0	0	0	0.941173473845652	1	0	0	0	0	0
TraesCS1A01G261900	0.923073933758714	0	0	1	0	1	0	0	0	0	0	0	0.857136965645821	0.857136965645821	1	0	0	1	0	0	1	0	0	1	0.857136965645821	0.857136965645821	0.857136965645821	0	0	0	1	0.857136965645821	1	0	0	0	0	0	0	0	0	0	0	0	1	0.857136965645821	0	0	0
TraesCS1A01G265600	0	0	0	0	0	0	0	0	0	0	0	0	0	0	0	0	0	0	0	0	0	0	0	0	0	0	0	0	0	0	0	0	0	0	0	0	0	0	0	0	0	0	0	0	0	0	0	0	0
TraesCS1A01G282300	0	0	1	0	0	0	0	0	0	0	1	1	0	0	0	0	1	0	0	1	0	0	1	0	0	0	0	0	0	0	0	0	0	0	0	0	0	0	0	0	0	1	0	0	0	0	0	1	0
TraesCS1A01G282400	0	0	1	0	0	0	0	0	0	1	0	1	0	0	0	0	1	0	0	1	0	0	1	0	0	0	0	0	0	0	0	0	0	0	0	0	0	0	0	0	0	1	0	0	0	0	0	1	0
TraesCS1A01G283900	0	0	1	0	0	0	0	0	0	1	1	0	0	0	0	0	1	0	0	1	0	0	1	0	0	0	0	0	0	0	0	0	0	0	0	0	0	0	0	0	0	1	0	0	0	0	0	1	0
TraesCS1A01G291700	0.941173473845652	0	0	0.857136965645821	0	0.857136965645821	0	0.857136965645821	0	0	0	0	0	1	0.857136965645821	0	0	0.857136965645821	0	0	0.857136965645821	0	0	0.857136965645821	1	1	1	0	0	0	0.857136965645821	1	0.857136965645821	0	0	0	0	0	0.727264377015731	0	0	0	0	0	0.857136965645821	1	0	0	0
TraesCS1A01G295400	0.941173473845652	0	0	0.857136965645821	0	0.857136965645821	0	0.857136965645821	0	0	0	0	1	0	0.857136965645821	0	0	0.857136965645821	0	0	0.857136965645821	0	0	0.857136965645821	1	1	1	0	0	0	0.857136965645821	1	0.857136965645821	0	0	0	0	0	0.727264377015731	0	0	0	0	0	0.857136965645821	1	0	0	0
TraesCS1A01G360200	0.923073933758714	0	0	1	0	1	0	1	0	0	0	0	0.857136965645821	0.857136965645821	0	0	0	1	0	0	1	0	0	1	0.857136965645821	0.857136965645821	0.857136965645821	0	0	0	1	0.857136965645821	1	0	0	0	0	0	0	0	0	0	0	0	1	0.857136965645821	0	0	0
TraesCS1A01G365200	0	0	0	0	0	0	0	0	0	0	0	0	0	0	0	0	0	0	0	0	0	0	0	0	0	0	0	0	0	0	0	0	0	0	0	0	0	0	0	0	0	0	0	0	0	0	0	0	0
TraesCS1A01G407600	0	0	1	0	0	0	0	0	0	1	1	1	0	0	0	0	0	0	0	1	0	0	1	0	0	0	0	0	0	0	0	0	0	0	0	0	0	0	0	0	0	1	0	0	0	0	0	1	0
TraesCS1A01G421300	0.923073933758714	0	0	1	0	1	0	1	0	0	0	0	0.857136965645821	0.857136965645821	1	0	0	0	0	0	1	0	0	1	0.857136965645821	0.857136965645821	0.857136965645821	0	0	0	1	0.857136965645821	1	0	0	0	0	0	0	0	0	0	0	0	1	0.857136965645821	0	0	0
TraesCS1B01G107600	0	0	0	0	0	0	0	0	0	0	0	0	0	0	0	0	0	0	0	0	0	0	0	0	0	0	0	0	0	0	0	0	0	0	0	0	0	0	0	0	1	0	0	0	0	0	0	0	0
TraesCS1B01G168400	0	0	1	0	0	0	0	0	0	1	1	1	0	0	0	0	1	0	0	0	0	0	1	0	0	0	0	0	0	0	0	0	0	0	0	0	0	0	0	0	0	1	0	0	0	0	0	1	0
TraesCS1B01G192500	0.923073933758714	0	0	1	0	1	0	1	0	0	0	0	0.857136965645821	0.857136965645821	1	0	0	1	0	0	0	0	0	1	0.857136965645821	0.857136965645821	0.857136965645821	0	0	0	1	0.857136965645821	1	0	0	0	0	0	0	0	0	0	0	0	1	0.857136965645821	0	0	0
TraesCS1B01G243200	0	0	0	0	0	0	0	0	0	0	0	0	0	0	0	0	0	0	0	0	0	0	0	0	0	0	0	0	0	0	0	0	0	0	0	0	0	0	0	0	0	0	0	0	0	0	0	0	0
TraesCS1B01G243300	0	0	1	0	0	0	0	0	0	1	1	1	0	0	0	0	1	0	0	1	0	0	0	0	0	0	0	0	0	0	0	0	0	0	0	0	0	0	0	0	0	1	0	0	0	0	0	1	0
TraesCS1B01G245300	0.923073933758714	0	0	1	0	1	0	1	0	0	0	0	0.857136965645821	0.857136965645821	1	0	0	1	0	0	1	0	0	0	0.857136965645821	0.857136965645821	0.857136965645821	0	0	0	1	0.857136965645821	1	0	0	0	0	0	0	0	0	0	0	0	1	0.857136965645821	0	0	0
TraesCS1B01G297100	0.941173473845652	0	0	0.857136965645821	0	0.857136965645821	0	0.857136965645821	0	0	0	0	1	1	0.857136965645821	0	0	0.857136965645821	0	0	0.857136965645821	0	0	0.857136965645821	0	1	1	0	0	0	0.857136965645821	1	0.857136965645821	0	0	0	0	0	0.727264377015731	0	0	0	0	0	0.857136965645821	1	0	0	0
TraesCS1B01G297200	0.941173473845652	0	0	0.857136965645821	0	0.857136965645821	0	0.857136965645821	0	0	0	0	1	1	0.857136965645821	0	0	0.857136965645821	0	0	0.857136965645821	0	0	0.857136965645821	1	0	1	0	0	0	0.857136965645821	1	0.857136965645821	0	0	0	0	0	0.727264377015731	0	0	0	0	0	0.857136965645821	1	0	0	0
TraesCS1B01G300900	0.941173473845652	0	0	0.857136965645821	0	0.857136965645821	0	0.857136965645821	0	0	0	0	1	1	0.857136965645821	0	0	0.857136965645821	0	0	0.857136965645821	0	0	0.857136965645821	1	1	0	0	0	0	0.857136965645821	1	0.857136965645821	0	0	0	0	0	0.727264377015731	0	0	0	0	0	0.857136965645821	1	0	0	0
TraesCS1B01G320000	0	0	0	0	0	0	0	0	0	0	0	0	0	0	0	0	0	0	0	0	0	0	0	0	0	0	0	0	0	0	0	0	0	0	0	0	0	0	0	0	0	0	0	0	0	0	0	0	0
TraesCS1B01G335100	0	0	0	0	0	0	0	0	0	0	0	0	0	0	0	0	0	0	0	0	0	0	0	0	0	0	0	0	0	0	0	0	0	0	0	0	0	0	0	0	0	0	0	0	0	0	0	0	0
TraesCS1B01G340200	0	0	0	0	0	0	0	0	0	0	0	0	0	0	0	0	0	0	0	0	0	0	0	0	0	0	0	0	0	0	0	0	0	0	0	0	0	0	0	0	0	0	0	0	0	0	0	0	0
TraesCS1B01G357600	0.923073933758714	0	0	1	0	1	0	1	0	0	0	0	0.857136965645821	0.857136965645821	1	0	0	1	0	0	1	0	0	1	0.857136965645821	0.857136965645821	0.857136965645821	0	0	0	0	0.857136965645821	1	0	0	0	0	0	0	0	0	0	0	0	1	0.857136965645821	0	0	0
TraesCS1B01G376100	0.941173473845652	0	0	0.857136965645821	0	0.857136965645821	0	0.857136965645821	0	0	0	0	1	1	0.857136965645821	0	0	0.857136965645821	0	0	0.857136965645821	0	0	0.857136965645821	1	1	1	0	0	0	0.857136965645821	0	0.857136965645821	0	0	0	0	0	0.727264377015731	0	0	0	0	0	0.857136965645821	1	0	0	0
TraesCS1B01G376500	0.923073933758714	0	0	1	0	1	0	1	0	0	0	0	0.857136965645821	0.857136965645821	1	0	0	1	0	0	1	0	0	1	0.857136965645821	0.857136965645821	0.857136965645821	0	0	0	1	0.857136965645821	0	0	0	0	0	0	0	0	0	0	0	0	1	0.857136965645821	0	0	0
TraesCS1B01G377100	0	0	0	0	0	0	0	0	0	0	0	0	0	0	0	0	0	0	0	0	0	0	0	0	0	0	0	0	0	0	0	0	0	0	0	0	0	0	0	0	0	0	0	0	0	0	0	0	0
TraesCS1B01G382900	0	0	0	0	0	0	0	0	0	0	0	0	0	0	0	0	0	0	0	0	0	0	0	0	0	0	0	0	0	0	0	0	0	0	0	0	0	0	0	0	0	0	0	0	0	0	0	0	0
TraesCS1B01G434700	0	0	0	0	0	0	0	0	0	0	0	0	0	0	0	0	0	0	0	0	0	0	0	0	0	0	0	0	0	0	0	0	0	0	0	0	0	0	0	0	0	0	0	0	0	0	0	0	0
TraesCS1B01G434900	0	0	0	0	0	0	0	0	0	0	0	0	0	0	0	0	0	0	0	0	0	0	0	0	0	0	0	0	0	0	0	0	0	0	0	0	0	0	0	0	0	0	0	0	0	0	0	0	0
TraesCS1B01G435100	0	0	0	0	0	0	0	0	0	0	0	0	0	0	0	0	0	0	0	0	0	0	0	0	0	0	0	0	0	0	0	0	0	0	0	0	0	0	0	0	0	0	0	0	0	0	0	0	0
TraesCS1D01G075700	0.799994226404521	0	0	0	0	0	0	0	0	0	0	0	0.727264377015731	0.727264377015731	0	0	0	0	0	0	0	0	0	0	0.727264377015731	0.727264377015731	0.727264377015731	0	0	0	0	0.727264377015731	0	0	0	0	0	0	0	0	0	0	0	0	0	0.727264377015731	0	0	0
TraesCS1D01G080900	0	0	0	0	0	0	0	0	0	0	0	0	0	0	0	0	0	0	0	0	0	0	0	0	0	0	0	0	0	0	0	0	0	0	0	0	0	0	0	0	0	0	0	0	0	0	1	0	0
TraesCS1D01G090000	0	0	0	0	0	0	0	0	0	0	0	0	0	0	0	0	0	0	1	0	0	0	0	0	0	0	0	0	0	0	0	0	0	0	0	0	0	0	0	0	0	0	0	0	0	0	0	0	0
TraesCS1D01G147800	0	0	1	0	0	0	0	0	0	1	1	1	0	0	0	0	1	0	0	1	0	0	1	0	0	0	0	0	0	0	0	0	0	0	0	0	0	0	0	0	0	0	0	0	0	0	0	1	0
TraesCS1D01G207100	0	0	0	0	1	0	0.941173473845652	0	0	0	0	0	0	0	0	0	0	0	0	0	0	0	0	0	0	0	0	0	0	0	0	0	0	0	0	0	0	0	0	0	0	0	0	0.941173473845652	0	0	0	0	0
TraesCS1D01G249600	0	0	0	0	0.941173473845652	0	1	0	0	0	0	0	0	0	0	0	0	0	0	0	0	0	0	0	0	0	0	0	0	0	0	0	0	0	0	0	0	0	0	0	0	0	0.941173473845652	0	0	0	0	0	0
TraesCS1D01G261900	0.923073933758714	0	0	1	0	1	0	1	0	0	0	0	0.857136965645821	0.857136965645821	1	0	0	1	0	0	1	0	0	1	0.857136965645821	0.857136965645821	0.857136965645821	0	0	0	1	0.857136965645821	1	0	0	0	0	0	0	0	0	0	0	0	0	0.857136965645821	0	0	0
TraesCS1D01G286600	0.941173473845652	0	0	0.857136965645821	0	0.857136965645821	0	0.857136965645821	0	0	0	0	1	1	0.857136965645821	0	0	0.857136965645821	0	0	0.857136965645821	0	0	0.857136965645821	1	1	1	0	0	0	0.857136965645821	1	0.857136965645821	0	0	0	0	0	0.727264377015731	0	0	0	0	0	0.857136965645821	0	0	0	0
TraesCS1D01G318700	0	0	0	0	0	0	0	0	0	0	0	0	0	0	0	0	0	0	0	0	0	0	0	0	0	0	0	0	0	0	0	0	0	0	0	0	0	0	0	1	0	0	0	0	0	0	0	0	0
TraesCS1D01G322800	0	0	1	0	0	0	0	0	0	1	1	1	0	0	0	0	1	0	0	1	0	0	1	0	0	0	0	0	0	0	0	0	0	0	0	0	0	0	0	0	0	1	0	0	0	0	0	0	0
TraesCS1D01G328700	0	0	0	0	0	0	0	0	0	0	0	0	0	0	0	0	0	0	0	0	0	0	0	0	0	0	0	0	0	0	0	0	0	0	0	0	0	0	0	0	0	0	0	0	0	0	0	0	0
TraesCS1D01G342500	0	0	0	0	0	0	0	0	0	0	0	0	0	0	0	0	0	0	0	0	0	0	0	0	0	0	0	0	0	0	0	0	0	0	0	0	0	0	0	0	0	0	0	0	0	0	0	0	0
TraesCS1D01G396600	0.923073933758714	0	0	1	0	1	0	1	0	0	0	0	0.857136965645821	0.857136965645821	1	0	0	1	0	0	1	0	0	1	0.857136965645821	0.857136965645821	0.857136965645821	0	0	0	1	0.857136965645821	1	0	0	0	0	0	0	0	0	0	0	0	1	0.857136965645821	0	0	0
TraesCS1D01G430700	0	0	0	0	0	0	0	0	0	0	0	0	0	0	0	0	0	0	0	0	0	0	0	0	0	0	0	0	0	0	0	0	0	1	0	0	0	0	0	0	0	0	0	0	0	0	0	0	0
TraesCS1D01G431200	0	0	0	0	0	0	0	0	0	0	0	0	0	0	0	0	0	0	0	0	0	0	0	0	0	0	0	0	0	0	0	0	0	1	0	0	0	0	0	0	0	0	0	0	0	0	0	0	0
TraesCS2A01G002900	0	0	0	0	0	0	0	0	0	0	0	0	0	0	0	0	0	0	0	0	0	0	0	0	0	0	0	0	0	0	0	0	0	0	0	0	0	0	0	0.799994226404521	0	0	0	0	0	0	0.799994226404521	0	0
TraesCS2A01G038300	0	0	0	0	0	0	0	0	0	0	0	0	0	0	0	0	0	0	0	0	0	0	0	0	0	0	0	0	0	0	0	0	0	1	0	0	0	0	0	0	0	0	0	0	0	0	0	0	0
TraesCS2A01G051700	0	0	1	0	0	0	0	0	0	1	1	1	0	0	0	0	1	0	0	1	0	0	1	0	0	0	0	0	0	0	0	0	0	0	0	0	0	0	0	0	0	1	0	0	0	0	0	1	0
TraesCS2A01G053300	0	0	0	0	0	0	0	0	0	0	0	0	0	0	0	0	0	0	0	0	0	0	0	0	0	0	0	0	0	0	0	0	0	0	0	0	0	0	0	0.799994226404521	0	0	0	0	0	0	0.799994226404521	0	0
TraesCS2A01G119100	0	0	0	0	0	0	0	0	0	0	0	0	0	0	0	0	0	0	0	0	0	0	0	0	0	0	0	0	0	0	0	0	0	0	0	0	0	0	0	0.799994226404521	0	0	0	0	0	0	0.799994226404521	0	0
TraesCS2A01G123400	0	0	1	0	0	0	0	0	0	1	1	1	0	0	0	0	1	0	0	1	0	0	1	0	0	0	0	0	0	0	0	0	0	0	0	0	0	0	0	0	0	1	0	0	0	0	0	1	0
TraesCS2A01G146600	0	0	0	0	0	0	0	0	0	0	0	0	0	0	0	0	0	0	0	0	0	0	0	0	0	0	0	0	0	0	0	0	0	0	0	0	0	0	0	0	0	0	0	0	0	0	0	0	0
TraesCS2A01G255500	0	0	1	0	0	0	0	0	0	1	1	1	0	0	0	0	1	0	0	1	0	0	1	0	0	0	0	0	0	0	0	0	0	0	0	0	0	0	0	0	0	1	0	0	0	0	0	1	0
TraesCS2A01G267600	0	0	0	0	0	0	0	0	0	0	0	0	0	0	0	0	0	0	0	0	0	0	0	0	0	0	0	0	0	0	0	0	0	0	0	0	0	0	0	0	0	0	0	0	0	0	0	0	0
TraesCS2A01G310700	0	0	0	0	0	0	0	0	0	0	0	0	0	0	0	0	0	0	0	0	0	0	0	0	0	0	0	0	0	0	0	0	0	0	0	0	0	0	0	0	0	0	0	0	0	0	0	0	0
TraesCS2A01G312400	0.923073933758714	0	0	1	0	1	0	1	0	0	0	0	0.857136965645821	0.857136965645821	1	0	0	1	0	0	1	0	0	1	0.857136965645821	0.857136965645821	0.857136965645821	0	0	0	1	0.857136965645821	1	0	0	0	0	0	0	0	0	0	0	0	1	0.857136965645821	0	0	0
TraesCS2A01G315600	0	0	1	0	0	0	0	0	0	1	1	1	0	0	0	0	1	0	0	1	0	0	1	0	0	0	0	0	0	0	0	0	0	0	0	0	0	0	0	0	0	1	0	0	0	0	0	1	0
TraesCS2A01G350700	0	0	0	0	0.941173473845652	0	1	0	0	0	0	0	0	0	0	0	0	0	0	0	0	0	0	0	0	0	0	0	0	0	0	0	0	0	0	0	0	0	0	0	0	0	0.941173473845652	1	0	0	0	0	0
TraesCS2A01G406700	0	0	0	0	0	0	0	0	0	0	0	0	0	0	0	0	0	0	0	0	0	0	0	0	0	0	0	0	0	0	0	0	0	0	0	0	0	0	0	0	0	0	0	0	0	0	0	0	0
TraesCS2A01G433500	0	0	0	0	0	0	0	0	0	0	0	0	0	0	0	0	0	0	0	0	0	0	0	0	0	0	0	0	0	0	0	0	0	1	0	0	0	0	0	0	0	0	0	0	0	0	0	0	0
TraesCS2A01G467700	0	0	1	0	0	0	0	0	0	1	1	1	0	0	0	0	1	0	0	1	0	0	1	0	0	0	0	0	0	0	0	0	0	0	0	0	0	0	0	0	0	1	0	0	0	0	0	1	0
TraesCS2A01G477600	0	0	0	0	0	0	0	0	0	0	0	0	0	0	0	0	0	0	0	0	0	0	0	0	0	0	0	0	0	0	0	0	0	0	0	0	0	0	0	0	0	0	0	0	0	0	0	0	0
TraesCS2A01G478500	0	0	0	0	0	0	0	0	0	0	0	0	0	0	0	0	0	0	0	0	0	0	0	0	0	0	0	0	0	0	0	0	0	1	0	0	0	0	0	0	0	0	0	0	0	0	0	0	0
TraesCS2A01G502100	0	0	0	0	0	0	0	0	0	0	0	0	0	0	0	0	0	0	0	0	0	0	0	0	0	0	0	0	0	0	0	0	0	0	0	0	0	0	0	1	0	0	0	0	0	0	1	0	0
TraesCS2A01G572800	0	0	0	0	0	0	0	0	0	0	0	0	0	0	0	0	0	0	0	0	0	0	0	0	0	0	0	0	0	0	0	0	0	0	0	0	0	0	0	1	0	0	0	0	0	0	1	0	0
TraesCS2A01G573300	0	0	0	0	0	0	0	0	0	0	0	0	0	0	0	0	0	0	0	0	0	0	0	0	0	0	0	0	0	0	0	0	0	0	0	0	0	0	0	1	0	0	0	0	0	0	1	0	0
TraesCS2A01G573400	0	0	0	0	0	0	0	0	0	0	0	0	0	0	0	0	0	0	0	0	0	0	0	0	0	0	0	0	0	0	0	0	0	0	0	0	0	0	0	1	0	0	0	0	0	0	1	0	0
TraesCS2A01G573900	0	0	0	0	0	0	0	0	0	0	0	0	0	0	0	0	0	0	0	0	0	0	0	0	0	0	0	0	0	0	0	0	0	0	0	0	0	0	0	1	0	0	0	0	0	0	1	0	0
TraesCS2B01G000600	0	0	0	0	0	0	0	0	0	0	0	0	0	0	0	0	0	0	0	0	0	0	0	0	0	0	0	0	0	0	0	0	0	0	0	0	0	0	0	0.799994226404521	0	0	0	0	0	0	0.799994226404521	0	0
TraesCS2B01G051600	0	0	0	0	0	0	0	0	0	0	0	0	0	0	0	0	0	0	0	0	0	0	0	0	0	0	0	0	0	0	0	0	0	1	0	0	0	0	0	0	0	0	0	0	0	0	0	0	0
TraesCS2B01G084200	0	0	1	0	0	0	0	0	0	1	1	1	0	0	0	0	1	0	0	1	0	0	1	0	0	0	0	0	0	0	0	0	0	0	0	0	0	0	0	0	0	1	0	0	0	0	0	1	0
TraesCS2B01G124600	0	0	0	0	0	0	0	0	0	0	0	0	0	0	0	0	0	0	0	0	0	0	0	0	0	0	0	0	0	0	0	0	0	0	0	0	0	0	0	1	0	0	0	0	0	0	1	0	0
TraesCS2B01G124900	0	0	0	0	0	0	0	0	0	0	0	0	0	0	0	0	0	0	0	0	0	0	0	0	0	0	0	0	0	0	0	0	0	0	0	0	0	0	0	1	0	0	0	0	0	0	1	0	0
TraesCS2B01G145500	0	0	1	0	0	0	0	0	0	1	1	1	0	0	0	0	1	0	0	1	0	0	1	0	0	0	0	0	0	0	0	0	0	0	0	0	0	0	0	0	0	1	0	0	0	0	0	1	0
TraesCS2B01G183200	0	0	0	0	0	0	0	0	0	0	0	0	0	0	0	0	0	0	0	0	0	0	0	0	0	0	0	0	0	0	0	0	0	0	0	0	0	0	0	0	0	0	0	0	0	0	0	0	0
TraesCS2B01G216400	0	0	1	0	0	0	0	0	0	1	1	1	0	0	0	0	1	0	0	1	0	0	1	0	0	0	0	0	0	0	0	0	0	0	0	0	0	0	0	0	0	1	0	0	0	0	0	1	0
TraesCS2B01G284300	0	0	0	0	0	0	0	0	0	0	0	0	0	0	0	0	0	0	0	0	0	0	0	0	0	0	0	0	0	0	0	0	0	0	0	0	0	0	0	0	0	0	0	0	0	0	0	0	0
TraesCS2B01G284900	0	0	0	0	0	0	0	0	0	0	0	0	0	0	0	0	0	0	0	0	0	0	0	0	0	0	0	0	0	0	0	0	0	0	0	0	0	0	0	1	0	0	0	0	0	0	1	0	0
TraesCS2B01G330700	0	0	0	0	0	0	0	0	0	0	0	0	0	0	0	0	0	0	0	0	0	0	0	0	0	0	0	0	0	0	0	0	0	0	0	0	0	0	0	0	0	0	0	0	0	0	0	0	0
TraesCS2B01G357200	0	0	0	0	0	0	0	0	0	0	0	0	0	0	0	0	0	0	0	0	0	0	0	0	0	0	0	0	0	0	0	0	0	0	0	0	0	0	0	0.799994226404521	0	0	0	0	0	0	0.799994226404521	0	0
TraesCS2B01G369100	0	0	0	0	0.941173473845652	0	1	0	0	0	0	0	0	0	0	0	0	0	0	0	0	0	0	0	0	0	0	0	0	0	0	0	0	0	0	0	0	0	0	0	0	0	0.941173473845652	1	0	0	0	0	0
TraesCS2B01G424300	0	0	0	0	0	0	0	0	0	0	0	0	0	0	0	0	0	0	0	0	0	0	0	0	0	0	0	0	0	0	0	0	0	0	0	0	0	0	0	0	0	0	0	0	0	0	0	0	0
TraesCS2B01G445600	0	0	0	0	0	0	0	0	0	0	0	0	0	0	0	0	0	0	0	0	0	0	0	0	0	0	0	0	0	0	0	0	0	0	0	0	0	0	0	0.799994226404521	0	0	0	0	0	0	0.799994226404521	0	0
TraesCS2B01G486900	0	0	0	0	0	0	0	0	0	0	0	0	0	0	0	0	0	0	0	0	0	0	0	0	0	0	0	0	0	0	0	0	0	0	0	0	0	0	0	0	0	0	0	0	0	0	0	0	0
TraesCS2B01G489800	0	0	0	0	0	0	0	0	0	0	0	0	0	0	0	0	0	0	0	0	0	0	0	0	0	0	0	0	0	0	0	0	0	0	0	0	0	0	0	1	0	0	0	0	0	0	1	0	0
TraesCS2B01G491300	0	0	0	0	0	0	0	0	0	0	0	0	0	0	0	0	0	0	0	0	0	0	0	0	0	0	0	0	0	0	0	0	0	0	0	0	0	0	0	0	0	0	0	0	0	0	0	0	0
TraesCS2B01G530200	0	0	0	0	0	0	0	0	0	0	0	0	0	0	0	0	0	0	0	0	0	0	0	0	0	0	0	0	0	0	0	0	0	0	0	0	0	0	0	1	0	0	0	0	0	0	1	0	0
TraesCS2B01G534000	0	0	0	0	0	0	0	0	0	0	0	0	0	0	0	0	0	0	0	0	0	0	0	0	0	0	0	0	0	0	0	0	0	0	0	0	0	0	0	0	0	0	0	0	0	0	0	0	0
TraesCS2B01G575600	0	0	1	0	0	0	0	0	0	1	1	1	0	0	0	0	1	0	0	1	0	0	1	0	0	0	0	0	0	0	0	0	0	0	0	0	0	0	0	0	0	1	0	0	0	0	0	1	0
TraesCS2B01G599800	0	0	0	0	0	0	0	0	0	0	0	0	0	0	0	0	0	0	0	0	0	0	0	0	0	0	0	0	0	0	0	0	0	1	0	0	0	0	0	0	0	0	0	0	0	0	0	0	0
TraesCS2B01G612400	0	0	0	0	0	0	0	0	0	0	0	0	0	0	0	0	0	0	0	0	0	0	0	0	0	0	0	0	0	0	0	0	0	0	0	0	0	0	0	1	0	0	0	0	0	0	1	0	0
TraesCS2B01G613500	0	0	0	0	0	0	0	0	0	0	0	0	0	0	0	0	0	0	0	0	0	0	0	0	0	0	0	0	0	0	0	0	0	0	0	0	0	0	0	1	0	0	0	0	0	0	1	0	0
TraesCS2B01G613900	0	0	0	0	0	0	0	0	0	0	0	0	0	0	0	0	0	0	0	0	0	0	0	0	0	0	0	0	0	0	0	0	0	0	0	0	0	0	0	1	0	0	0	0	0	0	1	0	0
TraesCS2B01G615000	0	0	0	0	0	0	0	0	0	0	0	0	0	0	0	0	0	0	0	0	0	0	0	0	0	0	0	0	0	0	0	0	0	0	0	0	0	0	0	1	0	0	0	0	0	0	1	0	0
TraesCS2D01G021000	0	0	0	0	0	0	0	0	0	0	0	0	0	0	0	0	0	0	0	0	0	0	0	0	0	0	0	0	0	0	0	0	0	0	0	0	0	0	0	0	0	0	0	0	0	0	0	0	0
TraesCS2D01G029900	0	0	0	0	0	0	0	0	0	0	0	0	0	0	0	0	0	0	0	0	0	0	0	0	0	0	0	0	0	0	0	0	0	0	0	0	0	0	0	0.799994226404521	0	0	0	0	0	0	0.799994226404521	0	0
TraesCS2D01G030000	0	0	0	0	0	0	0	0	0	0	0	0	0	0	0	0	0	0	0	0	0	0	0	0	0	0	0	0	0	0	0	0	0	0	0	0	0	0	0	0.799994226404521	0	0	0	0	0	0	0.799994226404521	0	0
TraesCS2D01G070500	0	0	0	0	0	0	0	0	0	0	0	0	0	0	0	0	0	0	0	0	0	0	0	0	0	0	0	0	0	0	0	0	0	0	0	0	0	0	0	1	0	0	0	0	0	0	1	0	0
TraesCS2D01G101300	0	0	0	0	0	0	0	0	0	0	0	0	0	0	0	0	0	0	0	0	0	0	0	0	0	0	0	0	0	0	0	0	0	0	0	0	0	0	0	0	0	0	0	0	0	0	0	0	0
TraesCS2D01G199200	0	0	0	0	0	0	0	0	0	0	0	0	0	0	0	0	0	0	0	0	0	0	0	0	0	0	0	0	0	0	0	0	0	0	0	0	0	0	0	0	0	0	0	0	0	0	0	0	0
TraesCS2D01G348800	0	0	0	0	0.941173473845652	0	1	0	0	0	0	0	0	0	0	0	0	0	0	0	0	0	0	0	0	0	0	0	0	0	0	0	0	0	0	0	0	0	0	0	0	0	0.941173473845652	1	0	0	0	0	0
TraesCS2D01G348900	0	0	0	0	0.941173473845652	0	1	0	0	0	0	0	0	0	0	0	0	0	0	0	0	0	0	0	0	0	0	0	0	0	0	0	0	0	0	0	0	0	0	0	0	0	0.941173473845652	1	0	0	0	0	0
TraesCS2D01G349400	0	0	0	0	1	0	0.941173473845652	0	0	0	0	0	0	0	0	0	0	0	0	0	0	0	0	0	0	0	0	0	0	0	0	0	0	0	0	0	0	0	0	0	0	0	1	0.941173473845652	0	0	0	0	0
TraesCS2D01G395200	0.857136842901285	0	0	0.727263780549116	0	0.727263780549116	0	0.727263780549116	0	0	0	0	0.941173473845652	0.941173473845652	0.727263780549116	0	0	0.727263780549116	0	0	0.727263780549116	0	0	0.727263780549116	0.941173473845652	0.941173473845652	0.941173473845652	0	0	0	0.727263780549116	0.941173473845652	0.727263780549116	0	0	0	0	0	0.799994226404521	0	0	0	0	0	0.727263780549116	0.941173473845652	0	0	0
TraesCS2D01G395400	0.857136842901285	0	0	0.727263780549116	0	0.727263780549116	0	0.727263780549116	0	0	0	0	0.941173473845652	0.941173473845652	0.727263780549116	0	0	0.727263780549116	0	0	0.727263780549116	0	0	0.727263780549116	0.941173473845652	0.941173473845652	0.941173473845652	0	0	0	0.727263780549116	0.941173473845652	0.727263780549116	0	0	0	0	0	0.799994226404521	0	0	0	0	0	0.727263780549116	0.941173473845652	0	0	0
TraesCS2D01G465800	0	0	0	0	0	0	0	0	0	0	0	0	0	0	0	0	0	0	0	0	0	0	0	0	0	0	0	0	0	0	0	0	0	0	0	0	0	0	0	0	0	0	0	0	0	0	0	0	0
TraesCS2D01G466400	0	0	0	0	0	0	0	0	0	0	0	0	0	0	0	0	0	0	0	0	0	0	0	0	0	0	0	0	0	0	0	0	0	0	0	0	0	0	0	0	0	0	0	0	0	0	0	0	0
TraesCS2D01G467300	0	0	1	0	0	0	0	0	0	1	1	1	0	0	0	0	1	0	0	1	0	0	1	0	0	0	0	0	0	0	0	0	0	0	0	0	0	0	0	0	0	1	0	0	0	0	0	1	0
TraesCS2D01G473700	0	0	0	0	0	0	0	0	0	0	0	0	0	0	0	0	0	0	0	0	0	0	0	0	0	0	0	0	0	0	0	0	0	0	0	0	0	0	0	0	0	0	0	0	0	0	0	0	0
TraesCS2D01G477100	0	0	1	0	0	0	0	0	0	1	1	1	0	0	0	0	1	0	0	1	0	0	1	0	0	0	0	0	0	0	0	0	0	0	0	0	0	0	0	0	0	1	0	0	0	0	0	1	0
TraesCS2D01G477200	0	0	0	0	0	0	0	0	0	0	0	0	0	0	0	0	0	0	0	0	0	0	0	0	0	0	0	0	0	0	0	0	0	0	0	0	0	0	0	0	0	0	0	0	0	0	0	0	0
TraesCS2D01G477800	0	0	0	0	0	0	0	0	0	0	0	0	0	0	0	0	0	0	0	0	0	0	0	0	0	0	0	0	0	0	0	0	0	1	0	0	0	0	0	0	0	0	0	0	0	0	0	0	0
TraesCS2D01G487400	0	0	1	0	0	0	0	0	0	1	1	1	0	0	0	0	1	0	0	1	0	0	1	0	0	0	0	0	0	0	0	0	0	0	0	0	0	0	0	0	0	1	0	0	0	0	0	1	0
TraesCS2D01G487700	0	0	1	0	0	0	0	0	0	1	1	1	0	0	0	0	1	0	0	1	0	0	1	0	0	0	0	0	0	0	0	0	0	0	0	0	0	0	0	0	0	1	0	0	0	0	0	1	0
TraesCS2D01G489200	0	0	0	0	0	0	0	0	0	0	0	0	0	0	0	0	0	0	0	0	0	0	0	0	0	0	0	0	0	0	0	0	0	1	0	0	0	0	0	0	0	0	0	0	0	0	0	0	0
TraesCS2D01G515900	0	0	0	0	0	0	0	0	0	0	0	0	0	0	0	0	0	0	0	0	0	0	0	0	0	0	0	0	0	0	0	0	0	0	0	0	0	0	0	0	0	0	0	0	0	0	0	0	0
TraesCS2D01G579000	0	0	1	0	0	0	0	0	0	1	1	1	0	0	0	0	1	0	0	1	0	0	1	0	0	0	0	0	0	0	0	0	0	0	0	0	0	0	0	0	0	1	0	0	0	0	0	1	0
TraesCS2D01G583000	0	0	0	0	0	0	0	0	0	0	0	0	0	0	0	0	0	0	0	0	0	0	0	0	0	0	0	0	0	0	0	0	0	0	0	0	0	0	0	1	0	0	0	0	0	0	1	0	0
TraesCS2D01G583100	0	0	0	0	0	0	0	0	0	0	0	0	0	0	0	0	0	0	0	0	0	0	0	0	0	0	0	0	0	0	0	0	0	0	0	0	0	0	0	1	0	0	0	0	0	0	1	0	0
TraesCS2D01G583700	0	0	0	0	0	0	0	0	0	0	0	0	0	0	0	0	0	0	0	0	0	0	0	0	0	0	0	0	0	0	0	0	0	0	0	0	0	0	0	1	0	0	0	0	0	0	1	0	0
TraesCS2D01G583900	0	0	0	0	0	0	0	0	0	0	0	0	0	0	0	0	0	0	0	0	0	0	0	0	0	0	0	0	0	0	0	0	0	0	0	0	0	0	0	1	0	0	0	0	0	0	1	0	0
TraesCS2D01G594400	0	0	0	0	0	0	0	0	0	0	0	0	0	0	0	0	0	0	0	0	0	0	0	0	0	0	0	0	0	0	0	0	0	1	0	0	0	0	0	0	0	0	0	0	0	0	0	0	0
TraesCS3A01G035300	0	0	0	0	0	0	0	0	0	0	0	0	0	0	0	0	0	0	0	0	0	0	0	0	0	0	0	0	0	0	0	0	0	0	0	0	0	0	0	0	0	0	0	0	0	0	0	0	0
TraesCS3A01G045600	0	0	0	0	0	0	0	0	0	0	0	0	0	0	0	0	0	0	0	0	0	0	0	0	0	0	0	0	0	0	0	0	0	0	0	0	0	0	0	0	0	0	0	0	0	0	0	0	0
TraesCS3A01G053000	0	0	0	0	0	0	0	0	0	0	0	0	0	0	0	0	0	0	0	0	0	0	0	0	0	0	0	0	0	0	0	0	0	0	0	0	0	0	0	0	0	0	0	0	0	0	0	0	0
TraesCS3A01G134000	0.923073933758714	0	0	1	0	1	0	1	0	0	0	0	0.857136965645821	0.857136965645821	1	0	0	1	0	0	1	0	0	1	0.857136965645821	0.857136965645821	0.857136965645821	0	0	0	1	0.857136965645821	1	0	0	0	0	0	0	0	0	0	0	0	1	0.857136965645821	0	0	0
TraesCS3A01G260100	0	0	0	0	0.941173473845652	0	1	0	0	0	0	0	0	0	0	0	0	0	0	0	0	0	0	0	0	0	0	0	0	0	0	0	0	0	0	0	0	0	0	0	0	0	0.941173473845652	1	0	0	0	0	0
TraesCS3A01G260200	0	0	0	0	0.941173473845652	0	1	0	0	0	0	0	0	0	0	0	0	0	0	0	0	0	0	0	0	0	0	0	0	0	0	0	0	0	0	0	0	0	0	0	0	0	0.941173473845652	1	0	0	0	0	0
TraesCS3A01G297100	0	0	0	0	0	0	0	0	0	0	0	0	0	0	0	0	0	0	0	0	0	0	0	0	0	0	0	0	0	0	0	0	0	0	0	0	0	0	0	1	0	0	0	0	0	0	1	0	0
TraesCS3A01G357400	0.923073933758714	0	0	1	0	1	0	1	0	0	0	0	0.857136965645821	0.857136965645821	1	0	0	1	0	0	1	0	0	1	0.857136965645821	0.857136965645821	0.857136965645821	0	0	0	1	0.857136965645821	1	0	0	0	0	0	0	0	0	0	0	0	1	0.857136965645821	0	0	0
TraesCS3A01G377400	0.923073933758714	0	0	1	0	1	0	1	0	0	0	0	0.857136965645821	0.857136965645821	1	0	0	1	0	0	1	0	0	1	0.857136965645821	0.857136965645821	0.857136965645821	0	0	0	1	0.857136965645821	1	0	0	0	0	0	0	0	0	0	0	0	1	0.857136965645821	0	0	0
TraesCS3A01G397300	0	0	0	0	0	0	0	0	0	0	0	0	0	0	0	0	0	0	0	0	0	0	0	0	0	0	0	0	0	0	0	0	0	0	0	0	0	0	0	0	0	0	0	0	0	0	0	0	0
TraesCS3A01G452600	0	0	1	0	0	0	0	0	0	1	1	1	0	0	0	0	1	0	0	1	0	0	1	0	0	0	0	0	0	0	0	0	0	0	0	0	0	0	0	0	0	1	0	0	0	0	0	1	0
TraesCS3A01G480300	0	0	0	0	0	0	0	0	0	0	0	0	0	0	0	0	0	0	0	0	0	0	0	0	0	0	0	0	0	0	0	0	0	1	0	0	0	0	0	0	0	0	0	0	0	0	0	0	0
TraesCS3A01G480400	0	0	0	0	0	0	0	0	0	0	0	0	0	0	0	0	0	0	0	0	0	0	0	0	0	0	0	0	0	0	0	0	0	1	0	0	0	0	0	0	0	0	0	0	0	0	0	0	0
TraesCS3A01G481500	0	0	0	0	0	0	0	0	0	0	0	0	0	0	0	0	0	0	0	0	0	0	0	0	0	0	0	0	0	0	0	0	0	1	0	0	0	0	0	0	0	0	0	0	0	0	0	0	0
TraesCS3A01G482200	0	0	0	0	0	0	0	0	0	0	0	0	0	0	0	0	0	0	0	0	0	0	0	0	0	0	0	0	0	0	0	0	0	1	0	0	0	0	0	0	0	0	0	0	0	0	0	0	0
TraesCS3A01G483000	0	0	0	0	0	0	0	0	0	0	0	0	0	0	0	0	0	0	0	0	0	0	0	0	0	0	0	0	0	0	0	0	0	1	0	0	0	0	0	0	0	0	0	0	0	0	0	0	0
TraesCS3A01G509600	0	0	0	0	0	0	0	0	0	0	0	0	0	0	0	0	0	0	0	0	0	0	0	0	0	0	0	0	0	0	0	0	0	0	0	0	0	0	0	1	0	0	0	0	0	0	1	0	0
TraesCS3A01G534100	1	0	0	0.923073933758714	0	0.923073933758714	0	0.923073933758714	0	0	0	0	0.941173473845652	0.941173473845652	0.923073933758714	0	0	0.923073933758714	0	0	0.923073933758714	0	0	0.923073933758714	0.941173473845652	0.941173473845652	0.941173473845652	0	0	0	0.923073933758714	0.941173473845652	0.923073933758714	0	0	0	0	0	0.799994226404521	0	0	0	0	0	0.923073933758714	0.941173473845652	0	0	0
TraesCS3B01G036400	0	0	0	0	0	0	0	0	0	0	0	0	0	0	0	0	0	0	0	0	0	0	0	0	0	0	0	0	0	0	0	0	0	0	0	0	0	0	0	0	0	0	0	0	0	0	0	0	0
TraesCS3B01G062700	0	0	0	0	0	0	0	0	0	0	0	0	0	0	0	0	0	0	0	0	0	0	0	0	0	0	0	0	0	0	0	0	0	0	0	0	0	0	0	0	0	0	0	0	0	0	0	0	0
TraesCS3B01G063600	0	0	0	0	0	0	0	0	0	0	0	0	0	0	0	0	0	0	0	0	0	0	0	0	0	0	0	0	0	0	0	0	0	0	0	0	0	0	0	0	0	0	0	0	0	0	0	0	0
TraesCS3B01G063700	0	0	0	0	0	0	0	0	0	0	0	0	0	0	0	0	0	0	0	0	0	0	0	0	0	0	0	0	0	0	0	0	0	0	0	0	0	0	0	0	0	0	0	0	0	0	0	0	0
TraesCS3B01G101500	0	0	1	0	0	0	0	0	0	1	1	1	0	0	0	0	1	0	0	1	0	0	1	0	0	0	0	0	0	0	0	0	0	0	0	0	0	0	0	0	0	1	0	0	0	0	0	1	0
TraesCS3B01G114400	0.923073933758714	0	0	1	0	1	0	1	0	0	0	0	0.857136965645821	0.857136965645821	1	0	0	1	0	0	1	0	0	1	0.857136965645821	0.857136965645821	0.857136965645821	0	0	0	1	0.857136965645821	1	0	0	0	0	0	0	0	0	0	0	0	1	0.857136965645821	0	0	0
TraesCS3B01G114600	0.923073933758714	0	0	1	0	1	0	1	0	0	0	0	0.857136965645821	0.857136965645821	1	0	0	1	0	0	1	0	0	1	0.857136965645821	0.857136965645821	0.857136965645821	0	0	0	1	0.857136965645821	1	0	0	0	0	0	0	0	0	0	0	0	1	0.857136965645821	0	0	0
TraesCS3B01G126800	0	0	0	0	0	0	0	0	0	0	0	0	0	0	0	0	0	0	0	0	0	0	0	0	0	0	0	0	0	0	0	0	0	0	0	0	0	0	0	0	0	0	0	0	0	0	0	0	0
TraesCS3B01G149000	0	0	0	0	0	0	0	0	0	0	0	0	0	0	0	0	0	0	0	0	0	0	0	0	0	0	0	0	0	0	0	0	0	0	0	0	0	0	0	1	0	0	0	0	0	0	1	0	0
TraesCS3B01G188800	0	0	0	0	0	0	0	0	0	0	0	0	0	0	0	0	0	0	0	0	0	0	0	0	0	0	0	0	0	0	0	0	0	0	0	0	0	0	0	0	0	0	0	0	0	0	0	0	0
TraesCS3B01G207600	0	0	0	0	0	0	0	0	0	0	0	0	0	0	0	0	0	0	0	0	0	0	0	0	0	0	0	0	0	0	0	0	0	0	0	0	0	0	0	0	0	0	0	0	0	0	0	0	0
TraesCS3B01G217000	0	0	0	0	0	0	0	0	0	0	0	0	0	0	0	0	0	0	0	0	0	0	0	0	0	0	0	0	0	0	0	0	0	0	0	0	0	0	0	0	0	0	0	0	0	0	0	0	0
TraesCS3B01G293200	0	0	0	0	0.941173473845652	0	1	0	0	0	0	0	0	0	0	0	0	0	0	0	0	0	0	0	0	0	0	0	0	0	0	0	0	0	0	0	0	0	0	0	0	0	0.941173473845652	1	0	0	0	0	0
TraesCS3B01G314000	0	0	0.888885918937768	0	0	0	0	0	0	0.888885918937768	0.888885918937768	0.888885918937768	0	0	0	0	0.888885918937768	0	0	0.888885918937768	0	0	0.888885918937768	0	0	0	0	0	0	0	0	0	0	0	0	0	0	0	0	0.727263780549116	0	0.888885918937768	0	0	0	0	0.727263780549116	0.888885918937768	0
TraesCS3B01G376900	0	0	0	0	0	0	0	0	0	0	0	0	0	0	0	0	0	0	0	0	0	0	0	0	0	0	0	0	0	0	0	0	0	0	0	0	0	0	0	0	0	0	0	0	0	0	0	0	0
TraesCS3B01G390000	0.923073933758714	0	0	1	0	1	0	1	0	0	0	0	0.857136965645821	0.857136965645821	1	0	0	1	0	0	1	0	0	1	0.857136965645821	0.857136965645821	0.857136965645821	0	0	0	1	0.857136965645821	1	0	0	0	0	0	0	0	0	0	0	0	1	0.857136965645821	0	0	0
TraesCS3B01G429200	0	0	0	0	0	0	0	0	0	0	0	0	0	0	0	0	0	0	0	0	0	0	0	0	0	0	0	0	0	0	0	0	0	0	0	0	0	0	0	0	0	0	0	0	0	0	0	0	0
TraesCS3B01G453200	0	0	0	0	0	0	0	0	0	0	0	0	0	0	0	0	0	0	0	0	0	0	0	0	0	0	0	0	0	0	0	0	0	0	0	0	0	0	0	0	0	0	0	0	0	0	0	0	0
TraesCS3B01G470000	0	0	0	0	0	0	0	0	0	0	0	0	0	0	0	0	0	0	0	0	0	0	0	0	0	0	0	0	0	0	0	0	0	0	0	0	0	0	0	0	0	0	0	0	0	0	0	0	0
TraesCS3B01G491300	0	0	0	0	0	0	0	0	0	0	0	0	0	0	0	0	0	0	0	0	0	0	0	0	0	0	0	0	0	0	0	0	0	0	0	0	0	0	0	0	0	0	0	0	0	0	0	0	0
TraesCS3B01G524800	0	0	0	0	0	0	0	0	0	0	0	0	0	0	0	0	0	0	0	0	0	0	0	0	0	0	0	0	0	0	0	0	0	1	0	0	0	0	0	0	0	0	0	0	0	0	0	0	0
TraesCS3B01G526000	0	0	0	0	0	0	0	0	0	0	0	0	0	0	0	0	0	0	0	0	0	0	0	0	0	0	0	0	0	0	0	0	0	1	0	0	0	0	0	0	0	0	0	0	0	0	0	0	0
TraesCS3B01G529400	0	0	0	0	0	0	0	0	0	0	0	0	0	0	0	0	0	0	0	0	0	0	0	0	0	0	0	0	0	0	0	0	0	1	0	0	0	0	0	0	0	0	0	0	0	0	0	0	0
TraesCS3B01G578600	0	0	0	0	0	0	0	0	0	0	0	0	0	0	0	0	0	0	0	0	0	0	0	0	0	0	0	0	0	0	0	0	0	0	0	0	0	0	0	1	0	0	0	0	0	0	1	0	0
TraesCS3D01G027700	0	0	0	0	0	0	0	0	0	0	0	0	0	0	0	0	0	0	0	0	0	0	0	0	0	0	0	0	0	0	0	0	0	0	0	0	0	0	0	0	0	0	0	0	0	0	0	0	0
TraesCS3D01G034000	0	0	0	0	0	0	0	0	0	0	0	0	0	0	0	0	0	0	0	0	0	0	0	0	0	0	0	0	0	0	0	0	0	0	0	0	0	0	0	0	0	0	0	0	0	0	0	0	0
TraesCS3D01G034200	0	0	0	0	0	0	0	0	0	0	0	0	0	0	0	0	0	0	0	0	0	0	0	0	0	0	0	0	0	0	0	0	0	0	0	0	0	0	0	0	0	0	0	0	0	0	0	0	0
TraesCS3D01G035600	0	0	0	0	0	0	0	0	0	0	0	0	0	0	0	0	0	0	0	0	0	0	0	0	0	0	0	0	0	0	0	0	0	0	0	0	0	0	0	0	0	0	0	0	0	0	0	0	0
TraesCS3D01G137100	0	0	0	0	0	0	0	0	0	0	0	0	0	0	0	0	0	0	0	0	0	0	0	0	0	0	0	0	0	0	0	0	0	0	0	0	0	0	0	1	0	0	0	0	0	0	1	0	0
TraesCS3D01G238600	0	0	0	0	0	0	0	0	0	0	0	0	0	0	0	0	0	0	0	0	0	0	0	0	0	0	0	0	0	0	0	0	0	0	0	0	0	0	0	0	0	0	0	0	0	0	0	0	0
TraesCS3D01G266000	0.923073933758714	0	0	1	0	1	0	1	0	0	0	0	0.857136965645821	0.857136965645821	1	0	0	1	0	0	1	0	0	1	0.857136965645821	0.857136965645821	0.857136965645821	0	0	0	1	0.857136965645821	1	0	0	0	0	0	0	0	0	0	0	0	1	0.857136965645821	0	0	0
TraesCS3D01G284200	0.799994226404521	0	0	0	0	0	0	0	0	0	0	0	0.727264377015731	0.727264377015731	0	0	0	0	0	0	0	0	0	0	0.727264377015731	0.727264377015731	0.727264377015731	0	0	0	0	0.727264377015731	0	0	0	0	0	0	1	0	0	0	0	0	0	0.727264377015731	0	0	0
TraesCS3D01G391100	0	0	0	0	0	0	0	0	0	0	0	0	0	0	0	0	0	0	0	0	0	0	0	0	0	0	0	0	0	0	0	0	0	0	0	0	0	0	0	0	0	0	0	0	0	0	0	0	0
TraesCS3D01G413500	0	0	0	0	0	0	0	0	0	0	0	0	0	0	0	0	0	0	0	0	0	0	0	0	0	0	0	0	0	0	0	0	0	0	0	0	0	0	0	0	0	0	0	0	0	0	0	0	0
TraesCS3D01G475100	0	0	0	0	0	0	0	0	0	0	0	0	0	0	0	0	0	0	0	0	0	0	0	0	0	0	0	0	0	0	0	0	0	1	0	0	0	0	0	0	0	0	0	0	0	0	0	0	0
TraesCS3D01G475200	0	0	0	0	0	0	0	0	0	0	0	0	0	0	0	0	0	0	0	0	0	0	0	0	0	0	0	0	0	0	0	0	0	1	0	0	0	0	0	0	0	0	0	0	0	0	0	0	0
TraesCS3D01G477300	0	0	0	0	0	0	0	0	0	0	0	0	0	0	0	0	0	0	0	0	0	0	0	0	0	0	0	0	0	0	0	0	0	1	0	0	0	0	0	0	0	0	0	0	0	0	0	0	0
TraesCS3D01G523300	0	0	0	0	0	0	0	0	0	0	0	0	0	0	0	0	0	0	0	0	0	0	0	0	0	0	0	0	0	0	0	0	0	0	0	0	0	0	0	0	0	0	0	0	0	0	0	0	0
TraesCS3D01G539300	1	0	0	0.923073933758714	0	0.923073933758714	0	0.923073933758714	0	0	0	0	0.941173473845652	0.941173473845652	0.923073933758714	0	0	0.923073933758714	0	0	0.923073933758714	0	0	0.923073933758714	0.941173473845652	0.941173473845652	0.941173473845652	0	0	0	0.923073933758714	0.941173473845652	0.923073933758714	0	0	0	0	0	0.799994226404521	0	0	0	0	0	0.923073933758714	0.941173473845652	0	0	0
TraesCS4A01G022700	0	0	0	0	0	0	0	0	0	0	0	0	0	0	0	0	0	0	0	0	0	0	0	0	0	0	0	0	0	0	0	0	0	0	0	0	0	0	0	0	0	0	0	0	0	0	0	0	0
TraesCS4A01G057500	0.923073933758714	0	0	1	0	1	0	1	0	0	0	0	0.857136965645821	0.857136965645821	1	0	0	1	0	0	1	0	0	1	0.857136965645821	0.857136965645821	0.857136965645821	0	0	0	1	0.857136965645821	1	0	0	0	0	0	0	0	0	0	0	0	1	0.857136965645821	0	0	0
TraesCS4A01G067800	0.941173473845652	0	0	0.857136965645821	0	0.857136965645821	0	0.857136965645821	0	0	0	0	1	1	0.857136965645821	0	0	0.857136965645821	0	0	0.857136965645821	0	0	0.857136965645821	1	1	1	0	0	0	0.857136965645821	1	0.857136965645821	0	0	0	0	0	0.727264377015731	0	0	0	0	0	0.857136965645821	1	0	0	0
TraesCS4A01G100100	1	0	0	0.923073933758714	0	0.923073933758714	0	0.923073933758714	0	0	0	0	0.941173473845652	0.941173473845652	0.923073933758714	0	0	0.923073933758714	0	0	0.923073933758714	0	0	0.923073933758714	0.941173473845652	0.941173473845652	0.941173473845652	0	0	0	0.923073933758714	0.941173473845652	0.923073933758714	0	0	0	0	0	0.799994226404521	0	0	0	0	0	0.923073933758714	0.941173473845652	0	0	0
TraesCS4A01G189700	0	0	0	0	0	0	0	0	0	0	0	0	0	0	0	0	0	0	0	0	0	0	0	0	0	0	0	0	0	0	0	0	0	0	0	0	0	0	0	0	0	0	0	0	0	0	0	0	0
TraesCS4A01G250600	0	0	0	0	0	0	0	0	0	0	0	0	0	0	0	0	0	0	0	0	0	0	0	0	0	0	0	0	0	0	0	0	0	0	0	0	0	0	0	0	0	0	0	0	0	0	0	0	0
TraesCS4A01G293900	0	0	0	0	0	0	0	0	0	0	0	0	0	0	0	0	0	0	0	0	0	0	0	0	0	0	0	0	0	0	0	0	0	0	0	0	0	0	0	0	0	0	0	0	0	0	0	0	0
TraesCS4A01G402000	0.923073933758714	0	0	1	0	1	0	1	0	0	0	0	0.857136965645821	0.857136965645821	1	0	0	1	0	0	1	0	0	1	0.857136965645821	0.857136965645821	0.857136965645821	0	0	0	1	0.857136965645821	1	0	0	0	0	0	0	0	0	0	0	0	1	0.857136965645821	0	0	0
TraesCS4A01G486100	0	0	1	0	0	0	0	0	0	1	1	1	0	0	0	0	1	0	0	1	0	0	1	0	0	0	0	0	0	0	0	0	0	0	0	0	0	0	0	0	0	1	0	0	0	0	0	1	0
TraesCS4B01G052400	0	0	0	0	0	0	0	0	0	0	0	0	0	0	0	0	0	0	0	0	0	0	0	0	0	0	0	0	0	0	0	0	0	0	0	0	0	0	0	0	0	0	0	0	0	0	0	0	0
TraesCS4B01G064000	0	0	0	0	0	0	0	0	0	0	0	0	0	0	0	0	0	0	0	0	0	0	0	0	0	0	0	0	0	0	0	0	0	0	0	0	0	0	0	0	0	0	0	0	0	0	0	0	0
TraesCS4B01G204100	1	0	0	0.923073933758714	0	0.923073933758714	0	0.923073933758714	0	0	0	0	0.941173473845652	0.941173473845652	0.923073933758714	0	0	0.923073933758714	0	0	0.923073933758714	0	0	0.923073933758714	0.941173473845652	0.941173473845652	0.941173473845652	0	0	0	0.923073933758714	0.941173473845652	0.923073933758714	0	0	0	0	0	0.799994226404521	0	0	0	0	0	0.923073933758714	0.941173473845652	0	0	0
TraesCS4B01G225000	0.941173473845652	0	0	0.857136965645821	0	0.857136965645821	0	0.857136965645821	0	0	0	0	1	1	0.857136965645821	0	0	0.857136965645821	0	0	0.857136965645821	0	0	0.857136965645821	1	1	1	0	0	0	0.857136965645821	1	0.857136965645821	0	0	0	0	0	0.727264377015731	0	0	0	0	0	0.857136965645821	1	0	0	0
TraesCS4B01G275500	0.923073933758714	0	0	1	0	1	0	1	0	0	0	0	0.857136965645821	0.857136965645821	1	0	0	1	0	0	1	0	0	1	0.857136965645821	0.857136965645821	0.857136965645821	0	0	0	1	0.857136965645821	1	0	0	0	0	0	0	0	0	0	0	0	1	0.857136965645821	0	0	0
TraesCS4D01G013600	0	0	0	0	0	0	0	0	0	0	0	0	0	0	0	0	0	0	0	0	0	0	0	0	0	0	0	0	0	0	0	0	0	1	0	0	0	0	0	0	0	0	0	0	0	0	0	0	0
TraesCS4D01G017900	0	0	0	0	0	0	0	0	0	0	0	0	0	0	0	0	0	0	0	0	0	0	0	0	0	0	0	0	0	0	0	0	0	0	0	0	0	0	0	0	0	0	0	0	0	0	0	0	0
TraesCS4D01G020300	0	0	0	0	0	0	0	0	0	0	0	0	0	0	0	0	0	0	0	0	0	0	0	0	0	0	0	0	0	0	0	0	0	0	0	0	0	0	0	0	0	0	0	0	0	0	0	0	0
TraesCS4D01G062900	0	0	0	0	0	0	0	0	0	0	0	0	0	0	0	0	0	0	0	0	0	0	0	0	0	0	0	0	0	0	0	0	0	0	0	0	0	0	0	0	0	0	0	0	0	0	0	0	0
TraesCS4D01G123300	0	0	0	0	0	0	0	0	0	0	0	0	0	0	0	0	0	0	0	0	0	0	0	0	0	0	0	0	0	0	0	0	0	0	0	0	0	0	0	0	0	0	0	0	0	0	0	0	0
TraesCS4D01G205000	1	0	0	0.923073933758714	0	0.923073933758714	0	0.923073933758714	0	0	0	0	0.941173473845652	0.941173473845652	0.923073933758714	0	0	0.923073933758714	0	0	0.923073933758714	0	0	0.923073933758714	0.941173473845652	0.941173473845652	0.941173473845652	0	0	0	0.923073933758714	0.941173473845652	0.923073933758714	0	0	0	0	0	0.799994226404521	0	0	0	0	0	0.923073933758714	0.941173473845652	0	0	0
TraesCS5A01G004700	0	0	0	0	0	0	0	0	0	0	0	0	0	0	0	0	0	0	0	0	0	0	0	0	0	0	0	0	0	0	0	0	0	0	0	0	0	0	0	0.799994226404521	0	0	0	0	0	0	0.799994226404521	0	0
TraesCS5A01G004800	0	0	0	0	0	0	0	0	0	0	0	0	0	0	0	0	0	0	0	0	0	0	0	0	0	0	0	0	0	0	0	0	0	0	0	0	0	0	0	0	0	0	0	0	0	0	0	0	0
TraesCS5A01G142500	0	0	0	0	0	0	0	0	0	0	0	0	0	0	0	0	0	0	0	0	0	0	0	0	0	0	0	0	0	0	0	0	0	0	0	0	0	0	0	0	0	0	0	0	0	0	0	0	0
TraesCS5A01G147000	0	0	0	0	0	0	0	0	0	0	0	0	0	0	0	0	0	0	0	0	0	0	0	0	0	0	0	0	0	0	0	0	0	0	0	0	0	0	0	0	0	0	0	0	0	0	0	0	0
TraesCS5A01G183300	0	0	0	0	0	0	0	0	0	0	0	0	0	0	0	0	0	0	0	0	0	0	0	0	0	0	0	0	0	0	0	0	0	0	0	0	0	0	0	0	0	0	0	0	0	0	0	0	0
TraesCS5A01G203300	0	0	0	0	0	0	0	0	0	0	0	0	0	0	0	0	0	0	0	0	0	0	0	0	0	0	0	0	0	0	0	0	0	1	0	0	0	0	0	0	0	0	0	0	0	0	0	0	0
TraesCS5A01G220200	0	0	1	0	0	0	0	0	0	1	1	1	0	0	0	0	1	0	0	1	0	0	1	0	0	0	0	0	0	0	0	0	0	0	0	0	0	0	0	0	0	1	0	0	0	0	0	1	0
TraesCS5A01G237600	0	0	0	0	0	0	0	0	0	0	0	0	0	0	0	0	0	0	0	0	0	0	0	0	0	0	0	0	0	0	0	0	0	0	0	0	0	0	0	0	0	0	0	0	0	0	0	0	0
TraesCS5A01G246800	0	0	0	0	0	0	0	0	0	0	0	0	0	0	0	0	0	0	0	0	0	0	0	0	0	0	0	0	0	0	0	0	0	0	0	0	0	0	0	0	0	0	0	0	0	0	0	0	0
TraesCS5A01G267100	0	0	0	0	0	0	0	0	0	0	0	0	0	0	0	0	0	0	0	0	0	0	0	0	0	0	0	0	0	0	0	0	0	0	0	0	0	0	0	0	0	0	0	0	0	0	0	0	0
TraesCS5A01G295100	0	0	0	0	0	0	0	0	0	0	0	0	0	0	0	0	0	0	0	0	0	0	0	0	0	0	0	0	0	0	0	0	0	1	0	0	0	0	0	0	0	0	0	0	0	0	0	0	0
TraesCS5A01G299500	0.941173473845652	0	0	0.857136965645821	0	0.857136965645821	0	0.857136965645821	0	0	0	0	1	1	0.857136965645821	0	0	0.857136965645821	0	0	0.857136965645821	0	0	0.857136965645821	1	1	1	0	0	0	0.857136965645821	1	0.857136965645821	0	0	0	0	0	0.727264377015731	0	0	0	0	0	0.857136965645821	1	0	0	0
TraesCS5A01G310100	0	0	0	0	0	0	0	0	0	0	0	0	0	0	0	0	0	0	0	0	0	0	0	0	0	0	0	0	0	0	0	0	0	0	0	0	0	0	0	0	0	0	0	0	0	0	0	0	0
TraesCS5A01G310500	0	0	0	0	0	0	0	0	0	0	0	0	0	0	0	0	0	0	0	0	0	0	0	0	0	0	0	0	0	0	0	0	0	0	0	0	0	0	0	0	0	0	0	0	0	0	0	0	0
TraesCS5A01G310600	0	0	0	0	0	0	0	0	0	0	0	0	0	0	0	0	0	0	0	0	0	0	0	0	0	0	0	0	0	0	0	0	0	0	0	0	0	0	0	0	0	0	0	0	0	0	0	0	0
TraesCS5A01G310800	0	0	0	0	0	0	0	0	0	0	0	0	0	0	0	0	0	0	0	0	0	0	0	0	0	0	0	0	0	0	0	0	0	0	0	0	0	0	0	0	0	0	0	0	0	0	0	0	0
TraesCS5A01G311300	0	0	0	0	0	0	0	0	0	0	0	0	0	0	0	0	0	0	0	0	0	0	0	0	0	0	0	0	0	0	0	0	0	0	0	0	0	0	0	0	0	0	0	0	0	0	0	0	0
TraesCS5A01G313000	0	0	0	0	0	0	0	0	0	0	0	0	0	0	0	0	0	0	0	0	0	0	0	0	0	0	0	0	0	0	0	0	0	0	0	0	0	0	0	0	0	0	0	0	0	0	0	0	0
TraesCS5A01G320700	0	0	0	0	0	0	0	0	0	0	0	0	0	0	0	0	0	0	0	0	0	0	0	0	0	0	0	0	0	0	0	0	0	1	0	0	0	0	0	0	0	0	0	0	0	0	0	0	0
TraesCS5A01G328800	0	0	0	0	0	0	0	0	0	0	0	0	0	0	0	0	0	0	0	0	0	0	0	0	0	0	0	0	0	0	0	0	0	0	0	0	0	0	0	0.799994226404521	0	0	0	0	0	0	0.799994226404521	0	0
TraesCS5A01G338400	0	0	0	0	0	0	0	0	0	0	0	0	0	0	0	0	0	0	0	0	0	0	0	0	0	0	0	0	0	0	0	0	0	1	0	0	0	0	0	0	0	0	0	0	0	0	0	0	0
TraesCS5A01G347900	0.941173473845652	0	0	0.857136965645821	0	0.857136965645821	0	0.857136965645821	0	0	0	0	1	1	0.857136965645821	0	0	0.857136965645821	0	0	0.857136965645821	0	0	0.857136965645821	1	1	1	0	0	0	0.857136965645821	1	0.857136965645821	0	0	0	0	0	0.727264377015731	0	0	0	0	0	0.857136965645821	1	0	0	0
TraesCS5A01G353600	0.941173473845652	0	0	0.857136965645821	0	0.857136965645821	0	0.857136965645821	0	0	0	0	1	1	0.857136965645821	0	0	0.857136965645821	0	0	0.857136965645821	0	0	0.857136965645821	1	1	1	0	0	0	0.857136965645821	1	0.857136965645821	0	0	0	0	0	0.727264377015731	0	0	0	0	0	0.857136965645821	1	0	0	0
TraesCS5A01G465500	1	0	0	0.923073933758714	0	0.923073933758714	0	0.923073933758714	0	0	0	0	0.941173473845652	0.941173473845652	0.923073933758714	0	0	0.923073933758714	0	0	0.923073933758714	0	0	0.923073933758714	0.941173473845652	0.941173473845652	0.941173473845652	0	0	0	0.923073933758714	0.941173473845652	0.923073933758714	0	0	0	0	0	0.799994226404521	0	0	0	0	0	0.923073933758714	0.941173473845652	0	0	0
TraesCS5B01G176400	0	0	0	0	0	0	0	0	0	0	0	0	0	0	0	0	0	0	0	0	0	0	0	0	0	0	0	0	0	0	0	0	0	0	0	0	0	0	0	0	0	0	0	0	0	0	0	0	0
TraesCS5B01G181500	0	0	0	0	0	0	0	0	0	0	0	0	0	0	0	0	0	0	0	0	0	0	0	0	0	0	0	0	0	0	0	0	0	0	0	0	0	0	0	0	0	0	0	0	0	0	0	0	0
TraesCS5B01G202000	0	0	0	0	0	0	0	0	0	0	0	0	0	0	0	0	0	0	0	0	0	0	0	0	0	0	0	0	0	0	0	0	0	1	0	0	0	0	0	0	0	0	0	0	0	0	0	0	0
TraesCS5B01G219400	0	0	1	0	0	0	0	0	0	1	1	1	0	0	0	0	1	0	0	1	0	0	1	0	0	0	0	0	0	0	0	0	0	0	0	0	0	0	0	0	0	1	0	0	0	0	0	1	0
TraesCS5B01G236100	0	0	0	0	0	0	0	0	0	0	0	0	0	0	0	0	0	0	0	0	0	0	0	0	0	0	0	0	0	0	0	0	0	0	0	0	0	0	0	0	0	0	0	0	0	0	0	0	0
TraesCS5B01G243500	1	0	0	0.923073933758714	0	0.923073933758714	0	0.923073933758714	0	0	0	0	0.941173473845652	0.941173473845652	0.923073933758714	0	0	0.923073933758714	0	0	0.923073933758714	0	0	0.923073933758714	0.941173473845652	0.941173473845652	0.941173473845652	0	0	0	0.923073933758714	0.941173473845652	0.923073933758714	0	0	0	0	0	0.799994226404521	0	0	0	0	0	0.923073933758714	0.941173473845652	0	0	0
TraesCS5B01G312000	0	0	0	0	0	0	0	0	0	0	0	0	0	0	0	0	0	0	0	0	0	0	0	0	0	0	0	0	0	0	0	0	0	0	0	0	0	0	0	0	0	0	0	0	0	0	0	0	0
TraesCS5B01G318100	0	0	0	0	0	0	0	0	0	0	0	0	0	0	0	0	0	0	0	0	0	0	0	0	0	0	0	0	0	0	0	0	0	0	0	0	0	0	0	0.799994226404521	0	0	0	0	0	0	0.799994226404521	0	0
TraesCS5B01G319700	0	0	0	0	0	0	0	0	0	0	0	0	0	0	0	0	0	0	0	0	0	0	0	0	0	0	0	0	0	0	0	0	0	0	0	0	0	0	0	0	0	0	0	0	0	0	0	0	0
TraesCS5B01G321000	0	0	0	0	0	0	0	0	0	0	0	0	0	0	0	0	0	0	0	0	0	0	0	0	0	0	0	0	0	0	0	0	0	1	0	0	0	0	0	0	0	0	0	0	0	0	0	0	0
TraesCS5B01G382600	0	0	1	0	0	0	0	0	0	1	1	1	0	0	0	0	1	0	0	1	0	0	1	0	0	0	0	0	0	0	0	0	0	0	0	0	0	0	0	0	0	1	0	0	0	0	0	1	0
TraesCS5B01G439500	1	0	0	0.923073933758714	0	0.923073933758714	0	0.923073933758714	0	0	0	0	0.941173473845652	0.941173473845652	0.923073933758714	0	0	0.923073933758714	0	0	0.923073933758714	0	0	0.923073933758714	0.941173473845652	0.941173473845652	0.941173473845652	0	0	0	0.923073933758714	0.941173473845652	0.923073933758714	0	0	0	0	0	0.799994226404521	0	0	0	0	0	0.923073933758714	0.941173473845652	0	0	0
TraesCS5B01G448400	0.857136842901285	0	0	0.727263780549116	0	0.727263780549116	0	0.727263780549116	0	0	0	0	0.941173473845652	0.941173473845652	0.727263780549116	0	0	0.727263780549116	0	0	0.727263780549116	0	0	0.727263780549116	0.941173473845652	0.941173473845652	0.941173473845652	0	0	0	0.727263780549116	0.941173473845652	0.727263780549116	0	0	0	0	0	0.799994226404521	0	0	0	0	0	0.727263780549116	0.941173473845652	0	0	0
TraesCS5B01G464900	1	0	0	0.923073933758714	0	0.923073933758714	0	0.923073933758714	0	0	0	0	0.941173473845652	0.941173473845652	0.923073933758714	0	0	0.923073933758714	0	0	0.923073933758714	0	0	0.923073933758714	0.941173473845652	0.941173473845652	0.941173473845652	0	0	0	0.923073933758714	0.941173473845652	0.923073933758714	0	0	0	0	0	0.799994226404521	0	0	0	0	0	0.923073933758714	0.941173473845652	0	0	0
TraesCS5B01G477300	1	0	0	0.923073933758714	0	0.923073933758714	0	0.923073933758714	0	0	0	0	0.941173473845652	0.941173473845652	0.923073933758714	0	0	0.923073933758714	0	0	0.923073933758714	0	0	0.923073933758714	0.941173473845652	0.941173473845652	0.941173473845652	0	0	0	0.923073933758714	0.941173473845652	0.923073933758714	0	0	0	0	0	0.799994226404521	0	0	0	0	0	0.923073933758714	0.941173473845652	0	0	0
TraesCS5B01G485200	0	0	0	0	0	0	0	0	0	0	0	0	0	0	0	0	0	0	0	0	0	0	0	0	0	0	0	0	0	0	0	0	0	0	0	0	0	0	0	0.799994226404521	0	0	0	0	0	0	0.799994226404521	0	0
TraesCS5B01G543200	0	0	1	0	0	0	0	0	0	1	1	1	0	0	0	0	1	0	0	1	0	0	1	0	0	0	0	0	0	0	0	0	0	0	0	0	0	0	0	0	0	1	0	0	0	0	0	1	0
TraesCS5B01G550800	0	0	0	0	0	0	0	0	0	0	0	0	0	0	0	0	0	0	0	0	0	0	0	0	0	0	0	0	0	0	0	0	0	0	0	0	0	0	0	0	0	0	0	0	0	0	0	0	0
TraesCS5D01G004900	0	0	0	0	0	0	0	0	0	0	0	0	0	0	0	0	0	0	0	0	0	0	0	0	0	0	0	0	0	0	0	0	0	0	0	0	0	0	0	0.799994226404521	0	0	0	0	0	0	0.799994226404521	0	0
TraesCS5D01G008300	0	0	0	0	0	0	0	0	0	0	0	0	0	0	0	0	0	0	0	0	0	0	0	0	0	0	0	0	0	0	0	0	0	0	0	0	0	0	0	0	0	0	0	0	0	0	0	0	0
TraesCS5D01G012200	0	0	0	0	0	0	0	0	0	0	0	0	0	0	0	0	0	0	0	0	0	0	0	0	0	0	0	0	0	0	0	0	0	0	0	0	0	0	0	0.799994226404521	0	0	0	0	0	0	0.799994226404521	0	0
TraesCS5D01G014100	0	0	0	0	0	0	0	0	0	0	0	0	0	0	0	0	0	0	0	0	0	0	0	0	0	0	0	0	0	0	0	0	0	0	0	0	0	0	0	0.799994226404521	0	0	0	0	0	0	0.799994226404521	0	0
TraesCS5D01G014300	0	0	0	0	0	0	0	0	0	0	0	0	0	0	0	0	0	0	0	0	0	0	0	0	0	0	0	0	0	0	0	0	0	0	0	0	0	0	0	0.799994226404521	0	0	0	0	0	0	0.799994226404521	0	0
TraesCS5D01G041100	0	0	1	0	0	0	0	0	0	1	1	1	0	0	0	0	1	0	0	1	0	0	1	0	0	0	0	0	0	0	0	0	0	0	0	0	0	0	0	0	0	1	0	0	0	0	0	1	0
TraesCS5D01G149600	0	0	0	0	0	0	0	0	0	0	0	0	0	0	0	0	0	0	0	0	0	0	0	0	0	0	0	0	0	0	0	0	0	0	0	0	0	0	0	0	0	0	0	0	0	0	0	0	0
TraesCS5D01G183200	0	0	0	0	0	0	0	0	0	0	0	0	0	0	0	0	0	0	0	0	0	0	0	0	0	0	0	0	0	0	0	0	0	0	0	0	0	0	0	0	0	0	0	0	0	0	0	0	0
TraesCS5D01G209700	0	0	0	0	0	0	0	0	0	0	0	0	0	0	0	0	0	0	0	0	0	0	0	0	0	0	0	0	0	0	0	0	0	1	0	0	0	0	0	0	0	0	0	0	0	0	0	0	0
TraesCS5D01G252700	1	0	0	0.923073933758714	0	0.923073933758714	0	0.923073933758714	0	0	0	0	0.941173473845652	0.941173473845652	0.923073933758714	0	0	0.923073933758714	0	0	0.923073933758714	0	0	0.923073933758714	0.941173473845652	0.941173473845652	0.941173473845652	0	0	0	0.923073933758714	0.941173473845652	0.923073933758714	0	0	0	0	0	0.799994226404521	0	0	0	0	0	0.923073933758714	0.941173473845652	0	0	0
TraesCS5D01G327400	0	0	0	0	0	0	0	0	0	0	0	0	0	0	0	0	0	0	0	0	0	0	0	0	0	0	0	0	0	0	0	0	0	1	0	0	0	0	0	0	0	0	0	0	0	0	0	0	0
TraesCS5D01G360900	0.941173473845652	0	0	0.857136965645821	0	0.857136965645821	0	0.857136965645821	0	0	0	0	1	1	0.857136965645821	0	0	0.857136965645821	0	0	0.857136965645821	0	0	0.857136965645821	1	1	1	0	0	0	0.857136965645821	1	0.857136965645821	0	0	0	0	0	0.727264377015731	0	0	0	0	0	0.857136965645821	1	0	0	0
TraesCS5D01G388700	0	0	1	0	0	0	0	0	0	1	1	1	0	0	0	0	1	0	0	1	0	0	1	0	0	0	0	0	0	0	0	0	0	0	0	0	0	0	0	0	0	1	0	0	0	0	0	1	0
TraesCS5D01G444000	1	0	0	0.923073933758714	0	0.923073933758714	0	0.923073933758714	0	0	0	0	0.941173473845652	0.941173473845652	0.923073933758714	0	0	0.923073933758714	0	0	0.923073933758714	0	0	0.923073933758714	0.941173473845652	0.941173473845652	0.941173473845652	0	0	0	0.923073933758714	0.941173473845652	0.923073933758714	0	0	0	0	0	0.799994226404521	0	0	0	0	0	0.923073933758714	0.941173473845652	0	0	0
TraesCS5D01G446800	0	0	0	0	0	0	0	0	0	0	0	0	0	0	0	0	0	0	0	0	0	0	0	0	0	0	0	0	0	0	0	0	0	0	0	0	0	0	0	0	0	0	0	0	0	0	0	0	0
TraesCS5D01G446900	0	0	0	0	0	0	0	0	0	0	0	0	0	0	0	0	0	0	0	0	0	0	0	0	0	0	0	0	0	0	0	0	0	0	0	0	0	0	0	0	0	0	0	0	0	0	0	0	0
TraesCS5D01G466700	1	0	0	0.923073933758714	0	0.923073933758714	0	0.923073933758714	0	0	0	0	0.941173473845652	0.941173473845652	0.923073933758714	0	0	0.923073933758714	0	0	0.923073933758714	0	0	0.923073933758714	0.941173473845652	0.941173473845652	0.941173473845652	0	0	0	0.923073933758714	0.941173473845652	0.923073933758714	0	0	0	0	0	0.799994226404521	0	0	0	0	0	0.923073933758714	0.941173473845652	0	0	0
TraesCS5D01G478400	1	0	0	0.923073933758714	0	0.923073933758714	0	0.923073933758714	0	0	0	0	0.941173473845652	0.941173473845652	0.923073933758714	0	0	0.923073933758714	0	0	0.923073933758714	0	0	0.923073933758714	0.941173473845652	0.941173473845652	0.941173473845652	0	0	0	0.923073933758714	0.941173473845652	0.923073933758714	0	0	0	0	0	0.799994226404521	0	0	0	0	0	0.923073933758714	0.941173473845652	0	0	0
TraesCS5D01G487900	0	0	0	0	0	0	0	0	0	0	0	0	0	0	0	0	0	0	0	0	0	0	0	0	0	0	0	0	0	0	0	0	0	0	0	0	0	0	0	0.799994226404521	0	0	0	0	0	0	0.799994226404521	0	0
TraesCS5D01G488500	0	0	0	0	0	0	0	0	0	0	0	0	0	0	0	0	0	0	0	0	0	0	0	0	0	0	0	0	0	0	0	0	0	0	0	0	0	0	0	0.799994226404521	0	0	0	0	0	0	0.799994226404521	0	0
TraesCS5D01G513100	0	0	1	0	0	0	0	0	0	1	1	1	0	0	0	0	1	0	0	1	0	0	1	0	0	0	0	0	0	0	0	0	0	0	0	0	0	0	0	0	0	1	0	0	0	0	0	1	0
TraesCS6A01G000400	0	0	0	0	0	0	0	0	0	0	0	0	0	0	0	0	0	0	0	0	0	0	0	0	0	0	0	0	0	0	0	0	0	0	0	0	0	0	0	0	0	0	0	0	0	0	0	0	0
TraesCS6A01G002800	0	0	0	0	0	0	0	0	0	0	0	0	0	0	0	0	0	0	0	0	0	0	0	0	0	0	0	0	0	0	0	0	0	0	0	0	0	0	0	0	0	0	0	0	0	0	0	0	0
TraesCS6A01G012500	0	0	1	0	0	0	0	0	0	1	1	1	0	0	0	0	1	0	0	1	0	0	1	0	0	0	0	0	0	0	0	0	0	0	0	0	0	0	0	0	0	1	0	0	0	0	0	1	0
TraesCS6A01G023300	0	0	0	0	0	0	0	0	0	0	0	0	0	0	0	0	0	0	0	0	0	0	0	0	0	0	0	0	0	0	0	0	0	1	0	0	0	0	0	0	0	0	0	0	0	0	0	0	0
TraesCS6A01G034900	1	0	0	0.923073933758714	0	0.923073933758714	0	0.923073933758714	0	0	0	0	0.941173473845652	0.941173473845652	0.923073933758714	0	0	0.923073933758714	0	0	0.923073933758714	0	0	0.923073933758714	0.941173473845652	0.941173473845652	0.941173473845652	0	0	0	0.923073933758714	0.941173473845652	0.923073933758714	0	0	0	0	0	0.799994226404521	0	0	0	0	0	0.923073933758714	0.941173473845652	0	0	0
TraesCS6A01G040500	0.923073933758714	0	0	1	0	1	0	1	0	0	0	0	0.857136965645821	0.857136965645821	1	0	0	1	0	0	1	0	0	1	0.857136965645821	0.857136965645821	0.857136965645821	0	0	0	1	0.857136965645821	1	0	0	0	0	0	0	0	0	0	0	0	1	0.857136965645821	0	0	0
TraesCS6A01G047500	0	0	0	0	0	0	0	0	0	0	0	0	0	0	0	0	0	0	0	0	0	0	0	0	0	0	0	0	0	0	0	0	0	0	0	0	0	0	0	1	0	0	0	0	0	0	1	0	0
TraesCS6A01G055000	0.941173473845652	0	0	0.857136965645821	0	0.857136965645821	0	0.857136965645821	0	0	0	0	1	1	0.857136965645821	0	0	0.857136965645821	0	0	0.857136965645821	0	0	0.857136965645821	1	1	1	0	0	0	0.857136965645821	1	0.857136965645821	0	0	0	0	0	0.727264377015731	0	0	0	0	0	0.857136965645821	1	0	0	0
TraesCS6A01G055200	0.941173473845652	0	0	0.857136965645821	0	0.857136965645821	0	0.857136965645821	0	0	0	0	1	1	0.857136965645821	0	0	0.857136965645821	0	0	0.857136965645821	0	0	0.857136965645821	1	1	1	0	0	0	0.857136965645821	1	0.857136965645821	0	0	0	0	0	0.727264377015731	0	0	0	0	0	0.857136965645821	1	0	0	0
TraesCS6A01G061600	0.941173473845652	0	0	0.857136965645821	0	0.857136965645821	0	0.857136965645821	0	0	0	0	1	1	0.857136965645821	0	0	0.857136965645821	0	0	0.857136965645821	0	0	0.857136965645821	1	1	1	0	0	0	0.857136965645821	1	0.857136965645821	0	0	0	0	0	0.727264377015731	0	0	0	0	0	0.857136965645821	1	0	0	0
TraesCS6A01G062600	1	0	0	0.923073933758714	0	0.923073933758714	0	0.923073933758714	0	0	0	0	0.941173473845652	0.941173473845652	0.923073933758714	0	0	0.923073933758714	0	0	0.923073933758714	0	0	0.923073933758714	0.941173473845652	0.941173473845652	0.941173473845652	0	0	0	0.923073933758714	0.941173473845652	0.923073933758714	0	0	0	0	0	0.799994226404521	0	0	0	0	0	0.923073933758714	0.941173473845652	0	0	0
TraesCS6A01G086400	0.923073933758714	0	0	1	0	1	0	1	0	0	0	0	0.857136965645821	0.857136965645821	1	0	0	1	0	0	1	0	0	1	0.857136965645821	0.857136965645821	0.857136965645821	0	0	0	1	0.857136965645821	1	0	0	0	0	0	0	0	0	0	0	0	1	0.857136965645821	0	0	0
TraesCS6A01G117200	1	0	0	0.923073933758714	0	0.923073933758714	0	0.923073933758714	0	0	0	0	0.941173473845652	0.941173473845652	0.923073933758714	0	0	0.923073933758714	0	0	0.923073933758714	0	0	0.923073933758714	0.941173473845652	0.941173473845652	0.941173473845652	0	0	0	0.923073933758714	0.941173473845652	0.923073933758714	0	0	0	0	0	0.799994226404521	0	0	0	0	0	0.923073933758714	0.941173473845652	0	0	0
TraesCS6A01G120500	0	0	1	0	0	0	0	0	0	1	1	1	0	0	0	0	1	0	0	1	0	0	1	0	0	0	0	0	0	0	0	0	0	0	0	0	0	0	0	0	0	1	0	0	0	0	0	1	0
TraesCS6A01G157400	0	0	1	0	0	0	0	0	0	1	1	1	0	0	0	0	1	0	0	1	0	0	1	0	0	0	0	0	0	0	0	0	0	0	0	0	0	0	0	0	0	1	0	0	0	0	0	1	0
TraesCS6A01G180600	0	0	0.888885918937768	0	0	0	0	0	0	0.888885918937768	0.888885918937768	0.888885918937768	0	0	0	0	0.888885918937768	0	0	0.888885918937768	0	0	0.888885918937768	0	0	0	0	0	0	0	0	0	0	0	0	0	0	0	0	0.727263780549116	0	0.888885918937768	0	0	0	0	0.727263780549116	0.888885918937768	0
TraesCS6A01G305600	0	0	0	0	0	0	0	0	0	0	0	0	0	0	0	0	0	0	0	0	0	0	0	0	0	0	0	0	0	0	0	0	0	0	0	0	0	0	0	1	0	0	0	0	0	0	1	0	0
TraesCS6A01G375100	0	0	1	0	0	0	0	0	0	1	1	1	0	0	0	0	1	0	0	1	0	0	1	0	0	0	0	0	0	0	0	0	0	0	0	0	0	0	0	0	0	1	0	0	0	0	0	1	0
TraesCS6A01G381000	0	0	0	0	0	0	0	0	0	0	0	0	0	0	0	0	0	0	0	0	0	0	0	0	0	0	0	0	0	0	0	0	0	0	0	0	0	0	0	0	0	0	0	0	0	0	0	0	0
TraesCS6B01G044600	0	0	1	0	0	0	0	0	0	1	1	1	0	0	0	0	1	0	0	1	0	0	1	0	0	0	0	0	0	0	0	0	0	0	0	0	0	0	0	0	0	1	0	0	0	0	0	1	0
TraesCS6B01G046800	0	0	1	0	0	0	0	0	0	1	1	1	0	0	0	0	1	0	0	1	0	0	1	0	0	0	0	0	0	0	0	0	0	0	0	0	0	0	0	0	0	1	0	0	0	0	0	1	0
TraesCS6B01G048300	1	0	0	0.923073933758714	0	0.923073933758714	0	0.923073933758714	0	0	0	0	0.941173473845652	0.941173473845652	0.923073933758714	0	0	0.923073933758714	0	0	0.923073933758714	0	0	0.923073933758714	0.941173473845652	0.941173473845652	0.941173473845652	0	0	0	0.923073933758714	0.941173473845652	0.923073933758714	0	0	0	0	0	0.799994226404521	0	0	0	0	0	0.923073933758714	0.941173473845652	0	0	0
TraesCS6B01G048500	0.923073933758714	0	0	1	0	1	0	1	0	0	0	0	0.857136965645821	0.857136965645821	1	0	0	1	0	0	1	0	0	1	0.857136965645821	0.857136965645821	0.857136965645821	0	0	0	1	0.857136965645821	1	0	0	0	0	0	0	0	0	0	0	0	1	0.857136965645821	0	0	0
TraesCS6B01G048600	1	0	0	0.923073933758714	0	0.923073933758714	0	0.923073933758714	0	0	0	0	0.941173473845652	0.941173473845652	0.923073933758714	0	0	0.923073933758714	0	0	0.923073933758714	0	0	0.923073933758714	0.941173473845652	0.941173473845652	0.941173473845652	0	0	0	0.923073933758714	0.941173473845652	0.923073933758714	0	0	0	0	0	0.799994226404521	0	0	0	0	0	0.923073933758714	0.941173473845652	0	0	0
TraesCS6B01G049000	1	0	0	0.923073933758714	0	0.923073933758714	0	0.923073933758714	0	0	0	0	0.941173473845652	0.941173473845652	0.923073933758714	0	0	0.923073933758714	0	0	0.923073933758714	0	0	0.923073933758714	0.941173473845652	0.941173473845652	0.941173473845652	0	0	0	0.923073933758714	0.941173473845652	0.923073933758714	0	0	0	0	0	0.799994226404521	0	0	0	0	0	0.923073933758714	0.941173473845652	0	0	0
TraesCS6B01G049100	0.923073933758714	0	0	1	0	1	0	1	0	0	0	0	0.857136965645821	0.857136965645821	1	0	0	1	0	0	1	0	0	1	0.857136965645821	0.857136965645821	0.857136965645821	0	0	0	1	0.857136965645821	1	0	0	0	0	0	0	0	0	0	0	0	1	0.857136965645821	0	0	0
TraesCS6B01G049400	1	0	0	0.923073933758714	0	0.923073933758714	0	0.923073933758714	0	0	0	0	0.941173473845652	0.941173473845652	0.923073933758714	0	0	0.923073933758714	0	0	0.923073933758714	0	0	0.923073933758714	0.941173473845652	0.941173473845652	0.941173473845652	0	0	0	0.923073933758714	0.941173473845652	0.923073933758714	0	0	0	0	0	0.799994226404521	0	0	0	0	0	0.923073933758714	0.941173473845652	0	0	0
TraesCS6B01G079000	0.941173473845652	0	0	0.857136965645821	0	0.857136965645821	0	0.857136965645821	0	0	0	0	1	1	0.857136965645821	0	0	0.857136965645821	0	0	0.857136965645821	0	0	0.857136965645821	1	1	1	0	0	0	0.857136965645821	1	0.857136965645821	0	0	0	0	0	0.727264377015731	0	0	0	0	0	0.857136965645821	1	0	0	0
TraesCS6B01G079200	0.941173473845652	0	0	0.857136965645821	0	0.857136965645821	0	0.857136965645821	0	0	0	0	1	1	0.857136965645821	0	0	0.857136965645821	0	0	0.857136965645821	0	0	0.857136965645821	1	1	1	0	0	0	0.857136965645821	1	0.857136965645821	0	0	0	0	0	0.727264377015731	0	0	0	0	0	0.857136965645821	1	0	0	0
TraesCS6B01G082100	1	0	0	0.923073933758714	0	0.923073933758714	0	0.923073933758714	0	0	0	0	0.941173473845652	0.941173473845652	0.923073933758714	0	0	0.923073933758714	0	0	0.923073933758714	0	0	0.923073933758714	0.941173473845652	0.941173473845652	0.941173473845652	0	0	0	0.923073933758714	0.941173473845652	0.923073933758714	0	0	0	0	0	0.799994226404521	0	0	0	0	0	0.923073933758714	0.941173473845652	0	0	0
TraesCS6B01G082400	1	0	0	0.923073933758714	0	0.923073933758714	0	0.923073933758714	0	0	0	0	0.941173473845652	0.941173473845652	0.923073933758714	0	0	0.923073933758714	0	0	0.923073933758714	0	0	0.923073933758714	0.941173473845652	0.941173473845652	0.941173473845652	0	0	0	0.923073933758714	0.941173473845652	0.923073933758714	0	0	0	0	0	0.799994226404521	0	0	0	0	0	0.923073933758714	0.941173473845652	0	0	0
TraesCS6B01G082500	1	0	0	0.923073933758714	0	0.923073933758714	0	0.923073933758714	0	0	0	0	0.941173473845652	0.941173473845652	0.923073933758714	0	0	0.923073933758714	0	0	0.923073933758714	0	0	0.923073933758714	0.941173473845652	0.941173473845652	0.941173473845652	0	0	0	0.923073933758714	0.941173473845652	0.923073933758714	0	0	0	0	0	0.799994226404521	0	0	0	0	0	0.923073933758714	0.941173473845652	0	0	0
TraesCS6B01G144900	1	0	0	0.923073933758714	0	0.923073933758714	0	0.923073933758714	0	0	0	0	0.941173473845652	0.941173473845652	0.923073933758714	0	0	0.923073933758714	0	0	0.923073933758714	0	0	0.923073933758714	0.941173473845652	0.941173473845652	0.941173473845652	0	0	0	0.923073933758714	0.941173473845652	0.923073933758714	0	0	0	0	0	0.799994226404521	0	0	0	0	0	0.923073933758714	0.941173473845652	0	0	0
TraesCS6B01G145200	1	0	0	0.923073933758714	0	0.923073933758714	0	0.923073933758714	0	0	0	0	0.941173473845652	0.941173473845652	0.923073933758714	0	0	0.923073933758714	0	0	0.923073933758714	0	0	0.923073933758714	0.941173473845652	0.941173473845652	0.941173473845652	0	0	0	0.923073933758714	0.941173473845652	0.923073933758714	0	0	0	0	0	0.799994226404521	0	0	0	0	0	0.923073933758714	0.941173473845652	0	0	0
TraesCS6B01G158300	0	0	0	0	0	0	0	0	0	0	0	0	0	0	0	0	0	0	0	0	0	0	0	0	0	0	0	0	0	0	0	0	0	0	0	0	0	0	0	0.799994226404521	0	0	0	0	0	0	0.799994226404521	0	0
TraesCS6B01G160200	0	0	0	0	0	0	0	0	0	0	0	0	0	0	0	0	0	0	0	0	0	0	0	0	0	0	0	0	0	0	0	0	0	0	0	0	0	0	0	0	0	0	0	0	0	0	0	0	0
TraesCS6B01G198500	1	0	0	0.923073933758714	0	0.923073933758714	0	0.923073933758714	0	0	0	0	0.941173473845652	0.941173473845652	0.923073933758714	0	0	0.923073933758714	0	0	0.923073933758714	0	0	0.923073933758714	0.941173473845652	0.941173473845652	0.941173473845652	0	0	0	0.923073933758714	0.941173473845652	0.923073933758714	0	0	0	0	0	0.799994226404521	0	0	0	0	0	0.923073933758714	0.941173473845652	0	0	0
TraesCS6B01G321400	0	0	1	0	0	0	0	0	0	1	1	1	0	0	0	0	1	0	0	1	0	0	1	0	0	0	0	0	0	0	0	0	0	0	0	0	0	0	0	0	0	1	0	0	0	0	0	1	0
TraesCS6B01G407100	0	0	0	0	0	0	0	0	0	0	0	0	0	0	0	0	0	0	0	0	0	0	0	0	0	0	0	0	0	0	0	0	0	0	0	0	0	0	0	0.799994226404521	0	0	0	0	0	0	0.799994226404521	0	0
TraesCS6B01G431100	0	0	0	0	0	0	0	0	0	0	0	0	0	0	0	0	0	0	0	0	0	0	0	0	0	0	0	0	0	0	0	0	0	0	0	0	0	0	0	0	0	0	0	0	0	0	0	0	0
TraesCS6B01G443800	1	0	0	0.923073933758714	0	0.923073933758714	0	0.923073933758714	0	0	0	0	0.941173473845652	0.941173473845652	0.923073933758714	0	0	0.923073933758714	0	0	0.923073933758714	0	0	0.923073933758714	0.941173473845652	0.941173473845652	0.941173473845652	0	0	0	0.923073933758714	0.941173473845652	0.923073933758714	0	0	0	0	0	0.799994226404521	0	0	0	0	0	0.923073933758714	0.941173473845652	0	0	0
TraesCS6D01G015100	0	0	1	0	0	0	0	0	0	1	1	1	0	0	0	0	1	0	0	1	0	0	1	0	0	0	0	0	0	0	0	0	0	0	0	0	0	0	0	0	0	1	0	0	0	0	0	1	0
TraesCS6D01G039900	1	0	0	0.923073933758714	0	0.923073933758714	0	0.923073933758714	0	0	0	0	0.941173473845652	0.941173473845652	0.923073933758714	0	0	0.923073933758714	0	0	0.923073933758714	0	0	0.923073933758714	0.941173473845652	0.941173473845652	0.941173473845652	0	0	0	0.923073933758714	0.941173473845652	0.923073933758714	0	0	0	0	0	0.799994226404521	0	0	0	0	0	0.923073933758714	0.941173473845652	0	0	0
TraesCS6D01G040400	1	0	0	0.923073933758714	0	0.923073933758714	0	0.923073933758714	0	0	0	0	0.941173473845652	0.941173473845652	0.923073933758714	0	0	0.923073933758714	0	0	0.923073933758714	0	0	0.923073933758714	0.941173473845652	0.941173473845652	0.941173473845652	0	0	0	0.923073933758714	0.941173473845652	0.923073933758714	0	0	0	0	0	0.799994226404521	0	0	0	0	0	0.923073933758714	0.941173473845652	0	0	0
TraesCS6D01G040500	1	0	0	0.923073933758714	0	0.923073933758714	0	0.923073933758714	0	0	0	0	0.941173473845652	0.941173473845652	0.923073933758714	0	0	0.923073933758714	0	0	0.923073933758714	0	0	0.923073933758714	0.941173473845652	0.941173473845652	0.941173473845652	0	0	0	0.923073933758714	0.941173473845652	0.923073933758714	0	0	0	0	0	0.799994226404521	0	0	0	0	0	0.923073933758714	0.941173473845652	0	0	0
TraesCS6D01G040600	0.923073933758714	0	0	1	0	1	0	1	0	0	0	0	0.857136965645821	0.857136965645821	1	0	0	1	0	0	1	0	0	1	0.857136965645821	0.857136965645821	0.857136965645821	0	0	0	1	0.857136965645821	1	0	0	0	0	0	0	0	0	0	0	0	1	0.857136965645821	0	0	0
TraesCS6D01G040700	1	0	0	0.923073933758714	0	0.923073933758714	0	0.923073933758714	0	0	0	0	0.941173473845652	0.941173473845652	0.923073933758714	0	0	0.923073933758714	0	0	0.923073933758714	0	0	0.923073933758714	0.941173473845652	0.941173473845652	0.941173473845652	0	0	0	0.923073933758714	0.941173473845652	0.923073933758714	0	0	0	0	0	0.799994226404521	0	0	0	0	0	0.923073933758714	0.941173473845652	0	0	0
TraesCS6D01G046200	0.923073933758714	0	0	1	0	1	0	1	0	0	0	0	0.857136965645821	0.857136965645821	1	0	0	1	0	0	1	0	0	1	0.857136965645821	0.857136965645821	0.857136965645821	0	0	0	1	0.857136965645821	1	0	0	0	0	0	0	0	0	0	0	0	1	0.857136965645821	0	0	0
TraesCS6D01G061700	0.941173473845652	0	0	0.857136965645821	0	0.857136965645821	0	0.857136965645821	0	0	0	0	1	1	0.857136965645821	0	0	0.857136965645821	0	0	0.857136965645821	0	0	0.857136965645821	1	1	1	0	0	0	0.857136965645821	1	0.857136965645821	0	0	0	0	0	0.727264377015731	0	0	0	0	0	0.857136965645821	1	0	0	0
TraesCS6D01G062900	0.941173473845652	0	0	0.857136965645821	0	0.857136965645821	0	0.857136965645821	0	0	0	0	1	1	0.857136965645821	0	0	0.857136965645821	0	0	0.857136965645821	0	0	0.857136965645821	1	1	1	0	0	0	0.857136965645821	1	0.857136965645821	0	0	0	0	0	0.727264377015731	0	0	0	0	0	0.857136965645821	1	0	0	0
TraesCS6D01G107000	1	0	0	0.923073933758714	0	0.923073933758714	0	0.923073933758714	0	0	0	0	0.941173473845652	0.941173473845652	0.923073933758714	0	0	0.923073933758714	0	0	0.923073933758714	0	0	0.923073933758714	0.941173473845652	0.941173473845652	0.941173473845652	0	0	0	0.923073933758714	0.941173473845652	0.923073933758714	0	0	0	0	0	0.799994226404521	0	0	0	0	0	0.923073933758714	0.941173473845652	0	0	0
TraesCS6D01G164500	0	0	0.888885918937768	0	0	0	0	0	0	0.888885918937768	0.888885918937768	0.888885918937768	0	0	0	0	0.888885918937768	0	0	0.888885918937768	0	0	0.888885918937768	0	0	0	0	0	0	0	0	0	0	0	0	0	0	0	0	0.727263780549116	0	0.888885918937768	0	0	0	0	0.727263780549116	0.888885918937768	0
TraesCS6D01G284100	0	0	1	0	0	0	0	0	0	1	1	1	0	0	0	0	1	0	0	1	0	0	1	0	0	0	0	0	0	0	0	0	0	0	0	0	0	0	0	0	0	1	0	0	0	0	0	1	0
TraesCS6D01G370100	0	0	0	0	0	0	0	0	0	0	0	0	0	0	0	0	0	0	0	0	0	0	0	0	0	0	0	0	0	0	0	0	0	0	0	0	0	0	0	0	0	0	0	0	0	0	0	0	0
TraesCS6D01G385500	1	0	0	0.923073933758714	0	0.923073933758714	0	0.923073933758714	0	0	0	0	0.941173473845652	0.941173473845652	0.923073933758714	0	0	0.923073933758714	0	0	0.923073933758714	0	0	0.923073933758714	0.941173473845652	0.941173473845652	0.941173473845652	0	0	0	0.923073933758714	0.941173473845652	0.923073933758714	0	0	0	0	0	0.799994226404521	0	0	0	0	0	0.923073933758714	0.941173473845652	0	0	0
TraesCS7A01G119400	0.923073933758714	0	0	1	0	1	0	1	0	0	0	0	0.857136965645821	0.857136965645821	1	0	0	1	0	0	1	0	0	1	0.857136965645821	0.857136965645821	0.857136965645821	0	0	0	1	0.857136965645821	1	0	0	0	0	0	0	0	0	0	0	0	1	0.857136965645821	0	0	0
TraesCS7A01G119700	0.923073933758714	0	0	1	0	1	0	1	0	0	0	0	0.857136965645821	0.857136965645821	1	0	0	1	0	0	1	0	0	1	0.857136965645821	0.857136965645821	0.857136965645821	0	0	0	1	0.857136965645821	1	0	0	0	0	0	0	0	0	0	0	0	1	0.857136965645821	0	0	0
TraesCS7A01G119900	0.923073933758714	0	0	1	0	1	0	1	0	0	0	0	0.857136965645821	0.857136965645821	1	0	0	1	0	0	1	0	0	1	0.857136965645821	0.857136965645821	0.857136965645821	0	0	0	1	0.857136965645821	1	0	0	0	0	0	0	0	0	0	0	0	1	0.857136965645821	0	0	0
TraesCS7A01G147200	1	0	0	0.923073933758714	0	0.923073933758714	0	0.923073933758714	0	0	0	0	0.941173473845652	0.941173473845652	0.923073933758714	0	0	0.923073933758714	0	0	0.923073933758714	0	0	0.923073933758714	0.941173473845652	0.941173473845652	0.941173473845652	0	0	0	0.923073933758714	0.941173473845652	0.923073933758714	0	0	0	0	0	0.799994226404521	0	0	0	0	0	0.923073933758714	0.941173473845652	0	0	0
TraesCS7A01G198900	0	0	0	0	0	0	0	0	0	0	0	0	0	0	0	0	0	0	0	0	0	0	0	0	0	0	0	0	0	0	0	0	0	0	0	0	0	0	0	0	0	0	0	0	0	0	0	0	0
TraesCS7A01G204800	0	0	0	0	0	0	0	0	0	0	0	0	0	0	0	0	0	0	0	0	0	0	0	0	0	0	0	0	0	0	0	0	0	0	0	0	0	0	0	0	0	0	0	0	0	0	0	0	0
TraesCS7A01G464800	0	0	0	0	0	0	0	0	0	0	0	0	0	0	0	0	0	0	0	0	0	0	0	0	0	0	0	0	0	0	0	0	0	0	0	0	0	0	0	0	0	0	0	0	0	0	0	0	0
TraesCS7A01G491100	0.923073933758714	0	0	1	0	1	0	1	0	0	0	0	0.857136965645821	0.857136965645821	1	0	0	1	0	0	1	0	0	1	0.857136965645821	0.857136965645821	0.857136965645821	0	0	0	1	0.857136965645821	1	0	0	0	0	0	0	0	0	0	0	0	1	0.857136965645821	0	0	0
TraesCS7A01G557600	0	0	0	0	0	0	0	0	0	0	0	0	0	0	0	0	0	0	0	0	0	0	0	0	0	0	0	0	0	0	0	0	0	0	0	0	0	0	0	0	0	0	0	0	0	0	0	0	0
TraesCS7B01G016000	0.923073933758714	0	0	1	0	1	0	1	0	0	0	0	0.857136965645821	0.857136965645821	1	0	0	1	0	0	1	0	0	1	0.857136965645821	0.857136965645821	0.857136965645821	0	0	0	1	0.857136965645821	1	0	0	0	0	0	0	0	0	0	0	0	1	0.857136965645821	0	0	0
TraesCS7B01G016700	0.923073933758714	0	0	1	0	1	0	1	0	0	0	0	0.857136965645821	0.857136965645821	1	0	0	1	0	0	1	0	0	1	0.857136965645821	0.857136965645821	0.857136965645821	0	0	0	1	0.857136965645821	1	0	0	0	0	0	0	0	0	0	0	0	1	0.857136965645821	0	0	0
TraesCS7B01G016900	0.923073933758714	0	0	1	0	1	0	1	0	0	0	0	0.857136965645821	0.857136965645821	1	0	0	1	0	0	1	0	0	1	0.857136965645821	0.857136965645821	0.857136965645821	0	0	0	1	0.857136965645821	1	0	0	0	0	0	0	0	0	0	0	0	1	0.857136965645821	0	0	0
TraesCS7B01G017000	0.923073933758714	0	0	1	0	1	0	1	0	0	0	0	0.857136965645821	0.857136965645821	1	0	0	1	0	0	1	0	0	1	0.857136965645821	0.857136965645821	0.857136965645821	0	0	0	1	0.857136965645821	1	0	0	0	0	0	0	0	0	0	0	0	1	0.857136965645821	0	0	0
TraesCS7B01G019000	0.923073933758714	0	0	1	0	1	0	1	0	0	0	0	0.857136965645821	0.857136965645821	1	0	0	1	0	0	1	0	0	1	0.857136965645821	0.857136965645821	0.857136965645821	0	0	0	1	0.857136965645821	1	0	0	0	0	0	0	0	0	0	0	0	1	0.857136965645821	0	0	0
TraesCS7B01G038100	0	0	1	0	0	0	0	0	0	1	1	1	0	0	0	0	1	0	0	1	0	0	1	0	0	0	0	0	0	0	0	0	0	0	0	0	0	0	0	0	0	1	0	0	0	0	0	1	0
TraesCS7B01G051500	0	0	0	0	0	0	0	0	0	0	0	0	0	0	0	0	0	0	0	0	0	0	0	0	0	0	0	0	0	0	0	0	0	0	0	0	0	0	0	0	0	0	0	0	0	0	0	0	0
TraesCS7B01G061300	0.923073933758714	0	0	1	0	1	0	1	0	0	0	0	0.857136965645821	0.857136965645821	1	0	0	1	0	0	1	0	0	1	0.857136965645821	0.857136965645821	0.857136965645821	0	0	0	1	0.857136965645821	1	0	0	0	0	0	0	0	0	0	0	0	1	0.857136965645821	0	0	0
TraesCS7B01G105100	0	0	0	0	0	0	0	0	0	0	0	0	0	0	0	0	0	0	0	0	0	0	0	0	0	0	0	0	0	0	0	0	0	0	0	0	0	0	0	0	0	0	0	0	0	0	0	0	0
TraesCS7B01G112000	0	0	0	0	0	0	0	0	0	0	0	0	0	0	0	0	0	0	0	0	0	0	0	0	0	0	0	0	0	0	0	0	0	0	0	0	0	0	0	0	0	0	0	0	0	0	0	0	0
TraesCS7B01G158500	0.799994226404521	0	0	0	0	0	0	0	0	0	0	0	0.727264377015731	0.727264377015731	0	0	0	0	0	0	0	0	0	0	0.727264377015731	0.727264377015731	0.727264377015731	0	0	0	0	0.727264377015731	0	0	0	0	0	0	1	0	0	0	0	0	0	0.727264377015731	0	0	0
TraesCS7B01G195400	0	0	0	0	0	0	0	0	0	0	0	0	0	0	0	0	0	0	0	0	0	0	0	0	0	0	0	0	0	0	0	0	0	0	0	0	0	0	0	0	0	0	0	0	0	0	0	0	0
TraesCS7B01G256000	0	0	0	0	0	0	0	0	0	0	0	0	0	0	0	0	0	0	0	0	0	0	0	0	0	0	0	0	0	0	0	0	0	1	0	0	0	0	0	0	0	0	0	0	0	0	0	0	0
TraesCS7B01G308600	0	0	0	0	0	0	0	0	0	0	0	0	0	0	0	0	0	0	0	0	0	0	0	0	0	0	0	0	0	0	0	0	0	0	0	0	0	0	0	0	0	0	0	0	0	0	0	0	0
TraesCS7B01G394500	0.923073933758714	0	0	1	0	1	0	1	0	0	0	0	0.857136965645821	0.857136965645821	1	0	0	1	0	0	1	0	0	1	0.857136965645821	0.857136965645821	0.857136965645821	0	0	0	1	0.857136965645821	1	0	0	0	0	0	0	0	0	0	0	0	1	0.857136965645821	0	0	0
TraesCS7B01G394700	0.923073933758714	0	0	1	0	1	0	1	0	0	0	0	0.857136965645821	0.857136965645821	1	0	0	1	0	0	1	0	0	1	0.857136965645821	0.857136965645821	0.857136965645821	0	0	0	1	0.857136965645821	1	0	0	0	0	0	0	0	0	0	0	0	1	0.857136965645821	0	0	0
TraesCS7B01G408400	1	0	0	0.923073933758714	0	0.923073933758714	0	0.923073933758714	0	0	0	0	0.941173473845652	0.941173473845652	0.923073933758714	0	0	0.923073933758714	0	0	0.923073933758714	0	0	0.923073933758714	0.941173473845652	0.941173473845652	0.941173473845652	0	0	0	0.923073933758714	0.941173473845652	0.923073933758714	0	0	0	0	0	0.799994226404521	0	0	0	0	0	0.923073933758714	0.941173473845652	0	0	0
TraesCS7B01G481400	0	0	0	0	0	0	0	0	0	0	0	0	0	0	0	0	0	0	0	0	0	0	0	0	0	0	0	0	0	0	0	0	0	0	0	0	0	0	0	0	0	0	0	0	0	0	0	0	0
TraesCS7D01G097600	0.923073933758714	0	0	1	0	1	0	1	0	0	0	0	0.857136965645821	0.857136965645821	1	0	0	1	0	0	1	0	0	1	0.857136965645821	0.857136965645821	0.857136965645821	0	0	0	1	0.857136965645821	1	0	0	0	0	0	0	0	0	0	0	0	1	0.857136965645821	0	0	0
TraesCS7D01G099600	0	0	0	0	0	0	0	0	0	0	0	0	0	0	0	0	0	0	0	0	0	0	0	0	0	0	0	0	0	0	0	0	0	0	0	0	0	0	0	0	0	0	0	0	0	0	0	0	0
TraesCS7D01G115400	0.923073933758714	0	0	1	0	1	0	1	0	0	0	0	0.857136965645821	0.857136965645821	1	0	0	1	0	0	1	0	0	1	0.857136965645821	0.857136965645821	0.857136965645821	0	0	0	1	0.857136965645821	1	0	0	0	0	0	0	0	0	0	0	0	1	0.857136965645821	0	0	0
TraesCS7D01G116600	0.923073933758714	0	0	1	0	1	0	1	0	0	0	0	0.857136965645821	0.857136965645821	1	0	0	1	0	0	1	0	0	1	0.857136965645821	0.857136965645821	0.857136965645821	0	0	0	1	0.857136965645821	1	0	0	0	0	0	0	0	0	0	0	0	1	0.857136965645821	0	0	0
TraesCS7D01G117100	0.923073933758714	0	0	1	0	1	0	1	0	0	0	0	0.857136965645821	0.857136965645821	1	0	0	1	0	0	1	0	0	1	0.857136965645821	0.857136965645821	0.857136965645821	0	0	0	1	0.857136965645821	1	0	0	0	0	0	0	0	0	0	0	0	1	0.857136965645821	0	0	0
TraesCS7D01G161200	0	0	0	0	0	0	0	0	0	0	0	0	0	0	0	0	0	0	0	0	0	0	0	0	0	0	0	0	0	0	0	0	0	0	0	0	0	0	0	0	0	0	0	0	0	0	0	0	0
TraesCS7D01G246600	1	0	0	0.923073933758714	0	0.923073933758714	0	0.923073933758714	0	0	0	0	0.941173473845652	0.941173473845652	0.923073933758714	0	0	0.923073933758714	0	0	0.923073933758714	0	0	0.923073933758714	0.941173473845652	0.941173473845652	0.941173473845652	0	0	0	0.923073933758714	0.941173473845652	0.923073933758714	0	0	0	0	0	0.799994226404521	0	0	0	0	0	0.923073933758714	0.941173473845652	0	0	0
TraesCS7D01G361300	0	0	0.888885918937768	0	0	0	0	0	0	0.888885918937768	0.888885918937768	0.888885918937768	0	0	0	0	0.888885918937768	0	0	0.888885918937768	0	0	0.888885918937768	0	0	0	0	0	0	0	0	0	0	0	0	0	0	0	0	0	0	0.888885918937768	0	0	0	0	0	0.888885918937768	0
TraesCS7D01G369700	0	0	0	0	0	0	0	0	0	0	0	0	0	0	0	0	0	0	0	0	0	0	0	0	0	0	0	0	0	0	0	0	0	0	0	0	0	0	0	1	0	0	0	0	0	0	1	0	0
TraesCS7D01G428300	1	0	0	0.923073933758714	0	0.923073933758714	0	0.923073933758714	0	0	0	0	0.941173473845652	0.941173473845652	0.923073933758714	0	0	0.923073933758714	0	0	0.923073933758714	0	0	0.923073933758714	0.941173473845652	0.941173473845652	0.941173473845652	0	0	0	0.923073933758714	0.941173473845652	0.923073933758714	0	0	0	0	0	0.799994226404521	0	0	0	0	0	0.923073933758714	0.941173473845652	0	0	0
TraesCS7D01G469200	0	0	0	0	0	0	0	0	0	0	0	0	0	0	0	0	0	0	0	0	0	0	0	0	0	0	0	0	0	0	0	0	0	0	0	0	0	0	0	0	0	0	0	0	0	0	0	0	0
TraesCS7D01G485700	0.923073933758714	0	0	1	0	1	0	1	0	0	0	0	0.857136965645821	0.857136965645821	1	0	0	1	0	0	1	0	0	1	0.857136965645821	0.857136965645821	0.857136965645821	0	0	0	1	0.857136965645821	1	0	0	0	0	0	0	0	0	0	0	0	1	0.857136965645821	0	0	0
TraesCS7D01G488600	1	0	0	0.923073933758714	0	0.923073933758714	0	0.923073933758714	0	0	0	0	0.941173473845652	0.941173473845652	0.923073933758714	0	0	0.923073933758714	0	0	0.923073933758714	0	0	0.923073933758714	0.941173473845652	0.941173473845652	0.941173473845652	0	0	0	0.923073933758714	0.941173473845652	0.923073933758714	0	0	0	0	0	0.799994226404521	0	0	0	0	0	0.923073933758714	0.941173473845652	0	0	0
TraesCS7D01G498300	0	0	1	0	0	0	0	0	0	1	1	1	0	0	0	0	1	0	0	1	0	0	1	0	0	0	0	0	0	0	0	0	0	0	0	0	0	0	0	0	0	1	0	0	0	0	0	1	0
TraesCS7D01G498500	0	0	1	0	0	0	0	0	0	1	1	1	0	0	0	0	1	0	0	1	0	0	1	0	0	0	0	0	0	0	0	0	0	0	0	0	0	0	0	0	0	1	0	0	0	0	0	1	0
TraesCS7D01G508100	0	0	0	0	0	0	0	0	0	0	0	0	0	0	0	0	0	0	0	0	0	0	0	0	0	0	0	0	0	0	0	0	0	0	0	0	0	0	0	0	0	0	0	0	0	0	0	0	0
TraesCS7D01G511600	0	0	0	0	0	0	0	0	0	0	0	0	0	0	0	0	0	0	0	0	0	0	0	0	0	0	0	0	0	0	0	0	0	0	0	0	0	0	0	0.799994226404521	0	0	0	0	0	0	0.799994226404521	0	0
TraesCS7D01G549800	0	0	0	0	0	0	0	0	0	0	0	0	0	0	0	0	0	0	0	0	0	0	0	0	0	0	0	0	0	0	0	0	0	0	0	0	0	0	0	0	0	0	0	0	0	0	0	0	0
[truncated: 321 more columns]
