# Supplementary material for: Carbohydrate Accumulation and Differential Transcript Expression in Winter Wheat Lines with Different Levels of Snow Mold and Freezing Tolerance after Cold Treatment
Source: Plants (Basel). 2020 Oct 23;9(11):1416. doi: 10.3390/plants9111416 (PMC7690702; doi:10.3390/plants9111416)
Supplement: Supplementary file 1 [file plants-09-01416-s001.zip › supplementalFiles/func-E output/snowMoldFunc-E_results/8.6.20-8.6.74/test.8.6.20-8.6.74.cluster_features.tab]

Module	Cluster	Gene
8.6.20-8.6.74	Cluster1	TraesCS7A01G328600	-2.686781077268158731255533001707118354576567919658442047122767315
8.6.20-8.6.74	Cluster1	TraesCS7B01G229300	-2.686781077268158731255533001707118354576567919658442047122767315
8.6.20-8.6.74	Cluster1	TraesCS7D01G325500	-2.686781077268158731255533001707118354576567919658442047122767315
8.6.20-8.6.74	Cluster2	TraesCS1B01G454800	-2.991470848603749097765331357325749596543472383810647211024235916
8.6.20-8.6.74	Cluster2	TraesCS1D01G147200	-2.991470848603749097765331357325749596543472383810647211024235916
8.6.20-8.6.74	Cluster2	TraesCS2A01G007500	-2.991470848603749097765331357325749596543472383810647211024235916
8.6.20-8.6.74	Cluster2	TraesCS2A01G341400	-2.991470848603749097765331357325749596543472383810647211024235916
8.6.20-8.6.74	Cluster2	TraesCS2B01G615300	-2.991470848603749097765331357325749596543472383810647211024235916
8.6.20-8.6.74	Cluster2	TraesCS2B01G615500	-2.991470848603749097765331357325749596543472383810647211024235916
8.6.20-8.6.74	Cluster2	TraesCS2B01G626100	-2.991470848603749097765331357325749596543472383810647211024235916
8.6.20-8.6.74	Cluster2	TraesCS2B01G626600	-2.991470848603749097765331357325749596543472383810647211024235916
8.6.20-8.6.74	Cluster2	TraesCS2D01G009100	-2.991470848603749097765331357325749596543472383810647211024235916
8.6.20-8.6.74	Cluster2	TraesCS2D01G009200	-2.991470848603749097765331357325749596543472383810647211024235916
8.6.20-8.6.74	Cluster2	TraesCS2D01G483500	-2.991470848603749097765331357325749596543472383810647211024235916
8.6.20-8.6.74	Cluster2	TraesCS2D01G500100	-2.991470848603749097765331357325749596543472383810647211024235916
8.6.20-8.6.74	Cluster2	TraesCS2D01G506200	-2.991470848603749097765331357325749596543472383810647211024235916
8.6.20-8.6.74	Cluster2	TraesCS2D01G506400	-2.991470848603749097765331357325749596543472383810647211024235916
8.6.20-8.6.74	Cluster2	TraesCS2D01G508800	-2.991470848603749097765331357325749596543472383810647211024235916
8.6.20-8.6.74	Cluster2	TraesCS2D01G519000	-2.991470848603749097765331357325749596543472383810647211024235916
8.6.20-8.6.74	Cluster2	TraesCS2D01G520900	-2.991470848603749097765331357325749596543472383810647211024235916
8.6.20-8.6.74	Cluster2	TraesCS3A01G258300	-2.991470848603749097765331357325749596543472383810647211024235916
8.6.20-8.6.74	Cluster2	TraesCS3B01G167100	-2.991470848603749097765331357325749596543472383810647211024235916
8.6.20-8.6.74	Cluster2	TraesCS3B01G230400	-2.991470848603749097765331357325749596543472383810647211024235916
8.6.20-8.6.74	Cluster2	TraesCS3B01G288600	-2.991470848603749097765331357325749596543472383810647211024235916
8.6.20-8.6.74	Cluster2	TraesCS3B01G291000	-2.991470848603749097765331357325749596543472383810647211024235916
8.6.20-8.6.74	Cluster2	TraesCS3B01G291100	-2.991470848603749097765331357325749596543472383810647211024235916
8.6.20-8.6.74	Cluster2	TraesCS3B01G298700	-2.991470848603749097765331357325749596543472383810647211024235916
8.6.20-8.6.74	Cluster2	TraesCS3D01G253800	-2.991470848603749097765331357325749596543472383810647211024235916
8.6.20-8.6.74	Cluster2	TraesCS4B01G263900	-2.991470848603749097765331357325749596543472383810647211024235916
8.6.20-8.6.74	Cluster2	TraesCS4B01G339600	-2.991470848603749097765331357325749596543472383810647211024235916
8.6.20-8.6.74	Cluster2	TraesCS4D01G055200	-2.991470848603749097765331357325749596543472383810647211024235916
8.6.20-8.6.74	Cluster2	TraesCS4D01G335100	-2.991470848603749097765331357325749596543472383810647211024235916
8.6.20-8.6.74	Cluster2	TraesCS5A01G142000	-2.991470848603749097765331357325749596543472383810647211024235916
8.6.20-8.6.74	Cluster2	TraesCS5A01G349100	-2.991470848603749097765331357325749596543472383810647211024235916
8.6.20-8.6.74	Cluster2	TraesCS5A01G510300	-2.991470848603749097765331357325749596543472383810647211024235916
8.6.20-8.6.74	Cluster2	TraesCS5B01G152000	-2.991470848603749097765331357325749596543472383810647211024235916
8.6.20-8.6.74	Cluster2	TraesCS5B01G498000	-2.991470848603749097765331357325749596543472383810647211024235916
8.6.20-8.6.74	Cluster2	TraesCS5D01G150100	-2.991470848603749097765331357325749596543472383810647211024235916
8.6.20-8.6.74	Cluster2	TraesCS5D01G158500	-2.991470848603749097765331357325749596543472383810647211024235916
8.6.20-8.6.74	Cluster2	TraesCS6B01G081300	-2.991470848603749097765331357325749596543472383810647211024235916
8.6.20-8.6.74	Cluster2	TraesCS6B01G128000	-2.991470848603749097765331357325749596543472383810647211024235916
8.6.20-8.6.74	Cluster2	TraesCS6B01G190900	-2.991470848603749097765331357325749596543472383810647211024235916
8.6.20-8.6.74	Cluster2	TraesCS6B01G199700	-2.991470848603749097765331357325749596543472383810647211024235916
8.6.20-8.6.74	Cluster2	TraesCS6B01G290500	-2.991470848603749097765331357325749596543472383810647211024235916
8.6.20-8.6.74	Cluster2	TraesCS6B01G291900	-2.991470848603749097765331357325749596543472383810647211024235916
8.6.20-8.6.74	Cluster2	TraesCS6B01G310600	-2.991470848603749097765331357325749596543472383810647211024235916
8.6.20-8.6.74	Cluster2	TraesCS6B01G312100	-2.991470848603749097765331357325749596543472383810647211024235916
8.6.20-8.6.74	Cluster2	TraesCS6B01G313500	-2.991470848603749097765331357325749596543472383810647211024235916
8.6.20-8.6.74	Cluster2	TraesCS6B01G339000	-2.991470848603749097765331357325749596543472383810647211024235916
8.6.20-8.6.74	Cluster2	TraesCS6B01G406100	-2.991470848603749097765331357325749596543472383810647211024235916
8.6.20-8.6.74	Cluster2	TraesCS6B01G450200	-2.991470848603749097765331357325749596543472383810647211024235916
8.6.20-8.6.74	Cluster2	TraesCS7A01G413300	-2.991470848603749097765331357325749596543472383810647211024235916
8.6.20-8.6.74	Cluster2	TraesCS7B01G017500	-2.991470848603749097765331357325749596543472383810647211024235916
8.6.20-8.6.74	Cluster2	TraesCS7B01G020200	-2.991470848603749097765331357325749596543472383810647211024235916
8.6.20-8.6.74	Cluster2	TraesCS7D01G119800	-2.991470848603749097765331357325749596543472383810647211024235916
8.6.20-8.6.74	Cluster2	TraesCS7D01G119900	-2.991470848603749097765331357325749596543472383810647211024235916
8.6.20-8.6.74	Cluster2	TraesCS7D01G203100	-2.991470848603749097765331357325749596543472383810647211024235916
8.6.20-8.6.74	Cluster3	TraesCS1A01G150800	-3.415210407079166095942790874526801907722033364792807906266207675
8.6.20-8.6.74	Cluster3	TraesCS1A01G153000	-3.415210407079166095942790874526801907722033364792807906266207675
8.6.20-8.6.74	Cluster3	TraesCS1A01G282200	-3.415210407079166095942790874526801907722033364792807906266207675
8.6.20-8.6.74	Cluster3	TraesCS1A01G283900	-3.415210407079166095942790874526801907722033364792807906266207675
8.6.20-8.6.74	Cluster3	TraesCS1A01G310600	-3.415210407079166095942790874526801907722033364792807906266207675
8.6.20-8.6.74	Cluster3	TraesCS1A01G334800	-3.415210407079166095942790874526801907722033364792807906266207675
8.6.20-8.6.74	Cluster3	TraesCS1A01G348800	-3.415210407079166095942790874526801907722033364792807906266207675
8.6.20-8.6.74	Cluster3	TraesCS1A01G407600	-3.415210407079166095942790874526801907722033364792807906266207675
8.6.20-8.6.74	Cluster3	TraesCS1A01G442300	-3.415210407079166095942790874526801907722033364792807906266207675
8.6.20-8.6.74	Cluster3	TraesCS1B01G066400	-3.415210407079166095942790874526801907722033364792807906266207675
8.6.20-8.6.74	Cluster3	TraesCS1B01G168400	-3.415210407079166095942790874526801907722033364792807906266207675
8.6.20-8.6.74	Cluster3	TraesCS1B01G476400	-3.415210407079166095942790874526801907722033364792807906266207675
8.6.20-8.6.74	Cluster3	TraesCS1D01G147800	-3.415210407079166095942790874526801907722033364792807906266207675
8.6.20-8.6.74	Cluster3	TraesCS1D01G450100	-3.415210407079166095942790874526801907722033364792807906266207675
8.6.20-8.6.74	Cluster3	TraesCS2A01G002800	-3.415210407079166095942790874526801907722033364792807906266207675
8.6.20-8.6.74	Cluster3	TraesCS2A01G002900	-3.415210407079166095942790874526801907722033364792807906266207675
8.6.20-8.6.74	Cluster3	TraesCS2A01G015400	-3.415210407079166095942790874526801907722033364792807906266207675
8.6.20-8.6.74	Cluster3	TraesCS2A01G071600	-3.415210407079166095942790874526801907722033364792807906266207675
8.6.20-8.6.74	Cluster3	TraesCS2A01G255500	-3.415210407079166095942790874526801907722033364792807906266207675
8.6.20-8.6.74	Cluster3	TraesCS2A01G409500	-3.415210407079166095942790874526801907722033364792807906266207675
8.6.20-8.6.74	Cluster3	TraesCS2B01G000600	-3.415210407079166095942790874526801907722033364792807906266207675
8.6.20-8.6.74	Cluster3	TraesCS2B01G035600	-3.415210407079166095942790874526801907722033364792807906266207675
8.6.20-8.6.74	Cluster3	TraesCS2B01G037700	-3.415210407079166095942790874526801907722033364792807906266207675
8.6.20-8.6.74	Cluster3	TraesCS2B01G057100	-3.415210407079166095942790874526801907722033364792807906266207675
8.6.20-8.6.74	Cluster3	TraesCS2B01G084200	-3.415210407079166095942790874526801907722033364792807906266207675
8.6.20-8.6.74	Cluster3	TraesCS2B01G287000	-3.415210407079166095942790874526801907722033364792807906266207675
8.6.20-8.6.74	Cluster3	TraesCS2B01G329600	-3.415210407079166095942790874526801907722033364792807906266207675
8.6.20-8.6.74	Cluster3	TraesCS2B01G577100	-3.415210407079166095942790874526801907722033364792807906266207675
8.6.20-8.6.74	Cluster3	TraesCS2D01G027100	-3.415210407079166095942790874526801907722033364792807906266207675
8.6.20-8.6.74	Cluster3	TraesCS2D01G267200	-3.415210407079166095942790874526801907722033364792807906266207675
8.6.20-8.6.74	Cluster3	TraesCS2D01G311100	-3.415210407079166095942790874526801907722033364792807906266207675
8.6.20-8.6.74	Cluster3	TraesCS2D01G313400	-3.415210407079166095942790874526801907722033364792807906266207675
8.6.20-8.6.74	Cluster3	TraesCS2D01G313700	-3.415210407079166095942790874526801907722033364792807906266207675
8.6.20-8.6.74	Cluster3	TraesCS2D01G467300	-3.415210407079166095942790874526801907722033364792807906266207675
8.6.20-8.6.74	Cluster3	TraesCS2D01G477100	-3.415210407079166095942790874526801907722033364792807906266207675
8.6.20-8.6.74	Cluster3	TraesCS2D01G487400	-3.415210407079166095942790874526801907722033364792807906266207675
8.6.20-8.6.74	Cluster3	TraesCS2D01G487700	-3.415210407079166095942790874526801907722033364792807906266207675
8.6.20-8.6.74	Cluster3	TraesCS2D01G563900	-3.415210407079166095942790874526801907722033364792807906266207675
8.6.20-8.6.74	Cluster3	TraesCS3D01G325300	-3.415210407079166095942790874526801907722033364792807906266207675
8.6.20-8.6.74	Cluster3	TraesCS3D01G361200	-3.415210407079166095942790874526801907722033364792807906266207675
8.6.20-8.6.74	Cluster3	TraesCS4A01G308600	-3.415210407079166095942790874526801907722033364792807906266207675
8.6.20-8.6.74	Cluster3	TraesCS4A01G326700	-3.415210407079166095942790874526801907722033364792807906266207675
8.6.20-8.6.74	Cluster3	TraesCS4B01G342000	-3.415210407079166095942790874526801907722033364792807906266207675
8.6.20-8.6.74	Cluster3	TraesCS4D01G005600	-3.415210407079166095942790874526801907722033364792807906266207675
8.6.20-8.6.74	Cluster3	TraesCS4D01G133800	-3.415210407079166095942790874526801907722033364792807906266207675
8.6.20-8.6.74	Cluster3	TraesCS4D01G337500	-3.415210407079166095942790874526801907722033364792807906266207675
8.6.20-8.6.74	Cluster3	TraesCS5A01G220200	-3.415210407079166095942790874526801907722033364792807906266207675
8.6.20-8.6.74	Cluster3	TraesCS5A01G328800	-3.415210407079166095942790874526801907722033364792807906266207675
8.6.20-8.6.74	Cluster3	TraesCS5A01G503600	-3.415210407079166095942790874526801907722033364792807906266207675
8.6.20-8.6.74	Cluster3	TraesCS5B01G219400	-3.415210407079166095942790874526801907722033364792807906266207675
8.6.20-8.6.74	Cluster3	TraesCS5B01G529400	-3.415210407079166095942790874526801907722033364792807906266207675
8.6.20-8.6.74	Cluster3	TraesCS5D01G004900	-3.415210407079166095942790874526801907722033364792807906266207675
8.6.20-8.6.74	Cluster3	TraesCS5D01G041100	-3.415210407079166095942790874526801907722033364792807906266207675
8.6.20-8.6.74	Cluster3	TraesCS5D01G228300	-3.415210407079166095942790874526801907722033364792807906266207675
8.6.20-8.6.74	Cluster3	TraesCS6A01G180600	-3.415210407079166095942790874526801907722033364792807906266207675
8.6.20-8.6.74	Cluster3	TraesCS6A01G225800	-3.415210407079166095942790874526801907722033364792807906266207675
8.6.20-8.6.74	Cluster3	TraesCS6A01G239600	-3.415210407079166095942790874526801907722033364792807906266207675
8.6.20-8.6.74	Cluster3	TraesCS6A01G240000	-3.415210407079166095942790874526801907722033364792807906266207675
8.6.20-8.6.74	Cluster3	TraesCS6A01G375100	-3.415210407079166095942790874526801907722033364792807906266207675
8.6.20-8.6.74	Cluster3	TraesCS6B01G018500	-3.415210407079166095942790874526801907722033364792807906266207675
8.6.20-8.6.74	Cluster3	TraesCS6B01G018700	-3.415210407079166095942790874526801907722033364792807906266207675
8.6.20-8.6.74	Cluster3	TraesCS6B01G044600	-3.415210407079166095942790874526801907722033364792807906266207675
8.6.20-8.6.74	Cluster3	TraesCS6B01G127300	-3.415210407079166095942790874526801907722033364792807906266207675
8.6.20-8.6.74	Cluster3	TraesCS6B01G153900	-3.415210407079166095942790874526801907722033364792807906266207675
8.6.20-8.6.74	Cluster3	TraesCS6B01G158300	-3.415210407079166095942790874526801907722033364792807906266207675
8.6.20-8.6.74	Cluster3	TraesCS6B01G161600	-3.415210407079166095942790874526801907722033364792807906266207675
8.6.20-8.6.74	Cluster3	TraesCS6B01G201600	-3.415210407079166095942790874526801907722033364792807906266207675
8.6.20-8.6.74	Cluster3	TraesCS6B01G205000	-3.415210407079166095942790874526801907722033364792807906266207675
8.6.20-8.6.74	Cluster3	TraesCS6B01G245100	-3.415210407079166095942790874526801907722033364792807906266207675
8.6.20-8.6.74	Cluster3	TraesCS6B01G260500	-3.415210407079166095942790874526801907722033364792807906266207675
8.6.20-8.6.74	Cluster3	TraesCS6B01G277800	-3.415210407079166095942790874526801907722033364792807906266207675
8.6.20-8.6.74	Cluster3	TraesCS6B01G279400	-3.415210407079166095942790874526801907722033364792807906266207675
8.6.20-8.6.74	Cluster3	TraesCS6B01G284600	-3.415210407079166095942790874526801907722033364792807906266207675
8.6.20-8.6.74	Cluster3	TraesCS6B01G284900	-3.415210407079166095942790874526801907722033364792807906266207675
8.6.20-8.6.74	Cluster3	TraesCS6B01G335400	-3.415210407079166095942790874526801907722033364792807906266207675
8.6.20-8.6.74	Cluster3	TraesCS6B01G376200	-3.415210407079166095942790874526801907722033364792807906266207675
8.6.20-8.6.74	Cluster3	TraesCS6B01G406200	-3.415210407079166095942790874526801907722033364792807906266207675
8.6.20-8.6.74	Cluster3	TraesCS6B01G406300	-3.415210407079166095942790874526801907722033364792807906266207675
8.6.20-8.6.74	Cluster3	TraesCS6B01G407100	-3.415210407079166095942790874526801907722033364792807906266207675
8.6.20-8.6.74	Cluster3	TraesCS6B01G411700	-3.415210407079166095942790874526801907722033364792807906266207675
8.6.20-8.6.74	Cluster3	TraesCS6B01G423100	-3.415210407079166095942790874526801907722033364792807906266207675
8.6.20-8.6.74	Cluster3	TraesCS6B01G425700	-3.415210407079166095942790874526801907722033364792807906266207675
8.6.20-8.6.74	Cluster3	TraesCS6B01G432200	-3.415210407079166095942790874526801907722033364792807906266207675
8.6.20-8.6.74	Cluster3	TraesCS6B01G438800	-3.415210407079166095942790874526801907722033364792807906266207675
8.6.20-8.6.74	Cluster3	TraesCS6D01G015100	-3.415210407079166095942790874526801907722033364792807906266207675
8.6.20-8.6.74	Cluster3	TraesCS6D01G164500	-3.415210407079166095942790874526801907722033364792807906266207675
8.6.20-8.6.74	Cluster3	TraesCS6D01G284100	-3.415210407079166095942790874526801907722033364792807906266207675
8.6.20-8.6.74	Cluster3	TraesCS6D01G386300	-3.415210407079166095942790874526801907722033364792807906266207675
8.6.20-8.6.74	Cluster3	TraesCS7A01G159200	-3.415210407079166095942790874526801907722033364792807906266207675
8.6.20-8.6.74	Cluster3	TraesCS7A01G302400	-3.415210407079166095942790874526801907722033364792807906266207675
8.6.20-8.6.74	Cluster3	TraesCS7A01G411700	-3.415210407079166095942790874526801907722033364792807906266207675
8.6.20-8.6.74	Cluster3	TraesCS7A01G521800	-3.415210407079166095942790874526801907722033364792807906266207675
8.6.20-8.6.74	Cluster3	TraesCS7B01G037600	-3.415210407079166095942790874526801907722033364792807906266207675
8.6.20-8.6.74	Cluster3	TraesCS7B01G038100	-3.415210407079166095942790874526801907722033364792807906266207675
8.6.20-8.6.74	Cluster3	TraesCS7D01G026000	-3.415210407079166095942790874526801907722033364792807906266207675
8.6.20-8.6.74	Cluster3	TraesCS7D01G192900	-3.415210407079166095942790874526801907722033364792807906266207675
8.6.20-8.6.74	Cluster3	TraesCS7D01G404900	-3.415210407079166095942790874526801907722033364792807906266207675
8.6.20-8.6.74	Cluster3	TraesCS7D01G488800	-3.415210407079166095942790874526801907722033364792807906266207675
8.6.20-8.6.74	Cluster3	TraesCS7D01G498100	-3.415210407079166095942790874526801907722033364792807906266207675
8.6.20-8.6.74	Cluster3	TraesCS7D01G498300	-3.415210407079166095942790874526801907722033364792807906266207675
8.6.20-8.6.74	Cluster4	TraesCS1D01G042300	-3.439335559385534152206808471802367770041100574445650112801190645
8.6.20-8.6.74	Cluster4	TraesCS2A01G527700	-3.439335559385534152206808471802367770041100574445650112801190645
8.6.20-8.6.74	Cluster4	TraesCS2B01G038700	-3.439335559385534152206808471802367770041100574445650112801190645
8.6.20-8.6.74	Cluster4	TraesCS2B01G048400	-3.439335559385534152206808471802367770041100574445650112801190645
8.6.20-8.6.74	Cluster4	TraesCS2B01G558400	-3.439335559385534152206808471802367770041100574445650112801190645
8.6.20-8.6.74	Cluster4	TraesCS2D01G027900	-3.439335559385534152206808471802367770041100574445650112801190645
8.6.20-8.6.74	Cluster4	TraesCS3B01G371300	-3.439335559385534152206808471802367770041100574445650112801190645
8.6.20-8.6.74	Cluster4	TraesCS3D01G155000	-3.439335559385534152206808471802367770041100574445650112801190645
8.6.20-8.6.74	Cluster4	TraesCS4A01G303900	-3.439335559385534152206808471802367770041100574445650112801190645
8.6.20-8.6.74	Cluster4	TraesCS4A01G392800	-3.439335559385534152206808471802367770041100574445650112801190645
8.6.20-8.6.74	Cluster4	TraesCS4B01G225500	-3.439335559385534152206808471802367770041100574445650112801190645
8.6.20-8.6.74	Cluster4	TraesCS5B01G010500	-3.439335559385534152206808471802367770041100574445650112801190645
8.6.20-8.6.74	Cluster4	TraesCS6A01G015500	-3.439335559385534152206808471802367770041100574445650112801190645
8.6.20-8.6.74	Cluster4	TraesCS6B01G022300	-3.439335559385534152206808471802367770041100574445650112801190645
8.6.20-8.6.74	Cluster4	TraesCS6B01G022500	-3.439335559385534152206808471802367770041100574445650112801190645
8.6.20-8.6.74	Cluster4	TraesCS6B01G051800	-3.439335559385534152206808471802367770041100574445650112801190645
8.6.20-8.6.74	Cluster4	TraesCS6B01G098300	-3.439335559385534152206808471802367770041100574445650112801190645
8.6.20-8.6.74	Cluster4	TraesCS7D01G089200	-3.439335559385534152206808471802367770041100574445650112801190645
8.6.20-8.6.74	Cluster5	TraesCS1A01G149300	-5.754573145722519493923447318292406198527336400892687695600740554
8.6.20-8.6.74	Cluster5	TraesCS1B01G167200	-5.754573145722519493923447318292406198527336400892687695600740554
8.6.20-8.6.74	Cluster5	TraesCS1D01G146600	-5.754573145722519493923447318292406198527336400892687695600740554
8.6.20-8.6.74	Cluster5	TraesCS2B01G236400	-5.754573145722519493923447318292406198527336400892687695600740554
8.6.20-8.6.74	Cluster5	TraesCS2D01G217000	-5.754573145722519493923447318292406198527336400892687695600740554
8.6.20-8.6.74	Cluster5	TraesCS3A01G289900	-5.754573145722519493923447318292406198527336400892687695600740554
8.6.20-8.6.74	Cluster5	TraesCS3B01G324500	-5.754573145722519493923447318292406198527336400892687695600740554
8.6.20-8.6.74	Cluster5	TraesCS3D01G289600	-5.754573145722519493923447318292406198527336400892687695600740554
8.6.20-8.6.74	Cluster5	TraesCS5A01G222500	-5.754573145722519493923447318292406198527336400892687695600740554
8.6.20-8.6.74	Cluster5	TraesCS5B01G221600	-5.754573145722519493923447318292406198527336400892687695600740554
8.6.20-8.6.74	Cluster5	TraesCS5D01G230300	-5.754573145722519493923447318292406198527336400892687695600740554
8.6.20-8.6.74	Cluster5	TraesCS6B01G104600	-5.754573145722519493923447318292406198527336400892687695600740554
