# Supplementary material for: Carbohydrate Accumulation and Differential Transcript Expression in Winter Wheat Lines with Different Levels of Snow Mold and Freezing Tolerance after Cold Treatment
Source: Plants (Basel). 2020 Oct 23;9(11):1416. doi: 10.3390/plants9111416 (PMC7690702; doi:10.3390/plants9111416)
Supplement: Supplementary file 1 [file plants-09-01416-s001.zip › supplementalFiles/func-E output/snowMoldFunc-E_results/8.6.20-8.6.74/test.8.6.20-8.6.74.cluster_report.tab]

Module: 8.6.20-8.6.74 Functional Clustering Report
	Mod Total	BG Total
CLUSTER 1	num genes: 466	score: -2.6868	mean: 0.0026	geo: 2.0569e-03
genes: TraesCS1A01G049600, TraesCS1A01G078200, TraesCS1A01G149300, TraesCS1A01G150800, TraesCS1A01G153000, TraesCS1A01G240500, TraesCS1A01G282200, TraesCS1A01G283900, TraesCS1A01G310600, TraesCS1A01G334800, TraesCS1A01G335800, TraesCS1A01G348800, TraesCS1A01G373700, TraesCS1A01G407600, TraesCS1A01G442300, TraesCS1B01G066000, TraesCS1B01G066400, TraesCS1B01G157900, TraesCS1B01G167200, TraesCS1B01G…
Category	Term	Mod Count	Bg Count	Percentage	Fold Enrichment	pvalue	Bonferroni	Benjamini
GO	GO:0006378|mRNA polyadenylation	3	9	33.3333333333333	19.4957204830578	0.0009318181	0.4314317803	0.02696448626875
GO	GO:0005849|mRNA cleavage factor complex	3	12	25	14.6217903622934	0.001855874	0.859269662	0.0409176029523809
GO	GO:0003729|mRNA binding	3	18	16.6666666666667	9.7478602415289	0.005032423	1	0.0832147088928571
CLUSTER 2	num genes: 466	score: -2.9915	mean: 0.0034	geo: 1.0198e-03
genes: TraesCS1A01G049600, TraesCS1A01G078200, TraesCS1A01G149300, TraesCS1A01G150800, TraesCS1A01G153000, TraesCS1A01G240500, TraesCS1A01G282200, TraesCS1A01G283900, TraesCS1A01G310600, TraesCS1A01G334800, TraesCS1A01G335800, TraesCS1A01G348800, TraesCS1A01G373700, TraesCS1A01G407600, TraesCS1A01G442300, TraesCS1B01G066000, TraesCS1B01G066400, TraesCS1B01G157900, TraesCS1B01G167200, TraesCS1B01G…
Category	Term	Mod Count	Bg Count	Percentage	Fold Enrichment	pvalue	Bonferroni	Benjamini
GO	GO:0016020|membrane	96	3582	2.68006700167504	1.5674951142157	2.335965e-05	0.01081551795	0.00216310359
GO	GO:0006810|transport	37	1105	3.34841628959276	1.95839364128454	0.000163523	0.075711149	0.00841234988888889
GO	GO:0005215|transporter activity	30	903	3.32225913621263	1.94309506475659	0.0007222056	0.3343811928	0.02229207952
GO	GO:0016887|ATPase activity	20	524	3.81679389312977	2.232334406457	0.001118966	0.518081258	0.0259040629
GO	GO:0005216|ion channel activity	7	122	5.73770491803279	3.355820738887	0.006378736	1	0.0984451589333333
GO	GO:0055085|transmembrane transport	46	1807	2.54565578306585	1.48888180778195	0.006761332	1	0.0948635368484849
GO	GO:0005249|voltage-gated potassium channel activity	4	44	9.09090909090909	5.31701467719758	0.008618154	1	0.107843386540541
CLUSTER 3	num genes: 466	score: -3.4152	mean: 0.0012	geo: 3.8441e-04
genes: TraesCS1A01G049600, TraesCS1A01G078200, TraesCS1A01G149300, TraesCS1A01G150800, TraesCS1A01G153000, TraesCS1A01G240500, TraesCS1A01G282200, TraesCS1A01G283900, TraesCS1A01G310600, TraesCS1A01G334800, TraesCS1A01G335800, TraesCS1A01G348800, TraesCS1A01G373700, TraesCS1A01G407600, TraesCS1A01G442300, TraesCS1B01G066000, TraesCS1B01G066400, TraesCS1B01G157900, TraesCS1B01G167200, TraesCS1B01G…
Category	Term	Mod Count	Bg Count	Percentage	Fold Enrichment	pvalue	Bonferroni	Benjamini
GO	GO:0016020|membrane	96	3582	2.68006700167504	1.5674951142157	2.335965e-05	0.01081551795	0.00216310359
GO	GO:0008610|lipid biosynthetic process	9	94	9.57446808510638	5.59983460683575	6.436888e-05	0.02980279144	0.00425754163428571
GO	GO:0008152|metabolic process	76	2840	2.67605633802817	1.56514939089337	0.0001634676	0.0756854988	0.00946068735
GO	GO:0016491|oxidoreductase activity	70	2604	2.68817204301075	1.57223552282724	0.0002558408	0.1184542904	0.01184542904
GO	GO:0055114|oxidation-reduction process	131	5570	2.35188509874327	1.37555083480103	0.0002637086	0.1220970818	0.0110997347090909
GO	GO:0004030|aldehyde dehydrogenase [NAD(P)+] activity	4	16	25	14.6217903622934	0.0003112809	0.1441230567	0.012010254725
GO	GO:0006081|cellular aldehyde metabolic process	4	16	25	14.6217903622934	0.0003112809	0.1441230567	0.01029450405
GO	GO:0046274|lignin catabolic process	7	85	8.23529411764706	4.81658976640252	0.0009516456	0.4406119128	0.0259183478117647
GO	GO:0052716|hydroquinone:oxygen oxidoreductase activity	7	85	8.23529411764706	4.81658976640252	0.0009516456	0.4406119128	0.0244784396
GO	GO:0008017|microtubule binding	10	196	5.10204081632653	2.98403884944762	0.002777865	1	0.0584614315909091
GO	GO:0005506|iron ion binding	46	1806	2.54706533776301	1.48970621631339	0.006699631	1	0.100062230741935
CLUSTER 4	num genes: 466	score: -3.4393	mean: 0.0015	geo: 3.6363e-04
genes: TraesCS1A01G049600, TraesCS1A01G078200, TraesCS1A01G149300, TraesCS1A01G150800, TraesCS1A01G153000, TraesCS1A01G240500, TraesCS1A01G282200, TraesCS1A01G283900, TraesCS1A01G310600, TraesCS1A01G334800, TraesCS1A01G335800, TraesCS1A01G348800, TraesCS1A01G373700, TraesCS1A01G407600, TraesCS1A01G442300, TraesCS1B01G066000, TraesCS1B01G066400, TraesCS1B01G157900, TraesCS1B01G167200, TraesCS1B01G…
Category	Term	Mod Count	Bg Count	Percentage	Fold Enrichment	pvalue	Bonferroni	Benjamini
GO	GO:0016020|membrane	96	3582	2.68006700167504	1.5674951142157	2.335965e-05	0.01081551795	0.00216310359
GO	GO:0008152|metabolic process	76	2840	2.67605633802817	1.56514939089337	0.0001634676	0.0756854988	0.00946068735
GO	GO:0016747|"transferase activity, transferring acyl groups other than amino-acyl groups"	28	837	3.3452807646356	1.95655976174057	0.0009626512	0.4457075056	0.0234582897684211
GO	GO:0016746|"transferase activity, transferring acyl groups"	8	146	5.47945205479452	3.20477596981772	0.004756536	1	0.0847029295384615
CLUSTER 5	num genes: 466	score: -5.7546	mean: 0.0000	geo: 1.7597e-06
genes: TraesCS1A01G049600, TraesCS1A01G078200, TraesCS1A01G149300, TraesCS1A01G150800, TraesCS1A01G153000, TraesCS1A01G240500, TraesCS1A01G282200, TraesCS1A01G283900, TraesCS1A01G310600, TraesCS1A01G334800, TraesCS1A01G335800, TraesCS1A01G348800, TraesCS1A01G373700, TraesCS1A01G407600, TraesCS1A01G442300, TraesCS1B01G066000, TraesCS1B01G066400, TraesCS1B01G157900, TraesCS1B01G167200, TraesCS1B01G…
Category	Term	Mod Count	Bg Count	Percentage	Fold Enrichment	pvalue	Bonferroni	Benjamini
GO	GO:0016760|cellulose synthase (UDP-forming) activity	12	100	12	7.01845937390081	4.666e-07	0.0002160358	0.0002160358
GO	GO:0030244|cellulose biosynthetic process	13	121	10.7438016528926	6.28374461850623	4.998843e-07	0.0002314464309	0.00011572321545
GO	GO:0016020|membrane	96	3582	2.68006700167504	1.5674951142157	2.335965e-05	0.01081551795	0.00216310359
