# Supplementary material for: Carbohydrate Accumulation and Differential Transcript Expression in Winter Wheat Lines with Different Levels of Snow Mold and Freezing Tolerance after Cold Treatment
Source: Plants (Basel). 2020 Oct 23;9(11):1416. doi: 10.3390/plants9111416 (PMC7690702; doi:10.3390/plants9111416)
Supplement: Supplementary file 1 [file plants-09-01416-s001.zip › supplementalFiles/func-E output/snowMoldFunc-E_results/8.6.20-8.6.74/test.8.6.20-8.6.74.cluster_terms.tab]

Module	Cluster	Category	Term	Definition	p-value	E-Score
8.6.20-8.6.74	Cluster1	GO	GO:0006378	mRNA polyadenylation	0.0009318181	-2.686781077268158731255533001707118354576567919658442047122767315
8.6.20-8.6.74	Cluster1	GO	GO:0005849	mRNA cleavage factor complex	0.001855874	-2.686781077268158731255533001707118354576567919658442047122767315
8.6.20-8.6.74	Cluster1	GO	GO:0003729	mRNA binding	0.005032423	-2.686781077268158731255533001707118354576567919658442047122767315
8.6.20-8.6.74	Cluster2	GO	GO:0016020	membrane	2.335965e-05	-2.991470848603749097765331357325749596543472383810647211024235916
8.6.20-8.6.74	Cluster2	GO	GO:0006810	transport	0.000163523	-2.991470848603749097765331357325749596543472383810647211024235916
8.6.20-8.6.74	Cluster2	GO	GO:0005215	transporter activity	0.0007222056	-2.991470848603749097765331357325749596543472383810647211024235916
8.6.20-8.6.74	Cluster2	GO	GO:0016887	ATPase activity	0.001118966	-2.991470848603749097765331357325749596543472383810647211024235916
8.6.20-8.6.74	Cluster2	GO	GO:0005216	ion channel activity	0.006378736	-2.991470848603749097765331357325749596543472383810647211024235916
8.6.20-8.6.74	Cluster2	GO	GO:0055085	transmembrane transport	0.006761332	-2.991470848603749097765331357325749596543472383810647211024235916
8.6.20-8.6.74	Cluster2	GO	GO:0005249	voltage-gated potassium channel activity	0.008618154	-2.991470848603749097765331357325749596543472383810647211024235916
8.6.20-8.6.74	Cluster3	GO	GO:0016020	membrane	2.335965e-05	-3.415210407079166095942790874526801907722033364792807906266207675
8.6.20-8.6.74	Cluster3	GO	GO:0008610	lipid biosynthetic process	6.436888e-05	-3.415210407079166095942790874526801907722033364792807906266207675
8.6.20-8.6.74	Cluster3	GO	GO:0008152	metabolic process	0.0001634676	-3.415210407079166095942790874526801907722033364792807906266207675
8.6.20-8.6.74	Cluster3	GO	GO:0016491	oxidoreductase activity	0.0002558408	-3.415210407079166095942790874526801907722033364792807906266207675
8.6.20-8.6.74	Cluster3	GO	GO:0055114	oxidation-reduction process	0.0002637086	-3.415210407079166095942790874526801907722033364792807906266207675
8.6.20-8.6.74	Cluster3	GO	GO:0004030	aldehyde dehydrogenase [NAD(P)+] activity	0.0003112809	-3.415210407079166095942790874526801907722033364792807906266207675
8.6.20-8.6.74	Cluster3	GO	GO:0006081	cellular aldehyde metabolic process	0.0003112809	-3.415210407079166095942790874526801907722033364792807906266207675
8.6.20-8.6.74	Cluster3	GO	GO:0046274	lignin catabolic process	0.0009516456	-3.415210407079166095942790874526801907722033364792807906266207675
8.6.20-8.6.74	Cluster3	GO	GO:0052716	hydroquinone:oxygen oxidoreductase activity	0.0009516456	-3.415210407079166095942790874526801907722033364792807906266207675
8.6.20-8.6.74	Cluster3	GO	GO:0008017	microtubule binding	0.002777865	-3.415210407079166095942790874526801907722033364792807906266207675
8.6.20-8.6.74	Cluster3	GO	GO:0005506	iron ion binding	0.006699631	-3.415210407079166095942790874526801907722033364792807906266207675
8.6.20-8.6.74	Cluster4	GO	GO:0016020	membrane	2.335965e-05	-3.439335559385534152206808471802367770041100574445650112801190645
8.6.20-8.6.74	Cluster4	GO	GO:0008152	metabolic process	0.0001634676	-3.439335559385534152206808471802367770041100574445650112801190645
8.6.20-8.6.74	Cluster4	GO	GO:0016747	transferase activity, transferring acyl groups other than amino-acyl groups	0.0009626512	-3.439335559385534152206808471802367770041100574445650112801190645
8.6.20-8.6.74	Cluster4	GO	GO:0016746	transferase activity, transferring acyl groups	0.004756536	-3.439335559385534152206808471802367770041100574445650112801190645
8.6.20-8.6.74	Cluster5	GO	GO:0016760	cellulose synthase (UDP-forming) activity	4.666e-07	-5.754573145722519493923447318292406198527336400892687695600740554
8.6.20-8.6.74	Cluster5	GO	GO:0030244	cellulose biosynthetic process	4.998843e-07	-5.754573145722519493923447318292406198527336400892687695600740554
8.6.20-8.6.74	Cluster5	GO	GO:0016020	membrane	2.335965e-05	-5.754573145722519493923447318292406198527336400892687695600740554
