# Supplementary material for: Carbohydrate Accumulation and Differential Transcript Expression in Winter Wheat Lines with Different Levels of Snow Mold and Freezing Tolerance after Cold Treatment
Source: Plants (Basel). 2020 Oct 23;9(11):1416. doi: 10.3390/plants9111416 (PMC7690702; doi:10.3390/plants9111416)
Supplement: Supplementary file 1 [file plants-09-01416-s001.zip › supplementalFiles/func-E output/snowMoldFunc-E_results/8.6.20-8.6.74/test.8.6.20-8.6.74.kappa.features.tab]

8.6.20-8.6.74	TraesCS1A01G049600	TraesCS1A01G240500	1
8.6.20-8.6.74	TraesCS1A01G049600	TraesCS1B01G066000	1
8.6.20-8.6.74	TraesCS1A01G049600	TraesCS2D01G110700	1
8.6.20-8.6.74	TraesCS1A01G049600	TraesCS6D01G128600	1
8.6.20-8.6.74	TraesCS1A01G049600	TraesCS7A01G356100	1
8.6.20-8.6.74	TraesCS1A01G049600	TraesCS7B01G271600	1
8.6.20-8.6.74	TraesCS1A01G049600	TraesCS7D01G366600	1
8.6.20-8.6.74	TraesCS1A01G149300	TraesCS1B01G167200	1
8.6.20-8.6.74	TraesCS1A01G149300	TraesCS1D01G146600	1
8.6.20-8.6.74	TraesCS1A01G149300	TraesCS2B01G236400	1
8.6.20-8.6.74	TraesCS1A01G149300	TraesCS2D01G217000	1
8.6.20-8.6.74	TraesCS1A01G149300	TraesCS3A01G289900	1
8.6.20-8.6.74	TraesCS1A01G149300	TraesCS3B01G324500	1
8.6.20-8.6.74	TraesCS1A01G149300	TraesCS3D01G289600	1
8.6.20-8.6.74	TraesCS1A01G149300	TraesCS5A01G222500	1
8.6.20-8.6.74	TraesCS1A01G149300	TraesCS5B01G221600	1
8.6.20-8.6.74	TraesCS1A01G149300	TraesCS5D01G230300	1
8.6.20-8.6.74	TraesCS1A01G149300	TraesCS6B01G104600	1
8.6.20-8.6.74	TraesCS1A01G150800	TraesCS1A01G153000	0.799994226404521
8.6.20-8.6.74	TraesCS1A01G150800	TraesCS1A01G282200	0.799994226404521
8.6.20-8.6.74	TraesCS1A01G150800	TraesCS1A01G283900	0.666654638255686
8.6.20-8.6.74	TraesCS1A01G150800	TraesCS1A01G310600	0.727263780549116
8.6.20-8.6.74	TraesCS1A01G150800	TraesCS1A01G334800	0.799994226404521
8.6.20-8.6.74	TraesCS1A01G150800	TraesCS1A01G348800	0.799994226404521
8.6.20-8.6.74	TraesCS1A01G150800	TraesCS1A01G407600	0.799994226404521
8.6.20-8.6.74	TraesCS1A01G150800	TraesCS1A01G442300	0.799994226404521
8.6.20-8.6.74	TraesCS1A01G150800	TraesCS1B01G066400	0.799994226404521
8.6.20-8.6.74	TraesCS1A01G150800	TraesCS1B01G168400	1
8.6.20-8.6.74	TraesCS1A01G150800	TraesCS1B01G476400	0.799994226404521
8.6.20-8.6.74	TraesCS1A01G150800	TraesCS1D01G147800	1
8.6.20-8.6.74	TraesCS1A01G150800	TraesCS1D01G450100	0.799994226404521
8.6.20-8.6.74	TraesCS1A01G150800	TraesCS2A01G002800	0.799994226404521
8.6.20-8.6.74	TraesCS1A01G150800	TraesCS2A01G002900	0.799994226404521
8.6.20-8.6.74	TraesCS1A01G150800	TraesCS2A01G015400	0.799994226404521
8.6.20-8.6.74	TraesCS1A01G150800	TraesCS2A01G071600	0.799994226404521
8.6.20-8.6.74	TraesCS1A01G150800	TraesCS2A01G255500	0.666654638255686
8.6.20-8.6.74	TraesCS1A01G150800	TraesCS2A01G409500	0.799994226404521
8.6.20-8.6.74	TraesCS1A01G150800	TraesCS2B01G000600	0.799994226404521
8.6.20-8.6.74	TraesCS1A01G150800	TraesCS2B01G035600	0.799994226404521
8.6.20-8.6.74	TraesCS1A01G150800	TraesCS2B01G037700	0.799994226404521
8.6.20-8.6.74	TraesCS1A01G150800	TraesCS2B01G057100	0.799994226404521
8.6.20-8.6.74	TraesCS1A01G150800	TraesCS2B01G084200	0.799994226404521
8.6.20-8.6.74	TraesCS1A01G150800	TraesCS2B01G287000	0.666654638255686
8.6.20-8.6.74	TraesCS1A01G150800	TraesCS2B01G329600	0.799994226404521
8.6.20-8.6.74	TraesCS1A01G150800	TraesCS2B01G577100	0.799994226404521
8.6.20-8.6.74	TraesCS1A01G150800	TraesCS2D01G027100	0.799994226404521
8.6.20-8.6.74	TraesCS1A01G150800	TraesCS2D01G267200	0.666654638255686
8.6.20-8.6.74	TraesCS1A01G150800	TraesCS2D01G311100	0.799994226404521
8.6.20-8.6.74	TraesCS1A01G150800	TraesCS2D01G313400	0.799994226404521
8.6.20-8.6.74	TraesCS1A01G150800	TraesCS2D01G313700	0.799994226404521
8.6.20-8.6.74	TraesCS1A01G150800	TraesCS2D01G467300	0.799994226404521
8.6.20-8.6.74	TraesCS1A01G150800	TraesCS2D01G477100	0.727263780549116
8.6.20-8.6.74	TraesCS1A01G150800	TraesCS2D01G487400	0.799994226404521
8.6.20-8.6.74	TraesCS1A01G150800	TraesCS2D01G487700	0.727263780549116
8.6.20-8.6.74	TraesCS1A01G150800	TraesCS2D01G563900	0.799994226404521
8.6.20-8.6.74	TraesCS1A01G150800	TraesCS3D01G325300	0.799994226404521
8.6.20-8.6.74	TraesCS1A01G150800	TraesCS3D01G361200	0.799994226404521
8.6.20-8.6.74	TraesCS1A01G150800	TraesCS4A01G308600	0.799994226404521
8.6.20-8.6.74	TraesCS1A01G150800	TraesCS4A01G326700	0.799994226404521
8.6.20-8.6.74	TraesCS1A01G150800	TraesCS4B01G342000	0.799994226404521
8.6.20-8.6.74	TraesCS1A01G150800	TraesCS4D01G005600	0.799994226404521
8.6.20-8.6.74	TraesCS1A01G150800	TraesCS4D01G133800	0.666654638255686
8.6.20-8.6.74	TraesCS1A01G150800	TraesCS4D01G337500	0.799994226404521
8.6.20-8.6.74	TraesCS1A01G150800	TraesCS5A01G220200	1
8.6.20-8.6.74	TraesCS1A01G150800	TraesCS5A01G328800	0.799994226404521
8.6.20-8.6.74	TraesCS1A01G150800	TraesCS5A01G503600	1
8.6.20-8.6.74	TraesCS1A01G150800	TraesCS5B01G219400	1
8.6.20-8.6.74	TraesCS1A01G150800	TraesCS5B01G529400	0.799994226404521
8.6.20-8.6.74	TraesCS1A01G150800	TraesCS5D01G004900	0.799994226404521
8.6.20-8.6.74	TraesCS1A01G150800	TraesCS5D01G041100	0.799994226404521
8.6.20-8.6.74	TraesCS1A01G150800	TraesCS5D01G228300	1
8.6.20-8.6.74	TraesCS1A01G150800	TraesCS6A01G180600	0.727263780549116
8.6.20-8.6.74	TraesCS1A01G150800	TraesCS6A01G225800	0.799994226404521
8.6.20-8.6.74	TraesCS1A01G150800	TraesCS6A01G239600	0.61536966879641
8.6.20-8.6.74	TraesCS1A01G150800	TraesCS6A01G240000	0.61536966879641
8.6.20-8.6.74	TraesCS1A01G150800	TraesCS6A01G375100	0.799994226404521
8.6.20-8.6.74	TraesCS1A01G150800	TraesCS6B01G018500	0.799994226404521
8.6.20-8.6.74	TraesCS1A01G150800	TraesCS6B01G018700	0.799994226404521
8.6.20-8.6.74	TraesCS1A01G150800	TraesCS6B01G044600	0.799994226404521
8.6.20-8.6.74	TraesCS1A01G150800	TraesCS6B01G127300	0.799994226404521
8.6.20-8.6.74	TraesCS1A01G150800	TraesCS6B01G153900	0.727263780549116
8.6.20-8.6.74	TraesCS1A01G150800	TraesCS6B01G158300	0.799994226404521
8.6.20-8.6.74	TraesCS1A01G150800	TraesCS6B01G161600	0.799994226404521
8.6.20-8.6.74	TraesCS1A01G150800	TraesCS6B01G201600	0.799994226404521
8.6.20-8.6.74	TraesCS1A01G150800	TraesCS6B01G205000	0.727263780549116
8.6.20-8.6.74	TraesCS1A01G150800	TraesCS6B01G245100	0.799994226404521
8.6.20-8.6.74	TraesCS1A01G150800	TraesCS6B01G260500	0.799994226404521
8.6.20-8.6.74	TraesCS1A01G150800	TraesCS6B01G277800	0.799994226404521
8.6.20-8.6.74	TraesCS1A01G150800	TraesCS6B01G279400	0.799994226404521
8.6.20-8.6.74	TraesCS1A01G150800	TraesCS6B01G284600	0.61536966879641
8.6.20-8.6.74	TraesCS1A01G150800	TraesCS6B01G284900	0.61536966879641
8.6.20-8.6.74	TraesCS1A01G150800	TraesCS6B01G335400	1
8.6.20-8.6.74	TraesCS1A01G150800	TraesCS6B01G376200	0.799994226404521
8.6.20-8.6.74	TraesCS1A01G150800	TraesCS6B01G406200	0.799994226404521
8.6.20-8.6.74	TraesCS1A01G150800	TraesCS6B01G406300	0.799994226404521
8.6.20-8.6.74	TraesCS1A01G150800	TraesCS6B01G407100	0.799994226404521
8.6.20-8.6.74	TraesCS1A01G150800	TraesCS6B01G411700	0.799994226404521
8.6.20-8.6.74	TraesCS1A01G150800	TraesCS6B01G423100	0.799994226404521
8.6.20-8.6.74	TraesCS1A01G150800	TraesCS6B01G425700	0.799994226404521
8.6.20-8.6.74	TraesCS1A01G150800	TraesCS6B01G432200	0.799994226404521
8.6.20-8.6.74	TraesCS1A01G150800	TraesCS6B01G438800	0.799994226404521
8.6.20-8.6.74	TraesCS1A01G150800	TraesCS6D01G015100	0.799994226404521
8.6.20-8.6.74	TraesCS1A01G150800	TraesCS6D01G164500	0.727263780549116
8.6.20-8.6.74	TraesCS1A01G150800	TraesCS6D01G284100	0.666654638255686
8.6.20-8.6.74	TraesCS1A01G150800	TraesCS6D01G386300	0.799994226404521
8.6.20-8.6.74	TraesCS1A01G150800	TraesCS7A01G159200	0.799994226404521
8.6.20-8.6.74	TraesCS1A01G150800	TraesCS7A01G302400	0.799994226404521
8.6.20-8.6.74	TraesCS1A01G150800	TraesCS7A01G411700	0.799994226404521
8.6.20-8.6.74	TraesCS1A01G150800	TraesCS7A01G521800	0.799994226404521
8.6.20-8.6.74	TraesCS1A01G150800	TraesCS7B01G037600	0.799994226404521
8.6.20-8.6.74	TraesCS1A01G150800	TraesCS7B01G038100	0.799994226404521
8.6.20-8.6.74	TraesCS1A01G150800	TraesCS7D01G026000	0.799994226404521
8.6.20-8.6.74	TraesCS1A01G150800	TraesCS7D01G192900	0.666654638255686
8.6.20-8.6.74	TraesCS1A01G150800	TraesCS7D01G404900	0.799994226404521
8.6.20-8.6.74	TraesCS1A01G150800	TraesCS7D01G488800	1
8.6.20-8.6.74	TraesCS1A01G150800	TraesCS7D01G498100	0.923073933758714
8.6.20-8.6.74	TraesCS1A01G150800	TraesCS7D01G498300	0.923073933758714
8.6.20-8.6.74	TraesCS1A01G153000	TraesCS1A01G282200	1
8.6.20-8.6.74	TraesCS1A01G153000	TraesCS1A01G283900	0.799994226404521
8.6.20-8.6.74	TraesCS1A01G153000	TraesCS1A01G310600	0.888885918937768
8.6.20-8.6.74	TraesCS1A01G153000	TraesCS1A01G407600	1
8.6.20-8.6.74	TraesCS1A01G153000	TraesCS1B01G066400	1
8.6.20-8.6.74	TraesCS1A01G153000	TraesCS1B01G168400	0.799994226404521
8.6.20-8.6.74	TraesCS1A01G153000	TraesCS1D01G147800	0.799994226404521
8.6.20-8.6.74	TraesCS1A01G153000	TraesCS2A01G071600	1
8.6.20-8.6.74	TraesCS1A01G153000	TraesCS2A01G255500	0.799994226404521
8.6.20-8.6.74	TraesCS1A01G153000	TraesCS2A01G409500	1
8.6.20-8.6.74	TraesCS1A01G153000	TraesCS2B01G084200	1
8.6.20-8.6.74	TraesCS1A01G153000	TraesCS2B01G287000	0.799994226404521
8.6.20-8.6.74	TraesCS1A01G153000	TraesCS2B01G329600	1
8.6.20-8.6.74	TraesCS1A01G153000	TraesCS2D01G267200	0.799994226404521
8.6.20-8.6.74	TraesCS1A01G153000	TraesCS2D01G311100	1
8.6.20-8.6.74	TraesCS1A01G153000	TraesCS2D01G313400	1
8.6.20-8.6.74	TraesCS1A01G153000	TraesCS2D01G313700	1
8.6.20-8.6.74	TraesCS1A01G153000	TraesCS2D01G467300	1
8.6.20-8.6.74	TraesCS1A01G153000	TraesCS2D01G477100	0.888885918937768
8.6.20-8.6.74	TraesCS1A01G153000	TraesCS2D01G487400	1
8.6.20-8.6.74	TraesCS1A01G153000	TraesCS2D01G487700	0.888885918937768
8.6.20-8.6.74	TraesCS1A01G153000	TraesCS4A01G326700	1
8.6.20-8.6.74	TraesCS1A01G153000	TraesCS4D01G005600	1
8.6.20-8.6.74	TraesCS1A01G153000	TraesCS4D01G133800	0.799994226404521
8.6.20-8.6.74	TraesCS1A01G153000	TraesCS5A01G220200	0.799994226404521
8.6.20-8.6.74	TraesCS1A01G153000	TraesCS5A01G503600	0.799994226404521
8.6.20-8.6.74	TraesCS1A01G153000	TraesCS5B01G219400	0.799994226404521
8.6.20-8.6.74	TraesCS1A01G153000	TraesCS5B01G529400	1
8.6.20-8.6.74	TraesCS1A01G153000	TraesCS5D01G041100	1
8.6.20-8.6.74	TraesCS1A01G153000	TraesCS5D01G228300	0.799994226404521
8.6.20-8.6.74	TraesCS1A01G153000	TraesCS6A01G180600	0.888885918937768
8.6.20-8.6.74	TraesCS1A01G153000	TraesCS6A01G225800	1
8.6.20-8.6.74	TraesCS1A01G153000	TraesCS6A01G239600	0.727264377015731
8.6.20-8.6.74	TraesCS1A01G153000	TraesCS6A01G240000	0.727264377015731
8.6.20-8.6.74	TraesCS1A01G153000	TraesCS6A01G375100	1
8.6.20-8.6.74	TraesCS1A01G153000	TraesCS6B01G018700	1
8.6.20-8.6.74	TraesCS1A01G153000	TraesCS6B01G044600	1
8.6.20-8.6.74	TraesCS1A01G153000	TraesCS6B01G127300	1
8.6.20-8.6.74	TraesCS1A01G153000	TraesCS6B01G153900	0.888885918937768
8.6.20-8.6.74	TraesCS1A01G153000	TraesCS6B01G161600	1
8.6.20-8.6.74	TraesCS1A01G153000	TraesCS6B01G201600	1
8.6.20-8.6.74	TraesCS1A01G153000	TraesCS6B01G205000	0.888885918937768
8.6.20-8.6.74	TraesCS1A01G153000	TraesCS6B01G260500	1
8.6.20-8.6.74	TraesCS1A01G153000	TraesCS6B01G277800	1
8.6.20-8.6.74	TraesCS1A01G153000	TraesCS6B01G284600	0.727264377015731
8.6.20-8.6.74	TraesCS1A01G153000	TraesCS6B01G284900	0.727264377015731
8.6.20-8.6.74	TraesCS1A01G153000	TraesCS6B01G335400	0.799994226404521
8.6.20-8.6.74	TraesCS1A01G153000	TraesCS6B01G376200	1
8.6.20-8.6.74	TraesCS1A01G153000	TraesCS6B01G406200	1
8.6.20-8.6.74	TraesCS1A01G153000	TraesCS6B01G406300	1
8.6.20-8.6.74	TraesCS1A01G153000	TraesCS6B01G411700	1
8.6.20-8.6.74	TraesCS1A01G153000	TraesCS6B01G423100	1
8.6.20-8.6.74	TraesCS1A01G153000	TraesCS6B01G425700	1
8.6.20-8.6.74	TraesCS1A01G153000	TraesCS6D01G015100	1
8.6.20-8.6.74	TraesCS1A01G153000	TraesCS6D01G164500	0.888885918937768
8.6.20-8.6.74	TraesCS1A01G153000	TraesCS6D01G284100	0.799994226404521
8.6.20-8.6.74	TraesCS1A01G153000	TraesCS7A01G159200	1
8.6.20-8.6.74	TraesCS1A01G153000	TraesCS7A01G302400	1
8.6.20-8.6.74	TraesCS1A01G153000	TraesCS7B01G038100	1
8.6.20-8.6.74	TraesCS1A01G153000	TraesCS7D01G192900	0.799994226404521
8.6.20-8.6.74	TraesCS1A01G153000	TraesCS7D01G488800	0.799994226404521
8.6.20-8.6.74	TraesCS1A01G153000	TraesCS7D01G498100	0.888885918937768
8.6.20-8.6.74	TraesCS1A01G153000	TraesCS7D01G498300	0.888885918937768
8.6.20-8.6.74	TraesCS1A01G240500	TraesCS1B01G066000	1
8.6.20-8.6.74	TraesCS1A01G240500	TraesCS2D01G110700	1
8.6.20-8.6.74	TraesCS1A01G240500	TraesCS6D01G128600	1
8.6.20-8.6.74	TraesCS1A01G240500	TraesCS7A01G356100	1
8.6.20-8.6.74	TraesCS1A01G240500	TraesCS7B01G271600	1
8.6.20-8.6.74	TraesCS1A01G240500	TraesCS7D01G366600	1
8.6.20-8.6.74	TraesCS1A01G282200	TraesCS1A01G283900	0.799994226404521
8.6.20-8.6.74	TraesCS1A01G282200	TraesCS1A01G310600	0.888885918937768
8.6.20-8.6.74	TraesCS1A01G282200	TraesCS1A01G407600	1
8.6.20-8.6.74	TraesCS1A01G282200	TraesCS1B01G066400	1
8.6.20-8.6.74	TraesCS1A01G282200	TraesCS1B01G168400	0.799994226404521
8.6.20-8.6.74	TraesCS1A01G282200	TraesCS1D01G147800	0.799994226404521
8.6.20-8.6.74	TraesCS1A01G282200	TraesCS2A01G071600	1
8.6.20-8.6.74	TraesCS1A01G282200	TraesCS2A01G255500	0.799994226404521
8.6.20-8.6.74	TraesCS1A01G282200	TraesCS2A01G409500	1
8.6.20-8.6.74	TraesCS1A01G282200	TraesCS2B01G084200	1
8.6.20-8.6.74	TraesCS1A01G282200	TraesCS2B01G287000	0.799994226404521
8.6.20-8.6.74	TraesCS1A01G282200	TraesCS2B01G329600	1
8.6.20-8.6.74	TraesCS1A01G282200	TraesCS2D01G267200	0.799994226404521
8.6.20-8.6.74	TraesCS1A01G282200	TraesCS2D01G311100	1
8.6.20-8.6.74	TraesCS1A01G282200	TraesCS2D01G313400	1
8.6.20-8.6.74	TraesCS1A01G282200	TraesCS2D01G313700	1
8.6.20-8.6.74	TraesCS1A01G282200	TraesCS2D01G467300	1
8.6.20-8.6.74	TraesCS1A01G282200	TraesCS2D01G477100	0.888885918937768
8.6.20-8.6.74	TraesCS1A01G282200	TraesCS2D01G487400	1
8.6.20-8.6.74	TraesCS1A01G282200	TraesCS2D01G487700	0.888885918937768
8.6.20-8.6.74	TraesCS1A01G282200	TraesCS4A01G326700	1
8.6.20-8.6.74	TraesCS1A01G282200	TraesCS4D01G005600	1
8.6.20-8.6.74	TraesCS1A01G282200	TraesCS4D01G133800	0.799994226404521
8.6.20-8.6.74	TraesCS1A01G282200	TraesCS5A01G220200	0.799994226404521
8.6.20-8.6.74	TraesCS1A01G282200	TraesCS5A01G503600	0.799994226404521
8.6.20-8.6.74	TraesCS1A01G282200	TraesCS5B01G219400	0.799994226404521
8.6.20-8.6.74	TraesCS1A01G282200	TraesCS5B01G529400	1
8.6.20-8.6.74	TraesCS1A01G282200	TraesCS5D01G041100	1
8.6.20-8.6.74	TraesCS1A01G282200	TraesCS5D01G228300	0.799994226404521
8.6.20-8.6.74	TraesCS1A01G282200	TraesCS6A01G180600	0.888885918937768
8.6.20-8.6.74	TraesCS1A01G282200	TraesCS6A01G225800	1
8.6.20-8.6.74	TraesCS1A01G282200	TraesCS6A01G239600	0.727264377015731
8.6.20-8.6.74	TraesCS1A01G282200	TraesCS6A01G240000	0.727264377015731
8.6.20-8.6.74	TraesCS1A01G282200	TraesCS6A01G375100	1
8.6.20-8.6.74	TraesCS1A01G282200	TraesCS6B01G018700	1
8.6.20-8.6.74	TraesCS1A01G282200	TraesCS6B01G044600	1
8.6.20-8.6.74	TraesCS1A01G282200	TraesCS6B01G127300	1
8.6.20-8.6.74	TraesCS1A01G282200	TraesCS6B01G153900	0.888885918937768
8.6.20-8.6.74	TraesCS1A01G282200	TraesCS6B01G161600	1
8.6.20-8.6.74	TraesCS1A01G282200	TraesCS6B01G201600	1
8.6.20-8.6.74	TraesCS1A01G282200	TraesCS6B01G205000	0.888885918937768
8.6.20-8.6.74	TraesCS1A01G282200	TraesCS6B01G260500	1
8.6.20-8.6.74	TraesCS1A01G282200	TraesCS6B01G277800	1
8.6.20-8.6.74	TraesCS1A01G282200	TraesCS6B01G284600	0.727264377015731
8.6.20-8.6.74	TraesCS1A01G282200	TraesCS6B01G284900	0.727264377015731
8.6.20-8.6.74	TraesCS1A01G282200	TraesCS6B01G335400	0.799994226404521
8.6.20-8.6.74	TraesCS1A01G282200	TraesCS6B01G376200	1
8.6.20-8.6.74	TraesCS1A01G282200	TraesCS6B01G406200	1
8.6.20-8.6.74	TraesCS1A01G282200	TraesCS6B01G406300	1
8.6.20-8.6.74	TraesCS1A01G282200	TraesCS6B01G411700	1
8.6.20-8.6.74	TraesCS1A01G282200	TraesCS6B01G423100	1
8.6.20-8.6.74	TraesCS1A01G282200	TraesCS6B01G425700	1
8.6.20-8.6.74	TraesCS1A01G282200	TraesCS6D01G015100	1
8.6.20-8.6.74	TraesCS1A01G282200	TraesCS6D01G164500	0.888885918937768
8.6.20-8.6.74	TraesCS1A01G282200	TraesCS6D01G284100	0.799994226404521
8.6.20-8.6.74	TraesCS1A01G282200	TraesCS7A01G159200	1
8.6.20-8.6.74	TraesCS1A01G282200	TraesCS7A01G302400	1
8.6.20-8.6.74	TraesCS1A01G282200	TraesCS7B01G038100	1
8.6.20-8.6.74	TraesCS1A01G282200	TraesCS7D01G192900	0.799994226404521
8.6.20-8.6.74	TraesCS1A01G282200	TraesCS7D01G488800	0.799994226404521
8.6.20-8.6.74	TraesCS1A01G282200	TraesCS7D01G498100	0.888885918937768
8.6.20-8.6.74	TraesCS1A01G282200	TraesCS7D01G498300	0.888885918937768
8.6.20-8.6.74	TraesCS1A01G283900	TraesCS1A01G310600	0.727263780549116
8.6.20-8.6.74	TraesCS1A01G283900	TraesCS1A01G407600	0.799994226404521
8.6.20-8.6.74	TraesCS1A01G283900	TraesCS1B01G066400	0.799994226404521
8.6.20-8.6.74	TraesCS1A01G283900	TraesCS1B01G168400	0.666654638255686
8.6.20-8.6.74	TraesCS1A01G283900	TraesCS1D01G147800	0.666654638255686
8.6.20-8.6.74	TraesCS1A01G283900	TraesCS2A01G071600	0.799994226404521
8.6.20-8.6.74	TraesCS1A01G283900	TraesCS2A01G255500	1
8.6.20-8.6.74	TraesCS1A01G283900	TraesCS2A01G409500	0.799994226404521
8.6.20-8.6.74	TraesCS1A01G283900	TraesCS2B01G084200	0.799994226404521
8.6.20-8.6.74	TraesCS1A01G283900	TraesCS2B01G287000	1
8.6.20-8.6.74	TraesCS1A01G283900	TraesCS2B01G329600	0.799994226404521
8.6.20-8.6.74	TraesCS1A01G283900	TraesCS2D01G267200	1
8.6.20-8.6.74	TraesCS1A01G283900	TraesCS2D01G311100	0.799994226404521
8.6.20-8.6.74	TraesCS1A01G283900	TraesCS2D01G313400	0.799994226404521
8.6.20-8.6.74	TraesCS1A01G283900	TraesCS2D01G313700	0.799994226404521
8.6.20-8.6.74	TraesCS1A01G283900	TraesCS2D01G467300	0.799994226404521
8.6.20-8.6.74	TraesCS1A01G283900	TraesCS2D01G477100	0.727263780549116
8.6.20-8.6.74	TraesCS1A01G283900	TraesCS2D01G487400	0.799994226404521
8.6.20-8.6.74	TraesCS1A01G283900	TraesCS2D01G487700	0.727263780549116
8.6.20-8.6.74	TraesCS1A01G283900	TraesCS4A01G326700	0.799994226404521
8.6.20-8.6.74	TraesCS1A01G283900	TraesCS4D01G005600	0.799994226404521
8.6.20-8.6.74	TraesCS1A01G283900	TraesCS4D01G133800	1
8.6.20-8.6.74	TraesCS1A01G283900	TraesCS5A01G220200	0.666654638255686
8.6.20-8.6.74	TraesCS1A01G283900	TraesCS5A01G503600	0.666654638255686
8.6.20-8.6.74	TraesCS1A01G283900	TraesCS5B01G219400	0.666654638255686
8.6.20-8.6.74	TraesCS1A01G283900	TraesCS5B01G529400	0.799994226404521
8.6.20-8.6.74	TraesCS1A01G283900	TraesCS5D01G041100	0.799994226404521
8.6.20-8.6.74	TraesCS1A01G283900	TraesCS5D01G228300	0.666654638255686
8.6.20-8.6.74	TraesCS1A01G283900	TraesCS6A01G180600	0.727263780549116
8.6.20-8.6.74	TraesCS1A01G283900	TraesCS6A01G225800	0.799994226404521
8.6.20-8.6.74	TraesCS1A01G283900	TraesCS6A01G239600	0.61536966879641
8.6.20-8.6.74	TraesCS1A01G283900	TraesCS6A01G240000	0.61536966879641
8.6.20-8.6.74	TraesCS1A01G283900	TraesCS6A01G375100	0.799994226404521
8.6.20-8.6.74	TraesCS1A01G283900	TraesCS6B01G018700	0.799994226404521
8.6.20-8.6.74	TraesCS1A01G283900	TraesCS6B01G044600	0.799994226404521
8.6.20-8.6.74	TraesCS1A01G283900	TraesCS6B01G127300	0.799994226404521
8.6.20-8.6.74	TraesCS1A01G283900	TraesCS6B01G153900	0.727263780549116
8.6.20-8.6.74	TraesCS1A01G283900	TraesCS6B01G161600	0.799994226404521
8.6.20-8.6.74	TraesCS1A01G283900	TraesCS6B01G201600	0.799994226404521
8.6.20-8.6.74	TraesCS1A01G283900	TraesCS6B01G205000	0.727263780549116
8.6.20-8.6.74	TraesCS1A01G283900	TraesCS6B01G260500	0.799994226404521
8.6.20-8.6.74	TraesCS1A01G283900	TraesCS6B01G277800	0.799994226404521
8.6.20-8.6.74	TraesCS1A01G283900	TraesCS6B01G284600	0.61536966879641
8.6.20-8.6.74	TraesCS1A01G283900	TraesCS6B01G284900	0.61536966879641
8.6.20-8.6.74	TraesCS1A01G283900	TraesCS6B01G335400	0.666654638255686
8.6.20-8.6.74	TraesCS1A01G283900	TraesCS6B01G376200	0.799994226404521
8.6.20-8.6.74	TraesCS1A01G283900	TraesCS6B01G406200	0.799994226404521
8.6.20-8.6.74	TraesCS1A01G283900	TraesCS6B01G406300	0.799994226404521
8.6.20-8.6.74	TraesCS1A01G283900	TraesCS6B01G411700	0.799994226404521
8.6.20-8.6.74	TraesCS1A01G283900	TraesCS6B01G423100	0.799994226404521
8.6.20-8.6.74	TraesCS1A01G283900	TraesCS6B01G425700	0.799994226404521
8.6.20-8.6.74	TraesCS1A01G283900	TraesCS6D01G015100	0.799994226404521
8.6.20-8.6.74	TraesCS1A01G283900	TraesCS6D01G164500	0.727263780549116
8.6.20-8.6.74	TraesCS1A01G283900	TraesCS6D01G284100	1
8.6.20-8.6.74	TraesCS1A01G283900	TraesCS7A01G159200	0.799994226404521
8.6.20-8.6.74	TraesCS1A01G283900	TraesCS7A01G302400	0.799994226404521
8.6.20-8.6.74	TraesCS1A01G283900	TraesCS7B01G038100	0.799994226404521
8.6.20-8.6.74	TraesCS1A01G283900	TraesCS7D01G192900	1
8.6.20-8.6.74	TraesCS1A01G283900	TraesCS7D01G488800	0.666654638255686
8.6.20-8.6.74	TraesCS1A01G283900	TraesCS7D01G498100	0.727263780549116
8.6.20-8.6.74	TraesCS1A01G283900	TraesCS7D01G498300	0.727263780549116
8.6.20-8.6.74	TraesCS1A01G310600	TraesCS1A01G407600	0.888885918937768
8.6.20-8.6.74	TraesCS1A01G310600	TraesCS1B01G066400	0.888885918937768
8.6.20-8.6.74	TraesCS1A01G310600	TraesCS1B01G168400	0.727263780549116
8.6.20-8.6.74	TraesCS1A01G310600	TraesCS1D01G147800	0.727263780549116
8.6.20-8.6.74	TraesCS1A01G310600	TraesCS2A01G071600	0.888885918937768
8.6.20-8.6.74	TraesCS1A01G310600	TraesCS2A01G255500	0.727263780549116
8.6.20-8.6.74	TraesCS1A01G310600	TraesCS2A01G409500	0.888885918937768
8.6.20-8.6.74	TraesCS1A01G310600	TraesCS2B01G084200	0.888885918937768
8.6.20-8.6.74	TraesCS1A01G310600	TraesCS2B01G287000	0.727263780549116
8.6.20-8.6.74	TraesCS1A01G310600	TraesCS2B01G329600	0.888885918937768
8.6.20-8.6.74	TraesCS1A01G310600	TraesCS2D01G267200	0.727263780549116
8.6.20-8.6.74	TraesCS1A01G310600	TraesCS2D01G311100	0.888885918937768
8.6.20-8.6.74	TraesCS1A01G310600	TraesCS2D01G313400	0.888885918937768
8.6.20-8.6.74	TraesCS1A01G310600	TraesCS2D01G313700	0.888885918937768
8.6.20-8.6.74	TraesCS1A01G310600	TraesCS2D01G467300	0.888885918937768
8.6.20-8.6.74	TraesCS1A01G310600	TraesCS2D01G477100	1
8.6.20-8.6.74	TraesCS1A01G310600	TraesCS2D01G487400	0.888885918937768
8.6.20-8.6.74	TraesCS1A01G310600	TraesCS2D01G487700	0.799993985830732
8.6.20-8.6.74	TraesCS1A01G310600	TraesCS4A01G326700	0.888885918937768
8.6.20-8.6.74	TraesCS1A01G310600	TraesCS4D01G005600	0.888885918937768
8.6.20-8.6.74	TraesCS1A01G310600	TraesCS4D01G133800	0.727263780549116
8.6.20-8.6.74	TraesCS1A01G310600	TraesCS5A01G220200	0.727263780549116
8.6.20-8.6.74	TraesCS1A01G310600	TraesCS5A01G503600	0.727263780549116
8.6.20-8.6.74	TraesCS1A01G310600	TraesCS5B01G219400	0.727263780549116
8.6.20-8.6.74	TraesCS1A01G310600	TraesCS5B01G529400	0.888885918937768
8.6.20-8.6.74	TraesCS1A01G310600	TraesCS5D01G041100	0.888885918937768
8.6.20-8.6.74	TraesCS1A01G310600	TraesCS5D01G228300	0.727263780549116
8.6.20-8.6.74	TraesCS1A01G310600	TraesCS6A01G180600	0.799993985830732
8.6.20-8.6.74	TraesCS1A01G310600	TraesCS6A01G225800	0.888885918937768
8.6.20-8.6.74	TraesCS1A01G310600	TraesCS6A01G239600	0.857136965645821
8.6.20-8.6.74	TraesCS1A01G310600	TraesCS6A01G240000	0.857136965645821
8.6.20-8.6.74	TraesCS1A01G310600	TraesCS6A01G375100	0.888885918937768
8.6.20-8.6.74	TraesCS1A01G310600	TraesCS6B01G018700	0.888885918937768
8.6.20-8.6.74	TraesCS1A01G310600	TraesCS6B01G044600	0.888885918937768
8.6.20-8.6.74	TraesCS1A01G310600	TraesCS6B01G127300	0.888885918937768
8.6.20-8.6.74	TraesCS1A01G310600	TraesCS6B01G153900	1
8.6.20-8.6.74	TraesCS1A01G310600	TraesCS6B01G161600	0.888885918937768
8.6.20-8.6.74	TraesCS1A01G310600	TraesCS6B01G201600	0.888885918937768
8.6.20-8.6.74	TraesCS1A01G310600	TraesCS6B01G205000	0.799993985830732
8.6.20-8.6.74	TraesCS1A01G310600	TraesCS6B01G260500	0.888885918937768
8.6.20-8.6.74	TraesCS1A01G310600	TraesCS6B01G277800	0.888885918937768
8.6.20-8.6.74	TraesCS1A01G310600	TraesCS6B01G284600	0.857136965645821
8.6.20-8.6.74	TraesCS1A01G310600	TraesCS6B01G284900	0.857136965645821
8.6.20-8.6.74	TraesCS1A01G310600	TraesCS6B01G335400	0.727263780549116
8.6.20-8.6.74	TraesCS1A01G310600	TraesCS6B01G376200	0.888885918937768
8.6.20-8.6.74	TraesCS1A01G310600	TraesCS6B01G406200	0.888885918937768
8.6.20-8.6.74	TraesCS1A01G310600	TraesCS6B01G406300	0.888885918937768
8.6.20-8.6.74	TraesCS1A01G310600	TraesCS6B01G411700	0.888885918937768
8.6.20-8.6.74	TraesCS1A01G310600	TraesCS6B01G423100	0.888885918937768
8.6.20-8.6.74	TraesCS1A01G310600	TraesCS6B01G425700	0.888885918937768
8.6.20-8.6.74	TraesCS1A01G310600	TraesCS6D01G015100	0.888885918937768
8.6.20-8.6.74	TraesCS1A01G310600	TraesCS6D01G164500	0.799993985830732
8.6.20-8.6.74	TraesCS1A01G310600	TraesCS6D01G284100	0.727263780549116
8.6.20-8.6.74	TraesCS1A01G310600	TraesCS7A01G159200	0.888885918937768
8.6.20-8.6.74	TraesCS1A01G310600	TraesCS7A01G302400	0.888885918937768
8.6.20-8.6.74	TraesCS1A01G310600	TraesCS7B01G038100	0.888885918937768
8.6.20-8.6.74	TraesCS1A01G310600	TraesCS7D01G192900	0.727263780549116
8.6.20-8.6.74	TraesCS1A01G310600	TraesCS7D01G488800	0.727263780549116
8.6.20-8.6.74	TraesCS1A01G310600	TraesCS7D01G498100	0.799993985830732
8.6.20-8.6.74	TraesCS1A01G310600	TraesCS7D01G498300	0.799993985830732
8.6.20-8.6.74	TraesCS1A01G334800	TraesCS1A01G348800	1
8.6.20-8.6.74	TraesCS1A01G334800	TraesCS1A01G442300	1
8.6.20-8.6.74	TraesCS1A01G334800	TraesCS1B01G168400	0.799994226404521
8.6.20-8.6.74	TraesCS1A01G334800	TraesCS1B01G476400	1
8.6.20-8.6.74	TraesCS1A01G334800	TraesCS1D01G147800	0.799994226404521
8.6.20-8.6.74	TraesCS1A01G334800	TraesCS1D01G450100	1
8.6.20-8.6.74	TraesCS1A01G334800	TraesCS2A01G002800	1
8.6.20-8.6.74	TraesCS1A01G334800	TraesCS2A01G002900	1
8.6.20-8.6.74	TraesCS1A01G334800	TraesCS2A01G015400	1
8.6.20-8.6.74	TraesCS1A01G334800	TraesCS2B01G000600	1
8.6.20-8.6.74	TraesCS1A01G334800	TraesCS2B01G035600	1
8.6.20-8.6.74	TraesCS1A01G334800	TraesCS2B01G037700	1
8.6.20-8.6.74	TraesCS1A01G334800	TraesCS2B01G057100	1
8.6.20-8.6.74	TraesCS1A01G334800	TraesCS2B01G577100	1
8.6.20-8.6.74	TraesCS1A01G334800	TraesCS2D01G027100	1
8.6.20-8.6.74	TraesCS1A01G334800	TraesCS2D01G563900	1
8.6.20-8.6.74	TraesCS1A01G334800	TraesCS3D01G325300	1
8.6.20-8.6.74	TraesCS1A01G334800	TraesCS3D01G361200	1
8.6.20-8.6.74	TraesCS1A01G334800	TraesCS4A01G308600	1
8.6.20-8.6.74	TraesCS1A01G334800	TraesCS4B01G342000	1
8.6.20-8.6.74	TraesCS1A01G334800	TraesCS4D01G337500	1
8.6.20-8.6.74	TraesCS1A01G334800	TraesCS5A01G220200	0.799994226404521
8.6.20-8.6.74	TraesCS1A01G334800	TraesCS5A01G328800	1
8.6.20-8.6.74	TraesCS1A01G334800	TraesCS5A01G503600	0.799994226404521
8.6.20-8.6.74	TraesCS1A01G334800	TraesCS5B01G219400	0.799994226404521
8.6.20-8.6.74	TraesCS1A01G334800	TraesCS5D01G004900	1
8.6.20-8.6.74	TraesCS1A01G334800	TraesCS5D01G228300	0.799994226404521
8.6.20-8.6.74	TraesCS1A01G334800	TraesCS6B01G018500	1
8.6.20-8.6.74	TraesCS1A01G334800	TraesCS6B01G158300	1
8.6.20-8.6.74	TraesCS1A01G334800	TraesCS6B01G245100	1
8.6.20-8.6.74	TraesCS1A01G334800	TraesCS6B01G279400	1
8.6.20-8.6.74	TraesCS1A01G334800	TraesCS6B01G335400	0.799994226404521
8.6.20-8.6.74	TraesCS1A01G334800	TraesCS6B01G407100	1
8.6.20-8.6.74	TraesCS1A01G334800	TraesCS6B01G432200	1
8.6.20-8.6.74	TraesCS1A01G334800	TraesCS6B01G438800	1
8.6.20-8.6.74	TraesCS1A01G334800	TraesCS6D01G386300	1
8.6.20-8.6.74	TraesCS1A01G334800	TraesCS7A01G411700	1
8.6.20-8.6.74	TraesCS1A01G334800	TraesCS7A01G521800	1
8.6.20-8.6.74	TraesCS1A01G334800	TraesCS7B01G037600	1
8.6.20-8.6.74	TraesCS1A01G334800	TraesCS7D01G026000	1
8.6.20-8.6.74	TraesCS1A01G334800	TraesCS7D01G404900	1
8.6.20-8.6.74	TraesCS1A01G334800	TraesCS7D01G488800	0.799994226404521
8.6.20-8.6.74	TraesCS1A01G334800	TraesCS7D01G498100	0.888885918937768
8.6.20-8.6.74	TraesCS1A01G334800	TraesCS7D01G498300	0.888885918937768
8.6.20-8.6.74	TraesCS1A01G348800	TraesCS1A01G442300	1
8.6.20-8.6.74	TraesCS1A01G348800	TraesCS1B01G168400	0.799994226404521
8.6.20-8.6.74	TraesCS1A01G348800	TraesCS1B01G476400	1
8.6.20-8.6.74	TraesCS1A01G348800	TraesCS1D01G147800	0.799994226404521
8.6.20-8.6.74	TraesCS1A01G348800	TraesCS1D01G450100	1
8.6.20-8.6.74	TraesCS1A01G348800	TraesCS2A01G002800	1
8.6.20-8.6.74	TraesCS1A01G348800	TraesCS2A01G002900	1
8.6.20-8.6.74	TraesCS1A01G348800	TraesCS2A01G015400	1
8.6.20-8.6.74	TraesCS1A01G348800	TraesCS2B01G000600	1
8.6.20-8.6.74	TraesCS1A01G348800	TraesCS2B01G035600	1
8.6.20-8.6.74	TraesCS1A01G348800	TraesCS2B01G037700	1
8.6.20-8.6.74	TraesCS1A01G348800	TraesCS2B01G057100	1
8.6.20-8.6.74	TraesCS1A01G348800	TraesCS2B01G577100	1
8.6.20-8.6.74	TraesCS1A01G348800	TraesCS2D01G027100	1
8.6.20-8.6.74	TraesCS1A01G348800	TraesCS2D01G563900	1
8.6.20-8.6.74	TraesCS1A01G348800	TraesCS3D01G325300	1
8.6.20-8.6.74	TraesCS1A01G348800	TraesCS3D01G361200	1
8.6.20-8.6.74	TraesCS1A01G348800	TraesCS4A01G308600	1
8.6.20-8.6.74	TraesCS1A01G348800	TraesCS4B01G342000	1
8.6.20-8.6.74	TraesCS1A01G348800	TraesCS4D01G337500	1
8.6.20-8.6.74	TraesCS1A01G348800	TraesCS5A01G220200	0.799994226404521
8.6.20-8.6.74	TraesCS1A01G348800	TraesCS5A01G328800	1
8.6.20-8.6.74	TraesCS1A01G348800	TraesCS5A01G503600	0.799994226404521
8.6.20-8.6.74	TraesCS1A01G348800	TraesCS5B01G219400	0.799994226404521
8.6.20-8.6.74	TraesCS1A01G348800	TraesCS5D01G004900	1
8.6.20-8.6.74	TraesCS1A01G348800	TraesCS5D01G228300	0.799994226404521
8.6.20-8.6.74	TraesCS1A01G348800	TraesCS6B01G018500	1
8.6.20-8.6.74	TraesCS1A01G348800	TraesCS6B01G158300	1
8.6.20-8.6.74	TraesCS1A01G348800	TraesCS6B01G245100	1
8.6.20-8.6.74	TraesCS1A01G348800	TraesCS6B01G279400	1
8.6.20-8.6.74	TraesCS1A01G348800	TraesCS6B01G335400	0.799994226404521
8.6.20-8.6.74	TraesCS1A01G348800	TraesCS6B01G407100	1
8.6.20-8.6.74	TraesCS1A01G348800	TraesCS6B01G432200	1
8.6.20-8.6.74	TraesCS1A01G348800	TraesCS6B01G438800	1
8.6.20-8.6.74	TraesCS1A01G348800	TraesCS6D01G386300	1
8.6.20-8.6.74	TraesCS1A01G348800	TraesCS7A01G411700	1
8.6.20-8.6.74	TraesCS1A01G348800	TraesCS7A01G521800	1
8.6.20-8.6.74	TraesCS1A01G348800	TraesCS7B01G037600	1
8.6.20-8.6.74	TraesCS1A01G348800	TraesCS7D01G026000	1
8.6.20-8.6.74	TraesCS1A01G348800	TraesCS7D01G404900	1
8.6.20-8.6.74	TraesCS1A01G348800	TraesCS7D01G488800	0.799994226404521
8.6.20-8.6.74	TraesCS1A01G348800	TraesCS7D01G498100	0.888885918937768
8.6.20-8.6.74	TraesCS1A01G348800	TraesCS7D01G498300	0.888885918937768
8.6.20-8.6.74	TraesCS1A01G407600	TraesCS1B01G066400	1
8.6.20-8.6.74	TraesCS1A01G407600	TraesCS1B01G168400	0.799994226404521
8.6.20-8.6.74	TraesCS1A01G407600	TraesCS1D01G147800	0.799994226404521
8.6.20-8.6.74	TraesCS1A01G407600	TraesCS2A01G071600	1
8.6.20-8.6.74	TraesCS1A01G407600	TraesCS2A01G255500	0.799994226404521
8.6.20-8.6.74	TraesCS1A01G407600	TraesCS2A01G409500	1
8.6.20-8.6.74	TraesCS1A01G407600	TraesCS2B01G084200	1
8.6.20-8.6.74	TraesCS1A01G407600	TraesCS2B01G287000	0.799994226404521
8.6.20-8.6.74	TraesCS1A01G407600	TraesCS2B01G329600	1
8.6.20-8.6.74	TraesCS1A01G407600	TraesCS2D01G267200	0.799994226404521
8.6.20-8.6.74	TraesCS1A01G407600	TraesCS2D01G311100	1
8.6.20-8.6.74	TraesCS1A01G407600	TraesCS2D01G313400	1
8.6.20-8.6.74	TraesCS1A01G407600	TraesCS2D01G313700	1
8.6.20-8.6.74	TraesCS1A01G407600	TraesCS2D01G467300	1
8.6.20-8.6.74	TraesCS1A01G407600	TraesCS2D01G477100	0.888885918937768
8.6.20-8.6.74	TraesCS1A01G407600	TraesCS2D01G487400	1
8.6.20-8.6.74	TraesCS1A01G407600	TraesCS2D01G487700	0.888885918937768
8.6.20-8.6.74	TraesCS1A01G407600	TraesCS4A01G326700	1
8.6.20-8.6.74	TraesCS1A01G407600	TraesCS4D01G005600	1
8.6.20-8.6.74	TraesCS1A01G407600	TraesCS4D01G133800	0.799994226404521
8.6.20-8.6.74	TraesCS1A01G407600	TraesCS5A01G220200	0.799994226404521
8.6.20-8.6.74	TraesCS1A01G407600	TraesCS5A01G503600	0.799994226404521
8.6.20-8.6.74	TraesCS1A01G407600	TraesCS5B01G219400	0.799994226404521
8.6.20-8.6.74	TraesCS1A01G407600	TraesCS5B01G529400	1
8.6.20-8.6.74	TraesCS1A01G407600	TraesCS5D01G041100	1
8.6.20-8.6.74	TraesCS1A01G407600	TraesCS5D01G228300	0.799994226404521
8.6.20-8.6.74	TraesCS1A01G407600	TraesCS6A01G180600	0.888885918937768
8.6.20-8.6.74	TraesCS1A01G407600	TraesCS6A01G225800	1
8.6.20-8.6.74	TraesCS1A01G407600	TraesCS6A01G239600	0.727264377015731
8.6.20-8.6.74	TraesCS1A01G407600	TraesCS6A01G240000	0.727264377015731
8.6.20-8.6.74	TraesCS1A01G407600	TraesCS6A01G375100	1
8.6.20-8.6.74	TraesCS1A01G407600	TraesCS6B01G018700	1
8.6.20-8.6.74	TraesCS1A01G407600	TraesCS6B01G044600	1
8.6.20-8.6.74	TraesCS1A01G407600	TraesCS6B01G127300	1
8.6.20-8.6.74	TraesCS1A01G407600	TraesCS6B01G153900	0.888885918937768
8.6.20-8.6.74	TraesCS1A01G407600	TraesCS6B01G161600	1
8.6.20-8.6.74	TraesCS1A01G407600	TraesCS6B01G201600	1
8.6.20-8.6.74	TraesCS1A01G407600	TraesCS6B01G205000	0.888885918937768
8.6.20-8.6.74	TraesCS1A01G407600	TraesCS6B01G260500	1
8.6.20-8.6.74	TraesCS1A01G407600	TraesCS6B01G277800	1
8.6.20-8.6.74	TraesCS1A01G407600	TraesCS6B01G284600	0.727264377015731
8.6.20-8.6.74	TraesCS1A01G407600	TraesCS6B01G284900	0.727264377015731
8.6.20-8.6.74	TraesCS1A01G407600	TraesCS6B01G335400	0.799994226404521
8.6.20-8.6.74	TraesCS1A01G407600	TraesCS6B01G376200	1
8.6.20-8.6.74	TraesCS1A01G407600	TraesCS6B01G406200	1
8.6.20-8.6.74	TraesCS1A01G407600	TraesCS6B01G406300	1
8.6.20-8.6.74	TraesCS1A01G407600	TraesCS6B01G411700	1
8.6.20-8.6.74	TraesCS1A01G407600	TraesCS6B01G423100	1
8.6.20-8.6.74	TraesCS1A01G407600	TraesCS6B01G425700	1
8.6.20-8.6.74	TraesCS1A01G407600	TraesCS6D01G015100	1
8.6.20-8.6.74	TraesCS1A01G407600	TraesCS6D01G164500	0.888885918937768
8.6.20-8.6.74	TraesCS1A01G407600	TraesCS6D01G284100	0.799994226404521
8.6.20-8.6.74	TraesCS1A01G407600	TraesCS7A01G159200	1
8.6.20-8.6.74	TraesCS1A01G407600	TraesCS7A01G302400	1
8.6.20-8.6.74	TraesCS1A01G407600	TraesCS7B01G038100	1
8.6.20-8.6.74	TraesCS1A01G407600	TraesCS7D01G192900	0.799994226404521
8.6.20-8.6.74	TraesCS1A01G407600	TraesCS7D01G488800	0.799994226404521
8.6.20-8.6.74	TraesCS1A01G407600	TraesCS7D01G498100	0.888885918937768
8.6.20-8.6.74	TraesCS1A01G407600	TraesCS7D01G498300	0.888885918937768
8.6.20-8.6.74	TraesCS1A01G442300	TraesCS1B01G168400	0.799994226404521
8.6.20-8.6.74	TraesCS1A01G442300	TraesCS1B01G476400	1
8.6.20-8.6.74	TraesCS1A01G442300	TraesCS1D01G147800	0.799994226404521
8.6.20-8.6.74	TraesCS1A01G442300	TraesCS1D01G450100	1
8.6.20-8.6.74	TraesCS1A01G442300	TraesCS2A01G002800	1
8.6.20-8.6.74	TraesCS1A01G442300	TraesCS2A01G002900	1
8.6.20-8.6.74	TraesCS1A01G442300	TraesCS2A01G015400	1
8.6.20-8.6.74	TraesCS1A01G442300	TraesCS2B01G000600	1
8.6.20-8.6.74	TraesCS1A01G442300	TraesCS2B01G035600	1
8.6.20-8.6.74	TraesCS1A01G442300	TraesCS2B01G037700	1
8.6.20-8.6.74	TraesCS1A01G442300	TraesCS2B01G057100	1
8.6.20-8.6.74	TraesCS1A01G442300	TraesCS2B01G577100	1
8.6.20-8.6.74	TraesCS1A01G442300	TraesCS2D01G027100	1
8.6.20-8.6.74	TraesCS1A01G442300	TraesCS2D01G563900	1
8.6.20-8.6.74	TraesCS1A01G442300	TraesCS3D01G325300	1
8.6.20-8.6.74	TraesCS1A01G442300	TraesCS3D01G361200	1
8.6.20-8.6.74	TraesCS1A01G442300	TraesCS4A01G308600	1
8.6.20-8.6.74	TraesCS1A01G442300	TraesCS4B01G342000	1
8.6.20-8.6.74	TraesCS1A01G442300	TraesCS4D01G337500	1
8.6.20-8.6.74	TraesCS1A01G442300	TraesCS5A01G220200	0.799994226404521
8.6.20-8.6.74	TraesCS1A01G442300	TraesCS5A01G328800	1
8.6.20-8.6.74	TraesCS1A01G442300	TraesCS5A01G503600	0.799994226404521
8.6.20-8.6.74	TraesCS1A01G442300	TraesCS5B01G219400	0.799994226404521
8.6.20-8.6.74	TraesCS1A01G442300	TraesCS5D01G004900	1
8.6.20-8.6.74	TraesCS1A01G442300	TraesCS5D01G228300	0.799994226404521
8.6.20-8.6.74	TraesCS1A01G442300	TraesCS6B01G018500	1
8.6.20-8.6.74	TraesCS1A01G442300	TraesCS6B01G158300	1
8.6.20-8.6.74	TraesCS1A01G442300	TraesCS6B01G245100	1
8.6.20-8.6.74	TraesCS1A01G442300	TraesCS6B01G279400	1
8.6.20-8.6.74	TraesCS1A01G442300	TraesCS6B01G335400	0.799994226404521
8.6.20-8.6.74	TraesCS1A01G442300	TraesCS6B01G407100	1
8.6.20-8.6.74	TraesCS1A01G442300	TraesCS6B01G432200	1
8.6.20-8.6.74	TraesCS1A01G442300	TraesCS6B01G438800	1
8.6.20-8.6.74	TraesCS1A01G442300	TraesCS6D01G386300	1
8.6.20-8.6.74	TraesCS1A01G442300	TraesCS7A01G411700	1
8.6.20-8.6.74	TraesCS1A01G442300	TraesCS7A01G521800	1
8.6.20-8.6.74	TraesCS1A01G442300	TraesCS7B01G037600	1
8.6.20-8.6.74	TraesCS1A01G442300	TraesCS7D01G026000	1
8.6.20-8.6.74	TraesCS1A01G442300	TraesCS7D01G404900	1
8.6.20-8.6.74	TraesCS1A01G442300	TraesCS7D01G488800	0.799994226404521
8.6.20-8.6.74	TraesCS1A01G442300	TraesCS7D01G498100	0.888885918937768
8.6.20-8.6.74	TraesCS1A01G442300	TraesCS7D01G498300	0.888885918937768
8.6.20-8.6.74	TraesCS1B01G066000	TraesCS2D01G110700	1
8.6.20-8.6.74	TraesCS1B01G066000	TraesCS6D01G128600	1
8.6.20-8.6.74	TraesCS1B01G066000	TraesCS7A01G356100	1
8.6.20-8.6.74	TraesCS1B01G066000	TraesCS7B01G271600	1
8.6.20-8.6.74	TraesCS1B01G066000	TraesCS7D01G366600	1
8.6.20-8.6.74	TraesCS1B01G066400	TraesCS1B01G168400	0.799994226404521
8.6.20-8.6.74	TraesCS1B01G066400	TraesCS1D01G147800	0.799994226404521
8.6.20-8.6.74	TraesCS1B01G066400	TraesCS2A01G071600	1
8.6.20-8.6.74	TraesCS1B01G066400	TraesCS2A01G255500	0.799994226404521
8.6.20-8.6.74	TraesCS1B01G066400	TraesCS2A01G409500	1
8.6.20-8.6.74	TraesCS1B01G066400	TraesCS2B01G084200	1
8.6.20-8.6.74	TraesCS1B01G066400	TraesCS2B01G287000	0.799994226404521
8.6.20-8.6.74	TraesCS1B01G066400	TraesCS2B01G329600	1
8.6.20-8.6.74	TraesCS1B01G066400	TraesCS2D01G267200	0.799994226404521
8.6.20-8.6.74	TraesCS1B01G066400	TraesCS2D01G311100	1
8.6.20-8.6.74	TraesCS1B01G066400	TraesCS2D01G313400	1
8.6.20-8.6.74	TraesCS1B01G066400	TraesCS2D01G313700	1
8.6.20-8.6.74	TraesCS1B01G066400	TraesCS2D01G467300	1
8.6.20-8.6.74	TraesCS1B01G066400	TraesCS2D01G477100	0.888885918937768
8.6.20-8.6.74	TraesCS1B01G066400	TraesCS2D01G487400	1
8.6.20-8.6.74	TraesCS1B01G066400	TraesCS2D01G487700	0.888885918937768
8.6.20-8.6.74	TraesCS1B01G066400	TraesCS4A01G326700	1
8.6.20-8.6.74	TraesCS1B01G066400	TraesCS4D01G005600	1
8.6.20-8.6.74	TraesCS1B01G066400	TraesCS4D01G133800	0.799994226404521
8.6.20-8.6.74	TraesCS1B01G066400	TraesCS5A01G220200	0.799994226404521
8.6.20-8.6.74	TraesCS1B01G066400	TraesCS5A01G503600	0.799994226404521
8.6.20-8.6.74	TraesCS1B01G066400	TraesCS5B01G219400	0.799994226404521
8.6.20-8.6.74	TraesCS1B01G066400	TraesCS5B01G529400	1
8.6.20-8.6.74	TraesCS1B01G066400	TraesCS5D01G041100	1
8.6.20-8.6.74	TraesCS1B01G066400	TraesCS5D01G228300	0.799994226404521
8.6.20-8.6.74	TraesCS1B01G066400	TraesCS6A01G180600	0.888885918937768
8.6.20-8.6.74	TraesCS1B01G066400	TraesCS6A01G225800	1
8.6.20-8.6.74	TraesCS1B01G066400	TraesCS6A01G239600	0.727264377015731
8.6.20-8.6.74	TraesCS1B01G066400	TraesCS6A01G240000	0.727264377015731
8.6.20-8.6.74	TraesCS1B01G066400	TraesCS6A01G375100	1
8.6.20-8.6.74	TraesCS1B01G066400	TraesCS6B01G018700	1
8.6.20-8.6.74	TraesCS1B01G066400	TraesCS6B01G044600	1
8.6.20-8.6.74	TraesCS1B01G066400	TraesCS6B01G127300	1
8.6.20-8.6.74	TraesCS1B01G066400	TraesCS6B01G153900	0.888885918937768
8.6.20-8.6.74	TraesCS1B01G066400	TraesCS6B01G161600	1
8.6.20-8.6.74	TraesCS1B01G066400	TraesCS6B01G201600	1
8.6.20-8.6.74	TraesCS1B01G066400	TraesCS6B01G205000	0.888885918937768
8.6.20-8.6.74	TraesCS1B01G066400	TraesCS6B01G260500	1
8.6.20-8.6.74	TraesCS1B01G066400	TraesCS6B01G277800	1
8.6.20-8.6.74	TraesCS1B01G066400	TraesCS6B01G284600	0.727264377015731
8.6.20-8.6.74	TraesCS1B01G066400	TraesCS6B01G284900	0.727264377015731
8.6.20-8.6.74	TraesCS1B01G066400	TraesCS6B01G335400	0.799994226404521
8.6.20-8.6.74	TraesCS1B01G066400	TraesCS6B01G376200	1
8.6.20-8.6.74	TraesCS1B01G066400	TraesCS6B01G406200	1
8.6.20-8.6.74	TraesCS1B01G066400	TraesCS6B01G406300	1
8.6.20-8.6.74	TraesCS1B01G066400	TraesCS6B01G411700	1
8.6.20-8.6.74	TraesCS1B01G066400	TraesCS6B01G423100	1
8.6.20-8.6.74	TraesCS1B01G066400	TraesCS6B01G425700	1
8.6.20-8.6.74	TraesCS1B01G066400	TraesCS6D01G015100	1
8.6.20-8.6.74	TraesCS1B01G066400	TraesCS6D01G164500	0.888885918937768
8.6.20-8.6.74	TraesCS1B01G066400	TraesCS6D01G284100	0.799994226404521
8.6.20-8.6.74	TraesCS1B01G066400	TraesCS7A01G159200	1
8.6.20-8.6.74	TraesCS1B01G066400	TraesCS7A01G302400	1
8.6.20-8.6.74	TraesCS1B01G066400	TraesCS7B01G038100	1
8.6.20-8.6.74	TraesCS1B01G066400	TraesCS7D01G192900	0.799994226404521
8.6.20-8.6.74	TraesCS1B01G066400	TraesCS7D01G488800	0.799994226404521
8.6.20-8.6.74	TraesCS1B01G066400	TraesCS7D01G498100	0.888885918937768
8.6.20-8.6.74	TraesCS1B01G066400	TraesCS7D01G498300	0.888885918937768
8.6.20-8.6.74	TraesCS1B01G167200	TraesCS1D01G146600	1
8.6.20-8.6.74	TraesCS1B01G167200	TraesCS2B01G236400	1
8.6.20-8.6.74	TraesCS1B01G167200	TraesCS2D01G217000	1
8.6.20-8.6.74	TraesCS1B01G167200	TraesCS3A01G289900	1
8.6.20-8.6.74	TraesCS1B01G167200	TraesCS3B01G324500	1
8.6.20-8.6.74	TraesCS1B01G167200	TraesCS3D01G289600	1
8.6.20-8.6.74	TraesCS1B01G167200	TraesCS5A01G222500	1
8.6.20-8.6.74	TraesCS1B01G167200	TraesCS5B01G221600	1
8.6.20-8.6.74	TraesCS1B01G167200	TraesCS5D01G230300	1
8.6.20-8.6.74	TraesCS1B01G167200	TraesCS6B01G104600	1
8.6.20-8.6.74	TraesCS1B01G168400	TraesCS1B01G476400	0.799994226404521
8.6.20-8.6.74	TraesCS1B01G168400	TraesCS1D01G147800	1
8.6.20-8.6.74	TraesCS1B01G168400	TraesCS1D01G450100	0.799994226404521
8.6.20-8.6.74	TraesCS1B01G168400	TraesCS2A01G002800	0.799994226404521
8.6.20-8.6.74	TraesCS1B01G168400	TraesCS2A01G002900	0.799994226404521
8.6.20-8.6.74	TraesCS1B01G168400	TraesCS2A01G015400	0.799994226404521
8.6.20-8.6.74	TraesCS1B01G168400	TraesCS2A01G071600	0.799994226404521
8.6.20-8.6.74	TraesCS1B01G168400	TraesCS2A01G255500	0.666654638255686
8.6.20-8.6.74	TraesCS1B01G168400	TraesCS2A01G409500	0.799994226404521
8.6.20-8.6.74	TraesCS1B01G168400	TraesCS2B01G000600	0.799994226404521
8.6.20-8.6.74	TraesCS1B01G168400	TraesCS2B01G035600	0.799994226404521
8.6.20-8.6.74	TraesCS1B01G168400	TraesCS2B01G037700	0.799994226404521
8.6.20-8.6.74	TraesCS1B01G168400	TraesCS2B01G057100	0.799994226404521
8.6.20-8.6.74	TraesCS1B01G168400	TraesCS2B01G084200	0.799994226404521
8.6.20-8.6.74	TraesCS1B01G168400	TraesCS2B01G287000	0.666654638255686
8.6.20-8.6.74	TraesCS1B01G168400	TraesCS2B01G329600	0.799994226404521
8.6.20-8.6.74	TraesCS1B01G168400	TraesCS2B01G577100	0.799994226404521
8.6.20-8.6.74	TraesCS1B01G168400	TraesCS2D01G027100	0.799994226404521
8.6.20-8.6.74	TraesCS1B01G168400	TraesCS2D01G267200	0.666654638255686
8.6.20-8.6.74	TraesCS1B01G168400	TraesCS2D01G311100	0.799994226404521
8.6.20-8.6.74	TraesCS1B01G168400	TraesCS2D01G313400	0.799994226404521
8.6.20-8.6.74	TraesCS1B01G168400	TraesCS2D01G313700	0.799994226404521
8.6.20-8.6.74	TraesCS1B01G168400	TraesCS2D01G467300	0.799994226404521
8.6.20-8.6.74	TraesCS1B01G168400	TraesCS2D01G477100	0.727263780549116
8.6.20-8.6.74	TraesCS1B01G168400	TraesCS2D01G487400	0.799994226404521
8.6.20-8.6.74	TraesCS1B01G168400	TraesCS2D01G487700	0.727263780549116
8.6.20-8.6.74	TraesCS1B01G168400	TraesCS2D01G563900	0.799994226404521
8.6.20-8.6.74	TraesCS1B01G168400	TraesCS3D01G325300	0.799994226404521
8.6.20-8.6.74	TraesCS1B01G168400	TraesCS3D01G361200	0.799994226404521
8.6.20-8.6.74	TraesCS1B01G168400	TraesCS4A01G308600	0.799994226404521
8.6.20-8.6.74	TraesCS1B01G168400	TraesCS4A01G326700	0.799994226404521
8.6.20-8.6.74	TraesCS1B01G168400	TraesCS4B01G342000	0.799994226404521
8.6.20-8.6.74	TraesCS1B01G168400	TraesCS4D01G005600	0.799994226404521
8.6.20-8.6.74	TraesCS1B01G168400	TraesCS4D01G133800	0.666654638255686
8.6.20-8.6.74	TraesCS1B01G168400	TraesCS4D01G337500	0.799994226404521
8.6.20-8.6.74	TraesCS1B01G168400	TraesCS5A01G220200	1
8.6.20-8.6.74	TraesCS1B01G168400	TraesCS5A01G328800	0.799994226404521
8.6.20-8.6.74	TraesCS1B01G168400	TraesCS5A01G503600	1
8.6.20-8.6.74	TraesCS1B01G168400	TraesCS5B01G219400	1
8.6.20-8.6.74	TraesCS1B01G168400	TraesCS5B01G529400	0.799994226404521
8.6.20-8.6.74	TraesCS1B01G168400	TraesCS5D01G004900	0.799994226404521
8.6.20-8.6.74	TraesCS1B01G168400	TraesCS5D01G041100	0.799994226404521
8.6.20-8.6.74	TraesCS1B01G168400	TraesCS5D01G228300	1
8.6.20-8.6.74	TraesCS1B01G168400	TraesCS6A01G180600	0.727263780549116
8.6.20-8.6.74	TraesCS1B01G168400	TraesCS6A01G225800	0.799994226404521
8.6.20-8.6.74	TraesCS1B01G168400	TraesCS6A01G239600	0.61536966879641
8.6.20-8.6.74	TraesCS1B01G168400	TraesCS6A01G240000	0.61536966879641
8.6.20-8.6.74	TraesCS1B01G168400	TraesCS6A01G375100	0.799994226404521
8.6.20-8.6.74	TraesCS1B01G168400	TraesCS6B01G018500	0.799994226404521
8.6.20-8.6.74	TraesCS1B01G168400	TraesCS6B01G018700	0.799994226404521
8.6.20-8.6.74	TraesCS1B01G168400	TraesCS6B01G044600	0.799994226404521
8.6.20-8.6.74	TraesCS1B01G168400	TraesCS6B01G127300	0.799994226404521
8.6.20-8.6.74	TraesCS1B01G168400	TraesCS6B01G153900	0.727263780549116
8.6.20-8.6.74	TraesCS1B01G168400	TraesCS6B01G158300	0.799994226404521
8.6.20-8.6.74	TraesCS1B01G168400	TraesCS6B01G161600	0.799994226404521
8.6.20-8.6.74	TraesCS1B01G168400	TraesCS6B01G201600	0.799994226404521
8.6.20-8.6.74	TraesCS1B01G168400	TraesCS6B01G205000	0.727263780549116
8.6.20-8.6.74	TraesCS1B01G168400	TraesCS6B01G245100	0.799994226404521
8.6.20-8.6.74	TraesCS1B01G168400	TraesCS6B01G260500	0.799994226404521
8.6.20-8.6.74	TraesCS1B01G168400	TraesCS6B01G277800	0.799994226404521
8.6.20-8.6.74	TraesCS1B01G168400	TraesCS6B01G279400	0.799994226404521
8.6.20-8.6.74	TraesCS1B01G168400	TraesCS6B01G284600	0.61536966879641
8.6.20-8.6.74	TraesCS1B01G168400	TraesCS6B01G284900	0.61536966879641
8.6.20-8.6.74	TraesCS1B01G168400	TraesCS6B01G335400	1
8.6.20-8.6.74	TraesCS1B01G168400	TraesCS6B01G376200	0.799994226404521
8.6.20-8.6.74	TraesCS1B01G168400	TraesCS6B01G406200	0.799994226404521
8.6.20-8.6.74	TraesCS1B01G168400	TraesCS6B01G406300	0.799994226404521
8.6.20-8.6.74	TraesCS1B01G168400	TraesCS6B01G407100	0.799994226404521
8.6.20-8.6.74	TraesCS1B01G168400	TraesCS6B01G411700	0.799994226404521
8.6.20-8.6.74	TraesCS1B01G168400	TraesCS6B01G423100	0.799994226404521
8.6.20-8.6.74	TraesCS1B01G168400	TraesCS6B01G425700	0.799994226404521
8.6.20-8.6.74	TraesCS1B01G168400	TraesCS6B01G432200	0.799994226404521
8.6.20-8.6.74	TraesCS1B01G168400	TraesCS6B01G438800	0.799994226404521
8.6.20-8.6.74	TraesCS1B01G168400	TraesCS6D01G015100	0.799994226404521
8.6.20-8.6.74	TraesCS1B01G168400	TraesCS6D01G164500	0.727263780549116
8.6.20-8.6.74	TraesCS1B01G168400	TraesCS6D01G284100	0.666654638255686
8.6.20-8.6.74	TraesCS1B01G168400	TraesCS6D01G386300	0.799994226404521
8.6.20-8.6.74	TraesCS1B01G168400	TraesCS7A01G159200	0.799994226404521
8.6.20-8.6.74	TraesCS1B01G168400	TraesCS7A01G302400	0.799994226404521
8.6.20-8.6.74	TraesCS1B01G168400	TraesCS7A01G411700	0.799994226404521
8.6.20-8.6.74	TraesCS1B01G168400	TraesCS7A01G521800	0.799994226404521
8.6.20-8.6.74	TraesCS1B01G168400	TraesCS7B01G037600	0.799994226404521
8.6.20-8.6.74	TraesCS1B01G168400	TraesCS7B01G038100	0.799994226404521
8.6.20-8.6.74	TraesCS1B01G168400	TraesCS7D01G026000	0.799994226404521
8.6.20-8.6.74	TraesCS1B01G168400	TraesCS7D01G192900	0.666654638255686
8.6.20-8.6.74	TraesCS1B01G168400	TraesCS7D01G404900	0.799994226404521
8.6.20-8.6.74	TraesCS1B01G168400	TraesCS7D01G488800	1
8.6.20-8.6.74	TraesCS1B01G168400	TraesCS7D01G498100	0.923073933758714
8.6.20-8.6.74	TraesCS1B01G168400	TraesCS7D01G498300	0.923073933758714
8.6.20-8.6.74	TraesCS1B01G454800	TraesCS1D01G147200	0.799993985830732
8.6.20-8.6.74	TraesCS1B01G454800	TraesCS2A01G007500	0.799993985830732
8.6.20-8.6.74	TraesCS1B01G454800	TraesCS2A01G341400	1
8.6.20-8.6.74	TraesCS1B01G454800	TraesCS2B01G615300	0.799993985830732
8.6.20-8.6.74	TraesCS1B01G454800	TraesCS2B01G615500	0.799993985830732
8.6.20-8.6.74	TraesCS1B01G454800	TraesCS2B01G626100	0.799993985830732
8.6.20-8.6.74	TraesCS1B01G454800	TraesCS2B01G626600	0.799993985830732
8.6.20-8.6.74	TraesCS1B01G454800	TraesCS2D01G009100	0.799993985830732
8.6.20-8.6.74	TraesCS1B01G454800	TraesCS2D01G009200	0.799993985830732
8.6.20-8.6.74	TraesCS1B01G454800	TraesCS2D01G483500	0.888885918937768
8.6.20-8.6.74	TraesCS1B01G454800	TraesCS2D01G506200	0.888885918937768
8.6.20-8.6.74	TraesCS1B01G454800	TraesCS2D01G508800	0.888885918937768
8.6.20-8.6.74	TraesCS1B01G454800	TraesCS2D01G519000	0.799993985830732
8.6.20-8.6.74	TraesCS1B01G454800	TraesCS2D01G520900	0.727263780549116
8.6.20-8.6.74	TraesCS1B01G454800	TraesCS3B01G167100	0.727263780549116
8.6.20-8.6.74	TraesCS1B01G454800	TraesCS3B01G230400	0.799993985830732
8.6.20-8.6.74	TraesCS1B01G454800	TraesCS3B01G298700	0.888885918937768
8.6.20-8.6.74	TraesCS1B01G454800	TraesCS4B01G263900	0.888885918937768
8.6.20-8.6.74	TraesCS1B01G454800	TraesCS4B01G339600	1
8.6.20-8.6.74	TraesCS1B01G454800	TraesCS4D01G335100	0.799993985830732
8.6.20-8.6.74	TraesCS1B01G454800	TraesCS5A01G142000	0.888885918937768
8.6.20-8.6.74	TraesCS1B01G454800	TraesCS5A01G349100	0.888885918937768
8.6.20-8.6.74	TraesCS1B01G454800	TraesCS5A01G510300	0.888885918937768
8.6.20-8.6.74	TraesCS1B01G454800	TraesCS5B01G152000	0.799993985830732
8.6.20-8.6.74	TraesCS1B01G454800	TraesCS5B01G498000	1
8.6.20-8.6.74	TraesCS1B01G454800	TraesCS5D01G150100	0.888885918937768
8.6.20-8.6.74	TraesCS1B01G454800	TraesCS5D01G158500	0.799993985830732
8.6.20-8.6.74	TraesCS1B01G454800	TraesCS6B01G081300	0.799993985830732
8.6.20-8.6.74	TraesCS1B01G454800	TraesCS6B01G128000	0.888885918937768
8.6.20-8.6.74	TraesCS1B01G454800	TraesCS6B01G190900	0.727263780549116
8.6.20-8.6.74	TraesCS1B01G454800	TraesCS6B01G290500	0.799993985830732
8.6.20-8.6.74	TraesCS1B01G454800	TraesCS6B01G310600	0.799993985830732
8.6.20-8.6.74	TraesCS1B01G454800	TraesCS6B01G312100	0.799993985830732
8.6.20-8.6.74	TraesCS1B01G454800	TraesCS6B01G339000	0.923073933758714
8.6.20-8.6.74	TraesCS1B01G454800	TraesCS6B01G406100	0.799993985830732
8.6.20-8.6.74	TraesCS1B01G454800	TraesCS6B01G450200	0.799993985830732
8.6.20-8.6.74	TraesCS1B01G454800	TraesCS7A01G413300	0.799993985830732
8.6.20-8.6.74	TraesCS1B01G454800	TraesCS7B01G020200	0.799993985830732
8.6.20-8.6.74	TraesCS1B01G454800	TraesCS7D01G119800	0.799993985830732
8.6.20-8.6.74	TraesCS1B01G454800	TraesCS7D01G119900	0.799993985830732
8.6.20-8.6.74	TraesCS1B01G454800	TraesCS7D01G203100	0.727263780549116
8.6.20-8.6.74	TraesCS1B01G476400	TraesCS1D01G147800	0.799994226404521
8.6.20-8.6.74	TraesCS1B01G476400	TraesCS1D01G450100	1
8.6.20-8.6.74	TraesCS1B01G476400	TraesCS2A01G002800	1
8.6.20-8.6.74	TraesCS1B01G476400	TraesCS2A01G002900	1
8.6.20-8.6.74	TraesCS1B01G476400	TraesCS2A01G015400	1
8.6.20-8.6.74	TraesCS1B01G476400	TraesCS2B01G000600	1
8.6.20-8.6.74	TraesCS1B01G476400	TraesCS2B01G035600	1
8.6.20-8.6.74	TraesCS1B01G476400	TraesCS2B01G037700	1
8.6.20-8.6.74	TraesCS1B01G476400	TraesCS2B01G057100	1
8.6.20-8.6.74	TraesCS1B01G476400	TraesCS2B01G577100	1
8.6.20-8.6.74	TraesCS1B01G476400	TraesCS2D01G027100	1
8.6.20-8.6.74	TraesCS1B01G476400	TraesCS2D01G563900	1
8.6.20-8.6.74	TraesCS1B01G476400	TraesCS3D01G325300	1
8.6.20-8.6.74	TraesCS1B01G476400	TraesCS3D01G361200	1
8.6.20-8.6.74	TraesCS1B01G476400	TraesCS4A01G308600	1
8.6.20-8.6.74	TraesCS1B01G476400	TraesCS4B01G342000	1
8.6.20-8.6.74	TraesCS1B01G476400	TraesCS4D01G337500	1
8.6.20-8.6.74	TraesCS1B01G476400	TraesCS5A01G220200	0.799994226404521
8.6.20-8.6.74	TraesCS1B01G476400	TraesCS5A01G328800	1
8.6.20-8.6.74	TraesCS1B01G476400	TraesCS5A01G503600	0.799994226404521
8.6.20-8.6.74	TraesCS1B01G476400	TraesCS5B01G219400	0.799994226404521
8.6.20-8.6.74	TraesCS1B01G476400	TraesCS5D01G004900	1
8.6.20-8.6.74	TraesCS1B01G476400	TraesCS5D01G228300	0.799994226404521
8.6.20-8.6.74	TraesCS1B01G476400	TraesCS6B01G018500	1
8.6.20-8.6.74	TraesCS1B01G476400	TraesCS6B01G158300	1
8.6.20-8.6.74	TraesCS1B01G476400	TraesCS6B01G245100	1
8.6.20-8.6.74	TraesCS1B01G476400	TraesCS6B01G279400	1
8.6.20-8.6.74	TraesCS1B01G476400	TraesCS6B01G335400	0.799994226404521
8.6.20-8.6.74	TraesCS1B01G476400	TraesCS6B01G407100	1
8.6.20-8.6.74	TraesCS1B01G476400	TraesCS6B01G432200	1
8.6.20-8.6.74	TraesCS1B01G476400	TraesCS6B01G438800	1
8.6.20-8.6.74	TraesCS1B01G476400	TraesCS6D01G386300	1
8.6.20-8.6.74	TraesCS1B01G476400	TraesCS7A01G411700	1
8.6.20-8.6.74	TraesCS1B01G476400	TraesCS7A01G521800	1
8.6.20-8.6.74	TraesCS1B01G476400	TraesCS7B01G037600	1
8.6.20-8.6.74	TraesCS1B01G476400	TraesCS7D01G026000	1
8.6.20-8.6.74	TraesCS1B01G476400	TraesCS7D01G404900	1
8.6.20-8.6.74	TraesCS1B01G476400	TraesCS7D01G488800	0.799994226404521
8.6.20-8.6.74	TraesCS1B01G476400	TraesCS7D01G498100	0.888885918937768
8.6.20-8.6.74	TraesCS1B01G476400	TraesCS7D01G498300	0.888885918937768
8.6.20-8.6.74	TraesCS1D01G042300	TraesCS2A01G527700	0.799993985830732
8.6.20-8.6.74	TraesCS1D01G042300	TraesCS2B01G038700	0.799993985830732
8.6.20-8.6.74	TraesCS1D01G042300	TraesCS2B01G048400	0.799993985830732
8.6.20-8.6.74	TraesCS1D01G042300	TraesCS2B01G558400	0.799993985830732
8.6.20-8.6.74	TraesCS1D01G042300	TraesCS2D01G027900	0.799993985830732
8.6.20-8.6.74	TraesCS1D01G042300	TraesCS4A01G303900	1
8.6.20-8.6.74	TraesCS1D01G042300	TraesCS4A01G392800	0.888885918937768
8.6.20-8.6.74	TraesCS1D01G042300	TraesCS4B01G225500	1
8.6.20-8.6.74	TraesCS1D01G042300	TraesCS5B01G010500	1
8.6.20-8.6.74	TraesCS1D01G042300	TraesCS6A01G015500	0.888885918937768
8.6.20-8.6.74	TraesCS1D01G042300	TraesCS6B01G022300	0.888885918937768
8.6.20-8.6.74	TraesCS1D01G042300	TraesCS6B01G022500	0.888885918937768
8.6.20-8.6.74	TraesCS1D01G042300	TraesCS6B01G098300	1
8.6.20-8.6.74	TraesCS1D01G042300	TraesCS7D01G089200	1
8.6.20-8.6.74	TraesCS1D01G146600	TraesCS2B01G236400	1
8.6.20-8.6.74	TraesCS1D01G146600	TraesCS2D01G217000	1
8.6.20-8.6.74	TraesCS1D01G146600	TraesCS3A01G289900	1
8.6.20-8.6.74	TraesCS1D01G146600	TraesCS3B01G324500	1
8.6.20-8.6.74	TraesCS1D01G146600	TraesCS3D01G289600	1
8.6.20-8.6.74	TraesCS1D01G146600	TraesCS5A01G222500	1
8.6.20-8.6.74	TraesCS1D01G146600	TraesCS5B01G221600	1
8.6.20-8.6.74	TraesCS1D01G146600	TraesCS5D01G230300	1
8.6.20-8.6.74	TraesCS1D01G146600	TraesCS6B01G104600	1
8.6.20-8.6.74	TraesCS1D01G147200	TraesCS2A01G007500	1
8.6.20-8.6.74	TraesCS1D01G147200	TraesCS2A01G341400	0.799993985830732
8.6.20-8.6.74	TraesCS1D01G147200	TraesCS2B01G615300	1
8.6.20-8.6.74	TraesCS1D01G147200	TraesCS2B01G615500	1
8.6.20-8.6.74	TraesCS1D01G147200	TraesCS2B01G626100	1
8.6.20-8.6.74	TraesCS1D01G147200	TraesCS2B01G626600	1
8.6.20-8.6.74	TraesCS1D01G147200	TraesCS2D01G009100	1
8.6.20-8.6.74	TraesCS1D01G147200	TraesCS2D01G009200	1
8.6.20-8.6.74	TraesCS1D01G147200	TraesCS2D01G500100	0.888885918937768
8.6.20-8.6.74	TraesCS1D01G147200	TraesCS2D01G506400	0.888885918937768
8.6.20-8.6.74	TraesCS1D01G147200	TraesCS3B01G230400	1
8.6.20-8.6.74	TraesCS1D01G147200	TraesCS4B01G339600	0.799993985830732
8.6.20-8.6.74	TraesCS1D01G147200	TraesCS4D01G055200	0.888885918937768
8.6.20-8.6.74	TraesCS1D01G147200	TraesCS4D01G335100	1
8.6.20-8.6.74	TraesCS1D01G147200	TraesCS5B01G152000	1
8.6.20-8.6.74	TraesCS1D01G147200	TraesCS5B01G498000	0.799993985830732
8.6.20-8.6.74	TraesCS1D01G147200	TraesCS5D01G158500	1
8.6.20-8.6.74	TraesCS1D01G147200	TraesCS6B01G290500	1
8.6.20-8.6.74	TraesCS1D01G147200	TraesCS6B01G310600	0.799993985830732
8.6.20-8.6.74	TraesCS1D01G147200	TraesCS6B01G313500	0.888885918937768
8.6.20-8.6.74	TraesCS1D01G147200	TraesCS6B01G339000	0.923073933758714
8.6.20-8.6.74	TraesCS1D01G147200	TraesCS6B01G406100	1
8.6.20-8.6.74	TraesCS1D01G147200	TraesCS6B01G450200	1
8.6.20-8.6.74	TraesCS1D01G147200	TraesCS7A01G413300	1
8.6.20-8.6.74	TraesCS1D01G147200	TraesCS7B01G020200	1
8.6.20-8.6.74	TraesCS1D01G147200	TraesCS7D01G119800	1
8.6.20-8.6.74	TraesCS1D01G147200	TraesCS7D01G119900	1
8.6.20-8.6.74	TraesCS1D01G147800	TraesCS1D01G450100	0.799994226404521
8.6.20-8.6.74	TraesCS1D01G147800	TraesCS2A01G002800	0.799994226404521
8.6.20-8.6.74	TraesCS1D01G147800	TraesCS2A01G002900	0.799994226404521
8.6.20-8.6.74	TraesCS1D01G147800	TraesCS2A01G015400	0.799994226404521
8.6.20-8.6.74	TraesCS1D01G147800	TraesCS2A01G071600	0.799994226404521
8.6.20-8.6.74	TraesCS1D01G147800	TraesCS2A01G255500	0.666654638255686
8.6.20-8.6.74	TraesCS1D01G147800	TraesCS2A01G409500	0.799994226404521
8.6.20-8.6.74	TraesCS1D01G147800	TraesCS2B01G000600	0.799994226404521
8.6.20-8.6.74	TraesCS1D01G147800	TraesCS2B01G035600	0.799994226404521
8.6.20-8.6.74	TraesCS1D01G147800	TraesCS2B01G037700	0.799994226404521
8.6.20-8.6.74	TraesCS1D01G147800	TraesCS2B01G057100	0.799994226404521
8.6.20-8.6.74	TraesCS1D01G147800	TraesCS2B01G084200	0.799994226404521
8.6.20-8.6.74	TraesCS1D01G147800	TraesCS2B01G287000	0.666654638255686
8.6.20-8.6.74	TraesCS1D01G147800	TraesCS2B01G329600	0.799994226404521
8.6.20-8.6.74	TraesCS1D01G147800	TraesCS2B01G577100	0.799994226404521
8.6.20-8.6.74	TraesCS1D01G147800	TraesCS2D01G027100	0.799994226404521
8.6.20-8.6.74	TraesCS1D01G147800	TraesCS2D01G267200	0.666654638255686
8.6.20-8.6.74	TraesCS1D01G147800	TraesCS2D01G311100	0.799994226404521
8.6.20-8.6.74	TraesCS1D01G147800	TraesCS2D01G313400	0.799994226404521
8.6.20-8.6.74	TraesCS1D01G147800	TraesCS2D01G313700	0.799994226404521
8.6.20-8.6.74	TraesCS1D01G147800	TraesCS2D01G467300	0.799994226404521
8.6.20-8.6.74	TraesCS1D01G147800	TraesCS2D01G477100	0.727263780549116
8.6.20-8.6.74	TraesCS1D01G147800	TraesCS2D01G487400	0.799994226404521
8.6.20-8.6.74	TraesCS1D01G147800	TraesCS2D01G487700	0.727263780549116
8.6.20-8.6.74	TraesCS1D01G147800	TraesCS2D01G563900	0.799994226404521
8.6.20-8.6.74	TraesCS1D01G147800	TraesCS3D01G325300	0.799994226404521
8.6.20-8.6.74	TraesCS1D01G147800	TraesCS3D01G361200	0.799994226404521
8.6.20-8.6.74	TraesCS1D01G147800	TraesCS4A01G308600	0.799994226404521
8.6.20-8.6.74	TraesCS1D01G147800	TraesCS4A01G326700	0.799994226404521
8.6.20-8.6.74	TraesCS1D01G147800	TraesCS4B01G342000	0.799994226404521
8.6.20-8.6.74	TraesCS1D01G147800	TraesCS4D01G005600	0.799994226404521
8.6.20-8.6.74	TraesCS1D01G147800	TraesCS4D01G133800	0.666654638255686
8.6.20-8.6.74	TraesCS1D01G147800	TraesCS4D01G337500	0.799994226404521
8.6.20-8.6.74	TraesCS1D01G147800	TraesCS5A01G220200	1
8.6.20-8.6.74	TraesCS1D01G147800	TraesCS5A01G328800	0.799994226404521
8.6.20-8.6.74	TraesCS1D01G147800	TraesCS5A01G503600	1
8.6.20-8.6.74	TraesCS1D01G147800	TraesCS5B01G219400	1
8.6.20-8.6.74	TraesCS1D01G147800	TraesCS5B01G529400	0.799994226404521
8.6.20-8.6.74	TraesCS1D01G147800	TraesCS5D01G004900	0.799994226404521
8.6.20-8.6.74	TraesCS1D01G147800	TraesCS5D01G041100	0.799994226404521
8.6.20-8.6.74	TraesCS1D01G147800	TraesCS5D01G228300	1
8.6.20-8.6.74	TraesCS1D01G147800	TraesCS6A01G180600	0.727263780549116
8.6.20-8.6.74	TraesCS1D01G147800	TraesCS6A01G225800	0.799994226404521
8.6.20-8.6.74	TraesCS1D01G147800	TraesCS6A01G239600	0.61536966879641
8.6.20-8.6.74	TraesCS1D01G147800	TraesCS6A01G240000	0.61536966879641
8.6.20-8.6.74	TraesCS1D01G147800	TraesCS6A01G375100	0.799994226404521
8.6.20-8.6.74	TraesCS1D01G147800	TraesCS6B01G018500	0.799994226404521
8.6.20-8.6.74	TraesCS1D01G147800	TraesCS6B01G018700	0.799994226404521
8.6.20-8.6.74	TraesCS1D01G147800	TraesCS6B01G044600	0.799994226404521
8.6.20-8.6.74	TraesCS1D01G147800	TraesCS6B01G127300	0.799994226404521
8.6.20-8.6.74	TraesCS1D01G147800	TraesCS6B01G153900	0.727263780549116
8.6.20-8.6.74	TraesCS1D01G147800	TraesCS6B01G158300	0.799994226404521
8.6.20-8.6.74	TraesCS1D01G147800	TraesCS6B01G161600	0.799994226404521
8.6.20-8.6.74	TraesCS1D01G147800	TraesCS6B01G201600	0.799994226404521
8.6.20-8.6.74	TraesCS1D01G147800	TraesCS6B01G205000	0.727263780549116
8.6.20-8.6.74	TraesCS1D01G147800	TraesCS6B01G245100	0.799994226404521
8.6.20-8.6.74	TraesCS1D01G147800	TraesCS6B01G260500	0.799994226404521
8.6.20-8.6.74	TraesCS1D01G147800	TraesCS6B01G277800	0.799994226404521
8.6.20-8.6.74	TraesCS1D01G147800	TraesCS6B01G279400	0.799994226404521
8.6.20-8.6.74	TraesCS1D01G147800	TraesCS6B01G284600	0.61536966879641
8.6.20-8.6.74	TraesCS1D01G147800	TraesCS6B01G284900	0.61536966879641
8.6.20-8.6.74	TraesCS1D01G147800	TraesCS6B01G335400	1
8.6.20-8.6.74	TraesCS1D01G147800	TraesCS6B01G376200	0.799994226404521
8.6.20-8.6.74	TraesCS1D01G147800	TraesCS6B01G406200	0.799994226404521
8.6.20-8.6.74	TraesCS1D01G147800	TraesCS6B01G406300	0.799994226404521
8.6.20-8.6.74	TraesCS1D01G147800	TraesCS6B01G407100	0.799994226404521
8.6.20-8.6.74	TraesCS1D01G147800	TraesCS6B01G411700	0.799994226404521
8.6.20-8.6.74	TraesCS1D01G147800	TraesCS6B01G423100	0.799994226404521
8.6.20-8.6.74	TraesCS1D01G147800	TraesCS6B01G425700	0.799994226404521
8.6.20-8.6.74	TraesCS1D01G147800	TraesCS6B01G432200	0.799994226404521
8.6.20-8.6.74	TraesCS1D01G147800	TraesCS6B01G438800	0.799994226404521
8.6.20-8.6.74	TraesCS1D01G147800	TraesCS6D01G015100	0.799994226404521
8.6.20-8.6.74	TraesCS1D01G147800	TraesCS6D01G164500	0.727263780549116
8.6.20-8.6.74	TraesCS1D01G147800	TraesCS6D01G284100	0.666654638255686
8.6.20-8.6.74	TraesCS1D01G147800	TraesCS6D01G386300	0.799994226404521
8.6.20-8.6.74	TraesCS1D01G147800	TraesCS7A01G159200	0.799994226404521
8.6.20-8.6.74	TraesCS1D01G147800	TraesCS7A01G302400	0.799994226404521
8.6.20-8.6.74	TraesCS1D01G147800	TraesCS7A01G411700	0.799994226404521
8.6.20-8.6.74	TraesCS1D01G147800	TraesCS7A01G521800	0.799994226404521
8.6.20-8.6.74	TraesCS1D01G147800	TraesCS7B01G037600	0.799994226404521
8.6.20-8.6.74	TraesCS1D01G147800	TraesCS7B01G038100	0.799994226404521
8.6.20-8.6.74	TraesCS1D01G147800	TraesCS7D01G026000	0.799994226404521
8.6.20-8.6.74	TraesCS1D01G147800	TraesCS7D01G192900	0.666654638255686
8.6.20-8.6.74	TraesCS1D01G147800	TraesCS7D01G404900	0.799994226404521
8.6.20-8.6.74	TraesCS1D01G147800	TraesCS7D01G488800	1
8.6.20-8.6.74	TraesCS1D01G147800	TraesCS7D01G498100	0.923073933758714
8.6.20-8.6.74	TraesCS1D01G147800	TraesCS7D01G498300	0.923073933758714
8.6.20-8.6.74	TraesCS1D01G450100	TraesCS2A01G002800	1
8.6.20-8.6.74	TraesCS1D01G450100	TraesCS2A01G002900	1
8.6.20-8.6.74	TraesCS1D01G450100	TraesCS2A01G015400	1
8.6.20-8.6.74	TraesCS1D01G450100	TraesCS2B01G000600	1
8.6.20-8.6.74	TraesCS1D01G450100	TraesCS2B01G035600	1
8.6.20-8.6.74	TraesCS1D01G450100	TraesCS2B01G037700	1
8.6.20-8.6.74	TraesCS1D01G450100	TraesCS2B01G057100	1
8.6.20-8.6.74	TraesCS1D01G450100	TraesCS2B01G577100	1
8.6.20-8.6.74	TraesCS1D01G450100	TraesCS2D01G027100	1
8.6.20-8.6.74	TraesCS1D01G450100	TraesCS2D01G563900	1
8.6.20-8.6.74	TraesCS1D01G450100	TraesCS3D01G325300	1
8.6.20-8.6.74	TraesCS1D01G450100	TraesCS3D01G361200	1
8.6.20-8.6.74	TraesCS1D01G450100	TraesCS4A01G308600	1
8.6.20-8.6.74	TraesCS1D01G450100	TraesCS4B01G342000	1
8.6.20-8.6.74	TraesCS1D01G450100	TraesCS4D01G337500	1
8.6.20-8.6.74	TraesCS1D01G450100	TraesCS5A01G220200	0.799994226404521
8.6.20-8.6.74	TraesCS1D01G450100	TraesCS5A01G328800	1
8.6.20-8.6.74	TraesCS1D01G450100	TraesCS5A01G503600	0.799994226404521
8.6.20-8.6.74	TraesCS1D01G450100	TraesCS5B01G219400	0.799994226404521
8.6.20-8.6.74	TraesCS1D01G450100	TraesCS5D01G004900	1
8.6.20-8.6.74	TraesCS1D01G450100	TraesCS5D01G228300	0.799994226404521
8.6.20-8.6.74	TraesCS1D01G450100	TraesCS6B01G018500	1
8.6.20-8.6.74	TraesCS1D01G450100	TraesCS6B01G158300	1
8.6.20-8.6.74	TraesCS1D01G450100	TraesCS6B01G245100	1
8.6.20-8.6.74	TraesCS1D01G450100	TraesCS6B01G279400	1
8.6.20-8.6.74	TraesCS1D01G450100	TraesCS6B01G335400	0.799994226404521
8.6.20-8.6.74	TraesCS1D01G450100	TraesCS6B01G407100	1
8.6.20-8.6.74	TraesCS1D01G450100	TraesCS6B01G432200	1
8.6.20-8.6.74	TraesCS1D01G450100	TraesCS6B01G438800	1
8.6.20-8.6.74	TraesCS1D01G450100	TraesCS6D01G386300	1
8.6.20-8.6.74	TraesCS1D01G450100	TraesCS7A01G411700	1
8.6.20-8.6.74	TraesCS1D01G450100	TraesCS7A01G521800	1
8.6.20-8.6.74	TraesCS1D01G450100	TraesCS7B01G037600	1
8.6.20-8.6.74	TraesCS1D01G450100	TraesCS7D01G026000	1
8.6.20-8.6.74	TraesCS1D01G450100	TraesCS7D01G404900	1
8.6.20-8.6.74	TraesCS1D01G450100	TraesCS7D01G488800	0.799994226404521
8.6.20-8.6.74	TraesCS1D01G450100	TraesCS7D01G498100	0.888885918937768
8.6.20-8.6.74	TraesCS1D01G450100	TraesCS7D01G498300	0.888885918937768
8.6.20-8.6.74	TraesCS2A01G002800	TraesCS2A01G002900	1
8.6.20-8.6.74	TraesCS2A01G002800	TraesCS2A01G015400	1
8.6.20-8.6.74	TraesCS2A01G002800	TraesCS2B01G000600	1
8.6.20-8.6.74	TraesCS2A01G002800	TraesCS2B01G035600	1
8.6.20-8.6.74	TraesCS2A01G002800	TraesCS2B01G037700	1
8.6.20-8.6.74	TraesCS2A01G002800	TraesCS2B01G057100	1
8.6.20-8.6.74	TraesCS2A01G002800	TraesCS2B01G577100	1
8.6.20-8.6.74	TraesCS2A01G002800	TraesCS2D01G027100	1
8.6.20-8.6.74	TraesCS2A01G002800	TraesCS2D01G563900	1
8.6.20-8.6.74	TraesCS2A01G002800	TraesCS3D01G325300	1
8.6.20-8.6.74	TraesCS2A01G002800	TraesCS3D01G361200	1
8.6.20-8.6.74	TraesCS2A01G002800	TraesCS4A01G308600	1
8.6.20-8.6.74	TraesCS2A01G002800	TraesCS4B01G342000	1
8.6.20-8.6.74	TraesCS2A01G002800	TraesCS4D01G337500	1
8.6.20-8.6.74	TraesCS2A01G002800	TraesCS5A01G220200	0.799994226404521
8.6.20-8.6.74	TraesCS2A01G002800	TraesCS5A01G328800	1
8.6.20-8.6.74	TraesCS2A01G002800	TraesCS5A01G503600	0.799994226404521
8.6.20-8.6.74	TraesCS2A01G002800	TraesCS5B01G219400	0.799994226404521
8.6.20-8.6.74	TraesCS2A01G002800	TraesCS5D01G004900	1
8.6.20-8.6.74	TraesCS2A01G002800	TraesCS5D01G228300	0.799994226404521
8.6.20-8.6.74	TraesCS2A01G002800	TraesCS6B01G018500	1
8.6.20-8.6.74	TraesCS2A01G002800	TraesCS6B01G158300	1
8.6.20-8.6.74	TraesCS2A01G002800	TraesCS6B01G245100	1
8.6.20-8.6.74	TraesCS2A01G002800	TraesCS6B01G279400	1
8.6.20-8.6.74	TraesCS2A01G002800	TraesCS6B01G335400	0.799994226404521
8.6.20-8.6.74	TraesCS2A01G002800	TraesCS6B01G407100	1
8.6.20-8.6.74	TraesCS2A01G002800	TraesCS6B01G432200	1
8.6.20-8.6.74	TraesCS2A01G002800	TraesCS6B01G438800	1
8.6.20-8.6.74	TraesCS2A01G002800	TraesCS6D01G386300	1
8.6.20-8.6.74	TraesCS2A01G002800	TraesCS7A01G411700	1
8.6.20-8.6.74	TraesCS2A01G002800	TraesCS7A01G521800	1
8.6.20-8.6.74	TraesCS2A01G002800	TraesCS7B01G037600	1
8.6.20-8.6.74	TraesCS2A01G002800	TraesCS7D01G026000	1
8.6.20-8.6.74	TraesCS2A01G002800	TraesCS7D01G404900	1
8.6.20-8.6.74	TraesCS2A01G002800	TraesCS7D01G488800	0.799994226404521
8.6.20-8.6.74	TraesCS2A01G002800	TraesCS7D01G498100	0.888885918937768
8.6.20-8.6.74	TraesCS2A01G002800	TraesCS7D01G498300	0.888885918937768
8.6.20-8.6.74	TraesCS2A01G002900	TraesCS2A01G015400	1
8.6.20-8.6.74	TraesCS2A01G002900	TraesCS2B01G000600	1
8.6.20-8.6.74	TraesCS2A01G002900	TraesCS2B01G035600	1
8.6.20-8.6.74	TraesCS2A01G002900	TraesCS2B01G037700	1
8.6.20-8.6.74	TraesCS2A01G002900	TraesCS2B01G057100	1
8.6.20-8.6.74	TraesCS2A01G002900	TraesCS2B01G577100	1
8.6.20-8.6.74	TraesCS2A01G002900	TraesCS2D01G027100	1
8.6.20-8.6.74	TraesCS2A01G002900	TraesCS2D01G563900	1
8.6.20-8.6.74	TraesCS2A01G002900	TraesCS3D01G325300	1
8.6.20-8.6.74	TraesCS2A01G002900	TraesCS3D01G361200	1
8.6.20-8.6.74	TraesCS2A01G002900	TraesCS4A01G308600	1
8.6.20-8.6.74	TraesCS2A01G002900	TraesCS4B01G342000	1
8.6.20-8.6.74	TraesCS2A01G002900	TraesCS4D01G337500	1
8.6.20-8.6.74	TraesCS2A01G002900	TraesCS5A01G220200	0.799994226404521
8.6.20-8.6.74	TraesCS2A01G002900	TraesCS5A01G328800	1
8.6.20-8.6.74	TraesCS2A01G002900	TraesCS5A01G503600	0.799994226404521
8.6.20-8.6.74	TraesCS2A01G002900	TraesCS5B01G219400	0.799994226404521
8.6.20-8.6.74	TraesCS2A01G002900	TraesCS5D01G004900	1
8.6.20-8.6.74	TraesCS2A01G002900	TraesCS5D01G228300	0.799994226404521
8.6.20-8.6.74	TraesCS2A01G002900	TraesCS6B01G018500	1
8.6.20-8.6.74	TraesCS2A01G002900	TraesCS6B01G158300	1
8.6.20-8.6.74	TraesCS2A01G002900	TraesCS6B01G245100	1
8.6.20-8.6.74	TraesCS2A01G002900	TraesCS6B01G279400	1
8.6.20-8.6.74	TraesCS2A01G002900	TraesCS6B01G335400	0.799994226404521
8.6.20-8.6.74	TraesCS2A01G002900	TraesCS6B01G407100	1
8.6.20-8.6.74	TraesCS2A01G002900	TraesCS6B01G432200	1
8.6.20-8.6.74	TraesCS2A01G002900	TraesCS6B01G438800	1
8.6.20-8.6.74	TraesCS2A01G002900	TraesCS6D01G386300	1
8.6.20-8.6.74	TraesCS2A01G002900	TraesCS7A01G411700	1
8.6.20-8.6.74	TraesCS2A01G002900	TraesCS7A01G521800	1
8.6.20-8.6.74	TraesCS2A01G002900	TraesCS7B01G037600	1
8.6.20-8.6.74	TraesCS2A01G002900	TraesCS7D01G026000	1
8.6.20-8.6.74	TraesCS2A01G002900	TraesCS7D01G404900	1
8.6.20-8.6.74	TraesCS2A01G002900	TraesCS7D01G488800	0.799994226404521
8.6.20-8.6.74	TraesCS2A01G002900	TraesCS7D01G498100	0.888885918937768
8.6.20-8.6.74	TraesCS2A01G002900	TraesCS7D01G498300	0.888885918937768
8.6.20-8.6.74	TraesCS2A01G007500	TraesCS2A01G341400	0.799993985830732
8.6.20-8.6.74	TraesCS2A01G007500	TraesCS2B01G615300	1
8.6.20-8.6.74	TraesCS2A01G007500	TraesCS2B01G615500	1
8.6.20-8.6.74	TraesCS2A01G007500	TraesCS2B01G626100	1
8.6.20-8.6.74	TraesCS2A01G007500	TraesCS2B01G626600	1
8.6.20-8.6.74	TraesCS2A01G007500	TraesCS2D01G009100	1
8.6.20-8.6.74	TraesCS2A01G007500	TraesCS2D01G009200	1
8.6.20-8.6.74	TraesCS2A01G007500	TraesCS2D01G500100	0.888885918937768
8.6.20-8.6.74	TraesCS2A01G007500	TraesCS2D01G506400	0.888885918937768
8.6.20-8.6.74	TraesCS2A01G007500	TraesCS3B01G230400	1
8.6.20-8.6.74	TraesCS2A01G007500	TraesCS4B01G339600	0.799993985830732
8.6.20-8.6.74	TraesCS2A01G007500	TraesCS4D01G055200	0.888885918937768
8.6.20-8.6.74	TraesCS2A01G007500	TraesCS4D01G335100	1
8.6.20-8.6.74	TraesCS2A01G007500	TraesCS5B01G152000	1
8.6.20-8.6.74	TraesCS2A01G007500	TraesCS5B01G498000	0.799993985830732
8.6.20-8.6.74	TraesCS2A01G007500	TraesCS5D01G158500	1
8.6.20-8.6.74	TraesCS2A01G007500	TraesCS6B01G290500	1
8.6.20-8.6.74	TraesCS2A01G007500	TraesCS6B01G310600	0.799993985830732
8.6.20-8.6.74	TraesCS2A01G007500	TraesCS6B01G313500	0.888885918937768
8.6.20-8.6.74	TraesCS2A01G007500	TraesCS6B01G339000	0.923073933758714
8.6.20-8.6.74	TraesCS2A01G007500	TraesCS6B01G406100	1
8.6.20-8.6.74	TraesCS2A01G007500	TraesCS6B01G450200	1
8.6.20-8.6.74	TraesCS2A01G007500	TraesCS7A01G413300	1
8.6.20-8.6.74	TraesCS2A01G007500	TraesCS7B01G020200	1
8.6.20-8.6.74	TraesCS2A01G007500	TraesCS7D01G119800	1
8.6.20-8.6.74	TraesCS2A01G007500	TraesCS7D01G119900	1
8.6.20-8.6.74	TraesCS2A01G015400	TraesCS2B01G000600	1
8.6.20-8.6.74	TraesCS2A01G015400	TraesCS2B01G035600	1
8.6.20-8.6.74	TraesCS2A01G015400	TraesCS2B01G037700	1
8.6.20-8.6.74	TraesCS2A01G015400	TraesCS2B01G057100	1
8.6.20-8.6.74	TraesCS2A01G015400	TraesCS2B01G577100	1
8.6.20-8.6.74	TraesCS2A01G015400	TraesCS2D01G027100	1
8.6.20-8.6.74	TraesCS2A01G015400	TraesCS2D01G563900	1
8.6.20-8.6.74	TraesCS2A01G015400	TraesCS3D01G325300	1
8.6.20-8.6.74	TraesCS2A01G015400	TraesCS3D01G361200	1
8.6.20-8.6.74	TraesCS2A01G015400	TraesCS4A01G308600	1
8.6.20-8.6.74	TraesCS2A01G015400	TraesCS4B01G342000	1
8.6.20-8.6.74	TraesCS2A01G015400	TraesCS4D01G337500	1
8.6.20-8.6.74	TraesCS2A01G015400	TraesCS5A01G220200	0.799994226404521
8.6.20-8.6.74	TraesCS2A01G015400	TraesCS5A01G328800	1
8.6.20-8.6.74	TraesCS2A01G015400	TraesCS5A01G503600	0.799994226404521
8.6.20-8.6.74	TraesCS2A01G015400	TraesCS5B01G219400	0.799994226404521
8.6.20-8.6.74	TraesCS2A01G015400	TraesCS5D01G004900	1
8.6.20-8.6.74	TraesCS2A01G015400	TraesCS5D01G228300	0.799994226404521
8.6.20-8.6.74	TraesCS2A01G015400	TraesCS6B01G018500	1
8.6.20-8.6.74	TraesCS2A01G015400	TraesCS6B01G158300	1
8.6.20-8.6.74	TraesCS2A01G015400	TraesCS6B01G245100	1
8.6.20-8.6.74	TraesCS2A01G015400	TraesCS6B01G279400	1
8.6.20-8.6.74	TraesCS2A01G015400	TraesCS6B01G335400	0.799994226404521
8.6.20-8.6.74	TraesCS2A01G015400	TraesCS6B01G407100	1
8.6.20-8.6.74	TraesCS2A01G015400	TraesCS6B01G432200	1
8.6.20-8.6.74	TraesCS2A01G015400	TraesCS6B01G438800	1
8.6.20-8.6.74	TraesCS2A01G015400	TraesCS6D01G386300	1
8.6.20-8.6.74	TraesCS2A01G015400	TraesCS7A01G411700	1
8.6.20-8.6.74	TraesCS2A01G015400	TraesCS7A01G521800	1
8.6.20-8.6.74	TraesCS2A01G015400	TraesCS7B01G037600	1
8.6.20-8.6.74	TraesCS2A01G015400	TraesCS7D01G026000	1
8.6.20-8.6.74	TraesCS2A01G015400	TraesCS7D01G404900	1
8.6.20-8.6.74	TraesCS2A01G015400	TraesCS7D01G488800	0.799994226404521
8.6.20-8.6.74	TraesCS2A01G015400	TraesCS7D01G498100	0.888885918937768
8.6.20-8.6.74	TraesCS2A01G015400	TraesCS7D01G498300	0.888885918937768
8.6.20-8.6.74	TraesCS2A01G071600	TraesCS2A01G255500	0.799994226404521
8.6.20-8.6.74	TraesCS2A01G071600	TraesCS2A01G409500	1
8.6.20-8.6.74	TraesCS2A01G071600	TraesCS2B01G084200	1
8.6.20-8.6.74	TraesCS2A01G071600	TraesCS2B01G287000	0.799994226404521
8.6.20-8.6.74	TraesCS2A01G071600	TraesCS2B01G329600	1
8.6.20-8.6.74	TraesCS2A01G071600	TraesCS2D01G267200	0.799994226404521
8.6.20-8.6.74	TraesCS2A01G071600	TraesCS2D01G311100	1
8.6.20-8.6.74	TraesCS2A01G071600	TraesCS2D01G313400	1
8.6.20-8.6.74	TraesCS2A01G071600	TraesCS2D01G313700	1
8.6.20-8.6.74	TraesCS2A01G071600	TraesCS2D01G467300	1
8.6.20-8.6.74	TraesCS2A01G071600	TraesCS2D01G477100	0.888885918937768
8.6.20-8.6.74	TraesCS2A01G071600	TraesCS2D01G487400	1
8.6.20-8.6.74	TraesCS2A01G071600	TraesCS2D01G487700	0.888885918937768
8.6.20-8.6.74	TraesCS2A01G071600	TraesCS4A01G326700	1
8.6.20-8.6.74	TraesCS2A01G071600	TraesCS4D01G005600	1
8.6.20-8.6.74	TraesCS2A01G071600	TraesCS4D01G133800	0.799994226404521
8.6.20-8.6.74	TraesCS2A01G071600	TraesCS5A01G220200	0.799994226404521
8.6.20-8.6.74	TraesCS2A01G071600	TraesCS5A01G503600	0.799994226404521
8.6.20-8.6.74	TraesCS2A01G071600	TraesCS5B01G219400	0.799994226404521
8.6.20-8.6.74	TraesCS2A01G071600	TraesCS5B01G529400	1
8.6.20-8.6.74	TraesCS2A01G071600	TraesCS5D01G041100	1
8.6.20-8.6.74	TraesCS2A01G071600	TraesCS5D01G228300	0.799994226404521
8.6.20-8.6.74	TraesCS2A01G071600	TraesCS6A01G180600	0.888885918937768
8.6.20-8.6.74	TraesCS2A01G071600	TraesCS6A01G225800	1
8.6.20-8.6.74	TraesCS2A01G071600	TraesCS6A01G239600	0.727264377015731
8.6.20-8.6.74	TraesCS2A01G071600	TraesCS6A01G240000	0.727264377015731
8.6.20-8.6.74	TraesCS2A01G071600	TraesCS6A01G375100	1
8.6.20-8.6.74	TraesCS2A01G071600	TraesCS6B01G018700	1
8.6.20-8.6.74	TraesCS2A01G071600	TraesCS6B01G044600	1
8.6.20-8.6.74	TraesCS2A01G071600	TraesCS6B01G127300	1
8.6.20-8.6.74	TraesCS2A01G071600	TraesCS6B01G153900	0.888885918937768
8.6.20-8.6.74	TraesCS2A01G071600	TraesCS6B01G161600	1
8.6.20-8.6.74	TraesCS2A01G071600	TraesCS6B01G201600	1
8.6.20-8.6.74	TraesCS2A01G071600	TraesCS6B01G205000	0.888885918937768
8.6.20-8.6.74	TraesCS2A01G071600	TraesCS6B01G260500	1
8.6.20-8.6.74	TraesCS2A01G071600	TraesCS6B01G277800	1
8.6.20-8.6.74	TraesCS2A01G071600	TraesCS6B01G284600	0.727264377015731
8.6.20-8.6.74	TraesCS2A01G071600	TraesCS6B01G284900	0.727264377015731
8.6.20-8.6.74	TraesCS2A01G071600	TraesCS6B01G335400	0.799994226404521
8.6.20-8.6.74	TraesCS2A01G071600	TraesCS6B01G376200	1
8.6.20-8.6.74	TraesCS2A01G071600	TraesCS6B01G406200	1
8.6.20-8.6.74	TraesCS2A01G071600	TraesCS6B01G406300	1
8.6.20-8.6.74	TraesCS2A01G071600	TraesCS6B01G411700	1
8.6.20-8.6.74	TraesCS2A01G071600	TraesCS6B01G423100	1
8.6.20-8.6.74	TraesCS2A01G071600	TraesCS6B01G425700	1
8.6.20-8.6.74	TraesCS2A01G071600	TraesCS6D01G015100	1
8.6.20-8.6.74	TraesCS2A01G071600	TraesCS6D01G164500	0.888885918937768
8.6.20-8.6.74	TraesCS2A01G071600	TraesCS6D01G284100	0.799994226404521
8.6.20-8.6.74	TraesCS2A01G071600	TraesCS7A01G159200	1
8.6.20-8.6.74	TraesCS2A01G071600	TraesCS7A01G302400	1
8.6.20-8.6.74	TraesCS2A01G071600	TraesCS7B01G038100	1
8.6.20-8.6.74	TraesCS2A01G071600	TraesCS7D01G192900	0.799994226404521
8.6.20-8.6.74	TraesCS2A01G071600	TraesCS7D01G488800	0.799994226404521
8.6.20-8.6.74	TraesCS2A01G071600	TraesCS7D01G498100	0.888885918937768
8.6.20-8.6.74	TraesCS2A01G071600	TraesCS7D01G498300	0.888885918937768
8.6.20-8.6.74	TraesCS2A01G255500	TraesCS2A01G409500	0.799994226404521
8.6.20-8.6.74	TraesCS2A01G255500	TraesCS2B01G084200	0.799994226404521
8.6.20-8.6.74	TraesCS2A01G255500	TraesCS2B01G287000	1
8.6.20-8.6.74	TraesCS2A01G255500	TraesCS2B01G329600	0.799994226404521
8.6.20-8.6.74	TraesCS2A01G255500	TraesCS2D01G267200	1
8.6.20-8.6.74	TraesCS2A01G255500	TraesCS2D01G311100	0.799994226404521
8.6.20-8.6.74	TraesCS2A01G255500	TraesCS2D01G313400	0.799994226404521
8.6.20-8.6.74	TraesCS2A01G255500	TraesCS2D01G313700	0.799994226404521
8.6.20-8.6.74	TraesCS2A01G255500	TraesCS2D01G467300	0.799994226404521
8.6.20-8.6.74	TraesCS2A01G255500	TraesCS2D01G477100	0.727263780549116
8.6.20-8.6.74	TraesCS2A01G255500	TraesCS2D01G487400	0.799994226404521
8.6.20-8.6.74	TraesCS2A01G255500	TraesCS2D01G487700	0.727263780549116
8.6.20-8.6.74	TraesCS2A01G255500	TraesCS4A01G326700	0.799994226404521
8.6.20-8.6.74	TraesCS2A01G255500	TraesCS4D01G005600	0.799994226404521
8.6.20-8.6.74	TraesCS2A01G255500	TraesCS4D01G133800	1
8.6.20-8.6.74	TraesCS2A01G255500	TraesCS5A01G220200	0.666654638255686
8.6.20-8.6.74	TraesCS2A01G255500	TraesCS5A01G503600	0.666654638255686
8.6.20-8.6.74	TraesCS2A01G255500	TraesCS5B01G219400	0.666654638255686
8.6.20-8.6.74	TraesCS2A01G255500	TraesCS5B01G529400	0.799994226404521
8.6.20-8.6.74	TraesCS2A01G255500	TraesCS5D01G041100	0.799994226404521
8.6.20-8.6.74	TraesCS2A01G255500	TraesCS5D01G228300	0.666654638255686
8.6.20-8.6.74	TraesCS2A01G255500	TraesCS6A01G180600	0.727263780549116
8.6.20-8.6.74	TraesCS2A01G255500	TraesCS6A01G225800	0.799994226404521
8.6.20-8.6.74	TraesCS2A01G255500	TraesCS6A01G239600	0.61536966879641
8.6.20-8.6.74	TraesCS2A01G255500	TraesCS6A01G240000	0.61536966879641
8.6.20-8.6.74	TraesCS2A01G255500	TraesCS6A01G375100	0.799994226404521
8.6.20-8.6.74	TraesCS2A01G255500	TraesCS6B01G018700	0.799994226404521
8.6.20-8.6.74	TraesCS2A01G255500	TraesCS6B01G044600	0.799994226404521
8.6.20-8.6.74	TraesCS2A01G255500	TraesCS6B01G127300	0.799994226404521
8.6.20-8.6.74	TraesCS2A01G255500	TraesCS6B01G153900	0.727263780549116
8.6.20-8.6.74	TraesCS2A01G255500	TraesCS6B01G161600	0.799994226404521
8.6.20-8.6.74	TraesCS2A01G255500	TraesCS6B01G201600	0.799994226404521
8.6.20-8.6.74	TraesCS2A01G255500	TraesCS6B01G205000	0.727263780549116
8.6.20-8.6.74	TraesCS2A01G255500	TraesCS6B01G260500	0.799994226404521
8.6.20-8.6.74	TraesCS2A01G255500	TraesCS6B01G277800	0.799994226404521
8.6.20-8.6.74	TraesCS2A01G255500	TraesCS6B01G284600	0.61536966879641
8.6.20-8.6.74	TraesCS2A01G255500	TraesCS6B01G284900	0.61536966879641
8.6.20-8.6.74	TraesCS2A01G255500	TraesCS6B01G335400	0.666654638255686
8.6.20-8.6.74	TraesCS2A01G255500	TraesCS6B01G376200	0.799994226404521
8.6.20-8.6.74	TraesCS2A01G255500	TraesCS6B01G406200	0.799994226404521
8.6.20-8.6.74	TraesCS2A01G255500	TraesCS6B01G406300	0.799994226404521
8.6.20-8.6.74	TraesCS2A01G255500	TraesCS6B01G411700	0.799994226404521
8.6.20-8.6.74	TraesCS2A01G255500	TraesCS6B01G423100	0.799994226404521
8.6.20-8.6.74	TraesCS2A01G255500	TraesCS6B01G425700	0.799994226404521
8.6.20-8.6.74	TraesCS2A01G255500	TraesCS6D01G015100	0.799994226404521
8.6.20-8.6.74	TraesCS2A01G255500	TraesCS6D01G164500	0.727263780549116
8.6.20-8.6.74	TraesCS2A01G255500	TraesCS6D01G284100	1
8.6.20-8.6.74	TraesCS2A01G255500	TraesCS7A01G159200	0.799994226404521
8.6.20-8.6.74	TraesCS2A01G255500	TraesCS7A01G302400	0.799994226404521
8.6.20-8.6.74	TraesCS2A01G255500	TraesCS7B01G038100	0.799994226404521
8.6.20-8.6.74	TraesCS2A01G255500	TraesCS7D01G192900	1
8.6.20-8.6.74	TraesCS2A01G255500	TraesCS7D01G488800	0.666654638255686
8.6.20-8.6.74	TraesCS2A01G255500	TraesCS7D01G498100	0.727263780549116
8.6.20-8.6.74	TraesCS2A01G255500	TraesCS7D01G498300	0.727263780549116
8.6.20-8.6.74	TraesCS2A01G290900	TraesCS2B01G307300	1
8.6.20-8.6.74	TraesCS2A01G341400	TraesCS2B01G615300	0.799993985830732
8.6.20-8.6.74	TraesCS2A01G341400	TraesCS2B01G615500	0.799993985830732
8.6.20-8.6.74	TraesCS2A01G341400	TraesCS2B01G626100	0.799993985830732
8.6.20-8.6.74	TraesCS2A01G341400	TraesCS2B01G626600	0.799993985830732
8.6.20-8.6.74	TraesCS2A01G341400	TraesCS2D01G009100	0.799993985830732
8.6.20-8.6.74	TraesCS2A01G341400	TraesCS2D01G009200	0.799993985830732
8.6.20-8.6.74	TraesCS2A01G341400	TraesCS2D01G483500	0.888885918937768
8.6.20-8.6.74	TraesCS2A01G341400	TraesCS2D01G506200	0.888885918937768
8.6.20-8.6.74	TraesCS2A01G341400	TraesCS2D01G508800	0.888885918937768
8.6.20-8.6.74	TraesCS2A01G341400	TraesCS2D01G519000	0.799993985830732
8.6.20-8.6.74	TraesCS2A01G341400	TraesCS2D01G520900	0.727263780549116
8.6.20-8.6.74	TraesCS2A01G341400	TraesCS3B01G167100	0.727263780549116
8.6.20-8.6.74	TraesCS2A01G341400	TraesCS3B01G230400	0.799993985830732
8.6.20-8.6.74	TraesCS2A01G341400	TraesCS3B01G298700	0.888885918937768
8.6.20-8.6.74	TraesCS2A01G341400	TraesCS4B01G263900	0.888885918937768
8.6.20-8.6.74	TraesCS2A01G341400	TraesCS4B01G339600	1
8.6.20-8.6.74	TraesCS2A01G341400	TraesCS4D01G335100	0.799993985830732
8.6.20-8.6.74	TraesCS2A01G341400	TraesCS5A01G142000	0.888885918937768
8.6.20-8.6.74	TraesCS2A01G341400	TraesCS5A01G349100	0.888885918937768
8.6.20-8.6.74	TraesCS2A01G341400	TraesCS5A01G510300	0.888885918937768
8.6.20-8.6.74	TraesCS2A01G341400	TraesCS5B01G152000	0.799993985830732
8.6.20-8.6.74	TraesCS2A01G341400	TraesCS5B01G498000	1
8.6.20-8.6.74	TraesCS2A01G341400	TraesCS5D01G150100	0.888885918937768
8.6.20-8.6.74	TraesCS2A01G341400	TraesCS5D01G158500	0.799993985830732
8.6.20-8.6.74	TraesCS2A01G341400	TraesCS6B01G081300	0.799993985830732
8.6.20-8.6.74	TraesCS2A01G341400	TraesCS6B01G128000	0.888885918937768
8.6.20-8.6.74	TraesCS2A01G341400	TraesCS6B01G190900	0.727263780549116
8.6.20-8.6.74	TraesCS2A01G341400	TraesCS6B01G290500	0.799993985830732
8.6.20-8.6.74	TraesCS2A01G341400	TraesCS6B01G310600	0.799993985830732
8.6.20-8.6.74	TraesCS2A01G341400	TraesCS6B01G312100	0.799993985830732
8.6.20-8.6.74	TraesCS2A01G341400	TraesCS6B01G339000	0.923073933758714
8.6.20-8.6.74	TraesCS2A01G341400	TraesCS6B01G406100	0.799993985830732
8.6.20-8.6.74	TraesCS2A01G341400	TraesCS6B01G450200	0.799993985830732
8.6.20-8.6.74	TraesCS2A01G341400	TraesCS7A01G413300	0.799993985830732
8.6.20-8.6.74	TraesCS2A01G341400	TraesCS7B01G020200	0.799993985830732
8.6.20-8.6.74	TraesCS2A01G341400	TraesCS7D01G119800	0.799993985830732
8.6.20-8.6.74	TraesCS2A01G341400	TraesCS7D01G119900	0.799993985830732
8.6.20-8.6.74	TraesCS2A01G341400	TraesCS7D01G203100	0.727263780549116
8.6.20-8.6.74	TraesCS2A01G409500	TraesCS2B01G084200	1
8.6.20-8.6.74	TraesCS2A01G409500	TraesCS2B01G287000	0.799994226404521
8.6.20-8.6.74	TraesCS2A01G409500	TraesCS2B01G329600	1
8.6.20-8.6.74	TraesCS2A01G409500	TraesCS2D01G267200	0.799994226404521
8.6.20-8.6.74	TraesCS2A01G409500	TraesCS2D01G311100	1
8.6.20-8.6.74	TraesCS2A01G409500	TraesCS2D01G313400	1
8.6.20-8.6.74	TraesCS2A01G409500	TraesCS2D01G313700	1
8.6.20-8.6.74	TraesCS2A01G409500	TraesCS2D01G467300	1
8.6.20-8.6.74	TraesCS2A01G409500	TraesCS2D01G477100	0.888885918937768
8.6.20-8.6.74	TraesCS2A01G409500	TraesCS2D01G487400	1
8.6.20-8.6.74	TraesCS2A01G409500	TraesCS2D01G487700	0.888885918937768
8.6.20-8.6.74	TraesCS2A01G409500	TraesCS4A01G326700	1
8.6.20-8.6.74	TraesCS2A01G409500	TraesCS4D01G005600	1
8.6.20-8.6.74	TraesCS2A01G409500	TraesCS4D01G133800	0.799994226404521
8.6.20-8.6.74	TraesCS2A01G409500	TraesCS5A01G220200	0.799994226404521
8.6.20-8.6.74	TraesCS2A01G409500	TraesCS5A01G503600	0.799994226404521
8.6.20-8.6.74	TraesCS2A01G409500	TraesCS5B01G219400	0.799994226404521
8.6.20-8.6.74	TraesCS2A01G409500	TraesCS5B01G529400	1
8.6.20-8.6.74	TraesCS2A01G409500	TraesCS5D01G041100	1
8.6.20-8.6.74	TraesCS2A01G409500	TraesCS5D01G228300	0.799994226404521
8.6.20-8.6.74	TraesCS2A01G409500	TraesCS6A01G180600	0.888885918937768
8.6.20-8.6.74	TraesCS2A01G409500	TraesCS6A01G225800	1
8.6.20-8.6.74	TraesCS2A01G409500	TraesCS6A01G239600	0.727264377015731
8.6.20-8.6.74	TraesCS2A01G409500	TraesCS6A01G240000	0.727264377015731
8.6.20-8.6.74	TraesCS2A01G409500	TraesCS6A01G375100	1
8.6.20-8.6.74	TraesCS2A01G409500	TraesCS6B01G018700	1
8.6.20-8.6.74	TraesCS2A01G409500	TraesCS6B01G044600	1
8.6.20-8.6.74	TraesCS2A01G409500	TraesCS6B01G127300	1
8.6.20-8.6.74	TraesCS2A01G409500	TraesCS6B01G153900	0.888885918937768
8.6.20-8.6.74	TraesCS2A01G409500	TraesCS6B01G161600	1
8.6.20-8.6.74	TraesCS2A01G409500	TraesCS6B01G201600	1
8.6.20-8.6.74	TraesCS2A01G409500	TraesCS6B01G205000	0.888885918937768
8.6.20-8.6.74	TraesCS2A01G409500	TraesCS6B01G260500	1
8.6.20-8.6.74	TraesCS2A01G409500	TraesCS6B01G277800	1
8.6.20-8.6.74	TraesCS2A01G409500	TraesCS6B01G284600	0.727264377015731
8.6.20-8.6.74	TraesCS2A01G409500	TraesCS6B01G284900	0.727264377015731
8.6.20-8.6.74	TraesCS2A01G409500	TraesCS6B01G335400	0.799994226404521
8.6.20-8.6.74	TraesCS2A01G409500	TraesCS6B01G376200	1
8.6.20-8.6.74	TraesCS2A01G409500	TraesCS6B01G406200	1
8.6.20-8.6.74	TraesCS2A01G409500	TraesCS6B01G406300	1
8.6.20-8.6.74	TraesCS2A01G409500	TraesCS6B01G411700	1
8.6.20-8.6.74	TraesCS2A01G409500	TraesCS6B01G423100	1
8.6.20-8.6.74	TraesCS2A01G409500	TraesCS6B01G425700	1
8.6.20-8.6.74	TraesCS2A01G409500	TraesCS6D01G015100	1
8.6.20-8.6.74	TraesCS2A01G409500	TraesCS6D01G164500	0.888885918937768
8.6.20-8.6.74	TraesCS2A01G409500	TraesCS6D01G284100	0.799994226404521
8.6.20-8.6.74	TraesCS2A01G409500	TraesCS7A01G159200	1
8.6.20-8.6.74	TraesCS2A01G409500	TraesCS7A01G302400	1
8.6.20-8.6.74	TraesCS2A01G409500	TraesCS7B01G038100	1
8.6.20-8.6.74	TraesCS2A01G409500	TraesCS7D01G192900	0.799994226404521
8.6.20-8.6.74	TraesCS2A01G409500	TraesCS7D01G488800	0.799994226404521
8.6.20-8.6.74	TraesCS2A01G409500	TraesCS7D01G498100	0.888885918937768
8.6.20-8.6.74	TraesCS2A01G409500	TraesCS7D01G498300	0.888885918937768
8.6.20-8.6.74	TraesCS2A01G527700	TraesCS2B01G038700	1
8.6.20-8.6.74	TraesCS2A01G527700	TraesCS2B01G048400	1
8.6.20-8.6.74	TraesCS2A01G527700	TraesCS2B01G558400	1
8.6.20-8.6.74	TraesCS2A01G527700	TraesCS2D01G027900	1
8.6.20-8.6.74	TraesCS2A01G527700	TraesCS3B01G371300	0.888885918937768
8.6.20-8.6.74	TraesCS2A01G527700	TraesCS3D01G155000	0.888885918937768
8.6.20-8.6.74	TraesCS2A01G527700	TraesCS4A01G303900	0.799993985830732
8.6.20-8.6.74	TraesCS2A01G527700	TraesCS4A01G392800	0.888885918937768
8.6.20-8.6.74	TraesCS2A01G527700	TraesCS4B01G225500	0.799993985830732
8.6.20-8.6.74	TraesCS2A01G527700	TraesCS5B01G010500	0.799993985830732
8.6.20-8.6.74	TraesCS2A01G527700	TraesCS6A01G015500	0.888885918937768
8.6.20-8.6.74	TraesCS2A01G527700	TraesCS6B01G022300	0.888885918937768
8.6.20-8.6.74	TraesCS2A01G527700	TraesCS6B01G022500	0.888885918937768
8.6.20-8.6.74	TraesCS2A01G527700	TraesCS6B01G051800	0.888885918937768
8.6.20-8.6.74	TraesCS2A01G527700	TraesCS6B01G098300	0.799993985830732
8.6.20-8.6.74	TraesCS2A01G527700	TraesCS7D01G089200	0.799993985830732
8.6.20-8.6.74	TraesCS2B01G000600	TraesCS2B01G035600	1
8.6.20-8.6.74	TraesCS2B01G000600	TraesCS2B01G037700	1
8.6.20-8.6.74	TraesCS2B01G000600	TraesCS2B01G057100	1
8.6.20-8.6.74	TraesCS2B01G000600	TraesCS2B01G577100	1
8.6.20-8.6.74	TraesCS2B01G000600	TraesCS2D01G027100	1
8.6.20-8.6.74	TraesCS2B01G000600	TraesCS2D01G563900	1
8.6.20-8.6.74	TraesCS2B01G000600	TraesCS3D01G325300	1
8.6.20-8.6.74	TraesCS2B01G000600	TraesCS3D01G361200	1
8.6.20-8.6.74	TraesCS2B01G000600	TraesCS4A01G308600	1
8.6.20-8.6.74	TraesCS2B01G000600	TraesCS4B01G342000	1
8.6.20-8.6.74	TraesCS2B01G000600	TraesCS4D01G337500	1
8.6.20-8.6.74	TraesCS2B01G000600	TraesCS5A01G220200	0.799994226404521
8.6.20-8.6.74	TraesCS2B01G000600	TraesCS5A01G328800	1
8.6.20-8.6.74	TraesCS2B01G000600	TraesCS5A01G503600	0.799994226404521
8.6.20-8.6.74	TraesCS2B01G000600	TraesCS5B01G219400	0.799994226404521
8.6.20-8.6.74	TraesCS2B01G000600	TraesCS5D01G004900	1
8.6.20-8.6.74	TraesCS2B01G000600	TraesCS5D01G228300	0.799994226404521
8.6.20-8.6.74	TraesCS2B01G000600	TraesCS6B01G018500	1
8.6.20-8.6.74	TraesCS2B01G000600	TraesCS6B01G158300	1
8.6.20-8.6.74	TraesCS2B01G000600	TraesCS6B01G245100	1
8.6.20-8.6.74	TraesCS2B01G000600	TraesCS6B01G279400	1
8.6.20-8.6.74	TraesCS2B01G000600	TraesCS6B01G335400	0.799994226404521
8.6.20-8.6.74	TraesCS2B01G000600	TraesCS6B01G407100	1
8.6.20-8.6.74	TraesCS2B01G000600	TraesCS6B01G432200	1
8.6.20-8.6.74	TraesCS2B01G000600	TraesCS6B01G438800	1
8.6.20-8.6.74	TraesCS2B01G000600	TraesCS6D01G386300	1
8.6.20-8.6.74	TraesCS2B01G000600	TraesCS7A01G411700	1
8.6.20-8.6.74	TraesCS2B01G000600	TraesCS7A01G521800	1
8.6.20-8.6.74	TraesCS2B01G000600	TraesCS7B01G037600	1
8.6.20-8.6.74	TraesCS2B01G000600	TraesCS7D01G026000	1
8.6.20-8.6.74	TraesCS2B01G000600	TraesCS7D01G404900	1
8.6.20-8.6.74	TraesCS2B01G000600	TraesCS7D01G488800	0.799994226404521
8.6.20-8.6.74	TraesCS2B01G000600	TraesCS7D01G498100	0.888885918937768
8.6.20-8.6.74	TraesCS2B01G000600	TraesCS7D01G498300	0.888885918937768
8.6.20-8.6.74	TraesCS2B01G035600	TraesCS2B01G037700	1
8.6.20-8.6.74	TraesCS2B01G035600	TraesCS2B01G057100	1
8.6.20-8.6.74	TraesCS2B01G035600	TraesCS2B01G577100	1
8.6.20-8.6.74	TraesCS2B01G035600	TraesCS2D01G027100	1
8.6.20-8.6.74	TraesCS2B01G035600	TraesCS2D01G563900	1
8.6.20-8.6.74	TraesCS2B01G035600	TraesCS3D01G325300	1
8.6.20-8.6.74	TraesCS2B01G035600	TraesCS3D01G361200	1
8.6.20-8.6.74	TraesCS2B01G035600	TraesCS4A01G308600	1
8.6.20-8.6.74	TraesCS2B01G035600	TraesCS4B01G342000	1
8.6.20-8.6.74	TraesCS2B01G035600	TraesCS4D01G337500	1
8.6.20-8.6.74	TraesCS2B01G035600	TraesCS5A01G220200	0.799994226404521
8.6.20-8.6.74	TraesCS2B01G035600	TraesCS5A01G328800	1
8.6.20-8.6.74	TraesCS2B01G035600	TraesCS5A01G503600	0.799994226404521
8.6.20-8.6.74	TraesCS2B01G035600	TraesCS5B01G219400	0.799994226404521
8.6.20-8.6.74	TraesCS2B01G035600	TraesCS5D01G004900	1
8.6.20-8.6.74	TraesCS2B01G035600	TraesCS5D01G228300	0.799994226404521
8.6.20-8.6.74	TraesCS2B01G035600	TraesCS6B01G018500	1
8.6.20-8.6.74	TraesCS2B01G035600	TraesCS6B01G158300	1
8.6.20-8.6.74	TraesCS2B01G035600	TraesCS6B01G245100	1
8.6.20-8.6.74	TraesCS2B01G035600	TraesCS6B01G279400	1
8.6.20-8.6.74	TraesCS2B01G035600	TraesCS6B01G335400	0.799994226404521
8.6.20-8.6.74	TraesCS2B01G035600	TraesCS6B01G407100	1
8.6.20-8.6.74	TraesCS2B01G035600	TraesCS6B01G432200	1
8.6.20-8.6.74	TraesCS2B01G035600	TraesCS6B01G438800	1
8.6.20-8.6.74	TraesCS2B01G035600	TraesCS6D01G386300	1
8.6.20-8.6.74	TraesCS2B01G035600	TraesCS7A01G411700	1
8.6.20-8.6.74	TraesCS2B01G035600	TraesCS7A01G521800	1
8.6.20-8.6.74	TraesCS2B01G035600	TraesCS7B01G037600	1
8.6.20-8.6.74	TraesCS2B01G035600	TraesCS7D01G026000	1
8.6.20-8.6.74	TraesCS2B01G035600	TraesCS7D01G404900	1
8.6.20-8.6.74	TraesCS2B01G035600	TraesCS7D01G488800	0.799994226404521
8.6.20-8.6.74	TraesCS2B01G035600	TraesCS7D01G498100	0.888885918937768
8.6.20-8.6.74	TraesCS2B01G035600	TraesCS7D01G498300	0.888885918937768
8.6.20-8.6.74	TraesCS2B01G037700	TraesCS2B01G057100	1
8.6.20-8.6.74	TraesCS2B01G037700	TraesCS2B01G577100	1
8.6.20-8.6.74	TraesCS2B01G037700	TraesCS2D01G027100	1
8.6.20-8.6.74	TraesCS2B01G037700	TraesCS2D01G563900	1
8.6.20-8.6.74	TraesCS2B01G037700	TraesCS3D01G325300	1
8.6.20-8.6.74	TraesCS2B01G037700	TraesCS3D01G361200	1
8.6.20-8.6.74	TraesCS2B01G037700	TraesCS4A01G308600	1
8.6.20-8.6.74	TraesCS2B01G037700	TraesCS4B01G342000	1
8.6.20-8.6.74	TraesCS2B01G037700	TraesCS4D01G337500	1
8.6.20-8.6.74	TraesCS2B01G037700	TraesCS5A01G220200	0.799994226404521
8.6.20-8.6.74	TraesCS2B01G037700	TraesCS5A01G328800	1
8.6.20-8.6.74	TraesCS2B01G037700	TraesCS5A01G503600	0.799994226404521
8.6.20-8.6.74	TraesCS2B01G037700	TraesCS5B01G219400	0.799994226404521
8.6.20-8.6.74	TraesCS2B01G037700	TraesCS5D01G004900	1
8.6.20-8.6.74	TraesCS2B01G037700	TraesCS5D01G228300	0.799994226404521
8.6.20-8.6.74	TraesCS2B01G037700	TraesCS6B01G018500	1
8.6.20-8.6.74	TraesCS2B01G037700	TraesCS6B01G158300	1
8.6.20-8.6.74	TraesCS2B01G037700	TraesCS6B01G245100	1
8.6.20-8.6.74	TraesCS2B01G037700	TraesCS6B01G279400	1
8.6.20-8.6.74	TraesCS2B01G037700	TraesCS6B01G335400	0.799994226404521
8.6.20-8.6.74	TraesCS2B01G037700	TraesCS6B01G407100	1
8.6.20-8.6.74	TraesCS2B01G037700	TraesCS6B01G432200	1
8.6.20-8.6.74	TraesCS2B01G037700	TraesCS6B01G438800	1
8.6.20-8.6.74	TraesCS2B01G037700	TraesCS6D01G386300	1
8.6.20-8.6.74	TraesCS2B01G037700	TraesCS7A01G411700	1
8.6.20-8.6.74	TraesCS2B01G037700	TraesCS7A01G521800	1
8.6.20-8.6.74	TraesCS2B01G037700	TraesCS7B01G037600	1
8.6.20-8.6.74	TraesCS2B01G037700	TraesCS7D01G026000	1
8.6.20-8.6.74	TraesCS2B01G037700	TraesCS7D01G404900	1
8.6.20-8.6.74	TraesCS2B01G037700	TraesCS7D01G488800	0.799994226404521
8.6.20-8.6.74	TraesCS2B01G037700	TraesCS7D01G498100	0.888885918937768
8.6.20-8.6.74	TraesCS2B01G037700	TraesCS7D01G498300	0.888885918937768
8.6.20-8.6.74	TraesCS2B01G038700	TraesCS2B01G048400	1
8.6.20-8.6.74	TraesCS2B01G038700	TraesCS2B01G558400	1
8.6.20-8.6.74	TraesCS2B01G038700	TraesCS2D01G027900	1
8.6.20-8.6.74	TraesCS2B01G038700	TraesCS3B01G371300	0.888885918937768
8.6.20-8.6.74	TraesCS2B01G038700	TraesCS3D01G155000	0.888885918937768
8.6.20-8.6.74	TraesCS2B01G038700	TraesCS4A01G303900	0.799993985830732
8.6.20-8.6.74	TraesCS2B01G038700	TraesCS4A01G392800	0.888885918937768
8.6.20-8.6.74	TraesCS2B01G038700	TraesCS4B01G225500	0.799993985830732
8.6.20-8.6.74	TraesCS2B01G038700	TraesCS5B01G010500	0.799993985830732
8.6.20-8.6.74	TraesCS2B01G038700	TraesCS6A01G015500	0.888885918937768
8.6.20-8.6.74	TraesCS2B01G038700	TraesCS6B01G022300	0.888885918937768
8.6.20-8.6.74	TraesCS2B01G038700	TraesCS6B01G022500	0.888885918937768
8.6.20-8.6.74	TraesCS2B01G038700	TraesCS6B01G051800	0.888885918937768
8.6.20-8.6.74	TraesCS2B01G038700	TraesCS6B01G098300	0.799993985830732
8.6.20-8.6.74	TraesCS2B01G038700	TraesCS7D01G089200	0.799993985830732
8.6.20-8.6.74	TraesCS2B01G048400	TraesCS2B01G558400	1
8.6.20-8.6.74	TraesCS2B01G048400	TraesCS2D01G027900	1
8.6.20-8.6.74	TraesCS2B01G048400	TraesCS3B01G371300	0.888885918937768
8.6.20-8.6.74	TraesCS2B01G048400	TraesCS3D01G155000	0.888885918937768
8.6.20-8.6.74	TraesCS2B01G048400	TraesCS4A01G303900	0.799993985830732
8.6.20-8.6.74	TraesCS2B01G048400	TraesCS4A01G392800	0.888885918937768
8.6.20-8.6.74	TraesCS2B01G048400	TraesCS4B01G225500	0.799993985830732
8.6.20-8.6.74	TraesCS2B01G048400	TraesCS5B01G010500	0.799993985830732
8.6.20-8.6.74	TraesCS2B01G048400	TraesCS6A01G015500	0.888885918937768
8.6.20-8.6.74	TraesCS2B01G048400	TraesCS6B01G022300	0.888885918937768
8.6.20-8.6.74	TraesCS2B01G048400	TraesCS6B01G022500	0.888885918937768
8.6.20-8.6.74	TraesCS2B01G048400	TraesCS6B01G051800	0.888885918937768
8.6.20-8.6.74	TraesCS2B01G048400	TraesCS6B01G098300	0.799993985830732
8.6.20-8.6.74	TraesCS2B01G048400	TraesCS7D01G089200	0.799993985830732
8.6.20-8.6.74	TraesCS2B01G057100	TraesCS2B01G577100	1
8.6.20-8.6.74	TraesCS2B01G057100	TraesCS2D01G027100	1
8.6.20-8.6.74	TraesCS2B01G057100	TraesCS2D01G563900	1
8.6.20-8.6.74	TraesCS2B01G057100	TraesCS3D01G325300	1
8.6.20-8.6.74	TraesCS2B01G057100	TraesCS3D01G361200	1
8.6.20-8.6.74	TraesCS2B01G057100	TraesCS4A01G308600	1
8.6.20-8.6.74	TraesCS2B01G057100	TraesCS4B01G342000	1
8.6.20-8.6.74	TraesCS2B01G057100	TraesCS4D01G337500	1
8.6.20-8.6.74	TraesCS2B01G057100	TraesCS5A01G220200	0.799994226404521
8.6.20-8.6.74	TraesCS2B01G057100	TraesCS5A01G328800	1
8.6.20-8.6.74	TraesCS2B01G057100	TraesCS5A01G503600	0.799994226404521
8.6.20-8.6.74	TraesCS2B01G057100	TraesCS5B01G219400	0.799994226404521
8.6.20-8.6.74	TraesCS2B01G057100	TraesCS5D01G004900	1
8.6.20-8.6.74	TraesCS2B01G057100	TraesCS5D01G228300	0.799994226404521
8.6.20-8.6.74	TraesCS2B01G057100	TraesCS6B01G018500	1
8.6.20-8.6.74	TraesCS2B01G057100	TraesCS6B01G158300	1
8.6.20-8.6.74	TraesCS2B01G057100	TraesCS6B01G245100	1
8.6.20-8.6.74	TraesCS2B01G057100	TraesCS6B01G279400	1
8.6.20-8.6.74	TraesCS2B01G057100	TraesCS6B01G335400	0.799994226404521
8.6.20-8.6.74	TraesCS2B01G057100	TraesCS6B01G407100	1
8.6.20-8.6.74	TraesCS2B01G057100	TraesCS6B01G432200	1
8.6.20-8.6.74	TraesCS2B01G057100	TraesCS6B01G438800	1
8.6.20-8.6.74	TraesCS2B01G057100	TraesCS6D01G386300	1
8.6.20-8.6.74	TraesCS2B01G057100	TraesCS7A01G411700	1
8.6.20-8.6.74	TraesCS2B01G057100	TraesCS7A01G521800	1
8.6.20-8.6.74	TraesCS2B01G057100	TraesCS7B01G037600	1
8.6.20-8.6.74	TraesCS2B01G057100	TraesCS7D01G026000	1
8.6.20-8.6.74	TraesCS2B01G057100	TraesCS7D01G404900	1
8.6.20-8.6.74	TraesCS2B01G057100	TraesCS7D01G488800	0.799994226404521
8.6.20-8.6.74	TraesCS2B01G057100	TraesCS7D01G498100	0.888885918937768
8.6.20-8.6.74	TraesCS2B01G057100	TraesCS7D01G498300	0.888885918937768
8.6.20-8.6.74	TraesCS2B01G084200	TraesCS2B01G287000	0.799994226404521
8.6.20-8.6.74	TraesCS2B01G084200	TraesCS2B01G329600	1
8.6.20-8.6.74	TraesCS2B01G084200	TraesCS2D01G267200	0.799994226404521
8.6.20-8.6.74	TraesCS2B01G084200	TraesCS2D01G311100	1
8.6.20-8.6.74	TraesCS2B01G084200	TraesCS2D01G313400	1
8.6.20-8.6.74	TraesCS2B01G084200	TraesCS2D01G313700	1
8.6.20-8.6.74	TraesCS2B01G084200	TraesCS2D01G467300	1
8.6.20-8.6.74	TraesCS2B01G084200	TraesCS2D01G477100	0.888885918937768
8.6.20-8.6.74	TraesCS2B01G084200	TraesCS2D01G487400	1
8.6.20-8.6.74	TraesCS2B01G084200	TraesCS2D01G487700	0.888885918937768
8.6.20-8.6.74	TraesCS2B01G084200	TraesCS4A01G326700	1
8.6.20-8.6.74	TraesCS2B01G084200	TraesCS4D01G005600	1
8.6.20-8.6.74	TraesCS2B01G084200	TraesCS4D01G133800	0.799994226404521
8.6.20-8.6.74	TraesCS2B01G084200	TraesCS5A01G220200	0.799994226404521
8.6.20-8.6.74	TraesCS2B01G084200	TraesCS5A01G503600	0.799994226404521
8.6.20-8.6.74	TraesCS2B01G084200	TraesCS5B01G219400	0.799994226404521
8.6.20-8.6.74	TraesCS2B01G084200	TraesCS5B01G529400	1
8.6.20-8.6.74	TraesCS2B01G084200	TraesCS5D01G041100	1
8.6.20-8.6.74	TraesCS2B01G084200	TraesCS5D01G228300	0.799994226404521
8.6.20-8.6.74	TraesCS2B01G084200	TraesCS6A01G180600	0.888885918937768
8.6.20-8.6.74	TraesCS2B01G084200	TraesCS6A01G225800	1
8.6.20-8.6.74	TraesCS2B01G084200	TraesCS6A01G239600	0.727264377015731
8.6.20-8.6.74	TraesCS2B01G084200	TraesCS6A01G240000	0.727264377015731
8.6.20-8.6.74	TraesCS2B01G084200	TraesCS6A01G375100	1
8.6.20-8.6.74	TraesCS2B01G084200	TraesCS6B01G018700	1
8.6.20-8.6.74	TraesCS2B01G084200	TraesCS6B01G044600	1
8.6.20-8.6.74	TraesCS2B01G084200	TraesCS6B01G127300	1
8.6.20-8.6.74	TraesCS2B01G084200	TraesCS6B01G153900	0.888885918937768
8.6.20-8.6.74	TraesCS2B01G084200	TraesCS6B01G161600	1
8.6.20-8.6.74	TraesCS2B01G084200	TraesCS6B01G201600	1
8.6.20-8.6.74	TraesCS2B01G084200	TraesCS6B01G205000	0.888885918937768
8.6.20-8.6.74	TraesCS2B01G084200	TraesCS6B01G260500	1
8.6.20-8.6.74	TraesCS2B01G084200	TraesCS6B01G277800	1
8.6.20-8.6.74	TraesCS2B01G084200	TraesCS6B01G284600	0.727264377015731
8.6.20-8.6.74	TraesCS2B01G084200	TraesCS6B01G284900	0.727264377015731
8.6.20-8.6.74	TraesCS2B01G084200	TraesCS6B01G335400	0.799994226404521
8.6.20-8.6.74	TraesCS2B01G084200	TraesCS6B01G376200	1
8.6.20-8.6.74	TraesCS2B01G084200	TraesCS6B01G406200	1
8.6.20-8.6.74	TraesCS2B01G084200	TraesCS6B01G406300	1
8.6.20-8.6.74	TraesCS2B01G084200	TraesCS6B01G411700	1
8.6.20-8.6.74	TraesCS2B01G084200	TraesCS6B01G423100	1
8.6.20-8.6.74	TraesCS2B01G084200	TraesCS6B01G425700	1
8.6.20-8.6.74	TraesCS2B01G084200	TraesCS6D01G015100	1
8.6.20-8.6.74	TraesCS2B01G084200	TraesCS6D01G164500	0.888885918937768
8.6.20-8.6.74	TraesCS2B01G084200	TraesCS6D01G284100	0.799994226404521
8.6.20-8.6.74	TraesCS2B01G084200	TraesCS7A01G159200	1
8.6.20-8.6.74	TraesCS2B01G084200	TraesCS7A01G302400	1
8.6.20-8.6.74	TraesCS2B01G084200	TraesCS7B01G038100	1
8.6.20-8.6.74	TraesCS2B01G084200	TraesCS7D01G192900	0.799994226404521
8.6.20-8.6.74	TraesCS2B01G084200	TraesCS7D01G488800	0.799994226404521
8.6.20-8.6.74	TraesCS2B01G084200	TraesCS7D01G498100	0.888885918937768
8.6.20-8.6.74	TraesCS2B01G084200	TraesCS7D01G498300	0.888885918937768
8.6.20-8.6.74	TraesCS2B01G236400	TraesCS2D01G217000	1
8.6.20-8.6.74	TraesCS2B01G236400	TraesCS3A01G289900	1
8.6.20-8.6.74	TraesCS2B01G236400	TraesCS3B01G324500	1
8.6.20-8.6.74	TraesCS2B01G236400	TraesCS3D01G289600	1
8.6.20-8.6.74	TraesCS2B01G236400	TraesCS5A01G222500	1
8.6.20-8.6.74	TraesCS2B01G236400	TraesCS5B01G221600	1
8.6.20-8.6.74	TraesCS2B01G236400	TraesCS5D01G230300	1
8.6.20-8.6.74	TraesCS2B01G236400	TraesCS6B01G104600	1
8.6.20-8.6.74	TraesCS2B01G287000	TraesCS2B01G329600	0.799994226404521
8.6.20-8.6.74	TraesCS2B01G287000	TraesCS2D01G267200	1
8.6.20-8.6.74	TraesCS2B01G287000	TraesCS2D01G311100	0.799994226404521
8.6.20-8.6.74	TraesCS2B01G287000	TraesCS2D01G313400	0.799994226404521
8.6.20-8.6.74	TraesCS2B01G287000	TraesCS2D01G313700	0.799994226404521
8.6.20-8.6.74	TraesCS2B01G287000	TraesCS2D01G467300	0.799994226404521
8.6.20-8.6.74	TraesCS2B01G287000	TraesCS2D01G477100	0.727263780549116
8.6.20-8.6.74	TraesCS2B01G287000	TraesCS2D01G487400	0.799994226404521
8.6.20-8.6.74	TraesCS2B01G287000	TraesCS2D01G487700	0.727263780549116
8.6.20-8.6.74	TraesCS2B01G287000	TraesCS4A01G326700	0.799994226404521
8.6.20-8.6.74	TraesCS2B01G287000	TraesCS4D01G005600	0.799994226404521
8.6.20-8.6.74	TraesCS2B01G287000	TraesCS4D01G133800	1
8.6.20-8.6.74	TraesCS2B01G287000	TraesCS5A01G220200	0.666654638255686
8.6.20-8.6.74	TraesCS2B01G287000	TraesCS5A01G503600	0.666654638255686
8.6.20-8.6.74	TraesCS2B01G287000	TraesCS5B01G219400	0.666654638255686
8.6.20-8.6.74	TraesCS2B01G287000	TraesCS5B01G529400	0.799994226404521
8.6.20-8.6.74	TraesCS2B01G287000	TraesCS5D01G041100	0.799994226404521
8.6.20-8.6.74	TraesCS2B01G287000	TraesCS5D01G228300	0.666654638255686
8.6.20-8.6.74	TraesCS2B01G287000	TraesCS6A01G180600	0.727263780549116
8.6.20-8.6.74	TraesCS2B01G287000	TraesCS6A01G225800	0.799994226404521
8.6.20-8.6.74	TraesCS2B01G287000	TraesCS6A01G239600	0.61536966879641
8.6.20-8.6.74	TraesCS2B01G287000	TraesCS6A01G240000	0.61536966879641
8.6.20-8.6.74	TraesCS2B01G287000	TraesCS6A01G375100	0.799994226404521
8.6.20-8.6.74	TraesCS2B01G287000	TraesCS6B01G018700	0.799994226404521
8.6.20-8.6.74	TraesCS2B01G287000	TraesCS6B01G044600	0.799994226404521
8.6.20-8.6.74	TraesCS2B01G287000	TraesCS6B01G127300	0.799994226404521
8.6.20-8.6.74	TraesCS2B01G287000	TraesCS6B01G153900	0.727263780549116
8.6.20-8.6.74	TraesCS2B01G287000	TraesCS6B01G161600	0.799994226404521
8.6.20-8.6.74	TraesCS2B01G287000	TraesCS6B01G201600	0.799994226404521
8.6.20-8.6.74	TraesCS2B01G287000	TraesCS6B01G205000	0.727263780549116
8.6.20-8.6.74	TraesCS2B01G287000	TraesCS6B01G260500	0.799994226404521
8.6.20-8.6.74	TraesCS2B01G287000	TraesCS6B01G277800	0.799994226404521
8.6.20-8.6.74	TraesCS2B01G287000	TraesCS6B01G284600	0.61536966879641
8.6.20-8.6.74	TraesCS2B01G287000	TraesCS6B01G284900	0.61536966879641
8.6.20-8.6.74	TraesCS2B01G287000	TraesCS6B01G335400	0.666654638255686
8.6.20-8.6.74	TraesCS2B01G287000	TraesCS6B01G376200	0.799994226404521
8.6.20-8.6.74	TraesCS2B01G287000	TraesCS6B01G406200	0.799994226404521
8.6.20-8.6.74	TraesCS2B01G287000	TraesCS6B01G406300	0.799994226404521
8.6.20-8.6.74	TraesCS2B01G287000	TraesCS6B01G411700	0.799994226404521
8.6.20-8.6.74	TraesCS2B01G287000	TraesCS6B01G423100	0.799994226404521
8.6.20-8.6.74	TraesCS2B01G287000	TraesCS6B01G425700	0.799994226404521
8.6.20-8.6.74	TraesCS2B01G287000	TraesCS6D01G015100	0.799994226404521
8.6.20-8.6.74	TraesCS2B01G287000	TraesCS6D01G164500	0.727263780549116
8.6.20-8.6.74	TraesCS2B01G287000	TraesCS6D01G284100	1
8.6.20-8.6.74	TraesCS2B01G287000	TraesCS7A01G159200	0.799994226404521
8.6.20-8.6.74	TraesCS2B01G287000	TraesCS7A01G302400	0.799994226404521
8.6.20-8.6.74	TraesCS2B01G287000	TraesCS7B01G038100	0.799994226404521
8.6.20-8.6.74	TraesCS2B01G287000	TraesCS7D01G192900	1
8.6.20-8.6.74	TraesCS2B01G287000	TraesCS7D01G488800	0.666654638255686
8.6.20-8.6.74	TraesCS2B01G287000	TraesCS7D01G498100	0.727263780549116
8.6.20-8.6.74	TraesCS2B01G287000	TraesCS7D01G498300	0.727263780549116
8.6.20-8.6.74	TraesCS2B01G329600	TraesCS2D01G267200	0.799994226404521
8.6.20-8.6.74	TraesCS2B01G329600	TraesCS2D01G311100	1
8.6.20-8.6.74	TraesCS2B01G329600	TraesCS2D01G313400	1
8.6.20-8.6.74	TraesCS2B01G329600	TraesCS2D01G313700	1
8.6.20-8.6.74	TraesCS2B01G329600	TraesCS2D01G467300	1
8.6.20-8.6.74	TraesCS2B01G329600	TraesCS2D01G477100	0.888885918937768
8.6.20-8.6.74	TraesCS2B01G329600	TraesCS2D01G487400	1
8.6.20-8.6.74	TraesCS2B01G329600	TraesCS2D01G487700	0.888885918937768
8.6.20-8.6.74	TraesCS2B01G329600	TraesCS4A01G326700	1
8.6.20-8.6.74	TraesCS2B01G329600	TraesCS4D01G005600	1
8.6.20-8.6.74	TraesCS2B01G329600	TraesCS4D01G133800	0.799994226404521
8.6.20-8.6.74	TraesCS2B01G329600	TraesCS5A01G220200	0.799994226404521
8.6.20-8.6.74	TraesCS2B01G329600	TraesCS5A01G503600	0.799994226404521
8.6.20-8.6.74	TraesCS2B01G329600	TraesCS5B01G219400	0.799994226404521
8.6.20-8.6.74	TraesCS2B01G329600	TraesCS5B01G529400	1
8.6.20-8.6.74	TraesCS2B01G329600	TraesCS5D01G041100	1
8.6.20-8.6.74	TraesCS2B01G329600	TraesCS5D01G228300	0.799994226404521
8.6.20-8.6.74	TraesCS2B01G329600	TraesCS6A01G180600	0.888885918937768
8.6.20-8.6.74	TraesCS2B01G329600	TraesCS6A01G225800	1
8.6.20-8.6.74	TraesCS2B01G329600	TraesCS6A01G239600	0.727264377015731
8.6.20-8.6.74	TraesCS2B01G329600	TraesCS6A01G240000	0.727264377015731
8.6.20-8.6.74	TraesCS2B01G329600	TraesCS6A01G375100	1
8.6.20-8.6.74	TraesCS2B01G329600	TraesCS6B01G018700	1
8.6.20-8.6.74	TraesCS2B01G329600	TraesCS6B01G044600	1
8.6.20-8.6.74	TraesCS2B01G329600	TraesCS6B01G127300	1
8.6.20-8.6.74	TraesCS2B01G329600	TraesCS6B01G153900	0.888885918937768
8.6.20-8.6.74	TraesCS2B01G329600	TraesCS6B01G161600	1
8.6.20-8.6.74	TraesCS2B01G329600	TraesCS6B01G201600	1
8.6.20-8.6.74	TraesCS2B01G329600	TraesCS6B01G205000	0.888885918937768
8.6.20-8.6.74	TraesCS2B01G329600	TraesCS6B01G260500	1
8.6.20-8.6.74	TraesCS2B01G329600	TraesCS6B01G277800	1
8.6.20-8.6.74	TraesCS2B01G329600	TraesCS6B01G284600	0.727264377015731
8.6.20-8.6.74	TraesCS2B01G329600	TraesCS6B01G284900	0.727264377015731
8.6.20-8.6.74	TraesCS2B01G329600	TraesCS6B01G335400	0.799994226404521
8.6.20-8.6.74	TraesCS2B01G329600	TraesCS6B01G376200	1
8.6.20-8.6.74	TraesCS2B01G329600	TraesCS6B01G406200	1
8.6.20-8.6.74	TraesCS2B01G329600	TraesCS6B01G406300	1
8.6.20-8.6.74	TraesCS2B01G329600	TraesCS6B01G411700	1
8.6.20-8.6.74	TraesCS2B01G329600	TraesCS6B01G423100	1
8.6.20-8.6.74	TraesCS2B01G329600	TraesCS6B01G425700	1
8.6.20-8.6.74	TraesCS2B01G329600	TraesCS6D01G015100	1
8.6.20-8.6.74	TraesCS2B01G329600	TraesCS6D01G164500	0.888885918937768
8.6.20-8.6.74	TraesCS2B01G329600	TraesCS6D01G284100	0.799994226404521
8.6.20-8.6.74	TraesCS2B01G329600	TraesCS7A01G159200	1
8.6.20-8.6.74	TraesCS2B01G329600	TraesCS7A01G302400	1
8.6.20-8.6.74	TraesCS2B01G329600	TraesCS7B01G038100	1
8.6.20-8.6.74	TraesCS2B01G329600	TraesCS7D01G192900	0.799994226404521
8.6.20-8.6.74	TraesCS2B01G329600	TraesCS7D01G488800	0.799994226404521
8.6.20-8.6.74	TraesCS2B01G329600	TraesCS7D01G498100	0.888885918937768
8.6.20-8.6.74	TraesCS2B01G329600	TraesCS7D01G498300	0.888885918937768
8.6.20-8.6.74	TraesCS2B01G558400	TraesCS2D01G027900	1
8.6.20-8.6.74	TraesCS2B01G558400	TraesCS3B01G371300	0.888885918937768
8.6.20-8.6.74	TraesCS2B01G558400	TraesCS3D01G155000	0.888885918937768
8.6.20-8.6.74	TraesCS2B01G558400	TraesCS4A01G303900	0.799993985830732
8.6.20-8.6.74	TraesCS2B01G558400	TraesCS4A01G392800	0.888885918937768
8.6.20-8.6.74	TraesCS2B01G558400	TraesCS4B01G225500	0.799993985830732
8.6.20-8.6.74	TraesCS2B01G558400	TraesCS5B01G010500	0.799993985830732
8.6.20-8.6.74	TraesCS2B01G558400	TraesCS6A01G015500	0.888885918937768
8.6.20-8.6.74	TraesCS2B01G558400	TraesCS6B01G022300	0.888885918937768
8.6.20-8.6.74	TraesCS2B01G558400	TraesCS6B01G022500	0.888885918937768
8.6.20-8.6.74	TraesCS2B01G558400	TraesCS6B01G051800	0.888885918937768
8.6.20-8.6.74	TraesCS2B01G558400	TraesCS6B01G098300	0.799993985830732
8.6.20-8.6.74	TraesCS2B01G558400	TraesCS7D01G089200	0.799993985830732
8.6.20-8.6.74	TraesCS2B01G577100	TraesCS2D01G027100	1
8.6.20-8.6.74	TraesCS2B01G577100	TraesCS2D01G563900	1
8.6.20-8.6.74	TraesCS2B01G577100	TraesCS3D01G325300	1
8.6.20-8.6.74	TraesCS2B01G577100	TraesCS3D01G361200	1
8.6.20-8.6.74	TraesCS2B01G577100	TraesCS4A01G308600	1
8.6.20-8.6.74	TraesCS2B01G577100	TraesCS4B01G342000	1
8.6.20-8.6.74	TraesCS2B01G577100	TraesCS4D01G337500	1
8.6.20-8.6.74	TraesCS2B01G577100	TraesCS5A01G220200	0.799994226404521
8.6.20-8.6.74	TraesCS2B01G577100	TraesCS5A01G328800	1
8.6.20-8.6.74	TraesCS2B01G577100	TraesCS5A01G503600	0.799994226404521
8.6.20-8.6.74	TraesCS2B01G577100	TraesCS5B01G219400	0.799994226404521
8.6.20-8.6.74	TraesCS2B01G577100	TraesCS5D01G004900	1
8.6.20-8.6.74	TraesCS2B01G577100	TraesCS5D01G228300	0.799994226404521
8.6.20-8.6.74	TraesCS2B01G577100	TraesCS6B01G018500	1
8.6.20-8.6.74	TraesCS2B01G577100	TraesCS6B01G158300	1
8.6.20-8.6.74	TraesCS2B01G577100	TraesCS6B01G245100	1
8.6.20-8.6.74	TraesCS2B01G577100	TraesCS6B01G279400	1
8.6.20-8.6.74	TraesCS2B01G577100	TraesCS6B01G335400	0.799994226404521
8.6.20-8.6.74	TraesCS2B01G577100	TraesCS6B01G407100	1
8.6.20-8.6.74	TraesCS2B01G577100	TraesCS6B01G432200	1
8.6.20-8.6.74	TraesCS2B01G577100	TraesCS6B01G438800	1
8.6.20-8.6.74	TraesCS2B01G577100	TraesCS6D01G386300	1
8.6.20-8.6.74	TraesCS2B01G577100	TraesCS7A01G411700	1
8.6.20-8.6.74	TraesCS2B01G577100	TraesCS7A01G521800	1
8.6.20-8.6.74	TraesCS2B01G577100	TraesCS7B01G037600	1
8.6.20-8.6.74	TraesCS2B01G577100	TraesCS7D01G026000	1
8.6.20-8.6.74	TraesCS2B01G577100	TraesCS7D01G404900	1
8.6.20-8.6.74	TraesCS2B01G577100	TraesCS7D01G488800	0.799994226404521
8.6.20-8.6.74	TraesCS2B01G577100	TraesCS7D01G498100	0.888885918937768
8.6.20-8.6.74	TraesCS2B01G577100	TraesCS7D01G498300	0.888885918937768
8.6.20-8.6.74	TraesCS2B01G615300	TraesCS2B01G615500	1
8.6.20-8.6.74	TraesCS2B01G615300	TraesCS2B01G626100	1
8.6.20-8.6.74	TraesCS2B01G615300	TraesCS2B01G626600	1
8.6.20-8.6.74	TraesCS2B01G615300	TraesCS2D01G009100	1
8.6.20-8.6.74	TraesCS2B01G615300	TraesCS2D01G009200	1
8.6.20-8.6.74	TraesCS2B01G615300	TraesCS2D01G500100	0.888885918937768
8.6.20-8.6.74	TraesCS2B01G615300	TraesCS2D01G506400	0.888885918937768
8.6.20-8.6.74	TraesCS2B01G615300	TraesCS3B01G230400	1
8.6.20-8.6.74	TraesCS2B01G615300	TraesCS4B01G339600	0.799993985830732
8.6.20-8.6.74	TraesCS2B01G615300	TraesCS4D01G055200	0.888885918937768
8.6.20-8.6.74	TraesCS2B01G615300	TraesCS4D01G335100	1
8.6.20-8.6.74	TraesCS2B01G615300	TraesCS5B01G152000	1
8.6.20-8.6.74	TraesCS2B01G615300	TraesCS5B01G498000	0.799993985830732
8.6.20-8.6.74	TraesCS2B01G615300	TraesCS5D01G158500	1
8.6.20-8.6.74	TraesCS2B01G615300	TraesCS6B01G290500	1
8.6.20-8.6.74	TraesCS2B01G615300	TraesCS6B01G310600	0.799993985830732
8.6.20-8.6.74	TraesCS2B01G615300	TraesCS6B01G313500	0.888885918937768
8.6.20-8.6.74	TraesCS2B01G615300	TraesCS6B01G339000	0.923073933758714
8.6.20-8.6.74	TraesCS2B01G615300	TraesCS6B01G406100	1
8.6.20-8.6.74	TraesCS2B01G615300	TraesCS6B01G450200	1
8.6.20-8.6.74	TraesCS2B01G615300	TraesCS7A01G413300	1
8.6.20-8.6.74	TraesCS2B01G615300	TraesCS7B01G020200	1
8.6.20-8.6.74	TraesCS2B01G615300	TraesCS7D01G119800	1
8.6.20-8.6.74	TraesCS2B01G615300	TraesCS7D01G119900	1
8.6.20-8.6.74	TraesCS2B01G615500	TraesCS2B01G626100	1
8.6.20-8.6.74	TraesCS2B01G615500	TraesCS2B01G626600	1
8.6.20-8.6.74	TraesCS2B01G615500	TraesCS2D01G009100	1
8.6.20-8.6.74	TraesCS2B01G615500	TraesCS2D01G009200	1
8.6.20-8.6.74	TraesCS2B01G615500	TraesCS2D01G500100	0.888885918937768
8.6.20-8.6.74	TraesCS2B01G615500	TraesCS2D01G506400	0.888885918937768
8.6.20-8.6.74	TraesCS2B01G615500	TraesCS3B01G230400	1
8.6.20-8.6.74	TraesCS2B01G615500	TraesCS4B01G339600	0.799993985830732
8.6.20-8.6.74	TraesCS2B01G615500	TraesCS4D01G055200	0.888885918937768
8.6.20-8.6.74	TraesCS2B01G615500	TraesCS4D01G335100	1
8.6.20-8.6.74	TraesCS2B01G615500	TraesCS5B01G152000	1
8.6.20-8.6.74	TraesCS2B01G615500	TraesCS5B01G498000	0.799993985830732
8.6.20-8.6.74	TraesCS2B01G615500	TraesCS5D01G158500	1
8.6.20-8.6.74	TraesCS2B01G615500	TraesCS6B01G290500	1
8.6.20-8.6.74	TraesCS2B01G615500	TraesCS6B01G310600	0.799993985830732
8.6.20-8.6.74	TraesCS2B01G615500	TraesCS6B01G313500	0.888885918937768
8.6.20-8.6.74	TraesCS2B01G615500	TraesCS6B01G339000	0.923073933758714
8.6.20-8.6.74	TraesCS2B01G615500	TraesCS6B01G406100	1
8.6.20-8.6.74	TraesCS2B01G615500	TraesCS6B01G450200	1
8.6.20-8.6.74	TraesCS2B01G615500	TraesCS7A01G413300	1
8.6.20-8.6.74	TraesCS2B01G615500	TraesCS7B01G020200	1
8.6.20-8.6.74	TraesCS2B01G615500	TraesCS7D01G119800	1
8.6.20-8.6.74	TraesCS2B01G615500	TraesCS7D01G119900	1
8.6.20-8.6.74	TraesCS2B01G626100	TraesCS2B01G626600	1
8.6.20-8.6.74	TraesCS2B01G626100	TraesCS2D01G009100	1
8.6.20-8.6.74	TraesCS2B01G626100	TraesCS2D01G009200	1
8.6.20-8.6.74	TraesCS2B01G626100	TraesCS2D01G500100	0.888885918937768
8.6.20-8.6.74	TraesCS2B01G626100	TraesCS2D01G506400	0.888885918937768
8.6.20-8.6.74	TraesCS2B01G626100	TraesCS3B01G230400	1
8.6.20-8.6.74	TraesCS2B01G626100	TraesCS4B01G339600	0.799993985830732
8.6.20-8.6.74	TraesCS2B01G626100	TraesCS4D01G055200	0.888885918937768
8.6.20-8.6.74	TraesCS2B01G626100	TraesCS4D01G335100	1
8.6.20-8.6.74	TraesCS2B01G626100	TraesCS5B01G152000	1
8.6.20-8.6.74	TraesCS2B01G626100	TraesCS5B01G498000	0.799993985830732
8.6.20-8.6.74	TraesCS2B01G626100	TraesCS5D01G158500	1
8.6.20-8.6.74	TraesCS2B01G626100	TraesCS6B01G290500	1
8.6.20-8.6.74	TraesCS2B01G626100	TraesCS6B01G310600	0.799993985830732
8.6.20-8.6.74	TraesCS2B01G626100	TraesCS6B01G313500	0.888885918937768
8.6.20-8.6.74	TraesCS2B01G626100	TraesCS6B01G339000	0.923073933758714
8.6.20-8.6.74	TraesCS2B01G626100	TraesCS6B01G406100	1
8.6.20-8.6.74	TraesCS2B01G626100	TraesCS6B01G450200	1
8.6.20-8.6.74	TraesCS2B01G626100	TraesCS7A01G413300	1
8.6.20-8.6.74	TraesCS2B01G626100	TraesCS7B01G020200	1
8.6.20-8.6.74	TraesCS2B01G626100	TraesCS7D01G119800	1
8.6.20-8.6.74	TraesCS2B01G626100	TraesCS7D01G119900	1
8.6.20-8.6.74	TraesCS2B01G626600	TraesCS2D01G009100	1
8.6.20-8.6.74	TraesCS2B01G626600	TraesCS2D01G009200	1
8.6.20-8.6.74	TraesCS2B01G626600	TraesCS2D01G500100	0.888885918937768
8.6.20-8.6.74	TraesCS2B01G626600	TraesCS2D01G506400	0.888885918937768
8.6.20-8.6.74	TraesCS2B01G626600	TraesCS3B01G230400	1
8.6.20-8.6.74	TraesCS2B01G626600	TraesCS4B01G339600	0.799993985830732
8.6.20-8.6.74	TraesCS2B01G626600	TraesCS4D01G055200	0.888885918937768
8.6.20-8.6.74	TraesCS2B01G626600	TraesCS4D01G335100	1
8.6.20-8.6.74	TraesCS2B01G626600	TraesCS5B01G152000	1
8.6.20-8.6.74	TraesCS2B01G626600	TraesCS5B01G498000	0.799993985830732
8.6.20-8.6.74	TraesCS2B01G626600	TraesCS5D01G158500	1
8.6.20-8.6.74	TraesCS2B01G626600	TraesCS6B01G290500	1
8.6.20-8.6.74	TraesCS2B01G626600	TraesCS6B01G310600	0.799993985830732
8.6.20-8.6.74	TraesCS2B01G626600	TraesCS6B01G313500	0.888885918937768
8.6.20-8.6.74	TraesCS2B01G626600	TraesCS6B01G339000	0.923073933758714
8.6.20-8.6.74	TraesCS2B01G626600	TraesCS6B01G406100	1
8.6.20-8.6.74	TraesCS2B01G626600	TraesCS6B01G450200	1
8.6.20-8.6.74	TraesCS2B01G626600	TraesCS7A01G413300	1
8.6.20-8.6.74	TraesCS2B01G626600	TraesCS7B01G020200	1
8.6.20-8.6.74	TraesCS2B01G626600	TraesCS7D01G119800	1
8.6.20-8.6.74	TraesCS2B01G626600	TraesCS7D01G119900	1
8.6.20-8.6.74	TraesCS2D01G009100	TraesCS2D01G009200	1
8.6.20-8.6.74	TraesCS2D01G009100	TraesCS2D01G500100	0.888885918937768
8.6.20-8.6.74	TraesCS2D01G009100	TraesCS2D01G506400	0.888885918937768
8.6.20-8.6.74	TraesCS2D01G009100	TraesCS3B01G230400	1
8.6.20-8.6.74	TraesCS2D01G009100	TraesCS4B01G339600	0.799993985830732
8.6.20-8.6.74	TraesCS2D01G009100	TraesCS4D01G055200	0.888885918937768
8.6.20-8.6.74	TraesCS2D01G009100	TraesCS4D01G335100	1
8.6.20-8.6.74	TraesCS2D01G009100	TraesCS5B01G152000	1
8.6.20-8.6.74	TraesCS2D01G009100	TraesCS5B01G498000	0.799993985830732
8.6.20-8.6.74	TraesCS2D01G009100	TraesCS5D01G158500	1
8.6.20-8.6.74	TraesCS2D01G009100	TraesCS6B01G290500	1
8.6.20-8.6.74	TraesCS2D01G009100	TraesCS6B01G310600	0.799993985830732
8.6.20-8.6.74	TraesCS2D01G009100	TraesCS6B01G313500	0.888885918937768
8.6.20-8.6.74	TraesCS2D01G009100	TraesCS6B01G339000	0.923073933758714
8.6.20-8.6.74	TraesCS2D01G009100	TraesCS6B01G406100	1
8.6.20-8.6.74	TraesCS2D01G009100	TraesCS6B01G450200	1
8.6.20-8.6.74	TraesCS2D01G009100	TraesCS7A01G413300	1
8.6.20-8.6.74	TraesCS2D01G009100	TraesCS7B01G020200	1
8.6.20-8.6.74	TraesCS2D01G009100	TraesCS7D01G119800	1
8.6.20-8.6.74	TraesCS2D01G009100	TraesCS7D01G119900	1
8.6.20-8.6.74	TraesCS2D01G009200	TraesCS2D01G500100	0.888885918937768
8.6.20-8.6.74	TraesCS2D01G009200	TraesCS2D01G506400	0.888885918937768
8.6.20-8.6.74	TraesCS2D01G009200	TraesCS3B01G230400	1
8.6.20-8.6.74	TraesCS2D01G009200	TraesCS4B01G339600	0.799993985830732
8.6.20-8.6.74	TraesCS2D01G009200	TraesCS4D01G055200	0.888885918937768
8.6.20-8.6.74	TraesCS2D01G009200	TraesCS4D01G335100	1
8.6.20-8.6.74	TraesCS2D01G009200	TraesCS5B01G152000	1
8.6.20-8.6.74	TraesCS2D01G009200	TraesCS5B01G498000	0.799993985830732
8.6.20-8.6.74	TraesCS2D01G009200	TraesCS5D01G158500	1
8.6.20-8.6.74	TraesCS2D01G009200	TraesCS6B01G290500	1
8.6.20-8.6.74	TraesCS2D01G009200	TraesCS6B01G310600	0.799993985830732
8.6.20-8.6.74	TraesCS2D01G009200	TraesCS6B01G313500	0.888885918937768
8.6.20-8.6.74	TraesCS2D01G009200	TraesCS6B01G339000	0.923073933758714
8.6.20-8.6.74	TraesCS2D01G009200	TraesCS6B01G406100	1
8.6.20-8.6.74	TraesCS2D01G009200	TraesCS6B01G450200	1
8.6.20-8.6.74	TraesCS2D01G009200	TraesCS7A01G413300	1
8.6.20-8.6.74	TraesCS2D01G009200	TraesCS7B01G020200	1
8.6.20-8.6.74	TraesCS2D01G009200	TraesCS7D01G119800	1
8.6.20-8.6.74	TraesCS2D01G009200	TraesCS7D01G119900	1
8.6.20-8.6.74	TraesCS2D01G027100	TraesCS2D01G563900	1
8.6.20-8.6.74	TraesCS2D01G027100	TraesCS3D01G325300	1
8.6.20-8.6.74	TraesCS2D01G027100	TraesCS3D01G361200	1
8.6.20-8.6.74	TraesCS2D01G027100	TraesCS4A01G308600	1
8.6.20-8.6.74	TraesCS2D01G027100	TraesCS4B01G342000	1
8.6.20-8.6.74	TraesCS2D01G027100	TraesCS4D01G337500	1
8.6.20-8.6.74	TraesCS2D01G027100	TraesCS5A01G220200	0.799994226404521
8.6.20-8.6.74	TraesCS2D01G027100	TraesCS5A01G328800	1
8.6.20-8.6.74	TraesCS2D01G027100	TraesCS5A01G503600	0.799994226404521
8.6.20-8.6.74	TraesCS2D01G027100	TraesCS5B01G219400	0.799994226404521
8.6.20-8.6.74	TraesCS2D01G027100	TraesCS5D01G004900	1
8.6.20-8.6.74	TraesCS2D01G027100	TraesCS5D01G228300	0.799994226404521
8.6.20-8.6.74	TraesCS2D01G027100	TraesCS6B01G018500	1
8.6.20-8.6.74	TraesCS2D01G027100	TraesCS6B01G158300	1
8.6.20-8.6.74	TraesCS2D01G027100	TraesCS6B01G245100	1
8.6.20-8.6.74	TraesCS2D01G027100	TraesCS6B01G279400	1
8.6.20-8.6.74	TraesCS2D01G027100	TraesCS6B01G335400	0.799994226404521
8.6.20-8.6.74	TraesCS2D01G027100	TraesCS6B01G407100	1
8.6.20-8.6.74	TraesCS2D01G027100	TraesCS6B01G432200	1
8.6.20-8.6.74	TraesCS2D01G027100	TraesCS6B01G438800	1
8.6.20-8.6.74	TraesCS2D01G027100	TraesCS6D01G386300	1
8.6.20-8.6.74	TraesCS2D01G027100	TraesCS7A01G411700	1
8.6.20-8.6.74	TraesCS2D01G027100	TraesCS7A01G521800	1
8.6.20-8.6.74	TraesCS2D01G027100	TraesCS7B01G037600	1
8.6.20-8.6.74	TraesCS2D01G027100	TraesCS7D01G026000	1
8.6.20-8.6.74	TraesCS2D01G027100	TraesCS7D01G404900	1
8.6.20-8.6.74	TraesCS2D01G027100	TraesCS7D01G488800	0.799994226404521
8.6.20-8.6.74	TraesCS2D01G027100	TraesCS7D01G498100	0.888885918937768
8.6.20-8.6.74	TraesCS2D01G027100	TraesCS7D01G498300	0.888885918937768
8.6.20-8.6.74	TraesCS2D01G027900	TraesCS3B01G371300	0.888885918937768
8.6.20-8.6.74	TraesCS2D01G027900	TraesCS3D01G155000	0.888885918937768
8.6.20-8.6.74	TraesCS2D01G027900	TraesCS4A01G303900	0.799993985830732
8.6.20-8.6.74	TraesCS2D01G027900	TraesCS4A01G392800	0.888885918937768
8.6.20-8.6.74	TraesCS2D01G027900	TraesCS4B01G225500	0.799993985830732
8.6.20-8.6.74	TraesCS2D01G027900	TraesCS5B01G010500	0.799993985830732
8.6.20-8.6.74	TraesCS2D01G027900	TraesCS6A01G015500	0.888885918937768
8.6.20-8.6.74	TraesCS2D01G027900	TraesCS6B01G022300	0.888885918937768
8.6.20-8.6.74	TraesCS2D01G027900	TraesCS6B01G022500	0.888885918937768
8.6.20-8.6.74	TraesCS2D01G027900	TraesCS6B01G051800	0.888885918937768
8.6.20-8.6.74	TraesCS2D01G027900	TraesCS6B01G098300	0.799993985830732
8.6.20-8.6.74	TraesCS2D01G027900	TraesCS7D01G089200	0.799993985830732
8.6.20-8.6.74	TraesCS2D01G110700	TraesCS6D01G128600	1
8.6.20-8.6.74	TraesCS2D01G110700	TraesCS7A01G356100	1
8.6.20-8.6.74	TraesCS2D01G110700	TraesCS7B01G271600	1
8.6.20-8.6.74	TraesCS2D01G110700	TraesCS7D01G366600	1
8.6.20-8.6.74	TraesCS2D01G217000	TraesCS3A01G289900	1
8.6.20-8.6.74	TraesCS2D01G217000	TraesCS3B01G324500	1
8.6.20-8.6.74	TraesCS2D01G217000	TraesCS3D01G289600	1
8.6.20-8.6.74	TraesCS2D01G217000	TraesCS5A01G222500	1
8.6.20-8.6.74	TraesCS2D01G217000	TraesCS5B01G221600	1
8.6.20-8.6.74	TraesCS2D01G217000	TraesCS5D01G230300	1
8.6.20-8.6.74	TraesCS2D01G217000	TraesCS6B01G104600	1
8.6.20-8.6.74	TraesCS2D01G267200	TraesCS2D01G311100	0.799994226404521
8.6.20-8.6.74	TraesCS2D01G267200	TraesCS2D01G313400	0.799994226404521
8.6.20-8.6.74	TraesCS2D01G267200	TraesCS2D01G313700	0.799994226404521
8.6.20-8.6.74	TraesCS2D01G267200	TraesCS2D01G467300	0.799994226404521
8.6.20-8.6.74	TraesCS2D01G267200	TraesCS2D01G477100	0.727263780549116
8.6.20-8.6.74	TraesCS2D01G267200	TraesCS2D01G487400	0.799994226404521
8.6.20-8.6.74	TraesCS2D01G267200	TraesCS2D01G487700	0.727263780549116
8.6.20-8.6.74	TraesCS2D01G267200	TraesCS4A01G326700	0.799994226404521
8.6.20-8.6.74	TraesCS2D01G267200	TraesCS4D01G005600	0.799994226404521
8.6.20-8.6.74	TraesCS2D01G267200	TraesCS4D01G133800	1
8.6.20-8.6.74	TraesCS2D01G267200	TraesCS5A01G220200	0.666654638255686
8.6.20-8.6.74	TraesCS2D01G267200	TraesCS5A01G503600	0.666654638255686
8.6.20-8.6.74	TraesCS2D01G267200	TraesCS5B01G219400	0.666654638255686
8.6.20-8.6.74	TraesCS2D01G267200	TraesCS5B01G529400	0.799994226404521
8.6.20-8.6.74	TraesCS2D01G267200	TraesCS5D01G041100	0.799994226404521
8.6.20-8.6.74	TraesCS2D01G267200	TraesCS5D01G228300	0.666654638255686
8.6.20-8.6.74	TraesCS2D01G267200	TraesCS6A01G180600	0.727263780549116
8.6.20-8.6.74	TraesCS2D01G267200	TraesCS6A01G225800	0.799994226404521
8.6.20-8.6.74	TraesCS2D01G267200	TraesCS6A01G239600	0.61536966879641
8.6.20-8.6.74	TraesCS2D01G267200	TraesCS6A01G240000	0.61536966879641
8.6.20-8.6.74	TraesCS2D01G267200	TraesCS6A01G375100	0.799994226404521
8.6.20-8.6.74	TraesCS2D01G267200	TraesCS6B01G018700	0.799994226404521
8.6.20-8.6.74	TraesCS2D01G267200	TraesCS6B01G044600	0.799994226404521
8.6.20-8.6.74	TraesCS2D01G267200	TraesCS6B01G127300	0.799994226404521
8.6.20-8.6.74	TraesCS2D01G267200	TraesCS6B01G153900	0.727263780549116
8.6.20-8.6.74	TraesCS2D01G267200	TraesCS6B01G161600	0.799994226404521
8.6.20-8.6.74	TraesCS2D01G267200	TraesCS6B01G201600	0.799994226404521
8.6.20-8.6.74	TraesCS2D01G267200	TraesCS6B01G205000	0.727263780549116
8.6.20-8.6.74	TraesCS2D01G267200	TraesCS6B01G260500	0.799994226404521
8.6.20-8.6.74	TraesCS2D01G267200	TraesCS6B01G277800	0.799994226404521
8.6.20-8.6.74	TraesCS2D01G267200	TraesCS6B01G284600	0.61536966879641
8.6.20-8.6.74	TraesCS2D01G267200	TraesCS6B01G284900	0.61536966879641
8.6.20-8.6.74	TraesCS2D01G267200	TraesCS6B01G335400	0.666654638255686
8.6.20-8.6.74	TraesCS2D01G267200	TraesCS6B01G376200	0.799994226404521
8.6.20-8.6.74	TraesCS2D01G267200	TraesCS6B01G406200	0.799994226404521
8.6.20-8.6.74	TraesCS2D01G267200	TraesCS6B01G406300	0.799994226404521
8.6.20-8.6.74	TraesCS2D01G267200	TraesCS6B01G411700	0.799994226404521
8.6.20-8.6.74	TraesCS2D01G267200	TraesCS6B01G423100	0.799994226404521
8.6.20-8.6.74	TraesCS2D01G267200	TraesCS6B01G425700	0.799994226404521
8.6.20-8.6.74	TraesCS2D01G267200	TraesCS6D01G015100	0.799994226404521
8.6.20-8.6.74	TraesCS2D01G267200	TraesCS6D01G164500	0.727263780549116
8.6.20-8.6.74	TraesCS2D01G267200	TraesCS6D01G284100	1
8.6.20-8.6.74	TraesCS2D01G267200	TraesCS7A01G159200	0.799994226404521
8.6.20-8.6.74	TraesCS2D01G267200	TraesCS7A01G302400	0.799994226404521
8.6.20-8.6.74	TraesCS2D01G267200	TraesCS7B01G038100	0.799994226404521
8.6.20-8.6.74	TraesCS2D01G267200	TraesCS7D01G192900	1
8.6.20-8.6.74	TraesCS2D01G267200	TraesCS7D01G488800	0.666654638255686
8.6.20-8.6.74	TraesCS2D01G267200	TraesCS7D01G498100	0.727263780549116
8.6.20-8.6.74	TraesCS2D01G267200	TraesCS7D01G498300	0.727263780549116
8.6.20-8.6.74	TraesCS2D01G311100	TraesCS2D01G313400	1
8.6.20-8.6.74	TraesCS2D01G311100	TraesCS2D01G313700	1
8.6.20-8.6.74	TraesCS2D01G311100	TraesCS2D01G467300	1
8.6.20-8.6.74	TraesCS2D01G311100	TraesCS2D01G477100	0.888885918937768
8.6.20-8.6.74	TraesCS2D01G311100	TraesCS2D01G487400	1
8.6.20-8.6.74	TraesCS2D01G311100	TraesCS2D01G487700	0.888885918937768
8.6.20-8.6.74	TraesCS2D01G311100	TraesCS4A01G326700	1
8.6.20-8.6.74	TraesCS2D01G311100	TraesCS4D01G005600	1
8.6.20-8.6.74	TraesCS2D01G311100	TraesCS4D01G133800	0.799994226404521
8.6.20-8.6.74	TraesCS2D01G311100	TraesCS5A01G220200	0.799994226404521
8.6.20-8.6.74	TraesCS2D01G311100	TraesCS5A01G503600	0.799994226404521
8.6.20-8.6.74	TraesCS2D01G311100	TraesCS5B01G219400	0.799994226404521
8.6.20-8.6.74	TraesCS2D01G311100	TraesCS5B01G529400	1
8.6.20-8.6.74	TraesCS2D01G311100	TraesCS5D01G041100	1
8.6.20-8.6.74	TraesCS2D01G311100	TraesCS5D01G228300	0.799994226404521
8.6.20-8.6.74	TraesCS2D01G311100	TraesCS6A01G180600	0.888885918937768
8.6.20-8.6.74	TraesCS2D01G311100	TraesCS6A01G225800	1
8.6.20-8.6.74	TraesCS2D01G311100	TraesCS6A01G239600	0.727264377015731
8.6.20-8.6.74	TraesCS2D01G311100	TraesCS6A01G240000	0.727264377015731
8.6.20-8.6.74	TraesCS2D01G311100	TraesCS6A01G375100	1
8.6.20-8.6.74	TraesCS2D01G311100	TraesCS6B01G018700	1
8.6.20-8.6.74	TraesCS2D01G311100	TraesCS6B01G044600	1
8.6.20-8.6.74	TraesCS2D01G311100	TraesCS6B01G127300	1
8.6.20-8.6.74	TraesCS2D01G311100	TraesCS6B01G153900	0.888885918937768
8.6.20-8.6.74	TraesCS2D01G311100	TraesCS6B01G161600	1
8.6.20-8.6.74	TraesCS2D01G311100	TraesCS6B01G201600	1
8.6.20-8.6.74	TraesCS2D01G311100	TraesCS6B01G205000	0.888885918937768
8.6.20-8.6.74	TraesCS2D01G311100	TraesCS6B01G260500	1
8.6.20-8.6.74	TraesCS2D01G311100	TraesCS6B01G277800	1
8.6.20-8.6.74	TraesCS2D01G311100	TraesCS6B01G284600	0.727264377015731
8.6.20-8.6.74	TraesCS2D01G311100	TraesCS6B01G284900	0.727264377015731
8.6.20-8.6.74	TraesCS2D01G311100	TraesCS6B01G335400	0.799994226404521
8.6.20-8.6.74	TraesCS2D01G311100	TraesCS6B01G376200	1
8.6.20-8.6.74	TraesCS2D01G311100	TraesCS6B01G406200	1
8.6.20-8.6.74	TraesCS2D01G311100	TraesCS6B01G406300	1
8.6.20-8.6.74	TraesCS2D01G311100	TraesCS6B01G411700	1
8.6.20-8.6.74	TraesCS2D01G311100	TraesCS6B01G423100	1
8.6.20-8.6.74	TraesCS2D01G311100	TraesCS6B01G425700	1
8.6.20-8.6.74	TraesCS2D01G311100	TraesCS6D01G015100	1
8.6.20-8.6.74	TraesCS2D01G311100	TraesCS6D01G164500	0.888885918937768
8.6.20-8.6.74	TraesCS2D01G311100	TraesCS6D01G284100	0.799994226404521
8.6.20-8.6.74	TraesCS2D01G311100	TraesCS7A01G159200	1
8.6.20-8.6.74	TraesCS2D01G311100	TraesCS7A01G302400	1
8.6.20-8.6.74	TraesCS2D01G311100	TraesCS7B01G038100	1
8.6.20-8.6.74	TraesCS2D01G311100	TraesCS7D01G192900	0.799994226404521
8.6.20-8.6.74	TraesCS2D01G311100	TraesCS7D01G488800	0.799994226404521
8.6.20-8.6.74	TraesCS2D01G311100	TraesCS7D01G498100	0.888885918937768
8.6.20-8.6.74	TraesCS2D01G311100	TraesCS7D01G498300	0.888885918937768
8.6.20-8.6.74	TraesCS2D01G313400	TraesCS2D01G313700	1
8.6.20-8.6.74	TraesCS2D01G313400	TraesCS2D01G467300	1
8.6.20-8.6.74	TraesCS2D01G313400	TraesCS2D01G477100	0.888885918937768
8.6.20-8.6.74	TraesCS2D01G313400	TraesCS2D01G487400	1
8.6.20-8.6.74	TraesCS2D01G313400	TraesCS2D01G487700	0.888885918937768
8.6.20-8.6.74	TraesCS2D01G313400	TraesCS4A01G326700	1
8.6.20-8.6.74	TraesCS2D01G313400	TraesCS4D01G005600	1
8.6.20-8.6.74	TraesCS2D01G313400	TraesCS4D01G133800	0.799994226404521
8.6.20-8.6.74	TraesCS2D01G313400	TraesCS5A01G220200	0.799994226404521
8.6.20-8.6.74	TraesCS2D01G313400	TraesCS5A01G503600	0.799994226404521
8.6.20-8.6.74	TraesCS2D01G313400	TraesCS5B01G219400	0.799994226404521
8.6.20-8.6.74	TraesCS2D01G313400	TraesCS5B01G529400	1
8.6.20-8.6.74	TraesCS2D01G313400	TraesCS5D01G041100	1
8.6.20-8.6.74	TraesCS2D01G313400	TraesCS5D01G228300	0.799994226404521
8.6.20-8.6.74	TraesCS2D01G313400	TraesCS6A01G180600	0.888885918937768
8.6.20-8.6.74	TraesCS2D01G313400	TraesCS6A01G225800	1
8.6.20-8.6.74	TraesCS2D01G313400	TraesCS6A01G239600	0.727264377015731
8.6.20-8.6.74	TraesCS2D01G313400	TraesCS6A01G240000	0.727264377015731
8.6.20-8.6.74	TraesCS2D01G313400	TraesCS6A01G375100	1
8.6.20-8.6.74	TraesCS2D01G313400	TraesCS6B01G018700	1
8.6.20-8.6.74	TraesCS2D01G313400	TraesCS6B01G044600	1
8.6.20-8.6.74	TraesCS2D01G313400	TraesCS6B01G127300	1
8.6.20-8.6.74	TraesCS2D01G313400	TraesCS6B01G153900	0.888885918937768
8.6.20-8.6.74	TraesCS2D01G313400	TraesCS6B01G161600	1
8.6.20-8.6.74	TraesCS2D01G313400	TraesCS6B01G201600	1
8.6.20-8.6.74	TraesCS2D01G313400	TraesCS6B01G205000	0.888885918937768
8.6.20-8.6.74	TraesCS2D01G313400	TraesCS6B01G260500	1
8.6.20-8.6.74	TraesCS2D01G313400	TraesCS6B01G277800	1
8.6.20-8.6.74	TraesCS2D01G313400	TraesCS6B01G284600	0.727264377015731
8.6.20-8.6.74	TraesCS2D01G313400	TraesCS6B01G284900	0.727264377015731
8.6.20-8.6.74	TraesCS2D01G313400	TraesCS6B01G335400	0.799994226404521
8.6.20-8.6.74	TraesCS2D01G313400	TraesCS6B01G376200	1
8.6.20-8.6.74	TraesCS2D01G313400	TraesCS6B01G406200	1
[truncated: 2,009 more rows]
