# Supplementary material for: Carbohydrate Accumulation and Differential Transcript Expression in Winter Wheat Lines with Different Levels of Snow Mold and Freezing Tolerance after Cold Treatment
Source: Plants (Basel). 2020 Oct 23;9(11):1416. doi: 10.3390/plants9111416 (PMC7690702; doi:10.3390/plants9111416)
Supplement: Supplementary file 1 [file plants-09-01416-s001.zip › supplementalFiles/func-E output/snowMoldFunc-E_results/8.6.20-8.6.74/test.8.6.20-8.6.74.kappa.matrix.tab]

	TraesCS1A01G049600	TraesCS1A01G078200	TraesCS1A01G149300	TraesCS1A01G150800	TraesCS1A01G153000	TraesCS1A01G240500	TraesCS1A01G282200	TraesCS1A01G283900	TraesCS1A01G310600	TraesCS1A01G334800	TraesCS1A01G335800	TraesCS1A01G348800	TraesCS1A01G373700	TraesCS1A01G407600	TraesCS1A01G442300	TraesCS1B01G066000	TraesCS1B01G066400	TraesCS1B01G157900	TraesCS1B01G167200	TraesCS1B01G168400	TraesCS1B01G207900	TraesCS1B01G287800	TraesCS1B01G348900	TraesCS1B01G349900	TraesCS1B01G454800	TraesCS1B01G476400	TraesCS1D01G029100	TraesCS1D01G029200	TraesCS1D01G029500	TraesCS1D01G029900	TraesCS1D01G042300	TraesCS1D01G080400	TraesCS1D01G080900	TraesCS1D01G082800	TraesCS1D01G146600	TraesCS1D01G147200	TraesCS1D01G147800	TraesCS1D01G450100	TraesCS2A01G002800	TraesCS2A01G002900	TraesCS2A01G007500	TraesCS2A01G015400	TraesCS2A01G070700	TraesCS2A01G071600	TraesCS2A01G097400	TraesCS2A01G255500	TraesCS2A01G290900	TraesCS2A01G341400	TraesCS2A01G409500
TraesCS1A01G049600	0	0	0	0	0	1	0	0	0	0	0	0	0	0	0	1	0	0	0	0	0	0	0	0	0	0	0	0	0	0	0	0	0	0	0	0	0	0	0	0	0	0	0	0	0	0	0	0	0
TraesCS1A01G078200	0	0	0	0	0	0	0	0	0	0	0	0	0	0	0	0	0	0	0	0	0	0	0	0	0	0	0	0	0	0	0	0	0	0	0	0	0	0	0	0	0	0	0	0	0	0	0	0	0
TraesCS1A01G149300	0	0	0	0	0	0	0	0	0	0	0	0	0	0	0	0	0	0	1	0	0	0	0	0	0	0	0	0	0	0	0	0	0	0	1	0	0	0	0	0	0	0	0	0	0	0	0	0	0
TraesCS1A01G150800	0	0	0	0	0.799994226404521	0	0.799994226404521	0.666654638255686	0.727263780549116	0.799994226404521	0	0.799994226404521	0	0.799994226404521	0.799994226404521	0	0.799994226404521	0	0	1	0	0	0	0	0	0.799994226404521	0	0	0	0	0	0	0	0	0	0	1	0.799994226404521	0.799994226404521	0.799994226404521	0	0.799994226404521	0	0.799994226404521	0	0.666654638255686	0	0	0.799994226404521
TraesCS1A01G153000	0	0	0	0.799994226404521	0	0	1	0.799994226404521	0.888885918937768	0	0	0	0	1	0	0	1	0	0	0.799994226404521	0	0	0	0	0	0	0	0	0	0	0	0	0	0	0	0	0.799994226404521	0	0	0	0	0	0	1	0	0.799994226404521	0	0	1
TraesCS1A01G240500	1	0	0	0	0	0	0	0	0	0	0	0	0	0	0	1	0	0	0	0	0	0	0	0	0	0	0	0	0	0	0	0	0	0	0	0	0	0	0	0	0	0	0	0	0	0	0	0	0
TraesCS1A01G282200	0	0	0	0.799994226404521	1	0	0	0.799994226404521	0.888885918937768	0	0	0	0	1	0	0	1	0	0	0.799994226404521	0	0	0	0	0	0	0	0	0	0	0	0	0	0	0	0	0.799994226404521	0	0	0	0	0	0	1	0	0.799994226404521	0	0	1
TraesCS1A01G283900	0	0	0	0.666654638255686	0.799994226404521	0	0.799994226404521	0	0.727263780549116	0	0	0	0	0.799994226404521	0	0	0.799994226404521	0	0	0.666654638255686	0	0	0	0	0	0	0	0	0	0	0	0	0	0	0	0	0.666654638255686	0	0	0	0	0	0	0.799994226404521	0	1	0	0	0.799994226404521
TraesCS1A01G310600	0	0	0	0.727263780549116	0.888885918937768	0	0.888885918937768	0.727263780549116	0	0	0	0	0	0.888885918937768	0	0	0.888885918937768	0	0	0.727263780549116	0	0	0	0	0	0	0	0	0	0	0	0	0	0	0	0	0.727263780549116	0	0	0	0	0	0	0.888885918937768	0	0.727263780549116	0	0	0.888885918937768
TraesCS1A01G334800	0	0	0	0.799994226404521	0	0	0	0	0	0	0	1	0	0	1	0	0	0	0	0.799994226404521	0	0	0	0	0	1	0	0	0	0	0	0	0	0	0	0	0.799994226404521	1	1	1	0	1	0	0	0	0	0	0	0
TraesCS1A01G335800	0	0	0	0	0	0	0	0	0	0	0	0	0	0	0	0	0	0	0	0	0	0	0	0	0	0	0	0	0	0	0	0	0	0	0	0	0	0	0	0	0	0	0	0	0	0	0	0	0
TraesCS1A01G348800	0	0	0	0.799994226404521	0	0	0	0	0	1	0	0	0	0	1	0	0	0	0	0.799994226404521	0	0	0	0	0	1	0	0	0	0	0	0	0	0	0	0	0.799994226404521	1	1	1	0	1	0	0	0	0	0	0	0
TraesCS1A01G373700	0	0	0	0	0	0	0	0	0	0	0	0	0	0	0	0	0	0	0	0	0	0	0	0	0	0	0	0	0	0	0	0	0	0	0	0	0	0	0	0	0	0	0	0	0	0	0	0	0
TraesCS1A01G407600	0	0	0	0.799994226404521	1	0	1	0.799994226404521	0.888885918937768	0	0	0	0	0	0	0	1	0	0	0.799994226404521	0	0	0	0	0	0	0	0	0	0	0	0	0	0	0	0	0.799994226404521	0	0	0	0	0	0	1	0	0.799994226404521	0	0	1
TraesCS1A01G442300	0	0	0	0.799994226404521	0	0	0	0	0	1	0	1	0	0	0	0	0	0	0	0.799994226404521	0	0	0	0	0	1	0	0	0	0	0	0	0	0	0	0	0.799994226404521	1	1	1	0	1	0	0	0	0	0	0	0
TraesCS1B01G066000	1	0	0	0	0	1	0	0	0	0	0	0	0	0	0	0	0	0	0	0	0	0	0	0	0	0	0	0	0	0	0	0	0	0	0	0	0	0	0	0	0	0	0	0	0	0	0	0	0
TraesCS1B01G066400	0	0	0	0.799994226404521	1	0	1	0.799994226404521	0.888885918937768	0	0	0	0	1	0	0	0	0	0	0.799994226404521	0	0	0	0	0	0	0	0	0	0	0	0	0	0	0	0	0.799994226404521	0	0	0	0	0	0	1	0	0.799994226404521	0	0	1
TraesCS1B01G157900	0	0	0	0	0	0	0	0	0	0	0	0	0	0	0	0	0	0	0	0	0	0	0	0	0	0	0	0	0	0	0	0	0	0	0	0	0	0	0	0	0	0	0	0	0	0	0	0	0
TraesCS1B01G167200	0	0	1	0	0	0	0	0	0	0	0	0	0	0	0	0	0	0	0	0	0	0	0	0	0	0	0	0	0	0	0	0	0	0	1	0	0	0	0	0	0	0	0	0	0	0	0	0	0
TraesCS1B01G168400	0	0	0	1	0.799994226404521	0	0.799994226404521	0.666654638255686	0.727263780549116	0.799994226404521	0	0.799994226404521	0	0.799994226404521	0.799994226404521	0	0.799994226404521	0	0	0	0	0	0	0	0	0.799994226404521	0	0	0	0	0	0	0	0	0	0	1	0.799994226404521	0.799994226404521	0.799994226404521	0	0.799994226404521	0	0.799994226404521	0	0.666654638255686	0	0	0.799994226404521
TraesCS1B01G207900	0	0	0	0	0	0	0	0	0	0	0	0	0	0	0	0	0	0	0	0	0	0	0	0	0	0	0	0	0	0	0	0	0	0	0	0	0	0	0	0	0	0	0	0	0	0	0	0	0
TraesCS1B01G287800	0	0	0	0	0	0	0	0	0	0	0	0	0	0	0	0	0	0	0	0	0	0	0	0	0	0	0	0	0	0	0	0	0	0	0	0	0	0	0	0	0	0	0	0	0	0	0	0	0
TraesCS1B01G348900	0	0	0	0	0	0	0	0	0	0	0	0	0	0	0	0	0	0	0	0	0	0	0	0	0	0	0	0	0	0	0	0	0	0	0	0	0	0	0	0	0	0	0	0	0	0	0	0	0
TraesCS1B01G349900	0	0	0	0	0	0	0	0	0	0	0	0	0	0	0	0	0	0	0	0	0	0	0	0	0	0	0	0	0	0	0	0	0	0	0	0	0	0	0	0	0	0	0	0	0	0	0	0	0
TraesCS1B01G454800	0	0	0	0	0	0	0	0	0	0	0	0	0	0	0	0	0	0	0	0	0	0	0	0	0	0	0	0	0	0	0	0	0	0	0	0.799993985830732	0	0	0	0	0.799993985830732	0	0	0	0	0	0	1	0
TraesCS1B01G476400	0	0	0	0.799994226404521	0	0	0	0	0	1	0	1	0	0	1	0	0	0	0	0.799994226404521	0	0	0	0	0	0	0	0	0	0	0	0	0	0	0	0	0.799994226404521	1	1	1	0	1	0	0	0	0	0	0	0
TraesCS1D01G029100	0	0	0	0	0	0	0	0	0	0	0	0	0	0	0	0	0	0	0	0	0	0	0	0	0	0	0	0	0	0	0	0	0	0	0	0	0	0	0	0	0	0	0	0	0	0	0	0	0
TraesCS1D01G029200	0	0	0	0	0	0	0	0	0	0	0	0	0	0	0	0	0	0	0	0	0	0	0	0	0	0	0	0	0	0	0	0	0	0	0	0	0	0	0	0	0	0	0	0	0	0	0	0	0
TraesCS1D01G029500	0	0	0	0	0	0	0	0	0	0	0	0	0	0	0	0	0	0	0	0	0	0	0	0	0	0	0	0	0	0	0	0	0	0	0	0	0	0	0	0	0	0	0	0	0	0	0	0	0
TraesCS1D01G029900	0	0	0	0	0	0	0	0	0	0	0	0	0	0	0	0	0	0	0	0	0	0	0	0	0	0	0	0	0	0	0	0	0	0	0	0	0	0	0	0	0	0	0	0	0	0	0	0	0
TraesCS1D01G042300	0	0	0	0	0	0	0	0	0	0	0	0	0	0	0	0	0	0	0	0	0	0	0	0	0	0	0	0	0	0	0	0	0	0	0	0	0	0	0	0	0	0	0	0	0	0	0	0	0
TraesCS1D01G080400	0	0	0	0	0	0	0	0	0	0	0	0	0	0	0	0	0	0	0	0	0	0	0	0	0	0	0	0	0	0	0	0	0	0	0	0	0	0	0	0	0	0	0	0	0	0	0	0	0
TraesCS1D01G080900	0	0	0	0	0	0	0	0	0	0	0	0	0	0	0	0	0	0	0	0	0	0	0	0	0	0	0	0	0	0	0	0	0	0	0	0	0	0	0	0	0	0	0	0	0	0	0	0	0
TraesCS1D01G082800	0	0	0	0	0	0	0	0	0	0	0	0	0	0	0	0	0	0	0	0	0	0	0	0	0	0	0	0	0	0	0	0	0	0	0	0	0	0	0	0	0	0	0	0	0	0	0	0	0
TraesCS1D01G146600	0	0	1	0	0	0	0	0	0	0	0	0	0	0	0	0	0	0	1	0	0	0	0	0	0	0	0	0	0	0	0	0	0	0	0	0	0	0	0	0	0	0	0	0	0	0	0	0	0
TraesCS1D01G147200	0	0	0	0	0	0	0	0	0	0	0	0	0	0	0	0	0	0	0	0	0	0	0	0	0.799993985830732	0	0	0	0	0	0	0	0	0	0	0	0	0	0	0	1	0	0	0	0	0	0	0.799993985830732	0
TraesCS1D01G147800	0	0	0	1	0.799994226404521	0	0.799994226404521	0.666654638255686	0.727263780549116	0.799994226404521	0	0.799994226404521	0	0.799994226404521	0.799994226404521	0	0.799994226404521	0	0	1	0	0	0	0	0	0.799994226404521	0	0	0	0	0	0	0	0	0	0	0	0.799994226404521	0.799994226404521	0.799994226404521	0	0.799994226404521	0	0.799994226404521	0	0.666654638255686	0	0	0.799994226404521
TraesCS1D01G450100	0	0	0	0.799994226404521	0	0	0	0	0	1	0	1	0	0	1	0	0	0	0	0.799994226404521	0	0	0	0	0	1	0	0	0	0	0	0	0	0	0	0	0.799994226404521	0	1	1	0	1	0	0	0	0	0	0	0
TraesCS2A01G002800	0	0	0	0.799994226404521	0	0	0	0	0	1	0	1	0	0	1	0	0	0	0	0.799994226404521	0	0	0	0	0	1	0	0	0	0	0	0	0	0	0	0	0.799994226404521	1	0	1	0	1	0	0	0	0	0	0	0
TraesCS2A01G002900	0	0	0	0.799994226404521	0	0	0	0	0	1	0	1	0	0	1	0	0	0	0	0.799994226404521	0	0	0	0	0	1	0	0	0	0	0	0	0	0	0	0	0.799994226404521	1	1	0	0	1	0	0	0	0	0	0	0
TraesCS2A01G007500	0	0	0	0	0	0	0	0	0	0	0	0	0	0	0	0	0	0	0	0	0	0	0	0	0.799993985830732	0	0	0	0	0	0	0	0	0	0	1	0	0	0	0	0	0	0	0	0	0	0	0.799993985830732	0
TraesCS2A01G015400	0	0	0	0.799994226404521	0	0	0	0	0	1	0	1	0	0	1	0	0	0	0	0.799994226404521	0	0	0	0	0	1	0	0	0	0	0	0	0	0	0	0	0.799994226404521	1	1	1	0	0	0	0	0	0	0	0	0
TraesCS2A01G070700	0	0	0	0	0	0	0	0	0	0	0	0	0	0	0	0	0	0	0	0	0	0	0	0	0	0	0	0	0	0	0	0	0	0	0	0	0	0	0	0	0	0	0	0	0	0	0	0	0
TraesCS2A01G071600	0	0	0	0.799994226404521	1	0	1	0.799994226404521	0.888885918937768	0	0	0	0	1	0	0	1	0	0	0.799994226404521	0	0	0	0	0	0	0	0	0	0	0	0	0	0	0	0	0.799994226404521	0	0	0	0	0	0	0	0	0.799994226404521	0	0	1
TraesCS2A01G097400	0	0	0	0	0	0	0	0	0	0	0	0	0	0	0	0	0	0	0	0	0	0	0	0	0	0	0	0	0	0	0	0	0	0	0	0	0	0	0	0	0	0	0	0	0	0	0	0	0
TraesCS2A01G255500	0	0	0	0.666654638255686	0.799994226404521	0	0.799994226404521	1	0.727263780549116	0	0	0	0	0.799994226404521	0	0	0.799994226404521	0	0	0.666654638255686	0	0	0	0	0	0	0	0	0	0	0	0	0	0	0	0	0.666654638255686	0	0	0	0	0	0	0.799994226404521	0	0	0	0	0.799994226404521
TraesCS2A01G290900	0	0	0	0	0	0	0	0	0	0	0	0	0	0	0	0	0	0	0	0	0	0	0	0	0	0	0	0	0	0	0	0	0	0	0	0	0	0	0	0	0	0	0	0	0	0	0	0	0
TraesCS2A01G341400	0	0	0	0	0	0	0	0	0	0	0	0	0	0	0	0	0	0	0	0	0	0	0	0	1	0	0	0	0	0	0	0	0	0	0	0.799993985830732	0	0	0	0	0.799993985830732	0	0	0	0	0	0	0	0
TraesCS2A01G409500	0	0	0	0.799994226404521	1	0	1	0.799994226404521	0.888885918937768	0	0	0	0	1	0	0	1	0	0	0.799994226404521	0	0	0	0	0	0	0	0	0	0	0	0	0	0	0	0	0.799994226404521	0	0	0	0	0	0	1	0	0.799994226404521	0	0	0
TraesCS2A01G412000	0	0	0	0	0	0	0	0	0	0	0	0	0	0	0	0	0	0	0	0	0	0	0	0	0	0	0	0	0	0	0	0	0	0	0	0	0	0	0	0	0	0	0	0	0	0	0	0	0
TraesCS2A01G429000	0	0	0	0	0	0	0	0	0	0	0	0	0	0	0	0	0	0	0	0	0	0	0	0	0	0	0	0	0	0	0	0	0	0	0	0	0	0	0	0	0	0	0	0	0	0	0	0	0
TraesCS2A01G429200	0	0	0	0	0	0	0	0	0	0	0	0	0	0	0	0	0	0	0	0	0	0	0	0	0	0	0	0	0	0	0	0	0	0	0	0	0	0	0	0	0	0	0	0	0	0	0	0	0
TraesCS2A01G503600	0	0	0	0	0	0	0	0	0	0	0	0	0	0	0	0	0	0	0	0	0	0	0	0	0	0	0	0	0	0	0	0	0	0	0	0	0	0	0	0	0	0	0	0	0	0	0	0	0
TraesCS2A01G527700	0	0	0	0	0	0	0	0	0	0	0	0	0	0	0	0	0	0	0	0	0	0	0	0	0	0	0	0	0	0	0.799993985830732	0	0	0	0	0	0	0	0	0	0	0	0	0	0	0	0	0	0
TraesCS2A01G561100	0	0	0	0	0	0	0	0	0	0	0	0	0	0	0	0	0	0	0	0	0	0	0	0	0	0	0	0	0	0	0	0	0	0	0	0	0	0	0	0	0	0	0	0	0	0	0	0	0
TraesCS2A01G573400	0	0	0	0	0	0	0	0	0	0	0	0	0	0	0	0	0	0	0	0	0	0	0	0	0	0	0	0	0	0	0	0	0	0	0	0	0	0	0	0	0	0	0	0	0	0	0	0	0
TraesCS2B01G000600	0	0	0	0.799994226404521	0	0	0	0	0	1	0	1	0	0	1	0	0	0	0	0.799994226404521	0	0	0	0	0	1	0	0	0	0	0	0	0	0	0	0	0.799994226404521	1	1	1	0	1	0	0	0	0	0	0	0
TraesCS2B01G031100	0	0	0	0	0	0	0	0	0	0	0	0	0	0	0	0	0	0	0	0	0	0	0	0	0	0	0	0	0	0	0	0	0	0	0	0	0	0	0	0	0	0	0	0	0	0	0	0	0
TraesCS2B01G031600	0	0	0	0	0	0	0	0	0	0	0	0	0	0	0	0	0	0	0	0	0	0	0	0	0	0	0	0	0	0	0	0	0	0	0	0	0	0	0	0	0	0	0	0	0	0	0	0	0
TraesCS2B01G035600	0	0	0	0.799994226404521	0	0	0	0	0	1	0	1	0	0	1	0	0	0	0	0.799994226404521	0	0	0	0	0	1	0	0	0	0	0	0	0	0	0	0	0.799994226404521	1	1	1	0	1	0	0	0	0	0	0	0
TraesCS2B01G037700	0	0	0	0.799994226404521	0	0	0	0	0	1	0	1	0	0	1	0	0	0	0	0.799994226404521	0	0	0	0	0	1	0	0	0	0	0	0	0	0	0	0	0.799994226404521	1	1	1	0	1	0	0	0	0	0	0	0
TraesCS2B01G038700	0	0	0	0	0	0	0	0	0	0	0	0	0	0	0	0	0	0	0	0	0	0	0	0	0	0	0	0	0	0	0.799993985830732	0	0	0	0	0	0	0	0	0	0	0	0	0	0	0	0	0	0
TraesCS2B01G041200	0	0	0	0	0	0	0	0	0	0	0	0	0	0	0	0	0	0	0	0	0	0	0	0	0	0	0	0	0	0	0	0	0	0	0	0	0	0	0	0	0	0	0	0	0	0	0	0	0
TraesCS2B01G042700	0	0	0	0	0	0	0	0	0	0	0	0	0	0	0	0	0	0	0	0	0	0	0	0	0	0	0	0	0	0	0	0	0	0	0	0	0	0	0	0	0	0	0	0	0	0	0	0	0
TraesCS2B01G048400	0	0	0	0	0	0	0	0	0	0	0	0	0	0	0	0	0	0	0	0	0	0	0	0	0	0	0	0	0	0	0.799993985830732	0	0	0	0	0	0	0	0	0	0	0	0	0	0	0	0	0	0
TraesCS2B01G057100	0	0	0	0.799994226404521	0	0	0	0	0	1	0	1	0	0	1	0	0	0	0	0.799994226404521	0	0	0	0	0	1	0	0	0	0	0	0	0	0	0	0	0.799994226404521	1	1	1	0	1	0	0	0	0	0	0	0
TraesCS2B01G084200	0	0	0	0.799994226404521	1	0	1	0.799994226404521	0.888885918937768	0	0	0	0	1	0	0	1	0	0	0.799994226404521	0	0	0	0	0	0	0	0	0	0	0	0	0	0	0	0	0.799994226404521	0	0	0	0	0	0	1	0	0.799994226404521	0	0	1
TraesCS2B01G085000	0	0	0	0	0	0	0	0	0	0	0	0	0	0	0	0	0	0	0	0	0	0	0	0	0	0	0	0	0	0	0	0	0	0	0	0	0	0	0	0	0	0	0	0	0	0	0	0	0
TraesCS2B01G124300	0	0	0	0	0	0	0	0	0	0	0	0	0	0	0	0	0	0	0	0	0	0	0	0	0	0	0	0	0	0	0	0	0	0	0	0	0	0	0	0	0	0	0	0	0	0	0	0	0
TraesCS2B01G236400	0	0	1	0	0	0	0	0	0	0	0	0	0	0	0	0	0	0	1	0	0	0	0	0	0	0	0	0	0	0	0	0	0	0	1	0	0	0	0	0	0	0	0	0	0	0	0	0	0
TraesCS2B01G284900	0	0	0	0	0	0	0	0	0	0	0	0	0	0	0	0	0	0	0	0	0	0	0	0	0	0	0	0	0	0	0	0	0	0	0	0	0	0	0	0	0	0	0	0	0	0	0	0	0
TraesCS2B01G287000	0	0	0	0.666654638255686	0.799994226404521	0	0.799994226404521	1	0.727263780549116	0	0	0	0	0.799994226404521	0	0	0.799994226404521	0	0	0.666654638255686	0	0	0	0	0	0	0	0	0	0	0	0	0	0	0	0	0.666654638255686	0	0	0	0	0	0	0.799994226404521	0	1	0	0	0.799994226404521
TraesCS2B01G307300	0	0	0	0	0	0	0	0	0	0	0	0	0	0	0	0	0	0	0	0	0	0	0	0	0	0	0	0	0	0	0	0	0	0	0	0	0	0	0	0	0	0	0	0	0	0	1	0	0
TraesCS2B01G329600	0	0	0	0.799994226404521	1	0	1	0.799994226404521	0.888885918937768	0	0	0	0	1	0	0	1	0	0	0.799994226404521	0	0	0	0	0	0	0	0	0	0	0	0	0	0	0	0	0.799994226404521	0	0	0	0	0	0	1	0	0.799994226404521	0	0	1
TraesCS2B01G394400	0	0	0	0	0	0	0	0	0	0	0	0	0	0	0	0	0	0	0	0	0	0	0	0	0	0	0	0	0	0	0	0	0	0	0	0	0	0	0	0	0	0	0	0	0	0	0	0	0
TraesCS2B01G459900	0	0	0	0	0	0	0	0	0	0	0	0	0	0	0	0	0	0	0	0	0	0	0	0	0	0	0	0	0	0	0	0	0	0	0	0	0	0	0	0	0	0	0	0	0	0	0	0	0
TraesCS2B01G558400	0	0	0	0	0	0	0	0	0	0	0	0	0	0	0	0	0	0	0	0	0	0	0	0	0	0	0	0	0	0	0.799993985830732	0	0	0	0	0	0	0	0	0	0	0	0	0	0	0	0	0	0
TraesCS2B01G577100	0	0	0	0.799994226404521	0	0	0	0	0	1	0	1	0	0	1	0	0	0	0	0.799994226404521	0	0	0	0	0	1	0	0	0	0	0	0	0	0	0	0	0.799994226404521	1	1	1	0	1	0	0	0	0	0	0	0
TraesCS2B01G610200	0	0	0	0	0	0	0	0	0	0	0	0	0	0	0	0	0	0	0	0	0	0	0	0	0	0	0	0	0	0	0	0	0	0	0	0	0	0	0	0	0	0	0	0	0	0	0	0	0
TraesCS2B01G615300	0	0	0	0	0	0	0	0	0	0	0	0	0	0	0	0	0	0	0	0	0	0	0	0	0.799993985830732	0	0	0	0	0	0	0	0	0	0	1	0	0	0	0	1	0	0	0	0	0	0	0.799993985830732	0
TraesCS2B01G615500	0	0	0	0	0	0	0	0	0	0	0	0	0	0	0	0	0	0	0	0	0	0	0	0	0.799993985830732	0	0	0	0	0	0	0	0	0	0	1	0	0	0	0	1	0	0	0	0	0	0	0.799993985830732	0
TraesCS2B01G615800	0	0	0	0	0	0	0	0	0	0	0	0	0	0	0	0	0	0	0	0	0	0	0	0	0	0	0	0	0	0	0	0	0	0	0	0	0	0	0	0	0	0	0	0	0	0	0	0	0
TraesCS2B01G617500	0	0	0	0	0	0	0	0	0	0	0	0	0	0	0	0	0	0	0	0	0	0	0	0	0	0	0	0	0	0	0	0	0	0	0	0	0	0	0	0	0	0	0	0	0	0	0	0	0
TraesCS2B01G626100	0	0	0	0	0	0	0	0	0	0	0	0	0	0	0	0	0	0	0	0	0	0	0	0	0.799993985830732	0	0	0	0	0	0	0	0	0	0	1	0	0	0	0	1	0	0	0	0	0	0	0.799993985830732	0
TraesCS2B01G626600	0	0	0	0	0	0	0	0	0	0	0	0	0	0	0	0	0	0	0	0	0	0	0	0	0.799993985830732	0	0	0	0	0	0	0	0	0	0	1	0	0	0	0	1	0	0	0	0	0	0	0.799993985830732	0
TraesCS2D01G009100	0	0	0	0	0	0	0	0	0	0	0	0	0	0	0	0	0	0	0	0	0	0	0	0	0.799993985830732	0	0	0	0	0	0	0	0	0	0	1	0	0	0	0	1	0	0	0	0	0	0	0.799993985830732	0
TraesCS2D01G009200	0	0	0	0	0	0	0	0	0	0	0	0	0	0	0	0	0	0	0	0	0	0	0	0	0.799993985830732	0	0	0	0	0	0	0	0	0	0	1	0	0	0	0	1	0	0	0	0	0	0	0.799993985830732	0
TraesCS2D01G027100	0	0	0	0.799994226404521	0	0	0	0	0	1	0	1	0	0	1	0	0	0	0	0.799994226404521	0	0	0	0	0	1	0	0	0	0	0	0	0	0	0	0	0.799994226404521	1	1	1	0	1	0	0	0	0	0	0	0
TraesCS2D01G027900	0	0	0	0	0	0	0	0	0	0	0	0	0	0	0	0	0	0	0	0	0	0	0	0	0	0	0	0	0	0	0.799993985830732	0	0	0	0	0	0	0	0	0	0	0	0	0	0	0	0	0	0
TraesCS2D01G095800	0	0	0	0	0	0	0	0	0	0	0	0	0	0	0	0	0	0	0	0	0	0	0	0	0	0	0	0	0	0	0	0	0	0	0	0	0	0	0	0	0	0	0	0	0	0	0	0	0
TraesCS2D01G107300	0	0	0	0	0	0	0	0	0	0	0	0	0	0	0	0	0	0	0	0	0	0	0	0	0	0	0	0	0	0	0	0	0	0	0	0	0	0	0	0	0	0	0	0	0	0	0	0	0
TraesCS2D01G110700	1	0	0	0	0	1	0	0	0	0	0	0	0	0	0	1	0	0	0	0	0	0	0	0	0	0	0	0	0	0	0	0	0	0	0	0	0	0	0	0	0	0	0	0	0	0	0	0	0
TraesCS2D01G169200	0	0	0	0	0	0	0	0	0	0	0	0	0	0	0	0	0	0	0	0	0	0	0	0	0	0	0	0	0	0	0	0	0	0	0	0	0	0	0	0	0	0	0	0	0	0	0	0	0
TraesCS2D01G217000	0	0	1	0	0	0	0	0	0	0	0	0	0	0	0	0	0	0	1	0	0	0	0	0	0	0	0	0	0	0	0	0	0	0	1	0	0	0	0	0	0	0	0	0	0	0	0	0	0
TraesCS2D01G267200	0	0	0	0.666654638255686	0.799994226404521	0	0.799994226404521	1	0.727263780549116	0	0	0	0	0.799994226404521	0	0	0.799994226404521	0	0	0.666654638255686	0	0	0	0	0	0	0	0	0	0	0	0	0	0	0	0	0.666654638255686	0	0	0	0	0	0	0.799994226404521	0	1	0	0	0.799994226404521
TraesCS2D01G311100	0	0	0	0.799994226404521	1	0	1	0.799994226404521	0.888885918937768	0	0	0	0	1	0	0	1	0	0	0.799994226404521	0	0	0	0	0	0	0	0	0	0	0	0	0	0	0	0	0.799994226404521	0	0	0	0	0	0	1	0	0.799994226404521	0	0	1
TraesCS2D01G313400	0	0	0	0.799994226404521	1	0	1	0.799994226404521	0.888885918937768	0	0	0	0	1	0	0	1	0	0	0.799994226404521	0	0	0	0	0	0	0	0	0	0	0	0	0	0	0	0	0.799994226404521	0	0	0	0	0	0	1	0	0.799994226404521	0	0	1
TraesCS2D01G313700	0	0	0	0.799994226404521	1	0	1	0.799994226404521	0.888885918937768	0	0	0	0	1	0	0	1	0	0	0.799994226404521	0	0	0	0	0	0	0	0	0	0	0	0	0	0	0	0	0.799994226404521	0	0	0	0	0	0	1	0	0.799994226404521	0	0	1
TraesCS2D01G374500	0	0	0	0	0	0	0	0	0	0	0	0	0	0	0	0	0	0	0	0	0	0	0	0	0	0	0	0	0	0	0	0	0	0	0	0	0	0	0	0	0	0	0	0	0	0	0	0	0
TraesCS2D01G409200	0	0	0	0	0	0	0	0	0	0	0	0	0	0	0	0	0	0	0	0	0	0	0	0	0	0	0	0	0	0	0	0	0	0	0	0	0	0	0	0	0	0	0	0	0	0	0	0	0
TraesCS2D01G427000	0	0	0	0	0	0	0	0	0	0	0	0	0	0	0	0	0	0	0	0	0	0	0	0	0	0	0	0	0	0	0	0	0	0	0	0	0	0	0	0	0	0	0	0	0	0	0	0	0
TraesCS2D01G466400	0	0	0	0	0	0	0	0	0	0	0	0	0	0	0	0	0	0	0	0	0	0	0	0	0	0	0	0	0	0	0	0	0	0	0	0	0	0	0	0	0	0	0	0	0	0	0	0	0
TraesCS2D01G467000	0	0	0	0	0	0	0	0	0	0	0	0	0	0	0	0	0	0	0	0	0	0	0	0	0	0	0	0	0	0	0	0	0	0	0	0	0	0	0	0	0	0	0	0	0	0	0	0	0
TraesCS2D01G467300	0	0	0	0.799994226404521	1	0	1	0.799994226404521	0.888885918937768	0	0	0	0	1	0	0	1	0	0	0.799994226404521	0	0	0	0	0	0	0	0	0	0	0	0	0	0	0	0	0.799994226404521	0	0	0	0	0	0	1	0	0.799994226404521	0	0	1
TraesCS2D01G473500	0	0	0	0	0	0	0	0	0	0	0	0	0	0	0	0	0	0	0	0	0	0	0	0	0	0	0	0	0	0	0	0	0	0	0	0	0	0	0	0	0	0	0	0	0	0	0	0	0
TraesCS2D01G473700	0	0	0	0	0	0	0	0	0	0	0	0	0	0	0	0	0	0	0	0	0	0	0	0	0	0	0	0	0	0	0	0	0	0	0	0	0	0	0	0	0	0	0	0	0	0	0	0	0
TraesCS2D01G476800	0	0	0	0	0	0	0	0	0	0	0	0	0	0	0	0	0	0	0	0	0	0	0	0	0	0	0	0	0	0	0	0	0	0	0	0	0	0	0	0	0	0	0	0	0	0	0	0	0
TraesCS2D01G477100	0	0	0	0.727263780549116	0.888885918937768	0	0.888885918937768	0.727263780549116	1	0	0	0	0	0.888885918937768	0	0	0.888885918937768	0	0	0.727263780549116	0	0	0	0	0	0	0	0	0	0	0	0	0	0	0	0	0.727263780549116	0	0	0	0	0	0	0.888885918937768	0	0.727263780549116	0	0	0.888885918937768
TraesCS2D01G478200	0	0	0	0	0	0	0	0	0	0	0	0	0	0	0	0	0	0	0	0	0	0	0	0	0	0	0	0	0	0	0	0	0	0	0	0	0	0	0	0	0	0	0	0	0	0	0	0	0
TraesCS2D01G479900	0	0	0	0	0	0	0	0	0	0	0	0	0	0	0	0	0	0	0	0	0	0	0	0	0	0	0	0	0	0	0	0	0	0	0	0	0	0	0	0	0	0	0	0	0	0	0	0	0
TraesCS2D01G481000	0	0	0	0	0	0	0	0	0	0	0	0	0	0	0	0	0	0	0	0	0	0	0	0	0	0	0	0	0	0	0	0	0	0	0	0	0	0	0	0	0	0	0	0	0	0	0	0	0
TraesCS2D01G483500	0	0	0	0	0	0	0	0	0	0	0	0	0	0	0	0	0	0	0	0	0	0	0	0	0.888885918937768	0	0	0	0	0	0	0	0	0	0	0	0	0	0	0	0	0	0	0	0	0	0	0.888885918937768	0
TraesCS2D01G487400	0	0	0	0.799994226404521	1	0	1	0.799994226404521	0.888885918937768	0	0	0	0	1	0	0	1	0	0	0.799994226404521	0	0	0	0	0	0	0	0	0	0	0	0	0	0	0	0	0.799994226404521	0	0	0	0	0	0	1	0	0.799994226404521	0	0	1
TraesCS2D01G487700	0	0	0	0.727263780549116	0.888885918937768	0	0.888885918937768	0.727263780549116	0.799993985830732	0	0	0	0	0.888885918937768	0	0	0.888885918937768	0	0	0.727263780549116	0	0	0	0	0	0	0	0	0	0	0	0	0	0	0	0	0.727263780549116	0	0	0	0	0	0	0.888885918937768	0	0.727263780549116	0	0	0.888885918937768
TraesCS2D01G498900	0	0	0	0	0	0	0	0	0	0	0	0	0	0	0	0	0	0	0	0	0	0	0	0	0	0	0	0	0	0	0	0	0	0	0	0	0	0	0	0	0	0	0	0	0	0	0	0	0
TraesCS2D01G500100	0	0	0	0	0	0	0	0	0	0	0	0	0	0	0	0	0	0	0	0	0	0	0	0	0	0	0	0	0	0	0	0	0	0	0	0.888885918937768	0	0	0	0	0.888885918937768	0	0	0	0	0	0	0	0
TraesCS2D01G503000	0	0	0	0	0	0	0	0	0	0	0	0	0	0	0	0	0	0	0	0	0	0	0	0	0	0	0	0	0	0	0	0	0	0	0	0	0	0	0	0	0	0	0	0	0	0	0	0	0
TraesCS2D01G506200	0	0	0	0	0	0	0	0	0	0	0	0	0	0	0	0	0	0	0	0	0	0	0	0	0.888885918937768	0	0	0	0	0	0	0	0	0	0	0	0	0	0	0	0	0	0	0	0	0	0	0.888885918937768	0
TraesCS2D01G506400	0	0	0	0	0	0	0	0	0	0	0	0	0	0	0	0	0	0	0	0	0	0	0	0	0	0	0	0	0	0	0	0	0	0	0	0.888885918937768	0	0	0	0	0.888885918937768	0	0	0	0	0	0	0	0
TraesCS2D01G507000	0	0	0	0	0	0	0	0	0	0	0	0	0	0	0	0	0	0	0	0	0	0	0	0	0	0	0	0	0	0	0	0	0	0	0	0	0	0	0	0	0	0	0	0	0	0	0	0	0
TraesCS2D01G507100	0	0	0	0	0	0	0	0	0	0	0	0	0	0	0	0	0	0	0	0	0	0	0	0	0	0	0	0	0	0	0	0	0	0	0	0	0	0	0	0	0	0	0	0	0	0	0	0	0
TraesCS2D01G508800	0	0	0	0	0	0	0	0	0	0	0	0	0	0	0	0	0	0	0	0	0	0	0	0	0.888885918937768	0	0	0	0	0	0	0	0	0	0	0	0	0	0	0	0	0	0	0	0	0	0	0.888885918937768	0
TraesCS2D01G511600	0	0	0	0	0	0	0	0	0	0	0	0	0	0	0	0	0	0	0	0	0	0	0	0	0	0	0	0	0	0	0	0	0	0	0	0	0	0	0	0	0	0	0	0	0	0	0	0	0
TraesCS2D01G511700	0	0	0	0	0	0	0	0	0	0	0	0	0	0	0	0	0	0	0	0	0	0	0	0	0	0	0	0	0	0	0	0	0	0	0	0	0	0	0	0	0	0	0	0	0	0	0	0	0
TraesCS2D01G518100	0	0	0	0	0	0	0	0	0	0	0	0	0	0	0	0	0	0	0	0	0	0	0	0	0	0	0	0	0	0	0	0	0	0	0	0	0	0	0	0	0	0	0	0	0	0	0	0	0
TraesCS2D01G518800	0	0	0	0	0	0	0	0	0	0	0	0	0	0	0	0	0	0	0	0	0	0	0	0	0	0	0	0	0	0	0	0	0	0	0	0	0	0	0	0	0	0	0	0	0	0	0	0	0
TraesCS2D01G519000	0	0	0	0	0	0	0	0	0	0	0	0	0	0	0	0	0	0	0	0	0	0	0	0	0.799993985830732	0	0	0	0	0	0	0	0	0	0	0	0	0	0	0	0	0	0	0	0	0	0	0.799993985830732	0
TraesCS2D01G520900	0	0	0	0	0	0	0	0	0	0	0	0	0	0	0	0	0	0	0	0	0	0	0	0	0.727263780549116	0	0	0	0	0	0	0	0	0	0	0	0	0	0	0	0	0	0	0	0	0	0	0.727263780549116	0
TraesCS2D01G523000	0	0	0	0	0	0	0	0	0	0	0	0	0	0	0	0	0	0	0	0	0	0	0	0	0	0	0	0	0	0	0	0	0	0	0	0	0	0	0	0	0	0	0	0	0	0	0	0	0
TraesCS2D01G531000	0	0	0	0	0	0	0	0	0	0	0	0	0	0	0	0	0	0	0	0	0	0	0	0	0	0	0	0	0	0	0	0	0	0	0	0	0	0	0	0	0	0	0	0	0	0	0	0	0
TraesCS2D01G556000	0	0	0	0	0	0	0	0	0	0	0	0	0	0	0	0	0	0	0	0	0	0	0	0	0	0	0	0	0	0	0	0	0	0	0	0	0	0	0	0	0	0	0	0	0	0	0	0	0
TraesCS2D01G563900	0	0	0	0.799994226404521	0	0	0	0	0	1	0	1	0	0	1	0	0	0	0	0.799994226404521	0	0	0	0	0	1	0	0	0	0	0	0	0	0	0	0	0.799994226404521	1	1	1	0	1	0	0	0	0	0	0	0
TraesCS2D01G590700	0	0	0	0	0	0	0	0	0	0	0	0	0	0	0	0	0	0	0	0	0	0	0	0	0	0	0	0	0	0	0	0	0	0	0	0	0	0	0	0	0	0	0	0	0	0	0	0	0
TraesCS3A01G013700	0	0	0	0	0	0	0	0	0	0	0	0	0	0	0	0	0	0	0	0	0	0	0	0	0	0	0	0	0	0	0	0	0	0	0	0	0	0	0	0	0	0	0	0	0	0	0	0	0
TraesCS3A01G021800	0	0	0	0	0	0	0	0	0	0	0	0	0	0	0	0	0	0	0	0	0	0	0	0	0	0	0	0	0	0	0	0	0	0	0	0	0	0	0	0	0	0	0	0	0	0	0	0	0
TraesCS3A01G023000	0	0	0	0	0	0	0	0	0	0	0	0	0	0	0	0	0	0	0	0	0	0	0	0	0	0	0	0	0	0	0	0	0	0	0	0	0	0	0	0	0	0	0	0	0	0	0	0	0
TraesCS3A01G053000	0	0	0	0	0	0	0	0	0	0	0	0	0	0	0	0	0	0	0	0	0	0	0	0	0	0	0	0	0	0	0	0	0	0	0	0	0	0	0	0	0	0	0	0	0	0	0	0	0
TraesCS3A01G076300	0	0	0	0	0	0	0	0	0	0	0	0	0	0	0	0	0	0	0	0	0	0	0	0	0	0	0	0	0	0	0	0	0	0	0	0	0	0	0	0	0	0	0	0	0	0	0	0	0
TraesCS3A01G230000	0	0	0	0	0	0	0	0	0	0	0	0	0	0	0	0	0	0	0	0	0	0	0	0	0	0	0	0	0	0	0	0	0	0	0	0	0	0	0	0	0	0	0	0	0	0	0	0	0
TraesCS3A01G258300	0	0	0	0	0	0	0	0	0	0	0	0	0	0	0	0	0	0	0	0	0	0	0	0	0	0	0	0	0	0	0	0	0	0	0	0	0	0	0	0	0	0	0	0	0	0	0	0	0
TraesCS3A01G289900	0	0	1	0	0	0	0	0	0	0	0	0	0	0	0	0	0	0	1	0	0	0	0	0	0	0	0	0	0	0	0	0	0	0	1	0	0	0	0	0	0	0	0	0	0	0	0	0	0
TraesCS3A01G352700	0	0	0	0	0	0	0	0	0	0	0	0	0	0	0	0	0	0	0	0	0	0	0	0	0	0	0	0	0	0	0	0	0	0	0	0	0	0	0	0	0	0	0	0	0	0	0	0	0
TraesCS3A01G505600	0	0	0	0	0	0	0	0	0	0	0	0	0	0	0	0	0	0	0	0	0	0	0	0	0	0	0	0	0	0	0	0	0	0	0	0	0	0	0	0	0	0	0	0	0	0	0	0	0
TraesCS3A01G534900	0	0	0	0	0	0	0	0	0	0	0	0	0	0	0	0	0	0	0	0	0	0	0	0	0	0	0	0	0	0	0	0	0	0	0	0	0	0	0	0	0	0	0	0	0	0	0	0	0
TraesCS3B01G002000	0	0	0	0	0	0	0	0	0	0	0	0	0	0	0	0	0	0	0	0	0	0	0	0	0	0	0	0	0	0	0	0	0	0	0	0	0	0	0	0	0	0	0	0	0	0	0	0	0
TraesCS3B01G016400	0	0	0	0	0	0	0	0	0	0	0	0	0	0	0	0	0	0	0	0	0	0	0	0	0	0	0	0	0	0	0	0	0	0	0	0	0	0	0	0	0	0	0	0	0	0	0	0	0
TraesCS3B01G062600	0	0	0	0	0	0	0	0	0	0	0	0	0	0	0	0	0	0	0	0	0	0	0	0	0	0	0	0	0	0	0	0	0	0	0	0	0	0	0	0	0	0	0	0	0	0	0	0	0
TraesCS3B01G062700	0	0	0	0	0	0	0	0	0	0	0	0	0	0	0	0	0	0	0	0	0	0	0	0	0	0	0	0	0	0	0	0	0	0	0	0	0	0	0	0	0	0	0	0	0	0	0	0	0
TraesCS3B01G063500	0	0	0	0	0	0	0	0	0	0	0	0	0	0	0	0	0	0	0	0	0	0	0	0	0	0	0	0	0	0	0	0	0	0	0	0	0	0	0	0	0	0	0	0	0	0	0	0	0
TraesCS3B01G153900	0	0	0	0	0	0	0	0	0	0	0	0	0	0	0	0	0	0	0	0	0	0	0	0	0	0	0	0	0	0	0	0	0	0	0	0	0	0	0	0	0	0	0	0	0	0	0	0	0
TraesCS3B01G167100	0	0	0	0	0	0	0	0	0	0	0	0	0	0	0	0	0	0	0	0	0	0	0	0	0.727263780549116	0	0	0	0	0	0	0	0	0	0	0	0	0	0	0	0	0	0	0	0	0	0	0.727263780549116	0
TraesCS3B01G188800	0	0	0	0	0	0	0	0	0	0	0	0	0	0	0	0	0	0	0	0	0	0	0	0	0	0	0	0	0	0	0	0	0	0	0	0	0	0	0	0	0	0	0	0	0	0	0	0	0
TraesCS3B01G220000	0	0	0	0	0	0	0	0	0	0	0	0	0	0	0	0	0	0	0	0	0	0	0	0	0	0	0	0	0	0	0	0	0	0	0	0	0	0	0	0	0	0	0	0	0	0	0	0	0
TraesCS3B01G230400	0	0	0	0	0	0	0	0	0	0	0	0	0	0	0	0	0	0	0	0	0	0	0	0	0.799993985830732	0	0	0	0	0	0	0	0	0	0	1	0	0	0	0	1	0	0	0	0	0	0	0.799993985830732	0
TraesCS3B01G288600	0	0	0	0	0	0	0	0	0	0	0	0	0	0	0	0	0	0	0	0	0	0	0	0	0	0	0	0	0	0	0	0	0	0	0	0	0	0	0	0	0	0	0	0	0	0	0	0	0
TraesCS3B01G291000	0	0	0	0	0	0	0	0	0	0	0	0	0	0	0	0	0	0	0	0	0	0	0	0	0	0	0	0	0	0	0	0	0	0	0	0	0	0	0	0	0	0	0	0	0	0	0	0	0
TraesCS3B01G291100	0	0	0	0	0	0	0	0	0	0	0	0	0	0	0	0	0	0	0	0	0	0	0	0	0	0	0	0	0	0	0	0	0	0	0	0	0	0	0	0	0	0	0	0	0	0	0	0	0
TraesCS3B01G291600	0	0	0	0	0	0	0	0	0	0	0	0	0	0	0	0	0	0	0	0	0	0	0	0	0	0	0	0	0	0	0	0	0	0	0	0	0	0	0	0	0	0	0	0	0	0	0	0	0
TraesCS3B01G298700	0	0	0	0	0	0	0	0	0	0	0	0	0	0	0	0	0	0	0	0	0	0	0	0	0.888885918937768	0	0	0	0	0	0	0	0	0	0	0	0	0	0	0	0	0	0	0	0	0	0	0.888885918937768	0
TraesCS3B01G324500	0	0	1	0	0	0	0	0	0	0	0	0	0	0	0	0	0	0	1	0	0	0	0	0	0	0	0	0	0	0	0	0	0	0	1	0	0	0	0	0	0	0	0	0	0	0	0	0	0
TraesCS3B01G371300	0	0	0	0	0	0	0	0	0	0	0	0	0	0	0	0	0	0	0	0	0	0	0	0	0	0	0	0	0	0	0	0	0	0	0	0	0	0	0	0	0	0	0	0	0	0	0	0	0
TraesCS3B01G385400	0	0	0	0	0	0	0	0	0	0	0	0	0	0	0	0	0	0	0	0	0	0	0	0	0	0	0	0	0	0	0	0	0	0	0	0	0	0	0	0	0	0	0	0	0	0	0	0	0
TraesCS3B01G483700	0	0	0	0	0	0	0	0	0	0	0	0	0	0	0	0	0	0	0	0	0	0	0	0	0	0	0	0	0	0	0	0	0	0	0	0	0	0	0	0	0	0	0	0	0	0	0	0	0
TraesCS3B01G491300	0	0	0	0	0	0	0	0	0	0	0	0	0	0	0	0	0	0	0	0	0	0	0	0	0	0	0	0	0	0	0	0	0	0	0	0	0	0	0	0	0	0	0	0	0	0	0	0	0
TraesCS3B01G612000	0	0	0	0	0	0	0	0	0	0	0	0	0	0	0	0	0	0	0	0	0	0	0	0	0	0	0	0	0	0	0	0	0	0	0	0	0	0	0	0	0	0	0	0	0	0	0	0	0
TraesCS3D01G012000	0	0	0	0	0	0	0	0	0	0	0	0	0	0	0	0	0	0	0	0	0	0	0	0	0	0	0	0	0	0	0	0	0	0	0	0	0	0	0	0	0	0	0	0	0	0	0	0	0
TraesCS3D01G023100	0	0	0	0	0	0	0	0	0	0	0	0	0	0	0	0	0	0	0	0	0	0	0	0	0	0	0	0	0	0	0	0	0	0	0	0	0	0	0	0	0	0	0	0	0	0	0	0	0
TraesCS3D01G029100	0	0	0	0	0	0	0	0	0	0	0	0	0	0	0	0	0	0	0	0	0	0	0	0	0	0	0	0	0	0	0	0	0	0	0	0	0	0	0	0	0	0	0	0	0	0	0	0	0
TraesCS3D01G044700	0	0	0	0	0	0	0	0	0	0	0	0	0	0	0	0	0	0	0	0	0	0	0	0	0	0	0	0	0	0	0	0	0	0	0	0	0	0	0	0	0	0	0	0	0	0	0	0	0
TraesCS3D01G126500	0	0	0	0	0	0	0	0	0	0	0	0	0	0	0	0	0	0	0	0	0	0	0	0	0	0	0	0	0	0	0	0	0	0	0	0	0	0	0	0	0	0	0	0	0	0	0	0	0
TraesCS3D01G132000	0	0	0	0	0	0	0	0	0	0	0	0	0	0	0	0	0	0	0	0	0	0	0	0	0	0	0	0	0	0	0	0	0	0	0	0	0	0	0	0	0	0	0	0	0	0	0	0	0
TraesCS3D01G155000	0	0	0	0	0	0	0	0	0	0	0	0	0	0	0	0	0	0	0	0	0	0	0	0	0	0	0	0	0	0	0	0	0	0	0	0	0	0	0	0	0	0	0	0	0	0	0	0	0
TraesCS3D01G223300	0	0	0	0	0	0	0	0	0	0	0	0	0	0	0	0	0	0	0	0	0	0	0	0	0	0	0	0	0	0	0	0	0	0	0	0	0	0	0	0	0	0	0	0	0	0	0	0	0
TraesCS3D01G253800	0	0	0	0	0	0	0	0	0	0	0	0	0	0	0	0	0	0	0	0	0	0	0	0	0	0	0	0	0	0	0	0	0	0	0	0	0	0	0	0	0	0	0	0	0	0	0	0	0
TraesCS3D01G289600	0	0	1	0	0	0	0	0	0	0	0	0	0	0	0	0	0	0	1	0	0	0	0	0	0	0	0	0	0	0	0	0	0	0	1	0	0	0	0	0	0	0	0	0	0	0	0	0	0
TraesCS3D01G325300	0	0	0	0.799994226404521	0	0	0	0	0	1	0	1	0	0	1	0	0	0	0	0.799994226404521	0	0	0	0	0	1	0	0	0	0	0	0	0	0	0	0	0.799994226404521	1	1	1	0	1	0	0	0	0	0	0	0
TraesCS3D01G346700	0	0	0	0	0	0	0	0	0	0	0	0	0	0	0	0	0	0	0	0	0	0	0	0	0	0	0	0	0	0	0	0	0	0	0	0	0	0	0	0	0	0	0	0	0	0	0	0	0
TraesCS3D01G361200	0	0	0	0.799994226404521	0	0	0	0	0	1	0	1	0	0	1	0	0	0	0	0.799994226404521	0	0	0	0	0	1	0	0	0	0	0	0	0	0	0	0	0.799994226404521	1	1	1	0	1	0	0	0	0	0	0	0
TraesCS3D01G515400	0	0	0	0	0	0	0	0	0	0	0	0	0	0	0	0	0	0	0	0	0	0	0	0	0	0	0	0	0	0	0	0	0	0	0	0	0	0	0	0	0	0	0	0	0	0	0	0	0
TraesCS3D01G525000	0	0	0	0	0	0	0	0	0	0	0	0	0	0	0	0	0	0	0	0	0	0	0	0	0	0	0	0	0	0	0	0	0	0	0	0	0	0	0	0	0	0	0	0	0	0	0	0	0
TraesCS4A01G078900	0	0	0	0	0	0	0	0	0	0	0	0	0	0	0	0	0	0	0	0	0	0	0	0	0	0	0	0	0	0	0	0	0	0	0	0	0	0	0	0	0	0	0	0	0	0	0	0	0
TraesCS4A01G298300	0	0	0	0	0	0	0	0	0	0	0	0	0	0	0	0	0	0	0	0	0	0	0	0	0	0	0	0	0	0	0	0	0	0	0	0	0	0	0	0	0	0	0	0	0	0	0	0	0
TraesCS4A01G303900	0	0	0	0	0	0	0	0	0	0	0	0	0	0	0	0	0	0	0	0	0	0	0	0	0	0	0	0	0	0	1	0	0	0	0	0	0	0	0	0	0	0	0	0	0	0	0	0	0
TraesCS4A01G308600	0	0	0	0.799994226404521	0	0	0	0	0	1	0	1	0	0	1	0	0	0	0	0.799994226404521	0	0	0	0	0	1	0	0	0	0	0	0	0	0	0	0	0.799994226404521	1	1	1	0	1	0	0	0	0	0	0	0
TraesCS4A01G309500	0	0	0	0	0	0	0	0	0	0	0	0	0	0	0	0	0	0	0	0	0	0	0	0	0	0	0	0	0	0	0	0	0	0	0	0	0	0	0	0	0	0	0	0	0	0	0	0	0
TraesCS4A01G309600	0	0	0	0	0	0	0	0	0	0	0	0	0	0	0	0	0	0	0	0	0	0	0	0	0	0	0	0	0	0	0	0	0	0	0	0	0	0	0	0	0	0	0	0	0	0	0	0	0
TraesCS4A01G326700	0	0	0	0.799994226404521	1	0	1	0.799994226404521	0.888885918937768	0	0	0	0	1	0	0	1	0	0	0.799994226404521	0	0	0	0	0	0	0	0	0	0	0	0	0	0	0	0	0.799994226404521	0	0	0	0	0	0	1	0	0.799994226404521	0	0	1
TraesCS4A01G392800	0	0	0	0	0	0	0	0	0	0	0	0	0	0	0	0	0	0	0	0	0	0	0	0	0	0	0	0	0	0	0.888885918937768	0	0	0	0	0	0	0	0	0	0	0	0	0	0	0	0	0	0
TraesCS4A01G393200	0	0	0	0	0	0	0	0	0	0	0	0	0	0	0	0	0	0	0	0	0	0	0	0	0	0	0	0	0	0	0	0	0	0	0	0	0	0	0	0	0	0	0	0	0	0	0	0	0
TraesCS4A01G447900	0	0	0	0	0	0	0	0	0	0	0	0	0	0	0	0	0	0	0	0	0	0	0	0	0	0	0	0	0	0	0	0	0	0	0	0	0	0	0	0	0	0	0	0	0	0	0	0	0
TraesCS4A01G454900	0	0	0	0	0	0	0	0	0	0	0	0	0	0	0	0	0	0	0	0	0	0	0	0	0	0	0	0	0	0	0	0	0	0	0	0	0	0	0	0	0	0	0	0	0	0	0	0	0
TraesCS4A01G461800	0	0	0	0	0	0	0	0	0	0	0	0	0	0	0	0	0	0	0	0	0	0	0	0	0	0	0	0	0	0	0	0	0	0	0	0	0	0	0	0	0	0	0	0	0	0	0	0	0
TraesCS4A01G475400	0	0	0	0	0	0	0	0	0	0	0	0	0	0	0	0	0	0	0	0	0	0	0	0	0	0	0	0	0	0	0	0	0	0	0	0	0	0	0	0	0	0	0	0	0	0	0	0	0
TraesCS4B01G015300	0	0	0	0	0	0	0	0	0	0	0	0	0	0	0	0	0	0	0	0	0	0	0	0	0	0	0	0	0	0	0	0	0	0	0	0	0	0	0	0	0	0	0	0	0	0	0	0	0
TraesCS4B01G225500	0	0	0	0	0	0	0	0	0	0	0	0	0	0	0	0	0	0	0	0	0	0	0	0	0	0	0	0	0	0	1	0	0	0	0	0	0	0	0	0	0	0	0	0	0	0	0	0	0
TraesCS4B01G245400	0	0	0	0	0	0	0	0	0	0	0	0	0	0	0	0	0	0	0	0	0	0	0	0	0	0	0	0	0	0	0	0	0	0	0	0	0	0	0	0	0	0	0	0	0	0	0	0	0
TraesCS4B01G263900	0	0	0	0	0	0	0	0	0	0	0	0	0	0	0	0	0	0	0	0	0	0	0	0	0.888885918937768	0	0	0	0	0	0	0	0	0	0	0	0	0	0	0	0	0	0	0	0	0	0	0.888885918937768	0
TraesCS4B01G291900	0	0	0	0	0	0	0	0	0	0	0	0	0	0	0	0	0	0	0	0	0	0	0	0	0	0	0	0	0	0	0	0	0	0	0	0	0	0	0	0	0	0	0	0	0	0	0	0	0
TraesCS4B01G301200	0	0	0	0	0	0	0	0	0	0	0	0	0	0	0	0	0	0	0	0	0	0	0	0	0	0	0	0	0	0	0	0	0	0	0	0	0	0	0	0	0	0	0	0	0	0	0	0	0
TraesCS4B01G339600	0	0	0	0	0	0	0	0	0	0	0	0	0	0	0	0	0	0	0	0	0	0	0	0	1	0	0	0	0	0	0	0	0	0	0	0.799993985830732	0	0	0	0	0.799993985830732	0	0	0	0	0	0	1	0
TraesCS4B01G342000	0	0	0	0.799994226404521	0	0	0	0	0	1	0	1	0	0	1	0	0	0	0	0.799994226404521	0	0	0	0	0	1	0	0	0	0	0	0	0	0	0	0	0.799994226404521	1	1	1	0	1	0	0	0	0	0	0	0
TraesCS4B01G350000	0	0	0	0	0	0	0	0	0	0	0	0	0	0	0	0	0	0	0	0	0	0	0	0	0	0	0	0	0	0	0	0	0	0	0	0	0	0	0	0	0	0	0	0	0	0	0	0	0
TraesCS4B01G364500	0	0	0	0	0	0	0	0	0	0	0	0	0	0	0	0	0	0	0	0	0	0	0	0	0	0	0	0	0	0	0	0	0	0	0	0	0	0	0	0	0	0	0	0	0	0	0	0	0
TraesCS4B01G371200	0	0	0	0	0	0	0	0	0	0	0	0	0	0	0	0	0	0	0	0	0	0	0	0	0	0	0	0	0	0	0	0	0	0	0	0	0	0	0	0	0	0	0	0	0	0	0	0	0
TraesCS4D01G005600	0	0	0	0.799994226404521	1	0	1	0.799994226404521	0.888885918937768	0	0	0	0	1	0	0	1	0	0	0.799994226404521	0	0	0	0	0	0	0	0	0	0	0	0	0	0	0	0	0.799994226404521	0	0	0	0	0	0	1	0	0.799994226404521	0	0	1
TraesCS4D01G006000	0	0	0	0	0	0	0	0	0	0	0	0	0	0	0	0	0	0	0	0	0	0	0	0	0	0	0	0	0	0	0	0	0	0	0	0	0	0	0	0	0	0	0	0	0	0	0	0	0
TraesCS4D01G013500	0	0	0	0	0	0	0	0	0	0	0	0	0	0	0	0	0	0	0	0	0	0	0	0	0	0	0	0	0	0	0	0	0	0	0	0	0	0	0	0	0	0	0	0	0	0	0	0	0
TraesCS4D01G055200	0	0	0	0	0	0	0	0	0	0	0	0	0	0	0	0	0	0	0	0	0	0	0	0	0	0	0	0	0	0	0	0	0	0	0	0.888885918937768	0	0	0	0	0.888885918937768	0	0	0	0	0	0	0	0
TraesCS4D01G133800	0	0	0	0.666654638255686	0.799994226404521	0	0.799994226404521	1	0.727263780549116	0	0	0	0	0.799994226404521	0	0	0.799994226404521	0	0	0.666654638255686	0	0	0	0	0	0	0	0	0	0	0	0	0	0	0	0	0.666654638255686	0	0	0	0	0	0	0.799994226404521	0	1	0	0	0.799994226404521
TraesCS4D01G244000	0	0	0	0	0	0	0	0	0	0	0	0	0	0	0	0	0	0	0	0	0	0	0	0	0	0	0	0	0	0	0	0	0	0	0	0	0	0	0	0	0	0	0	0	0	0	0	0	0
TraesCS4D01G322700	0	0	0	0	0	0	0	0	0	0	0	0	0	0	0	0	0	0	0	0	0	0	0	0	0	0	0	0	0	0	0	0	0	0	0	0	0	0	0	0	0	0	0	0	0	0	0	0	0
TraesCS4D01G335100	0	0	0	0	0	0	0	0	0	0	0	0	0	0	0	0	0	0	0	0	0	0	0	0	0.799993985830732	0	0	0	0	0	0	0	0	0	0	1	0	0	0	0	1	0	0	0	0	0	0	0.799993985830732	0
TraesCS4D01G337500	0	0	0	0.799994226404521	0	0	0	0	0	1	0	1	0	0	1	0	0	0	0	0.799994226404521	0	0	0	0	0	1	0	0	0	0	0	0	0	0	0	0	0.799994226404521	1	1	1	0	1	0	0	0	0	0	0	0
TraesCS5A01G142000	0	0	0	0	0	0	0	0	0	0	0	0	0	0	0	0	0	0	0	0	0	0	0	0	0.888885918937768	0	0	0	0	0	0	0	0	0	0	0	0	0	0	0	0	0	0	0	0	0	0	0.888885918937768	0
TraesCS5A01G147000	0	0	0	0	0	0	0	0	0	0	0	0	0	0	0	0	0	0	0	0	0	0	0	0	0	0	0	0	0	0	0	0	0	0	0	0	0	0	0	0	0	0	0	0	0	0	0	0	0
TraesCS5A01G182000	0	0	0	0	0	0	0	0	0	0	0	0	0	0	0	0	0	0	0	0	0	0	0	0	0	0	0	0	0	0	0	0	0	0	0	0	0	0	0	0	0	0	0	0	0	0	0	0	0
TraesCS5A01G220200	0	0	0	1	0.799994226404521	0	0.799994226404521	0.666654638255686	0.727263780549116	0.799994226404521	0	0.799994226404521	0	0.799994226404521	0.799994226404521	0	0.799994226404521	0	0	1	0	0	0	0	0	0.799994226404521	0	0	0	0	0	0	0	0	0	0	1	0.799994226404521	0.799994226404521	0.799994226404521	0	0.799994226404521	0	0.799994226404521	0	0.666654638255686	0	0	0.799994226404521
TraesCS5A01G222500	0	0	1	0	0	0	0	0	0	0	0	0	0	0	0	0	0	0	1	0	0	0	0	0	0	0	0	0	0	0	0	0	0	0	1	0	0	0	0	0	0	0	0	0	0	0	0	0	0
TraesCS5A01G328800	0	0	0	0.799994226404521	0	0	0	0	0	1	0	1	0	0	1	0	0	0	0	0.799994226404521	0	0	0	0	0	1	0	0	0	0	0	0	0	0	0	0	0.799994226404521	1	1	1	0	1	0	0	0	0	0	0	0
TraesCS5A01G349100	0	0	0	0	0	0	0	0	0	0	0	0	0	0	0	0	0	0	0	0	0	0	0	0	0.888885918937768	0	0	0	0	0	0	0	0	0	0	0	0	0	0	0	0	0	0	0	0	0	0	0.888885918937768	0
TraesCS5A01G452600	0	0	0	0	0	0	0	0	0	0	0	0	0	0	0	0	0	0	0	0	0	0	0	0	0	0	0	0	0	0	0	0	0	0	0	0	0	0	0	0	0	0	0	0	0	0	0	0	0
TraesCS5A01G493200	0	0	0	0	0	0	0	0	0	0	0	0	0	0	0	0	0	0	0	0	0	0	0	0	0	0	0	0	0	0	0	0	0	0	0	0	0	0	0	0	0	0	0	0	0	0	0	0	0
TraesCS5A01G493300	0	0	0	0	0	0	0	0	0	0	0	0	0	0	0	0	0	0	0	0	0	0	0	0	0	0	0	0	0	0	0	0	0	0	0	0	0	0	0	0	0	0	0	0	0	0	0	0	0
TraesCS5A01G503600	0	0	0	1	0.799994226404521	0	0.799994226404521	0.666654638255686	0.727263780549116	0.799994226404521	0	0.799994226404521	0	0.799994226404521	0.799994226404521	0	0.799994226404521	0	0	1	0	0	0	0	0	0.799994226404521	0	0	0	0	0	0	0	0	0	0	1	0.799994226404521	0.799994226404521	0.799994226404521	0	0.799994226404521	0	0.799994226404521	0	0.666654638255686	0	0	0.799994226404521
TraesCS5A01G510300	0	0	0	0	0	0	0	0	0	0	0	0	0	0	0	0	0	0	0	0	0	0	0	0	0.888885918937768	0	0	0	0	0	0	0	0	0	0	0	0	0	0	0	0	0	0	0	0	0	0	0.888885918937768	0
TraesCS5B01G010500	0	0	0	0	0	0	0	0	0	0	0	0	0	0	0	0	0	0	0	0	0	0	0	0	0	0	0	0	0	0	1	0	0	0	0	0	0	0	0	0	0	0	0	0	0	0	0	0	0
TraesCS5B01G061600	0	0	0	0	0	0	0	0	0	0	0	0	0	0	0	0	0	0	0	0	0	0	0	0	0	0	0	0	0	0	0	0	0	0	0	0	0	0	0	0	0	0	0	0	0	0	0	0	0
TraesCS5B01G137400	0	0	0	0	0	0	0	0	0	0	0	0	0	0	0	0	0	0	0	0	0	0	0	0	0	0	0	0	0	0	0	0	0	0	0	0	0	0	0	0	0	0	0	0	0	0	0	0	0
TraesCS5B01G152000	0	0	0	0	0	0	0	0	0	0	0	0	0	0	0	0	0	0	0	0	0	0	0	0	0.799993985830732	0	0	0	0	0	0	0	0	0	0	1	0	0	0	0	1	0	0	0	0	0	0	0.799993985830732	0
TraesCS5B01G180000	0	0	0	0	0	0	0	0	0	0	0	0	0	0	0	0	0	0	0	0	0	0	0	0	0	0	0	0	0	0	0	0	0	0	0	0	0	0	0	0	0	0	0	0	0	0	0	0	0
TraesCS5B01G219400	0	0	0	1	0.799994226404521	0	0.799994226404521	0.666654638255686	0.727263780549116	0.799994226404521	0	0.799994226404521	0	0.799994226404521	0.799994226404521	0	0.799994226404521	0	0	1	0	0	0	0	0	0.799994226404521	0	0	0	0	0	0	0	0	0	0	1	0.799994226404521	0.799994226404521	0.799994226404521	0	0.799994226404521	0	0.799994226404521	0	0.666654638255686	0	0	0.799994226404521
TraesCS5B01G221600	0	0	1	0	0	0	0	0	0	0	0	0	0	0	0	0	0	0	1	0	0	0	0	0	0	0	0	0	0	0	0	0	0	0	1	0	0	0	0	0	0	0	0	0	0	0	0	0	0
TraesCS5B01G223100	0	0	0	0	0	0	0	0	0	0	0	0	0	0	0	0	0	0	0	0	0	0	0	0	0	0	0	0	0	0	0	0	0	0	0	0	0	0	0	0	0	0	0	0	0	0	0	0	0
TraesCS5B01G239700	0	0	0	0	0	0	0	0	0	0	0	0	0	0	0	0	0	0	0	0	0	0	0	0	0	0	0	0	0	0	0	0	0	0	0	0	0	0	0	0	0	0	0	0	0	0	0	0	0
TraesCS5B01G256600	0	0	0	0	0	0	0	0	0	0	0	0	0	0	0	0	0	0	0	0	0	0	0	0	0	0	0	0	0	0	0	0	0	0	0	0	0	0	0	0	0	0	0	0	0	0	0	0	0
TraesCS5B01G287700	0	0	0	0	0	0	0	0	0	0	0	0	0	0	0	0	0	0	0	0	0	0	0	0	0	0	0	0	0	0	0	0	0	0	0	0	0	0	0	0	0	0	0	0	0	0	0	0	0
TraesCS5B01G322300	0	0	0	0	0	0	0	0	0	0	0	0	0	0	0	0	0	0	0	0	0	0	0	0	0	0	0	0	0	0	0	0	0	0	0	0	0	0	0	0	0	0	0	0	0	0	0	0	0
TraesCS5B01G368500	0	0	0	0	0	0	0	0	0	0	0	0	0	0	0	0	0	0	0	0	0	0	0	0	0	0	0	0	0	0	0	0	0	0	0	0	0	0	0	0	0	0	0	0	0	0	0	0	0
TraesCS5B01G370600	0	0	0	0	0	0	0	0	0	0	0	0	0	0	0	0	0	0	0	0	0	0	0	0	0	0	0	0	0	0	0	0	0	0	0	0	0	0	0	0	0	0	0	0	0	0	0	0	0
TraesCS5B01G461500	0	0	0	0	0	0	0	0	0	0	0	0	0	0	0	0	0	0	0	0	0	0	0	0	0	0	0	0	0	0	0	0	0	0	0	0	0	0	0	0	0	0	0	0	0	0	0	0	0
TraesCS5B01G495800	0	0	0	0	0	0	0	0	0	0	0	0	0	0	0	0	0	0	0	0	0	0	0	0	0	0	0	0	0	0	0	0	0	0	0	0	0	0	0	0	0	0	0	0	0	0	0	0	0
TraesCS5B01G498000	0	0	0	0	0	0	0	0	0	0	0	0	0	0	0	0	0	0	0	0	0	0	0	0	1	0	0	0	0	0	0	0	0	0	0	0.799993985830732	0	0	0	0	0.799993985830732	0	0	0	0	0	0	1	0
TraesCS5B01G523800	0	0	0	0	0	0	0	0	0	0	0	0	0	0	0	0	0	0	0	0	0	0	0	0	0	0	0	0	0	0	0	0	0	0	0	0	0	0	0	0	0	0	0	0	0	0	0	0	0
TraesCS5B01G524200	0	0	0	0	0	0	0	0	0	0	0	0	0	0	0	0	0	0	0	0	0	0	0	0	0	0	0	0	0	0	0	0	0	0	0	0	0	0	0	0	0	0	0	0	0	0	0	0	0
TraesCS5B01G525900	0	0	0	0	0	0	0	0	0	0	0	0	0	0	0	0	0	0	0	0	0	0	0	0	0	0	0	0	0	0	0	0	0	0	0	0	0	0	0	0	0	0	0	0	0	0	0	0	0
TraesCS5B01G529400	0	0	0	0.799994226404521	1	0	1	0.799994226404521	0.888885918937768	0	0	0	0	1	0	0	1	0	0	0.799994226404521	0	0	0	0	0	0	0	0	0	0	0	0	0	0	0	0	0.799994226404521	0	0	0	0	0	0	1	0	0.799994226404521	0	0	1
TraesCS5B01G536200	0	0	0	0	0	0	0	0	0	0	0	0	0	0	0	0	0	0	0	0	0	0	0	0	0	0	0	0	0	0	0	0	0	0	0	0	0	0	0	0	0	0	0	0	0	0	0	0	0
TraesCS5D01G004900	0	0	0	0.799994226404521	0	0	0	0	0	1	0	1	0	0	1	0	0	0	0	0.799994226404521	0	0	0	0	0	1	0	0	0	0	0	0	0	0	0	0	0.799994226404521	1	1	1	0	1	0	0	0	0	0	0	0
TraesCS5D01G041100	0	0	0	0.799994226404521	1	0	1	0.799994226404521	0.888885918937768	0	0	0	0	1	0	0	1	0	0	0.799994226404521	0	0	0	0	0	0	0	0	0	0	0	0	0	0	0	0	0.799994226404521	0	0	0	0	0	0	1	0	0.799994226404521	0	0	1
TraesCS5D01G066100	0	0	0	0	0	0	0	0	0	0	0	0	0	0	0	0	0	0	0	0	0	0	0	0	0	0	0	0	0	0	0	0	0	0	0	0	0	0	0	0	0	0	0	0	0	0	0	0	0
TraesCS5D01G150100	0	0	0	0	0	0	0	0	0	0	0	0	0	0	0	0	0	0	0	0	0	0	0	0	0.888885918937768	0	0	0	0	0	0	0	0	0	0	0	0	0	0	0	0	0	0	0	0	0	0	0.888885918937768	0
TraesCS5D01G158500	0	0	0	0	0	0	0	0	0	0	0	0	0	0	0	0	0	0	0	0	0	0	0	0	0.799993985830732	0	0	0	0	0	0	0	0	0	0	1	0	0	0	0	1	0	0	0	0	0	0	0.799993985830732	0
TraesCS5D01G186400	0	0	0	0	0	0	0	0	0	0	0	0	0	0	0	0	0	0	0	0	0	0	0	0	0	0	0	0	0	0	0	0	0	0	0	0	0	0	0	0	0	0	0	0	0	0	0	0	0
TraesCS5D01G228300	0	0	0	1	0.799994226404521	0	0.799994226404521	0.666654638255686	0.727263780549116	0.799994226404521	0	0.799994226404521	0	0.799994226404521	0.799994226404521	0	0.799994226404521	0	0	1	0	0	0	0	0	0.799994226404521	0	0	0	0	0	0	0	0	0	0	1	0.799994226404521	0.799994226404521	0.799994226404521	0	0.799994226404521	0	0.799994226404521	0	0.666654638255686	0	0	0.799994226404521
TraesCS5D01G230300	0	0	1	0	0	0	0	0	0	0	0	0	0	0	0	0	0	0	1	0	0	0	0	0	0	0	0	0	0	0	0	0	0	0	1	0	0	0	0	0	0	0	0	0	0	0	0	0	0
TraesCS5D01G231700	0	0	0	0	0	0	0	0	0	0	0	0	0	0	0	0	0	0	0	0	0	0	0	0	0	0	0	0	0	0	0	0	0	0	0	0	0	0	0	0	0	0	0	0	0	0	0	0	0
TraesCS5D01G265700	0	0	0	0	0	0	0	0	0	0	0	0	0	0	0	0	0	0	0	0	0	0	0	0	0	0	0	0	0	0	0	0	0	0	0	0	0	0	0	0	0	0	0	0	0	0	0	0	0
TraesCS5D01G323300	0	0	0	0	0	0	0	0	0	0	0	0	0	0	0	0	0	0	0	0	0	0	0	0	0	0	0	0	0	0	0	0	0	0	0	0	0	0	0	0	0	0	0	0	0	0	0	0	0
TraesCS5D01G377800	0	0	0	0	0	0	0	0	0	0	0	0	0	0	0	0	0	0	0	0	0	0	0	0	0	0	0	0	0	0	0	0	0	0	0	0	0	0	0	0	0	0	0	0	0	0	0	0	0
TraesCS5D01G383500	0	0	0	0	0	0	0	0	0	0	0	0	0	0	0	0	0	0	0	0	0	0	0	0	0	0	0	0	0	0	0	0	0	0	0	0	0	0	0	0	0	0	0	0	0	0	0	0	0
TraesCS5D01G403700	0	0	0	0	0	0	0	0	0	0	0	0	0	0	0	0	0	0	0	0	0	0	0	0	0	0	0	0	0	0	0	0	0	0	0	0	0	0	0	0	0	0	0	0	0	0	0	0	0
TraesCS5D01G463000	0	0	0	0	0	0	0	0	0	0	0	0	0	0	0	0	0	0	0	0	0	0	0	0	0	0	0	0	0	0	0	0	0	0	0	0	0	0	0	0	0	0	0	0	0	0	0	0	0
TraesCS5D01G540000	0	0	0	0	0	0	0	0	0	0	0	0	0	0	0	0	0	0	0	0	0	0	0	0	0	0	0	0	0	0	0	0	0	0	0	0	0	0	0	0	0	0	0	0	0	0	0	0	0
TraesCS6A01G015500	0	0	0	0	0	0	0	0	0	0	0	0	0	0	0	0	0	0	0	0	0	0	0	0	0	0	0	0	0	0	0.888885918937768	0	0	0	0	0	0	0	0	0	0	0	0	0	0	0	0	0	0
TraesCS6A01G047500	0	0	0	0	0	0	0	0	0	0	0	0	0	0	0	0	0	0	0	0	0	0	0	0	0	0	0	0	0	0	0	0	0	0	0	0	0	0	0	0	0	0	0	0	0	0	0	0	0
TraesCS6A01G180600	0	0	0	0.727263780549116	0.888885918937768	0	0.888885918937768	0.727263780549116	0.799993985830732	0	0	0	0	0.888885918937768	0	0	0.888885918937768	0	0	0.727263780549116	0	0	0	0	0	0	0	0	0	0	0	0	0	0	0	0	0.727263780549116	0	0	0	0	0	0	0.888885918937768	0	0.727263780549116	0	0	0.888885918937768
TraesCS6A01G225800	0	0	0	0.799994226404521	1	0	1	0.799994226404521	0.888885918937768	0	0	0	0	1	0	0	1	0	0	0.799994226404521	0	0	0	0	0	0	0	0	0	0	0	0	0	0	0	0	0.799994226404521	0	0	0	0	0	0	1	0	0.799994226404521	0	0	1
TraesCS6A01G239600	0	0	0	0.61536966879641	0.727264377015731	0	0.727264377015731	0.61536966879641	0.857136965645821	0	0	0	0	0.727264377015731	0	0	0.727264377015731	0	0	0.61536966879641	0	0	0	0	0	0	0	0	0	0	0	0	0	0	0	0	0.61536966879641	0	0	0	0	0	0	0.727264377015731	0	0.61536966879641	0	0	0.727264377015731
TraesCS6A01G240000	0	0	0	0.61536966879641	0.727264377015731	0	0.727264377015731	0.61536966879641	0.857136965645821	0	0	0	0	0.727264377015731	0	0	0.727264377015731	0	0	0.61536966879641	0	0	0	0	0	0	0	0	0	0	0	0	0	0	0	0	0.61536966879641	0	0	0	0	0	0	0.727264377015731	0	0.61536966879641	0	0	0.727264377015731
TraesCS6A01G242600	0	0	0	0	0	0	0	0	0	0	0	0	0	0	0	0	0	0	0	0	0	0	0	0	0	0	0	0	0	0	0	0	0	0	0	0	0	0	0	0	0	0	0	0	0	0	0	0	0
TraesCS6A01G375100	0	0	0	0.799994226404521	1	0	1	0.799994226404521	0.888885918937768	0	0	0	0	1	0	0	1	0	0	0.799994226404521	0	0	0	0	0	0	0	0	0	0	0	0	0	0	0	0	0.799994226404521	0	0	0	0	0	0	1	0	0.799994226404521	0	0	1
TraesCS6B01G018500	0	0	0	0.799994226404521	0	0	0	0	0	1	0	1	0	0	1	0	0	0	0	0.799994226404521	0	0	0	0	0	1	0	0	0	0	0	0	0	0	0	0	0.799994226404521	1	1	1	0	1	0	0	0	0	0	0	0
TraesCS6B01G018700	0	0	0	0.799994226404521	1	0	1	0.799994226404521	0.888885918937768	0	0	0	0	1	0	0	1	0	0	0.799994226404521	0	0	0	0	0	0	0	0	0	0	0	0	0	0	0	0	0.799994226404521	0	0	0	0	0	0	1	0	0.799994226404521	0	0	1
TraesCS6B01G022300	0	0	0	0	0	0	0	0	0	0	0	0	0	0	0	0	0	0	0	0	0	0	0	0	0	0	0	0	0	0	0.888885918937768	0	0	0	0	0	0	0	0	0	0	0	0	0	0	0	0	0	0
TraesCS6B01G022400	0	0	0	0	0	0	0	0	0	0	0	0	0	0	0	0	0	0	0	0	0	0	0	0	0	0	0	0	0	0	0	0	0	0	0	0	0	0	0	0	0	0	0	0	0	0	0	0	0
TraesCS6B01G022500	0	0	0	0	0	0	0	0	0	0	0	0	0	0	0	0	0	0	0	0	0	0	0	0	0	0	0	0	0	0	0.888885918937768	0	0	0	0	0	0	0	0	0	0	0	0	0	0	0	0	0	0
TraesCS6B01G034200	0	0	0	0	0	0	0	0	0	0	0	0	0	0	0	0	0	0	0	0	0	0	0	0	0	0	0	0	0	0	0	0	0	0	0	0	0	0	0	0	0	0	0	0	0	0	0	0	0
TraesCS6B01G044600	0	0	0	0.799994226404521	1	0	1	0.799994226404521	0.888885918937768	0	0	0	0	1	0	0	1	0	0	0.799994226404521	0	0	0	0	0	0	0	0	0	0	0	0	0	0	0	0	0.799994226404521	0	0	0	0	0	0	1	0	0.799994226404521	0	0	1
TraesCS6B01G047800	0	0	0	0	0	0	0	0	0	0	0	0	0	0	0	0	0	0	0	0	0	0	0	0	0	0	0	0	0	0	0	0	0	0	0	0	0	0	0	0	0	0	0	0	0	0	0	0	0
TraesCS6B01G050600	0	0	0	0	0	0	0	0	0	0	0	0	0	0	0	0	0	0	0	0	0	0	0	0	0	0	0	0	0	0	0	0	0	0	0	0	0	0	0	0	0	0	0	0	0	0	0	0	0
TraesCS6B01G051800	0	0	0	0	0	0	0	0	0	0	0	0	0	0	0	0	0	0	0	0	0	0	0	0	0	0	0	0	0	0	0	0	0	0	0	0	0	0	0	0	0	0	0	0	0	0	0	0	0
TraesCS6B01G063800	0	0	0	0	0	0	0	0	0	0	0	0	0	0	0	0	0	0	0	0	0	0	0	0	0	0	0	0	0	0	0	0	0	0	0	0	0	0	0	0	0	0	0	0	0	0	0	0	0
TraesCS6B01G069400	0	0	0	0	0	0	0	0	0	0	0	0	0	0	0	0	0	0	0	0	0	0	0	0	0	0	0	0	0	0	0	0	0	0	0	0	0	0	0	0	0	0	0	0	0	0	0	0	0
TraesCS6B01G069700	0	0	0	0	0	0	0	0	0	0	0	0	0	0	0	0	0	0	0	0	0	0	0	0	0	0	0	0	0	0	0	0	0	0	0	0	0	0	0	0	0	0	0	0	0	0	0	0	0
TraesCS6B01G069900	0	0	0	0	0	0	0	0	0	0	0	0	0	0	0	0	0	0	0	0	0	0	0	0	0	0	0	0	0	0	0	0	0	0	0	0	0	0	0	0	0	0	0	0	0	0	0	0	0
TraesCS6B01G076300	0	0	0	0	0	0	0	0	0	0	0	0	0	0	0	0	0	0	0	0	0	0	0	0	0	0	0	0	0	0	0	0	0	0	0	0	0	0	0	0	0	0	0	0	0	0	0	0	0
TraesCS6B01G081300	0	0	0	0	0	0	0	0	0	0	0	0	0	0	0	0	0	0	0	0	0	0	0	0	0.799993985830732	0	0	0	0	0	0	0	0	0	0	0	0	0	0	0	0	0	0	0	0	0	0	0.799993985830732	0
TraesCS6B01G091500	0	0	0	0	0	0	0	0	0	0	0	0	0	0	0	0	0	0	0	0	0	0	0	0	0	0	0	0	0	0	0	0	0	0	0	0	0	0	0	0	0	0	0	0	0	0	0	0	0
TraesCS6B01G095900	0	0	0	0	0	0	0	0	0	0	0	0	0	0	0	0	0	0	0	0	0	0	0	0	0	0	0	0	0	0	0	0	0	0	0	0	0	0	0	0	0	0	0	0	0	0	0	0	0
TraesCS6B01G097500	0	0	0	0	0	0	0	0	0	0	0	0	0	0	0	0	0	0	0	0	0	0	0	0	0	0	0	0	0	0	0	0	0	0	0	0	0	0	0	0	0	0	0	0	0	0	0	0	0
TraesCS6B01G098300	0	0	0	0	0	0	0	0	0	0	0	0	0	0	0	0	0	0	0	0	0	0	0	0	0	0	0	0	0	0	1	0	0	0	0	0	0	0	0	0	0	0	0	0	0	0	0	0	0
TraesCS6B01G104600	0	0	1	0	0	0	0	0	0	0	0	0	0	0	0	0	0	0	1	0	0	0	0	0	0	0	0	0	0	0	0	0	0	0	1	0	0	0	0	0	0	0	0	0	0	0	0	0	0
TraesCS6B01G117100	0	0	0	0	0	0	0	0	0	0	0	0	0	0	0	0	0	0	0	0	0	0	0	0	0	0	0	0	0	0	0	0	0	0	0	0	0	0	0	0	0	0	0	0	0	0	0	0	0
TraesCS6B01G127300	0	0	0	0.799994226404521	1	0	1	0.799994226404521	0.888885918937768	0	0	0	0	1	0	0	1	0	0	0.799994226404521	0	0	0	0	0	0	0	0	0	0	0	0	0	0	0	0	0.799994226404521	0	0	0	0	0	0	1	0	0.799994226404521	0	0	1
TraesCS6B01G128000	0	0	0	0	0	0	0	0	0	0	0	0	0	0	0	0	0	0	0	0	0	0	0	0	0.888885918937768	0	0	0	0	0	0	0	0	0	0	0	0	0	0	0	0	0	0	0	0	0	0	0.888885918937768	0
TraesCS6B01G141500	0	0	0	0	0	0	0	0	0	0	0	0	0	0	0	0	0	0	0	0	0	0	0	0	0	0	0	0	0	0	0	0	0	0	0	0	0	0	0	0	0	0	0	0	0	0	0	0	0
TraesCS6B01G144400	0	0	0	0	0	0	0	0	0	0	0	0	0	0	0	0	0	0	0	0	0	0	0	0	0	0	0	0	0	0	0	0	0	0	0	0	0	0	0	0	0	0	0	0	0	0	0	0	0
TraesCS6B01G151700	0	0	0	0	0	0	0	0	0	0	0	0	0	0	0	0	0	0	0	0	0	0	0	0	0	0	0	0	0	0	0	0	0	0	0	0	0	0	0	0	0	0	0	0	0	0	0	0	0
TraesCS6B01G153900	0	0	0	0.727263780549116	0.888885918937768	0	0.888885918937768	0.727263780549116	1	0	0	0	0	0.888885918937768	0	0	0.888885918937768	0	0	0.727263780549116	0	0	0	0	0	0	0	0	0	0	0	0	0	0	0	0	0.727263780549116	0	0	0	0	0	0	0.888885918937768	0	0.727263780549116	0	0	0.888885918937768
TraesCS6B01G158300	0	0	0	0.799994226404521	0	0	0	0	0	1	0	1	0	0	1	0	0	0	0	0.799994226404521	0	0	0	0	0	1	0	0	0	0	0	0	0	0	0	0	0.799994226404521	1	1	1	0	1	0	0	0	0	0	0	0
TraesCS6B01G161600	0	0	0	0.799994226404521	1	0	1	0.799994226404521	0.888885918937768	0	0	0	0	1	0	0	1	0	0	0.799994226404521	0	0	0	0	0	0	0	0	0	0	0	0	0	0	0	0	0.799994226404521	0	0	0	0	0	0	1	0	0.799994226404521	0	0	1
TraesCS6B01G179900	0	0	0	0	0	0	0	0	0	0	0	0	0	0	0	0	0	0	0	0	0	0	0	0	0	0	0	0	0	0	0	0	0	0	0	0	0	0	0	0	0	0	0	0	0	0	0	0	0
TraesCS6B01G187700	0	0	0	0	0	0	0	0	0	0	0	0	0	0	0	0	0	0	0	0	0	0	0	0	0	0	0	0	0	0	0	0	0	0	0	0	0	0	0	0	0	0	0	0	0	0	0	0	0
TraesCS6B01G190900	0	0	0	0	0	0	0	0	0	0	0	0	0	0	0	0	0	0	0	0	0	0	0	0	0.727263780549116	0	0	0	0	0	0	0	0	0	0	0	0	0	0	0	0	0	0	0	0	0	0	0.727263780549116	0
TraesCS6B01G199700	0	0	0	0	0	0	0	0	0	0	0	0	0	0	0	0	0	0	0	0	0	0	0	0	0	0	0	0	0	0	0	0	0	0	0	0	0	0	0	0	0	0	0	0	0	0	0	0	0
TraesCS6B01G200000	0	0	0	0	0	0	0	0	0	0	0	0	0	0	0	0	0	0	0	0	0	0	0	0	0	0	0	0	0	0	0	0	0	0	0	0	0	0	0	0	0	0	0	0	0	0	0	0	0
TraesCS6B01G201600	0	0	0	0.799994226404521	1	0	1	0.799994226404521	0.888885918937768	0	0	0	0	1	0	0	1	0	0	0.799994226404521	0	0	0	0	0	0	0	0	0	0	0	0	0	0	0	0	0.799994226404521	0	0	0	0	0	0	1	0	0.799994226404521	0	0	1
TraesCS6B01G205000	0	0	0	0.727263780549116	0.888885918937768	0	0.888885918937768	0.727263780549116	0.799993985830732	0	0	0	0	0.888885918937768	0	0	0.888885918937768	0	0	0.727263780549116	0	0	0	0	0	0	0	0	0	0	0	0	0	0	0	0	0.727263780549116	0	0	0	0	0	0	0.888885918937768	0	0.727263780549116	0	0	0.888885918937768
TraesCS6B01G206400	0	0	0	0	0	0	0	0	0	0	0	0	0	0	0	0	0	0	0	0	0	0	0	0	0	0	0	0	0	0	0	0	0	0	0	0	0	0	0	0	0	0	0	0	0	0	0	0	0
TraesCS6B01G223200	0	0	0	0	0	0	0	0	0	0	0	0	0	0	0	0	0	0	0	0	0	0	0	0	0	0	0	0	0	0	0	0	0	0	0	0	0	0	0	0	0	0	0	0	0	0	0	0	0
TraesCS6B01G227300	0	0	0	0	0	0	0	0	0	0	0	0	0	0	0	0	0	0	0	0	0	0	0	0	0	0	0	0	0	0	0	0	0	0	0	0	0	0	0	0	0	0	0	0	0	0	0	0	0
TraesCS6B01G231800	0	0	0	0	0	0	0	0	0	0	0	0	0	0	0	0	0	0	0	0	0	0	0	0	0	0	0	0	0	0	0	0	0	0	0	0	0	0	0	0	0	0	0	0	0	0	0	0	0
TraesCS6B01G235000	0	0	0	0	0	0	0	0	0	0	0	0	0	0	0	0	0	0	0	0	0	0	0	0	0	0	0	0	0	0	0	0	0	0	0	0	0	0	0	0	0	0	0	0	0	0	0	0	0
TraesCS6B01G238000	0	0	0	0	0	0	0	0	0	0	0	0	0	0	0	0	0	0	0	0	0	0	0	0	0	0	0	0	0	0	0	0	0	0	0	0	0	0	0	0	0	0	0	0	0	0	0	0	0
TraesCS6B01G243100	0	0	0	0	0	0	0	0	0	0	0	0	0	0	0	0	0	0	0	0	0	0	0	0	0	0	0	0	0	0	0	0	0	0	0	0	0	0	0	0	0	0	0	0	0	0	0	0	0
TraesCS6B01G243500	0	0	0	0	0	0	0	0	0	0	0	0	0	0	0	0	0	0	0	0	0	0	0	0	0	0	0	0	0	0	0	0	0	0	0	0	0	0	0	0	0	0	0	0	0	0	0	0	0
TraesCS6B01G245100	0	0	0	0.799994226404521	0	0	0	0	0	1	0	1	0	0	1	0	0	0	0	0.799994226404521	0	0	0	0	0	1	0	0	0	0	0	0	0	0	0	0	0.799994226404521	1	1	1	0	1	0	0	0	0	0	0	0
TraesCS6B01G246000	0	0	0	0	0	0	0	0	0	0	0	0	0	0	0	0	0	0	0	0	0	0	0	0	0	0	0	0	0	0	0	0	0	0	0	0	0	0	0	0	0	0	0	0	0	0	0	0	0
TraesCS6B01G247900	0	0	0	0	0	0	0	0	0	0	0	0	0	0	0	0	0	0	0	0	0	0	0	0	0	0	0	0	0	0	0	0	0	0	0	0	0	0	0	0	0	0	0	0	0	0	0	0	0
TraesCS6B01G249400	0	0	0	0	0	0	0	0	0	0	0	0	0	0	0	0	0	0	0	0	0	0	0	0	0	0	0	0	0	0	0	0	0	0	0	0	0	0	0	0	0	0	0	0	0	0	0	0	0
TraesCS6B01G257400	0	0	0	0	0	0	0	0	0	0	0	0	0	0	0	0	0	0	0	0	0	0	0	0	0	0	0	0	0	0	0	0	0	0	0	0	0	0	0	0	0	0	0	0	0	0	0	0	0
TraesCS6B01G259800	0	0	0	0	0	0	0	0	0	0	0	0	0	0	0	0	0	0	0	0	0	0	0	0	0	0	0	0	0	0	0	0	0	0	0	0	0	0	0	0	0	0	0	0	0	0	0	0	0
TraesCS6B01G260500	0	0	0	0.799994226404521	1	0	1	0.799994226404521	0.888885918937768	0	0	0	0	1	0	0	1	0	0	0.799994226404521	0	0	0	0	0	0	0	0	0	0	0	0	0	0	0	0	0.799994226404521	0	0	0	0	0	0	1	0	0.799994226404521	0	0	1
TraesCS6B01G261900	0	0	0	0	0	0	0	0	0	0	0	0	0	0	0	0	0	0	0	0	0	0	0	0	0	0	0	0	0	0	0	0	0	0	0	0	0	0	0	0	0	0	0	0	0	0	0	0	0
TraesCS6B01G262400	0	0	0	0	0	0	0	0	0	0	0	0	0	0	0	0	0	0	0	0	0	0	0	0	0	0	0	0	0	0	0	0	0	0	0	0	0	0	0	0	0	0	0	0	0	0	0	0	0
TraesCS6B01G269700	0	0	0	0	0	0	0	0	0	0	0	0	0	0	0	0	0	0	0	0	0	0	0	0	0	0	0	0	0	0	0	0	0	0	0	0	0	0	0	0	0	0	0	0	0	0	0	0	0
TraesCS6B01G272300	0	0	0	0	0	0	0	0	0	0	0	0	0	0	0	0	0	0	0	0	0	0	0	0	0	0	0	0	0	0	0	0	0	0	0	0	0	0	0	0	0	0	0	0	0	0	0	0	0
TraesCS6B01G277000	0	0	0	0	0	0	0	0	0	0	0	0	0	0	0	0	0	0	0	0	0	0	0	0	0	0	0	0	0	0	0	0	0	0	0	0	0	0	0	0	0	0	0	0	0	0	0	0	0
TraesCS6B01G277800	0	0	0	0.799994226404521	1	0	1	0.799994226404521	0.888885918937768	0	0	0	0	1	0	0	1	0	0	0.799994226404521	0	0	0	0	0	0	0	0	0	0	0	0	0	0	0	0	0.799994226404521	0	0	0	0	0	0	1	0	0.799994226404521	0	0	1
TraesCS6B01G278100	0	0	0	0	0	0	0	0	0	0	0	0	0	0	0	0	0	0	0	0	0	0	0	0	0	0	0	0	0	0	0	0	0	0	0	0	0	0	0	0	0	0	0	0	0	0	0	0	0
TraesCS6B01G279400	0	0	0	0.799994226404521	0	0	0	0	0	1	0	1	0	0	1	0	0	0	0	0.799994226404521	0	0	0	0	0	1	0	0	0	0	0	0	0	0	0	0	0.799994226404521	1	1	1	0	1	0	0	0	0	0	0	0
TraesCS6B01G280000	0	0	0	0	0	0	0	0	0	0	0	0	0	0	0	0	0	0	0	0	0	0	0	0	0	0	0	0	0	0	0	0	0	0	0	0	0	0	0	0	0	0	0	0	0	0	0	0	0
TraesCS6B01G281900	0	0	0	0	0	0	0	0	0	0	0	0	0	0	0	0	0	0	0	0	0	0	0	0	0	0	0	0	0	0	0	0	0	0	0	0	0	0	0	0	0	0	0	0	0	0	0	0	0
TraesCS6B01G284600	0	0	0	0.61536966879641	0.727264377015731	0	0.727264377015731	0.61536966879641	0.857136965645821	0	0	0	0	0.727264377015731	0	0	0.727264377015731	0	0	0.61536966879641	0	0	0	0	0	0	0	0	0	0	0	0	0	0	0	0	0.61536966879641	0	0	0	0	0	0	0.727264377015731	0	0.61536966879641	0	0	0.727264377015731
TraesCS6B01G284900	0	0	0	0.61536966879641	0.727264377015731	0	0.727264377015731	0.61536966879641	0.857136965645821	0	0	0	0	0.727264377015731	0	0	0.727264377015731	0	0	0.61536966879641	0	0	0	0	0	0	0	0	0	0	0	0	0	0	0	0	0.61536966879641	0	0	0	0	0	0	0.727264377015731	0	0.61536966879641	0	0	0.727264377015731
TraesCS6B01G285500	0	0	0	0	0	0	0	0	0	0	0	0	0	0	0	0	0	0	0	0	0	0	0	0	0	0	0	0	0	0	0	0	0	0	0	0	0	0	0	0	0	0	0	0	0	0	0	0	0
TraesCS6B01G287900	0	0	0	0	0	0	0	0	0	0	0	0	0	0	0	0	0	0	0	0	0	0	0	0	0	0	0	0	0	0	0	0	0	0	0	0	0	0	0	0	0	0	0	0	0	0	0	0	0
TraesCS6B01G290500	0	0	0	0	0	0	0	0	0	0	0	0	0	0	0	0	0	0	0	0	0	0	0	0	0.799993985830732	0	0	0	0	0	0	0	0	0	0	1	0	0	0	0	1	0	0	0	0	0	0	0.799993985830732	0
TraesCS6B01G290800	0	0	0	0	0	0	0	0	0	0	0	0	0	0	0	0	0	0	0	0	0	0	0	0	0	0	0	0	0	0	0	0	0	0	0	0	0	0	0	0	0	0	0	0	0	0	0	0	0
TraesCS6B01G291900	0	0	0	0	0	0	0	0	0	0	0	0	0	0	0	0	0	0	0	0	0	0	0	0	0	0	0	0	0	0	0	0	0	0	0	0	0	0	0	0	0	0	0	0	0	0	0	0	0
TraesCS6B01G293100	0	0	0	0	0	0	0	0	0	0	0	0	0	0	0	0	0	0	0	0	0	0	0	0	0	0	0	0	0	0	0	0	0	0	0	0	0	0	0	0	0	0	0	0	0	0	0	0	0
TraesCS6B01G294100	0	0	0	0	0	0	0	0	0	0	0	0	0	0	0	0	0	0	0	0	0	0	0	0	0	0	0	0	0	0	0	0	0	0	0	0	0	0	0	0	0	0	0	0	0	0	0	0	0
TraesCS6B01G294700	0	0	0	0	0	0	0	0	0	0	0	0	0	0	0	0	0	0	0	0	0	0	0	0	0	0	0	0	0	0	0	0	0	0	0	0	0	0	0	0	0	0	0	0	0	0	0	0	0
TraesCS6B01G296500	0	0	0	0	0	0	0	0	0	0	0	0	0	0	0	0	0	0	0	0	0	0	0	0	0	0	0	0	0	0	0	0	0	0	0	0	0	0	0	0	0	0	0	0	0	0	0	0	0
TraesCS6B01G301800	0	0	0	0	0	0	0	0	0	0	0	0	0	0	0	0	0	0	0	0	0	0	0	0	0	0	0	0	0	0	0	0	0	0	0	0	0	0	0	0	0	0	0	0	0	0	0	0	0
TraesCS6B01G306700	0	0	0	0	0	0	0	0	0	0	0	0	0	0	0	0	0	0	0	0	0	0	0	0	0	0	0	0	0	0	0	0	0	0	0	0	0	0	0	0	0	0	0	0	0	0	0	0	0
TraesCS6B01G308400	0	0	0	0	0	0	0	0	0	0	0	0	0	0	0	0	0	0	0	0	0	0	0	0	0	0	0	0	0	0	0	0	0	0	0	0	0	0	0	0	0	0	0	0	0	0	0	0	0
TraesCS6B01G309400	0	0	0	0	0	0	0	0	0	0	0	0	0	0	0	0	0	0	0	0	0	0	0	0	0	0	0	0	0	0	0	0	0	0	0	0	0	0	0	0	0	0	0	0	0	0	0	0	0
TraesCS6B01G310600	0	0	0	0	0	0	0	0	0	0	0	0	0	0	0	0	0	0	0	0	0	0	0	0	0.799993985830732	0	0	0	0	0	0	0	0	0	0	0.799993985830732	0	0	0	0	0.799993985830732	0	0	0	0	0	0	0.799993985830732	0
TraesCS6B01G312100	0	0	0	0	0	0	0	0	0	0	0	0	0	0	0	0	0	0	0	0	0	0	0	0	0.799993985830732	0	0	0	0	0	0	0	0	0	0	0	0	0	0	0	0	0	0	0	0	0	0	0.799993985830732	0
TraesCS6B01G313500	0	0	0	0	0	0	0	0	0	0	0	0	0	0	0	0	0	0	0	0	0	0	0	0	0	0	0	0	0	0	0	0	0	0	0	0.888885918937768	0	0	0	0	0.888885918937768	0	0	0	0	0	0	0	0
TraesCS6B01G314300	0	0	0	0	0	0	0	0	0	0	0	0	0	0	0	0	0	0	0	0	0	0	0	0	0	0	0	0	0	0	0	0	0	0	0	0	0	0	0	0	0	0	0	0	0	0	0	0	0
TraesCS6B01G322300	0	0	0	0	0	0	0	0	0	0	0	0	0	0	0	0	0	0	0	0	0	0	0	0	0	0	0	0	0	0	0	0	0	0	0	0	0	0	0	0	0	0	0	0	0	0	0	0	0
TraesCS6B01G323800	0	0	0	0	0	0	0	0	0	0	0	0	0	0	0	0	0	0	0	0	0	0	0	0	0	0	0	0	0	0	0	0	0	0	0	0	0	0	0	0	0	0	0	0	0	0	0	0	0
TraesCS6B01G328200	0	0	0	0	0	0	0	0	0	0	0	0	0	0	0	0	0	0	0	0	0	0	0	0	0	0	0	0	0	0	0	0	0	0	0	0	0	0	0	0	0	0	0	0	0	0	0	0	0
TraesCS6B01G335400	0	0	0	1	0.799994226404521	0	0.799994226404521	0.666654638255686	0.727263780549116	0.799994226404521	0	0.799994226404521	0	0.799994226404521	0.799994226404521	0	0.799994226404521	0	0	1	0	0	0	0	0	0.799994226404521	0	0	0	0	0	0	0	0	0	0	1	0.799994226404521	0.799994226404521	0.799994226404521	0	0.799994226404521	0	0.799994226404521	0	0.666654638255686	0	0	0.799994226404521
TraesCS6B01G336000	0	0	0	0	0	0	0	0	0	0	0	0	0	0	0	0	0	0	0	0	0	0	0	0	0	0	0	0	0	0	0	0	0	0	0	0	0	0	0	0	0	0	0	0	0	0	0	0	0
TraesCS6B01G337300	0	0	0	0	0	0	0	0	0	0	0	0	0	0	0	0	0	0	0	0	0	0	0	0	0	0	0	0	0	0	0	0	0	0	0	0	0	0	0	0	0	0	0	0	0	0	0	0	0
TraesCS6B01G339000	0	0	0	0	0	0	0	0	0	0	0	0	0	0	0	0	0	0	0	0	0	0	0	0	0.923073933758714	0	0	0	0	0	0	0	0	0	0	0.923073933758714	0	0	0	0	0.923073933758714	0	0	0	0	0	0	0.923073933758714	0
TraesCS6B01G339600	0	0	0	0	0	0	0	0	0	0	0	0	0	0	0	0	0	0	0	0	0	0	0	0	0	0	0	0	0	0	0	0	0	0	0	0	0	0	0	0	0	0	0	0	0	0	0	0	0
TraesCS6B01G342000	0	0	0	0	0	0	0	0	0	0	0	0	0	0	0	0	0	0	0	0	0	0	0	0	0	0	0	0	0	0	0	0	0	0	0	0	0	0	0	0	0	0	0	0	0	0	0	0	0
TraesCS6B01G342100	0	0	0	0	0	0	0	0	0	0	0	0	0	0	0	0	0	0	0	0	0	0	0	0	0	0	0	0	0	0	0	0	0	0	0	0	0	0	0	0	0	0	0	0	0	0	0	0	0
TraesCS6B01G350900	0	0	0	0	0	0	0	0	0	0	0	0	0	0	0	0	0	0	0	0	0	0	0	0	0	0	0	0	0	0	0	0	0	0	0	0	0	0	0	0	0	0	0	0	0	0	0	0	0
TraesCS6B01G351300	0	0	0	0	0	0	0	0	0	0	0	0	0	0	0	0	0	0	0	0	0	0	0	0	0	0	0	0	0	0	0	0	0	0	0	0	0	0	0	0	0	0	0	0	0	0	0	0	0
TraesCS6B01G354600	0	0	0	0	0	0	0	0	0	0	0	0	0	0	0	0	0	0	0	0	0	0	0	0	0	0	0	0	0	0	0	0	0	0	0	0	0	0	0	0	0	0	0	0	0	0	0	0	0
TraesCS6B01G357800	0	0	0	0	0	0	0	0	0	0	0	0	0	0	0	0	0	0	0	0	0	0	0	0	0	0	0	0	0	0	0	0	0	0	0	0	0	0	0	0	0	0	0	0	0	0	0	0	0
TraesCS6B01G365300	0	0	0	0	0	0	0	0	0	0	0	0	0	0	0	0	0	0	0	0	0	0	0	0	0	0	0	0	0	0	0	0	0	0	0	0	0	0	0	0	0	0	0	0	0	0	0	0	0
TraesCS6B01G376200	0	0	0	0.799994226404521	1	0	1	0.799994226404521	0.888885918937768	0	0	0	0	1	0	0	1	0	0	0.799994226404521	0	0	0	0	0	0	0	0	0	0	0	0	0	0	0	0	0.799994226404521	0	0	0	0	0	0	1	0	0.799994226404521	0	0	1
TraesCS6B01G381300	0	0	0	0	0	0	0	0	0	0	0	0	0	0	0	0	0	0	0	0	0	0	0	0	0	0	0	0	0	0	0	0	0	0	0	0	0	0	0	0	0	0	0	0	0	0	0	0	0
TraesCS6B01G382100	0	0	0	0	0	0	0	0	0	0	0	0	0	0	0	0	0	0	0	0	0	0	0	0	0	0	0	0	0	0	0	0	0	0	0	0	0	0	0	0	0	0	0	0	0	0	0	0	0
TraesCS6B01G386500	0	0	0	0	0	0	0	0	0	0	0	0	0	0	0	0	0	0	0	0	0	0	0	0	0	0	0	0	0	0	0	0	0	0	0	0	0	0	0	0	0	0	0	0	0	0	0	0	0
TraesCS6B01G388800	0	0	0	0	0	0	0	0	0	0	0	0	0	0	0	0	0	0	0	0	0	0	0	0	0	0	0	0	0	0	0	0	0	0	0	0	0	0	0	0	0	0	0	0	0	0	0	0	0
TraesCS6B01G388900	0	0	0	0	0	0	0	0	0	0	0	0	0	0	0	0	0	0	0	0	0	0	0	0	0	0	0	0	0	0	0	0	0	0	0	0	0	0	0	0	0	0	0	0	0	0	0	0	0
TraesCS6B01G402600	0	0	0	0	0	0	0	0	0	0	0	0	0	0	0	0	0	0	0	0	0	0	0	0	0	0	0	0	0	0	0	0	0	0	0	0	0	0	0	0	0	0	0	0	0	0	0	0	0
TraesCS6B01G406100	0	0	0	0	0	0	0	0	0	0	0	0	0	0	0	0	0	0	0	0	0	0	0	0	0.799993985830732	0	0	0	0	0	0	0	0	0	0	1	0	0	0	0	1	0	0	0	0	0	0	0.799993985830732	0
TraesCS6B01G406200	0	0	0	0.799994226404521	1	0	1	0.799994226404521	0.888885918937768	0	0	0	0	1	0	0	1	0	0	0.799994226404521	0	0	0	0	0	0	0	0	0	0	0	0	0	0	0	0	0.799994226404521	0	0	0	0	0	0	1	0	0.799994226404521	0	0	1
TraesCS6B01G406300	0	0	0	0.799994226404521	1	0	1	0.799994226404521	0.888885918937768	0	0	0	0	1	0	0	1	0	0	0.799994226404521	0	0	0	0	0	0	0	0	0	0	0	0	0	0	0	0	0.799994226404521	0	0	0	0	0	0	1	0	0.799994226404521	0	0	1
TraesCS6B01G407100	0	0	0	0.799994226404521	0	0	0	0	0	1	0	1	0	0	1	0	0	0	0	0.799994226404521	0	0	0	0	0	1	0	0	0	0	0	0	0	0	0	0	0.799994226404521	1	1	1	0	1	0	0	0	0	0	0	0
TraesCS6B01G411700	0	0	0	0.799994226404521	1	0	1	0.799994226404521	0.888885918937768	0	0	0	0	1	0	0	1	0	0	0.799994226404521	0	0	0	0	0	0	0	0	0	0	0	0	0	0	0	0	0.799994226404521	0	0	0	0	0	0	1	0	0.799994226404521	0	0	1
TraesCS6B01G415600	0	0	0	0	0	0	0	0	0	0	0	0	0	0	0	0	0	0	0	0	0	0	0	0	0	0	0	0	0	0	0	0	0	0	0	0	0	0	0	0	0	0	0	0	0	0	0	0	0
TraesCS6B01G419200	0	0	0	0	0	0	0	0	0	0	0	0	0	0	0	0	0	0	0	0	0	0	0	0	0	0	0	0	0	0	0	0	0	0	0	0	0	0	0	0	0	0	0	0	0	0	0	0	0
TraesCS6B01G423100	0	0	0	0.799994226404521	1	0	1	0.799994226404521	0.888885918937768	0	0	0	0	1	0	0	1	0	0	0.799994226404521	0	0	0	0	0	0	0	0	0	0	0	0	0	0	0	0	0.799994226404521	0	0	0	0	0	0	1	0	0.799994226404521	0	0	1
TraesCS6B01G425700	0	0	0	0.799994226404521	1	0	1	0.799994226404521	0.888885918937768	0	0	0	0	1	0	0	1	0	0	0.799994226404521	0	0	0	0	0	0	0	0	0	0	0	0	0	0	0	0	0.799994226404521	0	0	0	0	0	0	1	0	0.799994226404521	0	0	1
TraesCS6B01G429300	0	0	0	0	0	0	0	0	0	0	0	0	0	0	0	0	0	0	0	0	0	0	0	0	0	0	0	0	0	0	0	0	0	0	0	0	0	0	0	0	0	0	0	0	0	0	0	0	0
TraesCS6B01G432200	0	0	0	0.799994226404521	0	0	0	0	0	1	0	1	0	0	1	0	0	0	0	0.799994226404521	0	0	0	0	0	1	0	0	0	0	0	0	0	0	0	0	0.799994226404521	1	1	1	0	1	0	0	0	0	0	0	0
TraesCS6B01G438800	0	0	0	0.799994226404521	0	0	0	0	0	1	0	1	0	0	1	0	0	0	0	0.799994226404521	0	0	0	0	0	1	0	0	0	0	0	0	0	0	0	0	0.799994226404521	1	1	1	0	1	0	0	0	0	0	0	0
TraesCS6B01G439600	0	0	0	0	0	0	0	0	0	0	0	0	0	0	0	0	0	0	0	0	0	0	0	0	0	0	0	0	0	0	0	0	0	0	0	0	0	0	0	0	0	0	0	0	0	0	0	0	0
TraesCS6B01G444100	0	0	0	0	0	0	0	0	0	0	0	0	0	0	0	0	0	0	0	0	0	0	0	0	0	0	0	0	0	0	0	0	0	0	0	0	0	0	0	0	0	0	0	0	0	0	0	0	0
TraesCS6B01G450200	0	0	0	0	0	0	0	0	0	0	0	0	0	0	0	0	0	0	0	0	0	0	0	0	0.799993985830732	0	0	0	0	0	0	0	0	0	0	1	0	0	0	0	1	0	0	0	0	0	0	0.799993985830732	0
TraesCS6B01G456500	0	0	0	0	0	0	0	0	0	0	0	0	0	0	0	0	0	0	0	0	0	0	0	0	0	0	0	0	0	0	0	0	0	0	0	0	0	0	0	0	0	0	0	0	0	0	0	0	0
TraesCS6B01G458300	0	0	0	0	0	0	0	0	0	0	0	0	0	0	0	0	0	0	0	0	0	0	0	0	0	0	0	0	0	0	0	0	0	0	0	0	0	0	0	0	0	0	0	0	0	0	0	0	0
TraesCS6B01G468200	0	0	0	0	0	0	0	0	0	0	0	0	0	0	0	0	0	0	0	0	0	0	0	0	0	0	0	0	0	0	0	0	0	0	0	0	0	0	0	0	0	0	0	0	0	0	0	0	0
TraesCS6D01G015100	0	0	0	0.799994226404521	1	0	1	0.799994226404521	0.888885918937768	0	0	0	0	1	0	0	1	0	0	0.799994226404521	0	0	0	0	0	0	0	0	0	0	0	0	0	0	0	0	0.799994226404521	0	0	0	0	0	0	1	0	0.799994226404521	0	0	1
TraesCS6D01G028400	0	0	0	0	0	0	0	0	0	0	0	0	0	0	0	0	0	0	0	0	0	0	0	0	0	0	0	0	0	0	0	0	0	0	0	0	0	0	0	0	0	0	0	0	0	0	0	0	0
TraesCS6D01G054800	0	0	0	0	0	0	0	0	0	0	0	0	0	0	0	0	0	0	0	0	0	0	0	0	0	0	0	0	0	0	0	0	0	0	0	0	0	0	0	0	0	0	0	0	0	0	0	0	0
TraesCS6D01G128600	1	0	0	0	0	1	0	0	0	0	0	0	0	0	0	1	0	0	0	0	0	0	0	0	0	0	0	0	0	0	0	0	0	0	0	0	0	0	0	0	0	0	0	0	0	0	0	0	0
TraesCS6D01G164500	0	0	0	0.727263780549116	0.888885918937768	0	0.888885918937768	0.727263780549116	0.799993985830732	0	0	0	0	0.888885918937768	0	0	0.888885918937768	0	0	0.727263780549116	0	0	0	0	0	0	0	0	0	0	0	0	0	0	0	0	0.727263780549116	0	0	0	0	0	0	0.888885918937768	0	0.727263780549116	0	0	0.888885918937768
TraesCS6D01G224600	0	0	0	0	0	0	0	0	0	0	0	0	0	0	0	0	0	0	0	0	0	0	0	0	0	0	0	0	0	0	0	0	0	0	0	0	0	0	0	0	0	0	0	0	0	0	0	0	0
TraesCS6D01G260300	0	0	0	0	0	0	0	0	0	0	0	0	0	0	0	0	0	0	0	0	0	0	0	0	0	0	0	0	0	0	0	0	0	0	0	0	0	0	0	0	0	0	0	0	0	0	0	0	0
TraesCS6D01G273300	0	0	0	0	0	0	0	0	0	0	0	0	0	0	0	0	0	0	0	0	0	0	0	0	0	0	0	0	0	0	0	0	0	0	0	0	0	0	0	0	0	0	0	0	0	0	0	0	0
TraesCS6D01G284100	0	0	0	0.666654638255686	0.799994226404521	0	0.799994226404521	1	0.727263780549116	0	0	0	0	0.799994226404521	0	0	0.799994226404521	0	0	0.666654638255686	0	0	0	0	0	0	0	0	0	0	0	0	0	0	0	0	0.666654638255686	0	0	0	0	0	0	0.799994226404521	0	1	0	0	0.799994226404521
TraesCS6D01G303900	0	0	0	0	0	0	0	0	0	0	0	0	0	0	0	0	0	0	0	0	0	0	0	0	0	0	0	0	0	0	0	0	0	0	0	0	0	0	0	0	0	0	0	0	0	0	0	0	0
TraesCS6D01G386300	0	0	0	0.799994226404521	0	0	0	0	0	1	0	1	0	0	1	0	0	0	0	0.799994226404521	0	0	0	0	0	1	0	0	0	0	0	0	0	0	0	0	0.799994226404521	1	1	1	0	1	0	0	0	0	0	0	0
TraesCS6D01G398700	0	0	0	0	0	0	0	0	0	0	0	0	0	0	0	0	0	0	0	0	0	0	0	0	0	0	0	0	0	0	0	0	0	0	0	0	0	0	0	0	0	0	0	0	0	0	0	0	0
TraesCS7A01G005000	0	0	0	0	0	0	0	0	0	0	0	0	0	0	0	0	0	0	0	0	0	0	0	0	0	0	0	0	0	0	0	0	0	0	0	0	0	0	0	0	0	0	0	0	0	0	0	0	0
TraesCS7A01G021700	0	0	0	0	0	0	0	0	0	0	0	0	0	0	0	0	0	0	0	0	0	0	0	0	0	0	0	0	0	0	0	0	0	0	0	0	0	0	0	0	0	0	0	0	0	0	0	0	0
TraesCS7A01G034600	0	0	0	0	0	0	0	0	0	0	0	0	0	0	0	0	0	0	0	0	0	0	0	0	0	0	0	0	0	0	0	0	0	0	0	0	0	0	0	0	0	0	0	0	0	0	0	0	0
TraesCS7A01G039200	0	0	0	0	0	0	0	0	0	0	0	0	0	0	0	0	0	0	0	0	0	0	0	0	0	0	0	0	0	0	0	0	0	0	0	0	0	0	0	0	0	0	0	0	0	0	0	0	0
TraesCS7A01G039400	0	0	0	0	0	0	0	0	0	0	0	0	0	0	0	0	0	0	0	0	0	0	0	0	0	0	0	0	0	0	0	0	0	0	0	0	0	0	0	0	0	0	0	0	0	0	0	0	0
TraesCS7A01G046800	0	0	0	0	0	0	0	0	0	0	0	0	0	0	0	0	0	0	0	0	0	0	0	0	0	0	0	0	0	0	0	0	0	0	0	0	0	0	0	0	0	0	0	0	0	0	0	0	0
TraesCS7A01G053100	0	0	0	0	0	0	0	0	0	0	0	0	0	0	0	0	0	0	0	0	0	0	0	0	0	0	0	0	0	0	0	0	0	0	0	0	0	0	0	0	0	0	0	0	0	0	0	0	0
TraesCS7A01G053800	0	0	0	0	0	0	0	0	0	0	0	0	0	0	0	0	0	0	0	0	0	0	0	0	0	0	0	0	0	0	0	0	0	0	0	0	0	0	0	0	0	0	0	0	0	0	0	0	0
TraesCS7A01G093800	0	0	0	0	0	0	0	0	0	0	0	0	0	0	0	0	0	0	0	0	0	0	0	0	0	0	0	0	0	0	0	0	0	0	0	0	0	0	0	0	0	0	0	0	0	0	0	0	0
TraesCS7A01G159200	0	0	0	0.799994226404521	1	0	1	0.799994226404521	0.888885918937768	0	0	0	0	1	0	0	1	0	0	0.799994226404521	0	0	0	0	0	0	0	0	0	0	0	0	0	0	0	0	0.799994226404521	0	0	0	0	0	0	1	0	0.799994226404521	0	0	1
TraesCS7A01G302400	0	0	0	0.799994226404521	1	0	1	0.799994226404521	0.888885918937768	0	0	0	0	1	0	0	1	0	0	0.799994226404521	0	0	0	0	0	0	0	0	0	0	0	0	0	0	0	0	0.799994226404521	0	0	0	0	0	0	1	0	0.799994226404521	0	0	1
TraesCS7A01G328600	0	0	0	0	0	0	0	0	0	0	0	0	0	0	0	0	0	0	0	0	0	0	0	0	0	0	0	0	0	0	0	0	0	0	0	0	0	0	0	0	0	0	0	0	0	0	0	0	0
TraesCS7A01G356100	1	0	0	0	0	1	0	0	0	0	0	0	0	0	0	1	0	0	0	0	0	0	0	0	0	0	0	0	0	0	0	0	0	0	0	0	0	0	0	0	0	0	0	0	0	0	0	0	0
TraesCS7A01G411700	0	0	0	0.799994226404521	0	0	0	0	0	1	0	1	0	0	1	0	0	0	0	0.799994226404521	0	0	0	0	0	1	0	0	0	0	0	0	0	0	0	0	0.799994226404521	1	1	1	0	1	0	0	0	0	0	0	0
TraesCS7A01G413300	0	0	0	0	0	0	0	0	0	0	0	0	0	0	0	0	0	0	0	0	0	0	0	0	0.799993985830732	0	0	0	0	0	0	0	0	0	0	1	0	0	0	0	1	0	0	0	0	0	0	0.799993985830732	0
TraesCS7A01G452400	0	0	0	0	0	0	0	0	0	0	0	0	0	0	0	0	0	0	0	0	0	0	0	0	0	0	0	0	0	0	0	0	0	0	0	0	0	0	0	0	0	0	0	0	0	0	0	0	0
TraesCS7A01G469300	0	0	0	0	0	0	0	0	0	0	0	0	0	0	0	0	0	0	0	0	0	0	0	0	0	0	0	0	0	0	0	0	0	0	0	0	0	0	0	0	0	0	0	0	0	0	0	0	0
TraesCS7A01G474200	0	0	0	0	0	0	0	0	0	0	0	0	0	0	0	0	0	0	0	0	0	0	0	0	0	0	0	0	0	0	0	0	0	0	0	0	0	0	0	0	0	0	0	0	0	0	0	0	0
TraesCS7A01G521800	0	0	0	0.799994226404521	0	0	0	0	0	1	0	1	0	0	1	0	0	0	0	0.799994226404521	0	0	0	0	0	1	0	0	0	0	0	0	0	0	0	0	0.799994226404521	1	1	1	0	1	0	0	0	0	0	0	0
TraesCS7B01G008600	0	0	0	0	0	0	0	0	0	0	0	0	0	0	0	0	0	0	0	0	0	0	0	0	0	0	0	0	0	0	0	0	0	0	0	0	0	0	0	0	0	0	0	0	0	0	0	0	0
TraesCS7B01G008900	0	0	0	0	0	0	0	0	0	0	0	0	0	0	0	0	0	0	0	0	0	0	0	0	0	0	0	0	0	0	0	0	0	0	0	0	0	0	0	0	0	0	0	0	0	0	0	0	0
TraesCS7B01G012800	0	0	0	0	0	0	0	0	0	0	0	0	0	0	0	0	0	0	0	0	0	0	0	0	0	0	0	0	0	0	0	0	0	0	0	0	0	0	0	0	0	0	0	0	0	0	0	0	0
TraesCS7B01G017500	0	0	0	0	0	0	0	0	0	0	0	0	0	0	0	0	0	0	0	0	0	0	0	0	0	0	0	0	0	0	0	0	0	0	0	0	0	0	0	0	0	0	0	0	0	0	0	0	0
TraesCS7B01G020200	0	0	0	0	0	0	0	0	0	0	0	0	0	0	0	0	0	0	0	0	0	0	0	0	0.799993985830732	0	0	0	0	0	0	0	0	0	0	1	0	0	0	0	1	0	0	0	0	0	0	0.799993985830732	0
TraesCS7B01G037600	0	0	0	0.799994226404521	0	0	0	0	0	1	0	1	0	0	1	0	0	0	0	0.799994226404521	0	0	0	0	0	1	0	0	0	0	0	0	0	0	0	0	0.799994226404521	1	1	1	0	1	0	0	0	0	0	0	0
TraesCS7B01G038100	0	0	0	0.799994226404521	1	0	1	0.799994226404521	0.888885918937768	0	0	0	0	1	0	0	1	0	0	0.799994226404521	0	0	0	0	0	0	0	0	0	0	0	0	0	0	0	0	0.799994226404521	0	0	0	0	0	0	1	0	0.799994226404521	0	0	1
TraesCS7B01G229300	0	0	0	0	0	0	0	0	0	0	0	0	0	0	0	0	0	0	0	0	0	0	0	0	0	0	0	0	0	0	0	0	0	0	0	0	0	0	0	0	0	0	0	0	0	0	0	0	0
TraesCS7B01G271600	1	0	0	0	0	1	0	0	0	0	0	0	0	0	0	1	0	0	0	0	0	0	0	0	0	0	0	0	0	0	0	0	0	0	0	0	0	0	0	0	0	0	0	0	0	0	0	0	0
TraesCS7B01G320500	0	0	0	0	0	0	0	0	0	0	0	0	0	0	0	0	0	0	0	0	0	0	0	0	0	0	0	0	0	0	0	0	0	0	0	0	0	0	0	0	0	0	0	0	0	0	0	0	0
TraesCS7B01G354800	0	0	0	0	0	0	0	0	0	0	0	0	0	0	0	0	0	0	0	0	0	0	0	0	0	0	0	0	0	0	0	0	0	0	0	0	0	0	0	0	0	0	0	0	0	0	0	0	0
TraesCS7B01G364900	0	0	0	0	0	0	0	0	0	0	0	0	0	0	0	0	0	0	0	0	0	0	0	0	0	0	0	0	0	0	0	0	0	0	0	0	0	0	0	0	0	0	0	0	0	0	0	0	0
TraesCS7B01G371100	0	0	0	0	0	0	0	0	0	0	0	0	0	0	0	0	0	0	0	0	0	0	0	0	0	0	0	0	0	0	0	0	0	0	0	0	0	0	0	0	0	0	0	0	0	0	0	0	0
TraesCS7B01G441700	0	0	0	0	0	0	0	0	0	0	0	0	0	0	0	0	0	0	0	0	0	0	0	0	0	0	0	0	0	0	0	0	0	0	0	0	0	0	0	0	0	0	0	0	0	0	0	0	0
TraesCS7B01G474800	0	0	0	0	0	0	0	0	0	0	0	0	0	0	0	0	0	0	0	0	0	0	0	0	0	0	0	0	0	0	0	0	0	0	0	0	0	0	0	0	0	0	0	0	0	0	0	0	0
TraesCS7B01G482300	0	0	0	0	0	0	0	0	0	0	0	0	0	0	0	0	0	0	0	0	0	0	0	0	0	0	0	0	0	0	0	0	0	0	0	0	0	0	0	0	0	0	0	0	0	0	0	0	0
TraesCS7D01G013200	0	0	0	0	0	0	0	0	0	0	0	0	0	0	0	0	0	0	0	0	0	0	0	0	0	0	0	0	0	0	0	0	0	0	0	0	0	0	0	0	0	0	0	0	0	0	0	0	0
TraesCS7D01G013400	0	0	0	0	0	0	0	0	0	0	0	0	0	0	0	0	0	0	0	0	0	0	0	0	0	0	0	0	0	0	0	0	0	0	0	0	0	0	0	0	0	0	0	0	0	0	0	0	0
TraesCS7D01G022700	0	0	0	0	0	0	0	0	0	0	0	0	0	0	0	0	0	0	0	0	0	0	0	0	0	0	0	0	0	0	0	0	0	0	0	0	0	0	0	0	0	0	0	0	0	0	0	0	0
TraesCS7D01G022800	0	0	0	0	0	0	0	0	0	0	0	0	0	0	0	0	0	0	0	0	0	0	0	0	0	0	0	0	0	0	0	0	0	0	0	0	0	0	0	0	0	0	0	0	0	0	0	0	0
TraesCS7D01G026000	0	0	0	0.799994226404521	0	0	0	0	0	1	0	1	0	0	1	0	0	0	0	0.799994226404521	0	0	0	0	0	1	0	0	0	0	0	0	0	0	0	0	0.799994226404521	1	1	1	0	1	0	0	0	0	0	0	0
TraesCS7D01G031000	0	0	0	0	0	0	0	0	0	0	0	0	0	0	0	0	0	0	0	0	0	0	0	0	0	0	0	0	0	0	0	0	0	0	0	0	0	0	0	0	0	0	0	0	0	0	0	0	0
TraesCS7D01G035300	0	0	0	0	0	0	0	0	0	0	0	0	0	0	0	0	0	0	0	0	0	0	0	0	0	0	0	0	0	0	0	0	0	0	0	0	0	0	0	0	0	0	0	0	0	0	0	0	0
TraesCS7D01G048400	0	0	0	0	0	0	0	0	0	0	0	0	0	0	0	0	0	0	0	0	0	0	0	0	0	0	0	0	0	0	0	0	0	0	0	0	0	0	0	0	0	0	0	0	0	0	0	0	0
TraesCS7D01G066300	0	0	0	0	0	0	0	0	0	0	0	0	0	0	0	0	0	0	0	0	0	0	0	0	0	0	0	0	0	0	0	0	0	0	0	0	0	0	0	0	0	0	0	0	0	0	0	0	0
TraesCS7D01G089100	0	0	0	0	0	0	0	0	0	0	0	0	0	0	0	0	0	0	0	0	0	0	0	0	0	0	0	0	0	0	0	0	0	0	0	0	0	0	0	0	0	0	0	0	0	0	0	0	0
TraesCS7D01G089200	0	0	0	0	0	0	0	0	0	0	0	0	0	0	0	0	0	0	0	0	0	0	0	0	0	0	0	0	0	0	1	0	0	0	0	0	0	0	0	0	0	0	0	0	0	0	0	0	0
TraesCS7D01G110800	0	0	0	0	0	0	0	0	0	0	0	0	0	0	0	0	0	0	0	0	0	0	0	0	0	0	0	0	0	0	0	0	0	0	0	0	0	0	0	0	0	0	0	0	0	0	0	0	0
TraesCS7D01G119800	0	0	0	0	0	0	0	0	0	0	0	0	0	0	0	0	0	0	0	0	0	0	0	0	0.799993985830732	0	0	0	0	0	0	0	0	0	0	1	0	0	0	0	1	0	0	0	0	0	0	0.799993985830732	0
TraesCS7D01G119900	0	0	0	0	0	0	0	0	0	0	0	0	0	0	0	0	0	0	0	0	0	0	0	0	0.799993985830732	0	0	0	0	0	0	0	0	0	0	1	0	0	0	0	1	0	0	0	0	0	0	0.799993985830732	0
TraesCS7D01G192900	0	0	0	0.666654638255686	0.799994226404521	0	0.799994226404521	1	0.727263780549116	0	0	0	0	0.799994226404521	0	0	0.799994226404521	0	0	0.666654638255686	0	0	0	0	0	0	0	0	0	0	0	0	0	0	0	0	0.666654638255686	0	0	0	0	0	0	0.799994226404521	0	1	0	0	0.799994226404521
TraesCS7D01G203100	0	0	0	0	0	0	0	0	0	0	0	0	0	0	0	0	0	0	0	0	0	0	0	0	0.727263780549116	0	0	0	0	0	0	0	0	0	0	0	0	0	0	0	0	0	0	0	0	0	0	0.727263780549116	0
TraesCS7D01G325500	0	0	0	0	0	0	0	0	0	0	0	0	0	0	0	0	0	0	0	0	0	0	0	0	0	0	0	0	0	0	0	0	0	0	0	0	0	0	0	0	0	0	0	0	0	0	0	0	0
TraesCS7D01G366600	1	0	0	0	0	1	0	0	0	0	0	0	0	0	0	1	0	0	0	0	0	0	0	0	0	0	0	0	0	0	0	0	0	0	0	0	0	0	0	0	0	0	0	0	0	0	0	0	0
TraesCS7D01G404900	0	0	0	0.799994226404521	0	0	0	0	0	1	0	1	0	0	1	0	0	0	0	0.799994226404521	0	0	0	0	0	1	0	0	0	0	0	0	0	0	0	0	0.799994226404521	1	1	1	0	1	0	0	0	0	0	0	0
TraesCS7D01G441500	0	0	0	0	0	0	0	0	0	0	0	0	0	0	0	0	0	0	0	0	0	0	0	0	0	0	0	0	0	0	0	0	0	0	0	0	0	0	0	0	0	0	0	0	0	0	0	0	0
TraesCS7D01G443400	0	0	0	0	0	0	0	0	0	0	0	0	0	0	0	0	0	0	0	0	0	0	0	0	0	0	0	0	0	0	0	0	0	0	0	0	0	0	0	0	0	0	0	0	0	0	0	0	0
TraesCS7D01G456900	0	0	0	0	0	0	0	0	0	0	0	0	0	0	0	0	0	0	0	0	0	0	0	0	0	0	0	0	0	0	0	0	0	0	0	0	0	0	0	0	0	0	0	0	0	0	0	0	0
TraesCS7D01G461200	0	0	0	0	0	0	0	0	0	0	0	0	0	0	0	0	0	0	0	0	0	0	0	0	0	0	0	0	0	0	0	0	0	0	0	0	0	0	0	0	0	0	0	0	0	0	0	0	0
TraesCS7D01G488800	0	0	0	1	0.799994226404521	0	0.799994226404521	0.666654638255686	0.727263780549116	0.799994226404521	0	0.799994226404521	0	0.799994226404521	0.799994226404521	0	0.799994226404521	0	0	1	0	0	0	0	0	0.799994226404521	0	0	0	0	0	0	0	0	0	0	1	0.799994226404521	0.799994226404521	0.799994226404521	0	0.799994226404521	0	0.799994226404521	0	0.666654638255686	0	0	0.799994226404521
TraesCS7D01G498100	0	0	0	0.923073933758714	0.888885918937768	0	0.888885918937768	0.727263780549116	0.799993985830732	0.888885918937768	0	0.888885918937768	0	0.888885918937768	0.888885918937768	0	0.888885918937768	0	0	0.923073933758714	0	0	0	0	0	0.888885918937768	0	0	0	0	0	0	0	0	0	0	0.923073933758714	0.888885918937768	0.888885918937768	0.888885918937768	0	0.888885918937768	0	0.888885918937768	0	0.727263780549116	0	0	0.888885918937768
TraesCS7D01G498300	0	0	0	0.923073933758714	0.888885918937768	0	0.888885918937768	0.727263780549116	0.799993985830732	0.888885918937768	0	0.888885918937768	0	0.888885918937768	0.888885918937768	0	0.888885918937768	0	0	0.923073933758714	0	0	0	0	0	0.888885918937768	0	0	0	0	0	0	0	0	0	0	0.923073933758714	0.888885918937768	0.888885918937768	0.888885918937768	0	0.888885918937768	0	0.888885918937768	0	0.727263780549116	0	0	0.888885918937768
TraesCS7D01G522200	0	0	0	0	0	0	0	0	0	0	0	0	0	0	0	0	0	0	0	0	0	0	0	0	0	0	0	0	0	0	0	0	0	0	0	0	0	0	0	0	0	0	0	0	0	0	0	0	0
[truncated: 417 more columns]
