# Supplementary material for: Carbohydrate Accumulation and Differential Transcript Expression in Winter Wheat Lines with Different Levels of Snow Mold and Freezing Tolerance after Cold Treatment
Source: Plants (Basel). 2020 Oct 23;9(11):1416. doi: 10.3390/plants9111416 (PMC7690702; doi:10.3390/plants9111416)
Supplement: Supplementary file 1 [file plants-09-01416-s001.zip › supplementalFiles/func-E output/snowMoldFunc-E_results/8.6.20-8.6.94/test.8.6.20-8.6.94.cluster_features.tab]

Module	Cluster	Gene
8.6.20-8.6.94	Cluster1	TraesCS1A01G104500	-9.156446693410228245642642231005686718823369026004171603556811100
8.6.20-8.6.94	Cluster1	TraesCS1A01G229000	-9.156446693410228245642642231005686718823369026004171603556811100
8.6.20-8.6.94	Cluster1	TraesCS1A01G291700	-9.156446693410228245642642231005686718823369026004171603556811100
8.6.20-8.6.94	Cluster1	TraesCS1B01G376100	-9.156446693410228245642642231005686718823369026004171603556811100
8.6.20-8.6.94	Cluster1	TraesCS1D01G261900	-9.156446693410228245642642231005686718823369026004171603556811100
8.6.20-8.6.94	Cluster1	TraesCS1D01G286600	-9.156446693410228245642642231005686718823369026004171603556811100
8.6.20-8.6.94	Cluster1	TraesCS2B01G435100	-9.156446693410228245642642231005686718823369026004171603556811100
8.6.20-8.6.94	Cluster1	TraesCS3B01G114600	-9.156446693410228245642642231005686718823369026004171603556811100
8.6.20-8.6.94	Cluster1	TraesCS3B01G318300	-9.156446693410228245642642231005686718823369026004171603556811100
8.6.20-8.6.94	Cluster1	TraesCS3B01G390000	-9.156446693410228245642642231005686718823369026004171603556811100
8.6.20-8.6.94	Cluster1	TraesCS3D01G284200	-9.156446693410228245642642231005686718823369026004171603556811100
8.6.20-8.6.94	Cluster1	TraesCS4A01G402000	-9.156446693410228245642642231005686718823369026004171603556811100
8.6.20-8.6.94	Cluster1	TraesCS4B01G204100	-9.156446693410228245642642231005686718823369026004171603556811100
8.6.20-8.6.94	Cluster1	TraesCS4B01G275500	-9.156446693410228245642642231005686718823369026004171603556811100
8.6.20-8.6.94	Cluster1	TraesCS4D01G205000	-9.156446693410228245642642231005686718823369026004171603556811100
8.6.20-8.6.94	Cluster1	TraesCS5A01G299500	-9.156446693410228245642642231005686718823369026004171603556811100
8.6.20-8.6.94	Cluster1	TraesCS5B01G448400	-9.156446693410228245642642231005686718823369026004171603556811100
8.6.20-8.6.94	Cluster1	TraesCS5B01G464900	-9.156446693410228245642642231005686718823369026004171603556811100
8.6.20-8.6.94	Cluster1	TraesCS6A01G055000	-9.156446693410228245642642231005686718823369026004171603556811100
8.6.20-8.6.94	Cluster1	TraesCS6A01G117200	-9.156446693410228245642642231005686718823369026004171603556811100
8.6.20-8.6.94	Cluster1	TraesCS6B01G048300	-9.156446693410228245642642231005686718823369026004171603556811100
8.6.20-8.6.94	Cluster1	TraesCS6B01G048500	-9.156446693410228245642642231005686718823369026004171603556811100
8.6.20-8.6.94	Cluster1	TraesCS6B01G079000	-9.156446693410228245642642231005686718823369026004171603556811100
8.6.20-8.6.94	Cluster1	TraesCS6B01G082100	-9.156446693410228245642642231005686718823369026004171603556811100
8.6.20-8.6.94	Cluster1	TraesCS6B01G145200	-9.156446693410228245642642231005686718823369026004171603556811100
8.6.20-8.6.94	Cluster1	TraesCS6B01G198500	-9.156446693410228245642642231005686718823369026004171603556811100
8.6.20-8.6.94	Cluster1	TraesCS6D01G385500	-9.156446693410228245642642231005686718823369026004171603556811100
8.6.20-8.6.94	Cluster1	TraesCS7B01G016700	-9.156446693410228245642642231005686718823369026004171603556811100
8.6.20-8.6.94	Cluster1	TraesCS7D01G117100	-9.156446693410228245642642231005686718823369026004171603556811100
8.6.20-8.6.94	Cluster1	TraesCS7D01G246600	-9.156446693410228245642642231005686718823369026004171603556811100
