# Supplementary material for: Carbohydrate Accumulation and Differential Transcript Expression in Winter Wheat Lines with Different Levels of Snow Mold and Freezing Tolerance after Cold Treatment
Source: Plants (Basel). 2020 Oct 23;9(11):1416. doi: 10.3390/plants9111416 (PMC7690702; doi:10.3390/plants9111416)
Supplement: Supplementary file 1 [file plants-09-01416-s001.zip › supplementalFiles/func-E output/snowMoldFunc-E_results/8.6.20-8.6.94/test.8.6.20-8.6.94.cluster_report.tab]

Module: 8.6.20-8.6.94 Functional Clustering Report
	Mod Total	BG Total
CLUSTER 1	num genes: 85	score: -9.1564	mean: 0.0001	geo: 6.9751e-10
genes: TraesCS1A01G039100, TraesCS1A01G104500, TraesCS1A01G150800, TraesCS1A01G153000, TraesCS1A01G229000, TraesCS1A01G291700, TraesCS1A01G361200, TraesCS1A01G407600, TraesCS1B01G168400, TraesCS1B01G243300, TraesCS1B01G335100, TraesCS1B01G376100, TraesCS1D01G147800, TraesCS1D01G261900, TraesCS1D01G286600, TraesCS2A01G123400, TraesCS2A01G514200, TraesCS2B01G084200, TraesCS2B01G183200, TraesCS2B01G…
Category	Term	Mod Count	Bg Count	Percentage	Fold Enrichment	pvalue	Bonferroni	Benjamini
GO	GO:0000786|nucleosome	27	604	4.47019867549669	9.31453841557536	1.958408e-17	3.97556824e-15	3.97556824e-15
GO	GO:0046982|protein heterodimerization activity	27	677	3.98818316100443	8.31016425850446	2.883668e-16	5.85384604e-14	2.92692302e-14
GO	GO:0003677|DNA binding	48	4953	0.969109630526953	2.01933057962896	5.983195e-06	0.001214588585	0.000404862861666667
GO	GO:0006334|nucleosome assembly	8	206	3.88349514563107	8.09202618195975	1.054077e-05	0.00213977631	0.000427955262
GO	GO:0005634|nucleus	21	1890	1.11111111111111	2.31521860206071	0.0004635671	0.0941041213	0.0117630151625
