# Supplementary material for: Carbohydrate Accumulation and Differential Transcript Expression in Winter Wheat Lines with Different Levels of Snow Mold and Freezing Tolerance after Cold Treatment
Source: Plants (Basel). 2020 Oct 23;9(11):1416. doi: 10.3390/plants9111416 (PMC7690702; doi:10.3390/plants9111416)
Supplement: Supplementary file 1 [file plants-09-01416-s001.zip › supplementalFiles/func-E output/snowMoldFunc-E_results/8.6.20-8.6.94/test.8.6.20-8.6.94.cluster_terms.tab]

Module	Cluster	Category	Term	Definition	p-value	E-Score
8.6.20-8.6.94	Cluster1	GO	GO:0000786	nucleosome	1.958408e-17	-9.156446693410228245642642231005686718823369026004171603556811100
8.6.20-8.6.94	Cluster1	GO	GO:0046982	protein heterodimerization activity	2.883668e-16	-9.156446693410228245642642231005686718823369026004171603556811100
8.6.20-8.6.94	Cluster1	GO	GO:0003677	DNA binding	5.983195e-06	-9.156446693410228245642642231005686718823369026004171603556811100
8.6.20-8.6.94	Cluster1	GO	GO:0006334	nucleosome assembly	1.054077e-05	-9.156446693410228245642642231005686718823369026004171603556811100
8.6.20-8.6.94	Cluster1	GO	GO:0005634	nucleus	0.0004635671	-9.156446693410228245642642231005686718823369026004171603556811100
