# Supplementary material for: Carbohydrate Accumulation and Differential Transcript Expression in Winter Wheat Lines with Different Levels of Snow Mold and Freezing Tolerance after Cold Treatment
Source: Plants (Basel). 2020 Oct 23;9(11):1416. doi: 10.3390/plants9111416 (PMC7690702; doi:10.3390/plants9111416)
Supplement: Supplementary file 1 [file plants-09-01416-s001.zip › supplementalFiles/func-E output/snowMoldFunc-E_results/8.6.20-8.6.94/test.8.6.20-8.6.94.kappa.features.tab]

8.6.20-8.6.94	TraesCS1A01G104500	TraesCS1A01G291700	0.727264377015731
8.6.20-8.6.94	TraesCS1A01G104500	TraesCS1B01G376100	0.727264377015731
8.6.20-8.6.94	TraesCS1A01G104500	TraesCS1D01G286600	0.727264377015731
8.6.20-8.6.94	TraesCS1A01G104500	TraesCS2B01G435100	0.727264377015731
8.6.20-8.6.94	TraesCS1A01G104500	TraesCS3B01G318300	1
8.6.20-8.6.94	TraesCS1A01G104500	TraesCS3D01G284200	1
8.6.20-8.6.94	TraesCS1A01G104500	TraesCS4B01G204100	0.799994226404521
8.6.20-8.6.94	TraesCS1A01G104500	TraesCS4D01G205000	0.799994226404521
8.6.20-8.6.94	TraesCS1A01G104500	TraesCS5A01G299500	0.727264377015731
8.6.20-8.6.94	TraesCS1A01G104500	TraesCS5B01G448400	0.799994226404521
8.6.20-8.6.94	TraesCS1A01G104500	TraesCS5B01G464900	0.799994226404521
8.6.20-8.6.94	TraesCS1A01G104500	TraesCS6A01G055000	0.727264377015731
8.6.20-8.6.94	TraesCS1A01G104500	TraesCS6A01G117200	0.799994226404521
8.6.20-8.6.94	TraesCS1A01G104500	TraesCS6B01G048300	0.799994226404521
8.6.20-8.6.94	TraesCS1A01G104500	TraesCS6B01G079000	0.727264377015731
8.6.20-8.6.94	TraesCS1A01G104500	TraesCS6B01G082100	0.799994226404521
8.6.20-8.6.94	TraesCS1A01G104500	TraesCS6B01G145200	0.799994226404521
8.6.20-8.6.94	TraesCS1A01G104500	TraesCS6B01G198500	0.799994226404521
8.6.20-8.6.94	TraesCS1A01G104500	TraesCS6D01G385500	0.799994226404521
8.6.20-8.6.94	TraesCS1A01G104500	TraesCS7D01G246600	0.799994226404521
8.6.20-8.6.94	TraesCS1A01G150800	TraesCS1B01G168400	1
8.6.20-8.6.94	TraesCS1A01G150800	TraesCS1D01G147800	1
8.6.20-8.6.94	TraesCS1A01G150800	TraesCS5A01G220200	1
8.6.20-8.6.94	TraesCS1A01G150800	TraesCS5B01G219400	1
8.6.20-8.6.94	TraesCS1A01G150800	TraesCS5D01G228300	1
8.6.20-8.6.94	TraesCS1A01G229000	TraesCS1A01G291700	0.857136965645821
8.6.20-8.6.94	TraesCS1A01G229000	TraesCS1B01G376100	0.857136965645821
8.6.20-8.6.94	TraesCS1A01G229000	TraesCS1D01G261900	1
8.6.20-8.6.94	TraesCS1A01G229000	TraesCS1D01G286600	0.857136965645821
8.6.20-8.6.94	TraesCS1A01G229000	TraesCS2B01G435100	0.857136965645821
8.6.20-8.6.94	TraesCS1A01G229000	TraesCS3B01G114600	1
8.6.20-8.6.94	TraesCS1A01G229000	TraesCS3B01G390000	1
8.6.20-8.6.94	TraesCS1A01G229000	TraesCS4A01G402000	1
8.6.20-8.6.94	TraesCS1A01G229000	TraesCS4B01G204100	0.923073933758714
8.6.20-8.6.94	TraesCS1A01G229000	TraesCS4B01G275500	1
8.6.20-8.6.94	TraesCS1A01G229000	TraesCS4D01G205000	0.923073933758714
8.6.20-8.6.94	TraesCS1A01G229000	TraesCS5A01G299500	0.857136965645821
8.6.20-8.6.94	TraesCS1A01G229000	TraesCS5B01G448400	0.727263780549116
8.6.20-8.6.94	TraesCS1A01G229000	TraesCS5B01G464900	0.923073933758714
8.6.20-8.6.94	TraesCS1A01G229000	TraesCS6A01G055000	0.857136965645821
8.6.20-8.6.94	TraesCS1A01G229000	TraesCS6A01G117200	0.923073933758714
8.6.20-8.6.94	TraesCS1A01G229000	TraesCS6B01G048300	0.923073933758714
8.6.20-8.6.94	TraesCS1A01G229000	TraesCS6B01G048500	1
8.6.20-8.6.94	TraesCS1A01G229000	TraesCS6B01G079000	0.857136965645821
8.6.20-8.6.94	TraesCS1A01G229000	TraesCS6B01G082100	0.923073933758714
8.6.20-8.6.94	TraesCS1A01G229000	TraesCS6B01G145200	0.923073933758714
8.6.20-8.6.94	TraesCS1A01G229000	TraesCS6B01G198500	0.923073933758714
8.6.20-8.6.94	TraesCS1A01G229000	TraesCS6D01G385500	0.923073933758714
8.6.20-8.6.94	TraesCS1A01G229000	TraesCS7B01G016700	1
8.6.20-8.6.94	TraesCS1A01G229000	TraesCS7D01G117100	1
8.6.20-8.6.94	TraesCS1A01G229000	TraesCS7D01G246600	0.923073933758714
8.6.20-8.6.94	TraesCS1A01G291700	TraesCS1B01G376100	1
8.6.20-8.6.94	TraesCS1A01G291700	TraesCS1D01G261900	0.857136965645821
8.6.20-8.6.94	TraesCS1A01G291700	TraesCS1D01G286600	1
8.6.20-8.6.94	TraesCS1A01G291700	TraesCS2B01G435100	1
8.6.20-8.6.94	TraesCS1A01G291700	TraesCS3B01G114600	0.857136965645821
8.6.20-8.6.94	TraesCS1A01G291700	TraesCS3B01G318300	0.727264377015731
8.6.20-8.6.94	TraesCS1A01G291700	TraesCS3B01G390000	0.857136965645821
8.6.20-8.6.94	TraesCS1A01G291700	TraesCS3D01G284200	0.727264377015731
8.6.20-8.6.94	TraesCS1A01G291700	TraesCS4A01G402000	0.857136965645821
8.6.20-8.6.94	TraesCS1A01G291700	TraesCS4B01G204100	0.941173473845652
8.6.20-8.6.94	TraesCS1A01G291700	TraesCS4B01G275500	0.857136965645821
8.6.20-8.6.94	TraesCS1A01G291700	TraesCS4D01G205000	0.941173473845652
8.6.20-8.6.94	TraesCS1A01G291700	TraesCS5A01G299500	1
8.6.20-8.6.94	TraesCS1A01G291700	TraesCS5B01G448400	0.941173473845652
8.6.20-8.6.94	TraesCS1A01G291700	TraesCS5B01G464900	0.941173473845652
8.6.20-8.6.94	TraesCS1A01G291700	TraesCS6A01G055000	1
8.6.20-8.6.94	TraesCS1A01G291700	TraesCS6A01G117200	0.941173473845652
8.6.20-8.6.94	TraesCS1A01G291700	TraesCS6B01G048300	0.941173473845652
8.6.20-8.6.94	TraesCS1A01G291700	TraesCS6B01G048500	0.857136965645821
8.6.20-8.6.94	TraesCS1A01G291700	TraesCS6B01G079000	1
8.6.20-8.6.94	TraesCS1A01G291700	TraesCS6B01G082100	0.941173473845652
8.6.20-8.6.94	TraesCS1A01G291700	TraesCS6B01G145200	0.941173473845652
8.6.20-8.6.94	TraesCS1A01G291700	TraesCS6B01G198500	0.941173473845652
8.6.20-8.6.94	TraesCS1A01G291700	TraesCS6D01G385500	0.941173473845652
8.6.20-8.6.94	TraesCS1A01G291700	TraesCS7B01G016700	0.857136965645821
8.6.20-8.6.94	TraesCS1A01G291700	TraesCS7D01G117100	0.857136965645821
8.6.20-8.6.94	TraesCS1A01G291700	TraesCS7D01G246600	0.941173473845652
8.6.20-8.6.94	TraesCS1B01G168400	TraesCS1D01G147800	1
8.6.20-8.6.94	TraesCS1B01G168400	TraesCS5A01G220200	1
8.6.20-8.6.94	TraesCS1B01G168400	TraesCS5B01G219400	1
8.6.20-8.6.94	TraesCS1B01G168400	TraesCS5D01G228300	1
8.6.20-8.6.94	TraesCS1B01G376100	TraesCS1D01G261900	0.857136965645821
8.6.20-8.6.94	TraesCS1B01G376100	TraesCS1D01G286600	1
8.6.20-8.6.94	TraesCS1B01G376100	TraesCS2B01G435100	1
8.6.20-8.6.94	TraesCS1B01G376100	TraesCS3B01G114600	0.857136965645821
8.6.20-8.6.94	TraesCS1B01G376100	TraesCS3B01G318300	0.727264377015731
8.6.20-8.6.94	TraesCS1B01G376100	TraesCS3B01G390000	0.857136965645821
8.6.20-8.6.94	TraesCS1B01G376100	TraesCS3D01G284200	0.727264377015731
8.6.20-8.6.94	TraesCS1B01G376100	TraesCS4A01G402000	0.857136965645821
8.6.20-8.6.94	TraesCS1B01G376100	TraesCS4B01G204100	0.941173473845652
8.6.20-8.6.94	TraesCS1B01G376100	TraesCS4B01G275500	0.857136965645821
8.6.20-8.6.94	TraesCS1B01G376100	TraesCS4D01G205000	0.941173473845652
8.6.20-8.6.94	TraesCS1B01G376100	TraesCS5A01G299500	1
8.6.20-8.6.94	TraesCS1B01G376100	TraesCS5B01G448400	0.941173473845652
8.6.20-8.6.94	TraesCS1B01G376100	TraesCS5B01G464900	0.941173473845652
8.6.20-8.6.94	TraesCS1B01G376100	TraesCS6A01G055000	1
8.6.20-8.6.94	TraesCS1B01G376100	TraesCS6A01G117200	0.941173473845652
8.6.20-8.6.94	TraesCS1B01G376100	TraesCS6B01G048300	0.941173473845652
8.6.20-8.6.94	TraesCS1B01G376100	TraesCS6B01G048500	0.857136965645821
8.6.20-8.6.94	TraesCS1B01G376100	TraesCS6B01G079000	1
8.6.20-8.6.94	TraesCS1B01G376100	TraesCS6B01G082100	0.941173473845652
8.6.20-8.6.94	TraesCS1B01G376100	TraesCS6B01G145200	0.941173473845652
8.6.20-8.6.94	TraesCS1B01G376100	TraesCS6B01G198500	0.941173473845652
8.6.20-8.6.94	TraesCS1B01G376100	TraesCS6D01G385500	0.941173473845652
8.6.20-8.6.94	TraesCS1B01G376100	TraesCS7B01G016700	0.857136965645821
8.6.20-8.6.94	TraesCS1B01G376100	TraesCS7D01G117100	0.857136965645821
8.6.20-8.6.94	TraesCS1B01G376100	TraesCS7D01G246600	0.941173473845652
8.6.20-8.6.94	TraesCS1D01G147800	TraesCS5A01G220200	1
8.6.20-8.6.94	TraesCS1D01G147800	TraesCS5B01G219400	1
8.6.20-8.6.94	TraesCS1D01G147800	TraesCS5D01G228300	1
8.6.20-8.6.94	TraesCS1D01G261900	TraesCS1D01G286600	0.857136965645821
8.6.20-8.6.94	TraesCS1D01G261900	TraesCS2B01G435100	0.857136965645821
8.6.20-8.6.94	TraesCS1D01G261900	TraesCS3B01G114600	1
8.6.20-8.6.94	TraesCS1D01G261900	TraesCS3B01G390000	1
8.6.20-8.6.94	TraesCS1D01G261900	TraesCS4A01G402000	1
8.6.20-8.6.94	TraesCS1D01G261900	TraesCS4B01G204100	0.923073933758714
8.6.20-8.6.94	TraesCS1D01G261900	TraesCS4B01G275500	1
8.6.20-8.6.94	TraesCS1D01G261900	TraesCS4D01G205000	0.923073933758714
8.6.20-8.6.94	TraesCS1D01G261900	TraesCS5A01G299500	0.857136965645821
8.6.20-8.6.94	TraesCS1D01G261900	TraesCS5B01G448400	0.727263780549116
8.6.20-8.6.94	TraesCS1D01G261900	TraesCS5B01G464900	0.923073933758714
8.6.20-8.6.94	TraesCS1D01G261900	TraesCS6A01G055000	0.857136965645821
8.6.20-8.6.94	TraesCS1D01G261900	TraesCS6A01G117200	0.923073933758714
8.6.20-8.6.94	TraesCS1D01G261900	TraesCS6B01G048300	0.923073933758714
8.6.20-8.6.94	TraesCS1D01G261900	TraesCS6B01G048500	1
8.6.20-8.6.94	TraesCS1D01G261900	TraesCS6B01G079000	0.857136965645821
8.6.20-8.6.94	TraesCS1D01G261900	TraesCS6B01G082100	0.923073933758714
8.6.20-8.6.94	TraesCS1D01G261900	TraesCS6B01G145200	0.923073933758714
8.6.20-8.6.94	TraesCS1D01G261900	TraesCS6B01G198500	0.923073933758714
8.6.20-8.6.94	TraesCS1D01G261900	TraesCS6D01G385500	0.923073933758714
8.6.20-8.6.94	TraesCS1D01G261900	TraesCS7B01G016700	1
8.6.20-8.6.94	TraesCS1D01G261900	TraesCS7D01G117100	1
8.6.20-8.6.94	TraesCS1D01G261900	TraesCS7D01G246600	0.923073933758714
8.6.20-8.6.94	TraesCS1D01G286600	TraesCS2B01G435100	1
8.6.20-8.6.94	TraesCS1D01G286600	TraesCS3B01G114600	0.857136965645821
8.6.20-8.6.94	TraesCS1D01G286600	TraesCS3B01G318300	0.727264377015731
8.6.20-8.6.94	TraesCS1D01G286600	TraesCS3B01G390000	0.857136965645821
8.6.20-8.6.94	TraesCS1D01G286600	TraesCS3D01G284200	0.727264377015731
8.6.20-8.6.94	TraesCS1D01G286600	TraesCS4A01G402000	0.857136965645821
8.6.20-8.6.94	TraesCS1D01G286600	TraesCS4B01G204100	0.941173473845652
8.6.20-8.6.94	TraesCS1D01G286600	TraesCS4B01G275500	0.857136965645821
8.6.20-8.6.94	TraesCS1D01G286600	TraesCS4D01G205000	0.941173473845652
8.6.20-8.6.94	TraesCS1D01G286600	TraesCS5A01G299500	1
8.6.20-8.6.94	TraesCS1D01G286600	TraesCS5B01G448400	0.941173473845652
8.6.20-8.6.94	TraesCS1D01G286600	TraesCS5B01G464900	0.941173473845652
8.6.20-8.6.94	TraesCS1D01G286600	TraesCS6A01G055000	1
8.6.20-8.6.94	TraesCS1D01G286600	TraesCS6A01G117200	0.941173473845652
8.6.20-8.6.94	TraesCS1D01G286600	TraesCS6B01G048300	0.941173473845652
8.6.20-8.6.94	TraesCS1D01G286600	TraesCS6B01G048500	0.857136965645821
8.6.20-8.6.94	TraesCS1D01G286600	TraesCS6B01G079000	1
8.6.20-8.6.94	TraesCS1D01G286600	TraesCS6B01G082100	0.941173473845652
8.6.20-8.6.94	TraesCS1D01G286600	TraesCS6B01G145200	0.941173473845652
8.6.20-8.6.94	TraesCS1D01G286600	TraesCS6B01G198500	0.941173473845652
8.6.20-8.6.94	TraesCS1D01G286600	TraesCS6D01G385500	0.941173473845652
8.6.20-8.6.94	TraesCS1D01G286600	TraesCS7B01G016700	0.857136965645821
8.6.20-8.6.94	TraesCS1D01G286600	TraesCS7D01G117100	0.857136965645821
8.6.20-8.6.94	TraesCS1D01G286600	TraesCS7D01G246600	0.941173473845652
8.6.20-8.6.94	TraesCS2B01G435100	TraesCS3B01G114600	0.857136965645821
8.6.20-8.6.94	TraesCS2B01G435100	TraesCS3B01G318300	0.727264377015731
8.6.20-8.6.94	TraesCS2B01G435100	TraesCS3B01G390000	0.857136965645821
8.6.20-8.6.94	TraesCS2B01G435100	TraesCS3D01G284200	0.727264377015731
8.6.20-8.6.94	TraesCS2B01G435100	TraesCS4A01G402000	0.857136965645821
8.6.20-8.6.94	TraesCS2B01G435100	TraesCS4B01G204100	0.941173473845652
8.6.20-8.6.94	TraesCS2B01G435100	TraesCS4B01G275500	0.857136965645821
8.6.20-8.6.94	TraesCS2B01G435100	TraesCS4D01G205000	0.941173473845652
8.6.20-8.6.94	TraesCS2B01G435100	TraesCS5A01G299500	1
8.6.20-8.6.94	TraesCS2B01G435100	TraesCS5B01G448400	0.941173473845652
8.6.20-8.6.94	TraesCS2B01G435100	TraesCS5B01G464900	0.941173473845652
8.6.20-8.6.94	TraesCS2B01G435100	TraesCS6A01G055000	1
8.6.20-8.6.94	TraesCS2B01G435100	TraesCS6A01G117200	0.941173473845652
8.6.20-8.6.94	TraesCS2B01G435100	TraesCS6B01G048300	0.941173473845652
8.6.20-8.6.94	TraesCS2B01G435100	TraesCS6B01G048500	0.857136965645821
8.6.20-8.6.94	TraesCS2B01G435100	TraesCS6B01G079000	1
8.6.20-8.6.94	TraesCS2B01G435100	TraesCS6B01G082100	0.941173473845652
8.6.20-8.6.94	TraesCS2B01G435100	TraesCS6B01G145200	0.941173473845652
8.6.20-8.6.94	TraesCS2B01G435100	TraesCS6B01G198500	0.941173473845652
8.6.20-8.6.94	TraesCS2B01G435100	TraesCS6D01G385500	0.941173473845652
8.6.20-8.6.94	TraesCS2B01G435100	TraesCS7B01G016700	0.857136965645821
8.6.20-8.6.94	TraesCS2B01G435100	TraesCS7D01G117100	0.857136965645821
8.6.20-8.6.94	TraesCS2B01G435100	TraesCS7D01G246600	0.941173473845652
8.6.20-8.6.94	TraesCS3A01G053000	TraesCS3B01G063600	1
8.6.20-8.6.94	TraesCS3A01G053000	TraesCS3B01G063700	1
8.6.20-8.6.94	TraesCS3A01G053000	TraesCS5A01G147000	1
8.6.20-8.6.94	TraesCS3B01G063600	TraesCS3B01G063700	1
8.6.20-8.6.94	TraesCS3B01G063600	TraesCS5A01G147000	1
8.6.20-8.6.94	TraesCS3B01G063700	TraesCS5A01G147000	1
8.6.20-8.6.94	TraesCS3B01G114600	TraesCS3B01G390000	1
8.6.20-8.6.94	TraesCS3B01G114600	TraesCS4A01G402000	1
8.6.20-8.6.94	TraesCS3B01G114600	TraesCS4B01G204100	0.923073933758714
8.6.20-8.6.94	TraesCS3B01G114600	TraesCS4B01G275500	1
8.6.20-8.6.94	TraesCS3B01G114600	TraesCS4D01G205000	0.923073933758714
8.6.20-8.6.94	TraesCS3B01G114600	TraesCS5A01G299500	0.857136965645821
8.6.20-8.6.94	TraesCS3B01G114600	TraesCS5B01G448400	0.727263780549116
8.6.20-8.6.94	TraesCS3B01G114600	TraesCS5B01G464900	0.923073933758714
8.6.20-8.6.94	TraesCS3B01G114600	TraesCS6A01G055000	0.857136965645821
8.6.20-8.6.94	TraesCS3B01G114600	TraesCS6A01G117200	0.923073933758714
8.6.20-8.6.94	TraesCS3B01G114600	TraesCS6B01G048300	0.923073933758714
8.6.20-8.6.94	TraesCS3B01G114600	TraesCS6B01G048500	1
8.6.20-8.6.94	TraesCS3B01G114600	TraesCS6B01G079000	0.857136965645821
8.6.20-8.6.94	TraesCS3B01G114600	TraesCS6B01G082100	0.923073933758714
8.6.20-8.6.94	TraesCS3B01G114600	TraesCS6B01G145200	0.923073933758714
8.6.20-8.6.94	TraesCS3B01G114600	TraesCS6B01G198500	0.923073933758714
8.6.20-8.6.94	TraesCS3B01G114600	TraesCS6D01G385500	0.923073933758714
8.6.20-8.6.94	TraesCS3B01G114600	TraesCS7B01G016700	1
8.6.20-8.6.94	TraesCS3B01G114600	TraesCS7D01G117100	1
8.6.20-8.6.94	TraesCS3B01G114600	TraesCS7D01G246600	0.923073933758714
8.6.20-8.6.94	TraesCS3B01G318300	TraesCS3D01G284200	1
8.6.20-8.6.94	TraesCS3B01G318300	TraesCS4B01G204100	0.799994226404521
8.6.20-8.6.94	TraesCS3B01G318300	TraesCS4D01G205000	0.799994226404521
8.6.20-8.6.94	TraesCS3B01G318300	TraesCS5A01G299500	0.727264377015731
8.6.20-8.6.94	TraesCS3B01G318300	TraesCS5B01G448400	0.799994226404521
8.6.20-8.6.94	TraesCS3B01G318300	TraesCS5B01G464900	0.799994226404521
8.6.20-8.6.94	TraesCS3B01G318300	TraesCS6A01G055000	0.727264377015731
8.6.20-8.6.94	TraesCS3B01G318300	TraesCS6A01G117200	0.799994226404521
8.6.20-8.6.94	TraesCS3B01G318300	TraesCS6B01G048300	0.799994226404521
8.6.20-8.6.94	TraesCS3B01G318300	TraesCS6B01G079000	0.727264377015731
8.6.20-8.6.94	TraesCS3B01G318300	TraesCS6B01G082100	0.799994226404521
8.6.20-8.6.94	TraesCS3B01G318300	TraesCS6B01G145200	0.799994226404521
8.6.20-8.6.94	TraesCS3B01G318300	TraesCS6B01G198500	0.799994226404521
8.6.20-8.6.94	TraesCS3B01G318300	TraesCS6D01G385500	0.799994226404521
8.6.20-8.6.94	TraesCS3B01G318300	TraesCS7D01G246600	0.799994226404521
8.6.20-8.6.94	TraesCS3B01G390000	TraesCS4A01G402000	1
8.6.20-8.6.94	TraesCS3B01G390000	TraesCS4B01G204100	0.923073933758714
8.6.20-8.6.94	TraesCS3B01G390000	TraesCS4B01G275500	1
8.6.20-8.6.94	TraesCS3B01G390000	TraesCS4D01G205000	0.923073933758714
8.6.20-8.6.94	TraesCS3B01G390000	TraesCS5A01G299500	0.857136965645821
8.6.20-8.6.94	TraesCS3B01G390000	TraesCS5B01G448400	0.727263780549116
8.6.20-8.6.94	TraesCS3B01G390000	TraesCS5B01G464900	0.923073933758714
8.6.20-8.6.94	TraesCS3B01G390000	TraesCS6A01G055000	0.857136965645821
8.6.20-8.6.94	TraesCS3B01G390000	TraesCS6A01G117200	0.923073933758714
8.6.20-8.6.94	TraesCS3B01G390000	TraesCS6B01G048300	0.923073933758714
8.6.20-8.6.94	TraesCS3B01G390000	TraesCS6B01G048500	1
8.6.20-8.6.94	TraesCS3B01G390000	TraesCS6B01G079000	0.857136965645821
8.6.20-8.6.94	TraesCS3B01G390000	TraesCS6B01G082100	0.923073933758714
8.6.20-8.6.94	TraesCS3B01G390000	TraesCS6B01G145200	0.923073933758714
8.6.20-8.6.94	TraesCS3B01G390000	TraesCS6B01G198500	0.923073933758714
8.6.20-8.6.94	TraesCS3B01G390000	TraesCS6D01G385500	0.923073933758714
8.6.20-8.6.94	TraesCS3B01G390000	TraesCS7B01G016700	1
8.6.20-8.6.94	TraesCS3B01G390000	TraesCS7D01G117100	1
8.6.20-8.6.94	TraesCS3B01G390000	TraesCS7D01G246600	0.923073933758714
8.6.20-8.6.94	TraesCS3D01G284200	TraesCS4B01G204100	0.799994226404521
8.6.20-8.6.94	TraesCS3D01G284200	TraesCS4D01G205000	0.799994226404521
8.6.20-8.6.94	TraesCS3D01G284200	TraesCS5A01G299500	0.727264377015731
8.6.20-8.6.94	TraesCS3D01G284200	TraesCS5B01G448400	0.799994226404521
8.6.20-8.6.94	TraesCS3D01G284200	TraesCS5B01G464900	0.799994226404521
8.6.20-8.6.94	TraesCS3D01G284200	TraesCS6A01G055000	0.727264377015731
8.6.20-8.6.94	TraesCS3D01G284200	TraesCS6A01G117200	0.799994226404521
8.6.20-8.6.94	TraesCS3D01G284200	TraesCS6B01G048300	0.799994226404521
8.6.20-8.6.94	TraesCS3D01G284200	TraesCS6B01G079000	0.727264377015731
8.6.20-8.6.94	TraesCS3D01G284200	TraesCS6B01G082100	0.799994226404521
8.6.20-8.6.94	TraesCS3D01G284200	TraesCS6B01G145200	0.799994226404521
8.6.20-8.6.94	TraesCS3D01G284200	TraesCS6B01G198500	0.799994226404521
8.6.20-8.6.94	TraesCS3D01G284200	TraesCS6D01G385500	0.799994226404521
8.6.20-8.6.94	TraesCS3D01G284200	TraesCS7D01G246600	0.799994226404521
8.6.20-8.6.94	TraesCS4A01G402000	TraesCS4B01G204100	0.923073933758714
8.6.20-8.6.94	TraesCS4A01G402000	TraesCS4B01G275500	1
8.6.20-8.6.94	TraesCS4A01G402000	TraesCS4D01G205000	0.923073933758714
8.6.20-8.6.94	TraesCS4A01G402000	TraesCS5A01G299500	0.857136965645821
8.6.20-8.6.94	TraesCS4A01G402000	TraesCS5B01G448400	0.727263780549116
8.6.20-8.6.94	TraesCS4A01G402000	TraesCS5B01G464900	0.923073933758714
8.6.20-8.6.94	TraesCS4A01G402000	TraesCS6A01G055000	0.857136965645821
8.6.20-8.6.94	TraesCS4A01G402000	TraesCS6A01G117200	0.923073933758714
8.6.20-8.6.94	TraesCS4A01G402000	TraesCS6B01G048300	0.923073933758714
8.6.20-8.6.94	TraesCS4A01G402000	TraesCS6B01G048500	1
8.6.20-8.6.94	TraesCS4A01G402000	TraesCS6B01G079000	0.857136965645821
8.6.20-8.6.94	TraesCS4A01G402000	TraesCS6B01G082100	0.923073933758714
8.6.20-8.6.94	TraesCS4A01G402000	TraesCS6B01G145200	0.923073933758714
8.6.20-8.6.94	TraesCS4A01G402000	TraesCS6B01G198500	0.923073933758714
8.6.20-8.6.94	TraesCS4A01G402000	TraesCS6D01G385500	0.923073933758714
8.6.20-8.6.94	TraesCS4A01G402000	TraesCS7B01G016700	1
8.6.20-8.6.94	TraesCS4A01G402000	TraesCS7D01G117100	1
8.6.20-8.6.94	TraesCS4A01G402000	TraesCS7D01G246600	0.923073933758714
8.6.20-8.6.94	TraesCS4A01G484800	TraesCS7D01G010000	1
8.6.20-8.6.94	TraesCS4A01G484800	TraesCS7D01G055000	1
8.6.20-8.6.94	TraesCS4B01G204100	TraesCS4B01G275500	0.923073933758714
8.6.20-8.6.94	TraesCS4B01G204100	TraesCS4D01G205000	1
8.6.20-8.6.94	TraesCS4B01G204100	TraesCS5A01G299500	0.941173473845652
8.6.20-8.6.94	TraesCS4B01G204100	TraesCS5B01G448400	0.857136842901285
8.6.20-8.6.94	TraesCS4B01G204100	TraesCS5B01G464900	1
8.6.20-8.6.94	TraesCS4B01G204100	TraesCS6A01G055000	0.941173473845652
8.6.20-8.6.94	TraesCS4B01G204100	TraesCS6A01G117200	1
8.6.20-8.6.94	TraesCS4B01G204100	TraesCS6B01G048300	1
8.6.20-8.6.94	TraesCS4B01G204100	TraesCS6B01G048500	0.923073933758714
8.6.20-8.6.94	TraesCS4B01G204100	TraesCS6B01G079000	0.941173473845652
8.6.20-8.6.94	TraesCS4B01G204100	TraesCS6B01G082100	1
8.6.20-8.6.94	TraesCS4B01G204100	TraesCS6B01G145200	1
8.6.20-8.6.94	TraesCS4B01G204100	TraesCS6B01G198500	1
8.6.20-8.6.94	TraesCS4B01G204100	TraesCS6D01G385500	1
8.6.20-8.6.94	TraesCS4B01G204100	TraesCS7B01G016700	0.923073933758714
8.6.20-8.6.94	TraesCS4B01G204100	TraesCS7D01G117100	0.923073933758714
8.6.20-8.6.94	TraesCS4B01G204100	TraesCS7D01G246600	1
8.6.20-8.6.94	TraesCS4B01G275500	TraesCS4D01G205000	0.923073933758714
8.6.20-8.6.94	TraesCS4B01G275500	TraesCS5A01G299500	0.857136965645821
8.6.20-8.6.94	TraesCS4B01G275500	TraesCS5B01G448400	0.727263780549116
8.6.20-8.6.94	TraesCS4B01G275500	TraesCS5B01G464900	0.923073933758714
8.6.20-8.6.94	TraesCS4B01G275500	TraesCS6A01G055000	0.857136965645821
8.6.20-8.6.94	TraesCS4B01G275500	TraesCS6A01G117200	0.923073933758714
8.6.20-8.6.94	TraesCS4B01G275500	TraesCS6B01G048300	0.923073933758714
8.6.20-8.6.94	TraesCS4B01G275500	TraesCS6B01G048500	1
8.6.20-8.6.94	TraesCS4B01G275500	TraesCS6B01G079000	0.857136965645821
8.6.20-8.6.94	TraesCS4B01G275500	TraesCS6B01G082100	0.923073933758714
8.6.20-8.6.94	TraesCS4B01G275500	TraesCS6B01G145200	0.923073933758714
8.6.20-8.6.94	TraesCS4B01G275500	TraesCS6B01G198500	0.923073933758714
8.6.20-8.6.94	TraesCS4B01G275500	TraesCS6D01G385500	0.923073933758714
8.6.20-8.6.94	TraesCS4B01G275500	TraesCS7B01G016700	1
8.6.20-8.6.94	TraesCS4B01G275500	TraesCS7D01G117100	1
8.6.20-8.6.94	TraesCS4B01G275500	TraesCS7D01G246600	0.923073933758714
8.6.20-8.6.94	TraesCS4D01G195100	TraesCS5D01G159100	1
8.6.20-8.6.94	TraesCS4D01G205000	TraesCS5A01G299500	0.941173473845652
8.6.20-8.6.94	TraesCS4D01G205000	TraesCS5B01G448400	0.857136842901285
8.6.20-8.6.94	TraesCS4D01G205000	TraesCS5B01G464900	1
8.6.20-8.6.94	TraesCS4D01G205000	TraesCS6A01G055000	0.941173473845652
8.6.20-8.6.94	TraesCS4D01G205000	TraesCS6A01G117200	1
8.6.20-8.6.94	TraesCS4D01G205000	TraesCS6B01G048300	1
8.6.20-8.6.94	TraesCS4D01G205000	TraesCS6B01G048500	0.923073933758714
8.6.20-8.6.94	TraesCS4D01G205000	TraesCS6B01G079000	0.941173473845652
8.6.20-8.6.94	TraesCS4D01G205000	TraesCS6B01G082100	1
8.6.20-8.6.94	TraesCS4D01G205000	TraesCS6B01G145200	1
8.6.20-8.6.94	TraesCS4D01G205000	TraesCS6B01G198500	1
8.6.20-8.6.94	TraesCS4D01G205000	TraesCS6D01G385500	1
8.6.20-8.6.94	TraesCS4D01G205000	TraesCS7B01G016700	0.923073933758714
8.6.20-8.6.94	TraesCS4D01G205000	TraesCS7D01G117100	0.923073933758714
8.6.20-8.6.94	TraesCS4D01G205000	TraesCS7D01G246600	1
8.6.20-8.6.94	TraesCS5A01G220200	TraesCS5B01G219400	1
8.6.20-8.6.94	TraesCS5A01G220200	TraesCS5D01G228300	1
8.6.20-8.6.94	TraesCS5A01G299500	TraesCS5B01G448400	0.941173473845652
8.6.20-8.6.94	TraesCS5A01G299500	TraesCS5B01G464900	0.941173473845652
8.6.20-8.6.94	TraesCS5A01G299500	TraesCS6A01G055000	1
8.6.20-8.6.94	TraesCS5A01G299500	TraesCS6A01G117200	0.941173473845652
8.6.20-8.6.94	TraesCS5A01G299500	TraesCS6B01G048300	0.941173473845652
8.6.20-8.6.94	TraesCS5A01G299500	TraesCS6B01G048500	0.857136965645821
8.6.20-8.6.94	TraesCS5A01G299500	TraesCS6B01G079000	1
8.6.20-8.6.94	TraesCS5A01G299500	TraesCS6B01G082100	0.941173473845652
8.6.20-8.6.94	TraesCS5A01G299500	TraesCS6B01G145200	0.941173473845652
8.6.20-8.6.94	TraesCS5A01G299500	TraesCS6B01G198500	0.941173473845652
8.6.20-8.6.94	TraesCS5A01G299500	TraesCS6D01G385500	0.941173473845652
8.6.20-8.6.94	TraesCS5A01G299500	TraesCS7B01G016700	0.857136965645821
8.6.20-8.6.94	TraesCS5A01G299500	TraesCS7D01G117100	0.857136965645821
8.6.20-8.6.94	TraesCS5A01G299500	TraesCS7D01G246600	0.941173473845652
8.6.20-8.6.94	TraesCS5B01G219400	TraesCS5D01G228300	1
8.6.20-8.6.94	TraesCS5B01G448400	TraesCS5B01G464900	0.857136842901285
8.6.20-8.6.94	TraesCS5B01G448400	TraesCS6A01G055000	0.941173473845652
8.6.20-8.6.94	TraesCS5B01G448400	TraesCS6A01G117200	0.857136842901285
8.6.20-8.6.94	TraesCS5B01G448400	TraesCS6B01G048300	0.857136842901285
8.6.20-8.6.94	TraesCS5B01G448400	TraesCS6B01G048500	0.727263780549116
8.6.20-8.6.94	TraesCS5B01G448400	TraesCS6B01G079000	0.941173473845652
8.6.20-8.6.94	TraesCS5B01G448400	TraesCS6B01G082100	0.857136842901285
8.6.20-8.6.94	TraesCS5B01G448400	TraesCS6B01G145200	0.857136842901285
8.6.20-8.6.94	TraesCS5B01G448400	TraesCS6B01G198500	0.857136842901285
8.6.20-8.6.94	TraesCS5B01G448400	TraesCS6D01G385500	0.857136842901285
8.6.20-8.6.94	TraesCS5B01G448400	TraesCS7B01G016700	0.727263780549116
8.6.20-8.6.94	TraesCS5B01G448400	TraesCS7D01G117100	0.727263780549116
8.6.20-8.6.94	TraesCS5B01G448400	TraesCS7D01G246600	0.857136842901285
8.6.20-8.6.94	TraesCS5B01G464900	TraesCS6A01G055000	0.941173473845652
8.6.20-8.6.94	TraesCS5B01G464900	TraesCS6A01G117200	1
8.6.20-8.6.94	TraesCS5B01G464900	TraesCS6B01G048300	1
8.6.20-8.6.94	TraesCS5B01G464900	TraesCS6B01G048500	0.923073933758714
8.6.20-8.6.94	TraesCS5B01G464900	TraesCS6B01G079000	0.941173473845652
8.6.20-8.6.94	TraesCS5B01G464900	TraesCS6B01G082100	1
8.6.20-8.6.94	TraesCS5B01G464900	TraesCS6B01G145200	1
8.6.20-8.6.94	TraesCS5B01G464900	TraesCS6B01G198500	1
8.6.20-8.6.94	TraesCS5B01G464900	TraesCS6D01G385500	1
8.6.20-8.6.94	TraesCS5B01G464900	TraesCS7B01G016700	0.923073933758714
8.6.20-8.6.94	TraesCS5B01G464900	TraesCS7D01G117100	0.923073933758714
8.6.20-8.6.94	TraesCS5B01G464900	TraesCS7D01G246600	1
8.6.20-8.6.94	TraesCS6A01G055000	TraesCS6A01G117200	0.941173473845652
8.6.20-8.6.94	TraesCS6A01G055000	TraesCS6B01G048300	0.941173473845652
8.6.20-8.6.94	TraesCS6A01G055000	TraesCS6B01G048500	0.857136965645821
8.6.20-8.6.94	TraesCS6A01G055000	TraesCS6B01G079000	1
8.6.20-8.6.94	TraesCS6A01G055000	TraesCS6B01G082100	0.941173473845652
8.6.20-8.6.94	TraesCS6A01G055000	TraesCS6B01G145200	0.941173473845652
8.6.20-8.6.94	TraesCS6A01G055000	TraesCS6B01G198500	0.941173473845652
8.6.20-8.6.94	TraesCS6A01G055000	TraesCS6D01G385500	0.941173473845652
8.6.20-8.6.94	TraesCS6A01G055000	TraesCS7B01G016700	0.857136965645821
8.6.20-8.6.94	TraesCS6A01G055000	TraesCS7D01G117100	0.857136965645821
8.6.20-8.6.94	TraesCS6A01G055000	TraesCS7D01G246600	0.941173473845652
8.6.20-8.6.94	TraesCS6A01G117200	TraesCS6B01G048300	1
8.6.20-8.6.94	TraesCS6A01G117200	TraesCS6B01G048500	0.923073933758714
8.6.20-8.6.94	TraesCS6A01G117200	TraesCS6B01G079000	0.941173473845652
8.6.20-8.6.94	TraesCS6A01G117200	TraesCS6B01G082100	1
8.6.20-8.6.94	TraesCS6A01G117200	TraesCS6B01G145200	1
8.6.20-8.6.94	TraesCS6A01G117200	TraesCS6B01G198500	1
8.6.20-8.6.94	TraesCS6A01G117200	TraesCS6D01G385500	1
8.6.20-8.6.94	TraesCS6A01G117200	TraesCS7B01G016700	0.923073933758714
8.6.20-8.6.94	TraesCS6A01G117200	TraesCS7D01G117100	0.923073933758714
8.6.20-8.6.94	TraesCS6A01G117200	TraesCS7D01G246600	1
8.6.20-8.6.94	TraesCS6B01G048300	TraesCS6B01G048500	0.923073933758714
8.6.20-8.6.94	TraesCS6B01G048300	TraesCS6B01G079000	0.941173473845652
8.6.20-8.6.94	TraesCS6B01G048300	TraesCS6B01G082100	1
8.6.20-8.6.94	TraesCS6B01G048300	TraesCS6B01G145200	1
8.6.20-8.6.94	TraesCS6B01G048300	TraesCS6B01G198500	1
8.6.20-8.6.94	TraesCS6B01G048300	TraesCS6D01G385500	1
8.6.20-8.6.94	TraesCS6B01G048300	TraesCS7B01G016700	0.923073933758714
8.6.20-8.6.94	TraesCS6B01G048300	TraesCS7D01G117100	0.923073933758714
8.6.20-8.6.94	TraesCS6B01G048300	TraesCS7D01G246600	1
8.6.20-8.6.94	TraesCS6B01G048500	TraesCS6B01G079000	0.857136965645821
8.6.20-8.6.94	TraesCS6B01G048500	TraesCS6B01G082100	0.923073933758714
8.6.20-8.6.94	TraesCS6B01G048500	TraesCS6B01G145200	0.923073933758714
8.6.20-8.6.94	TraesCS6B01G048500	TraesCS6B01G198500	0.923073933758714
8.6.20-8.6.94	TraesCS6B01G048500	TraesCS6D01G385500	0.923073933758714
8.6.20-8.6.94	TraesCS6B01G048500	TraesCS7B01G016700	1
8.6.20-8.6.94	TraesCS6B01G048500	TraesCS7D01G117100	1
8.6.20-8.6.94	TraesCS6B01G048500	TraesCS7D01G246600	0.923073933758714
8.6.20-8.6.94	TraesCS6B01G079000	TraesCS6B01G082100	0.941173473845652
8.6.20-8.6.94	TraesCS6B01G079000	TraesCS6B01G145200	0.941173473845652
8.6.20-8.6.94	TraesCS6B01G079000	TraesCS6B01G198500	0.941173473845652
8.6.20-8.6.94	TraesCS6B01G079000	TraesCS6D01G385500	0.941173473845652
8.6.20-8.6.94	TraesCS6B01G079000	TraesCS7B01G016700	0.857136965645821
8.6.20-8.6.94	TraesCS6B01G079000	TraesCS7D01G117100	0.857136965645821
8.6.20-8.6.94	TraesCS6B01G079000	TraesCS7D01G246600	0.941173473845652
8.6.20-8.6.94	TraesCS6B01G082100	TraesCS6B01G145200	1
8.6.20-8.6.94	TraesCS6B01G082100	TraesCS6B01G198500	1
8.6.20-8.6.94	TraesCS6B01G082100	TraesCS6D01G385500	1
8.6.20-8.6.94	TraesCS6B01G082100	TraesCS7B01G016700	0.923073933758714
8.6.20-8.6.94	TraesCS6B01G082100	TraesCS7D01G117100	0.923073933758714
8.6.20-8.6.94	TraesCS6B01G082100	TraesCS7D01G246600	1
8.6.20-8.6.94	TraesCS6B01G145200	TraesCS6B01G198500	1
8.6.20-8.6.94	TraesCS6B01G145200	TraesCS6D01G385500	1
8.6.20-8.6.94	TraesCS6B01G145200	TraesCS7B01G016700	0.923073933758714
8.6.20-8.6.94	TraesCS6B01G145200	TraesCS7D01G117100	0.923073933758714
8.6.20-8.6.94	TraesCS6B01G145200	TraesCS7D01G246600	1
8.6.20-8.6.94	TraesCS6B01G198500	TraesCS6D01G385500	1
8.6.20-8.6.94	TraesCS6B01G198500	TraesCS7B01G016700	0.923073933758714
8.6.20-8.6.94	TraesCS6B01G198500	TraesCS7D01G117100	0.923073933758714
8.6.20-8.6.94	TraesCS6B01G198500	TraesCS7D01G246600	1
8.6.20-8.6.94	TraesCS6D01G385500	TraesCS7B01G016700	0.923073933758714
8.6.20-8.6.94	TraesCS6D01G385500	TraesCS7D01G117100	0.923073933758714
8.6.20-8.6.94	TraesCS6D01G385500	TraesCS7D01G246600	1
8.6.20-8.6.94	TraesCS7B01G016700	TraesCS7D01G117100	1
8.6.20-8.6.94	TraesCS7B01G016700	TraesCS7D01G246600	0.923073933758714
8.6.20-8.6.94	TraesCS7D01G010000	TraesCS7D01G055000	1
8.6.20-8.6.94	TraesCS7D01G117100	TraesCS7D01G246600	0.923073933758714
