# Supplementary material for: Carbohydrate Accumulation and Differential Transcript Expression in Winter Wheat Lines with Different Levels of Snow Mold and Freezing Tolerance after Cold Treatment
Source: Plants (Basel). 2020 Oct 23;9(11):1416. doi: 10.3390/plants9111416 (PMC7690702; doi:10.3390/plants9111416)
Supplement: Supplementary file 1 [file plants-09-01416-s001.zip › supplementalFiles/func-E output/snowMoldFunc-E_results/8.6.20-8.6.94/test.8.6.20-8.6.94.kappa.matrix.tab]

	TraesCS1A01G039100	TraesCS1A01G104500	TraesCS1A01G150800	TraesCS1A01G153000	TraesCS1A01G229000	TraesCS1A01G291700	TraesCS1A01G361200	TraesCS1A01G407600	TraesCS1B01G168400	TraesCS1B01G243300	TraesCS1B01G335100	TraesCS1B01G376100	TraesCS1D01G147800	TraesCS1D01G261900	TraesCS1D01G286600	TraesCS2A01G123400	TraesCS2A01G514200	TraesCS2B01G084200	TraesCS2B01G183200	TraesCS2B01G435100	TraesCS2B01G542400	TraesCS2D01G256600	TraesCS2D01G516200	TraesCS3A01G053000	TraesCS3A01G231600	TraesCS3B01G063600	TraesCS3B01G063700	TraesCS3B01G101500	TraesCS3B01G114600	TraesCS3B01G126800	TraesCS3B01G207600	TraesCS3B01G288800	TraesCS3B01G318300	TraesCS3B01G390000	TraesCS3B01G452500	TraesCS3D01G284200	TraesCS4A01G402000	TraesCS4A01G472500	TraesCS4A01G484800	TraesCS4A01G486100	TraesCS4A01G496600	TraesCS4B01G005300	TraesCS4B01G204100	TraesCS4B01G261600	TraesCS4B01G275500	TraesCS4D01G062900	TraesCS4D01G195100	TraesCS4D01G205000	TraesCS4D01G309700
TraesCS1A01G039100	0	0	0	0	0	0	0	0	0	0	0	0	0	0	0	0	0	0	0	0	0	0	0	0	0	0	0	0	0	0	0	0	0	0	0	0	0	0	0	0	0	0	0	0	0	0	0	0	0
TraesCS1A01G104500	0	0	0	0	0	0.727264377015731	0	0	0	0	0	0.727264377015731	0	0	0.727264377015731	0	0	0	0	0.727264377015731	0	0	0	0	0	0	0	0	0	0	0	0	1	0	0	1	0	0	0	0	0	0	0.799994226404521	0	0	0	0	0.799994226404521	0
TraesCS1A01G150800	0	0	0	0	0	0	0	0	1	0	0	0	1	0	0	0	0	0	0	0	0	0	0	0	0	0	0	0	0	0	0	0	0	0	0	0	0	0	0	0	0	0	0	0	0	0	0	0	0
TraesCS1A01G153000	0	0	0	0	0	0	0	0	0	0	0	0	0	0	0	0	0	0	0	0	0	0	0	0	0	0	0	0	0	0	0	0	0	0	0	0	0	0	0	0	0	0	0	0	0	0	0	0	0
TraesCS1A01G229000	0	0	0	0	0	0.857136965645821	0	0	0	0	0	0.857136965645821	0	1	0.857136965645821	0	0	0	0	0.857136965645821	0	0	0	0	0	0	0	0	1	0	0	0	0	1	0	0	1	0	0	0	0	0	0.923073933758714	0	1	0	0	0.923073933758714	0
TraesCS1A01G291700	0	0.727264377015731	0	0	0.857136965645821	0	0	0	0	0	0	1	0	0.857136965645821	1	0	0	0	0	1	0	0	0	0	0	0	0	0	0.857136965645821	0	0	0	0.727264377015731	0.857136965645821	0	0.727264377015731	0.857136965645821	0	0	0	0	0	0.941173473845652	0	0.857136965645821	0	0	0.941173473845652	0
TraesCS1A01G361200	0	0	0	0	0	0	0	0	0	0	0	0	0	0	0	0	0	0	0	0	0	0	0	0	0	0	0	0	0	0	0	0	0	0	0	0	0	0	0	0	0	0	0	0	0	0	0	0	0
TraesCS1A01G407600	0	0	0	0	0	0	0	0	0	0	0	0	0	0	0	0	0	0	0	0	0	0	0	0	0	0	0	0	0	0	0	0	0	0	0	0	0	0	0	0	0	0	0	0	0	0	0	0	0
TraesCS1B01G168400	0	0	1	0	0	0	0	0	0	0	0	0	1	0	0	0	0	0	0	0	0	0	0	0	0	0	0	0	0	0	0	0	0	0	0	0	0	0	0	0	0	0	0	0	0	0	0	0	0
TraesCS1B01G243300	0	0	0	0	0	0	0	0	0	0	0	0	0	0	0	0	0	0	0	0	0	0	0	0	0	0	0	0	0	0	0	0	0	0	0	0	0	0	0	0	0	0	0	0	0	0	0	0	0
TraesCS1B01G335100	0	0	0	0	0	0	0	0	0	0	0	0	0	0	0	0	0	0	0	0	0	0	0	0	0	0	0	0	0	0	0	0	0	0	0	0	0	0	0	0	0	0	0	0	0	0	0	0	0
TraesCS1B01G376100	0	0.727264377015731	0	0	0.857136965645821	1	0	0	0	0	0	0	0	0.857136965645821	1	0	0	0	0	1	0	0	0	0	0	0	0	0	0.857136965645821	0	0	0	0.727264377015731	0.857136965645821	0	0.727264377015731	0.857136965645821	0	0	0	0	0	0.941173473845652	0	0.857136965645821	0	0	0.941173473845652	0
TraesCS1D01G147800	0	0	1	0	0	0	0	0	1	0	0	0	0	0	0	0	0	0	0	0	0	0	0	0	0	0	0	0	0	0	0	0	0	0	0	0	0	0	0	0	0	0	0	0	0	0	0	0	0
TraesCS1D01G261900	0	0	0	0	1	0.857136965645821	0	0	0	0	0	0.857136965645821	0	0	0.857136965645821	0	0	0	0	0.857136965645821	0	0	0	0	0	0	0	0	1	0	0	0	0	1	0	0	1	0	0	0	0	0	0.923073933758714	0	1	0	0	0.923073933758714	0
TraesCS1D01G286600	0	0.727264377015731	0	0	0.857136965645821	1	0	0	0	0	0	1	0	0.857136965645821	0	0	0	0	0	1	0	0	0	0	0	0	0	0	0.857136965645821	0	0	0	0.727264377015731	0.857136965645821	0	0.727264377015731	0.857136965645821	0	0	0	0	0	0.941173473845652	0	0.857136965645821	0	0	0.941173473845652	0
TraesCS2A01G123400	0	0	0	0	0	0	0	0	0	0	0	0	0	0	0	0	0	0	0	0	0	0	0	0	0	0	0	0	0	0	0	0	0	0	0	0	0	0	0	0	0	0	0	0	0	0	0	0	0
TraesCS2A01G514200	0	0	0	0	0	0	0	0	0	0	0	0	0	0	0	0	0	0	0	0	0	0	0	0	0	0	0	0	0	0	0	0	0	0	0	0	0	0	0	0	0	0	0	0	0	0	0	0	0
TraesCS2B01G084200	0	0	0	0	0	0	0	0	0	0	0	0	0	0	0	0	0	0	0	0	0	0	0	0	0	0	0	0	0	0	0	0	0	0	0	0	0	0	0	0	0	0	0	0	0	0	0	0	0
TraesCS2B01G183200	0	0	0	0	0	0	0	0	0	0	0	0	0	0	0	0	0	0	0	0	0	0	0	0	0	0	0	0	0	0	0	0	0	0	0	0	0	0	0	0	0	0	0	0	0	0	0	0	0
TraesCS2B01G435100	0	0.727264377015731	0	0	0.857136965645821	1	0	0	0	0	0	1	0	0.857136965645821	1	0	0	0	0	0	0	0	0	0	0	0	0	0	0.857136965645821	0	0	0	0.727264377015731	0.857136965645821	0	0.727264377015731	0.857136965645821	0	0	0	0	0	0.941173473845652	0	0.857136965645821	0	0	0.941173473845652	0
TraesCS2B01G542400	0	0	0	0	0	0	0	0	0	0	0	0	0	0	0	0	0	0	0	0	0	0	0	0	0	0	0	0	0	0	0	0	0	0	0	0	0	0	0	0	0	0	0	0	0	0	0	0	0
TraesCS2D01G256600	0	0	0	0	0	0	0	0	0	0	0	0	0	0	0	0	0	0	0	0	0	0	0	0	0	0	0	0	0	0	0	0	0	0	0	0	0	0	0	0	0	0	0	0	0	0	0	0	0
TraesCS2D01G516200	0	0	0	0	0	0	0	0	0	0	0	0	0	0	0	0	0	0	0	0	0	0	0	0	0	0	0	0	0	0	0	0	0	0	0	0	0	0	0	0	0	0	0	0	0	0	0	0	0
TraesCS3A01G053000	0	0	0	0	0	0	0	0	0	0	0	0	0	0	0	0	0	0	0	0	0	0	0	0	0	1	1	0	0	0	0	0	0	0	0	0	0	0	0	0	0	0	0	0	0	0	0	0	0
TraesCS3A01G231600	0	0	0	0	0	0	0	0	0	0	0	0	0	0	0	0	0	0	0	0	0	0	0	0	0	0	0	0	0	0	0	0	0	0	0	0	0	0	0	0	0	0	0	0	0	0	0	0	0
TraesCS3B01G063600	0	0	0	0	0	0	0	0	0	0	0	0	0	0	0	0	0	0	0	0	0	0	0	1	0	0	1	0	0	0	0	0	0	0	0	0	0	0	0	0	0	0	0	0	0	0	0	0	0
TraesCS3B01G063700	0	0	0	0	0	0	0	0	0	0	0	0	0	0	0	0	0	0	0	0	0	0	0	1	0	1	0	0	0	0	0	0	0	0	0	0	0	0	0	0	0	0	0	0	0	0	0	0	0
TraesCS3B01G101500	0	0	0	0	0	0	0	0	0	0	0	0	0	0	0	0	0	0	0	0	0	0	0	0	0	0	0	0	0	0	0	0	0	0	0	0	0	0	0	0	0	0	0	0	0	0	0	0	0
TraesCS3B01G114600	0	0	0	0	1	0.857136965645821	0	0	0	0	0	0.857136965645821	0	1	0.857136965645821	0	0	0	0	0.857136965645821	0	0	0	0	0	0	0	0	0	0	0	0	0	1	0	0	1	0	0	0	0	0	0.923073933758714	0	1	0	0	0.923073933758714	0
TraesCS3B01G126800	0	0	0	0	0	0	0	0	0	0	0	0	0	0	0	0	0	0	0	0	0	0	0	0	0	0	0	0	0	0	0	0	0	0	0	0	0	0	0	0	0	0	0	0	0	0	0	0	0
TraesCS3B01G207600	0	0	0	0	0	0	0	0	0	0	0	0	0	0	0	0	0	0	0	0	0	0	0	0	0	0	0	0	0	0	0	0	0	0	0	0	0	0	0	0	0	0	0	0	0	0	0	0	0
TraesCS3B01G288800	0	0	0	0	0	0	0	0	0	0	0	0	0	0	0	0	0	0	0	0	0	0	0	0	0	0	0	0	0	0	0	0	0	0	0	0	0	0	0	0	0	0	0	0	0	0	0	0	0
TraesCS3B01G318300	0	1	0	0	0	0.727264377015731	0	0	0	0	0	0.727264377015731	0	0	0.727264377015731	0	0	0	0	0.727264377015731	0	0	0	0	0	0	0	0	0	0	0	0	0	0	0	1	0	0	0	0	0	0	0.799994226404521	0	0	0	0	0.799994226404521	0
TraesCS3B01G390000	0	0	0	0	1	0.857136965645821	0	0	0	0	0	0.857136965645821	0	1	0.857136965645821	0	0	0	0	0.857136965645821	0	0	0	0	0	0	0	0	1	0	0	0	0	0	0	0	1	0	0	0	0	0	0.923073933758714	0	1	0	0	0.923073933758714	0
TraesCS3B01G452500	0	0	0	0	0	0	0	0	0	0	0	0	0	0	0	0	0	0	0	0	0	0	0	0	0	0	0	0	0	0	0	0	0	0	0	0	0	0	0	0	0	0	0	0	0	0	0	0	0
TraesCS3D01G284200	0	1	0	0	0	0.727264377015731	0	0	0	0	0	0.727264377015731	0	0	0.727264377015731	0	0	0	0	0.727264377015731	0	0	0	0	0	0	0	0	0	0	0	0	1	0	0	0	0	0	0	0	0	0	0.799994226404521	0	0	0	0	0.799994226404521	0
TraesCS4A01G402000	0	0	0	0	1	0.857136965645821	0	0	0	0	0	0.857136965645821	0	1	0.857136965645821	0	0	0	0	0.857136965645821	0	0	0	0	0	0	0	0	1	0	0	0	0	1	0	0	0	0	0	0	0	0	0.923073933758714	0	1	0	0	0.923073933758714	0
TraesCS4A01G472500	0	0	0	0	0	0	0	0	0	0	0	0	0	0	0	0	0	0	0	0	0	0	0	0	0	0	0	0	0	0	0	0	0	0	0	0	0	0	0	0	0	0	0	0	0	0	0	0	0
TraesCS4A01G484800	0	0	0	0	0	0	0	0	0	0	0	0	0	0	0	0	0	0	0	0	0	0	0	0	0	0	0	0	0	0	0	0	0	0	0	0	0	0	0	0	0	0	0	0	0	0	0	0	0
TraesCS4A01G486100	0	0	0	0	0	0	0	0	0	0	0	0	0	0	0	0	0	0	0	0	0	0	0	0	0	0	0	0	0	0	0	0	0	0	0	0	0	0	0	0	0	0	0	0	0	0	0	0	0
TraesCS4A01G496600	0	0	0	0	0	0	0	0	0	0	0	0	0	0	0	0	0	0	0	0	0	0	0	0	0	0	0	0	0	0	0	0	0	0	0	0	0	0	0	0	0	0	0	0	0	0	0	0	0
TraesCS4B01G005300	0	0	0	0	0	0	0	0	0	0	0	0	0	0	0	0	0	0	0	0	0	0	0	0	0	0	0	0	0	0	0	0	0	0	0	0	0	0	0	0	0	0	0	0	0	0	0	0	0
TraesCS4B01G204100	0	0.799994226404521	0	0	0.923073933758714	0.941173473845652	0	0	0	0	0	0.941173473845652	0	0.923073933758714	0.941173473845652	0	0	0	0	0.941173473845652	0	0	0	0	0	0	0	0	0.923073933758714	0	0	0	0.799994226404521	0.923073933758714	0	0.799994226404521	0.923073933758714	0	0	0	0	0	0	0	0.923073933758714	0	0	1	0
TraesCS4B01G261600	0	0	0	0	0	0	0	0	0	0	0	0	0	0	0	0	0	0	0	0	0	0	0	0	0	0	0	0	0	0	0	0	0	0	0	0	0	0	0	0	0	0	0	0	0	0	0	0	0
TraesCS4B01G275500	0	0	0	0	1	0.857136965645821	0	0	0	0	0	0.857136965645821	0	1	0.857136965645821	0	0	0	0	0.857136965645821	0	0	0	0	0	0	0	0	1	0	0	0	0	1	0	0	1	0	0	0	0	0	0.923073933758714	0	0	0	0	0.923073933758714	0
TraesCS4D01G062900	0	0	0	0	0	0	0	0	0	0	0	0	0	0	0	0	0	0	0	0	0	0	0	0	0	0	0	0	0	0	0	0	0	0	0	0	0	0	0	0	0	0	0	0	0	0	0	0	0
TraesCS4D01G195100	0	0	0	0	0	0	0	0	0	0	0	0	0	0	0	0	0	0	0	0	0	0	0	0	0	0	0	0	0	0	0	0	0	0	0	0	0	0	0	0	0	0	0	0	0	0	0	0	0
TraesCS4D01G205000	0	0.799994226404521	0	0	0.923073933758714	0.941173473845652	0	0	0	0	0	0.941173473845652	0	0.923073933758714	0.941173473845652	0	0	0	0	0.941173473845652	0	0	0	0	0	0	0	0	0.923073933758714	0	0	0	0.799994226404521	0.923073933758714	0	0.799994226404521	0.923073933758714	0	0	0	0	0	1	0	0.923073933758714	0	0	0	0
TraesCS4D01G309700	0	0	0	0	0	0	0	0	0	0	0	0	0	0	0	0	0	0	0	0	0	0	0	0	0	0	0	0	0	0	0	0	0	0	0	0	0	0	0	0	0	0	0	0	0	0	0	0	0
TraesCS5A01G142500	0	0	0	0	0	0	0	0	0	0	0	0	0	0	0	0	0	0	0	0	0	0	0	0	0	0	0	0	0	0	0	0	0	0	0	0	0	0	0	0	0	0	0	0	0	0	0	0	0
TraesCS5A01G147000	0	0	0	0	0	0	0	0	0	0	0	0	0	0	0	0	0	0	0	0	0	0	0	1	0	1	1	0	0	0	0	0	0	0	0	0	0	0	0	0	0	0	0	0	0	0	0	0	0
TraesCS5A01G220200	0	0	1	0	0	0	0	0	1	0	0	0	1	0	0	0	0	0	0	0	0	0	0	0	0	0	0	0	0	0	0	0	0	0	0	0	0	0	0	0	0	0	0	0	0	0	0	0	0
TraesCS5A01G299500	0	0.727264377015731	0	0	0.857136965645821	1	0	0	0	0	0	1	0	0.857136965645821	1	0	0	0	0	1	0	0	0	0	0	0	0	0	0.857136965645821	0	0	0	0.727264377015731	0.857136965645821	0	0.727264377015731	0.857136965645821	0	0	0	0	0	0.941173473845652	0	0.857136965645821	0	0	0.941173473845652	0
TraesCS5A01G310700	0	0	0	0	0	0	0	0	0	0	0	0	0	0	0	0	0	0	0	0	0	0	0	0	0	0	0	0	0	0	0	0	0	0	0	0	0	0	0	0	0	0	0	0	0	0	0	0	0
TraesCS5B01G028300	0	0	0	0	0	0	0	0	0	0	0	0	0	0	0	0	0	0	0	0	0	0	0	0	0	0	0	0	0	0	0	0	0	0	0	0	0	0	0	0	0	0	0	0	0	0	0	0	0
TraesCS5B01G141200	0	0	0	0	0	0	0	0	0	0	0	0	0	0	0	0	0	0	0	0	0	0	0	0	0	0	0	0	0	0	0	0	0	0	0	0	0	0	0	0	0	0	0	0	0	0	0	0	0
TraesCS5B01G219400	0	0	1	0	0	0	0	0	1	0	0	0	1	0	0	0	0	0	0	0	0	0	0	0	0	0	0	0	0	0	0	0	0	0	0	0	0	0	0	0	0	0	0	0	0	0	0	0	0
TraesCS5B01G448400	0	0.799994226404521	0	0	0.727263780549116	0.941173473845652	0	0	0	0	0	0.941173473845652	0	0.727263780549116	0.941173473845652	0	0	0	0	0.941173473845652	0	0	0	0	0	0	0	0	0.727263780549116	0	0	0	0.799994226404521	0.727263780549116	0	0.799994226404521	0.727263780549116	0	0	0	0	0	0.857136842901285	0	0.727263780549116	0	0	0.857136842901285	0
TraesCS5B01G464900	0	0.799994226404521	0	0	0.923073933758714	0.941173473845652	0	0	0	0	0	0.941173473845652	0	0.923073933758714	0.941173473845652	0	0	0	0	0.941173473845652	0	0	0	0	0	0	0	0	0.923073933758714	0	0	0	0.799994226404521	0.923073933758714	0	0.799994226404521	0.923073933758714	0	0	0	0	0	1	0	0.923073933758714	0	0	1	0
TraesCS5D01G066100	0	0	0	0	0	0	0	0	0	0	0	0	0	0	0	0	0	0	0	0	0	0	0	0	0	0	0	0	0	0	0	0	0	0	0	0	0	0	0	0	0	0	0	0	0	0	0	0	0
TraesCS5D01G159100	0	0	0	0	0	0	0	0	0	0	0	0	0	0	0	0	0	0	0	0	0	0	0	0	0	0	0	0	0	0	0	0	0	0	0	0	0	0	0	0	0	0	0	0	0	0	1	0	0
TraesCS5D01G228300	0	0	1	0	0	0	0	0	1	0	0	0	1	0	0	0	0	0	0	0	0	0	0	0	0	0	0	0	0	0	0	0	0	0	0	0	0	0	0	0	0	0	0	0	0	0	0	0	0
TraesCS5D01G388700	0	0	0	0	0	0	0	0	0	0	0	0	0	0	0	0	0	0	0	0	0	0	0	0	0	0	0	0	0	0	0	0	0	0	0	0	0	0	0	0	0	0	0	0	0	0	0	0	0
TraesCS6A01G055000	0	0.727264377015731	0	0	0.857136965645821	1	0	0	0	0	0	1	0	0.857136965645821	1	0	0	0	0	1	0	0	0	0	0	0	0	0	0.857136965645821	0	0	0	0.727264377015731	0.857136965645821	0	0.727264377015731	0.857136965645821	0	0	0	0	0	0.941173473845652	0	0.857136965645821	0	0	0.941173473845652	0
TraesCS6A01G117200	0	0.799994226404521	0	0	0.923073933758714	0.941173473845652	0	0	0	0	0	0.941173473845652	0	0.923073933758714	0.941173473845652	0	0	0	0	0.941173473845652	0	0	0	0	0	0	0	0	0.923073933758714	0	0	0	0.799994226404521	0.923073933758714	0	0.799994226404521	0.923073933758714	0	0	0	0	0	1	0	0.923073933758714	0	0	1	0
TraesCS6A01G120500	0	0	0	0	0	0	0	0	0	0	0	0	0	0	0	0	0	0	0	0	0	0	0	0	0	0	0	0	0	0	0	0	0	0	0	0	0	0	0	0	0	0	0	0	0	0	0	0	0
TraesCS6A01G157400	0	0	0	0	0	0	0	0	0	0	0	0	0	0	0	0	0	0	0	0	0	0	0	0	0	0	0	0	0	0	0	0	0	0	0	0	0	0	0	0	0	0	0	0	0	0	0	0	0
TraesCS6A01G240000	0	0	0	0	0	0	0	0	0	0	0	0	0	0	0	0	0	0	0	0	0	0	0	0	0	0	0	0	0	0	0	0	0	0	0	0	0	0	0	0	0	0	0	0	0	0	0	0	0
TraesCS6B01G048300	0	0.799994226404521	0	0	0.923073933758714	0.941173473845652	0	0	0	0	0	0.941173473845652	0	0.923073933758714	0.941173473845652	0	0	0	0	0.941173473845652	0	0	0	0	0	0	0	0	0.923073933758714	0	0	0	0.799994226404521	0.923073933758714	0	0.799994226404521	0.923073933758714	0	0	0	0	0	1	0	0.923073933758714	0	0	1	0
TraesCS6B01G048500	0	0	0	0	1	0.857136965645821	0	0	0	0	0	0.857136965645821	0	1	0.857136965645821	0	0	0	0	0.857136965645821	0	0	0	0	0	0	0	0	1	0	0	0	0	1	0	0	1	0	0	0	0	0	0.923073933758714	0	1	0	0	0.923073933758714	0
TraesCS6B01G079000	0	0.727264377015731	0	0	0.857136965645821	1	0	0	0	0	0	1	0	0.857136965645821	1	0	0	0	0	1	0	0	0	0	0	0	0	0	0.857136965645821	0	0	0	0.727264377015731	0.857136965645821	0	0.727264377015731	0.857136965645821	0	0	0	0	0	0.941173473845652	0	0.857136965645821	0	0	0.941173473845652	0
TraesCS6B01G082100	0	0.799994226404521	0	0	0.923073933758714	0.941173473845652	0	0	0	0	0	0.941173473845652	0	0.923073933758714	0.941173473845652	0	0	0	0	0.941173473845652	0	0	0	0	0	0	0	0	0.923073933758714	0	0	0	0.799994226404521	0.923073933758714	0	0.799994226404521	0.923073933758714	0	0	0	0	0	1	0	0.923073933758714	0	0	1	0
TraesCS6B01G145200	0	0.799994226404521	0	0	0.923073933758714	0.941173473845652	0	0	0	0	0	0.941173473845652	0	0.923073933758714	0.941173473845652	0	0	0	0	0.941173473845652	0	0	0	0	0	0	0	0	0.923073933758714	0	0	0	0.799994226404521	0.923073933758714	0	0.799994226404521	0.923073933758714	0	0	0	0	0	1	0	0.923073933758714	0	0	1	0
TraesCS6B01G198500	0	0.799994226404521	0	0	0.923073933758714	0.941173473845652	0	0	0	0	0	0.941173473845652	0	0.923073933758714	0.941173473845652	0	0	0	0	0.941173473845652	0	0	0	0	0	0	0	0	0.923073933758714	0	0	0	0.799994226404521	0.923073933758714	0	0.799994226404521	0.923073933758714	0	0	0	0	0	1	0	0.923073933758714	0	0	1	0
TraesCS6D01G164500	0	0	0	0	0	0	0	0	0	0	0	0	0	0	0	0	0	0	0	0	0	0	0	0	0	0	0	0	0	0	0	0	0	0	0	0	0	0	0	0	0	0	0	0	0	0	0	0	0
TraesCS6D01G284100	0	0	0	0	0	0	0	0	0	0	0	0	0	0	0	0	0	0	0	0	0	0	0	0	0	0	0	0	0	0	0	0	0	0	0	0	0	0	0	0	0	0	0	0	0	0	0	0	0
TraesCS6D01G385500	0	0.799994226404521	0	0	0.923073933758714	0.941173473845652	0	0	0	0	0	0.941173473845652	0	0.923073933758714	0.941173473845652	0	0	0	0	0.941173473845652	0	0	0	0	0	0	0	0	0.923073933758714	0	0	0	0.799994226404521	0.923073933758714	0	0.799994226404521	0.923073933758714	0	0	0	0	0	1	0	0.923073933758714	0	0	1	0
TraesCS7B01G016700	0	0	0	0	1	0.857136965645821	0	0	0	0	0	0.857136965645821	0	1	0.857136965645821	0	0	0	0	0.857136965645821	0	0	0	0	0	0	0	0	1	0	0	0	0	1	0	0	1	0	0	0	0	0	0.923073933758714	0	1	0	0	0.923073933758714	0
TraesCS7B01G038300	0	0	0	0	0	0	0	0	0	0	0	0	0	0	0	0	0	0	0	0	0	0	0	0	0	0	0	0	0	0	0	0	0	0	0	0	0	0	0	0	0	0	0	0	0	0	0	0	0
TraesCS7B01G481400	0	0	0	0	0	0	0	0	0	0	0	0	0	0	0	0	0	0	0	0	0	0	0	0	0	0	0	0	0	0	0	0	0	0	0	0	0	0	0	0	0	0	0	0	0	0	0	0	0
TraesCS7D01G010000	0	0	0	0	0	0	0	0	0	0	0	0	0	0	0	0	0	0	0	0	0	0	0	0	0	0	0	0	0	0	0	0	0	0	0	0	0	0	1	0	0	0	0	0	0	0	0	0	0
TraesCS7D01G055000	0	0	0	0	0	0	0	0	0	0	0	0	0	0	0	0	0	0	0	0	0	0	0	0	0	0	0	0	0	0	0	0	0	0	0	0	0	0	1	0	0	0	0	0	0	0	0	0	0
TraesCS7D01G117100	0	0	0	0	1	0.857136965645821	0	0	0	0	0	0.857136965645821	0	1	0.857136965645821	0	0	0	0	0.857136965645821	0	0	0	0	0	0	0	0	1	0	0	0	0	1	0	0	1	0	0	0	0	0	0.923073933758714	0	1	0	0	0.923073933758714	0
TraesCS7D01G168700	0	0	0	0	0	0	0	0	0	0	0	0	0	0	0	0	0	0	0	0	0	0	0	0	0	0	0	0	0	0	0	0	0	0	0	0	0	0	0	0	0	0	0	0	0	0	0	0	0
TraesCS7D01G246600	0	0.799994226404521	0	0	0.923073933758714	0.941173473845652	0	0	0	0	0	0.941173473845652	0	0.923073933758714	0.941173473845652	0	0	0	0	0.941173473845652	0	0	0	0	0	0	0	0	0.923073933758714	0	0	0	0.799994226404521	0.923073933758714	0	0.799994226404521	0.923073933758714	0	0	0	0	0	1	0	0.923073933758714	0	0	1	0
[truncated: 36 more columns]
