# Supplementary material for: Carbohydrate Accumulation and Differential Transcript Expression in Winter Wheat Lines with Different Levels of Snow Mold and Freezing Tolerance after Cold Treatment
Source: Plants (Basel). 2020 Oct 23;9(11):1416. doi: 10.3390/plants9111416 (PMC7690702; doi:10.3390/plants9111416)
Supplement: Supplementary file 1 [file plants-09-01416-s001.zip › supplementalFiles/func-E output/snowMoldFunc-E_results/8.6.74-10.1.74/test.8.6.74-10.1.74.cluster_features.tab]

Module	Cluster	Gene
8.6.74-10.1.74	Cluster1	TraesCS1A01G317900	-2.288914324510663291948763975967337827328552262207973087382545806
8.6.74-10.1.74	Cluster1	TraesCS1A01G318900	-2.288914324510663291948763975967337827328552262207973087382545806
8.6.74-10.1.74	Cluster1	TraesCS1B01G331200	-2.288914324510663291948763975967337827328552262207973087382545806
8.6.74-10.1.74	Cluster1	TraesCS1D01G317700	-2.288914324510663291948763975967337827328552262207973087382545806
8.6.74-10.1.74	Cluster1	TraesCS1D01G318700	-2.288914324510663291948763975967337827328552262207973087382545806
8.6.74-10.1.74	Cluster1	TraesCS2A01G574400	-2.288914324510663291948763975967337827328552262207973087382545806
8.6.74-10.1.74	Cluster1	TraesCS3A01G180300	-2.288914324510663291948763975967337827328552262207973087382545806
8.6.74-10.1.74	Cluster1	TraesCS3B01G209700	-2.288914324510663291948763975967337827328552262207973087382545806
8.6.74-10.1.74	Cluster1	TraesCS3B01G209900	-2.288914324510663291948763975967337827328552262207973087382545806
8.6.74-10.1.74	Cluster1	TraesCS3B01G210000	-2.288914324510663291948763975967337827328552262207973087382545806
8.6.74-10.1.74	Cluster1	TraesCS3D01G185000	-2.288914324510663291948763975967337827328552262207973087382545806
8.6.74-10.1.74	Cluster1	TraesCS3D01G185200	-2.288914324510663291948763975967337827328552262207973087382545806
8.6.74-10.1.74	Cluster1	TraesCS5B01G246900	-2.288914324510663291948763975967337827328552262207973087382545806
8.6.74-10.1.74	Cluster1	TraesCS5D01G144300	-2.288914324510663291948763975967337827328552262207973087382545806
8.6.74-10.1.74	Cluster1	TraesCS6A01G047500	-2.288914324510663291948763975967337827328552262207973087382545806
8.6.74-10.1.74	Cluster1	TraesCS6B01G278100	-2.288914324510663291948763975967337827328552262207973087382545806
8.6.74-10.1.74	Cluster1	TraesCS6B01G354600	-2.288914324510663291948763975967337827328552262207973087382545806
8.6.74-10.1.74	Cluster1	TraesCS7B01G379100	-2.288914324510663291948763975967337827328552262207973087382545806
8.6.74-10.1.74	Cluster1	TraesCS7D01G461500	-2.288914324510663291948763975967337827328552262207973087382545806
