# Supplementary material for: Carbohydrate Accumulation and Differential Transcript Expression in Winter Wheat Lines with Different Levels of Snow Mold and Freezing Tolerance after Cold Treatment
Source: Plants (Basel). 2020 Oct 23;9(11):1416. doi: 10.3390/plants9111416 (PMC7690702; doi:10.3390/plants9111416)
Supplement: Supplementary file 1 [file plants-09-01416-s001.zip › supplementalFiles/func-E output/snowMoldFunc-E_results/8.6.74-10.1.74/test.8.6.74-10.1.74.cluster_report.tab]

Module: 8.6.74-10.1.74 Functional Clustering Report
	Mod Total	BG Total
CLUSTER 1	num genes: 213	score: -2.2889	mean: 0.0059	geo: 5.1415e-03
genes: TraesCS1A01G041300, TraesCS1A01G066400, TraesCS1A01G076700, TraesCS1A01G160200, TraesCS1A01G212300, TraesCS1A01G265300, TraesCS1A01G265800, TraesCS1A01G301000, TraesCS1A01G317900, TraesCS1A01G318900, TraesCS1A01G360000, TraesCS1A01G360200, TraesCS1A01G361600, TraesCS1A01G361700, TraesCS1B01G168400, TraesCS1B01G225900, TraesCS1B01G331200, TraesCS1B01G335100, TraesCS1B01G348900, TraesCS1B01G…
Category	Term	Mod Count	Bg Count	Percentage	Fold Enrichment	pvalue	Bonferroni	Benjamini
GO	GO:0006979|response to oxidative stress	19	729	2.60631001371742	2.12230471484289	0.002425731	1	0.144504261
GO	GO:0004601|peroxidase activity	18	742	2.42587601078167	1.97537824288328	0.00627794	1	0.237990998181818
GO	GO:0055114|oxidation-reduction process	89	5570	1.59784560143627	1.30111737885025	0.008924774	1	0.286279289076923
