# Supplementary material for: Carbohydrate Accumulation and Differential Transcript Expression in Winter Wheat Lines with Different Levels of Snow Mold and Freezing Tolerance after Cold Treatment
Source: Plants (Basel). 2020 Oct 23;9(11):1416. doi: 10.3390/plants9111416 (PMC7690702; doi:10.3390/plants9111416)
Supplement: Supplementary file 1 [file plants-09-01416-s001.zip › supplementalFiles/func-E output/snowMoldFunc-E_results/8.6.74-10.1.74/test.8.6.74-10.1.74.cluster_terms.tab]

Module	Cluster	Category	Term	Definition	p-value	E-Score
8.6.74-10.1.74	Cluster1	GO	GO:0006979	response to oxidative stress	0.002425731	-2.288914324510663291948763975967337827328552262207973087382545806
8.6.74-10.1.74	Cluster1	GO	GO:0004601	peroxidase activity	0.00627794	-2.288914324510663291948763975967337827328552262207973087382545806
8.6.74-10.1.74	Cluster1	GO	GO:0055114	oxidation-reduction process	0.008924774	-2.288914324510663291948763975967337827328552262207973087382545806
