# Supplementary material for: Carbohydrate Accumulation and Differential Transcript Expression in Winter Wheat Lines with Different Levels of Snow Mold and Freezing Tolerance after Cold Treatment
Source: Plants (Basel). 2020 Oct 23;9(11):1416. doi: 10.3390/plants9111416 (PMC7690702; doi:10.3390/plants9111416)
Supplement: Supplementary file 1 [file plants-09-01416-s001.zip › supplementalFiles/func-E output/snowMoldFunc-E_results/8.6.74-10.1.74/test.8.6.74-10.1.74.kappa.features.tab]

8.6.74-10.1.74	TraesCS1A01G265300	TraesCS1A01G265800	1
8.6.74-10.1.74	TraesCS1A01G265300	TraesCS1D01G266000	1
8.6.74-10.1.74	TraesCS1A01G265300	TraesCS3A01G046000	1
8.6.74-10.1.74	TraesCS1A01G265300	TraesCS3A01G046100	1
8.6.74-10.1.74	TraesCS1A01G265300	TraesCS3A01G046300	1
8.6.74-10.1.74	TraesCS1A01G265300	TraesCS3B01G038700	1
8.6.74-10.1.74	TraesCS1A01G265300	TraesCS3D01G034000	1
8.6.74-10.1.74	TraesCS1A01G265300	TraesCS5A01G484800	1
8.6.74-10.1.74	TraesCS1A01G265300	TraesCS5D01G498300	1
8.6.74-10.1.74	TraesCS1A01G265800	TraesCS1D01G266000	1
8.6.74-10.1.74	TraesCS1A01G265800	TraesCS3A01G046000	1
8.6.74-10.1.74	TraesCS1A01G265800	TraesCS3A01G046100	1
8.6.74-10.1.74	TraesCS1A01G265800	TraesCS3A01G046300	1
8.6.74-10.1.74	TraesCS1A01G265800	TraesCS3B01G038700	1
8.6.74-10.1.74	TraesCS1A01G265800	TraesCS3D01G034000	1
8.6.74-10.1.74	TraesCS1A01G265800	TraesCS5A01G484800	1
8.6.74-10.1.74	TraesCS1A01G265800	TraesCS5D01G498300	1
8.6.74-10.1.74	TraesCS1A01G317900	TraesCS1A01G318900	1
8.6.74-10.1.74	TraesCS1A01G317900	TraesCS1B01G331200	1
8.6.74-10.1.74	TraesCS1A01G317900	TraesCS1D01G317700	1
8.6.74-10.1.74	TraesCS1A01G317900	TraesCS1D01G318700	1
8.6.74-10.1.74	TraesCS1A01G317900	TraesCS2A01G574400	1
8.6.74-10.1.74	TraesCS1A01G317900	TraesCS3A01G180300	1
8.6.74-10.1.74	TraesCS1A01G317900	TraesCS3B01G209700	1
8.6.74-10.1.74	TraesCS1A01G317900	TraesCS3B01G209900	1
8.6.74-10.1.74	TraesCS1A01G317900	TraesCS3B01G210000	1
8.6.74-10.1.74	TraesCS1A01G317900	TraesCS3D01G185000	1
8.6.74-10.1.74	TraesCS1A01G317900	TraesCS3D01G185200	1
8.6.74-10.1.74	TraesCS1A01G317900	TraesCS5B01G246900	1
8.6.74-10.1.74	TraesCS1A01G317900	TraesCS5D01G144300	1
8.6.74-10.1.74	TraesCS1A01G317900	TraesCS6A01G047500	1
8.6.74-10.1.74	TraesCS1A01G317900	TraesCS6B01G278100	0.888885918937768
8.6.74-10.1.74	TraesCS1A01G317900	TraesCS6B01G354600	1
8.6.74-10.1.74	TraesCS1A01G317900	TraesCS7B01G379100	1
8.6.74-10.1.74	TraesCS1A01G317900	TraesCS7D01G461500	1
8.6.74-10.1.74	TraesCS1A01G318900	TraesCS1B01G331200	1
8.6.74-10.1.74	TraesCS1A01G318900	TraesCS1D01G317700	1
8.6.74-10.1.74	TraesCS1A01G318900	TraesCS1D01G318700	1
8.6.74-10.1.74	TraesCS1A01G318900	TraesCS2A01G574400	1
8.6.74-10.1.74	TraesCS1A01G318900	TraesCS3A01G180300	1
8.6.74-10.1.74	TraesCS1A01G318900	TraesCS3B01G209700	1
8.6.74-10.1.74	TraesCS1A01G318900	TraesCS3B01G209900	1
8.6.74-10.1.74	TraesCS1A01G318900	TraesCS3B01G210000	1
8.6.74-10.1.74	TraesCS1A01G318900	TraesCS3D01G185000	1
8.6.74-10.1.74	TraesCS1A01G318900	TraesCS3D01G185200	1
8.6.74-10.1.74	TraesCS1A01G318900	TraesCS5B01G246900	1
8.6.74-10.1.74	TraesCS1A01G318900	TraesCS5D01G144300	1
8.6.74-10.1.74	TraesCS1A01G318900	TraesCS6A01G047500	1
8.6.74-10.1.74	TraesCS1A01G318900	TraesCS6B01G278100	0.888885918937768
8.6.74-10.1.74	TraesCS1A01G318900	TraesCS6B01G354600	1
8.6.74-10.1.74	TraesCS1A01G318900	TraesCS7B01G379100	1
8.6.74-10.1.74	TraesCS1A01G318900	TraesCS7D01G461500	1
8.6.74-10.1.74	TraesCS1B01G331200	TraesCS1D01G317700	1
8.6.74-10.1.74	TraesCS1B01G331200	TraesCS1D01G318700	1
8.6.74-10.1.74	TraesCS1B01G331200	TraesCS2A01G574400	1
8.6.74-10.1.74	TraesCS1B01G331200	TraesCS3A01G180300	1
8.6.74-10.1.74	TraesCS1B01G331200	TraesCS3B01G209700	1
8.6.74-10.1.74	TraesCS1B01G331200	TraesCS3B01G209900	1
8.6.74-10.1.74	TraesCS1B01G331200	TraesCS3B01G210000	1
8.6.74-10.1.74	TraesCS1B01G331200	TraesCS3D01G185000	1
8.6.74-10.1.74	TraesCS1B01G331200	TraesCS3D01G185200	1
8.6.74-10.1.74	TraesCS1B01G331200	TraesCS5B01G246900	1
8.6.74-10.1.74	TraesCS1B01G331200	TraesCS5D01G144300	1
8.6.74-10.1.74	TraesCS1B01G331200	TraesCS6A01G047500	1
8.6.74-10.1.74	TraesCS1B01G331200	TraesCS6B01G278100	0.888885918937768
8.6.74-10.1.74	TraesCS1B01G331200	TraesCS6B01G354600	1
8.6.74-10.1.74	TraesCS1B01G331200	TraesCS7B01G379100	1
8.6.74-10.1.74	TraesCS1B01G331200	TraesCS7D01G461500	1
8.6.74-10.1.74	TraesCS1B01G349100	TraesCS3B01G326900	1
8.6.74-10.1.74	TraesCS1B01G349100	TraesCS3D01G047700	1
8.6.74-10.1.74	TraesCS1B01G349100	TraesCS4B01G384000	1
8.6.74-10.1.74	TraesCS1B01G349100	TraesCS5D01G488800	1
8.6.74-10.1.74	TraesCS1B01G349100	TraesCS5D01G488900	1
8.6.74-10.1.74	TraesCS1D01G266000	TraesCS3A01G046000	1
8.6.74-10.1.74	TraesCS1D01G266000	TraesCS3A01G046100	1
8.6.74-10.1.74	TraesCS1D01G266000	TraesCS3A01G046300	1
8.6.74-10.1.74	TraesCS1D01G266000	TraesCS3B01G038700	1
8.6.74-10.1.74	TraesCS1D01G266000	TraesCS3D01G034000	1
8.6.74-10.1.74	TraesCS1D01G266000	TraesCS5A01G484800	1
8.6.74-10.1.74	TraesCS1D01G266000	TraesCS5D01G498300	1
8.6.74-10.1.74	TraesCS1D01G317700	TraesCS1D01G318700	1
8.6.74-10.1.74	TraesCS1D01G317700	TraesCS2A01G574400	1
8.6.74-10.1.74	TraesCS1D01G317700	TraesCS3A01G180300	1
8.6.74-10.1.74	TraesCS1D01G317700	TraesCS3B01G209700	1
8.6.74-10.1.74	TraesCS1D01G317700	TraesCS3B01G209900	1
8.6.74-10.1.74	TraesCS1D01G317700	TraesCS3B01G210000	1
8.6.74-10.1.74	TraesCS1D01G317700	TraesCS3D01G185000	1
8.6.74-10.1.74	TraesCS1D01G317700	TraesCS3D01G185200	1
8.6.74-10.1.74	TraesCS1D01G317700	TraesCS5B01G246900	1
8.6.74-10.1.74	TraesCS1D01G317700	TraesCS5D01G144300	1
8.6.74-10.1.74	TraesCS1D01G317700	TraesCS6A01G047500	1
8.6.74-10.1.74	TraesCS1D01G317700	TraesCS6B01G278100	0.888885918937768
8.6.74-10.1.74	TraesCS1D01G317700	TraesCS6B01G354600	1
8.6.74-10.1.74	TraesCS1D01G317700	TraesCS7B01G379100	1
8.6.74-10.1.74	TraesCS1D01G317700	TraesCS7D01G461500	1
8.6.74-10.1.74	TraesCS1D01G318700	TraesCS2A01G574400	1
8.6.74-10.1.74	TraesCS1D01G318700	TraesCS3A01G180300	1
8.6.74-10.1.74	TraesCS1D01G318700	TraesCS3B01G209700	1
8.6.74-10.1.74	TraesCS1D01G318700	TraesCS3B01G209900	1
8.6.74-10.1.74	TraesCS1D01G318700	TraesCS3B01G210000	1
8.6.74-10.1.74	TraesCS1D01G318700	TraesCS3D01G185000	1
8.6.74-10.1.74	TraesCS1D01G318700	TraesCS3D01G185200	1
8.6.74-10.1.74	TraesCS1D01G318700	TraesCS5B01G246900	1
8.6.74-10.1.74	TraesCS1D01G318700	TraesCS5D01G144300	1
8.6.74-10.1.74	TraesCS1D01G318700	TraesCS6A01G047500	1
8.6.74-10.1.74	TraesCS1D01G318700	TraesCS6B01G278100	0.888885918937768
8.6.74-10.1.74	TraesCS1D01G318700	TraesCS6B01G354600	1
8.6.74-10.1.74	TraesCS1D01G318700	TraesCS7B01G379100	1
8.6.74-10.1.74	TraesCS1D01G318700	TraesCS7D01G461500	1
8.6.74-10.1.74	TraesCS2A01G574400	TraesCS3A01G180300	1
8.6.74-10.1.74	TraesCS2A01G574400	TraesCS3B01G209700	1
8.6.74-10.1.74	TraesCS2A01G574400	TraesCS3B01G209900	1
8.6.74-10.1.74	TraesCS2A01G574400	TraesCS3B01G210000	1
8.6.74-10.1.74	TraesCS2A01G574400	TraesCS3D01G185000	1
8.6.74-10.1.74	TraesCS2A01G574400	TraesCS3D01G185200	1
8.6.74-10.1.74	TraesCS2A01G574400	TraesCS5B01G246900	1
8.6.74-10.1.74	TraesCS2A01G574400	TraesCS5D01G144300	1
8.6.74-10.1.74	TraesCS2A01G574400	TraesCS6A01G047500	1
8.6.74-10.1.74	TraesCS2A01G574400	TraesCS6B01G278100	0.888885918937768
8.6.74-10.1.74	TraesCS2A01G574400	TraesCS6B01G354600	1
8.6.74-10.1.74	TraesCS2A01G574400	TraesCS7B01G379100	1
8.6.74-10.1.74	TraesCS2A01G574400	TraesCS7D01G461500	1
8.6.74-10.1.74	TraesCS2B01G555400	TraesCS2D01G528500	1
8.6.74-10.1.74	TraesCS2B01G555400	TraesCS5A01G378700	1
8.6.74-10.1.74	TraesCS2B01G555400	TraesCS5D01G041100	1
8.6.74-10.1.74	TraesCS2B01G555400	TraesCS5D01G388700	1
8.6.74-10.1.74	TraesCS2B01G555400	TraesCS5D01G513100	1
8.6.74-10.1.74	TraesCS2D01G528500	TraesCS5A01G378700	1
8.6.74-10.1.74	TraesCS2D01G528500	TraesCS5D01G041100	1
8.6.74-10.1.74	TraesCS2D01G528500	TraesCS5D01G388700	1
8.6.74-10.1.74	TraesCS2D01G528500	TraesCS5D01G513100	1
8.6.74-10.1.74	TraesCS3A01G046000	TraesCS3A01G046100	1
8.6.74-10.1.74	TraesCS3A01G046000	TraesCS3A01G046300	1
8.6.74-10.1.74	TraesCS3A01G046000	TraesCS3B01G038700	1
8.6.74-10.1.74	TraesCS3A01G046000	TraesCS3D01G034000	1
8.6.74-10.1.74	TraesCS3A01G046000	TraesCS5A01G484800	1
8.6.74-10.1.74	TraesCS3A01G046000	TraesCS5D01G498300	1
8.6.74-10.1.74	TraesCS3A01G046100	TraesCS3A01G046300	1
8.6.74-10.1.74	TraesCS3A01G046100	TraesCS3B01G038700	1
8.6.74-10.1.74	TraesCS3A01G046100	TraesCS3D01G034000	1
8.6.74-10.1.74	TraesCS3A01G046100	TraesCS5A01G484800	1
8.6.74-10.1.74	TraesCS3A01G046100	TraesCS5D01G498300	1
8.6.74-10.1.74	TraesCS3A01G046300	TraesCS3B01G038700	1
8.6.74-10.1.74	TraesCS3A01G046300	TraesCS3D01G034000	1
8.6.74-10.1.74	TraesCS3A01G046300	TraesCS5A01G484800	1
8.6.74-10.1.74	TraesCS3A01G046300	TraesCS5D01G498300	1
8.6.74-10.1.74	TraesCS3A01G180300	TraesCS3B01G209700	1
8.6.74-10.1.74	TraesCS3A01G180300	TraesCS3B01G209900	1
8.6.74-10.1.74	TraesCS3A01G180300	TraesCS3B01G210000	1
8.6.74-10.1.74	TraesCS3A01G180300	TraesCS3D01G185000	1
8.6.74-10.1.74	TraesCS3A01G180300	TraesCS3D01G185200	1
8.6.74-10.1.74	TraesCS3A01G180300	TraesCS5B01G246900	1
8.6.74-10.1.74	TraesCS3A01G180300	TraesCS5D01G144300	1
8.6.74-10.1.74	TraesCS3A01G180300	TraesCS6A01G047500	1
8.6.74-10.1.74	TraesCS3A01G180300	TraesCS6B01G278100	0.888885918937768
8.6.74-10.1.74	TraesCS3A01G180300	TraesCS6B01G354600	1
8.6.74-10.1.74	TraesCS3A01G180300	TraesCS7B01G379100	1
8.6.74-10.1.74	TraesCS3A01G180300	TraesCS7D01G461500	1
8.6.74-10.1.74	TraesCS3B01G038700	TraesCS3D01G034000	1
8.6.74-10.1.74	TraesCS3B01G038700	TraesCS5A01G484800	1
8.6.74-10.1.74	TraesCS3B01G038700	TraesCS5D01G498300	1
8.6.74-10.1.74	TraesCS3B01G209700	TraesCS3B01G209900	1
8.6.74-10.1.74	TraesCS3B01G209700	TraesCS3B01G210000	1
8.6.74-10.1.74	TraesCS3B01G209700	TraesCS3D01G185000	1
8.6.74-10.1.74	TraesCS3B01G209700	TraesCS3D01G185200	1
8.6.74-10.1.74	TraesCS3B01G209700	TraesCS5B01G246900	1
8.6.74-10.1.74	TraesCS3B01G209700	TraesCS5D01G144300	1
8.6.74-10.1.74	TraesCS3B01G209700	TraesCS6A01G047500	1
8.6.74-10.1.74	TraesCS3B01G209700	TraesCS6B01G278100	0.888885918937768
8.6.74-10.1.74	TraesCS3B01G209700	TraesCS6B01G354600	1
8.6.74-10.1.74	TraesCS3B01G209700	TraesCS7B01G379100	1
8.6.74-10.1.74	TraesCS3B01G209700	TraesCS7D01G461500	1
8.6.74-10.1.74	TraesCS3B01G209900	TraesCS3B01G210000	1
8.6.74-10.1.74	TraesCS3B01G209900	TraesCS3D01G185000	1
8.6.74-10.1.74	TraesCS3B01G209900	TraesCS3D01G185200	1
8.6.74-10.1.74	TraesCS3B01G209900	TraesCS5B01G246900	1
8.6.74-10.1.74	TraesCS3B01G209900	TraesCS5D01G144300	1
8.6.74-10.1.74	TraesCS3B01G209900	TraesCS6A01G047500	1
8.6.74-10.1.74	TraesCS3B01G209900	TraesCS6B01G278100	0.888885918937768
8.6.74-10.1.74	TraesCS3B01G209900	TraesCS6B01G354600	1
8.6.74-10.1.74	TraesCS3B01G209900	TraesCS7B01G379100	1
8.6.74-10.1.74	TraesCS3B01G209900	TraesCS7D01G461500	1
8.6.74-10.1.74	TraesCS3B01G210000	TraesCS3D01G185000	1
8.6.74-10.1.74	TraesCS3B01G210000	TraesCS3D01G185200	1
8.6.74-10.1.74	TraesCS3B01G210000	TraesCS5B01G246900	1
8.6.74-10.1.74	TraesCS3B01G210000	TraesCS5D01G144300	1
8.6.74-10.1.74	TraesCS3B01G210000	TraesCS6A01G047500	1
8.6.74-10.1.74	TraesCS3B01G210000	TraesCS6B01G278100	0.888885918937768
8.6.74-10.1.74	TraesCS3B01G210000	TraesCS6B01G354600	1
8.6.74-10.1.74	TraesCS3B01G210000	TraesCS7B01G379100	1
8.6.74-10.1.74	TraesCS3B01G210000	TraesCS7D01G461500	1
8.6.74-10.1.74	TraesCS3B01G326900	TraesCS3D01G047700	1
8.6.74-10.1.74	TraesCS3B01G326900	TraesCS4B01G384000	1
8.6.74-10.1.74	TraesCS3B01G326900	TraesCS5D01G488800	1
8.6.74-10.1.74	TraesCS3B01G326900	TraesCS5D01G488900	1
8.6.74-10.1.74	TraesCS3D01G034000	TraesCS5A01G484800	1
8.6.74-10.1.74	TraesCS3D01G034000	TraesCS5D01G498300	1
8.6.74-10.1.74	TraesCS3D01G047700	TraesCS4B01G384000	1
8.6.74-10.1.74	TraesCS3D01G047700	TraesCS5D01G488800	1
8.6.74-10.1.74	TraesCS3D01G047700	TraesCS5D01G488900	1
8.6.74-10.1.74	TraesCS3D01G185000	TraesCS3D01G185200	1
8.6.74-10.1.74	TraesCS3D01G185000	TraesCS5B01G246900	1
8.6.74-10.1.74	TraesCS3D01G185000	TraesCS5D01G144300	1
8.6.74-10.1.74	TraesCS3D01G185000	TraesCS6A01G047500	1
8.6.74-10.1.74	TraesCS3D01G185000	TraesCS6B01G278100	0.888885918937768
8.6.74-10.1.74	TraesCS3D01G185000	TraesCS6B01G354600	1
8.6.74-10.1.74	TraesCS3D01G185000	TraesCS7B01G379100	1
8.6.74-10.1.74	TraesCS3D01G185000	TraesCS7D01G461500	1
8.6.74-10.1.74	TraesCS3D01G185200	TraesCS5B01G246900	1
8.6.74-10.1.74	TraesCS3D01G185200	TraesCS5D01G144300	1
8.6.74-10.1.74	TraesCS3D01G185200	TraesCS6A01G047500	1
8.6.74-10.1.74	TraesCS3D01G185200	TraesCS6B01G278100	0.888885918937768
8.6.74-10.1.74	TraesCS3D01G185200	TraesCS6B01G354600	1
8.6.74-10.1.74	TraesCS3D01G185200	TraesCS7B01G379100	1
8.6.74-10.1.74	TraesCS3D01G185200	TraesCS7D01G461500	1
8.6.74-10.1.74	TraesCS4B01G384000	TraesCS5D01G488800	1
8.6.74-10.1.74	TraesCS4B01G384000	TraesCS5D01G488900	1
8.6.74-10.1.74	TraesCS5A01G378700	TraesCS5D01G041100	1
8.6.74-10.1.74	TraesCS5A01G378700	TraesCS5D01G388700	1
8.6.74-10.1.74	TraesCS5A01G378700	TraesCS5D01G513100	1
8.6.74-10.1.74	TraesCS5A01G391700	TraesCS5B01G396600	1
8.6.74-10.1.74	TraesCS5A01G391700	TraesCS5D01G401500	1
8.6.74-10.1.74	TraesCS5A01G391700	TraesCS6B01G233700	1
8.6.74-10.1.74	TraesCS5A01G484800	TraesCS5D01G498300	1
8.6.74-10.1.74	TraesCS5B01G246900	TraesCS5D01G144300	1
8.6.74-10.1.74	TraesCS5B01G246900	TraesCS6A01G047500	1
8.6.74-10.1.74	TraesCS5B01G246900	TraesCS6B01G278100	0.888885918937768
8.6.74-10.1.74	TraesCS5B01G246900	TraesCS6B01G354600	1
8.6.74-10.1.74	TraesCS5B01G246900	TraesCS7B01G379100	1
8.6.74-10.1.74	TraesCS5B01G246900	TraesCS7D01G461500	1
8.6.74-10.1.74	TraesCS5B01G396600	TraesCS5D01G401500	1
8.6.74-10.1.74	TraesCS5B01G396600	TraesCS6B01G233700	1
8.6.74-10.1.74	TraesCS5D01G041100	TraesCS5D01G388700	1
8.6.74-10.1.74	TraesCS5D01G041100	TraesCS5D01G513100	1
8.6.74-10.1.74	TraesCS5D01G144300	TraesCS6A01G047500	1
8.6.74-10.1.74	TraesCS5D01G144300	TraesCS6B01G278100	0.888885918937768
8.6.74-10.1.74	TraesCS5D01G144300	TraesCS6B01G354600	1
8.6.74-10.1.74	TraesCS5D01G144300	TraesCS7B01G379100	1
8.6.74-10.1.74	TraesCS5D01G144300	TraesCS7D01G461500	1
8.6.74-10.1.74	TraesCS5D01G388700	TraesCS5D01G513100	1
8.6.74-10.1.74	TraesCS5D01G401500	TraesCS6B01G233700	1
8.6.74-10.1.74	TraesCS5D01G488800	TraesCS5D01G488900	1
8.6.74-10.1.74	TraesCS6A01G047500	TraesCS6B01G278100	0.888885918937768
8.6.74-10.1.74	TraesCS6A01G047500	TraesCS6B01G354600	1
8.6.74-10.1.74	TraesCS6A01G047500	TraesCS7B01G379100	1
8.6.74-10.1.74	TraesCS6A01G047500	TraesCS7D01G461500	1
8.6.74-10.1.74	TraesCS6B01G278100	TraesCS6B01G354600	0.888885918937768
8.6.74-10.1.74	TraesCS6B01G278100	TraesCS7B01G379100	0.888885918937768
8.6.74-10.1.74	TraesCS6B01G278100	TraesCS7D01G461500	0.888885918937768
8.6.74-10.1.74	TraesCS6B01G354600	TraesCS7B01G379100	1
8.6.74-10.1.74	TraesCS6B01G354600	TraesCS7D01G461500	1
8.6.74-10.1.74	TraesCS7B01G379100	TraesCS7D01G461500	1
