# Supplementary material for: Carbohydrate Accumulation and Differential Transcript Expression in Winter Wheat Lines with Different Levels of Snow Mold and Freezing Tolerance after Cold Treatment
Source: Plants (Basel). 2020 Oct 23;9(11):1416. doi: 10.3390/plants9111416 (PMC7690702; doi:10.3390/plants9111416)
Supplement: Supplementary file 1 [file plants-09-01416-s001.zip › supplementalFiles/func-E output/snowMoldFunc-E_results/8.6.74-8.6.128/test.8.6.74-8.6.128.cluster_features.tab]

Module	Cluster	Gene
8.6.74-8.6.128	Cluster1	TraesCS2A01G573900	-2.993881144966046426098630337855169699878450251960024043373904952
8.6.74-8.6.128	Cluster1	TraesCS2B01G124600	-2.993881144966046426098630337855169699878450251960024043373904952
8.6.74-8.6.128	Cluster1	TraesCS2B01G124900	-2.993881144966046426098630337855169699878450251960024043373904952
8.6.74-8.6.128	Cluster1	TraesCS2B01G613900	-2.993881144966046426098630337855169699878450251960024043373904952
8.6.74-8.6.128	Cluster1	TraesCS3B01G578600	-2.993881144966046426098630337855169699878450251960024043373904952
8.6.74-8.6.128	Cluster1	TraesCS3D01G031800	-2.993881144966046426098630337855169699878450251960024043373904952
8.6.74-8.6.128	Cluster2	TraesCS1A01G250000	-7.778430184276446176553944510613344030346587013516448203068666762
8.6.74-8.6.128	Cluster2	TraesCS1D01G249600	-7.778430184276446176553944510613344030346587013516448203068666762
8.6.74-8.6.128	Cluster2	TraesCS2B01G369100	-7.778430184276446176553944510613344030346587013516448203068666762
8.6.74-8.6.128	Cluster2	TraesCS2D01G349400	-7.778430184276446176553944510613344030346587013516448203068666762
8.6.74-8.6.128	Cluster2	TraesCS3A01G260100	-7.778430184276446176553944510613344030346587013516448203068666762
8.6.74-8.6.128	Cluster2	TraesCS3B01G293200	-7.778430184276446176553944510613344030346587013516448203068666762
