# Supplementary material for: Carbohydrate Accumulation and Differential Transcript Expression in Winter Wheat Lines with Different Levels of Snow Mold and Freezing Tolerance after Cold Treatment
Source: Plants (Basel). 2020 Oct 23;9(11):1416. doi: 10.3390/plants9111416 (PMC7690702; doi:10.3390/plants9111416)
Supplement: Supplementary file 1 [file plants-09-01416-s001.zip › supplementalFiles/func-E output/snowMoldFunc-E_results/8.6.74-8.6.128/test.8.6.74-8.6.128.cluster_report.tab]

Module: 8.6.74-8.6.128 Functional Clustering Report
	Mod Total	BG Total
CLUSTER 1	num genes: 40	score: -2.9939	mean: 0.0011	geo: 1.0142e-03
genes: TraesCS1A01G239400, TraesCS1A01G250000, TraesCS1D01G249600, TraesCS2A01G573900, TraesCS2B01G124600, TraesCS2B01G124900, TraesCS2B01G369100, TraesCS2B01G574100, TraesCS2B01G613900, TraesCS2D01G030000, TraesCS2D01G349400, TraesCS2D01G594400, TraesCS3A01G260100, TraesCS3A01G482200, TraesCS3A01G483000, TraesCS3B01G217000, TraesCS3B01G293200, TraesCS3B01G429200, TraesCS3B01G532100, TraesCS3B01G…
Category	Term	Mod Count	Bg Count	Percentage	Fold Enrichment	pvalue	Bonferroni	Benjamini
GO	GO:0020037|heme binding	12	2481	0.483675937122128	3.06966225758513	0.0006807371	0.0667122358	0.0095303194
GO	GO:0006979|response to oxidative stress	6	729	0.823045267489712	5.22347877988251	0.00118419	0.11605062	0.0145063275
GO	GO:0004601|peroxidase activity	6	742	0.808625336927224	5.13196230530236	0.001294064	0.126818272	0.0140909191111111
CLUSTER 2	num genes: 40	score: -7.7784	mean: 0.0000	geo: 1.6656e-08
genes: TraesCS1A01G239400, TraesCS1A01G250000, TraesCS1D01G249600, TraesCS2A01G573900, TraesCS2B01G124600, TraesCS2B01G124900, TraesCS2B01G369100, TraesCS2B01G574100, TraesCS2B01G613900, TraesCS2D01G030000, TraesCS2D01G349400, TraesCS2D01G594400, TraesCS3A01G260100, TraesCS3A01G482200, TraesCS3A01G483000, TraesCS3B01G217000, TraesCS3B01G293200, TraesCS3B01G429200, TraesCS3B01G532100, TraesCS3B01G…
Category	Term	Mod Count	Bg Count	Percentage	Fold Enrichment	pvalue	Bonferroni	Benjamini
GO	GO:0008061|chitin binding	6	73	8.21917808219178	52.1632332949911	3.613263e-09	3.54099774e-07	3.54099774e-07
GO	GO:0004568|chitinase activity	6	77	7.79220779220779	49.4534549420046	4.880706e-09	4.78309188e-07	1.59436396e-07
GO	GO:0006032|chitin catabolic process	6	77	7.79220779220779	49.4534549420046	4.880706e-09	4.78309188e-07	2.39154594e-07
GO	GO:0016998|cell wall macromolecule catabolic process	6	77	7.79220779220779	49.4534549420046	4.880706e-09	4.78309188e-07	1.19577297e-07
GO	GO:0005975|carbohydrate metabolic process	13	1648	0.788834951456311	5.00636209516045	3.051417e-06	0.000299038866	5.98077732e-05
