# Supplementary material for: Carbohydrate Accumulation and Differential Transcript Expression in Winter Wheat Lines with Different Levels of Snow Mold and Freezing Tolerance after Cold Treatment
Source: Plants (Basel). 2020 Oct 23;9(11):1416. doi: 10.3390/plants9111416 (PMC7690702; doi:10.3390/plants9111416)
Supplement: Supplementary file 1 [file plants-09-01416-s001.zip › supplementalFiles/func-E output/snowMoldFunc-E_results/8.6.74-8.6.128/test.8.6.74-8.6.128.cluster_terms.tab]

Module	Cluster	Category	Term	Definition	p-value	E-Score
8.6.74-8.6.128	Cluster1	GO	GO:0020037	heme binding	0.0006807371	-2.993881144966046426098630337855169699878450251960024043373904952
8.6.74-8.6.128	Cluster1	GO	GO:0006979	response to oxidative stress	0.00118419	-2.993881144966046426098630337855169699878450251960024043373904952
8.6.74-8.6.128	Cluster1	GO	GO:0004601	peroxidase activity	0.001294064	-2.993881144966046426098630337855169699878450251960024043373904952
8.6.74-8.6.128	Cluster2	GO	GO:0008061	chitin binding	3.613263e-09	-7.778430184276446176553944510613344030346587013516448203068666762
8.6.74-8.6.128	Cluster2	GO	GO:0004568	chitinase activity	4.880706e-09	-7.778430184276446176553944510613344030346587013516448203068666762
8.6.74-8.6.128	Cluster2	GO	GO:0006032	chitin catabolic process	4.880706e-09	-7.778430184276446176553944510613344030346587013516448203068666762
8.6.74-8.6.128	Cluster2	GO	GO:0016998	cell wall macromolecule catabolic process	4.880706e-09	-7.778430184276446176553944510613344030346587013516448203068666762
8.6.74-8.6.128	Cluster2	GO	GO:0005975	carbohydrate metabolic process	3.051417e-06	-7.778430184276446176553944510613344030346587013516448203068666762
