# Supplementary material for: Carbohydrate Accumulation and Differential Transcript Expression in Winter Wheat Lines with Different Levels of Snow Mold and Freezing Tolerance after Cold Treatment
Source: Plants (Basel). 2020 Oct 23;9(11):1416. doi: 10.3390/plants9111416 (PMC7690702; doi:10.3390/plants9111416)
Supplement: Supplementary file 1 [file plants-09-01416-s001.zip › supplementalFiles/func-E output/snowMoldFunc-E_results/8.6.74-8.6.128/test.8.6.74-8.6.128.kappa.features.tab]

8.6.74-8.6.128	TraesCS1A01G250000	TraesCS1D01G249600	1
8.6.74-8.6.128	TraesCS1A01G250000	TraesCS2B01G369100	1
8.6.74-8.6.128	TraesCS1A01G250000	TraesCS2D01G349400	0.941173473845652
8.6.74-8.6.128	TraesCS1A01G250000	TraesCS3A01G260100	1
8.6.74-8.6.128	TraesCS1A01G250000	TraesCS3B01G293200	1
8.6.74-8.6.128	TraesCS1D01G249600	TraesCS2B01G369100	1
8.6.74-8.6.128	TraesCS1D01G249600	TraesCS2D01G349400	0.941173473845652
8.6.74-8.6.128	TraesCS1D01G249600	TraesCS3A01G260100	1
8.6.74-8.6.128	TraesCS1D01G249600	TraesCS3B01G293200	1
8.6.74-8.6.128	TraesCS2A01G573900	TraesCS2B01G124600	1
8.6.74-8.6.128	TraesCS2A01G573900	TraesCS2B01G124900	1
8.6.74-8.6.128	TraesCS2A01G573900	TraesCS2B01G613900	1
8.6.74-8.6.128	TraesCS2A01G573900	TraesCS3B01G578600	1
8.6.74-8.6.128	TraesCS2A01G573900	TraesCS3D01G031800	1
8.6.74-8.6.128	TraesCS2B01G124600	TraesCS2B01G124900	1
8.6.74-8.6.128	TraesCS2B01G124600	TraesCS2B01G613900	1
8.6.74-8.6.128	TraesCS2B01G124600	TraesCS3B01G578600	1
8.6.74-8.6.128	TraesCS2B01G124600	TraesCS3D01G031800	1
8.6.74-8.6.128	TraesCS2B01G124900	TraesCS2B01G613900	1
8.6.74-8.6.128	TraesCS2B01G124900	TraesCS3B01G578600	1
8.6.74-8.6.128	TraesCS2B01G124900	TraesCS3D01G031800	1
8.6.74-8.6.128	TraesCS2B01G369100	TraesCS2D01G349400	0.941173473845652
8.6.74-8.6.128	TraesCS2B01G369100	TraesCS3A01G260100	1
8.6.74-8.6.128	TraesCS2B01G369100	TraesCS3B01G293200	1
8.6.74-8.6.128	TraesCS2B01G613900	TraesCS3B01G578600	1
8.6.74-8.6.128	TraesCS2B01G613900	TraesCS3D01G031800	1
8.6.74-8.6.128	TraesCS2D01G349400	TraesCS3A01G260100	0.941173473845652
8.6.74-8.6.128	TraesCS2D01G349400	TraesCS3B01G293200	0.941173473845652
8.6.74-8.6.128	TraesCS2D01G594400	TraesCS3A01G482200	1
8.6.74-8.6.128	TraesCS2D01G594400	TraesCS3A01G483000	1
8.6.74-8.6.128	TraesCS2D01G594400	TraesCS3D01G475200	1
8.6.74-8.6.128	TraesCS2D01G594400	TraesCS5A01G338400	1
8.6.74-8.6.128	TraesCS2D01G594400	TraesCS5D01G273700	1
8.6.74-8.6.128	TraesCS2D01G594400	TraesCS6A01G023300	1
8.6.74-8.6.128	TraesCS3A01G260100	TraesCS3B01G293200	1
8.6.74-8.6.128	TraesCS3A01G482200	TraesCS3A01G483000	1
8.6.74-8.6.128	TraesCS3A01G482200	TraesCS3D01G475200	1
8.6.74-8.6.128	TraesCS3A01G482200	TraesCS5A01G338400	1
8.6.74-8.6.128	TraesCS3A01G482200	TraesCS5D01G273700	1
8.6.74-8.6.128	TraesCS3A01G482200	TraesCS6A01G023300	1
8.6.74-8.6.128	TraesCS3A01G483000	TraesCS3D01G475200	1
8.6.74-8.6.128	TraesCS3A01G483000	TraesCS5A01G338400	1
8.6.74-8.6.128	TraesCS3A01G483000	TraesCS5D01G273700	1
8.6.74-8.6.128	TraesCS3A01G483000	TraesCS6A01G023300	1
8.6.74-8.6.128	TraesCS3B01G532100	TraesCS6B01G280000	1
8.6.74-8.6.128	TraesCS3B01G578600	TraesCS3D01G031800	1
8.6.74-8.6.128	TraesCS3D01G475200	TraesCS5A01G338400	1
8.6.74-8.6.128	TraesCS3D01G475200	TraesCS5D01G273700	1
8.6.74-8.6.128	TraesCS3D01G475200	TraesCS6A01G023300	1
8.6.74-8.6.128	TraesCS4A01G181900	TraesCS4D01G030700	1
8.6.74-8.6.128	TraesCS4A01G181900	TraesCS4D01G032000	1
8.6.74-8.6.128	TraesCS4A01G181900	TraesCS6B01G422100	1
8.6.74-8.6.128	TraesCS4D01G030700	TraesCS4D01G032000	1
8.6.74-8.6.128	TraesCS4D01G030700	TraesCS6B01G422100	1
8.6.74-8.6.128	TraesCS4D01G032000	TraesCS6B01G422100	1
8.6.74-8.6.128	TraesCS5A01G338400	TraesCS5D01G273700	1
8.6.74-8.6.128	TraesCS5A01G338400	TraesCS6A01G023300	1
8.6.74-8.6.128	TraesCS5D01G273700	TraesCS6A01G023300	1
