# Supplementary material for: Carbohydrate Accumulation and Differential Transcript Expression in Winter Wheat Lines with Different Levels of Snow Mold and Freezing Tolerance after Cold Treatment
Source: Plants (Basel). 2020 Oct 23;9(11):1416. doi: 10.3390/plants9111416 (PMC7690702; doi:10.3390/plants9111416)
Supplement: Supplementary file 1 [file plants-09-01416-s001.zip › supplementalFiles/func-E output/snowMoldFunc-E_results/8.6.74-8.6.94/test.8.6.74-8.6.94.kappa.matrix.tab]

	TraesCS2B01G574100	TraesCS6B01G294700
TraesCS2B01G574100	0	0
TraesCS6B01G294700	0	0
