# Supplementary material for: Carbohydrate Accumulation and Differential Transcript Expression in Winter Wheat Lines with Different Levels of Snow Mold and Freezing Tolerance after Cold Treatment
Source: Plants (Basel). 2020 Oct 23;9(11):1416. doi: 10.3390/plants9111416 (PMC7690702; doi:10.3390/plants9111416)
Supplement: Supplementary file 1 [file plants-09-01416-s001.zip › supplementalFiles/func-E output/snowMoldFunc-E_results/8.6.94-10.1.94/test.8.6.94-10.1.94.cluster_features.tab]

Module	Cluster	Gene
8.6.94-10.1.94	Cluster1	TraesCS3B01G274100	-2.055834034106669468303151754923783656136235266638399279563860764
8.6.94-10.1.94	Cluster1	TraesCS6B01G002100	-2.055834034106669468303151754923783656136235266638399279563860764
8.6.94-10.1.94	Cluster1	TraesCS6B01G468200	-2.055834034106669468303151754923783656136235266638399279563860764
8.6.94-10.1.94	Cluster2	TraesCS2A01G108100	-2.625714118501261883587582442065419741801506468467310236621473217
8.6.94-10.1.94	Cluster2	TraesCS2A01G573300	-2.625714118501261883587582442065419741801506468467310236621473217
8.6.94-10.1.94	Cluster2	TraesCS2A01G573400	-2.625714118501261883587582442065419741801506468467310236621473217
8.6.94-10.1.94	Cluster2	TraesCS2B01G125800	-2.625714118501261883587582442065419741801506468467310236621473217
8.6.94-10.1.94	Cluster2	TraesCS2D01G108500	-2.625714118501261883587582442065419741801506468467310236621473217
8.6.94-10.1.94	Cluster2	TraesCS2D01G502600	-2.625714118501261883587582442065419741801506468467310236621473217
8.6.94-10.1.94	Cluster2	TraesCS2D01G582900	-2.625714118501261883587582442065419741801506468467310236621473217
8.6.94-10.1.94	Cluster2	TraesCS2D01G583000	-2.625714118501261883587582442065419741801506468467310236621473217
8.6.94-10.1.94	Cluster2	TraesCS2D01G583100	-2.625714118501261883587582442065419741801506468467310236621473217
8.6.94-10.1.94	Cluster2	TraesCS3B01G162900	-2.625714118501261883587582442065419741801506468467310236621473217
8.6.94-10.1.94	Cluster2	TraesCS3B01G209700	-2.625714118501261883587582442065419741801506468467310236621473217
8.6.94-10.1.94	Cluster2	TraesCS5B01G358400	-2.625714118501261883587582442065419741801506468467310236621473217
8.6.94-10.1.94	Cluster2	TraesCS6B01G063500	-2.625714118501261883587582442065419741801506468467310236621473217
8.6.94-10.1.94	Cluster2	TraesCS6D01G054900	-2.625714118501261883587582442065419741801506468467310236621473217
8.6.94-10.1.94	Cluster2	TraesCS7B01G251100	-2.625714118501261883587582442065419741801506468467310236621473217
8.6.94-10.1.94	Cluster3	TraesCS1A01G066400	-4.222915782215308971369012958046777488871559663563537117719762515
8.6.94-10.1.94	Cluster3	TraesCS1B01G018700	-4.222915782215308971369012958046777488871559663563537117719762515
8.6.94-10.1.94	Cluster3	TraesCS1B01G145600	-4.222915782215308971369012958046777488871559663563537117719762515
8.6.94-10.1.94	Cluster3	TraesCS1B01G168400	-4.222915782215308971369012958046777488871559663563537117719762515
8.6.94-10.1.94	Cluster3	TraesCS1D01G013600	-4.222915782215308971369012958046777488871559663563537117719762515
8.6.94-10.1.94	Cluster3	TraesCS1D01G031900	-4.222915782215308971369012958046777488871559663563537117719762515
8.6.94-10.1.94	Cluster3	TraesCS2A01G003200	-4.222915782215308971369012958046777488871559663563537117719762515
8.6.94-10.1.94	Cluster3	TraesCS2A01G123400	-4.222915782215308971369012958046777488871559663563537117719762515
8.6.94-10.1.94	Cluster3	TraesCS2A01G159500	-4.222915782215308971369012958046777488871559663563537117719762515
8.6.94-10.1.94	Cluster3	TraesCS2A01G525500	-4.222915782215308971369012958046777488871559663563537117719762515
8.6.94-10.1.94	Cluster3	TraesCS2B01G189700	-4.222915782215308971369012958046777488871559663563537117719762515
8.6.94-10.1.94	Cluster3	TraesCS2B01G328200	-4.222915782215308971369012958046777488871559663563537117719762515
8.6.94-10.1.94	Cluster3	TraesCS2B01G423900	-4.222915782215308971369012958046777488871559663563537117719762515
8.6.94-10.1.94	Cluster3	TraesCS2B01G555400	-4.222915782215308971369012958046777488871559663563537117719762515
8.6.94-10.1.94	Cluster3	TraesCS2B01G575200	-4.222915782215308971369012958046777488871559663563537117719762515
8.6.94-10.1.94	Cluster3	TraesCS2B01G575300	-4.222915782215308971369012958046777488871559663563537117719762515
8.6.94-10.1.94	Cluster3	TraesCS2D01G528500	-4.222915782215308971369012958046777488871559663563537117719762515
8.6.94-10.1.94	Cluster3	TraesCS2D01G579000	-4.222915782215308971369012958046777488871559663563537117719762515
8.6.94-10.1.94	Cluster3	TraesCS3B01G101500	-4.222915782215308971369012958046777488871559663563537117719762515
8.6.94-10.1.94	Cluster3	TraesCS3D01G440900	-4.222915782215308971369012958046777488871559663563537117719762515
8.6.94-10.1.94	Cluster3	TraesCS4A01G202100	-4.222915782215308971369012958046777488871559663563537117719762515
8.6.94-10.1.94	Cluster3	TraesCS4A01G218400	-4.222915782215308971369012958046777488871559663563537117719762515
8.6.94-10.1.94	Cluster3	TraesCS4B01G097200	-4.222915782215308971369012958046777488871559663563537117719762515
8.6.94-10.1.94	Cluster3	TraesCS4B01G269700	-4.222915782215308971369012958046777488871559663563537117719762515
8.6.94-10.1.94	Cluster3	TraesCS4B01G335300	-4.222915782215308971369012958046777488871559663563537117719762515
8.6.94-10.1.94	Cluster3	TraesCS5A01G007900	-4.222915782215308971369012958046777488871559663563537117719762515
8.6.94-10.1.94	Cluster3	TraesCS5A01G184300	-4.222915782215308971369012958046777488871559663563537117719762515
8.6.94-10.1.94	Cluster3	TraesCS5A01G378700	-4.222915782215308971369012958046777488871559663563537117719762515
8.6.94-10.1.94	Cluster3	TraesCS5A01G428000	-4.222915782215308971369012958046777488871559663563537117719762515
8.6.94-10.1.94	Cluster3	TraesCS5B01G006500	-4.222915782215308971369012958046777488871559663563537117719762515
8.6.94-10.1.94	Cluster3	TraesCS5B01G472900	-4.222915782215308971369012958046777488871559663563537117719762515
8.6.94-10.1.94	Cluster3	TraesCS5D01G013400	-4.222915782215308971369012958046777488871559663563537117719762515
8.6.94-10.1.94	Cluster3	TraesCS5D01G189300	-4.222915782215308971369012958046777488871559663563537117719762515
8.6.94-10.1.94	Cluster3	TraesCS5D01G388700	-4.222915782215308971369012958046777488871559663563537117719762515
8.6.94-10.1.94	Cluster3	TraesCS5D01G436000	-4.222915782215308971369012958046777488871559663563537117719762515
8.6.94-10.1.94	Cluster3	TraesCS6A01G157400	-4.222915782215308971369012958046777488871559663563537117719762515
8.6.94-10.1.94	Cluster3	TraesCS6B01G193400	-4.222915782215308971369012958046777488871559663563537117719762515
8.6.94-10.1.94	Cluster3	TraesCS6B01G284900	-4.222915782215308971369012958046777488871559663563537117719762515
8.6.94-10.1.94	Cluster3	TraesCS6B01G406000	-4.222915782215308971369012958046777488871559663563537117719762515
8.6.94-10.1.94	Cluster3	TraesCS6B01G423100	-4.222915782215308971369012958046777488871559663563537117719762515
8.6.94-10.1.94	Cluster3	TraesCS6D01G048400	-4.222915782215308971369012958046777488871559663563537117719762515
8.6.94-10.1.94	Cluster3	TraesCS6D01G313100	-4.222915782215308971369012958046777488871559663563537117719762515
8.6.94-10.1.94	Cluster3	TraesCS7A01G174500	-4.222915782215308971369012958046777488871559663563537117719762515
8.6.94-10.1.94	Cluster3	TraesCS7B01G418900	-4.222915782215308971369012958046777488871559663563537117719762515
8.6.94-10.1.94	Cluster3	TraesCS7D01G124500	-4.222915782215308971369012958046777488871559663563537117719762515
8.6.94-10.1.94	Cluster3	TraesCS7D01G142300	-4.222915782215308971369012958046777488871559663563537117719762515
8.6.94-10.1.94	Cluster3	TraesCS7D01G498500	-4.222915782215308971369012958046777488871559663563537117719762515
8.6.94-10.1.94	Cluster4	TraesCS1B01G349100	-4.810418390934996047941503977098682854119531807615976558224190812
8.6.94-10.1.94	Cluster4	TraesCS1D01G338100	-4.810418390934996047941503977098682854119531807615976558224190812
8.6.94-10.1.94	Cluster4	TraesCS2B01G460000	-4.810418390934996047941503977098682854119531807615976558224190812
8.6.94-10.1.94	Cluster4	TraesCS4B01G352200	-4.810418390934996047941503977098682854119531807615976558224190812
8.6.94-10.1.94	Cluster4	TraesCS4B01G352400	-4.810418390934996047941503977098682854119531807615976558224190812
8.6.94-10.1.94	Cluster4	TraesCS4D01G346800	-4.810418390934996047941503977098682854119531807615976558224190812
8.6.94-10.1.94	Cluster4	TraesCS5D01G488900	-4.810418390934996047941503977098682854119531807615976558224190812
8.6.94-10.1.94	Cluster4	TraesCS6A01G389900	-4.810418390934996047941503977098682854119531807615976558224190812
8.6.94-10.1.94	Cluster4	TraesCS6B01G429300	-4.810418390934996047941503977098682854119531807615976558224190812
8.6.94-10.1.94	Cluster4	TraesCS7A01G046800	-4.810418390934996047941503977098682854119531807615976558224190812
8.6.94-10.1.94	Cluster4	TraesCS7D01G079800	-4.810418390934996047941503977098682854119531807615976558224190812
