# Supplementary material for: Carbohydrate Accumulation and Differential Transcript Expression in Winter Wheat Lines with Different Levels of Snow Mold and Freezing Tolerance after Cold Treatment
Source: Plants (Basel). 2020 Oct 23;9(11):1416. doi: 10.3390/plants9111416 (PMC7690702; doi:10.3390/plants9111416)
Supplement: Supplementary file 1 [file plants-09-01416-s001.zip › supplementalFiles/func-E output/snowMoldFunc-E_results/8.6.94-10.1.94/test.8.6.94-10.1.94.cluster_report.tab]

Module: 8.6.94-10.1.94 Functional Clustering Report
	Mod Total	BG Total
CLUSTER 1	num genes: 275	score: -2.0558	mean: 0.0088	geo: 8.7936e-03
genes: TraesCS1A01G009400, TraesCS1A01G009900, TraesCS1A01G041300, TraesCS1A01G066400, TraesCS1A01G160200, TraesCS1A01G187100, TraesCS1A01G212300, TraesCS1A01G265300, TraesCS1A01G265700, TraesCS1A01G265800, TraesCS1A01G291700, TraesCS1A01G301000, TraesCS1A01G360200, TraesCS1A01G361700, TraesCS1A01G372300, TraesCS1A01G373700, TraesCS1B01G002400, TraesCS1B01G018700, TraesCS1B01G025500, TraesCS1B01G…
Category	Term	Mod Count	Bg Count	Percentage	Fold Enrichment	pvalue	Bonferroni	Benjamini
GO	GO:0000148|"1,3-beta-D-glucan synthase complex"	3	40	7.5	7.53530211480362	0.008793585	1	0.117666542142857
GO	GO:0003843|"1,3-beta-D-glucan synthase activity"	3	40	7.5	7.53530211480362	0.008793585	1	0.112318062954545
GO	GO:0006075|(1->3)-beta-D-glucan biosynthetic process	3	40	7.5	7.53530211480362	0.008793585	1	0.107434668913043
CLUSTER 2	num genes: 275	score: -2.6257	mean: 0.0058	geo: 2.3675e-03
genes: TraesCS1A01G009400, TraesCS1A01G009900, TraesCS1A01G041300, TraesCS1A01G066400, TraesCS1A01G160200, TraesCS1A01G187100, TraesCS1A01G212300, TraesCS1A01G265300, TraesCS1A01G265700, TraesCS1A01G265800, TraesCS1A01G291700, TraesCS1A01G301000, TraesCS1A01G360200, TraesCS1A01G361700, TraesCS1A01G372300, TraesCS1A01G373700, TraesCS1B01G002400, TraesCS1B01G018700, TraesCS1B01G025500, TraesCS1B01G…
Category	Term	Mod Count	Bg Count	Percentage	Fold Enrichment	pvalue	Bonferroni	Benjamini
GO	GO:0055114|oxidation-reduction process	84	5570	1.508078994614	1.51517744498744	0.0001772355	0.0498031755	0.00553368616666667
GO	GO:0006979|response to oxidative stress	15	729	2.05761316872428	2.06729824823145	0.008039379	1	0.11295327495
GO	GO:0004601|peroxidase activity	15	742	2.02156334231806	2.03107873714383	0.009312889	1	0.109038408708333
CLUSTER 3	num genes: 275	score: -4.2229	mean: 0.0001	geo: 5.9853e-05
genes: TraesCS1A01G009400, TraesCS1A01G009900, TraesCS1A01G041300, TraesCS1A01G066400, TraesCS1A01G160200, TraesCS1A01G187100, TraesCS1A01G212300, TraesCS1A01G265300, TraesCS1A01G265700, TraesCS1A01G265800, TraesCS1A01G291700, TraesCS1A01G301000, TraesCS1A01G360200, TraesCS1A01G361700, TraesCS1A01G372300, TraesCS1A01G373700, TraesCS1B01G002400, TraesCS1B01G018700, TraesCS1B01G025500, TraesCS1B01G…
Category	Term	Mod Count	Bg Count	Percentage	Fold Enrichment	pvalue	Bonferroni	Benjamini
GO	GO:0016702|"oxidoreductase activity, acting on single donors with incorporation of molecular oxygen, incorporation of two atoms of oxygen"	9	115	7.82608695652174	7.86292394588204	4.418139e-06	0.001241497059	0.0002482994118
GO	GO:0016491|oxidoreductase activity	48	2604	1.84331797235023	1.85199437537416	6.303081e-05	0.01771165761	0.00253023680142857
GO	GO:0055114|oxidation-reduction process	84	5570	1.508078994614	1.51517744498744	0.0001772355	0.0498031755	0.00553368616666667
GO	GO:0046872|metal ion binding	24	1057	2.27057710501419	2.28126459483175	0.0002600123	0.0730634563	0.00730634563
CLUSTER 4	num genes: 275	score: -4.8104	mean: 0.0006	geo: 1.5473e-05
genes: TraesCS1A01G009400, TraesCS1A01G009900, TraesCS1A01G041300, TraesCS1A01G066400, TraesCS1A01G160200, TraesCS1A01G187100, TraesCS1A01G212300, TraesCS1A01G265300, TraesCS1A01G265700, TraesCS1A01G265800, TraesCS1A01G291700, TraesCS1A01G301000, TraesCS1A01G360200, TraesCS1A01G361700, TraesCS1A01G372300, TraesCS1A01G373700, TraesCS1B01G002400, TraesCS1B01G018700, TraesCS1B01G025500, TraesCS1B01G…
Category	Term	Mod Count	Bg Count	Percentage	Fold Enrichment	pvalue	Bonferroni	Benjamini
GO	GO:0008171|O-methyltransferase activity	12	189	6.34920634920635	6.37909173739989	9.513708e-07	0.0002673351948	8.91117316e-05
GO	GO:0046983|protein dimerization activity	33	1295	2.54826254826255	2.56025708919969	2.108906e-06	0.000592602586	0.0001481506465
GO	GO:0008168|methyltransferase activity	16	681	2.34948604992658	2.36054496009511	0.001846451	0.518852731	0.0370609093571429
