# Supplementary material for: Carbohydrate Accumulation and Differential Transcript Expression in Winter Wheat Lines with Different Levels of Snow Mold and Freezing Tolerance after Cold Treatment
Source: Plants (Basel). 2020 Oct 23;9(11):1416. doi: 10.3390/plants9111416 (PMC7690702; doi:10.3390/plants9111416)
Supplement: Supplementary file 1 [file plants-09-01416-s001.zip › supplementalFiles/func-E output/snowMoldFunc-E_results/8.6.94-10.1.94/test.8.6.94-10.1.94.cluster_terms.tab]

Module	Cluster	Category	Term	Definition	p-value	E-Score
8.6.94-10.1.94	Cluster1	GO	GO:0000148	1,3-beta-D-glucan synthase complex	0.008793585	-2.055834034106669468303151754923783656136235266638399279563860764
8.6.94-10.1.94	Cluster1	GO	GO:0003843	1,3-beta-D-glucan synthase activity	0.008793585	-2.055834034106669468303151754923783656136235266638399279563860764
8.6.94-10.1.94	Cluster1	GO	GO:0006075	(1->3)-beta-D-glucan biosynthetic process	0.008793585	-2.055834034106669468303151754923783656136235266638399279563860764
8.6.94-10.1.94	Cluster2	GO	GO:0055114	oxidation-reduction process	0.0001772355	-2.625714118501261883587582442065419741801506468467310236621473217
8.6.94-10.1.94	Cluster2	GO	GO:0006979	response to oxidative stress	0.008039379	-2.625714118501261883587582442065419741801506468467310236621473217
8.6.94-10.1.94	Cluster2	GO	GO:0004601	peroxidase activity	0.009312889	-2.625714118501261883587582442065419741801506468467310236621473217
8.6.94-10.1.94	Cluster3	GO	GO:0016702	oxidoreductase activity, acting on single donors with incorporation of molecular oxygen, incorporation of two atoms of oxygen	4.418139e-06	-4.222915782215308971369012958046777488871559663563537117719762515
8.6.94-10.1.94	Cluster3	GO	GO:0016491	oxidoreductase activity	6.303081e-05	-4.222915782215308971369012958046777488871559663563537117719762515
8.6.94-10.1.94	Cluster3	GO	GO:0055114	oxidation-reduction process	0.0001772355	-4.222915782215308971369012958046777488871559663563537117719762515
8.6.94-10.1.94	Cluster3	GO	GO:0046872	metal ion binding	0.0002600123	-4.222915782215308971369012958046777488871559663563537117719762515
8.6.94-10.1.94	Cluster4	GO	GO:0008171	O-methyltransferase activity	9.513708e-07	-4.810418390934996047941503977098682854119531807615976558224190812
8.6.94-10.1.94	Cluster4	GO	GO:0046983	protein dimerization activity	2.108906e-06	-4.810418390934996047941503977098682854119531807615976558224190812
8.6.94-10.1.94	Cluster4	GO	GO:0008168	methyltransferase activity	0.001846451	-4.810418390934996047941503977098682854119531807615976558224190812
