# Supplementary material for: Carbohydrate Accumulation and Differential Transcript Expression in Winter Wheat Lines with Different Levels of Snow Mold and Freezing Tolerance after Cold Treatment
Source: Plants (Basel). 2020 Oct 23;9(11):1416. doi: 10.3390/plants9111416 (PMC7690702; doi:10.3390/plants9111416)
Supplement: Supplementary file 1 [file plants-09-01416-s001.zip › supplementalFiles/func-E output/snowMoldFunc-E_results/8.6.94-10.1.94/test.8.6.94-10.1.94.kappa.features.tab]

8.6.94-10.1.94	TraesCS1A01G066400	TraesCS1B01G018700	1
8.6.94-10.1.94	TraesCS1A01G066400	TraesCS1B01G145600	1
8.6.94-10.1.94	TraesCS1A01G066400	TraesCS1B01G168400	1
8.6.94-10.1.94	TraesCS1A01G066400	TraesCS1D01G013600	1
8.6.94-10.1.94	TraesCS1A01G066400	TraesCS1D01G031900	1
8.6.94-10.1.94	TraesCS1A01G066400	TraesCS2A01G003200	1
8.6.94-10.1.94	TraesCS1A01G066400	TraesCS2A01G123400	1
8.6.94-10.1.94	TraesCS1A01G066400	TraesCS2A01G159500	1
8.6.94-10.1.94	TraesCS1A01G066400	TraesCS2A01G525500	0.799994226404521
8.6.94-10.1.94	TraesCS1A01G066400	TraesCS2B01G189700	1
8.6.94-10.1.94	TraesCS1A01G066400	TraesCS2B01G328200	1
8.6.94-10.1.94	TraesCS1A01G066400	TraesCS2B01G423900	1
8.6.94-10.1.94	TraesCS1A01G066400	TraesCS2B01G555400	0.799994226404521
8.6.94-10.1.94	TraesCS1A01G066400	TraesCS2B01G575200	1
8.6.94-10.1.94	TraesCS1A01G066400	TraesCS2B01G575300	1
8.6.94-10.1.94	TraesCS1A01G066400	TraesCS2D01G528500	0.799994226404521
8.6.94-10.1.94	TraesCS1A01G066400	TraesCS2D01G579000	1
8.6.94-10.1.94	TraesCS1A01G066400	TraesCS3B01G101500	1
8.6.94-10.1.94	TraesCS1A01G066400	TraesCS3D01G440900	1
8.6.94-10.1.94	TraesCS1A01G066400	TraesCS4A01G202100	1
8.6.94-10.1.94	TraesCS1A01G066400	TraesCS4A01G218400	1
8.6.94-10.1.94	TraesCS1A01G066400	TraesCS4B01G097200	1
8.6.94-10.1.94	TraesCS1A01G066400	TraesCS4B01G269700	1
8.6.94-10.1.94	TraesCS1A01G066400	TraesCS4B01G335300	1
8.6.94-10.1.94	TraesCS1A01G066400	TraesCS5A01G007900	0.799994226404521
8.6.94-10.1.94	TraesCS1A01G066400	TraesCS5A01G184300	1
8.6.94-10.1.94	TraesCS1A01G066400	TraesCS5A01G378700	0.799994226404521
8.6.94-10.1.94	TraesCS1A01G066400	TraesCS5A01G428000	0.888885918937768
8.6.94-10.1.94	TraesCS1A01G066400	TraesCS5B01G006500	0.799994226404521
8.6.94-10.1.94	TraesCS1A01G066400	TraesCS5B01G472900	1
8.6.94-10.1.94	TraesCS1A01G066400	TraesCS5D01G013400	0.799994226404521
8.6.94-10.1.94	TraesCS1A01G066400	TraesCS5D01G189300	1
8.6.94-10.1.94	TraesCS1A01G066400	TraesCS5D01G388700	0.799994226404521
8.6.94-10.1.94	TraesCS1A01G066400	TraesCS5D01G436000	0.888885918937768
8.6.94-10.1.94	TraesCS1A01G066400	TraesCS6A01G157400	1
8.6.94-10.1.94	TraesCS1A01G066400	TraesCS6B01G193400	0.799994226404521
8.6.94-10.1.94	TraesCS1A01G066400	TraesCS6B01G284900	1
8.6.94-10.1.94	TraesCS1A01G066400	TraesCS6B01G406000	1
8.6.94-10.1.94	TraesCS1A01G066400	TraesCS6B01G423100	1
8.6.94-10.1.94	TraesCS1A01G066400	TraesCS6D01G048400	1
8.6.94-10.1.94	TraesCS1A01G066400	TraesCS6D01G313100	1
8.6.94-10.1.94	TraesCS1A01G066400	TraesCS7A01G174500	1
8.6.94-10.1.94	TraesCS1A01G066400	TraesCS7B01G418900	0.888885918937768
8.6.94-10.1.94	TraesCS1A01G066400	TraesCS7D01G124500	1
8.6.94-10.1.94	TraesCS1A01G066400	TraesCS7D01G142300	1
8.6.94-10.1.94	TraesCS1A01G066400	TraesCS7D01G498500	1
8.6.94-10.1.94	TraesCS1A01G265300	TraesCS1A01G265700	1
8.6.94-10.1.94	TraesCS1A01G265300	TraesCS1A01G265800	1
8.6.94-10.1.94	TraesCS1A01G265300	TraesCS1B01G026700	1
8.6.94-10.1.94	TraesCS1A01G265300	TraesCS1B01G276300	1
8.6.94-10.1.94	TraesCS1A01G265300	TraesCS1B01G276800	1
8.6.94-10.1.94	TraesCS1A01G265300	TraesCS1D01G266000	1
8.6.94-10.1.94	TraesCS1A01G265300	TraesCS3A01G046000	1
8.6.94-10.1.94	TraesCS1A01G265300	TraesCS3A01G046100	1
8.6.94-10.1.94	TraesCS1A01G265300	TraesCS3A01G046300	1
8.6.94-10.1.94	TraesCS1A01G265300	TraesCS3B01G038700	1
8.6.94-10.1.94	TraesCS1A01G265300	TraesCS3D01G034000	1
8.6.94-10.1.94	TraesCS1A01G265300	TraesCS5A01G484800	1
8.6.94-10.1.94	TraesCS1A01G265700	TraesCS1A01G265800	1
8.6.94-10.1.94	TraesCS1A01G265700	TraesCS1B01G026700	1
8.6.94-10.1.94	TraesCS1A01G265700	TraesCS1B01G276300	1
8.6.94-10.1.94	TraesCS1A01G265700	TraesCS1B01G276800	1
8.6.94-10.1.94	TraesCS1A01G265700	TraesCS1D01G266000	1
8.6.94-10.1.94	TraesCS1A01G265700	TraesCS3A01G046000	1
8.6.94-10.1.94	TraesCS1A01G265700	TraesCS3A01G046100	1
8.6.94-10.1.94	TraesCS1A01G265700	TraesCS3A01G046300	1
8.6.94-10.1.94	TraesCS1A01G265700	TraesCS3B01G038700	1
8.6.94-10.1.94	TraesCS1A01G265700	TraesCS3D01G034000	1
8.6.94-10.1.94	TraesCS1A01G265700	TraesCS5A01G484800	1
8.6.94-10.1.94	TraesCS1A01G265800	TraesCS1B01G026700	1
8.6.94-10.1.94	TraesCS1A01G265800	TraesCS1B01G276300	1
8.6.94-10.1.94	TraesCS1A01G265800	TraesCS1B01G276800	1
8.6.94-10.1.94	TraesCS1A01G265800	TraesCS1D01G266000	1
8.6.94-10.1.94	TraesCS1A01G265800	TraesCS3A01G046000	1
8.6.94-10.1.94	TraesCS1A01G265800	TraesCS3A01G046100	1
8.6.94-10.1.94	TraesCS1A01G265800	TraesCS3A01G046300	1
8.6.94-10.1.94	TraesCS1A01G265800	TraesCS3B01G038700	1
8.6.94-10.1.94	TraesCS1A01G265800	TraesCS3D01G034000	1
8.6.94-10.1.94	TraesCS1A01G265800	TraesCS5A01G484800	1
8.6.94-10.1.94	TraesCS1A01G291700	TraesCS1A01G360200	1
8.6.94-10.1.94	TraesCS1A01G291700	TraesCS1A01G361700	1
8.6.94-10.1.94	TraesCS1A01G291700	TraesCS1B01G245300	1
8.6.94-10.1.94	TraesCS1A01G291700	TraesCS1B01G376100	1
8.6.94-10.1.94	TraesCS1A01G291700	TraesCS2B01G435100	1
8.6.94-10.1.94	TraesCS1A01G291700	TraesCS2D01G413100	1
8.6.94-10.1.94	TraesCS1A01G291700	TraesCS3D01G348200	1
8.6.94-10.1.94	TraesCS1A01G291700	TraesCS4B01G275500	1
8.6.94-10.1.94	TraesCS1A01G291700	TraesCS5A01G347900	1
8.6.94-10.1.94	TraesCS1A01G291700	TraesCS6A01G117200	1
8.6.94-10.1.94	TraesCS1A01G291700	TraesCS6D01G040400	1
8.6.94-10.1.94	TraesCS1A01G291700	TraesCS6D01G040500	1
8.6.94-10.1.94	TraesCS1A01G291700	TraesCS7B01G016700	1
8.6.94-10.1.94	TraesCS1A01G291700	TraesCS7B01G017000	1
8.6.94-10.1.94	TraesCS1A01G291700	TraesCS7D01G117100	1
8.6.94-10.1.94	TraesCS1A01G360200	TraesCS1A01G361700	1
8.6.94-10.1.94	TraesCS1A01G360200	TraesCS1B01G245300	1
8.6.94-10.1.94	TraesCS1A01G360200	TraesCS1B01G376100	1
8.6.94-10.1.94	TraesCS1A01G360200	TraesCS2B01G435100	1
8.6.94-10.1.94	TraesCS1A01G360200	TraesCS2D01G413100	1
8.6.94-10.1.94	TraesCS1A01G360200	TraesCS3D01G348200	1
8.6.94-10.1.94	TraesCS1A01G360200	TraesCS4B01G275500	1
8.6.94-10.1.94	TraesCS1A01G360200	TraesCS5A01G347900	1
8.6.94-10.1.94	TraesCS1A01G360200	TraesCS6A01G117200	1
8.6.94-10.1.94	TraesCS1A01G360200	TraesCS6D01G040400	1
8.6.94-10.1.94	TraesCS1A01G360200	TraesCS6D01G040500	1
8.6.94-10.1.94	TraesCS1A01G360200	TraesCS7B01G016700	1
8.6.94-10.1.94	TraesCS1A01G360200	TraesCS7B01G017000	1
8.6.94-10.1.94	TraesCS1A01G360200	TraesCS7D01G117100	1
8.6.94-10.1.94	TraesCS1A01G361700	TraesCS1B01G245300	1
8.6.94-10.1.94	TraesCS1A01G361700	TraesCS1B01G376100	1
8.6.94-10.1.94	TraesCS1A01G361700	TraesCS2B01G435100	1
8.6.94-10.1.94	TraesCS1A01G361700	TraesCS2D01G413100	1
8.6.94-10.1.94	TraesCS1A01G361700	TraesCS3D01G348200	1
8.6.94-10.1.94	TraesCS1A01G361700	TraesCS4B01G275500	1
8.6.94-10.1.94	TraesCS1A01G361700	TraesCS5A01G347900	1
8.6.94-10.1.94	TraesCS1A01G361700	TraesCS6A01G117200	1
8.6.94-10.1.94	TraesCS1A01G361700	TraesCS6D01G040400	1
8.6.94-10.1.94	TraesCS1A01G361700	TraesCS6D01G040500	1
8.6.94-10.1.94	TraesCS1A01G361700	TraesCS7B01G016700	1
8.6.94-10.1.94	TraesCS1A01G361700	TraesCS7B01G017000	1
8.6.94-10.1.94	TraesCS1A01G361700	TraesCS7D01G117100	1
8.6.94-10.1.94	TraesCS1B01G018700	TraesCS1B01G145600	1
8.6.94-10.1.94	TraesCS1B01G018700	TraesCS1B01G168400	1
8.6.94-10.1.94	TraesCS1B01G018700	TraesCS1D01G013600	1
8.6.94-10.1.94	TraesCS1B01G018700	TraesCS1D01G031900	1
8.6.94-10.1.94	TraesCS1B01G018700	TraesCS2A01G003200	1
8.6.94-10.1.94	TraesCS1B01G018700	TraesCS2A01G123400	1
8.6.94-10.1.94	TraesCS1B01G018700	TraesCS2A01G159500	1
8.6.94-10.1.94	TraesCS1B01G018700	TraesCS2A01G525500	0.799994226404521
8.6.94-10.1.94	TraesCS1B01G018700	TraesCS2B01G189700	1
8.6.94-10.1.94	TraesCS1B01G018700	TraesCS2B01G328200	1
8.6.94-10.1.94	TraesCS1B01G018700	TraesCS2B01G423900	1
8.6.94-10.1.94	TraesCS1B01G018700	TraesCS2B01G555400	0.799994226404521
8.6.94-10.1.94	TraesCS1B01G018700	TraesCS2B01G575200	1
8.6.94-10.1.94	TraesCS1B01G018700	TraesCS2B01G575300	1
8.6.94-10.1.94	TraesCS1B01G018700	TraesCS2D01G528500	0.799994226404521
8.6.94-10.1.94	TraesCS1B01G018700	TraesCS2D01G579000	1
8.6.94-10.1.94	TraesCS1B01G018700	TraesCS3B01G101500	1
8.6.94-10.1.94	TraesCS1B01G018700	TraesCS3D01G440900	1
8.6.94-10.1.94	TraesCS1B01G018700	TraesCS4A01G202100	1
8.6.94-10.1.94	TraesCS1B01G018700	TraesCS4A01G218400	1
8.6.94-10.1.94	TraesCS1B01G018700	TraesCS4B01G097200	1
8.6.94-10.1.94	TraesCS1B01G018700	TraesCS4B01G269700	1
8.6.94-10.1.94	TraesCS1B01G018700	TraesCS4B01G335300	1
8.6.94-10.1.94	TraesCS1B01G018700	TraesCS5A01G007900	0.799994226404521
8.6.94-10.1.94	TraesCS1B01G018700	TraesCS5A01G184300	1
8.6.94-10.1.94	TraesCS1B01G018700	TraesCS5A01G378700	0.799994226404521
8.6.94-10.1.94	TraesCS1B01G018700	TraesCS5A01G428000	0.888885918937768
8.6.94-10.1.94	TraesCS1B01G018700	TraesCS5B01G006500	0.799994226404521
8.6.94-10.1.94	TraesCS1B01G018700	TraesCS5B01G472900	1
8.6.94-10.1.94	TraesCS1B01G018700	TraesCS5D01G013400	0.799994226404521
8.6.94-10.1.94	TraesCS1B01G018700	TraesCS5D01G189300	1
8.6.94-10.1.94	TraesCS1B01G018700	TraesCS5D01G388700	0.799994226404521
8.6.94-10.1.94	TraesCS1B01G018700	TraesCS5D01G436000	0.888885918937768
8.6.94-10.1.94	TraesCS1B01G018700	TraesCS6A01G157400	1
8.6.94-10.1.94	TraesCS1B01G018700	TraesCS6B01G193400	0.799994226404521
8.6.94-10.1.94	TraesCS1B01G018700	TraesCS6B01G284900	1
8.6.94-10.1.94	TraesCS1B01G018700	TraesCS6B01G406000	1
8.6.94-10.1.94	TraesCS1B01G018700	TraesCS6B01G423100	1
8.6.94-10.1.94	TraesCS1B01G018700	TraesCS6D01G048400	1
8.6.94-10.1.94	TraesCS1B01G018700	TraesCS6D01G313100	1
8.6.94-10.1.94	TraesCS1B01G018700	TraesCS7A01G174500	1
8.6.94-10.1.94	TraesCS1B01G018700	TraesCS7B01G418900	0.888885918937768
8.6.94-10.1.94	TraesCS1B01G018700	TraesCS7D01G124500	1
8.6.94-10.1.94	TraesCS1B01G018700	TraesCS7D01G142300	1
8.6.94-10.1.94	TraesCS1B01G018700	TraesCS7D01G498500	1
8.6.94-10.1.94	TraesCS1B01G026700	TraesCS1B01G276300	1
8.6.94-10.1.94	TraesCS1B01G026700	TraesCS1B01G276800	1
8.6.94-10.1.94	TraesCS1B01G026700	TraesCS1D01G266000	1
8.6.94-10.1.94	TraesCS1B01G026700	TraesCS3A01G046000	1
8.6.94-10.1.94	TraesCS1B01G026700	TraesCS3A01G046100	1
8.6.94-10.1.94	TraesCS1B01G026700	TraesCS3A01G046300	1
8.6.94-10.1.94	TraesCS1B01G026700	TraesCS3B01G038700	1
8.6.94-10.1.94	TraesCS1B01G026700	TraesCS3D01G034000	1
8.6.94-10.1.94	TraesCS1B01G026700	TraesCS5A01G484800	1
8.6.94-10.1.94	TraesCS1B01G145600	TraesCS1B01G168400	1
8.6.94-10.1.94	TraesCS1B01G145600	TraesCS1D01G013600	1
8.6.94-10.1.94	TraesCS1B01G145600	TraesCS1D01G031900	1
8.6.94-10.1.94	TraesCS1B01G145600	TraesCS2A01G003200	1
8.6.94-10.1.94	TraesCS1B01G145600	TraesCS2A01G123400	1
8.6.94-10.1.94	TraesCS1B01G145600	TraesCS2A01G159500	1
8.6.94-10.1.94	TraesCS1B01G145600	TraesCS2A01G525500	0.799994226404521
8.6.94-10.1.94	TraesCS1B01G145600	TraesCS2B01G189700	1
8.6.94-10.1.94	TraesCS1B01G145600	TraesCS2B01G328200	1
8.6.94-10.1.94	TraesCS1B01G145600	TraesCS2B01G423900	1
8.6.94-10.1.94	TraesCS1B01G145600	TraesCS2B01G555400	0.799994226404521
8.6.94-10.1.94	TraesCS1B01G145600	TraesCS2B01G575200	1
8.6.94-10.1.94	TraesCS1B01G145600	TraesCS2B01G575300	1
8.6.94-10.1.94	TraesCS1B01G145600	TraesCS2D01G528500	0.799994226404521
8.6.94-10.1.94	TraesCS1B01G145600	TraesCS2D01G579000	1
8.6.94-10.1.94	TraesCS1B01G145600	TraesCS3B01G101500	1
8.6.94-10.1.94	TraesCS1B01G145600	TraesCS3D01G440900	1
8.6.94-10.1.94	TraesCS1B01G145600	TraesCS4A01G202100	1
8.6.94-10.1.94	TraesCS1B01G145600	TraesCS4A01G218400	1
8.6.94-10.1.94	TraesCS1B01G145600	TraesCS4B01G097200	1
8.6.94-10.1.94	TraesCS1B01G145600	TraesCS4B01G269700	1
8.6.94-10.1.94	TraesCS1B01G145600	TraesCS4B01G335300	1
8.6.94-10.1.94	TraesCS1B01G145600	TraesCS5A01G007900	0.799994226404521
8.6.94-10.1.94	TraesCS1B01G145600	TraesCS5A01G184300	1
8.6.94-10.1.94	TraesCS1B01G145600	TraesCS5A01G378700	0.799994226404521
8.6.94-10.1.94	TraesCS1B01G145600	TraesCS5A01G428000	0.888885918937768
8.6.94-10.1.94	TraesCS1B01G145600	TraesCS5B01G006500	0.799994226404521
8.6.94-10.1.94	TraesCS1B01G145600	TraesCS5B01G472900	1
8.6.94-10.1.94	TraesCS1B01G145600	TraesCS5D01G013400	0.799994226404521
8.6.94-10.1.94	TraesCS1B01G145600	TraesCS5D01G189300	1
8.6.94-10.1.94	TraesCS1B01G145600	TraesCS5D01G388700	0.799994226404521
8.6.94-10.1.94	TraesCS1B01G145600	TraesCS5D01G436000	0.888885918937768
8.6.94-10.1.94	TraesCS1B01G145600	TraesCS6A01G157400	1
8.6.94-10.1.94	TraesCS1B01G145600	TraesCS6B01G193400	0.799994226404521
8.6.94-10.1.94	TraesCS1B01G145600	TraesCS6B01G284900	1
8.6.94-10.1.94	TraesCS1B01G145600	TraesCS6B01G406000	1
8.6.94-10.1.94	TraesCS1B01G145600	TraesCS6B01G423100	1
8.6.94-10.1.94	TraesCS1B01G145600	TraesCS6D01G048400	1
8.6.94-10.1.94	TraesCS1B01G145600	TraesCS6D01G313100	1
8.6.94-10.1.94	TraesCS1B01G145600	TraesCS7A01G174500	1
8.6.94-10.1.94	TraesCS1B01G145600	TraesCS7B01G418900	0.888885918937768
8.6.94-10.1.94	TraesCS1B01G145600	TraesCS7D01G124500	1
8.6.94-10.1.94	TraesCS1B01G145600	TraesCS7D01G142300	1
8.6.94-10.1.94	TraesCS1B01G145600	TraesCS7D01G498500	1
8.6.94-10.1.94	TraesCS1B01G168400	TraesCS1D01G013600	1
8.6.94-10.1.94	TraesCS1B01G168400	TraesCS1D01G031900	1
8.6.94-10.1.94	TraesCS1B01G168400	TraesCS2A01G003200	1
8.6.94-10.1.94	TraesCS1B01G168400	TraesCS2A01G123400	1
8.6.94-10.1.94	TraesCS1B01G168400	TraesCS2A01G159500	1
8.6.94-10.1.94	TraesCS1B01G168400	TraesCS2A01G525500	0.799994226404521
8.6.94-10.1.94	TraesCS1B01G168400	TraesCS2B01G189700	1
8.6.94-10.1.94	TraesCS1B01G168400	TraesCS2B01G328200	1
8.6.94-10.1.94	TraesCS1B01G168400	TraesCS2B01G423900	1
8.6.94-10.1.94	TraesCS1B01G168400	TraesCS2B01G555400	0.799994226404521
8.6.94-10.1.94	TraesCS1B01G168400	TraesCS2B01G575200	1
8.6.94-10.1.94	TraesCS1B01G168400	TraesCS2B01G575300	1
8.6.94-10.1.94	TraesCS1B01G168400	TraesCS2D01G528500	0.799994226404521
8.6.94-10.1.94	TraesCS1B01G168400	TraesCS2D01G579000	1
8.6.94-10.1.94	TraesCS1B01G168400	TraesCS3B01G101500	1
8.6.94-10.1.94	TraesCS1B01G168400	TraesCS3D01G440900	1
8.6.94-10.1.94	TraesCS1B01G168400	TraesCS4A01G202100	1
8.6.94-10.1.94	TraesCS1B01G168400	TraesCS4A01G218400	1
8.6.94-10.1.94	TraesCS1B01G168400	TraesCS4B01G097200	1
8.6.94-10.1.94	TraesCS1B01G168400	TraesCS4B01G269700	1
8.6.94-10.1.94	TraesCS1B01G168400	TraesCS4B01G335300	1
8.6.94-10.1.94	TraesCS1B01G168400	TraesCS5A01G007900	0.799994226404521
8.6.94-10.1.94	TraesCS1B01G168400	TraesCS5A01G184300	1
8.6.94-10.1.94	TraesCS1B01G168400	TraesCS5A01G378700	0.799994226404521
8.6.94-10.1.94	TraesCS1B01G168400	TraesCS5A01G428000	0.888885918937768
8.6.94-10.1.94	TraesCS1B01G168400	TraesCS5B01G006500	0.799994226404521
8.6.94-10.1.94	TraesCS1B01G168400	TraesCS5B01G472900	1
8.6.94-10.1.94	TraesCS1B01G168400	TraesCS5D01G013400	0.799994226404521
8.6.94-10.1.94	TraesCS1B01G168400	TraesCS5D01G189300	1
8.6.94-10.1.94	TraesCS1B01G168400	TraesCS5D01G388700	0.799994226404521
8.6.94-10.1.94	TraesCS1B01G168400	TraesCS5D01G436000	0.888885918937768
8.6.94-10.1.94	TraesCS1B01G168400	TraesCS6A01G157400	1
8.6.94-10.1.94	TraesCS1B01G168400	TraesCS6B01G193400	0.799994226404521
8.6.94-10.1.94	TraesCS1B01G168400	TraesCS6B01G284900	1
8.6.94-10.1.94	TraesCS1B01G168400	TraesCS6B01G406000	1
8.6.94-10.1.94	TraesCS1B01G168400	TraesCS6B01G423100	1
8.6.94-10.1.94	TraesCS1B01G168400	TraesCS6D01G048400	1
8.6.94-10.1.94	TraesCS1B01G168400	TraesCS6D01G313100	1
8.6.94-10.1.94	TraesCS1B01G168400	TraesCS7A01G174500	1
8.6.94-10.1.94	TraesCS1B01G168400	TraesCS7B01G418900	0.888885918937768
8.6.94-10.1.94	TraesCS1B01G168400	TraesCS7D01G124500	1
8.6.94-10.1.94	TraesCS1B01G168400	TraesCS7D01G142300	1
8.6.94-10.1.94	TraesCS1B01G168400	TraesCS7D01G498500	1
8.6.94-10.1.94	TraesCS1B01G245300	TraesCS1B01G376100	1
8.6.94-10.1.94	TraesCS1B01G245300	TraesCS2B01G435100	1
8.6.94-10.1.94	TraesCS1B01G245300	TraesCS2D01G413100	1
8.6.94-10.1.94	TraesCS1B01G245300	TraesCS3D01G348200	1
8.6.94-10.1.94	TraesCS1B01G245300	TraesCS4B01G275500	1
8.6.94-10.1.94	TraesCS1B01G245300	TraesCS5A01G347900	1
8.6.94-10.1.94	TraesCS1B01G245300	TraesCS6A01G117200	1
8.6.94-10.1.94	TraesCS1B01G245300	TraesCS6D01G040400	1
8.6.94-10.1.94	TraesCS1B01G245300	TraesCS6D01G040500	1
8.6.94-10.1.94	TraesCS1B01G245300	TraesCS7B01G016700	1
8.6.94-10.1.94	TraesCS1B01G245300	TraesCS7B01G017000	1
8.6.94-10.1.94	TraesCS1B01G245300	TraesCS7D01G117100	1
8.6.94-10.1.94	TraesCS1B01G276300	TraesCS1B01G276800	1
8.6.94-10.1.94	TraesCS1B01G276300	TraesCS1D01G266000	1
8.6.94-10.1.94	TraesCS1B01G276300	TraesCS3A01G046000	1
8.6.94-10.1.94	TraesCS1B01G276300	TraesCS3A01G046100	1
8.6.94-10.1.94	TraesCS1B01G276300	TraesCS3A01G046300	1
8.6.94-10.1.94	TraesCS1B01G276300	TraesCS3B01G038700	1
8.6.94-10.1.94	TraesCS1B01G276300	TraesCS3D01G034000	1
8.6.94-10.1.94	TraesCS1B01G276300	TraesCS5A01G484800	1
8.6.94-10.1.94	TraesCS1B01G276800	TraesCS1D01G266000	1
8.6.94-10.1.94	TraesCS1B01G276800	TraesCS3A01G046000	1
8.6.94-10.1.94	TraesCS1B01G276800	TraesCS3A01G046100	1
8.6.94-10.1.94	TraesCS1B01G276800	TraesCS3A01G046300	1
8.6.94-10.1.94	TraesCS1B01G276800	TraesCS3B01G038700	1
8.6.94-10.1.94	TraesCS1B01G276800	TraesCS3D01G034000	1
8.6.94-10.1.94	TraesCS1B01G276800	TraesCS5A01G484800	1
8.6.94-10.1.94	TraesCS1B01G349100	TraesCS1D01G338100	1
8.6.94-10.1.94	TraesCS1B01G349100	TraesCS2B01G460000	1
8.6.94-10.1.94	TraesCS1B01G349100	TraesCS4B01G352200	1
8.6.94-10.1.94	TraesCS1B01G349100	TraesCS4B01G352400	1
8.6.94-10.1.94	TraesCS1B01G349100	TraesCS4D01G346800	1
8.6.94-10.1.94	TraesCS1B01G349100	TraesCS5D01G488900	1
8.6.94-10.1.94	TraesCS1B01G349100	TraesCS6A01G389900	1
8.6.94-10.1.94	TraesCS1B01G349100	TraesCS6B01G429300	1
8.6.94-10.1.94	TraesCS1B01G349100	TraesCS7A01G046800	1
8.6.94-10.1.94	TraesCS1B01G349100	TraesCS7D01G079800	1
8.6.94-10.1.94	TraesCS1B01G376100	TraesCS2B01G435100	1
8.6.94-10.1.94	TraesCS1B01G376100	TraesCS2D01G413100	1
8.6.94-10.1.94	TraesCS1B01G376100	TraesCS3D01G348200	1
8.6.94-10.1.94	TraesCS1B01G376100	TraesCS4B01G275500	1
8.6.94-10.1.94	TraesCS1B01G376100	TraesCS5A01G347900	1
8.6.94-10.1.94	TraesCS1B01G376100	TraesCS6A01G117200	1
8.6.94-10.1.94	TraesCS1B01G376100	TraesCS6D01G040400	1
8.6.94-10.1.94	TraesCS1B01G376100	TraesCS6D01G040500	1
8.6.94-10.1.94	TraesCS1B01G376100	TraesCS7B01G016700	1
8.6.94-10.1.94	TraesCS1B01G376100	TraesCS7B01G017000	1
8.6.94-10.1.94	TraesCS1B01G376100	TraesCS7D01G117100	1
8.6.94-10.1.94	TraesCS1D01G013600	TraesCS1D01G031900	1
8.6.94-10.1.94	TraesCS1D01G013600	TraesCS2A01G003200	1
8.6.94-10.1.94	TraesCS1D01G013600	TraesCS2A01G123400	1
8.6.94-10.1.94	TraesCS1D01G013600	TraesCS2A01G159500	1
8.6.94-10.1.94	TraesCS1D01G013600	TraesCS2A01G525500	0.799994226404521
8.6.94-10.1.94	TraesCS1D01G013600	TraesCS2B01G189700	1
8.6.94-10.1.94	TraesCS1D01G013600	TraesCS2B01G328200	1
8.6.94-10.1.94	TraesCS1D01G013600	TraesCS2B01G423900	1
8.6.94-10.1.94	TraesCS1D01G013600	TraesCS2B01G555400	0.799994226404521
8.6.94-10.1.94	TraesCS1D01G013600	TraesCS2B01G575200	1
8.6.94-10.1.94	TraesCS1D01G013600	TraesCS2B01G575300	1
8.6.94-10.1.94	TraesCS1D01G013600	TraesCS2D01G528500	0.799994226404521
8.6.94-10.1.94	TraesCS1D01G013600	TraesCS2D01G579000	1
8.6.94-10.1.94	TraesCS1D01G013600	TraesCS3B01G101500	1
8.6.94-10.1.94	TraesCS1D01G013600	TraesCS3D01G440900	1
8.6.94-10.1.94	TraesCS1D01G013600	TraesCS4A01G202100	1
8.6.94-10.1.94	TraesCS1D01G013600	TraesCS4A01G218400	1
8.6.94-10.1.94	TraesCS1D01G013600	TraesCS4B01G097200	1
8.6.94-10.1.94	TraesCS1D01G013600	TraesCS4B01G269700	1
8.6.94-10.1.94	TraesCS1D01G013600	TraesCS4B01G335300	1
8.6.94-10.1.94	TraesCS1D01G013600	TraesCS5A01G007900	0.799994226404521
8.6.94-10.1.94	TraesCS1D01G013600	TraesCS5A01G184300	1
8.6.94-10.1.94	TraesCS1D01G013600	TraesCS5A01G378700	0.799994226404521
8.6.94-10.1.94	TraesCS1D01G013600	TraesCS5A01G428000	0.888885918937768
8.6.94-10.1.94	TraesCS1D01G013600	TraesCS5B01G006500	0.799994226404521
8.6.94-10.1.94	TraesCS1D01G013600	TraesCS5B01G472900	1
8.6.94-10.1.94	TraesCS1D01G013600	TraesCS5D01G013400	0.799994226404521
8.6.94-10.1.94	TraesCS1D01G013600	TraesCS5D01G189300	1
8.6.94-10.1.94	TraesCS1D01G013600	TraesCS5D01G388700	0.799994226404521
8.6.94-10.1.94	TraesCS1D01G013600	TraesCS5D01G436000	0.888885918937768
8.6.94-10.1.94	TraesCS1D01G013600	TraesCS6A01G157400	1
8.6.94-10.1.94	TraesCS1D01G013600	TraesCS6B01G193400	0.799994226404521
8.6.94-10.1.94	TraesCS1D01G013600	TraesCS6B01G284900	1
8.6.94-10.1.94	TraesCS1D01G013600	TraesCS6B01G406000	1
8.6.94-10.1.94	TraesCS1D01G013600	TraesCS6B01G423100	1
8.6.94-10.1.94	TraesCS1D01G013600	TraesCS6D01G048400	1
8.6.94-10.1.94	TraesCS1D01G013600	TraesCS6D01G313100	1
8.6.94-10.1.94	TraesCS1D01G013600	TraesCS7A01G174500	1
8.6.94-10.1.94	TraesCS1D01G013600	TraesCS7B01G418900	0.888885918937768
8.6.94-10.1.94	TraesCS1D01G013600	TraesCS7D01G124500	1
8.6.94-10.1.94	TraesCS1D01G013600	TraesCS7D01G142300	1
8.6.94-10.1.94	TraesCS1D01G013600	TraesCS7D01G498500	1
8.6.94-10.1.94	TraesCS1D01G031900	TraesCS2A01G003200	1
8.6.94-10.1.94	TraesCS1D01G031900	TraesCS2A01G123400	1
8.6.94-10.1.94	TraesCS1D01G031900	TraesCS2A01G159500	1
8.6.94-10.1.94	TraesCS1D01G031900	TraesCS2A01G525500	0.799994226404521
8.6.94-10.1.94	TraesCS1D01G031900	TraesCS2B01G189700	1
8.6.94-10.1.94	TraesCS1D01G031900	TraesCS2B01G328200	1
8.6.94-10.1.94	TraesCS1D01G031900	TraesCS2B01G423900	1
8.6.94-10.1.94	TraesCS1D01G031900	TraesCS2B01G555400	0.799994226404521
8.6.94-10.1.94	TraesCS1D01G031900	TraesCS2B01G575200	1
8.6.94-10.1.94	TraesCS1D01G031900	TraesCS2B01G575300	1
8.6.94-10.1.94	TraesCS1D01G031900	TraesCS2D01G528500	0.799994226404521
8.6.94-10.1.94	TraesCS1D01G031900	TraesCS2D01G579000	1
8.6.94-10.1.94	TraesCS1D01G031900	TraesCS3B01G101500	1
8.6.94-10.1.94	TraesCS1D01G031900	TraesCS3D01G440900	1
8.6.94-10.1.94	TraesCS1D01G031900	TraesCS4A01G202100	1
8.6.94-10.1.94	TraesCS1D01G031900	TraesCS4A01G218400	1
8.6.94-10.1.94	TraesCS1D01G031900	TraesCS4B01G097200	1
8.6.94-10.1.94	TraesCS1D01G031900	TraesCS4B01G269700	1
8.6.94-10.1.94	TraesCS1D01G031900	TraesCS4B01G335300	1
8.6.94-10.1.94	TraesCS1D01G031900	TraesCS5A01G007900	0.799994226404521
8.6.94-10.1.94	TraesCS1D01G031900	TraesCS5A01G184300	1
8.6.94-10.1.94	TraesCS1D01G031900	TraesCS5A01G378700	0.799994226404521
8.6.94-10.1.94	TraesCS1D01G031900	TraesCS5A01G428000	0.888885918937768
8.6.94-10.1.94	TraesCS1D01G031900	TraesCS5B01G006500	0.799994226404521
8.6.94-10.1.94	TraesCS1D01G031900	TraesCS5B01G472900	1
8.6.94-10.1.94	TraesCS1D01G031900	TraesCS5D01G013400	0.799994226404521
8.6.94-10.1.94	TraesCS1D01G031900	TraesCS5D01G189300	1
8.6.94-10.1.94	TraesCS1D01G031900	TraesCS5D01G388700	0.799994226404521
8.6.94-10.1.94	TraesCS1D01G031900	TraesCS5D01G436000	0.888885918937768
8.6.94-10.1.94	TraesCS1D01G031900	TraesCS6A01G157400	1
8.6.94-10.1.94	TraesCS1D01G031900	TraesCS6B01G193400	0.799994226404521
8.6.94-10.1.94	TraesCS1D01G031900	TraesCS6B01G284900	1
8.6.94-10.1.94	TraesCS1D01G031900	TraesCS6B01G406000	1
8.6.94-10.1.94	TraesCS1D01G031900	TraesCS6B01G423100	1
8.6.94-10.1.94	TraesCS1D01G031900	TraesCS6D01G048400	1
8.6.94-10.1.94	TraesCS1D01G031900	TraesCS6D01G313100	1
8.6.94-10.1.94	TraesCS1D01G031900	TraesCS7A01G174500	1
8.6.94-10.1.94	TraesCS1D01G031900	TraesCS7B01G418900	0.888885918937768
8.6.94-10.1.94	TraesCS1D01G031900	TraesCS7D01G124500	1
8.6.94-10.1.94	TraesCS1D01G031900	TraesCS7D01G142300	1
8.6.94-10.1.94	TraesCS1D01G031900	TraesCS7D01G498500	1
8.6.94-10.1.94	TraesCS1D01G266000	TraesCS3A01G046000	1
8.6.94-10.1.94	TraesCS1D01G266000	TraesCS3A01G046100	1
8.6.94-10.1.94	TraesCS1D01G266000	TraesCS3A01G046300	1
8.6.94-10.1.94	TraesCS1D01G266000	TraesCS3B01G038700	1
8.6.94-10.1.94	TraesCS1D01G266000	TraesCS3D01G034000	1
8.6.94-10.1.94	TraesCS1D01G266000	TraesCS5A01G484800	1
8.6.94-10.1.94	TraesCS1D01G338100	TraesCS2B01G460000	1
8.6.94-10.1.94	TraesCS1D01G338100	TraesCS4B01G352200	1
8.6.94-10.1.94	TraesCS1D01G338100	TraesCS4B01G352400	1
8.6.94-10.1.94	TraesCS1D01G338100	TraesCS4D01G346800	1
8.6.94-10.1.94	TraesCS1D01G338100	TraesCS5D01G488900	1
8.6.94-10.1.94	TraesCS1D01G338100	TraesCS6A01G389900	1
8.6.94-10.1.94	TraesCS1D01G338100	TraesCS6B01G429300	1
8.6.94-10.1.94	TraesCS1D01G338100	TraesCS7A01G046800	1
8.6.94-10.1.94	TraesCS1D01G338100	TraesCS7D01G079800	1
8.6.94-10.1.94	TraesCS2A01G003200	TraesCS2A01G123400	1
8.6.94-10.1.94	TraesCS2A01G003200	TraesCS2A01G159500	1
8.6.94-10.1.94	TraesCS2A01G003200	TraesCS2A01G525500	0.799994226404521
8.6.94-10.1.94	TraesCS2A01G003200	TraesCS2B01G189700	1
8.6.94-10.1.94	TraesCS2A01G003200	TraesCS2B01G328200	1
8.6.94-10.1.94	TraesCS2A01G003200	TraesCS2B01G423900	1
8.6.94-10.1.94	TraesCS2A01G003200	TraesCS2B01G555400	0.799994226404521
8.6.94-10.1.94	TraesCS2A01G003200	TraesCS2B01G575200	1
8.6.94-10.1.94	TraesCS2A01G003200	TraesCS2B01G575300	1
8.6.94-10.1.94	TraesCS2A01G003200	TraesCS2D01G528500	0.799994226404521
8.6.94-10.1.94	TraesCS2A01G003200	TraesCS2D01G579000	1
8.6.94-10.1.94	TraesCS2A01G003200	TraesCS3B01G101500	1
8.6.94-10.1.94	TraesCS2A01G003200	TraesCS3D01G440900	1
8.6.94-10.1.94	TraesCS2A01G003200	TraesCS4A01G202100	1
8.6.94-10.1.94	TraesCS2A01G003200	TraesCS4A01G218400	1
8.6.94-10.1.94	TraesCS2A01G003200	TraesCS4B01G097200	1
8.6.94-10.1.94	TraesCS2A01G003200	TraesCS4B01G269700	1
8.6.94-10.1.94	TraesCS2A01G003200	TraesCS4B01G335300	1
8.6.94-10.1.94	TraesCS2A01G003200	TraesCS5A01G007900	0.799994226404521
8.6.94-10.1.94	TraesCS2A01G003200	TraesCS5A01G184300	1
8.6.94-10.1.94	TraesCS2A01G003200	TraesCS5A01G378700	0.799994226404521
8.6.94-10.1.94	TraesCS2A01G003200	TraesCS5A01G428000	0.888885918937768
8.6.94-10.1.94	TraesCS2A01G003200	TraesCS5B01G006500	0.799994226404521
8.6.94-10.1.94	TraesCS2A01G003200	TraesCS5B01G472900	1
8.6.94-10.1.94	TraesCS2A01G003200	TraesCS5D01G013400	0.799994226404521
8.6.94-10.1.94	TraesCS2A01G003200	TraesCS5D01G189300	1
8.6.94-10.1.94	TraesCS2A01G003200	TraesCS5D01G388700	0.799994226404521
8.6.94-10.1.94	TraesCS2A01G003200	TraesCS5D01G436000	0.888885918937768
8.6.94-10.1.94	TraesCS2A01G003200	TraesCS6A01G157400	1
8.6.94-10.1.94	TraesCS2A01G003200	TraesCS6B01G193400	0.799994226404521
8.6.94-10.1.94	TraesCS2A01G003200	TraesCS6B01G284900	1
8.6.94-10.1.94	TraesCS2A01G003200	TraesCS6B01G406000	1
8.6.94-10.1.94	TraesCS2A01G003200	TraesCS6B01G423100	1
8.6.94-10.1.94	TraesCS2A01G003200	TraesCS6D01G048400	1
8.6.94-10.1.94	TraesCS2A01G003200	TraesCS6D01G313100	1
8.6.94-10.1.94	TraesCS2A01G003200	TraesCS7A01G174500	1
8.6.94-10.1.94	TraesCS2A01G003200	TraesCS7B01G418900	0.888885918937768
8.6.94-10.1.94	TraesCS2A01G003200	TraesCS7D01G124500	1
8.6.94-10.1.94	TraesCS2A01G003200	TraesCS7D01G142300	1
8.6.94-10.1.94	TraesCS2A01G003200	TraesCS7D01G498500	1
8.6.94-10.1.94	TraesCS2A01G108100	TraesCS2A01G573300	1
8.6.94-10.1.94	TraesCS2A01G108100	TraesCS2A01G573400	1
8.6.94-10.1.94	TraesCS2A01G108100	TraesCS2B01G125800	1
8.6.94-10.1.94	TraesCS2A01G108100	TraesCS2D01G108500	1
8.6.94-10.1.94	TraesCS2A01G108100	TraesCS2D01G502600	1
8.6.94-10.1.94	TraesCS2A01G108100	TraesCS2D01G582900	1
8.6.94-10.1.94	TraesCS2A01G108100	TraesCS2D01G583000	1
8.6.94-10.1.94	TraesCS2A01G108100	TraesCS2D01G583100	1
8.6.94-10.1.94	TraesCS2A01G108100	TraesCS3B01G162900	1
8.6.94-10.1.94	TraesCS2A01G108100	TraesCS3B01G209700	1
8.6.94-10.1.94	TraesCS2A01G108100	TraesCS5B01G358400	1
8.6.94-10.1.94	TraesCS2A01G108100	TraesCS6B01G063500	1
8.6.94-10.1.94	TraesCS2A01G108100	TraesCS6D01G054900	1
8.6.94-10.1.94	TraesCS2A01G108100	TraesCS7B01G251100	1
8.6.94-10.1.94	TraesCS2A01G123400	TraesCS2A01G159500	1
8.6.94-10.1.94	TraesCS2A01G123400	TraesCS2A01G525500	0.799994226404521
8.6.94-10.1.94	TraesCS2A01G123400	TraesCS2B01G189700	1
8.6.94-10.1.94	TraesCS2A01G123400	TraesCS2B01G328200	1
8.6.94-10.1.94	TraesCS2A01G123400	TraesCS2B01G423900	1
8.6.94-10.1.94	TraesCS2A01G123400	TraesCS2B01G555400	0.799994226404521
8.6.94-10.1.94	TraesCS2A01G123400	TraesCS2B01G575200	1
8.6.94-10.1.94	TraesCS2A01G123400	TraesCS2B01G575300	1
8.6.94-10.1.94	TraesCS2A01G123400	TraesCS2D01G528500	0.799994226404521
8.6.94-10.1.94	TraesCS2A01G123400	TraesCS2D01G579000	1
8.6.94-10.1.94	TraesCS2A01G123400	TraesCS3B01G101500	1
8.6.94-10.1.94	TraesCS2A01G123400	TraesCS3D01G440900	1
8.6.94-10.1.94	TraesCS2A01G123400	TraesCS4A01G202100	1
8.6.94-10.1.94	TraesCS2A01G123400	TraesCS4A01G218400	1
8.6.94-10.1.94	TraesCS2A01G123400	TraesCS4B01G097200	1
8.6.94-10.1.94	TraesCS2A01G123400	TraesCS4B01G269700	1
8.6.94-10.1.94	TraesCS2A01G123400	TraesCS4B01G335300	1
8.6.94-10.1.94	TraesCS2A01G123400	TraesCS5A01G007900	0.799994226404521
8.6.94-10.1.94	TraesCS2A01G123400	TraesCS5A01G184300	1
8.6.94-10.1.94	TraesCS2A01G123400	TraesCS5A01G378700	0.799994226404521
8.6.94-10.1.94	TraesCS2A01G123400	TraesCS5A01G428000	0.888885918937768
8.6.94-10.1.94	TraesCS2A01G123400	TraesCS5B01G006500	0.799994226404521
8.6.94-10.1.94	TraesCS2A01G123400	TraesCS5B01G472900	1
8.6.94-10.1.94	TraesCS2A01G123400	TraesCS5D01G013400	0.799994226404521
8.6.94-10.1.94	TraesCS2A01G123400	TraesCS5D01G189300	1
8.6.94-10.1.94	TraesCS2A01G123400	TraesCS5D01G388700	0.799994226404521
8.6.94-10.1.94	TraesCS2A01G123400	TraesCS5D01G436000	0.888885918937768
8.6.94-10.1.94	TraesCS2A01G123400	TraesCS6A01G157400	1
8.6.94-10.1.94	TraesCS2A01G123400	TraesCS6B01G193400	0.799994226404521
8.6.94-10.1.94	TraesCS2A01G123400	TraesCS6B01G284900	1
8.6.94-10.1.94	TraesCS2A01G123400	TraesCS6B01G406000	1
8.6.94-10.1.94	TraesCS2A01G123400	TraesCS6B01G423100	1
8.6.94-10.1.94	TraesCS2A01G123400	TraesCS6D01G048400	1
8.6.94-10.1.94	TraesCS2A01G123400	TraesCS6D01G313100	1
8.6.94-10.1.94	TraesCS2A01G123400	TraesCS7A01G174500	1
8.6.94-10.1.94	TraesCS2A01G123400	TraesCS7B01G418900	0.888885918937768
8.6.94-10.1.94	TraesCS2A01G123400	TraesCS7D01G124500	1
8.6.94-10.1.94	TraesCS2A01G123400	TraesCS7D01G142300	1
8.6.94-10.1.94	TraesCS2A01G123400	TraesCS7D01G498500	1
8.6.94-10.1.94	TraesCS2A01G159500	TraesCS2A01G525500	0.799994226404521
8.6.94-10.1.94	TraesCS2A01G159500	TraesCS2B01G189700	1
8.6.94-10.1.94	TraesCS2A01G159500	TraesCS2B01G328200	1
8.6.94-10.1.94	TraesCS2A01G159500	TraesCS2B01G423900	1
8.6.94-10.1.94	TraesCS2A01G159500	TraesCS2B01G555400	0.799994226404521
8.6.94-10.1.94	TraesCS2A01G159500	TraesCS2B01G575200	1
8.6.94-10.1.94	TraesCS2A01G159500	TraesCS2B01G575300	1
8.6.94-10.1.94	TraesCS2A01G159500	TraesCS2D01G528500	0.799994226404521
8.6.94-10.1.94	TraesCS2A01G159500	TraesCS2D01G579000	1
8.6.94-10.1.94	TraesCS2A01G159500	TraesCS3B01G101500	1
8.6.94-10.1.94	TraesCS2A01G159500	TraesCS3D01G440900	1
8.6.94-10.1.94	TraesCS2A01G159500	TraesCS4A01G202100	1
8.6.94-10.1.94	TraesCS2A01G159500	TraesCS4A01G218400	1
8.6.94-10.1.94	TraesCS2A01G159500	TraesCS4B01G097200	1
8.6.94-10.1.94	TraesCS2A01G159500	TraesCS4B01G269700	1
8.6.94-10.1.94	TraesCS2A01G159500	TraesCS4B01G335300	1
8.6.94-10.1.94	TraesCS2A01G159500	TraesCS5A01G007900	0.799994226404521
8.6.94-10.1.94	TraesCS2A01G159500	TraesCS5A01G184300	1
8.6.94-10.1.94	TraesCS2A01G159500	TraesCS5A01G378700	0.799994226404521
8.6.94-10.1.94	TraesCS2A01G159500	TraesCS5A01G428000	0.888885918937768
8.6.94-10.1.94	TraesCS2A01G159500	TraesCS5B01G006500	0.799994226404521
8.6.94-10.1.94	TraesCS2A01G159500	TraesCS5B01G472900	1
8.6.94-10.1.94	TraesCS2A01G159500	TraesCS5D01G013400	0.799994226404521
8.6.94-10.1.94	TraesCS2A01G159500	TraesCS5D01G189300	1
8.6.94-10.1.94	TraesCS2A01G159500	TraesCS5D01G388700	0.799994226404521
8.6.94-10.1.94	TraesCS2A01G159500	TraesCS5D01G436000	0.888885918937768
8.6.94-10.1.94	TraesCS2A01G159500	TraesCS6A01G157400	1
8.6.94-10.1.94	TraesCS2A01G159500	TraesCS6B01G193400	0.799994226404521
8.6.94-10.1.94	TraesCS2A01G159500	TraesCS6B01G284900	1
8.6.94-10.1.94	TraesCS2A01G159500	TraesCS6B01G406000	1
8.6.94-10.1.94	TraesCS2A01G159500	TraesCS6B01G423100	1
8.6.94-10.1.94	TraesCS2A01G159500	TraesCS6D01G048400	1
8.6.94-10.1.94	TraesCS2A01G159500	TraesCS6D01G313100	1
8.6.94-10.1.94	TraesCS2A01G159500	TraesCS7A01G174500	1
8.6.94-10.1.94	TraesCS2A01G159500	TraesCS7B01G418900	0.888885918937768
8.6.94-10.1.94	TraesCS2A01G159500	TraesCS7D01G124500	1
8.6.94-10.1.94	TraesCS2A01G159500	TraesCS7D01G142300	1
8.6.94-10.1.94	TraesCS2A01G159500	TraesCS7D01G498500	1
8.6.94-10.1.94	TraesCS2A01G525500	TraesCS2B01G189700	0.799994226404521
8.6.94-10.1.94	TraesCS2A01G525500	TraesCS2B01G328200	0.799994226404521
8.6.94-10.1.94	TraesCS2A01G525500	TraesCS2B01G423900	0.799994226404521
8.6.94-10.1.94	TraesCS2A01G525500	TraesCS2B01G555400	1
8.6.94-10.1.94	TraesCS2A01G525500	TraesCS2B01G575200	0.799994226404521
8.6.94-10.1.94	TraesCS2A01G525500	TraesCS2B01G575300	0.799994226404521
8.6.94-10.1.94	TraesCS2A01G525500	TraesCS2D01G528500	1
8.6.94-10.1.94	TraesCS2A01G525500	TraesCS2D01G579000	0.799994226404521
8.6.94-10.1.94	TraesCS2A01G525500	TraesCS3B01G101500	0.799994226404521
8.6.94-10.1.94	TraesCS2A01G525500	TraesCS3D01G440900	0.799994226404521
8.6.94-10.1.94	TraesCS2A01G525500	TraesCS4A01G202100	0.799994226404521
8.6.94-10.1.94	TraesCS2A01G525500	TraesCS4A01G218400	0.799994226404521
8.6.94-10.1.94	TraesCS2A01G525500	TraesCS4B01G097200	0.799994226404521
8.6.94-10.1.94	TraesCS2A01G525500	TraesCS4B01G269700	0.799994226404521
8.6.94-10.1.94	TraesCS2A01G525500	TraesCS4B01G335300	0.799994226404521
8.6.94-10.1.94	TraesCS2A01G525500	TraesCS5A01G007900	1
8.6.94-10.1.94	TraesCS2A01G525500	TraesCS5A01G184300	0.799994226404521
8.6.94-10.1.94	TraesCS2A01G525500	TraesCS5A01G378700	1
8.6.94-10.1.94	TraesCS2A01G525500	TraesCS5A01G428000	0.923073933758714
8.6.94-10.1.94	TraesCS2A01G525500	TraesCS5B01G006500	1
8.6.94-10.1.94	TraesCS2A01G525500	TraesCS5B01G472900	0.799994226404521
8.6.94-10.1.94	TraesCS2A01G525500	TraesCS5D01G013400	1
8.6.94-10.1.94	TraesCS2A01G525500	TraesCS5D01G189300	0.799994226404521
8.6.94-10.1.94	TraesCS2A01G525500	TraesCS5D01G388700	1
8.6.94-10.1.94	TraesCS2A01G525500	TraesCS5D01G436000	0.923073933758714
8.6.94-10.1.94	TraesCS2A01G525500	TraesCS6A01G157400	0.799994226404521
8.6.94-10.1.94	TraesCS2A01G525500	TraesCS6B01G193400	1
8.6.94-10.1.94	TraesCS2A01G525500	TraesCS6B01G284900	0.799994226404521
8.6.94-10.1.94	TraesCS2A01G525500	TraesCS6B01G406000	0.799994226404521
8.6.94-10.1.94	TraesCS2A01G525500	TraesCS6B01G423100	0.799994226404521
8.6.94-10.1.94	TraesCS2A01G525500	TraesCS6D01G048400	0.799994226404521
8.6.94-10.1.94	TraesCS2A01G525500	TraesCS6D01G313100	0.799994226404521
8.6.94-10.1.94	TraesCS2A01G525500	TraesCS7A01G174500	0.799994226404521
8.6.94-10.1.94	TraesCS2A01G525500	TraesCS7B01G418900	0.923073933758714
8.6.94-10.1.94	TraesCS2A01G525500	TraesCS7D01G124500	0.799994226404521
8.6.94-10.1.94	TraesCS2A01G525500	TraesCS7D01G142300	0.799994226404521
8.6.94-10.1.94	TraesCS2A01G525500	TraesCS7D01G498500	0.799994226404521
8.6.94-10.1.94	TraesCS2A01G573300	TraesCS2A01G573400	1
8.6.94-10.1.94	TraesCS2A01G573300	TraesCS2B01G125800	1
8.6.94-10.1.94	TraesCS2A01G573300	TraesCS2D01G108500	1
8.6.94-10.1.94	TraesCS2A01G573300	TraesCS2D01G502600	1
8.6.94-10.1.94	TraesCS2A01G573300	TraesCS2D01G582900	1
8.6.94-10.1.94	TraesCS2A01G573300	TraesCS2D01G583000	1
8.6.94-10.1.94	TraesCS2A01G573300	TraesCS2D01G583100	1
8.6.94-10.1.94	TraesCS2A01G573300	TraesCS3B01G162900	1
8.6.94-10.1.94	TraesCS2A01G573300	TraesCS3B01G209700	1
8.6.94-10.1.94	TraesCS2A01G573300	TraesCS5B01G358400	1
8.6.94-10.1.94	TraesCS2A01G573300	TraesCS6B01G063500	1
8.6.94-10.1.94	TraesCS2A01G573300	TraesCS6D01G054900	1
8.6.94-10.1.94	TraesCS2A01G573300	TraesCS7B01G251100	1
8.6.94-10.1.94	TraesCS2A01G573400	TraesCS2B01G125800	1
8.6.94-10.1.94	TraesCS2A01G573400	TraesCS2D01G108500	1
8.6.94-10.1.94	TraesCS2A01G573400	TraesCS2D01G502600	1
8.6.94-10.1.94	TraesCS2A01G573400	TraesCS2D01G582900	1
8.6.94-10.1.94	TraesCS2A01G573400	TraesCS2D01G583000	1
8.6.94-10.1.94	TraesCS2A01G573400	TraesCS2D01G583100	1
8.6.94-10.1.94	TraesCS2A01G573400	TraesCS3B01G162900	1
8.6.94-10.1.94	TraesCS2A01G573400	TraesCS3B01G209700	1
8.6.94-10.1.94	TraesCS2A01G573400	TraesCS5B01G358400	1
8.6.94-10.1.94	TraesCS2A01G573400	TraesCS6B01G063500	1
8.6.94-10.1.94	TraesCS2A01G573400	TraesCS6D01G054900	1
8.6.94-10.1.94	TraesCS2A01G573400	TraesCS7B01G251100	1
8.6.94-10.1.94	TraesCS2B01G125800	TraesCS2D01G108500	1
8.6.94-10.1.94	TraesCS2B01G125800	TraesCS2D01G502600	1
8.6.94-10.1.94	TraesCS2B01G125800	TraesCS2D01G582900	1
8.6.94-10.1.94	TraesCS2B01G125800	TraesCS2D01G583000	1
8.6.94-10.1.94	TraesCS2B01G125800	TraesCS2D01G583100	1
8.6.94-10.1.94	TraesCS2B01G125800	TraesCS3B01G162900	1
8.6.94-10.1.94	TraesCS2B01G125800	TraesCS3B01G209700	1
8.6.94-10.1.94	TraesCS2B01G125800	TraesCS5B01G358400	1
8.6.94-10.1.94	TraesCS2B01G125800	TraesCS6B01G063500	1
8.6.94-10.1.94	TraesCS2B01G125800	TraesCS6D01G054900	1
8.6.94-10.1.94	TraesCS2B01G125800	TraesCS7B01G251100	1
8.6.94-10.1.94	TraesCS2B01G189700	TraesCS2B01G328200	1
8.6.94-10.1.94	TraesCS2B01G189700	TraesCS2B01G423900	1
8.6.94-10.1.94	TraesCS2B01G189700	TraesCS2B01G555400	0.799994226404521
8.6.94-10.1.94	TraesCS2B01G189700	TraesCS2B01G575200	1
8.6.94-10.1.94	TraesCS2B01G189700	TraesCS2B01G575300	1
8.6.94-10.1.94	TraesCS2B01G189700	TraesCS2D01G528500	0.799994226404521
8.6.94-10.1.94	TraesCS2B01G189700	TraesCS2D01G579000	1
8.6.94-10.1.94	TraesCS2B01G189700	TraesCS3B01G101500	1
8.6.94-10.1.94	TraesCS2B01G189700	TraesCS3D01G440900	1
8.6.94-10.1.94	TraesCS2B01G189700	TraesCS4A01G202100	1
8.6.94-10.1.94	TraesCS2B01G189700	TraesCS4A01G218400	1
8.6.94-10.1.94	TraesCS2B01G189700	TraesCS4B01G097200	1
8.6.94-10.1.94	TraesCS2B01G189700	TraesCS4B01G269700	1
8.6.94-10.1.94	TraesCS2B01G189700	TraesCS4B01G335300	1
8.6.94-10.1.94	TraesCS2B01G189700	TraesCS5A01G007900	0.799994226404521
8.6.94-10.1.94	TraesCS2B01G189700	TraesCS5A01G184300	1
8.6.94-10.1.94	TraesCS2B01G189700	TraesCS5A01G378700	0.799994226404521
8.6.94-10.1.94	TraesCS2B01G189700	TraesCS5A01G428000	0.888885918937768
8.6.94-10.1.94	TraesCS2B01G189700	TraesCS5B01G006500	0.799994226404521
8.6.94-10.1.94	TraesCS2B01G189700	TraesCS5B01G472900	1
8.6.94-10.1.94	TraesCS2B01G189700	TraesCS5D01G013400	0.799994226404521
8.6.94-10.1.94	TraesCS2B01G189700	TraesCS5D01G189300	1
8.6.94-10.1.94	TraesCS2B01G189700	TraesCS5D01G388700	0.799994226404521
8.6.94-10.1.94	TraesCS2B01G189700	TraesCS5D01G436000	0.888885918937768
8.6.94-10.1.94	TraesCS2B01G189700	TraesCS6A01G157400	1
8.6.94-10.1.94	TraesCS2B01G189700	TraesCS6B01G193400	0.799994226404521
8.6.94-10.1.94	TraesCS2B01G189700	TraesCS6B01G284900	1
8.6.94-10.1.94	TraesCS2B01G189700	TraesCS6B01G406000	1
8.6.94-10.1.94	TraesCS2B01G189700	TraesCS6B01G423100	1
8.6.94-10.1.94	TraesCS2B01G189700	TraesCS6D01G048400	1
8.6.94-10.1.94	TraesCS2B01G189700	TraesCS6D01G313100	1
8.6.94-10.1.94	TraesCS2B01G189700	TraesCS7A01G174500	1
8.6.94-10.1.94	TraesCS2B01G189700	TraesCS7B01G418900	0.888885918937768
8.6.94-10.1.94	TraesCS2B01G189700	TraesCS7D01G124500	1
8.6.94-10.1.94	TraesCS2B01G189700	TraesCS7D01G142300	1
8.6.94-10.1.94	TraesCS2B01G189700	TraesCS7D01G498500	1
8.6.94-10.1.94	TraesCS2B01G328200	TraesCS2B01G423900	1
8.6.94-10.1.94	TraesCS2B01G328200	TraesCS2B01G555400	0.799994226404521
8.6.94-10.1.94	TraesCS2B01G328200	TraesCS2B01G575200	1
8.6.94-10.1.94	TraesCS2B01G328200	TraesCS2B01G575300	1
8.6.94-10.1.94	TraesCS2B01G328200	TraesCS2D01G528500	0.799994226404521
8.6.94-10.1.94	TraesCS2B01G328200	TraesCS2D01G579000	1
8.6.94-10.1.94	TraesCS2B01G328200	TraesCS3B01G101500	1
8.6.94-10.1.94	TraesCS2B01G328200	TraesCS3D01G440900	1
8.6.94-10.1.94	TraesCS2B01G328200	TraesCS4A01G202100	1
8.6.94-10.1.94	TraesCS2B01G328200	TraesCS4A01G218400	1
8.6.94-10.1.94	TraesCS2B01G328200	TraesCS4B01G097200	1
8.6.94-10.1.94	TraesCS2B01G328200	TraesCS4B01G269700	1
8.6.94-10.1.94	TraesCS2B01G328200	TraesCS4B01G335300	1
8.6.94-10.1.94	TraesCS2B01G328200	TraesCS5A01G007900	0.799994226404521
8.6.94-10.1.94	TraesCS2B01G328200	TraesCS5A01G184300	1
8.6.94-10.1.94	TraesCS2B01G328200	TraesCS5A01G378700	0.799994226404521
8.6.94-10.1.94	TraesCS2B01G328200	TraesCS5A01G428000	0.888885918937768
8.6.94-10.1.94	TraesCS2B01G328200	TraesCS5B01G006500	0.799994226404521
8.6.94-10.1.94	TraesCS2B01G328200	TraesCS5B01G472900	1
8.6.94-10.1.94	TraesCS2B01G328200	TraesCS5D01G013400	0.799994226404521
8.6.94-10.1.94	TraesCS2B01G328200	TraesCS5D01G189300	1
8.6.94-10.1.94	TraesCS2B01G328200	TraesCS5D01G388700	0.799994226404521
8.6.94-10.1.94	TraesCS2B01G328200	TraesCS5D01G436000	0.888885918937768
8.6.94-10.1.94	TraesCS2B01G328200	TraesCS6A01G157400	1
8.6.94-10.1.94	TraesCS2B01G328200	TraesCS6B01G193400	0.799994226404521
8.6.94-10.1.94	TraesCS2B01G328200	TraesCS6B01G284900	1
8.6.94-10.1.94	TraesCS2B01G328200	TraesCS6B01G406000	1
8.6.94-10.1.94	TraesCS2B01G328200	TraesCS6B01G423100	1
8.6.94-10.1.94	TraesCS2B01G328200	TraesCS6D01G048400	1
8.6.94-10.1.94	TraesCS2B01G328200	TraesCS6D01G313100	1
8.6.94-10.1.94	TraesCS2B01G328200	TraesCS7A01G174500	1
8.6.94-10.1.94	TraesCS2B01G328200	TraesCS7B01G418900	0.888885918937768
8.6.94-10.1.94	TraesCS2B01G328200	TraesCS7D01G124500	1
8.6.94-10.1.94	TraesCS2B01G328200	TraesCS7D01G142300	1
8.6.94-10.1.94	TraesCS2B01G328200	TraesCS7D01G498500	1
8.6.94-10.1.94	TraesCS2B01G423900	TraesCS2B01G555400	0.799994226404521
8.6.94-10.1.94	TraesCS2B01G423900	TraesCS2B01G575200	1
8.6.94-10.1.94	TraesCS2B01G423900	TraesCS2B01G575300	1
8.6.94-10.1.94	TraesCS2B01G423900	TraesCS2D01G528500	0.799994226404521
8.6.94-10.1.94	TraesCS2B01G423900	TraesCS2D01G579000	1
8.6.94-10.1.94	TraesCS2B01G423900	TraesCS3B01G101500	1
8.6.94-10.1.94	TraesCS2B01G423900	TraesCS3D01G440900	1
8.6.94-10.1.94	TraesCS2B01G423900	TraesCS4A01G202100	1
8.6.94-10.1.94	TraesCS2B01G423900	TraesCS4A01G218400	1
8.6.94-10.1.94	TraesCS2B01G423900	TraesCS4B01G097200	1
8.6.94-10.1.94	TraesCS2B01G423900	TraesCS4B01G269700	1
8.6.94-10.1.94	TraesCS2B01G423900	TraesCS4B01G335300	1
8.6.94-10.1.94	TraesCS2B01G423900	TraesCS5A01G007900	0.799994226404521
8.6.94-10.1.94	TraesCS2B01G423900	TraesCS5A01G184300	1
8.6.94-10.1.94	TraesCS2B01G423900	TraesCS5A01G378700	0.799994226404521
8.6.94-10.1.94	TraesCS2B01G423900	TraesCS5A01G428000	0.888885918937768
8.6.94-10.1.94	TraesCS2B01G423900	TraesCS5B01G006500	0.799994226404521
8.6.94-10.1.94	TraesCS2B01G423900	TraesCS5B01G472900	1
8.6.94-10.1.94	TraesCS2B01G423900	TraesCS5D01G013400	0.799994226404521
8.6.94-10.1.94	TraesCS2B01G423900	TraesCS5D01G189300	1
8.6.94-10.1.94	TraesCS2B01G423900	TraesCS5D01G388700	0.799994226404521
8.6.94-10.1.94	TraesCS2B01G423900	TraesCS5D01G436000	0.888885918937768
8.6.94-10.1.94	TraesCS2B01G423900	TraesCS6A01G157400	1
8.6.94-10.1.94	TraesCS2B01G423900	TraesCS6B01G193400	0.799994226404521
8.6.94-10.1.94	TraesCS2B01G423900	TraesCS6B01G284900	1
8.6.94-10.1.94	TraesCS2B01G423900	TraesCS6B01G406000	1
8.6.94-10.1.94	TraesCS2B01G423900	TraesCS6B01G423100	1
8.6.94-10.1.94	TraesCS2B01G423900	TraesCS6D01G048400	1
8.6.94-10.1.94	TraesCS2B01G423900	TraesCS6D01G313100	1
8.6.94-10.1.94	TraesCS2B01G423900	TraesCS7A01G174500	1
8.6.94-10.1.94	TraesCS2B01G423900	TraesCS7B01G418900	0.888885918937768
8.6.94-10.1.94	TraesCS2B01G423900	TraesCS7D01G124500	1
8.6.94-10.1.94	TraesCS2B01G423900	TraesCS7D01G142300	1
8.6.94-10.1.94	TraesCS2B01G423900	TraesCS7D01G498500	1
8.6.94-10.1.94	TraesCS2B01G435100	TraesCS2D01G413100	1
8.6.94-10.1.94	TraesCS2B01G435100	TraesCS3D01G348200	1
8.6.94-10.1.94	TraesCS2B01G435100	TraesCS4B01G275500	1
8.6.94-10.1.94	TraesCS2B01G435100	TraesCS5A01G347900	1
8.6.94-10.1.94	TraesCS2B01G435100	TraesCS6A01G117200	1
8.6.94-10.1.94	TraesCS2B01G435100	TraesCS6D01G040400	1
8.6.94-10.1.94	TraesCS2B01G435100	TraesCS6D01G040500	1
8.6.94-10.1.94	TraesCS2B01G435100	TraesCS7B01G016700	1
8.6.94-10.1.94	TraesCS2B01G435100	TraesCS7B01G017000	1
8.6.94-10.1.94	TraesCS2B01G435100	TraesCS7D01G117100	1
8.6.94-10.1.94	TraesCS2B01G460000	TraesCS4B01G352200	1
8.6.94-10.1.94	TraesCS2B01G460000	TraesCS4B01G352400	1
8.6.94-10.1.94	TraesCS2B01G460000	TraesCS4D01G346800	1
8.6.94-10.1.94	TraesCS2B01G460000	TraesCS5D01G488900	1
8.6.94-10.1.94	TraesCS2B01G460000	TraesCS6A01G389900	1
8.6.94-10.1.94	TraesCS2B01G460000	TraesCS6B01G429300	1
8.6.94-10.1.94	TraesCS2B01G460000	TraesCS7A01G046800	1
8.6.94-10.1.94	TraesCS2B01G460000	TraesCS7D01G079800	1
8.6.94-10.1.94	TraesCS2B01G555400	TraesCS2B01G575200	0.799994226404521
8.6.94-10.1.94	TraesCS2B01G555400	TraesCS2B01G575300	0.799994226404521
8.6.94-10.1.94	TraesCS2B01G555400	TraesCS2D01G528500	1
8.6.94-10.1.94	TraesCS2B01G555400	TraesCS2D01G579000	0.799994226404521
8.6.94-10.1.94	TraesCS2B01G555400	TraesCS3B01G101500	0.799994226404521
8.6.94-10.1.94	TraesCS2B01G555400	TraesCS3D01G440900	0.799994226404521
8.6.94-10.1.94	TraesCS2B01G555400	TraesCS4A01G202100	0.799994226404521
8.6.94-10.1.94	TraesCS2B01G555400	TraesCS4A01G218400	0.799994226404521
8.6.94-10.1.94	TraesCS2B01G555400	TraesCS4B01G097200	0.799994226404521
8.6.94-10.1.94	TraesCS2B01G555400	TraesCS4B01G269700	0.799994226404521
8.6.94-10.1.94	TraesCS2B01G555400	TraesCS4B01G335300	0.799994226404521
8.6.94-10.1.94	TraesCS2B01G555400	TraesCS5A01G007900	1
8.6.94-10.1.94	TraesCS2B01G555400	TraesCS5A01G184300	0.799994226404521
8.6.94-10.1.94	TraesCS2B01G555400	TraesCS5A01G378700	1
8.6.94-10.1.94	TraesCS2B01G555400	TraesCS5A01G428000	0.923073933758714
8.6.94-10.1.94	TraesCS2B01G555400	TraesCS5B01G006500	1
8.6.94-10.1.94	TraesCS2B01G555400	TraesCS5B01G472900	0.799994226404521
8.6.94-10.1.94	TraesCS2B01G555400	TraesCS5D01G013400	1
8.6.94-10.1.94	TraesCS2B01G555400	TraesCS5D01G189300	0.799994226404521
8.6.94-10.1.94	TraesCS2B01G555400	TraesCS5D01G388700	1
8.6.94-10.1.94	TraesCS2B01G555400	TraesCS5D01G436000	0.923073933758714
8.6.94-10.1.94	TraesCS2B01G555400	TraesCS6A01G157400	0.799994226404521
8.6.94-10.1.94	TraesCS2B01G555400	TraesCS6B01G193400	1
8.6.94-10.1.94	TraesCS2B01G555400	TraesCS6B01G284900	0.799994226404521
8.6.94-10.1.94	TraesCS2B01G555400	TraesCS6B01G406000	0.799994226404521
8.6.94-10.1.94	TraesCS2B01G555400	TraesCS6B01G423100	0.799994226404521
8.6.94-10.1.94	TraesCS2B01G555400	TraesCS6D01G048400	0.799994226404521
8.6.94-10.1.94	TraesCS2B01G555400	TraesCS6D01G313100	0.799994226404521
8.6.94-10.1.94	TraesCS2B01G555400	TraesCS7A01G174500	0.799994226404521
8.6.94-10.1.94	TraesCS2B01G555400	TraesCS7B01G418900	0.923073933758714
8.6.94-10.1.94	TraesCS2B01G555400	TraesCS7D01G124500	0.799994226404521
8.6.94-10.1.94	TraesCS2B01G555400	TraesCS7D01G142300	0.799994226404521
8.6.94-10.1.94	TraesCS2B01G555400	TraesCS7D01G498500	0.799994226404521
8.6.94-10.1.94	TraesCS2B01G575200	TraesCS2B01G575300	1
8.6.94-10.1.94	TraesCS2B01G575200	TraesCS2D01G528500	0.799994226404521
8.6.94-10.1.94	TraesCS2B01G575200	TraesCS2D01G579000	1
8.6.94-10.1.94	TraesCS2B01G575200	TraesCS3B01G101500	1
8.6.94-10.1.94	TraesCS2B01G575200	TraesCS3D01G440900	1
8.6.94-10.1.94	TraesCS2B01G575200	TraesCS4A01G202100	1
8.6.94-10.1.94	TraesCS2B01G575200	TraesCS4A01G218400	1
8.6.94-10.1.94	TraesCS2B01G575200	TraesCS4B01G097200	1
8.6.94-10.1.94	TraesCS2B01G575200	TraesCS4B01G269700	1
8.6.94-10.1.94	TraesCS2B01G575200	TraesCS4B01G335300	1
8.6.94-10.1.94	TraesCS2B01G575200	TraesCS5A01G007900	0.799994226404521
8.6.94-10.1.94	TraesCS2B01G575200	TraesCS5A01G184300	1
8.6.94-10.1.94	TraesCS2B01G575200	TraesCS5A01G378700	0.799994226404521
8.6.94-10.1.94	TraesCS2B01G575200	TraesCS5A01G428000	0.888885918937768
8.6.94-10.1.94	TraesCS2B01G575200	TraesCS5B01G006500	0.799994226404521
8.6.94-10.1.94	TraesCS2B01G575200	TraesCS5B01G472900	1
8.6.94-10.1.94	TraesCS2B01G575200	TraesCS5D01G013400	0.799994226404521
8.6.94-10.1.94	TraesCS2B01G575200	TraesCS5D01G189300	1
8.6.94-10.1.94	TraesCS2B01G575200	TraesCS5D01G388700	0.799994226404521
8.6.94-10.1.94	TraesCS2B01G575200	TraesCS5D01G436000	0.888885918937768
8.6.94-10.1.94	TraesCS2B01G575200	TraesCS6A01G157400	1
8.6.94-10.1.94	TraesCS2B01G575200	TraesCS6B01G193400	0.799994226404521
8.6.94-10.1.94	TraesCS2B01G575200	TraesCS6B01G284900	1
8.6.94-10.1.94	TraesCS2B01G575200	TraesCS6B01G406000	1
8.6.94-10.1.94	TraesCS2B01G575200	TraesCS6B01G423100	1
8.6.94-10.1.94	TraesCS2B01G575200	TraesCS6D01G048400	1
8.6.94-10.1.94	TraesCS2B01G575200	TraesCS6D01G313100	1
8.6.94-10.1.94	TraesCS2B01G575200	TraesCS7A01G174500	1
8.6.94-10.1.94	TraesCS2B01G575200	TraesCS7B01G418900	0.888885918937768
8.6.94-10.1.94	TraesCS2B01G575200	TraesCS7D01G124500	1
8.6.94-10.1.94	TraesCS2B01G575200	TraesCS7D01G142300	1
8.6.94-10.1.94	TraesCS2B01G575200	TraesCS7D01G498500	1
8.6.94-10.1.94	TraesCS2B01G575300	TraesCS2D01G528500	0.799994226404521
8.6.94-10.1.94	TraesCS2B01G575300	TraesCS2D01G579000	1
8.6.94-10.1.94	TraesCS2B01G575300	TraesCS3B01G101500	1
8.6.94-10.1.94	TraesCS2B01G575300	TraesCS3D01G440900	1
8.6.94-10.1.94	TraesCS2B01G575300	TraesCS4A01G202100	1
8.6.94-10.1.94	TraesCS2B01G575300	TraesCS4A01G218400	1
8.6.94-10.1.94	TraesCS2B01G575300	TraesCS4B01G097200	1
8.6.94-10.1.94	TraesCS2B01G575300	TraesCS4B01G269700	1
8.6.94-10.1.94	TraesCS2B01G575300	TraesCS4B01G335300	1
8.6.94-10.1.94	TraesCS2B01G575300	TraesCS5A01G007900	0.799994226404521
8.6.94-10.1.94	TraesCS2B01G575300	TraesCS5A01G184300	1
8.6.94-10.1.94	TraesCS2B01G575300	TraesCS5A01G378700	0.799994226404521
8.6.94-10.1.94	TraesCS2B01G575300	TraesCS5A01G428000	0.888885918937768
8.6.94-10.1.94	TraesCS2B01G575300	TraesCS5B01G006500	0.799994226404521
8.6.94-10.1.94	TraesCS2B01G575300	TraesCS5B01G472900	1
8.6.94-10.1.94	TraesCS2B01G575300	TraesCS5D01G013400	0.799994226404521
8.6.94-10.1.94	TraesCS2B01G575300	TraesCS5D01G189300	1
8.6.94-10.1.94	TraesCS2B01G575300	TraesCS5D01G388700	0.799994226404521
8.6.94-10.1.94	TraesCS2B01G575300	TraesCS5D01G436000	0.888885918937768
8.6.94-10.1.94	TraesCS2B01G575300	TraesCS6A01G157400	1
8.6.94-10.1.94	TraesCS2B01G575300	TraesCS6B01G193400	0.799994226404521
8.6.94-10.1.94	TraesCS2B01G575300	TraesCS6B01G284900	1
8.6.94-10.1.94	TraesCS2B01G575300	TraesCS6B01G406000	1
8.6.94-10.1.94	TraesCS2B01G575300	TraesCS6B01G423100	1
8.6.94-10.1.94	TraesCS2B01G575300	TraesCS6D01G048400	1
8.6.94-10.1.94	TraesCS2B01G575300	TraesCS6D01G313100	1
8.6.94-10.1.94	TraesCS2B01G575300	TraesCS7A01G174500	1
8.6.94-10.1.94	TraesCS2B01G575300	TraesCS7B01G418900	0.888885918937768
8.6.94-10.1.94	TraesCS2B01G575300	TraesCS7D01G124500	1
8.6.94-10.1.94	TraesCS2B01G575300	TraesCS7D01G142300	1
8.6.94-10.1.94	TraesCS2B01G575300	TraesCS7D01G498500	1
8.6.94-10.1.94	TraesCS2D01G108500	TraesCS2D01G502600	1
8.6.94-10.1.94	TraesCS2D01G108500	TraesCS2D01G582900	1
8.6.94-10.1.94	TraesCS2D01G108500	TraesCS2D01G583000	1
8.6.94-10.1.94	TraesCS2D01G108500	TraesCS2D01G583100	1
8.6.94-10.1.94	TraesCS2D01G108500	TraesCS3B01G162900	1
8.6.94-10.1.94	TraesCS2D01G108500	TraesCS3B01G209700	1
8.6.94-10.1.94	TraesCS2D01G108500	TraesCS5B01G358400	1
8.6.94-10.1.94	TraesCS2D01G108500	TraesCS6B01G063500	1
8.6.94-10.1.94	TraesCS2D01G108500	TraesCS6D01G054900	1
8.6.94-10.1.94	TraesCS2D01G108500	TraesCS7B01G251100	1
8.6.94-10.1.94	TraesCS2D01G413100	TraesCS3D01G348200	1
8.6.94-10.1.94	TraesCS2D01G413100	TraesCS4B01G275500	1
8.6.94-10.1.94	TraesCS2D01G413100	TraesCS5A01G347900	1
8.6.94-10.1.94	TraesCS2D01G413100	TraesCS6A01G117200	1
8.6.94-10.1.94	TraesCS2D01G413100	TraesCS6D01G040400	1
8.6.94-10.1.94	TraesCS2D01G413100	TraesCS6D01G040500	1
8.6.94-10.1.94	TraesCS2D01G413100	TraesCS7B01G016700	1
8.6.94-10.1.94	TraesCS2D01G413100	TraesCS7B01G017000	1
8.6.94-10.1.94	TraesCS2D01G413100	TraesCS7D01G117100	1
8.6.94-10.1.94	TraesCS2D01G502600	TraesCS2D01G582900	1
8.6.94-10.1.94	TraesCS2D01G502600	TraesCS2D01G583000	1
8.6.94-10.1.94	TraesCS2D01G502600	TraesCS2D01G583100	1
8.6.94-10.1.94	TraesCS2D01G502600	TraesCS3B01G162900	1
8.6.94-10.1.94	TraesCS2D01G502600	TraesCS3B01G209700	1
8.6.94-10.1.94	TraesCS2D01G502600	TraesCS5B01G358400	1
8.6.94-10.1.94	TraesCS2D01G502600	TraesCS6B01G063500	1
8.6.94-10.1.94	TraesCS2D01G502600	TraesCS6D01G054900	1
8.6.94-10.1.94	TraesCS2D01G502600	TraesCS7B01G251100	1
8.6.94-10.1.94	TraesCS2D01G528500	TraesCS2D01G579000	0.799994226404521
8.6.94-10.1.94	TraesCS2D01G528500	TraesCS3B01G101500	0.799994226404521
8.6.94-10.1.94	TraesCS2D01G528500	TraesCS3D01G440900	0.799994226404521
8.6.94-10.1.94	TraesCS2D01G528500	TraesCS4A01G202100	0.799994226404521
8.6.94-10.1.94	TraesCS2D01G528500	TraesCS4A01G218400	0.799994226404521
8.6.94-10.1.94	TraesCS2D01G528500	TraesCS4B01G097200	0.799994226404521
8.6.94-10.1.94	TraesCS2D01G528500	TraesCS4B01G269700	0.799994226404521
8.6.94-10.1.94	TraesCS2D01G528500	TraesCS4B01G335300	0.799994226404521
8.6.94-10.1.94	TraesCS2D01G528500	TraesCS5A01G007900	1
8.6.94-10.1.94	TraesCS2D01G528500	TraesCS5A01G184300	0.799994226404521
8.6.94-10.1.94	TraesCS2D01G528500	TraesCS5A01G378700	1
8.6.94-10.1.94	TraesCS2D01G528500	TraesCS5A01G428000	0.923073933758714
8.6.94-10.1.94	TraesCS2D01G528500	TraesCS5B01G006500	1
8.6.94-10.1.94	TraesCS2D01G528500	TraesCS5B01G472900	0.799994226404521
8.6.94-10.1.94	TraesCS2D01G528500	TraesCS5D01G013400	1
8.6.94-10.1.94	TraesCS2D01G528500	TraesCS5D01G189300	0.799994226404521
8.6.94-10.1.94	TraesCS2D01G528500	TraesCS5D01G388700	1
8.6.94-10.1.94	TraesCS2D01G528500	TraesCS5D01G436000	0.923073933758714
8.6.94-10.1.94	TraesCS2D01G528500	TraesCS6A01G157400	0.799994226404521
8.6.94-10.1.94	TraesCS2D01G528500	TraesCS6B01G193400	1
8.6.94-10.1.94	TraesCS2D01G528500	TraesCS6B01G284900	0.799994226404521
8.6.94-10.1.94	TraesCS2D01G528500	TraesCS6B01G406000	0.799994226404521
8.6.94-10.1.94	TraesCS2D01G528500	TraesCS6B01G423100	0.799994226404521
8.6.94-10.1.94	TraesCS2D01G528500	TraesCS6D01G048400	0.799994226404521
8.6.94-10.1.94	TraesCS2D01G528500	TraesCS6D01G313100	0.799994226404521
8.6.94-10.1.94	TraesCS2D01G528500	TraesCS7A01G174500	0.799994226404521
8.6.94-10.1.94	TraesCS2D01G528500	TraesCS7B01G418900	0.923073933758714
8.6.94-10.1.94	TraesCS2D01G528500	TraesCS7D01G124500	0.799994226404521
8.6.94-10.1.94	TraesCS2D01G528500	TraesCS7D01G142300	0.799994226404521
8.6.94-10.1.94	TraesCS2D01G528500	TraesCS7D01G498500	0.799994226404521
8.6.94-10.1.94	TraesCS2D01G579000	TraesCS3B01G101500	1
8.6.94-10.1.94	TraesCS2D01G579000	TraesCS3D01G440900	1
8.6.94-10.1.94	TraesCS2D01G579000	TraesCS4A01G202100	1
8.6.94-10.1.94	TraesCS2D01G579000	TraesCS4A01G218400	1
8.6.94-10.1.94	TraesCS2D01G579000	TraesCS4B01G097200	1
8.6.94-10.1.94	TraesCS2D01G579000	TraesCS4B01G269700	1
8.6.94-10.1.94	TraesCS2D01G579000	TraesCS4B01G335300	1
8.6.94-10.1.94	TraesCS2D01G579000	TraesCS5A01G007900	0.799994226404521
8.6.94-10.1.94	TraesCS2D01G579000	TraesCS5A01G184300	1
8.6.94-10.1.94	TraesCS2D01G579000	TraesCS5A01G378700	0.799994226404521
8.6.94-10.1.94	TraesCS2D01G579000	TraesCS5A01G428000	0.888885918937768
8.6.94-10.1.94	TraesCS2D01G579000	TraesCS5B01G006500	0.799994226404521
8.6.94-10.1.94	TraesCS2D01G579000	TraesCS5B01G472900	1
8.6.94-10.1.94	TraesCS2D01G579000	TraesCS5D01G013400	0.799994226404521
8.6.94-10.1.94	TraesCS2D01G579000	TraesCS5D01G189300	1
8.6.94-10.1.94	TraesCS2D01G579000	TraesCS5D01G388700	0.799994226404521
8.6.94-10.1.94	TraesCS2D01G579000	TraesCS5D01G436000	0.888885918937768
8.6.94-10.1.94	TraesCS2D01G579000	TraesCS6A01G157400	1
8.6.94-10.1.94	TraesCS2D01G579000	TraesCS6B01G193400	0.799994226404521
8.6.94-10.1.94	TraesCS2D01G579000	TraesCS6B01G284900	1
8.6.94-10.1.94	TraesCS2D01G579000	TraesCS6B01G406000	1
8.6.94-10.1.94	TraesCS2D01G579000	TraesCS6B01G423100	1
8.6.94-10.1.94	TraesCS2D01G579000	TraesCS6D01G048400	1
8.6.94-10.1.94	TraesCS2D01G579000	TraesCS6D01G313100	1
8.6.94-10.1.94	TraesCS2D01G579000	TraesCS7A01G174500	1
8.6.94-10.1.94	TraesCS2D01G579000	TraesCS7B01G418900	0.888885918937768
8.6.94-10.1.94	TraesCS2D01G579000	TraesCS7D01G124500	1
8.6.94-10.1.94	TraesCS2D01G579000	TraesCS7D01G142300	1
8.6.94-10.1.94	TraesCS2D01G579000	TraesCS7D01G498500	1
8.6.94-10.1.94	TraesCS2D01G582900	TraesCS2D01G583000	1
8.6.94-10.1.94	TraesCS2D01G582900	TraesCS2D01G583100	1
8.6.94-10.1.94	TraesCS2D01G582900	TraesCS3B01G162900	1
8.6.94-10.1.94	TraesCS2D01G582900	TraesCS3B01G209700	1
8.6.94-10.1.94	TraesCS2D01G582900	TraesCS5B01G358400	1
8.6.94-10.1.94	TraesCS2D01G582900	TraesCS6B01G063500	1
8.6.94-10.1.94	TraesCS2D01G582900	TraesCS6D01G054900	1
8.6.94-10.1.94	TraesCS2D01G582900	TraesCS7B01G251100	1
8.6.94-10.1.94	TraesCS2D01G583000	TraesCS2D01G583100	1
8.6.94-10.1.94	TraesCS2D01G583000	TraesCS3B01G162900	1
8.6.94-10.1.94	TraesCS2D01G583000	TraesCS3B01G209700	1
8.6.94-10.1.94	TraesCS2D01G583000	TraesCS5B01G358400	1
8.6.94-10.1.94	TraesCS2D01G583000	TraesCS6B01G063500	1
8.6.94-10.1.94	TraesCS2D01G583000	TraesCS6D01G054900	1
8.6.94-10.1.94	TraesCS2D01G583000	TraesCS7B01G251100	1
8.6.94-10.1.94	TraesCS2D01G583100	TraesCS3B01G162900	1
8.6.94-10.1.94	TraesCS2D01G583100	TraesCS3B01G209700	1
8.6.94-10.1.94	TraesCS2D01G583100	TraesCS5B01G358400	1
8.6.94-10.1.94	TraesCS2D01G583100	TraesCS6B01G063500	1
8.6.94-10.1.94	TraesCS2D01G583100	TraesCS6D01G054900	1
8.6.94-10.1.94	TraesCS2D01G583100	TraesCS7B01G251100	1
8.6.94-10.1.94	TraesCS3A01G046000	TraesCS3A01G046100	1
8.6.94-10.1.94	TraesCS3A01G046000	TraesCS3A01G046300	1
8.6.94-10.1.94	TraesCS3A01G046000	TraesCS3B01G038700	1
8.6.94-10.1.94	TraesCS3A01G046000	TraesCS3D01G034000	1
8.6.94-10.1.94	TraesCS3A01G046000	TraesCS5A01G484800	1
8.6.94-10.1.94	TraesCS3A01G046100	TraesCS3A01G046300	1
8.6.94-10.1.94	TraesCS3A01G046100	TraesCS3B01G038700	1
8.6.94-10.1.94	TraesCS3A01G046100	TraesCS3D01G034000	1
8.6.94-10.1.94	TraesCS3A01G046100	TraesCS5A01G484800	1
8.6.94-10.1.94	TraesCS3A01G046300	TraesCS3B01G038700	1
8.6.94-10.1.94	TraesCS3A01G046300	TraesCS3D01G034000	1
8.6.94-10.1.94	TraesCS3A01G046300	TraesCS5A01G484800	1
8.6.94-10.1.94	TraesCS3B01G038700	TraesCS3D01G034000	1
8.6.94-10.1.94	TraesCS3B01G038700	TraesCS5A01G484800	1
8.6.94-10.1.94	TraesCS3B01G101500	TraesCS3D01G440900	1
8.6.94-10.1.94	TraesCS3B01G101500	TraesCS4A01G202100	1
8.6.94-10.1.94	TraesCS3B01G101500	TraesCS4A01G218400	1
8.6.94-10.1.94	TraesCS3B01G101500	TraesCS4B01G097200	1
8.6.94-10.1.94	TraesCS3B01G101500	TraesCS4B01G269700	1
8.6.94-10.1.94	TraesCS3B01G101500	TraesCS4B01G335300	1
8.6.94-10.1.94	TraesCS3B01G101500	TraesCS5A01G007900	0.799994226404521
8.6.94-10.1.94	TraesCS3B01G101500	TraesCS5A01G184300	1
8.6.94-10.1.94	TraesCS3B01G101500	TraesCS5A01G378700	0.799994226404521
8.6.94-10.1.94	TraesCS3B01G101500	TraesCS5A01G428000	0.888885918937768
8.6.94-10.1.94	TraesCS3B01G101500	TraesCS5B01G006500	0.799994226404521
8.6.94-10.1.94	TraesCS3B01G101500	TraesCS5B01G472900	1
8.6.94-10.1.94	TraesCS3B01G101500	TraesCS5D01G013400	0.799994226404521
8.6.94-10.1.94	TraesCS3B01G101500	TraesCS5D01G189300	1
8.6.94-10.1.94	TraesCS3B01G101500	TraesCS5D01G388700	0.799994226404521
8.6.94-10.1.94	TraesCS3B01G101500	TraesCS5D01G436000	0.888885918937768
8.6.94-10.1.94	TraesCS3B01G101500	TraesCS6A01G157400	1
8.6.94-10.1.94	TraesCS3B01G101500	TraesCS6B01G193400	0.799994226404521
8.6.94-10.1.94	TraesCS3B01G101500	TraesCS6B01G284900	1
8.6.94-10.1.94	TraesCS3B01G101500	TraesCS6B01G406000	1
8.6.94-10.1.94	TraesCS3B01G101500	TraesCS6B01G423100	1
8.6.94-10.1.94	TraesCS3B01G101500	TraesCS6D01G048400	1
8.6.94-10.1.94	TraesCS3B01G101500	TraesCS6D01G313100	1
8.6.94-10.1.94	TraesCS3B01G101500	TraesCS7A01G174500	1
8.6.94-10.1.94	TraesCS3B01G101500	TraesCS7B01G418900	0.888885918937768
8.6.94-10.1.94	TraesCS3B01G101500	TraesCS7D01G124500	1
8.6.94-10.1.94	TraesCS3B01G101500	TraesCS7D01G142300	1
8.6.94-10.1.94	TraesCS3B01G101500	TraesCS7D01G498500	1
8.6.94-10.1.94	TraesCS3B01G162900	TraesCS3B01G209700	1
8.6.94-10.1.94	TraesCS3B01G162900	TraesCS5B01G358400	1
8.6.94-10.1.94	TraesCS3B01G162900	TraesCS6B01G063500	1
8.6.94-10.1.94	TraesCS3B01G162900	TraesCS6D01G054900	1
8.6.94-10.1.94	TraesCS3B01G162900	TraesCS7B01G251100	1
8.6.94-10.1.94	TraesCS3B01G209700	TraesCS5B01G358400	1
8.6.94-10.1.94	TraesCS3B01G209700	TraesCS6B01G063500	1
8.6.94-10.1.94	TraesCS3B01G209700	TraesCS6D01G054900	1
8.6.94-10.1.94	TraesCS3B01G209700	TraesCS7B01G251100	1
8.6.94-10.1.94	TraesCS3B01G274100	TraesCS6B01G002100	1
8.6.94-10.1.94	TraesCS3B01G274100	TraesCS6B01G468200	1
8.6.94-10.1.94	TraesCS3D01G034000	TraesCS5A01G484800	1
8.6.94-10.1.94	TraesCS3D01G348200	TraesCS4B01G275500	1
8.6.94-10.1.94	TraesCS3D01G348200	TraesCS5A01G347900	1
8.6.94-10.1.94	TraesCS3D01G348200	TraesCS6A01G117200	1
8.6.94-10.1.94	TraesCS3D01G348200	TraesCS6D01G040400	1
8.6.94-10.1.94	TraesCS3D01G348200	TraesCS6D01G040500	1
8.6.94-10.1.94	TraesCS3D01G348200	TraesCS7B01G016700	1
8.6.94-10.1.94	TraesCS3D01G348200	TraesCS7B01G017000	1
8.6.94-10.1.94	TraesCS3D01G348200	TraesCS7D01G117100	1
8.6.94-10.1.94	TraesCS3D01G440900	TraesCS4A01G202100	1
8.6.94-10.1.94	TraesCS3D01G440900	TraesCS4A01G218400	1
8.6.94-10.1.94	TraesCS3D01G440900	TraesCS4B01G097200	1
8.6.94-10.1.94	TraesCS3D01G440900	TraesCS4B01G269700	1
8.6.94-10.1.94	TraesCS3D01G440900	TraesCS4B01G335300	1
8.6.94-10.1.94	TraesCS3D01G440900	TraesCS5A01G007900	0.799994226404521
8.6.94-10.1.94	TraesCS3D01G440900	TraesCS5A01G184300	1
8.6.94-10.1.94	TraesCS3D01G440900	TraesCS5A01G378700	0.799994226404521
8.6.94-10.1.94	TraesCS3D01G440900	TraesCS5A01G428000	0.888885918937768
8.6.94-10.1.94	TraesCS3D01G440900	TraesCS5B01G006500	0.799994226404521
8.6.94-10.1.94	TraesCS3D01G440900	TraesCS5B01G472900	1
8.6.94-10.1.94	TraesCS3D01G440900	TraesCS5D01G013400	0.799994226404521
8.6.94-10.1.94	TraesCS3D01G440900	TraesCS5D01G189300	1
8.6.94-10.1.94	TraesCS3D01G440900	TraesCS5D01G388700	0.799994226404521
8.6.94-10.1.94	TraesCS3D01G440900	TraesCS5D01G436000	0.888885918937768
8.6.94-10.1.94	TraesCS3D01G440900	TraesCS6A01G157400	1
8.6.94-10.1.94	TraesCS3D01G440900	TraesCS6B01G193400	0.799994226404521
8.6.94-10.1.94	TraesCS3D01G440900	TraesCS6B01G284900	1
8.6.94-10.1.94	TraesCS3D01G440900	TraesCS6B01G406000	1
8.6.94-10.1.94	TraesCS3D01G440900	TraesCS6B01G423100	1
8.6.94-10.1.94	TraesCS3D01G440900	TraesCS6D01G048400	1
8.6.94-10.1.94	TraesCS3D01G440900	TraesCS6D01G313100	1
8.6.94-10.1.94	TraesCS3D01G440900	TraesCS7A01G174500	1
8.6.94-10.1.94	TraesCS3D01G440900	TraesCS7B01G418900	0.888885918937768
8.6.94-10.1.94	TraesCS3D01G440900	TraesCS7D01G124500	1
8.6.94-10.1.94	TraesCS3D01G440900	TraesCS7D01G142300	1
8.6.94-10.1.94	TraesCS3D01G440900	TraesCS7D01G498500	1
8.6.94-10.1.94	TraesCS4A01G202100	TraesCS4A01G218400	1
8.6.94-10.1.94	TraesCS4A01G202100	TraesCS4B01G097200	1
8.6.94-10.1.94	TraesCS4A01G202100	TraesCS4B01G269700	1
8.6.94-10.1.94	TraesCS4A01G202100	TraesCS4B01G335300	1
8.6.94-10.1.94	TraesCS4A01G202100	TraesCS5A01G007900	0.799994226404521
8.6.94-10.1.94	TraesCS4A01G202100	TraesCS5A01G184300	1
8.6.94-10.1.94	TraesCS4A01G202100	TraesCS5A01G378700	0.799994226404521
8.6.94-10.1.94	TraesCS4A01G202100	TraesCS5A01G428000	0.888885918937768
8.6.94-10.1.94	TraesCS4A01G202100	TraesCS5B01G006500	0.799994226404521
8.6.94-10.1.94	TraesCS4A01G202100	TraesCS5B01G472900	1
8.6.94-10.1.94	TraesCS4A01G202100	TraesCS5D01G013400	0.799994226404521
8.6.94-10.1.94	TraesCS4A01G202100	TraesCS5D01G189300	1
8.6.94-10.1.94	TraesCS4A01G202100	TraesCS5D01G388700	0.799994226404521
8.6.94-10.1.94	TraesCS4A01G202100	TraesCS5D01G436000	0.888885918937768
8.6.94-10.1.94	TraesCS4A01G202100	TraesCS6A01G157400	1
8.6.94-10.1.94	TraesCS4A01G202100	TraesCS6B01G193400	0.799994226404521
8.6.94-10.1.94	TraesCS4A01G202100	TraesCS6B01G284900	1
8.6.94-10.1.94	TraesCS4A01G202100	TraesCS6B01G406000	1
8.6.94-10.1.94	TraesCS4A01G202100	TraesCS6B01G423100	1
8.6.94-10.1.94	TraesCS4A01G202100	TraesCS6D01G048400	1
8.6.94-10.1.94	TraesCS4A01G202100	TraesCS6D01G313100	1
8.6.94-10.1.94	TraesCS4A01G202100	TraesCS7A01G174500	1
8.6.94-10.1.94	TraesCS4A01G202100	TraesCS7B01G418900	0.888885918937768
8.6.94-10.1.94	TraesCS4A01G202100	TraesCS7D01G124500	1
8.6.94-10.1.94	TraesCS4A01G202100	TraesCS7D01G142300	1
8.6.94-10.1.94	TraesCS4A01G202100	TraesCS7D01G498500	1
8.6.94-10.1.94	TraesCS4A01G218400	TraesCS4B01G097200	1
8.6.94-10.1.94	TraesCS4A01G218400	TraesCS4B01G269700	1
8.6.94-10.1.94	TraesCS4A01G218400	TraesCS4B01G335300	1
8.6.94-10.1.94	TraesCS4A01G218400	TraesCS5A01G007900	0.799994226404521
8.6.94-10.1.94	TraesCS4A01G218400	TraesCS5A01G184300	1
8.6.94-10.1.94	TraesCS4A01G218400	TraesCS5A01G378700	0.799994226404521
8.6.94-10.1.94	TraesCS4A01G218400	TraesCS5A01G428000	0.888885918937768
8.6.94-10.1.94	TraesCS4A01G218400	TraesCS5B01G006500	0.799994226404521
8.6.94-10.1.94	TraesCS4A01G218400	TraesCS5B01G472900	1
8.6.94-10.1.94	TraesCS4A01G218400	TraesCS5D01G013400	0.799994226404521
8.6.94-10.1.94	TraesCS4A01G218400	TraesCS5D01G189300	1
8.6.94-10.1.94	TraesCS4A01G218400	TraesCS5D01G388700	0.799994226404521
8.6.94-10.1.94	TraesCS4A01G218400	TraesCS5D01G436000	0.888885918937768
8.6.94-10.1.94	TraesCS4A01G218400	TraesCS6A01G157400	1
8.6.94-10.1.94	TraesCS4A01G218400	TraesCS6B01G193400	0.799994226404521
8.6.94-10.1.94	TraesCS4A01G218400	TraesCS6B01G284900	1
8.6.94-10.1.94	TraesCS4A01G218400	TraesCS6B01G406000	1
8.6.94-10.1.94	TraesCS4A01G218400	TraesCS6B01G423100	1
8.6.94-10.1.94	TraesCS4A01G218400	TraesCS6D01G048400	1
8.6.94-10.1.94	TraesCS4A01G218400	TraesCS6D01G313100	1
8.6.94-10.1.94	TraesCS4A01G218400	TraesCS7A01G174500	1
8.6.94-10.1.94	TraesCS4A01G218400	TraesCS7B01G418900	0.888885918937768
8.6.94-10.1.94	TraesCS4A01G218400	TraesCS7D01G124500	1
8.6.94-10.1.94	TraesCS4A01G218400	TraesCS7D01G142300	1
8.6.94-10.1.94	TraesCS4A01G218400	TraesCS7D01G498500	1
8.6.94-10.1.94	TraesCS4B01G097200	TraesCS4B01G269700	1
8.6.94-10.1.94	TraesCS4B01G097200	TraesCS4B01G335300	1
8.6.94-10.1.94	TraesCS4B01G097200	TraesCS5A01G007900	0.799994226404521
8.6.94-10.1.94	TraesCS4B01G097200	TraesCS5A01G184300	1
8.6.94-10.1.94	TraesCS4B01G097200	TraesCS5A01G378700	0.799994226404521
8.6.94-10.1.94	TraesCS4B01G097200	TraesCS5A01G428000	0.888885918937768
8.6.94-10.1.94	TraesCS4B01G097200	TraesCS5B01G006500	0.799994226404521
8.6.94-10.1.94	TraesCS4B01G097200	TraesCS5B01G472900	1
8.6.94-10.1.94	TraesCS4B01G097200	TraesCS5D01G013400	0.799994226404521
8.6.94-10.1.94	TraesCS4B01G097200	TraesCS5D01G189300	1
8.6.94-10.1.94	TraesCS4B01G097200	TraesCS5D01G388700	0.799994226404521
8.6.94-10.1.94	TraesCS4B01G097200	TraesCS5D01G436000	0.888885918937768
8.6.94-10.1.94	TraesCS4B01G097200	TraesCS6A01G157400	1
8.6.94-10.1.94	TraesCS4B01G097200	TraesCS6B01G193400	0.799994226404521
8.6.94-10.1.94	TraesCS4B01G097200	TraesCS6B01G284900	1
8.6.94-10.1.94	TraesCS4B01G097200	TraesCS6B01G406000	1
8.6.94-10.1.94	TraesCS4B01G097200	TraesCS6B01G423100	1
8.6.94-10.1.94	TraesCS4B01G097200	TraesCS6D01G048400	1
8.6.94-10.1.94	TraesCS4B01G097200	TraesCS6D01G313100	1
8.6.94-10.1.94	TraesCS4B01G097200	TraesCS7A01G174500	1
8.6.94-10.1.94	TraesCS4B01G097200	TraesCS7B01G418900	0.888885918937768
8.6.94-10.1.94	TraesCS4B01G097200	TraesCS7D01G124500	1
8.6.94-10.1.94	TraesCS4B01G097200	TraesCS7D01G142300	1
8.6.94-10.1.94	TraesCS4B01G097200	TraesCS7D01G498500	1
8.6.94-10.1.94	TraesCS4B01G269700	TraesCS4B01G335300	1
8.6.94-10.1.94	TraesCS4B01G269700	TraesCS5A01G007900	0.799994226404521
8.6.94-10.1.94	TraesCS4B01G269700	TraesCS5A01G184300	1
8.6.94-10.1.94	TraesCS4B01G269700	TraesCS5A01G378700	0.799994226404521
8.6.94-10.1.94	TraesCS4B01G269700	TraesCS5A01G428000	0.888885918937768
8.6.94-10.1.94	TraesCS4B01G269700	TraesCS5B01G006500	0.799994226404521
8.6.94-10.1.94	TraesCS4B01G269700	TraesCS5B01G472900	1
8.6.94-10.1.94	TraesCS4B01G269700	TraesCS5D01G013400	0.799994226404521
8.6.94-10.1.94	TraesCS4B01G269700	TraesCS5D01G189300	1
8.6.94-10.1.94	TraesCS4B01G269700	TraesCS5D01G388700	0.799994226404521
8.6.94-10.1.94	TraesCS4B01G269700	TraesCS5D01G436000	0.888885918937768
8.6.94-10.1.94	TraesCS4B01G269700	TraesCS6A01G157400	1
8.6.94-10.1.94	TraesCS4B01G269700	TraesCS6B01G193400	0.799994226404521
8.6.94-10.1.94	TraesCS4B01G269700	TraesCS6B01G284900	1
8.6.94-10.1.94	TraesCS4B01G269700	TraesCS6B01G406000	1
8.6.94-10.1.94	TraesCS4B01G269700	TraesCS6B01G423100	1
8.6.94-10.1.94	TraesCS4B01G269700	TraesCS6D01G048400	1
8.6.94-10.1.94	TraesCS4B01G269700	TraesCS6D01G313100	1
8.6.94-10.1.94	TraesCS4B01G269700	TraesCS7A01G174500	1
8.6.94-10.1.94	TraesCS4B01G269700	TraesCS7B01G418900	0.888885918937768
8.6.94-10.1.94	TraesCS4B01G269700	TraesCS7D01G124500	1
8.6.94-10.1.94	TraesCS4B01G269700	TraesCS7D01G142300	1
8.6.94-10.1.94	TraesCS4B01G269700	TraesCS7D01G498500	1
8.6.94-10.1.94	TraesCS4B01G275500	TraesCS5A01G347900	1
8.6.94-10.1.94	TraesCS4B01G275500	TraesCS6A01G117200	1
8.6.94-10.1.94	TraesCS4B01G275500	TraesCS6D01G040400	1
8.6.94-10.1.94	TraesCS4B01G275500	TraesCS6D01G040500	1
8.6.94-10.1.94	TraesCS4B01G275500	TraesCS7B01G016700	1
8.6.94-10.1.94	TraesCS4B01G275500	TraesCS7B01G017000	1
8.6.94-10.1.94	TraesCS4B01G275500	TraesCS7D01G117100	1
8.6.94-10.1.94	TraesCS4B01G302600	TraesCS5A01G391700	1
8.6.94-10.1.94	TraesCS4B01G302600	TraesCS5B01G396600	1
8.6.94-10.1.94	TraesCS4B01G302600	TraesCS5D01G401500	1
8.6.94-10.1.94	TraesCS4B01G302600	TraesCS7D01G315900	1
8.6.94-10.1.94	TraesCS4B01G335300	TraesCS5A01G007900	0.799994226404521
8.6.94-10.1.94	TraesCS4B01G335300	TraesCS5A01G184300	1
8.6.94-10.1.94	TraesCS4B01G335300	TraesCS5A01G378700	0.799994226404521
8.6.94-10.1.94	TraesCS4B01G335300	TraesCS5A01G428000	0.888885918937768
8.6.94-10.1.94	TraesCS4B01G335300	TraesCS5B01G006500	0.799994226404521
8.6.94-10.1.94	TraesCS4B01G335300	TraesCS5B01G472900	1
8.6.94-10.1.94	TraesCS4B01G335300	TraesCS5D01G013400	0.799994226404521
8.6.94-10.1.94	TraesCS4B01G335300	TraesCS5D01G189300	1
8.6.94-10.1.94	TraesCS4B01G335300	TraesCS5D01G388700	0.799994226404521
8.6.94-10.1.94	TraesCS4B01G335300	TraesCS5D01G436000	0.888885918937768
8.6.94-10.1.94	TraesCS4B01G335300	TraesCS6A01G157400	1
8.6.94-10.1.94	TraesCS4B01G335300	TraesCS6B01G193400	0.799994226404521
8.6.94-10.1.94	TraesCS4B01G335300	TraesCS6B01G284900	1
8.6.94-10.1.94	TraesCS4B01G335300	TraesCS6B01G406000	1
8.6.94-10.1.94	TraesCS4B01G335300	TraesCS6B01G423100	1
8.6.94-10.1.94	TraesCS4B01G335300	TraesCS6D01G048400	1
8.6.94-10.1.94	TraesCS4B01G335300	TraesCS6D01G313100	1
8.6.94-10.1.94	TraesCS4B01G335300	TraesCS7A01G174500	1
8.6.94-10.1.94	TraesCS4B01G335300	TraesCS7B01G418900	0.888885918937768
8.6.94-10.1.94	TraesCS4B01G335300	TraesCS7D01G124500	1
8.6.94-10.1.94	TraesCS4B01G335300	TraesCS7D01G142300	1
8.6.94-10.1.94	TraesCS4B01G335300	TraesCS7D01G498500	1
8.6.94-10.1.94	TraesCS4B01G348600	TraesCS4D01G343000	1
8.6.94-10.1.94	TraesCS4B01G348600	TraesCS5B01G127800	1
8.6.94-10.1.94	TraesCS4B01G352200	TraesCS4B01G352400	1
8.6.94-10.1.94	TraesCS4B01G352200	TraesCS4D01G346800	1
8.6.94-10.1.94	TraesCS4B01G352200	TraesCS5D01G488900	1
8.6.94-10.1.94	TraesCS4B01G352200	TraesCS6A01G389900	1
8.6.94-10.1.94	TraesCS4B01G352200	TraesCS6B01G429300	1
8.6.94-10.1.94	TraesCS4B01G352200	TraesCS7A01G046800	1
8.6.94-10.1.94	TraesCS4B01G352200	TraesCS7D01G079800	1
8.6.94-10.1.94	TraesCS4B01G352400	TraesCS4D01G346800	1
8.6.94-10.1.94	TraesCS4B01G352400	TraesCS5D01G488900	1
8.6.94-10.1.94	TraesCS4B01G352400	TraesCS6A01G389900	1
8.6.94-10.1.94	TraesCS4B01G352400	TraesCS6B01G429300	1
8.6.94-10.1.94	TraesCS4B01G352400	TraesCS7A01G046800	1
8.6.94-10.1.94	TraesCS4B01G352400	TraesCS7D01G079800	1
8.6.94-10.1.94	TraesCS4D01G343000	TraesCS5B01G127800	1
8.6.94-10.1.94	TraesCS4D01G346800	TraesCS5D01G488900	1
8.6.94-10.1.94	TraesCS4D01G346800	TraesCS6A01G389900	1
8.6.94-10.1.94	TraesCS4D01G346800	TraesCS6B01G429300	1
8.6.94-10.1.94	TraesCS4D01G346800	TraesCS7A01G046800	1
8.6.94-10.1.94	TraesCS4D01G346800	TraesCS7D01G079800	1
8.6.94-10.1.94	TraesCS5A01G007900	TraesCS5A01G184300	0.799994226404521
8.6.94-10.1.94	TraesCS5A01G007900	TraesCS5A01G378700	1
8.6.94-10.1.94	TraesCS5A01G007900	TraesCS5A01G428000	0.923073933758714
8.6.94-10.1.94	TraesCS5A01G007900	TraesCS5B01G006500	1
8.6.94-10.1.94	TraesCS5A01G007900	TraesCS5B01G472900	0.799994226404521
8.6.94-10.1.94	TraesCS5A01G007900	TraesCS5D01G013400	1
8.6.94-10.1.94	TraesCS5A01G007900	TraesCS5D01G189300	0.799994226404521
8.6.94-10.1.94	TraesCS5A01G007900	TraesCS5D01G388700	1
8.6.94-10.1.94	TraesCS5A01G007900	TraesCS5D01G436000	0.923073933758714
8.6.94-10.1.94	TraesCS5A01G007900	TraesCS6A01G157400	0.799994226404521
8.6.94-10.1.94	TraesCS5A01G007900	TraesCS6B01G193400	1
8.6.94-10.1.94	TraesCS5A01G007900	TraesCS6B01G284900	0.799994226404521
8.6.94-10.1.94	TraesCS5A01G007900	TraesCS6B01G406000	0.799994226404521
8.6.94-10.1.94	TraesCS5A01G007900	TraesCS6B01G423100	0.799994226404521
8.6.94-10.1.94	TraesCS5A01G007900	TraesCS6D01G048400	0.799994226404521
8.6.94-10.1.94	TraesCS5A01G007900	TraesCS6D01G313100	0.799994226404521
8.6.94-10.1.94	TraesCS5A01G007900	TraesCS7A01G174500	0.799994226404521
8.6.94-10.1.94	TraesCS5A01G007900	TraesCS7B01G418900	0.923073933758714
8.6.94-10.1.94	TraesCS5A01G007900	TraesCS7D01G124500	0.799994226404521
8.6.94-10.1.94	TraesCS5A01G007900	TraesCS7D01G142300	0.799994226404521
8.6.94-10.1.94	TraesCS5A01G007900	TraesCS7D01G498500	0.799994226404521
8.6.94-10.1.94	TraesCS5A01G104800	TraesCS5B01G108600	1
8.6.94-10.1.94	TraesCS5A01G184300	TraesCS5A01G378700	0.799994226404521
8.6.94-10.1.94	TraesCS5A01G184300	TraesCS5A01G428000	0.888885918937768
8.6.94-10.1.94	TraesCS5A01G184300	TraesCS5B01G006500	0.799994226404521
8.6.94-10.1.94	TraesCS5A01G184300	TraesCS5B01G472900	1
8.6.94-10.1.94	TraesCS5A01G184300	TraesCS5D01G013400	0.799994226404521
8.6.94-10.1.94	TraesCS5A01G184300	TraesCS5D01G189300	1
8.6.94-10.1.94	TraesCS5A01G184300	TraesCS5D01G388700	0.799994226404521
8.6.94-10.1.94	TraesCS5A01G184300	TraesCS5D01G436000	0.888885918937768
8.6.94-10.1.94	TraesCS5A01G184300	TraesCS6A01G157400	1
8.6.94-10.1.94	TraesCS5A01G184300	TraesCS6B01G193400	0.799994226404521
8.6.94-10.1.94	TraesCS5A01G184300	TraesCS6B01G284900	1
8.6.94-10.1.94	TraesCS5A01G184300	TraesCS6B01G406000	1
8.6.94-10.1.94	TraesCS5A01G184300	TraesCS6B01G423100	1
8.6.94-10.1.94	TraesCS5A01G184300	TraesCS6D01G048400	1
8.6.94-10.1.94	TraesCS5A01G184300	TraesCS6D01G313100	1
8.6.94-10.1.94	TraesCS5A01G184300	TraesCS7A01G174500	1
8.6.94-10.1.94	TraesCS5A01G184300	TraesCS7B01G418900	0.888885918937768
8.6.94-10.1.94	TraesCS5A01G184300	TraesCS7D01G124500	1
8.6.94-10.1.94	TraesCS5A01G184300	TraesCS7D01G142300	1
8.6.94-10.1.94	TraesCS5A01G184300	TraesCS7D01G498500	1
8.6.94-10.1.94	TraesCS5A01G347900	TraesCS6A01G117200	1
8.6.94-10.1.94	TraesCS5A01G347900	TraesCS6D01G040400	1
8.6.94-10.1.94	TraesCS5A01G347900	TraesCS6D01G040500	1
8.6.94-10.1.94	TraesCS5A01G347900	TraesCS7B01G016700	1
8.6.94-10.1.94	TraesCS5A01G347900	TraesCS7B01G017000	1
8.6.94-10.1.94	TraesCS5A01G347900	TraesCS7D01G117100	1
8.6.94-10.1.94	TraesCS5A01G378700	TraesCS5A01G428000	0.923073933758714
8.6.94-10.1.94	TraesCS5A01G378700	TraesCS5B01G006500	1
8.6.94-10.1.94	TraesCS5A01G378700	TraesCS5B01G472900	0.799994226404521
8.6.94-10.1.94	TraesCS5A01G378700	TraesCS5D01G013400	1
8.6.94-10.1.94	TraesCS5A01G378700	TraesCS5D01G189300	0.799994226404521
8.6.94-10.1.94	TraesCS5A01G378700	TraesCS5D01G388700	1
8.6.94-10.1.94	TraesCS5A01G378700	TraesCS5D01G436000	0.923073933758714
8.6.94-10.1.94	TraesCS5A01G378700	TraesCS6A01G157400	0.799994226404521
8.6.94-10.1.94	TraesCS5A01G378700	TraesCS6B01G193400	1
8.6.94-10.1.94	TraesCS5A01G378700	TraesCS6B01G284900	0.799994226404521
8.6.94-10.1.94	TraesCS5A01G378700	TraesCS6B01G406000	0.799994226404521
8.6.94-10.1.94	TraesCS5A01G378700	TraesCS6B01G423100	0.799994226404521
8.6.94-10.1.94	TraesCS5A01G378700	TraesCS6D01G048400	0.799994226404521
8.6.94-10.1.94	TraesCS5A01G378700	TraesCS6D01G313100	0.799994226404521
8.6.94-10.1.94	TraesCS5A01G378700	TraesCS7A01G174500	0.799994226404521
8.6.94-10.1.94	TraesCS5A01G378700	TraesCS7B01G418900	0.923073933758714
8.6.94-10.1.94	TraesCS5A01G378700	TraesCS7D01G124500	0.799994226404521
8.6.94-10.1.94	TraesCS5A01G378700	TraesCS7D01G142300	0.799994226404521
8.6.94-10.1.94	TraesCS5A01G378700	TraesCS7D01G498500	0.799994226404521
8.6.94-10.1.94	TraesCS5A01G391700	TraesCS5B01G396600	1
8.6.94-10.1.94	TraesCS5A01G391700	TraesCS5D01G401500	1
8.6.94-10.1.94	TraesCS5A01G391700	TraesCS7D01G315900	1
8.6.94-10.1.94	TraesCS5A01G428000	TraesCS5B01G006500	0.923073933758714
8.6.94-10.1.94	TraesCS5A01G428000	TraesCS5B01G472900	0.888885918937768
8.6.94-10.1.94	TraesCS5A01G428000	TraesCS5D01G013400	0.923073933758714
8.6.94-10.1.94	TraesCS5A01G428000	TraesCS5D01G189300	0.888885918937768
8.6.94-10.1.94	TraesCS5A01G428000	TraesCS5D01G388700	0.923073933758714
8.6.94-10.1.94	TraesCS5A01G428000	TraesCS5D01G436000	1
8.6.94-10.1.94	TraesCS5A01G428000	TraesCS6A01G157400	0.888885918937768
8.6.94-10.1.94	TraesCS5A01G428000	TraesCS6B01G193400	0.923073933758714
8.6.94-10.1.94	TraesCS5A01G428000	TraesCS6B01G284900	0.888885918937768
8.6.94-10.1.94	TraesCS5A01G428000	TraesCS6B01G406000	0.888885918937768
8.6.94-10.1.94	TraesCS5A01G428000	TraesCS6B01G423100	0.888885918937768
8.6.94-10.1.94	TraesCS5A01G428000	TraesCS6D01G048400	0.888885918937768
8.6.94-10.1.94	TraesCS5A01G428000	TraesCS6D01G313100	0.888885918937768
8.6.94-10.1.94	TraesCS5A01G428000	TraesCS7A01G174500	0.888885918937768
8.6.94-10.1.94	TraesCS5A01G428000	TraesCS7B01G418900	1
8.6.94-10.1.94	TraesCS5A01G428000	TraesCS7D01G124500	0.888885918937768
8.6.94-10.1.94	TraesCS5A01G428000	TraesCS7D01G142300	0.888885918937768
8.6.94-10.1.94	TraesCS5A01G428000	TraesCS7D01G498500	0.888885918937768
8.6.94-10.1.94	TraesCS5B01G006500	TraesCS5B01G472900	0.799994226404521
8.6.94-10.1.94	TraesCS5B01G006500	TraesCS5D01G013400	1
8.6.94-10.1.94	TraesCS5B01G006500	TraesCS5D01G189300	0.799994226404521
8.6.94-10.1.94	TraesCS5B01G006500	TraesCS5D01G388700	1
8.6.94-10.1.94	TraesCS5B01G006500	TraesCS5D01G436000	0.923073933758714
8.6.94-10.1.94	TraesCS5B01G006500	TraesCS6A01G157400	0.799994226404521
8.6.94-10.1.94	TraesCS5B01G006500	TraesCS6B01G193400	1
8.6.94-10.1.94	TraesCS5B01G006500	TraesCS6B01G284900	0.799994226404521
8.6.94-10.1.94	TraesCS5B01G006500	TraesCS6B01G406000	0.799994226404521
8.6.94-10.1.94	TraesCS5B01G006500	TraesCS6B01G423100	0.799994226404521
8.6.94-10.1.94	TraesCS5B01G006500	TraesCS6D01G048400	0.799994226404521
8.6.94-10.1.94	TraesCS5B01G006500	TraesCS6D01G313100	0.799994226404521
8.6.94-10.1.94	TraesCS5B01G006500	TraesCS7A01G174500	0.799994226404521
8.6.94-10.1.94	TraesCS5B01G006500	TraesCS7B01G418900	0.923073933758714
8.6.94-10.1.94	TraesCS5B01G006500	TraesCS7D01G124500	0.799994226404521
8.6.94-10.1.94	TraesCS5B01G006500	TraesCS7D01G142300	0.799994226404521
8.6.94-10.1.94	TraesCS5B01G006500	TraesCS7D01G498500	0.799994226404521
8.6.94-10.1.94	TraesCS5B01G358400	TraesCS6B01G063500	1
8.6.94-10.1.94	TraesCS5B01G358400	TraesCS6D01G054900	1
8.6.94-10.1.94	TraesCS5B01G358400	TraesCS7B01G251100	1
8.6.94-10.1.94	TraesCS5B01G396600	TraesCS5D01G401500	1
8.6.94-10.1.94	TraesCS5B01G396600	TraesCS7D01G315900	1
8.6.94-10.1.94	TraesCS5B01G472900	TraesCS5D01G013400	0.799994226404521
8.6.94-10.1.94	TraesCS5B01G472900	TraesCS5D01G189300	1
8.6.94-10.1.94	TraesCS5B01G472900	TraesCS5D01G388700	0.799994226404521
8.6.94-10.1.94	TraesCS5B01G472900	TraesCS5D01G436000	0.888885918937768
8.6.94-10.1.94	TraesCS5B01G472900	TraesCS6A01G157400	1
8.6.94-10.1.94	TraesCS5B01G472900	TraesCS6B01G193400	0.799994226404521
8.6.94-10.1.94	TraesCS5B01G472900	TraesCS6B01G284900	1
8.6.94-10.1.94	TraesCS5B01G472900	TraesCS6B01G406000	1
8.6.94-10.1.94	TraesCS5B01G472900	TraesCS6B01G423100	1
8.6.94-10.1.94	TraesCS5B01G472900	TraesCS6D01G048400	1
8.6.94-10.1.94	TraesCS5B01G472900	TraesCS6D01G313100	1
8.6.94-10.1.94	TraesCS5B01G472900	TraesCS7A01G174500	1
8.6.94-10.1.94	TraesCS5B01G472900	TraesCS7B01G418900	0.888885918937768
8.6.94-10.1.94	TraesCS5B01G472900	TraesCS7D01G124500	1
8.6.94-10.1.94	TraesCS5B01G472900	TraesCS7D01G142300	1
8.6.94-10.1.94	TraesCS5B01G472900	TraesCS7D01G498500	1
8.6.94-10.1.94	TraesCS5D01G013400	TraesCS5D01G189300	0.799994226404521
8.6.94-10.1.94	TraesCS5D01G013400	TraesCS5D01G388700	1
8.6.94-10.1.94	TraesCS5D01G013400	TraesCS5D01G436000	0.923073933758714
8.6.94-10.1.94	TraesCS5D01G013400	TraesCS6A01G157400	0.799994226404521
8.6.94-10.1.94	TraesCS5D01G013400	TraesCS6B01G193400	1
8.6.94-10.1.94	TraesCS5D01G013400	TraesCS6B01G284900	0.799994226404521
8.6.94-10.1.94	TraesCS5D01G013400	TraesCS6B01G406000	0.799994226404521
8.6.94-10.1.94	TraesCS5D01G013400	TraesCS6B01G423100	0.799994226404521
8.6.94-10.1.94	TraesCS5D01G013400	TraesCS6D01G048400	0.799994226404521
8.6.94-10.1.94	TraesCS5D01G013400	TraesCS6D01G313100	0.799994226404521
8.6.94-10.1.94	TraesCS5D01G013400	TraesCS7A01G174500	0.799994226404521
8.6.94-10.1.94	TraesCS5D01G013400	TraesCS7B01G418900	0.923073933758714
8.6.94-10.1.94	TraesCS5D01G013400	TraesCS7D01G124500	0.799994226404521
8.6.94-10.1.94	TraesCS5D01G013400	TraesCS7D01G142300	0.799994226404521
8.6.94-10.1.94	TraesCS5D01G013400	TraesCS7D01G498500	0.799994226404521
8.6.94-10.1.94	TraesCS5D01G189300	TraesCS5D01G388700	0.799994226404521
8.6.94-10.1.94	TraesCS5D01G189300	TraesCS5D01G436000	0.888885918937768
8.6.94-10.1.94	TraesCS5D01G189300	TraesCS6A01G157400	1
8.6.94-10.1.94	TraesCS5D01G189300	TraesCS6B01G193400	0.799994226404521
8.6.94-10.1.94	TraesCS5D01G189300	TraesCS6B01G284900	1
8.6.94-10.1.94	TraesCS5D01G189300	TraesCS6B01G406000	1
8.6.94-10.1.94	TraesCS5D01G189300	TraesCS6B01G423100	1
8.6.94-10.1.94	TraesCS5D01G189300	TraesCS6D01G048400	1
8.6.94-10.1.94	TraesCS5D01G189300	TraesCS6D01G313100	1
8.6.94-10.1.94	TraesCS5D01G189300	TraesCS7A01G174500	1
8.6.94-10.1.94	TraesCS5D01G189300	TraesCS7B01G418900	0.888885918937768
8.6.94-10.1.94	TraesCS5D01G189300	TraesCS7D01G124500	1
8.6.94-10.1.94	TraesCS5D01G189300	TraesCS7D01G142300	1
8.6.94-10.1.94	TraesCS5D01G189300	TraesCS7D01G498500	1
8.6.94-10.1.94	TraesCS5D01G388700	TraesCS5D01G436000	0.923073933758714
8.6.94-10.1.94	TraesCS5D01G388700	TraesCS6A01G157400	0.799994226404521
8.6.94-10.1.94	TraesCS5D01G388700	TraesCS6B01G193400	1
8.6.94-10.1.94	TraesCS5D01G388700	TraesCS6B01G284900	0.799994226404521
8.6.94-10.1.94	TraesCS5D01G388700	TraesCS6B01G406000	0.799994226404521
8.6.94-10.1.94	TraesCS5D01G388700	TraesCS6B01G423100	0.799994226404521
8.6.94-10.1.94	TraesCS5D01G388700	TraesCS6D01G048400	0.799994226404521
8.6.94-10.1.94	TraesCS5D01G388700	TraesCS6D01G313100	0.799994226404521
8.6.94-10.1.94	TraesCS5D01G388700	TraesCS7A01G174500	0.799994226404521
8.6.94-10.1.94	TraesCS5D01G388700	TraesCS7B01G418900	0.923073933758714
8.6.94-10.1.94	TraesCS5D01G388700	TraesCS7D01G124500	0.799994226404521
8.6.94-10.1.94	TraesCS5D01G388700	TraesCS7D01G142300	0.799994226404521
8.6.94-10.1.94	TraesCS5D01G388700	TraesCS7D01G498500	0.799994226404521
8.6.94-10.1.94	TraesCS5D01G401500	TraesCS7D01G315900	1
8.6.94-10.1.94	TraesCS5D01G436000	TraesCS6A01G157400	0.888885918937768
8.6.94-10.1.94	TraesCS5D01G436000	TraesCS6B01G193400	0.923073933758714
8.6.94-10.1.94	TraesCS5D01G436000	TraesCS6B01G284900	0.888885918937768
8.6.94-10.1.94	TraesCS5D01G436000	TraesCS6B01G406000	0.888885918937768
8.6.94-10.1.94	TraesCS5D01G436000	TraesCS6B01G423100	0.888885918937768
8.6.94-10.1.94	TraesCS5D01G436000	TraesCS6D01G048400	0.888885918937768
8.6.94-10.1.94	TraesCS5D01G436000	TraesCS6D01G313100	0.888885918937768
8.6.94-10.1.94	TraesCS5D01G436000	TraesCS7A01G174500	0.888885918937768
8.6.94-10.1.94	TraesCS5D01G436000	TraesCS7B01G418900	1
8.6.94-10.1.94	TraesCS5D01G436000	TraesCS7D01G124500	0.888885918937768
8.6.94-10.1.94	TraesCS5D01G436000	TraesCS7D01G142300	0.888885918937768
8.6.94-10.1.94	TraesCS5D01G436000	TraesCS7D01G498500	0.888885918937768
8.6.94-10.1.94	TraesCS5D01G488900	TraesCS6A01G389900	1
8.6.94-10.1.94	TraesCS5D01G488900	TraesCS6B01G429300	1
8.6.94-10.1.94	TraesCS5D01G488900	TraesCS7A01G046800	1
8.6.94-10.1.94	TraesCS5D01G488900	TraesCS7D01G079800	1
8.6.94-10.1.94	TraesCS6A01G117200	TraesCS6D01G040400	1
8.6.94-10.1.94	TraesCS6A01G117200	TraesCS6D01G040500	1
8.6.94-10.1.94	TraesCS6A01G117200	TraesCS7B01G016700	1
8.6.94-10.1.94	TraesCS6A01G117200	TraesCS7B01G017000	1
8.6.94-10.1.94	TraesCS6A01G117200	TraesCS7D01G117100	1
8.6.94-10.1.94	TraesCS6A01G157400	TraesCS6B01G193400	0.799994226404521
8.6.94-10.1.94	TraesCS6A01G157400	TraesCS6B01G284900	1
8.6.94-10.1.94	TraesCS6A01G157400	TraesCS6B01G406000	1
8.6.94-10.1.94	TraesCS6A01G157400	TraesCS6B01G423100	1
8.6.94-10.1.94	TraesCS6A01G157400	TraesCS6D01G048400	1
8.6.94-10.1.94	TraesCS6A01G157400	TraesCS6D01G313100	1
8.6.94-10.1.94	TraesCS6A01G157400	TraesCS7A01G174500	1
8.6.94-10.1.94	TraesCS6A01G157400	TraesCS7B01G418900	0.888885918937768
8.6.94-10.1.94	TraesCS6A01G157400	TraesCS7D01G124500	1
8.6.94-10.1.94	TraesCS6A01G157400	TraesCS7D01G142300	1
8.6.94-10.1.94	TraesCS6A01G157400	TraesCS7D01G498500	1
8.6.94-10.1.94	TraesCS6A01G389900	TraesCS6B01G429300	1
8.6.94-10.1.94	TraesCS6A01G389900	TraesCS7A01G046800	1
8.6.94-10.1.94	TraesCS6A01G389900	TraesCS7D01G079800	1
8.6.94-10.1.94	TraesCS6B01G002100	TraesCS6B01G468200	1
8.6.94-10.1.94	TraesCS6B01G063500	TraesCS6D01G054900	1
8.6.94-10.1.94	TraesCS6B01G063500	TraesCS7B01G251100	1
8.6.94-10.1.94	TraesCS6B01G193400	TraesCS6B01G284900	0.799994226404521
8.6.94-10.1.94	TraesCS6B01G193400	TraesCS6B01G406000	0.799994226404521
8.6.94-10.1.94	TraesCS6B01G193400	TraesCS6B01G423100	0.799994226404521
8.6.94-10.1.94	TraesCS6B01G193400	TraesCS6D01G048400	0.799994226404521
8.6.94-10.1.94	TraesCS6B01G193400	TraesCS6D01G313100	0.799994226404521
8.6.94-10.1.94	TraesCS6B01G193400	TraesCS7A01G174500	0.799994226404521
8.6.94-10.1.94	TraesCS6B01G193400	TraesCS7B01G418900	0.923073933758714
8.6.94-10.1.94	TraesCS6B01G193400	TraesCS7D01G124500	0.799994226404521
8.6.94-10.1.94	TraesCS6B01G193400	TraesCS7D01G142300	0.799994226404521
8.6.94-10.1.94	TraesCS6B01G193400	TraesCS7D01G498500	0.799994226404521
8.6.94-10.1.94	TraesCS6B01G284900	TraesCS6B01G406000	1
8.6.94-10.1.94	TraesCS6B01G284900	TraesCS6B01G423100	1
8.6.94-10.1.94	TraesCS6B01G284900	TraesCS6D01G048400	1
8.6.94-10.1.94	TraesCS6B01G284900	TraesCS6D01G313100	1
8.6.94-10.1.94	TraesCS6B01G284900	TraesCS7A01G174500	1
8.6.94-10.1.94	TraesCS6B01G284900	TraesCS7B01G418900	0.888885918937768
8.6.94-10.1.94	TraesCS6B01G284900	TraesCS7D01G124500	1
8.6.94-10.1.94	TraesCS6B01G284900	TraesCS7D01G142300	1
8.6.94-10.1.94	TraesCS6B01G284900	TraesCS7D01G498500	1
8.6.94-10.1.94	TraesCS6B01G406000	TraesCS6B01G423100	1
8.6.94-10.1.94	TraesCS6B01G406000	TraesCS6D01G048400	1
8.6.94-10.1.94	TraesCS6B01G406000	TraesCS6D01G313100	1
8.6.94-10.1.94	TraesCS6B01G406000	TraesCS7A01G174500	1
8.6.94-10.1.94	TraesCS6B01G406000	TraesCS7B01G418900	0.888885918937768
8.6.94-10.1.94	TraesCS6B01G406000	TraesCS7D01G124500	1
8.6.94-10.1.94	TraesCS6B01G406000	TraesCS7D01G142300	1
8.6.94-10.1.94	TraesCS6B01G406000	TraesCS7D01G498500	1
8.6.94-10.1.94	TraesCS6B01G423100	TraesCS6D01G048400	1
8.6.94-10.1.94	TraesCS6B01G423100	TraesCS6D01G313100	1
8.6.94-10.1.94	TraesCS6B01G423100	TraesCS7A01G174500	1
8.6.94-10.1.94	TraesCS6B01G423100	TraesCS7B01G418900	0.888885918937768
8.6.94-10.1.94	TraesCS6B01G423100	TraesCS7D01G124500	1
8.6.94-10.1.94	TraesCS6B01G423100	TraesCS7D01G142300	1
8.6.94-10.1.94	TraesCS6B01G423100	TraesCS7D01G498500	1
8.6.94-10.1.94	TraesCS6B01G429300	TraesCS7A01G046800	1
8.6.94-10.1.94	TraesCS6B01G429300	TraesCS7D01G079800	1
8.6.94-10.1.94	TraesCS6D01G040400	TraesCS6D01G040500	1
8.6.94-10.1.94	TraesCS6D01G040400	TraesCS7B01G016700	1
8.6.94-10.1.94	TraesCS6D01G040400	TraesCS7B01G017000	1
8.6.94-10.1.94	TraesCS6D01G040400	TraesCS7D01G117100	1
8.6.94-10.1.94	TraesCS6D01G040500	TraesCS7B01G016700	1
8.6.94-10.1.94	TraesCS6D01G040500	TraesCS7B01G017000	1
8.6.94-10.1.94	TraesCS6D01G040500	TraesCS7D01G117100	1
8.6.94-10.1.94	TraesCS6D01G048400	TraesCS6D01G313100	1
8.6.94-10.1.94	TraesCS6D01G048400	TraesCS7A01G174500	1
8.6.94-10.1.94	TraesCS6D01G048400	TraesCS7B01G418900	0.888885918937768
8.6.94-10.1.94	TraesCS6D01G048400	TraesCS7D01G124500	1
8.6.94-10.1.94	TraesCS6D01G048400	TraesCS7D01G142300	1
8.6.94-10.1.94	TraesCS6D01G048400	TraesCS7D01G498500	1
8.6.94-10.1.94	TraesCS6D01G054900	TraesCS7B01G251100	1
8.6.94-10.1.94	TraesCS6D01G313100	TraesCS7A01G174500	1
8.6.94-10.1.94	TraesCS6D01G313100	TraesCS7B01G418900	0.888885918937768
8.6.94-10.1.94	TraesCS6D01G313100	TraesCS7D01G124500	1
8.6.94-10.1.94	TraesCS6D01G313100	TraesCS7D01G142300	1
8.6.94-10.1.94	TraesCS6D01G313100	TraesCS7D01G498500	1
8.6.94-10.1.94	TraesCS7A01G046800	TraesCS7D01G079800	1
8.6.94-10.1.94	TraesCS7A01G174500	TraesCS7B01G418900	0.888885918937768
8.6.94-10.1.94	TraesCS7A01G174500	TraesCS7D01G124500	1
8.6.94-10.1.94	TraesCS7A01G174500	TraesCS7D01G142300	1
8.6.94-10.1.94	TraesCS7A01G174500	TraesCS7D01G498500	1
8.6.94-10.1.94	TraesCS7B01G016700	TraesCS7B01G017000	1
8.6.94-10.1.94	TraesCS7B01G016700	TraesCS7D01G117100	1
8.6.94-10.1.94	TraesCS7B01G017000	TraesCS7D01G117100	1
8.6.94-10.1.94	TraesCS7B01G418900	TraesCS7D01G124500	0.888885918937768
8.6.94-10.1.94	TraesCS7B01G418900	TraesCS7D01G142300	0.888885918937768
8.6.94-10.1.94	TraesCS7B01G418900	TraesCS7D01G498500	0.888885918937768
8.6.94-10.1.94	TraesCS7D01G124500	TraesCS7D01G142300	1
8.6.94-10.1.94	TraesCS7D01G124500	TraesCS7D01G498500	1
8.6.94-10.1.94	TraesCS7D01G142300	TraesCS7D01G498500	1
