# Supplementary material for: Carbohydrate Accumulation and Differential Transcript Expression in Winter Wheat Lines with Different Levels of Snow Mold and Freezing Tolerance after Cold Treatment
Source: Plants (Basel). 2020 Oct 23;9(11):1416. doi: 10.3390/plants9111416 (PMC7690702; doi:10.3390/plants9111416)
Supplement: Supplementary file 1 [file plants-09-01416-s001.zip › supplementalFiles/func-E output/snowMoldFunc-E_results/8.6.94-8.6.128/test.8.6.94-8.6.128.cluster_features.tab]

Module	Cluster	Gene
8.6.94-8.6.128	Cluster1	TraesCS1A01G250000	-6.601422237879460365081140090934043762106629766511763272505541337
8.6.94-8.6.128	Cluster1	TraesCS1D01G207100	-6.601422237879460365081140090934043762106629766511763272505541337
8.6.94-8.6.128	Cluster1	TraesCS1D01G249600	-6.601422237879460365081140090934043762106629766511763272505541337
8.6.94-8.6.128	Cluster1	TraesCS2D01G349400	-6.601422237879460365081140090934043762106629766511763272505541337
8.6.94-8.6.128	Cluster1	TraesCS3B01G293200	-6.601422237879460365081140090934043762106629766511763272505541337
8.6.94-8.6.128	Cluster2	TraesCS2A01G572800	-6.812225847764777772595367326913186135290257314269097251845065033
8.6.94-8.6.128	Cluster2	TraesCS2A01G573500	-6.812225847764777772595367326913186135290257314269097251845065033
8.6.94-8.6.128	Cluster2	TraesCS2A01G573900	-6.812225847764777772595367326913186135290257314269097251845065033
8.6.94-8.6.128	Cluster2	TraesCS2A01G574400	-6.812225847764777772595367326913186135290257314269097251845065033
8.6.94-8.6.128	Cluster2	TraesCS2B01G124900	-6.812225847764777772595367326913186135290257314269097251845065033
8.6.94-8.6.128	Cluster2	TraesCS2B01G445600	-6.812225847764777772595367326913186135290257314269097251845065033
8.6.94-8.6.128	Cluster2	TraesCS2B01G613900	-6.812225847764777772595367326913186135290257314269097251845065033
8.6.94-8.6.128	Cluster2	TraesCS2B01G615100	-6.812225847764777772595367326913186135290257314269097251845065033
8.6.94-8.6.128	Cluster2	TraesCS2D01G029700	-6.812225847764777772595367326913186135290257314269097251845065033
8.6.94-8.6.128	Cluster2	TraesCS2D01G029900	-6.812225847764777772595367326913186135290257314269097251845065033
8.6.94-8.6.128	Cluster2	TraesCS2D01G030000	-6.812225847764777772595367326913186135290257314269097251845065033
8.6.94-8.6.128	Cluster2	TraesCS2D01G583700	-6.812225847764777772595367326913186135290257314269097251845065033
8.6.94-8.6.128	Cluster2	TraesCS2D01G583900	-6.812225847764777772595367326913186135290257314269097251845065033
8.6.94-8.6.128	Cluster2	TraesCS3B01G034300	-6.812225847764777772595367326913186135290257314269097251845065033
8.6.94-8.6.128	Cluster2	TraesCS3B01G578600	-6.812225847764777772595367326913186135290257314269097251845065033
8.6.94-8.6.128	Cluster2	TraesCS4B01G005900	-6.812225847764777772595367326913186135290257314269097251845065033
8.6.94-8.6.128	Cluster2	TraesCS5D01G012200	-6.812225847764777772595367326913186135290257314269097251845065033
8.6.94-8.6.128	Cluster2	TraesCS5D01G014200	-6.812225847764777772595367326913186135290257314269097251845065033
8.6.94-8.6.128	Cluster2	TraesCS7B01G298500	-6.812225847764777772595367326913186135290257314269097251845065033
8.6.94-8.6.128	Cluster2	TraesCS7D01G369700	-6.812225847764777772595367326913186135290257314269097251845065033
