# Supplementary material for: Carbohydrate Accumulation and Differential Transcript Expression in Winter Wheat Lines with Different Levels of Snow Mold and Freezing Tolerance after Cold Treatment
Source: Plants (Basel). 2020 Oct 23;9(11):1416. doi: 10.3390/plants9111416 (PMC7690702; doi:10.3390/plants9111416)
Supplement: Supplementary file 1 [file plants-09-01416-s001.zip › supplementalFiles/func-E output/snowMoldFunc-E_results/8.6.94-8.6.128/test.8.6.94-8.6.128.cluster_report.tab]

Module: 8.6.94-8.6.128 Functional Clustering Report
	Mod Total	BG Total
CLUSTER 1	num genes: 62	score: -6.6014	mean: 0.0000	geo: 2.5037e-07
genes: TraesCS1A01G041300, TraesCS1A01G250000, TraesCS1A01G265600, TraesCS1B01G276300, TraesCS1B01G340200, TraesCS1B01G454500, TraesCS1D01G207100, TraesCS1D01G249600, TraesCS1D01G328700, TraesCS1D01G328900, TraesCS2A01G572800, TraesCS2A01G573500, TraesCS2A01G573900, TraesCS2A01G574400, TraesCS2B01G124900, TraesCS2B01G445600, TraesCS2B01G599800, TraesCS2B01G613900, TraesCS2B01G615100, TraesCS2D01G…
Category	Term	Mod Count	Bg Count	Percentage	Fold Enrichment	pvalue	Bonferroni	Benjamini
GO	GO:0008061|chitin binding	7	73	9.58904109589041	48.1708810992013	3.215397e-10	3.5369367e-08	1.76846835e-08
GO	GO:0004568|chitinase activity	5	77	6.49350649350649	32.6203554753404	7.226426e-07	7.9490686e-05	1.13558122857143e-05
GO	GO:0006032|chitin catabolic process	5	77	6.49350649350649	32.6203554753404	7.226426e-07	7.9490686e-05	1.32484476666667e-05
GO	GO:0016998|cell wall macromolecule catabolic process	5	77	6.49350649350649	32.6203554753404	7.226426e-07	7.9490686e-05	9.93633575e-06
GO	GO:0005975|carbohydrate metabolic process	14	1648	0.849514563106796	4.26756592262341	8.107436e-06	0.00089181796	9.90908844444444e-05
CLUSTER 2	num genes: 62	score: -6.8122	mean: 0.0001	geo: 1.5409e-07
genes: TraesCS1A01G041300, TraesCS1A01G250000, TraesCS1A01G265600, TraesCS1B01G276300, TraesCS1B01G340200, TraesCS1B01G454500, TraesCS1D01G207100, TraesCS1D01G249600, TraesCS1D01G328700, TraesCS1D01G328900, TraesCS2A01G572800, TraesCS2A01G573500, TraesCS2A01G573900, TraesCS2A01G574400, TraesCS2B01G124900, TraesCS2B01G445600, TraesCS2B01G599800, TraesCS2B01G613900, TraesCS2B01G615100, TraesCS2D01G…
Category	Term	Mod Count	Bg Count	Percentage	Fold Enrichment	pvalue	Bonferroni	Benjamini
GO	GO:0006979|response to oxidative stress	13	729	1.78326474622771	8.95829240900294	4.857639e-09	5.3434029e-07	1.7811343e-07
GO	GO:0004601|peroxidase activity	13	742	1.75202156334232	8.80134119428995	5.96068e-09	6.556748e-07	1.639187e-07
GO	GO:0020037|heme binding	21	2481	0.846432889963724	4.252085030522	4.783617e-08	5.2619787e-06	1.05239574e-06
GO	GO:0055114|oxidation-reduction process	24	5570	0.430879712746858	2.16453920712492	0.0004070232	0.044772552	0.0044772552
