# Supplementary material for: Carbohydrate Accumulation and Differential Transcript Expression in Winter Wheat Lines with Different Levels of Snow Mold and Freezing Tolerance after Cold Treatment
Source: Plants (Basel). 2020 Oct 23;9(11):1416. doi: 10.3390/plants9111416 (PMC7690702; doi:10.3390/plants9111416)
Supplement: Supplementary file 1 [file plants-09-01416-s001.zip › supplementalFiles/func-E output/snowMoldFunc-E_results/8.6.94-8.6.128/test.8.6.94-8.6.128.cluster_terms.tab]

Module	Cluster	Category	Term	Definition	p-value	E-Score
8.6.94-8.6.128	Cluster1	GO	GO:0008061	chitin binding	3.215397e-10	-6.601422237879460365081140090934043762106629766511763272505541337
8.6.94-8.6.128	Cluster1	GO	GO:0004568	chitinase activity	7.226426e-07	-6.601422237879460365081140090934043762106629766511763272505541337
8.6.94-8.6.128	Cluster1	GO	GO:0006032	chitin catabolic process	7.226426e-07	-6.601422237879460365081140090934043762106629766511763272505541337
8.6.94-8.6.128	Cluster1	GO	GO:0016998	cell wall macromolecule catabolic process	7.226426e-07	-6.601422237879460365081140090934043762106629766511763272505541337
8.6.94-8.6.128	Cluster1	GO	GO:0005975	carbohydrate metabolic process	8.107436e-06	-6.601422237879460365081140090934043762106629766511763272505541337
8.6.94-8.6.128	Cluster2	GO	GO:0006979	response to oxidative stress	4.857639e-09	-6.812225847764777772595367326913186135290257314269097251845065033
8.6.94-8.6.128	Cluster2	GO	GO:0004601	peroxidase activity	5.96068e-09	-6.812225847764777772595367326913186135290257314269097251845065033
8.6.94-8.6.128	Cluster2	GO	GO:0020037	heme binding	4.783617e-08	-6.812225847764777772595367326913186135290257314269097251845065033
8.6.94-8.6.128	Cluster2	GO	GO:0055114	oxidation-reduction process	0.0004070232	-6.812225847764777772595367326913186135290257314269097251845065033
