# Supplementary material for: Carbohydrate Accumulation and Differential Transcript Expression in Winter Wheat Lines with Different Levels of Snow Mold and Freezing Tolerance after Cold Treatment
Source: Plants (Basel). 2020 Oct 23;9(11):1416. doi: 10.3390/plants9111416 (PMC7690702; doi:10.3390/plants9111416)
Supplement: Supplementary file 1 [file plants-09-01416-s001.zip › supplementalFiles/func-E output/snowMoldFunc-E_results/8.6.94-8.6.128/test.8.6.94-8.6.128.kappa.features.tab]

8.6.94-8.6.128	TraesCS1A01G250000	TraesCS1D01G207100	0.941173473845652
8.6.94-8.6.128	TraesCS1A01G250000	TraesCS1D01G249600	1
8.6.94-8.6.128	TraesCS1A01G250000	TraesCS2D01G349400	0.941173473845652
8.6.94-8.6.128	TraesCS1A01G250000	TraesCS3B01G293200	1
8.6.94-8.6.128	TraesCS1A01G265600	TraesCS1B01G276300	1
8.6.94-8.6.128	TraesCS1A01G265600	TraesCS3B01G036400	1
8.6.94-8.6.128	TraesCS1A01G265600	TraesCS3D01G035600	1
8.6.94-8.6.128	TraesCS1B01G276300	TraesCS3B01G036400	1
8.6.94-8.6.128	TraesCS1B01G276300	TraesCS3D01G035600	1
8.6.94-8.6.128	TraesCS1B01G454500	TraesCS2B01G599800	1
8.6.94-8.6.128	TraesCS1B01G454500	TraesCS2D01G594400	1
8.6.94-8.6.128	TraesCS1B01G454500	TraesCS3A01G482200	1
8.6.94-8.6.128	TraesCS1B01G454500	TraesCS3B01G382300	1
8.6.94-8.6.128	TraesCS1B01G454500	TraesCS3B01G524800	1
8.6.94-8.6.128	TraesCS1B01G454500	TraesCS3B01G529400	1
8.6.94-8.6.128	TraesCS1B01G454500	TraesCS3D01G475200	1
8.6.94-8.6.128	TraesCS1B01G454500	TraesCS3D01G477300	1
8.6.94-8.6.128	TraesCS1D01G207100	TraesCS1D01G249600	0.941173473845652
8.6.94-8.6.128	TraesCS1D01G207100	TraesCS2D01G349400	1
8.6.94-8.6.128	TraesCS1D01G207100	TraesCS3B01G293200	0.941173473845652
8.6.94-8.6.128	TraesCS1D01G249600	TraesCS2D01G349400	0.941173473845652
8.6.94-8.6.128	TraesCS1D01G249600	TraesCS3B01G293200	1
8.6.94-8.6.128	TraesCS2A01G572800	TraesCS2A01G573500	1
8.6.94-8.6.128	TraesCS2A01G572800	TraesCS2A01G573900	1
8.6.94-8.6.128	TraesCS2A01G572800	TraesCS2A01G574400	1
8.6.94-8.6.128	TraesCS2A01G572800	TraesCS2B01G124900	1
8.6.94-8.6.128	TraesCS2A01G572800	TraesCS2B01G445600	0.799994226404521
8.6.94-8.6.128	TraesCS2A01G572800	TraesCS2B01G613900	1
8.6.94-8.6.128	TraesCS2A01G572800	TraesCS2B01G615100	1
8.6.94-8.6.128	TraesCS2A01G572800	TraesCS2D01G029700	0.799994226404521
8.6.94-8.6.128	TraesCS2A01G572800	TraesCS2D01G029900	0.799994226404521
8.6.94-8.6.128	TraesCS2A01G572800	TraesCS2D01G030000	0.799994226404521
8.6.94-8.6.128	TraesCS2A01G572800	TraesCS2D01G583700	1
8.6.94-8.6.128	TraesCS2A01G572800	TraesCS2D01G583900	1
8.6.94-8.6.128	TraesCS2A01G572800	TraesCS3B01G034300	1
8.6.94-8.6.128	TraesCS2A01G572800	TraesCS3B01G578600	1
8.6.94-8.6.128	TraesCS2A01G572800	TraesCS4B01G005900	0.799994226404521
8.6.94-8.6.128	TraesCS2A01G572800	TraesCS5D01G012200	0.799994226404521
8.6.94-8.6.128	TraesCS2A01G572800	TraesCS5D01G014200	0.799994226404521
8.6.94-8.6.128	TraesCS2A01G572800	TraesCS7B01G298500	1
8.6.94-8.6.128	TraesCS2A01G572800	TraesCS7D01G369700	1
8.6.94-8.6.128	TraesCS2A01G573500	TraesCS2A01G573900	1
8.6.94-8.6.128	TraesCS2A01G573500	TraesCS2A01G574400	1
8.6.94-8.6.128	TraesCS2A01G573500	TraesCS2B01G124900	1
8.6.94-8.6.128	TraesCS2A01G573500	TraesCS2B01G445600	0.799994226404521
8.6.94-8.6.128	TraesCS2A01G573500	TraesCS2B01G613900	1
8.6.94-8.6.128	TraesCS2A01G573500	TraesCS2B01G615100	1
8.6.94-8.6.128	TraesCS2A01G573500	TraesCS2D01G029700	0.799994226404521
8.6.94-8.6.128	TraesCS2A01G573500	TraesCS2D01G029900	0.799994226404521
8.6.94-8.6.128	TraesCS2A01G573500	TraesCS2D01G030000	0.799994226404521
8.6.94-8.6.128	TraesCS2A01G573500	TraesCS2D01G583700	1
8.6.94-8.6.128	TraesCS2A01G573500	TraesCS2D01G583900	1
8.6.94-8.6.128	TraesCS2A01G573500	TraesCS3B01G034300	1
8.6.94-8.6.128	TraesCS2A01G573500	TraesCS3B01G578600	1
8.6.94-8.6.128	TraesCS2A01G573500	TraesCS4B01G005900	0.799994226404521
8.6.94-8.6.128	TraesCS2A01G573500	TraesCS5D01G012200	0.799994226404521
8.6.94-8.6.128	TraesCS2A01G573500	TraesCS5D01G014200	0.799994226404521
8.6.94-8.6.128	TraesCS2A01G573500	TraesCS7B01G298500	1
8.6.94-8.6.128	TraesCS2A01G573500	TraesCS7D01G369700	1
8.6.94-8.6.128	TraesCS2A01G573900	TraesCS2A01G574400	1
8.6.94-8.6.128	TraesCS2A01G573900	TraesCS2B01G124900	1
8.6.94-8.6.128	TraesCS2A01G573900	TraesCS2B01G445600	0.799994226404521
8.6.94-8.6.128	TraesCS2A01G573900	TraesCS2B01G613900	1
8.6.94-8.6.128	TraesCS2A01G573900	TraesCS2B01G615100	1
8.6.94-8.6.128	TraesCS2A01G573900	TraesCS2D01G029700	0.799994226404521
8.6.94-8.6.128	TraesCS2A01G573900	TraesCS2D01G029900	0.799994226404521
8.6.94-8.6.128	TraesCS2A01G573900	TraesCS2D01G030000	0.799994226404521
8.6.94-8.6.128	TraesCS2A01G573900	TraesCS2D01G583700	1
8.6.94-8.6.128	TraesCS2A01G573900	TraesCS2D01G583900	1
8.6.94-8.6.128	TraesCS2A01G573900	TraesCS3B01G034300	1
8.6.94-8.6.128	TraesCS2A01G573900	TraesCS3B01G578600	1
8.6.94-8.6.128	TraesCS2A01G573900	TraesCS4B01G005900	0.799994226404521
8.6.94-8.6.128	TraesCS2A01G573900	TraesCS5D01G012200	0.799994226404521
8.6.94-8.6.128	TraesCS2A01G573900	TraesCS5D01G014200	0.799994226404521
8.6.94-8.6.128	TraesCS2A01G573900	TraesCS7B01G298500	1
8.6.94-8.6.128	TraesCS2A01G573900	TraesCS7D01G369700	1
8.6.94-8.6.128	TraesCS2A01G574400	TraesCS2B01G124900	1
8.6.94-8.6.128	TraesCS2A01G574400	TraesCS2B01G445600	0.799994226404521
8.6.94-8.6.128	TraesCS2A01G574400	TraesCS2B01G613900	1
8.6.94-8.6.128	TraesCS2A01G574400	TraesCS2B01G615100	1
8.6.94-8.6.128	TraesCS2A01G574400	TraesCS2D01G029700	0.799994226404521
8.6.94-8.6.128	TraesCS2A01G574400	TraesCS2D01G029900	0.799994226404521
8.6.94-8.6.128	TraesCS2A01G574400	TraesCS2D01G030000	0.799994226404521
8.6.94-8.6.128	TraesCS2A01G574400	TraesCS2D01G583700	1
8.6.94-8.6.128	TraesCS2A01G574400	TraesCS2D01G583900	1
8.6.94-8.6.128	TraesCS2A01G574400	TraesCS3B01G034300	1
8.6.94-8.6.128	TraesCS2A01G574400	TraesCS3B01G578600	1
8.6.94-8.6.128	TraesCS2A01G574400	TraesCS4B01G005900	0.799994226404521
8.6.94-8.6.128	TraesCS2A01G574400	TraesCS5D01G012200	0.799994226404521
8.6.94-8.6.128	TraesCS2A01G574400	TraesCS5D01G014200	0.799994226404521
8.6.94-8.6.128	TraesCS2A01G574400	TraesCS7B01G298500	1
8.6.94-8.6.128	TraesCS2A01G574400	TraesCS7D01G369700	1
8.6.94-8.6.128	TraesCS2B01G124900	TraesCS2B01G445600	0.799994226404521
8.6.94-8.6.128	TraesCS2B01G124900	TraesCS2B01G613900	1
8.6.94-8.6.128	TraesCS2B01G124900	TraesCS2B01G615100	1
8.6.94-8.6.128	TraesCS2B01G124900	TraesCS2D01G029700	0.799994226404521
8.6.94-8.6.128	TraesCS2B01G124900	TraesCS2D01G029900	0.799994226404521
8.6.94-8.6.128	TraesCS2B01G124900	TraesCS2D01G030000	0.799994226404521
8.6.94-8.6.128	TraesCS2B01G124900	TraesCS2D01G583700	1
8.6.94-8.6.128	TraesCS2B01G124900	TraesCS2D01G583900	1
8.6.94-8.6.128	TraesCS2B01G124900	TraesCS3B01G034300	1
8.6.94-8.6.128	TraesCS2B01G124900	TraesCS3B01G578600	1
8.6.94-8.6.128	TraesCS2B01G124900	TraesCS4B01G005900	0.799994226404521
8.6.94-8.6.128	TraesCS2B01G124900	TraesCS5D01G012200	0.799994226404521
8.6.94-8.6.128	TraesCS2B01G124900	TraesCS5D01G014200	0.799994226404521
8.6.94-8.6.128	TraesCS2B01G124900	TraesCS7B01G298500	1
8.6.94-8.6.128	TraesCS2B01G124900	TraesCS7D01G369700	1
8.6.94-8.6.128	TraesCS2B01G445600	TraesCS2B01G613900	0.799994226404521
8.6.94-8.6.128	TraesCS2B01G445600	TraesCS2B01G615100	0.799994226404521
8.6.94-8.6.128	TraesCS2B01G445600	TraesCS2D01G029700	1
8.6.94-8.6.128	TraesCS2B01G445600	TraesCS2D01G029900	1
8.6.94-8.6.128	TraesCS2B01G445600	TraesCS2D01G030000	1
8.6.94-8.6.128	TraesCS2B01G445600	TraesCS2D01G583700	0.799994226404521
8.6.94-8.6.128	TraesCS2B01G445600	TraesCS2D01G583900	0.799994226404521
8.6.94-8.6.128	TraesCS2B01G445600	TraesCS3B01G034300	0.799994226404521
8.6.94-8.6.128	TraesCS2B01G445600	TraesCS3B01G578600	0.799994226404521
8.6.94-8.6.128	TraesCS2B01G445600	TraesCS4B01G005900	1
8.6.94-8.6.128	TraesCS2B01G445600	TraesCS5D01G012200	1
8.6.94-8.6.128	TraesCS2B01G445600	TraesCS5D01G014200	1
8.6.94-8.6.128	TraesCS2B01G445600	TraesCS7B01G298500	0.799994226404521
8.6.94-8.6.128	TraesCS2B01G445600	TraesCS7D01G369700	0.799994226404521
8.6.94-8.6.128	TraesCS2B01G599800	TraesCS2D01G594400	1
8.6.94-8.6.128	TraesCS2B01G599800	TraesCS3A01G482200	1
8.6.94-8.6.128	TraesCS2B01G599800	TraesCS3B01G382300	1
8.6.94-8.6.128	TraesCS2B01G599800	TraesCS3B01G524800	1
8.6.94-8.6.128	TraesCS2B01G599800	TraesCS3B01G529400	1
8.6.94-8.6.128	TraesCS2B01G599800	TraesCS3D01G475200	1
8.6.94-8.6.128	TraesCS2B01G599800	TraesCS3D01G477300	1
8.6.94-8.6.128	TraesCS2B01G613900	TraesCS2B01G615100	1
8.6.94-8.6.128	TraesCS2B01G613900	TraesCS2D01G029700	0.799994226404521
8.6.94-8.6.128	TraesCS2B01G613900	TraesCS2D01G029900	0.799994226404521
8.6.94-8.6.128	TraesCS2B01G613900	TraesCS2D01G030000	0.799994226404521
8.6.94-8.6.128	TraesCS2B01G613900	TraesCS2D01G583700	1
8.6.94-8.6.128	TraesCS2B01G613900	TraesCS2D01G583900	1
8.6.94-8.6.128	TraesCS2B01G613900	TraesCS3B01G034300	1
8.6.94-8.6.128	TraesCS2B01G613900	TraesCS3B01G578600	1
8.6.94-8.6.128	TraesCS2B01G613900	TraesCS4B01G005900	0.799994226404521
8.6.94-8.6.128	TraesCS2B01G613900	TraesCS5D01G012200	0.799994226404521
8.6.94-8.6.128	TraesCS2B01G613900	TraesCS5D01G014200	0.799994226404521
8.6.94-8.6.128	TraesCS2B01G613900	TraesCS7B01G298500	1
8.6.94-8.6.128	TraesCS2B01G613900	TraesCS7D01G369700	1
8.6.94-8.6.128	TraesCS2B01G615100	TraesCS2D01G029700	0.799994226404521
8.6.94-8.6.128	TraesCS2B01G615100	TraesCS2D01G029900	0.799994226404521
8.6.94-8.6.128	TraesCS2B01G615100	TraesCS2D01G030000	0.799994226404521
8.6.94-8.6.128	TraesCS2B01G615100	TraesCS2D01G583700	1
8.6.94-8.6.128	TraesCS2B01G615100	TraesCS2D01G583900	1
8.6.94-8.6.128	TraesCS2B01G615100	TraesCS3B01G034300	1
8.6.94-8.6.128	TraesCS2B01G615100	TraesCS3B01G578600	1
8.6.94-8.6.128	TraesCS2B01G615100	TraesCS4B01G005900	0.799994226404521
8.6.94-8.6.128	TraesCS2B01G615100	TraesCS5D01G012200	0.799994226404521
8.6.94-8.6.128	TraesCS2B01G615100	TraesCS5D01G014200	0.799994226404521
8.6.94-8.6.128	TraesCS2B01G615100	TraesCS7B01G298500	1
8.6.94-8.6.128	TraesCS2B01G615100	TraesCS7D01G369700	1
8.6.94-8.6.128	TraesCS2D01G029700	TraesCS2D01G029900	1
8.6.94-8.6.128	TraesCS2D01G029700	TraesCS2D01G030000	1
8.6.94-8.6.128	TraesCS2D01G029700	TraesCS2D01G583700	0.799994226404521
8.6.94-8.6.128	TraesCS2D01G029700	TraesCS2D01G583900	0.799994226404521
8.6.94-8.6.128	TraesCS2D01G029700	TraesCS3B01G034300	0.799994226404521
8.6.94-8.6.128	TraesCS2D01G029700	TraesCS3B01G578600	0.799994226404521
8.6.94-8.6.128	TraesCS2D01G029700	TraesCS4B01G005900	1
8.6.94-8.6.128	TraesCS2D01G029700	TraesCS5D01G012200	1
8.6.94-8.6.128	TraesCS2D01G029700	TraesCS5D01G014200	1
8.6.94-8.6.128	TraesCS2D01G029700	TraesCS7B01G298500	0.799994226404521
8.6.94-8.6.128	TraesCS2D01G029700	TraesCS7D01G369700	0.799994226404521
8.6.94-8.6.128	TraesCS2D01G029900	TraesCS2D01G030000	1
8.6.94-8.6.128	TraesCS2D01G029900	TraesCS2D01G583700	0.799994226404521
8.6.94-8.6.128	TraesCS2D01G029900	TraesCS2D01G583900	0.799994226404521
8.6.94-8.6.128	TraesCS2D01G029900	TraesCS3B01G034300	0.799994226404521
8.6.94-8.6.128	TraesCS2D01G029900	TraesCS3B01G578600	0.799994226404521
8.6.94-8.6.128	TraesCS2D01G029900	TraesCS4B01G005900	1
8.6.94-8.6.128	TraesCS2D01G029900	TraesCS5D01G012200	1
8.6.94-8.6.128	TraesCS2D01G029900	TraesCS5D01G014200	1
8.6.94-8.6.128	TraesCS2D01G029900	TraesCS7B01G298500	0.799994226404521
8.6.94-8.6.128	TraesCS2D01G029900	TraesCS7D01G369700	0.799994226404521
8.6.94-8.6.128	TraesCS2D01G030000	TraesCS2D01G583700	0.799994226404521
8.6.94-8.6.128	TraesCS2D01G030000	TraesCS2D01G583900	0.799994226404521
8.6.94-8.6.128	TraesCS2D01G030000	TraesCS3B01G034300	0.799994226404521
8.6.94-8.6.128	TraesCS2D01G030000	TraesCS3B01G578600	0.799994226404521
8.6.94-8.6.128	TraesCS2D01G030000	TraesCS4B01G005900	1
8.6.94-8.6.128	TraesCS2D01G030000	TraesCS5D01G012200	1
8.6.94-8.6.128	TraesCS2D01G030000	TraesCS5D01G014200	1
8.6.94-8.6.128	TraesCS2D01G030000	TraesCS7B01G298500	0.799994226404521
8.6.94-8.6.128	TraesCS2D01G030000	TraesCS7D01G369700	0.799994226404521
8.6.94-8.6.128	TraesCS2D01G349400	TraesCS3B01G293200	0.941173473845652
8.6.94-8.6.128	TraesCS2D01G583700	TraesCS2D01G583900	1
8.6.94-8.6.128	TraesCS2D01G583700	TraesCS3B01G034300	1
8.6.94-8.6.128	TraesCS2D01G583700	TraesCS3B01G578600	1
8.6.94-8.6.128	TraesCS2D01G583700	TraesCS4B01G005900	0.799994226404521
8.6.94-8.6.128	TraesCS2D01G583700	TraesCS5D01G012200	0.799994226404521
8.6.94-8.6.128	TraesCS2D01G583700	TraesCS5D01G014200	0.799994226404521
8.6.94-8.6.128	TraesCS2D01G583700	TraesCS7B01G298500	1
8.6.94-8.6.128	TraesCS2D01G583700	TraesCS7D01G369700	1
8.6.94-8.6.128	TraesCS2D01G583900	TraesCS3B01G034300	1
8.6.94-8.6.128	TraesCS2D01G583900	TraesCS3B01G578600	1
8.6.94-8.6.128	TraesCS2D01G583900	TraesCS4B01G005900	0.799994226404521
8.6.94-8.6.128	TraesCS2D01G583900	TraesCS5D01G012200	0.799994226404521
8.6.94-8.6.128	TraesCS2D01G583900	TraesCS5D01G014200	0.799994226404521
8.6.94-8.6.128	TraesCS2D01G583900	TraesCS7B01G298500	1
8.6.94-8.6.128	TraesCS2D01G583900	TraesCS7D01G369700	1
8.6.94-8.6.128	TraesCS2D01G594400	TraesCS3A01G482200	1
8.6.94-8.6.128	TraesCS2D01G594400	TraesCS3B01G382300	1
8.6.94-8.6.128	TraesCS2D01G594400	TraesCS3B01G524800	1
8.6.94-8.6.128	TraesCS2D01G594400	TraesCS3B01G529400	1
8.6.94-8.6.128	TraesCS2D01G594400	TraesCS3D01G475200	1
8.6.94-8.6.128	TraesCS2D01G594400	TraesCS3D01G477300	1
8.6.94-8.6.128	TraesCS3A01G482200	TraesCS3B01G382300	1
8.6.94-8.6.128	TraesCS3A01G482200	TraesCS3B01G524800	1
8.6.94-8.6.128	TraesCS3A01G482200	TraesCS3B01G529400	1
8.6.94-8.6.128	TraesCS3A01G482200	TraesCS3D01G475200	1
8.6.94-8.6.128	TraesCS3A01G482200	TraesCS3D01G477300	1
8.6.94-8.6.128	TraesCS3B01G034300	TraesCS3B01G578600	1
8.6.94-8.6.128	TraesCS3B01G034300	TraesCS4B01G005900	0.799994226404521
8.6.94-8.6.128	TraesCS3B01G034300	TraesCS5D01G012200	0.799994226404521
8.6.94-8.6.128	TraesCS3B01G034300	TraesCS5D01G014200	0.799994226404521
8.6.94-8.6.128	TraesCS3B01G034300	TraesCS7B01G298500	1
8.6.94-8.6.128	TraesCS3B01G034300	TraesCS7D01G369700	1
8.6.94-8.6.128	TraesCS3B01G036400	TraesCS3D01G035600	1
8.6.94-8.6.128	TraesCS3B01G382300	TraesCS3B01G524800	1
8.6.94-8.6.128	TraesCS3B01G382300	TraesCS3B01G529400	1
8.6.94-8.6.128	TraesCS3B01G382300	TraesCS3D01G475200	1
8.6.94-8.6.128	TraesCS3B01G382300	TraesCS3D01G477300	1
8.6.94-8.6.128	TraesCS3B01G524800	TraesCS3B01G529400	1
8.6.94-8.6.128	TraesCS3B01G524800	TraesCS3D01G475200	1
8.6.94-8.6.128	TraesCS3B01G524800	TraesCS3D01G477300	1
8.6.94-8.6.128	TraesCS3B01G529400	TraesCS3D01G475200	1
8.6.94-8.6.128	TraesCS3B01G529400	TraesCS3D01G477300	1
8.6.94-8.6.128	TraesCS3B01G578600	TraesCS4B01G005900	0.799994226404521
8.6.94-8.6.128	TraesCS3B01G578600	TraesCS5D01G012200	0.799994226404521
8.6.94-8.6.128	TraesCS3B01G578600	TraesCS5D01G014200	0.799994226404521
8.6.94-8.6.128	TraesCS3B01G578600	TraesCS7B01G298500	1
8.6.94-8.6.128	TraesCS3B01G578600	TraesCS7D01G369700	1
8.6.94-8.6.128	TraesCS3D01G475200	TraesCS3D01G477300	1
8.6.94-8.6.128	TraesCS4B01G005900	TraesCS5D01G012200	1
8.6.94-8.6.128	TraesCS4B01G005900	TraesCS5D01G014200	1
8.6.94-8.6.128	TraesCS4B01G005900	TraesCS7B01G298500	0.799994226404521
8.6.94-8.6.128	TraesCS4B01G005900	TraesCS7D01G369700	0.799994226404521
8.6.94-8.6.128	TraesCS4B01G033100	TraesCS4B01G033600	1
8.6.94-8.6.128	TraesCS4B01G033100	TraesCS6A01G382200	1
8.6.94-8.6.128	TraesCS4B01G033100	TraesCS6D01G367000	1
8.6.94-8.6.128	TraesCS4B01G033600	TraesCS6A01G382200	1
8.6.94-8.6.128	TraesCS4B01G033600	TraesCS6D01G367000	1
8.6.94-8.6.128	TraesCS5D01G012200	TraesCS5D01G014200	1
8.6.94-8.6.128	TraesCS5D01G012200	TraesCS7B01G298500	0.799994226404521
8.6.94-8.6.128	TraesCS5D01G012200	TraesCS7D01G369700	0.799994226404521
8.6.94-8.6.128	TraesCS5D01G014200	TraesCS7B01G298500	0.799994226404521
8.6.94-8.6.128	TraesCS5D01G014200	TraesCS7D01G369700	0.799994226404521
8.6.94-8.6.128	TraesCS6A01G382200	TraesCS6D01G367000	1
8.6.94-8.6.128	TraesCS7B01G298500	TraesCS7D01G369700	1
