# Supplementary material for: Carbohydrate Accumulation and Differential Transcript Expression in Winter Wheat Lines with Different Levels of Snow Mold and Freezing Tolerance after Cold Treatment
Source: Plants (Basel). 2020 Oct 23;9(11):1416. doi: 10.3390/plants9111416 (PMC7690702; doi:10.3390/plants9111416)
Supplement: Supplementary file 1 [file plants-09-01416-s001.zip › supplementalFiles/func-E output/snowMoldFunc-E_results/8.6.94-8.6.128/test.8.6.94-8.6.128.kappa.matrix.tab]

	TraesCS1A01G041300	TraesCS1A01G250000	TraesCS1A01G265600	TraesCS1B01G276300	TraesCS1B01G340200	TraesCS1B01G454500	TraesCS1D01G207100	TraesCS1D01G249600	TraesCS1D01G328700	TraesCS1D01G328900	TraesCS2A01G572800	TraesCS2A01G573500	TraesCS2A01G573900	TraesCS2A01G574400	TraesCS2B01G124900	TraesCS2B01G445600	TraesCS2B01G599800	TraesCS2B01G613900	TraesCS2B01G615100	TraesCS2D01G029700	TraesCS2D01G029900	TraesCS2D01G030000	TraesCS2D01G349400	TraesCS2D01G521500	TraesCS2D01G583700	TraesCS2D01G583900	TraesCS2D01G594400	TraesCS3A01G452600	TraesCS3A01G482200	TraesCS3B01G034300	TraesCS3B01G036400	TraesCS3B01G217000	TraesCS3B01G293200	TraesCS3B01G382300	TraesCS3B01G429200	TraesCS3B01G524800	TraesCS3B01G529400	TraesCS3B01G578600	TraesCS3D01G035600	TraesCS3D01G191300	TraesCS3D01G475200	TraesCS3D01G477300	TraesCS4A01G496600	TraesCS4B01G005900	TraesCS4B01G033100	TraesCS4B01G033600	TraesCS5A01G004800	TraesCS5A01G493200	TraesCS5B01G442700
TraesCS1A01G041300	0	0	0	0	0	0	0	0	0	0	0	0	0	0	0	0	0	0	0	0	0	0	0	0	0	0	0	0	0	0	0	0	0	0	0	0	0	0	0	0	0	0	0	0	0	0	0	0	0
TraesCS1A01G250000	0	0	0	0	0	0	0.941173473845652	1	0	0	0	0	0	0	0	0	0	0	0	0	0	0	0.941173473845652	0	0	0	0	0	0	0	0	0	1	0	0	0	0	0	0	0	0	0	0	0	0	0	0	0	0
TraesCS1A01G265600	0	0	0	1	0	0	0	0	0	0	0	0	0	0	0	0	0	0	0	0	0	0	0	0	0	0	0	0	0	0	1	0	0	0	0	0	0	0	1	0	0	0	0	0	0	0	0	0	0
TraesCS1B01G276300	0	0	1	0	0	0	0	0	0	0	0	0	0	0	0	0	0	0	0	0	0	0	0	0	0	0	0	0	0	0	1	0	0	0	0	0	0	0	1	0	0	0	0	0	0	0	0	0	0
TraesCS1B01G340200	0	0	0	0	0	0	0	0	0	0	0	0	0	0	0	0	0	0	0	0	0	0	0	0	0	0	0	0	0	0	0	0	0	0	0	0	0	0	0	0	0	0	0	0	0	0	0	0	0
TraesCS1B01G454500	0	0	0	0	0	0	0	0	0	0	0	0	0	0	0	0	1	0	0	0	0	0	0	0	0	0	1	0	1	0	0	0	0	1	0	1	1	0	0	0	1	1	0	0	0	0	0	0	0
TraesCS1D01G207100	0	0.941173473845652	0	0	0	0	0	0.941173473845652	0	0	0	0	0	0	0	0	0	0	0	0	0	0	1	0	0	0	0	0	0	0	0	0	0.941173473845652	0	0	0	0	0	0	0	0	0	0	0	0	0	0	0	0
TraesCS1D01G249600	0	1	0	0	0	0	0.941173473845652	0	0	0	0	0	0	0	0	0	0	0	0	0	0	0	0.941173473845652	0	0	0	0	0	0	0	0	0	1	0	0	0	0	0	0	0	0	0	0	0	0	0	0	0	0
TraesCS1D01G328700	0	0	0	0	0	0	0	0	0	0	0	0	0	0	0	0	0	0	0	0	0	0	0	0	0	0	0	0	0	0	0	0	0	0	0	0	0	0	0	0	0	0	0	0	0	0	0	0	0
TraesCS1D01G328900	0	0	0	0	0	0	0	0	0	0	0	0	0	0	0	0	0	0	0	0	0	0	0	0	0	0	0	0	0	0	0	0	0	0	0	0	0	0	0	0	0	0	0	0	0	0	0	0	0
TraesCS2A01G572800	0	0	0	0	0	0	0	0	0	0	0	1	1	1	1	0.799994226404521	0	1	1	0.799994226404521	0.799994226404521	0.799994226404521	0	0	1	1	0	0	0	1	0	0	0	0	0	0	0	1	0	0	0	0	0	0.799994226404521	0	0	0	0	0
TraesCS2A01G573500	0	0	0	0	0	0	0	0	0	0	1	0	1	1	1	0.799994226404521	0	1	1	0.799994226404521	0.799994226404521	0.799994226404521	0	0	1	1	0	0	0	1	0	0	0	0	0	0	0	1	0	0	0	0	0	0.799994226404521	0	0	0	0	0
TraesCS2A01G573900	0	0	0	0	0	0	0	0	0	0	1	1	0	1	1	0.799994226404521	0	1	1	0.799994226404521	0.799994226404521	0.799994226404521	0	0	1	1	0	0	0	1	0	0	0	0	0	0	0	1	0	0	0	0	0	0.799994226404521	0	0	0	0	0
TraesCS2A01G574400	0	0	0	0	0	0	0	0	0	0	1	1	1	0	1	0.799994226404521	0	1	1	0.799994226404521	0.799994226404521	0.799994226404521	0	0	1	1	0	0	0	1	0	0	0	0	0	0	0	1	0	0	0	0	0	0.799994226404521	0	0	0	0	0
TraesCS2B01G124900	0	0	0	0	0	0	0	0	0	0	1	1	1	1	0	0.799994226404521	0	1	1	0.799994226404521	0.799994226404521	0.799994226404521	0	0	1	1	0	0	0	1	0	0	0	0	0	0	0	1	0	0	0	0	0	0.799994226404521	0	0	0	0	0
TraesCS2B01G445600	0	0	0	0	0	0	0	0	0	0	0.799994226404521	0.799994226404521	0.799994226404521	0.799994226404521	0.799994226404521	0	0	0.799994226404521	0.799994226404521	1	1	1	0	0	0.799994226404521	0.799994226404521	0	0	0	0.799994226404521	0	0	0	0	0	0	0	0.799994226404521	0	0	0	0	0	1	0	0	0	0	0
TraesCS2B01G599800	0	0	0	0	0	1	0	0	0	0	0	0	0	0	0	0	0	0	0	0	0	0	0	0	0	0	1	0	1	0	0	0	0	1	0	1	1	0	0	0	1	1	0	0	0	0	0	0	0
TraesCS2B01G613900	0	0	0	0	0	0	0	0	0	0	1	1	1	1	1	0.799994226404521	0	0	1	0.799994226404521	0.799994226404521	0.799994226404521	0	0	1	1	0	0	0	1	0	0	0	0	0	0	0	1	0	0	0	0	0	0.799994226404521	0	0	0	0	0
TraesCS2B01G615100	0	0	0	0	0	0	0	0	0	0	1	1	1	1	1	0.799994226404521	0	1	0	0.799994226404521	0.799994226404521	0.799994226404521	0	0	1	1	0	0	0	1	0	0	0	0	0	0	0	1	0	0	0	0	0	0.799994226404521	0	0	0	0	0
TraesCS2D01G029700	0	0	0	0	0	0	0	0	0	0	0.799994226404521	0.799994226404521	0.799994226404521	0.799994226404521	0.799994226404521	1	0	0.799994226404521	0.799994226404521	0	1	1	0	0	0.799994226404521	0.799994226404521	0	0	0	0.799994226404521	0	0	0	0	0	0	0	0.799994226404521	0	0	0	0	0	1	0	0	0	0	0
TraesCS2D01G029900	0	0	0	0	0	0	0	0	0	0	0.799994226404521	0.799994226404521	0.799994226404521	0.799994226404521	0.799994226404521	1	0	0.799994226404521	0.799994226404521	1	0	1	0	0	0.799994226404521	0.799994226404521	0	0	0	0.799994226404521	0	0	0	0	0	0	0	0.799994226404521	0	0	0	0	0	1	0	0	0	0	0
TraesCS2D01G030000	0	0	0	0	0	0	0	0	0	0	0.799994226404521	0.799994226404521	0.799994226404521	0.799994226404521	0.799994226404521	1	0	0.799994226404521	0.799994226404521	1	1	0	0	0	0.799994226404521	0.799994226404521	0	0	0	0.799994226404521	0	0	0	0	0	0	0	0.799994226404521	0	0	0	0	0	1	0	0	0	0	0
TraesCS2D01G349400	0	0.941173473845652	0	0	0	0	1	0.941173473845652	0	0	0	0	0	0	0	0	0	0	0	0	0	0	0	0	0	0	0	0	0	0	0	0	0.941173473845652	0	0	0	0	0	0	0	0	0	0	0	0	0	0	0	0
TraesCS2D01G521500	0	0	0	0	0	0	0	0	0	0	0	0	0	0	0	0	0	0	0	0	0	0	0	0	0	0	0	0	0	0	0	0	0	0	0	0	0	0	0	0	0	0	0	0	0	0	0	0	0
TraesCS2D01G583700	0	0	0	0	0	0	0	0	0	0	1	1	1	1	1	0.799994226404521	0	1	1	0.799994226404521	0.799994226404521	0.799994226404521	0	0	0	1	0	0	0	1	0	0	0	0	0	0	0	1	0	0	0	0	0	0.799994226404521	0	0	0	0	0
TraesCS2D01G583900	0	0	0	0	0	0	0	0	0	0	1	1	1	1	1	0.799994226404521	0	1	1	0.799994226404521	0.799994226404521	0.799994226404521	0	0	1	0	0	0	0	1	0	0	0	0	0	0	0	1	0	0	0	0	0	0.799994226404521	0	0	0	0	0
TraesCS2D01G594400	0	0	0	0	0	1	0	0	0	0	0	0	0	0	0	0	1	0	0	0	0	0	0	0	0	0	0	0	1	0	0	0	0	1	0	1	1	0	0	0	1	1	0	0	0	0	0	0	0
TraesCS3A01G452600	0	0	0	0	0	0	0	0	0	0	0	0	0	0	0	0	0	0	0	0	0	0	0	0	0	0	0	0	0	0	0	0	0	0	0	0	0	0	0	0	0	0	0	0	0	0	0	0	0
TraesCS3A01G482200	0	0	0	0	0	1	0	0	0	0	0	0	0	0	0	0	1	0	0	0	0	0	0	0	0	0	1	0	0	0	0	0	0	1	0	1	1	0	0	0	1	1	0	0	0	0	0	0	0
TraesCS3B01G034300	0	0	0	0	0	0	0	0	0	0	1	1	1	1	1	0.799994226404521	0	1	1	0.799994226404521	0.799994226404521	0.799994226404521	0	0	1	1	0	0	0	0	0	0	0	0	0	0	0	1	0	0	0	0	0	0.799994226404521	0	0	0	0	0
TraesCS3B01G036400	0	0	1	1	0	0	0	0	0	0	0	0	0	0	0	0	0	0	0	0	0	0	0	0	0	0	0	0	0	0	0	0	0	0	0	0	0	0	1	0	0	0	0	0	0	0	0	0	0
TraesCS3B01G217000	0	0	0	0	0	0	0	0	0	0	0	0	0	0	0	0	0	0	0	0	0	0	0	0	0	0	0	0	0	0	0	0	0	0	0	0	0	0	0	0	0	0	0	0	0	0	0	0	0
TraesCS3B01G293200	0	1	0	0	0	0	0.941173473845652	1	0	0	0	0	0	0	0	0	0	0	0	0	0	0	0.941173473845652	0	0	0	0	0	0	0	0	0	0	0	0	0	0	0	0	0	0	0	0	0	0	0	0	0	0
TraesCS3B01G382300	0	0	0	0	0	1	0	0	0	0	0	0	0	0	0	0	1	0	0	0	0	0	0	0	0	0	1	0	1	0	0	0	0	0	0	1	1	0	0	0	1	1	0	0	0	0	0	0	0
TraesCS3B01G429200	0	0	0	0	0	0	0	0	0	0	0	0	0	0	0	0	0	0	0	0	0	0	0	0	0	0	0	0	0	0	0	0	0	0	0	0	0	0	0	0	0	0	0	0	0	0	0	0	0
TraesCS3B01G524800	0	0	0	0	0	1	0	0	0	0	0	0	0	0	0	0	1	0	0	0	0	0	0	0	0	0	1	0	1	0	0	0	0	1	0	0	1	0	0	0	1	1	0	0	0	0	0	0	0
TraesCS3B01G529400	0	0	0	0	0	1	0	0	0	0	0	0	0	0	0	0	1	0	0	0	0	0	0	0	0	0	1	0	1	0	0	0	0	1	0	1	0	0	0	0	1	1	0	0	0	0	0	0	0
TraesCS3B01G578600	0	0	0	0	0	0	0	0	0	0	1	1	1	1	1	0.799994226404521	0	1	1	0.799994226404521	0.799994226404521	0.799994226404521	0	0	1	1	0	0	0	1	0	0	0	0	0	0	0	0	0	0	0	0	0	0.799994226404521	0	0	0	0	0
TraesCS3D01G035600	0	0	1	1	0	0	0	0	0	0	0	0	0	0	0	0	0	0	0	0	0	0	0	0	0	0	0	0	0	0	1	0	0	0	0	0	0	0	0	0	0	0	0	0	0	0	0	0	0
TraesCS3D01G191300	0	0	0	0	0	0	0	0	0	0	0	0	0	0	0	0	0	0	0	0	0	0	0	0	0	0	0	0	0	0	0	0	0	0	0	0	0	0	0	0	0	0	0	0	0	0	0	0	0
TraesCS3D01G475200	0	0	0	0	0	1	0	0	0	0	0	0	0	0	0	0	1	0	0	0	0	0	0	0	0	0	1	0	1	0	0	0	0	1	0	1	1	0	0	0	0	1	0	0	0	0	0	0	0
TraesCS3D01G477300	0	0	0	0	0	1	0	0	0	0	0	0	0	0	0	0	1	0	0	0	0	0	0	0	0	0	1	0	1	0	0	0	0	1	0	1	1	0	0	0	1	0	0	0	0	0	0	0	0
TraesCS4A01G496600	0	0	0	0	0	0	0	0	0	0	0	0	0	0	0	0	0	0	0	0	0	0	0	0	0	0	0	0	0	0	0	0	0	0	0	0	0	0	0	0	0	0	0	0	0	0	0	0	0
TraesCS4B01G005900	0	0	0	0	0	0	0	0	0	0	0.799994226404521	0.799994226404521	0.799994226404521	0.799994226404521	0.799994226404521	1	0	0.799994226404521	0.799994226404521	1	1	1	0	0	0.799994226404521	0.799994226404521	0	0	0	0.799994226404521	0	0	0	0	0	0	0	0.799994226404521	0	0	0	0	0	0	0	0	0	0	0
TraesCS4B01G033100	0	0	0	0	0	0	0	0	0	0	0	0	0	0	0	0	0	0	0	0	0	0	0	0	0	0	0	0	0	0	0	0	0	0	0	0	0	0	0	0	0	0	0	0	0	1	0	0	0
TraesCS4B01G033600	0	0	0	0	0	0	0	0	0	0	0	0	0	0	0	0	0	0	0	0	0	0	0	0	0	0	0	0	0	0	0	0	0	0	0	0	0	0	0	0	0	0	0	0	1	0	0	0	0
TraesCS5A01G004800	0	0	0	0	0	0	0	0	0	0	0	0	0	0	0	0	0	0	0	0	0	0	0	0	0	0	0	0	0	0	0	0	0	0	0	0	0	0	0	0	0	0	0	0	0	0	0	0	0
TraesCS5A01G493200	0	0	0	0	0	0	0	0	0	0	0	0	0	0	0	0	0	0	0	0	0	0	0	0	0	0	0	0	0	0	0	0	0	0	0	0	0	0	0	0	0	0	0	0	0	0	0	0	0
TraesCS5B01G442700	0	0	0	0	0	0	0	0	0	0	0	0	0	0	0	0	0	0	0	0	0	0	0	0	0	0	0	0	0	0	0	0	0	0	0	0	0	0	0	0	0	0	0	0	0	0	0	0	0
TraesCS5D01G012200	0	0	0	0	0	0	0	0	0	0	0.799994226404521	0.799994226404521	0.799994226404521	0.799994226404521	0.799994226404521	1	0	0.799994226404521	0.799994226404521	1	1	1	0	0	0.799994226404521	0.799994226404521	0	0	0	0.799994226404521	0	0	0	0	0	0	0	0.799994226404521	0	0	0	0	0	1	0	0	0	0	0
TraesCS5D01G014200	0	0	0	0	0	0	0	0	0	0	0.799994226404521	0.799994226404521	0.799994226404521	0.799994226404521	0.799994226404521	1	0	0.799994226404521	0.799994226404521	1	1	1	0	0	0.799994226404521	0.799994226404521	0	0	0	0.799994226404521	0	0	0	0	0	0	0	0.799994226404521	0	0	0	0	0	1	0	0	0	0	0
TraesCS5D01G446800	0	0	0	0	0	0	0	0	0	0	0	0	0	0	0	0	0	0	0	0	0	0	0	0	0	0	0	0	0	0	0	0	0	0	0	0	0	0	0	0	0	0	0	0	0	0	0	0	0
TraesCS5D01G446900	0	0	0	0	0	0	0	0	0	0	0	0	0	0	0	0	0	0	0	0	0	0	0	0	0	0	0	0	0	0	0	0	0	0	0	0	0	0	0	0	0	0	0	0	0	0	0	0	0
TraesCS6A01G382200	0	0	0	0	0	0	0	0	0	0	0	0	0	0	0	0	0	0	0	0	0	0	0	0	0	0	0	0	0	0	0	0	0	0	0	0	0	0	0	0	0	0	0	0	1	1	0	0	0
TraesCS6D01G367000	0	0	0	0	0	0	0	0	0	0	0	0	0	0	0	0	0	0	0	0	0	0	0	0	0	0	0	0	0	0	0	0	0	0	0	0	0	0	0	0	0	0	0	0	1	1	0	0	0
TraesCS6D01G370100	0	0	0	0	0	0	0	0	0	0	0	0	0	0	0	0	0	0	0	0	0	0	0	0	0	0	0	0	0	0	0	0	0	0	0	0	0	0	0	0	0	0	0	0	0	0	0	0	0
TraesCS7B01G104900	0	0	0	0	0	0	0	0	0	0	0	0	0	0	0	0	0	0	0	0	0	0	0	0	0	0	0	0	0	0	0	0	0	0	0	0	0	0	0	0	0	0	0	0	0	0	0	0	0
TraesCS7B01G105100	0	0	0	0	0	0	0	0	0	0	0	0	0	0	0	0	0	0	0	0	0	0	0	0	0	0	0	0	0	0	0	0	0	0	0	0	0	0	0	0	0	0	0	0	0	0	0	0	0
TraesCS7B01G298500	0	0	0	0	0	0	0	0	0	0	1	1	1	1	1	0.799994226404521	0	1	1	0.799994226404521	0.799994226404521	0.799994226404521	0	0	1	1	0	0	0	1	0	0	0	0	0	0	0	1	0	0	0	0	0	0.799994226404521	0	0	0	0	0
TraesCS7D01G099600	0	0	0	0	0	0	0	0	0	0	0	0	0	0	0	0	0	0	0	0	0	0	0	0	0	0	0	0	0	0	0	0	0	0	0	0	0	0	0	0	0	0	0	0	0	0	0	0	0
TraesCS7D01G201300	0	0	0	0	0	0	0	0	0	0	0	0	0	0	0	0	0	0	0	0	0	0	0	0	0	0	0	0	0	0	0	0	0	0	0	0	0	0	0	0	0	0	0	0	0	0	0	0	0
TraesCS7D01G369700	0	0	0	0	0	0	0	0	0	0	1	1	1	1	1	0.799994226404521	0	1	1	0.799994226404521	0.799994226404521	0.799994226404521	0	0	1	1	0	0	0	1	0	0	0	0	0	0	0	1	0	0	0	0	0	0.799994226404521	0	0	0	0	0
[truncated: 13 more columns]
