# Supplementary material for: Carbohydrate Accumulation and Differential Transcript Expression in Winter Wheat Lines with Different Levels of Snow Mold and Freezing Tolerance after Cold Treatment
Source: Plants (Basel). 2020 Oct 23;9(11):1416. doi: 10.3390/plants9111416 (PMC7690702; doi:10.3390/plants9111416)
Supplement: Supplementary file 1 [file plants-09-01416-s001.zip › supplementalFiles/funcE_input/queryList.txt]

TraesCS1A01G004200	10.1.20-10.1.94
TraesCS1A01G004200	8.6.74-8.6.128
TraesCS1A01G004200	10.1.94-10.1.128
TraesCS1A01G009400	8.6.20-8.6.128
TraesCS1A01G009400	10.1.20-10.1.128
TraesCS1A01G009400	8.6.20-8.6.94
TraesCS1A01G009400	10.1.94-10.1.128
TraesCS1A01G009400	8.6.94-10.1.94
TraesCS1A01G009900	8.6.94-10.1.94
TraesCS1A01G009900	10.1.74-10.1.128
TraesCS1A01G009900	10.1.20-10.1.128
TraesCS1A01G009900	10.1.94-10.1.128
TraesCS1A01G009900	8.6.74-10.1.74
TraesCS1A01G010200	10.1.94-10.1.128
TraesCS1A01G010200	10.1.20-10.1.128
TraesCS1A01G010400	10.1.74-10.1.128
TraesCS1A01G010400	8.6.20-8.6.128
TraesCS1A01G010700	10.1.20-10.1.128
TraesCS1A01G011900	8.6.128-10.1.128
TraesCS1A01G011900	8.6.20-8.6.128
TraesCS1A01G013200	10.1.74-10.1.94
TraesCS1A01G014300	10.1.74-10.1.128
TraesCS1A01G014300	8.6.128-10.1.128
TraesCS1A01G014300	8.6.20-8.6.128
TraesCS1A01G014800	8.6.94-10.1.94
TraesCS1A01G024400	8.6.128-10.1.128
TraesCS1A01G026200	10.1.20-10.1.94
TraesCS1A01G027600	8.6.20-8.6.94
TraesCS1A01G027600	10.1.74-10.1.128
TraesCS1A01G027600	10.1.20-10.1.74
TraesCS1A01G027600	8.6.74-8.6.128
TraesCS1A01G034600	8.6.20-8.6.74
TraesCS1A01G035100	8.6.74-10.1.74
TraesCS1A01G036500	10.1.20-10.1.74
TraesCS1A01G036500	10.1.74-10.1.94
TraesCS1A01G038100	8.6.20-8.6.128
TraesCS1A01G038300	10.1.20-10.1.94
TraesCS1A01G038300	10.1.20-10.1.128
TraesCS1A01G039100	10.1.20-10.1.128
TraesCS1A01G039100	10.1.20-10.1.74
TraesCS1A01G039100	10.1.20-10.1.94
TraesCS1A01G039100	8.6.20-8.6.94
TraesCS1A01G039100	8.6.20-8.6.128
TraesCS1A01G039800	8.6.20-10.1.20
TraesCS1A01G039800	10.1.20-10.1.74
TraesCS1A01G040900	10.1.20-10.1.128
TraesCS1A01G041300	8.6.74-10.1.74
TraesCS1A01G041300	8.6.94-8.6.128
TraesCS1A01G041300	8.6.94-10.1.94
TraesCS1A01G049600	8.6.20-8.6.74
TraesCS1A01G058200	8.6.74-10.1.74
TraesCS1A01G058200	8.6.20-10.1.20
TraesCS1A01G058300	8.6.94-10.1.94
TraesCS1A01G059200	8.6.74-10.1.74
TraesCS1A01G066400	8.6.94-10.1.94
TraesCS1A01G066400	8.6.74-10.1.74
TraesCS1A01G071500	8.6.128-10.1.128
TraesCS1A01G072800	10.1.74-10.1.128
TraesCS1A01G073300	8.6.128-10.1.128
TraesCS1A01G076500	10.1.20-10.1.74
TraesCS1A01G076500	10.1.74-10.1.128
TraesCS1A01G076700	8.6.20-10.1.20
TraesCS1A01G076700	8.6.74-10.1.74
TraesCS1A01G078200	10.1.74-10.1.94
TraesCS1A01G078200	8.6.20-8.6.74
TraesCS1A01G078200	10.1.74-10.1.128
TraesCS1A01G095600	10.1.20-10.1.74
TraesCS1A01G095800	8.6.128-10.1.128
TraesCS1A01G099100	10.1.74-10.1.128
TraesCS1A01G104300	8.6.20-10.1.20
TraesCS1A01G104300	10.1.20-10.1.74
TraesCS1A01G104500	10.1.74-10.1.128
TraesCS1A01G104500	8.6.20-8.6.94
TraesCS1A01G104500	10.1.20-10.1.128
TraesCS1A01G104500	10.1.94-10.1.128
TraesCS1A01G113600	10.1.94-10.1.128
TraesCS1A01G113600	10.1.74-10.1.94
TraesCS1A01G115400	8.6.94-10.1.94
TraesCS1A01G122600	8.6.20-10.1.20
TraesCS1A01G122600	8.6.74-10.1.74
TraesCS1A01G129600	8.6.94-10.1.94
TraesCS1A01G135900	10.1.20-10.1.128
TraesCS1A01G135900	10.1.94-10.1.128
TraesCS1A01G135900	8.6.20-8.6.128
TraesCS1A01G135900	10.1.74-10.1.128
TraesCS1A01G136000	8.6.94-10.1.94
TraesCS1A01G136000	10.1.74-10.1.128
TraesCS1A01G136000	10.1.94-10.1.128
TraesCS1A01G136000	8.6.74-10.1.74
TraesCS1A01G136000	10.1.20-10.1.128
TraesCS1A01G136000	8.6.20-8.6.94
TraesCS1A01G136000	8.6.20-8.6.128
TraesCS1A01G141400	8.6.20-8.6.128
TraesCS1A01G149300	8.6.20-8.6.74
TraesCS1A01G150800	8.6.20-8.6.74
TraesCS1A01G150800	8.6.128-10.1.128
TraesCS1A01G150800	8.6.20-8.6.94
TraesCS1A01G150800	10.1.74-10.1.128
TraesCS1A01G150800	10.1.94-10.1.128
TraesCS1A01G152600	10.1.20-10.1.74
TraesCS1A01G152600	10.1.74-10.1.128
TraesCS1A01G153000	8.6.20-8.6.94
TraesCS1A01G153000	8.6.20-8.6.128
TraesCS1A01G153000	8.6.20-8.6.74
TraesCS1A01G160200	8.6.94-10.1.94
TraesCS1A01G160200	8.6.20-8.6.94
TraesCS1A01G160200	8.6.74-10.1.74
TraesCS1A01G160200	10.1.74-10.1.128
TraesCS1A01G160200	10.1.20-10.1.128
TraesCS1A01G160200	8.6.20-8.6.128
TraesCS1A01G160200	10.1.94-10.1.128
TraesCS1A01G163700	8.6.74-10.1.74
TraesCS1A01G163700	8.6.128-10.1.128
TraesCS1A01G164500	8.6.20-10.1.20
TraesCS1A01G164500	10.1.74-10.1.128
TraesCS1A01G164500	10.1.20-10.1.128
TraesCS1A01G165700	8.6.128-10.1.128
TraesCS1A01G170500	8.6.94-10.1.94
TraesCS1A01G181600	8.6.128-10.1.128
TraesCS1A01G181600	8.6.20-8.6.128
TraesCS1A01G182900	8.6.20-8.6.128
TraesCS1A01G182900	8.6.74-8.6.128
TraesCS1A01G182900	10.1.94-10.1.128
TraesCS1A01G182900	10.1.74-10.1.128
TraesCS1A01G182900	10.1.20-10.1.128
TraesCS1A01G182900	8.6.94-8.6.128
TraesCS1A01G187100	8.6.128-10.1.128
TraesCS1A01G187100	8.6.20-8.6.94
TraesCS1A01G187100	8.6.94-10.1.94
TraesCS1A01G187100	10.1.74-10.1.94
TraesCS1A01G190400	8.6.20-8.6.128
TraesCS1A01G197400	8.6.74-8.6.94
TraesCS1A01G198300	8.6.128-10.1.128
TraesCS1A01G203600	10.1.74-10.1.94
TraesCS1A01G203700	10.1.74-10.1.128
TraesCS1A01G203700	8.6.20-8.6.128
TraesCS1A01G203700	8.6.128-10.1.128
TraesCS1A01G203700	10.1.20-10.1.128
TraesCS1A01G203700	10.1.74-10.1.94
TraesCS1A01G211000	8.6.128-10.1.128
TraesCS1A01G212300	8.6.20-10.1.20
TraesCS1A01G212300	8.6.128-10.1.128
TraesCS1A01G212300	8.6.74-10.1.74
TraesCS1A01G212300	8.6.94-10.1.94
TraesCS1A01G215300	8.6.128-10.1.128
TraesCS1A01G218400	8.6.128-10.1.128
TraesCS1A01G225800	10.1.74-10.1.128
TraesCS1A01G225800	10.1.20-10.1.74
TraesCS1A01G225800	10.1.74-10.1.94
TraesCS1A01G225800	8.6.128-10.1.128
TraesCS1A01G229000	8.6.20-8.6.94
TraesCS1A01G229000	8.6.20-8.6.128
TraesCS1A01G231200	10.1.74-10.1.94
TraesCS1A01G234600	10.1.20-10.1.74
TraesCS1A01G234600	8.6.20-8.6.74
TraesCS1A01G235100	8.6.128-10.1.128
TraesCS1A01G239400	8.6.74-8.6.128
TraesCS1A01G240500	8.6.20-8.6.74
TraesCS1A01G243500	8.6.128-10.1.128
TraesCS1A01G244200	8.6.74-10.1.74
TraesCS1A01G250000	8.6.94-10.1.94
TraesCS1A01G250000	10.1.74-10.1.94
TraesCS1A01G250000	8.6.74-8.6.128
TraesCS1A01G250000	8.6.20-8.6.128
TraesCS1A01G250000	8.6.128-10.1.128
TraesCS1A01G250000	8.6.94-8.6.128
TraesCS1A01G257900	10.1.94-10.1.128
TraesCS1A01G261800	8.6.94-10.1.94
TraesCS1A01G261900	8.6.20-8.6.128
TraesCS1A01G262900	8.6.20-8.6.128
TraesCS1A01G265300	10.1.74-10.1.94
TraesCS1A01G265300	8.6.94-10.1.94
TraesCS1A01G265300	8.6.128-10.1.128
TraesCS1A01G265300	10.1.20-10.1.74
TraesCS1A01G265300	8.6.74-10.1.74
TraesCS1A01G265300	8.6.20-10.1.20
TraesCS1A01G265600	8.6.128-10.1.128
TraesCS1A01G265600	8.6.94-8.6.128
TraesCS1A01G265600	8.6.20-8.6.128
TraesCS1A01G265600	10.1.74-10.1.94
TraesCS1A01G265700	8.6.94-10.1.94
TraesCS1A01G265700	10.1.20-10.1.74
TraesCS1A01G265700	10.1.74-10.1.94
TraesCS1A01G265800	8.6.94-10.1.94
TraesCS1A01G265800	10.1.74-10.1.128
TraesCS1A01G265800	8.6.128-10.1.128
TraesCS1A01G265800	10.1.20-10.1.128
TraesCS1A01G265800	8.6.74-10.1.74
TraesCS1A01G266000	8.6.128-10.1.128
TraesCS1A01G266000	8.6.74-10.1.74
TraesCS1A01G273900	10.1.94-10.1.128
TraesCS1A01G275400	8.6.20-8.6.74
TraesCS1A01G276800	8.6.20-10.1.20
TraesCS1A01G278700	8.6.128-10.1.128
TraesCS1A01G278800	8.6.128-10.1.128
TraesCS1A01G282200	8.6.20-8.6.74
TraesCS1A01G282300	8.6.20-8.6.128
TraesCS1A01G282400	8.6.20-10.1.20
TraesCS1A01G282400	10.1.74-10.1.94
TraesCS1A01G282400	10.1.20-10.1.128
TraesCS1A01G282400	8.6.20-8.6.128
TraesCS1A01G282400	10.1.94-10.1.128
TraesCS1A01G282400	10.1.20-10.1.74
TraesCS1A01G282600	8.6.74-8.6.94
TraesCS1A01G282600	10.1.74-10.1.94
TraesCS1A01G283900	8.6.20-8.6.128
TraesCS1A01G283900	10.1.94-10.1.128
TraesCS1A01G283900	10.1.20-10.1.128
TraesCS1A01G283900	10.1.20-10.1.74
TraesCS1A01G283900	10.1.74-10.1.94
TraesCS1A01G283900	8.6.20-8.6.74
TraesCS1A01G285500	10.1.20-10.1.128
TraesCS1A01G285500	10.1.94-10.1.128
TraesCS1A01G291700	10.1.20-10.1.128
TraesCS1A01G291700	8.6.20-8.6.128
TraesCS1A01G291700	8.6.94-10.1.94
TraesCS1A01G291700	8.6.20-8.6.94
TraesCS1A01G291700	10.1.20-10.1.74
TraesCS1A01G291700	10.1.74-10.1.94
TraesCS1A01G295400	8.6.20-8.6.128
TraesCS1A01G297500	8.6.128-10.1.128
TraesCS1A01G298600	10.1.20-10.1.74
TraesCS1A01G301000	8.6.20-10.1.20
TraesCS1A01G301000	8.6.94-10.1.94
TraesCS1A01G301000	8.6.74-10.1.74
TraesCS1A01G301100	8.6.20-10.1.20
TraesCS1A01G302100	10.1.20-10.1.94
TraesCS1A01G305200	8.6.128-10.1.128
TraesCS1A01G310600	10.1.20-10.1.128
TraesCS1A01G310600	10.1.20-10.1.74
TraesCS1A01G310600	8.6.20-8.6.74
TraesCS1A01G311900	8.6.128-10.1.128
TraesCS1A01G313300	8.6.20-8.6.128
TraesCS1A01G313300	10.1.74-10.1.128
TraesCS1A01G313300	8.6.128-10.1.128
TraesCS1A01G313300	10.1.20-10.1.74
TraesCS1A01G313300	10.1.74-10.1.94
TraesCS1A01G317900	8.6.74-10.1.74
TraesCS1A01G318900	8.6.74-10.1.74
TraesCS1A01G318900	8.6.128-10.1.128
TraesCS1A01G319300	10.1.74-10.1.94
TraesCS1A01G319300	8.6.128-10.1.128
TraesCS1A01G319300	8.6.20-8.6.128
TraesCS1A01G323600	8.6.128-10.1.128
TraesCS1A01G326800	10.1.74-10.1.94
TraesCS1A01G326800	8.6.74-10.1.74
TraesCS1A01G326800	10.1.74-10.1.128
TraesCS1A01G326800	10.1.20-10.1.74
TraesCS1A01G334800	8.6.20-8.6.74
TraesCS1A01G335100	10.1.20-10.1.94
TraesCS1A01G335300	10.1.20-10.1.94
TraesCS1A01G335800	8.6.20-8.6.74
TraesCS1A01G340100	8.6.20-10.1.20
TraesCS1A01G341500	8.6.128-10.1.128
TraesCS1A01G341600	8.6.128-10.1.128
TraesCS1A01G341900	8.6.20-8.6.94
TraesCS1A01G342400	8.6.20-10.1.20
TraesCS1A01G346500	8.6.128-10.1.128
TraesCS1A01G346500	8.6.74-10.1.74
TraesCS1A01G348000	10.1.20-10.1.74
TraesCS1A01G348000	10.1.74-10.1.94
TraesCS1A01G348800	8.6.20-8.6.74
TraesCS1A01G350000	10.1.20-10.1.74
TraesCS1A01G351100	10.1.94-10.1.128
TraesCS1A01G351100	10.1.20-10.1.94
TraesCS1A01G352200	8.6.74-10.1.74
TraesCS1A01G352200	8.6.128-10.1.128
TraesCS1A01G352700	10.1.74-10.1.128
TraesCS1A01G352700	10.1.20-10.1.74
TraesCS1A01G352700	8.6.94-10.1.94
TraesCS1A01G352700	10.1.94-10.1.128
TraesCS1A01G352700	8.6.74-10.1.74
TraesCS1A01G352700	8.6.20-8.6.74
TraesCS1A01G355300	10.1.20-10.1.74
TraesCS1A01G356800	8.6.20-8.6.94
TraesCS1A01G358400	10.1.74-10.1.94
TraesCS1A01G358700	10.1.20-10.1.74
TraesCS1A01G358700	10.1.74-10.1.128
TraesCS1A01G358700	10.1.94-10.1.128
TraesCS1A01G360000	10.1.20-10.1.74
TraesCS1A01G360000	8.6.74-10.1.74
TraesCS1A01G360000	10.1.74-10.1.128
TraesCS1A01G360100	10.1.20-10.1.74
TraesCS1A01G360100	10.1.20-10.1.94
TraesCS1A01G360100	10.1.74-10.1.128
TraesCS1A01G360200	10.1.74-10.1.94
TraesCS1A01G360200	10.1.20-10.1.74
TraesCS1A01G360200	10.1.74-10.1.128
TraesCS1A01G360200	10.1.94-10.1.128
TraesCS1A01G360200	8.6.74-10.1.74
TraesCS1A01G360200	8.6.20-8.6.128
TraesCS1A01G360200	8.6.94-10.1.94
TraesCS1A01G360700	10.1.20-10.1.94
TraesCS1A01G361200	8.6.20-8.6.94
TraesCS1A01G361400	10.1.20-10.1.94
TraesCS1A01G361400	10.1.74-10.1.128
TraesCS1A01G361500	10.1.20-10.1.94
TraesCS1A01G361600	8.6.74-10.1.74
TraesCS1A01G361600	10.1.74-10.1.128
TraesCS1A01G361600	10.1.20-10.1.74
TraesCS1A01G361700	10.1.94-10.1.128
TraesCS1A01G361700	10.1.20-10.1.74
TraesCS1A01G361700	8.6.74-10.1.74
TraesCS1A01G361700	10.1.20-10.1.94
TraesCS1A01G361700	8.6.94-10.1.94
TraesCS1A01G361700	10.1.74-10.1.128
TraesCS1A01G361900	10.1.20-10.1.74
TraesCS1A01G362200	8.6.128-10.1.128
TraesCS1A01G365100	10.1.20-10.1.74
TraesCS1A01G365100	10.1.94-10.1.128
TraesCS1A01G365100	10.1.20-10.1.94
TraesCS1A01G365100	10.1.74-10.1.128
TraesCS1A01G365200	10.1.74-10.1.128
TraesCS1A01G365200	8.6.20-10.1.20
TraesCS1A01G365200	8.6.20-8.6.128
TraesCS1A01G365300	10.1.20-10.1.94
TraesCS1A01G365300	10.1.94-10.1.128
TraesCS1A01G371000	8.6.128-10.1.128
TraesCS1A01G371000	8.6.94-8.6.128
TraesCS1A01G371000	8.6.74-8.6.128
TraesCS1A01G372300	8.6.94-10.1.94
TraesCS1A01G373700	8.6.94-10.1.94
TraesCS1A01G373700	8.6.20-8.6.74
TraesCS1A01G373700	10.1.20-10.1.74
TraesCS1A01G379200	8.6.94-8.6.128
TraesCS1A01G379200	8.6.20-8.6.94
TraesCS1A01G379200	8.6.74-8.6.128
TraesCS1A01G379200	10.1.94-10.1.128
TraesCS1A01G379200	10.1.74-10.1.128
TraesCS1A01G379200	10.1.20-10.1.94
TraesCS1A01G379200	10.1.20-10.1.74
TraesCS1A01G384200	10.1.20-10.1.94
TraesCS1A01G387100	10.1.20-10.1.94
TraesCS1A01G391200	10.1.74-10.1.128
TraesCS1A01G391200	10.1.20-10.1.128
TraesCS1A01G391200	10.1.74-10.1.94
TraesCS1A01G391200	10.1.20-10.1.94
TraesCS1A01G400000	10.1.20-10.1.94
TraesCS1A01G402400	8.6.20-8.6.74
TraesCS1A01G403700	8.6.20-8.6.128
TraesCS1A01G404900	10.1.20-10.1.74
TraesCS1A01G405000	10.1.20-10.1.74
TraesCS1A01G405100	8.6.74-8.6.128
TraesCS1A01G405100	8.6.128-10.1.128
TraesCS1A01G407600	8.6.20-8.6.128
TraesCS1A01G407600	8.6.20-8.6.74
TraesCS1A01G407600	10.1.20-10.1.74
TraesCS1A01G407600	8.6.20-8.6.94
TraesCS1A01G407600	8.6.128-10.1.128
TraesCS1A01G407800	10.1.20-10.1.128
TraesCS1A01G407800	10.1.20-10.1.74
TraesCS1A01G408900	10.1.20-10.1.74
TraesCS1A01G408900	8.6.20-8.6.74
TraesCS1A01G408900	8.6.20-8.6.94
TraesCS1A01G408900	8.6.20-8.6.128
TraesCS1A01G409300	8.6.20-8.6.128
TraesCS1A01G409300	10.1.20-10.1.94
TraesCS1A01G409300	10.1.20-10.1.74
TraesCS1A01G409300	10.1.20-10.1.128
TraesCS1A01G409300	8.6.20-8.6.94
TraesCS1A01G409400	10.1.20-10.1.128
TraesCS1A01G409400	8.6.20-8.6.128
TraesCS1A01G419100	8.6.128-10.1.128
TraesCS1A01G421300	8.6.74-8.6.128
TraesCS1A01G421300	8.6.128-10.1.128
TraesCS1A01G421300	8.6.20-8.6.128
TraesCS1A01G421300	8.6.94-8.6.128
TraesCS1A01G422900	8.6.128-10.1.128
TraesCS1A01G426000	10.1.74-10.1.128
TraesCS1A01G426000	10.1.20-10.1.128
TraesCS1A01G426000	10.1.74-10.1.94
TraesCS1A01G426000	10.1.20-10.1.94
TraesCS1A01G432600	10.1.74-10.1.128
TraesCS1A01G432600	8.6.94-10.1.94
TraesCS1A01G432600	10.1.20-10.1.74
TraesCS1A01G432600	10.1.74-10.1.94
TraesCS1A01G432600	8.6.128-10.1.128
TraesCS1A01G432700	8.6.74-10.1.74
TraesCS1A01G432700	10.1.74-10.1.94
TraesCS1A01G432700	10.1.74-10.1.128
TraesCS1A01G435100	8.6.128-10.1.128
TraesCS1A01G435100	8.6.94-8.6.128
TraesCS1A01G435100	8.6.74-8.6.128
TraesCS1A01G436200	8.6.20-8.6.128
TraesCS1A01G436200	8.6.128-10.1.128
TraesCS1A01G436900	8.6.128-10.1.128
TraesCS1A01G436900	8.6.94-10.1.94
TraesCS1A01G437200	8.6.128-10.1.128
TraesCS1A01G442200	10.1.74-10.1.94
TraesCS1A01G442200	10.1.20-10.1.74
TraesCS1A01G442200	10.1.74-10.1.128
TraesCS1A01G442300	8.6.20-8.6.74
TraesCS1A01G443900	8.6.20-8.6.128
TraesCS1A01G443900	8.6.128-10.1.128
TraesCS1A01G443900	8.6.20-8.6.74
TraesCS1B01G000300	10.1.74-10.1.128
TraesCS1B01G000300	10.1.20-10.1.74
TraesCS1B01G000300	10.1.74-10.1.94
TraesCS1B01G001700	10.1.74-10.1.94
TraesCS1B01G002400	8.6.94-10.1.94
TraesCS1B01G002400	8.6.128-10.1.128
TraesCS1B01G003200	8.6.128-10.1.128
TraesCS1B01G003200	8.6.94-10.1.94
TraesCS1B01G003200	8.6.20-10.1.20
TraesCS1B01G003200	8.6.74-10.1.74
TraesCS1B01G005000	10.1.94-10.1.128
TraesCS1B01G005000	10.1.20-10.1.94
TraesCS1B01G005000	10.1.74-10.1.94
TraesCS1B01G005600	10.1.20-10.1.94
TraesCS1B01G009300	8.6.94-8.6.128
TraesCS1B01G009300	10.1.94-10.1.128
TraesCS1B01G009300	10.1.74-10.1.128
TraesCS1B01G009300	10.1.20-10.1.94
TraesCS1B01G009300	8.6.20-8.6.94
TraesCS1B01G009300	8.6.74-8.6.128
TraesCS1B01G009300	10.1.20-10.1.74
TraesCS1B01G009800	8.6.20-8.6.74
TraesCS1B01G012000	10.1.94-10.1.128
TraesCS1B01G012300	10.1.74-10.1.128
TraesCS1B01G012300	10.1.20-10.1.74
TraesCS1B01G012300	10.1.94-10.1.128
TraesCS1B01G012300	10.1.20-10.1.94
TraesCS1B01G014100	10.1.20-10.1.74
TraesCS1B01G014900	10.1.20-10.1.94
TraesCS1B01G017700	8.6.128-10.1.128
TraesCS1B01G018100	8.6.74-10.1.74
TraesCS1B01G018700	10.1.20-10.1.94
TraesCS1B01G018700	8.6.94-10.1.94
TraesCS1B01G019800	10.1.20-10.1.94
TraesCS1B01G022400	10.1.20-10.1.128
TraesCS1B01G022400	10.1.20-10.1.94
TraesCS1B01G024400	10.1.94-10.1.128
TraesCS1B01G025500	8.6.94-10.1.94
TraesCS1B01G026700	8.6.94-10.1.94
TraesCS1B01G031100	8.6.94-10.1.94
TraesCS1B01G031100	10.1.94-10.1.128
TraesCS1B01G031100	10.1.74-10.1.94
TraesCS1B01G032600	10.1.20-10.1.94
TraesCS1B01G032700	8.6.94-10.1.94
TraesCS1B01G032800	10.1.20-10.1.74
TraesCS1B01G034100	8.6.128-10.1.128
TraesCS1B01G034100	10.1.20-10.1.74
TraesCS1B01G034100	8.6.20-8.6.128
TraesCS1B01G034200	10.1.74-10.1.94
TraesCS1B01G034600	10.1.94-10.1.128
TraesCS1B01G034600	8.6.94-10.1.94
TraesCS1B01G034600	10.1.20-10.1.94
TraesCS1B01G034600	10.1.74-10.1.94
TraesCS1B01G035100	10.1.74-10.1.94
TraesCS1B01G035100	8.6.20-8.6.94
TraesCS1B01G035100	8.6.94-10.1.94
TraesCS1B01G035100	10.1.94-10.1.128
TraesCS1B01G035100	8.6.20-8.6.128
TraesCS1B01G035300	10.1.94-10.1.128
TraesCS1B01G035300	10.1.74-10.1.94
TraesCS1B01G036500	8.6.128-10.1.128
TraesCS1B01G036900	10.1.94-10.1.128
TraesCS1B01G036900	10.1.74-10.1.94
TraesCS1B01G037600	10.1.74-10.1.94
TraesCS1B01G037600	8.6.94-10.1.94
TraesCS1B01G038800	10.1.74-10.1.94
TraesCS1B01G041200	10.1.94-10.1.128
TraesCS1B01G041200	8.6.94-10.1.94
TraesCS1B01G041200	10.1.74-10.1.94
TraesCS1B01G042000	8.6.94-10.1.94
TraesCS1B01G042000	10.1.94-10.1.128
TraesCS1B01G042000	10.1.74-10.1.94
TraesCS1B01G042200	8.6.94-10.1.94
TraesCS1B01G042200	10.1.74-10.1.94
TraesCS1B01G042200	10.1.74-10.1.128
TraesCS1B01G042400	10.1.74-10.1.94
TraesCS1B01G043200	10.1.94-10.1.128
TraesCS1B01G043200	8.6.128-10.1.128
TraesCS1B01G044800	10.1.74-10.1.94
TraesCS1B01G046000	8.6.128-10.1.128
TraesCS1B01G046000	10.1.94-10.1.128
TraesCS1B01G046000	10.1.74-10.1.94
TraesCS1B01G046200	8.6.94-10.1.94
TraesCS1B01G046200	10.1.74-10.1.94
TraesCS1B01G046200	10.1.94-10.1.128
TraesCS1B01G047700	8.6.94-8.6.128
TraesCS1B01G047700	10.1.94-10.1.128
TraesCS1B01G047700	8.6.94-10.1.94
TraesCS1B01G047700	10.1.74-10.1.94
TraesCS1B01G047700	10.1.20-10.1.94
TraesCS1B01G047700	8.6.20-8.6.94
TraesCS1B01G053200	8.6.20-10.1.20
TraesCS1B01G053700	10.1.20-10.1.128
TraesCS1B01G056900	10.1.74-10.1.94
TraesCS1B01G056900	10.1.20-10.1.94
TraesCS1B01G062900	10.1.20-10.1.94
TraesCS1B01G066000	8.6.20-8.6.74
TraesCS1B01G066400	8.6.20-8.6.74
TraesCS1B01G074500	10.1.20-10.1.94
TraesCS1B01G076600	8.6.128-10.1.128
TraesCS1B01G076800	8.6.128-10.1.128
TraesCS1B01G076800	8.6.20-8.6.128
TraesCS1B01G077600	8.6.128-10.1.128
TraesCS1B01G080300	8.6.74-10.1.74
TraesCS1B01G080300	8.6.128-10.1.128
TraesCS1B01G090000	8.6.94-10.1.94
TraesCS1B01G091700	8.6.20-10.1.20
TraesCS1B01G091700	10.1.20-10.1.128
TraesCS1B01G091700	10.1.74-10.1.128
TraesCS1B01G093900	8.6.128-10.1.128
TraesCS1B01G095800	10.1.20-10.1.74
TraesCS1B01G096900	8.6.128-10.1.128
TraesCS1B01G103100	10.1.20-10.1.94
TraesCS1B01G103100	8.6.20-8.6.128
TraesCS1B01G103100	10.1.20-10.1.74
TraesCS1B01G103100	10.1.20-10.1.128
TraesCS1B01G103100	8.6.20-8.6.94
TraesCS1B01G106400	10.1.74-10.1.94
TraesCS1B01G107600	8.6.20-8.6.128
TraesCS1B01G124300	10.1.74-10.1.128
TraesCS1B01G127500	8.6.20-10.1.20
TraesCS1B01G129200	10.1.20-10.1.74
TraesCS1B01G130600	8.6.94-10.1.94
TraesCS1B01G130600	10.1.74-10.1.128
TraesCS1B01G130600	10.1.20-10.1.74
TraesCS1B01G130600	8.6.20-8.6.94
TraesCS1B01G131600	8.6.20-10.1.20
TraesCS1B01G133300	8.6.128-10.1.128
TraesCS1B01G133300	8.6.20-8.6.128
TraesCS1B01G135200	10.1.74-10.1.128
TraesCS1B01G143700	8.6.20-8.6.94
TraesCS1B01G145600	8.6.94-10.1.94
TraesCS1B01G148700	8.6.20-8.6.128
TraesCS1B01G148700	8.6.128-10.1.128
TraesCS1B01G155000	10.1.74-10.1.128
TraesCS1B01G157900	8.6.20-8.6.74
TraesCS1B01G157900	8.6.74-10.1.74
TraesCS1B01G157900	8.6.128-10.1.128
TraesCS1B01G167200	8.6.20-8.6.74
TraesCS1B01G168400	8.6.20-8.6.128
TraesCS1B01G168400	8.6.20-8.6.74
TraesCS1B01G168400	8.6.94-10.1.94
TraesCS1B01G168400	8.6.20-8.6.94
TraesCS1B01G168400	8.6.128-10.1.128
TraesCS1B01G168400	8.6.74-10.1.74
TraesCS1B01G170100	10.1.74-10.1.128
TraesCS1B01G170100	10.1.20-10.1.74
TraesCS1B01G170200	10.1.74-10.1.94
TraesCS1B01G170200	10.1.20-10.1.74
TraesCS1B01G181300	10.1.20-10.1.128
TraesCS1B01G181400	10.1.20-10.1.94
TraesCS1B01G188200	10.1.20-10.1.128
TraesCS1B01G192500	8.6.20-8.6.128
TraesCS1B01G200600	8.6.128-10.1.128
TraesCS1B01G202200	8.6.128-10.1.128
TraesCS1B01G202700	8.6.128-10.1.128
TraesCS1B01G202700	10.1.20-10.1.128
TraesCS1B01G202700	10.1.74-10.1.128
TraesCS1B01G203800	10.1.74-10.1.128
TraesCS1B01G207900	8.6.20-8.6.74
TraesCS1B01G211600	8.6.20-8.6.94
TraesCS1B01G211600	10.1.20-10.1.74
TraesCS1B01G211600	8.6.20-8.6.128
TraesCS1B01G215000	10.1.20-10.1.74
TraesCS1B01G216400	10.1.74-10.1.94
TraesCS1B01G216400	10.1.20-10.1.74
TraesCS1B01G218200	10.1.20-10.1.74
TraesCS1B01G218200	10.1.20-10.1.128
TraesCS1B01G218200	10.1.20-10.1.94
TraesCS1B01G222200	10.1.74-10.1.94
TraesCS1B01G222200	8.6.94-10.1.94
TraesCS1B01G222200	10.1.20-10.1.74
TraesCS1B01G225900	8.6.20-10.1.20
TraesCS1B01G225900	8.6.74-10.1.74
TraesCS1B01G227600	10.1.74-10.1.94
TraesCS1B01G231900	8.6.128-10.1.128
TraesCS1B01G242700	8.6.20-10.1.20
TraesCS1B01G243000	8.6.20-8.6.128
TraesCS1B01G243200	10.1.20-10.1.74
TraesCS1B01G243200	10.1.74-10.1.128
TraesCS1B01G243200	8.6.128-10.1.128
TraesCS1B01G243200	10.1.74-10.1.94
TraesCS1B01G243200	8.6.20-8.6.128
TraesCS1B01G243300	8.6.20-8.6.94
TraesCS1B01G243300	10.1.20-10.1.128
TraesCS1B01G243300	8.6.74-8.6.128
TraesCS1B01G243300	10.1.74-10.1.128
TraesCS1B01G243300	8.6.20-8.6.128
TraesCS1B01G243300	10.1.74-10.1.94
TraesCS1B01G245300	8.6.128-10.1.128
TraesCS1B01G245300	8.6.20-8.6.128
TraesCS1B01G245300	8.6.94-10.1.94
TraesCS1B01G245400	8.6.20-10.1.20
TraesCS1B01G249000	10.1.20-10.1.74
TraesCS1B01G252100	10.1.74-10.1.128
TraesCS1B01G252100	10.1.20-10.1.128
TraesCS1B01G252100	8.6.20-8.6.94
TraesCS1B01G252100	10.1.74-10.1.94
TraesCS1B01G255000	8.6.128-10.1.128
TraesCS1B01G257800	10.1.74-10.1.128
TraesCS1B01G262900	8.6.94-10.1.94
TraesCS1B01G262900	8.6.128-10.1.128
TraesCS1B01G267500	10.1.74-10.1.128
TraesCS1B01G268300	8.6.20-8.6.128
TraesCS1B01G272600	8.6.94-10.1.94
TraesCS1B01G273500	8.6.20-8.6.128
TraesCS1B01G276300	8.6.94-10.1.94
TraesCS1B01G276300	8.6.94-8.6.128
TraesCS1B01G276700	10.1.20-10.1.74
TraesCS1B01G276800	8.6.94-10.1.94
TraesCS1B01G276800	10.1.20-10.1.128
TraesCS1B01G276800	8.6.128-10.1.128
TraesCS1B01G276800	10.1.74-10.1.128
TraesCS1B01G277000	8.6.128-10.1.128
TraesCS1B01G277100	8.6.20-8.6.128
TraesCS1B01G277100	10.1.20-10.1.128
TraesCS1B01G277100	10.1.20-10.1.94
TraesCS1B01G277100	8.6.74-10.1.74
TraesCS1B01G277100	8.6.128-10.1.128
TraesCS1B01G279200	10.1.20-10.1.128
TraesCS1B01G279200	8.6.20-8.6.128
TraesCS1B01G281100	8.6.20-8.6.74
TraesCS1B01G282000	8.6.94-10.1.94
TraesCS1B01G282000	8.6.74-10.1.74
TraesCS1B01G286200	10.1.74-10.1.128
TraesCS1B01G286300	8.6.128-10.1.128
TraesCS1B01G287800	8.6.20-8.6.74
TraesCS1B01G287800	8.6.20-8.6.128
TraesCS1B01G287800	8.6.128-10.1.128
TraesCS1B01G293300	10.1.20-10.1.94
TraesCS1B01G294600	10.1.20-10.1.94
TraesCS1B01G294600	10.1.74-10.1.128
TraesCS1B01G294600	8.6.128-10.1.128
TraesCS1B01G294600	10.1.20-10.1.128
TraesCS1B01G297100	8.6.20-8.6.128
TraesCS1B01G297200	8.6.20-8.6.128
TraesCS1B01G298000	8.6.128-10.1.128
TraesCS1B01G298500	10.1.20-10.1.94
TraesCS1B01G298500	10.1.20-10.1.128
TraesCS1B01G300900	8.6.20-8.6.128
TraesCS1B01G300900	10.1.20-10.1.94
TraesCS1B01G302800	10.1.94-10.1.128
TraesCS1B01G302800	10.1.74-10.1.128
TraesCS1B01G303500	10.1.94-10.1.128
TraesCS1B01G303500	10.1.74-10.1.128
TraesCS1B01G308200	10.1.74-10.1.128
TraesCS1B01G310900	8.6.128-10.1.128
TraesCS1B01G311000	8.6.20-8.6.128
TraesCS1B01G317600	10.1.74-10.1.94
TraesCS1B01G317600	10.1.74-10.1.128
TraesCS1B01G320000	8.6.20-8.6.128
TraesCS1B01G320500	10.1.20-10.1.128
TraesCS1B01G320500	10.1.74-10.1.128
TraesCS1B01G321000	10.1.74-10.1.128
TraesCS1B01G321900	8.6.20-10.1.20
TraesCS1B01G323100	8.6.128-10.1.128
TraesCS1B01G328600	10.1.20-10.1.94
TraesCS1B01G328600	10.1.20-10.1.128
TraesCS1B01G331200	10.1.74-10.1.94
TraesCS1B01G331200	10.1.20-10.1.74
TraesCS1B01G331200	8.6.74-10.1.74
TraesCS1B01G331200	8.6.128-10.1.128
TraesCS1B01G334700	10.1.74-10.1.128
TraesCS1B01G335100	8.6.74-10.1.74
TraesCS1B01G335100	8.6.20-8.6.128
TraesCS1B01G335100	10.1.20-10.1.94
TraesCS1B01G335100	8.6.20-8.6.94
TraesCS1B01G335100	10.1.74-10.1.128
TraesCS1B01G335100	10.1.20-10.1.128
TraesCS1B01G335100	10.1.74-10.1.94
TraesCS1B01G335900	10.1.74-10.1.128
TraesCS1B01G337400	10.1.74-10.1.128
TraesCS1B01G339000	8.6.74-8.6.128
TraesCS1B01G339000	8.6.20-8.6.128
TraesCS1B01G339000	8.6.94-8.6.128
TraesCS1B01G340000	10.1.74-10.1.128
TraesCS1B01G340000	10.1.74-10.1.94
TraesCS1B01G340200	10.1.74-10.1.128
TraesCS1B01G340200	8.6.94-8.6.128
TraesCS1B01G340200	8.6.128-10.1.128
TraesCS1B01G340200	8.6.20-8.6.128
TraesCS1B01G340200	10.1.20-10.1.74
TraesCS1B01G341400	10.1.20-10.1.128
TraesCS1B01G341400	8.6.20-8.6.128
TraesCS1B01G341400	10.1.74-10.1.128
TraesCS1B01G341400	10.1.94-10.1.128
TraesCS1B01G341500	10.1.74-10.1.128
TraesCS1B01G341500	10.1.20-10.1.128
TraesCS1B01G343000	8.6.128-10.1.128
TraesCS1B01G343000	8.6.20-8.6.128
TraesCS1B01G343700	10.1.20-10.1.94
TraesCS1B01G343700	10.1.74-10.1.128
TraesCS1B01G343700	10.1.74-10.1.94
TraesCS1B01G343700	10.1.20-10.1.128
TraesCS1B01G346600	8.6.20-8.6.128
TraesCS1B01G348800	8.6.128-10.1.128
TraesCS1B01G348800	8.6.20-8.6.74
TraesCS1B01G348800	8.6.20-8.6.128
TraesCS1B01G348900	8.6.74-10.1.74
TraesCS1B01G348900	8.6.20-8.6.74
TraesCS1B01G348900	8.6.128-10.1.128
TraesCS1B01G349100	8.6.94-10.1.94
TraesCS1B01G349100	8.6.20-10.1.20
TraesCS1B01G349100	8.6.74-10.1.74
TraesCS1B01G349900	8.6.20-8.6.74
TraesCS1B01G350700	10.1.20-10.1.94
TraesCS1B01G350700	8.6.74-10.1.74
TraesCS1B01G350700	10.1.74-10.1.128
TraesCS1B01G350700	10.1.74-10.1.94
TraesCS1B01G350700	10.1.20-10.1.128
TraesCS1B01G351000	8.6.74-10.1.74
TraesCS1B01G351000	10.1.20-10.1.94
TraesCS1B01G351000	8.6.20-8.6.128
TraesCS1B01G351000	10.1.74-10.1.128
TraesCS1B01G351000	10.1.20-10.1.128
TraesCS1B01G354600	8.6.20-8.6.128
TraesCS1B01G357300	8.6.20-8.6.94
TraesCS1B01G357400	10.1.74-10.1.128
TraesCS1B01G357600	8.6.20-8.6.128
TraesCS1B01G359400	10.1.74-10.1.128
TraesCS1B01G359400	10.1.94-10.1.128
TraesCS1B01G360300	8.6.128-10.1.128
TraesCS1B01G363500	8.6.128-10.1.128
TraesCS1B01G365000	10.1.94-10.1.128
TraesCS1B01G372400	10.1.20-10.1.94
TraesCS1B01G372400	10.1.20-10.1.128
TraesCS1B01G373200	10.1.74-10.1.128
TraesCS1B01G373300	10.1.20-10.1.128
TraesCS1B01G376100	8.6.94-10.1.94
TraesCS1B01G376100	8.6.20-8.6.94
TraesCS1B01G376100	8.6.20-8.6.128
TraesCS1B01G376500	8.6.20-8.6.128
TraesCS1B01G377100	8.6.20-8.6.94
TraesCS1B01G377100	8.6.94-10.1.94
TraesCS1B01G377100	10.1.20-10.1.128
TraesCS1B01G377100	10.1.74-10.1.128
TraesCS1B01G377100	10.1.94-10.1.128
TraesCS1B01G377100	8.6.20-8.6.128
TraesCS1B01G377100	8.6.74-10.1.74
TraesCS1B01G377200	10.1.20-10.1.128
TraesCS1B01G377200	10.1.74-10.1.128
TraesCS1B01G377200	8.6.20-8.6.128
TraesCS1B01G377200	10.1.94-10.1.128
TraesCS1B01G379600	10.1.20-10.1.74
TraesCS1B01G379600	10.1.74-10.1.128
TraesCS1B01G382300	10.1.74-10.1.128
TraesCS1B01G382300	10.1.20-10.1.128
TraesCS1B01G382700	10.1.74-10.1.128
TraesCS1B01G382700	8.6.20-10.1.20
TraesCS1B01G382900	10.1.94-10.1.128
TraesCS1B01G382900	8.6.20-8.6.128
TraesCS1B01G382900	10.1.74-10.1.128
TraesCS1B01G382900	10.1.20-10.1.128
TraesCS1B01G385200	8.6.20-8.6.128
TraesCS1B01G385200	8.6.94-10.1.94
TraesCS1B01G390000	10.1.74-10.1.128
TraesCS1B01G390000	8.6.20-8.6.128
TraesCS1B01G390000	10.1.20-10.1.128
TraesCS1B01G390000	10.1.94-10.1.128
TraesCS1B01G390100	10.1.74-10.1.128
TraesCS1B01G390100	10.1.20-10.1.128
TraesCS1B01G390100	10.1.94-10.1.128
TraesCS1B01G392000	8.6.74-10.1.74
TraesCS1B01G392800	10.1.74-10.1.128
TraesCS1B01G392800	8.6.74-10.1.74
TraesCS1B01G394300	10.1.74-10.1.128
TraesCS1B01G394300	8.6.74-8.6.128
TraesCS1B01G394300	10.1.94-10.1.128
TraesCS1B01G395800	8.6.20-8.6.94
TraesCS1B01G395800	8.6.94-10.1.94
TraesCS1B01G395800	8.6.74-10.1.74
TraesCS1B01G395800	8.6.20-8.6.128
TraesCS1B01G395800	10.1.94-10.1.128
TraesCS1B01G395800	10.1.74-10.1.128
TraesCS1B01G401600	10.1.94-10.1.128
TraesCS1B01G401600	10.1.20-10.1.94
TraesCS1B01G401600	10.1.20-10.1.74
TraesCS1B01G401600	10.1.74-10.1.128
TraesCS1B01G407500	10.1.20-10.1.94
TraesCS1B01G407500	8.6.94-10.1.94
TraesCS1B01G407500	10.1.94-10.1.128
TraesCS1B01G407500	10.1.74-10.1.94
TraesCS1B01G416000	10.1.20-10.1.128
TraesCS1B01G416000	8.6.94-10.1.94
TraesCS1B01G416000	10.1.20-10.1.94
TraesCS1B01G416500	10.1.20-10.1.94
TraesCS1B01G416500	10.1.74-10.1.94
TraesCS1B01G416500	10.1.94-10.1.128
TraesCS1B01G416500	8.6.94-10.1.94
TraesCS1B01G418400	10.1.20-10.1.94
TraesCS1B01G418400	10.1.74-10.1.94
TraesCS1B01G418400	8.6.94-10.1.94
TraesCS1B01G433100	8.6.20-8.6.128
TraesCS1B01G433100	8.6.128-10.1.128
TraesCS1B01G433100	8.6.94-10.1.94
TraesCS1B01G434100	8.6.128-10.1.128
TraesCS1B01G434100	8.6.20-10.1.20
TraesCS1B01G434100	8.6.20-8.6.128
TraesCS1B01G434100	10.1.94-10.1.128
TraesCS1B01G434100	8.6.94-10.1.94
TraesCS1B01G434100	10.1.20-10.1.128
TraesCS1B01G434100	8.6.74-10.1.74
TraesCS1B01G434600	8.6.20-8.6.74
TraesCS1B01G434700	8.6.20-8.6.128
TraesCS1B01G434900	8.6.20-8.6.128
TraesCS1B01G434900	10.1.94-10.1.128
TraesCS1B01G434900	10.1.20-10.1.128
TraesCS1B01G434900	10.1.74-10.1.128
TraesCS1B01G435100	10.1.20-10.1.74
TraesCS1B01G435100	10.1.20-10.1.128
TraesCS1B01G435100	8.6.20-8.6.128
TraesCS1B01G435100	8.6.20-8.6.74
TraesCS1B01G435300	8.6.74-10.1.74
TraesCS1B01G436500	10.1.20-10.1.74
TraesCS1B01G436500	8.6.74-10.1.74
TraesCS1B01G438600	8.6.74-10.1.74
TraesCS1B01G438600	8.6.20-10.1.20
TraesCS1B01G438600	8.6.128-10.1.128
TraesCS1B01G439100	10.1.94-10.1.128
TraesCS1B01G439100	8.6.128-10.1.128
TraesCS1B01G439200	10.1.20-10.1.128
TraesCS1B01G439200	10.1.94-10.1.128
TraesCS1B01G439200	10.1.74-10.1.128
TraesCS1B01G442700	10.1.74-10.1.128
TraesCS1B01G442700	10.1.94-10.1.128
TraesCS1B01G442700	10.1.20-10.1.128
TraesCS1B01G445000	10.1.94-10.1.128
TraesCS1B01G445000	10.1.20-10.1.128
TraesCS1B01G445100	10.1.94-10.1.128
TraesCS1B01G447700	10.1.20-10.1.74
TraesCS1B01G448100	10.1.20-10.1.94
TraesCS1B01G449400	8.6.128-10.1.128
TraesCS1B01G450400	10.1.74-10.1.128
TraesCS1B01G451600	10.1.74-10.1.128
TraesCS1B01G451600	10.1.20-10.1.128
TraesCS1B01G451600	8.6.128-10.1.128
TraesCS1B01G451600	8.6.94-10.1.94
TraesCS1B01G451600	10.1.74-10.1.94
TraesCS1B01G451700	10.1.74-10.1.128
TraesCS1B01G451700	10.1.74-10.1.94
TraesCS1B01G451700	10.1.20-10.1.128
TraesCS1B01G453500	10.1.74-10.1.94
TraesCS1B01G453500	10.1.74-10.1.128
TraesCS1B01G453600	10.1.20-10.1.128
TraesCS1B01G454500	8.6.128-10.1.128
TraesCS1B01G454500	8.6.94-8.6.128
TraesCS1B01G454800	8.6.20-8.6.74
TraesCS1B01G456700	10.1.74-10.1.128
TraesCS1B01G456700	10.1.74-10.1.94
TraesCS1B01G456700	10.1.20-10.1.128
TraesCS1B01G457600	10.1.74-10.1.128
TraesCS1B01G457600	10.1.74-10.1.94
TraesCS1B01G467700	8.6.128-10.1.128
TraesCS1B01G476400	8.6.20-8.6.74
TraesCS1B01G476400	8.6.74-10.1.74
TraesCS1B01G476400	8.6.128-10.1.128
TraesCS1B01G477900	8.6.20-8.6.74
TraesCS1B01G478400	8.6.128-10.1.128
TraesCS1D01G002100	10.1.20-10.1.74
TraesCS1D01G002100	10.1.74-10.1.128
TraesCS1D01G011100	10.1.74-10.1.128
TraesCS1D01G012000	8.6.94-10.1.94
TraesCS1D01G012000	8.6.128-10.1.128
TraesCS1D01G012500	10.1.20-10.1.74
TraesCS1D01G012500	8.6.128-10.1.128
TraesCS1D01G012500	8.6.20-8.6.128
TraesCS1D01G012500	8.6.20-8.6.74
TraesCS1D01G013600	8.6.94-10.1.94
TraesCS1D01G013700	8.6.74-10.1.74
TraesCS1D01G014600	10.1.74-10.1.94
TraesCS1D01G014600	10.1.20-10.1.94
TraesCS1D01G017600	10.1.74-10.1.94
TraesCS1D01G017600	8.6.94-10.1.94
TraesCS1D01G017600	10.1.74-10.1.128
TraesCS1D01G017600	8.6.128-10.1.128
TraesCS1D01G017700	8.6.128-10.1.128
TraesCS1D01G017700	10.1.20-10.1.128
TraesCS1D01G017700	10.1.20-10.1.94
TraesCS1D01G017800	10.1.74-10.1.94
TraesCS1D01G019000	8.6.74-8.6.128
TraesCS1D01G019000	8.6.128-10.1.128
TraesCS1D01G019000	8.6.20-10.1.20
TraesCS1D01G019000	8.6.94-10.1.94
TraesCS1D01G019000	8.6.74-10.1.74
TraesCS1D01G022000	8.6.128-10.1.128
TraesCS1D01G023000	10.1.74-10.1.94
TraesCS1D01G023000	10.1.20-10.1.74
TraesCS1D01G023000	10.1.74-10.1.128
TraesCS1D01G023000	8.6.20-8.6.74
TraesCS1D01G026400	10.1.74-10.1.94
TraesCS1D01G026400	8.6.20-8.6.74
TraesCS1D01G026400	10.1.74-10.1.128
TraesCS1D01G026400	10.1.20-10.1.74
TraesCS1D01G027300	8.6.20-10.1.20
TraesCS1D01G027900	10.1.94-10.1.128
TraesCS1D01G027900	10.1.20-10.1.94
TraesCS1D01G027900	10.1.74-10.1.94
TraesCS1D01G028800	10.1.20-10.1.94
TraesCS1D01G029000	10.1.74-10.1.128
TraesCS1D01G029000	10.1.20-10.1.74
TraesCS1D01G029000	10.1.74-10.1.94
TraesCS1D01G029000	8.6.20-8.6.74
TraesCS1D01G029100	10.1.74-10.1.128
TraesCS1D01G029100	8.6.94-10.1.94
TraesCS1D01G029100	10.1.74-10.1.94
TraesCS1D01G029100	10.1.20-10.1.74
TraesCS1D01G029100	8.6.20-8.6.74
TraesCS1D01G029200	10.1.74-10.1.94
TraesCS1D01G029200	8.6.20-8.6.74
TraesCS1D01G029200	10.1.20-10.1.74
TraesCS1D01G029300	10.1.74-10.1.128
TraesCS1D01G029300	10.1.20-10.1.74
TraesCS1D01G029300	10.1.74-10.1.94
TraesCS1D01G029500	8.6.20-8.6.74
TraesCS1D01G029900	8.6.74-8.6.128
TraesCS1D01G029900	8.6.20-8.6.74
TraesCS1D01G029900	10.1.74-10.1.128
TraesCS1D01G029900	10.1.20-10.1.74
TraesCS1D01G029900	8.6.74-8.6.94
TraesCS1D01G029900	8.6.20-8.6.128
TraesCS1D01G029900	10.1.74-10.1.94
TraesCS1D01G030000	8.6.20-8.6.74
TraesCS1D01G031900	8.6.20-10.1.20
TraesCS1D01G031900	8.6.94-10.1.94
TraesCS1D01G040000	8.6.20-8.6.128
TraesCS1D01G040000	8.6.20-8.6.74
TraesCS1D01G042100	8.6.20-8.6.128
TraesCS1D01G042300	10.1.20-10.1.128
TraesCS1D01G042300	8.6.20-8.6.128
TraesCS1D01G042300	10.1.20-10.1.74
TraesCS1D01G042300	8.6.20-8.6.74
TraesCS1D01G042300	8.6.20-8.6.94
TraesCS1D01G044300	10.1.20-10.1.94
TraesCS1D01G044300	8.6.74-10.1.74
TraesCS1D01G044300	10.1.74-10.1.94
TraesCS1D01G055700	8.6.128-10.1.128
TraesCS1D01G065600	10.1.74-10.1.128
TraesCS1D01G075700	8.6.20-10.1.20
TraesCS1D01G075700	10.1.74-10.1.128
TraesCS1D01G075700	8.6.20-8.6.128
TraesCS1D01G075700	10.1.20-10.1.128
TraesCS1D01G080400	10.1.74-10.1.94
TraesCS1D01G080400	8.6.20-8.6.74
TraesCS1D01G080900	8.6.20-8.6.128
TraesCS1D01G080900	8.6.20-8.6.74
TraesCS1D01G082800	8.6.20-8.6.74
TraesCS1D01G083600	8.6.128-10.1.128
TraesCS1D01G085000	8.6.128-10.1.128
TraesCS1D01G085000	8.6.20-8.6.128
TraesCS1D01G086800	8.6.20-8.6.128
TraesCS1D01G086800	10.1.20-10.1.128
TraesCS1D01G090000	8.6.20-8.6.128
TraesCS1D01G090000	8.6.128-10.1.128
TraesCS1D01G094800	8.6.20-8.6.128
TraesCS1D01G100100	10.1.20-10.1.94
TraesCS1D01G102900	8.6.128-10.1.128
TraesCS1D01G104800	8.6.128-10.1.128
TraesCS1D01G105300	10.1.74-10.1.128
TraesCS1D01G112000	8.6.94-10.1.94
TraesCS1D01G112000	8.6.20-10.1.20
TraesCS1D01G112000	10.1.20-10.1.74
TraesCS1D01G116800	8.6.94-10.1.94
TraesCS1D01G118600	8.6.94-10.1.94
TraesCS1D01G118700	8.6.94-10.1.94
TraesCS1D01G118700	10.1.74-10.1.128
TraesCS1D01G123500	8.6.20-10.1.20
TraesCS1D01G125900	8.6.20-10.1.20
TraesCS1D01G129100	10.1.74-10.1.128
TraesCS1D01G129600	8.6.128-10.1.128
TraesCS1D01G134700	10.1.74-10.1.128
TraesCS1D01G137200	8.6.20-8.6.94
TraesCS1D01G137200	8.6.128-10.1.128
TraesCS1D01G137200	8.6.94-10.1.94
TraesCS1D01G137900	10.1.74-10.1.94
TraesCS1D01G137900	10.1.20-10.1.94
TraesCS1D01G137900	8.6.94-8.6.128
TraesCS1D01G141400	10.1.74-10.1.94
TraesCS1D01G141400	10.1.94-10.1.128
TraesCS1D01G144200	10.1.74-10.1.94
TraesCS1D01G146600	8.6.20-8.6.74
TraesCS1D01G147200	8.6.20-8.6.74
TraesCS1D01G147800	8.6.20-8.6.74
TraesCS1D01G147800	8.6.20-8.6.128
TraesCS1D01G147800	8.6.128-10.1.128
TraesCS1D01G147800	8.6.20-8.6.94
TraesCS1D01G156600	8.6.128-10.1.128
TraesCS1D01G158200	10.1.74-10.1.94
TraesCS1D01G158200	10.1.74-10.1.128
TraesCS1D01G160600	10.1.20-10.1.94
TraesCS1D01G160600	8.6.128-10.1.128
TraesCS1D01G161500	8.6.74-10.1.74
TraesCS1D01G162600	8.6.20-10.1.20
TraesCS1D01G189700	10.1.20-10.1.94
TraesCS1D01G189700	10.1.74-10.1.94
TraesCS1D01G189700	10.1.94-10.1.128
TraesCS1D01G189700	8.6.94-10.1.94
TraesCS1D01G202300	8.6.94-10.1.94
TraesCS1D01G202300	10.1.74-10.1.94
TraesCS1D01G202300	10.1.94-10.1.128
TraesCS1D01G206300	10.1.74-10.1.94
TraesCS1D01G206300	10.1.20-10.1.74
TraesCS1D01G206300	10.1.74-10.1.128
TraesCS1D01G207000	10.1.74-10.1.128
TraesCS1D01G207100	8.6.94-8.6.128
TraesCS1D01G207100	8.6.20-8.6.128
TraesCS1D01G208400	8.6.20-8.6.74
TraesCS1D01G211700	10.1.20-10.1.94
TraesCS1D01G215300	8.6.74-10.1.74
TraesCS1D01G215300	8.6.20-10.1.20
TraesCS1D01G215300	8.6.128-10.1.128
TraesCS1D01G215600	10.1.94-10.1.128
TraesCS1D01G219500	10.1.74-10.1.128
TraesCS1D01G219500	10.1.94-10.1.128
TraesCS1D01G230800	10.1.74-10.1.94
TraesCS1D01G230900	10.1.74-10.1.128
TraesCS1D01G230900	10.1.74-10.1.94
TraesCS1D01G233200	10.1.74-10.1.94
TraesCS1D01G233200	10.1.20-10.1.94
TraesCS1D01G233800	8.6.74-10.1.74
TraesCS1D01G237500	10.1.20-10.1.74
TraesCS1D01G245200	10.1.20-10.1.94
TraesCS1D01G245300	10.1.20-10.1.94
TraesCS1D01G249500	10.1.74-10.1.128
TraesCS1D01G249600	8.6.74-8.6.128
TraesCS1D01G249600	8.6.128-10.1.128
TraesCS1D01G249600	8.6.20-8.6.128
TraesCS1D01G249600	8.6.94-8.6.128
TraesCS1D01G252900	8.6.128-10.1.128
TraesCS1D01G254600	8.6.94-10.1.94
TraesCS1D01G256400	8.6.128-10.1.128
TraesCS1D01G256400	8.6.94-10.1.94
TraesCS1D01G257800	8.6.20-8.6.128
TraesCS1D01G257800	10.1.74-10.1.128
TraesCS1D01G259100	8.6.128-10.1.128
TraesCS1D01G259200	8.6.20-8.6.74
TraesCS1D01G259300	8.6.128-10.1.128
TraesCS1D01G261900	8.6.20-8.6.128
TraesCS1D01G261900	8.6.20-8.6.94
TraesCS1D01G262900	8.6.20-8.6.128
TraesCS1D01G263800	8.6.128-10.1.128
TraesCS1D01G265700	8.6.20-10.1.20
TraesCS1D01G265700	10.1.20-10.1.74
TraesCS1D01G265800	8.6.128-10.1.128
TraesCS1D01G266000	8.6.20-10.1.20
TraesCS1D01G266000	10.1.74-10.1.128
TraesCS1D01G266000	8.6.128-10.1.128
TraesCS1D01G266000	8.6.74-10.1.74
TraesCS1D01G266000	8.6.94-10.1.94
TraesCS1D01G266100	8.6.128-10.1.128
TraesCS1D01G266200	8.6.74-10.1.74
TraesCS1D01G266200	8.6.94-10.1.94
TraesCS1D01G266200	8.6.20-10.1.20
TraesCS1D01G266300	8.6.20-10.1.20
TraesCS1D01G266300	8.6.94-10.1.94
TraesCS1D01G266300	10.1.94-10.1.128
TraesCS1D01G271000	8.6.20-8.6.74
TraesCS1D01G271500	8.6.128-10.1.128
TraesCS1D01G274000	8.6.128-10.1.128
TraesCS1D01G275000	8.6.20-8.6.74
TraesCS1D01G276200	8.6.20-10.1.20
TraesCS1D01G276200	8.6.74-10.1.74
TraesCS1D01G278100	8.6.20-8.6.128
TraesCS1D01G279800	10.1.74-10.1.94
TraesCS1D01G279800	10.1.20-10.1.94
TraesCS1D01G286600	8.6.20-8.6.128
TraesCS1D01G286600	8.6.20-8.6.94
TraesCS1D01G296300	8.6.94-10.1.94
TraesCS1D01G300500	8.6.20-8.6.128
TraesCS1D01G304800	8.6.128-10.1.128
TraesCS1D01G305500	8.6.128-10.1.128
TraesCS1D01G308600	8.6.128-10.1.128
TraesCS1D01G314400	10.1.20-10.1.94
TraesCS1D01G317700	8.6.74-10.1.74
TraesCS1D01G318700	10.1.20-10.1.74
TraesCS1D01G318700	8.6.128-10.1.128
TraesCS1D01G318700	10.1.74-10.1.94
TraesCS1D01G318700	8.6.74-10.1.74
TraesCS1D01G318700	8.6.20-8.6.128
TraesCS1D01G322800	8.6.20-8.6.128
TraesCS1D01G328700	8.6.128-10.1.128
TraesCS1D01G328700	8.6.20-8.6.128
TraesCS1D01G328700	8.6.94-8.6.128
TraesCS1D01G328900	8.6.94-8.6.128
TraesCS1D01G328900	10.1.20-10.1.74
TraesCS1D01G328900	8.6.128-10.1.128
TraesCS1D01G328900	10.1.74-10.1.128
TraesCS1D01G330200	8.6.74-10.1.74
TraesCS1D01G336000	8.6.20-8.6.128
TraesCS1D01G338000	10.1.20-10.1.94
TraesCS1D01G338100	8.6.20-10.1.20
TraesCS1D01G338100	8.6.128-10.1.128
TraesCS1D01G338100	10.1.74-10.1.94
TraesCS1D01G338100	8.6.94-10.1.94
TraesCS1D01G338200	10.1.20-10.1.74
TraesCS1D01G338200	10.1.74-10.1.128
TraesCS1D01G339400	8.6.128-10.1.128
TraesCS1D01G340700	8.6.128-10.1.128
TraesCS1D01G342500	8.6.20-8.6.128
TraesCS1D01G348400	10.1.74-10.1.94
TraesCS1D01G350900	10.1.20-10.1.74
TraesCS1D01G353700	10.1.74-10.1.128
TraesCS1D01G369900	10.1.20-10.1.74
TraesCS1D01G370700	8.6.74-10.1.74
TraesCS1D01G370700	10.1.74-10.1.128
TraesCS1D01G370700	8.6.20-10.1.20
TraesCS1D01G371400	8.6.20-8.6.74
TraesCS1D01G371500	8.6.20-8.6.74
TraesCS1D01G377100	8.6.20-8.6.128
TraesCS1D01G377100	8.6.128-10.1.128
TraesCS1D01G380900	8.6.20-8.6.74
TraesCS1D01G396600	8.6.20-8.6.128
TraesCS1D01G397400	10.1.20-10.1.74
TraesCS1D01G400700	10.1.20-10.1.128
TraesCS1D01G400700	10.1.74-10.1.128
TraesCS1D01G402800	10.1.20-10.1.94
TraesCS1D01G402800	10.1.94-10.1.128
TraesCS1D01G402800	10.1.74-10.1.94
TraesCS1D01G413200	10.1.74-10.1.128
TraesCS1D01G413200	10.1.20-10.1.128
TraesCS1D01G413800	8.6.20-10.1.20
TraesCS1D01G426900	10.1.74-10.1.94
TraesCS1D01G427800	10.1.74-10.1.128
TraesCS1D01G427800	10.1.94-10.1.128
TraesCS1D01G427800	10.1.20-10.1.74
TraesCS1D01G429700	10.1.74-10.1.94
TraesCS1D01G430700	8.6.74-10.1.74
TraesCS1D01G430700	8.6.20-8.6.128
TraesCS1D01G431200	8.6.20-8.6.128
TraesCS1D01G433600	10.1.74-10.1.94
TraesCS1D01G434800	8.6.128-10.1.128
TraesCS1D01G450100	8.6.128-10.1.128
TraesCS1D01G450100	8.6.20-8.6.74
TraesCS1D01G451900	8.6.20-8.6.128
TraesCS1D01G451900	8.6.128-10.1.128
TraesCS2A01G002800	8.6.20-8.6.74
TraesCS2A01G002900	8.6.20-8.6.74
TraesCS2A01G002900	8.6.20-8.6.128
TraesCS2A01G003200	8.6.128-10.1.128
TraesCS2A01G003200	8.6.20-10.1.20
TraesCS2A01G003200	8.6.94-10.1.94
TraesCS2A01G003200	8.6.74-10.1.74
TraesCS2A01G003300	8.6.94-10.1.94
TraesCS2A01G003300	8.6.128-10.1.128
TraesCS2A01G003300	8.6.20-10.1.20
TraesCS2A01G003600	8.6.94-10.1.94
TraesCS2A01G007000	8.6.128-10.1.128
TraesCS2A01G007500	8.6.20-8.6.74
TraesCS2A01G012900	10.1.74-10.1.128
TraesCS2A01G015400	8.6.128-10.1.128
TraesCS2A01G015400	8.6.94-10.1.94
TraesCS2A01G015400	8.6.20-8.6.74
TraesCS2A01G015400	8.6.20-10.1.20
TraesCS2A01G018500	8.6.94-8.6.128
TraesCS2A01G018500	8.6.20-8.6.128
TraesCS2A01G021700	10.1.94-10.1.128
TraesCS2A01G021700	8.6.20-10.1.20
TraesCS2A01G021800	8.6.20-8.6.94
TraesCS2A01G021800	10.1.74-10.1.128
TraesCS2A01G021800	10.1.94-10.1.128
TraesCS2A01G021800	8.6.20-10.1.20
TraesCS2A01G021900	10.1.74-10.1.128
TraesCS2A01G021900	8.6.20-8.6.94
TraesCS2A01G021900	10.1.20-10.1.128
TraesCS2A01G021900	8.6.20-10.1.20
TraesCS2A01G021900	10.1.94-10.1.128
TraesCS2A01G022400	10.1.74-10.1.128
TraesCS2A01G022500	8.6.128-10.1.128
TraesCS2A01G022500	8.6.20-10.1.20
TraesCS2A01G022500	8.6.74-10.1.74
TraesCS2A01G022500	8.6.94-10.1.94
TraesCS2A01G023000	10.1.94-10.1.128
TraesCS2A01G023000	8.6.128-10.1.128
TraesCS2A01G024700	8.6.74-10.1.74
TraesCS2A01G024700	8.6.94-10.1.94
TraesCS2A01G025700	8.6.128-10.1.128
TraesCS2A01G025700	10.1.20-10.1.74
TraesCS2A01G025700	8.6.94-10.1.94
TraesCS2A01G025700	10.1.74-10.1.94
TraesCS2A01G025700	10.1.74-10.1.128
TraesCS2A01G025700	8.6.20-10.1.20
TraesCS2A01G029900	8.6.128-10.1.128
TraesCS2A01G029900	8.6.20-10.1.20
TraesCS2A01G029900	8.6.94-10.1.94
TraesCS2A01G029900	8.6.74-10.1.74
TraesCS2A01G030200	8.6.128-10.1.128
TraesCS2A01G035300	10.1.20-10.1.74
TraesCS2A01G035300	10.1.74-10.1.94
TraesCS2A01G035300	8.6.20-10.1.20
TraesCS2A01G038300	8.6.128-10.1.128
TraesCS2A01G038300	8.6.20-8.6.128
TraesCS2A01G039400	8.6.20-8.6.74
TraesCS2A01G045400	8.6.20-10.1.20
TraesCS2A01G045400	8.6.94-10.1.94
TraesCS2A01G045500	8.6.94-8.6.128
TraesCS2A01G045500	8.6.20-8.6.128
TraesCS2A01G045500	8.6.74-8.6.128
TraesCS2A01G045900	10.1.20-10.1.94
TraesCS2A01G046500	8.6.20-8.6.74
TraesCS2A01G046500	8.6.128-10.1.128
TraesCS2A01G046500	8.6.20-8.6.94
TraesCS2A01G051600	10.1.74-10.1.94
TraesCS2A01G051600	10.1.20-10.1.74
TraesCS2A01G051700	8.6.20-8.6.128
TraesCS2A01G053300	8.6.20-8.6.128
TraesCS2A01G056700	10.1.20-10.1.74
TraesCS2A01G058200	10.1.20-10.1.128
TraesCS2A01G062500	10.1.20-10.1.94
TraesCS2A01G062500	10.1.20-10.1.74
TraesCS2A01G070100	8.6.128-10.1.128
TraesCS2A01G070600	10.1.20-10.1.94
TraesCS2A01G070700	8.6.128-10.1.128
TraesCS2A01G070700	8.6.20-8.6.74
TraesCS2A01G071600	8.6.20-8.6.74
TraesCS2A01G071800	8.6.74-10.1.74
TraesCS2A01G071800	10.1.20-10.1.74
TraesCS2A01G071800	10.1.20-10.1.94
TraesCS2A01G071800	10.1.20-10.1.128
TraesCS2A01G071800	8.6.128-10.1.128
TraesCS2A01G072700	10.1.20-10.1.74
TraesCS2A01G072700	10.1.20-10.1.94
TraesCS2A01G075300	10.1.94-10.1.128
TraesCS2A01G076100	8.6.128-10.1.128
TraesCS2A01G092400	10.1.74-10.1.128
TraesCS2A01G092400	8.6.128-10.1.128
TraesCS2A01G097400	8.6.20-8.6.74
TraesCS2A01G097400	8.6.20-8.6.128
TraesCS2A01G098400	8.6.20-8.6.74
TraesCS2A01G098700	8.6.128-10.1.128
TraesCS2A01G101400	8.6.128-10.1.128
TraesCS2A01G102000	8.6.20-8.6.74
TraesCS2A01G104300	8.6.94-10.1.94
TraesCS2A01G106500	8.6.20-8.6.74
TraesCS2A01G108100	10.1.74-10.1.128
TraesCS2A01G108100	8.6.20-10.1.20
TraesCS2A01G108100	8.6.94-10.1.94
TraesCS2A01G108600	10.1.20-10.1.74
TraesCS2A01G108600	10.1.74-10.1.94
TraesCS2A01G108600	10.1.94-10.1.128
TraesCS2A01G108600	10.1.20-10.1.128
TraesCS2A01G110200	8.6.20-8.6.128
TraesCS2A01G110200	10.1.20-10.1.74
TraesCS2A01G110200	8.6.128-10.1.128
TraesCS2A01G116000	10.1.20-10.1.74
TraesCS2A01G116000	10.1.74-10.1.94
TraesCS2A01G117600	8.6.20-10.1.20
TraesCS2A01G119100	10.1.20-10.1.74
TraesCS2A01G119100	10.1.74-10.1.94
TraesCS2A01G119100	8.6.20-8.6.128
TraesCS2A01G119100	10.1.94-10.1.128
TraesCS2A01G123400	10.1.20-10.1.128
TraesCS2A01G123400	8.6.94-10.1.94
TraesCS2A01G123400	10.1.20-10.1.74
TraesCS2A01G123400	8.6.20-8.6.128
TraesCS2A01G123400	10.1.74-10.1.94
TraesCS2A01G123400	10.1.94-10.1.128
TraesCS2A01G123400	8.6.20-8.6.94
TraesCS2A01G127900	8.6.20-10.1.20
TraesCS2A01G128000	8.6.20-10.1.20
TraesCS2A01G131700	10.1.94-10.1.128
TraesCS2A01G138500	10.1.20-10.1.74
TraesCS2A01G138500	8.6.20-8.6.94
TraesCS2A01G140200	8.6.94-10.1.94
TraesCS2A01G142300	8.6.128-10.1.128
TraesCS2A01G143200	8.6.94-10.1.94
TraesCS2A01G143200	8.6.20-10.1.20
TraesCS2A01G145300	8.6.128-10.1.128
TraesCS2A01G146600	8.6.20-8.6.128
TraesCS2A01G151800	8.6.20-8.6.128
TraesCS2A01G156400	10.1.74-10.1.94
TraesCS2A01G159500	8.6.94-10.1.94
TraesCS2A01G167300	8.6.20-8.6.128
TraesCS2A01G167300	8.6.20-8.6.74
TraesCS2A01G168200	8.6.128-10.1.128
TraesCS2A01G170300	8.6.74-10.1.74
TraesCS2A01G176100	10.1.20-10.1.74
TraesCS2A01G176100	10.1.74-10.1.128
TraesCS2A01G177200	8.6.20-8.6.74
TraesCS2A01G182900	8.6.128-10.1.128
TraesCS2A01G182900	8.6.94-10.1.94
TraesCS2A01G182900	8.6.20-8.6.128
TraesCS2A01G190500	8.6.74-10.1.74
TraesCS2A01G190500	8.6.94-10.1.94
TraesCS2A01G200300	8.6.128-10.1.128
TraesCS2A01G200300	8.6.94-10.1.94
TraesCS2A01G206500	10.1.20-10.1.74
TraesCS2A01G210100	10.1.74-10.1.94
TraesCS2A01G210300	8.6.128-10.1.128
TraesCS2A01G210900	10.1.20-10.1.74
TraesCS2A01G223600	8.6.128-10.1.128
TraesCS2A01G226400	10.1.20-10.1.128
TraesCS2A01G226400	10.1.20-10.1.74
TraesCS2A01G229000	8.6.128-10.1.128
TraesCS2A01G235700	8.6.74-8.6.94
TraesCS2A01G235700	10.1.74-10.1.94
TraesCS2A01G235700	10.1.20-10.1.74
TraesCS2A01G235700	8.6.20-8.6.74
TraesCS2A01G235700	10.1.94-10.1.128
TraesCS2A01G235700	10.1.20-10.1.128
TraesCS2A01G235700	8.6.128-10.1.128
TraesCS2A01G235700	8.6.74-8.6.128
TraesCS2A01G237700	10.1.74-10.1.94
TraesCS2A01G237700	10.1.20-10.1.74
TraesCS2A01G238900	8.6.128-10.1.128
TraesCS2A01G239900	8.6.20-8.6.94
TraesCS2A01G239900	10.1.20-10.1.128
TraesCS2A01G239900	10.1.74-10.1.94
TraesCS2A01G239900	8.6.94-10.1.94
TraesCS2A01G239900	8.6.20-8.6.128
TraesCS2A01G239900	10.1.94-10.1.128
TraesCS2A01G239900	10.1.20-10.1.74
TraesCS2A01G252700	8.6.20-8.6.74
TraesCS2A01G255500	8.6.20-8.6.128
TraesCS2A01G255500	8.6.20-8.6.74
TraesCS2A01G258600	8.6.74-10.1.74
TraesCS2A01G258600	8.6.128-10.1.128
TraesCS2A01G259500	8.6.20-8.6.128
TraesCS2A01G259500	8.6.128-10.1.128
TraesCS2A01G261200	8.6.128-10.1.128
TraesCS2A01G261200	10.1.94-10.1.128
TraesCS2A01G261800	8.6.128-10.1.128
TraesCS2A01G267200	8.6.128-10.1.128
TraesCS2A01G267600	8.6.20-8.6.128
TraesCS2A01G271700	10.1.94-10.1.128
TraesCS2A01G272400	8.6.20-8.6.74
TraesCS2A01G275000	10.1.74-10.1.94
TraesCS2A01G275000	8.6.20-8.6.128
TraesCS2A01G275000	10.1.94-10.1.128
TraesCS2A01G275000	10.1.20-10.1.74
TraesCS2A01G276000	8.6.74-10.1.74
TraesCS2A01G277100	8.6.94-10.1.94
TraesCS2A01G286500	10.1.94-10.1.128
TraesCS2A01G286500	10.1.74-10.1.94
TraesCS2A01G286500	8.6.20-8.6.74
TraesCS2A01G287200	8.6.20-8.6.128
TraesCS2A01G287200	8.6.20-8.6.74
TraesCS2A01G290900	8.6.20-8.6.74
TraesCS2A01G291300	10.1.20-10.1.74
TraesCS2A01G291900	8.6.128-10.1.128
TraesCS2A01G295400	10.1.74-10.1.94
TraesCS2A01G295400	8.6.94-10.1.94
TraesCS2A01G299300	8.6.74-10.1.74
TraesCS2A01G302300	10.1.94-10.1.128
TraesCS2A01G302300	8.6.128-10.1.128
TraesCS2A01G302700	8.6.20-8.6.74
TraesCS2A01G305900	10.1.94-10.1.128
TraesCS2A01G305900	8.6.20-8.6.94
TraesCS2A01G305900	10.1.20-10.1.94
TraesCS2A01G305900	10.1.74-10.1.94
TraesCS2A01G310700	8.6.128-10.1.128
TraesCS2A01G310700	8.6.20-8.6.128
TraesCS2A01G312400	8.6.20-8.6.128
TraesCS2A01G312600	8.6.128-10.1.128
TraesCS2A01G315600	8.6.20-8.6.128
TraesCS2A01G322500	10.1.74-10.1.94
TraesCS2A01G334100	10.1.20-10.1.94
TraesCS2A01G334600	8.6.94-10.1.94
TraesCS2A01G334600	8.6.128-10.1.128
TraesCS2A01G341400	8.6.20-8.6.128
TraesCS2A01G341400	8.6.20-8.6.74
TraesCS2A01G350700	10.1.74-10.1.128
TraesCS2A01G350700	10.1.74-10.1.94
TraesCS2A01G350700	8.6.20-8.6.94
TraesCS2A01G350700	8.6.20-8.6.128
TraesCS2A01G350700	8.6.128-10.1.128
TraesCS2A01G350800	10.1.74-10.1.94
TraesCS2A01G350800	8.6.128-10.1.128
TraesCS2A01G350900	8.6.128-10.1.128
TraesCS2A01G352900	8.6.20-8.6.74
TraesCS2A01G358400	10.1.20-10.1.74
TraesCS2A01G361600	8.6.128-10.1.128
TraesCS2A01G361700	10.1.94-10.1.128
TraesCS2A01G361700	8.6.128-10.1.128
TraesCS2A01G363500	10.1.20-10.1.94
TraesCS2A01G365000	8.6.128-10.1.128
TraesCS2A01G365000	8.6.20-10.1.20
TraesCS2A01G365000	8.6.94-10.1.94
TraesCS2A01G365000	8.6.74-10.1.74
TraesCS2A01G372900	8.6.128-10.1.128
TraesCS2A01G374000	8.6.128-10.1.128
TraesCS2A01G377200	8.6.128-10.1.128
TraesCS2A01G377400	8.6.20-10.1.20
TraesCS2A01G377400	8.6.128-10.1.128
TraesCS2A01G377400	8.6.94-10.1.94
TraesCS2A01G378200	8.6.128-10.1.128
TraesCS2A01G382400	8.6.128-10.1.128
TraesCS2A01G388500	8.6.128-10.1.128
TraesCS2A01G388700	8.6.128-10.1.128
TraesCS2A01G388700	8.6.94-10.1.94
TraesCS2A01G388700	10.1.74-10.1.94
TraesCS2A01G389400	8.6.20-8.6.74
TraesCS2A01G391100	8.6.94-10.1.94
TraesCS2A01G391100	8.6.128-10.1.128
TraesCS2A01G394500	8.6.74-10.1.74
TraesCS2A01G394900	8.6.20-10.1.20
TraesCS2A01G395100	8.6.20-10.1.20
TraesCS2A01G395100	8.6.20-8.6.94
TraesCS2A01G395100	8.6.20-8.6.74
TraesCS2A01G395100	8.6.20-8.6.128
TraesCS2A01G396400	8.6.128-10.1.128
TraesCS2A01G396400	8.6.74-10.1.74
TraesCS2A01G396400	8.6.94-10.1.94
TraesCS2A01G397000	8.6.20-8.6.74
TraesCS2A01G400500	8.6.20-10.1.20
TraesCS2A01G400500	8.6.128-10.1.128
TraesCS2A01G406700	8.6.20-8.6.128
TraesCS2A01G406700	10.1.20-10.1.74
TraesCS2A01G406700	10.1.74-10.1.94
TraesCS2A01G409300	8.6.20-10.1.20
TraesCS2A01G409300	8.6.94-10.1.94
TraesCS2A01G409300	8.6.128-10.1.128
TraesCS2A01G409400	8.6.74-10.1.74
TraesCS2A01G409400	8.6.128-10.1.128
TraesCS2A01G409500	10.1.94-10.1.128
TraesCS2A01G409500	10.1.20-10.1.128
TraesCS2A01G409500	10.1.74-10.1.94
TraesCS2A01G409500	8.6.128-10.1.128
TraesCS2A01G409500	8.6.20-8.6.74
TraesCS2A01G409500	10.1.20-10.1.74
TraesCS2A01G412000	8.6.20-8.6.74
TraesCS2A01G412400	8.6.74-10.1.74
TraesCS2A01G417700	10.1.20-10.1.74
TraesCS2A01G417700	10.1.20-10.1.128
TraesCS2A01G417700	10.1.94-10.1.128
TraesCS2A01G417700	10.1.74-10.1.94
TraesCS2A01G425500	8.6.128-10.1.128
TraesCS2A01G429000	8.6.20-8.6.74
TraesCS2A01G429200	10.1.74-10.1.94
TraesCS2A01G429200	10.1.74-10.1.128
TraesCS2A01G429200	10.1.20-10.1.74
TraesCS2A01G429200	8.6.20-8.6.74
TraesCS2A01G432800	8.6.20-8.6.74
TraesCS2A01G432800	8.6.128-10.1.128
TraesCS2A01G432800	8.6.74-10.1.74
TraesCS2A01G433500	8.6.20-8.6.128
TraesCS2A01G433500	8.6.128-10.1.128
TraesCS2A01G433500	8.6.20-8.6.94
TraesCS2A01G437200	8.6.128-10.1.128
TraesCS2A01G443000	8.6.74-10.1.74
TraesCS2A01G443000	10.1.74-10.1.94
TraesCS2A01G443700	8.6.128-10.1.128
TraesCS2A01G445900	8.6.128-10.1.128
TraesCS2A01G455200	8.6.128-10.1.128
TraesCS2A01G456800	10.1.20-10.1.74
TraesCS2A01G456800	10.1.94-10.1.128
TraesCS2A01G456800	10.1.20-10.1.128
TraesCS2A01G456800	10.1.74-10.1.94
TraesCS2A01G458800	10.1.20-10.1.74
TraesCS2A01G458800	10.1.74-10.1.128
TraesCS2A01G459100	10.1.20-10.1.128
TraesCS2A01G459100	10.1.94-10.1.128
TraesCS2A01G459100	10.1.74-10.1.94
TraesCS2A01G459100	10.1.20-10.1.74
TraesCS2A01G461700	8.6.20-8.6.128
TraesCS2A01G461700	8.6.128-10.1.128
TraesCS2A01G464300	10.1.20-10.1.74
TraesCS2A01G464300	10.1.20-10.1.128
TraesCS2A01G465200	8.6.128-10.1.128
TraesCS2A01G467000	8.6.128-10.1.128
TraesCS2A01G467700	8.6.20-8.6.128
TraesCS2A01G473800	10.1.20-10.1.128
TraesCS2A01G473800	10.1.20-10.1.74
TraesCS2A01G475700	10.1.20-10.1.74
TraesCS2A01G475700	10.1.20-10.1.128
TraesCS2A01G475700	8.6.20-8.6.128
TraesCS2A01G475700	10.1.94-10.1.128
TraesCS2A01G475700	10.1.74-10.1.94
TraesCS2A01G477600	8.6.20-8.6.128
TraesCS2A01G477600	10.1.20-10.1.74
TraesCS2A01G478500	8.6.20-8.6.128
TraesCS2A01G478500	8.6.94-10.1.94
TraesCS2A01G478500	10.1.20-10.1.128
TraesCS2A01G478500	8.6.20-8.6.94
TraesCS2A01G478500	10.1.20-10.1.74
TraesCS2A01G478500	10.1.94-10.1.128
TraesCS2A01G478500	10.1.74-10.1.94
TraesCS2A01G479000	8.6.20-8.6.128
TraesCS2A01G479000	10.1.74-10.1.94
TraesCS2A01G479000	8.6.20-10.1.20
TraesCS2A01G479000	10.1.20-10.1.74
TraesCS2A01G479000	8.6.74-8.6.94
TraesCS2A01G481200	10.1.20-10.1.74
TraesCS2A01G481200	8.6.20-8.6.74
TraesCS2A01G481400	10.1.94-10.1.128
TraesCS2A01G481500	10.1.74-10.1.94
TraesCS2A01G483500	8.6.74-10.1.74
TraesCS2A01G483700	10.1.74-10.1.94
TraesCS2A01G484800	8.6.128-10.1.128
TraesCS2A01G485100	8.6.20-8.6.128
TraesCS2A01G485100	8.6.20-8.6.94
TraesCS2A01G485100	10.1.20-10.1.74
TraesCS2A01G485100	10.1.20-10.1.128
TraesCS2A01G494400	10.1.74-10.1.128
TraesCS2A01G496700	10.1.20-10.1.74
TraesCS2A01G500700	10.1.94-10.1.128
TraesCS2A01G502100	8.6.20-8.6.128
TraesCS2A01G503600	8.6.20-8.6.74
TraesCS2A01G504000	10.1.20-10.1.74
TraesCS2A01G505300	8.6.128-10.1.128
TraesCS2A01G510800	8.6.94-10.1.94
TraesCS2A01G510800	8.6.20-8.6.128
TraesCS2A01G514200	8.6.20-8.6.74
TraesCS2A01G514200	8.6.20-8.6.94
TraesCS2A01G520900	10.1.20-10.1.128
TraesCS2A01G520900	8.6.20-8.6.94
TraesCS2A01G521000	10.1.20-10.1.128
TraesCS2A01G521000	8.6.20-8.6.94
TraesCS2A01G521000	10.1.20-10.1.74
TraesCS2A01G521500	8.6.128-10.1.128
TraesCS2A01G525500	8.6.20-10.1.20
TraesCS2A01G525500	8.6.94-10.1.94
TraesCS2A01G527100	8.6.128-10.1.128
TraesCS2A01G527100	8.6.20-8.6.128
TraesCS2A01G527400	10.1.20-10.1.94
TraesCS2A01G527700	8.6.20-8.6.74
TraesCS2A01G527800	8.6.20-8.6.74
TraesCS2A01G534300	8.6.94-10.1.94
TraesCS2A01G538000	10.1.20-10.1.94
TraesCS2A01G538000	10.1.74-10.1.128
TraesCS2A01G538000	10.1.74-10.1.94
TraesCS2A01G538200	10.1.74-10.1.94
TraesCS2A01G538200	10.1.20-10.1.94
TraesCS2A01G539000	10.1.74-10.1.94
TraesCS2A01G539300	10.1.74-10.1.94
TraesCS2A01G539300	10.1.20-10.1.128
TraesCS2A01G539300	10.1.94-10.1.128
TraesCS2A01G539400	10.1.74-10.1.128
TraesCS2A01G539400	8.6.20-8.6.128
TraesCS2A01G539400	10.1.74-10.1.94
TraesCS2A01G539400	10.1.20-10.1.94
TraesCS2A01G539400	10.1.20-10.1.128
TraesCS2A01G541300	10.1.74-10.1.94
TraesCS2A01G541300	10.1.20-10.1.94
TraesCS2A01G541300	10.1.94-10.1.128
TraesCS2A01G543700	10.1.20-10.1.74
TraesCS2A01G544800	10.1.74-10.1.128
TraesCS2A01G555300	8.6.94-10.1.94
TraesCS2A01G557700	8.6.20-8.6.128
TraesCS2A01G557700	10.1.94-10.1.128
TraesCS2A01G557700	8.6.94-10.1.94
TraesCS2A01G557700	10.1.20-10.1.128
TraesCS2A01G557700	10.1.20-10.1.74
TraesCS2A01G557700	10.1.74-10.1.94
TraesCS2A01G557700	8.6.20-8.6.94
TraesCS2A01G557900	8.6.20-8.6.74
TraesCS2A01G558300	8.6.94-10.1.94
TraesCS2A01G558300	10.1.74-10.1.94
TraesCS2A01G558300	8.6.20-8.6.94
TraesCS2A01G558300	10.1.20-10.1.74
TraesCS2A01G558300	10.1.74-10.1.128
TraesCS2A01G558300	8.6.128-10.1.128
TraesCS2A01G558300	8.6.20-8.6.128
TraesCS2A01G558400	10.1.74-10.1.94
TraesCS2A01G558400	10.1.74-10.1.128
TraesCS2A01G558500	10.1.20-10.1.74
TraesCS2A01G558500	10.1.74-10.1.128
TraesCS2A01G560300	8.6.20-8.6.74
TraesCS2A01G560300	10.1.20-10.1.74
TraesCS2A01G560300	10.1.74-10.1.94
TraesCS2A01G561100	8.6.20-8.6.74
TraesCS2A01G561100	10.1.74-10.1.94
TraesCS2A01G561200	10.1.20-10.1.74
TraesCS2A01G561200	10.1.74-10.1.94
TraesCS2A01G561200	10.1.74-10.1.128
TraesCS2A01G562000	8.6.20-8.6.128
TraesCS2A01G562000	8.6.128-10.1.128
TraesCS2A01G563100	10.1.74-10.1.128
TraesCS2A01G563100	10.1.74-10.1.94
TraesCS2A01G563100	8.6.74-10.1.74
TraesCS2A01G563100	10.1.20-10.1.74
TraesCS2A01G564000	10.1.74-10.1.128
TraesCS2A01G564000	10.1.74-10.1.94
TraesCS2A01G564000	10.1.20-10.1.74
TraesCS2A01G564200	10.1.74-10.1.94
TraesCS2A01G564200	8.6.128-10.1.128
TraesCS2A01G565700	10.1.74-10.1.94
TraesCS2A01G565700	10.1.74-10.1.128
TraesCS2A01G565700	8.6.128-10.1.128
TraesCS2A01G565700	10.1.20-10.1.74
TraesCS2A01G566100	10.1.74-10.1.128
TraesCS2A01G566100	10.1.20-10.1.74
TraesCS2A01G566100	8.6.20-8.6.74
TraesCS2A01G566100	10.1.74-10.1.94
TraesCS2A01G566700	8.6.20-8.6.74
TraesCS2A01G566700	10.1.74-10.1.128
TraesCS2A01G566700	10.1.74-10.1.94
TraesCS2A01G566700	10.1.20-10.1.74
TraesCS2A01G567700	10.1.74-10.1.94
TraesCS2A01G567700	8.6.20-8.6.128
TraesCS2A01G568000	10.1.20-10.1.128
TraesCS2A01G568000	10.1.74-10.1.94
TraesCS2A01G570900	10.1.74-10.1.94
TraesCS2A01G570900	10.1.20-10.1.74
TraesCS2A01G571500	8.6.20-8.6.94
TraesCS2A01G571600	10.1.74-10.1.128
TraesCS2A01G571900	8.6.128-10.1.128
TraesCS2A01G572000	10.1.20-10.1.74
TraesCS2A01G572000	8.6.74-10.1.74
TraesCS2A01G572000	10.1.74-10.1.94
TraesCS2A01G572500	10.1.20-10.1.74
TraesCS2A01G572500	10.1.74-10.1.128
TraesCS2A01G572500	10.1.74-10.1.94
TraesCS2A01G572800	8.6.20-8.6.128
TraesCS2A01G572800	8.6.128-10.1.128
TraesCS2A01G572800	8.6.94-8.6.128
TraesCS2A01G572800	10.1.20-10.1.74
TraesCS2A01G572800	10.1.74-10.1.128
TraesCS2A01G573300	10.1.74-10.1.94
TraesCS2A01G573300	8.6.128-10.1.128
TraesCS2A01G573300	8.6.20-8.6.128
TraesCS2A01G573300	10.1.74-10.1.128
TraesCS2A01G573300	8.6.94-10.1.94
TraesCS2A01G573400	8.6.20-8.6.94
TraesCS2A01G573400	8.6.20-8.6.128
TraesCS2A01G573400	8.6.20-10.1.20
TraesCS2A01G573400	8.6.94-10.1.94
TraesCS2A01G573400	8.6.20-8.6.74
TraesCS2A01G573500	8.6.128-10.1.128
TraesCS2A01G573500	8.6.94-8.6.128
TraesCS2A01G573700	10.1.20-10.1.128
TraesCS2A01G573700	10.1.74-10.1.128
TraesCS2A01G573700	8.6.128-10.1.128
TraesCS2A01G573900	8.6.20-8.6.128
TraesCS2A01G573900	8.6.94-8.6.128
TraesCS2A01G573900	8.6.128-10.1.128
TraesCS2A01G573900	8.6.74-8.6.128
TraesCS2A01G574400	8.6.74-10.1.74
TraesCS2A01G574400	8.6.94-8.6.128
TraesCS2A01G574400	10.1.20-10.1.74
TraesCS2A01G574400	10.1.74-10.1.94
TraesCS2A01G575300	8.6.20-8.6.74
TraesCS2A01G577400	10.1.74-10.1.94
TraesCS2A01G577400	10.1.74-10.1.128
TraesCS2A01G577400	10.1.20-10.1.74
TraesCS2A01G584700	10.1.74-10.1.128
TraesCS2A01G584700	10.1.74-10.1.94
TraesCS2A01G584700	10.1.20-10.1.74
TraesCS2A01G587900	8.6.128-10.1.128
TraesCS2A01G588300	8.6.20-8.6.74
TraesCS2A01G593800	10.1.74-10.1.94
TraesCS2A01G593800	10.1.20-10.1.128
TraesCS2A01G593800	8.6.20-8.6.128
TraesCS2A01G593800	10.1.94-10.1.128
TraesCS2A01G593800	10.1.74-10.1.128
TraesCS2B01G000600	8.6.74-10.1.74
TraesCS2B01G000600	8.6.20-8.6.74
TraesCS2B01G000600	8.6.20-8.6.128
TraesCS2B01G000600	8.6.20-8.6.94
TraesCS2B01G000600	8.6.128-10.1.128
TraesCS2B01G000700	8.6.20-10.1.20
TraesCS2B01G000700	8.6.128-10.1.128
TraesCS2B01G002900	8.6.20-10.1.20
TraesCS2B01G003100	10.1.20-10.1.74
TraesCS2B01G003200	8.6.20-10.1.20
TraesCS2B01G003400	8.6.20-10.1.20
TraesCS2B01G003400	8.6.128-10.1.128
TraesCS2B01G003400	10.1.20-10.1.128
TraesCS2B01G003400	8.6.94-10.1.94
TraesCS2B01G003400	8.6.74-10.1.74
TraesCS2B01G004700	8.6.128-10.1.128
TraesCS2B01G005000	10.1.74-10.1.128
TraesCS2B01G005000	10.1.74-10.1.94
TraesCS2B01G007500	8.6.20-10.1.20
TraesCS2B01G008700	10.1.74-10.1.128
TraesCS2B01G013000	8.6.128-10.1.128
TraesCS2B01G013200	8.6.74-10.1.74
TraesCS2B01G023600	8.6.20-8.6.94
TraesCS2B01G025000	8.6.128-10.1.128
TraesCS2B01G030500	10.1.20-10.1.128
TraesCS2B01G030500	8.6.128-10.1.128
TraesCS2B01G031100	8.6.20-8.6.74
TraesCS2B01G031600	8.6.20-8.6.74
TraesCS2B01G031600	8.6.128-10.1.128
TraesCS2B01G031700	8.6.128-10.1.128
TraesCS2B01G032500	10.1.94-10.1.128
TraesCS2B01G032500	8.6.128-10.1.128
TraesCS2B01G032500	10.1.74-10.1.128
TraesCS2B01G032500	10.1.20-10.1.128
TraesCS2B01G034200	8.6.94-10.1.94
TraesCS2B01G034200	8.6.20-10.1.20
TraesCS2B01G034600	8.6.20-10.1.20
TraesCS2B01G034600	8.6.74-10.1.74
TraesCS2B01G035600	8.6.20-8.6.74
TraesCS2B01G036600	8.6.128-10.1.128
TraesCS2B01G037700	8.6.20-8.6.74
TraesCS2B01G038700	8.6.128-10.1.128
TraesCS2B01G038700	8.6.20-8.6.74
TraesCS2B01G038700	8.6.20-8.6.128
TraesCS2B01G040500	8.6.94-8.6.128
TraesCS2B01G040600	8.6.20-10.1.20
TraesCS2B01G040600	8.6.128-10.1.128
TraesCS2B01G041200	10.1.94-10.1.128
TraesCS2B01G041200	8.6.20-8.6.128
TraesCS2B01G041200	10.1.74-10.1.128
TraesCS2B01G041200	8.6.128-10.1.128
TraesCS2B01G041200	8.6.20-8.6.74
TraesCS2B01G041200	10.1.20-10.1.74
TraesCS2B01G041300	10.1.94-10.1.128
TraesCS2B01G041300	8.6.20-10.1.20
TraesCS2B01G042700	10.1.74-10.1.94
TraesCS2B01G042700	8.6.74-8.6.94
TraesCS2B01G042700	8.6.20-8.6.74
TraesCS2B01G042700	10.1.20-10.1.74
TraesCS2B01G045300	8.6.74-10.1.74
TraesCS2B01G045300	8.6.128-10.1.128
TraesCS2B01G045600	8.6.128-10.1.128
TraesCS2B01G045600	8.6.74-10.1.74
TraesCS2B01G048400	8.6.20-8.6.74
TraesCS2B01G048400	8.6.94-10.1.94
TraesCS2B01G048400	8.6.128-10.1.128
TraesCS2B01G048400	8.6.20-8.6.128
TraesCS2B01G049000	8.6.94-10.1.94
TraesCS2B01G049400	10.1.74-10.1.94
TraesCS2B01G049400	10.1.20-10.1.128
TraesCS2B01G049400	10.1.94-10.1.128
TraesCS2B01G049400	8.6.128-10.1.128
TraesCS2B01G051500	10.1.20-10.1.74
TraesCS2B01G051500	10.1.20-10.1.128
TraesCS2B01G051600	10.1.74-10.1.94
TraesCS2B01G051600	10.1.20-10.1.74
TraesCS2B01G051600	10.1.20-10.1.128
TraesCS2B01G051600	8.6.20-8.6.128
TraesCS2B01G051600	10.1.94-10.1.128
TraesCS2B01G057100	8.6.20-8.6.74
TraesCS2B01G059900	10.1.74-10.1.94
TraesCS2B01G059900	10.1.20-10.1.74
TraesCS2B01G059900	10.1.20-10.1.128
TraesCS2B01G059900	10.1.94-10.1.128
TraesCS2B01G066000	8.6.128-10.1.128
TraesCS2B01G066000	10.1.20-10.1.74
TraesCS2B01G066100	8.6.20-8.6.94
TraesCS2B01G066100	8.6.128-10.1.128
TraesCS2B01G072400	10.1.74-10.1.94
TraesCS2B01G075000	10.1.20-10.1.94
TraesCS2B01G077100	8.6.20-8.6.74
TraesCS2B01G077200	10.1.20-10.1.94
TraesCS2B01G078800	8.6.20-10.1.20
TraesCS2B01G084200	8.6.20-8.6.94
TraesCS2B01G084200	10.1.20-10.1.128
TraesCS2B01G084200	8.6.20-8.6.128
TraesCS2B01G084200	8.6.20-8.6.74
TraesCS2B01G084200	10.1.20-10.1.74
TraesCS2B01G085000	8.6.20-8.6.74
TraesCS2B01G086300	8.6.94-10.1.94
TraesCS2B01G090300	8.6.20-8.6.74
TraesCS2B01G091500	8.6.128-10.1.128
TraesCS2B01G093100	8.6.128-10.1.128
TraesCS2B01G093100	8.6.20-10.1.20
TraesCS2B01G093100	8.6.74-10.1.74
TraesCS2B01G097800	8.6.94-8.6.128
TraesCS2B01G097800	8.6.20-8.6.128
TraesCS2B01G097800	8.6.128-10.1.128
TraesCS2B01G098100	10.1.20-10.1.94
TraesCS2B01G098100	10.1.74-10.1.94
TraesCS2B01G098400	10.1.74-10.1.128
TraesCS2B01G098400	10.1.74-10.1.94
TraesCS2B01G098400	10.1.20-10.1.74
TraesCS2B01G107900	10.1.20-10.1.74
TraesCS2B01G108100	10.1.20-10.1.74
TraesCS2B01G109700	10.1.94-10.1.128
TraesCS2B01G110700	8.6.20-10.1.20
TraesCS2B01G111000	10.1.20-10.1.74
TraesCS2B01G111000	8.6.20-8.6.128
TraesCS2B01G111000	10.1.20-10.1.128
TraesCS2B01G111000	8.6.20-8.6.94
TraesCS2B01G111000	10.1.20-10.1.94
TraesCS2B01G111100	10.1.20-10.1.94
TraesCS2B01G111100	10.1.20-10.1.74
TraesCS2B01G111100	8.6.20-8.6.94
TraesCS2B01G111100	10.1.20-10.1.128
TraesCS2B01G111100	8.6.20-8.6.128
TraesCS2B01G112800	8.6.74-8.6.94
TraesCS2B01G112800	10.1.20-10.1.128
TraesCS2B01G112800	10.1.74-10.1.128
TraesCS2B01G112800	10.1.74-10.1.94
TraesCS2B01G113500	10.1.20-10.1.94
TraesCS2B01G114000	8.6.20-8.6.128
TraesCS2B01G114000	10.1.20-10.1.94
TraesCS2B01G114000	10.1.74-10.1.128
TraesCS2B01G114000	10.1.20-10.1.128
TraesCS2B01G114000	10.1.74-10.1.94
TraesCS2B01G114500	8.6.20-8.6.128
TraesCS2B01G114500	10.1.20-10.1.128
TraesCS2B01G114500	10.1.74-10.1.128
TraesCS2B01G114500	10.1.74-10.1.94
TraesCS2B01G114500	10.1.20-10.1.94
TraesCS2B01G114800	10.1.74-10.1.128
TraesCS2B01G114800	10.1.20-10.1.94
TraesCS2B01G114800	10.1.20-10.1.128
TraesCS2B01G114800	10.1.74-10.1.94
TraesCS2B01G114900	10.1.74-10.1.128
TraesCS2B01G114900	10.1.20-10.1.128
TraesCS2B01G116000	10.1.20-10.1.128
TraesCS2B01G116000	8.6.20-8.6.128
TraesCS2B01G116000	10.1.74-10.1.94
TraesCS2B01G116000	10.1.74-10.1.128
TraesCS2B01G116000	10.1.20-10.1.94
TraesCS2B01G119100	8.6.128-10.1.128
TraesCS2B01G120900	10.1.74-10.1.94
TraesCS2B01G120900	10.1.74-10.1.128
TraesCS2B01G120900	10.1.20-10.1.128
TraesCS2B01G120900	10.1.20-10.1.94
TraesCS2B01G124300	8.6.20-8.6.74
TraesCS2B01G124600	8.6.74-8.6.128
TraesCS2B01G124600	8.6.20-8.6.128
TraesCS2B01G124800	8.6.128-10.1.128
TraesCS2B01G124900	8.6.74-8.6.128
TraesCS2B01G124900	8.6.94-8.6.128
TraesCS2B01G124900	8.6.20-8.6.128
TraesCS2B01G125800	8.6.94-10.1.94
TraesCS2B01G131400	8.6.20-8.6.74
TraesCS2B01G137500	10.1.74-10.1.94
TraesCS2B01G137500	10.1.74-10.1.128
TraesCS2B01G137500	8.6.20-10.1.20
TraesCS2B01G137500	8.6.74-10.1.74
TraesCS2B01G137500	10.1.20-10.1.128
TraesCS2B01G141600	8.6.128-10.1.128
TraesCS2B01G142000	8.6.20-8.6.128
TraesCS2B01G143100	10.1.74-10.1.128
TraesCS2B01G143100	10.1.74-10.1.94
TraesCS2B01G145500	8.6.20-8.6.128
TraesCS2B01G145500	8.6.128-10.1.128
TraesCS2B01G145800	8.6.128-10.1.128
TraesCS2B01G146000	8.6.74-8.6.94
TraesCS2B01G146000	8.6.94-8.6.128
TraesCS2B01G148400	10.1.74-10.1.94
TraesCS2B01G148400	10.1.74-10.1.128
TraesCS2B01G150900	8.6.128-10.1.128
TraesCS2B01G156100	10.1.74-10.1.128
TraesCS2B01G156100	10.1.94-10.1.128
TraesCS2B01G156100	8.6.20-8.6.74
TraesCS2B01G156100	8.6.20-8.6.128
TraesCS2B01G156100	10.1.20-10.1.128
TraesCS2B01G163100	10.1.74-10.1.128
TraesCS2B01G168300	8.6.94-10.1.94
TraesCS2B01G168300	8.6.20-10.1.20
TraesCS2B01G168300	8.6.128-10.1.128
TraesCS2B01G168300	8.6.74-10.1.74
TraesCS2B01G181500	10.1.74-10.1.94
TraesCS2B01G181800	10.1.74-10.1.94
TraesCS2B01G182000	10.1.74-10.1.94
TraesCS2B01G183200	8.6.20-8.6.128
TraesCS2B01G183200	8.6.20-8.6.94
TraesCS2B01G184300	8.6.74-10.1.74
TraesCS2B01G185600	10.1.74-10.1.128
TraesCS2B01G185600	10.1.20-10.1.128
TraesCS2B01G186600	8.6.74-10.1.74
TraesCS2B01G186600	10.1.20-10.1.74
TraesCS2B01G186600	10.1.74-10.1.94
TraesCS2B01G186600	10.1.74-10.1.128
TraesCS2B01G189700	8.6.20-10.1.20
TraesCS2B01G189700	8.6.94-10.1.94
TraesCS2B01G189700	8.6.128-10.1.128
TraesCS2B01G192200	8.6.20-8.6.74
TraesCS2B01G196000	8.6.128-10.1.128
TraesCS2B01G202200	10.1.20-10.1.74
TraesCS2B01G202200	10.1.74-10.1.94
TraesCS2B01G209500	8.6.94-10.1.94
TraesCS2B01G209500	10.1.74-10.1.94
TraesCS2B01G209500	8.6.128-10.1.128
TraesCS2B01G216400	8.6.20-8.6.128
TraesCS2B01G216400	8.6.128-10.1.128
TraesCS2B01G225000	8.6.128-10.1.128
TraesCS2B01G236400	8.6.20-8.6.128
TraesCS2B01G236400	8.6.20-8.6.74
TraesCS2B01G241200	8.6.20-8.6.74
TraesCS2B01G241600	8.6.128-10.1.128
TraesCS2B01G241600	10.1.74-10.1.128
TraesCS2B01G241600	8.6.20-8.6.128
TraesCS2B01G241600	10.1.20-10.1.94
TraesCS2B01G244600	10.1.74-10.1.128
TraesCS2B01G255800	8.6.20-8.6.94
TraesCS2B01G255800	10.1.20-10.1.94
TraesCS2B01G255800	10.1.20-10.1.74
TraesCS2B01G255800	10.1.20-10.1.128
TraesCS2B01G260200	8.6.128-10.1.128
TraesCS2B01G268100	10.1.74-10.1.128
TraesCS2B01G268200	10.1.74-10.1.128
TraesCS2B01G273500	8.6.128-10.1.128
TraesCS2B01G273500	8.6.20-8.6.128
TraesCS2B01G276400	10.1.20-10.1.74
TraesCS2B01G281000	10.1.74-10.1.128
TraesCS2B01G281000	8.6.20-10.1.20
TraesCS2B01G281000	10.1.94-10.1.128
TraesCS2B01G281000	8.6.128-10.1.128
TraesCS2B01G281000	10.1.20-10.1.74
TraesCS2B01G284300	8.6.20-8.6.128
TraesCS2B01G284900	10.1.74-10.1.94
TraesCS2B01G284900	8.6.20-8.6.128
TraesCS2B01G284900	10.1.20-10.1.74
TraesCS2B01G284900	8.6.20-8.6.74
TraesCS2B01G287000	8.6.20-8.6.74
TraesCS2B01G289900	10.1.74-10.1.94
TraesCS2B01G289900	8.6.94-10.1.94
TraesCS2B01G289900	10.1.94-10.1.128
TraesCS2B01G304800	8.6.128-10.1.128
TraesCS2B01G307300	8.6.20-8.6.74
TraesCS2B01G316100	8.6.128-10.1.128
TraesCS2B01G318600	8.6.20-8.6.128
TraesCS2B01G318600	8.6.128-10.1.128
TraesCS2B01G328200	8.6.94-10.1.94
TraesCS2B01G328200	8.6.20-10.1.20
TraesCS2B01G329600	8.6.128-10.1.128
TraesCS2B01G329600	8.6.20-8.6.74
TraesCS2B01G330700	8.6.20-8.6.128
TraesCS2B01G330700	8.6.128-10.1.128
TraesCS2B01G334000	8.6.20-8.6.128
TraesCS2B01G334000	8.6.128-10.1.128
TraesCS2B01G341300	10.1.74-10.1.94
TraesCS2B01G351600	10.1.20-10.1.74
TraesCS2B01G351600	10.1.74-10.1.94
TraesCS2B01G351600	8.6.74-10.1.74
TraesCS2B01G351600	10.1.74-10.1.128
TraesCS2B01G357200	8.6.20-8.6.128
TraesCS2B01G360300	10.1.74-10.1.94
TraesCS2B01G366900	8.6.128-10.1.128
TraesCS2B01G367200	8.6.128-10.1.128
TraesCS2B01G369000	8.6.128-10.1.128
TraesCS2B01G369100	8.6.128-10.1.128
TraesCS2B01G369100	8.6.74-8.6.128
TraesCS2B01G369100	8.6.20-8.6.128
TraesCS2B01G370700	8.6.20-8.6.74
TraesCS2B01G376300	10.1.74-10.1.128
TraesCS2B01G387000	10.1.74-10.1.94
TraesCS2B01G394400	8.6.74-10.1.74
TraesCS2B01G394400	8.6.94-10.1.94
TraesCS2B01G394400	8.6.20-8.6.74
TraesCS2B01G394400	8.6.128-10.1.128
TraesCS2B01G394500	8.6.94-10.1.94
TraesCS2B01G394500	8.6.20-10.1.20
TraesCS2B01G394500	8.6.128-10.1.128
TraesCS2B01G394500	8.6.74-10.1.74
TraesCS2B01G396100	8.6.94-8.6.128
TraesCS2B01G396100	8.6.20-8.6.128
TraesCS2B01G396100	10.1.20-10.1.74
TraesCS2B01G396100	10.1.74-10.1.128
TraesCS2B01G396100	10.1.74-10.1.94
TraesCS2B01G396100	8.6.128-10.1.128
TraesCS2B01G398200	8.6.20-8.6.74
TraesCS2B01G399000	10.1.74-10.1.94
TraesCS2B01G399700	8.6.128-10.1.128
TraesCS2B01G400000	8.6.20-10.1.20
TraesCS2B01G400000	8.6.128-10.1.128
TraesCS2B01G402100	10.1.74-10.1.94
TraesCS2B01G402100	10.1.20-10.1.74
TraesCS2B01G412500	8.6.94-10.1.94
TraesCS2B01G412500	8.6.128-10.1.128
TraesCS2B01G413200	8.6.20-8.6.128
TraesCS2B01G413200	8.6.20-8.6.74
TraesCS2B01G414800	10.1.20-10.1.94
TraesCS2B01G414800	8.6.128-10.1.128
TraesCS2B01G414800	8.6.94-10.1.94
TraesCS2B01G414800	10.1.20-10.1.128
TraesCS2B01G414800	8.6.74-10.1.74
TraesCS2B01G416000	8.6.20-8.6.74
TraesCS2B01G417700	8.6.20-8.6.128
TraesCS2B01G417700	10.1.20-10.1.74
TraesCS2B01G417700	10.1.20-10.1.128
TraesCS2B01G417700	10.1.20-10.1.94
TraesCS2B01G423900	8.6.94-10.1.94
TraesCS2B01G424300	8.6.128-10.1.128
TraesCS2B01G424300	10.1.74-10.1.94
TraesCS2B01G424300	8.6.20-8.6.128
TraesCS2B01G424300	10.1.20-10.1.74
TraesCS2B01G427800	8.6.20-10.1.20
TraesCS2B01G427800	8.6.74-10.1.74
TraesCS2B01G428000	8.6.128-10.1.128
TraesCS2B01G428300	8.6.20-8.6.94
TraesCS2B01G428300	10.1.74-10.1.94
TraesCS2B01G428300	10.1.74-10.1.128
TraesCS2B01G430800	10.1.20-10.1.94
TraesCS2B01G430900	10.1.20-10.1.74
TraesCS2B01G430900	8.6.20-10.1.20
TraesCS2B01G431100	8.6.20-8.6.74
TraesCS2B01G432000	8.6.20-8.6.74
TraesCS2B01G435100	10.1.20-10.1.128
TraesCS2B01G435100	8.6.128-10.1.128
TraesCS2B01G435100	10.1.74-10.1.94
TraesCS2B01G435100	10.1.74-10.1.128
TraesCS2B01G435100	8.6.94-10.1.94
TraesCS2B01G435100	8.6.20-8.6.94
TraesCS2B01G436400	8.6.74-10.1.74
TraesCS2B01G436500	10.1.20-10.1.128
TraesCS2B01G436500	10.1.20-10.1.74
TraesCS2B01G445500	8.6.20-8.6.128
TraesCS2B01G445600	8.6.128-10.1.128
TraesCS2B01G445600	8.6.94-8.6.128
TraesCS2B01G445600	8.6.20-8.6.128
TraesCS2B01G445800	8.6.128-10.1.128
TraesCS2B01G446900	10.1.20-10.1.128
TraesCS2B01G453400	8.6.20-8.6.74
TraesCS2B01G454100	8.6.20-8.6.128
TraesCS2B01G454100	8.6.20-8.6.74
TraesCS2B01G454100	8.6.74-10.1.74
TraesCS2B01G454100	8.6.128-10.1.128
TraesCS2B01G454500	8.6.128-10.1.128
TraesCS2B01G456100	8.6.128-10.1.128
TraesCS2B01G456700	8.6.20-8.6.74
TraesCS2B01G459900	8.6.20-8.6.74
TraesCS2B01G460000	8.6.128-10.1.128
TraesCS2B01G460000	8.6.94-10.1.94
TraesCS2B01G464900	8.6.128-10.1.128
TraesCS2B01G476100	10.1.74-10.1.94
TraesCS2B01G476100	10.1.20-10.1.74
TraesCS2B01G476100	10.1.74-10.1.128
TraesCS2B01G478700	10.1.94-10.1.128
[truncated: 9,357 more rows]
