# Supplementary material for: Carbohydrate Accumulation and Differential Transcript Expression in Winter Wheat Lines with Different Levels of Snow Mold and Freezing Tolerance after Cold Treatment
Source: Plants (Basel). 2020 Oct 23;9(11):1416. doi: 10.3390/plants9111416 (PMC7690702; doi:10.3390/plants9111416)
Supplement: Supplementary file 1 [file plants-09-01416-s001.zip › supplementalFiles/funcE_input/TermList.txt]

GO	GO:0003735	structural constituent of ribosome
GO	GO:0005622	intracellular
GO	GO:0005840	ribosome
GO	GO:0006412	translation
GO	GO:0005515	protein binding
GO	GO:0008270	zinc ion binding
GO	GO:0005506	iron ion binding
GO	GO:0016705	oxidoreductase activity, acting on paired donors, with incorporation or reduction of molecular oxygen
GO	GO:0020037	heme binding
GO	GO:0055114	oxidation-reduction process
GO	GO:0000166	nucleotide binding
GO	GO:0000287	magnesium ion binding
GO	GO:0004012	phospholipid-translocating ATPase activity
GO	GO:0005524	ATP binding
GO	GO:0015914	phospholipid transport
GO	GO:0016021	integral component of membrane
GO	GO:0046872	metal ion binding
GO	GO:0003676	nucleic acid binding
GO	GO:0003677	DNA binding
GO	GO:0006355	regulation of transcription, DNA-templated
GO	GO:0006139	nucleobase-containing compound metabolic process
GO	GO:0008408	3'-5' exonuclease activity
GO	GO:0004672	protein kinase activity
GO	GO:0006468	protein phosphorylation
GO	GO:0043531	ADP binding
GO	GO:0005525	GTP binding
GO	GO:0016747	transferase activity, transferring acyl groups other than amino-acyl groups
GO	GO:0005509	calcium ion binding
GO	GO:0030247	polysaccharide binding
GO	GO:0005739	mitochondrion
GO	GO:0032780	negative regulation of ATPase activity
GO	GO:0042030	ATPase inhibitor activity
GO	GO:0003682	chromatin binding
GO	GO:0007034	vacuolar transport
GO	GO:0005488	binding
GO	GO:0005634	nucleus
GO	GO:0006352	DNA-templated transcription, initiation
GO	GO:0046982	protein heterodimerization activity
GO	GO:0051090	regulation of DNA-binding transcription factor activity
GO	GO:0042393	histone binding
GO	GO:0045735	nutrient reservoir activity
GO	GO:0000413	protein peptidyl-prolyl isomerization
GO	GO:0003755	peptidyl-prolyl cis-trans isomerase activity
GO	GO:0006457	protein folding
GO	GO:0016491	oxidoreductase activity
GO	GO:0008152	metabolic process
GO	GO:0010333	terpene synthase activity
GO	GO:0016829	lyase activity
GO	GO:0004553	hydrolase activity, hydrolyzing O-glycosyl compounds
GO	GO:0005975	carbohydrate metabolic process
GO	GO:0008168	methyltransferase activity
GO	GO:0006886	intracellular protein transport
GO	GO:0016192	vesicle-mediated transport
GO	GO:0003824	catalytic activity
GO	GO:0046983	protein dimerization activity
GO	GO:0006952	defense response
GO	GO:0004842	ubiquitin-protein transferase activity
GO	GO:0016567	protein ubiquitination
GO	GO:0009058	biosynthetic process
GO	GO:0030170	pyridoxal phosphate binding
GO	GO:0004674	protein serine/threonine kinase activity
GO	GO:0048544	recognition of pollen
GO	GO:0003924	GTPase activity
GO	GO:0010181	FMN binding
GO	GO:0004605	phosphatidate cytidylyltransferase activity
GO	GO:0016020	membrane
GO	GO:0016772	transferase activity, transferring phosphorus-containing groups
GO	GO:0015078	proton transmembrane transporter activity
GO	GO:0015991	ATP hydrolysis coupled proton transport
GO	GO:0033177	proton-transporting two-sector ATPase complex, proton-transporting domain
GO	GO:0033179	proton-transporting V-type ATPase, V0 domain
GO	GO:0016758	transferase activity, transferring hexosyl groups
GO	GO:0042578	phosphoric ester hydrolase activity
GO	GO:0004867	serine-type endopeptidase inhibitor activity
GO	GO:0005576	extracellular region
GO	GO:0055085	transmembrane transport
GO	GO:0009611	response to wounding
GO	GO:0008375	acetylglucosaminyltransferase activity
GO	GO:0006605	protein targeting
GO	GO:0015031	protein transport
GO	GO:0015450	P-P-bond-hydrolysis-driven protein transmembrane transporter activity
GO	GO:0008146	sulfotransferase activity
GO	GO:0030246	carbohydrate binding
GO	GO:0005672	transcription factor TFIIA complex
GO	GO:0006367	transcription initiation from RNA polymerase II promoter
GO	GO:0001522	pseudouridine synthesis
GO	GO:0003723	RNA binding
GO	GO:0006396	RNA processing
GO	GO:0009451	RNA modification
GO	GO:0009982	pseudouridine synthase activity
GO	GO:0015934	large ribosomal subunit
GO	GO:0016844	strictosidine synthase activity
GO	GO:0005507	copper ion binding
GO	GO:0000439	transcription factor TFIIH core complex
GO	GO:0006289	nucleotide-excision repair
GO	GO:0006508	proteolysis
GO	GO:0008234	cysteine-type peptidase activity
GO	GO:0006855	drug transmembrane transport
GO	GO:0015238	drug transmembrane transporter activity
GO	GO:0015297	antiporter activity
GO	GO:0031072	heat shock protein binding
GO	GO:0051082	unfolded protein binding
GO	GO:0005215	transporter activity
GO	GO:0006810	transport
GO	GO:0006857	oligopeptide transport
GO	GO:0008171	O-methyltransferase activity
GO	GO:0016746	transferase activity, transferring acyl groups
GO	GO:0006260	DNA replication
GO	GO:0006281	DNA repair
GO	GO:0006310	DNA recombination
GO	GO:0006520	cellular amino acid metabolic process
GO	GO:0016831	carboxy-lyase activity
GO	GO:0019752	carboxylic acid metabolic process
GO	GO:0016757	transferase activity, transferring glycosyl groups
GO	GO:0016787	hydrolase activity
GO	GO:0006629	lipid metabolic process
GO	GO:0008374	O-acyltransferase activity
GO	GO:0004497	monooxygenase activity
GO	GO:0005543	phospholipid binding
GO	GO:0005545	1-phosphatidylinositol binding
GO	GO:0030136	clathrin-coated vesicle
GO	GO:0030276	clathrin binding
GO	GO:0048268	clathrin coat assembly
GO	GO:0016597	amino acid binding
GO	GO:0009813	flavonoid biosynthetic process
GO	GO:0016872	intramolecular lyase activity
GO	GO:0045430	chalcone isomerase activity
GO	GO:0006486	protein glycosylation
GO	GO:0008378	galactosyltransferase activity
GO	GO:0006812	cation transport
GO	GO:0015299	solute:proton antiporter activity
GO	GO:0006633	fatty acid biosynthetic process
GO	GO:0005737	cytoplasm
GO	GO:0006559	L-phenylalanine catabolic process
GO	GO:0016841	ammonia-lyase activity
GO	GO:0000786	nucleosome
GO	GO:0004427	inorganic diphosphatase activity
GO	GO:0006796	phosphate-containing compound metabolic process
GO	GO:0003950	NAD+ ADP-ribosyltransferase activity
GO	GO:0006471	protein ADP-ribosylation
GO	GO:0051287	NAD binding
GO	GO:0046856	phosphatidylinositol dephosphorylation
GO	GO:0016887	ATPase activity
GO	GO:0042626	ATPase activity, coupled to transmembrane movement of substances
GO	GO:0004347	glucose-6-phosphate isomerase activity
GO	GO:0006094	gluconeogenesis
GO	GO:0006096	glycolytic process
GO	GO:0017148	negative regulation of translation
GO	GO:0030598	rRNA N-glycosylase activity
GO	GO:0030145	manganese ion binding
GO	GO:0016571	histone methylation
GO	GO:0018024	histone-lysine N-methyltransferase activity
GO	GO:0034968	histone lysine methylation
GO	GO:0046274	lignin catabolic process
GO	GO:0048046	apoplast
GO	GO:0052716	hydroquinone:oxygen oxidoreductase activity
GO	GO:0004150	dihydroneopterin aldolase activity
GO	GO:0006760	folic acid-containing compound metabolic process
GO	GO:0003700	DNA-binding transcription factor activity
GO	GO:0004725	protein tyrosine phosphatase activity
GO	GO:0006470	protein dephosphorylation
GO	GO:0008138	protein tyrosine/serine/threonine phosphatase activity
GO	GO:0016311	dephosphorylation
GO	GO:0016791	phosphatase activity
GO	GO:0004563	beta-N-acetylhexosaminidase activity
GO	GO:0015079	potassium ion transmembrane transporter activity
GO	GO:0071805	potassium ion transmembrane transport
GO	GO:0005643	nuclear pore
GO	GO:0016973	poly(A)+ mRNA export from nucleus
GO	GO:0006869	lipid transport
GO	GO:0008289	lipid binding
GO	GO:0003779	actin binding
GO	GO:0005544	calcium-dependent phospholipid binding
GO	GO:0005783	endoplasmic reticulum
GO	GO:0016788	hydrolase activity, acting on ester bonds
GO	GO:0008641	ubiquitin-like modifier activating enzyme activity
GO	GO:0003777	microtubule motor activity
GO	GO:0007018	microtubule-based movement
GO	GO:0008017	microtubule binding
GO	GO:0030001	metal ion transport
GO	GO:0008033	tRNA processing
GO	GO:0008883	glutamyl-tRNA reductase activity
GO	GO:0033014	tetrapyrrole biosynthetic process
GO	GO:0050661	NADP binding
GO	GO:0042254	ribosome biogenesis
GO	GO:0008094	DNA-dependent ATPase activity
GO	GO:0016773	phosphotransferase activity, alcohol group as acceptor
GO	GO:0003923	GPI-anchor transamidase activity
GO	GO:0008233	peptidase activity
GO	GO:0016255	attachment of GPI anchor to protein
GO	GO:0042765	GPI-anchor transamidase complex
GO	GO:0006511	ubiquitin-dependent protein catabolic process
GO	GO:0007275	multicellular organism development
GO	GO:0008897	holo-[acyl-carrier-protein] synthase activity
GO	GO:0015018	galactosylgalactosylxylosylprotein 3-beta-glucuronosyltransferase activity
GO	GO:0005992	trehalose biosynthetic process
GO	GO:0003825	alpha,alpha-trehalose-phosphate synthase (UDP-forming) activity
GO	GO:0022857	transmembrane transporter activity
GO	GO:0022891	NA
GO	GO:0008536	Ran GTPase binding
GO	GO:0004148	dihydrolipoyl dehydrogenase activity
GO	GO:0016668	oxidoreductase activity, acting on a sulfur group of donors, NAD(P) as acceptor
GO	GO:0045454	cell redox homeostasis
GO	GO:0050660	flavin adenine dinucleotide binding
GO	GO:0003995	acyl-CoA dehydrogenase activity
GO	GO:0016627	oxidoreductase activity, acting on the CH-CH group of donors
GO	GO:0003690	double-stranded DNA binding
GO	GO:0006397	mRNA processing
GO	GO:0004435	phosphatidylinositol phospholipase C activity
GO	GO:0007165	signal transduction
GO	GO:0008081	phosphoric diester hydrolase activity
GO	GO:0035556	intracellular signal transduction
GO	GO:0007264	small GTPase mediated signal transduction
GO	GO:0006364	rRNA processing
GO	GO:0043565	sequence-specific DNA binding
GO	GO:0008483	transaminase activity
GO	GO:0005743	mitochondrial inner membrane
GO	GO:0006850	mitochondrial pyruvate transmembrane transport
GO	GO:0016117	carotenoid biosynthetic process
GO	GO:0046608	carotenoid isomerase activity
GO	GO:0008324	cation transmembrane transporter activity
GO	GO:0004357	glutamate-cysteine ligase activity
GO	GO:0006750	glutathione biosynthetic process
GO	GO:0042398	cellular modified amino acid biosynthetic process
GO	GO:0006525	arginine metabolic process
GO	GO:0006614	SRP-dependent cotranslational protein targeting to membrane
GO	GO:0006808	regulation of nitrogen utilization
GO	GO:0030234	enzyme regulator activity
GO	GO:0043169	cation binding
GO	GO:0004601	peroxidase activity
GO	GO:0006979	response to oxidative stress
GO	GO:0006334	nucleosome assembly
GO	GO:0003747	translation release factor activity
GO	GO:0006415	translational termination
GO	GO:0016149	translation release factor activity, codon specific
GO	GO:0004190	aspartic-type endopeptidase activity
GO	GO:0004568	chitinase activity
GO	GO:0006032	chitin catabolic process
GO	GO:0016998	cell wall macromolecule catabolic process
GO	GO:0000228	nuclear chromosome
GO	GO:0006338	chromatin remodeling
GO	GO:0005786	signal recognition particle, endoplasmic reticulum targeting
GO	GO:0008312	7S RNA binding
GO	GO:0030942	endoplasmic reticulum signal peptide binding
GO	GO:0048500	signal recognition particle
GO	GO:0008173	RNA methyltransferase activity
GO	GO:0008080	N-acetyltransferase activity
GO	GO:0004185	serine-type carboxypeptidase activity
GO	GO:0005216	ion channel activity
GO	GO:0006811	ion transport
GO	GO:0004707	MAP kinase activity
GO	GO:0004559	alpha-mannosidase activity
GO	GO:0006013	mannose metabolic process
GO	GO:0015923	mannosidase activity
GO	GO:0004721	phosphoprotein phosphatase activity
GO	GO:0009742	brassinosteroid mediated signaling pathway
GO	GO:0004003	ATP-dependent DNA helicase activity
GO	GO:0008026	ATP-dependent helicase activity
GO	GO:0016818	hydrolase activity, acting on acid anhydrides, in phosphorus-containing anhydrides
GO	GO:0005986	sucrose biosynthetic process
GO	GO:0050307	sucrose-phosphate phosphatase activity
GO	GO:0031461	cullin-RING ubiquitin ligase complex
GO	GO:0031625	ubiquitin protein ligase binding
GO	GO:0031491	nucleosome binding
GO	GO:0043044	ATP-dependent chromatin remodeling
GO	GO:0004373	glycogen (starch) synthase activity
GO	GO:2001070	starch binding
GO	GO:0004488	methylenetetrahydrofolate dehydrogenase (NADP+) activity
GO	GO:0009396	folic acid-containing compound biosynthetic process
GO	GO:0016817	hydrolase activity, acting on acid anhydrides
GO	GO:0031047	gene silencing by RNA
GO	GO:0000226	microtubule cytoskeleton organization
GO	GO:0000922	spindle pole
GO	GO:0005815	microtubule organizing center
GO	GO:0007020	microtubule nucleation
GO	GO:0043015	gamma-tubulin binding
GO	GO:0004177	aminopeptidase activity
GO	GO:0008235	metalloexopeptidase activity
GO	GO:0019538	protein metabolic process
GO	GO:0003857	3-hydroxyacyl-CoA dehydrogenase activity
GO	GO:0006631	fatty acid metabolic process
GO	GO:0006351	transcription, DNA-templated
GO	GO:0000155	phosphorelay sensor kinase activity
GO	GO:0016310	phosphorylation
GO	GO:0009767	photosynthetic electron transport chain
GO	GO:0003899	DNA-directed 5'-3' RNA polymerase activity
GO	GO:0005666	RNA polymerase III complex
GO	GO:0006383	transcription by RNA polymerase III
GO	GO:0016226	iron-sulfur cluster assembly
GO	GO:0051536	iron-sulfur cluster binding
GO	GO:0006606	protein import into nucleus
GO	GO:0008565	protein transporter activity
GO	GO:0016853	isomerase activity
GO	GO:0008137	NADH dehydrogenase (ubiquinone) activity
GO	GO:0009523	photosystem II
GO	GO:0009539	photosystem II reaction center
GO	GO:0015979	photosynthesis
GO	GO:0019684	photosynthesis, light reaction
GO	GO:0015232	heme transporter activity
GO	GO:0015886	heme transport
GO	GO:0017004	cytochrome complex assembly
GO	GO:0016760	cellulose synthase (UDP-forming) activity
GO	GO:0030244	cellulose biosynthetic process
GO	GO:0000930	gamma-tubulin complex
GO	GO:0005874	microtubule
GO	GO:0007017	microtubule-based process
GO	GO:0031122	cytoplasmic microtubule organization
GO	GO:0004252	serine-type endopeptidase activity
GO	GO:0005200	structural constituent of cytoskeleton
GO	GO:0006814	sodium ion transport
GO	GO:0006885	regulation of pH
GO	GO:0015385	sodium:proton antiporter activity
GO	GO:0008839	4-hydroxy-tetrahydrodipicolinate reductase
GO	GO:0009089	lysine biosynthetic process via diaminopimelate
GO	GO:0070402	NADPH binding
GO	GO:0004812	aminoacyl-tRNA ligase activity
GO	GO:0004816	asparagine-tRNA ligase activity
GO	GO:0006418	tRNA aminoacylation for protein translation
GO	GO:0006421	asparaginyl-tRNA aminoacylation
GO	GO:0009055	electron transfer activity
GO	GO:0015035	protein disulfide oxidoreductase activity
GO	GO:0003885	D-arabinono-1,4-lactone oxidase activity
GO	GO:0004857	enzyme inhibitor activity
GO	GO:0015969	guanosine tetraphosphate metabolic process
GO	GO:0006950	response to stress
GO	GO:0004499	N,N-dimethylaniline monooxygenase activity
GO	GO:0009678	hydrogen-translocating pyrophosphatase activity
GO	GO:0015992	NA
GO	GO:0004814	arginine-tRNA ligase activity
GO	GO:0006420	arginyl-tRNA aminoacylation
GO	GO:0006366	transcription by RNA polymerase II
GO	GO:0003873	6-phosphofructo-2-kinase activity
GO	GO:0006000	fructose metabolic process
GO	GO:0006003	fructose 2,6-bisphosphate metabolic process
GO	GO:0005385	zinc ion transmembrane transporter activity
GO	GO:0046873	metal ion transmembrane transporter activity
GO	GO:0071577	zinc ion transmembrane transport
GO	GO:0017176	phosphatidylinositol N-acetylglucosaminyltransferase activity
GO	GO:0006122	mitochondrial electron transport, ubiquinol to cytochrome c
GO	GO:0008121	ubiquinol-cytochrome-c reductase activity
GO	GO:0022904	respiratory electron transport chain
GO	GO:0045275	respiratory chain complex III
GO	GO:0016846	carbon-sulfur lyase activity
GO	GO:0004482	mRNA (guanine-N7-)-methyltransferase activity
GO	GO:0006370	7-methylguanosine mRNA capping
GO	GO:0004630	phospholipase D activity
GO	GO:0046470	phosphatidylcholine metabolic process
GO	GO:0006820	anion transport
GO	GO:0000159	protein phosphatase type 2A complex
GO	GO:0019888	protein phosphatase regulator activity
GO	GO:0009116	nucleoside metabolic process
GO	GO:0004422	hypoxanthine phosphoribosyltransferase activity
GO	GO:0006166	purine ribonucleoside salvage
GO	GO:0000160	phosphorelay signal transduction system
GO	GO:0004871	NA
GO	GO:0004470	malic enzyme activity
GO	GO:0004471	malate dehydrogenase (decarboxylating) (NAD+) activity
GO	GO:0006108	malate metabolic process
GO	GO:0004175	endopeptidase activity
GO	GO:0004298	threonine-type endopeptidase activity
GO	GO:0005839	proteasome core complex
GO	GO:0051603	proteolysis involved in cellular protein catabolic process
GO	GO:0001678	cellular glucose homeostasis
GO	GO:0004396	hexokinase activity
GO	GO:0005536	glucose binding
GO	GO:0046835	carbohydrate phosphorylation
GO	GO:0000408	EKC/KEOPS complex
GO	GO:0002949	tRNA threonylcarbamoyladenosine modification
GO	GO:0004650	polygalacturonase activity
GO	GO:0016702	oxidoreductase activity, acting on single donors with incorporation of molecular oxygen, incorporation of two atoms of oxygen
GO	GO:0004144	diacylglycerol O-acyltransferase activity
GO	GO:0019432	triglyceride biosynthetic process
GO	GO:0004571	mannosyl-oligosaccharide 1,2-alpha-mannosidase activity
GO	GO:0031361	integral component of thylakoid membrane
GO	GO:0003678	DNA helicase activity
GO	GO:0006270	DNA replication initiation
GO	GO:0042555	MCM complex
GO	GO:0003743	translation initiation factor activity
GO	GO:0006413	translational initiation
GO	GO:0042301	phosphate ion binding
GO	GO:0050821	protein stabilization
GO	GO:0003887	DNA-directed DNA polymerase activity
GO	GO:0005887	integral component of plasma membrane
GO	GO:0008515	sucrose transmembrane transporter activity
GO	GO:0015770	sucrose transport
GO	GO:0006298	mismatch repair
GO	GO:0030983	mismatched DNA binding
GO	GO:0004325	ferrochelatase activity
GO	GO:0006783	heme biosynthetic process
GO	GO:0003955	NAD(P)H dehydrogenase (quinone) activity
GO	GO:0000176	nuclear exosome (RNase complex)
GO	GO:0044237	cellular metabolic process
GO	GO:0016579	protein deubiquitination
GO	GO:0036459	thiol-dependent ubiquitinyl hydrolase activity
GO	GO:0004843	thiol-dependent ubiquitin-specific protease activity
GO	GO:0032968	positive regulation of transcription elongation from RNA polymerase II promoter
GO	GO:0015986	ATP synthesis coupled proton transport
GO	GO:0045261	proton-transporting ATP synthase complex, catalytic core F(1)
GO	GO:0046933	proton-transporting ATP synthase activity, rotational mechanism
GO	GO:0031418	L-ascorbic acid binding
GO	GO:0016779	nucleotidyltransferase activity
GO	GO:0005667	transcription factor complex
GO	GO:0007049	cell cycle
GO	GO:0016820	NA
GO	GO:0015935	small ribosomal subunit
GO	GO:0004618	phosphoglycerate kinase activity
GO	GO:0006400	tRNA modification
GO	GO:0008176	tRNA (guanine-N7-)-methyltransferase activity
GO	GO:0004356	glutamate-ammonia ligase activity
GO	GO:0006542	glutamine biosynthetic process
GO	GO:0006807	nitrogen compound metabolic process
GO	GO:0000027	ribosomal large subunit assembly
GO	GO:0000775	chromosome, centromeric region
GO	GO:0045132	meiotic chromosome segregation
GO	GO:0009143	nucleoside triphosphate catabolic process
GO	GO:0047429	nucleoside-triphosphate diphosphatase activity
GO	GO:0004523	RNA-DNA hybrid ribonuclease activity
GO	GO:0042026	protein refolding
GO	GO:0004817	cysteine-tRNA ligase activity
GO	GO:0006423	cysteinyl-tRNA aminoacylation
GO	GO:0008531	riboflavin kinase activity
GO	GO:0009231	riboflavin biosynthetic process
GO	GO:0000272	polysaccharide catabolic process
GO	GO:0016161	beta-amylase activity
GO	GO:0004747	ribokinase activity
GO	GO:0006014	D-ribose metabolic process
GO	GO:0005779	integral component of peroxisomal membrane
GO	GO:0006625	protein targeting to peroxisome
GO	GO:0008022	protein C-terminus binding
GO	GO:0008610	lipid biosynthetic process
GO	GO:0008824	cyanate hydratase activity
GO	GO:0009439	cyanate metabolic process
GO	GO:0004386	helicase activity
GO	GO:0004861	cyclin-dependent protein serine/threonine kinase inhibitor activity
GO	GO:0007050	cell cycle arrest
GO	GO:0004831	tyrosine-tRNA ligase activity
GO	GO:0006437	tyrosyl-tRNA aminoacylation
GO	GO:0004348	glucosylceramidase activity
GO	GO:0006680	glucosylceramide catabolic process
GO	GO:0003980	UDP-glucose:glycoprotein glucosyltransferase activity
GO	GO:0033897	ribonuclease T2 activity
GO	GO:0004642	phosphoribosylformylglycinamidine synthase activity
GO	GO:0006189	'de novo' IMP biosynthetic process
GO	GO:0016614	oxidoreductase activity, acting on CH-OH group of donors
GO	GO:0046577	long-chain-alcohol oxidase activity
GO	GO:0006897	endocytosis
GO	GO:0016615	malate dehydrogenase activity
GO	GO:0016616	oxidoreductase activity, acting on the CH-OH group of donors, NAD or NADP as acceptor
GO	GO:0030060	L-malate dehydrogenase activity
GO	GO:0009725	response to hormone
GO	GO:0016651	oxidoreductase activity, acting on NAD(P)H
GO	GO:0048038	quinone binding
GO	GO:0042773	ATP synthesis coupled electron transport
GO	GO:0005198	structural molecule activity
GO	GO:0030117	membrane coat
GO	GO:0030126	COPI vesicle coat
GO	GO:0009690	cytokinin metabolic process
GO	GO:0019139	cytokinin dehydrogenase activity
GO	GO:0004525	ribonuclease III activity
GO	GO:0016891	endoribonuclease activity, producing 5'-phosphomonoesters
GO	GO:0000398	mRNA splicing, via spliceosome
GO	GO:0005681	spliceosomal complex
GO	GO:0003774	motor activity
GO	GO:0016459	myosin complex
GO	GO:0016272	prefoldin complex
GO	GO:0008352	katanin complex
GO	GO:0051013	microtubule severing
GO	GO:0009507	chloroplast
GO	GO:0016630	protochlorophyllide reductase activity
GO	GO:0003841	1-acylglycerol-3-phosphate O-acyltransferase activity
GO	GO:0008654	phospholipid biosynthetic process
GO	GO:0006479	protein methylation
GO	GO:0003909	DNA ligase activity
GO	GO:0003910	DNA ligase (ATP) activity
GO	GO:0051103	DNA ligation involved in DNA repair
GO	GO:0071897	DNA biosynthetic process
GO	GO:0004326	tetrahydrofolylpolyglutamate synthase activity
GO	GO:0016874	ligase activity
GO	GO:0008236	serine-type peptidase activity
GO	GO:0009733	response to auxin
GO	GO:0004519	endonuclease activity
GO	GO:0045910	negative regulation of DNA recombination
GO	GO:0005789	endoplasmic reticulum membrane
GO	GO:0007029	endoplasmic reticulum organization
GO	GO:0003951	NAD+ kinase activity
GO	GO:0016301	kinase activity
GO	GO:0005742	mitochondrial outer membrane translocase complex
GO	GO:0045040	protein import into mitochondrial outer membrane
GO	GO:0003684	damaged DNA binding
GO	GO:0005618	cell wall
GO	GO:0030599	pectinesterase activity
GO	GO:0042545	cell wall modification
GO	GO:0015098	molybdate ion transmembrane transporter activity
GO	GO:0015689	molybdate ion transport
GO	GO:0004555	alpha,alpha-trehalase activity
GO	GO:0005991	trehalose metabolic process
GO	GO:0051537	2 iron, 2 sulfur cluster binding
GO	GO:0004664	prephenate dehydratase activity
GO	GO:0009094	L-phenylalanine biosynthetic process
GO	GO:0051205	protein insertion into membrane
GO	GO:0015743	malate transport
GO	GO:0003860	3-hydroxyisobutyryl-CoA hydrolase activity
GO	GO:0005096	GTPase activator activity
GO	GO:0032957	inositol trisphosphate metabolic process
GO	GO:0047325	inositol tetrakisphosphate 1-kinase activity
GO	GO:0052725	inositol-1,3,4-trisphosphate 6-kinase activity
GO	GO:0052726	inositol-1,3,4-trisphosphate 5-kinase activity
GO	GO:0004366	glycerol-3-phosphate O-acyltransferase activity
GO	GO:0006650	glycerophospholipid metabolic process
GO	GO:0000049	tRNA binding
GO	GO:0004826	phenylalanine-tRNA ligase activity
GO	GO:0006432	phenylalanyl-tRNA aminoacylation
GO	GO:0043039	tRNA aminoacylation
GO	GO:0006073	cellular glucan metabolic process
GO	GO:0016762	xyloglucan:xyloglucosyl transferase activity
GO	GO:0009664	plant-type cell wall organization
GO	GO:0006694	steroid biosynthetic process
GO	GO:0005886	plasma membrane
GO	GO:0017003	protein-heme linkage
GO	GO:0019953	sexual reproduction
GO	GO:0008360	regulation of cell shape
GO	GO:0016881	acid-amino acid ligase activity
GO	GO:0051301	cell division
GO	GO:0004084	branched-chain-amino-acid transaminase activity
GO	GO:0009081	branched-chain amino acid metabolic process
GO	GO:0005089	Rho guanyl-nucleotide exchange factor activity
GO	GO:0004743	pyruvate kinase activity
GO	GO:0030955	potassium ion binding
GO	GO:0031347	regulation of defense response
GO	GO:0005956	protein kinase CK2 complex
GO	GO:0019887	protein kinase regulator activity
GO	GO:0071949	FAD binding
GO	GO:0001104	NA
GO	GO:0016592	mediator complex
GO	GO:0000079	regulation of cyclin-dependent protein serine/threonine kinase activity
GO	GO:0019901	protein kinase binding
GO	GO:0004550	nucleoside diphosphate kinase activity
GO	GO:0006165	nucleoside diphosphate phosphorylation
GO	GO:0006183	GTP biosynthetic process
GO	GO:0006228	UTP biosynthetic process
GO	GO:0006241	CTP biosynthetic process
GO	GO:0008113	peptide-methionine (S)-S-oxide reductase activity
GO	GO:0098599	palmitoyl hydrolase activity
GO	GO:0004372	glycine hydroxymethyltransferase activity
GO	GO:0006544	glycine metabolic process
GO	GO:0006563	L-serine metabolic process
GO	GO:0016740	transferase activity
GO	GO:0002161	aminoacyl-tRNA editing activity
GO	GO:0004823	leucine-tRNA ligase activity
GO	GO:0006429	leucyl-tRNA aminoacylation
GO	GO:0004222	metalloendopeptidase activity
GO	GO:0008237	metallopeptidase activity
GO	GO:0031012	extracellular matrix
GO	GO:0035091	phosphatidylinositol binding
GO	GO:0033925	mannosyl-glycoprotein endo-beta-N-acetylglucosaminidase activity
GO	GO:0009976	tocopherol cyclase activity
GO	GO:0046907	intracellular transport
GO	GO:0015995	chlorophyll biosynthetic process
GO	GO:0016765	transferase activity, transferring alkyl or aryl (other than methyl) groups
GO	GO:0046408	chlorophyll synthetase activity
GO	GO:0003876	AMP deaminase activity
GO	GO:0009168	purine ribonucleoside monophosphate biosynthetic process
GO	GO:0019239	deaminase activity
GO	GO:0032264	IMP salvage
GO	GO:0005680	anaphase-promoting complex
GO	GO:0044877	protein-containing complex binding
GO	GO:0003896	DNA primase activity
GO	GO:0006269	DNA replication, synthesis of RNA primer
GO	GO:0070569	uridylyltransferase activity
GO	GO:0004788	thiamine diphosphokinase activity
GO	GO:0006772	thiamine metabolic process
GO	GO:0009229	thiamine diphosphate biosynthetic process
GO	GO:0030975	thiamine binding
GO	GO:0010112	regulation of systemic acquired resistance
GO	GO:0006465	signal peptide processing
GO	GO:0006891	intra-Golgi vesicle-mediated transport
GO	GO:0017119	Golgi transport complex
GO	GO:0004143	diacylglycerol kinase activity
GO	GO:0007205	protein kinase C-activating G protein-coupled receptor signaling pathway
GO	GO:0004829	threonine-tRNA ligase activity
GO	GO:0006435	threonyl-tRNA aminoacylation
GO	GO:0016876	NA
GO	GO:0018580	nitronate monooxygenase activity
GO	GO:0005516	calmodulin binding
GO	GO:0000266	mitochondrial fission
GO	GO:0030131	clathrin adaptor complex
GO	GO:0050662	coenzyme binding
GO	GO:0016811	hydrolase activity, acting on carbon-nitrogen (but not peptide) bonds, in linear amides
GO	GO:0006741	NADP biosynthetic process
GO	GO:0019674	NAD metabolic process
GO	GO:0008274	gamma-tubulin ring complex
GO	GO:0033566	gamma-tubulin complex localization
GO	GO:0004055	argininosuccinate synthase activity
GO	GO:0006526	arginine biosynthetic process
GO	GO:0043022	ribosome binding
GO	GO:0008061	chitin binding
GO	GO:0005750	mitochondrial respiratory chain complex III
GO	GO:0000105	histidine biosynthetic process
GO	GO:0003949	1-(5-phosphoribosyl)-5-[(5-phosphoribosylamino)methylideneamino]imidazole-4-carboxamide isomerase activity
GO	GO:0033743	peptide-methionine (R)-S-oxide reductase activity
GO	GO:0006090	pyruvate metabolic process
GO	GO:0050242	pyruvate, phosphate dikinase activity
GO	GO:0003922	GMP synthase (glutamine-hydrolyzing) activity
GO	GO:0006164	purine nucleotide biosynthetic process
GO	GO:0006177	GMP biosynthetic process
GO	GO:0016462	pyrophosphatase activity
GO	GO:0008661	1-deoxy-D-xylulose-5-phosphate synthase activity
GO	GO:0016114	terpenoid biosynthetic process
GO	GO:0004869	cysteine-type endopeptidase inhibitor activity
GO	GO:0006754	ATP biosynthetic process
GO	GO:0005852	eukaryotic translation initiation factor 3 complex
GO	GO:0004452	isopentenyl-diphosphate delta-isomerase activity
GO	GO:0008299	isoprenoid biosynthetic process
GO	GO:0003918	DNA topoisomerase type II (ATP-hydrolyzing) activity
GO	GO:0006259	DNA metabolic process
GO	GO:0006265	DNA topological change
GO	GO:0005092	GDP-dissociation inhibitor activity
GO	GO:0005093	Rab GDP-dissociation inhibitor activity
GO	GO:0015095	magnesium ion transmembrane transporter activity
GO	GO:0015693	magnesium ion transport
GO	GO:0005249	voltage-gated potassium channel activity
GO	GO:0006813	potassium ion transport
GO	GO:0004044	amidophosphoribosyltransferase activity
GO	GO:0009113	purine nucleobase biosynthetic process
GO	GO:0016866	intramolecular transferase activity
GO	GO:0015074	DNA integration
GO	GO:0042132	fructose 1,6-bisphosphate 1-phosphatase activity
GO	GO:0006888	ER to Golgi vesicle-mediated transport
GO	GO:0030127	COPII vesicle coat
GO	GO:0022900	electron transport chain
GO	GO:0048193	Golgi vesicle transport
GO	GO:0006414	translational elongation
GO	GO:0006284	base-excision repair
GO	GO:0051539	4 iron, 4 sulfur cluster binding
GO	GO:0004057	arginyltransferase activity
GO	GO:0016598	protein arginylation
GO	GO:0004349	glutamate 5-kinase activity
GO	GO:0004350	glutamate-5-semialdehyde dehydrogenase activity
GO	GO:0006561	proline biosynthetic process
GO	GO:0004845	uracil phosphoribosyltransferase activity
GO	GO:0006223	uracil salvage
GO	GO:0033180	proton-transporting V-type ATPase, V1 domain
GO	GO:0003935	GTP cyclohydrolase II activity
GO	GO:0008686	3,4-dihydroxy-2-butanone-4-phosphate synthase activity
GO	GO:0050664	oxidoreductase activity, acting on NAD(P)H, oxygen as acceptor
GO	GO:0003937	IMP cyclohydrolase activity
GO	GO:0004643	phosphoribosylaminoimidazolecarboxamide formyltransferase activity
GO	GO:0008519	ammonium transmembrane transporter activity
GO	GO:0015696	ammonium transport
GO	GO:0072488	ammonium transmembrane transport
GO	GO:0019867	outer membrane
GO	GO:0000172	ribonuclease MRP complex
GO	GO:0004540	ribonuclease activity
GO	GO:0006379	mRNA cleavage
GO	GO:0030677	ribonuclease P complex
GO	GO:0000145	exocyst
GO	GO:0006887	exocytosis
GO	GO:0033178	proton-transporting two-sector ATPase complex, catalytic domain
GO	GO:0046961	proton-transporting ATPase activity, rotational mechanism
GO	GO:0019773	proteasome core complex, alpha-subunit complex
GO	GO:0005542	folic acid binding
GO	GO:0006357	regulation of transcription by RNA polymerase II
GO	GO:0032784	regulation of DNA-templated transcription, elongation
GO	GO:0005388	calcium-transporting ATPase activity
GO	GO:0070588	calcium ion transmembrane transport
GO	GO:0004367	glycerol-3-phosphate dehydrogenase [NAD+] activity
GO	GO:0006072	glycerol-3-phosphate metabolic process
GO	GO:0009331	glycerol-3-phosphate dehydrogenase complex
GO	GO:0046168	glycerol-3-phosphate catabolic process
GO	GO:0005694	chromosome
GO	GO:0051276	chromosome organization
GO	GO:0008276	protein methyltransferase activity
GO	GO:0004784	superoxide dismutase activity
GO	GO:0017025	TBP-class protein binding
GO	GO:0070897	transcription preinitiation complex assembly
GO	GO:0050311	sulfite reductase (ferredoxin) activity
GO	GO:0006261	DNA-dependent DNA replication
GO	GO:0003697	single-stranded DNA binding
GO	GO:0005674	transcription factor TFIIF complex
GO	GO:0004866	endopeptidase inhibitor activity
GO	GO:0009107	lipoate biosynthetic process
GO	GO:0016992	lipoate synthase activity
GO	GO:0043189	H4/H2A histone acetyltransferase complex
GO	GO:0031124	mRNA 3'-end processing
GO	GO:0006541	glutamine metabolic process
GO	GO:0008242	omega peptidase activity
GO	GO:0019825	oxygen binding
GO	GO:0004112	cyclic-nucleotide phosphodiesterase activity
GO	GO:0004576	oligosaccharyl transferase activity
GO	GO:0004045	aminoacyl-tRNA hydrolase activity
GO	GO:0045893	positive regulation of transcription, DNA-templated
GO	GO:0004818	glutamate-tRNA ligase activity
GO	GO:0006424	glutamyl-tRNA aminoacylation
GO	GO:0003872	6-phosphofructokinase activity
GO	GO:0006002	fructose 6-phosphate metabolic process
GO	GO:0003712	transcription coregulator activity
GO	GO:0019843	rRNA binding
GO	GO:0000502	proteasome complex
GO	GO:0042176	regulation of protein catabolic process
GO	GO:0009360	DNA polymerase III complex
GO	GO:0043130	ubiquitin binding
GO	GO:0006621	protein retention in ER lumen
GO	GO:0046923	ER retention sequence binding
GO	GO:0000276	mitochondrial proton-transporting ATP synthase complex, coupling factor F(o)
GO	GO:0006535	cysteine biosynthetic process from serine
GO	GO:0009001	serine O-acetyltransferase activity
GO	GO:0003729	mRNA binding
GO	GO:0005849	mRNA cleavage factor complex
GO	GO:0006378	mRNA polyadenylation
GO	GO:0042742	defense response to bacterium
GO	GO:0050832	defense response to fungus
GO	GO:0004616	phosphogluconate dehydrogenase (decarboxylating) activity
GO	GO:0006098	pentose-phosphate shunt
GO	GO:0004565	beta-galactosidase activity
GO	GO:0006024	glycosaminoglycan biosynthetic process
GO	GO:0015012	heparan sulfate proteoglycan biosynthetic process
GO	GO:0004518	nuclease activity
GO	GO:0045892	negative regulation of transcription, DNA-templated
GO	GO:0005484	SNAP receptor activity
GO	GO:0005794	Golgi apparatus
GO	GO:0045492	xylan biosynthetic process
GO	GO:0000234	phosphoethanolamine N-methyltransferase activity
GO	GO:0006656	phosphatidylcholine biosynthetic process
GO	GO:0010309	acireductone dioxygenase [iron(II)-requiring] activity
GO	GO:0019509	L-methionine salvage from methylthioadenosine
GO	GO:0004797	thymidine kinase activity
GO	GO:0016972	thiol oxidase activity
GO	GO:0004109	coproporphyrinogen oxidase activity
GO	GO:0006779	porphyrin-containing compound biosynthetic process
GO	GO:0000275	mitochondrial proton-transporting ATP synthase complex, catalytic core F(1)
GO	GO:0046034	ATP metabolic process
GO	GO:0051260	protein homooligomerization
GO	GO:0006333	chromatin assembly or disassembly
GO	GO:0006659	phosphatidylserine biosynthetic process
GO	GO:0004066	asparagine synthase (glutamine-hydrolyzing) activity
GO	GO:0006529	asparagine biosynthetic process
GO	GO:0009522	photosystem I
GO	GO:0045017	glycerolipid biosynthetic process
GO	GO:0043248	proteasome assembly
GO	GO:0004970	ionotropic glutamate receptor activity
GO	GO:0009538	photosystem I reaction center
GO	GO:0008690	3-deoxy-manno-octulosonate cytidylyltransferase activity
GO	GO:0003993	acid phosphatase activity
GO	GO:0010411	xyloglucan metabolic process
GO	GO:0042546	cell wall biogenesis
GO	GO:0089701	U2AF
GO	GO:0016151	nickel cation binding
GO	GO:0001510	RNA methylation
GO	GO:0008649	rRNA methyltransferase activity
GO	GO:0031167	rRNA methylation
GO	GO:0032259	methylation
GO	GO:0003883	CTP synthase activity
GO	GO:0006221	pyrimidine nucleotide biosynthetic process
GO	GO:0004455	ketol-acid reductoisomerase activity
GO	GO:0009082	branched-chain amino acid biosynthetic process
GO	GO:0006913	nucleocytoplasmic transport
GO	GO:0005615	extracellular space
GO	GO:0012511	monolayer-surrounded lipid storage body
GO	GO:0005179	hormone activity
GO	GO:0016628	oxidoreductase activity, acting on the CH-CH group of donors, NAD or NADP as acceptor
GO	GO:0004644	phosphoribosylglycinamide formyltransferase activity
GO	GO:0016742	hydroxymethyl-, formyl- and related transferase activity
GO	GO:0003854	3-beta-hydroxy-delta5-steroid dehydrogenase activity
GO	GO:0030071	regulation of mitotic metaphase/anaphase transition
GO	GO:0031145	anaphase-promoting complex-dependent catabolic process
GO	GO:0005978	glycogen biosynthetic process
GO	GO:0008878	glucose-1-phosphate adenylyltransferase activity
GO	GO:0009269	response to desiccation
GO	GO:0016987	sigma factor activity
GO	GO:0004834	tryptophan synthase activity
GO	GO:0006568	tryptophan metabolic process
GO	GO:0009452	7-methylguanosine RNA capping
GO	GO:1990879	CST complex
GO	GO:0004713	protein tyrosine kinase activity
GO	GO:0005741	mitochondrial outer membrane
GO	GO:0003978	UDP-glucose 4-epimerase activity
GO	GO:0006012	galactose metabolic process
GO	GO:0005094	Rho GDP-dissociation inhibitor activity
GO	GO:0000785	chromatin
GO	GO:0003868	4-hydroxyphenylpyruvate dioxygenase activity
GO	GO:0009072	aromatic amino acid family metabolic process
GO	GO:0016701	oxidoreductase activity, acting on single donors with incorporation of molecular oxygen
GO	GO:0006527	arginine catabolic process
GO	GO:0008295	spermidine biosynthetic process
GO	GO:0008792	arginine decarboxylase activity
GO	GO:0008495	protoheme IX farnesyltransferase activity
GO	GO:0048034	heme O biosynthetic process
GO	GO:0045263	proton-transporting ATP synthase complex, coupling factor F(o)
GO	GO:0004864	protein phosphatase inhibitor activity
GO	GO:0009966	regulation of signal transduction
GO	GO:0043666	regulation of phosphoprotein phosphatase activity
GO	GO:0030286	dynein complex
GO	GO:0010285	L,L-diaminopimelate aminotransferase activity
GO	GO:0009607	response to biotic stimulus
GO	GO:0004462	lactoylglutathione lyase activity
GO	GO:0003333	amino acid transmembrane transport
GO	GO:0015171	amino acid transmembrane transporter activity
GO	GO:0005777	peroxisome
GO	GO:0009579	thylakoid
GO	GO:0003916	DNA topoisomerase activity
GO	GO:0003917	DNA topoisomerase type I activity
GO	GO:0004832	valine-tRNA ligase activity
GO	GO:0006438	valyl-tRNA aminoacylation
GO	GO:0006839	mitochondrial transport
GO	GO:0031966	mitochondrial membrane
GO	GO:0003849	3-deoxy-7-phosphoheptulonate synthase activity
GO	GO:0009073	aromatic amino acid family biosynthetic process
GO	GO:0004617	phosphoglycerate dehydrogenase activity
GO	GO:0006564	L-serine biosynthetic process
GO	GO:0016042	lipid catabolic process
GO	GO:0005759	mitochondrial matrix
GO	GO:0042549	photosystem II stabilization
GO	GO:0006506	GPI anchor biosynthetic process
GO	GO:0009512	cytochrome b6f complex
GO	GO:0006662	glycerol ether metabolic process
GO	GO:0004827	proline-tRNA ligase activity
GO	GO:0006433	prolyl-tRNA aminoacylation
GO	GO:0051087	chaperone binding
GO	GO:0004129	cytochrome-c oxidase activity
GO	GO:0015002	heme-copper terminal oxidase activity
GO	GO:0005234	extracellularly glutamate-gated ion channel activity
GO	GO:0003746	translation elongation factor activity
GO	GO:0008107	galactoside 2-alpha-L-fucosyltransferase activity
GO	GO:0030150	protein import into mitochondrial matrix
GO	GO:0007186	G protein-coupled receptor signaling pathway
GO	GO:0019001	guanyl nucleotide binding
GO	GO:0031683	G-protein beta/gamma-subunit complex binding
GO	GO:0003972	RNA ligase (ATP) activity
GO	GO:0006388	tRNA splicing, via endonucleolytic cleavage and ligation
GO	GO:0009772	photosynthetic electron transport in photosystem II
GO	GO:0045156	electron transporter, transferring electrons within the cyclic electron transport pathway of photosynthesis activity
GO	GO:0004821	histidine-tRNA ligase activity
GO	GO:0006427	histidyl-tRNA aminoacylation
GO	GO:0016717	oxidoreductase activity, acting on paired donors, with oxidation of a pair of donors resulting in the reduction of molecular oxygen to two molecules of water
GO	GO:0042651	thylakoid membrane
GO	GO:0015977	carbon fixation
GO	GO:0016984	ribulose-bisphosphate carboxylase activity
GO	GO:0009773	photosynthetic electron transport in photosystem I
GO	GO:0009521	photosystem
GO	GO:0016168	chlorophyll binding
GO	GO:0045158	electron transporter, transferring electrons within cytochrome b6/f complex of photosystem II activity
GO	GO:0031965	nuclear membrane
GO	GO:0005199	structural constituent of cell wall
GO	GO:0005102	signaling receptor binding
GO	GO:0014068	positive regulation of phosphatidylinositol 3-kinase signaling
GO	GO:0043548	phosphatidylinositol 3-kinase binding
GO	GO:0050776	regulation of immune response
GO	GO:0004673	protein histidine kinase activity
GO	GO:0010105	negative regulation of ethylene-activated signaling pathway
GO	GO:0038199	ethylene receptor activity
GO	GO:0050896	response to stimulus
GO	GO:0051740	ethylene binding
GO	GO:0030488	tRNA methylation
GO	GO:0031515	tRNA (m1A) methyltransferase complex
GO	GO:0017150	tRNA dihydrouridine synthase activity
GO	GO:0004739	pyruvate dehydrogenase (acetyl-transferring) activity
GO	GO:0006086	acetyl-CoA biosynthetic process from pyruvate
GO	GO:0016624	oxidoreductase activity, acting on the aldehyde or oxo group of donors, disulfide as acceptor
GO	GO:0043231	intracellular membrane-bounded organelle
GO	GO:0030259	lipid glycosylation
GO	GO:0003906	DNA-(apurinic or apyrimidinic site) endonuclease activity
GO	GO:0008534	oxidized purine nucleobase lesion DNA N-glycosylase activity
GO	GO:0016799	hydrolase activity, hydrolyzing N-glycosyl compounds
GO	GO:0030163	protein catabolic process
GO	GO:0000103	sulfate assimilation
GO	GO:0004781	sulfate adenylyltransferase (ATP) activity
GO	GO:0030410	nicotianamine synthase activity
GO	GO:0030418	nicotianamine biosynthetic process
GO	GO:0004097	catechol oxidase activity
GO	GO:0016813	hydrolase activity, acting on carbon-nitrogen (but not peptide) bonds, in linear amidines
GO	GO:0004127	cytidylate kinase activity
GO	GO:0006207	'de novo' pyrimidine nucleobase biosynthetic process
GO	GO:0009041	uridylate kinase activity
GO	GO:0019205	nucleobase-containing compound kinase activity
GO	GO:0004402	histone acetyltransferase activity
GO	GO:0016573	histone acetylation
GO	GO:0006890	retrograde vesicle-mediated transport, Golgi to ER
GO	GO:0004149	dihydrolipoyllysine-residue succinyltransferase activity
GO	GO:0006099	tricarboxylic acid cycle
GO	GO:0045252	oxoglutarate dehydrogenase complex
GO	GO:0005315	inorganic phosphate transmembrane transporter activity
GO	GO:0006817	phosphate ion transport
GO	GO:0030130	clathrin coat of trans-Golgi network vesicle
GO	GO:0030132	clathrin coat of coated pit
GO	GO:0015377	cation:chloride symporter activity
GO	GO:0006904	vesicle docking involved in exocytosis
GO	GO:0004484	mRNA guanylyltransferase activity
GO	GO:0004651	polynucleotide 5'-phosphatase activity
GO	GO:0004345	glucose-6-phosphate dehydrogenase activity
GO	GO:0006006	glucose metabolic process
GO	GO:0003989	acetyl-CoA carboxylase activity
GO	GO:0004075	biotin carboxylase activity
GO	GO:0004368	glycerol-3-phosphate dehydrogenase (quinone) activity
GO	GO:0042147	retrograde transport, endosome to Golgi
GO	GO:0004652	polynucleotide adenylyltransferase activity
GO	GO:0043631	RNA polyadenylation
GO	GO:0004527	exonuclease activity
GO	GO:0004534	5'-3' exoribonuclease activity
GO	GO:0004802	transketolase activity
GO	GO:0045300	acyl-[acyl-carrier-protein] desaturase activity
GO	GO:0008131	primary amine oxidase activity
GO	GO:0009308	amine metabolic process
GO	GO:0004459	L-lactate dehydrogenase activity
GO	GO:0070403	NAD+ binding
GO	GO:0004591	oxoglutarate dehydrogenase (succinyl-transferring) activity
GO	GO:0030976	thiamine pyrophosphate binding
GO	GO:0006464	cellular protein modification process
GO	GO:0008716	D-alanine-D-alanine ligase activity
GO	GO:0010215	cellulose microfibril organization
GO	GO:0016049	cell growth
GO	GO:0031225	anchored component of membrane
GO	GO:0004176	ATP-dependent peptidase activity
GO	GO:0006515	protein quality control for misfolded or incompletely synthesized proteins
GO	GO:0031123	RNA 3'-end processing
GO	GO:0046373	L-arabinose metabolic process
GO	GO:0046556	alpha-L-arabinofuranosidase activity
GO	GO:0008676	3-deoxy-8-phosphooctulonate synthase activity
GO	GO:0043140	ATP-dependent 3'-5' DNA helicase activity
GO	GO:0004809	tRNA (guanine-N2-)-methyltransferase activity
GO	GO:0005885	Arp2/3 protein complex
GO	GO:0015629	actin cytoskeleton
GO	GO:0030833	regulation of actin filament polymerization
GO	GO:0034314	Arp2/3 complex-mediated actin nucleation
GO	GO:0016209	antioxidant activity
GO	GO:0008290	F-actin capping protein complex
GO	GO:0051016	barbed-end actin filament capping
GO	GO:0042255	ribosome assembly
GO	GO:0009045	xylose isomerase activity
GO	GO:0006801	superoxide metabolic process
GO	GO:0016798	hydrolase activity, acting on glycosyl bonds
GO	GO:0004134	4-alpha-glucanotransferase activity
GO	GO:0005853	eukaryotic translation elongation factor 1 complex
GO	GO:0008963	phospho-N-acetylmuramoyl-pentapeptide-transferase activity
GO	GO:0008373	sialyltransferase activity
GO	GO:0006537	glutamate biosynthetic process
GO	GO:0015930	glutamate synthase activity
GO	GO:0016638	oxidoreductase activity, acting on the CH-NH2 group of donors
GO	GO:0016307	phosphatidylinositol phosphate kinase activity
GO	GO:0016308	1-phosphatidylinositol-4-phosphate 5-kinase activity
GO	GO:0046488	phosphatidylinositol metabolic process
GO	GO:0004791	thioredoxin-disulfide reductase activity
GO	GO:0019430	removal of superoxide radicals
GO	GO:0016851	magnesium chelatase activity
GO	GO:0006996	organelle organization
GO	GO:0043461	proton-transporting ATP synthase complex assembly
GO	GO:0030008	TRAPP complex
GO	GO:0000940	condensed chromosome outer kinetochore
GO	GO:0005876	spindle microtubule
GO	GO:0007059	chromosome segregation
GO	GO:0004798	thymidylate kinase activity
GO	GO:0006233	dTDP biosynthetic process
GO	GO:0042256	mature ribosome assembly
GO	GO:0005829	cytosol
GO	GO:0016920	pyroglutamyl-peptidase activity
GO	GO:0004647	phosphoserine phosphatase activity
GO	GO:0003724	RNA helicase activity
GO	GO:0006401	RNA catabolic process
GO	GO:0005664	nuclear origin of replication recognition complex
GO	GO:0010508	positive regulation of autophagy
GO	GO:0032786	positive regulation of DNA-templated transcription, elongation
GO	GO:0005787	signal peptidase complex
GO	GO:0003848	2-amino-4-hydroxy-6-hydroxymethyldihydropteridine diphosphokinase activity
GO	GO:0004156	dihydropteroate synthase activity
GO	GO:0042558	pteridine-containing compound metabolic process
GO	GO:0005985	sucrose metabolic process
GO	GO:0016157	sucrose synthase activity
GO	GO:0016602	CCAAT-binding factor complex
GO	GO:0017057	6-phosphogluconolactonase activity
GO	GO:0019318	hexose metabolic process
GO	GO:0006452	translational frameshifting
GO	GO:0045901	positive regulation of translational elongation
GO	GO:0045905	positive regulation of translational termination
GO	GO:0004020	adenylylsulfate kinase activity
GO	GO:0000139	Golgi membrane
GO	GO:0005351	carbohydrate:proton symporter activity
GO	GO:0008643	carbohydrate transport
GO	GO:0048037	cofactor binding
GO	GO:0004042	acetyl-CoA:L-glutamate N-acetyltransferase activity
GO	GO:0016925	protein sumoylation
GO	GO:0019948	SUMO activating enzyme activity
GO	GO:0008380	RNA splicing
GO	GO:0005375	copper ion transmembrane transporter activity
GO	GO:0035434	copper ion transmembrane transport
GO	GO:0005086	ARF guanyl-nucleotide exchange factor activity
GO	GO:0032012	regulation of ARF protein signal transduction
GO	GO:0002098	tRNA wobble uridine modification
GO	GO:0033588	Elongator holoenzyme complex
GO	GO:0010207	photosystem II assembly
GO	GO:0046854	phosphatidylinositol phosphorylation
GO	GO:0005337	nucleoside transmembrane transporter activity
GO	GO:0009496	plastoquinol--plastocyanin reductase activity
GO	GO:0000221	vacuolar proton-transporting V-type ATPase, V1 domain
GO	GO:0009654	photosystem II oxygen evolving complex
GO	GO:0019898	extrinsic component of membrane
GO	GO:0005744	TIM23 mitochondrial import inner membrane translocase complex
GO	GO:0016776	phosphotransferase activity, phosphate group as acceptor
GO	GO:0004451	isocitrate lyase activity
GO	GO:0016671	oxidoreductase activity, acting on a sulfur group of donors, disulfide as acceptor
GO	GO:0019419	sulfate reduction
GO	GO:0000154	rRNA modification
GO	GO:0000179	rRNA (adenine-N6,N6-)-dimethyltransferase activity
GO	GO:0051499	D-aminoacyl-tRNA deacylase activity
GO	GO:0000184	nuclear-transcribed mRNA catabolic process, nonsense-mediated decay
GO	GO:0032040	small-subunit processome
GO	GO:0000042	NA
GO	GO:0004751	ribose-5-phosphate isomerase activity
GO	GO:0009052	pentose-phosphate shunt, non-oxidative branch
GO	GO:0016719	carotene 7,8-desaturase activity
GO	GO:0000175	3'-5'-exoribonuclease activity
GO	GO:0004654	polyribonucleotide nucleotidyltransferase activity
GO	GO:0006402	mRNA catabolic process
GO	GO:0042274	ribosomal small subunit biogenesis
GO	GO:0009029	tetraacyldisaccharide 4'-kinase activity
GO	GO:0009245	lipid A biosynthetic process
GO	GO:0030529	NA
GO	GO:0000462	maturation of SSU-rRNA from tricistronic rRNA transcript (SSU-rRNA, 5.8S rRNA, LSU-rRNA)
GO	GO:0030515	snoRNA binding
GO	GO:0006368	transcription elongation from RNA polymerase II promoter
GO	GO:0016570	histone modification
GO	GO:0016593	Cdc73/Paf1 complex
GO	GO:0016884	carbon-nitrogen ligase activity, with glutamine as amido-N-donor
GO	GO:0008083	growth factor activity
GO	GO:0008283	cell proliferation
GO	GO:0042819	vitamin B6 biosynthetic process
GO	GO:0042823	pyridoxal phosphate biosynthetic process
GO	GO:0070461	SAGA-type complex
GO	GO:0016429	tRNA (adenine-N1-)-methyltransferase activity
GO	GO:0004316	3-oxoacyl-[acyl-carrier-protein] reductase (NADPH) activity
GO	GO:0016298	lipase activity
GO	GO:0046422	violaxanthin de-epoxidase activity
GO	GO:0071821	FANCM-MHF complex
GO	GO:0004820	glycine-tRNA ligase activity
GO	GO:0006426	glycyl-tRNA aminoacylation
GO	GO:0004556	alpha-amylase activity
GO	GO:0003987	acetate-CoA ligase activity
GO	GO:0016208	AMP binding
GO	GO:0019427	acetyl-CoA biosynthetic process from acetate
GO	GO:0033862	UMP kinase activity
GO	GO:0004399	histidinol dehydrogenase activity
GO	GO:0033926	glycopeptide alpha-N-acetylgalactosaminidase activity
GO	GO:0004407	histone deacetylase activity
GO	GO:0016575	histone deacetylation
GO	GO:0003844	1,4-alpha-glucan branching enzyme activity
GO	GO:0008097	5S rRNA binding
GO	GO:0051920	peroxiredoxin activity
GO	GO:0004124	cysteine synthase activity
GO	GO:0004514	nicotinate-nucleotide diphosphorylase (carboxylating) activity
GO	GO:0004516	nicotinate phosphoribosyltransferase activity
GO	GO:0009435	NAD biosynthetic process
GO	GO:0019358	nicotinate nucleotide salvage
GO	GO:0000774	adenyl-nucleotide exchange factor activity
GO	GO:0042803	protein homodimerization activity
GO	GO:0043412	macromolecule modification
GO	GO:0006865	amino acid transport
GO	GO:0017089	glycolipid transporter activity
GO	GO:0046836	glycolipid transport
GO	GO:0051861	glycolipid binding
GO	GO:0005247	voltage-gated chloride channel activity
GO	GO:0006821	chloride transport
GO	GO:0006482	protein demethylation
GO	GO:0052689	carboxylic ester hydrolase activity
GO	GO:0004351	glutamate decarboxylase activity
GO	GO:0006536	glutamate metabolic process
GO	GO:0003839	gamma-glutamylcyclotransferase activity
GO	GO:0006751	glutathione catabolic process
GO	GO:0009540	zeaxanthin epoxidase [overall] activity
GO	GO:0009688	abscisic acid biosynthetic process
GO	GO:0033617	mitochondrial respiratory chain complex IV assembly
GO	GO:0051382	kinetochore assembly
GO	GO:0004719	protein-L-isoaspartate (D-aspartate) O-methyltransferase activity
GO	GO:0004449	isocitrate dehydrogenase (NAD+) activity
GO	GO:0003830	beta-1,4-mannosylglycoprotein 4-beta-N-acetylglucosaminyltransferase activity
GO	GO:0006487	protein N-linked glycosylation
GO	GO:0004096	catalase activity
GO	GO:0031177	phosphopantetheine binding
GO	GO:0003968	RNA-directed 5'-3' RNA polymerase activity
GO	GO:0004668	protein-arginine deiminase activity
GO	GO:0009446	putrescine biosynthetic process
GO	GO:0047632	agmatine deiminase activity
GO	GO:0004425	indole-3-glycerol-phosphate synthase activity
GO	GO:0000723	telomere maintenance
GO	GO:0000784	nuclear chromosome, telomeric region
GO	GO:0019904	protein domain specific binding
GO	GO:0006777	Mo-molybdopterin cofactor biosynthetic process
GO	GO:0009785	blue light signaling pathway
GO	GO:0009882	blue light photoreceptor activity
GO	GO:0036374	glutathione hydrolase activity
GO	GO:0016620	oxidoreductase activity, acting on the aldehyde or oxo group of donors, NAD or NADP as acceptor
GO	GO:0004474	malate synthase activity
GO	GO:0006097	glyoxylate cycle
GO	GO:0004729	oxygen-dependent protoporphyrinogen oxidase activity
GO	GO:0009349	riboflavin synthase complex
GO	GO:0008725	DNA-3-methyladenine glycosylase activity
GO	GO:0045747	positive regulation of Notch signaling pathway
GO	GO:0004014	adenosylmethionine decarboxylase activity
GO	GO:0006597	spermine biosynthetic process
GO	GO:0004583	dolichyl-phosphate-glucose-glycolipid alpha-glucosyltransferase activity
GO	GO:0006488	dolichol-linked oligosaccharide biosynthetic process
GO	GO:0003999	adenine phosphoribosyltransferase activity
GO	GO:0006168	adenine salvage
GO	GO:0042372	phylloquinone biosynthetic process
GO	GO:0052624	2-phytyl-1,4-naphthoquinone methyltransferase activity
GO	GO:0004450	isocitrate dehydrogenase (NADP+) activity
GO	GO:0006102	isocitrate metabolic process
GO	GO:0006275	regulation of DNA replication
GO	GO:0030337	DNA polymerase processivity factor activity
GO	GO:0016559	peroxisome fission
GO	GO:0030148	sphingolipid biosynthetic process
GO	GO:0042284	sphingolipid delta-4 desaturase activity
GO	GO:0000077	DNA damage checkpoint
GO	GO:0030896	checkpoint clamp complex
GO	GO:0005730	nucleolus
GO	GO:0016836	hydro-lyase activity
GO	GO:0030041	actin filament polymerization
GO	GO:0004564	beta-fructofuranosidase activity
GO	GO:0004575	sucrose alpha-glucosidase activity
GO	GO:0006914	autophagy
GO	GO:1990316	Atg1/ULK1 kinase complex
GO	GO:0016655	oxidoreductase activity, acting on NAD(P)H, quinone or similar compound as acceptor
GO	GO:0004030	aldehyde dehydrogenase [NAD(P)+] activity
GO	GO:0006081	cellular aldehyde metabolic process
GO	GO:0016639	oxidoreductase activity, acting on the CH-NH2 group of donors, NAD or NADP as acceptor
GO	GO:0045926	negative regulation of growth
GO	GO:0097367	carbohydrate derivative binding
GO	GO:1901135	carbohydrate derivative metabolic process
GO	GO:0019905	syntaxin binding
GO	GO:0005319	lipid transporter activity
GO	GO:0070008	serine-type exopeptidase activity
GO	GO:0004560	alpha-L-fucosidase activity
GO	GO:0019829	cation-transporting ATPase activity
GO	GO:0043190	ATP-binding cassette (ABC) transporter complex
GO	GO:0003991	acetylglutamate kinase activity
GO	GO:0070072	vacuolar proton-transporting V-type ATPase complex assembly
GO	GO:0004335	galactokinase activity
GO	GO:0007010	cytoskeleton organization
GO	GO:0015846	polyamine transport
GO	GO:0019808	polyamine binding
GO	GO:0042597	periplasmic space
GO	GO:0004671	protein C-terminal S-isoprenylcysteine carboxyl O-methyltransferase activity
GO	GO:0006481	C-terminal protein methylation
GO	GO:0016471	vacuolar proton-transporting V-type ATPase complex
GO	GO:0009916	alternative oxidase activity
GO	GO:0006816	calcium ion transport
GO	GO:0015369	calcium:proton antiporter activity
GO	GO:0004611	phosphoenolpyruvate carboxykinase activity
GO	GO:0004612	phosphoenolpyruvate carboxykinase (ATP) activity
GO	GO:0017076	purine nucleotide binding
GO	GO:0009793	embryo development ending in seed dormancy
GO	GO:0004424	imidazoleglycerol-phosphate dehydratase activity
GO	GO:0004584	dolichyl-phosphate-mannose-glycolipid alpha-mannosyltransferase activity
GO	GO:0004047	aminomethyltransferase activity
GO	GO:0006546	glycine catabolic process
GO	GO:0046148	pigment biosynthetic process
GO	GO:0016780	phosphotransferase activity, for other substituted phosphate groups
GO	GO:0004413	homoserine kinase activity
GO	GO:0006566	threonine metabolic process
GO	GO:0004623	phospholipase A2 activity
GO	GO:0006644	phospholipid metabolic process
GO	GO:0050482	arachidonic acid secretion
GO	GO:0044599	AP-5 adaptor complex
GO	GO:0030288	outer membrane-bounded periplasmic space
GO	GO:0004491	methylmalonate-semialdehyde dehydrogenase (acylating) activity
GO	GO:0010038	response to metal ion
GO	GO:0005856	cytoskeleton
GO	GO:0004013	adenosylhomocysteinase activity
GO	GO:0006730	one-carbon metabolic process
GO	GO:0019510	S-adenosylhomocysteine catabolic process
GO	GO:0000220	vacuolar proton-transporting V-type ATPase, V0 domain
GO	GO:0000148	1,3-beta-D-glucan synthase complex
GO	GO:0003843	1,3-beta-D-glucan synthase activity
GO	GO:0006075	(1->3)-beta-D-glucan biosynthetic process
GO	GO:0032324	molybdopterin cofactor biosynthetic process
GO	GO:0035299	inositol pentakisphosphate 2-kinase activity
GO	GO:0070481	nuclear-transcribed mRNA catabolic process, non-stop decay
GO	GO:0070966	nuclear-transcribed mRNA catabolic process, no-go decay
GO	GO:0071025	RNA surveillance
GO	GO:0030688	preribosome, small subunit precursor
GO	GO:0003958	NADPH-hemoprotein reductase activity
GO	GO:0006308	DNA catabolic process
GO	GO:0007030	Golgi organization
GO	GO:0008271	secondary active sulfate transmembrane transporter activity
GO	GO:0008272	sulfate transport
GO	GO:0015116	sulfate transmembrane transporter activity
GO	GO:0008840	4-hydroxy-tetrahydrodipicolinate synthase
GO	GO:0004370	glycerol kinase activity
GO	GO:0004146	dihydrofolate reductase activity
GO	GO:0004799	thymidylate synthase activity
GO	GO:0006231	dTMP biosynthetic process
GO	GO:0006545	glycine biosynthetic process
GO	GO:0009165	nucleotide biosynthetic process
GO	GO:0004315	3-oxoacyl-[acyl-carrier-protein] synthase activity
GO	GO:0030956	glutamyl-tRNA(Gln) amidotransferase complex
GO	GO:0050567	glutaminyl-tRNA synthase (glutamine-hydrolyzing) activity
GO	GO:0006302	double-strand break repair
GO	GO:0030870	Mre11 complex
GO	GO:0004392	heme oxygenase (decyclizing) activity
GO	GO:0006788	heme oxidation
GO	GO:0006282	regulation of DNA repair
GO	GO:0009086	methionine biosynthetic process
GO	GO:0046522	S-methyl-5-thioribose kinase activity
GO	GO:0004017	adenylate kinase activity
GO	GO:0004844	uracil DNA N-glycosylase activity
GO	GO:0006744	ubiquinone biosynthetic process
GO	GO:0004152	dihydroorotate dehydrogenase activity
GO	GO:0016790	thiolester hydrolase activity
GO	GO:0005665	RNA polymerase II, core complex
GO	GO:0016670	oxidoreductase activity, acting on a sulfur group of donors, oxygen as acceptor
GO	GO:0030328	prenylcysteine catabolic process
GO	GO:0003862	3-isopropylmalate dehydrogenase activity
GO	GO:0009098	leucine biosynthetic process
GO	GO:0004000	adenosine deaminase activity
GO	GO:0004602	glutathione peroxidase activity
GO	GO:0000062	fatty-acyl-CoA binding
GO	GO:0004496	mevalonate kinase activity
GO	GO:0000256	allantoin catabolic process
GO	GO:0004038	allantoinase activity
GO	GO:0016810	hydrolase activity, acting on carbon-nitrogen (but not peptide) bonds
GO	GO:0050897	cobalt ion binding
GO	GO:0006325	chromatin organization
GO	GO:0009873	ethylene-activated signaling pathway
GO	GO:0008652	cellular amino acid biosynthetic process
GO	GO:0006729	tetrahydrobiopterin biosynthetic process
GO	GO:0008124	4-alpha-hydroxytetrahydrobiopterin dehydratase activity
GO	GO:0009060	aerobic respiration
GO	GO:0016888	endodeoxyribonuclease activity, producing 5'-phosphomonoesters
GO	GO:0004822	isoleucine-tRNA ligase activity
GO	GO:0006428	isoleucyl-tRNA aminoacylation
GO	GO:0004615	phosphomannomutase activity
GO	GO:0009298	GDP-mannose biosynthetic process
GO	GO:0004579	dolichyl-diphosphooligosaccharide-protein glycotransferase activity
GO	GO:0004478	methionine adenosyltransferase activity
GO	GO:0006556	S-adenosylmethionine biosynthetic process
GO	GO:0004604	phosphoadenylyl-sulfate reductase (thioredoxin) activity
GO	GO:0019344	cysteine biosynthetic process
GO	GO:0004803	transposase activity
GO	GO:0006313	transposition, DNA-mediated
GO	GO:0004526	ribonuclease P activity
GO	GO:0016070	RNA metabolic process
GO	GO:0004106	chorismate mutase activity
GO	GO:0030604	1-deoxy-D-xylulose-5-phosphate reductoisomerase activity
GO	GO:0004140	dephospho-CoA kinase activity
GO	GO:0015937	coenzyme A biosynthetic process
GO	GO:0046524	sucrose-phosphate synthase activity
GO	GO:0004332	fructose-bisphosphate aldolase activity
GO	GO:0004813	alanine-tRNA ligase activity
GO	GO:0006419	alanyl-tRNA aminoacylation
GO	GO:0008612	peptidyl-lysine modification to peptidyl-hypusine
GO	GO:0006725	cellular aromatic compound metabolic process
GO	GO:0008198	ferrous iron binding
GO	GO:0004476	mannose-6-phosphate isomerase activity
GO	GO:0016480	negative regulation of transcription by RNA polymerase III
GO	GO:0006306	DNA methylation
GO	GO:0004807	triose-phosphate isomerase activity
GO	GO:0003952	NAD+ synthase (glutamine-hydrolyzing) activity
GO	GO:0016125	sterol metabolic process
GO	GO:0047750	cholestenol delta-isomerase activity
GO	GO:0043874	acireductone synthase activity
GO	GO:0043484	regulation of RNA splicing
GO	GO:0000724	double-strand break repair via homologous recombination
GO	GO:0015996	chlorophyll catabolic process
GO	GO:0047746	chlorophyllase activity
GO	GO:0004819	glutamine-tRNA ligase activity
GO	GO:0006425	glutaminyl-tRNA aminoacylation
GO	GO:2000028	regulation of photoperiodism, flowering
GO	GO:0008622	epsilon DNA polymerase complex
GO	GO:0008964	phosphoenolpyruvate carboxylase activity
GO	GO:0006353	DNA-templated transcription, termination
GO	GO:0009019	tRNA (guanine-N1-)-methyltransferase activity
GO	GO:0003864	3-methyl-2-oxobutanoate hydroxymethyltransferase activity
GO	GO:0015940	pantothenate biosynthetic process
GO	GO:0042779	tRNA 3'-trailer cleavage
GO	GO:0046658	anchored component of plasma membrane
GO	GO:0051716	cellular response to stimulus
GO	GO:0008193	tRNA guanylyltransferase activity
GO	GO:0005875	microtubule associated complex
GO	GO:0004401	histidinol-phosphatase activity
GO	GO:0045550	geranylgeranyl reductase activity
GO	GO:0051188	cofactor biosynthetic process
GO	GO:0004419	hydroxymethylglutaryl-CoA lyase activity
GO	GO:0006406	mRNA export from nucleus
GO	GO:0008541	proteasome regulatory particle, lid subcomplex
GO	GO:0045116	protein neddylation
GO	GO:0004635	phosphoribosyl-AMP cyclohydrolase activity
GO	GO:0004636	phosphoribosyl-ATP diphosphatase activity
GO	GO:0016485	protein processing
GO	GO:0048529	magnesium-protoporphyrin IX monomethyl ester (oxidative) cyclase activity
GO	GO:0046912	transferase activity, transferring acyl groups, acyl groups converted into alkyl on transfer
GO	GO:0003855	3-dehydroquinate dehydratase activity
GO	GO:0004764	shikimate 3-dehydrogenase (NADP+) activity
GO	GO:0019632	shikimate metabolic process
GO	GO:0017038	protein import
GO	GO:0034220	ion transmembrane transport
GO	GO:0000796	condensin complex
GO	GO:0007076	mitotic chromosome condensation
GO	GO:0005784	Sec61 translocon complex
GO	GO:0008308	voltage-gated anion channel activity
GO	GO:0098656	anion transmembrane transport
GO	GO:0005740	mitochondrial envelope
GO	GO:0004853	uroporphyrinogen decarboxylase activity
GO	GO:0004089	carbonate dehydratase activity
GO	GO:0015976	carbon utilization
GO	GO:0005471	ATP:ADP antiporter activity
GO	GO:0005669	transcription factor TFIID complex
GO	GO:0005044	scavenger receptor activity
GO	GO:0008935	1,4-dihydroxy-2-naphthoyl-CoA synthase activity
GO	GO:0009234	menaquinone biosynthetic process
GO	GO:0007033	vacuole organization
GO	GO:0004126	cytidine deaminase activity
GO	GO:0009972	cytidine deamination
GO	GO:0004375	glycine dehydrogenase (decarboxylating) activity
GO	GO:0004379	glycylpeptide N-tetradecanoyltransferase activity
GO	GO:0006499	N-terminal protein myristoylation
GO	GO:0009415	response to water
GO	GO:0003713	transcription coactivator activity
GO	GO:0005267	potassium channel activity
GO	GO:0004795	threonine synthase activity
GO	GO:0009088	threonine biosynthetic process
GO	GO:0004479	methionyl-tRNA formyltransferase activity
GO	GO:0071951	conversion of methionyl-tRNA to N-formyl-methionyl-tRNA
GO	GO:0000808	origin recognition complex
GO	GO:0008568	microtubule-severing ATPase activity
GO	GO:0016040	glutamate synthase (NADH) activity
GO	GO:0045181	glutamate synthase activity, NAD(P)H as acceptor
GO	GO:0004151	dihydroorotase activity
GO	GO:0016812	hydrolase activity, acting on carbon-nitrogen (but not peptide) bonds, in cyclic amides
GO	GO:0019856	pyrimidine nucleobase biosynthetic process
GO	GO:0004830	tryptophan-tRNA ligase activity
GO	GO:0006436	tryptophanyl-tRNA aminoacylation
GO	GO:0006974	cellular response to DNA damage stimulus
GO	GO:0070876	SOSS complex
GO	GO:0008915	lipid-A-disaccharide synthase activity
GO	GO:0046417	chorismate metabolic process
GO	GO:0004806	triglyceride lipase activity
GO	GO:0004638	phosphoribosylaminoimidazole carboxylase activity
GO	GO:0004322	ferroxidase activity
GO	GO:0008199	ferric iron binding
GO	GO:0050515	4-(cytidine 5'-diphospho)-2-C-methyl-D-erythritol kinase activity
GO	GO:0032266	phosphatidylinositol-3-phosphate binding
GO	GO:0004619	phosphoglycerate mutase activity
GO	GO:0006007	glucose catabolic process
GO	GO:0004848	ureidoglycolate hydrolase activity
GO	GO:0003865	3-oxo-5-alpha-steroid 4-dehydrogenase activity
GO	GO:0008202	steroid metabolic process
GO	GO:0004645	phosphorylase activity
GO	GO:0008184	glycogen phosphorylase activity
GO	GO:0001882	nucleoside binding
GO	GO:0051011	microtubule minus-end binding
GO	GO:0007094	mitotic spindle assembly checkpoint
GO	GO:0008422	beta-glucosidase activity
GO	GO:0030245	cellulose catabolic process
GO	GO:0051321	meiotic cell cycle
GO	GO:0050518	2-C-methyl-D-erythritol 4-phosphate cytidylyltransferase activity
GO	GO:0070567	cytidylyltransferase activity
GO	GO:0016279	protein-lysine N-methyltransferase activity
GO	GO:0018026	peptidyl-lysine monomethylation
GO	GO:0052861	glucan endo-1,3-beta-glucanase activity, C-3 substituted reducing group
GO	GO:0008250	oligosaccharyltransferase complex
GO	GO:2000123	positive regulation of stomatal complex development
GO	GO:0008430	selenium binding
GO	GO:0000124	SAGA complex
GO	GO:0004801	sedoheptulose-7-phosphate:D-glyceraldehyde-3-phosphate glyceronetransferase activity
GO	GO:0004072	aspartate kinase activity
GO	GO:0016603	glutaminyl-peptide cyclotransferase activity
GO	GO:0017186	peptidyl-pyroglutamic acid biosynthetic process, using glutaminyl-peptide cyclotransferase
GO	GO:0004417	hydroxyethylthiazole kinase activity
GO	GO:0009228	thiamine biosynthetic process
GO	GO:0018738	S-formylglutathione hydrolase activity
GO	GO:0046294	formaldehyde catabolic process
GO	GO:0010024	phytochromobilin biosynthetic process
GO	GO:0016636	oxidoreductase activity, acting on the CH-CH group of donors, iron-sulfur protein as acceptor
GO	GO:0004609	phosphatidylserine decarboxylase activity
GO	GO:0043085	positive regulation of catalytic activity
GO	GO:0010277	chlorophyllide a oxygenase [overall] activity
GO	GO:0006672	ceramide metabolic process
GO	GO:0004163	diphosphomevalonate decarboxylase activity
GO	GO:0019287	isopentenyl diphosphate biosynthetic process, mevalonate pathway
GO	GO:0070475	rRNA base methylation
GO	GO:0000350	generation of catalytic spliceosome for second transesterification step
GO	GO:0016901	oxidoreductase activity, acting on the CH-OH group of donors, quinone or similar compound as acceptor
GO	GO:0004824	lysine-tRNA ligase activity
GO	GO:0006430	lysyl-tRNA aminoacylation
GO	GO:0000213	tRNA-intron endonuclease activity
GO	GO:0005761	mitochondrial ribosome
GO	GO:0016415	octanoyltransferase activity
GO	GO:0009252	peptidoglycan biosynthetic process
GO	GO:0050511	undecaprenyldiphospho-muramoylpentapeptide beta-N-acetylglucosaminyltransferase activity
GO	GO:0005764	lysosome
GO	GO:0006665	sphingolipid metabolic process
GO	GO:0004735	pyrroline-5-carboxylate reductase activity
GO	GO:0004588	orotate phosphoribosyltransferase activity
GO	GO:0004590	orotidine-5'-phosphate decarboxylase activity
GO	GO:0044205	'de novo' UMP biosynthetic process
GO	GO:0009341	beta-galactosidase complex
GO	GO:0000737	DNA catabolic process, endonucleolytic
GO	GO:0004852	uroporphyrinogen-III synthase activity
GO	GO:0006446	regulation of translational initiation
GO	GO:0005673	transcription factor TFIIE complex
GO	GO:0004359	glutaminase activity
GO	GO:0016783	sulfurtransferase activity
GO	GO:0004019	adenylosuccinate synthase activity
GO	GO:0003856	3-dehydroquinate synthase activity
GO	GO:0004750	ribulose-phosphate 3-epimerase activity
GO	GO:0016857	racemase and epimerase activity, acting on carbohydrates and derivatives
GO	GO:0048478	replication fork protection
GO	GO:0004362	glutathione-disulfide reductase activity
GO	GO:0006749	glutathione metabolic process
GO	GO:0004648	O-phospho-L-serine:2-oxoglutarate aminotransferase activity
GO	GO:0004512	inositol-3-phosphate synthase activity
GO	GO:0006021	inositol biosynthetic process
GO	GO:0004828	serine-tRNA ligase activity
GO	GO:0006434	seryl-tRNA aminoacylation
GO	GO:0016072	rRNA metabolic process
GO	GO:0034470	ncRNA processing
GO	GO:0003725	double-stranded RNA binding
GO	GO:0004825	methionine-tRNA ligase activity
GO	GO:0006431	methionyl-tRNA aminoacylation
GO	GO:0004506	squalene monooxygenase activity
GO	GO:0008759	UDP-3-O-[3-hydroxymyristoyl] N-acetylglucosamine deacetylase activity
GO	GO:0009408	response to heat
GO	GO:0047150	betaine-homocysteine S-methyltransferase activity
GO	GO:0009707	chloroplast outer membrane
GO	GO:0017053	transcriptional repressor complex
GO	GO:0004631	phosphomevalonate kinase activity
GO	GO:0004107	chorismate synthase activity
GO	GO:0000107	imidazoleglycerol-phosphate synthase activity
GO	GO:0016763	transferase activity, transferring pentosyl groups
GO	GO:0016833	oxo-acid-lyase activity
GO	GO:0005381	iron ion transmembrane transporter activity
GO	GO:0034755	iron ion transmembrane transport
GO	GO:0000162	tryptophan biosynthetic process
GO	GO:0004049	anthranilate synthase activity
GO	GO:0000015	phosphopyruvate hydratase complex
GO	GO:0004634	phosphopyruvate hydratase activity
GO	GO:0004358	glutamate N-acetyltransferase activity
GO	GO:0050999	regulation of nitric-oxide synthase activity
GO	GO:0008444	CDP-diacylglycerol-glycerol-3-phosphate 3-phosphatidyltransferase activity
GO	GO:0006144	purine nucleobase metabolic process
GO	GO:0033971	hydroxyisourate hydrolase activity
GO	GO:0004314	[acyl-carrier-protein] S-malonyltransferase activity
GO	GO:0004056	argininosuccinate lyase activity
GO	GO:0042450	arginine biosynthetic process via ornithine
GO	GO:0031519	PcG protein complex
GO	GO:0009584	detection of visible light
GO	GO:0018298	protein-chromophore linkage
GO	GO:0009585	red, far-red light phototransduction
GO	GO:0009881	photoreceptor activity
GO	GO:0017006	protein-tetrapyrrole linkage
GO	GO:0004018	N6-(1,2-dicarboxyethyl)AMP AMP-lyase (fumarate-forming) activity
GO	GO:0006188	IMP biosynthetic process
GO	GO:0009152	purine ribonucleotide biosynthetic process
GO	GO:0004385	guanylate kinase activity
GO	GO:0006163	purine nucleotide metabolic process
GO	GO:0004416	hydroxyacylglutathione hydrolase activity
GO	GO:0019243	methylglyoxal catabolic process to D-lactate via S-lactoyl-glutathione
GO	GO:0004333	fumarate hydratase activity
GO	GO:0006106	fumarate metabolic process
GO	GO:0045239	tricarboxylic acid cycle enzyme complex
GO	GO:0000075	cell cycle checkpoint
GO	GO:0051726	regulation of cell cycle
GO	GO:0042753	positive regulation of circadian rhythm
GO	GO:0030036	actin cytoskeleton organization
GO	GO:0017009	protein-phycocyanobilin linkage
GO	GO:0001682	tRNA 5'-leader removal
GO	GO:0008318	protein prenyltransferase activity
GO	GO:0018342	protein prenylation
GO	GO:0006879	cellular iron ion homeostasis
GO	GO:0019915	lipid storage
GO	GO:0004360	glutamine-fructose-6-phosphate transaminase (isomerizing) activity
GO	GO:1901137	carbohydrate derivative biosynthetic process
GO	GO:0043043	peptide biosynthetic process
GO	GO:0003979	UDP-glucose 6-dehydrogenase activity
GO	GO:0044249	cellular biosynthetic process
GO	GO:0009247	glycolipid biosynthetic process
GO	GO:0030014	CCR4-NOT complex
GO	GO:0008942	nitrite reductase [NAD(P)H] activity
GO	GO:0042128	nitrate assimilation
GO	GO:0003984	acetolactate synthase activity
GO	GO:0031369	translation initiation factor binding
GO	GO:0006285	base-excision repair, AP site formation
GO	GO:0019104	DNA N-glycosylase activity
GO	GO:0052855	ADP-dependent NAD(P)H-hydrate dehydratase activity
GO	GO:0003942	N-acetyl-gamma-glutamyl-phosphate reductase activity
GO	GO:0019348	dolichol metabolic process
GO	GO:0030176	integral component of endoplasmic reticulum membrane
GO	GO:0003756	protein disulfide isomerase activity
GO	GO:0019288	isopentenyl diphosphate biosynthetic process, methylerythritol 4-phosphate pathway
GO	GO:0050992	dimethylallyl diphosphate biosynthetic process
GO	GO:0051745	4-hydroxy-3-methylbut-2-en-1-yl diphosphate reductase activity
GO	GO:0004197	cysteine-type endopeptidase activity
GO	GO:0050790	regulation of catalytic activity
GO	GO:0007155	cell adhesion
GO	GO:0016428	tRNA (cytosine-5-)-methyltransferase activity
GO	GO:0004371	glycerone kinase activity
GO	GO:0006071	glycerol metabolic process
GO	GO:0004794	L-threonine ammonia-lyase activity
GO	GO:0009097	isoleucine biosynthetic process
GO	GO:0016868	intramolecular transferase activity, phosphotransferases
GO	GO:0071704	organic substance metabolic process
GO	GO:0030173	integral component of Golgi membrane
GO	GO:0007131	reciprocal meiotic recombination
GO	GO:0016442	RISC complex
GO	GO:0004170	dUTP diphosphatase activity
GO	GO:0046080	dUTP metabolic process
GO	GO:0003871	5-methyltetrahydropteroyltriglutamate-homocysteine S-methyltransferase activity
GO	GO:0006303	double-strand break repair via nonhomologous end joining
GO	GO:0042162	telomeric DNA binding
GO	GO:0043564	Ku70:Ku80 complex
GO	GO:0044238	primary metabolic process
GO	GO:0004592	pantoate-beta-alanine ligase activity
GO	GO:0042802	identical protein binding
GO	GO:0008757	S-adenosylmethionine-dependent methyltransferase activity
GO	GO:0004649	poly(ADP-ribose) glycohydrolase activity
GO	GO:0005685	U1 snRNP
GO	GO:0006376	mRNA splice site selection
GO	GO:0016709	oxidoreductase activity, acting on paired donors, with incorporation or reduction of molecular oxygen, NAD(P)H as one donor, and incorporation of one atom of oxygen
GO	GO:0000290	deadenylation-dependent decapping of nuclear-transcribed mRNA
GO	GO:0008047	enzyme activator activity
GO	GO:0004641	phosphoribosylformylglycinamidine cyclo-ligase activity
GO	GO:0010167	response to nitrate
GO	GO:0015706	nitrate transport
GO	GO:0008446	GDP-mannose 4,6-dehydratase activity
GO	GO:0019673	GDP-mannose metabolic process
GO	GO:0006809	nitric oxide biosynthetic process
GO	GO:0030151	molybdenum ion binding
GO	GO:0043546	molybdopterin cofactor binding
GO	GO:0050464	nitrate reductase (NADPH) activity
GO	GO:0004181	metallocarboxypeptidase activity
GO	GO:0097428	protein maturation by iron-sulfur cluster transfer
GO	GO:0006790	sulfur compound metabolic process
GO	GO:0008441	3'(2'),5'-bisphosphate nucleotidase activity
GO	GO:0004659	prenyltransferase activity
GO	GO:0016538	cyclin-dependent protein serine/threonine kinase regulator activity
GO	GO:0015631	tubulin binding
GO	GO:0004637	phosphoribosylamine-glycine ligase activity
GO	GO:0046406	magnesium protoporphyrin IX methyltransferase activity
GO	GO:0005834	heterotrimeric G-protein complex
GO	GO:0004742	dihydrolipoyllysine-residue acetyltransferase activity
GO	GO:0045254	pyruvate dehydrogenase complex
GO	GO:0003997	acyl-CoA oxidase activity
GO	GO:0006635	fatty acid beta-oxidation
GO	GO:0004411	homogentisate 1,2-dioxygenase activity
GO	GO:0006570	tyrosine metabolic process
GO	GO:0005262	calcium channel activity
GO	GO:0032469	endoplasmic reticulum calcium ion homeostasis
GO	GO:0006534	cysteine metabolic process
GO	GO:0031071	cysteine desulfurase activity
GO	GO:0005751	mitochondrial respiratory chain complex IV
GO	GO:0007283	spermatogenesis
GO	GO:0034227	tRNA thio-modification
GO	GO:0004048	anthranilate phosphoribosyltransferase activity
GO	GO:0003954	NADH dehydrogenase activity
GO	GO:0098519	nucleotide phosphatase activity, acting on free nucleotides
GO	GO:0003879	ATP phosphoribosyltransferase activity
GO	GO:0004004	ATP-dependent RNA helicase activity
GO	GO:0009405	pathogenesis
GO	GO:0004421	hydroxymethylglutaryl-CoA synthase activity
GO	GO:0008835	diaminohydroxyphosphoribosylaminopyrimidine deaminase activity
GO	GO:0005047	signal recognition particle binding
GO	GO:0005785	signal recognition particle receptor complex
GO	GO:0008864	formyltetrahydrofolate deformylase activity
GO	GO:0005639	integral component of nuclear inner membrane
GO	GO:0004749	ribose phosphate diphosphokinase activity
GO	GO:0008863	formate dehydrogenase (NAD+) activity
GO	GO:0016075	rRNA catabolic process
GO	GO:0016756	glutathione gamma-glutamylcysteinyltransferase activity
GO	GO:0046938	phytochelatin biosynthetic process
GO	GO:0007031	peroxisome organization
GO	GO:0006596	polyamine biosynthetic process
GO	GO:0050126	N-carbamoylputrescine amidase activity
GO	GO:0007021	tubulin complex assembly
GO	GO:0007023	post-chaperonin tubulin folding pathway
GO	GO:0048487	beta-tubulin binding
GO	GO:0071705	nitrogen compound transport
GO	GO:0004930	G protein-coupled receptor activity
GO	GO:0004792	thiosulfate sulfurtransferase activity
GO	GO:0008478	pyridoxal kinase activity
GO	GO:0009443	pyridoxal 5'-phosphate salvage
GO	GO:0019008	molybdopterin synthase complex
GO	GO:0009236	cobalamin biosynthetic process
GO	GO:0016852	sirohydrochlorin cobaltochelatase activity
GO	GO:0047334	diphosphate-fructose-6-phosphate 1-phosphotransferase activity
GO	GO:0008837	diaminopimelate epimerase activity
GO	GO:0031011	Ino80 complex
GO	GO:0005746	mitochondrial respiratory chain
GO	GO:0048280	vesicle fusion with Golgi apparatus
GO	GO:0046537	2,3-bisphosphoglycerate-independent phosphoglycerate mutase activity
GO	GO:0004872	NA
GO	GO:0004363	glutathione synthase activity
GO	GO:0048278	vesicle docking
GO	GO:0032955	regulation of division septum assembly
GO	GO:0008987	quinolinate synthetase A activity
GO	GO:0004070	aspartate carbamoyltransferase activity
GO	GO:0016743	carboxyl- or carbamoyltransferase activity
GO	GO:0008417	fucosyltransferase activity
GO	GO:0003852	2-isopropylmalate synthase activity
GO	GO:0016633	galactonolactone dehydrogenase activity
GO	GO:0032947	protein-containing complex scaffold activity
GO	GO:0005732	small nucleolar ribonucleoprotein complex
GO	GO:0034457	Mpp10 complex
GO	GO:0030915	Smc5-Smc6 complex
GO	GO:0004412	homoserine dehydrogenase activity
GO	GO:0004088	carbamoyl-phosphate synthase (glutamine-hydrolyzing) activity
GO	GO:0004815	aspartate-tRNA ligase activity
GO	GO:0006422	aspartyl-tRNA aminoacylation
GO	GO:0004061	arylformamidase activity
GO	GO:0019441	tryptophan catabolic process to kynurenine
GO	GO:0004164	diphthine synthase activity
GO	GO:0017183	peptidyl-diphthamide biosynthetic process from peptidyl-histidine
GO	GO:0019478	D-amino acid catabolic process
GO	GO:0006595	polyamine metabolic process
GO	GO:0009067	aspartate family amino acid biosynthetic process
GO	GO:0007064	mitotic sister chromatid cohesion
GO	GO:0031390	Ctf18 RFC-like complex
GO	GO:0017070	U6 snRNA binding
GO	GO:0030623	U5 snRNA binding
GO	GO:0003919	FMN adenylyltransferase activity
GO	GO:0030366	molybdopterin synthase activity
GO	GO:0008909	isochorismate synthase activity
GO	GO:0051225	spindle assembly
GO	GO:0070652	HAUS complex
GO	GO:0050080	malonyl-CoA decarboxylase activity
GO	GO:0043161	proteasome-mediated ubiquitin-dependent protein catabolic process
GO	GO:0003714	transcription corepressor activity
GO	GO:0005758	mitochondrial intermembrane space
GO	GO:0006825	copper ion transport
GO	GO:0016531	copper chaperone activity
GO	GO:0005801	cis-Golgi network
GO	GO:0030785	[ribulose-bisphosphate carboxylase]-lysine N-methyltransferase activity
GO	GO:0004329	formate-tetrahydrofolate ligase activity
GO	GO:0007219	Notch signaling pathway
GO	GO:0004639	phosphoribosylaminoimidazolesuccinocarboxamide synthase activity
GO	GO:0008479	queuine tRNA-ribosyltransferase activity
GO	GO:0101030	tRNA-guanine transglycosylation
GO	GO:0004420	hydroxymethylglutaryl-CoA reductase (NADPH) activity
GO	GO:0015936	coenzyme A metabolic process
GO	GO:0000469	cleavage involved in rRNA processing
GO	GO:0019781	NEDD8 activating enzyme activity
GO	GO:0004594	pantothenate kinase activity
GO	GO:0003983	UTP:glucose-1-phosphate uridylyltransferase activity
GO	GO:0006011	UDP-glucose metabolic process
GO	GO:0019363	pyridine nucleotide biosynthetic process
GO	GO:0000178	exosome (RNase complex)
GO	GO:0016410	N-acyltransferase activity
GO	GO:0006450	regulation of translational fidelity
GO	GO:0008253	5'-nucleotidase activity
GO	GO:0004587	ornithine-oxo-acid transaminase activity
GO	GO:0009306	protein secretion
GO	GO:0036265	RNA (guanine-N7)-methylation
GO	GO:0035065	regulation of histone acetylation
GO	GO:0004073	aspartate-semialdehyde dehydrogenase activity
GO	GO:0003938	IMP dehydrogenase activity
GO	GO:0006480	N-terminal protein amino acid methylation
GO	GO:0030904	retromer complex
GO	GO:0004310	farnesyl-diphosphate farnesyltransferase activity
GO	GO:0019028	viral capsid
GO	GO:0007005	mitochondrion organization
GO	GO:0031307	integral component of mitochondrial outer membrane
GO	GO:0004489	methylenetetrahydrofolate reductase (NAD(P)H) activity
GO	GO:0006555	methionine metabolic process
GO	GO:0009039	urease activity
GO	GO:0043419	urea catabolic process
GO	GO:0046554	malate dehydrogenase (NADP+) activity
GO	GO:0031083	BLOC-1 complex
GO	GO:0044571	[2Fe-2S] cluster assembly
GO	GO:0046914	transition metal ion binding
GO	GO:1901671	positive regulation of superoxide dismutase activity
GO	GO:1990380	Lys48-specific deubiquitinase activity
GO	GO:0002100	tRNA wobble adenosine to inosine editing
GO	GO:0008251	tRNA-specific adenosine deaminase activity
GO	GO:0016730	oxidoreductase activity, acting on iron-sulfur proteins as donors
GO	GO:0051743	red chlorophyll catabolite reductase activity
GO	GO:0000776	kinetochore
GO	GO:0034508	centromere complex assembly
GO	GO:0004521	endoribonuclease activity
GO	GO:0000445	THO complex part of transcription export complex
GO	GO:0009156	ribonucleoside monophosphate biosynthetic process
GO	GO:0009555	pollen development
GO	GO:0007067	NA
GO	GO:0008734	L-aspartate oxidase activity
GO	GO:0004655	porphobilinogen synthase activity
GO	GO:0001671	ATPase activator activity
GO	GO:0035246	peptidyl-arginine N-methylation
GO	GO:0008836	diaminopimelate decarboxylase activity
GO	GO:0004077	biotin-[acetyl-CoA-carboxylase] ligase activity
GO	GO:0004418	hydroxymethylbilane synthase activity
GO	GO:0018160	peptidyl-pyrromethane cofactor linkage
GO	GO:0032299	ribonuclease H2 complex
GO	GO:0004789	thiamine-phosphate diphosphorylase activity
GO	GO:0008972	phosphomethylpyrimidine kinase activity
GO	GO:0009013	succinate-semialdehyde dehydrogenase [NAD(P)+] activity
GO	GO:0009450	gamma-aminobutyric acid catabolic process
GO	GO:0004334	fumarylacetoacetase activity
GO	GO:0004141	dethiobiotin synthase activity
GO	GO:0009102	biotin biosynthetic process
GO	GO:0005960	glycine cleavage complex
GO	GO:0019464	glycine decarboxylation via glycine cleavage system
GO	GO:0004108	citrate (Si)-synthase activity
GO	GO:0006101	citrate metabolic process
GO	GO:0016879	ligase activity, forming carbon-nitrogen bonds
GO	GO:0030570	pectate lyase activity
GO	GO:0000387	spliceosomal snRNP assembly
GO	GO:0009063	cellular amino acid catabolic process
GO	GO:0070204	2-succinyl-5-enolpyruvyl-6-hydroxy-3-cyclohexene-1-carboxylic-acid synthase activity
GO	GO:0046429	4-hydroxy-3-methylbut-2-en-1-yl diphosphate synthase activity
GO	GO:0004001	adenosine kinase activity
GO	GO:0008170	N-methyltransferase activity
GO	GO:0004733	pyridoxamine-phosphate oxidase activity
GO	GO:0008615	pyridoxine biosynthetic process
GO	GO:0034477	U6 snRNA 3'-end processing
GO	GO:0008685	2-C-methyl-D-erythritol 2,4-cyclodiphosphate synthase activity
GO	GO:0008974	phosphoribulokinase activity
GO	GO:0010189	vitamin E biosynthetic process
GO	GO:0051741	2-methyl-6-phytyl-1,4-benzoquinone methyltransferase activity
GO	GO:0004585	ornithine carbamoyltransferase activity
GO	GO:0006591	ornithine metabolic process
GO	GO:0017108	5'-flap endonuclease activity
GO	GO:0033557	Slx1-Slx4 complex
GO	GO:0000123	histone acetyltransferase complex
GO	GO:0004400	histidinol-phosphate transaminase activity
GO	GO:0004198	calcium-dependent cysteine-type endopeptidase activity
GO	GO:0048312	intracellular distribution of mitochondria
GO	GO:0006461	NA
GO	GO:0008108	UDP-glucose:hexose-1-phosphate uridylyltransferase activity
GO	GO:0034427	nuclear-transcribed mRNA catabolic process, exonucleolytic, 3'-5'
GO	GO:0003905	alkylbase DNA N-glycosylase activity
GO	GO:0000045	autophagosome assembly
GO	GO:0003688	DNA replication origin binding
GO	GO:0005795	Golgi stack
GO	GO:0008455	alpha-1,6-mannosylglycoprotein 2-beta-N-acetylglucosaminyltransferase activity
GO	GO:0009312	oligosaccharide biosynthetic process
GO	GO:0004748	ribonucleoside-diphosphate reductase activity, thioredoxin disulfide as acceptor
GO	GO:0006069	ethanol oxidation
GO	GO:0051903	S-(hydroxymethyl)glutathione dehydrogenase activity
GO	GO:0008703	5-amino-6-(5-phosphoribosylamino)uracil reductase activity
GO	GO:0019135	deoxyhypusine monooxygenase activity
GO	GO:0008200	ion channel inhibitor activity
GO	GO:0005747	mitochondrial respiratory chain complex I
GO	GO:0008252	nucleotidase activity
GO	GO:0090266	regulation of mitotic cell cycle spindle assembly checkpoint
GO	GO:0009226	nucleotide-sugar biosynthetic process
GO	GO:0070469	respiratory chain
GO	GO:0016712	oxidoreductase activity, acting on paired donors, with incorporation or reduction of molecular oxygen, reduced flavin or flavoprotein as one donor, and incorporation of one atom of oxygen
GO	GO:0003866	3-phosphoshikimate 1-carboxyvinyltransferase activity
GO	GO:0008425	2-polyprenyl-6-methoxy-1,4-benzoquinone methyltransferase activity
GO	GO:0006626	protein targeting to mitochondrion
GO	GO:0002143	tRNA wobble position uridine thiolation
GO	GO:0051060	pullulanase activity
GO	GO:0004121	cystathionine beta-lyase activity
GO	GO:0071266	'de novo' L-methionine biosynthetic process
GO	GO:0045145	single-stranded DNA 5'-3' exodeoxyribonuclease activity
GO	GO:0017056	structural constituent of nuclear pore
GO	GO:0009264	deoxyribonucleotide catabolic process
GO	GO:0071816	tail-anchored membrane protein insertion into ER membrane
GO	GO:0004888	transmembrane signaling receptor activity
GO	GO:0007166	cell surface receptor signaling pathway
GO	GO:0004046	aminoacylase activity
GO	GO:0019211	phosphatase activator activity
GO	GO:0034061	DNA polymerase activity
GO	GO:0004610	phosphoacetylglucosamine mutase activity
GO	GO:0045900	negative regulation of translational elongation
GO	GO:0016832	aldehyde-lyase activity
GO	GO:0003998	acylphosphatase activity
GO	GO:0051259	protein complex oligomerization
GO	GO:0003721	telomerase RNA reverse transcriptase activity
GO	GO:0003964	RNA-directed DNA polymerase activity
GO	GO:0030289	protein phosphatase 4 complex
GO	GO:0043401	steroid hormone mediated signaling pathway
GO	GO:0080009	mRNA methylation
GO	GO:0006784	heme a biosynthetic process
GO	GO:0042286	glutamate-1-semialdehyde 2,1-aminomutase activity
GO	GO:0004076	biotin synthase activity
GO	GO:0003904	deoxyribodipyrimidine photo-lyase activity
GO	GO:0004160	dihydroxy-acid dehydratase activity
GO	GO:0008982	protein-N(PI)-phosphohistidine-sugar phosphotransferase activity
GO	GO:0009401	phosphoenolpyruvate-dependent sugar phosphotransferase system
GO	GO:0004640	phosphoribosylanthranilate isomerase activity
GO	GO:0004665	prephenate dehydrogenase (NADP+) activity
GO	GO:0006571	tyrosine biosynthetic process
GO	GO:0008977	prephenate dehydrogenase (NAD+) activity
GO	GO:0019988	charged-tRNA amino acid modification
GO	GO:0043399	tRNA A64-2'-O-ribosylphosphate transferase activity
GO	GO:0019310	inositol catabolic process
GO	GO:0050113	inositol oxygenase activity
GO	GO:0000150	recombinase activity
GO	GO:1990426	mitotic recombination-dependent replication fork processing
GO	GO:0003689	DNA clamp loader activity
GO	GO:0005663	DNA replication factor C complex
GO	GO:0044030	regulation of DNA methylation
GO	GO:0008418	protein-N-terminal asparagine amidohydrolase activity
GO	GO:0008175	tRNA methyltransferase activity
GO	GO:0018279	protein N-linked glycosylation via asparagine
GO	GO:0016708	oxidoreductase activity, acting on paired donors, with incorporation or reduction of molecular oxygen, NAD(P)H as one donor, and incorporation of two atoms of oxygen into one donor
GO	GO:0019439	aromatic compound catabolic process
GO	GO:0008440	inositol-1,4,5-trisphosphate 3-kinase activity
GO	GO:0042276	error-prone translesion synthesis
GO	GO:0097361	CIA complex
GO	GO:0006878	cellular copper ion homeostasis
GO	GO:0008535	respiratory chain complex IV assembly
GO	GO:0008442	3-hydroxyisobutyrate dehydrogenase activity
GO	GO:0031023	microtubule organizing center organization
GO	GO:0008265	Mo-molybdopterin cofactor sulfurase activity
GO	GO:0000151	ubiquitin ligase complex
GO	GO:0034450	ubiquitin-ubiquitin ligase activity
GO	GO:0003913	DNA photolyase activity
GO	GO:0008428	ribonuclease inhibitor activity
GO	GO:0051252	regulation of RNA metabolic process
GO	GO:0016706	oxidoreductase activity, acting on paired donors, with incorporation or reduction of molecular oxygen, 2-oxoglutarate as one donor, and incorporation of one atom each of oxygen into both donors
GO	GO:0009279	cell outer membrane
