# Supplementary material for: Carbohydrate Accumulation and Differential Transcript Expression in Winter Wheat Lines with Different Levels of Snow Mold and Freezing Tolerance after Cold Treatment
Source: Plants (Basel). 2020 Oct 23;9(11):1416. doi: 10.3390/plants9111416 (PMC7690702; doi:10.3390/plants9111416)
Supplement: Supplementary file 1 [file plants-09-01416-s001.zip › supplementalFiles/funcE_input/uniqueGENE.txt]

TraesCS1A01G001800
TraesCS1A01G002000
TraesCS1A01G002400
TraesCS1A01G002500
TraesCS1A01G002600
TraesCS1A01G002700
TraesCS1A01G002800
TraesCS1A01G002900
TraesCS1A01G003100
TraesCS1A01G003200
TraesCS1A01G003400
TraesCS1A01G003600
TraesCS1A01G003700
TraesCS1A01G003800
TraesCS1A01G003900
TraesCS1A01G004000
TraesCS1A01G004100
TraesCS1A01G004200
TraesCS1A01G004400
TraesCS1A01G004500
TraesCS1A01G004600
TraesCS1A01G004800
TraesCS1A01G004900
TraesCS1A01G005000
TraesCS1A01G005100
TraesCS1A01G005200
TraesCS1A01G005300
TraesCS1A01G005400
TraesCS1A01G005600
TraesCS1A01G005700
TraesCS1A01G005800
TraesCS1A01G005900
TraesCS1A01G006000
TraesCS1A01G006200
TraesCS1A01G006300
TraesCS1A01G006400
TraesCS1A01G006500
TraesCS1A01G006600
TraesCS1A01G006700
TraesCS1A01G006800
TraesCS1A01G006900
TraesCS1A01G007000
TraesCS1A01G007100
TraesCS1A01G007200
TraesCS1A01G007300
TraesCS1A01G007400
TraesCS1A01G007500
TraesCS1A01G007700
TraesCS1A01G008000
TraesCS1A01G008100
TraesCS1A01G008300
TraesCS1A01G008400
TraesCS1A01G008500
TraesCS1A01G008600
TraesCS1A01G009000
TraesCS1A01G009300
TraesCS1A01G009400
TraesCS1A01G009500
TraesCS1A01G009600
TraesCS1A01G009900
TraesCS1A01G010200
TraesCS1A01G010400
TraesCS1A01G010700
TraesCS1A01G010900
TraesCS1A01G011100
TraesCS1A01G011700
TraesCS1A01G011900
TraesCS1A01G012000
TraesCS1A01G012100
TraesCS1A01G012400
TraesCS1A01G012500
TraesCS1A01G012600
TraesCS1A01G012700
TraesCS1A01G012800
TraesCS1A01G012900
TraesCS1A01G013000
TraesCS1A01G013100
TraesCS1A01G013200
TraesCS1A01G013600
TraesCS1A01G013700
TraesCS1A01G013800
TraesCS1A01G013900
TraesCS1A01G014000
TraesCS1A01G014100
TraesCS1A01G014300
TraesCS1A01G014400
TraesCS1A01G014500
TraesCS1A01G014600
TraesCS1A01G014800
TraesCS1A01G014900
TraesCS1A01G015000
TraesCS1A01G015200
TraesCS1A01G015300
TraesCS1A01G015400
TraesCS1A01G015500
TraesCS1A01G015600
TraesCS1A01G015700
TraesCS1A01G015800
TraesCS1A01G015900
TraesCS1A01G016000
TraesCS1A01G016100
TraesCS1A01G016200
TraesCS1A01G016300
TraesCS1A01G016400
TraesCS1A01G016600
TraesCS1A01G016700
TraesCS1A01G016800
TraesCS1A01G016900
TraesCS1A01G017000
TraesCS1A01G017200
TraesCS1A01G017300
TraesCS1A01G017400
TraesCS1A01G017700
TraesCS1A01G017800
TraesCS1A01G017900
TraesCS1A01G018000
TraesCS1A01G018100
TraesCS1A01G018400
TraesCS1A01G018500
TraesCS1A01G018600
TraesCS1A01G018900
TraesCS1A01G019000
TraesCS1A01G019100
TraesCS1A01G019200
TraesCS1A01G019300
TraesCS1A01G019400
TraesCS1A01G019500
TraesCS1A01G019600
TraesCS1A01G019700
TraesCS1A01G019800
TraesCS1A01G019900
TraesCS1A01G020200
TraesCS1A01G020400
TraesCS1A01G020700
TraesCS1A01G020800
TraesCS1A01G021000
TraesCS1A01G021100
TraesCS1A01G021200
TraesCS1A01G021400
TraesCS1A01G021500
TraesCS1A01G021600
TraesCS1A01G021700
TraesCS1A01G021800
TraesCS1A01G021900
TraesCS1A01G022000
TraesCS1A01G022100
TraesCS1A01G022200
TraesCS1A01G022300
TraesCS1A01G022400
TraesCS1A01G022600
TraesCS1A01G023200
TraesCS1A01G023500
TraesCS1A01G024100
TraesCS1A01G024400
TraesCS1A01G024500
TraesCS1A01G024700
TraesCS1A01G024800
TraesCS1A01G024900
TraesCS1A01G025000
TraesCS1A01G025100
TraesCS1A01G025300
TraesCS1A01G025400
TraesCS1A01G025500
TraesCS1A01G025600
TraesCS1A01G025700
TraesCS1A01G025800
TraesCS1A01G025900
TraesCS1A01G026200
TraesCS1A01G026300
TraesCS1A01G026400
TraesCS1A01G026500
TraesCS1A01G026700
TraesCS1A01G026800
TraesCS1A01G027000
TraesCS1A01G027100
TraesCS1A01G027200
TraesCS1A01G027300
TraesCS1A01G027600
TraesCS1A01G028100
TraesCS1A01G028200
TraesCS1A01G028300
TraesCS1A01G028400
TraesCS1A01G028500
TraesCS1A01G028600
TraesCS1A01G028700
TraesCS1A01G028800
TraesCS1A01G028900
TraesCS1A01G029100
TraesCS1A01G029200
TraesCS1A01G029300
TraesCS1A01G029500
TraesCS1A01G029800
TraesCS1A01G029900
TraesCS1A01G030000
TraesCS1A01G030400
TraesCS1A01G030500
TraesCS1A01G030800
TraesCS1A01G030900
TraesCS1A01G031100
TraesCS1A01G031200
TraesCS1A01G031300
TraesCS1A01G031800
TraesCS1A01G031900
TraesCS1A01G032000
TraesCS1A01G032100
TraesCS1A01G032200
TraesCS1A01G032300
TraesCS1A01G032400
TraesCS1A01G032600
TraesCS1A01G032700
TraesCS1A01G032800
TraesCS1A01G032900
TraesCS1A01G033000
TraesCS1A01G033100
TraesCS1A01G033200
TraesCS1A01G033700
TraesCS1A01G033800
TraesCS1A01G034100
TraesCS1A01G034200
TraesCS1A01G034300
TraesCS1A01G034600
TraesCS1A01G034800
TraesCS1A01G034900
TraesCS1A01G035000
TraesCS1A01G035100
TraesCS1A01G035200
TraesCS1A01G035700
TraesCS1A01G035900
TraesCS1A01G036100
TraesCS1A01G036200
TraesCS1A01G036300
TraesCS1A01G036400
TraesCS1A01G036500
TraesCS1A01G036800
TraesCS1A01G037100
TraesCS1A01G037400
TraesCS1A01G037600
TraesCS1A01G037700
TraesCS1A01G037800
TraesCS1A01G038100
TraesCS1A01G038200
TraesCS1A01G038300
TraesCS1A01G038400
TraesCS1A01G038600
TraesCS1A01G038700
TraesCS1A01G039100
TraesCS1A01G039300
TraesCS1A01G039400
TraesCS1A01G039700
TraesCS1A01G039800
TraesCS1A01G040100
TraesCS1A01G040200
TraesCS1A01G040300
TraesCS1A01G040400
TraesCS1A01G040600
TraesCS1A01G040700
TraesCS1A01G040900
TraesCS1A01G041100
TraesCS1A01G041200
TraesCS1A01G041300
TraesCS1A01G041400
TraesCS1A01G041500
TraesCS1A01G041600
TraesCS1A01G041700
TraesCS1A01G042200
TraesCS1A01G042300
TraesCS1A01G042400
TraesCS1A01G042600
TraesCS1A01G042700
TraesCS1A01G042900
TraesCS1A01G043400
TraesCS1A01G043600
TraesCS1A01G043900
TraesCS1A01G044000
TraesCS1A01G044200
TraesCS1A01G044400
TraesCS1A01G044500
TraesCS1A01G044600
TraesCS1A01G044800
TraesCS1A01G044900
TraesCS1A01G045000
TraesCS1A01G045100
TraesCS1A01G045300
TraesCS1A01G045400
TraesCS1A01G045700
TraesCS1A01G045800
TraesCS1A01G046000
TraesCS1A01G046300
TraesCS1A01G047000
TraesCS1A01G047200
TraesCS1A01G047300
TraesCS1A01G047700
TraesCS1A01G048000
TraesCS1A01G048100
TraesCS1A01G048300
TraesCS1A01G048400
TraesCS1A01G048600
TraesCS1A01G048700
TraesCS1A01G049300
TraesCS1A01G049600
TraesCS1A01G049700
TraesCS1A01G049800
TraesCS1A01G050100
TraesCS1A01G050200
TraesCS1A01G050400
TraesCS1A01G050600
TraesCS1A01G050700
TraesCS1A01G050800
TraesCS1A01G050900
TraesCS1A01G051400
TraesCS1A01G051600
TraesCS1A01G051700
TraesCS1A01G052000
TraesCS1A01G052100
TraesCS1A01G052300
TraesCS1A01G052600
TraesCS1A01G052700
TraesCS1A01G052900
TraesCS1A01G053000
TraesCS1A01G053100
TraesCS1A01G053400
TraesCS1A01G053600
TraesCS1A01G053700
TraesCS1A01G054400
TraesCS1A01G054500
TraesCS1A01G054900
TraesCS1A01G055000
TraesCS1A01G055800
TraesCS1A01G055900
TraesCS1A01G056500
TraesCS1A01G056700
TraesCS1A01G056800
TraesCS1A01G057000
TraesCS1A01G057100
TraesCS1A01G057200
TraesCS1A01G057300
TraesCS1A01G057800
TraesCS1A01G058100
TraesCS1A01G058200
TraesCS1A01G058300
TraesCS1A01G058400
TraesCS1A01G058500
TraesCS1A01G058900
TraesCS1A01G059100
TraesCS1A01G059200
TraesCS1A01G059500
TraesCS1A01G060100
TraesCS1A01G060200
TraesCS1A01G060500
TraesCS1A01G060700
TraesCS1A01G060800
TraesCS1A01G061500
TraesCS1A01G061600
TraesCS1A01G061700
TraesCS1A01G061800
TraesCS1A01G062000
TraesCS1A01G062100
TraesCS1A01G062300
TraesCS1A01G062400
TraesCS1A01G063300
TraesCS1A01G063400
TraesCS1A01G063500
TraesCS1A01G064000
TraesCS1A01G064100
TraesCS1A01G064200
TraesCS1A01G064600
TraesCS1A01G064800
TraesCS1A01G064900
TraesCS1A01G065000
TraesCS1A01G065300
TraesCS1A01G065400
TraesCS1A01G065600
TraesCS1A01G065700
TraesCS1A01G066000
TraesCS1A01G066100
TraesCS1A01G066200
TraesCS1A01G066300
TraesCS1A01G066400
TraesCS1A01G066700
TraesCS1A01G066800
TraesCS1A01G066900
TraesCS1A01G067200
TraesCS1A01G067300
TraesCS1A01G067600
TraesCS1A01G067800
TraesCS1A01G067900
TraesCS1A01G068300
TraesCS1A01G068600
TraesCS1A01G069300
TraesCS1A01G069400
TraesCS1A01G069600
TraesCS1A01G069700
TraesCS1A01G069800
TraesCS1A01G070000
TraesCS1A01G070200
TraesCS1A01G070300
TraesCS1A01G070400
TraesCS1A01G070500
TraesCS1A01G070600
TraesCS1A01G070700
TraesCS1A01G070800
TraesCS1A01G071000
TraesCS1A01G071100
TraesCS1A01G071300
TraesCS1A01G071400
TraesCS1A01G071500
TraesCS1A01G071700
TraesCS1A01G071800
TraesCS1A01G072000
TraesCS1A01G072100
TraesCS1A01G072200
TraesCS1A01G072300
TraesCS1A01G072400
TraesCS1A01G072600
TraesCS1A01G072700
TraesCS1A01G072800
TraesCS1A01G072900
TraesCS1A01G073200
TraesCS1A01G073300
TraesCS1A01G073400
TraesCS1A01G073900
TraesCS1A01G074200
TraesCS1A01G074300
TraesCS1A01G074400
TraesCS1A01G074900
TraesCS1A01G075000
TraesCS1A01G075300
TraesCS1A01G075400
TraesCS1A01G075500
TraesCS1A01G075600
TraesCS1A01G075700
TraesCS1A01G075800
TraesCS1A01G076100
TraesCS1A01G076200
TraesCS1A01G076500
TraesCS1A01G076700
TraesCS1A01G077000
TraesCS1A01G077200
TraesCS1A01G077500
TraesCS1A01G077700
TraesCS1A01G077900
TraesCS1A01G078000
TraesCS1A01G078100
TraesCS1A01G078200
TraesCS1A01G078400
TraesCS1A01G078500
TraesCS1A01G078600
TraesCS1A01G078800
TraesCS1A01G078900
TraesCS1A01G079000
TraesCS1A01G079100
TraesCS1A01G079300
TraesCS1A01G079400
TraesCS1A01G079500
TraesCS1A01G079700
TraesCS1A01G079900
TraesCS1A01G080000
TraesCS1A01G080300
TraesCS1A01G080400
TraesCS1A01G080500
TraesCS1A01G080600
TraesCS1A01G080700
TraesCS1A01G080900
TraesCS1A01G081200
TraesCS1A01G081300
TraesCS1A01G082000
TraesCS1A01G082400
TraesCS1A01G082500
TraesCS1A01G082600
TraesCS1A01G082700
TraesCS1A01G083000
TraesCS1A01G083100
TraesCS1A01G083400
TraesCS1A01G083600
TraesCS1A01G083800
TraesCS1A01G084000
TraesCS1A01G084100
TraesCS1A01G084200
TraesCS1A01G084300
TraesCS1A01G084500
TraesCS1A01G084700
TraesCS1A01G085000
TraesCS1A01G085500
TraesCS1A01G085600
TraesCS1A01G085700
TraesCS1A01G085800
TraesCS1A01G085900
TraesCS1A01G086100
TraesCS1A01G086300
TraesCS1A01G086500
TraesCS1A01G086700
TraesCS1A01G086800
TraesCS1A01G087200
TraesCS1A01G087300
TraesCS1A01G087500
TraesCS1A01G087700
TraesCS1A01G087800
TraesCS1A01G087900
TraesCS1A01G088000
TraesCS1A01G088100
TraesCS1A01G088200
TraesCS1A01G088300
TraesCS1A01G088400
TraesCS1A01G088500
TraesCS1A01G088600
TraesCS1A01G088700
TraesCS1A01G088800
TraesCS1A01G088900
TraesCS1A01G089500
TraesCS1A01G089600
TraesCS1A01G089700
TraesCS1A01G089900
TraesCS1A01G090000
TraesCS1A01G090100
TraesCS1A01G090300
TraesCS1A01G090400
TraesCS1A01G090900
TraesCS1A01G091100
TraesCS1A01G091300
TraesCS1A01G091400
TraesCS1A01G091500
TraesCS1A01G091600
TraesCS1A01G091700
TraesCS1A01G091900
TraesCS1A01G092000
TraesCS1A01G092100
TraesCS1A01G092300
TraesCS1A01G092500
TraesCS1A01G092700
TraesCS1A01G092900
TraesCS1A01G093000
TraesCS1A01G093100
TraesCS1A01G093300
TraesCS1A01G093500
TraesCS1A01G093700
TraesCS1A01G093900
TraesCS1A01G094000
TraesCS1A01G094100
TraesCS1A01G094200
TraesCS1A01G094300
TraesCS1A01G094500
TraesCS1A01G094700
TraesCS1A01G094800
TraesCS1A01G094900
TraesCS1A01G095000
TraesCS1A01G095200
TraesCS1A01G095500
TraesCS1A01G095600
TraesCS1A01G095800
TraesCS1A01G096000
TraesCS1A01G096200
TraesCS1A01G096300
TraesCS1A01G096500
TraesCS1A01G096600
TraesCS1A01G096800
TraesCS1A01G097000
TraesCS1A01G097100
TraesCS1A01G097200
TraesCS1A01G097300
TraesCS1A01G097400
TraesCS1A01G097700
TraesCS1A01G097900
TraesCS1A01G098300
TraesCS1A01G098500
TraesCS1A01G098600
TraesCS1A01G099000
TraesCS1A01G099100
TraesCS1A01G099300
TraesCS1A01G099400
TraesCS1A01G099500
TraesCS1A01G099600
TraesCS1A01G099900
TraesCS1A01G100100
TraesCS1A01G100200
TraesCS1A01G100300
TraesCS1A01G100400
TraesCS1A01G100500
TraesCS1A01G100600
TraesCS1A01G100900
TraesCS1A01G101000
TraesCS1A01G101100
TraesCS1A01G101300
TraesCS1A01G101700
TraesCS1A01G102300
TraesCS1A01G102400
TraesCS1A01G102500
TraesCS1A01G102600
TraesCS1A01G102700
TraesCS1A01G102800
TraesCS1A01G102900
TraesCS1A01G103000
TraesCS1A01G103100
TraesCS1A01G103200
TraesCS1A01G103300
TraesCS1A01G103500
TraesCS1A01G103600
TraesCS1A01G103900
TraesCS1A01G104000
TraesCS1A01G104100
TraesCS1A01G104200
TraesCS1A01G104300
TraesCS1A01G104400
TraesCS1A01G104500
TraesCS1A01G104700
TraesCS1A01G104800
TraesCS1A01G104900
TraesCS1A01G105000
TraesCS1A01G105300
TraesCS1A01G105400
TraesCS1A01G105500
TraesCS1A01G105600
TraesCS1A01G105700
TraesCS1A01G105800
TraesCS1A01G105900
TraesCS1A01G106000
TraesCS1A01G106100
TraesCS1A01G106200
TraesCS1A01G106300
TraesCS1A01G106400
TraesCS1A01G106600
TraesCS1A01G106800
TraesCS1A01G106900
TraesCS1A01G107000
TraesCS1A01G107100
TraesCS1A01G107200
TraesCS1A01G107300
TraesCS1A01G107400
TraesCS1A01G107600
TraesCS1A01G107700
TraesCS1A01G107800
TraesCS1A01G107900
TraesCS1A01G108000
TraesCS1A01G108100
TraesCS1A01G108400
TraesCS1A01G108500
TraesCS1A01G108800
TraesCS1A01G108900
TraesCS1A01G109000
TraesCS1A01G109100
TraesCS1A01G109300
TraesCS1A01G109500
TraesCS1A01G109600
TraesCS1A01G109700
TraesCS1A01G110000
TraesCS1A01G110200
TraesCS1A01G110300
TraesCS1A01G110400
TraesCS1A01G110700
TraesCS1A01G110800
TraesCS1A01G110900
TraesCS1A01G111000
TraesCS1A01G111100
TraesCS1A01G111300
TraesCS1A01G111400
TraesCS1A01G111600
TraesCS1A01G112200
TraesCS1A01G112400
TraesCS1A01G112500
TraesCS1A01G112600
TraesCS1A01G112700
TraesCS1A01G112800
TraesCS1A01G112900
TraesCS1A01G113000
TraesCS1A01G113200
TraesCS1A01G113300
TraesCS1A01G113400
TraesCS1A01G113500
TraesCS1A01G113600
TraesCS1A01G113800
TraesCS1A01G114000
TraesCS1A01G114300
TraesCS1A01G114400
TraesCS1A01G114500
TraesCS1A01G114600
TraesCS1A01G114700
TraesCS1A01G114900
TraesCS1A01G115000
TraesCS1A01G115100
TraesCS1A01G115200
TraesCS1A01G115300
TraesCS1A01G115400
TraesCS1A01G115500
TraesCS1A01G115600
TraesCS1A01G115900
TraesCS1A01G116000
TraesCS1A01G116200
TraesCS1A01G117300
TraesCS1A01G117500
TraesCS1A01G117600
TraesCS1A01G117700
TraesCS1A01G117800
TraesCS1A01G117900
TraesCS1A01G118300
TraesCS1A01G118400
TraesCS1A01G118800
TraesCS1A01G119100
TraesCS1A01G119300
TraesCS1A01G119600
TraesCS1A01G119900
TraesCS1A01G120300
TraesCS1A01G120600
TraesCS1A01G120800
TraesCS1A01G120900
TraesCS1A01G121000
TraesCS1A01G121500
TraesCS1A01G121700
TraesCS1A01G122300
TraesCS1A01G122500
TraesCS1A01G122600
TraesCS1A01G122700
TraesCS1A01G122800
TraesCS1A01G122900
TraesCS1A01G123000
TraesCS1A01G123200
TraesCS1A01G123600
TraesCS1A01G123900
TraesCS1A01G124200
TraesCS1A01G124300
TraesCS1A01G124400
TraesCS1A01G124700
TraesCS1A01G124900
TraesCS1A01G125000
TraesCS1A01G125100
TraesCS1A01G125300
TraesCS1A01G125500
TraesCS1A01G125600
TraesCS1A01G125800
TraesCS1A01G126000
TraesCS1A01G126100
TraesCS1A01G126200
TraesCS1A01G126300
TraesCS1A01G126400
TraesCS1A01G126900
TraesCS1A01G127100
TraesCS1A01G127200
TraesCS1A01G127300
TraesCS1A01G127400
TraesCS1A01G127500
TraesCS1A01G127600
TraesCS1A01G127800
TraesCS1A01G127900
TraesCS1A01G128400
TraesCS1A01G128600
TraesCS1A01G128700
TraesCS1A01G128800
TraesCS1A01G128900
TraesCS1A01G129000
TraesCS1A01G129100
TraesCS1A01G129200
TraesCS1A01G129300
TraesCS1A01G129400
TraesCS1A01G129600
TraesCS1A01G129800
TraesCS1A01G130000
TraesCS1A01G130100
TraesCS1A01G130200
TraesCS1A01G130300
TraesCS1A01G130400
TraesCS1A01G130500
TraesCS1A01G130600
TraesCS1A01G130700
TraesCS1A01G130800
TraesCS1A01G130900
TraesCS1A01G131000
TraesCS1A01G131200
TraesCS1A01G131300
TraesCS1A01G131500
TraesCS1A01G131600
TraesCS1A01G132200
TraesCS1A01G132400
TraesCS1A01G132600
TraesCS1A01G132700
TraesCS1A01G132800
TraesCS1A01G133100
TraesCS1A01G133200
TraesCS1A01G133300
TraesCS1A01G133400
TraesCS1A01G133700
TraesCS1A01G133800
TraesCS1A01G134000
TraesCS1A01G134100
TraesCS1A01G134200
TraesCS1A01G134300
TraesCS1A01G134500
TraesCS1A01G134600
TraesCS1A01G134800
TraesCS1A01G135100
TraesCS1A01G135500
TraesCS1A01G135700
TraesCS1A01G135900
TraesCS1A01G136000
TraesCS1A01G136100
TraesCS1A01G136200
TraesCS1A01G136400
TraesCS1A01G136500
TraesCS1A01G136600
TraesCS1A01G136700
TraesCS1A01G136800
TraesCS1A01G136900
TraesCS1A01G137000
TraesCS1A01G137200
TraesCS1A01G137400
TraesCS1A01G137700
TraesCS1A01G137800
TraesCS1A01G138100
TraesCS1A01G138200
TraesCS1A01G138300
TraesCS1A01G138400
TraesCS1A01G138500
TraesCS1A01G138600
TraesCS1A01G138800
TraesCS1A01G139200
TraesCS1A01G139300
TraesCS1A01G139400
TraesCS1A01G139500
TraesCS1A01G139600
TraesCS1A01G139700
TraesCS1A01G139900
TraesCS1A01G140000
TraesCS1A01G140100
TraesCS1A01G140200
TraesCS1A01G140300
TraesCS1A01G140400
TraesCS1A01G140500
TraesCS1A01G140600
TraesCS1A01G140700
TraesCS1A01G140800
TraesCS1A01G140900
TraesCS1A01G141200
TraesCS1A01G141300
TraesCS1A01G141400
TraesCS1A01G141500
TraesCS1A01G141600
TraesCS1A01G141800
TraesCS1A01G141900
TraesCS1A01G142300
TraesCS1A01G142400
TraesCS1A01G142500
TraesCS1A01G142800
TraesCS1A01G143000
TraesCS1A01G143100
TraesCS1A01G143300
TraesCS1A01G143400
TraesCS1A01G143500
TraesCS1A01G143700
TraesCS1A01G143800
TraesCS1A01G143900
TraesCS1A01G144000
TraesCS1A01G144100
TraesCS1A01G144200
TraesCS1A01G144300
TraesCS1A01G144400
TraesCS1A01G144700
TraesCS1A01G144800
TraesCS1A01G144900
TraesCS1A01G145000
TraesCS1A01G145100
TraesCS1A01G145200
TraesCS1A01G145300
TraesCS1A01G145700
TraesCS1A01G146200
TraesCS1A01G146300
TraesCS1A01G146600
TraesCS1A01G146700
TraesCS1A01G146900
TraesCS1A01G147000
TraesCS1A01G147100
TraesCS1A01G147300
TraesCS1A01G147400
TraesCS1A01G147700
TraesCS1A01G147900
TraesCS1A01G148000
TraesCS1A01G148300
TraesCS1A01G148400
TraesCS1A01G148500
TraesCS1A01G148600
TraesCS1A01G148700
TraesCS1A01G148800
TraesCS1A01G149000
TraesCS1A01G149100
TraesCS1A01G149200
TraesCS1A01G149300
TraesCS1A01G149400
TraesCS1A01G149500
TraesCS1A01G149700
TraesCS1A01G150100
TraesCS1A01G150200
TraesCS1A01G150400
TraesCS1A01G150600
TraesCS1A01G150800
TraesCS1A01G150900
TraesCS1A01G151000
TraesCS1A01G151100
TraesCS1A01G151200
TraesCS1A01G151400
TraesCS1A01G151500
TraesCS1A01G151900
TraesCS1A01G152000
TraesCS1A01G152100
TraesCS1A01G152200
TraesCS1A01G152300
TraesCS1A01G152400
TraesCS1A01G152500
TraesCS1A01G152600
TraesCS1A01G152800
TraesCS1A01G152900
TraesCS1A01G153000
TraesCS1A01G153100
TraesCS1A01G153300
TraesCS1A01G153400
TraesCS1A01G153600
TraesCS1A01G153900
TraesCS1A01G154300
TraesCS1A01G154400
TraesCS1A01G154600
TraesCS1A01G154700
TraesCS1A01G155100
TraesCS1A01G155200
TraesCS1A01G155300
TraesCS1A01G155400
TraesCS1A01G156500
TraesCS1A01G156600
TraesCS1A01G156700
TraesCS1A01G156900
TraesCS1A01G157100
TraesCS1A01G157200
TraesCS1A01G157300
TraesCS1A01G157500
TraesCS1A01G158400
TraesCS1A01G158700
TraesCS1A01G158800
TraesCS1A01G159100
TraesCS1A01G159200
TraesCS1A01G159500
TraesCS1A01G159600
TraesCS1A01G160100
TraesCS1A01G160200
TraesCS1A01G160300
TraesCS1A01G160500
TraesCS1A01G160900
TraesCS1A01G161100
TraesCS1A01G161200
TraesCS1A01G161400
TraesCS1A01G161500
TraesCS1A01G161600
TraesCS1A01G161800
TraesCS1A01G161900
TraesCS1A01G162200
TraesCS1A01G162300
TraesCS1A01G162400
TraesCS1A01G162600
TraesCS1A01G162800
TraesCS1A01G163200
TraesCS1A01G163400
TraesCS1A01G163600
TraesCS1A01G163700
TraesCS1A01G164000
TraesCS1A01G164100
TraesCS1A01G164200
TraesCS1A01G164300
TraesCS1A01G164400
TraesCS1A01G164500
TraesCS1A01G164700
TraesCS1A01G164800
TraesCS1A01G164900
TraesCS1A01G165100
TraesCS1A01G165200
TraesCS1A01G165400
TraesCS1A01G165600
TraesCS1A01G165700
TraesCS1A01G165800
TraesCS1A01G165900
TraesCS1A01G166000
TraesCS1A01G166400
TraesCS1A01G166500
TraesCS1A01G166900
TraesCS1A01G168100
TraesCS1A01G168500
TraesCS1A01G168700
TraesCS1A01G168800
TraesCS1A01G168900
TraesCS1A01G169000
TraesCS1A01G169100
TraesCS1A01G169200
TraesCS1A01G169300
TraesCS1A01G169400
TraesCS1A01G169600
TraesCS1A01G169700
TraesCS1A01G170100
TraesCS1A01G170200
TraesCS1A01G170400
TraesCS1A01G170500
TraesCS1A01G170600
TraesCS1A01G170700
TraesCS1A01G170900
TraesCS1A01G171000
TraesCS1A01G171100
TraesCS1A01G171200
TraesCS1A01G171300
TraesCS1A01G171500
TraesCS1A01G171700
TraesCS1A01G171900
TraesCS1A01G172000
TraesCS1A01G172100
TraesCS1A01G172300
TraesCS1A01G172500
TraesCS1A01G172600
TraesCS1A01G172900
TraesCS1A01G173100
TraesCS1A01G173500
TraesCS1A01G173600
TraesCS1A01G173700
TraesCS1A01G173800
TraesCS1A01G173900
TraesCS1A01G174000
TraesCS1A01G174500
TraesCS1A01G174600
TraesCS1A01G175700
TraesCS1A01G176000
TraesCS1A01G176300
TraesCS1A01G176500
TraesCS1A01G176600
TraesCS1A01G176900
TraesCS1A01G177000
TraesCS1A01G177100
TraesCS1A01G177300
TraesCS1A01G177500
TraesCS1A01G177600
TraesCS1A01G177700
TraesCS1A01G177800
TraesCS1A01G178100
TraesCS1A01G178200
TraesCS1A01G178300
TraesCS1A01G178400
TraesCS1A01G178700
TraesCS1A01G179400
TraesCS1A01G179700
TraesCS1A01G180000
TraesCS1A01G180100
TraesCS1A01G180200
TraesCS1A01G180300
TraesCS1A01G180500
TraesCS1A01G180800
TraesCS1A01G181000
TraesCS1A01G181200
TraesCS1A01G181500
TraesCS1A01G181600
TraesCS1A01G181900
TraesCS1A01G182000
TraesCS1A01G182100
TraesCS1A01G182300
TraesCS1A01G182400
TraesCS1A01G182600
TraesCS1A01G182700
TraesCS1A01G182900
TraesCS1A01G183000
TraesCS1A01G183100
TraesCS1A01G183400
TraesCS1A01G183800
TraesCS1A01G183900
TraesCS1A01G184400
TraesCS1A01G184500
TraesCS1A01G184600
TraesCS1A01G185100
TraesCS1A01G185300
TraesCS1A01G185600
TraesCS1A01G185700
TraesCS1A01G185900
TraesCS1A01G186000
TraesCS1A01G186100
TraesCS1A01G186200
TraesCS1A01G186300
TraesCS1A01G186400
TraesCS1A01G186500
TraesCS1A01G186600
TraesCS1A01G186700
TraesCS1A01G186800
TraesCS1A01G186900
TraesCS1A01G187000
TraesCS1A01G187100
TraesCS1A01G187300
TraesCS1A01G187400
TraesCS1A01G187500
TraesCS1A01G187600
TraesCS1A01G187900
TraesCS1A01G188000
TraesCS1A01G188100
TraesCS1A01G188200
TraesCS1A01G188500
TraesCS1A01G188700
TraesCS1A01G188800
TraesCS1A01G188900
TraesCS1A01G189000
TraesCS1A01G189100
TraesCS1A01G189500
TraesCS1A01G189600
TraesCS1A01G189900
TraesCS1A01G190000
TraesCS1A01G190100
TraesCS1A01G190200
TraesCS1A01G190300
TraesCS1A01G190400
TraesCS1A01G190500
TraesCS1A01G190800
TraesCS1A01G191300
TraesCS1A01G192100
TraesCS1A01G192500
TraesCS1A01G192600
TraesCS1A01G192700
TraesCS1A01G192900
TraesCS1A01G193000
TraesCS1A01G193100
TraesCS1A01G193200
TraesCS1A01G193300
TraesCS1A01G193400
TraesCS1A01G193600
TraesCS1A01G193700
TraesCS1A01G194100
TraesCS1A01G194200
TraesCS1A01G195100
TraesCS1A01G195200
TraesCS1A01G195300
TraesCS1A01G195400
TraesCS1A01G195600
TraesCS1A01G195900
TraesCS1A01G196100
TraesCS1A01G196200
TraesCS1A01G196300
TraesCS1A01G196400
TraesCS1A01G196600
TraesCS1A01G196700
TraesCS1A01G196800
TraesCS1A01G197000
TraesCS1A01G197100
TraesCS1A01G197200
TraesCS1A01G197300
TraesCS1A01G197400
TraesCS1A01G197500
TraesCS1A01G197600
TraesCS1A01G197700
TraesCS1A01G197800
TraesCS1A01G198000
TraesCS1A01G198100
TraesCS1A01G198300
TraesCS1A01G198400
TraesCS1A01G198600
TraesCS1A01G198700
TraesCS1A01G198900
TraesCS1A01G199000
TraesCS1A01G199300
TraesCS1A01G199400
TraesCS1A01G199600
TraesCS1A01G199800
TraesCS1A01G199900
TraesCS1A01G200100
TraesCS1A01G200200
TraesCS1A01G200500
TraesCS1A01G200700
TraesCS1A01G201100
TraesCS1A01G201300
TraesCS1A01G201600
TraesCS1A01G201700
TraesCS1A01G201800
TraesCS1A01G201900
TraesCS1A01G202000
TraesCS1A01G202100
TraesCS1A01G202300
TraesCS1A01G202400
TraesCS1A01G202500
TraesCS1A01G202600
TraesCS1A01G202800
TraesCS1A01G202900
TraesCS1A01G203000
TraesCS1A01G203100
TraesCS1A01G203200
TraesCS1A01G203400
TraesCS1A01G203500
TraesCS1A01G203600
TraesCS1A01G203700
TraesCS1A01G203800
TraesCS1A01G203900
TraesCS1A01G204100
TraesCS1A01G204200
TraesCS1A01G204300
TraesCS1A01G204400
TraesCS1A01G204700
TraesCS1A01G205100
TraesCS1A01G205200
TraesCS1A01G205300
TraesCS1A01G205500
TraesCS1A01G205700
TraesCS1A01G205800
TraesCS1A01G206000
TraesCS1A01G206100
TraesCS1A01G206200
TraesCS1A01G206900
TraesCS1A01G207000
TraesCS1A01G207300
TraesCS1A01G207700
TraesCS1A01G208000
TraesCS1A01G208100
TraesCS1A01G208200
TraesCS1A01G208400
TraesCS1A01G208500
TraesCS1A01G208700
TraesCS1A01G208900
TraesCS1A01G209400
TraesCS1A01G210300
TraesCS1A01G210400
TraesCS1A01G210600
TraesCS1A01G210900
TraesCS1A01G211000
TraesCS1A01G211100
TraesCS1A01G211600
TraesCS1A01G211800
TraesCS1A01G211900
TraesCS1A01G212000
TraesCS1A01G212200
TraesCS1A01G212300
TraesCS1A01G212400
TraesCS1A01G212600
TraesCS1A01G212700
TraesCS1A01G212900
TraesCS1A01G213000
TraesCS1A01G213400
TraesCS1A01G213600
TraesCS1A01G213800
TraesCS1A01G213900
TraesCS1A01G214100
TraesCS1A01G214300
TraesCS1A01G214500
TraesCS1A01G214600
TraesCS1A01G214700
TraesCS1A01G215100
TraesCS1A01G215200
TraesCS1A01G215300
TraesCS1A01G215500
TraesCS1A01G215700
TraesCS1A01G215800
TraesCS1A01G215900
TraesCS1A01G216200
TraesCS1A01G216600
TraesCS1A01G216800
TraesCS1A01G216900
TraesCS1A01G217000
TraesCS1A01G217200
TraesCS1A01G217300
TraesCS1A01G217400
TraesCS1A01G217700
TraesCS1A01G217800
TraesCS1A01G217900
TraesCS1A01G218000
TraesCS1A01G218100
TraesCS1A01G218400
TraesCS1A01G218500
TraesCS1A01G218600
TraesCS1A01G218700
TraesCS1A01G218800
TraesCS1A01G218900
TraesCS1A01G219200
TraesCS1A01G219300
TraesCS1A01G219400
TraesCS1A01G219500
TraesCS1A01G219800
TraesCS1A01G219900
TraesCS1A01G220000
TraesCS1A01G220300
TraesCS1A01G220600
TraesCS1A01G221000
TraesCS1A01G221200
TraesCS1A01G221300
TraesCS1A01G221400
TraesCS1A01G221600
TraesCS1A01G221800
TraesCS1A01G221900
TraesCS1A01G222100
TraesCS1A01G222200
TraesCS1A01G222600
TraesCS1A01G222700
TraesCS1A01G222800
TraesCS1A01G222900
TraesCS1A01G223300
TraesCS1A01G223400
TraesCS1A01G223500
TraesCS1A01G223600
TraesCS1A01G223800
TraesCS1A01G223900
TraesCS1A01G224700
TraesCS1A01G224800
TraesCS1A01G225000
TraesCS1A01G225100
TraesCS1A01G225700
TraesCS1A01G225800
TraesCS1A01G225900
TraesCS1A01G226100
TraesCS1A01G226300
TraesCS1A01G226400
TraesCS1A01G226500
TraesCS1A01G226900
TraesCS1A01G227000
TraesCS1A01G227100
TraesCS1A01G227300
TraesCS1A01G227400
TraesCS1A01G227500
TraesCS1A01G227600
TraesCS1A01G227700
TraesCS1A01G228000
TraesCS1A01G228100
TraesCS1A01G228200
TraesCS1A01G228300
TraesCS1A01G228500
TraesCS1A01G228700
TraesCS1A01G228800
TraesCS1A01G229000
TraesCS1A01G229100
TraesCS1A01G229300
TraesCS1A01G229500
TraesCS1A01G229800
TraesCS1A01G229900
TraesCS1A01G230300
TraesCS1A01G230600
TraesCS1A01G230700
TraesCS1A01G230800
TraesCS1A01G231100
TraesCS1A01G231200
TraesCS1A01G231500
TraesCS1A01G231600
TraesCS1A01G231700
TraesCS1A01G231900
TraesCS1A01G232000
TraesCS1A01G232300
TraesCS1A01G232400
TraesCS1A01G232500
TraesCS1A01G232600
TraesCS1A01G232700
TraesCS1A01G232800
TraesCS1A01G233000
TraesCS1A01G233100
TraesCS1A01G233200
TraesCS1A01G233400
TraesCS1A01G233500
TraesCS1A01G233600
TraesCS1A01G233700
TraesCS1A01G233800
TraesCS1A01G234200
TraesCS1A01G234300
TraesCS1A01G234400
TraesCS1A01G234600
TraesCS1A01G234700
TraesCS1A01G234800
TraesCS1A01G234900
TraesCS1A01G235000
TraesCS1A01G235100
TraesCS1A01G235200
TraesCS1A01G235500
TraesCS1A01G235600
TraesCS1A01G235700
TraesCS1A01G235800
TraesCS1A01G236000
TraesCS1A01G236100
TraesCS1A01G236400
TraesCS1A01G236500
TraesCS1A01G236600
TraesCS1A01G236800
TraesCS1A01G236900
TraesCS1A01G237100
TraesCS1A01G237200
TraesCS1A01G237300
TraesCS1A01G237400
TraesCS1A01G237500
TraesCS1A01G237600
TraesCS1A01G237700
TraesCS1A01G237900
TraesCS1A01G238000
TraesCS1A01G238100
TraesCS1A01G238200
TraesCS1A01G238300
TraesCS1A01G238500
TraesCS1A01G238600
TraesCS1A01G238700
TraesCS1A01G238800
TraesCS1A01G238900
TraesCS1A01G239000
TraesCS1A01G239100
TraesCS1A01G239200
TraesCS1A01G239300
TraesCS1A01G239400
TraesCS1A01G239500
TraesCS1A01G239600
TraesCS1A01G239700
TraesCS1A01G239800
TraesCS1A01G239900
TraesCS1A01G240000
TraesCS1A01G240300
TraesCS1A01G240500
TraesCS1A01G240600
TraesCS1A01G241000
TraesCS1A01G241500
TraesCS1A01G241600
TraesCS1A01G241900
TraesCS1A01G242000
TraesCS1A01G242100
TraesCS1A01G242200
TraesCS1A01G242300
TraesCS1A01G242500
TraesCS1A01G242800
TraesCS1A01G243000
TraesCS1A01G243200
TraesCS1A01G243300
TraesCS1A01G243400
TraesCS1A01G243500
TraesCS1A01G243600
TraesCS1A01G243700
TraesCS1A01G244100
TraesCS1A01G244200
TraesCS1A01G244500
TraesCS1A01G244700
TraesCS1A01G244800
TraesCS1A01G244900
TraesCS1A01G245000
TraesCS1A01G245500
TraesCS1A01G245600
TraesCS1A01G245700
TraesCS1A01G245800
TraesCS1A01G245900
TraesCS1A01G246000
TraesCS1A01G246100
TraesCS1A01G246300
TraesCS1A01G246600
TraesCS1A01G246900
TraesCS1A01G247000
TraesCS1A01G247100
TraesCS1A01G247200
TraesCS1A01G247300
TraesCS1A01G247400
TraesCS1A01G248200
TraesCS1A01G248400
TraesCS1A01G248500
TraesCS1A01G248600
TraesCS1A01G249000
TraesCS1A01G249100
TraesCS1A01G249200
TraesCS1A01G249300
TraesCS1A01G249400
TraesCS1A01G249500
TraesCS1A01G249600
TraesCS1A01G249700
TraesCS1A01G249800
TraesCS1A01G249900
TraesCS1A01G250000
TraesCS1A01G250100
TraesCS1A01G250200
TraesCS1A01G250300
TraesCS1A01G250600
TraesCS1A01G250700
TraesCS1A01G250900
TraesCS1A01G251000
TraesCS1A01G251100
TraesCS1A01G251400
TraesCS1A01G251700
TraesCS1A01G251800
TraesCS1A01G252000
TraesCS1A01G252100
TraesCS1A01G252200
TraesCS1A01G252300
TraesCS1A01G252400
TraesCS1A01G252600
TraesCS1A01G253000
TraesCS1A01G253100
TraesCS1A01G253200
TraesCS1A01G253400
TraesCS1A01G253600
TraesCS1A01G253800
TraesCS1A01G253900
TraesCS1A01G254000
TraesCS1A01G254100
TraesCS1A01G254200
TraesCS1A01G254800
TraesCS1A01G255000
TraesCS1A01G255100
TraesCS1A01G255200
TraesCS1A01G255300
TraesCS1A01G255500
TraesCS1A01G255600
TraesCS1A01G255700
TraesCS1A01G255800
TraesCS1A01G255900
TraesCS1A01G256000
TraesCS1A01G256200
TraesCS1A01G256300
TraesCS1A01G256400
TraesCS1A01G256700
TraesCS1A01G256900
TraesCS1A01G257000
TraesCS1A01G257200
TraesCS1A01G257300
TraesCS1A01G257400
TraesCS1A01G257500
TraesCS1A01G257600
TraesCS1A01G257700
TraesCS1A01G257800
TraesCS1A01G257900
TraesCS1A01G258000
TraesCS1A01G258100
TraesCS1A01G258200
TraesCS1A01G258300
TraesCS1A01G258400
TraesCS1A01G258500
TraesCS1A01G258600
TraesCS1A01G258700
TraesCS1A01G258800
TraesCS1A01G259000
TraesCS1A01G259200
TraesCS1A01G259300
TraesCS1A01G259400
TraesCS1A01G259500
TraesCS1A01G259600
TraesCS1A01G259800
TraesCS1A01G259900
TraesCS1A01G260100
TraesCS1A01G260200
TraesCS1A01G260500
TraesCS1A01G260600
TraesCS1A01G260900
TraesCS1A01G261000
TraesCS1A01G261100
TraesCS1A01G261200
TraesCS1A01G261300
TraesCS1A01G261400
TraesCS1A01G261600
TraesCS1A01G261700
TraesCS1A01G261800
TraesCS1A01G261900
TraesCS1A01G262000
TraesCS1A01G262200
TraesCS1A01G262400
TraesCS1A01G262500
TraesCS1A01G262600
TraesCS1A01G262700
TraesCS1A01G262900
TraesCS1A01G263100
TraesCS1A01G263300
TraesCS1A01G263400
TraesCS1A01G263600
TraesCS1A01G263700
TraesCS1A01G263800
TraesCS1A01G263900
TraesCS1A01G264000
TraesCS1A01G264300
TraesCS1A01G264400
TraesCS1A01G264600
TraesCS1A01G264700
TraesCS1A01G264900
TraesCS1A01G265000
TraesCS1A01G265200
TraesCS1A01G265300
TraesCS1A01G265500
TraesCS1A01G265600
TraesCS1A01G265700
TraesCS1A01G265800
TraesCS1A01G265900
TraesCS1A01G266000
TraesCS1A01G266100
TraesCS1A01G266200
TraesCS1A01G266300
TraesCS1A01G266600
TraesCS1A01G266900
TraesCS1A01G267100
TraesCS1A01G267200
TraesCS1A01G267300
TraesCS1A01G267600
TraesCS1A01G267700
TraesCS1A01G267800
TraesCS1A01G267900
TraesCS1A01G268500
TraesCS1A01G268600
TraesCS1A01G268700
TraesCS1A01G268800
TraesCS1A01G269200
TraesCS1A01G269300
TraesCS1A01G269400
TraesCS1A01G269500
TraesCS1A01G269600
TraesCS1A01G269900
TraesCS1A01G270000
TraesCS1A01G270300
TraesCS1A01G270800
TraesCS1A01G271600
TraesCS1A01G271900
TraesCS1A01G272000
TraesCS1A01G272100
TraesCS1A01G272300
TraesCS1A01G272500
TraesCS1A01G272600
TraesCS1A01G273000
TraesCS1A01G273100
TraesCS1A01G273500
TraesCS1A01G273600
TraesCS1A01G273700
TraesCS1A01G273900
TraesCS1A01G274000
TraesCS1A01G274300
TraesCS1A01G274500
TraesCS1A01G274600
TraesCS1A01G274800
TraesCS1A01G275000
TraesCS1A01G275400
TraesCS1A01G275800
TraesCS1A01G275900
TraesCS1A01G276000
TraesCS1A01G276100
TraesCS1A01G276200
TraesCS1A01G276300
TraesCS1A01G276400
TraesCS1A01G276500
TraesCS1A01G276600
TraesCS1A01G276800
TraesCS1A01G276900
TraesCS1A01G277000
TraesCS1A01G277100
TraesCS1A01G277400
TraesCS1A01G277500
TraesCS1A01G277600
TraesCS1A01G277800
TraesCS1A01G277900
TraesCS1A01G278000
TraesCS1A01G278100
TraesCS1A01G278200
TraesCS1A01G278600
TraesCS1A01G278700
TraesCS1A01G278800
TraesCS1A01G278900
TraesCS1A01G279000
TraesCS1A01G279100
TraesCS1A01G279300
TraesCS1A01G279400
TraesCS1A01G279600
TraesCS1A01G280100
TraesCS1A01G280200
TraesCS1A01G280300
TraesCS1A01G280700
TraesCS1A01G280900
TraesCS1A01G281100
TraesCS1A01G281300
TraesCS1A01G281400
TraesCS1A01G281700
TraesCS1A01G281800
TraesCS1A01G281900
TraesCS1A01G282000
TraesCS1A01G282100
TraesCS1A01G282200
TraesCS1A01G282300
TraesCS1A01G282400
TraesCS1A01G282600
TraesCS1A01G283000
TraesCS1A01G283100
TraesCS1A01G283400
TraesCS1A01G283600
TraesCS1A01G283700
TraesCS1A01G283800
TraesCS1A01G283900
TraesCS1A01G284000
TraesCS1A01G284300
TraesCS1A01G284600
TraesCS1A01G284800
TraesCS1A01G284900
TraesCS1A01G285100
TraesCS1A01G285300
TraesCS1A01G285400
TraesCS1A01G285500
TraesCS1A01G285700
TraesCS1A01G285900
TraesCS1A01G286000
TraesCS1A01G286100
TraesCS1A01G286200
TraesCS1A01G286300
TraesCS1A01G286400
TraesCS1A01G286500
TraesCS1A01G286700
TraesCS1A01G286800
TraesCS1A01G286900
TraesCS1A01G287100
TraesCS1A01G287500
TraesCS1A01G287700
TraesCS1A01G287800
TraesCS1A01G287900
TraesCS1A01G288100
TraesCS1A01G288300
TraesCS1A01G288500
TraesCS1A01G288600
TraesCS1A01G288700
TraesCS1A01G288800
TraesCS1A01G288900
TraesCS1A01G290400
TraesCS1A01G290700
TraesCS1A01G290800
TraesCS1A01G290900
TraesCS1A01G291000
TraesCS1A01G291100
TraesCS1A01G291200
TraesCS1A01G291500
TraesCS1A01G291600
TraesCS1A01G291700
TraesCS1A01G292000
TraesCS1A01G292100
TraesCS1A01G292200
TraesCS1A01G292500
TraesCS1A01G292900
TraesCS1A01G293000
TraesCS1A01G293700
TraesCS1A01G294400
TraesCS1A01G294500
TraesCS1A01G294600
TraesCS1A01G295000
TraesCS1A01G295200
TraesCS1A01G295300
TraesCS1A01G295400
TraesCS1A01G295600
TraesCS1A01G295700
TraesCS1A01G295900
TraesCS1A01G296100
TraesCS1A01G296200
TraesCS1A01G296300
TraesCS1A01G296500
TraesCS1A01G297000
TraesCS1A01G297200
TraesCS1A01G297300
TraesCS1A01G297400
TraesCS1A01G297500
TraesCS1A01G297700
TraesCS1A01G297800
TraesCS1A01G298000
TraesCS1A01G298200
TraesCS1A01G298500
TraesCS1A01G298600
TraesCS1A01G298900
TraesCS1A01G299000
TraesCS1A01G299100
TraesCS1A01G299500
TraesCS1A01G299600
TraesCS1A01G299700
TraesCS1A01G299900
TraesCS1A01G300000
TraesCS1A01G300100
TraesCS1A01G300200
TraesCS1A01G300300
TraesCS1A01G300400
TraesCS1A01G300500
TraesCS1A01G300600
TraesCS1A01G300900
TraesCS1A01G301000
TraesCS1A01G301100
TraesCS1A01G301200
TraesCS1A01G301400
TraesCS1A01G301500
TraesCS1A01G301800
TraesCS1A01G302100
TraesCS1A01G302200
TraesCS1A01G302300
TraesCS1A01G302500
TraesCS1A01G302600
TraesCS1A01G302700
TraesCS1A01G302800
TraesCS1A01G303100
TraesCS1A01G303300
TraesCS1A01G303400
TraesCS1A01G303800
TraesCS1A01G303900
TraesCS1A01G304100
TraesCS1A01G304200
TraesCS1A01G304400
TraesCS1A01G304500
TraesCS1A01G304600
TraesCS1A01G304800
TraesCS1A01G305000
TraesCS1A01G305100
TraesCS1A01G305200
TraesCS1A01G305400
TraesCS1A01G305500
TraesCS1A01G305700
TraesCS1A01G305800
TraesCS1A01G305900
TraesCS1A01G306200
TraesCS1A01G306300
TraesCS1A01G306400
TraesCS1A01G306500
TraesCS1A01G306700
TraesCS1A01G307200
TraesCS1A01G307800
TraesCS1A01G308100
TraesCS1A01G308200
TraesCS1A01G308300
TraesCS1A01G308400
TraesCS1A01G308600
TraesCS1A01G308700
TraesCS1A01G308800
TraesCS1A01G308900
TraesCS1A01G309000
TraesCS1A01G309100
TraesCS1A01G309200
TraesCS1A01G309400
TraesCS1A01G309500
TraesCS1A01G309700
TraesCS1A01G309800
TraesCS1A01G309900
TraesCS1A01G310100
TraesCS1A01G310200
TraesCS1A01G310300
TraesCS1A01G310400
TraesCS1A01G310500
TraesCS1A01G310600
TraesCS1A01G310700
TraesCS1A01G310800
TraesCS1A01G311100
TraesCS1A01G311200
TraesCS1A01G311400
TraesCS1A01G311600
TraesCS1A01G311900
TraesCS1A01G312100
TraesCS1A01G312300
TraesCS1A01G312400
TraesCS1A01G312700
TraesCS1A01G312900
TraesCS1A01G313100
TraesCS1A01G313300
TraesCS1A01G313400
TraesCS1A01G313500
TraesCS1A01G313600
TraesCS1A01G314000
TraesCS1A01G314100
TraesCS1A01G314200
TraesCS1A01G314300
TraesCS1A01G314400
TraesCS1A01G315100
TraesCS1A01G315400
TraesCS1A01G315500
TraesCS1A01G315600
TraesCS1A01G315700
TraesCS1A01G315900
TraesCS1A01G316300
TraesCS1A01G316400
TraesCS1A01G316600
TraesCS1A01G316700
TraesCS1A01G316800
TraesCS1A01G316900
TraesCS1A01G317300
TraesCS1A01G317600
TraesCS1A01G317800
TraesCS1A01G317900
TraesCS1A01G318000
TraesCS1A01G318100
TraesCS1A01G318200
TraesCS1A01G318300
TraesCS1A01G318400
TraesCS1A01G318500
TraesCS1A01G318600
TraesCS1A01G318700
TraesCS1A01G318800
TraesCS1A01G318900
TraesCS1A01G319000
TraesCS1A01G319200
TraesCS1A01G319300
TraesCS1A01G319800
TraesCS1A01G319900
TraesCS1A01G320000
TraesCS1A01G320100
TraesCS1A01G320300
TraesCS1A01G320400
TraesCS1A01G320500
TraesCS1A01G320600
TraesCS1A01G320700
TraesCS1A01G320800
TraesCS1A01G320900
TraesCS1A01G321000
TraesCS1A01G321100
TraesCS1A01G321300
TraesCS1A01G321700
TraesCS1A01G321800
TraesCS1A01G321900
TraesCS1A01G322000
TraesCS1A01G322200
TraesCS1A01G322300
TraesCS1A01G322400
TraesCS1A01G322600
TraesCS1A01G322700
TraesCS1A01G323100
TraesCS1A01G323200
TraesCS1A01G323400
TraesCS1A01G323500
TraesCS1A01G323600
TraesCS1A01G323900
TraesCS1A01G324000
TraesCS1A01G324800
TraesCS1A01G325300
TraesCS1A01G325400
TraesCS1A01G325600
TraesCS1A01G325800
TraesCS1A01G325900
TraesCS1A01G326100
TraesCS1A01G326400
TraesCS1A01G326600
TraesCS1A01G326800
TraesCS1A01G326900
TraesCS1A01G327000
TraesCS1A01G327200
TraesCS1A01G327300
TraesCS1A01G327700
TraesCS1A01G327800
TraesCS1A01G327900
TraesCS1A01G328000
TraesCS1A01G328200
TraesCS1A01G328300
TraesCS1A01G328500
TraesCS1A01G328600
TraesCS1A01G328800
TraesCS1A01G328900
TraesCS1A01G329100
TraesCS1A01G329200
TraesCS1A01G329300
TraesCS1A01G329400
TraesCS1A01G329500
TraesCS1A01G329600
TraesCS1A01G329900
TraesCS1A01G330000
TraesCS1A01G330100
TraesCS1A01G330200
TraesCS1A01G330400
TraesCS1A01G330500
TraesCS1A01G330800
TraesCS1A01G330900
TraesCS1A01G331100
TraesCS1A01G331200
TraesCS1A01G331300
TraesCS1A01G331400
TraesCS1A01G331600
TraesCS1A01G331700
TraesCS1A01G332100
TraesCS1A01G332400
TraesCS1A01G332800
TraesCS1A01G333000
TraesCS1A01G333100
TraesCS1A01G333200
TraesCS1A01G333300
TraesCS1A01G333400
TraesCS1A01G333600
TraesCS1A01G333700
TraesCS1A01G333800
TraesCS1A01G333900
TraesCS1A01G334100
TraesCS1A01G334400
TraesCS1A01G334700
TraesCS1A01G334800
TraesCS1A01G334900
TraesCS1A01G335100
TraesCS1A01G335200
TraesCS1A01G335300
TraesCS1A01G335400
TraesCS1A01G335500
TraesCS1A01G335600
TraesCS1A01G335700
TraesCS1A01G335800
TraesCS1A01G336000
TraesCS1A01G336200
TraesCS1A01G336400
TraesCS1A01G336600
TraesCS1A01G337300
TraesCS1A01G337400
TraesCS1A01G337800
TraesCS1A01G338200
TraesCS1A01G338300
TraesCS1A01G338400
TraesCS1A01G338500
TraesCS1A01G338900
TraesCS1A01G339300
TraesCS1A01G339400
TraesCS1A01G339600
TraesCS1A01G339900
TraesCS1A01G340000
TraesCS1A01G340100
TraesCS1A01G340300
TraesCS1A01G340400
TraesCS1A01G340500
TraesCS1A01G340600
TraesCS1A01G340700
TraesCS1A01G340900
TraesCS1A01G341100
TraesCS1A01G341300
TraesCS1A01G341400
TraesCS1A01G341500
TraesCS1A01G341600
TraesCS1A01G341800
TraesCS1A01G341900
TraesCS1A01G342000
TraesCS1A01G342300
TraesCS1A01G342400
TraesCS1A01G342500
TraesCS1A01G342600
TraesCS1A01G342700
TraesCS1A01G342900
TraesCS1A01G343000
TraesCS1A01G343100
TraesCS1A01G343200
TraesCS1A01G343300
TraesCS1A01G343400
TraesCS1A01G343800
TraesCS1A01G343900
TraesCS1A01G344000
TraesCS1A01G344100
TraesCS1A01G344200
TraesCS1A01G344300
TraesCS1A01G344400
TraesCS1A01G344600
TraesCS1A01G344800
TraesCS1A01G345000
TraesCS1A01G345100
TraesCS1A01G345200
TraesCS1A01G345400
TraesCS1A01G345500
TraesCS1A01G345600
TraesCS1A01G345700
TraesCS1A01G345900
TraesCS1A01G346000
TraesCS1A01G346100
TraesCS1A01G346200
TraesCS1A01G346300
TraesCS1A01G346400
TraesCS1A01G346500
TraesCS1A01G346700
TraesCS1A01G346900
TraesCS1A01G347100
TraesCS1A01G347200
TraesCS1A01G347400
TraesCS1A01G347500
TraesCS1A01G347600
TraesCS1A01G347700
TraesCS1A01G348000
TraesCS1A01G348100
TraesCS1A01G348200
TraesCS1A01G348300
TraesCS1A01G348400
TraesCS1A01G348500
TraesCS1A01G348600
TraesCS1A01G348800
TraesCS1A01G348900
TraesCS1A01G349000
TraesCS1A01G349100
TraesCS1A01G349200
TraesCS1A01G349500
TraesCS1A01G349600
TraesCS1A01G349900
TraesCS1A01G350000
TraesCS1A01G350200
TraesCS1A01G350400
TraesCS1A01G350500
TraesCS1A01G350600
TraesCS1A01G350800
TraesCS1A01G351100
TraesCS1A01G351400
TraesCS1A01G351500
TraesCS1A01G351600
TraesCS1A01G351800
TraesCS1A01G351900
TraesCS1A01G352100
TraesCS1A01G352200
TraesCS1A01G352400
TraesCS1A01G352600
TraesCS1A01G352700
TraesCS1A01G352800
TraesCS1A01G353000
TraesCS1A01G353200
TraesCS1A01G353300
TraesCS1A01G353400
TraesCS1A01G353600
TraesCS1A01G353800
TraesCS1A01G353900
TraesCS1A01G354000
TraesCS1A01G354100
TraesCS1A01G354200
TraesCS1A01G354400
TraesCS1A01G354500
TraesCS1A01G354900
TraesCS1A01G355000
TraesCS1A01G355100
TraesCS1A01G355200
TraesCS1A01G355300
TraesCS1A01G355900
TraesCS1A01G356100
TraesCS1A01G356300
TraesCS1A01G356400
TraesCS1A01G356500
TraesCS1A01G356600
TraesCS1A01G356700
TraesCS1A01G356800
TraesCS1A01G357100
TraesCS1A01G357200
TraesCS1A01G357300
TraesCS1A01G357400
TraesCS1A01G357500
TraesCS1A01G357600
TraesCS1A01G357800
TraesCS1A01G357900
TraesCS1A01G358000
TraesCS1A01G358100
TraesCS1A01G358200
TraesCS1A01G358400
TraesCS1A01G358500
TraesCS1A01G358600
TraesCS1A01G358700
TraesCS1A01G358800
TraesCS1A01G358900
TraesCS1A01G359100
TraesCS1A01G359200
TraesCS1A01G359500
TraesCS1A01G359600
TraesCS1A01G359700
TraesCS1A01G359800
TraesCS1A01G359900
TraesCS1A01G360000
TraesCS1A01G360100
TraesCS1A01G360200
TraesCS1A01G360300
TraesCS1A01G360400
TraesCS1A01G360500
TraesCS1A01G360700
TraesCS1A01G360900
TraesCS1A01G361100
TraesCS1A01G361200
TraesCS1A01G361400
TraesCS1A01G361500
TraesCS1A01G361600
TraesCS1A01G361700
TraesCS1A01G361800
TraesCS1A01G361900
TraesCS1A01G362000
TraesCS1A01G362200
TraesCS1A01G362300
TraesCS1A01G362400
TraesCS1A01G362600
TraesCS1A01G362700
TraesCS1A01G362800
TraesCS1A01G362900
TraesCS1A01G363000
TraesCS1A01G363100
TraesCS1A01G363200
TraesCS1A01G363900
TraesCS1A01G364200
TraesCS1A01G364500
TraesCS1A01G364600
TraesCS1A01G364800
TraesCS1A01G364900
TraesCS1A01G365100
TraesCS1A01G365200
TraesCS1A01G365300
TraesCS1A01G365400
TraesCS1A01G365500
TraesCS1A01G365600
TraesCS1A01G365700
TraesCS1A01G365800
TraesCS1A01G365900
TraesCS1A01G366000
TraesCS1A01G366100
TraesCS1A01G366200
TraesCS1A01G366300
TraesCS1A01G366500
TraesCS1A01G366600
TraesCS1A01G366700
TraesCS1A01G366800
TraesCS1A01G366900
TraesCS1A01G367000
TraesCS1A01G367100
TraesCS1A01G367200
TraesCS1A01G367300
TraesCS1A01G367900
TraesCS1A01G368000
TraesCS1A01G368100
TraesCS1A01G368200
TraesCS1A01G368400
TraesCS1A01G368500
TraesCS1A01G368600
TraesCS1A01G368700
TraesCS1A01G369000
TraesCS1A01G369100
TraesCS1A01G369200
TraesCS1A01G369400
TraesCS1A01G369500
TraesCS1A01G369600
TraesCS1A01G369700
TraesCS1A01G369800
TraesCS1A01G369900
TraesCS1A01G370100
TraesCS1A01G370200
TraesCS1A01G370300
TraesCS1A01G370400
TraesCS1A01G370600
TraesCS1A01G370700
TraesCS1A01G370800
TraesCS1A01G370900
TraesCS1A01G371000
TraesCS1A01G371100
TraesCS1A01G371400
TraesCS1A01G371600
TraesCS1A01G371800
TraesCS1A01G371900
TraesCS1A01G372100
TraesCS1A01G372200
TraesCS1A01G372300
TraesCS1A01G372400
TraesCS1A01G372800
TraesCS1A01G372900
TraesCS1A01G373100
TraesCS1A01G373200
TraesCS1A01G373300
TraesCS1A01G373500
TraesCS1A01G373700
TraesCS1A01G373900
TraesCS1A01G374600
TraesCS1A01G374700
TraesCS1A01G374800
TraesCS1A01G375200
TraesCS1A01G375300
TraesCS1A01G375400
TraesCS1A01G375500
TraesCS1A01G375600
TraesCS1A01G375800
TraesCS1A01G375900
TraesCS1A01G376000
TraesCS1A01G376200
TraesCS1A01G376300
TraesCS1A01G376400
TraesCS1A01G376600
TraesCS1A01G377800
TraesCS1A01G377900
TraesCS1A01G378000
TraesCS1A01G378100
TraesCS1A01G378200
TraesCS1A01G378300
TraesCS1A01G378400
TraesCS1A01G378600
TraesCS1A01G378700
TraesCS1A01G378800
TraesCS1A01G379000
TraesCS1A01G379100
TraesCS1A01G379200
TraesCS1A01G379500
TraesCS1A01G379600
TraesCS1A01G379700
TraesCS1A01G379800
TraesCS1A01G380000
TraesCS1A01G380500
TraesCS1A01G380600
TraesCS1A01G380700
TraesCS1A01G380800
TraesCS1A01G380900
TraesCS1A01G381000
TraesCS1A01G381100
TraesCS1A01G381500
TraesCS1A01G381900
TraesCS1A01G382000
TraesCS1A01G382100
TraesCS1A01G382200
TraesCS1A01G382500
TraesCS1A01G382800
TraesCS1A01G382900
TraesCS1A01G383000
TraesCS1A01G383100
TraesCS1A01G383200
TraesCS1A01G383300
TraesCS1A01G383500
TraesCS1A01G383900
TraesCS1A01G384000
TraesCS1A01G384100
TraesCS1A01G384200
TraesCS1A01G384300
TraesCS1A01G384400
TraesCS1A01G384500
TraesCS1A01G384600
TraesCS1A01G384700
TraesCS1A01G385000
TraesCS1A01G385300
TraesCS1A01G385400
TraesCS1A01G385500
TraesCS1A01G386300
TraesCS1A01G386400
TraesCS1A01G386500
TraesCS1A01G386600
TraesCS1A01G386900
TraesCS1A01G387100
TraesCS1A01G387200
TraesCS1A01G387400
TraesCS1A01G387700
TraesCS1A01G388100
TraesCS1A01G388500
TraesCS1A01G388600
TraesCS1A01G388800
TraesCS1A01G388900
TraesCS1A01G389200
TraesCS1A01G389300
TraesCS1A01G389400
TraesCS1A01G390200
TraesCS1A01G390300
TraesCS1A01G390800
TraesCS1A01G390900
TraesCS1A01G391000
TraesCS1A01G391100
TraesCS1A01G391200
TraesCS1A01G391300
TraesCS1A01G391700
TraesCS1A01G391800
TraesCS1A01G392000
TraesCS1A01G392100
TraesCS1A01G392200
TraesCS1A01G392500
TraesCS1A01G392600
TraesCS1A01G392800
TraesCS1A01G393700
TraesCS1A01G394000
TraesCS1A01G394100
TraesCS1A01G394500
TraesCS1A01G394600
TraesCS1A01G394900
TraesCS1A01G395000
TraesCS1A01G395100
TraesCS1A01G395300
TraesCS1A01G395400
TraesCS1A01G395500
TraesCS1A01G395600
TraesCS1A01G396000
TraesCS1A01G396200
TraesCS1A01G396400
TraesCS1A01G396600
TraesCS1A01G396900
TraesCS1A01G397200
TraesCS1A01G397300
TraesCS1A01G397400
TraesCS1A01G397500
TraesCS1A01G397600
TraesCS1A01G398200
TraesCS1A01G398300
TraesCS1A01G398400
TraesCS1A01G398500
TraesCS1A01G398600
TraesCS1A01G398900
TraesCS1A01G399000
TraesCS1A01G399100
TraesCS1A01G399300
TraesCS1A01G399400
TraesCS1A01G399500
TraesCS1A01G399700
TraesCS1A01G399800
TraesCS1A01G400000
TraesCS1A01G400200
TraesCS1A01G400300
TraesCS1A01G400400
TraesCS1A01G400500
TraesCS1A01G400600
TraesCS1A01G400800
TraesCS1A01G400900
TraesCS1A01G401000
TraesCS1A01G401800
TraesCS1A01G401900
TraesCS1A01G402100
TraesCS1A01G402200
TraesCS1A01G402300
TraesCS1A01G402400
TraesCS1A01G402500
TraesCS1A01G402800
TraesCS1A01G403000
TraesCS1A01G403400
TraesCS1A01G403500
TraesCS1A01G403600
TraesCS1A01G403700
TraesCS1A01G403900
TraesCS1A01G404300
TraesCS1A01G404400
TraesCS1A01G404500
TraesCS1A01G404600
TraesCS1A01G404700
TraesCS1A01G404800
TraesCS1A01G404900
TraesCS1A01G405000
TraesCS1A01G405100
TraesCS1A01G405200
TraesCS1A01G405300
TraesCS1A01G405400
TraesCS1A01G405500
TraesCS1A01G405600
TraesCS1A01G405700
TraesCS1A01G405800
TraesCS1A01G406200
TraesCS1A01G406300
TraesCS1A01G406500
TraesCS1A01G406600
TraesCS1A01G406800
TraesCS1A01G406900
TraesCS1A01G407000
TraesCS1A01G407100
TraesCS1A01G407500
TraesCS1A01G407600
TraesCS1A01G407700
TraesCS1A01G407800
TraesCS1A01G407900
TraesCS1A01G408600
TraesCS1A01G408700
TraesCS1A01G408900
TraesCS1A01G409000
TraesCS1A01G409100
TraesCS1A01G409300
TraesCS1A01G409400
TraesCS1A01G409800
TraesCS1A01G409900
TraesCS1A01G410100
TraesCS1A01G410200
TraesCS1A01G410500
TraesCS1A01G410600
TraesCS1A01G410700
TraesCS1A01G410900
TraesCS1A01G411100
TraesCS1A01G411200
TraesCS1A01G411300
TraesCS1A01G411400
TraesCS1A01G411600
TraesCS1A01G411700
TraesCS1A01G411900
TraesCS1A01G412000
TraesCS1A01G412200
TraesCS1A01G412300
TraesCS1A01G412500
TraesCS1A01G412800
TraesCS1A01G412900
TraesCS1A01G413000
TraesCS1A01G413100
TraesCS1A01G413400
TraesCS1A01G413600
TraesCS1A01G413900
TraesCS1A01G414300
TraesCS1A01G414400
TraesCS1A01G414500
TraesCS1A01G414800
TraesCS1A01G415000
TraesCS1A01G415100
TraesCS1A01G415200
TraesCS1A01G415300
TraesCS1A01G415400
TraesCS1A01G415500
TraesCS1A01G415600
TraesCS1A01G415700
TraesCS1A01G415900
TraesCS1A01G416000
TraesCS1A01G416100
TraesCS1A01G416200
TraesCS1A01G416300
TraesCS1A01G416400
TraesCS1A01G417000
TraesCS1A01G417400
TraesCS1A01G417500
TraesCS1A01G417800
TraesCS1A01G418000
TraesCS1A01G418200
TraesCS1A01G418300
TraesCS1A01G418400
TraesCS1A01G418500
TraesCS1A01G418600
TraesCS1A01G418700
TraesCS1A01G418900
TraesCS1A01G419000
TraesCS1A01G419100
TraesCS1A01G419200
TraesCS1A01G419300
TraesCS1A01G419400
TraesCS1A01G419600
TraesCS1A01G419800
TraesCS1A01G420000
TraesCS1A01G420300
TraesCS1A01G420400
TraesCS1A01G420500
TraesCS1A01G420900
TraesCS1A01G421000
TraesCS1A01G421200
TraesCS1A01G421300
TraesCS1A01G421600
TraesCS1A01G421700
TraesCS1A01G421800
TraesCS1A01G421900
TraesCS1A01G422100
TraesCS1A01G422200
TraesCS1A01G422300
TraesCS1A01G422400
TraesCS1A01G422500
TraesCS1A01G422600
TraesCS1A01G422700
TraesCS1A01G422800
TraesCS1A01G422900
TraesCS1A01G423000
TraesCS1A01G423100
TraesCS1A01G423200
TraesCS1A01G423300
TraesCS1A01G423800
TraesCS1A01G423900
TraesCS1A01G424000
TraesCS1A01G424100
TraesCS1A01G424200
TraesCS1A01G424400
TraesCS1A01G424500
TraesCS1A01G424600
TraesCS1A01G424700
TraesCS1A01G424900
TraesCS1A01G425000
TraesCS1A01G425700
TraesCS1A01G425800
TraesCS1A01G425900
TraesCS1A01G426000
TraesCS1A01G426300
TraesCS1A01G426700
TraesCS1A01G426900
TraesCS1A01G427000
TraesCS1A01G427100
TraesCS1A01G427200
TraesCS1A01G427300
TraesCS1A01G427400
TraesCS1A01G427600
TraesCS1A01G428100
TraesCS1A01G428300
TraesCS1A01G428400
TraesCS1A01G428500
TraesCS1A01G428600
TraesCS1A01G428700
TraesCS1A01G429100
TraesCS1A01G429200
TraesCS1A01G429300
TraesCS1A01G429400
TraesCS1A01G429800
TraesCS1A01G430000
TraesCS1A01G430100
TraesCS1A01G430200
TraesCS1A01G430400
TraesCS1A01G430700
TraesCS1A01G430800
TraesCS1A01G431000
TraesCS1A01G431100
TraesCS1A01G431200
TraesCS1A01G431300
TraesCS1A01G431500
TraesCS1A01G431600
TraesCS1A01G431800
TraesCS1A01G431900
TraesCS1A01G432000
TraesCS1A01G432100
TraesCS1A01G432300
TraesCS1A01G432400
TraesCS1A01G432600
TraesCS1A01G432700
TraesCS1A01G433100
TraesCS1A01G433400
TraesCS1A01G433500
TraesCS1A01G433600
TraesCS1A01G433700
TraesCS1A01G433800
TraesCS1A01G433900
TraesCS1A01G434300
TraesCS1A01G434500
TraesCS1A01G434700
TraesCS1A01G434900
TraesCS1A01G435100
TraesCS1A01G435200
TraesCS1A01G435300
TraesCS1A01G435400
TraesCS1A01G435500
TraesCS1A01G435700
TraesCS1A01G435800
TraesCS1A01G435900
TraesCS1A01G436000
TraesCS1A01G436200
TraesCS1A01G436500
TraesCS1A01G436600
TraesCS1A01G436900
TraesCS1A01G437200
TraesCS1A01G437500
TraesCS1A01G437600
TraesCS1A01G437700
TraesCS1A01G437900
TraesCS1A01G438600
TraesCS1A01G438700
TraesCS1A01G439000
TraesCS1A01G439200
TraesCS1A01G439500
TraesCS1A01G440100
TraesCS1A01G440200
TraesCS1A01G440300
TraesCS1A01G440400
TraesCS1A01G440600
TraesCS1A01G441000
TraesCS1A01G441200
TraesCS1A01G441300
TraesCS1A01G441400
TraesCS1A01G442100
TraesCS1A01G442200
TraesCS1A01G442300
TraesCS1A01G442400
TraesCS1A01G442500
TraesCS1A01G442600
TraesCS1A01G442800
TraesCS1A01G442900
TraesCS1A01G443100
TraesCS1A01G443400
TraesCS1A01G443600
TraesCS1A01G443900
TraesCS1A01G444000
TraesCS1A01G444100
TraesCS1A01G444200
TraesCS1A01G444300
TraesCS1A01G444400
TraesCS1A01G444500
TraesCS1A01G444600
TraesCS1A01G444900
TraesCS1A01G445100
TraesCS1A01G445200
TraesCS1A01G445300
TraesCS1A01G445400
TraesCS1A01G445500
TraesCS1A01G445600
TraesCS1A01G445700
TraesCS1A01G445800
TraesCS1A01G445900
TraesCS1A01G446000
TraesCS1B01G000100
TraesCS1B01G000300
TraesCS1B01G000400
TraesCS1B01G000500
TraesCS1B01G000600
TraesCS1B01G000900
TraesCS1B01G001500
TraesCS1B01G001700
TraesCS1B01G001800
TraesCS1B01G001900
TraesCS1B01G002000
TraesCS1B01G002200
TraesCS1B01G002300
TraesCS1B01G002400
TraesCS1B01G002500
TraesCS1B01G002600
TraesCS1B01G002700
TraesCS1B01G002800
TraesCS1B01G002900
TraesCS1B01G003000
TraesCS1B01G003100
TraesCS1B01G003200
TraesCS1B01G003300
TraesCS1B01G003400
TraesCS1B01G003500
TraesCS1B01G003600
TraesCS1B01G003700
TraesCS1B01G004000
TraesCS1B01G004100
TraesCS1B01G004200
TraesCS1B01G004300
TraesCS1B01G004400
TraesCS1B01G004500
TraesCS1B01G004600
TraesCS1B01G004700
TraesCS1B01G004900
TraesCS1B01G005000
TraesCS1B01G005200
TraesCS1B01G005300
TraesCS1B01G005400
TraesCS1B01G005600
TraesCS1B01G006000
TraesCS1B01G006200
TraesCS1B01G006300
TraesCS1B01G006400
TraesCS1B01G006500
TraesCS1B01G006600
TraesCS1B01G006700
TraesCS1B01G006800
TraesCS1B01G006900
TraesCS1B01G007000
TraesCS1B01G007100
TraesCS1B01G007200
TraesCS1B01G007300
TraesCS1B01G007400
TraesCS1B01G007600
TraesCS1B01G007800
TraesCS1B01G007900
TraesCS1B01G008000
TraesCS1B01G008200
TraesCS1B01G008300
TraesCS1B01G008400
TraesCS1B01G008500
TraesCS1B01G008600
TraesCS1B01G008700
TraesCS1B01G008800
TraesCS1B01G008900
TraesCS1B01G009000
TraesCS1B01G009100
TraesCS1B01G009200
TraesCS1B01G009300
TraesCS1B01G009400
TraesCS1B01G009500
TraesCS1B01G009600
TraesCS1B01G009800
TraesCS1B01G009900
TraesCS1B01G010000
TraesCS1B01G010100
TraesCS1B01G010200
TraesCS1B01G010300
TraesCS1B01G010400
TraesCS1B01G010500
TraesCS1B01G010600
TraesCS1B01G010800
TraesCS1B01G010900
TraesCS1B01G011000
TraesCS1B01G011100
TraesCS1B01G011300
TraesCS1B01G011600
TraesCS1B01G011700
TraesCS1B01G011800
TraesCS1B01G012000
TraesCS1B01G012100
TraesCS1B01G012200
TraesCS1B01G012300
TraesCS1B01G012400
TraesCS1B01G012500
TraesCS1B01G012600
TraesCS1B01G012700
TraesCS1B01G012800
TraesCS1B01G012900
TraesCS1B01G013500
TraesCS1B01G013900
TraesCS1B01G014100
TraesCS1B01G014300
TraesCS1B01G014400
TraesCS1B01G014500
TraesCS1B01G014800
TraesCS1B01G014900
TraesCS1B01G015300
TraesCS1B01G015900
TraesCS1B01G016000
TraesCS1B01G016100
TraesCS1B01G016400
TraesCS1B01G016500
TraesCS1B01G016600
TraesCS1B01G016700
TraesCS1B01G017200
TraesCS1B01G017300
TraesCS1B01G017500
TraesCS1B01G017600
TraesCS1B01G017700
TraesCS1B01G017800
TraesCS1B01G017900
TraesCS1B01G018000
TraesCS1B01G018100
TraesCS1B01G018200
TraesCS1B01G018300
TraesCS1B01G018400
TraesCS1B01G018500
TraesCS1B01G018600
TraesCS1B01G018700
TraesCS1B01G018800
TraesCS1B01G018900
TraesCS1B01G019000
TraesCS1B01G019100
TraesCS1B01G019200
TraesCS1B01G019500
TraesCS1B01G019600
TraesCS1B01G019700
TraesCS1B01G019800
TraesCS1B01G020000
TraesCS1B01G020100
TraesCS1B01G020200
TraesCS1B01G020300
TraesCS1B01G020400
TraesCS1B01G020500
TraesCS1B01G020600
TraesCS1B01G020700
TraesCS1B01G020900
TraesCS1B01G021000
TraesCS1B01G021100
TraesCS1B01G021200
TraesCS1B01G021300
TraesCS1B01G021400
TraesCS1B01G021500
TraesCS1B01G021600
TraesCS1B01G021800
TraesCS1B01G021900
TraesCS1B01G022000
TraesCS1B01G022100
TraesCS1B01G022200
TraesCS1B01G022300
TraesCS1B01G022400
TraesCS1B01G022700
TraesCS1B01G022800
TraesCS1B01G022900
TraesCS1B01G023000
TraesCS1B01G023100
TraesCS1B01G023200
TraesCS1B01G023300
TraesCS1B01G023400
TraesCS1B01G023500
TraesCS1B01G023600
TraesCS1B01G023700
TraesCS1B01G023800
TraesCS1B01G023900
TraesCS1B01G024000
TraesCS1B01G024100
TraesCS1B01G024400
TraesCS1B01G024700
TraesCS1B01G024800
TraesCS1B01G024900
TraesCS1B01G025000
TraesCS1B01G025100
TraesCS1B01G025200
TraesCS1B01G025300
TraesCS1B01G025400
TraesCS1B01G025500
TraesCS1B01G025600
TraesCS1B01G025700
TraesCS1B01G025900
TraesCS1B01G026000
TraesCS1B01G026100
TraesCS1B01G026200
TraesCS1B01G026300
TraesCS1B01G026400
TraesCS1B01G026600
TraesCS1B01G026700
TraesCS1B01G026800
TraesCS1B01G026900
TraesCS1B01G027000
TraesCS1B01G027100
TraesCS1B01G027200
TraesCS1B01G027300
TraesCS1B01G027400
TraesCS1B01G027500
TraesCS1B01G027600
TraesCS1B01G027700
TraesCS1B01G027800
TraesCS1B01G027900
TraesCS1B01G028000
TraesCS1B01G028100
TraesCS1B01G028200
TraesCS1B01G028300
TraesCS1B01G028400
TraesCS1B01G028500
TraesCS1B01G028600
TraesCS1B01G028800
TraesCS1B01G028900
TraesCS1B01G029200
TraesCS1B01G029600
TraesCS1B01G030200
TraesCS1B01G030400
TraesCS1B01G030800
TraesCS1B01G030900
TraesCS1B01G031100
TraesCS1B01G031200
TraesCS1B01G031400
TraesCS1B01G031500
TraesCS1B01G031700
TraesCS1B01G031800
TraesCS1B01G031900
TraesCS1B01G032000
TraesCS1B01G032100
TraesCS1B01G032200
TraesCS1B01G032300
TraesCS1B01G032500
TraesCS1B01G032600
TraesCS1B01G032700
TraesCS1B01G032800
TraesCS1B01G033000
TraesCS1B01G033100
TraesCS1B01G033200
TraesCS1B01G033400
TraesCS1B01G033500
TraesCS1B01G033700
TraesCS1B01G033800
TraesCS1B01G033900
TraesCS1B01G034000
TraesCS1B01G034100
TraesCS1B01G034200
TraesCS1B01G034300
TraesCS1B01G034400
TraesCS1B01G034500
TraesCS1B01G034600
TraesCS1B01G034700
TraesCS1B01G034900
TraesCS1B01G035000
TraesCS1B01G035100
TraesCS1B01G035200
TraesCS1B01G035300
TraesCS1B01G035400
TraesCS1B01G035500
TraesCS1B01G035600
TraesCS1B01G035700
TraesCS1B01G035800
TraesCS1B01G036100
TraesCS1B01G036400
TraesCS1B01G036500
TraesCS1B01G036700
TraesCS1B01G036800
TraesCS1B01G036900
TraesCS1B01G037000
TraesCS1B01G037600
TraesCS1B01G038000
TraesCS1B01G038700
TraesCS1B01G038800
TraesCS1B01G038900
TraesCS1B01G039100
TraesCS1B01G039200
TraesCS1B01G039500
TraesCS1B01G039600
TraesCS1B01G039800
TraesCS1B01G039900
TraesCS1B01G040000
TraesCS1B01G040100
TraesCS1B01G040200
TraesCS1B01G040300
TraesCS1B01G040400
TraesCS1B01G040500
TraesCS1B01G040600
TraesCS1B01G040800
TraesCS1B01G040900
TraesCS1B01G041000
TraesCS1B01G041100
TraesCS1B01G041200
TraesCS1B01G041300
TraesCS1B01G041400
TraesCS1B01G041700
TraesCS1B01G042000
TraesCS1B01G042100
TraesCS1B01G042200
TraesCS1B01G042400
TraesCS1B01G042500
TraesCS1B01G042700
TraesCS1B01G043200
TraesCS1B01G043300
TraesCS1B01G043400
TraesCS1B01G043800
TraesCS1B01G044000
TraesCS1B01G044100
TraesCS1B01G044200
TraesCS1B01G044800
TraesCS1B01G044900
TraesCS1B01G045000
TraesCS1B01G045200
TraesCS1B01G045400
TraesCS1B01G045500
TraesCS1B01G045600
TraesCS1B01G045800
TraesCS1B01G045900
TraesCS1B01G046000
TraesCS1B01G046200
TraesCS1B01G046300
TraesCS1B01G046500
TraesCS1B01G046600
TraesCS1B01G046800
TraesCS1B01G047000
TraesCS1B01G047100
TraesCS1B01G047200
TraesCS1B01G047700
TraesCS1B01G047900
TraesCS1B01G048000
TraesCS1B01G048100
TraesCS1B01G048200
TraesCS1B01G048300
TraesCS1B01G048400
TraesCS1B01G048500
TraesCS1B01G048900
TraesCS1B01G049000
TraesCS1B01G049100
TraesCS1B01G049200
TraesCS1B01G049300
TraesCS1B01G049400
TraesCS1B01G049500
TraesCS1B01G049600
TraesCS1B01G049700
TraesCS1B01G049800
TraesCS1B01G049900
TraesCS1B01G050000
TraesCS1B01G050100
TraesCS1B01G050200
TraesCS1B01G050400
TraesCS1B01G050600
TraesCS1B01G050800
TraesCS1B01G050900
TraesCS1B01G051000
TraesCS1B01G051100
TraesCS1B01G051300
TraesCS1B01G051500
TraesCS1B01G051600
TraesCS1B01G051800
TraesCS1B01G051900
TraesCS1B01G052100
TraesCS1B01G052300
TraesCS1B01G052400
TraesCS1B01G052500
TraesCS1B01G052600
TraesCS1B01G052800
TraesCS1B01G053000
TraesCS1B01G053100
TraesCS1B01G053200
TraesCS1B01G053400
TraesCS1B01G053600
TraesCS1B01G053700
TraesCS1B01G053800
TraesCS1B01G053900
TraesCS1B01G054100
TraesCS1B01G054200
TraesCS1B01G054700
TraesCS1B01G055000
TraesCS1B01G055200
TraesCS1B01G055300
TraesCS1B01G055800
TraesCS1B01G056200
TraesCS1B01G056400
TraesCS1B01G056500
TraesCS1B01G056700
TraesCS1B01G056800
TraesCS1B01G056900
TraesCS1B01G057100
TraesCS1B01G057300
TraesCS1B01G057800
TraesCS1B01G057900
TraesCS1B01G058000
TraesCS1B01G058100
TraesCS1B01G058200
TraesCS1B01G058300
TraesCS1B01G058400
TraesCS1B01G058600
TraesCS1B01G058700
TraesCS1B01G059000
TraesCS1B01G059100
TraesCS1B01G059200
TraesCS1B01G059300
TraesCS1B01G059800
TraesCS1B01G060400
TraesCS1B01G060500
TraesCS1B01G060700
TraesCS1B01G060800
TraesCS1B01G060900
TraesCS1B01G061000
TraesCS1B01G061200
TraesCS1B01G061300
TraesCS1B01G061400
TraesCS1B01G061500
TraesCS1B01G061600
TraesCS1B01G061700
TraesCS1B01G061800
TraesCS1B01G062100
TraesCS1B01G062200
TraesCS1B01G062300
TraesCS1B01G062700
TraesCS1B01G062800
TraesCS1B01G062900
TraesCS1B01G063000
TraesCS1B01G063100
TraesCS1B01G063200
TraesCS1B01G063300
TraesCS1B01G063500
TraesCS1B01G063600
TraesCS1B01G063700
TraesCS1B01G063800
TraesCS1B01G064500
TraesCS1B01G064600
TraesCS1B01G064800
TraesCS1B01G064900
TraesCS1B01G065000
TraesCS1B01G065100
TraesCS1B01G065200
TraesCS1B01G065300
TraesCS1B01G065600
TraesCS1B01G065700
TraesCS1B01G065800
TraesCS1B01G065900
TraesCS1B01G066000
TraesCS1B01G066300
TraesCS1B01G066400
TraesCS1B01G066500
TraesCS1B01G066600
TraesCS1B01G066900
TraesCS1B01G067000
TraesCS1B01G067100
TraesCS1B01G067300
TraesCS1B01G067400
TraesCS1B01G067500
TraesCS1B01G067600
TraesCS1B01G067800
TraesCS1B01G068100
TraesCS1B01G069000
TraesCS1B01G069200
TraesCS1B01G069500
TraesCS1B01G069600
TraesCS1B01G069800
TraesCS1B01G069900
TraesCS1B01G070000
TraesCS1B01G070100
TraesCS1B01G070300
TraesCS1B01G070700
TraesCS1B01G070900
TraesCS1B01G071000
TraesCS1B01G071500
TraesCS1B01G071600
TraesCS1B01G071700
TraesCS1B01G071800
TraesCS1B01G072500
TraesCS1B01G072600
TraesCS1B01G072800
TraesCS1B01G073600
TraesCS1B01G073800
TraesCS1B01G074400
TraesCS1B01G074500
TraesCS1B01G074600
TraesCS1B01G074700
TraesCS1B01G075000
TraesCS1B01G075200
TraesCS1B01G075500
TraesCS1B01G075700
TraesCS1B01G075800
TraesCS1B01G075900
TraesCS1B01G076000
TraesCS1B01G076100
TraesCS1B01G076300
TraesCS1B01G076400
TraesCS1B01G076500
TraesCS1B01G076600
TraesCS1B01G076700
TraesCS1B01G076800
TraesCS1B01G077100
TraesCS1B01G077300
TraesCS1B01G077500
TraesCS1B01G077600
TraesCS1B01G078600
TraesCS1B01G078700
TraesCS1B01G078800
TraesCS1B01G079000
TraesCS1B01G079900
TraesCS1B01G080200
TraesCS1B01G080300
TraesCS1B01G080400
TraesCS1B01G080500
TraesCS1B01G080700
TraesCS1B01G081400
TraesCS1B01G081600
TraesCS1B01G081700
TraesCS1B01G081900
TraesCS1B01G082000
TraesCS1B01G082100
TraesCS1B01G082400
TraesCS1B01G082500
TraesCS1B01G082700
TraesCS1B01G082800
TraesCS1B01G083100
TraesCS1B01G083400
TraesCS1B01G083500
TraesCS1B01G083700
TraesCS1B01G083800
TraesCS1B01G083900
TraesCS1B01G084200
TraesCS1B01G084300
TraesCS1B01G084400
TraesCS1B01G084500
TraesCS1B01G084600
TraesCS1B01G084700
TraesCS1B01G084900
TraesCS1B01G085000
TraesCS1B01G085100
TraesCS1B01G085200
TraesCS1B01G085400
TraesCS1B01G085500
TraesCS1B01G085600
TraesCS1B01G085800
TraesCS1B01G086000
TraesCS1B01G086100
TraesCS1B01G086300
TraesCS1B01G086600
TraesCS1B01G087300
TraesCS1B01G087500
TraesCS1B01G087700
TraesCS1B01G087800
TraesCS1B01G088000
TraesCS1B01G088300
TraesCS1B01G088600
TraesCS1B01G088700
TraesCS1B01G088900
TraesCS1B01G089000
TraesCS1B01G089100
TraesCS1B01G089400
TraesCS1B01G089500
TraesCS1B01G089700
TraesCS1B01G089800
TraesCS1B01G090000
TraesCS1B01G090100
TraesCS1B01G090200
TraesCS1B01G090300
TraesCS1B01G090400
TraesCS1B01G090500
TraesCS1B01G090600
TraesCS1B01G090700
TraesCS1B01G091000
TraesCS1B01G091100
TraesCS1B01G091200
TraesCS1B01G091300
TraesCS1B01G091500
TraesCS1B01G091600
TraesCS1B01G091700
TraesCS1B01G091800
TraesCS1B01G091900
TraesCS1B01G092000
TraesCS1B01G092400
TraesCS1B01G092600
TraesCS1B01G092800
TraesCS1B01G092900
TraesCS1B01G093000
TraesCS1B01G093100
TraesCS1B01G093300
TraesCS1B01G093500
TraesCS1B01G093600
TraesCS1B01G093800
TraesCS1B01G093900
TraesCS1B01G094000
TraesCS1B01G094200
TraesCS1B01G094300
TraesCS1B01G094500
TraesCS1B01G094600
TraesCS1B01G095100
TraesCS1B01G095200
TraesCS1B01G095300
TraesCS1B01G095600
TraesCS1B01G095800
TraesCS1B01G096000
TraesCS1B01G096100
TraesCS1B01G096200
TraesCS1B01G096300
TraesCS1B01G096400
TraesCS1B01G096600
TraesCS1B01G096800
TraesCS1B01G096900
TraesCS1B01G097000
TraesCS1B01G097100
TraesCS1B01G097200
TraesCS1B01G097300
TraesCS1B01G097400
TraesCS1B01G097500
TraesCS1B01G097700
TraesCS1B01G097900
TraesCS1B01G098000
TraesCS1B01G098300
TraesCS1B01G098400
TraesCS1B01G098600
TraesCS1B01G098700
TraesCS1B01G098800
TraesCS1B01G098900
TraesCS1B01G099000
TraesCS1B01G099600
TraesCS1B01G100000
TraesCS1B01G100100
TraesCS1B01G100200
TraesCS1B01G100300
TraesCS1B01G100400
TraesCS1B01G100600
TraesCS1B01G100800
TraesCS1B01G101100
TraesCS1B01G101200
TraesCS1B01G101300
TraesCS1B01G101500
TraesCS1B01G101600
TraesCS1B01G101700
TraesCS1B01G101800
TraesCS1B01G102200
TraesCS1B01G102600
TraesCS1B01G102700
TraesCS1B01G102800
TraesCS1B01G102900
TraesCS1B01G103100
TraesCS1B01G103300
TraesCS1B01G103500
TraesCS1B01G103600
TraesCS1B01G103700
TraesCS1B01G103800
TraesCS1B01G104200
TraesCS1B01G104500
TraesCS1B01G104700
TraesCS1B01G104800
TraesCS1B01G104900
TraesCS1B01G105000
TraesCS1B01G105200
TraesCS1B01G105800
TraesCS1B01G106200
TraesCS1B01G106400
TraesCS1B01G106500
TraesCS1B01G106700
TraesCS1B01G106800
TraesCS1B01G106900
TraesCS1B01G107000
TraesCS1B01G107100
TraesCS1B01G107200
TraesCS1B01G107300
TraesCS1B01G107400
TraesCS1B01G107500
TraesCS1B01G107600
TraesCS1B01G107700
TraesCS1B01G108000
TraesCS1B01G108100
TraesCS1B01G108200
TraesCS1B01G108300
TraesCS1B01G108400
TraesCS1B01G108500
TraesCS1B01G108800
TraesCS1B01G109000
TraesCS1B01G109100
TraesCS1B01G109200
TraesCS1B01G109400
TraesCS1B01G109600
TraesCS1B01G109700
TraesCS1B01G109900
TraesCS1B01G110000
TraesCS1B01G110400
TraesCS1B01G110500
TraesCS1B01G110600
TraesCS1B01G110700
TraesCS1B01G110900
TraesCS1B01G111300
TraesCS1B01G111400
TraesCS1B01G111500
TraesCS1B01G111600
TraesCS1B01G111800
TraesCS1B01G111900
TraesCS1B01G112200
TraesCS1B01G112700
TraesCS1B01G112900
TraesCS1B01G113000
TraesCS1B01G113100
TraesCS1B01G113200
TraesCS1B01G113300
TraesCS1B01G113400
TraesCS1B01G113500
TraesCS1B01G113600
TraesCS1B01G113700
TraesCS1B01G113800
TraesCS1B01G114100
TraesCS1B01G114300
TraesCS1B01G114400
TraesCS1B01G114500
TraesCS1B01G114600
TraesCS1B01G114700
TraesCS1B01G114800
TraesCS1B01G115000
TraesCS1B01G115200
TraesCS1B01G115300
TraesCS1B01G115400
TraesCS1B01G115500
TraesCS1B01G115600
TraesCS1B01G115700
TraesCS1B01G115800
TraesCS1B01G115900
TraesCS1B01G116100
TraesCS1B01G116300
TraesCS1B01G116400
TraesCS1B01G116500
TraesCS1B01G117100
TraesCS1B01G117300
TraesCS1B01G117400
TraesCS1B01G117500
TraesCS1B01G117700
TraesCS1B01G117900
TraesCS1B01G118000
TraesCS1B01G118200
TraesCS1B01G118300
TraesCS1B01G118700
TraesCS1B01G118800
TraesCS1B01G118900
TraesCS1B01G119100
TraesCS1B01G119200
TraesCS1B01G119300
TraesCS1B01G119400
TraesCS1B01G119600
TraesCS1B01G119700
TraesCS1B01G119800
TraesCS1B01G119900
TraesCS1B01G120100
TraesCS1B01G120300
TraesCS1B01G120600
TraesCS1B01G120800
TraesCS1B01G120900
TraesCS1B01G121000
TraesCS1B01G121200
TraesCS1B01G121300
TraesCS1B01G121600
TraesCS1B01G121700
TraesCS1B01G121800
TraesCS1B01G122000
TraesCS1B01G122100
TraesCS1B01G122200
TraesCS1B01G122300
TraesCS1B01G122400
TraesCS1B01G122500
TraesCS1B01G122600
TraesCS1B01G122700
TraesCS1B01G122800
TraesCS1B01G123000
TraesCS1B01G123100
TraesCS1B01G123200
TraesCS1B01G123400
TraesCS1B01G123500
TraesCS1B01G123600
TraesCS1B01G123800
TraesCS1B01G124100
TraesCS1B01G124200
TraesCS1B01G124300
TraesCS1B01G124400
TraesCS1B01G124500
TraesCS1B01G124600
TraesCS1B01G124700
TraesCS1B01G124800
TraesCS1B01G124900
TraesCS1B01G125100
TraesCS1B01G125400
TraesCS1B01G125500
TraesCS1B01G125900
TraesCS1B01G126100
TraesCS1B01G126400
TraesCS1B01G126500
TraesCS1B01G126600
TraesCS1B01G126700
TraesCS1B01G126800
TraesCS1B01G126900
TraesCS1B01G127000
TraesCS1B01G127100
TraesCS1B01G127200
TraesCS1B01G127300
TraesCS1B01G127400
TraesCS1B01G127500
TraesCS1B01G127700
TraesCS1B01G127900
TraesCS1B01G128000
TraesCS1B01G128100
TraesCS1B01G128200
TraesCS1B01G128400
TraesCS1B01G128500
TraesCS1B01G128600
TraesCS1B01G128700
TraesCS1B01G128800
TraesCS1B01G128900
TraesCS1B01G129000
TraesCS1B01G129200
TraesCS1B01G129300
TraesCS1B01G129400
TraesCS1B01G129600
TraesCS1B01G129800
TraesCS1B01G129900
TraesCS1B01G130000
TraesCS1B01G130100
TraesCS1B01G130200
TraesCS1B01G130300
TraesCS1B01G130400
TraesCS1B01G130600
TraesCS1B01G130800
TraesCS1B01G130900
TraesCS1B01G131000
TraesCS1B01G131100
TraesCS1B01G131200
TraesCS1B01G131300
TraesCS1B01G131400
TraesCS1B01G131600
TraesCS1B01G131800
TraesCS1B01G132200
TraesCS1B01G132500
TraesCS1B01G132600
TraesCS1B01G132700
TraesCS1B01G132800
TraesCS1B01G132900
TraesCS1B01G133000
TraesCS1B01G133100
TraesCS1B01G133300
TraesCS1B01G133400
TraesCS1B01G133500
TraesCS1B01G133600
TraesCS1B01G133700
TraesCS1B01G133800
TraesCS1B01G133900
TraesCS1B01G134100
TraesCS1B01G134300
TraesCS1B01G134500
TraesCS1B01G134600
TraesCS1B01G134800
TraesCS1B01G134900
TraesCS1B01G135000
TraesCS1B01G135100
TraesCS1B01G135200
TraesCS1B01G135300
TraesCS1B01G135400
TraesCS1B01G135500
TraesCS1B01G135600
TraesCS1B01G135800
TraesCS1B01G135900
TraesCS1B01G136200
TraesCS1B01G136300
TraesCS1B01G137100
TraesCS1B01G137300
TraesCS1B01G137400
TraesCS1B01G137500
TraesCS1B01G137600
TraesCS1B01G138000
TraesCS1B01G138100
TraesCS1B01G138300
TraesCS1B01G138600
TraesCS1B01G138700
TraesCS1B01G139000
TraesCS1B01G139300
TraesCS1B01G139400
TraesCS1B01G139700
TraesCS1B01G139800
TraesCS1B01G140100
TraesCS1B01G140200
TraesCS1B01G140400
TraesCS1B01G140600
TraesCS1B01G140900
TraesCS1B01G141500
TraesCS1B01G141700
TraesCS1B01G141900
TraesCS1B01G142000
TraesCS1B01G142100
TraesCS1B01G142200
TraesCS1B01G142300
TraesCS1B01G142600
TraesCS1B01G142700
TraesCS1B01G142800
TraesCS1B01G143100
TraesCS1B01G143400
TraesCS1B01G143500
TraesCS1B01G143700
TraesCS1B01G144000
TraesCS1B01G144100
TraesCS1B01G144300
TraesCS1B01G144400
TraesCS1B01G144500
TraesCS1B01G144600
TraesCS1B01G144800
TraesCS1B01G145200
TraesCS1B01G145300
TraesCS1B01G145400
TraesCS1B01G145500
TraesCS1B01G145600
TraesCS1B01G146000
TraesCS1B01G146100
TraesCS1B01G146200
TraesCS1B01G146500
TraesCS1B01G146600
TraesCS1B01G146800
TraesCS1B01G146900
TraesCS1B01G147000
TraesCS1B01G147100
TraesCS1B01G147200
TraesCS1B01G147400
TraesCS1B01G147500
TraesCS1B01G147700
TraesCS1B01G147800
TraesCS1B01G147900
TraesCS1B01G148000
TraesCS1B01G148200
TraesCS1B01G148500
TraesCS1B01G148700
TraesCS1B01G148800
TraesCS1B01G148900
TraesCS1B01G149000
TraesCS1B01G149400
TraesCS1B01G149500
TraesCS1B01G149600
TraesCS1B01G149700
TraesCS1B01G149800
TraesCS1B01G149900
TraesCS1B01G150000
TraesCS1B01G150100
TraesCS1B01G150200
TraesCS1B01G150400
TraesCS1B01G150600
TraesCS1B01G150700
TraesCS1B01G150900
TraesCS1B01G151100
TraesCS1B01G151300
TraesCS1B01G151600
TraesCS1B01G151700
TraesCS1B01G151800
TraesCS1B01G151900
TraesCS1B01G152000
TraesCS1B01G152100
TraesCS1B01G152200
TraesCS1B01G152300
TraesCS1B01G152500
TraesCS1B01G152700
TraesCS1B01G152800
TraesCS1B01G153500
TraesCS1B01G153600
TraesCS1B01G153700
TraesCS1B01G153800
TraesCS1B01G154000
TraesCS1B01G154100
TraesCS1B01G154200
TraesCS1B01G154400
TraesCS1B01G154500
TraesCS1B01G154600
TraesCS1B01G154700
TraesCS1B01G154800
TraesCS1B01G155000
TraesCS1B01G155100
TraesCS1B01G155300
TraesCS1B01G155400
TraesCS1B01G155600
TraesCS1B01G155700
TraesCS1B01G156000
TraesCS1B01G156200
TraesCS1B01G156300
TraesCS1B01G156500
TraesCS1B01G156600
TraesCS1B01G156700
TraesCS1B01G156800
TraesCS1B01G156900
TraesCS1B01G157000
TraesCS1B01G157100
TraesCS1B01G157200
TraesCS1B01G157300
TraesCS1B01G157400
TraesCS1B01G157600
TraesCS1B01G157700
TraesCS1B01G157900
TraesCS1B01G158000
TraesCS1B01G158100
TraesCS1B01G158200
TraesCS1B01G158400
TraesCS1B01G158500
TraesCS1B01G158600
TraesCS1B01G158800
TraesCS1B01G159200
TraesCS1B01G159300
TraesCS1B01G159400
TraesCS1B01G159500
TraesCS1B01G159800
TraesCS1B01G159900
TraesCS1B01G160000
TraesCS1B01G160800
TraesCS1B01G160900
TraesCS1B01G161100
TraesCS1B01G161200
TraesCS1B01G161300
TraesCS1B01G161400
TraesCS1B01G161500
TraesCS1B01G161700
TraesCS1B01G161800
TraesCS1B01G162000
TraesCS1B01G162100
TraesCS1B01G162200
TraesCS1B01G162300
TraesCS1B01G162400
TraesCS1B01G162500
TraesCS1B01G162600
TraesCS1B01G163600
TraesCS1B01G163700
TraesCS1B01G163800
TraesCS1B01G163900
TraesCS1B01G164300
TraesCS1B01G164400
TraesCS1B01G164500
TraesCS1B01G164700
TraesCS1B01G164800
TraesCS1B01G164900
TraesCS1B01G165100
TraesCS1B01G165200
TraesCS1B01G165400
TraesCS1B01G165500
TraesCS1B01G165800
TraesCS1B01G165900
TraesCS1B01G166000
TraesCS1B01G166100
TraesCS1B01G166200
TraesCS1B01G166800
TraesCS1B01G166900
TraesCS1B01G167000
TraesCS1B01G167100
TraesCS1B01G167200
TraesCS1B01G167400
TraesCS1B01G167500
TraesCS1B01G167700
TraesCS1B01G167800
TraesCS1B01G168000
TraesCS1B01G168100
TraesCS1B01G168200
TraesCS1B01G168400
TraesCS1B01G168500
TraesCS1B01G168600
TraesCS1B01G168700
TraesCS1B01G168800
TraesCS1B01G168900
TraesCS1B01G169100
TraesCS1B01G169400
TraesCS1B01G169500
TraesCS1B01G169600
TraesCS1B01G169700
TraesCS1B01G169900
TraesCS1B01G170000
TraesCS1B01G170100
TraesCS1B01G170200
TraesCS1B01G170300
TraesCS1B01G170400
TraesCS1B01G170600
TraesCS1B01G170900
TraesCS1B01G171100
TraesCS1B01G171200
TraesCS1B01G171400
TraesCS1B01G171500
TraesCS1B01G171600
TraesCS1B01G171700
TraesCS1B01G171800
TraesCS1B01G171900
TraesCS1B01G172200
TraesCS1B01G172400
TraesCS1B01G172500
TraesCS1B01G172600
TraesCS1B01G172900
TraesCS1B01G173600
TraesCS1B01G173700
TraesCS1B01G173800
TraesCS1B01G173900
TraesCS1B01G174400
TraesCS1B01G174700
TraesCS1B01G174800
TraesCS1B01G175300
TraesCS1B01G175400
TraesCS1B01G175600
TraesCS1B01G175900
TraesCS1B01G176000
TraesCS1B01G176100
TraesCS1B01G176200
TraesCS1B01G176300
TraesCS1B01G176400
TraesCS1B01G176500
TraesCS1B01G176800
TraesCS1B01G176900
TraesCS1B01G177100
TraesCS1B01G177200
TraesCS1B01G177600
TraesCS1B01G177700
TraesCS1B01G177900
TraesCS1B01G178000
TraesCS1B01G178100
TraesCS1B01G178200
TraesCS1B01G178500
TraesCS1B01G178800
TraesCS1B01G178900
TraesCS1B01G179000
TraesCS1B01G179100
TraesCS1B01G179500
TraesCS1B01G179700
TraesCS1B01G179900
TraesCS1B01G180100
TraesCS1B01G180200
TraesCS1B01G180400
TraesCS1B01G180500
TraesCS1B01G180600
TraesCS1B01G180900
TraesCS1B01G181000
TraesCS1B01G181100
TraesCS1B01G181200
TraesCS1B01G181300
TraesCS1B01G181400
TraesCS1B01G181600
TraesCS1B01G181800
TraesCS1B01G182000
TraesCS1B01G182100
TraesCS1B01G182200
TraesCS1B01G182300
TraesCS1B01G182400
TraesCS1B01G182500
TraesCS1B01G182600
TraesCS1B01G182700
TraesCS1B01G182900
TraesCS1B01G183000
TraesCS1B01G183200
TraesCS1B01G184400
TraesCS1B01G184500
TraesCS1B01G184700
TraesCS1B01G185000
TraesCS1B01G185200
TraesCS1B01G185400
TraesCS1B01G185500
TraesCS1B01G185900
TraesCS1B01G186100
TraesCS1B01G186200
TraesCS1B01G186300
TraesCS1B01G186400
TraesCS1B01G186600
TraesCS1B01G186700
TraesCS1B01G186800
TraesCS1B01G186900
TraesCS1B01G187100
TraesCS1B01G187300
TraesCS1B01G187400
TraesCS1B01G187600
TraesCS1B01G187700
TraesCS1B01G187800
TraesCS1B01G187900
TraesCS1B01G188000
TraesCS1B01G188100
TraesCS1B01G188200
TraesCS1B01G188400
TraesCS1B01G189000
TraesCS1B01G189100
TraesCS1B01G189900
TraesCS1B01G190000
TraesCS1B01G190100
TraesCS1B01G190400
TraesCS1B01G190600
TraesCS1B01G190700
TraesCS1B01G190800
TraesCS1B01G190900
TraesCS1B01G191200
TraesCS1B01G191400
TraesCS1B01G191700
TraesCS1B01G191800
TraesCS1B01G192000
TraesCS1B01G192100
TraesCS1B01G192200
TraesCS1B01G192300
TraesCS1B01G192400
TraesCS1B01G192500
TraesCS1B01G192600
TraesCS1B01G192700
TraesCS1B01G193000
TraesCS1B01G193200
TraesCS1B01G193400
TraesCS1B01G193700
TraesCS1B01G193800
TraesCS1B01G194000
TraesCS1B01G194100
TraesCS1B01G194200
TraesCS1B01G194300
TraesCS1B01G194400
TraesCS1B01G194500
TraesCS1B01G194600
TraesCS1B01G194700
TraesCS1B01G194800
TraesCS1B01G194900
TraesCS1B01G195000
TraesCS1B01G195100
TraesCS1B01G195200
TraesCS1B01G195300
TraesCS1B01G195400
TraesCS1B01G195700
TraesCS1B01G195800
TraesCS1B01G195900
TraesCS1B01G196000
TraesCS1B01G196200
TraesCS1B01G196400
TraesCS1B01G196500
TraesCS1B01G196600
TraesCS1B01G196700
TraesCS1B01G196800
TraesCS1B01G197100
TraesCS1B01G197200
TraesCS1B01G197300
TraesCS1B01G197600
TraesCS1B01G197800
TraesCS1B01G197900
TraesCS1B01G198000
TraesCS1B01G198100
TraesCS1B01G198300
TraesCS1B01G198500
TraesCS1B01G198700
TraesCS1B01G198900
TraesCS1B01G199000
TraesCS1B01G199100
TraesCS1B01G199200
TraesCS1B01G199300
TraesCS1B01G199600
TraesCS1B01G199700
TraesCS1B01G200000
TraesCS1B01G200200
TraesCS1B01G200300
TraesCS1B01G200400
TraesCS1B01G200600
TraesCS1B01G200700
TraesCS1B01G200800
TraesCS1B01G201100
TraesCS1B01G201700
TraesCS1B01G201800
TraesCS1B01G201900
TraesCS1B01G202000
TraesCS1B01G202100
TraesCS1B01G202200
TraesCS1B01G202400
TraesCS1B01G202500
TraesCS1B01G202600
TraesCS1B01G202700
TraesCS1B01G202900
TraesCS1B01G203000
TraesCS1B01G203200
TraesCS1B01G203500
TraesCS1B01G203600
TraesCS1B01G203800
TraesCS1B01G204100
TraesCS1B01G204200
TraesCS1B01G204400
TraesCS1B01G204600
TraesCS1B01G204700
TraesCS1B01G205000
TraesCS1B01G205100
TraesCS1B01G205300
TraesCS1B01G205400
TraesCS1B01G205800
TraesCS1B01G206000
TraesCS1B01G206200
TraesCS1B01G206900
TraesCS1B01G207200
TraesCS1B01G207500
TraesCS1B01G207600
TraesCS1B01G207800
TraesCS1B01G207900
TraesCS1B01G208000
TraesCS1B01G208100
TraesCS1B01G208400
TraesCS1B01G208600
TraesCS1B01G208700
TraesCS1B01G209100
TraesCS1B01G209200
TraesCS1B01G209800
TraesCS1B01G209900
TraesCS1B01G210000
TraesCS1B01G210300
TraesCS1B01G210500
TraesCS1B01G210700
TraesCS1B01G210800
TraesCS1B01G210900
TraesCS1B01G211000
TraesCS1B01G211200
TraesCS1B01G211300
TraesCS1B01G211400
TraesCS1B01G211500
TraesCS1B01G211600
TraesCS1B01G211700
TraesCS1B01G211800
TraesCS1B01G211900
TraesCS1B01G212000
TraesCS1B01G212100
TraesCS1B01G212200
TraesCS1B01G212300
TraesCS1B01G212400
TraesCS1B01G212500
TraesCS1B01G212700
TraesCS1B01G212800
TraesCS1B01G213000
TraesCS1B01G213100
TraesCS1B01G213200
TraesCS1B01G213300
TraesCS1B01G213600
TraesCS1B01G213700
TraesCS1B01G213900
TraesCS1B01G214000
TraesCS1B01G214200
TraesCS1B01G214300
TraesCS1B01G214500
TraesCS1B01G214600
TraesCS1B01G214800
TraesCS1B01G214900
TraesCS1B01G215000
TraesCS1B01G215100
TraesCS1B01G215500
TraesCS1B01G215800
TraesCS1B01G216000
TraesCS1B01G216100
TraesCS1B01G216300
TraesCS1B01G216400
TraesCS1B01G216500
TraesCS1B01G216600
TraesCS1B01G216700
TraesCS1B01G216800
TraesCS1B01G217000
TraesCS1B01G217100
TraesCS1B01G217200
TraesCS1B01G217400
TraesCS1B01G217500
TraesCS1B01G217600
TraesCS1B01G217700
TraesCS1B01G217800
TraesCS1B01G217900
TraesCS1B01G218100
TraesCS1B01G218200
TraesCS1B01G218300
TraesCS1B01G218600
TraesCS1B01G218700
TraesCS1B01G218800
TraesCS1B01G218900
TraesCS1B01G219200
TraesCS1B01G219300
TraesCS1B01G219500
TraesCS1B01G219700
TraesCS1B01G219800
TraesCS1B01G220400
TraesCS1B01G220700
TraesCS1B01G220800
TraesCS1B01G221100
TraesCS1B01G221400
TraesCS1B01G221600
TraesCS1B01G222000
TraesCS1B01G222200
TraesCS1B01G222300
TraesCS1B01G222400
TraesCS1B01G222500
TraesCS1B01G222700
TraesCS1B01G222800
TraesCS1B01G222900
TraesCS1B01G223100
TraesCS1B01G223400
TraesCS1B01G224200
TraesCS1B01G224300
TraesCS1B01G224600
TraesCS1B01G224900
TraesCS1B01G225000
TraesCS1B01G225400
TraesCS1B01G225500
TraesCS1B01G225600
TraesCS1B01G225700
TraesCS1B01G225800
TraesCS1B01G225900
TraesCS1B01G226000
TraesCS1B01G226100
TraesCS1B01G226200
TraesCS1B01G226400
TraesCS1B01G226500
TraesCS1B01G226800
TraesCS1B01G227100
TraesCS1B01G227200
TraesCS1B01G227600
TraesCS1B01G227700
TraesCS1B01G227900
TraesCS1B01G228100
TraesCS1B01G228200
TraesCS1B01G228400
TraesCS1B01G228500
TraesCS1B01G228600
TraesCS1B01G228800
TraesCS1B01G229000
TraesCS1B01G229200
TraesCS1B01G229300
TraesCS1B01G229400
TraesCS1B01G229700
TraesCS1B01G229800
TraesCS1B01G229900
TraesCS1B01G230000
TraesCS1B01G230100
TraesCS1B01G230300
TraesCS1B01G230400
TraesCS1B01G230500
TraesCS1B01G230600
TraesCS1B01G230700
TraesCS1B01G231000
TraesCS1B01G231200
TraesCS1B01G231300
TraesCS1B01G231400
TraesCS1B01G231500
TraesCS1B01G231900
TraesCS1B01G232000
TraesCS1B01G232100
TraesCS1B01G232200
TraesCS1B01G232300
TraesCS1B01G232400
TraesCS1B01G232700
TraesCS1B01G232800
TraesCS1B01G232900
TraesCS1B01G233100
TraesCS1B01G233200
TraesCS1B01G233300
TraesCS1B01G233600
TraesCS1B01G233800
TraesCS1B01G234100
TraesCS1B01G234300
TraesCS1B01G234500
TraesCS1B01G234600
TraesCS1B01G234700
TraesCS1B01G234800
TraesCS1B01G235000
TraesCS1B01G235100
TraesCS1B01G235300
TraesCS1B01G235400
TraesCS1B01G235500
TraesCS1B01G235600
TraesCS1B01G235900
TraesCS1B01G236000
TraesCS1B01G236100
TraesCS1B01G236200
TraesCS1B01G236600
TraesCS1B01G236700
TraesCS1B01G236800
TraesCS1B01G236900
TraesCS1B01G237100
TraesCS1B01G237200
TraesCS1B01G237700
TraesCS1B01G237800
TraesCS1B01G238000
TraesCS1B01G238200
TraesCS1B01G238300
TraesCS1B01G238400
TraesCS1B01G238900
TraesCS1B01G239200
TraesCS1B01G239300
TraesCS1B01G239400
TraesCS1B01G239600
TraesCS1B01G239800
TraesCS1B01G239900
TraesCS1B01G240000
TraesCS1B01G240200
TraesCS1B01G240400
TraesCS1B01G240500
TraesCS1B01G240900
TraesCS1B01G241000
TraesCS1B01G241100
TraesCS1B01G241200
TraesCS1B01G241400
TraesCS1B01G241600
TraesCS1B01G241900
TraesCS1B01G242000
TraesCS1B01G242200
TraesCS1B01G242300
TraesCS1B01G242400
TraesCS1B01G242500
TraesCS1B01G242700
TraesCS1B01G242800
TraesCS1B01G242900
TraesCS1B01G243000
TraesCS1B01G243100
TraesCS1B01G243200
TraesCS1B01G243300
TraesCS1B01G243600
TraesCS1B01G243900
TraesCS1B01G244200
TraesCS1B01G244300
TraesCS1B01G244600
TraesCS1B01G244800
TraesCS1B01G244900
TraesCS1B01G245000
TraesCS1B01G245200
TraesCS1B01G245300
TraesCS1B01G245400
TraesCS1B01G245600
TraesCS1B01G245700
TraesCS1B01G245800
TraesCS1B01G245900
TraesCS1B01G246100
TraesCS1B01G246400
TraesCS1B01G246500
TraesCS1B01G246600
TraesCS1B01G246700
TraesCS1B01G246900
TraesCS1B01G247100
TraesCS1B01G247200
TraesCS1B01G247300
TraesCS1B01G247600
TraesCS1B01G247700
TraesCS1B01G247800
TraesCS1B01G248100
TraesCS1B01G248300
TraesCS1B01G248400
TraesCS1B01G248600
TraesCS1B01G248700
TraesCS1B01G248800
TraesCS1B01G248900
TraesCS1B01G249000
TraesCS1B01G249100
TraesCS1B01G249200
TraesCS1B01G249300
TraesCS1B01G249400
TraesCS1B01G249500
TraesCS1B01G249600
TraesCS1B01G249700
TraesCS1B01G249800
TraesCS1B01G250000
TraesCS1B01G250100
TraesCS1B01G250300
TraesCS1B01G250400
TraesCS1B01G250500
TraesCS1B01G250600
TraesCS1B01G250800
TraesCS1B01G250900
TraesCS1B01G251000
TraesCS1B01G251200
TraesCS1B01G251300
TraesCS1B01G251400
TraesCS1B01G251500
TraesCS1B01G251600
TraesCS1B01G251700
TraesCS1B01G251800
TraesCS1B01G251900
TraesCS1B01G252000
TraesCS1B01G252100
TraesCS1B01G252400
TraesCS1B01G252500
TraesCS1B01G252600
TraesCS1B01G252700
TraesCS1B01G252900
TraesCS1B01G253300
TraesCS1B01G253500
TraesCS1B01G253600
TraesCS1B01G253700
TraesCS1B01G253900
TraesCS1B01G254000
TraesCS1B01G254300
TraesCS1B01G254500
TraesCS1B01G254700
TraesCS1B01G254800
TraesCS1B01G254900
TraesCS1B01G255000
TraesCS1B01G255100
TraesCS1B01G255500
TraesCS1B01G255600
TraesCS1B01G255900
TraesCS1B01G256000
TraesCS1B01G256100
TraesCS1B01G256200
TraesCS1B01G256500
TraesCS1B01G256600
TraesCS1B01G256700
TraesCS1B01G256800
TraesCS1B01G256900
TraesCS1B01G257000
TraesCS1B01G257300
TraesCS1B01G257500
TraesCS1B01G257700
TraesCS1B01G257800
TraesCS1B01G257900
TraesCS1B01G258500
TraesCS1B01G258700
TraesCS1B01G258900
TraesCS1B01G259000
TraesCS1B01G259100
TraesCS1B01G259200
TraesCS1B01G259300
TraesCS1B01G259700
TraesCS1B01G259800
TraesCS1B01G259900
TraesCS1B01G260000
TraesCS1B01G260100
TraesCS1B01G260200
TraesCS1B01G260300
TraesCS1B01G260400
TraesCS1B01G260500
TraesCS1B01G260600
TraesCS1B01G260700
TraesCS1B01G260800
TraesCS1B01G260900
TraesCS1B01G261200
TraesCS1B01G261300
TraesCS1B01G261500
TraesCS1B01G261600
TraesCS1B01G261700
TraesCS1B01G262000
TraesCS1B01G262300
TraesCS1B01G262400
TraesCS1B01G262600
TraesCS1B01G262700
TraesCS1B01G262900
TraesCS1B01G263000
TraesCS1B01G263200
TraesCS1B01G263300
TraesCS1B01G263400
TraesCS1B01G263500
TraesCS1B01G264000
TraesCS1B01G264200
TraesCS1B01G264300
TraesCS1B01G264400
TraesCS1B01G264600
TraesCS1B01G264900
TraesCS1B01G265000
TraesCS1B01G265100
TraesCS1B01G265200
TraesCS1B01G265400
TraesCS1B01G265600
TraesCS1B01G265700
TraesCS1B01G265800
TraesCS1B01G265900
TraesCS1B01G266000
TraesCS1B01G266100
TraesCS1B01G266300
TraesCS1B01G266400
TraesCS1B01G266500
TraesCS1B01G266600
TraesCS1B01G266700
TraesCS1B01G266900
TraesCS1B01G267000
TraesCS1B01G267100
TraesCS1B01G267300
TraesCS1B01G267500
TraesCS1B01G267600
TraesCS1B01G267700
TraesCS1B01G267800
TraesCS1B01G267900
TraesCS1B01G268000
TraesCS1B01G268100
TraesCS1B01G268200
TraesCS1B01G268300
TraesCS1B01G268400
TraesCS1B01G268500
TraesCS1B01G268600
TraesCS1B01G268700
TraesCS1B01G268800
TraesCS1B01G268900
TraesCS1B01G269000
TraesCS1B01G269100
TraesCS1B01G269200
TraesCS1B01G269400
TraesCS1B01G269500
TraesCS1B01G269600
TraesCS1B01G269700
TraesCS1B01G269800
TraesCS1B01G269900
TraesCS1B01G270100
TraesCS1B01G270200
TraesCS1B01G270300
TraesCS1B01G270600
TraesCS1B01G270700
TraesCS1B01G271100
TraesCS1B01G271200
TraesCS1B01G271600
TraesCS1B01G271700
TraesCS1B01G271800
TraesCS1B01G271900
TraesCS1B01G272000
TraesCS1B01G272100
TraesCS1B01G272200
TraesCS1B01G272400
TraesCS1B01G272500
TraesCS1B01G272600
TraesCS1B01G272800
TraesCS1B01G273000
TraesCS1B01G273100
TraesCS1B01G273200
TraesCS1B01G273300
TraesCS1B01G273500
TraesCS1B01G273700
TraesCS1B01G273900
TraesCS1B01G274000
TraesCS1B01G274200
TraesCS1B01G274300
TraesCS1B01G274400
TraesCS1B01G274500
TraesCS1B01G274600
TraesCS1B01G274700
TraesCS1B01G275000
TraesCS1B01G275100
TraesCS1B01G275300
TraesCS1B01G275400
TraesCS1B01G275600
TraesCS1B01G275700
TraesCS1B01G276000
TraesCS1B01G276100
TraesCS1B01G276200
TraesCS1B01G276300
TraesCS1B01G276400
TraesCS1B01G276500
TraesCS1B01G276600
TraesCS1B01G276700
TraesCS1B01G276800
TraesCS1B01G276900
TraesCS1B01G277000
TraesCS1B01G277100
TraesCS1B01G277200
TraesCS1B01G277300
TraesCS1B01G277500
TraesCS1B01G277800
TraesCS1B01G277900
TraesCS1B01G278000
TraesCS1B01G278100
TraesCS1B01G278200
TraesCS1B01G278300
TraesCS1B01G278400
TraesCS1B01G278500
TraesCS1B01G278600
TraesCS1B01G279000
TraesCS1B01G279200
TraesCS1B01G279300
TraesCS1B01G279400
TraesCS1B01G279700
TraesCS1B01G279800
TraesCS1B01G279900
TraesCS1B01G280000
TraesCS1B01G280100
TraesCS1B01G280400
TraesCS1B01G280600
TraesCS1B01G281100
TraesCS1B01G281800
TraesCS1B01G281900
TraesCS1B01G282000
TraesCS1B01G282100
TraesCS1B01G282300
TraesCS1B01G282500
TraesCS1B01G282800
TraesCS1B01G282900
TraesCS1B01G283000
TraesCS1B01G283300
TraesCS1B01G283400
TraesCS1B01G283600
TraesCS1B01G283700
TraesCS1B01G283800
TraesCS1B01G284000
TraesCS1B01G284100
TraesCS1B01G284200
TraesCS1B01G284300
TraesCS1B01G284600
TraesCS1B01G284800
TraesCS1B01G285000
TraesCS1B01G285100
TraesCS1B01G285200
TraesCS1B01G285300
TraesCS1B01G285400
TraesCS1B01G285500
TraesCS1B01G285600
TraesCS1B01G285700
TraesCS1B01G285800
TraesCS1B01G285900
TraesCS1B01G286000
TraesCS1B01G286100
TraesCS1B01G286200
TraesCS1B01G286300
TraesCS1B01G286500
TraesCS1B01G286600
TraesCS1B01G286700
TraesCS1B01G286800
TraesCS1B01G286900
TraesCS1B01G287000
TraesCS1B01G287100
TraesCS1B01G287500
TraesCS1B01G287700
TraesCS1B01G287800
TraesCS1B01G287900
TraesCS1B01G288000
TraesCS1B01G288100
TraesCS1B01G288300
TraesCS1B01G288500
TraesCS1B01G288700
TraesCS1B01G289000
TraesCS1B01G289100
TraesCS1B01G289200
TraesCS1B01G289700
TraesCS1B01G289900
TraesCS1B01G290200
TraesCS1B01G290500
TraesCS1B01G290600
TraesCS1B01G290800
TraesCS1B01G290900
TraesCS1B01G291000
TraesCS1B01G291100
TraesCS1B01G291200
TraesCS1B01G291300
TraesCS1B01G291400
TraesCS1B01G291500
TraesCS1B01G291900
TraesCS1B01G292200
TraesCS1B01G292600
TraesCS1B01G292800
TraesCS1B01G292900
TraesCS1B01G293000
TraesCS1B01G293100
TraesCS1B01G293200
TraesCS1B01G293300
TraesCS1B01G293500
TraesCS1B01G293900
TraesCS1B01G294200
TraesCS1B01G294500
TraesCS1B01G294600
TraesCS1B01G294700
TraesCS1B01G294900
TraesCS1B01G295100
TraesCS1B01G295200
TraesCS1B01G295300
TraesCS1B01G295400
TraesCS1B01G295500
TraesCS1B01G295600
TraesCS1B01G295700
TraesCS1B01G295800
TraesCS1B01G295900
TraesCS1B01G296100
TraesCS1B01G296200
TraesCS1B01G296300
TraesCS1B01G296500
TraesCS1B01G296900
TraesCS1B01G297100
TraesCS1B01G297200
TraesCS1B01G297300
TraesCS1B01G297500
TraesCS1B01G297700
TraesCS1B01G297900
TraesCS1B01G298000
TraesCS1B01G298100
TraesCS1B01G298200
TraesCS1B01G298500
TraesCS1B01G299700
TraesCS1B01G300000
TraesCS1B01G300100
TraesCS1B01G300200
TraesCS1B01G300300
TraesCS1B01G300400
TraesCS1B01G300500
TraesCS1B01G300600
TraesCS1B01G300800
TraesCS1B01G300900
TraesCS1B01G301000
TraesCS1B01G301100
TraesCS1B01G301400
TraesCS1B01G301500
TraesCS1B01G301600
TraesCS1B01G302000
TraesCS1B01G302400
TraesCS1B01G302500
TraesCS1B01G302800
TraesCS1B01G303000
TraesCS1B01G303500
TraesCS1B01G304000
TraesCS1B01G304400
TraesCS1B01G304500
TraesCS1B01G304700
TraesCS1B01G304900
TraesCS1B01G305000
TraesCS1B01G305200
TraesCS1B01G305300
TraesCS1B01G305400
TraesCS1B01G305600
TraesCS1B01G305900
TraesCS1B01G306100
TraesCS1B01G306400
TraesCS1B01G306500
TraesCS1B01G306600
TraesCS1B01G306700
TraesCS1B01G307000
TraesCS1B01G307100
TraesCS1B01G307200
TraesCS1B01G307300
TraesCS1B01G307500
TraesCS1B01G307700
TraesCS1B01G308200
TraesCS1B01G308400
TraesCS1B01G308600
TraesCS1B01G308700
TraesCS1B01G308800
TraesCS1B01G308900
TraesCS1B01G309300
TraesCS1B01G309400
TraesCS1B01G309800
TraesCS1B01G309900
TraesCS1B01G310100
TraesCS1B01G310300
TraesCS1B01G310400
TraesCS1B01G310500
TraesCS1B01G310600
TraesCS1B01G310700
TraesCS1B01G310900
TraesCS1B01G311000
TraesCS1B01G311200
TraesCS1B01G311300
TraesCS1B01G311500
TraesCS1B01G311700
TraesCS1B01G311800
TraesCS1B01G312000
TraesCS1B01G312100
TraesCS1B01G312200
TraesCS1B01G312400
TraesCS1B01G312500
TraesCS1B01G312700
TraesCS1B01G312800
TraesCS1B01G312900
TraesCS1B01G313000
TraesCS1B01G313100
TraesCS1B01G313400
TraesCS1B01G313600
TraesCS1B01G313700
TraesCS1B01G313800
TraesCS1B01G314100
TraesCS1B01G314200
TraesCS1B01G314300
TraesCS1B01G314400
TraesCS1B01G314600
TraesCS1B01G314700
TraesCS1B01G314900
TraesCS1B01G315100
TraesCS1B01G315300
TraesCS1B01G315600
TraesCS1B01G315900
TraesCS1B01G316200
TraesCS1B01G316300
TraesCS1B01G316400
TraesCS1B01G316500
TraesCS1B01G316600
TraesCS1B01G316900
TraesCS1B01G317000
TraesCS1B01G317100
TraesCS1B01G317200
TraesCS1B01G317300
TraesCS1B01G317400
TraesCS1B01G317600
TraesCS1B01G317700
TraesCS1B01G317800
TraesCS1B01G317900
TraesCS1B01G318000
TraesCS1B01G318500
TraesCS1B01G318800
TraesCS1B01G318900
TraesCS1B01G319000
TraesCS1B01G319100
TraesCS1B01G319300
TraesCS1B01G319400
TraesCS1B01G319700
TraesCS1B01G320000
TraesCS1B01G320400
TraesCS1B01G320500
TraesCS1B01G320800
TraesCS1B01G320900
TraesCS1B01G321000
TraesCS1B01G321200
TraesCS1B01G321300
TraesCS1B01G321500
TraesCS1B01G321600
TraesCS1B01G321700
TraesCS1B01G321800
TraesCS1B01G321900
TraesCS1B01G322000
TraesCS1B01G322100
TraesCS1B01G322300
TraesCS1B01G322500
TraesCS1B01G322600
TraesCS1B01G322700
TraesCS1B01G322900
TraesCS1B01G323000
TraesCS1B01G323100
TraesCS1B01G323200
TraesCS1B01G323300
TraesCS1B01G323600
TraesCS1B01G323900
TraesCS1B01G324000
TraesCS1B01G324300
TraesCS1B01G324700
TraesCS1B01G325100
TraesCS1B01G325200
TraesCS1B01G325300
TraesCS1B01G325400
TraesCS1B01G326100
TraesCS1B01G326300
TraesCS1B01G326400
TraesCS1B01G326500
TraesCS1B01G326600
TraesCS1B01G326700
TraesCS1B01G327000
TraesCS1B01G327300
TraesCS1B01G327400
TraesCS1B01G327500
TraesCS1B01G327600
TraesCS1B01G327900
TraesCS1B01G328200
TraesCS1B01G328300
TraesCS1B01G328400
TraesCS1B01G328500
TraesCS1B01G328600
TraesCS1B01G328700
TraesCS1B01G328800
TraesCS1B01G328900
TraesCS1B01G329000
TraesCS1B01G329100
TraesCS1B01G329200
TraesCS1B01G329300
TraesCS1B01G329700
TraesCS1B01G329900
TraesCS1B01G330100
TraesCS1B01G330200
TraesCS1B01G330400
TraesCS1B01G330500
TraesCS1B01G330600
TraesCS1B01G330700
TraesCS1B01G330800
TraesCS1B01G330900
TraesCS1B01G331000
TraesCS1B01G331100
TraesCS1B01G331200
TraesCS1B01G331300
TraesCS1B01G331500
TraesCS1B01G331600
TraesCS1B01G332100
TraesCS1B01G332200
TraesCS1B01G332300
TraesCS1B01G332500
TraesCS1B01G332600
TraesCS1B01G332700
TraesCS1B01G332900
TraesCS1B01G333000
TraesCS1B01G333300
TraesCS1B01G333500
TraesCS1B01G333600
TraesCS1B01G333700
TraesCS1B01G333800
TraesCS1B01G334100
TraesCS1B01G334200
TraesCS1B01G334300
TraesCS1B01G334400
TraesCS1B01G334600
TraesCS1B01G334700
TraesCS1B01G334900
TraesCS1B01G335000
TraesCS1B01G335100
TraesCS1B01G335900
TraesCS1B01G336000
TraesCS1B01G336300
TraesCS1B01G336400
TraesCS1B01G336600
TraesCS1B01G336700
TraesCS1B01G337200
TraesCS1B01G337400
TraesCS1B01G337600
TraesCS1B01G337800
TraesCS1B01G338500
TraesCS1B01G338700
TraesCS1B01G338800
TraesCS1B01G339000
TraesCS1B01G339100
TraesCS1B01G339200
TraesCS1B01G339400
TraesCS1B01G339500
TraesCS1B01G339700
TraesCS1B01G339800
TraesCS1B01G340000
TraesCS1B01G340200
TraesCS1B01G340300
TraesCS1B01G340400
TraesCS1B01G340600
TraesCS1B01G340700
TraesCS1B01G341000
TraesCS1B01G341100
TraesCS1B01G341300
TraesCS1B01G341400
TraesCS1B01G341500
TraesCS1B01G341600
TraesCS1B01G341700
TraesCS1B01G342000
TraesCS1B01G342100
TraesCS1B01G342200
TraesCS1B01G342300
TraesCS1B01G342500
TraesCS1B01G342600
TraesCS1B01G342700
TraesCS1B01G342800
TraesCS1B01G343000
TraesCS1B01G343100
TraesCS1B01G343300
TraesCS1B01G343500
TraesCS1B01G343600
TraesCS1B01G343700
TraesCS1B01G343800
TraesCS1B01G344000
TraesCS1B01G344100
TraesCS1B01G344300
TraesCS1B01G344600
TraesCS1B01G344900
TraesCS1B01G345000
TraesCS1B01G345100
TraesCS1B01G345200
TraesCS1B01G345300
TraesCS1B01G346000
TraesCS1B01G346100
TraesCS1B01G346400
TraesCS1B01G346600
TraesCS1B01G346700
TraesCS1B01G346800
TraesCS1B01G347000
TraesCS1B01G347100
TraesCS1B01G347200
TraesCS1B01G347400
TraesCS1B01G347600
TraesCS1B01G347700
TraesCS1B01G347800
TraesCS1B01G347900
TraesCS1B01G348000
TraesCS1B01G348100
TraesCS1B01G348200
TraesCS1B01G348300
TraesCS1B01G348400
TraesCS1B01G348500
TraesCS1B01G348600
TraesCS1B01G348700
TraesCS1B01G348800
TraesCS1B01G348900
TraesCS1B01G349000
TraesCS1B01G349100
TraesCS1B01G349300
TraesCS1B01G349600
TraesCS1B01G349900
TraesCS1B01G350100
TraesCS1B01G350200
TraesCS1B01G350600
TraesCS1B01G350700
TraesCS1B01G350800
TraesCS1B01G350900
TraesCS1B01G351000
TraesCS1B01G351300
TraesCS1B01G351600
TraesCS1B01G351700
TraesCS1B01G351900
TraesCS1B01G352200
TraesCS1B01G352300
TraesCS1B01G352400
TraesCS1B01G352600
TraesCS1B01G352700
TraesCS1B01G352900
TraesCS1B01G353000
TraesCS1B01G353100
TraesCS1B01G353200
TraesCS1B01G353300
TraesCS1B01G353400
TraesCS1B01G353500
TraesCS1B01G353700
TraesCS1B01G353800
TraesCS1B01G354000
TraesCS1B01G354100
TraesCS1B01G354200
TraesCS1B01G354300
TraesCS1B01G354500
TraesCS1B01G354600
TraesCS1B01G354700
TraesCS1B01G354800
TraesCS1B01G354900
TraesCS1B01G355000
TraesCS1B01G355100
TraesCS1B01G355200
TraesCS1B01G355400
TraesCS1B01G355500
TraesCS1B01G355600
TraesCS1B01G355700
TraesCS1B01G355800
TraesCS1B01G356000
TraesCS1B01G356100
TraesCS1B01G356200
TraesCS1B01G356300
TraesCS1B01G356400
TraesCS1B01G356500
TraesCS1B01G356600
TraesCS1B01G356700
TraesCS1B01G356800
TraesCS1B01G356900
TraesCS1B01G357000
TraesCS1B01G357100
TraesCS1B01G357200
TraesCS1B01G357300
TraesCS1B01G357400
TraesCS1B01G357600
TraesCS1B01G357900
TraesCS1B01G358000
TraesCS1B01G358100
TraesCS1B01G358200
TraesCS1B01G358300
TraesCS1B01G358400
TraesCS1B01G358500
TraesCS1B01G358600
TraesCS1B01G358700
TraesCS1B01G358800
TraesCS1B01G359000
TraesCS1B01G359200
TraesCS1B01G359300
TraesCS1B01G359400
TraesCS1B01G359600
TraesCS1B01G359700
TraesCS1B01G359800
TraesCS1B01G359900
TraesCS1B01G360100
TraesCS1B01G360200
TraesCS1B01G360300
TraesCS1B01G360400
TraesCS1B01G360600
TraesCS1B01G360700
TraesCS1B01G360900
TraesCS1B01G361000
TraesCS1B01G361300
TraesCS1B01G361400
TraesCS1B01G361500
TraesCS1B01G361600
TraesCS1B01G361700
TraesCS1B01G361900
TraesCS1B01G362100
TraesCS1B01G362200
TraesCS1B01G362600
TraesCS1B01G362700
TraesCS1B01G362800
TraesCS1B01G362900
TraesCS1B01G363000
TraesCS1B01G363100
TraesCS1B01G363200
TraesCS1B01G363500
TraesCS1B01G363700
TraesCS1B01G363800
TraesCS1B01G363900
TraesCS1B01G364000
TraesCS1B01G364100
TraesCS1B01G364200
TraesCS1B01G364300
TraesCS1B01G364500
TraesCS1B01G364800
TraesCS1B01G364900
TraesCS1B01G365000
TraesCS1B01G365300
TraesCS1B01G365500
TraesCS1B01G366000
TraesCS1B01G366300
TraesCS1B01G366400
TraesCS1B01G366500
TraesCS1B01G366600
TraesCS1B01G366700
TraesCS1B01G366800
TraesCS1B01G367300
TraesCS1B01G367500
TraesCS1B01G367600
TraesCS1B01G367700
TraesCS1B01G367800
TraesCS1B01G368000
TraesCS1B01G368100
TraesCS1B01G368200
TraesCS1B01G368300
TraesCS1B01G368400
TraesCS1B01G368500
TraesCS1B01G368600
TraesCS1B01G368800
TraesCS1B01G368900
TraesCS1B01G369000
TraesCS1B01G369100
TraesCS1B01G369200
TraesCS1B01G369300
TraesCS1B01G369900
TraesCS1B01G370100
TraesCS1B01G370300
TraesCS1B01G370500
TraesCS1B01G370600
TraesCS1B01G370800
TraesCS1B01G370900
TraesCS1B01G371000
TraesCS1B01G371300
TraesCS1B01G371400
TraesCS1B01G371500
TraesCS1B01G371800
TraesCS1B01G371900
TraesCS1B01G372000
TraesCS1B01G372200
TraesCS1B01G372300
TraesCS1B01G372400
TraesCS1B01G372500
TraesCS1B01G372600
TraesCS1B01G372800
TraesCS1B01G372900
TraesCS1B01G373000
TraesCS1B01G373200
TraesCS1B01G373300
TraesCS1B01G373600
TraesCS1B01G373800
TraesCS1B01G374000
TraesCS1B01G374100
TraesCS1B01G374200
TraesCS1B01G374300
TraesCS1B01G374500
TraesCS1B01G374600
TraesCS1B01G374700
TraesCS1B01G374800
TraesCS1B01G374900
TraesCS1B01G375000
TraesCS1B01G375100
TraesCS1B01G375200
TraesCS1B01G375300
TraesCS1B01G375400
TraesCS1B01G375600
TraesCS1B01G375700
TraesCS1B01G375800
TraesCS1B01G375900
TraesCS1B01G376000
TraesCS1B01G376100
TraesCS1B01G376200
TraesCS1B01G376300
TraesCS1B01G376400
TraesCS1B01G376500
TraesCS1B01G376600
TraesCS1B01G376700
TraesCS1B01G376800
TraesCS1B01G376900
TraesCS1B01G377000
TraesCS1B01G377100
TraesCS1B01G377200
TraesCS1B01G377400
TraesCS1B01G377500
TraesCS1B01G377700
TraesCS1B01G377800
TraesCS1B01G378000
TraesCS1B01G378100
TraesCS1B01G378300
TraesCS1B01G378400
TraesCS1B01G378500
TraesCS1B01G378600
TraesCS1B01G378700
TraesCS1B01G378800
TraesCS1B01G378900
TraesCS1B01G379000
TraesCS1B01G379100
TraesCS1B01G379200
TraesCS1B01G379500
TraesCS1B01G379600
TraesCS1B01G379800
TraesCS1B01G380000
TraesCS1B01G380100
TraesCS1B01G380200
TraesCS1B01G380300
TraesCS1B01G380400
TraesCS1B01G381300
TraesCS1B01G381600
TraesCS1B01G381900
TraesCS1B01G382000
TraesCS1B01G382200
TraesCS1B01G382300
TraesCS1B01G382500
TraesCS1B01G382600
TraesCS1B01G382700
TraesCS1B01G382800
TraesCS1B01G382900
TraesCS1B01G383000
TraesCS1B01G383200
TraesCS1B01G383300
TraesCS1B01G383400
TraesCS1B01G383600
TraesCS1B01G383700
TraesCS1B01G383800
TraesCS1B01G383900
TraesCS1B01G384000
TraesCS1B01G384300
TraesCS1B01G384400
TraesCS1B01G384500
TraesCS1B01G384600
TraesCS1B01G384700
TraesCS1B01G384900
TraesCS1B01G385000
TraesCS1B01G385100
TraesCS1B01G385200
TraesCS1B01G385300
TraesCS1B01G385400
TraesCS1B01G385500
TraesCS1B01G385600
TraesCS1B01G385800
TraesCS1B01G385900
TraesCS1B01G386200
TraesCS1B01G386400
TraesCS1B01G386500
TraesCS1B01G386600
TraesCS1B01G386700
TraesCS1B01G386800
TraesCS1B01G387000
TraesCS1B01G387100
TraesCS1B01G387200
TraesCS1B01G387300
TraesCS1B01G387400
TraesCS1B01G387500
TraesCS1B01G387600
TraesCS1B01G387800
TraesCS1B01G387900
TraesCS1B01G388000
TraesCS1B01G388100
TraesCS1B01G388600
TraesCS1B01G388700
TraesCS1B01G388800
TraesCS1B01G388900
TraesCS1B01G389000
TraesCS1B01G389200
TraesCS1B01G389300
TraesCS1B01G389400
TraesCS1B01G389600
TraesCS1B01G389700
TraesCS1B01G389800
TraesCS1B01G389900
TraesCS1B01G390000
TraesCS1B01G390100
TraesCS1B01G390200
TraesCS1B01G390300
TraesCS1B01G390400
TraesCS1B01G390500
TraesCS1B01G390800
TraesCS1B01G391400
TraesCS1B01G391800
TraesCS1B01G391900
TraesCS1B01G392000
TraesCS1B01G392200
TraesCS1B01G392300
TraesCS1B01G392400
TraesCS1B01G392600
TraesCS1B01G392800
TraesCS1B01G392900
TraesCS1B01G393000
TraesCS1B01G393100
TraesCS1B01G393300
TraesCS1B01G393400
TraesCS1B01G393500
TraesCS1B01G393600
TraesCS1B01G393800
TraesCS1B01G394300
TraesCS1B01G394900
TraesCS1B01G395000
TraesCS1B01G395400
TraesCS1B01G395600
TraesCS1B01G395700
TraesCS1B01G395800
TraesCS1B01G395900
TraesCS1B01G396000
TraesCS1B01G396200
TraesCS1B01G396300
TraesCS1B01G396400
TraesCS1B01G396700
TraesCS1B01G396800
TraesCS1B01G397000
TraesCS1B01G397100
TraesCS1B01G398100
TraesCS1B01G398200
TraesCS1B01G398300
TraesCS1B01G398500
TraesCS1B01G398700
TraesCS1B01G398800
TraesCS1B01G398900
TraesCS1B01G399000
TraesCS1B01G399100
TraesCS1B01G399200
TraesCS1B01G399400
TraesCS1B01G399500
TraesCS1B01G399600
TraesCS1B01G399700
TraesCS1B01G399800
TraesCS1B01G399900
TraesCS1B01G400100
TraesCS1B01G400300
TraesCS1B01G400400
TraesCS1B01G400500
TraesCS1B01G400600
TraesCS1B01G400800
TraesCS1B01G400900
TraesCS1B01G401200
TraesCS1B01G401300
TraesCS1B01G401400
TraesCS1B01G401500
TraesCS1B01G401600
TraesCS1B01G401700
TraesCS1B01G401800
TraesCS1B01G402100
TraesCS1B01G402200
TraesCS1B01G402800
TraesCS1B01G402900
TraesCS1B01G403000
TraesCS1B01G403200
TraesCS1B01G403300
TraesCS1B01G403400
TraesCS1B01G403500
TraesCS1B01G403600
TraesCS1B01G404000
TraesCS1B01G404300
TraesCS1B01G404400
TraesCS1B01G404500
TraesCS1B01G404700
TraesCS1B01G404900
TraesCS1B01G405000
TraesCS1B01G405100
TraesCS1B01G405200
TraesCS1B01G405300
TraesCS1B01G405400
TraesCS1B01G405500
TraesCS1B01G405600
TraesCS1B01G405700
TraesCS1B01G405800
TraesCS1B01G405900
TraesCS1B01G406000
TraesCS1B01G406600
TraesCS1B01G406900
TraesCS1B01G407200
TraesCS1B01G407300
TraesCS1B01G407400
TraesCS1B01G407500
TraesCS1B01G408100
TraesCS1B01G408200
TraesCS1B01G408300
TraesCS1B01G408600
TraesCS1B01G409000
TraesCS1B01G409100
TraesCS1B01G409200
TraesCS1B01G409300
TraesCS1B01G409500
TraesCS1B01G409800
TraesCS1B01G410300
TraesCS1B01G410500
TraesCS1B01G410600
TraesCS1B01G410700
TraesCS1B01G410800
TraesCS1B01G410900
TraesCS1B01G411000
TraesCS1B01G411100
TraesCS1B01G411300
TraesCS1B01G411400
TraesCS1B01G411600
TraesCS1B01G411700
TraesCS1B01G411900
TraesCS1B01G412000
TraesCS1B01G412200
TraesCS1B01G412900
TraesCS1B01G413000
TraesCS1B01G413200
TraesCS1B01G413700
TraesCS1B01G413800
TraesCS1B01G413900
TraesCS1B01G414200
TraesCS1B01G414400
TraesCS1B01G414800
TraesCS1B01G414900
TraesCS1B01G415200
TraesCS1B01G415600
TraesCS1B01G415700
TraesCS1B01G415900
TraesCS1B01G416000
TraesCS1B01G416200
TraesCS1B01G416400
TraesCS1B01G416500
TraesCS1B01G416600
TraesCS1B01G416700
TraesCS1B01G417000
TraesCS1B01G418100
TraesCS1B01G418300
TraesCS1B01G418400
TraesCS1B01G418500
TraesCS1B01G418900
TraesCS1B01G419000
TraesCS1B01G419100
TraesCS1B01G419200
TraesCS1B01G419300
TraesCS1B01G419400
TraesCS1B01G419500
TraesCS1B01G419600
TraesCS1B01G419900
TraesCS1B01G420100
TraesCS1B01G420200
TraesCS1B01G420300
TraesCS1B01G420400
TraesCS1B01G420700
TraesCS1B01G420800
TraesCS1B01G420900
TraesCS1B01G421000
TraesCS1B01G421100
TraesCS1B01G422100
TraesCS1B01G422200
TraesCS1B01G422600
TraesCS1B01G422700
TraesCS1B01G423000
TraesCS1B01G423200
TraesCS1B01G423300
TraesCS1B01G423400
TraesCS1B01G423600
TraesCS1B01G424000
TraesCS1B01G424100
TraesCS1B01G424200
TraesCS1B01G424400
TraesCS1B01G424500
TraesCS1B01G424700
TraesCS1B01G424800
TraesCS1B01G425100
TraesCS1B01G425200
TraesCS1B01G425500
TraesCS1B01G425600
TraesCS1B01G425700
TraesCS1B01G426100
TraesCS1B01G426200
TraesCS1B01G426300
TraesCS1B01G426400
TraesCS1B01G426500
TraesCS1B01G426600
TraesCS1B01G426700
TraesCS1B01G426800
TraesCS1B01G426900
TraesCS1B01G427000
TraesCS1B01G427100
TraesCS1B01G427300
TraesCS1B01G427400
TraesCS1B01G427500
TraesCS1B01G427600
TraesCS1B01G427800
TraesCS1B01G427900
TraesCS1B01G428100
TraesCS1B01G428200
TraesCS1B01G428300
TraesCS1B01G428500
TraesCS1B01G428600
TraesCS1B01G428700
TraesCS1B01G428800
TraesCS1B01G428900
TraesCS1B01G429000
TraesCS1B01G429100
TraesCS1B01G429200
TraesCS1B01G429300
TraesCS1B01G429500
TraesCS1B01G429600
TraesCS1B01G429700
TraesCS1B01G430400
TraesCS1B01G430500
TraesCS1B01G430800
TraesCS1B01G431000
TraesCS1B01G431200
TraesCS1B01G431300
TraesCS1B01G431400
TraesCS1B01G431500
TraesCS1B01G431600
TraesCS1B01G431700
TraesCS1B01G431800
TraesCS1B01G432200
TraesCS1B01G432400
TraesCS1B01G432900
TraesCS1B01G433000
TraesCS1B01G433100
TraesCS1B01G433200
TraesCS1B01G433400
TraesCS1B01G433900
TraesCS1B01G434000
TraesCS1B01G434100
TraesCS1B01G434200
TraesCS1B01G434300
TraesCS1B01G434400
TraesCS1B01G434500
TraesCS1B01G434600
TraesCS1B01G434700
TraesCS1B01G434800
TraesCS1B01G434900
TraesCS1B01G435000
TraesCS1B01G435100
TraesCS1B01G435200
TraesCS1B01G435300
TraesCS1B01G435400
TraesCS1B01G435500
TraesCS1B01G435600
TraesCS1B01G435700
TraesCS1B01G435900
TraesCS1B01G436300
TraesCS1B01G436500
TraesCS1B01G436700
TraesCS1B01G436800
TraesCS1B01G437200
TraesCS1B01G437300
TraesCS1B01G437600
TraesCS1B01G437700
TraesCS1B01G437900
TraesCS1B01G438000
TraesCS1B01G438300
TraesCS1B01G438500
TraesCS1B01G438600
TraesCS1B01G438800
TraesCS1B01G438900
TraesCS1B01G439000
TraesCS1B01G439100
TraesCS1B01G439200
TraesCS1B01G439300
TraesCS1B01G439400
TraesCS1B01G439500
TraesCS1B01G439800
TraesCS1B01G439900
TraesCS1B01G440000
TraesCS1B01G440100
TraesCS1B01G440300
TraesCS1B01G440400
TraesCS1B01G440500
TraesCS1B01G440600
TraesCS1B01G440700
TraesCS1B01G440900
TraesCS1B01G441000
TraesCS1B01G441100
TraesCS1B01G441300
TraesCS1B01G441400
TraesCS1B01G441500
TraesCS1B01G441600
TraesCS1B01G441800
TraesCS1B01G441900
TraesCS1B01G442000
TraesCS1B01G442200
TraesCS1B01G442300
TraesCS1B01G442400
TraesCS1B01G442600
TraesCS1B01G442700
TraesCS1B01G442800
TraesCS1B01G442900
TraesCS1B01G443000
TraesCS1B01G443100
TraesCS1B01G443200
TraesCS1B01G443300
TraesCS1B01G443400
TraesCS1B01G443600
TraesCS1B01G443900
TraesCS1B01G444400
TraesCS1B01G444500
TraesCS1B01G444600
TraesCS1B01G444900
TraesCS1B01G445000
TraesCS1B01G445100
TraesCS1B01G445200
TraesCS1B01G445300
TraesCS1B01G445400
TraesCS1B01G445500
TraesCS1B01G445600
TraesCS1B01G445700
TraesCS1B01G446100
TraesCS1B01G446300
TraesCS1B01G446400
TraesCS1B01G446500
TraesCS1B01G446600
TraesCS1B01G447000
TraesCS1B01G447200
TraesCS1B01G447400
TraesCS1B01G447600
TraesCS1B01G447700
TraesCS1B01G447900
TraesCS1B01G448100
TraesCS1B01G448200
TraesCS1B01G448300
TraesCS1B01G448400
TraesCS1B01G448500
TraesCS1B01G448600
TraesCS1B01G448700
TraesCS1B01G448900
TraesCS1B01G449000
TraesCS1B01G449100
TraesCS1B01G449200
TraesCS1B01G449300
TraesCS1B01G449400
TraesCS1B01G449500
TraesCS1B01G449700
TraesCS1B01G449800
TraesCS1B01G450400
TraesCS1B01G451000
TraesCS1B01G451300
TraesCS1B01G451500
TraesCS1B01G451600
TraesCS1B01G451700
TraesCS1B01G452100
TraesCS1B01G452200
TraesCS1B01G452400
TraesCS1B01G452500
TraesCS1B01G452800
TraesCS1B01G453100
TraesCS1B01G453200
TraesCS1B01G453300
TraesCS1B01G453400
TraesCS1B01G453500
TraesCS1B01G453600
TraesCS1B01G453700
TraesCS1B01G453800
TraesCS1B01G453900
TraesCS1B01G454000
TraesCS1B01G454100
TraesCS1B01G454200
TraesCS1B01G454300
TraesCS1B01G454400
TraesCS1B01G454500
TraesCS1B01G454600
TraesCS1B01G454700
TraesCS1B01G454800
TraesCS1B01G454900
TraesCS1B01G455000
TraesCS1B01G455100
TraesCS1B01G455200
TraesCS1B01G455300
TraesCS1B01G455800
TraesCS1B01G455900
TraesCS1B01G456000
TraesCS1B01G456100
TraesCS1B01G456200
TraesCS1B01G456300
TraesCS1B01G456400
TraesCS1B01G456500
TraesCS1B01G456700
TraesCS1B01G456800
TraesCS1B01G456900
TraesCS1B01G457600
TraesCS1B01G457700
TraesCS1B01G457800
TraesCS1B01G457900
TraesCS1B01G458200
TraesCS1B01G458300
TraesCS1B01G458600
TraesCS1B01G458700
TraesCS1B01G458800
TraesCS1B01G458900
TraesCS1B01G459300
TraesCS1B01G459400
TraesCS1B01G459900
TraesCS1B01G460000
TraesCS1B01G460100
TraesCS1B01G460600
TraesCS1B01G460700
TraesCS1B01G461600
TraesCS1B01G461800
TraesCS1B01G461900
TraesCS1B01G462000
TraesCS1B01G462200
TraesCS1B01G462300
TraesCS1B01G462500
TraesCS1B01G462700
TraesCS1B01G463000
TraesCS1B01G463100
TraesCS1B01G463300
TraesCS1B01G463400
TraesCS1B01G463700
TraesCS1B01G463900
TraesCS1B01G464000
TraesCS1B01G464100
TraesCS1B01G464200
TraesCS1B01G464300
TraesCS1B01G464800
TraesCS1B01G464900
TraesCS1B01G465000
TraesCS1B01G465100
TraesCS1B01G465300
TraesCS1B01G465400
TraesCS1B01G465500
TraesCS1B01G465700
TraesCS1B01G465800
TraesCS1B01G465900
TraesCS1B01G466000
TraesCS1B01G466100
TraesCS1B01G466300
TraesCS1B01G466400
TraesCS1B01G466500
TraesCS1B01G466600
TraesCS1B01G466700
TraesCS1B01G466900
TraesCS1B01G467000
TraesCS1B01G467100
TraesCS1B01G467200
TraesCS1B01G467400
TraesCS1B01G467500
TraesCS1B01G467600
TraesCS1B01G467700
TraesCS1B01G467800
TraesCS1B01G467900
TraesCS1B01G468000
TraesCS1B01G468200
TraesCS1B01G468500
TraesCS1B01G468800
TraesCS1B01G468900
TraesCS1B01G469100
TraesCS1B01G469300
TraesCS1B01G469400
TraesCS1B01G469500
TraesCS1B01G469700
TraesCS1B01G469800
TraesCS1B01G470000
TraesCS1B01G470100
TraesCS1B01G470500
TraesCS1B01G470600
TraesCS1B01G470900
TraesCS1B01G471000
TraesCS1B01G471100
TraesCS1B01G471400
TraesCS1B01G471600
TraesCS1B01G471700
TraesCS1B01G472100
TraesCS1B01G472200
TraesCS1B01G472500
TraesCS1B01G472700
TraesCS1B01G473300
TraesCS1B01G473400
TraesCS1B01G473500
TraesCS1B01G474200
TraesCS1B01G474400
TraesCS1B01G474600
TraesCS1B01G474800
TraesCS1B01G475300
TraesCS1B01G475400
TraesCS1B01G475600
TraesCS1B01G475700
TraesCS1B01G476200
TraesCS1B01G476300
TraesCS1B01G476400
TraesCS1B01G476500
TraesCS1B01G476600
TraesCS1B01G476700
TraesCS1B01G476900
TraesCS1B01G477000
TraesCS1B01G477300
TraesCS1B01G477500
TraesCS1B01G477600
TraesCS1B01G477700
TraesCS1B01G477800
TraesCS1B01G477900
TraesCS1B01G478100
TraesCS1B01G478400
TraesCS1B01G478500
TraesCS1B01G478600
TraesCS1B01G478700
TraesCS1B01G478800
TraesCS1B01G479000
TraesCS1B01G479100
TraesCS1B01G479200
TraesCS1B01G479300
TraesCS1B01G479400
TraesCS1B01G479700
TraesCS1B01G479900
TraesCS1B01G480000
TraesCS1B01G480100
TraesCS1B01G480300
TraesCS1B01G480400
TraesCS1B01G480500
TraesCS1B01G480600
TraesCS1B01G480700
TraesCS1B01G480800
TraesCS1B01G481100
TraesCS1B01G481300
TraesCS1B01G481400
TraesCS1B01G481500
TraesCS1D01G000100
TraesCS1D01G000200
TraesCS1D01G000300
TraesCS1D01G000700
TraesCS1D01G000800
TraesCS1D01G001000
TraesCS1D01G001100
TraesCS1D01G001200
TraesCS1D01G001300
TraesCS1D01G001400
TraesCS1D01G001500
TraesCS1D01G001600
TraesCS1D01G001700
TraesCS1D01G001800
TraesCS1D01G001900
TraesCS1D01G002100
TraesCS1D01G002300
TraesCS1D01G002400
TraesCS1D01G002500
TraesCS1D01G002600
TraesCS1D01G002700
TraesCS1D01G002900
TraesCS1D01G003000
TraesCS1D01G003300
TraesCS1D01G003700
TraesCS1D01G004000
TraesCS1D01G004300
TraesCS1D01G004500
TraesCS1D01G004600
TraesCS1D01G004700
TraesCS1D01G004800
TraesCS1D01G004900
TraesCS1D01G005000
TraesCS1D01G005100
TraesCS1D01G005300
TraesCS1D01G005400
TraesCS1D01G005500
TraesCS1D01G005800
TraesCS1D01G005900
TraesCS1D01G006000
TraesCS1D01G006200
TraesCS1D01G006300
TraesCS1D01G006500
TraesCS1D01G006800
TraesCS1D01G007100
TraesCS1D01G007400
TraesCS1D01G007800
TraesCS1D01G008000
TraesCS1D01G008200
TraesCS1D01G008300
TraesCS1D01G008600
TraesCS1D01G008800
TraesCS1D01G008900
TraesCS1D01G009100
TraesCS1D01G009300
TraesCS1D01G009400
TraesCS1D01G009500
TraesCS1D01G009600
TraesCS1D01G009700
TraesCS1D01G009800
TraesCS1D01G009900
TraesCS1D01G010100
TraesCS1D01G010300
TraesCS1D01G010400
TraesCS1D01G010700
TraesCS1D01G010800
TraesCS1D01G010900
TraesCS1D01G011100
TraesCS1D01G011200
TraesCS1D01G011300
TraesCS1D01G011600
TraesCS1D01G011700
TraesCS1D01G011800
TraesCS1D01G011900
TraesCS1D01G012000
TraesCS1D01G012100
TraesCS1D01G012200
TraesCS1D01G012300
TraesCS1D01G012500
TraesCS1D01G012600
TraesCS1D01G012800
TraesCS1D01G012900
TraesCS1D01G013000
TraesCS1D01G013100
TraesCS1D01G013200
TraesCS1D01G013300
TraesCS1D01G013400
TraesCS1D01G013500
TraesCS1D01G013600
TraesCS1D01G013700
TraesCS1D01G013800
TraesCS1D01G013900
TraesCS1D01G014200
TraesCS1D01G014300
TraesCS1D01G014500
TraesCS1D01G014600
TraesCS1D01G014700
TraesCS1D01G014800
TraesCS1D01G014900
TraesCS1D01G015000
TraesCS1D01G015100
TraesCS1D01G015300
TraesCS1D01G015400
TraesCS1D01G015500
TraesCS1D01G015800
TraesCS1D01G015900
TraesCS1D01G016100
TraesCS1D01G016200
TraesCS1D01G016300
TraesCS1D01G016400
TraesCS1D01G016500
TraesCS1D01G016600
TraesCS1D01G016700
TraesCS1D01G016800
TraesCS1D01G016900
TraesCS1D01G017000
TraesCS1D01G017200
TraesCS1D01G017400
TraesCS1D01G017600
TraesCS1D01G017700
TraesCS1D01G017800
TraesCS1D01G017900
TraesCS1D01G018000
TraesCS1D01G018200
TraesCS1D01G018300
TraesCS1D01G018400
TraesCS1D01G018800
TraesCS1D01G018900
TraesCS1D01G019000
TraesCS1D01G019100
TraesCS1D01G019200
TraesCS1D01G019300
TraesCS1D01G019400
TraesCS1D01G019600
TraesCS1D01G019700
TraesCS1D01G019900
TraesCS1D01G020200
TraesCS1D01G020400
TraesCS1D01G020600
TraesCS1D01G020700
TraesCS1D01G020800
TraesCS1D01G020900
TraesCS1D01G021000
TraesCS1D01G021100
TraesCS1D01G021200
TraesCS1D01G021400
TraesCS1D01G021600
TraesCS1D01G021700
TraesCS1D01G021900
TraesCS1D01G022000
TraesCS1D01G022100
TraesCS1D01G022200
TraesCS1D01G022300
TraesCS1D01G022400
TraesCS1D01G022500
TraesCS1D01G022600
TraesCS1D01G022700
TraesCS1D01G023000
TraesCS1D01G023700
TraesCS1D01G024100
TraesCS1D01G024200
TraesCS1D01G024400
TraesCS1D01G024500
TraesCS1D01G024600
TraesCS1D01G024800
TraesCS1D01G024900
TraesCS1D01G025100
TraesCS1D01G025200
TraesCS1D01G025300
TraesCS1D01G025500
TraesCS1D01G025600
TraesCS1D01G025700
TraesCS1D01G026000
TraesCS1D01G026100
TraesCS1D01G026200
TraesCS1D01G026400
TraesCS1D01G026500
TraesCS1D01G026800
TraesCS1D01G027200
TraesCS1D01G027300
TraesCS1D01G027400
TraesCS1D01G027500
TraesCS1D01G027700
TraesCS1D01G027800
TraesCS1D01G027900
TraesCS1D01G028000
TraesCS1D01G028100
TraesCS1D01G028200
TraesCS1D01G028300
TraesCS1D01G028400
TraesCS1D01G028500
TraesCS1D01G028600
TraesCS1D01G028700
TraesCS1D01G028800
TraesCS1D01G028900
TraesCS1D01G029000
TraesCS1D01G029100
TraesCS1D01G029200
TraesCS1D01G029300
TraesCS1D01G029400
TraesCS1D01G029500
TraesCS1D01G029700
TraesCS1D01G029900
TraesCS1D01G030000
TraesCS1D01G030200
TraesCS1D01G030300
TraesCS1D01G030400
TraesCS1D01G030500
TraesCS1D01G031100
TraesCS1D01G031300
TraesCS1D01G031400
TraesCS1D01G031800
TraesCS1D01G031900
TraesCS1D01G032100
TraesCS1D01G032200
TraesCS1D01G032300
TraesCS1D01G032500
TraesCS1D01G032600
TraesCS1D01G032700
TraesCS1D01G033200
TraesCS1D01G033300
TraesCS1D01G033400
TraesCS1D01G033500
TraesCS1D01G033600
TraesCS1D01G033700
TraesCS1D01G033800
TraesCS1D01G033900
TraesCS1D01G034000
TraesCS1D01G034100
TraesCS1D01G034200
TraesCS1D01G034300
TraesCS1D01G034400
TraesCS1D01G034500
TraesCS1D01G034600
TraesCS1D01G034800
TraesCS1D01G034900
TraesCS1D01G035100
TraesCS1D01G035200
TraesCS1D01G035300
TraesCS1D01G035400
TraesCS1D01G035600
TraesCS1D01G035700
TraesCS1D01G035800
TraesCS1D01G036000
TraesCS1D01G036200
TraesCS1D01G036300
TraesCS1D01G036400
TraesCS1D01G036500
TraesCS1D01G036700
TraesCS1D01G037100
TraesCS1D01G037200
TraesCS1D01G037400
TraesCS1D01G037500
TraesCS1D01G037700
TraesCS1D01G037800
TraesCS1D01G037900
TraesCS1D01G038000
TraesCS1D01G038100
TraesCS1D01G038500
TraesCS1D01G038700
TraesCS1D01G038800
TraesCS1D01G039000
TraesCS1D01G039200
TraesCS1D01G039300
TraesCS1D01G039400
TraesCS1D01G039500
TraesCS1D01G039700
TraesCS1D01G039800
TraesCS1D01G039900
TraesCS1D01G040000
TraesCS1D01G040100
TraesCS1D01G040200
TraesCS1D01G040300
TraesCS1D01G040400
TraesCS1D01G040700
TraesCS1D01G040900
TraesCS1D01G041200
TraesCS1D01G041400
TraesCS1D01G041500
TraesCS1D01G041600
TraesCS1D01G041700
TraesCS1D01G042000
TraesCS1D01G042100
TraesCS1D01G042200
TraesCS1D01G042300
TraesCS1D01G042400
TraesCS1D01G042500
TraesCS1D01G042600
TraesCS1D01G042700
TraesCS1D01G042800
TraesCS1D01G043300
TraesCS1D01G043400
TraesCS1D01G043800
TraesCS1D01G044000
TraesCS1D01G044200
TraesCS1D01G044300
TraesCS1D01G044600
TraesCS1D01G044700
TraesCS1D01G045000
TraesCS1D01G045100
TraesCS1D01G045200
TraesCS1D01G045400
TraesCS1D01G045500
TraesCS1D01G045600
TraesCS1D01G045700
TraesCS1D01G045800
TraesCS1D01G046000
TraesCS1D01G046100
TraesCS1D01G046400
TraesCS1D01G046500
TraesCS1D01G046600
TraesCS1D01G047100
TraesCS1D01G047900
TraesCS1D01G048000
TraesCS1D01G048100
TraesCS1D01G048200
TraesCS1D01G048300
TraesCS1D01G048800
TraesCS1D01G048900
TraesCS1D01G049000
TraesCS1D01G049500
TraesCS1D01G049600
TraesCS1D01G049700
TraesCS1D01G049800
TraesCS1D01G049900
TraesCS1D01G050000
TraesCS1D01G050200
TraesCS1D01G050300
TraesCS1D01G050400
TraesCS1D01G050500
TraesCS1D01G051000
TraesCS1D01G051300
TraesCS1D01G051400
TraesCS1D01G051500
TraesCS1D01G051700
TraesCS1D01G051900
TraesCS1D01G052000
TraesCS1D01G052200
TraesCS1D01G052500
TraesCS1D01G052700
TraesCS1D01G052800
TraesCS1D01G052900
TraesCS1D01G053000
TraesCS1D01G053100
TraesCS1D01G053400
TraesCS1D01G054000
TraesCS1D01G054100
TraesCS1D01G054200
TraesCS1D01G054400
TraesCS1D01G054500
TraesCS1D01G054600
TraesCS1D01G054700
TraesCS1D01G055200
TraesCS1D01G055600
TraesCS1D01G055700
TraesCS1D01G056500
TraesCS1D01G057200
TraesCS1D01G057400
TraesCS1D01G057500
TraesCS1D01G057800
TraesCS1D01G057900
TraesCS1D01G058100
TraesCS1D01G058300
TraesCS1D01G058500
TraesCS1D01G058600
TraesCS1D01G058800
TraesCS1D01G058900
TraesCS1D01G059000
TraesCS1D01G059100
TraesCS1D01G059200
TraesCS1D01G059300
TraesCS1D01G059500
TraesCS1D01G059600
TraesCS1D01G060000
TraesCS1D01G060200
TraesCS1D01G060500
TraesCS1D01G060600
TraesCS1D01G061100
TraesCS1D01G061200
TraesCS1D01G061400
TraesCS1D01G061600
TraesCS1D01G061700
TraesCS1D01G062300
TraesCS1D01G062500
TraesCS1D01G062700
TraesCS1D01G062800
TraesCS1D01G062900
TraesCS1D01G063000
TraesCS1D01G063400
TraesCS1D01G064000
TraesCS1D01G064200
TraesCS1D01G064300
TraesCS1D01G064400
TraesCS1D01G064500
TraesCS1D01G064600
TraesCS1D01G064700
TraesCS1D01G064800
TraesCS1D01G064900
TraesCS1D01G065300
TraesCS1D01G065600
TraesCS1D01G065700
TraesCS1D01G065900
TraesCS1D01G066000
TraesCS1D01G066100
TraesCS1D01G066300
TraesCS1D01G066400
TraesCS1D01G066500
TraesCS1D01G066600
TraesCS1D01G066700
TraesCS1D01G067000
TraesCS1D01G067100
TraesCS1D01G067200
TraesCS1D01G067400
TraesCS1D01G067500
TraesCS1D01G067700
TraesCS1D01G067800
TraesCS1D01G067900
TraesCS1D01G068000
TraesCS1D01G068100
TraesCS1D01G068200
TraesCS1D01G068300
TraesCS1D01G068500
TraesCS1D01G068700
TraesCS1D01G068800
TraesCS1D01G068900
TraesCS1D01G069000
TraesCS1D01G069100
TraesCS1D01G069300
TraesCS1D01G069700
TraesCS1D01G070000
TraesCS1D01G070400
TraesCS1D01G070500
TraesCS1D01G070600
TraesCS1D01G070800
TraesCS1D01G071000
TraesCS1D01G071100
TraesCS1D01G071200
TraesCS1D01G071400
TraesCS1D01G071800
TraesCS1D01G071900
TraesCS1D01G072000
TraesCS1D01G072200
TraesCS1D01G072300
TraesCS1D01G072700
TraesCS1D01G072800
TraesCS1D01G072900
TraesCS1D01G073000
TraesCS1D01G073100
TraesCS1D01G073200
TraesCS1D01G073400
TraesCS1D01G073600
TraesCS1D01G073900
TraesCS1D01G074000
TraesCS1D01G074100
TraesCS1D01G074300
TraesCS1D01G074400
TraesCS1D01G074500
TraesCS1D01G074600
TraesCS1D01G074700
TraesCS1D01G074800
TraesCS1D01G074900
TraesCS1D01G075000
TraesCS1D01G075100
TraesCS1D01G075200
TraesCS1D01G075300
TraesCS1D01G075400
TraesCS1D01G075500
TraesCS1D01G075600
TraesCS1D01G075700
TraesCS1D01G075800
TraesCS1D01G076100
TraesCS1D01G076200
TraesCS1D01G076300
TraesCS1D01G076500
TraesCS1D01G076600
TraesCS1D01G076700
TraesCS1D01G076900
TraesCS1D01G077300
TraesCS1D01G077500
TraesCS1D01G077600
TraesCS1D01G077800
TraesCS1D01G077900
TraesCS1D01G078000
TraesCS1D01G078100
TraesCS1D01G078500
TraesCS1D01G078600
TraesCS1D01G078900
TraesCS1D01G079200
TraesCS1D01G079300
TraesCS1D01G079400
TraesCS1D01G079600
TraesCS1D01G079800
TraesCS1D01G080000
TraesCS1D01G080100
TraesCS1D01G080200
TraesCS1D01G080300
TraesCS1D01G080400
TraesCS1D01G080500
TraesCS1D01G080600
TraesCS1D01G080800
TraesCS1D01G080900
TraesCS1D01G081000
TraesCS1D01G081100
TraesCS1D01G081200
TraesCS1D01G081400
TraesCS1D01G081600
TraesCS1D01G081700
TraesCS1D01G082000
TraesCS1D01G082100
TraesCS1D01G082200
TraesCS1D01G082300
TraesCS1D01G082500
TraesCS1D01G082600
TraesCS1D01G082700
TraesCS1D01G082800
TraesCS1D01G082900
TraesCS1D01G083200
TraesCS1D01G083600
TraesCS1D01G083900
TraesCS1D01G084000
TraesCS1D01G084100
TraesCS1D01G084200
TraesCS1D01G084400
TraesCS1D01G084600
TraesCS1D01G084900
TraesCS1D01G085000
TraesCS1D01G085200
TraesCS1D01G085300
TraesCS1D01G085400
TraesCS1D01G085900
TraesCS1D01G086400
TraesCS1D01G086600
TraesCS1D01G086700
TraesCS1D01G086800
TraesCS1D01G086900
TraesCS1D01G087000
TraesCS1D01G087300
TraesCS1D01G087400
TraesCS1D01G087600
TraesCS1D01G087700
TraesCS1D01G087900
TraesCS1D01G088000
TraesCS1D01G088200
TraesCS1D01G088500
TraesCS1D01G088600
TraesCS1D01G088800
TraesCS1D01G089100
TraesCS1D01G089200
TraesCS1D01G089300
TraesCS1D01G089400
TraesCS1D01G089500
TraesCS1D01G089600
TraesCS1D01G089800
TraesCS1D01G089900
TraesCS1D01G090000
TraesCS1D01G090100
TraesCS1D01G090200
TraesCS1D01G090300
TraesCS1D01G090400
TraesCS1D01G090600
TraesCS1D01G090800
TraesCS1D01G091000
TraesCS1D01G091200
TraesCS1D01G091300
TraesCS1D01G091400
TraesCS1D01G091600
TraesCS1D01G091700
TraesCS1D01G092200
TraesCS1D01G092300
TraesCS1D01G092400
TraesCS1D01G092600
TraesCS1D01G092700
TraesCS1D01G092800
TraesCS1D01G092900
TraesCS1D01G093000
TraesCS1D01G093100
TraesCS1D01G093200
TraesCS1D01G093500
TraesCS1D01G093900
TraesCS1D01G094200
TraesCS1D01G094300
TraesCS1D01G094400
TraesCS1D01G094600
TraesCS1D01G094700
TraesCS1D01G094800
TraesCS1D01G094900
TraesCS1D01G095000
TraesCS1D01G095100
TraesCS1D01G095400
TraesCS1D01G095500
TraesCS1D01G095600
TraesCS1D01G095700
TraesCS1D01G095800
TraesCS1D01G095900
TraesCS1D01G096000
TraesCS1D01G096100
TraesCS1D01G096200
TraesCS1D01G096300
TraesCS1D01G096400
TraesCS1D01G096500
TraesCS1D01G096600
TraesCS1D01G096900
TraesCS1D01G097100
TraesCS1D01G097200
TraesCS1D01G097700
TraesCS1D01G097900
TraesCS1D01G098000
TraesCS1D01G098100
TraesCS1D01G098200
TraesCS1D01G098400
TraesCS1D01G098500
TraesCS1D01G098600
TraesCS1D01G098700
TraesCS1D01G098800
TraesCS1D01G098900
TraesCS1D01G099000
TraesCS1D01G099100
TraesCS1D01G099500
TraesCS1D01G099600
TraesCS1D01G099900
TraesCS1D01G100000
TraesCS1D01G100100
TraesCS1D01G100200
TraesCS1D01G100300
TraesCS1D01G100400
TraesCS1D01G100500
TraesCS1D01G100600
TraesCS1D01G100700
TraesCS1D01G100900
TraesCS1D01G101000
TraesCS1D01G101100
TraesCS1D01G101200
TraesCS1D01G101300
TraesCS1D01G101400
TraesCS1D01G101600
TraesCS1D01G101700
TraesCS1D01G101900
TraesCS1D01G102100
TraesCS1D01G102200
TraesCS1D01G102300
TraesCS1D01G102500
TraesCS1D01G102600
TraesCS1D01G102700
TraesCS1D01G102900
TraesCS1D01G103000
TraesCS1D01G103100
TraesCS1D01G103200
TraesCS1D01G103400
TraesCS1D01G103500
TraesCS1D01G103700
TraesCS1D01G103800
TraesCS1D01G104000
TraesCS1D01G104200
TraesCS1D01G104400
TraesCS1D01G104500
TraesCS1D01G104700
TraesCS1D01G104800
TraesCS1D01G105000
TraesCS1D01G105200
TraesCS1D01G105300
TraesCS1D01G105400
TraesCS1D01G105500
TraesCS1D01G105600
TraesCS1D01G105800
TraesCS1D01G105900
TraesCS1D01G106000
TraesCS1D01G106100
TraesCS1D01G106200
TraesCS1D01G106500
TraesCS1D01G106600
TraesCS1D01G107000
TraesCS1D01G107100
TraesCS1D01G107200
TraesCS1D01G107300
TraesCS1D01G107400
TraesCS1D01G107500
TraesCS1D01G107600
TraesCS1D01G107700
TraesCS1D01G107800
TraesCS1D01G107900
TraesCS1D01G108000
TraesCS1D01G108200
TraesCS1D01G108300
TraesCS1D01G108600
TraesCS1D01G108700
TraesCS1D01G108800
TraesCS1D01G108900
TraesCS1D01G109000
TraesCS1D01G109100
TraesCS1D01G109200
TraesCS1D01G109300
TraesCS1D01G109500
TraesCS1D01G109600
TraesCS1D01G109700
TraesCS1D01G109800
TraesCS1D01G109900
TraesCS1D01G110000
TraesCS1D01G110600
TraesCS1D01G110900
TraesCS1D01G111000
TraesCS1D01G111100
TraesCS1D01G111200
TraesCS1D01G111300
TraesCS1D01G111400
TraesCS1D01G111500
TraesCS1D01G111700
TraesCS1D01G111800
TraesCS1D01G111900
TraesCS1D01G112000
TraesCS1D01G112300
TraesCS1D01G112400
TraesCS1D01G112500
TraesCS1D01G112800
TraesCS1D01G113000
TraesCS1D01G113300
TraesCS1D01G113500
TraesCS1D01G113800
TraesCS1D01G113900
TraesCS1D01G114000
TraesCS1D01G114100
TraesCS1D01G114200
TraesCS1D01G114300
TraesCS1D01G114400
TraesCS1D01G114600
TraesCS1D01G114700
TraesCS1D01G114800
TraesCS1D01G114900
TraesCS1D01G115000
TraesCS1D01G115100
TraesCS1D01G115200
TraesCS1D01G115400
TraesCS1D01G115700
TraesCS1D01G115900
TraesCS1D01G116000
TraesCS1D01G116300
TraesCS1D01G116400
TraesCS1D01G116500
TraesCS1D01G116600
TraesCS1D01G116700
TraesCS1D01G116800
TraesCS1D01G116900
TraesCS1D01G117000
TraesCS1D01G117400
TraesCS1D01G117600
TraesCS1D01G117700
TraesCS1D01G118300
TraesCS1D01G118600
TraesCS1D01G118700
TraesCS1D01G118800
TraesCS1D01G118900
TraesCS1D01G119000
TraesCS1D01G119400
TraesCS1D01G119500
TraesCS1D01G119700
TraesCS1D01G120000
TraesCS1D01G120100
TraesCS1D01G120500
TraesCS1D01G120800
TraesCS1D01G121100
TraesCS1D01G121300
TraesCS1D01G121400
TraesCS1D01G121600
TraesCS1D01G121700
TraesCS1D01G121900
TraesCS1D01G122400
TraesCS1D01G122500
TraesCS1D01G123300
TraesCS1D01G123400
TraesCS1D01G123500
TraesCS1D01G123600
TraesCS1D01G123700
TraesCS1D01G123800
TraesCS1D01G123900
TraesCS1D01G124100
TraesCS1D01G124200
TraesCS1D01G124300
TraesCS1D01G124500
TraesCS1D01G124700
TraesCS1D01G124800
TraesCS1D01G125000
TraesCS1D01G125100
TraesCS1D01G125300
TraesCS1D01G125400
TraesCS1D01G125500
TraesCS1D01G125600
TraesCS1D01G125700
TraesCS1D01G125800
TraesCS1D01G125900
TraesCS1D01G126200
TraesCS1D01G126300
TraesCS1D01G126400
TraesCS1D01G126500
TraesCS1D01G126600
TraesCS1D01G126800
TraesCS1D01G127000
TraesCS1D01G127200
TraesCS1D01G127300
TraesCS1D01G127500
TraesCS1D01G127700
TraesCS1D01G127900
TraesCS1D01G128000
TraesCS1D01G128500
TraesCS1D01G128600
TraesCS1D01G128800
TraesCS1D01G128900
TraesCS1D01G129000
TraesCS1D01G129100
TraesCS1D01G129500
TraesCS1D01G129600
TraesCS1D01G130000
TraesCS1D01G130200
TraesCS1D01G130400
TraesCS1D01G130500
TraesCS1D01G130800
TraesCS1D01G130900
TraesCS1D01G131000
TraesCS1D01G131100
TraesCS1D01G131200
TraesCS1D01G131600
TraesCS1D01G131700
TraesCS1D01G131800
TraesCS1D01G132000
TraesCS1D01G132200
TraesCS1D01G132500
TraesCS1D01G132600
TraesCS1D01G132700
TraesCS1D01G132800
TraesCS1D01G132900
TraesCS1D01G133100
TraesCS1D01G133200
TraesCS1D01G133300
TraesCS1D01G133700
TraesCS1D01G133800
TraesCS1D01G134000
TraesCS1D01G134100
TraesCS1D01G134200
TraesCS1D01G134500
TraesCS1D01G134600
TraesCS1D01G134700
TraesCS1D01G134800
TraesCS1D01G135200
TraesCS1D01G135300
TraesCS1D01G135400
TraesCS1D01G135500
TraesCS1D01G135700
TraesCS1D01G135900
TraesCS1D01G136000
TraesCS1D01G136100
TraesCS1D01G136200
TraesCS1D01G136400
TraesCS1D01G136500
TraesCS1D01G136600
TraesCS1D01G136700
TraesCS1D01G136800
TraesCS1D01G136900
TraesCS1D01G137000
TraesCS1D01G137100
TraesCS1D01G137200
TraesCS1D01G137400
TraesCS1D01G137500
TraesCS1D01G137700
TraesCS1D01G137800
TraesCS1D01G137900
TraesCS1D01G138000
TraesCS1D01G138100
TraesCS1D01G138400
TraesCS1D01G138600
TraesCS1D01G138700
TraesCS1D01G138900
TraesCS1D01G139000
TraesCS1D01G139100
TraesCS1D01G139200
TraesCS1D01G139300
TraesCS1D01G139400
TraesCS1D01G139500
TraesCS1D01G139600
TraesCS1D01G139700
TraesCS1D01G139800
TraesCS1D01G140000
TraesCS1D01G140200
TraesCS1D01G140300
TraesCS1D01G140400
TraesCS1D01G140500
TraesCS1D01G140600
TraesCS1D01G140700
TraesCS1D01G140900
TraesCS1D01G141000
TraesCS1D01G141300
TraesCS1D01G141400
TraesCS1D01G141500
TraesCS1D01G141800
TraesCS1D01G141900
TraesCS1D01G142000
TraesCS1D01G142100
TraesCS1D01G142200
TraesCS1D01G142300
TraesCS1D01G142500
TraesCS1D01G142600
TraesCS1D01G142700
TraesCS1D01G142900
TraesCS1D01G143000
TraesCS1D01G143100
TraesCS1D01G143200
TraesCS1D01G143400
TraesCS1D01G143500
TraesCS1D01G143800
TraesCS1D01G143900
TraesCS1D01G144000
TraesCS1D01G144100
TraesCS1D01G144200
TraesCS1D01G144300
TraesCS1D01G144700
TraesCS1D01G144800
TraesCS1D01G144900
TraesCS1D01G145000
TraesCS1D01G145100
TraesCS1D01G145400
TraesCS1D01G145700
TraesCS1D01G145900
TraesCS1D01G146000
TraesCS1D01G146100
TraesCS1D01G146400
TraesCS1D01G146500
TraesCS1D01G146600
TraesCS1D01G146700
TraesCS1D01G146800
TraesCS1D01G146900
TraesCS1D01G147000
TraesCS1D01G147200
TraesCS1D01G147300
TraesCS1D01G147400
TraesCS1D01G147600
TraesCS1D01G147800
TraesCS1D01G147900
TraesCS1D01G148000
TraesCS1D01G148100
TraesCS1D01G148200
TraesCS1D01G148400
TraesCS1D01G148500
TraesCS1D01G148800
TraesCS1D01G148900
TraesCS1D01G149100
TraesCS1D01G149200
TraesCS1D01G149400
TraesCS1D01G149500
TraesCS1D01G149600
TraesCS1D01G149700
TraesCS1D01G149800
TraesCS1D01G149900
TraesCS1D01G150000
TraesCS1D01G150100
TraesCS1D01G150400
TraesCS1D01G150600
TraesCS1D01G150700
TraesCS1D01G150800
TraesCS1D01G150900
TraesCS1D01G151100
TraesCS1D01G151300
TraesCS1D01G151400
TraesCS1D01G151500
TraesCS1D01G151600
TraesCS1D01G151700
TraesCS1D01G151800
TraesCS1D01G151900
TraesCS1D01G152000
TraesCS1D01G152100
TraesCS1D01G152300
TraesCS1D01G152500
TraesCS1D01G152600
TraesCS1D01G153100
TraesCS1D01G153300
TraesCS1D01G153500
TraesCS1D01G153600
TraesCS1D01G153800
TraesCS1D01G153900
TraesCS1D01G154000
TraesCS1D01G154400
TraesCS1D01G154500
TraesCS1D01G155000
TraesCS1D01G155100
TraesCS1D01G155200
TraesCS1D01G155700
TraesCS1D01G156000
TraesCS1D01G156100
TraesCS1D01G156400
TraesCS1D01G156600
TraesCS1D01G156900
TraesCS1D01G157000
TraesCS1D01G157300
TraesCS1D01G157400
TraesCS1D01G157500
TraesCS1D01G157600
TraesCS1D01G158000
TraesCS1D01G158200
TraesCS1D01G158400
TraesCS1D01G158500
TraesCS1D01G158700
TraesCS1D01G158800
TraesCS1D01G159000
TraesCS1D01G159100
TraesCS1D01G159200
TraesCS1D01G159300
TraesCS1D01G159600
TraesCS1D01G159800
TraesCS1D01G160000
TraesCS1D01G160100
TraesCS1D01G160200
TraesCS1D01G160300
TraesCS1D01G160500
TraesCS1D01G160600
TraesCS1D01G160700
TraesCS1D01G161000
TraesCS1D01G161200
TraesCS1D01G161300
TraesCS1D01G161400
TraesCS1D01G161500
TraesCS1D01G161600
TraesCS1D01G161700
TraesCS1D01G161800
TraesCS1D01G161900
TraesCS1D01G162000
TraesCS1D01G162200
TraesCS1D01G162500
TraesCS1D01G162600
TraesCS1D01G162800
TraesCS1D01G163100
TraesCS1D01G163300
TraesCS1D01G163400
TraesCS1D01G163500
TraesCS1D01G163600
TraesCS1D01G164500
TraesCS1D01G164600
TraesCS1D01G164800
TraesCS1D01G164900
TraesCS1D01G165000
TraesCS1D01G165100
TraesCS1D01G165200
TraesCS1D01G165300
TraesCS1D01G165600
TraesCS1D01G165800
TraesCS1D01G166000
TraesCS1D01G166200
TraesCS1D01G166300
TraesCS1D01G166500
TraesCS1D01G166700
TraesCS1D01G166800
TraesCS1D01G166900
TraesCS1D01G167000
TraesCS1D01G167100
TraesCS1D01G167200
TraesCS1D01G167300
TraesCS1D01G167500
TraesCS1D01G167800
TraesCS1D01G167900
TraesCS1D01G168100
TraesCS1D01G168200
TraesCS1D01G168300
TraesCS1D01G168400
TraesCS1D01G168600
TraesCS1D01G168700
TraesCS1D01G168800
TraesCS1D01G168900
TraesCS1D01G169400
TraesCS1D01G169500
TraesCS1D01G169600
TraesCS1D01G169700
TraesCS1D01G169800
TraesCS1D01G169900
TraesCS1D01G170000
TraesCS1D01G170200
TraesCS1D01G170300
TraesCS1D01G170400
TraesCS1D01G170500
TraesCS1D01G170600
TraesCS1D01G170700
TraesCS1D01G170800
TraesCS1D01G170900
TraesCS1D01G171000
TraesCS1D01G171100
TraesCS1D01G171200
TraesCS1D01G171400
TraesCS1D01G171500
TraesCS1D01G171600
TraesCS1D01G171700
TraesCS1D01G171900
TraesCS1D01G172200
TraesCS1D01G172400
TraesCS1D01G172600
TraesCS1D01G172800
TraesCS1D01G172900
TraesCS1D01G174000
TraesCS1D01G174200
TraesCS1D01G174300
TraesCS1D01G174500
TraesCS1D01G174600
TraesCS1D01G174700
TraesCS1D01G174800
TraesCS1D01G174900
TraesCS1D01G175000
TraesCS1D01G175100
TraesCS1D01G175200
TraesCS1D01G175300
TraesCS1D01G175400
TraesCS1D01G175500
TraesCS1D01G175700
TraesCS1D01G175800
TraesCS1D01G176000
TraesCS1D01G176100
TraesCS1D01G176200
TraesCS1D01G176300
TraesCS1D01G176400
TraesCS1D01G176600
TraesCS1D01G176700
TraesCS1D01G176800
TraesCS1D01G176900
TraesCS1D01G177000
TraesCS1D01G177700
TraesCS1D01G178000
TraesCS1D01G178200
TraesCS1D01G178300
TraesCS1D01G178400
TraesCS1D01G178500
TraesCS1D01G179100
TraesCS1D01G179200
TraesCS1D01G179700
TraesCS1D01G179800
TraesCS1D01G179900
TraesCS1D01G180100
TraesCS1D01G180200
TraesCS1D01G180300
TraesCS1D01G180400
TraesCS1D01G180500
TraesCS1D01G180800
TraesCS1D01G180900
TraesCS1D01G181000
TraesCS1D01G181100
TraesCS1D01G181200
TraesCS1D01G181300
TraesCS1D01G181400
TraesCS1D01G181600
TraesCS1D01G181700
TraesCS1D01G181800
TraesCS1D01G181900
TraesCS1D01G182000
TraesCS1D01G182100
TraesCS1D01G182200
TraesCS1D01G182300
TraesCS1D01G182400
TraesCS1D01G182500
TraesCS1D01G182600
TraesCS1D01G182700
TraesCS1D01G182800
TraesCS1D01G182900
TraesCS1D01G183000
TraesCS1D01G183100
TraesCS1D01G183200
TraesCS1D01G183300
TraesCS1D01G183400
TraesCS1D01G183900
TraesCS1D01G184000
TraesCS1D01G184100
TraesCS1D01G184400
TraesCS1D01G184500
TraesCS1D01G184800
TraesCS1D01G184900
TraesCS1D01G185000
TraesCS1D01G185100
TraesCS1D01G185200
TraesCS1D01G185500
TraesCS1D01G185600
TraesCS1D01G185800
TraesCS1D01G185900
TraesCS1D01G186100
TraesCS1D01G186400
TraesCS1D01G186500
TraesCS1D01G186600
TraesCS1D01G186900
TraesCS1D01G187000
TraesCS1D01G187300
TraesCS1D01G187400
TraesCS1D01G187500
TraesCS1D01G187600
TraesCS1D01G187700
TraesCS1D01G187900
TraesCS1D01G188100
TraesCS1D01G188200
TraesCS1D01G188300
TraesCS1D01G188400
TraesCS1D01G188500
TraesCS1D01G188700
TraesCS1D01G189000
TraesCS1D01G189100
TraesCS1D01G189200
TraesCS1D01G189300
TraesCS1D01G189400
TraesCS1D01G189500
TraesCS1D01G189600
TraesCS1D01G189700
TraesCS1D01G189800
TraesCS1D01G189900
TraesCS1D01G190000
TraesCS1D01G190100
TraesCS1D01G190200
TraesCS1D01G190300
TraesCS1D01G190400
TraesCS1D01G190500
TraesCS1D01G190600
TraesCS1D01G190700
TraesCS1D01G190900
TraesCS1D01G191000
TraesCS1D01G191100
TraesCS1D01G191600
TraesCS1D01G191800
TraesCS1D01G192100
TraesCS1D01G192200
TraesCS1D01G192700
TraesCS1D01G192800
TraesCS1D01G192900
TraesCS1D01G193000
TraesCS1D01G193400
TraesCS1D01G193500
TraesCS1D01G193600
TraesCS1D01G193800
TraesCS1D01G194000
TraesCS1D01G194100
TraesCS1D01G194200
TraesCS1D01G194300
TraesCS1D01G194500
TraesCS1D01G194600
TraesCS1D01G194700
TraesCS1D01G194800
TraesCS1D01G195000
TraesCS1D01G195900
TraesCS1D01G196000
TraesCS1D01G196100
TraesCS1D01G196200
TraesCS1D01G196500
TraesCS1D01G196600
TraesCS1D01G196700
TraesCS1D01G196800
TraesCS1D01G196900
TraesCS1D01G197000
TraesCS1D01G197300
TraesCS1D01G197500
TraesCS1D01G197600
TraesCS1D01G198000
TraesCS1D01G198500
TraesCS1D01G198600
TraesCS1D01G198700
TraesCS1D01G198800
TraesCS1D01G198900
TraesCS1D01G199200
TraesCS1D01G199300
TraesCS1D01G199500
TraesCS1D01G199600
TraesCS1D01G199700
TraesCS1D01G199800
TraesCS1D01G200100
TraesCS1D01G200200
TraesCS1D01G200300
TraesCS1D01G200400
TraesCS1D01G200500
TraesCS1D01G200600
TraesCS1D01G200700
TraesCS1D01G200800
TraesCS1D01G200900
TraesCS1D01G201000
TraesCS1D01G201100
TraesCS1D01G201200
TraesCS1D01G201300
TraesCS1D01G201500
TraesCS1D01G201600
TraesCS1D01G201800
TraesCS1D01G201900
TraesCS1D01G202000
TraesCS1D01G202100
TraesCS1D01G202300
TraesCS1D01G202400
TraesCS1D01G202600
TraesCS1D01G202700
TraesCS1D01G202800
TraesCS1D01G203100
TraesCS1D01G203300
TraesCS1D01G203400
TraesCS1D01G203700
TraesCS1D01G203800
TraesCS1D01G203900
TraesCS1D01G204100
TraesCS1D01G204500
TraesCS1D01G204700
TraesCS1D01G204900
TraesCS1D01G205000
TraesCS1D01G205100
TraesCS1D01G205200
TraesCS1D01G205300
TraesCS1D01G205400
TraesCS1D01G205500
TraesCS1D01G205600
TraesCS1D01G205700
TraesCS1D01G205800
TraesCS1D01G205900
TraesCS1D01G206100
TraesCS1D01G206300
TraesCS1D01G206400
TraesCS1D01G206500
TraesCS1D01G206600
TraesCS1D01G206700
TraesCS1D01G206900
TraesCS1D01G207000
TraesCS1D01G207100
TraesCS1D01G207200
TraesCS1D01G207400
TraesCS1D01G207500
TraesCS1D01G207600
TraesCS1D01G207700
TraesCS1D01G207800
TraesCS1D01G207900
TraesCS1D01G208000
TraesCS1D01G208300
TraesCS1D01G208400
TraesCS1D01G208500
TraesCS1D01G208600
TraesCS1D01G208900
TraesCS1D01G209000
TraesCS1D01G209200
TraesCS1D01G209400
TraesCS1D01G209500
TraesCS1D01G210200
TraesCS1D01G210300
TraesCS1D01G210500
TraesCS1D01G210600
TraesCS1D01G210700
TraesCS1D01G211000
TraesCS1D01G211300
TraesCS1D01G211400
TraesCS1D01G211500
TraesCS1D01G211600
TraesCS1D01G211700
TraesCS1D01G211900
TraesCS1D01G212200
TraesCS1D01G212500
TraesCS1D01G212800
TraesCS1D01G213600
TraesCS1D01G213700
TraesCS1D01G213900
TraesCS1D01G214200
TraesCS1D01G214300
TraesCS1D01G214400
TraesCS1D01G214800
TraesCS1D01G214900
TraesCS1D01G215000
TraesCS1D01G215100
TraesCS1D01G215200
TraesCS1D01G215300
TraesCS1D01G215400
TraesCS1D01G215500
TraesCS1D01G215600
TraesCS1D01G215800
TraesCS1D01G215900
TraesCS1D01G216200
TraesCS1D01G216400
TraesCS1D01G216600
TraesCS1D01G216700
TraesCS1D01G216800
TraesCS1D01G217000
TraesCS1D01G217200
TraesCS1D01G217300
TraesCS1D01G217500
TraesCS1D01G217600
TraesCS1D01G217700
TraesCS1D01G217800
TraesCS1D01G218000
TraesCS1D01G218200
TraesCS1D01G218300
TraesCS1D01G218400
TraesCS1D01G218600
TraesCS1D01G218700
TraesCS1D01G218800
TraesCS1D01G219000
TraesCS1D01G219100
TraesCS1D01G219200
TraesCS1D01G219500
TraesCS1D01G219600
TraesCS1D01G219700
TraesCS1D01G220000
TraesCS1D01G220100
TraesCS1D01G220300
TraesCS1D01G220400
TraesCS1D01G220500
TraesCS1D01G220600
TraesCS1D01G220900
TraesCS1D01G221000
TraesCS1D01G221100
TraesCS1D01G221300
TraesCS1D01G221400
TraesCS1D01G221500
TraesCS1D01G221800
TraesCS1D01G222100
TraesCS1D01G222300
TraesCS1D01G222600
TraesCS1D01G222800
TraesCS1D01G222900
TraesCS1D01G223000
TraesCS1D01G223200
TraesCS1D01G223300
TraesCS1D01G223500
TraesCS1D01G223600
TraesCS1D01G223800
TraesCS1D01G223900
TraesCS1D01G224200
TraesCS1D01G224300
TraesCS1D01G224400
TraesCS1D01G224500
TraesCS1D01G224900
TraesCS1D01G225000
TraesCS1D01G225100
TraesCS1D01G225200
TraesCS1D01G225400
TraesCS1D01G225500
TraesCS1D01G226100
TraesCS1D01G226200
TraesCS1D01G226400
TraesCS1D01G226500
TraesCS1D01G226900
TraesCS1D01G227000
TraesCS1D01G227100
TraesCS1D01G227200
TraesCS1D01G227300
TraesCS1D01G227500
TraesCS1D01G227700
TraesCS1D01G227800
TraesCS1D01G227900
TraesCS1D01G228400
TraesCS1D01G228500
TraesCS1D01G228600
TraesCS1D01G228700
TraesCS1D01G228900
TraesCS1D01G229200
TraesCS1D01G229300
TraesCS1D01G229400
TraesCS1D01G229600
TraesCS1D01G229700
TraesCS1D01G229900
TraesCS1D01G230000
TraesCS1D01G230100
TraesCS1D01G230300
TraesCS1D01G230400
TraesCS1D01G230500
TraesCS1D01G230600
TraesCS1D01G230700
TraesCS1D01G230800
TraesCS1D01G230900
TraesCS1D01G231000
TraesCS1D01G231400
TraesCS1D01G231700
TraesCS1D01G231900
TraesCS1D01G232100
TraesCS1D01G232200
TraesCS1D01G232500
TraesCS1D01G232700
TraesCS1D01G232800
TraesCS1D01G232900
TraesCS1D01G233000
TraesCS1D01G233200
TraesCS1D01G233300
TraesCS1D01G233400
TraesCS1D01G233600
TraesCS1D01G233700
TraesCS1D01G233800
TraesCS1D01G233900
TraesCS1D01G234000
TraesCS1D01G234200
TraesCS1D01G234500
TraesCS1D01G234700
TraesCS1D01G234800
TraesCS1D01G234900
TraesCS1D01G235000
TraesCS1D01G235100
TraesCS1D01G235200
TraesCS1D01G235300
TraesCS1D01G235500
TraesCS1D01G235800
TraesCS1D01G235900
TraesCS1D01G236000
TraesCS1D01G236200
TraesCS1D01G236300
TraesCS1D01G236600
TraesCS1D01G236700
TraesCS1D01G236800
TraesCS1D01G236900
TraesCS1D01G237100
TraesCS1D01G237200
TraesCS1D01G237300
TraesCS1D01G237400
TraesCS1D01G237500
TraesCS1D01G237600
TraesCS1D01G237700
TraesCS1D01G237800
TraesCS1D01G237900
TraesCS1D01G238100
TraesCS1D01G238200
TraesCS1D01G238300
TraesCS1D01G238500
TraesCS1D01G238600
TraesCS1D01G238700
TraesCS1D01G238800
TraesCS1D01G238900
TraesCS1D01G239000
TraesCS1D01G239100
TraesCS1D01G239200
TraesCS1D01G239300
TraesCS1D01G239400
TraesCS1D01G239500
TraesCS1D01G239600
TraesCS1D01G239700
TraesCS1D01G239800
TraesCS1D01G239900
TraesCS1D01G240000
TraesCS1D01G240100
TraesCS1D01G240400
TraesCS1D01G240600
TraesCS1D01G240700
TraesCS1D01G241000
TraesCS1D01G241400
TraesCS1D01G241500
TraesCS1D01G241800
TraesCS1D01G241900
TraesCS1D01G242000
TraesCS1D01G242100
TraesCS1D01G242200
TraesCS1D01G242400
TraesCS1D01G242500
TraesCS1D01G242800
TraesCS1D01G243000
TraesCS1D01G243200
TraesCS1D01G243300
TraesCS1D01G243400
TraesCS1D01G243500
TraesCS1D01G243600
TraesCS1D01G243700
TraesCS1D01G244000
TraesCS1D01G244100
TraesCS1D01G244400
TraesCS1D01G244500
TraesCS1D01G244700
TraesCS1D01G244900
TraesCS1D01G245200
TraesCS1D01G245300
TraesCS1D01G245400
TraesCS1D01G245500
TraesCS1D01G245600
TraesCS1D01G245900
TraesCS1D01G246200
TraesCS1D01G246300
TraesCS1D01G246400
TraesCS1D01G246500
TraesCS1D01G246600
TraesCS1D01G246800
TraesCS1D01G247600
TraesCS1D01G247800
TraesCS1D01G247900
TraesCS1D01G248000
TraesCS1D01G248100
TraesCS1D01G248500
TraesCS1D01G248600
TraesCS1D01G248700
TraesCS1D01G248800
TraesCS1D01G248900
TraesCS1D01G249000
TraesCS1D01G249100
TraesCS1D01G249200
TraesCS1D01G249300
TraesCS1D01G249500
TraesCS1D01G249600
TraesCS1D01G249700
TraesCS1D01G249800
TraesCS1D01G249900
TraesCS1D01G250200
TraesCS1D01G250300
TraesCS1D01G250500
TraesCS1D01G250600
TraesCS1D01G250700
TraesCS1D01G250900
TraesCS1D01G251300
TraesCS1D01G251500
TraesCS1D01G251600
TraesCS1D01G251800
TraesCS1D01G251900
TraesCS1D01G252000
TraesCS1D01G252100
TraesCS1D01G252300
TraesCS1D01G252500
TraesCS1D01G252600
TraesCS1D01G252700
TraesCS1D01G252800
TraesCS1D01G252900
TraesCS1D01G253100
TraesCS1D01G253200
TraesCS1D01G253400
TraesCS1D01G253500
TraesCS1D01G253600
TraesCS1D01G253700
TraesCS1D01G254200
TraesCS1D01G254400
TraesCS1D01G254500
TraesCS1D01G254600
TraesCS1D01G254700
TraesCS1D01G254900
TraesCS1D01G255000
TraesCS1D01G255100
TraesCS1D01G255200
TraesCS1D01G255300
TraesCS1D01G255600
TraesCS1D01G255700
TraesCS1D01G255800
TraesCS1D01G255900
TraesCS1D01G256100
TraesCS1D01G256300
TraesCS1D01G256400
TraesCS1D01G256500
TraesCS1D01G256600
TraesCS1D01G256700
TraesCS1D01G256800
TraesCS1D01G256900
TraesCS1D01G257000
TraesCS1D01G257100
TraesCS1D01G257200
TraesCS1D01G257300
TraesCS1D01G257400
TraesCS1D01G257500
TraesCS1D01G257600
TraesCS1D01G257700
TraesCS1D01G257800
TraesCS1D01G257900
TraesCS1D01G258000
TraesCS1D01G258100
TraesCS1D01G258300
TraesCS1D01G258400
TraesCS1D01G258700
TraesCS1D01G258800
TraesCS1D01G258900
TraesCS1D01G259000
TraesCS1D01G259100
TraesCS1D01G259200
TraesCS1D01G259300
TraesCS1D01G259400
TraesCS1D01G259600
TraesCS1D01G259700
TraesCS1D01G259800
TraesCS1D01G260000
TraesCS1D01G260100
TraesCS1D01G260500
TraesCS1D01G260900
TraesCS1D01G261000
TraesCS1D01G261100
TraesCS1D01G261200
TraesCS1D01G261300
TraesCS1D01G261400
TraesCS1D01G261600
TraesCS1D01G261700
TraesCS1D01G261800
TraesCS1D01G261900
TraesCS1D01G262000
TraesCS1D01G262200
TraesCS1D01G262400
TraesCS1D01G262500
TraesCS1D01G262600
TraesCS1D01G262700
TraesCS1D01G262900
TraesCS1D01G263000
TraesCS1D01G263200
TraesCS1D01G263400
TraesCS1D01G263600
TraesCS1D01G263700
TraesCS1D01G263800
TraesCS1D01G263900
TraesCS1D01G264000
TraesCS1D01G264100
TraesCS1D01G264200
TraesCS1D01G264500
TraesCS1D01G264600
TraesCS1D01G264800
TraesCS1D01G264900
TraesCS1D01G265100
TraesCS1D01G265200
TraesCS1D01G265400
TraesCS1D01G265500
TraesCS1D01G265600
TraesCS1D01G265700
TraesCS1D01G265800
TraesCS1D01G265900
TraesCS1D01G266000
TraesCS1D01G266100
TraesCS1D01G266200
TraesCS1D01G266300
TraesCS1D01G266400
TraesCS1D01G266500
TraesCS1D01G266700
TraesCS1D01G267100
TraesCS1D01G267200
TraesCS1D01G267300
TraesCS1D01G267400
TraesCS1D01G267500
TraesCS1D01G267600
TraesCS1D01G267700
TraesCS1D01G267800
TraesCS1D01G268300
TraesCS1D01G268400
TraesCS1D01G268600
TraesCS1D01G268700
TraesCS1D01G268800
TraesCS1D01G268900
TraesCS1D01G269300
TraesCS1D01G269400
TraesCS1D01G269500
TraesCS1D01G269600
TraesCS1D01G269700
TraesCS1D01G270000
TraesCS1D01G270500
TraesCS1D01G271000
TraesCS1D01G271500
TraesCS1D01G272100
TraesCS1D01G272300
TraesCS1D01G272400
TraesCS1D01G272600
TraesCS1D01G272800
TraesCS1D01G272900
TraesCS1D01G273100
TraesCS1D01G273200
TraesCS1D01G273500
TraesCS1D01G273600
TraesCS1D01G273700
TraesCS1D01G273800
TraesCS1D01G274000
TraesCS1D01G274200
TraesCS1D01G274300
TraesCS1D01G274500
TraesCS1D01G274600
TraesCS1D01G274700
TraesCS1D01G275000
TraesCS1D01G275400
TraesCS1D01G275500
TraesCS1D01G275600
TraesCS1D01G275700
TraesCS1D01G275800
TraesCS1D01G275900
TraesCS1D01G276000
TraesCS1D01G276100
TraesCS1D01G276200
TraesCS1D01G276300
TraesCS1D01G276400
TraesCS1D01G276500
TraesCS1D01G276600
TraesCS1D01G276700
TraesCS1D01G276800
TraesCS1D01G277000
TraesCS1D01G277100
TraesCS1D01G277200
TraesCS1D01G277300
TraesCS1D01G277800
TraesCS1D01G277900
TraesCS1D01G278000
TraesCS1D01G278100
TraesCS1D01G278200
TraesCS1D01G278300
TraesCS1D01G278400
TraesCS1D01G278600
TraesCS1D01G278700
TraesCS1D01G278900
TraesCS1D01G279300
TraesCS1D01G279400
TraesCS1D01G279800
TraesCS1D01G280000
TraesCS1D01G280300
TraesCS1D01G280600
TraesCS1D01G280700
TraesCS1D01G280900
TraesCS1D01G281000
TraesCS1D01G281100
TraesCS1D01G281200
TraesCS1D01G281300
TraesCS1D01G281400
TraesCS1D01G281500
TraesCS1D01G281600
TraesCS1D01G281700
TraesCS1D01G281800
TraesCS1D01G282200
TraesCS1D01G282300
TraesCS1D01G282600
TraesCS1D01G282700
TraesCS1D01G282800
TraesCS1D01G282900
TraesCS1D01G283000
TraesCS1D01G283100
TraesCS1D01G283300
TraesCS1D01G283600
TraesCS1D01G283800
TraesCS1D01G283900
TraesCS1D01G284100
TraesCS1D01G284300
TraesCS1D01G284400
TraesCS1D01G284500
TraesCS1D01G284700
TraesCS1D01G284800
TraesCS1D01G284900
TraesCS1D01G285000
TraesCS1D01G285100
TraesCS1D01G285200
TraesCS1D01G285300
TraesCS1D01G285500
TraesCS1D01G285600
TraesCS1D01G285700
TraesCS1D01G285800
TraesCS1D01G286000
TraesCS1D01G286400
TraesCS1D01G286600
TraesCS1D01G286700
TraesCS1D01G286800
TraesCS1D01G287100
TraesCS1D01G287300
TraesCS1D01G287500
TraesCS1D01G287600
TraesCS1D01G287700
TraesCS1D01G287800
TraesCS1D01G287900
TraesCS1D01G289100
TraesCS1D01G289300
TraesCS1D01G289400
TraesCS1D01G289500
TraesCS1D01G289600
TraesCS1D01G289700
TraesCS1D01G289800
TraesCS1D01G290000
TraesCS1D01G290100
TraesCS1D01G290200
TraesCS1D01G290500
TraesCS1D01G290600
TraesCS1D01G290700
TraesCS1D01G291300
TraesCS1D01G291800
TraesCS1D01G292100
TraesCS1D01G292200
TraesCS1D01G292300
TraesCS1D01G292400
TraesCS1D01G292700
TraesCS1D01G293000
TraesCS1D01G293200
TraesCS1D01G293400
TraesCS1D01G293500
TraesCS1D01G293700
TraesCS1D01G293800
TraesCS1D01G293900
TraesCS1D01G294000
TraesCS1D01G294100
TraesCS1D01G294200
TraesCS1D01G294400
TraesCS1D01G294500
TraesCS1D01G294800
TraesCS1D01G294900
TraesCS1D01G295000
TraesCS1D01G295100
TraesCS1D01G295200
TraesCS1D01G295300
TraesCS1D01G295400
TraesCS1D01G295500
TraesCS1D01G295600
TraesCS1D01G295700
TraesCS1D01G295800
TraesCS1D01G295900
TraesCS1D01G296000
TraesCS1D01G296100
TraesCS1D01G296300
TraesCS1D01G296400
TraesCS1D01G296600
TraesCS1D01G296800
TraesCS1D01G296900
TraesCS1D01G297000
TraesCS1D01G297500
TraesCS1D01G297800
TraesCS1D01G297900
TraesCS1D01G298400
TraesCS1D01G298500
TraesCS1D01G298800
TraesCS1D01G299000
TraesCS1D01G299200
TraesCS1D01G299400
TraesCS1D01G299500
TraesCS1D01G299700
TraesCS1D01G299800
TraesCS1D01G299900
TraesCS1D01G300000
TraesCS1D01G300300
TraesCS1D01G300400
TraesCS1D01G300500
TraesCS1D01G300600
TraesCS1D01G300700
TraesCS1D01G300900
TraesCS1D01G301100
TraesCS1D01G301200
TraesCS1D01G301400
TraesCS1D01G301500
TraesCS1D01G301600
TraesCS1D01G301700
TraesCS1D01G301800
TraesCS1D01G301900
TraesCS1D01G302000
TraesCS1D01G302100
TraesCS1D01G302200
TraesCS1D01G302500
TraesCS1D01G302600
TraesCS1D01G302700
TraesCS1D01G302800
TraesCS1D01G302900
TraesCS1D01G303200
TraesCS1D01G303400
TraesCS1D01G303600
TraesCS1D01G303700
TraesCS1D01G303900
TraesCS1D01G304100
TraesCS1D01G304200
TraesCS1D01G304300
TraesCS1D01G304400
TraesCS1D01G304500
TraesCS1D01G304600
TraesCS1D01G304800
TraesCS1D01G305200
TraesCS1D01G305300
TraesCS1D01G305400
TraesCS1D01G305500
TraesCS1D01G305600
TraesCS1D01G305900
TraesCS1D01G306000
TraesCS1D01G306100
TraesCS1D01G306300
TraesCS1D01G306400
TraesCS1D01G306500
TraesCS1D01G306600
TraesCS1D01G307200
TraesCS1D01G307500
TraesCS1D01G307600
TraesCS1D01G307700
TraesCS1D01G307800
TraesCS1D01G308000
TraesCS1D01G308100
TraesCS1D01G308200
TraesCS1D01G308300
TraesCS1D01G308400
TraesCS1D01G308600
TraesCS1D01G308800
TraesCS1D01G309000
TraesCS1D01G309200
TraesCS1D01G309300
TraesCS1D01G309400
TraesCS1D01G309600
TraesCS1D01G309700
TraesCS1D01G309800
TraesCS1D01G309900
TraesCS1D01G310000
TraesCS1D01G310100
TraesCS1D01G310200
TraesCS1D01G310300
TraesCS1D01G310700
TraesCS1D01G311000
TraesCS1D01G311100
TraesCS1D01G311200
TraesCS1D01G311400
TraesCS1D01G311500
TraesCS1D01G311600
TraesCS1D01G311700
TraesCS1D01G311800
TraesCS1D01G311900
TraesCS1D01G312200
TraesCS1D01G312500
TraesCS1D01G312600
TraesCS1D01G312800
TraesCS1D01G313100
TraesCS1D01G313200
TraesCS1D01G313400
TraesCS1D01G313800
TraesCS1D01G313900
TraesCS1D01G314000
TraesCS1D01G314100
TraesCS1D01G314400
TraesCS1D01G314600
TraesCS1D01G314700
TraesCS1D01G314800
TraesCS1D01G314900
TraesCS1D01G315300
TraesCS1D01G315600
TraesCS1D01G315700
TraesCS1D01G315800
TraesCS1D01G315900
TraesCS1D01G316200
TraesCS1D01G316300
TraesCS1D01G316400
TraesCS1D01G316500
TraesCS1D01G316700
TraesCS1D01G316800
TraesCS1D01G316900
TraesCS1D01G317200
TraesCS1D01G317400
TraesCS1D01G317500
TraesCS1D01G317600
TraesCS1D01G317700
TraesCS1D01G317800
TraesCS1D01G317900
TraesCS1D01G318000
TraesCS1D01G318100
TraesCS1D01G318200
TraesCS1D01G318300
TraesCS1D01G318400
TraesCS1D01G318500
TraesCS1D01G318600
TraesCS1D01G318700
TraesCS1D01G318800
TraesCS1D01G319000
TraesCS1D01G319100
TraesCS1D01G319700
TraesCS1D01G319800
TraesCS1D01G320100
TraesCS1D01G320200
TraesCS1D01G320300
TraesCS1D01G320400
TraesCS1D01G320500
TraesCS1D01G320700
TraesCS1D01G320800
TraesCS1D01G321000
TraesCS1D01G321100
TraesCS1D01G321200
TraesCS1D01G321300
TraesCS1D01G322000
TraesCS1D01G322100
TraesCS1D01G322200
TraesCS1D01G322400
TraesCS1D01G322500
TraesCS1D01G322600
TraesCS1D01G322700
TraesCS1D01G322800
TraesCS1D01G322900
TraesCS1D01G323100
TraesCS1D01G323400
TraesCS1D01G323800
TraesCS1D01G323900
TraesCS1D01G324200
TraesCS1D01G324300
TraesCS1D01G324400
TraesCS1D01G324700
TraesCS1D01G325200
TraesCS1D01G325300
TraesCS1D01G325500
TraesCS1D01G326400
TraesCS1D01G326500
TraesCS1D01G327000
TraesCS1D01G327200
TraesCS1D01G327300
TraesCS1D01G327500
TraesCS1D01G327600
TraesCS1D01G327700
TraesCS1D01G327900
TraesCS1D01G328000
TraesCS1D01G328500
TraesCS1D01G328600
TraesCS1D01G328700
TraesCS1D01G328900
TraesCS1D01G329000
TraesCS1D01G329100
TraesCS1D01G329300
TraesCS1D01G329700
TraesCS1D01G329800
TraesCS1D01G330000
TraesCS1D01G330100
TraesCS1D01G330200
TraesCS1D01G330300
TraesCS1D01G330400
TraesCS1D01G330500
TraesCS1D01G330700
TraesCS1D01G330800
TraesCS1D01G330900
TraesCS1D01G331100
TraesCS1D01G331200
TraesCS1D01G331300
TraesCS1D01G331400
TraesCS1D01G331500
TraesCS1D01G331600
TraesCS1D01G331700
TraesCS1D01G332000
TraesCS1D01G332200
TraesCS1D01G332300
TraesCS1D01G332400
TraesCS1D01G332500
TraesCS1D01G332600
TraesCS1D01G332800
TraesCS1D01G332900
TraesCS1D01G333100
TraesCS1D01G333300
TraesCS1D01G333500
TraesCS1D01G333800
TraesCS1D01G333900
TraesCS1D01G334100
TraesCS1D01G334200
TraesCS1D01G334300
TraesCS1D01G335000
TraesCS1D01G335100
TraesCS1D01G335400
TraesCS1D01G335500
TraesCS1D01G335800
TraesCS1D01G335900
TraesCS1D01G336000
TraesCS1D01G336200
TraesCS1D01G336300
TraesCS1D01G336400
TraesCS1D01G336600
TraesCS1D01G336900
TraesCS1D01G337100
TraesCS1D01G337200
TraesCS1D01G337300
TraesCS1D01G337400
TraesCS1D01G337500
TraesCS1D01G337600
TraesCS1D01G337700
TraesCS1D01G337800
TraesCS1D01G337900
TraesCS1D01G338000
TraesCS1D01G338100
TraesCS1D01G338200
TraesCS1D01G338400
TraesCS1D01G338700
TraesCS1D01G339200
TraesCS1D01G339400
TraesCS1D01G339600
TraesCS1D01G339700
TraesCS1D01G340100
TraesCS1D01G340200
TraesCS1D01G340400
TraesCS1D01G340500
TraesCS1D01G340600
TraesCS1D01G340700
TraesCS1D01G341000
TraesCS1D01G341100
TraesCS1D01G341200
TraesCS1D01G341400
TraesCS1D01G341500
TraesCS1D01G341600
TraesCS1D01G341900
TraesCS1D01G342000
TraesCS1D01G342100
TraesCS1D01G342300
TraesCS1D01G342400
TraesCS1D01G342500
TraesCS1D01G342600
TraesCS1D01G342700
TraesCS1D01G342800
TraesCS1D01G343000
TraesCS1D01G343200
TraesCS1D01G343400
TraesCS1D01G343700
TraesCS1D01G343800
TraesCS1D01G343900
TraesCS1D01G344100
TraesCS1D01G344200
TraesCS1D01G344300
TraesCS1D01G344500
TraesCS1D01G344600
TraesCS1D01G344700
TraesCS1D01G344800
TraesCS1D01G345000
TraesCS1D01G345100
TraesCS1D01G345200
TraesCS1D01G345300
TraesCS1D01G345400
TraesCS1D01G345600
TraesCS1D01G345700
TraesCS1D01G345800
TraesCS1D01G346000
TraesCS1D01G346100
TraesCS1D01G346200
TraesCS1D01G346400
TraesCS1D01G346500
TraesCS1D01G346600
TraesCS1D01G346700
TraesCS1D01G346900
TraesCS1D01G347000
TraesCS1D01G347100
TraesCS1D01G347300
TraesCS1D01G347400
TraesCS1D01G347500
TraesCS1D01G347700
TraesCS1D01G347900
TraesCS1D01G348000
TraesCS1D01G348100
TraesCS1D01G348200
TraesCS1D01G348400
TraesCS1D01G348600
TraesCS1D01G348700
TraesCS1D01G348800
TraesCS1D01G348900
TraesCS1D01G349000
TraesCS1D01G349100
TraesCS1D01G349200
TraesCS1D01G349500
TraesCS1D01G349600
TraesCS1D01G349800
TraesCS1D01G349900
TraesCS1D01G350000
TraesCS1D01G350100
TraesCS1D01G350200
TraesCS1D01G350400
TraesCS1D01G350500
TraesCS1D01G350600
TraesCS1D01G350900
TraesCS1D01G351000
TraesCS1D01G351200
TraesCS1D01G351300
TraesCS1D01G351400
TraesCS1D01G351500
TraesCS1D01G351600
TraesCS1D01G351800
TraesCS1D01G352000
TraesCS1D01G352100
TraesCS1D01G352200
TraesCS1D01G352300
TraesCS1D01G352500
TraesCS1D01G352600
TraesCS1D01G352700
TraesCS1D01G353100
TraesCS1D01G353300
TraesCS1D01G353400
TraesCS1D01G353700
TraesCS1D01G354100
TraesCS1D01G354400
TraesCS1D01G355100
TraesCS1D01G355200
TraesCS1D01G355300
TraesCS1D01G355400
TraesCS1D01G355500
TraesCS1D01G355600
TraesCS1D01G356000
TraesCS1D01G356300
TraesCS1D01G356400
TraesCS1D01G356600
TraesCS1D01G356700
TraesCS1D01G356800
TraesCS1D01G356900
TraesCS1D01G357000
TraesCS1D01G357100
TraesCS1D01G357200
TraesCS1D01G357300
TraesCS1D01G357400
TraesCS1D01G357500
TraesCS1D01G357900
TraesCS1D01G358100
TraesCS1D01G358200
TraesCS1D01G358300
TraesCS1D01G358400
TraesCS1D01G358500
TraesCS1D01G358600
TraesCS1D01G358700
TraesCS1D01G358900
TraesCS1D01G359100
TraesCS1D01G359200
TraesCS1D01G359400
TraesCS1D01G359500
TraesCS1D01G359600
TraesCS1D01G360100
TraesCS1D01G360200
TraesCS1D01G360300
TraesCS1D01G360400
TraesCS1D01G360500
TraesCS1D01G360600
TraesCS1D01G360700
TraesCS1D01G360800
TraesCS1D01G360900
TraesCS1D01G361100
TraesCS1D01G361200
TraesCS1D01G361400
TraesCS1D01G361500
TraesCS1D01G361700
TraesCS1D01G361800
TraesCS1D01G361900
TraesCS1D01G362000
TraesCS1D01G362500
TraesCS1D01G362700
TraesCS1D01G362800
TraesCS1D01G362900
TraesCS1D01G363000
TraesCS1D01G363300
TraesCS1D01G363400
TraesCS1D01G363500
TraesCS1D01G363600
TraesCS1D01G363700
TraesCS1D01G363800
TraesCS1D01G364000
TraesCS1D01G364100
TraesCS1D01G364200
TraesCS1D01G364300
TraesCS1D01G364400
TraesCS1D01G364600
TraesCS1D01G364700
TraesCS1D01G364800
TraesCS1D01G364900
TraesCS1D01G365100
TraesCS1D01G365200
TraesCS1D01G365500
TraesCS1D01G365600
TraesCS1D01G365800
TraesCS1D01G365900
TraesCS1D01G366200
TraesCS1D01G366300
TraesCS1D01G366400
TraesCS1D01G366500
TraesCS1D01G366600
TraesCS1D01G366700
TraesCS1D01G366800
TraesCS1D01G366900
TraesCS1D01G367000
TraesCS1D01G367200
TraesCS1D01G367300
TraesCS1D01G367600
TraesCS1D01G367700
TraesCS1D01G367800
TraesCS1D01G368000
TraesCS1D01G368100
TraesCS1D01G368200
TraesCS1D01G368400
TraesCS1D01G369100
TraesCS1D01G369600
TraesCS1D01G369900
TraesCS1D01G370000
TraesCS1D01G370200
TraesCS1D01G370300
TraesCS1D01G370400
TraesCS1D01G370600
TraesCS1D01G370700
TraesCS1D01G370800
TraesCS1D01G370900
TraesCS1D01G371000
TraesCS1D01G371100
TraesCS1D01G371200
TraesCS1D01G371400
TraesCS1D01G371500
TraesCS1D01G371600
TraesCS1D01G371700
TraesCS1D01G371800
TraesCS1D01G371900
TraesCS1D01G372100
TraesCS1D01G372200
TraesCS1D01G372300
TraesCS1D01G372400
TraesCS1D01G372500
TraesCS1D01G372600
TraesCS1D01G372700
TraesCS1D01G372800
TraesCS1D01G372900
TraesCS1D01G373000
TraesCS1D01G373100
TraesCS1D01G373400
TraesCS1D01G373600
TraesCS1D01G373800
TraesCS1D01G373900
TraesCS1D01G374000
TraesCS1D01G374200
TraesCS1D01G374300
TraesCS1D01G374400
TraesCS1D01G374500
TraesCS1D01G374700
TraesCS1D01G374800
TraesCS1D01G375300
TraesCS1D01G375400
TraesCS1D01G375500
TraesCS1D01G375600
TraesCS1D01G375700
TraesCS1D01G375800
TraesCS1D01G375900
TraesCS1D01G376000
TraesCS1D01G376100
TraesCS1D01G376300
TraesCS1D01G376400
TraesCS1D01G376500
TraesCS1D01G376600
TraesCS1D01G376700
TraesCS1D01G376800
TraesCS1D01G376900
TraesCS1D01G377100
TraesCS1D01G377200
TraesCS1D01G377600
TraesCS1D01G378200
TraesCS1D01G378400
TraesCS1D01G378500
TraesCS1D01G378600
TraesCS1D01G378700
TraesCS1D01G378800
TraesCS1D01G378900
TraesCS1D01G379000
TraesCS1D01G379200
TraesCS1D01G379400
TraesCS1D01G379500
TraesCS1D01G379600
TraesCS1D01G379700
TraesCS1D01G379900
TraesCS1D01G380000
TraesCS1D01G380200
TraesCS1D01G380500
TraesCS1D01G380900
TraesCS1D01G381400
TraesCS1D01G381500
TraesCS1D01G381700
TraesCS1D01G381800
TraesCS1D01G381900
TraesCS1D01G382000
TraesCS1D01G382400
TraesCS1D01G382600
TraesCS1D01G382800
TraesCS1D01G382900
TraesCS1D01G383100
TraesCS1D01G383300
TraesCS1D01G383500
TraesCS1D01G383600
TraesCS1D01G383800
TraesCS1D01G384800
TraesCS1D01G384900
TraesCS1D01G385000
TraesCS1D01G385100
TraesCS1D01G385200
TraesCS1D01G385300
TraesCS1D01G385500
TraesCS1D01G385600
TraesCS1D01G385700
TraesCS1D01G385800
TraesCS1D01G386000
TraesCS1D01G386200
TraesCS1D01G386300
TraesCS1D01G386400
TraesCS1D01G386600
TraesCS1D01G386700
TraesCS1D01G386800
TraesCS1D01G386900
TraesCS1D01G387000
TraesCS1D01G387100
TraesCS1D01G387200
TraesCS1D01G387600
TraesCS1D01G388000
TraesCS1D01G388400
TraesCS1D01G388500
TraesCS1D01G388600
TraesCS1D01G388700
TraesCS1D01G388800
TraesCS1D01G388900
TraesCS1D01G389300
TraesCS1D01G389700
TraesCS1D01G389800
TraesCS1D01G389900
TraesCS1D01G390000
TraesCS1D01G390100
TraesCS1D01G390500
TraesCS1D01G390600
TraesCS1D01G390700
TraesCS1D01G390800
TraesCS1D01G390900
TraesCS1D01G391000
TraesCS1D01G391300
TraesCS1D01G391600
TraesCS1D01G392100
TraesCS1D01G392200
TraesCS1D01G392300
TraesCS1D01G392400
TraesCS1D01G392500
TraesCS1D01G392600
TraesCS1D01G392800
TraesCS1D01G392900
TraesCS1D01G393000
TraesCS1D01G393300
TraesCS1D01G393500
TraesCS1D01G394500
TraesCS1D01G394600
TraesCS1D01G394700
TraesCS1D01G395200
TraesCS1D01G395300
TraesCS1D01G395500
TraesCS1D01G395700
TraesCS1D01G396100
TraesCS1D01G396200
TraesCS1D01G396400
TraesCS1D01G396500
TraesCS1D01G396600
TraesCS1D01G396800
TraesCS1D01G397400
TraesCS1D01G397500
TraesCS1D01G398200
TraesCS1D01G398300
TraesCS1D01G398400
TraesCS1D01G398500
TraesCS1D01G398800
TraesCS1D01G398900
TraesCS1D01G399000
TraesCS1D01G399100
TraesCS1D01G399400
TraesCS1D01G399600
TraesCS1D01G399700
TraesCS1D01G399900
TraesCS1D01G400100
TraesCS1D01G400200
TraesCS1D01G400300
TraesCS1D01G400700
TraesCS1D01G400800
TraesCS1D01G400900
TraesCS1D01G401000
TraesCS1D01G401800
TraesCS1D01G401900
TraesCS1D01G402100
TraesCS1D01G402200
TraesCS1D01G402400
TraesCS1D01G402500
TraesCS1D01G402800
TraesCS1D01G403100
TraesCS1D01G403200
TraesCS1D01G403300
TraesCS1D01G403500
TraesCS1D01G403600
TraesCS1D01G403700
TraesCS1D01G404000
TraesCS1D01G404300
TraesCS1D01G404400
TraesCS1D01G404500
TraesCS1D01G404800
TraesCS1D01G405100
TraesCS1D01G405200
TraesCS1D01G405300
TraesCS1D01G405400
TraesCS1D01G405700
TraesCS1D01G405800
TraesCS1D01G405900
TraesCS1D01G406100
TraesCS1D01G406200
TraesCS1D01G406300
TraesCS1D01G406500
TraesCS1D01G406600
TraesCS1D01G406800
TraesCS1D01G406900
TraesCS1D01G407000
TraesCS1D01G407100
TraesCS1D01G407400
TraesCS1D01G407500
TraesCS1D01G407700
TraesCS1D01G407800
TraesCS1D01G407900
TraesCS1D01G408000
TraesCS1D01G408100
TraesCS1D01G408200
TraesCS1D01G408300
TraesCS1D01G408400
TraesCS1D01G408600
TraesCS1D01G409000
TraesCS1D01G409100
TraesCS1D01G409200
TraesCS1D01G409300
TraesCS1D01G409400
TraesCS1D01G409600
TraesCS1D01G409700
TraesCS1D01G409800
TraesCS1D01G409900
TraesCS1D01G410000
TraesCS1D01G410100
TraesCS1D01G410200
TraesCS1D01G410300
TraesCS1D01G410400
TraesCS1D01G410500
TraesCS1D01G410800
TraesCS1D01G411000
TraesCS1D01G411400
TraesCS1D01G411500
TraesCS1D01G411700
TraesCS1D01G412100
TraesCS1D01G412200
TraesCS1D01G412300
TraesCS1D01G412400
TraesCS1D01G412500
TraesCS1D01G412600
TraesCS1D01G412700
TraesCS1D01G412800
TraesCS1D01G412900
TraesCS1D01G413000
TraesCS1D01G413100
TraesCS1D01G413200
TraesCS1D01G413300
TraesCS1D01G413400
TraesCS1D01G413500
TraesCS1D01G413600
TraesCS1D01G413700
TraesCS1D01G413800
TraesCS1D01G413900
TraesCS1D01G414600
TraesCS1D01G414700
TraesCS1D01G414900
TraesCS1D01G415000
TraesCS1D01G415400
TraesCS1D01G415500
TraesCS1D01G415600
TraesCS1D01G415700
TraesCS1D01G415800
TraesCS1D01G416000
TraesCS1D01G416100
TraesCS1D01G416300
TraesCS1D01G416400
TraesCS1D01G416500
TraesCS1D01G416600
TraesCS1D01G416700
TraesCS1D01G417100
TraesCS1D01G417300
TraesCS1D01G417400
TraesCS1D01G417500
TraesCS1D01G417600
TraesCS1D01G417700
TraesCS1D01G418000
TraesCS1D01G418100
TraesCS1D01G418200
TraesCS1D01G418400
TraesCS1D01G418500
TraesCS1D01G418600
TraesCS1D01G418900
TraesCS1D01G419000
TraesCS1D01G419100
TraesCS1D01G419200
TraesCS1D01G419400
TraesCS1D01G419500
TraesCS1D01G419700
TraesCS1D01G419800
TraesCS1D01G420000
TraesCS1D01G420100
TraesCS1D01G420200
TraesCS1D01G420400
TraesCS1D01G420500
TraesCS1D01G420600
TraesCS1D01G420700
TraesCS1D01G420900
TraesCS1D01G421000
TraesCS1D01G421300
TraesCS1D01G421700
TraesCS1D01G421800
TraesCS1D01G421900
TraesCS1D01G422100
TraesCS1D01G422300
TraesCS1D01G422400
TraesCS1D01G422500
TraesCS1D01G422600
TraesCS1D01G422800
TraesCS1D01G422900
TraesCS1D01G423000
TraesCS1D01G423100
TraesCS1D01G423300
TraesCS1D01G423500
TraesCS1D01G423700
TraesCS1D01G423800
TraesCS1D01G423900
TraesCS1D01G424000
TraesCS1D01G424800
TraesCS1D01G425000
TraesCS1D01G425100
TraesCS1D01G425300
TraesCS1D01G425400
TraesCS1D01G425600
TraesCS1D01G425800
TraesCS1D01G425900
TraesCS1D01G426000
TraesCS1D01G426100
TraesCS1D01G426200
TraesCS1D01G426300
TraesCS1D01G426400
TraesCS1D01G426600
TraesCS1D01G426700
TraesCS1D01G426800
TraesCS1D01G426900
TraesCS1D01G427000
TraesCS1D01G427100
TraesCS1D01G427200
TraesCS1D01G427400
TraesCS1D01G427500
TraesCS1D01G427800
TraesCS1D01G428100
TraesCS1D01G428400
TraesCS1D01G428800
TraesCS1D01G428900
TraesCS1D01G429200
TraesCS1D01G429300
TraesCS1D01G429600
TraesCS1D01G429700
TraesCS1D01G429800
TraesCS1D01G429900
TraesCS1D01G430000
TraesCS1D01G430100
TraesCS1D01G430200
TraesCS1D01G430300
TraesCS1D01G430400
TraesCS1D01G430500
TraesCS1D01G430600
TraesCS1D01G430700
TraesCS1D01G430800
TraesCS1D01G430900
TraesCS1D01G431000
TraesCS1D01G431200
TraesCS1D01G431300
TraesCS1D01G431400
TraesCS1D01G431500
TraesCS1D01G431600
TraesCS1D01G431700
TraesCS1D01G431800
TraesCS1D01G431900
TraesCS1D01G432400
TraesCS1D01G432500
TraesCS1D01G432600
TraesCS1D01G432700
TraesCS1D01G432800
TraesCS1D01G432900
TraesCS1D01G433000
TraesCS1D01G433100
TraesCS1D01G433200
TraesCS1D01G433400
TraesCS1D01G433500
TraesCS1D01G433600
TraesCS1D01G433700
TraesCS1D01G433800
TraesCS1D01G433900
TraesCS1D01G434000
TraesCS1D01G434400
TraesCS1D01G434500
TraesCS1D01G434600
TraesCS1D01G434700
TraesCS1D01G434800
TraesCS1D01G434900
TraesCS1D01G435100
TraesCS1D01G435200
TraesCS1D01G435300
TraesCS1D01G435400
TraesCS1D01G435500
TraesCS1D01G435600
TraesCS1D01G435800
TraesCS1D01G436500
TraesCS1D01G436700
TraesCS1D01G436800
TraesCS1D01G436900
TraesCS1D01G437000
TraesCS1D01G437100
TraesCS1D01G437300
TraesCS1D01G437600
TraesCS1D01G437700
TraesCS1D01G437800
TraesCS1D01G437900
TraesCS1D01G438000
TraesCS1D01G438200
TraesCS1D01G438400
TraesCS1D01G438600
TraesCS1D01G438700
TraesCS1D01G438800
TraesCS1D01G438900
TraesCS1D01G439000
TraesCS1D01G439100
TraesCS1D01G439200
TraesCS1D01G439300
TraesCS1D01G439400
TraesCS1D01G439500
TraesCS1D01G439600
TraesCS1D01G439800
TraesCS1D01G439900
TraesCS1D01G440100
TraesCS1D01G440200
TraesCS1D01G440300
TraesCS1D01G440400
TraesCS1D01G440600
TraesCS1D01G440700
TraesCS1D01G440800
TraesCS1D01G440900
TraesCS1D01G441100
TraesCS1D01G441200
TraesCS1D01G441300
TraesCS1D01G441400
TraesCS1D01G441600
TraesCS1D01G441900
TraesCS1D01G442000
TraesCS1D01G442200
TraesCS1D01G442300
TraesCS1D01G442400
TraesCS1D01G442500
TraesCS1D01G442600
TraesCS1D01G443000
TraesCS1D01G443100
TraesCS1D01G443200
TraesCS1D01G443300
TraesCS1D01G443400
TraesCS1D01G443600
TraesCS1D01G444000
TraesCS1D01G444200
TraesCS1D01G444300
TraesCS1D01G444600
TraesCS1D01G444900
TraesCS1D01G445200
TraesCS1D01G445300
TraesCS1D01G445400
TraesCS1D01G445700
TraesCS1D01G445800
TraesCS1D01G446400
TraesCS1D01G446900
TraesCS1D01G447800
TraesCS1D01G447900
TraesCS1D01G448100
TraesCS1D01G448700
TraesCS1D01G449100
TraesCS1D01G449200
TraesCS1D01G449300
TraesCS1D01G449400
TraesCS1D01G449500
TraesCS1D01G449700
TraesCS1D01G450000
TraesCS1D01G450100
TraesCS1D01G450200
TraesCS1D01G450300
TraesCS1D01G450400
TraesCS1D01G450800
TraesCS1D01G450900
TraesCS1D01G451100
TraesCS1D01G451300
TraesCS1D01G451400
TraesCS1D01G451500
TraesCS1D01G451700
TraesCS1D01G451900
TraesCS1D01G452000
TraesCS1D01G452100
TraesCS1D01G452200
TraesCS1D01G452300
TraesCS1D01G452600
TraesCS1D01G452700
TraesCS1D01G453000
TraesCS1D01G453200
TraesCS1D01G453300
TraesCS1D01G453400
TraesCS1D01G453500
TraesCS1D01G453600
TraesCS1D01G453800
TraesCS1D01G453900
TraesCS1D01G454100
TraesCS1D01G454200
TraesCS1D01G454400
TraesCS1D01G454500
TraesCS1D01G454600
TraesCS1D01G454700
TraesCS2A01G000200
TraesCS2A01G000400
TraesCS2A01G000600
TraesCS2A01G000700
TraesCS2A01G000900
TraesCS2A01G001000
TraesCS2A01G001300
TraesCS2A01G001500
TraesCS2A01G001700
TraesCS2A01G002100
TraesCS2A01G002400
TraesCS2A01G002600
TraesCS2A01G002700
TraesCS2A01G002800
TraesCS2A01G002900
TraesCS2A01G003100
TraesCS2A01G003200
TraesCS2A01G003300
TraesCS2A01G003400
TraesCS2A01G003500
TraesCS2A01G003600
TraesCS2A01G003700
TraesCS2A01G003900
TraesCS2A01G004000
TraesCS2A01G004200
TraesCS2A01G004300
TraesCS2A01G004500
TraesCS2A01G004600
TraesCS2A01G004700
TraesCS2A01G004800
TraesCS2A01G004900
TraesCS2A01G005000
TraesCS2A01G005100
TraesCS2A01G005200
TraesCS2A01G005700
TraesCS2A01G005800
TraesCS2A01G005900
TraesCS2A01G006000
TraesCS2A01G006100
TraesCS2A01G006200
TraesCS2A01G006300
TraesCS2A01G006400
TraesCS2A01G006500
TraesCS2A01G006600
TraesCS2A01G006700
TraesCS2A01G006800
TraesCS2A01G006900
TraesCS2A01G007000
TraesCS2A01G007100
TraesCS2A01G007400
TraesCS2A01G007500
TraesCS2A01G007800
TraesCS2A01G007900
TraesCS2A01G008000
TraesCS2A01G008100
TraesCS2A01G008200
TraesCS2A01G008900
TraesCS2A01G009100
TraesCS2A01G009200
TraesCS2A01G009300
TraesCS2A01G009400
TraesCS2A01G009500
TraesCS2A01G009600
TraesCS2A01G009700
TraesCS2A01G009800
TraesCS2A01G009900
TraesCS2A01G010100
TraesCS2A01G010200
TraesCS2A01G010300
TraesCS2A01G010400
TraesCS2A01G010500
TraesCS2A01G010700
TraesCS2A01G010800
TraesCS2A01G011000
TraesCS2A01G011100
TraesCS2A01G011400
TraesCS2A01G011500
TraesCS2A01G011600
TraesCS2A01G012200
TraesCS2A01G012300
TraesCS2A01G012400
TraesCS2A01G012500
TraesCS2A01G012600
TraesCS2A01G012700
TraesCS2A01G012900
TraesCS2A01G013000
TraesCS2A01G013100
TraesCS2A01G013200
TraesCS2A01G013300
TraesCS2A01G013400
TraesCS2A01G013500
TraesCS2A01G014100
TraesCS2A01G014500
TraesCS2A01G014600
TraesCS2A01G014800
TraesCS2A01G014900
TraesCS2A01G015100
TraesCS2A01G015200
TraesCS2A01G015400
TraesCS2A01G015600
TraesCS2A01G015700
TraesCS2A01G015800
TraesCS2A01G015900
TraesCS2A01G017200
TraesCS2A01G017500
TraesCS2A01G017800
TraesCS2A01G018500
TraesCS2A01G018800
TraesCS2A01G018900
TraesCS2A01G019000
TraesCS2A01G019300
TraesCS2A01G019400
TraesCS2A01G019900
TraesCS2A01G020000
TraesCS2A01G020400
TraesCS2A01G020700
TraesCS2A01G020900
TraesCS2A01G021400
TraesCS2A01G021700
TraesCS2A01G021800
TraesCS2A01G021900
TraesCS2A01G022000
TraesCS2A01G022100
TraesCS2A01G022300
TraesCS2A01G022400
TraesCS2A01G022500
TraesCS2A01G022600
TraesCS2A01G022700
TraesCS2A01G022800
TraesCS2A01G022900
TraesCS2A01G023000
TraesCS2A01G023100
TraesCS2A01G023200
TraesCS2A01G023400
TraesCS2A01G023500
TraesCS2A01G023700
TraesCS2A01G023800
TraesCS2A01G023900
TraesCS2A01G024000
TraesCS2A01G024100
TraesCS2A01G024200
TraesCS2A01G024300
TraesCS2A01G024400
TraesCS2A01G024500
TraesCS2A01G024600
TraesCS2A01G024700
TraesCS2A01G024900
TraesCS2A01G025100
TraesCS2A01G025400
TraesCS2A01G025500
TraesCS2A01G025600
TraesCS2A01G025700
TraesCS2A01G025800
TraesCS2A01G025900
TraesCS2A01G026100
TraesCS2A01G026200
TraesCS2A01G026300
TraesCS2A01G026400
TraesCS2A01G026500
TraesCS2A01G026600
TraesCS2A01G026700
TraesCS2A01G026800
TraesCS2A01G027100
TraesCS2A01G027200
TraesCS2A01G027300
TraesCS2A01G027400
TraesCS2A01G027500
TraesCS2A01G027600
TraesCS2A01G027700
TraesCS2A01G027800
TraesCS2A01G028000
TraesCS2A01G028100
TraesCS2A01G028200
TraesCS2A01G028400
TraesCS2A01G028500
TraesCS2A01G028600
TraesCS2A01G028700
TraesCS2A01G028800
TraesCS2A01G029000
TraesCS2A01G029100
TraesCS2A01G029300
TraesCS2A01G029400
TraesCS2A01G029700
TraesCS2A01G029800
TraesCS2A01G029900
TraesCS2A01G030000
TraesCS2A01G030100
TraesCS2A01G030200
TraesCS2A01G030300
TraesCS2A01G030400
TraesCS2A01G030500
TraesCS2A01G030600
TraesCS2A01G030700
TraesCS2A01G030800
TraesCS2A01G030900
TraesCS2A01G031000
TraesCS2A01G031100
TraesCS2A01G031200
TraesCS2A01G031300
TraesCS2A01G031400
TraesCS2A01G031500
TraesCS2A01G031600
TraesCS2A01G031800
TraesCS2A01G031900
TraesCS2A01G032000
TraesCS2A01G032100
TraesCS2A01G032200
TraesCS2A01G032300
TraesCS2A01G032400
TraesCS2A01G032500
TraesCS2A01G032600
TraesCS2A01G032900
TraesCS2A01G033200
TraesCS2A01G033500
TraesCS2A01G033600
TraesCS2A01G033700
TraesCS2A01G034000
TraesCS2A01G034500
TraesCS2A01G034600
TraesCS2A01G034700
TraesCS2A01G034800
TraesCS2A01G034900
TraesCS2A01G035000
TraesCS2A01G035300
TraesCS2A01G035400
TraesCS2A01G035500
TraesCS2A01G035600
TraesCS2A01G035700
TraesCS2A01G035800
TraesCS2A01G035900
TraesCS2A01G036100
TraesCS2A01G036200
TraesCS2A01G036300
TraesCS2A01G036500
TraesCS2A01G036600
TraesCS2A01G036900
TraesCS2A01G037100
TraesCS2A01G037700
TraesCS2A01G037800
TraesCS2A01G037900
TraesCS2A01G038000
TraesCS2A01G038100
TraesCS2A01G038300
TraesCS2A01G038400
TraesCS2A01G038600
TraesCS2A01G038700
TraesCS2A01G039000
TraesCS2A01G039100
TraesCS2A01G039200
TraesCS2A01G039300
TraesCS2A01G039400
TraesCS2A01G039500
TraesCS2A01G039600
TraesCS2A01G039900
TraesCS2A01G040000
TraesCS2A01G040100
TraesCS2A01G040200
TraesCS2A01G040300
TraesCS2A01G040500
TraesCS2A01G040600
TraesCS2A01G040700
TraesCS2A01G040800
TraesCS2A01G040900
TraesCS2A01G041000
TraesCS2A01G041100
TraesCS2A01G041500
TraesCS2A01G041600
TraesCS2A01G042400
TraesCS2A01G042500
TraesCS2A01G042600
TraesCS2A01G042700
TraesCS2A01G042800
TraesCS2A01G043000
TraesCS2A01G043100
TraesCS2A01G043200
TraesCS2A01G043400
TraesCS2A01G043600
TraesCS2A01G043700
TraesCS2A01G043800
TraesCS2A01G044900
TraesCS2A01G045100
TraesCS2A01G045300
TraesCS2A01G045400
TraesCS2A01G045500
TraesCS2A01G045600
TraesCS2A01G045700
TraesCS2A01G045800
TraesCS2A01G045900
TraesCS2A01G046000
TraesCS2A01G046100
TraesCS2A01G046300
TraesCS2A01G046400
TraesCS2A01G046500
TraesCS2A01G046600
TraesCS2A01G046700
TraesCS2A01G046900
TraesCS2A01G047100
TraesCS2A01G047200
TraesCS2A01G047300
TraesCS2A01G047400
TraesCS2A01G047600
TraesCS2A01G047800
TraesCS2A01G048600
TraesCS2A01G048900
TraesCS2A01G049000
TraesCS2A01G049400
TraesCS2A01G049500
TraesCS2A01G049700
TraesCS2A01G049800
TraesCS2A01G049900
TraesCS2A01G050000
TraesCS2A01G050100
TraesCS2A01G050200
TraesCS2A01G050300
TraesCS2A01G050600
TraesCS2A01G050700
TraesCS2A01G051200
TraesCS2A01G051300
TraesCS2A01G051500
TraesCS2A01G051600
TraesCS2A01G051700
TraesCS2A01G051800
TraesCS2A01G052100
TraesCS2A01G052300
TraesCS2A01G052400
TraesCS2A01G052600
TraesCS2A01G052700
TraesCS2A01G052800
TraesCS2A01G052900
TraesCS2A01G053000
TraesCS2A01G053100
TraesCS2A01G053300
TraesCS2A01G053400
TraesCS2A01G053500
TraesCS2A01G054200
TraesCS2A01G054500
TraesCS2A01G054600
TraesCS2A01G054700
TraesCS2A01G054800
TraesCS2A01G054900
TraesCS2A01G055000
TraesCS2A01G055100
TraesCS2A01G055200
TraesCS2A01G056000
TraesCS2A01G056100
TraesCS2A01G056300
TraesCS2A01G056400
TraesCS2A01G056500
TraesCS2A01G056600
TraesCS2A01G056700
TraesCS2A01G056800
TraesCS2A01G056900
TraesCS2A01G057000
TraesCS2A01G057100
TraesCS2A01G057200
TraesCS2A01G057300
TraesCS2A01G057500
TraesCS2A01G057700
TraesCS2A01G057900
TraesCS2A01G058000
TraesCS2A01G058100
TraesCS2A01G058200
TraesCS2A01G058300
TraesCS2A01G058400
TraesCS2A01G058700
TraesCS2A01G058800
TraesCS2A01G058900
TraesCS2A01G059100
TraesCS2A01G059200
TraesCS2A01G059300
TraesCS2A01G059400
TraesCS2A01G059700
TraesCS2A01G059800
TraesCS2A01G059900
TraesCS2A01G060000
TraesCS2A01G060200
TraesCS2A01G060300
TraesCS2A01G060400
TraesCS2A01G060500
TraesCS2A01G060800
TraesCS2A01G060900
TraesCS2A01G061000
TraesCS2A01G061100
TraesCS2A01G061300
TraesCS2A01G061500
TraesCS2A01G061600
TraesCS2A01G061700
TraesCS2A01G062500
TraesCS2A01G063200
TraesCS2A01G063300
TraesCS2A01G063400
TraesCS2A01G063500
TraesCS2A01G063800
TraesCS2A01G063900
TraesCS2A01G064300
TraesCS2A01G064400
TraesCS2A01G064600
TraesCS2A01G064700
TraesCS2A01G064900
TraesCS2A01G065000
TraesCS2A01G065100
TraesCS2A01G065200
TraesCS2A01G065300
TraesCS2A01G065400
TraesCS2A01G065500
TraesCS2A01G065600
TraesCS2A01G065700
TraesCS2A01G065800
TraesCS2A01G066000
TraesCS2A01G066100
TraesCS2A01G066200
TraesCS2A01G066300
TraesCS2A01G066400
TraesCS2A01G066500
TraesCS2A01G066600
TraesCS2A01G067500
TraesCS2A01G067800
TraesCS2A01G067900
TraesCS2A01G068000
TraesCS2A01G068100
TraesCS2A01G068200
TraesCS2A01G068300
TraesCS2A01G068400
TraesCS2A01G068500
TraesCS2A01G068600
TraesCS2A01G068700
TraesCS2A01G068800
TraesCS2A01G068900
TraesCS2A01G069000
TraesCS2A01G069100
TraesCS2A01G069200
TraesCS2A01G069300
TraesCS2A01G069400
TraesCS2A01G069700
TraesCS2A01G069900
TraesCS2A01G070000
TraesCS2A01G070100
TraesCS2A01G070200
TraesCS2A01G070300
TraesCS2A01G070500
TraesCS2A01G070600
TraesCS2A01G070700
TraesCS2A01G070800
TraesCS2A01G070900
TraesCS2A01G071000
TraesCS2A01G071200
TraesCS2A01G071300
TraesCS2A01G071400
TraesCS2A01G071500
TraesCS2A01G071600
TraesCS2A01G071700
TraesCS2A01G071800
TraesCS2A01G071900
TraesCS2A01G072000
TraesCS2A01G072100
TraesCS2A01G072200
TraesCS2A01G072300
TraesCS2A01G072500
TraesCS2A01G072600
TraesCS2A01G072700
TraesCS2A01G073200
TraesCS2A01G073300
TraesCS2A01G073400
TraesCS2A01G073500
TraesCS2A01G073600
TraesCS2A01G073700
TraesCS2A01G073800
TraesCS2A01G073900
TraesCS2A01G074200
TraesCS2A01G074300
TraesCS2A01G074400
TraesCS2A01G074600
TraesCS2A01G074700
TraesCS2A01G074800
TraesCS2A01G074900
TraesCS2A01G075000
TraesCS2A01G075100
TraesCS2A01G075200
TraesCS2A01G075300
TraesCS2A01G075400
TraesCS2A01G075500
TraesCS2A01G075800
TraesCS2A01G076100
TraesCS2A01G076300
TraesCS2A01G076500
TraesCS2A01G076600
TraesCS2A01G076700
TraesCS2A01G076800
TraesCS2A01G077100
TraesCS2A01G077500
TraesCS2A01G077600
TraesCS2A01G077800
TraesCS2A01G078000
TraesCS2A01G078100
TraesCS2A01G078200
TraesCS2A01G078300
TraesCS2A01G078500
TraesCS2A01G079100
TraesCS2A01G079200
TraesCS2A01G079300
TraesCS2A01G079500
TraesCS2A01G079600
TraesCS2A01G079700
TraesCS2A01G080700
TraesCS2A01G080800
TraesCS2A01G081100
TraesCS2A01G081200
TraesCS2A01G081300
TraesCS2A01G081400
TraesCS2A01G081500
TraesCS2A01G081900
TraesCS2A01G082100
TraesCS2A01G082200
TraesCS2A01G082500
TraesCS2A01G082600
TraesCS2A01G082800
TraesCS2A01G082900
TraesCS2A01G083000
TraesCS2A01G083300
TraesCS2A01G083400
TraesCS2A01G083600
TraesCS2A01G083700
TraesCS2A01G083800
TraesCS2A01G083900
TraesCS2A01G084000
TraesCS2A01G084100
TraesCS2A01G084200
TraesCS2A01G084300
TraesCS2A01G084800
TraesCS2A01G085000
TraesCS2A01G085100
TraesCS2A01G086100
TraesCS2A01G086300
TraesCS2A01G086400
TraesCS2A01G087000
TraesCS2A01G087100
TraesCS2A01G087200
TraesCS2A01G087400
TraesCS2A01G087600
TraesCS2A01G087700
TraesCS2A01G087800
TraesCS2A01G087900
TraesCS2A01G088000
TraesCS2A01G088100
TraesCS2A01G088400
TraesCS2A01G088600
TraesCS2A01G088800
TraesCS2A01G088900
TraesCS2A01G089000
TraesCS2A01G089300
TraesCS2A01G089500
TraesCS2A01G089600
TraesCS2A01G089700
TraesCS2A01G089800
TraesCS2A01G090000
TraesCS2A01G090100
TraesCS2A01G090200
TraesCS2A01G090300
TraesCS2A01G090400
TraesCS2A01G090600
TraesCS2A01G091400
TraesCS2A01G091700
TraesCS2A01G091900
TraesCS2A01G092000
TraesCS2A01G092400
TraesCS2A01G092500
TraesCS2A01G092700
TraesCS2A01G092800
TraesCS2A01G092900
TraesCS2A01G093000
TraesCS2A01G093100
TraesCS2A01G093300
TraesCS2A01G093500
TraesCS2A01G093600
TraesCS2A01G093700
TraesCS2A01G094000
TraesCS2A01G094200
TraesCS2A01G094400
TraesCS2A01G094500
TraesCS2A01G094700
TraesCS2A01G094800
TraesCS2A01G094900
TraesCS2A01G095000
TraesCS2A01G095200
TraesCS2A01G095300
TraesCS2A01G095500
TraesCS2A01G095600
TraesCS2A01G095700
TraesCS2A01G096000
TraesCS2A01G096100
TraesCS2A01G096300
TraesCS2A01G096400
TraesCS2A01G096500
TraesCS2A01G096600
TraesCS2A01G096900
TraesCS2A01G097100
TraesCS2A01G097200
TraesCS2A01G097400
TraesCS2A01G097500
TraesCS2A01G097600
TraesCS2A01G097800
TraesCS2A01G098000
TraesCS2A01G098100
TraesCS2A01G098300
TraesCS2A01G098400
TraesCS2A01G098500
TraesCS2A01G098600
TraesCS2A01G098700
TraesCS2A01G099300
TraesCS2A01G099400
TraesCS2A01G099500
TraesCS2A01G099600
TraesCS2A01G099700
TraesCS2A01G099900
TraesCS2A01G100100
TraesCS2A01G100400
TraesCS2A01G100500
TraesCS2A01G100600
TraesCS2A01G100700
TraesCS2A01G100800
TraesCS2A01G100900
TraesCS2A01G101000
TraesCS2A01G101100
TraesCS2A01G101200
TraesCS2A01G101300
TraesCS2A01G101400
TraesCS2A01G101900
TraesCS2A01G102000
TraesCS2A01G102100
TraesCS2A01G102300
TraesCS2A01G102400
TraesCS2A01G102500
TraesCS2A01G102600
TraesCS2A01G102700
TraesCS2A01G103200
TraesCS2A01G103300
TraesCS2A01G103600
TraesCS2A01G103900
TraesCS2A01G104100
TraesCS2A01G104200
TraesCS2A01G104300
TraesCS2A01G104500
TraesCS2A01G104700
TraesCS2A01G104800
TraesCS2A01G104900
TraesCS2A01G105000
TraesCS2A01G105200
TraesCS2A01G105300
TraesCS2A01G105500
TraesCS2A01G105600
TraesCS2A01G105700
TraesCS2A01G105900
TraesCS2A01G106100
TraesCS2A01G106400
TraesCS2A01G106500
TraesCS2A01G106700
TraesCS2A01G106800
TraesCS2A01G107000
TraesCS2A01G107100
TraesCS2A01G107200
TraesCS2A01G107300
TraesCS2A01G107500
TraesCS2A01G107600
TraesCS2A01G107700
TraesCS2A01G107800
TraesCS2A01G108000
TraesCS2A01G108100
TraesCS2A01G108200
TraesCS2A01G108300
TraesCS2A01G108400
TraesCS2A01G108500
TraesCS2A01G108600
TraesCS2A01G108700
TraesCS2A01G108800
TraesCS2A01G108900
TraesCS2A01G109000
TraesCS2A01G109200
TraesCS2A01G109500
TraesCS2A01G109600
TraesCS2A01G109700
TraesCS2A01G109800
TraesCS2A01G109900
TraesCS2A01G110200
TraesCS2A01G110500
TraesCS2A01G110700
TraesCS2A01G110800
TraesCS2A01G110900
TraesCS2A01G111200
TraesCS2A01G111300
TraesCS2A01G111600
TraesCS2A01G111700
TraesCS2A01G111800
TraesCS2A01G111900
TraesCS2A01G112000
TraesCS2A01G112200
TraesCS2A01G112300
TraesCS2A01G112400
TraesCS2A01G112500
TraesCS2A01G112600
TraesCS2A01G112700
TraesCS2A01G112800
TraesCS2A01G112900
TraesCS2A01G113000
TraesCS2A01G113300
TraesCS2A01G113400
TraesCS2A01G113500
TraesCS2A01G113600
TraesCS2A01G113700
TraesCS2A01G113900
TraesCS2A01G114100
TraesCS2A01G114300
TraesCS2A01G114400
TraesCS2A01G114500
TraesCS2A01G114800
TraesCS2A01G114900
TraesCS2A01G115100
TraesCS2A01G115200
TraesCS2A01G115300
TraesCS2A01G115400
TraesCS2A01G115500
TraesCS2A01G115700
TraesCS2A01G116000
TraesCS2A01G116100
TraesCS2A01G116500
TraesCS2A01G116600
TraesCS2A01G116700
TraesCS2A01G116900
TraesCS2A01G117000
TraesCS2A01G117300
TraesCS2A01G117400
TraesCS2A01G117500
TraesCS2A01G117600
TraesCS2A01G117800
TraesCS2A01G117900
TraesCS2A01G118300
TraesCS2A01G118400
TraesCS2A01G118600
TraesCS2A01G118700
TraesCS2A01G119000
TraesCS2A01G119100
TraesCS2A01G119300
TraesCS2A01G119600
TraesCS2A01G120700
TraesCS2A01G120800
TraesCS2A01G120900
TraesCS2A01G121000
TraesCS2A01G121100
TraesCS2A01G121200
TraesCS2A01G121400
TraesCS2A01G121500
TraesCS2A01G121700
TraesCS2A01G122200
TraesCS2A01G122400
TraesCS2A01G122600
TraesCS2A01G122700
TraesCS2A01G123200
TraesCS2A01G123400
TraesCS2A01G123500
TraesCS2A01G123600
TraesCS2A01G123800
TraesCS2A01G123900
TraesCS2A01G124000
TraesCS2A01G124100
TraesCS2A01G124200
TraesCS2A01G124400
TraesCS2A01G124500
TraesCS2A01G124600
TraesCS2A01G124700
TraesCS2A01G124800
TraesCS2A01G125100
TraesCS2A01G125200
TraesCS2A01G125300
TraesCS2A01G126000
TraesCS2A01G126100
TraesCS2A01G126200
TraesCS2A01G126300
TraesCS2A01G126500
TraesCS2A01G126600
TraesCS2A01G126700
TraesCS2A01G126800
TraesCS2A01G126900
TraesCS2A01G127200
TraesCS2A01G127300
TraesCS2A01G127400
TraesCS2A01G127500
TraesCS2A01G127600
TraesCS2A01G127700
TraesCS2A01G127800
TraesCS2A01G127900
TraesCS2A01G128000
TraesCS2A01G128100
TraesCS2A01G128200
TraesCS2A01G128300
TraesCS2A01G128400
TraesCS2A01G128500
TraesCS2A01G128700
TraesCS2A01G128800
TraesCS2A01G128900
TraesCS2A01G129000
TraesCS2A01G129100
TraesCS2A01G129300
TraesCS2A01G129700
TraesCS2A01G129800
TraesCS2A01G129900
TraesCS2A01G130100
TraesCS2A01G130200
TraesCS2A01G130400
TraesCS2A01G130500
TraesCS2A01G130600
TraesCS2A01G130700
TraesCS2A01G130800
TraesCS2A01G131000
TraesCS2A01G131200
TraesCS2A01G131400
TraesCS2A01G131600
TraesCS2A01G131700
TraesCS2A01G131800
TraesCS2A01G132000
TraesCS2A01G132200
TraesCS2A01G132400
TraesCS2A01G132600
TraesCS2A01G132900
TraesCS2A01G133000
TraesCS2A01G133200
TraesCS2A01G133300
TraesCS2A01G133400
TraesCS2A01G133500
TraesCS2A01G133600
TraesCS2A01G133700
TraesCS2A01G133800
TraesCS2A01G134000
TraesCS2A01G134300
TraesCS2A01G134500
TraesCS2A01G134600
TraesCS2A01G135000
TraesCS2A01G135200
TraesCS2A01G135300
TraesCS2A01G135400
TraesCS2A01G135500
TraesCS2A01G135700
TraesCS2A01G135800
TraesCS2A01G135900
TraesCS2A01G136000
TraesCS2A01G136100
TraesCS2A01G136200
TraesCS2A01G136300
TraesCS2A01G136400
TraesCS2A01G136500
TraesCS2A01G136800
TraesCS2A01G136900
TraesCS2A01G137000
TraesCS2A01G137100
TraesCS2A01G137200
TraesCS2A01G137300
TraesCS2A01G137400
TraesCS2A01G137500
TraesCS2A01G137700
TraesCS2A01G137900
TraesCS2A01G138000
TraesCS2A01G138100
TraesCS2A01G138400
TraesCS2A01G138500
TraesCS2A01G139000
TraesCS2A01G139200
TraesCS2A01G139300
TraesCS2A01G139600
TraesCS2A01G139800
TraesCS2A01G139900
TraesCS2A01G140200
TraesCS2A01G140300
TraesCS2A01G140400
TraesCS2A01G140500
TraesCS2A01G140900
TraesCS2A01G141100
TraesCS2A01G141400
TraesCS2A01G141800
TraesCS2A01G142000
TraesCS2A01G142200
TraesCS2A01G142300
TraesCS2A01G142400
TraesCS2A01G142500
TraesCS2A01G142700
TraesCS2A01G142800
TraesCS2A01G142900
TraesCS2A01G143000
TraesCS2A01G143100
TraesCS2A01G143200
TraesCS2A01G143300
TraesCS2A01G143400
TraesCS2A01G143500
TraesCS2A01G143600
TraesCS2A01G143700
TraesCS2A01G144100
TraesCS2A01G144300
TraesCS2A01G144400
TraesCS2A01G144500
TraesCS2A01G144600
TraesCS2A01G144700
TraesCS2A01G144800
TraesCS2A01G144900
TraesCS2A01G145000
TraesCS2A01G145200
TraesCS2A01G145300
TraesCS2A01G145500
TraesCS2A01G145800
TraesCS2A01G146000
TraesCS2A01G146200
TraesCS2A01G146300
TraesCS2A01G146400
TraesCS2A01G146600
TraesCS2A01G146700
TraesCS2A01G146800
TraesCS2A01G147100
TraesCS2A01G147200
TraesCS2A01G147300
TraesCS2A01G147400
TraesCS2A01G147500
TraesCS2A01G147600
TraesCS2A01G147700
TraesCS2A01G147800
TraesCS2A01G147900
TraesCS2A01G148100
TraesCS2A01G148200
TraesCS2A01G148300
TraesCS2A01G148400
TraesCS2A01G148600
TraesCS2A01G148900
TraesCS2A01G149100
TraesCS2A01G149200
TraesCS2A01G149300
TraesCS2A01G149400
TraesCS2A01G149500
TraesCS2A01G149600
TraesCS2A01G149700
TraesCS2A01G150000
TraesCS2A01G150100
TraesCS2A01G150200
TraesCS2A01G150500
TraesCS2A01G150600
TraesCS2A01G151000
TraesCS2A01G151600
TraesCS2A01G151700
TraesCS2A01G151800
TraesCS2A01G151900
TraesCS2A01G152000
TraesCS2A01G152100
TraesCS2A01G152200
TraesCS2A01G152300
TraesCS2A01G152400
TraesCS2A01G152500
TraesCS2A01G152700
TraesCS2A01G152900
TraesCS2A01G153000
TraesCS2A01G153100
TraesCS2A01G153200
TraesCS2A01G153300
TraesCS2A01G153500
TraesCS2A01G153600
TraesCS2A01G154200
TraesCS2A01G154300
TraesCS2A01G154400
TraesCS2A01G154800
TraesCS2A01G155100
TraesCS2A01G155500
TraesCS2A01G155600
TraesCS2A01G156000
TraesCS2A01G156100
TraesCS2A01G156300
TraesCS2A01G156400
TraesCS2A01G156600
TraesCS2A01G156800
TraesCS2A01G157300
TraesCS2A01G157400
TraesCS2A01G157600
TraesCS2A01G157700
TraesCS2A01G157800
TraesCS2A01G157900
TraesCS2A01G158000
TraesCS2A01G158200
TraesCS2A01G158300
TraesCS2A01G158400
TraesCS2A01G158600
TraesCS2A01G158700
TraesCS2A01G158800
TraesCS2A01G158900
TraesCS2A01G159300
TraesCS2A01G159400
TraesCS2A01G159500
TraesCS2A01G159600
TraesCS2A01G159700
TraesCS2A01G159800
TraesCS2A01G159900
TraesCS2A01G160000
TraesCS2A01G160200
TraesCS2A01G160300
TraesCS2A01G160400
TraesCS2A01G160700
TraesCS2A01G160900
TraesCS2A01G161000
TraesCS2A01G161100
TraesCS2A01G161200
TraesCS2A01G161300
TraesCS2A01G161400
TraesCS2A01G161500
TraesCS2A01G161600
TraesCS2A01G161800
TraesCS2A01G162300
TraesCS2A01G162600
TraesCS2A01G162700
TraesCS2A01G162900
TraesCS2A01G163000
TraesCS2A01G163200
TraesCS2A01G163300
TraesCS2A01G163400
TraesCS2A01G163500
TraesCS2A01G163600
TraesCS2A01G163700
TraesCS2A01G163800
TraesCS2A01G163900
TraesCS2A01G164000
TraesCS2A01G164100
TraesCS2A01G164200
TraesCS2A01G164300
TraesCS2A01G164400
TraesCS2A01G164500
TraesCS2A01G164800
TraesCS2A01G165200
TraesCS2A01G165800
TraesCS2A01G166200
TraesCS2A01G166300
TraesCS2A01G166500
TraesCS2A01G166700
TraesCS2A01G166800
TraesCS2A01G166900
TraesCS2A01G167100
TraesCS2A01G167300
TraesCS2A01G167400
TraesCS2A01G167500
TraesCS2A01G168100
TraesCS2A01G168200
TraesCS2A01G168300
TraesCS2A01G168400
TraesCS2A01G168500
TraesCS2A01G168700
TraesCS2A01G168800
TraesCS2A01G168900
TraesCS2A01G169000
TraesCS2A01G169100
TraesCS2A01G169500
TraesCS2A01G169700
TraesCS2A01G169800
TraesCS2A01G170100
TraesCS2A01G170200
TraesCS2A01G170300
TraesCS2A01G170500
TraesCS2A01G170600
TraesCS2A01G170700
TraesCS2A01G170800
TraesCS2A01G170900
TraesCS2A01G171100
TraesCS2A01G171700
TraesCS2A01G171900
TraesCS2A01G172000
TraesCS2A01G172100
TraesCS2A01G172200
TraesCS2A01G172400
TraesCS2A01G172500
TraesCS2A01G172700
TraesCS2A01G173200
TraesCS2A01G173300
TraesCS2A01G173400
TraesCS2A01G173500
TraesCS2A01G173600
TraesCS2A01G173900
TraesCS2A01G174100
TraesCS2A01G174200
TraesCS2A01G174300
TraesCS2A01G174400
TraesCS2A01G174500
TraesCS2A01G175000
TraesCS2A01G175100
TraesCS2A01G175200
TraesCS2A01G175400
TraesCS2A01G175500
TraesCS2A01G175600
TraesCS2A01G175700
TraesCS2A01G176100
TraesCS2A01G176200
TraesCS2A01G176400
TraesCS2A01G176500
TraesCS2A01G176700
TraesCS2A01G177200
TraesCS2A01G177300
TraesCS2A01G177400
TraesCS2A01G177500
TraesCS2A01G177700
TraesCS2A01G178500
TraesCS2A01G178700
TraesCS2A01G178800
TraesCS2A01G178900
TraesCS2A01G179400
TraesCS2A01G179700
TraesCS2A01G180200
TraesCS2A01G180500
TraesCS2A01G181100
TraesCS2A01G181200
TraesCS2A01G181400
TraesCS2A01G181500
TraesCS2A01G181900
TraesCS2A01G182000
TraesCS2A01G182200
TraesCS2A01G182300
TraesCS2A01G182400
TraesCS2A01G182500
TraesCS2A01G182600
TraesCS2A01G182700
TraesCS2A01G182800
TraesCS2A01G182900
TraesCS2A01G183700
TraesCS2A01G183800
TraesCS2A01G184000
TraesCS2A01G184200
TraesCS2A01G184400
TraesCS2A01G184500
TraesCS2A01G184600
TraesCS2A01G184800
TraesCS2A01G184900
TraesCS2A01G185000
TraesCS2A01G185200
TraesCS2A01G185300
TraesCS2A01G185500
TraesCS2A01G185600
TraesCS2A01G185700
TraesCS2A01G185800
TraesCS2A01G186100
TraesCS2A01G186200
TraesCS2A01G186300
TraesCS2A01G186500
TraesCS2A01G186800
TraesCS2A01G186900
TraesCS2A01G187300
TraesCS2A01G187400
TraesCS2A01G187500
TraesCS2A01G187900
TraesCS2A01G188100
TraesCS2A01G188400
TraesCS2A01G188500
TraesCS2A01G188600
TraesCS2A01G188700
TraesCS2A01G188800
TraesCS2A01G188900
TraesCS2A01G189000
TraesCS2A01G189100
TraesCS2A01G189200
TraesCS2A01G189400
TraesCS2A01G189500
TraesCS2A01G189700
TraesCS2A01G189900
TraesCS2A01G190200
TraesCS2A01G190400
TraesCS2A01G190500
TraesCS2A01G190700
TraesCS2A01G190800
TraesCS2A01G190900
TraesCS2A01G191000
TraesCS2A01G191100
TraesCS2A01G191500
TraesCS2A01G191600
TraesCS2A01G191700
TraesCS2A01G191800
TraesCS2A01G192000
TraesCS2A01G192100
TraesCS2A01G192200
TraesCS2A01G192800
TraesCS2A01G192900
TraesCS2A01G193000
TraesCS2A01G193300
TraesCS2A01G193400
TraesCS2A01G193800
TraesCS2A01G193900
TraesCS2A01G194000
TraesCS2A01G194100
TraesCS2A01G194200
TraesCS2A01G195700
TraesCS2A01G195800
TraesCS2A01G195900
TraesCS2A01G196400
TraesCS2A01G196500
TraesCS2A01G196700
TraesCS2A01G196900
TraesCS2A01G197000
TraesCS2A01G197100
TraesCS2A01G197200
TraesCS2A01G197300
TraesCS2A01G197500
TraesCS2A01G197600
TraesCS2A01G197900
TraesCS2A01G198000
TraesCS2A01G198300
TraesCS2A01G198400
TraesCS2A01G198500
TraesCS2A01G198600
TraesCS2A01G198800
TraesCS2A01G199000
TraesCS2A01G199200
TraesCS2A01G199600
TraesCS2A01G199700
TraesCS2A01G199900
TraesCS2A01G200100
TraesCS2A01G200200
TraesCS2A01G200300
TraesCS2A01G200900
TraesCS2A01G201000
TraesCS2A01G201100
TraesCS2A01G201300
TraesCS2A01G201500
TraesCS2A01G201700
TraesCS2A01G201800
TraesCS2A01G201900
TraesCS2A01G202000
TraesCS2A01G202300
TraesCS2A01G202400
TraesCS2A01G202600
TraesCS2A01G202700
TraesCS2A01G202900
TraesCS2A01G203000
TraesCS2A01G203100
TraesCS2A01G203200
TraesCS2A01G203300
TraesCS2A01G203500
TraesCS2A01G203600
TraesCS2A01G203700
TraesCS2A01G203800
TraesCS2A01G204300
TraesCS2A01G204400
TraesCS2A01G204500
TraesCS2A01G204700
TraesCS2A01G204900
TraesCS2A01G205100
TraesCS2A01G205400
TraesCS2A01G205500
TraesCS2A01G206100
TraesCS2A01G206300
TraesCS2A01G206400
TraesCS2A01G206500
TraesCS2A01G206800
TraesCS2A01G206900
TraesCS2A01G207000
TraesCS2A01G207100
TraesCS2A01G207400
TraesCS2A01G207500
TraesCS2A01G207800
TraesCS2A01G207900
TraesCS2A01G208000
TraesCS2A01G208200
TraesCS2A01G208300
TraesCS2A01G208500
TraesCS2A01G208700
TraesCS2A01G209100
TraesCS2A01G209200
TraesCS2A01G209300
TraesCS2A01G209400
TraesCS2A01G209800
TraesCS2A01G209900
TraesCS2A01G210000
TraesCS2A01G210100
TraesCS2A01G210300
TraesCS2A01G210400
TraesCS2A01G210600
TraesCS2A01G210700
TraesCS2A01G210900
TraesCS2A01G211100
TraesCS2A01G211200
TraesCS2A01G211300
TraesCS2A01G211500
TraesCS2A01G211600
TraesCS2A01G211700
TraesCS2A01G211800
TraesCS2A01G211900
TraesCS2A01G212000
TraesCS2A01G212100
TraesCS2A01G212200
TraesCS2A01G212600
TraesCS2A01G212900
TraesCS2A01G213600
TraesCS2A01G213900
TraesCS2A01G214000
TraesCS2A01G214100
TraesCS2A01G214200
TraesCS2A01G214300
TraesCS2A01G214600
TraesCS2A01G214700
TraesCS2A01G214900
TraesCS2A01G215000
TraesCS2A01G215100
TraesCS2A01G215300
TraesCS2A01G215600
TraesCS2A01G215700
TraesCS2A01G215800
TraesCS2A01G215900
TraesCS2A01G216000
TraesCS2A01G216100
TraesCS2A01G216200
TraesCS2A01G216300
TraesCS2A01G216400
TraesCS2A01G216500
TraesCS2A01G216600
TraesCS2A01G216700
TraesCS2A01G216900
TraesCS2A01G217000
TraesCS2A01G217100
TraesCS2A01G217200
TraesCS2A01G217300
TraesCS2A01G217500
TraesCS2A01G217600
TraesCS2A01G218000
TraesCS2A01G218100
TraesCS2A01G218200
TraesCS2A01G218300
TraesCS2A01G218600
TraesCS2A01G218700
TraesCS2A01G218900
TraesCS2A01G219000
TraesCS2A01G219100
TraesCS2A01G219200
TraesCS2A01G219300
TraesCS2A01G219600
TraesCS2A01G219700
TraesCS2A01G220100
TraesCS2A01G220300
TraesCS2A01G220400
TraesCS2A01G220600
TraesCS2A01G220700
TraesCS2A01G220900
TraesCS2A01G221200
TraesCS2A01G221300
TraesCS2A01G221400
TraesCS2A01G221500
TraesCS2A01G221600
TraesCS2A01G221700
TraesCS2A01G221900
TraesCS2A01G222000
TraesCS2A01G222300
TraesCS2A01G222700
TraesCS2A01G223000
TraesCS2A01G223100
TraesCS2A01G223200
TraesCS2A01G223300
TraesCS2A01G223400
TraesCS2A01G223500
TraesCS2A01G223600
TraesCS2A01G223900
TraesCS2A01G224100
TraesCS2A01G224200
TraesCS2A01G224300
TraesCS2A01G224500
TraesCS2A01G224600
TraesCS2A01G224700
TraesCS2A01G224900
TraesCS2A01G225100
TraesCS2A01G225200
TraesCS2A01G225400
TraesCS2A01G225600
TraesCS2A01G225900
TraesCS2A01G226000
TraesCS2A01G226200
TraesCS2A01G226400
TraesCS2A01G226500
TraesCS2A01G226600
TraesCS2A01G227100
TraesCS2A01G227200
TraesCS2A01G227300
TraesCS2A01G227400
TraesCS2A01G227500
TraesCS2A01G227800
TraesCS2A01G227900
TraesCS2A01G228000
TraesCS2A01G228200
TraesCS2A01G228300
TraesCS2A01G228600
TraesCS2A01G228800
TraesCS2A01G229000
TraesCS2A01G229100
TraesCS2A01G229200
TraesCS2A01G229400
TraesCS2A01G229600
TraesCS2A01G229900
TraesCS2A01G230100
TraesCS2A01G230300
TraesCS2A01G230400
TraesCS2A01G231000
TraesCS2A01G231300
TraesCS2A01G231500
TraesCS2A01G231600
TraesCS2A01G232200
TraesCS2A01G232400
TraesCS2A01G232500
TraesCS2A01G232600
TraesCS2A01G232700
TraesCS2A01G233000
TraesCS2A01G233100
TraesCS2A01G233400
TraesCS2A01G233700
TraesCS2A01G233800
TraesCS2A01G233900
TraesCS2A01G234200
TraesCS2A01G234600
TraesCS2A01G234700
TraesCS2A01G234900
TraesCS2A01G235400
TraesCS2A01G235500
TraesCS2A01G235700
TraesCS2A01G235900
TraesCS2A01G236400
TraesCS2A01G236600
TraesCS2A01G236900
TraesCS2A01G237000
TraesCS2A01G237200
TraesCS2A01G237400
TraesCS2A01G237500
TraesCS2A01G237700
TraesCS2A01G237800
TraesCS2A01G237900
TraesCS2A01G238000
TraesCS2A01G238400
TraesCS2A01G238600
TraesCS2A01G238700
TraesCS2A01G238900
TraesCS2A01G239000
TraesCS2A01G239100
TraesCS2A01G239200
TraesCS2A01G239500
TraesCS2A01G239800
TraesCS2A01G239900
TraesCS2A01G240000
TraesCS2A01G240100
TraesCS2A01G240200
TraesCS2A01G240800
TraesCS2A01G240900
TraesCS2A01G241100
TraesCS2A01G241200
TraesCS2A01G241300
TraesCS2A01G241400
TraesCS2A01G241500
TraesCS2A01G241600
TraesCS2A01G241700
TraesCS2A01G241800
TraesCS2A01G241900
TraesCS2A01G243000
TraesCS2A01G243200
TraesCS2A01G243300
TraesCS2A01G243400
TraesCS2A01G244000
TraesCS2A01G244200
TraesCS2A01G244300
TraesCS2A01G244800
TraesCS2A01G244900
TraesCS2A01G245000
TraesCS2A01G245100
TraesCS2A01G245200
TraesCS2A01G245500
TraesCS2A01G245600
TraesCS2A01G245700
TraesCS2A01G245900
TraesCS2A01G246100
TraesCS2A01G246200
TraesCS2A01G246300
TraesCS2A01G246600
TraesCS2A01G246800
TraesCS2A01G246900
TraesCS2A01G247000
TraesCS2A01G247100
TraesCS2A01G247300
TraesCS2A01G247400
TraesCS2A01G247800
TraesCS2A01G248200
TraesCS2A01G248300
TraesCS2A01G248400
TraesCS2A01G248500
TraesCS2A01G248700
TraesCS2A01G249000
TraesCS2A01G249300
TraesCS2A01G249400
TraesCS2A01G249600
TraesCS2A01G249700
TraesCS2A01G249800
TraesCS2A01G249900
TraesCS2A01G250100
TraesCS2A01G250200
TraesCS2A01G250400
TraesCS2A01G250500
TraesCS2A01G250600
TraesCS2A01G250800
TraesCS2A01G251000
TraesCS2A01G251200
TraesCS2A01G251300
TraesCS2A01G251600
TraesCS2A01G251700
TraesCS2A01G251800
TraesCS2A01G251900
TraesCS2A01G252100
TraesCS2A01G252200
TraesCS2A01G252400
TraesCS2A01G252500
TraesCS2A01G252600
TraesCS2A01G252700
TraesCS2A01G252800
TraesCS2A01G253100
TraesCS2A01G253200
TraesCS2A01G253500
TraesCS2A01G253600
TraesCS2A01G253700
TraesCS2A01G253900
TraesCS2A01G254100
TraesCS2A01G254200
TraesCS2A01G254600
TraesCS2A01G254900
TraesCS2A01G255000
TraesCS2A01G255100
TraesCS2A01G255200
TraesCS2A01G255300
TraesCS2A01G255500
TraesCS2A01G255700
TraesCS2A01G255800
TraesCS2A01G255900
TraesCS2A01G256000
TraesCS2A01G256100
TraesCS2A01G256500
TraesCS2A01G256600
TraesCS2A01G256900
TraesCS2A01G257000
TraesCS2A01G257100
TraesCS2A01G257200
TraesCS2A01G258000
TraesCS2A01G258100
TraesCS2A01G258200
TraesCS2A01G258500
TraesCS2A01G258600
TraesCS2A01G258800
TraesCS2A01G258900
TraesCS2A01G259000
TraesCS2A01G259100
TraesCS2A01G259200
TraesCS2A01G259300
TraesCS2A01G259400
TraesCS2A01G259500
TraesCS2A01G259600
TraesCS2A01G260000
TraesCS2A01G260200
TraesCS2A01G260400
TraesCS2A01G260500
TraesCS2A01G260600
TraesCS2A01G260700
TraesCS2A01G261200
TraesCS2A01G261400
TraesCS2A01G261500
TraesCS2A01G261600
TraesCS2A01G261700
TraesCS2A01G261800
TraesCS2A01G261900
TraesCS2A01G262000
TraesCS2A01G262100
TraesCS2A01G262300
TraesCS2A01G262400
TraesCS2A01G262500
TraesCS2A01G262700
TraesCS2A01G262800
TraesCS2A01G263000
TraesCS2A01G263100
TraesCS2A01G263200
TraesCS2A01G263400
TraesCS2A01G263500
TraesCS2A01G263900
TraesCS2A01G264000
TraesCS2A01G264200
TraesCS2A01G264300
TraesCS2A01G264500
TraesCS2A01G264600
TraesCS2A01G264700
TraesCS2A01G264800
TraesCS2A01G264900
TraesCS2A01G265300
TraesCS2A01G265500
TraesCS2A01G265600
TraesCS2A01G265700
TraesCS2A01G266300
TraesCS2A01G266700
TraesCS2A01G267200
TraesCS2A01G267400
TraesCS2A01G267500
TraesCS2A01G267600
TraesCS2A01G268300
TraesCS2A01G268500
TraesCS2A01G268800
TraesCS2A01G268900
TraesCS2A01G269000
TraesCS2A01G269100
TraesCS2A01G269300
TraesCS2A01G270000
TraesCS2A01G270100
TraesCS2A01G270200
TraesCS2A01G270400
TraesCS2A01G270600
TraesCS2A01G270800
TraesCS2A01G271500
TraesCS2A01G271700
TraesCS2A01G271800
TraesCS2A01G271900
TraesCS2A01G272000
TraesCS2A01G272100
TraesCS2A01G272200
TraesCS2A01G272400
TraesCS2A01G272600
TraesCS2A01G272700
TraesCS2A01G272900
TraesCS2A01G273100
TraesCS2A01G273400
TraesCS2A01G273600
TraesCS2A01G273700
TraesCS2A01G273800
TraesCS2A01G273900
TraesCS2A01G274000
TraesCS2A01G274100
TraesCS2A01G274200
TraesCS2A01G274400
TraesCS2A01G274500
TraesCS2A01G274900
TraesCS2A01G275000
TraesCS2A01G275100
TraesCS2A01G275600
TraesCS2A01G275700
TraesCS2A01G275800
TraesCS2A01G275900
TraesCS2A01G276000
TraesCS2A01G276100
TraesCS2A01G276400
TraesCS2A01G276800
TraesCS2A01G276900
TraesCS2A01G277100
TraesCS2A01G277500
TraesCS2A01G277700
TraesCS2A01G277800
TraesCS2A01G277900
TraesCS2A01G278000
TraesCS2A01G278100
TraesCS2A01G278300
TraesCS2A01G278400
TraesCS2A01G278500
TraesCS2A01G278600
TraesCS2A01G278900
TraesCS2A01G279100
TraesCS2A01G279200
TraesCS2A01G279600
TraesCS2A01G280000
TraesCS2A01G280100
TraesCS2A01G280500
TraesCS2A01G280700
TraesCS2A01G280900
TraesCS2A01G281000
TraesCS2A01G281200
TraesCS2A01G281300
TraesCS2A01G281400
TraesCS2A01G281500
TraesCS2A01G281600
TraesCS2A01G282100
TraesCS2A01G282300
TraesCS2A01G282400
TraesCS2A01G282500
TraesCS2A01G282900
TraesCS2A01G283200
TraesCS2A01G283300
TraesCS2A01G283500
TraesCS2A01G283800
TraesCS2A01G284000
TraesCS2A01G284400
TraesCS2A01G284500
TraesCS2A01G284600
TraesCS2A01G284700
TraesCS2A01G284900
TraesCS2A01G285000
TraesCS2A01G285100
TraesCS2A01G285200
TraesCS2A01G285300
TraesCS2A01G285600
TraesCS2A01G285700
TraesCS2A01G285900
TraesCS2A01G286200
TraesCS2A01G286500
TraesCS2A01G286800
TraesCS2A01G287100
TraesCS2A01G287200
TraesCS2A01G287300
TraesCS2A01G287800
TraesCS2A01G287900
TraesCS2A01G288000
TraesCS2A01G288100
TraesCS2A01G288200
TraesCS2A01G288400
TraesCS2A01G288600
TraesCS2A01G288700
TraesCS2A01G289100
TraesCS2A01G289300
TraesCS2A01G289400
TraesCS2A01G289500
TraesCS2A01G289700
TraesCS2A01G289800
TraesCS2A01G289900
TraesCS2A01G290100
TraesCS2A01G290500
TraesCS2A01G290900
TraesCS2A01G291100
TraesCS2A01G291200
TraesCS2A01G291300
TraesCS2A01G291700
TraesCS2A01G291900
TraesCS2A01G292000
TraesCS2A01G292100
TraesCS2A01G292400
TraesCS2A01G292500
TraesCS2A01G292700
TraesCS2A01G292800
TraesCS2A01G292900
TraesCS2A01G293000
TraesCS2A01G293200
TraesCS2A01G293300
TraesCS2A01G293400
TraesCS2A01G293500
TraesCS2A01G293700
TraesCS2A01G294000
TraesCS2A01G294200
TraesCS2A01G294500
TraesCS2A01G294700
TraesCS2A01G295000
TraesCS2A01G295100
TraesCS2A01G295200
TraesCS2A01G295400
TraesCS2A01G295600
TraesCS2A01G296000
TraesCS2A01G296100
TraesCS2A01G296500
TraesCS2A01G297000
TraesCS2A01G297400
TraesCS2A01G297500
TraesCS2A01G297600
TraesCS2A01G297900
TraesCS2A01G298000
TraesCS2A01G298200
TraesCS2A01G298600
TraesCS2A01G298800
TraesCS2A01G299000
TraesCS2A01G299100
TraesCS2A01G299200
TraesCS2A01G299300
TraesCS2A01G299400
TraesCS2A01G299500
TraesCS2A01G299600
TraesCS2A01G299700
TraesCS2A01G300100
TraesCS2A01G300300
TraesCS2A01G300400
TraesCS2A01G300500
TraesCS2A01G300600
TraesCS2A01G300800
TraesCS2A01G301000
TraesCS2A01G301300
TraesCS2A01G301500
TraesCS2A01G301800
TraesCS2A01G302000
TraesCS2A01G302100
TraesCS2A01G302200
TraesCS2A01G302300
TraesCS2A01G302400
TraesCS2A01G302500
TraesCS2A01G302700
TraesCS2A01G302800
TraesCS2A01G303100
TraesCS2A01G303200
TraesCS2A01G303400
TraesCS2A01G303500
TraesCS2A01G303800
TraesCS2A01G303900
TraesCS2A01G304100
TraesCS2A01G304200
TraesCS2A01G304300
TraesCS2A01G304900
TraesCS2A01G305000
TraesCS2A01G305200
TraesCS2A01G305400
TraesCS2A01G305500
TraesCS2A01G305600
TraesCS2A01G305700
TraesCS2A01G305800
TraesCS2A01G305900
TraesCS2A01G306100
TraesCS2A01G306500
TraesCS2A01G306600
TraesCS2A01G306700
TraesCS2A01G306800
TraesCS2A01G307000
TraesCS2A01G307100
TraesCS2A01G307300
TraesCS2A01G307400
TraesCS2A01G307600
TraesCS2A01G307700
TraesCS2A01G308400
TraesCS2A01G308500
TraesCS2A01G308800
TraesCS2A01G308900
TraesCS2A01G309000
TraesCS2A01G309100
TraesCS2A01G309200
TraesCS2A01G309300
TraesCS2A01G309400
TraesCS2A01G309700
TraesCS2A01G309900
TraesCS2A01G310000
TraesCS2A01G310200
TraesCS2A01G310300
TraesCS2A01G310400
TraesCS2A01G310700
TraesCS2A01G310900
TraesCS2A01G311000
TraesCS2A01G311100
TraesCS2A01G311200
TraesCS2A01G311500
TraesCS2A01G311600
TraesCS2A01G311700
TraesCS2A01G311800
TraesCS2A01G311900
TraesCS2A01G312100
TraesCS2A01G312200
TraesCS2A01G312300
TraesCS2A01G312400
TraesCS2A01G312600
TraesCS2A01G312700
TraesCS2A01G312800
TraesCS2A01G313100
TraesCS2A01G313400
TraesCS2A01G313500
TraesCS2A01G313800
TraesCS2A01G314300
TraesCS2A01G314500
TraesCS2A01G314600
TraesCS2A01G314900
TraesCS2A01G315100
TraesCS2A01G315300
TraesCS2A01G315400
TraesCS2A01G315500
TraesCS2A01G315600
TraesCS2A01G315700
TraesCS2A01G315800
TraesCS2A01G316500
TraesCS2A01G316700
TraesCS2A01G317000
TraesCS2A01G317200
TraesCS2A01G317400
TraesCS2A01G317700
TraesCS2A01G318100
TraesCS2A01G318200
TraesCS2A01G318300
TraesCS2A01G318900
TraesCS2A01G319200
TraesCS2A01G319400
TraesCS2A01G319700
TraesCS2A01G320300
TraesCS2A01G320400
TraesCS2A01G320500
TraesCS2A01G320700
TraesCS2A01G320800
TraesCS2A01G320900
TraesCS2A01G321000
TraesCS2A01G321100
TraesCS2A01G321200
TraesCS2A01G321700
TraesCS2A01G321800
TraesCS2A01G321900
TraesCS2A01G322000
TraesCS2A01G322100
TraesCS2A01G322400
TraesCS2A01G322500
TraesCS2A01G322600
TraesCS2A01G322700
TraesCS2A01G322800
TraesCS2A01G323000
TraesCS2A01G323200
TraesCS2A01G323300
TraesCS2A01G323400
TraesCS2A01G323500
TraesCS2A01G323700
TraesCS2A01G323900
TraesCS2A01G324000
TraesCS2A01G324100
TraesCS2A01G324200
TraesCS2A01G324500
TraesCS2A01G324700
TraesCS2A01G324800
TraesCS2A01G324900
TraesCS2A01G325000
TraesCS2A01G325100
TraesCS2A01G325400
TraesCS2A01G325600
TraesCS2A01G325700
TraesCS2A01G325900
TraesCS2A01G326200
TraesCS2A01G326300
TraesCS2A01G326400
TraesCS2A01G326500
TraesCS2A01G326600
TraesCS2A01G327000
TraesCS2A01G327100
TraesCS2A01G327200
TraesCS2A01G327300
TraesCS2A01G327400
TraesCS2A01G327500
TraesCS2A01G327600
TraesCS2A01G327700
TraesCS2A01G327900
TraesCS2A01G328100
TraesCS2A01G328200
TraesCS2A01G328300
TraesCS2A01G328400
TraesCS2A01G328500
TraesCS2A01G329000
TraesCS2A01G329100
TraesCS2A01G329200
TraesCS2A01G329400
TraesCS2A01G329500
TraesCS2A01G329600
TraesCS2A01G329800
TraesCS2A01G329900
TraesCS2A01G330000
TraesCS2A01G330100
TraesCS2A01G330200
TraesCS2A01G330500
TraesCS2A01G331200
TraesCS2A01G331300
TraesCS2A01G331600
TraesCS2A01G331700
TraesCS2A01G331800
TraesCS2A01G331900
TraesCS2A01G332800
TraesCS2A01G332900
TraesCS2A01G333200
TraesCS2A01G333400
TraesCS2A01G333500
TraesCS2A01G333800
TraesCS2A01G333900
TraesCS2A01G334000
TraesCS2A01G334100
TraesCS2A01G334300
TraesCS2A01G334500
TraesCS2A01G334600
TraesCS2A01G334700
TraesCS2A01G335100
TraesCS2A01G335200
TraesCS2A01G335300
TraesCS2A01G335400
TraesCS2A01G335600
TraesCS2A01G335700
TraesCS2A01G335800
TraesCS2A01G336000
TraesCS2A01G336100
TraesCS2A01G336200
TraesCS2A01G336300
TraesCS2A01G336500
TraesCS2A01G337000
TraesCS2A01G337100
TraesCS2A01G337200
TraesCS2A01G337300
TraesCS2A01G337500
TraesCS2A01G337900
TraesCS2A01G338000
TraesCS2A01G338100
TraesCS2A01G338200
TraesCS2A01G338300
TraesCS2A01G338400
TraesCS2A01G338900
TraesCS2A01G339200
TraesCS2A01G339400
TraesCS2A01G339500
TraesCS2A01G339800
TraesCS2A01G339900
TraesCS2A01G340000
TraesCS2A01G340100
TraesCS2A01G340600
TraesCS2A01G340700
TraesCS2A01G340800
TraesCS2A01G340900
TraesCS2A01G341300
TraesCS2A01G341400
TraesCS2A01G341800
TraesCS2A01G342100
TraesCS2A01G342200
TraesCS2A01G342300
TraesCS2A01G342400
TraesCS2A01G342500
TraesCS2A01G342700
TraesCS2A01G342800
TraesCS2A01G343100
TraesCS2A01G343300
TraesCS2A01G343400
TraesCS2A01G343500
TraesCS2A01G343600
TraesCS2A01G343700
TraesCS2A01G343800
TraesCS2A01G343900
TraesCS2A01G344000
TraesCS2A01G344200
TraesCS2A01G344300
TraesCS2A01G344400
TraesCS2A01G344500
TraesCS2A01G344600
TraesCS2A01G344700
TraesCS2A01G344900
TraesCS2A01G345300
TraesCS2A01G345500
TraesCS2A01G345800
TraesCS2A01G345900
TraesCS2A01G346000
TraesCS2A01G346100
TraesCS2A01G346200
TraesCS2A01G346300
TraesCS2A01G346500
TraesCS2A01G346600
TraesCS2A01G346800
TraesCS2A01G346900
TraesCS2A01G347200
TraesCS2A01G347400
TraesCS2A01G347500
TraesCS2A01G347600
TraesCS2A01G347800
TraesCS2A01G347900
TraesCS2A01G348000
TraesCS2A01G348200
TraesCS2A01G348300
TraesCS2A01G348500
TraesCS2A01G348800
TraesCS2A01G348900
TraesCS2A01G349000
TraesCS2A01G349100
TraesCS2A01G349200
TraesCS2A01G349400
TraesCS2A01G349600
TraesCS2A01G349700
TraesCS2A01G349800
TraesCS2A01G350000
TraesCS2A01G350100
TraesCS2A01G350300
TraesCS2A01G350400
TraesCS2A01G350500
TraesCS2A01G350600
TraesCS2A01G350700
TraesCS2A01G350800
TraesCS2A01G350900
TraesCS2A01G351300
TraesCS2A01G352100
TraesCS2A01G352300
TraesCS2A01G352400
TraesCS2A01G352500
TraesCS2A01G352600
TraesCS2A01G352800
TraesCS2A01G352900
TraesCS2A01G353000
TraesCS2A01G353300
TraesCS2A01G353800
TraesCS2A01G353900
TraesCS2A01G354000
TraesCS2A01G354200
TraesCS2A01G354300
TraesCS2A01G354400
TraesCS2A01G354500
TraesCS2A01G354600
TraesCS2A01G354900
TraesCS2A01G355000
TraesCS2A01G355200
TraesCS2A01G355300
TraesCS2A01G355400
TraesCS2A01G355600
TraesCS2A01G355700
TraesCS2A01G355800
TraesCS2A01G356100
TraesCS2A01G356200
TraesCS2A01G356300
TraesCS2A01G356400
TraesCS2A01G356600
TraesCS2A01G357100
TraesCS2A01G357200
TraesCS2A01G357400
TraesCS2A01G357500
TraesCS2A01G357700
TraesCS2A01G357800
TraesCS2A01G357900
TraesCS2A01G358000
TraesCS2A01G358100
TraesCS2A01G358300
TraesCS2A01G358400
TraesCS2A01G358900
TraesCS2A01G359000
TraesCS2A01G359400
TraesCS2A01G359700
TraesCS2A01G359900
TraesCS2A01G360200
TraesCS2A01G360300
TraesCS2A01G360400
TraesCS2A01G360500
TraesCS2A01G360600
TraesCS2A01G360900
TraesCS2A01G361000
TraesCS2A01G361100
TraesCS2A01G361200
TraesCS2A01G361400
TraesCS2A01G361500
TraesCS2A01G361600
TraesCS2A01G361700
TraesCS2A01G361800
TraesCS2A01G362000
TraesCS2A01G362100
TraesCS2A01G362300
TraesCS2A01G362400
TraesCS2A01G362500
TraesCS2A01G362600
TraesCS2A01G362700
TraesCS2A01G362800
TraesCS2A01G362900
TraesCS2A01G363400
TraesCS2A01G363500
TraesCS2A01G363600
TraesCS2A01G363700
TraesCS2A01G363800
TraesCS2A01G363900
TraesCS2A01G364000
TraesCS2A01G364100
TraesCS2A01G364200
TraesCS2A01G364300
TraesCS2A01G364400
TraesCS2A01G364500
TraesCS2A01G364700
TraesCS2A01G365000
TraesCS2A01G365300
TraesCS2A01G365400
TraesCS2A01G365700
TraesCS2A01G365800
TraesCS2A01G366100
TraesCS2A01G366200
TraesCS2A01G366400
TraesCS2A01G366500
TraesCS2A01G366700
TraesCS2A01G366900
TraesCS2A01G367000
TraesCS2A01G367300
TraesCS2A01G367400
TraesCS2A01G367500
TraesCS2A01G367600
TraesCS2A01G367800
TraesCS2A01G368100
TraesCS2A01G368200
TraesCS2A01G368300
TraesCS2A01G368500
TraesCS2A01G368600
TraesCS2A01G368700
TraesCS2A01G368800
TraesCS2A01G369200
TraesCS2A01G369400
TraesCS2A01G370000
TraesCS2A01G370100
TraesCS2A01G370200
TraesCS2A01G370300
TraesCS2A01G370400
TraesCS2A01G370700
TraesCS2A01G370800
TraesCS2A01G371600
TraesCS2A01G371700
TraesCS2A01G371800
TraesCS2A01G372000
TraesCS2A01G372100
TraesCS2A01G372200
TraesCS2A01G372400
TraesCS2A01G372500
TraesCS2A01G372600
TraesCS2A01G372700
TraesCS2A01G372800
TraesCS2A01G372900
TraesCS2A01G373000
TraesCS2A01G373200
TraesCS2A01G373500
TraesCS2A01G373600
TraesCS2A01G373700
TraesCS2A01G373800
TraesCS2A01G374000
TraesCS2A01G374100
TraesCS2A01G374400
TraesCS2A01G374900
TraesCS2A01G375400
TraesCS2A01G375700
TraesCS2A01G375800
TraesCS2A01G376100
TraesCS2A01G376200
TraesCS2A01G376300
TraesCS2A01G376400
TraesCS2A01G376500
TraesCS2A01G376700
TraesCS2A01G377000
TraesCS2A01G377100
TraesCS2A01G377200
TraesCS2A01G377400
TraesCS2A01G377500
TraesCS2A01G377600
TraesCS2A01G377700
TraesCS2A01G377900
TraesCS2A01G378100
TraesCS2A01G378200
TraesCS2A01G378300
TraesCS2A01G378500
TraesCS2A01G378700
TraesCS2A01G378900
TraesCS2A01G379000
TraesCS2A01G379400
TraesCS2A01G379500
TraesCS2A01G379800
TraesCS2A01G379900
TraesCS2A01G380000
TraesCS2A01G380300
TraesCS2A01G380400
TraesCS2A01G380800
TraesCS2A01G380900
TraesCS2A01G381000
TraesCS2A01G381100
TraesCS2A01G381200
TraesCS2A01G381300
TraesCS2A01G381400
TraesCS2A01G381500
TraesCS2A01G381600
TraesCS2A01G381700
TraesCS2A01G381900
TraesCS2A01G382000
TraesCS2A01G382100
TraesCS2A01G382300
TraesCS2A01G382400
TraesCS2A01G382700
TraesCS2A01G383100
TraesCS2A01G383300
TraesCS2A01G383600
TraesCS2A01G384000
TraesCS2A01G384100
TraesCS2A01G384200
TraesCS2A01G384300
TraesCS2A01G384400
TraesCS2A01G384500
TraesCS2A01G384600
TraesCS2A01G384900
TraesCS2A01G385000
TraesCS2A01G385100
TraesCS2A01G385200
TraesCS2A01G385400
TraesCS2A01G385500
TraesCS2A01G385900
TraesCS2A01G386000
TraesCS2A01G386100
TraesCS2A01G386200
TraesCS2A01G386300
TraesCS2A01G386400
TraesCS2A01G386600
TraesCS2A01G386700
TraesCS2A01G386800
TraesCS2A01G387000
TraesCS2A01G387200
TraesCS2A01G387300
TraesCS2A01G387400
TraesCS2A01G387800
TraesCS2A01G388200
TraesCS2A01G388300
TraesCS2A01G388400
TraesCS2A01G388500
TraesCS2A01G388600
TraesCS2A01G388700
TraesCS2A01G388900
TraesCS2A01G389000
TraesCS2A01G389100
TraesCS2A01G389300
TraesCS2A01G389400
TraesCS2A01G389600
TraesCS2A01G389800
TraesCS2A01G389900
TraesCS2A01G390000
TraesCS2A01G390100
TraesCS2A01G390200
TraesCS2A01G390300
TraesCS2A01G390500
TraesCS2A01G390600
TraesCS2A01G390700
TraesCS2A01G390800
TraesCS2A01G391000
TraesCS2A01G391100
TraesCS2A01G391300
TraesCS2A01G391500
TraesCS2A01G391600
TraesCS2A01G391700
TraesCS2A01G391900
TraesCS2A01G392000
TraesCS2A01G392100
TraesCS2A01G392200
TraesCS2A01G392600
TraesCS2A01G392700
TraesCS2A01G392900
TraesCS2A01G393000
TraesCS2A01G393100
TraesCS2A01G393300
TraesCS2A01G393500
TraesCS2A01G393600
TraesCS2A01G393700
TraesCS2A01G393900
TraesCS2A01G394400
TraesCS2A01G394500
TraesCS2A01G394700
TraesCS2A01G394900
TraesCS2A01G395000
TraesCS2A01G395100
TraesCS2A01G395900
TraesCS2A01G396000
TraesCS2A01G396200
TraesCS2A01G396400
TraesCS2A01G396500
TraesCS2A01G396800
TraesCS2A01G396900
TraesCS2A01G397000
TraesCS2A01G397100
TraesCS2A01G397200
TraesCS2A01G397300
TraesCS2A01G397400
TraesCS2A01G397600
TraesCS2A01G397700
TraesCS2A01G397800
TraesCS2A01G397900
TraesCS2A01G398000
TraesCS2A01G398100
TraesCS2A01G398300
TraesCS2A01G398400
TraesCS2A01G398800
TraesCS2A01G398900
TraesCS2A01G399000
TraesCS2A01G399100
TraesCS2A01G399200
TraesCS2A01G399500
TraesCS2A01G399600
TraesCS2A01G399700
TraesCS2A01G399900
TraesCS2A01G400100
TraesCS2A01G400200
TraesCS2A01G400300
TraesCS2A01G400400
TraesCS2A01G400500
TraesCS2A01G400600
TraesCS2A01G400900
TraesCS2A01G401000
TraesCS2A01G401100
TraesCS2A01G401200
TraesCS2A01G401300
TraesCS2A01G401400
TraesCS2A01G401600
TraesCS2A01G401800
TraesCS2A01G402000
TraesCS2A01G402100
TraesCS2A01G402200
TraesCS2A01G402300
TraesCS2A01G402400
TraesCS2A01G402500
TraesCS2A01G402700
TraesCS2A01G402800
TraesCS2A01G403100
TraesCS2A01G403200
TraesCS2A01G403300
TraesCS2A01G403700
TraesCS2A01G403900
TraesCS2A01G404000
TraesCS2A01G404600
TraesCS2A01G404700
TraesCS2A01G404800
TraesCS2A01G405100
TraesCS2A01G405300
TraesCS2A01G405600
TraesCS2A01G406200
TraesCS2A01G406300
TraesCS2A01G406500
TraesCS2A01G406600
TraesCS2A01G406700
TraesCS2A01G406900
TraesCS2A01G407000
TraesCS2A01G407200
TraesCS2A01G407300
TraesCS2A01G407400
TraesCS2A01G407500
TraesCS2A01G407600
TraesCS2A01G407700
TraesCS2A01G407900
TraesCS2A01G408100
TraesCS2A01G408200
TraesCS2A01G408300
TraesCS2A01G408400
TraesCS2A01G408500
TraesCS2A01G408600
TraesCS2A01G408800
TraesCS2A01G408900
TraesCS2A01G409300
TraesCS2A01G409400
TraesCS2A01G409500
TraesCS2A01G409600
TraesCS2A01G409700
TraesCS2A01G409900
TraesCS2A01G410000
TraesCS2A01G410100
TraesCS2A01G410200
TraesCS2A01G410300
TraesCS2A01G410400
TraesCS2A01G410600
TraesCS2A01G410700
TraesCS2A01G410800
TraesCS2A01G411200
TraesCS2A01G412000
TraesCS2A01G412100
TraesCS2A01G412200
TraesCS2A01G412300
TraesCS2A01G412400
TraesCS2A01G412500
TraesCS2A01G412600
TraesCS2A01G412800
TraesCS2A01G413000
TraesCS2A01G413100
TraesCS2A01G413200
TraesCS2A01G413300
TraesCS2A01G413400
TraesCS2A01G413500
TraesCS2A01G413600
TraesCS2A01G413900
TraesCS2A01G414100
TraesCS2A01G414200
TraesCS2A01G414600
TraesCS2A01G414700
TraesCS2A01G414800
TraesCS2A01G414900
TraesCS2A01G415100
TraesCS2A01G415200
TraesCS2A01G415300
TraesCS2A01G415400
TraesCS2A01G415600
TraesCS2A01G415800
TraesCS2A01G415900
TraesCS2A01G416100
TraesCS2A01G416300
TraesCS2A01G416400
TraesCS2A01G416500
TraesCS2A01G416600
TraesCS2A01G416800
TraesCS2A01G416900
TraesCS2A01G417100
TraesCS2A01G417200
TraesCS2A01G417300
TraesCS2A01G417500
TraesCS2A01G417600
TraesCS2A01G417700
TraesCS2A01G417800
TraesCS2A01G418000
TraesCS2A01G418100
TraesCS2A01G418200
TraesCS2A01G418300
TraesCS2A01G418400
TraesCS2A01G418800
TraesCS2A01G419100
TraesCS2A01G419400
TraesCS2A01G419500
TraesCS2A01G419700
TraesCS2A01G419800
TraesCS2A01G419900
TraesCS2A01G420000
TraesCS2A01G420100
TraesCS2A01G420500
TraesCS2A01G420600
TraesCS2A01G420800
TraesCS2A01G421000
TraesCS2A01G421400
TraesCS2A01G421500
TraesCS2A01G421600
TraesCS2A01G421700
TraesCS2A01G421800
TraesCS2A01G421900
TraesCS2A01G422100
TraesCS2A01G422200
TraesCS2A01G422300
TraesCS2A01G422400
TraesCS2A01G422600
TraesCS2A01G422700
TraesCS2A01G422900
TraesCS2A01G423000
TraesCS2A01G423100
TraesCS2A01G423300
TraesCS2A01G423400
TraesCS2A01G423500
TraesCS2A01G423600
TraesCS2A01G423800
TraesCS2A01G424200
TraesCS2A01G424300
TraesCS2A01G424500
TraesCS2A01G424600
TraesCS2A01G424700
TraesCS2A01G424900
TraesCS2A01G425100
TraesCS2A01G425200
TraesCS2A01G425400
TraesCS2A01G425500
TraesCS2A01G425600
TraesCS2A01G425700
TraesCS2A01G425800
TraesCS2A01G426000
TraesCS2A01G426200
TraesCS2A01G426500
TraesCS2A01G426900
TraesCS2A01G427000
TraesCS2A01G427400
TraesCS2A01G427500
TraesCS2A01G427600
TraesCS2A01G427700
TraesCS2A01G427900
TraesCS2A01G428200
TraesCS2A01G428300
TraesCS2A01G428400
TraesCS2A01G428500
TraesCS2A01G428600
TraesCS2A01G428700
TraesCS2A01G428800
TraesCS2A01G429000
TraesCS2A01G429100
TraesCS2A01G429200
TraesCS2A01G429400
TraesCS2A01G429600
TraesCS2A01G429700
TraesCS2A01G430100
TraesCS2A01G430200
TraesCS2A01G430300
TraesCS2A01G430400
TraesCS2A01G430500
TraesCS2A01G430600
TraesCS2A01G430800
TraesCS2A01G430900
TraesCS2A01G431100
TraesCS2A01G431200
TraesCS2A01G431300
TraesCS2A01G431700
TraesCS2A01G431800
TraesCS2A01G431900
TraesCS2A01G432000
TraesCS2A01G432100
TraesCS2A01G432700
TraesCS2A01G432800
TraesCS2A01G432900
TraesCS2A01G433000
TraesCS2A01G433500
TraesCS2A01G433600
TraesCS2A01G433700
TraesCS2A01G433800
TraesCS2A01G434300
TraesCS2A01G434600
TraesCS2A01G435000
TraesCS2A01G435100
TraesCS2A01G435400
TraesCS2A01G435800
TraesCS2A01G435900
TraesCS2A01G436200
TraesCS2A01G436400
TraesCS2A01G436500
TraesCS2A01G436600
TraesCS2A01G436700
TraesCS2A01G436800
TraesCS2A01G436900
TraesCS2A01G437100
TraesCS2A01G437200
TraesCS2A01G437500
TraesCS2A01G437700
TraesCS2A01G437800
TraesCS2A01G438200
TraesCS2A01G438300
TraesCS2A01G438600
TraesCS2A01G438700
TraesCS2A01G438900
TraesCS2A01G439100
TraesCS2A01G439400
TraesCS2A01G439500
TraesCS2A01G439800
TraesCS2A01G440000
TraesCS2A01G440900
TraesCS2A01G441000
TraesCS2A01G441100
TraesCS2A01G441300
TraesCS2A01G442200
TraesCS2A01G442300
TraesCS2A01G442500
TraesCS2A01G442600
TraesCS2A01G442700
TraesCS2A01G442900
TraesCS2A01G443000
TraesCS2A01G443100
TraesCS2A01G443200
TraesCS2A01G443600
TraesCS2A01G443700
TraesCS2A01G443800
TraesCS2A01G443900
TraesCS2A01G444000
TraesCS2A01G444100
TraesCS2A01G444400
TraesCS2A01G444600
TraesCS2A01G444900
TraesCS2A01G445100
TraesCS2A01G445400
TraesCS2A01G445500
TraesCS2A01G445600
TraesCS2A01G445700
TraesCS2A01G445900
TraesCS2A01G446000
TraesCS2A01G446100
TraesCS2A01G446400
TraesCS2A01G446500
TraesCS2A01G446600
TraesCS2A01G446700
TraesCS2A01G446900
TraesCS2A01G447000
TraesCS2A01G447100
TraesCS2A01G447200
TraesCS2A01G447300
TraesCS2A01G447400
TraesCS2A01G447500
TraesCS2A01G447600
TraesCS2A01G447700
TraesCS2A01G447900
TraesCS2A01G448400
TraesCS2A01G448500
TraesCS2A01G448600
TraesCS2A01G448700
TraesCS2A01G448800
TraesCS2A01G449200
TraesCS2A01G449400
TraesCS2A01G449700
TraesCS2A01G449800
TraesCS2A01G450300
TraesCS2A01G450700
TraesCS2A01G450900
TraesCS2A01G451000
TraesCS2A01G451100
TraesCS2A01G451200
TraesCS2A01G451300
TraesCS2A01G451400
TraesCS2A01G451500
TraesCS2A01G451700
TraesCS2A01G451800
TraesCS2A01G452700
TraesCS2A01G452800
TraesCS2A01G453000
TraesCS2A01G453100
TraesCS2A01G453200
TraesCS2A01G453800
TraesCS2A01G454000
TraesCS2A01G454400
TraesCS2A01G454500
TraesCS2A01G454600
TraesCS2A01G454700
TraesCS2A01G455100
TraesCS2A01G455200
TraesCS2A01G455400
TraesCS2A01G455600
TraesCS2A01G455900
TraesCS2A01G456000
TraesCS2A01G456100
TraesCS2A01G456200
TraesCS2A01G456300
TraesCS2A01G456400
TraesCS2A01G456500
TraesCS2A01G456600
TraesCS2A01G456700
TraesCS2A01G456800
TraesCS2A01G456900
TraesCS2A01G457100
TraesCS2A01G457300
TraesCS2A01G457500
TraesCS2A01G457600
TraesCS2A01G457700
TraesCS2A01G457800
TraesCS2A01G457900
TraesCS2A01G458000
TraesCS2A01G458100
TraesCS2A01G458300
TraesCS2A01G458500
TraesCS2A01G458600
TraesCS2A01G458700
TraesCS2A01G458800
TraesCS2A01G458900
TraesCS2A01G459000
TraesCS2A01G459100
TraesCS2A01G459200
TraesCS2A01G459600
TraesCS2A01G459700
TraesCS2A01G459800
TraesCS2A01G459900
TraesCS2A01G460000
TraesCS2A01G460300
TraesCS2A01G460400
TraesCS2A01G460700
TraesCS2A01G461600
TraesCS2A01G461700
TraesCS2A01G461800
TraesCS2A01G461900
TraesCS2A01G462200
TraesCS2A01G462300
TraesCS2A01G462500
TraesCS2A01G462600
TraesCS2A01G462700
TraesCS2A01G462800
TraesCS2A01G463000
TraesCS2A01G463100
TraesCS2A01G463300
TraesCS2A01G463400
TraesCS2A01G463500
TraesCS2A01G463600
TraesCS2A01G463700
TraesCS2A01G463800
TraesCS2A01G463900
TraesCS2A01G464100
TraesCS2A01G464300
TraesCS2A01G464500
TraesCS2A01G464700
TraesCS2A01G464900
TraesCS2A01G465100
TraesCS2A01G465200
TraesCS2A01G465300
TraesCS2A01G465400
TraesCS2A01G465500
TraesCS2A01G465600
TraesCS2A01G465700
TraesCS2A01G465900
TraesCS2A01G466100
TraesCS2A01G466500
TraesCS2A01G466700
TraesCS2A01G466800
TraesCS2A01G466900
TraesCS2A01G467000
TraesCS2A01G467100
TraesCS2A01G467300
TraesCS2A01G467400
TraesCS2A01G467500
TraesCS2A01G467600
TraesCS2A01G467700
TraesCS2A01G467800
TraesCS2A01G467900
TraesCS2A01G468000
TraesCS2A01G468200
TraesCS2A01G468400
TraesCS2A01G468500
TraesCS2A01G468600
TraesCS2A01G468800
TraesCS2A01G469000
TraesCS2A01G469200
TraesCS2A01G469400
TraesCS2A01G469500
TraesCS2A01G469600
TraesCS2A01G469700
TraesCS2A01G469800
TraesCS2A01G469900
TraesCS2A01G470000
TraesCS2A01G470100
TraesCS2A01G470400
TraesCS2A01G470500
TraesCS2A01G470700
TraesCS2A01G470800
TraesCS2A01G470900
TraesCS2A01G471000
TraesCS2A01G471100
TraesCS2A01G471200
TraesCS2A01G471300
TraesCS2A01G471400
TraesCS2A01G471500
TraesCS2A01G471600
TraesCS2A01G471700
TraesCS2A01G471800
TraesCS2A01G471900
TraesCS2A01G472300
TraesCS2A01G472400
TraesCS2A01G472500
TraesCS2A01G472600
TraesCS2A01G472700
TraesCS2A01G472800
TraesCS2A01G473000
TraesCS2A01G473300
TraesCS2A01G473400
TraesCS2A01G473500
TraesCS2A01G473800
TraesCS2A01G473900
TraesCS2A01G474000
TraesCS2A01G474100
TraesCS2A01G474400
TraesCS2A01G474500
TraesCS2A01G474700
TraesCS2A01G474900
TraesCS2A01G475000
TraesCS2A01G475100
TraesCS2A01G475200
TraesCS2A01G475300
TraesCS2A01G475400
TraesCS2A01G475500
TraesCS2A01G475600
TraesCS2A01G475700
TraesCS2A01G475800
TraesCS2A01G475900
TraesCS2A01G476100
TraesCS2A01G476200
TraesCS2A01G476300
TraesCS2A01G476500
TraesCS2A01G476600
TraesCS2A01G476700
TraesCS2A01G476800
TraesCS2A01G476900
TraesCS2A01G477000
TraesCS2A01G477100
TraesCS2A01G477200
TraesCS2A01G477400
TraesCS2A01G477500
TraesCS2A01G477600
TraesCS2A01G477700
TraesCS2A01G477800
TraesCS2A01G477900
TraesCS2A01G478000
TraesCS2A01G478100
TraesCS2A01G478200
TraesCS2A01G478500
TraesCS2A01G478700
TraesCS2A01G478800
TraesCS2A01G478900
TraesCS2A01G479000
TraesCS2A01G479100
TraesCS2A01G479500
TraesCS2A01G479700
TraesCS2A01G479900
TraesCS2A01G480100
TraesCS2A01G480200
TraesCS2A01G480300
TraesCS2A01G480400
TraesCS2A01G480500
TraesCS2A01G480600
TraesCS2A01G480900
TraesCS2A01G481000
TraesCS2A01G481200
TraesCS2A01G481300
TraesCS2A01G481400
TraesCS2A01G481500
TraesCS2A01G481600
TraesCS2A01G481700
TraesCS2A01G481800
TraesCS2A01G481900
TraesCS2A01G482100
TraesCS2A01G482200
TraesCS2A01G482400
TraesCS2A01G482700
TraesCS2A01G483000
TraesCS2A01G483100
TraesCS2A01G483300
TraesCS2A01G483400
TraesCS2A01G483500
TraesCS2A01G483700
TraesCS2A01G483900
TraesCS2A01G484000
TraesCS2A01G484100
TraesCS2A01G484200
TraesCS2A01G484700
TraesCS2A01G484800
TraesCS2A01G484900
TraesCS2A01G485100
TraesCS2A01G485200
TraesCS2A01G485300
TraesCS2A01G485400
TraesCS2A01G485600
TraesCS2A01G485700
TraesCS2A01G485800
TraesCS2A01G486100
TraesCS2A01G486200
TraesCS2A01G486400
TraesCS2A01G486500
TraesCS2A01G486600
TraesCS2A01G486900
TraesCS2A01G487000
TraesCS2A01G487100
TraesCS2A01G487400
TraesCS2A01G487500
TraesCS2A01G487600
TraesCS2A01G488000
TraesCS2A01G488200
TraesCS2A01G488300
TraesCS2A01G488400
TraesCS2A01G488500
TraesCS2A01G488600
TraesCS2A01G488900
TraesCS2A01G489000
TraesCS2A01G489100
TraesCS2A01G489500
TraesCS2A01G489600
TraesCS2A01G489700
TraesCS2A01G489800
TraesCS2A01G489900
TraesCS2A01G490000
TraesCS2A01G490100
TraesCS2A01G490200
TraesCS2A01G490300
TraesCS2A01G490400
TraesCS2A01G490500
TraesCS2A01G490700
TraesCS2A01G490900
TraesCS2A01G491000
TraesCS2A01G491100
TraesCS2A01G491300
TraesCS2A01G491900
TraesCS2A01G492200
TraesCS2A01G492300
TraesCS2A01G492400
TraesCS2A01G492600
TraesCS2A01G492800
TraesCS2A01G493000
TraesCS2A01G493500
TraesCS2A01G493600
TraesCS2A01G493700
TraesCS2A01G493800
TraesCS2A01G493900
TraesCS2A01G494000
TraesCS2A01G494100
TraesCS2A01G494200
TraesCS2A01G494300
TraesCS2A01G494400
TraesCS2A01G494500
TraesCS2A01G494700
TraesCS2A01G494900
TraesCS2A01G495000
TraesCS2A01G495100
TraesCS2A01G495200
TraesCS2A01G495300
TraesCS2A01G495400
TraesCS2A01G495500
TraesCS2A01G495600
TraesCS2A01G495800
TraesCS2A01G495900
TraesCS2A01G496000
TraesCS2A01G496200
TraesCS2A01G496700
TraesCS2A01G496800
TraesCS2A01G497000
TraesCS2A01G497100
TraesCS2A01G497200
TraesCS2A01G497300
TraesCS2A01G497400
TraesCS2A01G497700
TraesCS2A01G497800
TraesCS2A01G497900
TraesCS2A01G498000
TraesCS2A01G498200
TraesCS2A01G498300
TraesCS2A01G498400
TraesCS2A01G498500
TraesCS2A01G498600
TraesCS2A01G499000
TraesCS2A01G499400
TraesCS2A01G499500
TraesCS2A01G499700
TraesCS2A01G499900
TraesCS2A01G500000
TraesCS2A01G500100
TraesCS2A01G500200
TraesCS2A01G500300
TraesCS2A01G500400
TraesCS2A01G500700
TraesCS2A01G501000
TraesCS2A01G501100
TraesCS2A01G501200
TraesCS2A01G501300
TraesCS2A01G501500
TraesCS2A01G501600
TraesCS2A01G501800
TraesCS2A01G501900
TraesCS2A01G502000
TraesCS2A01G502100
TraesCS2A01G502200
TraesCS2A01G502300
TraesCS2A01G502400
TraesCS2A01G502700
TraesCS2A01G503000
TraesCS2A01G503100
TraesCS2A01G503500
TraesCS2A01G503600
TraesCS2A01G503700
TraesCS2A01G503800
TraesCS2A01G503900
TraesCS2A01G504000
TraesCS2A01G504300
TraesCS2A01G504400
TraesCS2A01G504500
TraesCS2A01G504600
TraesCS2A01G504700
TraesCS2A01G504900
TraesCS2A01G505200
TraesCS2A01G505300
TraesCS2A01G505500
TraesCS2A01G505600
TraesCS2A01G505800
TraesCS2A01G505900
TraesCS2A01G506000
TraesCS2A01G506100
TraesCS2A01G506200
TraesCS2A01G506300
TraesCS2A01G506400
TraesCS2A01G506800
TraesCS2A01G507200
TraesCS2A01G507300
TraesCS2A01G507400
TraesCS2A01G507500
TraesCS2A01G507600
TraesCS2A01G507700
TraesCS2A01G507800
TraesCS2A01G507900
TraesCS2A01G508000
TraesCS2A01G508200
TraesCS2A01G508300
TraesCS2A01G508500
TraesCS2A01G508700
TraesCS2A01G508900
TraesCS2A01G509100
TraesCS2A01G509300
TraesCS2A01G509500
TraesCS2A01G509600
TraesCS2A01G509700
TraesCS2A01G509800
TraesCS2A01G509900
TraesCS2A01G510000
TraesCS2A01G510200
TraesCS2A01G510300
TraesCS2A01G510400
TraesCS2A01G510700
TraesCS2A01G510800
TraesCS2A01G510900
TraesCS2A01G511100
TraesCS2A01G511300
TraesCS2A01G511400
TraesCS2A01G511500
TraesCS2A01G511700
TraesCS2A01G511900
TraesCS2A01G512100
TraesCS2A01G512200
TraesCS2A01G512400
TraesCS2A01G512500
TraesCS2A01G512600
TraesCS2A01G514000
TraesCS2A01G514200
TraesCS2A01G514300
TraesCS2A01G514400
TraesCS2A01G514500
TraesCS2A01G514600
TraesCS2A01G514800
TraesCS2A01G515000
TraesCS2A01G515100
TraesCS2A01G515200
TraesCS2A01G515300
TraesCS2A01G515400
TraesCS2A01G515500
TraesCS2A01G515600
TraesCS2A01G515700
TraesCS2A01G516100
TraesCS2A01G516300
TraesCS2A01G516400
TraesCS2A01G516500
TraesCS2A01G516700
TraesCS2A01G516800
TraesCS2A01G517100
TraesCS2A01G517200
TraesCS2A01G517500
TraesCS2A01G517600
TraesCS2A01G517900
TraesCS2A01G518400
TraesCS2A01G518500
TraesCS2A01G518600
TraesCS2A01G518700
TraesCS2A01G519100
TraesCS2A01G519500
TraesCS2A01G519600
TraesCS2A01G519900
TraesCS2A01G520200
TraesCS2A01G520300
TraesCS2A01G520400
TraesCS2A01G520500
TraesCS2A01G520600
TraesCS2A01G520700
TraesCS2A01G520800
TraesCS2A01G520900
TraesCS2A01G521000
TraesCS2A01G521300
TraesCS2A01G521400
TraesCS2A01G521500
TraesCS2A01G521600
TraesCS2A01G521700
TraesCS2A01G521800
TraesCS2A01G521900
TraesCS2A01G522200
TraesCS2A01G522300
TraesCS2A01G522400
TraesCS2A01G522800
TraesCS2A01G523200
TraesCS2A01G523300
TraesCS2A01G523500
TraesCS2A01G523900
TraesCS2A01G524300
TraesCS2A01G524600
TraesCS2A01G524700
TraesCS2A01G524900
TraesCS2A01G525000
TraesCS2A01G525100
TraesCS2A01G525200
TraesCS2A01G525300
TraesCS2A01G525500
TraesCS2A01G525900
TraesCS2A01G526000
TraesCS2A01G526200
TraesCS2A01G526300
TraesCS2A01G526400
TraesCS2A01G526800
TraesCS2A01G526900
TraesCS2A01G527000
TraesCS2A01G527100
TraesCS2A01G527200
TraesCS2A01G527300
TraesCS2A01G527400
TraesCS2A01G527600
TraesCS2A01G527700
TraesCS2A01G527800
TraesCS2A01G528000
TraesCS2A01G528100
TraesCS2A01G528200
TraesCS2A01G528400
TraesCS2A01G528700
TraesCS2A01G528900
TraesCS2A01G529000
TraesCS2A01G529900
TraesCS2A01G530000
TraesCS2A01G530100
TraesCS2A01G530200
TraesCS2A01G530600
TraesCS2A01G530800
TraesCS2A01G532600
TraesCS2A01G532800
TraesCS2A01G533000
TraesCS2A01G533100
TraesCS2A01G533200
TraesCS2A01G533400
TraesCS2A01G533500
TraesCS2A01G533600
TraesCS2A01G533700
TraesCS2A01G533800
TraesCS2A01G533900
TraesCS2A01G534100
TraesCS2A01G534200
TraesCS2A01G534300
TraesCS2A01G534400
TraesCS2A01G534600
TraesCS2A01G534800
TraesCS2A01G534900
TraesCS2A01G535100
TraesCS2A01G535300
TraesCS2A01G536000
TraesCS2A01G536100
TraesCS2A01G536200
TraesCS2A01G536300
TraesCS2A01G536400
TraesCS2A01G536500
TraesCS2A01G536800
TraesCS2A01G537000
TraesCS2A01G537100
TraesCS2A01G537200
TraesCS2A01G537400
TraesCS2A01G537500
TraesCS2A01G537600
TraesCS2A01G537700
TraesCS2A01G537900
TraesCS2A01G538000
TraesCS2A01G538100
TraesCS2A01G538200
TraesCS2A01G538300
TraesCS2A01G538400
TraesCS2A01G538500
TraesCS2A01G538600
TraesCS2A01G538700
TraesCS2A01G538800
TraesCS2A01G539000
TraesCS2A01G539100
TraesCS2A01G539200
TraesCS2A01G539300
TraesCS2A01G539400
TraesCS2A01G539500
TraesCS2A01G539600
TraesCS2A01G539700
TraesCS2A01G539900
TraesCS2A01G540000
TraesCS2A01G540100
TraesCS2A01G540300
TraesCS2A01G540400
TraesCS2A01G540500
TraesCS2A01G540600
TraesCS2A01G540700
TraesCS2A01G540800
TraesCS2A01G540900
TraesCS2A01G541000
TraesCS2A01G541100
TraesCS2A01G541200
TraesCS2A01G541300
TraesCS2A01G541400
TraesCS2A01G541800
TraesCS2A01G541900
TraesCS2A01G542000
TraesCS2A01G542100
TraesCS2A01G542200
TraesCS2A01G542300
TraesCS2A01G542400
TraesCS2A01G542500
TraesCS2A01G542600
TraesCS2A01G542700
TraesCS2A01G542800
TraesCS2A01G543000
TraesCS2A01G543100
TraesCS2A01G543200
TraesCS2A01G543300
TraesCS2A01G543400
TraesCS2A01G543500
TraesCS2A01G543600
TraesCS2A01G543700
TraesCS2A01G543900
TraesCS2A01G544200
TraesCS2A01G544400
TraesCS2A01G544500
TraesCS2A01G544800
TraesCS2A01G544900
TraesCS2A01G545000
TraesCS2A01G545100
TraesCS2A01G545300
TraesCS2A01G545400
TraesCS2A01G545600
TraesCS2A01G545700
TraesCS2A01G545800
TraesCS2A01G545900
TraesCS2A01G546000
TraesCS2A01G546200
TraesCS2A01G546300
TraesCS2A01G546400
TraesCS2A01G546500
TraesCS2A01G546600
TraesCS2A01G546700
TraesCS2A01G546800
TraesCS2A01G547200
TraesCS2A01G547500
TraesCS2A01G547600
TraesCS2A01G547700
TraesCS2A01G547800
TraesCS2A01G547900
TraesCS2A01G548100
TraesCS2A01G548200
TraesCS2A01G548300
TraesCS2A01G548500
TraesCS2A01G548600
TraesCS2A01G548700
TraesCS2A01G548800
TraesCS2A01G548900
TraesCS2A01G549000
TraesCS2A01G549200
TraesCS2A01G549500
TraesCS2A01G549600
TraesCS2A01G549700
TraesCS2A01G549800
TraesCS2A01G550000
TraesCS2A01G550100
TraesCS2A01G550200
TraesCS2A01G550400
TraesCS2A01G550600
TraesCS2A01G550700
TraesCS2A01G551000
TraesCS2A01G551100
TraesCS2A01G551200
TraesCS2A01G551300
TraesCS2A01G551400
TraesCS2A01G551700
TraesCS2A01G551800
TraesCS2A01G551900
TraesCS2A01G552000
TraesCS2A01G552100
TraesCS2A01G552200
TraesCS2A01G552400
TraesCS2A01G552500
TraesCS2A01G552600
TraesCS2A01G552700
TraesCS2A01G552800
TraesCS2A01G552900
TraesCS2A01G553100
TraesCS2A01G553200
TraesCS2A01G553300
TraesCS2A01G553500
TraesCS2A01G553900
TraesCS2A01G554100
TraesCS2A01G554200
TraesCS2A01G554300
TraesCS2A01G554700
TraesCS2A01G555100
TraesCS2A01G555200
TraesCS2A01G555300
TraesCS2A01G555500
TraesCS2A01G555600
TraesCS2A01G555800
TraesCS2A01G555900
TraesCS2A01G556200
TraesCS2A01G556300
TraesCS2A01G556400
TraesCS2A01G556700
TraesCS2A01G556800
TraesCS2A01G556900
TraesCS2A01G557100
TraesCS2A01G557200
TraesCS2A01G557300
TraesCS2A01G557500
TraesCS2A01G557600
TraesCS2A01G557700
TraesCS2A01G557800
TraesCS2A01G557900
TraesCS2A01G558000
TraesCS2A01G558100
TraesCS2A01G558200
TraesCS2A01G558300
TraesCS2A01G558400
TraesCS2A01G558500
TraesCS2A01G559000
TraesCS2A01G559200
TraesCS2A01G559400
TraesCS2A01G559500
TraesCS2A01G559700
TraesCS2A01G559800
TraesCS2A01G560300
TraesCS2A01G560400
TraesCS2A01G560600
TraesCS2A01G560700
TraesCS2A01G560800
TraesCS2A01G560900
TraesCS2A01G561100
TraesCS2A01G561200
TraesCS2A01G561300
TraesCS2A01G561400
TraesCS2A01G561600
TraesCS2A01G561700
TraesCS2A01G561800
TraesCS2A01G562000
TraesCS2A01G562100
TraesCS2A01G562200
TraesCS2A01G562500
TraesCS2A01G562800
TraesCS2A01G563100
TraesCS2A01G563400
TraesCS2A01G563500
TraesCS2A01G563900
TraesCS2A01G564000
TraesCS2A01G564200
TraesCS2A01G564500
TraesCS2A01G564600
TraesCS2A01G564700
TraesCS2A01G564800
TraesCS2A01G565200
TraesCS2A01G565400
TraesCS2A01G565500
TraesCS2A01G565600
TraesCS2A01G565700
TraesCS2A01G565800
TraesCS2A01G565900
TraesCS2A01G566000
TraesCS2A01G566100
TraesCS2A01G566200
TraesCS2A01G566300
TraesCS2A01G566400
TraesCS2A01G566500
TraesCS2A01G566600
TraesCS2A01G566700
TraesCS2A01G567200
TraesCS2A01G567300
TraesCS2A01G567600
TraesCS2A01G567700
TraesCS2A01G567900
TraesCS2A01G568000
TraesCS2A01G568200
TraesCS2A01G568300
TraesCS2A01G568500
TraesCS2A01G568700
TraesCS2A01G568900
TraesCS2A01G569100
TraesCS2A01G569200
TraesCS2A01G569400
TraesCS2A01G569700
TraesCS2A01G570100
TraesCS2A01G570300
TraesCS2A01G570500
TraesCS2A01G570600
TraesCS2A01G570800
TraesCS2A01G570900
TraesCS2A01G571000
TraesCS2A01G571100
TraesCS2A01G571200
TraesCS2A01G571300
TraesCS2A01G571400
TraesCS2A01G571500
TraesCS2A01G571600
TraesCS2A01G571700
TraesCS2A01G571800
TraesCS2A01G571900
TraesCS2A01G572000
TraesCS2A01G572100
TraesCS2A01G572200
TraesCS2A01G572300
TraesCS2A01G572500
TraesCS2A01G572600
TraesCS2A01G572700
TraesCS2A01G572800
TraesCS2A01G572900
TraesCS2A01G573000
TraesCS2A01G573100
TraesCS2A01G573200
TraesCS2A01G573300
TraesCS2A01G573400
TraesCS2A01G573500
TraesCS2A01G573600
TraesCS2A01G573700
TraesCS2A01G573900
TraesCS2A01G574000
TraesCS2A01G574300
TraesCS2A01G574400
TraesCS2A01G574500
TraesCS2A01G574600
TraesCS2A01G574700
TraesCS2A01G574800
TraesCS2A01G574900
TraesCS2A01G575000
TraesCS2A01G575100
TraesCS2A01G575200
TraesCS2A01G575300
TraesCS2A01G575400
TraesCS2A01G575500
TraesCS2A01G575600
TraesCS2A01G575700
TraesCS2A01G575900
TraesCS2A01G576000
TraesCS2A01G576100
TraesCS2A01G576200
TraesCS2A01G576400
TraesCS2A01G577000
TraesCS2A01G577100
TraesCS2A01G577200
TraesCS2A01G577300
TraesCS2A01G577400
TraesCS2A01G577500
TraesCS2A01G577600
TraesCS2A01G577800
TraesCS2A01G577900
TraesCS2A01G578000
TraesCS2A01G578200
TraesCS2A01G578300
TraesCS2A01G578400
TraesCS2A01G578500
TraesCS2A01G578700
TraesCS2A01G578900
TraesCS2A01G579000
TraesCS2A01G579200
TraesCS2A01G579300
TraesCS2A01G579400
TraesCS2A01G579500
TraesCS2A01G579600
TraesCS2A01G579700
TraesCS2A01G579900
TraesCS2A01G580000
TraesCS2A01G580100
TraesCS2A01G580200
TraesCS2A01G580300
TraesCS2A01G580400
TraesCS2A01G580500
TraesCS2A01G580600
TraesCS2A01G580800
TraesCS2A01G580900
TraesCS2A01G581000
TraesCS2A01G581400
TraesCS2A01G581500
TraesCS2A01G581600
TraesCS2A01G582000
TraesCS2A01G582100
TraesCS2A01G582300
TraesCS2A01G582400
TraesCS2A01G582500
TraesCS2A01G582700
TraesCS2A01G582800
TraesCS2A01G582900
TraesCS2A01G583000
TraesCS2A01G583100
TraesCS2A01G583700
TraesCS2A01G583800
TraesCS2A01G584000
TraesCS2A01G584300
TraesCS2A01G584400
TraesCS2A01G584600
TraesCS2A01G584700
TraesCS2A01G584800
TraesCS2A01G585200
TraesCS2A01G585500
TraesCS2A01G586000
TraesCS2A01G586100
TraesCS2A01G586400
TraesCS2A01G586600
TraesCS2A01G586800
TraesCS2A01G586900
TraesCS2A01G587000
TraesCS2A01G587100
TraesCS2A01G587200
TraesCS2A01G587300
TraesCS2A01G587400
TraesCS2A01G587500
TraesCS2A01G587600
TraesCS2A01G587900
TraesCS2A01G588000
TraesCS2A01G588100
TraesCS2A01G588200
TraesCS2A01G588300
TraesCS2A01G588700
TraesCS2A01G588900
TraesCS2A01G589200
TraesCS2A01G589500
TraesCS2A01G589700
TraesCS2A01G589900
TraesCS2A01G590000
TraesCS2A01G590100
TraesCS2A01G590200
TraesCS2A01G590400
TraesCS2A01G590600
TraesCS2A01G590700
TraesCS2A01G590800
TraesCS2A01G590900
TraesCS2A01G591000
TraesCS2A01G591100
TraesCS2A01G591200
TraesCS2A01G591300
TraesCS2A01G591400
TraesCS2A01G591500
TraesCS2A01G591600
TraesCS2A01G591900
TraesCS2A01G592000
TraesCS2A01G592100
TraesCS2A01G592200
TraesCS2A01G592300
TraesCS2A01G592400
TraesCS2A01G592500
TraesCS2A01G592600
TraesCS2A01G592700
TraesCS2A01G592900
TraesCS2A01G593000
TraesCS2A01G593400
TraesCS2A01G593500
TraesCS2A01G593600
TraesCS2A01G593700
TraesCS2A01G593800
TraesCS2B01G000100
TraesCS2B01G000300
TraesCS2B01G000400
TraesCS2B01G000500
TraesCS2B01G000600
TraesCS2B01G000700
TraesCS2B01G001000
TraesCS2B01G001100
TraesCS2B01G001300
TraesCS2B01G001400
TraesCS2B01G001600
TraesCS2B01G001700
TraesCS2B01G001800
TraesCS2B01G001900
TraesCS2B01G002000
TraesCS2B01G002200
TraesCS2B01G002700
TraesCS2B01G002800
TraesCS2B01G002900
TraesCS2B01G003000
TraesCS2B01G003100
TraesCS2B01G003200
TraesCS2B01G003300
TraesCS2B01G003400
TraesCS2B01G003500
TraesCS2B01G003700
TraesCS2B01G004100
TraesCS2B01G004200
TraesCS2B01G004300
TraesCS2B01G004400
TraesCS2B01G004500
TraesCS2B01G004600
TraesCS2B01G004700
TraesCS2B01G004800
TraesCS2B01G004900
TraesCS2B01G005000
TraesCS2B01G005200
TraesCS2B01G005300
TraesCS2B01G005400
TraesCS2B01G005500
TraesCS2B01G005600
TraesCS2B01G005700
TraesCS2B01G005800
TraesCS2B01G005900
TraesCS2B01G006000
TraesCS2B01G006100
TraesCS2B01G006200
TraesCS2B01G006300
TraesCS2B01G006400
TraesCS2B01G006500
TraesCS2B01G006600
TraesCS2B01G006700
TraesCS2B01G006800
TraesCS2B01G006900
TraesCS2B01G007000
TraesCS2B01G007100
TraesCS2B01G007200
TraesCS2B01G007300
TraesCS2B01G007400
TraesCS2B01G007500
TraesCS2B01G007700
TraesCS2B01G008200
TraesCS2B01G008300
TraesCS2B01G008400
TraesCS2B01G008500
TraesCS2B01G008600
TraesCS2B01G008700
TraesCS2B01G008900
TraesCS2B01G009100
TraesCS2B01G010000
TraesCS2B01G010100
TraesCS2B01G010200
TraesCS2B01G010400
TraesCS2B01G010500
TraesCS2B01G010600
TraesCS2B01G010700
TraesCS2B01G011200
TraesCS2B01G011300
TraesCS2B01G011400
TraesCS2B01G011500
TraesCS2B01G011600
TraesCS2B01G011800
TraesCS2B01G011900
TraesCS2B01G012000
TraesCS2B01G012100
TraesCS2B01G012200
TraesCS2B01G012300
TraesCS2B01G012500
TraesCS2B01G012600
TraesCS2B01G012800
TraesCS2B01G012900
TraesCS2B01G013000
TraesCS2B01G013100
TraesCS2B01G013200
TraesCS2B01G013300
TraesCS2B01G013700
TraesCS2B01G013800
TraesCS2B01G013900
TraesCS2B01G014000
TraesCS2B01G014100
TraesCS2B01G014200
TraesCS2B01G014300
TraesCS2B01G014400
TraesCS2B01G014500
TraesCS2B01G014600
TraesCS2B01G014700
TraesCS2B01G014800
TraesCS2B01G014900
TraesCS2B01G015000
TraesCS2B01G015100
TraesCS2B01G015200
TraesCS2B01G015300
TraesCS2B01G015400
TraesCS2B01G015500
TraesCS2B01G015600
TraesCS2B01G015700
TraesCS2B01G015800
TraesCS2B01G015900
TraesCS2B01G016000
TraesCS2B01G016500
TraesCS2B01G016600
TraesCS2B01G016700
TraesCS2B01G016800
TraesCS2B01G016900
TraesCS2B01G017000
TraesCS2B01G017100
TraesCS2B01G017200
TraesCS2B01G017300
TraesCS2B01G017400
TraesCS2B01G017500
TraesCS2B01G017600
TraesCS2B01G017700
TraesCS2B01G018100
TraesCS2B01G018200
TraesCS2B01G018300
TraesCS2B01G018400
TraesCS2B01G018500
TraesCS2B01G018600
TraesCS2B01G018700
TraesCS2B01G018900
TraesCS2B01G019000
TraesCS2B01G019100
TraesCS2B01G019200
TraesCS2B01G019300
TraesCS2B01G019500
TraesCS2B01G019600
TraesCS2B01G019800
TraesCS2B01G019900
TraesCS2B01G020000
TraesCS2B01G020100
TraesCS2B01G020200
TraesCS2B01G020300
TraesCS2B01G020600
TraesCS2B01G020800
TraesCS2B01G021000
TraesCS2B01G021100
TraesCS2B01G021400
TraesCS2B01G021500
TraesCS2B01G021700
TraesCS2B01G021800
TraesCS2B01G021900
TraesCS2B01G022100
TraesCS2B01G022400
TraesCS2B01G022500
TraesCS2B01G022600
TraesCS2B01G023100
TraesCS2B01G023200
TraesCS2B01G023400
TraesCS2B01G023500
TraesCS2B01G023600
TraesCS2B01G023800
TraesCS2B01G024000
TraesCS2B01G024100
TraesCS2B01G025000
TraesCS2B01G025500
TraesCS2B01G026500
TraesCS2B01G026800
TraesCS2B01G027000
TraesCS2B01G027300
TraesCS2B01G027500
TraesCS2B01G027600
TraesCS2B01G027900
TraesCS2B01G028300
TraesCS2B01G028400
TraesCS2B01G028700
TraesCS2B01G028900
TraesCS2B01G029000
TraesCS2B01G029100
TraesCS2B01G029200
TraesCS2B01G029600
TraesCS2B01G029800
TraesCS2B01G030100
TraesCS2B01G030200
TraesCS2B01G030500
TraesCS2B01G030700
TraesCS2B01G030800
TraesCS2B01G030900
TraesCS2B01G031000
TraesCS2B01G031100
TraesCS2B01G031200
TraesCS2B01G031300
TraesCS2B01G031400
TraesCS2B01G031500
TraesCS2B01G031600
TraesCS2B01G031700
TraesCS2B01G031800
TraesCS2B01G031900
TraesCS2B01G032000
TraesCS2B01G032100
TraesCS2B01G032300
TraesCS2B01G032400
TraesCS2B01G032500
TraesCS2B01G032600
TraesCS2B01G032700
TraesCS2B01G032800
TraesCS2B01G032900
TraesCS2B01G033000
TraesCS2B01G033100
TraesCS2B01G033200
TraesCS2B01G033300
TraesCS2B01G033400
TraesCS2B01G033500
TraesCS2B01G033600
TraesCS2B01G033700
TraesCS2B01G033800
TraesCS2B01G034000
TraesCS2B01G034100
TraesCS2B01G034200
TraesCS2B01G034300
TraesCS2B01G034400
TraesCS2B01G034500
TraesCS2B01G034600
TraesCS2B01G034700
TraesCS2B01G034800
TraesCS2B01G034900
TraesCS2B01G035100
TraesCS2B01G035300
TraesCS2B01G035400
TraesCS2B01G035600
TraesCS2B01G035700
TraesCS2B01G036200
TraesCS2B01G036300
TraesCS2B01G036400
TraesCS2B01G036600
TraesCS2B01G036700
TraesCS2B01G036800
TraesCS2B01G036900
TraesCS2B01G037000
TraesCS2B01G037300
TraesCS2B01G037600
TraesCS2B01G037700
TraesCS2B01G037900
TraesCS2B01G038000
TraesCS2B01G038100
TraesCS2B01G038300
TraesCS2B01G038400
TraesCS2B01G038600
TraesCS2B01G038700
TraesCS2B01G038800
TraesCS2B01G038900
TraesCS2B01G039000
TraesCS2B01G039100
TraesCS2B01G039200
TraesCS2B01G039400
TraesCS2B01G039500
TraesCS2B01G039600
TraesCS2B01G039700
TraesCS2B01G039800
TraesCS2B01G039900
TraesCS2B01G040000
TraesCS2B01G040100
TraesCS2B01G040400
TraesCS2B01G040500
TraesCS2B01G040600
TraesCS2B01G040800
TraesCS2B01G040900
TraesCS2B01G041000
TraesCS2B01G041100
TraesCS2B01G041200
TraesCS2B01G041300
TraesCS2B01G041400
TraesCS2B01G041600
TraesCS2B01G041700
TraesCS2B01G041800
TraesCS2B01G042000
TraesCS2B01G042100
TraesCS2B01G042200
TraesCS2B01G042300
TraesCS2B01G042400
TraesCS2B01G042500
TraesCS2B01G042600
TraesCS2B01G042700
TraesCS2B01G042800
TraesCS2B01G042900
TraesCS2B01G043000
TraesCS2B01G043100
TraesCS2B01G043200
TraesCS2B01G043400
TraesCS2B01G043500
TraesCS2B01G043600
TraesCS2B01G043700
TraesCS2B01G043800
TraesCS2B01G043900
TraesCS2B01G044000
TraesCS2B01G044100
TraesCS2B01G044300
TraesCS2B01G044400
TraesCS2B01G044500
TraesCS2B01G044600
TraesCS2B01G044700
TraesCS2B01G044800
TraesCS2B01G044900
TraesCS2B01G045000
TraesCS2B01G045100
TraesCS2B01G045200
TraesCS2B01G045300
TraesCS2B01G045400
TraesCS2B01G045500
TraesCS2B01G045600
TraesCS2B01G045700
TraesCS2B01G045800
TraesCS2B01G045900
TraesCS2B01G046000
TraesCS2B01G046300
TraesCS2B01G046500
TraesCS2B01G046600
TraesCS2B01G046800
TraesCS2B01G047100
TraesCS2B01G047300
TraesCS2B01G047400
TraesCS2B01G047800
TraesCS2B01G047900
TraesCS2B01G048000
TraesCS2B01G048100
TraesCS2B01G048400
TraesCS2B01G048500
TraesCS2B01G048600
TraesCS2B01G048700
TraesCS2B01G048800
TraesCS2B01G048900
TraesCS2B01G049000
TraesCS2B01G049100
TraesCS2B01G049200
TraesCS2B01G049300
TraesCS2B01G049400
TraesCS2B01G049500
TraesCS2B01G049600
TraesCS2B01G049800
TraesCS2B01G049900
TraesCS2B01G050700
TraesCS2B01G050800
TraesCS2B01G050900
TraesCS2B01G051000
TraesCS2B01G051100
TraesCS2B01G051300
TraesCS2B01G051500
TraesCS2B01G051600
TraesCS2B01G051700
TraesCS2B01G051800
TraesCS2B01G051900
TraesCS2B01G052300
TraesCS2B01G052400
TraesCS2B01G052500
TraesCS2B01G052700
TraesCS2B01G052800
TraesCS2B01G053000
TraesCS2B01G053100
TraesCS2B01G053200
TraesCS2B01G053300
TraesCS2B01G053400
TraesCS2B01G053500
TraesCS2B01G053600
TraesCS2B01G053900
TraesCS2B01G054000
TraesCS2B01G054100
TraesCS2B01G054500
TraesCS2B01G054900
TraesCS2B01G055000
TraesCS2B01G055200
TraesCS2B01G055300
TraesCS2B01G055400
TraesCS2B01G055700
TraesCS2B01G055800
TraesCS2B01G055900
TraesCS2B01G056000
TraesCS2B01G056100
TraesCS2B01G056200
TraesCS2B01G056300
TraesCS2B01G056400
TraesCS2B01G057000
TraesCS2B01G057100
TraesCS2B01G057300
TraesCS2B01G057600
TraesCS2B01G057700
TraesCS2B01G057800
TraesCS2B01G057900
TraesCS2B01G058000
TraesCS2B01G058100
TraesCS2B01G058200
TraesCS2B01G058400
TraesCS2B01G058500
TraesCS2B01G058800
TraesCS2B01G058900
TraesCS2B01G059000
TraesCS2B01G059100
TraesCS2B01G059400
TraesCS2B01G059900
TraesCS2B01G060100
TraesCS2B01G060700
TraesCS2B01G060800
TraesCS2B01G060900
TraesCS2B01G061000
TraesCS2B01G061100
TraesCS2B01G061700
TraesCS2B01G062000
TraesCS2B01G062100
TraesCS2B01G062500
TraesCS2B01G063000
TraesCS2B01G063100
TraesCS2B01G063200
TraesCS2B01G063400
TraesCS2B01G063500
TraesCS2B01G063800
TraesCS2B01G063900
TraesCS2B01G064000
TraesCS2B01G064100
TraesCS2B01G064300
TraesCS2B01G064500
TraesCS2B01G064600
TraesCS2B01G064700
TraesCS2B01G064800
TraesCS2B01G065100
TraesCS2B01G065300
TraesCS2B01G065500
TraesCS2B01G065600
TraesCS2B01G065800
TraesCS2B01G065900
TraesCS2B01G066000
TraesCS2B01G066100
TraesCS2B01G066400
TraesCS2B01G066500
TraesCS2B01G066600
TraesCS2B01G066700
TraesCS2B01G066800
TraesCS2B01G066900
TraesCS2B01G067000
TraesCS2B01G067300
TraesCS2B01G067400
TraesCS2B01G067700
TraesCS2B01G067800
TraesCS2B01G067900
TraesCS2B01G068000
TraesCS2B01G068600
TraesCS2B01G068700
TraesCS2B01G068800
TraesCS2B01G068900
TraesCS2B01G069000
TraesCS2B01G069100
TraesCS2B01G069200
TraesCS2B01G069300
TraesCS2B01G069400
TraesCS2B01G069800
TraesCS2B01G069900
TraesCS2B01G070000
TraesCS2B01G070100
TraesCS2B01G070200
TraesCS2B01G070300
TraesCS2B01G070400
TraesCS2B01G070500
TraesCS2B01G070600
TraesCS2B01G070700
TraesCS2B01G070900
TraesCS2B01G071000
TraesCS2B01G071100
TraesCS2B01G071200
TraesCS2B01G071300
TraesCS2B01G071400
TraesCS2B01G071500
TraesCS2B01G071600
TraesCS2B01G071900
TraesCS2B01G072000
TraesCS2B01G072300
TraesCS2B01G072400
TraesCS2B01G072500
TraesCS2B01G072600
TraesCS2B01G072700
TraesCS2B01G072800
TraesCS2B01G072900
TraesCS2B01G073000
TraesCS2B01G073100
TraesCS2B01G073400
TraesCS2B01G073600
TraesCS2B01G073800
TraesCS2B01G073900
TraesCS2B01G074000
TraesCS2B01G074300
TraesCS2B01G074400
TraesCS2B01G074500
TraesCS2B01G074700
TraesCS2B01G075000
TraesCS2B01G075200
TraesCS2B01G075900
TraesCS2B01G076000
TraesCS2B01G076100
TraesCS2B01G076200
TraesCS2B01G076400
TraesCS2B01G076500
TraesCS2B01G076600
TraesCS2B01G076700
TraesCS2B01G076800
TraesCS2B01G076900
TraesCS2B01G077100
TraesCS2B01G077200
TraesCS2B01G077300
TraesCS2B01G077400
TraesCS2B01G077500
TraesCS2B01G077600
TraesCS2B01G077700
TraesCS2B01G077800
TraesCS2B01G078000
TraesCS2B01G078200
TraesCS2B01G078300
TraesCS2B01G078400
TraesCS2B01G078600
TraesCS2B01G078700
TraesCS2B01G078800
TraesCS2B01G079000
TraesCS2B01G079700
TraesCS2B01G080000
TraesCS2B01G080100
TraesCS2B01G080200
TraesCS2B01G080300
TraesCS2B01G080400
TraesCS2B01G080500
TraesCS2B01G080600
TraesCS2B01G080700
TraesCS2B01G080800
TraesCS2B01G080900
TraesCS2B01G081000
TraesCS2B01G081100
TraesCS2B01G081200
TraesCS2B01G081300
TraesCS2B01G081400
TraesCS2B01G081500
TraesCS2B01G081600
TraesCS2B01G081700
TraesCS2B01G081800
TraesCS2B01G081900
TraesCS2B01G082100
TraesCS2B01G082200
TraesCS2B01G082300
TraesCS2B01G082400
TraesCS2B01G082500
TraesCS2B01G083200
TraesCS2B01G083300
TraesCS2B01G083400
TraesCS2B01G083600
TraesCS2B01G083700
TraesCS2B01G083800
TraesCS2B01G084000
TraesCS2B01G084100
TraesCS2B01G084200
TraesCS2B01G084300
TraesCS2B01G084400
TraesCS2B01G084500
TraesCS2B01G084600
TraesCS2B01G084800
TraesCS2B01G084900
TraesCS2B01G085000
TraesCS2B01G085200
TraesCS2B01G085300
TraesCS2B01G085400
TraesCS2B01G085500
TraesCS2B01G085700
TraesCS2B01G085800
TraesCS2B01G085900
TraesCS2B01G086000
TraesCS2B01G086100
TraesCS2B01G086300
TraesCS2B01G086400
TraesCS2B01G086500
TraesCS2B01G086600
TraesCS2B01G086700
TraesCS2B01G086800
TraesCS2B01G087000
TraesCS2B01G087100
TraesCS2B01G087300
TraesCS2B01G087400
TraesCS2B01G088100
TraesCS2B01G088300
TraesCS2B01G088400
TraesCS2B01G088500
TraesCS2B01G088600
TraesCS2B01G088700
TraesCS2B01G088900
TraesCS2B01G089400
TraesCS2B01G089700
TraesCS2B01G089900
TraesCS2B01G090000
TraesCS2B01G090100
TraesCS2B01G090200
TraesCS2B01G090300
TraesCS2B01G090400
TraesCS2B01G090500
TraesCS2B01G090600
TraesCS2B01G090700
TraesCS2B01G091000
TraesCS2B01G091200
TraesCS2B01G091300
TraesCS2B01G091400
TraesCS2B01G091500
TraesCS2B01G091600
TraesCS2B01G091700
TraesCS2B01G092000
TraesCS2B01G092100
TraesCS2B01G092200
TraesCS2B01G092700
TraesCS2B01G092900
TraesCS2B01G093000
TraesCS2B01G093100
TraesCS2B01G093200
TraesCS2B01G093300
TraesCS2B01G093600
TraesCS2B01G094000
TraesCS2B01G094100
TraesCS2B01G094300
TraesCS2B01G094400
TraesCS2B01G094500
TraesCS2B01G095500
TraesCS2B01G095600
TraesCS2B01G095700
TraesCS2B01G095800
TraesCS2B01G095900
TraesCS2B01G096000
TraesCS2B01G096200
TraesCS2B01G096300
TraesCS2B01G096700
TraesCS2B01G096800
TraesCS2B01G096900
TraesCS2B01G097100
TraesCS2B01G097300
TraesCS2B01G097400
TraesCS2B01G097600
TraesCS2B01G097800
TraesCS2B01G097900
TraesCS2B01G098000
TraesCS2B01G098100
TraesCS2B01G098200
TraesCS2B01G098300
TraesCS2B01G098400
TraesCS2B01G098500
TraesCS2B01G098600
TraesCS2B01G098700
TraesCS2B01G098800
TraesCS2B01G099500
TraesCS2B01G099700
TraesCS2B01G099800
TraesCS2B01G100200
TraesCS2B01G100300
TraesCS2B01G100400
TraesCS2B01G100500
TraesCS2B01G100600
TraesCS2B01G101700
TraesCS2B01G101800
TraesCS2B01G102000
TraesCS2B01G102200
TraesCS2B01G102300
TraesCS2B01G102400
TraesCS2B01G102500
TraesCS2B01G103700
TraesCS2B01G103900
TraesCS2B01G104000
TraesCS2B01G104100
TraesCS2B01G104200
TraesCS2B01G104300
TraesCS2B01G104400
TraesCS2B01G104500
TraesCS2B01G104700
TraesCS2B01G105000
TraesCS2B01G105100
TraesCS2B01G105400
TraesCS2B01G105500
TraesCS2B01G105700
TraesCS2B01G105800
TraesCS2B01G105900
TraesCS2B01G106100
TraesCS2B01G106200
TraesCS2B01G106900
TraesCS2B01G107200
TraesCS2B01G107400
TraesCS2B01G107500
TraesCS2B01G107600
TraesCS2B01G107700
TraesCS2B01G107800
TraesCS2B01G107900
TraesCS2B01G108000
TraesCS2B01G108100
TraesCS2B01G108200
TraesCS2B01G108400
TraesCS2B01G108800
TraesCS2B01G109000
TraesCS2B01G109200
TraesCS2B01G109300
TraesCS2B01G109400
TraesCS2B01G109700
TraesCS2B01G109800
TraesCS2B01G109900
TraesCS2B01G110000
TraesCS2B01G110100
TraesCS2B01G110300
TraesCS2B01G110500
TraesCS2B01G110700
TraesCS2B01G110800
TraesCS2B01G111000
TraesCS2B01G111100
TraesCS2B01G111200
TraesCS2B01G111400
TraesCS2B01G111500
TraesCS2B01G111800
TraesCS2B01G111900
TraesCS2B01G112000
TraesCS2B01G112200
TraesCS2B01G112400
TraesCS2B01G112600
TraesCS2B01G112700
TraesCS2B01G112800
TraesCS2B01G112900
TraesCS2B01G113000
TraesCS2B01G113200
TraesCS2B01G113300
TraesCS2B01G113400
TraesCS2B01G113500
TraesCS2B01G113700
TraesCS2B01G113800
TraesCS2B01G114000
TraesCS2B01G114500
TraesCS2B01G114700
TraesCS2B01G114800
TraesCS2B01G114900
TraesCS2B01G115000
TraesCS2B01G115500
TraesCS2B01G115700
TraesCS2B01G115800
TraesCS2B01G116000
TraesCS2B01G116200
TraesCS2B01G116300
TraesCS2B01G116400
TraesCS2B01G116600
TraesCS2B01G116900
TraesCS2B01G117100
TraesCS2B01G117300
TraesCS2B01G117500
TraesCS2B01G117700
TraesCS2B01G117800
TraesCS2B01G117900
TraesCS2B01G118000
TraesCS2B01G118100
TraesCS2B01G118200
TraesCS2B01G118300
TraesCS2B01G118400
TraesCS2B01G118500
TraesCS2B01G118600
TraesCS2B01G119000
TraesCS2B01G119100
TraesCS2B01G119200
TraesCS2B01G119400
TraesCS2B01G119500
TraesCS2B01G119600
TraesCS2B01G119700
TraesCS2B01G119900
TraesCS2B01G120000
TraesCS2B01G120200
TraesCS2B01G120400
TraesCS2B01G120600
TraesCS2B01G120900
TraesCS2B01G121000
TraesCS2B01G121100
TraesCS2B01G121200
TraesCS2B01G121400
TraesCS2B01G121500
TraesCS2B01G121700
TraesCS2B01G121800
TraesCS2B01G121900
TraesCS2B01G122000
TraesCS2B01G122100
TraesCS2B01G122200
TraesCS2B01G122400
TraesCS2B01G122500
TraesCS2B01G122700
TraesCS2B01G122900
TraesCS2B01G123100
TraesCS2B01G123500
TraesCS2B01G123600
TraesCS2B01G123700
TraesCS2B01G123800
TraesCS2B01G123900
TraesCS2B01G124000
TraesCS2B01G124100
TraesCS2B01G124300
TraesCS2B01G124400
TraesCS2B01G124500
TraesCS2B01G124600
TraesCS2B01G124800
TraesCS2B01G124900
TraesCS2B01G125100
TraesCS2B01G125200
TraesCS2B01G125300
TraesCS2B01G125500
TraesCS2B01G125600
TraesCS2B01G125700
TraesCS2B01G125800
TraesCS2B01G125900
TraesCS2B01G126000
TraesCS2B01G126100
TraesCS2B01G126200
TraesCS2B01G126300
TraesCS2B01G126400
TraesCS2B01G126500
TraesCS2B01G126700
TraesCS2B01G126900
TraesCS2B01G127000
TraesCS2B01G127200
TraesCS2B01G127500
TraesCS2B01G127600
TraesCS2B01G127700
TraesCS2B01G127800
TraesCS2B01G127900
TraesCS2B01G128200
TraesCS2B01G128400
TraesCS2B01G128600
TraesCS2B01G128700
TraesCS2B01G128800
TraesCS2B01G129300
TraesCS2B01G129500
TraesCS2B01G129700
TraesCS2B01G129800
TraesCS2B01G130200
TraesCS2B01G130300
TraesCS2B01G130400
TraesCS2B01G130500
TraesCS2B01G130600
TraesCS2B01G130700
TraesCS2B01G130900
TraesCS2B01G131200
TraesCS2B01G131300
TraesCS2B01G131400
TraesCS2B01G131500
TraesCS2B01G131600
TraesCS2B01G131700
TraesCS2B01G131800
TraesCS2B01G132100
TraesCS2B01G132300
TraesCS2B01G132400
TraesCS2B01G132500
TraesCS2B01G132600
TraesCS2B01G132700
TraesCS2B01G132900
TraesCS2B01G133000
TraesCS2B01G133300
TraesCS2B01G133400
TraesCS2B01G133500
TraesCS2B01G133900
TraesCS2B01G134100
TraesCS2B01G134300
TraesCS2B01G134400
TraesCS2B01G134500
TraesCS2B01G134800
TraesCS2B01G134900
TraesCS2B01G135000
TraesCS2B01G135100
TraesCS2B01G135200
TraesCS2B01G135500
TraesCS2B01G135600
TraesCS2B01G135700
TraesCS2B01G135800
TraesCS2B01G135900
TraesCS2B01G136100
TraesCS2B01G136200
TraesCS2B01G136300
TraesCS2B01G136500
TraesCS2B01G136600
TraesCS2B01G136700
TraesCS2B01G136800
TraesCS2B01G137000
TraesCS2B01G137100
TraesCS2B01G137300
TraesCS2B01G137400
TraesCS2B01G137500
TraesCS2B01G137600
TraesCS2B01G137800
TraesCS2B01G137900
TraesCS2B01G138400
TraesCS2B01G138500
TraesCS2B01G138700
TraesCS2B01G138800
TraesCS2B01G139000
TraesCS2B01G139200
TraesCS2B01G139300
TraesCS2B01G139400
TraesCS2B01G139500
TraesCS2B01G139600
TraesCS2B01G139700
TraesCS2B01G139900
TraesCS2B01G140000
TraesCS2B01G140100
TraesCS2B01G140300
TraesCS2B01G141600
TraesCS2B01G141700
TraesCS2B01G141800
TraesCS2B01G141900
TraesCS2B01G142000
TraesCS2B01G142100
TraesCS2B01G142200
TraesCS2B01G142400
TraesCS2B01G142500
TraesCS2B01G142800
TraesCS2B01G142900
TraesCS2B01G143000
TraesCS2B01G143100
TraesCS2B01G143200
TraesCS2B01G143400
TraesCS2B01G144300
TraesCS2B01G144500
TraesCS2B01G144900
TraesCS2B01G145000
TraesCS2B01G145300
TraesCS2B01G145500
TraesCS2B01G145700
TraesCS2B01G145800
TraesCS2B01G145900
TraesCS2B01G146000
TraesCS2B01G146100
TraesCS2B01G146200
TraesCS2B01G146300
TraesCS2B01G146400
TraesCS2B01G146500
TraesCS2B01G147000
TraesCS2B01G147100
TraesCS2B01G147200
TraesCS2B01G147300
TraesCS2B01G147600
TraesCS2B01G147700
TraesCS2B01G147800
TraesCS2B01G148400
TraesCS2B01G148500
TraesCS2B01G148600
TraesCS2B01G148700
TraesCS2B01G148800
TraesCS2B01G149000
TraesCS2B01G149100
TraesCS2B01G149300
TraesCS2B01G149500
TraesCS2B01G149600
TraesCS2B01G149700
TraesCS2B01G149800
TraesCS2B01G149900
TraesCS2B01G150100
TraesCS2B01G150200
TraesCS2B01G150300
TraesCS2B01G150400
TraesCS2B01G150500
TraesCS2B01G150600
TraesCS2B01G150800
TraesCS2B01G150900
TraesCS2B01G151000
TraesCS2B01G151100
TraesCS2B01G151200
TraesCS2B01G151300
TraesCS2B01G151400
TraesCS2B01G151600
TraesCS2B01G151900
TraesCS2B01G152000
TraesCS2B01G152100
TraesCS2B01G152300
TraesCS2B01G152500
TraesCS2B01G152700
TraesCS2B01G152800
TraesCS2B01G152900
TraesCS2B01G153000
TraesCS2B01G153100
TraesCS2B01G153200
TraesCS2B01G153300
TraesCS2B01G153400
TraesCS2B01G153800
TraesCS2B01G154000
TraesCS2B01G154100
TraesCS2B01G154400
TraesCS2B01G154600
TraesCS2B01G154700
TraesCS2B01G155000
TraesCS2B01G155300
TraesCS2B01G155400
TraesCS2B01G155600
TraesCS2B01G156100
TraesCS2B01G156400
TraesCS2B01G156700
TraesCS2B01G156800
TraesCS2B01G156900
TraesCS2B01G157000
TraesCS2B01G157100
TraesCS2B01G157200
TraesCS2B01G157600
TraesCS2B01G157800
TraesCS2B01G158000
TraesCS2B01G158200
TraesCS2B01G158300
TraesCS2B01G158700
TraesCS2B01G158800
TraesCS2B01G159200
TraesCS2B01G159300
TraesCS2B01G159400
TraesCS2B01G159600
TraesCS2B01G159700
TraesCS2B01G159800
TraesCS2B01G159900
TraesCS2B01G160100
TraesCS2B01G160200
TraesCS2B01G160300
TraesCS2B01G160400
TraesCS2B01G160600
TraesCS2B01G160700
TraesCS2B01G160800
TraesCS2B01G160900
TraesCS2B01G161200
TraesCS2B01G161300
TraesCS2B01G161400
TraesCS2B01G161500
TraesCS2B01G161600
TraesCS2B01G161900
TraesCS2B01G162000
TraesCS2B01G162300
TraesCS2B01G162400
TraesCS2B01G163000
TraesCS2B01G163100
TraesCS2B01G163300
TraesCS2B01G163400
TraesCS2B01G163600
TraesCS2B01G163700
TraesCS2B01G163800
TraesCS2B01G163900
TraesCS2B01G164300
TraesCS2B01G164400
TraesCS2B01G164700
TraesCS2B01G164900
TraesCS2B01G165300
TraesCS2B01G165400
TraesCS2B01G165700
TraesCS2B01G165800
TraesCS2B01G166100
TraesCS2B01G166400
TraesCS2B01G166500
TraesCS2B01G167000
TraesCS2B01G167200
TraesCS2B01G167500
TraesCS2B01G167600
TraesCS2B01G167700
TraesCS2B01G167800
TraesCS2B01G167900
TraesCS2B01G168000
TraesCS2B01G168200
TraesCS2B01G168300
TraesCS2B01G168400
TraesCS2B01G168500
TraesCS2B01G168600
TraesCS2B01G168700
TraesCS2B01G168900
TraesCS2B01G169000
TraesCS2B01G169100
TraesCS2B01G169300
TraesCS2B01G169400
TraesCS2B01G169500
TraesCS2B01G169600
TraesCS2B01G169700
TraesCS2B01G169900
TraesCS2B01G170200
TraesCS2B01G170300
TraesCS2B01G170600
TraesCS2B01G170700
TraesCS2B01G170800
TraesCS2B01G170900
TraesCS2B01G171000
TraesCS2B01G171200
TraesCS2B01G171400
TraesCS2B01G171600
TraesCS2B01G171700
TraesCS2B01G171900
TraesCS2B01G172000
TraesCS2B01G172100
TraesCS2B01G172300
TraesCS2B01G172500
TraesCS2B01G172600
TraesCS2B01G172700
TraesCS2B01G172800
TraesCS2B01G172900
TraesCS2B01G173000
TraesCS2B01G173100
TraesCS2B01G173200
TraesCS2B01G173300
TraesCS2B01G173400
TraesCS2B01G173500
TraesCS2B01G173600
TraesCS2B01G173800
TraesCS2B01G173900
TraesCS2B01G174000
TraesCS2B01G174100
TraesCS2B01G174200
TraesCS2B01G174300
TraesCS2B01G174400
TraesCS2B01G174600
TraesCS2B01G174700
TraesCS2B01G174800
TraesCS2B01G175200
TraesCS2B01G175300
TraesCS2B01G175400
TraesCS2B01G175700
TraesCS2B01G175800
TraesCS2B01G176200
TraesCS2B01G176300
TraesCS2B01G176700
TraesCS2B01G176900
TraesCS2B01G177000
TraesCS2B01G177100
TraesCS2B01G177200
TraesCS2B01G177300
TraesCS2B01G177400
TraesCS2B01G177500
TraesCS2B01G177600
TraesCS2B01G177800
TraesCS2B01G177900
TraesCS2B01G178000
TraesCS2B01G178100
TraesCS2B01G178200
TraesCS2B01G178300
TraesCS2B01G178400
TraesCS2B01G178600
TraesCS2B01G178700
TraesCS2B01G179500
TraesCS2B01G179600
TraesCS2B01G179900
TraesCS2B01G180200
TraesCS2B01G180500
TraesCS2B01G180600
TraesCS2B01G180800
TraesCS2B01G181500
TraesCS2B01G181600
TraesCS2B01G181800
TraesCS2B01G181900
TraesCS2B01G182000
TraesCS2B01G182100
TraesCS2B01G182300
TraesCS2B01G182500
TraesCS2B01G182800
TraesCS2B01G182900
TraesCS2B01G183100
TraesCS2B01G183200
TraesCS2B01G183300
TraesCS2B01G183400
TraesCS2B01G183500
TraesCS2B01G183600
TraesCS2B01G183700
TraesCS2B01G184000
TraesCS2B01G184100
TraesCS2B01G184300
TraesCS2B01G184400
TraesCS2B01G184500
TraesCS2B01G184900
TraesCS2B01G185000
TraesCS2B01G185100
TraesCS2B01G185200
TraesCS2B01G185300
TraesCS2B01G185400
TraesCS2B01G185500
TraesCS2B01G185600
TraesCS2B01G185700
TraesCS2B01G185800
TraesCS2B01G185900
TraesCS2B01G186000
TraesCS2B01G186100
TraesCS2B01G186500
TraesCS2B01G186600
TraesCS2B01G186700
TraesCS2B01G186900
TraesCS2B01G187000
TraesCS2B01G187100
TraesCS2B01G187200
TraesCS2B01G187300
TraesCS2B01G187400
TraesCS2B01G187500
TraesCS2B01G187600
TraesCS2B01G188000
TraesCS2B01G188500
TraesCS2B01G188600
TraesCS2B01G188700
TraesCS2B01G188800
TraesCS2B01G189000
TraesCS2B01G189100
TraesCS2B01G189300
TraesCS2B01G189500
TraesCS2B01G189600
TraesCS2B01G189700
TraesCS2B01G189800
TraesCS2B01G189900
TraesCS2B01G190100
TraesCS2B01G190200
TraesCS2B01G190300
TraesCS2B01G190600
TraesCS2B01G190700
TraesCS2B01G190900
TraesCS2B01G191100
TraesCS2B01G191200
TraesCS2B01G191500
TraesCS2B01G191800
TraesCS2B01G192100
TraesCS2B01G192200
TraesCS2B01G192400
TraesCS2B01G192500
TraesCS2B01G192600
TraesCS2B01G192800
TraesCS2B01G192900
TraesCS2B01G193000
TraesCS2B01G193100
TraesCS2B01G193300
TraesCS2B01G193500
TraesCS2B01G193600
TraesCS2B01G193700
TraesCS2B01G194100
TraesCS2B01G194200
TraesCS2B01G194400
TraesCS2B01G194500
TraesCS2B01G194600
TraesCS2B01G194700
TraesCS2B01G195000
TraesCS2B01G195100
TraesCS2B01G195200
TraesCS2B01G195300
TraesCS2B01G195400
TraesCS2B01G195500
TraesCS2B01G195800
TraesCS2B01G196000
TraesCS2B01G196100
TraesCS2B01G196400
TraesCS2B01G196500
TraesCS2B01G196600
TraesCS2B01G196800
TraesCS2B01G196900
TraesCS2B01G197000
TraesCS2B01G197100
TraesCS2B01G197200
TraesCS2B01G197300
TraesCS2B01G197600
TraesCS2B01G198300
TraesCS2B01G198400
TraesCS2B01G198500
TraesCS2B01G198600
TraesCS2B01G198700
TraesCS2B01G198800
TraesCS2B01G199000
TraesCS2B01G199400
TraesCS2B01G199500
TraesCS2B01G199600
TraesCS2B01G199700
TraesCS2B01G199800
TraesCS2B01G199900
TraesCS2B01G200000
TraesCS2B01G200100
TraesCS2B01G200600
TraesCS2B01G200700
TraesCS2B01G200800
TraesCS2B01G200900
TraesCS2B01G201400
TraesCS2B01G201500
TraesCS2B01G201600
TraesCS2B01G201700
TraesCS2B01G201800
TraesCS2B01G201900
TraesCS2B01G202100
TraesCS2B01G202200
TraesCS2B01G202600
TraesCS2B01G202800
TraesCS2B01G202900
TraesCS2B01G203200
TraesCS2B01G203600
TraesCS2B01G203900
TraesCS2B01G204200
TraesCS2B01G204300
TraesCS2B01G204500
TraesCS2B01G204600
TraesCS2B01G204800
TraesCS2B01G205500
TraesCS2B01G205700
TraesCS2B01G206300
TraesCS2B01G206400
TraesCS2B01G206600
TraesCS2B01G206700
TraesCS2B01G206900
TraesCS2B01G207000
TraesCS2B01G207400
TraesCS2B01G207700
TraesCS2B01G207800
TraesCS2B01G208000
TraesCS2B01G208100
TraesCS2B01G208300
TraesCS2B01G208400
TraesCS2B01G208500
TraesCS2B01G208700
TraesCS2B01G208800
TraesCS2B01G208900
TraesCS2B01G209000
TraesCS2B01G209100
TraesCS2B01G209200
TraesCS2B01G209300
TraesCS2B01G209500
TraesCS2B01G210100
TraesCS2B01G210400
TraesCS2B01G210500
TraesCS2B01G210700
TraesCS2B01G212000
TraesCS2B01G212200
TraesCS2B01G212700
TraesCS2B01G212800
TraesCS2B01G212900
TraesCS2B01G213000
TraesCS2B01G213300
TraesCS2B01G213400
TraesCS2B01G213700
TraesCS2B01G213800
TraesCS2B01G213900
TraesCS2B01G214000
TraesCS2B01G214100
TraesCS2B01G214500
TraesCS2B01G214800
TraesCS2B01G215000
TraesCS2B01G215100
TraesCS2B01G215200
TraesCS2B01G215900
TraesCS2B01G216100
TraesCS2B01G216200
TraesCS2B01G216300
TraesCS2B01G216400
TraesCS2B01G216500
TraesCS2B01G216600
TraesCS2B01G216800
TraesCS2B01G217000
TraesCS2B01G217400
TraesCS2B01G217700
TraesCS2B01G217800
TraesCS2B01G217900
TraesCS2B01G218000
TraesCS2B01G218100
TraesCS2B01G218200
TraesCS2B01G218300
TraesCS2B01G218400
TraesCS2B01G218500
TraesCS2B01G218600
TraesCS2B01G218700
TraesCS2B01G218800
TraesCS2B01G218900
TraesCS2B01G219100
TraesCS2B01G219400
TraesCS2B01G219800
TraesCS2B01G219900
TraesCS2B01G220000
TraesCS2B01G220300
TraesCS2B01G220400
TraesCS2B01G220700
TraesCS2B01G220800
TraesCS2B01G220900
TraesCS2B01G221100
TraesCS2B01G221200
TraesCS2B01G221300
TraesCS2B01G221500
TraesCS2B01G221600
TraesCS2B01G221700
TraesCS2B01G221800
TraesCS2B01G222000
TraesCS2B01G222100
TraesCS2B01G222400
TraesCS2B01G222600
TraesCS2B01G222800
TraesCS2B01G222900
TraesCS2B01G223000
TraesCS2B01G223200
TraesCS2B01G223400
TraesCS2B01G223600
TraesCS2B01G224000
TraesCS2B01G224100
TraesCS2B01G224300
TraesCS2B01G224500
TraesCS2B01G224600
TraesCS2B01G224700
TraesCS2B01G224800
TraesCS2B01G225000
TraesCS2B01G225300
TraesCS2B01G225400
TraesCS2B01G225800
TraesCS2B01G225900
TraesCS2B01G226000
TraesCS2B01G226200
TraesCS2B01G226400
TraesCS2B01G226900
TraesCS2B01G227000
TraesCS2B01G227500
TraesCS2B01G227700
TraesCS2B01G228300
TraesCS2B01G228400
TraesCS2B01G228600
TraesCS2B01G228800
TraesCS2B01G228900
TraesCS2B01G229000
TraesCS2B01G229100
TraesCS2B01G229400
TraesCS2B01G229500
TraesCS2B01G229600
TraesCS2B01G229800
TraesCS2B01G230000
TraesCS2B01G230100
TraesCS2B01G230200
TraesCS2B01G230300
TraesCS2B01G230400
TraesCS2B01G230500
TraesCS2B01G230600
TraesCS2B01G230800
TraesCS2B01G230900
TraesCS2B01G231000
TraesCS2B01G231100
TraesCS2B01G231400
TraesCS2B01G231700
TraesCS2B01G231800
TraesCS2B01G231900
TraesCS2B01G232000
TraesCS2B01G232300
TraesCS2B01G232400
TraesCS2B01G232500
TraesCS2B01G232800
TraesCS2B01G232900
TraesCS2B01G233300
TraesCS2B01G233500
TraesCS2B01G233600
TraesCS2B01G233700
TraesCS2B01G234000
TraesCS2B01G234100
TraesCS2B01G234200
TraesCS2B01G234300
TraesCS2B01G234400
TraesCS2B01G234500
TraesCS2B01G234600
TraesCS2B01G234700
TraesCS2B01G234800
TraesCS2B01G234900
TraesCS2B01G235100
TraesCS2B01G235200
TraesCS2B01G235300
TraesCS2B01G235400
TraesCS2B01G235500
TraesCS2B01G235600
TraesCS2B01G236000
TraesCS2B01G236100
TraesCS2B01G236200
TraesCS2B01G236300
TraesCS2B01G236400
TraesCS2B01G236500
TraesCS2B01G236600
TraesCS2B01G236700
TraesCS2B01G236800
TraesCS2B01G236900
TraesCS2B01G237000
TraesCS2B01G237100
TraesCS2B01G237200
TraesCS2B01G237300
TraesCS2B01G237400
TraesCS2B01G238200
TraesCS2B01G238300
TraesCS2B01G238500
TraesCS2B01G238900
TraesCS2B01G239100
TraesCS2B01G239200
TraesCS2B01G239300
TraesCS2B01G239600
TraesCS2B01G239700
TraesCS2B01G239900
TraesCS2B01G240000
TraesCS2B01G240100
TraesCS2B01G240200
TraesCS2B01G240600
TraesCS2B01G240700
TraesCS2B01G240800
TraesCS2B01G240900
TraesCS2B01G241000
TraesCS2B01G241100
TraesCS2B01G241200
TraesCS2B01G241300
TraesCS2B01G241400
TraesCS2B01G241500
TraesCS2B01G241600
TraesCS2B01G241700
TraesCS2B01G241800
TraesCS2B01G241900
TraesCS2B01G242100
TraesCS2B01G242300
TraesCS2B01G242500
TraesCS2B01G242600
TraesCS2B01G242700
TraesCS2B01G243000
TraesCS2B01G243100
TraesCS2B01G243200
TraesCS2B01G243300
TraesCS2B01G243400
TraesCS2B01G243500
TraesCS2B01G243600
TraesCS2B01G243700
TraesCS2B01G244000
TraesCS2B01G244100
TraesCS2B01G244300
TraesCS2B01G244400
TraesCS2B01G244500
TraesCS2B01G244600
TraesCS2B01G244700
TraesCS2B01G244900
TraesCS2B01G245100
TraesCS2B01G245200
TraesCS2B01G245300
TraesCS2B01G245600
TraesCS2B01G245900
TraesCS2B01G246000
TraesCS2B01G246100
TraesCS2B01G246200
TraesCS2B01G246400
TraesCS2B01G246500
TraesCS2B01G246700
TraesCS2B01G246900
TraesCS2B01G247000
TraesCS2B01G247100
TraesCS2B01G247400
TraesCS2B01G247500
TraesCS2B01G247700
TraesCS2B01G248000
TraesCS2B01G248200
TraesCS2B01G248600
TraesCS2B01G248700
TraesCS2B01G248800
TraesCS2B01G249000
TraesCS2B01G249100
TraesCS2B01G249200
TraesCS2B01G249400
TraesCS2B01G249500
TraesCS2B01G249700
TraesCS2B01G249900
TraesCS2B01G250100
TraesCS2B01G250300
TraesCS2B01G250500
TraesCS2B01G250600
TraesCS2B01G250700
TraesCS2B01G250800
TraesCS2B01G250900
TraesCS2B01G251000
TraesCS2B01G251300
TraesCS2B01G251400
TraesCS2B01G251700
TraesCS2B01G251900
TraesCS2B01G252000
TraesCS2B01G252700
TraesCS2B01G252800
TraesCS2B01G253100
TraesCS2B01G253200
TraesCS2B01G253600
TraesCS2B01G253700
TraesCS2B01G254000
TraesCS2B01G254100
TraesCS2B01G254600
TraesCS2B01G254700
TraesCS2B01G255000
TraesCS2B01G255100
TraesCS2B01G255200
TraesCS2B01G255300
TraesCS2B01G255600
TraesCS2B01G255700
TraesCS2B01G255800
TraesCS2B01G255900
TraesCS2B01G256100
TraesCS2B01G256600
TraesCS2B01G256800
TraesCS2B01G257000
TraesCS2B01G257100
TraesCS2B01G257200
TraesCS2B01G257300
TraesCS2B01G257400
TraesCS2B01G257600
TraesCS2B01G257700
TraesCS2B01G257800
TraesCS2B01G258200
TraesCS2B01G258400
TraesCS2B01G258500
TraesCS2B01G258600
TraesCS2B01G259100
TraesCS2B01G259400
TraesCS2B01G259500
TraesCS2B01G260000
TraesCS2B01G260100
TraesCS2B01G260200
TraesCS2B01G260300
TraesCS2B01G260500
TraesCS2B01G260600
TraesCS2B01G260700
TraesCS2B01G260800
TraesCS2B01G260900
TraesCS2B01G261000
TraesCS2B01G261200
TraesCS2B01G261300
TraesCS2B01G262000
TraesCS2B01G262200
TraesCS2B01G262300
TraesCS2B01G262400
TraesCS2B01G262500
TraesCS2B01G262600
TraesCS2B01G262700
TraesCS2B01G262800
TraesCS2B01G263100
TraesCS2B01G263200
TraesCS2B01G263300
TraesCS2B01G263400
TraesCS2B01G263500
TraesCS2B01G263700
TraesCS2B01G263800
TraesCS2B01G264100
TraesCS2B01G264300
TraesCS2B01G264600
TraesCS2B01G264800
TraesCS2B01G264900
TraesCS2B01G265000
TraesCS2B01G265200
TraesCS2B01G265300
TraesCS2B01G265400
TraesCS2B01G265500
TraesCS2B01G265700
TraesCS2B01G266000
TraesCS2B01G266100
TraesCS2B01G266400
TraesCS2B01G266700
TraesCS2B01G266900
TraesCS2B01G267000
TraesCS2B01G267100
TraesCS2B01G267200
TraesCS2B01G267500
TraesCS2B01G267900
TraesCS2B01G268000
TraesCS2B01G268100
TraesCS2B01G268200
TraesCS2B01G268400
TraesCS2B01G268500
TraesCS2B01G268700
TraesCS2B01G268800
TraesCS2B01G268900
TraesCS2B01G269200
TraesCS2B01G269300
TraesCS2B01G269400
TraesCS2B01G269600
TraesCS2B01G269700
TraesCS2B01G269800
TraesCS2B01G270100
TraesCS2B01G270300
TraesCS2B01G270400
TraesCS2B01G270500
TraesCS2B01G270600
TraesCS2B01G270800
TraesCS2B01G270900
TraesCS2B01G271000
TraesCS2B01G271100
TraesCS2B01G271200
TraesCS2B01G271300
TraesCS2B01G271500
TraesCS2B01G271600
TraesCS2B01G271700
TraesCS2B01G271800
TraesCS2B01G271900
TraesCS2B01G272000
TraesCS2B01G272200
TraesCS2B01G272300
TraesCS2B01G272400
TraesCS2B01G272500
TraesCS2B01G272800
TraesCS2B01G272900
TraesCS2B01G273100
TraesCS2B01G273300
TraesCS2B01G273500
TraesCS2B01G273600
TraesCS2B01G273700
TraesCS2B01G273800
TraesCS2B01G273900
TraesCS2B01G274300
TraesCS2B01G274400
TraesCS2B01G274500
TraesCS2B01G274600
TraesCS2B01G274700
TraesCS2B01G274800
TraesCS2B01G274900
TraesCS2B01G275000
TraesCS2B01G275100
TraesCS2B01G275300
TraesCS2B01G275700
TraesCS2B01G276300
TraesCS2B01G276400
TraesCS2B01G276500
TraesCS2B01G276600
TraesCS2B01G276800
TraesCS2B01G277100
TraesCS2B01G277200
TraesCS2B01G277300
TraesCS2B01G277400
TraesCS2B01G277500
TraesCS2B01G277600
TraesCS2B01G277700
TraesCS2B01G277800
TraesCS2B01G277900
TraesCS2B01G278200
TraesCS2B01G278300
TraesCS2B01G278500
TraesCS2B01G278700
TraesCS2B01G279000
TraesCS2B01G279100
TraesCS2B01G279200
TraesCS2B01G279400
TraesCS2B01G279600
TraesCS2B01G279700
TraesCS2B01G280100
TraesCS2B01G280200
TraesCS2B01G280300
TraesCS2B01G280400
TraesCS2B01G280500
TraesCS2B01G280600
TraesCS2B01G280700
TraesCS2B01G280800
TraesCS2B01G281000
TraesCS2B01G281300
TraesCS2B01G281400
TraesCS2B01G281500
TraesCS2B01G281600
TraesCS2B01G281700
TraesCS2B01G281900
TraesCS2B01G282300
TraesCS2B01G282400
TraesCS2B01G282500
TraesCS2B01G282700
TraesCS2B01G282900
TraesCS2B01G283000
TraesCS2B01G283100
TraesCS2B01G283400
TraesCS2B01G283500
TraesCS2B01G283900
TraesCS2B01G284000
TraesCS2B01G284200
TraesCS2B01G284300
TraesCS2B01G284400
TraesCS2B01G284500
TraesCS2B01G284700
TraesCS2B01G284800
TraesCS2B01G284900
TraesCS2B01G285000
TraesCS2B01G285100
TraesCS2B01G285400
TraesCS2B01G285600
TraesCS2B01G285700
TraesCS2B01G286000
TraesCS2B01G286400
TraesCS2B01G286500
TraesCS2B01G286600
TraesCS2B01G286700
TraesCS2B01G286800
TraesCS2B01G287000
TraesCS2B01G287300
TraesCS2B01G287600
TraesCS2B01G287800
TraesCS2B01G287900
TraesCS2B01G288000
TraesCS2B01G288700
TraesCS2B01G288800
TraesCS2B01G289000
TraesCS2B01G289200
TraesCS2B01G289400
TraesCS2B01G289600
TraesCS2B01G289700
TraesCS2B01G289900
TraesCS2B01G290000
TraesCS2B01G290100
TraesCS2B01G290200
TraesCS2B01G290300
TraesCS2B01G290400
TraesCS2B01G290500
TraesCS2B01G290800
TraesCS2B01G290900
TraesCS2B01G291100
TraesCS2B01G291400
TraesCS2B01G291500
TraesCS2B01G291600
TraesCS2B01G291700
TraesCS2B01G291800
TraesCS2B01G291900
TraesCS2B01G292000
TraesCS2B01G292200
TraesCS2B01G292300
TraesCS2B01G292400
TraesCS2B01G292500
TraesCS2B01G293200
TraesCS2B01G293300
TraesCS2B01G293400
TraesCS2B01G293500
TraesCS2B01G293600
TraesCS2B01G293700
TraesCS2B01G293800
TraesCS2B01G294100
TraesCS2B01G294500
TraesCS2B01G294700
TraesCS2B01G294800
TraesCS2B01G295100
TraesCS2B01G295200
TraesCS2B01G295300
TraesCS2B01G295400
TraesCS2B01G295500
TraesCS2B01G295600
TraesCS2B01G295700
TraesCS2B01G295900
TraesCS2B01G296000
TraesCS2B01G296100
TraesCS2B01G296200
TraesCS2B01G296500
TraesCS2B01G296600
TraesCS2B01G296700
TraesCS2B01G297300
TraesCS2B01G297400
TraesCS2B01G297500
TraesCS2B01G297600
TraesCS2B01G297800
TraesCS2B01G298000
TraesCS2B01G298100
TraesCS2B01G298300
TraesCS2B01G298400
TraesCS2B01G298600
TraesCS2B01G298700
TraesCS2B01G298800
TraesCS2B01G298900
TraesCS2B01G299300
TraesCS2B01G299700
TraesCS2B01G299800
TraesCS2B01G300200
TraesCS2B01G300400
TraesCS2B01G300500
TraesCS2B01G300800
TraesCS2B01G301400
TraesCS2B01G301600
TraesCS2B01G301800
TraesCS2B01G302000
TraesCS2B01G302100
TraesCS2B01G302200
TraesCS2B01G302400
TraesCS2B01G302700
TraesCS2B01G302800
TraesCS2B01G302900
TraesCS2B01G303200
TraesCS2B01G303300
TraesCS2B01G303800
TraesCS2B01G304000
TraesCS2B01G304100
TraesCS2B01G304200
TraesCS2B01G304500
TraesCS2B01G304600
TraesCS2B01G304700
TraesCS2B01G304800
TraesCS2B01G304900
TraesCS2B01G305000
TraesCS2B01G305200
TraesCS2B01G305400
TraesCS2B01G305500
TraesCS2B01G305700
TraesCS2B01G305900
TraesCS2B01G306000
TraesCS2B01G306100
TraesCS2B01G306300
TraesCS2B01G306400
TraesCS2B01G306500
TraesCS2B01G306600
TraesCS2B01G307000
TraesCS2B01G307300
TraesCS2B01G307500
TraesCS2B01G307600
TraesCS2B01G307700
TraesCS2B01G308200
TraesCS2B01G308400
TraesCS2B01G308500
TraesCS2B01G308600
TraesCS2B01G308900
TraesCS2B01G309100
TraesCS2B01G309200
TraesCS2B01G309300
TraesCS2B01G309400
TraesCS2B01G309500
TraesCS2B01G309600
TraesCS2B01G309700
TraesCS2B01G309800
TraesCS2B01G309900
TraesCS2B01G310000
TraesCS2B01G310300
TraesCS2B01G310500
TraesCS2B01G310900
TraesCS2B01G311100
TraesCS2B01G311200
TraesCS2B01G311500
TraesCS2B01G311600
TraesCS2B01G311700
TraesCS2B01G311900
TraesCS2B01G312000
TraesCS2B01G312400
TraesCS2B01G312500
TraesCS2B01G312700
TraesCS2B01G313200
TraesCS2B01G313600
TraesCS2B01G313700
TraesCS2B01G313800
TraesCS2B01G314100
TraesCS2B01G314200
TraesCS2B01G314300
TraesCS2B01G314400
TraesCS2B01G314500
TraesCS2B01G314700
TraesCS2B01G315100
TraesCS2B01G315200
TraesCS2B01G315300
TraesCS2B01G315400
TraesCS2B01G315500
TraesCS2B01G315600
TraesCS2B01G315700
TraesCS2B01G315900
TraesCS2B01G316000
TraesCS2B01G316100
TraesCS2B01G316200
TraesCS2B01G316600
TraesCS2B01G316700
TraesCS2B01G316800
TraesCS2B01G317000
TraesCS2B01G317200
TraesCS2B01G317400
TraesCS2B01G317600
TraesCS2B01G317700
TraesCS2B01G317800
TraesCS2B01G317900
TraesCS2B01G318000
TraesCS2B01G318100
TraesCS2B01G318300
TraesCS2B01G318400
TraesCS2B01G318600
TraesCS2B01G318700
TraesCS2B01G318800
TraesCS2B01G318900
TraesCS2B01G319000
TraesCS2B01G319100
TraesCS2B01G319200
TraesCS2B01G319400
TraesCS2B01G319500
TraesCS2B01G319700
TraesCS2B01G319900
TraesCS2B01G320000
TraesCS2B01G320100
TraesCS2B01G320400
TraesCS2B01G320500
TraesCS2B01G320800
TraesCS2B01G320900
TraesCS2B01G321000
TraesCS2B01G321200
TraesCS2B01G321600
TraesCS2B01G321700
TraesCS2B01G321800
TraesCS2B01G321900
TraesCS2B01G322000
TraesCS2B01G322200
TraesCS2B01G322300
TraesCS2B01G322400
TraesCS2B01G322500
TraesCS2B01G322600
TraesCS2B01G322800
TraesCS2B01G323200
TraesCS2B01G323300
TraesCS2B01G323400
TraesCS2B01G323500
TraesCS2B01G323600
TraesCS2B01G323700
TraesCS2B01G323800
TraesCS2B01G323900
TraesCS2B01G324000
TraesCS2B01G324200
TraesCS2B01G324300
TraesCS2B01G324900
TraesCS2B01G325000
TraesCS2B01G325300
TraesCS2B01G325600
TraesCS2B01G325700
TraesCS2B01G325900
TraesCS2B01G326100
TraesCS2B01G326200
TraesCS2B01G326300
TraesCS2B01G326400
TraesCS2B01G326600
TraesCS2B01G326800
TraesCS2B01G326900
TraesCS2B01G327000
TraesCS2B01G327200
TraesCS2B01G327300
TraesCS2B01G327500
TraesCS2B01G327700
TraesCS2B01G327800
TraesCS2B01G327900
TraesCS2B01G328000
TraesCS2B01G328100
TraesCS2B01G328200
TraesCS2B01G328300
TraesCS2B01G328400
TraesCS2B01G328500
TraesCS2B01G328600
TraesCS2B01G328700
TraesCS2B01G328900
TraesCS2B01G329000
TraesCS2B01G329100
TraesCS2B01G329200
TraesCS2B01G329300
TraesCS2B01G329400
TraesCS2B01G329500
TraesCS2B01G329600
TraesCS2B01G329700
TraesCS2B01G329800
TraesCS2B01G330000
TraesCS2B01G330200
TraesCS2B01G330500
TraesCS2B01G330600
TraesCS2B01G330700
TraesCS2B01G330800
TraesCS2B01G330900
TraesCS2B01G331100
TraesCS2B01G332200
TraesCS2B01G332300
TraesCS2B01G332800
TraesCS2B01G332900
TraesCS2B01G333100
TraesCS2B01G333400
TraesCS2B01G333600
TraesCS2B01G333700
TraesCS2B01G333800
TraesCS2B01G333900
TraesCS2B01G334000
TraesCS2B01G334600
TraesCS2B01G334800
TraesCS2B01G335200
TraesCS2B01G335400
TraesCS2B01G335600
TraesCS2B01G335700
TraesCS2B01G336200
TraesCS2B01G336300
TraesCS2B01G336400
TraesCS2B01G336800
TraesCS2B01G337200
TraesCS2B01G337500
TraesCS2B01G337600
TraesCS2B01G337800
TraesCS2B01G337900
TraesCS2B01G338000
TraesCS2B01G338400
TraesCS2B01G338500
TraesCS2B01G338600
TraesCS2B01G338700
TraesCS2B01G338900
TraesCS2B01G339000
TraesCS2B01G339100
TraesCS2B01G339600
TraesCS2B01G339800
TraesCS2B01G339900
TraesCS2B01G340000
TraesCS2B01G340200
TraesCS2B01G340400
TraesCS2B01G340500
TraesCS2B01G340700
TraesCS2B01G340900
TraesCS2B01G341000
TraesCS2B01G341100
TraesCS2B01G341200
TraesCS2B01G341300
TraesCS2B01G341400
TraesCS2B01G341500
TraesCS2B01G341700
TraesCS2B01G341800
TraesCS2B01G341900
TraesCS2B01G342000
TraesCS2B01G342100
TraesCS2B01G342200
TraesCS2B01G342400
TraesCS2B01G342500
TraesCS2B01G342600
TraesCS2B01G342800
TraesCS2B01G343100
TraesCS2B01G343500
TraesCS2B01G343600
TraesCS2B01G343800
TraesCS2B01G343900
TraesCS2B01G344000
TraesCS2B01G344600
TraesCS2B01G344700
TraesCS2B01G344800
TraesCS2B01G344900
TraesCS2B01G345400
TraesCS2B01G345600
TraesCS2B01G345700
TraesCS2B01G345800
TraesCS2B01G345900
TraesCS2B01G346000
TraesCS2B01G346100
TraesCS2B01G346200
TraesCS2B01G346300
TraesCS2B01G346500
TraesCS2B01G346600
TraesCS2B01G346700
TraesCS2B01G346800
TraesCS2B01G347100
TraesCS2B01G347200
TraesCS2B01G347300
TraesCS2B01G347500
TraesCS2B01G347700
TraesCS2B01G347800
TraesCS2B01G347900
TraesCS2B01G348300
TraesCS2B01G348400
TraesCS2B01G348500
TraesCS2B01G348600
TraesCS2B01G348700
TraesCS2B01G348900
TraesCS2B01G349000
TraesCS2B01G350200
TraesCS2B01G350300
TraesCS2B01G350400
TraesCS2B01G350500
TraesCS2B01G350600
TraesCS2B01G350900
TraesCS2B01G351000
TraesCS2B01G351200
TraesCS2B01G351600
TraesCS2B01G351700
TraesCS2B01G352000
TraesCS2B01G352100
TraesCS2B01G352200
TraesCS2B01G352300
TraesCS2B01G352600
TraesCS2B01G352800
TraesCS2B01G352900
TraesCS2B01G353100
TraesCS2B01G353200
TraesCS2B01G353400
TraesCS2B01G353800
TraesCS2B01G353900
TraesCS2B01G354100
TraesCS2B01G354300
TraesCS2B01G354400
TraesCS2B01G354500
TraesCS2B01G354600
TraesCS2B01G354700
TraesCS2B01G354800
TraesCS2B01G354900
TraesCS2B01G355000
TraesCS2B01G355200
TraesCS2B01G355300
TraesCS2B01G355400
TraesCS2B01G355500
TraesCS2B01G355600
TraesCS2B01G355700
TraesCS2B01G355800
TraesCS2B01G356200
TraesCS2B01G356300
TraesCS2B01G356500
TraesCS2B01G356600
TraesCS2B01G357000
TraesCS2B01G357200
TraesCS2B01G357300
TraesCS2B01G357400
TraesCS2B01G357500
TraesCS2B01G357600
TraesCS2B01G357700
TraesCS2B01G357900
TraesCS2B01G358000
TraesCS2B01G358100
TraesCS2B01G358200
TraesCS2B01G358400
TraesCS2B01G358600
TraesCS2B01G358800
TraesCS2B01G359000
TraesCS2B01G359200
TraesCS2B01G359300
TraesCS2B01G359400
TraesCS2B01G359600
TraesCS2B01G359800
TraesCS2B01G359900
TraesCS2B01G360100
TraesCS2B01G360300
TraesCS2B01G360400
TraesCS2B01G360600
TraesCS2B01G360700
TraesCS2B01G361300
TraesCS2B01G361500
TraesCS2B01G361600
TraesCS2B01G361700
TraesCS2B01G361800
TraesCS2B01G361900
TraesCS2B01G362000
TraesCS2B01G362200
TraesCS2B01G362600
TraesCS2B01G362700
TraesCS2B01G362800
TraesCS2B01G362900
TraesCS2B01G363000
TraesCS2B01G363700
TraesCS2B01G364000
TraesCS2B01G364200
TraesCS2B01G364300
TraesCS2B01G364400
TraesCS2B01G364500
TraesCS2B01G364600
TraesCS2B01G364700
TraesCS2B01G364800
TraesCS2B01G364900
TraesCS2B01G365100
TraesCS2B01G365200
TraesCS2B01G365900
TraesCS2B01G366000
TraesCS2B01G366200
TraesCS2B01G366300
TraesCS2B01G366400
TraesCS2B01G366600
TraesCS2B01G366700
TraesCS2B01G366900
TraesCS2B01G367200
TraesCS2B01G367300
TraesCS2B01G367400
TraesCS2B01G367500
TraesCS2B01G367600
TraesCS2B01G367900
TraesCS2B01G368000
TraesCS2B01G368100
TraesCS2B01G368200
TraesCS2B01G368400
TraesCS2B01G368500
TraesCS2B01G368600
TraesCS2B01G368700
TraesCS2B01G368800
TraesCS2B01G368900
TraesCS2B01G369000
TraesCS2B01G369100
TraesCS2B01G369400
TraesCS2B01G369600
TraesCS2B01G370300
TraesCS2B01G370400
TraesCS2B01G370600
TraesCS2B01G370700
TraesCS2B01G370800
TraesCS2B01G370900
TraesCS2B01G371200
TraesCS2B01G371700
TraesCS2B01G371800
TraesCS2B01G371900
TraesCS2B01G372000
TraesCS2B01G372300
TraesCS2B01G372400
TraesCS2B01G372500
TraesCS2B01G372600
TraesCS2B01G372700
TraesCS2B01G372900
TraesCS2B01G373000
TraesCS2B01G373100
TraesCS2B01G373400
TraesCS2B01G373500
TraesCS2B01G373600
TraesCS2B01G374600
TraesCS2B01G374800
TraesCS2B01G374900
TraesCS2B01G375000
TraesCS2B01G375100
TraesCS2B01G375200
TraesCS2B01G375300
TraesCS2B01G375500
TraesCS2B01G375600
TraesCS2B01G375700
TraesCS2B01G375900
TraesCS2B01G376300
TraesCS2B01G376400
TraesCS2B01G376500
TraesCS2B01G376600
TraesCS2B01G376700
TraesCS2B01G376900
TraesCS2B01G377000
TraesCS2B01G377100
TraesCS2B01G377200
TraesCS2B01G377300
TraesCS2B01G377500
TraesCS2B01G377800
TraesCS2B01G377900
TraesCS2B01G378100
TraesCS2B01G378200
TraesCS2B01G378300
TraesCS2B01G378400
TraesCS2B01G378700
TraesCS2B01G379000
TraesCS2B01G379300
TraesCS2B01G379400
TraesCS2B01G379600
TraesCS2B01G379700
TraesCS2B01G379900
TraesCS2B01G380100
TraesCS2B01G380200
TraesCS2B01G380300
TraesCS2B01G380400
TraesCS2B01G380500
TraesCS2B01G380600
TraesCS2B01G380700
TraesCS2B01G380800
TraesCS2B01G381300
TraesCS2B01G381400
TraesCS2B01G381500
TraesCS2B01G381600
TraesCS2B01G381700
TraesCS2B01G381800
TraesCS2B01G381900
TraesCS2B01G382000
TraesCS2B01G382300
TraesCS2B01G382600
TraesCS2B01G382700
TraesCS2B01G382900
TraesCS2B01G383000
TraesCS2B01G383100
TraesCS2B01G383300
TraesCS2B01G383600
TraesCS2B01G383700
TraesCS2B01G383800
TraesCS2B01G383900
TraesCS2B01G384100
TraesCS2B01G384300
TraesCS2B01G384400
TraesCS2B01G384500
TraesCS2B01G384700
TraesCS2B01G384800
TraesCS2B01G384900
TraesCS2B01G385000
TraesCS2B01G385100
TraesCS2B01G385300
TraesCS2B01G385400
TraesCS2B01G385500
TraesCS2B01G385700
TraesCS2B01G385800
TraesCS2B01G385900
TraesCS2B01G386000
TraesCS2B01G386400
TraesCS2B01G386600
TraesCS2B01G387000
TraesCS2B01G387100
TraesCS2B01G387200
TraesCS2B01G387300
TraesCS2B01G387500
TraesCS2B01G387700
TraesCS2B01G387800
TraesCS2B01G388000
TraesCS2B01G388400
TraesCS2B01G388800
TraesCS2B01G388900
TraesCS2B01G389100
TraesCS2B01G389200
TraesCS2B01G389300
TraesCS2B01G389400
TraesCS2B01G389500
TraesCS2B01G389600
TraesCS2B01G389700
TraesCS2B01G389800
TraesCS2B01G389900
TraesCS2B01G390000
TraesCS2B01G390300
TraesCS2B01G390600
TraesCS2B01G390700
TraesCS2B01G390800
TraesCS2B01G390900
TraesCS2B01G391000
TraesCS2B01G391300
TraesCS2B01G391400
TraesCS2B01G392500
TraesCS2B01G392600
TraesCS2B01G392700
TraesCS2B01G393000
TraesCS2B01G393100
TraesCS2B01G393300
TraesCS2B01G393400
TraesCS2B01G393600
TraesCS2B01G393800
TraesCS2B01G393900
TraesCS2B01G394100
TraesCS2B01G394200
TraesCS2B01G394300
TraesCS2B01G394400
TraesCS2B01G394500
TraesCS2B01G394600
TraesCS2B01G394700
TraesCS2B01G394900
TraesCS2B01G395000
TraesCS2B01G395100
TraesCS2B01G395200
TraesCS2B01G395500
TraesCS2B01G395700
TraesCS2B01G395900
TraesCS2B01G396000
TraesCS2B01G396100
TraesCS2B01G396300
TraesCS2B01G396400
TraesCS2B01G396700
TraesCS2B01G396800
TraesCS2B01G396900
TraesCS2B01G397300
TraesCS2B01G397400
TraesCS2B01G397700
TraesCS2B01G398000
TraesCS2B01G398100
TraesCS2B01G398200
TraesCS2B01G398300
TraesCS2B01G398400
TraesCS2B01G398500
TraesCS2B01G398600
TraesCS2B01G398700
TraesCS2B01G398800
TraesCS2B01G398900
TraesCS2B01G399000
TraesCS2B01G399200
TraesCS2B01G399300
TraesCS2B01G399400
TraesCS2B01G399500
TraesCS2B01G399700
TraesCS2B01G400000
TraesCS2B01G400300
TraesCS2B01G400500
TraesCS2B01G400600
TraesCS2B01G401300
TraesCS2B01G401400
TraesCS2B01G401500
TraesCS2B01G401600
TraesCS2B01G401900
TraesCS2B01G402000
TraesCS2B01G402100
TraesCS2B01G402300
TraesCS2B01G402400
TraesCS2B01G402800
TraesCS2B01G402900
TraesCS2B01G403000
TraesCS2B01G403100
TraesCS2B01G403300
TraesCS2B01G403600
TraesCS2B01G403800
TraesCS2B01G404000
TraesCS2B01G404200
TraesCS2B01G404300
TraesCS2B01G404400
TraesCS2B01G404600
TraesCS2B01G404800
TraesCS2B01G404900
TraesCS2B01G405200
TraesCS2B01G405400
TraesCS2B01G405600
TraesCS2B01G405700
TraesCS2B01G406200
TraesCS2B01G406400
TraesCS2B01G406500
TraesCS2B01G406600
TraesCS2B01G406700
TraesCS2B01G406800
TraesCS2B01G406900
TraesCS2B01G407000
TraesCS2B01G407100
TraesCS2B01G407300
TraesCS2B01G407500
TraesCS2B01G407600
TraesCS2B01G407900
TraesCS2B01G408000
TraesCS2B01G408400
TraesCS2B01G408500
TraesCS2B01G408600
TraesCS2B01G408700
TraesCS2B01G408800
TraesCS2B01G408900
TraesCS2B01G409000
TraesCS2B01G409100
TraesCS2B01G409200
TraesCS2B01G409300
TraesCS2B01G409400
TraesCS2B01G409600
TraesCS2B01G409700
TraesCS2B01G409800
TraesCS2B01G410000
TraesCS2B01G410100
TraesCS2B01G410200
TraesCS2B01G410300
TraesCS2B01G410400
TraesCS2B01G410500
TraesCS2B01G410800
TraesCS2B01G411000
TraesCS2B01G411100
TraesCS2B01G411500
TraesCS2B01G411600
TraesCS2B01G411700
TraesCS2B01G411900
TraesCS2B01G412400
TraesCS2B01G412500
TraesCS2B01G412700
TraesCS2B01G412900
TraesCS2B01G413000
TraesCS2B01G413100
TraesCS2B01G413200
TraesCS2B01G413600
TraesCS2B01G413700
TraesCS2B01G413800
TraesCS2B01G413900
TraesCS2B01G414200
TraesCS2B01G414300
TraesCS2B01G414500
TraesCS2B01G414800
TraesCS2B01G414900
TraesCS2B01G415100
TraesCS2B01G415200
TraesCS2B01G415300
TraesCS2B01G415400
TraesCS2B01G415500
TraesCS2B01G415600
TraesCS2B01G415800
TraesCS2B01G415900
TraesCS2B01G416000
TraesCS2B01G416100
TraesCS2B01G416200
TraesCS2B01G416300
TraesCS2B01G416700
TraesCS2B01G416900
TraesCS2B01G417000
TraesCS2B01G417100
TraesCS2B01G417200
TraesCS2B01G417500
TraesCS2B01G417600
TraesCS2B01G417700
TraesCS2B01G417900
TraesCS2B01G418200
TraesCS2B01G418300
TraesCS2B01G418400
TraesCS2B01G418500
TraesCS2B01G418600
TraesCS2B01G418700
TraesCS2B01G418900
TraesCS2B01G419000
TraesCS2B01G419100
TraesCS2B01G419200
TraesCS2B01G419300
TraesCS2B01G419400
TraesCS2B01G419600
TraesCS2B01G419700
TraesCS2B01G419900
TraesCS2B01G420100
TraesCS2B01G420300
TraesCS2B01G420400
TraesCS2B01G420500
TraesCS2B01G420600
TraesCS2B01G420800
TraesCS2B01G420900
TraesCS2B01G421000
TraesCS2B01G421100
TraesCS2B01G421200
TraesCS2B01G421400
TraesCS2B01G421700
TraesCS2B01G421900
TraesCS2B01G422100
TraesCS2B01G422500
TraesCS2B01G422600
TraesCS2B01G422700
TraesCS2B01G422800
TraesCS2B01G423200
TraesCS2B01G423300
TraesCS2B01G423400
TraesCS2B01G423900
TraesCS2B01G424000
TraesCS2B01G424200
TraesCS2B01G424300
TraesCS2B01G424500
TraesCS2B01G424600
TraesCS2B01G424900
TraesCS2B01G425000
TraesCS2B01G425100
TraesCS2B01G425200
TraesCS2B01G425400
TraesCS2B01G425500
TraesCS2B01G425600
TraesCS2B01G426000
TraesCS2B01G426100
TraesCS2B01G426300
TraesCS2B01G426400
TraesCS2B01G426500
TraesCS2B01G426600
TraesCS2B01G426700
TraesCS2B01G426800
TraesCS2B01G426900
TraesCS2B01G427000
TraesCS2B01G427100
TraesCS2B01G427200
TraesCS2B01G427300
TraesCS2B01G427400
TraesCS2B01G427800
TraesCS2B01G427900
TraesCS2B01G428000
TraesCS2B01G428100
TraesCS2B01G428300
TraesCS2B01G428400
TraesCS2B01G428500
TraesCS2B01G428600
TraesCS2B01G428700
TraesCS2B01G428800
TraesCS2B01G428900
TraesCS2B01G429100
TraesCS2B01G429200
TraesCS2B01G429400
TraesCS2B01G429500
TraesCS2B01G429600
TraesCS2B01G430000
TraesCS2B01G430600
TraesCS2B01G430700
TraesCS2B01G430800
TraesCS2B01G430900
TraesCS2B01G431000
TraesCS2B01G431100
TraesCS2B01G431200
TraesCS2B01G431400
TraesCS2B01G431600
TraesCS2B01G431700
TraesCS2B01G431800
TraesCS2B01G431900
TraesCS2B01G432000
TraesCS2B01G432100
TraesCS2B01G432200
TraesCS2B01G432300
TraesCS2B01G432700
TraesCS2B01G433100
TraesCS2B01G433200
TraesCS2B01G433300
TraesCS2B01G433800
TraesCS2B01G433900
TraesCS2B01G434000
TraesCS2B01G434100
TraesCS2B01G434200
TraesCS2B01G434300
TraesCS2B01G434400
TraesCS2B01G434600
TraesCS2B01G434800
TraesCS2B01G434900
TraesCS2B01G435100
TraesCS2B01G435200
TraesCS2B01G435300
TraesCS2B01G435400
TraesCS2B01G435600
TraesCS2B01G435900
TraesCS2B01G436100
TraesCS2B01G436200
TraesCS2B01G436300
TraesCS2B01G436400
TraesCS2B01G436500
TraesCS2B01G436600
TraesCS2B01G436700
TraesCS2B01G436900
TraesCS2B01G437000
TraesCS2B01G437200
TraesCS2B01G437300
TraesCS2B01G437400
TraesCS2B01G437500
TraesCS2B01G437800
TraesCS2B01G438100
TraesCS2B01G438200
TraesCS2B01G438600
TraesCS2B01G438800
TraesCS2B01G438900
TraesCS2B01G439000
TraesCS2B01G439100
TraesCS2B01G439200
TraesCS2B01G439400
TraesCS2B01G439500
TraesCS2B01G439900
TraesCS2B01G440400
TraesCS2B01G440500
TraesCS2B01G440700
TraesCS2B01G440800
TraesCS2B01G440900
TraesCS2B01G441100
TraesCS2B01G441200
TraesCS2B01G441300
TraesCS2B01G441400
TraesCS2B01G441500
TraesCS2B01G441900
TraesCS2B01G442000
TraesCS2B01G442100
TraesCS2B01G442200
TraesCS2B01G442400
TraesCS2B01G442500
TraesCS2B01G442600
TraesCS2B01G442700
TraesCS2B01G442800
TraesCS2B01G442900
TraesCS2B01G443000
TraesCS2B01G443100
TraesCS2B01G443200
TraesCS2B01G443400
TraesCS2B01G443700
TraesCS2B01G443800
TraesCS2B01G443900
TraesCS2B01G444000
TraesCS2B01G444100
TraesCS2B01G444200
TraesCS2B01G444400
TraesCS2B01G444700
TraesCS2B01G444900
TraesCS2B01G445000
TraesCS2B01G445100
TraesCS2B01G445200
TraesCS2B01G445300
TraesCS2B01G445400
TraesCS2B01G445500
TraesCS2B01G445600
TraesCS2B01G445700
TraesCS2B01G445800
TraesCS2B01G445900
TraesCS2B01G446000
TraesCS2B01G446100
TraesCS2B01G446300
TraesCS2B01G446500
TraesCS2B01G446900
TraesCS2B01G447300
TraesCS2B01G447400
TraesCS2B01G447900
TraesCS2B01G448000
TraesCS2B01G448100
TraesCS2B01G448300
TraesCS2B01G448700
TraesCS2B01G449000
TraesCS2B01G449100
TraesCS2B01G449200
TraesCS2B01G449300
TraesCS2B01G449400
TraesCS2B01G449500
TraesCS2B01G449600
TraesCS2B01G449700
TraesCS2B01G449800
TraesCS2B01G449900
TraesCS2B01G450000
TraesCS2B01G450100
TraesCS2B01G450200
TraesCS2B01G450400
TraesCS2B01G450800
TraesCS2B01G450900
TraesCS2B01G451000
TraesCS2B01G451100
TraesCS2B01G451300
TraesCS2B01G451400
TraesCS2B01G451600
TraesCS2B01G451700
TraesCS2B01G451800
TraesCS2B01G452200
TraesCS2B01G452400
TraesCS2B01G452500
TraesCS2B01G452600
TraesCS2B01G452800
TraesCS2B01G453300
TraesCS2B01G453400
TraesCS2B01G453500
TraesCS2B01G454000
TraesCS2B01G454100
TraesCS2B01G454200
TraesCS2B01G454300
TraesCS2B01G454500
TraesCS2B01G454600
TraesCS2B01G454800
TraesCS2B01G455400
TraesCS2B01G455700
TraesCS2B01G456100
TraesCS2B01G456200
TraesCS2B01G456300
TraesCS2B01G456400
TraesCS2B01G456500
TraesCS2B01G456600
TraesCS2B01G456700
TraesCS2B01G457000
TraesCS2B01G457300
TraesCS2B01G457400
TraesCS2B01G457600
TraesCS2B01G457800
TraesCS2B01G458100
TraesCS2B01G458200
TraesCS2B01G458400
TraesCS2B01G458500
TraesCS2B01G458700
TraesCS2B01G459000
TraesCS2B01G459100
TraesCS2B01G459300
TraesCS2B01G459400
TraesCS2B01G459800
TraesCS2B01G459900
TraesCS2B01G460000
TraesCS2B01G460100
TraesCS2B01G461400
TraesCS2B01G461700
TraesCS2B01G462100
TraesCS2B01G462400
TraesCS2B01G462500
TraesCS2B01G462700
TraesCS2B01G462800
TraesCS2B01G462900
TraesCS2B01G463100
TraesCS2B01G463200
TraesCS2B01G463400
TraesCS2B01G463600
TraesCS2B01G463800
TraesCS2B01G464000
TraesCS2B01G464100
TraesCS2B01G464200
TraesCS2B01G464300
TraesCS2B01G464700
TraesCS2B01G464800
TraesCS2B01G464900
TraesCS2B01G465000
TraesCS2B01G465100
TraesCS2B01G465200
TraesCS2B01G465300
TraesCS2B01G465500
TraesCS2B01G465600
TraesCS2B01G466100
TraesCS2B01G466400
TraesCS2B01G466500
TraesCS2B01G466600
TraesCS2B01G466700
TraesCS2B01G466800
TraesCS2B01G467100
TraesCS2B01G467200
TraesCS2B01G467400
TraesCS2B01G467500
TraesCS2B01G467600
TraesCS2B01G467700
TraesCS2B01G467800
TraesCS2B01G467900
TraesCS2B01G468000
TraesCS2B01G468100
TraesCS2B01G468300
TraesCS2B01G468700
TraesCS2B01G468900
TraesCS2B01G469100
TraesCS2B01G469200
TraesCS2B01G469300
TraesCS2B01G469400
TraesCS2B01G469500
TraesCS2B01G469600
TraesCS2B01G469700
TraesCS2B01G469800
TraesCS2B01G469900
TraesCS2B01G470500
TraesCS2B01G470700
TraesCS2B01G470800
TraesCS2B01G471100
TraesCS2B01G471500
TraesCS2B01G471600
TraesCS2B01G471900
TraesCS2B01G472300
TraesCS2B01G472400
TraesCS2B01G472600
TraesCS2B01G472700
TraesCS2B01G472800
TraesCS2B01G472900
TraesCS2B01G473000
TraesCS2B01G473300
TraesCS2B01G473400
TraesCS2B01G474200
TraesCS2B01G474300
TraesCS2B01G474400
TraesCS2B01G474500
TraesCS2B01G474800
TraesCS2B01G475100
TraesCS2B01G475200
TraesCS2B01G475900
TraesCS2B01G476100
TraesCS2B01G476300
TraesCS2B01G476400
TraesCS2B01G476500
TraesCS2B01G476600
TraesCS2B01G477200
TraesCS2B01G477300
TraesCS2B01G477500
TraesCS2B01G477600
TraesCS2B01G477900
TraesCS2B01G478000
TraesCS2B01G478100
TraesCS2B01G478300
TraesCS2B01G478400
TraesCS2B01G478500
TraesCS2B01G478700
TraesCS2B01G478900
TraesCS2B01G479000
TraesCS2B01G479100
TraesCS2B01G479200
TraesCS2B01G479300
TraesCS2B01G479400
TraesCS2B01G479700
TraesCS2B01G479800
TraesCS2B01G479900
TraesCS2B01G480000
TraesCS2B01G480100
TraesCS2B01G480200
TraesCS2B01G480300
TraesCS2B01G480400
TraesCS2B01G480500
TraesCS2B01G480600
TraesCS2B01G480700
TraesCS2B01G481000
TraesCS2B01G481400
TraesCS2B01G481500
TraesCS2B01G481600
TraesCS2B01G481700
TraesCS2B01G482000
TraesCS2B01G482400
TraesCS2B01G483200
TraesCS2B01G483300
TraesCS2B01G483400
TraesCS2B01G483800
TraesCS2B01G483900
TraesCS2B01G484100
TraesCS2B01G484200
TraesCS2B01G484300
TraesCS2B01G484500
TraesCS2B01G484700
TraesCS2B01G484800
TraesCS2B01G485000
TraesCS2B01G485100
TraesCS2B01G485200
TraesCS2B01G485300
TraesCS2B01G485400
TraesCS2B01G485500
TraesCS2B01G485600
TraesCS2B01G485800
TraesCS2B01G486000
TraesCS2B01G486100
TraesCS2B01G486200
TraesCS2B01G486300
TraesCS2B01G486400
TraesCS2B01G486600
TraesCS2B01G486700
TraesCS2B01G486900
TraesCS2B01G487000
TraesCS2B01G487100
TraesCS2B01G487200
TraesCS2B01G487300
TraesCS2B01G487400
TraesCS2B01G487500
TraesCS2B01G487700
TraesCS2B01G487800
TraesCS2B01G488000
TraesCS2B01G488400
TraesCS2B01G488600
TraesCS2B01G488900
TraesCS2B01G489400
TraesCS2B01G489500
TraesCS2B01G489600
TraesCS2B01G489700
TraesCS2B01G489800
TraesCS2B01G489900
TraesCS2B01G490100
TraesCS2B01G490200
TraesCS2B01G490400
TraesCS2B01G490500
TraesCS2B01G490600
TraesCS2B01G490700
TraesCS2B01G490800
TraesCS2B01G490900
TraesCS2B01G491000
TraesCS2B01G491100
TraesCS2B01G491300
TraesCS2B01G491400
TraesCS2B01G491500
TraesCS2B01G491700
TraesCS2B01G491900
TraesCS2B01G492100
TraesCS2B01G492300
TraesCS2B01G492400
TraesCS2B01G492500
TraesCS2B01G492600
TraesCS2B01G492700
TraesCS2B01G492800
TraesCS2B01G492900
TraesCS2B01G493100
TraesCS2B01G493300
TraesCS2B01G493500
TraesCS2B01G493600
TraesCS2B01G493700
TraesCS2B01G493800
TraesCS2B01G493900
TraesCS2B01G494000
TraesCS2B01G494100
TraesCS2B01G494200
TraesCS2B01G494300
TraesCS2B01G494400
TraesCS2B01G494500
TraesCS2B01G494600
TraesCS2B01G494900
TraesCS2B01G495100
TraesCS2B01G495200
TraesCS2B01G495300
TraesCS2B01G495400
TraesCS2B01G495500
TraesCS2B01G495700
TraesCS2B01G495900
TraesCS2B01G496000
TraesCS2B01G496200
TraesCS2B01G496300
TraesCS2B01G496400
TraesCS2B01G496500
TraesCS2B01G496700
TraesCS2B01G497000
TraesCS2B01G497200
TraesCS2B01G497400
TraesCS2B01G497500
TraesCS2B01G497600
TraesCS2B01G497900
TraesCS2B01G498000
TraesCS2B01G498100
TraesCS2B01G498300
TraesCS2B01G498500
TraesCS2B01G498600
TraesCS2B01G498700
TraesCS2B01G498800
TraesCS2B01G498900
TraesCS2B01G499100
TraesCS2B01G499300
TraesCS2B01G499400
TraesCS2B01G499500
TraesCS2B01G499600
TraesCS2B01G499800
TraesCS2B01G499900
TraesCS2B01G500100
TraesCS2B01G500200
TraesCS2B01G500300
TraesCS2B01G500400
TraesCS2B01G500500
TraesCS2B01G500600
TraesCS2B01G500700
TraesCS2B01G500800
TraesCS2B01G500900
TraesCS2B01G501000
TraesCS2B01G501100
TraesCS2B01G501200
TraesCS2B01G501300
TraesCS2B01G501400
TraesCS2B01G501700
TraesCS2B01G501800
TraesCS2B01G502100
TraesCS2B01G502300
TraesCS2B01G502600
TraesCS2B01G502800
TraesCS2B01G503000
TraesCS2B01G503100
TraesCS2B01G503200
TraesCS2B01G503400
TraesCS2B01G503500
TraesCS2B01G503900
TraesCS2B01G504000
TraesCS2B01G504200
TraesCS2B01G504400
TraesCS2B01G504600
TraesCS2B01G504900
TraesCS2B01G505000
TraesCS2B01G505100
TraesCS2B01G505400
TraesCS2B01G505600
TraesCS2B01G505900
TraesCS2B01G506000
TraesCS2B01G506100
TraesCS2B01G506500
TraesCS2B01G506600
TraesCS2B01G506800
TraesCS2B01G506900
TraesCS2B01G507000
TraesCS2B01G507100
TraesCS2B01G507300
TraesCS2B01G507500
TraesCS2B01G507600
TraesCS2B01G507700
TraesCS2B01G507800
TraesCS2B01G507900
TraesCS2B01G508000
TraesCS2B01G508100
TraesCS2B01G508300
TraesCS2B01G508400
TraesCS2B01G508500
TraesCS2B01G508700
TraesCS2B01G508900
TraesCS2B01G509000
TraesCS2B01G509100
TraesCS2B01G509300
TraesCS2B01G509500
TraesCS2B01G509700
TraesCS2B01G510000
TraesCS2B01G510100
TraesCS2B01G510200
TraesCS2B01G510300
TraesCS2B01G510800
TraesCS2B01G510900
TraesCS2B01G511000
TraesCS2B01G511100
TraesCS2B01G511200
TraesCS2B01G511300
TraesCS2B01G511600
TraesCS2B01G511700
TraesCS2B01G511900
TraesCS2B01G512000
TraesCS2B01G512100
TraesCS2B01G512200
TraesCS2B01G512300
TraesCS2B01G512400
TraesCS2B01G512500
TraesCS2B01G512700
TraesCS2B01G512800
TraesCS2B01G512900
TraesCS2B01G513000
TraesCS2B01G513100
TraesCS2B01G513200
TraesCS2B01G513300
TraesCS2B01G513600
TraesCS2B01G513700
TraesCS2B01G514100
TraesCS2B01G514200
TraesCS2B01G514400
TraesCS2B01G514500
TraesCS2B01G514600
TraesCS2B01G514700
TraesCS2B01G514800
TraesCS2B01G514900
TraesCS2B01G515600
TraesCS2B01G515800
TraesCS2B01G515900
TraesCS2B01G516000
TraesCS2B01G516100
TraesCS2B01G516200
TraesCS2B01G516300
TraesCS2B01G516400
TraesCS2B01G516700
TraesCS2B01G516800
TraesCS2B01G516900
TraesCS2B01G517100
TraesCS2B01G517200
TraesCS2B01G517300
TraesCS2B01G517400
TraesCS2B01G517500
TraesCS2B01G517600
TraesCS2B01G517700
TraesCS2B01G517800
TraesCS2B01G517900
TraesCS2B01G518000
TraesCS2B01G518100
TraesCS2B01G518200
TraesCS2B01G518300
TraesCS2B01G518400
TraesCS2B01G518500
TraesCS2B01G518600
TraesCS2B01G518700
TraesCS2B01G518800
TraesCS2B01G518900
TraesCS2B01G519000
TraesCS2B01G519100
TraesCS2B01G519200
TraesCS2B01G519500
TraesCS2B01G520300
TraesCS2B01G520400
TraesCS2B01G520500
TraesCS2B01G520600
TraesCS2B01G520800
TraesCS2B01G520900
TraesCS2B01G521100
TraesCS2B01G521500
TraesCS2B01G521600
TraesCS2B01G521700
TraesCS2B01G521800
TraesCS2B01G521900
TraesCS2B01G522000
TraesCS2B01G522100
TraesCS2B01G522200
TraesCS2B01G522300
TraesCS2B01G522400
TraesCS2B01G522500
TraesCS2B01G522600
TraesCS2B01G522800
TraesCS2B01G522900
TraesCS2B01G523100
TraesCS2B01G523200
TraesCS2B01G523300
TraesCS2B01G523400
TraesCS2B01G523600
TraesCS2B01G523700
TraesCS2B01G523800
TraesCS2B01G523900
TraesCS2B01G524100
TraesCS2B01G524200
TraesCS2B01G524300
TraesCS2B01G524500
TraesCS2B01G524800
TraesCS2B01G524900
TraesCS2B01G525000
TraesCS2B01G525100
TraesCS2B01G525300
TraesCS2B01G525400
TraesCS2B01G525500
TraesCS2B01G525600
TraesCS2B01G525900
TraesCS2B01G526000
TraesCS2B01G526100
TraesCS2B01G526200
TraesCS2B01G526400
TraesCS2B01G526500
TraesCS2B01G526600
TraesCS2B01G526700
TraesCS2B01G527100
TraesCS2B01G527600
TraesCS2B01G527900
TraesCS2B01G528000
TraesCS2B01G528100
TraesCS2B01G528200
TraesCS2B01G528300
TraesCS2B01G528600
TraesCS2B01G528900
TraesCS2B01G529000
TraesCS2B01G529100
TraesCS2B01G529200
TraesCS2B01G529300
TraesCS2B01G529400
TraesCS2B01G529600
TraesCS2B01G529700
TraesCS2B01G529800
TraesCS2B01G530000
TraesCS2B01G530100
TraesCS2B01G530200
TraesCS2B01G530300
TraesCS2B01G530400
TraesCS2B01G530500
TraesCS2B01G530800
TraesCS2B01G531100
TraesCS2B01G531600
TraesCS2B01G531800
TraesCS2B01G531900
TraesCS2B01G532000
TraesCS2B01G532100
TraesCS2B01G532200
TraesCS2B01G532300
TraesCS2B01G532400
TraesCS2B01G532600
TraesCS2B01G532700
TraesCS2B01G532800
TraesCS2B01G532900
TraesCS2B01G533200
TraesCS2B01G533300
TraesCS2B01G533400
TraesCS2B01G533600
TraesCS2B01G533700
TraesCS2B01G533800
TraesCS2B01G533900
TraesCS2B01G534000
TraesCS2B01G534200
TraesCS2B01G534300
TraesCS2B01G534400
TraesCS2B01G534500
TraesCS2B01G534600
TraesCS2B01G534700
TraesCS2B01G535100
TraesCS2B01G535200
TraesCS2B01G535300
TraesCS2B01G535400
TraesCS2B01G535500
TraesCS2B01G535600
TraesCS2B01G535700
TraesCS2B01G535800
TraesCS2B01G535900
TraesCS2B01G536000
TraesCS2B01G536100
TraesCS2B01G536200
TraesCS2B01G536300
TraesCS2B01G536400
TraesCS2B01G536500
TraesCS2B01G536600
TraesCS2B01G536700
TraesCS2B01G536900
TraesCS2B01G537100
TraesCS2B01G537200
TraesCS2B01G537500
TraesCS2B01G537600
TraesCS2B01G537700
TraesCS2B01G537800
TraesCS2B01G538000
TraesCS2B01G538100
TraesCS2B01G538200
TraesCS2B01G538300
TraesCS2B01G538400
TraesCS2B01G538500
TraesCS2B01G538600
TraesCS2B01G538700
TraesCS2B01G538800
TraesCS2B01G538900
TraesCS2B01G539200
TraesCS2B01G539400
TraesCS2B01G539500
TraesCS2B01G539600
TraesCS2B01G539700
TraesCS2B01G539800
TraesCS2B01G539900
TraesCS2B01G540100
TraesCS2B01G540200
TraesCS2B01G540300
TraesCS2B01G540400
TraesCS2B01G542100
TraesCS2B01G542200
TraesCS2B01G542300
TraesCS2B01G542400
TraesCS2B01G542600
TraesCS2B01G542700
TraesCS2B01G542800
TraesCS2B01G542900
TraesCS2B01G543100
TraesCS2B01G543300
TraesCS2B01G543400
TraesCS2B01G543500
TraesCS2B01G543600
TraesCS2B01G543700
TraesCS2B01G543800
TraesCS2B01G543900
TraesCS2B01G544000
TraesCS2B01G544100
TraesCS2B01G544200
TraesCS2B01G544700
TraesCS2B01G544900
TraesCS2B01G545000
TraesCS2B01G545100
TraesCS2B01G545200
TraesCS2B01G545300
TraesCS2B01G545600
TraesCS2B01G545700
TraesCS2B01G546000
TraesCS2B01G546100
TraesCS2B01G546500
TraesCS2B01G546800
TraesCS2B01G546900
TraesCS2B01G547000
TraesCS2B01G547500
TraesCS2B01G547600
TraesCS2B01G547800
TraesCS2B01G547900
TraesCS2B01G548100
TraesCS2B01G548400
TraesCS2B01G548500
TraesCS2B01G548600
TraesCS2B01G548900
TraesCS2B01G549000
TraesCS2B01G549200
TraesCS2B01G549400
TraesCS2B01G549500
TraesCS2B01G549600
TraesCS2B01G549700
TraesCS2B01G549800
TraesCS2B01G550000
TraesCS2B01G550100
TraesCS2B01G550200
TraesCS2B01G550300
TraesCS2B01G550500
TraesCS2B01G550600
TraesCS2B01G550700
TraesCS2B01G550800
TraesCS2B01G550900
TraesCS2B01G551000
TraesCS2B01G551100
TraesCS2B01G551200
TraesCS2B01G551300
TraesCS2B01G551400
TraesCS2B01G551900
TraesCS2B01G552100
TraesCS2B01G552300
TraesCS2B01G552400
TraesCS2B01G552500
TraesCS2B01G552900
TraesCS2B01G553000
TraesCS2B01G553100
TraesCS2B01G553200
TraesCS2B01G554100
TraesCS2B01G554200
TraesCS2B01G554300
TraesCS2B01G554700
TraesCS2B01G554900
TraesCS2B01G555000
TraesCS2B01G555100
TraesCS2B01G555200
TraesCS2B01G555400
TraesCS2B01G555800
TraesCS2B01G556000
TraesCS2B01G556100
TraesCS2B01G556300
TraesCS2B01G556600
TraesCS2B01G556700
TraesCS2B01G556900
TraesCS2B01G557100
TraesCS2B01G557300
TraesCS2B01G557600
TraesCS2B01G557700
TraesCS2B01G557800
TraesCS2B01G557900
TraesCS2B01G558000
TraesCS2B01G558100
TraesCS2B01G558300
TraesCS2B01G558400
TraesCS2B01G558500
TraesCS2B01G558600
TraesCS2B01G558700
TraesCS2B01G558800
TraesCS2B01G559100
TraesCS2B01G559300
TraesCS2B01G559500
TraesCS2B01G559600
TraesCS2B01G559700
TraesCS2B01G560200
TraesCS2B01G560400
TraesCS2B01G560500
TraesCS2B01G562100
TraesCS2B01G562300
TraesCS2B01G562500
TraesCS2B01G562600
TraesCS2B01G562700
TraesCS2B01G562800
TraesCS2B01G563000
TraesCS2B01G563200
TraesCS2B01G563300
TraesCS2B01G563400
TraesCS2B01G563600
TraesCS2B01G563700
TraesCS2B01G563800
TraesCS2B01G563900
TraesCS2B01G564000
TraesCS2B01G564200
TraesCS2B01G564400
TraesCS2B01G564500
TraesCS2B01G564600
TraesCS2B01G564700
TraesCS2B01G564900
TraesCS2B01G565000
TraesCS2B01G565100
TraesCS2B01G565300
TraesCS2B01G565700
TraesCS2B01G565800
TraesCS2B01G566100
TraesCS2B01G566300
TraesCS2B01G566500
TraesCS2B01G566600
TraesCS2B01G566700
TraesCS2B01G566800
TraesCS2B01G566900
TraesCS2B01G567000
TraesCS2B01G567100
TraesCS2B01G567500
TraesCS2B01G567600
TraesCS2B01G567700
TraesCS2B01G567800
TraesCS2B01G567900
TraesCS2B01G568000
TraesCS2B01G568100
TraesCS2B01G568200
TraesCS2B01G568300
TraesCS2B01G568500
TraesCS2B01G568600
TraesCS2B01G568700
TraesCS2B01G568800
TraesCS2B01G568900
TraesCS2B01G569000
TraesCS2B01G569100
TraesCS2B01G569200
TraesCS2B01G569300
TraesCS2B01G569400
TraesCS2B01G569500
TraesCS2B01G569600
TraesCS2B01G569800
TraesCS2B01G569900
TraesCS2B01G570000
TraesCS2B01G570200
TraesCS2B01G570300
TraesCS2B01G570400
TraesCS2B01G570500
TraesCS2B01G570700
TraesCS2B01G570800
TraesCS2B01G570900
TraesCS2B01G571000
TraesCS2B01G571100
TraesCS2B01G571200
TraesCS2B01G571300
TraesCS2B01G571400
TraesCS2B01G571500
TraesCS2B01G571600
TraesCS2B01G571700
TraesCS2B01G572000
TraesCS2B01G572100
TraesCS2B01G572200
TraesCS2B01G572300
TraesCS2B01G572400
TraesCS2B01G572500
TraesCS2B01G572600
TraesCS2B01G572800
TraesCS2B01G572900
TraesCS2B01G573000
TraesCS2B01G573200
TraesCS2B01G573300
TraesCS2B01G573500
TraesCS2B01G573600
TraesCS2B01G573700
TraesCS2B01G573800
TraesCS2B01G574000
TraesCS2B01G574100
TraesCS2B01G574400
TraesCS2B01G574500
TraesCS2B01G574600
TraesCS2B01G574700
TraesCS2B01G574800
TraesCS2B01G574900
TraesCS2B01G575100
TraesCS2B01G575200
TraesCS2B01G575300
TraesCS2B01G575400
TraesCS2B01G575500
TraesCS2B01G575600
TraesCS2B01G575800
TraesCS2B01G575900
TraesCS2B01G576100
TraesCS2B01G576300
TraesCS2B01G576400
TraesCS2B01G576600
TraesCS2B01G576700
TraesCS2B01G576800
TraesCS2B01G577000
TraesCS2B01G577100
TraesCS2B01G577200
TraesCS2B01G577300
TraesCS2B01G577400
TraesCS2B01G577500
TraesCS2B01G577900
TraesCS2B01G578200
TraesCS2B01G578300
TraesCS2B01G578400
TraesCS2B01G578500
TraesCS2B01G578600
TraesCS2B01G578700
TraesCS2B01G579000
TraesCS2B01G579100
TraesCS2B01G579200
TraesCS2B01G579400
TraesCS2B01G579800
TraesCS2B01G579900
TraesCS2B01G580000
TraesCS2B01G580100
TraesCS2B01G580200
TraesCS2B01G580300
TraesCS2B01G580400
TraesCS2B01G580700
TraesCS2B01G580800
TraesCS2B01G581000
TraesCS2B01G581100
TraesCS2B01G581300
TraesCS2B01G581400
TraesCS2B01G581500
TraesCS2B01G581800
TraesCS2B01G581900
TraesCS2B01G582000
TraesCS2B01G582100
TraesCS2B01G582300
TraesCS2B01G582400
TraesCS2B01G582500
TraesCS2B01G582600
TraesCS2B01G582700
TraesCS2B01G583100
TraesCS2B01G583200
TraesCS2B01G583300
TraesCS2B01G583400
TraesCS2B01G583500
TraesCS2B01G583600
TraesCS2B01G583800
TraesCS2B01G584000
TraesCS2B01G584100
TraesCS2B01G584200
TraesCS2B01G584300
TraesCS2B01G584800
TraesCS2B01G584900
TraesCS2B01G585100
TraesCS2B01G585300
TraesCS2B01G585500
TraesCS2B01G585600
TraesCS2B01G585800
TraesCS2B01G586000
TraesCS2B01G586200
TraesCS2B01G586300
TraesCS2B01G586500
TraesCS2B01G586600
TraesCS2B01G586900
TraesCS2B01G587000
TraesCS2B01G587100
TraesCS2B01G587300
TraesCS2B01G587400
TraesCS2B01G587500
TraesCS2B01G587800
TraesCS2B01G587900
TraesCS2B01G588300
TraesCS2B01G588500
TraesCS2B01G588600
TraesCS2B01G588700
TraesCS2B01G588800
TraesCS2B01G588900
TraesCS2B01G589200
TraesCS2B01G589500
TraesCS2B01G589700
TraesCS2B01G589800
TraesCS2B01G590000
TraesCS2B01G590600
TraesCS2B01G590800
TraesCS2B01G590900
TraesCS2B01G591300
TraesCS2B01G591500
TraesCS2B01G591600
TraesCS2B01G591700
TraesCS2B01G591800
TraesCS2B01G591900
TraesCS2B01G592100
TraesCS2B01G592200
TraesCS2B01G592300
TraesCS2B01G592400
TraesCS2B01G592500
TraesCS2B01G592600
TraesCS2B01G592700
TraesCS2B01G592800
TraesCS2B01G592900
TraesCS2B01G593000
TraesCS2B01G593100
TraesCS2B01G593200
TraesCS2B01G593300
TraesCS2B01G593500
TraesCS2B01G593600
TraesCS2B01G593700
TraesCS2B01G593800
TraesCS2B01G593900
TraesCS2B01G594000
TraesCS2B01G594100
TraesCS2B01G594200
TraesCS2B01G594500
TraesCS2B01G594700
TraesCS2B01G594900
TraesCS2B01G595000
TraesCS2B01G595100
TraesCS2B01G595200
TraesCS2B01G595300
TraesCS2B01G595700
TraesCS2B01G595800
TraesCS2B01G595900
TraesCS2B01G596000
TraesCS2B01G596100
TraesCS2B01G596200
TraesCS2B01G596300
TraesCS2B01G596400
TraesCS2B01G596500
TraesCS2B01G596600
TraesCS2B01G596700
TraesCS2B01G596900
TraesCS2B01G597000
TraesCS2B01G597300
TraesCS2B01G597700
TraesCS2B01G597800
TraesCS2B01G598300
TraesCS2B01G598400
TraesCS2B01G598500
TraesCS2B01G598600
TraesCS2B01G598700
TraesCS2B01G598800
TraesCS2B01G598900
TraesCS2B01G599000
TraesCS2B01G599100
TraesCS2B01G599200
TraesCS2B01G599300
TraesCS2B01G599400
TraesCS2B01G599500
TraesCS2B01G599600
TraesCS2B01G599700
TraesCS2B01G599800
TraesCS2B01G599900
TraesCS2B01G600000
TraesCS2B01G600100
TraesCS2B01G600200
TraesCS2B01G600300
TraesCS2B01G600600
TraesCS2B01G600700
TraesCS2B01G600900
TraesCS2B01G601300
TraesCS2B01G601400
TraesCS2B01G601500
TraesCS2B01G601600
TraesCS2B01G601700
TraesCS2B01G601800
TraesCS2B01G601900
TraesCS2B01G602000
TraesCS2B01G602100
TraesCS2B01G602200
TraesCS2B01G602300
TraesCS2B01G602400
TraesCS2B01G602800
TraesCS2B01G602900
TraesCS2B01G603500
TraesCS2B01G603600
TraesCS2B01G603700
TraesCS2B01G603800
TraesCS2B01G604000
TraesCS2B01G604100
TraesCS2B01G604300
TraesCS2B01G604500
TraesCS2B01G604700
TraesCS2B01G604800
TraesCS2B01G605000
TraesCS2B01G605700
TraesCS2B01G605800
TraesCS2B01G605900
TraesCS2B01G606000
TraesCS2B01G606100
TraesCS2B01G606200
TraesCS2B01G606300
TraesCS2B01G606400
TraesCS2B01G606500
TraesCS2B01G606600
TraesCS2B01G606700
TraesCS2B01G606800
TraesCS2B01G606900
TraesCS2B01G607000
TraesCS2B01G607100
TraesCS2B01G607200
TraesCS2B01G607300
TraesCS2B01G607400
TraesCS2B01G607500
TraesCS2B01G607700
TraesCS2B01G608000
TraesCS2B01G608100
TraesCS2B01G608300
TraesCS2B01G608500
TraesCS2B01G608600
TraesCS2B01G608800
TraesCS2B01G608900
TraesCS2B01G609200
TraesCS2B01G609300
TraesCS2B01G609400
TraesCS2B01G609500
TraesCS2B01G609600
TraesCS2B01G609800
TraesCS2B01G609900
TraesCS2B01G610000
TraesCS2B01G610200
TraesCS2B01G610300
TraesCS2B01G611000
TraesCS2B01G611200
TraesCS2B01G611300
TraesCS2B01G611400
TraesCS2B01G611500
TraesCS2B01G611600
TraesCS2B01G611700
TraesCS2B01G611800
TraesCS2B01G611900
TraesCS2B01G612000
TraesCS2B01G612100
TraesCS2B01G612200
TraesCS2B01G612300
TraesCS2B01G612400
TraesCS2B01G612700
TraesCS2B01G612800
TraesCS2B01G612900
TraesCS2B01G613000
TraesCS2B01G613100
TraesCS2B01G613200
TraesCS2B01G613300
TraesCS2B01G613400
TraesCS2B01G613500
TraesCS2B01G613600
TraesCS2B01G613800
TraesCS2B01G613900
TraesCS2B01G614000
TraesCS2B01G614100
TraesCS2B01G614300
TraesCS2B01G614400
TraesCS2B01G614500
TraesCS2B01G614800
TraesCS2B01G614900
TraesCS2B01G615000
TraesCS2B01G615100
TraesCS2B01G615200
TraesCS2B01G615300
TraesCS2B01G615400
TraesCS2B01G615500
TraesCS2B01G615600
TraesCS2B01G615700
TraesCS2B01G615800
TraesCS2B01G615900
TraesCS2B01G616000
TraesCS2B01G616100
TraesCS2B01G616200
TraesCS2B01G616300
TraesCS2B01G616400
TraesCS2B01G616500
TraesCS2B01G616600
TraesCS2B01G616700
TraesCS2B01G616800
TraesCS2B01G616900
TraesCS2B01G617000
TraesCS2B01G617200
TraesCS2B01G617300
TraesCS2B01G617400
TraesCS2B01G617500
TraesCS2B01G617600
TraesCS2B01G617700
TraesCS2B01G618000
TraesCS2B01G618100
TraesCS2B01G618200
TraesCS2B01G618300
TraesCS2B01G618400
TraesCS2B01G618500
TraesCS2B01G618600
TraesCS2B01G618700
TraesCS2B01G618800
TraesCS2B01G619100
TraesCS2B01G619200
TraesCS2B01G619300
TraesCS2B01G619600
TraesCS2B01G619800
TraesCS2B01G619900
TraesCS2B01G620000
TraesCS2B01G620500
TraesCS2B01G620700
TraesCS2B01G620800
TraesCS2B01G621000
TraesCS2B01G621500
TraesCS2B01G621600
TraesCS2B01G621700
TraesCS2B01G621800
TraesCS2B01G621900
TraesCS2B01G622000
TraesCS2B01G622200
TraesCS2B01G622300
TraesCS2B01G622400
TraesCS2B01G622500
TraesCS2B01G622700
TraesCS2B01G623400
TraesCS2B01G623700
TraesCS2B01G623900
TraesCS2B01G624100
TraesCS2B01G624400
TraesCS2B01G624600
TraesCS2B01G624900
TraesCS2B01G625100
TraesCS2B01G625200
TraesCS2B01G625300
TraesCS2B01G625400
TraesCS2B01G625500
TraesCS2B01G625700
TraesCS2B01G625800
TraesCS2B01G626000
TraesCS2B01G626100
TraesCS2B01G626300
TraesCS2B01G626400
TraesCS2B01G626500
TraesCS2B01G626600
TraesCS2B01G626700
TraesCS2B01G626900
TraesCS2B01G627000
TraesCS2B01G627100
TraesCS2B01G627200
TraesCS2B01G627700
TraesCS2B01G628100
TraesCS2B01G628200
TraesCS2B01G628300
TraesCS2B01G628500
TraesCS2B01G628600
TraesCS2B01G628700
TraesCS2B01G628900
TraesCS2B01G629300
TraesCS2B01G629400
TraesCS2B01G629500
TraesCS2B01G629800
TraesCS2B01G630000
TraesCS2B01G630100
TraesCS2B01G630200
TraesCS2D01G000100
TraesCS2D01G000200
TraesCS2D01G000300
TraesCS2D01G000500
TraesCS2D01G000800
TraesCS2D01G001500
TraesCS2D01G001700
TraesCS2D01G001800
TraesCS2D01G002200
TraesCS2D01G002400
TraesCS2D01G002500
TraesCS2D01G002600
TraesCS2D01G002700
TraesCS2D01G002800
TraesCS2D01G002900
TraesCS2D01G003000
TraesCS2D01G003100
TraesCS2D01G003200
TraesCS2D01G003300
TraesCS2D01G003500
TraesCS2D01G003600
TraesCS2D01G003800
TraesCS2D01G003900
TraesCS2D01G004000
TraesCS2D01G004100
TraesCS2D01G004200
TraesCS2D01G004300
TraesCS2D01G004400
TraesCS2D01G004500
TraesCS2D01G004600
TraesCS2D01G004700
TraesCS2D01G004800
TraesCS2D01G004900
TraesCS2D01G005000
TraesCS2D01G005100
TraesCS2D01G005200
TraesCS2D01G005300
TraesCS2D01G005400
TraesCS2D01G005500
TraesCS2D01G005600
TraesCS2D01G005700
TraesCS2D01G005800
TraesCS2D01G005900
TraesCS2D01G006000
TraesCS2D01G006500
TraesCS2D01G006600
TraesCS2D01G006700
TraesCS2D01G006800
TraesCS2D01G006900
TraesCS2D01G007000
TraesCS2D01G007100
TraesCS2D01G007200
TraesCS2D01G007300
TraesCS2D01G007400
TraesCS2D01G007500
TraesCS2D01G007600
TraesCS2D01G007700
TraesCS2D01G007800
TraesCS2D01G008000
TraesCS2D01G008100
TraesCS2D01G008500
TraesCS2D01G008600
TraesCS2D01G008700
TraesCS2D01G008800
TraesCS2D01G009000
TraesCS2D01G009100
TraesCS2D01G009200
TraesCS2D01G009300
TraesCS2D01G009500
TraesCS2D01G009600
TraesCS2D01G009700
TraesCS2D01G009900
TraesCS2D01G010200
TraesCS2D01G010300
TraesCS2D01G010400
TraesCS2D01G010500
TraesCS2D01G010700
TraesCS2D01G010800
TraesCS2D01G010900
TraesCS2D01G011000
TraesCS2D01G011700
TraesCS2D01G011800
TraesCS2D01G012000
TraesCS2D01G012100
TraesCS2D01G012200
TraesCS2D01G012800
TraesCS2D01G012900
TraesCS2D01G013000
TraesCS2D01G013100
TraesCS2D01G013200
TraesCS2D01G013300
TraesCS2D01G013400
TraesCS2D01G013500
TraesCS2D01G013700
TraesCS2D01G014100
TraesCS2D01G014200
TraesCS2D01G014400
TraesCS2D01G014500
TraesCS2D01G014600
TraesCS2D01G014700
TraesCS2D01G015000
TraesCS2D01G015100
TraesCS2D01G015200
TraesCS2D01G015600
TraesCS2D01G015700
TraesCS2D01G015800
TraesCS2D01G015900
TraesCS2D01G016000
TraesCS2D01G016100
TraesCS2D01G016200
TraesCS2D01G016300
TraesCS2D01G016400
TraesCS2D01G016600
TraesCS2D01G016700
TraesCS2D01G016800
TraesCS2D01G016900
TraesCS2D01G017400
TraesCS2D01G017500
TraesCS2D01G017600
TraesCS2D01G018600
TraesCS2D01G018700
TraesCS2D01G019000
TraesCS2D01G019100
TraesCS2D01G019600
TraesCS2D01G019800
TraesCS2D01G020100
TraesCS2D01G020200
TraesCS2D01G020500
TraesCS2D01G020800
TraesCS2D01G020900
TraesCS2D01G021000
TraesCS2D01G021100
TraesCS2D01G021300
TraesCS2D01G021500
TraesCS2D01G021600
TraesCS2D01G021900
TraesCS2D01G022300
TraesCS2D01G022400
TraesCS2D01G022500
TraesCS2D01G022600
TraesCS2D01G022700
TraesCS2D01G022800
TraesCS2D01G022900
TraesCS2D01G023100
TraesCS2D01G023200
TraesCS2D01G023300
TraesCS2D01G023400
TraesCS2D01G023600
TraesCS2D01G023700
TraesCS2D01G023800
TraesCS2D01G023900
TraesCS2D01G024000
TraesCS2D01G024100
TraesCS2D01G024200
TraesCS2D01G024300
TraesCS2D01G024400
TraesCS2D01G024500
TraesCS2D01G024600
TraesCS2D01G024700
TraesCS2D01G024900
TraesCS2D01G025000
TraesCS2D01G025100
TraesCS2D01G025200
TraesCS2D01G025300
TraesCS2D01G025400
TraesCS2D01G025500
TraesCS2D01G025600
TraesCS2D01G025700
TraesCS2D01G025800
TraesCS2D01G025900
TraesCS2D01G026000
TraesCS2D01G026200
TraesCS2D01G026400
TraesCS2D01G026500
TraesCS2D01G026600
TraesCS2D01G026700
TraesCS2D01G027100
TraesCS2D01G027400
TraesCS2D01G027500
TraesCS2D01G027600
TraesCS2D01G027700
TraesCS2D01G027800
TraesCS2D01G027900
TraesCS2D01G028000
TraesCS2D01G028100
TraesCS2D01G028200
TraesCS2D01G028300
TraesCS2D01G028400
TraesCS2D01G028500
TraesCS2D01G028600
TraesCS2D01G028700
TraesCS2D01G028900
TraesCS2D01G029200
TraesCS2D01G029300
TraesCS2D01G029400
TraesCS2D01G029500
TraesCS2D01G029600
TraesCS2D01G029700
TraesCS2D01G029800
TraesCS2D01G029900
TraesCS2D01G030000
TraesCS2D01G030100
TraesCS2D01G030200
TraesCS2D01G030300
TraesCS2D01G030500
TraesCS2D01G030600
TraesCS2D01G030700
TraesCS2D01G030800
TraesCS2D01G030900
TraesCS2D01G031000
TraesCS2D01G031100
TraesCS2D01G031300
TraesCS2D01G031400
TraesCS2D01G031600
TraesCS2D01G031700
TraesCS2D01G031800
TraesCS2D01G031900
TraesCS2D01G032600
TraesCS2D01G032700
TraesCS2D01G033000
TraesCS2D01G033100
TraesCS2D01G033200
TraesCS2D01G033400
TraesCS2D01G033500
TraesCS2D01G033600
TraesCS2D01G033900
TraesCS2D01G034000
TraesCS2D01G034100
TraesCS2D01G034200
TraesCS2D01G034300
TraesCS2D01G034500
TraesCS2D01G034600
TraesCS2D01G034700
TraesCS2D01G034800
TraesCS2D01G034900
TraesCS2D01G035000
TraesCS2D01G035100
TraesCS2D01G035200
TraesCS2D01G035400
TraesCS2D01G035500
TraesCS2D01G035600
TraesCS2D01G035800
TraesCS2D01G036400
TraesCS2D01G036500
TraesCS2D01G036600
TraesCS2D01G036700
TraesCS2D01G036800
TraesCS2D01G036900
TraesCS2D01G037000
TraesCS2D01G037100
TraesCS2D01G037300
TraesCS2D01G037400
TraesCS2D01G037600
TraesCS2D01G037700
TraesCS2D01G038000
TraesCS2D01G038100
TraesCS2D01G038200
TraesCS2D01G038400
TraesCS2D01G038500
TraesCS2D01G038700
TraesCS2D01G038800
TraesCS2D01G038900
TraesCS2D01G039100
TraesCS2D01G039200
TraesCS2D01G039300
TraesCS2D01G039400
TraesCS2D01G039500
TraesCS2D01G039800
TraesCS2D01G040100
TraesCS2D01G040200
TraesCS2D01G040300
TraesCS2D01G040700
TraesCS2D01G041500
TraesCS2D01G041600
TraesCS2D01G041800
TraesCS2D01G041900
TraesCS2D01G042100
TraesCS2D01G042200
TraesCS2D01G042300
TraesCS2D01G042400
TraesCS2D01G042500
TraesCS2D01G042600
TraesCS2D01G042700
TraesCS2D01G043400
TraesCS2D01G043500
TraesCS2D01G043700
TraesCS2D01G044000
TraesCS2D01G044100
TraesCS2D01G044200
TraesCS2D01G044300
TraesCS2D01G044400
TraesCS2D01G044600
TraesCS2D01G044700
TraesCS2D01G044800
TraesCS2D01G044900
TraesCS2D01G045100
TraesCS2D01G045200
TraesCS2D01G045300
TraesCS2D01G045600
TraesCS2D01G045700
TraesCS2D01G045900
TraesCS2D01G046200
TraesCS2D01G046500
TraesCS2D01G047500
TraesCS2D01G047800
TraesCS2D01G047900
TraesCS2D01G048200
TraesCS2D01G048600
TraesCS2D01G048700
TraesCS2D01G048800
TraesCS2D01G048900
TraesCS2D01G049000
TraesCS2D01G049100
TraesCS2D01G049200
TraesCS2D01G049500
TraesCS2D01G049600
TraesCS2D01G049800
TraesCS2D01G050000
TraesCS2D01G050300
TraesCS2D01G050400
TraesCS2D01G050500
TraesCS2D01G050700
TraesCS2D01G050800
TraesCS2D01G051000
TraesCS2D01G051100
TraesCS2D01G051300
TraesCS2D01G051400
TraesCS2D01G051800
TraesCS2D01G052100
TraesCS2D01G052200
TraesCS2D01G052300
TraesCS2D01G052400
TraesCS2D01G052500
TraesCS2D01G052600
TraesCS2D01G052700
TraesCS2D01G052800
TraesCS2D01G052900
TraesCS2D01G053000
TraesCS2D01G053200
TraesCS2D01G053300
TraesCS2D01G053500
TraesCS2D01G053600
TraesCS2D01G053800
TraesCS2D01G053900
TraesCS2D01G054000
TraesCS2D01G054100
TraesCS2D01G054700
TraesCS2D01G054800
TraesCS2D01G054900
TraesCS2D01G055000
TraesCS2D01G055100
TraesCS2D01G055300
TraesCS2D01G055400
TraesCS2D01G055500
TraesCS2D01G055600
TraesCS2D01G055800
TraesCS2D01G055900
TraesCS2D01G056300
TraesCS2D01G056500
TraesCS2D01G056600
TraesCS2D01G057000
TraesCS2D01G057200
TraesCS2D01G057300
TraesCS2D01G057400
TraesCS2D01G057500
TraesCS2D01G057600
TraesCS2D01G057700
TraesCS2D01G057900
TraesCS2D01G058000
TraesCS2D01G058100
TraesCS2D01G058200
TraesCS2D01G058300
TraesCS2D01G058500
TraesCS2D01G058600
TraesCS2D01G058700
TraesCS2D01G058800
TraesCS2D01G058900
TraesCS2D01G059000
TraesCS2D01G059500
TraesCS2D01G059600
TraesCS2D01G059700
TraesCS2D01G059800
TraesCS2D01G059900
TraesCS2D01G060000
TraesCS2D01G060100
TraesCS2D01G060200
TraesCS2D01G060400
TraesCS2D01G060600
TraesCS2D01G060700
TraesCS2D01G060800
TraesCS2D01G060900
TraesCS2D01G061500
TraesCS2D01G061600
TraesCS2D01G061700
TraesCS2D01G061900
TraesCS2D01G062000
TraesCS2D01G062100
TraesCS2D01G062300
TraesCS2D01G062600
TraesCS2D01G062700
TraesCS2D01G062800
TraesCS2D01G062900
TraesCS2D01G063000
TraesCS2D01G063100
TraesCS2D01G063200
TraesCS2D01G063300
TraesCS2D01G063400
TraesCS2D01G063500
TraesCS2D01G063600
TraesCS2D01G063700
TraesCS2D01G063800
TraesCS2D01G063900
TraesCS2D01G064000
TraesCS2D01G064100
TraesCS2D01G064200
TraesCS2D01G064300
TraesCS2D01G064400
TraesCS2D01G064500
TraesCS2D01G064600
TraesCS2D01G064700
TraesCS2D01G064800
TraesCS2D01G064900
TraesCS2D01G065000
TraesCS2D01G065800
TraesCS2D01G066100
TraesCS2D01G066200
TraesCS2D01G066300
TraesCS2D01G066400
TraesCS2D01G066500
TraesCS2D01G066600
TraesCS2D01G066700
TraesCS2D01G066800
TraesCS2D01G066900
TraesCS2D01G067000
TraesCS2D01G067300
TraesCS2D01G067400
TraesCS2D01G067500
TraesCS2D01G067600
TraesCS2D01G067700
TraesCS2D01G067800
TraesCS2D01G067900
TraesCS2D01G068000
TraesCS2D01G068100
TraesCS2D01G068200
TraesCS2D01G068500
TraesCS2D01G068700
TraesCS2D01G068800
TraesCS2D01G068900
TraesCS2D01G069000
TraesCS2D01G069100
TraesCS2D01G069300
TraesCS2D01G069500
TraesCS2D01G069600
TraesCS2D01G069700
TraesCS2D01G069800
TraesCS2D01G069900
TraesCS2D01G070100
TraesCS2D01G070200
TraesCS2D01G070300
TraesCS2D01G070400
TraesCS2D01G070500
TraesCS2D01G070600
TraesCS2D01G070700
TraesCS2D01G070800
TraesCS2D01G070900
TraesCS2D01G071000
TraesCS2D01G071100
TraesCS2D01G071200
TraesCS2D01G071300
TraesCS2D01G071500
TraesCS2D01G071600
TraesCS2D01G071700
TraesCS2D01G071800
TraesCS2D01G072500
TraesCS2D01G072600
TraesCS2D01G072800
TraesCS2D01G073300
TraesCS2D01G073400
TraesCS2D01G073500
TraesCS2D01G073600
TraesCS2D01G073700
TraesCS2D01G073800
TraesCS2D01G073900
TraesCS2D01G074000
TraesCS2D01G074100
TraesCS2D01G074200
TraesCS2D01G074300
TraesCS2D01G074400
TraesCS2D01G074600
TraesCS2D01G074700
TraesCS2D01G074800
TraesCS2D01G075000
TraesCS2D01G075200
TraesCS2D01G075300
TraesCS2D01G075400
TraesCS2D01G075600
TraesCS2D01G075800
TraesCS2D01G076000
TraesCS2D01G076200
TraesCS2D01G076300
TraesCS2D01G076400
TraesCS2D01G076600
TraesCS2D01G076700
TraesCS2D01G076900
TraesCS2D01G077000
TraesCS2D01G078200
TraesCS2D01G078400
TraesCS2D01G078500
TraesCS2D01G078600
TraesCS2D01G078700
TraesCS2D01G078800
TraesCS2D01G078900
TraesCS2D01G079100
TraesCS2D01G079200
TraesCS2D01G079300
TraesCS2D01G079400
TraesCS2D01G079500
TraesCS2D01G079600
TraesCS2D01G079700
TraesCS2D01G079900
TraesCS2D01G080000
TraesCS2D01G080100
TraesCS2D01G080400
TraesCS2D01G080500
TraesCS2D01G080700
TraesCS2D01G080800
TraesCS2D01G080900
TraesCS2D01G081000
TraesCS2D01G081200
TraesCS2D01G081400
TraesCS2D01G081500
TraesCS2D01G081800
TraesCS2D01G081900
TraesCS2D01G082000
TraesCS2D01G082100
TraesCS2D01G082200
TraesCS2D01G082700
TraesCS2D01G082900
TraesCS2D01G083000
TraesCS2D01G083700
TraesCS2D01G083900
TraesCS2D01G084300
TraesCS2D01G084400
TraesCS2D01G084600
TraesCS2D01G084700
TraesCS2D01G084800
TraesCS2D01G084900
TraesCS2D01G085000
TraesCS2D01G085100
TraesCS2D01G086000
TraesCS2D01G086100
TraesCS2D01G086300
TraesCS2D01G086400
TraesCS2D01G086500
TraesCS2D01G086600
TraesCS2D01G086700
TraesCS2D01G086800
TraesCS2D01G087200
TraesCS2D01G087300
TraesCS2D01G087400
TraesCS2D01G087600
TraesCS2D01G087700
TraesCS2D01G087900
TraesCS2D01G088000
TraesCS2D01G088100
TraesCS2D01G088300
TraesCS2D01G088400
TraesCS2D01G088500
TraesCS2D01G088600
TraesCS2D01G089400
TraesCS2D01G089500
TraesCS2D01G089800
TraesCS2D01G089900
TraesCS2D01G090300
TraesCS2D01G090400
TraesCS2D01G090600
TraesCS2D01G090700
TraesCS2D01G090800
TraesCS2D01G091000
TraesCS2D01G091100
TraesCS2D01G091200
TraesCS2D01G091400
TraesCS2D01G091500
TraesCS2D01G091600
TraesCS2D01G091700
TraesCS2D01G091800
TraesCS2D01G092100
TraesCS2D01G092200
TraesCS2D01G092300
TraesCS2D01G092400
TraesCS2D01G092500
TraesCS2D01G092600
TraesCS2D01G092800
TraesCS2D01G092900
TraesCS2D01G093000
TraesCS2D01G093100
TraesCS2D01G093200
TraesCS2D01G093300
TraesCS2D01G093400
TraesCS2D01G093500
TraesCS2D01G093700
TraesCS2D01G093900
TraesCS2D01G094000
TraesCS2D01G094100
TraesCS2D01G094200
TraesCS2D01G094400
TraesCS2D01G094600
TraesCS2D01G094800
TraesCS2D01G094900
TraesCS2D01G095000
TraesCS2D01G095100
TraesCS2D01G095600
TraesCS2D01G095800
TraesCS2D01G096000
TraesCS2D01G096200
TraesCS2D01G096400
TraesCS2D01G096700
TraesCS2D01G096800
TraesCS2D01G096900
TraesCS2D01G097000
TraesCS2D01G097200
TraesCS2D01G097400
TraesCS2D01G097500
TraesCS2D01G097700
TraesCS2D01G097800
TraesCS2D01G098000
TraesCS2D01G098100
TraesCS2D01G098200
TraesCS2D01G098400
TraesCS2D01G098600
TraesCS2D01G098700
TraesCS2D01G098800
TraesCS2D01G098900
TraesCS2D01G099000
TraesCS2D01G099100
TraesCS2D01G099200
TraesCS2D01G099400
TraesCS2D01G099600
TraesCS2D01G099900
TraesCS2D01G100000
TraesCS2D01G100100
TraesCS2D01G100200
TraesCS2D01G100300
TraesCS2D01G100500
TraesCS2D01G100600
TraesCS2D01G100700
TraesCS2D01G100800
TraesCS2D01G100900
TraesCS2D01G101300
TraesCS2D01G101400
TraesCS2D01G101500
TraesCS2D01G101800
TraesCS2D01G101900
TraesCS2D01G102000
TraesCS2D01G102100
TraesCS2D01G102200
TraesCS2D01G102800
TraesCS2D01G102900
TraesCS2D01G103000
TraesCS2D01G103100
TraesCS2D01G103400
TraesCS2D01G103600
TraesCS2D01G103800
TraesCS2D01G103900
TraesCS2D01G104100
TraesCS2D01G104200
TraesCS2D01G104400
TraesCS2D01G104500
TraesCS2D01G104600
TraesCS2D01G104700
TraesCS2D01G104800
TraesCS2D01G104900
TraesCS2D01G105100
TraesCS2D01G105300
TraesCS2D01G105400
TraesCS2D01G105500
TraesCS2D01G105700
TraesCS2D01G105900
TraesCS2D01G106300
TraesCS2D01G106500
TraesCS2D01G106600
TraesCS2D01G106800
TraesCS2D01G106900
TraesCS2D01G107100
TraesCS2D01G107300
TraesCS2D01G107400
TraesCS2D01G107500
TraesCS2D01G107600
TraesCS2D01G107700
TraesCS2D01G107800
TraesCS2D01G107900
TraesCS2D01G108100
TraesCS2D01G108200
TraesCS2D01G108300
TraesCS2D01G108500
TraesCS2D01G108600
TraesCS2D01G108700
TraesCS2D01G108900
TraesCS2D01G109000
TraesCS2D01G109100
TraesCS2D01G109300
TraesCS2D01G109700
TraesCS2D01G109800
TraesCS2D01G109900
TraesCS2D01G110000
TraesCS2D01G110100
TraesCS2D01G110200
TraesCS2D01G110300
TraesCS2D01G110700
TraesCS2D01G110800
TraesCS2D01G111100
TraesCS2D01G111300
TraesCS2D01G111500
TraesCS2D01G111900
TraesCS2D01G112000
TraesCS2D01G112100
TraesCS2D01G112200
TraesCS2D01G112300
TraesCS2D01G112400
TraesCS2D01G112500
TraesCS2D01G112600
TraesCS2D01G112700
TraesCS2D01G112900
TraesCS2D01G113000
TraesCS2D01G113100
TraesCS2D01G113200
TraesCS2D01G113300
TraesCS2D01G113400
TraesCS2D01G113500
TraesCS2D01G113900
TraesCS2D01G114000
TraesCS2D01G114100
TraesCS2D01G114200
TraesCS2D01G114300
TraesCS2D01G114500
TraesCS2D01G114900
TraesCS2D01G115100
TraesCS2D01G115200
TraesCS2D01G115600
TraesCS2D01G115700
TraesCS2D01G115900
TraesCS2D01G116100
TraesCS2D01G116500
TraesCS2D01G116600
TraesCS2D01G116700
TraesCS2D01G117100
TraesCS2D01G117200
TraesCS2D01G117300
TraesCS2D01G117500
TraesCS2D01G117800
TraesCS2D01G117900
TraesCS2D01G118000
TraesCS2D01G118100
TraesCS2D01G118200
TraesCS2D01G118400
TraesCS2D01G118500
TraesCS2D01G118600
TraesCS2D01G118800
TraesCS2D01G119100
TraesCS2D01G119200
TraesCS2D01G119500
TraesCS2D01G119600
TraesCS2D01G119700
TraesCS2D01G120000
TraesCS2D01G120200
TraesCS2D01G120300
TraesCS2D01G120500
TraesCS2D01G120600
TraesCS2D01G120700
TraesCS2D01G120800
TraesCS2D01G120900
TraesCS2D01G121000
TraesCS2D01G121100
TraesCS2D01G121200
TraesCS2D01G121400
TraesCS2D01G121500
TraesCS2D01G122800
TraesCS2D01G122900
TraesCS2D01G123000
TraesCS2D01G123200
TraesCS2D01G123300
TraesCS2D01G123500
TraesCS2D01G123600
TraesCS2D01G123700
TraesCS2D01G124100
TraesCS2D01G124200
TraesCS2D01G124300
TraesCS2D01G124400
TraesCS2D01G124900
TraesCS2D01G125100
TraesCS2D01G125600
TraesCS2D01G126000
TraesCS2D01G126100
TraesCS2D01G126200
TraesCS2D01G126400
TraesCS2D01G126600
TraesCS2D01G126700
TraesCS2D01G126800
TraesCS2D01G126900
TraesCS2D01G127000
TraesCS2D01G127200
TraesCS2D01G127300
TraesCS2D01G127400
TraesCS2D01G127500
TraesCS2D01G127600
TraesCS2D01G127700
TraesCS2D01G127900
TraesCS2D01G128000
TraesCS2D01G128200
TraesCS2D01G128300
TraesCS2D01G128900
TraesCS2D01G129000
TraesCS2D01G129100
TraesCS2D01G129200
TraesCS2D01G129300
TraesCS2D01G129400
TraesCS2D01G129600
TraesCS2D01G129700
TraesCS2D01G129800
TraesCS2D01G129900
TraesCS2D01G130000
TraesCS2D01G130100
TraesCS2D01G130200
TraesCS2D01G130300
TraesCS2D01G130400
TraesCS2D01G130500
TraesCS2D01G130600
TraesCS2D01G130700
TraesCS2D01G130800
TraesCS2D01G130900
TraesCS2D01G131000
TraesCS2D01G131200
TraesCS2D01G131300
TraesCS2D01G131600
TraesCS2D01G131700
TraesCS2D01G132000
TraesCS2D01G132100
TraesCS2D01G132200
TraesCS2D01G132400
TraesCS2D01G132600
TraesCS2D01G132700
TraesCS2D01G132900
TraesCS2D01G133000
TraesCS2D01G133100
TraesCS2D01G133200
TraesCS2D01G133500
TraesCS2D01G133700
TraesCS2D01G133800
TraesCS2D01G133900
TraesCS2D01G134100
TraesCS2D01G134400
TraesCS2D01G134700
TraesCS2D01G135000
TraesCS2D01G135200
TraesCS2D01G135300
TraesCS2D01G135400
TraesCS2D01G135500
TraesCS2D01G135600
TraesCS2D01G135700
TraesCS2D01G135800
TraesCS2D01G136200
TraesCS2D01G136500
TraesCS2D01G136700
TraesCS2D01G136900
TraesCS2D01G137200
TraesCS2D01G137300
TraesCS2D01G137400
TraesCS2D01G137500
TraesCS2D01G137600
TraesCS2D01G137700
TraesCS2D01G137800
TraesCS2D01G137900
TraesCS2D01G138200
TraesCS2D01G138300
TraesCS2D01G138400
TraesCS2D01G138500
TraesCS2D01G138600
TraesCS2D01G138800
TraesCS2D01G138900
TraesCS2D01G139100
TraesCS2D01G139200
TraesCS2D01G139400
TraesCS2D01G139500
TraesCS2D01G139700
TraesCS2D01G140000
TraesCS2D01G140100
TraesCS2D01G140300
TraesCS2D01G140500
TraesCS2D01G140600
TraesCS2D01G140700
TraesCS2D01G140900
TraesCS2D01G141000
TraesCS2D01G141100
TraesCS2D01G141400
TraesCS2D01G141900
TraesCS2D01G142100
TraesCS2D01G142300
TraesCS2D01G142400
TraesCS2D01G142500
TraesCS2D01G142600
TraesCS2D01G143000
TraesCS2D01G143100
TraesCS2D01G143200
TraesCS2D01G143700
TraesCS2D01G144000
TraesCS2D01G144100
TraesCS2D01G144300
TraesCS2D01G144500
TraesCS2D01G144700
TraesCS2D01G144900
TraesCS2D01G145300
TraesCS2D01G145500
TraesCS2D01G145700
TraesCS2D01G145800
TraesCS2D01G145900
TraesCS2D01G146000
TraesCS2D01G146100
TraesCS2D01G146200
TraesCS2D01G146300
TraesCS2D01G146400
TraesCS2D01G146500
TraesCS2D01G146600
TraesCS2D01G146800
TraesCS2D01G147100
TraesCS2D01G147200
TraesCS2D01G147300
TraesCS2D01G147400
TraesCS2D01G147600
TraesCS2D01G147700
TraesCS2D01G148000
TraesCS2D01G148100
TraesCS2D01G148300
TraesCS2D01G148400
TraesCS2D01G148500
TraesCS2D01G148600
TraesCS2D01G148700
TraesCS2D01G148800
TraesCS2D01G148900
TraesCS2D01G149000
TraesCS2D01G149100
TraesCS2D01G149300
TraesCS2D01G149400
TraesCS2D01G149500
TraesCS2D01G149600
TraesCS2D01G149800
TraesCS2D01G149900
TraesCS2D01G150000
TraesCS2D01G150100
TraesCS2D01G150200
TraesCS2D01G150400
TraesCS2D01G150600
TraesCS2D01G150800
TraesCS2D01G150900
TraesCS2D01G151200
TraesCS2D01G151300
TraesCS2D01G151400
TraesCS2D01G151500
TraesCS2D01G151600
TraesCS2D01G151700
TraesCS2D01G151800
TraesCS2D01G151900
TraesCS2D01G152000
TraesCS2D01G152100
TraesCS2D01G152200
TraesCS2D01G152300
TraesCS2D01G152400
TraesCS2D01G152500
TraesCS2D01G152600
TraesCS2D01G152700
TraesCS2D01G152800
TraesCS2D01G152900
TraesCS2D01G153000
TraesCS2D01G153100
TraesCS2D01G153200
TraesCS2D01G153300
TraesCS2D01G153400
TraesCS2D01G153500
TraesCS2D01G153600
TraesCS2D01G153700
TraesCS2D01G153800
TraesCS2D01G153900
TraesCS2D01G154000
TraesCS2D01G154100
TraesCS2D01G154200
TraesCS2D01G154300
TraesCS2D01G154600
TraesCS2D01G154700
TraesCS2D01G154800
TraesCS2D01G155200
TraesCS2D01G155300
TraesCS2D01G155600
TraesCS2D01G155700
TraesCS2D01G155800
TraesCS2D01G156100
TraesCS2D01G156700
TraesCS2D01G156800
TraesCS2D01G156900
TraesCS2D01G157000
TraesCS2D01G157100
TraesCS2D01G157200
TraesCS2D01G157300
TraesCS2D01G157400
TraesCS2D01G157500
TraesCS2D01G157600
TraesCS2D01G157700
TraesCS2D01G157800
TraesCS2D01G157900
TraesCS2D01G158200
TraesCS2D01G158300
TraesCS2D01G158400
TraesCS2D01G158500
TraesCS2D01G158600
TraesCS2D01G158800
TraesCS2D01G158900
TraesCS2D01G159000
TraesCS2D01G159800
TraesCS2D01G159900
TraesCS2D01G160100
TraesCS2D01G160400
TraesCS2D01G160500
TraesCS2D01G160600
TraesCS2D01G160700
TraesCS2D01G161300
TraesCS2D01G161400
TraesCS2D01G161800
TraesCS2D01G161900
TraesCS2D01G162100
TraesCS2D01G162200
TraesCS2D01G162300
TraesCS2D01G162400
TraesCS2D01G162600
TraesCS2D01G162800
TraesCS2D01G163100
TraesCS2D01G163200
TraesCS2D01G163300
TraesCS2D01G163700
TraesCS2D01G163800
TraesCS2D01G163900
TraesCS2D01G164000
TraesCS2D01G164100
TraesCS2D01G164200
TraesCS2D01G164300
TraesCS2D01G164400
TraesCS2D01G164500
TraesCS2D01G164900
TraesCS2D01G165000
TraesCS2D01G165100
TraesCS2D01G165200
TraesCS2D01G165300
TraesCS2D01G165500
TraesCS2D01G165600
TraesCS2D01G165700
TraesCS2D01G165800
TraesCS2D01G165900
TraesCS2D01G166600
TraesCS2D01G166700
TraesCS2D01G166800
TraesCS2D01G166900
TraesCS2D01G167000
TraesCS2D01G167100
TraesCS2D01G167200
TraesCS2D01G167300
TraesCS2D01G167400
TraesCS2D01G167600
TraesCS2D01G167700
TraesCS2D01G167800
TraesCS2D01G168000
TraesCS2D01G168100
TraesCS2D01G168200
TraesCS2D01G168300
TraesCS2D01G168400
TraesCS2D01G168500
TraesCS2D01G168600
TraesCS2D01G168700
TraesCS2D01G169000
TraesCS2D01G169200
TraesCS2D01G169600
TraesCS2D01G169700
TraesCS2D01G169800
TraesCS2D01G169900
TraesCS2D01G170100
TraesCS2D01G170200
TraesCS2D01G170300
TraesCS2D01G170400
TraesCS2D01G170600
TraesCS2D01G170700
TraesCS2D01G170800
TraesCS2D01G170900
TraesCS2D01G171000
TraesCS2D01G171200
TraesCS2D01G171300
TraesCS2D01G171400
TraesCS2D01G171700
TraesCS2D01G171800
TraesCS2D01G172000
TraesCS2D01G172100
TraesCS2D01G172300
TraesCS2D01G172400
TraesCS2D01G172500
TraesCS2D01G173100
TraesCS2D01G173400
TraesCS2D01G173500
TraesCS2D01G173600
TraesCS2D01G173800
TraesCS2D01G173900
TraesCS2D01G174100
TraesCS2D01G174300
TraesCS2D01G174400
TraesCS2D01G174500
TraesCS2D01G174800
TraesCS2D01G175100
TraesCS2D01G175200
TraesCS2D01G175500
TraesCS2D01G175600
TraesCS2D01G175700
TraesCS2D01G175800
TraesCS2D01G175900
TraesCS2D01G176000
TraesCS2D01G176300
TraesCS2D01G176400
TraesCS2D01G176500
TraesCS2D01G176600
TraesCS2D01G176700
TraesCS2D01G177200
TraesCS2D01G177300
TraesCS2D01G177600
TraesCS2D01G177700
TraesCS2D01G177900
TraesCS2D01G178100
TraesCS2D01G178200
TraesCS2D01G178300
TraesCS2D01G178400
TraesCS2D01G178600
TraesCS2D01G178900
TraesCS2D01G179200
TraesCS2D01G179300
TraesCS2D01G179400
TraesCS2D01G179500
TraesCS2D01G179600
TraesCS2D01G179800
TraesCS2D01G179900
TraesCS2D01G180300
TraesCS2D01G180400
TraesCS2D01G180600
TraesCS2D01G180700
TraesCS2D01G180800
TraesCS2D01G181000
TraesCS2D01G181300
TraesCS2D01G181400
TraesCS2D01G181700
TraesCS2D01G181900
TraesCS2D01G182300
TraesCS2D01G182400
TraesCS2D01G182500
TraesCS2D01G182600
TraesCS2D01G182700
TraesCS2D01G182800
TraesCS2D01G182900
TraesCS2D01G183000
TraesCS2D01G183500
TraesCS2D01G183600
TraesCS2D01G183800
TraesCS2D01G183900
TraesCS2D01G184200
TraesCS2D01G184500
TraesCS2D01G184700
TraesCS2D01G185300
TraesCS2D01G185400
TraesCS2D01G185600
TraesCS2D01G185900
TraesCS2D01G187100
TraesCS2D01G187400
TraesCS2D01G187900
TraesCS2D01G188100
TraesCS2D01G188200
TraesCS2D01G188300
TraesCS2D01G188800
TraesCS2D01G188900
TraesCS2D01G189000
TraesCS2D01G189100
TraesCS2D01G189300
TraesCS2D01G189400
TraesCS2D01G189600
TraesCS2D01G189700
TraesCS2D01G189900
TraesCS2D01G190000
TraesCS2D01G190100
TraesCS2D01G190200
TraesCS2D01G190300
TraesCS2D01G190400
TraesCS2D01G190500
TraesCS2D01G190600
TraesCS2D01G190700
TraesCS2D01G191300
TraesCS2D01G191600
TraesCS2D01G191700
TraesCS2D01G192000
TraesCS2D01G193000
TraesCS2D01G193100
TraesCS2D01G193700
TraesCS2D01G193800
TraesCS2D01G193900
TraesCS2D01G194000
TraesCS2D01G194100
TraesCS2D01G194200
TraesCS2D01G194400
TraesCS2D01G194600
TraesCS2D01G195300
TraesCS2D01G195400
TraesCS2D01G195500
TraesCS2D01G195700
TraesCS2D01G195800
TraesCS2D01G195900
TraesCS2D01G196100
TraesCS2D01G196900
TraesCS2D01G197000
TraesCS2D01G197100
TraesCS2D01G197200
TraesCS2D01G197300
TraesCS2D01G197400
TraesCS2D01G197500
TraesCS2D01G197600
TraesCS2D01G198000
TraesCS2D01G198100
TraesCS2D01G198300
TraesCS2D01G198400
TraesCS2D01G198500
TraesCS2D01G198600
TraesCS2D01G198700
TraesCS2D01G198800
TraesCS2D01G198900
TraesCS2D01G199100
TraesCS2D01G199200
TraesCS2D01G199300
TraesCS2D01G199500
TraesCS2D01G199700
TraesCS2D01G200400
TraesCS2D01G200500
TraesCS2D01G200600
TraesCS2D01G201000
TraesCS2D01G201100
TraesCS2D01G201400
TraesCS2D01G201600
TraesCS2D01G201700
TraesCS2D01G201900
TraesCS2D01G202000
TraesCS2D01G202100
TraesCS2D01G202200
TraesCS2D01G202400
TraesCS2D01G202500
TraesCS2D01G202600
TraesCS2D01G202700
TraesCS2D01G202900
TraesCS2D01G203100
TraesCS2D01G203200
TraesCS2D01G203300
TraesCS2D01G203500
TraesCS2D01G203600
TraesCS2D01G203800
TraesCS2D01G203900
TraesCS2D01G204400
TraesCS2D01G204500
TraesCS2D01G204700
TraesCS2D01G204900
TraesCS2D01G205000
TraesCS2D01G205100
TraesCS2D01G205200
TraesCS2D01G205300
TraesCS2D01G205500
TraesCS2D01G205600
TraesCS2D01G205800
TraesCS2D01G205900
TraesCS2D01G206000
TraesCS2D01G206200
TraesCS2D01G206300
TraesCS2D01G206400
TraesCS2D01G206600
TraesCS2D01G206800
TraesCS2D01G207200
TraesCS2D01G207400
TraesCS2D01G207800
TraesCS2D01G208000
TraesCS2D01G208100
TraesCS2D01G208600
TraesCS2D01G208900
TraesCS2D01G209000
TraesCS2D01G209100
TraesCS2D01G209400
TraesCS2D01G209600
TraesCS2D01G209700
TraesCS2D01G209800
TraesCS2D01G210000
TraesCS2D01G210500
TraesCS2D01G211000
TraesCS2D01G211100
TraesCS2D01G211200
TraesCS2D01G211400
TraesCS2D01G211500
TraesCS2D01G211600
TraesCS2D01G211900
TraesCS2D01G212000
TraesCS2D01G212100
TraesCS2D01G212200
TraesCS2D01G212400
TraesCS2D01G212500
TraesCS2D01G212600
TraesCS2D01G212700
TraesCS2D01G212800
TraesCS2D01G213000
TraesCS2D01G213100
TraesCS2D01G213200
TraesCS2D01G213400
TraesCS2D01G213500
TraesCS2D01G213700
TraesCS2D01G214000
TraesCS2D01G214100
TraesCS2D01G214200
TraesCS2D01G214300
TraesCS2D01G214500
TraesCS2D01G214600
TraesCS2D01G214700
TraesCS2D01G214800
TraesCS2D01G214900
TraesCS2D01G215000
TraesCS2D01G215200
TraesCS2D01G215300
TraesCS2D01G215500
TraesCS2D01G215600
TraesCS2D01G215700
TraesCS2D01G215800
TraesCS2D01G215900
TraesCS2D01G216000
TraesCS2D01G216100
TraesCS2D01G216400
TraesCS2D01G216600
TraesCS2D01G216700
TraesCS2D01G216800
TraesCS2D01G216900
TraesCS2D01G217000
TraesCS2D01G217100
TraesCS2D01G217200
TraesCS2D01G217300
TraesCS2D01G217400
TraesCS2D01G217500
TraesCS2D01G217600
TraesCS2D01G217700
TraesCS2D01G217800
TraesCS2D01G217900
TraesCS2D01G218000
TraesCS2D01G218100
TraesCS2D01G218700
TraesCS2D01G218900
TraesCS2D01G219000
TraesCS2D01G219400
TraesCS2D01G219500
TraesCS2D01G219700
TraesCS2D01G219800
TraesCS2D01G219900
TraesCS2D01G220000
TraesCS2D01G220100
TraesCS2D01G220400
TraesCS2D01G220500
TraesCS2D01G220700
TraesCS2D01G220800
TraesCS2D01G220900
TraesCS2D01G221000
TraesCS2D01G221200
TraesCS2D01G221300
TraesCS2D01G221400
TraesCS2D01G221500
TraesCS2D01G221600
TraesCS2D01G221700
TraesCS2D01G221800
TraesCS2D01G221900
TraesCS2D01G222000
TraesCS2D01G222100
TraesCS2D01G222300
TraesCS2D01G222400
TraesCS2D01G222500
TraesCS2D01G222700
TraesCS2D01G222800
TraesCS2D01G222900
TraesCS2D01G223000
TraesCS2D01G223100
TraesCS2D01G223400
TraesCS2D01G223600
TraesCS2D01G223700
TraesCS2D01G223800
TraesCS2D01G223900
TraesCS2D01G224000
TraesCS2D01G224100
TraesCS2D01G224200
TraesCS2D01G224300
TraesCS2D01G224400
TraesCS2D01G224500
TraesCS2D01G224700
TraesCS2D01G224800
TraesCS2D01G225100
TraesCS2D01G225200
TraesCS2D01G225400
TraesCS2D01G225500
TraesCS2D01G225800
TraesCS2D01G226000
TraesCS2D01G226100
TraesCS2D01G226200
TraesCS2D01G226300
TraesCS2D01G226400
TraesCS2D01G226600
TraesCS2D01G226900
TraesCS2D01G227000
TraesCS2D01G227100
TraesCS2D01G227200
TraesCS2D01G227300
TraesCS2D01G227400
TraesCS2D01G227500
TraesCS2D01G227600
TraesCS2D01G227900
TraesCS2D01G228000
TraesCS2D01G228200
TraesCS2D01G228400
TraesCS2D01G228700
TraesCS2D01G229000
TraesCS2D01G229100
TraesCS2D01G229200
TraesCS2D01G229400
TraesCS2D01G229500
TraesCS2D01G229600
TraesCS2D01G230000
TraesCS2D01G230100
TraesCS2D01G230200
TraesCS2D01G230300
TraesCS2D01G230500
TraesCS2D01G230600
TraesCS2D01G230700
TraesCS2D01G230800
TraesCS2D01G230900
TraesCS2D01G231000
TraesCS2D01G231100
TraesCS2D01G231300
TraesCS2D01G231500
TraesCS2D01G231600
TraesCS2D01G231700
TraesCS2D01G231900
TraesCS2D01G232200
TraesCS2D01G232400
TraesCS2D01G232500
TraesCS2D01G232800
TraesCS2D01G232900
TraesCS2D01G233200
TraesCS2D01G233300
TraesCS2D01G233500
TraesCS2D01G233600
TraesCS2D01G233800
TraesCS2D01G234000
TraesCS2D01G234200
TraesCS2D01G234400
TraesCS2D01G234500
TraesCS2D01G234600
TraesCS2D01G234700
TraesCS2D01G234800
TraesCS2D01G235100
TraesCS2D01G235200
TraesCS2D01G235300
TraesCS2D01G235500
TraesCS2D01G235600
TraesCS2D01G235900
TraesCS2D01G236000
TraesCS2D01G236100
TraesCS2D01G236200
TraesCS2D01G236300
TraesCS2D01G236500
TraesCS2D01G236900
TraesCS2D01G237200
TraesCS2D01G237300
TraesCS2D01G237400
TraesCS2D01G237500
TraesCS2D01G237600
TraesCS2D01G237800
TraesCS2D01G237900
TraesCS2D01G238100
TraesCS2D01G238300
TraesCS2D01G238400
TraesCS2D01G238500
TraesCS2D01G238600
TraesCS2D01G238900
TraesCS2D01G239000
TraesCS2D01G239100
TraesCS2D01G239200
TraesCS2D01G239300
TraesCS2D01G239500
TraesCS2D01G239800
TraesCS2D01G239900
TraesCS2D01G240000
TraesCS2D01G240400
TraesCS2D01G240700
TraesCS2D01G240800
TraesCS2D01G241300
TraesCS2D01G241600
TraesCS2D01G241800
TraesCS2D01G242000
TraesCS2D01G242100
TraesCS2D01G242200
TraesCS2D01G242500
TraesCS2D01G242600
TraesCS2D01G242900
TraesCS2D01G243100
TraesCS2D01G243200
TraesCS2D01G243300
TraesCS2D01G243400
TraesCS2D01G243500
TraesCS2D01G243600
TraesCS2D01G243700
TraesCS2D01G243800
TraesCS2D01G244100
TraesCS2D01G244200
TraesCS2D01G244300
TraesCS2D01G244400
TraesCS2D01G244500
TraesCS2D01G244600
TraesCS2D01G244700
TraesCS2D01G244900
TraesCS2D01G245500
TraesCS2D01G245600
TraesCS2D01G245700
TraesCS2D01G246000
TraesCS2D01G246100
TraesCS2D01G246200
TraesCS2D01G246600
TraesCS2D01G246700
TraesCS2D01G246800
TraesCS2D01G246900
TraesCS2D01G247000
TraesCS2D01G247300
TraesCS2D01G247500
TraesCS2D01G247600
TraesCS2D01G247700
TraesCS2D01G247900
TraesCS2D01G248200
TraesCS2D01G248400
TraesCS2D01G248500
TraesCS2D01G248600
TraesCS2D01G248700
TraesCS2D01G248900
TraesCS2D01G249100
TraesCS2D01G249200
TraesCS2D01G249400
TraesCS2D01G249500
TraesCS2D01G249600
TraesCS2D01G249700
TraesCS2D01G249800
TraesCS2D01G249900
TraesCS2D01G250000
TraesCS2D01G250100
TraesCS2D01G250200
TraesCS2D01G250400
TraesCS2D01G250600
TraesCS2D01G250800
TraesCS2D01G250900
TraesCS2D01G251000
TraesCS2D01G251100
TraesCS2D01G251200
TraesCS2D01G251300
TraesCS2D01G251400
TraesCS2D01G251600
TraesCS2D01G251800
TraesCS2D01G252000
TraesCS2D01G252400
TraesCS2D01G252500
TraesCS2D01G252600
TraesCS2D01G252700
TraesCS2D01G252800
TraesCS2D01G252900
TraesCS2D01G253100
TraesCS2D01G253200
TraesCS2D01G253300
TraesCS2D01G253400
TraesCS2D01G253700
TraesCS2D01G253800
TraesCS2D01G253900
TraesCS2D01G254000
TraesCS2D01G254200
TraesCS2D01G254400
TraesCS2D01G254500
TraesCS2D01G254600
TraesCS2D01G254700
TraesCS2D01G255100
TraesCS2D01G255400
TraesCS2D01G255500
TraesCS2D01G255600
TraesCS2D01G255700
TraesCS2D01G255900
TraesCS2D01G256400
TraesCS2D01G256500
TraesCS2D01G256600
TraesCS2D01G256700
TraesCS2D01G256900
TraesCS2D01G257400
TraesCS2D01G258000
TraesCS2D01G258100
TraesCS2D01G258200
TraesCS2D01G258400
TraesCS2D01G258500
TraesCS2D01G259000
TraesCS2D01G259100
TraesCS2D01G259200
TraesCS2D01G259300
TraesCS2D01G259400
TraesCS2D01G259500
TraesCS2D01G259600
TraesCS2D01G259700
TraesCS2D01G260000
TraesCS2D01G260100
TraesCS2D01G260300
TraesCS2D01G260500
TraesCS2D01G260800
TraesCS2D01G260900
TraesCS2D01G261100
TraesCS2D01G261300
TraesCS2D01G261500
TraesCS2D01G261600
TraesCS2D01G261700
TraesCS2D01G261900
TraesCS2D01G262000
TraesCS2D01G262100
TraesCS2D01G262200
TraesCS2D01G262300
TraesCS2D01G262400
TraesCS2D01G262500
TraesCS2D01G262700
TraesCS2D01G263000
TraesCS2D01G263100
TraesCS2D01G263200
TraesCS2D01G263300
TraesCS2D01G263500
TraesCS2D01G263800
TraesCS2D01G264000
TraesCS2D01G264200
TraesCS2D01G264300
TraesCS2D01G264400
TraesCS2D01G264500
TraesCS2D01G264600
TraesCS2D01G264700
TraesCS2D01G264900
TraesCS2D01G265000
TraesCS2D01G265100
TraesCS2D01G265300
TraesCS2D01G265400
TraesCS2D01G265700
TraesCS2D01G265800
TraesCS2D01G265900
TraesCS2D01G266200
TraesCS2D01G266300
TraesCS2D01G266400
TraesCS2D01G266600
TraesCS2D01G266700
TraesCS2D01G266800
TraesCS2D01G266900
TraesCS2D01G267000
TraesCS2D01G267200
TraesCS2D01G267500
TraesCS2D01G267800
TraesCS2D01G268000
TraesCS2D01G268100
TraesCS2D01G268300
TraesCS2D01G269000
TraesCS2D01G269100
TraesCS2D01G269200
TraesCS2D01G269500
TraesCS2D01G269700
TraesCS2D01G269900
TraesCS2D01G270000
TraesCS2D01G270300
TraesCS2D01G270400
TraesCS2D01G270500
TraesCS2D01G270600
TraesCS2D01G270700
TraesCS2D01G270800
TraesCS2D01G270900
TraesCS2D01G271000
TraesCS2D01G271100
TraesCS2D01G271200
TraesCS2D01G271300
TraesCS2D01G271400
TraesCS2D01G271500
TraesCS2D01G271600
TraesCS2D01G271700
TraesCS2D01G271900
TraesCS2D01G272000
TraesCS2D01G272200
TraesCS2D01G272400
TraesCS2D01G272600
TraesCS2D01G272700
TraesCS2D01G272800
TraesCS2D01G272900
TraesCS2D01G273000
TraesCS2D01G273100
TraesCS2D01G273200
TraesCS2D01G273300
TraesCS2D01G273700
TraesCS2D01G273900
TraesCS2D01G274000
TraesCS2D01G274100
TraesCS2D01G274600
TraesCS2D01G274700
TraesCS2D01G274800
TraesCS2D01G274900
TraesCS2D01G275000
TraesCS2D01G275100
TraesCS2D01G275400
TraesCS2D01G275700
TraesCS2D01G275800
TraesCS2D01G276000
TraesCS2D01G276200
TraesCS2D01G276300
TraesCS2D01G276600
TraesCS2D01G276700
TraesCS2D01G276900
TraesCS2D01G277000
TraesCS2D01G277100
TraesCS2D01G277300
TraesCS2D01G277400
TraesCS2D01G277600
TraesCS2D01G277700
TraesCS2D01G278000
TraesCS2D01G278100
TraesCS2D01G278200
TraesCS2D01G278400
TraesCS2D01G278500
TraesCS2D01G279000
TraesCS2D01G279100
TraesCS2D01G279300
TraesCS2D01G279500
TraesCS2D01G279700
TraesCS2D01G279900
TraesCS2D01G280100
TraesCS2D01G280200
TraesCS2D01G280300
TraesCS2D01G280500
TraesCS2D01G280900
TraesCS2D01G281100
TraesCS2D01G281200
TraesCS2D01G281600
TraesCS2D01G281900
TraesCS2D01G282000
TraesCS2D01G282200
TraesCS2D01G282600
TraesCS2D01G282800
TraesCS2D01G283300
TraesCS2D01G283400
TraesCS2D01G283600
TraesCS2D01G283800
TraesCS2D01G283900
TraesCS2D01G284000
TraesCS2D01G284100
TraesCS2D01G284200
TraesCS2D01G284300
TraesCS2D01G284400
TraesCS2D01G284700
TraesCS2D01G285000
TraesCS2D01G285100
TraesCS2D01G285400
TraesCS2D01G285600
TraesCS2D01G285700
TraesCS2D01G285800
TraesCS2D01G286100
TraesCS2D01G286200
TraesCS2D01G286300
TraesCS2D01G286400
TraesCS2D01G286500
TraesCS2D01G286700
TraesCS2D01G286800
TraesCS2D01G286900
TraesCS2D01G287100
TraesCS2D01G287300
TraesCS2D01G287400
TraesCS2D01G287500
TraesCS2D01G287700
TraesCS2D01G287800
TraesCS2D01G287900
TraesCS2D01G288000
TraesCS2D01G288400
TraesCS2D01G288800
TraesCS2D01G289000
TraesCS2D01G289100
TraesCS2D01G289200
TraesCS2D01G289300
TraesCS2D01G289700
TraesCS2D01G289900
TraesCS2D01G290000
TraesCS2D01G290100
TraesCS2D01G290300
TraesCS2D01G290500
TraesCS2D01G290600
TraesCS2D01G290700
TraesCS2D01G290800
TraesCS2D01G290900
TraesCS2D01G291000
TraesCS2D01G291100
TraesCS2D01G291200
TraesCS2D01G291300
TraesCS2D01G291600
TraesCS2D01G291800
TraesCS2D01G292200
TraesCS2D01G292400
TraesCS2D01G292500
TraesCS2D01G292800
TraesCS2D01G292900
TraesCS2D01G293000
TraesCS2D01G293200
TraesCS2D01G293300
TraesCS2D01G293400
TraesCS2D01G293500
TraesCS2D01G293900
TraesCS2D01G294000
TraesCS2D01G294100
TraesCS2D01G294400
TraesCS2D01G294900
TraesCS2D01G295300
TraesCS2D01G295500
TraesCS2D01G295600
TraesCS2D01G295900
TraesCS2D01G296000
TraesCS2D01G296100
TraesCS2D01G296300
TraesCS2D01G296700
TraesCS2D01G296800
TraesCS2D01G296900
TraesCS2D01G297000
TraesCS2D01G297100
TraesCS2D01G297200
TraesCS2D01G297300
TraesCS2D01G297400
TraesCS2D01G297500
TraesCS2D01G297600
TraesCS2D01G297800
TraesCS2D01G298200
TraesCS2D01G298400
TraesCS2D01G298500
TraesCS2D01G298600
TraesCS2D01G299000
TraesCS2D01G299500
TraesCS2D01G299700
TraesCS2D01G299900
TraesCS2D01G300100
TraesCS2D01G300200
TraesCS2D01G300300
TraesCS2D01G300500
TraesCS2D01G300700
TraesCS2D01G300800
TraesCS2D01G300900
TraesCS2D01G301000
TraesCS2D01G301100
TraesCS2D01G301200
TraesCS2D01G301400
TraesCS2D01G301500
TraesCS2D01G301700
TraesCS2D01G301800
TraesCS2D01G302000
TraesCS2D01G302300
TraesCS2D01G302400
TraesCS2D01G302500
TraesCS2D01G302700
TraesCS2D01G302800
TraesCS2D01G302900
TraesCS2D01G303100
TraesCS2D01G303500
TraesCS2D01G303600
TraesCS2D01G303700
TraesCS2D01G303900
TraesCS2D01G304000
TraesCS2D01G304100
TraesCS2D01G304200
TraesCS2D01G304300
TraesCS2D01G304500
TraesCS2D01G305000
TraesCS2D01G305100
TraesCS2D01G305200
TraesCS2D01G305300
TraesCS2D01G305400
TraesCS2D01G305500
TraesCS2D01G305600
TraesCS2D01G305700
TraesCS2D01G305800
TraesCS2D01G306000
TraesCS2D01G306100
TraesCS2D01G306700
TraesCS2D01G307000
TraesCS2D01G307200
TraesCS2D01G307300
TraesCS2D01G307400
TraesCS2D01G307500
TraesCS2D01G307600
TraesCS2D01G307700
TraesCS2D01G308000
TraesCS2D01G308100
TraesCS2D01G308200
TraesCS2D01G308500
TraesCS2D01G308600
TraesCS2D01G308700
TraesCS2D01G308900
TraesCS2D01G309000
TraesCS2D01G309100
TraesCS2D01G309200
TraesCS2D01G309300
TraesCS2D01G309400
TraesCS2D01G309500
TraesCS2D01G309800
TraesCS2D01G309900
TraesCS2D01G310000
TraesCS2D01G310100
TraesCS2D01G310200
TraesCS2D01G310400
TraesCS2D01G310500
TraesCS2D01G310600
TraesCS2D01G310700
TraesCS2D01G310800
TraesCS2D01G310900
TraesCS2D01G311000
TraesCS2D01G311100
TraesCS2D01G311200
TraesCS2D01G311300
TraesCS2D01G311600
TraesCS2D01G311900
TraesCS2D01G312000
TraesCS2D01G312500
TraesCS2D01G312700
TraesCS2D01G312800
TraesCS2D01G313100
TraesCS2D01G313200
TraesCS2D01G313400
TraesCS2D01G313500
TraesCS2D01G313600
TraesCS2D01G313700
TraesCS2D01G313800
TraesCS2D01G314400
TraesCS2D01G314600
TraesCS2D01G314900
TraesCS2D01G315100
TraesCS2D01G315300
TraesCS2D01G315400
TraesCS2D01G315700
TraesCS2D01G315800
TraesCS2D01G315900
TraesCS2D01G316200
TraesCS2D01G316600
TraesCS2D01G316700
TraesCS2D01G317000
TraesCS2D01G317100
TraesCS2D01G317400
TraesCS2D01G317500
TraesCS2D01G317600
TraesCS2D01G317700
TraesCS2D01G317800
TraesCS2D01G317900
TraesCS2D01G318200
TraesCS2D01G318300
TraesCS2D01G318400
TraesCS2D01G318500
TraesCS2D01G318800
TraesCS2D01G318900
TraesCS2D01G319100
TraesCS2D01G319600
TraesCS2D01G319800
TraesCS2D01G319900
TraesCS2D01G320100
TraesCS2D01G320300
TraesCS2D01G320400
TraesCS2D01G320500
TraesCS2D01G320700
TraesCS2D01G320800
TraesCS2D01G321000
TraesCS2D01G321100
TraesCS2D01G321200
TraesCS2D01G321400
TraesCS2D01G321600
TraesCS2D01G321700
TraesCS2D01G321800
TraesCS2D01G321900
TraesCS2D01G322000
TraesCS2D01G322100
TraesCS2D01G322200
TraesCS2D01G322300
TraesCS2D01G322500
TraesCS2D01G322600
TraesCS2D01G322700
TraesCS2D01G322800
TraesCS2D01G322900
TraesCS2D01G323200
TraesCS2D01G323300
TraesCS2D01G323500
TraesCS2D01G323600
TraesCS2D01G323700
TraesCS2D01G323900
TraesCS2D01G324200
TraesCS2D01G324600
TraesCS2D01G324700
TraesCS2D01G324800
TraesCS2D01G324900
TraesCS2D01G325000
TraesCS2D01G325600
TraesCS2D01G325700
TraesCS2D01G325800
TraesCS2D01G325900
TraesCS2D01G326200
TraesCS2D01G326400
TraesCS2D01G326600
TraesCS2D01G326700
TraesCS2D01G326800
TraesCS2D01G326900
TraesCS2D01G327000
TraesCS2D01G327100
TraesCS2D01G327200
TraesCS2D01G327400
TraesCS2D01G327500
TraesCS2D01G327600
TraesCS2D01G327700
TraesCS2D01G328000
TraesCS2D01G328100
TraesCS2D01G328200
TraesCS2D01G328300
TraesCS2D01G328500
TraesCS2D01G328700
TraesCS2D01G328800
TraesCS2D01G328900
TraesCS2D01G329000
TraesCS2D01G329400
TraesCS2D01G329500
TraesCS2D01G329600
TraesCS2D01G329700
TraesCS2D01G330000
TraesCS2D01G330100
TraesCS2D01G330900
TraesCS2D01G331000
TraesCS2D01G331100
TraesCS2D01G331200
TraesCS2D01G331300
TraesCS2D01G331600
TraesCS2D01G331700
TraesCS2D01G331900
TraesCS2D01G332300
TraesCS2D01G332500
TraesCS2D01G332600
TraesCS2D01G332700
TraesCS2D01G332800
TraesCS2D01G332900
TraesCS2D01G333100
TraesCS2D01G333200
TraesCS2D01G333300
TraesCS2D01G333600
TraesCS2D01G333700
TraesCS2D01G333800
TraesCS2D01G334200
TraesCS2D01G334300
TraesCS2D01G334400
TraesCS2D01G334500
TraesCS2D01G334600
TraesCS2D01G334800
TraesCS2D01G335000
TraesCS2D01G335200
TraesCS2D01G335300
TraesCS2D01G335400
TraesCS2D01G335500
TraesCS2D01G335600
TraesCS2D01G335700
TraesCS2D01G335800
TraesCS2D01G335900
TraesCS2D01G336100
TraesCS2D01G336200
TraesCS2D01G336300
TraesCS2D01G336400
TraesCS2D01G336500
TraesCS2D01G336600
TraesCS2D01G337000
TraesCS2D01G337100
TraesCS2D01G337300
TraesCS2D01G337400
TraesCS2D01G337800
TraesCS2D01G337900
TraesCS2D01G338000
TraesCS2D01G338100
TraesCS2D01G338200
TraesCS2D01G338300
TraesCS2D01G338500
TraesCS2D01G338700
TraesCS2D01G338800
TraesCS2D01G338900
TraesCS2D01G339000
TraesCS2D01G339200
TraesCS2D01G339300
TraesCS2D01G339400
TraesCS2D01G339500
TraesCS2D01G339600
TraesCS2D01G339700
TraesCS2D01G339900
TraesCS2D01G340100
TraesCS2D01G340200
TraesCS2D01G340400
TraesCS2D01G340600
TraesCS2D01G340700
TraesCS2D01G340900
TraesCS2D01G341100
TraesCS2D01G341200
TraesCS2D01G341400
TraesCS2D01G341500
TraesCS2D01G341600
TraesCS2D01G341700
TraesCS2D01G341800
TraesCS2D01G342300
TraesCS2D01G342500
TraesCS2D01G342700
TraesCS2D01G342900
TraesCS2D01G344000
TraesCS2D01G344200
TraesCS2D01G344500
TraesCS2D01G344600
TraesCS2D01G344700
TraesCS2D01G344800
TraesCS2D01G344900
TraesCS2D01G345000
TraesCS2D01G345200
TraesCS2D01G345300
TraesCS2D01G345500
TraesCS2D01G345600
TraesCS2D01G345800
TraesCS2D01G346000
TraesCS2D01G346100
TraesCS2D01G346200
TraesCS2D01G346300
TraesCS2D01G346600
TraesCS2D01G346700
TraesCS2D01G346900
TraesCS2D01G347200
TraesCS2D01G347300
TraesCS2D01G347400
TraesCS2D01G347500
TraesCS2D01G347600
TraesCS2D01G347800
TraesCS2D01G348000
TraesCS2D01G348100
TraesCS2D01G348200
TraesCS2D01G348400
TraesCS2D01G348500
TraesCS2D01G348600
TraesCS2D01G348700
TraesCS2D01G348800
TraesCS2D01G348900
TraesCS2D01G349000
TraesCS2D01G349100
TraesCS2D01G349400
TraesCS2D01G349600
TraesCS2D01G350300
TraesCS2D01G350400
TraesCS2D01G350800
TraesCS2D01G351100
TraesCS2D01G351200
TraesCS2D01G351300
TraesCS2D01G351400
TraesCS2D01G351600
TraesCS2D01G351700
TraesCS2D01G351800
TraesCS2D01G351900
TraesCS2D01G352400
TraesCS2D01G352500
TraesCS2D01G352600
TraesCS2D01G352700
TraesCS2D01G352900
TraesCS2D01G353000
TraesCS2D01G353100
TraesCS2D01G353400
TraesCS2D01G353500
TraesCS2D01G353600
TraesCS2D01G354300
TraesCS2D01G354400
TraesCS2D01G354500
TraesCS2D01G354600
TraesCS2D01G354700
TraesCS2D01G354800
TraesCS2D01G355000
TraesCS2D01G355100
TraesCS2D01G355200
TraesCS2D01G355300
TraesCS2D01G355500
TraesCS2D01G355900
TraesCS2D01G356000
TraesCS2D01G356100
TraesCS2D01G356200
TraesCS2D01G356300
TraesCS2D01G356500
TraesCS2D01G356600
TraesCS2D01G356700
TraesCS2D01G356800
TraesCS2D01G356900
TraesCS2D01G357200
TraesCS2D01G357300
TraesCS2D01G357400
TraesCS2D01G357600
TraesCS2D01G357700
TraesCS2D01G357800
TraesCS2D01G358000
TraesCS2D01G358300
TraesCS2D01G358600
TraesCS2D01G359000
TraesCS2D01G359100
TraesCS2D01G359200
TraesCS2D01G359500
TraesCS2D01G359800
TraesCS2D01G359900
TraesCS2D01G360000
TraesCS2D01G360100
TraesCS2D01G360200
TraesCS2D01G360300
TraesCS2D01G360600
TraesCS2D01G360700
TraesCS2D01G360900
TraesCS2D01G361000
TraesCS2D01G361100
TraesCS2D01G361400
TraesCS2D01G361500
TraesCS2D01G361600
TraesCS2D01G361700
TraesCS2D01G361800
TraesCS2D01G361900
TraesCS2D01G362100
TraesCS2D01G362200
TraesCS2D01G362300
TraesCS2D01G362500
TraesCS2D01G362700
TraesCS2D01G362900
TraesCS2D01G363000
TraesCS2D01G363300
TraesCS2D01G363500
TraesCS2D01G363600
TraesCS2D01G363700
TraesCS2D01G363800
TraesCS2D01G363900
TraesCS2D01G364200
TraesCS2D01G364300
TraesCS2D01G364400
TraesCS2D01G364700
TraesCS2D01G364900
TraesCS2D01G365000
TraesCS2D01G365100
TraesCS2D01G365300
TraesCS2D01G365400
TraesCS2D01G365500
TraesCS2D01G365800
TraesCS2D01G366000
TraesCS2D01G366400
TraesCS2D01G366500
TraesCS2D01G366600
TraesCS2D01G366700
TraesCS2D01G366800
TraesCS2D01G366900
TraesCS2D01G367000
TraesCS2D01G367100
TraesCS2D01G367900
TraesCS2D01G368000
TraesCS2D01G368100
TraesCS2D01G368300
TraesCS2D01G368400
TraesCS2D01G368500
TraesCS2D01G368600
TraesCS2D01G368700
TraesCS2D01G368800
TraesCS2D01G368900
TraesCS2D01G369100
TraesCS2D01G369200
TraesCS2D01G369400
TraesCS2D01G369700
TraesCS2D01G369800
TraesCS2D01G369900
TraesCS2D01G370000
TraesCS2D01G370100
TraesCS2D01G370300
TraesCS2D01G370400
TraesCS2D01G370800
TraesCS2D01G371800
TraesCS2D01G371900
TraesCS2D01G372000
TraesCS2D01G372300
TraesCS2D01G372400
TraesCS2D01G372500
TraesCS2D01G372600
TraesCS2D01G372800
TraesCS2D01G373100
TraesCS2D01G373500
TraesCS2D01G373600
TraesCS2D01G373700
TraesCS2D01G373800
TraesCS2D01G373900
TraesCS2D01G374000
TraesCS2D01G374100
TraesCS2D01G374300
TraesCS2D01G374400
TraesCS2D01G374500
TraesCS2D01G374600
TraesCS2D01G374900
TraesCS2D01G375100
TraesCS2D01G375200
TraesCS2D01G375300
TraesCS2D01G375600
TraesCS2D01G375700
TraesCS2D01G376000
TraesCS2D01G376100
TraesCS2D01G376200
TraesCS2D01G376600
TraesCS2D01G376700
TraesCS2D01G377200
TraesCS2D01G377400
TraesCS2D01G377500
TraesCS2D01G377600
TraesCS2D01G377700
TraesCS2D01G377800
TraesCS2D01G377900
TraesCS2D01G378000
TraesCS2D01G378100
TraesCS2D01G378400
TraesCS2D01G378500
TraesCS2D01G378600
TraesCS2D01G378800
TraesCS2D01G379000
TraesCS2D01G379400
TraesCS2D01G379600
TraesCS2D01G379700
TraesCS2D01G380400
TraesCS2D01G380500
TraesCS2D01G380600
TraesCS2D01G380700
TraesCS2D01G380800
TraesCS2D01G380900
TraesCS2D01G381000
TraesCS2D01G381100
TraesCS2D01G381200
TraesCS2D01G381300
TraesCS2D01G381600
TraesCS2D01G381700
TraesCS2D01G381800
TraesCS2D01G381900
TraesCS2D01G382100
TraesCS2D01G382200
TraesCS2D01G382400
TraesCS2D01G382500
TraesCS2D01G382600
TraesCS2D01G382700
TraesCS2D01G382800
TraesCS2D01G383000
TraesCS2D01G383100
TraesCS2D01G383200
TraesCS2D01G383300
TraesCS2D01G383400
TraesCS2D01G383500
TraesCS2D01G383600
TraesCS2D01G383800
TraesCS2D01G384000
TraesCS2D01G384200
TraesCS2D01G384500
TraesCS2D01G384600
TraesCS2D01G385000
TraesCS2D01G385300
TraesCS2D01G385500
TraesCS2D01G386000
TraesCS2D01G386100
TraesCS2D01G386200
TraesCS2D01G386300
TraesCS2D01G386400
TraesCS2D01G386500
TraesCS2D01G386700
TraesCS2D01G386800
TraesCS2D01G386900
TraesCS2D01G387000
TraesCS2D01G387200
TraesCS2D01G387300
TraesCS2D01G387600
TraesCS2D01G387700
TraesCS2D01G387800
TraesCS2D01G387900
TraesCS2D01G388000
TraesCS2D01G388100
TraesCS2D01G388200
TraesCS2D01G388300
TraesCS2D01G388400
TraesCS2D01G388600
TraesCS2D01G388700
TraesCS2D01G388800
TraesCS2D01G388900
TraesCS2D01G389100
TraesCS2D01G389200
TraesCS2D01G389300
TraesCS2D01G389400
TraesCS2D01G389500
TraesCS2D01G389600
TraesCS2D01G389800
TraesCS2D01G389900
TraesCS2D01G390000
TraesCS2D01G390100
TraesCS2D01G390200
TraesCS2D01G390300
TraesCS2D01G390700
TraesCS2D01G390800
TraesCS2D01G391000
TraesCS2D01G391100
TraesCS2D01G391400
TraesCS2D01G391500
TraesCS2D01G391600
TraesCS2D01G391800
TraesCS2D01G392000
TraesCS2D01G392200
TraesCS2D01G392400
TraesCS2D01G392500
TraesCS2D01G392600
TraesCS2D01G392800
TraesCS2D01G392900
TraesCS2D01G393300
TraesCS2D01G393400
TraesCS2D01G393600
TraesCS2D01G393700
TraesCS2D01G393900
TraesCS2D01G394200
TraesCS2D01G394300
TraesCS2D01G394500
TraesCS2D01G394700
TraesCS2D01G394800
TraesCS2D01G394900
TraesCS2D01G395000
TraesCS2D01G395100
TraesCS2D01G395200
TraesCS2D01G395300
TraesCS2D01G395400
TraesCS2D01G395500
TraesCS2D01G395600
TraesCS2D01G395700
TraesCS2D01G395800
TraesCS2D01G395900
TraesCS2D01G396300
TraesCS2D01G396400
TraesCS2D01G396500
TraesCS2D01G396600
TraesCS2D01G396700
TraesCS2D01G397000
TraesCS2D01G397100
TraesCS2D01G397200
TraesCS2D01G397400
TraesCS2D01G397500
TraesCS2D01G397700
TraesCS2D01G397800
TraesCS2D01G397900
TraesCS2D01G398000
TraesCS2D01G398100
TraesCS2D01G398200
TraesCS2D01G398300
TraesCS2D01G398400
TraesCS2D01G398500
TraesCS2D01G398600
TraesCS2D01G398700
TraesCS2D01G399000
TraesCS2D01G399300
TraesCS2D01G399400
TraesCS2D01G399500
TraesCS2D01G399600
TraesCS2D01G399700
TraesCS2D01G399800
TraesCS2D01G400000
TraesCS2D01G400100
TraesCS2D01G400200
TraesCS2D01G400300
TraesCS2D01G400400
TraesCS2D01G400500
TraesCS2D01G400800
TraesCS2D01G401000
TraesCS2D01G401500
TraesCS2D01G401600
TraesCS2D01G401700
TraesCS2D01G402000
TraesCS2D01G402100
TraesCS2D01G402200
TraesCS2D01G402300
TraesCS2D01G402700
TraesCS2D01G403100
TraesCS2D01G403200
TraesCS2D01G403300
TraesCS2D01G403400
TraesCS2D01G403500
TraesCS2D01G403600
TraesCS2D01G403800
TraesCS2D01G403900
TraesCS2D01G404200
TraesCS2D01G404300
TraesCS2D01G404400
TraesCS2D01G404500
TraesCS2D01G404600
TraesCS2D01G404700
TraesCS2D01G404800
TraesCS2D01G405200
TraesCS2D01G405400
TraesCS2D01G405500
TraesCS2D01G406000
TraesCS2D01G406100
TraesCS2D01G406200
TraesCS2D01G406300
TraesCS2D01G406400
TraesCS2D01G406500
TraesCS2D01G406600
TraesCS2D01G406700
TraesCS2D01G406800
TraesCS2D01G406900
TraesCS2D01G407000
TraesCS2D01G407200
TraesCS2D01G407300
TraesCS2D01G407400
TraesCS2D01G407500
TraesCS2D01G407600
TraesCS2D01G407700
TraesCS2D01G407800
TraesCS2D01G408000
TraesCS2D01G408100
TraesCS2D01G408200
TraesCS2D01G408500
TraesCS2D01G408700
TraesCS2D01G409200
TraesCS2D01G409300
TraesCS2D01G409400
TraesCS2D01G409500
TraesCS2D01G409600
TraesCS2D01G409700
TraesCS2D01G409800
TraesCS2D01G409900
TraesCS2D01G410100
TraesCS2D01G410200
TraesCS2D01G410300
TraesCS2D01G410400
TraesCS2D01G410700
TraesCS2D01G411000
TraesCS2D01G411100
TraesCS2D01G411200
TraesCS2D01G411300
TraesCS2D01G411400
TraesCS2D01G411500
TraesCS2D01G411900
TraesCS2D01G412000
TraesCS2D01G412100
TraesCS2D01G412200
TraesCS2D01G412300
TraesCS2D01G412400
TraesCS2D01G412500
TraesCS2D01G412600
TraesCS2D01G412800
TraesCS2D01G412900
TraesCS2D01G413100
TraesCS2D01G413200
TraesCS2D01G413300
TraesCS2D01G413400
TraesCS2D01G413500
TraesCS2D01G413600
TraesCS2D01G413800
TraesCS2D01G413900
TraesCS2D01G414100
TraesCS2D01G414200
TraesCS2D01G414300
TraesCS2D01G414500
TraesCS2D01G414600
TraesCS2D01G414800
TraesCS2D01G414900
TraesCS2D01G415000
TraesCS2D01G415200
TraesCS2D01G415300
TraesCS2D01G415400
TraesCS2D01G415500
TraesCS2D01G415600
TraesCS2D01G415700
TraesCS2D01G415800
TraesCS2D01G416000
TraesCS2D01G416400
TraesCS2D01G416500
TraesCS2D01G416800
TraesCS2D01G416900
TraesCS2D01G417000
TraesCS2D01G417100
TraesCS2D01G417200
TraesCS2D01G417300
TraesCS2D01G417800
TraesCS2D01G418000
TraesCS2D01G418400
TraesCS2D01G418500
TraesCS2D01G418600
TraesCS2D01G418700
TraesCS2D01G418800
TraesCS2D01G419000
TraesCS2D01G419100
TraesCS2D01G419200
TraesCS2D01G419300
TraesCS2D01G419400
TraesCS2D01G419500
TraesCS2D01G419700
TraesCS2D01G419800
TraesCS2D01G419900
TraesCS2D01G420000
TraesCS2D01G420100
TraesCS2D01G420400
TraesCS2D01G420500
TraesCS2D01G420800
TraesCS2D01G420900
TraesCS2D01G421000
TraesCS2D01G421100
TraesCS2D01G421200
TraesCS2D01G421300
TraesCS2D01G421400
TraesCS2D01G421600
TraesCS2D01G421900
TraesCS2D01G422000
TraesCS2D01G422100
TraesCS2D01G422200
TraesCS2D01G422300
TraesCS2D01G422400
TraesCS2D01G422600
TraesCS2D01G422900
TraesCS2D01G423100
TraesCS2D01G423200
TraesCS2D01G423300
TraesCS2D01G423400
TraesCS2D01G423500
TraesCS2D01G423600
TraesCS2D01G423700
TraesCS2D01G423900
TraesCS2D01G424100
TraesCS2D01G424300
TraesCS2D01G424400
TraesCS2D01G424700
TraesCS2D01G425000
TraesCS2D01G425100
TraesCS2D01G425500
TraesCS2D01G425600
TraesCS2D01G425700
TraesCS2D01G425900
TraesCS2D01G426300
TraesCS2D01G426400
TraesCS2D01G426500
TraesCS2D01G426600
TraesCS2D01G426700
TraesCS2D01G426800
TraesCS2D01G426900
TraesCS2D01G427000
TraesCS2D01G427100
TraesCS2D01G427200
TraesCS2D01G427500
TraesCS2D01G427700
TraesCS2D01G427800
TraesCS2D01G427900
TraesCS2D01G428000
TraesCS2D01G428100
TraesCS2D01G428200
TraesCS2D01G428300
TraesCS2D01G428400
TraesCS2D01G428500
TraesCS2D01G428700
TraesCS2D01G428900
TraesCS2D01G429000
TraesCS2D01G429100
TraesCS2D01G429200
TraesCS2D01G429300
TraesCS2D01G429700
TraesCS2D01G429800
TraesCS2D01G429900
TraesCS2D01G430000
TraesCS2D01G430600
TraesCS2D01G430700
TraesCS2D01G430800
TraesCS2D01G430900
TraesCS2D01G431000
TraesCS2D01G431500
TraesCS2D01G431600
TraesCS2D01G431700
TraesCS2D01G431800
TraesCS2D01G432100
TraesCS2D01G432400
TraesCS2D01G432800
TraesCS2D01G432900
TraesCS2D01G433000
TraesCS2D01G433100
TraesCS2D01G433200
TraesCS2D01G433300
TraesCS2D01G433400
TraesCS2D01G433500
TraesCS2D01G433700
TraesCS2D01G434000
TraesCS2D01G434100
TraesCS2D01G434400
TraesCS2D01G434500
TraesCS2D01G434700
TraesCS2D01G435000
TraesCS2D01G435100
TraesCS2D01G435200
TraesCS2D01G435300
TraesCS2D01G435500
TraesCS2D01G435700
TraesCS2D01G435800
TraesCS2D01G436100
TraesCS2D01G436200
TraesCS2D01G436700
TraesCS2D01G436800
TraesCS2D01G437600
TraesCS2D01G437800
TraesCS2D01G437900
TraesCS2D01G438800
TraesCS2D01G439100
TraesCS2D01G439600
TraesCS2D01G440100
TraesCS2D01G440200
TraesCS2D01G440700
TraesCS2D01G440800
TraesCS2D01G440900
TraesCS2D01G441100
TraesCS2D01G441300
TraesCS2D01G441500
TraesCS2D01G441600
TraesCS2D01G441700
TraesCS2D01G441800
TraesCS2D01G442000
TraesCS2D01G442100
TraesCS2D01G442200
TraesCS2D01G442300
TraesCS2D01G442700
TraesCS2D01G442800
TraesCS2D01G442900
TraesCS2D01G443000
TraesCS2D01G443100
TraesCS2D01G443200
TraesCS2D01G443300
TraesCS2D01G443600
TraesCS2D01G443700
TraesCS2D01G444000
TraesCS2D01G444200
TraesCS2D01G444300
TraesCS2D01G444400
TraesCS2D01G444500
TraesCS2D01G444600
TraesCS2D01G444700
TraesCS2D01G444900
TraesCS2D01G445000
TraesCS2D01G445100
TraesCS2D01G445300
TraesCS2D01G445500
TraesCS2D01G445600
TraesCS2D01G445700
TraesCS2D01G445800
TraesCS2D01G445900
TraesCS2D01G446000
TraesCS2D01G446100
TraesCS2D01G446200
TraesCS2D01G446300
TraesCS2D01G446400
TraesCS2D01G446500
TraesCS2D01G446600
TraesCS2D01G446800
TraesCS2D01G447500
TraesCS2D01G447600
TraesCS2D01G447800
TraesCS2D01G447900
TraesCS2D01G448000
TraesCS2D01G448100
TraesCS2D01G448600
TraesCS2D01G448800
TraesCS2D01G449200
TraesCS2D01G449300
TraesCS2D01G449800
TraesCS2D01G449900
TraesCS2D01G450300
TraesCS2D01G450400
TraesCS2D01G450500
TraesCS2D01G450600
TraesCS2D01G450700
TraesCS2D01G450800
TraesCS2D01G450900
TraesCS2D01G451100
TraesCS2D01G451200
TraesCS2D01G451300
TraesCS2D01G451500
TraesCS2D01G452500
TraesCS2D01G452600
TraesCS2D01G452700
TraesCS2D01G452800
TraesCS2D01G453200
TraesCS2D01G453600
TraesCS2D01G453700
TraesCS2D01G453900
TraesCS2D01G454000
TraesCS2D01G454100
TraesCS2D01G454200
TraesCS2D01G454400
TraesCS2D01G454600
TraesCS2D01G454700
TraesCS2D01G454900
TraesCS2D01G455600
TraesCS2D01G455800
TraesCS2D01G455900
TraesCS2D01G456200
TraesCS2D01G456300
TraesCS2D01G456400
TraesCS2D01G456500
TraesCS2D01G456600
TraesCS2D01G456700
TraesCS2D01G456800
TraesCS2D01G456900
TraesCS2D01G457000
TraesCS2D01G457200
TraesCS2D01G457300
TraesCS2D01G457400
TraesCS2D01G457500
TraesCS2D01G457600
TraesCS2D01G457900
TraesCS2D01G458100
TraesCS2D01G458200
TraesCS2D01G458300
TraesCS2D01G458400
TraesCS2D01G458500
TraesCS2D01G458600
TraesCS2D01G458700
TraesCS2D01G458900
TraesCS2D01G459000
TraesCS2D01G459100
TraesCS2D01G459200
TraesCS2D01G459300
TraesCS2D01G459900
TraesCS2D01G460000
TraesCS2D01G460100
TraesCS2D01G460200
TraesCS2D01G460300
TraesCS2D01G460600
TraesCS2D01G460900
TraesCS2D01G461000
TraesCS2D01G461500
TraesCS2D01G461700
TraesCS2D01G461900
TraesCS2D01G462000
TraesCS2D01G462100
TraesCS2D01G462300
TraesCS2D01G462400
TraesCS2D01G462500
TraesCS2D01G462600
TraesCS2D01G462700
TraesCS2D01G462900
TraesCS2D01G463000
TraesCS2D01G463100
TraesCS2D01G463200
TraesCS2D01G463300
TraesCS2D01G463600
TraesCS2D01G463700
TraesCS2D01G464000
TraesCS2D01G464200
TraesCS2D01G464300
TraesCS2D01G464400
TraesCS2D01G464600
TraesCS2D01G464700
TraesCS2D01G464800
TraesCS2D01G465000
TraesCS2D01G465200
TraesCS2D01G465300
TraesCS2D01G465400
TraesCS2D01G465500
TraesCS2D01G465600
TraesCS2D01G465800
TraesCS2D01G465900
TraesCS2D01G466000
TraesCS2D01G466100
TraesCS2D01G466400
TraesCS2D01G466600
TraesCS2D01G466700
TraesCS2D01G466800
TraesCS2D01G466900
TraesCS2D01G467000
TraesCS2D01G467100
TraesCS2D01G467300
TraesCS2D01G467400
TraesCS2D01G467500
TraesCS2D01G467600
TraesCS2D01G467700
TraesCS2D01G467800
TraesCS2D01G467900
TraesCS2D01G468000
TraesCS2D01G468200
TraesCS2D01G468400
TraesCS2D01G468500
TraesCS2D01G468600
TraesCS2D01G468900
TraesCS2D01G469100
TraesCS2D01G469300
TraesCS2D01G469500
TraesCS2D01G469600
TraesCS2D01G469700
TraesCS2D01G469800
TraesCS2D01G469900
TraesCS2D01G470000
TraesCS2D01G470200
TraesCS2D01G470400
TraesCS2D01G470500
TraesCS2D01G470600
TraesCS2D01G470700
TraesCS2D01G470900
TraesCS2D01G471000
TraesCS2D01G471200
TraesCS2D01G471300
TraesCS2D01G471400
TraesCS2D01G471500
TraesCS2D01G471600
TraesCS2D01G471700
TraesCS2D01G471800
TraesCS2D01G472000
TraesCS2D01G472100
TraesCS2D01G472200
TraesCS2D01G472300
TraesCS2D01G472400
TraesCS2D01G472500
TraesCS2D01G472700
TraesCS2D01G472900
TraesCS2D01G473000
TraesCS2D01G473500
TraesCS2D01G473600
TraesCS2D01G473700
TraesCS2D01G473800
TraesCS2D01G474100
TraesCS2D01G474300
TraesCS2D01G474400
TraesCS2D01G474500
TraesCS2D01G474600
TraesCS2D01G474700
TraesCS2D01G474800
TraesCS2D01G474900
TraesCS2D01G475100
TraesCS2D01G475300
TraesCS2D01G475400
TraesCS2D01G475500
TraesCS2D01G475600
TraesCS2D01G475700
TraesCS2D01G475800
TraesCS2D01G475900
TraesCS2D01G476000
TraesCS2D01G476100
TraesCS2D01G476200
TraesCS2D01G476400
TraesCS2D01G476500
TraesCS2D01G476600
TraesCS2D01G476700
TraesCS2D01G476800
TraesCS2D01G476900
TraesCS2D01G477000
TraesCS2D01G477100
TraesCS2D01G477200
TraesCS2D01G477300
TraesCS2D01G477400
TraesCS2D01G477600
TraesCS2D01G477800
TraesCS2D01G478000
TraesCS2D01G478100
TraesCS2D01G478200
TraesCS2D01G478300
TraesCS2D01G478400
TraesCS2D01G478700
TraesCS2D01G478900
TraesCS2D01G479100
TraesCS2D01G479300
TraesCS2D01G479400
TraesCS2D01G479500
TraesCS2D01G479600
TraesCS2D01G479700
TraesCS2D01G479900
TraesCS2D01G480100
TraesCS2D01G480400
TraesCS2D01G480800
TraesCS2D01G481000
TraesCS2D01G481300
TraesCS2D01G481500
TraesCS2D01G481600
TraesCS2D01G481700
TraesCS2D01G481800
TraesCS2D01G481900
TraesCS2D01G482000
TraesCS2D01G482100
TraesCS2D01G482200
TraesCS2D01G482400
TraesCS2D01G482500
TraesCS2D01G482800
TraesCS2D01G483000
TraesCS2D01G483100
TraesCS2D01G483300
TraesCS2D01G483400
TraesCS2D01G483500
TraesCS2D01G483600
TraesCS2D01G483700
TraesCS2D01G483800
TraesCS2D01G484000
TraesCS2D01G484200
TraesCS2D01G484300
TraesCS2D01G484600
TraesCS2D01G484700
TraesCS2D01G484800
TraesCS2D01G485000
TraesCS2D01G485200
TraesCS2D01G485300
TraesCS2D01G485400
TraesCS2D01G485700
TraesCS2D01G485800
TraesCS2D01G486000
TraesCS2D01G486200
TraesCS2D01G486300
TraesCS2D01G486400
TraesCS2D01G486500
TraesCS2D01G486600
TraesCS2D01G486700
TraesCS2D01G486800
TraesCS2D01G486900
TraesCS2D01G487300
TraesCS2D01G487400
TraesCS2D01G487500
TraesCS2D01G487700
TraesCS2D01G487900
TraesCS2D01G488300
TraesCS2D01G488500
TraesCS2D01G488600
TraesCS2D01G488700
TraesCS2D01G488800
TraesCS2D01G488900
TraesCS2D01G489200
TraesCS2D01G489300
TraesCS2D01G489400
TraesCS2D01G489500
TraesCS2D01G489600
TraesCS2D01G489700
TraesCS2D01G489800
TraesCS2D01G489900
TraesCS2D01G490000
TraesCS2D01G490100
TraesCS2D01G490200
TraesCS2D01G490400
TraesCS2D01G490500
TraesCS2D01G490600
TraesCS2D01G490700
TraesCS2D01G490800
TraesCS2D01G490900
TraesCS2D01G491000
TraesCS2D01G491100
TraesCS2D01G491200
TraesCS2D01G491300
TraesCS2D01G491600
TraesCS2D01G492000
TraesCS2D01G492400
TraesCS2D01G492500
TraesCS2D01G492600
TraesCS2D01G492700
TraesCS2D01G492900
TraesCS2D01G493000
TraesCS2D01G493400
TraesCS2D01G493500
TraesCS2D01G493600
TraesCS2D01G493700
TraesCS2D01G493800
TraesCS2D01G493900
TraesCS2D01G494000
TraesCS2D01G494100
TraesCS2D01G494200
TraesCS2D01G494300
TraesCS2D01G494400
TraesCS2D01G494500
TraesCS2D01G494600
TraesCS2D01G494800
TraesCS2D01G494900
TraesCS2D01G495000
TraesCS2D01G495100
TraesCS2D01G495200
TraesCS2D01G495300
TraesCS2D01G495400
TraesCS2D01G495500
TraesCS2D01G495600
TraesCS2D01G495700
TraesCS2D01G495800
TraesCS2D01G495900
TraesCS2D01G496100
TraesCS2D01G496200
TraesCS2D01G496300
TraesCS2D01G496500
TraesCS2D01G497000
TraesCS2D01G497200
TraesCS2D01G497300
TraesCS2D01G497400
TraesCS2D01G497600
TraesCS2D01G497700
TraesCS2D01G497900
TraesCS2D01G498000
TraesCS2D01G498100
TraesCS2D01G498300
TraesCS2D01G498400
TraesCS2D01G498500
TraesCS2D01G498600
TraesCS2D01G498700
TraesCS2D01G498800
TraesCS2D01G498900
TraesCS2D01G499200
TraesCS2D01G499500
TraesCS2D01G499600
TraesCS2D01G499800
TraesCS2D01G499900
TraesCS2D01G500100
TraesCS2D01G500200
TraesCS2D01G500300
TraesCS2D01G500400
TraesCS2D01G500500
TraesCS2D01G500600
TraesCS2D01G500900
TraesCS2D01G501400
TraesCS2D01G501500
TraesCS2D01G501700
TraesCS2D01G501800
TraesCS2D01G502000
TraesCS2D01G502100
TraesCS2D01G502300
TraesCS2D01G502400
TraesCS2D01G502500
TraesCS2D01G502600
TraesCS2D01G502700
TraesCS2D01G502900
TraesCS2D01G503000
TraesCS2D01G503100
TraesCS2D01G503200
TraesCS2D01G503300
TraesCS2D01G503400
TraesCS2D01G503500
TraesCS2D01G503900
TraesCS2D01G504100
TraesCS2D01G504200
TraesCS2D01G504300
TraesCS2D01G504400
TraesCS2D01G504500
TraesCS2D01G504600
TraesCS2D01G504900
TraesCS2D01G505000
TraesCS2D01G505100
TraesCS2D01G505200
TraesCS2D01G505300
TraesCS2D01G505400
TraesCS2D01G505600
TraesCS2D01G505700
TraesCS2D01G505900
TraesCS2D01G506000
TraesCS2D01G506100
TraesCS2D01G506200
TraesCS2D01G506300
TraesCS2D01G506400
TraesCS2D01G506500
TraesCS2D01G506600
TraesCS2D01G506700
TraesCS2D01G506800
TraesCS2D01G506900
TraesCS2D01G507000
TraesCS2D01G507100
TraesCS2D01G507300
TraesCS2D01G507500
TraesCS2D01G507600
TraesCS2D01G507700
TraesCS2D01G507800
TraesCS2D01G507900
TraesCS2D01G508000
TraesCS2D01G508100
TraesCS2D01G508200
TraesCS2D01G508300
TraesCS2D01G508400
TraesCS2D01G508500
TraesCS2D01G508600
TraesCS2D01G508700
TraesCS2D01G508800
TraesCS2D01G508900
TraesCS2D01G509000
TraesCS2D01G509100
TraesCS2D01G509200
TraesCS2D01G509300
TraesCS2D01G509400
TraesCS2D01G509500
TraesCS2D01G509600
TraesCS2D01G509700
TraesCS2D01G509800
TraesCS2D01G510000
TraesCS2D01G510100
TraesCS2D01G510300
TraesCS2D01G510400
TraesCS2D01G510500
TraesCS2D01G511000
TraesCS2D01G511100
TraesCS2D01G511200
TraesCS2D01G511300
TraesCS2D01G511400
TraesCS2D01G511500
TraesCS2D01G511600
TraesCS2D01G511700
TraesCS2D01G511800
TraesCS2D01G511900
TraesCS2D01G512000
TraesCS2D01G512100
TraesCS2D01G512200
TraesCS2D01G512500
TraesCS2D01G512700
TraesCS2D01G512800
TraesCS2D01G512900
TraesCS2D01G513000
TraesCS2D01G513100
TraesCS2D01G513200
TraesCS2D01G513300
TraesCS2D01G513500
TraesCS2D01G513600
TraesCS2D01G513700
TraesCS2D01G513800
TraesCS2D01G513900
TraesCS2D01G514000
TraesCS2D01G514100
TraesCS2D01G515100
TraesCS2D01G515600
TraesCS2D01G515800
TraesCS2D01G515900
TraesCS2D01G516000
TraesCS2D01G516100
TraesCS2D01G516200
TraesCS2D01G516300
TraesCS2D01G516500
TraesCS2D01G516600
TraesCS2D01G516700
TraesCS2D01G516800
TraesCS2D01G516900
TraesCS2D01G517000
TraesCS2D01G517100
TraesCS2D01G517200
TraesCS2D01G517600
TraesCS2D01G518000
TraesCS2D01G518100
TraesCS2D01G518200
TraesCS2D01G518300
TraesCS2D01G518700
TraesCS2D01G518800
TraesCS2D01G519000
TraesCS2D01G519100
TraesCS2D01G519500
TraesCS2D01G519800
TraesCS2D01G519900
TraesCS2D01G520000
TraesCS2D01G520100
TraesCS2D01G520600
TraesCS2D01G520800
TraesCS2D01G520900
TraesCS2D01G521300
TraesCS2D01G521400
TraesCS2D01G521500
TraesCS2D01G521600
TraesCS2D01G521700
TraesCS2D01G521800
TraesCS2D01G521900
TraesCS2D01G522200
TraesCS2D01G522300
TraesCS2D01G522400
TraesCS2D01G522500
TraesCS2D01G522600
TraesCS2D01G522700
TraesCS2D01G523000
TraesCS2D01G523100
TraesCS2D01G523200
TraesCS2D01G523300
TraesCS2D01G523400
TraesCS2D01G523500
TraesCS2D01G523600
TraesCS2D01G523700
TraesCS2D01G524000
TraesCS2D01G524400
TraesCS2D01G524500
TraesCS2D01G524600
TraesCS2D01G524700
TraesCS2D01G524800
TraesCS2D01G525100
TraesCS2D01G525200
TraesCS2D01G525300
TraesCS2D01G525600
TraesCS2D01G526000
TraesCS2D01G526200
TraesCS2D01G526400
TraesCS2D01G526700
TraesCS2D01G526900
TraesCS2D01G527300
TraesCS2D01G527600
TraesCS2D01G527800
TraesCS2D01G527900
TraesCS2D01G528000
TraesCS2D01G528100
TraesCS2D01G528200
TraesCS2D01G528400
TraesCS2D01G528500
TraesCS2D01G528700
TraesCS2D01G528800
TraesCS2D01G529000
TraesCS2D01G529100
TraesCS2D01G529300
TraesCS2D01G529500
TraesCS2D01G529600
TraesCS2D01G529800
TraesCS2D01G530000
TraesCS2D01G530100
TraesCS2D01G530200
TraesCS2D01G530400
TraesCS2D01G530600
TraesCS2D01G530700
TraesCS2D01G530900
TraesCS2D01G531000
TraesCS2D01G531100
TraesCS2D01G531400
TraesCS2D01G531600
TraesCS2D01G531800
TraesCS2D01G531900
TraesCS2D01G532300
TraesCS2D01G532400
TraesCS2D01G532500
TraesCS2D01G532600
TraesCS2D01G532700
TraesCS2D01G532900
TraesCS2D01G533000
TraesCS2D01G533300
TraesCS2D01G534400
TraesCS2D01G534600
TraesCS2D01G534800
TraesCS2D01G534900
TraesCS2D01G535000
TraesCS2D01G535100
TraesCS2D01G535300
TraesCS2D01G535400
TraesCS2D01G535600
TraesCS2D01G535700
TraesCS2D01G535800
TraesCS2D01G535900
TraesCS2D01G536100
TraesCS2D01G536200
TraesCS2D01G536400
TraesCS2D01G536500
TraesCS2D01G536600
TraesCS2D01G536700
TraesCS2D01G536800
TraesCS2D01G536900
TraesCS2D01G537100
TraesCS2D01G537200
TraesCS2D01G537400
TraesCS2D01G537500
TraesCS2D01G537600
TraesCS2D01G537700
TraesCS2D01G537800
TraesCS2D01G537900
TraesCS2D01G538200
TraesCS2D01G538300
TraesCS2D01G538400
TraesCS2D01G538500
TraesCS2D01G538600
TraesCS2D01G538700
TraesCS2D01G538900
TraesCS2D01G539000
TraesCS2D01G539100
TraesCS2D01G539200
TraesCS2D01G539300
TraesCS2D01G539400
TraesCS2D01G539600
TraesCS2D01G539700
TraesCS2D01G539800
TraesCS2D01G539900
TraesCS2D01G540000
TraesCS2D01G540100
TraesCS2D01G540200
TraesCS2D01G540300
TraesCS2D01G540400
TraesCS2D01G540500
TraesCS2D01G540600
TraesCS2D01G540700
TraesCS2D01G541000
TraesCS2D01G541100
TraesCS2D01G541200
TraesCS2D01G541300
TraesCS2D01G541500
TraesCS2D01G541600
TraesCS2D01G541700
TraesCS2D01G541800
TraesCS2D01G542000
TraesCS2D01G542100
TraesCS2D01G542200
TraesCS2D01G542300
TraesCS2D01G542400
TraesCS2D01G542500
TraesCS2D01G542600
TraesCS2D01G542900
TraesCS2D01G543000
TraesCS2D01G543100
TraesCS2D01G543200
TraesCS2D01G543300
TraesCS2D01G543400
TraesCS2D01G543500
TraesCS2D01G543600
TraesCS2D01G543700
TraesCS2D01G543900
TraesCS2D01G544000
TraesCS2D01G544200
TraesCS2D01G544300
TraesCS2D01G544400
TraesCS2D01G544500
TraesCS2D01G544600
TraesCS2D01G544700
TraesCS2D01G544800
TraesCS2D01G544900
TraesCS2D01G545000
TraesCS2D01G545300
TraesCS2D01G545400
TraesCS2D01G545500
TraesCS2D01G545700
TraesCS2D01G545800
TraesCS2D01G545900
TraesCS2D01G546200
TraesCS2D01G546300
TraesCS2D01G546500
TraesCS2D01G546600
TraesCS2D01G546800
TraesCS2D01G546900
TraesCS2D01G547100
TraesCS2D01G547300
TraesCS2D01G547400
TraesCS2D01G547500
TraesCS2D01G547600
TraesCS2D01G547700
TraesCS2D01G547800
TraesCS2D01G548100
TraesCS2D01G548200
TraesCS2D01G548600
TraesCS2D01G548700
TraesCS2D01G548800
TraesCS2D01G548900
TraesCS2D01G549000
TraesCS2D01G549200
TraesCS2D01G549300
TraesCS2D01G549400
TraesCS2D01G549600
TraesCS2D01G550000
TraesCS2D01G550200
TraesCS2D01G550300
TraesCS2D01G550400
TraesCS2D01G550500
TraesCS2D01G550600
TraesCS2D01G550700
TraesCS2D01G550900
TraesCS2D01G551200
TraesCS2D01G551500
TraesCS2D01G551600
TraesCS2D01G551700
TraesCS2D01G551800
TraesCS2D01G551900
TraesCS2D01G552100
TraesCS2D01G552200
TraesCS2D01G552300
TraesCS2D01G552400
TraesCS2D01G552500
TraesCS2D01G552800
TraesCS2D01G552900
TraesCS2D01G553000
TraesCS2D01G553100
TraesCS2D01G553300
TraesCS2D01G553400
TraesCS2D01G553800
TraesCS2D01G553900
TraesCS2D01G554300
TraesCS2D01G554400
TraesCS2D01G554500
TraesCS2D01G554600
TraesCS2D01G554800
TraesCS2D01G555000
TraesCS2D01G555100
TraesCS2D01G555300
TraesCS2D01G555500
TraesCS2D01G555900
TraesCS2D01G556000
TraesCS2D01G556100
TraesCS2D01G556300
TraesCS2D01G556400
TraesCS2D01G556500
TraesCS2D01G556600
TraesCS2D01G556900
TraesCS2D01G557000
TraesCS2D01G557100
TraesCS2D01G557200
TraesCS2D01G557400
TraesCS2D01G557500
TraesCS2D01G557600
TraesCS2D01G557800
TraesCS2D01G557900
TraesCS2D01G558100
TraesCS2D01G558200
TraesCS2D01G558500
TraesCS2D01G558800
TraesCS2D01G558900
TraesCS2D01G559000
TraesCS2D01G559200
TraesCS2D01G559300
TraesCS2D01G559400
TraesCS2D01G559800
TraesCS2D01G560000
TraesCS2D01G560100
TraesCS2D01G560200
TraesCS2D01G560300
TraesCS2D01G560400
TraesCS2D01G560500
TraesCS2D01G560600
TraesCS2D01G560700
TraesCS2D01G560900
TraesCS2D01G561000
TraesCS2D01G561100
TraesCS2D01G561200
TraesCS2D01G561700
TraesCS2D01G561800
TraesCS2D01G561900
TraesCS2D01G562000
TraesCS2D01G562100
TraesCS2D01G562200
TraesCS2D01G562300
TraesCS2D01G562400
TraesCS2D01G562600
TraesCS2D01G562700
TraesCS2D01G562800
TraesCS2D01G562900
TraesCS2D01G563000
TraesCS2D01G563100
TraesCS2D01G563200
TraesCS2D01G563400
TraesCS2D01G563500
TraesCS2D01G563600
TraesCS2D01G563700
TraesCS2D01G563900
TraesCS2D01G564100
TraesCS2D01G564200
TraesCS2D01G564300
TraesCS2D01G564400
TraesCS2D01G564500
TraesCS2D01G564800
TraesCS2D01G564900
TraesCS2D01G565000
TraesCS2D01G565100
TraesCS2D01G565200
TraesCS2D01G565300
TraesCS2D01G565700
TraesCS2D01G565800
TraesCS2D01G565900
TraesCS2D01G566000
TraesCS2D01G566100
TraesCS2D01G566200
TraesCS2D01G566300
TraesCS2D01G566400
TraesCS2D01G566500
TraesCS2D01G566600
TraesCS2D01G566700
TraesCS2D01G566800
TraesCS2D01G566900
TraesCS2D01G567000
TraesCS2D01G567100
TraesCS2D01G567200
TraesCS2D01G567400
TraesCS2D01G567500
TraesCS2D01G567600
TraesCS2D01G567700
TraesCS2D01G567800
TraesCS2D01G568000
TraesCS2D01G568200
TraesCS2D01G568300
TraesCS2D01G568400
TraesCS2D01G568500
TraesCS2D01G568600
TraesCS2D01G568700
TraesCS2D01G569100
TraesCS2D01G569200
TraesCS2D01G569300
TraesCS2D01G569400
TraesCS2D01G569800
TraesCS2D01G569900
TraesCS2D01G570200
TraesCS2D01G570300
TraesCS2D01G570400
TraesCS2D01G571000
TraesCS2D01G571100
TraesCS2D01G571300
TraesCS2D01G571400
TraesCS2D01G571500
TraesCS2D01G571600
TraesCS2D01G571700
TraesCS2D01G571800
TraesCS2D01G571900
TraesCS2D01G572000
TraesCS2D01G572300
TraesCS2D01G572600
TraesCS2D01G572700
TraesCS2D01G572800
TraesCS2D01G572900
TraesCS2D01G573000
TraesCS2D01G573100
TraesCS2D01G573200
TraesCS2D01G573600
TraesCS2D01G573700
TraesCS2D01G573800
TraesCS2D01G574000
TraesCS2D01G574100
TraesCS2D01G574200
TraesCS2D01G574300
TraesCS2D01G574400
TraesCS2D01G574500
TraesCS2D01G574600
TraesCS2D01G574700
TraesCS2D01G574800
TraesCS2D01G575000
TraesCS2D01G575100
TraesCS2D01G575200
TraesCS2D01G575300
TraesCS2D01G575400
TraesCS2D01G575500
TraesCS2D01G575600
TraesCS2D01G575800
TraesCS2D01G575900
TraesCS2D01G576000
TraesCS2D01G576100
TraesCS2D01G576200
TraesCS2D01G576300
TraesCS2D01G576400
TraesCS2D01G576500
TraesCS2D01G576600
TraesCS2D01G576700
TraesCS2D01G576800
TraesCS2D01G576900
TraesCS2D01G577000
TraesCS2D01G577300
TraesCS2D01G577400
TraesCS2D01G577500
TraesCS2D01G577800
TraesCS2D01G578100
TraesCS2D01G578300
TraesCS2D01G578600
TraesCS2D01G578900
TraesCS2D01G579000
TraesCS2D01G579500
TraesCS2D01G579600
TraesCS2D01G579800
TraesCS2D01G580000
TraesCS2D01G580400
TraesCS2D01G580700
TraesCS2D01G581000
TraesCS2D01G581100
TraesCS2D01G581200
TraesCS2D01G581300
TraesCS2D01G581500
TraesCS2D01G581700
TraesCS2D01G581900
TraesCS2D01G582000
TraesCS2D01G582300
TraesCS2D01G582400
TraesCS2D01G582500
TraesCS2D01G582600
TraesCS2D01G582700
TraesCS2D01G582800
TraesCS2D01G582900
TraesCS2D01G583000
TraesCS2D01G583100
TraesCS2D01G583200
TraesCS2D01G583300
TraesCS2D01G583400
TraesCS2D01G583500
TraesCS2D01G583600
TraesCS2D01G583700
TraesCS2D01G583900
TraesCS2D01G584000
TraesCS2D01G584100
TraesCS2D01G584300
TraesCS2D01G584400
TraesCS2D01G584600
TraesCS2D01G584700
TraesCS2D01G584800
TraesCS2D01G584900
TraesCS2D01G585100
TraesCS2D01G585200
TraesCS2D01G585300
TraesCS2D01G585400
TraesCS2D01G585500
TraesCS2D01G585600
TraesCS2D01G585700
TraesCS2D01G586000
TraesCS2D01G586100
TraesCS2D01G586200
TraesCS2D01G586300
TraesCS2D01G586500
TraesCS2D01G586700
TraesCS2D01G586800
TraesCS2D01G586900
TraesCS2D01G587100
TraesCS2D01G587900
TraesCS2D01G588100
TraesCS2D01G588200
TraesCS2D01G588500
TraesCS2D01G588600
TraesCS2D01G588700
TraesCS2D01G588900
TraesCS2D01G589000
TraesCS2D01G589200
TraesCS2D01G589300
TraesCS2D01G589400
TraesCS2D01G589500
TraesCS2D01G589600
TraesCS2D01G589700
TraesCS2D01G589800
TraesCS2D01G590100
TraesCS2D01G590200
TraesCS2D01G590400
TraesCS2D01G590600
TraesCS2D01G590700
TraesCS2D01G590800
TraesCS2D01G590900
TraesCS2D01G591000
TraesCS2D01G591200
TraesCS2D01G591300
TraesCS2D01G591400
TraesCS2D01G591600
TraesCS2D01G591700
TraesCS2D01G591900
TraesCS2D01G592100
TraesCS2D01G592200
TraesCS2D01G592300
TraesCS2D01G592500
TraesCS2D01G592800
TraesCS2D01G592900
TraesCS2D01G593000
TraesCS2D01G593100
TraesCS2D01G593300
TraesCS2D01G593400
TraesCS2D01G593600
TraesCS2D01G593700
TraesCS2D01G593800
TraesCS2D01G593900
TraesCS2D01G594100
TraesCS2D01G594200
TraesCS2D01G594300
TraesCS2D01G594400
TraesCS2D01G594500
TraesCS2D01G594700
TraesCS2D01G594800
TraesCS2D01G595000
TraesCS2D01G595100
TraesCS2D01G595300
TraesCS2D01G595600
TraesCS2D01G596000
TraesCS2D01G596100
TraesCS2D01G596600
TraesCS2D01G596900
TraesCS2D01G597000
TraesCS2D01G597100
TraesCS2D01G597200
TraesCS2D01G597300
TraesCS2D01G597500
TraesCS2D01G597600
TraesCS2D01G597700
TraesCS2D01G597800
TraesCS2D01G598000
TraesCS2D01G598200
TraesCS2D01G598500
TraesCS2D01G598600
TraesCS2D01G598700
TraesCS2D01G598800
TraesCS2D01G598900
TraesCS2D01G599000
TraesCS2D01G599100
TraesCS2D01G599200
TraesCS2D01G599300
TraesCS2D01G599400
TraesCS2D01G599500
TraesCS2D01G599600
TraesCS2D01G599700
TraesCS2D01G599800
TraesCS2D01G600000
TraesCS2D01G600200
TraesCS2D01G600500
TraesCS2D01G600600
TraesCS2D01G601100
TraesCS2D01G601200
TraesCS2D01G601500
TraesCS2D01G601600
TraesCS2D01G601700
TraesCS2D01G601800
TraesCS3A01G000100
TraesCS3A01G000200
TraesCS3A01G000400
TraesCS3A01G000500
TraesCS3A01G000600
TraesCS3A01G000700
TraesCS3A01G000800
TraesCS3A01G001500
TraesCS3A01G001600
TraesCS3A01G001700
TraesCS3A01G001800
TraesCS3A01G002200
TraesCS3A01G002300
TraesCS3A01G002500
TraesCS3A01G002600
TraesCS3A01G002700
TraesCS3A01G002800
TraesCS3A01G003000
TraesCS3A01G003600
TraesCS3A01G003700
TraesCS3A01G003800
TraesCS3A01G003900
TraesCS3A01G005300
TraesCS3A01G005500
TraesCS3A01G005600
TraesCS3A01G005700
TraesCS3A01G005800
TraesCS3A01G005900
TraesCS3A01G006000
TraesCS3A01G006200
TraesCS3A01G006300
TraesCS3A01G006400
TraesCS3A01G006500
TraesCS3A01G006700
TraesCS3A01G006800
TraesCS3A01G006900
TraesCS3A01G007100
TraesCS3A01G007200
TraesCS3A01G007300
TraesCS3A01G007400
TraesCS3A01G007800
TraesCS3A01G007900
TraesCS3A01G008000
TraesCS3A01G008100
TraesCS3A01G008400
TraesCS3A01G008700
TraesCS3A01G008800
TraesCS3A01G008900
TraesCS3A01G009000
TraesCS3A01G009100
TraesCS3A01G009200
TraesCS3A01G009300
TraesCS3A01G009400
TraesCS3A01G009500
TraesCS3A01G009600
TraesCS3A01G009700
TraesCS3A01G009800
TraesCS3A01G009900
TraesCS3A01G010100
TraesCS3A01G010200
TraesCS3A01G010300
TraesCS3A01G010900
TraesCS3A01G011100
TraesCS3A01G011200
TraesCS3A01G011700
TraesCS3A01G012300
TraesCS3A01G012400
TraesCS3A01G012500
TraesCS3A01G012600
TraesCS3A01G012700
TraesCS3A01G012800
TraesCS3A01G012900
TraesCS3A01G013000
TraesCS3A01G013300
TraesCS3A01G013400
TraesCS3A01G013500
TraesCS3A01G013600
TraesCS3A01G013700
TraesCS3A01G014500
TraesCS3A01G014600
TraesCS3A01G014700
TraesCS3A01G015100
TraesCS3A01G015200
TraesCS3A01G015300
TraesCS3A01G015400
TraesCS3A01G015500
TraesCS3A01G015600
TraesCS3A01G015700
TraesCS3A01G015900
TraesCS3A01G016200
TraesCS3A01G016300
TraesCS3A01G016400
TraesCS3A01G016500
TraesCS3A01G016600
TraesCS3A01G016700
TraesCS3A01G016800
TraesCS3A01G016900
TraesCS3A01G017000
TraesCS3A01G017100
TraesCS3A01G017200
TraesCS3A01G017400
TraesCS3A01G017800
TraesCS3A01G017900
TraesCS3A01G018000
TraesCS3A01G018100
TraesCS3A01G018200
TraesCS3A01G018300
TraesCS3A01G018400
TraesCS3A01G018500
TraesCS3A01G019000
TraesCS3A01G019100
TraesCS3A01G019400
TraesCS3A01G019600
TraesCS3A01G019700
TraesCS3A01G019800
TraesCS3A01G019900
TraesCS3A01G020000
TraesCS3A01G020100
TraesCS3A01G020200
TraesCS3A01G020300
TraesCS3A01G020800
TraesCS3A01G020900
TraesCS3A01G021100
TraesCS3A01G021200
TraesCS3A01G021300
TraesCS3A01G021500
TraesCS3A01G021600
TraesCS3A01G021800
TraesCS3A01G021900
TraesCS3A01G022000
TraesCS3A01G022200
TraesCS3A01G022400
TraesCS3A01G022500
TraesCS3A01G022600
TraesCS3A01G022800
TraesCS3A01G022900
TraesCS3A01G023000
TraesCS3A01G023100
TraesCS3A01G023200
TraesCS3A01G023400
TraesCS3A01G023600
TraesCS3A01G023700
TraesCS3A01G023800
TraesCS3A01G023900
TraesCS3A01G024000
TraesCS3A01G024100
TraesCS3A01G024400
TraesCS3A01G024500
TraesCS3A01G024600
TraesCS3A01G024800
TraesCS3A01G025000
TraesCS3A01G025100
TraesCS3A01G025200
TraesCS3A01G025300
TraesCS3A01G025400
TraesCS3A01G025500
TraesCS3A01G025700
TraesCS3A01G025800
TraesCS3A01G025900
TraesCS3A01G026500
TraesCS3A01G026600
TraesCS3A01G026900
TraesCS3A01G027500
TraesCS3A01G027700
TraesCS3A01G027800
TraesCS3A01G027900
TraesCS3A01G028000
TraesCS3A01G028100
TraesCS3A01G028200
TraesCS3A01G028300
TraesCS3A01G028500
TraesCS3A01G028600
TraesCS3A01G028700
TraesCS3A01G028800
TraesCS3A01G028900
TraesCS3A01G029100
TraesCS3A01G029200
TraesCS3A01G029300
TraesCS3A01G029400
TraesCS3A01G029500
TraesCS3A01G029600
TraesCS3A01G029700
TraesCS3A01G030000
TraesCS3A01G030100
TraesCS3A01G030600
TraesCS3A01G030700
TraesCS3A01G030800
TraesCS3A01G030900
TraesCS3A01G031000
TraesCS3A01G031100
TraesCS3A01G031200
TraesCS3A01G031300
TraesCS3A01G031400
TraesCS3A01G031700
TraesCS3A01G031800
TraesCS3A01G032100
TraesCS3A01G032200
TraesCS3A01G032300
TraesCS3A01G032500
TraesCS3A01G032600
TraesCS3A01G032700
TraesCS3A01G032800
TraesCS3A01G032900
TraesCS3A01G033000
TraesCS3A01G033200
TraesCS3A01G033400
TraesCS3A01G033600
TraesCS3A01G033700
TraesCS3A01G033800
TraesCS3A01G034100
TraesCS3A01G034200
TraesCS3A01G034300
TraesCS3A01G034600
TraesCS3A01G034700
TraesCS3A01G034800
TraesCS3A01G034900
TraesCS3A01G035000
TraesCS3A01G035100
TraesCS3A01G035200
TraesCS3A01G035300
TraesCS3A01G035900
TraesCS3A01G036000
TraesCS3A01G036100
TraesCS3A01G036400
TraesCS3A01G036500
TraesCS3A01G036600
TraesCS3A01G036700
TraesCS3A01G036900
TraesCS3A01G037000
TraesCS3A01G037100
TraesCS3A01G037200
TraesCS3A01G037300
TraesCS3A01G037400
TraesCS3A01G037600
TraesCS3A01G037700
TraesCS3A01G037800
TraesCS3A01G037900
TraesCS3A01G038000
TraesCS3A01G038200
TraesCS3A01G038300
TraesCS3A01G038400
TraesCS3A01G038500
TraesCS3A01G038600
TraesCS3A01G038700
TraesCS3A01G038800
TraesCS3A01G039000
TraesCS3A01G039100
TraesCS3A01G039200
TraesCS3A01G039300
TraesCS3A01G039400
TraesCS3A01G039500
TraesCS3A01G039600
TraesCS3A01G039700
TraesCS3A01G039900
TraesCS3A01G040000
TraesCS3A01G040100
TraesCS3A01G040300
TraesCS3A01G040500
TraesCS3A01G040600
TraesCS3A01G040700
TraesCS3A01G040900
TraesCS3A01G041000
TraesCS3A01G041200
TraesCS3A01G041500
TraesCS3A01G041800
TraesCS3A01G042100
TraesCS3A01G042200
TraesCS3A01G042400
TraesCS3A01G042500
TraesCS3A01G042600
TraesCS3A01G042700
TraesCS3A01G042900
TraesCS3A01G043000
TraesCS3A01G043200
TraesCS3A01G043300
TraesCS3A01G043400
TraesCS3A01G043500
TraesCS3A01G043600
TraesCS3A01G043900
TraesCS3A01G044000
TraesCS3A01G044100
TraesCS3A01G044300
TraesCS3A01G044400
TraesCS3A01G044500
TraesCS3A01G044600
TraesCS3A01G044700
TraesCS3A01G044800
TraesCS3A01G045000
TraesCS3A01G045100
TraesCS3A01G045200
TraesCS3A01G045300
TraesCS3A01G045500
TraesCS3A01G045600
TraesCS3A01G045700
TraesCS3A01G045800
TraesCS3A01G045900
TraesCS3A01G046000
TraesCS3A01G046100
TraesCS3A01G046200
TraesCS3A01G046300
TraesCS3A01G046500
TraesCS3A01G046600
TraesCS3A01G046700
TraesCS3A01G046800
TraesCS3A01G047200
TraesCS3A01G047300
TraesCS3A01G047500
TraesCS3A01G047600
TraesCS3A01G047800
TraesCS3A01G048000
TraesCS3A01G048300
TraesCS3A01G048400
TraesCS3A01G048500
TraesCS3A01G048700
TraesCS3A01G048800
TraesCS3A01G048900
TraesCS3A01G049000
TraesCS3A01G049400
TraesCS3A01G049500
TraesCS3A01G049600
TraesCS3A01G049700
TraesCS3A01G049900
TraesCS3A01G050000
TraesCS3A01G050100
TraesCS3A01G050200
TraesCS3A01G050300
TraesCS3A01G050500
TraesCS3A01G050700
TraesCS3A01G051000
TraesCS3A01G051800
TraesCS3A01G051900
TraesCS3A01G052000
TraesCS3A01G052300
TraesCS3A01G052700
TraesCS3A01G052800
TraesCS3A01G053000
TraesCS3A01G053100
TraesCS3A01G053200
TraesCS3A01G053300
TraesCS3A01G053700
TraesCS3A01G053900
TraesCS3A01G054000
TraesCS3A01G054100
TraesCS3A01G054200
TraesCS3A01G054300
TraesCS3A01G054400
TraesCS3A01G054600
TraesCS3A01G054700
TraesCS3A01G054900
TraesCS3A01G055000
TraesCS3A01G055600
TraesCS3A01G055700
TraesCS3A01G055800
TraesCS3A01G055900
TraesCS3A01G056000
TraesCS3A01G056100
TraesCS3A01G056300
TraesCS3A01G056400
TraesCS3A01G056500
TraesCS3A01G056600
TraesCS3A01G056700
TraesCS3A01G056800
TraesCS3A01G056900
TraesCS3A01G057000
TraesCS3A01G057100
TraesCS3A01G057900
TraesCS3A01G058000
TraesCS3A01G058100
TraesCS3A01G058200
TraesCS3A01G058700
TraesCS3A01G059100
TraesCS3A01G059200
TraesCS3A01G059400
TraesCS3A01G059500
TraesCS3A01G059600
TraesCS3A01G060000
TraesCS3A01G060100
TraesCS3A01G060200
TraesCS3A01G060400
TraesCS3A01G060500
TraesCS3A01G060600
TraesCS3A01G060700
TraesCS3A01G060900
TraesCS3A01G061000
TraesCS3A01G061400
TraesCS3A01G061500
TraesCS3A01G061600
TraesCS3A01G061700
TraesCS3A01G061900
TraesCS3A01G062000
TraesCS3A01G062100
TraesCS3A01G062200
TraesCS3A01G062700
TraesCS3A01G062800
TraesCS3A01G063000
TraesCS3A01G063100
TraesCS3A01G063200
TraesCS3A01G063300
TraesCS3A01G063500
TraesCS3A01G063700
TraesCS3A01G063800
TraesCS3A01G063900
TraesCS3A01G064000
TraesCS3A01G064200
TraesCS3A01G064300
TraesCS3A01G064400
TraesCS3A01G064600
TraesCS3A01G064800
TraesCS3A01G064900
TraesCS3A01G065200
TraesCS3A01G065300
TraesCS3A01G065400
TraesCS3A01G065700
TraesCS3A01G065800
TraesCS3A01G065900
TraesCS3A01G067300
TraesCS3A01G067600
TraesCS3A01G067700
TraesCS3A01G067800
TraesCS3A01G068200
TraesCS3A01G068300
TraesCS3A01G068500
TraesCS3A01G068600
TraesCS3A01G068700
TraesCS3A01G068800
TraesCS3A01G068900
TraesCS3A01G069200
TraesCS3A01G069300
TraesCS3A01G069700
TraesCS3A01G069800
TraesCS3A01G069900
TraesCS3A01G070300
TraesCS3A01G071500
TraesCS3A01G071600
TraesCS3A01G071700
TraesCS3A01G072000
TraesCS3A01G072200
TraesCS3A01G072300
TraesCS3A01G072400
TraesCS3A01G072500
TraesCS3A01G072600
TraesCS3A01G072700
TraesCS3A01G072900
TraesCS3A01G073300
TraesCS3A01G073400
TraesCS3A01G073500
TraesCS3A01G073600
TraesCS3A01G073700
TraesCS3A01G073800
TraesCS3A01G073900
TraesCS3A01G074000
TraesCS3A01G074100
TraesCS3A01G074200
TraesCS3A01G074300
TraesCS3A01G074400
TraesCS3A01G074500
TraesCS3A01G074600
TraesCS3A01G074900
TraesCS3A01G075000
TraesCS3A01G075300
TraesCS3A01G075400
TraesCS3A01G075700
TraesCS3A01G075800
TraesCS3A01G076000
TraesCS3A01G076300
TraesCS3A01G076400
TraesCS3A01G076500
TraesCS3A01G076600
TraesCS3A01G076700
TraesCS3A01G076800
TraesCS3A01G077000
TraesCS3A01G077100
TraesCS3A01G077300
TraesCS3A01G077600
TraesCS3A01G077700
TraesCS3A01G077800
TraesCS3A01G077900
TraesCS3A01G078400
TraesCS3A01G078500
TraesCS3A01G078700
TraesCS3A01G078900
TraesCS3A01G079000
TraesCS3A01G079200
TraesCS3A01G079300
TraesCS3A01G079400
TraesCS3A01G079600
TraesCS3A01G079700
TraesCS3A01G080000
TraesCS3A01G080100
TraesCS3A01G080400
TraesCS3A01G081100
TraesCS3A01G081200
TraesCS3A01G081400
TraesCS3A01G081500
TraesCS3A01G081600
TraesCS3A01G081700
TraesCS3A01G081800
TraesCS3A01G081900
TraesCS3A01G082000
TraesCS3A01G082900
TraesCS3A01G083200
TraesCS3A01G083600
TraesCS3A01G083800
TraesCS3A01G083900
TraesCS3A01G084000
TraesCS3A01G084400
TraesCS3A01G084500
TraesCS3A01G084600
TraesCS3A01G084700
TraesCS3A01G084800
TraesCS3A01G085000
TraesCS3A01G085200
TraesCS3A01G085300
TraesCS3A01G085400
TraesCS3A01G085600
TraesCS3A01G085700
TraesCS3A01G085900
TraesCS3A01G086000
TraesCS3A01G086100
TraesCS3A01G086300
TraesCS3A01G086400
TraesCS3A01G086500
TraesCS3A01G086600
TraesCS3A01G086700
TraesCS3A01G086800
TraesCS3A01G086900
TraesCS3A01G087100
TraesCS3A01G087200
TraesCS3A01G087300
TraesCS3A01G087600
TraesCS3A01G087700
TraesCS3A01G087800
TraesCS3A01G087900
TraesCS3A01G088000
TraesCS3A01G088100
TraesCS3A01G088200
TraesCS3A01G088300
TraesCS3A01G088400
TraesCS3A01G088500
TraesCS3A01G088600
TraesCS3A01G088700
TraesCS3A01G088800
TraesCS3A01G089000
TraesCS3A01G089700
TraesCS3A01G089900
TraesCS3A01G090000
TraesCS3A01G090300
TraesCS3A01G090400
TraesCS3A01G090900
TraesCS3A01G091000
TraesCS3A01G091100
TraesCS3A01G091300
TraesCS3A01G091400
TraesCS3A01G091500
TraesCS3A01G091600
TraesCS3A01G091800
TraesCS3A01G091900
TraesCS3A01G092000
TraesCS3A01G092200
TraesCS3A01G092300
TraesCS3A01G092500
TraesCS3A01G092800
TraesCS3A01G093000
TraesCS3A01G093100
TraesCS3A01G093300
TraesCS3A01G093400
TraesCS3A01G093500
TraesCS3A01G093600
TraesCS3A01G093700
TraesCS3A01G093900
TraesCS3A01G094300
TraesCS3A01G094500
TraesCS3A01G094600
TraesCS3A01G094700
TraesCS3A01G094800
TraesCS3A01G094900
TraesCS3A01G095000
TraesCS3A01G095300
TraesCS3A01G095400
TraesCS3A01G095600
TraesCS3A01G095700
TraesCS3A01G096000
TraesCS3A01G096100
TraesCS3A01G096200
TraesCS3A01G096300
TraesCS3A01G096500
TraesCS3A01G096700
TraesCS3A01G097300
TraesCS3A01G097700
TraesCS3A01G097800
TraesCS3A01G097900
TraesCS3A01G098200
TraesCS3A01G098600
TraesCS3A01G098900
TraesCS3A01G099100
TraesCS3A01G099200
TraesCS3A01G099300
TraesCS3A01G099400
TraesCS3A01G099500
TraesCS3A01G099800
TraesCS3A01G100000
TraesCS3A01G100100
TraesCS3A01G100200
TraesCS3A01G100300
TraesCS3A01G100700
TraesCS3A01G100800
TraesCS3A01G100900
TraesCS3A01G101400
TraesCS3A01G101500
TraesCS3A01G101600
TraesCS3A01G101700
TraesCS3A01G101800
TraesCS3A01G101900
TraesCS3A01G102000
TraesCS3A01G102100
TraesCS3A01G102200
TraesCS3A01G102400
TraesCS3A01G102500
TraesCS3A01G102600
TraesCS3A01G102700
TraesCS3A01G102800
TraesCS3A01G102900
TraesCS3A01G103000
TraesCS3A01G103200
TraesCS3A01G103500
TraesCS3A01G103600
TraesCS3A01G103700
TraesCS3A01G103800
TraesCS3A01G103900
TraesCS3A01G104200
TraesCS3A01G104400
TraesCS3A01G104500
TraesCS3A01G104800
TraesCS3A01G104900
TraesCS3A01G105000
TraesCS3A01G105100
TraesCS3A01G105300
TraesCS3A01G105400
TraesCS3A01G105500
TraesCS3A01G105600
TraesCS3A01G105800
TraesCS3A01G105900
TraesCS3A01G106500
TraesCS3A01G106600
TraesCS3A01G106800
TraesCS3A01G106900
TraesCS3A01G107000
TraesCS3A01G107100
TraesCS3A01G107200
TraesCS3A01G107400
TraesCS3A01G107500
TraesCS3A01G107600
TraesCS3A01G107700
TraesCS3A01G107800
TraesCS3A01G107900
TraesCS3A01G108000
TraesCS3A01G108100
TraesCS3A01G108200
TraesCS3A01G108400
TraesCS3A01G108500
TraesCS3A01G108600
TraesCS3A01G108700
TraesCS3A01G108800
TraesCS3A01G108900
TraesCS3A01G109100
TraesCS3A01G109200
TraesCS3A01G109300
TraesCS3A01G109500
TraesCS3A01G109600
TraesCS3A01G109700
TraesCS3A01G110300
TraesCS3A01G110400
TraesCS3A01G111000
TraesCS3A01G111200
TraesCS3A01G111300
TraesCS3A01G111400
TraesCS3A01G111500
TraesCS3A01G111600
TraesCS3A01G111900
TraesCS3A01G112000
TraesCS3A01G112300
TraesCS3A01G112400
TraesCS3A01G112800
TraesCS3A01G113300
TraesCS3A01G113600
TraesCS3A01G113700
TraesCS3A01G113900
TraesCS3A01G114000
TraesCS3A01G114100
TraesCS3A01G114700
TraesCS3A01G114800
TraesCS3A01G114900
TraesCS3A01G115000
TraesCS3A01G115100
TraesCS3A01G115400
TraesCS3A01G116100
TraesCS3A01G116200
TraesCS3A01G116300
TraesCS3A01G116800
TraesCS3A01G117100
TraesCS3A01G117200
TraesCS3A01G117300
TraesCS3A01G117500
TraesCS3A01G117600
TraesCS3A01G117900
TraesCS3A01G118000
TraesCS3A01G118200
TraesCS3A01G118300
TraesCS3A01G118400
TraesCS3A01G118500
TraesCS3A01G118600
TraesCS3A01G119100
TraesCS3A01G119200
TraesCS3A01G119300
TraesCS3A01G119500
TraesCS3A01G119700
TraesCS3A01G119800
TraesCS3A01G119900
TraesCS3A01G120100
TraesCS3A01G120200
TraesCS3A01G120400
TraesCS3A01G120600
TraesCS3A01G120700
TraesCS3A01G120900
TraesCS3A01G121000
TraesCS3A01G121200
TraesCS3A01G121300
TraesCS3A01G121400
TraesCS3A01G121500
TraesCS3A01G122000
TraesCS3A01G122100
TraesCS3A01G122200
TraesCS3A01G122300
TraesCS3A01G122400
TraesCS3A01G122500
TraesCS3A01G122600
TraesCS3A01G122900
TraesCS3A01G123000
TraesCS3A01G123100
TraesCS3A01G123200
TraesCS3A01G123700
TraesCS3A01G124000
TraesCS3A01G124200
TraesCS3A01G124300
TraesCS3A01G124400
TraesCS3A01G124500
TraesCS3A01G124600
TraesCS3A01G124700
TraesCS3A01G125100
TraesCS3A01G125200
TraesCS3A01G125300
TraesCS3A01G125500
TraesCS3A01G125700
TraesCS3A01G125800
TraesCS3A01G125900
TraesCS3A01G126100
TraesCS3A01G126200
TraesCS3A01G126300
TraesCS3A01G126400
TraesCS3A01G126600
TraesCS3A01G126800
TraesCS3A01G126900
TraesCS3A01G127000
TraesCS3A01G127300
TraesCS3A01G127700
TraesCS3A01G127800
TraesCS3A01G127900
TraesCS3A01G128100
TraesCS3A01G128200
TraesCS3A01G128300
TraesCS3A01G128400
TraesCS3A01G128500
TraesCS3A01G128600
TraesCS3A01G128700
TraesCS3A01G128800
TraesCS3A01G128900
TraesCS3A01G129000
TraesCS3A01G129200
TraesCS3A01G129400
TraesCS3A01G129500
TraesCS3A01G129600
TraesCS3A01G129800
TraesCS3A01G129900
TraesCS3A01G130000
TraesCS3A01G130200
TraesCS3A01G130300
TraesCS3A01G130500
TraesCS3A01G131000
TraesCS3A01G131200
TraesCS3A01G131400
TraesCS3A01G131500
TraesCS3A01G131800
TraesCS3A01G131900
TraesCS3A01G132000
TraesCS3A01G132100
TraesCS3A01G132300
TraesCS3A01G132400
TraesCS3A01G132900
TraesCS3A01G133000
TraesCS3A01G133100
TraesCS3A01G133300
TraesCS3A01G133400
TraesCS3A01G133600
TraesCS3A01G133700
TraesCS3A01G133800
TraesCS3A01G133900
TraesCS3A01G134000
TraesCS3A01G134100
TraesCS3A01G134200
TraesCS3A01G134300
TraesCS3A01G134400
TraesCS3A01G135000
TraesCS3A01G135200
TraesCS3A01G135300
TraesCS3A01G135400
TraesCS3A01G135500
TraesCS3A01G135700
TraesCS3A01G135800
TraesCS3A01G135900
TraesCS3A01G136100
TraesCS3A01G136200
TraesCS3A01G136300
TraesCS3A01G136400
TraesCS3A01G136500
TraesCS3A01G136600
TraesCS3A01G136700
TraesCS3A01G136800
TraesCS3A01G136900
TraesCS3A01G137000
TraesCS3A01G137100
TraesCS3A01G137500
TraesCS3A01G137600
TraesCS3A01G137900
TraesCS3A01G138100
TraesCS3A01G138200
TraesCS3A01G138300
TraesCS3A01G138400
TraesCS3A01G138500
TraesCS3A01G138600
TraesCS3A01G139100
TraesCS3A01G139200
TraesCS3A01G139300
TraesCS3A01G139700
TraesCS3A01G139900
TraesCS3A01G140000
TraesCS3A01G140400
TraesCS3A01G140500
TraesCS3A01G140800
TraesCS3A01G141100
TraesCS3A01G141200
TraesCS3A01G141300
TraesCS3A01G141400
TraesCS3A01G141600
TraesCS3A01G141700
TraesCS3A01G141800
TraesCS3A01G141900
TraesCS3A01G142000
TraesCS3A01G142200
TraesCS3A01G142300
TraesCS3A01G142900
TraesCS3A01G143000
TraesCS3A01G143200
TraesCS3A01G143300
TraesCS3A01G143900
TraesCS3A01G144000
TraesCS3A01G144200
TraesCS3A01G144400
TraesCS3A01G144500
TraesCS3A01G144600
TraesCS3A01G144800
TraesCS3A01G145000
TraesCS3A01G145100
TraesCS3A01G145700
TraesCS3A01G146100
TraesCS3A01G146600
TraesCS3A01G146800
TraesCS3A01G147000
TraesCS3A01G147200
TraesCS3A01G147400
TraesCS3A01G147800
TraesCS3A01G148200
TraesCS3A01G148300
TraesCS3A01G148400
TraesCS3A01G148500
TraesCS3A01G148600
TraesCS3A01G148900
TraesCS3A01G149000
TraesCS3A01G149500
TraesCS3A01G149600
TraesCS3A01G149800
TraesCS3A01G149900
TraesCS3A01G150100
TraesCS3A01G150400
TraesCS3A01G150600
TraesCS3A01G150800
TraesCS3A01G150900
TraesCS3A01G151100
TraesCS3A01G151300
TraesCS3A01G151400
TraesCS3A01G151500
TraesCS3A01G152000
TraesCS3A01G152100
TraesCS3A01G152200
TraesCS3A01G152300
TraesCS3A01G152500
TraesCS3A01G152700
TraesCS3A01G152800
TraesCS3A01G153000
TraesCS3A01G153100
TraesCS3A01G153200
TraesCS3A01G153500
TraesCS3A01G153700
TraesCS3A01G153900
TraesCS3A01G154000
TraesCS3A01G154200
TraesCS3A01G154300
TraesCS3A01G154600
TraesCS3A01G154900
TraesCS3A01G155000
TraesCS3A01G155100
TraesCS3A01G155200
TraesCS3A01G155400
TraesCS3A01G155600
TraesCS3A01G155800
TraesCS3A01G155900
TraesCS3A01G156000
TraesCS3A01G156100
TraesCS3A01G156200
TraesCS3A01G156800
TraesCS3A01G157000
TraesCS3A01G157100
TraesCS3A01G157500
TraesCS3A01G157600
TraesCS3A01G157800
TraesCS3A01G158000
TraesCS3A01G158500
TraesCS3A01G158600
TraesCS3A01G158700
TraesCS3A01G158800
TraesCS3A01G158900
TraesCS3A01G159200
TraesCS3A01G159300
TraesCS3A01G159600
TraesCS3A01G159700
TraesCS3A01G159800
TraesCS3A01G159900
TraesCS3A01G160000
TraesCS3A01G160100
TraesCS3A01G160300
TraesCS3A01G160500
TraesCS3A01G160700
TraesCS3A01G160900
TraesCS3A01G161000
TraesCS3A01G161200
TraesCS3A01G161300
TraesCS3A01G161500
TraesCS3A01G161800
TraesCS3A01G162000
TraesCS3A01G162900
TraesCS3A01G163200
TraesCS3A01G163300
TraesCS3A01G163500
TraesCS3A01G163600
TraesCS3A01G163900
TraesCS3A01G164000
TraesCS3A01G164200
TraesCS3A01G164400
TraesCS3A01G164600
TraesCS3A01G164700
TraesCS3A01G165200
TraesCS3A01G165300
TraesCS3A01G165400
TraesCS3A01G165500
TraesCS3A01G165600
TraesCS3A01G165900
TraesCS3A01G166400
TraesCS3A01G166600
TraesCS3A01G167000
TraesCS3A01G167100
TraesCS3A01G167200
TraesCS3A01G167400
TraesCS3A01G168400
TraesCS3A01G168700
TraesCS3A01G168800
TraesCS3A01G169100
TraesCS3A01G169200
TraesCS3A01G169300
TraesCS3A01G169400
TraesCS3A01G169500
TraesCS3A01G169600
TraesCS3A01G169700
TraesCS3A01G169800
TraesCS3A01G169900
TraesCS3A01G170000
TraesCS3A01G170300
TraesCS3A01G170400
TraesCS3A01G170700
TraesCS3A01G170800
TraesCS3A01G170900
TraesCS3A01G171100
TraesCS3A01G171200
TraesCS3A01G171400
TraesCS3A01G171500
TraesCS3A01G171600
TraesCS3A01G171800
TraesCS3A01G171900
TraesCS3A01G172000
TraesCS3A01G172200
TraesCS3A01G172400
TraesCS3A01G172500
TraesCS3A01G172800
TraesCS3A01G172900
TraesCS3A01G173000
TraesCS3A01G173100
TraesCS3A01G173300
TraesCS3A01G173700
TraesCS3A01G174100
TraesCS3A01G174400
TraesCS3A01G174900
TraesCS3A01G175000
TraesCS3A01G175200
TraesCS3A01G175300
TraesCS3A01G175400
TraesCS3A01G175500
TraesCS3A01G175600
TraesCS3A01G175700
TraesCS3A01G175800
TraesCS3A01G176300
TraesCS3A01G176500
TraesCS3A01G176600
TraesCS3A01G176900
TraesCS3A01G177100
TraesCS3A01G177400
TraesCS3A01G177700
TraesCS3A01G177800
TraesCS3A01G178200
TraesCS3A01G178400
TraesCS3A01G178600
TraesCS3A01G178700
TraesCS3A01G178800
TraesCS3A01G178900
TraesCS3A01G179000
TraesCS3A01G179200
TraesCS3A01G179300
TraesCS3A01G179400
TraesCS3A01G179500
TraesCS3A01G179700
TraesCS3A01G179900
TraesCS3A01G180000
TraesCS3A01G180100
TraesCS3A01G180200
TraesCS3A01G180300
TraesCS3A01G180400
TraesCS3A01G180600
TraesCS3A01G180800
TraesCS3A01G181100
TraesCS3A01G181200
TraesCS3A01G181300
TraesCS3A01G181400
TraesCS3A01G181500
TraesCS3A01G181900
TraesCS3A01G182000
TraesCS3A01G182100
TraesCS3A01G182200
TraesCS3A01G182300
TraesCS3A01G182500
TraesCS3A01G182700
TraesCS3A01G182800
TraesCS3A01G182900
TraesCS3A01G183000
TraesCS3A01G183100
TraesCS3A01G183200
TraesCS3A01G183400
TraesCS3A01G183500
TraesCS3A01G183700
TraesCS3A01G183800
TraesCS3A01G183900
TraesCS3A01G184000
TraesCS3A01G184100
TraesCS3A01G184400
TraesCS3A01G184500
TraesCS3A01G184600
TraesCS3A01G184700
TraesCS3A01G184800
TraesCS3A01G184900
TraesCS3A01G185100
TraesCS3A01G185300
TraesCS3A01G185400
TraesCS3A01G185500
TraesCS3A01G185600
TraesCS3A01G185700
TraesCS3A01G185800
TraesCS3A01G185900
TraesCS3A01G186000
TraesCS3A01G186200
TraesCS3A01G186600
TraesCS3A01G186900
TraesCS3A01G187200
TraesCS3A01G187300
TraesCS3A01G187500
TraesCS3A01G187600
TraesCS3A01G187800
TraesCS3A01G187900
TraesCS3A01G188100
TraesCS3A01G188400
TraesCS3A01G188500
TraesCS3A01G188600
TraesCS3A01G188800
TraesCS3A01G188900
TraesCS3A01G189000
TraesCS3A01G189100
TraesCS3A01G189200
TraesCS3A01G189300
TraesCS3A01G189600
TraesCS3A01G189700
TraesCS3A01G190300
TraesCS3A01G190600
TraesCS3A01G190700
TraesCS3A01G190800
TraesCS3A01G191000
TraesCS3A01G191100
TraesCS3A01G191200
TraesCS3A01G191300
TraesCS3A01G191500
TraesCS3A01G191700
TraesCS3A01G191800
TraesCS3A01G191900
TraesCS3A01G192000
TraesCS3A01G192100
TraesCS3A01G192200
TraesCS3A01G192400
TraesCS3A01G192700
TraesCS3A01G192900
TraesCS3A01G193000
TraesCS3A01G193100
TraesCS3A01G193200
TraesCS3A01G193300
TraesCS3A01G193400
TraesCS3A01G193600
TraesCS3A01G193700
TraesCS3A01G193800
TraesCS3A01G193900
TraesCS3A01G194000
TraesCS3A01G194100
TraesCS3A01G194200
TraesCS3A01G194300
TraesCS3A01G194400
TraesCS3A01G194700
TraesCS3A01G194800
TraesCS3A01G195100
TraesCS3A01G195200
TraesCS3A01G195300
TraesCS3A01G195400
TraesCS3A01G195500
TraesCS3A01G195600
TraesCS3A01G195900
TraesCS3A01G196000
TraesCS3A01G196300
TraesCS3A01G196400
TraesCS3A01G196700
TraesCS3A01G197200
TraesCS3A01G197300
TraesCS3A01G197400
TraesCS3A01G197600
TraesCS3A01G197700
TraesCS3A01G197800
TraesCS3A01G197900
TraesCS3A01G198200
TraesCS3A01G198300
TraesCS3A01G198400
TraesCS3A01G198700
TraesCS3A01G198800
TraesCS3A01G199000
TraesCS3A01G199100
TraesCS3A01G199400
TraesCS3A01G199600
TraesCS3A01G199800
TraesCS3A01G199900
TraesCS3A01G200000
TraesCS3A01G200100
TraesCS3A01G200300
TraesCS3A01G200400
TraesCS3A01G200600
TraesCS3A01G200800
TraesCS3A01G200900
TraesCS3A01G201000
TraesCS3A01G201100
TraesCS3A01G201200
TraesCS3A01G201500
TraesCS3A01G202000
TraesCS3A01G202100
TraesCS3A01G202300
TraesCS3A01G202500
TraesCS3A01G202600
TraesCS3A01G202700
TraesCS3A01G202800
TraesCS3A01G203100
TraesCS3A01G203400
TraesCS3A01G203700
TraesCS3A01G204400
TraesCS3A01G204500
TraesCS3A01G204600
TraesCS3A01G204800
TraesCS3A01G204900
TraesCS3A01G205100
TraesCS3A01G205200
TraesCS3A01G205300
TraesCS3A01G205600
TraesCS3A01G205700
TraesCS3A01G205800
TraesCS3A01G205900
TraesCS3A01G206000
TraesCS3A01G206100
TraesCS3A01G206300
TraesCS3A01G206400
TraesCS3A01G206600
TraesCS3A01G207000
TraesCS3A01G207200
TraesCS3A01G207300
TraesCS3A01G207400
TraesCS3A01G207800
TraesCS3A01G208100
TraesCS3A01G208300
TraesCS3A01G208500
TraesCS3A01G208600
TraesCS3A01G208800
TraesCS3A01G208900
TraesCS3A01G209000
TraesCS3A01G209200
TraesCS3A01G209300
TraesCS3A01G209500
TraesCS3A01G209700
TraesCS3A01G209800
TraesCS3A01G210100
TraesCS3A01G210300
TraesCS3A01G210400
TraesCS3A01G210600
TraesCS3A01G210700
TraesCS3A01G211400
TraesCS3A01G211500
TraesCS3A01G212100
TraesCS3A01G212200
TraesCS3A01G212300
TraesCS3A01G212400
TraesCS3A01G212600
TraesCS3A01G212700
TraesCS3A01G212900
TraesCS3A01G213100
TraesCS3A01G213400
TraesCS3A01G213500
TraesCS3A01G213700
TraesCS3A01G214000
TraesCS3A01G214100
TraesCS3A01G214300
TraesCS3A01G214500
TraesCS3A01G214600
TraesCS3A01G214700
TraesCS3A01G214900
TraesCS3A01G215000
TraesCS3A01G215100
TraesCS3A01G215300
TraesCS3A01G215400
TraesCS3A01G215500
TraesCS3A01G215600
TraesCS3A01G215700
TraesCS3A01G215800
TraesCS3A01G215900
TraesCS3A01G216100
TraesCS3A01G216200
TraesCS3A01G216300
TraesCS3A01G216400
TraesCS3A01G217200
TraesCS3A01G217500
TraesCS3A01G217600
TraesCS3A01G217700
TraesCS3A01G217800
TraesCS3A01G217900
TraesCS3A01G218000
TraesCS3A01G218100
TraesCS3A01G218200
TraesCS3A01G218300
TraesCS3A01G218800
TraesCS3A01G219000
TraesCS3A01G219100
TraesCS3A01G219200
TraesCS3A01G219600
TraesCS3A01G219800
TraesCS3A01G220200
TraesCS3A01G220400
TraesCS3A01G220500
TraesCS3A01G220600
TraesCS3A01G220700
TraesCS3A01G220800
TraesCS3A01G221000
TraesCS3A01G221400
TraesCS3A01G221600
TraesCS3A01G221700
TraesCS3A01G221800
TraesCS3A01G221900
TraesCS3A01G222000
TraesCS3A01G222100
TraesCS3A01G222300
TraesCS3A01G222400
TraesCS3A01G222500
TraesCS3A01G222700
TraesCS3A01G222800
TraesCS3A01G223200
TraesCS3A01G223400
TraesCS3A01G223500
TraesCS3A01G223600
TraesCS3A01G223700
TraesCS3A01G223800
TraesCS3A01G223900
TraesCS3A01G224000
TraesCS3A01G224400
TraesCS3A01G224500
TraesCS3A01G224800
TraesCS3A01G224900
TraesCS3A01G225100
TraesCS3A01G225200
TraesCS3A01G225600
TraesCS3A01G225800
TraesCS3A01G226100
TraesCS3A01G226200
TraesCS3A01G226400
TraesCS3A01G226600
TraesCS3A01G226800
TraesCS3A01G227000
TraesCS3A01G227100
TraesCS3A01G227400
TraesCS3A01G227700
TraesCS3A01G227800
TraesCS3A01G227900
TraesCS3A01G228000
TraesCS3A01G228100
TraesCS3A01G228200
TraesCS3A01G228300
TraesCS3A01G228500
TraesCS3A01G228600
TraesCS3A01G228700
TraesCS3A01G228800
TraesCS3A01G229000
TraesCS3A01G229100
TraesCS3A01G229300
TraesCS3A01G229400
TraesCS3A01G229500
TraesCS3A01G229700
TraesCS3A01G229800
TraesCS3A01G230000
TraesCS3A01G230100
TraesCS3A01G230400
TraesCS3A01G230500
TraesCS3A01G230700
TraesCS3A01G230900
TraesCS3A01G231000
TraesCS3A01G231200
TraesCS3A01G231400
TraesCS3A01G231500
TraesCS3A01G231600
TraesCS3A01G231700
TraesCS3A01G232100
TraesCS3A01G232300
TraesCS3A01G232500
TraesCS3A01G232600
TraesCS3A01G232700
TraesCS3A01G232800
TraesCS3A01G232900
TraesCS3A01G233100
TraesCS3A01G233300
TraesCS3A01G233500
TraesCS3A01G233800
TraesCS3A01G233900
TraesCS3A01G234000
TraesCS3A01G234100
[truncated: 909,205 more chars]
