# Supplementary material for: Carbohydrate Accumulation and Differential Transcript Expression in Winter Wheat Lines with Different Levels of Snow Mold and Freezing Tolerance after Cold Treatment
Source: Plants (Basel). 2020 Oct 23;9(11):1416. doi: 10.3390/plants9111416 (PMC7690702; doi:10.3390/plants9111416)
Supplement: Supplementary file 1 [file plants-09-01416-s001.zip › supplementalFiles/funcE_input/wheat.genes2GO.txt]

TraesCS1A01G001800	GO:0003735
TraesCS1A01G001800	GO:0005622
TraesCS1A01G001800	GO:0005840
TraesCS1A01G001800	GO:0006412
TraesCS1A01G002000	GO:0005515
TraesCS1A01G002000	GO:0008270
TraesCS1A01G002400	GO:0005506
TraesCS1A01G002400	GO:0016705
TraesCS1A01G002400	GO:0020037
TraesCS1A01G002400	GO:0055114
TraesCS1A01G002500	GO:0000166
TraesCS1A01G002500	GO:0000287
TraesCS1A01G002500	GO:0004012
TraesCS1A01G002500	GO:0005524
TraesCS1A01G002500	GO:0015914
TraesCS1A01G002500	GO:0016021
TraesCS1A01G002500	GO:0046872
TraesCS1A01G002600	GO:0003676
TraesCS1A01G002600	GO:0003677
TraesCS1A01G002600	GO:0006355
TraesCS1A01G002700	GO:0006355
TraesCS1A01G002800	GO:0003676
TraesCS1A01G002800	GO:0006139
TraesCS1A01G002800	GO:0008408
TraesCS1A01G002900	GO:0004672
TraesCS1A01G002900	GO:0005524
TraesCS1A01G002900	GO:0006468
TraesCS1A01G003100	GO:0043531
TraesCS1A01G003200	GO:0005525
TraesCS1A01G003400	GO:0016747
TraesCS1A01G003600	GO:0004672
TraesCS1A01G003600	GO:0005509
TraesCS1A01G003600	GO:0005524
TraesCS1A01G003600	GO:0006468
TraesCS1A01G003600	GO:0030247
TraesCS1A01G003700	GO:0005739
TraesCS1A01G003700	GO:0032780
TraesCS1A01G003700	GO:0042030
TraesCS1A01G003800	GO:0005524
TraesCS1A01G003900	GO:0004672
TraesCS1A01G003900	GO:0005524
TraesCS1A01G003900	GO:0006468
TraesCS1A01G004000	GO:0043531
TraesCS1A01G004100	GO:0043531
TraesCS1A01G004200	GO:0005515
TraesCS1A01G004400	GO:0003677
TraesCS1A01G004400	GO:0003682
TraesCS1A01G004500	GO:0003677
TraesCS1A01G004500	GO:0003682
TraesCS1A01G004600	GO:0003677
TraesCS1A01G004600	GO:0003682
TraesCS1A01G004800	GO:0004672
TraesCS1A01G004800	GO:0005509
TraesCS1A01G004800	GO:0005515
TraesCS1A01G004800	GO:0005524
TraesCS1A01G004800	GO:0006468
TraesCS1A01G004800	GO:0030247
TraesCS1A01G004900	GO:0005515
TraesCS1A01G005000	GO:0004672
TraesCS1A01G005000	GO:0005515
TraesCS1A01G005000	GO:0005524
TraesCS1A01G005000	GO:0006468
TraesCS1A01G005100	GO:0007034
TraesCS1A01G005200	GO:0004672
TraesCS1A01G005200	GO:0005515
TraesCS1A01G005200	GO:0005524
TraesCS1A01G005200	GO:0006468
TraesCS1A01G005300	GO:0005515
TraesCS1A01G005400	GO:0003676
TraesCS1A01G005600	GO:0005488
TraesCS1A01G005600	GO:0005634
TraesCS1A01G005600	GO:0006352
TraesCS1A01G005600	GO:0046982
TraesCS1A01G005600	GO:0051090
TraesCS1A01G005700	GO:0005515
TraesCS1A01G005700	GO:0008270
TraesCS1A01G005700	GO:0042393
TraesCS1A01G005800	GO:0003676
TraesCS1A01G005900	GO:0007034
TraesCS1A01G006000	GO:0004672
TraesCS1A01G006000	GO:0005515
TraesCS1A01G006000	GO:0005524
TraesCS1A01G006000	GO:0006468
TraesCS1A01G006200	GO:0004672
TraesCS1A01G006200	GO:0005515
TraesCS1A01G006200	GO:0005524
TraesCS1A01G006200	GO:0006468
TraesCS1A01G006300	GO:0004672
TraesCS1A01G006300	GO:0005515
TraesCS1A01G006300	GO:0005524
TraesCS1A01G006300	GO:0006468
TraesCS1A01G006400	GO:0005515
TraesCS1A01G006500	GO:0004672
TraesCS1A01G006500	GO:0005515
TraesCS1A01G006500	GO:0005524
TraesCS1A01G006500	GO:0006468
TraesCS1A01G006600	GO:0003676
TraesCS1A01G006600	GO:0008270
TraesCS1A01G006700	GO:0043531
TraesCS1A01G006800	GO:0004672
TraesCS1A01G006800	GO:0005515
TraesCS1A01G006800	GO:0005524
TraesCS1A01G006800	GO:0006468
TraesCS1A01G006900	GO:0004672
TraesCS1A01G006900	GO:0005515
TraesCS1A01G006900	GO:0005524
TraesCS1A01G006900	GO:0006468
TraesCS1A01G007000	GO:0004672
TraesCS1A01G007000	GO:0005515
TraesCS1A01G007000	GO:0005524
TraesCS1A01G007000	GO:0006468
TraesCS1A01G007100	GO:0004672
TraesCS1A01G007100	GO:0005515
TraesCS1A01G007100	GO:0005524
TraesCS1A01G007100	GO:0006468
TraesCS1A01G007200	GO:0045735
TraesCS1A01G007300	GO:0045735
TraesCS1A01G007400	GO:0045735
TraesCS1A01G007500	GO:0000413
TraesCS1A01G007500	GO:0003755
TraesCS1A01G007500	GO:0006457
TraesCS1A01G007700	GO:0045735
TraesCS1A01G008000	GO:0045735
TraesCS1A01G008100	GO:0043531
TraesCS1A01G008300	GO:0043531
TraesCS1A01G008400	GO:0016491
TraesCS1A01G008400	GO:0055114
TraesCS1A01G008500	GO:0016747
TraesCS1A01G008600	GO:0000287
TraesCS1A01G008600	GO:0008152
TraesCS1A01G008600	GO:0010333
TraesCS1A01G008600	GO:0016829
TraesCS1A01G009000	GO:0005515
TraesCS1A01G009300	GO:0043531
TraesCS1A01G009400	GO:0043531
TraesCS1A01G009500	GO:0004672
TraesCS1A01G009500	GO:0005515
TraesCS1A01G009500	GO:0005524
TraesCS1A01G009500	GO:0006468
TraesCS1A01G009600	GO:0043531
TraesCS1A01G009900	GO:0043531
TraesCS1A01G010200	GO:0004553
TraesCS1A01G010200	GO:0005975
TraesCS1A01G010400	GO:0005515
TraesCS1A01G010400	GO:0043531
TraesCS1A01G010700	GO:0008168
TraesCS1A01G010900	GO:0045735
TraesCS1A01G011100	GO:0003735
TraesCS1A01G011100	GO:0005840
TraesCS1A01G011100	GO:0006412
TraesCS1A01G011700	GO:0005515
TraesCS1A01G011700	GO:0008270
TraesCS1A01G011900	GO:0004672
TraesCS1A01G011900	GO:0005509
TraesCS1A01G011900	GO:0005515
TraesCS1A01G011900	GO:0005524
TraesCS1A01G011900	GO:0006468
TraesCS1A01G011900	GO:0030247
TraesCS1A01G012000	GO:0004672
TraesCS1A01G012000	GO:0005509
TraesCS1A01G012000	GO:0005515
TraesCS1A01G012000	GO:0005524
TraesCS1A01G012000	GO:0006468
TraesCS1A01G012000	GO:0030247
TraesCS1A01G012100	GO:0004672
TraesCS1A01G012100	GO:0005524
TraesCS1A01G012100	GO:0006468
TraesCS1A01G012400	GO:0005515
TraesCS1A01G012500	GO:0005515
TraesCS1A01G012500	GO:0006886
TraesCS1A01G012500	GO:0016192
TraesCS1A01G012600	GO:0005515
TraesCS1A01G012700	GO:0003824
TraesCS1A01G012700	GO:0008152
TraesCS1A01G012800	GO:0003824
TraesCS1A01G012800	GO:0008152
TraesCS1A01G012900	GO:0003824
TraesCS1A01G012900	GO:0008152
TraesCS1A01G013000	GO:0043531
TraesCS1A01G013100	GO:0003677
TraesCS1A01G013100	GO:0046983
TraesCS1A01G013200	GO:0005515
TraesCS1A01G013600	GO:0006952
TraesCS1A01G013700	GO:0004842
TraesCS1A01G013700	GO:0005515
TraesCS1A01G013700	GO:0016567
TraesCS1A01G013800	GO:0003824
TraesCS1A01G013800	GO:0008168
TraesCS1A01G013800	GO:0009058
TraesCS1A01G013800	GO:0030170
TraesCS1A01G013900	GO:0005515
TraesCS1A01G014000	GO:0006952
TraesCS1A01G014100	GO:0006952
TraesCS1A01G014300	GO:0005515
TraesCS1A01G014400	GO:0004672
TraesCS1A01G014400	GO:0005524
TraesCS1A01G014400	GO:0006468
TraesCS1A01G014500	GO:0004672
TraesCS1A01G014500	GO:0004674
TraesCS1A01G014500	GO:0005524
TraesCS1A01G014500	GO:0006468
TraesCS1A01G014500	GO:0048544
TraesCS1A01G014600	GO:0003676
TraesCS1A01G014600	GO:0046983
TraesCS1A01G014800	GO:0006952
TraesCS1A01G014900	GO:0004672
TraesCS1A01G014900	GO:0004674
TraesCS1A01G014900	GO:0005524
TraesCS1A01G014900	GO:0006468
TraesCS1A01G014900	GO:0048544
TraesCS1A01G015000	GO:0004672
TraesCS1A01G015000	GO:0004674
TraesCS1A01G015000	GO:0005524
TraesCS1A01G015000	GO:0006468
TraesCS1A01G015000	GO:0048544
TraesCS1A01G015200	GO:0005515
TraesCS1A01G015300	GO:0003924
TraesCS1A01G015300	GO:0005525
TraesCS1A01G015400	GO:0003924
TraesCS1A01G015400	GO:0005525
TraesCS1A01G015500	GO:0003824
TraesCS1A01G015500	GO:0010181
TraesCS1A01G015500	GO:0016491
TraesCS1A01G015500	GO:0055114
TraesCS1A01G015600	GO:0003824
TraesCS1A01G015600	GO:0010181
TraesCS1A01G015600	GO:0016491
TraesCS1A01G015600	GO:0055114
TraesCS1A01G015700	GO:0003824
TraesCS1A01G015700	GO:0010181
TraesCS1A01G015700	GO:0016491
TraesCS1A01G015700	GO:0055114
TraesCS1A01G015800	GO:0003824
TraesCS1A01G015800	GO:0010181
TraesCS1A01G015800	GO:0016491
TraesCS1A01G015800	GO:0055114
TraesCS1A01G015900	GO:0004672
TraesCS1A01G015900	GO:0004674
TraesCS1A01G015900	GO:0005524
TraesCS1A01G015900	GO:0006468
TraesCS1A01G015900	GO:0048544
TraesCS1A01G016000	GO:0004672
TraesCS1A01G016000	GO:0004674
TraesCS1A01G016000	GO:0005524
TraesCS1A01G016000	GO:0006468
TraesCS1A01G016000	GO:0048544
TraesCS1A01G016100	GO:0004672
TraesCS1A01G016100	GO:0004674
TraesCS1A01G016100	GO:0005524
TraesCS1A01G016100	GO:0006468
TraesCS1A01G016100	GO:0048544
TraesCS1A01G016200	GO:0043531
TraesCS1A01G016300	GO:0004672
TraesCS1A01G016300	GO:0004674
TraesCS1A01G016300	GO:0005509
TraesCS1A01G016300	GO:0005515
TraesCS1A01G016300	GO:0005524
TraesCS1A01G016300	GO:0006468
TraesCS1A01G016300	GO:0016021
TraesCS1A01G016300	GO:0030247
TraesCS1A01G016400	GO:0043531
TraesCS1A01G016600	GO:0004672
TraesCS1A01G016600	GO:0005509
TraesCS1A01G016600	GO:0005515
TraesCS1A01G016600	GO:0005524
TraesCS1A01G016600	GO:0006468
TraesCS1A01G016600	GO:0030247
TraesCS1A01G016700	GO:0004672
TraesCS1A01G016700	GO:0005524
TraesCS1A01G016700	GO:0006468
TraesCS1A01G016800	GO:0005515
TraesCS1A01G016900	GO:0004605
TraesCS1A01G016900	GO:0016020
TraesCS1A01G016900	GO:0016772
TraesCS1A01G017000	GO:0003676
TraesCS1A01G017200	GO:0004672
TraesCS1A01G017200	GO:0004674
TraesCS1A01G017200	GO:0005524
TraesCS1A01G017200	GO:0006468
TraesCS1A01G017300	GO:0005515
TraesCS1A01G017400	GO:0005515
TraesCS1A01G017700	GO:0004672
TraesCS1A01G017700	GO:0005509
TraesCS1A01G017700	GO:0005515
TraesCS1A01G017700	GO:0005524
TraesCS1A01G017700	GO:0006468
TraesCS1A01G017700	GO:0030247
TraesCS1A01G017800	GO:0043531
TraesCS1A01G017900	GO:0004672
TraesCS1A01G017900	GO:0005524
TraesCS1A01G017900	GO:0006468
TraesCS1A01G017900	GO:0030247
TraesCS1A01G018000	GO:0004672
TraesCS1A01G018000	GO:0005524
TraesCS1A01G018000	GO:0006468
TraesCS1A01G018100	GO:0004672
TraesCS1A01G018100	GO:0004674
TraesCS1A01G018100	GO:0005524
TraesCS1A01G018100	GO:0006468
TraesCS1A01G018100	GO:0048544
TraesCS1A01G018400	GO:0043531
TraesCS1A01G018500	GO:0004672
TraesCS1A01G018500	GO:0005524
TraesCS1A01G018500	GO:0006468
TraesCS1A01G018500	GO:0030247
TraesCS1A01G018600	GO:0004672
TraesCS1A01G018600	GO:0005524
TraesCS1A01G018600	GO:0006468
TraesCS1A01G018900	GO:0003676
TraesCS1A01G019000	GO:0015078
TraesCS1A01G019000	GO:0015991
TraesCS1A01G019000	GO:0033177
TraesCS1A01G019000	GO:0033179
TraesCS1A01G019100	GO:0005515
TraesCS1A01G019200	GO:0005515
TraesCS1A01G019300	GO:0003676
TraesCS1A01G019300	GO:0006139
TraesCS1A01G019300	GO:0008408
TraesCS1A01G019400	GO:0005515
TraesCS1A01G019500	GO:0008152
TraesCS1A01G019500	GO:0016758
TraesCS1A01G019600	GO:0008152
TraesCS1A01G019600	GO:0016758
TraesCS1A01G019700	GO:0016020
TraesCS1A01G019700	GO:0016021
TraesCS1A01G019800	GO:0016020
TraesCS1A01G019800	GO:0016021
TraesCS1A01G019900	GO:0005506
TraesCS1A01G019900	GO:0016705
TraesCS1A01G019900	GO:0020037
TraesCS1A01G019900	GO:0055114
TraesCS1A01G020200	GO:0016020
TraesCS1A01G020200	GO:0016021
TraesCS1A01G020400	GO:0046872
TraesCS1A01G020700	GO:0042578
TraesCS1A01G020800	GO:0005506
TraesCS1A01G020800	GO:0016705
TraesCS1A01G020800	GO:0020037
TraesCS1A01G020800	GO:0055114
TraesCS1A01G021000	GO:0004867
TraesCS1A01G021000	GO:0005576
TraesCS1A01G021100	GO:0016747
TraesCS1A01G021200	GO:0016020
TraesCS1A01G021200	GO:0055085
TraesCS1A01G021400	GO:0004867
TraesCS1A01G021400	GO:0005576
TraesCS1A01G021500	GO:0003677
TraesCS1A01G021600	GO:0005506
TraesCS1A01G021600	GO:0016705
TraesCS1A01G021600	GO:0020037
TraesCS1A01G021600	GO:0055114
TraesCS1A01G021700	GO:0043531
TraesCS1A01G021800	GO:0043531
TraesCS1A01G021900	GO:0016491
TraesCS1A01G021900	GO:0055114
TraesCS1A01G022000	GO:0004867
TraesCS1A01G022000	GO:0005576
TraesCS1A01G022100	GO:0004867
TraesCS1A01G022100	GO:0009611
TraesCS1A01G022200	GO:0004867
TraesCS1A01G022200	GO:0009611
TraesCS1A01G022300	GO:0004867
TraesCS1A01G022300	GO:0009611
TraesCS1A01G022400	GO:0008375
TraesCS1A01G022400	GO:0016020
TraesCS1A01G022600	GO:0006605
TraesCS1A01G022600	GO:0006886
TraesCS1A01G022600	GO:0015031
TraesCS1A01G022600	GO:0015450
TraesCS1A01G022600	GO:0016020
TraesCS1A01G023200	GO:0008146
TraesCS1A01G023500	GO:0005515
TraesCS1A01G024100	GO:0004553
TraesCS1A01G024100	GO:0005975
TraesCS1A01G024100	GO:0030246
TraesCS1A01G024400	GO:0004672
TraesCS1A01G024400	GO:0005515
TraesCS1A01G024400	GO:0005524
TraesCS1A01G024400	GO:0006468
TraesCS1A01G024500	GO:0005672
TraesCS1A01G024500	GO:0006367
TraesCS1A01G024700	GO:0001522
TraesCS1A01G024700	GO:0003723
TraesCS1A01G024700	GO:0006396
TraesCS1A01G024700	GO:0009451
TraesCS1A01G024700	GO:0009982
TraesCS1A01G024800	GO:0004867
TraesCS1A01G024800	GO:0009611
TraesCS1A01G024900	GO:0004867
TraesCS1A01G024900	GO:0009611
TraesCS1A01G025000	GO:0004867
TraesCS1A01G025000	GO:0009611
TraesCS1A01G025100	GO:0003735
TraesCS1A01G025100	GO:0005840
TraesCS1A01G025100	GO:0006412
TraesCS1A01G025100	GO:0015934
TraesCS1A01G025300	GO:0004867
TraesCS1A01G025300	GO:0009611
TraesCS1A01G025400	GO:0003676
TraesCS1A01G025400	GO:0005524
TraesCS1A01G025500	GO:0043531
TraesCS1A01G025600	GO:0043531
TraesCS1A01G025700	GO:0005515
TraesCS1A01G025700	GO:0008270
TraesCS1A01G025800	GO:0016491
TraesCS1A01G025800	GO:0055114
TraesCS1A01G025900	GO:0004672
TraesCS1A01G025900	GO:0005524
TraesCS1A01G025900	GO:0006468
TraesCS1A01G026200	GO:0043531
TraesCS1A01G026300	GO:0043531
TraesCS1A01G026400	GO:0043531
TraesCS1A01G026500	GO:0009058
TraesCS1A01G026500	GO:0016844
TraesCS1A01G026700	GO:0004867
TraesCS1A01G026700	GO:0009611
TraesCS1A01G026800	GO:0004867
TraesCS1A01G026800	GO:0009611
TraesCS1A01G027000	GO:0005488
TraesCS1A01G027100	GO:0005507
TraesCS1A01G027100	GO:0055114
TraesCS1A01G027200	GO:0000439
TraesCS1A01G027200	GO:0006289
TraesCS1A01G027200	GO:0006355
TraesCS1A01G027300	GO:0006508
TraesCS1A01G027300	GO:0008234
TraesCS1A01G027600	GO:0003924
TraesCS1A01G027600	GO:0005525
TraesCS1A01G028100	GO:0004867
TraesCS1A01G028100	GO:0009611
TraesCS1A01G028200	GO:0004867
TraesCS1A01G028200	GO:0009611
TraesCS1A01G028300	GO:0004867
TraesCS1A01G028300	GO:0009611
TraesCS1A01G028400	GO:0043531
TraesCS1A01G028500	GO:0043531
TraesCS1A01G028600	GO:0043531
TraesCS1A01G028700	GO:0043531
TraesCS1A01G028800	GO:0043531
TraesCS1A01G028900	GO:0043531
TraesCS1A01G029100	GO:0043531
TraesCS1A01G029200	GO:0003723
TraesCS1A01G029200	GO:0005488
TraesCS1A01G029300	GO:0016020
TraesCS1A01G029500	GO:0016747
TraesCS1A01G029800	GO:0005515
TraesCS1A01G029800	GO:0008270
TraesCS1A01G029900	GO:0006855
TraesCS1A01G029900	GO:0015238
TraesCS1A01G029900	GO:0015297
TraesCS1A01G029900	GO:0016020
TraesCS1A01G029900	GO:0055085
TraesCS1A01G030000	GO:0031072
TraesCS1A01G030000	GO:0051082
TraesCS1A01G030400	GO:0008168
TraesCS1A01G030500	GO:0003676
TraesCS1A01G030500	GO:0005524
TraesCS1A01G030800	GO:0003676
TraesCS1A01G030800	GO:0008270
TraesCS1A01G030900	GO:0004672
TraesCS1A01G030900	GO:0005524
TraesCS1A01G030900	GO:0006468
TraesCS1A01G031100	GO:0006508
TraesCS1A01G031100	GO:0008234
TraesCS1A01G031200	GO:0004672
TraesCS1A01G031200	GO:0005524
TraesCS1A01G031200	GO:0006468
TraesCS1A01G031300	GO:0005215
TraesCS1A01G031300	GO:0006810
TraesCS1A01G031300	GO:0006857
TraesCS1A01G031300	GO:0016020
TraesCS1A01G031800	GO:0004672
TraesCS1A01G031800	GO:0005515
TraesCS1A01G031800	GO:0005524
TraesCS1A01G031800	GO:0006468
TraesCS1A01G031900	GO:0004672
TraesCS1A01G031900	GO:0005515
TraesCS1A01G031900	GO:0005524
TraesCS1A01G031900	GO:0006468
TraesCS1A01G032000	GO:0008168
TraesCS1A01G032000	GO:0008171
TraesCS1A01G032000	GO:0046983
TraesCS1A01G032100	GO:0003824
TraesCS1A01G032100	GO:0008152
TraesCS1A01G032100	GO:0009058
TraesCS1A01G032100	GO:0016746
TraesCS1A01G032100	GO:0016747
TraesCS1A01G032200	GO:0008168
TraesCS1A01G032200	GO:0008171
TraesCS1A01G032200	GO:0046983
TraesCS1A01G032300	GO:0003824
TraesCS1A01G032300	GO:0008152
TraesCS1A01G032300	GO:0009058
TraesCS1A01G032300	GO:0016746
TraesCS1A01G032300	GO:0016747
TraesCS1A01G032400	GO:0008168
TraesCS1A01G032400	GO:0008171
TraesCS1A01G032400	GO:0046983
TraesCS1A01G032600	GO:0016491
TraesCS1A01G032600	GO:0055114
TraesCS1A01G032700	GO:0003676
TraesCS1A01G032700	GO:0003677
TraesCS1A01G032700	GO:0005634
TraesCS1A01G032700	GO:0006260
TraesCS1A01G032700	GO:0006281
TraesCS1A01G032700	GO:0006310
TraesCS1A01G032700	GO:0008270
TraesCS1A01G032800	GO:0003824
TraesCS1A01G032800	GO:0006520
TraesCS1A01G032800	GO:0016831
TraesCS1A01G032800	GO:0019752
TraesCS1A01G032800	GO:0030170
TraesCS1A01G032900	GO:0006855
TraesCS1A01G032900	GO:0015238
TraesCS1A01G032900	GO:0015297
TraesCS1A01G032900	GO:0016020
TraesCS1A01G032900	GO:0055085
TraesCS1A01G033000	GO:0005515
TraesCS1A01G033100	GO:0005515
TraesCS1A01G033200	GO:0016757
TraesCS1A01G033700	GO:0003824
TraesCS1A01G033800	GO:0016787
TraesCS1A01G034100	GO:0016020
TraesCS1A01G034200	GO:0003677
TraesCS1A01G034300	GO:0005515
TraesCS1A01G034300	GO:0008270
TraesCS1A01G034600	GO:0006629
TraesCS1A01G034600	GO:0008374
TraesCS1A01G034800	GO:0008270
TraesCS1A01G034900	GO:0004497
TraesCS1A01G034900	GO:0005506
TraesCS1A01G034900	GO:0016705
TraesCS1A01G034900	GO:0020037
TraesCS1A01G034900	GO:0055114
TraesCS1A01G035000	GO:0005515
TraesCS1A01G035100	GO:0005543
TraesCS1A01G035100	GO:0005545
TraesCS1A01G035100	GO:0030136
TraesCS1A01G035100	GO:0030276
TraesCS1A01G035100	GO:0048268
TraesCS1A01G035200	GO:0003677
TraesCS1A01G035200	GO:0006355
TraesCS1A01G035700	GO:0004672
TraesCS1A01G035700	GO:0005509
TraesCS1A01G035700	GO:0005515
TraesCS1A01G035700	GO:0005524
TraesCS1A01G035700	GO:0006468
TraesCS1A01G035700	GO:0030247
TraesCS1A01G035900	GO:0043531
TraesCS1A01G036100	GO:0008152
TraesCS1A01G036100	GO:0016597
TraesCS1A01G036200	GO:0009813
TraesCS1A01G036200	GO:0016872
TraesCS1A01G036200	GO:0045430
TraesCS1A01G036300	GO:0006486
TraesCS1A01G036300	GO:0008378
TraesCS1A01G036300	GO:0016020
TraesCS1A01G036300	GO:0030246
TraesCS1A01G036400	GO:0005515
TraesCS1A01G036500	GO:0005515
TraesCS1A01G036800	GO:0005515
TraesCS1A01G037100	GO:0005515
TraesCS1A01G037400	GO:0006812
TraesCS1A01G037400	GO:0015299
TraesCS1A01G037400	GO:0016021
TraesCS1A01G037400	GO:0055085
TraesCS1A01G037600	GO:0003824
TraesCS1A01G037600	GO:0006633
TraesCS1A01G037600	GO:0008152
TraesCS1A01G037600	GO:0016020
TraesCS1A01G037600	GO:0016747
TraesCS1A01G037700	GO:0003824
TraesCS1A01G037700	GO:0005737
TraesCS1A01G037700	GO:0006559
TraesCS1A01G037700	GO:0016841
TraesCS1A01G037800	GO:0003824
TraesCS1A01G037800	GO:0005737
TraesCS1A01G037800	GO:0006559
TraesCS1A01G037800	GO:0016841
TraesCS1A01G038100	GO:0000786
TraesCS1A01G038100	GO:0003677
TraesCS1A01G038100	GO:0005634
TraesCS1A01G038100	GO:0046982
TraesCS1A01G038200	GO:0000786
TraesCS1A01G038200	GO:0003677
TraesCS1A01G038200	GO:0005634
TraesCS1A01G038200	GO:0046982
TraesCS1A01G038300	GO:0000287
TraesCS1A01G038300	GO:0004427
TraesCS1A01G038300	GO:0005737
TraesCS1A01G038300	GO:0006796
TraesCS1A01G038400	GO:0003677
TraesCS1A01G038400	GO:0003950
TraesCS1A01G038400	GO:0005634
TraesCS1A01G038400	GO:0006471
TraesCS1A01G038400	GO:0008270
TraesCS1A01G038400	GO:0051287
TraesCS1A01G038600	GO:0043531
TraesCS1A01G038700	GO:0043531
TraesCS1A01G039100	GO:0003677
TraesCS1A01G039300	GO:0046856
TraesCS1A01G039400	GO:0005488
TraesCS1A01G039700	GO:0005524
TraesCS1A01G039700	GO:0006810
TraesCS1A01G039700	GO:0016021
TraesCS1A01G039700	GO:0016887
TraesCS1A01G039700	GO:0042626
TraesCS1A01G039700	GO:0055085
TraesCS1A01G039800	GO:0003824
TraesCS1A01G039800	GO:0006633
TraesCS1A01G039800	GO:0008152
TraesCS1A01G039800	GO:0016020
TraesCS1A01G039800	GO:0016747
TraesCS1A01G040100	GO:0003676
TraesCS1A01G040200	GO:0003676
TraesCS1A01G040300	GO:0003676
TraesCS1A01G040400	GO:0003676
TraesCS1A01G040400	GO:0008270
TraesCS1A01G040600	GO:0004347
TraesCS1A01G040600	GO:0006094
TraesCS1A01G040600	GO:0006096
TraesCS1A01G040700	GO:0043531
TraesCS1A01G040900	GO:0003824
TraesCS1A01G040900	GO:0006633
TraesCS1A01G040900	GO:0008152
TraesCS1A01G040900	GO:0016020
TraesCS1A01G040900	GO:0016747
TraesCS1A01G041100	GO:0043531
TraesCS1A01G041200	GO:0004867
TraesCS1A01G041200	GO:0009611
TraesCS1A01G041300	GO:0004867
TraesCS1A01G041300	GO:0009611
TraesCS1A01G041400	GO:0004867
TraesCS1A01G041400	GO:0009611
TraesCS1A01G041500	GO:0004867
TraesCS1A01G041500	GO:0009611
TraesCS1A01G041600	GO:0004867
TraesCS1A01G041600	GO:0009611
TraesCS1A01G041700	GO:0016747
TraesCS1A01G042200	GO:0017148
TraesCS1A01G042200	GO:0030598
TraesCS1A01G042300	GO:0005488
TraesCS1A01G042400	GO:0030145
TraesCS1A01G042400	GO:0045735
TraesCS1A01G042600	GO:0016747
TraesCS1A01G042700	GO:0003677
TraesCS1A01G042900	GO:0005515
TraesCS1A01G042900	GO:0005634
TraesCS1A01G042900	GO:0008270
TraesCS1A01G042900	GO:0016571
TraesCS1A01G042900	GO:0018024
TraesCS1A01G042900	GO:0034968
TraesCS1A01G042900	GO:0042393
TraesCS1A01G043400	GO:0005515
TraesCS1A01G043600	GO:0005634
TraesCS1A01G043600	GO:0006355
TraesCS1A01G043600	GO:0016021
TraesCS1A01G043900	GO:0005507
TraesCS1A01G043900	GO:0016491
TraesCS1A01G043900	GO:0046274
TraesCS1A01G043900	GO:0048046
TraesCS1A01G043900	GO:0052716
TraesCS1A01G043900	GO:0055114
TraesCS1A01G044000	GO:0005515
TraesCS1A01G044200	GO:0005515
TraesCS1A01G044400	GO:0005515
TraesCS1A01G044500	GO:0003723
TraesCS1A01G044600	GO:0004150
TraesCS1A01G044600	GO:0006760
TraesCS1A01G044800	GO:0055085
TraesCS1A01G044900	GO:0003677
TraesCS1A01G044900	GO:0003700
TraesCS1A01G044900	GO:0005634
TraesCS1A01G044900	GO:0006355
TraesCS1A01G044900	GO:0046983
TraesCS1A01G045000	GO:0003677
TraesCS1A01G045000	GO:0003700
TraesCS1A01G045000	GO:0005634
TraesCS1A01G045000	GO:0006355
TraesCS1A01G045000	GO:0046983
TraesCS1A01G045100	GO:0005515
TraesCS1A01G045300	GO:0004725
TraesCS1A01G045300	GO:0006470
TraesCS1A01G045300	GO:0008138
TraesCS1A01G045300	GO:0016311
TraesCS1A01G045300	GO:0016791
TraesCS1A01G045400	GO:0004553
TraesCS1A01G045400	GO:0004563
TraesCS1A01G045400	GO:0005975
TraesCS1A01G045700	GO:0005515
TraesCS1A01G045800	GO:0045735
TraesCS1A01G046000	GO:0004553
TraesCS1A01G046000	GO:0005975
TraesCS1A01G046300	GO:0016787
TraesCS1A01G047000	GO:0000166
TraesCS1A01G047000	GO:0016021
TraesCS1A01G047000	GO:0046872
TraesCS1A01G047200	GO:0015079
TraesCS1A01G047200	GO:0016020
TraesCS1A01G047200	GO:0071805
TraesCS1A01G047300	GO:0005506
TraesCS1A01G047300	GO:0016705
TraesCS1A01G047300	GO:0020037
TraesCS1A01G047300	GO:0055114
TraesCS1A01G047700	GO:0008152
TraesCS1A01G047700	GO:0016758
TraesCS1A01G048000	GO:0004672
TraesCS1A01G048000	GO:0005524
TraesCS1A01G048000	GO:0006468
TraesCS1A01G048000	GO:0030246
TraesCS1A01G048100	GO:0004672
TraesCS1A01G048100	GO:0005524
TraesCS1A01G048100	GO:0006468
TraesCS1A01G048100	GO:0030246
TraesCS1A01G048300	GO:0003924
TraesCS1A01G048300	GO:0005525
TraesCS1A01G048400	GO:0005515
TraesCS1A01G048600	GO:0005643
TraesCS1A01G048600	GO:0016973
TraesCS1A01G048700	GO:0006869
TraesCS1A01G048700	GO:0008289
TraesCS1A01G049300	GO:0005643
TraesCS1A01G049300	GO:0006810
TraesCS1A01G049600	GO:0005524
TraesCS1A01G049600	GO:0016020
TraesCS1A01G049600	GO:0016887
TraesCS1A01G049700	GO:0003676
TraesCS1A01G049700	GO:0008270
TraesCS1A01G049800	GO:0004553
TraesCS1A01G049800	GO:0005975
TraesCS1A01G050100	GO:0008270
TraesCS1A01G050100	GO:0016491
TraesCS1A01G050100	GO:0055114
TraesCS1A01G050200	GO:0003824
TraesCS1A01G050200	GO:0006520
TraesCS1A01G050200	GO:0016831
TraesCS1A01G050200	GO:0019752
TraesCS1A01G050200	GO:0030170
TraesCS1A01G050400	GO:0016021
TraesCS1A01G050600	GO:0006952
TraesCS1A01G050700	GO:0006952
TraesCS1A01G050800	GO:0006952
TraesCS1A01G050900	GO:0006952
TraesCS1A01G051400	GO:0003779
TraesCS1A01G051600	GO:0005515
TraesCS1A01G051700	GO:0005509
TraesCS1A01G051700	GO:0005544
TraesCS1A01G052000	GO:0003677
TraesCS1A01G052100	GO:0005509
TraesCS1A01G052100	GO:0005783
TraesCS1A01G052100	GO:0006457
TraesCS1A01G052100	GO:0051082
TraesCS1A01G052300	GO:0016788
TraesCS1A01G052600	GO:0030145
TraesCS1A01G052600	GO:0045735
TraesCS1A01G052700	GO:0030145
TraesCS1A01G052700	GO:0045735
TraesCS1A01G052900	GO:0030145
TraesCS1A01G052900	GO:0045735
TraesCS1A01G053000	GO:0030145
TraesCS1A01G053000	GO:0045735
TraesCS1A01G053100	GO:0030145
TraesCS1A01G053100	GO:0045735
TraesCS1A01G053400	GO:0005515
TraesCS1A01G053600	GO:0005515
TraesCS1A01G053700	GO:0008641
TraesCS1A01G054400	GO:0003777
TraesCS1A01G054400	GO:0005524
TraesCS1A01G054400	GO:0007018
TraesCS1A01G054400	GO:0008017
TraesCS1A01G054500	GO:0005515
TraesCS1A01G054900	GO:0003676
TraesCS1A01G055000	GO:0016021
TraesCS1A01G055800	GO:0005515
TraesCS1A01G055900	GO:0004553
TraesCS1A01G055900	GO:0005975
TraesCS1A01G056500	GO:0005515
TraesCS1A01G056700	GO:0030001
TraesCS1A01G056700	GO:0046872
TraesCS1A01G056800	GO:0030001
TraesCS1A01G056800	GO:0046872
TraesCS1A01G057000	GO:0008033
TraesCS1A01G057100	GO:0005515
TraesCS1A01G057200	GO:0008883
TraesCS1A01G057200	GO:0033014
TraesCS1A01G057200	GO:0050661
TraesCS1A01G057200	GO:0055114
TraesCS1A01G057300	GO:0005515
TraesCS1A01G057800	GO:0005515
TraesCS1A01G058100	GO:0005509
TraesCS1A01G058100	GO:0030247
TraesCS1A01G058100	GO:0004672
TraesCS1A01G058100	GO:0005524
TraesCS1A01G058100	GO:0006468
TraesCS1A01G058200	GO:0004672
TraesCS1A01G058200	GO:0005509
TraesCS1A01G058200	GO:0005515
TraesCS1A01G058200	GO:0005524
TraesCS1A01G058200	GO:0006468
TraesCS1A01G058200	GO:0030247
TraesCS1A01G058300	GO:0005622
TraesCS1A01G058300	GO:0042254
TraesCS1A01G058400	GO:0003677
TraesCS1A01G058400	GO:0003700
TraesCS1A01G058400	GO:0006355
TraesCS1A01G058500	GO:0003677
TraesCS1A01G058500	GO:0005524
TraesCS1A01G058500	GO:0006281
TraesCS1A01G058500	GO:0008094
TraesCS1A01G058900	GO:0005975
TraesCS1A01G058900	GO:0016773
TraesCS1A01G059100	GO:0006629
TraesCS1A01G059100	GO:0008152
TraesCS1A01G059200	GO:0005215
TraesCS1A01G059200	GO:0006810
TraesCS1A01G059200	GO:0016020
TraesCS1A01G059200	GO:0055085
TraesCS1A01G059500	GO:0004842
TraesCS1A01G059500	GO:0005488
TraesCS1A01G060100	GO:0003923
TraesCS1A01G060100	GO:0006508
TraesCS1A01G060100	GO:0008233
TraesCS1A01G060100	GO:0016255
TraesCS1A01G060100	GO:0042765
TraesCS1A01G060200	GO:0003676
TraesCS1A01G060500	GO:0005515
TraesCS1A01G060700	GO:0005634
TraesCS1A01G060700	GO:0042254
TraesCS1A01G060800	GO:0005515
TraesCS1A01G060800	GO:0005634
TraesCS1A01G060800	GO:0006511
TraesCS1A01G060800	GO:0007275
TraesCS1A01G060800	GO:0008270
TraesCS1A01G061500	GO:0004672
TraesCS1A01G061500	GO:0005524
TraesCS1A01G061500	GO:0006468
TraesCS1A01G061600	GO:0008152
TraesCS1A01G061600	GO:0016758
TraesCS1A01G061700	GO:0008152
TraesCS1A01G061700	GO:0016758
TraesCS1A01G061800	GO:0003677
TraesCS1A01G061800	GO:0046983
TraesCS1A01G062000	GO:0016021
TraesCS1A01G062100	GO:0016021
TraesCS1A01G062300	GO:0003676
TraesCS1A01G062300	GO:0008270
TraesCS1A01G062400	GO:0000287
TraesCS1A01G062400	GO:0008897
TraesCS1A01G063300	GO:0005515
TraesCS1A01G063400	GO:0005515
TraesCS1A01G063500	GO:0008270
TraesCS1A01G064000	GO:0015018
TraesCS1A01G064000	GO:0016020
TraesCS1A01G064100	GO:0005515
TraesCS1A01G064200	GO:0003676
TraesCS1A01G064600	GO:0003676
TraesCS1A01G064800	GO:0003824
TraesCS1A01G064800	GO:0005992
TraesCS1A01G064800	GO:0003825
TraesCS1A01G064900	GO:0005215
TraesCS1A01G064900	GO:0016020
TraesCS1A01G064900	GO:0016021
TraesCS1A01G064900	GO:0022857
TraesCS1A01G064900	GO:0022891
TraesCS1A01G064900	GO:0055085
TraesCS1A01G065000	GO:0005488
TraesCS1A01G065300	GO:0005515
TraesCS1A01G065400	GO:0005643
TraesCS1A01G065400	GO:0006810
TraesCS1A01G065600	GO:0005488
TraesCS1A01G065600	GO:0006886
TraesCS1A01G065600	GO:0008536
TraesCS1A01G065700	GO:0005515
TraesCS1A01G065700	GO:0008270
TraesCS1A01G066000	GO:0005488
TraesCS1A01G066000	GO:0005634
TraesCS1A01G066100	GO:0045735
TraesCS1A01G066200	GO:0004672
TraesCS1A01G066200	GO:0005524
TraesCS1A01G066200	GO:0006468
TraesCS1A01G066200	GO:0030246
TraesCS1A01G066300	GO:0006486
TraesCS1A01G066300	GO:0008378
TraesCS1A01G066300	GO:0016020
TraesCS1A01G066300	GO:0030246
TraesCS1A01G066400	GO:0004148
TraesCS1A01G066400	GO:0016491
TraesCS1A01G066400	GO:0016668
TraesCS1A01G066400	GO:0045454
TraesCS1A01G066400	GO:0050660
TraesCS1A01G066400	GO:0055114
TraesCS1A01G066700	GO:0004672
TraesCS1A01G066700	GO:0005524
TraesCS1A01G066700	GO:0006468
TraesCS1A01G066800	GO:0003995
TraesCS1A01G066800	GO:0008152
TraesCS1A01G066800	GO:0016627
TraesCS1A01G066800	GO:0055114
TraesCS1A01G066800	GO:0050660
TraesCS1A01G066900	GO:0005524
TraesCS1A01G067200	GO:0003690
TraesCS1A01G067200	GO:0006355
TraesCS1A01G067300	GO:0003676
TraesCS1A01G067300	GO:0005515
TraesCS1A01G067300	GO:0005634
TraesCS1A01G067300	GO:0006396
TraesCS1A01G067300	GO:0006397
TraesCS1A01G067600	GO:0005515
TraesCS1A01G067800	GO:0005515
TraesCS1A01G067900	GO:0016021
TraesCS1A01G068300	GO:0003677
TraesCS1A01G068600	GO:0004553
TraesCS1A01G068600	GO:0005975
TraesCS1A01G069300	GO:0004435
TraesCS1A01G069300	GO:0005515
TraesCS1A01G069300	GO:0006629
TraesCS1A01G069300	GO:0007165
TraesCS1A01G069300	GO:0008081
TraesCS1A01G069300	GO:0035556
TraesCS1A01G069400	GO:0005525
TraesCS1A01G069400	GO:0005622
TraesCS1A01G069400	GO:0007264
TraesCS1A01G069600	GO:0005515
TraesCS1A01G069600	GO:0046872
TraesCS1A01G069700	GO:0006364
TraesCS1A01G069800	GO:0005515
TraesCS1A01G070000	GO:0005515
TraesCS1A01G070000	GO:0005634
TraesCS1A01G070000	GO:0006511
TraesCS1A01G070000	GO:0007275
TraesCS1A01G070000	GO:0008270
TraesCS1A01G070200	GO:0016491
TraesCS1A01G070200	GO:0055114
TraesCS1A01G070300	GO:0006457
TraesCS1A01G070300	GO:0051082
TraesCS1A01G070400	GO:0003700
TraesCS1A01G070400	GO:0006355
TraesCS1A01G070400	GO:0043565
TraesCS1A01G070500	GO:0003824
TraesCS1A01G070500	GO:0006520
TraesCS1A01G070500	GO:0008483
TraesCS1A01G070500	GO:0009058
TraesCS1A01G070500	GO:0030170
TraesCS1A01G070600	GO:0004672
TraesCS1A01G070600	GO:0005524
TraesCS1A01G070600	GO:0006468
TraesCS1A01G070700	GO:0005515
TraesCS1A01G070800	GO:0005515
TraesCS1A01G071000	GO:0005515
TraesCS1A01G071100	GO:0003677
TraesCS1A01G071300	GO:0005524
TraesCS1A01G071400	GO:0008152
TraesCS1A01G071400	GO:0016758
TraesCS1A01G071500	GO:0005743
TraesCS1A01G071500	GO:0006850
TraesCS1A01G071700	GO:0016117
TraesCS1A01G071700	GO:0016491
TraesCS1A01G071700	GO:0046608
TraesCS1A01G071700	GO:0055114
TraesCS1A01G071800	GO:0006812
TraesCS1A01G071800	GO:0008324
TraesCS1A01G071800	GO:0016021
TraesCS1A01G071800	GO:0055085
TraesCS1A01G072000	GO:0004357
TraesCS1A01G072000	GO:0006750
TraesCS1A01G072000	GO:0042398
TraesCS1A01G072100	GO:0003824
TraesCS1A01G072100	GO:0004553
TraesCS1A01G072100	GO:0005975
TraesCS1A01G072200	GO:0003824
TraesCS1A01G072200	GO:0006525
TraesCS1A01G072200	GO:0008483
TraesCS1A01G072200	GO:0030170
TraesCS1A01G072300	GO:0003824
TraesCS1A01G072300	GO:0004553
TraesCS1A01G072300	GO:0005975
TraesCS1A01G072400	GO:0005515
TraesCS1A01G072600	GO:0003700
TraesCS1A01G072600	GO:0006355
TraesCS1A01G072600	GO:0043565
TraesCS1A01G072700	GO:0003677
TraesCS1A01G072700	GO:0005634
TraesCS1A01G072700	GO:0006355
TraesCS1A01G072700	GO:0043565
TraesCS1A01G072800	GO:0003677
TraesCS1A01G072800	GO:0005634
TraesCS1A01G072800	GO:0006355
TraesCS1A01G072800	GO:0043565
TraesCS1A01G072900	GO:0005515
TraesCS1A01G073200	GO:0005515
TraesCS1A01G073300	GO:0004672
TraesCS1A01G073300	GO:0005524
TraesCS1A01G073300	GO:0006468
TraesCS1A01G073400	GO:0005515
TraesCS1A01G073900	GO:0005509
TraesCS1A01G073900	GO:0005544
TraesCS1A01G074200	GO:0005515
TraesCS1A01G074300	GO:0005515
TraesCS1A01G074400	GO:0003676
TraesCS1A01G074900	GO:0005515
TraesCS1A01G075000	GO:0003824
TraesCS1A01G075000	GO:0008152
TraesCS1A01G075300	GO:0005515
TraesCS1A01G075400	GO:0005515
TraesCS1A01G075500	GO:0005525
TraesCS1A01G075500	GO:0006614
TraesCS1A01G075600	GO:0005515
TraesCS1A01G075700	GO:0005215
TraesCS1A01G075700	GO:0006810
TraesCS1A01G075700	GO:0016021
TraesCS1A01G075800	GO:0003677
TraesCS1A01G076100	GO:0006808
TraesCS1A01G076100	GO:0030234
TraesCS1A01G076200	GO:0003677
TraesCS1A01G076500	GO:0043531
TraesCS1A01G076700	GO:0005506
TraesCS1A01G076700	GO:0016705
TraesCS1A01G076700	GO:0020037
TraesCS1A01G076700	GO:0055114
TraesCS1A01G077000	GO:0016788
TraesCS1A01G077200	GO:0004672
TraesCS1A01G077200	GO:0005524
TraesCS1A01G077200	GO:0006468
TraesCS1A01G077500	GO:0003824
TraesCS1A01G077500	GO:0043169
TraesCS1A01G077700	GO:0004601
TraesCS1A01G077700	GO:0006979
TraesCS1A01G077700	GO:0020037
TraesCS1A01G077700	GO:0055114
TraesCS1A01G077900	GO:0004601
TraesCS1A01G077900	GO:0006979
TraesCS1A01G077900	GO:0020037
TraesCS1A01G077900	GO:0055114
TraesCS1A01G078000	GO:0004601
TraesCS1A01G078000	GO:0006979
TraesCS1A01G078000	GO:0020037
TraesCS1A01G078000	GO:0055114
TraesCS1A01G078100	GO:0004601
TraesCS1A01G078100	GO:0006979
TraesCS1A01G078100	GO:0020037
TraesCS1A01G078100	GO:0055114
TraesCS1A01G078200	GO:0004601
TraesCS1A01G078200	GO:0006979
TraesCS1A01G078200	GO:0020037
TraesCS1A01G078200	GO:0055114
TraesCS1A01G078400	GO:0004601
TraesCS1A01G078400	GO:0006979
TraesCS1A01G078400	GO:0020037
TraesCS1A01G078400	GO:0055114
TraesCS1A01G078500	GO:0005515
TraesCS1A01G078600	GO:0004601
TraesCS1A01G078600	GO:0006979
TraesCS1A01G078600	GO:0020037
TraesCS1A01G078600	GO:0055114
TraesCS1A01G078800	GO:0005515
TraesCS1A01G078900	GO:0005515
TraesCS1A01G079000	GO:0006629
TraesCS1A01G079000	GO:0008374
TraesCS1A01G079100	GO:0006629
TraesCS1A01G079100	GO:0008374
TraesCS1A01G079300	GO:0046983
TraesCS1A01G079400	GO:0004601
TraesCS1A01G079400	GO:0006979
TraesCS1A01G079400	GO:0020037
TraesCS1A01G079400	GO:0055114
TraesCS1A01G079500	GO:0004601
TraesCS1A01G079500	GO:0006979
TraesCS1A01G079500	GO:0020037
TraesCS1A01G079500	GO:0055114
TraesCS1A01G079700	GO:0004672
TraesCS1A01G079700	GO:0005524
TraesCS1A01G079700	GO:0006468
TraesCS1A01G079900	GO:0000786
TraesCS1A01G079900	GO:0003677
TraesCS1A01G079900	GO:0005634
TraesCS1A01G079900	GO:0006334
TraesCS1A01G079900	GO:0046982
TraesCS1A01G080000	GO:0030145
TraesCS1A01G080000	GO:0045735
TraesCS1A01G080300	GO:0003747
TraesCS1A01G080300	GO:0005737
TraesCS1A01G080300	GO:0006415
TraesCS1A01G080300	GO:0016149
TraesCS1A01G080400	GO:0005515
TraesCS1A01G080500	GO:0004672
TraesCS1A01G080500	GO:0005524
TraesCS1A01G080500	GO:0006468
TraesCS1A01G080500	GO:0007165
TraesCS1A01G080600	GO:0004672
TraesCS1A01G080600	GO:0005524
TraesCS1A01G080600	GO:0006468
TraesCS1A01G080600	GO:0007165
TraesCS1A01G080700	GO:0004672
TraesCS1A01G080700	GO:0005524
TraesCS1A01G080700	GO:0006468
TraesCS1A01G080700	GO:0007165
TraesCS1A01G080900	GO:0008270
TraesCS1A01G081200	GO:0016747
TraesCS1A01G081300	GO:0005524
TraesCS1A01G081300	GO:0006810
TraesCS1A01G081300	GO:0016021
TraesCS1A01G081300	GO:0016887
TraesCS1A01G081300	GO:0042626
TraesCS1A01G081300	GO:0055085
TraesCS1A01G082000	GO:0004190
TraesCS1A01G082000	GO:0006508
TraesCS1A01G082000	GO:0006629
TraesCS1A01G082400	GO:0004568
TraesCS1A01G082400	GO:0005975
TraesCS1A01G082400	GO:0006032
TraesCS1A01G082400	GO:0016998
TraesCS1A01G082500	GO:0016021
TraesCS1A01G082600	GO:0000228
TraesCS1A01G082600	GO:0006338
TraesCS1A01G082700	GO:0005515
TraesCS1A01G083000	GO:0046983
TraesCS1A01G083100	GO:0003677
TraesCS1A01G083400	GO:0003676
TraesCS1A01G083400	GO:0003723
TraesCS1A01G083400	GO:0005634
TraesCS1A01G083400	GO:0005737
TraesCS1A01G083400	GO:0006396
TraesCS1A01G083600	GO:0005786
TraesCS1A01G083600	GO:0006614
TraesCS1A01G083600	GO:0008312
TraesCS1A01G083600	GO:0030942
TraesCS1A01G083600	GO:0048500
TraesCS1A01G083800	GO:0016491
TraesCS1A01G084000	GO:0016747
TraesCS1A01G084100	GO:0003723
TraesCS1A01G084100	GO:0006396
TraesCS1A01G084100	GO:0008173
TraesCS1A01G084200	GO:0005515
TraesCS1A01G084200	GO:0008270
TraesCS1A01G084300	GO:0003690
TraesCS1A01G084300	GO:0006355
TraesCS1A01G084500	GO:0003824
TraesCS1A01G084500	GO:0008152
TraesCS1A01G084700	GO:0003676
TraesCS1A01G084700	GO:0006139
TraesCS1A01G084700	GO:0008408
TraesCS1A01G085000	GO:0003676
TraesCS1A01G085000	GO:0003677
TraesCS1A01G085000	GO:0005634
TraesCS1A01G085000	GO:0006260
TraesCS1A01G085000	GO:0006281
TraesCS1A01G085000	GO:0006310
TraesCS1A01G085000	GO:0008270
TraesCS1A01G085500	GO:0008080
TraesCS1A01G085600	GO:0003824
TraesCS1A01G085600	GO:0009058
TraesCS1A01G085600	GO:0030170
TraesCS1A01G085700	GO:0005515
TraesCS1A01G085800	GO:0016491
TraesCS1A01G085800	GO:0055114
TraesCS1A01G085900	GO:0005515
TraesCS1A01G086100	GO:0004185
TraesCS1A01G086100	GO:0006508
TraesCS1A01G086300	GO:0005216
TraesCS1A01G086300	GO:0005515
TraesCS1A01G086300	GO:0006811
TraesCS1A01G086300	GO:0016020
TraesCS1A01G086300	GO:0055085
TraesCS1A01G086500	GO:0004672
TraesCS1A01G086500	GO:0004707
TraesCS1A01G086500	GO:0005524
TraesCS1A01G086500	GO:0006468
TraesCS1A01G086700	GO:0004867
TraesCS1A01G086700	GO:0009611
TraesCS1A01G086800	GO:0005515
TraesCS1A01G087200	GO:0003676
TraesCS1A01G087200	GO:0005524
TraesCS1A01G087200	GO:0046872
TraesCS1A01G087300	GO:0003676
TraesCS1A01G087300	GO:0005524
TraesCS1A01G087300	GO:0046872
TraesCS1A01G087500	GO:0003824
TraesCS1A01G087500	GO:0004553
TraesCS1A01G087500	GO:0004559
TraesCS1A01G087500	GO:0005975
TraesCS1A01G087500	GO:0006013
TraesCS1A01G087500	GO:0008270
TraesCS1A01G087500	GO:0015923
TraesCS1A01G087500	GO:0030246
TraesCS1A01G087700	GO:0003677
TraesCS1A01G087800	GO:0008270
TraesCS1A01G087900	GO:0005524
TraesCS1A01G087900	GO:0042393
TraesCS1A01G088000	GO:0005515
TraesCS1A01G088000	GO:0016787
TraesCS1A01G088000	GO:0004721
TraesCS1A01G088000	GO:0009742
TraesCS1A01G088100	GO:0005515
TraesCS1A01G088100	GO:0008270
TraesCS1A01G088200	GO:0003676
TraesCS1A01G088200	GO:0003677
TraesCS1A01G088200	GO:0004003
TraesCS1A01G088200	GO:0005524
TraesCS1A01G088200	GO:0005634
TraesCS1A01G088200	GO:0006139
TraesCS1A01G088200	GO:0006289
TraesCS1A01G088200	GO:0008026
TraesCS1A01G088200	GO:0016818
TraesCS1A01G088300	GO:0016747
TraesCS1A01G088400	GO:0016747
TraesCS1A01G088500	GO:0008270
TraesCS1A01G088600	GO:0000287
TraesCS1A01G088600	GO:0005986
TraesCS1A01G088600	GO:0050307
TraesCS1A01G088700	GO:0003824
TraesCS1A01G088700	GO:0004553
TraesCS1A01G088700	GO:0005975
TraesCS1A01G088800	GO:0005515
TraesCS1A01G088800	GO:0016020
TraesCS1A01G088800	GO:0016192
TraesCS1A01G088900	GO:0005525
TraesCS1A01G089500	GO:0016491
TraesCS1A01G089500	GO:0055114
TraesCS1A01G089600	GO:0016491
TraesCS1A01G089600	GO:0055114
TraesCS1A01G089700	GO:0003676
TraesCS1A01G089700	GO:0003677
TraesCS1A01G089700	GO:0005634
TraesCS1A01G089700	GO:0006355
TraesCS1A01G089900	GO:0006511
TraesCS1A01G089900	GO:0031461
TraesCS1A01G089900	GO:0031625
TraesCS1A01G090000	GO:0006511
TraesCS1A01G090000	GO:0031461
TraesCS1A01G090000	GO:0031625
TraesCS1A01G090100	GO:0005509
TraesCS1A01G090300	GO:0005515
TraesCS1A01G090400	GO:0003824
TraesCS1A01G090400	GO:0009058
TraesCS1A01G090900	GO:0005515
TraesCS1A01G090900	GO:0008270
TraesCS1A01G091100	GO:0003676
TraesCS1A01G091100	GO:0003677
TraesCS1A01G091100	GO:0005524
TraesCS1A01G091100	GO:0005634
TraesCS1A01G091100	GO:0006338
TraesCS1A01G091100	GO:0016818
TraesCS1A01G091100	GO:0031491
TraesCS1A01G091100	GO:0043044
TraesCS1A01G091300	GO:0005515
TraesCS1A01G091400	GO:0003676
TraesCS1A01G091400	GO:0005524
TraesCS1A01G091400	GO:0006310
TraesCS1A01G091400	GO:0008026
TraesCS1A01G091500	GO:0004373
TraesCS1A01G091500	GO:2001070
TraesCS1A01G091600	GO:0030001
TraesCS1A01G091600	GO:0046872
TraesCS1A01G091700	GO:0005515
TraesCS1A01G091900	GO:0004672
TraesCS1A01G091900	GO:0005524
TraesCS1A01G091900	GO:0006468
TraesCS1A01G092000	GO:0004672
TraesCS1A01G092000	GO:0005524
TraesCS1A01G092000	GO:0006468
TraesCS1A01G092100	GO:0005506
TraesCS1A01G092100	GO:0016705
TraesCS1A01G092100	GO:0020037
TraesCS1A01G092100	GO:0055114
TraesCS1A01G092300	GO:0004672
TraesCS1A01G092300	GO:0005524
TraesCS1A01G092300	GO:0006468
TraesCS1A01G092500	GO:0004672
TraesCS1A01G092500	GO:0005524
TraesCS1A01G092500	GO:0006468
TraesCS1A01G092700	GO:0003824
TraesCS1A01G092700	GO:0004488
TraesCS1A01G092700	GO:0009396
TraesCS1A01G092700	GO:0055114
TraesCS1A01G092900	GO:0003723
TraesCS1A01G092900	GO:0003735
TraesCS1A01G092900	GO:0005622
TraesCS1A01G092900	GO:0005840
TraesCS1A01G092900	GO:0006412
TraesCS1A01G093000	GO:0016021
TraesCS1A01G093100	GO:0005515
TraesCS1A01G093300	GO:0004553
TraesCS1A01G093300	GO:0005975
TraesCS1A01G093500	GO:0005515
TraesCS1A01G093700	GO:0005515
TraesCS1A01G093900	GO:0005525
TraesCS1A01G093900	GO:0016817
TraesCS1A01G094000	GO:0008375
TraesCS1A01G094000	GO:0016020
TraesCS1A01G094100	GO:0005515
TraesCS1A01G094200	GO:0003779
TraesCS1A01G094300	GO:0003677
TraesCS1A01G094500	GO:0031047
TraesCS1A01G094700	GO:0006629
TraesCS1A01G094800	GO:0005515
TraesCS1A01G094900	GO:0003824
TraesCS1A01G094900	GO:0005737
TraesCS1A01G094900	GO:0006559
TraesCS1A01G094900	GO:0016841
TraesCS1A01G095000	GO:0003777
TraesCS1A01G095000	GO:0005524
TraesCS1A01G095000	GO:0007018
TraesCS1A01G095000	GO:0008017
TraesCS1A01G095200	GO:0000226
TraesCS1A01G095200	GO:0000922
TraesCS1A01G095200	GO:0005815
TraesCS1A01G095200	GO:0007020
TraesCS1A01G095200	GO:0043015
TraesCS1A01G095500	GO:0016787
TraesCS1A01G095600	GO:0016020
TraesCS1A01G095600	GO:0016021
TraesCS1A01G095800	GO:0004177
TraesCS1A01G095800	GO:0005622
TraesCS1A01G095800	GO:0005737
TraesCS1A01G095800	GO:0006508
TraesCS1A01G095800	GO:0008235
TraesCS1A01G095800	GO:0019538
TraesCS1A01G095800	GO:0030145
TraesCS1A01G096000	GO:0003676
TraesCS1A01G096200	GO:0003857
TraesCS1A01G096200	GO:0006631
TraesCS1A01G096200	GO:0016491
TraesCS1A01G096200	GO:0055114
TraesCS1A01G096200	GO:0003824
TraesCS1A01G096200	GO:0008152
TraesCS1A01G096300	GO:0003700
TraesCS1A01G096300	GO:0006351
TraesCS1A01G096300	GO:0006355
TraesCS1A01G096300	GO:0043565
TraesCS1A01G096500	GO:0003735
TraesCS1A01G096500	GO:0005622
TraesCS1A01G096500	GO:0005840
TraesCS1A01G096500	GO:0006412
TraesCS1A01G096600	GO:0000155
TraesCS1A01G096600	GO:0005515
TraesCS1A01G096600	GO:0007165
TraesCS1A01G096600	GO:0016310
TraesCS1A01G096600	GO:0016772
TraesCS1A01G096800	GO:0003677
TraesCS1A01G097000	GO:0009767
TraesCS1A01G097100	GO:0003677
TraesCS1A01G097100	GO:0003899
TraesCS1A01G097100	GO:0005666
TraesCS1A01G097100	GO:0006383
TraesCS1A01G097200	GO:0005506
TraesCS1A01G097200	GO:0016226
TraesCS1A01G097200	GO:0051536
TraesCS1A01G097300	GO:0003700
TraesCS1A01G097300	GO:0006355
TraesCS1A01G097300	GO:0008270
TraesCS1A01G097300	GO:0043565
TraesCS1A01G097400	GO:0005488
TraesCS1A01G097400	GO:0005515
TraesCS1A01G097400	GO:0005634
TraesCS1A01G097400	GO:0005737
TraesCS1A01G097400	GO:0006606
TraesCS1A01G097400	GO:0008565
TraesCS1A01G097700	GO:0005783
TraesCS1A01G097700	GO:0016853
TraesCS1A01G097700	GO:0045454
TraesCS1A01G097900	GO:0008137
TraesCS1A01G097900	GO:0055114
TraesCS1A01G098300	GO:0009523
TraesCS1A01G098300	GO:0009539
TraesCS1A01G098300	GO:0009767
TraesCS1A01G098300	GO:0015979
TraesCS1A01G098300	GO:0016021
TraesCS1A01G098300	GO:0019684
TraesCS1A01G098300	GO:0020037
TraesCS1A01G098500	GO:0015232
TraesCS1A01G098500	GO:0015886
TraesCS1A01G098500	GO:0016020
TraesCS1A01G098500	GO:0017004
TraesCS1A01G098500	GO:0020037
TraesCS1A01G098600	GO:0016020
TraesCS1A01G098600	GO:0055114
TraesCS1A01G099000	GO:0016021
TraesCS1A01G099100	GO:0016020
TraesCS1A01G099100	GO:0016760
TraesCS1A01G099100	GO:0030244
TraesCS1A01G099300	GO:0006457
TraesCS1A01G099300	GO:0051082
TraesCS1A01G099400	GO:0000930
TraesCS1A01G099400	GO:0003924
TraesCS1A01G099400	GO:0005525
TraesCS1A01G099400	GO:0005874
TraesCS1A01G099400	GO:0007017
TraesCS1A01G099400	GO:0007020
TraesCS1A01G099400	GO:0031122
TraesCS1A01G099500	GO:0004148
TraesCS1A01G099500	GO:0016491
TraesCS1A01G099500	GO:0016668
TraesCS1A01G099500	GO:0045454
TraesCS1A01G099500	GO:0050660
TraesCS1A01G099500	GO:0055114
TraesCS1A01G099600	GO:0005515
TraesCS1A01G099900	GO:0005515
TraesCS1A01G100100	GO:0016787
TraesCS1A01G100200	GO:0005515
TraesCS1A01G100300	GO:0004672
TraesCS1A01G100300	GO:0005524
TraesCS1A01G100300	GO:0006468
TraesCS1A01G100300	GO:0048544
TraesCS1A01G100400	GO:0004672
TraesCS1A01G100400	GO:0004674
TraesCS1A01G100400	GO:0005524
TraesCS1A01G100400	GO:0006468
TraesCS1A01G100400	GO:0048544
TraesCS1A01G100500	GO:0005515
TraesCS1A01G100600	GO:0004252
TraesCS1A01G100600	GO:0005515
TraesCS1A01G100600	GO:0006508
TraesCS1A01G100900	GO:0046983
TraesCS1A01G101000	GO:0003924
TraesCS1A01G101000	GO:0005200
TraesCS1A01G101000	GO:0005525
TraesCS1A01G101000	GO:0005874
TraesCS1A01G101000	GO:0007017
TraesCS1A01G101100	GO:0005515
TraesCS1A01G101300	GO:0043531
TraesCS1A01G101700	GO:0043531
TraesCS1A01G102300	GO:0006812
TraesCS1A01G102300	GO:0006814
TraesCS1A01G102300	GO:0006885
TraesCS1A01G102300	GO:0015299
TraesCS1A01G102300	GO:0015385
TraesCS1A01G102300	GO:0016021
TraesCS1A01G102300	GO:0055085
TraesCS1A01G102400	GO:0046983
TraesCS1A01G102500	GO:0008839
TraesCS1A01G102500	GO:0009089
TraesCS1A01G102500	GO:0055114
TraesCS1A01G102500	GO:0070402
TraesCS1A01G102600	GO:0000166
TraesCS1A01G102600	GO:0003676
TraesCS1A01G102600	GO:0004812
TraesCS1A01G102600	GO:0004816
TraesCS1A01G102600	GO:0005524
TraesCS1A01G102600	GO:0005737
TraesCS1A01G102600	GO:0006418
TraesCS1A01G102600	GO:0006421
TraesCS1A01G102700	GO:0005515
TraesCS1A01G102800	GO:0005515
TraesCS1A01G102900	GO:0005515
TraesCS1A01G103000	GO:0005515
TraesCS1A01G103100	GO:0009055
TraesCS1A01G103100	GO:0015035
TraesCS1A01G103100	GO:0045454
TraesCS1A01G103200	GO:0003824
TraesCS1A01G103200	GO:0003885
TraesCS1A01G103200	GO:0016020
TraesCS1A01G103200	GO:0050660
TraesCS1A01G103200	GO:0055114
TraesCS1A01G103300	GO:0004857
TraesCS1A01G103500	GO:0003824
TraesCS1A01G103500	GO:0004553
TraesCS1A01G103500	GO:0005975
TraesCS1A01G103600	GO:0003824
TraesCS1A01G103600	GO:0004553
TraesCS1A01G103600	GO:0005975
TraesCS1A01G103900	GO:0004672
TraesCS1A01G103900	GO:0005515
TraesCS1A01G103900	GO:0005524
TraesCS1A01G103900	GO:0006468
TraesCS1A01G104000	GO:0005515
TraesCS1A01G104100	GO:0004601
TraesCS1A01G104100	GO:0006979
TraesCS1A01G104100	GO:0020037
TraesCS1A01G104100	GO:0055114
TraesCS1A01G104200	GO:0004601
TraesCS1A01G104200	GO:0006979
TraesCS1A01G104200	GO:0020037
TraesCS1A01G104200	GO:0055114
TraesCS1A01G104300	GO:0004601
TraesCS1A01G104300	GO:0006979
TraesCS1A01G104300	GO:0020037
TraesCS1A01G104300	GO:0055114
TraesCS1A01G104400	GO:0046983
TraesCS1A01G104500	GO:0003676
TraesCS1A01G104500	GO:0003677
TraesCS1A01G104500	GO:0005634
TraesCS1A01G104500	GO:0006260
TraesCS1A01G104500	GO:0006281
TraesCS1A01G104500	GO:0006310
TraesCS1A01G104500	GO:0008270
TraesCS1A01G104700	GO:0005515
TraesCS1A01G104800	GO:0004177
TraesCS1A01G104800	GO:0030145
TraesCS1A01G104900	GO:0008152
TraesCS1A01G104900	GO:0016758
TraesCS1A01G105000	GO:0005515
TraesCS1A01G105300	GO:0005509
TraesCS1A01G105300	GO:0015969
TraesCS1A01G105400	GO:0003735
TraesCS1A01G105400	GO:0005515
TraesCS1A01G105400	GO:0005840
TraesCS1A01G105400	GO:0006412
TraesCS1A01G105500	GO:0005515
TraesCS1A01G105600	GO:0004148
TraesCS1A01G105600	GO:0016491
TraesCS1A01G105600	GO:0016668
TraesCS1A01G105600	GO:0045454
TraesCS1A01G105600	GO:0050660
TraesCS1A01G105600	GO:0055114
TraesCS1A01G105700	GO:0003723
TraesCS1A01G105800	GO:0016788
TraesCS1A01G105900	GO:0016788
TraesCS1A01G106000	GO:0016021
TraesCS1A01G106100	GO:0004842
TraesCS1A01G106200	GO:0016491
TraesCS1A01G106200	GO:0055114
TraesCS1A01G106300	GO:0003677
TraesCS1A01G106300	GO:0003899
TraesCS1A01G106300	GO:0006351
TraesCS1A01G106400	GO:0046983
TraesCS1A01G106600	GO:0006950
TraesCS1A01G106800	GO:0003899
TraesCS1A01G106800	GO:0006351
TraesCS1A01G106900	GO:0004499
TraesCS1A01G106900	GO:0016491
TraesCS1A01G106900	GO:0050660
TraesCS1A01G106900	GO:0050661
TraesCS1A01G106900	GO:0055114
TraesCS1A01G107000	GO:0005515
TraesCS1A01G107000	GO:0008270
TraesCS1A01G107100	GO:0004553
TraesCS1A01G107100	GO:0005975
TraesCS1A01G107200	GO:0004427
TraesCS1A01G107200	GO:0009678
TraesCS1A01G107200	GO:0015992
TraesCS1A01G107200	GO:0016020
TraesCS1A01G107300	GO:0005488
TraesCS1A01G107400	GO:0005507
TraesCS1A01G107400	GO:0055114
TraesCS1A01G107400	GO:0016491
TraesCS1A01G107600	GO:0005515
TraesCS1A01G107600	GO:0008270
TraesCS1A01G107700	GO:0003677
TraesCS1A01G107800	GO:0000166
TraesCS1A01G107800	GO:0004812
TraesCS1A01G107800	GO:0004814
TraesCS1A01G107800	GO:0005524
TraesCS1A01G107800	GO:0005737
TraesCS1A01G107800	GO:0006418
TraesCS1A01G107800	GO:0006420
TraesCS1A01G107900	GO:0006366
TraesCS1A01G107900	GO:0046982
TraesCS1A01G108000	GO:0003676
TraesCS1A01G108000	GO:0008270
TraesCS1A01G108100	GO:0004672
TraesCS1A01G108100	GO:0005524
TraesCS1A01G108100	GO:0006468
TraesCS1A01G108400	GO:0004601
TraesCS1A01G108400	GO:0006979
TraesCS1A01G108400	GO:0020037
TraesCS1A01G108400	GO:0055114
TraesCS1A01G108500	GO:0005515
TraesCS1A01G108800	GO:0003723
TraesCS1A01G108900	GO:0005515
TraesCS1A01G109000	GO:0016788
TraesCS1A01G109100	GO:0016788
TraesCS1A01G109300	GO:0005515
TraesCS1A01G109500	GO:0003723
TraesCS1A01G109500	GO:0005488
TraesCS1A01G109500	GO:0005515
TraesCS1A01G109600	GO:0005509
TraesCS1A01G109700	GO:0005515
TraesCS1A01G110000	GO:0004672
TraesCS1A01G110000	GO:0005524
TraesCS1A01G110000	GO:0006468
TraesCS1A01G110200	GO:0005515
TraesCS1A01G110200	GO:0006355
TraesCS1A01G110200	GO:0008270
TraesCS1A01G110200	GO:0042393
TraesCS1A01G110300	GO:0003995
TraesCS1A01G110300	GO:0008152
TraesCS1A01G110300	GO:0016627
TraesCS1A01G110300	GO:0050660
TraesCS1A01G110300	GO:0055114
TraesCS1A01G110400	GO:0046983
TraesCS1A01G110700	GO:0005515
TraesCS1A01G110800	GO:0008152
TraesCS1A01G110800	GO:0016758
TraesCS1A01G110900	GO:0003824
TraesCS1A01G110900	GO:0003873
TraesCS1A01G110900	GO:0005524
TraesCS1A01G110900	GO:0006000
TraesCS1A01G110900	GO:0006003
TraesCS1A01G110900	GO:0008152
TraesCS1A01G110900	GO:0030246
TraesCS1A01G110900	GO:2001070
TraesCS1A01G111000	GO:0005385
TraesCS1A01G111000	GO:0016020
TraesCS1A01G111000	GO:0016021
TraesCS1A01G111000	GO:0030001
TraesCS1A01G111000	GO:0046873
TraesCS1A01G111000	GO:0055085
TraesCS1A01G111000	GO:0071577
TraesCS1A01G111100	GO:0000166
TraesCS1A01G111100	GO:0004812
TraesCS1A01G111100	GO:0005524
TraesCS1A01G111100	GO:0006418
TraesCS1A01G111300	GO:0005515
TraesCS1A01G111400	GO:0004252
TraesCS1A01G111400	GO:0006508
TraesCS1A01G111600	GO:0017176
TraesCS1A01G112200	GO:0003779
TraesCS1A01G112400	GO:0045454
TraesCS1A01G112500	GO:0003735
TraesCS1A01G112500	GO:0005622
TraesCS1A01G112500	GO:0005840
TraesCS1A01G112500	GO:0006412
TraesCS1A01G112600	GO:0005515
TraesCS1A01G112600	GO:0008270
TraesCS1A01G112700	GO:0005515
TraesCS1A01G112800	GO:0003677
TraesCS1A01G112800	GO:0003899
TraesCS1A01G112800	GO:0006351
TraesCS1A01G112800	GO:0046983
TraesCS1A01G112900	GO:0006122
TraesCS1A01G112900	GO:0008121
TraesCS1A01G112900	GO:0009055
TraesCS1A01G112900	GO:0016020
TraesCS1A01G112900	GO:0016491
TraesCS1A01G112900	GO:0022904
TraesCS1A01G112900	GO:0045275
TraesCS1A01G113000	GO:0005524
TraesCS1A01G113200	GO:0006629
TraesCS1A01G113200	GO:0008081
TraesCS1A01G113300	GO:0006629
TraesCS1A01G113300	GO:0008081
TraesCS1A01G113400	GO:0003824
TraesCS1A01G113400	GO:0016846
TraesCS1A01G113500	GO:0005515
TraesCS1A01G113600	GO:0003824
TraesCS1A01G113600	GO:0016846
TraesCS1A01G113800	GO:0004672
TraesCS1A01G113800	GO:0005515
TraesCS1A01G113800	GO:0005524
TraesCS1A01G113800	GO:0006468
TraesCS1A01G114000	GO:0008375
TraesCS1A01G114000	GO:0016020
TraesCS1A01G114300	GO:0005515
TraesCS1A01G114400	GO:0046872
TraesCS1A01G114500	GO:0003677
TraesCS1A01G114500	GO:0003899
TraesCS1A01G114500	GO:0006351
TraesCS1A01G114600	GO:0003677
TraesCS1A01G114600	GO:0003899
TraesCS1A01G114600	GO:0006351
TraesCS1A01G114700	GO:0005515
TraesCS1A01G114900	GO:0004672
TraesCS1A01G114900	GO:0005515
TraesCS1A01G114900	GO:0005524
TraesCS1A01G114900	GO:0006468
TraesCS1A01G115000	GO:0005515
TraesCS1A01G115100	GO:0004482
TraesCS1A01G115100	GO:0005634
TraesCS1A01G115100	GO:0006370
TraesCS1A01G115200	GO:0005215
TraesCS1A01G115200	GO:0006810
TraesCS1A01G115200	GO:0016021
TraesCS1A01G115300	GO:0003824
TraesCS1A01G115300	GO:0004630
TraesCS1A01G115300	GO:0005509
TraesCS1A01G115300	GO:0005515
TraesCS1A01G115300	GO:0016020
TraesCS1A01G115300	GO:0046470
TraesCS1A01G115400	GO:0005515
TraesCS1A01G115500	GO:0055085
TraesCS1A01G115600	GO:0003676
TraesCS1A01G115900	GO:0046872
TraesCS1A01G116000	GO:0000287
TraesCS1A01G116000	GO:0003924
TraesCS1A01G116000	GO:0005525
TraesCS1A01G116200	GO:0016020
TraesCS1A01G116200	GO:0016760
TraesCS1A01G116200	GO:0030244
TraesCS1A01G117300	GO:0005515
TraesCS1A01G117300	GO:0005634
TraesCS1A01G117300	GO:0008270
TraesCS1A01G117300	GO:0016571
TraesCS1A01G117300	GO:0018024
TraesCS1A01G117300	GO:0034968
TraesCS1A01G117300	GO:0042393
TraesCS1A01G117500	GO:0006820
TraesCS1A01G117500	GO:0016021
TraesCS1A01G117600	GO:0005515
TraesCS1A01G117700	GO:0008152
TraesCS1A01G117700	GO:0016758
TraesCS1A01G117800	GO:0004672
TraesCS1A01G117800	GO:0005524
TraesCS1A01G117800	GO:0006468
TraesCS1A01G117900	GO:0008152
TraesCS1A01G117900	GO:0016758
TraesCS1A01G118300	GO:0000159
TraesCS1A01G118300	GO:0005488
TraesCS1A01G118300	GO:0007165
TraesCS1A01G118300	GO:0019888
TraesCS1A01G118400	GO:0005515
TraesCS1A01G118800	GO:0005515
TraesCS1A01G118800	GO:0008270
TraesCS1A01G119100	GO:0016747
TraesCS1A01G119300	GO:0008152
TraesCS1A01G119300	GO:0016758
TraesCS1A01G119600	GO:0005515
TraesCS1A01G119900	GO:0000287
TraesCS1A01G119900	GO:0008152
TraesCS1A01G119900	GO:0010333
TraesCS1A01G119900	GO:0016829
TraesCS1A01G120300	GO:0005506
TraesCS1A01G120300	GO:0016705
TraesCS1A01G120300	GO:0020037
TraesCS1A01G120300	GO:0055114
TraesCS1A01G120600	GO:0006812
TraesCS1A01G120600	GO:0015299
TraesCS1A01G120600	GO:0016021
TraesCS1A01G120600	GO:0055085
TraesCS1A01G120800	GO:0005515
TraesCS1A01G120900	GO:0009116
TraesCS1A01G120900	GO:0004422
TraesCS1A01G120900	GO:0005737
TraesCS1A01G120900	GO:0006166
TraesCS1A01G121000	GO:0003677
TraesCS1A01G121000	GO:0005634
TraesCS1A01G121500	GO:0003700
TraesCS1A01G121500	GO:0006355
TraesCS1A01G121500	GO:0043565
TraesCS1A01G121700	GO:0004672
TraesCS1A01G121700	GO:0004674
TraesCS1A01G121700	GO:0005524
TraesCS1A01G121700	GO:0006468
TraesCS1A01G122300	GO:0000160
TraesCS1A01G122300	GO:0004871
TraesCS1A01G122500	GO:0004470
TraesCS1A01G122500	GO:0004471
TraesCS1A01G122500	GO:0006108
TraesCS1A01G122500	GO:0051287
TraesCS1A01G122500	GO:0055114
TraesCS1A01G122600	GO:0005515
TraesCS1A01G122700	GO:0004175
TraesCS1A01G122700	GO:0004298
TraesCS1A01G122700	GO:0005839
TraesCS1A01G122700	GO:0051603
TraesCS1A01G122800	GO:0001678
TraesCS1A01G122800	GO:0004396
TraesCS1A01G122800	GO:0005524
TraesCS1A01G122800	GO:0005536
TraesCS1A01G122800	GO:0005975
TraesCS1A01G122800	GO:0016773
TraesCS1A01G122800	GO:0046835
TraesCS1A01G122900	GO:0005515
TraesCS1A01G123000	GO:0004252
TraesCS1A01G123000	GO:0016021
TraesCS1A01G123200	GO:0005515
TraesCS1A01G123600	GO:0000408
TraesCS1A01G123600	GO:0002949
TraesCS1A01G123900	GO:0004672
TraesCS1A01G123900	GO:0005524
TraesCS1A01G123900	GO:0006468
TraesCS1A01G124200	GO:0004601
TraesCS1A01G124200	GO:0006979
TraesCS1A01G124200	GO:0020037
TraesCS1A01G124200	GO:0055114
TraesCS1A01G124300	GO:0004650
TraesCS1A01G124300	GO:0005975
TraesCS1A01G124400	GO:0045454
TraesCS1A01G124700	GO:0004672
TraesCS1A01G124700	GO:0005524
TraesCS1A01G124700	GO:0006468
TraesCS1A01G124900	GO:0016491
TraesCS1A01G124900	GO:0016702
TraesCS1A01G124900	GO:0046872
TraesCS1A01G124900	GO:0055114
TraesCS1A01G125000	GO:0004672
TraesCS1A01G125000	GO:0005524
TraesCS1A01G125000	GO:0006468
TraesCS1A01G125100	GO:0003735
TraesCS1A01G125100	GO:0005622
TraesCS1A01G125100	GO:0005840
TraesCS1A01G125100	GO:0006412
TraesCS1A01G125300	GO:0004144
TraesCS1A01G125300	GO:0008374
TraesCS1A01G125300	GO:0019432
TraesCS1A01G125500	GO:0005385
TraesCS1A01G125500	GO:0016020
TraesCS1A01G125500	GO:0016021
TraesCS1A01G125500	GO:0030001
TraesCS1A01G125500	GO:0046873
TraesCS1A01G125500	GO:0055085
TraesCS1A01G125500	GO:0071577
TraesCS1A01G125600	GO:0006486
TraesCS1A01G125600	GO:0008378
TraesCS1A01G125600	GO:0016020
TraesCS1A01G125800	GO:0003677
TraesCS1A01G125800	GO:0003700
TraesCS1A01G125800	GO:0005634
TraesCS1A01G125800	GO:0006355
TraesCS1A01G125800	GO:0046983
TraesCS1A01G126000	GO:0008080
TraesCS1A01G126100	GO:0016788
TraesCS1A01G126200	GO:0005515
TraesCS1A01G126200	GO:0008270
TraesCS1A01G126300	GO:0004571
TraesCS1A01G126300	GO:0005509
TraesCS1A01G126300	GO:0016020
TraesCS1A01G126400	GO:0016491
TraesCS1A01G126400	GO:0055114
TraesCS1A01G126900	GO:0005524
TraesCS1A01G126900	GO:0016020
TraesCS1A01G126900	GO:0016887
TraesCS1A01G127100	GO:0003677
TraesCS1A01G127100	GO:0003899
TraesCS1A01G127100	GO:0006351
TraesCS1A01G127200	GO:0005506
TraesCS1A01G127200	GO:0009055
TraesCS1A01G127200	GO:0015979
TraesCS1A01G127200	GO:0020037
TraesCS1A01G127200	GO:0031361
TraesCS1A01G127300	GO:0005506
TraesCS1A01G127300	GO:0009055
TraesCS1A01G127300	GO:0015979
TraesCS1A01G127300	GO:0020037
TraesCS1A01G127300	GO:0031361
TraesCS1A01G127400	GO:0004252
TraesCS1A01G127400	GO:0016021
TraesCS1A01G127500	GO:0016021
TraesCS1A01G127500	GO:0055085
TraesCS1A01G127600	GO:0003676
TraesCS1A01G127600	GO:0003677
TraesCS1A01G127600	GO:0004003
TraesCS1A01G127600	GO:0005524
TraesCS1A01G127600	GO:0006139
TraesCS1A01G127600	GO:0008026
TraesCS1A01G127600	GO:0016818
TraesCS1A01G127800	GO:0008270
TraesCS1A01G127900	GO:0004672
TraesCS1A01G127900	GO:0005524
TraesCS1A01G127900	GO:0006468
TraesCS1A01G128400	GO:0008270
TraesCS1A01G128600	GO:0003676
TraesCS1A01G128700	GO:0008375
TraesCS1A01G128700	GO:0016020
TraesCS1A01G128800	GO:0003676
TraesCS1A01G128900	GO:0046983
TraesCS1A01G129000	GO:0004857
TraesCS1A01G129100	GO:0003735
TraesCS1A01G129100	GO:0005622
TraesCS1A01G129100	GO:0005840
TraesCS1A01G129100	GO:0006412
TraesCS1A01G129200	GO:0005515
TraesCS1A01G129200	GO:0008270
TraesCS1A01G129300	GO:0003677
TraesCS1A01G129400	GO:0003677
TraesCS1A01G129400	GO:0003678
TraesCS1A01G129400	GO:0005524
TraesCS1A01G129400	GO:0005634
TraesCS1A01G129400	GO:0006260
TraesCS1A01G129400	GO:0006270
TraesCS1A01G129400	GO:0042555
TraesCS1A01G129600	GO:0016021
TraesCS1A01G129800	GO:0006511
TraesCS1A01G130000	GO:0003723
TraesCS1A01G130000	GO:0003743
TraesCS1A01G130000	GO:0006413
TraesCS1A01G130100	GO:0003899
TraesCS1A01G130100	GO:0006351
TraesCS1A01G130100	GO:0046983
TraesCS1A01G130200	GO:0009055
TraesCS1A01G130200	GO:0016020
TraesCS1A01G130200	GO:0016491
TraesCS1A01G130200	GO:0022904
TraesCS1A01G130300	GO:0009523
TraesCS1A01G130300	GO:0015979
TraesCS1A01G130300	GO:0016020
TraesCS1A01G130300	GO:0042301
TraesCS1A01G130300	GO:0050821
TraesCS1A01G130400	GO:0009523
TraesCS1A01G130400	GO:0009539
TraesCS1A01G130400	GO:0015979
TraesCS1A01G130400	GO:0016020
TraesCS1A01G130500	GO:0016020
TraesCS1A01G130500	GO:0055114
TraesCS1A01G130600	GO:0005515
TraesCS1A01G130700	GO:0000166
TraesCS1A01G130700	GO:0003676
TraesCS1A01G130700	GO:0003677
TraesCS1A01G130700	GO:0003887
TraesCS1A01G130700	GO:0005634
TraesCS1A01G130700	GO:0006260
TraesCS1A01G130700	GO:0008270
TraesCS1A01G130700	GO:0008408
TraesCS1A01G130800	GO:0003676
TraesCS1A01G130800	GO:0003723
TraesCS1A01G130800	GO:0005634
TraesCS1A01G130800	GO:0006397
TraesCS1A01G130900	GO:0003677
TraesCS1A01G131000	GO:0005515
TraesCS1A01G131200	GO:0005672
TraesCS1A01G131200	GO:0006367
TraesCS1A01G131300	GO:0005509
TraesCS1A01G131500	GO:0003924
TraesCS1A01G131500	GO:0005525
TraesCS1A01G131600	GO:0004672
TraesCS1A01G131600	GO:0005524
TraesCS1A01G131600	GO:0006468
TraesCS1A01G132200	GO:0003676
TraesCS1A01G132200	GO:0008270
TraesCS1A01G132400	GO:0000786
TraesCS1A01G132400	GO:0003677
TraesCS1A01G132400	GO:0005634
TraesCS1A01G132400	GO:0046982
TraesCS1A01G132600	GO:0000166
TraesCS1A01G132600	GO:0000287
TraesCS1A01G132600	GO:0004012
TraesCS1A01G132600	GO:0005524
TraesCS1A01G132600	GO:0015914
TraesCS1A01G132600	GO:0016021
TraesCS1A01G132600	GO:0046872
TraesCS1A01G132700	GO:0005786
TraesCS1A01G132700	GO:0006614
TraesCS1A01G132700	GO:0008312
TraesCS1A01G132700	GO:0030942
TraesCS1A01G132700	GO:0048500
TraesCS1A01G132800	GO:0055085
TraesCS1A01G133100	GO:0005524
TraesCS1A01G133100	GO:0006457
TraesCS1A01G133100	GO:0051082
TraesCS1A01G133200	GO:0004672
TraesCS1A01G133200	GO:0005524
TraesCS1A01G133200	GO:0006468
TraesCS1A01G133300	GO:0005515
TraesCS1A01G133300	GO:0008270
TraesCS1A01G133400	GO:0016020
TraesCS1A01G133400	GO:0030001
TraesCS1A01G133400	GO:0046873
TraesCS1A01G133400	GO:0055085
TraesCS1A01G133700	GO:0005515
TraesCS1A01G133800	GO:0005634
TraesCS1A01G134000	GO:0005509
TraesCS1A01G134100	GO:0005887
TraesCS1A01G134100	GO:0008515
TraesCS1A01G134100	GO:0015770
TraesCS1A01G134200	GO:0004672
TraesCS1A01G134200	GO:0005524
TraesCS1A01G134200	GO:0006468
TraesCS1A01G134300	GO:0008270
TraesCS1A01G134500	GO:0001522
TraesCS1A01G134500	GO:0003723
TraesCS1A01G134500	GO:0009451
TraesCS1A01G134500	GO:0009982
TraesCS1A01G134600	GO:0005509
TraesCS1A01G134800	GO:0003824
TraesCS1A01G135100	GO:0005524
TraesCS1A01G135100	GO:0006298
TraesCS1A01G135100	GO:0030983
TraesCS1A01G135500	GO:0008270
TraesCS1A01G135700	GO:0004325
TraesCS1A01G135700	GO:0006783
TraesCS1A01G135900	GO:0016788
TraesCS1A01G136000	GO:0005515
TraesCS1A01G136100	GO:0003955
TraesCS1A01G136100	GO:0010181
TraesCS1A01G136100	GO:0016491
TraesCS1A01G136200	GO:0005515
TraesCS1A01G136400	GO:0005515
TraesCS1A01G136400	GO:0005634
TraesCS1A01G136400	GO:0006511
TraesCS1A01G136400	GO:0007275
TraesCS1A01G136400	GO:0008270
TraesCS1A01G136500	GO:0004672
TraesCS1A01G136500	GO:0005524
TraesCS1A01G136500	GO:0006468
TraesCS1A01G136600	GO:0003676
TraesCS1A01G136600	GO:0003723
TraesCS1A01G136700	GO:0003824
TraesCS1A01G136700	GO:0008152
TraesCS1A01G136800	GO:0008152
TraesCS1A01G136800	GO:0008168
TraesCS1A01G136900	GO:0008375
TraesCS1A01G136900	GO:0016020
TraesCS1A01G137000	GO:0000166
TraesCS1A01G137000	GO:0000176
TraesCS1A01G137000	GO:0003676
TraesCS1A01G137000	GO:0003824
TraesCS1A01G137000	GO:0005622
TraesCS1A01G137000	GO:0006139
TraesCS1A01G137000	GO:0006396
TraesCS1A01G137000	GO:0008408
TraesCS1A01G137000	GO:0044237
TraesCS1A01G137200	GO:0004373
TraesCS1A01G137400	GO:0005515
TraesCS1A01G137400	GO:0008270
TraesCS1A01G137700	GO:0016021
TraesCS1A01G137800	GO:0006511
TraesCS1A01G137800	GO:0016579
TraesCS1A01G137800	GO:0036459
TraesCS1A01G137800	GO:0004843
TraesCS1A01G138100	GO:0004672
TraesCS1A01G138100	GO:0005524
[truncated: 164,279 more rows]
