# Supplementary material for: Carbohydrate Accumulation and Differential Transcript Expression in Winter Wheat Lines with Different Levels of Snow Mold and Freezing Tolerance after Cold Treatment
Source: Plants (Basel). 2020 Oct 23;9(11):1416. doi: 10.3390/plants9111416 (PMC7690702; doi:10.3390/plants9111416)
Supplement: Supplementary file 1 [file plants-09-01416-s001.zip › supplementalFiles/parsingFiles_and_R_code/filesParsed/filteredDEG.txt]

geneID	module
2	TraesCS7B01G320500	8.6.20-8.6.74
3	TraesCS6B01G307800	8.6.20-8.6.74
4	TraesCS2D01G495800	8.6.20-8.6.74
5	TraesCS2D01G493500	8.6.20-8.6.74
9	TraesCS6B01G385200	8.6.20-8.6.74
10	TraesCS6B01G432200	8.6.20-8.6.74
11	TraesCS6B01G190900	8.6.20-8.6.74
12	TraesCS6B01G327700	8.6.20-8.6.74
13	TraesCS6B01G259600	8.6.20-8.6.74
14	TraesCS7A01G053800	8.6.20-8.6.74
15	TraesCS5D01G041100	8.6.20-8.6.74
18	TraesCS7D01G110800	8.6.20-8.6.74
20	TraesCS2D01G478200	8.6.20-8.6.74
22	TraesCS7A01G160900	8.6.20-8.6.74
23	TraesCS4A01G461800	8.6.20-8.6.74
24	TraesCS6B01G277900	8.6.20-8.6.74
26	TraesCS6B01G334300	8.6.20-8.6.74
27	TraesCS2D01G466400	8.6.20-8.6.74
28	TraesCS6B01G449100	8.6.20-8.6.74
29	TraesCS7D01G035800	8.6.20-8.6.74
30	TraesCS6B01G318200	8.6.20-8.6.74
32	TraesCS6B01G231400	8.6.20-8.6.74
34	TraesCS5B01G141200	8.6.20-8.6.74
35	TraesCS5B01G514000	8.6.20-8.6.74
36	TraesCS7B01G474800	8.6.20-8.6.74
39	TraesCS4A01G189700	8.6.20-8.6.74
40	TraesCS5B01G454200	8.6.20-8.6.74
41	TraesCS6B01G471700	8.6.20-8.6.74
42	TraesCS7D01G089100	8.6.20-8.6.74
44	TraesCS2D01G517600	8.6.20-8.6.74
45	TraesCS2D01G518100	8.6.20-8.6.74
46	TraesCS6B01G304800	8.6.20-8.6.74
47	TraesCS6B01G291300	8.6.20-8.6.74
48	TraesCS7D01G498300	8.6.20-8.6.74
49	TraesCS6B01G098300	8.6.20-8.6.74
53	TraesCS6B01G051000	8.6.20-8.6.74
54	TraesCS7A01G021800	8.6.20-8.6.74
55	TraesCS5A01G220200	8.6.20-8.6.74
59	TraesCS2D01G507800	8.6.20-8.6.74
61	TraesCS7D01G192900	8.6.20-8.6.74
64	TraesCS7B01G008900	8.6.20-8.6.74
67	TraesCS5A01G328800	8.6.20-8.6.74
68	TraesCS6B01G067200	8.6.20-8.6.74
69	TraesCS6B01G233800	8.6.20-8.6.74
70	TraesCS2D01G481800	8.6.20-8.6.74
71	TraesCS1A01G150800	8.6.20-8.6.74
73	TraesCS6B01G363500	8.6.20-8.6.74
74	TraesCS5D01G158300	8.6.20-8.6.74
76	TraesCS2B01G626600	8.6.20-8.6.74
78	TraesCS5B01G368300	8.6.20-8.6.74
79	TraesCS7A01G015800	8.6.20-8.6.74
80	TraesCS2A01G255500	8.6.20-8.6.74
83	TraesCS6B01G244100	8.6.20-8.6.74
84	TraesCS7B01G020200	8.6.20-8.6.74
85	TraesCS6B01G362900	8.6.20-8.6.74
88	TraesCS2D01G522600	8.6.20-8.6.74
89	TraesCS7A01G025100	8.6.20-8.6.74
91	TraesCS3A01G053000	8.6.20-8.6.74
92	TraesCS4A01G475400	8.6.20-8.6.74
93	TraesCS6B01G294700	8.6.20-8.6.74
95	TraesCS2A01G409500	8.6.20-8.6.74
96	TraesCS6B01G160200	8.6.20-8.6.74
98	TraesCS4D01G006000	8.6.20-8.6.74
99	TraesCS6B01G205000	8.6.20-8.6.74
103	TraesCS6A01G284600	8.6.20-8.6.74
104	TraesCS6B01G247800	8.6.20-8.6.74
108	TraesCS6B01G448900	8.6.20-8.6.74
109	TraesCS2D01G485700	8.6.20-8.6.74
110	TraesCS5D01G149600	8.6.20-8.6.74
111	TraesCS6B01G406100	8.6.20-8.6.74
112	TraesCS6B01G349200	8.6.20-8.6.74
113	TraesCS6B01G387900	8.6.20-8.6.74
114	TraesCS2B01G617000	8.6.20-8.6.74
116	TraesCS6B01G013100	8.6.20-8.6.74
117	TraesCS6B01G076300	8.6.20-8.6.74
118	TraesCS7D01G089200	8.6.20-8.6.74
119	TraesCS3D01G538500	8.6.20-8.6.74
120	TraesCS3B01G291000	8.6.20-8.6.74
124	TraesCS2D01G506400	8.6.20-8.6.74
125	TraesCS6B01G386500	8.6.20-8.6.74
126	TraesCS3B01G610100	8.6.20-8.6.74
130	TraesCS4D01G201300	8.6.20-8.6.74
132	TraesCS5A01G527100	8.6.20-8.6.74
133	TraesCS1A01G335800	8.6.20-8.6.74
134	TraesCS7A01G159200	8.6.20-8.6.74
137	TraesCS4A01G327100	8.6.20-8.6.74
140	TraesCS1A01G283900	8.6.20-8.6.74
141	TraesCS6B01G018500	8.6.20-8.6.74
142	TraesCS4A01G309600	8.6.20-8.6.74
143	TraesCS6D01G054800	8.6.20-8.6.74
144	TraesCS6B01G063800	8.6.20-8.6.74
145	TraesCS2D01G519100	8.6.20-8.6.74
147	TraesCS3B01G153500	8.6.20-8.6.74
148	TraesCS2D01G511600	8.6.20-8.6.74
149	TraesCS1B01G009800	8.6.20-8.6.74
150	TraesCS6D01G398700	8.6.20-8.6.74
151	TraesCS2D01G481000	8.6.20-8.6.74
153	TraesCS2D01G523300	8.6.20-8.6.74
154	TraesCS3D01G436900	8.6.20-8.6.74
155	TraesCS5D01G526800	8.6.20-8.6.74
156	TraesCS5B01G451800	8.6.20-8.6.74
158	TraesCS7B01G483700	8.6.20-8.6.74
160	TraesCS1B01G168400	8.6.20-8.6.74
162	TraesCS6B01G018700	8.6.20-8.6.74
163	TraesCS1D01G029100	8.6.20-8.6.74
166	TraesCS6D01G015100	8.6.20-8.6.74
167	TraesCS2D01G590700	8.6.20-8.6.74
168	TraesCS6B01G407100	8.6.20-8.6.74
169	TraesCS7A01G021700	8.6.20-8.6.74
172	TraesCS6B01G414000	8.6.20-8.6.74
174	TraesCS6B01G406300	8.6.20-8.6.74
177	TraesCS2B01G626100	8.6.20-8.6.74
178	TraesCS2D01G467600	8.6.20-8.6.74
182	TraesCS7B01G017000	8.6.20-8.6.74
183	TraesCS7A01G039200	8.6.20-8.6.74
184	TraesCS6B01G281900	8.6.20-8.6.74
185	TraesCS6B01G002300	8.6.20-8.6.74
188	TraesCS2D01G499800	8.6.20-8.6.74
190	TraesCS2D01G511700	8.6.20-8.6.74
192	TraesCS4B01G291900	8.6.20-8.6.74
193	TraesCS2D01G501700	8.6.20-8.6.74
194	TraesCS7B01G391700	8.6.20-8.6.74
195	TraesCS2B01G041200	8.6.20-8.6.74
196	TraesCS2D01G506200	8.6.20-8.6.74
198	TraesCS6B01G044600	8.6.20-8.6.74
200	TraesCS5B01G010500	8.6.20-8.6.74
201	TraesCS2D01G491600	8.6.20-8.6.74
203	TraesCS2D01G482100	8.6.20-8.6.74
204	TraesCS2B01G048400	8.6.20-8.6.74
208	TraesCS7D01G031000	8.6.20-8.6.74
209	TraesCS6B01G272300	8.6.20-8.6.74
210	TraesCS7B01G038100	8.6.20-8.6.74
212	TraesCS2D01G483500	8.6.20-8.6.74
214	TraesCS3B01G220000	8.6.20-8.6.74
215	TraesCS4A01G393200	8.6.20-8.6.74
216	TraesCS5B01G536200	8.6.20-8.6.74
218	TraesCS2B01G287000	8.6.20-8.6.74
221	TraesCS5B01G322300	8.6.20-8.6.74
222	TraesCS5D01G377800	8.6.20-8.6.74
223	TraesCS2D01G482000	8.6.20-8.6.74
224	TraesCS2B01G569000	8.6.20-8.6.74
226	TraesCS2D01G522500	8.6.20-8.6.74
229	TraesCS5B01G527800	8.6.20-8.6.74
230	TraesCS4A01G303900	8.6.20-8.6.74
231	TraesCS6B01G406200	8.6.20-8.6.74
232	TraesCS1D01G029000	8.6.20-8.6.74
234	TraesCS6A01G047500	8.6.20-8.6.74
235	TraesCS2B01G084200	8.6.20-8.6.74
236	TraesCS2B01G000600	8.6.20-8.6.74
237	TraesCS2A01G235700	8.6.20-8.6.74
238	TraesCS6B01G419200	8.6.20-8.6.74
244	TraesCS2B01G615500	8.6.20-8.6.74
246	TraesCS1D01G029900	8.6.20-8.6.74
247	TraesCS5B01G550800	8.6.20-8.6.74
249	TraesCS1D01G030000	8.6.20-8.6.74
251	TraesCS3B01G291600	8.6.20-8.6.74
252	TraesCS7A01G039400	8.6.20-8.6.74
254	TraesCS3B01G152200	8.6.20-8.6.74
256	TraesCS6B01G318600	8.6.20-8.6.74
259	TraesCS6B01G308300	8.6.20-8.6.74
261	TraesCS6B01G286500	8.6.20-8.6.74
262	TraesCS6B01G342100	8.6.20-8.6.74
263	TraesCS1D01G029200	8.6.20-8.6.74
265	TraesCS6A01G180600	8.6.20-8.6.74
267	TraesCS7D01G043400	8.6.20-8.6.74
268	TraesCS6D01G260300	8.6.20-8.6.74
270	TraesCS5B01G312000	8.6.20-8.6.74
271	TraesCS6B01G227900	8.6.20-8.6.74
273	TraesCS7B01G482000	8.6.20-8.6.74
276	TraesCS6B01G456500	8.6.20-8.6.74
277	TraesCS6B01G158300	8.6.20-8.6.74
280	TraesCS3B01G002000	8.6.20-8.6.74
281	TraesCS4B01G129100	8.6.20-8.6.74
282	TraesCS7D01G119900	8.6.20-8.6.74
283	TraesCS6B01G253200	8.6.20-8.6.74
284	TraesCS3B01G298700	8.6.20-8.6.74
285	TraesCS2D01G498900	8.6.20-8.6.74
288	TraesCS2A01G046500	8.6.20-8.6.74
289	TraesCS6B01G280000	8.6.20-8.6.74
292	TraesCS2A01G287200	8.6.20-8.6.74
293	TraesCS6B01G297900	8.6.20-8.6.74
294	TraesCS1D01G012500	8.6.20-8.6.74
295	TraesCS6B01G022500	8.6.20-8.6.74
297	TraesCS6D01G164500	8.6.20-8.6.74
300	TraesCS6B01G469900	8.6.20-8.6.74
301	TraesCS4A01G309500	8.6.20-8.6.74
302	TraesCS6B01G141300	8.6.20-8.6.74
303	TraesCS6B01G275800	8.6.20-8.6.74
304	TraesCS2D01G500400	8.6.20-8.6.74
306	TraesCS6B01G387400	8.6.20-8.6.74
308	TraesCS2D01G009200	8.6.20-8.6.74
309	TraesCS2D01G473700	8.6.20-8.6.74
312	TraesCS6B01G315400	8.6.20-8.6.74
313	TraesCS1A01G407600	8.6.20-8.6.74
316	TraesCS6B01G034200	8.6.20-8.6.74
317	TraesCS6B01G423200	8.6.20-8.6.74
318	TraesCS5B01G370600	8.6.20-8.6.74
319	TraesCS6B01G054100	8.6.20-8.6.74
320	TraesCS3D01G024900	8.6.20-8.6.74
321	TraesCS7B01G008600	8.6.20-8.6.74
324	TraesCS6B01G187700	8.6.20-8.6.74
325	TraesCS6B01G354300	8.6.20-8.6.74
326	TraesCS6B01G036100	8.6.20-8.6.74
329	TraesCS7A01G053900	8.6.20-8.6.74
330	TraesCS3D01G525000	8.6.20-8.6.74
331	TraesCS2B01G607300	8.6.20-8.6.74
333	TraesCS2A01G395100	8.6.20-8.6.74
334	TraesCS6D01G067900	8.6.20-8.6.74
337	TraesCS2D01G308900	8.6.20-8.6.74
338	TraesCS2D01G063300	8.6.20-8.6.74
340	TraesCS2A01G481200	8.6.20-8.6.74
341	TraesCS7D01G497800	8.6.20-8.6.74
343	TraesCS2D01G392500	8.6.20-8.6.74
344	TraesCS6D01G333100	8.6.20-8.6.74
346	TraesCS3B01G612000	8.6.20-8.6.74
349	TraesCS2D01G501800	8.6.20-8.6.74
351	TraesCS6D01G380000	8.6.20-8.6.74
352	TraesCS6B01G117100	8.6.20-8.6.74
354	TraesCS2D01G500500	8.6.20-8.6.74
355	TraesCS6B01G421500	8.6.20-8.6.74
356	TraesCS6A01G240000	8.6.20-8.6.74
359	TraesCS2D01G487400	8.6.20-8.6.74
360	TraesCS7A01G034600	8.6.20-8.6.74
362	TraesCS6B01G275700	8.6.20-8.6.74
363	TraesCS6D01G284100	8.6.20-8.6.74
364	TraesCS2B01G131400	8.6.20-8.6.74
365	TraesCS5B01G161500	8.6.20-8.6.74
366	TraesCS2D01G476800	8.6.20-8.6.74
372	TraesCS2A01G286500	8.6.20-8.6.74
373	TraesCS3B01G179000	8.6.20-8.6.74
374	TraesCS2B01G284900	8.6.20-8.6.74
375	TraesCS2D01G110700	8.6.20-8.6.74
376	TraesCS6B01G357800	8.6.20-8.6.74
377	TraesCS5D01G017400	8.6.20-8.6.74
378	TraesCS6B01G113800	8.6.20-8.6.74
380	TraesCS5B01G525900	8.6.20-8.6.74
381	TraesCS1D01G042300	8.6.20-8.6.74
382	TraesCS6B01G306600	8.6.20-8.6.74
384	TraesCS6B01G288500	8.6.20-8.6.74
385	TraesCS3D01G155000	8.6.20-8.6.74
386	TraesCS6B01G243200	8.6.20-8.6.74
387	TraesCS5D01G403700	8.6.20-8.6.74
388	TraesCS4B01G364500	8.6.20-8.6.74
390	TraesCS6B01G257600	8.6.20-8.6.74
391	TraesCS7D01G497400	8.6.20-8.6.74
392	TraesCS7A01G159800	8.6.20-8.6.74
393	TraesCS3B01G360500	8.6.20-8.6.74
395	TraesCS2B01G615800	8.6.20-8.6.74
396	TraesCS5A01G038900	8.6.20-8.6.74
397	TraesCS7A01G046800	8.6.20-8.6.74
398	TraesCS1D01G147800	8.6.20-8.6.74
399	TraesCS2A01G002900	8.6.20-8.6.74
400	TraesCS6B01G274100	8.6.20-8.6.74
401	TraesCS6B01G022400	8.6.20-8.6.74
402	TraesCS6B01G377500	8.6.20-8.6.74
404	TraesCS2D01G492900	8.6.20-8.6.74
406	TraesCS6B01G245100	8.6.20-8.6.74
408	TraesCS2D01G481700	8.6.20-8.6.74
410	TraesCS3B01G282400	8.6.20-8.6.74
411	TraesCS6B01G381300	8.6.20-8.6.74
412	TraesCS2D01G523000	8.6.20-8.6.74
413	TraesCS3D01G132000	8.6.20-8.6.74
414	TraesCS5A01G142500	8.6.20-8.6.74
415	TraesCS6B01G133600	8.6.20-8.6.74
416	TraesCS2B01G617500	8.6.20-8.6.74
417	TraesCS3B01G003600	8.6.20-8.6.74
418	TraesCS6B01G261700	8.6.20-8.6.74
425	TraesCS6B01G393000	8.6.20-8.6.74
426	TraesCS1B01G435100	8.6.20-8.6.74
428	TraesCS6D01G224600	8.6.20-8.6.74
429	TraesCS2B01G604300	8.6.20-8.6.74
430	TraesCS6B01G395000	8.6.20-8.6.74
433	TraesCS2D01G521500	8.6.20-8.6.74
434	TraesCS5D01G004900	8.6.20-8.6.74
438	TraesCS5B01G366900	8.6.20-8.6.74
439	TraesCS6B01G273400	8.6.20-8.6.74
440	TraesCS2D01G465800	8.6.20-8.6.74
441	TraesCS3D01G496100	8.6.20-8.6.74
443	TraesCS6B01G423100	8.6.20-8.6.74
444	TraesCS4A01G345700	8.6.20-8.6.74
445	TraesCS7B01G354800	8.6.20-8.6.74
446	TraesCS2D01G267200	8.6.20-8.6.74
447	TraesCS6B01G133000	8.6.20-8.6.74
449	TraesCS2B01G431100	8.6.20-8.6.74
450	TraesCS6B01G421800	8.6.20-8.6.74
451	TraesCS6B01G339600	8.6.20-8.6.74
452	TraesCS3D01G049300	8.6.20-8.6.74
453	TraesCS5B01G219400	8.6.20-8.6.74
456	TraesCS1A01G049600	8.6.20-8.6.74
457	TraesCS1A01G153000	8.6.20-8.6.74
459	TraesCS2D01G499200	8.6.20-8.6.74
460	TraesCS6B01G265000	8.6.20-8.6.74
461	TraesCS6B01G278200	8.6.20-8.6.74
464	TraesCS4B01G339600	8.6.20-8.6.74
465	TraesCS6B01G219400	8.6.20-8.6.74
466	TraesCS2D01G079500	8.6.20-8.6.74
467	TraesCS7D01G456900	8.6.20-8.6.74
470	TraesCS4A01G326700	8.6.20-8.6.74
471	TraesCS2D01G027900	8.6.20-8.6.74
472	TraesCS6B01G152700	8.6.20-8.6.74
474	TraesCS6B01G429300	8.6.20-8.6.74
475	TraesCS2D01G473500	8.6.20-8.6.74
476	TraesCS2B01G038700	8.6.20-8.6.74
479	TraesCS7D01G182600	8.6.20-8.6.74
481	TraesCS6B01G296500	8.6.20-8.6.74
482	TraesCS6B01G367200	8.6.20-8.6.74
485	TraesCS1A01G310600	8.6.20-8.6.74
486	TraesCS3D01G361200	8.6.20-8.6.74
487	TraesCS2A01G177200	8.6.20-8.6.74
488	TraesCS6B01G290500	8.6.20-8.6.74
489	TraesCS6B01G230400	8.6.20-8.6.74
490	TraesCS6B01G069400	8.6.20-8.6.74
491	TraesCS2D01G515900	8.6.20-8.6.74
492	TraesCS6B01G331000	8.6.20-8.6.74
493	TraesCS5B01G498000	8.6.20-8.6.74
494	TraesCS6B01G259800	8.6.20-8.6.74
495	TraesCS6B01G335400	8.6.20-8.6.74
497	TraesCS7A01G093800	8.6.20-8.6.74
498	TraesCS2D01G502000	8.6.20-8.6.74
499	TraesCS7D01G461200	8.6.20-8.6.74
501	TraesCS6B01G371200	8.6.20-8.6.74
502	TraesCS2D01G465200	8.6.20-8.6.74
503	TraesCS2D01G511900	8.6.20-8.6.74
507	TraesCS7D01G498100	8.6.20-8.6.74
509	TraesCS7D01G035300	8.6.20-8.6.74
513	TraesCS6B01G269700	8.6.20-8.6.74
514	TraesCS3D01G330900	8.6.20-8.6.74
516	TraesCS2D01G487700	8.6.20-8.6.74
519	TraesCS6B01G323400	8.6.20-8.6.74
520	TraesCS1A01G373700	8.6.20-8.6.74
521	TraesCS6B01G160500	8.6.20-8.6.74
525	TraesCS5B01G286100	8.6.20-8.6.74
526	TraesCS5B01G461500	8.6.20-8.6.74
528	TraesCS2D01G476600	8.6.20-8.6.74
529	TraesCS6D01G092300	8.6.20-8.6.74
530	TraesCS6B01G089200	8.6.20-8.6.74
531	TraesCS3A01G330500	8.6.20-8.6.74
532	TraesCS6B01G431400	8.6.20-8.6.74
533	TraesCS6B01G269900	8.6.20-8.6.74
534	TraesCS2B01G583100	8.6.20-8.6.74
535	TraesCS6B01G322300	8.6.20-8.6.74
537	TraesCS5A01G013600	8.6.20-8.6.74
539	TraesCS6B01G251400	8.6.20-8.6.74
540	TraesCS6B01G097500	8.6.20-8.6.74
541	TraesCS2D01G467300	8.6.20-8.6.74
542	TraesCS7A01G474200	8.6.20-8.6.74
543	TraesCS6B01G022300	8.6.20-8.6.74
544	TraesCS2B01G031100	8.6.20-8.6.74
547	TraesCS6B01G135800	8.6.20-8.6.74
549	TraesCS5B01G519500	8.6.20-8.6.74
552	TraesCS1B01G348900	8.6.20-8.6.74
554	TraesCS6B01G451300	8.6.20-8.6.74
555	TraesCS6B01G031700	8.6.20-8.6.74
556	TraesCS6B01G160600	8.6.20-8.6.74
558	TraesCS3B01G550900	8.6.20-8.6.74
559	TraesCS2D01G489700	8.6.20-8.6.74
560	TraesCS6B01G312100	8.6.20-8.6.74
562	TraesCS1D01G208400	8.6.20-8.6.74
563	TraesCS6B01G310700	8.6.20-8.6.74
564	TraesCS6B01G418600	8.6.20-8.6.74
567	TraesCS2D01G392600	8.6.20-8.6.74
569	TraesCS6B01G256300	8.6.20-8.6.74
570	TraesCS2B01G413200	8.6.20-8.6.74
571	TraesCS6B01G284600	8.6.20-8.6.74
575	TraesCS3B01G252600	8.6.20-8.6.74
576	TraesCS2D01G508800	8.6.20-8.6.74
577	TraesCS7A01G154300	8.6.20-8.6.74
578	TraesCS7B01G012800	8.6.20-8.6.74
579	TraesCS6B01G398500	8.6.20-8.6.74
580	TraesCS6B01G270300	8.6.20-8.6.74
581	TraesCS2D01G477200	8.6.20-8.6.74
582	TraesCS6A01G375100	8.6.20-8.6.74
583	TraesCS3D01G477700	8.6.20-8.6.74
584	TraesCS2D01G572000	8.6.20-8.6.74
586	TraesCS6B01G338000	8.6.20-8.6.74
591	TraesCS2A01G573400	8.6.20-8.6.74
592	TraesCS1D01G026400	8.6.20-8.6.74
593	TraesCS7D01G119800	8.6.20-8.6.74
594	TraesCS6B01G200000	8.6.20-8.6.74
595	TraesCS7A01G452400	8.6.20-8.6.74
596	TraesCS6B01G284900	8.6.20-8.6.74
597	TraesCS6D01G259900	8.6.20-8.6.74
599	TraesCS1D01G380900	8.6.20-8.6.74
600	TraesCS1A01G240500	8.6.20-8.6.74
609	TraesCS3B01G483700	8.6.20-8.6.74
610	TraesCS2D01G506800	8.6.20-8.6.74
613	TraesCS6B01G199800	8.6.20-8.6.74
615	TraesCS6B01G062400	8.6.20-8.6.74
616	TraesCS2B01G617600	8.6.20-8.6.74
617	TraesCS6B01G263600	8.6.20-8.6.74
618	TraesCS7B01G371100	8.6.20-8.6.74
619	TraesCS7A01G036700	8.6.20-8.6.74
620	TraesCS6B01G310900	8.6.20-8.6.74
623	TraesCS7A01G328600	8.6.20-8.6.74
626	TraesCS6B01G256100	8.6.20-8.6.74
627	TraesCS6B01G293100	8.6.20-8.6.74
628	TraesCS2D01G563900	8.6.20-8.6.74
629	TraesCS6B01G095900	8.6.20-8.6.74
631	TraesCS4A01G078900	8.6.20-8.6.74
632	TraesCS6B01G458300	8.6.20-8.6.74
634	TraesCS6B01G466700	8.6.20-8.6.74
636	TraesCS6B01G370000	8.6.20-8.6.74
637	TraesCS6B01G227500	8.6.20-8.6.74
638	TraesCS6A01G294800	8.6.20-8.6.74
639	TraesCS1A01G443900	8.6.20-8.6.74
640	TraesCS3B01G610400	8.6.20-8.6.74
641	TraesCS3B01G385400	8.6.20-8.6.74
642	TraesCS5A01G310700	8.6.20-8.6.74
643	TraesCS2D01G361600	8.6.20-8.6.74
644	TraesCS2D01G500100	8.6.20-8.6.74
646	TraesCS6B01G350900	8.6.20-8.6.74
647	TraesCS6B01G342600	8.6.20-8.6.74
649	TraesCS6B01G226200	8.6.20-8.6.74
651	TraesCS6B01G243100	8.6.20-8.6.74
652	TraesCS6B01G407500	8.6.20-8.6.74
653	TraesCS5B01G152000	8.6.20-8.6.74
655	TraesCS6B01G064700	8.6.20-8.6.74
656	TraesCS2D01G484600	8.6.20-8.6.74
658	TraesCS5B01G444900	8.6.20-8.6.74
659	TraesCS4B01G316700	8.6.20-8.6.74
660	TraesCS2D01G477800	8.6.20-8.6.74
661	TraesCS6B01G231800	8.6.20-8.6.74
662	TraesCS4A01G335200	8.6.20-8.6.74
666	TraesCS6B01G069900	8.6.20-8.6.74
667	TraesCS1D01G371500	8.6.20-8.6.74
668	TraesCS4D01G333100	8.6.20-8.6.74
669	TraesCS4A01G454900	8.6.20-8.6.74
670	TraesCS7D01G022700	8.6.20-8.6.74
671	TraesCS5D01G066100	8.6.20-8.6.74
673	TraesCS6B01G350800	8.6.20-8.6.74
675	TraesCS6B01G313500	8.6.20-8.6.74
676	TraesCS6B01G227300	8.6.20-8.6.74
677	TraesCS3B01G094700	8.6.20-8.6.74
679	TraesCS2D01G518700	8.6.20-8.6.74
680	TraesCS7A01G001700	8.6.20-8.6.74
681	TraesCS4D01G123300	8.6.20-8.6.74
682	TraesCS6A01G386900	8.6.20-8.6.74
684	TraesCS6B01G091500	8.6.20-8.6.74
685	TraesCS6B01G224800	8.6.20-8.6.74
686	TraesCS2D01G027100	8.6.20-8.6.74
687	TraesCS6B01G413100	8.6.20-8.6.74
688	TraesCS2A01G429200	8.6.20-8.6.74
689	TraesCS6B01G313900	8.6.20-8.6.74
690	TraesCS6B01G308400	8.6.20-8.6.74
692	TraesCS6D01G381700	8.6.20-8.6.74
693	TraesCS6D01G273300	8.6.20-8.6.74
694	TraesCS2D01G500900	8.6.20-8.6.74
695	TraesCS6A01G397000	8.6.20-8.6.74
698	TraesCS4B01G299500	8.6.20-8.6.74
699	TraesCS6B01G238600	8.6.20-8.6.74
700	TraesCS6B01G247900	8.6.20-8.6.74
701	TraesCS1A01G034600	8.6.20-8.6.74
702	TraesCS6B01G270900	8.6.20-8.6.74
703	TraesCS6B01G322400	8.6.20-8.6.74
704	TraesCS7A01G053100	8.6.20-8.6.74
705	TraesCS2B01G608900	8.6.20-8.6.74
706	TraesCS7D01G443400	8.6.20-8.6.74
707	TraesCS3D01G325300	8.6.20-8.6.74
708	TraesCS5D01G158500	8.6.20-8.6.74
709	TraesCS6B01G354600	8.6.20-8.6.74
710	TraesCS6B01G040700	8.6.20-8.6.74
711	TraesCS3B01G188800	8.6.20-8.6.74
713	TraesCS6B01G305300	8.6.20-8.6.74
714	TraesCS2D01G479900	8.6.20-8.6.74
715	TraesCS5A01G493200	8.6.20-8.6.74
716	TraesCS6B01G313800	8.6.20-8.6.74
717	TraesCS2D01G488500	8.6.20-8.6.74
718	TraesCS6B01G300500	8.6.20-8.6.74
720	TraesCS6B01G344000	8.6.20-8.6.74
722	TraesCS4B01G294300	8.6.20-8.6.74
723	TraesCS6D01G112000	8.6.20-8.6.74
724	TraesCS3A01G490100	8.6.20-8.6.74
726	TraesCS2B01G085000	8.6.20-8.6.74
728	TraesCS6B01G449800	8.6.20-8.6.74
729	TraesCS6B01G304100	8.6.20-8.6.74
730	TraesCS6B01G367600	8.6.20-8.6.74
732	TraesCS1A01G408900	8.6.20-8.6.74
733	TraesCS1A01G078200	8.6.20-8.6.74
736	TraesCS4A01G308600	8.6.20-8.6.74
737	TraesCS6B01G390800	8.6.20-8.6.74
739	TraesCS6B01G349300	8.6.20-8.6.74
740	TraesCS6B01G240700	8.6.20-8.6.74
742	TraesCS5B01G521500	8.6.20-8.6.74
744	TraesCS5D01G265700	8.6.20-8.6.74
748	TraesCS6B01G336000	8.6.20-8.6.74
749	TraesCS6B01G403400	8.6.20-8.6.74
750	TraesCS3D01G253800	8.6.20-8.6.74
751	TraesCS1B01G066400	8.6.20-8.6.74
755	TraesCS6B01G367900	8.6.20-8.6.74
757	TraesCS6B01G340300	8.6.20-8.6.74
758	TraesCS6B01G223200	8.6.20-8.6.74
759	TraesCS5B01G223100	8.6.20-8.6.74
760	TraesCS6B01G406500	8.6.20-8.6.74
763	TraesCS6B01G338200	8.6.20-8.6.74
765	TraesCS2D01G489200	8.6.20-8.6.74
766	TraesCS6B01G332300	8.6.20-8.6.74
769	TraesCS5D01G228300	8.6.20-8.6.74
770	TraesCS6B01G434300	8.6.20-8.6.74
772	TraesCS5D01G150100	8.6.20-8.6.74
773	TraesCS6B01G409800	8.6.20-8.6.74
774	TraesCS2A01G527700	8.6.20-8.6.74
776	TraesCS2A01G561100	8.6.20-8.6.74
777	TraesCS2D01G531000	8.6.20-8.6.74
778	TraesCS5B01G495800	8.6.20-8.6.74
781	TraesCS6B01G337200	8.6.20-8.6.74
782	TraesCS3D01G320500	8.6.20-8.6.74
783	TraesCS6B01G301500	8.6.20-8.6.74
784	TraesCS6B01G206400	8.6.20-8.6.74
785	TraesCS6D01G128500	8.6.20-8.6.74
787	TraesCS2D01G494900	8.6.20-8.6.74
789	TraesCS7B01G337800	8.6.20-8.6.74
790	TraesCS2D01G515800	8.6.20-8.6.74
791	TraesCS7D01G026000	8.6.20-8.6.74
792	TraesCS6B01G012400	8.6.20-8.6.74
794	TraesCS5B01G415400	8.6.20-8.6.74
795	TraesCS6B01G337300	8.6.20-8.6.74
796	TraesCS7D01G441500	8.6.20-8.6.74
797	TraesCS6B01G415700	8.6.20-8.6.74
798	TraesCS6B01G151700	8.6.20-8.6.74
799	TraesCS1A01G334800	8.6.20-8.6.74
800	TraesCS6B01G050700	8.6.20-8.6.74
801	TraesCS6B01G336900	8.6.20-8.6.74
802	TraesCS3A01G034600	8.6.20-8.6.74
804	TraesCS6D01G128600	8.6.20-8.6.74
805	TraesCS6B01G468200	8.6.20-8.6.74
806	TraesCS5D01G327500	8.6.20-8.6.74
809	TraesCS2D01G467000	8.6.20-8.6.74
810	TraesCS1A01G282200	8.6.20-8.6.74
811	TraesCS6B01G257900	8.6.20-8.6.74
812	TraesCS6B01G415600	8.6.20-8.6.74
814	TraesCS7D01G203100	8.6.20-8.6.74
815	TraesCS3A01G092800	8.6.20-8.6.74
816	TraesCS6D01G387900	8.6.20-8.6.74
817	TraesCS6B01G039900	8.6.20-8.6.74
818	TraesCS6B01G258400	8.6.20-8.6.74
820	TraesCS6B01G280400	8.6.20-8.6.74
821	TraesCS2A01G557900	8.6.20-8.6.74
822	TraesCS2B01G607200	8.6.20-8.6.74
826	TraesCS6B01G235200	8.6.20-8.6.74
828	TraesCS7A01G413300	8.6.20-8.6.74
831	TraesCS6B01G289200	8.6.20-8.6.74
833	TraesCS2D01G479600	8.6.20-8.6.74
835	TraesCS5B01G239700	8.6.20-8.6.74
836	TraesCS2B01G037700	8.6.20-8.6.74
838	TraesCS3D01G008600	8.6.20-8.6.74
839	TraesCS6B01G349400	8.6.20-8.6.74
842	TraesCS6B01G379400	8.6.20-8.6.74
843	TraesCS2D01G467500	8.6.20-8.6.74
844	TraesCS6B01G383100	8.6.20-8.6.74
848	TraesCS6A01G225800	8.6.20-8.6.74
849	TraesCS6B01G243500	8.6.20-8.6.74
850	TraesCS3B01G491300	8.6.20-8.6.74
851	TraesCS3B01G063500	8.6.20-8.6.74
852	TraesCS2B01G156100	8.6.20-8.6.74
853	TraesCS6B01G128500	8.6.20-8.6.74
854	TraesCS6B01G341700	8.6.20-8.6.74
855	TraesCS6D01G386300	8.6.20-8.6.74
856	TraesCS6B01G352400	8.6.20-8.6.74
858	TraesCS6B01G425700	8.6.20-8.6.74
860	TraesCS4A01G392800	8.6.20-8.6.74
861	TraesCS2A01G341400	8.6.20-8.6.74
863	TraesCS1D01G080400	8.6.20-8.6.74
864	TraesCS6B01G176800	8.6.20-8.6.74
865	TraesCS4D01G337500	8.6.20-8.6.74
866	TraesCS7A01G302400	8.6.20-8.6.74
868	TraesCS4B01G245400	8.6.20-8.6.74
869	TraesCS6B01G149800	8.6.20-8.6.74
870	TraesCS6B01G266500	8.6.20-8.6.74
872	TraesCS5A01G313000	8.6.20-8.6.74
874	TraesCS6B01G000300	8.6.20-8.6.74
875	TraesCS2D01G507900	8.6.20-8.6.74
876	TraesCS2D01G492600	8.6.20-8.6.74
878	TraesCS6B01G279300	8.6.20-8.6.74
881	TraesCS6B01G013400	8.6.20-8.6.74
882	TraesCS6D01G162000	8.6.20-8.6.74
883	TraesCS2B01G236400	8.6.20-8.6.74
884	TraesCS6B01G020900	8.6.20-8.6.74
885	TraesCS5B01G180000	8.6.20-8.6.74
887	TraesCS2A01G503600	8.6.20-8.6.74
888	TraesCS6B01G249000	8.6.20-8.6.74
889	TraesCS7B01G017500	8.6.20-8.6.74
890	TraesCS6B01G348700	8.6.20-8.6.74
891	TraesCS2A01G015400	8.6.20-8.6.74
892	TraesCS4B01G230800	8.6.20-8.6.74
893	TraesCS2D01G571000	8.6.20-8.6.74
895	TraesCS6B01G294600	8.6.20-8.6.74
897	TraesCS3B01G372000	8.6.20-8.6.74
898	TraesCS6B01G150300	8.6.20-8.6.74
901	TraesCS6B01G358800	8.6.20-8.6.74
902	TraesCS6B01G239500	8.6.20-8.6.74
903	TraesCS6B01G396600	8.6.20-8.6.74
904	TraesCS6A01G243300	8.6.20-8.6.74
905	TraesCS2D01G505400	8.6.20-8.6.74
907	TraesCS6B01G360000	8.6.20-8.6.74
909	TraesCS3B01G288600	8.6.20-8.6.74
910	TraesCS2D01G217000	8.6.20-8.6.74
911	TraesCS4B01G263900	8.6.20-8.6.74
912	TraesCS3A01G352700	8.6.20-8.6.74
913	TraesCS2D01G234000	8.6.20-8.6.74
914	TraesCS1A01G348800	8.6.20-8.6.74
915	TraesCS6B01G277000	8.6.20-8.6.74
916	TraesCS2D01G009100	8.6.20-8.6.74
917	TraesCS5A01G558000	8.6.20-8.6.74
918	TraesCS6B01G411500	8.6.20-8.6.74
919	TraesCS3D01G346700	8.6.20-8.6.74
920	TraesCS6B01G348200	8.6.20-8.6.74
921	TraesCS4B01G342000	8.6.20-8.6.74
922	TraesCS2D01G556000	8.6.20-8.6.74
924	TraesCS2D01G169200	8.6.20-8.6.74
925	TraesCS6B01G450700	8.6.20-8.6.74
927	TraesCS4B01G345600	8.6.20-8.6.74
928	TraesCS2B01G598600	8.6.20-8.6.74
929	TraesCS1A01G234600	8.6.20-8.6.74
930	TraesCS6B01G257400	8.6.20-8.6.74
932	TraesCS7D01G022800	8.6.20-8.6.74
933	TraesCS6B01G411900	8.6.20-8.6.74
935	TraesCS6B01G276800	8.6.20-8.6.74
936	TraesCS3B01G167100	8.6.20-8.6.74
937	TraesCS2A01G560300	8.6.20-8.6.74
938	TraesCS6B01G364000	8.6.20-8.6.74
939	TraesCS6B01G234900	8.6.20-8.6.74
940	TraesCS7B01G482300	8.6.20-8.6.74
942	TraesCS2D01G465000	8.6.20-8.6.74
943	TraesCS6B01G314300	8.6.20-8.6.74
944	TraesCS2B01G035600	8.6.20-8.6.74
945	TraesCS3B01G016400	8.6.20-8.6.74
946	TraesCS2D01G516000	8.6.20-8.6.74
947	TraesCS4D01G055200	8.6.20-8.6.74
948	TraesCS1B01G348800	8.6.20-8.6.74
949	TraesCS2D01G523400	8.6.20-8.6.74
950	TraesCS5B01G163200	8.6.20-8.6.74
952	TraesCS6B01G262400	8.6.20-8.6.74
954	TraesCS6B01G411300	8.6.20-8.6.74
956	TraesCS2D01G507100	8.6.20-8.6.74
958	TraesCS2D01G513600	8.6.20-8.6.74
959	TraesCS7D01G522200	8.6.20-8.6.74
960	TraesCS4A01G447900	8.6.20-8.6.74
961	TraesCS6B01G287900	8.6.20-8.6.74
962	TraesCS3A01G227000	8.6.20-8.6.74
963	TraesCS6B01G338100	8.6.20-8.6.74
966	TraesCS2A01G252700	8.6.20-8.6.74
967	TraesCS3B01G543600	8.6.20-8.6.74
969	TraesCS3A01G200600	8.6.20-8.6.74
972	TraesCS2B01G124300	8.6.20-8.6.74
973	TraesCS3A01G311300	8.6.20-8.6.74
974	TraesCS6B01G191400	8.6.20-8.6.74
975	TraesCS4A01G298300	8.6.20-8.6.74
976	TraesCS6B01G294100	8.6.20-8.6.74
978	TraesCS2B01G453400	8.6.20-8.6.74
979	TraesCS6B01G244000	8.6.20-8.6.74
980	TraesCS1D01G371400	8.6.20-8.6.74
981	TraesCS6B01G292400	8.6.20-8.6.74
984	TraesCS2B01G615300	8.6.20-8.6.74
985	TraesCS6B01G334400	8.6.20-8.6.74
986	TraesCS5D01G231700	8.6.20-8.6.74
987	TraesCS6B01G285500	8.6.20-8.6.74
990	TraesCS6B01G292200	8.6.20-8.6.74
992	TraesCS4D01G013600	8.6.20-8.6.74
995	TraesCS5A01G179000	8.6.20-8.6.74
996	TraesCS6B01G050600	8.6.20-8.6.74
997	TraesCS2D01G519000	8.6.20-8.6.74
998	TraesCS5A01G514700	8.6.20-8.6.74
999	TraesCS1D01G271000	8.6.20-8.6.74
1000	TraesCS2D01G470000	8.6.20-8.6.74
1001	TraesCS4D01G244000	8.6.20-8.6.74
1003	TraesCS6B01G161600	8.6.20-8.6.74
1004	TraesCS6B01G144400	8.6.20-8.6.74
1005	TraesCS2D01G518800	8.6.20-8.6.74
1006	TraesCS5A01G411700	8.6.20-8.6.74
1007	TraesCS2D01G479100	8.6.20-8.6.74
1008	TraesCS6B01G306700	8.6.20-8.6.74
1009	TraesCS6D01G009600	8.6.20-8.6.74
1010	TraesCS2D01G056500	8.6.20-8.6.74
1011	TraesCS6B01G351300	8.6.20-8.6.74
1012	TraesCS2D01G095800	8.6.20-8.6.74
1013	TraesCS6B01G278100	8.6.20-8.6.74
1014	TraesCS4B01G110000	8.6.20-8.6.74
1016	TraesCS4A01G464300	8.6.20-8.6.74
1018	TraesCS2D01G107300	8.6.20-8.6.74
1019	TraesCS5B01G160700	8.6.20-8.6.74
1020	TraesCS2D01G517200	8.6.20-8.6.74
1023	TraesCS2D01G430800	8.6.20-8.6.74
1024	TraesCS6B01G317100	8.6.20-8.6.74
1026	TraesCS3B01G153900	8.6.20-8.6.74
1027	TraesCS2B01G042700	8.6.20-8.6.74
1029	TraesCS3A01G534900	8.6.20-8.6.74
1032	TraesCS4D01G340700	8.6.20-8.6.74
1033	TraesCS2A01G588300	8.6.20-8.6.74
1034	TraesCS2A01G566100	8.6.20-8.6.74
1035	TraesCS1B01G157900	8.6.20-8.6.74
1036	TraesCS2D01G444300	8.6.20-8.6.74
1038	TraesCS2B01G456700	8.6.20-8.6.74
1039	TraesCS1A01G442300	8.6.20-8.6.74
1041	TraesCS6B01G199700	8.6.20-8.6.74
1043	TraesCS6B01G146400	8.6.20-8.6.74
1044	TraesCS6B01G237600	8.6.20-8.6.74
1045	TraesCS4D01G013500	8.6.20-8.6.74
1046	TraesCS2D01G488600	8.6.20-8.6.74
1047	TraesCS5A01G510300	8.6.20-8.6.74
1048	TraesCS5B01G287700	8.6.20-8.6.74
1052	TraesCS2B01G370700	8.6.20-8.6.74
1053	TraesCS2D01G507000	8.6.20-8.6.74
1054	TraesCS2B01G610200	8.6.20-8.6.74
1055	TraesCS6B01G393900	8.6.20-8.6.74
1056	TraesCS3A01G076300	8.6.20-8.6.74
1057	TraesCS7D01G048400	8.6.20-8.6.74
1058	TraesCS1B01G281100	8.6.20-8.6.74
1059	TraesCS5A01G493300	8.6.20-8.6.74
1060	TraesCS2A01G272400	8.6.20-8.6.74
1061	TraesCS2A01G070700	8.6.20-8.6.74
1062	TraesCS2D01G496100	8.6.20-8.6.74
1067	TraesCS1B01G066000	8.6.20-8.6.74
1068	TraesCS6B01G127300	8.6.20-8.6.74
1069	TraesCS6B01G342400	8.6.20-8.6.74
1070	TraesCS2B01G241200	8.6.20-8.6.74
1073	TraesCS6B01G011800	8.6.20-8.6.74
1076	TraesCS7D01G001100	8.6.20-8.6.74
1079	TraesCS1D01G040000	8.6.20-8.6.74
1080	TraesCS2D01G498100	8.6.20-8.6.74
1083	TraesCS5A01G295400	8.6.20-8.6.74
1084	TraesCS2B01G454100	8.6.20-8.6.74
1085	TraesCS3A01G505600	8.6.20-8.6.74
1086	TraesCS5B01G550400	8.6.20-8.6.74
1088	TraesCS5B01G319700	8.6.20-8.6.74
1089	TraesCS1D01G146600	8.6.20-8.6.74
1090	TraesCS5D01G186400	8.6.20-8.6.74
1091	TraesCS4B01G225500	8.6.20-8.6.74
1092	TraesCS1A01G149300	8.6.20-8.6.74
1093	TraesCS7D01G488800	8.6.20-8.6.74
1094	TraesCS6B01G315800	8.6.20-8.6.74
1096	TraesCS7D01G404900	8.6.20-8.6.74
1097	TraesCS2D01G476000	8.6.20-8.6.74
1098	TraesCS2A01G302700	8.6.20-8.6.74
1099	TraesCS6B01G179900	8.6.20-8.6.74
1100	TraesCS3A01G230000	8.6.20-8.6.74
1101	TraesCS6B01G139500	8.6.20-8.6.74
1102	TraesCS2A01G167300	8.6.20-8.6.74
1103	TraesCS2B01G527100	8.6.20-8.6.74
1104	TraesCS5B01G368500	8.6.20-8.6.74
1105	TraesCS2D01G478700	8.6.20-8.6.74
1106	TraesCS2B01G558400	8.6.20-8.6.74
1107	TraesCS1D01G023000	8.6.20-8.6.74
1109	TraesCS6A01G206600	8.6.20-8.6.74
1111	TraesCS5B01G061600	8.6.20-8.6.74
1113	TraesCS7D01G365200	8.6.20-8.6.74
1114	TraesCS2B01G031600	8.6.20-8.6.74
1115	TraesCS3D01G289600	8.6.20-8.6.74
1117	TraesCS6B01G302000	8.6.20-8.6.74
1118	TraesCS1D01G029500	8.6.20-8.6.74
1119	TraesCS6B01G377200	8.6.20-8.6.74
1120	TraesCS6B01G285600	8.6.20-8.6.74
1121	TraesCS4D01G176500	8.6.20-8.6.74
1122	TraesCS6B01G074700	8.6.20-8.6.74
1123	TraesCS6B01G323800	8.6.20-8.6.74
1126	TraesCS6B01G334700	8.6.20-8.6.74
1127	TraesCS6B01G314800	8.6.20-8.6.74
1128	TraesCS3A01G013700	8.6.20-8.6.74
1129	TraesCS2A01G039400	8.6.20-8.6.74
1131	TraesCS6B01G113200	8.6.20-8.6.74
1133	TraesCS6B01G374700	8.6.20-8.6.74
1134	TraesCS6B01G388900	8.6.20-8.6.74
1135	TraesCS7D01G013200	8.6.20-8.6.74
1137	TraesCS6B01G224600	8.6.20-8.6.74
1138	TraesCS6B01G386700	8.6.20-8.6.74
1139	TraesCS6B01G327500	8.6.20-8.6.74
1140	TraesCS7D01G483900	8.6.20-8.6.74
1142	TraesCS7A01G411700	8.6.20-8.6.74
1144	TraesCS6B01G012700	8.6.20-8.6.74
1145	TraesCS6B01G173100	8.6.20-8.6.74
1146	TraesCS7B01G484900	8.6.20-8.6.74
1147	TraesCS6B01G163100	8.6.20-8.6.74
1149	TraesCS5A01G452600	8.6.20-8.6.74
1150	TraesCS2D01G374500	8.6.20-8.6.74
1151	TraesCS2D01G427500	8.6.20-8.6.74
1152	TraesCS1B01G287800	8.6.20-8.6.74
1153	TraesCS4B01G350000	8.6.20-8.6.74
1154	TraesCS6B01G297400	8.6.20-8.6.74
1155	TraesCS6B01G138200	8.6.20-8.6.74
1156	TraesCS6B01G104600	8.6.20-8.6.74
1157	TraesCS3B01G181900	8.6.20-8.6.74
1158	TraesCS6B01G244200	8.6.20-8.6.74
1159	TraesCS6B01G410900	8.6.20-8.6.74
1160	TraesCS7B01G229300	8.6.20-8.6.74
1161	TraesCS6B01G366600	8.6.20-8.6.74
1162	TraesCS3B01G062600	8.6.20-8.6.74
1164	TraesCS6A01G404600	8.6.20-8.6.74
1165	TraesCS5D01G463000	8.6.20-8.6.74
1166	TraesCS2A01G002800	8.6.20-8.6.74
1168	TraesCS5D01G540000	8.6.20-8.6.74
1169	TraesCS6B01G342000	8.6.20-8.6.74
1172	TraesCS6B01G321200	8.6.20-8.6.74
1174	TraesCS6B01G128000	8.6.20-8.6.74
1175	TraesCS6B01G179200	8.6.20-8.6.74
1176	TraesCS6B01G225000	8.6.20-8.6.74
1177	TraesCS6B01G317400	8.6.20-8.6.74
1178	TraesCS6B01G310600	8.6.20-8.6.74
1179	TraesCS1D01G080900	8.6.20-8.6.74
1182	TraesCS2D01G313400	8.6.20-8.6.74
1183	TraesCS2A01G102000	8.6.20-8.6.74
1184	TraesCS1B01G477900	8.6.20-8.6.74
1185	TraesCS5B01G221600	8.6.20-8.6.74
1186	TraesCS6B01G228500	8.6.20-8.6.74
1187	TraesCS6B01G387000	8.6.20-8.6.74
1188	TraesCS2B01G459900	8.6.20-8.6.74
1189	TraesCS3D01G225000	8.6.20-8.6.74
1190	TraesCS2A01G432800	8.6.20-8.6.74
1191	TraesCS1A01G275400	8.6.20-8.6.74
1194	TraesCS5D01G422600	8.6.20-8.6.74
1195	TraesCS5B01G452500	8.6.20-8.6.74
1197	TraesCS4B01G174600	8.6.20-8.6.74
1198	TraesCS2D01G097800	8.6.20-8.6.74
1199	TraesCS3B01G609500	8.6.20-8.6.74
1200	TraesCS5B01G523800	8.6.20-8.6.74
1201	TraesCS1B01G434600	8.6.20-8.6.74
1202	TraesCS2B01G577100	8.6.20-8.6.74
1204	TraesCS7B01G271600	8.6.20-8.6.74
1205	TraesCS5B01G196600	8.6.20-8.6.74
1206	TraesCS6B01G372500	8.6.20-8.6.74
1207	TraesCS6B01G238900	8.6.20-8.6.74
1208	TraesCS6B01G229700	8.6.20-8.6.74
1209	TraesCS4A01G303600	8.6.20-8.6.74
1211	TraesCS3B01G371300	8.6.20-8.6.74
1212	TraesCS6B01G290300	8.6.20-8.6.74
1213	TraesCS1B01G476400	8.6.20-8.6.74
1214	TraesCS6B01G276700	8.6.20-8.6.74
1216	TraesCS6B01G302900	8.6.20-8.6.74
1217	TraesCS1D01G082800	8.6.20-8.6.74
1218	TraesCS6B01G180500	8.6.20-8.6.74
1219	TraesCS7D01G013400	8.6.20-8.6.74
1220	TraesCS2A01G106500	8.6.20-8.6.74
1223	TraesCS6B01G265500	8.6.20-8.6.74
1224	TraesCS3A01G390300	8.6.20-8.6.74
1226	TraesCS5A01G142000	8.6.20-8.6.74
1228	TraesCS2A01G429000	8.6.20-8.6.74
1229	TraesCS4A01G064800	8.6.20-8.6.74
1230	TraesCS6B01G277800	8.6.20-8.6.74
1231	TraesCS6B01G165300	8.6.20-8.6.74
1236	TraesCS6B01G336400	8.6.20-8.6.74
1237	TraesCS1B01G167200	8.6.20-8.6.74
1240	TraesCS3B01G483800	8.6.20-8.6.74
1241	TraesCS6B01G166100	8.6.20-8.6.74
1242	TraesCS6B01G236800	8.6.20-8.6.74
1243	TraesCS2D01G500600	8.6.20-8.6.74
1244	TraesCS2D01G512100	8.6.20-8.6.74
1245	TraesCS4D01G335100	8.6.20-8.6.74
1246	TraesCS7A01G134700	8.6.20-8.6.74
1247	TraesCS6B01G246300	8.6.20-8.6.74
1249	TraesCS3D01G418900	8.6.20-8.6.74
1251	TraesCS6B01G439800	8.6.20-8.6.74
1255	TraesCS6B01G444100	8.6.20-8.6.74
1256	TraesCS1B01G454800	8.6.20-8.6.74
1259	TraesCS6B01G345700	8.6.20-8.6.74
1261	TraesCS3B01G210800	8.6.20-8.6.74
1262	TraesCS6B01G069700	8.6.20-8.6.74
1263	TraesCS6B01G235000	8.6.20-8.6.74
1264	TraesCS2D01G467100	8.6.20-8.6.74
1265	TraesCS4D01G071200	8.6.20-8.6.74
1266	TraesCS6B01G333400	8.6.20-8.6.74
1268	TraesCS6B01G391000	8.6.20-8.6.74
1269	TraesCS6B01G439600	8.6.20-8.6.74
1271	TraesCS2A01G527800	8.6.20-8.6.74
1272	TraesCS3D01G405200	8.6.20-8.6.74
1273	TraesCS4B01G015300	8.6.20-8.6.74
1274	TraesCS2A01G098400	8.6.20-8.6.74
1277	TraesCS3B01G221500	8.6.20-8.6.74
1278	TraesCS6B01G450200	8.6.20-8.6.74
1280	TraesCS6B01G141500	8.6.20-8.6.74
1283	TraesCS6B01G029100	8.6.20-8.6.74
1284	TraesCS3D01G126500	8.6.20-8.6.74
1285	TraesCS6B01G376200	8.6.20-8.6.74
1286	TraesCS6B01G104700	8.6.20-8.6.74
1287	TraesCS6B01G335200	8.6.20-8.6.74
1288	TraesCS7D01G526700	8.6.20-8.6.74
1289	TraesCS6B01G041200	8.6.20-8.6.74
1290	TraesCS3D01G216100	8.6.20-8.6.74
1291	TraesCS1D01G450100	8.6.20-8.6.74
1293	TraesCS5A01G349100	8.6.20-8.6.74
1294	TraesCS6B01G288600	8.6.20-8.6.74
1295	TraesCS2B01G398200	8.6.20-8.6.74
1296	TraesCS6B01G047800	8.6.20-8.6.74
1297	TraesCS5A01G182000	8.6.20-8.6.74
1298	TraesCS3B01G230400	8.6.20-8.6.74
1301	TraesCS7D01G304900	8.6.20-8.6.74
1302	TraesCS6D01G326100	8.6.20-8.6.74
1303	TraesCS6B01G390600	8.6.20-8.6.74
1304	TraesCS6B01G249100	8.6.20-8.6.74
1305	TraesCS3B01G324500	8.6.20-8.6.74
1306	TraesCS2D01G516500	8.6.20-8.6.74
1307	TraesCS5B01G529400	8.6.20-8.6.74
1308	TraesCS6B01G235500	8.6.20-8.6.74
1309	TraesCS3D01G029100	8.6.20-8.6.74
1310	TraesCS6B01G260500	8.6.20-8.6.74
1311	TraesCS5B01G256600	8.6.20-8.6.74
1314	TraesCS3A01G023000	8.6.20-8.6.74
1315	TraesCS6B01G045000	8.6.20-8.6.74
1316	TraesCS2D01G444200	8.6.20-8.6.74
1317	TraesCS2D01G477100	8.6.20-8.6.74
1318	TraesCS6B01G382100	8.6.20-8.6.74
1321	TraesCS6B01G080800	8.6.20-8.6.74
1322	TraesCS6A01G279500	8.6.20-8.6.74
1323	TraesCS6B01G179500	8.6.20-8.6.74
1324	TraesCS6B01G203200	8.6.20-8.6.74
1325	TraesCS6B01G328200	8.6.20-8.6.74
1326	TraesCS7B01G052700	8.6.20-8.6.74
1328	TraesCS2B01G432000	8.6.20-8.6.74
1329	TraesCS3A01G258300	8.6.20-8.6.74
1330	TraesCS6B01G410600	8.6.20-8.6.74
1331	TraesCS5A01G147000	8.6.20-8.6.74
1333	TraesCS2D01G479500	8.6.20-8.6.74
1334	TraesCS5D01G230300	8.6.20-8.6.74
1335	TraesCS4D01G322700	8.6.20-8.6.74
1336	TraesCS6B01G059700	8.6.20-8.6.74
1337	TraesCS3A01G289900	8.6.20-8.6.74
1338	TraesCS2B01G307300	8.6.20-8.6.74
1339	TraesCS7A01G521800	8.6.20-8.6.74
1341	TraesCS6B01G244700	8.6.20-8.6.74
1342	TraesCS7B01G485300	8.6.20-8.6.74
1344	TraesCS6B01G298000	8.6.20-8.6.74
1347	TraesCS5D01G351600	8.6.20-8.6.74
1348	TraesCS6B01G081300	8.6.20-8.6.74
1349	TraesCS6B01G198600	8.6.20-8.6.74
1350	TraesCS6B01G056200	8.6.20-8.6.74
1351	TraesCS7D01G346700	8.6.20-8.6.74
1352	TraesCS6B01G333300	8.6.20-8.6.74
1353	TraesCS5D01G323300	8.6.20-8.6.74
1356	TraesCS4A01G022700	8.6.20-8.6.74
1357	TraesCS5D01G543300	8.6.20-8.6.74
1358	TraesCS5B01G529200	8.6.20-8.6.74
1361	TraesCS6B01G265200	8.6.20-8.6.74
1362	TraesCS3D01G012000	8.6.20-8.6.74
1363	TraesCS6B01G352700	8.6.20-8.6.74
1365	TraesCS2B01G077100	8.6.20-8.6.74
1367	TraesCS2B01G090300	8.6.20-8.6.74
1369	TraesCS5B01G098700	8.6.20-8.6.74
1370	TraesCS6D01G121700	8.6.20-8.6.74
1371	TraesCS3A01G038200	8.6.20-8.6.74
1372	TraesCS6B01G168500	8.6.20-8.6.74
1373	TraesCS6B01G382800	8.6.20-8.6.74
1374	TraesCS4B01G072400	8.6.20-8.6.74
1375	TraesCS5B01G524200	8.6.20-8.6.74
1376	TraesCS2D01G409200	8.6.20-8.6.74
1377	TraesCS6B01G111800	8.6.20-8.6.74
1378	TraesCS5A01G344700	8.6.20-8.6.74
1379	TraesCS2A01G097400	8.6.20-8.6.74
1380	TraesCS6B01G238000	8.6.20-8.6.74
1381	TraesCS5A01G222500	8.6.20-8.6.74
1382	TraesCS6B01G337800	8.6.20-8.6.74
1383	TraesCS2A01G290900	8.6.20-8.6.74
1385	TraesCS5D01G383500	8.6.20-8.6.74
1386	TraesCS2D01G311100	8.6.20-8.6.74
1387	TraesCS1B01G207900	8.6.20-8.6.74
1388	TraesCS6B01G153900	8.6.20-8.6.74
1389	TraesCS6B01G201600	8.6.20-8.6.74
1391	TraesCS2D01G488300	8.6.20-8.6.74
1393	TraesCS7D01G351000	8.6.20-8.6.74
1394	TraesCS7D01G366600	8.6.20-8.6.74
1395	TraesCS6B01G411700	8.6.20-8.6.74
1396	TraesCS6B01G249700	8.6.20-8.6.74
1397	TraesCS6B01G308100	8.6.20-8.6.74
1398	TraesCS6B01G045100	8.6.20-8.6.74
1401	TraesCS6B01G222200	8.6.20-8.6.74
1402	TraesCS6B01G412400	8.6.20-8.6.74
1403	TraesCS2D01G493600	8.6.20-8.6.74
1404	TraesCS5A01G342400	8.6.20-8.6.74
1408	TraesCS2A01G575300	8.6.20-8.6.74
1410	TraesCS6D01G303900	8.6.20-8.6.74
1411	TraesCS2D01G520900	8.6.20-8.6.74
1412	TraesCS6D01G028400	8.6.20-8.6.74
1413	TraesCS6B01G290800	8.6.20-8.6.74
1414	TraesCS6B01G309400	8.6.20-8.6.74
1415	TraesCS6B01G135200	8.6.20-8.6.74
1416	TraesCS3D01G023100	8.6.20-8.6.74
1417	TraesCS3B01G062700	8.6.20-8.6.74
1418	TraesCS2A01G071600	8.6.20-8.6.74
1419	TraesCS3B01G291100	8.6.20-8.6.74
1420	TraesCS3D01G323900	8.6.20-8.6.74
1422	TraesCS7D01G325500	8.6.20-8.6.74
1423	TraesCS6B01G327400	8.6.20-8.6.74
1425	TraesCS3A01G447400	8.6.20-8.6.74
1426	TraesCS6B01G312000	8.6.20-8.6.74
1428	TraesCS3A01G021800	8.6.20-8.6.74
1431	TraesCS3D01G223300	8.6.20-8.6.74
1433	TraesCS6B01G388100	8.6.20-8.6.74
1438	TraesCS5B01G547800	8.6.20-8.6.74
1440	TraesCS6A01G242600	8.6.20-8.6.74
1441	TraesCS6A01G394700	8.6.20-8.6.74
1442	TraesCS4D01G005600	8.6.20-8.6.74
1443	TraesCS6B01G438800	8.6.20-8.6.74
1444	TraesCS6B01G131100	8.6.20-8.6.74
1446	TraesCS6B01G249400	8.6.20-8.6.74
1447	TraesCS2A01G007500	8.6.20-8.6.74
1448	TraesCS6B01G041100	8.6.20-8.6.74
1449	TraesCS2D01G485200	8.6.20-8.6.74
1450	TraesCS6A01G331900	8.6.20-8.6.74
1451	TraesCS2B01G618500	8.6.20-8.6.74
1452	TraesCS6B01G231300	8.6.20-8.6.74
1453	TraesCS6B01G291900	8.6.20-8.6.74
1457	TraesCS6B01G248300	8.6.20-8.6.74
1458	TraesCS6B01G388800	8.6.20-8.6.74
1460	TraesCS6B01G261900	8.6.20-8.6.74
1461	TraesCS6B01G402600	8.6.20-8.6.74
1462	TraesCS7D01G066300	8.6.20-8.6.74
1463	TraesCS3D01G046000	8.6.20-8.6.74
1464	TraesCS5B01G320900	8.6.20-8.6.74
1465	TraesCS6B01G365300	8.6.20-8.6.74
1466	TraesCS5D01G504800	8.6.20-8.6.74
1467	TraesCS3D01G537900	8.6.20-8.6.74
1468	TraesCS7A01G005000	8.6.20-8.6.74
1470	TraesCS2B01G394400	8.6.20-8.6.74
1473	TraesCS4B01G371200	8.6.20-8.6.74
1476	TraesCS6B01G404700	8.6.20-8.6.74
1477	TraesCS2B01G329600	8.6.20-8.6.74
1478	TraesCS5A01G503600	8.6.20-8.6.74
1480	TraesCS5A01G312800	8.6.20-8.6.74
1481	TraesCS6B01G183300	8.6.20-8.6.74
1482	TraesCS4A01G414700	8.6.20-8.6.74
1483	TraesCS6B01G051800	8.6.20-8.6.74
1486	TraesCS2B01G562100	8.6.20-8.6.74
1489	TraesCS3A01G532700	8.6.20-8.6.74
1490	TraesCS3A01G410600	8.6.20-8.6.74
1492	TraesCS2D01G570400	8.6.20-8.6.74
1493	TraesCS3B01G045600	8.6.20-8.6.74
1494	TraesCS2D01G079600	8.6.20-8.6.74
1496	TraesCS5D01G347100	8.6.20-8.6.74
1497	TraesCS7B01G482100	8.6.20-8.6.74
1499	TraesCS2D01G037600	8.6.20-8.6.74
1500	TraesCS5B01G381800	8.6.20-8.6.74
1501	TraesCS6A01G015500	8.6.20-8.6.74
1502	TraesCS3D01G523300	8.6.20-8.6.74
1504	TraesCS6D01G069200	8.6.20-8.6.74
1506	TraesCS4D01G133800	8.6.20-8.6.74
1507	TraesCS3D01G370700	8.6.20-8.6.74
1509	TraesCS6B01G308000	8.6.20-8.6.74
1510	TraesCS7B01G364900	8.6.20-8.6.74
1513	TraesCS2B01G508300	8.6.20-8.6.74
1514	TraesCS6B01G321100	8.6.20-8.6.74
1515	TraesCS2A01G514200	8.6.20-8.6.74
1516	TraesCS7A01G356100	8.6.20-8.6.74
1517	TraesCS5A01G341700	8.6.20-8.6.74
1518	TraesCS7A01G523600	8.6.20-8.6.74
1520	TraesCS2B01G598800	8.6.20-8.6.74
1521	TraesCS2B01G057100	8.6.20-8.6.74
1522	TraesCS5D01G563400	8.6.20-8.6.74
1523	TraesCS3D01G151500	8.6.20-8.6.74
1524	TraesCS4A01G484100	8.6.20-8.6.74
1525	TraesCS6B01G246000	8.6.20-8.6.74
1526	TraesCS2D01G381700	8.6.20-8.6.74
1527	TraesCS3B01G427600	8.6.20-8.6.74
1528	TraesCS1A01G402400	8.6.20-8.6.74
1530	TraesCS3D01G515400	8.6.20-8.6.74
1531	TraesCS7A01G371900	8.6.20-8.6.74
1532	TraesCS1D01G275000	8.6.20-8.6.74
1533	TraesCS6B01G473000	8.6.20-8.6.74
1534	TraesCS6A01G380000	8.6.20-8.6.74
1536	TraesCS6B01G245500	8.6.20-8.6.74
1537	TraesCS6A01G239600	8.6.20-8.6.74
1538	TraesCS7A01G469300	8.6.20-8.6.74
1540	TraesCS6B01G279400	8.6.20-8.6.74
1541	TraesCS4B01G396500	8.6.20-8.6.74
1542	TraesCS6B01G209600	8.6.20-8.6.74
1543	TraesCS1B01G349900	8.6.20-8.6.74
1545	TraesCS6A01G223300	8.6.20-8.6.74
1546	TraesCS1A01G352700	8.6.20-8.6.74
1547	TraesCS7B01G441700	8.6.20-8.6.74
1548	TraesCS5B01G137400	8.6.20-8.6.74
1549	TraesCS3D01G331000	8.6.20-8.6.74
1551	TraesCS7A01G561400	8.6.20-8.6.74
1552	TraesCS6B01G422600	8.6.20-8.6.74
1555	TraesCS5A01G155500	8.6.20-8.6.74
1556	TraesCS2B01G192200	8.6.20-8.6.74
1557	TraesCS6B01G286700	8.6.20-8.6.74
1558	TraesCS1D01G259200	8.6.20-8.6.74
1559	TraesCS7B01G037600	8.6.20-8.6.74
1560	TraesCS2A01G389400	8.6.20-8.6.74
1562	TraesCS3D01G261800	8.6.20-8.6.74
1563	TraesCS2D01G503000	8.6.20-8.6.74
1567	TraesCS2A01G566700	8.6.20-8.6.74
1568	TraesCS2A01G412000	8.6.20-8.6.74
1571	TraesCS1D01G147200	8.6.20-8.6.74
1572	TraesCS3D01G203300	8.6.20-8.6.74
1574	TraesCS2D01G178100	8.6.20-8.6.74
1575	TraesCS2A01G352900	8.6.20-8.6.74
1577	TraesCS6D01G026500	8.6.20-8.6.74
1578	TraesCS2D01G427000	8.6.20-8.6.74
1579	TraesCS2D01G351200	8.6.20-8.6.74
1580	TraesCS6B01G301800	8.6.20-8.6.74
1581	TraesCS2A01G397000	8.6.20-8.6.74
1584	TraesCS3A01G395800	8.6.20-8.6.74
1585	TraesCS6A01G251000	8.6.20-8.6.74
1586	TraesCS6B01G339000	8.6.20-8.6.74
1587	TraesCS3D01G044700	8.6.20-8.6.74
1588	TraesCS2B01G416000	8.6.20-8.6.74
1589	TraesCS5A01G342000	8.6.20-8.6.74
1591	TraesCS4B01G301200	8.6.20-8.6.74
1592	TraesCS4A01G391000	8.6.20-8.6.74
1594	TraesCS6B01G140600	8.6.20-8.6.74
1595	TraesCS4A01G316500	8.6.20-8.6.74
1596	TraesCS2D01G313700	8.6.20-8.6.74
1597	TraesCS7A01G133500	8.6.20-8.6.74
1598	TraesCS6B01G325900	8.6.20-8.6.74
1605	TraesCS1A01G009400	8.6.20-8.6.94
1606	TraesCS1A01G379200	8.6.20-8.6.94
1607	TraesCS1A01G409300	8.6.20-8.6.94
1608	TraesCS1B01G009300	8.6.20-8.6.94
1610	TraesCS1B01G047700	8.6.20-8.6.94
1611	TraesCS1B01G103100	8.6.20-8.6.94
1614	TraesCS1B01G211600	8.6.20-8.6.94
1616	TraesCS1B01G357300	8.6.20-8.6.94
1618	TraesCS1B01G377100	8.6.20-8.6.94
1619	TraesCS1B01G395800	8.6.20-8.6.94
1623	TraesCS2A01G021800	8.6.20-8.6.94
1624	TraesCS2A01G021900	8.6.20-8.6.94
1625	TraesCS2A01G123400	8.6.20-8.6.94
1626	TraesCS2A01G138500	8.6.20-8.6.94
1628	TraesCS2A01G305900	8.6.20-8.6.94
1634	TraesCS2A01G485100	8.6.20-8.6.94
1636	TraesCS2B01G023600	8.6.20-8.6.94
1643	TraesCS2B01G428300	8.6.20-8.6.94
1644	TraesCS2B01G491300	8.6.20-8.6.94
1645	TraesCS2B01G549000	8.6.20-8.6.94
1647	TraesCS2D01G419200	8.6.20-8.6.94
1649	TraesCS2D01G588600	8.6.20-8.6.94
1652	TraesCS3A01G102700	8.6.20-8.6.94
1653	TraesCS3A01G231600	8.6.20-8.6.94
1655	TraesCS3B01G063600	8.6.20-8.6.94
1656	TraesCS3B01G063700	8.6.20-8.6.94
1657	TraesCS3B01G126800	8.6.20-8.6.94
1660	TraesCS3B01G359300	8.6.20-8.6.94
1664	TraesCS4A01G309200	8.6.20-8.6.94
1665	TraesCS4A01G344900	8.6.20-8.6.94
1667	TraesCS4A01G455300	8.6.20-8.6.94
1668	TraesCS4A01G461200	8.6.20-8.6.94
1672	TraesCS4A01G475400	8.6.20-8.6.94
1674	TraesCS4A01G484100	8.6.20-8.6.94
1676	TraesCS4A01G492300	8.6.20-8.6.94
1677	TraesCS4A01G497800	8.6.20-8.6.94
1681	TraesCS4B01G005200	8.6.20-8.6.94
1684	TraesCS4D01G309700	8.6.20-8.6.94
1685	TraesCS5A01G015200	8.6.20-8.6.94
1686	TraesCS5A01G410000	8.6.20-8.6.94
1694	TraesCS5B01G225100	8.6.20-8.6.94
1696	TraesCS5B01G283200	8.6.20-8.6.94
1697	TraesCS5B01G284100	8.6.20-8.6.94
1699	TraesCS5B01G451800	8.6.20-8.6.94
1700	TraesCS5B01G491200	8.6.20-8.6.94
1701	TraesCS5B01G506400	8.6.20-8.6.94
1704	TraesCS5D01G371300	8.6.20-8.6.94
1709	TraesCS6A01G120500	8.6.20-8.6.94
1710	TraesCS6A01G284500	8.6.20-8.6.94
1712	TraesCS6B01G007700	8.6.20-8.6.94
1713	TraesCS6B01G034700	8.6.20-8.6.94
1714	TraesCS6B01G083500	8.6.20-8.6.94
1717	TraesCS6B01G451600	8.6.20-8.6.94
1718	TraesCS6B01G458300	8.6.20-8.6.94
1719	TraesCS6B01G464200	8.6.20-8.6.94
1723	TraesCS6D01G396700	8.6.20-8.6.94
1725	TraesCS7A01G013100	8.6.20-8.6.94
1730	TraesCS7A01G243900	8.6.20-8.6.94
1733	TraesCS7A01G526700	8.6.20-8.6.94
1735	TraesCS7B01G016200	8.6.20-8.6.94
1736	TraesCS7B01G038400	8.6.20-8.6.94
1737	TraesCS7B01G060300	8.6.20-8.6.94
1740	TraesCS7B01G366200	8.6.20-8.6.94
1741	TraesCS7B01G444800	8.6.20-8.6.94
1742	TraesCS7B01G446400	8.6.20-8.6.94
1743	TraesCS7B01G452700	8.6.20-8.6.94
1744	TraesCS7B01G481400	8.6.20-8.6.94
1746	TraesCS7D01G104300	8.6.20-8.6.94
1747	TraesCS7D01G168700	8.6.20-8.6.94
1755	TraesCS4B01G086900	8.6.20-8.6.94
1756	TraesCS5B01G028300	8.6.20-8.6.94
1758	TraesCS7B01G038300	8.6.20-8.6.94
1759	TraesCS2A01G558300	8.6.20-8.6.94
1760	TraesCS7A01G021800	8.6.20-8.6.94
1762	TraesCS4A01G472500	8.6.20-8.6.94
1764	TraesCS5B01G225500	8.6.20-8.6.94
1765	TraesCS6A01G018600	8.6.20-8.6.94
1769	TraesCS7A01G544600	8.6.20-8.6.94
1772	TraesCS6B01G427200	8.6.20-8.6.94
1775	TraesCS7B01G195400	8.6.20-8.6.94
1776	TraesCS2B01G084200	8.6.20-8.6.94
1778	TraesCS1A01G136000	8.6.20-8.6.94
1780	TraesCS3A01G533300	8.6.20-8.6.94
1781	TraesCS6B01G004600	8.6.20-8.6.94
1782	TraesCS3B01G037400	8.6.20-8.6.94
1783	TraesCS2A01G239900	8.6.20-8.6.94
1784	TraesCS4B01G157800	8.6.20-8.6.94
1785	TraesCS6D01G174400	8.6.20-8.6.94
1786	TraesCS6A01G147000	8.6.20-8.6.94
1787	TraesCS4A01G454900	8.6.20-8.6.94
1790	TraesCS4A01G303900	8.6.20-8.6.94
1791	TraesCS4D01G293200	8.6.20-8.6.94
1794	TraesCS5A01G493200	8.6.20-8.6.94
1795	TraesCS4D01G004200	8.6.20-8.6.94
1796	TraesCS1B01G168400	8.6.20-8.6.94
1799	TraesCS4A01G486100	8.6.20-8.6.94
1800	TraesCS7A01G001700	8.6.20-8.6.94
1801	TraesCS4A01G496600	8.6.20-8.6.94
1803	TraesCS5B01G448400	8.6.20-8.6.94
1804	TraesCS3A01G053000	8.6.20-8.6.94
1805	TraesCS5A01G490200	8.6.20-8.6.94
1806	TraesCS5B01G506300	8.6.20-8.6.94
1807	TraesCS3B01G143600	8.6.20-8.6.94
1808	TraesCS4B01G157900	8.6.20-8.6.94
1810	TraesCS4A01G474000	8.6.20-8.6.94
1811	TraesCS1B01G035100	8.6.20-8.6.94
1812	TraesCS1A01G291700	8.6.20-8.6.94
1815	TraesCS5B01G225200	8.6.20-8.6.94
1817	TraesCS4A01G457400	8.6.20-8.6.94
1818	TraesCS4A01G494400	8.6.20-8.6.94
1819	TraesCS5A01G310700	8.6.20-8.6.94
1821	TraesCS6A01G117200	8.6.20-8.6.94
1824	TraesCS2B01G569000	8.6.20-8.6.94
1825	TraesCS7D01G089100	8.6.20-8.6.94
1827	TraesCS5D01G388700	8.6.20-8.6.94
1828	TraesCS2B01G111100	8.6.20-8.6.94
1829	TraesCS4D01G195100	8.6.20-8.6.94
1830	TraesCS3D01G328300	8.6.20-8.6.94
1831	TraesCS2B01G486900	8.6.20-8.6.94
1833	TraesCS4A01G498400	8.6.20-8.6.94
1835	TraesCS6A01G157400	8.6.20-8.6.94
1837	TraesCS4D01G062900	8.6.20-8.6.94
1839	TraesCS4D01G042100	8.6.20-8.6.94
1840	TraesCS3B01G181300	8.6.20-8.6.94
1841	TraesCS4B01G088200	8.6.20-8.6.94
1844	TraesCS5D01G526800	8.6.20-8.6.94
1845	TraesCS6B01G063800	8.6.20-8.6.94
1846	TraesCS4A01G397800	8.6.20-8.6.94
1847	TraesCS2A01G521000	8.6.20-8.6.94
1848	TraesCS7A01G015800	8.6.20-8.6.94
1850	TraesCS2B01G255800	8.6.20-8.6.94
1852	TraesCS4A01G464300	8.6.20-8.6.94
1855	TraesCS4B01G307400	8.6.20-8.6.94
1858	TraesCS1B01G243300	8.6.20-8.6.94
1859	TraesCS5D01G159100	8.6.20-8.6.94
1861	TraesCS1B01G376100	8.6.20-8.6.94
1863	TraesCS4D01G031700	8.6.20-8.6.94
1864	TraesCS6D01G054800	8.6.20-8.6.94
1865	TraesCS6D01G085700	8.6.20-8.6.94
1868	TraesCS4A01G293900	8.6.20-8.6.94
1869	TraesCS5B01G527800	8.6.20-8.6.94
1870	TraesCS6D01G398700	8.6.20-8.6.94
1871	TraesCS2B01G599900	8.6.20-8.6.94
1872	TraesCS3B01G288800	8.6.20-8.6.94
1873	TraesCS3B01G452500	8.6.20-8.6.94
1875	TraesCS5B01G498100	8.6.20-8.6.94
1877	TraesCS6A01G119700	8.6.20-8.6.94
1878	TraesCS1A01G150800	8.6.20-8.6.94
1879	TraesCS4B01G000500	8.6.20-8.6.94
1880	TraesCS7A01G053900	8.6.20-8.6.94
1881	TraesCS5B01G454200	8.6.20-8.6.94
1882	TraesCS4B01G392400	8.6.20-8.6.94
1883	TraesCS5B01G545100	8.6.20-8.6.94
1884	TraesCS2B01G111000	8.6.20-8.6.94
1886	TraesCS6B01G281900	8.6.20-8.6.94
1887	TraesCS3B01G335100	8.6.20-8.6.94
1889	TraesCS7D01G010000	8.6.20-8.6.94
1890	TraesCS2A01G478500	8.6.20-8.6.94
1892	TraesCS1D01G147800	8.6.20-8.6.94
1893	TraesCS3A01G024100	8.6.20-8.6.94
1896	TraesCS1A01G160200	8.6.20-8.6.94
1898	TraesCS4B01G003500	8.6.20-8.6.94
1900	TraesCS2B01G000600	8.6.20-8.6.94
1901	TraesCS7B01G016700	8.6.20-8.6.94
1903	TraesCS3A01G025300	8.6.20-8.6.94
1904	TraesCS2A01G573400	8.6.20-8.6.94
1906	TraesCS5B01G523600	8.6.20-8.6.94
1907	TraesCS2D01G274900	8.6.20-8.6.94
1909	TraesCS1A01G187100	8.6.20-8.6.94
1910	TraesCS4A01G269500	8.6.20-8.6.94
1911	TraesCS1B01G130600	8.6.20-8.6.94
1912	TraesCS6B01G116900	8.6.20-8.6.94
1913	TraesCS7B01G485300	8.6.20-8.6.94
1914	TraesCS7D01G089200	8.6.20-8.6.94
1916	TraesCS5A01G220200	8.6.20-8.6.94
1917	TraesCS2A01G557700	8.6.20-8.6.94
1918	TraesCS7B01G016500	8.6.20-8.6.94
1921	TraesCS7A01G561400	8.6.20-8.6.94
1922	TraesCS4B01G003100	8.6.20-8.6.94
1924	TraesCS5B01G503200	8.6.20-8.6.94
1926	TraesCS4A01G484800	8.6.20-8.6.94
1927	TraesCS4A01G495600	8.6.20-8.6.94
1928	TraesCS5B01G464900	8.6.20-8.6.94
1930	TraesCS5B01G141200	8.6.20-8.6.94
1931	TraesCS3B01G101500	8.6.20-8.6.94
1933	TraesCS2B01G574100	8.6.20-8.6.94
1934	TraesCS1B01G143700	8.6.20-8.6.94
1936	TraesCS7B01G484900	8.6.20-8.6.94
1937	TraesCS4A01G458400	8.6.20-8.6.94
1939	TraesCS2A01G395100	8.6.20-8.6.94
1940	TraesCS4A01G447900	8.6.20-8.6.94
1941	TraesCS2B01G599800	8.6.20-8.6.94
1943	TraesCS3B01G390000	8.6.20-8.6.94
1944	TraesCS1D01G042300	8.6.20-8.6.94
1945	TraesCS1A01G356800	8.6.20-8.6.94
1946	TraesCS7D01G117100	8.6.20-8.6.94
1947	TraesCS3B01G207600	8.6.20-8.6.94
1948	TraesCS1B01G252100	8.6.20-8.6.94
1951	TraesCS4A01G010000	8.6.20-8.6.94
1952	TraesCS2D01G516200	8.6.20-8.6.94
1953	TraesCS1A01G408900	8.6.20-8.6.94
1954	TraesCS2A01G046500	8.6.20-8.6.94
1955	TraesCS6D01G090500	8.6.20-8.6.94
1958	TraesCS4B01G261600	8.6.20-8.6.94
1959	TraesCS3D01G034200	8.6.20-8.6.94
1960	TraesCS6A01G047500	8.6.20-8.6.94
1961	TraesCS4A01G269400	8.6.20-8.6.94
1964	TraesCS3A01G513700	8.6.20-8.6.94
1965	TraesCS1A01G153000	8.6.20-8.6.94
1966	TraesCS7A01G034600	8.6.20-8.6.94
1967	TraesCS1A01G104500	8.6.20-8.6.94
1968	TraesCS4B01G092700	8.6.20-8.6.94
1969	TraesCS4B01G005300	8.6.20-8.6.94
1970	TraesCS2A01G520900	8.6.20-8.6.94
1972	TraesCS3D01G284200	8.6.20-8.6.94
1973	TraesCS1A01G039100	8.6.20-8.6.94
1974	TraesCS6D01G067900	8.6.20-8.6.94
1975	TraesCS7B01G000300	8.6.20-8.6.94
1977	TraesCS4B01G092200	8.6.20-8.6.94
1978	TraesCS5B01G498000	8.6.20-8.6.94
1979	TraesCS7B01G502000	8.6.20-8.6.94
1982	TraesCS3B01G142200	8.6.20-8.6.94
1983	TraesCS7D01G031100	8.6.20-8.6.94
1986	TraesCS6D01G332600	8.6.20-8.6.94
1988	TraesCS5D01G228300	8.6.20-8.6.94
1989	TraesCS7B01G126700	8.6.20-8.6.94
1990	TraesCS5B01G502600	8.6.20-8.6.94
1992	TraesCS5D01G066100	8.6.20-8.6.94
1993	TraesCS2D01G583000	8.6.20-8.6.94
1997	TraesCS1A01G341900	8.6.20-8.6.94
1998	TraesCS5A01G312800	8.6.20-8.6.94
2000	TraesCS4A01G495000	8.6.20-8.6.94
2002	TraesCS6B01G082100	8.6.20-8.6.94
2004	TraesCS2A01G350700	8.6.20-8.6.94
2005	TraesCS1D01G137200	8.6.20-8.6.94
2007	TraesCS6A01G305600	8.6.20-8.6.94
2008	TraesCS6D01G164500	8.6.20-8.6.94
2009	TraesCS7D01G542200	8.6.20-8.6.94
2010	TraesCS1A01G407600	8.6.20-8.6.94
2012	TraesCS6D01G284100	8.6.20-8.6.94
2015	TraesCS4B01G009800	8.6.20-8.6.94
2016	TraesCS2B01G545100	8.6.20-8.6.94
2017	TraesCS2A01G433500	8.6.20-8.6.94
2018	TraesCS1A01G027600	8.6.20-8.6.94
2019	TraesCS2D01G348800	8.6.20-8.6.94
2024	TraesCS3A01G155000	8.6.20-8.6.94
2025	TraesCS4A01G474300	8.6.20-8.6.94
2026	TraesCS2A01G514200	8.6.20-8.6.94
2029	TraesCS5B01G486700	8.6.20-8.6.94
2033	TraesCS5A01G147000	8.6.20-8.6.94
2035	TraesCS6B01G048500	8.6.20-8.6.94
2039	TraesCS6B01G048300	8.6.20-8.6.94
2041	TraesCS2B01G066100	8.6.20-8.6.94
2042	TraesCS7D01G055000	8.6.20-8.6.94
2043	TraesCS6B01G079000	8.6.20-8.6.94
2045	TraesCS4B01G275500	8.6.20-8.6.94
2047	TraesCS1D01G261900	8.6.20-8.6.94
2048	TraesCS3A01G188600	8.6.20-8.6.94
2051	TraesCS7D01G483900	8.6.20-8.6.94
2055	TraesCS1A01G361200	8.6.20-8.6.94
2056	TraesCS3B01G318300	8.6.20-8.6.94
2058	TraesCS1B01G335100	8.6.20-8.6.94
2061	TraesCS3D01G087800	8.6.20-8.6.94
2062	TraesCS2A01G571500	8.6.20-8.6.94
2066	TraesCS5B01G331700	8.6.20-8.6.94
2067	TraesCS7D01G246600	8.6.20-8.6.94
2068	TraesCS4D01G205000	8.6.20-8.6.94
2069	TraesCS7D01G544600	8.6.20-8.6.94
2070	TraesCS2B01G183200	8.6.20-8.6.94
2073	TraesCS1A01G229000	8.6.20-8.6.94
2074	TraesCS7A01G541100	8.6.20-8.6.94
2075	TraesCS6D01G224600	8.6.20-8.6.94
2078	TraesCS6B01G231900	8.6.20-8.6.94
2083	TraesCS5B01G219400	8.6.20-8.6.94
2085	TraesCS5B01G355800	8.6.20-8.6.94
2087	TraesCS4A01G494700	8.6.20-8.6.94
2088	TraesCS1D01G286600	8.6.20-8.6.94
2093	TraesCS2D01G256600	8.6.20-8.6.94
2094	TraesCS7D01G546100	8.6.20-8.6.94
2095	TraesCS4A01G402000	8.6.20-8.6.94
2096	TraesCS6A01G055000	8.6.20-8.6.94
2097	TraesCS5A01G142500	8.6.20-8.6.94
2098	TraesCS5B01G457600	8.6.20-8.6.94
2099	TraesCS2D01G583100	8.6.20-8.6.94
2100	TraesCS2B01G542400	8.6.20-8.6.94
2101	TraesCS6A01G240000	8.6.20-8.6.94
2102	TraesCS5A01G313000	8.6.20-8.6.94
2103	TraesCS5A01G299500	8.6.20-8.6.94
2104	TraesCS3B01G114600	8.6.20-8.6.94
2105	TraesCS4B01G204100	8.6.20-8.6.94
2108	TraesCS2B01G435100	8.6.20-8.6.94
2110	TraesCS6D01G385500	8.6.20-8.6.94
2112	TraesCS4A01G462300	8.6.20-8.6.94
2113	TraesCS6B01G198500	8.6.20-8.6.94
2116	TraesCS6B01G145200	8.6.20-8.6.94
2125	TraesCS1A01G009400	8.6.20-8.6.128
2130	TraesCS1A01G135900	8.6.20-8.6.128
2132	TraesCS1A01G282300	8.6.20-8.6.128
2133	TraesCS1A01G282400	8.6.20-8.6.128
2135	TraesCS1A01G403700	8.6.20-8.6.128
2136	TraesCS1A01G409300	8.6.20-8.6.128
2137	TraesCS1A01G409400	8.6.20-8.6.128
2138	TraesCS1A01G421300	8.6.20-8.6.128
2142	TraesCS1B01G103100	8.6.20-8.6.128
2144	TraesCS1B01G148700	8.6.20-8.6.128
2146	TraesCS1B01G211600	8.6.20-8.6.128
2149	TraesCS1B01G243300	8.6.20-8.6.128
2150	TraesCS1B01G339000	8.6.20-8.6.128
2152	TraesCS1B01G340200	8.6.20-8.6.128
2153	TraesCS1B01G341400	8.6.20-8.6.128
2154	TraesCS1B01G343000	8.6.20-8.6.128
2159	TraesCS1B01G377100	8.6.20-8.6.128
2160	TraesCS1B01G377200	8.6.20-8.6.128
2162	TraesCS1B01G385200	8.6.20-8.6.128
2163	TraesCS1B01G395800	8.6.20-8.6.128
2166	TraesCS1B01G434700	8.6.20-8.6.128
2167	TraesCS1B01G434900	8.6.20-8.6.128
2171	TraesCS1D01G085000	8.6.20-8.6.128
2174	TraesCS1D01G300500	8.6.20-8.6.128
2176	TraesCS1D01G322800	8.6.20-8.6.128
2177	TraesCS1D01G328700	8.6.20-8.6.128
2178	TraesCS1D01G377100	8.6.20-8.6.128
2180	TraesCS2A01G018500	8.6.20-8.6.128
2181	TraesCS2A01G045500	8.6.20-8.6.128
2182	TraesCS2A01G053300	8.6.20-8.6.128
2183	TraesCS2A01G119100	8.6.20-8.6.128
2185	TraesCS2A01G123400	8.6.20-8.6.128
2191	TraesCS2A01G310700	8.6.20-8.6.128
2194	TraesCS2A01G485100	8.6.20-8.6.128
2198	TraesCS2A01G567700	8.6.20-8.6.128
2199	TraesCS2A01G572800	8.6.20-8.6.128
2200	TraesCS2A01G593800	8.6.20-8.6.128
2201	TraesCS2B01G097800	8.6.20-8.6.128
2203	TraesCS2B01G116000	8.6.20-8.6.128
2204	TraesCS2B01G124600	8.6.20-8.6.128
2205	TraesCS2B01G124900	8.6.20-8.6.128
2210	TraesCS2B01G284300	8.6.20-8.6.128
2211	TraesCS2B01G357200	8.6.20-8.6.128
2213	TraesCS2B01G396100	8.6.20-8.6.128
2215	TraesCS2B01G445500	8.6.20-8.6.128
2216	TraesCS2B01G445600	8.6.20-8.6.128
2219	TraesCS2B01G483900	8.6.20-8.6.128
2220	TraesCS2B01G491300	8.6.20-8.6.128
2221	TraesCS2B01G549000	8.6.20-8.6.128
2224	TraesCS2B01G612400	8.6.20-8.6.128
2225	TraesCS2B01G615000	8.6.20-8.6.128
2227	TraesCS2D01G029900	8.6.20-8.6.128
2228	TraesCS2D01G030000	8.6.20-8.6.128
2229	TraesCS2D01G101300	8.6.20-8.6.128
2234	TraesCS2D01G199200	8.6.20-8.6.128
2236	TraesCS2D01G349400	8.6.20-8.6.128
2240	TraesCS2D01G441600	8.6.20-8.6.128
2241	TraesCS2D01G441700	8.6.20-8.6.128
2242	TraesCS2D01G467600	8.6.20-8.6.128
2243	TraesCS2D01G476600	8.6.20-8.6.128
2244	TraesCS2D01G485400	8.6.20-8.6.128
2245	TraesCS2D01G494000	8.6.20-8.6.128
2246	TraesCS2D01G494200	8.6.20-8.6.128
2247	TraesCS2D01G494800	8.6.20-8.6.128
2248	TraesCS2D01G497900	8.6.20-8.6.128
2252	TraesCS2D01G506300	8.6.20-8.6.128
2257	TraesCS2D01G520800	8.6.20-8.6.128
2258	TraesCS2D01G523200	8.6.20-8.6.128
2261	TraesCS2D01G562100	8.6.20-8.6.128
2262	TraesCS2D01G568200	8.6.20-8.6.128
2263	TraesCS2D01G583700	8.6.20-8.6.128
2264	TraesCS2D01G583900	8.6.20-8.6.128
2267	TraesCS2D01G588600	8.6.20-8.6.128
2268	TraesCS2D01G594400	8.6.20-8.6.128
2271	TraesCS3A01G035300	8.6.20-8.6.128
2272	TraesCS3A01G045600	8.6.20-8.6.128
2274	TraesCS3A01G072000	8.6.20-8.6.128
2275	TraesCS3A01G102700	8.6.20-8.6.128
2280	TraesCS3A01G397300	8.6.20-8.6.128
2282	TraesCS3A01G452600	8.6.20-8.6.128
2284	TraesCS3A01G478500	8.6.20-8.6.128
2285	TraesCS3A01G482200	8.6.20-8.6.128
2286	TraesCS3A01G509600	8.6.20-8.6.128
2292	TraesCS3B01G036400	8.6.20-8.6.128
2295	TraesCS3B01G063600	8.6.20-8.6.128
2296	TraesCS3B01G063700	8.6.20-8.6.128
2297	TraesCS3B01G094100	8.6.20-8.6.128
2298	TraesCS3B01G094500	8.6.20-8.6.128
2299	TraesCS3B01G113700	8.6.20-8.6.128
2300	TraesCS3B01G126800	8.6.20-8.6.128
2303	TraesCS3B01G198000	8.6.20-8.6.128
2305	TraesCS3B01G217000	8.6.20-8.6.128
2306	TraesCS3B01G226200	8.6.20-8.6.128
2307	TraesCS3B01G291600	8.6.20-8.6.128
2311	TraesCS3B01G359300	8.6.20-8.6.128
2313	TraesCS3B01G429200	8.6.20-8.6.128
2315	TraesCS3B01G470000	8.6.20-8.6.128
2316	TraesCS3B01G522000	8.6.20-8.6.128
2317	TraesCS3B01G529400	8.6.20-8.6.128
2323	TraesCS3D01G027700	8.6.20-8.6.128
2324	TraesCS3D01G035600	8.6.20-8.6.128
2325	TraesCS3D01G098600	8.6.20-8.6.128
2329	TraesCS3D01G353700	8.6.20-8.6.128
2332	TraesCS3D01G391100	8.6.20-8.6.128
2333	TraesCS3D01G477300	8.6.20-8.6.128
2337	TraesCS4A01G021500	8.6.20-8.6.128
2341	TraesCS4A01G309200	8.6.20-8.6.128
2342	TraesCS4A01G309300	8.6.20-8.6.128
2343	TraesCS4A01G344900	8.6.20-8.6.128
2348	TraesCS4B01G033600	8.6.20-8.6.128
2357	TraesCS4B01G390000	8.6.20-8.6.128
2358	TraesCS4D01G004400	8.6.20-8.6.128
2362	TraesCS5A01G003500	8.6.20-8.6.128
2363	TraesCS5A01G004800	8.6.20-8.6.128
2364	TraesCS5A01G015200	8.6.20-8.6.128
2366	TraesCS5A01G094800	8.6.20-8.6.128
2368	TraesCS5A01G181600	8.6.20-8.6.128
2369	TraesCS5A01G225600	8.6.20-8.6.128
2370	TraesCS5A01G235000	8.6.20-8.6.128
2378	TraesCS5B01G154200	8.6.20-8.6.128
2380	TraesCS5B01G283200	8.6.20-8.6.128
2381	TraesCS5B01G284100	8.6.20-8.6.128
2383	TraesCS5B01G451800	8.6.20-8.6.128
2385	TraesCS5B01G491200	8.6.20-8.6.128
2386	TraesCS5B01G512900	8.6.20-8.6.128
2388	TraesCS5B01G520400	8.6.20-8.6.128
2389	TraesCS5B01G523700	8.6.20-8.6.128
2393	TraesCS5B01G550800	8.6.20-8.6.128
2396	TraesCS5D01G012200	8.6.20-8.6.128
2397	TraesCS5D01G246100	8.6.20-8.6.128
2401	TraesCS5D01G446800	8.6.20-8.6.128
2402	TraesCS5D01G446900	8.6.20-8.6.128
2405	TraesCS5D01G513100	8.6.20-8.6.128
2408	TraesCS6A01G002800	8.6.20-8.6.128
2409	TraesCS6A01G012500	8.6.20-8.6.128
2411	TraesCS6A01G120500	8.6.20-8.6.128
2414	TraesCS6A01G381000	8.6.20-8.6.128
2416	TraesCS6B01G002300	8.6.20-8.6.128
2417	TraesCS6B01G007700	8.6.20-8.6.128
2418	TraesCS6B01G025300	8.6.20-8.6.128
2419	TraesCS6B01G034700	8.6.20-8.6.128
2421	TraesCS6B01G342800	8.6.20-8.6.128
2422	TraesCS6B01G351000	8.6.20-8.6.128
2424	TraesCS6B01G431100	8.6.20-8.6.128
2427	TraesCS6B01G451600	8.6.20-8.6.128
2434	TraesCS6D01G300800	8.6.20-8.6.128
2435	TraesCS6D01G370100	8.6.20-8.6.128
2438	TraesCS7A01G207800	8.6.20-8.6.128
2439	TraesCS7A01G243900	8.6.20-8.6.128
2441	TraesCS7A01G293000	8.6.20-8.6.128
2448	TraesCS7B01G002000	8.6.20-8.6.128
2449	TraesCS7B01G016200	8.6.20-8.6.128
2451	TraesCS7B01G038400	8.6.20-8.6.128
2452	TraesCS7B01G060300	8.6.20-8.6.128
2456	TraesCS7B01G105100	8.6.20-8.6.128
2461	TraesCS7B01G366200	8.6.20-8.6.128
2462	TraesCS7B01G446400	8.6.20-8.6.128
2463	TraesCS7B01G452700	8.6.20-8.6.128
2465	TraesCS7B01G481400	8.6.20-8.6.128
2467	TraesCS7D01G057300	8.6.20-8.6.128
2468	TraesCS7D01G099600	8.6.20-8.6.128
2470	TraesCS7D01G170800	8.6.20-8.6.128
2473	TraesCS7D01G331000	8.6.20-8.6.128
2476	TraesCS7D01G369700	8.6.20-8.6.128
2481	TraesCS7D01G469200	8.6.20-8.6.128
2483	TraesCS7D01G488100	8.6.20-8.6.128
2501	TraesCS3A01G085200	8.6.20-8.6.128
2503	TraesCS3D01G475200	8.6.20-8.6.128
2504	TraesCS4D01G050200	8.6.20-8.6.128
2507	TraesCS4B01G086900	8.6.20-8.6.128
2508	TraesCS6A01G018600	8.6.20-8.6.128
2509	TraesCS5A01G090600	8.6.20-8.6.128
2512	TraesCS2D01G482000	8.6.20-8.6.128
2513	TraesCS1A01G136000	8.6.20-8.6.128
2515	TraesCS2A01G558300	8.6.20-8.6.128
2517	TraesCS3A01G483000	8.6.20-8.6.128
2518	TraesCS5D01G487900	8.6.20-8.6.128
2520	TraesCS3B01G152200	8.6.20-8.6.128
2522	TraesCS2A01G239900	8.6.20-8.6.128
2523	TraesCS6A01G028700	8.6.20-8.6.128
2524	TraesCS2D01G522500	8.6.20-8.6.128
2526	TraesCS3A01G297100	8.6.20-8.6.128
2527	TraesCS2D01G482100	8.6.20-8.6.128
2531	TraesCS2D01G485700	8.6.20-8.6.128
2532	TraesCS4A01G472600	8.6.20-8.6.128
2536	TraesCS2B01G486900	8.6.20-8.6.128
2537	TraesCS7D01G475300	8.6.20-8.6.128
2538	TraesCS2B01G613900	8.6.20-8.6.128
2541	TraesCS1B01G277100	8.6.20-8.6.128
2542	TraesCS2B01G084200	8.6.20-8.6.128
2543	TraesCS1A01G181600	8.6.20-8.6.128
2544	TraesCS4D01G293200	8.6.20-8.6.128
2545	TraesCS3B01G293200	8.6.20-8.6.128
2546	TraesCS2B01G599800	8.6.20-8.6.128
2547	TraesCS2A01G051700	8.6.20-8.6.128
2548	TraesCS7D01G246600	8.6.20-8.6.128
2549	TraesCS2D01G493700	8.6.20-8.6.128
2551	TraesCS7A01G198900	8.6.20-8.6.128
2552	TraesCS3A01G481500	8.6.20-8.6.128
2553	TraesCS5B01G448400	8.6.20-8.6.128
2554	TraesCS6B01G427200	8.6.20-8.6.128
2556	TraesCS3A01G480300	8.6.20-8.6.128
2557	TraesCS1A01G203700	8.6.20-8.6.128
2560	TraesCS3A01G480400	8.6.20-8.6.128
2561	TraesCS4B01G003600	8.6.20-8.6.128
2563	TraesCS7B01G195400	8.6.20-8.6.128
2564	TraesCS2D01G493500	8.6.20-8.6.128
2566	TraesCS5D01G488500	8.6.20-8.6.128
2567	TraesCS7D01G161200	8.6.20-8.6.128
2569	TraesCS3A01G260100	8.6.20-8.6.128
2570	TraesCS2B01G369100	8.6.20-8.6.128
2571	TraesCS5D01G488900	8.6.20-8.6.128
2574	TraesCS2D01G523300	8.6.20-8.6.128
2575	TraesCS2D01G511900	8.6.20-8.6.128
2577	TraesCS3B01G220000	8.6.20-8.6.128
2578	TraesCS3B01G526000	8.6.20-8.6.128
2579	TraesCS2B01G489700	8.6.20-8.6.128
2580	TraesCS2D01G495800	8.6.20-8.6.128
2581	TraesCS2A01G350700	8.6.20-8.6.128
2584	TraesCS5D01G014100	8.6.20-8.6.128
2587	TraesCS1A01G291700	8.6.20-8.6.128
2588	TraesCS5B01G382600	8.6.20-8.6.128
2589	TraesCS6B01G413300	8.6.20-8.6.128
2590	TraesCS2B01G613500	8.6.20-8.6.128
2591	TraesCS7D01G544600	8.6.20-8.6.128
2592	TraesCS2D01G499800	8.6.20-8.6.128
2593	TraesCS3B01G578600	8.6.20-8.6.128
2595	TraesCS1A01G160200	8.6.20-8.6.128
2597	TraesCS3B01G295000	8.6.20-8.6.128
2600	TraesCS7D01G542700	8.6.20-8.6.128
2601	TraesCS7A01G053900	8.6.20-8.6.128
2602	TraesCS5B01G506300	8.6.20-8.6.128
2603	TraesCS7D01G546100	8.6.20-8.6.128
2605	TraesCS1A01G250000	8.6.20-8.6.128
2609	TraesCS7D01G463700	8.6.20-8.6.128
2610	TraesCS3B01G282300	8.6.20-8.6.128
2611	TraesCS1A01G407600	8.6.20-8.6.128
2612	TraesCS1B01G376100	8.6.20-8.6.128
2613	TraesCS7B01G038100	8.6.20-8.6.128
2616	TraesCS2D01G507900	8.6.20-8.6.128
2617	TraesCS2D01G501700	8.6.20-8.6.128
2619	TraesCS7A01G109200	8.6.20-8.6.128
2620	TraesCS2D01G348900	8.6.20-8.6.128
2621	TraesCS4A01G181900	8.6.20-8.6.128
2623	TraesCS5B01G181500	8.6.20-8.6.128
2624	TraesCS6A01G147000	8.6.20-8.6.128
2625	TraesCS2D01G502000	8.6.20-8.6.128
2626	TraesCS7B01G022000	8.6.20-8.6.128
2628	TraesCS1A01G014300	8.6.20-8.6.128
2629	TraesCS2D01G348800	8.6.20-8.6.128
2630	TraesCS2A01G479000	8.6.20-8.6.128
2632	TraesCS4B01G157900	8.6.20-8.6.128
2633	TraesCS2D01G481000	8.6.20-8.6.128
2634	TraesCS7B01G474800	8.6.20-8.6.128
2635	TraesCS1B01G382900	8.6.20-8.6.128
2638	TraesCS5D01G014300	8.6.20-8.6.128
2640	TraesCS7D01G299800	8.6.20-8.6.128
2642	TraesCS1B01G243000	8.6.20-8.6.128
2643	TraesCS7D01G513400	8.6.20-8.6.128
2647	TraesCS5A01G310800	8.6.20-8.6.128
2649	TraesCS2D01G492900	8.6.20-8.6.128
2651	TraesCS1D01G042300	8.6.20-8.6.128
2652	TraesCS6A01G117200	8.6.20-8.6.128
2653	TraesCS6A01G023300	8.6.20-8.6.128
2654	TraesCS1B01G243200	8.6.20-8.6.128
2657	TraesCS2D01G517600	8.6.20-8.6.128
2659	TraesCS2B01G489800	8.6.20-8.6.128
2660	TraesCS4D01G004200	8.6.20-8.6.128
2661	TraesCS6A01G028800	8.6.20-8.6.128
2662	TraesCS7B01G016500	8.6.20-8.6.128
2664	TraesCS2D01G518100	8.6.20-8.6.128
2665	TraesCS1B01G168400	8.6.20-8.6.128
2666	TraesCS2D01G523000	8.6.20-8.6.128
2668	TraesCS2A01G557700	8.6.20-8.6.128
2669	TraesCS4D01G062900	8.6.20-8.6.128
2670	TraesCS2B01G041200	8.6.20-8.6.128
2672	TraesCS1D01G249600	8.6.20-8.6.128
2674	TraesCS2D01G473700	8.6.20-8.6.128
2678	TraesCS1B01G435100	8.6.20-8.6.128
2680	TraesCS2D01G583000	8.6.20-8.6.128
2682	TraesCS7D01G498500	8.6.20-8.6.128
2683	TraesCS4A01G303900	8.6.20-8.6.128
2684	TraesCS4D01G042100	8.6.20-8.6.128
2685	TraesCS1D01G430700	8.6.20-8.6.128
2686	TraesCS4A01G486100	8.6.20-8.6.128
2687	TraesCS2D01G506400	8.6.20-8.6.128
2690	TraesCS1A01G182900	8.6.20-8.6.128
2691	TraesCS2B01G615500	8.6.20-8.6.128
2692	TraesCS2D01G521500	8.6.20-8.6.128
2693	TraesCS4B01G092700	8.6.20-8.6.128
2695	TraesCS3D01G063900	8.6.20-8.6.128
2696	TraesCS2A01G182900	8.6.20-8.6.128
2697	TraesCS2D01G477800	8.6.20-8.6.128
2698	TraesCS3B01G524800	8.6.20-8.6.128
2699	TraesCS5A01G312800	8.6.20-8.6.128
2700	TraesCS7D01G546400	8.6.20-8.6.128
2706	TraesCS4A01G269500	8.6.20-8.6.128
2707	TraesCS5B01G559500	8.6.20-8.6.128
2710	TraesCS2D01G498900	8.6.20-8.6.128
2711	TraesCS7B01G016700	8.6.20-8.6.128
2712	TraesCS2B01G156100	8.6.20-8.6.128
2713	TraesCS7A01G039200	8.6.20-8.6.128
2716	TraesCS4D01G109600	8.6.20-8.6.128
2717	TraesCS4B01G088200	8.6.20-8.6.128
2718	TraesCS7A01G396100	8.6.20-8.6.128
2719	TraesCS1B01G311000	8.6.20-8.6.128
2720	TraesCS1A01G408900	8.6.20-8.6.128
2722	TraesCS4D01G089200	8.6.20-8.6.128
2723	TraesCS5B01G523600	8.6.20-8.6.128
2724	TraesCS2D01G501800	8.6.20-8.6.128
2725	TraesCS7D01G117100	8.6.20-8.6.128
2726	TraesCS1D01G318700	8.6.20-8.6.128
2727	TraesCS2B01G503400	8.6.20-8.6.128
2729	TraesCS5B01G545100	8.6.20-8.6.128
2730	TraesCS2B01G334000	8.6.20-8.6.128
2731	TraesCS1B01G287800	8.6.20-8.6.128
2735	TraesCS4B01G390200	8.6.20-8.6.128
2738	TraesCS3B01G153500	8.6.20-8.6.128
2740	TraesCS7D01G526700	8.6.20-8.6.128
2744	TraesCS4A01G447500	8.6.20-8.6.128
2746	TraesCS4B01G224100	8.6.20-8.6.128
2747	TraesCS3B01G291000	8.6.20-8.6.128
2748	TraesCS1D01G012500	8.6.20-8.6.128
2749	TraesCS2B01G424300	8.6.20-8.6.128
2751	TraesCS2D01G477200	8.6.20-8.6.128
2752	TraesCS3D01G524700	8.6.20-8.6.128
2753	TraesCS6A01G047500	8.6.20-8.6.128
2754	TraesCS1B01G035100	8.6.20-8.6.128
2755	TraesCS7B01G256000	8.6.20-8.6.128
2756	TraesCS2B01G111100	8.6.20-8.6.128
2757	TraesCS1A01G283900	8.6.20-8.6.128
2758	TraesCS1A01G265600	8.6.20-8.6.128
2760	TraesCS7B01G000300	8.6.20-8.6.128
2761	TraesCS7B01G320500	8.6.20-8.6.128
2764	TraesCS2D01G260000	8.6.20-8.6.128
2765	TraesCS5D01G526800	8.6.20-8.6.128
2767	TraesCS4B01G033400	8.6.20-8.6.128
2769	TraesCS2D01G483500	8.6.20-8.6.128
2771	TraesCS5A01G310100	8.6.20-8.6.128
2773	TraesCS5B01G498000	8.6.20-8.6.128
2774	TraesCS7D01G508100	8.6.20-8.6.128
2777	TraesCS7A01G557600	8.6.20-8.6.128
2779	TraesCS1D01G042100	8.6.20-8.6.128
2781	TraesCS4D01G195100	8.6.20-8.6.128
2782	TraesCS4D01G030700	8.6.20-8.6.128
2785	TraesCS4D01G123300	8.6.20-8.6.128
2786	TraesCS1D01G431200	8.6.20-8.6.128
2789	TraesCS2B01G000600	8.6.20-8.6.128
2792	TraesCS1D01G086800	8.6.20-8.6.128
2795	TraesCS5B01G527800	8.6.20-8.6.128
2796	TraesCS7B01G394500	8.6.20-8.6.128
2797	TraesCS7B01G441700	8.6.20-8.6.128
2798	TraesCS2D01G583100	8.6.20-8.6.128
2799	TraesCS7D01G089200	8.6.20-8.6.128
2800	TraesCS7B01G183700	8.6.20-8.6.128
2801	TraesCS3B01G092500	8.6.20-8.6.128
2802	TraesCS5D01G265700	8.6.20-8.6.128
2803	TraesCS2D01G580400	8.6.20-8.6.128
2804	TraesCS3A01G388200	8.6.20-8.6.128
2806	TraesCS2B01G534000	8.6.20-8.6.128
2808	TraesCS7B01G484900	8.6.20-8.6.128
2810	TraesCS6B01G443800	8.6.20-8.6.128
2811	TraesCS2A01G267600	8.6.20-8.6.128
2812	TraesCS5A01G147000	8.6.20-8.6.128
2813	TraesCS1A01G011900	8.6.20-8.6.128
2814	TraesCS2D01G465800	8.6.20-8.6.128
2817	TraesCS2D01G481700	8.6.20-8.6.128
2818	TraesCS7D01G522200	8.6.20-8.6.128
2819	TraesCS7D01G203100	8.6.20-8.6.128
2821	TraesCS4B01G275500	8.6.20-8.6.128
2825	TraesCS6B01G158300	8.6.20-8.6.128
2827	TraesCS6B01G327200	8.6.20-8.6.128
2828	TraesCS5A01G465500	8.6.20-8.6.128
2829	TraesCS7B01G017000	8.6.20-8.6.128
2833	TraesCS4B01G364000	8.6.20-8.6.128
2834	TraesCS5A01G195100	8.6.20-8.6.128
2836	TraesCS3B01G376900	8.6.20-8.6.128
2838	TraesCS2B01G273500	8.6.20-8.6.128
2840	TraesCS2D01G487400	8.6.20-8.6.128
2841	TraesCS2D01G500400	8.6.20-8.6.128
2842	TraesCS1D01G090000	8.6.20-8.6.128
2843	TraesCS5B01G464900	8.6.20-8.6.128
2844	TraesCS2B01G530200	8.6.20-8.6.128
2845	TraesCS6D01G385500	8.6.20-8.6.128
2847	TraesCS2D01G488300	8.6.20-8.6.128
2849	TraesCS7B01G482000	8.6.20-8.6.128
2853	TraesCS5D01G004900	8.6.20-8.6.128
2855	TraesCS2D01G190700	8.6.20-8.6.128
2856	TraesCS1B01G320000	8.6.20-8.6.128
2857	TraesCS6B01G404000	8.6.20-8.6.128
2859	TraesCS5A01G338400	8.6.20-8.6.128
2860	TraesCS4A01G293900	8.6.20-8.6.128
2861	TraesCS3A01G053000	8.6.20-8.6.128
2863	TraesCS2D01G021000	8.6.20-8.6.128
2864	TraesCS1D01G075700	8.6.20-8.6.128
2866	TraesCS2B01G489500	8.6.20-8.6.128
2867	TraesCS6B01G374000	8.6.20-8.6.128
2868	TraesCS3B01G142200	8.6.20-8.6.128
2870	TraesCS7B01G455700	8.6.20-8.6.128
2873	TraesCS5B01G355800	8.6.20-8.6.128
2874	TraesCS2B01G114000	8.6.20-8.6.128
2875	TraesCS6A01G180600	8.6.20-8.6.128
2876	TraesCS2A01G287200	8.6.20-8.6.128
2877	TraesCS1A01G443900	8.6.20-8.6.128
2878	TraesCS4D01G351500	8.6.20-8.6.128
2879	TraesCS5A01G183300	8.6.20-8.6.128
2881	TraesCS5B01G477300	8.6.20-8.6.128
2883	TraesCS7D01G511600	8.6.20-8.6.128
2884	TraesCS5D01G473000	8.6.20-8.6.128
2885	TraesCS1D01G147800	8.6.20-8.6.128
2887	TraesCS3B01G149000	8.6.20-8.6.128
2888	TraesCS4A01G269400	8.6.20-8.6.128
2889	TraesCS5D01G428900	8.6.20-8.6.128
2890	TraesCS6D01G040600	8.6.20-8.6.128
2892	TraesCS5D01G149600	8.6.20-8.6.128
2896	TraesCS6A01G176400	8.6.20-8.6.128
2898	TraesCS4D01G201300	8.6.20-8.6.128
2899	TraesCS6D01G040400	8.6.20-8.6.128
2900	TraesCS1A01G365200	8.6.20-8.6.128
2903	TraesCS5A01G004700	8.6.20-8.6.128
2904	TraesCS2A01G573400	8.6.20-8.6.128
2906	TraesCS5D01G183500	8.6.20-8.6.128
2909	TraesCS6A01G022500	8.6.20-8.6.128
2910	TraesCS3D01G413500	8.6.20-8.6.128
2911	TraesCS2A01G315600	8.6.20-8.6.128
2913	TraesCS2A01G110200	8.6.20-8.6.128
2914	TraesCS2B01G111000	8.6.20-8.6.128
2915	TraesCS6B01G407100	8.6.20-8.6.128
2917	TraesCS2A01G038300	8.6.20-8.6.128
2920	TraesCS5B01G160700	8.6.20-8.6.128
2921	TraesCS3D01G034000	8.6.20-8.6.128
2923	TraesCS5A01G299500	8.6.20-8.6.128
2924	TraesCS4B01G130100	8.6.20-8.6.128
2925	TraesCS2B01G051600	8.6.20-8.6.128
2926	TraesCS2D01G466400	8.6.20-8.6.128
2927	TraesCS7D01G125400	8.6.20-8.6.128
2928	TraesCS2D01G493600	8.6.20-8.6.128
2931	TraesCS1B01G346600	8.6.20-8.6.128
2932	TraesCS2B01G114500	8.6.20-8.6.128
2933	TraesCS7A01G131600	8.6.20-8.6.128
2936	TraesCS3A01G357400	8.6.20-8.6.128
2938	TraesCS5D01G526300	8.6.20-8.6.128
2940	TraesCS2D01G519100	8.6.20-8.6.128
2941	TraesCS3B01G453200	8.6.20-8.6.128
2942	TraesCS2D01G579000	8.6.20-8.6.128
2943	TraesCS3A01G449000	8.6.20-8.6.128
2945	TraesCS2B01G048400	8.6.20-8.6.128
2946	TraesCS3A01G260200	8.6.20-8.6.128
2948	TraesCS5D01G008300	8.6.20-8.6.128
2949	TraesCS5A01G328800	8.6.20-8.6.128
2952	TraesCS2B01G599100	8.6.20-8.6.128
2953	TraesCS4D01G337000	8.6.20-8.6.128
2955	TraesCS4A01G256400	8.6.20-8.6.128
2956	TraesCS5D01G018500	8.6.20-8.6.128
2957	TraesCS7D01G035300	8.6.20-8.6.128
2958	TraesCS5B01G572200	8.6.20-8.6.128
2961	TraesCS4A01G498400	8.6.20-8.6.128
2962	TraesCS7B01G391700	8.6.20-8.6.128
2965	TraesCS7B01G158500	8.6.20-8.6.128
2966	TraesCS5A01G313000	8.6.20-8.6.128
2968	TraesCS5A01G220200	8.6.20-8.6.128
2969	TraesCS2D01G386500	8.6.20-8.6.128
2970	TraesCS5D01G209700	8.6.20-8.6.128
2971	TraesCS3B01G153900	8.6.20-8.6.128
2972	TraesCS4A01G250600	8.6.20-8.6.128
2975	TraesCS3D01G166500	8.6.20-8.6.128
2976	TraesCS6B01G088800	8.6.20-8.6.128
2977	TraesCS7A01G413300	8.6.20-8.6.128
2980	TraesCS7A01G173900	8.6.20-8.6.128
2984	TraesCS6A01G375100	8.6.20-8.6.128
2985	TraesCS2D01G470000	8.6.20-8.6.128
2986	TraesCS2B01G142000	8.6.20-8.6.128
2991	TraesCS6D01G271100	8.6.20-8.6.128
2993	TraesCS2D01G489700	8.6.20-8.6.128
2995	TraesCS6B01G046800	8.6.20-8.6.128
2996	TraesCS3B01G114400	8.6.20-8.6.128
2997	TraesCS3A01G377400	8.6.20-8.6.128
2998	TraesCS7A01G025100	8.6.20-8.6.128
3001	TraesCS1A01G262900	8.6.20-8.6.128
3003	TraesCS3B01G612000	8.6.20-8.6.128
3004	TraesCS2B01G574100	8.6.20-8.6.128
3006	TraesCS7D01G441500	8.6.20-8.6.128
3007	TraesCS6A01G009400	8.6.20-8.6.128
3008	TraesCS1B01G335100	8.6.20-8.6.128
3009	TraesCS5D01G377800	8.6.20-8.6.128
3010	TraesCS3D01G266000	8.6.20-8.6.128
3012	TraesCS7B01G003900	8.6.20-8.6.128
3013	TraesCS3B01G601700	8.6.20-8.6.128
3014	TraesCS2D01G392600	8.6.20-8.6.128
3015	TraesCS5A01G237600	8.6.20-8.6.128
3017	TraesCS7A01G119900	8.6.20-8.6.128
3018	TraesCS2B01G454100	8.6.20-8.6.128
3020	TraesCS2D01G487700	8.6.20-8.6.128
3021	TraesCS5B01G256600	8.6.20-8.6.128
3022	TraesCS5B01G208400	8.6.20-8.6.128
3023	TraesCS2B01G330700	8.6.20-8.6.128
3024	TraesCS7B01G016900	8.6.20-8.6.128
3025	TraesCS7D01G549800	8.6.20-8.6.128
3026	TraesCS3B01G335100	8.6.20-8.6.128
3028	TraesCS3B01G101500	8.6.20-8.6.128
3032	TraesCS2A01G573300	8.6.20-8.6.128
3035	TraesCS2D01G499200	8.6.20-8.6.128
3036	TraesCS6A01G055000	8.6.20-8.6.128
3037	TraesCS1B01G433100	8.6.20-8.6.128
3039	TraesCS1D01G261900	8.6.20-8.6.128
3040	TraesCS2B01G417700	8.6.20-8.6.128
3042	TraesCS1D01G207100	8.6.20-8.6.128
3044	TraesCS4A01G345900	8.6.20-8.6.128
3045	TraesCS1B01G354600	8.6.20-8.6.128
3047	TraesCS4B01G064000	8.6.20-8.6.128
3048	TraesCS5D01G388700	8.6.20-8.6.128
3051	TraesCS6B01G079000	8.6.20-8.6.128
3052	TraesCS6B01G082100	8.6.20-8.6.128
3053	TraesCS5A01G130900	8.6.20-8.6.128
3057	TraesCS2A01G461700	8.6.20-8.6.128
3058	TraesCS6B01G048500	8.6.20-8.6.128
3059	TraesCS1D01G342500	8.6.20-8.6.128
3060	TraesCS2A01G477600	8.6.20-8.6.128
3061	TraesCS4A01G057500	8.6.20-8.6.128
3062	TraesCS2A01G097400	8.6.20-8.6.128
3063	TraesCS6D01G060400	8.6.20-8.6.128
3064	TraesCS1A01G436200	8.6.20-8.6.128
3065	TraesCS5B01G514000	8.6.20-8.6.128
3066	TraesCS6D01G107000	8.6.20-8.6.128
3068	TraesCS7A01G249400	8.6.20-8.6.128
3069	TraesCS1A01G229000	8.6.20-8.6.128
3070	TraesCS5B01G318100	8.6.20-8.6.128
3071	TraesCS2D01G512100	8.6.20-8.6.128
3074	TraesCS5D01G252700	8.6.20-8.6.128
3075	TraesCS5B01G287700	8.6.20-8.6.128
3076	TraesCS2A01G395100	8.6.20-8.6.128
3077	TraesCS6A01G040500	8.6.20-8.6.128
3078	TraesCS2D01G518700	8.6.20-8.6.128
3079	TraesCS6B01G044600	8.6.20-8.6.128
3082	TraesCS6D01G062900	8.6.20-8.6.128
3083	TraesCS4A01G042900	8.6.20-8.6.128
3085	TraesCS1B01G245300	8.6.20-8.6.128
3086	TraesCS7D01G428300	8.6.20-8.6.128
3090	TraesCS1B01G357600	8.6.20-8.6.128
3091	TraesCS4B01G204100	8.6.20-8.6.128
3092	TraesCS4D01G205000	8.6.20-8.6.128
3093	TraesCS6A01G061600	8.6.20-8.6.128
3095	TraesCS7D01G217700	8.6.20-8.6.128
3097	TraesCS6B01G048300	8.6.20-8.6.128
3098	TraesCS1A01G190400	8.6.20-8.6.128
3100	TraesCS7A01G204800	8.6.20-8.6.128
3101	TraesCS5A01G090000	8.6.20-8.6.128
3102	TraesCS2B01G318600	8.6.20-8.6.128
3104	TraesCS3A01G092800	8.6.20-8.6.128
3105	TraesCS5B01G495800	8.6.20-8.6.128
3107	TraesCS5A01G143500	8.6.20-8.6.128
3108	TraesCS5B01G503200	8.6.20-8.6.128
3109	TraesCS7A01G331300	8.6.20-8.6.128
3110	TraesCS2A01G539400	8.6.20-8.6.128
3111	TraesCS2D01G477100	8.6.20-8.6.128
3113	TraesCS1A01G039100	8.6.20-8.6.128
3114	TraesCS6A01G055200	8.6.20-8.6.128
3115	TraesCS3B01G291100	8.6.20-8.6.128
3116	TraesCS7B01G482300	8.6.20-8.6.128
3119	TraesCS5A01G347900	8.6.20-8.6.128
3120	TraesCS5D01G183200	8.6.20-8.6.128
3122	TraesCS4D01G042200	8.6.20-8.6.128
3123	TraesCS2A01G510800	8.6.20-8.6.128
3124	TraesCS1B01G348800	8.6.20-8.6.128
3125	TraesCS4B01G392400	8.6.20-8.6.128
3126	TraesCS2B01G616300	8.6.20-8.6.128
3128	TraesCS5B01G219400	8.6.20-8.6.128
3129	TraesCS7B01G351100	8.6.20-8.6.128
3130	TraesCS2A01G478500	8.6.20-8.6.128
3133	TraesCS2B01G608900	8.6.20-8.6.128
3135	TraesCS3D01G523300	8.6.20-8.6.128
3136	TraesCS5B01G400400	8.6.20-8.6.128
3137	TraesCS1B01G034100	8.6.20-8.6.128
3138	TraesCS1A01G141400	8.6.20-8.6.128
3143	TraesCS2D01G494900	8.6.20-8.6.128
3144	TraesCS3B01G491300	8.6.20-8.6.128
3145	TraesCS5A01G349100	8.6.20-8.6.128
3146	TraesCS3B01G207600	8.6.20-8.6.128
3147	TraesCS3A01G531300	8.6.20-8.6.128
3150	TraesCS6B01G198500	8.6.20-8.6.128
3151	TraesCS2A01G255500	8.6.20-8.6.128
3153	TraesCS5B01G312000	8.6.20-8.6.128
3156	TraesCS6A01G305600	8.6.20-8.6.128
3158	TraesCS7D01G089100	8.6.20-8.6.128
3159	TraesCS4A01G457400	8.6.20-8.6.128
3163	TraesCS2B01G183200	8.6.20-8.6.128
3168	TraesCS6B01G048600	8.6.20-8.6.128
3169	TraesCS1A01G010400	8.6.20-8.6.128
3170	TraesCS1D01G262900	8.6.20-8.6.128
3171	TraesCS5D01G041100	8.6.20-8.6.128
3172	TraesCS1B01G300900	8.6.20-8.6.128
3174	TraesCS4D01G020300	8.6.20-8.6.128
3175	TraesCS5B01G485200	8.6.20-8.6.128
3176	TraesCS6A01G024900	8.6.20-8.6.128
3178	TraesCS2D01G590200	8.6.20-8.6.128
3179	TraesCS5B01G321000	8.6.20-8.6.128
3180	TraesCS7A01G393500	8.6.20-8.6.128
3183	TraesCS6B01G322500	8.6.20-8.6.128
3184	TraesCS6D01G332600	8.6.20-8.6.128
3185	TraesCS7D01G346300	8.6.20-8.6.128
3186	TraesCS2D01G515900	8.6.20-8.6.128
3187	TraesCS5A01G203300	8.6.20-8.6.128
3189	TraesCS7D01G548100	8.6.20-8.6.128
3190	TraesCS4D01G017900	8.6.20-8.6.128
[truncated: 9,358 more rows]
