# Supplementary material for: Carbohydrate Accumulation and Differential Transcript Expression in Winter Wheat Lines with Different Levels of Snow Mold and Freezing Tolerance after Cold Treatment
Source: Plants (Basel). 2020 Oct 23;9(11):1416. doi: 10.3390/plants9111416 (PMC7690702; doi:10.3390/plants9111416)
Supplement: Supplementary file 1 [file plants-09-01416-s001.zip › supplementalFiles/parsingFiles_and_R_code/filesParsed/FUNC-E_input.csv]

	geneID	go	def
1	TraesCS1A01G001800	GO:0003735	structural constituent of ribosome
2	TraesCS1A01G001800	GO:0005622	intracellular
3	TraesCS1A01G001800	GO:0005840	ribosome
4	TraesCS1A01G001800	GO:0006412	translation
5	TraesCS1A01G002000	GO:0005515	protein binding
6	TraesCS1A01G002000	GO:0008270	zinc ion binding
7	TraesCS1A01G002400	GO:0005506	iron ion binding
8	TraesCS1A01G002400	GO:0016705	oxidoreductase activity, acting on paired donors, with incorporation or reduction of molecular oxygen
9	TraesCS1A01G002400	GO:0020037	heme binding
10	TraesCS1A01G002400	GO:0055114	oxidation-reduction process
11	TraesCS1A01G002500	GO:0000166	nucleotide binding
12	TraesCS1A01G002500	GO:0000287	magnesium ion binding
13	TraesCS1A01G002500	GO:0004012	NA
14	TraesCS1A01G002500	GO:0005524	ATP binding
15	TraesCS1A01G002500	GO:0015914	phospholipid transport
16	TraesCS1A01G002500	GO:0016021	integral component of membrane
17	TraesCS1A01G002500	GO:0046872	metal ion binding
18	TraesCS1A01G002600	GO:0003676	nucleic acid binding
19	TraesCS1A01G002600	GO:0003677	DNA binding
20	TraesCS1A01G002600	GO:0006355	regulation of transcription, DNA-templated
21	TraesCS1A01G002600	GO:0003676	nucleic acid binding
22	TraesCS1A01G002600	GO:0003677	DNA binding
23	TraesCS1A01G002600	GO:0003676	nucleic acid binding
24	TraesCS1A01G002600	GO:0003677	DNA binding
25	TraesCS1A01G002700	GO:0006355	regulation of transcription, DNA-templated
26	TraesCS1A01G002800	GO:0003676	nucleic acid binding
27	TraesCS1A01G002800	GO:0006139	nucleobase-containing compound metabolic process
28	TraesCS1A01G002800	GO:0008408	3'-5' exonuclease activity
29	TraesCS1A01G002900	GO:0004672	protein kinase activity
30	TraesCS1A01G002900	GO:0005524	ATP binding
31	TraesCS1A01G002900	GO:0006468	protein phosphorylation
32	TraesCS1A01G002900	GO:0004672	protein kinase activity
33	TraesCS1A01G002900	GO:0005524	ATP binding
34	TraesCS1A01G002900	GO:0006468	protein phosphorylation
35	TraesCS1A01G003100	GO:0043531	ADP binding
36	TraesCS1A01G003200	GO:0005525	GTP binding
37	TraesCS1A01G003400	GO:0016747	transferase activity, transferring acyl groups other than amino-acyl groups
38	TraesCS1A01G003600	GO:0004672	protein kinase activity
39	TraesCS1A01G003600	GO:0005509	calcium ion binding
40	TraesCS1A01G003600	GO:0005524	ATP binding
41	TraesCS1A01G003600	GO:0006468	protein phosphorylation
42	TraesCS1A01G003600	GO:0030247	polysaccharide binding
43	TraesCS1A01G003700	GO:0005739	mitochondrion
44	TraesCS1A01G003700	GO:0032780	negative regulation of ATPase activity
45	TraesCS1A01G003700	GO:0042030	ATPase inhibitor activity
46	TraesCS1A01G003800	GO:0005524	ATP binding
47	TraesCS1A01G003900	GO:0004672	protein kinase activity
48	TraesCS1A01G003900	GO:0005524	ATP binding
49	TraesCS1A01G003900	GO:0006468	protein phosphorylation
50	TraesCS1A01G004000	GO:0043531	ADP binding
51	TraesCS1A01G004100	GO:0043531	ADP binding
52	TraesCS1A01G004200	GO:0005515	protein binding
53	TraesCS1A01G004400	GO:0003677	DNA binding
54	TraesCS1A01G004400	GO:0003682	chromatin binding
55	TraesCS1A01G004500	GO:0003677	DNA binding
56	TraesCS1A01G004500	GO:0003682	chromatin binding
57	TraesCS1A01G004600	GO:0003677	DNA binding
58	TraesCS1A01G004600	GO:0003682	chromatin binding
59	TraesCS1A01G004800	GO:0004672	protein kinase activity
60	TraesCS1A01G004800	GO:0005509	calcium ion binding
61	TraesCS1A01G004800	GO:0005515	protein binding
62	TraesCS1A01G004800	GO:0005524	ATP binding
63	TraesCS1A01G004800	GO:0006468	protein phosphorylation
64	TraesCS1A01G004800	GO:0030247	polysaccharide binding
65	TraesCS1A01G004900	GO:0005515	protein binding
66	TraesCS1A01G005000	GO:0004672	protein kinase activity
67	TraesCS1A01G005000	GO:0005515	protein binding
68	TraesCS1A01G005000	GO:0005524	ATP binding
69	TraesCS1A01G005000	GO:0006468	protein phosphorylation
70	TraesCS1A01G005100	GO:0007034	vacuolar transport
71	TraesCS1A01G005200	GO:0004672	protein kinase activity
72	TraesCS1A01G005200	GO:0005515	protein binding
73	TraesCS1A01G005200	GO:0005524	ATP binding
74	TraesCS1A01G005200	GO:0006468	protein phosphorylation
75	TraesCS1A01G005300	GO:0005515	protein binding
76	TraesCS1A01G005400	GO:0003676	nucleic acid binding
77	TraesCS1A01G005600	GO:0005488	binding
78	TraesCS1A01G005600	GO:0005634	nucleus
79	TraesCS1A01G005600	GO:0006352	DNA-templated transcription, initiation
80	TraesCS1A01G005600	GO:0046982	protein heterodimerization activity
81	TraesCS1A01G005600	GO:0051090	regulation of DNA-binding transcription factor activity
82	TraesCS1A01G005600	GO:0005488	binding
83	TraesCS1A01G005600	GO:0005634	nucleus
84	TraesCS1A01G005600	GO:0006352	DNA-templated transcription, initiation
85	TraesCS1A01G005600	GO:0046982	protein heterodimerization activity
86	TraesCS1A01G005600	GO:0051090	regulation of DNA-binding transcription factor activity
87	TraesCS1A01G005600	GO:0005488	binding
88	TraesCS1A01G005600	GO:0005634	nucleus
89	TraesCS1A01G005600	GO:0006352	DNA-templated transcription, initiation
90	TraesCS1A01G005600	GO:0046982	protein heterodimerization activity
91	TraesCS1A01G005600	GO:0051090	regulation of DNA-binding transcription factor activity
92	TraesCS1A01G005600	GO:0005488	binding
93	TraesCS1A01G005600	GO:0005634	nucleus
94	TraesCS1A01G005600	GO:0006352	DNA-templated transcription, initiation
95	TraesCS1A01G005600	GO:0046982	protein heterodimerization activity
96	TraesCS1A01G005600	GO:0051090	regulation of DNA-binding transcription factor activity
97	TraesCS1A01G005600	GO:0005488	binding
98	TraesCS1A01G005600	GO:0005634	nucleus
99	TraesCS1A01G005600	GO:0006352	DNA-templated transcription, initiation
100	TraesCS1A01G005600	GO:0046982	protein heterodimerization activity
101	TraesCS1A01G005600	GO:0051090	regulation of DNA-binding transcription factor activity
102	TraesCS1A01G005600	GO:0005488	binding
103	TraesCS1A01G005600	GO:0005634	nucleus
104	TraesCS1A01G005600	GO:0006352	DNA-templated transcription, initiation
105	TraesCS1A01G005600	GO:0046982	protein heterodimerization activity
106	TraesCS1A01G005600	GO:0051090	regulation of DNA-binding transcription factor activity
107	TraesCS1A01G005700	GO:0005515	protein binding
108	TraesCS1A01G005700	GO:0008270	zinc ion binding
109	TraesCS1A01G005700	GO:0042393	histone binding
110	TraesCS1A01G005800	GO:0003676	nucleic acid binding
111	TraesCS1A01G005800	GO:0003676	nucleic acid binding
112	TraesCS1A01G005900	GO:0007034	vacuolar transport
113	TraesCS1A01G006000	GO:0004672	protein kinase activity
114	TraesCS1A01G006000	GO:0005515	protein binding
115	TraesCS1A01G006000	GO:0005524	ATP binding
116	TraesCS1A01G006000	GO:0006468	protein phosphorylation
117	TraesCS1A01G006200	GO:0004672	protein kinase activity
118	TraesCS1A01G006200	GO:0005515	protein binding
119	TraesCS1A01G006200	GO:0005524	ATP binding
120	TraesCS1A01G006200	GO:0006468	protein phosphorylation
121	TraesCS1A01G006300	GO:0004672	protein kinase activity
122	TraesCS1A01G006300	GO:0005515	protein binding
123	TraesCS1A01G006300	GO:0005524	ATP binding
124	TraesCS1A01G006300	GO:0006468	protein phosphorylation
125	TraesCS1A01G006400	GO:0005515	protein binding
126	TraesCS1A01G006500	GO:0004672	protein kinase activity
127	TraesCS1A01G006500	GO:0005515	protein binding
128	TraesCS1A01G006500	GO:0005524	ATP binding
129	TraesCS1A01G006500	GO:0006468	protein phosphorylation
130	TraesCS1A01G006600	GO:0003676	nucleic acid binding
131	TraesCS1A01G006600	GO:0008270	zinc ion binding
132	TraesCS1A01G006700	GO:0043531	ADP binding
133	TraesCS1A01G006800	GO:0004672	protein kinase activity
134	TraesCS1A01G006800	GO:0005515	protein binding
135	TraesCS1A01G006800	GO:0005524	ATP binding
136	TraesCS1A01G006800	GO:0006468	protein phosphorylation
137	TraesCS1A01G006900	GO:0004672	protein kinase activity
138	TraesCS1A01G006900	GO:0005515	protein binding
139	TraesCS1A01G006900	GO:0005524	ATP binding
140	TraesCS1A01G006900	GO:0006468	protein phosphorylation
141	TraesCS1A01G007000	GO:0004672	protein kinase activity
142	TraesCS1A01G007000	GO:0005515	protein binding
143	TraesCS1A01G007000	GO:0005524	ATP binding
144	TraesCS1A01G007000	GO:0006468	protein phosphorylation
145	TraesCS1A01G007100	GO:0004672	protein kinase activity
146	TraesCS1A01G007100	GO:0005515	protein binding
147	TraesCS1A01G007100	GO:0005524	ATP binding
148	TraesCS1A01G007100	GO:0006468	protein phosphorylation
149	TraesCS1A01G007200	GO:0045735	nutrient reservoir activity
150	TraesCS1A01G007300	GO:0045735	nutrient reservoir activity
151	TraesCS1A01G007400	GO:0045735	nutrient reservoir activity
152	TraesCS1A01G007500	GO:0000413	protein peptidyl-prolyl isomerization
153	TraesCS1A01G007500	GO:0003755	peptidyl-prolyl cis-trans isomerase activity
154	TraesCS1A01G007500	GO:0006457	protein folding
155	TraesCS1A01G007700	GO:0045735	nutrient reservoir activity
156	TraesCS1A01G008000	GO:0045735	nutrient reservoir activity
157	TraesCS1A01G008100	GO:0043531	ADP binding
158	TraesCS1A01G008300	GO:0043531	ADP binding
159	TraesCS1A01G008400	GO:0016491	oxidoreductase activity
160	TraesCS1A01G008400	GO:0055114	oxidation-reduction process
161	TraesCS1A01G008500	GO:0016747	transferase activity, transferring acyl groups other than amino-acyl groups
162	TraesCS1A01G008600	GO:0000287	magnesium ion binding
163	TraesCS1A01G008600	GO:0008152	metabolic process
164	TraesCS1A01G008600	GO:0010333	terpene synthase activity
165	TraesCS1A01G008600	GO:0016829	lyase activity
166	TraesCS1A01G009000	GO:0005515	protein binding
167	TraesCS1A01G009000	GO:0005515	protein binding
168	TraesCS1A01G009000	GO:0005515	protein binding
169	TraesCS1A01G009300	GO:0043531	ADP binding
170	TraesCS1A01G009300	GO:0043531	ADP binding
171	TraesCS1A01G009400	GO:0043531	ADP binding
172	TraesCS1A01G009500	GO:0004672	protein kinase activity
173	TraesCS1A01G009500	GO:0005515	protein binding
174	TraesCS1A01G009500	GO:0005524	ATP binding
175	TraesCS1A01G009500	GO:0006468	protein phosphorylation
176	TraesCS1A01G009600	GO:0043531	ADP binding
177	TraesCS1A01G009900	GO:0043531	ADP binding
178	TraesCS1A01G009900	GO:0043531	ADP binding
179	TraesCS1A01G010200	GO:0004553	hydrolase activity, hydrolyzing O-glycosyl compounds
180	TraesCS1A01G010200	GO:0005975	carbohydrate metabolic process
181	TraesCS1A01G010400	GO:0005515	protein binding
182	TraesCS1A01G010400	GO:0043531	ADP binding
183	TraesCS1A01G010400	GO:0005515	protein binding
184	TraesCS1A01G010400	GO:0043531	ADP binding
185	TraesCS1A01G010700	GO:0008168	methyltransferase activity
186	TraesCS1A01G010900	GO:0045735	nutrient reservoir activity
187	TraesCS1A01G011100	GO:0003735	structural constituent of ribosome
188	TraesCS1A01G011100	GO:0005840	ribosome
189	TraesCS1A01G011100	GO:0006412	translation
190	TraesCS1A01G011700	GO:0005515	protein binding
191	TraesCS1A01G011700	GO:0008270	zinc ion binding
192	TraesCS1A01G011900	GO:0004672	protein kinase activity
193	TraesCS1A01G011900	GO:0005509	calcium ion binding
194	TraesCS1A01G011900	GO:0005515	protein binding
195	TraesCS1A01G011900	GO:0005524	ATP binding
196	TraesCS1A01G011900	GO:0006468	protein phosphorylation
197	TraesCS1A01G011900	GO:0030247	polysaccharide binding
198	TraesCS1A01G012000	GO:0004672	protein kinase activity
199	TraesCS1A01G012000	GO:0005509	calcium ion binding
200	TraesCS1A01G012000	GO:0005515	protein binding
201	TraesCS1A01G012000	GO:0005524	ATP binding
202	TraesCS1A01G012000	GO:0006468	protein phosphorylation
203	TraesCS1A01G012000	GO:0030247	polysaccharide binding
204	TraesCS1A01G012100	GO:0004672	protein kinase activity
205	TraesCS1A01G012100	GO:0005524	ATP binding
206	TraesCS1A01G012100	GO:0006468	protein phosphorylation
207	TraesCS1A01G012400	GO:0005515	protein binding
208	TraesCS1A01G012500	GO:0005515	protein binding
209	TraesCS1A01G012500	GO:0006886	intracellular protein transport
210	TraesCS1A01G012500	GO:0016192	vesicle-mediated transport
211	TraesCS1A01G012500	GO:0005515	protein binding
212	TraesCS1A01G012500	GO:0005515	protein binding
213	TraesCS1A01G012500	GO:0006886	intracellular protein transport
214	TraesCS1A01G012500	GO:0016192	vesicle-mediated transport
215	TraesCS1A01G012500	GO:0005515	protein binding
216	TraesCS1A01G012500	GO:0006886	intracellular protein transport
217	TraesCS1A01G012500	GO:0016192	vesicle-mediated transport
218	TraesCS1A01G012600	GO:0005515	protein binding
219	TraesCS1A01G012700	GO:0003824	catalytic activity
220	TraesCS1A01G012700	GO:0008152	metabolic process
221	TraesCS1A01G012800	GO:0003824	catalytic activity
222	TraesCS1A01G012800	GO:0008152	metabolic process
223	TraesCS1A01G012900	GO:0003824	catalytic activity
224	TraesCS1A01G012900	GO:0008152	metabolic process
225	TraesCS1A01G013000	GO:0043531	ADP binding
226	TraesCS1A01G013000	GO:0043531	ADP binding
227	TraesCS1A01G013100	GO:0003677	DNA binding
228	TraesCS1A01G013100	GO:0046983	protein dimerization activity
229	TraesCS1A01G013200	GO:0005515	protein binding
230	TraesCS1A01G013600	GO:0006952	defense response
231	TraesCS1A01G013700	GO:0004842	ubiquitin-protein transferase activity
232	TraesCS1A01G013700	GO:0005515	protein binding
233	TraesCS1A01G013700	GO:0016567	protein ubiquitination
234	TraesCS1A01G013800	GO:0003824	catalytic activity
235	TraesCS1A01G013800	GO:0008168	methyltransferase activity
236	TraesCS1A01G013800	GO:0009058	biosynthetic process
237	TraesCS1A01G013800	GO:0030170	pyridoxal phosphate binding
238	TraesCS1A01G013800	GO:0003824	catalytic activity
239	TraesCS1A01G013800	GO:0008168	methyltransferase activity
240	TraesCS1A01G013800	GO:0009058	biosynthetic process
241	TraesCS1A01G013800	GO:0030170	pyridoxal phosphate binding
242	TraesCS1A01G013800	GO:0003824	catalytic activity
243	TraesCS1A01G013800	GO:0008168	methyltransferase activity
244	TraesCS1A01G013800	GO:0009058	biosynthetic process
245	TraesCS1A01G013800	GO:0030170	pyridoxal phosphate binding
246	TraesCS1A01G013800	GO:0003824	catalytic activity
247	TraesCS1A01G013800	GO:0008168	methyltransferase activity
248	TraesCS1A01G013800	GO:0009058	biosynthetic process
249	TraesCS1A01G013800	GO:0030170	pyridoxal phosphate binding
250	TraesCS1A01G013900	GO:0005515	protein binding
251	TraesCS1A01G014000	GO:0006952	defense response
252	TraesCS1A01G014100	GO:0006952	defense response
253	TraesCS1A01G014300	GO:0005515	protein binding
254	TraesCS1A01G014400	GO:0004672	protein kinase activity
255	TraesCS1A01G014400	GO:0005524	ATP binding
256	TraesCS1A01G014400	GO:0006468	protein phosphorylation
257	TraesCS1A01G014500	GO:0004672	protein kinase activity
258	TraesCS1A01G014500	GO:0004674	protein serine/threonine kinase activity
259	TraesCS1A01G014500	GO:0005524	ATP binding
260	TraesCS1A01G014500	GO:0006468	protein phosphorylation
261	TraesCS1A01G014500	GO:0048544	recognition of pollen
262	TraesCS1A01G014600	GO:0003676	nucleic acid binding
263	TraesCS1A01G014600	GO:0046983	protein dimerization activity
264	TraesCS1A01G014800	GO:0006952	defense response
265	TraesCS1A01G014900	GO:0004672	protein kinase activity
266	TraesCS1A01G014900	GO:0004674	protein serine/threonine kinase activity
267	TraesCS1A01G014900	GO:0005524	ATP binding
268	TraesCS1A01G014900	GO:0006468	protein phosphorylation
269	TraesCS1A01G014900	GO:0048544	recognition of pollen
270	TraesCS1A01G015000	GO:0004672	protein kinase activity
271	TraesCS1A01G015000	GO:0004674	protein serine/threonine kinase activity
272	TraesCS1A01G015000	GO:0005524	ATP binding
273	TraesCS1A01G015000	GO:0006468	protein phosphorylation
274	TraesCS1A01G015000	GO:0048544	recognition of pollen
275	TraesCS1A01G015200	GO:0005515	protein binding
276	TraesCS1A01G015200	GO:0005515	protein binding
277	TraesCS1A01G015300	GO:0003924	GTPase activity
278	TraesCS1A01G015300	GO:0005525	GTP binding
279	TraesCS1A01G015400	GO:0003924	GTPase activity
280	TraesCS1A01G015400	GO:0005525	GTP binding
281	TraesCS1A01G015500	GO:0003824	catalytic activity
282	TraesCS1A01G015500	GO:0010181	FMN binding
283	TraesCS1A01G015500	GO:0016491	oxidoreductase activity
284	TraesCS1A01G015500	GO:0055114	oxidation-reduction process
285	TraesCS1A01G015600	GO:0003824	catalytic activity
286	TraesCS1A01G015600	GO:0010181	FMN binding
287	TraesCS1A01G015600	GO:0016491	oxidoreductase activity
288	TraesCS1A01G015600	GO:0055114	oxidation-reduction process
289	TraesCS1A01G015700	GO:0003824	catalytic activity
290	TraesCS1A01G015700	GO:0010181	FMN binding
291	TraesCS1A01G015700	GO:0016491	oxidoreductase activity
292	TraesCS1A01G015700	GO:0055114	oxidation-reduction process
293	TraesCS1A01G015800	GO:0003824	catalytic activity
294	TraesCS1A01G015800	GO:0010181	FMN binding
295	TraesCS1A01G015800	GO:0016491	oxidoreductase activity
296	TraesCS1A01G015800	GO:0055114	oxidation-reduction process
297	TraesCS1A01G015900	GO:0004672	protein kinase activity
298	TraesCS1A01G015900	GO:0004674	protein serine/threonine kinase activity
299	TraesCS1A01G015900	GO:0005524	ATP binding
300	TraesCS1A01G015900	GO:0006468	protein phosphorylation
301	TraesCS1A01G015900	GO:0048544	recognition of pollen
302	TraesCS1A01G016000	GO:0004672	protein kinase activity
303	TraesCS1A01G016000	GO:0004674	protein serine/threonine kinase activity
304	TraesCS1A01G016000	GO:0005524	ATP binding
305	TraesCS1A01G016000	GO:0006468	protein phosphorylation
306	TraesCS1A01G016000	GO:0048544	recognition of pollen
307	TraesCS1A01G016100	GO:0004672	protein kinase activity
308	TraesCS1A01G016100	GO:0004674	protein serine/threonine kinase activity
309	TraesCS1A01G016100	GO:0005524	ATP binding
310	TraesCS1A01G016100	GO:0006468	protein phosphorylation
311	TraesCS1A01G016100	GO:0048544	recognition of pollen
312	TraesCS1A01G016200	GO:0043531	ADP binding
313	TraesCS1A01G016300	GO:0004672	protein kinase activity
314	TraesCS1A01G016300	GO:0004674	protein serine/threonine kinase activity
315	TraesCS1A01G016300	GO:0005509	calcium ion binding
316	TraesCS1A01G016300	GO:0005515	protein binding
317	TraesCS1A01G016300	GO:0005524	ATP binding
318	TraesCS1A01G016300	GO:0006468	protein phosphorylation
319	TraesCS1A01G016300	GO:0016021	integral component of membrane
320	TraesCS1A01G016300	GO:0030247	polysaccharide binding
321	TraesCS1A01G016400	GO:0043531	ADP binding
322	TraesCS1A01G016600	GO:0004672	protein kinase activity
323	TraesCS1A01G016600	GO:0005509	calcium ion binding
324	TraesCS1A01G016600	GO:0005515	protein binding
325	TraesCS1A01G016600	GO:0005524	ATP binding
326	TraesCS1A01G016600	GO:0006468	protein phosphorylation
327	TraesCS1A01G016600	GO:0030247	polysaccharide binding
328	TraesCS1A01G016700	GO:0004672	protein kinase activity
329	TraesCS1A01G016700	GO:0005524	ATP binding
330	TraesCS1A01G016700	GO:0006468	protein phosphorylation
331	TraesCS1A01G016800	GO:0005515	protein binding
332	TraesCS1A01G016900	GO:0004605	phosphatidate cytidylyltransferase activity
333	TraesCS1A01G016900	GO:0016020	membrane
334	TraesCS1A01G016900	GO:0016772	transferase activity, transferring phosphorus-containing groups
335	TraesCS1A01G016900	GO:0004605	phosphatidate cytidylyltransferase activity
336	TraesCS1A01G016900	GO:0016020	membrane
337	TraesCS1A01G016900	GO:0016772	transferase activity, transferring phosphorus-containing groups
338	TraesCS1A01G017000	GO:0003676	nucleic acid binding
339	TraesCS1A01G017200	GO:0004672	protein kinase activity
340	TraesCS1A01G017200	GO:0004674	protein serine/threonine kinase activity
341	TraesCS1A01G017200	GO:0005524	ATP binding
342	TraesCS1A01G017200	GO:0006468	protein phosphorylation
343	TraesCS1A01G017300	GO:0005515	protein binding
344	TraesCS1A01G017400	GO:0005515	protein binding
345	TraesCS1A01G017700	GO:0004672	protein kinase activity
346	TraesCS1A01G017700	GO:0005509	calcium ion binding
347	TraesCS1A01G017700	GO:0005515	protein binding
348	TraesCS1A01G017700	GO:0005524	ATP binding
349	TraesCS1A01G017700	GO:0006468	protein phosphorylation
350	TraesCS1A01G017700	GO:0030247	polysaccharide binding
351	TraesCS1A01G017800	GO:0043531	ADP binding
352	TraesCS1A01G017900	GO:0004672	protein kinase activity
353	TraesCS1A01G017900	GO:0005524	ATP binding
354	TraesCS1A01G017900	GO:0006468	protein phosphorylation
355	TraesCS1A01G017900	GO:0030247	polysaccharide binding
356	TraesCS1A01G018000	GO:0004672	protein kinase activity
357	TraesCS1A01G018000	GO:0005524	ATP binding
358	TraesCS1A01G018000	GO:0006468	protein phosphorylation
359	TraesCS1A01G018100	GO:0004672	protein kinase activity
360	TraesCS1A01G018100	GO:0004674	protein serine/threonine kinase activity
361	TraesCS1A01G018100	GO:0005524	ATP binding
362	TraesCS1A01G018100	GO:0006468	protein phosphorylation
363	TraesCS1A01G018100	GO:0048544	recognition of pollen
364	TraesCS1A01G018400	GO:0043531	ADP binding
365	TraesCS1A01G018400	GO:0043531	ADP binding
366	TraesCS1A01G018500	GO:0004672	protein kinase activity
367	TraesCS1A01G018500	GO:0005524	ATP binding
368	TraesCS1A01G018500	GO:0006468	protein phosphorylation
369	TraesCS1A01G018500	GO:0030247	polysaccharide binding
370	TraesCS1A01G018600	GO:0004672	protein kinase activity
371	TraesCS1A01G018600	GO:0005524	ATP binding
372	TraesCS1A01G018600	GO:0006468	protein phosphorylation
373	TraesCS1A01G018600	GO:0004672	protein kinase activity
374	TraesCS1A01G018600	GO:0005524	ATP binding
375	TraesCS1A01G018600	GO:0006468	protein phosphorylation
376	TraesCS1A01G018900	GO:0003676	nucleic acid binding
377	TraesCS1A01G019000	GO:0015078	proton transmembrane transporter activity
378	TraesCS1A01G019000	GO:0015991	NA
379	TraesCS1A01G019000	GO:0033177	proton-transporting two-sector ATPase complex, proton-transporting domain
380	TraesCS1A01G019000	GO:0033179	proton-transporting V-type ATPase, V0 domain
381	TraesCS1A01G019100	GO:0005515	protein binding
382	TraesCS1A01G019200	GO:0005515	protein binding
383	TraesCS1A01G019300	GO:0003676	nucleic acid binding
384	TraesCS1A01G019300	GO:0006139	nucleobase-containing compound metabolic process
385	TraesCS1A01G019300	GO:0008408	3'-5' exonuclease activity
386	TraesCS1A01G019400	GO:0005515	protein binding
387	TraesCS1A01G019500	GO:0008152	metabolic process
388	TraesCS1A01G019500	GO:0016758	transferase activity, transferring hexosyl groups
389	TraesCS1A01G019600	GO:0008152	metabolic process
390	TraesCS1A01G019600	GO:0016758	transferase activity, transferring hexosyl groups
391	TraesCS1A01G019700	GO:0016020	membrane
392	TraesCS1A01G019700	GO:0016021	integral component of membrane
393	TraesCS1A01G019800	GO:0016020	membrane
394	TraesCS1A01G019800	GO:0016021	integral component of membrane
395	TraesCS1A01G019900	GO:0005506	iron ion binding
396	TraesCS1A01G019900	GO:0016705	oxidoreductase activity, acting on paired donors, with incorporation or reduction of molecular oxygen
397	TraesCS1A01G019900	GO:0020037	heme binding
398	TraesCS1A01G019900	GO:0055114	oxidation-reduction process
399	TraesCS1A01G020200	GO:0016020	membrane
400	TraesCS1A01G020200	GO:0016021	integral component of membrane
401	TraesCS1A01G020400	GO:0046872	metal ion binding
402	TraesCS1A01G020700	GO:0042578	phosphoric ester hydrolase activity
403	TraesCS1A01G020800	GO:0005506	iron ion binding
404	TraesCS1A01G020800	GO:0016705	oxidoreductase activity, acting on paired donors, with incorporation or reduction of molecular oxygen
405	TraesCS1A01G020800	GO:0020037	heme binding
406	TraesCS1A01G020800	GO:0055114	oxidation-reduction process
407	TraesCS1A01G021000	GO:0004867	serine-type endopeptidase inhibitor activity
408	TraesCS1A01G021000	GO:0005576	extracellular region
409	TraesCS1A01G021100	GO:0016747	transferase activity, transferring acyl groups other than amino-acyl groups
410	TraesCS1A01G021200	GO:0016020	membrane
411	TraesCS1A01G021200	GO:0055085	transmembrane transport
412	TraesCS1A01G021400	GO:0004867	serine-type endopeptidase inhibitor activity
413	TraesCS1A01G021400	GO:0005576	extracellular region
414	TraesCS1A01G021500	GO:0003677	DNA binding
415	TraesCS1A01G021600	GO:0005506	iron ion binding
416	TraesCS1A01G021600	GO:0016705	oxidoreductase activity, acting on paired donors, with incorporation or reduction of molecular oxygen
417	TraesCS1A01G021600	GO:0020037	heme binding
418	TraesCS1A01G021600	GO:0055114	oxidation-reduction process
419	TraesCS1A01G021700	GO:0043531	ADP binding
420	TraesCS1A01G021800	GO:0043531	ADP binding
421	TraesCS1A01G021800	GO:0043531	ADP binding
422	TraesCS1A01G021900	GO:0016491	oxidoreductase activity
423	TraesCS1A01G021900	GO:0055114	oxidation-reduction process
424	TraesCS1A01G022000	GO:0004867	serine-type endopeptidase inhibitor activity
425	TraesCS1A01G022000	GO:0005576	extracellular region
426	TraesCS1A01G022100	GO:0004867	serine-type endopeptidase inhibitor activity
427	TraesCS1A01G022100	GO:0009611	response to wounding
428	TraesCS1A01G022200	GO:0004867	serine-type endopeptidase inhibitor activity
429	TraesCS1A01G022200	GO:0009611	response to wounding
430	TraesCS1A01G022300	GO:0004867	serine-type endopeptidase inhibitor activity
431	TraesCS1A01G022300	GO:0009611	response to wounding
432	TraesCS1A01G022400	GO:0008375	acetylglucosaminyltransferase activity
433	TraesCS1A01G022400	GO:0016020	membrane
434	TraesCS1A01G022600	GO:0006605	protein targeting
435	TraesCS1A01G022600	GO:0006886	intracellular protein transport
436	TraesCS1A01G022600	GO:0015031	protein transport
437	TraesCS1A01G022600	GO:0015450	P-P-bond-hydrolysis-driven protein transmembrane transporter activity
438	TraesCS1A01G022600	GO:0016020	membrane
439	TraesCS1A01G023200	GO:0008146	sulfotransferase activity
440	TraesCS1A01G023500	GO:0005515	protein binding
441	TraesCS1A01G024100	GO:0004553	hydrolase activity, hydrolyzing O-glycosyl compounds
442	TraesCS1A01G024100	GO:0005975	carbohydrate metabolic process
443	TraesCS1A01G024100	GO:0030246	carbohydrate binding
444	TraesCS1A01G024400	GO:0004672	protein kinase activity
445	TraesCS1A01G024400	GO:0005515	protein binding
446	TraesCS1A01G024400	GO:0005524	ATP binding
447	TraesCS1A01G024400	GO:0006468	protein phosphorylation
448	TraesCS1A01G024400	GO:0004672	protein kinase activity
449	TraesCS1A01G024400	GO:0005515	protein binding
450	TraesCS1A01G024400	GO:0005524	ATP binding
451	TraesCS1A01G024400	GO:0006468	protein phosphorylation
452	TraesCS1A01G024500	GO:0005672	transcription factor TFIIA complex
453	TraesCS1A01G024500	GO:0006367	transcription initiation from RNA polymerase II promoter
454	TraesCS1A01G024700	GO:0001522	pseudouridine synthesis
455	TraesCS1A01G024700	GO:0003723	RNA binding
456	TraesCS1A01G024700	GO:0006396	RNA processing
457	TraesCS1A01G024700	GO:0009451	RNA modification
458	TraesCS1A01G024700	GO:0009982	pseudouridine synthase activity
459	TraesCS1A01G024800	GO:0004867	serine-type endopeptidase inhibitor activity
460	TraesCS1A01G024800	GO:0009611	response to wounding
461	TraesCS1A01G024900	GO:0004867	serine-type endopeptidase inhibitor activity
462	TraesCS1A01G024900	GO:0009611	response to wounding
463	TraesCS1A01G025000	GO:0004867	serine-type endopeptidase inhibitor activity
464	TraesCS1A01G025000	GO:0009611	response to wounding
465	TraesCS1A01G025100	GO:0003735	structural constituent of ribosome
466	TraesCS1A01G025100	GO:0005840	ribosome
467	TraesCS1A01G025100	GO:0006412	translation
468	TraesCS1A01G025100	GO:0015934	large ribosomal subunit
469	TraesCS1A01G025100	GO:0003735	structural constituent of ribosome
470	TraesCS1A01G025100	GO:0005840	ribosome
471	TraesCS1A01G025100	GO:0006412	translation
472	TraesCS1A01G025100	GO:0015934	large ribosomal subunit
473	TraesCS1A01G025300	GO:0004867	serine-type endopeptidase inhibitor activity
474	TraesCS1A01G025300	GO:0009611	response to wounding
475	TraesCS1A01G025400	GO:0003676	nucleic acid binding
476	TraesCS1A01G025400	GO:0005524	ATP binding
477	TraesCS1A01G025500	GO:0043531	ADP binding
478	TraesCS1A01G025600	GO:0043531	ADP binding
479	TraesCS1A01G025700	GO:0005515	protein binding
480	TraesCS1A01G025700	GO:0008270	zinc ion binding
481	TraesCS1A01G025800	GO:0016491	oxidoreductase activity
482	TraesCS1A01G025800	GO:0055114	oxidation-reduction process
483	TraesCS1A01G025900	GO:0004672	protein kinase activity
484	TraesCS1A01G025900	GO:0005524	ATP binding
485	TraesCS1A01G025900	GO:0006468	protein phosphorylation
486	TraesCS1A01G025900	GO:0004672	protein kinase activity
487	TraesCS1A01G025900	GO:0005524	ATP binding
488	TraesCS1A01G025900	GO:0006468	protein phosphorylation
489	TraesCS1A01G026200	GO:0043531	ADP binding
490	TraesCS1A01G026300	GO:0043531	ADP binding
491	TraesCS1A01G026400	GO:0043531	ADP binding
492	TraesCS1A01G026400	GO:0043531	ADP binding
493	TraesCS1A01G026500	GO:0009058	biosynthetic process
494	TraesCS1A01G026500	GO:0016844	strictosidine synthase activity
495	TraesCS1A01G026700	GO:0004867	serine-type endopeptidase inhibitor activity
496	TraesCS1A01G026700	GO:0009611	response to wounding
497	TraesCS1A01G026800	GO:0004867	serine-type endopeptidase inhibitor activity
498	TraesCS1A01G026800	GO:0009611	response to wounding
499	TraesCS1A01G027000	GO:0005488	binding
500	TraesCS1A01G027100	GO:0005507	copper ion binding
501	TraesCS1A01G027100	GO:0055114	oxidation-reduction process
502	TraesCS1A01G027200	GO:0000439	transcription factor TFIIH core complex
503	TraesCS1A01G027200	GO:0006289	nucleotide-excision repair
504	TraesCS1A01G027200	GO:0006355	regulation of transcription, DNA-templated
505	TraesCS1A01G027300	GO:0006508	proteolysis
506	TraesCS1A01G027300	GO:0008234	cysteine-type peptidase activity
507	TraesCS1A01G027600	GO:0003924	GTPase activity
508	TraesCS1A01G027600	GO:0005525	GTP binding
509	TraesCS1A01G028100	GO:0004867	serine-type endopeptidase inhibitor activity
510	TraesCS1A01G028100	GO:0009611	response to wounding
511	TraesCS1A01G028200	GO:0004867	serine-type endopeptidase inhibitor activity
512	TraesCS1A01G028200	GO:0009611	response to wounding
513	TraesCS1A01G028300	GO:0004867	serine-type endopeptidase inhibitor activity
514	TraesCS1A01G028300	GO:0009611	response to wounding
515	TraesCS1A01G028400	GO:0043531	ADP binding
516	TraesCS1A01G028500	GO:0043531	ADP binding
517	TraesCS1A01G028500	GO:0043531	ADP binding
518	TraesCS1A01G028500	GO:0043531	ADP binding
519	TraesCS1A01G028600	GO:0043531	ADP binding
520	TraesCS1A01G028600	GO:0043531	ADP binding
521	TraesCS1A01G028600	GO:0043531	ADP binding
522	TraesCS1A01G028600	GO:0043531	ADP binding
523	TraesCS1A01G028700	GO:0043531	ADP binding
524	TraesCS1A01G028700	GO:0043531	ADP binding
525	TraesCS1A01G028800	GO:0043531	ADP binding
526	TraesCS1A01G028900	GO:0043531	ADP binding
527	TraesCS1A01G029100	GO:0043531	ADP binding
528	TraesCS1A01G029100	GO:0043531	ADP binding
529	TraesCS1A01G029200	GO:0003723	RNA binding
530	TraesCS1A01G029200	GO:0005488	binding
531	TraesCS1A01G029300	GO:0016020	membrane
532	TraesCS1A01G029500	GO:0016747	transferase activity, transferring acyl groups other than amino-acyl groups
533	TraesCS1A01G029800	GO:0005515	protein binding
534	TraesCS1A01G029800	GO:0008270	zinc ion binding
535	TraesCS1A01G029900	GO:0006855	drug transmembrane transport
536	TraesCS1A01G029900	GO:0015238	NA
537	TraesCS1A01G029900	GO:0015297	antiporter activity
538	TraesCS1A01G029900	GO:0016020	membrane
539	TraesCS1A01G029900	GO:0055085	transmembrane transport
540	TraesCS1A01G030000	GO:0031072	heat shock protein binding
541	TraesCS1A01G030000	GO:0051082	unfolded protein binding
542	TraesCS1A01G030400	GO:0008168	methyltransferase activity
543	TraesCS1A01G030500	GO:0003676	nucleic acid binding
544	TraesCS1A01G030500	GO:0005524	ATP binding
545	TraesCS1A01G030800	GO:0003676	nucleic acid binding
546	TraesCS1A01G030800	GO:0008270	zinc ion binding
547	TraesCS1A01G030900	GO:0004672	protein kinase activity
548	TraesCS1A01G030900	GO:0005524	ATP binding
549	TraesCS1A01G030900	GO:0006468	protein phosphorylation
550	TraesCS1A01G030900	GO:0004672	protein kinase activity
551	TraesCS1A01G030900	GO:0005524	ATP binding
552	TraesCS1A01G030900	GO:0006468	protein phosphorylation
553	TraesCS1A01G030900	GO:0004672	protein kinase activity
554	TraesCS1A01G030900	GO:0005524	ATP binding
555	TraesCS1A01G030900	GO:0006468	protein phosphorylation
556	TraesCS1A01G031100	GO:0006508	proteolysis
557	TraesCS1A01G031100	GO:0008234	cysteine-type peptidase activity
558	TraesCS1A01G031200	GO:0004672	protein kinase activity
559	TraesCS1A01G031200	GO:0005524	ATP binding
560	TraesCS1A01G031200	GO:0006468	protein phosphorylation
561	TraesCS1A01G031300	GO:0005215	transporter activity
562	TraesCS1A01G031300	GO:0006810	transport
563	TraesCS1A01G031300	GO:0006857	oligopeptide transport
564	TraesCS1A01G031300	GO:0016020	membrane
565	TraesCS1A01G031800	GO:0004672	protein kinase activity
566	TraesCS1A01G031800	GO:0005515	protein binding
567	TraesCS1A01G031800	GO:0005524	ATP binding
568	TraesCS1A01G031800	GO:0006468	protein phosphorylation
569	TraesCS1A01G031900	GO:0004672	protein kinase activity
570	TraesCS1A01G031900	GO:0005515	protein binding
571	TraesCS1A01G031900	GO:0005524	ATP binding
572	TraesCS1A01G031900	GO:0006468	protein phosphorylation
573	TraesCS1A01G032000	GO:0008168	methyltransferase activity
574	TraesCS1A01G032000	GO:0008171	O-methyltransferase activity
575	TraesCS1A01G032000	GO:0046983	protein dimerization activity
576	TraesCS1A01G032100	GO:0003824	catalytic activity
577	TraesCS1A01G032100	GO:0008152	metabolic process
578	TraesCS1A01G032100	GO:0009058	biosynthetic process
579	TraesCS1A01G032100	GO:0016746	transferase activity, transferring acyl groups
580	TraesCS1A01G032100	GO:0016747	transferase activity, transferring acyl groups other than amino-acyl groups
581	TraesCS1A01G032200	GO:0008168	methyltransferase activity
582	TraesCS1A01G032200	GO:0008171	O-methyltransferase activity
583	TraesCS1A01G032200	GO:0046983	protein dimerization activity
584	TraesCS1A01G032300	GO:0003824	catalytic activity
585	TraesCS1A01G032300	GO:0008152	metabolic process
586	TraesCS1A01G032300	GO:0009058	biosynthetic process
587	TraesCS1A01G032300	GO:0016746	transferase activity, transferring acyl groups
588	TraesCS1A01G032300	GO:0016747	transferase activity, transferring acyl groups other than amino-acyl groups
589	TraesCS1A01G032400	GO:0008168	methyltransferase activity
590	TraesCS1A01G032400	GO:0008171	O-methyltransferase activity
591	TraesCS1A01G032400	GO:0046983	protein dimerization activity
592	TraesCS1A01G032600	GO:0016491	oxidoreductase activity
593	TraesCS1A01G032600	GO:0055114	oxidation-reduction process
594	TraesCS1A01G032700	GO:0003676	nucleic acid binding
595	TraesCS1A01G032700	GO:0003677	DNA binding
596	TraesCS1A01G032700	GO:0005634	nucleus
597	TraesCS1A01G032700	GO:0006260	DNA replication
598	TraesCS1A01G032700	GO:0006281	DNA repair
599	TraesCS1A01G032700	GO:0006310	DNA recombination
600	TraesCS1A01G032700	GO:0008270	zinc ion binding
601	TraesCS1A01G032700	GO:0003676	nucleic acid binding
602	TraesCS1A01G032700	GO:0003677	DNA binding
603	TraesCS1A01G032700	GO:0005634	nucleus
604	TraesCS1A01G032700	GO:0006260	DNA replication
605	TraesCS1A01G032700	GO:0006281	DNA repair
606	TraesCS1A01G032700	GO:0006310	DNA recombination
607	TraesCS1A01G032700	GO:0008270	zinc ion binding
608	TraesCS1A01G032800	GO:0003824	catalytic activity
609	TraesCS1A01G032800	GO:0006520	cellular amino acid metabolic process
610	TraesCS1A01G032800	GO:0016831	carboxy-lyase activity
611	TraesCS1A01G032800	GO:0019752	carboxylic acid metabolic process
612	TraesCS1A01G032800	GO:0030170	pyridoxal phosphate binding
613	TraesCS1A01G032900	GO:0006855	drug transmembrane transport
614	TraesCS1A01G032900	GO:0015238	NA
615	TraesCS1A01G032900	GO:0015297	antiporter activity
616	TraesCS1A01G032900	GO:0016020	membrane
617	TraesCS1A01G032900	GO:0055085	transmembrane transport
618	TraesCS1A01G033000	GO:0005515	protein binding
619	TraesCS1A01G033100	GO:0005515	protein binding
620	TraesCS1A01G033200	GO:0016757	transferase activity, transferring glycosyl groups
621	TraesCS1A01G033700	GO:0003824	catalytic activity
622	TraesCS1A01G033800	GO:0016787	hydrolase activity
623	TraesCS1A01G034100	GO:0016020	membrane
624	TraesCS1A01G034200	GO:0003677	DNA binding
625	TraesCS1A01G034300	GO:0005515	protein binding
626	TraesCS1A01G034300	GO:0008270	zinc ion binding
627	TraesCS1A01G034300	GO:0005515	protein binding
628	TraesCS1A01G034300	GO:0008270	zinc ion binding
629	TraesCS1A01G034600	GO:0006629	lipid metabolic process
630	TraesCS1A01G034600	GO:0008374	O-acyltransferase activity
631	TraesCS1A01G034800	GO:0008270	zinc ion binding
632	TraesCS1A01G034900	GO:0004497	monooxygenase activity
633	TraesCS1A01G034900	GO:0005506	iron ion binding
634	TraesCS1A01G034900	GO:0016705	oxidoreductase activity, acting on paired donors, with incorporation or reduction of molecular oxygen
635	TraesCS1A01G034900	GO:0020037	heme binding
636	TraesCS1A01G034900	GO:0055114	oxidation-reduction process
637	TraesCS1A01G035000	GO:0005515	protein binding
638	TraesCS1A01G035100	GO:0005543	phospholipid binding
639	TraesCS1A01G035100	GO:0005545	1-phosphatidylinositol binding
640	TraesCS1A01G035100	GO:0030136	clathrin-coated vesicle
641	TraesCS1A01G035100	GO:0030276	clathrin binding
642	TraesCS1A01G035100	GO:0048268	clathrin coat assembly
643	TraesCS1A01G035200	GO:0003677	DNA binding
644	TraesCS1A01G035200	GO:0006355	regulation of transcription, DNA-templated
645	TraesCS1A01G035700	GO:0004672	protein kinase activity
646	TraesCS1A01G035700	GO:0005509	calcium ion binding
647	TraesCS1A01G035700	GO:0005515	protein binding
648	TraesCS1A01G035700	GO:0005524	ATP binding
649	TraesCS1A01G035700	GO:0006468	protein phosphorylation
650	TraesCS1A01G035700	GO:0030247	polysaccharide binding
651	TraesCS1A01G035900	GO:0043531	ADP binding
652	TraesCS1A01G036100	GO:0008152	metabolic process
653	TraesCS1A01G036100	GO:0016597	amino acid binding
654	TraesCS1A01G036100	GO:0008152	metabolic process
655	TraesCS1A01G036100	GO:0016597	amino acid binding
656	TraesCS1A01G036200	GO:0009813	flavonoid biosynthetic process
657	TraesCS1A01G036200	GO:0016872	intramolecular lyase activity
658	TraesCS1A01G036200	GO:0045430	chalcone isomerase activity
659	TraesCS1A01G036300	GO:0006486	protein glycosylation
660	TraesCS1A01G036300	GO:0008378	galactosyltransferase activity
661	TraesCS1A01G036300	GO:0016020	membrane
662	TraesCS1A01G036300	GO:0030246	carbohydrate binding
663	TraesCS1A01G036400	GO:0005515	protein binding
664	TraesCS1A01G036500	GO:0005515	protein binding
665	TraesCS1A01G036800	GO:0005515	protein binding
666	TraesCS1A01G037100	GO:0005515	protein binding
667	TraesCS1A01G037400	GO:0006812	cation transport
668	TraesCS1A01G037400	GO:0015299	solute:proton antiporter activity
669	TraesCS1A01G037400	GO:0016021	integral component of membrane
670	TraesCS1A01G037400	GO:0055085	transmembrane transport
671	TraesCS1A01G037600	GO:0003824	catalytic activity
672	TraesCS1A01G037600	GO:0006633	fatty acid biosynthetic process
673	TraesCS1A01G037600	GO:0008152	metabolic process
674	TraesCS1A01G037600	GO:0016020	membrane
675	TraesCS1A01G037600	GO:0016747	transferase activity, transferring acyl groups other than amino-acyl groups
676	TraesCS1A01G037700	GO:0003824	catalytic activity
677	TraesCS1A01G037700	GO:0005737	cytoplasm
678	TraesCS1A01G037700	GO:0006559	L-phenylalanine catabolic process
679	TraesCS1A01G037700	GO:0016841	ammonia-lyase activity
680	TraesCS1A01G037800	GO:0003824	catalytic activity
681	TraesCS1A01G037800	GO:0005737	cytoplasm
682	TraesCS1A01G037800	GO:0006559	L-phenylalanine catabolic process
683	TraesCS1A01G037800	GO:0016841	ammonia-lyase activity
684	TraesCS1A01G038100	GO:0000786	nucleosome
685	TraesCS1A01G038100	GO:0003677	DNA binding
686	TraesCS1A01G038100	GO:0005634	nucleus
687	TraesCS1A01G038100	GO:0046982	protein heterodimerization activity
688	TraesCS1A01G038200	GO:0000786	nucleosome
689	TraesCS1A01G038200	GO:0003677	DNA binding
690	TraesCS1A01G038200	GO:0005634	nucleus
691	TraesCS1A01G038200	GO:0046982	protein heterodimerization activity
692	TraesCS1A01G038300	GO:0000287	magnesium ion binding
693	TraesCS1A01G038300	GO:0004427	inorganic diphosphatase activity
694	TraesCS1A01G038300	GO:0005737	cytoplasm
695	TraesCS1A01G038300	GO:0006796	phosphate-containing compound metabolic process
696	TraesCS1A01G038400	GO:0003677	DNA binding
697	TraesCS1A01G038400	GO:0003950	NAD+ ADP-ribosyltransferase activity
698	TraesCS1A01G038400	GO:0005634	nucleus
699	TraesCS1A01G038400	GO:0006471	protein ADP-ribosylation
700	TraesCS1A01G038400	GO:0008270	zinc ion binding
701	TraesCS1A01G038400	GO:0051287	NAD binding
702	TraesCS1A01G038400	GO:0003677	DNA binding
703	TraesCS1A01G038400	GO:0003950	NAD+ ADP-ribosyltransferase activity
704	TraesCS1A01G038400	GO:0005634	nucleus
705	TraesCS1A01G038400	GO:0006471	protein ADP-ribosylation
706	TraesCS1A01G038400	GO:0008270	zinc ion binding
707	TraesCS1A01G038400	GO:0051287	NAD binding
708	TraesCS1A01G038600	GO:0043531	ADP binding
709	TraesCS1A01G038700	GO:0043531	ADP binding
710	TraesCS1A01G039100	GO:0003677	DNA binding
711	TraesCS1A01G039100	GO:0003677	DNA binding
712	TraesCS1A01G039100	GO:0003677	DNA binding
713	TraesCS1A01G039100	GO:0003677	DNA binding
714	TraesCS1A01G039300	GO:0046856	phosphatidylinositol dephosphorylation
715	TraesCS1A01G039400	GO:0005488	binding
716	TraesCS1A01G039400	GO:0005488	binding
717	TraesCS1A01G039700	GO:0005524	ATP binding
718	TraesCS1A01G039700	GO:0006810	transport
719	TraesCS1A01G039700	GO:0016021	integral component of membrane
720	TraesCS1A01G039700	GO:0016887	ATPase activity
721	TraesCS1A01G039700	GO:0042626	ATPase-coupled transmembrane transporter activity
722	TraesCS1A01G039700	GO:0055085	transmembrane transport
723	TraesCS1A01G039800	GO:0003824	catalytic activity
724	TraesCS1A01G039800	GO:0006633	fatty acid biosynthetic process
725	TraesCS1A01G039800	GO:0008152	metabolic process
726	TraesCS1A01G039800	GO:0016020	membrane
727	TraesCS1A01G039800	GO:0016747	transferase activity, transferring acyl groups other than amino-acyl groups
728	TraesCS1A01G040100	GO:0003676	nucleic acid binding
729	TraesCS1A01G040200	GO:0003676	nucleic acid binding
730	TraesCS1A01G040300	GO:0003676	nucleic acid binding
731	TraesCS1A01G040400	GO:0003676	nucleic acid binding
732	TraesCS1A01G040400	GO:0008270	zinc ion binding
733	TraesCS1A01G040600	GO:0004347	glucose-6-phosphate isomerase activity
734	TraesCS1A01G040600	GO:0006094	gluconeogenesis
735	TraesCS1A01G040600	GO:0006096	glycolytic process
736	TraesCS1A01G040700	GO:0043531	ADP binding
737	TraesCS1A01G040900	GO:0003824	catalytic activity
738	TraesCS1A01G040900	GO:0006633	fatty acid biosynthetic process
739	TraesCS1A01G040900	GO:0008152	metabolic process
740	TraesCS1A01G040900	GO:0016020	membrane
741	TraesCS1A01G040900	GO:0016747	transferase activity, transferring acyl groups other than amino-acyl groups
742	TraesCS1A01G041100	GO:0043531	ADP binding
743	TraesCS1A01G041200	GO:0004867	serine-type endopeptidase inhibitor activity
744	TraesCS1A01G041200	GO:0009611	response to wounding
745	TraesCS1A01G041300	GO:0004867	serine-type endopeptidase inhibitor activity
746	TraesCS1A01G041300	GO:0009611	response to wounding
747	TraesCS1A01G041400	GO:0004867	serine-type endopeptidase inhibitor activity
748	TraesCS1A01G041400	GO:0009611	response to wounding
749	TraesCS1A01G041500	GO:0004867	serine-type endopeptidase inhibitor activity
750	TraesCS1A01G041500	GO:0009611	response to wounding
751	TraesCS1A01G041600	GO:0004867	serine-type endopeptidase inhibitor activity
752	TraesCS1A01G041600	GO:0009611	response to wounding
753	TraesCS1A01G041700	GO:0016747	transferase activity, transferring acyl groups other than amino-acyl groups
754	TraesCS1A01G042200	GO:0017148	negative regulation of translation
755	TraesCS1A01G042200	GO:0030598	rRNA N-glycosylase activity
756	TraesCS1A01G042300	GO:0005488	binding
757	TraesCS1A01G042400	GO:0030145	manganese ion binding
758	TraesCS1A01G042400	GO:0045735	nutrient reservoir activity
759	TraesCS1A01G042600	GO:0016747	transferase activity, transferring acyl groups other than amino-acyl groups
760	TraesCS1A01G042700	GO:0003677	DNA binding
761	TraesCS1A01G042900	GO:0005515	protein binding
762	TraesCS1A01G042900	GO:0005634	nucleus
763	TraesCS1A01G042900	GO:0008270	zinc ion binding
764	TraesCS1A01G042900	GO:0016571	histone methylation
765	TraesCS1A01G042900	GO:0018024	histone-lysine N-methyltransferase activity
766	TraesCS1A01G042900	GO:0034968	histone lysine methylation
767	TraesCS1A01G042900	GO:0042393	histone binding
768	TraesCS1A01G043400	GO:0005515	protein binding
769	TraesCS1A01G043600	GO:0005634	nucleus
770	TraesCS1A01G043600	GO:0006355	regulation of transcription, DNA-templated
771	TraesCS1A01G043600	GO:0016021	integral component of membrane
772	TraesCS1A01G043900	GO:0005507	copper ion binding
773	TraesCS1A01G043900	GO:0016491	oxidoreductase activity
774	TraesCS1A01G043900	GO:0046274	lignin catabolic process
775	TraesCS1A01G043900	GO:0048046	apoplast
776	TraesCS1A01G043900	GO:0052716	hydroquinone:oxygen oxidoreductase activity
777	TraesCS1A01G043900	GO:0055114	oxidation-reduction process
778	TraesCS1A01G044000	GO:0005515	protein binding
779	TraesCS1A01G044200	GO:0005515	protein binding
780	TraesCS1A01G044400	GO:0005515	protein binding
781	TraesCS1A01G044500	GO:0003723	RNA binding
782	TraesCS1A01G044500	GO:0003723	RNA binding
783	TraesCS1A01G044600	GO:0004150	dihydroneopterin aldolase activity
784	TraesCS1A01G044600	GO:0006760	folic acid-containing compound metabolic process
785	TraesCS1A01G044800	GO:0055085	transmembrane transport
786	TraesCS1A01G044900	GO:0003677	DNA binding
787	TraesCS1A01G044900	GO:0003700	DNA-binding transcription factor activity
788	TraesCS1A01G044900	GO:0005634	nucleus
789	TraesCS1A01G044900	GO:0006355	regulation of transcription, DNA-templated
790	TraesCS1A01G044900	GO:0046983	protein dimerization activity
791	TraesCS1A01G045000	GO:0003677	DNA binding
792	TraesCS1A01G045000	GO:0003700	DNA-binding transcription factor activity
793	TraesCS1A01G045000	GO:0005634	nucleus
794	TraesCS1A01G045000	GO:0006355	regulation of transcription, DNA-templated
795	TraesCS1A01G045000	GO:0046983	protein dimerization activity
796	TraesCS1A01G045100	GO:0005515	protein binding
797	TraesCS1A01G045300	GO:0004725	protein tyrosine phosphatase activity
798	TraesCS1A01G045300	GO:0006470	protein dephosphorylation
799	TraesCS1A01G045300	GO:0008138	protein tyrosine/serine/threonine phosphatase activity
800	TraesCS1A01G045300	GO:0016311	dephosphorylation
801	TraesCS1A01G045300	GO:0016791	phosphatase activity
802	TraesCS1A01G045300	GO:0004725	protein tyrosine phosphatase activity
803	TraesCS1A01G045300	GO:0006470	protein dephosphorylation
804	TraesCS1A01G045300	GO:0008138	protein tyrosine/serine/threonine phosphatase activity
805	TraesCS1A01G045300	GO:0016311	dephosphorylation
806	TraesCS1A01G045300	GO:0016791	phosphatase activity
807	TraesCS1A01G045400	GO:0004553	hydrolase activity, hydrolyzing O-glycosyl compounds
808	TraesCS1A01G045400	GO:0004563	beta-N-acetylhexosaminidase activity
809	TraesCS1A01G045400	GO:0005975	carbohydrate metabolic process
810	TraesCS1A01G045700	GO:0005515	protein binding
811	TraesCS1A01G045800	GO:0045735	nutrient reservoir activity
812	TraesCS1A01G046000	GO:0004553	hydrolase activity, hydrolyzing O-glycosyl compounds
813	TraesCS1A01G046000	GO:0005975	carbohydrate metabolic process
814	TraesCS1A01G046300	GO:0016787	hydrolase activity
815	TraesCS1A01G047000	GO:0000166	nucleotide binding
816	TraesCS1A01G047000	GO:0016021	integral component of membrane
817	TraesCS1A01G047000	GO:0046872	metal ion binding
818	TraesCS1A01G047200	GO:0015079	potassium ion transmembrane transporter activity
819	TraesCS1A01G047200	GO:0016020	membrane
820	TraesCS1A01G047200	GO:0071805	potassium ion transmembrane transport
821	TraesCS1A01G047200	GO:0015079	potassium ion transmembrane transporter activity
822	TraesCS1A01G047200	GO:0016020	membrane
823	TraesCS1A01G047200	GO:0071805	potassium ion transmembrane transport
824	TraesCS1A01G047200	GO:0015079	potassium ion transmembrane transporter activity
825	TraesCS1A01G047200	GO:0016020	membrane
826	TraesCS1A01G047200	GO:0071805	potassium ion transmembrane transport
827	TraesCS1A01G047300	GO:0005506	iron ion binding
828	TraesCS1A01G047300	GO:0016705	oxidoreductase activity, acting on paired donors, with incorporation or reduction of molecular oxygen
829	TraesCS1A01G047300	GO:0020037	heme binding
830	TraesCS1A01G047300	GO:0055114	oxidation-reduction process
831	TraesCS1A01G047700	GO:0008152	metabolic process
832	TraesCS1A01G047700	GO:0016758	transferase activity, transferring hexosyl groups
833	TraesCS1A01G048000	GO:0004672	protein kinase activity
834	TraesCS1A01G048000	GO:0005524	ATP binding
835	TraesCS1A01G048000	GO:0006468	protein phosphorylation
836	TraesCS1A01G048000	GO:0030246	carbohydrate binding
837	TraesCS1A01G048100	GO:0004672	protein kinase activity
838	TraesCS1A01G048100	GO:0005524	ATP binding
839	TraesCS1A01G048100	GO:0006468	protein phosphorylation
840	TraesCS1A01G048100	GO:0030246	carbohydrate binding
841	TraesCS1A01G048300	GO:0003924	GTPase activity
842	TraesCS1A01G048300	GO:0005525	GTP binding
843	TraesCS1A01G048400	GO:0005515	protein binding
844	TraesCS1A01G048600	GO:0005643	nuclear pore
845	TraesCS1A01G048600	GO:0016973	poly(A)+ mRNA export from nucleus
846	TraesCS1A01G048700	GO:0006869	lipid transport
847	TraesCS1A01G048700	GO:0008289	lipid binding
848	TraesCS1A01G049300	GO:0005643	nuclear pore
849	TraesCS1A01G049300	GO:0006810	transport
850	TraesCS1A01G049300	GO:0005643	nuclear pore
851	TraesCS1A01G049300	GO:0006810	transport
852	TraesCS1A01G049300	GO:0005643	nuclear pore
853	TraesCS1A01G049300	GO:0006810	transport
854	TraesCS1A01G049600	GO:0005524	ATP binding
855	TraesCS1A01G049600	GO:0016020	membrane
856	TraesCS1A01G049600	GO:0016887	ATPase activity
857	TraesCS1A01G049600	GO:0005524	ATP binding
858	TraesCS1A01G049600	GO:0016020	membrane
859	TraesCS1A01G049600	GO:0016887	ATPase activity
860	TraesCS1A01G049700	GO:0003676	nucleic acid binding
861	TraesCS1A01G049700	GO:0008270	zinc ion binding
862	TraesCS1A01G049700	GO:0003676	nucleic acid binding
863	TraesCS1A01G049700	GO:0008270	zinc ion binding
864	TraesCS1A01G049800	GO:0004553	hydrolase activity, hydrolyzing O-glycosyl compounds
865	TraesCS1A01G049800	GO:0005975	carbohydrate metabolic process
866	TraesCS1A01G050100	GO:0008270	zinc ion binding
867	TraesCS1A01G050100	GO:0016491	oxidoreductase activity
868	TraesCS1A01G050100	GO:0055114	oxidation-reduction process
869	TraesCS1A01G050100	GO:0008270	zinc ion binding
870	TraesCS1A01G050100	GO:0016491	oxidoreductase activity
871	TraesCS1A01G050100	GO:0055114	oxidation-reduction process
872	TraesCS1A01G050200	GO:0003824	catalytic activity
873	TraesCS1A01G050200	GO:0006520	cellular amino acid metabolic process
874	TraesCS1A01G050200	GO:0016831	carboxy-lyase activity
875	TraesCS1A01G050200	GO:0019752	carboxylic acid metabolic process
876	TraesCS1A01G050200	GO:0030170	pyridoxal phosphate binding
877	TraesCS1A01G050400	GO:0016021	integral component of membrane
878	TraesCS1A01G050600	GO:0006952	defense response
879	TraesCS1A01G050700	GO:0006952	defense response
880	TraesCS1A01G050800	GO:0006952	defense response
881	TraesCS1A01G050900	GO:0006952	defense response
882	TraesCS1A01G051400	GO:0003779	actin binding
883	TraesCS1A01G051600	GO:0005515	protein binding
884	TraesCS1A01G051700	GO:0005509	calcium ion binding
885	TraesCS1A01G051700	GO:0005544	calcium-dependent phospholipid binding
886	TraesCS1A01G052000	GO:0003677	DNA binding
887	TraesCS1A01G052100	GO:0005509	calcium ion binding
888	TraesCS1A01G052100	GO:0005783	endoplasmic reticulum
889	TraesCS1A01G052100	GO:0006457	protein folding
890	TraesCS1A01G052100	GO:0051082	unfolded protein binding
891	TraesCS1A01G052300	GO:0016788	hydrolase activity, acting on ester bonds
892	TraesCS1A01G052600	GO:0030145	manganese ion binding
893	TraesCS1A01G052600	GO:0045735	nutrient reservoir activity
894	TraesCS1A01G052700	GO:0030145	manganese ion binding
895	TraesCS1A01G052700	GO:0045735	nutrient reservoir activity
896	TraesCS1A01G052900	GO:0030145	manganese ion binding
897	TraesCS1A01G052900	GO:0045735	nutrient reservoir activity
898	TraesCS1A01G053000	GO:0030145	manganese ion binding
899	TraesCS1A01G053000	GO:0045735	nutrient reservoir activity
900	TraesCS1A01G053100	GO:0030145	manganese ion binding
901	TraesCS1A01G053100	GO:0045735	nutrient reservoir activity
902	TraesCS1A01G053400	GO:0005515	protein binding
903	TraesCS1A01G053600	GO:0005515	protein binding
904	TraesCS1A01G053700	GO:0008641	ubiquitin-like modifier activating enzyme activity
905	TraesCS1A01G054400	GO:0003777	microtubule motor activity
906	TraesCS1A01G054400	GO:0005524	ATP binding
907	TraesCS1A01G054400	GO:0007018	microtubule-based movement
908	TraesCS1A01G054400	GO:0008017	microtubule binding
909	TraesCS1A01G054400	GO:0003777	microtubule motor activity
910	TraesCS1A01G054400	GO:0005524	ATP binding
911	TraesCS1A01G054400	GO:0007018	microtubule-based movement
912	TraesCS1A01G054400	GO:0008017	microtubule binding
913	TraesCS1A01G054400	GO:0003777	microtubule motor activity
914	TraesCS1A01G054400	GO:0005524	ATP binding
915	TraesCS1A01G054400	GO:0007018	microtubule-based movement
916	TraesCS1A01G054400	GO:0008017	microtubule binding
917	TraesCS1A01G054500	GO:0005515	protein binding
918	TraesCS1A01G054900	GO:0003676	nucleic acid binding
919	TraesCS1A01G054900	GO:0003676	nucleic acid binding
920	TraesCS1A01G055000	GO:0016021	integral component of membrane
921	TraesCS1A01G055800	GO:0005515	protein binding
922	TraesCS1A01G055900	GO:0004553	hydrolase activity, hydrolyzing O-glycosyl compounds
923	TraesCS1A01G055900	GO:0005975	carbohydrate metabolic process
924	TraesCS1A01G056500	GO:0005515	protein binding
925	TraesCS1A01G056500	GO:0005515	protein binding
926	TraesCS1A01G056700	GO:0030001	metal ion transport
927	TraesCS1A01G056700	GO:0046872	metal ion binding
928	TraesCS1A01G056800	GO:0030001	metal ion transport
929	TraesCS1A01G056800	GO:0046872	metal ion binding
930	TraesCS1A01G057000	GO:0008033	tRNA processing
931	TraesCS1A01G057100	GO:0005515	protein binding
932	TraesCS1A01G057200	GO:0008883	glutamyl-tRNA reductase activity
933	TraesCS1A01G057200	GO:0033014	tetrapyrrole biosynthetic process
934	TraesCS1A01G057200	GO:0050661	NADP binding
935	TraesCS1A01G057200	GO:0055114	oxidation-reduction process
936	TraesCS1A01G057200	GO:0008883	glutamyl-tRNA reductase activity
937	TraesCS1A01G057200	GO:0033014	tetrapyrrole biosynthetic process
938	TraesCS1A01G057200	GO:0050661	NADP binding
939	TraesCS1A01G057200	GO:0055114	oxidation-reduction process
940	TraesCS1A01G057300	GO:0005515	protein binding
941	TraesCS1A01G057800	GO:0005515	protein binding
942	TraesCS1A01G058100	GO:0005509	calcium ion binding
943	TraesCS1A01G058100	GO:0030247	polysaccharide binding
944	TraesCS1A01G058100	GO:0004672	protein kinase activity
945	TraesCS1A01G058100	GO:0005524	ATP binding
946	TraesCS1A01G058100	GO:0006468	protein phosphorylation
947	TraesCS1A01G058200	GO:0004672	protein kinase activity
948	TraesCS1A01G058200	GO:0005509	calcium ion binding
949	TraesCS1A01G058200	GO:0005515	protein binding
950	TraesCS1A01G058200	GO:0005524	ATP binding
951	TraesCS1A01G058200	GO:0006468	protein phosphorylation
952	TraesCS1A01G058200	GO:0030247	polysaccharide binding
953	TraesCS1A01G058300	GO:0005622	intracellular
954	TraesCS1A01G058300	GO:0042254	ribosome biogenesis
955	TraesCS1A01G058400	GO:0003677	DNA binding
956	TraesCS1A01G058400	GO:0003700	DNA-binding transcription factor activity
957	TraesCS1A01G058400	GO:0006355	regulation of transcription, DNA-templated
958	TraesCS1A01G058400	GO:0003677	DNA binding
959	TraesCS1A01G058400	GO:0003700	DNA-binding transcription factor activity
960	TraesCS1A01G058400	GO:0006355	regulation of transcription, DNA-templated
961	TraesCS1A01G058400	GO:0003677	DNA binding
962	TraesCS1A01G058400	GO:0003700	DNA-binding transcription factor activity
963	TraesCS1A01G058400	GO:0006355	regulation of transcription, DNA-templated
964	TraesCS1A01G058500	GO:0003677	DNA binding
965	TraesCS1A01G058500	GO:0005524	ATP binding
966	TraesCS1A01G058500	GO:0006281	DNA repair
967	TraesCS1A01G058500	GO:0008094	DNA-dependent ATPase activity
968	TraesCS1A01G058900	GO:0005975	carbohydrate metabolic process
969	TraesCS1A01G058900	GO:0016773	phosphotransferase activity, alcohol group as acceptor
970	TraesCS1A01G058900	GO:0005975	carbohydrate metabolic process
971	TraesCS1A01G058900	GO:0016773	phosphotransferase activity, alcohol group as acceptor
972	TraesCS1A01G059100	GO:0006629	lipid metabolic process
973	TraesCS1A01G059100	GO:0008152	metabolic process
974	TraesCS1A01G059200	GO:0005215	transporter activity
975	TraesCS1A01G059200	GO:0006810	transport
976	TraesCS1A01G059200	GO:0016020	membrane
977	TraesCS1A01G059200	GO:0055085	transmembrane transport
978	TraesCS1A01G059500	GO:0004842	ubiquitin-protein transferase activity
979	TraesCS1A01G059500	GO:0005488	binding
980	TraesCS1A01G060100	GO:0003923	GPI-anchor transamidase activity
981	TraesCS1A01G060100	GO:0006508	proteolysis
982	TraesCS1A01G060100	GO:0008233	peptidase activity
983	TraesCS1A01G060100	GO:0016255	attachment of GPI anchor to protein
984	TraesCS1A01G060100	GO:0042765	GPI-anchor transamidase complex
985	TraesCS1A01G060200	GO:0003676	nucleic acid binding
986	TraesCS1A01G060500	GO:0005515	protein binding
987	TraesCS1A01G060700	GO:0005634	nucleus
988	TraesCS1A01G060700	GO:0042254	ribosome biogenesis
989	TraesCS1A01G060800	GO:0005515	protein binding
990	TraesCS1A01G060800	GO:0005634	nucleus
991	TraesCS1A01G060800	GO:0006511	ubiquitin-dependent protein catabolic process
992	TraesCS1A01G060800	GO:0007275	multicellular organism development
993	TraesCS1A01G060800	GO:0008270	zinc ion binding
994	TraesCS1A01G061500	GO:0004672	protein kinase activity
995	TraesCS1A01G061500	GO:0005524	ATP binding
996	TraesCS1A01G061500	GO:0006468	protein phosphorylation
997	TraesCS1A01G061600	GO:0008152	metabolic process
998	TraesCS1A01G061600	GO:0016758	transferase activity, transferring hexosyl groups
999	TraesCS1A01G061700	GO:0008152	metabolic process
1000	TraesCS1A01G061700	GO:0016758	transferase activity, transferring hexosyl groups
1001	TraesCS1A01G061700	GO:0008152	metabolic process
1002	TraesCS1A01G061700	GO:0016758	transferase activity, transferring hexosyl groups
1003	TraesCS1A01G061800	GO:0003677	DNA binding
1004	TraesCS1A01G061800	GO:0046983	protein dimerization activity
1005	TraesCS1A01G062000	GO:0016021	integral component of membrane
1006	TraesCS1A01G062100	GO:0016021	integral component of membrane
1007	TraesCS1A01G062300	GO:0003676	nucleic acid binding
1008	TraesCS1A01G062300	GO:0008270	zinc ion binding
1009	TraesCS1A01G062400	GO:0000287	magnesium ion binding
1010	TraesCS1A01G062400	GO:0008897	holo-[acyl-carrier-protein] synthase activity
1011	TraesCS1A01G063300	GO:0005515	protein binding
1012	TraesCS1A01G063400	GO:0005515	protein binding
1013	TraesCS1A01G063500	GO:0008270	zinc ion binding
1014	TraesCS1A01G064000	GO:0015018	galactosylgalactosylxylosylprotein 3-beta-glucuronosyltransferase activity
1015	TraesCS1A01G064000	GO:0016020	membrane
1016	TraesCS1A01G064100	GO:0005515	protein binding
1017	TraesCS1A01G064200	GO:0003676	nucleic acid binding
1018	TraesCS1A01G064200	GO:0003676	nucleic acid binding
1019	TraesCS1A01G064600	GO:0003676	nucleic acid binding
1020	TraesCS1A01G064800	GO:0003824	catalytic activity
1021	TraesCS1A01G064800	GO:0005992	trehalose biosynthetic process
1022	TraesCS1A01G064800	GO:0003824	catalytic activity
1023	TraesCS1A01G064800	GO:0005992	trehalose biosynthetic process
1024	TraesCS1A01G064800	GO:0003824	catalytic activity
1025	TraesCS1A01G064800	GO:0003825	alpha,alpha-trehalose-phosphate synthase (UDP-forming) activity
1026	TraesCS1A01G064800	GO:0005992	trehalose biosynthetic process
1027	TraesCS1A01G064900	GO:0005215	transporter activity
1028	TraesCS1A01G064900	GO:0016020	membrane
1029	TraesCS1A01G064900	GO:0016021	integral component of membrane
1030	TraesCS1A01G064900	GO:0022857	transmembrane transporter activity
1031	TraesCS1A01G064900	GO:0022891	NA
1032	TraesCS1A01G064900	GO:0055085	transmembrane transport
1033	TraesCS1A01G064900	GO:0005215	transporter activity
1034	TraesCS1A01G064900	GO:0016020	membrane
1035	TraesCS1A01G064900	GO:0016021	integral component of membrane
1036	TraesCS1A01G064900	GO:0022857	transmembrane transporter activity
1037	TraesCS1A01G064900	GO:0022891	NA
1038	TraesCS1A01G064900	GO:0055085	transmembrane transport
1039	TraesCS1A01G065000	GO:0005488	binding
1040	TraesCS1A01G065300	GO:0005515	protein binding
1041	TraesCS1A01G065300	GO:0005515	protein binding
1042	TraesCS1A01G065400	GO:0005643	nuclear pore
1043	TraesCS1A01G065400	GO:0006810	transport
1044	TraesCS1A01G065600	GO:0005488	binding
1045	TraesCS1A01G065600	GO:0006886	intracellular protein transport
1046	TraesCS1A01G065600	GO:0008536	Ran GTPase binding
1047	TraesCS1A01G065700	GO:0005515	protein binding
1048	TraesCS1A01G065700	GO:0008270	zinc ion binding
1049	TraesCS1A01G065700	GO:0005515	protein binding
1050	TraesCS1A01G065700	GO:0008270	zinc ion binding
1051	TraesCS1A01G065700	GO:0005515	protein binding
1052	TraesCS1A01G065700	GO:0008270	zinc ion binding
1053	TraesCS1A01G065700	GO:0005515	protein binding
1054	TraesCS1A01G065700	GO:0008270	zinc ion binding
1055	TraesCS1A01G065700	GO:0005515	protein binding
1056	TraesCS1A01G065700	GO:0008270	zinc ion binding
1057	TraesCS1A01G065700	GO:0005515	protein binding
1058	TraesCS1A01G065700	GO:0008270	zinc ion binding
1059	TraesCS1A01G065700	GO:0008270	zinc ion binding
1060	TraesCS1A01G066000	GO:0005488	binding
1061	TraesCS1A01G066000	GO:0005634	nucleus
1062	TraesCS1A01G066000	GO:0005488	binding
1063	TraesCS1A01G066000	GO:0005634	nucleus
1064	TraesCS1A01G066100	GO:0045735	nutrient reservoir activity
1065	TraesCS1A01G066200	GO:0004672	protein kinase activity
1066	TraesCS1A01G066200	GO:0005524	ATP binding
1067	TraesCS1A01G066200	GO:0006468	protein phosphorylation
1068	TraesCS1A01G066200	GO:0030246	carbohydrate binding
1069	TraesCS1A01G066300	GO:0006486	protein glycosylation
1070	TraesCS1A01G066300	GO:0008378	galactosyltransferase activity
1071	TraesCS1A01G066300	GO:0016020	membrane
1072	TraesCS1A01G066300	GO:0030246	carbohydrate binding
1073	TraesCS1A01G066400	GO:0004148	dihydrolipoyl dehydrogenase activity
1074	TraesCS1A01G066400	GO:0016491	oxidoreductase activity
1075	TraesCS1A01G066400	GO:0016668	oxidoreductase activity, acting on a sulfur group of donors, NAD(P) as acceptor
1076	TraesCS1A01G066400	GO:0045454	cell redox homeostasis
1077	TraesCS1A01G066400	GO:0050660	flavin adenine dinucleotide binding
1078	TraesCS1A01G066400	GO:0055114	oxidation-reduction process
1079	TraesCS1A01G066700	GO:0004672	protein kinase activity
1080	TraesCS1A01G066700	GO:0005524	ATP binding
1081	TraesCS1A01G066700	GO:0006468	protein phosphorylation
1082	TraesCS1A01G066800	GO:0003995	acyl-CoA dehydrogenase activity
1083	TraesCS1A01G066800	GO:0008152	metabolic process
1084	TraesCS1A01G066800	GO:0016627	oxidoreductase activity, acting on the CH-CH group of donors
1085	TraesCS1A01G066800	GO:0055114	oxidation-reduction process
1086	TraesCS1A01G066800	GO:0003995	acyl-CoA dehydrogenase activity
1087	TraesCS1A01G066800	GO:0008152	metabolic process
1088	TraesCS1A01G066800	GO:0016627	oxidoreductase activity, acting on the CH-CH group of donors
1089	TraesCS1A01G066800	GO:0050660	flavin adenine dinucleotide binding
1090	TraesCS1A01G066800	GO:0055114	oxidation-reduction process
1091	TraesCS1A01G066900	GO:0005524	ATP binding
1092	TraesCS1A01G067200	GO:0003690	double-stranded DNA binding
1093	TraesCS1A01G067200	GO:0006355	regulation of transcription, DNA-templated
1094	TraesCS1A01G067300	GO:0003676	nucleic acid binding
1095	TraesCS1A01G067300	GO:0005515	protein binding
1096	TraesCS1A01G067300	GO:0005634	nucleus
1097	TraesCS1A01G067300	GO:0006396	RNA processing
1098	TraesCS1A01G067300	GO:0006397	mRNA processing
1099	TraesCS1A01G067300	GO:0003676	nucleic acid binding
1100	TraesCS1A01G067300	GO:0003676	nucleic acid binding
1101	TraesCS1A01G067300	GO:0005515	protein binding
1102	TraesCS1A01G067300	GO:0005634	nucleus
1103	TraesCS1A01G067300	GO:0006396	RNA processing
1104	TraesCS1A01G067300	GO:0006397	mRNA processing
1105	TraesCS1A01G067600	GO:0005515	protein binding
1106	TraesCS1A01G067800	GO:0005515	protein binding
1107	TraesCS1A01G067900	GO:0016021	integral component of membrane
1108	TraesCS1A01G067900	GO:0016021	integral component of membrane
1109	TraesCS1A01G068300	GO:0003677	DNA binding
1110	TraesCS1A01G068300	GO:0003677	DNA binding
1111	TraesCS1A01G068300	GO:0003677	DNA binding
1112	TraesCS1A01G068600	GO:0004553	hydrolase activity, hydrolyzing O-glycosyl compounds
1113	TraesCS1A01G068600	GO:0005975	carbohydrate metabolic process
1114	TraesCS1A01G069300	GO:0004435	phosphatidylinositol phospholipase C activity
1115	TraesCS1A01G069300	GO:0005515	protein binding
1116	TraesCS1A01G069300	GO:0006629	lipid metabolic process
1117	TraesCS1A01G069300	GO:0007165	signal transduction
1118	TraesCS1A01G069300	GO:0008081	phosphoric diester hydrolase activity
1119	TraesCS1A01G069300	GO:0035556	intracellular signal transduction
1120	TraesCS1A01G069300	GO:0004435	phosphatidylinositol phospholipase C activity
1121	TraesCS1A01G069300	GO:0005515	protein binding
1122	TraesCS1A01G069300	GO:0006629	lipid metabolic process
1123	TraesCS1A01G069300	GO:0007165	signal transduction
1124	TraesCS1A01G069300	GO:0008081	phosphoric diester hydrolase activity
1125	TraesCS1A01G069300	GO:0035556	intracellular signal transduction
1126	TraesCS1A01G069400	GO:0005525	GTP binding
1127	TraesCS1A01G069400	GO:0005622	intracellular
1128	TraesCS1A01G069400	GO:0007264	small GTPase mediated signal transduction
1129	TraesCS1A01G069600	GO:0005515	protein binding
1130	TraesCS1A01G069600	GO:0046872	metal ion binding
1131	TraesCS1A01G069700	GO:0006364	rRNA processing
1132	TraesCS1A01G069800	GO:0005515	protein binding
1133	TraesCS1A01G070000	GO:0005515	protein binding
1134	TraesCS1A01G070000	GO:0005634	nucleus
1135	TraesCS1A01G070000	GO:0006511	ubiquitin-dependent protein catabolic process
1136	TraesCS1A01G070000	GO:0007275	multicellular organism development
1137	TraesCS1A01G070000	GO:0008270	zinc ion binding
1138	TraesCS1A01G070200	GO:0016491	oxidoreductase activity
1139	TraesCS1A01G070200	GO:0055114	oxidation-reduction process
1140	TraesCS1A01G070300	GO:0006457	protein folding
1141	TraesCS1A01G070300	GO:0051082	unfolded protein binding
1142	TraesCS1A01G070400	GO:0003700	DNA-binding transcription factor activity
1143	TraesCS1A01G070400	GO:0006355	regulation of transcription, DNA-templated
1144	TraesCS1A01G070400	GO:0043565	sequence-specific DNA binding
1145	TraesCS1A01G070400	GO:0003700	DNA-binding transcription factor activity
1146	TraesCS1A01G070400	GO:0006355	regulation of transcription, DNA-templated
1147	TraesCS1A01G070400	GO:0043565	sequence-specific DNA binding
1148	TraesCS1A01G070500	GO:0003824	catalytic activity
1149	TraesCS1A01G070500	GO:0006520	cellular amino acid metabolic process
1150	TraesCS1A01G070500	GO:0008483	transaminase activity
1151	TraesCS1A01G070500	GO:0009058	biosynthetic process
1152	TraesCS1A01G070500	GO:0030170	pyridoxal phosphate binding
1153	TraesCS1A01G070600	GO:0004672	protein kinase activity
1154	TraesCS1A01G070600	GO:0005524	ATP binding
1155	TraesCS1A01G070600	GO:0006468	protein phosphorylation
1156	TraesCS1A01G070700	GO:0005515	protein binding
1157	TraesCS1A01G070800	GO:0005515	protein binding
1158	TraesCS1A01G071000	GO:0005515	protein binding
1159	TraesCS1A01G071100	GO:0003677	DNA binding
1160	TraesCS1A01G071300	GO:0005524	ATP binding
1161	TraesCS1A01G071400	GO:0008152	metabolic process
1162	TraesCS1A01G071400	GO:0016758	transferase activity, transferring hexosyl groups
1163	TraesCS1A01G071400	GO:0008152	metabolic process
1164	TraesCS1A01G071400	GO:0016758	transferase activity, transferring hexosyl groups
1165	TraesCS1A01G071500	GO:0005743	mitochondrial inner membrane
1166	TraesCS1A01G071500	GO:0006850	mitochondrial pyruvate transmembrane transport
1167	TraesCS1A01G071700	GO:0016117	carotenoid biosynthetic process
1168	TraesCS1A01G071700	GO:0016491	oxidoreductase activity
1169	TraesCS1A01G071700	GO:0046608	carotenoid isomerase activity
1170	TraesCS1A01G071700	GO:0055114	oxidation-reduction process
1171	TraesCS1A01G071800	GO:0006812	cation transport
1172	TraesCS1A01G071800	GO:0008324	cation transmembrane transporter activity
1173	TraesCS1A01G071800	GO:0016021	integral component of membrane
1174	TraesCS1A01G071800	GO:0055085	transmembrane transport
1175	TraesCS1A01G072000	GO:0004357	glutamate-cysteine ligase activity
1176	TraesCS1A01G072000	GO:0006750	glutathione biosynthetic process
1177	TraesCS1A01G072000	GO:0042398	cellular modified amino acid biosynthetic process
1178	TraesCS1A01G072000	GO:0004357	glutamate-cysteine ligase activity
1179	TraesCS1A01G072000	GO:0006750	glutathione biosynthetic process
1180	TraesCS1A01G072000	GO:0042398	cellular modified amino acid biosynthetic process
1181	TraesCS1A01G072100	GO:0003824	catalytic activity
1182	TraesCS1A01G072100	GO:0004553	hydrolase activity, hydrolyzing O-glycosyl compounds
1183	TraesCS1A01G072100	GO:0005975	carbohydrate metabolic process
1184	TraesCS1A01G072200	GO:0003824	catalytic activity
1185	TraesCS1A01G072200	GO:0006525	arginine metabolic process
1186	TraesCS1A01G072200	GO:0008483	transaminase activity
1187	TraesCS1A01G072200	GO:0030170	pyridoxal phosphate binding
1188	TraesCS1A01G072300	GO:0003824	catalytic activity
1189	TraesCS1A01G072300	GO:0004553	hydrolase activity, hydrolyzing O-glycosyl compounds
1190	TraesCS1A01G072300	GO:0005975	carbohydrate metabolic process
1191	TraesCS1A01G072400	GO:0005515	protein binding
1192	TraesCS1A01G072600	GO:0003700	DNA-binding transcription factor activity
1193	TraesCS1A01G072600	GO:0006355	regulation of transcription, DNA-templated
1194	TraesCS1A01G072600	GO:0043565	sequence-specific DNA binding
1195	TraesCS1A01G072700	GO:0003677	DNA binding
1196	TraesCS1A01G072700	GO:0005634	nucleus
1197	TraesCS1A01G072700	GO:0006355	regulation of transcription, DNA-templated
1198	TraesCS1A01G072700	GO:0043565	sequence-specific DNA binding
1199	TraesCS1A01G072800	GO:0003677	DNA binding
1200	TraesCS1A01G072800	GO:0005634	nucleus
1201	TraesCS1A01G072800	GO:0006355	regulation of transcription, DNA-templated
1202	TraesCS1A01G072800	GO:0043565	sequence-specific DNA binding
1203	TraesCS1A01G072900	GO:0005515	protein binding
1204	TraesCS1A01G073200	GO:0005515	protein binding
1205	TraesCS1A01G073300	GO:0004672	protein kinase activity
1206	TraesCS1A01G073300	GO:0005524	ATP binding
1207	TraesCS1A01G073300	GO:0006468	protein phosphorylation
1208	TraesCS1A01G073300	GO:0004672	protein kinase activity
1209	TraesCS1A01G073300	GO:0005524	ATP binding
1210	TraesCS1A01G073300	GO:0006468	protein phosphorylation
1211	TraesCS1A01G073400	GO:0005515	protein binding
1212	TraesCS1A01G073400	GO:0005515	protein binding
1213	TraesCS1A01G073900	GO:0005509	calcium ion binding
1214	TraesCS1A01G073900	GO:0005544	calcium-dependent phospholipid binding
1215	TraesCS1A01G074200	GO:0005515	protein binding
1216	TraesCS1A01G074300	GO:0005515	protein binding
1217	TraesCS1A01G074400	GO:0003676	nucleic acid binding
1218	TraesCS1A01G074900	GO:0005515	protein binding
1219	TraesCS1A01G075000	GO:0003824	catalytic activity
1220	TraesCS1A01G075000	GO:0008152	metabolic process
1221	TraesCS1A01G075300	GO:0005515	protein binding
1222	TraesCS1A01G075400	GO:0005515	protein binding
1223	TraesCS1A01G075500	GO:0005525	GTP binding
1224	TraesCS1A01G075500	GO:0006614	SRP-dependent cotranslational protein targeting to membrane
1225	TraesCS1A01G075600	GO:0005515	protein binding
1226	TraesCS1A01G075700	GO:0005215	transporter activity
1227	TraesCS1A01G075700	GO:0006810	transport
1228	TraesCS1A01G075700	GO:0016021	integral component of membrane
1229	TraesCS1A01G075700	GO:0005215	transporter activity
1230	TraesCS1A01G075700	GO:0006810	transport
1231	TraesCS1A01G075700	GO:0016021	integral component of membrane
1232	TraesCS1A01G075800	GO:0003677	DNA binding
1233	TraesCS1A01G075800	GO:0003677	DNA binding
1234	TraesCS1A01G075800	GO:0003677	DNA binding
1235	TraesCS1A01G076100	GO:0006808	regulation of nitrogen utilization
1236	TraesCS1A01G076100	GO:0030234	enzyme regulator activity
1237	TraesCS1A01G076100	GO:0006808	regulation of nitrogen utilization
1238	TraesCS1A01G076100	GO:0030234	enzyme regulator activity
1239	TraesCS1A01G076200	GO:0003677	DNA binding
1240	TraesCS1A01G076500	GO:0043531	ADP binding
1241	TraesCS1A01G076700	GO:0005506	iron ion binding
1242	TraesCS1A01G076700	GO:0016705	oxidoreductase activity, acting on paired donors, with incorporation or reduction of molecular oxygen
1243	TraesCS1A01G076700	GO:0020037	heme binding
1244	TraesCS1A01G076700	GO:0055114	oxidation-reduction process
1245	TraesCS1A01G077000	GO:0016788	hydrolase activity, acting on ester bonds
1246	TraesCS1A01G077200	GO:0004672	protein kinase activity
1247	TraesCS1A01G077200	GO:0005524	ATP binding
1248	TraesCS1A01G077200	GO:0006468	protein phosphorylation
1249	TraesCS1A01G077200	GO:0004672	protein kinase activity
1250	TraesCS1A01G077200	GO:0005524	ATP binding
1251	TraesCS1A01G077200	GO:0006468	protein phosphorylation
1252	TraesCS1A01G077500	GO:0003824	catalytic activity
1253	TraesCS1A01G077500	GO:0043169	cation binding
1254	TraesCS1A01G077700	GO:0004601	peroxidase activity
1255	TraesCS1A01G077700	GO:0006979	response to oxidative stress
1256	TraesCS1A01G077700	GO:0020037	heme binding
1257	TraesCS1A01G077700	GO:0055114	oxidation-reduction process
1258	TraesCS1A01G077700	GO:0004601	peroxidase activity
1259	TraesCS1A01G077700	GO:0006979	response to oxidative stress
1260	TraesCS1A01G077700	GO:0020037	heme binding
1261	TraesCS1A01G077700	GO:0055114	oxidation-reduction process
1262	TraesCS1A01G077900	GO:0004601	peroxidase activity
1263	TraesCS1A01G077900	GO:0006979	response to oxidative stress
1264	TraesCS1A01G077900	GO:0020037	heme binding
1265	TraesCS1A01G077900	GO:0055114	oxidation-reduction process
1266	TraesCS1A01G078000	GO:0004601	peroxidase activity
1267	TraesCS1A01G078000	GO:0006979	response to oxidative stress
1268	TraesCS1A01G078000	GO:0020037	heme binding
1269	TraesCS1A01G078000	GO:0055114	oxidation-reduction process
1270	TraesCS1A01G078100	GO:0004601	peroxidase activity
1271	TraesCS1A01G078100	GO:0006979	response to oxidative stress
1272	TraesCS1A01G078100	GO:0020037	heme binding
1273	TraesCS1A01G078100	GO:0055114	oxidation-reduction process
1274	TraesCS1A01G078200	GO:0004601	peroxidase activity
1275	TraesCS1A01G078200	GO:0006979	response to oxidative stress
1276	TraesCS1A01G078200	GO:0020037	heme binding
1277	TraesCS1A01G078200	GO:0055114	oxidation-reduction process
1278	TraesCS1A01G078400	GO:0004601	peroxidase activity
1279	TraesCS1A01G078400	GO:0006979	response to oxidative stress
1280	TraesCS1A01G078400	GO:0020037	heme binding
1281	TraesCS1A01G078400	GO:0055114	oxidation-reduction process
1282	TraesCS1A01G078500	GO:0005515	protein binding
1283	TraesCS1A01G078600	GO:0004601	peroxidase activity
1284	TraesCS1A01G078600	GO:0006979	response to oxidative stress
1285	TraesCS1A01G078600	GO:0020037	heme binding
1286	TraesCS1A01G078600	GO:0055114	oxidation-reduction process
1287	TraesCS1A01G078800	GO:0005515	protein binding
1288	TraesCS1A01G078900	GO:0005515	protein binding
1289	TraesCS1A01G079000	GO:0006629	lipid metabolic process
1290	TraesCS1A01G079000	GO:0008374	O-acyltransferase activity
1291	TraesCS1A01G079100	GO:0006629	lipid metabolic process
1292	TraesCS1A01G079100	GO:0008374	O-acyltransferase activity
1293	TraesCS1A01G079300	GO:0046983	protein dimerization activity
1294	TraesCS1A01G079400	GO:0004601	peroxidase activity
1295	TraesCS1A01G079400	GO:0006979	response to oxidative stress
1296	TraesCS1A01G079400	GO:0020037	heme binding
1297	TraesCS1A01G079400	GO:0055114	oxidation-reduction process
1298	TraesCS1A01G079500	GO:0004601	peroxidase activity
1299	TraesCS1A01G079500	GO:0006979	response to oxidative stress
1300	TraesCS1A01G079500	GO:0020037	heme binding
1301	TraesCS1A01G079500	GO:0055114	oxidation-reduction process
1302	TraesCS1A01G079700	GO:0004672	protein kinase activity
1303	TraesCS1A01G079700	GO:0005524	ATP binding
1304	TraesCS1A01G079700	GO:0006468	protein phosphorylation
1305	TraesCS1A01G079700	GO:0004672	protein kinase activity
1306	TraesCS1A01G079700	GO:0005524	ATP binding
1307	TraesCS1A01G079700	GO:0006468	protein phosphorylation
1308	TraesCS1A01G079900	GO:0000786	nucleosome
1309	TraesCS1A01G079900	GO:0003677	DNA binding
1310	TraesCS1A01G079900	GO:0005634	nucleus
1311	TraesCS1A01G079900	GO:0006334	nucleosome assembly
1312	TraesCS1A01G079900	GO:0046982	protein heterodimerization activity
1313	TraesCS1A01G080000	GO:0030145	manganese ion binding
1314	TraesCS1A01G080000	GO:0045735	nutrient reservoir activity
1315	TraesCS1A01G080300	GO:0003747	translation release factor activity
1316	TraesCS1A01G080300	GO:0005737	cytoplasm
1317	TraesCS1A01G080300	GO:0006415	translational termination
1318	TraesCS1A01G080300	GO:0016149	translation release factor activity, codon specific
1319	TraesCS1A01G080400	GO:0005515	protein binding
1320	TraesCS1A01G080500	GO:0004672	protein kinase activity
1321	TraesCS1A01G080500	GO:0005524	ATP binding
1322	TraesCS1A01G080500	GO:0006468	protein phosphorylation
1323	TraesCS1A01G080500	GO:0007165	signal transduction
1324	TraesCS1A01G080500	GO:0004672	protein kinase activity
1325	TraesCS1A01G080500	GO:0005524	ATP binding
1326	TraesCS1A01G080500	GO:0006468	protein phosphorylation
1327	TraesCS1A01G080500	GO:0007165	signal transduction
1328	TraesCS1A01G080600	GO:0004672	protein kinase activity
1329	TraesCS1A01G080600	GO:0005524	ATP binding
1330	TraesCS1A01G080600	GO:0006468	protein phosphorylation
1331	TraesCS1A01G080600	GO:0007165	signal transduction
1332	TraesCS1A01G080700	GO:0004672	protein kinase activity
1333	TraesCS1A01G080700	GO:0005524	ATP binding
1334	TraesCS1A01G080700	GO:0006468	protein phosphorylation
1335	TraesCS1A01G080700	GO:0007165	signal transduction
1336	TraesCS1A01G080900	GO:0008270	zinc ion binding
1337	TraesCS1A01G081200	GO:0016747	transferase activity, transferring acyl groups other than amino-acyl groups
1338	TraesCS1A01G081300	GO:0005524	ATP binding
1339	TraesCS1A01G081300	GO:0006810	transport
1340	TraesCS1A01G081300	GO:0016021	integral component of membrane
1341	TraesCS1A01G081300	GO:0016887	ATPase activity
1342	TraesCS1A01G081300	GO:0042626	ATPase-coupled transmembrane transporter activity
1343	TraesCS1A01G081300	GO:0055085	transmembrane transport
1344	TraesCS1A01G082000	GO:0004190	aspartic-type endopeptidase activity
1345	TraesCS1A01G082000	GO:0006508	proteolysis
1346	TraesCS1A01G082000	GO:0006629	lipid metabolic process
1347	TraesCS1A01G082400	GO:0004568	chitinase activity
1348	TraesCS1A01G082400	GO:0005975	carbohydrate metabolic process
1349	TraesCS1A01G082400	GO:0006032	chitin catabolic process
1350	TraesCS1A01G082400	GO:0016998	cell wall macromolecule catabolic process
1351	TraesCS1A01G082500	GO:0016021	integral component of membrane
1352	TraesCS1A01G082500	GO:0016021	integral component of membrane
1353	TraesCS1A01G082600	GO:0000228	nuclear chromosome
1354	TraesCS1A01G082600	GO:0006338	chromatin remodeling
1355	TraesCS1A01G082700	GO:0005515	protein binding
1356	TraesCS1A01G082700	GO:0005515	protein binding
1357	TraesCS1A01G083000	GO:0046983	protein dimerization activity
1358	TraesCS1A01G083100	GO:0003677	DNA binding
1359	TraesCS1A01G083100	GO:0003677	DNA binding
1360	TraesCS1A01G083400	GO:0003676	nucleic acid binding
1361	TraesCS1A01G083400	GO:0003723	RNA binding
1362	TraesCS1A01G083400	GO:0005634	nucleus
1363	TraesCS1A01G083400	GO:0005737	cytoplasm
1364	TraesCS1A01G083400	GO:0006396	RNA processing
1365	TraesCS1A01G083600	GO:0005786	signal recognition particle, endoplasmic reticulum targeting
1366	TraesCS1A01G083600	GO:0006614	SRP-dependent cotranslational protein targeting to membrane
1367	TraesCS1A01G083600	GO:0008312	7S RNA binding
1368	TraesCS1A01G083600	GO:0030942	endoplasmic reticulum signal peptide binding
1369	TraesCS1A01G083600	GO:0048500	signal recognition particle
1370	TraesCS1A01G083800	GO:0016491	oxidoreductase activity
1371	TraesCS1A01G084000	GO:0016747	transferase activity, transferring acyl groups other than amino-acyl groups
1372	TraesCS1A01G084100	GO:0003723	RNA binding
1373	TraesCS1A01G084100	GO:0006396	RNA processing
1374	TraesCS1A01G084100	GO:0008173	RNA methyltransferase activity
1375	TraesCS1A01G084200	GO:0005515	protein binding
1376	TraesCS1A01G084200	GO:0008270	zinc ion binding
1377	TraesCS1A01G084300	GO:0003690	double-stranded DNA binding
1378	TraesCS1A01G084300	GO:0006355	regulation of transcription, DNA-templated
1379	TraesCS1A01G084500	GO:0003824	catalytic activity
1380	TraesCS1A01G084500	GO:0008152	metabolic process
1381	TraesCS1A01G084700	GO:0003676	nucleic acid binding
1382	TraesCS1A01G084700	GO:0006139	nucleobase-containing compound metabolic process
1383	TraesCS1A01G084700	GO:0008408	3'-5' exonuclease activity
1384	TraesCS1A01G085000	GO:0003676	nucleic acid binding
1385	TraesCS1A01G085000	GO:0003677	DNA binding
1386	TraesCS1A01G085000	GO:0005634	nucleus
1387	TraesCS1A01G085000	GO:0006260	DNA replication
1388	TraesCS1A01G085000	GO:0006281	DNA repair
1389	TraesCS1A01G085000	GO:0006310	DNA recombination
1390	TraesCS1A01G085000	GO:0008270	zinc ion binding
1391	TraesCS1A01G085500	GO:0008080	N-acetyltransferase activity
1392	TraesCS1A01G085600	GO:0003824	catalytic activity
1393	TraesCS1A01G085600	GO:0009058	biosynthetic process
1394	TraesCS1A01G085600	GO:0030170	pyridoxal phosphate binding
1395	TraesCS1A01G085700	GO:0005515	protein binding
1396	TraesCS1A01G085800	GO:0016491	oxidoreductase activity
1397	TraesCS1A01G085800	GO:0055114	oxidation-reduction process
1398	TraesCS1A01G085900	GO:0005515	protein binding
1399	TraesCS1A01G086100	GO:0004185	serine-type carboxypeptidase activity
1400	TraesCS1A01G086100	GO:0006508	proteolysis
1401	TraesCS1A01G086100	GO:0004185	serine-type carboxypeptidase activity
1402	TraesCS1A01G086100	GO:0006508	proteolysis
1403	TraesCS1A01G086300	GO:0005216	ion channel activity
1404	TraesCS1A01G086300	GO:0005515	protein binding
1405	TraesCS1A01G086300	GO:0006811	ion transport
1406	TraesCS1A01G086300	GO:0016020	membrane
1407	TraesCS1A01G086300	GO:0055085	transmembrane transport
1408	TraesCS1A01G086500	GO:0004672	protein kinase activity
1409	TraesCS1A01G086500	GO:0004707	MAP kinase activity
1410	TraesCS1A01G086500	GO:0005524	ATP binding
1411	TraesCS1A01G086500	GO:0006468	protein phosphorylation
1412	TraesCS1A01G086700	GO:0004867	serine-type endopeptidase inhibitor activity
1413	TraesCS1A01G086700	GO:0009611	response to wounding
1414	TraesCS1A01G086800	GO:0005515	protein binding
1415	TraesCS1A01G086800	GO:0005515	protein binding
1416	TraesCS1A01G087200	GO:0003676	nucleic acid binding
1417	TraesCS1A01G087200	GO:0005524	ATP binding
1418	TraesCS1A01G087200	GO:0046872	metal ion binding
1419	TraesCS1A01G087300	GO:0003676	nucleic acid binding
1420	TraesCS1A01G087300	GO:0005524	ATP binding
1421	TraesCS1A01G087300	GO:0046872	metal ion binding
1422	TraesCS1A01G087500	GO:0003824	catalytic activity
1423	TraesCS1A01G087500	GO:0004553	hydrolase activity, hydrolyzing O-glycosyl compounds
1424	TraesCS1A01G087500	GO:0004559	alpha-mannosidase activity
1425	TraesCS1A01G087500	GO:0005975	carbohydrate metabolic process
1426	TraesCS1A01G087500	GO:0006013	mannose metabolic process
1427	TraesCS1A01G087500	GO:0008270	zinc ion binding
1428	TraesCS1A01G087500	GO:0015923	mannosidase activity
1429	TraesCS1A01G087500	GO:0030246	carbohydrate binding
1430	TraesCS1A01G087500	GO:0003824	catalytic activity
1431	TraesCS1A01G087500	GO:0004553	hydrolase activity, hydrolyzing O-glycosyl compounds
1432	TraesCS1A01G087500	GO:0004559	alpha-mannosidase activity
1433	TraesCS1A01G087500	GO:0005975	carbohydrate metabolic process
1434	TraesCS1A01G087500	GO:0006013	mannose metabolic process
1435	TraesCS1A01G087500	GO:0008270	zinc ion binding
1436	TraesCS1A01G087500	GO:0015923	mannosidase activity
1437	TraesCS1A01G087500	GO:0030246	carbohydrate binding
1438	TraesCS1A01G087700	GO:0003677	DNA binding
1439	TraesCS1A01G087800	GO:0008270	zinc ion binding
1440	TraesCS1A01G087900	GO:0005524	ATP binding
1441	TraesCS1A01G087900	GO:0042393	histone binding
1442	TraesCS1A01G088000	GO:0005515	protein binding
1443	TraesCS1A01G088000	GO:0016787	hydrolase activity
1444	TraesCS1A01G088000	GO:0004721	phosphoprotein phosphatase activity
1445	TraesCS1A01G088000	GO:0005515	protein binding
1446	TraesCS1A01G088000	GO:0009742	brassinosteroid mediated signaling pathway
1447	TraesCS1A01G088000	GO:0016787	hydrolase activity
1448	TraesCS1A01G088000	GO:0004721	phosphoprotein phosphatase activity
1449	TraesCS1A01G088000	GO:0005515	protein binding
1450	TraesCS1A01G088000	GO:0009742	brassinosteroid mediated signaling pathway
1451	TraesCS1A01G088000	GO:0016787	hydrolase activity
1452	TraesCS1A01G088000	GO:0005515	protein binding
1453	TraesCS1A01G088000	GO:0016787	hydrolase activity
1454	TraesCS1A01G088100	GO:0005515	protein binding
1455	TraesCS1A01G088100	GO:0008270	zinc ion binding
1456	TraesCS1A01G088100	GO:0005515	protein binding
1457	TraesCS1A01G088100	GO:0008270	zinc ion binding
1458	TraesCS1A01G088200	GO:0003676	nucleic acid binding
1459	TraesCS1A01G088200	GO:0003677	DNA binding
1460	TraesCS1A01G088200	GO:0004003	NA
1461	TraesCS1A01G088200	GO:0005524	ATP binding
1462	TraesCS1A01G088200	GO:0005634	nucleus
1463	TraesCS1A01G088200	GO:0006139	nucleobase-containing compound metabolic process
1464	TraesCS1A01G088200	GO:0006289	nucleotide-excision repair
1465	TraesCS1A01G088200	GO:0008026	NA
1466	TraesCS1A01G088200	GO:0016818	hydrolase activity, acting on acid anhydrides, in phosphorus-containing anhydrides
1467	TraesCS1A01G088300	GO:0016747	transferase activity, transferring acyl groups other than amino-acyl groups
1468	TraesCS1A01G088400	GO:0016747	transferase activity, transferring acyl groups other than amino-acyl groups
1469	TraesCS1A01G088500	GO:0008270	zinc ion binding
1470	TraesCS1A01G088600	GO:0000287	magnesium ion binding
1471	TraesCS1A01G088600	GO:0005986	sucrose biosynthetic process
1472	TraesCS1A01G088600	GO:0050307	sucrose-phosphate phosphatase activity
1473	TraesCS1A01G088700	GO:0003824	catalytic activity
1474	TraesCS1A01G088700	GO:0004553	hydrolase activity, hydrolyzing O-glycosyl compounds
1475	TraesCS1A01G088700	GO:0005975	carbohydrate metabolic process
1476	TraesCS1A01G088800	GO:0005515	protein binding
1477	TraesCS1A01G088800	GO:0016020	membrane
1478	TraesCS1A01G088800	GO:0016192	vesicle-mediated transport
1479	TraesCS1A01G088900	GO:0005525	GTP binding
1480	TraesCS1A01G089500	GO:0016491	oxidoreductase activity
1481	TraesCS1A01G089500	GO:0055114	oxidation-reduction process
1482	TraesCS1A01G089600	GO:0016491	oxidoreductase activity
1483	TraesCS1A01G089600	GO:0055114	oxidation-reduction process
1484	TraesCS1A01G089700	GO:0003676	nucleic acid binding
1485	TraesCS1A01G089700	GO:0003677	DNA binding
1486	TraesCS1A01G089700	GO:0005634	nucleus
1487	TraesCS1A01G089700	GO:0006355	regulation of transcription, DNA-templated
1488	TraesCS1A01G089900	GO:0006511	ubiquitin-dependent protein catabolic process
1489	TraesCS1A01G089900	GO:0031461	cullin-RING ubiquitin ligase complex
1490	TraesCS1A01G089900	GO:0031625	ubiquitin protein ligase binding
1491	TraesCS1A01G089900	GO:0006511	ubiquitin-dependent protein catabolic process
1492	TraesCS1A01G089900	GO:0031461	cullin-RING ubiquitin ligase complex
1493	TraesCS1A01G089900	GO:0031625	ubiquitin protein ligase binding
1494	TraesCS1A01G090000	GO:0006511	ubiquitin-dependent protein catabolic process
1495	TraesCS1A01G090000	GO:0031461	cullin-RING ubiquitin ligase complex
1496	TraesCS1A01G090000	GO:0031625	ubiquitin protein ligase binding
1497	TraesCS1A01G090000	GO:0006511	ubiquitin-dependent protein catabolic process
1498	TraesCS1A01G090000	GO:0031461	cullin-RING ubiquitin ligase complex
1499	TraesCS1A01G090000	GO:0031625	ubiquitin protein ligase binding
1500	TraesCS1A01G090000	GO:0006511	ubiquitin-dependent protein catabolic process
1501	TraesCS1A01G090000	GO:0031461	cullin-RING ubiquitin ligase complex
1502	TraesCS1A01G090000	GO:0031625	ubiquitin protein ligase binding
1503	TraesCS1A01G090000	GO:0006511	ubiquitin-dependent protein catabolic process
1504	TraesCS1A01G090000	GO:0031625	ubiquitin protein ligase binding
1505	TraesCS1A01G090100	GO:0005509	calcium ion binding
1506	TraesCS1A01G090300	GO:0005515	protein binding
1507	TraesCS1A01G090400	GO:0003824	catalytic activity
1508	TraesCS1A01G090400	GO:0009058	biosynthetic process
1509	TraesCS1A01G090900	GO:0005515	protein binding
1510	TraesCS1A01G090900	GO:0008270	zinc ion binding
1511	TraesCS1A01G091100	GO:0003676	nucleic acid binding
1512	TraesCS1A01G091100	GO:0003677	DNA binding
1513	TraesCS1A01G091100	GO:0005524	ATP binding
1514	TraesCS1A01G091100	GO:0005634	nucleus
1515	TraesCS1A01G091100	GO:0006338	chromatin remodeling
1516	TraesCS1A01G091100	GO:0016818	hydrolase activity, acting on acid anhydrides, in phosphorus-containing anhydrides
1517	TraesCS1A01G091100	GO:0031491	nucleosome binding
1518	TraesCS1A01G091100	GO:0043044	ATP-dependent chromatin remodeling
1519	TraesCS1A01G091300	GO:0005515	protein binding
1520	TraesCS1A01G091400	GO:0003676	nucleic acid binding
1521	TraesCS1A01G091400	GO:0005524	ATP binding
1522	TraesCS1A01G091400	GO:0006310	DNA recombination
1523	TraesCS1A01G091400	GO:0008026	NA
1524	TraesCS1A01G091400	GO:0003676	nucleic acid binding
1525	TraesCS1A01G091400	GO:0005524	ATP binding
1526	TraesCS1A01G091400	GO:0006310	DNA recombination
1527	TraesCS1A01G091400	GO:0008026	NA
1528	TraesCS1A01G091500	GO:0004373	glycogen (starch) synthase activity
1529	TraesCS1A01G091500	GO:2001070	starch binding
1530	TraesCS1A01G091600	GO:0030001	metal ion transport
1531	TraesCS1A01G091600	GO:0046872	metal ion binding
1532	TraesCS1A01G091700	GO:0005515	protein binding
1533	TraesCS1A01G091900	GO:0004672	protein kinase activity
1534	TraesCS1A01G091900	GO:0005524	ATP binding
1535	TraesCS1A01G091900	GO:0006468	protein phosphorylation
1536	TraesCS1A01G092000	GO:0004672	protein kinase activity
1537	TraesCS1A01G092000	GO:0005524	ATP binding
1538	TraesCS1A01G092000	GO:0006468	protein phosphorylation
1539	TraesCS1A01G092100	GO:0005506	iron ion binding
1540	TraesCS1A01G092100	GO:0016705	oxidoreductase activity, acting on paired donors, with incorporation or reduction of molecular oxygen
1541	TraesCS1A01G092100	GO:0020037	heme binding
1542	TraesCS1A01G092100	GO:0055114	oxidation-reduction process
1543	TraesCS1A01G092300	GO:0004672	protein kinase activity
1544	TraesCS1A01G092300	GO:0005524	ATP binding
1545	TraesCS1A01G092300	GO:0006468	protein phosphorylation
1546	TraesCS1A01G092500	GO:0004672	protein kinase activity
1547	TraesCS1A01G092500	GO:0005524	ATP binding
1548	TraesCS1A01G092500	GO:0006468	protein phosphorylation
1549	TraesCS1A01G092700	GO:0003824	catalytic activity
1550	TraesCS1A01G092700	GO:0004488	methylenetetrahydrofolate dehydrogenase (NADP+) activity
1551	TraesCS1A01G092700	GO:0009396	folic acid-containing compound biosynthetic process
1552	TraesCS1A01G092700	GO:0055114	oxidation-reduction process
1553	TraesCS1A01G092700	GO:0003824	catalytic activity
1554	TraesCS1A01G092700	GO:0004488	methylenetetrahydrofolate dehydrogenase (NADP+) activity
1555	TraesCS1A01G092700	GO:0009396	folic acid-containing compound biosynthetic process
1556	TraesCS1A01G092700	GO:0055114	oxidation-reduction process
1557	TraesCS1A01G092900	GO:0003723	RNA binding
1558	TraesCS1A01G092900	GO:0003735	structural constituent of ribosome
1559	TraesCS1A01G092900	GO:0005622	intracellular
1560	TraesCS1A01G092900	GO:0005840	ribosome
1561	TraesCS1A01G092900	GO:0006412	translation
1562	TraesCS1A01G093000	GO:0016021	integral component of membrane
1563	TraesCS1A01G093100	GO:0005515	protein binding
1564	TraesCS1A01G093300	GO:0004553	hydrolase activity, hydrolyzing O-glycosyl compounds
1565	TraesCS1A01G093300	GO:0005975	carbohydrate metabolic process
1566	TraesCS1A01G093500	GO:0005515	protein binding
1567	TraesCS1A01G093700	GO:0005515	protein binding
1568	TraesCS1A01G093900	GO:0005525	GTP binding
1569	TraesCS1A01G093900	GO:0016817	hydrolase activity, acting on acid anhydrides
1570	TraesCS1A01G093900	GO:0005525	GTP binding
1571	TraesCS1A01G093900	GO:0016817	hydrolase activity, acting on acid anhydrides
1572	TraesCS1A01G093900	GO:0005525	GTP binding
1573	TraesCS1A01G093900	GO:0016817	hydrolase activity, acting on acid anhydrides
1574	TraesCS1A01G093900	GO:0005525	GTP binding
1575	TraesCS1A01G093900	GO:0016817	hydrolase activity, acting on acid anhydrides
1576	TraesCS1A01G093900	GO:0005525	GTP binding
1577	TraesCS1A01G093900	GO:0016817	hydrolase activity, acting on acid anhydrides
1578	TraesCS1A01G094000	GO:0008375	acetylglucosaminyltransferase activity
1579	TraesCS1A01G094000	GO:0016020	membrane
1580	TraesCS1A01G094100	GO:0005515	protein binding
1581	TraesCS1A01G094200	GO:0003779	actin binding
1582	TraesCS1A01G094300	GO:0003677	DNA binding
1583	TraesCS1A01G094500	GO:0031047	gene silencing by RNA
1584	TraesCS1A01G094700	GO:0006629	lipid metabolic process
1585	TraesCS1A01G094700	GO:0006629	lipid metabolic process
1586	TraesCS1A01G094800	GO:0005515	protein binding
1587	TraesCS1A01G094900	GO:0003824	catalytic activity
1588	TraesCS1A01G094900	GO:0005737	cytoplasm
1589	TraesCS1A01G094900	GO:0006559	L-phenylalanine catabolic process
1590	TraesCS1A01G094900	GO:0016841	ammonia-lyase activity
1591	TraesCS1A01G095000	GO:0003777	microtubule motor activity
1592	TraesCS1A01G095000	GO:0005524	ATP binding
1593	TraesCS1A01G095000	GO:0007018	microtubule-based movement
1594	TraesCS1A01G095000	GO:0008017	microtubule binding
1595	TraesCS1A01G095000	GO:0003777	microtubule motor activity
1596	TraesCS1A01G095000	GO:0005524	ATP binding
1597	TraesCS1A01G095000	GO:0007018	microtubule-based movement
1598	TraesCS1A01G095000	GO:0008017	microtubule binding
1599	TraesCS1A01G095000	GO:0003777	microtubule motor activity
1600	TraesCS1A01G095000	GO:0005524	ATP binding
1601	TraesCS1A01G095000	GO:0007018	microtubule-based movement
1602	TraesCS1A01G095000	GO:0008017	microtubule binding
1603	TraesCS1A01G095000	GO:0003777	microtubule motor activity
1604	TraesCS1A01G095000	GO:0005524	ATP binding
1605	TraesCS1A01G095000	GO:0007018	microtubule-based movement
1606	TraesCS1A01G095000	GO:0008017	microtubule binding
1607	TraesCS1A01G095200	GO:0000226	microtubule cytoskeleton organization
1608	TraesCS1A01G095200	GO:0000922	spindle pole
1609	TraesCS1A01G095200	GO:0005815	microtubule organizing center
1610	TraesCS1A01G095200	GO:0007020	microtubule nucleation
1611	TraesCS1A01G095200	GO:0043015	gamma-tubulin binding
1612	TraesCS1A01G095500	GO:0016787	hydrolase activity
1613	TraesCS1A01G095500	GO:0016787	hydrolase activity
1614	TraesCS1A01G095600	GO:0016020	membrane
1615	TraesCS1A01G095600	GO:0016021	integral component of membrane
1616	TraesCS1A01G095800	GO:0004177	aminopeptidase activity
1617	TraesCS1A01G095800	GO:0005622	intracellular
1618	TraesCS1A01G095800	GO:0005737	cytoplasm
1619	TraesCS1A01G095800	GO:0006508	proteolysis
1620	TraesCS1A01G095800	GO:0008235	metalloexopeptidase activity
1621	TraesCS1A01G095800	GO:0019538	protein metabolic process
1622	TraesCS1A01G095800	GO:0030145	manganese ion binding
1623	TraesCS1A01G095800	GO:0004177	aminopeptidase activity
1624	TraesCS1A01G095800	GO:0005622	intracellular
1625	TraesCS1A01G095800	GO:0005737	cytoplasm
1626	TraesCS1A01G095800	GO:0006508	proteolysis
1627	TraesCS1A01G095800	GO:0008235	metalloexopeptidase activity
1628	TraesCS1A01G095800	GO:0019538	protein metabolic process
1629	TraesCS1A01G095800	GO:0030145	manganese ion binding
1630	TraesCS1A01G095800	GO:0004177	aminopeptidase activity
1631	TraesCS1A01G095800	GO:0005622	intracellular
1632	TraesCS1A01G095800	GO:0005737	cytoplasm
1633	TraesCS1A01G095800	GO:0006508	proteolysis
1634	TraesCS1A01G095800	GO:0008235	metalloexopeptidase activity
1635	TraesCS1A01G095800	GO:0019538	protein metabolic process
1636	TraesCS1A01G095800	GO:0030145	manganese ion binding
1637	TraesCS1A01G095800	GO:0004177	aminopeptidase activity
1638	TraesCS1A01G095800	GO:0005622	intracellular
1639	TraesCS1A01G095800	GO:0005737	cytoplasm
1640	TraesCS1A01G095800	GO:0006508	proteolysis
1641	TraesCS1A01G095800	GO:0008235	metalloexopeptidase activity
1642	TraesCS1A01G095800	GO:0019538	protein metabolic process
1643	TraesCS1A01G095800	GO:0030145	manganese ion binding
1644	TraesCS1A01G096000	GO:0003676	nucleic acid binding
1645	TraesCS1A01G096200	GO:0003857	3-hydroxyacyl-CoA dehydrogenase activity
1646	TraesCS1A01G096200	GO:0006631	fatty acid metabolic process
1647	TraesCS1A01G096200	GO:0016491	oxidoreductase activity
1648	TraesCS1A01G096200	GO:0055114	oxidation-reduction process
1649	TraesCS1A01G096200	GO:0003824	catalytic activity
1650	TraesCS1A01G096200	GO:0003857	3-hydroxyacyl-CoA dehydrogenase activity
1651	TraesCS1A01G096200	GO:0006631	fatty acid metabolic process
1652	TraesCS1A01G096200	GO:0008152	metabolic process
1653	TraesCS1A01G096200	GO:0016491	oxidoreductase activity
1654	TraesCS1A01G096200	GO:0055114	oxidation-reduction process
1655	TraesCS1A01G096200	GO:0003824	catalytic activity
1656	TraesCS1A01G096200	GO:0003857	3-hydroxyacyl-CoA dehydrogenase activity
1657	TraesCS1A01G096200	GO:0006631	fatty acid metabolic process
1658	TraesCS1A01G096200	GO:0008152	metabolic process
1659	TraesCS1A01G096200	GO:0016491	oxidoreductase activity
1660	TraesCS1A01G096200	GO:0055114	oxidation-reduction process
1661	TraesCS1A01G096300	GO:0003700	DNA-binding transcription factor activity
1662	TraesCS1A01G096300	GO:0006351	transcription, DNA-templated
1663	TraesCS1A01G096300	GO:0006355	regulation of transcription, DNA-templated
1664	TraesCS1A01G096300	GO:0043565	sequence-specific DNA binding
1665	TraesCS1A01G096500	GO:0003735	structural constituent of ribosome
1666	TraesCS1A01G096500	GO:0005622	intracellular
1667	TraesCS1A01G096500	GO:0005840	ribosome
1668	TraesCS1A01G096500	GO:0006412	translation
1669	TraesCS1A01G096600	GO:0000155	phosphorelay sensor kinase activity
1670	TraesCS1A01G096600	GO:0005515	protein binding
1671	TraesCS1A01G096600	GO:0007165	signal transduction
1672	TraesCS1A01G096600	GO:0016310	phosphorylation
1673	TraesCS1A01G096600	GO:0016772	transferase activity, transferring phosphorus-containing groups
1674	TraesCS1A01G096800	GO:0003677	DNA binding
1675	TraesCS1A01G097000	GO:0009767	photosynthetic electron transport chain
1676	TraesCS1A01G097100	GO:0003677	DNA binding
1677	TraesCS1A01G097100	GO:0003899	DNA-directed 5'-3' RNA polymerase activity
1678	TraesCS1A01G097100	GO:0005666	RNA polymerase III complex
1679	TraesCS1A01G097100	GO:0006383	transcription by RNA polymerase III
1680	TraesCS1A01G097200	GO:0005506	iron ion binding
1681	TraesCS1A01G097200	GO:0016226	iron-sulfur cluster assembly
1682	TraesCS1A01G097200	GO:0051536	iron-sulfur cluster binding
1683	TraesCS1A01G097300	GO:0003700	DNA-binding transcription factor activity
1684	TraesCS1A01G097300	GO:0006355	regulation of transcription, DNA-templated
1685	TraesCS1A01G097300	GO:0008270	zinc ion binding
1686	TraesCS1A01G097300	GO:0043565	sequence-specific DNA binding
1687	TraesCS1A01G097400	GO:0005488	binding
1688	TraesCS1A01G097400	GO:0005515	protein binding
1689	TraesCS1A01G097400	GO:0005634	nucleus
1690	TraesCS1A01G097400	GO:0005737	cytoplasm
1691	TraesCS1A01G097400	GO:0006606	protein import into nucleus
1692	TraesCS1A01G097400	GO:0008565	NA
1693	TraesCS1A01G097700	GO:0005783	endoplasmic reticulum
1694	TraesCS1A01G097700	GO:0016853	isomerase activity
1695	TraesCS1A01G097700	GO:0045454	cell redox homeostasis
1696	TraesCS1A01G097900	GO:0008137	NADH dehydrogenase (ubiquinone) activity
1697	TraesCS1A01G097900	GO:0055114	oxidation-reduction process
1698	TraesCS1A01G098300	GO:0009523	photosystem II
1699	TraesCS1A01G098300	GO:0009539	photosystem II reaction center
1700	TraesCS1A01G098300	GO:0009767	photosynthetic electron transport chain
1701	TraesCS1A01G098300	GO:0015979	photosynthesis
1702	TraesCS1A01G098300	GO:0016021	integral component of membrane
1703	TraesCS1A01G098300	GO:0019684	photosynthesis, light reaction
1704	TraesCS1A01G098300	GO:0020037	heme binding
1705	TraesCS1A01G098500	GO:0015232	heme transporter activity
1706	TraesCS1A01G098500	GO:0015886	heme transport
1707	TraesCS1A01G098500	GO:0016020	membrane
1708	TraesCS1A01G098500	GO:0017004	cytochrome complex assembly
1709	TraesCS1A01G098500	GO:0020037	heme binding
1710	TraesCS1A01G098600	GO:0016020	membrane
1711	TraesCS1A01G098600	GO:0055114	oxidation-reduction process
1712	TraesCS1A01G099000	GO:0016021	integral component of membrane
1713	TraesCS1A01G099000	GO:0016021	integral component of membrane
1714	TraesCS1A01G099100	GO:0016020	membrane
1715	TraesCS1A01G099100	GO:0016760	cellulose synthase (UDP-forming) activity
1716	TraesCS1A01G099100	GO:0030244	cellulose biosynthetic process
1717	TraesCS1A01G099300	GO:0006457	protein folding
1718	TraesCS1A01G099300	GO:0051082	unfolded protein binding
1719	TraesCS1A01G099400	GO:0000930	gamma-tubulin complex
1720	TraesCS1A01G099400	GO:0003924	GTPase activity
1721	TraesCS1A01G099400	GO:0005525	GTP binding
1722	TraesCS1A01G099400	GO:0005874	microtubule
1723	TraesCS1A01G099400	GO:0007017	microtubule-based process
1724	TraesCS1A01G099400	GO:0007020	microtubule nucleation
1725	TraesCS1A01G099400	GO:0031122	cytoplasmic microtubule organization
1726	TraesCS1A01G099400	GO:0000930	gamma-tubulin complex
1727	TraesCS1A01G099400	GO:0003924	GTPase activity
1728	TraesCS1A01G099400	GO:0005525	GTP binding
1729	TraesCS1A01G099400	GO:0005874	microtubule
1730	TraesCS1A01G099400	GO:0007017	microtubule-based process
1731	TraesCS1A01G099400	GO:0007020	microtubule nucleation
1732	TraesCS1A01G099400	GO:0031122	cytoplasmic microtubule organization
1733	TraesCS1A01G099500	GO:0004148	dihydrolipoyl dehydrogenase activity
1734	TraesCS1A01G099500	GO:0016491	oxidoreductase activity
1735	TraesCS1A01G099500	GO:0016668	oxidoreductase activity, acting on a sulfur group of donors, NAD(P) as acceptor
1736	TraesCS1A01G099500	GO:0045454	cell redox homeostasis
1737	TraesCS1A01G099500	GO:0050660	flavin adenine dinucleotide binding
1738	TraesCS1A01G099500	GO:0055114	oxidation-reduction process
1739	TraesCS1A01G099500	GO:0004148	dihydrolipoyl dehydrogenase activity
1740	TraesCS1A01G099500	GO:0016491	oxidoreductase activity
1741	TraesCS1A01G099500	GO:0016668	oxidoreductase activity, acting on a sulfur group of donors, NAD(P) as acceptor
1742	TraesCS1A01G099500	GO:0045454	cell redox homeostasis
1743	TraesCS1A01G099500	GO:0050660	flavin adenine dinucleotide binding
1744	TraesCS1A01G099500	GO:0055114	oxidation-reduction process
1745	TraesCS1A01G099500	GO:0004148	dihydrolipoyl dehydrogenase activity
1746	TraesCS1A01G099500	GO:0016491	oxidoreductase activity
1747	TraesCS1A01G099500	GO:0016668	oxidoreductase activity, acting on a sulfur group of donors, NAD(P) as acceptor
1748	TraesCS1A01G099500	GO:0045454	cell redox homeostasis
1749	TraesCS1A01G099500	GO:0050660	flavin adenine dinucleotide binding
1750	TraesCS1A01G099500	GO:0055114	oxidation-reduction process
1751	TraesCS1A01G099600	GO:0005515	protein binding
1752	TraesCS1A01G099600	GO:0005515	protein binding
1753	TraesCS1A01G099900	GO:0005515	protein binding
1754	TraesCS1A01G099900	GO:0005515	protein binding
1755	TraesCS1A01G100100	GO:0016787	hydrolase activity
1756	TraesCS1A01G100200	GO:0005515	protein binding
1757	TraesCS1A01G100200	GO:0005515	protein binding
1758	TraesCS1A01G100300	GO:0004672	protein kinase activity
1759	TraesCS1A01G100300	GO:0005524	ATP binding
1760	TraesCS1A01G100300	GO:0006468	protein phosphorylation
1761	TraesCS1A01G100300	GO:0048544	recognition of pollen
1762	TraesCS1A01G100400	GO:0004672	protein kinase activity
1763	TraesCS1A01G100400	GO:0004674	protein serine/threonine kinase activity
1764	TraesCS1A01G100400	GO:0005524	ATP binding
1765	TraesCS1A01G100400	GO:0006468	protein phosphorylation
1766	TraesCS1A01G100400	GO:0048544	recognition of pollen
1767	TraesCS1A01G100400	GO:0004672	protein kinase activity
1768	TraesCS1A01G100400	GO:0005524	ATP binding
1769	TraesCS1A01G100400	GO:0006468	protein phosphorylation
1770	TraesCS1A01G100400	GO:0048544	recognition of pollen
1771	TraesCS1A01G100500	GO:0005515	protein binding
1772	TraesCS1A01G100600	GO:0004252	serine-type endopeptidase activity
1773	TraesCS1A01G100600	GO:0005515	protein binding
1774	TraesCS1A01G100600	GO:0006508	proteolysis
1775	TraesCS1A01G100900	GO:0046983	protein dimerization activity
1776	TraesCS1A01G101000	GO:0003924	GTPase activity
1777	TraesCS1A01G101000	GO:0005200	structural constituent of cytoskeleton
1778	TraesCS1A01G101000	GO:0005525	GTP binding
1779	TraesCS1A01G101000	GO:0005874	microtubule
1780	TraesCS1A01G101000	GO:0007017	microtubule-based process
1781	TraesCS1A01G101000	GO:0003924	GTPase activity
1782	TraesCS1A01G101000	GO:0005200	structural constituent of cytoskeleton
1783	TraesCS1A01G101000	GO:0005525	GTP binding
1784	TraesCS1A01G101000	GO:0005874	microtubule
1785	TraesCS1A01G101000	GO:0007017	microtubule-based process
1786	TraesCS1A01G101100	GO:0005515	protein binding
1787	TraesCS1A01G101300	GO:0043531	ADP binding
1788	TraesCS1A01G101700	GO:0043531	ADP binding
1789	TraesCS1A01G102300	GO:0006812	cation transport
1790	TraesCS1A01G102300	GO:0006814	sodium ion transport
1791	TraesCS1A01G102300	GO:0006885	regulation of pH
1792	TraesCS1A01G102300	GO:0015299	solute:proton antiporter activity
1793	TraesCS1A01G102300	GO:0015385	sodium:proton antiporter activity
1794	TraesCS1A01G102300	GO:0016021	integral component of membrane
1795	TraesCS1A01G102300	GO:0055085	transmembrane transport
1796	TraesCS1A01G102400	GO:0046983	protein dimerization activity
1797	TraesCS1A01G102400	GO:0046983	protein dimerization activity
1798	TraesCS1A01G102500	GO:0008839	4-hydroxy-tetrahydrodipicolinate reductase
1799	TraesCS1A01G102500	GO:0009089	lysine biosynthetic process via diaminopimelate
1800	TraesCS1A01G102500	GO:0055114	oxidation-reduction process
1801	TraesCS1A01G102500	GO:0070402	NADPH binding
1802	TraesCS1A01G102500	GO:0008839	4-hydroxy-tetrahydrodipicolinate reductase
1803	TraesCS1A01G102500	GO:0009089	lysine biosynthetic process via diaminopimelate
1804	TraesCS1A01G102500	GO:0055114	oxidation-reduction process
1805	TraesCS1A01G102600	GO:0000166	nucleotide binding
1806	TraesCS1A01G102600	GO:0003676	nucleic acid binding
1807	TraesCS1A01G102600	GO:0004812	aminoacyl-tRNA ligase activity
1808	TraesCS1A01G102600	GO:0004816	asparagine-tRNA ligase activity
1809	TraesCS1A01G102600	GO:0005524	ATP binding
1810	TraesCS1A01G102600	GO:0005737	cytoplasm
1811	TraesCS1A01G102600	GO:0006418	tRNA aminoacylation for protein translation
1812	TraesCS1A01G102600	GO:0006421	asparaginyl-tRNA aminoacylation
1813	TraesCS1A01G102700	GO:0005515	protein binding
1814	TraesCS1A01G102800	GO:0005515	protein binding
1815	TraesCS1A01G102900	GO:0005515	protein binding
1816	TraesCS1A01G103000	GO:0005515	protein binding
1817	TraesCS1A01G103100	GO:0009055	electron transfer activity
1818	TraesCS1A01G103100	GO:0015035	protein disulfide oxidoreductase activity
1819	TraesCS1A01G103100	GO:0045454	cell redox homeostasis
1820	TraesCS1A01G103200	GO:0003824	catalytic activity
1821	TraesCS1A01G103200	GO:0003885	D-arabinono-1,4-lactone oxidase activity
1822	TraesCS1A01G103200	GO:0016020	membrane
1823	TraesCS1A01G103200	GO:0050660	flavin adenine dinucleotide binding
1824	TraesCS1A01G103200	GO:0055114	oxidation-reduction process
1825	TraesCS1A01G103300	GO:0004857	enzyme inhibitor activity
1826	TraesCS1A01G103500	GO:0003824	catalytic activity
1827	TraesCS1A01G103500	GO:0004553	hydrolase activity, hydrolyzing O-glycosyl compounds
1828	TraesCS1A01G103500	GO:0005975	carbohydrate metabolic process
1829	TraesCS1A01G103600	GO:0003824	catalytic activity
1830	TraesCS1A01G103600	GO:0004553	hydrolase activity, hydrolyzing O-glycosyl compounds
1831	TraesCS1A01G103600	GO:0005975	carbohydrate metabolic process
1832	TraesCS1A01G103900	GO:0004672	protein kinase activity
1833	TraesCS1A01G103900	GO:0005515	protein binding
1834	TraesCS1A01G103900	GO:0005524	ATP binding
1835	TraesCS1A01G103900	GO:0006468	protein phosphorylation
1836	TraesCS1A01G104000	GO:0005515	protein binding
1837	TraesCS1A01G104000	GO:0005515	protein binding
1838	TraesCS1A01G104000	GO:0005515	protein binding
1839	TraesCS1A01G104100	GO:0004601	peroxidase activity
1840	TraesCS1A01G104100	GO:0006979	response to oxidative stress
1841	TraesCS1A01G104100	GO:0020037	heme binding
1842	TraesCS1A01G104100	GO:0055114	oxidation-reduction process
1843	TraesCS1A01G104200	GO:0004601	peroxidase activity
1844	TraesCS1A01G104200	GO:0006979	response to oxidative stress
1845	TraesCS1A01G104200	GO:0020037	heme binding
1846	TraesCS1A01G104200	GO:0055114	oxidation-reduction process
1847	TraesCS1A01G104300	GO:0004601	peroxidase activity
1848	TraesCS1A01G104300	GO:0006979	response to oxidative stress
1849	TraesCS1A01G104300	GO:0020037	heme binding
1850	TraesCS1A01G104300	GO:0055114	oxidation-reduction process
1851	TraesCS1A01G104400	GO:0046983	protein dimerization activity
1852	TraesCS1A01G104500	GO:0003676	nucleic acid binding
1853	TraesCS1A01G104500	GO:0003677	DNA binding
1854	TraesCS1A01G104500	GO:0005634	nucleus
1855	TraesCS1A01G104500	GO:0006260	DNA replication
1856	TraesCS1A01G104500	GO:0006281	DNA repair
1857	TraesCS1A01G104500	GO:0006310	DNA recombination
1858	TraesCS1A01G104500	GO:0008270	zinc ion binding
1859	TraesCS1A01G104700	GO:0005515	protein binding
1860	TraesCS1A01G104800	GO:0004177	aminopeptidase activity
1861	TraesCS1A01G104800	GO:0030145	manganese ion binding
1862	TraesCS1A01G104900	GO:0008152	metabolic process
1863	TraesCS1A01G104900	GO:0016758	transferase activity, transferring hexosyl groups
1864	TraesCS1A01G105000	GO:0005515	protein binding
1865	TraesCS1A01G105300	GO:0005509	calcium ion binding
1866	TraesCS1A01G105300	GO:0015969	guanosine tetraphosphate metabolic process
1867	TraesCS1A01G105400	GO:0003735	structural constituent of ribosome
1868	TraesCS1A01G105400	GO:0005515	protein binding
1869	TraesCS1A01G105400	GO:0005840	ribosome
1870	TraesCS1A01G105400	GO:0006412	translation
1871	TraesCS1A01G105500	GO:0005515	protein binding
1872	TraesCS1A01G105600	GO:0004148	dihydrolipoyl dehydrogenase activity
1873	TraesCS1A01G105600	GO:0016491	oxidoreductase activity
1874	TraesCS1A01G105600	GO:0016668	oxidoreductase activity, acting on a sulfur group of donors, NAD(P) as acceptor
1875	TraesCS1A01G105600	GO:0045454	cell redox homeostasis
1876	TraesCS1A01G105600	GO:0050660	flavin adenine dinucleotide binding
1877	TraesCS1A01G105600	GO:0055114	oxidation-reduction process
1878	TraesCS1A01G105700	GO:0003723	RNA binding
1879	TraesCS1A01G105800	GO:0016788	hydrolase activity, acting on ester bonds
1880	TraesCS1A01G105900	GO:0016788	hydrolase activity, acting on ester bonds
1881	TraesCS1A01G106000	GO:0016021	integral component of membrane
1882	TraesCS1A01G106100	GO:0004842	ubiquitin-protein transferase activity
1883	TraesCS1A01G106100	GO:0004842	ubiquitin-protein transferase activity
1884	TraesCS1A01G106100	GO:0004842	ubiquitin-protein transferase activity
1885	TraesCS1A01G106100	GO:0004842	ubiquitin-protein transferase activity
1886	TraesCS1A01G106200	GO:0016491	oxidoreductase activity
1887	TraesCS1A01G106200	GO:0055114	oxidation-reduction process
1888	TraesCS1A01G106300	GO:0003677	DNA binding
1889	TraesCS1A01G106300	GO:0003899	DNA-directed 5'-3' RNA polymerase activity
1890	TraesCS1A01G106300	GO:0006351	transcription, DNA-templated
1891	TraesCS1A01G106300	GO:0003677	DNA binding
1892	TraesCS1A01G106300	GO:0003899	DNA-directed 5'-3' RNA polymerase activity
1893	TraesCS1A01G106300	GO:0006351	transcription, DNA-templated
1894	TraesCS1A01G106400	GO:0046983	protein dimerization activity
1895	TraesCS1A01G106600	GO:0006950	response to stress
1896	TraesCS1A01G106800	GO:0003899	DNA-directed 5'-3' RNA polymerase activity
1897	TraesCS1A01G106800	GO:0006351	transcription, DNA-templated
1898	TraesCS1A01G106900	GO:0004499	N,N-dimethylaniline monooxygenase activity
1899	TraesCS1A01G106900	GO:0016491	oxidoreductase activity
1900	TraesCS1A01G106900	GO:0050660	flavin adenine dinucleotide binding
1901	TraesCS1A01G106900	GO:0050661	NADP binding
1902	TraesCS1A01G106900	GO:0055114	oxidation-reduction process
1903	TraesCS1A01G106900	GO:0004499	N,N-dimethylaniline monooxygenase activity
1904	TraesCS1A01G106900	GO:0016491	oxidoreductase activity
1905	TraesCS1A01G106900	GO:0050660	flavin adenine dinucleotide binding
1906	TraesCS1A01G106900	GO:0050661	NADP binding
1907	TraesCS1A01G106900	GO:0055114	oxidation-reduction process
1908	TraesCS1A01G107000	GO:0005515	protein binding
1909	TraesCS1A01G107000	GO:0008270	zinc ion binding
1910	TraesCS1A01G107100	GO:0004553	hydrolase activity, hydrolyzing O-glycosyl compounds
1911	TraesCS1A01G107100	GO:0005975	carbohydrate metabolic process
1912	TraesCS1A01G107200	GO:0004427	inorganic diphosphatase activity
1913	TraesCS1A01G107200	GO:0009678	pyrophosphate hydrolysis-driven proton transmembrane transporter activity
1914	TraesCS1A01G107200	GO:0015992	NA
1915	TraesCS1A01G107200	GO:0016020	membrane
1916	TraesCS1A01G107200	GO:0004427	inorganic diphosphatase activity
1917	TraesCS1A01G107200	GO:0009678	pyrophosphate hydrolysis-driven proton transmembrane transporter activity
1918	TraesCS1A01G107200	GO:0015992	NA
1919	TraesCS1A01G107200	GO:0016020	membrane
1920	TraesCS1A01G107300	GO:0005488	binding
1921	TraesCS1A01G107300	GO:0005488	binding
1922	TraesCS1A01G107400	GO:0005507	copper ion binding
1923	TraesCS1A01G107400	GO:0055114	oxidation-reduction process
1924	TraesCS1A01G107400	GO:0005507	copper ion binding
1925	TraesCS1A01G107400	GO:0016491	oxidoreductase activity
1926	TraesCS1A01G107400	GO:0055114	oxidation-reduction process
1927	TraesCS1A01G107600	GO:0005515	protein binding
1928	TraesCS1A01G107600	GO:0008270	zinc ion binding
1929	TraesCS1A01G107600	GO:0005515	protein binding
1930	TraesCS1A01G107600	GO:0008270	zinc ion binding
1931	TraesCS1A01G107700	GO:0003677	DNA binding
1932	TraesCS1A01G107800	GO:0000166	nucleotide binding
1933	TraesCS1A01G107800	GO:0004812	aminoacyl-tRNA ligase activity
1934	TraesCS1A01G107800	GO:0004814	arginine-tRNA ligase activity
1935	TraesCS1A01G107800	GO:0005524	ATP binding
1936	TraesCS1A01G107800	GO:0005737	cytoplasm
1937	TraesCS1A01G107800	GO:0006418	tRNA aminoacylation for protein translation
1938	TraesCS1A01G107800	GO:0006420	arginyl-tRNA aminoacylation
1939	TraesCS1A01G107800	GO:0000166	nucleotide binding
1940	TraesCS1A01G107800	GO:0004812	aminoacyl-tRNA ligase activity
1941	TraesCS1A01G107800	GO:0004814	arginine-tRNA ligase activity
1942	TraesCS1A01G107800	GO:0005524	ATP binding
1943	TraesCS1A01G107800	GO:0005737	cytoplasm
1944	TraesCS1A01G107800	GO:0006418	tRNA aminoacylation for protein translation
1945	TraesCS1A01G107800	GO:0006420	arginyl-tRNA aminoacylation
1946	TraesCS1A01G107800	GO:0000166	nucleotide binding
1947	TraesCS1A01G107800	GO:0004812	aminoacyl-tRNA ligase activity
1948	TraesCS1A01G107800	GO:0004814	arginine-tRNA ligase activity
1949	TraesCS1A01G107800	GO:0005524	ATP binding
1950	TraesCS1A01G107800	GO:0005737	cytoplasm
1951	TraesCS1A01G107800	GO:0006418	tRNA aminoacylation for protein translation
1952	TraesCS1A01G107800	GO:0006420	arginyl-tRNA aminoacylation
1953	TraesCS1A01G107800	GO:0000166	nucleotide binding
1954	TraesCS1A01G107800	GO:0004812	aminoacyl-tRNA ligase activity
1955	TraesCS1A01G107800	GO:0004814	arginine-tRNA ligase activity
1956	TraesCS1A01G107800	GO:0005524	ATP binding
1957	TraesCS1A01G107800	GO:0005737	cytoplasm
1958	TraesCS1A01G107800	GO:0006418	tRNA aminoacylation for protein translation
1959	TraesCS1A01G107800	GO:0006420	arginyl-tRNA aminoacylation
1960	TraesCS1A01G107900	GO:0006366	transcription by RNA polymerase II
1961	TraesCS1A01G107900	GO:0046982	protein heterodimerization activity
1962	TraesCS1A01G107900	GO:0006366	transcription by RNA polymerase II
1963	TraesCS1A01G107900	GO:0046982	protein heterodimerization activity
1964	TraesCS1A01G108000	GO:0003676	nucleic acid binding
1965	TraesCS1A01G108000	GO:0008270	zinc ion binding
1966	TraesCS1A01G108000	GO:0003676	nucleic acid binding
1967	TraesCS1A01G108000	GO:0008270	zinc ion binding
1968	TraesCS1A01G108100	GO:0004672	protein kinase activity
1969	TraesCS1A01G108100	GO:0005524	ATP binding
1970	TraesCS1A01G108100	GO:0006468	protein phosphorylation
1971	TraesCS1A01G108400	GO:0004601	peroxidase activity
1972	TraesCS1A01G108400	GO:0006979	response to oxidative stress
1973	TraesCS1A01G108400	GO:0020037	heme binding
1974	TraesCS1A01G108400	GO:0055114	oxidation-reduction process
1975	TraesCS1A01G108500	GO:0005515	protein binding
1976	TraesCS1A01G108800	GO:0003723	RNA binding
1977	TraesCS1A01G108900	GO:0005515	protein binding
1978	TraesCS1A01G109000	GO:0016788	hydrolase activity, acting on ester bonds
1979	TraesCS1A01G109100	GO:0016788	hydrolase activity, acting on ester bonds
1980	TraesCS1A01G109300	GO:0005515	protein binding
1981	TraesCS1A01G109500	GO:0003723	RNA binding
1982	TraesCS1A01G109500	GO:0005488	binding
1983	TraesCS1A01G109500	GO:0005515	protein binding
1984	TraesCS1A01G109600	GO:0005509	calcium ion binding
1985	TraesCS1A01G109700	GO:0005515	protein binding
1986	TraesCS1A01G110000	GO:0004672	protein kinase activity
1987	TraesCS1A01G110000	GO:0005524	ATP binding
1988	TraesCS1A01G110000	GO:0006468	protein phosphorylation
1989	TraesCS1A01G110200	GO:0005515	protein binding
1990	TraesCS1A01G110200	GO:0006355	regulation of transcription, DNA-templated
1991	TraesCS1A01G110200	GO:0008270	zinc ion binding
1992	TraesCS1A01G110200	GO:0042393	histone binding
1993	TraesCS1A01G110300	GO:0003995	acyl-CoA dehydrogenase activity
1994	TraesCS1A01G110300	GO:0008152	metabolic process
1995	TraesCS1A01G110300	GO:0016627	oxidoreductase activity, acting on the CH-CH group of donors
1996	TraesCS1A01G110300	GO:0050660	flavin adenine dinucleotide binding
1997	TraesCS1A01G110300	GO:0055114	oxidation-reduction process
1998	TraesCS1A01G110400	GO:0046983	protein dimerization activity
1999	TraesCS1A01G110700	GO:0005515	protein binding
[truncated: 211,475 more rows]
