# Supplementary material for: Carbohydrate Accumulation and Differential Transcript Expression in Winter Wheat Lines with Different Levels of Snow Mold and Freezing Tolerance after Cold Treatment
Source: Plants (Basel). 2020 Oct 23;9(11):1416. doi: 10.3390/plants9111416 (PMC7690702; doi:10.3390/plants9111416)
Supplement: Supplementary file 1 [file plants-09-01416-s001.zip › supplementalFiles/parsingFiles_and_R_code/filesParsed/GO_annotation_wheat.TAB]

Gene-ID	is_repr	AHRD-Quality-Code	Blast-Hit-Accession	Human-Readable-Description	Pfam-IDs-(Description)	Interpro-IDs-(Description)	GO-IDs-(Description)-via-Interpro	Gene-or-TE-TE?-U (via-function)	Pfam-IDs	Interpro-IDs	GO-IDs-via-Interpro
TraesCS1A01G000100.1	1	-**	sp|P0AGJ7|TRML_ECOLI	tRNA (cytidine(34)-2'-O)-methyltransferase				G
TraesCS1A01G000200.1	1	--*	sp|Q9NS15|LTBP3_HUMAN	Latent-transforming growth factor beta-binding protein 3				G
TraesCS1A01G000300.1	1	--*	tr|A0A0B0PNK9|A0A0B0PNK9_GOSAR	Coiled-coil domain-containing protein				G
TraesCS1A01G000400.1	1	--*	sp|Q9A2V8|ATPG_CAUCR	ATP synthase gamma chain				G
TraesCS1A01G000500.1	1	--*	AT4G14500.2	Polyketide cyclase/dehydrase and lipid transport superfamily protein				G
TraesCS1A01G000600.1	1	--*	sp|B0T336|ATPG_CAUSK	ATP synthase gamma chain				G
TraesCS1A01G000700.1	1	--*	AT1G67520.3	lectin protein kinase family protein				G
TraesCS1A01G000800.1	1	*-*	sp|Q6CQE5|TAR1_KLULA	Protein TAR1				G
TraesCS1A01G000900.1	1	--*	sp|A6UDD3|HGD_SINMW	Homogentisate 1,2-dioxygenase				G
TraesCS1A01G001000.1	1	--*	sp|Q0CBX9|SRB8_ASPTN	Mediator of RNA polymerase II transcription subunit 12				G
TraesCS1A01G001100.1	1	--*	sp|Q9A2V8|ATPG_CAUCR	ATP synthase gamma chain				G
TraesCS1A01G001200.1	1	--*	AT4G01080.1	TRICHOME BIREFRINGENCE-LIKE 26				G
TraesCS1A01G001300.1	1	--*	AT1G67520.2	lectin protein kinase family protein				G
TraesCS1A01G001400.1	1	--*	AT1G05180.3	NAD(P)-binding Rossmann-fold superfamily protein				G
TraesCS1A01G001500.1	1	*-*	tr|A0A072TFR3|A0A072TFR3_MEDTR	Senescence-associated protein, putative				G
TraesCS1A01G001600.1	1	--*	sp|Q23523|MED4_CAEEL	Mediator of RNA polymerase II transcription subunit 4				G
TraesCS1A01G001700.1	1	-**	sp|A7NR50|RS14Z_ROSCS	30S ribosomal protein S14 type Z				G
TraesCS1A01G001800.1	1	***	tr|B6TFW5|B6TFW5_MAIZE	50S ribosomal protein L28	PF00830: Ribosomal L28 family	IPR001383: Ribosomal protein L28; IPR026569: Ribosomal protein L28/L24; IPR034704: L28p-like	GO:0003735 MF: structural constituent of ribosome;GO:0005622 CC: intracellular;GO:0005840 CC: ribosome;GO:0006412 BP: translation	G	PF00830	IPR001383; IPR026569; IPR034704	GO:0003735; GO:0005622; GO:0005840; GO:0006412
TraesCS1A01G001900.1	0	***	tr|A0A1E5V3R9|A0A1E5V3R9_9POAL	Peroxisomal membrane protein PEX14	PF04695: Peroxisomal membrane anchor protein (Pex14p) conserved region	IPR006785: Peroxisome membrane anchor protein Pex14p, N-terminal		G	PF04695	IPR006785
TraesCS1A01G001900.10	1	***	tr|A0A1E5V3R9|A0A1E5V3R9_9POAL	Peroxisomal membrane protein PEX14	PF04695: Peroxisomal membrane anchor protein (Pex14p) conserved region	IPR006785: Peroxisome membrane anchor protein Pex14p, N-terminal		G	PF04695	IPR006785
TraesCS1A01G001900.2	0	***	tr|A0A1E5V3R9|A0A1E5V3R9_9POAL	Peroxisomal membrane protein PEX14	PF04695: Peroxisomal membrane anchor protein (Pex14p) conserved region	IPR006785: Peroxisome membrane anchor protein Pex14p, N-terminal		G	PF04695	IPR006785
TraesCS1A01G001900.3	0	***	tr|A0A1E5V3R9|A0A1E5V3R9_9POAL	Peroxisomal membrane protein PEX14	PF04695: Peroxisomal membrane anchor protein (Pex14p) conserved region	IPR006785: Peroxisome membrane anchor protein Pex14p, N-terminal		G	PF04695	IPR006785
TraesCS1A01G001900.4	0	***	tr|A0A1E5V3R9|A0A1E5V3R9_9POAL	Peroxisomal membrane protein PEX14	PF04695: Peroxisomal membrane anchor protein (Pex14p) conserved region	IPR006785: Peroxisome membrane anchor protein Pex14p, N-terminal		G	PF04695	IPR006785
TraesCS1A01G001900.5	0	***	tr|A0A1E5V3R9|A0A1E5V3R9_9POAL	Peroxisomal membrane protein PEX14	PF04695: Peroxisomal membrane anchor protein (Pex14p) conserved region	IPR006785: Peroxisome membrane anchor protein Pex14p, N-terminal		G	PF04695	IPR006785
TraesCS1A01G001900.6	0	***	tr|A0A1E5V3R9|A0A1E5V3R9_9POAL	Peroxisomal membrane protein PEX14	PF04695: Peroxisomal membrane anchor protein (Pex14p) conserved region	IPR006785: Peroxisome membrane anchor protein Pex14p, N-terminal		G	PF04695	IPR006785
TraesCS1A01G001900.7	0	***	tr|A0A1E5V3R9|A0A1E5V3R9_9POAL	Peroxisomal membrane protein PEX14	PF04695: Peroxisomal membrane anchor protein (Pex14p) conserved region	IPR006785: Peroxisome membrane anchor protein Pex14p, N-terminal		G	PF04695	IPR006785
TraesCS1A01G001900.8	0	***	tr|A0A1E5V3R9|A0A1E5V3R9_9POAL	Peroxisomal membrane protein PEX14	PF04695: Peroxisomal membrane anchor protein (Pex14p) conserved region	IPR006785: Peroxisome membrane anchor protein Pex14p, N-terminal		G	PF04695	IPR006785
TraesCS1A01G001900.9	0	***	tr|A0A1E5V3R9|A0A1E5V3R9_9POAL	Peroxisomal membrane protein PEX14	PF04695: Peroxisomal membrane anchor protein (Pex14p) conserved region	IPR006785: Peroxisome membrane anchor protein Pex14p, N-terminal		G	PF04695	IPR006785
TraesCS1A01G002000.1	1	***	tr|A0A072UPV9|A0A072UPV9_MEDTR	RING-finger ubiquitin ligase	PF13639: Ring finger domain	IPR001841: Zinc finger, RING-type; IPR013083: Zinc finger, RING/FYVE/PHD-type	GO:0005515 MF: protein binding;GO:0008270 MF: zinc ion binding	G	PF13639	IPR001841; IPR013083	GO:0005515; GO:0008270
TraesCS1A01G002100.1	1	***	tr|A0A1D1XIT3|A0A1D1XIT3_9ARAE	Tripartite motif-containing protein 29				G
TraesCS1A01G002200.1	1	***	tr|A0A103XVT7|A0A103XVT7_CYNCS	Nucleic acid-binding, OB-fold		IPR012340: Nucleic acid-binding, OB-fold		G		IPR012340
TraesCS1A01G002300.1	1	***	tr|A9YWR5|A9YWR5_MEDTR	Endoribonuclease E-like protein				G
TraesCS1A01G002400.1	1	*-*	tr|A0A024FBX2|A0A024FBX2_9POAL	Cytochrome P450	PF00067: Cytochrome P450	IPR001128: Cytochrome P450; IPR002401: Cytochrome P450, E-class, group I	GO:0005506 MF: iron ion binding;GO:0016705 MF: oxidoreductase activity, acting on paired donors, with incorporation or reduction of molecular oxygen;GO:0020037 MF: heme binding;GO:0055114 BP: oxidation-reduction process	G	PF00067	IPR001128; IPR002401	GO:0005506; GO:0016705; GO:0020037; GO:0055114
TraesCS1A01G002500.1	1	***	tr|M8C406|M8C406_AEGTA	Phospholipid-transporting ATPase	PF16209: Phospholipid-translocating ATPase N-terminal; PF00122: E1-E2 ATPase; PF13246: Cation transport ATPase (P-type); PF16212: Phospholipid-translocating P-type ATPase C-terminal	IPR001757: P-type ATPase; IPR006539: P-type ATPase, subfamily IV; IPR008250: P-type ATPase, A domain; IPR018303: P-type ATPase, phosphorylation site; IPR023214: HAD-like domain; IPR023299: P-type ATPase, cytoplasmic domain N; IPR032630: P-type ATPase, C-terminal; IPR032631: P-type ATPase, N-terminal	GO:0000166 MF: nucleotide binding;GO:0000287 MF: magnesium ion binding;GO:0004012 MF: phospholipid-translocating ATPase activity;GO:0005524 MF: ATP binding;GO:0015914 BP: phospholipid transport;GO:0016021 CC: integral component of membrane;GO:0046872 MF: metal ion binding	G	PF16209; PF00122; PF13246; PF16212	IPR001757; IPR006539; IPR008250; IPR018303; IPR023214; IPR023299; IPR032630; IPR032631	GO:0000166; GO:0000287; GO:0004012; GO:0005524; GO:0015914; GO:0016021; GO:0046872
TraesCS1A01G002600.1	0	**-	tr|M8CMX0|M8CMX0_AEGTA	Chaperone protein dnaJ 10	PF02892: BED zinc finger	IPR003441: NAC domain; IPR003656: Zinc finger, BED-type; IPR013087: Zinc finger C2H2-type	GO:0003676 MF: nucleic acid binding;GO:0003677 MF: DNA binding;GO:0006355 BP: regulation of transcription, DNA-templated	G	PF02892	IPR003441; IPR003656; IPR013087	GO:0003676; GO:0003677; GO:0006355
TraesCS1A01G002600.2	1	--*	sp|Q8ZRX1|CAIT_SALTY	L-carnitine/gamma-butyrobetaine antiporter	PF02892: BED zinc finger	IPR003656: Zinc finger, BED-type; IPR013087: Zinc finger C2H2-type	GO:0003676 MF: nucleic acid binding;GO:0003677 MF: DNA binding	G	PF02892	IPR003656; IPR013087	GO:0003676; GO:0003677
TraesCS1A01G002600.3	0	--*	tr|A0A061G8Z6|A0A061G8Z6_THECC	BED zinc finger,hAT family dimerization domain	PF02892: BED zinc finger	IPR003656: Zinc finger, BED-type; IPR013087: Zinc finger C2H2-type	GO:0003676 MF: nucleic acid binding;GO:0003677 MF: DNA binding	TE	PF02892	IPR003656; IPR013087	GO:0003676; GO:0003677
TraesCS1A01G002700.1	1	***	tr|R7WEV8|R7WEV8_AEGTA	Paired amphipathic helix protein Sin3	PF02671: Paired amphipathic helix repeat; PF08295: Sin3 family co-repressor; PF16879: C-terminal domain of Sin3a protein	IPR003822: Paired amphipathic helix; IPR013194: Histone deacetylase interacting domain; IPR031693: Sin3, C-terminal	GO:0006355 BP: regulation of transcription, DNA-templated	G	PF02671; PF08295; PF16879	IPR003822; IPR013194; IPR031693	GO:0006355
TraesCS1A01G002800.1	1	***	tr|A0A0B2ST43|A0A0B2ST43_GLYSO	Werner Syndrome-like exonuclease	PF01612: 3'-5' exonuclease	IPR002562: 3'-5' exonuclease domain; IPR012337: Ribonuclease H-like domain	GO:0003676 MF: nucleic acid binding;GO:0006139 BP: nucleobase-containing compound metabolic process;GO:0008408 MF: 3'-5' exonuclease activity	G	PF01612	IPR002562; IPR012337	GO:0003676; GO:0006139; GO:0008408
TraesCS1A01G002900.1	1	*-*	AT1G65790.1	receptor kinase 1	PF00069: Protein kinase domain	IPR000719: Protein kinase domain; IPR008271: Serine/threonine-protein kinase, active site; IPR011009: Protein kinase-like domain; IPR017441: Protein kinase, ATP binding site	GO:0004672 MF: protein kinase activity;GO:0005524 MF: ATP binding;GO:0006468 BP: protein phosphorylation	G	PF00069	IPR000719; IPR008271; IPR011009; IPR017441	GO:0004672; GO:0005524; GO:0006468
TraesCS1A01G002900.2	0	*-*	AT1G65790.1	receptor kinase 1	PF00069: Protein kinase domain	IPR000719: Protein kinase domain; IPR008271: Serine/threonine-protein kinase, active site; IPR011009: Protein kinase-like domain; IPR017441: Protein kinase, ATP binding site	GO:0004672 MF: protein kinase activity;GO:0005524 MF: ATP binding;GO:0006468 BP: protein phosphorylation	G	PF00069	IPR000719; IPR008271; IPR011009; IPR017441	GO:0004672; GO:0005524; GO:0006468
TraesCS1A01G003000.1	1	*-*	tr|A0A0U2JSD1|A0A0U2JSD1_ORYSA	NBS-LRR-like resistance protein		IPR032675: Leucine-rich repeat domain, L domain-like		G		IPR032675
TraesCS1A01G003100.1	1	*-*	AT5G17680.1	disease resistance protein (TIR-NBS-LRR class)	PF00931: NB-ARC domain	IPR002182: NB-ARC; IPR011991: Winged helix-turn-helix DNA-binding domain; IPR027417: P-loop containing nucleoside triphosphate hydrolase; IPR032675: Leucine-rich repeat domain, L domain-like	GO:0043531 MF: ADP binding	G	PF00931	IPR002182; IPR011991; IPR027417; IPR032675	GO:0043531
TraesCS1A01G003200.1	1	***	tr|K3YPZ2|K3YPZ2_SETIT	Protein ROOT HAIR DEFECTIVE 3 homolog	PF05879: Root hair defective 3 GTP-binding protein (RHD3)	IPR008803: RHD3/Sey1; IPR027417: P-loop containing nucleoside triphosphate hydrolase; IPR030386: GB1/RHD3-type guanine nucleotide-binding (G) domain	GO:0005525 MF: GTP binding	G	PF05879	IPR008803; IPR027417; IPR030386	GO:0005525
TraesCS1A01G003300.1	1	*-*	tr|Q6Q625|Q6Q625_WHEAT	Protein ROOT HAIR DEFECTIVE 3 homolog	PF05879: Root hair defective 3 GTP-binding protein (RHD3)	IPR008803: RHD3/Sey1		G	PF05879	IPR008803
TraesCS1A01G003400.1	1	***	tr|M8A9R3|M8A9R3_TRIUA	3'-N-debenzoyl-2'-deoxytaxol N-benzoyltransferase	PF02458: Transferase family	IPR003480: Transferase	GO:0016747 MF: transferase activity, transferring acyl groups other than amino-acyl groups	G	PF02458	IPR003480	GO:0016747
TraesCS1A01G003500.1	1	--*	tr|A0A061S2I1|A0A061S2I1_9CHLO	Glutamyl-tRNA(Gln) amidotransferase subunit B, chloroplastic/mitochondrial				G
TraesCS1A01G003600.1	1	*-*	AT3G25490.1	Protein kinase family protein	PF13947: Wall-associated receptor kinase galacturonan-binding; PF00069: Protein kinase domain	IPR000719: Protein kinase domain; IPR001881: EGF-like calcium-binding domain; IPR008271: Serine/threonine-protein kinase, active site; IPR009030: Growth factor receptor cysteine-rich domain; IPR011009: Protein kinase-like domain; IPR017441: Protein kinase, ATP binding site; IPR018097: EGF-like calcium-binding, conserved site; IPR025287: Wall-associated receptor kinase, galacturonan-binding domain	GO:0004672 MF: protein kinase activity;GO:0005509 MF: calcium ion binding;GO:0005524 MF: ATP binding;GO:0006468 BP: protein phosphorylation;GO:0030247 MF: polysaccharide binding	G	PF13947; PF00069	IPR000719; IPR001881; IPR008271; IPR009030; IPR011009; IPR017441; IPR018097; IPR025287	GO:0004672; GO:0005509; GO:0005524; GO:0006468; GO:0030247
TraesCS1A01G003700.1	1	***	AT5G04750.1	F1F0-ATPase inhibitor protein	PF04568: Mitochondrial ATPase inhibitor, IATP	IPR007648: Mitochondrial ATPase inhibitor	GO:0005739 CC: mitochondrion;GO:0032780 BP: negative regulation of ATPase activity;GO:0042030 MF: ATPase inhibitor activity	G	PF04568	IPR007648	GO:0005739; GO:0032780; GO:0042030
TraesCS1A01G003800.1	1	*-*	sp|D2QZ34|FTSH_PIRSD	ATP-dependent zinc metalloprotease FtsH	PF14363: Domain associated at C-terminal with AAA; PF00004: ATPase family associated with various cellular activities (AAA)	IPR003593: AAA+ ATPase domain; IPR003959: ATPase, AAA-type, core; IPR003960: ATPase, AAA-type, conserved site; IPR025753: AAA-type ATPase, N-terminal domain; IPR027417: P-loop containing nucleoside triphosphate hydrolase	GO:0005524 MF: ATP binding	G	PF14363; PF00004	IPR003593; IPR003959; IPR003960; IPR025753; IPR027417	GO:0005524
TraesCS1A01G003900.1	1	*-*	AT1G65790.1	receptor kinase 1	PF00069: Protein kinase domain	IPR000719: Protein kinase domain; IPR008271: Serine/threonine-protein kinase, active site; IPR011009: Protein kinase-like domain	GO:0004672 MF: protein kinase activity;GO:0005524 MF: ATP binding;GO:0006468 BP: protein phosphorylation	G	PF00069	IPR000719; IPR008271; IPR011009	GO:0004672; GO:0005524; GO:0006468
TraesCS1A01G004000.1	1	***	tr|A0A0U2S1S8|A0A0U2S1S8_ORYSA	NBS-LRR-like resistance protein	PF00931: NB-ARC domain	IPR002182: NB-ARC; IPR011991: Winged helix-turn-helix DNA-binding domain; IPR027417: P-loop containing nucleoside triphosphate hydrolase; IPR032675: Leucine-rich repeat domain, L domain-like	GO:0043531 MF: ADP binding	G	PF00931	IPR002182; IPR011991; IPR027417; IPR032675	GO:0043531
TraesCS1A01G004100.1	1	*-*	AT5G38350.1	Disease resistance protein (NBS-LRR class) family	PF00931: NB-ARC domain	IPR002182: NB-ARC; IPR011991: Winged helix-turn-helix DNA-binding domain; IPR027417: P-loop containing nucleoside triphosphate hydrolase; IPR032675: Leucine-rich repeat domain, L domain-like	GO:0043531 MF: ADP binding	G	PF00931	IPR002182; IPR011991; IPR027417; IPR032675	GO:0043531
TraesCS1A01G004200.1	1	***	tr|M7ZTA0|M7ZTA0_TRIUA	SNF1-related protein kinase regulatory subunit beta-2	PF04739: 5'-AMP-activated protein kinase beta subunit, interaction domain	IPR006828: Association with the SNF1 complex (ASC) domain	GO:0005515 MF: protein binding	G	PF04739	IPR006828	GO:0005515
TraesCS1A01G004300.1	1	***	AT1G10750.1	carboxyl-terminal peptidase, putative (DUF239)	PF03080: Domain of unknown function (DUF239)	IPR004314: Neprosin		G	PF03080	IPR004314
TraesCS1A01G004400.1	1	***	tr|A0A1J3DXW2|A0A1J3DXW2_NOCCA	Protein SAWADEE HOMEODOMAIN-like protein 2	PF16719: SAWADEE domain	IPR001356: Homeobox domain; IPR009057: Homeobox domain-like; IPR032001: SAWADEE domain	GO:0003677 MF: DNA binding;GO:0003682 MF: chromatin binding	G	PF16719	IPR001356; IPR009057; IPR032001	GO:0003677; GO:0003682
TraesCS1A01G004500.1	1	***	tr|A0A1J6I1U8|A0A1J6I1U8_NICAT	Protein sawadee homeodomain-like 2	PF00046: Homeobox domain; PF16719: SAWADEE domain	IPR001356: Homeobox domain; IPR009057: Homeobox domain-like; IPR032001: SAWADEE domain	GO:0003677 MF: DNA binding;GO:0003682 MF: chromatin binding	G	PF00046; PF16719	IPR001356; IPR009057; IPR032001	GO:0003677; GO:0003682
TraesCS1A01G004600.1	1	***	tr|A0A1J3DXW2|A0A1J3DXW2_NOCCA	Protein SAWADEE HOMEODOMAIN-like protein 2	PF16719: SAWADEE domain	IPR001356: Homeobox domain; IPR009057: Homeobox domain-like; IPR032001: SAWADEE domain	GO:0003677 MF: DNA binding;GO:0003682 MF: chromatin binding	G	PF16719	IPR001356; IPR009057; IPR032001	GO:0003677; GO:0003682
TraesCS1A01G004700.1	1	***	AT3G13510.1	carboxyl-terminal peptidase, putative (DUF239)	PF03080: Domain of unknown function (DUF239)	IPR004314: Neprosin		G	PF03080	IPR004314
TraesCS1A01G004800.1	1	***	tr|B5RHV5|B5RHV5_MUSBA	Protein kinase family protein	PF13947: Wall-associated receptor kinase galacturonan-binding; PF07645: Calcium-binding EGF domain; PF00069: Protein kinase domain	IPR000719: Protein kinase domain; IPR000742: EGF-like domain; IPR001881: EGF-like calcium-binding domain; IPR008271: Serine/threonine-protein kinase, active site; IPR009030: Growth factor receptor cysteine-rich domain; IPR011009: Protein kinase-like domain; IPR017441: Protein kinase, ATP binding site; IPR025287: Wall-associated receptor kinase, galacturonan-binding domain	GO:0004672 MF: protein kinase activity;GO:0005509 MF: calcium ion binding;GO:0005515 MF: protein binding;GO:0005524 MF: ATP binding;GO:0006468 BP: protein phosphorylation;GO:0030247 MF: polysaccharide binding	G	PF13947; PF07645; PF00069	IPR000719; IPR000742; IPR001881; IPR008271; IPR009030; IPR011009; IPR017441; IPR025287	GO:0004672; GO:0005509; GO:0005515; GO:0005524; GO:0006468; GO:0030247
TraesCS1A01G004900.1	1	***	tr|A0A0K9PXK8|A0A0K9PXK8_ZOSMR	F-box/LRR-repeat protein	PF13516: Leucine Rich repeat	IPR001611: Leucine-rich repeat; IPR006553: Leucine-rich repeat, cysteine-containing subtype; IPR032675: Leucine-rich repeat domain, L domain-like	GO:0005515 MF: protein binding	G	PF13516	IPR001611; IPR006553; IPR032675	GO:0005515
TraesCS1A01G005000.1	1	***	tr|A0A061GI31|A0A061GI31_THECC	Leucine-rich repeat receptor-like protein kinase family protein, putative	PF13855: Leucine rich repeat; PF00069: Protein kinase domain	IPR000719: Protein kinase domain; IPR001611: Leucine-rich repeat; IPR003591: Leucine-rich repeat, typical subtype; IPR011009: Protein kinase-like domain; IPR017441: Protein kinase, ATP binding site; IPR032675: Leucine-rich repeat domain, L domain-like	GO:0004672 MF: protein kinase activity;GO:0005515 MF: protein binding;GO:0005524 MF: ATP binding;GO:0006468 BP: protein phosphorylation	G	PF13855; PF00069	IPR000719; IPR001611; IPR003591; IPR011009; IPR017441; IPR032675	GO:0004672; GO:0005515; GO:0005524; GO:0006468
TraesCS1A01G005100.1	1	***	tr|M7YWD4|M7YWD4_TRIUA	Charged multivesicular body protein 5	PF03357: Snf7	IPR005024: Snf7 family	GO:0007034 BP: vacuolar transport	G	PF03357	IPR005024	GO:0007034
TraesCS1A01G005200.1	1	***	tr|A0A061FG24|A0A061FG24_THECC	Receptor protein kinase, putative	PF08263: Leucine rich repeat N-terminal domain; PF13855: Leucine rich repeat; PF00069: Protein kinase domain	IPR000719: Protein kinase domain; IPR001611: Leucine-rich repeat; IPR003591: Leucine-rich repeat, typical subtype; IPR008266: Tyrosine-protein kinase, active site; IPR011009: Protein kinase-like domain; IPR013210: Leucine-rich repeat-containing N-terminal, plant-type; IPR032675: Leucine-rich repeat domain, L domain-like	GO:0004672 MF: protein kinase activity;GO:0005515 MF: protein binding;GO:0005524 MF: ATP binding;GO:0006468 BP: protein phosphorylation	G	PF08263; PF13855; PF00069	IPR000719; IPR001611; IPR003591; IPR008266; IPR011009; IPR013210; IPR032675	GO:0004672; GO:0005515; GO:0005524; GO:0006468
TraesCS1A01G005300.1	1	***	tr|A0A0K9PXK8|A0A0K9PXK8_ZOSMR	F-box/LRR-repeat protein	PF00646: F-box domain; PF13516: Leucine Rich repeat	IPR001611: Leucine-rich repeat; IPR001810: F-box domain; IPR006553: Leucine-rich repeat, cysteine-containing subtype; IPR032675: Leucine-rich repeat domain, L domain-like	GO:0005515 MF: protein binding	TE?	PF00646; PF13516	IPR001611; IPR001810; IPR006553; IPR032675	GO:0005515
TraesCS1A01G005400.1	1	*-*	tr|U5U5S3|U5U5S3_9BRAS	APOLLO		IPR012337: Ribonuclease H-like domain; IPR013520: Exonuclease, RNase T/DNA polymerase III	GO:0003676 MF: nucleic acid binding	G		IPR012337; IPR013520	GO:0003676
TraesCS1A01G005500.1	1	--*	tr|A0A0B0NRC9|A0A0B0NRC9_GOSAR	Translocase subunit seca				G
TraesCS1A01G005600.1	0	***	tr|M8C466|M8C466_AEGTA	Transcription initiation factor TFIID subunit 6	PF02969: TATA box binding protein associated factor (TAF); PF07571: TAF6 C-terminal HEAT repeat domain	IPR004823: TATA box binding protein associated factor (TAF); IPR009072: Histone-fold; IPR011442: TAF6, C-terminal HEAT repeat domain; IPR011989: Armadillo-like helical; IPR016024: Armadillo-type fold	GO:0005488 MF: binding;GO:0005634 CC: nucleus;GO:0006352 BP: DNA-templated transcription, initiation;GO:0046982 MF: protein heterodimerization activity;GO:0051090 BP: regulation of sequence-specific DNA binding transcription factor activity	G	PF02969; PF07571	IPR004823; IPR009072; IPR011442; IPR011989; IPR016024	GO:0005488; GO:0005634; GO:0006352; GO:0046982; GO:0051090
TraesCS1A01G005600.2	0	***	tr|M8C466|M8C466_AEGTA	Transcription initiation factor TFIID subunit 6	PF02969: TATA box binding protein associated factor (TAF); PF07571: TAF6 C-terminal HEAT repeat domain	IPR004823: TATA box binding protein associated factor (TAF); IPR009072: Histone-fold; IPR011442: TAF6, C-terminal HEAT repeat domain; IPR011989: Armadillo-like helical; IPR016024: Armadillo-type fold	GO:0005488 MF: binding;GO:0005634 CC: nucleus;GO:0006352 BP: DNA-templated transcription, initiation;GO:0046982 MF: protein heterodimerization activity;GO:0051090 BP: regulation of sequence-specific DNA binding transcription factor activity	G	PF02969; PF07571	IPR004823; IPR009072; IPR011442; IPR011989; IPR016024	GO:0005488; GO:0005634; GO:0006352; GO:0046982; GO:0051090
TraesCS1A01G005600.3	1	***	tr|M8C466|M8C466_AEGTA	Transcription initiation factor TFIID subunit 6	PF02969: TATA box binding protein associated factor (TAF); PF07571: TAF6 C-terminal HEAT repeat domain	IPR004823: TATA box binding protein associated factor (TAF); IPR009072: Histone-fold; IPR011442: TAF6, C-terminal HEAT repeat domain; IPR011989: Armadillo-like helical; IPR016024: Armadillo-type fold	GO:0005488 MF: binding;GO:0005634 CC: nucleus;GO:0006352 BP: DNA-templated transcription, initiation;GO:0046982 MF: protein heterodimerization activity;GO:0051090 BP: regulation of sequence-specific DNA binding transcription factor activity	G	PF02969; PF07571	IPR004823; IPR009072; IPR011442; IPR011989; IPR016024	GO:0005488; GO:0005634; GO:0006352; GO:0046982; GO:0051090
TraesCS1A01G005600.4	0	***	tr|M8C466|M8C466_AEGTA	Transcription initiation factor TFIID subunit 6	PF02969: TATA box binding protein associated factor (TAF); PF07571: TAF6 C-terminal HEAT repeat domain	IPR004823: TATA box binding protein associated factor (TAF); IPR009072: Histone-fold; IPR011442: TAF6, C-terminal HEAT repeat domain; IPR011989: Armadillo-like helical; IPR016024: Armadillo-type fold	GO:0005488 MF: binding;GO:0005634 CC: nucleus;GO:0006352 BP: DNA-templated transcription, initiation;GO:0046982 MF: protein heterodimerization activity;GO:0051090 BP: regulation of sequence-specific DNA binding transcription factor activity	G	PF02969; PF07571	IPR004823; IPR009072; IPR011442; IPR011989; IPR016024	GO:0005488; GO:0005634; GO:0006352; GO:0046982; GO:0051090
TraesCS1A01G005600.5	0	***	tr|M8C466|M8C466_AEGTA	Transcription initiation factor TFIID subunit 6	PF02969: TATA box binding protein associated factor (TAF); PF07571: TAF6 C-terminal HEAT repeat domain	IPR004823: TATA box binding protein associated factor (TAF); IPR009072: Histone-fold; IPR011442: TAF6, C-terminal HEAT repeat domain; IPR011989: Armadillo-like helical; IPR016024: Armadillo-type fold	GO:0005488 MF: binding;GO:0005634 CC: nucleus;GO:0006352 BP: DNA-templated transcription, initiation;GO:0046982 MF: protein heterodimerization activity;GO:0051090 BP: regulation of sequence-specific DNA binding transcription factor activity	G	PF02969; PF07571	IPR004823; IPR009072; IPR011442; IPR011989; IPR016024	GO:0005488; GO:0005634; GO:0006352; GO:0046982; GO:0051090
TraesCS1A01G005600.6	0	***	tr|M8C466|M8C466_AEGTA	Transcription initiation factor TFIID subunit 6	PF02969: TATA box binding protein associated factor (TAF); PF07571: TAF6 C-terminal HEAT repeat domain	IPR004823: TATA box binding protein associated factor (TAF); IPR009072: Histone-fold; IPR011442: TAF6, C-terminal HEAT repeat domain; IPR011989: Armadillo-like helical; IPR016024: Armadillo-type fold	GO:0005488 MF: binding;GO:0005634 CC: nucleus;GO:0006352 BP: DNA-templated transcription, initiation;GO:0046982 MF: protein heterodimerization activity;GO:0051090 BP: regulation of sequence-specific DNA binding transcription factor activity	G	PF02969; PF07571	IPR004823; IPR009072; IPR011442; IPR011989; IPR016024	GO:0005488; GO:0005634; GO:0006352; GO:0046982; GO:0051090
TraesCS1A01G005700.1	1	***	tr|A0A1E5VTW6|A0A1E5VTW6_9POAL	E3 ubiquitin-protein ligase ORTHRUS 2	PF13920: Zinc finger, C3HC4 type (RING finger); PF02182: SAD/SRA domain; PF13445: RING-type zinc-finger	IPR001841: Zinc finger, RING-type; IPR001965: Zinc finger, PHD-type; IPR003105: SRA-YDG; IPR011011: Zinc finger, FYVE/PHD-type; IPR013083: Zinc finger, RING/FYVE/PHD-type; IPR015947: PUA-like domain; IPR017907: Zinc finger, RING-type, conserved site; IPR019786: Zinc finger, PHD-type, conserved site; IPR019787: Zinc finger, PHD-finger; IPR027370: RING-type zinc-finger, LisH dimerisation motif	GO:0005515 MF: protein binding;GO:0008270 MF: zinc ion binding;GO:0042393 MF: histone binding	G	PF13920; PF02182; PF13445	IPR001841; IPR001965; IPR003105; IPR011011; IPR013083; IPR015947; IPR017907; IPR019786; IPR019787; IPR027370	GO:0005515; GO:0008270; GO:0042393
TraesCS1A01G005800.1	0	***	tr|Q8S3W5|Q8S3W5_HORVV	Mei2-like protein	PF00076: RNA recognition motif. (a.k.a. RRM, RBD, or RNP domain); PF13893: RNA recognition motif. (a.k.a. RRM, RBD, or RNP domain); PF04059: RNA recognition motif 2	IPR000504: RNA recognition motif domain; IPR007201: Mei2/Mei2-like, C-terminal RNA recognition motif	GO:0003676 MF: nucleic acid binding	G	PF00076; PF13893; PF04059	IPR000504; IPR007201	GO:0003676
TraesCS1A01G005800.2	1	***	tr|Q8S3W5|Q8S3W5_HORVV	Mei2-like protein	PF00076: RNA recognition motif. (a.k.a. RRM, RBD, or RNP domain); PF13893: RNA recognition motif. (a.k.a. RRM, RBD, or RNP domain); PF04059: RNA recognition motif 2	IPR000504: RNA recognition motif domain; IPR007201: Mei2/Mei2-like, C-terminal RNA recognition motif	GO:0003676 MF: nucleic acid binding	G	PF00076; PF13893; PF04059	IPR000504; IPR007201	GO:0003676
TraesCS1A01G005900.1	1	***	tr|M8BIP2|M8BIP2_AEGTA	Charged multivesicular body protein 5	PF03357: Snf7	IPR005024: Snf7 family	GO:0007034 BP: vacuolar transport	G	PF03357	IPR005024	GO:0007034
TraesCS1A01G006000.1	1	***	tr|A0A061GI31|A0A061GI31_THECC	Leucine-rich repeat receptor-like protein kinase family protein, putative	PF08263: Leucine rich repeat N-terminal domain; PF00560: Leucine Rich Repeat; PF13855: Leucine rich repeat; PF07714: Protein tyrosine kinase	IPR000719: Protein kinase domain; IPR001245: Serine-threonine/tyrosine-protein kinase, catalytic domain; IPR001611: Leucine-rich repeat; IPR003591: Leucine-rich repeat, typical subtype; IPR011009: Protein kinase-like domain; IPR013210: Leucine-rich repeat-containing N-terminal, plant-type; IPR017441: Protein kinase, ATP binding site; IPR032675: Leucine-rich repeat domain, L domain-like	GO:0004672 MF: protein kinase activity;GO:0005515 MF: protein binding;GO:0005524 MF: ATP binding;GO:0006468 BP: protein phosphorylation	G	PF08263; PF00560; PF13855; PF07714	IPR000719; IPR001245; IPR001611; IPR003591; IPR011009; IPR013210; IPR017441; IPR032675	GO:0004672; GO:0005515; GO:0005524; GO:0006468
TraesCS1A01G006100.1	1	*-*	AT1G10750.1	carboxyl-terminal peptidase, putative (DUF239)	PF03080: Domain of unknown function (DUF239)	IPR004314: Neprosin		G	PF03080	IPR004314
TraesCS1A01G006200.1	1	***	tr|A0A061FG24|A0A061FG24_THECC	Receptor protein kinase, putative	PF08263: Leucine rich repeat N-terminal domain; PF13855: Leucine rich repeat; PF00069: Protein kinase domain	IPR000719: Protein kinase domain; IPR001611: Leucine-rich repeat; IPR003591: Leucine-rich repeat, typical subtype; IPR008266: Tyrosine-protein kinase, active site; IPR011009: Protein kinase-like domain; IPR013210: Leucine-rich repeat-containing N-terminal, plant-type; IPR017441: Protein kinase, ATP binding site; IPR032675: Leucine-rich repeat domain, L domain-like	GO:0004672 MF: protein kinase activity;GO:0005515 MF: protein binding;GO:0005524 MF: ATP binding;GO:0006468 BP: protein phosphorylation	G	PF08263; PF13855; PF00069	IPR000719; IPR001611; IPR003591; IPR008266; IPR011009; IPR013210; IPR017441; IPR032675	GO:0004672; GO:0005515; GO:0005524; GO:0006468
TraesCS1A01G006300.1	1	***	tr|A0A061FG24|A0A061FG24_THECC	Receptor protein kinase, putative	PF08263: Leucine rich repeat N-terminal domain; PF00560: Leucine Rich Repeat; PF13855: Leucine rich repeat; PF00069: Protein kinase domain	IPR000719: Protein kinase domain; IPR001611: Leucine-rich repeat; IPR003591: Leucine-rich repeat, typical subtype; IPR008266: Tyrosine-protein kinase, active site; IPR011009: Protein kinase-like domain; IPR013210: Leucine-rich repeat-containing N-terminal, plant-type; IPR017441: Protein kinase, ATP binding site; IPR032675: Leucine-rich repeat domain, L domain-like	GO:0004672 MF: protein kinase activity;GO:0005515 MF: protein binding;GO:0005524 MF: ATP binding;GO:0006468 BP: protein phosphorylation	G	PF08263; PF00560; PF13855; PF00069	IPR000719; IPR001611; IPR003591; IPR008266; IPR011009; IPR013210; IPR017441; IPR032675	GO:0004672; GO:0005515; GO:0005524; GO:0006468
TraesCS1A01G006400.1	1	***	tr|A0A0K9PXK8|A0A0K9PXK8_ZOSMR	F-box/LRR-repeat protein	PF13516: Leucine Rich repeat	IPR001611: Leucine-rich repeat; IPR001810: F-box domain; IPR006553: Leucine-rich repeat, cysteine-containing subtype; IPR032675: Leucine-rich repeat domain, L domain-like	GO:0005515 MF: protein binding	TE?	PF13516	IPR001611; IPR001810; IPR006553; IPR032675	GO:0005515
TraesCS1A01G006500.1	1	***	tr|A0A061FG24|A0A061FG24_THECC	Receptor protein kinase, putative	PF08263: Leucine rich repeat N-terminal domain; PF00560: Leucine Rich Repeat; PF13855: Leucine rich repeat; PF00069: Protein kinase domain	IPR000719: Protein kinase domain; IPR001611: Leucine-rich repeat; IPR003591: Leucine-rich repeat, typical subtype; IPR008266: Tyrosine-protein kinase, active site; IPR011009: Protein kinase-like domain; IPR013210: Leucine-rich repeat-containing N-terminal, plant-type; IPR017441: Protein kinase, ATP binding site; IPR032675: Leucine-rich repeat domain, L domain-like	GO:0004672 MF: protein kinase activity;GO:0005515 MF: protein binding;GO:0005524 MF: ATP binding;GO:0006468 BP: protein phosphorylation	G	PF08263; PF00560; PF13855; PF00069	IPR000719; IPR001611; IPR003591; IPR008266; IPR011009; IPR013210; IPR017441; IPR032675	GO:0004672; GO:0005515; GO:0005524; GO:0006468
TraesCS1A01G006600.1	1	--*	tr|A0A151QNJ8|A0A151QNJ8_CAJCA	Gag polyprotein		IPR001878: Zinc finger, CCHC-type	GO:0003676 MF: nucleic acid binding;GO:0008270 MF: zinc ion binding	TE		IPR001878	GO:0003676; GO:0008270
TraesCS1A01G006700.1	1	***	AT5G44870.1	Disease resistance protein (TIR-NBS-LRR class) family	PF00931: NB-ARC domain	IPR002182: NB-ARC; IPR011991: Winged helix-turn-helix DNA-binding domain; IPR027417: P-loop containing nucleoside triphosphate hydrolase; IPR032675: Leucine-rich repeat domain, L domain-like	GO:0043531 MF: ADP binding	G	PF00931	IPR002182; IPR011991; IPR027417; IPR032675	GO:0043531
TraesCS1A01G006800.1	1	***	tr|A0A061FG24|A0A061FG24_THECC	Receptor protein kinase, putative	PF08263: Leucine rich repeat N-terminal domain; PF13855: Leucine rich repeat; PF12799: Leucine Rich repeats (2 copies); PF00560: Leucine Rich Repeat; PF00069: Protein kinase domain	IPR000719: Protein kinase domain; IPR001611: Leucine-rich repeat; IPR003591: Leucine-rich repeat, typical subtype; IPR008266: Tyrosine-protein kinase, active site; IPR011009: Protein kinase-like domain; IPR013210: Leucine-rich repeat-containing N-terminal, plant-type; IPR017441: Protein kinase, ATP binding site; IPR025875: Leucine rich repeat 4; IPR032675: Leucine-rich repeat domain, L domain-like	GO:0004672 MF: protein kinase activity;GO:0005515 MF: protein binding;GO:0005524 MF: ATP binding;GO:0006468 BP: protein phosphorylation	G	PF08263; PF13855; PF12799; PF00560; PF00069	IPR000719; IPR001611; IPR003591; IPR008266; IPR011009; IPR013210; IPR017441; IPR025875; IPR032675	GO:0004672; GO:0005515; GO:0005524; GO:0006468
TraesCS1A01G006900.1	1	***	tr|B9SAG6|B9SAG6_RICCO	Receptor protein kinase, putative	PF13855: Leucine rich repeat; PF00069: Protein kinase domain	IPR000719: Protein kinase domain; IPR001611: Leucine-rich repeat; IPR003591: Leucine-rich repeat, typical subtype; IPR008266: Tyrosine-protein kinase, active site; IPR011009: Protein kinase-like domain; IPR017441: Protein kinase, ATP binding site; IPR032675: Leucine-rich repeat domain, L domain-like	GO:0004672 MF: protein kinase activity;GO:0005515 MF: protein binding;GO:0005524 MF: ATP binding;GO:0006468 BP: protein phosphorylation	G	PF13855; PF00069	IPR000719; IPR001611; IPR003591; IPR008266; IPR011009; IPR017441; IPR032675	GO:0004672; GO:0005515; GO:0005524; GO:0006468
TraesCS1A01G007000.1	1	***	tr|B9SAG6|B9SAG6_RICCO	Receptor protein kinase, putative	PF12799: Leucine Rich repeats (2 copies); PF13855: Leucine rich repeat; PF00069: Protein kinase domain	IPR000719: Protein kinase domain; IPR001611: Leucine-rich repeat; IPR003591: Leucine-rich repeat, typical subtype; IPR008266: Tyrosine-protein kinase, active site; IPR011009: Protein kinase-like domain; IPR017441: Protein kinase, ATP binding site; IPR025875: Leucine rich repeat 4; IPR032675: Leucine-rich repeat domain, L domain-like	GO:0004672 MF: protein kinase activity;GO:0005515 MF: protein binding;GO:0005524 MF: ATP binding;GO:0006468 BP: protein phosphorylation	G	PF12799; PF13855; PF00069	IPR000719; IPR001611; IPR003591; IPR008266; IPR011009; IPR017441; IPR025875; IPR032675	GO:0004672; GO:0005515; GO:0005524; GO:0006468
TraesCS1A01G007100.1	1	***	tr|A0A061FG24|A0A061FG24_THECC	Receptor protein kinase, putative	PF00560: Leucine Rich Repeat; PF00069: Protein kinase domain	IPR000719: Protein kinase domain; IPR001611: Leucine-rich repeat; IPR008266: Tyrosine-protein kinase, active site; IPR011009: Protein kinase-like domain; IPR017441: Protein kinase, ATP binding site; IPR032675: Leucine-rich repeat domain, L domain-like	GO:0004672 MF: protein kinase activity;GO:0005515 MF: protein binding;GO:0005524 MF: ATP binding;GO:0006468 BP: protein phosphorylation	G	PF00560; PF00069	IPR000719; IPR001611; IPR008266; IPR011009; IPR017441; IPR032675	GO:0004672; GO:0005515; GO:0005524; GO:0006468
TraesCS1A01G007200.1	1	***	tr|I7G262|I7G262_TRIMO	Gamma-gliadin	PF13016: Cys-rich Gliadin N-terminal	IPR001954: Gliadin/LMW glutenin; IPR016140: Bifunctional inhibitor/plant lipid transfer protein/seed storage helical domain	GO:0045735 MF: nutrient reservoir activity	G	PF13016	IPR001954; IPR016140	GO:0045735
TraesCS1A01G007300.1	1	***	tr|B6UKL1|B6UKL1_TRIDC	Gamma-gliadin	PF13016: Cys-rich Gliadin N-terminal	IPR001954: Gliadin/LMW glutenin; IPR016140: Bifunctional inhibitor/plant lipid transfer protein/seed storage helical domain	GO:0045735 MF: nutrient reservoir activity	G	PF13016	IPR001954; IPR016140	GO:0045735
TraesCS1A01G007400.1	1	***	tr|K7XRJ1|K7XRJ1_WHEAT	Gamma-gliadin	PF13016: Cys-rich Gliadin N-terminal	IPR001954: Gliadin/LMW glutenin; IPR016140: Bifunctional inhibitor/plant lipid transfer protein/seed storage helical domain	GO:0045735 MF: nutrient reservoir activity	G	PF13016	IPR001954; IPR016140	GO:0045735
TraesCS1A01G007500.1	1	***	tr|W4ZWP2|W4ZWP2_WHEAT	Peptidyl-prolyl cis-trans isomerase	PF00160: Cyclophilin type peptidyl-prolyl cis-trans isomerase/CLD	IPR002130: Cyclophilin-type peptidyl-prolyl cis-trans isomerase domain; IPR020892: Cyclophilin-type peptidyl-prolyl cis-trans isomerase, conserved site; IPR029000: Cyclophilin-like domain	GO:0000413 BP: protein peptidyl-prolyl isomerization;GO:0003755 MF: peptidyl-prolyl cis-trans isomerase activity;GO:0006457 BP: protein folding	G	PF00160	IPR002130; IPR020892; IPR029000	GO:0000413; GO:0003755; GO:0006457
TraesCS1A01G007600.1	1	--*	sp|P0C557|DNAA_MYCSM	Chromosomal replication initiator protein DnaA				G
TraesCS1A01G007700.1	1	***	tr|A7XDG3|A7XDG3_WHEAT	Gamma gliadin	PF13016: Cys-rich Gliadin N-terminal	IPR001954: Gliadin/LMW glutenin; IPR016140: Bifunctional inhibitor/plant lipid transfer protein/seed storage helical domain	GO:0045735 MF: nutrient reservoir activity	G	PF13016	IPR001954; IPR016140	GO:0045735
TraesCS1A01G007800.1	1	***	AT3G48660.1	transmembrane protein, putative (DUF 3339)	PF11820: Protein of unknown function (DUF3339)	IPR021775: Protein of unknown function DUF3339		G	PF11820	IPR021775
TraesCS1A01G007900.1	1	***	AT5G08391.1	transmembrane protein, putative (DUF 3339)	PF11820: Protein of unknown function (DUF3339)	IPR021775: Protein of unknown function DUF3339		G	PF11820	IPR021775
TraesCS1A01G008000.1	1	***	tr|K7R468|K7R468_TRIDC	Low molecular weight glutenin subunit	PF13016: Cys-rich Gliadin N-terminal	IPR001954: Gliadin/LMW glutenin; IPR016140: Bifunctional inhibitor/plant lipid transfer protein/seed storage helical domain	GO:0045735 MF: nutrient reservoir activity	G	PF13016	IPR001954; IPR016140	GO:0045735
TraesCS1A01G008100.1	1	***	tr|Q072R4|Q072R4_WHEAT	Powdery mildew resistance protein	PF00931: NB-ARC domain	IPR002182: NB-ARC; IPR011991: Winged helix-turn-helix DNA-binding domain; IPR027417: P-loop containing nucleoside triphosphate hydrolase; IPR032675: Leucine-rich repeat domain, L domain-like	GO:0043531 MF: ADP binding	G	PF00931	IPR002182; IPR011991; IPR027417; IPR032675	GO:0043531
TraesCS1A01G008200.1	1	--*	sp|Q91VN4|MIC25_MOUSE	MICOS complex subunit Mic25				G
TraesCS1A01G008300.1	1	***	tr|C1K3M2|C1K3M2_WHEAT	Pm3-like disease resistance protein	PF00931: NB-ARC domain	IPR002182: NB-ARC; IPR011991: Winged helix-turn-helix DNA-binding domain; IPR027417: P-loop containing nucleoside triphosphate hydrolase; IPR032675: Leucine-rich repeat domain, L domain-like	GO:0043531 MF: ADP binding	G	PF00931	IPR002182; IPR011991; IPR027417; IPR032675	GO:0043531
TraesCS1A01G008400.1	1	***	AT4G10490.1	2-oxoglutarate (2OG) and Fe(II)-dependent oxygenase superfamily protein	PF14226: non-haem dioxygenase in morphine synthesis N-terminal; PF03171: 2OG-Fe(II) oxygenase superfamily	IPR005123: Oxoglutarate/iron-dependent dioxygenase; IPR026992: Non-haem dioxygenase N-terminal domain; IPR027443: Isopenicillin N synthase-like	GO:0016491 MF: oxidoreductase activity;GO:0055114 BP: oxidation-reduction process	G	PF14226; PF03171	IPR005123; IPR026992; IPR027443	GO:0016491; GO:0055114
TraesCS1A01G008500.1	1	***	tr|A0A1B1X422|A0A1B1X422_9LILI	HXXXD-type acyl-transferase family protein	PF02458: Transferase family	IPR003480: Transferase	GO:0016747 MF: transferase activity, transferring acyl groups other than amino-acyl groups	G	PF02458	IPR003480	GO:0016747
TraesCS1A01G008600.1	1	***	tr|M9QX03|M9QX03_ORYSI	Terpene synthase	PF01397: Terpene synthase, N-terminal domain; PF03936: Terpene synthase family, metal binding domain	IPR001906: Terpene synthase, N-terminal domain; IPR005630: Terpene synthase, metal-binding domain; IPR008930: Terpenoid cyclases/protein prenyltransferase alpha-alpha toroid; IPR008949: Isoprenoid synthase domain	GO:0000287 MF: magnesium ion binding;GO:0008152 BP: metabolic process;GO:0010333 MF: terpene synthase activity;GO:0016829 MF: lyase activity	G	PF01397; PF03936	IPR001906; IPR005630; IPR008930; IPR008949	GO:0000287; GO:0008152; GO:0010333; GO:0016829
TraesCS1A01G008700.1	1	--*	sp|Q9QUR2|DCTN4_RAT	Dynactin subunit 4				G
TraesCS1A01G008800.1	1	***	tr|A0A1D5S4R4|A0A1D5S4R4_WHEAT	Dirigent protein	PF03018: Dirigent-like protein	IPR004265: Plant disease resistance response protein		G	PF03018	IPR004265
TraesCS1A01G008900.1	1	--*	sp|Q76L34|PCYAA_EUGLO	Photoactivated adenylate cyclase subunit alpha				G
TraesCS1A01G009000.1	0	***	tr|A0A061F958|A0A061F958_THECC	Ankyrin repeat family protein	PF12796: Ankyrin repeats (3 copies); PF13606: Ankyrin repeat	IPR002110: Ankyrin repeat; IPR020683: Ankyrin repeat-containing domain	GO:0005515 MF: protein binding	G	PF12796; PF13606	IPR002110; IPR020683	GO:0005515
TraesCS1A01G009000.2	0	***	tr|A0A061F958|A0A061F958_THECC	Ankyrin repeat family protein	PF12796: Ankyrin repeats (3 copies); PF13606: Ankyrin repeat	IPR002110: Ankyrin repeat; IPR011990: Tetratricopeptide-like helical domain; IPR020683: Ankyrin repeat-containing domain	GO:0005515 MF: protein binding	G	PF12796; PF13606	IPR002110; IPR011990; IPR020683	GO:0005515
TraesCS1A01G009000.3	1	***	tr|A0A061F958|A0A061F958_THECC	Ankyrin repeat family protein	PF12796: Ankyrin repeats (3 copies); PF13606: Ankyrin repeat	IPR002110: Ankyrin repeat; IPR011990: Tetratricopeptide-like helical domain; IPR013026: Tetratricopeptide repeat-containing domain; IPR019734: Tetratricopeptide repeat; IPR020683: Ankyrin repeat-containing domain	GO:0005515 MF: protein binding	G	PF12796; PF13606	IPR002110; IPR011990; IPR013026; IPR019734; IPR020683	GO:0005515
TraesCS1A01G009100.1	1	--*	sp|Q91VN4|MIC25_MOUSE	MICOS complex subunit Mic25				G
TraesCS1A01G009200.1	1	--*	sp|Q91VN4|MIC25_MOUSE	MICOS complex subunit Mic25				G
TraesCS1A01G009300.1	0	***	tr|C1K3M2|C1K3M2_WHEAT	Pm3-like disease resistance protein	PF00931: NB-ARC domain	IPR002182: NB-ARC; IPR011991: Winged helix-turn-helix DNA-binding domain; IPR027417: P-loop containing nucleoside triphosphate hydrolase; IPR032675: Leucine-rich repeat domain, L domain-like	GO:0043531 MF: ADP binding	G	PF00931	IPR002182; IPR011991; IPR027417; IPR032675	GO:0043531
TraesCS1A01G009300.2	1	***	tr|C1K3M2|C1K3M2_WHEAT	Pm3-like disease resistance protein	PF00931: NB-ARC domain	IPR002182: NB-ARC; IPR011991: Winged helix-turn-helix DNA-binding domain; IPR027417: P-loop containing nucleoside triphosphate hydrolase; IPR032675: Leucine-rich repeat domain, L domain-like	GO:0043531 MF: ADP binding	G	PF00931	IPR002182; IPR011991; IPR027417; IPR032675	GO:0043531
TraesCS1A01G009400.1	1	***	tr|C1K3M2|C1K3M2_WHEAT	Pm3-like disease resistance protein	PF00931: NB-ARC domain	IPR002182: NB-ARC; IPR011991: Winged helix-turn-helix DNA-binding domain; IPR027417: P-loop containing nucleoside triphosphate hydrolase; IPR032675: Leucine-rich repeat domain, L domain-like	GO:0043531 MF: ADP binding	G	PF00931	IPR002182; IPR011991; IPR027417; IPR032675	GO:0043531
TraesCS1A01G009500.1	1	*-*	tr|B9RVA8|B9RVA8_RICCO	Receptor-kinase, putative	PF08263: Leucine rich repeat N-terminal domain; PF13855: Leucine rich repeat; PF00069: Protein kinase domain	IPR000719: Protein kinase domain; IPR001611: Leucine-rich repeat; IPR003591: Leucine-rich repeat, typical subtype; IPR008271: Serine/threonine-protein kinase, active site; IPR011009: Protein kinase-like domain; IPR013210: Leucine-rich repeat-containing N-terminal, plant-type; IPR017441: Protein kinase, ATP binding site; IPR032675: Leucine-rich repeat domain, L domain-like	GO:0004672 MF: protein kinase activity;GO:0005515 MF: protein binding;GO:0005524 MF: ATP binding;GO:0006468 BP: protein phosphorylation	G	PF08263; PF13855; PF00069	IPR000719; IPR001611; IPR003591; IPR008271; IPR011009; IPR013210; IPR017441; IPR032675	GO:0004672; GO:0005515; GO:0005524; GO:0006468
TraesCS1A01G009600.1	1	***	tr|C1K3M2|C1K3M2_WHEAT	Pm3-like disease resistance protein	PF00931: NB-ARC domain	IPR002182: NB-ARC; IPR011991: Winged helix-turn-helix DNA-binding domain; IPR027417: P-loop containing nucleoside triphosphate hydrolase; IPR032675: Leucine-rich repeat domain, L domain-like	GO:0043531 MF: ADP binding	G	PF00931	IPR002182; IPR011991; IPR027417; IPR032675	GO:0043531
TraesCS1A01G009700.1	1	--*	tr|A0A0K9Q313|A0A0K9Q313_ZOSMR	Histone-lysine N-methyltransferase				G
TraesCS1A01G009800.1	1	--*	tr|G7ZV85|G7ZV85_MEDTR	FAR1-related sequence protein, putative				TE
TraesCS1A01G009900.1	0	*-*	AT5G40060.1	Disease resistance protein (NBS-LRR class) family	PF00931: NB-ARC domain	IPR002182: NB-ARC; IPR011991: Winged helix-turn-helix DNA-binding domain; IPR027417: P-loop containing nucleoside triphosphate hydrolase; IPR032675: Leucine-rich repeat domain, L domain-like	GO:0043531 MF: ADP binding	G	PF00931	IPR002182; IPR011991; IPR027417; IPR032675	GO:0043531
TraesCS1A01G009900.2	1	*-*	AT5G40060.2	Disease resistance protein (NBS-LRR class) family	PF00931: NB-ARC domain	IPR002182: NB-ARC; IPR011991: Winged helix-turn-helix DNA-binding domain; IPR027417: P-loop containing nucleoside triphosphate hydrolase; IPR032675: Leucine-rich repeat domain, L domain-like	GO:0043531 MF: ADP binding	G	PF00931	IPR002182; IPR011991; IPR027417; IPR032675	GO:0043531
TraesCS1A01G010000.1	1	--*	AT1G08550.3	non-photochemical quenching 1				G
TraesCS1A01G010100.1	1	*-*	tr|C1K3M2|C1K3M2_WHEAT	Pm3-like disease resistance protein		IPR032675: Leucine-rich repeat domain, L domain-like		G		IPR032675
TraesCS1A01G010200.1	1	***	tr|N1QUZ6|N1QUZ6_AEGTA	Glucan 1,3-beta-glucosidase	PF00150: Cellulase (glycosyl hydrolase family 5)	IPR001547: Glycoside hydrolase, family 5; IPR008999: Actin cross-linking; IPR017853: Glycoside hydrolase superfamily; IPR018087: Glycoside hydrolase, family 5, conserved site	GO:0004553 MF: hydrolase activity, hydrolyzing O-glycosyl compounds;GO:0005975 BP: carbohydrate metabolic process	G	PF00150	IPR001547; IPR008999; IPR017853; IPR018087	GO:0004553; GO:0005975
TraesCS1A01G010300.1	1	--*	sp|Q91VN4|MIC25_MOUSE	MICOS complex subunit Mic25				G
TraesCS1A01G010400.1	1	***	tr|C1K3M2|C1K3M2_WHEAT	Pm3-like disease resistance protein	PF00931: NB-ARC domain	IPR001611: Leucine-rich repeat; IPR002182: NB-ARC; IPR011991: Winged helix-turn-helix DNA-binding domain; IPR027417: P-loop containing nucleoside triphosphate hydrolase; IPR032675: Leucine-rich repeat domain, L domain-like	GO:0005515 MF: protein binding;GO:0043531 MF: ADP binding	G	PF00931	IPR001611; IPR002182; IPR011991; IPR027417; IPR032675	GO:0005515; GO:0043531
TraesCS1A01G010400.2	0	***	tr|C1K3M2|C1K3M2_WHEAT	Pm3-like disease resistance protein	PF00931: NB-ARC domain	IPR001611: Leucine-rich repeat; IPR002182: NB-ARC; IPR011991: Winged helix-turn-helix DNA-binding domain; IPR027417: P-loop containing nucleoside triphosphate hydrolase; IPR032675: Leucine-rich repeat domain, L domain-like	GO:0005515 MF: protein binding;GO:0043531 MF: ADP binding	G	PF00931	IPR001611; IPR002182; IPR011991; IPR027417; IPR032675	GO:0005515; GO:0043531
TraesCS1A01G010500.1	1	***	tr|L0ASI8|L0ASI8_POPTO	Cellulose synthase-like protein	PF13632: Glycosyl transferase family group 2	IPR001173: Glycosyltransferase 2-like; IPR029044: Nucleotide-diphospho-sugar transferases		G	PF13632	IPR001173; IPR029044
TraesCS1A01G010600.1	1	***	tr|A0A1D5S1B3|A0A1D5S1B3_WHEAT	Dirigent protein	PF03018: Dirigent-like protein	IPR004265: Plant disease resistance response protein		G	PF03018	IPR004265
TraesCS1A01G010700.1	1	*-*	tr|A0A199V749|A0A199V749_ANACO	Ribosomal RNA small subunit methyltransferase NEP1	PF03587: EMG1/NEP1 methyltransferase	IPR005304: Ribosomal biogenesis, methyltransferase, EMG1/NEP1; IPR029028: Alpha/beta knot methyltransferases	GO:0008168 MF: methyltransferase activity	G	PF03587	IPR005304; IPR029028	GO:0008168
TraesCS1A01G010800.1	1	***	tr|A0A1D5SKQ6|A0A1D5SKQ6_WHEAT	Dirigent protein	PF03018: Dirigent-like protein; PF01419: Jacalin-like lectin domain	IPR001229: Jacalin-like lectin domain; IPR004265: Plant disease resistance response protein		G	PF03018; PF01419	IPR001229; IPR004265
TraesCS1A01G010900.1	1	***	tr|A0A0N9LF97|A0A0N9LF97_TRIMO	Low molecular weight glutenin subunit	PF13016: Cys-rich Gliadin N-terminal	IPR001954: Gliadin/LMW glutenin; IPR016140: Bifunctional inhibitor/plant lipid transfer protein/seed storage helical domain	GO:0045735 MF: nutrient reservoir activity	G	PF13016	IPR001954; IPR016140	GO:0045735
TraesCS1A01G011000.1	1	--*	AT4G02020.4	SET domain-containing protein				G
TraesCS1A01G011100.1	1	***	tr|A0A061DWX9|A0A061DWX9_THECC	30S ribosomal protein S19	PF00203: Ribosomal protein S19	IPR002222: Ribosomal protein S19/S15; IPR023575: Ribosomal protein S19, superfamily	GO:0003735 MF: structural constituent of ribosome;GO:0005840 CC: ribosome;GO:0006412 BP: translation	G	PF00203	IPR002222; IPR023575	GO:0003735; GO:0005840; GO:0006412
TraesCS1A01G011200.1	1	***	tr|B6TW02|B6TW02_MAIZE	Serine/threonine-protein kinase 19	PF10494: Serine-threonine protein kinase 19	IPR018865: Serine-threonine protein kinase 19		G	PF10494	IPR018865
TraesCS1A01G011200.2	0	***	tr|B6TW02|B6TW02_MAIZE	Serine/threonine-protein kinase 19	PF10494: Serine-threonine protein kinase 19	IPR018865: Serine-threonine protein kinase 19		G	PF10494	IPR018865
TraesCS1A01G011300.1	1	***	tr|M8CKV5|M8CKV5_AEGTA	Dirigent protein	PF01419: Jacalin-like lectin domain	IPR001229: Jacalin-like lectin domain		G	PF01419	IPR001229
TraesCS1A01G011400.1	1	***	AT1G24265.3	bZIP transcription factor, putative (DUF1664)	PF07889: Protein of unknown function (DUF1664)	IPR012458: Protein of unknown function DUF1664		G	PF07889	IPR012458
TraesCS1A01G011500.1	1	***	tr|A0A0B0MM85|A0A0B0MM85_GOSAR	Cytochrome oxidase assembly 3, mitochondrial				G
TraesCS1A01G011600.1	1	***	AT2G43780.3	cytochrome oxidase assembly protein				G
TraesCS1A01G011700.1	1	***	tr|A0A061EV28|A0A061EV28_THECC	RING/U-box superfamily protein	PF13639: Ring finger domain	IPR001841: Zinc finger, RING-type; IPR013083: Zinc finger, RING/FYVE/PHD-type	GO:0005515 MF: protein binding;GO:0008270 MF: zinc ion binding	G	PF13639	IPR001841; IPR013083	GO:0005515; GO:0008270
TraesCS1A01G011800.1	1	***	tr|A0A1D5S4Q5|A0A1D5S4Q5_WHEAT	Formin-like protein	PF02181: Formin Homology 2 Domain	IPR015425: Formin, FH2 domain		G	PF02181	IPR015425
TraesCS1A01G011900.1	1	***	tr|Q8RVT2|Q8RVT2_ORYSA	Protein kinase	PF13947: Wall-associated receptor kinase galacturonan-binding; PF07714: Protein tyrosine kinase	IPR000719: Protein kinase domain; IPR000742: EGF-like domain; IPR001245: Serine-threonine/tyrosine-protein kinase, catalytic domain; IPR001881: EGF-like calcium-binding domain; IPR011009: Protein kinase-like domain; IPR017441: Protein kinase, ATP binding site; IPR018097: EGF-like calcium-binding, conserved site; IPR025287: Wall-associated receptor kinase, galacturonan-binding domain	GO:0004672 MF: protein kinase activity;GO:0005509 MF: calcium ion binding;GO:0005515 MF: protein binding;GO:0005524 MF: ATP binding;GO:0006468 BP: protein phosphorylation;GO:0030247 MF: polysaccharide binding	G	PF13947; PF07714	IPR000719; IPR000742; IPR001245; IPR001881; IPR011009; IPR017441; IPR018097; IPR025287	GO:0004672; GO:0005509; GO:0005515; GO:0005524; GO:0006468; GO:0030247
TraesCS1A01G012000.1	1	***	tr|Q8RVT2|Q8RVT2_ORYSA	Protein kinase	PF13947: Wall-associated receptor kinase galacturonan-binding; PF07714: Protein tyrosine kinase	IPR000719: Protein kinase domain; IPR000742: EGF-like domain; IPR001245: Serine-threonine/tyrosine-protein kinase, catalytic domain; IPR001881: EGF-like calcium-binding domain; IPR008271: Serine/threonine-protein kinase, active site; IPR011009: Protein kinase-like domain; IPR017441: Protein kinase, ATP binding site; IPR018097: EGF-like calcium-binding, conserved site; IPR025287: Wall-associated r…	GO:0004672 MF: protein kinase activity;GO:0005509 MF: calcium ion binding;GO:0005515 MF: protein binding;GO:0005524 MF: ATP binding;GO:0006468 BP: protein phosphorylation;GO:0030247 MF: polysaccharide binding	G	PF13947; PF07714	IPR000719; IPR000742; IPR001245; IPR001881; IPR008271; IPR011009; IPR017441; IPR018097; IPR025287	GO:0004672; GO:0005509; GO:0005515; GO:0005524; GO:0006468; GO:0030247
TraesCS1A01G012100.1	1	***	tr|C7A7S9|C7A7S9_CORAV	Kinase-like protein	PF00069: Protein kinase domain	IPR000719: Protein kinase domain; IPR008271: Serine/threonine-protein kinase, active site; IPR011009: Protein kinase-like domain	GO:0004672 MF: protein kinase activity;GO:0005524 MF: ATP binding;GO:0006468 BP: protein phosphorylation	G	PF00069	IPR000719; IPR008271; IPR011009	GO:0004672; GO:0005524; GO:0006468
TraesCS1A01G012200.1	1	--*	AT3G15450.3	aluminum induced protein with YGL and LRDR motifs				G
TraesCS1A01G012300.1	1	*-*	tr|B6UB59|B6UB59_MAIZE	Homoserine kinase				G
TraesCS1A01G012400.1	1	***	tr|R7WFH9|R7WFH9_AEGTA	F-box protein	PF00646: F-box domain	IPR001810: F-box domain; IPR015915: Kelch-type beta propeller	GO:0005515 MF: protein binding	TE?	PF00646	IPR001810; IPR015915	GO:0005515
TraesCS1A01G012500.1	0	***	tr|A0A199UG70|A0A199UG70_ANACO	Transforming growth factor-beta receptor-associated protein 1	PF00780: CNH domain; PF10366: Vacuolar sorting protein 39 domain 1; PF00637: Region in Clathrin and VPS	IPR000547: Clathrin, heavy chain/VPS, 7-fold repeat; IPR001180: Citron homology (CNH) domain; IPR011990: Tetratricopeptide-like helical domain; IPR015943: WD40/YVTN repeat-like-containing domain; IPR019452: Vacuolar sorting protein 39/Transforming growth factor beta receptor-associated domain 1	GO:0005515 MF: protein binding;GO:0006886 BP: intracellular protein transport;GO:0016192 BP: vesicle-mediated transport	G	PF00780; PF10366; PF00637	IPR000547; IPR001180; IPR011990; IPR015943; IPR019452	GO:0005515; GO:0006886; GO:0016192
TraesCS1A01G012500.2	0	***	tr|A0A199UG70|A0A199UG70_ANACO	Transforming growth factor-beta receptor-associated protein 1	PF00780: CNH domain; PF10366: Vacuolar sorting protein 39 domain 1	IPR001180: Citron homology (CNH) domain; IPR011990: Tetratricopeptide-like helical domain; IPR015943: WD40/YVTN repeat-like-containing domain; IPR019452: Vacuolar sorting protein 39/Transforming growth factor beta receptor-associated domain 1	GO:0005515 MF: protein binding	G	PF00780; PF10366	IPR001180; IPR011990; IPR015943; IPR019452	GO:0005515
TraesCS1A01G012500.3	0	***	tr|A0A199UG70|A0A199UG70_ANACO	Transforming growth factor-beta receptor-associated protein 1	PF00780: CNH domain; PF10366: Vacuolar sorting protein 39 domain 1; PF00637: Region in Clathrin and VPS; PF10367: Vacuolar sorting protein 39 domain 2	IPR000547: Clathrin, heavy chain/VPS, 7-fold repeat; IPR001180: Citron homology (CNH) domain; IPR011990: Tetratricopeptide-like helical domain; IPR015943: WD40/YVTN repeat-like-containing domain; IPR019452: Vacuolar sorting protein 39/Transforming growth factor beta receptor-associated domain 1; IPR019453: Vacuolar sorting protein 39/Transforming growth factor beta receptor-associated domain 2	GO:0005515 MF: protein binding;GO:0006886 BP: intracellular protein transport;GO:0016192 BP: vesicle-mediated transport	G	PF00780; PF10366; PF00637; PF10367	IPR000547; IPR001180; IPR011990; IPR015943; IPR019452; IPR019453	GO:0005515; GO:0006886; GO:0016192
TraesCS1A01G012500.4	1	***	tr|A0A199UG70|A0A199UG70_ANACO	Transforming growth factor-beta receptor-associated protein 1	PF00780: CNH domain; PF10366: Vacuolar sorting protein 39 domain 1; PF00637: Region in Clathrin and VPS; PF10367: Vacuolar sorting protein 39 domain 2	IPR000547: Clathrin, heavy chain/VPS, 7-fold repeat; IPR001180: Citron homology (CNH) domain; IPR011990: Tetratricopeptide-like helical domain; IPR015943: WD40/YVTN repeat-like-containing domain; IPR019452: Vacuolar sorting protein 39/Transforming growth factor beta receptor-associated domain 1; IPR019453: Vacuolar sorting protein 39/Transforming growth factor beta receptor-associated domain 2	GO:0005515 MF: protein binding;GO:0006886 BP: intracellular protein transport;GO:0016192 BP: vesicle-mediated transport	G	PF00780; PF10366; PF00637; PF10367	IPR000547; IPR001180; IPR011990; IPR015943; IPR019452; IPR019453	GO:0005515; GO:0006886; GO:0016192
TraesCS1A01G012600.1	1	*-*	AT3G24240.1	Leucine-rich repeat receptor-like protein kinase family protein	PF08263: Leucine rich repeat N-terminal domain; PF00560: Leucine Rich Repeat	IPR001611: Leucine-rich repeat; IPR013210: Leucine-rich repeat-containing N-terminal, plant-type; IPR032675: Leucine-rich repeat domain, L domain-like	GO:0005515 MF: protein binding	G	PF08263; PF00560	IPR001611; IPR013210; IPR032675	GO:0005515
TraesCS1A01G012700.1	1	***	tr|M8A2X4|M8A2X4_TRIUA	Fatty acid oxidation complex subunit alpha	PF00378: Enoyl-CoA hydratase/isomerase	IPR001753: Crotonase superfamily; IPR029045: ClpP/crotonase-like domain	GO:0003824 MF: catalytic activity;GO:0008152 BP: metabolic process	G	PF00378	IPR001753; IPR029045	GO:0003824; GO:0008152
TraesCS1A01G012800.1	1	***	tr|M8A2X4|M8A2X4_TRIUA	Fatty acid oxidation complex subunit alpha	PF00378: Enoyl-CoA hydratase/isomerase	IPR001753: Crotonase superfamily; IPR029045: ClpP/crotonase-like domain	GO:0003824 MF: catalytic activity;GO:0008152 BP: metabolic process	G	PF00378	IPR001753; IPR029045	GO:0003824; GO:0008152
TraesCS1A01G012900.1	1	***	tr|M8A2X4|M8A2X4_TRIUA	Fatty acid oxidation complex subunit alpha	PF00378: Enoyl-CoA hydratase/isomerase	IPR001753: Crotonase superfamily; IPR029045: ClpP/crotonase-like domain	GO:0003824 MF: catalytic activity;GO:0008152 BP: metabolic process	G	PF00378	IPR001753; IPR029045	GO:0003824; GO:0008152
TraesCS1A01G013000.1	1	***	tr|B9NHG2|B9NHG2_POPTR	Disease resistance family protein	PF00931: NB-ARC domain	IPR002182: NB-ARC; IPR011991: Winged helix-turn-helix DNA-binding domain; IPR027417: P-loop containing nucleoside triphosphate hydrolase; IPR032675: Leucine-rich repeat domain, L domain-like	GO:0043531 MF: ADP binding	G	PF00931	IPR002182; IPR011991; IPR027417; IPR032675	GO:0043531
TraesCS1A01G013000.2	0	***	tr|C6ZS21|C6ZS21_SOYBN	Disease resistance protein	PF00931: NB-ARC domain	IPR002182: NB-ARC; IPR011991: Winged helix-turn-helix DNA-binding domain; IPR027417: P-loop containing nucleoside triphosphate hydrolase; IPR032675: Leucine-rich repeat domain, L domain-like	GO:0043531 MF: ADP binding	G	PF00931	IPR002182; IPR011991; IPR027417; IPR032675	GO:0043531
TraesCS1A01G013100.1	1	***	tr|G7LIR5|G7LIR5_MEDTR	MADS-box transcription factor family protein	PF00319: SRF-type transcription factor (DNA-binding and dimerisation domain)	IPR002100: Transcription factor, MADS-box	GO:0003677 MF: DNA binding;GO:0046983 MF: protein dimerization activity	G	PF00319	IPR002100	GO:0003677; GO:0046983
TraesCS1A01G013200.1	1	***	tr|Q6Z6P6|Q6Z6P6_ORYSJ	Ankyrin repeat protein family-like protein	PF12796: Ankyrin repeats (3 copies); PF13857: Ankyrin repeats (many copies); PF13962: Domain of unknown function	IPR002110: Ankyrin repeat; IPR020683: Ankyrin repeat-containing domain; IPR026961: PGG domain	GO:0005515 MF: protein binding	G	PF12796; PF13857; PF13962	IPR002110; IPR020683; IPR026961	GO:0005515
TraesCS1A01G013300.1	1	*-*	tr|B9GPE7|B9GPE7_POPTR	Transketolase family protein				G
TraesCS1A01G013400.1	1	--*	tr|A0A1J3FEJ9|A0A1J3FEJ9_NOCCA	UDP-glycosyltransferase 72E3				G
TraesCS1A01G013500.1	1	--*	tr|A0A0D3G3B7|A0A0D3G3B7_9ORYZ	DNA-directed RNA polymerase subunit				G
TraesCS1A01G013600.1	1	***	tr|Q8L698|Q8L698_WHEAT	Defensin	PF00304: Gamma-thionin family	IPR003614: Knottin, scorpion toxin-like; IPR008176: Defensin, plant	GO:0006952 BP: defense response	G	PF00304	IPR003614; IPR008176	GO:0006952
TraesCS1A01G013700.1	1	***	tr|A0A0K9NUT8|A0A0K9NUT8_ZOSMR	U-box domain protein	PF04564: U-box domain	IPR003613: U box domain; IPR011990: Tetratricopeptide-like helical domain; IPR013026: Tetratricopeptide repeat-containing domain; IPR013083: Zinc finger, RING/FYVE/PHD-type; IPR019734: Tetratricopeptide repeat	GO:0004842 MF: ubiquitin-protein transferase activity;GO:0005515 MF: protein binding;GO:0016567 BP: protein ubiquitination	G	PF04564	IPR003613; IPR011990; IPR013026; IPR013083; IPR019734	GO:0004842; GO:0005515; GO:0016567
TraesCS1A01G013800.1	0	***	tr|A0A1D6RDL4|A0A1D6RDL4_WHEAT	Methionine S-methyltransferase	PF13847: Methyltransferase domain; PF00155: Aminotransferase class I and II	IPR004839: Aminotransferase, class I/classII; IPR015421: Pyridoxal phosphate-dependent transferase, major region, subdomain 1; IPR015422: Pyridoxal phosphate-dependent transferase, subdomain 2; IPR015424: Pyridoxal phosphate-dependent transferase; IPR025714: Methyltransferase domain; IPR025779: Methionine S-methyltransferase; IPR029063: S-adenosyl-L-methionine-dependent methyltransferase	GO:0003824 MF: catalytic activity;GO:0008168 MF: methyltransferase activity;GO:0009058 BP: biosynthetic process;GO:0030170 MF: pyridoxal phosphate binding	G	PF13847; PF00155	IPR004839; IPR015421; IPR015422; IPR015424; IPR025714; IPR025779; IPR029063	GO:0003824; GO:0008168; GO:0009058; GO:0030170
TraesCS1A01G013800.2	0	***	tr|A0A1D5T1L6|A0A1D5T1L6_WHEAT	Methionine S-methyltransferase	PF13847: Methyltransferase domain; PF00155: Aminotransferase class I and II	IPR004839: Aminotransferase, class I/classII; IPR015421: Pyridoxal phosphate-dependent transferase, major region, subdomain 1; IPR015422: Pyridoxal phosphate-dependent transferase, subdomain 2; IPR015424: Pyridoxal phosphate-dependent transferase; IPR025714: Methyltransferase domain; IPR025779: Methionine S-methyltransferase; IPR029063: S-adenosyl-L-methionine-dependent methyltransferase	GO:0003824 MF: catalytic activity;GO:0008168 MF: methyltransferase activity;GO:0009058 BP: biosynthetic process;GO:0030170 MF: pyridoxal phosphate binding	G	PF13847; PF00155	IPR004839; IPR015421; IPR015422; IPR015424; IPR025714; IPR025779; IPR029063	GO:0003824; GO:0008168; GO:0009058; GO:0030170
TraesCS1A01G013800.3	0	***	tr|A0A1D5T1L6|A0A1D5T1L6_WHEAT	Methionine S-methyltransferase	PF13847: Methyltransferase domain; PF00155: Aminotransferase class I and II	IPR004839: Aminotransferase, class I/classII; IPR015421: Pyridoxal phosphate-dependent transferase, major region, subdomain 1; IPR015422: Pyridoxal phosphate-dependent transferase, subdomain 2; IPR015424: Pyridoxal phosphate-dependent transferase; IPR025714: Methyltransferase domain; IPR025779: Methionine S-methyltransferase; IPR029063: S-adenosyl-L-methionine-dependent methyltransferase	GO:0003824 MF: catalytic activity;GO:0008168 MF: methyltransferase activity;GO:0009058 BP: biosynthetic process;GO:0030170 MF: pyridoxal phosphate binding	G	PF13847; PF00155	IPR004839; IPR015421; IPR015422; IPR015424; IPR025714; IPR025779; IPR029063	GO:0003824; GO:0008168; GO:0009058; GO:0030170
TraesCS1A01G013800.4	1	***	tr|A0A1D5T1L6|A0A1D5T1L6_WHEAT	Methionine S-methyltransferase	PF13847: Methyltransferase domain; PF00155: Aminotransferase class I and II	IPR004839: Aminotransferase, class I/classII; IPR015421: Pyridoxal phosphate-dependent transferase, major region, subdomain 1; IPR015422: Pyridoxal phosphate-dependent transferase, subdomain 2; IPR015424: Pyridoxal phosphate-dependent transferase; IPR025714: Methyltransferase domain; IPR025779: Methionine S-methyltransferase; IPR029063: S-adenosyl-L-methionine-dependent methyltransferase	GO:0003824 MF: catalytic activity;GO:0008168 MF: methyltransferase activity;GO:0009058 BP: biosynthetic process;GO:0030170 MF: pyridoxal phosphate binding	G	PF13847; PF00155	IPR004839; IPR015421; IPR015422; IPR015424; IPR025714; IPR025779; IPR029063	GO:0003824; GO:0008168; GO:0009058; GO:0030170
TraesCS1A01G013900.1	1	***	tr|A0A0F6PRM5|A0A0F6PRM5_LEMMI	Glutathione s-transferase	PF02798: Glutathione S-transferase, N-terminal domain; PF00043: Glutathione S-transferase, C-terminal domain	IPR004045: Glutathione S-transferase, N-terminal; IPR004046: Glutathione S-transferase, C-terminal; IPR010987: Glutathione S-transferase, C-terminal-like; IPR012336: Thioredoxin-like fold	GO:0005515 MF: protein binding	G	PF02798; PF00043	IPR004045; IPR004046; IPR010987; IPR012336	GO:0005515
TraesCS1A01G014000.1	1	***	tr|W4ZWJ1|W4ZWJ1_WHEAT	Defensin	PF00304: Gamma-thionin family	IPR003614: Knottin, scorpion toxin-like; IPR008176: Defensin, plant	GO:0006952 BP: defense response	G	PF00304	IPR003614; IPR008176	GO:0006952
TraesCS1A01G014100.1	1	***	tr|W5ALK8|W5ALK8_WHEAT	Defensin	PF00304: Gamma-thionin family	IPR003614: Knottin, scorpion toxin-like; IPR008176: Defensin, plant	GO:0006952 BP: defense response	G	PF00304	IPR003614; IPR008176	GO:0006952
TraesCS1A01G014200.1	1	*-*	tr|R7WFH9|R7WFH9_AEGTA	F-box protein				TE?
TraesCS1A01G014300.1	1	***	tr|A0A072ULK6|A0A072ULK6_MEDTR	C2 calcium/lipid-binding and GRAM domain protein	PF00168: C2 domain; PF08372: Plant phosphoribosyltransferase C-terminal	IPR000008: C2 domain; IPR013583: Phosphoribosyltransferase C-terminal	GO:0005515 MF: protein binding	G	PF00168; PF08372	IPR000008; IPR013583	GO:0005515
TraesCS1A01G014400.1	1	*-*	tr|A0A1D5S2M5|A0A1D5S2M5_WHEAT	Serine/threonine-protein kinase	PF00069: Protein kinase domain	IPR000719: Protein kinase domain; IPR008271: Serine/threonine-protein kinase, active site; IPR011009: Protein kinase-like domain	GO:0004672 MF: protein kinase activity;GO:0005524 MF: ATP binding;GO:0006468 BP: protein phosphorylation	G	PF00069	IPR000719; IPR008271; IPR011009	GO:0004672; GO:0005524; GO:0006468
TraesCS1A01G014500.1	1	***	tr|M8BV83|M8BV83_AEGTA	Serine/threonine-protein kinase	PF01453: D-mannose binding lectin; PF00954: S-locus glycoprotein domain; PF08276: PAN-like domain; PF00069: Protein kinase domain	IPR000719: Protein kinase domain; IPR000858: S-locus glycoprotein domain; IPR001480: Bulb-type lectin domain; IPR003609: PAN/Apple domain; IPR008271: Serine/threonine-protein kinase, active site; IPR011009: Protein kinase-like domain; IPR017441: Protein kinase, ATP binding site; IPR024171: S-receptor-like serine/threonine-protein kinase	GO:0004672 MF: protein kinase activity;GO:0004674 MF: protein serine/threonine kinase activity;GO:0005524 MF: ATP binding;GO:0006468 BP: protein phosphorylation;GO:0048544 BP: recognition of pollen	G	PF01453; PF00954; PF08276; PF00069	IPR000719; IPR000858; IPR001480; IPR003609; IPR008271; IPR011009; IPR017441; IPR024171	GO:0004672; GO:0004674; GO:0005524; GO:0006468; GO:0048544
TraesCS1A01G014600.1	1	*-*	tr|A0A1J3HB24|A0A1J3HB24_NOCCA	Zinc finger BED domain-containing protein DAYSLEEPER	PF05699: hAT family C-terminal dimerisation region	IPR008906: HAT, C-terminal dimerisation domain; IPR012337: Ribonuclease H-like domain	GO:0003676 MF: nucleic acid binding;GO:0046983 MF: protein dimerization activity	TE	PF05699	IPR008906; IPR012337	GO:0003676; GO:0046983
TraesCS1A01G014700.1	1	--*	AT5G05970.2	Transducin/WD40 repeat-like superfamily protein				G
TraesCS1A01G014800.1	1	***	tr|W4ZXA3|W4ZXA3_WHEAT	Defensin	PF00304: Gamma-thionin family	IPR003614: Knottin, scorpion toxin-like; IPR008176: Defensin, plant	GO:0006952 BP: defense response	G	PF00304	IPR003614; IPR008176	GO:0006952
TraesCS1A01G014900.1	1	***	tr|A0A1D5ZI92|A0A1D5ZI92_WHEAT	Serine/threonine-protein kinase	PF01453: D-mannose binding lectin; PF00954: S-locus glycoprotein domain; PF08276: PAN-like domain; PF00069: Protein kinase domain	IPR000719: Protein kinase domain; IPR000858: S-locus glycoprotein domain; IPR001480: Bulb-type lectin domain; IPR003609: PAN/Apple domain; IPR008271: Serine/threonine-protein kinase, active site; IPR011009: Protein kinase-like domain; IPR017441: Protein kinase, ATP binding site; IPR024171: S-receptor-like serine/threonine-protein kinase	GO:0004672 MF: protein kinase activity;GO:0004674 MF: protein serine/threonine kinase activity;GO:0005524 MF: ATP binding;GO:0006468 BP: protein phosphorylation;GO:0048544 BP: recognition of pollen	G	PF01453; PF00954; PF08276; PF00069	IPR000719; IPR000858; IPR001480; IPR003609; IPR008271; IPR011009; IPR017441; IPR024171	GO:0004672; GO:0004674; GO:0005524; GO:0006468; GO:0048544
TraesCS1A01G015000.1	1	***	tr|R9UD00|R9UD00_TRITD	Serine/threonine-protein kinase	PF01453: D-mannose binding lectin; PF00954: S-locus glycoprotein domain; PF08276: PAN-like domain; PF00069: Protein kinase domain	IPR000719: Protein kinase domain; IPR000858: S-locus glycoprotein domain; IPR001480: Bulb-type lectin domain; IPR003609: PAN/Apple domain; IPR008271: Serine/threonine-protein kinase, active site; IPR011009: Protein kinase-like domain; IPR017441: Protein kinase, ATP binding site; IPR024171: S-receptor-like serine/threonine-protein kinase	GO:0004672 MF: protein kinase activity;GO:0004674 MF: protein serine/threonine kinase activity;GO:0005524 MF: ATP binding;GO:0006468 BP: protein phosphorylation;GO:0048544 BP: recognition of pollen	G	PF01453; PF00954; PF08276; PF00069	IPR000719; IPR000858; IPR001480; IPR003609; IPR008271; IPR011009; IPR017441; IPR024171	GO:0004672; GO:0004674; GO:0005524; GO:0006468; GO:0048544
TraesCS1A01G015100.1	1	--*	tr|B9GLJ5|B9GLJ5_POPTR	Chaperone protein dnaJ				G
TraesCS1A01G015200.1	0	***	sp|Q5PQJ7|TBCEL_RAT	Tubulin-specific chaperone cofactor E-like protein	PF01302: CAP-Gly domain; PF14580: Leucine-rich repeat	IPR000938: CAP Gly-rich domain; IPR001611: Leucine-rich repeat; IPR003591: Leucine-rich repeat, typical subtype; IPR029071: Ubiquitin-related domain; IPR032675: Leucine-rich repeat domain, L domain-like	GO:0005515 MF: protein binding	G	PF01302; PF14580	IPR000938; IPR001611; IPR003591; IPR029071; IPR032675	GO:0005515
TraesCS1A01G015200.2	1	***	sp|Q5PQJ7|TBCEL_RAT	Tubulin-specific chaperone cofactor E-like protein	PF01302: CAP-Gly domain; PF14580: Leucine-rich repeat	IPR000938: CAP Gly-rich domain; IPR001611: Leucine-rich repeat; IPR003591: Leucine-rich repeat, typical subtype; IPR029071: Ubiquitin-related domain; IPR032675: Leucine-rich repeat domain, L domain-like	GO:0005515 MF: protein binding	G	PF01302; PF14580	IPR000938; IPR001611; IPR003591; IPR029071; IPR032675	GO:0005515
TraesCS1A01G015300.1	1	***	tr|G5DX74|G5DX74_SILLA	Ras-like protein	PF00071: Ras family	IPR001806: Small GTPase superfamily; IPR005225: Small GTP-binding protein domain; IPR027417: P-loop containing nucleoside triphosphate hydrolase	GO:0003924 MF: GTPase activity;GO:0005525 MF: GTP binding	G	PF00071	IPR001806; IPR005225; IPR027417	GO:0003924; GO:0005525
TraesCS1A01G015400.1	1	***	tr|A0A061RFL5|A0A061RFL5_9CHLO	Ras-related protein Rab-11A	PF00071: Ras family	IPR001806: Small GTPase superfamily; IPR005225: Small GTP-binding protein domain; IPR027417: P-loop containing nucleoside triphosphate hydrolase	GO:0003924 MF: GTPase activity;GO:0005525 MF: GTP binding	G	PF00071	IPR001806; IPR005225; IPR027417	GO:0003924; GO:0005525
TraesCS1A01G015500.1	1	***	tr|G7K3S4|G7K3S4_MEDTR	12-oxophytodienoate reductase-like protein	PF00724: NADH:flavin oxidoreductase / NADH oxidase family	IPR001155: NADH:flavin oxidoreductase/NADH oxidase, N-terminal; IPR013785: Aldolase-type TIM barrel	GO:0003824 MF: catalytic activity;GO:0010181 MF: FMN binding;GO:0016491 MF: oxidoreductase activity;GO:0055114 BP: oxidation-reduction process	G	PF00724	IPR001155; IPR013785	GO:0003824; GO:0010181; GO:0016491; GO:0055114
TraesCS1A01G015600.1	1	***	tr|G7K3S2|G7K3S2_MEDTR	12-oxophytodienoate reductase-like protein	PF00724: NADH:flavin oxidoreductase / NADH oxidase family	IPR001155: NADH:flavin oxidoreductase/NADH oxidase, N-terminal; IPR013785: Aldolase-type TIM barrel	GO:0003824 MF: catalytic activity;GO:0010181 MF: FMN binding;GO:0016491 MF: oxidoreductase activity;GO:0055114 BP: oxidation-reduction process	G	PF00724	IPR001155; IPR013785	GO:0003824; GO:0010181; GO:0016491; GO:0055114
TraesCS1A01G015700.1	1	***	tr|B7FI39|B7FI39_MEDTR	12-oxophytodienoate reductase-like protein	PF00724: NADH:flavin oxidoreductase / NADH oxidase family	IPR001155: NADH:flavin oxidoreductase/NADH oxidase, N-terminal; IPR013785: Aldolase-type TIM barrel	GO:0003824 MF: catalytic activity;GO:0010181 MF: FMN binding;GO:0016491 MF: oxidoreductase activity;GO:0055114 BP: oxidation-reduction process	G	PF00724	IPR001155; IPR013785	GO:0003824; GO:0010181; GO:0016491; GO:0055114
TraesCS1A01G015800.1	1	***	tr|B7FI39|B7FI39_MEDTR	12-oxophytodienoate reductase-like protein	PF00724: NADH:flavin oxidoreductase / NADH oxidase family	IPR001155: NADH:flavin oxidoreductase/NADH oxidase, N-terminal; IPR013785: Aldolase-type TIM barrel	GO:0003824 MF: catalytic activity;GO:0010181 MF: FMN binding;GO:0016491 MF: oxidoreductase activity;GO:0055114 BP: oxidation-reduction process	G	PF00724	IPR001155; IPR013785	GO:0003824; GO:0010181; GO:0016491; GO:0055114
TraesCS1A01G015900.1	1	***	tr|R9UD00|R9UD00_TRITD	Serine/threonine-protein kinase	PF01453: D-mannose binding lectin; PF00954: S-locus glycoprotein domain; PF08276: PAN-like domain; PF00069: Protein kinase domain	IPR000719: Protein kinase domain; IPR000858: S-locus glycoprotein domain; IPR001480: Bulb-type lectin domain; IPR003609: PAN/Apple domain; IPR008271: Serine/threonine-protein kinase, active site; IPR011009: Protein kinase-like domain; IPR017441: Protein kinase, ATP binding site; IPR024171: S-receptor-like serine/threonine-protein kinase	GO:0004672 MF: protein kinase activity;GO:0004674 MF: protein serine/threonine kinase activity;GO:0005524 MF: ATP binding;GO:0006468 BP: protein phosphorylation;GO:0048544 BP: recognition of pollen	G	PF01453; PF00954; PF08276; PF00069	IPR000719; IPR000858; IPR001480; IPR003609; IPR008271; IPR011009; IPR017441; IPR024171	GO:0004672; GO:0004674; GO:0005524; GO:0006468; GO:0048544
TraesCS1A01G016000.1	1	***	tr|M8BRL2|M8BRL2_AEGTA	Serine/threonine-protein kinase	PF01453: D-mannose binding lectin; PF00954: S-locus glycoprotein domain; PF08276: PAN-like domain; PF00069: Protein kinase domain	IPR000719: Protein kinase domain; IPR000858: S-locus glycoprotein domain; IPR001480: Bulb-type lectin domain; IPR003609: PAN/Apple domain; IPR008271: Serine/threonine-protein kinase, active site; IPR011009: Protein kinase-like domain; IPR017441: Protein kinase, ATP binding site; IPR024171: S-receptor-like serine/threonine-protein kinase	GO:0004672 MF: protein kinase activity;GO:0004674 MF: protein serine/threonine kinase activity;GO:0005524 MF: ATP binding;GO:0006468 BP: protein phosphorylation;GO:0048544 BP: recognition of pollen	G	PF01453; PF00954; PF08276; PF00069	IPR000719; IPR000858; IPR001480; IPR003609; IPR008271; IPR011009; IPR017441; IPR024171	GO:0004672; GO:0004674; GO:0005524; GO:0006468; GO:0048544
TraesCS1A01G016100.1	1	***	tr|M8BRL2|M8BRL2_AEGTA	Serine/threonine-protein kinase	PF01453: D-mannose binding lectin; PF00954: S-locus glycoprotein domain; PF08276: PAN-like domain; PF00069: Protein kinase domain	IPR000719: Protein kinase domain; IPR000858: S-locus glycoprotein domain; IPR001480: Bulb-type lectin domain; IPR003609: PAN/Apple domain; IPR008271: Serine/threonine-protein kinase, active site; IPR011009: Protein kinase-like domain; IPR017441: Protein kinase, ATP binding site; IPR024171: S-receptor-like serine/threonine-protein kinase	GO:0004672 MF: protein kinase activity;GO:0004674 MF: protein serine/threonine kinase activity;GO:0005524 MF: ATP binding;GO:0006468 BP: protein phosphorylation;GO:0048544 BP: recognition of pollen	G	PF01453; PF00954; PF08276; PF00069	IPR000719; IPR000858; IPR001480; IPR003609; IPR008271; IPR011009; IPR017441; IPR024171	GO:0004672; GO:0004674; GO:0005524; GO:0006468; GO:0048544
TraesCS1A01G016200.1	1	*-*	tr|A0A0B4SVQ6|A0A0B4SVQ6_WHEAT	Disease resistance protein	PF00931: NB-ARC domain	IPR002182: NB-ARC; IPR011991: Winged helix-turn-helix DNA-binding domain; IPR027417: P-loop containing nucleoside triphosphate hydrolase; IPR032675: Leucine-rich repeat domain, L domain-like	GO:0043531 MF: ADP binding	G	PF00931	IPR002182; IPR011991; IPR027417; IPR032675	GO:0043531
TraesCS1A01G016300.1	1	***	tr|B5RHV3|B5RHV3_MUSBA	Protein kinase family protein	PF13947: Wall-associated receptor kinase galacturonan-binding; PF08488: Wall-associated kinase; PF00069: Protein kinase domain	IPR000152: EGF-type aspartate/asparagine hydroxylation site; IPR000719: Protein kinase domain; IPR000742: EGF-like domain; IPR001881: EGF-like calcium-binding domain; IPR008271: Serine/threonine-protein kinase, active site; IPR011009: Protein kinase-like domain; IPR013695: Wall-associated receptor kinase; IPR017441: Protein kinase, ATP binding site; IPR018097: EGF-like calcium-binding, conserved …	GO:0004672 MF: protein kinase activity;GO:0004674 MF: protein serine/threonine kinase activity;GO:0005509 MF: calcium ion binding;GO:0005515 MF: protein binding;GO:0005524 MF: ATP binding;GO:0006468 BP: protein phosphorylation;GO:0016021 CC: integral component of membrane;GO:0030247 MF: polysaccharide binding	G	PF13947; PF08488; PF00069	IPR000152; IPR000719; IPR000742; IPR001881; IPR008271; IPR011009; IPR013695; IPR017441; IPR018097; IPR025287	GO:0004672; GO:0004674; GO:0005509; GO:0005515; GO:0005524; GO:0006468; GO:0016021; GO:0030247
TraesCS1A01G016400.1	1	***	tr|Q2R8J2|Q2R8J2_ORYSJ	NBS-LRR disease resistance protein, putative, expressed	PF00931: NB-ARC domain	IPR002182: NB-ARC; IPR011991: Winged helix-turn-helix DNA-binding domain; IPR027417: P-loop containing nucleoside triphosphate hydrolase; IPR032675: Leucine-rich repeat domain, L domain-like	GO:0043531 MF: ADP binding	G	PF00931	IPR002182; IPR011991; IPR027417; IPR032675	GO:0043531
TraesCS1A01G016500.1	1	--*	sp|Q9HCK8|CHD8_HUMAN	Chromodomain-helicase-DNA-binding protein 8				TE?
TraesCS1A01G016600.1	1	***	tr|B5RHV3|B5RHV3_MUSBA	Protein kinase family protein	PF13947: Wall-associated receptor kinase galacturonan-binding; PF07645: Calcium-binding EGF domain	IPR000152: EGF-type aspartate/asparagine hydroxylation site; IPR000719: Protein kinase domain; IPR000742: EGF-like domain; IPR001881: EGF-like calcium-binding domain; IPR011009: Protein kinase-like domain; IPR017441: Protein kinase, ATP binding site; IPR018097: EGF-like calcium-binding, conserved site; IPR025287: Wall-associated receptor kinase, galacturonan-binding domain	GO:0004672 MF: protein kinase activity;GO:0005509 MF: calcium ion binding;GO:0005515 MF: protein binding;GO:0005524 MF: ATP binding;GO:0006468 BP: protein phosphorylation;GO:0030247 MF: polysaccharide binding	G	PF13947; PF07645	IPR000152; IPR000719; IPR000742; IPR001881; IPR011009; IPR017441; IPR018097; IPR025287	GO:0004672; GO:0005509; GO:0005515; GO:0005524; GO:0006468; GO:0030247
TraesCS1A01G016700.1	1	*-*	sp|P93194|RPK1_IPONI	Receptor-like protein kinase	PF00069: Protein kinase domain	IPR000719: Protein kinase domain; IPR008271: Serine/threonine-protein kinase, active site; IPR011009: Protein kinase-like domain	GO:0004672 MF: protein kinase activity;GO:0005524 MF: ATP binding;GO:0006468 BP: protein phosphorylation	G	PF00069	IPR000719; IPR008271; IPR011009	GO:0004672; GO:0005524; GO:0006468
TraesCS1A01G016800.1	1	***	tr|Q6WSC2|Q6WSC2_ORYSI	Glutathione S-transferase	PF13417: Glutathione S-transferase, N-terminal domain; PF00043: Glutathione S-transferase, C-terminal domain	IPR004045: Glutathione S-transferase, N-terminal; IPR004046: Glutathione S-transferase, C-terminal; IPR010987: Glutathione S-transferase, C-terminal-like; IPR012336: Thioredoxin-like fold	GO:0005515 MF: protein binding	G	PF13417; PF00043	IPR004045; IPR004046; IPR010987; IPR012336	GO:0005515
TraesCS1A01G016900.1	1	***	tr|A0A1D5S3X7|A0A1D5S3X7_WHEAT	Phosphatidate cytidylyltransferase	PF01148: Cytidylyltransferase family	IPR000374: Phosphatidate cytidylyltransferase; IPR016720: Phosphatidate cytidylyltransferase, eukaryota	GO:0004605 MF: phosphatidate cytidylyltransferase activity;GO:0016020 CC: membrane;GO:0016772 MF: transferase activity, transferring phosphorus-containing groups	G	PF01148	IPR000374; IPR016720	GO:0004605; GO:0016020; GO:0016772
TraesCS1A01G016900.2	0	***	tr|W4ZXI6|W4ZXI6_WHEAT	Phosphatidate cytidylyltransferase	PF01148: Cytidylyltransferase family	IPR000374: Phosphatidate cytidylyltransferase; IPR016720: Phosphatidate cytidylyltransferase, eukaryota	GO:0004605 MF: phosphatidate cytidylyltransferase activity;GO:0016020 CC: membrane;GO:0016772 MF: transferase activity, transferring phosphorus-containing groups	G	PF01148	IPR000374; IPR016720	GO:0004605; GO:0016020; GO:0016772
TraesCS1A01G016900.3	0	***	tr|W4ZXI6|W4ZXI6_WHEAT	Phosphatidate cytidylyltransferase	PF01148: Cytidylyltransferase family			G	PF01148
TraesCS1A01G017000.1	1	--*	AT2G43410.4	RNA binding protein	PF00076: RNA recognition motif. (a.k.a. RRM, RBD, or RNP domain)	IPR000504: RNA recognition motif domain	GO:0003676 MF: nucleic acid binding	G	PF00076	IPR000504	GO:0003676
TraesCS1A01G017100.1	1	*-*	tr|R7W6C6|R7W6C6_AEGTA	Disease resistance protein RPM1				G
TraesCS1A01G017200.1	1	***	tr|N1QWT2|N1QWT2_AEGTA	Serine/threonine-protein kinase	PF01453: D-mannose binding lectin; PF08276: PAN-like domain; PF00069: Protein kinase domain	IPR000719: Protein kinase domain; IPR001480: Bulb-type lectin domain; IPR003609: PAN/Apple domain; IPR008271: Serine/threonine-protein kinase, active site; IPR011009: Protein kinase-like domain; IPR017441: Protein kinase, ATP binding site; IPR024171: S-receptor-like serine/threonine-protein kinase	GO:0004672 MF: protein kinase activity;GO:0004674 MF: protein serine/threonine kinase activity;GO:0005524 MF: ATP binding;GO:0006468 BP: protein phosphorylation	G	PF01453; PF08276; PF00069	IPR000719; IPR001480; IPR003609; IPR008271; IPR011009; IPR017441; IPR024171	GO:0004672; GO:0004674; GO:0005524; GO:0006468
TraesCS1A01G017300.1	1	***	tr|Q9FUE4|Q9FUE4_ORYSJ	Glutathione S-transferase	PF13417: Glutathione S-transferase, N-terminal domain; PF00043: Glutathione S-transferase, C-terminal domain	IPR004045: Glutathione S-transferase, N-terminal; IPR004046: Glutathione S-transferase, C-terminal; IPR010987: Glutathione S-transferase, C-terminal-like; IPR012336: Thioredoxin-like fold	GO:0005515 MF: protein binding	G	PF13417; PF00043	IPR004045; IPR004046; IPR010987; IPR012336	GO:0005515
TraesCS1A01G017400.1	1	***	tr|Q6WSC2|Q6WSC2_ORYSI	Glutathione S-transferase	PF13417: Glutathione S-transferase, N-terminal domain; PF00043: Glutathione S-transferase, C-terminal domain	IPR004045: Glutathione S-transferase, N-terminal; IPR004046: Glutathione S-transferase, C-terminal; IPR010987: Glutathione S-transferase, C-terminal-like; IPR012336: Thioredoxin-like fold	GO:0005515 MF: protein binding	G	PF13417; PF00043	IPR004045; IPR004046; IPR010987; IPR012336	GO:0005515
TraesCS1A01G017500.1	1	***	AT3G50160.1	transmembrane protein, putative (DUF247)	PF03140: Plant protein of unknown function	IPR004158: Protein of unknown function DUF247, plant		G	PF03140	IPR004158
TraesCS1A01G017600.1	1	***	AT3G50150.1	transmembrane protein, putative (DUF247)	PF03140: Plant protein of unknown function	IPR004158: Protein of unknown function DUF247, plant		G	PF03140	IPR004158
TraesCS1A01G017700.1	1	*-*	sp|P93194|RPK1_IPONI	Receptor-like protein kinase	PF13947: Wall-associated receptor kinase galacturonan-binding; PF07645: Calcium-binding EGF domain; PF07714: Protein tyrosine kinase	IPR000152: EGF-type aspartate/asparagine hydroxylation site; IPR000719: Protein kinase domain; IPR000742: EGF-like domain; IPR001245: Serine-threonine/tyrosine-protein kinase, catalytic domain; IPR001881: EGF-like calcium-binding domain; IPR008271: Serine/threonine-protein kinase, active site; IPR009030: Growth factor receptor cysteine-rich domain; IPR011009: Protein kinase-like domain; IPR017441…	GO:0004672 MF: protein kinase activity;GO:0005509 MF: calcium ion binding;GO:0005515 MF: protein binding;GO:0005524 MF: ATP binding;GO:0006468 BP: protein phosphorylation;GO:0030247 MF: polysaccharide binding	G	PF13947; PF07645; PF07714	IPR000152; IPR000719; IPR000742; IPR001245; IPR001881; IPR008271; IPR009030; IPR011009; IPR017441; IPR018097; IPR025287	GO:0004672; GO:0005509; GO:0005515; GO:0005524; GO:0006468; GO:0030247
TraesCS1A01G017800.1	1	*-*	AT5G38350.1	Disease resistance protein (NBS-LRR class) family	PF00931: NB-ARC domain	IPR002182: NB-ARC; IPR011991: Winged helix-turn-helix DNA-binding domain; IPR027417: P-loop containing nucleoside triphosphate hydrolase; IPR032675: Leucine-rich repeat domain, L domain-like	GO:0043531 MF: ADP binding	G	PF00931	IPR002182; IPR011991; IPR027417; IPR032675	GO:0043531
TraesCS1A01G017900.1	1	***	tr|Q9XHQ2|Q9XHQ2_HORVU	Receptor-like kinase	PF13947: Wall-associated receptor kinase galacturonan-binding; PF00069: Protein kinase domain	IPR000719: Protein kinase domain; IPR008271: Serine/threonine-protein kinase, active site; IPR011009: Protein kinase-like domain; IPR017441: Protein kinase, ATP binding site; IPR025287: Wall-associated receptor kinase, galacturonan-binding domain	GO:0004672 MF: protein kinase activity;GO:0005524 MF: ATP binding;GO:0006468 BP: protein phosphorylation;GO:0030247 MF: polysaccharide binding	G	PF13947; PF00069	IPR000719; IPR008271; IPR011009; IPR017441; IPR025287	GO:0004672; GO:0005524; GO:0006468; GO:0030247
TraesCS1A01G018000.1	1	***	tr|Q6PRE0|Q6PRE0_WHEAT	Receptor-like kinase protein	PF00069: Protein kinase domain	IPR000719: Protein kinase domain; IPR008271: Serine/threonine-protein kinase, active site; IPR011009: Protein kinase-like domain; IPR017441: Protein kinase, ATP binding site	GO:0004672 MF: protein kinase activity;GO:0005524 MF: ATP binding;GO:0006468 BP: protein phosphorylation	G	PF00069	IPR000719; IPR008271; IPR011009; IPR017441	GO:0004672; GO:0005524; GO:0006468
TraesCS1A01G018100.1	1	***	tr|M8BRL2|M8BRL2_AEGTA	Serine/threonine-protein kinase	PF01453: D-mannose binding lectin; PF00954: S-locus glycoprotein domain; PF08276: PAN-like domain; PF00069: Protein kinase domain	IPR000719: Protein kinase domain; IPR000858: S-locus glycoprotein domain; IPR001480: Bulb-type lectin domain; IPR003609: PAN/Apple domain; IPR008271: Serine/threonine-protein kinase, active site; IPR011009: Protein kinase-like domain; IPR017441: Protein kinase, ATP binding site; IPR024171: S-receptor-like serine/threonine-protein kinase	GO:0004672 MF: protein kinase activity;GO:0004674 MF: protein serine/threonine kinase activity;GO:0005524 MF: ATP binding;GO:0006468 BP: protein phosphorylation;GO:0048544 BP: recognition of pollen	G	PF01453; PF00954; PF08276; PF00069	IPR000719; IPR000858; IPR001480; IPR003609; IPR008271; IPR011009; IPR017441; IPR024171	GO:0004672; GO:0004674; GO:0005524; GO:0006468; GO:0048544
TraesCS1A01G018200.1	1	--*	sp|Q9TV61|MYH1_PIG	Myosin-1				G
TraesCS1A01G018300.1	1	***	tr|A0A1D5S2X2|A0A1D5S2X2_WHEAT	Dirigent protein	PF03018: Dirigent-like protein	IPR004265: Plant disease resistance response protein		G	PF03018	IPR004265
TraesCS1A01G018400.1	0	***	tr|Q2R8J2|Q2R8J2_ORYSJ	NBS-LRR disease resistance protein, putative, expressed	PF00931: NB-ARC domain	IPR002182: NB-ARC; IPR011991: Winged helix-turn-helix DNA-binding domain; IPR027417: P-loop containing nucleoside triphosphate hydrolase; IPR032675: Leucine-rich repeat domain, L domain-like	GO:0043531 MF: ADP binding	G	PF00931	IPR002182; IPR011991; IPR027417; IPR032675	GO:0043531
TraesCS1A01G018400.2	1	***	tr|A0A0U2S6Z9|A0A0U2S6Z9_ORYSA	NBS-LRR-like resistance protein	PF00931: NB-ARC domain	IPR002182: NB-ARC; IPR011991: Winged helix-turn-helix DNA-binding domain; IPR027417: P-loop containing nucleoside triphosphate hydrolase; IPR032675: Leucine-rich repeat domain, L domain-like	GO:0043531 MF: ADP binding	G	PF00931	IPR002182; IPR011991; IPR027417; IPR032675	GO:0043531
TraesCS1A01G018500.1	1	***	tr|Q9XHQ2|Q9XHQ2_HORVU	Receptor-like kinase	PF13947: Wall-associated receptor kinase galacturonan-binding; PF00069: Protein kinase domain	IPR000719: Protein kinase domain; IPR008271: Serine/threonine-protein kinase, active site; IPR011009: Protein kinase-like domain; IPR017441: Protein kinase, ATP binding site; IPR025287: Wall-associated receptor kinase, galacturonan-binding domain	GO:0004672 MF: protein kinase activity;GO:0005524 MF: ATP binding;GO:0006468 BP: protein phosphorylation;GO:0030247 MF: polysaccharide binding	G	PF13947; PF00069	IPR000719; IPR008271; IPR011009; IPR017441; IPR025287	GO:0004672; GO:0005524; GO:0006468; GO:0030247
TraesCS1A01G018600.1	0	***	tr|Q8LPW7|Q8LPW7_WHEAT	Receptor-like kinase	PF00069: Protein kinase domain	IPR000719: Protein kinase domain; IPR008271: Serine/threonine-protein kinase, active site; IPR011009: Protein kinase-like domain; IPR017441: Protein kinase, ATP binding site	GO:0004672 MF: protein kinase activity;GO:0005524 MF: ATP binding;GO:0006468 BP: protein phosphorylation	G	PF00069	IPR000719; IPR008271; IPR011009; IPR017441	GO:0004672; GO:0005524; GO:0006468
TraesCS1A01G018600.2	1	***	tr|Q8LPW7|Q8LPW7_WHEAT	Receptor-like kinase	PF00069: Protein kinase domain	IPR000719: Protein kinase domain; IPR008271: Serine/threonine-protein kinase, active site; IPR011009: Protein kinase-like domain; IPR017441: Protein kinase, ATP binding site	GO:0004672 MF: protein kinase activity;GO:0005524 MF: ATP binding;GO:0006468 BP: protein phosphorylation	G	PF00069	IPR000719; IPR008271; IPR011009; IPR017441	GO:0004672; GO:0005524; GO:0006468
TraesCS1A01G018700.1	1	***	tr|A0A1J6JWE1|A0A1J6JWE1_NICAT	Protein trichome birefringence	PF14416: PMR5 N terminal Domain; PF13839: GDSL/SGNH-like Acyl-Esterase family found in Pmr5 and Cas1p	IPR025846: PMR5 N-terminal domain; IPR026057: PC-Esterase		G	PF14416; PF13839	IPR025846; IPR026057
TraesCS1A01G018800.1	0	*-*	AT5G45530.1	transmembrane protein, putative (DUF594)	PF13968: Domain of unknown function (DUF4220); PF04578: Protein of unknown function, DUF594	IPR007658: Protein of unknown function DUF594; IPR025315: Domain of unknown function DUF4220		G	PF13968; PF04578	IPR007658; IPR025315
TraesCS1A01G018800.2	1	*-*	AT5G45530.1	transmembrane protein, putative (DUF594)	PF13968: Domain of unknown function (DUF4220); PF04578: Protein of unknown function, DUF594	IPR007658: Protein of unknown function DUF594; IPR025315: Domain of unknown function DUF4220		G	PF13968; PF04578	IPR007658; IPR025315
TraesCS1A01G018900.1	1	***	tr|B9N0B2|B9N0B2_POPTR	Zinc finger family protein		IPR013087: Zinc finger C2H2-type	GO:0003676 MF: nucleic acid binding	TE?		IPR013087	GO:0003676
TraesCS1A01G019000.1	1	***	tr|A0A1D5T1X1|A0A1D5T1X1_WHEAT	V-type proton ATPase proteolipid subunit	PF00137: ATP synthase subunit C	IPR000245: V-ATPase proteolipid subunit; IPR002379: V-ATPase proteolipid subunit C-like domain; IPR011555: V-ATPase proteolipid subunit C, eukaryotic	GO:0015078 MF: hydrogen ion transmembrane transporter activity;GO:0015991 BP: ATP hydrolysis coupled proton transport;GO:0033177 CC: proton-transporting two-sector ATPase complex, proton-transporting domain;GO:0033179 CC: proton-transporting V-type ATPase, V0 domain	G	PF00137	IPR000245; IPR002379; IPR011555	GO:0015078; GO:0015991; GO:0033177; GO:0033179
TraesCS1A01G019100.1	1	*-*	AT1G57790.1	F-box family protein	PF12937: F-box-like; PF03478: Protein of unknown function (DUF295)	IPR001810: F-box domain; IPR005174: Domain unknown function DUF295; IPR015943: WD40/YVTN repeat-like-containing domain	GO:0005515 MF: protein binding	TE?	PF12937; PF03478	IPR001810; IPR005174; IPR015943	GO:0005515
TraesCS1A01G019200.1	1	***	tr|M7ZVW4|M7ZVW4_TRIUA	Nuclear inhibitor of protein phosphatase 1	PF00498: FHA domain	IPR000253: Forkhead-associated (FHA) domain; IPR008984: SMAD/FHA domain	GO:0005515 MF: protein binding	G	PF00498	IPR000253; IPR008984	GO:0005515
TraesCS1A01G019300.1	1	***	tr|A0A0B2ST43|A0A0B2ST43_GLYSO	Werner Syndrome-like exonuclease	PF01612: 3'-5' exonuclease	IPR002562: 3'-5' exonuclease domain; IPR012337: Ribonuclease H-like domain	GO:0003676 MF: nucleic acid binding;GO:0006139 BP: nucleobase-containing compound metabolic process;GO:0008408 MF: 3'-5' exonuclease activity	G	PF01612	IPR002562; IPR012337	GO:0003676; GO:0006139; GO:0008408
TraesCS1A01G019400.1	1	--*	AT3G06240.1	F-box family protein	PF12937: F-box-like	IPR001810: F-box domain	GO:0005515 MF: protein binding	TE?	PF12937	IPR001810	GO:0005515
TraesCS1A01G019500.1	1	***	tr|A0A166AF65|A0A166AF65_DAUCA	UDP-glycosyltransferase	PF00201: UDP-glucoronosyl and UDP-glucosyl transferase	IPR002213: UDP-glucuronosyl/UDP-glucosyltransferase	GO:0008152 BP: metabolic process;GO:0016758 MF: transferase activity, transferring hexosyl groups	G	PF00201	IPR002213	GO:0008152; GO:0016758
TraesCS1A01G019600.1	1	***	tr|A0A166AF65|A0A166AF65_DAUCA	UDP-glycosyltransferase	PF00201: UDP-glucoronosyl and UDP-glucosyl transferase	IPR002213: UDP-glucuronosyl/UDP-glucosyltransferase	GO:0008152 BP: metabolic process;GO:0016758 MF: transferase activity, transferring hexosyl groups	G	PF00201	IPR002213	GO:0008152; GO:0016758
TraesCS1A01G019700.1	1	***	tr|A0A1D5SKW4|A0A1D5SKW4_WHEAT	WAT1-related protein	PF00892: EamA-like transporter family	IPR000620: EamA domain	GO:0016020 CC: membrane;GO:0016021 CC: integral component of membrane	G	PF00892	IPR000620	GO:0016020; GO:0016021
TraesCS1A01G019800.1	1	***	tr|A0A1D5S283|A0A1D5S283_WHEAT	WAT1-related protein	PF00892: EamA-like transporter family	IPR000620: EamA domain	GO:0016020 CC: membrane;GO:0016021 CC: integral component of membrane	G	PF00892	IPR000620	GO:0016020; GO:0016021
TraesCS1A01G019900.1	1	***	tr|B9MXJ3|B9MXJ3_POPTR	Cytochrome P450 family protein	PF00067: Cytochrome P450	IPR001128: Cytochrome P450; IPR002401: Cytochrome P450, E-class, group I; IPR017972: Cytochrome P450, conserved site	GO:0005506 MF: iron ion binding;GO:0016705 MF: oxidoreductase activity, acting on paired donors, with incorporation or reduction of molecular oxygen;GO:0020037 MF: heme binding;GO:0055114 BP: oxidation-reduction process	G	PF00067	IPR001128; IPR002401; IPR017972	GO:0005506; GO:0016705; GO:0020037; GO:0055114
TraesCS1A01G020000.1	1	***	tr|A2YDH5|A2YDH5_ORYSI	Thionin				G
TraesCS1A01G020100.1	1	***	tr|A2YDH5|A2YDH5_ORYSI	Thionin				G
TraesCS1A01G020100.2	0	***	tr|A2YDH5|A2YDH5_ORYSI	Thionin				G
TraesCS1A01G020200.1	1	***	tr|A0A1D5S281|A0A1D5S281_WHEAT	WAT1-related protein	PF00892: EamA-like transporter family	IPR000620: EamA domain	GO:0016020 CC: membrane;GO:0016021 CC: integral component of membrane	G	PF00892	IPR000620	GO:0016020; GO:0016021
TraesCS1A01G020300.1	1	*-*	AT1G76950.1	Regulator of chromosome condensation (RCC1) family with FYVE zinc finger domain-containing protein	PF08381: Transcription factor regulating root and shoot growth via Pin3	IPR013591: Brevis radix (BRX) domain		G	PF08381	IPR013591
TraesCS1A01G020400.1	1	***	tr|Q9FHX1|Q9FHX1_ARATH	Regulator of chromosome condensation (RCC1) family with FYVE zinc finger domain	PF00415: Regulator of chromosome condensation (RCC1) repeat; PF01363: FYVE zinc finger; PF13713: Transcription factor BRX N-terminal domain; PF08381: Transcription factor regulating root and shoot growth via Pin3	IPR000306: FYVE zinc finger; IPR000408: Regulator of chromosome condensation, RCC1; IPR009091: Regulator of chromosome condensation 1/beta-lactamase-inhibitor protein II; IPR011011: Zinc finger, FYVE/PHD-type; IPR013083: Zinc finger, RING/FYVE/PHD-type; IPR013591: Brevis radix (BRX) domain; IPR017455: Zinc finger, FYVE-related; IPR027988: Transcription factor BREVIS RADIX, N-terminal domain	GO:0046872 MF: metal ion binding	G	PF00415; PF01363; PF13713; PF08381	IPR000306; IPR000408; IPR009091; IPR011011; IPR013083; IPR013591; IPR017455; IPR027988	GO:0046872
TraesCS1A01G020500.1	0	***	tr|Q5EWZ1|Q5EWZ1_WHEAT	Actin	PF00022: Actin	IPR004000: Actin family; IPR004001: Actin, conserved site; IPR020902: Actin/actin-like conserved site		G	PF00022	IPR004000; IPR004001; IPR020902
TraesCS1A01G020500.2	1	***	tr|Q5EWZ1|Q5EWZ1_WHEAT	Actin	PF00022: Actin	IPR004000: Actin family; IPR004001: Actin, conserved site; IPR020902: Actin/actin-like conserved site		G	PF00022	IPR004000; IPR004001; IPR020902
TraesCS1A01G020600.1	1	***	tr|M7ZD84|M7ZD84_TRIUA	Chaperone protein DnaJ	PF00226: DnaJ domain	IPR001623: DnaJ domain		G	PF00226	IPR001623
TraesCS1A01G020700.1	1	***	tr|B9H663|B9H663_POPTR	Phosphoinositide phosphatase family protein	PF02383: SacI homology domain	IPR002013: SAC domain	GO:0042578 MF: phosphoric ester hydrolase activity	G	PF02383	IPR002013	GO:0042578
TraesCS1A01G020800.1	1	***	tr|Q33AM7|Q33AM7_ORYSJ	Cytochrome P450 family protein, expressed	PF00067: Cytochrome P450	IPR001128: Cytochrome P450; IPR002401: Cytochrome P450, E-class, group I; IPR017972: Cytochrome P450, conserved site	GO:0005506 MF: iron ion binding;GO:0016705 MF: oxidoreductase activity, acting on paired donors, with incorporation or reduction of molecular oxygen;GO:0020037 MF: heme binding;GO:0055114 BP: oxidation-reduction process	G	PF00067	IPR001128; IPR002401; IPR017972	GO:0005506; GO:0016705; GO:0020037; GO:0055114
TraesCS1A01G020900.1	1	-**	tr|M7YH44|M7YH44_TRIUA	Bowman-Birk type trypsin inhibitor				G
TraesCS1A01G021000.1	1	***	tr|Q9AVS2|Q9AVS2_PEA	Trypsin inhibitor	PF00228: Bowman-Birk serine protease inhibitor family	IPR000877: Proteinase inhibitor I12, Bowman-Birk	GO:0004867 MF: serine-type endopeptidase inhibitor activity;GO:0005576 CC: extracellular region	G	PF00228	IPR000877	GO:0004867; GO:0005576
TraesCS1A01G021100.1	1	***	tr|M8CRM6|M8CRM6_AEGTA	Anthocyanin 5-aromatic acyltransferase	PF02458: Transferase family	IPR003480: Transferase	GO:0016747 MF: transferase activity, transferring acyl groups other than amino-acyl groups	G	PF02458	IPR003480	GO:0016747
TraesCS1A01G021200.1	1	***	tr|G7IDC2|G7IDC2_MEDTR	Mechanosensitive ion channel family protein	PF00924: Mechanosensitive ion channel	IPR006685: Mechanosensitive ion channel MscS; IPR010920: LSM domain; IPR016688: Mechanosensitive ion channel MscS-like, plants/fungi	GO:0016020 CC: membrane;GO:0055085 BP: transmembrane transport	G	PF00924	IPR006685; IPR010920; IPR016688	GO:0016020; GO:0055085
TraesCS1A01G021300.1	1	--*	AT1G80380.1	P-loop containing nucleoside triphosphate hydrolases superfamily protein				G
TraesCS1A01G021400.1	1	*-*	tr|Q84X88|Q84X88_VIGUU	Trypsin inhibitor	PF00228: Bowman-Birk serine protease inhibitor family	IPR000877: Proteinase inhibitor I12, Bowman-Birk	GO:0004867 MF: serine-type endopeptidase inhibitor activity;GO:0005576 CC: extracellular region	G	PF00228	IPR000877	GO:0004867; GO:0005576
TraesCS1A01G021500.1	1	***	tr|C6G8A7|C6G8A7_MAIZE	MYB transcription factor	PF00249: Myb-like DNA-binding domain; PF06640: P protein C-terminus	IPR001005: SANT/Myb domain; IPR009057: Homeobox domain-like; IPR010588: Myb-related protein P, C-terminal; IPR017930: Myb domain	GO:0003677 MF: DNA binding	G	PF00249; PF06640	IPR001005; IPR009057; IPR010588; IPR017930	GO:0003677
TraesCS1A01G021600.1	1	***	tr|B8XX43|B8XX43_HORVV	Cytochrome P450	PF00067: Cytochrome P450	IPR001128: Cytochrome P450; IPR002401: Cytochrome P450, E-class, group I; IPR017972: Cytochrome P450, conserved site	GO:0005506 MF: iron ion binding;GO:0016705 MF: oxidoreductase activity, acting on paired donors, with incorporation or reduction of molecular oxygen;GO:0020037 MF: heme binding;GO:0055114 BP: oxidation-reduction process	G	PF00067	IPR001128; IPR002401; IPR017972	GO:0005506; GO:0016705; GO:0020037; GO:0055114
TraesCS1A01G021700.1	1	***	tr|M7YIF8|M7YIF8_TRIUA	Disease resistance protein RPM1	PF00931: NB-ARC domain	IPR002182: NB-ARC; IPR011991: Winged helix-turn-helix DNA-binding domain; IPR027417: P-loop containing nucleoside triphosphate hydrolase; IPR032675: Leucine-rich repeat domain, L domain-like	GO:0043531 MF: ADP binding	G	PF00931	IPR002182; IPR011991; IPR027417; IPR032675	GO:0043531
TraesCS1A01G021800.1	0	***	tr|M7YIF8|M7YIF8_TRIUA	Disease resistance protein RPM1	PF00931: NB-ARC domain	IPR002182: NB-ARC; IPR011991: Winged helix-turn-helix DNA-binding domain; IPR027417: P-loop containing nucleoside triphosphate hydrolase; IPR032675: Leucine-rich repeat domain, L domain-like	GO:0043531 MF: ADP binding	G	PF00931	IPR002182; IPR011991; IPR027417; IPR032675	GO:0043531
TraesCS1A01G021800.2	1	***	tr|M7YIF8|M7YIF8_TRIUA	Disease resistance protein RPM1	PF00931: NB-ARC domain	IPR002182: NB-ARC; IPR011991: Winged helix-turn-helix DNA-binding domain; IPR027417: P-loop containing nucleoside triphosphate hydrolase; IPR032675: Leucine-rich repeat domain, L domain-like	GO:0043531 MF: ADP binding	G	PF00931	IPR002182; IPR011991; IPR027417; IPR032675	GO:0043531
TraesCS1A01G021900.1	1	***	tr|B8AC38|B8AC38_ORYSI	Aldo-keto reductase	PF00248: Aldo/keto reductase family	IPR018170: Aldo/keto reductase, conserved site; IPR020471: Aldo/keto reductase; IPR023210: NADP-dependent oxidoreductase domain	GO:0016491 MF: oxidoreductase activity;GO:0055114 BP: oxidation-reduction process	G	PF00248	IPR018170; IPR020471; IPR023210	GO:0016491; GO:0055114
TraesCS1A01G022000.1	1	***	tr|A9UIE3|A9UIE3_WHEAT	Bowman-Birk trypsin inhibitor-like protein	PF00228: Bowman-Birk serine protease inhibitor family	IPR000877: Proteinase inhibitor I12, Bowman-Birk	GO:0004867 MF: serine-type endopeptidase inhibitor activity;GO:0005576 CC: extracellular region	G	PF00228	IPR000877	GO:0004867; GO:0005576
TraesCS1A01G022100.1	1	***	tr|A0A0F7DE45|A0A0F7DE45_ORYSJ	Inhibitor protein	PF00280: Potato inhibitor I family	IPR000864: Proteinase inhibitor I13, potato inhibitor I	GO:0004867 MF: serine-type endopeptidase inhibitor activity;GO:0009611 BP: response to wounding	G	PF00280	IPR000864	GO:0004867; GO:0009611
TraesCS1A01G022200.1	1	***	tr|A0A0F7DE45|A0A0F7DE45_ORYSJ	Inhibitor protein	PF00280: Potato inhibitor I family	IPR000864: Proteinase inhibitor I13, potato inhibitor I	GO:0004867 MF: serine-type endopeptidase inhibitor activity;GO:0009611 BP: response to wounding	G	PF00280	IPR000864	GO:0004867; GO:0009611
TraesCS1A01G022300.1	1	-**	tr|N1QZ44|N1QZ44_AEGTA	Chymotrypsin inhibitor	PF00280: Potato inhibitor I family	IPR000864: Proteinase inhibitor I13, potato inhibitor I	GO:0004867 MF: serine-type endopeptidase inhibitor activity;GO:0009611 BP: response to wounding	G	PF00280	IPR000864	GO:0004867; GO:0009611
TraesCS1A01G022400.1	1	***	tr|A0A061FW11|A0A061FW11_THECC	Core-2/I-branching beta-1,6-N-acetylglucosaminyltransferase family protein	PF02485: Core-2/I-Branching enzyme	IPR003406: Glycosyl transferase, family 14	GO:0008375 MF: acetylglucosaminyltransferase activity;GO:0016020 CC: membrane	G	PF02485	IPR003406	GO:0008375; GO:0016020
TraesCS1A01G022500.1	1	---	AT1G34410.1	auxin response factor 21				G
TraesCS1A01G022600.1	1	***	tr|M7ZHZ7|M7ZHZ7_TRIUA	Protein transport protein Sec61 subunit gamma	PF00584: SecE/Sec61-gamma subunits of protein translocation complex	IPR001901: Protein translocase complex, SecE/Sec61-gamma subunit; IPR008158: Protein translocase SEC61 complex, gamma subunit; IPR022943: Preprotein translocase subunit SecE; IPR023391: Protein translocase SecE domain	GO:0006605 BP: protein targeting;GO:0006886 BP: intracellular protein transport;GO:0015031 BP: protein transport;GO:0015450 MF: P-P-bond-hydrolysis-driven protein transmembrane transporter activity;GO:0016020 CC: membrane	G	PF00584	IPR001901; IPR008158; IPR022943; IPR023391	GO:0006605; GO:0006886; GO:0015031; GO:0015450; GO:0016020
TraesCS1A01G022700.1	1	--*	sp|Q9JJ79|DYHC2_RAT	Cytoplasmic dynein 2 heavy chain 1				G
TraesCS1A01G022800.1	1	--*	sp|P63251|KCNJ3_RAT	G protein-activated inward rectifier potassium channel 1				G
TraesCS1A01G022900.1	1	--*	sp|Q5KQI6|SNAT1_ORYSJ	Serotonin N-acetyltransferase 1, chloroplastic				G
TraesCS1A01G023000.1	1	--*	AT4G23270.3	cysteine-rich RLK (RECEPTOR-like protein kinase) 19				G
TraesCS1A01G023100.1	1	--*	tr|W8VTA3|W8VTA3_ORYSI	Low affinity cation transporter				G
TraesCS1A01G023200.1	1	***	tr|A0A1D5S2Y3|A0A1D5S2Y3_WHEAT	Sulfotransferase	PF00685: Sulfotransferase domain	IPR000863: Sulfotransferase domain; IPR027417: P-loop containing nucleoside triphosphate hydrolase	GO:0008146 MF: sulfotransferase activity	G	PF00685	IPR000863; IPR027417	GO:0008146
TraesCS1A01G023300.1	1	***	tr|Q40862|Q40862_PICGL	Late embryogenesis abundant protein	PF06830: Root cap	IPR009646: Root cap		G	PF06830	IPR009646
TraesCS1A01G023400.1	0	***	tr|A0A061GKH0|A0A061GKH0_THECC	Serine/arginine repetitive matrix protein 2 isoform 1				G
TraesCS1A01G023400.2	1	***	tr|A0A061GKH0|A0A061GKH0_THECC	Serine/arginine repetitive matrix protein 2 isoform 1				G
TraesCS1A01G023500.1	1	*-*	AT5G45230.1	Disease resistance protein (TIR-NBS-LRR class) family	PF13855: Leucine rich repeat	IPR001611: Leucine-rich repeat; IPR003591: Leucine-rich repeat, typical subtype; IPR011991: Winged helix-turn-helix DNA-binding domain; IPR032675: Leucine-rich repeat domain, L domain-like	GO:0005515 MF: protein binding	G	PF13855	IPR001611; IPR003591; IPR011991; IPR032675	GO:0005515
TraesCS1A01G023600.1	1	*-*	tr|A0A072VDZ9|A0A072VDZ9_MEDTR	Disease resistance protein (TIR-NBS-LRR class), putative		IPR032675: Leucine-rich repeat domain, L domain-like		G		IPR032675
TraesCS1A01G023700.1	1	***	tr|A0A103Y5W1|A0A103Y5W1_CYNCS	Phloem protein 2-like protein	PF14299: Phloem protein 2	IPR025886: Phloem protein 2-like		G	PF14299	IPR025886
TraesCS1A01G023800.1	1	***	tr|W9RDZ6|W9RDZ6_9ROSA	TBC1 domain family member	PF00566: Rab-GTPase-TBC domain	IPR000195: Rab-GTPase-TBC domain		G	PF00566	IPR000195
TraesCS1A01G023800.2	0	***	tr|W9RDZ6|W9RDZ6_9ROSA	TBC1 domain family member	PF00566: Rab-GTPase-TBC domain	IPR000195: Rab-GTPase-TBC domain		G	PF00566	IPR000195
TraesCS1A01G023900.1	1	***	tr|M8CZN5|M8CZN5_AEGTA	SKP1-like protein 4				G
TraesCS1A01G024000.1	1	*-*	tr|M8CZN5|M8CZN5_AEGTA	SKP1-like protein 4				G
TraesCS1A01G024100.1	1	***	tr|M8AKA7|M8AKA7_AEGTA	Beta-galactosidase	PF01301: Glycosyl hydrolases family 35; PF13364: Beta-galactosidase jelly roll domain; PF02140: Galactose binding lectin domain	IPR000922: D-galactoside/L-rhamnose binding SUEL lectin domain; IPR001944: Glycoside hydrolase, family 35; IPR008979: Galactose-binding domain-like; IPR017853: Glycoside hydrolase superfamily; IPR019801: Glycoside hydrolase, family 35, conserved site; IPR025300: Beta-galactosidase jelly roll domain; IPR031330: Glycoside hydrolase 35, catalytic domain	GO:0004553 MF: hydrolase activity, hydrolyzing O-glycosyl compounds;GO:0005975 BP: carbohydrate metabolic process;GO:0030246 MF: carbohydrate binding	G	PF01301; PF13364; PF02140	IPR000922; IPR001944; IPR008979; IPR017853; IPR019801; IPR025300; IPR031330	GO:0004553; GO:0005975; GO:0030246
TraesCS1A01G024200.1	0	***	tr|B7EBV9|B7EBV9_ORYSJ	cDNA clone:J013058P10, full insert sequence				G
TraesCS1A01G024200.2	1	***	tr|B7EBV9|B7EBV9_ORYSJ	cDNA clone:J013058P10, full insert sequence				G
TraesCS1A01G024300.1	1	***	tr|B7EBV9|B7EBV9_ORYSJ	cDNA clone:J013058P10, full insert sequence				G
TraesCS1A01G024400.1	1	***	tr|B9SZK5|B9SZK5_RICCO	Receptor-kinase, putative	PF08263: Leucine rich repeat N-terminal domain; PF13516: Leucine Rich repeat; PF13855: Leucine rich repeat; PF07714: Protein tyrosine kinase	IPR000719: Protein kinase domain; IPR001245: Serine-threonine/tyrosine-protein kinase, catalytic domain; IPR001611: Leucine-rich repeat; IPR003591: Leucine-rich repeat, typical subtype; IPR008271: Serine/threonine-protein kinase, active site; IPR011009: Protein kinase-like domain; IPR013210: Leucine-rich repeat-containing N-terminal, plant-type; IPR017441: Protein kinase, ATP binding site; IPR032…	GO:0004672 MF: protein kinase activity;GO:0005515 MF: protein binding;GO:0005524 MF: ATP binding;GO:0006468 BP: protein phosphorylation	G	PF08263; PF13516; PF13855; PF07714	IPR000719; IPR001245; IPR001611; IPR003591; IPR008271; IPR011009; IPR013210; IPR017441; IPR032675	GO:0004672; GO:0005515; GO:0005524; GO:0006468
TraesCS1A01G024400.2	0	***	tr|B9SZK5|B9SZK5_RICCO	Receptor-kinase, putative	PF13855: Leucine rich repeat; PF00069: Protein kinase domain	IPR000719: Protein kinase domain; IPR001611: Leucine-rich repeat; IPR003591: Leucine-rich repeat, typical subtype; IPR008271: Serine/threonine-protein kinase, active site; IPR011009: Protein kinase-like domain; IPR017441: Protein kinase, ATP binding site; IPR032675: Leucine-rich repeat domain, L domain-like	GO:0004672 MF: protein kinase activity;GO:0005515 MF: protein binding;GO:0005524 MF: ATP binding;GO:0006468 BP: protein phosphorylation	G	PF13855; PF00069	IPR000719; IPR001611; IPR003591; IPR008271; IPR011009; IPR017441; IPR032675	GO:0004672; GO:0005515; GO:0005524; GO:0006468
TraesCS1A01G024500.1	1	***	tr|M7ZTI1|M7ZTI1_TRIUA	Transcription initiation factor IIA subunit 2	PF02268: Transcription initiation factor IIA, gamma subunit, helical domain; PF02751: Transcription initiation factor IIA, gamma subunit	IPR009083: Transcription factor IIA, helical; IPR009088: Transcription factor IIA, beta-barrel; IPR015871: Transcription initiation factor IIA, gamma subunit, C-terminal; IPR015872: Transcription initiation factor IIA, gamma subunit, N-terminal	GO:0005672 CC: transcription factor TFIIA complex;GO:0006367 BP: transcription initiation from RNA polymerase II promoter	G	PF02268; PF02751	IPR009083; IPR009088; IPR015871; IPR015872	GO:0005672; GO:0006367
TraesCS1A01G024600.1	1	***	tr|E3T7S4|E3T7S4_GOSHI	Dehydration-induced 19-like protein	PF05605: Drought induced 19 protein (Di19), zinc-binding; PF14571: Stress-induced protein Di19, C-terminal	IPR008598: Drought induced 19 protein type, zinc-binding domain; IPR013083: Zinc finger, RING/FYVE/PHD-type; IPR027935: Protein dehydration-induced 19, C-terminal		G	PF05605; PF14571	IPR008598; IPR013083; IPR027935
TraesCS1A01G024700.1	1	***	tr|M8BWC0|M8BWC0_AEGTA	tRNA pseudouridine synthase B	PF01509: TruB family pseudouridylate synthase (N terminal domain); PF16198: tRNA pseudouridylate synthase B C-terminal domain	IPR002501: Pseudouridine synthase II, N-terminal; IPR014780: tRNA pseudouridine synthase II, TruB; IPR020103: Pseudouridine synthase, catalytic domain; IPR032819: tRNA pseudouridylate synthase B, C-terminal	GO:0001522 BP: pseudouridine synthesis;GO:0003723 MF: RNA binding;GO:0006396 BP: RNA processing;GO:0009451 BP: RNA modification;GO:0009982 MF: pseudouridine synthase activity	G	PF01509; PF16198	IPR002501; IPR014780; IPR020103; IPR032819	GO:0001522; GO:0003723; GO:0006396; GO:0009451; GO:0009982
TraesCS1A01G024800.1	1	***	tr|A0A0F7DE45|A0A0F7DE45_ORYSJ	Inhibitor protein	PF00280: Potato inhibitor I family	IPR000864: Proteinase inhibitor I13, potato inhibitor I	GO:0004867 MF: serine-type endopeptidase inhibitor activity;GO:0009611 BP: response to wounding	G	PF00280	IPR000864	GO:0004867; GO:0009611
TraesCS1A01G024900.1	1	***	tr|A0A0F7DE45|A0A0F7DE45_ORYSJ	Inhibitor protein	PF00280: Potato inhibitor I family	IPR000864: Proteinase inhibitor I13, potato inhibitor I	GO:0004867 MF: serine-type endopeptidase inhibitor activity;GO:0009611 BP: response to wounding	G	PF00280	IPR000864	GO:0004867; GO:0009611
TraesCS1A01G025000.1	1	***	tr|A0A0F7DE45|A0A0F7DE45_ORYSJ	Inhibitor protein	PF00280: Potato inhibitor I family	IPR000864: Proteinase inhibitor I13, potato inhibitor I	GO:0004867 MF: serine-type endopeptidase inhibitor activity;GO:0009611 BP: response to wounding	G	PF00280	IPR000864	GO:0004867; GO:0009611
TraesCS1A01G025100.1	1	***	tr|M7ZD41|M7ZD41_TRIUA	50S ribosomal protein L22	PF00237: Ribosomal protein L22p/L17e	IPR001063: Ribosomal protein L22/L17; IPR005727: Ribosomal protein L22, bacterial/chloroplast-type	GO:0003735 MF: structural constituent of ribosome;GO:0005840 CC: ribosome;GO:0006412 BP: translation;GO:0015934 CC: large ribosomal subunit	G	PF00237	IPR001063; IPR005727	GO:0003735; GO:0005840; GO:0006412; GO:0015934
TraesCS1A01G025100.2	0	***	tr|M7ZD41|M7ZD41_TRIUA	50S ribosomal protein L22	PF00237: Ribosomal protein L22p/L17e	IPR001063: Ribosomal protein L22/L17; IPR005727: Ribosomal protein L22, bacterial/chloroplast-type	GO:0003735 MF: structural constituent of ribosome;GO:0005840 CC: ribosome;GO:0006412 BP: translation;GO:0015934 CC: large ribosomal subunit	G	PF00237	IPR001063; IPR005727	GO:0003735; GO:0005840; GO:0006412; GO:0015934
TraesCS1A01G025200.1	1	***	AT1G67850.4	lysine ketoglutarate reductase trans-splicing protein (DUF707)	PF05212: Protein of unknown function (DUF707)	IPR007877: Protein of unknown function DUF707		G	PF05212	IPR007877
TraesCS1A01G025300.1	1	***	tr|A0A0F7DE45|A0A0F7DE45_ORYSJ	Inhibitor protein	PF00280: Potato inhibitor I family	IPR000864: Proteinase inhibitor I13, potato inhibitor I	GO:0004867 MF: serine-type endopeptidase inhibitor activity;GO:0009611 BP: response to wounding	G	PF00280	IPR000864	GO:0004867; GO:0009611
TraesCS1A01G025400.1	1	***	tr|A0A0K9P105|A0A0K9P105_ZOSMR	ATP dependent RNA helicase	PF00270: DEAD/DEAH box helicase; PF00271: Helicase conserved C-terminal domain	IPR001650: Helicase, C-terminal; IPR011545: DEAD/DEAH box helicase domain; IPR014001: Helicase superfamily 1/2, ATP-binding domain; IPR027417: P-loop containing nucleoside triphosphate hydrolase	GO:0003676 MF: nucleic acid binding;GO:0005524 MF: ATP binding	TE?	PF00270; PF00271	IPR001650; IPR011545; IPR014001; IPR027417	GO:0003676; GO:0005524
TraesCS1A01G025500.1	1	***	tr|Q2R8J2|Q2R8J2_ORYSJ	NBS-LRR disease resistance protein, putative, expressed	PF00931: NB-ARC domain	IPR002182: NB-ARC; IPR011991: Winged helix-turn-helix DNA-binding domain; IPR027417: P-loop containing nucleoside triphosphate hydrolase; IPR032675: Leucine-rich repeat domain, L domain-like	GO:0043531 MF: ADP binding	G	PF00931	IPR002182; IPR011991; IPR027417; IPR032675	GO:0043531
TraesCS1A01G025600.1	1	***	tr|Q2R8J2|Q2R8J2_ORYSJ	NBS-LRR disease resistance protein, putative, expressed	PF00931: NB-ARC domain	IPR002182: NB-ARC; IPR011991: Winged helix-turn-helix DNA-binding domain; IPR027417: P-loop containing nucleoside triphosphate hydrolase; IPR032675: Leucine-rich repeat domain, L domain-like	GO:0043531 MF: ADP binding	G	PF00931	IPR002182; IPR011991; IPR027417; IPR032675	GO:0043531
TraesCS1A01G025700.1	1	*-*	AT3G05670.3	RING/U-box protein	PF12738: twin BRCT domain; PF13639: Ring finger domain	IPR001357: BRCT domain; IPR001841: Zinc finger, RING-type; IPR011011: Zinc finger, FYVE/PHD-type; IPR013083: Zinc finger, RING/FYVE/PHD-type; IPR017907: Zinc finger, RING-type, conserved site; IPR019786: Zinc finger, PHD-type, conserved site	GO:0005515 MF: protein binding;GO:0008270 MF: zinc ion binding	G	PF12738; PF13639	IPR001357; IPR001841; IPR011011; IPR013083; IPR017907; IPR019786	GO:0005515; GO:0008270
TraesCS1A01G025800.1	1	***	AT1G06640.1	2-oxoglutarate (2OG) and Fe(II)-dependent oxygenase superfamily protein	PF14226: non-haem dioxygenase in morphine synthesis N-terminal; PF03171: 2OG-Fe(II) oxygenase superfamily	IPR005123: Oxoglutarate/iron-dependent dioxygenase; IPR026992: Non-haem dioxygenase N-terminal domain; IPR027443: Isopenicillin N synthase-like	GO:0016491 MF: oxidoreductase activity;GO:0055114 BP: oxidation-reduction process	G	PF14226; PF03171	IPR005123; IPR026992; IPR027443	GO:0016491; GO:0055114
TraesCS1A01G025900.1	0	***	tr|B9I3F6|B9I3F6_POPTR	Kinase family protein	PF00069: Protein kinase domain	IPR000719: Protein kinase domain; IPR008271: Serine/threonine-protein kinase, active site; IPR011009: Protein kinase-like domain	GO:0004672 MF: protein kinase activity;GO:0005524 MF: ATP binding;GO:0006468 BP: protein phosphorylation	G	PF00069	IPR000719; IPR008271; IPR011009	GO:0004672; GO:0005524; GO:0006468
TraesCS1A01G025900.2	1	***	tr|B9I3F6|B9I3F6_POPTR	Kinase family protein	PF00069: Protein kinase domain	IPR000719: Protein kinase domain; IPR008271: Serine/threonine-protein kinase, active site; IPR011009: Protein kinase-like domain	GO:0004672 MF: protein kinase activity;GO:0005524 MF: ATP binding;GO:0006468 BP: protein phosphorylation	G	PF00069	IPR000719; IPR008271; IPR011009	GO:0004672; GO:0005524; GO:0006468
TraesCS1A01G026000.1	1	***	AT5G48270.1	DUF868 family protein (DUF868)	PF05910: Plant protein of unknown function (DUF868)	IPR008586: Protein of unknown function DUF868, plant		G	PF05910	IPR008586
TraesCS1A01G026100.1	1	--*	AT1G69450.3	Early-responsive to dehydration stress protein (ERD4)				G
TraesCS1A01G026200.1	1	***	tr|F1DT48|F1DT48_SETIT	NBS-LRR disease resistance protein-like protein	PF00931: NB-ARC domain	IPR002182: NB-ARC; IPR027417: P-loop containing nucleoside triphosphate hydrolase	GO:0043531 MF: ADP binding	G	PF00931	IPR002182; IPR027417	GO:0043531
TraesCS1A01G026300.1	1	--*	AT5G38350.1	Disease resistance protein (NBS-LRR class) family	PF00931: NB-ARC domain	IPR002182: NB-ARC; IPR027417: P-loop containing nucleoside triphosphate hydrolase	GO:0043531 MF: ADP binding	G	PF00931	IPR002182; IPR027417	GO:0043531
TraesCS1A01G026400.1	0	*-*	AT5G38350.1	Disease resistance protein (NBS-LRR class) family	PF00931: NB-ARC domain	IPR002182: NB-ARC; IPR011991: Winged helix-turn-helix DNA-binding domain; IPR027417: P-loop containing nucleoside triphosphate hydrolase; IPR032675: Leucine-rich repeat domain, L domain-like	GO:0043531 MF: ADP binding	G	PF00931	IPR002182; IPR011991; IPR027417; IPR032675	GO:0043531
TraesCS1A01G026400.2	1	***	AT5G38350.1	Disease resistance protein (NBS-LRR class) family	PF00931: NB-ARC domain	IPR002182: NB-ARC; IPR011991: Winged helix-turn-helix DNA-binding domain; IPR027417: P-loop containing nucleoside triphosphate hydrolase; IPR032675: Leucine-rich repeat domain, L domain-like	GO:0043531 MF: ADP binding	G	PF00931	IPR002182; IPR011991; IPR027417; IPR032675	GO:0043531
TraesCS1A01G026500.1	1	***	tr|R7VYV4|R7VYV4_AEGTA	Strictosidine synthase	PF03088: Strictosidine synthase	IPR011042: Six-bladed beta-propeller, TolB-like; IPR018119: Strictosidine synthase, conserved region	GO:0009058 BP: biosynthetic process;GO:0016844 MF: strictosidine synthase activity	G	PF03088	IPR011042; IPR018119	GO:0009058; GO:0016844
TraesCS1A01G026600.1	1	--*	tr|A0A145WER0|A0A145WER0_9GEMI	AC4 protein				G
TraesCS1A01G026700.1	1	***	sp|P83472|ICI_LUMTE	Chymotrypsin inhibitor	PF00280: Potato inhibitor I family	IPR000864: Proteinase inhibitor I13, potato inhibitor I	GO:0004867 MF: serine-type endopeptidase inhibitor activity;GO:0009611 BP: response to wounding	G	PF00280	IPR000864	GO:0004867; GO:0009611
TraesCS1A01G026800.1	1	***	sp|P83472|ICI_LUMTE	Chymotrypsin inhibitor	PF00280: Potato inhibitor I family	IPR000864: Proteinase inhibitor I13, potato inhibitor I	GO:0004867 MF: serine-type endopeptidase inhibitor activity;GO:0009611 BP: response to wounding	G	PF00280	IPR000864	GO:0004867; GO:0009611
TraesCS1A01G026900.1	1	*-*	tr|Q69PU2|Q69PU2_ORYSJ	Ribosomal RNA apurinic site specific lyase-like				G
TraesCS1A01G027000.1	1	*-*	tr|A0A061ET59|A0A061ET59_THECC	ARM repeat superfamily protein		IPR011989: Armadillo-like helical; IPR016024: Armadillo-type fold	GO:0005488 MF: binding	G		IPR011989; IPR016024	GO:0005488
TraesCS1A01G027100.1	1	***	sp|D4GPK6|LACC_HALVD	Laccase	PF07732: Multicopper oxidase; PF00394: Multicopper oxidase	IPR001117: Multicopper oxidase, type 1; IPR008972: Cupredoxin; IPR011707: Multicopper oxidase, type 3	GO:0005507 MF: copper ion binding;GO:0055114 BP: oxidation-reduction process	G	PF07732; PF00394	IPR001117; IPR008972; IPR011707	GO:0005507; GO:0055114
TraesCS1A01G027200.1	1	***	tr|N1QWS2|N1QWS2_AEGTA	General transcription factor IIH subunit 5	PF06331: Transcription factor TFIIH complex subunit Tfb5	IPR009400: TFIIH subunit TTDA/Tfb5	GO:0000439 CC: core TFIIH complex;GO:0006289 BP: nucleotide-excision repair;GO:0006355 BP: regulation of transcription, DNA-templated	G	PF06331	IPR009400	GO:0000439; GO:0006289; GO:0006355
TraesCS1A01G027300.1	1	***	tr|Q8LNY4|Q8LNY4_ZINVI	Cysteine proteinase	PF08246: Cathepsin propeptide inhibitor domain (I29); PF00112: Papain family cysteine protease	IPR000169: Cysteine peptidase, cysteine active site; IPR000668: Peptidase C1A, papain C-terminal; IPR013201: Cathepsin propeptide inhibitor domain (I29); IPR025660: Cysteine peptidase, histidine active site; IPR025661: Cysteine peptidase, asparagine active site	GO:0006508 BP: proteolysis;GO:0008234 MF: cysteine-type peptidase activity	G	PF08246; PF00112	IPR000169; IPR000668; IPR013201; IPR025660; IPR025661	GO:0006508; GO:0008234
TraesCS1A01G027400.1	1	--*	sp|P08753|GNAI3_RAT	Guanine nucleotide-binding protein G(k) subunit alpha				G
TraesCS1A01G027500.1	1	--*	sp|P08753|GNAI3_RAT	Guanine nucleotide-binding protein G(k) subunit alpha				G
TraesCS1A01G027600.1	1	***	tr|Q7XTK1|Q7XTK1_ORYSJ	Elongation factor	PF00009: Elongation factor Tu GTP binding domain; PF03144: Elongation factor Tu domain 2; PF14492: Elongation Factor G, domain II; PF03764: Elongation factor G, domain IV; PF00679: Elongation factor G C-terminus	IPR000640: Translation elongation factor EFG, V domain; IPR000795: Transcription factor, GTP-binding domain; IPR004161: Translation elongation factor EFTu-like, domain 2; IPR005225: Small GTP-binding protein domain; IPR005517: Translation elongation factor EFG/EF2, domain IV; IPR009000: Translation protein, beta-barrel domain; IPR009022: Elongation factor G, III-V domain; IPR014721: Ribosomal pro…	GO:0003924 MF: GTPase activity;GO:0005525 MF: GTP binding	G	PF00009; PF03144; PF14492; PF03764; PF00679	IPR000640; IPR000795; IPR004161; IPR005225; IPR005517; IPR009000; IPR009022; IPR014721; IPR020568; IPR027417	GO:0003924; GO:0005525
TraesCS1A01G027700.1	1	--*	sp|P08753|GNAI3_RAT	Guanine nucleotide-binding protein G(k) subunit alpha				G
TraesCS1A01G027800.1	1	*-*	tr|M8BQZ8|M8BQZ8_AEGTA	SKP1-like protein 4				G
TraesCS1A01G027900.1	1	--*	sp|A1KUK1|ISCS_NEIMF	Cysteine desulfurase IscS				G
TraesCS1A01G028000.1	1	--*	sp|A4W827|SYL_ENT38	Leucine--tRNA ligase				G
TraesCS1A01G028100.1	1	***	sp|P83472|ICI_LUMTE	Chymotrypsin inhibitor	PF00280: Potato inhibitor I family	IPR000864: Proteinase inhibitor I13, potato inhibitor I	GO:0004867 MF: serine-type endopeptidase inhibitor activity;GO:0009611 BP: response to wounding	G	PF00280	IPR000864	GO:0004867; GO:0009611
TraesCS1A01G028200.1	1	***	sp|P83472|ICI_LUMTE	Chymotrypsin inhibitor	PF00280: Potato inhibitor I family	IPR000864: Proteinase inhibitor I13, potato inhibitor I	GO:0004867 MF: serine-type endopeptidase inhibitor activity;GO:0009611 BP: response to wounding	G	PF00280	IPR000864	GO:0004867; GO:0009611
TraesCS1A01G028300.1	1	-**	sp|P83472|ICI_LUMTE	Chymotrypsin inhibitor	PF00280: Potato inhibitor I family	IPR000864: Proteinase inhibitor I13, potato inhibitor I	GO:0004867 MF: serine-type endopeptidase inhibitor activity;GO:0009611 BP: response to wounding	G	PF00280	IPR000864	GO:0004867; GO:0009611
TraesCS1A01G028400.1	1	***	tr|A0A0U2S210|A0A0U2S210_ORYSA	NBS-LRR-like resistance protein	PF00931: NB-ARC domain	IPR002182: NB-ARC; IPR011991: Winged helix-turn-helix DNA-binding domain; IPR027417: P-loop containing nucleoside triphosphate hydrolase; IPR032675: Leucine-rich repeat domain, L domain-like	GO:0043531 MF: ADP binding	G	PF00931	IPR002182; IPR011991; IPR027417; IPR032675	GO:0043531
TraesCS1A01G028500.1	0	***	tr|A0A0U2S210|A0A0U2S210_ORYSA	NBS-LRR-like resistance protein	PF00931: NB-ARC domain	IPR002182: NB-ARC; IPR011991: Winged helix-turn-helix DNA-binding domain; IPR027417: P-loop containing nucleoside triphosphate hydrolase; IPR032675: Leucine-rich repeat domain, L domain-like	GO:0043531 MF: ADP binding	G	PF00931	IPR002182; IPR011991; IPR027417; IPR032675	GO:0043531
TraesCS1A01G028500.2	0	***	tr|A0A0U2S210|A0A0U2S210_ORYSA	NBS-LRR-like resistance protein	PF00931: NB-ARC domain	IPR002182: NB-ARC; IPR011991: Winged helix-turn-helix DNA-binding domain; IPR027417: P-loop containing nucleoside triphosphate hydrolase; IPR032675: Leucine-rich repeat domain, L domain-like	GO:0043531 MF: ADP binding	G	PF00931	IPR002182; IPR011991; IPR027417; IPR032675	GO:0043531
TraesCS1A01G028500.3	1	***	tr|A0A0U2S210|A0A0U2S210_ORYSA	NBS-LRR-like resistance protein	PF00931: NB-ARC domain	IPR002182: NB-ARC; IPR011991: Winged helix-turn-helix DNA-binding domain; IPR027417: P-loop containing nucleoside triphosphate hydrolase; IPR032675: Leucine-rich repeat domain, L domain-like	GO:0043531 MF: ADP binding	G	PF00931	IPR002182; IPR011991; IPR027417; IPR032675	GO:0043531
TraesCS1A01G028600.1	0	--*	AT5G38350.1	Disease resistance protein (NBS-LRR class) family	PF00931: NB-ARC domain	IPR002182: NB-ARC; IPR027417: P-loop containing nucleoside triphosphate hydrolase	GO:0043531 MF: ADP binding	G	PF00931	IPR002182; IPR027417	GO:0043531
TraesCS1A01G028600.2	0	--*	AT5G38350.1	Disease resistance protein (NBS-LRR class) family	PF00931: NB-ARC domain	IPR002182: NB-ARC; IPR027417: P-loop containing nucleoside triphosphate hydrolase	GO:0043531 MF: ADP binding	G	PF00931	IPR002182; IPR027417	GO:0043531
TraesCS1A01G028600.3	1	--*	AT5G40060.2	Disease resistance protein (NBS-LRR class) family	PF00931: NB-ARC domain	IPR002182: NB-ARC; IPR011991: Winged helix-turn-helix DNA-binding domain; IPR027417: P-loop containing nucleoside triphosphate hydrolase; IPR032675: Leucine-rich repeat domain, L domain-like	GO:0043531 MF: ADP binding	G	PF00931	IPR002182; IPR011991; IPR027417; IPR032675	GO:0043531
TraesCS1A01G028600.4	0	--*	AT5G40060.2	Disease resistance protein (NBS-LRR class) family	PF00931: NB-ARC domain	IPR002182: NB-ARC; IPR027417: P-loop containing nucleoside triphosphate hydrolase	GO:0043531 MF: ADP binding	G	PF00931	IPR002182; IPR027417	GO:0043531
TraesCS1A01G028700.1	0	*-*	AT5G36930.4	Disease resistance protein (TIR-NBS-LRR class) family	PF00931: NB-ARC domain	IPR002182: NB-ARC; IPR027417: P-loop containing nucleoside triphosphate hydrolase	GO:0043531 MF: ADP binding	G	PF00931	IPR002182; IPR027417	GO:0043531
TraesCS1A01G028700.2	1	*-*	AT5G36930.3	Disease resistance protein (TIR-NBS-LRR class) family	PF00931: NB-ARC domain	IPR002182: NB-ARC; IPR027417: P-loop containing nucleoside triphosphate hydrolase	GO:0043531 MF: ADP binding	G	PF00931	IPR002182; IPR027417	GO:0043531
TraesCS1A01G028800.1	1	*-*	AT5G45520.2	Leucine-rich repeat (LRR) family protein	PF00931: NB-ARC domain	IPR002182: NB-ARC; IPR003591: Leucine-rich repeat, typical subtype; IPR011991: Winged helix-turn-helix DNA-binding domain; IPR032675: Leucine-rich repeat domain, L domain-like	GO:0043531 MF: ADP binding	G	PF00931	IPR002182; IPR003591; IPR011991; IPR032675	GO:0043531
TraesCS1A01G028900.1	1	***	tr|A0A0U2SCR9|A0A0U2SCR9_ORYSA	NBS-LRR-like resistance protein	PF00931: NB-ARC domain	IPR002182: NB-ARC; IPR011991: Winged helix-turn-helix DNA-binding domain; IPR027417: P-loop containing nucleoside triphosphate hydrolase; IPR032675: Leucine-rich repeat domain, L domain-like	GO:0043531 MF: ADP binding	G	PF00931	IPR002182; IPR011991; IPR027417; IPR032675	GO:0043531
TraesCS1A01G029000.1	1	--*	sp|P15127|INSR_RAT	Insulin receptor				G
TraesCS1A01G029100.1	1	*-*	AT5G41550.1	Disease resistance protein (TIR-NBS-LRR class) family	PF00931: NB-ARC domain	IPR002182: NB-ARC; IPR011991: Winged helix-turn-helix DNA-binding domain; IPR027417: P-loop containing nucleoside triphosphate hydrolase; IPR032675: Leucine-rich repeat domain, L domain-like	GO:0043531 MF: ADP binding	G	PF00931	IPR002182; IPR011991; IPR027417; IPR032675	GO:0043531
TraesCS1A01G029100.2	0	***	tr|A0A0U2S210|A0A0U2S210_ORYSA	NBS-LRR-like resistance protein	PF00931: NB-ARC domain	IPR002182: NB-ARC; IPR011991: Winged helix-turn-helix DNA-binding domain; IPR027417: P-loop containing nucleoside triphosphate hydrolase; IPR032675: Leucine-rich repeat domain, L domain-like	GO:0043531 MF: ADP binding	G	PF00931	IPR002182; IPR011991; IPR027417; IPR032675	GO:0043531
TraesCS1A01G029200.1	1	***	tr|M8CVF5|M8CVF5_AEGTA	Pumilio-like protein	PF07990: Nucleic acid binding protein NABP; PF00806: Pumilio-family RNA binding repeat	IPR001313: Pumilio RNA-binding repeat; IPR011989: Armadillo-like helical; IPR012940: Nucleic acid binding NABP; IPR016024: Armadillo-type fold; IPR033133: Pumilio homology domain	GO:0003723 MF: RNA binding;GO:0005488 MF: binding	G	PF07990; PF00806	IPR001313; IPR011989; IPR012940; IPR016024; IPR033133	GO:0003723; GO:0005488
TraesCS1A01G029300.1	1	***	tr|A0A061DTI0|A0A061DTI0_THECC	ERD (Early-responsive to dehydration stress) family protein	PF13967: Late exocytosis, associated with Golgi transport; PF14703: Cytosolic domain of 10TM putative phosphate transporter; PF02714: Calcium-dependent channel, 7TM region, putative phosphate	IPR003864: Calcium-dependent channel, 7TM region, putative phosphate; IPR027815: 10TM putative phosphate transporter, cytosolic domain; IPR032880: Calcium permeable stress-gated cation channel 1, N-terminal transmembrane domain	GO:0016020 CC: membrane	G	PF13967; PF14703; PF02714	IPR003864; IPR027815; IPR032880	GO:0016020
TraesCS1A01G029400.1	1	--*	sp|Q8C9S4|CC186_MOUSE	Coiled-coil domain-containing protein 186				G
TraesCS1A01G029500.1	1	***	tr|A0A1B1X422|A0A1B1X422_9LILI	HXXXD-type acyl-transferase family protein	PF02458: Transferase family	IPR003480: Transferase	GO:0016747 MF: transferase activity, transferring acyl groups other than amino-acyl groups	G	PF02458	IPR003480	GO:0016747
TraesCS1A01G029600.1	1	--*	tr|A0A1D1Y5K0|A0A1D1Y5K0_9ARAE	Eukaryotic translation initiation factor 4H				G
TraesCS1A01G029700.1	1	*-*	tr|M7ZYR6|M7ZYR6_TRIUA	Disease resistance protein RPM1				G
TraesCS1A01G029800.1	1	***	tr|A0A0K9NMJ4|A0A0K9NMJ4_ZOSMR	RING/U-box superfamily protein	PF14369: zinc-ribbon; PF13639: Ring finger domain; PF06547: Protein of unknown function (DUF1117)	IPR001841: Zinc finger, RING-type; IPR010543: Domain of unknown function DUF1117; IPR013083: Zinc finger, RING/FYVE/PHD-type	GO:0005515 MF: protein binding;GO:0008270 MF: zinc ion binding	G	PF14369; PF13639; PF06547	IPR001841; IPR010543; IPR013083	GO:0005515; GO:0008270
TraesCS1A01G029900.1	1	***	tr|W4ZYL7|W4ZYL7_WHEAT	Protein DETOXIFICATION	PF01554: MatE	IPR002528: Multi antimicrobial extrusion protein	GO:0006855 BP: drug transmembrane transport;GO:0015238 MF: drug transmembrane transporter activity;GO:0015297 MF: antiporter activity;GO:0016020 CC: membrane;GO:0055085 BP: transmembrane transport	G	PF01554	IPR002528	GO:0006855; GO:0015238; GO:0015297; GO:0016020; GO:0055085
TraesCS1A01G030000.1	1	***	tr|A0A0B0NPS3|A0A0B0NPS3_GOSAR	Chaperone DnaJ		IPR001305: Heat shock protein DnaJ, cysteine-rich domain	GO:0031072 MF: heat shock protein binding;GO:0051082 MF: unfolded protein binding	G		IPR001305	GO:0031072; GO:0051082
TraesCS1A01G030100.1	1	***	tr|I3TAJ6|I3TAJ6_MEDTR	NAD(P)-binding rossmann-fold protein	PF13460: NAD(P)H-binding	IPR016040: NAD(P)-binding domain		G	PF13460	IPR016040
TraesCS1A01G030200.1	1	***	tr|B9HPF8|B9HPF8_POPTR	Scarecrow transcription factor family protein	PF03514: GRAS domain family	IPR005202: Transcription factor GRAS		G	PF03514	IPR005202
TraesCS1A01G030300.1	1	***	tr|B9HPF8|B9HPF8_POPTR	Scarecrow transcription factor family protein	PF03514: GRAS domain family	IPR005202: Transcription factor GRAS		G	PF03514	IPR005202
TraesCS1A01G030400.1	1	***	tr|R7WB79|R7WB79_AEGTA	Jasmonate O-methyltransferase	PF03492: SAM dependent carboxyl methyltransferase	IPR005299: SAM dependent carboxyl methyltransferase; IPR029063: S-adenosyl-L-methionine-dependent methyltransferase	GO:0008168 MF: methyltransferase activity	G	PF03492	IPR005299; IPR029063	GO:0008168
TraesCS1A01G030500.1	1	***	tr|A0A059PZP0|A0A059PZP0_9POAL	ATP-dependent RNA helicase	PF00270: DEAD/DEAH box helicase; PF00271: Helicase conserved C-terminal domain; PF13959: Domain of unknown function (DUF4217)	IPR001650: Helicase, C-terminal; IPR011545: DEAD/DEAH box helicase domain; IPR014001: Helicase superfamily 1/2, ATP-binding domain; IPR014014: RNA helicase, DEAD-box type, Q motif; IPR025313: Domain of unknown function DUF4217; IPR027417: P-loop containing nucleoside triphosphate hydrolase	GO:0003676 MF: nucleic acid binding;GO:0005524 MF: ATP binding	TE?	PF00270; PF00271; PF13959	IPR001650; IPR011545; IPR014001; IPR014014; IPR025313; IPR027417	GO:0003676; GO:0005524
TraesCS1A01G030600.1	1	***	tr|A0A061H018|A0A061H018_THECC	Rab5-interacting family protein	PF07019: Rab5-interacting protein (Rab5ip)	IPR029008: Rab5-interacting protein family		G	PF07019	IPR029008
TraesCS1A01G030700.1	1	***	tr|A0A199VBS0|A0A199VBS0_ANACO	PGR5-like protein 1A, chloroplastic				G
TraesCS1A01G030800.1	1	*-*	tr|M8BU25|M8BU25_AEGTA	Protein FAR1-RELATED SEQUENCE 5		IPR001878: Zinc finger, CCHC-type; IPR007527: Zinc finger, SWIM-type	GO:0003676 MF: nucleic acid binding;GO:0008270 MF: zinc ion binding	TE		IPR001878; IPR007527	GO:0003676; GO:0008270
TraesCS1A01G030800.2	0	*-*	tr|M8BU25|M8BU25_AEGTA	Protein FAR1-RELATED SEQUENCE 5	PF10551: MULE transposase domain	IPR018289: MULE transposase domain		TE	PF10551	IPR018289
TraesCS1A01G030900.1	0	*-*	sp|P93194|RPK1_IPONI	Receptor-like protein kinase	PF00069: Protein kinase domain; PF07714: Protein tyrosine kinase	IPR000719: Protein kinase domain; IPR001245: Serine-threonine/tyrosine-protein kinase, catalytic domain; IPR008271: Serine/threonine-protein kinase, active site; IPR011009: Protein kinase-like domain; IPR017441: Protein kinase, ATP binding site	GO:0004672 MF: protein kinase activity;GO:0005524 MF: ATP binding;GO:0006468 BP: protein phosphorylation	G	PF00069; PF07714	IPR000719; IPR001245; IPR008271; IPR011009; IPR017441	GO:0004672; GO:0005524; GO:0006468
TraesCS1A01G030900.2	0	*-*	sp|P93194|RPK1_IPONI	Receptor-like protein kinase	PF00069: Protein kinase domain; PF07714: Protein tyrosine kinase	IPR000719: Protein kinase domain; IPR001245: Serine-threonine/tyrosine-protein kinase, catalytic domain; IPR008271: Serine/threonine-protein kinase, active site; IPR011009: Protein kinase-like domain; IPR017441: Protein kinase, ATP binding site	GO:0004672 MF: protein kinase activity;GO:0005524 MF: ATP binding;GO:0006468 BP: protein phosphorylation	G	PF00069; PF07714	IPR000719; IPR001245; IPR008271; IPR011009; IPR017441	GO:0004672; GO:0005524; GO:0006468
TraesCS1A01G030900.3	1	*-*	AT1G65790.1	receptor kinase 1	PF00069: Protein kinase domain; PF07714: Protein tyrosine kinase	IPR000719: Protein kinase domain; IPR001245: Serine-threonine/tyrosine-protein kinase, catalytic domain; IPR008271: Serine/threonine-protein kinase, active site; IPR011009: Protein kinase-like domain; IPR017441: Protein kinase, ATP binding site	GO:0004672 MF: protein kinase activity;GO:0005524 MF: ATP binding;GO:0006468 BP: protein phosphorylation	G	PF00069; PF07714	IPR000719; IPR001245; IPR008271; IPR011009; IPR017441	GO:0004672; GO:0005524; GO:0006468
TraesCS1A01G031000.1	1	***	tr|A0A0D3DF40|A0A0D3DF40_BRAOL	Glycosyltransferase	PF03407: Nucleotide-diphospho-sugar transferase	IPR005069: Nucleotide-diphospho-sugar transferase		G	PF03407	IPR005069
TraesCS1A01G031100.1	1	***	tr|Q76CZ3|Q76CZ3_WHEAT	Cysteine protease	PF08246: Cathepsin propeptide inhibitor domain (I29); PF00112: Papain family cysteine protease	IPR000169: Cysteine peptidase, cysteine active site; IPR000668: Peptidase C1A, papain C-terminal; IPR013201: Cathepsin propeptide inhibitor domain (I29); IPR025661: Cysteine peptidase, asparagine active site	GO:0006508 BP: proteolysis;GO:0008234 MF: cysteine-type peptidase activity	G	PF08246; PF00112	IPR000169; IPR000668; IPR013201; IPR025661	GO:0006508; GO:0008234
TraesCS1A01G031200.1	1	***	tr|A3RI54|A3RI54_SOLTU	Protein kinase	PF00069: Protein kinase domain	IPR000719: Protein kinase domain; IPR008271: Serine/threonine-protein kinase, active site; IPR011009: Protein kinase-like domain; IPR017441: Protein kinase, ATP binding site	GO:0004672 MF: protein kinase activity;GO:0005524 MF: ATP binding;GO:0006468 BP: protein phosphorylation	G	PF00069	IPR000719; IPR008271; IPR011009; IPR017441	GO:0004672; GO:0005524; GO:0006468
TraesCS1A01G031300.1	1	***	tr|A0A0B2PKB3|A0A0B2PKB3_GLYSO	Nitrate transporter 1.1	PF00854: POT family	IPR000109: Proton-dependent oligopeptide transporter family; IPR018456: PTR2 family proton/oligopeptide symporter, conserved site; IPR020846: Major facilitator superfamily domain	GO:0005215 MF: transporter activity;GO:0006810 BP: transport;GO:0006857 BP: oligopeptide transport;GO:0016020 CC: membrane	G	PF00854	IPR000109; IPR018456; IPR020846	GO:0005215; GO:0006810; GO:0006857; GO:0016020
TraesCS1A01G031400.1	1	--*	AT4G24230.6	acyl-CoA-binding domain 3				G
TraesCS1A01G031500.1	1	***	tr|J3LUR8|J3LUR8_ORYBR	Glycosyltransferase	PF03407: Nucleotide-diphospho-sugar transferase	IPR005069: Nucleotide-diphospho-sugar transferase		G	PF03407	IPR005069
TraesCS1A01G031600.1	1	***	tr|A0A0A8JXV7|A0A0A8JXV7_ORYSI	Pentatricopeptide repeat-containing protein	PF01535: PPR repeat; PF13041: PPR repeat family; PF12854: PPR repeat	IPR002885: Pentatricopeptide repeat		G	PF01535; PF13041; PF12854	IPR002885
TraesCS1A01G031700.1	1	***	tr|A0A0A8JXV7|A0A0A8JXV7_ORYSI	Pentatricopeptide repeat-containing protein	PF13041: PPR repeat family; PF12854: PPR repeat; PF01535: PPR repeat	IPR002885: Pentatricopeptide repeat		G	PF13041; PF12854; PF01535	IPR002885
TraesCS1A01G031800.1	1	***	tr|Q1EP43|Q1EP43_MUSBA	Protein kinase, putative	PF12819: Carbohydrate-binding protein of the ER; PF13855: Leucine rich repeat; PF07714: Protein tyrosine kinase	IPR000719: Protein kinase domain; IPR001245: Serine-threonine/tyrosine-protein kinase, catalytic domain; IPR001611: Leucine-rich repeat; IPR003591: Leucine-rich repeat, typical subtype; IPR008271: Serine/threonine-protein kinase, active site; IPR011009: Protein kinase-like domain; IPR017441: Protein kinase, ATP binding site; IPR024788: Malectin-like carbohydrate-binding domain; IPR032675: Leucine…	GO:0004672 MF: protein kinase activity;GO:0005515 MF: protein binding;GO:0005524 MF: ATP binding;GO:0006468 BP: protein phosphorylation	G	PF12819; PF13855; PF07714	IPR000719; IPR001245; IPR001611; IPR003591; IPR008271; IPR011009; IPR017441; IPR024788; IPR032675	GO:0004672; GO:0005515; GO:0005524; GO:0006468
TraesCS1A01G031900.1	1	***	tr|Q1EP43|Q1EP43_MUSBA	Protein kinase, putative	PF12819: Carbohydrate-binding protein of the ER; PF13855: Leucine rich repeat; PF07714: Protein tyrosine kinase	IPR000719: Protein kinase domain; IPR001245: Serine-threonine/tyrosine-protein kinase, catalytic domain; IPR001611: Leucine-rich repeat; IPR008271: Serine/threonine-protein kinase, active site; IPR011009: Protein kinase-like domain; IPR017441: Protein kinase, ATP binding site; IPR024788: Malectin-like carbohydrate-binding domain; IPR032675: Leucine-rich repeat domain, L domain-like	GO:0004672 MF: protein kinase activity;GO:0005515 MF: protein binding;GO:0005524 MF: ATP binding;GO:0006468 BP: protein phosphorylation	G	PF12819; PF13855; PF07714	IPR000719; IPR001245; IPR001611; IPR008271; IPR011009; IPR017441; IPR024788; IPR032675	GO:0004672; GO:0005515; GO:0005524; GO:0006468
TraesCS1A01G032000.1	1	***	tr|Q8W215|Q8W215_SORBI	O-methyltransferase	PF08100: Dimerisation domain; PF00891: O-methyltransferase	IPR001077: O-methyltransferase, family 2; IPR011991: Winged helix-turn-helix DNA-binding domain; IPR012967: Plant methyltransferase dimerisation; IPR016461: O-methyltransferase COMT-type; IPR029063: S-adenosyl-L-methionine-dependent methyltransferase	GO:0008168 MF: methyltransferase activity;GO:0008171 MF: O-methyltransferase activity;GO:0046983 MF: protein dimerization activity	G	PF08100; PF00891	IPR001077; IPR011991; IPR012967; IPR016461; IPR029063	GO:0008168; GO:0008171; GO:0046983
TraesCS1A01G032100.1	1	***	tr|V9Q3Z4|V9Q3Z4_9POAL	Chalcone synthase	PF00195: Chalcone and stilbene synthases, N-terminal domain; PF02797: Chalcone and stilbene synthases, C-terminal domain	IPR001099: Chalcone/stilbene synthase, N-terminal; IPR011141: Polyketide synthase, type III; IPR012328: Chalcone/stilbene synthase, C-terminal; IPR016039: Thiolase-like; IPR018088: Chalcone/stilbene synthase, active site	GO:0003824 MF: catalytic activity;GO:0008152 BP: metabolic process;GO:0009058 BP: biosynthetic process;GO:0016746 MF: transferase activity, transferring acyl groups;GO:0016747 MF: transferase activity, transferring acyl groups other than amino-acyl groups	G	PF00195; PF02797	IPR001099; IPR011141; IPR012328; IPR016039; IPR018088	GO:0003824; GO:0008152; GO:0009058; GO:0016746; GO:0016747
TraesCS1A01G032200.1	1	***	tr|B4ERX7|B4ERX7_WHEAT	O-methyltransferase	PF08100: Dimerisation domain; PF00891: O-methyltransferase	IPR001077: O-methyltransferase, family 2; IPR011991: Winged helix-turn-helix DNA-binding domain; IPR012967: Plant methyltransferase dimerisation; IPR016461: O-methyltransferase COMT-type; IPR029063: S-adenosyl-L-methionine-dependent methyltransferase	GO:0008168 MF: methyltransferase activity;GO:0008171 MF: O-methyltransferase activity;GO:0046983 MF: protein dimerization activity	G	PF08100; PF00891	IPR001077; IPR011991; IPR012967; IPR016461; IPR029063	GO:0008168; GO:0008171; GO:0046983
TraesCS1A01G032300.1	1	***	tr|Q6WGQ3|Q6WGQ3_WHEAT	Chalcone synthase	PF00195: Chalcone and stilbene synthases, N-terminal domain; PF02797: Chalcone and stilbene synthases, C-terminal domain	IPR001099: Chalcone/stilbene synthase, N-terminal; IPR011141: Polyketide synthase, type III; IPR012328: Chalcone/stilbene synthase, C-terminal; IPR016039: Thiolase-like; IPR018088: Chalcone/stilbene synthase, active site	GO:0003824 MF: catalytic activity;GO:0008152 BP: metabolic process;GO:0009058 BP: biosynthetic process;GO:0016746 MF: transferase activity, transferring acyl groups;GO:0016747 MF: transferase activity, transferring acyl groups other than amino-acyl groups	G	PF00195; PF02797	IPR001099; IPR011141; IPR012328; IPR016039; IPR018088	GO:0003824; GO:0008152; GO:0009058; GO:0016746; GO:0016747
TraesCS1A01G032400.1	1	***	tr|B4ERX7|B4ERX7_WHEAT	O-methyltransferase	PF08100: Dimerisation domain; PF00891: O-methyltransferase	IPR001077: O-methyltransferase, family 2; IPR011991: Winged helix-turn-helix DNA-binding domain; IPR012967: Plant methyltransferase dimerisation; IPR016461: O-methyltransferase COMT-type; IPR029063: S-adenosyl-L-methionine-dependent methyltransferase	GO:0008168 MF: methyltransferase activity;GO:0008171 MF: O-methyltransferase activity;GO:0046983 MF: protein dimerization activity	G	PF08100; PF00891	IPR001077; IPR011991; IPR012967; IPR016461; IPR029063	GO:0008168; GO:0008171; GO:0046983
TraesCS1A01G032500.1	1	--*	AT5G51180.2	alpha/beta-Hydrolases superfamily protein				G
TraesCS1A01G032600.1	1	--*	tr|E2JAL6|E2JAL6_9ASTE	Anthocyanidin synthase		IPR027443: Isopenicillin N synthase-like		G		IPR027443
TraesCS1A01G032600.2	0	--*	tr|E2JAL6|E2JAL6_9ASTE	Anthocyanidin synthase	PF03171: 2OG-Fe(II) oxygenase superfamily	IPR005123: Oxoglutarate/iron-dependent dioxygenase; IPR027443: Isopenicillin N synthase-like	GO:0016491 MF: oxidoreductase activity;GO:0055114 BP: oxidation-reduction process	G	PF03171	IPR005123; IPR027443	GO:0016491; GO:0055114
TraesCS1A01G032700.1	1	***	tr|M7ZJX5|M7ZJX5_TRIUA	Replication protein A 70 kDa DNA-binding subunit	PF04057: Replication factor-A protein 1, N-terminal domain; PF01336: OB-fold nucleic acid binding domain; PF16900: Replication protein A OB domain; PF08646: Replication factor-A C terminal domain; PF00098: Zinc knuckle	IPR001878: Zinc finger, CCHC-type; IPR004365: OB-fold nucleic acid binding domain, AA-tRNA synthetase-type; IPR004591: Replication factor A protein 1; IPR007199: Replication factor-A protein 1, N-terminal; IPR012340: Nucleic acid-binding, OB-fold; IPR013955: Replication factor A, C-terminal; IPR031657: Replication protein A, OB domain	GO:0003676 MF: nucleic acid binding;GO:0003677 MF: DNA binding;GO:0005634 CC: nucleus;GO:0006260 BP: DNA replication;GO:0006281 BP: DNA repair;GO:0006310 BP: DNA recombination;GO:0008270 MF: zinc ion binding	TE?	PF04057; PF01336; PF16900; PF08646; PF00098	IPR001878; IPR004365; IPR004591; IPR007199; IPR012340; IPR013955; IPR031657	GO:0003676; GO:0003677; GO:0005634; GO:0006260; GO:0006281; GO:0006310; GO:0008270
TraesCS1A01G032700.2	0	***	tr|M7ZJX5|M7ZJX5_TRIUA	Replication protein A 70 kDa DNA-binding subunit	PF04057: Replication factor-A protein 1, N-terminal domain; PF01336: OB-fold nucleic acid binding domain; PF16900: Replication protein A OB domain; PF08646: Replication factor-A C terminal domain; PF00098: Zinc knuckle	IPR001878: Zinc finger, CCHC-type; IPR004365: OB-fold nucleic acid binding domain, AA-tRNA synthetase-type; IPR004591: Replication factor A protein 1; IPR007199: Replication factor-A protein 1, N-terminal; IPR012340: Nucleic acid-binding, OB-fold; IPR013955: Replication factor A, C-terminal; IPR031657: Replication protein A, OB domain	GO:0003676 MF: nucleic acid binding;GO:0003677 MF: DNA binding;GO:0005634 CC: nucleus;GO:0006260 BP: DNA replication;GO:0006281 BP: DNA repair;GO:0006310 BP: DNA recombination;GO:0008270 MF: zinc ion binding	TE?	PF04057; PF01336; PF16900; PF08646; PF00098	IPR001878; IPR004365; IPR004591; IPR007199; IPR012340; IPR013955; IPR031657	GO:0003676; GO:0003677; GO:0005634; GO:0006260; GO:0006281; GO:0006310; GO:0008270
TraesCS1A01G032800.1	1	***	tr|Q000T5|Q000T5_ARICO	Tyrosine decarboxylase	PF00282: Pyridoxal-dependent decarboxylase conserved domain	IPR002129: Pyridoxal phosphate-dependent decarboxylase; IPR010977: Aromatic-L-amino-acid decarboxylase; IPR015421: Pyridoxal phosphate-dependent transferase, major region, subdomain 1; IPR015422: Pyridoxal phosphate-dependent transferase, subdomain 2; IPR015424: Pyridoxal phosphate-dependent transferase	GO:0003824 MF: catalytic activity;GO:0006520 BP: cellular amino acid metabolic process;GO:0016831 MF: carboxy-lyase activity;GO:0019752 BP: carboxylic acid metabolic process;GO:0030170 MF: pyridoxal phosphate binding	G	PF00282	IPR002129; IPR010977; IPR015421; IPR015422; IPR015424	GO:0003824; GO:0006520; GO:0016831; GO:0019752; GO:0030170
TraesCS1A01G032900.1	1	***	tr|W4ZWM1|W4ZWM1_WHEAT	Protein DETOXIFICATION	PF01554: MatE	IPR002528: Multi antimicrobial extrusion protein	GO:0006855 BP: drug transmembrane transport;GO:0015238 MF: drug transmembrane transporter activity;GO:0015297 MF: antiporter activity;GO:0016020 CC: membrane;GO:0055085 BP: transmembrane transport	G	PF01554	IPR002528	GO:0006855; GO:0015238; GO:0015297; GO:0016020; GO:0055085
TraesCS1A01G033000.1	1	***	tr|I0YV79|I0YV79_COCSC	WD40 repeat-like protein	PF00400: WD domain, G-beta repeat	IPR001680: WD40 repeat; IPR015943: WD40/YVTN repeat-like-containing domain; IPR017986: WD40-repeat-containing domain; IPR020472: G-protein beta WD-40 repeat	GO:0005515 MF: protein binding	G	PF00400	IPR001680; IPR015943; IPR017986; IPR020472	GO:0005515
TraesCS1A01G033100.1	1	***	tr|Q6Z1B3|Q6Z1B3_ORYSJ	F-box protein-like	PF12937: F-box-like	IPR001810: F-box domain; IPR006553: Leucine-rich repeat, cysteine-containing subtype; IPR032675: Leucine-rich repeat domain, L domain-like	GO:0005515 MF: protein binding	TE?	PF12937	IPR001810; IPR006553; IPR032675	GO:0005515
TraesCS1A01G033200.1	1	***	tr|K7VCJ3|K7VCJ3_MAIZE	Glycosyltransferase	PF04577: Protein of unknown function (DUF563)	IPR007657: Glycosyltransferase 61	GO:0016757 MF: transferase activity, transferring glycosyl groups	G	PF04577	IPR007657	GO:0016757
TraesCS1A01G033300.1	1	*-*	tr|M8AJ97|M8AJ97_TRIUA	Mitochondrial import inner membrane translocase subunit Tim9	PF02953: Tim10/DDP family zinc finger	IPR004217: Tim10/DDP family zinc finger		G	PF02953	IPR004217
TraesCS1A01G033400.1	1	*-*	AT1G02260.2	Divalent ion symporter				G
TraesCS1A01G033500.1	1	***	tr|A9PFS3|A9PFS3_POPTR	Mitochondrial import inner membrane translocase subunit Tim17/Tim22/Tim23 family protein	PF02466: Tim17/Tim22/Tim23/Pmp24 family	IPR003397: Mitochondrial inner membrane translocase subunit Tim17/Tim22/Tim23/peroxisomal protein PMP24		G	PF02466	IPR003397
TraesCS1A01G033600.1	1	***	tr|A9PFS3|A9PFS3_POPTR	Mitochondrial import inner membrane translocase subunit Tim17/Tim22/Tim23 family protein	PF02466: Tim17/Tim22/Tim23/Pmp24 family	IPR003397: Mitochondrial inner membrane translocase subunit Tim17/Tim22/Tim23/peroxisomal protein PMP24		G	PF02466	IPR003397
TraesCS1A01G033700.1	1	*-*	tr|G7L4F6|G7L4F6_MEDTR	Protein phosphatase 2C family protein	PF00481: Protein phosphatase 2C	IPR001932: PPM-type phosphatase domain	GO:0003824 MF: catalytic activity	G	PF00481	IPR001932	GO:0003824
TraesCS1A01G033800.1	1	***	tr|A0A1D5S1Q1|A0A1D5S1Q1_WHEAT	Pectin acetylesterase	PF03283: Pectinacetylesterase	IPR004963: Pectinacetylesterase/NOTUM	GO:0016787 MF: hydrolase activity	G	PF03283	IPR004963	GO:0016787
TraesCS1A01G033900.1	1	--*	sp|Q4UJU4|RFTRM_RICFE	Bifunctional methyltransferase		IPR011009: Protein kinase-like domain		G		IPR011009
TraesCS1A01G034000.1	1	*-*	tr|A0A1E5WCP4|A0A1E5WCP4_9POAL	L-ascorbate oxidase		IPR008972: Cupredoxin		G		IPR008972
TraesCS1A01G034100.1	1	***	tr|A0A061DTI0|A0A061DTI0_THECC	ERD (Early-responsive to dehydration stress) family protein	PF13967: Late exocytosis, associated with Golgi transport; PF14703: Cytosolic domain of 10TM putative phosphate transporter; PF02714: Calcium-dependent channel, 7TM region, putative phosphate	IPR003864: Calcium-dependent channel, 7TM region, putative phosphate; IPR027815: 10TM putative phosphate transporter, cytosolic domain; IPR032880: Calcium permeable stress-gated cation channel 1, N-terminal transmembrane domain	GO:0016020 CC: membrane	G	PF13967; PF14703; PF02714	IPR003864; IPR027815; IPR032880	GO:0016020
TraesCS1A01G034200.1	1	--*	tr|A0A151QXP1|A0A151QXP1_CAJCA	B3 domain-containing protein family	PF02362: B3 DNA binding domain	IPR003340: B3 DNA binding domain; IPR015300: DNA-binding pseudobarrel domain	GO:0003677 MF: DNA binding	G	PF02362	IPR003340; IPR015300	GO:0003677
TraesCS1A01G034300.1	0	***	tr|B9GJP4|B9GJP4_POPTR	Ankyrin repeat family protein	PF13637: Ankyrin repeats (many copies)	IPR001841: Zinc finger, RING-type; IPR002110: Ankyrin repeat; IPR020683: Ankyrin repeat-containing domain	GO:0005515 MF: protein binding;GO:0008270 MF: zinc ion binding	G	PF13637	IPR001841; IPR002110; IPR020683	GO:0005515; GO:0008270
TraesCS1A01G034300.2	1	***	tr|B9GJP4|B9GJP4_POPTR	Ankyrin repeat family protein	PF12796: Ankyrin repeats (3 copies); PF13606: Ankyrin repeat	IPR001841: Zinc finger, RING-type; IPR002110: Ankyrin repeat; IPR020683: Ankyrin repeat-containing domain	GO:0005515 MF: protein binding;GO:0008270 MF: zinc ion binding	G	PF12796; PF13606	IPR001841; IPR002110; IPR020683	GO:0005515; GO:0008270
TraesCS1A01G034400.1	1	--*	sp|B7USK6|HTPX_ECO27	Protease HtpX				G
TraesCS1A01G034500.1	1	***	AT2G20815.1	QWRF motif protein (DUF566)	PF04484: Family of unknown function (DUF566)	IPR007573: QWRF family		G	PF04484	IPR007573
TraesCS1A01G034600.1	1	***	tr|M7ZES6|M7ZES6_TRIUA	Lecithin-cholesterol acyltransferase-like 1	PF02450: Lecithin:cholesterol acyltransferase	IPR003386: Lecithin:cholesterol/phospholipid:diacylglycerol acyltransferase; IPR029058: Alpha/Beta hydrolase fold	GO:0006629 BP: lipid metabolic process;GO:0008374 MF: O-acyltransferase activity	G	PF02450	IPR003386; IPR029058	GO:0006629; GO:0008374
TraesCS1A01G034700.1	1	*-*	tr|M7ZES6|M7ZES6_TRIUA	Lecithin-cholesterol acyltransferase-like 1				G
TraesCS1A01G034800.1	1	--*	sp|B4TWP3|RIHC_SALSV	Non-specific ribonucleoside hydrolase RihC	PF06839: GRF zinc finger	IPR010666: Zinc finger, GRF-type	GO:0008270 MF: zinc ion binding	G	PF06839	IPR010666	GO:0008270
TraesCS1A01G034900.1	1	***	tr|D8L9V0|D8L9V0_WHEAT	Cytochrome P450, putative	PF00067: Cytochrome P450	IPR001128: Cytochrome P450; IPR002403: Cytochrome P450, E-class, group IV; IPR017972: Cytochrome P450, conserved site	GO:0004497 MF: monooxygenase activity;GO:0005506 MF: iron ion binding;GO:0016705 MF: oxidoreductase activity, acting on paired donors, with incorporation or reduction of molecular oxygen;GO:0020037 MF: heme binding;GO:0055114 BP: oxidation-reduction process	G	PF00067	IPR001128; IPR002403; IPR017972	GO:0004497; GO:0005506; GO:0016705; GO:0020037; GO:0055114
TraesCS1A01G035000.1	1	***	tr|A0A199UI59|A0A199UI59_ANACO	Nuclear pore complex protein NUP43		IPR015943: WD40/YVTN repeat-like-containing domain; IPR017986: WD40-repeat-containing domain	GO:0005515 MF: protein binding	G		IPR015943; IPR017986	GO:0005515
TraesCS1A01G035100.1	1	***	tr|Q10NB4|Q10NB4_ORYSJ	Clathrin assembly protein, putative, expressed	PF07651: ANTH domain	IPR008942: ENTH/VHS; IPR011417: AP180 N-terminal homology (ANTH) domain; IPR013809: ENTH domain; IPR014712: Phosphoinositide-binding clathrin adaptor, domain 2	GO:0005543 MF: phospholipid binding;GO:0005545 MF: 1-phosphatidylinositol binding;GO:0030136 CC: clathrin-coated vesicle;GO:0030276 MF: clathrin binding;GO:0048268 BP: clathrin coat assembly	G	PF07651	IPR008942; IPR011417; IPR013809; IPR014712	GO:0005543; GO:0005545; GO:0030136; GO:0030276; GO:0048268
TraesCS1A01G035200.1	1	***	tr|M8BEW5|M8BEW5_AEGTA	Dof zinc finger protein	PF02701: Dof domain, zinc finger	IPR003851: Zinc finger, Dof-type	GO:0003677 MF: DNA binding;GO:0006355 BP: regulation of transcription, DNA-templated	TE?	PF02701	IPR003851	GO:0003677; GO:0006355
TraesCS1A01G035300.1	1	***	tr|A0A061EU78|A0A061EU78_THECC	Embryo defective 2735				G
TraesCS1A01G035400.1	1	***	tr|G7LIE6|G7LIE6_MEDTR	Myb/SANT-like DNA-binding domain protein	PF12776: Myb/SANT-like DNA-binding domain	IPR024752: Myb/SANT-like domain		TE?	PF12776	IPR024752
TraesCS1A01G035500.1	0	--*	sp|Q8NXZ6|MFD_STAAW	Transcription-repair-coupling factor				G
TraesCS1A01G035500.2	1	--*	sp|Q5U2W5|TBL3_RAT	Transducin beta-like protein 3				G
TraesCS1A01G035500.3	0	--*	tr|K4K5U1|K4K5U1_HYPPE	ATP synthase subunit alpha, chloroplastic				G
TraesCS1A01G035500.4	0	--*	sp|Q8NXZ6|MFD_STAAW	Transcription-repair-coupling factor				G
TraesCS1A01G035600.1	1	*-*	tr|A0A072UBL3|A0A072UBL3_MEDTR	Cysteine-rich receptor-kinase-like protein	PF01657: Salt stress response/antifungal	IPR002902: Gnk2-homologous domain		G	PF01657	IPR002902
TraesCS1A01G035700.1	1	***	tr|B5RHV5|B5RHV5_MUSBA	Protein kinase family protein	PF13947: Wall-associated receptor kinase galacturonan-binding; PF07645: Calcium-binding EGF domain; PF00069: Protein kinase domain	IPR000152: EGF-type aspartate/asparagine hydroxylation site; IPR000719: Protein kinase domain; IPR000742: EGF-like domain; IPR001881: EGF-like calcium-binding domain; IPR008271: Serine/threonine-protein kinase, active site; IPR011009: Protein kinase-like domain; IPR017441: Protein kinase, ATP binding site; IPR018097: EGF-like calcium-binding, conserved site; IPR025287: Wall-associated receptor ki…	GO:0004672 MF: protein kinase activity;GO:0005509 MF: calcium ion binding;GO:0005515 MF: protein binding;GO:0005524 MF: ATP binding;GO:0006468 BP: protein phosphorylation;GO:0030247 MF: polysaccharide binding	G	PF13947; PF07645; PF00069	IPR000152; IPR000719; IPR000742; IPR001881; IPR008271; IPR011009; IPR017441; IPR018097; IPR025287	GO:0004672; GO:0005509; GO:0005515; GO:0005524; GO:0006468; GO:0030247
TraesCS1A01G035800.1	1	***	tr|D7RXX9|D7RXX9_ORYSI	Mitochondrial ATP synthase 6 kDa subunit				G
TraesCS1A01G035900.1	1	***	tr|A0A1E5WHB8|A0A1E5WHB8_9POAL	Disease resistance protein RPM1	PF00931: NB-ARC domain	IPR002182: NB-ARC; IPR011991: Winged helix-turn-helix DNA-binding domain; IPR027417: P-loop containing nucleoside triphosphate hydrolase; IPR032675: Leucine-rich repeat domain, L domain-like	GO:0043531 MF: ADP binding	G	PF00931	IPR002182; IPR011991; IPR027417; IPR032675	GO:0043531
TraesCS1A01G036000.1	1	--*	sp|H2A0L7|FND1_PINMG	Fibronectin type III domain-containing protein 1				G
TraesCS1A01G036100.1	1	***	tr|A0A061FMD2|A0A061FMD2_THECC	ACT domain-containing protein	PF01842: ACT domain	IPR002912: ACT domain	GO:0008152 BP: metabolic process;GO:0016597 MF: amino acid binding	G	PF01842	IPR002912	GO:0008152; GO:0016597
TraesCS1A01G036100.2	0	***	tr|A0A061FMD2|A0A061FMD2_THECC	ACT domain-containing protein	PF01842: ACT domain	IPR002912: ACT domain	GO:0008152 BP: metabolic process;GO:0016597 MF: amino acid binding	G	PF01842	IPR002912	GO:0008152; GO:0016597
TraesCS1A01G036200.1	1	***	tr|W4ZWP7|W4ZWP7_WHEAT	Chalcone-flavonone isomerase family protein	PF02431: Chalcone-flavanone isomerase	IPR016087: Chalcone isomerase; IPR016088: Chalcone isomerase, 3-layer sandwich; IPR016089: Chalcone isomerase, orthogonal bundle domain	GO:0009813 BP: flavonoid biosynthetic process;GO:0016872 MF: intramolecular lyase activity;GO:0045430 MF: chalcone isomerase activity	G	PF02431	IPR016087; IPR016088; IPR016089	GO:0009813; GO:0016872; GO:0045430
TraesCS1A01G036300.1	1	***	tr|G7K899|G7K899_MEDTR	Beta-1,3-galactosyltransferase-like protein	PF00337: Galactoside-binding lectin; PF01762: Galactosyltransferase	IPR001079: Galectin, carbohydrate recognition domain; IPR002659: Glycosyl transferase, family 31; IPR013320: Concanavalin A-like lectin/glucanase domain; IPR029044: Nucleotide-diphospho-sugar transferases	GO:0006486 BP: protein glycosylation;GO:0008378 MF: galactosyltransferase activity;GO:0016020 CC: membrane;GO:0030246 MF: carbohydrate binding	G	PF00337; PF01762	IPR001079; IPR002659; IPR013320; IPR029044	GO:0006486; GO:0008378; GO:0016020; GO:0030246
TraesCS1A01G036400.1	1	***	tr|M8C1J6|M8C1J6_AEGTA	F-box protein	PF00646: F-box domain	IPR001810: F-box domain; IPR015915: Kelch-type beta propeller; IPR017451: F-box associated interaction domain	GO:0005515 MF: protein binding	TE?	PF00646	IPR001810; IPR015915; IPR017451	GO:0005515
TraesCS1A01G036500.1	1	***	tr|M8C1J6|M8C1J6_AEGTA	F-box protein	PF00646: F-box domain	IPR001810: F-box domain; IPR017451: F-box associated interaction domain	GO:0005515 MF: protein binding	TE?	PF00646	IPR001810; IPR017451	GO:0005515
TraesCS1A01G036600.1	1	--*	tr|A0A072V006|A0A072V006_MEDTR	Rotundifolia-like protein	PF08137: DVL family	IPR012552: DVL		G	PF08137	IPR012552
TraesCS1A01G036700.1	1	***	tr|D7LR91|D7LR91_ARALL	Short-chain dehydrogenase/reductase family protein	PF13561: Enoyl-(Acyl carrier protein) reductase	IPR002347: Short-chain dehydrogenase/reductase SDR; IPR016040: NAD(P)-binding domain		G	PF13561	IPR002347; IPR016040
TraesCS1A01G036800.1	1	-**	AT1G10110.1	F-box family protein	PF03478: Protein of unknown function (DUF295)	IPR001810: F-box domain; IPR005174: Domain unknown function DUF295	GO:0005515 MF: protein binding	TE?	PF03478	IPR001810; IPR005174	GO:0005515
TraesCS1A01G036900.1	1	--*	tr|U5ZZB2|U5ZZB2_9POAL	Vromindoline VIN2				G
TraesCS1A01G037000.1	1	--*	AT3G46960.3	RNA helicase, ATP-dependent, SK12/DOB1 protein				TE?
TraesCS1A01G037100.1	1	***	tr|M8C1J6|M8C1J6_AEGTA	F-box protein	PF00646: F-box domain	IPR001810: F-box domain; IPR015943: WD40/YVTN repeat-like-containing domain; IPR017451: F-box associated interaction domain	GO:0005515 MF: protein binding	TE?	PF00646	IPR001810; IPR015943; IPR017451	GO:0005515
TraesCS1A01G037200.1	1	***	tr|B9HSV5|B9HSV5_POPTR	AWPM-19-like membrane family protein	PF05512: AWPM-19-like family	IPR008390: AWPM-19-like		G	PF05512	IPR008390
TraesCS1A01G037300.1	1	***	tr|A0A103XSD5|A0A103XSD5_CYNCS	Thaumatin	PF00314: Thaumatin family	IPR001938: Thaumatin		G	PF00314	IPR001938
TraesCS1A01G037400.1	1	***	tr|A0A0K9NMD6|A0A0K9NMD6_ZOSMR	Cation/H(+) antiporter	PF00999: Sodium/hydrogen exchanger family	IPR006153: Cation/H+ exchanger; IPR014729: Rossmann-like alpha/beta/alpha sandwich fold	GO:0006812 BP: cation transport;GO:0015299 MF: solute:proton antiporter activity;GO:0016021 CC: integral component of membrane;GO:0055085 BP: transmembrane transport	G	PF00999	IPR006153; IPR014729	GO:0006812; GO:0015299; GO:0016021; GO:0055085
TraesCS1A01G037400.2	0	*-*	tr|A0A0K9NMD6|A0A0K9NMD6_ZOSMR	Cation/H(+) antiporter		IPR014729: Rossmann-like alpha/beta/alpha sandwich fold		G		IPR014729
TraesCS1A01G037500.1	1	*-*	tr|M7ZCF0|M7ZCF0_TRIUA	3-ketoacyl-CoA synthase 5				G
TraesCS1A01G037600.1	1	***	tr|A0A1D5S0U1|A0A1D5S0U1_WHEAT	3-ketoacyl-CoA synthase	PF08392: FAE1/Type III polyketide synthase-like protein; PF08541: 3-Oxoacyl-[acyl-carrier-protein (ACP)] synthase III C terminal	IPR012392: Very-long-chain 3-ketoacyl-CoA synthase; IPR013601: FAE1/Type III polyketide synthase-like protein; IPR013747: 3-Oxoacyl-[acyl-carrier-protein (ACP)] synthase III, C-terminal; IPR016039: Thiolase-like	GO:0003824 MF: catalytic activity;GO:0006633 BP: fatty acid biosynthetic process;GO:0008152 BP: metabolic process;GO:0016020 CC: membrane;GO:0016747 MF: transferase activity, transferring acyl groups other than amino-acyl groups	G	PF08392; PF08541	IPR012392; IPR013601; IPR013747; IPR016039	GO:0003824; GO:0006633; GO:0008152; GO:0016020; GO:0016747
TraesCS1A01G037700.1	1	***	tr|M8C1N0|M8C1N0_AEGTA	Phenylalanine ammonia-lyase	PF00221: Aromatic amino acid lyase	IPR001106: Aromatic amino acid lyase; IPR005922: Phenylalanine ammonia-lyase; IPR008948: L-Aspartase-like; IPR022313: Phenylalanine/histidine ammonia-lyases, active site; IPR023144: Phenylalanine ammonia-lyase, shielding domain; IPR024083: Fumarase/histidase, N-terminal	GO:0003824 MF: catalytic activity;GO:0005737 CC: cytoplasm;GO:0006559 BP: L-phenylalanine catabolic process;GO:0016841 MF: ammonia-lyase activity	G	PF00221	IPR001106; IPR005922; IPR008948; IPR022313; IPR023144; IPR024083	GO:0003824; GO:0005737; GO:0006559; GO:0016841
TraesCS1A01G037800.1	1	***	tr|M8CWG2|M8CWG2_AEGTA	Phenylalanine ammonia-lyase	PF00221: Aromatic amino acid lyase	IPR001106: Aromatic amino acid lyase; IPR005922: Phenylalanine ammonia-lyase; IPR008948: L-Aspartase-like; IPR022313: Phenylalanine/histidine ammonia-lyases, active site; IPR023144: Phenylalanine ammonia-lyase, shielding domain; IPR024083: Fumarase/histidase, N-terminal	GO:0003824 MF: catalytic activity;GO:0005737 CC: cytoplasm;GO:0006559 BP: L-phenylalanine catabolic process;GO:0016841 MF: ammonia-lyase activity	G	PF00221	IPR001106; IPR005922; IPR008948; IPR022313; IPR023144; IPR024083	GO:0003824; GO:0005737; GO:0006559; GO:0016841
TraesCS1A01G037900.1	1	***	tr|T2DLB0|T2DLB0_PHAVU	BRI1-KD interacting protein				G
TraesCS1A01G038000.1	1	***	tr|Q7XBC2|Q7XBC2_WHEAT	Powder tolerance-related protein				G
TraesCS1A01G038100.1	1	***	tr|W4ZWK0|W4ZWK0_WHEAT	Histone H2A	PF00125: Core histone H2A/H2B/H3/H4; PF16211: C-terminus of histone H2A	IPR002119: Histone H2A; IPR007125: Histone H2A/H2B/H3; IPR009072: Histone-fold; IPR032454: Histone H2A, C-terminal domain; IPR032458: Histone H2A conserved site	GO:0000786 CC: nucleosome;GO:0003677 MF: DNA binding;GO:0005634 CC: nucleus;GO:0046982 MF: protein heterodimerization activity	G	PF00125; PF16211	IPR002119; IPR007125; IPR009072; IPR032454; IPR032458	GO:0000786; GO:0003677; GO:0005634; GO:0046982
TraesCS1A01G038200.1	1	***	tr|W4ZYU1|W4ZYU1_WHEAT	Histone H2A	PF00125: Core histone H2A/H2B/H3/H4; PF16211: C-terminus of histone H2A	IPR002119: Histone H2A; IPR007125: Histone H2A/H2B/H3; IPR009072: Histone-fold; IPR032454: Histone H2A, C-terminal domain; IPR032458: Histone H2A conserved site	GO:0000786 CC: nucleosome;GO:0003677 MF: DNA binding;GO:0005634 CC: nucleus;GO:0046982 MF: protein heterodimerization activity	G	PF00125; PF16211	IPR002119; IPR007125; IPR009072; IPR032454; IPR032458	GO:0000786; GO:0003677; GO:0005634; GO:0046982
TraesCS1A01G038300.1	1	***	tr|B9HBJ1|B9HBJ1_POPTR	Inorganic pyrophosphatase family protein	PF00719: Inorganic pyrophosphatase	IPR008162: Inorganic pyrophosphatase	GO:0000287 MF: magnesium ion binding;GO:0004427 MF: inorganic diphosphatase activity;GO:0005737 CC: cytoplasm;GO:0006796 BP: phosphate-containing compound metabolic process	G	PF00719	IPR008162	GO:0000287; GO:0004427; GO:0005737; GO:0006796
TraesCS1A01G038400.1	1	***	tr|A0A1D6RGL8|A0A1D6RGL8_WHEAT	Poly [ADP-ribose] polymerase	PF00645: Poly(ADP-ribose) polymerase and DNA-Ligase Zn-finger region; PF08063: PADR1 (NUC008) domain; PF00533: BRCA1 C Terminus (BRCT) domain; PF05406: WGR domain; PF02877: Poly(ADP-ribose) polymerase, regulatory domain; PF00644: Poly(ADP-ribose) polymerase catalytic domain	IPR001357: BRCT domain; IPR001510: Zinc finger, PARP-type; IPR004102: Poly(ADP-ribose) polymerase, regulatory domain; IPR008288: Poly [ADP-ribose] polymerase; IPR008893: WGR domain; IPR012317: Poly(ADP-ribose) polymerase, catalytic domain; IPR012982: PADR1 domain	GO:0003677 MF: DNA binding;GO:0003950 MF: NAD+ ADP-ribosyltransferase activity;GO:0005634 CC: nucleus;GO:0006471 BP: protein ADP-ribosylation;GO:0008270 MF: zinc ion binding;GO:0051287 MF: NAD binding	G	PF00645; PF08063; PF00533; PF05406; PF02877; PF00644	IPR001357; IPR001510; IPR004102; IPR008288; IPR008893; IPR012317; IPR012982	GO:0003677; GO:0003950; GO:0005634; GO:0006471; GO:0008270; GO:0051287
TraesCS1A01G038400.2	0	***	tr|A0A1D6RGL7|A0A1D6RGL7_WHEAT	Poly [ADP-ribose] polymerase	PF00645: Poly(ADP-ribose) polymerase and DNA-Ligase Zn-finger region; PF08063: PADR1 (NUC008) domain; PF00533: BRCA1 C Terminus (BRCT) domain; PF05406: WGR domain; PF02877: Poly(ADP-ribose) polymerase, regulatory domain; PF00644: Poly(ADP-ribose) polymerase catalytic domain	IPR001357: BRCT domain; IPR001510: Zinc finger, PARP-type; IPR004102: Poly(ADP-ribose) polymerase, regulatory domain; IPR008288: Poly [ADP-ribose] polymerase; IPR008893: WGR domain; IPR012317: Poly(ADP-ribose) polymerase, catalytic domain; IPR012982: PADR1 domain	GO:0003677 MF: DNA binding;GO:0003950 MF: NAD+ ADP-ribosyltransferase activity;GO:0005634 CC: nucleus;GO:0006471 BP: protein ADP-ribosylation;GO:0008270 MF: zinc ion binding;GO:0051287 MF: NAD binding	G	PF00645; PF08063; PF00533; PF05406; PF02877; PF00644	IPR001357; IPR001510; IPR004102; IPR008288; IPR008893; IPR012317; IPR012982	GO:0003677; GO:0003950; GO:0005634; GO:0006471; GO:0008270; GO:0051287
TraesCS1A01G038500.1	1	--*	sp|Q9QYF3|MYO5A_RAT	Unconventional myosin-Va				G
TraesCS1A01G038600.1	1	*-*	tr|C1K3M2|C1K3M2_WHEAT	Pm3-like disease resistance protein	PF00931: NB-ARC domain	IPR002182: NB-ARC; IPR027417: P-loop containing nucleoside triphosphate hydrolase	GO:0043531 MF: ADP binding	G	PF00931	IPR002182; IPR027417	GO:0043531
TraesCS1A01G038700.1	1	***	tr|A0A0U2I197|A0A0U2I197_ORYSA	NBS-LRR-like resistance protein	PF00931: NB-ARC domain	IPR002182: NB-ARC; IPR011991: Winged helix-turn-helix DNA-binding domain; IPR027417: P-loop containing nucleoside triphosphate hydrolase; IPR032675: Leucine-rich repeat domain, L domain-like	GO:0043531 MF: ADP binding	G	PF00931	IPR002182; IPR011991; IPR027417; IPR032675	GO:0043531
TraesCS1A01G038800.1	1	--*	sp|B1ZGP6|MURB_METPB	UDP-N-acetylenolpyruvoylglucosamine reductase				G
TraesCS1A01G038900.1	1	--*	AT4G29090.1	Ribonuclease H-like superfamily protein				TE
TraesCS1A01G039000.1	1	-**	tr|C9E1C1|C9E1C1_WHEAT	Defensin				G
TraesCS1A01G039100.1	0	***	tr|N1QSY8|N1QSY8_AEGTA	B3 domain-containing protein	PF02362: B3 DNA binding domain	IPR003340: B3 DNA binding domain; IPR015300: DNA-binding pseudobarrel domain	GO:0003677 MF: DNA binding	G	PF02362	IPR003340; IPR015300	GO:0003677
TraesCS1A01G039100.2	0	***	tr|N1QSY8|N1QSY8_AEGTA	B3 domain-containing protein	PF02362: B3 DNA binding domain	IPR003340: B3 DNA binding domain; IPR015300: DNA-binding pseudobarrel domain	GO:0003677 MF: DNA binding	G	PF02362	IPR003340; IPR015300	GO:0003677
TraesCS1A01G039100.3	0	***	tr|N1QSY8|N1QSY8_AEGTA	B3 domain-containing protein	PF02362: B3 DNA binding domain	IPR003340: B3 DNA binding domain; IPR015300: DNA-binding pseudobarrel domain	GO:0003677 MF: DNA binding	G	PF02362	IPR003340; IPR015300	GO:0003677
TraesCS1A01G039100.4	1	***	tr|N1QSY8|N1QSY8_AEGTA	B3 domain-containing protein	PF02362: B3 DNA binding domain	IPR003340: B3 DNA binding domain; IPR015300: DNA-binding pseudobarrel domain	GO:0003677 MF: DNA binding	G	PF02362	IPR003340; IPR015300	GO:0003677
TraesCS1A01G039100.5	0	***	tr|N1QSY8|N1QSY8_AEGTA	B3 domain-containing protein				G
TraesCS1A01G039200.1	1	***	tr|N1QPP3|N1QPP3_AEGTA	MORC family CW-type zinc finger protein 4	PF13589: Histidine kinase-, DNA gyrase B-, and HSP90-like ATPase	IPR003594: Histidine kinase-like ATPase, C-terminal domain		G	PF13589	IPR003594
TraesCS1A01G039300.1	1	***	tr|R7W1C7|R7W1C7_AEGTA	Type I inositol-1,4,5-trisphosphate 5-phosphatase 1	PF03372: Endonuclease/Exonuclease/phosphatase family	IPR000300: Inositol polyphosphate-related phosphatase; IPR005135: Endonuclease/exonuclease/phosphatase	GO:0046856 BP: phosphatidylinositol dephosphorylation	TE?	PF03372	IPR000300; IPR005135	GO:0046856
TraesCS1A01G039400.1	0	***	tr|G7LA57|G7LA57_MEDTR	Armadillo/beta-catenin-like repeat protein	PF04063: Domain of unknown function (DUF383)	IPR007205: Protein HGH1 N-terminal; IPR011989: Armadillo-like helical; IPR016024: Armadillo-type fold	GO:0005488 MF: binding	G	PF04063	IPR007205; IPR011989; IPR016024	GO:0005488
TraesCS1A01G039400.2	1	***	tr|G7LA57|G7LA57_MEDTR	Armadillo/beta-catenin-like repeat protein	PF04063: Domain of unknown function (DUF383)	IPR007205: Protein HGH1 N-terminal; IPR011989: Armadillo-like helical; IPR016024: Armadillo-type fold	GO:0005488 MF: binding	G	PF04063	IPR007205; IPR011989; IPR016024	GO:0005488
TraesCS1A01G039500.1	0	*-*	tr|A0A118K5B4|A0A118K5B4_CYNCS	Aminotransferase-like, plant mobile domain-containing protein				TE
TraesCS1A01G039500.2	1	--*	sp|Q7VP04|RLMKL_HAEDU	Ribosomal RNA large subunit methyltransferase K/L				G
TraesCS1A01G039600.1	1	--*	tr|V9XX51|V9XX51_9POAL	High molecular weight glutenin subunit				G
TraesCS1A01G039700.1	1	*-*	tr|Q53QH6|Q53QH6_ORYSJ	ABC transporter, putative	PF00664: ABC transporter transmembrane region; PF00005: ABC transporter	IPR003439: ABC transporter-like; IPR003593: AAA+ ATPase domain; IPR011527: ABC transporter type 1, transmembrane domain; IPR017871: ABC transporter, conserved site; IPR027417: P-loop containing nucleoside triphosphate hydrolase	GO:0005524 MF: ATP binding;GO:0006810 BP: transport;GO:0016021 CC: integral component of membrane;GO:0016887 MF: ATPase activity;GO:0042626 MF: ATPase activity, coupled to transmembrane movement of substances;GO:0055085 BP: transmembrane transport	G	PF00664; PF00005	IPR003439; IPR003593; IPR011527; IPR017871; IPR027417	GO:0005524; GO:0006810; GO:0016021; GO:0016887; GO:0042626; GO:0055085
TraesCS1A01G039800.1	1	***	tr|A0A1D5S3Z4|A0A1D5S3Z4_WHEAT	3-ketoacyl-CoA synthase	PF08392: FAE1/Type III polyketide synthase-like protein; PF08541: 3-Oxoacyl-[acyl-carrier-protein (ACP)] synthase III C terminal	IPR012392: Very-long-chain 3-ketoacyl-CoA synthase; IPR013601: FAE1/Type III polyketide synthase-like protein; IPR013747: 3-Oxoacyl-[acyl-carrier-protein (ACP)] synthase III, C-terminal; IPR016039: Thiolase-like	GO:0003824 MF: catalytic activity;GO:0006633 BP: fatty acid biosynthetic process;GO:0008152 BP: metabolic process;GO:0016020 CC: membrane;GO:0016747 MF: transferase activity, transferring acyl groups other than amino-acyl groups	G	PF08392; PF08541	IPR012392; IPR013601; IPR013747; IPR016039	GO:0003824; GO:0006633; GO:0008152; GO:0016020; GO:0016747
TraesCS1A01G039900.1	1	--*	AT5G26180.5	S-adenosyl-L-methionine-dependent methyltransferases superfamily protein	PF13968: Domain of unknown function (DUF4220); PF04578: Protein of unknown function, DUF594	IPR007658: Protein of unknown function DUF594; IPR025315: Domain of unknown function DUF4220		G	PF13968; PF04578	IPR007658; IPR025315
TraesCS1A01G040000.1	1	--*	sp|Q65T54|CYSI_MANSM	Sulfite reductase [NADPH] hemoprotein beta-component				G
TraesCS1A01G040100.1	1	***	tr|B9HM54|B9HM54_POPTR	Zinc finger family protein	PF13912: C2H2-type zinc finger	IPR013087: Zinc finger C2H2-type	GO:0003676 MF: nucleic acid binding	TE?	PF13912	IPR013087	GO:0003676
TraesCS1A01G040200.1	1	***	tr|B9HM54|B9HM54_POPTR	Zinc finger family protein	PF13912: C2H2-type zinc finger	IPR013087: Zinc finger C2H2-type	GO:0003676 MF: nucleic acid binding	TE?	PF13912	IPR013087	GO:0003676
TraesCS1A01G040300.1	1	***	tr|B9HM54|B9HM54_POPTR	Zinc finger family protein	PF13912: C2H2-type zinc finger	IPR013083: Zinc finger, RING/FYVE/PHD-type; IPR013087: Zinc finger C2H2-type	GO:0003676 MF: nucleic acid binding	TE?	PF13912	IPR013083; IPR013087	GO:0003676
TraesCS1A01G040400.1	1	*-*	tr|B6TYA4|B6TYA4_MAIZE	RNA binding protein	PF00076: RNA recognition motif. (a.k.a. RRM, RBD, or RNP domain); PF00098: Zinc knuckle	IPR000504: RNA recognition motif domain; IPR001878: Zinc finger, CCHC-type	GO:0003676 MF: nucleic acid binding;GO:0008270 MF: zinc ion binding	TE?	PF00076; PF00098	IPR000504; IPR001878	GO:0003676; GO:0008270
TraesCS1A01G040500.1	1	***	tr|A0A0B0NT69|A0A0B0NT69_GOSAR	Protein-tyrosine sulfotransferase-like protein				G
TraesCS1A01G040600.1	1	***	tr|A0A1D5S2P8|A0A1D5S2P8_WHEAT	Glucose-6-phosphate isomerase	PF00342: Phosphoglucose isomerase	IPR001672: Phosphoglucose isomerase (PGI); IPR018189: Phosphoglucose isomerase, conserved site; IPR023096: Phosphoglucose isomerase, C-terminal	GO:0004347 MF: glucose-6-phosphate isomerase activity;GO:0006094 BP: gluconeogenesis;GO:0006096 BP: glycolytic process	G	PF00342	IPR001672; IPR018189; IPR023096	GO:0004347; GO:0006094; GO:0006096
TraesCS1A01G040700.1	1	***	tr|M7YWU2|M7YWU2_TRIUA	Disease resistance protein RPM1	PF00931: NB-ARC domain	IPR002182: NB-ARC; IPR011991: Winged helix-turn-helix DNA-binding domain; IPR027417: P-loop containing nucleoside triphosphate hydrolase; IPR032675: Leucine-rich repeat domain, L domain-like	GO:0043531 MF: ADP binding	G	PF00931	IPR002182; IPR011991; IPR027417; IPR032675	GO:0043531
TraesCS1A01G040800.1	1	***	tr|Q7XBC2|Q7XBC2_WHEAT	Powder tolerance-related protein				G
TraesCS1A01G040900.1	1	***	tr|A0A1D5S1D6|A0A1D5S1D6_WHEAT	3-ketoacyl-CoA synthase	PF08392: FAE1/Type III polyketide synthase-like protein; PF08541: 3-Oxoacyl-[acyl-carrier-protein (ACP)] synthase III C terminal	IPR012392: Very-long-chain 3-ketoacyl-CoA synthase; IPR013601: FAE1/Type III polyketide synthase-like protein; IPR013747: 3-Oxoacyl-[acyl-carrier-protein (ACP)] synthase III, C-terminal; IPR016039: Thiolase-like	GO:0003824 MF: catalytic activity;GO:0006633 BP: fatty acid biosynthetic process;GO:0008152 BP: metabolic process;GO:0016020 CC: membrane;GO:0016747 MF: transferase activity, transferring acyl groups other than amino-acyl groups	G	PF08392; PF08541	IPR012392; IPR013601; IPR013747; IPR016039	GO:0003824; GO:0006633; GO:0008152; GO:0016020; GO:0016747
TraesCS1A01G041000.1	1	--*	sp|A7GIK1|GATB_CLOBL	Aspartyl/glutamyl-tRNA(Asn/Gln) amidotransferase subunit B				G
TraesCS1A01G041100.1	1	*-*	AT5G45520.2	Leucine-rich repeat (LRR) family protein	PF00931: NB-ARC domain	IPR002182: NB-ARC; IPR011991: Winged helix-turn-helix DNA-binding domain; IPR027417: P-loop containing nucleoside triphosphate hydrolase; IPR032675: Leucine-rich repeat domain, L domain-like	GO:0043531 MF: ADP binding	G	PF00931	IPR002182; IPR011991; IPR027417; IPR032675	GO:0043531
TraesCS1A01G041200.1	1	***	sp|P83472|ICI_LUMTE	Chymotrypsin inhibitor	PF00280: Potato inhibitor I family	IPR000864: Proteinase inhibitor I13, potato inhibitor I	GO:0004867 MF: serine-type endopeptidase inhibitor activity;GO:0009611 BP: response to wounding	G	PF00280	IPR000864	GO:0004867; GO:0009611
TraesCS1A01G041300.1	1	***	sp|P83472|ICI_LUMTE	Chymotrypsin inhibitor	PF00280: Potato inhibitor I family	IPR000864: Proteinase inhibitor I13, potato inhibitor I	GO:0004867 MF: serine-type endopeptidase inhibitor activity;GO:0009611 BP: response to wounding	G	PF00280	IPR000864	GO:0004867; GO:0009611
TraesCS1A01G041400.1	1	***	sp|P83472|ICI_LUMTE	Chymotrypsin inhibitor	PF00280: Potato inhibitor I family	IPR000864: Proteinase inhibitor I13, potato inhibitor I	GO:0004867 MF: serine-type endopeptidase inhibitor activity;GO:0009611 BP: response to wounding	G	PF00280	IPR000864	GO:0004867; GO:0009611
TraesCS1A01G041500.1	1	***	sp|P83472|ICI_LUMTE	Chymotrypsin inhibitor	PF00280: Potato inhibitor I family	IPR000864: Proteinase inhibitor I13, potato inhibitor I	GO:0004867 MF: serine-type endopeptidase inhibitor activity;GO:0009611 BP: response to wounding	G	PF00280	IPR000864	GO:0004867; GO:0009611
TraesCS1A01G041600.1	1	***	sp|P83472|ICI_LUMTE	Chymotrypsin inhibitor	PF00280: Potato inhibitor I family	IPR000864: Proteinase inhibitor I13, potato inhibitor I	GO:0004867 MF: serine-type endopeptidase inhibitor activity;GO:0009611 BP: response to wounding	G	PF00280	IPR000864	GO:0004867; GO:0009611
TraesCS1A01G041700.1	1	***	tr|A0A199V3N5|A0A199V3N5_ANACO	Benzyl alcohol O-benzoyltransferase	PF02458: Transferase family	IPR003480: Transferase	GO:0016747 MF: transferase activity, transferring acyl groups other than amino-acyl groups	G	PF02458	IPR003480	GO:0016747
TraesCS1A01G041800.1	1	--*	sp|P08753|GNAI3_RAT	Guanine nucleotide-binding protein G(k) subunit alpha				G
TraesCS1A01G041900.1	1	--*	sp|Q9DC51|GNAI3_MOUSE	Guanine nucleotide-binding protein G(k) subunit alpha				G
TraesCS1A01G042000.1	1	--*	tr|A0A0J8B8I8|A0A0J8B8I8_BETVU	DNA topoisomerase				G
TraesCS1A01G042100.1	1	--*	sp|A6T6A3|SYL_KLEP7	Leucine--tRNA ligase				G
TraesCS1A01G042200.1	1	*-*	tr|M7ZH19|M7ZH19_TRIUA	Bifunctional polymyxin resistance protein ArnA		IPR001574: Ribosome-inactivating protein; IPR016138: Ribosome-inactivating protein, subdomain 1	GO:0017148 BP: negative regulation of translation;GO:0030598 MF: rRNA N-glycosylase activity	G		IPR001574; IPR016138	GO:0017148; GO:0030598
TraesCS1A01G042300.1	1	***	tr|C0Z225|C0Z225_ARATH	ARM repeat superfamily protein		IPR011989: Armadillo-like helical; IPR016024: Armadillo-type fold	GO:0005488 MF: binding	G		IPR011989; IPR016024	GO:0005488
TraesCS1A01G042400.1	1	***	tr|Q4A3V0|Q4A3V0_PHYPA	Germin-like protein	PF00190: Cupin	IPR001929: Germin; IPR006045: Cupin 1; IPR011051: RmlC-like cupin domain; IPR014710: RmlC-like jelly roll fold	GO:0030145 MF: manganese ion binding;GO:0045735 MF: nutrient reservoir activity	G	PF00190	IPR001929; IPR006045; IPR011051; IPR014710	GO:0030145; GO:0045735
TraesCS1A01G042500.1	1	***	tr|R7W8X7|R7W8X7_AEGTA	Chaperone protein dnaJ	PF00226: DnaJ domain; PF11926: Domain of unknown function (DUF3444)	IPR001623: DnaJ domain; IPR024593: Domain of unknown function DUF3444		G	PF00226; PF11926	IPR001623; IPR024593
TraesCS1A01G042600.1	1	***	tr|M8A9R3|M8A9R3_TRIUA	3'-N-debenzoyl-2'-deoxytaxol N-benzoyltransferase	PF02458: Transferase family	IPR003480: Transferase	GO:0016747 MF: transferase activity, transferring acyl groups other than amino-acyl groups	G	PF02458	IPR003480	GO:0016747
TraesCS1A01G042700.1	1	***	tr|K7UIU3|K7UIU3_MAIZE	MYB transcription factor	PF00249: Myb-like DNA-binding domain	IPR001005: SANT/Myb domain; IPR009057: Homeobox domain-like; IPR017930: Myb domain	GO:0003677 MF: DNA binding	G	PF00249	IPR001005; IPR009057; IPR017930	GO:0003677
TraesCS1A01G042800.1	1	***	AT2G28690.1	TOX high mobility group box protein, putative (DUF1635)	PF07795: Protein of unknown function (DUF1635)	IPR012862: Protein of unknown function DUF1635		G	PF07795	IPR012862
TraesCS1A01G042900.1	1	***	tr|A0A0K9P7F6|A0A0K9P7F6_ZOSMR	Histone-lysine N-methyltransferase	PF02182: SAD/SRA domain; PF05033: Pre-SET motif; PF00856: SET domain	IPR001214: SET domain; IPR003105: SRA-YDG; IPR007728: Pre-SET domain; IPR015947: PUA-like domain; IPR025794: Histone H3-K9 methyltransferase, plant	GO:0005515 MF: protein binding;GO:0005634 CC: nucleus;GO:0008270 MF: zinc ion binding;GO:0016571 BP: histone methylation;GO:0018024 MF: histone-lysine N-methyltransferase activity;GO:0034968 BP: histone lysine methylation;GO:0042393 MF: histone binding	G	PF02182; PF05033; PF00856	IPR001214; IPR003105; IPR007728; IPR015947; IPR025794	GO:0005515; GO:0005634; GO:0008270; GO:0016571; GO:0018024; GO:0034968; GO:0042393
TraesCS1A01G043000.1	1	--*	AT4G26670.1	Mitochondrial import inner membrane translocase subunit Tim17/Tim22/Tim23 family protein				G
TraesCS1A01G043100.1	1	***	tr|A0A0K9PN07|A0A0K9PN07_ZOSMR	AT hook motif DNA-binding family protein	PF03479: Domain of unknown function (DUF296)	IPR005175: PPC domain		G	PF03479	IPR005175
TraesCS1A01G043200.1	1	***	tr|B9SEI0|B9SEI0_RICCO	Coiled-coil domain-containing protein, putative	PF04502: Family of unknown function (DUF572)	IPR007590: CWC16 protein		G	PF04502	IPR007590
TraesCS1A01G043300.1	1	--*	tr|G7JHG6|G7JHG6_MEDTR	Clavata3/ESR (CLE) gene family member				G
TraesCS1A01G043400.1	1	***	tr|Q6K268|Q6K268_ORYSJ	Ankyrin repeat protein-like	PF12796: Ankyrin repeats (3 copies); PF13181: Tetratricopeptide repeat	IPR002110: Ankyrin repeat; IPR011990: Tetratricopeptide-like helical domain; IPR013026: Tetratricopeptide repeat-containing domain; IPR019734: Tetratricopeptide repeat; IPR020683: Ankyrin repeat-containing domain	GO:0005515 MF: protein binding	G	PF12796; PF13181	IPR002110; IPR011990; IPR013026; IPR019734; IPR020683	GO:0005515
TraesCS1A01G043500.1	1	*-*	AT5G20030.2	Plant Tudor-like RNA-binding protein	PF03735: ENT domain	IPR005491: ENT domain		G	PF03735	IPR005491
TraesCS1A01G043600.1	1	***	tr|G7IZY7|G7IZY7_MEDTR	RNA polymerase II transcription factor SIII (Elongin) subunit A	PF06881: RNA polymerase II transcription factor SIII (Elongin) subunit A	IPR010684: RNA polymerase II transcription factor SIII, subunit A	GO:0005634 CC: nucleus;GO:0006355 BP: regulation of transcription, DNA-templated;GO:0016021 CC: integral component of membrane	G	PF06881	IPR010684	GO:0005634; GO:0006355; GO:0016021
TraesCS1A01G043700.1	1	***	tr|A0A1E5V035|A0A1E5V035_9POAL	Citrate-binding protein	PF08787: Alginate lyase	IPR013320: Concanavalin A-like lectin/glucanase domain; IPR014895: Alginate lyase 2		G	PF08787	IPR013320; IPR014895
TraesCS1A01G043800.1	1	***	tr|B6SHB6|B6SHB6_MAIZE	Transcription elongation factor 1	PF05129: Transcription elongation factor Elf1 like	IPR007808: Transcription elongation factor 1		G	PF05129	IPR007808
TraesCS1A01G043900.1	1	***	tr|M7YKQ5|M7YKQ5_TRIUA	Laccase	PF07732: Multicopper oxidase; PF00394: Multicopper oxidase; PF07731: Multicopper oxidase	IPR001117: Multicopper oxidase, type 1; IPR002355: Multicopper oxidase, copper-binding site; IPR008972: Cupredoxin; IPR011706: Multicopper oxidase, type 2; IPR011707: Multicopper oxidase, type 3; IPR017761: Laccase	GO:0005507 MF: copper ion binding;GO:0016491 MF: oxidoreductase activity;GO:0046274 BP: lignin catabolic process;GO:0048046 CC: apoplast;GO:0052716 MF: hydroquinone:oxygen oxidoreductase activity;GO:0055114 BP: oxidation-reduction process	G	PF07732; PF00394; PF07731	IPR001117; IPR002355; IPR008972; IPR011706; IPR011707; IPR017761	GO:0005507; GO:0016491; GO:0046274; GO:0048046; GO:0052716; GO:0055114
TraesCS1A01G044000.1	1	--*	tr|A0A061DQA4|A0A061DQA4_THECC	Ankyrin repeat family protein, putative	PF00023: Ankyrin repeat	IPR002110: Ankyrin repeat; IPR020683: Ankyrin repeat-containing domain	GO:0005515 MF: protein binding	G	PF00023	IPR002110; IPR020683	GO:0005515
TraesCS1A01G044100.1	1	--*	AT1G11950.3	Transcription factor jumonji (jmjC) domain-containing protein				G
TraesCS1A01G044200.1	1	***	tr|T2DNC6|T2DNC6_PHAVU	Protein transport SEC13-like protein	PF00400: WD domain, G-beta repeat	IPR001680: WD40 repeat; IPR015943: WD40/YVTN repeat-like-containing domain; IPR017986: WD40-repeat-containing domain; IPR020472: G-protein beta WD-40 repeat	GO:0005515 MF: protein binding	G	PF00400	IPR001680; IPR015943; IPR017986; IPR020472	GO:0005515
TraesCS1A01G044300.1	1	--*	AT5G60100.5	pseudo-response regulator 3				G
TraesCS1A01G044400.1	1	***	tr|A0A1D1XR67|A0A1D1XR67_9ARAE	Ankyrin repeat-containing protein	PF12796: Ankyrin repeats (3 copies); PF13857: Ankyrin repeats (many copies); PF13962: Domain of unknown function	IPR002110: Ankyrin repeat; IPR020683: Ankyrin repeat-containing domain; IPR026961: PGG domain	GO:0005515 MF: protein binding	G	PF12796; PF13857; PF13962	IPR002110; IPR020683; IPR026961	GO:0005515
TraesCS1A01G044500.1	1	***	tr|F4JDC3|F4JDC3_ARATH	Evolutionarily conserved C-terminal region 2	PF04146: YT521-B-like domain	IPR007275: YTH domain	GO:0003723 MF: RNA binding	G	PF04146	IPR007275	GO:0003723
TraesCS1A01G044500.2	0	*-*	tr|F4JDC3|F4JDC3_ARATH	Evolutionarily conserved C-terminal region 2	PF04146: YT521-B-like domain	IPR007275: YTH domain	GO:0003723 MF: RNA binding	G	PF04146	IPR007275	GO:0003723
TraesCS1A01G044600.1	1	***	tr|A0A1D5S1X8|A0A1D5S1X8_WHEAT	7,8-dihydroneopterin aldolase	PF02152: Dihydroneopterin aldolase	IPR006156: Dihydroneopterin aldolase; IPR006157: Dihydroneopterin aldolase/epimerase domain	GO:0004150 MF: dihydroneopterin aldolase activity;GO:0006760 BP: folic acid-containing compound metabolic process	G	PF02152	IPR006156; IPR006157	GO:0004150; GO:0006760
TraesCS1A01G044700.1	1	***	AT1G69890.1	actin cross-linking protein (DUF569)	PF04601: Domain of unknown function (DUF569)	IPR007679: Domain of unknown function DUF569; IPR008999: Actin cross-linking		G	PF04601	IPR007679; IPR008999
TraesCS1A01G044800.1	1	***	tr|A8HXL0|A8HXL0_CHLRE	UDP galactose transporter-related protein	PF08449: UAA transporter family	IPR013657: UAA transporter	GO:0055085 BP: transmembrane transport	G	PF08449	IPR013657	GO:0055085
TraesCS1A01G044900.1	1	***	tr|B2CDE2|B2CDE2_9ASPA	Agamous MADS-box transcription factor	PF00319: SRF-type transcription factor (DNA-binding and dimerisation domain); PF01486: K-box region	IPR002100: Transcription factor, MADS-box; IPR002487: Transcription factor, K-box	GO:0003677 MF: DNA binding;GO:0003700 MF: transcription factor activity, sequence-specific DNA binding;GO:0005634 CC: nucleus;GO:0006355 BP: regulation of transcription, DNA-templated;GO:0046983 MF: protein dimerization activity	G	PF00319; PF01486	IPR002100; IPR002487	GO:0003677; GO:0003700; GO:0005634; GO:0006355; GO:0046983
TraesCS1A01G045000.1	1	***	tr|B2CDE2|B2CDE2_9ASPA	Agamous MADS-box transcription factor	PF00319: SRF-type transcription factor (DNA-binding and dimerisation domain); PF01486: K-box region	IPR002100: Transcription factor, MADS-box; IPR002487: Transcription factor, K-box	GO:0003677 MF: DNA binding;GO:0003700 MF: transcription factor activity, sequence-specific DNA binding;GO:0005634 CC: nucleus;GO:0006355 BP: regulation of transcription, DNA-templated;GO:0046983 MF: protein dimerization activity	G	PF00319; PF01486	IPR002100; IPR002487	GO:0003677; GO:0003700; GO:0005634; GO:0006355; GO:0046983
TraesCS1A01G045100.1	1	--*	AT3G44810.1	F-box family protein	PF00646: F-box domain; PF08387: FBD	IPR001810: F-box domain; IPR006566: FBD domain; IPR032675: Leucine-rich repeat domain, L domain-like	GO:0005515 MF: protein binding	TE?	PF00646; PF08387	IPR001810; IPR006566; IPR032675	GO:0005515
TraesCS1A01G045200.1	1	*-*	tr|A0A151RUP0|A0A151RUP0_CAJCA	Retrovirus-related Pol polyprotein from transposon TNT 1-94	PF14223: gag-polypeptide of LTR copia-type			TE	PF14223
TraesCS1A01G045300.1	0	***	tr|A0A103YIH0|A0A103YIH0_CYNCS	Dual specificity phosphatase	PF00782: Dual specificity phosphatase, catalytic domain	IPR000340: Dual specificity phosphatase, catalytic domain; IPR000387: Tyrosine specific protein phosphatases domain; IPR016130: Protein-tyrosine phosphatase, active site; IPR020422: Dual specificity protein phosphatase domain; IPR029006: ADF-H/Gelsolin-like domain; IPR029021: Protein-tyrosine phosphatase-like	GO:0004725 MF: protein tyrosine phosphatase activity;GO:0006470 BP: protein dephosphorylation;GO:0008138 MF: protein tyrosine/serine/threonine phosphatase activity;GO:0016311 BP: dephosphorylation;GO:0016791 MF: phosphatase activity	G	PF00782	IPR000340; IPR000387; IPR016130; IPR020422; IPR029006; IPR029021	GO:0004725; GO:0006470; GO:0008138; GO:0016311; GO:0016791
TraesCS1A01G045300.2	1	***	tr|A0A103YIH0|A0A103YIH0_CYNCS	Dual specificity phosphatase	PF00782: Dual specificity phosphatase, catalytic domain	IPR000340: Dual specificity phosphatase, catalytic domain; IPR000387: Tyrosine specific protein phosphatases domain; IPR016130: Protein-tyrosine phosphatase, active site; IPR020422: Dual specificity protein phosphatase domain; IPR029006: ADF-H/Gelsolin-like domain; IPR029021: Protein-tyrosine phosphatase-like	GO:0004725 MF: protein tyrosine phosphatase activity;GO:0006470 BP: protein dephosphorylation;GO:0008138 MF: protein tyrosine/serine/threonine phosphatase activity;GO:0016311 BP: dephosphorylation;GO:0016791 MF: phosphatase activity	G	PF00782	IPR000340; IPR000387; IPR016130; IPR020422; IPR029006; IPR029021	GO:0004725; GO:0006470; GO:0008138; GO:0016311; GO:0016791
TraesCS1A01G045400.1	1	***	tr|W4ZUV9|W4ZUV9_WHEAT	Beta-hexosaminidase	PF14845: beta-acetyl hexosaminidase like; PF00728: Glycosyl hydrolase family 20, catalytic domain	IPR015883: Glycoside hydrolase family 20, catalytic domain; IPR017853: Glycoside hydrolase superfamily; IPR025705: Beta-hexosaminidase; IPR029018: Chitobiase/beta-hexosaminidase domain 2-like; IPR029019: Beta-hexosaminidase, eukaryotic type, N-terminal	GO:0004553 MF: hydrolase activity, hydrolyzing O-glycosyl compounds;GO:0004563 MF: beta-N-acetylhexosaminidase activity;GO:0005975 BP: carbohydrate metabolic process	G	PF14845; PF00728	IPR015883; IPR017853; IPR025705; IPR029018; IPR029019	GO:0004553; GO:0004563; GO:0005975
TraesCS1A01G045500.1	1	--*	AT3G46450.3	SEC14 cytosolic factor family protein / phosphoglyceride transfer family protein				G
TraesCS1A01G045600.1	1	--*	sp|B5XKR3|ADDB_STRPZ	ATP-dependent helicase/deoxyribonuclease subunit B				TE?
TraesCS1A01G045700.1	1	***	tr|A0A173GPK0|A0A173GPK0_9ASPA	Glutathione S-transferase	PF13417: Glutathione S-transferase, N-terminal domain; PF13410: Glutathione S-transferase, C-terminal domain	IPR004045: Glutathione S-transferase, N-terminal; IPR010987: Glutathione S-transferase, C-terminal-like; IPR012336: Thioredoxin-like fold	GO:0005515 MF: protein binding	G	PF13417; PF13410	IPR004045; IPR010987; IPR012336	GO:0005515
TraesCS1A01G045800.1	1	***	tr|Q06AW2|Q06AW2_CHEQI	11S seed storage globulin A	PF00190: Cupin	IPR006044: 11-S seed storage protein, plant; IPR006045: Cupin 1; IPR011051: RmlC-like cupin domain; IPR014710: RmlC-like jelly roll fold	GO:0045735 MF: nutrient reservoir activity	G	PF00190	IPR006044; IPR006045; IPR011051; IPR014710	GO:0045735
TraesCS1A01G045900.1	1	--*	AT5G03500.7	Mediator complex, subunit Med7				G
TraesCS1A01G046000.1	1	*-*	tr|A0A072VNE5|A0A072VNE5_MEDTR	Glucan endo-1,3-beta-glucosidase	PF00332: Glycosyl hydrolases family 17	IPR000490: Glycoside hydrolase family 17; IPR017853: Glycoside hydrolase superfamily	GO:0004553 MF: hydrolase activity, hydrolyzing O-glycosyl compounds;GO:0005975 BP: carbohydrate metabolic process	G	PF00332	IPR000490; IPR017853	GO:0004553; GO:0005975
TraesCS1A01G046100.1	0	*-*	AT5G43880.4	methyl-coenzyme M reductase II subunit gamma, putative (DUF3741)	PF14383: DUF761-associated sequence motif; PF12552: Protein of unknown function (DUF3741); PF14309: Domain of unknown function (DUF4378)	IPR022212: Domain of unknown function DUF3741; IPR025486: Domain of unknown function DUF4378; IPR032795: DUF3741-associated sequence motif		G	PF14383; PF12552; PF14309	IPR022212; IPR025486; IPR032795
TraesCS1A01G046100.2	1	*-*	AT5G43880.4	methyl-coenzyme M reductase II subunit gamma, putative (DUF3741)	PF14383: DUF761-associated sequence motif; PF12552: Protein of unknown function (DUF3741); PF14309: Domain of unknown function (DUF4378)	IPR022212: Domain of unknown function DUF3741; IPR025486: Domain of unknown function DUF4378; IPR032795: DUF3741-associated sequence motif		G	PF14383; PF12552; PF14309	IPR022212; IPR025486; IPR032795
TraesCS1A01G046200.1	1	--*	tr|M8BU25|M8BU25_AEGTA	Protein FAR1-RELATED SEQUENCE 5				TE
TraesCS1A01G046300.1	1	***	tr|A0A1D1XH06|A0A1D1XH06_9ARAE	Nudix hydrolase 9		IPR000086: NUDIX hydrolase domain; IPR015797: NUDIX hydrolase domain-like	GO:0016787 MF: hydrolase activity	G		IPR000086; IPR015797	GO:0016787
TraesCS1A01G046400.1	1	***	tr|A0A0K9PBZ9|A0A0K9PBZ9_ZOSMR	Trichome birefringence	PF14416: PMR5 N terminal Domain; PF13839: GDSL/SGNH-like Acyl-Esterase family found in Pmr5 and Cas1p	IPR025846: PMR5 N-terminal domain; IPR026057: PC-Esterase		G	PF14416; PF13839	IPR025846; IPR026057
TraesCS1A01G046500.1	1	***	tr|A0A1E5V7A2|A0A1E5V7A2_9POAL	E3 UFM1-protein ligase 1-like protein	PF09743: Uncharacterized conserved protein (DUF2042)	IPR018611: E3 UFM1-protein ligase 1		G	PF09743	IPR018611
TraesCS1A01G046500.2	0	***	tr|A0A1E5V7A2|A0A1E5V7A2_9POAL	E3 UFM1-protein ligase 1-like protein	PF09743: Uncharacterized conserved protein (DUF2042)	IPR018611: E3 UFM1-protein ligase 1		G	PF09743	IPR018611
TraesCS1A01G046600.1	1	*-*	tr|A0A1E5V7A2|A0A1E5V7A2_9POAL	E3 UFM1-protein ligase 1-like protein				G
TraesCS1A01G046700.1	1	***	tr|L0P2I7|L0P2I7_9POAL	PH01B035L11.17 protein				G
TraesCS1A01G046800.1	1	***	sp|Q5U3Z0|CU059_RAT	UPF0769 protein C21orf59 homolog	PF11069: Protein of unknown function (DUF2870)	IPR021298: Protein of unknown function DUF2870		G	PF11069	IPR021298
TraesCS1A01G046900.1	1	***	tr|I3SNE9|I3SNE9_MEDTR	Membrane-associated kinase regulator-like protein, putative				G
TraesCS1A01G047000.1	1	***	tr|A0A103XD00|A0A103XD00_CYNCS	Calcium-transporting ATPase	PF00690: Cation transporter/ATPase, N-terminus; PF00122: E1-E2 ATPase; PF13246: Cation transport ATPase (P-type); PF00702: haloacid dehalogenase-like hydrolase; PF00689: Cation transporting ATPase, C-terminus	IPR001757: P-type ATPase; IPR004014: Cation-transporting P-type ATPase, N-terminal; IPR006068: Cation-transporting P-type ATPase, C-terminal; IPR008250: P-type ATPase, A domain; IPR018303: P-type ATPase, phosphorylation site; IPR023214: HAD-like domain; IPR023298: P-type ATPase, transmembrane domain; IPR023299: P-type ATPase, cytoplasmic domain N	GO:0000166 MF: nucleotide binding;GO:0016021 CC: integral component of membrane;GO:0046872 MF: metal ion binding	G	PF00690; PF00122; PF13246; PF00702; PF00689	IPR001757; IPR004014; IPR006068; IPR008250; IPR018303; IPR023214; IPR023298; IPR023299	GO:0000166; GO:0016021; GO:0046872
TraesCS1A01G047100.1	1	--*	sp|Q7NYX3|RLMB_CHRVO	23S rRNA (guanosine-2'-O-)-methyltransferase RlmB				G
TraesCS1A01G047200.1	0	***	tr|A0A1D5S458|A0A1D5S458_WHEAT	Potassium transporter	PF02705: K+ potassium transporter	IPR003855: Potassium transporter	GO:0015079 MF: potassium ion transmembrane transporter activity;GO:0016020 CC: membrane;GO:0071805 BP: potassium ion transmembrane transport	G	PF02705	IPR003855	GO:0015079; GO:0016020; GO:0071805
TraesCS1A01G047200.2	1	***	tr|A0A1D5S458|A0A1D5S458_WHEAT	Potassium transporter	PF02705: K+ potassium transporter	IPR003855: Potassium transporter	GO:0015079 MF: potassium ion transmembrane transporter activity;GO:0016020 CC: membrane;GO:0071805 BP: potassium ion transmembrane transport	G	PF02705	IPR003855	GO:0015079; GO:0016020; GO:0071805
TraesCS1A01G047200.3	0	***	tr|A0A1D5S458|A0A1D5S458_WHEAT	Potassium transporter	PF02705: K+ potassium transporter	IPR003855: Potassium transporter	GO:0015079 MF: potassium ion transmembrane transporter activity;GO:0016020 CC: membrane;GO:0071805 BP: potassium ion transmembrane transport	G	PF02705	IPR003855	GO:0015079; GO:0016020; GO:0071805
TraesCS1A01G047300.1	1	***	tr|Q2QWF7|Q2QWF7_ORYSJ	Cytochrome P450 family protein, expressed	PF00067: Cytochrome P450	IPR001128: Cytochrome P450; IPR002401: Cytochrome P450, E-class, group I; IPR017972: Cytochrome P450, conserved site	GO:0005506 MF: iron ion binding;GO:0016705 MF: oxidoreductase activity, acting on paired donors, with incorporation or reduction of molecular oxygen;GO:0020037 MF: heme binding;GO:0055114 BP: oxidation-reduction process	G	PF00067	IPR001128; IPR002401; IPR017972	GO:0005506; GO:0016705; GO:0020037; GO:0055114
TraesCS1A01G047400.1	1	--*	sp|Q498C7|SIM14_RAT	Small integral membrane protein 14				G
TraesCS1A01G047500.1	1	***	tr|B4G1N4|B4G1N4_MAIZE	CsAtPR5				G
TraesCS1A01G047600.1	1	-**	AT2G02520.1	RNA-directed DNA polymerase (reverse transcriptase)-related family protein	PF13966: zinc-binding in reverse transcriptase	IPR026960: Reverse transcriptase zinc-binding domain		TE	PF13966	IPR026960
TraesCS1A01G047700.1	1	***	tr|A0A067XU00|A0A067XU00_CICAR	UDP-glycosyltransferase	PF00201: UDP-glucoronosyl and UDP-glucosyl transferase	IPR002213: UDP-glucuronosyl/UDP-glucosyltransferase	GO:0008152 BP: metabolic process;GO:0016758 MF: transferase activity, transferring hexosyl groups	G	PF00201	IPR002213	GO:0008152; GO:0016758
TraesCS1A01G047800.1	1	*-*	tr|M8C2B7|M8C2B7_AEGTA	Retrovirus-related Pol polyprotein from transposon TNT 1-94				TE
TraesCS1A01G047900.1	1	*-*	tr|M7ZQ19|M7ZQ19_TRIUA	Retrovirus-related Pol polyprotein from transposon TNT 1-94				TE
TraesCS1A01G048000.1	1	*-*	sp|P93194|RPK1_IPONI	Receptor-like protein kinase	PF00139: Legume lectin domain; PF00069: Protein kinase domain	IPR000719: Protein kinase domain; IPR001220: Legume lectin domain; IPR008271: Serine/threonine-protein kinase, active site; IPR011009: Protein kinase-like domain; IPR013320: Concanavalin A-like lectin/glucanase domain; IPR017441: Protein kinase, ATP binding site	GO:0004672 MF: protein kinase activity;GO:0005524 MF: ATP binding;GO:0006468 BP: protein phosphorylation;GO:0030246 MF: carbohydrate binding	G	PF00139; PF00069	IPR000719; IPR001220; IPR008271; IPR011009; IPR013320; IPR017441	GO:0004672; GO:0005524; GO:0006468; GO:0030246
TraesCS1A01G048100.1	1	***	tr|B8XSM9|B8XSM9_WHEAT	Lectin receptor kinase	PF00139: Legume lectin domain; PF00069: Protein kinase domain	IPR000719: Protein kinase domain; IPR001220: Legume lectin domain; IPR008271: Serine/threonine-protein kinase, active site; IPR011009: Protein kinase-like domain; IPR013320: Concanavalin A-like lectin/glucanase domain; IPR017441: Protein kinase, ATP binding site	GO:0004672 MF: protein kinase activity;GO:0005524 MF: ATP binding;GO:0006468 BP: protein phosphorylation;GO:0030246 MF: carbohydrate binding	G	PF00139; PF00069	IPR000719; IPR001220; IPR008271; IPR011009; IPR013320; IPR017441	GO:0004672; GO:0005524; GO:0006468; GO:0030246
TraesCS1A01G048200.1	1	***	tr|B4G1N4|B4G1N4_MAIZE	CsAtPR5				G
TraesCS1A01G048300.1	1	***	tr|Q7XTK1|Q7XTK1_ORYSJ	Elongation factor	PF00009: Elongation factor Tu GTP binding domain; PF03144: Elongation factor Tu domain 2; PF14492: Elongation Factor G, domain II; PF00679: Elongation factor G C-terminus	IPR000640: Translation elongation factor EFG, V domain; IPR000795: Transcription factor, GTP-binding domain; IPR004161: Translation elongation factor EFTu-like, domain 2; IPR009000: Translation protein, beta-barrel domain; IPR009022: Elongation factor G, III-V domain; IPR014721: Ribosomal protein S5 domain 2-type fold, subgroup; IPR020568: Ribosomal protein S5 domain 2-type fold; IPR027417: P-loo…	GO:0003924 MF: GTPase activity;GO:0005525 MF: GTP binding	G	PF00009; PF03144; PF14492; PF00679	IPR000640; IPR000795; IPR004161; IPR009000; IPR009022; IPR014721; IPR020568; IPR027417	GO:0003924; GO:0005525
TraesCS1A01G048400.1	1	***	tr|Q6K268|Q6K268_ORYSJ	Ankyrin repeat protein-like	PF12796: Ankyrin repeats (3 copies); PF00515: Tetratricopeptide repeat	IPR001440: Tetratricopeptide repeat 1; IPR002110: Ankyrin repeat; IPR011990: Tetratricopeptide-like helical domain; IPR013026: Tetratricopeptide repeat-containing domain; IPR019734: Tetratricopeptide repeat; IPR020683: Ankyrin repeat-containing domain	GO:0005515 MF: protein binding	G	PF12796; PF00515	IPR001440; IPR002110; IPR011990; IPR013026; IPR019734; IPR020683	GO:0005515
TraesCS1A01G048500.1	1	*-*	tr|B9I5G6|B9I5G6_POPTR	Ankyrin repeat family protein	PF13637: Ankyrin repeats (many copies)	IPR020683: Ankyrin repeat-containing domain		G	PF13637	IPR020683
TraesCS1A01G048600.1	1	*-*	tr|M7ZUQ9|M7ZUQ9_TRIUA	Nucleoporin GLE1	PF07817: GLE1-like protein	IPR012476: GLE1-like	GO:0005643 CC: nuclear pore;GO:0016973 BP: poly(A)+ mRNA export from nucleus	G	PF07817	IPR012476	GO:0005643; GO:0016973
TraesCS1A01G048700.1	1	***	tr|M8C9T6|M8C9T6_AEGTA	Non-specific lipid-transfer protein-like protein	PF14368: Probable lipid transfer	IPR000528: Plant lipid transfer protein/Par allergen; IPR016140: Bifunctional inhibitor/plant lipid transfer protein/seed storage helical domain	GO:0006869 BP: lipid transport;GO:0008289 MF: lipid binding	G	PF14368	IPR000528; IPR016140	GO:0006869; GO:0008289
TraesCS1A01G048800.1	1	--*	sp|Q9YCU5|SDO1_AERPE	Ribosome maturation protein SDO1 homolog				G
TraesCS1A01G048900.1	1	--*	AT5G57350.4	H -ATPase 3				G
TraesCS1A01G049000.1	1	--*	AT1G79810.1	Pex2/Pex12 N-terminal domain-containing protein / zinc finger (C3HC4-type RING finger) family protein				TE?
TraesCS1A01G049100.1	1	***	sp|Q08298|RD22_ARATH	BURP domain protein RD22	PF03181: BURP domain	IPR004873: BURP domain		G	PF03181	IPR004873
TraesCS1A01G049200.1	1	*-*	tr|G9HNR8|G9HNR8_PHODC	NADH dehydrogenase subunit 2	PF00361: Proton-conducting membrane transporter	IPR001750: NADH:quinone oxidoreductase/Mrp antiporter, membrane subunit		G	PF00361	IPR001750
TraesCS1A01G049300.1	1	***	tr|A0A1D1Y2R3|A0A1D1Y2R3_9ARAE	Nuclear pore complex protein Nup107	PF04121: Nuclear pore protein 84 / 107	IPR007252: Nuclear pore protein 84/107	GO:0005643 CC: nuclear pore;GO:0006810 BP: transport	G	PF04121	IPR007252	GO:0005643; GO:0006810
TraesCS1A01G049300.2	0	***	tr|A0A1D1Y2R3|A0A1D1Y2R3_9ARAE	Nuclear pore complex protein Nup107	PF04121: Nuclear pore protein 84 / 107	IPR007252: Nuclear pore protein 84/107	GO:0005643 CC: nuclear pore;GO:0006810 BP: transport	G	PF04121	IPR007252	GO:0005643; GO:0006810
TraesCS1A01G049300.3	0	***	tr|A0A1D1Y2R3|A0A1D1Y2R3_9ARAE	Nuclear pore complex protein Nup107	PF04121: Nuclear pore protein 84 / 107	IPR007252: Nuclear pore protein 84/107	GO:0005643 CC: nuclear pore;GO:0006810 BP: transport	G	PF04121	IPR007252	GO:0005643; GO:0006810
TraesCS1A01G049400.1	1	--*	AT5G24740.4	vacuolar protein sorting-associated protein, putative (DUF1162)	PF12274: Protein of unknown function (DUF3615)	IPR022059: Protein of unknown function DUF3615		G	PF12274	IPR022059
TraesCS1A01G049500.1	1	*-*	tr|G7K0J5|G7K0J5_MEDTR	DUF1639 family protein	PF07797: Protein of unknown function (DUF1639)	IPR012438: Protein of unknown function DUF1639		G	PF07797	IPR012438
TraesCS1A01G049600.1	0	***	tr|A0A0K9NPK2|A0A0K9NPK2_ZOSMR	ABC transporter G family member	PF00005: ABC transporter; PF01061: ABC-2 type transporter	IPR003439: ABC transporter-like; IPR003593: AAA+ ATPase domain; IPR013525: ABC-2 type transporter; IPR017871: ABC transporter, conserved site; IPR027417: P-loop containing nucleoside triphosphate hydrolase	GO:0005524 MF: ATP binding;GO:0016020 CC: membrane;GO:0016887 MF: ATPase activity	G	PF00005; PF01061	IPR003439; IPR003593; IPR013525; IPR017871; IPR027417	GO:0005524; GO:0016020; GO:0016887
TraesCS1A01G049600.2	1	***	tr|A0A0K9NPK2|A0A0K9NPK2_ZOSMR	ABC transporter G family member	PF00005: ABC transporter; PF01061: ABC-2 type transporter	IPR003439: ABC transporter-like; IPR003593: AAA+ ATPase domain; IPR013525: ABC-2 type transporter; IPR017871: ABC transporter, conserved site; IPR027417: P-loop containing nucleoside triphosphate hydrolase	GO:0005524 MF: ATP binding;GO:0016020 CC: membrane;GO:0016887 MF: ATPase activity	G	PF00005; PF01061	IPR003439; IPR003593; IPR013525; IPR017871; IPR027417	GO:0005524; GO:0016020; GO:0016887
TraesCS1A01G049700.1	1	***	tr|B9SGV2|B9SGV2_RICCO	Arginine/serine-rich splicing factor, putative	PF00076: RNA recognition motif. (a.k.a. RRM, RBD, or RNP domain); PF00098: Zinc knuckle	IPR000504: RNA recognition motif domain; IPR001878: Zinc finger, CCHC-type	GO:0003676 MF: nucleic acid binding;GO:0008270 MF: zinc ion binding	TE?	PF00076; PF00098	IPR000504; IPR001878	GO:0003676; GO:0008270
TraesCS1A01G049700.2	0	*-*	tr|B9SGV2|B9SGV2_RICCO	Arginine/serine-rich splicing factor, putative	PF00076: RNA recognition motif. (a.k.a. RRM, RBD, or RNP domain); PF00098: Zinc knuckle	IPR000504: RNA recognition motif domain; IPR001878: Zinc finger, CCHC-type	GO:0003676 MF: nucleic acid binding;GO:0008270 MF: zinc ion binding	TE?	PF00076; PF00098	IPR000504; IPR001878	GO:0003676; GO:0008270
TraesCS1A01G049800.1	1	***	tr|B9RYW1|B9RYW1_RICCO	Glucan endo-1,3-beta-glucosidase, putative	PF00332: Glycosyl hydrolases family 17	IPR000490: Glycoside hydrolase family 17; IPR017853: Glycoside hydrolase superfamily	GO:0004553 MF: hydrolase activity, hydrolyzing O-glycosyl compounds;GO:0005975 BP: carbohydrate metabolic process	G	PF00332	IPR000490; IPR017853	GO:0004553; GO:0005975
TraesCS1A01G049900.1	1	*-*	tr|M8BCV3|M8BCV3_AEGTA	Non-lysosomal glucosylceramidase				G
TraesCS1A01G050000.1	1	--*	AT4G37190.2	plasma membrane, autoregulation-binding site, misato segment II, myosin-like, tubulin/FtsZ protein				G
TraesCS1A01G050100.1	0	***	tr|B9RYV6|B9RYV6_RICCO	Alcohol dehydrogenase, putative	PF08240: Alcohol dehydrogenase GroES-like domain; PF00107: Zinc-binding dehydrogenase	IPR002328: Alcohol dehydrogenase, zinc-type, conserved site; IPR011032: GroES-like; IPR013149: Alcohol dehydrogenase, C-terminal; IPR013154: Alcohol dehydrogenase, N-terminal; IPR016040: NAD(P)-binding domain	GO:0008270 MF: zinc ion binding;GO:0016491 MF: oxidoreductase activity;GO:0055114 BP: oxidation-reduction process	G	PF08240; PF00107	IPR002328; IPR011032; IPR013149; IPR013154; IPR016040	GO:0008270; GO:0016491; GO:0055114
TraesCS1A01G050100.2	1	***	tr|B9RYV6|B9RYV6_RICCO	Alcohol dehydrogenase, putative	PF08240: Alcohol dehydrogenase GroES-like domain; PF00107: Zinc-binding dehydrogenase	IPR002328: Alcohol dehydrogenase, zinc-type, conserved site; IPR011032: GroES-like; IPR013149: Alcohol dehydrogenase, C-terminal; IPR013154: Alcohol dehydrogenase, N-terminal; IPR016040: NAD(P)-binding domain; IPR020843: Polyketide synthase, enoylreductase domain	GO:0008270 MF: zinc ion binding;GO:0016491 MF: oxidoreductase activity;GO:0055114 BP: oxidation-reduction process	G	PF08240; PF00107	IPR002328; IPR011032; IPR013149; IPR013154; IPR016040; IPR020843	GO:0008270; GO:0016491; GO:0055114
TraesCS1A01G050200.1	1	***	tr|Q75PZ8|Q75PZ8_HORVU	Tryptophan decarboxylase	PF00282: Pyridoxal-dependent decarboxylase conserved domain	IPR002129: Pyridoxal phosphate-dependent decarboxylase; IPR010977: Aromatic-L-amino-acid decarboxylase; IPR015421: Pyridoxal phosphate-dependent transferase, major region, subdomain 1; IPR015422: Pyridoxal phosphate-dependent transferase, subdomain 2; IPR015424: Pyridoxal phosphate-dependent transferase; IPR021115: Pyridoxal-phosphate binding site	GO:0003824 MF: catalytic activity;GO:0006520 BP: cellular amino acid metabolic process;GO:0016831 MF: carboxy-lyase activity;GO:0019752 BP: carboxylic acid metabolic process;GO:0030170 MF: pyridoxal phosphate binding	G	PF00282	IPR002129; IPR010977; IPR015421; IPR015422; IPR015424; IPR021115	GO:0003824; GO:0006520; GO:0016831; GO:0019752; GO:0030170
TraesCS1A01G050300.1	1	***	tr|A0A1D1XR36|A0A1D1XR36_9ARAE	Pentatricopeptide repeat-containing protein	PF13812: Pentatricopeptide repeat domain; PF01535: PPR repeat	IPR002885: Pentatricopeptide repeat		G	PF13812; PF01535	IPR002885
TraesCS1A01G050400.1	1	***	tr|W4ZVD1|W4ZVD1_WHEAT	Bidirectional sugar transporter SWEET	PF03083: Sugar efflux transporter for intercellular exchange	IPR004316: SWEET sugar transporter	GO:0016021 CC: integral component of membrane	G	PF03083	IPR004316	GO:0016021
TraesCS1A01G050500.1	1	--*	AT5G60580.4	RING/U-box superfamily protein				G
TraesCS1A01G050600.1	1	***	tr|W4ZVB1|W4ZVB1_WHEAT	Defensin	PF00304: Gamma-thionin family	IPR003614: Knottin, scorpion toxin-like; IPR008176: Defensin, plant	GO:0006952 BP: defense response	G	PF00304	IPR003614; IPR008176	GO:0006952
TraesCS1A01G050700.1	1	***	tr|W4ZVX9|W4ZVX9_WHEAT	Defensin	PF00304: Gamma-thionin family	IPR003614: Knottin, scorpion toxin-like; IPR008176: Defensin, plant	GO:0006952 BP: defense response	G	PF00304	IPR003614; IPR008176	GO:0006952
TraesCS1A01G050800.1	1	***	tr|C9E1C1|C9E1C1_WHEAT	Defensin	PF00304: Gamma-thionin family	IPR003614: Knottin, scorpion toxin-like; IPR008176: Defensin, plant	GO:0006952 BP: defense response	G	PF00304	IPR003614; IPR008176	GO:0006952
TraesCS1A01G050900.1	1	***	tr|A0A060AJ86|A0A060AJ86_WHEAT	Defensin	PF00304: Gamma-thionin family	IPR003614: Knottin, scorpion toxin-like; IPR008176: Defensin, plant	GO:0006952 BP: defense response	G	PF00304	IPR003614; IPR008176	GO:0006952
TraesCS1A01G051000.1	1	*-*	tr|C6L7Y5|C6L7Y5_HORBU	F-box protein	PF08387: FBD	IPR006566: FBD domain		G	PF08387	IPR006566
TraesCS1A01G051100.1	1	***	tr|A0A0K9PXK8|A0A0K9PXK8_ZOSMR	F-box/LRR-repeat protein		IPR006553: Leucine-rich repeat, cysteine-containing subtype; IPR032675: Leucine-rich repeat domain, L domain-like		TE?		IPR006553; IPR032675
TraesCS1A01G051200.1	1	--*	tr|A0A0B0PHS7|A0A0B0PHS7_GOSAR	Casein kinase I				G
TraesCS1A01G051300.1	1	***	tr|A0A0B2RLR4|A0A0B2RLR4_GLYSO	WEB family protein, chloroplastic	PF05701: Weak chloroplast movement under blue light	IPR008545: WEB family		G	PF05701	IPR008545
TraesCS1A01G051300.2	0	***	tr|A0A0B2RLR4|A0A0B2RLR4_GLYSO	WEB family protein, chloroplastic	PF05701: Weak chloroplast movement under blue light	IPR008545: WEB family		G	PF05701	IPR008545
TraesCS1A01G051400.1	1	*-*	AT2G22560.1	Kinase interacting (KIP1-like) family protein	PF07765: KIP1-like protein	IPR011684: Protein Networked (NET), actin-binding (NAB) domain	GO:0003779 MF: actin binding	G	PF07765	IPR011684	GO:0003779
TraesCS1A01G051500.1	1	***	tr|B4FLE3|B4FLE3_MAIZE	Prostaglandin E synthase 3	PF04969: CS domain	IPR007052: CS domain; IPR008978: HSP20-like chaperone		G	PF04969	IPR007052; IPR008978
TraesCS1A01G051600.1	1	--*	AT1G60410.1	F-box family protein	PF00646: F-box domain	IPR001810: F-box domain; IPR032675: Leucine-rich repeat domain, L domain-like	GO:0005515 MF: protein binding	TE?	PF00646	IPR001810; IPR032675	GO:0005515
TraesCS1A01G051700.1	1	***	tr|A0A151QUZ1|A0A151QUZ1_CAJCA	Glycine-rich protein A3		IPR013286: Annexin A7	GO:0005509 MF: calcium ion binding;GO:0005544 MF: calcium-dependent phospholipid binding	G		IPR013286	GO:0005509; GO:0005544
TraesCS1A01G051800.1	1	***	tr|A0A1J6IK06|A0A1J6IK06_NICAT	Protein aluminum sensitive 3	PF03649: Uncharacterised protein family (UPF0014)	IPR005226: UPF0014 family		G	PF03649	IPR005226
TraesCS1A01G051900.1	1	***	AT4G25225.2	transmembrane protein	PF15054: Domain of unknown function (DUF4535)	IPR027854: Protein of unknown function DUF4535		G	PF15054	IPR027854
TraesCS1A01G052000.1	1	*-*	tr|G7L3H0|G7L3H0_MEDTR	Wuschel-related homeobox protein	PF00046: Homeobox domain	IPR001356: Homeobox domain; IPR009057: Homeobox domain-like	GO:0003677 MF: DNA binding	G	PF00046	IPR001356; IPR009057	GO:0003677
TraesCS1A01G052100.1	1	*-*	tr|Q40041|Q40041_HORVU	Calreticulin	PF00262: Calreticulin family	IPR001580: Calreticulin/calnexin; IPR013320: Concanavalin A-like lectin/glucanase domain; IPR018124: Calreticulin/calnexin, conserved site	GO:0005509 MF: calcium ion binding;GO:0005783 CC: endoplasmic reticulum;GO:0006457 BP: protein folding;GO:0051082 MF: unfolded protein binding	G	PF00262	IPR001580; IPR013320; IPR018124	GO:0005509; GO:0005783; GO:0006457; GO:0051082
TraesCS1A01G052200.1	0	*-*	tr|G7J3F7|G7J3F7_MEDTR	DUF810 family protein	PF05664: Plant family of unknown function (DUF810)	IPR008528: Protein of unknown function DUF810; IPR014770: Munc13 homology 1		G	PF05664	IPR008528; IPR014770
TraesCS1A01G052200.2	1	***	tr|A0A118JRY8|A0A118JRY8_CYNCS	Mammalian uncoordinated homology 13, domain 2	PF05664: Plant family of unknown function (DUF810)	IPR008528: Protein of unknown function DUF810; IPR014770: Munc13 homology 1; IPR014772: Mammalian uncoordinated homology 13, domain 2		G	PF05664	IPR008528; IPR014770; IPR014772
TraesCS1A01G052200.3	0	***	tr|A0A118JRY8|A0A118JRY8_CYNCS	Mammalian uncoordinated homology 13, domain 2	PF05664: Plant family of unknown function (DUF810)	IPR008528: Protein of unknown function DUF810; IPR014770: Munc13 homology 1; IPR014772: Mammalian uncoordinated homology 13, domain 2		G	PF05664	IPR008528; IPR014770; IPR014772
TraesCS1A01G052300.1	1	***	tr|R7W1P9|R7W1P9_AEGTA	GDSL esterase/lipase	PF00657: GDSL-like Lipase/Acylhydrolase	IPR001087: GDSL lipase/esterase; IPR013830: SGNH hydrolase-type esterase domain	GO:0016788 MF: hydrolase activity, acting on ester bonds	G	PF00657	IPR001087; IPR013830	GO:0016788
TraesCS1A01G052400.1	1	*-*	tr|B9H4Q2|B9H4Q2_POPTR	Helicase domain-containing family protein				TE?
TraesCS1A01G052500.1	1	***	tr|W4ZVU6|W4ZVU6_WHEAT	CASP-like protein	PF04535: Domain of unknown function (DUF588)	IPR006702: Domain of unknown function DUF588		G	PF04535	IPR006702
TraesCS1A01G052600.1	1	***	tr|A0A0B4SV41|A0A0B4SV41_WHEAT	Germin-like protein	PF00190: Cupin	IPR001929: Germin; IPR006045: Cupin 1; IPR011051: RmlC-like cupin domain; IPR014710: RmlC-like jelly roll fold; IPR019780: Germin, manganese binding site	GO:0030145 MF: manganese ion binding;GO:0045735 MF: nutrient reservoir activity	G	PF00190	IPR001929; IPR006045; IPR011051; IPR014710; IPR019780	GO:0030145; GO:0045735
TraesCS1A01G052700.1	1	***	tr|A0A0B4SV41|A0A0B4SV41_WHEAT	Germin-like protein	PF00190: Cupin	IPR001929: Germin; IPR006045: Cupin 1; IPR011051: RmlC-like cupin domain; IPR014710: RmlC-like jelly roll fold; IPR019780: Germin, manganese binding site	GO:0030145 MF: manganese ion binding;GO:0045735 MF: nutrient reservoir activity	G	PF00190	IPR001929; IPR006045; IPR011051; IPR014710; IPR019780	GO:0030145; GO:0045735
TraesCS1A01G052800.1	1	***	tr|M8B9Y2|M8B9Y2_AEGTA	CASP-like protein				G
TraesCS1A01G052800.2	0	***	tr|M8B9Y2|M8B9Y2_AEGTA	CASP-like protein	PF04535: Domain of unknown function (DUF588)	IPR006702: Domain of unknown function DUF588		G	PF04535	IPR006702
TraesCS1A01G052900.1	1	***	tr|A0A0B4SV41|A0A0B4SV41_WHEAT	Germin-like protein	PF00190: Cupin	IPR001929: Germin; IPR006045: Cupin 1; IPR011051: RmlC-like cupin domain; IPR014710: RmlC-like jelly roll fold; IPR019780: Germin, manganese binding site	GO:0030145 MF: manganese ion binding;GO:0045735 MF: nutrient reservoir activity	G	PF00190	IPR001929; IPR006045; IPR011051; IPR014710; IPR019780	GO:0030145; GO:0045735
TraesCS1A01G053000.1	1	***	tr|A0A0B4SV41|A0A0B4SV41_WHEAT	Germin-like protein	PF00190: Cupin	IPR001929: Germin; IPR006045: Cupin 1; IPR011051: RmlC-like cupin domain; IPR014710: RmlC-like jelly roll fold; IPR019780: Germin, manganese binding site	GO:0030145 MF: manganese ion binding;GO:0045735 MF: nutrient reservoir activity	G	PF00190	IPR001929; IPR006045; IPR011051; IPR014710; IPR019780	GO:0030145; GO:0045735
TraesCS1A01G053100.1	1	***	tr|A0A0B4SV41|A0A0B4SV41_WHEAT	Germin-like protein	PF00190: Cupin	IPR001929: Germin; IPR006045: Cupin 1; IPR011051: RmlC-like cupin domain; IPR014710: RmlC-like jelly roll fold; IPR019780: Germin, manganese binding site	GO:0030145 MF: manganese ion binding;GO:0045735 MF: nutrient reservoir activity	G	PF00190	IPR001929; IPR006045; IPR011051; IPR014710; IPR019780	GO:0030145; GO:0045735
TraesCS1A01G053200.1	1	--*	sp|P41672|PIF1_NPVAC	Per os infectivity factor 1				G
TraesCS1A01G053300.1	1	*-*	tr|G7IC98|G7IC98_MEDTR	DUF1639 family protein	PF07797: Protein of unknown function (DUF1639)	IPR012438: Protein of unknown function DUF1639		G	PF07797	IPR012438
TraesCS1A01G053400.1	1	-**	AT2G33200.1	F-box family protein	PF03478: Protein of unknown function (DUF295)	IPR001810: F-box domain; IPR005174: Domain unknown function DUF295	GO:0005515 MF: protein binding	TE?	PF03478	IPR001810; IPR005174	GO:0005515
TraesCS1A01G053500.1	1	*-*	tr|G7IC98|G7IC98_MEDTR	DUF1639 family protein	PF07797: Protein of unknown function (DUF1639)	IPR012438: Protein of unknown function DUF1639		G	PF07797	IPR012438
TraesCS1A01G053600.1	1	-**	AT2G33200.1	F-box family protein	PF03478: Protein of unknown function (DUF295)	IPR001810: F-box domain; IPR005174: Domain unknown function DUF295	GO:0005515 MF: protein binding	TE?	PF03478	IPR001810; IPR005174	GO:0005515
TraesCS1A01G053700.1	1	*-*	tr|G1FER0|G1FER0_CAMSI	Ubiquitin activating enzyme E1	PF00899: ThiF family; PF10585: Ubiquitin-activating enzyme active site	IPR000594: THIF-type NAD/FAD binding fold; IPR019572: Ubiquitin-activating enzyme, catalytic cysteine domain; IPR033127: Ubiquitin-activating enzyme E1, Cys active site	GO:0008641 MF: small protein activating enzyme activity	G	PF00899; PF10585	IPR000594; IPR019572; IPR033127	GO:0008641
TraesCS1A01G053800.1	1	*-*	tr|G7IC98|G7IC98_MEDTR	DUF1639 family protein	PF07797: Protein of unknown function (DUF1639)	IPR012438: Protein of unknown function DUF1639		G	PF07797	IPR012438
TraesCS1A01G053900.1	1	*-*	tr|Q2QUC2|Q2QUC2_ORYSJ	Retrotransposon protein, putative, unclassified				TE
TraesCS1A01G054000.1	1	***	tr|A0A199W8I0|A0A199W8I0_ANACO	Protein SENSITIVITY TO RED LIGHT REDUCED 1	PF07985: SRR1	IPR012942: Sensitivity To Red Light Reduced-like, SRR1		G	PF07985	IPR012942
TraesCS1A01G054100.1	1	*-*	tr|Q2QRE9|Q2QRE9_ORYSJ	Transposon protein, putative, CACTA, En/Spm sub-class				TE
TraesCS1A01G054200.1	1	*-*	tr|G7IC98|G7IC98_MEDTR	DUF1639 family protein	PF07797: Protein of unknown function (DUF1639)	IPR012438: Protein of unknown function DUF1639		G	PF07797	IPR012438
TraesCS1A01G054300.1	1	***	tr|A0A1E5V236|A0A1E5V236_9POAL	Nuclear factor related to kappa-B-binding protein				G
TraesCS1A01G054400.1	0	***	tr|T1N7M5|T1N7M5_TRIUA	Kinesin-like protein	PF00225: Kinesin motor domain	IPR001752: Kinesin motor domain; IPR019821: Kinesin motor domain, conserved site; IPR027417: P-loop containing nucleoside triphosphate hydrolase	GO:0003777 MF: microtubule motor activity;GO:0005524 MF: ATP binding;GO:0007018 BP: microtubule-based movement;GO:0008017 MF: microtubule binding	G	PF00225	IPR001752; IPR019821; IPR027417	GO:0003777; GO:0005524; GO:0007018; GO:0008017
TraesCS1A01G054400.2	1	***	tr|T1N7M5|T1N7M5_TRIUA	Kinesin-like protein	PF00225: Kinesin motor domain	IPR001752: Kinesin motor domain; IPR019821: Kinesin motor domain, conserved site; IPR027417: P-loop containing nucleoside triphosphate hydrolase	GO:0003777 MF: microtubule motor activity;GO:0005524 MF: ATP binding;GO:0007018 BP: microtubule-based movement;GO:0008017 MF: microtubule binding	G	PF00225	IPR001752; IPR019821; IPR027417	GO:0003777; GO:0005524; GO:0007018; GO:0008017
TraesCS1A01G054400.3	0	***	tr|T1N7M5|T1N7M5_TRIUA	Kinesin-like protein	PF00225: Kinesin motor domain	IPR001752: Kinesin motor domain; IPR019821: Kinesin motor domain, conserved site; IPR027417: P-loop containing nucleoside triphosphate hydrolase	GO:0003777 MF: microtubule motor activity;GO:0005524 MF: ATP binding;GO:0007018 BP: microtubule-based movement;GO:0008017 MF: microtubule binding	G	PF00225	IPR001752; IPR019821; IPR027417	GO:0003777; GO:0005524; GO:0007018; GO:0008017
TraesCS1A01G054500.1	1	***	tr|A0A0A8JXV7|A0A0A8JXV7_ORYSI	Pentatricopeptide repeat-containing protein	PF01535: PPR repeat; PF13041: PPR repeat family; PF12854: PPR repeat	IPR002885: Pentatricopeptide repeat; IPR011990: Tetratricopeptide-like helical domain	GO:0005515 MF: protein binding	G	PF01535; PF13041; PF12854	IPR002885; IPR011990	GO:0005515
TraesCS1A01G054600.1	1	--*	AT1G45110.1	Tetrapyrrole (Corrin/Porphyrin) Methylase				G
TraesCS1A01G054700.1	0	***	tr|A0A0A8JXV7|A0A0A8JXV7_ORYSI	Pentatricopeptide repeat-containing protein	PF13041: PPR repeat family; PF12854: PPR repeat	IPR002885: Pentatricopeptide repeat		G	PF13041; PF12854	IPR002885
TraesCS1A01G054700.2	1	***	tr|A0A0A8JXV7|A0A0A8JXV7_ORYSI	Pentatricopeptide repeat-containing protein	PF01535: PPR repeat; PF13041: PPR repeat family; PF12854: PPR repeat	IPR002885: Pentatricopeptide repeat		G	PF01535; PF13041; PF12854	IPR002885
TraesCS1A01G054800.1	1	***	tr|A0A0A8JXV7|A0A0A8JXV7_ORYSI	Pentatricopeptide repeat-containing protein	PF13041: PPR repeat family; PF01535: PPR repeat; PF12854: PPR repeat	IPR002885: Pentatricopeptide repeat		G	PF13041; PF01535; PF12854	IPR002885
TraesCS1A01G054900.1	0	***	tr|B9T5R4|B9T5R4_RICCO	Zinc finger protein, putative		IPR013083: Zinc finger, RING/FYVE/PHD-type; IPR013087: Zinc finger C2H2-type	GO:0003676 MF: nucleic acid binding	TE?		IPR013083; IPR013087	GO:0003676
TraesCS1A01G054900.2	1	***	tr|U5FVV9|U5FVV9_POPTR	Zinc finger family protein		IPR013083: Zinc finger, RING/FYVE/PHD-type; IPR013087: Zinc finger C2H2-type	GO:0003676 MF: nucleic acid binding	TE?		IPR013083; IPR013087	GO:0003676
TraesCS1A01G055000.1	1	***	tr|A0A072VLM3|A0A072VLM3_MEDTR	Integral membrane protein, TerC family protein	PF03741: Integral membrane protein TerC family	IPR005496: Integral membrane protein TerC; IPR022369: Integral membrane protein TerC, riboswitch-linked	GO:0016021 CC: integral component of membrane	G	PF03741	IPR005496; IPR022369	GO:0016021
TraesCS1A01G055100.1	1	--*	AT2G30950.3	FtsH extracellular protease family				G
TraesCS1A01G055200.1	1	***	tr|G7JCB4|G7JCB4_MEDTR	Transmembrane protein, putative	PF06749: Protein of unknown function (DUF1218)	IPR009606: Protein of unknown function DUF1218		G	PF06749	IPR009606
TraesCS1A01G055300.1	1	*-*	tr|A0A061S631|A0A061S631_9CHLO	Epsin	PF01417: ENTH domain	IPR008942: ENTH/VHS; IPR013809: ENTH domain		G	PF01417	IPR008942; IPR013809
TraesCS1A01G055400.1	0	*-*	tr|A0A1D1XNI0|A0A1D1XNI0_9ARAE	DIS3-like exonuclease 2	PF00773: RNB domain	IPR011991: Winged helix-turn-helix DNA-binding domain; IPR012340: Nucleic acid-binding, OB-fold		G	PF00773	IPR011991; IPR012340
TraesCS1A01G055400.2	1	*-*	tr|A0A1D1XNI0|A0A1D1XNI0_9ARAE	DIS3-like exonuclease 2	PF00773: RNB domain	IPR011991: Winged helix-turn-helix DNA-binding domain; IPR012340: Nucleic acid-binding, OB-fold		G	PF00773	IPR011991; IPR012340
TraesCS1A01G055500.1	1	*-*	tr|A0A0A8JXV7|A0A0A8JXV7_ORYSI	Pentatricopeptide repeat-containing protein	PF01535: PPR repeat; PF13041: PPR repeat family	IPR002885: Pentatricopeptide repeat		G	PF01535; PF13041	IPR002885
TraesCS1A01G055600.1	1	*-*	tr|A0A0A8JXV7|A0A0A8JXV7_ORYSI	Pentatricopeptide repeat-containing protein	PF12854: PPR repeat; PF13041: PPR repeat family; PF01535: PPR repeat	IPR002885: Pentatricopeptide repeat		G	PF12854; PF13041; PF01535	IPR002885
TraesCS1A01G055700.1	1	--*	tr|A0A1J3FDY6|A0A1J3FDY6_NOCCA	Two-component response regulator ARR17				G
TraesCS1A01G055800.1	1	***	tr|A0A0A8JXV7|A0A0A8JXV7_ORYSI	Pentatricopeptide repeat-containing protein	PF01535: PPR repeat; PF13041: PPR repeat family	IPR002885: Pentatricopeptide repeat; IPR011990: Tetratricopeptide-like helical domain	GO:0005515 MF: protein binding	G	PF01535; PF13041	IPR002885; IPR011990	GO:0005515
TraesCS1A01G055900.1	1	***	tr|B9RYW1|B9RYW1_RICCO	Glucan endo-1,3-beta-glucosidase, putative	PF00332: Glycosyl hydrolases family 17	IPR000490: Glycoside hydrolase family 17; IPR017853: Glycoside hydrolase superfamily	GO:0004553 MF: hydrolase activity, hydrolyzing O-glycosyl compounds;GO:0005975 BP: carbohydrate metabolic process	G	PF00332	IPR000490; IPR017853	GO:0004553; GO:0005975
TraesCS1A01G056000.1	1	***	tr|A0A0A8JXV7|A0A0A8JXV7_ORYSI	Pentatricopeptide repeat-containing protein	PF13041: PPR repeat family; PF01535: PPR repeat	IPR002885: Pentatricopeptide repeat		G	PF13041; PF01535	IPR002885
TraesCS1A01G056100.1	1	***	tr|B6TQN2|B6TQN2_MAIZE	Protein ABIL1				G
TraesCS1A01G056200.1	1	--*	tr|B3FI80|B3FI80_SECCE	ALMT1-M39.2				G
TraesCS1A01G056300.1	1	--*	tr|B6TFT4|B6TFT4_MAIZE	Retrotransposon protein SINE subclass				TE
TraesCS1A01G056400.1	1	--*	AT4G17300.2	Class II aminoacyl-tRNA and biotin synthetases superfamily protein				G
TraesCS1A01G056500.1	0	***	tr|A0A061GK25|A0A061GK25_THECC	F-box family protein		IPR001810: F-box domain; IPR006553: Leucine-rich repeat, cysteine-containing subtype; IPR032675: Leucine-rich repeat domain, L domain-like	GO:0005515 MF: protein binding	TE?		IPR001810; IPR006553; IPR032675	GO:0005515
TraesCS1A01G056500.2	1	***	tr|A0A061GK25|A0A061GK25_THECC	F-box family protein		IPR001810: F-box domain; IPR006553: Leucine-rich repeat, cysteine-containing subtype; IPR032675: Leucine-rich repeat domain, L domain-like	GO:0005515 MF: protein binding	TE?		IPR001810; IPR006553; IPR032675	GO:0005515
TraesCS1A01G056600.1	1	*-*	tr|A0A061SFS5|A0A061SFS5_9CHLO	Pyrimidine-specific ribonucleoside hydrolase	PF01156: Inosine-uridine preferring nucleoside hydrolase	IPR001910: Inosine/uridine-preferring nucleoside hydrolase domain		G	PF01156	IPR001910
TraesCS1A01G056700.1	1	***	tr|A2Q5G7|A2Q5G7_MEDTR	Heavy metal transport/detoxification protein	PF00403: Heavy-metal-associated domain	IPR006121: Heavy metal-associated domain, HMA	GO:0030001 BP: metal ion transport;GO:0046872 MF: metal ion binding	G	PF00403	IPR006121	GO:0030001; GO:0046872
TraesCS1A01G056800.1	1	***	tr|A2Q5G7|A2Q5G7_MEDTR	Heavy metal transport/detoxification protein	PF00403: Heavy-metal-associated domain	IPR006121: Heavy metal-associated domain, HMA	GO:0030001 BP: metal ion transport;GO:0046872 MF: metal ion binding	G	PF00403	IPR006121	GO:0030001; GO:0046872
TraesCS1A01G056900.1	1	--*	sp|Q1RI92|RS4_RICBR	30S ribosomal protein S4				G
TraesCS1A01G057000.1	1	***	tr|A0A0K9NKB1|A0A0K9NKB1_ZOSMR	tRNA dimethylallyltransferase	PF01715: IPP transferase	IPR018022: tRNA dimethylallyltransferase; IPR027417: P-loop containing nucleoside triphosphate hydrolase	GO:0008033 BP: tRNA processing	G	PF01715	IPR018022; IPR027417	GO:0008033
TraesCS1A01G057100.1	1	***	tr|M8CCC9|M8CCC9_AEGTA	F-box protein		IPR001810: F-box domain	GO:0005515 MF: protein binding	TE?		IPR001810	GO:0005515
TraesCS1A01G057200.1	1	***	tr|A0A1D5S176|A0A1D5S176_WHEAT	Glutamyl-tRNA reductase	PF05201: Glutamyl-tRNAGlu reductase, N-terminal domain; PF01488: Shikimate / quinate 5-dehydrogenase; PF00745: Glutamyl-tRNAGlu reductase, dimerisation domain	IPR000343: Tetrapyrrole biosynthesis, glutamyl-tRNA reductase; IPR006151: Quinate/shikimate 5-dehydrogenase/glutamyl-tRNA reductase; IPR015895: Tetrapyrrole biosynthesis, glutamyl-tRNA reductase, N-terminal; IPR015896: Tetrapyrrole biosynthesis, glutamyl-tRNA reductase, dimerisation domain; IPR016040: NAD(P)-binding domain; IPR018214: Glutamyl-tRNA reductase, conserved site	GO:0008883 MF: glutamyl-tRNA reductase activity;GO:0033014 BP: tetrapyrrole biosynthetic process;GO:0050661 MF: NADP binding;GO:0055114 BP: oxidation-reduction process	G	PF05201; PF01488; PF00745	IPR000343; IPR006151; IPR015895; IPR015896; IPR016040; IPR018214	GO:0008883; GO:0033014; GO:0050661; GO:0055114
TraesCS1A01G057200.2	0	***	tr|W5AMS1|W5AMS1_WHEAT	Glutamyl-tRNA reductase	PF05201: Glutamyl-tRNAGlu reductase, N-terminal domain; PF01488: Shikimate / quinate 5-dehydrogenase; PF00745: Glutamyl-tRNAGlu reductase, dimerisation domain	IPR000343: Tetrapyrrole biosynthesis, glutamyl-tRNA reductase; IPR006151: Quinate/shikimate 5-dehydrogenase/glutamyl-tRNA reductase; IPR015895: Tetrapyrrole biosynthesis, glutamyl-tRNA reductase, N-terminal; IPR015896: Tetrapyrrole biosynthesis, glutamyl-tRNA reductase, dimerisation domain; IPR016040: NAD(P)-binding domain; IPR018214: Glutamyl-tRNA reductase, conserved site	GO:0008883 MF: glutamyl-tRNA reductase activity;GO:0033014 BP: tetrapyrrole biosynthetic process;GO:0050661 MF: NADP binding;GO:0055114 BP: oxidation-reduction process	G	PF05201; PF01488; PF00745	IPR000343; IPR006151; IPR015895; IPR015896; IPR016040; IPR018214	GO:0008883; GO:0033014; GO:0050661; GO:0055114
TraesCS1A01G057300.1	1	***	tr|A0A0A8JXV7|A0A0A8JXV7_ORYSI	Pentatricopeptide repeat-containing protein	PF13041: PPR repeat family; PF01535: PPR repeat; PF12854: PPR repeat	IPR002885: Pentatricopeptide repeat; IPR011990: Tetratricopeptide-like helical domain	GO:0005515 MF: protein binding	G	PF13041; PF01535; PF12854	IPR002885; IPR011990	GO:0005515
TraesCS1A01G057400.1	1	***	tr|A0A0A8JXV7|A0A0A8JXV7_ORYSI	Pentatricopeptide repeat-containing protein	PF01535: PPR repeat; PF13041: PPR repeat family; PF12854: PPR repeat	IPR002885: Pentatricopeptide repeat		G	PF01535; PF13041; PF12854	IPR002885
TraesCS1A01G057500.1	1	--*	AT3G56380.2	response regulator 17				G
TraesCS1A01G057600.1	1	*-*	AT5G18460.1	carboxyl-terminal peptidase (DUF239)	PF03080: Domain of unknown function (DUF239)	IPR004314: Neprosin		G	PF03080	IPR004314
TraesCS1A01G057700.1	1	*-*	tr|A8MQE3|A8MQE3_ARATH	Alpha/beta-Hydrolases superfamily protein				G
TraesCS1A01G057800.1	1	*-*	tr|M8CCC9|M8CCC9_AEGTA	F-box protein		IPR001810: F-box domain	GO:0005515 MF: protein binding	TE?		IPR001810	GO:0005515
TraesCS1A01G057900.1	1	*-*	AT1G13920.4	Remorin family protein	PF03763: Remorin, C-terminal region	IPR005516: Remorin, C-terminal		G	PF03763	IPR005516
TraesCS1A01G058000.1	1	--*	AT1G58400.3	Disease resistance protein (CC-NBS-LRR class) family				G
TraesCS1A01G058100.1	0	***	tr|A0A0P0DMR2|A0A0P0DMR2_WHEAT	Wall associated kinase	PF13947: Wall-associated receptor kinase galacturonan-binding	IPR018097: EGF-like calcium-binding, conserved site; IPR025287: Wall-associated receptor kinase, galacturonan-binding domain	GO:0005509 MF: calcium ion binding;GO:0030247 MF: polysaccharide binding	G	PF13947	IPR018097; IPR025287	GO:0005509; GO:0030247
TraesCS1A01G058100.2	1	*-*	sp|P93194|RPK1_IPONI	Receptor-like protein kinase	PF07714: Protein tyrosine kinase	IPR000719: Protein kinase domain; IPR001245: Serine-threonine/tyrosine-protein kinase, catalytic domain; IPR008271: Serine/threonine-protein kinase, active site; IPR011009: Protein kinase-like domain; IPR017441: Protein kinase, ATP binding site	GO:0004672 MF: protein kinase activity;GO:0005524 MF: ATP binding;GO:0006468 BP: protein phosphorylation	G	PF07714	IPR000719; IPR001245; IPR008271; IPR011009; IPR017441	GO:0004672; GO:0005524; GO:0006468
TraesCS1A01G058200.1	1	*-*	sp|P93194|RPK1_IPONI	Receptor-like protein kinase	PF13947: Wall-associated receptor kinase galacturonan-binding; PF07714: Protein tyrosine kinase	IPR000152: EGF-type aspartate/asparagine hydroxylation site; IPR000719: Protein kinase domain; IPR000742: EGF-like domain; IPR001245: Serine-threonine/tyrosine-protein kinase, catalytic domain; IPR001881: EGF-like calcium-binding domain; IPR008271: Serine/threonine-protein kinase, active site; IPR011009: Protein kinase-like domain; IPR017441: Protein kinase, ATP binding site; IPR018097: EGF-like …	GO:0004672 MF: protein kinase activity;GO:0005509 MF: calcium ion binding;GO:0005515 MF: protein binding;GO:0005524 MF: ATP binding;GO:0006468 BP: protein phosphorylation;GO:0030247 MF: polysaccharide binding	G	PF13947; PF07714	IPR000152; IPR000719; IPR000742; IPR001245; IPR001881; IPR008271; IPR011009; IPR017441; IPR018097; IPR025287	GO:0004672; GO:0005509; GO:0005515; GO:0005524; GO:0006468; GO:0030247
TraesCS1A01G058300.1	1	***	tr|W9RNL0|W9RNL0_9ROSA	50S ribosomal protein L10	PF00466: Ribosomal protein L10	IPR001790: Ribosomal protein L10P	GO:0005622 CC: intracellular;GO:0042254 BP: ribosome biogenesis	G	PF00466	IPR001790	GO:0005622; GO:0042254
TraesCS1A01G058400.1	1	***	tr|A0A0K9PY64|A0A0K9PY64_ZOSMR	AP2-like ethylene-responsive transcription factor	PF00847: AP2 domain	IPR001471: AP2/ERF domain; IPR016177: DNA-binding domain	GO:0003677 MF: DNA binding;GO:0003700 MF: transcription factor activity, sequence-specific DNA binding;GO:0006355 BP: regulation of transcription, DNA-templated	G	PF00847	IPR001471; IPR016177	GO:0003677; GO:0003700; GO:0006355
TraesCS1A01G058400.2	0	***	tr|A0A0K9PY64|A0A0K9PY64_ZOSMR	AP2-like ethylene-responsive transcription factor	PF00847: AP2 domain	IPR001471: AP2/ERF domain; IPR016177: DNA-binding domain	GO:0003677 MF: DNA binding;GO:0003700 MF: transcription factor activity, sequence-specific DNA binding;GO:0006355 BP: regulation of transcription, DNA-templated	G	PF00847	IPR001471; IPR016177	GO:0003677; GO:0003700; GO:0006355
TraesCS1A01G058400.3	0	***	tr|A0A072VBB0|A0A072VBB0_MEDTR	AP2-like ethylene-responsive transcription factor	PF00847: AP2 domain	IPR001471: AP2/ERF domain; IPR016177: DNA-binding domain	GO:0003677 MF: DNA binding;GO:0003700 MF: transcription factor activity, sequence-specific DNA binding;GO:0006355 BP: regulation of transcription, DNA-templated	G	PF00847	IPR001471; IPR016177	GO:0003677; GO:0003700; GO:0006355
TraesCS1A01G058500.1	1	***	tr|G7IU37|G7IU37_MEDTR	DNA repair RAD51-like protein	PF08423: Rad51	IPR003593: AAA+ ATPase domain; IPR013632: DNA recombination and repair protein Rad51-like, C-terminal; IPR016467: DNA recombination and repair protein, RecA-like; IPR020588: DNA recombination and repair protein RecA-like, ATP-binding domain; IPR027417: P-loop containing nucleoside triphosphate hydrolase	GO:0003677 MF: DNA binding;GO:0005524 MF: ATP binding;GO:0006281 BP: DNA repair;GO:0008094 MF: DNA-dependent ATPase activity	G	PF08423	IPR003593; IPR013632; IPR016467; IPR020588; IPR027417	GO:0003677; GO:0005524; GO:0006281; GO:0008094
TraesCS1A01G058600.1	1	--*	AT1G52870.2	Peroxisomal membrane 22 kDa (Mpv17/PMP22) family protein				G
TraesCS1A01G058600.2	0	--*	AT1G52870.2	Peroxisomal membrane 22 kDa (Mpv17/PMP22) family protein				G
TraesCS1A01G058600.3	0	--*	AT1G52870.2	Peroxisomal membrane 22 kDa (Mpv17/PMP22) family protein				G
TraesCS1A01G058700.1	1	***	tr|G7JAM9|G7JAM9_MEDTR	Triose-phosphate transporter family protein	PF03151: Triose-phosphate Transporter family	IPR004853: Sugar phosphate transporter domain		G	PF03151	IPR004853
TraesCS1A01G058800.1	1	***	tr|B9RAK8|B9RAK8_RICCO	Amino acid transporter, putative	PF01490: Transmembrane amino acid transporter protein	IPR013057: Amino acid transporter, transmembrane domain		G	PF01490	IPR013057
TraesCS1A01G058900.1	1	***	tr|M8A5S4|M8A5S4_TRIUA	Xylulose kinase	PF02782: FGGY family of carbohydrate kinases, C-terminal domain	IPR018485: Carbohydrate kinase, FGGY, C-terminal	GO:0005975 BP: carbohydrate metabolic process;GO:0016773 MF: phosphotransferase activity, alcohol group as acceptor	G	PF02782	IPR018485	GO:0005975; GO:0016773
TraesCS1A01G058900.2	0	***	tr|M8A5S4|M8A5S4_TRIUA	Xylulose kinase	PF00370: FGGY family of carbohydrate kinases, N-terminal domain; PF02782: FGGY family of carbohydrate kinases, C-terminal domain	IPR018484: Carbohydrate kinase, FGGY, N-terminal; IPR018485: Carbohydrate kinase, FGGY, C-terminal	GO:0005975 BP: carbohydrate metabolic process;GO:0016773 MF: phosphotransferase activity, alcohol group as acceptor	G	PF00370; PF02782	IPR018484; IPR018485	GO:0005975; GO:0016773
TraesCS1A01G059000.1	1	--*	AT3G60240.4	eukaryotic translation initiation factor 4G				G
TraesCS1A01G059100.1	1	***	tr|W4ZY32|W4ZY32_WHEAT	Patatin	PF01734: Patatin-like phospholipase	IPR002641: Patatin-like phospholipase domain; IPR016035: Acyl transferase/acyl hydrolase/lysophospholipase	GO:0006629 BP: lipid metabolic process;GO:0008152 BP: metabolic process	G	PF01734	IPR002641; IPR016035	GO:0006629; GO:0008152
TraesCS1A01G059200.1	1	*-*	tr|A0A072UBM7|A0A072UBM7_MEDTR	Adenine/guanine permease	PF00860: Permease family	IPR006043: Xanthine/uracil/vitamin C permease	GO:0005215 MF: transporter activity;GO:0006810 BP: transport;GO:0016020 CC: membrane;GO:0055085 BP: transmembrane transport	G	PF00860	IPR006043	GO:0005215; GO:0006810; GO:0016020; GO:0055085
TraesCS1A01G059300.1	1	***	AT5G18460.1	carboxyl-terminal peptidase (DUF239)	PF03080: Domain of unknown function (DUF239)	IPR004314: Neprosin		G	PF03080	IPR004314
TraesCS1A01G059400.1	1	--*	tr|Q948N7|Q948N7_IPOBA	Starch branching enzyme II				G
TraesCS1A01G059500.1	1	*-*	tr|A0A072VW29|A0A072VW29_MEDTR	E3 ubiquitin-protein ligase	PF00632: HECT-domain (ubiquitin-transferase)	IPR000569: HECT domain; IPR011989: Armadillo-like helical; IPR016024: Armadillo-type fold	GO:0004842 MF: ubiquitin-protein transferase activity;GO:0005488 MF: binding	G	PF00632	IPR000569; IPR011989; IPR016024	GO:0004842; GO:0005488
TraesCS1A01G059600.1	1	***	tr|A0A151RN11|A0A151RN11_CAJCA	Serine/threonine-protein kinase ATM	PF00855: PWWP domain	IPR000313: PWWP domain		G	PF00855	IPR000313
TraesCS1A01G059700.1	1	***	tr|A0A151RN11|A0A151RN11_CAJCA	Serine/threonine-protein kinase ATM				G
TraesCS1A01G059800.1	1	--*	sp|Q8G7C3|GPDA_BIFLO	Glycerol-3-phosphate dehydrogenase [NAD(P)+]				G
TraesCS1A01G059900.1	1	*-*	tr|A0A072UVU8|A0A072UVU8_MEDTR	Myb/SANT-like DNA-binding domain protein	PF12776: Myb/SANT-like DNA-binding domain	IPR024752: Myb/SANT-like domain		TE?	PF12776	IPR024752
TraesCS1A01G060000.1	1	--*	sp|A1JJI4|MRAZ_YERE8	Transcriptional regulator MraZ				G
TraesCS1A01G060100.1	1	*-*	tr|A8JHT2|A8JHT2_CHLRE	Vacuolar processing enzyme	PF01650: Peptidase C13 family	IPR001096: Peptidase C13, legumain; IPR028361: GPI-anchor transamidase	GO:0003923 MF: GPI-anchor transamidase activity;GO:0006508 BP: proteolysis;GO:0008233 MF: peptidase activity;GO:0016255 BP: attachment of GPI anchor to protein;GO:0042765 CC: GPI-anchor transamidase complex	G	PF01650	IPR001096; IPR028361	GO:0003923; GO:0006508; GO:0008233; GO:0016255; GO:0042765
TraesCS1A01G060200.1	1	***	tr|D7M1K6|D7M1K6_ARALL	Zinc finger family protein		IPR013087: Zinc finger C2H2-type	GO:0003676 MF: nucleic acid binding	TE?		IPR013087	GO:0003676
TraesCS1A01G060300.1	1	***	tr|A0A072VMA2|A0A072VMA2_MEDTR	Knotted 1-binding protein				G
TraesCS1A01G060400.1	1	--*	sp|P0A9I1|CITE_ECOLI	Citrate lyase subunit beta				G
TraesCS1A01G060500.1	1	***	tr|A0A1E5VT60|A0A1E5VT60_9POAL	Pentatricopeptide repeat-containing protein	PF12854: PPR repeat; PF13041: PPR repeat family	IPR002885: Pentatricopeptide repeat; IPR011990: Tetratricopeptide-like helical domain	GO:0005515 MF: protein binding	G	PF12854; PF13041	IPR002885; IPR011990	GO:0005515
TraesCS1A01G060600.1	1	***	tr|A0A1E5UXR9|A0A1E5UXR9_9POAL	Interactor of constitutive active ROPs 2, chloroplastic				G
TraesCS1A01G060600.2	0	***	tr|A0A1E5UXR9|A0A1E5UXR9_9POAL	Interactor of constitutive active ROPs 2, chloroplastic				G
TraesCS1A01G060700.1	1	***	tr|R7W7X2|R7W7X2_AEGTA	Ribosome biogenesis regulatory protein-like protein	PF04939: Ribosome biogenesis regulatory protein (RRS1)	IPR007023: Ribosomal biogenesis regulatory protein	GO:0005634 CC: nucleus;GO:0042254 BP: ribosome biogenesis	G	PF04939	IPR007023	GO:0005634; GO:0042254
TraesCS1A01G060800.1	1	***	tr|A0A1D5T288|A0A1D5T288_WHEAT	E3 ubiquitin-protein ligase	PF03145: Seven in absentia protein family	IPR008974: TRAF-like; IPR013010: Zinc finger, SIAH-type; IPR013083: Zinc finger, RING/FYVE/PHD-type; IPR018121: Seven-in-absentia protein, TRAF-like domain	GO:0005515 MF: protein binding;GO:0005634 CC: nucleus;GO:0006511 BP: ubiquitin-dependent protein catabolic process;GO:0007275 BP: multicellular organism development;GO:0008270 MF: zinc ion binding	G	PF03145	IPR008974; IPR013010; IPR013083; IPR018121	GO:0005515; GO:0005634; GO:0006511; GO:0007275; GO:0008270
TraesCS1A01G060900.1	1	--*	AT4G32460.4	choice-of-anchor C domain protein, putative (Protein of unknown function, DUF642)				U
TraesCS1A01G061000.1	1	--*	tr|A0A1J3HI40|A0A1J3HI40_NOCCA	Protein MIZU-KUSSEI 1				G
TraesCS1A01G061100.1	1	--*	AT5G61530.5	small G protein family protein / RhoGAP family protein				G
TraesCS1A01G061200.1	1	--*	sp|P70236|MP2K6_MOUSE	Dual specificity mitogen-activated protein kinase kinase 6				G
TraesCS1A01G061300.1	1	--*	AT3G58490.2	Phosphatidic acid phosphatase (PAP2) family protein				G
TraesCS1A01G061400.1	1	--*	AT1G48980.2	2-oxoglutarate (2OG) and Fe(II)-dependent oxygenase superfamily protein				G
TraesCS1A01G061500.1	1	***	tr|Q7F0U5|Q7F0U5_ORYSJ	Protein kinase-like	PF07714: Protein tyrosine kinase	IPR000719: Protein kinase domain; IPR001245: Serine-threonine/tyrosine-protein kinase, catalytic domain; IPR008271: Serine/threonine-protein kinase, active site; IPR011009: Protein kinase-like domain; IPR017441: Protein kinase, ATP binding site	GO:0004672 MF: protein kinase activity;GO:0005524 MF: ATP binding;GO:0006468 BP: protein phosphorylation	G	PF07714	IPR000719; IPR001245; IPR008271; IPR011009; IPR017441	GO:0004672; GO:0005524; GO:0006468
TraesCS1A01G061600.1	1	*-*	tr|W4ZXH4|W4ZXH4_WHEAT	Glycosyltransferase	PF00201: UDP-glucoronosyl and UDP-glucosyl transferase	IPR002213: UDP-glucuronosyl/UDP-glucosyltransferase	GO:0008152 BP: metabolic process;GO:0016758 MF: transferase activity, transferring hexosyl groups	G	PF00201	IPR002213	GO:0008152; GO:0016758
TraesCS1A01G061700.1	0	***	tr|W4ZXH4|W4ZXH4_WHEAT	Glycosyltransferase	PF00201: UDP-glucoronosyl and UDP-glucosyl transferase	IPR002213: UDP-glucuronosyl/UDP-glucosyltransferase	GO:0008152 BP: metabolic process;GO:0016758 MF: transferase activity, transferring hexosyl groups	G	PF00201	IPR002213	GO:0008152; GO:0016758
TraesCS1A01G061700.2	1	***	tr|F2D2H2|F2D2H2_HORVV	Glycosyltransferase	PF00201: UDP-glucoronosyl and UDP-glucosyl transferase	IPR002213: UDP-glucuronosyl/UDP-glucosyltransferase	GO:0008152 BP: metabolic process;GO:0016758 MF: transferase activity, transferring hexosyl groups	G	PF00201	IPR002213	GO:0008152; GO:0016758
TraesCS1A01G061800.1	1	***	tr|A0A103Y0X6|A0A103Y0X6_CYNCS	Transcription factor, MADS-box	PF00319: SRF-type transcription factor (DNA-binding and dimerisation domain)	IPR002100: Transcription factor, MADS-box	GO:0003677 MF: DNA binding;GO:0046983 MF: protein dimerization activity	G	PF00319	IPR002100	GO:0003677; GO:0046983
TraesCS1A01G061900.1	1	*-*	tr|Q2QV17|Q2QV17_ORYSJ	GRF zinc finger family protein				TE?
TraesCS1A01G062000.1	1	***	AT2G38905.1	Low temperature and salt responsive protein family	PF01679: Proteolipid membrane potential modulator	IPR000612: Proteolipid membrane potential modulator	GO:0016021 CC: integral component of membrane	G	PF01679	IPR000612	GO:0016021
TraesCS1A01G062100.1	1	***	tr|A0A103XGG0|A0A103XGG0_CYNCS	Tetraspanin	PF00335: Tetraspanin family	IPR000301: Tetraspanin; IPR018499: Tetraspanin/Peripherin	GO:0016021 CC: integral component of membrane	G	PF00335	IPR000301; IPR018499	GO:0016021
TraesCS1A01G062200.1	1	***	tr|B9SK21|B9SK21_RICCO	LOB domain-containing protein, putative	PF03195: Protein of unknown function DUF260	IPR004883: Lateral organ boundaries, LOB		G	PF03195	IPR004883
TraesCS1A01G062300.1	1	*-*	tr|Q10IA6|Q10IA6_ORYSJ	Retrotransposon protein, putative, unclassified	PF14111: Domain of unknown function (DUF4283); PF14392: Zinc knuckle	IPR001878: Zinc finger, CCHC-type; IPR025558: Domain of unknown function DUF4283; IPR025836: Zinc knuckle CX2CX4HX4C	GO:0003676 MF: nucleic acid binding;GO:0008270 MF: zinc ion binding	TE	PF14111; PF14392	IPR001878; IPR025558; IPR025836	GO:0003676; GO:0008270
TraesCS1A01G062400.1	1	***	tr|A0A059Q1C3|A0A059Q1C3_9POAL	4'-phosphopantetheinyl transferase	PF01648: 4'-phosphopantetheinyl transferase superfamily	IPR008278: 4'-phosphopantetheinyl transferase superfamily	GO:0000287 MF: magnesium ion binding;GO:0008897 MF: holo-[acyl-carrier-protein] synthase activity	G	PF01648	IPR008278	GO:0000287; GO:0008897
TraesCS1A01G062500.1	1	***	tr|D7MBL1|D7MBL1_ARALL	Protease inhibitor/seed storage/lipid transfer protein family protein		IPR016140: Bifunctional inhibitor/plant lipid transfer protein/seed storage helical domain		G		IPR016140
TraesCS1A01G062600.1	1	***	tr|D7MBL1|D7MBL1_ARALL	Protease inhibitor/seed storage/lipid transfer protein family protein				G
TraesCS1A01G062700.1	1	***	tr|B9GM43|B9GM43_POPTR	Protease inhibitor/seed storage/lipid transfer family protein		IPR016140: Bifunctional inhibitor/plant lipid transfer protein/seed storage helical domain		G		IPR016140
TraesCS1A01G062800.1	1	*-*	tr|A0A059Q1C3|A0A059Q1C3_9POAL	4'-phosphopantetheinyl transferase				G
TraesCS1A01G062900.1	1	***	tr|D7MBL1|D7MBL1_ARALL	Protease inhibitor/seed storage/lipid transfer protein family protein		IPR016140: Bifunctional inhibitor/plant lipid transfer protein/seed storage helical domain		G		IPR016140
TraesCS1A01G063000.1	1	*-*	tr|A0A072V5S8|A0A072V5S8_MEDTR	Myb/SANT-like DNA-binding domain protein	PF12776: Myb/SANT-like DNA-binding domain	IPR024752: Myb/SANT-like domain		TE?	PF12776	IPR024752
TraesCS1A01G063100.1	1	***	tr|D7MBL1|D7MBL1_ARALL	Protease inhibitor/seed storage/lipid transfer protein family protein		IPR016140: Bifunctional inhibitor/plant lipid transfer protein/seed storage helical domain		G		IPR016140
TraesCS1A01G063200.1	1	***	tr|D7MBL1|D7MBL1_ARALL	Protease inhibitor/seed storage/lipid transfer protein family protein	PF14368: Probable lipid transfer	IPR016140: Bifunctional inhibitor/plant lipid transfer protein/seed storage helical domain		G	PF14368	IPR016140
TraesCS1A01G063300.1	1	*-*	AT4G13985.1	FBD-associated F-box protein	PF08387: FBD	IPR001810: F-box domain; IPR006566: FBD domain; IPR032675: Leucine-rich repeat domain, L domain-like	GO:0005515 MF: protein binding	TE?	PF08387	IPR001810; IPR006566; IPR032675	GO:0005515
TraesCS1A01G063400.1	1	-**	AT5G07610.1	F-box family protein	PF00646: F-box domain	IPR001810: F-box domain	GO:0005515 MF: protein binding	TE?	PF00646	IPR001810	GO:0005515
TraesCS1A01G063500.1	1	***	tr|W9R2L6|W9R2L6_9ROSA	DNL-type zinc finger protein	PF05180: DNL zinc finger	IPR007853: Zinc finger, DNL-type	GO:0008270 MF: zinc ion binding	TE?	PF05180	IPR007853	GO:0008270
TraesCS1A01G063600.1	0	*-*	tr|A0A1D1XUW3|A0A1D1XUW3_9ARAE	Ubiquitin-conjugating enzyme E2	PF00179: Ubiquitin-conjugating enzyme	IPR000608: Ubiquitin-conjugating enzyme E2; IPR016135: Ubiquitin-conjugating enzyme/RWD-like; IPR023313: Ubiquitin-conjugating enzyme, active site		G	PF00179	IPR000608; IPR016135; IPR023313
TraesCS1A01G063600.2	1	*-*	tr|A0A1D1XUW3|A0A1D1XUW3_9ARAE	Ubiquitin-conjugating enzyme E2	PF00179: Ubiquitin-conjugating enzyme	IPR000608: Ubiquitin-conjugating enzyme E2; IPR016135: Ubiquitin-conjugating enzyme/RWD-like; IPR023313: Ubiquitin-conjugating enzyme, active site		G	PF00179	IPR000608; IPR016135; IPR023313
TraesCS1A01G063600.3	0	*-*	tr|A0A1D1XUW3|A0A1D1XUW3_9ARAE	Ubiquitin-conjugating enzyme E2	PF00179: Ubiquitin-conjugating enzyme	IPR000608: Ubiquitin-conjugating enzyme E2; IPR016135: Ubiquitin-conjugating enzyme/RWD-like; IPR023313: Ubiquitin-conjugating enzyme, active site		G	PF00179	IPR000608; IPR016135; IPR023313
TraesCS1A01G063700.1	1	*-*	tr|Q33AJ4|Q33AJ4_ORYSJ	Retrotransposon protein, putative, unclassified				TE
TraesCS1A01G063800.1	1	*-*	tr|Q5SMW3|Q5SMW3_ORYSJ	Cyst nematode resistance protein-like				G
TraesCS1A01G063900.1	1	*-*	AT3G25270.1	Ribonuclease H-like superfamily protein				TE
TraesCS1A01G064000.1	1	***	tr|A0A1D5S4V0|A0A1D5S4V0_WHEAT	Glycosyltransferases	PF03360: Glycosyltransferase family 43	IPR005027: Glycosyl transferase, family 43; IPR029044: Nucleotide-diphospho-sugar transferases	GO:0015018 MF: galactosylgalactosylxylosylprotein 3-beta-glucuronosyltransferase activity;GO:0016020 CC: membrane	G	PF03360	IPR005027; IPR029044	GO:0015018; GO:0016020
TraesCS1A01G064100.1	1	***	tr|M8A212|M8A212_TRIUA	Protein IQ-DOMAIN 1	PF00612: IQ calmodulin-binding motif; PF13178: Protein of unknown function (DUF4005)	IPR000048: IQ motif, EF-hand binding site; IPR025064: Domain of unknown function DUF4005	GO:0005515 MF: protein binding	G	PF00612; PF13178	IPR000048; IPR025064	GO:0005515
TraesCS1A01G064200.1	0	--*	sp|Q1BEY3|DCD_MYCSS	dCTP deaminase				G
TraesCS1A01G064200.2	0	*-*	AT1G49290.1	Rho guanine nucleotide exchange factor		IPR000504: RNA recognition motif domain	GO:0003676 MF: nucleic acid binding	G		IPR000504	GO:0003676
TraesCS1A01G064200.3	1	*-*	AT1G49290.1	Rho guanine nucleotide exchange factor		IPR000504: RNA recognition motif domain	GO:0003676 MF: nucleic acid binding	G		IPR000504	GO:0003676
TraesCS1A01G064300.1	1	--*	sp|Q3Z5W9|CAIA_SHISS	Crotonobetainyl-CoA dehydrogenase				G
TraesCS1A01G064400.1	1	--*	sp|D4CZZ3|NSCD_TRIVH	Prenyltransferase nscD				G
TraesCS1A01G064500.1	1	--*	sp|Q3Z5W9|CAIA_SHISS	Crotonobetainyl-CoA dehydrogenase				G
TraesCS1A01G064500.2	0	--*	sp|Q3Z5W9|CAIA_SHISS	Crotonobetainyl-CoA dehydrogenase				G
TraesCS1A01G064600.1	1	--*	AT2G05160.3	CCCH-type zinc fingerfamily protein with RNA-binding domain-containing protein		IPR000504: RNA recognition motif domain	GO:0003676 MF: nucleic acid binding	TE?		IPR000504	GO:0003676
TraesCS1A01G064700.1	1	--*	sp|Q39HN2|RLME_BURL3	Ribosomal RNA large subunit methyltransferase E	PF03478: Protein of unknown function (DUF295)	IPR005174: Domain unknown function DUF295		G	PF03478	IPR005174
TraesCS1A01G064800.1	0	***	tr|K7V516|K7V516_MAIZE	Trehalose-6-phosphate synthase	PF00982: Glycosyltransferase family 20; PF02358: Trehalose-phosphatase	IPR001830: Glycosyl transferase, family 20; IPR003337: Trehalose-phosphatase; IPR023214: HAD-like domain	GO:0003824 MF: catalytic activity;GO:0005992 BP: trehalose biosynthetic process	G	PF00982; PF02358	IPR001830; IPR003337; IPR023214	GO:0003824; GO:0005992
TraesCS1A01G064800.2	0	***	tr|K7V516|K7V516_MAIZE	Trehalose-6-phosphate synthase	PF00982: Glycosyltransferase family 20; PF02358: Trehalose-phosphatase	IPR001830: Glycosyl transferase, family 20; IPR003337: Trehalose-phosphatase; IPR023214: HAD-like domain	GO:0003824 MF: catalytic activity;GO:0005992 BP: trehalose biosynthetic process	G	PF00982; PF02358	IPR001830; IPR003337; IPR023214	GO:0003824; GO:0005992
TraesCS1A01G064800.3	1	***	tr|K7V516|K7V516_MAIZE	Trehalose-6-phosphate synthase	PF00982: Glycosyltransferase family 20; PF02358: Trehalose-phosphatase	IPR001830: Glycosyl transferase, family 20; IPR003337: Trehalose-phosphatase; IPR012766: Alpha,alpha-trehalose-phosphate synthase; IPR023214: HAD-like domain	GO:0003824 MF: catalytic activity;GO:0003825 MF: alpha,alpha-trehalose-phosphate synthase (UDP-forming) activity;GO:0005992 BP: trehalose biosynthetic process	G	PF00982; PF02358	IPR001830; IPR003337; IPR012766; IPR023214	GO:0003824; GO:0003825; GO:0005992
TraesCS1A01G064900.1	1	***	tr|B9RJJ5|B9RJJ5_RICCO	Sugar transporter, putative	PF00083: Sugar (and other) transporter	IPR003663: Sugar/inositol transporter; IPR005828: Major facilitator, sugar transporter-like; IPR005829: Sugar transporter, conserved site; IPR020846: Major facilitator superfamily domain	GO:0005215 MF: transporter activity;GO:0016020 CC: membrane;GO:0016021 CC: integral component of membrane;GO:0022857 MF: transmembrane transporter activity;GO:0022891 MF: substrate-specific transmembrane transporter activity;GO:0055085 BP: transmembrane transport	G	PF00083	IPR003663; IPR005828; IPR005829; IPR020846	GO:0005215; GO:0016020; GO:0016021; GO:0022857; GO:0022891; GO:0055085
TraesCS1A01G064900.2	0	***	tr|B9RJJ5|B9RJJ5_RICCO	Sugar transporter, putative	PF00083: Sugar (and other) transporter	IPR003663: Sugar/inositol transporter; IPR005828: Major facilitator, sugar transporter-like; IPR005829: Sugar transporter, conserved site; IPR020846: Major facilitator superfamily domain	GO:0005215 MF: transporter activity;GO:0016020 CC: membrane;GO:0016021 CC: integral component of membrane;GO:0022857 MF: transmembrane transporter activity;GO:0022891 MF: substrate-specific transmembrane transporter activity;GO:0055085 BP: transmembrane transport	G	PF00083	IPR003663; IPR005828; IPR005829; IPR020846	GO:0005215; GO:0016020; GO:0016021; GO:0022857; GO:0022891; GO:0055085
TraesCS1A01G065000.1	1	***	tr|M7YFK8|M7YFK8_TRIUA	Importin subunit beta-1		IPR011989: Armadillo-like helical; IPR016024: Armadillo-type fold	GO:0005488 MF: binding	G		IPR011989; IPR016024	GO:0005488
TraesCS1A01G065100.1	1	*-*	tr|Q2QNH3|Q2QNH3_ORYSJ	Retrotransposon protein, putative, Ty1-copia subclass				TE
TraesCS1A01G065200.1	1	--*	AT4G39270.8	Leucine-rich repeat protein kinase family protein				G
TraesCS1A01G065300.1	0	***	tr|G7IFM0|G7IFM0_MEDTR	Transducin/WD-like repeat-protein	PF00400: WD domain, G-beta repeat	IPR001680: WD40 repeat; IPR015943: WD40/YVTN repeat-like-containing domain; IPR017986: WD40-repeat-containing domain	GO:0005515 MF: protein binding	G	PF00400	IPR001680; IPR015943; IPR017986	GO:0005515
TraesCS1A01G065300.2	1	***	tr|G7IFM1|G7IFM1_MEDTR	Transducin/WD-like repeat-protein	PF00400: WD domain, G-beta repeat	IPR001680: WD40 repeat; IPR015943: WD40/YVTN repeat-like-containing domain; IPR017986: WD40-repeat-containing domain	GO:0005515 MF: protein binding	G	PF00400	IPR001680; IPR015943; IPR017986	GO:0005515
TraesCS1A01G065400.1	1	***	tr|M8AQ22|M8AQ22_TRIUA	Nuclear pore complex protein Nup98-Nup96	PF04096: Nucleoporin autopeptidase	IPR007230: Peptidase S59, nucleoporin	GO:0005643 CC: nuclear pore;GO:0006810 BP: transport	G	PF04096	IPR007230	GO:0005643; GO:0006810
TraesCS1A01G065500.1	1	--*	AT1G17440.2	Transcription initiation factor TFIID subunit A				G
TraesCS1A01G065600.1	1	***	tr|M8AE52|M8AE52_TRIUA	Importin subunit beta-1	PF03810: Importin-beta N-terminal domain; PF13513: HEAT-like repeat	IPR001494: Importin-beta, N-terminal domain; IPR011989: Armadillo-like helical; IPR016024: Armadillo-type fold	GO:0005488 MF: binding;GO:0006886 BP: intracellular protein transport;GO:0008536 MF: Ran GTPase binding	G	PF03810; PF13513	IPR001494; IPR011989; IPR016024	GO:0005488; GO:0006886; GO:0008536
TraesCS1A01G065700.1	0	***	tr|R7VZB0|R7VZB0_AEGTA	E3 SUMO-protein ligase SIZ1	PF02037: SAP domain; PF00628: PHD-finger; PF02891: MIZ/SP-RING zinc finger	IPR001965: Zinc finger, PHD-type; IPR003034: SAP domain; IPR004181: Zinc finger, MIZ-type; IPR011011: Zinc finger, FYVE/PHD-type; IPR013083: Zinc finger, RING/FYVE/PHD-type; IPR019786: Zinc finger, PHD-type, conserved site; IPR019787: Zinc finger, PHD-finger	GO:0005515 MF: protein binding;GO:0008270 MF: zinc ion binding	G	PF02037; PF00628; PF02891	IPR001965; IPR003034; IPR004181; IPR011011; IPR013083; IPR019786; IPR019787	GO:0005515; GO:0008270
TraesCS1A01G065700.2	1	***	tr|R7VZB0|R7VZB0_AEGTA	E3 SUMO-protein ligase SIZ1	PF02037: SAP domain; PF00628: PHD-finger; PF02891: MIZ/SP-RING zinc finger	IPR001965: Zinc finger, PHD-type; IPR003034: SAP domain; IPR004181: Zinc finger, MIZ-type; IPR011011: Zinc finger, FYVE/PHD-type; IPR013083: Zinc finger, RING/FYVE/PHD-type; IPR019786: Zinc finger, PHD-type, conserved site; IPR019787: Zinc finger, PHD-finger	GO:0005515 MF: protein binding;GO:0008270 MF: zinc ion binding	G	PF02037; PF00628; PF02891	IPR001965; IPR003034; IPR004181; IPR011011; IPR013083; IPR019786; IPR019787	GO:0005515; GO:0008270
TraesCS1A01G065700.3	0	***	tr|R7VZB0|R7VZB0_AEGTA	E3 SUMO-protein ligase SIZ1	PF02037: SAP domain; PF00628: PHD-finger; PF02891: MIZ/SP-RING zinc finger	IPR001965: Zinc finger, PHD-type; IPR003034: SAP domain; IPR004181: Zinc finger, MIZ-type; IPR011011: Zinc finger, FYVE/PHD-type; IPR013083: Zinc finger, RING/FYVE/PHD-type; IPR019786: Zinc finger, PHD-type, conserved site; IPR019787: Zinc finger, PHD-finger	GO:0005515 MF: protein binding;GO:0008270 MF: zinc ion binding	G	PF02037; PF00628; PF02891	IPR001965; IPR003034; IPR004181; IPR011011; IPR013083; IPR019786; IPR019787	GO:0005515; GO:0008270
TraesCS1A01G065700.4	0	***	tr|R7VZB0|R7VZB0_AEGTA	E3 SUMO-protein ligase SIZ1	PF02037: SAP domain; PF00628: PHD-finger; PF02891: MIZ/SP-RING zinc finger	IPR001965: Zinc finger, PHD-type; IPR003034: SAP domain; IPR004181: Zinc finger, MIZ-type; IPR011011: Zinc finger, FYVE/PHD-type; IPR013083: Zinc finger, RING/FYVE/PHD-type; IPR019786: Zinc finger, PHD-type, conserved site; IPR019787: Zinc finger, PHD-finger	GO:0005515 MF: protein binding;GO:0008270 MF: zinc ion binding	G	PF02037; PF00628; PF02891	IPR001965; IPR003034; IPR004181; IPR011011; IPR013083; IPR019786; IPR019787	GO:0005515; GO:0008270
TraesCS1A01G065700.5	0	***	tr|R7VZB0|R7VZB0_AEGTA	E3 SUMO-protein ligase SIZ1	PF02037: SAP domain; PF00628: PHD-finger; PF02891: MIZ/SP-RING zinc finger	IPR001965: Zinc finger, PHD-type; IPR003034: SAP domain; IPR004181: Zinc finger, MIZ-type; IPR011011: Zinc finger, FYVE/PHD-type; IPR013083: Zinc finger, RING/FYVE/PHD-type; IPR019786: Zinc finger, PHD-type, conserved site; IPR019787: Zinc finger, PHD-finger	GO:0005515 MF: protein binding;GO:0008270 MF: zinc ion binding	G	PF02037; PF00628; PF02891	IPR001965; IPR003034; IPR004181; IPR011011; IPR013083; IPR019786; IPR019787	GO:0005515; GO:0008270
TraesCS1A01G065700.6	0	***	tr|R7VZB0|R7VZB0_AEGTA	E3 SUMO-protein ligase SIZ1	PF02037: SAP domain; PF00628: PHD-finger; PF02891: MIZ/SP-RING zinc finger	IPR001965: Zinc finger, PHD-type; IPR003034: SAP domain; IPR004181: Zinc finger, MIZ-type; IPR011011: Zinc finger, FYVE/PHD-type; IPR013083: Zinc finger, RING/FYVE/PHD-type; IPR019786: Zinc finger, PHD-type, conserved site; IPR019787: Zinc finger, PHD-finger	GO:0005515 MF: protein binding;GO:0008270 MF: zinc ion binding	G	PF02037; PF00628; PF02891	IPR001965; IPR003034; IPR004181; IPR011011; IPR013083; IPR019786; IPR019787	GO:0005515; GO:0008270
TraesCS1A01G065700.7	0	*-*	tr|M8A938|M8A938_TRIUA	E3 SUMO-protein ligase SIZ1	PF02891: MIZ/SP-RING zinc finger	IPR004181: Zinc finger, MIZ-type	GO:0008270 MF: zinc ion binding	G	PF02891	IPR004181	GO:0008270
TraesCS1A01G065800.1	1	***	tr|G7L1S0|G7L1S0_MEDTR	Protamine P1 family protein				G
TraesCS1A01G065900.1	1	--*	tr|A0A0K0QPH0|A0A0K0QPH0_9POAL	Cold-responsive protein WCOR15-2A				G
TraesCS1A01G066000.1	0	***	tr|M8ANL9|M8ANL9_TRIUA	Condensin-2 complex subunit G2	PF12422: Condensin II non structural maintenance of chromosomes subunit	IPR011989: Armadillo-like helical; IPR016024: Armadillo-type fold; IPR024741: Condensin-2 complex subunit G2	GO:0005488 MF: binding;GO:0005634 CC: nucleus	G	PF12422	IPR011989; IPR016024; IPR024741	GO:0005488; GO:0005634
TraesCS1A01G066000.2	1	***	tr|M8ANL9|M8ANL9_TRIUA	Condensin-2 complex subunit G2	PF12422: Condensin II non structural maintenance of chromosomes subunit	IPR011989: Armadillo-like helical; IPR016024: Armadillo-type fold; IPR024741: Condensin-2 complex subunit G2	GO:0005488 MF: binding;GO:0005634 CC: nucleus	G	PF12422	IPR011989; IPR016024; IPR024741	GO:0005488; GO:0005634
TraesCS1A01G066100.1	1	*-*	tr|Q38712|Q38712_AMAHP	11S globulin seed storage protein	PF00190: Cupin	IPR006044: 11-S seed storage protein, plant; IPR006045: Cupin 1; IPR011051: RmlC-like cupin domain; IPR014710: RmlC-like jelly roll fold	GO:0045735 MF: nutrient reservoir activity	G	PF00190	IPR006044; IPR006045; IPR011051; IPR014710	GO:0045735
TraesCS1A01G066200.1	1	***	tr|B3XWM9|B3XWM9_NICBE	Lectin receptor kinase-like protein	PF00139: Legume lectin domain; PF00069: Protein kinase domain	IPR000719: Protein kinase domain; IPR001220: Legume lectin domain; IPR008271: Serine/threonine-protein kinase, active site; IPR011009: Protein kinase-like domain; IPR013320: Concanavalin A-like lectin/glucanase domain; IPR017441: Protein kinase, ATP binding site	GO:0004672 MF: protein kinase activity;GO:0005524 MF: ATP binding;GO:0006468 BP: protein phosphorylation;GO:0030246 MF: carbohydrate binding	G	PF00139; PF00069	IPR000719; IPR001220; IPR008271; IPR011009; IPR013320; IPR017441	GO:0004672; GO:0005524; GO:0006468; GO:0030246
TraesCS1A01G066300.1	1	***	tr|B6TVN8|B6TVN8_MAIZE	Beta 1, 3 galactosyltransferase	PF00337: Galactoside-binding lectin; PF01762: Galactosyltransferase	IPR001079: Galectin, carbohydrate recognition domain; IPR002659: Glycosyl transferase, family 31; IPR013320: Concanavalin A-like lectin/glucanase domain	GO:0006486 BP: protein glycosylation;GO:0008378 MF: galactosyltransferase activity;GO:0016020 CC: membrane;GO:0030246 MF: carbohydrate binding	G	PF00337; PF01762	IPR001079; IPR002659; IPR013320	GO:0006486; GO:0008378; GO:0016020; GO:0030246
TraesCS1A01G066400.1	1	***	tr|A0A1D6DED4|A0A1D6DED4_WHEAT	Dihydrolipoyl dehydrogenase	PF07992: Pyridine nucleotide-disulphide oxidoreductase; PF02852: Pyridine nucleotide-disulphide oxidoreductase, dimerisation domain	IPR004099: Pyridine nucleotide-disulphide oxidoreductase, dimerisation domain; IPR006258: Dihydrolipoamide dehydrogenase; IPR012999: Pyridine nucleotide-disulphide oxidoreductase, class I, active site; IPR016156: FAD/NAD-linked reductase, dimerisation domain; IPR023753: FAD/NAD(P)-binding domain	GO:0004148 MF: dihydrolipoyl dehydrogenase activity;GO:0016491 MF: oxidoreductase activity;GO:0016668 MF: oxidoreductase activity, acting on a sulfur group of donors, NAD(P) as acceptor;GO:0045454 BP: cell redox homeostasis;GO:0050660 MF: flavin adenine dinucleotide binding;GO:0055114 BP: oxidation-reduction process	G	PF07992; PF02852	IPR004099; IPR006258; IPR012999; IPR016156; IPR023753	GO:0004148; GO:0016491; GO:0016668; GO:0045454; GO:0050660; GO:0055114
TraesCS1A01G066500.1	1	*-*	tr|A0A061EUH3|A0A061EUH3_THECC	Pentatricopeptide repeat superfamily protein	PF01535: PPR repeat; PF13041: PPR repeat family	IPR002885: Pentatricopeptide repeat		G	PF01535; PF13041	IPR002885
TraesCS1A01G066600.1	1	*-*	tr|A0A0A8JXV7|A0A0A8JXV7_ORYSI	Pentatricopeptide repeat-containing protein	PF01535: PPR repeat; PF13041: PPR repeat family	IPR002885: Pentatricopeptide repeat		G	PF01535; PF13041	IPR002885
TraesCS1A01G066700.1	1	***	tr|D7L628|D7L628_ARALL	Kinase family protein	PF00069: Protein kinase domain	IPR000719: Protein kinase domain; IPR008271: Serine/threonine-protein kinase, active site; IPR011009: Protein kinase-like domain; IPR017441: Protein kinase, ATP binding site	GO:0004672 MF: protein kinase activity;GO:0005524 MF: ATP binding;GO:0006468 BP: protein phosphorylation	G	PF00069	IPR000719; IPR008271; IPR011009; IPR017441	GO:0004672; GO:0005524; GO:0006468
TraesCS1A01G066800.1	0	***	tr|G7JQF7|G7JQF7_MEDTR	Acyl-CoA dehydrogenase	PF02770: Acyl-CoA dehydrogenase, middle domain; PF00441: Acyl-CoA dehydrogenase, C-terminal domain	IPR006089: Acyl-CoA dehydrogenase, conserved site; IPR006091: Acyl-CoA oxidase/dehydrogenase, central domain; IPR009075: Acyl-CoA dehydrogenase/oxidase C-terminal; IPR009100: Acyl-CoA dehydrogenase/oxidase, N-terminal and middle domain	GO:0003995 MF: acyl-CoA dehydrogenase activity;GO:0008152 BP: metabolic process;GO:0016627 MF: oxidoreductase activity, acting on the CH-CH group of donors;GO:0055114 BP: oxidation-reduction process	G	PF02770; PF00441	IPR006089; IPR006091; IPR009075; IPR009100	GO:0003995; GO:0008152; GO:0016627; GO:0055114
TraesCS1A01G066800.2	1	***	tr|B9SK49|B9SK49_RICCO	Acyl-CoA dehydrogenase, putative	PF02771: Acyl-CoA dehydrogenase, N-terminal domain; PF02770: Acyl-CoA dehydrogenase, middle domain; PF00441: Acyl-CoA dehydrogenase, C-terminal domain	IPR006089: Acyl-CoA dehydrogenase, conserved site; IPR006091: Acyl-CoA oxidase/dehydrogenase, central domain; IPR009075: Acyl-CoA dehydrogenase/oxidase C-terminal; IPR009100: Acyl-CoA dehydrogenase/oxidase, N-terminal and middle domain; IPR013786: Acyl-CoA dehydrogenase/oxidase, N-terminal	GO:0003995 MF: acyl-CoA dehydrogenase activity;GO:0008152 BP: metabolic process;GO:0016627 MF: oxidoreductase activity, acting on the CH-CH group of donors;GO:0050660 MF: flavin adenine dinucleotide binding;GO:0055114 BP: oxidation-reduction process	G	PF02771; PF02770; PF00441	IPR006089; IPR006091; IPR009075; IPR009100; IPR013786	GO:0003995; GO:0008152; GO:0016627; GO:0050660; GO:0055114
TraesCS1A01G066900.1	1	***	tr|A0A061FQ68|A0A061FQ68_THECC	p-loop containing nucleoside triphosphate hydrolases superfamily protein	PF00004: ATPase family associated with various cellular activities (AAA)	IPR003593: AAA+ ATPase domain; IPR003959: ATPase, AAA-type, core; IPR027417: P-loop containing nucleoside triphosphate hydrolase	GO:0005524 MF: ATP binding	G	PF00004	IPR003593; IPR003959; IPR027417	GO:0005524
TraesCS1A01G067000.1	1	***	tr|A0A0A8JXV7|A0A0A8JXV7_ORYSI	Pentatricopeptide repeat-containing protein	PF13041: PPR repeat family; PF01535: PPR repeat	IPR002885: Pentatricopeptide repeat		G	PF13041; PF01535	IPR002885
TraesCS1A01G067100.1	1	--*	AT3G56380.2	response regulator 17				G
TraesCS1A01G067200.1	1	***	tr|A0A061GDK1|A0A061GDK1_THECC	Mitochondrial transcription termination factor family protein, putative	PF02536: mTERF	IPR003690: Transcription termination factor, mitochondrial/chloroplastic	GO:0003690 MF: double-stranded DNA binding;GO:0006355 BP: regulation of transcription, DNA-templated	G	PF02536	IPR003690	GO:0003690; GO:0006355
TraesCS1A01G067300.1	1	*-*	tr|A0A0K9NRY1|A0A0K9NRY1_ZOSMR	Polyribonucleotide nucleotidyltransferase	PF00575: S1 RNA binding domain; PF05843: Suppressor of forked protein (Suf)	IPR003029: S1 domain; IPR003107: HAT (Half-A-TPR) repeat; IPR008847: Suppressor of forked; IPR011990: Tetratricopeptide-like helical domain; IPR012340: Nucleic acid-binding, OB-fold; IPR022967: RNA-binding domain, S1	GO:0003676 MF: nucleic acid binding;GO:0005515 MF: protein binding;GO:0005634 CC: nucleus;GO:0006396 BP: RNA processing;GO:0006397 BP: mRNA processing	G	PF00575; PF05843	IPR003029; IPR003107; IPR008847; IPR011990; IPR012340; IPR022967	GO:0003676; GO:0005515; GO:0005634; GO:0006396; GO:0006397
TraesCS1A01G067300.2	0	--*	tr|W9S8R4|W9S8R4_9ROSA	Polyribonucleotide nucleotidyltransferase	PF00575: S1 RNA binding domain	IPR003029: S1 domain; IPR012340: Nucleic acid-binding, OB-fold; IPR022967: RNA-binding domain, S1	GO:0003676 MF: nucleic acid binding	G	PF00575	IPR003029; IPR012340; IPR022967	GO:0003676
TraesCS1A01G067300.3	0	*-*	tr|A0A0K9NRY1|A0A0K9NRY1_ZOSMR	Polyribonucleotide nucleotidyltransferase	PF00575: S1 RNA binding domain; PF05843: Suppressor of forked protein (Suf)	IPR003029: S1 domain; IPR003107: HAT (Half-A-TPR) repeat; IPR008847: Suppressor of forked; IPR011990: Tetratricopeptide-like helical domain; IPR012340: Nucleic acid-binding, OB-fold; IPR022967: RNA-binding domain, S1	GO:0003676 MF: nucleic acid binding;GO:0005515 MF: protein binding;GO:0005634 CC: nucleus;GO:0006396 BP: RNA processing;GO:0006397 BP: mRNA processing	G	PF00575; PF05843	IPR003029; IPR003107; IPR008847; IPR011990; IPR012340; IPR022967	GO:0003676; GO:0005515; GO:0005634; GO:0006396; GO:0006397
TraesCS1A01G067400.1	1	***	tr|A0A0A8JXV7|A0A0A8JXV7_ORYSI	Pentatricopeptide repeat-containing protein	PF01535: PPR repeat; PF13041: PPR repeat family; PF12854: PPR repeat	IPR002885: Pentatricopeptide repeat		G	PF01535; PF13041; PF12854	IPR002885
TraesCS1A01G067500.1	1	*-*	tr|A0A0A8JXV7|A0A0A8JXV7_ORYSI	Pentatricopeptide repeat-containing protein	PF01535: PPR repeat; PF13041: PPR repeat family	IPR002885: Pentatricopeptide repeat		G	PF01535; PF13041	IPR002885
TraesCS1A01G067600.1	1	***	tr|A0A0A8JXV7|A0A0A8JXV7_ORYSI	Pentatricopeptide repeat-containing protein	PF01535: PPR repeat; PF13041: PPR repeat family; PF12854: PPR repeat	IPR002885: Pentatricopeptide repeat; IPR011990: Tetratricopeptide-like helical domain	GO:0005515 MF: protein binding	G	PF01535; PF13041; PF12854	IPR002885; IPR011990	GO:0005515
TraesCS1A01G067700.1	1	*-*	tr|A0A0A8JXV7|A0A0A8JXV7_ORYSI	Pentatricopeptide repeat-containing protein	PF01535: PPR repeat; PF13041: PPR repeat family	IPR002885: Pentatricopeptide repeat		G	PF01535; PF13041	IPR002885
TraesCS1A01G067800.1	1	*-*	tr|A0A0A8JXV7|A0A0A8JXV7_ORYSI	Pentatricopeptide repeat-containing protein	PF13041: PPR repeat family	IPR002885: Pentatricopeptide repeat; IPR011990: Tetratricopeptide-like helical domain	GO:0005515 MF: protein binding	G	PF13041	IPR002885; IPR011990	GO:0005515
TraesCS1A01G067900.1	0	***	tr|I3SAK4|I3SAK4_MEDTR	Tetraspanin family protein	PF00335: Tetraspanin family	IPR018499: Tetraspanin/Peripherin	GO:0016021 CC: integral component of membrane	G	PF00335	IPR018499	GO:0016021
TraesCS1A01G067900.2	1	***	tr|I3SAK4|I3SAK4_MEDTR	Tetraspanin family protein	PF00335: Tetraspanin family	IPR018499: Tetraspanin/Peripherin	GO:0016021 CC: integral component of membrane	G	PF00335	IPR018499	GO:0016021
TraesCS1A01G068000.1	1	***	AT3G51010.1	protein translocase subunit				G
TraesCS1A01G068100.1	1	***	AT5G64190.2	neuronal PAS domain protein				G
TraesCS1A01G068200.1	1	***	tr|B4FJ79|B4FJ79_MAIZE	PLATZ transcription factor	PF04640: PLATZ transcription factor	IPR006734: Protein of unknown function DUF597		G	PF04640	IPR006734
TraesCS1A01G068300.1	0	***	tr|M8CRX8|M8CRX8_AEGTA	Nuclear receptor corepressor 1	PF00249: Myb-like DNA-binding domain	IPR001005: SANT/Myb domain; IPR009057: Homeobox domain-like; IPR017884: SANT domain	GO:0003677 MF: DNA binding	G	PF00249	IPR001005; IPR009057; IPR017884	GO:0003677
TraesCS1A01G068300.2	1	***	tr|M8CRX8|M8CRX8_AEGTA	Nuclear receptor corepressor 1	PF00249: Myb-like DNA-binding domain	IPR001005: SANT/Myb domain; IPR009057: Homeobox domain-like; IPR017884: SANT domain	GO:0003677 MF: DNA binding	G	PF00249	IPR001005; IPR009057; IPR017884	GO:0003677
TraesCS1A01G068300.3	0	***	tr|M8CRX8|M8CRX8_AEGTA	Nuclear receptor corepressor 1	PF00249: Myb-like DNA-binding domain	IPR001005: SANT/Myb domain; IPR009057: Homeobox domain-like; IPR017884: SANT domain	GO:0003677 MF: DNA binding	G	PF00249	IPR001005; IPR009057; IPR017884	GO:0003677
TraesCS1A01G068400.1	1	--*	sp|Q8F7W8|MSRB_LEPIN	Peptide methionine sulfoxide reductase MsrB				G
TraesCS1A01G068500.1	1	--*	sp|Q2SJP9|MSRB_HAHCH	Peptide methionine sulfoxide reductase MsrB		IPR011057: Mss4-like		G		IPR011057
TraesCS1A01G068600.1	1	***	tr|Q0INR6|Q0INR6_ORYSJ	Glycosyl hydrolase family protein 43, putative, expressed	PF04616: Glycosyl hydrolases family 43	IPR006710: Glycoside hydrolase, family 43; IPR023296: Glycosyl hydrolase, five-bladed beta-propellor domain	GO:0004553 MF: hydrolase activity, hydrolyzing O-glycosyl compounds;GO:0005975 BP: carbohydrate metabolic process	G	PF04616	IPR006710; IPR023296	GO:0004553; GO:0005975
TraesCS1A01G068700.1	1	--*	AT2G30990.5	arginine N-methyltransferase, putative (DUF688)				G
TraesCS1A01G068800.1	1	--*	tr|A0A0J8B8I8|A0A0J8B8I8_BETVU	DNA topoisomerase				G
TraesCS1A01G068900.1	1	*-*	tr|A0A178VZK7|A0A178VZK7_ARATH	GH3.3	PF03321: GH3 auxin-responsive promoter	IPR004993: GH3 family		G	PF03321	IPR004993
TraesCS1A01G069000.1	1	--*	AT5G06950.5	bZIP transcription factor family protein				G
TraesCS1A01G069100.1	1	***	tr|B4G1N4|B4G1N4_MAIZE	CsAtPR5				G
TraesCS1A01G069200.1	1	***	tr|B4G1N4|B4G1N4_MAIZE	CsAtPR5				G
TraesCS1A01G069300.1	1	***	tr|R7W332|R7W332_AEGTA	Phosphoinositide phospholipase C	PF00388: Phosphatidylinositol-specific phospholipase C, X domain; PF00387: Phosphatidylinositol-specific phospholipase C, Y domain; PF00168: C2 domain	IPR000008: C2 domain; IPR000909: Phosphatidylinositol-specific phospholipase C, X domain; IPR001192: Phosphoinositide phospholipase C family; IPR001711: Phospholipase C, phosphatidylinositol-specific, Y domain; IPR011992: EF-hand domain pair; IPR017946: PLC-like phosphodiesterase, TIM beta/alpha-barrel domain	GO:0004435 MF: phosphatidylinositol phospholipase C activity;GO:0005515 MF: protein binding;GO:0006629 BP: lipid metabolic process;GO:0007165 BP: signal transduction;GO:0008081 MF: phosphoric diester hydrolase activity;GO:0035556 BP: intracellular signal transduction	G	PF00388; PF00387; PF00168	IPR000008; IPR000909; IPR001192; IPR001711; IPR011992; IPR017946	GO:0004435; GO:0005515; GO:0006629; GO:0007165; GO:0008081; GO:0035556
TraesCS1A01G069300.2	0	***	tr|R7W332|R7W332_AEGTA	Phosphoinositide phospholipase C	PF00388: Phosphatidylinositol-specific phospholipase C, X domain; PF00387: Phosphatidylinositol-specific phospholipase C, Y domain; PF00168: C2 domain	IPR000008: C2 domain; IPR000909: Phosphatidylinositol-specific phospholipase C, X domain; IPR001192: Phosphoinositide phospholipase C family; IPR001711: Phospholipase C, phosphatidylinositol-specific, Y domain; IPR011992: EF-hand domain pair; IPR017946: PLC-like phosphodiesterase, TIM beta/alpha-barrel domain	GO:0004435 MF: phosphatidylinositol phospholipase C activity;GO:0005515 MF: protein binding;GO:0006629 BP: lipid metabolic process;GO:0007165 BP: signal transduction;GO:0008081 MF: phosphoric diester hydrolase activity;GO:0035556 BP: intracellular signal transduction	G	PF00388; PF00387; PF00168	IPR000008; IPR000909; IPR001192; IPR001711; IPR011992; IPR017946	GO:0004435; GO:0005515; GO:0006629; GO:0007165; GO:0008081; GO:0035556
TraesCS1A01G069400.1	1	***	tr|B9R9D6|B9R9D6_RICCO	ADP-ribosylation factor, putative	PF00025: ADP-ribosylation factor family	IPR005225: Small GTP-binding protein domain; IPR006689: Small GTPase superfamily, ARF/SAR type; IPR024156: Small GTPase superfamily, ARF type; IPR027417: P-loop containing nucleoside triphosphate hydrolase	GO:0005525 MF: GTP binding;GO:0005622 CC: intracellular;GO:0007264 BP: small GTPase mediated signal transduction	G	PF00025	IPR005225; IPR006689; IPR024156; IPR027417	GO:0005525; GO:0005622; GO:0007264
TraesCS1A01G069500.1	1	--*	AT5G62170.4	LOW protein: M-phase inducer phosphatase-like protein	PF14383: DUF761-associated sequence motif	IPR032795: DUF3741-associated sequence motif		G	PF14383	IPR032795
TraesCS1A01G069600.1	1	***	tr|A0A0K9PNZ2|A0A0K9PNZ2_ZOSMR	Zinc finger CCCH domain-containing protein	PF00642: Zinc finger C-x8-C-x5-C-x3-H type (and similar)	IPR000571: Zinc finger, CCCH-type; IPR002110: Ankyrin repeat; IPR020683: Ankyrin repeat-containing domain	GO:0005515 MF: protein binding;GO:0046872 MF: metal ion binding	TE?	PF00642	IPR000571; IPR002110; IPR020683	GO:0005515; GO:0046872
TraesCS1A01G069700.1	1	***	tr|A0A0B2SG91|A0A0B2SG91_GLYSO	RRP15-like protein	PF07890: Rrp15p	IPR012459: Ribosomal RNA-processing protein 15	GO:0006364 BP: rRNA processing	G	PF07890	IPR012459	GO:0006364
TraesCS1A01G069800.1	1	--*	AT1G67390.1	F-box family protein		IPR001810: F-box domain; IPR032675: Leucine-rich repeat domain, L domain-like	GO:0005515 MF: protein binding	TE?		IPR001810; IPR032675	GO:0005515
TraesCS1A01G069900.1	1	--*	AT2G19950.2	golgin Putative 1				G
TraesCS1A01G070000.1	1	***	tr|A0A1D5S0P9|A0A1D5S0P9_WHEAT	E3 ubiquitin-protein ligase	PF03145: Seven in absentia protein family	IPR008974: TRAF-like; IPR013010: Zinc finger, SIAH-type; IPR013083: Zinc finger, RING/FYVE/PHD-type; IPR018121: Seven-in-absentia protein, TRAF-like domain	GO:0005515 MF: protein binding;GO:0005634 CC: nucleus;GO:0006511 BP: ubiquitin-dependent protein catabolic process;GO:0007275 BP: multicellular organism development;GO:0008270 MF: zinc ion binding	G	PF03145	IPR008974; IPR013010; IPR013083; IPR018121	GO:0005515; GO:0005634; GO:0006511; GO:0007275; GO:0008270
TraesCS1A01G070100.1	1	*-*	tr|A0A1D6A4Y1|A0A1D6A4Y1_WHEAT	DNA topoisomerase 2				G
TraesCS1A01G070200.1	1	***	tr|A0A061FM72|A0A061FM72_THECC	2-oxoglutarate (2OG) and Fe(II)-dependent oxygenase superfamily protein	PF14226: non-haem dioxygenase in morphine synthesis N-terminal; PF03171: 2OG-Fe(II) oxygenase superfamily	IPR005123: Oxoglutarate/iron-dependent dioxygenase; IPR026992: Non-haem dioxygenase N-terminal domain; IPR027443: Isopenicillin N synthase-like	GO:0016491 MF: oxidoreductase activity;GO:0055114 BP: oxidation-reduction process	G	PF14226; PF03171	IPR005123; IPR026992; IPR027443	GO:0016491; GO:0055114
TraesCS1A01G070300.1	1	***	tr|A0A0K9Q2Q2|A0A0K9Q2Q2_ZOSMR	Chaperone protein dnaJ	PF00226: DnaJ domain; PF01556: DnaJ C terminal domain	IPR001623: DnaJ domain; IPR002939: Chaperone DnaJ, C-terminal; IPR008971: HSP40/DnaJ peptide-binding; IPR018253: DnaJ domain, conserved site	GO:0006457 BP: protein folding;GO:0051082 MF: unfolded protein binding	G	PF00226; PF01556	IPR001623; IPR002939; IPR008971; IPR018253	GO:0006457; GO:0051082
TraesCS1A01G070400.1	1	***	tr|A3FBG4|A3FBG4_WHEAT	WRKY transcription factor	PF03106: WRKY DNA -binding domain	IPR003657: WRKY domain	GO:0003700 MF: transcription factor activity, sequence-specific DNA binding;GO:0006355 BP: regulation of transcription, DNA-templated;GO:0043565 MF: sequence-specific DNA binding	G	PF03106	IPR003657	GO:0003700; GO:0006355; GO:0043565
TraesCS1A01G070400.2	0	***	tr|A3FBG4|A3FBG4_WHEAT	WRKY transcription factor	PF03106: WRKY DNA -binding domain	IPR003657: WRKY domain	GO:0003700 MF: transcription factor activity, sequence-specific DNA binding;GO:0006355 BP: regulation of transcription, DNA-templated;GO:0043565 MF: sequence-specific DNA binding	G	PF03106	IPR003657	GO:0003700; GO:0006355; GO:0043565
TraesCS1A01G070500.1	1	***	tr|U5FHW7|U5FHW7_POPTR	Aminotransferase-related family protein	PF00155: Aminotransferase class I and II	IPR004838: Aminotransferases, class-I, pyridoxal-phosphate-binding site; IPR004839: Aminotransferase, class I/classII; IPR005958: Tyrosine/nicotianamine aminotransferase; IPR015421: Pyridoxal phosphate-dependent transferase, major region, subdomain 1; IPR015422: Pyridoxal phosphate-dependent transferase, subdomain 2; IPR015424: Pyridoxal phosphate-dependent transferase	GO:0003824 MF: catalytic activity;GO:0006520 BP: cellular amino acid metabolic process;GO:0008483 MF: transaminase activity;GO:0009058 BP: biosynthetic process;GO:0030170 MF: pyridoxal phosphate binding	G	PF00155	IPR004838; IPR004839; IPR005958; IPR015421; IPR015422; IPR015424	GO:0003824; GO:0006520; GO:0008483; GO:0009058; GO:0030170
TraesCS1A01G070600.1	1	***	tr|A0A0K9P5Z4|A0A0K9P5Z4_ZOSMR	Kinase family protein	PF00069: Protein kinase domain	IPR000719: Protein kinase domain; IPR008271: Serine/threonine-protein kinase, active site; IPR009091: Regulator of chromosome condensation 1/beta-lactamase-inhibitor protein II; IPR011009: Protein kinase-like domain; IPR017441: Protein kinase, ATP binding site	GO:0004672 MF: protein kinase activity;GO:0005524 MF: ATP binding;GO:0006468 BP: protein phosphorylation	G	PF00069	IPR000719; IPR008271; IPR009091; IPR011009; IPR017441	GO:0004672; GO:0005524; GO:0006468
TraesCS1A01G070700.1	1	***	tr|Q337Z5|Q337Z5_ORYSJ	BTB/POZ domain containing protein	PF00917: MATH domain; PF00651: BTB/POZ domain	IPR000210: BTB/POZ domain; IPR002083: MATH/TRAF domain; IPR008974: TRAF-like; IPR011333: SKP1/BTB/POZ domain	GO:0005515 MF: protein binding	G	PF00917; PF00651	IPR000210; IPR002083; IPR008974; IPR011333	GO:0005515
TraesCS1A01G070800.1	1	***	tr|Q337Z5|Q337Z5_ORYSJ	BTB/POZ domain containing protein	PF00651: BTB/POZ domain	IPR000210: BTB/POZ domain; IPR002083: MATH/TRAF domain; IPR008974: TRAF-like; IPR011333: SKP1/BTB/POZ domain	GO:0005515 MF: protein binding	G	PF00651	IPR000210; IPR002083; IPR008974; IPR011333	GO:0005515
TraesCS1A01G070900.1	0	--*	AT1G43020.3	electron protein, putative (Protein of unknown function, DUF547)	PF14389: Leucine-zipper of ternary complex factor MIP1; PF04784: Protein of unknown function, DUF547	IPR006869: Domain of unknown function DUF547; IPR025757: Ternary complex factor MIP1, leucine-zipper		U	PF14389; PF04784	IPR006869; IPR025757
TraesCS1A01G070900.2	0	*-*	AT5G42690.4	transcription factor, putative (Protein of unknown function, DUF547)	PF14389: Leucine-zipper of ternary complex factor MIP1; PF04784: Protein of unknown function, DUF547	IPR006869: Domain of unknown function DUF547; IPR025757: Ternary complex factor MIP1, leucine-zipper		U	PF14389; PF04784	IPR006869; IPR025757
TraesCS1A01G070900.3	1	*-*	AT5G42690.5	transcription factor, putative (Protein of unknown function, DUF547)	PF14389: Leucine-zipper of ternary complex factor MIP1; PF04784: Protein of unknown function, DUF547	IPR006869: Domain of unknown function DUF547; IPR025757: Ternary complex factor MIP1, leucine-zipper		U	PF14389; PF04784	IPR006869; IPR025757
TraesCS1A01G070900.4	0	*-*	AT5G42690.4	transcription factor, putative (Protein of unknown function, DUF547)	PF14389: Leucine-zipper of ternary complex factor MIP1; PF04784: Protein of unknown function, DUF547	IPR006869: Domain of unknown function DUF547; IPR025757: Ternary complex factor MIP1, leucine-zipper		U	PF14389; PF04784	IPR006869; IPR025757
TraesCS1A01G070900.5	0	*-*	AT5G42690.4	transcription factor, putative (Protein of unknown function, DUF547)	PF14389: Leucine-zipper of ternary complex factor MIP1; PF04784: Protein of unknown function, DUF547	IPR006869: Domain of unknown function DUF547; IPR025757: Ternary complex factor MIP1, leucine-zipper		U	PF14389; PF04784	IPR006869; IPR025757
TraesCS1A01G071000.1	1	***	tr|Q7XEG1|Q7XEG1_ORYSJ	BTB/POZ domain containing protein	PF00917: MATH domain; PF00651: BTB/POZ domain	IPR000210: BTB/POZ domain; IPR002083: MATH/TRAF domain; IPR008974: TRAF-like; IPR011333: SKP1/BTB/POZ domain	GO:0005515 MF: protein binding	G	PF00917; PF00651	IPR000210; IPR002083; IPR008974; IPR011333	GO:0005515
TraesCS1A01G071100.1	1	***	tr|F4HQZ1|F4HQZ1_ARATH	Regulator of chromosome condensation (RCC1) family protein	PF00415: Regulator of chromosome condensation (RCC1) repeat	IPR000408: Regulator of chromosome condensation, RCC1; IPR009091: Regulator of chromosome condensation 1/beta-lactamase-inhibitor protein II; IPR017956: AT hook, DNA-binding motif	GO:0003677 MF: DNA binding	G	PF00415	IPR000408; IPR009091; IPR017956	GO:0003677
TraesCS1A01G071200.1	1	***	tr|F4HQZ1|F4HQZ1_ARATH	Regulator of chromosome condensation (RCC1) family protein	PF00415: Regulator of chromosome condensation (RCC1) repeat	IPR000408: Regulator of chromosome condensation, RCC1; IPR009091: Regulator of chromosome condensation 1/beta-lactamase-inhibitor protein II		G	PF00415	IPR000408; IPR009091
TraesCS1A01G071300.1	1	*-*	sp|Q9WZ49|FTSH_THEMA	ATP-dependent zinc metalloprotease FtsH	PF00004: ATPase family associated with various cellular activities (AAA)	IPR003593: AAA+ ATPase domain; IPR003959: ATPase, AAA-type, core; IPR003960: ATPase, AAA-type, conserved site; IPR027417: P-loop containing nucleoside triphosphate hydrolase	GO:0005524 MF: ATP binding	G	PF00004	IPR003593; IPR003959; IPR003960; IPR027417	GO:0005524
TraesCS1A01G071400.1	1	***	tr|M8B356|M8B356_AEGTA	Glycosyltransferase	PF00201: UDP-glucoronosyl and UDP-glucosyl transferase	IPR002213: UDP-glucuronosyl/UDP-glucosyltransferase	GO:0008152 BP: metabolic process;GO:0016758 MF: transferase activity, transferring hexosyl groups	G	PF00201	IPR002213	GO:0008152; GO:0016758
TraesCS1A01G071400.2	0	***	tr|M8B356|M8B356_AEGTA	Glycosyltransferase	PF00201: UDP-glucoronosyl and UDP-glucosyl transferase	IPR002213: UDP-glucuronosyl/UDP-glucosyltransferase	GO:0008152 BP: metabolic process;GO:0016758 MF: transferase activity, transferring hexosyl groups	G	PF00201	IPR002213	GO:0008152; GO:0016758
TraesCS1A01G071500.1	1	***	tr|W4ZXY2|W4ZXY2_WHEAT	Mitochondrial pyruvate carrier	PF03650: Uncharacterised protein family (UPF0041)	IPR005336: Mitochondrial pyruvate carrier	GO:0005743 CC: mitochondrial inner membrane;GO:0006850 BP: mitochondrial pyruvate transport	G	PF03650	IPR005336	GO:0005743; GO:0006850
TraesCS1A01G071600.1	1	--*	tr|B6T3D2|B6T3D2_MAIZE	Saccharopine dehydrogenase				G
TraesCS1A01G071700.1	1	***	tr|Q2R2A6|Q2R2A6_ORYSJ	Carotenoid isomerase, putative, expressed	PF01593: Flavin containing amine oxidoreductase	IPR002937: Amine oxidase; IPR014101: Prolycopene isomerase; IPR023753: FAD/NAD(P)-binding domain	GO:0016117 BP: carotenoid biosynthetic process;GO:0016491 MF: oxidoreductase activity;GO:0046608 MF: carotenoid isomerase activity;GO:0055114 BP: oxidation-reduction process	G	PF01593	IPR002937; IPR014101; IPR023753	GO:0016117; GO:0016491; GO:0046608; GO:0055114
TraesCS1A01G071800.1	1	***	tr|A7L8D2|A7L8D2_CUCSA	Metal tolerance protein	PF01545: Cation efflux family	IPR002524: Cation efflux protein; IPR027470: Cation efflux protein, cytoplasmic domain	GO:0006812 BP: cation transport;GO:0008324 MF: cation transmembrane transporter activity;GO:0016021 CC: integral component of membrane;GO:0055085 BP: transmembrane transport	G	PF01545	IPR002524; IPR027470	GO:0006812; GO:0008324; GO:0016021; GO:0055085
TraesCS1A01G071900.1	1	*-*	tr|Q10IA6|Q10IA6_ORYSJ	Retrotransposon protein, putative, unclassified	PF14111: Domain of unknown function (DUF4283)	IPR025558: Domain of unknown function DUF4283		TE	PF14111	IPR025558
TraesCS1A01G072000.1	1	***	tr|A0A1D1ZE09|A0A1D1ZE09_9ARAE	Glutamate--cysteine ligase, chloroplastic	PF04107: Glutamate-cysteine ligase family 2(GCS2)	IPR006336: Glutamate--cysteine ligase, GCS2; IPR011556: Glutamate--cysteine ligase, plant-type	GO:0004357 MF: glutamate-cysteine ligase activity;GO:0006750 BP: glutathione biosynthetic process;GO:0042398 BP: cellular modified amino acid biosynthetic process	G	PF04107	IPR006336; IPR011556	GO:0004357; GO:0006750; GO:0042398
TraesCS1A01G072000.2	0	***	tr|A0A199VZ16|A0A199VZ16_ANACO	Glutamate--cysteine ligase, chloroplastic	PF04107: Glutamate-cysteine ligase family 2(GCS2)	IPR006336: Glutamate--cysteine ligase, GCS2; IPR011556: Glutamate--cysteine ligase, plant-type	GO:0004357 MF: glutamate-cysteine ligase activity;GO:0006750 BP: glutathione biosynthetic process;GO:0042398 BP: cellular modified amino acid biosynthetic process	G	PF04107	IPR006336; IPR011556	GO:0004357; GO:0006750; GO:0042398
TraesCS1A01G072100.1	1	***	tr|A0A1D5S0J4|A0A1D5S0J4_WHEAT	Endoglucanase	PF00759: Glycosyl hydrolase family 9	IPR001701: Glycoside hydrolase family 9; IPR008928: Six-hairpin glycosidase-like; IPR018221: Glycoside hydrolase family 9, His active site	GO:0003824 MF: catalytic activity;GO:0004553 MF: hydrolase activity, hydrolyzing O-glycosyl compounds;GO:0005975 BP: carbohydrate metabolic process	G	PF00759	IPR001701; IPR008928; IPR018221	GO:0003824; GO:0004553; GO:0005975
TraesCS1A01G072200.1	1	***	tr|A0A0K9P7B1|A0A0K9P7B1_ZOSMR	Aminotransferase like protein	PF00202: Aminotransferase class-III	IPR004636: Acetylornithine/Succinylornithine transaminase family; IPR005814: Aminotransferase class-III; IPR015421: Pyridoxal phosphate-dependent transferase, major region, subdomain 1; IPR015422: Pyridoxal phosphate-dependent transferase, subdomain 2; IPR015424: Pyridoxal phosphate-dependent transferase	GO:0003824 MF: catalytic activity;GO:0006525 BP: arginine metabolic process;GO:0008483 MF: transaminase activity;GO:0030170 MF: pyridoxal phosphate binding	G	PF00202	IPR004636; IPR005814; IPR015421; IPR015422; IPR015424	GO:0003824; GO:0006525; GO:0008483; GO:0030170
TraesCS1A01G072300.1	1	***	tr|A0A1D5S2B0|A0A1D5S2B0_WHEAT	Endoglucanase	PF00759: Glycosyl hydrolase family 9	IPR001701: Glycoside hydrolase family 9; IPR008928: Six-hairpin glycosidase-like; IPR018221: Glycoside hydrolase family 9, His active site	GO:0003824 MF: catalytic activity;GO:0004553 MF: hydrolase activity, hydrolyzing O-glycosyl compounds;GO:0005975 BP: carbohydrate metabolic process	G	PF00759	IPR001701; IPR008928; IPR018221	GO:0003824; GO:0004553; GO:0005975
TraesCS1A01G072400.1	1	***	tr|A0A072U1Y3|A0A072U1Y3_MEDTR	BTB/POZ/MATH-domain protein	PF00917: MATH domain; PF00651: BTB/POZ domain	IPR000210: BTB/POZ domain; IPR002083: MATH/TRAF domain; IPR008974: TRAF-like; IPR011333: SKP1/BTB/POZ domain	GO:0005515 MF: protein binding	G	PF00917; PF00651	IPR000210; IPR002083; IPR008974; IPR011333	GO:0005515
TraesCS1A01G072500.1	1	*-*	tr|Q7XEE7|Q7XEE7_ORYSJ	BTB/POZ domain containing protein, expressed				G
TraesCS1A01G072600.1	1	***	tr|Q53UC7|Q53UC7_WHEAT	BZIP transcription factor	PF00170: bZIP transcription factor	IPR004827: Basic-leucine zipper domain	GO:0003700 MF: transcription factor activity, sequence-specific DNA binding;GO:0006355 BP: regulation of transcription, DNA-templated;GO:0043565 MF: sequence-specific DNA binding	G	PF00170	IPR004827	GO:0003700; GO:0006355; GO:0043565
TraesCS1A01G072700.1	1	***	tr|A0A1E5WIJ8|A0A1E5WIJ8_9POAL	Homeobox protein knotted-1-like 1	PF03790: KNOX1 domain; PF03791: KNOX2 domain; PF03789: ELK domain; PF05920: Homeobox KN domain	IPR001356: Homeobox domain; IPR005539: ELK domain; IPR005540: KNOX1; IPR005541: KNOX2; IPR008422: Homeobox KN domain; IPR009057: Homeobox domain-like; IPR017970: Homeobox, conserved site	GO:0003677 MF: DNA binding;GO:0005634 CC: nucleus;GO:0006355 BP: regulation of transcription, DNA-templated;GO:0043565 MF: sequence-specific DNA binding	G	PF03790; PF03791; PF03789; PF05920	IPR001356; IPR005539; IPR005540; IPR005541; IPR008422; IPR009057; IPR017970	GO:0003677; GO:0005634; GO:0006355; GO:0043565
TraesCS1A01G072800.1	1	***	tr|M7ZE94|M7ZE94_TRIUA	Homeobox protein knotted-1-like 1	PF03790: KNOX1 domain; PF03791: KNOX2 domain; PF03789: ELK domain; PF05920: Homeobox KN domain	IPR001356: Homeobox domain; IPR005539: ELK domain; IPR005540: KNOX1; IPR005541: KNOX2; IPR008422: Homeobox KN domain; IPR009057: Homeobox domain-like; IPR017970: Homeobox, conserved site	GO:0003677 MF: DNA binding;GO:0005634 CC: nucleus;GO:0006355 BP: regulation of transcription, DNA-templated;GO:0043565 MF: sequence-specific DNA binding	G	PF03790; PF03791; PF03789; PF05920	IPR001356; IPR005539; IPR005540; IPR005541; IPR008422; IPR009057; IPR017970	GO:0003677; GO:0005634; GO:0006355; GO:0043565
TraesCS1A01G072900.1	1	***	tr|Q7XED4|Q7XED4_ORYSJ	BTB/POZ domain containing protein, expressed	PF00917: MATH domain; PF00651: BTB/POZ domain	IPR000210: BTB/POZ domain; IPR002083: MATH/TRAF domain; IPR008974: TRAF-like; IPR011333: SKP1/BTB/POZ domain	GO:0005515 MF: protein binding	G	PF00917; PF00651	IPR000210; IPR002083; IPR008974; IPR011333	GO:0005515
TraesCS1A01G073000.1	0	***	tr|A0A1J6IDH8|A0A1J6IDH8_NICAT	Beta-carotene isomerase d27, chloroplastic	PF13225: Domain of unknown function (DUF4033)	IPR025114: Domain of unknown function DUF4033		G	PF13225	IPR025114
TraesCS1A01G073000.2	1	***	tr|A0A1J6IDH8|A0A1J6IDH8_NICAT	Beta-carotene isomerase d27, chloroplastic	PF13225: Domain of unknown function (DUF4033)	IPR025114: Domain of unknown function DUF4033		G	PF13225	IPR025114
TraesCS1A01G073100.1	1	***	AT3G50120.1	transmembrane protein, putative (DUF247)	PF03140: Plant protein of unknown function	IPR004158: Protein of unknown function DUF247, plant		G	PF03140	IPR004158
TraesCS1A01G073200.1	1	***	AT4G08850.1	Leucine-rich repeat receptor-like protein kinase family protein	PF08263: Leucine rich repeat N-terminal domain; PF13855: Leucine rich repeat; PF00560: Leucine Rich Repeat	IPR001611: Leucine-rich repeat; IPR003591: Leucine-rich repeat, typical subtype; IPR013210: Leucine-rich repeat-containing N-terminal, plant-type; IPR032675: Leucine-rich repeat domain, L domain-like	GO:0005515 MF: protein binding	G	PF08263; PF13855; PF00560	IPR001611; IPR003591; IPR013210; IPR032675	GO:0005515
TraesCS1A01G073300.1	1	***	tr|B9SPH8|B9SPH8_RICCO	Kinase, putative	PF01657: Salt stress response/antifungal; PF07714: Protein tyrosine kinase	IPR000719: Protein kinase domain; IPR001245: Serine-threonine/tyrosine-protein kinase, catalytic domain; IPR002902: Gnk2-homologous domain; IPR008271: Serine/threonine-protein kinase, active site; IPR011009: Protein kinase-like domain; IPR017441: Protein kinase, ATP binding site	GO:0004672 MF: protein kinase activity;GO:0005524 MF: ATP binding;GO:0006468 BP: protein phosphorylation	G	PF01657; PF07714	IPR000719; IPR001245; IPR002902; IPR008271; IPR011009; IPR017441	GO:0004672; GO:0005524; GO:0006468
TraesCS1A01G073300.2	0	***	tr|B9SPH8|B9SPH8_RICCO	Kinase, putative	PF01657: Salt stress response/antifungal; PF07714: Protein tyrosine kinase	IPR000719: Protein kinase domain; IPR001245: Serine-threonine/tyrosine-protein kinase, catalytic domain; IPR002902: Gnk2-homologous domain; IPR008271: Serine/threonine-protein kinase, active site; IPR011009: Protein kinase-like domain; IPR017441: Protein kinase, ATP binding site	GO:0004672 MF: protein kinase activity;GO:0005524 MF: ATP binding;GO:0006468 BP: protein phosphorylation	G	PF01657; PF07714	IPR000719; IPR001245; IPR002902; IPR008271; IPR011009; IPR017441	GO:0004672; GO:0005524; GO:0006468
TraesCS1A01G073400.1	1	***	tr|M7YSM8|M7YSM8_TRIUA	RNA polymerase II-associated protein 3	PF00515: Tetratricopeptide repeat; PF13181: Tetratricopeptide repeat; PF13877: Potential Monad-binding region of RPAP3	IPR001440: Tetratricopeptide repeat 1; IPR011990: Tetratricopeptide-like helical domain; IPR013026: Tetratricopeptide repeat-containing domain; IPR019734: Tetratricopeptide repeat; IPR025986: RNA-polymerase II-associated protein 3-like, C-terminal domain	GO:0005515 MF: protein binding	G	PF00515; PF13181; PF13877	IPR001440; IPR011990; IPR013026; IPR019734; IPR025986	GO:0005515
TraesCS1A01G073400.2	0	***	tr|M7YSM8|M7YSM8_TRIUA	RNA polymerase II-associated protein 3	PF00515: Tetratricopeptide repeat; PF13181: Tetratricopeptide repeat; PF13877: Potential Monad-binding region of RPAP3	IPR001440: Tetratricopeptide repeat 1; IPR011990: Tetratricopeptide-like helical domain; IPR013026: Tetratricopeptide repeat-containing domain; IPR019734: Tetratricopeptide repeat; IPR025986: RNA-polymerase II-associated protein 3-like, C-terminal domain	GO:0005515 MF: protein binding	G	PF00515; PF13181; PF13877	IPR001440; IPR011990; IPR013026; IPR019734; IPR025986	GO:0005515
TraesCS1A01G073500.1	0	***	AT5G22550.2	transmembrane protein, putative (DUF247)	PF03140: Plant protein of unknown function	IPR004158: Protein of unknown function DUF247, plant		G	PF03140	IPR004158
TraesCS1A01G073500.2	1	***	AT5G22560.1	transmembrane protein, putative (DUF247)	PF03140: Plant protein of unknown function	IPR004158: Protein of unknown function DUF247, plant		G	PF03140	IPR004158
TraesCS1A01G073500.3	0	***	tr|A0A1J6IDH8|A0A1J6IDH8_NICAT	Beta-carotene isomerase d27, chloroplastic	PF13225: Domain of unknown function (DUF4033)	IPR025114: Domain of unknown function DUF4033		G	PF13225	IPR025114
TraesCS1A01G073600.1	1	*-*	tr|A0A0A8JXV7|A0A0A8JXV7_ORYSI	Pentatricopeptide repeat-containing protein	PF13041: PPR repeat family; PF01535: PPR repeat	IPR002885: Pentatricopeptide repeat		G	PF13041; PF01535	IPR002885
TraesCS1A01G073700.1	1	***	tr|A0A0A8JXV7|A0A0A8JXV7_ORYSI	Pentatricopeptide repeat-containing protein	PF13041: PPR repeat family; PF01535: PPR repeat	IPR002885: Pentatricopeptide repeat		G	PF13041; PF01535	IPR002885
TraesCS1A01G073800.1	1	*-*	tr|A0A0A8JXV7|A0A0A8JXV7_ORYSI	Pentatricopeptide repeat-containing protein	PF12854: PPR repeat; PF13041: PPR repeat family	IPR002885: Pentatricopeptide repeat		G	PF12854; PF13041	IPR002885
TraesCS1A01G073900.1	1	***	tr|Q6S9D8|Q6S9D8_WHEAT	Annexin	PF00191: Annexin	IPR001464: Annexin; IPR018502: Annexin repeat	GO:0005509 MF: calcium ion binding;GO:0005544 MF: calcium-dependent phospholipid binding	G	PF00191	IPR001464; IPR018502	GO:0005509; GO:0005544
TraesCS1A01G074000.1	1	*-*	tr|A0A0A8JXV7|A0A0A8JXV7_ORYSI	Pentatricopeptide repeat-containing protein	PF01535: PPR repeat; PF13041: PPR repeat family	IPR002885: Pentatricopeptide repeat		G	PF01535; PF13041	IPR002885
TraesCS1A01G074100.1	1	***	tr|A0A1E5UWW5|A0A1E5UWW5_9POAL	Protein BIG GRAIN 1-like				G
TraesCS1A01G074200.1	1	***	tr|M8B306|M8B306_AEGTA	F-box protein	PF00646: F-box domain	IPR001810: F-box domain; IPR015943: WD40/YVTN repeat-like-containing domain; IPR017451: F-box associated interaction domain	GO:0005515 MF: protein binding	TE?	PF00646	IPR001810; IPR015943; IPR017451	GO:0005515
TraesCS1A01G074300.1	1	***	tr|M8B306|M8B306_AEGTA	F-box protein	PF00646: F-box domain	IPR001810: F-box domain	GO:0005515 MF: protein binding	TE?	PF00646	IPR001810	GO:0005515
TraesCS1A01G074400.1	0	***	tr|B6UEM9|B6UEM9_MAIZE	G-patch domain containing protein				G
TraesCS1A01G074400.2	1	***	tr|B6UEM9|B6UEM9_MAIZE	G-patch domain containing protein	PF01424: R3H domain; PF01585: G-patch domain	IPR000467: G-patch domain; IPR001374: R3H domain	GO:0003676 MF: nucleic acid binding	G	PF01424; PF01585	IPR000467; IPR001374	GO:0003676
TraesCS1A01G074500.1	1	*-*	tr|Q2R337|Q2R337_ORYSJ	Transposon protein, putative, CACTA, En/Spm sub-class				TE
TraesCS1A01G074600.1	1	*-*	tr|Q2R337|Q2R337_ORYSJ	Transposon protein, putative, CACTA, En/Spm sub-class	PF12776: Myb/SANT-like DNA-binding domain	IPR024752: Myb/SANT-like domain		TE	PF12776	IPR024752
TraesCS1A01G074700.1	1	*-*	tr|Q2QWY8|Q2QWY8_ORYSJ	Transposon protein, putative, CACTA, En/Spm sub-class				TE
TraesCS1A01G074800.1	1	***	tr|A0A072VMF3|A0A072VMF3_MEDTR	Transmembrane protein, putative				G
TraesCS1A01G074900.1	1	***	tr|A0A1E5VIG5|A0A1E5VIG5_9POAL	Pentatricopeptide repeat-containing protein	PF13041: PPR repeat family; PF01535: PPR repeat; PF12854: PPR repeat	IPR002885: Pentatricopeptide repeat; IPR011990: Tetratricopeptide-like helical domain	GO:0005515 MF: protein binding	G	PF13041; PF01535; PF12854	IPR002885; IPR011990	GO:0005515
TraesCS1A01G075000.1	1	***	tr|A0A0G2SJE2|A0A0G2SJE2_SALMI	Long-Chain Acyl-CoA Synthetase	PF00501: AMP-binding enzyme	IPR000873: AMP-dependent synthetase/ligase; IPR020845: AMP-binding, conserved site	GO:0003824 MF: catalytic activity;GO:0008152 BP: metabolic process	G	PF00501	IPR000873; IPR020845	GO:0003824; GO:0008152
TraesCS1A01G075100.1	1	***	tr|Q500V5|Q500V5_ARATH	Agenet domain-containing protein	PF05641: Agenet domain	IPR008395: Agenet-like domain; IPR014002: Agenet domain, plant type		G	PF05641	IPR008395; IPR014002
TraesCS1A01G075200.1	1	*-*	AT5G08440.2	transmembrane protein				G
TraesCS1A01G075300.1	1	--*	AT4G13985.1	FBD-associated F-box protein		IPR001810: F-box domain; IPR032675: Leucine-rich repeat domain, L domain-like	GO:0005515 MF: protein binding	TE?		IPR001810; IPR032675	GO:0005515
TraesCS1A01G075400.1	1	--*	AT4G13985.1	FBD-associated F-box protein		IPR001810: F-box domain; IPR032675: Leucine-rich repeat domain, L domain-like	GO:0005515 MF: protein binding	TE?		IPR001810; IPR032675	GO:0005515
TraesCS1A01G075500.1	1	***	tr|G7JGX1|G7JGX1_MEDTR	Signal recognition particle 54 kDa protein	PF02881: SRP54-type protein, helical bundle domain; PF00448: SRP54-type protein, GTPase domain	IPR000897: Signal recognition particle, SRP54 subunit, GTPase domain; IPR013822: Signal recognition particle, SRP54 subunit, helical bundle; IPR027417: P-loop containing nucleoside triphosphate hydrolase	GO:0005525 MF: GTP binding;GO:0006614 BP: SRP-dependent cotranslational protein targeting to membrane	G	PF02881; PF00448	IPR000897; IPR013822; IPR027417	GO:0005525; GO:0006614
TraesCS1A01G075600.1	1	***	tr|A0A1D5SMS7|A0A1D5SMS7_WHEAT	Formin-like protein	PF10409: C2 domain of PTEN tumour-suppressor protein; PF02181: Formin Homology 2 Domain	IPR000008: C2 domain; IPR014020: Tensin phosphatase, C2 domain; IPR015425: Formin, FH2 domain; IPR029021: Protein-tyrosine phosphatase-like; IPR029023: Tensin-type phosphatase domain	GO:0005515 MF: protein binding	G	PF10409; PF02181	IPR000008; IPR014020; IPR015425; IPR029021; IPR029023	GO:0005515
TraesCS1A01G075700.1	0	***	tr|Q40568|Q40568_TOBAC	Phosphate translocator	PF03151: Triose-phosphate Transporter family	IPR004696: Triose phosphate/phosphoenolpyruvate translocator; IPR004853: Sugar phosphate transporter domain	GO:0005215 MF: transporter activity;GO:0006810 BP: transport;GO:0016021 CC: integral component of membrane	G	PF03151	IPR004696; IPR004853	GO:0005215; GO:0006810; GO:0016021
TraesCS1A01G075700.2	1	***	tr|Q40568|Q40568_TOBAC	Phosphate translocator	PF03151: Triose-phosphate Transporter family	IPR004696: Triose phosphate/phosphoenolpyruvate translocator; IPR004853: Sugar phosphate transporter domain	GO:0005215 MF: transporter activity;GO:0006810 BP: transport;GO:0016021 CC: integral component of membrane	G	PF03151	IPR004696; IPR004853	GO:0005215; GO:0006810; GO:0016021
TraesCS1A01G075700.3	0	***	tr|Q40568|Q40568_TOBAC	Phosphate translocator	PF03151: Triose-phosphate Transporter family	IPR004853: Sugar phosphate transporter domain		G	PF03151	IPR004853
TraesCS1A01G075800.1	0	***	tr|M8BHR0|M8BHR0_AEGTA	B3 domain-containing protein	PF02362: B3 DNA binding domain	IPR003340: B3 DNA binding domain; IPR015300: DNA-binding pseudobarrel domain	GO:0003677 MF: DNA binding	G	PF02362	IPR003340; IPR015300	GO:0003677
TraesCS1A01G075800.2	0	***	tr|M8BHR0|M8BHR0_AEGTA	B3 domain-containing protein	PF02362: B3 DNA binding domain	IPR003340: B3 DNA binding domain; IPR015300: DNA-binding pseudobarrel domain	GO:0003677 MF: DNA binding	G	PF02362	IPR003340; IPR015300	GO:0003677
TraesCS1A01G075800.3	1	***	tr|M8BHR0|M8BHR0_AEGTA	B3 domain-containing protein	PF02362: B3 DNA binding domain	IPR003340: B3 DNA binding domain; IPR015300: DNA-binding pseudobarrel domain	GO:0003677 MF: DNA binding	G	PF02362	IPR003340; IPR015300	GO:0003677
TraesCS1A01G075900.1	1	***	tr|A0A0B2SBH4|A0A0B2SBH4_GLYSO	Transmembrane protein 234 like	PF10639: Putative transmembrane family 234	IPR018908: Putative transmembrane family 234		G	PF10639	IPR018908
TraesCS1A01G076000.1	1	***	tr|F4J2C8|F4J2C8_ARATH	O-fucosyltransferase family protein	PF10250: GDP-fucose protein O-fucosyltransferase	IPR019378: GDP-fucose protein O-fucosyltransferase		G	PF10250	IPR019378
TraesCS1A01G076100.1	1	***	tr|M7YHT3|M7YHT3_TRIUA	Nitrogen regulatory protein P-II-like protein	PF00543: Nitrogen regulatory protein P-II	IPR002187: Nitrogen regulatory protein PII; IPR011322: Nitrogen regulatory PII-like, alpha/beta; IPR015867: Nitrogen regulatory protein PII/ATP phosphoribosyltransferase, C-terminal; IPR017918: Nitrogen regulatory protein PII, conserved site	GO:0006808 BP: regulation of nitrogen utilization;GO:0030234 MF: enzyme regulator activity	G	PF00543	IPR002187; IPR011322; IPR015867; IPR017918	GO:0006808; GO:0030234
TraesCS1A01G076100.2	0	***	tr|M8C3B0|M8C3B0_AEGTA	Nitrogen regulatory protein P-II	PF00543: Nitrogen regulatory protein P-II	IPR002187: Nitrogen regulatory protein PII; IPR011322: Nitrogen regulatory PII-like, alpha/beta; IPR015867: Nitrogen regulatory protein PII/ATP phosphoribosyltransferase, C-terminal; IPR017918: Nitrogen regulatory protein PII, conserved site	GO:0006808 BP: regulation of nitrogen utilization;GO:0030234 MF: enzyme regulator activity	G	PF00543	IPR002187; IPR011322; IPR015867; IPR017918	GO:0006808; GO:0030234
TraesCS1A01G076200.1	1	***	tr|K7TRC0|K7TRC0_MAIZE	MYB transcription factor	PF00249: Myb-like DNA-binding domain	IPR001005: SANT/Myb domain; IPR009057: Homeobox domain-like; IPR017930: Myb domain	GO:0003677 MF: DNA binding	G	PF00249	IPR001005; IPR009057; IPR017930	GO:0003677
TraesCS1A01G076300.1	1	--*	sp|A4Y1I2|HUTU_SHEPC	Urocanate hydratase				G
TraesCS1A01G076400.1	1	***	tr|A0A0K9P328|A0A0K9P328_ZOSMR	Regulator of chromosome condensation (RCC1) family protein	PF00415: Regulator of chromosome condensation (RCC1) repeat	IPR000408: Regulator of chromosome condensation, RCC1; IPR009091: Regulator of chromosome condensation 1/beta-lactamase-inhibitor protein II		G	PF00415	IPR000408; IPR009091
TraesCS1A01G076400.2	0	***	tr|A0A0K9P328|A0A0K9P328_ZOSMR	Regulator of chromosome condensation (RCC1) family protein	PF00415: Regulator of chromosome condensation (RCC1) repeat	IPR000408: Regulator of chromosome condensation, RCC1; IPR009091: Regulator of chromosome condensation 1/beta-lactamase-inhibitor protein II		G	PF00415	IPR000408; IPR009091
TraesCS1A01G076500.1	1	*-*	tr|M8BZK3|M8BZK3_AEGTA	Disease resistance protein RPM1	PF00931: NB-ARC domain	IPR002182: NB-ARC; IPR027417: P-loop containing nucleoside triphosphate hydrolase	GO:0043531 MF: ADP binding	G	PF00931	IPR002182; IPR027417	GO:0043531
TraesCS1A01G076600.1	1	*-*	tr|Q2QP96|Q2QP96_ORYSJ	Transposon protein, putative, CACTA, En/Spm sub-class				TE
TraesCS1A01G076700.1	1	***	tr|Q10P40|Q10P40_ORYSJ	Cytochrome P450 family protein, expressed	PF00067: Cytochrome P450	IPR001128: Cytochrome P450; IPR002401: Cytochrome P450, E-class, group I; IPR017972: Cytochrome P450, conserved site	GO:0005506 MF: iron ion binding;GO:0016705 MF: oxidoreductase activity, acting on paired donors, with incorporation or reduction of molecular oxygen;GO:0020037 MF: heme binding;GO:0055114 BP: oxidation-reduction process	G	PF00067	IPR001128; IPR002401; IPR017972	GO:0005506; GO:0016705; GO:0020037; GO:0055114
TraesCS1A01G076800.1	1	*-*	tr|M8AP69|M8AP69_TRIUA	Chromodomain-helicase-DNA-binding protein 4				TE?
TraesCS1A01G076900.1	1	--*	tr|A0A061E964|A0A061E964_THECC	Dentin sialophosphoprotein-related, putative isoform 1				G
TraesCS1A01G076900.2	0	***	tr|Q9LG65|Q9LG65_ORYSJ	EST D48432(S14625) corresponds to a region of the predicted gene				G
TraesCS1A01G077000.1	1	***	tr|A0A199V9I7|A0A199V9I7_ANACO	GDSL esterase/lipase	PF00657: GDSL-like Lipase/Acylhydrolase	IPR001087: GDSL lipase/esterase; IPR013830: SGNH hydrolase-type esterase domain	GO:0016788 MF: hydrolase activity, acting on ester bonds	G	PF00657	IPR001087; IPR013830	GO:0016788
TraesCS1A01G077100.1	1	*-*	tr|M8BL72|M8BL72_AEGTA	TATA-box-binding protein 2				G
TraesCS1A01G077200.1	1	***	tr|R9Q9C7|R9Q9C7_FRAVE	Protein kinase	PF00069: Protein kinase domain	IPR000719: Protein kinase domain; IPR008271: Serine/threonine-protein kinase, active site; IPR011009: Protein kinase-like domain; IPR017441: Protein kinase, ATP binding site	GO:0004672 MF: protein kinase activity;GO:0005524 MF: ATP binding;GO:0006468 BP: protein phosphorylation	G	PF00069	IPR000719; IPR008271; IPR011009; IPR017441	GO:0004672; GO:0005524; GO:0006468
TraesCS1A01G077200.2	0	***	tr|R9Q9C7|R9Q9C7_FRAVE	Protein kinase	PF00069: Protein kinase domain	IPR000719: Protein kinase domain; IPR008271: Serine/threonine-protein kinase, active site; IPR011009: Protein kinase-like domain; IPR017441: Protein kinase, ATP binding site	GO:0004672 MF: protein kinase activity;GO:0005524 MF: ATP binding;GO:0006468 BP: protein phosphorylation	G	PF00069	IPR000719; IPR008271; IPR011009; IPR017441	GO:0004672; GO:0005524; GO:0006468
TraesCS1A01G077300.1	1	*-*	AT5G45540.1	transmembrane protein, putative (DUF594)	PF13968: Domain of unknown function (DUF4220); PF04578: Protein of unknown function, DUF594	IPR007658: Protein of unknown function DUF594; IPR025315: Domain of unknown function DUF4220		G	PF13968; PF04578	IPR007658; IPR025315
TraesCS1A01G077400.1	1	--*	AT5G19140.1	aluminum induced protein with YGL and LRDR motifs	PF12274: Protein of unknown function (DUF3615)	IPR022059: Protein of unknown function DUF3615		G	PF12274	IPR022059
TraesCS1A01G077500.1	1	***	tr|G7IBT6|G7IBT6_MEDTR	Protein phosphatase 2C-like protein	PF00481: Protein phosphatase 2C	IPR000222: PPM-type phosphatase, divalent cation binding; IPR001932: PPM-type phosphatase domain	GO:0003824 MF: catalytic activity;GO:0043169 MF: cation binding	G	PF00481	IPR000222; IPR001932	GO:0003824; GO:0043169
TraesCS1A01G077600.1	1	***	tr|A0A072VJQ7|A0A072VJQ7_MEDTR	RNA polymerase II subunit B1 CTD phosphatase RPAP2, putative	PF04181: Rtr1/RPAP2 family	IPR007308: Protein of unknown function DUF408		G	PF04181	IPR007308
TraesCS1A01G077700.1	0	***	tr|A0A1D5S2S5|A0A1D5S2S5_WHEAT	Peroxidase	PF00141: Peroxidase	IPR000823: Plant peroxidase; IPR002016: Haem peroxidase, plant/fungal/bacterial; IPR010255: Haem peroxidase; IPR019793: Peroxidases heam-ligand binding site; IPR019794: Peroxidase, active site	GO:0004601 MF: peroxidase activity;GO:0006979 BP: response to oxidative stress;GO:0020037 MF: heme binding;GO:0055114 BP: oxidation-reduction process	G	PF00141	IPR000823; IPR002016; IPR010255; IPR019793; IPR019794	GO:0004601; GO:0006979; GO:0020037; GO:0055114
TraesCS1A01G077700.2	1	***	tr|W4ZWP5|W4ZWP5_WHEAT	Peroxidase	PF00141: Peroxidase	IPR000823: Plant peroxidase; IPR002016: Haem peroxidase, plant/fungal/bacterial; IPR010255: Haem peroxidase; IPR019793: Peroxidases heam-ligand binding site; IPR019794: Peroxidase, active site	GO:0004601 MF: peroxidase activity;GO:0006979 BP: response to oxidative stress;GO:0020037 MF: heme binding;GO:0055114 BP: oxidation-reduction process	G	PF00141	IPR000823; IPR002016; IPR010255; IPR019793; IPR019794	GO:0004601; GO:0006979; GO:0020037; GO:0055114
TraesCS1A01G077800.1	1	***	tr|A0A072UL82|A0A072UL82_MEDTR	Auxin influx transporter	PF01490: Transmembrane amino acid transporter protein	IPR013057: Amino acid transporter, transmembrane domain		G	PF01490	IPR013057
TraesCS1A01G077900.1	1	***	tr|A0A1D5S297|A0A1D5S297_WHEAT	Peroxidase	PF00141: Peroxidase	IPR000823: Plant peroxidase; IPR002016: Haem peroxidase, plant/fungal/bacterial; IPR010255: Haem peroxidase; IPR019793: Peroxidases heam-ligand binding site; IPR019794: Peroxidase, active site	GO:0004601 MF: peroxidase activity;GO:0006979 BP: response to oxidative stress;GO:0020037 MF: heme binding;GO:0055114 BP: oxidation-reduction process	G	PF00141	IPR000823; IPR002016; IPR010255; IPR019793; IPR019794	GO:0004601; GO:0006979; GO:0020037; GO:0055114
TraesCS1A01G078000.1	1	***	tr|A0A1D5S296|A0A1D5S296_WHEAT	Peroxidase	PF00141: Peroxidase	IPR000823: Plant peroxidase; IPR002016: Haem peroxidase, plant/fungal/bacterial; IPR010255: Haem peroxidase; IPR019793: Peroxidases heam-ligand binding site; IPR019794: Peroxidase, active site	GO:0004601 MF: peroxidase activity;GO:0006979 BP: response to oxidative stress;GO:0020037 MF: heme binding;GO:0055114 BP: oxidation-reduction process	G	PF00141	IPR000823; IPR002016; IPR010255; IPR019793; IPR019794	GO:0004601; GO:0006979; GO:0020037; GO:0055114
TraesCS1A01G078100.1	1	***	tr|W4ZYP4|W4ZYP4_WHEAT	Peroxidase	PF00141: Peroxidase	IPR000823: Plant peroxidase; IPR002016: Haem peroxidase, plant/fungal/bacterial; IPR010255: Haem peroxidase; IPR019793: Peroxidases heam-ligand binding site; IPR019794: Peroxidase, active site	GO:0004601 MF: peroxidase activity;GO:0006979 BP: response to oxidative stress;GO:0020037 MF: heme binding;GO:0055114 BP: oxidation-reduction process	G	PF00141	IPR000823; IPR002016; IPR010255; IPR019793; IPR019794	GO:0004601; GO:0006979; GO:0020037; GO:0055114
TraesCS1A01G078200.1	1	***	tr|W4ZYX3|W4ZYX3_WHEAT	Peroxidase	PF00141: Peroxidase	IPR000823: Plant peroxidase; IPR002016: Haem peroxidase, plant/fungal/bacterial; IPR010255: Haem peroxidase; IPR019793: Peroxidases heam-ligand binding site; IPR019794: Peroxidase, active site	GO:0004601 MF: peroxidase activity;GO:0006979 BP: response to oxidative stress;GO:0020037 MF: heme binding;GO:0055114 BP: oxidation-reduction process	G	PF00141	IPR000823; IPR002016; IPR010255; IPR019793; IPR019794	GO:0004601; GO:0006979; GO:0020037; GO:0055114
TraesCS1A01G078300.1	1	--*	sp|G7H7V7|TOPZ1_BOVIN	Testis- and ovary-specific PAZ domain-containing protein 1				G
TraesCS1A01G078400.1	1	***	tr|W4ZXH9|W4ZXH9_WHEAT	Peroxidase	PF00141: Peroxidase	IPR000823: Plant peroxidase; IPR002016: Haem peroxidase, plant/fungal/bacterial; IPR010255: Haem peroxidase; IPR019793: Peroxidases heam-ligand binding site; IPR019794: Peroxidase, active site	GO:0004601 MF: peroxidase activity;GO:0006979 BP: response to oxidative stress;GO:0020037 MF: heme binding;GO:0055114 BP: oxidation-reduction process	G	PF00141	IPR000823; IPR002016; IPR010255; IPR019793; IPR019794	GO:0004601; GO:0006979; GO:0020037; GO:0055114
TraesCS1A01G078500.1	1	*-*	tr|W9SM54|W9SM54_9ROSA	F-box protein	PF00646: F-box domain; PF08268: F-box associated domain	IPR001810: F-box domain; IPR013187: F-box associated domain, type 3; IPR017451: F-box associated interaction domain	GO:0005515 MF: protein binding	TE?	PF00646; PF08268	IPR001810; IPR013187; IPR017451	GO:0005515
TraesCS1A01G078600.1	1	***	tr|W4ZYU3|W4ZYU3_WHEAT	Peroxidase	PF00141: Peroxidase	IPR000823: Plant peroxidase; IPR002016: Haem peroxidase, plant/fungal/bacterial; IPR010255: Haem peroxidase; IPR019793: Peroxidases heam-ligand binding site; IPR019794: Peroxidase, active site	GO:0004601 MF: peroxidase activity;GO:0006979 BP: response to oxidative stress;GO:0020037 MF: heme binding;GO:0055114 BP: oxidation-reduction process	G	PF00141	IPR000823; IPR002016; IPR010255; IPR019793; IPR019794	GO:0004601; GO:0006979; GO:0020037; GO:0055114
TraesCS1A01G078700.1	1	***	AT2G43235.1	phosphoribosylformylglycinamidine synthase				G
TraesCS1A01G078700.2	0	***	AT2G43235.1	phosphoribosylformylglycinamidine synthase				G
TraesCS1A01G078800.1	1	***	tr|A0A089QAC9|A0A089QAC9_9POAL	Glutathione S-transferase	PF02798: Glutathione S-transferase, N-terminal domain; PF00043: Glutathione S-transferase, C-terminal domain	IPR004045: Glutathione S-transferase, N-terminal; IPR004046: Glutathione S-transferase, C-terminal; IPR010987: Glutathione S-transferase, C-terminal-like; IPR012336: Thioredoxin-like fold	GO:0005515 MF: protein binding	G	PF02798; PF00043	IPR004045; IPR004046; IPR010987; IPR012336	GO:0005515
TraesCS1A01G078900.1	1	***	tr|A0A089QAC9|A0A089QAC9_9POAL	Glutathione S-transferase	PF02798: Glutathione S-transferase, N-terminal domain; PF00043: Glutathione S-transferase, C-terminal domain	IPR004045: Glutathione S-transferase, N-terminal; IPR004046: Glutathione S-transferase, C-terminal; IPR010987: Glutathione S-transferase, C-terminal-like; IPR012336: Thioredoxin-like fold	GO:0005515 MF: protein binding	G	PF02798; PF00043	IPR004045; IPR004046; IPR010987; IPR012336	GO:0005515
TraesCS1A01G079000.1	1	***	tr|M7YVV7|M7YVV7_TRIUA	Lecithin-cholesterol acyltransferase-like 1	PF02450: Lecithin:cholesterol acyltransferase	IPR003386: Lecithin:cholesterol/phospholipid:diacylglycerol acyltransferase; IPR029058: Alpha/Beta hydrolase fold	GO:0006629 BP: lipid metabolic process;GO:0008374 MF: O-acyltransferase activity	G	PF02450	IPR003386; IPR029058	GO:0006629; GO:0008374
TraesCS1A01G079100.1	1	*-*	tr|M7YVV7|M7YVV7_TRIUA	Lecithin-cholesterol acyltransferase-like 1	PF02450: Lecithin:cholesterol acyltransferase	IPR003386: Lecithin:cholesterol/phospholipid:diacylglycerol acyltransferase; IPR029058: Alpha/Beta hydrolase fold	GO:0006629 BP: lipid metabolic process;GO:0008374 MF: O-acyltransferase activity	G	PF02450	IPR003386; IPR029058	GO:0006629; GO:0008374
TraesCS1A01G079200.1	1	*-*	tr|M7YVV7|M7YVV7_TRIUA	Lecithin-cholesterol acyltransferase-like 1				G
TraesCS1A01G079300.1	1	--*	AT1G49770.1	basic helix-loop-helix (bHLH) DNA-binding superfamily protein	PF00010: Helix-loop-helix DNA-binding domain	IPR011598: Myc-type, basic helix-loop-helix (bHLH) domain	GO:0046983 MF: protein dimerization activity	G	PF00010	IPR011598	GO:0046983
TraesCS1A01G079400.1	1	***	tr|W4ZWL4|W4ZWL4_WHEAT	Peroxidase	PF00141: Peroxidase	IPR000823: Plant peroxidase; IPR002016: Haem peroxidase, plant/fungal/bacterial; IPR010255: Haem peroxidase; IPR019793: Peroxidases heam-ligand binding site	GO:0004601 MF: peroxidase activity;GO:0006979 BP: response to oxidative stress;GO:0020037 MF: heme binding;GO:0055114 BP: oxidation-reduction process	G	PF00141	IPR000823; IPR002016; IPR010255; IPR019793	GO:0004601; GO:0006979; GO:0020037; GO:0055114
TraesCS1A01G079500.1	1	***	tr|A0A1D5S4W7|A0A1D5S4W7_WHEAT	Peroxidase	PF00141: Peroxidase	IPR000823: Plant peroxidase; IPR002016: Haem peroxidase, plant/fungal/bacterial; IPR010255: Haem peroxidase; IPR019793: Peroxidases heam-ligand binding site; IPR019794: Peroxidase, active site	GO:0004601 MF: peroxidase activity;GO:0006979 BP: response to oxidative stress;GO:0020037 MF: heme binding;GO:0055114 BP: oxidation-reduction process	G	PF00141	IPR000823; IPR002016; IPR010255; IPR019793; IPR019794	GO:0004601; GO:0006979; GO:0020037; GO:0055114
TraesCS1A01G079600.1	1	***	AT5G48040.1	Ubiquitin carboxyl-terminal hydrolase family protein	PF11955: Plant organelle RNA recognition domain	IPR021099: Plant organelle RNA recognition domain		G	PF11955	IPR021099
TraesCS1A01G079700.1	1	***	tr|B9HA11|B9HA11_POPTR	Kinase family protein	PF07714: Protein tyrosine kinase	IPR000719: Protein kinase domain; IPR001245: Serine-threonine/tyrosine-protein kinase, catalytic domain; IPR008271: Serine/threonine-protein kinase, active site; IPR011009: Protein kinase-like domain; IPR017441: Protein kinase, ATP binding site	GO:0004672 MF: protein kinase activity;GO:0005524 MF: ATP binding;GO:0006468 BP: protein phosphorylation	G	PF07714	IPR000719; IPR001245; IPR008271; IPR011009; IPR017441	GO:0004672; GO:0005524; GO:0006468
TraesCS1A01G079700.2	0	***	tr|B9HA11|B9HA11_POPTR	Kinase family protein	PF07714: Protein tyrosine kinase	IPR000719: Protein kinase domain; IPR001245: Serine-threonine/tyrosine-protein kinase, catalytic domain; IPR008271: Serine/threonine-protein kinase, active site; IPR011009: Protein kinase-like domain; IPR017441: Protein kinase, ATP binding site	GO:0004672 MF: protein kinase activity;GO:0005524 MF: ATP binding;GO:0006468 BP: protein phosphorylation	G	PF07714	IPR000719; IPR001245; IPR008271; IPR011009; IPR017441	GO:0004672; GO:0005524; GO:0006468
TraesCS1A01G079800.1	1	***	AT5G26770.2	myosin heavy chain, cardiac protein				G
TraesCS1A01G079900.1	1	***	tr|K7VQC2|K7VQC2_MAIZE	Histone H4	PF15511: Centromere kinetochore component CENP-T histone fold	IPR001951: Histone H4; IPR009072: Histone-fold; IPR019809: Histone H4, conserved site	GO:0000786 CC: nucleosome;GO:0003677 MF: DNA binding;GO:0005634 CC: nucleus;GO:0006334 BP: nucleosome assembly;GO:0046982 MF: protein heterodimerization activity	G	PF15511	IPR001951; IPR009072; IPR019809	GO:0000786; GO:0003677; GO:0005634; GO:0006334; GO:0046982
TraesCS1A01G080000.1	1	***	tr|C7S8D5|C7S8D5_SOYBN	Germin-like protein 1	PF00190: Cupin	IPR001929: Germin; IPR006045: Cupin 1; IPR011051: RmlC-like cupin domain; IPR014710: RmlC-like jelly roll fold; IPR019780: Germin, manganese binding site	GO:0030145 MF: manganese ion binding;GO:0045735 MF: nutrient reservoir activity	G	PF00190	IPR001929; IPR006045; IPR011051; IPR014710; IPR019780	GO:0030145; GO:0045735
TraesCS1A01G080100.1	1	***	tr|B9RFQ8|B9RFQ8_RICCO	DNA binding protein, putative				G
TraesCS1A01G080200.1	1	***	tr|A0A0K9P9G8|A0A0K9P9G8_ZOSMR	Zinc ion binding protein				TE?
TraesCS1A01G080300.1	1	***	tr|R7WEH8|R7WEH8_AEGTA	Peptide chain release factor 1	PF03462: PCRF domain; PF00472: RF-1 domain	IPR000352: Peptide chain release factor class I/class II; IPR004373: Peptide chain release factor 1; IPR005139: Peptide chain release factor	GO:0003747 MF: translation release factor activity;GO:0005737 CC: cytoplasm;GO:0006415 BP: translational termination;GO:0016149 MF: translation release factor activity, codon specific	G	PF03462; PF00472	IPR000352; IPR004373; IPR005139	GO:0003747; GO:0005737; GO:0006415; GO:0016149
TraesCS1A01G080400.1	1	***	tr|Q7XEA7|Q7XEA7_ORYSJ	BTB/POZ domain containing protein	PF00651: BTB/POZ domain	IPR000210: BTB/POZ domain; IPR002083: MATH/TRAF domain; IPR008974: TRAF-like; IPR011333: SKP1/BTB/POZ domain	GO:0005515 MF: protein binding	G	PF00651	IPR000210; IPR002083; IPR008974; IPR011333	GO:0005515
TraesCS1A01G080500.1	0	***	tr|A0A1D5S1B1|A0A1D5S1B1_WHEAT	Non-specific serine/threonine protein kinase	PF00069: Protein kinase domain; PF03822: NAF domain	IPR000719: Protein kinase domain; IPR004041: NAF domain; IPR008271: Serine/threonine-protein kinase, active site; IPR011009: Protein kinase-like domain; IPR017441: Protein kinase, ATP binding site; IPR018451: NAF/FISL domain	GO:0004672 MF: protein kinase activity;GO:0005524 MF: ATP binding;GO:0006468 BP: protein phosphorylation;GO:0007165 BP: signal transduction	G	PF00069; PF03822	IPR000719; IPR004041; IPR008271; IPR011009; IPR017441; IPR018451	GO:0004672; GO:0005524; GO:0006468; GO:0007165
TraesCS1A01G080500.2	1	***	tr|A0A1D5S1B1|A0A1D5S1B1_WHEAT	Non-specific serine/threonine protein kinase	PF00069: Protein kinase domain; PF03822: NAF domain	IPR000719: Protein kinase domain; IPR004041: NAF domain; IPR008271: Serine/threonine-protein kinase, active site; IPR011009: Protein kinase-like domain; IPR017441: Protein kinase, ATP binding site; IPR018451: NAF/FISL domain	GO:0004672 MF: protein kinase activity;GO:0005524 MF: ATP binding;GO:0006468 BP: protein phosphorylation;GO:0007165 BP: signal transduction	G	PF00069; PF03822	IPR000719; IPR004041; IPR008271; IPR011009; IPR017441; IPR018451	GO:0004672; GO:0005524; GO:0006468; GO:0007165
TraesCS1A01G080600.1	1	***	tr|M7YMY5|M7YMY5_TRIUA	Non-specific serine/threonine protein kinase	PF00069: Protein kinase domain; PF03822: NAF domain; PF02149: Kinase associated domain 1	IPR000719: Protein kinase domain; IPR001772: Kinase associated domain 1 (KA1); IPR004041: NAF domain; IPR008271: Serine/threonine-protein kinase, active site; IPR011009: Protein kinase-like domain; IPR017441: Protein kinase, ATP binding site; IPR018451: NAF/FISL domain	GO:0004672 MF: protein kinase activity;GO:0005524 MF: ATP binding;GO:0006468 BP: protein phosphorylation;GO:0007165 BP: signal transduction	G	PF00069; PF03822; PF02149	IPR000719; IPR001772; IPR004041; IPR008271; IPR011009; IPR017441; IPR018451	GO:0004672; GO:0005524; GO:0006468; GO:0007165
TraesCS1A01G080700.1	1	***	tr|A0A1D5S1L1|A0A1D5S1L1_WHEAT	Non-specific serine/threonine protein kinase	PF00069: Protein kinase domain; PF03822: NAF domain; PF02149: Kinase associated domain 1	IPR000719: Protein kinase domain; IPR001772: Kinase associated domain 1 (KA1); IPR004041: NAF domain; IPR008271: Serine/threonine-protein kinase, active site; IPR011009: Protein kinase-like domain; IPR017441: Protein kinase, ATP binding site; IPR018451: NAF/FISL domain	GO:0004672 MF: protein kinase activity;GO:0005524 MF: ATP binding;GO:0006468 BP: protein phosphorylation;GO:0007165 BP: signal transduction	G	PF00069; PF03822; PF02149	IPR000719; IPR001772; IPR004041; IPR008271; IPR011009; IPR017441; IPR018451	GO:0004672; GO:0005524; GO:0006468; GO:0007165
TraesCS1A01G080800.1	1	*-*	tr|Q2R008|Q2R008_ORYSJ	Transposon protein, putative, Mutator sub-class	PF03108: MuDR family transposase	IPR004332: Transposase, MuDR, plant		TE	PF03108	IPR004332
TraesCS1A01G080900.1	1	*-*	tr|Q60DJ3|Q60DJ3_ORYSJ	Transposon protein, putative, mutator sub-class	PF10551: MULE transposase domain; PF04434: SWIM zinc finger	IPR006564: Zinc finger, PMZ-type; IPR007527: Zinc finger, SWIM-type; IPR018289: MULE transposase domain	GO:0008270 MF: zinc ion binding	TE	PF10551; PF04434	IPR006564; IPR007527; IPR018289	GO:0008270
TraesCS1A01G081000.1	1	*-*	tr|M8AWH6|M8AWH6_AEGTA	Anthocyanin 3'-O-beta-glucosyltransferase				G
TraesCS1A01G081100.1	1	--*	tr|A0A061EZ48|A0A061EZ48_THECC	Late embryogenesis abundant protein family protein, putative				G
TraesCS1A01G081200.1	1	***	tr|B4G029|B4G029_MAIZE	3-N-debenzoyl-2-deoxytaxol N-benzoyltransferase	PF02458: Transferase family	IPR003480: Transferase	GO:0016747 MF: transferase activity, transferring acyl groups other than amino-acyl groups	G	PF02458	IPR003480	GO:0016747
TraesCS1A01G081300.1	1	***	tr|G7IBR0|G7IBR0_MEDTR	ABC transporter B family protein	PF00664: ABC transporter transmembrane region; PF00005: ABC transporter	IPR003439: ABC transporter-like; IPR003593: AAA+ ATPase domain; IPR011527: ABC transporter type 1, transmembrane domain; IPR017871: ABC transporter, conserved site; IPR027417: P-loop containing nucleoside triphosphate hydrolase	GO:0005524 MF: ATP binding;GO:0006810 BP: transport;GO:0016021 CC: integral component of membrane;GO:0016887 MF: ATPase activity;GO:0042626 MF: ATPase activity, coupled to transmembrane movement of substances;GO:0055085 BP: transmembrane transport	G	PF00664; PF00005	IPR003439; IPR003593; IPR011527; IPR017871; IPR027417	GO:0005524; GO:0006810; GO:0016021; GO:0016887; GO:0042626; GO:0055085
TraesCS1A01G081400.1	1	*-*	tr|A0A088BAX2|A0A088BAX2_ARAHY	Diacylglycerol acyltransferase		IPR012336: Thioredoxin-like fold		G		IPR012336
TraesCS1A01G081500.1	1	***	tr|W4ZYX2|W4ZYX2_WHEAT	Reticulon-like protein	PF02453: Reticulon	IPR003388: Reticulon		G	PF02453	IPR003388
TraesCS1A01G081600.1	1	***	AT4G19950.1	polyadenylate-binding protein 1-B-binding protein				G
TraesCS1A01G081700.1	1	***	AT5G44860.2	polyadenylate-binding protein 1-B-binding protein				G
TraesCS1A01G081800.1	1	--*	AT1G35530.1	DEAD/DEAH box RNA helicase family protein				TE?
TraesCS1A01G081900.1	1	*-*	AT4G19950.1	polyadenylate-binding protein 1-B-binding protein				G
TraesCS1A01G082000.1	1	***	tr|M7YFM5|M7YFM5_TRIUA	Aspartic proteinase	PF00026: Eukaryotic aspartyl protease; PF03489: Saposin-like type B, region 2; PF05184: Saposin-like type B, region 1	IPR001461: Aspartic peptidase A1 family; IPR001969: Aspartic peptidase, active site; IPR007856: Saposin-like type B, region 1; IPR008138: Saposin B type, region 2; IPR008139: Saposin B type domain; IPR011001: Saposin-like; IPR021109: Aspartic peptidase domain; IPR033121: Peptidase family A1 domain	GO:0004190 MF: aspartic-type endopeptidase activity;GO:0006508 BP: proteolysis;GO:0006629 BP: lipid metabolic process	G	PF00026; PF03489; PF05184	IPR001461; IPR001969; IPR007856; IPR008138; IPR008139; IPR011001; IPR021109; IPR033121	GO:0004190; GO:0006508; GO:0006629
TraesCS1A01G082100.1	1	***	tr|G7IQD6|G7IQD6_MEDTR	Transmembrane protein, putative				G
TraesCS1A01G082200.1	1	***	tr|A0A0K9PID0|A0A0K9PID0_ZOSMR	Thioesterase family protein	PF03061: Thioesterase superfamily	IPR003736: Phenylacetic acid degradation-related domain; IPR006683: Thioesterase domain; IPR029069: HotDog domain		G	PF03061	IPR003736; IPR006683; IPR029069
TraesCS1A01G082300.1	1	***	tr|A0A0B0MUT2|A0A0B0MUT2_GOSAR	SsrA-binding				G
TraesCS1A01G082400.1	1	***	tr|Q9SPT9|Q9SPT9_PETCR	Chitinase	PF00182: Chitinase class I	IPR000726: Glycoside hydrolase, family 19, catalytic; IPR016283: Glycoside hydrolase, family 19; IPR023346: Lysozyme-like domain	GO:0004568 MF: chitinase activity;GO:0005975 BP: carbohydrate metabolic process;GO:0006032 BP: chitin catabolic process;GO:0016998 BP: cell wall macromolecule catabolic process	G	PF00182	IPR000726; IPR016283; IPR023346	GO:0004568; GO:0005975; GO:0006032; GO:0016998
TraesCS1A01G082500.1	1	***	tr|Q5MJ27|Q5MJ27_PENAM	Low temperature and salt responsive protein	PF01679: Proteolipid membrane potential modulator	IPR000612: Proteolipid membrane potential modulator	GO:0016021 CC: integral component of membrane	G	PF01679	IPR000612	GO:0016021
TraesCS1A01G082500.2	0	***	tr|Q5MJ27|Q5MJ27_PENAM	Low temperature and salt responsive protein	PF01679: Proteolipid membrane potential modulator	IPR000612: Proteolipid membrane potential modulator	GO:0016021 CC: integral component of membrane	G	PF01679	IPR000612	GO:0016021
TraesCS1A01G082600.1	1	***	tr|A0A097PLV5|A0A097PLV5_SORBI	Bushy growth protein	PF04855: SNF5 / SMARCB1 / INI1	IPR006939: SNF5/SMARCB1/INI1	GO:0000228 CC: nuclear chromosome;GO:0006338 BP: chromatin remodeling	G	PF04855	IPR006939	GO:0000228; GO:0006338
TraesCS1A01G082700.1	0	***	tr|A0A1D5S4S3|A0A1D5S4S3_WHEAT	Auxin-responsive protein	PF02309: AUX/IAA family	IPR000270: PB1 domain; IPR033389: AUX/IAA domain	GO:0005515 MF: protein binding	G	PF02309	IPR000270; IPR033389	GO:0005515
TraesCS1A01G082700.2	1	***	tr|A0A1D5S4S1|A0A1D5S4S1_WHEAT	Auxin-responsive protein	PF02309: AUX/IAA family	IPR000270: PB1 domain; IPR033389: AUX/IAA domain	GO:0005515 MF: protein binding	G	PF02309	IPR000270; IPR033389	GO:0005515
TraesCS1A01G082800.1	1	--*	tr|A0A072V510|A0A072V510_MEDTR	DUF4283 domain protein	PF14111: Domain of unknown function (DUF4283)	IPR025558: Domain of unknown function DUF4283		G	PF14111	IPR025558
TraesCS1A01G082900.1	1	--*	AT4G38150.3	Pentatricopeptide repeat (PPR) superfamily protein				G
TraesCS1A01G083000.1	1	*-*	tr|A0A0H3YC53|A0A0H3YC53_SALMI	Basic helix-loop-helix transcription factor	PF00010: Helix-loop-helix DNA-binding domain	IPR011598: Myc-type, basic helix-loop-helix (bHLH) domain	GO:0046983 MF: protein dimerization activity	G	PF00010	IPR011598	GO:0046983
TraesCS1A01G083100.1	0	***	tr|Q688D6|Q688D6_ORYSJ	MYB transcription factor	PF00249: Myb-like DNA-binding domain	IPR001005: SANT/Myb domain; IPR009057: Homeobox domain-like; IPR017930: Myb domain	GO:0003677 MF: DNA binding	G	PF00249	IPR001005; IPR009057; IPR017930	GO:0003677
TraesCS1A01G083100.2	1	***	tr|Q688D6|Q688D6_ORYSJ	MYB transcription factor	PF00249: Myb-like DNA-binding domain	IPR001005: SANT/Myb domain; IPR009057: Homeobox domain-like; IPR017930: Myb domain	GO:0003677 MF: DNA binding	G	PF00249	IPR001005; IPR009057; IPR017930	GO:0003677
TraesCS1A01G083200.1	1	*-*	tr|Q10IA6|Q10IA6_ORYSJ	Retrotransposon protein, putative, unclassified	PF14111: Domain of unknown function (DUF4283)	IPR025558: Domain of unknown function DUF4283		TE	PF14111	IPR025558
TraesCS1A01G083300.1	1	--*	sp|Q49Z65|RF1_STAS1	Peptide chain release factor 1				G
TraesCS1A01G083400.1	1	***	tr|A0A061GTK7|A0A061GTK7_THECC	RNA-binding family protein	PF00076: RNA recognition motif. (a.k.a. RRM, RBD, or RNP domain)	IPR000504: RNA recognition motif domain; IPR008111: RNA-binding motif protein 8	GO:0003676 MF: nucleic acid binding;GO:0003723 MF: RNA binding;GO:0005634 CC: nucleus;GO:0005737 CC: cytoplasm;GO:0006396 BP: RNA processing	G	PF00076	IPR000504; IPR008111	GO:0003676; GO:0003723; GO:0005634; GO:0005737; GO:0006396
TraesCS1A01G083500.1	1	***	tr|B6U1B3|B6U1B3_MAIZE	Agenet domain containing protein	PF05641: Agenet domain	IPR008395: Agenet-like domain; IPR014002: Agenet domain, plant type; IPR016197: Chromo domain-like		G	PF05641	IPR008395; IPR014002; IPR016197
TraesCS1A01G083600.1	1	*-*	tr|M8BYW2|M8BYW2_AEGTA	Signal recognition particle 14 kDa protein	PF02290: Signal recognition particle 14kD protein	IPR003210: Signal recognition particle, SRP14 subunit; IPR009018: Signal recognition particle, SRP9/SRP14 subunit	GO:0005786 CC: signal recognition particle, endoplasmic reticulum targeting;GO:0006614 BP: SRP-dependent cotranslational protein targeting to membrane;GO:0008312 MF: 7S RNA binding;GO:0030942 MF: endoplasmic reticulum signal peptide binding;GO:0048500 CC: signal recognition particle	G	PF02290	IPR003210; IPR009018	GO:0005786; GO:0006614; GO:0008312; GO:0030942; GO:0048500
TraesCS1A01G083700.1	1	--*	AT3G11440.4	myb domain protein 65				G
TraesCS1A01G083800.1	1	***	tr|I0YS34|I0YS34_COCSC	Dehydrogenase	PF13561: Enoyl-(Acyl carrier protein) reductase	IPR002347: Short-chain dehydrogenase/reductase SDR; IPR016040: NAD(P)-binding domain; IPR020904: Short-chain dehydrogenase/reductase, conserved site	GO:0016491 MF: oxidoreductase activity	G	PF13561	IPR002347; IPR016040; IPR020904	GO:0016491
TraesCS1A01G083900.1	1	--*	AT4G33210.1	F-box family protein		IPR032675: Leucine-rich repeat domain, L domain-like		TE?		IPR032675
TraesCS1A01G084000.1	1	***	tr|A0A1E5VQE1|A0A1E5VQE1_9POAL	Benzyl alcohol O-benzoyltransferase	PF02458: Transferase family	IPR003480: Transferase	GO:0016747 MF: transferase activity, transferring acyl groups other than amino-acyl groups	G	PF02458	IPR003480	GO:0016747
TraesCS1A01G084100.1	1	***	tr|A9PAZ0|A9PAZ0_POPTR	tRNA/rRNA methyltransferase family protein	PF00588: SpoU rRNA Methylase family	IPR001537: tRNA/rRNA methyltransferase, SpoU type; IPR029026: tRNA (guanine-N1-)-methyltransferase, N-terminal; IPR029028: Alpha/beta knot methyltransferases	GO:0003723 MF: RNA binding;GO:0006396 BP: RNA processing;GO:0008173 MF: RNA methyltransferase activity	G	PF00588	IPR001537; IPR029026; IPR029028	GO:0003723; GO:0006396; GO:0008173
TraesCS1A01G084200.1	1	***	tr|A0A061DXX2|A0A061DXX2_THECC	RING/U-box superfamily protein, putative	PF13920: Zinc finger, C3HC4 type (RING finger)	IPR001841: Zinc finger, RING-type; IPR013083: Zinc finger, RING/FYVE/PHD-type	GO:0005515 MF: protein binding;GO:0008270 MF: zinc ion binding	G	PF13920	IPR001841; IPR013083	GO:0005515; GO:0008270
TraesCS1A01G084300.1	1	***	AT2G36000.1	Mitochondrial transcription termination factor family protein	PF02536: mTERF	IPR003690: Transcription termination factor, mitochondrial/chloroplastic	GO:0003690 MF: double-stranded DNA binding;GO:0006355 BP: regulation of transcription, DNA-templated	G	PF02536	IPR003690	GO:0003690; GO:0006355
TraesCS1A01G084400.1	1	*-*	tr|M7ZKT8|M7ZKT8_TRIUA	Zinc finger MYM-type protein 1				TE?
TraesCS1A01G084500.1	1	-**	tr|M7Z2Z0|M7Z2Z0_TRIUA	2,3-bisphosphoglycerate-dependent phosphoglycerate mutase	PF00300: Histidine phosphatase superfamily (branch 1)	IPR001345: Phosphoglycerate/bisphosphoglycerate mutase, active site; IPR013078: Histidine phosphatase superfamily, clade-1; IPR029033: Histidine phosphatase superfamily	GO:0003824 MF: catalytic activity;GO:0008152 BP: metabolic process	G	PF00300	IPR001345; IPR013078; IPR029033	GO:0003824; GO:0008152
TraesCS1A01G084600.1	1	--*	sp|P9WFM1|GCH1L_MYCTU	GTP cyclohydrolase 1 type 2 homolog				G
TraesCS1A01G084700.1	1	***	tr|A0A0B2ST43|A0A0B2ST43_GLYSO	Werner Syndrome-like exonuclease	PF01612: 3'-5' exonuclease	IPR002562: 3'-5' exonuclease domain; IPR012337: Ribonuclease H-like domain	GO:0003676 MF: nucleic acid binding;GO:0006139 BP: nucleobase-containing compound metabolic process;GO:0008408 MF: 3'-5' exonuclease activity	G	PF01612	IPR002562; IPR012337	GO:0003676; GO:0006139; GO:0008408
TraesCS1A01G084800.1	1	--*	AT5G46280.4	Minichromosome maintenance (MCM2/3/5) family protein				G
TraesCS1A01G084900.1	1	--*	AT3G19190.3	autophagy 2				G
TraesCS1A01G085000.1	1	***	tr|M7YF12|M7YF12_TRIUA	Replication protein A 70 kDa DNA-binding subunit	PF04057: Replication factor-A protein 1, N-terminal domain; PF01336: OB-fold nucleic acid binding domain; PF16900: Replication protein A OB domain; PF08646: Replication factor-A C terminal domain; PF00098: Zinc knuckle	IPR001878: Zinc finger, CCHC-type; IPR004365: OB-fold nucleic acid binding domain, AA-tRNA synthetase-type; IPR004591: Replication factor A protein 1; IPR007199: Replication factor-A protein 1, N-terminal; IPR012340: Nucleic acid-binding, OB-fold; IPR013955: Replication factor A, C-terminal; IPR031657: Replication protein A, OB domain	GO:0003676 MF: nucleic acid binding;GO:0003677 MF: DNA binding;GO:0005634 CC: nucleus;GO:0006260 BP: DNA replication;GO:0006281 BP: DNA repair;GO:0006310 BP: DNA recombination;GO:0008270 MF: zinc ion binding	TE?	PF04057; PF01336; PF16900; PF08646; PF00098	IPR001878; IPR004365; IPR004591; IPR007199; IPR012340; IPR013955; IPR031657	GO:0003676; GO:0003677; GO:0005634; GO:0006260; GO:0006281; GO:0006310; GO:0008270
TraesCS1A01G085100.1	1	--*	AT5G13920.2	GRF zinc finger / Zinc knuckle protein				TE?
TraesCS1A01G085200.1	1	--*	sp|B9JPK6|AHLLB_AGRRK	N-acyl homoserine lactonase AiiB				G
TraesCS1A01G085300.1	1	--*	AT2G13900.1	Cysteine/Histidine-rich C1 domain family protein				G
TraesCS1A01G085400.1	0	--*	sp|Q8EEB0|KDNB_SHEON	3-deoxy-alpha-D-manno-octulosonate 8-oxidase				G
TraesCS1A01G085400.2	1	--*	tr|W9RQQ0|W9RQQ0_9ROSA	ABC transporter A family member 1				G
TraesCS1A01G085500.1	1	*-*	tr|A0A103YMJ3|A0A103YMJ3_CYNCS	Acyl-CoA N-acyltransferase	PF00583: Acetyltransferase (GNAT) family	IPR000182: GNAT domain; IPR016181: Acyl-CoA N-acyltransferase	GO:0008080 MF: N-acetyltransferase activity	G	PF00583	IPR000182; IPR016181	GO:0008080
TraesCS1A01G085600.1	1	***	tr|A0A059LRM0|A0A059LRM0_9CHLO	Aminotransferase	PF00155: Aminotransferase class I and II	IPR004839: Aminotransferase, class I/classII; IPR015421: Pyridoxal phosphate-dependent transferase, major region, subdomain 1; IPR015422: Pyridoxal phosphate-dependent transferase, subdomain 2; IPR015424: Pyridoxal phosphate-dependent transferase	GO:0003824 MF: catalytic activity;GO:0009058 BP: biosynthetic process;GO:0030170 MF: pyridoxal phosphate binding	G	PF00155	IPR004839; IPR015421; IPR015422; IPR015424	GO:0003824; GO:0009058; GO:0030170
TraesCS1A01G085700.1	1	*-*	AT1G49610.1	F-box family protein	PF08387: FBD	IPR001810: F-box domain; IPR006566: FBD domain; IPR032675: Leucine-rich repeat domain, L domain-like	GO:0005515 MF: protein binding	TE?	PF08387	IPR001810; IPR006566; IPR032675	GO:0005515
TraesCS1A01G085800.1	1	***	tr|A0A061EMT6|A0A061EMT6_THECC	2-oxoglutarate (2OG) and Fe(II)-dependent oxygenase superfamily protein, putative	PF14226: non-haem dioxygenase in morphine synthesis N-terminal; PF03171: 2OG-Fe(II) oxygenase superfamily	IPR005123: Oxoglutarate/iron-dependent dioxygenase; IPR026992: Non-haem dioxygenase N-terminal domain; IPR027443: Isopenicillin N synthase-like	GO:0016491 MF: oxidoreductase activity;GO:0055114 BP: oxidation-reduction process	G	PF14226; PF03171	IPR005123; IPR026992; IPR027443	GO:0016491; GO:0055114
TraesCS1A01G085900.1	1	*-*	AT1G49610.1	F-box family protein	PF08387: FBD	IPR001810: F-box domain; IPR006566: FBD domain; IPR032675: Leucine-rich repeat domain, L domain-like	GO:0005515 MF: protein binding	TE?	PF08387	IPR001810; IPR006566; IPR032675	GO:0005515
TraesCS1A01G086000.1	1	--*	tr|A0A0J8B8I8|A0A0J8B8I8_BETVU	DNA topoisomerase				G
TraesCS1A01G086100.1	1	***	tr|A0A1D5S4B1|A0A1D5S4B1_WHEAT	Carboxypeptidase	PF00450: Serine carboxypeptidase	IPR001563: Peptidase S10, serine carboxypeptidase; IPR018202: Serine carboxypeptidase, serine active site; IPR029058: Alpha/Beta hydrolase fold; IPR033124: Serine carboxypeptidases, histidine active site	GO:0004185 MF: serine-type carboxypeptidase activity;GO:0006508 BP: proteolysis	G	PF00450	IPR001563; IPR018202; IPR029058; IPR033124	GO:0004185; GO:0006508
TraesCS1A01G086100.2	0	***	tr|W4ZUN9|W4ZUN9_WHEAT	Carboxypeptidase	PF00450: Serine carboxypeptidase	IPR001563: Peptidase S10, serine carboxypeptidase; IPR018202: Serine carboxypeptidase, serine active site; IPR029058: Alpha/Beta hydrolase fold; IPR033124: Serine carboxypeptidases, histidine active site	GO:0004185 MF: serine-type carboxypeptidase activity;GO:0006508 BP: proteolysis	G	PF00450	IPR001563; IPR018202; IPR029058; IPR033124	GO:0004185; GO:0006508
TraesCS1A01G086200.1	1	***	tr|A0A1D1Y592|A0A1D1Y592_9ARAE	Drebrin-like protein				G
TraesCS1A01G086300.1	1	***	tr|A0A0K9PRG4|A0A0K9PRG4_ZOSMR	Cyclic nucleotide-gated channel	PF00520: Ion transport protein	IPR000048: IQ motif, EF-hand binding site; IPR000595: Cyclic nucleotide-binding domain; IPR005821: Ion transport domain; IPR014710: RmlC-like jelly roll fold; IPR018490: Cyclic nucleotide-binding-like	GO:0005216 MF: ion channel activity;GO:0005515 MF: protein binding;GO:0006811 BP: ion transport;GO:0016020 CC: membrane;GO:0055085 BP: transmembrane transport	G	PF00520	IPR000048; IPR000595; IPR005821; IPR014710; IPR018490	GO:0005216; GO:0005515; GO:0006811; GO:0016020; GO:0055085
TraesCS1A01G086400.1	1	--*	sp|B1KRT2|DNAK_SHEWM	Chaperone protein DnaK				G
TraesCS1A01G086500.1	1	***	tr|A9RAB1|A9RAB1_WHEAT	Mitogen-activated protein kinase	PF00069: Protein kinase domain	IPR000719: Protein kinase domain; IPR003527: Mitogen-activated protein (MAP) kinase, conserved site; IPR011009: Protein kinase-like domain; IPR017441: Protein kinase, ATP binding site	GO:0004672 MF: protein kinase activity;GO:0004707 MF: MAP kinase activity;GO:0005524 MF: ATP binding;GO:0006468 BP: protein phosphorylation	G	PF00069	IPR000719; IPR003527; IPR011009; IPR017441	GO:0004672; GO:0004707; GO:0005524; GO:0006468
TraesCS1A01G086600.1	1	***	tr|B6T3I5|B6T3I5_MAIZE	Glioma tumor suppressor-like protein	PF07767: Nop53 (60S ribosomal biogenesis)	IPR011687: Ribosome biogenesis protein Nop53/GLTSCR2		G	PF07767	IPR011687
TraesCS1A01G086700.1	1	-**	sp|P83472|ICI_LUMTE	Chymotrypsin inhibitor	PF00280: Potato inhibitor I family	IPR000864: Proteinase inhibitor I13, potato inhibitor I	GO:0004867 MF: serine-type endopeptidase inhibitor activity;GO:0009611 BP: response to wounding	G	PF00280	IPR000864	GO:0004867; GO:0009611
TraesCS1A01G086800.1	0	***	tr|G7I2T4|G7I2T4_MEDTR	Transducin/WD-like repeat-protein	PF00400: WD domain, G-beta repeat	IPR001680: WD40 repeat; IPR015943: WD40/YVTN repeat-like-containing domain; IPR017986: WD40-repeat-containing domain; IPR020472: G-protein beta WD-40 repeat	GO:0005515 MF: protein binding	G	PF00400	IPR001680; IPR015943; IPR017986; IPR020472	GO:0005515
TraesCS1A01G086800.2	1	***	tr|G7I2T4|G7I2T4_MEDTR	Transducin/WD-like repeat-protein	PF00400: WD domain, G-beta repeat	IPR001680: WD40 repeat; IPR015943: WD40/YVTN repeat-like-containing domain; IPR017986: WD40-repeat-containing domain; IPR020472: G-protein beta WD-40 repeat	GO:0005515 MF: protein binding	G	PF00400	IPR001680; IPR015943; IPR017986; IPR020472	GO:0005515
TraesCS1A01G086900.1	1	--*	tr|A0A0A0LFQ9|A0A0A0LFQ9_CUCSA	O-acyltransferase	PF03062: MBOAT, membrane-bound O-acyltransferase family	IPR004299: Membrane bound O-acyl transferase, MBOAT		G	PF03062	IPR004299
TraesCS1A01G086900.2	0	--*	tr|A0A0A0LFQ9|A0A0A0LFQ9_CUCSA	O-acyltransferase	PF03062: MBOAT, membrane-bound O-acyltransferase family	IPR004299: Membrane bound O-acyl transferase, MBOAT		G	PF03062	IPR004299
TraesCS1A01G087000.1	1	*-*	tr|Q6ZCS3|Q6ZCS3_ORYSJ	F-box protein family-like				TE?
TraesCS1A01G087100.1	1	***	AT3G20300.1	extracellular ligand-gated ion channel protein (DUF3537)	PF12056: Protein of unknown function (DUF3537)	IPR021924: Protein of unknown function DUF3537		G	PF12056	IPR021924
TraesCS1A01G087200.1	1	***	tr|A0A061DQS8|A0A061DQS8_THECC	ATP-dependent RNA helicase, putative	PF00270: DEAD/DEAH box helicase; PF00271: Helicase conserved C-terminal domain	IPR000571: Zinc finger, CCCH-type; IPR001650: Helicase, C-terminal; IPR003593: AAA+ ATPase domain; IPR011545: DEAD/DEAH box helicase domain; IPR014001: Helicase superfamily 1/2, ATP-binding domain; IPR027417: P-loop containing nucleoside triphosphate hydrolase	GO:0003676 MF: nucleic acid binding;GO:0005524 MF: ATP binding;GO:0046872 MF: metal ion binding	TE?	PF00270; PF00271	IPR000571; IPR001650; IPR003593; IPR011545; IPR014001; IPR027417	GO:0003676; GO:0005524; GO:0046872
TraesCS1A01G087300.1	1	***	tr|A0A061DQS8|A0A061DQS8_THECC	ATP-dependent RNA helicase, putative	PF00270: DEAD/DEAH box helicase; PF00271: Helicase conserved C-terminal domain; PF00642: Zinc finger C-x8-C-x5-C-x3-H type (and similar)	IPR000571: Zinc finger, CCCH-type; IPR001650: Helicase, C-terminal; IPR011545: DEAD/DEAH box helicase domain; IPR014001: Helicase superfamily 1/2, ATP-binding domain; IPR027417: P-loop containing nucleoside triphosphate hydrolase	GO:0003676 MF: nucleic acid binding;GO:0005524 MF: ATP binding;GO:0046872 MF: metal ion binding	TE?	PF00270; PF00271; PF00642	IPR000571; IPR001650; IPR011545; IPR014001; IPR027417	GO:0003676; GO:0005524; GO:0046872
TraesCS1A01G087400.1	1	--*	sp|Q3URS9|CCD51_MOUSE	Coiled-coil domain-containing protein 51	PF12274: Protein of unknown function (DUF3615)	IPR022059: Protein of unknown function DUF3615		G	PF12274	IPR022059
TraesCS1A01G087500.1	0	***	tr|M7YI35|M7YI35_TRIUA	Alpha-mannosidase	PF01074: Glycosyl hydrolases family 38 N-terminal domain; PF09261: Alpha mannosidase middle domain; PF07748: Glycosyl hydrolases family 38 C-terminal domain	IPR000602: Glycoside hydrolase family 38, N-terminal domain; IPR011013: Galactose mutarotase-like domain; IPR011330: Glycoside hydrolase/deacetylase, beta/alpha-barrel; IPR011682: Glycosyl hydrolase family 38, C-terminal; IPR015341: Glycoside hydrolase family 38, central domain; IPR027291: Glycoside hydrolase 38/57, N-terminal domain; IPR028995: Glycoside hydrolase families 57/38, central domain	GO:0003824 MF: catalytic activity;GO:0004553 MF: hydrolase activity, hydrolyzing O-glycosyl compounds;GO:0004559 MF: alpha-mannosidase activity;GO:0005975 BP: carbohydrate metabolic process;GO:0006013 BP: mannose metabolic process;GO:0008270 MF: zinc ion binding;GO:0015923 MF: mannosidase activity;GO:0030246 MF: carbohydrate binding	G	PF01074; PF09261; PF07748	IPR000602; IPR011013; IPR011330; IPR011682; IPR015341; IPR027291; IPR028995	GO:0003824; GO:0004553; GO:0004559; GO:0005975; GO:0006013; GO:0008270; GO:0015923; GO:0030246
TraesCS1A01G087500.2	1	***	tr|M7YI35|M7YI35_TRIUA	Alpha-mannosidase	PF01074: Glycosyl hydrolases family 38 N-terminal domain; PF09261: Alpha mannosidase middle domain; PF07748: Glycosyl hydrolases family 38 C-terminal domain	IPR000602: Glycoside hydrolase family 38, N-terminal domain; IPR011013: Galactose mutarotase-like domain; IPR011330: Glycoside hydrolase/deacetylase, beta/alpha-barrel; IPR011682: Glycosyl hydrolase family 38, C-terminal; IPR015341: Glycoside hydrolase family 38, central domain; IPR027291: Glycoside hydrolase 38/57, N-terminal domain; IPR028995: Glycoside hydrolase families 57/38, central domain	GO:0003824 MF: catalytic activity;GO:0004553 MF: hydrolase activity, hydrolyzing O-glycosyl compounds;GO:0004559 MF: alpha-mannosidase activity;GO:0005975 BP: carbohydrate metabolic process;GO:0006013 BP: mannose metabolic process;GO:0008270 MF: zinc ion binding;GO:0015923 MF: mannosidase activity;GO:0030246 MF: carbohydrate binding	G	PF01074; PF09261; PF07748	IPR000602; IPR011013; IPR011330; IPR011682; IPR015341; IPR027291; IPR028995	GO:0003824; GO:0004553; GO:0004559; GO:0005975; GO:0006013; GO:0008270; GO:0015923; GO:0030246
TraesCS1A01G087600.1	1	--*	sp|P57799|ASSY_LACLA	Argininosuccinate synthase				G
TraesCS1A01G087700.1	1	*-*	tr|A0A072UBE0|A0A072UBE0_MEDTR	Zinc finger homeodomain protein	PF04770: ZF-HD protein dimerisation region	IPR006456: ZF-HD homeobox protein, Cys/His-rich dimerisation domain; IPR009057: Homeobox domain-like	GO:0003677 MF: DNA binding	G	PF04770	IPR006456; IPR009057	GO:0003677
TraesCS1A01G087800.1	1	***	tr|Q7XE42|Q7XE42_ORYSJ	Transposon protein, putative, Mutator sub-class	PF03108: MuDR family transposase; PF10551: MULE transposase domain; PF04434: SWIM zinc finger	IPR004332: Transposase, MuDR, plant; IPR006564: Zinc finger, PMZ-type; IPR007527: Zinc finger, SWIM-type; IPR018289: MULE transposase domain	GO:0008270 MF: zinc ion binding	TE	PF03108; PF10551; PF04434	IPR004332; IPR006564; IPR007527; IPR018289	GO:0008270
TraesCS1A01G087900.1	1	*-*	AT5G22750.1	DNA/RNA helicase protein	PF00176: SNF2 family N-terminal domain; PF00271: Helicase conserved C-terminal domain	IPR000330: SNF2-related, N-terminal domain; IPR001650: Helicase, C-terminal; IPR014001: Helicase superfamily 1/2, ATP-binding domain; IPR027417: P-loop containing nucleoside triphosphate hydrolase; IPR029295: Snf2, ATP coupling domain	GO:0005524 MF: ATP binding;GO:0042393 MF: histone binding	TE?	PF00176; PF00271	IPR000330; IPR001650; IPR014001; IPR027417; IPR029295	GO:0005524; GO:0042393
TraesCS1A01G088000.1	0	***	tr|A0A1D5SP01|A0A1D5SP01_WHEAT	Serine/threonine-protein phosphatase	PF13415: Galactose oxidase, central domain; PF00149: Calcineurin-like phosphoesterase	IPR004843: Calcineurin-like phosphoesterase domain, ApaH type; IPR006186: Serine/threonine-specific protein phosphatase/bis(5-nucleosyl)-tetraphosphatase; IPR015915: Kelch-type beta propeller; IPR029052: Metallo-dependent phosphatase-like	GO:0005515 MF: protein binding;GO:0016787 MF: hydrolase activity	G	PF13415; PF00149	IPR004843; IPR006186; IPR015915; IPR029052	GO:0005515; GO:0016787
TraesCS1A01G088000.2	1	***	tr|A0A1D5SP01|A0A1D5SP01_WHEAT	Serine/threonine-protein phosphatase	PF13415: Galactose oxidase, central domain; PF00149: Calcineurin-like phosphoesterase	IPR004843: Calcineurin-like phosphoesterase domain, ApaH type; IPR006186: Serine/threonine-specific protein phosphatase/bis(5-nucleosyl)-tetraphosphatase; IPR012391: Serine/threonine protein phosphatase, BSU1; IPR015915: Kelch-type beta propeller; IPR029052: Metallo-dependent phosphatase-like	GO:0004721 MF: phosphoprotein phosphatase activity;GO:0005515 MF: protein binding;GO:0009742 BP: brassinosteroid mediated signaling pathway;GO:0016787 MF: hydrolase activity	G	PF13415; PF00149	IPR004843; IPR006186; IPR012391; IPR015915; IPR029052	GO:0004721; GO:0005515; GO:0009742; GO:0016787
TraesCS1A01G088000.3	0	***	tr|A0A1D5SP01|A0A1D5SP01_WHEAT	Serine/threonine-protein phosphatase	PF13415: Galactose oxidase, central domain; PF00149: Calcineurin-like phosphoesterase	IPR004843: Calcineurin-like phosphoesterase domain, ApaH type; IPR006186: Serine/threonine-specific protein phosphatase/bis(5-nucleosyl)-tetraphosphatase; IPR012391: Serine/threonine protein phosphatase, BSU1; IPR015915: Kelch-type beta propeller; IPR029052: Metallo-dependent phosphatase-like	GO:0004721 MF: phosphoprotein phosphatase activity;GO:0005515 MF: protein binding;GO:0009742 BP: brassinosteroid mediated signaling pathway;GO:0016787 MF: hydrolase activity	G	PF13415; PF00149	IPR004843; IPR006186; IPR012391; IPR015915; IPR029052	GO:0004721; GO:0005515; GO:0009742; GO:0016787
TraesCS1A01G088000.4	0	***	tr|M8C8B4|M8C8B4_AEGTA	Serine/threonine-protein phosphatase	PF00149: Calcineurin-like phosphoesterase	IPR004843: Calcineurin-like phosphoesterase domain, ApaH type; IPR006186: Serine/threonine-specific protein phosphatase/bis(5-nucleosyl)-tetraphosphatase; IPR015915: Kelch-type beta propeller; IPR029052: Metallo-dependent phosphatase-like	GO:0005515 MF: protein binding;GO:0016787 MF: hydrolase activity	G	PF00149	IPR004843; IPR006186; IPR015915; IPR029052	GO:0005515; GO:0016787
TraesCS1A01G088100.1	0	*-*	tr|W9QLS3|W9QLS3_9ROSA	Ankyrin repeat domain-containing protein 2	PF00023: Ankyrin repeat; PF13637: Ankyrin repeats (many copies); PF13920: Zinc finger, C3HC4 type (RING finger)	IPR001841: Zinc finger, RING-type; IPR002110: Ankyrin repeat; IPR020683: Ankyrin repeat-containing domain	GO:0005515 MF: protein binding;GO:0008270 MF: zinc ion binding	G	PF00023; PF13637; PF13920	IPR001841; IPR002110; IPR020683	GO:0005515; GO:0008270
TraesCS1A01G088100.2	1	***	tr|B9T1B3|B9T1B3_RICCO	Ankyrin repeat domain protein, putative	PF00023: Ankyrin repeat; PF13637: Ankyrin repeats (many copies); PF13920: Zinc finger, C3HC4 type (RING finger)	IPR001841: Zinc finger, RING-type; IPR002110: Ankyrin repeat; IPR020683: Ankyrin repeat-containing domain	GO:0005515 MF: protein binding;GO:0008270 MF: zinc ion binding	G	PF00023; PF13637; PF13920	IPR001841; IPR002110; IPR020683	GO:0005515; GO:0008270
TraesCS1A01G088200.1	1	***	tr|I0Z847|I0Z847_COCSC	DNA repair helicase	PF06733: DEAD_2; PF06777: Helical and beta-bridge domain; PF13307: Helicase C-terminal domain	IPR001945: RAD3/XPD family; IPR006554: Helicase-like, DEXD box c2 type; IPR006555: ATP-dependent helicase, C-terminal; IPR010614: DEAD2; IPR010643: Helical and beta-bridge domain; IPR013020: DNA helicase (DNA repair), Rad3 type; IPR014013: Helicase superfamily 1/2, ATP-binding domain, DinG/Rad3-type; IPR027417: P-loop containing nucleoside triphosphate hydrolase	GO:0003676 MF: nucleic acid binding;GO:0003677 MF: DNA binding;GO:0004003 MF: ATP-dependent DNA helicase activity;GO:0005524 MF: ATP binding;GO:0005634 CC: nucleus;GO:0006139 BP: nucleobase-containing compound metabolic process;GO:0006289 BP: nucleotide-excision repair;GO:0008026 MF: ATP-dependent helicase activity;GO:0016818 MF: hydrolase activity, acting on acid anhydrides, in phosphorus-contai…	TE?	PF06733; PF06777; PF13307	IPR001945; IPR006554; IPR006555; IPR010614; IPR010643; IPR013020; IPR014013; IPR027417	GO:0003676; GO:0003677; GO:0004003; GO:0005524; GO:0005634; GO:0006139; GO:0006289; GO:0008026; GO:0016818
TraesCS1A01G088300.1	1	***	tr|M7Y5M2|M7Y5M2_TRIUA	Agmatine coumaroyltransferase-1	PF02458: Transferase family	IPR003480: Transferase	GO:0016747 MF: transferase activity, transferring acyl groups other than amino-acyl groups	G	PF02458	IPR003480	GO:0016747
TraesCS1A01G088400.1	1	***	tr|M7Y5M2|M7Y5M2_TRIUA	Agmatine coumaroyltransferase-1	PF02458: Transferase family	IPR003480: Transferase	GO:0016747 MF: transferase activity, transferring acyl groups other than amino-acyl groups	G	PF02458	IPR003480	GO:0016747
TraesCS1A01G088500.1	1	*-*	tr|M8BJ00|M8BJ00_AEGTA	Protein FAR1-RELATED SEQUENCE 5	PF04434: SWIM zinc finger	IPR007527: Zinc finger, SWIM-type	GO:0008270 MF: zinc ion binding	TE	PF04434	IPR007527	GO:0008270
TraesCS1A01G088600.1	1	***	tr|A0A059Q133|A0A059Q133_9POAL	Sucrose-phosphatase	PF05116: Sucrose-6F-phosphate phosphohydrolase; PF08472: Sucrose-6-phosphate phosphohydrolase C-terminal	IPR006379: HAD-superfamily hydrolase, subfamily IIB; IPR006380: Sucrose-phosphatase, N-terminal; IPR012847: Sucrose phosphatase, plant/cyanobacteria; IPR013679: Sucrose-phosphatase, C-terminal; IPR023214: HAD-like domain; IPR032710: NTF2-like domain	GO:0000287 MF: magnesium ion binding;GO:0005986 BP: sucrose biosynthetic process;GO:0050307 MF: sucrose-phosphate phosphatase activity	G	PF05116; PF08472	IPR006379; IPR006380; IPR012847; IPR013679; IPR023214; IPR032710	GO:0000287; GO:0005986; GO:0050307
TraesCS1A01G088700.1	1	***	tr|I1I6N1|I1I6N1_BRADI	Endoglucanase	PF00759: Glycosyl hydrolase family 9	IPR001701: Glycoside hydrolase family 9; IPR008928: Six-hairpin glycosidase-like	GO:0003824 MF: catalytic activity;GO:0004553 MF: hydrolase activity, hydrolyzing O-glycosyl compounds;GO:0005975 BP: carbohydrate metabolic process	G	PF00759	IPR001701; IPR008928	GO:0003824; GO:0004553; GO:0005975
TraesCS1A01G088800.1	1	*-*	tr|A0A0A0YMU7|A0A0A0YMU7_ALBBR	Syntaxin	PF00804: Syntaxin	IPR000727: Target SNARE coiled-coil homology domain; IPR006011: Syntaxin, N-terminal domain; IPR010989: SNARE	GO:0005515 MF: protein binding;GO:0016020 CC: membrane;GO:0016192 BP: vesicle-mediated transport	G	PF00804	IPR000727; IPR006011; IPR010989	GO:0005515; GO:0016020; GO:0016192
TraesCS1A01G088900.1	1	***	tr|B6TPV9|B6TPV9_MAIZE	ATP binding protein	PF01926: 50S ribosome-binding GTPase	IPR006073: GTP binding domain; IPR027417: P-loop containing nucleoside triphosphate hydrolase	GO:0005525 MF: GTP binding	G	PF01926	IPR006073; IPR027417	GO:0005525
TraesCS1A01G089000.1	1	--*	sp|P53450|FOS_TAKRU	Proto-oncogene c-Fos				G
TraesCS1A01G089100.1	1	*-*	tr|W9S0P5|W9S0P5_9ROSA	Serine/threonine-protein kinase ATM	PF00855: PWWP domain	IPR000313: PWWP domain		G	PF00855	IPR000313
TraesCS1A01G089100.2	0	*-*	tr|W9S0P5|W9S0P5_9ROSA	Serine/threonine-protein kinase ATM	PF00855: PWWP domain	IPR000313: PWWP domain		G	PF00855	IPR000313
TraesCS1A01G089200.1	1	--*	sp|Q02874|H2AY_RAT	Core histone macro-H2A.1				G
TraesCS1A01G089300.1	1	***	tr|M8CZN5|M8CZN5_AEGTA	SKP1-like protein 4				G
TraesCS1A01G089400.1	1	***	tr|M8CZN5|M8CZN5_AEGTA	SKP1-like protein 4				G
TraesCS1A01G089500.1	1	***	tr|A0A0E3JS38|A0A0E3JS38_ECHCG	1-aminocyclopropane-1-carboxylate oxidase	PF14226: non-haem dioxygenase in morphine synthesis N-terminal; PF03171: 2OG-Fe(II) oxygenase superfamily	IPR005123: Oxoglutarate/iron-dependent dioxygenase; IPR026992: Non-haem dioxygenase N-terminal domain; IPR027443: Isopenicillin N synthase-like	GO:0016491 MF: oxidoreductase activity;GO:0055114 BP: oxidation-reduction process	G	PF14226; PF03171	IPR005123; IPR026992; IPR027443	GO:0016491; GO:0055114
TraesCS1A01G089600.1	1	***	tr|A0A0E3JS38|A0A0E3JS38_ECHCG	1-aminocyclopropane-1-carboxylate oxidase	PF14226: non-haem dioxygenase in morphine synthesis N-terminal; PF03171: 2OG-Fe(II) oxygenase superfamily	IPR005123: Oxoglutarate/iron-dependent dioxygenase; IPR026992: Non-haem dioxygenase N-terminal domain; IPR027443: Isopenicillin N synthase-like	GO:0016491 MF: oxidoreductase activity;GO:0055114 BP: oxidation-reduction process	G	PF14226; PF03171	IPR005123; IPR026992; IPR027443	GO:0016491; GO:0055114
TraesCS1A01G089700.1	1	***	tr|D8L9L2|D8L9L2_WHEAT	Tuftelin interacting protein 11 domain containing protein	PF01585: G-patch domain; PF07842: GC-rich sequence DNA-binding factor-like protein	IPR000467: G-patch domain; IPR022783: GC-rich sequence DNA-binding factor domain	GO:0003676 MF: nucleic acid binding;GO:0003677 MF: DNA binding;GO:0005634 CC: nucleus;GO:0006355 BP: regulation of transcription, DNA-templated	G	PF01585; PF07842	IPR000467; IPR022783	GO:0003676; GO:0003677; GO:0005634; GO:0006355
TraesCS1A01G089800.1	1	***	tr|A0A1J3DG48|A0A1J3DG48_NOCCA	O-glucosyltransferase rumi	PF05686: Glycosyl transferase family 90	IPR006598: Lipopolysaccharide-modifying protein		G	PF05686	IPR006598
TraesCS1A01G089900.1	1	***	tr|R7W9T4|R7W9T4_AEGTA	Cullin-1	PF00888: Cullin family; PF10557: Cullin protein neddylation domain	IPR001373: Cullin, N-terminal; IPR011991: Winged helix-turn-helix DNA-binding domain; IPR016157: Cullin, conserved site; IPR016158: Cullin homology; IPR016159: Cullin repeat-like-containing domain; IPR019559: Cullin protein, neddylation domain	GO:0006511 BP: ubiquitin-dependent protein catabolic process;GO:0031461 CC: cullin-RING ubiquitin ligase complex;GO:0031625 MF: ubiquitin protein ligase binding	G	PF00888; PF10557	IPR001373; IPR011991; IPR016157; IPR016158; IPR016159; IPR019559	GO:0006511; GO:0031461; GO:0031625
TraesCS1A01G089900.2	0	***	tr|R7W9T4|R7W9T4_AEGTA	Cullin-1	PF00888: Cullin family; PF10557: Cullin protein neddylation domain	IPR001373: Cullin, N-terminal; IPR011991: Winged helix-turn-helix DNA-binding domain; IPR016157: Cullin, conserved site; IPR016158: Cullin homology; IPR016159: Cullin repeat-like-containing domain; IPR019559: Cullin protein, neddylation domain	GO:0006511 BP: ubiquitin-dependent protein catabolic process;GO:0031461 CC: cullin-RING ubiquitin ligase complex;GO:0031625 MF: ubiquitin protein ligase binding	G	PF00888; PF10557	IPR001373; IPR011991; IPR016157; IPR016158; IPR016159; IPR019559	GO:0006511; GO:0031461; GO:0031625
TraesCS1A01G090000.1	1	***	tr|M7YQS9|M7YQS9_TRIUA	Cullin-1	PF00888: Cullin family; PF10557: Cullin protein neddylation domain	IPR001373: Cullin, N-terminal; IPR011991: Winged helix-turn-helix DNA-binding domain; IPR016157: Cullin, conserved site; IPR016158: Cullin homology; IPR016159: Cullin repeat-like-containing domain; IPR019559: Cullin protein, neddylation domain	GO:0006511 BP: ubiquitin-dependent protein catabolic process;GO:0031461 CC: cullin-RING ubiquitin ligase complex;GO:0031625 MF: ubiquitin protein ligase binding	G	PF00888; PF10557	IPR001373; IPR011991; IPR016157; IPR016158; IPR016159; IPR019559	GO:0006511; GO:0031461; GO:0031625
TraesCS1A01G090000.2	0	***	tr|M7YQS9|M7YQS9_TRIUA	Cullin-1	PF00888: Cullin family; PF10557: Cullin protein neddylation domain	IPR001373: Cullin, N-terminal; IPR011991: Winged helix-turn-helix DNA-binding domain; IPR016157: Cullin, conserved site; IPR016158: Cullin homology; IPR016159: Cullin repeat-like-containing domain; IPR019559: Cullin protein, neddylation domain	GO:0006511 BP: ubiquitin-dependent protein catabolic process;GO:0031461 CC: cullin-RING ubiquitin ligase complex;GO:0031625 MF: ubiquitin protein ligase binding	G	PF00888; PF10557	IPR001373; IPR011991; IPR016157; IPR016158; IPR016159; IPR019559	GO:0006511; GO:0031461; GO:0031625
TraesCS1A01G090000.3	0	***	tr|M7YQS9|M7YQS9_TRIUA	Cullin-1	PF00888: Cullin family; PF10557: Cullin protein neddylation domain	IPR001373: Cullin, N-terminal; IPR011991: Winged helix-turn-helix DNA-binding domain; IPR016157: Cullin, conserved site; IPR016158: Cullin homology; IPR016159: Cullin repeat-like-containing domain; IPR019559: Cullin protein, neddylation domain	GO:0006511 BP: ubiquitin-dependent protein catabolic process;GO:0031461 CC: cullin-RING ubiquitin ligase complex;GO:0031625 MF: ubiquitin protein ligase binding	G	PF00888; PF10557	IPR001373; IPR011991; IPR016157; IPR016158; IPR016159; IPR019559	GO:0006511; GO:0031461; GO:0031625
TraesCS1A01G090000.4	0	***	tr|A0A1E5UME7|A0A1E5UME7_9POAL	Cullin-1	PF00888: Cullin family	IPR001373: Cullin, N-terminal; IPR011991: Winged helix-turn-helix DNA-binding domain; IPR016158: Cullin homology; IPR016159: Cullin repeat-like-containing domain	GO:0006511 BP: ubiquitin-dependent protein catabolic process;GO:0031625 MF: ubiquitin protein ligase binding	G	PF00888	IPR001373; IPR011991; IPR016158; IPR016159	GO:0006511; GO:0031625
TraesCS1A01G090100.1	1	***	tr|G7JK96|G7JK96_MEDTR	Serine/threonine-protein phosphatase 2A regulatory subunit B	PF13499: EF-hand domain pair	IPR002048: EF-hand domain; IPR011992: EF-hand domain pair; IPR018247: EF-Hand 1, calcium-binding site	GO:0005509 MF: calcium ion binding	G	PF13499	IPR002048; IPR011992; IPR018247	GO:0005509
TraesCS1A01G090200.1	1	*-*	tr|A0A072UVU8|A0A072UVU8_MEDTR	Myb/SANT-like DNA-binding domain protein	PF12776: Myb/SANT-like DNA-binding domain	IPR024752: Myb/SANT-like domain		TE?	PF12776	IPR024752
TraesCS1A01G090300.1	1	***	tr|M7ZRG0|M7ZRG0_TRIUA	Anaphase-promoting complex subunit 7	PF13181: Tetratricopeptide repeat; PF14559: Tetratricopeptide repeat	IPR011990: Tetratricopeptide-like helical domain; IPR013026: Tetratricopeptide repeat-containing domain; IPR019734: Tetratricopeptide repeat	GO:0005515 MF: protein binding	G	PF13181; PF14559	IPR011990; IPR013026; IPR019734	GO:0005515
TraesCS1A01G090400.1	1	***	tr|B9HYD6|B9HYD6_POPTR	Phenazine biosynthesis PhzC/PhzF family protein	PF02567: Phenazine biosynthesis-like protein	IPR003719: Phenazine biosynthesis PhzF protein	GO:0003824 MF: catalytic activity;GO:0009058 BP: biosynthetic process	G	PF02567	IPR003719	GO:0003824; GO:0009058
TraesCS1A01G090500.1	1	***	tr|M7ZWA6|M7ZWA6_TRIUA	Deoxyuridine 5'-triphosphate nucleotidohydrolase	PF00692: dUTPase	IPR029054: dUTPase-like		G	PF00692	IPR029054
TraesCS1A01G090600.1	1	***	tr|A0A1D1ZCG0|A0A1D1ZCG0_9ARAE	Proline synthase co-transcribed bacterial	PF01168: Alanine racemase, N-terminal domain	IPR001608: Alanine racemase, N-terminal; IPR011078: COG0325 protein family; IPR029066: PLP-binding barrel		G	PF01168	IPR001608; IPR011078; IPR029066
TraesCS1A01G090700.1	1	*-*	AT3G50120.1	transmembrane protein, putative (DUF247)	PF03140: Plant protein of unknown function	IPR004158: Protein of unknown function DUF247, plant		G	PF03140	IPR004158
TraesCS1A01G090800.1	1	--*	tr|V4L2F6|V4L2F6_EUTSA	Flavin-containing monooxygenase				G
TraesCS1A01G090900.1	1	*-*	tr|A0A061EHX5|A0A061EHX5_THECC	RING/U-box superfamily protein, putative	PF13639: Ring finger domain	IPR001841: Zinc finger, RING-type; IPR013083: Zinc finger, RING/FYVE/PHD-type	GO:0005515 MF: protein binding;GO:0008270 MF: zinc ion binding	G	PF13639	IPR001841; IPR013083	GO:0005515; GO:0008270
TraesCS1A01G091000.1	1	--*	tr|A0A0K9NHU2|A0A0K9NHU2_ZOSMR	NAD(P)H dehydrogenase (Quinone)				G
TraesCS1A01G091100.1	1	***	tr|G7ISH3|G7ISH3_MEDTR	Chromatin remodeling factor, putative	PF00176: SNF2 family N-terminal domain; PF00271: Helicase conserved C-terminal domain; PF09110: HAND; PF09111: SLIDE	IPR000330: SNF2-related, N-terminal domain; IPR001005: SANT/Myb domain; IPR001650: Helicase, C-terminal; IPR009057: Homeobox domain-like; IPR014001: Helicase superfamily 1/2, ATP-binding domain; IPR015194: ISWI, HAND domain; IPR015195: SLIDE domain; IPR017884: SANT domain; IPR027417: P-loop containing nucleoside triphosphate hydrolase	GO:0003676 MF: nucleic acid binding;GO:0003677 MF: DNA binding;GO:0005524 MF: ATP binding;GO:0005634 CC: nucleus;GO:0006338 BP: chromatin remodeling;GO:0016818 MF: hydrolase activity, acting on acid anhydrides, in phosphorus-containing anhydrides;GO:0031491 MF: nucleosome binding;GO:0043044 BP: ATP-dependent chromatin remodeling	G	PF00176; PF00271; PF09110; PF09111	IPR000330; IPR001005; IPR001650; IPR009057; IPR014001; IPR015194; IPR015195; IPR017884; IPR027417	GO:0003676; GO:0003677; GO:0005524; GO:0005634; GO:0006338; GO:0016818; GO:0031491; GO:0043044
TraesCS1A01G091200.1	0	***	tr|I2DBG5|I2DBG5_ORYSI	Double stranded RNA binding protein 3	PF00035: Double-stranded RNA binding motif	IPR014720: Double-stranded RNA-binding domain		G	PF00035	IPR014720
TraesCS1A01G091200.2	1	***	tr|I2DBG5|I2DBG5_ORYSI	Double stranded RNA binding protein 3	PF00035: Double-stranded RNA binding motif	IPR014720: Double-stranded RNA-binding domain		G	PF00035	IPR014720
TraesCS1A01G091300.1	1	***	tr|B0LXW5|B0LXW5_ORYSI	Transport inhibitor response 1	PF00646: F-box domain	IPR001810: F-box domain; IPR006553: Leucine-rich repeat, cysteine-containing subtype; IPR032675: Leucine-rich repeat domain, L domain-like	GO:0005515 MF: protein binding	G	PF00646	IPR001810; IPR006553; IPR032675	GO:0005515
TraesCS1A01G091400.1	0	*-*	sp|Q8K9H6|DEAD_BUCAP	ATP-dependent RNA helicase DeaD	PF00270: DEAD/DEAH box helicase; PF00271: Helicase conserved C-terminal domain; PF16124: RecQ zinc-binding	IPR001650: Helicase, C-terminal; IPR004589: DNA helicase, ATP-dependent, RecQ type; IPR011545: DEAD/DEAH box helicase domain; IPR011991: Winged helix-turn-helix DNA-binding domain; IPR014001: Helicase superfamily 1/2, ATP-binding domain; IPR027417: P-loop containing nucleoside triphosphate hydrolase; IPR032284: ATP-dependent DNA helicase RecQ, zinc-binding domain	GO:0003676 MF: nucleic acid binding;GO:0005524 MF: ATP binding;GO:0006310 BP: DNA recombination;GO:0008026 MF: ATP-dependent helicase activity	TE?	PF00270; PF00271; PF16124	IPR001650; IPR004589; IPR011545; IPR011991; IPR014001; IPR027417; IPR032284	GO:0003676; GO:0005524; GO:0006310; GO:0008026
TraesCS1A01G091400.2	1	*-*	sp|Q8K9H6|DEAD_BUCAP	ATP-dependent RNA helicase DeaD	PF00270: DEAD/DEAH box helicase; PF00271: Helicase conserved C-terminal domain; PF16124: RecQ zinc-binding	IPR001650: Helicase, C-terminal; IPR004589: DNA helicase, ATP-dependent, RecQ type; IPR011545: DEAD/DEAH box helicase domain; IPR011991: Winged helix-turn-helix DNA-binding domain; IPR014001: Helicase superfamily 1/2, ATP-binding domain; IPR027417: P-loop containing nucleoside triphosphate hydrolase; IPR032284: ATP-dependent DNA helicase RecQ, zinc-binding domain	GO:0003676 MF: nucleic acid binding;GO:0005524 MF: ATP binding;GO:0006310 BP: DNA recombination;GO:0008026 MF: ATP-dependent helicase activity	TE?	PF00270; PF00271; PF16124	IPR001650; IPR004589; IPR011545; IPR011991; IPR014001; IPR027417; IPR032284	GO:0003676; GO:0005524; GO:0006310; GO:0008026
TraesCS1A01G091500.1	1	***	tr|B9H112|B9H112_POPTR	Starch synthase family protein	PF16760: Starch/carbohydrate-binding module (family 53); PF08323: Starch synthase catalytic domain; PF00534: Glycosyl transferases group 1	IPR001296: Glycosyl transferase, family 1; IPR005085: Carbohydrate binding module family 25; IPR011835: Bacterial/plant glycogen synthase; IPR013534: Starch synthase, catalytic domain; IPR013783: Immunoglobulin-like fold	GO:0004373 MF: glycogen (starch) synthase activity;GO:2001070 MF: starch binding	G	PF16760; PF08323; PF00534	IPR001296; IPR005085; IPR011835; IPR013534; IPR013783	GO:0004373; GO:2001070
TraesCS1A01G091600.1	1	*-*	AT5G27690.1	Heavy metal transport/detoxification superfamily protein	PF00403: Heavy-metal-associated domain	IPR006121: Heavy metal-associated domain, HMA	GO:0030001 BP: metal ion transport;GO:0046872 MF: metal ion binding	G	PF00403	IPR006121	GO:0030001; GO:0046872
TraesCS1A01G091700.1	1	*-*	tr|A0A1D6GA27|A0A1D6GA27_MAIZE	Katanin p80 WD40 repeat-containing subunit B1 homolog		IPR001680: WD40 repeat; IPR015943: WD40/YVTN repeat-like-containing domain; IPR017986: WD40-repeat-containing domain; IPR019775: WD40 repeat, conserved site	GO:0005515 MF: protein binding	G		IPR001680; IPR015943; IPR017986; IPR019775	GO:0005515
TraesCS1A01G091800.1	1	*-*	tr|Q2R3J1|Q2R3J1_ORYSJ	Transposon protein, putative, Mutator sub-class	PF10536: Plant mobile domain	IPR019557: Aminotransferase-like, plant mobile domain		TE	PF10536	IPR019557
TraesCS1A01G091900.1	1	***	tr|Q5Z8K4|Q5Z8K4_ORYSJ	Kinase-like	PF00069: Protein kinase domain	IPR000719: Protein kinase domain; IPR008271: Serine/threonine-protein kinase, active site; IPR011009: Protein kinase-like domain	GO:0004672 MF: protein kinase activity;GO:0005524 MF: ATP binding;GO:0006468 BP: protein phosphorylation	G	PF00069	IPR000719; IPR008271; IPR011009	GO:0004672; GO:0005524; GO:0006468
TraesCS1A01G092000.1	1	***	tr|Q5Z8K4|Q5Z8K4_ORYSJ	Kinase-like	PF00069: Protein kinase domain	IPR000719: Protein kinase domain; IPR008271: Serine/threonine-protein kinase, active site; IPR011009: Protein kinase-like domain	GO:0004672 MF: protein kinase activity;GO:0005524 MF: ATP binding;GO:0006468 BP: protein phosphorylation	G	PF00069	IPR000719; IPR008271; IPR011009	GO:0004672; GO:0005524; GO:0006468
TraesCS1A01G092100.1	1	***	tr|R4WCG0|R4WCG0_9POAL	Cytochrome P450	PF00067: Cytochrome P450	IPR001128: Cytochrome P450; IPR002401: Cytochrome P450, E-class, group I; IPR017972: Cytochrome P450, conserved site	GO:0005506 MF: iron ion binding;GO:0016705 MF: oxidoreductase activity, acting on paired donors, with incorporation or reduction of molecular oxygen;GO:0020037 MF: heme binding;GO:0055114 BP: oxidation-reduction process	G	PF00067	IPR001128; IPR002401; IPR017972	GO:0005506; GO:0016705; GO:0020037; GO:0055114
TraesCS1A01G092200.1	0	***	tr|G7KK13|G7KK13_MEDTR	Pathogenesis-related thaumatin family protein	PF00314: Thaumatin family	IPR001938: Thaumatin		G	PF00314	IPR001938
TraesCS1A01G092200.2	1	***	tr|G7KK13|G7KK13_MEDTR	Pathogenesis-related thaumatin family protein	PF00314: Thaumatin family	IPR001938: Thaumatin		G	PF00314	IPR001938
TraesCS1A01G092300.1	1	***	tr|Q5Z8K4|Q5Z8K4_ORYSJ	Kinase-like	PF00069: Protein kinase domain	IPR000719: Protein kinase domain; IPR008271: Serine/threonine-protein kinase, active site; IPR011009: Protein kinase-like domain; IPR017441: Protein kinase, ATP binding site	GO:0004672 MF: protein kinase activity;GO:0005524 MF: ATP binding;GO:0006468 BP: protein phosphorylation	G	PF00069	IPR000719; IPR008271; IPR011009; IPR017441	GO:0004672; GO:0005524; GO:0006468
TraesCS1A01G092400.1	1	--*	AT2G03140.9	alpha/beta-Hydrolases superfamily protein				G
TraesCS1A01G092500.1	1	***	tr|Q5Z8K4|Q5Z8K4_ORYSJ	Kinase-like	PF00069: Protein kinase domain	IPR000719: Protein kinase domain; IPR008271: Serine/threonine-protein kinase, active site; IPR011009: Protein kinase-like domain; IPR017441: Protein kinase, ATP binding site	GO:0004672 MF: protein kinase activity;GO:0005524 MF: ATP binding;GO:0006468 BP: protein phosphorylation	G	PF00069	IPR000719; IPR008271; IPR011009; IPR017441	GO:0004672; GO:0005524; GO:0006468
TraesCS1A01G092600.1	1	*-*	tr|G7J5S4|G7J5S4_MEDTR	Serpin-like protein	PF00079: Serpin (serine protease inhibitor)	IPR023796: Serpin domain		G	PF00079	IPR023796
TraesCS1A01G092700.1	0	***	tr|M7YEH9|M7YEH9_TRIUA	Bifunctional protein FolD	PF00763: Tetrahydrofolate dehydrogenase/cyclohydrolase, catalytic domain; PF02882: Tetrahydrofolate dehydrogenase/cyclohydrolase, NAD(P)-binding domain	IPR000672: Tetrahydrofolate dehydrogenase/cyclohydrolase; IPR016040: NAD(P)-binding domain; IPR020630: Tetrahydrofolate dehydrogenase/cyclohydrolase, catalytic domain; IPR020631: Tetrahydrofolate dehydrogenase/cyclohydrolase, NAD(P)-binding domain; IPR020867: Tetrahydrofolate dehydrogenase/cyclohydrolase, conserved site	GO:0003824 MF: catalytic activity;GO:0004488 MF: methylenetetrahydrofolate dehydrogenase (NADP+) activity;GO:0009396 BP: folic acid-containing compound biosynthetic process;GO:0055114 BP: oxidation-reduction process	G	PF00763; PF02882	IPR000672; IPR016040; IPR020630; IPR020631; IPR020867	GO:0003824; GO:0004488; GO:0009396; GO:0055114
TraesCS1A01G092700.2	1	***	tr|M7YEH9|M7YEH9_TRIUA	Bifunctional protein FolD	PF00763: Tetrahydrofolate dehydrogenase/cyclohydrolase, catalytic domain; PF02882: Tetrahydrofolate dehydrogenase/cyclohydrolase, NAD(P)-binding domain	IPR000672: Tetrahydrofolate dehydrogenase/cyclohydrolase; IPR016040: NAD(P)-binding domain; IPR020630: Tetrahydrofolate dehydrogenase/cyclohydrolase, catalytic domain; IPR020631: Tetrahydrofolate dehydrogenase/cyclohydrolase, NAD(P)-binding domain; IPR020867: Tetrahydrofolate dehydrogenase/cyclohydrolase, conserved site	GO:0003824 MF: catalytic activity;GO:0004488 MF: methylenetetrahydrofolate dehydrogenase (NADP+) activity;GO:0009396 BP: folic acid-containing compound biosynthetic process;GO:0055114 BP: oxidation-reduction process	G	PF00763; PF02882	IPR000672; IPR016040; IPR020630; IPR020631; IPR020867	GO:0003824; GO:0004488; GO:0009396; GO:0055114
TraesCS1A01G092800.1	1	***	tr|B6TNA6|B6TNA6_MAIZE	Desiccation-related protein PCC13-62	PF13668: Ferritin-like domain	IPR012347: Ferritin-related		G	PF13668	IPR012347
TraesCS1A01G092900.1	1	***	tr|F2DIR3|F2DIR3_HORVV	40S ribosomal protein S4	PF08071: RS4NT (NUC023) domain; PF01479: S4 domain; PF00900: Ribosomal family S4e; PF00467: KOW motif; PF16121: 40S ribosomal protein S4 C-terminus	IPR000876: Ribosomal protein S4e; IPR002942: RNA-binding S4 domain; IPR005824: KOW; IPR013843: Ribosomal protein S4e, N-terminal; IPR013845: Ribosomal protein S4e, central region; IPR018199: Ribosomal protein S4e, N-terminal, conserved site; IPR032277: 40S ribosomal protein S4, C-terminal domain	GO:0003723 MF: RNA binding;GO:0003735 MF: structural constituent of ribosome;GO:0005622 CC: intracellular;GO:0005840 CC: ribosome;GO:0006412 BP: translation	G	PF08071; PF01479; PF00900; PF00467; PF16121	IPR000876; IPR002942; IPR005824; IPR013843; IPR013845; IPR018199; IPR032277	GO:0003723; GO:0003735; GO:0005622; GO:0005840; GO:0006412
TraesCS1A01G093000.1	1	***	tr|A0A1J3H3H3|A0A1J3H3H3_NOCCA	Translocator protein-like protein	PF03073: TspO/MBR family	IPR004307: TspO/MBR-related protein	GO:0016021 CC: integral component of membrane	G	PF03073	IPR004307	GO:0016021
TraesCS1A01G093100.1	1	***	tr|A0A1E5UTN6|A0A1E5UTN6_9POAL	BTB/POZ and MATH domain-containing protein 2	PF00651: BTB/POZ domain	IPR000210: BTB/POZ domain; IPR002083: MATH/TRAF domain; IPR008974: TRAF-like; IPR011333: SKP1/BTB/POZ domain	GO:0005515 MF: protein binding	G	PF00651	IPR000210; IPR002083; IPR008974; IPR011333	GO:0005515
TraesCS1A01G093200.1	1	***	tr|B6SI82|B6SI82_MAIZE	Pre-rRNA-processing protein TSR2	PF10273: Pre-rRNA-processing protein TSR2	IPR019398: Pre-rRNA-processing protein TSR2		G	PF10273	IPR019398
TraesCS1A01G093300.1	1	***	tr|N1QUZ6|N1QUZ6_AEGTA	Glucan 1,3-beta-glucosidase	PF00150: Cellulase (glycosyl hydrolase family 5)	IPR001547: Glycoside hydrolase, family 5; IPR008999: Actin cross-linking; IPR017853: Glycoside hydrolase superfamily; IPR018087: Glycoside hydrolase, family 5, conserved site	GO:0004553 MF: hydrolase activity, hydrolyzing O-glycosyl compounds;GO:0005975 BP: carbohydrate metabolic process	G	PF00150	IPR001547; IPR008999; IPR017853; IPR018087	GO:0004553; GO:0005975
TraesCS1A01G093400.1	1	--*	AT3G62900.3	CW-type Zinc Finger				TE?
TraesCS1A01G093500.1	1	***	tr|A0A1E5UTN6|A0A1E5UTN6_9POAL	BTB/POZ and MATH domain-containing protein 2	PF00651: BTB/POZ domain	IPR000210: BTB/POZ domain; IPR002083: MATH/TRAF domain; IPR008974: TRAF-like; IPR011333: SKP1/BTB/POZ domain	GO:0005515 MF: protein binding	G	PF00651	IPR000210; IPR002083; IPR008974; IPR011333	GO:0005515
TraesCS1A01G093600.1	1	--*	sp|Q2NS41|SYH_SODGM	Histidine--tRNA ligase				G
TraesCS1A01G093700.1	1	***	tr|A0A1E5UTN6|A0A1E5UTN6_9POAL	BTB/POZ and MATH domain-containing protein 2	PF00651: BTB/POZ domain	IPR000210: BTB/POZ domain; IPR002083: MATH/TRAF domain; IPR008974: TRAF-like; IPR011333: SKP1/BTB/POZ domain	GO:0005515 MF: protein binding	G	PF00651	IPR000210; IPR002083; IPR008974; IPR011333	GO:0005515
TraesCS1A01G093800.1	1	***	tr|B9RFA8|B9RFA8_RICCO	Rubber elongation factor protein, putative	PF05755: Rubber elongation factor protein (REF)	IPR008802: Rubber elongation factor		G	PF05755	IPR008802
TraesCS1A01G093900.1	0	***	tr|R7W023|R7W023_AEGTA	Translocase of chloroplast 159, chloroplastic	PF04548: AIG1 family; PF11886: Translocase of chloroplast 159/132, membrane anchor domain	IPR005690: Chloroplast protein import component Toc86/159; IPR006703: AIG1-type guanine nucleotide-binding (G) domain; IPR024283: Translocase of chloroplast 159/132, membrane anchor domain; IPR027417: P-loop containing nucleoside triphosphate hydrolase	GO:0005525 MF: GTP binding;GO:0016817 MF: hydrolase activity, acting on acid anhydrides	G	PF04548; PF11886	IPR005690; IPR006703; IPR024283; IPR027417	GO:0005525; GO:0016817
TraesCS1A01G093900.2	0	***	tr|R7W023|R7W023_AEGTA	Translocase of chloroplast 159, chloroplastic	PF04548: AIG1 family; PF11886: Translocase of chloroplast 159/132, membrane anchor domain	IPR005690: Chloroplast protein import component Toc86/159; IPR006703: AIG1-type guanine nucleotide-binding (G) domain; IPR024283: Translocase of chloroplast 159/132, membrane anchor domain; IPR027417: P-loop containing nucleoside triphosphate hydrolase	GO:0005525 MF: GTP binding;GO:0016817 MF: hydrolase activity, acting on acid anhydrides	G	PF04548; PF11886	IPR005690; IPR006703; IPR024283; IPR027417	GO:0005525; GO:0016817
TraesCS1A01G093900.3	1	***	tr|R7W023|R7W023_AEGTA	Translocase of chloroplast 159, chloroplastic	PF04548: AIG1 family; PF11886: Translocase of chloroplast 159/132, membrane anchor domain	IPR005690: Chloroplast protein import component Toc86/159; IPR006703: AIG1-type guanine nucleotide-binding (G) domain; IPR024283: Translocase of chloroplast 159/132, membrane anchor domain; IPR027417: P-loop containing nucleoside triphosphate hydrolase	GO:0005525 MF: GTP binding;GO:0016817 MF: hydrolase activity, acting on acid anhydrides	G	PF04548; PF11886	IPR005690; IPR006703; IPR024283; IPR027417	GO:0005525; GO:0016817
TraesCS1A01G093900.4	0	***	tr|R7W023|R7W023_AEGTA	Translocase of chloroplast 159, chloroplastic	PF04548: AIG1 family; PF11886: Translocase of chloroplast 159/132, membrane anchor domain	IPR005690: Chloroplast protein import component Toc86/159; IPR006703: AIG1-type guanine nucleotide-binding (G) domain; IPR024283: Translocase of chloroplast 159/132, membrane anchor domain; IPR027417: P-loop containing nucleoside triphosphate hydrolase	GO:0005525 MF: GTP binding;GO:0016817 MF: hydrolase activity, acting on acid anhydrides	G	PF04548; PF11886	IPR005690; IPR006703; IPR024283; IPR027417	GO:0005525; GO:0016817
TraesCS1A01G093900.5	0	***	tr|R7W023|R7W023_AEGTA	Translocase of chloroplast 159, chloroplastic	PF04548: AIG1 family; PF11886: Translocase of chloroplast 159/132, membrane anchor domain	IPR005690: Chloroplast protein import component Toc86/159; IPR006703: AIG1-type guanine nucleotide-binding (G) domain; IPR024283: Translocase of chloroplast 159/132, membrane anchor domain; IPR027417: P-loop containing nucleoside triphosphate hydrolase	GO:0005525 MF: GTP binding;GO:0016817 MF: hydrolase activity, acting on acid anhydrides	G	PF04548; PF11886	IPR005690; IPR006703; IPR024283; IPR027417	GO:0005525; GO:0016817
TraesCS1A01G094000.1	1	***	tr|K7VPN2|K7VPN2_MAIZE	Xylosyltransferase 1	PF02485: Core-2/I-Branching enzyme	IPR003406: Glycosyl transferase, family 14	GO:0008375 MF: acetylglucosaminyltransferase activity;GO:0016020 CC: membrane	G	PF02485	IPR003406	GO:0008375; GO:0016020
TraesCS1A01G094100.1	1	***	tr|A0A1B6P6H7|A0A1B6P6H7_SORBI	E3 ubiquitin-protein ligase		IPR008974: TRAF-like; IPR013083: Zinc finger, RING/FYVE/PHD-type	GO:0005515 MF: protein binding	G		IPR008974; IPR013083	GO:0005515
TraesCS1A01G094200.1	1	***	tr|G7KTI5|G7KTI5_MEDTR	Villin	PF00626: Gelsolin repeat	IPR007122: Villin/Gelsolin; IPR007123: Gelsolin-like domain; IPR029006: ADF-H/Gelsolin-like domain	GO:0003779 MF: actin binding	G	PF00626	IPR007122; IPR007123; IPR029006	GO:0003779
TraesCS1A01G094300.1	1	*-*	tr|A0MLT6|A0MLT6_ORYSJ	Myb-like transcription factor	PF13921: Myb-like DNA-binding domain	IPR001005: SANT/Myb domain; IPR009057: Homeobox domain-like; IPR017930: Myb domain	GO:0003677 MF: DNA binding	G	PF13921	IPR001005; IPR009057; IPR017930	GO:0003677
TraesCS1A01G094400.1	1	*-*	tr|Q2R337|Q2R337_ORYSJ	Transposon protein, putative, CACTA, En/Spm sub-class				TE
TraesCS1A01G094500.1	1	***	tr|A0A061GG53|A0A061GG53_THECC	XH/XS domain-containing protein	PF03470: XS zinc finger domain; PF03468: XS domain; PF03469: XH domain	IPR005379: Uncharacterised domain XH; IPR005380: XS domain; IPR005381: Zinc finger-XS domain	GO:0031047 BP: gene silencing by RNA	G	PF03470; PF03468; PF03469	IPR005379; IPR005380; IPR005381	GO:0031047
TraesCS1A01G094600.1	1	--*	tr|A0A1J3GE78|A0A1J3GE78_NOCCA	Ubiquitin-conjugating enzyme E2 variant 1A				G
TraesCS1A01G094700.1	0	***	tr|R7W1Q8|R7W1Q8_AEGTA	Lipase	PF01764: Lipase (class 3)	IPR002921: Fungal lipase-like domain; IPR029058: Alpha/Beta hydrolase fold	GO:0006629 BP: lipid metabolic process	G	PF01764	IPR002921; IPR029058	GO:0006629
TraesCS1A01G094700.2	1	***	tr|R7W1Q8|R7W1Q8_AEGTA	Lipase	PF01764: Lipase (class 3)	IPR002921: Fungal lipase-like domain; IPR029058: Alpha/Beta hydrolase fold	GO:0006629 BP: lipid metabolic process	G	PF01764	IPR002921; IPR029058	GO:0006629
TraesCS1A01G094800.1	1	***	tr|B9HF38|B9HF38_POPTR	Pentatricopeptide repeat-containing family protein	PF01535: PPR repeat; PF13041: PPR repeat family	IPR002885: Pentatricopeptide repeat; IPR011990: Tetratricopeptide-like helical domain	GO:0005515 MF: protein binding	G	PF01535; PF13041	IPR002885; IPR011990	GO:0005515
TraesCS1A01G094900.1	1	***	tr|M8ANW0|M8ANW0_AEGTA	Phenylalanine ammonia-lyase	PF00221: Aromatic amino acid lyase	IPR001106: Aromatic amino acid lyase; IPR005922: Phenylalanine ammonia-lyase; IPR008948: L-Aspartase-like; IPR022313: Phenylalanine/histidine ammonia-lyases, active site; IPR024083: Fumarase/histidase, N-terminal	GO:0003824 MF: catalytic activity;GO:0005737 CC: cytoplasm;GO:0006559 BP: L-phenylalanine catabolic process;GO:0016841 MF: ammonia-lyase activity	G	PF00221	IPR001106; IPR005922; IPR008948; IPR022313; IPR024083	GO:0003824; GO:0005737; GO:0006559; GO:0016841
TraesCS1A01G095000.1	0	***	tr|A0A1D5S218|A0A1D5S218_WHEAT	Kinesin-like protein	PF00225: Kinesin motor domain	IPR001752: Kinesin motor domain; IPR019821: Kinesin motor domain, conserved site; IPR027417: P-loop containing nucleoside triphosphate hydrolase	GO:0003777 MF: microtubule motor activity;GO:0005524 MF: ATP binding;GO:0007018 BP: microtubule-based movement;GO:0008017 MF: microtubule binding	G	PF00225	IPR001752; IPR019821; IPR027417	GO:0003777; GO:0005524; GO:0007018; GO:0008017
TraesCS1A01G095000.2	0	***	tr|A0A1D5S221|A0A1D5S221_WHEAT	Kinesin-like protein	PF00225: Kinesin motor domain	IPR001752: Kinesin motor domain; IPR019821: Kinesin motor domain, conserved site; IPR027417: P-loop containing nucleoside triphosphate hydrolase	GO:0003777 MF: microtubule motor activity;GO:0005524 MF: ATP binding;GO:0007018 BP: microtubule-based movement;GO:0008017 MF: microtubule binding	G	PF00225	IPR001752; IPR019821; IPR027417	GO:0003777; GO:0005524; GO:0007018; GO:0008017
TraesCS1A01G095000.3	0	***	tr|A0A1D5S218|A0A1D5S218_WHEAT	Kinesin-like protein	PF00225: Kinesin motor domain	IPR001752: Kinesin motor domain; IPR019821: Kinesin motor domain, conserved site; IPR027417: P-loop containing nucleoside triphosphate hydrolase	GO:0003777 MF: microtubule motor activity;GO:0005524 MF: ATP binding;GO:0007018 BP: microtubule-based movement;GO:0008017 MF: microtubule binding	G	PF00225	IPR001752; IPR019821; IPR027417	GO:0003777; GO:0005524; GO:0007018; GO:0008017
TraesCS1A01G095000.4	1	***	tr|A0A1D5S218|A0A1D5S218_WHEAT	Kinesin-like protein	PF00225: Kinesin motor domain	IPR001752: Kinesin motor domain; IPR019821: Kinesin motor domain, conserved site; IPR027417: P-loop containing nucleoside triphosphate hydrolase	GO:0003777 MF: microtubule motor activity;GO:0005524 MF: ATP binding;GO:0007018 BP: microtubule-based movement;GO:0008017 MF: microtubule binding	G	PF00225	IPR001752; IPR019821; IPR027417	GO:0003777; GO:0005524; GO:0007018; GO:0008017
TraesCS1A01G095100.1	1	--*	sp|A9AIP4|GUAA_BURM1	GMP synthase [glutamine-hydrolyzing]				G
TraesCS1A01G095200.1	1	***	tr|W5AMA8|W5AMA8_WHEAT	Gamma-tubulin complex component	PF04130: Spc97 / Spc98 family	IPR007259: Gamma-tubulin complex component protein	GO:0000226 BP: microtubule cytoskeleton organization;GO:0000922 CC: spindle pole;GO:0005815 CC: microtubule organizing center;GO:0007020 BP: microtubule nucleation;GO:0043015 MF: gamma-tubulin binding	G	PF04130	IPR007259	GO:0000226; GO:0000922; GO:0005815; GO:0007020; GO:0043015
TraesCS1A01G095300.1	1	***	tr|G7II68|G7II68_MEDTR	LURP-one-like protein	PF04525: LURP-one-related	IPR007612: LURP1-related protein domain; IPR025659: Tubby C-terminal-like domain		G	PF04525	IPR007612; IPR025659
TraesCS1A01G095400.1	1	--*	sp|P0CZ37|PSTB1_STRPQ	Phosphate import ATP-binding protein PstB 1				G
TraesCS1A01G095500.1	1	***	tr|W4ZVQ0|W4ZVQ0_WHEAT	Serine/threonine-protein phosphatase	PF16891: Serine-threonine protein phosphatase N-terminal domain; PF00149: Calcineurin-like phosphoesterase	IPR004843: Calcineurin-like phosphoesterase domain, ApaH type; IPR006186: Serine/threonine-specific protein phosphatase/bis(5-nucleosyl)-tetraphosphatase; IPR029052: Metallo-dependent phosphatase-like; IPR031675: Serine-threonine protein phosphatase, N-terminal	GO:0016787 MF: hydrolase activity	G	PF16891; PF00149	IPR004843; IPR006186; IPR029052; IPR031675	GO:0016787
TraesCS1A01G095500.2	0	***	tr|A0A1D5T4J5|A0A1D5T4J5_WHEAT	Serine/threonine-protein phosphatase	PF16891: Serine-threonine protein phosphatase N-terminal domain; PF00149: Calcineurin-like phosphoesterase	IPR004843: Calcineurin-like phosphoesterase domain, ApaH type; IPR006186: Serine/threonine-specific protein phosphatase/bis(5-nucleosyl)-tetraphosphatase; IPR029052: Metallo-dependent phosphatase-like; IPR031675: Serine-threonine protein phosphatase, N-terminal	GO:0016787 MF: hydrolase activity	G	PF16891; PF00149	IPR004843; IPR006186; IPR029052; IPR031675	GO:0016787
TraesCS1A01G095600.1	1	***	tr|W4ZWK7|W4ZWK7_WHEAT	WAT1-related protein	PF00892: EamA-like transporter family	IPR000620: EamA domain	GO:0016020 CC: membrane;GO:0016021 CC: integral component of membrane	G	PF00892	IPR000620	GO:0016020; GO:0016021
TraesCS1A01G095700.1	1	--*	AT1G16060.7	ARIA-interacting double AP2 domain protein				G
TraesCS1A01G095800.1	1	***	tr|B9STR1|B9STR1_RICCO	Leucine aminopeptidase, putative	PF02789: Cytosol aminopeptidase family, N-terminal domain; PF00883: Cytosol aminopeptidase family, catalytic domain	IPR000819: Peptidase M17, leucyl aminopeptidase, C-terminal; IPR008283: Peptidase M17, leucyl aminopeptidase, N-terminal; IPR011356: Peptidase M17, leucine aminopeptidase/peptidase B	GO:0004177 MF: aminopeptidase activity;GO:0005622 CC: intracellular;GO:0005737 CC: cytoplasm;GO:0006508 BP: proteolysis;GO:0008235 MF: metalloexopeptidase activity;GO:0019538 BP: protein metabolic process;GO:0030145 MF: manganese ion binding	G	PF02789; PF00883	IPR000819; IPR008283; IPR011356	GO:0004177; GO:0005622; GO:0005737; GO:0006508; GO:0008235; GO:0019538; GO:0030145
TraesCS1A01G095800.2	0	***	tr|B9STR1|B9STR1_RICCO	Leucine aminopeptidase, putative	PF02789: Cytosol aminopeptidase family, N-terminal domain; PF00883: Cytosol aminopeptidase family, catalytic domain	IPR000819: Peptidase M17, leucyl aminopeptidase, C-terminal; IPR008283: Peptidase M17, leucyl aminopeptidase, N-terminal; IPR011356: Peptidase M17, leucine aminopeptidase/peptidase B	GO:0004177 MF: aminopeptidase activity;GO:0005622 CC: intracellular;GO:0005737 CC: cytoplasm;GO:0006508 BP: proteolysis;GO:0008235 MF: metalloexopeptidase activity;GO:0019538 BP: protein metabolic process;GO:0030145 MF: manganese ion binding	G	PF02789; PF00883	IPR000819; IPR008283; IPR011356	GO:0004177; GO:0005622; GO:0005737; GO:0006508; GO:0008235; GO:0019538; GO:0030145
TraesCS1A01G095800.3	0	***	tr|B9STR1|B9STR1_RICCO	Leucine aminopeptidase, putative	PF02789: Cytosol aminopeptidase family, N-terminal domain; PF00883: Cytosol aminopeptidase family, catalytic domain	IPR000819: Peptidase M17, leucyl aminopeptidase, C-terminal; IPR008283: Peptidase M17, leucyl aminopeptidase, N-terminal; IPR011356: Peptidase M17, leucine aminopeptidase/peptidase B; IPR023042: Peptidase M17, leucine aminopeptidase	GO:0004177 MF: aminopeptidase activity;GO:0005622 CC: intracellular;GO:0005737 CC: cytoplasm;GO:0006508 BP: proteolysis;GO:0008235 MF: metalloexopeptidase activity;GO:0019538 BP: protein metabolic process;GO:0030145 MF: manganese ion binding	G	PF02789; PF00883	IPR000819; IPR008283; IPR011356; IPR023042	GO:0004177; GO:0005622; GO:0005737; GO:0006508; GO:0008235; GO:0019538; GO:0030145
TraesCS1A01G095800.4	0	***	tr|B9STR1|B9STR1_RICCO	Leucine aminopeptidase, putative	PF02789: Cytosol aminopeptidase family, N-terminal domain; PF00883: Cytosol aminopeptidase family, catalytic domain	IPR000819: Peptidase M17, leucyl aminopeptidase, C-terminal; IPR008283: Peptidase M17, leucyl aminopeptidase, N-terminal; IPR011356: Peptidase M17, leucine aminopeptidase/peptidase B; IPR023042: Peptidase M17, leucine aminopeptidase	GO:0004177 MF: aminopeptidase activity;GO:0005622 CC: intracellular;GO:0005737 CC: cytoplasm;GO:0006508 BP: proteolysis;GO:0008235 MF: metalloexopeptidase activity;GO:0019538 BP: protein metabolic process;GO:0030145 MF: manganese ion binding	G	PF02789; PF00883	IPR000819; IPR008283; IPR011356; IPR023042	GO:0004177; GO:0005622; GO:0005737; GO:0006508; GO:0008235; GO:0019538; GO:0030145
TraesCS1A01G095900.1	1	--*	AT3G18720.1	F-box family protein	PF03478: Protein of unknown function (DUF295)	IPR005174: Domain unknown function DUF295		TE?	PF03478	IPR005174
TraesCS1A01G096000.1	1	***	tr|A0A072UF39|A0A072UF39_MEDTR	Small nuclear ribonucleoprotein	PF00076: RNA recognition motif. (a.k.a. RRM, RBD, or RNP domain)	IPR000504: RNA recognition motif domain	GO:0003676 MF: nucleic acid binding	G	PF00076	IPR000504	GO:0003676
TraesCS1A01G096100.1	1	***	tr|A0A199VWH7|A0A199VWH7_ANACO	Mediator of RNA polymerase II transcription subunit 28				G
TraesCS1A01G096200.1	0	***	sp|A8A2L0|FADJ_ECOHS	Fatty acid oxidation complex subunit alpha	PF02737: 3-hydroxyacyl-CoA dehydrogenase, NAD binding domain; PF00725: 3-hydroxyacyl-CoA dehydrogenase, C-terminal domain	IPR006108: 3-hydroxyacyl-CoA dehydrogenase, C-terminal; IPR006176: 3-hydroxyacyl-CoA dehydrogenase, NAD binding; IPR006180: 3-hydroxyacyl-CoA dehydrogenase, conserved site; IPR008927: 6-phosphogluconate dehydrogenase C-terminal domain-like; IPR013328: 6-phosphogluconate dehydrogenase, domain 2; IPR016040: NAD(P)-binding domain	GO:0003857 MF: 3-hydroxyacyl-CoA dehydrogenase activity;GO:0006631 BP: fatty acid metabolic process;GO:0016491 MF: oxidoreductase activity;GO:0055114 BP: oxidation-reduction process	G	PF02737; PF00725	IPR006108; IPR006176; IPR006180; IPR008927; IPR013328; IPR016040	GO:0003857; GO:0006631; GO:0016491; GO:0055114
TraesCS1A01G096200.2	1	***	sp|A8A2L0|FADJ_ECOHS	Fatty acid oxidation complex subunit alpha	PF00378: Enoyl-CoA hydratase/isomerase; PF02737: 3-hydroxyacyl-CoA dehydrogenase, NAD binding domain; PF00725: 3-hydroxyacyl-CoA dehydrogenase, C-terminal domain	IPR001753: Crotonase superfamily; IPR006108: 3-hydroxyacyl-CoA dehydrogenase, C-terminal; IPR006176: 3-hydroxyacyl-CoA dehydrogenase, NAD binding; IPR006180: 3-hydroxyacyl-CoA dehydrogenase, conserved site; IPR008927: 6-phosphogluconate dehydrogenase C-terminal domain-like; IPR013328: 6-phosphogluconate dehydrogenase, domain 2; IPR016040: NAD(P)-binding domain; IPR018376: Enoyl-CoA hydratase/isom…	GO:0003824 MF: catalytic activity;GO:0003857 MF: 3-hydroxyacyl-CoA dehydrogenase activity;GO:0006631 BP: fatty acid metabolic process;GO:0008152 BP: metabolic process;GO:0016491 MF: oxidoreductase activity;GO:0055114 BP: oxidation-reduction process	G	PF00378; PF02737; PF00725	IPR001753; IPR006108; IPR006176; IPR006180; IPR008927; IPR013328; IPR016040; IPR018376; IPR029045	GO:0003824; GO:0003857; GO:0006631; GO:0008152; GO:0016491; GO:0055114
TraesCS1A01G096200.3	0	***	sp|A8A2L0|FADJ_ECOHS	Fatty acid oxidation complex subunit alpha	PF00378: Enoyl-CoA hydratase/isomerase; PF02737: 3-hydroxyacyl-CoA dehydrogenase, NAD binding domain; PF00725: 3-hydroxyacyl-CoA dehydrogenase, C-terminal domain	IPR001753: Crotonase superfamily; IPR006108: 3-hydroxyacyl-CoA dehydrogenase, C-terminal; IPR006176: 3-hydroxyacyl-CoA dehydrogenase, NAD binding; IPR006180: 3-hydroxyacyl-CoA dehydrogenase, conserved site; IPR008927: 6-phosphogluconate dehydrogenase C-terminal domain-like; IPR013328: 6-phosphogluconate dehydrogenase, domain 2; IPR016040: NAD(P)-binding domain; IPR018376: Enoyl-CoA hydratase/isom…	GO:0003824 MF: catalytic activity;GO:0003857 MF: 3-hydroxyacyl-CoA dehydrogenase activity;GO:0006631 BP: fatty acid metabolic process;GO:0008152 BP: metabolic process;GO:0016491 MF: oxidoreductase activity;GO:0055114 BP: oxidation-reduction process	G	PF00378; PF02737; PF00725	IPR001753; IPR006108; IPR006176; IPR006180; IPR008927; IPR013328; IPR016040; IPR018376; IPR029045	GO:0003824; GO:0003857; GO:0006631; GO:0008152; GO:0016491; GO:0055114
TraesCS1A01G096300.1	1	***	AT3G14880.2	transcription factor-like protein	PF00170: bZIP transcription factor; PF14144: Seed dormancy control	IPR004827: Basic-leucine zipper domain; IPR025422: Transcription factor TGA like domain	GO:0003700 MF: transcription factor activity, sequence-specific DNA binding;GO:0006351 BP: transcription, DNA-templated;GO:0006355 BP: regulation of transcription, DNA-templated;GO:0043565 MF: sequence-specific DNA binding	G	PF00170; PF14144	IPR004827; IPR025422	GO:0003700; GO:0006351; GO:0006355; GO:0043565
TraesCS1A01G096400.1	1	*-*	tr|M8B2C2|M8B2C2_AEGTA	E3 ubiquitin-protein ligase SINA-like protein 4				G
TraesCS1A01G096500.1	0	***	tr|H9B8F9|H9B8F9_MISSI	60S ribosomal protein L18-like protein	PF17135: Ribosomal protein 60S L18 and 50S L18e	IPR021131: Ribosomal protein L18e/L15P		G	PF17135	IPR021131
TraesCS1A01G096500.2	1	***	tr|B6SJC8|B6SJC8_MAIZE	60S ribosomal protein L18	PF17135: Ribosomal protein 60S L18 and 50S L18e	IPR021131: Ribosomal protein L18e/L15P; IPR021132: Ribosomal protein L18e, conserved site	GO:0003735 MF: structural constituent of ribosome;GO:0005622 CC: intracellular;GO:0005840 CC: ribosome;GO:0006412 BP: translation	G	PF17135	IPR021131; IPR021132	GO:0003735; GO:0005622; GO:0005840; GO:0006412
TraesCS1A01G096600.1	1	***	tr|I7D3E0|I7D3E0_HORVU	Ethylene receptor	PF01590: GAF domain; PF00512: His Kinase A (phospho-acceptor) domain; PF02518: Histidine kinase-, DNA gyrase B-, and HSP90-like ATPase	IPR003018: GAF domain; IPR003594: Histidine kinase-like ATPase, C-terminal domain; IPR003661: Signal transduction histidine kinase, dimerisation/phosphoacceptor domain; IPR004358: Signal transduction histidine kinase-related protein, C-terminal; IPR005467: Histidine kinase domain; IPR029016: GAF domain-like	GO:0000155 MF: phosphorelay sensor kinase activity;GO:0005515 MF: protein binding;GO:0007165 BP: signal transduction;GO:0016310 BP: phosphorylation;GO:0016772 MF: transferase activity, transferring phosphorus-containing groups	G	PF01590; PF00512; PF02518	IPR003018; IPR003594; IPR003661; IPR004358; IPR005467; IPR029016	GO:0000155; GO:0005515; GO:0007165; GO:0016310; GO:0016772
TraesCS1A01G096700.1	1	--*	sp|Q8NXS6|TAGH_STAAW	Teichoic acids export ATP-binding protein TagH	PF13456: Reverse transcriptase-like			TE?	PF13456
TraesCS1A01G096800.1	1	*-*	tr|A0MLT6|A0MLT6_ORYSJ	Myb-like transcription factor	PF13921: Myb-like DNA-binding domain	IPR001005: SANT/Myb domain; IPR009057: Homeobox domain-like; IPR017930: Myb domain	GO:0003677 MF: DNA binding	G	PF13921	IPR001005; IPR009057; IPR017930	GO:0003677
TraesCS1A01G096900.1	1	--*	AT4G14970.6	fanconi anemia group D2 protein				G
TraesCS1A01G097000.1	1	***	tr|A0A0F7GY80|A0A0F7GY80_9ROSI	Chlororespiratory reduction31	PF11623: Protein of unknown function (DUF3252)	IPR021659: NADH dehydrogenase-like complex, subunit S	GO:0009767 BP: photosynthetic electron transport chain	G	PF11623	IPR021659	GO:0009767
TraesCS1A01G097100.1	1	***	tr|M8AK53|M8AK53_TRIUA	DNA-directed RNA polymerase III subunit RPC4	PF05132: RNA polymerase III RPC4	IPR007811: DNA-directed RNA polymerase III subunit RPC4	GO:0003677 MF: DNA binding;GO:0003899 MF: DNA-directed 5'-3' RNA polymerase activity;GO:0005666 CC: DNA-directed RNA polymerase III complex;GO:0006383 BP: transcription from RNA polymerase III promoter	G	PF05132	IPR007811	GO:0003677; GO:0003899; GO:0005666; GO:0006383
TraesCS1A01G097200.1	1	*-*	tr|A0A0K9PNX3|A0A0K9PNX3_ZOSMR	Fe/S biogenesis protein nfuA	PF08712: Scaffold protein Nfu/NifU N terminal; PF01106: NifU-like domain	IPR001075: NIF system FeS cluster assembly, NifU, C-terminal; IPR014824: Scaffold protein Nfu/NifU, N-terminal	GO:0005506 MF: iron ion binding;GO:0016226 BP: iron-sulfur cluster assembly;GO:0051536 MF: iron-sulfur cluster binding	G	PF08712; PF01106	IPR001075; IPR014824	GO:0005506; GO:0016226; GO:0051536
TraesCS1A01G097300.1	1	***	tr|B9RNI7|B9RNI7_RICCO	GATA transcription factor, putative	PF00320: GATA zinc finger	IPR000679: Zinc finger, GATA-type; IPR013088: Zinc finger, NHR/GATA-type	GO:0003700 MF: transcription factor activity, sequence-specific DNA binding;GO:0006355 BP: regulation of transcription, DNA-templated;GO:0008270 MF: zinc ion binding;GO:0043565 MF: sequence-specific DNA binding	G	PF00320	IPR000679; IPR013088	GO:0003700; GO:0006355; GO:0008270; GO:0043565
TraesCS1A01G097400.1	1	***	tr|W5AA91|W5AA91_WHEAT	Importin subunit alpha	PF01749: Importin beta binding domain; PF00514: Armadillo/beta-catenin-like repeat; PF16186: Atypical Arm repeat	IPR000225: Armadillo; IPR002652: Importin-alpha, importin-beta-binding domain; IPR011989: Armadillo-like helical; IPR016024: Armadillo-type fold; IPR024931: Importin subunit alpha; IPR032413: Atypical Arm repeat	GO:0005488 MF: binding;GO:0005515 MF: protein binding;GO:0005634 CC: nucleus;GO:0005737 CC: cytoplasm;GO:0006606 BP: protein import into nucleus;GO:0008565 MF: protein transporter activity	G	PF01749; PF00514; PF16186	IPR000225; IPR002652; IPR011989; IPR016024; IPR024931; IPR032413	GO:0005488; GO:0005515; GO:0005634; GO:0005737; GO:0006606; GO:0008565
TraesCS1A01G097500.1	0	***	tr|A0A199USB3|A0A199USB3_ANACO	Heparan-alpha-glucosaminide N-acetyltransferase	PF07786: Protein of unknown function (DUF1624)	IPR012429: Domain of unknown function DUF1624		G	PF07786	IPR012429
TraesCS1A01G097500.2	1	***	tr|A0A199USB3|A0A199USB3_ANACO	Heparan-alpha-glucosaminide N-acetyltransferase	PF07786: Protein of unknown function (DUF1624)	IPR012429: Domain of unknown function DUF1624		G	PF07786	IPR012429
TraesCS1A01G097500.3	0	*-*	tr|M8BM15|M8BM15_AEGTA	Heparan-alpha-glucosaminide N-acetyltransferase	PF07786: Protein of unknown function (DUF1624)	IPR012429: Domain of unknown function DUF1624		G	PF07786	IPR012429
TraesCS1A01G097500.4	0	***	tr|A0A199USB3|A0A199USB3_ANACO	Heparan-alpha-glucosaminide N-acetyltransferase				G
TraesCS1A01G097600.1	1	***	tr|A0A1D1XTE5|A0A1D1XTE5_9ARAE	tRNA (Guanine(26)-N(2))-dimethyltransferase				G
TraesCS1A01G097700.1	1	***	tr|A0A067Y3P4|A0A067Y3P4_ORYSJ	Disulfide-isomerase	PF00085: Thioredoxin; PF07749: Endoplasmic reticulum protein ERp29, C-terminal domain	IPR005788: Disulphide isomerase; IPR011679: Endoplasmic reticulum resident protein 29, C-terminal; IPR012336: Thioredoxin-like fold; IPR013766: Thioredoxin domain; IPR017937: Thioredoxin, conserved site	GO:0005783 CC: endoplasmic reticulum;GO:0016853 MF: isomerase activity;GO:0045454 BP: cell redox homeostasis	G	PF00085; PF07749	IPR005788; IPR011679; IPR012336; IPR013766; IPR017937	GO:0005783; GO:0016853; GO:0045454
TraesCS1A01G097800.1	1	-**	sp|A8G2Z0|PSAE_PROM2	Photosystem I reaction center subunit IV				G
TraesCS1A01G097900.1	1	***	tr|F2VQK9|F2VQK9_WHEAT	NADH-ubiquinone oxidoreductase chain 6	PF00499: NADH-ubiquinone/plastoquinone oxidoreductase chain 6	IPR001457: NADH:ubiquinone/plastoquinone oxidoreductase, chain 6	GO:0008137 MF: NADH dehydrogenase (ubiquinone) activity;GO:0055114 BP: oxidation-reduction process	G	PF00499	IPR001457	GO:0008137; GO:0055114
TraesCS1A01G098000.1	1	--*	sp|P0C6S8|LIGO3_HUMAN	Leucine-rich repeat and immunoglobulin-like domain-containing nogo receptor-interacting protein 3				G
TraesCS1A01G098100.1	1	--*	sp|Q2XVR4|SC4AB_TETNG	Sodium channel protein type 4 subunit alpha B		IPR017930: Myb domain		G		IPR017930
TraesCS1A01G098200.1	1	*-*	tr|V9PBI5|V9PBI5_VACMA	NADH-ubiquinone oxidoreductase chain 5				G
TraesCS1A01G098300.1	1	*-*	tr|T1LQW1|T1LQW1_TRIUA	Cytochrome b559 subunit alpha	PF00283: Cytochrome b559, alpha (gene psbE) and beta (gene psbF)subunits	IPR006216: Photosystem II cytochrome b559, conserved site; IPR006217: Photosystem II cytochrome b559, alpha subunit; IPR013081: Photosystem II cytochrome b559, N-terminal	GO:0009523 CC: photosystem II;GO:0009539 CC: photosystem II reaction center;GO:0009767 BP: photosynthetic electron transport chain;GO:0015979 BP: photosynthesis;GO:0016021 CC: integral component of membrane;GO:0019684 BP: photosynthesis, light reaction;GO:0020037 MF: heme binding	G	PF00283	IPR006216; IPR006217; IPR013081	GO:0009523; GO:0009539; GO:0009767; GO:0015979; GO:0016021; GO:0019684; GO:0020037
TraesCS1A01G098400.1	1	--*	AT1G09530.6	phytochrome interacting factor 3				G
TraesCS1A01G098500.1	1	***	tr|M4YRJ8|M4YRJ8_LOLPR	Cytochrome c biogenesis C	PF01578: Cytochrome C assembly protein	IPR002541: Cytochrome c assembly protein; IPR003557: Cytochrome c-type biogenesis protein CcmC	GO:0015232 MF: heme transporter activity;GO:0015886 BP: heme transport;GO:0016020 CC: membrane;GO:0017004 BP: cytochrome complex assembly;GO:0020037 MF: heme binding	G	PF01578	IPR002541; IPR003557	GO:0015232; GO:0015886; GO:0016020; GO:0017004; GO:0020037
TraesCS1A01G098600.1	1	*-*	tr|H5ZX56|H5ZX56_ORYSI	NADH-ubiquinone oxidoreductase chain 1	PF00146: NADH dehydrogenase	IPR001694: NADH:ubiquinone oxidoreductase, subunit 1/F420H2 oxidoreductase subunit H	GO:0016020 CC: membrane;GO:0055114 BP: oxidation-reduction process	G	PF00146	IPR001694	GO:0016020; GO:0055114
TraesCS1A01G098700.1	1	--*	sp|P09690|ACHB_MOUSE	Acetylcholine receptor subunit beta				G
TraesCS1A01G098800.1	1	--*	sp|Q9C7G1|PUB45_ARATH	U-box domain-containing protein 45				G
TraesCS1A01G098900.1	1	*-*	tr|A0A1D1YZA2|A0A1D1YZA2_9ARAE	CCR4-NOT transcription complex subunit 1	PF16415: CCR4-NOT transcription complex subunit 1 CAF1-binding domain	IPR032191: CCR4-NOT transcription complex subunit 1, CAF1-binding domain		G	PF16415	IPR032191
TraesCS1A01G099000.1	0	***	tr|F4JI90|F4JI90_ARATH	Peroxisomal membrane (Mpv17/PMP22) family protein	PF04117: Mpv17 / PMP22 family	IPR007248: Mpv17/PMP22	GO:0016021 CC: integral component of membrane	G	PF04117	IPR007248	GO:0016021
TraesCS1A01G099000.2	1	***	tr|F4JI90|F4JI90_ARATH	Peroxisomal membrane (Mpv17/PMP22) family protein	PF04117: Mpv17 / PMP22 family	IPR007248: Mpv17/PMP22	GO:0016021 CC: integral component of membrane	G	PF04117	IPR007248	GO:0016021
TraesCS1A01G099100.1	1	***	tr|D0U5L9|D0U5L9_AVESA	Cellulose synthase-like protein	PF03552: Cellulose synthase	IPR005150: Cellulose synthase; IPR029044: Nucleotide-diphospho-sugar transferases	GO:0016020 CC: membrane;GO:0016760 MF: cellulose synthase (UDP-forming) activity;GO:0030244 BP: cellulose biosynthetic process	G	PF03552	IPR005150; IPR029044	GO:0016020; GO:0016760; GO:0030244
TraesCS1A01G099200.1	1	--*	sp|Q9C7G1|PUB45_ARATH	U-box domain-containing protein 45				G
[truncated: 135,870 more rows]
