# Supplementary material for: Carbohydrate Accumulation and Differential Transcript Expression in Winter Wheat Lines with Different Levels of Snow Mold and Freezing Tolerance after Cold Treatment
Source: Plants (Basel). 2020 Oct 23;9(11):1416. doi: 10.3390/plants9111416 (PMC7690702; doi:10.3390/plants9111416)
Supplement: Supplementary file 1 [file plants-09-01416-s001.zip › supplementalFiles/parsingFiles_and_R_code/filesParsed/MergedTotalFUNCE.csv]

	geneID	V2	go	def
1	TraesCS1A01G004200	10.1.94-10.1.128	GO:0005515	protein binding
2	TraesCS1A01G004200	10.1.20-10.1.94	GO:0005515	protein binding
3	TraesCS1A01G004200	8.6.74-8.6.128	GO:0005515	protein binding
4	TraesCS1A01G009400	8.6.20-8.6.128	GO:0043531	ADP binding
5	TraesCS1A01G009400	8.6.20-8.6.94	GO:0043531	ADP binding
6	TraesCS1A01G009400	10.1.94-10.1.128	GO:0043531	ADP binding
7	TraesCS1A01G009400	10.1.20-10.1.128	GO:0043531	ADP binding
8	TraesCS1A01G009400	8.6.94-10.1.94	GO:0043531	ADP binding
9	TraesCS1A01G009900	8.6.74-10.1.74	GO:0043531	ADP binding
10	TraesCS1A01G009900	8.6.74-10.1.74	GO:0043531	ADP binding
11	TraesCS1A01G009900	8.6.94-10.1.94	GO:0043531	ADP binding
12	TraesCS1A01G009900	8.6.94-10.1.94	GO:0043531	ADP binding
13	TraesCS1A01G009900	10.1.74-10.1.128	GO:0043531	ADP binding
14	TraesCS1A01G009900	10.1.74-10.1.128	GO:0043531	ADP binding
15	TraesCS1A01G009900	10.1.94-10.1.128	GO:0043531	ADP binding
16	TraesCS1A01G009900	10.1.94-10.1.128	GO:0043531	ADP binding
17	TraesCS1A01G009900	10.1.20-10.1.128	GO:0043531	ADP binding
18	TraesCS1A01G009900	10.1.20-10.1.128	GO:0043531	ADP binding
19	TraesCS1A01G010200	10.1.20-10.1.128	GO:0004553	hydrolase activity, hydrolyzing O-glycosyl compounds
20	TraesCS1A01G010200	10.1.20-10.1.128	GO:0005975	carbohydrate metabolic process
21	TraesCS1A01G010200	10.1.94-10.1.128	GO:0004553	hydrolase activity, hydrolyzing O-glycosyl compounds
22	TraesCS1A01G010200	10.1.94-10.1.128	GO:0005975	carbohydrate metabolic process
23	TraesCS1A01G010400	10.1.74-10.1.128	GO:0005515	protein binding
24	TraesCS1A01G010400	10.1.74-10.1.128	GO:0043531	ADP binding
25	TraesCS1A01G010400	10.1.74-10.1.128	GO:0005515	protein binding
26	TraesCS1A01G010400	10.1.74-10.1.128	GO:0043531	ADP binding
27	TraesCS1A01G010400	8.6.20-8.6.128	GO:0005515	protein binding
28	TraesCS1A01G010400	8.6.20-8.6.128	GO:0043531	ADP binding
29	TraesCS1A01G010400	8.6.20-8.6.128	GO:0005515	protein binding
30	TraesCS1A01G010400	8.6.20-8.6.128	GO:0043531	ADP binding
31	TraesCS1A01G010700	10.1.20-10.1.128	GO:0008168	methyltransferase activity
32	TraesCS1A01G011900	8.6.20-8.6.128	GO:0005509	calcium ion binding
33	TraesCS1A01G011900	8.6.20-8.6.128	GO:0005524	ATP binding
34	TraesCS1A01G011900	8.6.20-8.6.128	GO:0004672	protein kinase activity
35	TraesCS1A01G011900	8.6.20-8.6.128	GO:0030247	polysaccharide binding
36	TraesCS1A01G011900	8.6.20-8.6.128	GO:0006468	protein phosphorylation
37	TraesCS1A01G011900	8.6.20-8.6.128	GO:0005515	protein binding
38	TraesCS1A01G011900	8.6.128-10.1.128	GO:0005509	calcium ion binding
39	TraesCS1A01G011900	8.6.128-10.1.128	GO:0005524	ATP binding
40	TraesCS1A01G011900	8.6.128-10.1.128	GO:0004672	protein kinase activity
41	TraesCS1A01G011900	8.6.128-10.1.128	GO:0030247	polysaccharide binding
42	TraesCS1A01G011900	8.6.128-10.1.128	GO:0006468	protein phosphorylation
43	TraesCS1A01G011900	8.6.128-10.1.128	GO:0005515	protein binding
44	TraesCS1A01G013200	10.1.74-10.1.94	GO:0005515	protein binding
45	TraesCS1A01G014300	10.1.74-10.1.128	GO:0005515	protein binding
46	TraesCS1A01G014300	8.6.20-8.6.128	GO:0005515	protein binding
47	TraesCS1A01G014300	8.6.128-10.1.128	GO:0005515	protein binding
48	TraesCS1A01G014800	8.6.94-10.1.94	GO:0006952	defense response
49	TraesCS1A01G024400	8.6.128-10.1.128	GO:0006468	protein phosphorylation
50	TraesCS1A01G024400	8.6.128-10.1.128	GO:0004672	protein kinase activity
51	TraesCS1A01G024400	8.6.128-10.1.128	GO:0004672	protein kinase activity
52	TraesCS1A01G024400	8.6.128-10.1.128	GO:0005515	protein binding
53	TraesCS1A01G024400	8.6.128-10.1.128	GO:0005515	protein binding
54	TraesCS1A01G024400	8.6.128-10.1.128	GO:0005524	ATP binding
55	TraesCS1A01G024400	8.6.128-10.1.128	GO:0006468	protein phosphorylation
56	TraesCS1A01G024400	8.6.128-10.1.128	GO:0005524	ATP binding
57	TraesCS1A01G026200	10.1.20-10.1.94	GO:0043531	ADP binding
58	TraesCS1A01G027600	8.6.74-8.6.128	GO:0005525	GTP binding
59	TraesCS1A01G027600	8.6.74-8.6.128	GO:0003924	GTPase activity
60	TraesCS1A01G027600	10.1.20-10.1.74	GO:0005525	GTP binding
61	TraesCS1A01G027600	10.1.20-10.1.74	GO:0003924	GTPase activity
62	TraesCS1A01G027600	10.1.74-10.1.128	GO:0005525	GTP binding
63	TraesCS1A01G027600	10.1.74-10.1.128	GO:0003924	GTPase activity
64	TraesCS1A01G027600	8.6.20-8.6.94	GO:0005525	GTP binding
65	TraesCS1A01G027600	8.6.20-8.6.94	GO:0003924	GTPase activity
66	TraesCS1A01G034600	8.6.20-8.6.74	GO:0006629	lipid metabolic process
67	TraesCS1A01G034600	8.6.20-8.6.74	GO:0008374	O-acyltransferase activity
68	TraesCS1A01G035100	8.6.74-10.1.74	GO:0030136	clathrin-coated vesicle
69	TraesCS1A01G035100	8.6.74-10.1.74	GO:0005545	1-phosphatidylinositol binding
70	TraesCS1A01G035100	8.6.74-10.1.74	GO:0048268	clathrin coat assembly
71	TraesCS1A01G035100	8.6.74-10.1.74	GO:0005543	phospholipid binding
72	TraesCS1A01G035100	8.6.74-10.1.74	GO:0030276	clathrin binding
73	TraesCS1A01G036500	10.1.20-10.1.74	GO:0005515	protein binding
74	TraesCS1A01G036500	10.1.74-10.1.94	GO:0005515	protein binding
75	TraesCS1A01G038100	8.6.20-8.6.128	GO:0000786	nucleosome
76	TraesCS1A01G038100	8.6.20-8.6.128	GO:0003677	DNA binding
77	TraesCS1A01G038100	8.6.20-8.6.128	GO:0005634	nucleus
78	TraesCS1A01G038100	8.6.20-8.6.128	GO:0046982	protein heterodimerization activity
79	TraesCS1A01G038300	10.1.20-10.1.128	GO:0006796	phosphate-containing compound metabolic process
80	TraesCS1A01G038300	10.1.20-10.1.128	GO:0004427	inorganic diphosphatase activity
81	TraesCS1A01G038300	10.1.20-10.1.128	GO:0000287	magnesium ion binding
82	TraesCS1A01G038300	10.1.20-10.1.128	GO:0005737	cytoplasm
83	TraesCS1A01G038300	10.1.20-10.1.94	GO:0006796	phosphate-containing compound metabolic process
84	TraesCS1A01G038300	10.1.20-10.1.94	GO:0004427	inorganic diphosphatase activity
85	TraesCS1A01G038300	10.1.20-10.1.94	GO:0000287	magnesium ion binding
86	TraesCS1A01G038300	10.1.20-10.1.94	GO:0005737	cytoplasm
87	TraesCS1A01G039100	10.1.20-10.1.128	GO:0003677	DNA binding
88	TraesCS1A01G039100	10.1.20-10.1.128	GO:0003677	DNA binding
89	TraesCS1A01G039100	10.1.20-10.1.128	GO:0003677	DNA binding
90	TraesCS1A01G039100	10.1.20-10.1.128	GO:0003677	DNA binding
91	TraesCS1A01G039100	8.6.20-8.6.128	GO:0003677	DNA binding
92	TraesCS1A01G039100	8.6.20-8.6.128	GO:0003677	DNA binding
93	TraesCS1A01G039100	8.6.20-8.6.128	GO:0003677	DNA binding
94	TraesCS1A01G039100	8.6.20-8.6.128	GO:0003677	DNA binding
95	TraesCS1A01G039100	10.1.20-10.1.74	GO:0003677	DNA binding
96	TraesCS1A01G039100	10.1.20-10.1.74	GO:0003677	DNA binding
97	TraesCS1A01G039100	10.1.20-10.1.74	GO:0003677	DNA binding
98	TraesCS1A01G039100	10.1.20-10.1.74	GO:0003677	DNA binding
99	TraesCS1A01G039100	10.1.20-10.1.94	GO:0003677	DNA binding
100	TraesCS1A01G039100	10.1.20-10.1.94	GO:0003677	DNA binding
101	TraesCS1A01G039100	10.1.20-10.1.94	GO:0003677	DNA binding
102	TraesCS1A01G039100	10.1.20-10.1.94	GO:0003677	DNA binding
103	TraesCS1A01G039100	8.6.20-8.6.94	GO:0003677	DNA binding
104	TraesCS1A01G039100	8.6.20-8.6.94	GO:0003677	DNA binding
105	TraesCS1A01G039100	8.6.20-8.6.94	GO:0003677	DNA binding
106	TraesCS1A01G039100	8.6.20-8.6.94	GO:0003677	DNA binding
107	TraesCS1A01G039800	10.1.20-10.1.74	GO:0016747	transferase activity, transferring acyl groups other than amino-acyl groups
108	TraesCS1A01G039800	10.1.20-10.1.74	GO:0016020	membrane
109	TraesCS1A01G039800	10.1.20-10.1.74	GO:0003824	catalytic activity
110	TraesCS1A01G039800	10.1.20-10.1.74	GO:0008152	metabolic process
111	TraesCS1A01G039800	10.1.20-10.1.74	GO:0006633	fatty acid biosynthetic process
112	TraesCS1A01G039800	8.6.20-10.1.20	GO:0016747	transferase activity, transferring acyl groups other than amino-acyl groups
113	TraesCS1A01G039800	8.6.20-10.1.20	GO:0016020	membrane
114	TraesCS1A01G039800	8.6.20-10.1.20	GO:0003824	catalytic activity
115	TraesCS1A01G039800	8.6.20-10.1.20	GO:0008152	metabolic process
116	TraesCS1A01G039800	8.6.20-10.1.20	GO:0006633	fatty acid biosynthetic process
117	TraesCS1A01G040900	10.1.20-10.1.128	GO:0008152	metabolic process
118	TraesCS1A01G040900	10.1.20-10.1.128	GO:0016747	transferase activity, transferring acyl groups other than amino-acyl groups
119	TraesCS1A01G040900	10.1.20-10.1.128	GO:0016020	membrane
120	TraesCS1A01G040900	10.1.20-10.1.128	GO:0006633	fatty acid biosynthetic process
121	TraesCS1A01G040900	10.1.20-10.1.128	GO:0003824	catalytic activity
122	TraesCS1A01G041300	8.6.94-10.1.94	GO:0004867	serine-type endopeptidase inhibitor activity
123	TraesCS1A01G041300	8.6.94-10.1.94	GO:0009611	response to wounding
124	TraesCS1A01G041300	8.6.94-8.6.128	GO:0004867	serine-type endopeptidase inhibitor activity
125	TraesCS1A01G041300	8.6.94-8.6.128	GO:0009611	response to wounding
126	TraesCS1A01G041300	8.6.74-10.1.74	GO:0004867	serine-type endopeptidase inhibitor activity
127	TraesCS1A01G041300	8.6.74-10.1.74	GO:0009611	response to wounding
128	TraesCS1A01G049600	8.6.20-8.6.74	GO:0016020	membrane
129	TraesCS1A01G049600	8.6.20-8.6.74	GO:0016020	membrane
130	TraesCS1A01G049600	8.6.20-8.6.74	GO:0016887	ATPase activity
131	TraesCS1A01G049600	8.6.20-8.6.74	GO:0005524	ATP binding
132	TraesCS1A01G049600	8.6.20-8.6.74	GO:0005524	ATP binding
133	TraesCS1A01G049600	8.6.20-8.6.74	GO:0016887	ATPase activity
134	TraesCS1A01G058200	8.6.20-10.1.20	GO:0005524	ATP binding
135	TraesCS1A01G058200	8.6.20-10.1.20	GO:0030247	polysaccharide binding
136	TraesCS1A01G058200	8.6.20-10.1.20	GO:0004672	protein kinase activity
137	TraesCS1A01G058200	8.6.20-10.1.20	GO:0005515	protein binding
138	TraesCS1A01G058200	8.6.20-10.1.20	GO:0005509	calcium ion binding
139	TraesCS1A01G058200	8.6.20-10.1.20	GO:0006468	protein phosphorylation
140	TraesCS1A01G058200	8.6.74-10.1.74	GO:0005524	ATP binding
141	TraesCS1A01G058200	8.6.74-10.1.74	GO:0030247	polysaccharide binding
142	TraesCS1A01G058200	8.6.74-10.1.74	GO:0004672	protein kinase activity
143	TraesCS1A01G058200	8.6.74-10.1.74	GO:0005515	protein binding
144	TraesCS1A01G058200	8.6.74-10.1.74	GO:0005509	calcium ion binding
145	TraesCS1A01G058200	8.6.74-10.1.74	GO:0006468	protein phosphorylation
146	TraesCS1A01G058300	8.6.94-10.1.94	GO:0005622	intracellular
147	TraesCS1A01G058300	8.6.94-10.1.94	GO:0042254	ribosome biogenesis
148	TraesCS1A01G059200	8.6.74-10.1.74	GO:0006810	transport
149	TraesCS1A01G059200	8.6.74-10.1.74	GO:0005215	transporter activity
150	TraesCS1A01G059200	8.6.74-10.1.74	GO:0016020	membrane
151	TraesCS1A01G059200	8.6.74-10.1.74	GO:0055085	transmembrane transport
152	TraesCS1A01G066400	8.6.94-10.1.94	GO:0050660	flavin adenine dinucleotide binding
153	TraesCS1A01G066400	8.6.94-10.1.94	GO:0045454	cell redox homeostasis
154	TraesCS1A01G066400	8.6.94-10.1.94	GO:0004148	dihydrolipoyl dehydrogenase activity
155	TraesCS1A01G066400	8.6.94-10.1.94	GO:0055114	oxidation-reduction process
156	TraesCS1A01G066400	8.6.94-10.1.94	GO:0016668	oxidoreductase activity, acting on a sulfur group of donors, NAD(P) as acceptor
157	TraesCS1A01G066400	8.6.94-10.1.94	GO:0016491	oxidoreductase activity
158	TraesCS1A01G066400	8.6.74-10.1.74	GO:0050660	flavin adenine dinucleotide binding
159	TraesCS1A01G066400	8.6.74-10.1.74	GO:0045454	cell redox homeostasis
160	TraesCS1A01G066400	8.6.74-10.1.74	GO:0004148	dihydrolipoyl dehydrogenase activity
161	TraesCS1A01G066400	8.6.74-10.1.74	GO:0055114	oxidation-reduction process
162	TraesCS1A01G066400	8.6.74-10.1.74	GO:0016668	oxidoreductase activity, acting on a sulfur group of donors, NAD(P) as acceptor
163	TraesCS1A01G066400	8.6.74-10.1.74	GO:0016491	oxidoreductase activity
164	TraesCS1A01G071500	8.6.128-10.1.128	GO:0006850	mitochondrial pyruvate transmembrane transport
165	TraesCS1A01G071500	8.6.128-10.1.128	GO:0005743	mitochondrial inner membrane
166	TraesCS1A01G072800	10.1.74-10.1.128	GO:0043565	sequence-specific DNA binding
167	TraesCS1A01G072800	10.1.74-10.1.128	GO:0005634	nucleus
168	TraesCS1A01G072800	10.1.74-10.1.128	GO:0006355	regulation of transcription, DNA-templated
169	TraesCS1A01G072800	10.1.74-10.1.128	GO:0003677	DNA binding
170	TraesCS1A01G073300	8.6.128-10.1.128	GO:0006468	protein phosphorylation
171	TraesCS1A01G073300	8.6.128-10.1.128	GO:0006468	protein phosphorylation
172	TraesCS1A01G073300	8.6.128-10.1.128	GO:0004672	protein kinase activity
173	TraesCS1A01G073300	8.6.128-10.1.128	GO:0005524	ATP binding
174	TraesCS1A01G073300	8.6.128-10.1.128	GO:0005524	ATP binding
175	TraesCS1A01G073300	8.6.128-10.1.128	GO:0004672	protein kinase activity
176	TraesCS1A01G076500	10.1.74-10.1.128	GO:0043531	ADP binding
177	TraesCS1A01G076500	10.1.20-10.1.74	GO:0043531	ADP binding
178	TraesCS1A01G076700	8.6.74-10.1.74	GO:0016705	oxidoreductase activity, acting on paired donors, with incorporation or reduction of molecular oxygen
179	TraesCS1A01G076700	8.6.74-10.1.74	GO:0005506	iron ion binding
180	TraesCS1A01G076700	8.6.74-10.1.74	GO:0020037	heme binding
181	TraesCS1A01G076700	8.6.74-10.1.74	GO:0055114	oxidation-reduction process
182	TraesCS1A01G076700	8.6.20-10.1.20	GO:0016705	oxidoreductase activity, acting on paired donors, with incorporation or reduction of molecular oxygen
183	TraesCS1A01G076700	8.6.20-10.1.20	GO:0005506	iron ion binding
184	TraesCS1A01G076700	8.6.20-10.1.20	GO:0020037	heme binding
185	TraesCS1A01G076700	8.6.20-10.1.20	GO:0055114	oxidation-reduction process
186	TraesCS1A01G078200	10.1.74-10.1.128	GO:0055114	oxidation-reduction process
187	TraesCS1A01G078200	10.1.74-10.1.128	GO:0006979	response to oxidative stress
188	TraesCS1A01G078200	10.1.74-10.1.128	GO:0020037	heme binding
189	TraesCS1A01G078200	10.1.74-10.1.128	GO:0004601	peroxidase activity
190	TraesCS1A01G078200	8.6.20-8.6.74	GO:0055114	oxidation-reduction process
191	TraesCS1A01G078200	8.6.20-8.6.74	GO:0006979	response to oxidative stress
192	TraesCS1A01G078200	8.6.20-8.6.74	GO:0020037	heme binding
193	TraesCS1A01G078200	8.6.20-8.6.74	GO:0004601	peroxidase activity
194	TraesCS1A01G078200	10.1.74-10.1.94	GO:0055114	oxidation-reduction process
195	TraesCS1A01G078200	10.1.74-10.1.94	GO:0006979	response to oxidative stress
196	TraesCS1A01G078200	10.1.74-10.1.94	GO:0020037	heme binding
197	TraesCS1A01G078200	10.1.74-10.1.94	GO:0004601	peroxidase activity
198	TraesCS1A01G095600	10.1.20-10.1.74	GO:0016021	integral component of membrane
199	TraesCS1A01G095600	10.1.20-10.1.74	GO:0016020	membrane
200	TraesCS1A01G095800	8.6.128-10.1.128	GO:0008235	metalloexopeptidase activity
201	TraesCS1A01G095800	8.6.128-10.1.128	GO:0019538	protein metabolic process
202	TraesCS1A01G095800	8.6.128-10.1.128	GO:0006508	proteolysis
203	TraesCS1A01G095800	8.6.128-10.1.128	GO:0004177	aminopeptidase activity
204	TraesCS1A01G095800	8.6.128-10.1.128	GO:0030145	manganese ion binding
205	TraesCS1A01G095800	8.6.128-10.1.128	GO:0005737	cytoplasm
206	TraesCS1A01G095800	8.6.128-10.1.128	GO:0004177	aminopeptidase activity
207	TraesCS1A01G095800	8.6.128-10.1.128	GO:0008235	metalloexopeptidase activity
208	TraesCS1A01G095800	8.6.128-10.1.128	GO:0005622	intracellular
209	TraesCS1A01G095800	8.6.128-10.1.128	GO:0030145	manganese ion binding
210	TraesCS1A01G095800	8.6.128-10.1.128	GO:0004177	aminopeptidase activity
211	TraesCS1A01G095800	8.6.128-10.1.128	GO:0030145	manganese ion binding
212	TraesCS1A01G095800	8.6.128-10.1.128	GO:0006508	proteolysis
213	TraesCS1A01G095800	8.6.128-10.1.128	GO:0006508	proteolysis
214	TraesCS1A01G095800	8.6.128-10.1.128	GO:0019538	protein metabolic process
215	TraesCS1A01G095800	8.6.128-10.1.128	GO:0008235	metalloexopeptidase activity
216	TraesCS1A01G095800	8.6.128-10.1.128	GO:0005622	intracellular
217	TraesCS1A01G095800	8.6.128-10.1.128	GO:0030145	manganese ion binding
218	TraesCS1A01G095800	8.6.128-10.1.128	GO:0005737	cytoplasm
219	TraesCS1A01G095800	8.6.128-10.1.128	GO:0006508	proteolysis
220	TraesCS1A01G095800	8.6.128-10.1.128	GO:0019538	protein metabolic process
221	TraesCS1A01G095800	8.6.128-10.1.128	GO:0005622	intracellular
222	TraesCS1A01G095800	8.6.128-10.1.128	GO:0005737	cytoplasm
223	TraesCS1A01G095800	8.6.128-10.1.128	GO:0005737	cytoplasm
224	TraesCS1A01G095800	8.6.128-10.1.128	GO:0005622	intracellular
225	TraesCS1A01G095800	8.6.128-10.1.128	GO:0004177	aminopeptidase activity
226	TraesCS1A01G095800	8.6.128-10.1.128	GO:0008235	metalloexopeptidase activity
227	TraesCS1A01G095800	8.6.128-10.1.128	GO:0019538	protein metabolic process
228	TraesCS1A01G099100	10.1.74-10.1.128	GO:0016020	membrane
229	TraesCS1A01G099100	10.1.74-10.1.128	GO:0030244	cellulose biosynthetic process
230	TraesCS1A01G099100	10.1.74-10.1.128	GO:0016760	cellulose synthase (UDP-forming) activity
231	TraesCS1A01G104300	10.1.20-10.1.74	GO:0006979	response to oxidative stress
232	TraesCS1A01G104300	10.1.20-10.1.74	GO:0004601	peroxidase activity
233	TraesCS1A01G104300	10.1.20-10.1.74	GO:0055114	oxidation-reduction process
234	TraesCS1A01G104300	10.1.20-10.1.74	GO:0020037	heme binding
235	TraesCS1A01G104300	8.6.20-10.1.20	GO:0006979	response to oxidative stress
236	TraesCS1A01G104300	8.6.20-10.1.20	GO:0004601	peroxidase activity
237	TraesCS1A01G104300	8.6.20-10.1.20	GO:0055114	oxidation-reduction process
238	TraesCS1A01G104300	8.6.20-10.1.20	GO:0020037	heme binding
239	TraesCS1A01G104500	8.6.20-8.6.94	GO:0005634	nucleus
240	TraesCS1A01G104500	8.6.20-8.6.94	GO:0003676	nucleic acid binding
241	TraesCS1A01G104500	8.6.20-8.6.94	GO:0006260	DNA replication
242	TraesCS1A01G104500	8.6.20-8.6.94	GO:0008270	zinc ion binding
243	TraesCS1A01G104500	8.6.20-8.6.94	GO:0003677	DNA binding
244	TraesCS1A01G104500	8.6.20-8.6.94	GO:0006310	DNA recombination
245	TraesCS1A01G104500	8.6.20-8.6.94	GO:0006281	DNA repair
246	TraesCS1A01G104500	10.1.74-10.1.128	GO:0005634	nucleus
247	TraesCS1A01G104500	10.1.74-10.1.128	GO:0003676	nucleic acid binding
248	TraesCS1A01G104500	10.1.74-10.1.128	GO:0006260	DNA replication
249	TraesCS1A01G104500	10.1.74-10.1.128	GO:0008270	zinc ion binding
250	TraesCS1A01G104500	10.1.74-10.1.128	GO:0003677	DNA binding
251	TraesCS1A01G104500	10.1.74-10.1.128	GO:0006310	DNA recombination
252	TraesCS1A01G104500	10.1.74-10.1.128	GO:0006281	DNA repair
253	TraesCS1A01G104500	10.1.94-10.1.128	GO:0005634	nucleus
254	TraesCS1A01G104500	10.1.94-10.1.128	GO:0003676	nucleic acid binding
255	TraesCS1A01G104500	10.1.94-10.1.128	GO:0006260	DNA replication
256	TraesCS1A01G104500	10.1.94-10.1.128	GO:0008270	zinc ion binding
257	TraesCS1A01G104500	10.1.94-10.1.128	GO:0003677	DNA binding
258	TraesCS1A01G104500	10.1.94-10.1.128	GO:0006310	DNA recombination
259	TraesCS1A01G104500	10.1.94-10.1.128	GO:0006281	DNA repair
260	TraesCS1A01G104500	10.1.20-10.1.128	GO:0005634	nucleus
261	TraesCS1A01G104500	10.1.20-10.1.128	GO:0003676	nucleic acid binding
262	TraesCS1A01G104500	10.1.20-10.1.128	GO:0006260	DNA replication
263	TraesCS1A01G104500	10.1.20-10.1.128	GO:0008270	zinc ion binding
264	TraesCS1A01G104500	10.1.20-10.1.128	GO:0003677	DNA binding
265	TraesCS1A01G104500	10.1.20-10.1.128	GO:0006310	DNA recombination
266	TraesCS1A01G104500	10.1.20-10.1.128	GO:0006281	DNA repair
267	TraesCS1A01G113600	10.1.94-10.1.128	GO:0016846	carbon-sulfur lyase activity
268	TraesCS1A01G113600	10.1.94-10.1.128	GO:0003824	catalytic activity
269	TraesCS1A01G113600	10.1.74-10.1.94	GO:0016846	carbon-sulfur lyase activity
270	TraesCS1A01G113600	10.1.74-10.1.94	GO:0003824	catalytic activity
271	TraesCS1A01G115400	8.6.94-10.1.94	GO:0005515	protein binding
272	TraesCS1A01G122600	8.6.74-10.1.74	GO:0005515	protein binding
273	TraesCS1A01G122600	8.6.74-10.1.74	GO:0005515	protein binding
274	TraesCS1A01G122600	8.6.20-10.1.20	GO:0005515	protein binding
275	TraesCS1A01G122600	8.6.20-10.1.20	GO:0005515	protein binding
276	TraesCS1A01G129600	8.6.94-10.1.94	GO:0016021	integral component of membrane
277	TraesCS1A01G135900	10.1.94-10.1.128	GO:0016788	hydrolase activity, acting on ester bonds
278	TraesCS1A01G135900	10.1.20-10.1.128	GO:0016788	hydrolase activity, acting on ester bonds
279	TraesCS1A01G135900	10.1.74-10.1.128	GO:0016788	hydrolase activity, acting on ester bonds
280	TraesCS1A01G135900	8.6.20-8.6.128	GO:0016788	hydrolase activity, acting on ester bonds
281	TraesCS1A01G136000	10.1.74-10.1.128	GO:0005515	protein binding
282	TraesCS1A01G136000	10.1.74-10.1.128	GO:0005515	protein binding
283	TraesCS1A01G136000	8.6.94-10.1.94	GO:0005515	protein binding
284	TraesCS1A01G136000	8.6.94-10.1.94	GO:0005515	protein binding
285	TraesCS1A01G136000	10.1.94-10.1.128	GO:0005515	protein binding
286	TraesCS1A01G136000	10.1.94-10.1.128	GO:0005515	protein binding
287	TraesCS1A01G136000	8.6.20-8.6.128	GO:0005515	protein binding
288	TraesCS1A01G136000	8.6.20-8.6.128	GO:0005515	protein binding
289	TraesCS1A01G136000	10.1.20-10.1.128	GO:0005515	protein binding
290	TraesCS1A01G136000	10.1.20-10.1.128	GO:0005515	protein binding
291	TraesCS1A01G136000	8.6.74-10.1.74	GO:0005515	protein binding
292	TraesCS1A01G136000	8.6.74-10.1.74	GO:0005515	protein binding
293	TraesCS1A01G136000	8.6.20-8.6.94	GO:0005515	protein binding
294	TraesCS1A01G136000	8.6.20-8.6.94	GO:0005515	protein binding
295	TraesCS1A01G141400	8.6.20-8.6.128	GO:0016887	ATPase activity
296	TraesCS1A01G141400	8.6.20-8.6.128	GO:0016887	ATPase activity
297	TraesCS1A01G141400	8.6.20-8.6.128	GO:0005524	ATP binding
298	TraesCS1A01G141400	8.6.20-8.6.128	GO:0005524	ATP binding
299	TraesCS1A01G141400	8.6.20-8.6.128	GO:0016887	ATPase activity
300	TraesCS1A01G141400	8.6.20-8.6.128	GO:0005524	ATP binding
301	TraesCS1A01G149300	8.6.20-8.6.74	GO:0016760	cellulose synthase (UDP-forming) activity
302	TraesCS1A01G149300	8.6.20-8.6.74	GO:0016020	membrane
303	TraesCS1A01G149300	8.6.20-8.6.74	GO:0030244	cellulose biosynthetic process
304	TraesCS1A01G150800	8.6.20-8.6.74	GO:0008610	lipid biosynthetic process
305	TraesCS1A01G150800	8.6.20-8.6.74	GO:0016491	oxidoreductase activity
306	TraesCS1A01G150800	8.6.20-8.6.74	GO:0005506	iron ion binding
307	TraesCS1A01G150800	8.6.20-8.6.74	GO:0055114	oxidation-reduction process
308	TraesCS1A01G150800	10.1.74-10.1.128	GO:0008610	lipid biosynthetic process
309	TraesCS1A01G150800	10.1.74-10.1.128	GO:0016491	oxidoreductase activity
310	TraesCS1A01G150800	10.1.74-10.1.128	GO:0005506	iron ion binding
311	TraesCS1A01G150800	10.1.74-10.1.128	GO:0055114	oxidation-reduction process
312	TraesCS1A01G150800	10.1.94-10.1.128	GO:0008610	lipid biosynthetic process
313	TraesCS1A01G150800	10.1.94-10.1.128	GO:0016491	oxidoreductase activity
314	TraesCS1A01G150800	10.1.94-10.1.128	GO:0005506	iron ion binding
315	TraesCS1A01G150800	10.1.94-10.1.128	GO:0055114	oxidation-reduction process
316	TraesCS1A01G150800	8.6.20-8.6.94	GO:0008610	lipid biosynthetic process
317	TraesCS1A01G150800	8.6.20-8.6.94	GO:0016491	oxidoreductase activity
318	TraesCS1A01G150800	8.6.20-8.6.94	GO:0005506	iron ion binding
319	TraesCS1A01G150800	8.6.20-8.6.94	GO:0055114	oxidation-reduction process
320	TraesCS1A01G150800	8.6.128-10.1.128	GO:0008610	lipid biosynthetic process
321	TraesCS1A01G150800	8.6.128-10.1.128	GO:0016491	oxidoreductase activity
322	TraesCS1A01G150800	8.6.128-10.1.128	GO:0005506	iron ion binding
323	TraesCS1A01G150800	8.6.128-10.1.128	GO:0055114	oxidation-reduction process
324	TraesCS1A01G152600	10.1.74-10.1.128	GO:0003723	RNA binding
325	TraesCS1A01G152600	10.1.74-10.1.128	GO:0033897	ribonuclease T2 activity
326	TraesCS1A01G152600	10.1.20-10.1.74	GO:0003723	RNA binding
327	TraesCS1A01G152600	10.1.20-10.1.74	GO:0033897	ribonuclease T2 activity
328	TraesCS1A01G153000	8.6.20-8.6.74	GO:0016614	oxidoreductase activity, acting on CH-OH group of donors
329	TraesCS1A01G153000	8.6.20-8.6.74	GO:0055114	oxidation-reduction process
330	TraesCS1A01G153000	8.6.20-8.6.74	GO:0016491	oxidoreductase activity
331	TraesCS1A01G153000	8.6.20-8.6.74	GO:0050660	flavin adenine dinucleotide binding
332	TraesCS1A01G153000	8.6.20-8.6.74	GO:0046577	long-chain-alcohol oxidase activity
333	TraesCS1A01G153000	8.6.20-8.6.128	GO:0016614	oxidoreductase activity, acting on CH-OH group of donors
334	TraesCS1A01G153000	8.6.20-8.6.128	GO:0055114	oxidation-reduction process
335	TraesCS1A01G153000	8.6.20-8.6.128	GO:0016491	oxidoreductase activity
336	TraesCS1A01G153000	8.6.20-8.6.128	GO:0050660	flavin adenine dinucleotide binding
337	TraesCS1A01G153000	8.6.20-8.6.128	GO:0046577	long-chain-alcohol oxidase activity
338	TraesCS1A01G153000	8.6.20-8.6.94	GO:0016614	oxidoreductase activity, acting on CH-OH group of donors
339	TraesCS1A01G153000	8.6.20-8.6.94	GO:0055114	oxidation-reduction process
340	TraesCS1A01G153000	8.6.20-8.6.94	GO:0016491	oxidoreductase activity
341	TraesCS1A01G153000	8.6.20-8.6.94	GO:0050660	flavin adenine dinucleotide binding
342	TraesCS1A01G153000	8.6.20-8.6.94	GO:0046577	long-chain-alcohol oxidase activity
343	TraesCS1A01G160200	8.6.74-10.1.74	GO:0030170	pyridoxal phosphate binding
344	TraesCS1A01G160200	8.6.74-10.1.74	GO:0030170	pyridoxal phosphate binding
345	TraesCS1A01G160200	8.6.74-10.1.74	GO:0009058	biosynthetic process
346	TraesCS1A01G160200	8.6.74-10.1.74	GO:0009058	biosynthetic process
347	TraesCS1A01G160200	8.6.74-10.1.74	GO:0003824	catalytic activity
348	TraesCS1A01G160200	8.6.74-10.1.74	GO:0003824	catalytic activity
349	TraesCS1A01G160200	8.6.20-8.6.94	GO:0030170	pyridoxal phosphate binding
350	TraesCS1A01G160200	8.6.20-8.6.94	GO:0030170	pyridoxal phosphate binding
351	TraesCS1A01G160200	8.6.20-8.6.94	GO:0009058	biosynthetic process
352	TraesCS1A01G160200	8.6.20-8.6.94	GO:0009058	biosynthetic process
353	TraesCS1A01G160200	8.6.20-8.6.94	GO:0003824	catalytic activity
354	TraesCS1A01G160200	8.6.20-8.6.94	GO:0003824	catalytic activity
355	TraesCS1A01G160200	10.1.74-10.1.128	GO:0030170	pyridoxal phosphate binding
356	TraesCS1A01G160200	10.1.74-10.1.128	GO:0030170	pyridoxal phosphate binding
357	TraesCS1A01G160200	10.1.74-10.1.128	GO:0009058	biosynthetic process
358	TraesCS1A01G160200	10.1.74-10.1.128	GO:0009058	biosynthetic process
359	TraesCS1A01G160200	10.1.74-10.1.128	GO:0003824	catalytic activity
360	TraesCS1A01G160200	10.1.74-10.1.128	GO:0003824	catalytic activity
361	TraesCS1A01G160200	8.6.94-10.1.94	GO:0030170	pyridoxal phosphate binding
362	TraesCS1A01G160200	8.6.94-10.1.94	GO:0030170	pyridoxal phosphate binding
363	TraesCS1A01G160200	8.6.94-10.1.94	GO:0009058	biosynthetic process
364	TraesCS1A01G160200	8.6.94-10.1.94	GO:0009058	biosynthetic process
365	TraesCS1A01G160200	8.6.94-10.1.94	GO:0003824	catalytic activity
366	TraesCS1A01G160200	8.6.94-10.1.94	GO:0003824	catalytic activity
367	TraesCS1A01G160200	10.1.94-10.1.128	GO:0030170	pyridoxal phosphate binding
368	TraesCS1A01G160200	10.1.94-10.1.128	GO:0030170	pyridoxal phosphate binding
369	TraesCS1A01G160200	10.1.94-10.1.128	GO:0009058	biosynthetic process
370	TraesCS1A01G160200	10.1.94-10.1.128	GO:0009058	biosynthetic process
371	TraesCS1A01G160200	10.1.94-10.1.128	GO:0003824	catalytic activity
372	TraesCS1A01G160200	10.1.94-10.1.128	GO:0003824	catalytic activity
373	TraesCS1A01G160200	10.1.20-10.1.128	GO:0030170	pyridoxal phosphate binding
374	TraesCS1A01G160200	10.1.20-10.1.128	GO:0030170	pyridoxal phosphate binding
375	TraesCS1A01G160200	10.1.20-10.1.128	GO:0009058	biosynthetic process
376	TraesCS1A01G160200	10.1.20-10.1.128	GO:0009058	biosynthetic process
377	TraesCS1A01G160200	10.1.20-10.1.128	GO:0003824	catalytic activity
378	TraesCS1A01G160200	10.1.20-10.1.128	GO:0003824	catalytic activity
379	TraesCS1A01G160200	8.6.20-8.6.128	GO:0030170	pyridoxal phosphate binding
380	TraesCS1A01G160200	8.6.20-8.6.128	GO:0030170	pyridoxal phosphate binding
381	TraesCS1A01G160200	8.6.20-8.6.128	GO:0009058	biosynthetic process
382	TraesCS1A01G160200	8.6.20-8.6.128	GO:0009058	biosynthetic process
383	TraesCS1A01G160200	8.6.20-8.6.128	GO:0003824	catalytic activity
384	TraesCS1A01G160200	8.6.20-8.6.128	GO:0003824	catalytic activity
385	TraesCS1A01G163700	8.6.74-10.1.74	GO:0005515	protein binding
386	TraesCS1A01G163700	8.6.74-10.1.74	GO:0005515	protein binding
387	TraesCS1A01G163700	8.6.128-10.1.128	GO:0005515	protein binding
388	TraesCS1A01G163700	8.6.128-10.1.128	GO:0005515	protein binding
389	TraesCS1A01G164500	8.6.20-10.1.20	GO:0005515	protein binding
390	TraesCS1A01G164500	8.6.20-10.1.20	GO:0016887	ATPase activity
391	TraesCS1A01G164500	8.6.20-10.1.20	GO:0005524	ATP binding
392	TraesCS1A01G164500	8.6.20-10.1.20	GO:0016020	membrane
393	TraesCS1A01G164500	10.1.74-10.1.128	GO:0005515	protein binding
394	TraesCS1A01G164500	10.1.74-10.1.128	GO:0016887	ATPase activity
395	TraesCS1A01G164500	10.1.74-10.1.128	GO:0005524	ATP binding
396	TraesCS1A01G164500	10.1.74-10.1.128	GO:0016020	membrane
397	TraesCS1A01G164500	10.1.20-10.1.128	GO:0005515	protein binding
398	TraesCS1A01G164500	10.1.20-10.1.128	GO:0016887	ATPase activity
399	TraesCS1A01G164500	10.1.20-10.1.128	GO:0005524	ATP binding
400	TraesCS1A01G164500	10.1.20-10.1.128	GO:0016020	membrane
401	TraesCS1A01G165700	8.6.128-10.1.128	GO:0009507	chloroplast
402	TraesCS1A01G165700	8.6.128-10.1.128	GO:0009507	chloroplast
403	TraesCS1A01G170500	8.6.94-10.1.94	GO:0005634	nucleus
404	TraesCS1A01G170500	8.6.94-10.1.94	GO:0005515	protein binding
405	TraesCS1A01G170500	8.6.94-10.1.94	GO:0000398	mRNA splicing, via spliceosome
406	TraesCS1A01G170500	8.6.94-10.1.94	GO:0006396	RNA processing
407	TraesCS1A01G181600	8.6.128-10.1.128	GO:0005742	mitochondrial outer membrane translocase complex
408	TraesCS1A01G181600	8.6.128-10.1.128	GO:0045040	protein insertion into mitochondrial outer membrane
409	TraesCS1A01G181600	8.6.128-10.1.128	GO:0005515	protein binding
410	TraesCS1A01G181600	8.6.20-8.6.128	GO:0005742	mitochondrial outer membrane translocase complex
411	TraesCS1A01G181600	8.6.20-8.6.128	GO:0045040	protein insertion into mitochondrial outer membrane
412	TraesCS1A01G181600	8.6.20-8.6.128	GO:0005515	protein binding
413	TraesCS1A01G182900	10.1.20-10.1.128	GO:0008168	methyltransferase activity
414	TraesCS1A01G182900	10.1.20-10.1.128	GO:0006412	translation
415	TraesCS1A01G182900	10.1.20-10.1.128	GO:0008168	methyltransferase activity
416	TraesCS1A01G182900	10.1.20-10.1.128	GO:0006412	translation
417	TraesCS1A01G182900	10.1.74-10.1.128	GO:0008168	methyltransferase activity
418	TraesCS1A01G182900	10.1.74-10.1.128	GO:0006412	translation
419	TraesCS1A01G182900	10.1.74-10.1.128	GO:0008168	methyltransferase activity
420	TraesCS1A01G182900	10.1.74-10.1.128	GO:0006412	translation
421	TraesCS1A01G182900	10.1.94-10.1.128	GO:0008168	methyltransferase activity
422	TraesCS1A01G182900	10.1.94-10.1.128	GO:0006412	translation
423	TraesCS1A01G182900	10.1.94-10.1.128	GO:0008168	methyltransferase activity
424	TraesCS1A01G182900	10.1.94-10.1.128	GO:0006412	translation
425	TraesCS1A01G182900	8.6.74-8.6.128	GO:0008168	methyltransferase activity
426	TraesCS1A01G182900	8.6.74-8.6.128	GO:0006412	translation
427	TraesCS1A01G182900	8.6.74-8.6.128	GO:0008168	methyltransferase activity
428	TraesCS1A01G182900	8.6.74-8.6.128	GO:0006412	translation
429	TraesCS1A01G182900	8.6.94-8.6.128	GO:0008168	methyltransferase activity
430	TraesCS1A01G182900	8.6.94-8.6.128	GO:0006412	translation
431	TraesCS1A01G182900	8.6.94-8.6.128	GO:0008168	methyltransferase activity
432	TraesCS1A01G182900	8.6.94-8.6.128	GO:0006412	translation
433	TraesCS1A01G182900	8.6.20-8.6.128	GO:0008168	methyltransferase activity
434	TraesCS1A01G182900	8.6.20-8.6.128	GO:0006412	translation
435	TraesCS1A01G182900	8.6.20-8.6.128	GO:0008168	methyltransferase activity
436	TraesCS1A01G182900	8.6.20-8.6.128	GO:0006412	translation
437	TraesCS1A01G187100	8.6.128-10.1.128	GO:0005506	iron ion binding
438	TraesCS1A01G187100	8.6.128-10.1.128	GO:0016705	oxidoreductase activity, acting on paired donors, with incorporation or reduction of molecular oxygen
439	TraesCS1A01G187100	8.6.128-10.1.128	GO:0055114	oxidation-reduction process
440	TraesCS1A01G187100	8.6.128-10.1.128	GO:0020037	heme binding
441	TraesCS1A01G187100	8.6.20-8.6.94	GO:0005506	iron ion binding
442	TraesCS1A01G187100	8.6.20-8.6.94	GO:0016705	oxidoreductase activity, acting on paired donors, with incorporation or reduction of molecular oxygen
443	TraesCS1A01G187100	8.6.20-8.6.94	GO:0055114	oxidation-reduction process
444	TraesCS1A01G187100	8.6.20-8.6.94	GO:0020037	heme binding
445	TraesCS1A01G187100	8.6.94-10.1.94	GO:0005506	iron ion binding
446	TraesCS1A01G187100	8.6.94-10.1.94	GO:0016705	oxidoreductase activity, acting on paired donors, with incorporation or reduction of molecular oxygen
447	TraesCS1A01G187100	8.6.94-10.1.94	GO:0055114	oxidation-reduction process
448	TraesCS1A01G187100	8.6.94-10.1.94	GO:0020037	heme binding
449	TraesCS1A01G187100	10.1.74-10.1.94	GO:0005506	iron ion binding
450	TraesCS1A01G187100	10.1.74-10.1.94	GO:0016705	oxidoreductase activity, acting on paired donors, with incorporation or reduction of molecular oxygen
451	TraesCS1A01G187100	10.1.74-10.1.94	GO:0055114	oxidation-reduction process
452	TraesCS1A01G187100	10.1.74-10.1.94	GO:0020037	heme binding
453	TraesCS1A01G190400	8.6.20-8.6.128	GO:0046982	protein heterodimerization activity
454	TraesCS1A01G190400	8.6.20-8.6.128	GO:0003677	DNA binding
455	TraesCS1A01G190400	8.6.20-8.6.128	GO:0000786	nucleosome
456	TraesCS1A01G197400	8.6.74-8.6.94	GO:0003700	DNA-binding transcription factor activity
457	TraesCS1A01G197400	8.6.74-8.6.94	GO:0043565	sequence-specific DNA binding
458	TraesCS1A01G197400	8.6.74-8.6.94	GO:0006355	regulation of transcription, DNA-templated
459	TraesCS1A01G198300	8.6.128-10.1.128	GO:0055085	transmembrane transport
460	TraesCS1A01G198300	8.6.128-10.1.128	GO:0016020	membrane
461	TraesCS1A01G198300	8.6.128-10.1.128	GO:0005215	transporter activity
462	TraesCS1A01G198300	8.6.128-10.1.128	GO:0006810	transport
463	TraesCS1A01G203600	10.1.74-10.1.94	GO:0004568	chitinase activity
464	TraesCS1A01G203600	10.1.74-10.1.94	GO:0006032	chitin catabolic process
465	TraesCS1A01G203600	10.1.74-10.1.94	GO:0005975	carbohydrate metabolic process
466	TraesCS1A01G203600	10.1.74-10.1.94	GO:0016998	cell wall macromolecule catabolic process
467	TraesCS1A01G203700	10.1.20-10.1.128	GO:0006032	chitin catabolic process
468	TraesCS1A01G203700	10.1.20-10.1.128	GO:0005975	carbohydrate metabolic process
469	TraesCS1A01G203700	10.1.20-10.1.128	GO:0016998	cell wall macromolecule catabolic process
470	TraesCS1A01G203700	10.1.20-10.1.128	GO:0004568	chitinase activity
471	TraesCS1A01G203700	10.1.74-10.1.94	GO:0006032	chitin catabolic process
472	TraesCS1A01G203700	10.1.74-10.1.94	GO:0005975	carbohydrate metabolic process
473	TraesCS1A01G203700	10.1.74-10.1.94	GO:0016998	cell wall macromolecule catabolic process
474	TraesCS1A01G203700	10.1.74-10.1.94	GO:0004568	chitinase activity
475	TraesCS1A01G203700	8.6.128-10.1.128	GO:0006032	chitin catabolic process
476	TraesCS1A01G203700	8.6.128-10.1.128	GO:0005975	carbohydrate metabolic process
477	TraesCS1A01G203700	8.6.128-10.1.128	GO:0016998	cell wall macromolecule catabolic process
478	TraesCS1A01G203700	8.6.128-10.1.128	GO:0004568	chitinase activity
479	TraesCS1A01G203700	8.6.20-8.6.128	GO:0006032	chitin catabolic process
480	TraesCS1A01G203700	8.6.20-8.6.128	GO:0005975	carbohydrate metabolic process
481	TraesCS1A01G203700	8.6.20-8.6.128	GO:0016998	cell wall macromolecule catabolic process
482	TraesCS1A01G203700	8.6.20-8.6.128	GO:0004568	chitinase activity
483	TraesCS1A01G203700	10.1.74-10.1.128	GO:0006032	chitin catabolic process
484	TraesCS1A01G203700	10.1.74-10.1.128	GO:0005975	carbohydrate metabolic process
485	TraesCS1A01G203700	10.1.74-10.1.128	GO:0016998	cell wall macromolecule catabolic process
486	TraesCS1A01G203700	10.1.74-10.1.128	GO:0004568	chitinase activity
487	TraesCS1A01G211000	8.6.128-10.1.128	GO:0016020	membrane
488	TraesCS1A01G211000	8.6.128-10.1.128	GO:0006810	transport
489	TraesCS1A01G211000	8.6.128-10.1.128	GO:0006857	oligopeptide transport
490	TraesCS1A01G211000	8.6.128-10.1.128	GO:0005215	transporter activity
491	TraesCS1A01G212300	8.6.94-10.1.94	GO:0005576	extracellular region
492	TraesCS1A01G212300	8.6.94-10.1.94	GO:0019953	sexual reproduction
493	TraesCS1A01G212300	8.6.20-10.1.20	GO:0005576	extracellular region
494	TraesCS1A01G212300	8.6.20-10.1.20	GO:0019953	sexual reproduction
495	TraesCS1A01G212300	8.6.128-10.1.128	GO:0005576	extracellular region
496	TraesCS1A01G212300	8.6.128-10.1.128	GO:0019953	sexual reproduction
497	TraesCS1A01G212300	8.6.74-10.1.74	GO:0005576	extracellular region
498	TraesCS1A01G212300	8.6.74-10.1.74	GO:0019953	sexual reproduction
499	TraesCS1A01G215300	8.6.128-10.1.128	GO:0005634	nucleus
500	TraesCS1A01G215300	8.6.128-10.1.128	GO:0008270	zinc ion binding
501	TraesCS1A01G215300	8.6.128-10.1.128	GO:0005515	protein binding
502	TraesCS1A01G215300	8.6.128-10.1.128	GO:0031347	regulation of defense response
503	TraesCS1A01G215300	8.6.128-10.1.128	GO:0004842	ubiquitin-protein transferase activity
504	TraesCS1A01G215300	8.6.128-10.1.128	GO:0016567	protein ubiquitination
505	TraesCS1A01G218400	8.6.128-10.1.128	GO:0016887	ATPase activity
506	TraesCS1A01G218400	8.6.128-10.1.128	GO:0005524	ATP binding
507	TraesCS1A01G218400	8.6.128-10.1.128	GO:0016887	ATPase activity
508	TraesCS1A01G218400	8.6.128-10.1.128	GO:0005524	ATP binding
509	TraesCS1A01G225800	10.1.74-10.1.128	GO:0046872	metal ion binding
510	TraesCS1A01G225800	8.6.128-10.1.128	GO:0046872	metal ion binding
511	TraesCS1A01G225800	10.1.20-10.1.74	GO:0046872	metal ion binding
512	TraesCS1A01G225800	10.1.74-10.1.94	GO:0046872	metal ion binding
513	TraesCS1A01G229000	8.6.20-8.6.94	GO:0046982	protein heterodimerization activity
514	TraesCS1A01G229000	8.6.20-8.6.94	GO:0000786	nucleosome
515	TraesCS1A01G229000	8.6.20-8.6.94	GO:0003677	DNA binding
516	TraesCS1A01G229000	8.6.20-8.6.128	GO:0046982	protein heterodimerization activity
517	TraesCS1A01G229000	8.6.20-8.6.128	GO:0000786	nucleosome
518	TraesCS1A01G229000	8.6.20-8.6.128	GO:0003677	DNA binding
519	TraesCS1A01G231200	10.1.74-10.1.94	GO:0003677	DNA binding
520	TraesCS1A01G231200	10.1.74-10.1.94	GO:0006355	regulation of transcription, DNA-templated
521	TraesCS1A01G231200	10.1.74-10.1.94	GO:0003700	DNA-binding transcription factor activity
522	TraesCS1A01G234600	8.6.20-8.6.74	GO:0005975	carbohydrate metabolic process
523	TraesCS1A01G234600	8.6.20-8.6.74	GO:0004553	hydrolase activity, hydrolyzing O-glycosyl compounds
524	TraesCS1A01G234600	10.1.20-10.1.74	GO:0005975	carbohydrate metabolic process
525	TraesCS1A01G234600	10.1.20-10.1.74	GO:0004553	hydrolase activity, hydrolyzing O-glycosyl compounds
526	TraesCS1A01G235100	8.6.128-10.1.128	GO:0008152	metabolic process
527	TraesCS1A01G235100	8.6.128-10.1.128	GO:0016301	kinase activity
528	TraesCS1A01G235100	8.6.128-10.1.128	GO:0004143	diacylglycerol kinase activity
529	TraesCS1A01G235100	8.6.128-10.1.128	GO:0035556	intracellular signal transduction
530	TraesCS1A01G235100	8.6.128-10.1.128	GO:0008152	metabolic process
531	TraesCS1A01G235100	8.6.128-10.1.128	GO:0016301	kinase activity
532	TraesCS1A01G235100	8.6.128-10.1.128	GO:0003951	NAD+ kinase activity
533	TraesCS1A01G235100	8.6.128-10.1.128	GO:0008152	metabolic process
534	TraesCS1A01G235100	8.6.128-10.1.128	GO:0007205	protein kinase C-activating G protein-coupled receptor signaling pathway
535	TraesCS1A01G235100	8.6.128-10.1.128	GO:0003951	NAD+ kinase activity
536	TraesCS1A01G235100	8.6.128-10.1.128	GO:0004143	diacylglycerol kinase activity
537	TraesCS1A01G235100	8.6.128-10.1.128	GO:0016301	kinase activity
538	TraesCS1A01G235100	8.6.128-10.1.128	GO:0003951	NAD+ kinase activity
539	TraesCS1A01G235100	8.6.128-10.1.128	GO:0035556	intracellular signal transduction
540	TraesCS1A01G235100	8.6.128-10.1.128	GO:0035556	intracellular signal transduction
541	TraesCS1A01G235100	8.6.128-10.1.128	GO:0007205	protein kinase C-activating G protein-coupled receptor signaling pathway
542	TraesCS1A01G239400	8.6.74-8.6.128	GO:0016705	oxidoreductase activity, acting on paired donors, with incorporation or reduction of molecular oxygen
543	TraesCS1A01G239400	8.6.74-8.6.128	GO:0020037	heme binding
544	TraesCS1A01G239400	8.6.74-8.6.128	GO:0055114	oxidation-reduction process
545	TraesCS1A01G239400	8.6.74-8.6.128	GO:0005506	iron ion binding
546	TraesCS1A01G240500	8.6.20-8.6.74	GO:0016887	ATPase activity
547	TraesCS1A01G240500	8.6.20-8.6.74	GO:0005524	ATP binding
548	TraesCS1A01G240500	8.6.20-8.6.74	GO:0016020	membrane
549	TraesCS1A01G243500	8.6.128-10.1.128	GO:0006629	lipid metabolic process
550	TraesCS1A01G244200	8.6.74-10.1.74	GO:0004721	phosphoprotein phosphatase activity
551	TraesCS1A01G244200	8.6.74-10.1.74	GO:0005634	nucleus
552	TraesCS1A01G250000	8.6.74-8.6.128	GO:0006032	chitin catabolic process
553	TraesCS1A01G250000	8.6.74-8.6.128	GO:0004568	chitinase activity
554	TraesCS1A01G250000	8.6.74-8.6.128	GO:0016998	cell wall macromolecule catabolic process
555	TraesCS1A01G250000	8.6.74-8.6.128	GO:0008061	chitin binding
556	TraesCS1A01G250000	8.6.74-8.6.128	GO:0005975	carbohydrate metabolic process
557	TraesCS1A01G250000	8.6.20-8.6.128	GO:0006032	chitin catabolic process
558	TraesCS1A01G250000	8.6.20-8.6.128	GO:0004568	chitinase activity
559	TraesCS1A01G250000	8.6.20-8.6.128	GO:0016998	cell wall macromolecule catabolic process
560	TraesCS1A01G250000	8.6.20-8.6.128	GO:0008061	chitin binding
561	TraesCS1A01G250000	8.6.20-8.6.128	GO:0005975	carbohydrate metabolic process
562	TraesCS1A01G250000	8.6.128-10.1.128	GO:0006032	chitin catabolic process
563	TraesCS1A01G250000	8.6.128-10.1.128	GO:0004568	chitinase activity
564	TraesCS1A01G250000	8.6.128-10.1.128	GO:0016998	cell wall macromolecule catabolic process
565	TraesCS1A01G250000	8.6.128-10.1.128	GO:0008061	chitin binding
566	TraesCS1A01G250000	8.6.128-10.1.128	GO:0005975	carbohydrate metabolic process
567	TraesCS1A01G250000	8.6.94-10.1.94	GO:0006032	chitin catabolic process
568	TraesCS1A01G250000	8.6.94-10.1.94	GO:0004568	chitinase activity
569	TraesCS1A01G250000	8.6.94-10.1.94	GO:0016998	cell wall macromolecule catabolic process
570	TraesCS1A01G250000	8.6.94-10.1.94	GO:0008061	chitin binding
571	TraesCS1A01G250000	8.6.94-10.1.94	GO:0005975	carbohydrate metabolic process
572	TraesCS1A01G250000	8.6.94-8.6.128	GO:0006032	chitin catabolic process
573	TraesCS1A01G250000	8.6.94-8.6.128	GO:0004568	chitinase activity
574	TraesCS1A01G250000	8.6.94-8.6.128	GO:0016998	cell wall macromolecule catabolic process
575	TraesCS1A01G250000	8.6.94-8.6.128	GO:0008061	chitin binding
576	TraesCS1A01G250000	8.6.94-8.6.128	GO:0005975	carbohydrate metabolic process
577	TraesCS1A01G250000	10.1.74-10.1.94	GO:0006032	chitin catabolic process
578	TraesCS1A01G250000	10.1.74-10.1.94	GO:0004568	chitinase activity
579	TraesCS1A01G250000	10.1.74-10.1.94	GO:0016998	cell wall macromolecule catabolic process
580	TraesCS1A01G250000	10.1.74-10.1.94	GO:0008061	chitin binding
581	TraesCS1A01G250000	10.1.74-10.1.94	GO:0005975	carbohydrate metabolic process
582	TraesCS1A01G257900	10.1.94-10.1.128	GO:0016020	membrane
583	TraesCS1A01G257900	10.1.94-10.1.128	GO:0006810	transport
584	TraesCS1A01G257900	10.1.94-10.1.128	GO:0005215	transporter activity
585	TraesCS1A01G261800	8.6.94-10.1.94	GO:0006355	regulation of transcription, DNA-templated
586	TraesCS1A01G261800	8.6.94-10.1.94	GO:0003677	DNA binding
587	TraesCS1A01G261900	8.6.20-8.6.128	GO:0000786	nucleosome
588	TraesCS1A01G261900	8.6.20-8.6.128	GO:0046982	protein heterodimerization activity
589	TraesCS1A01G261900	8.6.20-8.6.128	GO:0003677	DNA binding
590	TraesCS1A01G262900	8.6.20-8.6.128	GO:0016788	hydrolase activity, acting on ester bonds
591	TraesCS1A01G265300	8.6.128-10.1.128	GO:0004867	serine-type endopeptidase inhibitor activity
592	TraesCS1A01G265300	8.6.128-10.1.128	GO:0005576	extracellular region
593	TraesCS1A01G265300	8.6.74-10.1.74	GO:0004867	serine-type endopeptidase inhibitor activity
594	TraesCS1A01G265300	8.6.74-10.1.74	GO:0005576	extracellular region
595	TraesCS1A01G265300	10.1.20-10.1.74	GO:0004867	serine-type endopeptidase inhibitor activity
596	TraesCS1A01G265300	10.1.20-10.1.74	GO:0005576	extracellular region
597	TraesCS1A01G265300	8.6.94-10.1.94	GO:0004867	serine-type endopeptidase inhibitor activity
598	TraesCS1A01G265300	8.6.94-10.1.94	GO:0005576	extracellular region
599	TraesCS1A01G265300	10.1.74-10.1.94	GO:0004867	serine-type endopeptidase inhibitor activity
600	TraesCS1A01G265300	10.1.74-10.1.94	GO:0005576	extracellular region
601	TraesCS1A01G265300	8.6.20-10.1.20	GO:0004867	serine-type endopeptidase inhibitor activity
602	TraesCS1A01G265300	8.6.20-10.1.20	GO:0005576	extracellular region
603	TraesCS1A01G265600	8.6.20-8.6.128	GO:0004867	serine-type endopeptidase inhibitor activity
604	TraesCS1A01G265600	8.6.20-8.6.128	GO:0005576	extracellular region
605	TraesCS1A01G265600	8.6.128-10.1.128	GO:0004867	serine-type endopeptidase inhibitor activity
606	TraesCS1A01G265600	8.6.128-10.1.128	GO:0005576	extracellular region
607	TraesCS1A01G265600	10.1.74-10.1.94	GO:0004867	serine-type endopeptidase inhibitor activity
608	TraesCS1A01G265600	10.1.74-10.1.94	GO:0005576	extracellular region
609	TraesCS1A01G265600	8.6.94-8.6.128	GO:0004867	serine-type endopeptidase inhibitor activity
610	TraesCS1A01G265600	8.6.94-8.6.128	GO:0005576	extracellular region
611	TraesCS1A01G265700	10.1.20-10.1.74	GO:0005576	extracellular region
612	TraesCS1A01G265700	10.1.20-10.1.74	GO:0004867	serine-type endopeptidase inhibitor activity
613	TraesCS1A01G265700	10.1.74-10.1.94	GO:0005576	extracellular region
614	TraesCS1A01G265700	10.1.74-10.1.94	GO:0004867	serine-type endopeptidase inhibitor activity
615	TraesCS1A01G265700	8.6.94-10.1.94	GO:0005576	extracellular region
616	TraesCS1A01G265700	8.6.94-10.1.94	GO:0004867	serine-type endopeptidase inhibitor activity
617	TraesCS1A01G265800	10.1.20-10.1.128	GO:0005576	extracellular region
618	TraesCS1A01G265800	10.1.20-10.1.128	GO:0004867	serine-type endopeptidase inhibitor activity
619	TraesCS1A01G265800	8.6.94-10.1.94	GO:0005576	extracellular region
620	TraesCS1A01G265800	8.6.94-10.1.94	GO:0004867	serine-type endopeptidase inhibitor activity
621	TraesCS1A01G265800	8.6.128-10.1.128	GO:0005576	extracellular region
622	TraesCS1A01G265800	8.6.128-10.1.128	GO:0004867	serine-type endopeptidase inhibitor activity
623	TraesCS1A01G265800	8.6.74-10.1.74	GO:0005576	extracellular region
624	TraesCS1A01G265800	8.6.74-10.1.74	GO:0004867	serine-type endopeptidase inhibitor activity
625	TraesCS1A01G265800	10.1.74-10.1.128	GO:0005576	extracellular region
626	TraesCS1A01G265800	10.1.74-10.1.128	GO:0004867	serine-type endopeptidase inhibitor activity
627	TraesCS1A01G266000	8.6.74-10.1.74	GO:0006629	lipid metabolic process
628	TraesCS1A01G266000	8.6.128-10.1.128	GO:0006629	lipid metabolic process
629	TraesCS1A01G273900	10.1.94-10.1.128	GO:0005975	carbohydrate metabolic process
630	TraesCS1A01G273900	10.1.94-10.1.128	GO:0016791	phosphatase activity
631	TraesCS1A01G273900	10.1.94-10.1.128	GO:0042132	fructose 1,6-bisphosphate 1-phosphatase activity
632	TraesCS1A01G273900	10.1.94-10.1.128	GO:0042578	phosphoric ester hydrolase activity
633	TraesCS1A01G275400	8.6.20-8.6.74	GO:0006468	protein phosphorylation
634	TraesCS1A01G275400	8.6.20-8.6.74	GO:0005524	ATP binding
635	TraesCS1A01G275400	8.6.20-8.6.74	GO:0004672	protein kinase activity
636	TraesCS1A01G276800	8.6.20-10.1.20	GO:0003676	nucleic acid binding
637	TraesCS1A01G278700	8.6.128-10.1.128	GO:0008152	metabolic process
638	TraesCS1A01G278700	8.6.128-10.1.128	GO:0016746	transferase activity, transferring acyl groups
639	TraesCS1A01G278800	8.6.128-10.1.128	GO:0016747	transferase activity, transferring acyl groups other than amino-acyl groups
640	TraesCS1A01G282200	8.6.20-8.6.74	GO:0016491	oxidoreductase activity
641	TraesCS1A01G282200	8.6.20-8.6.74	GO:0055114	oxidation-reduction process
642	TraesCS1A01G282300	8.6.20-8.6.128	GO:0055114	oxidation-reduction process
643	TraesCS1A01G282300	8.6.20-8.6.128	GO:0055114	oxidation-reduction process
644	TraesCS1A01G282300	8.6.20-8.6.128	GO:0016491	oxidoreductase activity
645	TraesCS1A01G282300	8.6.20-8.6.128	GO:0016491	oxidoreductase activity
646	TraesCS1A01G282400	8.6.20-8.6.128	GO:0055114	oxidation-reduction process
647	TraesCS1A01G282400	8.6.20-8.6.128	GO:0016491	oxidoreductase activity
648	TraesCS1A01G282400	10.1.74-10.1.94	GO:0055114	oxidation-reduction process
649	TraesCS1A01G282400	10.1.74-10.1.94	GO:0016491	oxidoreductase activity
650	TraesCS1A01G282400	10.1.20-10.1.128	GO:0055114	oxidation-reduction process
651	TraesCS1A01G282400	10.1.20-10.1.128	GO:0016491	oxidoreductase activity
652	TraesCS1A01G282400	8.6.20-10.1.20	GO:0055114	oxidation-reduction process
653	TraesCS1A01G282400	8.6.20-10.1.20	GO:0016491	oxidoreductase activity
654	TraesCS1A01G282400	10.1.20-10.1.74	GO:0055114	oxidation-reduction process
655	TraesCS1A01G282400	10.1.20-10.1.74	GO:0016491	oxidoreductase activity
656	TraesCS1A01G282400	10.1.94-10.1.128	GO:0055114	oxidation-reduction process
657	TraesCS1A01G282400	10.1.94-10.1.128	GO:0016491	oxidoreductase activity
658	TraesCS1A01G282600	8.6.74-8.6.94	GO:0016491	oxidoreductase activity
659	TraesCS1A01G282600	8.6.74-8.6.94	GO:0055114	oxidation-reduction process
660	TraesCS1A01G282600	10.1.74-10.1.94	GO:0016491	oxidoreductase activity
661	TraesCS1A01G282600	10.1.74-10.1.94	GO:0055114	oxidation-reduction process
662	TraesCS1A01G283900	8.6.20-8.6.74	GO:0005507	copper ion binding
663	TraesCS1A01G283900	8.6.20-8.6.74	GO:0046274	lignin catabolic process
664	TraesCS1A01G283900	8.6.20-8.6.74	GO:0052716	hydroquinone:oxygen oxidoreductase activity
665	TraesCS1A01G283900	8.6.20-8.6.74	GO:0055114	oxidation-reduction process
666	TraesCS1A01G283900	8.6.20-8.6.74	GO:0048046	apoplast
667	TraesCS1A01G283900	8.6.20-8.6.74	GO:0016491	oxidoreductase activity
668	TraesCS1A01G283900	10.1.94-10.1.128	GO:0005507	copper ion binding
669	TraesCS1A01G283900	10.1.94-10.1.128	GO:0046274	lignin catabolic process
670	TraesCS1A01G283900	10.1.94-10.1.128	GO:0052716	hydroquinone:oxygen oxidoreductase activity
671	TraesCS1A01G283900	10.1.94-10.1.128	GO:0055114	oxidation-reduction process
672	TraesCS1A01G283900	10.1.94-10.1.128	GO:0048046	apoplast
673	TraesCS1A01G283900	10.1.94-10.1.128	GO:0016491	oxidoreductase activity
674	TraesCS1A01G283900	8.6.20-8.6.128	GO:0005507	copper ion binding
675	TraesCS1A01G283900	8.6.20-8.6.128	GO:0046274	lignin catabolic process
676	TraesCS1A01G283900	8.6.20-8.6.128	GO:0052716	hydroquinone:oxygen oxidoreductase activity
677	TraesCS1A01G283900	8.6.20-8.6.128	GO:0055114	oxidation-reduction process
678	TraesCS1A01G283900	8.6.20-8.6.128	GO:0048046	apoplast
679	TraesCS1A01G283900	8.6.20-8.6.128	GO:0016491	oxidoreductase activity
680	TraesCS1A01G283900	10.1.20-10.1.74	GO:0005507	copper ion binding
681	TraesCS1A01G283900	10.1.20-10.1.74	GO:0046274	lignin catabolic process
682	TraesCS1A01G283900	10.1.20-10.1.74	GO:0052716	hydroquinone:oxygen oxidoreductase activity
683	TraesCS1A01G283900	10.1.20-10.1.74	GO:0055114	oxidation-reduction process
684	TraesCS1A01G283900	10.1.20-10.1.74	GO:0048046	apoplast
685	TraesCS1A01G283900	10.1.20-10.1.74	GO:0016491	oxidoreductase activity
686	TraesCS1A01G283900	10.1.74-10.1.94	GO:0005507	copper ion binding
687	TraesCS1A01G283900	10.1.74-10.1.94	GO:0046274	lignin catabolic process
688	TraesCS1A01G283900	10.1.74-10.1.94	GO:0052716	hydroquinone:oxygen oxidoreductase activity
689	TraesCS1A01G283900	10.1.74-10.1.94	GO:0055114	oxidation-reduction process
690	TraesCS1A01G283900	10.1.74-10.1.94	GO:0048046	apoplast
691	TraesCS1A01G283900	10.1.74-10.1.94	GO:0016491	oxidoreductase activity
692	TraesCS1A01G283900	10.1.20-10.1.128	GO:0005507	copper ion binding
693	TraesCS1A01G283900	10.1.20-10.1.128	GO:0046274	lignin catabolic process
694	TraesCS1A01G283900	10.1.20-10.1.128	GO:0052716	hydroquinone:oxygen oxidoreductase activity
695	TraesCS1A01G283900	10.1.20-10.1.128	GO:0055114	oxidation-reduction process
696	TraesCS1A01G283900	10.1.20-10.1.128	GO:0048046	apoplast
697	TraesCS1A01G283900	10.1.20-10.1.128	GO:0016491	oxidoreductase activity
698	TraesCS1A01G285500	10.1.94-10.1.128	GO:0005840	ribosome
699	TraesCS1A01G285500	10.1.94-10.1.128	GO:0003735	structural constituent of ribosome
700	TraesCS1A01G285500	10.1.94-10.1.128	GO:0006412	translation
701	TraesCS1A01G285500	10.1.94-10.1.128	GO:0005622	intracellular
702	TraesCS1A01G285500	10.1.20-10.1.128	GO:0005840	ribosome
703	TraesCS1A01G285500	10.1.20-10.1.128	GO:0003735	structural constituent of ribosome
704	TraesCS1A01G285500	10.1.20-10.1.128	GO:0006412	translation
705	TraesCS1A01G285500	10.1.20-10.1.128	GO:0005622	intracellular
706	TraesCS1A01G291700	10.1.20-10.1.128	GO:0005634	nucleus
707	TraesCS1A01G291700	10.1.20-10.1.128	GO:0000786	nucleosome
708	TraesCS1A01G291700	10.1.20-10.1.128	GO:0006334	nucleosome assembly
709	TraesCS1A01G291700	10.1.20-10.1.128	GO:0046982	protein heterodimerization activity
710	TraesCS1A01G291700	10.1.20-10.1.128	GO:0003677	DNA binding
711	TraesCS1A01G291700	10.1.20-10.1.74	GO:0005634	nucleus
712	TraesCS1A01G291700	10.1.20-10.1.74	GO:0000786	nucleosome
713	TraesCS1A01G291700	10.1.20-10.1.74	GO:0006334	nucleosome assembly
714	TraesCS1A01G291700	10.1.20-10.1.74	GO:0046982	protein heterodimerization activity
715	TraesCS1A01G291700	10.1.20-10.1.74	GO:0003677	DNA binding
716	TraesCS1A01G291700	8.6.94-10.1.94	GO:0005634	nucleus
717	TraesCS1A01G291700	8.6.94-10.1.94	GO:0000786	nucleosome
718	TraesCS1A01G291700	8.6.94-10.1.94	GO:0006334	nucleosome assembly
719	TraesCS1A01G291700	8.6.94-10.1.94	GO:0046982	protein heterodimerization activity
720	TraesCS1A01G291700	8.6.94-10.1.94	GO:0003677	DNA binding
721	TraesCS1A01G291700	8.6.20-8.6.94	GO:0005634	nucleus
722	TraesCS1A01G291700	8.6.20-8.6.94	GO:0000786	nucleosome
723	TraesCS1A01G291700	8.6.20-8.6.94	GO:0006334	nucleosome assembly
724	TraesCS1A01G291700	8.6.20-8.6.94	GO:0046982	protein heterodimerization activity
725	TraesCS1A01G291700	8.6.20-8.6.94	GO:0003677	DNA binding
726	TraesCS1A01G291700	10.1.74-10.1.94	GO:0005634	nucleus
727	TraesCS1A01G291700	10.1.74-10.1.94	GO:0000786	nucleosome
728	TraesCS1A01G291700	10.1.74-10.1.94	GO:0006334	nucleosome assembly
729	TraesCS1A01G291700	10.1.74-10.1.94	GO:0046982	protein heterodimerization activity
730	TraesCS1A01G291700	10.1.74-10.1.94	GO:0003677	DNA binding
731	TraesCS1A01G291700	8.6.20-8.6.128	GO:0005634	nucleus
732	TraesCS1A01G291700	8.6.20-8.6.128	GO:0000786	nucleosome
733	TraesCS1A01G291700	8.6.20-8.6.128	GO:0006334	nucleosome assembly
734	TraesCS1A01G291700	8.6.20-8.6.128	GO:0046982	protein heterodimerization activity
735	TraesCS1A01G291700	8.6.20-8.6.128	GO:0003677	DNA binding
736	TraesCS1A01G295400	8.6.20-8.6.128	GO:0005634	nucleus
737	TraesCS1A01G295400	8.6.20-8.6.128	GO:0000786	nucleosome
738	TraesCS1A01G295400	8.6.20-8.6.128	GO:0046982	protein heterodimerization activity
739	TraesCS1A01G295400	8.6.20-8.6.128	GO:0003677	DNA binding
740	TraesCS1A01G295400	8.6.20-8.6.128	GO:0006334	nucleosome assembly
741	TraesCS1A01G297500	8.6.128-10.1.128	GO:0071577	zinc ion transmembrane transport
742	TraesCS1A01G297500	8.6.128-10.1.128	GO:0016020	membrane
743	TraesCS1A01G297500	8.6.128-10.1.128	GO:0005385	zinc ion transmembrane transporter activity
744	TraesCS1A01G297500	8.6.128-10.1.128	GO:0046873	metal ion transmembrane transporter activity
745	TraesCS1A01G297500	8.6.128-10.1.128	GO:0030001	metal ion transport
746	TraesCS1A01G297500	8.6.128-10.1.128	GO:0016021	integral component of membrane
747	TraesCS1A01G297500	8.6.128-10.1.128	GO:0055085	transmembrane transport
748	TraesCS1A01G298600	10.1.20-10.1.74	GO:0043565	sequence-specific DNA binding
749	TraesCS1A01G298600	10.1.20-10.1.74	GO:0003700	DNA-binding transcription factor activity
750	TraesCS1A01G298600	10.1.20-10.1.74	GO:0006355	regulation of transcription, DNA-templated
751	TraesCS1A01G301000	8.6.94-10.1.94	GO:0003700	DNA-binding transcription factor activity
752	TraesCS1A01G301000	8.6.94-10.1.94	GO:0006355	regulation of transcription, DNA-templated
753	TraesCS1A01G301000	8.6.94-10.1.94	GO:0043565	sequence-specific DNA binding
754	TraesCS1A01G301000	8.6.20-10.1.20	GO:0003700	DNA-binding transcription factor activity
755	TraesCS1A01G301000	8.6.20-10.1.20	GO:0006355	regulation of transcription, DNA-templated
756	TraesCS1A01G301000	8.6.20-10.1.20	GO:0043565	sequence-specific DNA binding
757	TraesCS1A01G301000	8.6.74-10.1.74	GO:0003700	DNA-binding transcription factor activity
758	TraesCS1A01G301000	8.6.74-10.1.74	GO:0006355	regulation of transcription, DNA-templated
759	TraesCS1A01G301000	8.6.74-10.1.74	GO:0043565	sequence-specific DNA binding
760	TraesCS1A01G301100	8.6.20-10.1.20	GO:0003700	DNA-binding transcription factor activity
761	TraesCS1A01G301100	8.6.20-10.1.20	GO:0043565	sequence-specific DNA binding
762	TraesCS1A01G301100	8.6.20-10.1.20	GO:0006355	regulation of transcription, DNA-templated
763	TraesCS1A01G302100	10.1.20-10.1.94	GO:0008146	sulfotransferase activity
764	TraesCS1A01G305200	8.6.128-10.1.128	GO:0006855	drug transmembrane transport
765	TraesCS1A01G305200	8.6.128-10.1.128	GO:0016020	membrane
766	TraesCS1A01G305200	8.6.128-10.1.128	GO:0015238	NA
767	TraesCS1A01G305200	8.6.128-10.1.128	GO:0055085	transmembrane transport
768	TraesCS1A01G305200	8.6.128-10.1.128	GO:0015297	antiporter activity
769	TraesCS1A01G310600	10.1.20-10.1.128	GO:0008152	metabolic process
770	TraesCS1A01G310600	10.1.20-10.1.128	GO:0055114	oxidation-reduction process
771	TraesCS1A01G310600	10.1.20-10.1.128	GO:0016491	oxidoreductase activity
772	TraesCS1A01G310600	10.1.20-10.1.74	GO:0008152	metabolic process
773	TraesCS1A01G310600	10.1.20-10.1.74	GO:0055114	oxidation-reduction process
774	TraesCS1A01G310600	10.1.20-10.1.74	GO:0016491	oxidoreductase activity
775	TraesCS1A01G310600	8.6.20-8.6.74	GO:0008152	metabolic process
776	TraesCS1A01G310600	8.6.20-8.6.74	GO:0055114	oxidation-reduction process
777	TraesCS1A01G310600	8.6.20-8.6.74	GO:0016491	oxidoreductase activity
778	TraesCS1A01G311900	8.6.128-10.1.128	GO:0006355	regulation of transcription, DNA-templated
779	TraesCS1A01G311900	8.6.128-10.1.128	GO:0003700	DNA-binding transcription factor activity
780	TraesCS1A01G311900	8.6.128-10.1.128	GO:0043565	sequence-specific DNA binding
781	TraesCS1A01G313300	8.6.128-10.1.128	GO:0004618	phosphoglycerate kinase activity
782	TraesCS1A01G313300	8.6.128-10.1.128	GO:0006096	glycolytic process
783	TraesCS1A01G313300	8.6.128-10.1.128	GO:0006096	glycolytic process
784	TraesCS1A01G313300	8.6.128-10.1.128	GO:0004618	phosphoglycerate kinase activity
785	TraesCS1A01G313300	10.1.74-10.1.94	GO:0004618	phosphoglycerate kinase activity
786	TraesCS1A01G313300	10.1.74-10.1.94	GO:0006096	glycolytic process
787	TraesCS1A01G313300	10.1.74-10.1.94	GO:0006096	glycolytic process
788	TraesCS1A01G313300	10.1.74-10.1.94	GO:0004618	phosphoglycerate kinase activity
789	TraesCS1A01G313300	10.1.20-10.1.74	GO:0004618	phosphoglycerate kinase activity
790	TraesCS1A01G313300	10.1.20-10.1.74	GO:0006096	glycolytic process
791	TraesCS1A01G313300	10.1.20-10.1.74	GO:0006096	glycolytic process
792	TraesCS1A01G313300	10.1.20-10.1.74	GO:0004618	phosphoglycerate kinase activity
793	TraesCS1A01G313300	10.1.74-10.1.128	GO:0004618	phosphoglycerate kinase activity
794	TraesCS1A01G313300	10.1.74-10.1.128	GO:0006096	glycolytic process
795	TraesCS1A01G313300	10.1.74-10.1.128	GO:0006096	glycolytic process
796	TraesCS1A01G313300	10.1.74-10.1.128	GO:0004618	phosphoglycerate kinase activity
797	TraesCS1A01G313300	8.6.20-8.6.128	GO:0004618	phosphoglycerate kinase activity
798	TraesCS1A01G313300	8.6.20-8.6.128	GO:0006096	glycolytic process
799	TraesCS1A01G313300	8.6.20-8.6.128	GO:0006096	glycolytic process
800	TraesCS1A01G313300	8.6.20-8.6.128	GO:0004618	phosphoglycerate kinase activity
801	TraesCS1A01G317900	8.6.74-10.1.74	GO:0004601	peroxidase activity
802	TraesCS1A01G317900	8.6.74-10.1.74	GO:0055114	oxidation-reduction process
803	TraesCS1A01G317900	8.6.74-10.1.74	GO:0006979	response to oxidative stress
804	TraesCS1A01G317900	8.6.74-10.1.74	GO:0020037	heme binding
805	TraesCS1A01G318900	8.6.74-10.1.74	GO:0020037	heme binding
806	TraesCS1A01G318900	8.6.74-10.1.74	GO:0055114	oxidation-reduction process
807	TraesCS1A01G318900	8.6.74-10.1.74	GO:0006979	response to oxidative stress
808	TraesCS1A01G318900	8.6.74-10.1.74	GO:0004601	peroxidase activity
809	TraesCS1A01G318900	8.6.128-10.1.128	GO:0020037	heme binding
810	TraesCS1A01G318900	8.6.128-10.1.128	GO:0055114	oxidation-reduction process
811	TraesCS1A01G318900	8.6.128-10.1.128	GO:0006979	response to oxidative stress
812	TraesCS1A01G318900	8.6.128-10.1.128	GO:0004601	peroxidase activity
813	TraesCS1A01G319300	10.1.74-10.1.94	GO:0016758	transferase activity, transferring hexosyl groups
814	TraesCS1A01G319300	10.1.74-10.1.94	GO:0008152	metabolic process
815	TraesCS1A01G319300	8.6.20-8.6.128	GO:0016758	transferase activity, transferring hexosyl groups
816	TraesCS1A01G319300	8.6.20-8.6.128	GO:0008152	metabolic process
817	TraesCS1A01G319300	8.6.128-10.1.128	GO:0016758	transferase activity, transferring hexosyl groups
818	TraesCS1A01G319300	8.6.128-10.1.128	GO:0008152	metabolic process
819	TraesCS1A01G323600	8.6.128-10.1.128	GO:0043531	ADP binding
820	TraesCS1A01G326800	10.1.74-10.1.94	GO:0008061	chitin binding
821	TraesCS1A01G326800	10.1.74-10.1.128	GO:0008061	chitin binding
822	TraesCS1A01G326800	10.1.20-10.1.74	GO:0008061	chitin binding
823	TraesCS1A01G326800	8.6.74-10.1.74	GO:0008061	chitin binding
824	TraesCS1A01G334800	8.6.20-8.6.74	GO:0055114	oxidation-reduction process
825	TraesCS1A01G334800	8.6.20-8.6.74	GO:0020037	heme binding
826	TraesCS1A01G334800	8.6.20-8.6.74	GO:0005506	iron ion binding
827	TraesCS1A01G334800	8.6.20-8.6.74	GO:0016705	oxidoreductase activity, acting on paired donors, with incorporation or reduction of molecular oxygen
828	TraesCS1A01G335100	10.1.20-10.1.94	GO:0046983	protein dimerization activity
829	TraesCS1A01G335100	10.1.20-10.1.94	GO:0008168	methyltransferase activity
830	TraesCS1A01G335100	10.1.20-10.1.94	GO:0008171	O-methyltransferase activity
831	TraesCS1A01G335300	10.1.20-10.1.94	GO:0046983	protein dimerization activity
832	TraesCS1A01G335300	10.1.20-10.1.94	GO:0008168	methyltransferase activity
833	TraesCS1A01G335300	10.1.20-10.1.94	GO:0008171	O-methyltransferase activity
834	TraesCS1A01G335800	8.6.20-8.6.74	GO:0046983	protein dimerization activity
835	TraesCS1A01G335800	8.6.20-8.6.74	GO:0008171	O-methyltransferase activity
836	TraesCS1A01G335800	8.6.20-8.6.74	GO:0008168	methyltransferase activity
837	TraesCS1A01G340100	8.6.20-10.1.20	GO:0019538	protein metabolic process
838	TraesCS1A01G340100	8.6.20-10.1.20	GO:0005524	ATP binding
839	TraesCS1A01G341500	8.6.128-10.1.128	GO:0005515	protein binding
840	TraesCS1A01G341500	8.6.128-10.1.128	GO:0008017	microtubule binding
841	TraesCS1A01G341500	8.6.128-10.1.128	GO:0007018	microtubule-based movement
842	TraesCS1A01G341500	8.6.128-10.1.128	GO:0003777	microtubule motor activity
843	TraesCS1A01G341500	8.6.128-10.1.128	GO:0005524	ATP binding
844	TraesCS1A01G341600	8.6.128-10.1.128	GO:0004871	NA
845	TraesCS1A01G341600	8.6.128-10.1.128	GO:0000160	phosphorelay signal transduction system
846	TraesCS1A01G341900	8.6.20-8.6.94	GO:0005515	protein binding
847	TraesCS1A01G342400	8.6.20-10.1.20	GO:0020037	heme binding
848	TraesCS1A01G342400	8.6.20-10.1.20	GO:0006979	response to oxidative stress
849	TraesCS1A01G342400	8.6.20-10.1.20	GO:0004601	peroxidase activity
850	TraesCS1A01G342400	8.6.20-10.1.20	GO:0055114	oxidation-reduction process
851	TraesCS1A01G346500	8.6.128-10.1.128	GO:0046872	metal ion binding
852	TraesCS1A01G346500	8.6.74-10.1.74	GO:0046872	metal ion binding
853	TraesCS1A01G348000	10.1.74-10.1.94	GO:0009055	electron transfer activity
854	TraesCS1A01G348000	10.1.20-10.1.74	GO:0009055	electron transfer activity
855	TraesCS1A01G348800	8.6.20-8.6.74	GO:0016705	oxidoreductase activity, acting on paired donors, with incorporation or reduction of molecular oxygen
856	TraesCS1A01G348800	8.6.20-8.6.74	GO:0016705	oxidoreductase activity, acting on paired donors, with incorporation or reduction of molecular oxygen
857	TraesCS1A01G348800	8.6.20-8.6.74	GO:0055114	oxidation-reduction process
858	TraesCS1A01G348800	8.6.20-8.6.74	GO:0005506	iron ion binding
859	TraesCS1A01G348800	8.6.20-8.6.74	GO:0055114	oxidation-reduction process
860	TraesCS1A01G348800	8.6.20-8.6.74	GO:0005506	iron ion binding
861	TraesCS1A01G348800	8.6.20-8.6.74	GO:0020037	heme binding
862	TraesCS1A01G348800	8.6.20-8.6.74	GO:0020037	heme binding
863	TraesCS1A01G350000	10.1.20-10.1.74	GO:0016020	membrane
864	TraesCS1A01G350000	10.1.20-10.1.74	GO:0016020	membrane
865	TraesCS1A01G350000	10.1.20-10.1.74	GO:0016020	membrane
866	TraesCS1A01G351100	10.1.94-10.1.128	GO:0005515	protein binding
867	TraesCS1A01G351100	10.1.20-10.1.94	GO:0005515	protein binding
868	TraesCS1A01G352200	8.6.128-10.1.128	GO:0005509	calcium ion binding
869	TraesCS1A01G352200	8.6.74-10.1.74	GO:0005509	calcium ion binding
870	TraesCS1A01G352700	8.6.20-8.6.74	GO:0005524	ATP binding
871	TraesCS1A01G352700	8.6.20-8.6.74	GO:0006457	protein folding
872	TraesCS1A01G352700	8.6.20-8.6.74	GO:0005524	ATP binding
873	TraesCS1A01G352700	8.6.20-8.6.74	GO:0051082	unfolded protein binding
874	TraesCS1A01G352700	10.1.20-10.1.74	GO:0005524	ATP binding
875	TraesCS1A01G352700	10.1.20-10.1.74	GO:0006457	protein folding
876	TraesCS1A01G352700	10.1.20-10.1.74	GO:0005524	ATP binding
877	TraesCS1A01G352700	10.1.20-10.1.74	GO:0051082	unfolded protein binding
878	TraesCS1A01G352700	8.6.94-10.1.94	GO:0005524	ATP binding
879	TraesCS1A01G352700	8.6.94-10.1.94	GO:0006457	protein folding
880	TraesCS1A01G352700	8.6.94-10.1.94	GO:0005524	ATP binding
881	TraesCS1A01G352700	8.6.94-10.1.94	GO:0051082	unfolded protein binding
882	TraesCS1A01G352700	10.1.94-10.1.128	GO:0005524	ATP binding
883	TraesCS1A01G352700	10.1.94-10.1.128	GO:0006457	protein folding
884	TraesCS1A01G352700	10.1.94-10.1.128	GO:0005524	ATP binding
885	TraesCS1A01G352700	10.1.94-10.1.128	GO:0051082	unfolded protein binding
886	TraesCS1A01G352700	8.6.74-10.1.74	GO:0005524	ATP binding
887	TraesCS1A01G352700	8.6.74-10.1.74	GO:0006457	protein folding
888	TraesCS1A01G352700	8.6.74-10.1.74	GO:0005524	ATP binding
889	TraesCS1A01G352700	8.6.74-10.1.74	GO:0051082	unfolded protein binding
890	TraesCS1A01G352700	10.1.74-10.1.128	GO:0005524	ATP binding
891	TraesCS1A01G352700	10.1.74-10.1.128	GO:0006457	protein folding
892	TraesCS1A01G352700	10.1.74-10.1.128	GO:0005524	ATP binding
893	TraesCS1A01G352700	10.1.74-10.1.128	GO:0051082	unfolded protein binding
894	TraesCS1A01G355300	10.1.20-10.1.74	GO:0042742	defense response to bacterium
895	TraesCS1A01G355300	10.1.20-10.1.74	GO:0050832	defense response to fungus
896	TraesCS1A01G356800	8.6.20-8.6.94	GO:0005975	carbohydrate metabolic process
897	TraesCS1A01G356800	8.6.20-8.6.94	GO:0004553	hydrolase activity, hydrolyzing O-glycosyl compounds
898	TraesCS1A01G358400	10.1.74-10.1.94	GO:0043565	sequence-specific DNA binding
899	TraesCS1A01G358400	10.1.74-10.1.94	GO:0003700	DNA-binding transcription factor activity
900	TraesCS1A01G358400	10.1.74-10.1.94	GO:0006355	regulation of transcription, DNA-templated
901	TraesCS1A01G358700	10.1.20-10.1.74	GO:0008146	sulfotransferase activity
902	TraesCS1A01G358700	10.1.74-10.1.128	GO:0008146	sulfotransferase activity
903	TraesCS1A01G358700	10.1.94-10.1.128	GO:0008146	sulfotransferase activity
904	TraesCS1A01G360000	10.1.20-10.1.74	GO:0046982	protein heterodimerization activity
905	TraesCS1A01G360000	10.1.20-10.1.74	GO:0003677	DNA binding
906	TraesCS1A01G360000	10.1.20-10.1.74	GO:0000786	nucleosome
907	TraesCS1A01G360000	10.1.74-10.1.128	GO:0046982	protein heterodimerization activity
908	TraesCS1A01G360000	10.1.74-10.1.128	GO:0003677	DNA binding
909	TraesCS1A01G360000	10.1.74-10.1.128	GO:0000786	nucleosome
910	TraesCS1A01G360000	8.6.74-10.1.74	GO:0046982	protein heterodimerization activity
911	TraesCS1A01G360000	8.6.74-10.1.74	GO:0003677	DNA binding
912	TraesCS1A01G360000	8.6.74-10.1.74	GO:0000786	nucleosome
913	TraesCS1A01G360100	10.1.20-10.1.94	GO:0005634	nucleus
914	TraesCS1A01G360100	10.1.20-10.1.94	GO:0000786	nucleosome
915	TraesCS1A01G360100	10.1.20-10.1.94	GO:0006334	nucleosome assembly
916	TraesCS1A01G360100	10.1.20-10.1.94	GO:0046982	protein heterodimerization activity
917	TraesCS1A01G360100	10.1.20-10.1.94	GO:0003677	DNA binding
918	TraesCS1A01G360100	10.1.20-10.1.74	GO:0005634	nucleus
919	TraesCS1A01G360100	10.1.20-10.1.74	GO:0000786	nucleosome
920	TraesCS1A01G360100	10.1.20-10.1.74	GO:0006334	nucleosome assembly
921	TraesCS1A01G360100	10.1.20-10.1.74	GO:0046982	protein heterodimerization activity
922	TraesCS1A01G360100	10.1.20-10.1.74	GO:0003677	DNA binding
923	TraesCS1A01G360100	10.1.74-10.1.128	GO:0005634	nucleus
924	TraesCS1A01G360100	10.1.74-10.1.128	GO:0000786	nucleosome
925	TraesCS1A01G360100	10.1.74-10.1.128	GO:0006334	nucleosome assembly
926	TraesCS1A01G360100	10.1.74-10.1.128	GO:0046982	protein heterodimerization activity
927	TraesCS1A01G360100	10.1.74-10.1.128	GO:0003677	DNA binding
928	TraesCS1A01G360200	8.6.74-10.1.74	GO:0003677	DNA binding
929	TraesCS1A01G360200	8.6.74-10.1.74	GO:0000786	nucleosome
930	TraesCS1A01G360200	8.6.74-10.1.74	GO:0046982	protein heterodimerization activity
931	TraesCS1A01G360200	10.1.94-10.1.128	GO:0003677	DNA binding
932	TraesCS1A01G360200	10.1.94-10.1.128	GO:0000786	nucleosome
933	TraesCS1A01G360200	10.1.94-10.1.128	GO:0046982	protein heterodimerization activity
934	TraesCS1A01G360200	10.1.20-10.1.74	GO:0003677	DNA binding
935	TraesCS1A01G360200	10.1.20-10.1.74	GO:0000786	nucleosome
936	TraesCS1A01G360200	10.1.20-10.1.74	GO:0046982	protein heterodimerization activity
937	TraesCS1A01G360200	10.1.74-10.1.94	GO:0003677	DNA binding
938	TraesCS1A01G360200	10.1.74-10.1.94	GO:0000786	nucleosome
939	TraesCS1A01G360200	10.1.74-10.1.94	GO:0046982	protein heterodimerization activity
940	TraesCS1A01G360200	10.1.74-10.1.128	GO:0003677	DNA binding
941	TraesCS1A01G360200	10.1.74-10.1.128	GO:0000786	nucleosome
942	TraesCS1A01G360200	10.1.74-10.1.128	GO:0046982	protein heterodimerization activity
943	TraesCS1A01G360200	8.6.20-8.6.128	GO:0003677	DNA binding
944	TraesCS1A01G360200	8.6.20-8.6.128	GO:0000786	nucleosome
945	TraesCS1A01G360200	8.6.20-8.6.128	GO:0046982	protein heterodimerization activity
946	TraesCS1A01G360200	8.6.94-10.1.94	GO:0003677	DNA binding
947	TraesCS1A01G360200	8.6.94-10.1.94	GO:0000786	nucleosome
948	TraesCS1A01G360200	8.6.94-10.1.94	GO:0046982	protein heterodimerization activity
949	TraesCS1A01G360700	10.1.20-10.1.94	GO:0004553	hydrolase activity, hydrolyzing O-glycosyl compounds
950	TraesCS1A01G360700	10.1.20-10.1.94	GO:0003824	catalytic activity
951	TraesCS1A01G360700	10.1.20-10.1.94	GO:0005975	carbohydrate metabolic process
952	TraesCS1A01G360700	10.1.20-10.1.94	GO:0003824	catalytic activity
953	TraesCS1A01G360700	10.1.20-10.1.94	GO:0003824	catalytic activity
954	TraesCS1A01G360700	10.1.20-10.1.94	GO:0005975	carbohydrate metabolic process
955	TraesCS1A01G360700	10.1.20-10.1.94	GO:0005975	carbohydrate metabolic process
956	TraesCS1A01G360700	10.1.20-10.1.94	GO:0004553	hydrolase activity, hydrolyzing O-glycosyl compounds
957	TraesCS1A01G360700	10.1.20-10.1.94	GO:0004553	hydrolase activity, hydrolyzing O-glycosyl compounds
958	TraesCS1A01G361200	8.6.20-8.6.94	GO:0003677	DNA binding
959	TraesCS1A01G361200	8.6.20-8.6.94	GO:0006281	DNA repair
960	TraesCS1A01G361200	8.6.20-8.6.94	GO:0003824	catalytic activity
961	TraesCS1A01G361200	8.6.20-8.6.94	GO:0016788	hydrolase activity, acting on ester bonds
962	TraesCS1A01G361200	8.6.20-8.6.94	GO:0004518	nuclease activity
963	TraesCS1A01G361400	10.1.74-10.1.128	GO:0042026	protein refolding
964	TraesCS1A01G361400	10.1.74-10.1.128	GO:0005524	ATP binding
965	TraesCS1A01G361400	10.1.74-10.1.128	GO:0006457	protein folding
966	TraesCS1A01G361400	10.1.74-10.1.128	GO:0005737	cytoplasm
967	TraesCS1A01G361400	10.1.20-10.1.94	GO:0042026	protein refolding
968	TraesCS1A01G361400	10.1.20-10.1.94	GO:0005524	ATP binding
969	TraesCS1A01G361400	10.1.20-10.1.94	GO:0006457	protein folding
970	TraesCS1A01G361400	10.1.20-10.1.94	GO:0005737	cytoplasm
971	TraesCS1A01G361500	10.1.20-10.1.94	GO:0045892	negative regulation of transcription, DNA-templated
972	TraesCS1A01G361500	10.1.20-10.1.94	GO:0005634	nucleus
973	TraesCS1A01G361500	10.1.20-10.1.94	GO:0003677	DNA binding
974	TraesCS1A01G361600	10.1.20-10.1.74	GO:0003677	DNA binding
975	TraesCS1A01G361600	10.1.20-10.1.74	GO:0046982	protein heterodimerization activity
976	TraesCS1A01G361600	10.1.20-10.1.74	GO:0000786	nucleosome
977	TraesCS1A01G361600	8.6.74-10.1.74	GO:0003677	DNA binding
978	TraesCS1A01G361600	8.6.74-10.1.74	GO:0046982	protein heterodimerization activity
979	TraesCS1A01G361600	8.6.74-10.1.74	GO:0000786	nucleosome
980	TraesCS1A01G361600	10.1.74-10.1.128	GO:0003677	DNA binding
981	TraesCS1A01G361600	10.1.74-10.1.128	GO:0046982	protein heterodimerization activity
982	TraesCS1A01G361600	10.1.74-10.1.128	GO:0000786	nucleosome
983	TraesCS1A01G361700	10.1.74-10.1.128	GO:0000786	nucleosome
984	TraesCS1A01G361700	10.1.74-10.1.128	GO:0003677	DNA binding
985	TraesCS1A01G361700	10.1.74-10.1.128	GO:0046982	protein heterodimerization activity
986	TraesCS1A01G361700	10.1.94-10.1.128	GO:0000786	nucleosome
987	TraesCS1A01G361700	10.1.94-10.1.128	GO:0003677	DNA binding
988	TraesCS1A01G361700	10.1.94-10.1.128	GO:0046982	protein heterodimerization activity
989	TraesCS1A01G361700	10.1.20-10.1.74	GO:0000786	nucleosome
990	TraesCS1A01G361700	10.1.20-10.1.74	GO:0003677	DNA binding
991	TraesCS1A01G361700	10.1.20-10.1.74	GO:0046982	protein heterodimerization activity
992	TraesCS1A01G361700	10.1.20-10.1.94	GO:0000786	nucleosome
993	TraesCS1A01G361700	10.1.20-10.1.94	GO:0003677	DNA binding
994	TraesCS1A01G361700	10.1.20-10.1.94	GO:0046982	protein heterodimerization activity
995	TraesCS1A01G361700	8.6.74-10.1.74	GO:0000786	nucleosome
996	TraesCS1A01G361700	8.6.74-10.1.74	GO:0003677	DNA binding
997	TraesCS1A01G361700	8.6.74-10.1.74	GO:0046982	protein heterodimerization activity
998	TraesCS1A01G361700	8.6.94-10.1.94	GO:0000786	nucleosome
999	TraesCS1A01G361700	8.6.94-10.1.94	GO:0003677	DNA binding
1000	TraesCS1A01G361700	8.6.94-10.1.94	GO:0046982	protein heterodimerization activity
1001	TraesCS1A01G361900	10.1.20-10.1.74	GO:0000786	nucleosome
1002	TraesCS1A01G361900	10.1.20-10.1.74	GO:0003677	DNA binding
1003	TraesCS1A01G361900	10.1.20-10.1.74	GO:0046982	protein heterodimerization activity
1004	TraesCS1A01G362200	8.6.128-10.1.128	GO:0005515	protein binding
1005	TraesCS1A01G365100	10.1.20-10.1.94	GO:0005515	protein binding
1006	TraesCS1A01G365100	10.1.20-10.1.94	GO:0004630	phospholipase D activity
1007	TraesCS1A01G365100	10.1.20-10.1.94	GO:0005509	calcium ion binding
1008	TraesCS1A01G365100	10.1.20-10.1.94	GO:0046470	phosphatidylcholine metabolic process
1009	TraesCS1A01G365100	10.1.20-10.1.94	GO:0005515	protein binding
1010	TraesCS1A01G365100	10.1.20-10.1.94	GO:0003824	catalytic activity
1011	TraesCS1A01G365100	10.1.20-10.1.94	GO:0003824	catalytic activity
1012	TraesCS1A01G365100	10.1.20-10.1.94	GO:0016020	membrane
1013	TraesCS1A01G365100	10.1.94-10.1.128	GO:0005515	protein binding
1014	TraesCS1A01G365100	10.1.94-10.1.128	GO:0004630	phospholipase D activity
1015	TraesCS1A01G365100	10.1.94-10.1.128	GO:0005509	calcium ion binding
1016	TraesCS1A01G365100	10.1.94-10.1.128	GO:0046470	phosphatidylcholine metabolic process
1017	TraesCS1A01G365100	10.1.94-10.1.128	GO:0005515	protein binding
1018	TraesCS1A01G365100	10.1.94-10.1.128	GO:0003824	catalytic activity
1019	TraesCS1A01G365100	10.1.94-10.1.128	GO:0003824	catalytic activity
1020	TraesCS1A01G365100	10.1.94-10.1.128	GO:0016020	membrane
1021	TraesCS1A01G365100	10.1.20-10.1.74	GO:0005515	protein binding
1022	TraesCS1A01G365100	10.1.20-10.1.74	GO:0004630	phospholipase D activity
1023	TraesCS1A01G365100	10.1.20-10.1.74	GO:0005509	calcium ion binding
1024	TraesCS1A01G365100	10.1.20-10.1.74	GO:0046470	phosphatidylcholine metabolic process
1025	TraesCS1A01G365100	10.1.20-10.1.74	GO:0005515	protein binding
1026	TraesCS1A01G365100	10.1.20-10.1.74	GO:0003824	catalytic activity
1027	TraesCS1A01G365100	10.1.20-10.1.74	GO:0003824	catalytic activity
1028	TraesCS1A01G365100	10.1.20-10.1.74	GO:0016020	membrane
1029	TraesCS1A01G365100	10.1.74-10.1.128	GO:0005515	protein binding
1030	TraesCS1A01G365100	10.1.74-10.1.128	GO:0004630	phospholipase D activity
1031	TraesCS1A01G365100	10.1.74-10.1.128	GO:0005509	calcium ion binding
1032	TraesCS1A01G365100	10.1.74-10.1.128	GO:0046470	phosphatidylcholine metabolic process
1033	TraesCS1A01G365100	10.1.74-10.1.128	GO:0005515	protein binding
1034	TraesCS1A01G365100	10.1.74-10.1.128	GO:0003824	catalytic activity
1035	TraesCS1A01G365100	10.1.74-10.1.128	GO:0003824	catalytic activity
1036	TraesCS1A01G365100	10.1.74-10.1.128	GO:0016020	membrane
1037	TraesCS1A01G365200	10.1.74-10.1.128	GO:0004650	polygalacturonase activity
1038	TraesCS1A01G365200	10.1.74-10.1.128	GO:0005975	carbohydrate metabolic process
1039	TraesCS1A01G365200	8.6.20-10.1.20	GO:0004650	polygalacturonase activity
1040	TraesCS1A01G365200	8.6.20-10.1.20	GO:0005975	carbohydrate metabolic process
1041	TraesCS1A01G365200	8.6.20-8.6.128	GO:0004650	polygalacturonase activity
1042	TraesCS1A01G365200	8.6.20-8.6.128	GO:0005975	carbohydrate metabolic process
1043	TraesCS1A01G365300	10.1.94-10.1.128	GO:0004650	polygalacturonase activity
1044	TraesCS1A01G365300	10.1.94-10.1.128	GO:0005975	carbohydrate metabolic process
1045	TraesCS1A01G365300	10.1.20-10.1.94	GO:0004650	polygalacturonase activity
1046	TraesCS1A01G365300	10.1.20-10.1.94	GO:0005975	carbohydrate metabolic process
1047	TraesCS1A01G371000	8.6.74-8.6.128	GO:0005515	protein binding
1048	TraesCS1A01G371000	8.6.94-8.6.128	GO:0005515	protein binding
1049	TraesCS1A01G371000	8.6.128-10.1.128	GO:0005515	protein binding
1050	TraesCS1A01G372300	8.6.94-10.1.94	GO:0006355	regulation of transcription, DNA-templated
1051	TraesCS1A01G372300	8.6.94-10.1.94	GO:0003700	DNA-binding transcription factor activity
1052	TraesCS1A01G372300	8.6.94-10.1.94	GO:0003677	DNA binding
1053	TraesCS1A01G373700	10.1.20-10.1.74	GO:0043531	ADP binding
1054	TraesCS1A01G373700	8.6.94-10.1.94	GO:0043531	ADP binding
1055	TraesCS1A01G373700	8.6.20-8.6.74	GO:0043531	ADP binding
1056	TraesCS1A01G379200	8.6.74-8.6.128	GO:0003676	nucleic acid binding
1057	TraesCS1A01G379200	8.6.94-8.6.128	GO:0003676	nucleic acid binding
1058	TraesCS1A01G379200	10.1.20-10.1.94	GO:0003676	nucleic acid binding
1059	TraesCS1A01G379200	10.1.20-10.1.74	GO:0003676	nucleic acid binding
1060	TraesCS1A01G379200	10.1.74-10.1.128	GO:0003676	nucleic acid binding
1061	TraesCS1A01G379200	8.6.20-8.6.94	GO:0003676	nucleic acid binding
1062	TraesCS1A01G379200	10.1.94-10.1.128	GO:0003676	nucleic acid binding
1063	TraesCS1A01G384200	10.1.20-10.1.94	GO:0005634	nucleus
1064	TraesCS1A01G384200	10.1.20-10.1.94	GO:0005634	nucleus
1065	TraesCS1A01G384200	10.1.20-10.1.94	GO:0006260	DNA replication
1066	TraesCS1A01G384200	10.1.20-10.1.94	GO:0006260	DNA replication
1067	TraesCS1A01G387100	10.1.20-10.1.94	GO:0006397	mRNA processing
1068	TraesCS1A01G391200	10.1.74-10.1.94	GO:0005515	protein binding
1069	TraesCS1A01G391200	10.1.20-10.1.94	GO:0005515	protein binding
1070	TraesCS1A01G391200	10.1.20-10.1.128	GO:0005515	protein binding
1071	TraesCS1A01G391200	10.1.74-10.1.128	GO:0005515	protein binding
1072	TraesCS1A01G400000	10.1.20-10.1.94	GO:0005515	protein binding
1073	TraesCS1A01G402400	8.6.20-8.6.74	GO:0004707	MAP kinase activity
1074	TraesCS1A01G402400	8.6.20-8.6.74	GO:0006468	protein phosphorylation
1075	TraesCS1A01G402400	8.6.20-8.6.74	GO:0004672	protein kinase activity
1076	TraesCS1A01G402400	8.6.20-8.6.74	GO:0004672	protein kinase activity
1077	TraesCS1A01G402400	8.6.20-8.6.74	GO:0005524	ATP binding
1078	TraesCS1A01G402400	8.6.20-8.6.74	GO:0004707	MAP kinase activity
1079	TraesCS1A01G402400	8.6.20-8.6.74	GO:0006468	protein phosphorylation
1080	TraesCS1A01G402400	8.6.20-8.6.74	GO:0005524	ATP binding
1081	TraesCS1A01G403700	8.6.20-8.6.128	GO:0004857	enzyme inhibitor activity
1082	TraesCS1A01G404900	10.1.20-10.1.74	GO:0003677	DNA binding
1083	TraesCS1A01G405000	10.1.20-10.1.74	GO:0003677	DNA binding
1084	TraesCS1A01G405100	8.6.128-10.1.128	GO:0003677	DNA binding
1085	TraesCS1A01G405100	8.6.74-8.6.128	GO:0003677	DNA binding
1086	TraesCS1A01G407600	10.1.20-10.1.74	GO:0055114	oxidation-reduction process
1087	TraesCS1A01G407600	10.1.20-10.1.74	GO:0016491	oxidoreductase activity
1088	TraesCS1A01G407600	8.6.20-8.6.94	GO:0055114	oxidation-reduction process
1089	TraesCS1A01G407600	8.6.20-8.6.94	GO:0016491	oxidoreductase activity
1090	TraesCS1A01G407600	8.6.20-8.6.74	GO:0055114	oxidation-reduction process
1091	TraesCS1A01G407600	8.6.20-8.6.74	GO:0016491	oxidoreductase activity
1092	TraesCS1A01G407600	8.6.128-10.1.128	GO:0055114	oxidation-reduction process
1093	TraesCS1A01G407600	8.6.128-10.1.128	GO:0016491	oxidoreductase activity
1094	TraesCS1A01G407600	8.6.20-8.6.128	GO:0055114	oxidation-reduction process
1095	TraesCS1A01G407600	8.6.20-8.6.128	GO:0016491	oxidoreductase activity
1096	TraesCS1A01G407800	10.1.20-10.1.128	GO:0008152	metabolic process
1097	TraesCS1A01G407800	10.1.20-10.1.128	GO:0006629	lipid metabolic process
1098	TraesCS1A01G407800	10.1.20-10.1.128	GO:0006629	lipid metabolic process
1099	TraesCS1A01G407800	10.1.20-10.1.128	GO:0008152	metabolic process
1100	TraesCS1A01G407800	10.1.20-10.1.128	GO:0008152	metabolic process
1101	TraesCS1A01G407800	10.1.20-10.1.128	GO:0006629	lipid metabolic process
1102	TraesCS1A01G407800	10.1.20-10.1.74	GO:0008152	metabolic process
1103	TraesCS1A01G407800	10.1.20-10.1.74	GO:0006629	lipid metabolic process
1104	TraesCS1A01G407800	10.1.20-10.1.74	GO:0006629	lipid metabolic process
1105	TraesCS1A01G407800	10.1.20-10.1.74	GO:0008152	metabolic process
1106	TraesCS1A01G407800	10.1.20-10.1.74	GO:0008152	metabolic process
1107	TraesCS1A01G407800	10.1.20-10.1.74	GO:0006629	lipid metabolic process
1108	TraesCS1A01G408900	8.6.20-8.6.128	GO:0004252	serine-type endopeptidase activity
1109	TraesCS1A01G408900	8.6.20-8.6.128	GO:0006508	proteolysis
1110	TraesCS1A01G408900	8.6.20-8.6.128	GO:0005515	protein binding
1111	TraesCS1A01G408900	8.6.20-8.6.74	GO:0004252	serine-type endopeptidase activity
1112	TraesCS1A01G408900	8.6.20-8.6.74	GO:0006508	proteolysis
1113	TraesCS1A01G408900	8.6.20-8.6.74	GO:0005515	protein binding
1114	TraesCS1A01G408900	10.1.20-10.1.74	GO:0004252	serine-type endopeptidase activity
1115	TraesCS1A01G408900	10.1.20-10.1.74	GO:0006508	proteolysis
1116	TraesCS1A01G408900	10.1.20-10.1.74	GO:0005515	protein binding
1117	TraesCS1A01G408900	8.6.20-8.6.94	GO:0004252	serine-type endopeptidase activity
1118	TraesCS1A01G408900	8.6.20-8.6.94	GO:0006508	proteolysis
1119	TraesCS1A01G408900	8.6.20-8.6.94	GO:0005515	protein binding
1120	TraesCS1A01G409300	10.1.20-10.1.94	GO:0043531	ADP binding
1121	TraesCS1A01G409300	8.6.20-8.6.128	GO:0043531	ADP binding
1122	TraesCS1A01G409300	8.6.20-8.6.94	GO:0043531	ADP binding
1123	TraesCS1A01G409300	10.1.20-10.1.128	GO:0043531	ADP binding
1124	TraesCS1A01G409300	10.1.20-10.1.74	GO:0043531	ADP binding
1125	TraesCS1A01G409400	8.6.20-8.6.128	GO:0043531	ADP binding
1126	TraesCS1A01G409400	10.1.20-10.1.128	GO:0043531	ADP binding
1127	TraesCS1A01G419100	8.6.128-10.1.128	GO:0003677	DNA binding
1128	TraesCS1A01G421300	8.6.128-10.1.128	GO:0003677	DNA binding
1129	TraesCS1A01G421300	8.6.128-10.1.128	GO:0046982	protein heterodimerization activity
1130	TraesCS1A01G421300	8.6.128-10.1.128	GO:0000786	nucleosome
1131	TraesCS1A01G421300	8.6.94-8.6.128	GO:0003677	DNA binding
1132	TraesCS1A01G421300	8.6.94-8.6.128	GO:0046982	protein heterodimerization activity
1133	TraesCS1A01G421300	8.6.94-8.6.128	GO:0000786	nucleosome
1134	TraesCS1A01G421300	8.6.20-8.6.128	GO:0003677	DNA binding
1135	TraesCS1A01G421300	8.6.20-8.6.128	GO:0046982	protein heterodimerization activity
1136	TraesCS1A01G421300	8.6.20-8.6.128	GO:0000786	nucleosome
1137	TraesCS1A01G421300	8.6.74-8.6.128	GO:0003677	DNA binding
1138	TraesCS1A01G421300	8.6.74-8.6.128	GO:0046982	protein heterodimerization activity
1139	TraesCS1A01G421300	8.6.74-8.6.128	GO:0000786	nucleosome
1140	TraesCS1A01G422900	8.6.128-10.1.128	GO:0005975	carbohydrate metabolic process
1141	TraesCS1A01G422900	8.6.128-10.1.128	GO:0004553	hydrolase activity, hydrolyzing O-glycosyl compounds
1142	TraesCS1A01G426000	10.1.74-10.1.94	GO:0043531	ADP binding
1143	TraesCS1A01G426000	10.1.74-10.1.94	GO:0043531	ADP binding
1144	TraesCS1A01G426000	10.1.20-10.1.94	GO:0043531	ADP binding
1145	TraesCS1A01G426000	10.1.20-10.1.94	GO:0043531	ADP binding
1146	TraesCS1A01G426000	10.1.20-10.1.128	GO:0043531	ADP binding
1147	TraesCS1A01G426000	10.1.20-10.1.128	GO:0043531	ADP binding
1148	TraesCS1A01G426000	10.1.74-10.1.128	GO:0043531	ADP binding
1149	TraesCS1A01G426000	10.1.74-10.1.128	GO:0043531	ADP binding
1150	TraesCS1A01G432600	10.1.74-10.1.128	GO:0016579	protein deubiquitination
1151	TraesCS1A01G432600	10.1.74-10.1.128	GO:0006511	ubiquitin-dependent protein catabolic process
1152	TraesCS1A01G432600	10.1.74-10.1.128	GO:0036459	thiol-dependent ubiquitinyl hydrolase activity
1153	TraesCS1A01G432600	10.1.74-10.1.94	GO:0016579	protein deubiquitination
1154	TraesCS1A01G432600	10.1.74-10.1.94	GO:0006511	ubiquitin-dependent protein catabolic process
1155	TraesCS1A01G432600	10.1.74-10.1.94	GO:0036459	thiol-dependent ubiquitinyl hydrolase activity
1156	TraesCS1A01G432600	8.6.94-10.1.94	GO:0016579	protein deubiquitination
1157	TraesCS1A01G432600	8.6.94-10.1.94	GO:0006511	ubiquitin-dependent protein catabolic process
1158	TraesCS1A01G432600	8.6.94-10.1.94	GO:0036459	thiol-dependent ubiquitinyl hydrolase activity
1159	TraesCS1A01G432600	8.6.128-10.1.128	GO:0016579	protein deubiquitination
1160	TraesCS1A01G432600	8.6.128-10.1.128	GO:0006511	ubiquitin-dependent protein catabolic process
1161	TraesCS1A01G432600	8.6.128-10.1.128	GO:0036459	thiol-dependent ubiquitinyl hydrolase activity
1162	TraesCS1A01G432600	10.1.20-10.1.74	GO:0016579	protein deubiquitination
1163	TraesCS1A01G432600	10.1.20-10.1.74	GO:0006511	ubiquitin-dependent protein catabolic process
1164	TraesCS1A01G432600	10.1.20-10.1.74	GO:0036459	thiol-dependent ubiquitinyl hydrolase activity
1165	TraesCS1A01G432700	10.1.74-10.1.128	GO:1990879	CST complex
1166	TraesCS1A01G432700	10.1.74-10.1.128	GO:0003697	single-stranded DNA binding
1167	TraesCS1A01G432700	8.6.74-10.1.74	GO:1990879	CST complex
1168	TraesCS1A01G432700	8.6.74-10.1.74	GO:0003697	single-stranded DNA binding
1169	TraesCS1A01G432700	10.1.74-10.1.94	GO:1990879	CST complex
1170	TraesCS1A01G432700	10.1.74-10.1.94	GO:0003697	single-stranded DNA binding
1171	TraesCS1A01G435100	8.6.128-10.1.128	GO:0005509	calcium ion binding
1172	TraesCS1A01G435100	8.6.74-8.6.128	GO:0005509	calcium ion binding
1173	TraesCS1A01G435100	8.6.94-8.6.128	GO:0005509	calcium ion binding
1174	TraesCS1A01G436200	8.6.20-8.6.128	GO:0043531	ADP binding
1175	TraesCS1A01G436200	8.6.128-10.1.128	GO:0043531	ADP binding
1176	TraesCS1A01G436900	8.6.94-10.1.94	GO:0005515	protein binding
1177	TraesCS1A01G436900	8.6.128-10.1.128	GO:0005515	protein binding
1178	TraesCS1A01G437200	8.6.128-10.1.128	GO:0043531	ADP binding
1179	TraesCS1A01G442200	10.1.20-10.1.74	GO:0016705	oxidoreductase activity, acting on paired donors, with incorporation or reduction of molecular oxygen
1180	TraesCS1A01G442200	10.1.20-10.1.74	GO:0020037	heme binding
1181	TraesCS1A01G442200	10.1.20-10.1.74	GO:0055114	oxidation-reduction process
1182	TraesCS1A01G442200	10.1.20-10.1.74	GO:0005506	iron ion binding
1183	TraesCS1A01G442200	10.1.74-10.1.94	GO:0016705	oxidoreductase activity, acting on paired donors, with incorporation or reduction of molecular oxygen
1184	TraesCS1A01G442200	10.1.74-10.1.94	GO:0020037	heme binding
1185	TraesCS1A01G442200	10.1.74-10.1.94	GO:0055114	oxidation-reduction process
1186	TraesCS1A01G442200	10.1.74-10.1.94	GO:0005506	iron ion binding
1187	TraesCS1A01G442200	10.1.74-10.1.128	GO:0016705	oxidoreductase activity, acting on paired donors, with incorporation or reduction of molecular oxygen
1188	TraesCS1A01G442200	10.1.74-10.1.128	GO:0020037	heme binding
1189	TraesCS1A01G442200	10.1.74-10.1.128	GO:0055114	oxidation-reduction process
1190	TraesCS1A01G442200	10.1.74-10.1.128	GO:0005506	iron ion binding
1191	TraesCS1A01G442300	8.6.20-8.6.74	GO:0020037	heme binding
1192	TraesCS1A01G442300	8.6.20-8.6.74	GO:0005506	iron ion binding
1193	TraesCS1A01G442300	8.6.20-8.6.74	GO:0016705	oxidoreductase activity, acting on paired donors, with incorporation or reduction of molecular oxygen
1194	TraesCS1A01G442300	8.6.20-8.6.74	GO:0055114	oxidation-reduction process
1195	TraesCS1A01G443900	8.6.128-10.1.128	GO:0003978	UDP-glucose 4-epimerase activity
1196	TraesCS1A01G443900	8.6.128-10.1.128	GO:0006012	galactose metabolic process
1197	TraesCS1A01G443900	8.6.20-8.6.128	GO:0003978	UDP-glucose 4-epimerase activity
1198	TraesCS1A01G443900	8.6.20-8.6.128	GO:0006012	galactose metabolic process
1199	TraesCS1A01G443900	8.6.20-8.6.74	GO:0003978	UDP-glucose 4-epimerase activity
1200	TraesCS1A01G443900	8.6.20-8.6.74	GO:0006012	galactose metabolic process
1201	TraesCS1B01G000300	10.1.74-10.1.94	GO:0043531	ADP binding
1202	TraesCS1B01G000300	10.1.20-10.1.74	GO:0043531	ADP binding
1203	TraesCS1B01G000300	10.1.74-10.1.128	GO:0043531	ADP binding
1204	TraesCS1B01G001700	10.1.74-10.1.94	GO:0005506	iron ion binding
1205	TraesCS1B01G001700	10.1.74-10.1.94	GO:0020037	heme binding
1206	TraesCS1B01G001700	10.1.74-10.1.94	GO:0016705	oxidoreductase activity, acting on paired donors, with incorporation or reduction of molecular oxygen
1207	TraesCS1B01G001700	10.1.74-10.1.94	GO:0055114	oxidation-reduction process
1208	TraesCS1B01G002400	8.6.128-10.1.128	GO:0043531	ADP binding
1209	TraesCS1B01G002400	8.6.94-10.1.94	GO:0043531	ADP binding
1210	TraesCS1B01G003200	8.6.20-10.1.20	GO:0006468	protein phosphorylation
1211	TraesCS1B01G003200	8.6.20-10.1.20	GO:0006468	protein phosphorylation
1212	TraesCS1B01G003200	8.6.20-10.1.20	GO:0004672	protein kinase activity
1213	TraesCS1B01G003200	8.6.20-10.1.20	GO:0005524	ATP binding
1214	TraesCS1B01G003200	8.6.20-10.1.20	GO:0005524	ATP binding
1215	TraesCS1B01G003200	8.6.20-10.1.20	GO:0004672	protein kinase activity
1216	TraesCS1B01G003200	8.6.128-10.1.128	GO:0006468	protein phosphorylation
1217	TraesCS1B01G003200	8.6.128-10.1.128	GO:0006468	protein phosphorylation
1218	TraesCS1B01G003200	8.6.128-10.1.128	GO:0004672	protein kinase activity
1219	TraesCS1B01G003200	8.6.128-10.1.128	GO:0005524	ATP binding
1220	TraesCS1B01G003200	8.6.128-10.1.128	GO:0005524	ATP binding
1221	TraesCS1B01G003200	8.6.128-10.1.128	GO:0004672	protein kinase activity
1222	TraesCS1B01G003200	8.6.74-10.1.74	GO:0006468	protein phosphorylation
1223	TraesCS1B01G003200	8.6.74-10.1.74	GO:0006468	protein phosphorylation
1224	TraesCS1B01G003200	8.6.74-10.1.74	GO:0004672	protein kinase activity
1225	TraesCS1B01G003200	8.6.74-10.1.74	GO:0005524	ATP binding
1226	TraesCS1B01G003200	8.6.74-10.1.74	GO:0005524	ATP binding
1227	TraesCS1B01G003200	8.6.74-10.1.74	GO:0004672	protein kinase activity
1228	TraesCS1B01G003200	8.6.94-10.1.94	GO:0006468	protein phosphorylation
1229	TraesCS1B01G003200	8.6.94-10.1.94	GO:0006468	protein phosphorylation
1230	TraesCS1B01G003200	8.6.94-10.1.94	GO:0004672	protein kinase activity
1231	TraesCS1B01G003200	8.6.94-10.1.94	GO:0005524	ATP binding
1232	TraesCS1B01G003200	8.6.94-10.1.94	GO:0005524	ATP binding
1233	TraesCS1B01G003200	8.6.94-10.1.94	GO:0004672	protein kinase activity
1234	TraesCS1B01G005000	10.1.20-10.1.94	GO:0006508	proteolysis
1235	TraesCS1B01G005000	10.1.20-10.1.94	GO:0008234	cysteine-type peptidase activity
1236	TraesCS1B01G005000	10.1.74-10.1.94	GO:0006508	proteolysis
1237	TraesCS1B01G005000	10.1.74-10.1.94	GO:0008234	cysteine-type peptidase activity
1238	TraesCS1B01G005000	10.1.94-10.1.128	GO:0006508	proteolysis
1239	TraesCS1B01G005000	10.1.94-10.1.128	GO:0008234	cysteine-type peptidase activity
1240	TraesCS1B01G005600	10.1.20-10.1.94	GO:0005515	protein binding
1241	TraesCS1B01G009300	8.6.94-8.6.128	GO:0005515	protein binding
1242	TraesCS1B01G009300	10.1.94-10.1.128	GO:0005515	protein binding
1243	TraesCS1B01G009300	10.1.74-10.1.128	GO:0005515	protein binding
1244	TraesCS1B01G009300	10.1.20-10.1.94	GO:0005515	protein binding
1245	TraesCS1B01G009300	8.6.20-8.6.94	GO:0005515	protein binding
1246	TraesCS1B01G009300	10.1.20-10.1.74	GO:0005515	protein binding
1247	TraesCS1B01G009300	8.6.74-8.6.128	GO:0005515	protein binding
1248	TraesCS1B01G009800	8.6.20-8.6.74	GO:0005515	protein binding
1249	TraesCS1B01G009800	8.6.20-8.6.74	GO:0004672	protein kinase activity
1250	TraesCS1B01G009800	8.6.20-8.6.74	GO:0005524	ATP binding
1251	TraesCS1B01G009800	8.6.20-8.6.74	GO:0006468	protein phosphorylation
1252	TraesCS1B01G009800	8.6.20-8.6.74	GO:0006468	protein phosphorylation
1253	TraesCS1B01G009800	8.6.20-8.6.74	GO:0004672	protein kinase activity
1254	TraesCS1B01G009800	8.6.20-8.6.74	GO:0005524	ATP binding
1255	TraesCS1B01G009800	8.6.20-8.6.74	GO:0005515	protein binding
1256	TraesCS1B01G012000	10.1.94-10.1.128	GO:0043531	ADP binding
1257	TraesCS1B01G012000	10.1.94-10.1.128	GO:0043531	ADP binding
1258	TraesCS1B01G012300	10.1.94-10.1.128	GO:0005515	protein binding
1259	TraesCS1B01G012300	10.1.20-10.1.74	GO:0005515	protein binding
1260	TraesCS1B01G012300	10.1.74-10.1.128	GO:0005515	protein binding
1261	TraesCS1B01G012300	10.1.20-10.1.94	GO:0005515	protein binding
1262	TraesCS1B01G014100	10.1.20-10.1.74	GO:0005515	protein binding
1263	TraesCS1B01G014100	10.1.20-10.1.74	GO:0043531	ADP binding
1264	TraesCS1B01G014900	10.1.20-10.1.94	GO:0043531	ADP binding
1265	TraesCS1B01G017700	8.6.128-10.1.128	GO:0006952	defense response
1266	TraesCS1B01G018100	8.6.74-10.1.74	GO:0006952	defense response
1267	TraesCS1B01G018700	8.6.94-10.1.94	GO:0003824	catalytic activity
1268	TraesCS1B01G018700	8.6.94-10.1.94	GO:0016491	oxidoreductase activity
1269	TraesCS1B01G018700	8.6.94-10.1.94	GO:0055114	oxidation-reduction process
1270	TraesCS1B01G018700	8.6.94-10.1.94	GO:0010181	FMN binding
1271	TraesCS1B01G018700	10.1.20-10.1.94	GO:0003824	catalytic activity
1272	TraesCS1B01G018700	10.1.20-10.1.94	GO:0016491	oxidoreductase activity
1273	TraesCS1B01G018700	10.1.20-10.1.94	GO:0055114	oxidation-reduction process
1274	TraesCS1B01G018700	10.1.20-10.1.94	GO:0010181	FMN binding
1275	TraesCS1B01G019800	10.1.20-10.1.94	GO:0055114	oxidation-reduction process
1276	TraesCS1B01G019800	10.1.20-10.1.94	GO:0010181	FMN binding
1277	TraesCS1B01G019800	10.1.20-10.1.94	GO:0003824	catalytic activity
1278	TraesCS1B01G019800	10.1.20-10.1.94	GO:0016491	oxidoreductase activity
1279	TraesCS1B01G022400	10.1.20-10.1.94	GO:0004672	protein kinase activity
1280	TraesCS1B01G022400	10.1.20-10.1.94	GO:0005524	ATP binding
1281	TraesCS1B01G022400	10.1.20-10.1.94	GO:0006468	protein phosphorylation
1282	TraesCS1B01G022400	10.1.20-10.1.128	GO:0004672	protein kinase activity
1283	TraesCS1B01G022400	10.1.20-10.1.128	GO:0005524	ATP binding
1284	TraesCS1B01G022400	10.1.20-10.1.128	GO:0006468	protein phosphorylation
1285	TraesCS1B01G024400	10.1.94-10.1.128	GO:0046872	metal ion binding
1286	TraesCS1B01G025500	8.6.94-10.1.94	GO:0043531	ADP binding
1287	TraesCS1B01G026700	8.6.94-10.1.94	GO:0005576	extracellular region
1288	TraesCS1B01G026700	8.6.94-10.1.94	GO:0004867	serine-type endopeptidase inhibitor activity
1289	TraesCS1B01G031100	10.1.94-10.1.128	GO:0006396	RNA processing
1290	TraesCS1B01G031100	10.1.94-10.1.128	GO:0009451	RNA modification
1291	TraesCS1B01G031100	10.1.94-10.1.128	GO:0003723	RNA binding
1292	TraesCS1B01G031100	10.1.94-10.1.128	GO:0001522	pseudouridine synthesis
1293	TraesCS1B01G031100	10.1.94-10.1.128	GO:0009982	pseudouridine synthase activity
1294	TraesCS1B01G031100	10.1.74-10.1.94	GO:0006396	RNA processing
1295	TraesCS1B01G031100	10.1.74-10.1.94	GO:0009451	RNA modification
1296	TraesCS1B01G031100	10.1.74-10.1.94	GO:0003723	RNA binding
1297	TraesCS1B01G031100	10.1.74-10.1.94	GO:0001522	pseudouridine synthesis
1298	TraesCS1B01G031100	10.1.74-10.1.94	GO:0009982	pseudouridine synthase activity
1299	TraesCS1B01G031100	8.6.94-10.1.94	GO:0006396	RNA processing
1300	TraesCS1B01G031100	8.6.94-10.1.94	GO:0009451	RNA modification
1301	TraesCS1B01G031100	8.6.94-10.1.94	GO:0003723	RNA binding
1302	TraesCS1B01G031100	8.6.94-10.1.94	GO:0001522	pseudouridine synthesis
1303	TraesCS1B01G031100	8.6.94-10.1.94	GO:0009982	pseudouridine synthase activity
1304	TraesCS1B01G032600	10.1.20-10.1.94	GO:0008270	zinc ion binding
1305	TraesCS1B01G032600	10.1.20-10.1.94	GO:0005515	protein binding
1306	TraesCS1B01G032700	8.6.94-10.1.94	GO:0043531	ADP binding
1307	TraesCS1B01G032700	8.6.94-10.1.94	GO:0043531	ADP binding
1308	TraesCS1B01G032800	10.1.20-10.1.74	GO:0005488	binding
1309	TraesCS1B01G034100	8.6.20-8.6.128	GO:0004867	serine-type endopeptidase inhibitor activity
1310	TraesCS1B01G034100	8.6.20-8.6.128	GO:0009611	response to wounding
1311	TraesCS1B01G034100	10.1.20-10.1.74	GO:0004867	serine-type endopeptidase inhibitor activity
1312	TraesCS1B01G034100	10.1.20-10.1.74	GO:0009611	response to wounding
1313	TraesCS1B01G034100	8.6.128-10.1.128	GO:0004867	serine-type endopeptidase inhibitor activity
1314	TraesCS1B01G034100	8.6.128-10.1.128	GO:0009611	response to wounding
1315	TraesCS1B01G034200	10.1.74-10.1.94	GO:0009611	response to wounding
1316	TraesCS1B01G034200	10.1.74-10.1.94	GO:0004867	serine-type endopeptidase inhibitor activity
1317	TraesCS1B01G034600	10.1.94-10.1.128	GO:0043531	ADP binding
1318	TraesCS1B01G034600	10.1.20-10.1.94	GO:0043531	ADP binding
1319	TraesCS1B01G034600	8.6.94-10.1.94	GO:0043531	ADP binding
1320	TraesCS1B01G034600	10.1.74-10.1.94	GO:0043531	ADP binding
1321	TraesCS1B01G035100	8.6.20-8.6.94	GO:0004867	serine-type endopeptidase inhibitor activity
1322	TraesCS1B01G035100	8.6.20-8.6.94	GO:0009611	response to wounding
1323	TraesCS1B01G035100	8.6.94-10.1.94	GO:0004867	serine-type endopeptidase inhibitor activity
1324	TraesCS1B01G035100	8.6.94-10.1.94	GO:0009611	response to wounding
1325	TraesCS1B01G035100	10.1.74-10.1.94	GO:0004867	serine-type endopeptidase inhibitor activity
1326	TraesCS1B01G035100	10.1.74-10.1.94	GO:0009611	response to wounding
1327	TraesCS1B01G035100	10.1.94-10.1.128	GO:0004867	serine-type endopeptidase inhibitor activity
1328	TraesCS1B01G035100	10.1.94-10.1.128	GO:0009611	response to wounding
1329	TraesCS1B01G035100	8.6.20-8.6.128	GO:0004867	serine-type endopeptidase inhibitor activity
1330	TraesCS1B01G035100	8.6.20-8.6.128	GO:0009611	response to wounding
1331	TraesCS1B01G035300	10.1.74-10.1.94	GO:0004867	serine-type endopeptidase inhibitor activity
1332	TraesCS1B01G035300	10.1.74-10.1.94	GO:0009611	response to wounding
1333	TraesCS1B01G035300	10.1.94-10.1.128	GO:0004867	serine-type endopeptidase inhibitor activity
1334	TraesCS1B01G035300	10.1.94-10.1.128	GO:0009611	response to wounding
1335	TraesCS1B01G036500	8.6.128-10.1.128	GO:0016020	membrane
1336	TraesCS1B01G036900	10.1.94-10.1.128	GO:0008270	zinc ion binding
1337	TraesCS1B01G036900	10.1.94-10.1.128	GO:0005515	protein binding
1338	TraesCS1B01G036900	10.1.74-10.1.94	GO:0008270	zinc ion binding
1339	TraesCS1B01G036900	10.1.74-10.1.94	GO:0005515	protein binding
1340	TraesCS1B01G037600	10.1.74-10.1.94	GO:0003676	nucleic acid binding
1341	TraesCS1B01G037600	10.1.74-10.1.94	GO:0005524	ATP binding
1342	TraesCS1B01G037600	8.6.94-10.1.94	GO:0003676	nucleic acid binding
1343	TraesCS1B01G037600	8.6.94-10.1.94	GO:0005524	ATP binding
1344	TraesCS1B01G038800	10.1.74-10.1.94	GO:0006468	protein phosphorylation
1345	TraesCS1B01G038800	10.1.74-10.1.94	GO:0005524	ATP binding
1346	TraesCS1B01G038800	10.1.74-10.1.94	GO:0004672	protein kinase activity
1347	TraesCS1B01G041200	8.6.94-10.1.94	GO:0005515	protein binding
1348	TraesCS1B01G041200	10.1.94-10.1.128	GO:0005515	protein binding
1349	TraesCS1B01G041200	10.1.74-10.1.94	GO:0005515	protein binding
1350	TraesCS1B01G042000	8.6.94-10.1.94	GO:0016787	hydrolase activity
1351	TraesCS1B01G042000	10.1.74-10.1.94	GO:0016787	hydrolase activity
1352	TraesCS1B01G042000	10.1.94-10.1.128	GO:0016787	hydrolase activity
1353	TraesCS1B01G042200	8.6.94-10.1.94	GO:0046872	metal ion binding
1354	TraesCS1B01G042200	10.1.74-10.1.128	GO:0046872	metal ion binding
1355	TraesCS1B01G042200	10.1.74-10.1.94	GO:0046872	metal ion binding
1356	TraesCS1B01G042400	10.1.74-10.1.94	GO:0005515	protein binding
1357	TraesCS1B01G043200	8.6.128-10.1.128	GO:0005975	carbohydrate metabolic process
1358	TraesCS1B01G043200	8.6.128-10.1.128	GO:0004553	hydrolase activity, hydrolyzing O-glycosyl compounds
1359	TraesCS1B01G043200	8.6.128-10.1.128	GO:0004553	hydrolase activity, hydrolyzing O-glycosyl compounds
1360	TraesCS1B01G043200	8.6.128-10.1.128	GO:0005975	carbohydrate metabolic process
1361	TraesCS1B01G043200	10.1.94-10.1.128	GO:0005975	carbohydrate metabolic process
1362	TraesCS1B01G043200	10.1.94-10.1.128	GO:0004553	hydrolase activity, hydrolyzing O-glycosyl compounds
1363	TraesCS1B01G043200	10.1.94-10.1.128	GO:0004553	hydrolase activity, hydrolyzing O-glycosyl compounds
1364	TraesCS1B01G043200	10.1.94-10.1.128	GO:0005975	carbohydrate metabolic process
1365	TraesCS1B01G044800	10.1.74-10.1.94	GO:0005543	phospholipid binding
1366	TraesCS1B01G044800	10.1.74-10.1.94	GO:0005545	1-phosphatidylinositol binding
1367	TraesCS1B01G044800	10.1.74-10.1.94	GO:0030276	clathrin binding
1368	TraesCS1B01G044800	10.1.74-10.1.94	GO:0048268	clathrin coat assembly
1369	TraesCS1B01G044800	10.1.74-10.1.94	GO:0030136	clathrin-coated vesicle
1370	TraesCS1B01G046000	10.1.94-10.1.128	GO:0043531	ADP binding
1371	TraesCS1B01G046000	10.1.74-10.1.94	GO:0043531	ADP binding
1372	TraesCS1B01G046000	8.6.128-10.1.128	GO:0043531	ADP binding
1373	TraesCS1B01G046200	8.6.94-10.1.94	GO:0016872	intramolecular lyase activity
1374	TraesCS1B01G046200	8.6.94-10.1.94	GO:0045430	chalcone isomerase activity
1375	TraesCS1B01G046200	8.6.94-10.1.94	GO:0009813	flavonoid biosynthetic process
1376	TraesCS1B01G046200	10.1.74-10.1.94	GO:0016872	intramolecular lyase activity
1377	TraesCS1B01G046200	10.1.74-10.1.94	GO:0045430	chalcone isomerase activity
1378	TraesCS1B01G046200	10.1.74-10.1.94	GO:0009813	flavonoid biosynthetic process
1379	TraesCS1B01G046200	10.1.94-10.1.128	GO:0016872	intramolecular lyase activity
1380	TraesCS1B01G046200	10.1.94-10.1.128	GO:0045430	chalcone isomerase activity
1381	TraesCS1B01G046200	10.1.94-10.1.128	GO:0009813	flavonoid biosynthetic process
1382	TraesCS1B01G047700	10.1.74-10.1.94	GO:0003690	double-stranded DNA binding
1383	TraesCS1B01G047700	10.1.74-10.1.94	GO:0006355	regulation of transcription, DNA-templated
1384	TraesCS1B01G047700	8.6.20-8.6.94	GO:0003690	double-stranded DNA binding
1385	TraesCS1B01G047700	8.6.20-8.6.94	GO:0006355	regulation of transcription, DNA-templated
1386	TraesCS1B01G047700	8.6.94-8.6.128	GO:0003690	double-stranded DNA binding
1387	TraesCS1B01G047700	8.6.94-8.6.128	GO:0006355	regulation of transcription, DNA-templated
1388	TraesCS1B01G047700	10.1.20-10.1.94	GO:0003690	double-stranded DNA binding
1389	TraesCS1B01G047700	10.1.20-10.1.94	GO:0006355	regulation of transcription, DNA-templated
1390	TraesCS1B01G047700	8.6.94-10.1.94	GO:0003690	double-stranded DNA binding
1391	TraesCS1B01G047700	8.6.94-10.1.94	GO:0006355	regulation of transcription, DNA-templated
1392	TraesCS1B01G047700	10.1.94-10.1.128	GO:0003690	double-stranded DNA binding
1393	TraesCS1B01G047700	10.1.94-10.1.128	GO:0006355	regulation of transcription, DNA-templated
1394	TraesCS1B01G053200	8.6.20-10.1.20	GO:0003676	nucleic acid binding
1395	TraesCS1B01G053700	10.1.20-10.1.128	GO:0006633	fatty acid biosynthetic process
1396	TraesCS1B01G053700	10.1.20-10.1.128	GO:0016747	transferase activity, transferring acyl groups other than amino-acyl groups
1397	TraesCS1B01G053700	10.1.20-10.1.128	GO:0008152	metabolic process
1398	TraesCS1B01G053700	10.1.20-10.1.128	GO:0016020	membrane
1399	TraesCS1B01G053700	10.1.20-10.1.128	GO:0003824	catalytic activity
1400	TraesCS1B01G056900	10.1.74-10.1.94	GO:0005507	copper ion binding
1401	TraesCS1B01G056900	10.1.74-10.1.94	GO:0052716	hydroquinone:oxygen oxidoreductase activity
1402	TraesCS1B01G056900	10.1.74-10.1.94	GO:0046274	lignin catabolic process
1403	TraesCS1B01G056900	10.1.74-10.1.94	GO:0048046	apoplast
1404	TraesCS1B01G056900	10.1.74-10.1.94	GO:0055114	oxidation-reduction process
1405	TraesCS1B01G056900	10.1.74-10.1.94	GO:0016491	oxidoreductase activity
1406	TraesCS1B01G056900	10.1.20-10.1.94	GO:0005507	copper ion binding
1407	TraesCS1B01G056900	10.1.20-10.1.94	GO:0052716	hydroquinone:oxygen oxidoreductase activity
1408	TraesCS1B01G056900	10.1.20-10.1.94	GO:0046274	lignin catabolic process
1409	TraesCS1B01G056900	10.1.20-10.1.94	GO:0048046	apoplast
1410	TraesCS1B01G056900	10.1.20-10.1.94	GO:0055114	oxidation-reduction process
1411	TraesCS1B01G056900	10.1.20-10.1.94	GO:0016491	oxidoreductase activity
1412	TraesCS1B01G062900	10.1.20-10.1.94	GO:0005515	protein binding
1413	TraesCS1B01G066000	8.6.20-8.6.74	GO:0016020	membrane
1414	TraesCS1B01G066000	8.6.20-8.6.74	GO:0016887	ATPase activity
1415	TraesCS1B01G066000	8.6.20-8.6.74	GO:0005524	ATP binding
1416	TraesCS1B01G066400	8.6.20-8.6.74	GO:0055114	oxidation-reduction process
1417	TraesCS1B01G066400	8.6.20-8.6.74	GO:0016491	oxidoreductase activity
1418	TraesCS1B01G066400	8.6.20-8.6.74	GO:0008270	zinc ion binding
1419	TraesCS1B01G074500	10.1.20-10.1.94	GO:0005515	protein binding
1420	TraesCS1B01G074500	10.1.20-10.1.94	GO:0005515	protein binding
1421	TraesCS1B01G074500	10.1.20-10.1.94	GO:0008270	zinc ion binding
1422	TraesCS1B01G074500	10.1.20-10.1.94	GO:0008270	zinc ion binding
1423	TraesCS1B01G076600	8.6.128-10.1.128	GO:0004672	protein kinase activity
1424	TraesCS1B01G076600	8.6.128-10.1.128	GO:0006468	protein phosphorylation
1425	TraesCS1B01G076600	8.6.128-10.1.128	GO:0005524	ATP binding
1426	TraesCS1B01G076800	8.6.20-8.6.128	GO:0005524	ATP binding
1427	TraesCS1B01G076800	8.6.20-8.6.128	GO:0006468	protein phosphorylation
1428	TraesCS1B01G076800	8.6.20-8.6.128	GO:0004672	protein kinase activity
1429	TraesCS1B01G076800	8.6.128-10.1.128	GO:0005524	ATP binding
1430	TraesCS1B01G076800	8.6.128-10.1.128	GO:0006468	protein phosphorylation
1431	TraesCS1B01G076800	8.6.128-10.1.128	GO:0004672	protein kinase activity
1432	TraesCS1B01G077600	8.6.128-10.1.128	GO:0006810	transport
1433	TraesCS1B01G077600	8.6.128-10.1.128	GO:0016020	membrane
1434	TraesCS1B01G077600	8.6.128-10.1.128	GO:0005215	transporter activity
1435	TraesCS1B01G077600	8.6.128-10.1.128	GO:0055085	transmembrane transport
1436	TraesCS1B01G080300	8.6.128-10.1.128	GO:0016021	integral component of membrane
1437	TraesCS1B01G080300	8.6.74-10.1.74	GO:0016021	integral component of membrane
1438	TraesCS1B01G090000	8.6.94-10.1.94	GO:0006850	mitochondrial pyruvate transmembrane transport
1439	TraesCS1B01G090000	8.6.94-10.1.94	GO:0005743	mitochondrial inner membrane
1440	TraesCS1B01G091700	10.1.74-10.1.128	GO:0005634	nucleus
1441	TraesCS1B01G091700	10.1.74-10.1.128	GO:0043565	sequence-specific DNA binding
1442	TraesCS1B01G091700	10.1.74-10.1.128	GO:0006355	regulation of transcription, DNA-templated
1443	TraesCS1B01G091700	10.1.74-10.1.128	GO:0003677	DNA binding
1444	TraesCS1B01G091700	10.1.20-10.1.128	GO:0005634	nucleus
1445	TraesCS1B01G091700	10.1.20-10.1.128	GO:0043565	sequence-specific DNA binding
1446	TraesCS1B01G091700	10.1.20-10.1.128	GO:0006355	regulation of transcription, DNA-templated
1447	TraesCS1B01G091700	10.1.20-10.1.128	GO:0003677	DNA binding
1448	TraesCS1B01G091700	8.6.20-10.1.20	GO:0005634	nucleus
1449	TraesCS1B01G091700	8.6.20-10.1.20	GO:0043565	sequence-specific DNA binding
1450	TraesCS1B01G091700	8.6.20-10.1.20	GO:0006355	regulation of transcription, DNA-templated
1451	TraesCS1B01G091700	8.6.20-10.1.20	GO:0003677	DNA binding
1452	TraesCS1B01G093900	8.6.128-10.1.128	GO:0006351	transcription, DNA-templated
1453	TraesCS1B01G093900	8.6.128-10.1.128	GO:0003677	DNA binding
1454	TraesCS1B01G093900	8.6.128-10.1.128	GO:0003899	DNA-directed 5'-3' RNA polymerase activity
1455	TraesCS1B01G095800	10.1.20-10.1.74	GO:0020037	heme binding
1456	TraesCS1B01G095800	10.1.20-10.1.74	GO:0055114	oxidation-reduction process
1457	TraesCS1B01G095800	10.1.20-10.1.74	GO:0006979	response to oxidative stress
1458	TraesCS1B01G095800	10.1.20-10.1.74	GO:0004601	peroxidase activity
1459	TraesCS1B01G096900	8.6.128-10.1.128	GO:0004601	peroxidase activity
1460	TraesCS1B01G096900	8.6.128-10.1.128	GO:0020037	heme binding
1461	TraesCS1B01G096900	8.6.128-10.1.128	GO:0055114	oxidation-reduction process
1462	TraesCS1B01G096900	8.6.128-10.1.128	GO:0006979	response to oxidative stress
1463	TraesCS1B01G103100	10.1.20-10.1.74	GO:0005515	protein binding
1464	TraesCS1B01G103100	10.1.20-10.1.128	GO:0005515	protein binding
1465	TraesCS1B01G103100	8.6.20-8.6.94	GO:0005515	protein binding
1466	TraesCS1B01G103100	10.1.20-10.1.94	GO:0005515	protein binding
1467	TraesCS1B01G103100	8.6.20-8.6.128	GO:0005515	protein binding
1468	TraesCS1B01G106400	10.1.74-10.1.94	GO:0005975	carbohydrate metabolic process
1469	TraesCS1B01G106400	10.1.74-10.1.94	GO:0006013	mannose metabolic process
1470	TraesCS1B01G106400	10.1.74-10.1.94	GO:0003824	catalytic activity
1471	TraesCS1B01G106400	10.1.74-10.1.94	GO:0030246	carbohydrate binding
1472	TraesCS1B01G106400	10.1.74-10.1.94	GO:0015923	mannosidase activity
1473	TraesCS1B01G106400	10.1.74-10.1.94	GO:0004553	hydrolase activity, hydrolyzing O-glycosyl compounds
1474	TraesCS1B01G106400	10.1.74-10.1.94	GO:0004559	alpha-mannosidase activity
1475	TraesCS1B01G106400	10.1.74-10.1.94	GO:0006013	mannose metabolic process
1476	TraesCS1B01G106400	10.1.74-10.1.94	GO:0004553	hydrolase activity, hydrolyzing O-glycosyl compounds
1477	TraesCS1B01G106400	10.1.74-10.1.94	GO:0008270	zinc ion binding
1478	TraesCS1B01G106400	10.1.74-10.1.94	GO:0015923	mannosidase activity
1479	TraesCS1B01G106400	10.1.74-10.1.94	GO:0003824	catalytic activity
1480	TraesCS1B01G106400	10.1.74-10.1.94	GO:0005975	carbohydrate metabolic process
1481	TraesCS1B01G106400	10.1.74-10.1.94	GO:0004559	alpha-mannosidase activity
1482	TraesCS1B01G106400	10.1.74-10.1.94	GO:0008270	zinc ion binding
1483	TraesCS1B01G106400	10.1.74-10.1.94	GO:0030246	carbohydrate binding
1484	TraesCS1B01G107600	8.6.20-8.6.128	GO:0005986	sucrose biosynthetic process
1485	TraesCS1B01G107600	8.6.20-8.6.128	GO:0000287	magnesium ion binding
1486	TraesCS1B01G107600	8.6.20-8.6.128	GO:0000287	magnesium ion binding
1487	TraesCS1B01G107600	8.6.20-8.6.128	GO:0000287	magnesium ion binding
1488	TraesCS1B01G107600	8.6.20-8.6.128	GO:0050307	sucrose-phosphate phosphatase activity
1489	TraesCS1B01G107600	8.6.20-8.6.128	GO:0050307	sucrose-phosphate phosphatase activity
1490	TraesCS1B01G107600	8.6.20-8.6.128	GO:0050307	sucrose-phosphate phosphatase activity
1491	TraesCS1B01G107600	8.6.20-8.6.128	GO:0005986	sucrose biosynthetic process
1492	TraesCS1B01G107600	8.6.20-8.6.128	GO:0005986	sucrose biosynthetic process
1493	TraesCS1B01G124300	10.1.74-10.1.128	GO:0003899	DNA-directed 5'-3' RNA polymerase activity
1494	TraesCS1B01G124300	10.1.74-10.1.128	GO:0006351	transcription, DNA-templated
1495	TraesCS1B01G127500	8.6.20-10.1.20	GO:0016491	oxidoreductase activity
1496	TraesCS1B01G127500	8.6.20-10.1.20	GO:0055114	oxidation-reduction process
1497	TraesCS1B01G127500	8.6.20-10.1.20	GO:0003824	catalytic activity
1498	TraesCS1B01G127500	8.6.20-10.1.20	GO:0003857	3-hydroxyacyl-CoA dehydrogenase activity
1499	TraesCS1B01G127500	8.6.20-10.1.20	GO:0003857	3-hydroxyacyl-CoA dehydrogenase activity
1500	TraesCS1B01G127500	8.6.20-10.1.20	GO:0008152	metabolic process
1501	TraesCS1B01G127500	8.6.20-10.1.20	GO:0055114	oxidation-reduction process
1502	TraesCS1B01G127500	8.6.20-10.1.20	GO:0006631	fatty acid metabolic process
1503	TraesCS1B01G127500	8.6.20-10.1.20	GO:0055114	oxidation-reduction process
1504	TraesCS1B01G127500	8.6.20-10.1.20	GO:0008152	metabolic process
1505	TraesCS1B01G127500	8.6.20-10.1.20	GO:0006631	fatty acid metabolic process
1506	TraesCS1B01G127500	8.6.20-10.1.20	GO:0003824	catalytic activity
1507	TraesCS1B01G127500	8.6.20-10.1.20	GO:0016491	oxidoreductase activity
1508	TraesCS1B01G127500	8.6.20-10.1.20	GO:0008152	metabolic process
1509	TraesCS1B01G127500	8.6.20-10.1.20	GO:0055114	oxidation-reduction process
1510	TraesCS1B01G127500	8.6.20-10.1.20	GO:0008152	metabolic process
1511	TraesCS1B01G127500	8.6.20-10.1.20	GO:0003824	catalytic activity
1512	TraesCS1B01G127500	8.6.20-10.1.20	GO:0006631	fatty acid metabolic process
1513	TraesCS1B01G127500	8.6.20-10.1.20	GO:0003824	catalytic activity
1514	TraesCS1B01G127500	8.6.20-10.1.20	GO:0006631	fatty acid metabolic process
1515	TraesCS1B01G127500	8.6.20-10.1.20	GO:0016491	oxidoreductase activity
1516	TraesCS1B01G127500	8.6.20-10.1.20	GO:0003857	3-hydroxyacyl-CoA dehydrogenase activity
1517	TraesCS1B01G127500	8.6.20-10.1.20	GO:0016491	oxidoreductase activity
1518	TraesCS1B01G127500	8.6.20-10.1.20	GO:0003857	3-hydroxyacyl-CoA dehydrogenase activity
1519	TraesCS1B01G129200	10.1.20-10.1.74	GO:0046983	protein dimerization activity
1520	TraesCS1B01G130600	10.1.74-10.1.128	GO:0005515	protein binding
1521	TraesCS1B01G130600	10.1.74-10.1.128	GO:0005515	protein binding
1522	TraesCS1B01G130600	10.1.74-10.1.128	GO:0005515	protein binding
1523	TraesCS1B01G130600	10.1.20-10.1.74	GO:0005515	protein binding
1524	TraesCS1B01G130600	10.1.20-10.1.74	GO:0005515	protein binding
1525	TraesCS1B01G130600	10.1.20-10.1.74	GO:0005515	protein binding
1526	TraesCS1B01G130600	8.6.20-8.6.94	GO:0005515	protein binding
1527	TraesCS1B01G130600	8.6.20-8.6.94	GO:0005515	protein binding
1528	TraesCS1B01G130600	8.6.20-8.6.94	GO:0005515	protein binding
1529	TraesCS1B01G130600	8.6.94-10.1.94	GO:0005515	protein binding
1530	TraesCS1B01G130600	8.6.94-10.1.94	GO:0005515	protein binding
1531	TraesCS1B01G130600	8.6.94-10.1.94	GO:0005515	protein binding
1532	TraesCS1B01G131600	8.6.20-10.1.20	GO:0005515	protein binding
1533	TraesCS1B01G133300	8.6.20-8.6.128	GO:0008081	phosphoric diester hydrolase activity
1534	TraesCS1B01G133300	8.6.20-8.6.128	GO:0006629	lipid metabolic process
1535	TraesCS1B01G133300	8.6.128-10.1.128	GO:0008081	phosphoric diester hydrolase activity
1536	TraesCS1B01G133300	8.6.128-10.1.128	GO:0006629	lipid metabolic process
1537	TraesCS1B01G135200	10.1.74-10.1.128	GO:0016020	membrane
1538	TraesCS1B01G135200	10.1.74-10.1.128	GO:0003824	catalytic activity
1539	TraesCS1B01G135200	10.1.74-10.1.128	GO:0005509	calcium ion binding
1540	TraesCS1B01G135200	10.1.74-10.1.128	GO:0046470	phosphatidylcholine metabolic process
1541	TraesCS1B01G135200	10.1.74-10.1.128	GO:0004630	phospholipase D activity
1542	TraesCS1B01G135200	10.1.74-10.1.128	GO:0046470	phosphatidylcholine metabolic process
1543	TraesCS1B01G135200	10.1.74-10.1.128	GO:0005515	protein binding
1544	TraesCS1B01G135200	10.1.74-10.1.128	GO:0005509	calcium ion binding
1545	TraesCS1B01G135200	10.1.74-10.1.128	GO:0004630	phospholipase D activity
1546	TraesCS1B01G135200	10.1.74-10.1.128	GO:0005515	protein binding
1547	TraesCS1B01G135200	10.1.74-10.1.128	GO:0016020	membrane
1548	TraesCS1B01G135200	10.1.74-10.1.128	GO:0003824	catalytic activity
1549	TraesCS1B01G143700	8.6.20-8.6.94	GO:0006468	protein phosphorylation
1550	TraesCS1B01G143700	8.6.20-8.6.94	GO:0005524	ATP binding
1551	TraesCS1B01G143700	8.6.20-8.6.94	GO:0004672	protein kinase activity
1552	TraesCS1B01G145600	8.6.94-10.1.94	GO:0016491	oxidoreductase activity
1553	TraesCS1B01G145600	8.6.94-10.1.94	GO:0055114	oxidation-reduction process
1554	TraesCS1B01G148700	8.6.20-8.6.128	GO:0005515	protein binding
1555	TraesCS1B01G148700	8.6.128-10.1.128	GO:0005515	protein binding
1556	TraesCS1B01G155000	10.1.74-10.1.128	GO:0003723	RNA binding
1557	TraesCS1B01G155000	10.1.74-10.1.128	GO:0003676	nucleic acid binding
1558	TraesCS1B01G157900	8.6.74-10.1.74	GO:0005524	ATP binding
1559	TraesCS1B01G157900	8.6.74-10.1.74	GO:0005524	ATP binding
1560	TraesCS1B01G157900	8.6.74-10.1.74	GO:0016887	ATPase activity
1561	TraesCS1B01G157900	8.6.74-10.1.74	GO:0016887	ATPase activity
1562	TraesCS1B01G157900	8.6.74-10.1.74	GO:0016887	ATPase activity
1563	TraesCS1B01G157900	8.6.74-10.1.74	GO:0005524	ATP binding
1564	TraesCS1B01G157900	8.6.74-10.1.74	GO:0016887	ATPase activity
1565	TraesCS1B01G157900	8.6.74-10.1.74	GO:0005524	ATP binding
1566	TraesCS1B01G157900	8.6.128-10.1.128	GO:0005524	ATP binding
1567	TraesCS1B01G157900	8.6.128-10.1.128	GO:0005524	ATP binding
1568	TraesCS1B01G157900	8.6.128-10.1.128	GO:0016887	ATPase activity
1569	TraesCS1B01G157900	8.6.128-10.1.128	GO:0016887	ATPase activity
1570	TraesCS1B01G157900	8.6.128-10.1.128	GO:0016887	ATPase activity
1571	TraesCS1B01G157900	8.6.128-10.1.128	GO:0005524	ATP binding
1572	TraesCS1B01G157900	8.6.128-10.1.128	GO:0016887	ATPase activity
1573	TraesCS1B01G157900	8.6.128-10.1.128	GO:0005524	ATP binding
1574	TraesCS1B01G157900	8.6.20-8.6.74	GO:0005524	ATP binding
1575	TraesCS1B01G157900	8.6.20-8.6.74	GO:0005524	ATP binding
1576	TraesCS1B01G157900	8.6.20-8.6.74	GO:0016887	ATPase activity
1577	TraesCS1B01G157900	8.6.20-8.6.74	GO:0016887	ATPase activity
1578	TraesCS1B01G157900	8.6.20-8.6.74	GO:0016887	ATPase activity
1579	TraesCS1B01G157900	8.6.20-8.6.74	GO:0005524	ATP binding
1580	TraesCS1B01G157900	8.6.20-8.6.74	GO:0016887	ATPase activity
1581	TraesCS1B01G157900	8.6.20-8.6.74	GO:0005524	ATP binding
1582	TraesCS1B01G167200	8.6.20-8.6.74	GO:0030244	cellulose biosynthetic process
1583	TraesCS1B01G167200	8.6.20-8.6.74	GO:0016020	membrane
1584	TraesCS1B01G167200	8.6.20-8.6.74	GO:0016760	cellulose synthase (UDP-forming) activity
1585	TraesCS1B01G168400	8.6.20-8.6.94	GO:0005506	iron ion binding
1586	TraesCS1B01G168400	8.6.20-8.6.94	GO:0055114	oxidation-reduction process
1587	TraesCS1B01G168400	8.6.20-8.6.94	GO:0008610	lipid biosynthetic process
1588	TraesCS1B01G168400	8.6.20-8.6.94	GO:0016491	oxidoreductase activity
1589	TraesCS1B01G168400	8.6.20-8.6.128	GO:0005506	iron ion binding
1590	TraesCS1B01G168400	8.6.20-8.6.128	GO:0055114	oxidation-reduction process
1591	TraesCS1B01G168400	8.6.20-8.6.128	GO:0008610	lipid biosynthetic process
1592	TraesCS1B01G168400	8.6.20-8.6.128	GO:0016491	oxidoreductase activity
1593	TraesCS1B01G168400	8.6.128-10.1.128	GO:0005506	iron ion binding
1594	TraesCS1B01G168400	8.6.128-10.1.128	GO:0055114	oxidation-reduction process
1595	TraesCS1B01G168400	8.6.128-10.1.128	GO:0008610	lipid biosynthetic process
1596	TraesCS1B01G168400	8.6.128-10.1.128	GO:0016491	oxidoreductase activity
1597	TraesCS1B01G168400	8.6.20-8.6.74	GO:0005506	iron ion binding
1598	TraesCS1B01G168400	8.6.20-8.6.74	GO:0055114	oxidation-reduction process
1599	TraesCS1B01G168400	8.6.20-8.6.74	GO:0008610	lipid biosynthetic process
1600	TraesCS1B01G168400	8.6.20-8.6.74	GO:0016491	oxidoreductase activity
1601	TraesCS1B01G168400	8.6.94-10.1.94	GO:0005506	iron ion binding
1602	TraesCS1B01G168400	8.6.94-10.1.94	GO:0055114	oxidation-reduction process
1603	TraesCS1B01G168400	8.6.94-10.1.94	GO:0008610	lipid biosynthetic process
1604	TraesCS1B01G168400	8.6.94-10.1.94	GO:0016491	oxidoreductase activity
1605	TraesCS1B01G168400	8.6.74-10.1.74	GO:0005506	iron ion binding
1606	TraesCS1B01G168400	8.6.74-10.1.74	GO:0055114	oxidation-reduction process
1607	TraesCS1B01G168400	8.6.74-10.1.74	GO:0008610	lipid biosynthetic process
1608	TraesCS1B01G168400	8.6.74-10.1.74	GO:0016491	oxidoreductase activity
1609	TraesCS1B01G170100	10.1.74-10.1.128	GO:0033897	ribonuclease T2 activity
1610	TraesCS1B01G170100	10.1.74-10.1.128	GO:0003723	RNA binding
1611	TraesCS1B01G170100	10.1.20-10.1.74	GO:0033897	ribonuclease T2 activity
1612	TraesCS1B01G170100	10.1.20-10.1.74	GO:0003723	RNA binding
1613	TraesCS1B01G170200	10.1.20-10.1.74	GO:0003723	RNA binding
1614	TraesCS1B01G170200	10.1.20-10.1.74	GO:0033897	ribonuclease T2 activity
1615	TraesCS1B01G170200	10.1.74-10.1.94	GO:0003723	RNA binding
1616	TraesCS1B01G170200	10.1.74-10.1.94	GO:0033897	ribonuclease T2 activity
1617	TraesCS1B01G181300	10.1.20-10.1.128	GO:0005515	protein binding
1618	TraesCS1B01G181300	10.1.20-10.1.128	GO:0005524	ATP binding
1619	TraesCS1B01G181300	10.1.20-10.1.128	GO:0016020	membrane
1620	TraesCS1B01G181300	10.1.20-10.1.128	GO:0005515	protein binding
1621	TraesCS1B01G181300	10.1.20-10.1.128	GO:0016887	ATPase activity
1622	TraesCS1B01G181300	10.1.20-10.1.128	GO:0005524	ATP binding
1623	TraesCS1B01G181300	10.1.20-10.1.128	GO:0016887	ATPase activity
1624	TraesCS1B01G181300	10.1.20-10.1.128	GO:0016020	membrane
1625	TraesCS1B01G181400	10.1.20-10.1.94	GO:0005694	chromosome
1626	TraesCS1B01G181400	10.1.20-10.1.94	GO:0006265	DNA topological change
1627	TraesCS1B01G181400	10.1.20-10.1.94	GO:0003677	DNA binding
1628	TraesCS1B01G181400	10.1.20-10.1.94	GO:0003917	DNA topoisomerase type I (single strand cut, ATP-independent) activity
1629	TraesCS1B01G181400	10.1.20-10.1.94	GO:0003916	DNA topoisomerase activity
1630	TraesCS1B01G188200	10.1.20-10.1.128	GO:0005515	protein binding
1631	TraesCS1B01G192500	8.6.20-8.6.128	GO:0000786	nucleosome
1632	TraesCS1B01G192500	8.6.20-8.6.128	GO:0003677	DNA binding
1633	TraesCS1B01G192500	8.6.20-8.6.128	GO:0046982	protein heterodimerization activity
1634	TraesCS1B01G200600	8.6.128-10.1.128	GO:0004857	enzyme inhibitor activity
1635	TraesCS1B01G202200	8.6.128-10.1.128	GO:0003677	DNA binding
1636	TraesCS1B01G202200	8.6.128-10.1.128	GO:0005515	protein binding
1637	TraesCS1B01G202700	8.6.128-10.1.128	GO:0006810	transport
1638	TraesCS1B01G202700	8.6.128-10.1.128	GO:0016020	membrane
1639	TraesCS1B01G202700	8.6.128-10.1.128	GO:0005215	transporter activity
1640	TraesCS1B01G202700	10.1.74-10.1.128	GO:0006810	transport
1641	TraesCS1B01G202700	10.1.74-10.1.128	GO:0016020	membrane
1642	TraesCS1B01G202700	10.1.74-10.1.128	GO:0005215	transporter activity
1643	TraesCS1B01G202700	10.1.20-10.1.128	GO:0006810	transport
1644	TraesCS1B01G202700	10.1.20-10.1.128	GO:0016020	membrane
1645	TraesCS1B01G202700	10.1.20-10.1.128	GO:0005215	transporter activity
1646	TraesCS1B01G203800	10.1.74-10.1.128	GO:0007275	multicellular organism development
1647	TraesCS1B01G207900	8.6.20-8.6.74	GO:0005096	GTPase activator activity
1648	TraesCS1B01G211600	8.6.20-8.6.128	GO:0004672	protein kinase activity
1649	TraesCS1B01G211600	8.6.20-8.6.128	GO:0005524	ATP binding
1650	TraesCS1B01G211600	8.6.20-8.6.128	GO:0004672	protein kinase activity
1651	TraesCS1B01G211600	8.6.20-8.6.128	GO:0005524	ATP binding
1652	TraesCS1B01G211600	8.6.20-8.6.128	GO:0006468	protein phosphorylation
1653	TraesCS1B01G211600	8.6.20-8.6.128	GO:0006468	protein phosphorylation
1654	TraesCS1B01G211600	8.6.20-8.6.94	GO:0004672	protein kinase activity
1655	TraesCS1B01G211600	8.6.20-8.6.94	GO:0005524	ATP binding
1656	TraesCS1B01G211600	8.6.20-8.6.94	GO:0004672	protein kinase activity
1657	TraesCS1B01G211600	8.6.20-8.6.94	GO:0005524	ATP binding
1658	TraesCS1B01G211600	8.6.20-8.6.94	GO:0006468	protein phosphorylation
1659	TraesCS1B01G211600	8.6.20-8.6.94	GO:0006468	protein phosphorylation
1660	TraesCS1B01G211600	10.1.20-10.1.74	GO:0004672	protein kinase activity
1661	TraesCS1B01G211600	10.1.20-10.1.74	GO:0005524	ATP binding
1662	TraesCS1B01G211600	10.1.20-10.1.74	GO:0004672	protein kinase activity
1663	TraesCS1B01G211600	10.1.20-10.1.74	GO:0005524	ATP binding
1664	TraesCS1B01G211600	10.1.20-10.1.74	GO:0006468	protein phosphorylation
1665	TraesCS1B01G211600	10.1.20-10.1.74	GO:0006468	protein phosphorylation
1666	TraesCS1B01G215000	10.1.20-10.1.74	GO:0003677	DNA binding
1667	TraesCS1B01G216400	10.1.74-10.1.94	GO:0006508	proteolysis
1668	TraesCS1B01G216400	10.1.74-10.1.94	GO:0004185	serine-type carboxypeptidase activity
1669	TraesCS1B01G216400	10.1.20-10.1.74	GO:0006508	proteolysis
1670	TraesCS1B01G216400	10.1.20-10.1.74	GO:0004185	serine-type carboxypeptidase activity
1671	TraesCS1B01G218200	10.1.20-10.1.74	GO:0005515	protein binding
1672	TraesCS1B01G218200	10.1.20-10.1.94	GO:0005515	protein binding
1673	TraesCS1B01G218200	10.1.20-10.1.128	GO:0005515	protein binding
1674	TraesCS1B01G222200	8.6.94-10.1.94	GO:0004672	protein kinase activity
1675	TraesCS1B01G222200	8.6.94-10.1.94	GO:0006468	protein phosphorylation
1676	TraesCS1B01G222200	8.6.94-10.1.94	GO:0005524	ATP binding
1677	TraesCS1B01G222200	8.6.94-10.1.94	GO:0004842	ubiquitin-protein transferase activity
1678	TraesCS1B01G222200	8.6.94-10.1.94	GO:0016567	protein ubiquitination
1679	TraesCS1B01G222200	10.1.20-10.1.74	GO:0004672	protein kinase activity
1680	TraesCS1B01G222200	10.1.20-10.1.74	GO:0006468	protein phosphorylation
1681	TraesCS1B01G222200	10.1.20-10.1.74	GO:0005524	ATP binding
1682	TraesCS1B01G222200	10.1.20-10.1.74	GO:0004842	ubiquitin-protein transferase activity
1683	TraesCS1B01G222200	10.1.20-10.1.74	GO:0016567	protein ubiquitination
1684	TraesCS1B01G222200	10.1.74-10.1.94	GO:0004672	protein kinase activity
1685	TraesCS1B01G222200	10.1.74-10.1.94	GO:0006468	protein phosphorylation
1686	TraesCS1B01G222200	10.1.74-10.1.94	GO:0005524	ATP binding
1687	TraesCS1B01G222200	10.1.74-10.1.94	GO:0004842	ubiquitin-protein transferase activity
1688	TraesCS1B01G222200	10.1.74-10.1.94	GO:0016567	protein ubiquitination
1689	TraesCS1B01G225900	8.6.74-10.1.74	GO:0005576	extracellular region
1690	TraesCS1B01G225900	8.6.74-10.1.74	GO:0019953	sexual reproduction
1691	TraesCS1B01G225900	8.6.20-10.1.20	GO:0005576	extracellular region
1692	TraesCS1B01G225900	8.6.20-10.1.20	GO:0019953	sexual reproduction
1693	TraesCS1B01G227600	10.1.74-10.1.94	GO:0006457	protein folding
1694	TraesCS1B01G227600	10.1.74-10.1.94	GO:0051082	unfolded protein binding
1695	TraesCS1B01G227600	10.1.74-10.1.94	GO:0005524	ATP binding
1696	TraesCS1B01G231900	8.6.128-10.1.128	GO:0016887	ATPase activity
1697	TraesCS1B01G231900	8.6.128-10.1.128	GO:0005524	ATP binding
1698	TraesCS1B01G242700	8.6.20-10.1.20	GO:0008270	zinc ion binding
1699	TraesCS1B01G242700	8.6.20-10.1.20	GO:0005515	protein binding
1700	TraesCS1B01G243000	8.6.20-8.6.128	GO:0005618	cell wall
1701	TraesCS1B01G243000	8.6.20-8.6.128	GO:0030599	pectinesterase activity
1702	TraesCS1B01G243000	8.6.20-8.6.128	GO:0004857	enzyme inhibitor activity
1703	TraesCS1B01G243000	8.6.20-8.6.128	GO:0042545	cell wall modification
1704	TraesCS1B01G243200	8.6.20-8.6.128	GO:0003700	DNA-binding transcription factor activity
1705	TraesCS1B01G243200	8.6.20-8.6.128	GO:0003677	DNA binding
1706	TraesCS1B01G243200	8.6.20-8.6.128	GO:0006355	regulation of transcription, DNA-templated
1707	TraesCS1B01G243200	10.1.74-10.1.128	GO:0003700	DNA-binding transcription factor activity
1708	TraesCS1B01G243200	10.1.74-10.1.128	GO:0003677	DNA binding
1709	TraesCS1B01G243200	10.1.74-10.1.128	GO:0006355	regulation of transcription, DNA-templated
1710	TraesCS1B01G243200	8.6.128-10.1.128	GO:0003700	DNA-binding transcription factor activity
1711	TraesCS1B01G243200	8.6.128-10.1.128	GO:0003677	DNA binding
1712	TraesCS1B01G243200	8.6.128-10.1.128	GO:0006355	regulation of transcription, DNA-templated
1713	TraesCS1B01G243200	10.1.20-10.1.74	GO:0003700	DNA-binding transcription factor activity
1714	TraesCS1B01G243200	10.1.20-10.1.74	GO:0003677	DNA binding
1715	TraesCS1B01G243200	10.1.20-10.1.74	GO:0006355	regulation of transcription, DNA-templated
1716	TraesCS1B01G243200	10.1.74-10.1.94	GO:0003700	DNA-binding transcription factor activity
1717	TraesCS1B01G243200	10.1.74-10.1.94	GO:0003677	DNA binding
1718	TraesCS1B01G243200	10.1.74-10.1.94	GO:0006355	regulation of transcription, DNA-templated
1719	TraesCS1B01G243300	10.1.20-10.1.128	GO:0008152	metabolic process
1720	TraesCS1B01G243300	10.1.20-10.1.128	GO:0003824	catalytic activity
1721	TraesCS1B01G243300	10.1.20-10.1.128	GO:0055114	oxidation-reduction process
1722	TraesCS1B01G243300	10.1.20-10.1.128	GO:0006631	fatty acid metabolic process
1723	TraesCS1B01G243300	10.1.20-10.1.128	GO:0003857	3-hydroxyacyl-CoA dehydrogenase activity
1724	TraesCS1B01G243300	10.1.20-10.1.128	GO:0016491	oxidoreductase activity
1725	TraesCS1B01G243300	8.6.20-8.6.94	GO:0008152	metabolic process
1726	TraesCS1B01G243300	8.6.20-8.6.94	GO:0003824	catalytic activity
1727	TraesCS1B01G243300	8.6.20-8.6.94	GO:0055114	oxidation-reduction process
1728	TraesCS1B01G243300	8.6.20-8.6.94	GO:0006631	fatty acid metabolic process
1729	TraesCS1B01G243300	8.6.20-8.6.94	GO:0003857	3-hydroxyacyl-CoA dehydrogenase activity
1730	TraesCS1B01G243300	8.6.20-8.6.94	GO:0016491	oxidoreductase activity
1731	TraesCS1B01G243300	8.6.20-8.6.128	GO:0008152	metabolic process
1732	TraesCS1B01G243300	8.6.20-8.6.128	GO:0003824	catalytic activity
1733	TraesCS1B01G243300	8.6.20-8.6.128	GO:0055114	oxidation-reduction process
1734	TraesCS1B01G243300	8.6.20-8.6.128	GO:0006631	fatty acid metabolic process
1735	TraesCS1B01G243300	8.6.20-8.6.128	GO:0003857	3-hydroxyacyl-CoA dehydrogenase activity
1736	TraesCS1B01G243300	8.6.20-8.6.128	GO:0016491	oxidoreductase activity
1737	TraesCS1B01G243300	10.1.74-10.1.128	GO:0008152	metabolic process
1738	TraesCS1B01G243300	10.1.74-10.1.128	GO:0003824	catalytic activity
1739	TraesCS1B01G243300	10.1.74-10.1.128	GO:0055114	oxidation-reduction process
1740	TraesCS1B01G243300	10.1.74-10.1.128	GO:0006631	fatty acid metabolic process
1741	TraesCS1B01G243300	10.1.74-10.1.128	GO:0003857	3-hydroxyacyl-CoA dehydrogenase activity
1742	TraesCS1B01G243300	10.1.74-10.1.128	GO:0016491	oxidoreductase activity
1743	TraesCS1B01G243300	8.6.74-8.6.128	GO:0008152	metabolic process
1744	TraesCS1B01G243300	8.6.74-8.6.128	GO:0003824	catalytic activity
1745	TraesCS1B01G243300	8.6.74-8.6.128	GO:0055114	oxidation-reduction process
1746	TraesCS1B01G243300	8.6.74-8.6.128	GO:0006631	fatty acid metabolic process
1747	TraesCS1B01G243300	8.6.74-8.6.128	GO:0003857	3-hydroxyacyl-CoA dehydrogenase activity
1748	TraesCS1B01G243300	8.6.74-8.6.128	GO:0016491	oxidoreductase activity
1749	TraesCS1B01G243300	10.1.74-10.1.94	GO:0008152	metabolic process
1750	TraesCS1B01G243300	10.1.74-10.1.94	GO:0003824	catalytic activity
1751	TraesCS1B01G243300	10.1.74-10.1.94	GO:0055114	oxidation-reduction process
1752	TraesCS1B01G243300	10.1.74-10.1.94	GO:0006631	fatty acid metabolic process
1753	TraesCS1B01G243300	10.1.74-10.1.94	GO:0003857	3-hydroxyacyl-CoA dehydrogenase activity
1754	TraesCS1B01G243300	10.1.74-10.1.94	GO:0016491	oxidoreductase activity
1755	TraesCS1B01G245300	8.6.128-10.1.128	GO:0000786	nucleosome
1756	TraesCS1B01G245300	8.6.128-10.1.128	GO:0003677	DNA binding
1757	TraesCS1B01G245300	8.6.128-10.1.128	GO:0046982	protein heterodimerization activity
1758	TraesCS1B01G245300	8.6.20-8.6.128	GO:0000786	nucleosome
1759	TraesCS1B01G245300	8.6.20-8.6.128	GO:0003677	DNA binding
1760	TraesCS1B01G245300	8.6.20-8.6.128	GO:0046982	protein heterodimerization activity
1761	TraesCS1B01G245300	8.6.94-10.1.94	GO:0000786	nucleosome
1762	TraesCS1B01G245300	8.6.94-10.1.94	GO:0003677	DNA binding
1763	TraesCS1B01G245300	8.6.94-10.1.94	GO:0046982	protein heterodimerization activity
1764	TraesCS1B01G245400	8.6.20-10.1.20	GO:0030975	thiamine binding
1765	TraesCS1B01G245400	8.6.20-10.1.20	GO:0005524	ATP binding
1766	TraesCS1B01G245400	8.6.20-10.1.20	GO:0009229	thiamine diphosphate biosynthetic process
1767	TraesCS1B01G245400	8.6.20-10.1.20	GO:0006772	thiamine metabolic process
1768	TraesCS1B01G245400	8.6.20-10.1.20	GO:0004788	thiamine diphosphokinase activity
1769	TraesCS1B01G249000	10.1.20-10.1.74	GO:0005975	carbohydrate metabolic process
1770	TraesCS1B01G249000	10.1.20-10.1.74	GO:0004553	hydrolase activity, hydrolyzing O-glycosyl compounds
1771	TraesCS1B01G252100	10.1.74-10.1.94	GO:0016192	vesicle-mediated transport
1772	TraesCS1B01G252100	10.1.74-10.1.94	GO:0006810	transport
1773	TraesCS1B01G252100	10.1.74-10.1.94	GO:0006886	intracellular protein transport
1774	TraesCS1B01G252100	10.1.74-10.1.94	GO:0016192	vesicle-mediated transport
1775	TraesCS1B01G252100	10.1.74-10.1.94	GO:0006810	transport
1776	TraesCS1B01G252100	10.1.74-10.1.94	GO:0030131	clathrin adaptor complex
1777	TraesCS1B01G252100	10.1.74-10.1.94	GO:0006886	intracellular protein transport
1778	TraesCS1B01G252100	10.1.74-10.1.94	GO:0030131	clathrin adaptor complex
1779	TraesCS1B01G252100	8.6.20-8.6.94	GO:0016192	vesicle-mediated transport
1780	TraesCS1B01G252100	8.6.20-8.6.94	GO:0006810	transport
1781	TraesCS1B01G252100	8.6.20-8.6.94	GO:0006886	intracellular protein transport
1782	TraesCS1B01G252100	8.6.20-8.6.94	GO:0016192	vesicle-mediated transport
1783	TraesCS1B01G252100	8.6.20-8.6.94	GO:0006810	transport
1784	TraesCS1B01G252100	8.6.20-8.6.94	GO:0030131	clathrin adaptor complex
1785	TraesCS1B01G252100	8.6.20-8.6.94	GO:0006886	intracellular protein transport
1786	TraesCS1B01G252100	8.6.20-8.6.94	GO:0030131	clathrin adaptor complex
1787	TraesCS1B01G252100	10.1.20-10.1.128	GO:0016192	vesicle-mediated transport
1788	TraesCS1B01G252100	10.1.20-10.1.128	GO:0006810	transport
1789	TraesCS1B01G252100	10.1.20-10.1.128	GO:0006886	intracellular protein transport
1790	TraesCS1B01G252100	10.1.20-10.1.128	GO:0016192	vesicle-mediated transport
1791	TraesCS1B01G252100	10.1.20-10.1.128	GO:0006810	transport
1792	TraesCS1B01G252100	10.1.20-10.1.128	GO:0030131	clathrin adaptor complex
1793	TraesCS1B01G252100	10.1.20-10.1.128	GO:0006886	intracellular protein transport
1794	TraesCS1B01G252100	10.1.20-10.1.128	GO:0030131	clathrin adaptor complex
1795	TraesCS1B01G252100	10.1.74-10.1.128	GO:0016192	vesicle-mediated transport
1796	TraesCS1B01G252100	10.1.74-10.1.128	GO:0006810	transport
1797	TraesCS1B01G252100	10.1.74-10.1.128	GO:0006886	intracellular protein transport
1798	TraesCS1B01G252100	10.1.74-10.1.128	GO:0016192	vesicle-mediated transport
1799	TraesCS1B01G252100	10.1.74-10.1.128	GO:0006810	transport
1800	TraesCS1B01G252100	10.1.74-10.1.128	GO:0030131	clathrin adaptor complex
1801	TraesCS1B01G252100	10.1.74-10.1.128	GO:0006886	intracellular protein transport
1802	TraesCS1B01G252100	10.1.74-10.1.128	GO:0030131	clathrin adaptor complex
1803	TraesCS1B01G255000	8.6.128-10.1.128	GO:0006629	lipid metabolic process
1804	TraesCS1B01G257800	10.1.74-10.1.128	GO:0006412	translation
1805	TraesCS1B01G257800	10.1.74-10.1.128	GO:0005840	ribosome
1806	TraesCS1B01G257800	10.1.74-10.1.128	GO:0003735	structural constituent of ribosome
1807	TraesCS1B01G257800	10.1.74-10.1.128	GO:0005622	intracellular
1808	TraesCS1B01G262900	8.6.128-10.1.128	GO:0051287	NAD binding
1809	TraesCS1B01G262900	8.6.128-10.1.128	GO:0048038	quinone binding
1810	TraesCS1B01G262900	8.6.128-10.1.128	GO:0016651	oxidoreductase activity, acting on NAD(P)H
1811	TraesCS1B01G262900	8.6.128-10.1.128	GO:0055114	oxidation-reduction process
1812	TraesCS1B01G262900	8.6.94-10.1.94	GO:0051287	NAD binding
1813	TraesCS1B01G262900	8.6.94-10.1.94	GO:0048038	quinone binding
1814	TraesCS1B01G262900	8.6.94-10.1.94	GO:0016651	oxidoreductase activity, acting on NAD(P)H
1815	TraesCS1B01G262900	8.6.94-10.1.94	GO:0055114	oxidation-reduction process
1816	TraesCS1B01G267500	10.1.74-10.1.128	GO:0005515	protein binding
1817	TraesCS1B01G268300	8.6.20-8.6.128	GO:0005215	transporter activity
1818	TraesCS1B01G268300	8.6.20-8.6.128	GO:0016020	membrane
1819	TraesCS1B01G268300	8.6.20-8.6.128	GO:0006810	transport
1820	TraesCS1B01G272600	8.6.94-10.1.94	GO:0006355	regulation of transcription, DNA-templated
1821	TraesCS1B01G272600	8.6.94-10.1.94	GO:0003677	DNA binding
1822	TraesCS1B01G273500	8.6.20-8.6.128	GO:0016788	hydrolase activity, acting on ester bonds
1823	TraesCS1B01G276300	8.6.94-8.6.128	GO:0004867	serine-type endopeptidase inhibitor activity
1824	TraesCS1B01G276300	8.6.94-8.6.128	GO:0005576	extracellular region
1825	TraesCS1B01G276300	8.6.94-10.1.94	GO:0004867	serine-type endopeptidase inhibitor activity
1826	TraesCS1B01G276300	8.6.94-10.1.94	GO:0005576	extracellular region
1827	TraesCS1B01G276700	10.1.20-10.1.74	GO:0005576	extracellular region
1828	TraesCS1B01G276700	10.1.20-10.1.74	GO:0004867	serine-type endopeptidase inhibitor activity
1829	TraesCS1B01G276800	8.6.128-10.1.128	GO:0005576	extracellular region
1830	TraesCS1B01G276800	8.6.128-10.1.128	GO:0004867	serine-type endopeptidase inhibitor activity
1831	TraesCS1B01G276800	8.6.94-10.1.94	GO:0005576	extracellular region
1832	TraesCS1B01G276800	8.6.94-10.1.94	GO:0004867	serine-type endopeptidase inhibitor activity
1833	TraesCS1B01G276800	10.1.74-10.1.128	GO:0005576	extracellular region
1834	TraesCS1B01G276800	10.1.74-10.1.128	GO:0004867	serine-type endopeptidase inhibitor activity
1835	TraesCS1B01G276800	10.1.20-10.1.128	GO:0005576	extracellular region
1836	TraesCS1B01G276800	10.1.20-10.1.128	GO:0004867	serine-type endopeptidase inhibitor activity
1837	TraesCS1B01G277000	8.6.128-10.1.128	GO:0006629	lipid metabolic process
1838	TraesCS1B01G277000	8.6.128-10.1.128	GO:0006629	lipid metabolic process
1839	TraesCS1B01G277100	8.6.20-8.6.128	GO:0006629	lipid metabolic process
1840	TraesCS1B01G277100	10.1.20-10.1.128	GO:0006629	lipid metabolic process
1841	TraesCS1B01G277100	8.6.128-10.1.128	GO:0006629	lipid metabolic process
1842	TraesCS1B01G277100	8.6.74-10.1.74	GO:0006629	lipid metabolic process
1843	TraesCS1B01G277100	10.1.20-10.1.94	GO:0006629	lipid metabolic process
1844	TraesCS1B01G279200	10.1.20-10.1.128	GO:0016021	integral component of membrane
1845	TraesCS1B01G279200	10.1.20-10.1.128	GO:0006810	transport
1846	TraesCS1B01G279200	8.6.20-8.6.128	GO:0016021	integral component of membrane
1847	TraesCS1B01G279200	8.6.20-8.6.128	GO:0006810	transport
1848	TraesCS1B01G281100	8.6.20-8.6.74	GO:0005524	ATP binding
1849	TraesCS1B01G281100	8.6.20-8.6.74	GO:0006468	protein phosphorylation
1850	TraesCS1B01G281100	8.6.20-8.6.74	GO:0004672	protein kinase activity
1851	TraesCS1B01G282000	8.6.74-10.1.74	GO:0004252	serine-type endopeptidase activity
1852	TraesCS1B01G282000	8.6.74-10.1.74	GO:0006508	proteolysis
1853	TraesCS1B01G282000	8.6.94-10.1.94	GO:0004252	serine-type endopeptidase activity
1854	TraesCS1B01G282000	8.6.94-10.1.94	GO:0006508	proteolysis
1855	TraesCS1B01G286200	10.1.74-10.1.128	GO:0016021	integral component of membrane
1856	TraesCS1B01G286200	10.1.74-10.1.128	GO:0006810	transport
1857	TraesCS1B01G286300	8.6.128-10.1.128	GO:0020037	heme binding
1858	TraesCS1B01G286300	8.6.128-10.1.128	GO:0055114	oxidation-reduction process
1859	TraesCS1B01G286300	8.6.128-10.1.128	GO:0005506	iron ion binding
1860	TraesCS1B01G286300	8.6.128-10.1.128	GO:0016705	oxidoreductase activity, acting on paired donors, with incorporation or reduction of molecular oxygen
1861	TraesCS1B01G287800	8.6.128-10.1.128	GO:0016747	transferase activity, transferring acyl groups other than amino-acyl groups
1862	TraesCS1B01G287800	8.6.20-8.6.128	GO:0016747	transferase activity, transferring acyl groups other than amino-acyl groups
1863	TraesCS1B01G287800	8.6.20-8.6.74	GO:0016747	transferase activity, transferring acyl groups other than amino-acyl groups
1864	TraesCS1B01G293300	10.1.20-10.1.94	GO:0003677	DNA binding
1865	TraesCS1B01G294600	10.1.20-10.1.94	GO:0008686	3,4-dihydroxy-2-butanone-4-phosphate synthase activity
1866	TraesCS1B01G294600	10.1.20-10.1.94	GO:0008686	3,4-dihydroxy-2-butanone-4-phosphate synthase activity
1867	TraesCS1B01G294600	10.1.20-10.1.94	GO:0009231	riboflavin biosynthetic process
1868	TraesCS1B01G294600	10.1.20-10.1.94	GO:0003935	GTP cyclohydrolase II activity
1869	TraesCS1B01G294600	10.1.20-10.1.94	GO:0009231	riboflavin biosynthetic process
1870	TraesCS1B01G294600	8.6.128-10.1.128	GO:0008686	3,4-dihydroxy-2-butanone-4-phosphate synthase activity
1871	TraesCS1B01G294600	8.6.128-10.1.128	GO:0008686	3,4-dihydroxy-2-butanone-4-phosphate synthase activity
1872	TraesCS1B01G294600	8.6.128-10.1.128	GO:0009231	riboflavin biosynthetic process
1873	TraesCS1B01G294600	8.6.128-10.1.128	GO:0003935	GTP cyclohydrolase II activity
1874	TraesCS1B01G294600	8.6.128-10.1.128	GO:0009231	riboflavin biosynthetic process
1875	TraesCS1B01G294600	10.1.20-10.1.128	GO:0008686	3,4-dihydroxy-2-butanone-4-phosphate synthase activity
1876	TraesCS1B01G294600	10.1.20-10.1.128	GO:0008686	3,4-dihydroxy-2-butanone-4-phosphate synthase activity
1877	TraesCS1B01G294600	10.1.20-10.1.128	GO:0009231	riboflavin biosynthetic process
1878	TraesCS1B01G294600	10.1.20-10.1.128	GO:0003935	GTP cyclohydrolase II activity
1879	TraesCS1B01G294600	10.1.20-10.1.128	GO:0009231	riboflavin biosynthetic process
1880	TraesCS1B01G294600	10.1.74-10.1.128	GO:0008686	3,4-dihydroxy-2-butanone-4-phosphate synthase activity
1881	TraesCS1B01G294600	10.1.74-10.1.128	GO:0008686	3,4-dihydroxy-2-butanone-4-phosphate synthase activity
1882	TraesCS1B01G294600	10.1.74-10.1.128	GO:0009231	riboflavin biosynthetic process
1883	TraesCS1B01G294600	10.1.74-10.1.128	GO:0003935	GTP cyclohydrolase II activity
1884	TraesCS1B01G294600	10.1.74-10.1.128	GO:0009231	riboflavin biosynthetic process
1885	TraesCS1B01G297100	8.6.20-8.6.128	GO:0046982	protein heterodimerization activity
1886	TraesCS1B01G297100	8.6.20-8.6.128	GO:0006334	nucleosome assembly
1887	TraesCS1B01G297100	8.6.20-8.6.128	GO:0003677	DNA binding
1888	TraesCS1B01G297100	8.6.20-8.6.128	GO:0000786	nucleosome
1889	TraesCS1B01G297100	8.6.20-8.6.128	GO:0005634	nucleus
1890	TraesCS1B01G297200	8.6.20-8.6.128	GO:0005634	nucleus
1891	TraesCS1B01G297200	8.6.20-8.6.128	GO:0006334	nucleosome assembly
1892	TraesCS1B01G297200	8.6.20-8.6.128	GO:0046982	protein heterodimerization activity
1893	TraesCS1B01G297200	8.6.20-8.6.128	GO:0000786	nucleosome
1894	TraesCS1B01G297200	8.6.20-8.6.128	GO:0003677	DNA binding
1895	TraesCS1B01G298000	8.6.128-10.1.128	GO:0004842	ubiquitin-protein transferase activity
1896	TraesCS1B01G298000	8.6.128-10.1.128	GO:0005488	binding
1897	TraesCS1B01G298000	8.6.128-10.1.128	GO:0004842	ubiquitin-protein transferase activity
1898	TraesCS1B01G298000	8.6.128-10.1.128	GO:0005488	binding
1899	TraesCS1B01G298000	8.6.128-10.1.128	GO:0005488	binding
1900	TraesCS1B01G298000	8.6.128-10.1.128	GO:0004842	ubiquitin-protein transferase activity
1901	TraesCS1B01G298500	10.1.20-10.1.128	GO:0005515	protein binding
1902	TraesCS1B01G298500	10.1.20-10.1.128	GO:0005515	protein binding
1903	TraesCS1B01G298500	10.1.20-10.1.94	GO:0005515	protein binding
1904	TraesCS1B01G298500	10.1.20-10.1.94	GO:0005515	protein binding
1905	TraesCS1B01G300900	10.1.20-10.1.94	GO:0000786	nucleosome
1906	TraesCS1B01G300900	10.1.20-10.1.94	GO:0003677	DNA binding
1907	TraesCS1B01G300900	10.1.20-10.1.94	GO:0005634	nucleus
1908	TraesCS1B01G300900	10.1.20-10.1.94	GO:0046982	protein heterodimerization activity
1909	TraesCS1B01G300900	10.1.20-10.1.94	GO:0006334	nucleosome assembly
1910	TraesCS1B01G300900	8.6.20-8.6.128	GO:0000786	nucleosome
1911	TraesCS1B01G300900	8.6.20-8.6.128	GO:0003677	DNA binding
1912	TraesCS1B01G300900	8.6.20-8.6.128	GO:0005634	nucleus
1913	TraesCS1B01G300900	8.6.20-8.6.128	GO:0046982	protein heterodimerization activity
1914	TraesCS1B01G300900	8.6.20-8.6.128	GO:0006334	nucleosome assembly
1915	TraesCS1B01G302800	10.1.74-10.1.128	GO:0005515	protein binding
1916	TraesCS1B01G302800	10.1.94-10.1.128	GO:0005515	protein binding
1917	TraesCS1B01G303500	10.1.94-10.1.128	GO:0009055	electron transfer activity
1918	TraesCS1B01G303500	10.1.74-10.1.128	GO:0009055	electron transfer activity
1919	TraesCS1B01G308200	10.1.74-10.1.128	GO:0006355	regulation of transcription, DNA-templated
1920	TraesCS1B01G308200	10.1.74-10.1.128	GO:0043565	sequence-specific DNA binding
1921	TraesCS1B01G308200	10.1.74-10.1.128	GO:0003700	DNA-binding transcription factor activity
1922	TraesCS1B01G310900	8.6.128-10.1.128	GO:0006355	regulation of transcription, DNA-templated
1923	TraesCS1B01G310900	8.6.128-10.1.128	GO:0043565	sequence-specific DNA binding
1924	TraesCS1B01G310900	8.6.128-10.1.128	GO:0003700	DNA-binding transcription factor activity
1925	TraesCS1B01G311000	8.6.20-8.6.128	GO:0043565	sequence-specific DNA binding
1926	TraesCS1B01G311000	8.6.20-8.6.128	GO:0003700	DNA-binding transcription factor activity
1927	TraesCS1B01G311000	8.6.20-8.6.128	GO:0006355	regulation of transcription, DNA-templated
1928	TraesCS1B01G317600	10.1.74-10.1.128	GO:0005515	protein binding
1929	TraesCS1B01G317600	10.1.74-10.1.94	GO:0005515	protein binding
1930	TraesCS1B01G320000	8.6.20-8.6.128	GO:0003677	DNA binding
1931	TraesCS1B01G320000	8.6.20-8.6.128	GO:0003677	DNA binding
1932	TraesCS1B01G320500	10.1.20-10.1.128	GO:0043531	ADP binding
1933	TraesCS1B01G320500	10.1.74-10.1.128	GO:0043531	ADP binding
1934	TraesCS1B01G321000	10.1.74-10.1.128	GO:0005634	nucleus
1935	TraesCS1B01G321900	8.6.20-10.1.20	GO:0055114	oxidation-reduction process
1936	TraesCS1B01G321900	8.6.20-10.1.20	GO:0055114	oxidation-reduction process
1937	TraesCS1B01G321900	8.6.20-10.1.20	GO:0016491	oxidoreductase activity
1938	TraesCS1B01G321900	8.6.20-10.1.20	GO:0016491	oxidoreductase activity
1939	TraesCS1B01G321900	8.6.20-10.1.20	GO:0008152	metabolic process
1940	TraesCS1B01G321900	8.6.20-10.1.20	GO:0008152	metabolic process
1941	TraesCS1B01G323100	8.6.128-10.1.128	GO:0004674	protein serine/threonine kinase activity
1942	TraesCS1B01G323100	8.6.128-10.1.128	GO:0004672	protein kinase activity
1943	TraesCS1B01G323100	8.6.128-10.1.128	GO:0006468	protein phosphorylation
1944	TraesCS1B01G323100	8.6.128-10.1.128	GO:0048544	recognition of pollen
1945	TraesCS1B01G323100	8.6.128-10.1.128	GO:0005524	ATP binding
1946	TraesCS1B01G328600	10.1.20-10.1.94	GO:0009055	electron transfer activity
1947	TraesCS1B01G328600	10.1.20-10.1.128	GO:0009055	electron transfer activity
1948	TraesCS1B01G331200	10.1.20-10.1.74	GO:0055114	oxidation-reduction process
1949	TraesCS1B01G331200	10.1.20-10.1.74	GO:0004601	peroxidase activity
1950	TraesCS1B01G331200	10.1.20-10.1.74	GO:0006979	response to oxidative stress
1951	TraesCS1B01G331200	10.1.20-10.1.74	GO:0020037	heme binding
1952	TraesCS1B01G331200	8.6.128-10.1.128	GO:0055114	oxidation-reduction process
1953	TraesCS1B01G331200	8.6.128-10.1.128	GO:0004601	peroxidase activity
1954	TraesCS1B01G331200	8.6.128-10.1.128	GO:0006979	response to oxidative stress
1955	TraesCS1B01G331200	8.6.128-10.1.128	GO:0020037	heme binding
1956	TraesCS1B01G331200	8.6.74-10.1.74	GO:0055114	oxidation-reduction process
1957	TraesCS1B01G331200	8.6.74-10.1.74	GO:0004601	peroxidase activity
1958	TraesCS1B01G331200	8.6.74-10.1.74	GO:0006979	response to oxidative stress
1959	TraesCS1B01G331200	8.6.74-10.1.74	GO:0020037	heme binding
1960	TraesCS1B01G331200	10.1.74-10.1.94	GO:0055114	oxidation-reduction process
1961	TraesCS1B01G331200	10.1.74-10.1.94	GO:0004601	peroxidase activity
1962	TraesCS1B01G331200	10.1.74-10.1.94	GO:0006979	response to oxidative stress
1963	TraesCS1B01G331200	10.1.74-10.1.94	GO:0020037	heme binding
1964	TraesCS1B01G334700	10.1.74-10.1.128	GO:0005515	protein binding
1965	TraesCS1B01G335100	8.6.74-10.1.74	GO:0003700	DNA-binding transcription factor activity
1966	TraesCS1B01G335100	8.6.74-10.1.74	GO:0003677	DNA binding
1967	TraesCS1B01G335100	8.6.74-10.1.74	GO:0006355	regulation of transcription, DNA-templated
1968	TraesCS1B01G335100	8.6.20-8.6.128	GO:0003700	DNA-binding transcription factor activity
1969	TraesCS1B01G335100	8.6.20-8.6.128	GO:0003677	DNA binding
1970	TraesCS1B01G335100	8.6.20-8.6.128	GO:0006355	regulation of transcription, DNA-templated
1971	TraesCS1B01G335100	10.1.74-10.1.128	GO:0003700	DNA-binding transcription factor activity
1972	TraesCS1B01G335100	10.1.74-10.1.128	GO:0003677	DNA binding
1973	TraesCS1B01G335100	10.1.74-10.1.128	GO:0006355	regulation of transcription, DNA-templated
1974	TraesCS1B01G335100	10.1.74-10.1.94	GO:0003700	DNA-binding transcription factor activity
1975	TraesCS1B01G335100	10.1.74-10.1.94	GO:0003677	DNA binding
1976	TraesCS1B01G335100	10.1.74-10.1.94	GO:0006355	regulation of transcription, DNA-templated
1977	TraesCS1B01G335100	8.6.20-8.6.94	GO:0003700	DNA-binding transcription factor activity
1978	TraesCS1B01G335100	8.6.20-8.6.94	GO:0003677	DNA binding
1979	TraesCS1B01G335100	8.6.20-8.6.94	GO:0006355	regulation of transcription, DNA-templated
1980	TraesCS1B01G335100	10.1.20-10.1.94	GO:0003700	DNA-binding transcription factor activity
1981	TraesCS1B01G335100	10.1.20-10.1.94	GO:0003677	DNA binding
1982	TraesCS1B01G335100	10.1.20-10.1.94	GO:0006355	regulation of transcription, DNA-templated
1983	TraesCS1B01G335100	10.1.20-10.1.128	GO:0003700	DNA-binding transcription factor activity
1984	TraesCS1B01G335100	10.1.20-10.1.128	GO:0003677	DNA binding
1985	TraesCS1B01G335100	10.1.20-10.1.128	GO:0006355	regulation of transcription, DNA-templated
1986	TraesCS1B01G335900	10.1.74-10.1.128	GO:0008152	metabolic process
1987	TraesCS1B01G335900	10.1.74-10.1.128	GO:0016758	transferase activity, transferring hexosyl groups
1988	TraesCS1B01G337400	10.1.74-10.1.128	GO:0005515	protein binding
1989	TraesCS1B01G339000	8.6.74-8.6.128	GO:0045454	cell redox homeostasis
1990	TraesCS1B01G339000	8.6.74-8.6.128	GO:0006662	glycerol ether metabolic process
1991	TraesCS1B01G339000	8.6.74-8.6.128	GO:0015035	protein disulfide oxidoreductase activity
1992	TraesCS1B01G339000	8.6.20-8.6.128	GO:0045454	cell redox homeostasis
1993	TraesCS1B01G339000	8.6.20-8.6.128	GO:0006662	glycerol ether metabolic process
1994	TraesCS1B01G339000	8.6.20-8.6.128	GO:0015035	protein disulfide oxidoreductase activity
1995	TraesCS1B01G339000	8.6.94-8.6.128	GO:0045454	cell redox homeostasis
1996	TraesCS1B01G339000	8.6.94-8.6.128	GO:0006662	glycerol ether metabolic process
1997	TraesCS1B01G339000	8.6.94-8.6.128	GO:0015035	protein disulfide oxidoreductase activity
1998	TraesCS1B01G340000	10.1.74-10.1.94	GO:0008061	chitin binding
1999	TraesCS1B01G340000	10.1.74-10.1.128	GO:0008061	chitin binding
[truncated: 34,430 more rows]
