# Supplementary material for: Carbohydrate Accumulation and Differential Transcript Expression in Winter Wheat Lines with Different Levels of Snow Mold and Freezing Tolerance after Cold Treatment
Source: Plants (Basel). 2020 Oct 23;9(11):1416. doi: 10.3390/plants9111416 (PMC7690702; doi:10.3390/plants9111416)
Supplement: Supplementary file 1 [file plants-09-01416-s001.zip › supplementalFiles/parsingFiles_and_R_code/mergingGO_TERM_DEM.R]

#this file will be to merge the final data with what we have
#final DF is extracting go terms file, run that file before you #run this

DEG = read.table("DEGs for FUNCE.txt",sep = "\t",stringsAsFactors = F)

DEG = DEG[,1:2]
DEG = DEG[-1,]
names(DEG)[1]="geneID"

#changing the version string so they match, I checked in the files by
#location in gff file. 
i = 1
ls = list()
while(i<nrow(DEG)+1){
  substr(DEG[i,1], 11, 11) = "1" 
  i = i + 1
}

megaDF = merge(DEG,finalDF,by="geneID")
t=finalDF[,1]=="TraesCS1A01G004200"
d=DEG[,1]=="TraesCS1A02G004200"
finalDF[t,]
View(finalDF)


#writing master DF
write.csv(megaDF,file="MergedTotalFUNCE.csv")
