# Supplementary material for: Carbohydrate Accumulation and Differential Transcript Expression in Winter Wheat Lines with Different Levels of Snow Mold and Freezing Tolerance after Cold Treatment
Source: Plants (Basel). 2020 Oct 23;9(11):1416. doi: 10.3390/plants9111416 (PMC7690702; doi:10.3390/plants9111416)
Supplement: Supplementary file 1 [file plants-09-01416-s001.zip › supplementalFiles/readMe.txt]

READ ME

Expression data: contains differentially (significant) expressed genes for each time or genotype comparison 

Func-E output: contains the final output from FUNC-E https://github.com/SystemsGenetics/FUNC-E

Func-E input: contains the input files used for FUNC-E, wheat.genes2GO.txt is mapList.txt from the R-code renamed. 

parsingFiles_and_R_code: contains the files parsed to produce FUNCE-E input and the R code used to parse


if you have trouble getting FUNC-E to run with the files provided, then use the `dos2unix` linux command on the input files to remove newline characters. 

if you have trouble with the R code email samuel.revolinski@wsu.edu for help or explanation. 
